# Supplementary material for: Free‐Standing Supramolecular Pyridine N‐Oxide‐Silver(I) Metallogels
Source: Adv Mater. 2025 Jul 1;37(37):2502818. doi: 10.1002/adma.202502818 (PMC12447065; doi:10.1002/adma.202502818)
Supplement: Supplementary file 2 — Supporting Data [file ADMA-37-2502818-s001.zip › (3Ag)H2O.cif]

data_3Ag_H2O
_audit_creation_date               2024-11-09
_audit_creation_method
;
Olex2 1.5-ac5-024
(compiled 2022.04.12 svn.rca3783a0 for Rigaku Oxford Diffraction, GUI svn.r6498)
;
_shelx_SHELXL_version_number       '2018/3'
_audit_contact_author_address      ?
_audit_contact_author_email        ?
_audit_contact_author_name         ''
_audit_contact_author_phone        ?
_publ_contact_author_id_orcid      ?
_publ_section_references
;
Dolomanov, O.V., Bourhis, L.J., Gildea, R.J, Howard, J.A.K. & Puschmann, H.
 (2009), J. Appl. Cryst. 42, 339-341.

Sheldrick, G.M. (2015). Acta Cryst. A71, 3-8.

Sheldrick, G.M. (2015). Acta Cryst. C71, 3-8.
;
_chemical_name_common              ?
_chemical_name_systematic          ?
_chemical_formula_moiety           'C16 H14 Ag2 F6 N2 O6'
_chemical_formula_sum              'C16 H14 Ag2 F6 N2 O6'
_chemical_formula_weight           660.03
_chemical_melting_point            ?
_chemical_oxdiff_formula           'C10 H10 N2 O3 Ag1 F3'
_chemical_oxdiff_usercomment       'colourless blocks, 2.5mg, H2O'
loop_
  _atom_type_symbol
  _atom_type_description
  _atom_type_scat_dispersion_real
  _atom_type_scat_dispersion_imag
  _atom_type_scat_source
 'C' 'C' 0.0181 0.0091 'International Tables Vol C Tables 4.2.6.8 and 6.1.1.4'
 'H' 'H' 0.0000 0.0000 'International Tables Vol C Tables 4.2.6.8 and 6.1.1.4'
 'Ag' 'Ag' 0.1306 4.2820 'International Tables Vol C Tables 4.2.6.8 and 6.1.1.4'
 'F' 'F' 0.0727 0.0534 'International Tables Vol C Tables 4.2.6.8 and 6.1.1.4'
 'N' 'N' 0.0311 0.0180 'International Tables Vol C Tables 4.2.6.8 and 6.1.1.4'
 'O' 'O' 0.0492 0.0322 'International Tables Vol C Tables 4.2.6.8 and 6.1.1.4'

_shelx_space_group_comment
;
The symmetry employed for this shelxl refinement is uniquely defined
by the following loop, which should always be used as a source of
symmetry information in preference to the above space-group names.
They are only intended as comments.
;
_space_group_crystal_system        'monoclinic'
_space_group_IT_number             14
_space_group_name_H-M_alt          'P 1 21/c 1'
_space_group_name_Hall             '-P 2ybc'
loop_
  _space_group_symop_operation_xyz
 'x, y, z'
 '-x, y+1/2, -z+1/2'
 '-x, -y, -z'
 'x, -y-1/2, z-1/2'

_cell_length_a                     8.0214(3)
_cell_length_b                     11.1220(4)
_cell_length_c                     23.2844(9)
_cell_angle_alpha                  90
_cell_angle_beta                   98.813(4)
_cell_angle_gamma                  90
_cell_volume                       2052.77(13)
_cell_formula_units_Z              4
_cell_measurement_reflns_used      6476
_cell_measurement_temperature      120
_cell_measurement_theta_max        74.8780
_cell_measurement_theta_min        3.8170
_shelx_estimated_absorpt_T_max     0.855
_shelx_estimated_absorpt_T_min     0.269
_exptl_absorpt_coefficient_mu      16.174
_exptl_absorpt_correction_T_max    1.000
_exptl_absorpt_correction_T_min    0.849
_exptl_absorpt_correction_type     gaussian
_exptl_absorpt_process_details
;
CrysAlisPro 1.171.42.90a (Rigaku Oxford Diffraction, 2023)
Numerical absorption correction based on gaussian integration over
a multifaceted crystal model
Empirical absorption correction using spherical harmonics,
implemented in SCALE3 ABSPACK scaling algorithm.
;
_exptl_absorpt_special_details     ?
_exptl_crystal_colour              colourless
_exptl_crystal_colour_primary      colourless
_exptl_crystal_density_diffrn      2.136
_exptl_crystal_density_meas        ?
_exptl_crystal_density_method      ?
_exptl_crystal_description         block
_exptl_crystal_F_000               1280
loop_
  _exptl_crystal_face_index_h
  _exptl_crystal_face_index_k
  _exptl_crystal_face_index_l
  _exptl_crystal_face_perp_dist
 2 0 12 0.0161
 -2 -3 -12 0.0287
 -1 7 1 0.0332
 5 0 -7 0.0075
 -5 0 7 0.0075
 0 6 9 0.0192
 -1 -6 -9 0.0342
 0 5 -11 0.0466

_exptl_crystal_size_max            0.11
_exptl_crystal_size_mid            0.05
_exptl_crystal_size_min            0.01
loop_
  _exptl_oxdiff_crystal_face_indexfrac_h
  _exptl_oxdiff_crystal_face_indexfrac_k
  _exptl_oxdiff_crystal_face_indexfrac_l
  _exptl_oxdiff_crystal_face_x
  _exptl_oxdiff_crystal_face_y
  _exptl_oxdiff_crystal_face_z
 2.3852 0.0848 12.2181 0.7393 -0.3521 -0.5740
 -1.7726 -3.1863 -11.6173 -0.4382 0.2081 0.8745
 -0.9477 7.0971 0.9381 -0.5477 0.2622 -0.7945
 4.9581 0.4575 -6.6334 -0.2335 -0.9723 -0.0090
 -4.9581 -0.4575 6.6334 0.2335 0.9723 0.0090
 0.2026 5.7997 8.7995 0.0233 0.0927 -0.9954
 -1.0128 -5.5949 -8.5380 -0.0524 0.0630 0.9966
 -0.3385 4.5361 -11.4321 -0.9977 0.0261 -0.0624

_exptl_transmission_factor_max     ?
_exptl_transmission_factor_min     ?
_diffrn_reflns_av_R_equivalents    0.0523
_diffrn_reflns_av_unetI/netI       0.0456
_diffrn_reflns_Laue_measured_fraction_full  0.999
_diffrn_reflns_Laue_measured_fraction_max  0.999
_diffrn_reflns_limit_h_max         9
_diffrn_reflns_limit_h_min         -9
_diffrn_reflns_limit_k_max         12
_diffrn_reflns_limit_k_min         -13
_diffrn_reflns_limit_l_max         27
_diffrn_reflns_limit_l_min         -27
_diffrn_reflns_number              13812
_diffrn_reflns_point_group_measured_fraction_full  0.999
_diffrn_reflns_point_group_measured_fraction_max  0.999
_diffrn_reflns_theta_full          66.749
_diffrn_reflns_theta_max           66.749
_diffrn_reflns_theta_min           3.842
_diffrn_ambient_temperature        120
_diffrn_detector                   'Hybrid Pixel Array Detector'
_diffrn_detector_area_resol_mean   10.0000
_diffrn_detector_type              'HyPix-Arc 100'
_diffrn_measured_fraction_theta_full  0.999
_diffrn_measured_fraction_theta_max  0.999
_diffrn_measurement_details
;
List of Runs (angles in degrees, time in seconds):

  # Type    Start    End  Width  t~exp~   \w     \q     \k     \f   Frames
--------------------------------------------------------------------------
  1  \w      5.00  30.00   0.50    2.00    --   52.83 -75.00 -55.00   50
  2  \w     30.00  69.00   0.50    2.00    --   53.18 -75.00 -55.00   78
  3  \w     56.00  83.00   0.50    2.00    --   53.18  75.00  72.00   54
  4  \w     54.00  79.00   0.50    8.00    --  101.85 -75.00 -55.00   50
  5  \w     87.00 123.00   0.50    8.00    --  101.85  75.00  72.00   72
  6  \w     17.00  43.00   0.50    2.00    --    2.00  76.00 151.46   52
  7  \w     50.00 123.00   0.50    2.00    --   53.18  37.00-180.00  146
  8  \w     38.00 113.00   0.50    2.00    --   53.18  77.00-120.00  150
  9  \w     54.00 113.00   0.50    2.00    --   53.18  77.00 -60.00  118
 10  \w     -4.00  31.00   0.50    2.00    --   53.18 -57.00   0.00   70
 11  \w     34.00  60.00   0.50    2.00    --   53.18 -57.00   0.00   52
 12  \w    134.00 168.00   0.50    8.00    --  101.85  57.00-150.00   68
 13  \w     93.00 119.00   0.50    8.00    --  101.85  57.00-150.00   52
 14  \w     64.00 105.00   0.50    8.00    --  101.85 -99.00 120.00   82
 15  \w     31.00  70.00   0.50    8.00    --  101.85 -37.00 -60.00   78
 16  \w     32.00 102.00   0.50    8.00    --  101.85 -37.00  90.00  140
 17  \w    101.00 152.00   0.50    8.00    --  101.85  37.00-120.00  102
 18  \w     34.00 111.00   0.50    8.00    --  101.85 -57.00 -60.00  154
 19  \w    124.00 172.00   0.50    8.00    --  101.85  37.00   0.00   96
 20  \w     63.00 105.00   0.50    8.00    --  101.85 -99.00 -90.00   84
 21  \w     88.00 153.00   0.50    8.00    --  101.85  77.00 -90.00  130
 22  \w     51.00  91.00   0.50    8.00    --  101.85 -99.00  60.00   80
 23  \w    120.00 125.50   0.50    8.00    --  101.85  37.00  30.00   11
;
_diffrn_measurement_device         'four-circle diffractometer'
_diffrn_measurement_device_type    'SuperNova, Dualflex, HyPix-Arc 100'
_diffrn_measurement_method         '\w scans'
_diffrn_orient_matrix_type        
 'CrysAlisPro convention (1999,Acta A55,543-557)'
_diffrn_orient_matrix_UB_11        0.0332876000
_diffrn_orient_matrix_UB_12        -0.0799402000
_diffrn_orient_matrix_UB_13        0.0545674000
_diffrn_orient_matrix_UB_21        -0.1869447000
_diffrn_orient_matrix_UB_22        0.0109756000
_diffrn_orient_matrix_UB_23        0.0076048000
_diffrn_orient_matrix_UB_31        -0.0422069000
_diffrn_orient_matrix_UB_32        -0.1125695000
_diffrn_orient_matrix_UB_33        -0.0379568000
_diffrn_radiation_monochromator    mirror
_diffrn_radiation_probe            x-ray
_diffrn_radiation_type             'Cu K\a'
_diffrn_radiation_wavelength       1.54184
_diffrn_source                     'micro-focus sealed X-ray tube'
_diffrn_source_type                'SuperNova (Cu) X-ray Source'
_reflns_Friedel_coverage           0.000
_reflns_Friedel_fraction_full      .
_reflns_Friedel_fraction_max       .
_reflns_number_gt                  2969
_reflns_number_total               3647
_reflns_special_details
;
 Reflections were merged by SHELXL according to the crystal
 class for the calculation of statistics and refinement.
 
 _reflns_Friedel_fraction is defined as the number of unique
 Friedel pairs measured divided by the number that would be
 possible theoretically, ignoring centric projections and
 systematic absences.
;
_reflns_threshold_expression       'I > 2\s(I)'
_computing_cell_refinement         'CrysAlisPro 1.171.42.90a (Rigaku OD, 2023)'
_computing_data_collection         'CrysAlisPro 1.171.42.90a (Rigaku OD, 2023)'
_computing_data_reduction          'CrysAlisPro 1.171.42.90a (Rigaku OD, 2023)'
_computing_molecular_graphics      'Olex2 1.5-ac5-024 (Dolomanov et al., 2009)'
_computing_publication_material    'Olex2 1.5-ac5-024 (Dolomanov et al., 2009)'
_computing_structure_refinement    'SHELXL 2018/3 (Sheldrick, 2015)'
_computing_structure_solution      'SHELXT 2018/2 (Sheldrick, 2018)'
_refine_diff_density_max           1.337
_refine_diff_density_min           -1.075
_refine_diff_density_rms           0.110
_refine_ls_extinction_coef         .
_refine_ls_extinction_method       none
_refine_ls_goodness_of_fit_ref     1.110
_refine_ls_hydrogen_treatment      constr
_refine_ls_matrix_type             full
_refine_ls_number_parameters       345
_refine_ls_number_reflns           3647
_refine_ls_number_restraints       0
_refine_ls_R_factor_all            0.0492
_refine_ls_R_factor_gt             0.0388
_refine_ls_restrained_S_all        1.110
_refine_ls_shift/su_max            0.001
_refine_ls_shift/su_mean           0.000
_refine_ls_structure_factor_coef   Fsqd
_refine_ls_weighting_details      
 'w=1/[\s^2^(Fo^2^)+(0.0474P)^2^+2.2837P] where P=(Fo^2^+2Fc^2^)/3'
_refine_ls_weighting_scheme        calc
_refine_ls_wR_factor_gt            0.0996
_refine_ls_wR_factor_ref           0.1050
_refine_special_details            ?
_olex2_refinement_description
;
1. Fixed Uiso
 At 1.2 times of:
  All C(H) groups
 At 1.5 times of:
  All C(H,H,H) groups
2. Others
 Fixed Sof: F1(0.5) F2(0.5) F3(0.5) F4(0.5) F5(0.5) F6(0.5) F7(0.5) F8(0.5)
 F9(0.5) F10(0.5) F11(0.5) F12(0.5)
3.a Aromatic/amide H refined with riding coordinates:
 C1(H1), C2(H2), C3(H3), C5(H5), C7(H7), C9(H9), C10(H10), C11(H11)
3.b Idealised Me refined as rotating group:
 C6(H6A,H6B,H6C), C12(H12A,H12B,H12C)
;
_atom_sites_solution_hydrogens     geom
_atom_sites_solution_primary       dual
_atom_sites_solution_secondary     ?
loop_
  _atom_site_label
  _atom_site_type_symbol
  _atom_site_fract_x
  _atom_site_fract_y
  _atom_site_fract_z
  _atom_site_U_iso_or_equiv
  _atom_site_adp_type
  _atom_site_occupancy
  _atom_site_site_symmetry_order
  _atom_site_calc_flag
  _atom_site_refinement_flags_posn
  _atom_site_refinement_flags_adp
  _atom_site_refinement_flags_occupancy
  _atom_site_disorder_assembly
  _atom_site_disorder_group
 Ag1 Ag 0.64049(6) 0.19643(4) 0.23522(2) 0.04759(15) Uani 1 1 d . . . . .
 Ag2 Ag 0.41290(5) 0.43717(4) 0.28070(2) 0.04776(15) Uani 1 1 d . . . . .
 F1 F 0.4229(10) 0.0562(8) 0.0214(3) 0.064(2) Uani 0.5 1 d . . P A 1
 F2 F 0.4055(17) 0.1929(17) 0.0240(6) 0.083(5) Uani 0.5 1 d . . P A 2
 F3 F 0.3384(17) 0.2326(12) 0.0341(6) 0.069(4) Uani 0.5 1 d . . P A 1
 F4 F 0.2100(12) 0.2470(8) 0.0699(4) 0.082(3) Uani 0.5 1 d . . P A 2
 F5 F 0.193(3) 0.087(2) 0.0501(11) 0.077(7) Uani 0.5 1 d . . P A 1
 F6 F 0.214(3) 0.067(2) 0.0466(12) 0.085(8) Uani 0.5 1 d . . P A 2
 F7 F 0.0712(11) 0.3874(9) 0.0966(4) 0.062(2) Uani 0.5 1 d . . P B 2
 F8 F 0.0342(13) 0.4777(17) 0.0842(4) 0.094(4) Uani 0.5 1 d . . P B 1
 F9 F -0.0429(15) 0.5623(9) 0.0968(4) 0.069(2) Uani 0.5 1 d . . P B 2
 F10 F -0.1243(11) 0.5874(7) 0.1285(6) 0.080(3) Uani 0.5 1 d . . P B 1
 F11 F -0.125(2) 0.4046(12) 0.1441(8) 0.066(6) Uani 0.5 1 d . . P B 2
 F12 F -0.1231(18) 0.4151(18) 0.1453(8) 0.072(7) Uani 0.5 1 d . . P B 1
 O1 O 0.4491(5) 0.2251(3) 0.30909(15) 0.0455(9) Uani 1 1 d . . . . .
 O2 O 0.6889(5) 0.4098(3) 0.24739(16) 0.0458(9) Uani 1 1 d . . . . .
 O3 O 0.1900(5) 0.4169(3) 0.21197(17) 0.0495(10) Uani 1 1 d . . . . .
 O4 O 0.1722(5) 0.6151(4) 0.19108(16) 0.0475(9) Uani 1 1 d . . . . .
 O5 O 0.5083(5) 0.2133(4) 0.14308(17) 0.0529(10) Uani 1 1 d . . . . .
 O6 O 0.4370(5) 0.0178(4) 0.13801(17) 0.0529(10) Uani 1 1 d . . . . .
 N1 N 0.5172(6) 0.1739(4) 0.35933(18) 0.0408(10) Uani 1 1 d . . . . .
 N2 N 0.8187(6) 0.4630(4) 0.28055(19) 0.0415(10) Uani 1 1 d . . . . .
 C1 C 0.4917(7) 0.0541(5) 0.3662(2) 0.0437(13) Uani 1 1 d . . . . .
 H1 H 0.426747 0.008815 0.336159 0.052 Uiso 1 1 calc R U . . .
 C2 C 0.5616(8) -0.0001(5) 0.4172(2) 0.0479(14) Uani 1 1 d . . . . .
 H2 H 0.545102 -0.083710 0.422399 0.057 Uiso 1 1 calc R U . . .
 C3 C 0.6551(8) 0.0652(5) 0.4608(2) 0.0480(14) Uani 1 1 d . . . . .
 H3 H 0.702365 0.026668 0.495947 0.058 Uiso 1 1 calc R U . . .
 C4 C 0.6807(7) 0.1882(5) 0.4535(2) 0.0463(13) Uani 1 1 d . . . . .
 C5 C 0.6080(7) 0.2398(5) 0.4014(2) 0.0427(12) Uani 1 1 d . . . . .
 H5 H 0.622757 0.323325 0.395351 0.051 Uiso 1 1 calc R U . . .
 C6 C 0.7854(9) 0.2635(6) 0.4991(3) 0.0636(18) Uani 1 1 d . . . . .
 H6A H 0.903652 0.238286 0.502967 0.095 Uiso 1 1 calc R U . . .
 H6B H 0.744794 0.252945 0.536417 0.095 Uiso 1 1 calc R U . . .
 H6C H 0.775996 0.348324 0.487711 0.095 Uiso 1 1 calc R U . . .
 C7 C 0.9272(7) 0.3957(5) 0.3179(2) 0.0412(12) Uani 1 1 d . . . . .
 H7 H 0.911411 0.311238 0.319744 0.049 Uiso 1 1 calc R U . . .
 C8 C 1.0611(7) 0.4497(5) 0.3536(2) 0.0424(13) Uani 1 1 d . . . . .
 C9 C 1.0828(7) 0.5734(5) 0.3491(2) 0.0461(13) Uani 1 1 d . . . . .
 H9 H 1.174510 0.612557 0.372408 0.055 Uiso 1 1 calc R U . . .
 C10 C 0.9693(7) 0.6388(5) 0.3103(2) 0.0458(13) Uani 1 1 d . . . . .
 H10 H 0.983130 0.723292 0.307218 0.055 Uiso 1 1 calc R U . . .
 C11 C 0.8379(7) 0.5828(5) 0.2766(2) 0.0443(13) Uani 1 1 d . . . . .
 H11 H 0.759995 0.628288 0.250368 0.053 Uiso 1 1 calc R U . . .
 C12 C 1.1768(8) 0.3731(6) 0.3952(3) 0.0538(15) Uani 1 1 d . . . . .
 H12A H 1.117734 0.346659 0.426866 0.081 Uiso 1 1 calc R U . . .
 H12B H 1.276656 0.419886 0.411309 0.081 Uiso 1 1 calc R U . . .
 H12C H 1.211649 0.302666 0.374726 0.081 Uiso 1 1 calc R U . . .
 C13 C 0.1339(7) 0.5080(6) 0.1840(2) 0.0437(13) Uani 1 1 d . . . . .
 C14 C -0.0072(9) 0.4813(7) 0.1323(3) 0.0631(18) Uani 1 1 d . . . . .
 C15 C 0.4370(7) 0.1221(6) 0.1207(2) 0.0430(13) Uani 1 1 d . . . . .
 C16 C 0.3323(10) 0.1396(7) 0.0594(3) 0.072(2) Uani 1 1 d . . . . .

loop_
  _atom_site_aniso_label
  _atom_site_aniso_U_11
  _atom_site_aniso_U_22
  _atom_site_aniso_U_33
  _atom_site_aniso_U_23
  _atom_site_aniso_U_13
  _atom_site_aniso_U_12
 Ag1 0.0575(3) 0.0509(3) 0.0292(2) 0.00079(16) -0.01013(18) -0.00288(19)
 Ag2 0.0455(3) 0.0494(3) 0.0419(2) 0.00189(17) -0.01418(18) -0.00332(18)
 F1 0.068(5) 0.093(6) 0.028(3) -0.016(3) -0.004(3) 0.014(4)
 F2 0.064(8) 0.149(17) 0.034(5) 0.012(8) 0.001(5) -0.026(8)
 F3 0.084(10) 0.073(7) 0.038(7) 0.016(5) -0.029(7) -0.011(7)
 F4 0.070(5) 0.081(6) 0.082(6) 0.006(5) -0.035(5) 0.018(5)
 F5 0.035(6) 0.14(2) 0.047(8) 0.025(10) -0.011(5) -0.013(8)
 F6 0.107(18) 0.055(6) 0.071(11) 0.011(6) -0.055(10) -0.024(8)
 F7 0.051(5) 0.088(6) 0.041(4) -0.022(4) -0.010(3) -0.004(4)
 F8 0.051(6) 0.191(14) 0.037(5) -0.022(8) 0.001(4) -0.027(8)
 F9 0.073(7) 0.082(6) 0.042(5) 0.013(5) -0.028(5) -0.001(5)
 F10 0.050(5) 0.057(5) 0.117(9) -0.003(5) -0.037(5) 0.011(4)
 F11 0.074(11) 0.032(5) 0.075(12) 0.001(5) -0.042(7) -0.003(5)
 F12 0.023(7) 0.136(15) 0.055(10) 0.006(9) 0.003(6) -0.021(7)
 O1 0.050(2) 0.050(2) 0.0301(19) -0.0011(16) -0.0143(16) -0.0029(18)
 O2 0.040(2) 0.053(2) 0.038(2) 0.0031(17) -0.0163(16) -0.0046(17)
 O3 0.047(2) 0.054(2) 0.042(2) -0.0028(18) -0.0115(18) -0.0033(18)
 O4 0.049(2) 0.052(2) 0.037(2) -0.0067(18) -0.0084(17) 0.0027(19)
 O5 0.060(3) 0.052(2) 0.038(2) 0.0034(17) -0.0187(19) -0.0015(19)
 O6 0.063(3) 0.048(2) 0.041(2) -0.0014(18) -0.0147(19) 0.006(2)
 N1 0.039(2) 0.047(3) 0.032(2) -0.0005(19) -0.0058(19) -0.001(2)
 N2 0.036(2) 0.052(3) 0.033(2) 0.001(2) -0.0064(19) -0.005(2)
 C1 0.044(3) 0.051(3) 0.033(3) -0.004(2) -0.005(2) -0.006(2)
 C2 0.051(3) 0.051(3) 0.040(3) 0.007(3) 0.000(3) -0.007(3)
 C3 0.049(3) 0.058(4) 0.034(3) 0.005(2) -0.004(2) 0.001(3)
 C4 0.043(3) 0.057(3) 0.035(3) -0.001(3) -0.007(2) 0.003(3)
 C5 0.038(3) 0.049(3) 0.036(3) 0.001(2) -0.008(2) -0.001(2)
 C6 0.069(4) 0.066(4) 0.046(3) -0.006(3) -0.025(3) 0.001(3)
 C7 0.040(3) 0.051(3) 0.030(3) 0.007(2) -0.005(2) -0.004(2)
 C8 0.039(3) 0.057(3) 0.028(3) -0.002(2) -0.005(2) 0.001(3)
 C9 0.040(3) 0.059(4) 0.037(3) -0.004(3) -0.003(2) -0.006(3)
 C10 0.042(3) 0.048(3) 0.046(3) 0.000(3) 0.001(3) -0.005(2)
 C11 0.041(3) 0.048(3) 0.041(3) 0.006(2) -0.005(2) -0.001(2)
 C12 0.048(3) 0.064(4) 0.043(3) 0.003(3) -0.013(3) 0.000(3)
 C13 0.037(3) 0.061(4) 0.031(3) -0.003(3) -0.003(2) -0.001(3)
 C14 0.057(4) 0.085(5) 0.040(4) 0.002(4) -0.015(3) -0.017(4)
 C15 0.041(3) 0.058(3) 0.027(3) -0.002(2) -0.005(2) 0.004(3)
 C16 0.071(5) 0.085(5) 0.047(4) 0.022(4) -0.030(4) -0.026(4)

_geom_special_details
;
 All esds (except the esd in the dihedral angle between two l.s. planes)
 are estimated using the full covariance matrix.  The cell esds are taken
 into account individually in the estimation of esds in distances, angles
 and torsion angles; correlations between esds in cell parameters are only
 used when they are defined by crystal symmetry.  An approximate (isotropic)
 treatment of cell esds is used for estimating esds involving l.s. planes.
;
loop_
  _geom_bond_atom_site_label_1
  _geom_bond_atom_site_label_2
  _geom_bond_distance
  _geom_bond_site_symmetry_2
  _geom_bond_publ_flag
 Ag1 Ag2 2.9302(6) 2_645 ?
 Ag1 O1 2.496(4) . ?
 Ag1 O2 2.414(4) . ?
 Ag1 O4 2.287(4) 2_645 ?
 Ag1 O5 2.251(4) . ?
 Ag2 O1 2.455(4) . ?
 Ag2 O2 2.474(4) . ?
 Ag2 O3 2.221(4) . ?
 Ag2 O6 2.267(4) 2_655 ?
 F1 C16 1.538(12) . ?
 F2 C16 1.235(16) . ?
 F3 C16 1.195(15) . ?
 F4 C16 1.588(14) . ?
 F5 C16 1.25(2) . ?
 F6 C16 1.25(2) . ?
 F7 C14 1.529(12) . ?
 F8 C14 1.216(11) . ?
 F9 C14 1.227(10) . ?
 F10 C14 1.503(12) . ?
 F11 C14 1.331(18) . ?
 F12 C14 1.259(17) . ?
 O1 N1 1.340(5) . ?
 O2 N2 1.336(5) . ?
 O3 C13 1.251(7) . ?
 O4 C13 1.235(7) . ?
 O5 C15 1.240(7) . ?
 O6 C15 1.228(7) . ?
 N1 C1 1.361(7) . ?
 N1 C5 1.345(7) . ?
 N2 C7 1.357(7) . ?
 N2 C11 1.346(7) . ?
 C1 C2 1.373(8) . ?
 C2 C3 1.374(8) . ?
 C3 C4 1.397(8) . ?
 C4 C5 1.387(8) . ?
 C4 C6 1.504(8) . ?
 C7 C8 1.390(7) . ?
 C8 C9 1.393(8) . ?
 C8 C12 1.500(8) . ?
 C9 C10 1.386(8) . ?
 C10 C11 1.365(8) . ?
 C13 C14 1.550(8) . ?
 C15 C16 1.553(8) . ?

loop_
  _geom_angle_atom_site_label_1
  _geom_angle_atom_site_label_2
  _geom_angle_atom_site_label_3
  _geom_angle
  _geom_angle_site_symmetry_1
  _geom_angle_site_symmetry_3
  _geom_angle_publ_flag
 O1 Ag1 Ag2 96.85(9) . 2_645 ?
 O2 Ag1 Ag2 178.95(10) . 2_645 ?
 O2 Ag1 O1 84.17(13) . . ?
 O4 Ag1 Ag2 76.84(10) 2_645 2_645 ?
 O4 Ag1 O1 86.34(13) 2_645 . ?
 O4 Ag1 O2 103.02(13) 2_645 . ?
 O5 Ag1 Ag2 85.59(10) . 2_645 ?
 O5 Ag1 O1 113.37(14) . . ?
 O5 Ag1 O2 94.23(13) . . ?
 O5 Ag1 O4 155.19(15) . 2_645 ?
 O1 Ag2 Ag1 171.31(9) . 2_655 ?
 O1 Ag2 O2 83.78(13) . . ?
 O2 Ag2 Ag1 101.66(9) . 2_655 ?
 O3 Ag2 Ag1 85.59(10) . 2_655 ?
 O3 Ag2 O1 98.34(13) . . ?
 O3 Ag2 O2 114.95(14) . . ?
 O3 Ag2 O6 155.21(16) . 2_655 ?
 O6 Ag2 Ag1 76.40(10) 2_655 2_655 ?
 O6 Ag2 O1 97.45(13) 2_655 . ?
 O6 Ag2 O2 85.66(14) 2_655 . ?
 Ag2 O1 Ag1 89.82(13) . . ?
 N1 O1 Ag1 109.6(3) . . ?
 N1 O1 Ag2 131.2(3) . . ?
 Ag1 O2 Ag2 91.28(13) . . ?
 N2 O2 Ag1 126.9(3) . . ?
 N2 O2 Ag2 114.8(3) . . ?
 C13 O3 Ag2 118.6(3) . . ?
 C13 O4 Ag1 127.1(3) . 2_655 ?
 C15 O5 Ag1 116.9(3) . . ?
 C15 O6 Ag2 128.4(4) . 2_645 ?
 O1 N1 C1 118.0(4) . . ?
 O1 N1 C5 120.5(4) . . ?
 C5 N1 C1 121.5(5) . . ?
 O2 N2 C7 119.5(4) . . ?
 O2 N2 C11 119.1(4) . . ?
 C11 N2 C7 121.4(5) . . ?
 N1 C1 C2 118.8(5) . . ?
 C1 C2 C3 120.8(5) . . ?
 C2 C3 C4 120.1(5) . . ?
 C3 C4 C6 122.4(5) . . ?
 C5 C4 C3 117.4(5) . . ?
 C5 C4 C6 120.1(5) . . ?
 N1 C5 C4 121.4(5) . . ?
 N2 C7 C8 120.4(5) . . ?
 C7 C8 C9 118.4(5) . . ?
 C7 C8 C12 119.1(5) . . ?
 C9 C8 C12 122.5(5) . . ?
 C10 C9 C8 119.4(5) . . ?
 C11 C10 C9 120.5(5) . . ?
 N2 C11 C10 119.9(5) . . ?
 O3 C13 C14 114.3(5) . . ?
 O4 C13 O3 130.6(5) . . ?
 O4 C13 C14 115.2(5) . . ?
 F7 C14 C13 104.0(6) . . ?
 F8 C14 F10 103.2(11) . . ?
 F8 C14 F12 121.2(12) . . ?
 F8 C14 C13 116.9(7) . . ?
 F9 C14 F7 102.0(9) . . ?
 F9 C14 F11 120.7(10) . . ?
 F9 C14 C13 116.8(7) . . ?
 F10 C14 C13 105.7(6) . . ?
 F11 C14 F7 92.1(9) . . ?
 F11 C14 C13 114.7(10) . . ?
 F12 C14 F10 89.7(10) . . ?
 F12 C14 C13 113.8(10) . . ?
 O5 C15 C16 115.7(5) . . ?
 O6 C15 O5 131.1(5) . . ?
 O6 C15 C16 113.2(5) . . ?
 F1 C16 C15 102.5(6) . . ?
 F2 C16 F4 96.3(10) . . ?
 F2 C16 F6 125.1(16) . . ?
 F2 C16 C15 115.4(9) . . ?
 F3 C16 F1 100.3(9) . . ?
 F3 C16 F5 115.1(15) . . ?
 F3 C16 C15 120.3(8) . . ?
 F5 C16 F1 95.9(13) . . ?
 F5 C16 C15 116.2(13) . . ?
 F6 C16 F4 93.3(14) . . ?
 F6 C16 C15 115.0(14) . . ?
 C15 C16 F4 102.3(6) . . ?

loop_
  _diffrn_refln_index_h
  _diffrn_refln_index_k
  _diffrn_refln_index_l
  _diffrn_refln_intensity_net
  _diffrn_refln_intensity_u
 0 0 1 -0.06 0.37
 0 0 2 6602.67 340.65
 0 0 -2 6824.85 340.73
 0 0 3 -0.17 1.31
 0 0 -3 0.68 1.43
 0 0 -4 1366.56 70.13
 0 0 4 1335.72 69.84
 0 0 5 -0.43 1.99
 0 0 -5 -0.17 2.27
 0 0 6 1211.02 62.18
 0 0 -6 1148.52 62.65
 0 0 7 0.63 2.25
 0 0 -7 -0.77 2.7
 0 0 8 900.21 49.77
 0 0 -8 953 50.57
 0 0 9 1.14 2.49
 0 0 -9 6.06 3.34
 0 0 10 188.97 13.33
 0 0 11 0.37 3.13
 0 0 12 309.6 20.47
 0 0 -13 -0.12 1.48
 0 0 13 0.48 3.18
 0 0 -14 288.05 16.07
 0 0 -14 278.99 15.94
 0 0 15 -2.39 3.69
 0 0 -15 1.09 2.33
 0 0 -15 1.06 1.65
 0 0 -15 0.24 1.43
 0 0 16 235.48 18.47
 0 0 -16 227.6 13.05
 0 0 -16 236.54 13.5
 0 0 -16 207.9 13.2
 0 0 17 -3.64 4.21
 0 0 -17 1.49 2.72
 0 0 -17 -0.74 1.69
 0 0 -17 -1.09 2
 0 0 18 19.71 5.9
 0 0 -18 14.95 2.62
 0 0 -18 15.28 2.85
 0 0 19 -0.84 3.92
 0 0 -19 -0.21 2.05
 0 0 -19 0.51 2.09
 0 0 -20 70.31 6.05
 0 0 20 61.59 10.22
 0 0 21 6.44 4.83
 0 0 -21 -0.23 2.25
 0 0 -22 348.97 20.77
 0 0 22 372.57 28.48
 0 0 23 -0.89 4.46
 0 0 -24 145.17 10.04
 0 0 -25 -0.4 2.15
 0 0 -26 20.63 3.17
 0 0 -27 -1.41 1.75
 0 0 -28 2.24 1.46
 0 0 29 -0.5 1.11
 0 -1 0 -0.31 0.76
 0 1 -1 30.24 2.31
 0 -1 1 32.05 2.5
 0 -1 -1 31.15 2.4
 0 -1 1 30.73 2.41
 0 -1 -1 34.01 2.69
 0 1 -2 3.26 1.41
 0 -1 -2 4.2 1.21
 0 -1 2 3.89 1.26
 0 -1 -2 5.12 1.28
 0 1 -3 196.16 11.28
 0 1 4 55.02 4.33
 0 1 4 48.92 3.8
 0 -1 -4 55.22 3.58
 0 -1 4 51.33 3.54
 0 1 -4 52.13 4.49
 0 1 5 2053.25 100.63
 0 1 5 1956.48 101.04
 0 -1 5 1841.07 99.88
 0 -1 -5 2012.6 99.95
 0 1 -5 1985.51 101.22
 0 -1 6 101.72 7.84
 0 1 6 115.11 7.8
 0 1 -6 112.52 8.28
 0 1 6 105.07 7.17
 0 -1 -6 102.42 6
 0 -1 6 101.86 6.03
 0 1 -7 898.48 51.18
 0 1 7 944.06 50.01
 0 1 7 983.01 50.72
 0 -1 7 938.03 50.82
 0 1 8 1.71 2.28
 0 -1 8 1.7 2.88
 0 1 -8 6.69 3.66
 0 1 9 1045.88 57.16
 0 -1 9 1074.82 58.14
 0 1 -9 1093.94 59.01
 0 -1 10 408.54 25.61
 0 1 10 416.72 24.84
 0 1 -10 443.13 26.83
 0 1 11 1670.16 88.25
 0 -1 11 1687.72 89.22
 0 1 -11 1610.14 90.09
 0 -1 12 652.89 42.68
 0 1 -12 736.96 44.42
 0 -1 -13 423.24 23.28
 0 1 13 500.48 27.61
 0 1 -13 457.4 29.45
 0 -1 -13 423.75 23.38
 0 1 -13 432.2 23.48
 0 -1 -14 443.74 24.56
 0 1 14 443.68 28.6
 0 -1 14 431.52 29.44
 0 -1 -14 468.17 24.84
 0 1 -14 469.73 24.91
 0 -1 -15 178.92 10.9
 0 -1 15 211.76 16.45
 0 1 -15 193.7 11.35
 0 -1 -15 176 11.12
 0 -1 16 198.93 17.59
 0 1 16 218.12 17.13
 0 -1 -16 200.07 12.34
 0 1 -16 213.5 12.74
 0 -1 -16 219.32 12.73
 0 -1 -17 67.62 5.38
 0 1 17 69.31 9.08
 0 -1 17 72.05 10.21
 0 1 -17 69.81 5.8
 0 1 -17 69.49 5.68
 0 -1 -17 68.02 5.57
 0 -1 -18 296.8 18.28
 0 1 -18 354.82 18.96
 0 -1 -18 324.73 18.69
 0 1 -18 308.11 18.66
 0 -1 18 365.46 26.18
 0 1 18 336.27 24.42
 0 1 -19 27.02 3.61
 0 -1 19 32.5 7.75
 0 1 19 26.29 6.67
 0 -1 -19 22.91 3.47
 0 -1 -19 19.76 3.16
 0 1 -19 25.9 4.01
 0 1 -20 175.42 11.54
 0 -1 -20 175.37 11.33
 0 1 -20 176.08 11.62
 0 -1 -20 181.9 11.67
 0 -1 20 169.56 17.96
 0 -1 21 38.41 9.31
 0 1 -21 50.81 5.16
 0 -1 -21 53.09 5.24
 0 1 -22 142.76 9.87
 0 -1 -22 137.1 9.96
 0 -1 22 138.55 16.04
 0 -1 23 -0.95 4.87
 0 -1 -24 163.86 11.22
 0 1 -24 174.59 11.37
 0 -1 -25 52.92 5.11
 0 1 -25 55.75 5.22
 0 -1 -26 65.43 5.56
 0 1 -26 71.44 5.81
 0 -1 -27 24.89 2.88
 0 1 -27 20.89 2.96
 0 1 -28 38.89 3.43
 0 -2 0 492.76 26.22
 0 -2 -1 42.43 3.79
 0 -2 1 44.77 4.07
 0 -2 -1 50.89 4.46
 0 -2 1 45.36 3.76
 0 -2 -2 150.44 9.2
 0 -2 2 142.79 9.24
 0 -2 -2 156.89 9.72
 0 2 -2 131.79 8.81
 0 -2 2 170.93 9.45
 0 2 -3 326.68 18.73
 0 -2 3 351.55 19.2
 0 -2 4 382.47 21.4
 0 -2 -4 398.43 21.44
 0 -2 -4 389.55 21.08
 0 2 -4 385 21.7
 0 2 -5 39.79 4.08
 0 -2 5 40.47 3.35
 0 -2 -5 39.13 3.35
 0 2 5 41.7 2.82
 0 -2 6 46.3 4.88
 0 2 -6 48.3 4.89
 0 2 6 46.64 4.64
 0 -2 6 48.17 4.09
 0 -2 -6 41.34 3.91
 0 2 6 43.72 3.83
 0 -2 7 119.67 9.03
 0 2 7 116.27 7.63
 0 2 7 116.78 8.74
 0 -2 -7 116.12 7.44
 0 -2 7 108.06 7.41
 0 2 -7 107.4 8.62
 0 2 8 124.85 8.39
 0 2 8 118.06 9.38
 0 -2 -8 117.13 7.68
 0 -2 8 125.98 7.73
 0 -2 8 124.38 9.85
 0 2 -8 116.17 9.48
 0 2 -9 568.86 34.31
 0 2 9 591.93 32.9
 0 2 9 559.91 31.57
 0 -2 9 568.28 33.52
 0 2 -10 164.62 14.13
 0 2 10 196.88 13.31
 0 2 10 172.43 11.93
 0 -2 10 181.12 13.73
 0 2 -11 136.77 12.7
 0 -2 11 131.47 11.82
 0 2 11 144.9 10.49
 0 2 -12 470.13 25.31
 0 2 12 453.13 27.76
 0 2 -12 488.39 31.39
 0 -2 -12 474.5 25.29
 0 2 -13 86.78 5.87
 0 -2 -13 79.7 5.69
 0 -2 -13 88.8 5.87
 0 2 13 79.41 8
 0 2 -14 533.75 28.61
 0 -2 -14 519.1 28.43
 0 -2 -14 541.64 28.53
 0 2 14 500.93 31.72
 0 -2 14 546.32 34.27
 0 -2 -15 393.33 21.34
 0 2 -15 379.22 21.41
 0 -2 -15 383.08 21.29
 0 -2 15 363.68 26.86
 0 -2 -16 284.99 16.34
 0 2 -16 285.27 16.48
 0 -2 16 282.43 22.35
 0 -2 -16 277.95 16.24
 0 -2 -17 190.85 11.93
 0 -2 17 172.75 17.66
 0 2 -17 202.55 12.2
 0 -2 -17 197.61 12.06
 0 -2 -18 30.28 3.73
 0 -2 -18 34.45 3.86
 0 2 -18 33.27 3.89
 0 -2 18 27.8 7.53
 0 2 -18 36.22 4.42
 0 -2 -19 42.04 4.37
 0 2 -19 39.25 4.41
 0 -2 -19 42.34 4.4
 0 2 -19 50.75 5.1
 0 -2 19 30.54 8.37
 0 -2 20 29.1 8.39
 0 2 -20 30.75 4.65
 0 2 -20 34.16 4.18
 0 -2 -20 35.84 4.1
 0 -2 -20 33.9 4.09
 0 -2 -21 0.4 2.18
 0 2 -21 1.36 2.42
 0 -2 -21 -0.87 2.12
 0 2 -21 1.44 3.13
 0 -2 21 -1.03 5.29
 0 2 -22 0.69 2.23
 0 -2 22 -2.05 5.83
 0 2 -23 20.52 3.44
 0 -2 -23 13.74 2.99
 0 2 -24 43.01 4.67
 0 -2 -24 42.21 4.53
 0 -2 -25 42.07 4.22
 0 2 -25 37.19 4.38
 0 -2 -26 68.48 5.41
 0 2 -26 74.92 5.94
 0 2 -27 81 5.61
 0 -2 -27 64.25 4.86
 0 2 -28 55.42 4.17
 0 -2 28 55.19 4.25
 0 -3 0 1.16 2.19
 0 -3 1 151.51 9.95
 0 -3 -1 154.49 10.72
 0 -3 -2 85.44 7.49
 0 -3 -2 87 6.75
 0 3 -2 74.53 6.09
 0 -3 2 86.7 6.56
 0 -3 -3 3.02 2.88
 0 -3 -3 3.79 2.42
 0 -3 3 2.35 2.35
 0 3 -3 5.08 2.4
 0 -3 3 3.47 2.77
 0 3 -4 676.52 35.2
 0 -3 -4 625.58 34.75
 0 -3 -4 644.46 35.24
 0 -3 4 642.39 35.27
 0 -3 4 631.72 35.6
 0 3 -5 23.19 3.59
 0 -3 5 22.22 2.06
 0 -3 -5 22.75 3.03
 0 -3 5 24.26 3.59
 0 -3 -5 23.76 3.44
 0 -3 5 23.05 3.96
 0 3 -6 989.59 51.19
 0 -3 6 930.72 51.7
 0 -3 -6 902.81 50.62
 0 -3 6 997.45 50.96
 0 3 6 935.6 49.17
 0 3 -7 59.71 6.12
 0 -3 7 62.15 6.58
 0 -3 -7 62.89 5.57
 0 -3 7 62.96 5.62
 0 3 7 54.82 4.38
 0 3 -8 849.38 50.79
 0 3 8 943.45 48.87
 0 -3 8 875.65 51.5
 0 -3 8 940.09 49.88
 0 -3 -8 924.99 49.72
 0 3 8 1005.31 51.02
 0 -3 9 63.01 5.51
 0 -3 -9 61.14 5.44
 0 3 9 67.03 6.62
 0 3 -9 58.87 6.69
 0 3 9 58.9 5.09
 0 -3 9 52.35 6.97
 0 -3 10 818.01 45.2
 0 3 10 827.68 45.26
 0 -3 10 866.08 48.74
 0 3 -10 858.24 49.59
 0 3 10 903.32 47.59
 0 3 11 2.07 2.76
 0 3 -11 -0.63 3.65
 0 3 11 2.21 2.15
 0 -3 -11 1.82 1.75
 0 -3 -11 3.76 1.58
 0 3 12 467.38 27.54
 0 -3 -12 479.21 25.88
 0 3 -12 483.41 25.82
 0 -3 13 132.43 12.87
 0 -3 13 134.3 8.11
 0 -3 -13 130.05 8.3
 0 3 -13 129.64 8.28
 0 -3 -13 123.32 7.97
 0 -3 14 298.26 17.04
 0 -3 -14 308.5 17.45
 0 3 -14 312.47 17.48
 0 -3 -14 299.88 17.15
 0 -3 15 200.46 18.17
 0 -3 15 208.69 12.28
 0 3 -15 223.74 12.85
 0 -3 -15 199.28 12.43
 0 -3 -15 222.9 12.84
 0 -3 16 107.23 12.76
 0 -3 -16 109.08 7.52
 0 -3 -16 104.7 7.24
 0 3 -16 101.88 7.44
 0 -3 17 328.98 26.04
 0 3 -17 323.66 18.84
 0 -3 -17 325.9 18.67
 0 -3 -17 325.92 18.83
 0 3 -18 43.18 4.33
 0 -3 -18 34.89 4.05
 0 -3 -18 41.89 4.33
 0 3 -19 300.17 18.2
 0 -3 -19 309.37 18.13
 0 3 -19 319.32 18.52
 0 -3 -19 305.13 18.17
 0 -3 19 314.15 26.36
 0 3 -20 7.83 3.52
 0 -3 20 8.47 6.25
 0 3 -20 5.11 2.39
 0 -3 -20 5.57 2.28
 0 -3 -20 10.66 2.89
 0 3 -21 116.55 8.52
 0 -3 -21 106.83 8.22
 0 3 -21 116.77 8.67
 0 -3 21 115.56 15.34
 0 -3 -21 120 8.56
 0 -3 -22 14.33 2.98
 0 -3 22 10.55 6.67
 0 -3 -23 104.87 8.05
 0 3 -23 116.79 8.55
 0 3 -23 122.6 8.35
 0 3 -24 5.16 2.65
 0 3 -24 2.3 2.33
 0 -3 -24 4.57 2.1
 0 3 -25 82.84 6.02
 0 -3 -25 82.69 6.12
 0 3 -25 93.59 6.85
 0 3 -26 21.07 3.1
 0 3 -27 37.54 3.6
 0 -3 27 40.17 3.56
 0 -3 28 1.8 1.21
 0 -4 0 39.68 5.84
 0 -4 0 42.51 5.05
 0 -4 1 5438.19 276.81
 0 -4 -1 5403.63 277.14
 0 -4 1 5415.3 277.14
 0 -4 -1 5302.08 277.8
 0 -4 2 36.14 5
 0 -4 -2 27.92 4.55
 0 -4 -2 29.02 5.09
 0 -4 2 36.03 4.77
 0 4 -2 33.74 4.13
 0 -4 3 3709.41 194.59
 0 4 -3 3987.51 193.93
 0 -4 3 3723.77 194.68
 0 -4 -3 3817.12 194.76
 0 -4 -3 3538.01 194.8
 0 -4 -4 24.98 4.09
 0 -4 4 23.78 4.21
 0 -4 4 20.62 4.24
 0 4 -4 23.07 3.97
 0 -4 5 1308.31 76.91
 0 4 -5 1596.67 76.61
 0 -4 5 1472.66 76.88
 0 -4 -5 1468.57 76.92
 0 -4 -5 1371.43 75.6
 0 -4 6 1.96 2.55
 0 -4 -6 -0.32 2.3
 0 -4 -6 1.61 2.01
 0 4 -6 2.31 2.98
 0 4 6 0.97 0.53
 0 -4 6 -0.38 2.97
 0 -4 -7 697.14 31.95
 0 -4 7 779.86 32.67
 0 4 -7 730.47 32.24
 0 -4 7 675.72 33.32
 0 -4 8 16.29 4.6
 0 -4 -8 17.85 3.6
 0 -4 8 16.13 3.6
 0 4 -8 26.76 4.7
 0 4 9 145.73 11.19
 0 -4 -9 127.76 10.17
 0 -4 9 143.54 10.61
 0 -4 9 146.38 12.48
 0 4 -9 138.48 11.28
 0 -4 -10 10.51 2.02
 0 -4 10 4.96 2.44
 0 4 -10 9.69 3.91
 0 -4 -10 10.35 1.89
 0 4 10 9.79 3.16
 0 -4 11 16.24 4.99
 0 -4 -11 14.56 2.27
 0 -4 11 13.05 2.92
 0 4 -11 16.79 2.33
 0 4 11 14.39 3.88
 0 -4 -11 13.83 2.22
 0 4 -12 25.92 2.93
 0 -4 -12 19.96 2.83
 0 -4 12 22.59 5.87
 0 -4 -12 26.88 3
 0 4 12 18.43 4.44
 0 4 -13 112.35 7.52
 0 -4 -13 113.82 7.61
 0 -4 13 113.54 12.67
 0 -4 14 24.76 2.94
 0 4 -14 21.2 2.95
 0 -4 -14 28.55 3.21
 0 -4 14 18.66 6.02
 0 -4 15 263.04 15.15
 0 4 -15 253.59 15.39
 0 -4 -15 270.39 15.55
 0 -4 15 263.44 22.27
 0 -4 16 10.9 2.25
 0 4 -16 7.66 2.39
 0 -4 -16 10.04 2.47
 0 -4 -17 111.7 8.05
 0 -4 17 109.9 14.09
 0 4 -17 108.54 7.95
 0 -4 18 6.31 5.68
 0 4 -18 13.69 2.96
 0 -4 -18 14.84 3.06
 0 -4 19 86.45 13.47
 0 -4 -19 93.44 7.21
 0 4 -19 87.74 7.15
 0 4 -20 7.24 2.65
 0 4 -20 8.55 3.54
 0 -4 20 1.11 6.1
 0 -4 -20 7.44 2.66
 0 -4 21 71.95 12.3
 0 4 -22 16.05 3.19
 0 -4 -22 9.17 2.89
 0 4 -22 12.15 3.58
 0 -4 22 11.81 7.07
 0 4 -23 59.58 5.72
 0 4 -23 63.83 5.72
 0 4 -24 2.7 2.64
 0 4 -24 2.53 2.24
 0 4 -25 26.72 3.18
 0 4 -25 26.35 3.33
 0 -4 26 5.73 1.9
 0 4 -26 1.63 1.61
 0 4 -26 2.26 1.82
 0 -4 27 0.74 1.27
 0 5 0 0.73 1.32
 0 -5 0 1.61 2.82
 0 -5 0 6.84 4.54
 0 -5 -1 0.95 3.85
 0 -5 -1 0.4 3.27
 0 -5 1 2.82 3.21
 0 -5 1 -2.01 4.49
 0 -5 -2 80.6 7.94
 0 -5 2 76.74 7.89
 0 5 -2 72.62 6.83
 0 -5 -2 58.31 7.73
 0 -5 2 81.2 7.98
 0 -5 3 13.69 4.18
 0 -5 -3 17.99 4.82
 0 -5 -3 17.17 4.15
 0 -5 3 25.01 4.46
 0 5 -3 16.14 3.57
 0 -5 4 430.76 25.66
 0 -5 -4 410.1 25.57
 0 5 -4 411.2 24.39
 0 -5 -4 387.83 24.92
 0 -5 4 399.67 25.58
 0 -5 5 25.24 5.42
 0 -5 -5 31.68 4.44
 0 -5 5 27.55 4.86
 0 -5 -5 32.51 5.18
 0 5 -5 26.32 4.29
 0 -5 6 410.34 24.98
 0 -5 -6 404.05 24.91
 0 5 -6 417.06 24.15
 0 -5 -6 354.69 22.77
 0 -5 6 400.4 25.57
 0 -5 7 10.28 3.38
 0 -5 -7 10.54 3.51
 0 5 -7 7.41 3.54
 0 -5 7 5.61 3.56
 0 -5 8 816.54 45.04
 0 -5 -8 863.84 45.15
 0 -5 8 958.41 49.37
 0 -5 -8 938.71 49.14
 0 5 -8 850.12 48.58
 0 -5 -8 874.06 45.19
 0 -5 9 206.47 11.43
 0 -5 9 184 14.31
 0 -5 -9 196.22 14.4
 0 -5 -9 194.8 11.49
 0 -5 -9 196.1 11.45
 0 5 9 190.61 14.54
 0 5 -9 182.47 14.47
 0 -5 -10 243.6 13.83
 0 -5 -10 249.05 13.9
 0 -5 10 262.22 19.73
 0 -5 10 233.1 16.72
 0 5 10 255.43 17.55
 0 -5 10 224.27 13.51
 0 5 -11 269.9 14.9
 0 -5 -11 255.62 15.01
 0 -5 -11 266.88 15.04
 0 -5 11 252.46 14.66
 0 5 11 257.09 18.67
 0 -5 11 262.37 20.94
 0 -5 12 85.35 5.76
 0 -5 12 78.02 10.74
 0 -5 -12 91.28 6.27
 0 5 -12 82.08 6
 0 -5 -12 78.89 6.11
 0 -5 -13 254.54 14.44
 0 5 -13 244.72 14.31
 0 -5 13 239.65 14.26
 0 -5 13 237.43 13.8
 0 -5 13 227.42 20.64
 0 -5 14 42.85 8.92
 0 -5 14 38.75 3.9
 0 -5 -14 37.12 4.04
 0 5 -14 37.49 3.91
 0 -5 15 155.75 10.21
 0 5 -15 162.79 10.56
 0 -5 -15 167.48 10.65
 0 -5 15 169.35 17.97
 0 -5 16 12.66 6.81
 0 5 -16 19.72 3.26
 0 -5 16 21.05 3
 0 -5 -16 20.74 3.28
 0 -5 17 54.23 11.33
 0 -5 17 71.38 5.69
 0 -5 -17 72.54 6.18
 0 5 -17 68.51 6.02
 0 5 -18 -0.66 2.31
 0 -5 18 -3.42 6.48
 0 -5 -18 0.89 2.28
 0 5 -19 160.05 11.13
 0 -5 -19 171.47 11.28
 0 -5 19 163.19 18.69
 0 -5 20 21.89 8.15
 0 5 -21 135.61 9.68
 0 -5 21 129.19 16.98
 0 5 -21 149.42 10.01
 0 -5 -21 134.82 9.69
 0 -5 -22 24.7 3.79
 0 5 -22 30.63 4.28
 0 5 -22 23.29 3.72
 0 5 -23 136.45 9.21
 0 5 -23 129.43 9.11
 0 5 -24 34.11 3.96
 0 -5 24 34.32 3.57
 0 5 -24 29.47 3.63
 0 5 -25 49.27 4.19
 0 -5 25 48.98 3.91
 0 5 -25 48.16 4.15
 0 5 -26 12.1 1.9
 0 -6 0 647.96 38.8
 0 -6 0 601.11 32.1
 0 6 -1 88.76 8.05
 0 -6 1 89.21 10.49
 0 -6 -1 74.13 9.56
 0 -6 -1 77.72 5.47
 0 6 -2 70.59 7.23
 0 -6 -2 70.14 5.05
 0 -6 -2 69.32 9
 0 -6 2 76.64 9.83
 0 6 -3 15.54 3.75
 0 -6 -3 12.15 2.06
 0 -6 -3 13.8 4.58
 0 6 -4 69.02 7.24
 0 -6 4 65.51 4.92
 0 -6 -4 68.43 4.98
 0 -6 4 73.64 8.84
 0 6 -5 59.17 6.71
 0 -6 5 59.77 4.47
 0 -6 -5 62.88 4.69
 0 -6 5 62.93 4.72
 0 -6 5 60.21 8.24
 0 6 -6 1.21 2.49
 0 -6 -6 0.12 1.34
 0 -6 -6 0.41 1.44
 0 -6 6 0.27 1.51
 0 -6 -6 1.31 1.55
 0 -6 7 94.87 6.19
 0 6 -7 75.22 8.29
 0 -6 -7 89.24 6.04
 0 -6 -7 92.59 6.12
 0 -6 -7 84.53 6.17
 0 -6 8 18.9 5.59
 0 -6 8 18.29 2.5
 0 -6 -8 17.64 2.57
 0 -6 -8 16.33 2.36
 0 -6 -8 15.84 2.47
 0 -6 -9 422.21 23.09
 0 -6 9 398.06 22.88
 0 -6 9 449.97 23.15
 0 -6 -9 413.9 22.99
 0 -6 9 410.06 29.12
 0 -6 -10 77.49 5.63
 0 -6 10 76.75 10.36
 0 6 -10 65.39 8.57
 0 -6 10 74.9 5.5
 0 -6 10 63.65 8.08
 0 -6 10 80.34 5.58
 0 -6 -10 77.62 5.78
 0 -6 11 178.69 17.52
 0 -6 -11 190.96 11.81
 0 -6 11 187.27 11.46
 0 -6 -11 204.32 11.79
 0 -6 -12 129.99 8.31
 0 -6 12 118.87 8.25
 0 -6 12 107 13.82
 0 -6 -12 122.08 8.16
 0 -6 -12 128.74 8.36
 0 -6 12 112.52 7.77
 0 -6 13 266.05 15.25
 0 6 -13 275.83 15.68
 0 -6 -13 270.21 15.86
 0 -6 -13 252.77 15.55
 0 -6 13 282.34 23.76
 0 -6 13 264.86 15.74
 0 -6 14 54.93 4.88
 0 6 -14 69.38 5.6
 0 -6 14 50.08 10.5
 0 -6 -14 74.51 5.86
 0 -6 -14 69.54 5.5
 0 -6 14 75.06 5.71
 0 -6 -15 112.88 8.01
 0 -6 15 110.47 7.74
 0 -6 -15 96.98 7.42
 0 -6 15 109.92 14.88
 0 6 -15 106.96 7.79
 0 -6 -16 123.11 8.78
 0 -6 16 126.64 8.5
 0 -6 16 98.4 15.18
 0 6 -16 122.97 8.65
 0 -6 -16 116.52 8.31
 0 6 -17 45.85 4.74
 0 -6 -17 51.7 5.08
 0 -6 17 45.44 4.55
 0 6 -18 45.13 4.76
 0 -6 18 59.27 11.34
 0 -6 -18 44.84 5.14
 0 -6 18 49.17 4.65
 0 -6 19 63.04 12.15
 0 -6 19 58.86 11.65
 0 6 -20 -0.2 2.16
 0 -6 -20 -0.43 2.45
 0 -6 20 -2.29 5.74
 0 6 -21 3.31 2.11
 0 6 -21 4.1 3.2
 0 -6 -21 -2.22 2.45
 0 6 -22 2.16 2.98
 0 6 -22 -0.8 1.9
 0 6 -23 22.51 3.53
 0 6 -23 20.72 2.72
 0 6 -24 3.21 2.4
 0 6 -25 25.4 2.75
 0 7 0 -0.45 2.67
 0 -7 0 0.86 1.65
 0 -7 0 -0.14 1.39
 0 -7 0 -1.34 3.43
 0 -7 -1 24.72 5.79
 0 -7 1 34.19 6.21
 0 7 -1 29.25 5.09
 0 -7 1 23.68 2.92
 0 -7 -1 23.14 2.77
 0 -7 -1 20.91 2.7
 0 -7 1 23.12 2.76
 0 -7 2 11.3 6.09
 0 -7 -2 18.42 2.51
 0 -7 2 15.29 2.35
 0 -7 2 16.79 5.43
 0 -7 -2 21.25 5.22
 0 7 -2 17.89 4.31
 0 -7 -2 18.18 2.47
 0 -7 2 22.4 2.75
 0 7 -3 103.13 9.56
 0 -7 3 91.37 10.65
 0 -7 -3 95.93 10.56
 0 -7 3 102.17 12.5
 0 -7 3 100 6.71
 0 -7 -3 88.61 6.48
 0 -7 3 106.56 6.63
 0 -7 -3 95.22 6.65
 0 -7 4 6.68 2.01
 0 -7 -4 3.59 1.74
 0 -7 -4 2.78 1.6
 0 -7 -4 3.67 1.73
 0 -7 4 0.66 3.56
 0 -7 -4 6 4.32
 0 -7 4 3.95 1.66
 0 -7 4 0.89 4.45
 0 7 -4 0.91 3.11
 0 -7 5 471.38 34.64
 0 -7 -5 528.49 27.09
 0 -7 5 467.6 32.19
 0 -7 -5 471.51 32.39
 0 -7 -5 503.11 27.25
 0 -7 5 477.23 26.9
 0 -7 -5 490.87 26.89
 0 -7 5 519.26 27.28
 0 -7 -6 -0.55 1.57
 0 -7 6 -1.82 4.98
 0 -7 -6 -0.67 3.45
 0 -7 6 0.65 3.27
 0 -7 -6 0.14 1.55
 0 -7 -6 -0.16 1.66
 0 -7 6 1.44 1.67
 0 -7 7 372.08 28.01
 0 -7 -7 383.05 21.77
 0 -7 -7 385.95 22.04
 0 -7 -7 397.47 21.78
 0 -7 7 387.36 26.87
 0 -7 -7 376.64 26.97
 0 -7 -7 411.03 22.41
 0 -7 7 409.89 22.01
 0 -7 8 7.14 2.05
 0 -7 -8 7.27 2.12
 0 -7 8 6.36 4.07
 0 -7 -8 7.4 3.91
 0 7 -8 1.51 3.04
 0 -7 8 7.32 5.13
 0 -7 -8 5.02 1.99
 0 -7 8 9.39 2.21
 0 -7 -8 5.71 2.23
 0 -7 -8 7.12 2.11
 0 -7 9 334.97 27.55
 0 -7 -9 383.64 21.26
 0 -7 -9 383.08 21.16
 0 -7 -9 370.34 21.42
 0 -7 9 376.22 21.22
 0 -7 -9 376.99 26.45
 0 -7 9 360.39 25.85
 0 -7 9 387.54 21.2
 0 -7 -9 390.15 21.41
 0 7 -9 359.24 24.93
 0 -7 10 2.73 2.18
 0 -7 -10 2.3 2.14
 0 -7 10 -2.49 3.05
 0 -7 10 -0.9 4.42
 0 -7 10 2.33 1.74
 0 -7 -10 0.99 1.98
 0 -7 -10 0.54 1.82
 0 -7 10 1.48 1.87
 0 -7 -11 418.73 23.28
 0 -7 -11 420.22 23.14
 0 -7 11 394.68 22.86
 0 -7 -11 433.82 23.31
 0 -7 11 431.67 27.99
 0 -7 11 415.68 23.38
 0 -7 11 330.19 29.6
 0 -7 12 10.13 5.67
 0 -7 -12 8.89 2.44
 0 -7 12 6.06 2.07
 0 -7 -12 7.89 2.38
 0 -7 12 8.06 2.48
 0 -7 -12 8.62 2.42
 0 -7 13 412.99 23.29
 0 -7 13 413.56 23.8
 0 -7 -13 452.1 24.02
 0 -7 -13 420.52 23.72
 0 -7 13 375.95 31.94
 0 -7 14 36.32 3.68
 0 -7 -14 40.98 4.24
 0 -7 -14 38.54 4.44
 0 -7 14 40.31 4.38
 0 -7 -15 156.99 10.3
 0 -7 15 151.59 10
 0 -7 -15 139.73 9.79
 0 -7 15 149.68 17.85
 0 -7 16 59.66 5.42
 0 -7 -16 69.74 5.89
 0 -7 -16 56.86 5.15
 0 -7 16 50.87 11.2
 0 -7 16 55.1 11.8
 0 -7 17 21.93 8.46
 0 -7 -17 30.26 4.22
 0 -7 17 32.87 8.93
 0 -7 18 123.69 8.6
 0 -7 18 124.52 16.9
 0 -7 -19 16.15 3.31
 0 -7 19 16.62 2.94
 0 -7 20 69.68 6
 0 -7 -20 82.86 6.73
 0 7 -21 1.06 2.95
 0 7 -22 82.72 6.45
 0 7 -23 -0.26 2.4
 0 7 -24 38.61 3.49
 0 -8 0 886.05 45.62
 0 -8 0 711.59 52.98
 0 -8 0 867.89 45.63
 0 -8 0 852.09 45.42
 0 8 0 859.56 49.77
 0 -8 0 866.83 52.73
 0 -8 -1 47.56 4.34
 0 -8 1 49.36 4.31
 0 -8 1 44.68 4.22
 0 -8 -1 45.93 4.09
 0 -8 -1 53.04 4.42
 0 -8 1 48.91 4.37
 0 8 1 44.17 6.88
 0 -8 -1 30.04 7.65
 0 -8 1 31.33 8.93
 0 -8 -1 26.95 6.78
 0 -8 1 31.91 7.3
 0 -8 2 822.07 44.9
 0 -8 2 784.47 51.47
 0 -8 -2 786.48 51.4
 0 -8 2 849.21 45.04
 0 -8 -2 815.99 44.88
 0 -8 2 823.09 44.95
 0 -8 2 723.51 53.44
 0 -8 3 33.65 3.47
 0 -8 -3 29.43 3.38
 0 -8 3 23.96 8.37
 0 -8 3 14.32 5.4
 0 -8 -3 15.01 5.96
 0 -8 3 25.46 3.46
 0 -8 -3 25.47 3.23
 0 -8 3 24.79 3.37
 0 -8 -3 31.43 3.18
 0 -8 4 769.23 40.47
 0 -8 -4 727.73 40.6
 0 -8 4 795.87 40.75
 0 -8 -4 741.41 40.37
 0 -8 -4 761.76 40.3
 0 -8 4 704.42 49.89
 0 -8 4 775.45 40.73
 0 -8 4 734.8 47.14
 0 -8 -4 743.03 47.12
 0 -8 5 37.81 4.02
 0 -8 -5 28.56 7
 0 -8 5 24.19 6.4
 0 -8 -5 33.55 4.14
 0 -8 -5 39.26 3.94
 0 -8 -5 38.09 3.62
 0 -8 -5 31.38 3.46
 0 -8 5 36.59 3.95
 0 -8 6 284.36 16.36
 0 -8 -6 265.28 21.7
 0 -8 -6 274.75 16.5
 0 -8 6 269.48 16.29
 0 -8 -6 274.86 16.12
 0 -8 6 249.37 21.17
 0 -8 6 278.88 16.14
 0 -8 -6 268.19 15.75
 0 -8 6 255.39 24.34
 0 -8 -7 14.17 2.68
 0 -8 -7 11.72 2.89
 0 -8 7 10.04 2.59
 0 -8 -7 14.25 2.49
 0 -8 7 5.59 6.38
 0 -8 -7 16.85 5.37
 0 -8 7 4.54 3.57
 0 -8 7 9.63 2.77
 0 -8 7 15.93 2.79
 0 -8 -8 189.67 11.49
 0 -8 -8 188.49 11.15
 0 -8 8 143.32 18.27
 0 -8 8 159.3 15.58
 0 -8 8 178.24 11.4
 0 -8 -8 183.79 11.68
 0 -8 -8 166.09 16.18
 0 -8 -8 171.66 11.1
 0 -8 8 178.24 11.52
 0 -8 8 172.25 11.21
 0 -8 -9 7 2.28
 0 -8 9 8.12 2.76
 0 -8 -9 12.17 2.34
 0 -8 9 7.83 2.49
 0 -8 9 4.47 2.09
 0 -8 -9 4.26 2.39
 0 -8 9 4.66 6.12
 0 -8 -9 8.09 2.38
 0 -8 -9 3.2 4.64
 0 -8 9 4.39 4.18
 0 -8 10 113.79 7.89
 0 -8 10 102.6 11.74
 0 -8 -10 109.31 7.96
 0 -8 10 110.69 8.14
 0 -8 -10 119.14 8.11
 0 -8 -10 113.97 7.82
 0 -8 10 104.99 7.77
 0 -8 10 114.65 16.04
 0 -8 11 -0.22 2.35
 0 -8 11 2.19 2.06
 0 -8 -11 -1.45 2.03
 0 -8 11 -1.22 6.57
 0 -8 11 0.18 1.86
 0 -8 -11 -0.8 2.05
 0 -8 -11 -2.81 2.37
 0 -8 12 44.2 4.22
 0 -8 -12 41.38 4.31
 0 -8 -12 35.88 4.33
 0 -8 12 42.83 4.62
 0 -8 12 47.55 10.55
 0 -8 -12 41.93 4.36
 0 -8 13 1.56 1.87
 0 -8 13 2.81 2.4
 0 -8 -13 0.64 2.07
 0 -8 -13 -0.79 1.83
 0 -8 13 -2.54 6.21
 0 -8 14 105.65 15.26
 0 -8 14 86.42 7.08
 0 -8 -14 94.66 7.36
 0 -8 -14 89.91 6.86
 0 -8 14 92.38 6.64
 0 8 15 -0.89 5.04
 0 -8 15 -2.52 6.17
 0 -8 16 148.5 18.36
 0 -8 -16 148.2 9.05
 0 -8 17 2.87 2.29
 0 -8 -17 5.68 2.65
 0 -8 -17 5.14 1.92
 0 -8 18 61.74 5.34
 0 -8 -18 59.11 5.56
 0 -8 19 1.77 2.05
 0 8 -20 40.2 4.55
 0 -8 20 38.32 3.7
 0 8 -21 -0.15 2.63
 0 8 -22 29.34 3.55
 0 8 -23 3.83 2.02
 0 -9 0 1.06 1.93
 0 -9 0 1.22 2.6
 0 -9 0 3.1 1.98
 0 -9 0 -0.9 4.07
 0 -9 0 0.38 1.85
 0 -9 -1 5.07 2.18
 0 -9 -1 1.8 4.17
 0 -9 1 10.88 5.06
 0 -9 1 -1.15 5.77
 0 -9 -1 3.41 2.34
 0 -9 1 4.42 2.67
 0 -9 -1 1.87 1.88
 0 -9 1 2.5 2.04
 0 -9 1 4.54 2.12
 0 -9 1 2.52 2.15
 0 -9 -2 -0.2 1.86
 0 -9 2 0.91 4.21
 0 -9 -2 -0.89 5.08
 0 -9 2 3.18 2.04
 0 -9 -2 3.88 2.5
 0 -9 2 1.72 2.36
 0 -9 -2 0.55 1.92
 0 -9 2 0.19 1.8
 0 -9 2 1.98 2.01
 0 -9 2 2.47 6.63
 0 -9 3 51.68 9.15
 0 -9 -3 58.07 9.65
 0 -9 3 58.07 5.28
 0 -9 3 64.91 5.51
 0 -9 -3 60.67 5.23
 0 -9 3 67.55 5.43
 0 -9 -3 63.88 5.4
 0 -9 -3 62.22 5.88
 0 -9 3 66 6
 0 -9 3 50.18 11.27
 0 -9 4 16.17 6.17
 0 -9 -4 16.11 5.49
 0 -9 4 18.17 8.36
 0 -9 -4 19.74 3.47
 0 -9 4 22.01 3.62
 0 -9 -4 25.03 3.23
 0 -9 -4 27.27 3.41
 0 -9 4 26.17 3.54
 0 -9 4 22.07 3.32
 0 -9 5 160.51 9.95
 0 -9 -5 149.22 9.8
 0 -9 5 149.16 18.45
 0 -9 5 139.08 9.75
 0 -9 -5 122.24 14.79
 0 -9 5 146.67 10.23
 0 -9 -5 141.03 10.15
 0 -9 5 137.9 15.03
 0 -9 -5 144.77 9.51
 0 -9 6 21.12 3.22
 0 -9 6 12.78 2.94
 0 -9 -6 14.19 3.27
 0 -9 6 14.34 3
 0 -9 -6 18.21 3.03
 0 -9 6 11.62 7.78
 0 -9 -6 9.95 5.39
 0 -9 6 16.61 5.95
 0 -9 -7 230.69 13.72
 0 -9 7 197.03 21.99
 0 -9 7 231.1 13.92
 0 -9 7 218.68 13.83
 0 -9 -7 223.27 14.07
 0 -9 -7 197.72 19.12
 0 -9 7 186.45 18.6
 0 -9 7 217.66 13.57
 0 -9 8 44.57 4.36
 0 -9 -8 43.62 4.28
 0 -9 8 20.58 8.54
 0 -9 8 38.2 4.44
 0 -9 8 36.44 4.23
 0 -9 -8 37.2 4.5
 0 -9 -8 21.61 6.36
 0 -9 8 31.59 7.3
 0 -9 9 65.77 9.93
 0 -9 -9 79.78 6.2
 0 -9 9 81.76 6.55
 0 -9 9 70.93 6.01
 0 -9 9 68.27 13.15
 0 -9 9 72.69 6.16
 0 -9 -9 68.65 6.29
 0 -9 -10 36.28 3.88
 0 -9 10 32.16 4.2
 0 -9 -10 26.36 3.7
 0 -9 10 30.02 3.66
 0 -9 10 20.65 8.72
 0 -9 10 25.2 3.56
 0 -9 -11 11.09 2.47
 0 -9 11 9.72 2.46
 0 -9 -11 9.14 2.65
 0 -9 11 12.17 3.04
 0 -9 11 14.19 8
 0 -9 12 53.97 4.77
 0 -9 12 46.22 4.99
 0 -9 -12 49.59 4.99
 0 -9 -12 44.82 4.72
 0 -9 12 53.82 11.66
 0 -9 13 34.07 10.2
 0 -9 14 107.37 7.4
 0 -9 -14 113.9 7.69
 0 -9 14 105.63 7.94
 0 -9 -14 99.25 7.7
 0 -9 15 0.59 1.74
 0 -9 15 0.2 2.19
 0 -9 -15 0.97 2.29
 0 -9 -15 0.7 1.77
 0 -9 -16 48.58 4.93
 0 -9 16 48.99 4.87
 0 -9 -16 55.92 4.65
 0 -9 17 4.62 2.34
 0 -9 -17 4.42 1.89
 0 -9 18 38.63 3.84
 0 -9 -18 24.58 2.89
 0 -9 19 7.72 2.14
 0 9 -19 14.43 3.18
 0 9 -20 34.83 3.86
 0 9 -21 19.71 2.86
 0 9 -22 40.55 3.26
 0 -10 0 25.08 3.99
 0 -10 0 26.75 3.44
 0 -10 0 31.99 3.73
 0 -10 0 23.22 6.76
 0 -10 -1 62.15 5.34
 0 -10 -1 68.96 5.6
 0 -10 1 68.07 5.54
 0 -10 1 54.91 5.2
 0 -10 -1 50.61 5.58
 0 -10 1 56.77 5.74
 0 -10 1 67.01 5.48
 0 -10 1 53.43 9.64
 0 -10 -1 41.34 8.63
 0 -10 -2 46.18 4.55
 0 -10 -2 48.08 4.76
 0 -10 2 46.35 4.59
 0 -10 -2 41.06 8.44
 0 -10 2 46.61 9.09
 0 -10 2 54.42 5.35
 0 -10 -2 47.99 5.17
 0 -10 2 47.48 4.76
 0 -10 2 38.14 10.27
 0 -10 -3 39.17 4.16
 0 -10 3 23.74 9.32
 0 -10 -3 43.92 4.31
 0 -10 3 37.91 4.17
 0 -10 -3 31.14 4.37
 0 -10 3 29.07 4.34
 0 -10 3 49.01 4.56
 0 -10 3 35.81 8.29
 0 -10 -3 31.41 7.82
 0 -10 -4 14.08 2.69
 0 -10 4 10.52 5.17
 0 -10 -4 7.59 5.03
 0 -10 4 14.45 2.86
 0 -10 -4 10.74 3.01
 0 -10 4 17.09 3.37
 0 -10 -4 12.15 2.71
 0 -10 4 13.54 2.9
 0 -10 4 22.01 9.3
 0 -10 -5 0.63 2.01
 0 -10 5 1.06 2.13
 0 -10 -5 -1.89 4.86
 0 -10 5 -0.94 4.36
 0 -10 -5 0.99 2.36
 0 -10 5 3.44 2.48
 0 -10 5 0.64 2.24
 0 -10 5 4.21 6.86
 0 -10 -6 36.21 3.88
 0 -10 6 27.2 3.68
 0 -10 6 27.7 3.71
 0 -10 6 27.36 6.84
 0 -10 -6 30.19 7.51
 0 -10 -6 24.15 3.84
 0 -10 6 24.29 3.79
 0 -10 6 32.42 10.21
 0 -10 7 2.79 5.71
 0 -10 -7 5.03 2.2
 0 -10 7 0.88 3.98
 0 -10 7 3.07 2.32
 0 -10 7 2.51 2.17
 0 -10 -7 1.7 2.33
 0 -10 7 2.06 2.34
 0 -10 8 46.69 4.51
 0 -10 -8 37.74 4.65
 0 -10 8 44.01 4.63
 0 -10 8 35.61 10.28
 0 -10 8 32.77 4.34
 0 -10 -8 50.98 4.65
 0 -10 9 16.1 8.08
 0 -10 10 47.13 11.82
 0 -10 10 58.29 5.17
 0 -10 11 24.71 3.62
 0 -10 11 21.59 8.86
 0 -10 -11 20.52 3.16
 0 -10 11 20.63 3.12
 0 -10 -12 70.42 5.64
 0 -10 12 66.06 5.53
 0 -10 12 70.39 5.97
 0 -10 -13 22.54 3.07
 0 -10 13 20.17 3.29
 0 -10 13 20.44 3
 0 -10 -14 53.27 4.53
 0 -10 14 51.51 4.96
 0 -10 14 46.38 4.32
 0 -10 -15 11.61 2.25
 0 -10 15 11.1 2.67
 0 -10 15 11.83 2.25
 0 -10 -16 33.43 3.31
 0 -10 16 38.23 3.99
 0 -10 17 3.71 2.01
 0 -10 -17 1.99 1.39
 0 10 -17 3.94 2.74
 0 10 -18 22.42 3.01
 0 -10 18 11.94 2.36
 0 10 -19 5.54 2.19
 0 10 -20 1.55 1.57
 0 -11 0 -0.93 4.34
 0 -11 -1 11.16 5.31
 0 -11 1 9.36 5.54
 0 -11 2 22.36 6.82
 0 -11 -2 31.4 7.48
 0 -11 3 0.92 4.93
 0 -11 -4 41.33 4.18
 0 -11 4 39.22 4.3
 0 -11 5 0.79 2.21
 0 -11 5 0.8 2.13
 0 -11 5 -0.67 2.39
 0 -11 -5 -0.23 2.32
 0 -11 -6 32.85 4.21
 0 -11 6 30.89 3.94
 0 -11 6 34.3 3.99
 0 -11 -6 36.45 3.94
 0 -11 6 34.81 3.96
 0 -11 7 1.63 2.22
 0 -11 -7 -1.1 2.42
 0 -11 7 1.9 2.09
 0 -11 7 0.6 2.11
 0 -11 -7 -1.34 2.04
 0 -11 -8 89.8 7.61
 0 -11 8 88.57 7.41
 0 -11 8 129.05 7.92
 0 -11 -8 123.28 7.79
 0 -11 8 102.8 7.78
 0 -11 -9 -0.18 1.96
 0 -11 9 1.56 2.24
 0 -11 9 1.23 2.05
 0 -11 10 189.66 11.75
 0 -11 -10 207.68 11.93
 0 -11 10 174.37 11.88
 0 -11 -11 -0.16 1.76
 0 -11 11 1.29 2.24
 0 -11 11 0.93 1.99
 0 -11 12 117.28 7.88
 0 -11 12 112.29 8.17
 0 -11 -12 125.33 7.99
 0 -11 13 0.65 1.83
 0 -11 -13 2.11 1.76
 0 -11 13 2.82 2.06
 0 -11 14 54.65 4.75
 0 -11 -14 55.61 4.38
 0 -11 14 53.89 4.26
 0 -11 15 9.3 1.7
 0 -11 15 14.61 2.54
 0 -11 -15 13.21 1.99
 0 11 -15 11.41 2.5
 0 11 -16 11.55 2.3
 0 -11 16 14.82 2.44
 0 11 -17 10.59 2
 0 -12 0 8.21 2.38
 0 -12 0 0.41 2.17
 0 -12 -1 129.14 7.96
 0 -12 1 128.04 7.94
 0 -12 1 91 7.8
 0 -12 -1 97.04 7.91
 0 -12 2 11.77 2.64
 0 -12 -2 7.1 2.57
 0 -12 2 5.59 2.55
 0 -12 3 128.74 8.76
 0 -12 -3 140.95 8.67
 0 -12 3 143.19 8.75
 0 -12 3 112.19 8.63
 0 -12 -3 109.19 8.64
 0 -12 -4 9.65 2.51
 0 -12 4 7.46 2.39
 0 -12 -4 4.16 2.35
 0 -12 4 3.58 2.38
 0 -12 4 4.99 2.51
 0 -12 -5 54.98 5.38
 0 -12 5 55.75 5.2
 0 -12 5 59.17 5.35
 0 -12 6 5.39 2.11
 0 -12 6 5.2 2.32
 0 -12 7 39.1 3.93
 0 -12 7 31.61 3.99
 0 -12 8 7.14 2.16
 0 -12 8 3.8 2.2
 0 -12 -8 6.21 2.04
 0 -12 9 6.32 2
 0 -12 -9 11.81 2.1
 0 -12 9 6.69 2.24
 0 -12 10 1.15 1.78
 0 12 -10 -2.93 1.85
 0 -12 -10 1.75 1.63
 0 -12 10 1.82 2.09
 0 12 -11 -0.94 1.61
 0 -12 11 2.57 1.87
 0 -12 11 -0.58 1.54
 0 -12 12 -1.05 1.8
 0 -12 12 1.43 1.41
 0 -12 13 13.32 2.24
 0 -12 13 8.18 1.58
 0 -12 14 1.13 1.56
 0 -13 0 -0.81 1.87
 0 -13 -1 -0.27 1.75
 0 -13 1 0.81 1.72
 0 -13 2 8.72 2.09
 0 -13 -2 6.89 2.12
 0 -13 3 2.24 1.69
 0 -13 -3 4.05 1.87
 0 -13 4 9.63 2.13
 0 -13 5 2.72 1.57
 0 -13 6 12.4 2.21
 0 -13 7 3.67 1.73
 0 -13 8 17.41 2.27
 0 -13 9 6.19 1.63
 0 -13 10 8.62 1.48
 -1 0 29 1.13 1.31
 -1 0 28 17.39 2.73
 1 0 -27 -0.15 1.72
 1 0 -26 9.55 2.61
 1 0 -25 0.21 2.22
 1 0 -24 70.28 6.47
 -1 0 23 1.84 5.51
 1 0 -22 142.61 9.82
 -1 0 22 90.01 14.54
 -1 0 21 2.81 4.7
 -1 0 21 1.87 5.12
 1 0 -21 2.18 2.85
 1 0 -21 -1.72 2.52
 1 0 -20 308.68 19.32
 -1 0 20 326.81 26.33
 1 0 -20 341.05 19.03
 -1 0 19 0.87 4.37
 1 0 -19 0.57 2.99
 1 0 -19 -0.22 2.12
 1 0 -18 297.22 17.93
 -1 0 18 346.43 25.28
 1 0 -18 311.12 18.17
 1 0 -17 -1.08 2.83
 1 0 -17 2.07 2
 1 0 -16 574.92 29.63
 -1 0 16 621.56 36.16
 1 0 -16 529.08 29.26
 1 0 -16 506.67 29.43
 1 0 -15 0.31 1.67
 1 0 -15 0.61 2.67
 1 0 -15 -0.14 1.65
 1 0 -14 1218.08 62.39
 1 0 -14 1242.87 62.53
 1 0 -14 1137.57 62.4
 -1 0 13 2.78 3
 1 0 -13 -0.25 1.49
 -1 0 12 1845.03 96.84
 1 0 -12 1770 97.2
 -1 0 11 1.08 2.78
 1 0 -11 0.42 2.76
 1 0 -10 146.57 11.48
 -1 0 10 151.63 11.17
 -1 0 9 0.83 2.47
 1 0 -9 -0.64 2.83
 -1 0 8 5.32 2.78
 1 0 -8 2.67 2.7
 -1 0 7 1.27 2.47
 1 0 -7 -0.87 2.41
 -1 0 6 1881.63 97.76
 -1 0 5 -0.16 2.15
 1 0 -5 2.62 3.01
 -1 0 4 172.58 10.64
 1 0 -4 167.23 10.51
 -1 0 3 0.29 1.67
 -1 0 3 0.1 1.77
 1 0 -3 0.58 3.4
 -1 0 2 1839.17 93.35
 1 0 -2 1782.92 93.94
 -1 0 1 0.49 1.63
 -1 0 0 3263.23 167.02
 -1 0 0 3328.69 166.65
 1 0 0 3137.84 167.9
 -1 0 -1 0.25 1.35
 -1 0 -1 0.1 1.75
 1 0 1 -0.17 3.6
 1 0 2 869.4 43.18
 -1 0 -2 823.64 42.81
 1 0 2 753.04 43.38
 -1 0 -3 -0.14 1.9
 1 0 3 0.55 3.41
 1 0 4 6516.66 331.82
 1 0 5 0.49 2.25
 1 0 6 313.34 19.03
 1 0 7 0.26 2.54
 1 0 8 3340.89 172.97
 1 0 9 0.34 2.59
 1 0 10 2020.42 106.99
 1 0 11 2.5 2.82
 -1 0 -12 275.46 14.49
 -1 0 -12 228.09 14.63
 1 0 12 278.19 18.4
 -1 0 -13 -0.13 1.56
 -1 0 -14 212.59 12.41
 -1 0 -14 203.02 11.97
 -1 0 -15 -0.24 1.33
 1 0 15 -0.63 3.18
 -1 0 -15 0.16 1.62
 -1 0 -16 1.46 1.49
 1 0 16 4.15 3.55
 -1 0 -16 -0.34 1.87
 -1 0 -17 -0.43 1.71
 1 0 17 0.75 3.76
 -1 0 -17 0.37 1.84
 1 0 18 11.22 5.37
 -1 0 -18 13.64 2.74
 1 0 19 0.84 3.81
 -1 0 -19 -0.21 2.11
 -1 0 -20 39.07 4.34
 1 0 20 38.58 8.27
 -1 0 -21 -0.43 2.05
 1 0 21 1.78 4.13
 1 0 22 2.64 4.08
 -1 0 -23 0.42 2.08
 -1 0 -24 1.37 2.18
 -1 0 -25 -1.76 1.86
 -1 0 -26 -0.61 1.84
 -1 0 -27 -1.43 1.65
 -1 0 -28 0.31 1.07
 -1 -1 29 0.08 1.15
 -1 -1 28 0.96 1.8
 -1 1 28 0.91 1.74
 1 1 -27 0.91 1.75
 1 1 -26 -0.37 2.07
 1 -1 -26 -1.03 1.96
 1 -1 -25 47.75 4.93
 1 1 -25 48.47 5.09
 1 -1 -24 28.46 4
 1 1 -24 22.28 3.72
 -1 1 23 10.71 7.92
 1 1 -22 4 2.68
 1 -1 -22 5.36 2.72
 1 1 -22 5.74 3.2
 -1 1 22 8.03 6.31
 -1 -1 22 1.03 4.63
 1 1 -21 103.31 7.55
 1 -1 -21 92.02 7.59
 1 1 -21 89.34 7.54
 -1 -1 21 72.15 12.12
 -1 -1 20 110.65 14.34
 1 1 -20 117.5 8.35
 1 -1 -20 109.08 8.13
 1 1 -20 103.6 8.11
 1 -1 -19 14.18 2.98
 1 1 -19 11.25 2.89
 -1 -1 19 2.87 5.16
 1 1 -19 11.93 3.71
 -1 -1 19 11.5 5.92
 1 1 -18 260.54 15.53
 1 -1 -18 261.39 15.38
 -1 -1 18 266.99 22.56
 -1 1 18 252.72 20.43
 1 -1 -18 234.84 14.84
 1 1 -18 269.19 15.59
 1 -1 -18 248.5 15.09
 1 -1 -17 56.59 5
 1 1 -17 54.17 5.03
 -1 1 17 64.5 8.67
 -1 -1 17 55.61 9.23
 1 -1 -17 59.81 5.19
 1 1 -17 59.41 5.56
 1 -1 -17 53.53 4.91
 1 1 -16 335.15 18.45
 1 -1 -16 318.12 18.25
 1 -1 -16 285.61 17.89
 1 1 -16 347.39 18.53
 -1 -1 16 367.05 25.17
 -1 1 16 343.34 23.11
 1 -1 -16 303.47 18.02
 1 1 -15 3.48 1.85
 1 -1 -15 7.99 2.03
 1 -1 -15 6.8 2.68
 1 1 -15 3.91 2.7
 1 -1 -15 6.06 1.97
 -1 -1 15 5.96 3.91
 1 -1 -14 411.93 23.02
 1 1 -14 423.99 28.49
 1 -1 -14 399.6 23.03
 1 1 -14 455.21 23.33
 1 1 -14 424.41 23.15
 1 -1 -14 422.12 23.11
 -1 1 14 428.52 26.93
 1 1 -13 69.98 8.65
 1 -1 -13 73.76 5.06
 1 1 -13 66.32 5.01
 -1 1 13 68.43 7.53
 -1 -1 13 74.28 8.6
 1 -1 -13 64.98 4.95
 1 1 -12 595.36 34.95
 -1 -1 12 569.54 34.33
 -1 1 12 546.07 32.9
 1 1 -11 127.09 11.32
 -1 1 11 137.48 10.33
 -1 -1 11 139.01 11.58
 1 1 -10 536.3 33.72
 -1 -1 10 521.6 33.37
 1 1 -9 440.33 25.9
 1 1 -9 413.8 22.84
 -1 1 9 487.37 24.8
 -1 -1 9 385.87 25.25
 1 -1 -9 419.84 22.53
 1 1 -8 344.56 20.58
 -1 1 8 399.08 21.56
 -1 -1 8 404.18 22.81
 -1 -1 7 689.22 37.08
 -1 1 7 651.04 35.88
 -1 -1 6 41.38 4.93
 -1 1 6 44.33 4.14
 -1 1 5 647.39 34.15
 -1 -1 5 634.43 35.19
 -1 -1 4 309.21 17.75
 -1 -1 3 1585.94 80.51
 -1 -1 3 1513.95 80.27
 -1 -1 2 372.31 19.93
 -1 1 2 353.97 19.56
 -1 -1 2 332.7 19.06
 -1 -1 1 1222.92 57.75
 -1 1 1 1030.18 55.71
 -1 1 1 1250.25 57.13
 -1 -1 1 1078.82 56.37
 -1 1 0 324.99 16.58
 -1 -1 0 295.11 16.85
 -1 1 0 300.32 16.86
 -1 1 -1 74.11 5.1
 -1 1 -1 75.21 5.08
 -1 1 -2 949.43 50.72
 -1 -1 -2 987.38 50.99
 -1 1 -3 1.52 2.38
 -1 1 -4 945.85 50.45
 1 1 5 47.16 5.01
 -1 1 -5 41.98 4.9
 -1 1 -6 145.49 9.99
 1 -1 6 141.68 9.81
 1 1 6 136.95 10.15
 -1 1 -6 122.14 9.9
 -1 1 -7 329.12 19.21
 1 1 7 289.06 17.97
 1 -1 7 341.48 19.3
 -1 1 -7 298.77 19.31
 1 1 7 290.17 19.14
 1 -1 8 700.65 37.2
 1 1 8 646.81 37.32
 -1 1 -8 833.49 40.78
 -1 1 -8 753.18 40.8
 1 -1 8 768.44 40.3
 1 1 8 773.04 39.71
 1 1 8 745.78 40.54
 -1 1 -9 2532.99 130.32
 1 1 9 2533.38 128.92
 1 1 9 2430.83 129.81
 1 -1 9 2368.02 129.31
 1 1 10 25.29 4.25
 1 -1 10 28.25 4.92
 1 -1 11 883.43 49.7
 1 1 11 866.73 49.04
 -1 1 -12 95.22 6.2
 -1 -1 -12 94.45 6.17
 1 1 12 100.43 9.15
 -1 1 -12 90.62 6.36
 -1 -1 -13 266.63 14.56
 -1 1 -13 264.19 14.58
 1 -1 13 278.37 19.34
 -1 1 -13 238.75 14.77
 -1 -1 -13 244.97 14.27
 -1 -1 -14 13.32 2.18
 1 -1 14 19.01 5.05
 1 1 14 9.9 4.21
 -1 1 -14 21.1 2.57
 -1 -1 -14 17.75 2.49
 1 -1 15 222.5 18.45
 1 1 15 261.25 18.53
 -1 -1 -15 223.03 13.32
 -1 1 -15 233.52 13.68
 -1 -1 -15 234.84 13.64
 1 -1 16 23.48 5.68
 1 1 16 22.34 5.31
 -1 -1 -16 23.14 3.11
 -1 1 -16 22.69 3.01
 -1 -1 -16 22.01 2.72
 -1 -1 -17 75.87 6.14
 -1 1 -17 86.83 6.39
 1 1 17 93.65 10.74
 1 -1 17 100.72 11.5
 -1 -1 -17 77.73 5.94
 -1 -1 -18 150.64 9.64
 1 1 18 149.28 14.66
 1 -1 18 148.95 15.59
 -1 -1 -18 156.18 10.02
 -1 1 -18 143.56 9.92
 -1 -1 -19 17 3.02
 -1 1 -19 19.86 3.17
 -1 -1 -19 16.63 2.75
 1 -1 19 20.54 6.83
 1 1 19 14.98 5.98
 -1 -1 -20 48.24 4.67
 1 1 20 63.34 9.43
 1 -1 20 46.3 9.43
 -1 -1 -20 53.47 4.98
 -1 1 -20 51.36 5.04
 -1 -1 -21 0.21 2.16
 -1 1 -21 -0.22 2.22
 1 -1 22 200.01 19.52
 -1 1 -23 7.78 2.53
 -1 -1 -23 8.03 2.67
 -1 -1 -24 151 10.69
 -1 1 -24 185.5 11.1
 -1 -1 -25 5.99 2.3
 -1 1 -25 11.41 2.67
 -1 1 -26 145.9 9.24
 -1 -1 -26 139.87 9.02
 -1 -1 -27 0.52 1.32
 -1 1 -27 0.37 1.58
 -1 1 -28 75.61 4.96
 -1 -2 28 41.05 3.63
 -1 2 28 34.62 3.18
 -1 -2 27 47.95 4.41
 1 2 -27 40.32 4.04
 1 -2 -26 101.46 6.43
 1 2 -26 107.74 6.92
 1 -2 -25 51.26 5.14
 1 2 -25 58.57 5.52
 1 2 -25 56.42 4.78
 1 -2 -24 148.62 10.11
 1 2 -24 145.68 10.28
 1 2 -24 142.95 9.53
 1 -2 -23 56.04 5.65
 1 2 -23 60.72 5.6
 1 2 -22 98.76 7.94
 1 -2 -22 89.66 7.65
 -1 2 22 68.08 13.23
 -1 -2 22 83.18 13.57
 1 2 -22 109.15 7.99
 1 2 -21 23.35 3.92
 1 -2 -21 31.79 4.19
 1 2 -21 31.32 4.6
 -1 -2 21 18.52 7.38
 1 2 -20 25.53 4.49
 -1 -2 20 22.4 7.41
 1 2 -20 26.83 3.95
 1 -2 -20 26.57 3.89
 1 2 -19 3.99 3.42
 1 -2 -19 5.01 2.58
 -1 -2 19 1.02 4.61
 1 2 -19 4.3 2.51
 1 -2 -19 3.63 2.48
 1 2 -18 5.01 3.39
 1 -2 -18 6.72 2.51
 -1 -2 18 8.64 5.96
 1 2 -18 12.1 2.83
 1 -2 -18 6.38 2.4
 1 2 -17 7.89 3.31
 1 -2 -17 11.37 2.68
 -1 -2 17 17.8 6.48
 1 2 -17 8.68 2.5
 1 -2 -17 6.44 2.35
 1 2 -16 17.37 3.38
 1 -2 -16 11.9 2.52
 1 2 -16 16.81 2.83
 -1 -2 16 14.6 5.59
 1 -2 -16 12.61 2.62
 1 2 -15 0.16 1.68
 1 -2 -15 0.91 1.68
 1 -2 -15 -0.31 1.84
 -1 -2 15 1.47 4.11
 1 -2 -14 25.11 2.98
 1 2 -14 25.66 3.04
 1 -2 -14 22.17 3.15
 -1 -2 14 27.89 6.33
 -1 2 14 22.86 4.51
 1 -2 -14 24.67 2.97
 1 -2 -13 3.49 1.67
 1 2 -13 4.85 1.86
 -1 2 13 3.99 2.84
 1 2 -13 -0.63 3.58
 1 -2 -13 3.78 1.89
 1 2 -12 28.17 6
 -1 -2 12 28.99 5.68
 -1 2 12 31.91 4.66
 1 -2 -12 30 3.08
 1 2 -12 34.84 3.23
 -1 -2 11 147.83 12.34
 -1 2 11 138.09 10.11
 1 2 -11 129.65 12.08
 -1 2 10 41.87 4.71
 -1 -2 10 47.36 6.53
 -1 2 9 162.06 10.53
 -1 -2 9 150.82 12.48
 1 -2 -9 160.9 10.02
 -1 -2 8 -0.35 3.2
 -1 2 8 3.11 1.92
 1 -2 -8 2.36 1.98
 -1 -2 7 66.44 6.73
 -1 2 7 51.85 4.48
 -1 -2 7 56.2 5.61
 1 -2 -7 63.27 5.08
 -1 -2 6 110.95 8.53
 -1 2 6 115.14 7.29
 -1 -2 6 131.25 9.5
 -1 -2 5 63.39 5.63
 -1 2 5 66.61 4.46
 -1 -2 5 63.35 6.05
 -1 -2 4 455.07 25.22
 -1 -2 4 453.48 24.87
 1 2 -3 605.53 32.74
 -1 -2 3 672.95 34.25
 -1 -2 3 648.68 33.32
 1 2 -2 57.15 3.44
 -1 -2 2 61.24 5.18
 -1 -2 2 58.85 4.25
 -1 2 2 54.93 5
 1 2 -1 633.49 32.91
 1 -2 -1 622.61 33.37
 -1 -2 1 654.69 33.86
 -1 2 1 725.73 34.66
 1 -2 0 532.9 28.67
 -1 2 0 553.97 28.95
 1 -2 1 199 11.69
 -1 2 -1 200.58 11.32
 -1 -2 -1 198.44 13.41
 -1 2 -2 44.06 3.55
 -1 -2 -2 40.87 4.37
 1 -2 2 41.35 4.11
 -1 -2 -2 41.18 5.1
 -1 2 -3 378.88 22.19
 -1 -2 -3 396.94 22.05
 -1 -2 -3 397.96 22.54
 1 -2 3 386.9 22.08
 1 -2 4 2 2.54
 -1 -2 -4 1.24 2.52
 -1 2 -4 -1.42 2.65
 -1 2 -4 1.34 2.78
 -1 2 -5 134.59 9.9
 1 -2 5 150.08 10.14
 -1 2 -5 133.48 10.22
 1 -2 6 128.84 8.98
 -1 2 -6 143.36 10.3
 -1 2 -6 146.54 10.89
 1 -2 6 143.75 10.2
 1 -2 7 0.33 1.81
 -1 2 -7 1.49 3.22
 1 2 7 4.41 2.97
 1 -2 7 0.32 2.51
 -1 2 -7 2.23 3.12
 -1 2 -8 219.28 16.44
 1 -2 8 253.99 16.17
 1 2 8 229.29 16.12
 1 -2 8 226.69 13.76
 -1 2 -8 254.04 16.38
 1 -2 9 1011.79 55.16
 -1 2 -9 989.21 55.95
 1 2 9 1074.32 55.71
 1 2 9 986.82 53.76
 -1 2 -9 903.04 54.7
 1 -2 10 404.12 24.57
 1 -2 10 352.96 20.53
 1 2 10 370.33 21.11
 -1 2 -10 451.41 26.2
 1 2 10 437.37 25.23
 1 2 10 385.97 23.15
 1 2 11 39.63 5.31
 -1 2 -11 39.7 3.39
 -1 2 -11 45.33 7
 1 2 11 37.69 6.31
 1 2 12 332.5 21.35
 -1 2 -12 311.96 18.04
 -1 -2 -12 336.34 17.98
 -1 2 -12 329.87 18.06
 -1 -2 -13 386.97 21.75
 -1 -2 -13 403.98 21.77
 -1 2 -13 392.04 21.84
 1 -2 13 403.53 27.08
 1 2 13 419.32 25.77
 -1 2 -13 404.57 21.95
 -1 -2 -14 434.9 23.39
 -1 -2 -14 424.82 23.35
 -1 2 -14 422.25 23.46
 1 -2 14 419.72 28.88
 -1 -2 -15 225.12 13.35
 -1 -2 -15 227.37 13.4
 -1 2 -15 219.89 13.45
 1 -2 15 262.46 19.76
 1 2 15 241.58 17.83
 -1 -2 -16 391.88 21.56
 -1 2 -16 377.46 21.72
 -1 -2 -16 381.24 21.6
 1 -2 16 435.57 28.95
 1 2 16 380.3 26.22
 -1 -2 -17 337.9 19.6
 -1 2 -17 364.54 19.97
 -1 -2 -17 349.81 19.74
 1 -2 17 324.67 26.06
 1 2 17 320.43 24.16
 -1 -2 -18 508.84 28.89
 -1 -2 -18 524.26 29.11
 -1 2 -18 537.16 29.3
 1 -2 18 615.67 38.04
 1 -2 19 255.08 21.94
 -1 2 -19 209.21 14.18
 -1 2 -19 255.4 14.72
 -1 -2 -19 240.54 14.47
 -1 -2 -19 242.7 14.36
 1 -2 20 364.33 29.08
 -1 -2 -20 372.81 21.34
 -1 2 -20 370.26 21.43
 -1 -2 -20 368.91 21.14
 -1 -2 -21 38.58 4.39
 -1 -2 -21 50.56 4.73
 -1 2 -21 43.24 4.67
 1 -2 22 42.05 9.59
 -1 -2 -22 37.91 4.14
 -1 2 -23 10.27 2.83
 -1 -2 -23 11.16 2.66
 -1 -2 -24 0.86 1.97
 -1 2 -24 3.13 2.25
 -1 2 -25 8.27 2.39
 -1 -2 -25 8.59 2.21
 -1 -2 -26 1.04 1.49
 -1 2 -26 0.15 1.81
 -1 -2 -27 3.21 1.18
 -1 2 -27 5.75 1.68
 -1 2 -28 3.48 1.14
 -1 -3 28 7.81 1.75
 -1 -3 27 -0.25 1.94
 -1 3 27 1.48 1.58
 1 3 -27 1.68 1.46
 -1 -3 26 0.48 2.24
 1 3 -26 5.55 2.27
 1 3 -26 1.12 2.09
 1 3 -25 8.73 2.69
 1 3 -25 6.36 2.47
 1 3 -24 31.1 4.18
 1 3 -24 28.95 4.03
 1 -3 -24 28.73 3.66
 -1 3 23 11.51 6.8
 1 -3 -23 12.19 2.81
 1 3 -23 11.38 3.15
 1 3 -23 14.61 3.68
 -1 3 22 44.87 11.27
 1 3 -21 13.66 3.94
 -1 -3 21 12.33 6.52
 1 3 -21 11.6 3.11
 1 -3 -21 12.24 3
 -1 -3 20 31.11 8.03
 1 -3 -20 15.72 3.28
 1 3 -20 18.28 3.51
 1 3 -20 20.19 4.32
 1 -3 -20 18.85 3.52
 1 -3 -19 58.87 5.6
 -1 -3 19 47.4 10.41
 1 3 -19 66.97 6.19
 1 3 -19 59.12 5.59
 1 -3 -19 50.03 5.29
 1 -3 -18 215.03 13.73
 1 -3 -18 210.4 13.68
 1 3 -18 210.9 13.75
 -1 -3 18 203.42 20.87
 1 3 -18 255.28 14.24
 1 -3 -17 60.92 5.49
 -1 -3 17 58.88 10.37
 1 -3 -17 60.06 5.33
 1 3 -17 60.96 5.51
 1 -3 -16 25.38 3.47
 1 -3 -16 23.49 3.25
 -1 -3 16 33.2 7.9
 1 3 -16 28.92 3.61
 1 -3 -15 250.65 14.4
 -1 -3 15 243.05 13.89
 1 -3 -15 223.11 14.06
 1 3 -15 246.09 14.38
 -1 -3 15 232.19 20.55
 1 3 -14 30.66 3.45
 1 -3 -14 32 3.33
 -1 -3 14 24.21 6.66
 1 -3 -14 33.15 3.53
 -1 -3 14 32.29 3.26
 -1 -3 13 250.51 19.64
 -1 -3 13 231.1 13.3
 1 -3 -13 235.87 13.67
 1 3 -13 235.23 13.68
 1 -3 -13 229.89 13.5
 1 -3 -12 496.19 27.18
 1 3 -12 511.51 27.26
 1 -3 -11 205.67 11.97
 -1 -3 10 570.24 32.61
 -1 -3 10 581.53 35.36
 1 -3 -9 322.49 18.59
 -1 -3 9 290.68 18.55
 -1 -3 9 303.83 20.98
 -1 3 8 928.19 50.25
 -1 -3 8 1002.46 53.69
 1 -3 -8 965.51 51.12
 -1 -3 8 933.28 50.87
 -1 -3 7 331.97 19.98
 -1 3 7 336.88 18.92
 -1 -3 7 354.01 21.8
 1 -3 -7 324.89 19.84
 -1 -3 7 330.78 19.47
 -1 -3 6 2075.35 109.91
 -1 -3 6 2077.52 111.51
 -1 -3 6 2070.22 108.84
 -1 3 6 2155.98 108.66
 1 -3 -6 2141.75 110.01
 1 -3 -5 79.72 6.84
 -1 -3 5 79.21 6.8
 -1 -3 5 95.95 8.14
 1 -3 -5 75.27 4.81
 1 3 -5 82.63 5.93
 -1 -3 5 89.24 5.74
 1 -3 -4 1554.1 81.92
 -1 -3 4 1646.07 82.08
 -1 -3 4 1645.48 83.16
 1 3 -4 1554.81 80.38
 1 -3 -4 1530.55 80.43
 -1 -3 4 1528.64 80.05
 -1 -3 3 28.61 4.77
 -1 -3 3 29.52 4.1
 1 3 -3 27.76 2.67
 -1 -3 3 34.32 4.79
 1 -3 -3 27.3 3.5
 1 -3 -3 25.29 3.99
 -1 -3 3 28.01 2.69
 1 3 -2 684.22 34.26
 -1 -3 2 718.42 37.46
 1 -3 -2 652.02 36.14
 -1 -3 2 709.9 36.27
 -1 3 2 605.22 35.49
 1 -3 -2 635.21 33.76
 -1 -3 1 184.37 13.46
 -1 -3 1 203.4 12.83
 1 -3 -1 200.37 12.8
 -1 3 1 213.18 12.32
 1 -3 -1 190.08 11.08
 -1 -3 0 1175.09 63.2
 1 -3 0 1159.31 61.89
 -1 -3 0 1190.81 61.88
 -1 3 0 1228.24 60.6
 1 -3 0 1091.88 60.36
 -1 -3 -1 378.9 23.02
 1 -3 1 346.96 20.34
 -1 3 -1 369.48 19.68
 1 -3 1 369.25 21.56
 -1 -3 -1 378.63 21.46
 1 -3 2 29.07 4.35
 -1 -3 -2 30.12 5.35
 1 -3 2 35.34 3.99
 -1 -3 -2 32.82 4.35
 -1 3 -2 38.59 4.4
 1 -3 3 623.93 33.14
 -1 -3 -3 570.72 33.49
 1 -3 3 580.79 32.55
 -1 -3 -3 599.65 33.04
 -1 3 -3 581.5 33.02
 1 -3 4 0.25 2.56
 -1 -3 -4 1.99 2.45
 1 -3 4 0.73 2.36
 -1 -3 -4 2.75 2.79
 -1 3 -4 2.16 2.86
 -1 -3 -5 318.77 19.58
 -1 3 -5 340.78 20.12
 1 -3 5 326.65 19.99
 -1 -3 -5 322.5 19.48
 1 -3 5 323.23 19.44
 1 -3 6 2.96 2.85
 -1 3 -6 7.35 3.27
 1 -3 6 5.77 2.75
 -1 3 -6 7.05 3.36
 -1 3 -7 281.02 18.43
 -1 3 -7 282.28 19.18
 1 -3 7 297.67 18.73
 1 -3 7 272.93 17.06
 1 -3 8 58.75 5.52
 -1 3 -8 61.51 6.95
 -1 3 -8 57.57 7.58
 1 -3 8 58.21 6.91
 1 3 8 54.17 6.56
 1 3 9 83.75 7.42
 1 3 9 101.92 9.28
 -1 3 -9 95.38 9.75
 1 -3 9 91.56 9.26
 1 -3 9 75.44 6.72
 -1 3 -9 96.05 8.98
 1 -3 10 1337.75 70.29
 -1 3 -10 1202.42 72.7
 -1 -3 -10 1311.55 69
 -1 3 -10 1434.82 75.37
 1 3 10 1344.3 73.61
 1 3 10 1407.54 71.65
 1 3 11 0.73 2.44
 -1 -3 -11 2.9 1.69
 -1 3 -11 -0.12 1.43
 1 3 11 0.55 3.18
 -1 -3 -12 1425.55 71.7
 1 3 12 1460.39 77.25
 1 3 12 1409.87 74.68
 -1 3 -12 1342.46 71.28
 -1 3 -12 1357.52 71.18
 -1 -3 -12 1381.21 71.4
 1 -3 12 1501.53 77.82
 -1 -3 -12 1341.66 71.08
 -1 3 -13 19.64 2.65
 -1 3 -13 20.45 2.65
 -1 -3 -13 21.16 2.55
 1 -3 13 16.25 5.29
 1 3 13 24.11 4.5
 -1 -3 -13 22.12 2.76
 1 -3 14 641.41 40.31
 -1 3 -14 632.4 33.64
 -1 -3 -14 618.74 33.4
 -1 -3 -14 625.44 33.67
 -1 -3 -15 46.89 4.23
 -1 3 -15 46.94 4.29
 1 -3 15 50.3 8.41
 -1 -3 -15 49.55 4.37
 -1 -3 -16 213.5 12.9
 -1 3 -16 210.51 12.91
 -1 -3 -16 210.96 12.74
 1 -3 16 219.64 19.29
 -1 -3 -17 109.72 7.61
 -1 -3 -17 94.61 7.26
 -1 3 -17 109.16 7.67
 1 -3 17 120.44 13.89
 -1 -3 -18 142.61 9.75
 -1 3 -18 159.54 10.1
 -1 -3 -18 142.61 9.66
 1 -3 18 163.04 16.93
 -1 -3 -19 32.79 3.96
 -1 -3 -19 35.35 3.99
 -1 3 -19 39.01 4.25
 1 -3 19 42.42 9.36
 -1 3 -20 13.06 3.36
 1 -3 20 8.29 5.82
 -1 -3 -20 15.6 2.8
 -1 3 -20 12.82 2.86
 -1 -3 -20 11.2 2.71
 1 -3 21 71.63 11.71
 1 -3 22 -4.05 5.2
 -1 -3 -22 0.55 2
 -1 3 -22 4.09 2.46
 -1 -3 -22 0.19 2.11
 -1 3 -23 175.83 11.09
 -1 -3 -23 169.36 10.57
 -1 -3 -23 156.72 10.53
 -1 -3 -24 2.19 1.85
 -1 3 -24 4.73 2.22
 -1 3 -25 143.33 9.36
 -1 3 -26 6.36 2.06
 1 -3 27 57.13 4.3
 -1 3 -27 73.41 4.74
 1 4 -27 1.62 1.41
 -1 -4 27 4.5 1.67
 -1 4 26 4.18 1.64
 -1 -4 26 8.69 2.28
 1 4 -26 7.51 2.11
 1 4 -25 41.73 4.22
 1 4 -25 32.33 3.96
 -1 -4 25 40.86 4.2
 1 4 -24 18.27 3.47
 1 4 -24 23.14 3.41
 1 4 -23 79.11 6.7
 1 4 -23 74.34 6.53
 1 4 -22 19.94 3.66
 1 4 -22 24.63 4.38
 -1 4 21 82.11 13.88
 -1 -4 20 4.61 5.78
 -1 -4 20 0.97 4.74
 1 -4 -20 1.39 2.52
 1 4 -20 0.23 3.41
 1 4 -20 3.15 2.6
 1 4 -19 282.26 16
 1 -4 -19 246.07 15.66
 1 4 -19 244.07 15.67
 -1 -4 19 222.53 22.3
 -1 -4 19 237.63 23.96
 -1 -4 18 -1.1 5.79
 1 4 -18 0.69 2.28
 1 -4 -18 3.38 2.58
 1 4 -17 497.25 28.99
 1 -4 -17 550.57 29.14
 -1 -4 17 514.7 28.54
 -1 -4 17 520.73 38.16
 -1 -4 16 14.97 6.73
 -1 -4 16 21.97 3.18
 1 4 -16 21.91 3.37
 1 -4 -16 22.27 3.49
 1 -4 -15 589.3 31.38
 -1 -4 15 560.64 30.96
 -1 -4 15 577.12 39.46
 1 4 -15 569.66 31.42
 1 -4 -14 24.86 3.09
 -1 -4 14 18.39 2.77
 1 4 -14 17.36 2.96
 -1 -4 14 17.41 6.74
 -1 -4 13 587.95 31.73
 1 -4 -13 588.72 31.93
 1 4 -13 599.84 32
 -1 -4 13 577.05 38.86
 -1 -4 12 -1.48 4.14
 -1 -4 12 3.69 1.83
 1 4 -12 1.02 1.68
 1 -4 -12 3.65 1.76
 1 -4 -11 551.05 29.17
 -1 -4 11 572.42 35.61
 1 4 -11 537.56 29.12
 -1 -4 11 533.19 29.01
 1 -4 -10 6.23 1.78
 -1 -4 10 6.61 1.93
 1 -4 -9 207.18 14.35
 -1 -4 9 202.61 16.5
 -1 4 9 204.72 13.15
 1 -4 -8 37.27 5.24
 -1 -4 8 36.08 4.91
 -1 4 8 39.44 4.17
 -1 -4 8 26.52 5.86
 -1 -4 7 5.9 3.85
 -1 4 7 3.88 1.96
 1 -4 -7 4.77 3.22
 -1 -4 7 6.14 2.95
 -1 -4 6 151.31 11.89
 1 4 -6 170.98 10.88
 1 -4 -6 159.9 12.06
 -1 -4 6 175.59 13.66
 -1 -4 5 66.48 6.79
 1 4 -5 69.29 5.54
 1 -4 -5 65.32 6.84
 -1 -4 5 61.6 7.69
 -1 -4 4 148.08 12.6
 1 4 -4 167.39 10.14
 1 -4 -4 155.66 10.71
 -1 -4 4 174.26 13.48
 1 -4 -4 155.06 11.75
 -1 -4 4 170.86 11.94
 1 4 -3 647.8 34.6
 -1 -4 3 683.53 38.48
 1 -4 -3 633.87 35.89
 1 -4 -3 625.78 36.64
 -1 -4 3 671.39 36.85
 1 4 -2 162.57 9.54
 -1 4 2 137.4 10.37
 -1 -4 2 162.56 12.9
 -1 -4 2 151.18 11.37
 1 -4 -2 163.85 11.68
 -1 4 1 1379.31 75.2
 1 -4 -1 1433.03 74.54
 -1 -4 1 1516.73 78.52
 1 -4 -1 1446.89 76.81
 -1 -4 1 1485.73 76.86
 -1 4 0 509.23 28.59
 1 -4 0 553.92 29.33
 -1 -4 0 539.73 32.48
 -1 -4 0 563.21 31.05
 1 -4 0 544.83 31.08
 -1 4 -1 2622.01 135.37
 1 -4 1 2707.75 136.99
 1 -4 1 2678.96 138.57
 -1 -4 -1 2741.17 138.47
 -1 -4 -1 2573.05 139.9
 1 -4 2 31.08 4.09
 -1 -4 -2 30.15 6.07
 -1 4 -2 40.5 5.03
 1 -4 2 34.52 5.04
 -1 -4 -2 28.39 4.41
 1 -4 3 2202.94 114.8
 1 -4 3 2209.47 115.62
 -1 -4 -3 2265.6 115.6
 -1 4 -3 2130.19 115.28
 -1 -4 -4 17.68 4.17
 -1 -4 -4 22.02 4.06
 1 -4 4 18.54 4.05
 1 -4 4 19.26 3.87
 -1 4 -4 16.79 3.81
 1 -4 5 2759.56 144.77
 1 -4 5 2770.16 144.88
 -1 -4 -5 2804.77 144.74
 -1 4 -5 2669.2 144.93
 -1 -4 -5 2872.19 144.92
 1 -4 6 55.27 6.36
 1 -4 6 62 6.99
 -1 -4 -6 62.39 6.39
 -1 -4 -6 63.08 6.56
 -1 -4 -7 1396.37 76.92
 1 -4 7 1407.8 76.87
 1 -4 7 1393.97 78.08
 -1 4 -7 1594.49 78.47
 -1 4 -8 2.21 3.1
 1 -4 8 1.42 3.39
 1 -4 8 2.3 2.47
 -1 4 -8 4.85 3.73
 1 4 9 846.65 46.51
 -1 4 -9 778.33 47.38
 1 4 9 827.76 43.73
 -1 4 -9 758.21 45.72
 1 -4 9 768.96 44.1
 -1 -4 -9 788.87 41.81
 1 4 10 3.82 3.38
 1 -4 10 5.35 2.44
 -1 4 -10 5.85 1.67
 -1 -4 -10 3.56 1.79
 1 4 10 5.16 2.41
 1 4 11 569.66 35.42
 -1 -4 -11 561.26 30.31
 -1 4 -11 508.53 34.47
 1 -4 11 557.57 35.64
 -1 4 -11 555.43 29.97
 -1 -4 -11 577.19 30.13
 -1 4 -12 4.98 1.72
 -1 -4 -12 6.21 1.97
 1 -4 12 7.65 4.18
 -1 -4 -12 6.48 2.13
 -1 -4 -13 164.82 9.96
 1 -4 13 174.63 15.58
 -1 -4 -13 151.49 9.98
 -1 4 -13 150.57 9.72
 -1 4 -14 0.98 1.79
 1 -4 14 -0.82 4.21
 -1 -4 -14 2.62 1.97
 -1 -4 -15 29.08 3.4
 1 -4 15 23.86 6.92
 -1 4 -15 28.87 3.42
 -1 -4 -16 0.97 1.92
 -1 4 -16 2.47 2.02
 1 -4 16 4.73 4.74
 1 -4 16 4.1 1.88
 -1 4 -17 0.2 2.05
 -1 -4 -17 3.03 2.18
 1 -4 17 2 5.37
 -1 -4 -18 58.33 5.14
 -1 4 -18 49.64 4.93
 1 -4 18 54.24 10.38
 -1 -4 -19 0.63 2.24
 1 -4 19 1.07 4.55
 -1 4 -19 3.2 2.36
 -1 -4 -20 8.87 2.76
 1 -4 20 17.38 7.35
 -1 4 -20 12.13 2.77
 -1 4 -21 -0.19 2.9
 1 -4 21 3.22 5.76
 -1 -4 -21 1.99 2.46
 -1 -4 -22 -2.05 2.32
 -1 4 -22 -0.21 2.12
 -1 4 -22 1.22 2.84
 -1 -4 -23 10.43 2.53
 -1 4 -23 7.37 2.42
 -1 4 -23 7.91 2.86
 -1 4 -24 6.44 2.24
 -1 4 -24 6.46 2.45
 -1 4 -25 6.01 2.01
 -1 4 -26 -0.66 1.4
 1 -4 26 0.42 1.37
 1 5 -26 7.75 1.9
 -1 -5 26 5.47 1.57
 1 5 -25 4.94 2.34
 -1 -5 25 0.83 1.79
 1 5 -24 21.73 3.67
 1 5 -24 21.84 3.22
 -1 -5 24 27.47 3.34
 1 5 -23 5.63 3.25
 1 5 -23 4.41 2.5
 -1 -5 23 5.82 2.56
 -1 -5 22 58.15 5.55
 1 5 -22 58.76 5.91
 1 5 -22 59.42 5.76
 1 5 -21 38.9 4.51
 -1 5 21 11.86 7.16
 -1 5 20 52.62 11.87
 1 5 -20 86.24 7.37
 1 -5 -20 79.51 6.94
 -1 -5 20 74.02 11.99
 -1 -5 19 120.23 15.09
 -1 -5 19 111.2 15.91
 1 5 -19 135.27 9.36
 1 -5 -19 111.86 8.9
 1 5 -19 110.88 8.92
 -1 -5 18 5.35 5.26
 1 -5 -18 11.28 3.32
 1 5 -18 14.73 3.29
 -1 -5 18 9.49 6.88
 -1 -5 18 6.95 2.57
 1 5 -17 122.38 9.45
 1 -5 -17 140.29 9.61
 -1 -5 17 136.85 9.19
 -1 -5 17 129.2 16.35
 -1 -5 17 121.31 16.73
 -1 -5 16 2.22 5.98
 1 5 -16 7.37 2.73
 1 -5 -16 15.13 3.05
 -1 -5 16 10.81 2.65
 1 -5 -15 289.06 17.53
 -1 -5 15 292.84 17.33
 1 5 -15 309.83 17.84
 -1 -5 15 314.88 26.35
 -1 -5 14 7.96 6.55
 1 -5 -14 10.22 2.78
 -1 -5 14 10.78 2.54
 1 5 -14 8.48 2.54
 -1 -5 13 208.89 12.6
 -1 -5 13 224.1 20.47
 1 5 -13 225.5 13.28
 -1 -5 13 214.65 13.03
 1 -5 -13 222.48 13.21
 1 -5 -12 0.65 1.75
 -1 -5 12 1.29 1.45
 -1 -5 12 0.86 5.43
 -1 -5 12 -0.48 1.95
 1 5 -12 2.69 1.76
 -1 -5 11 593.41 32.32
 -1 -5 11 660.69 32.82
 1 -5 -11 610.44 32.69
 -1 -5 11 529.13 39.02
 1 5 -11 592.45 32.56
 -1 -5 10 151.22 9.11
 -1 -5 10 174.16 15.61
 1 -5 -10 135.77 8.95
 -1 -5 10 159.41 9.42
 1 -5 -10 154.11 9.33
 -1 -5 9 248.23 14.26
 1 -5 -9 246.54 17.96
 -1 -5 9 257.44 14.54
 1 -5 -9 257.35 14.48
 1 -5 -8 275.99 20.04
 -1 -5 8 315.43 20.47
 -1 -5 8 300.97 16.75
 1 -5 -8 305.63 16.66
 -1 5 8 274.09 18.08
 -1 -5 8 303.42 16.54
 -1 -5 7 120.15 12.31
 1 5 -7 127.88 9.41
 1 -5 -7 109.05 10.58
 -1 -5 7 126.66 7.83
 -1 -5 7 130.07 10.99
 -1 -5 6 557.98 35.51
 -1 -5 6 603.37 34.13
 1 -5 -6 573.45 33.86
 1 5 -6 546.33 31.47
 -1 -5 5 385.62 25.01
 -1 -5 5 377.72 26.89
 1 -5 -5 399.51 25.15
 1 5 -5 411.61 22.9
 -1 5 4 490.37 29.72
 -1 -5 4 558.38 33.43
 1 -5 -4 469.22 29.46
 -1 -5 4 558.95 31.5
 1 -5 -4 535.37 31.16
 1 5 -4 523.48 28.48
 -1 5 3 118.43 9.83
 1 -5 -3 138.46 10.87
 -1 -5 3 157.97 13.32
 1 -5 -3 145.06 11.55
 -1 -5 3 136.93 11.23
 1 5 -3 134.09 9.03
 -1 5 2 482.55 28.01
 1 -5 -2 466.58 29.49
 -1 -5 2 559.09 32.25
 1 -5 -2 496.93 29.84
 -1 -5 2 520.01 29.89
 1 5 -2 477.91 27.09
 -1 5 1 272.52 16.12
 1 5 -1 275.82 16.02
 -1 -5 1 248.89 19.76
 -1 -5 1 262.47 18.11
 1 -5 -1 272.83 18.36
 -1 5 0 220.35 12.41
 1 -5 0 222.9 14.2
 -1 -5 0 221.91 15.85
 1 -5 0 232.67 16.12
 -1 -5 0 213.51 17.3
 1 -5 1 286.71 18.13
 -1 -5 -1 307.55 21.39
 1 -5 1 292.2 19.62
 -1 -5 -1 286.45 19.3
 -1 5 -2 22.97 4.44
 1 -5 2 16.55 3.71
 -1 -5 -2 25.35 6.04
 -1 -5 -2 17.52 4.17
 1 -5 2 17.32 4.25
 -1 5 -3 162.25 12.31
 1 -5 3 162.57 11.72
 1 -5 3 147.24 12.35
 -1 -5 -3 157.54 12.44
 1 -5 4 2.57 3.11
 -1 -5 -4 4.16 2.95
 1 -5 4 5.45 2.98
 -1 -5 -4 6.54 3.73
 -1 5 -4 3.62 2.99
 1 -5 5 203.84 14.41
 -1 -5 -5 176.65 13.77
 1 -5 5 173.71 13.61
 -1 -5 -5 171.52 13.68
 -1 5 -5 198.2 14.22
 1 -5 6 223.31 16.05
 -1 -5 -6 230.01 13.01
 -1 -5 -6 203.46 15.3
 -1 5 -6 261.73 17.08
 -1 -5 -6 205.91 15.9
 1 -5 6 242.2 16.7
 1 -5 7 389.39 24.97
 1 -5 7 409.25 25.88
 -1 5 -7 413.76 25.75
 -1 -5 -7 388.69 21.56
 -1 -5 -7 390.22 25.01
 -1 -5 -7 407.19 21.78
 1 -5 8 674.45 38.17
 -1 -5 -8 632.91 34.41
 -1 -5 -8 662.47 34.66
 1 -5 9 307.97 20.86
 1 -5 9 309.08 22.47
 -1 -5 -9 325.14 17.9
 -1 -5 -9 315.04 17.62
 -1 -5 -10 197.45 11.82
 1 -5 10 180.42 14.59
 -1 5 -10 210.44 11.86
 -1 -5 -10 198.56 11.99
 -1 5 -10 223.59 16.86
 -1 -5 -10 212.33 12.19
 1 -5 10 182.7 16.44
 1 -5 11 70.89 9.35
 1 -5 11 57.81 4.51
 -1 -5 -11 63.33 4.94
 -1 -5 -11 56.3 4.58
 -1 5 -11 64.4 8.59
 -1 -5 -11 60.56 5.01
 -1 5 -11 63.88 4.73
 1 -5 12 360.71 26.01
 -1 -5 -12 363.52 19.47
 -1 5 -12 337.41 24.64
 -1 -5 -12 330.67 19.01
 1 -5 12 324.45 18.82
 -1 5 -12 356.48 19.27
 -1 -5 -12 345.69 19.55
 1 -5 13 3.38 4.24
 -1 -5 -13 0.37 2.11
 -1 -5 -13 0.18 1.81
 -1 5 -13 2.92 1.89
 -1 -5 -14 111.79 7.6
 1 -5 14 98.98 12.69
 -1 5 -14 101.83 7.39
 -1 5 -15 0.93 1.73
 1 -5 15 0.97 4.62
 -1 -5 -15 1.2 2.1
 -1 -5 -16 118.41 8.21
 1 -5 16 102.58 14.06
 -1 5 -16 109.93 7.98
 1 -5 16 112.47 7.8
 -1 5 -17 45.11 4.44
 -1 -5 -17 41.95 4.55
 1 -5 17 36.33 9.04
 1 -5 17 33.2 3.76
 -1 5 -18 4.35 2.42
 1 -5 18 7.74 5.81
 -1 -5 -18 2.58 2.36
 1 -5 19 114.31 15.81
 -1 -5 -19 136.15 9.28
 -1 5 -19 128.74 9.22
 -1 5 -20 -2.08 2.38
 1 -5 20 1.11 5
 -1 -5 -21 115.58 8.43
 -1 5 -21 114.21 8.56
 -1 5 -21 132.5 8.74
 -1 -5 -22 9.46 2.62
 -1 5 -22 12.75 3.26
 -1 5 -22 11.37 2.67
 -1 -5 -23 122.59 8.16
 -1 5 -23 113.33 8.06
 -1 5 -23 125.43 8.3
 -1 5 -24 15.23 2.55
 -1 5 -24 12.25 2.53
 -1 5 -25 27.19 2.85
 -1 5 -25 42.97 3.27
 1 6 -26 16.32 1.98
 1 6 -25 76.39 5.35
 1 6 -24 25.23 3.51
 1 6 -23 109.23 7.7
 -1 -6 23 101.68 6.94
 1 6 -22 8.5 2.35
 -1 -6 22 9.04 2.38
 1 6 -22 9.21 3.51
 -1 -6 21 77.09 6.1
 1 6 -21 71.39 6.15
 1 6 -21 73.98 6.57
 1 6 -20 0.21 2.2
 1 6 -20 -2.81 3.45
 -1 6 20 4.2 5.64
 -1 -6 19 -1.1 5.63
 -1 6 19 1.07 5.64
 1 -6 -18 4.26 2.78
 -1 -6 18 3.43 5.87
 -1 -6 18 2.07 2.34
 -1 6 18 8.6 6.34
 1 6 -18 2.06 2.27
 -1 -6 17 4.67 5.85
 1 -6 -17 -0.47 2.61
 -1 -6 17 -0.83 2.09
 1 6 -17 0.23 2.36
 1 6 -16 3.99 2.39
 -1 -6 16 2.34 6.14
 -1 -6 16 8.46 6.48
 -1 -6 16 0.61 2.19
 1 -6 -16 4.3 2.7
 1 6 -15 0.42 2.06
 -1 -6 15 3.47 5.66
 1 -6 -15 -0.43 2.26
 -1 -6 15 3.43 2.31
 -1 -6 15 4.67 5.71
 1 6 -14 1.17 2.03
 -1 -6 14 2.25 6.04
 -1 -6 14 -2.22 6.08
 -1 -6 14 0.61 1.69
 -1 -6 14 1.18 2.12
 1 -6 -14 -0.21 2.29
 1 6 -13 1.78 1.99
 -1 -6 13 2.1 5.39
 -1 -6 13 8.7 6.07
 -1 -6 13 4.13 1.89
 -1 -6 13 3.61 2.08
 1 -6 -13 4.85 2.39
 -1 -6 12 50.23 9.86
 -1 -6 12 62.44 11.43
 1 -6 -12 68.29 5.61
 -1 -6 12 66.42 5.51
 -1 -6 12 68 5.2
 -1 -6 11 34.07 8
 -1 -6 11 35.44 3.68
 -1 -6 11 40.62 9.04
 1 -6 -11 43.64 4.23
 -1 -6 11 44.79 4.15
 1 -6 -10 76.3 5.63
 -1 -6 10 73.44 11.36
 -1 -6 10 80.92 6.13
 1 -6 -10 76.8 5.96
 -1 -6 10 73.22 10.73
 -1 -6 10 80.72 5.83
 -1 -6 10 89.24 5.96
 -1 -6 9 63.51 4.84
 1 -6 -9 70.04 8.5
 -1 -6 9 46.59 9.35
 -1 -6 9 70.03 5.06
 -1 -6 9 64.39 5.08
 1 -6 -9 56.64 4.83
 1 -6 -8 13.66 4.25
 -1 -6 8 19.2 2.56
 -1 -6 8 16.27 6.2
 -1 -6 8 16.65 2.51
 -1 -6 8 14.27 2.58
 1 -6 -8 19.63 2.74
 -1 -6 7 18.99 2.63
 -1 -6 7 18.46 2.57
 -1 -6 7 17.7 2.41
 -1 -6 7 19.78 6.05
 1 -6 -7 15.47 2.49
 -1 -6 6 50.51 4.32
 -1 -6 6 72.41 4.93
 -1 6 6 50.33 6.6
 -1 -6 6 55.14 9.49
 -1 -6 6 56.51 4.51
 1 -6 -6 53.78 4.35
 -1 -6 5 5.06 1.77
 1 6 -5 4.8 2.31
 -1 6 5 0.39 2.59
 -1 -6 5 3.97 1.95
 -1 -6 5 6.95 1.94
 1 6 -4 24.65 3.45
 -1 -6 4 27.91 2.85
 -1 -6 4 24.92 2.79
 -1 6 4 21.99 4.27
 -1 -6 4 33.09 3.29
 -1 -6 4 22.96 2.8
 1 6 -3 25.6 3.5
 -1 -6 3 21.94 2.61
 -1 -6 3 26.33 3.02
 -1 6 3 21.37 4.04
 -1 -6 3 28.41 2.85
 -1 -6 3 18.72 2.48
 1 -6 -2 14.89 2.17
 -1 -6 2 12.29 2.07
 1 6 -2 10.92 2.69
 -1 -6 2 10.9 2.07
 1 -6 -2 11.62 4.43
 -1 -6 2 12.93 2.38
 -1 -6 2 12.24 2.11
 1 -6 -1 106.45 6.85
 -1 -6 1 97.02 6.78
 1 -6 -1 99.88 10.77
 -1 -6 1 113.25 12.52
 1 6 -1 111.81 8.21
 -1 -6 1 106.24 6.81
 -1 -6 1 118.83 7.3
 -1 -6 0 -0.73 4.79
 -1 -6 0 1.24 1.42
 -1 -6 0 2.15 1.67
 -1 -6 0 0.81 1.4
 -1 -6 -1 60.77 4.67
 -1 -6 -1 53.93 4.22
 -1 -6 -1 55.88 4.18
 -1 6 -1 57.07 7.13
 -1 -6 -1 52.35 8.61
 -1 -6 -2 103.45 6.68
 -1 -6 -2 97.76 6.37
 -1 -6 -2 96.42 6.23
 -1 6 -2 91.04 9.26
 -1 -6 -2 73.16 10.31
 -1 -6 -3 48.64 4.07
 -1 -6 -3 60.6 4.57
 1 -6 3 57.49 6.97
 -1 6 -3 58.19 7.15
 1 -6 4 242.77 18.11
 -1 -6 -4 286.68 15.13
 -1 -6 -4 251.01 14.69
 -1 -6 -4 234.05 18.54
 -1 6 -4 258.31 18.63
 -1 -6 -5 0.26 1.45
 1 -6 5 0.51 3.15
 -1 -6 -5 1.45 1.69
 -1 -6 -5 2.88 3.02
 -1 -6 -5 0.13 1.54
 -1 -6 -6 18.53 2.43
 -1 -6 -6 15.42 2.41
 -1 -6 -6 13.7 4.07
 -1 -6 -6 16.42 2.43
 -1 -6 -7 30.43 3.2
 -1 6 -7 19.78 5.17
 -1 -6 -7 27.66 3.01
 -1 -6 -7 30.78 3.15
 -1 -6 -7 29.29 5.54
 -1 -6 -8 52.13 4.36
 1 -6 8 57.26 7.88
 -1 6 -8 60.3 7.82
 -1 -6 -8 52.59 4.53
 -1 -6 -8 57.67 4.41
 1 -6 8 52.22 7.14
 -1 -6 -8 48.19 4.32
 -1 -6 -9 471.92 25.73
 1 -6 9 490.57 30.33
 -1 6 -9 465.38 30.75
 -1 -6 -9 492.8 25.85
 -1 -6 -9 454.27 25.63
 1 -6 9 426.35 30.88
 -1 -6 -10 119.85 7.73
 1 -6 10 103.97 7.34
 1 -6 10 117.93 10.85
 -1 6 -10 114.24 11.83
 -1 -6 -10 106.61 7.42
 -1 -6 -10 114.49 7.71
 1 -6 10 117.59 12.42
 1 -6 11 134.12 8.76
 -1 -6 -11 148.62 9.27
 -1 6 -11 132.91 13.49
 1 -6 11 140.69 14.31
 -1 -6 -11 141.16 9.11
 -1 -6 -11 132.57 8.83
 -1 -6 -12 57.7 5
 -1 6 -12 55.98 4.59
 1 -6 12 64.52 9.9
 1 -6 12 53.68 4.5
 -1 -6 -12 51.55 4.85
 -1 -6 -12 55.44 4.65
 -1 6 -13 221.39 12.76
 -1 -6 -13 219.68 13.11
 1 -6 13 204.64 12.42
 -1 -6 -13 189.36 12.48
 1 -6 13 214.65 19.81
 -1 -6 -13 227.53 13.13
 -1 6 -14 28.59 3.37
 -1 -6 -14 31.94 3.9
 1 -6 14 25.75 7.5
 -1 6 -15 165.38 10.78
 1 -6 15 166.68 10.87
 -1 -6 -15 178.05 11.17
 1 -6 15 157.67 17.66
 1 -6 16 122.66 8.66
 -1 6 -16 125.45 8.68
 -1 -6 -16 143.47 9.25
 -1 6 -17 473.3 27.25
 1 -6 17 488.86 27.13
 1 -6 17 539.2 37.51
 -1 -6 -17 508.11 27.73
 1 -6 18 77.27 12.33
 -1 6 -19 234.92 14.25
 1 -6 19 227.54 22.62
 -1 6 -20 61.23 5.36
 -1 -6 -20 67.99 5.74
 -1 -6 -21 70.65 5.78
 -1 6 -21 75.66 6.07
 -1 6 -21 61.79 5.42
 -1 -6 -22 11.98 2.65
 -1 6 -22 12.45 3.05
 -1 6 -22 9.92 2.35
 -1 6 -23 23.12 2.71
 -1 6 -23 30.67 3.54
 -1 6 -24 6.03 2.12
 1 7 -25 6.12 1.64
 1 7 -24 4.12 2.23
 1 7 -23 10.16 2.92
 1 7 -22 12.49 3.44
 1 7 -21 22.14 3.95
 -1 -7 20 3.9 2.44
 1 7 -20 9.31 3.41
 1 -7 -20 5.85 1.99
 -1 -7 19 9.46 2.68
 1 -7 -19 6.47 2.21
 -1 -7 18 4.67 5.99
 -1 7 18 -1.03 5.14
 1 -7 -17 12.75 3.47
 -1 -7 17 14.03 3.06
 1 -7 -17 15.75 2.99
 -1 -7 17 14.63 7.58
 -1 7 17 15.56 7.13
 1 -7 -16 12.02 3.29
 -1 -7 16 11.34 2.83
 1 -7 -16 11.01 2.68
 -1 -7 16 10.02 7.01
 -1 7 16 12.4 6.71
 -1 -7 15 6.32 6.79
 1 -7 -15 11.13 3.12
 1 -7 -15 11.24 2.7
 -1 -7 15 10.03 2.85
 -1 7 15 9.09 6.37
 -1 7 14 129.25 15.01
 -1 -7 14 96.92 7.58
 1 -7 -14 101.38 7.8
 -1 -7 14 106.83 7.29
 -1 -7 14 117.73 16.16
 1 -7 -14 91.13 7.53
 -1 -7 13 40.47 10.43
 -1 -7 13 50.09 4.95
 1 -7 -13 54.75 5.28
 -1 -7 13 43.56 4.35
 -1 7 13 66.39 10.63
 1 -7 -12 16.97 3.07
 -1 7 12 11.21 5.85
 -1 -7 12 8.15 2.36
 -1 -7 12 14.1 3.07
 -1 -7 12 15.45 7.26
 -1 -7 11 169.41 19.57
 -1 7 11 163.1 16.5
 1 -7 -11 182.99 11.71
 -1 -7 11 180.94 11.72
 -1 -7 11 177.76 11.29
 -1 -7 11 199.08 11.53
 -1 -7 10 57.11 4.69
 -1 -7 10 46.33 4.39
 -1 7 10 52.22 8.51
 1 -7 -10 52.1 4.8
 -1 -7 10 43.9 4.62
 -1 -7 10 37.42 9.73
 1 -7 -10 48.53 8
 1 -7 -9 489.38 26.89
 -1 -7 9 487.2 26.95
 -1 -7 9 415.17 34.64
 -1 -7 9 484.98 26.64
 1 -7 -9 459.15 32.56
 -1 7 9 473.67 32.01
 -1 -7 9 503.74 26.83
 1 -7 -8 26.39 3.39
 -1 -7 8 32.72 3.73
 -1 -7 8 30.55 3.43
 -1 -7 8 35.95 3.79
 -1 -7 8 38.92 9.04
 1 -7 -8 31.91 6.93
 -1 -7 8 35.87 6.85
 -1 7 8 32.93 6.34
 -1 -7 7 652.83 36.05
 -1 -7 7 621.78 41.35
 -1 -7 7 696.24 36.4
 -1 -7 7 673.12 45.34
 -1 -7 7 678.88 36.33
 1 -7 -7 674.6 36.12
 1 -7 -7 724.83 43.2
 1 -7 -6 122.49 13.04
 -1 -7 6 127.63 8.25
 1 -7 -6 108.78 8.02
 -1 -7 6 143.39 13.03
 -1 -7 6 137.39 8.63
 -1 -7 6 150.26 15.96
 -1 -7 6 127.65 8.4
 1 -7 -6 126.15 8.35
 1 -7 -5 704.72 42.45
 -1 -7 5 684.92 36.2
 -1 -7 5 639.69 41.53
 -1 -7 5 722.85 36.61
 -1 -7 5 586.54 43.96
 -1 -7 5 666.28 36.24
 1 -7 -5 658.82 36.23
 1 -7 -4 47.31 7.52
 -1 -7 4 37.57 6.76
 -1 -7 4 44.45 4.03
 -1 -7 4 48.12 4.49
 -1 -7 4 44.15 9.49
 -1 -7 4 47.76 4.16
 1 -7 -4 43.62 4.07
 -1 -7 4 43.38 3.95
 1 -7 -3 498.83 34.86
 -1 -7 3 553.05 29.69
 -1 -7 3 538.33 35.11
 -1 -7 3 595.99 30.24
 -1 -7 3 536.58 38.09
 -1 -7 3 550.49 29.74
 1 -7 -3 560.48 29.82
 -1 -7 3 522.18 29.62
 1 -7 -2 33.87 6.48
 -1 -7 2 22.18 5.7
 -1 -7 2 22.29 2.74
 -1 -7 2 26.77 3.32
 -1 -7 2 27.68 7.25
 -1 -7 2 23.18 2.86
 -1 -7 2 19.33 2.73
 1 -7 -2 22.81 2.79
 1 -7 -1 311.47 23.73
 -1 -7 1 344.76 18.79
 -1 -7 1 295.66 23.31
 -1 -7 1 344.2 19.26
 -1 -7 1 340.02 26.81
 -1 -7 1 325.62 18.69
 1 -7 -1 352.61 18.89
 -1 -7 1 332.87 18.81
 1 -7 0 50.63 7.88
 -1 -7 0 55.23 4.46
 -1 -7 0 54.01 8.04
 -1 -7 0 59.28 4.94
 -1 -7 0 46.39 9.12
 -1 -7 0 52.87 4.36
 -1 -7 0 59.04 4.5
 1 -7 0 55.78 4.43
 1 -7 1 184.52 15.65
 -1 -7 -1 155.25 16.24
 -1 -7 -1 191 11.21
 -1 -7 -1 169.2 15.04
 -1 -7 -1 180.33 10.59
 1 -7 1 180.81 10.55
 -1 -7 -1 170.42 10.56
 -1 -7 -1 164.19 10.37
 -1 7 -2 30.17 5.89
 -1 -7 -2 35.58 3.29
 1 -7 2 29.85 6.46
 -1 -7 -2 28.11 6.2
 -1 -7 -2 39.84 3.83
 -1 -7 -2 29.14 3.18
 1 -7 2 28.32 3.07
 -1 7 -3 91.54 9.76
 -1 -7 -3 82.93 5.8
 -1 -7 -3 58 8.98
 1 -7 3 86.92 10.25
 -1 -7 -3 82.15 9.68
 -1 -7 -3 92.05 6.45
 -1 -7 -3 81.87 5.98
 1 -7 3 81.28 5.69
 -1 7 -4 72.47 8.75
 1 -7 4 62.68 8.85
 1 -7 4 70.56 5
 -1 -7 -4 68.12 5.28
 -1 -7 -4 59.93 8.31
 -1 -7 -4 67.99 8.87
 -1 -7 -4 73.74 5.67
 -1 -7 -4 67.66 5.05
 -1 -7 -4 73.74 5.43
 -1 -7 -5 4.18 1.65
 -1 -7 -5 2.66 3.78
 1 -7 5 0.69 3.65
 -1 -7 -5 2.95 1.67
 -1 -7 -5 4.55 1.78
 -1 -7 -5 4.25 1.68
 -1 -7 -5 1.43 2.05
 1 -7 5 2.84 1.49
 -1 7 -5 7.22 4.22
 1 -7 6 112.06 12.04
 -1 -7 -6 123.53 7.95
 -1 -7 -6 125.25 8.19
 -1 -7 -6 116.79 11.9
 -1 -7 -6 115.13 7.88
 -1 -7 -6 115.1 7.66
 -1 7 -6 111.43 11.59
 -1 -7 -7 76.67 5.56
 -1 -7 -7 75.99 5.72
 -1 -7 -7 74.32 5.88
 1 -7 7 72.02 9.42
 -1 -7 -7 55.51 8.43
 -1 -7 -7 78.23 5.79
 1 -7 7 88.51 10.59
 -1 7 -7 67.41 8.81
 1 -7 8 6.59 2.13
 -1 -7 -8 3.1 1.82
 1 -7 8 4.1 3.75
 1 -7 8 6.24 4.6
 -1 -7 -8 3.42 1.84
 -1 -7 -8 7.47 2.06
 -1 -7 -8 3.88 1.92
 -1 7 -8 3.29 3.75
 -1 -7 -9 245.62 14.28
 1 -7 9 228.62 18.65
 1 -7 9 242.57 14.29
 -1 7 -9 235.36 19.19
 -1 -7 -9 235.34 14.23
 -1 -7 -9 244.24 14.33
 1 -7 9 227.13 19.97
 1 -7 10 28.17 5.69
 -1 7 -10 28.32 6.48
 -1 -7 -10 31.39 3.62
 1 -7 10 30.67 3.51
 1 -7 10 23.66 6.95
 -1 -7 -10 32.14 3.43
 -1 -7 -10 30.78 3.59
 1 -7 11 154.86 16.35
 -1 7 -11 138.49 14.56
 1 -7 11 153.62 9.98
 -1 -7 -11 156.87 10.3
 -1 -7 -11 166.75 10.31
 -1 -7 -11 157.5 10.07
 -1 -7 -12 1.99 2.2
 -1 -7 -12 1.95 1.86
 1 -7 12 4.07 1.84
 -1 -7 -12 4.2 2.21
 1 -7 12 5.86 5.23
 1 -7 13 374.57 21
 -1 -7 -13 369.12 21.51
 -1 -7 -13 362.64 21.13
 -1 -7 -13 417.47 21.71
 -1 -7 -14 15.18 2.71
 1 -7 14 16.78 2.66
 1 -7 14 24.32 7.29
 -1 -7 -14 21.92 3.37
 1 -7 14 24.25 3.46
 -1 -7 -15 239.46 14.57
 1 -7 15 199.09 21.25
 1 -7 15 238.39 14.43
 -1 -7 -16 12.99 3
 1 -7 16 13.15 2.85
 1 -7 16 4.37 6.13
 1 -7 17 46.7 10.29
 1 -7 18 37.49 3.9
 -1 -7 -18 41.72 4.48
 1 -7 19 22.53 3.08
 -1 -7 -19 32.43 3.84
 -1 -7 -20 47.76 4.68
 -1 -7 -21 1.92 1.96
 -1 7 -21 3.23 2.69
 -1 7 -22 70.04 5.47
 -1 7 -23 1.88 2.08
 1 8 -24 10.61 1.73
 1 8 -23 1.96 3.05
 1 8 -23 11.48 2.37
 1 8 -22 48.54 4.54
 1 8 -21 3.27 2.84
 1 8 -20 95.45 6.64
 1 -8 -20 63.29 5.22
 -1 -8 19 2.55 2.15
 1 8 -19 7.55 3.42
 1 -8 -19 2.46 1.68
 1 8 -18 130 8.57
 -1 -8 18 117.02 8.29
 -1 -8 17 9.21 2.81
 1 -8 -17 4.68 2.24
 -1 -8 16 103.05 15
 -1 8 16 64.29 11.1
 1 -8 -15 1.81 2.58
 -1 8 15 1.85 5.35
 1 -8 -15 0.43 2.04
 -1 -8 15 -1.29 6.01
 -1 -8 15 -1.1 2.38
 1 -8 -14 178.88 11.37
 -1 -8 14 178.84 10.79
 -1 -8 14 172.63 11.21
 1 -8 -14 160.41 11.27
 -1 -8 14 155.93 19.64
 -1 -8 13 5.23 6.39
 -1 -8 13 0.9 1.99
 -1 -8 13 1.56 2.36
 -1 8 13 -3.53 6.02
 1 -8 -13 0.87 2.2
 1 -8 -13 0.22 2.48
 1 -8 -12 223.72 13.72
 -1 -8 12 199.83 23.11
 -1 -8 12 220.59 13.71
 1 -8 -12 211.02 13.67
 -1 -8 12 213.41 13.18
 -1 -8 11 0.37 1.96
 1 -8 -11 2.55 2.48
 -1 -8 11 1.54 2.42
 -1 -8 11 -1.26 6.91
 1 -8 -11 2.99 1.94
 1 -8 -10 69.62 6.05
 -1 -8 10 66.58 13.19
 -1 -8 10 75.93 6
 1 -8 -10 65.81 6.12
 -1 -8 10 82.97 6.45
 -1 -8 10 74.4 5.93
 -1 -8 9 21.25 3.02
 -1 -8 9 16.12 2.91
 1 -8 -9 13.86 3.07
 1 -8 -9 22.85 6.41
 -1 -8 9 21.68 7.39
 1 -8 -9 17.64 3.05
 -1 -8 9 19.6 3.36
 1 -8 -8 74.6 6
 -1 -8 8 77.76 6.24
 -1 -8 8 72.04 5.97
 1 -8 -8 60.64 9.63
 -1 -8 8 70.24 5.79
 -1 -8 8 56.76 11.85
 1 -8 -7 4.67 2.03
 1 -8 -7 11.06 4.75
 -1 -8 7 -0.77 3.97
 -1 -8 7 -2.34 6
 -1 -8 7 2.83 2.23
 -1 -8 7 5.36 2.24
 -1 -8 7 3.86 2.22
 1 -8 -6 0.95 1.74
 1 -8 -6 5.07 4.72
 -1 -8 6 -0.78 3.62
 -1 -8 6 -0.92 2.02
 -1 -8 6 4.65 5.83
 -1 -8 6 1.37 2.09
 1 -8 -6 0.49 1.73
 -1 -8 6 -2.06 2.26
 1 -8 -5 0.18 1.74
 -1 -8 5 -0.42 1.91
 -1 -8 5 -0.36 1.92
 -1 -8 5 2.32 5.09
 -1 -8 5 -0.57 2.08
 1 -8 -5 -0.17 1.85
 1 -8 -5 0.84 4.02
 -1 -8 5 4.72 4.31
 -1 -8 4 57.44 5.41
 1 -8 -4 61.4 5.13
 -1 -8 4 45.49 10.35
 -1 -8 4 62.45 5.21
 1 -8 -4 60.83 5.14
 -1 -8 4 64.28 5.2
 1 -8 -4 59.01 9.24
 -1 -8 4 49.08 8.68
 1 -8 -3 4.11 4.59
 -1 -8 3 4.76 4.85
 -1 -8 3 7.83 2.49
 -1 -8 3 8.33 2.25
 -1 -8 3 4.05 2.15
 -1 -8 3 2.33 6.11
 -1 -8 3 8.3 2.44
 1 -8 -3 5.23 2.13
 1 -8 -3 4.54 1.88
 -1 -8 2 175.33 16.37
 -1 -8 2 182.33 11.54
 1 -8 -2 167.2 16.38
 -1 -8 2 160.98 10.88
 1 -8 -2 183.76 11.08
 -1 -8 2 179.04 19.21
 1 -8 -2 162.5 10.89
 -1 -8 2 184.93 11.08
 -1 -8 2 186.2 11.11
 -1 -8 1 11.98 2.49
 -1 -8 1 5.46 6
 -1 -8 1 10.4 2.86
 1 -8 -1 8.18 5.33
 -1 -8 1 7.94 4.63
 1 -8 -1 13.85 2.45
 -1 8 1 14 4.98
 -1 -8 1 12.51 2.51
 -1 -8 1 10.55 2.49
 -1 -8 0 529.9 36.72
 -1 -8 0 575.61 31.16
 -1 -8 0 553.1 30.62
 1 -8 0 642.28 30.79
 -1 8 0 484.16 35.2
 1 -8 0 515.05 37
 -1 -8 0 546.58 30.48
 -1 -8 0 532.8 39.03
 -1 -8 0 550.58 30.45
 -1 -8 -1 24.25 3.06
 -1 -8 -1 19.92 3.33
 1 -8 1 23.03 2.9
 -1 8 -1 22.76 5.58
 -1 -8 -1 20.63 2.88
 -1 -8 -1 24.82 3.03
 1 -8 1 15.74 5.4
 -1 -8 -1 19.81 5.73
 -1 -8 -1 31.65 7.86
 1 -8 1 11.6 5.9
 -1 -8 -2 847.06 45.46
 -1 -8 -2 783.73 51.29
 1 -8 2 813.47 54.08
 -1 8 -2 767.59 49.97
 -1 -8 -2 856.02 45.06
 1 -8 2 854.06 44.82
 -1 -8 -2 876.5 44.9
 1 -8 2 796.12 51.95
 -1 -8 -3 42.14 4.7
 1 -8 3 50.95 9.9
 -1 8 -3 52.29 7.96
 -1 -8 -3 34.19 7.55
 1 -8 3 57.28 4.45
 -1 -8 -3 58.42 4.78
 -1 -8 -3 54.29 4.53
 1 -8 3 36.23 7.74
 -1 -8 -3 26.25 7.14
 1 -8 4 977.95 59.17
 -1 -8 -4 933.17 58.31
 -1 -8 -4 1008.21 52.2
 1 -8 4 1033.46 52
 1 -8 4 969.46 61.86
 -1 -8 -4 1001.45 51.71
 1 -8 4 955.11 51.32
 -1 -8 -4 967.84 51.8
 -1 -8 -4 941.42 51.42
 -1 8 -4 949.39 57.24
 -1 -8 -5 17.32 3.14
 1 -8 5 12.53 5.54
 -1 -8 -5 39.91 7.66
 -1 -8 -5 32.13 3.46
 1 -8 5 23.68 2.9
 -1 -8 -5 20.33 2.83
 1 -8 5 25.29 3.55
 -1 8 -5 18.98 5.54
 1 -8 5 17.66 7.44
 -1 -8 -5 33.58 3.42
 -1 -8 -6 328.18 19.99
 -1 -8 -6 317.76 25.37
 -1 -8 -6 343.24 19.79
 1 -8 6 365.71 20.02
 -1 -8 -6 355.23 19.73
 1 -8 6 348.9 26.16
 -1 8 -6 341.33 24.88
 1 -8 7 -0.8 3.62
 -1 -8 -7 0.17 1.79
 -1 -8 -7 0.42 2.15
 -1 -8 -7 0.19 1.84
 1 -8 7 1.97 2.21
 -1 8 -7 0.7 3.98
 -1 -8 -7 1.09 1.74
 1 -8 8 357.98 28.07
 -1 -8 -8 390.48 22.4
 -1 -8 -8 421.23 22.74
 -1 -8 -8 401.73 22.6
 1 -8 8 402.93 22.69
 -1 8 -8 396.5 28.1
 -1 -8 -8 401.27 22.83
 -1 -8 -9 3.67 2.16
 -1 -8 -9 0.58 1.96
 -1 -8 -9 -0.2 2.13
 1 -8 9 -1.43 2.17
 1 -8 9 -0.2 2.14
 -1 -8 -9 1.14 1.88
 -1 8 -9 4.36 4.43
 1 -8 9 -2.26 3.4
 -1 -8 -10 135.63 8.28
 -1 -8 -10 116.62 8.04
 -1 8 -10 97.79 11.84
 -1 -8 -10 115.51 8.06
 1 -8 10 102.07 11.71
 1 -8 10 102.79 7.8
 1 -8 10 76.08 12.77
 1 -8 10 113.28 7.95
 -1 -8 -11 2.84 1.86
 1 -8 11 3.02 2.11
 -1 -8 -11 2.17 2.07
 1 -8 11 1.04 5.48
 -1 -8 -11 3.57 2.24
 1 -8 12 39.92 4.18
 1 -8 12 44.3 4.73
 -1 -8 -12 42.03 4.42
 -1 -8 -12 43.12 4.27
 1 -8 12 34.1 8.99
 -1 -8 -12 47.24 4.6
 1 -8 13 47.36 4.41
 -1 -8 -13 50.6 4.88
 -1 -8 -13 45.07 4.45
 1 -8 13 51.78 4.99
 -1 -8 -13 56.64 5.04
 1 -8 13 34.53 8.79
 1 -8 14 23.06 3.44
 -1 -8 -14 22.72 3.44
 1 -8 14 18.4 7.58
 1 -8 15 4.82 6.33
 1 -8 15 3.21 4.98
 1 -8 16 -1.34 2.13
 -1 -8 -16 -1.62 2.19
 1 -8 16 -1.16 5.25
 -1 -8 -17 12.9 2.82
 1 -8 17 11.77 2.71
 -1 -8 -18 0.37 2.02
 1 -8 18 0.78 1.93
 -1 -8 -19 11.46 2.65
 1 -8 19 7.4 2.07
 -1 -8 -20 5.66 2.12
 1 -8 20 2.1 1.53
 -1 8 -20 4.72 2.72
 -1 8 -21 3.06 2.39
 -1 8 -22 4.51 2.15
 1 9 -22 16.7 2.25
 1 9 -21 31.3 3.4
 1 -9 -20 18.98 2.23
 1 9 -20 33.95 3.63
 1 -9 -19 15.44 2.31
 1 9 -19 28.92 3.71
 -1 -9 18 67.72 5.71
 1 9 -18 77.55 6.04
 1 -9 -18 59.12 5.12
 1 -9 -17 7.01 2.25
 1 9 -17 11.34 3.27
 -1 -9 17 8.61 2.72
 -1 -9 16 59.28 5.47
 -1 -9 16 56.35 4.89
 1 -9 -16 51.69 4.94
 -1 -9 15 -0.22 2.31
 1 -9 -15 2.18 2.14
 -1 -9 15 4.34 2.22
 -1 -9 14 84.8 6.41
 -1 -9 14 58.5 12.89
 -1 -9 13 14.31 8.08
 -1 -9 12 23.56 3.85
 -1 -9 12 31.53 9.53
 -1 -9 12 28.33 3.64
 1 -9 -12 29.57 3.73
 -1 -9 11 6.99 2.9
 -1 -9 11 4.26 2.38
 -1 -9 11 6.58 7.21
 1 -9 -11 7.68 2.48
 -1 -9 10 86.77 7.26
 1 -9 -10 92.2 7.08
 -1 -9 10 90.78 6.91
 1 -9 -9 112.41 7.85
 -1 -9 9 110.31 8.07
 1 -9 -9 97.08 8.04
 1 -9 -9 87.86 12.37
 -1 -9 9 79.86 14.68
 -1 -9 9 98.96 7.63
 -1 -9 9 99.6 7.5
 1 -9 -8 73.4 10.93
 1 -9 -8 83.18 6.33
 -1 -9 8 74.01 6.48
 1 -9 -8 65.01 6.56
 -1 -9 8 54.93 12.3
 -1 -9 8 72.22 6.2
 -1 -9 8 79.75 6.31
 1 -9 -7 193.08 12.3
 1 -9 -7 173 17.93
 -1 -9 7 195.73 12.57
 -1 -9 7 154.86 19.83
 -1 -9 7 192.49 12.46
 -1 -9 7 206.65 12.44
 1 -9 -6 64.52 5.19
 -1 -9 6 34.26 9.81
 -1 -9 6 50.85 5.14
 -1 -9 6 49.5 5
 1 -9 -6 32.65 8.01
 -1 -9 6 53.65 5.11
 -1 -9 5 123.38 8.78
 -1 -9 5 84.19 15.21
 1 -9 -5 102.23 13.58
 -1 -9 5 123.76 8.69
 -1 -9 5 105.35 13.24
 -1 -9 5 120.68 8.88
 1 -9 -5 139.1 8.8
 1 -9 -5 124.84 8.54
 -1 -9 4 14.39 7.36
 1 -9 -4 17.58 6.32
 -1 -9 4 9.95 5.69
 -1 9 4 11.84 5.41
 1 -9 -4 24.6 3.2
 1 -9 -4 21.71 3.18
 -1 -9 4 22.29 3.34
 -1 -9 4 16.64 3.3
 -1 -9 4 18.54 3.17
 -1 -9 3 31.09 3.86
 -1 -9 3 36 10.27
 1 -9 -3 32.36 7.26
 -1 -9 3 32.89 7.78
 -1 9 3 18.2 5.97
 -1 -9 3 35.99 4
 1 -9 -3 29.38 3.58
 -1 -9 3 35.29 4.3
 1 -9 -3 31.77 3.73
 -1 -9 2 19.81 3.44
 1 -9 -2 18.86 2.95
 1 -9 -2 12.94 5.63
 -1 -9 2 16.51 6.18
 -1 -9 2 12.42 7.99
 -1 9 2 16.23 5.5
 1 -9 -2 20.46 3.11
 -1 -9 2 21.75 3.24
 -1 -9 2 18.89 2.95
 -1 -9 2 22.05 3.19
 -1 -9 1 21.29 3.52
 1 -9 -1 16.06 2.82
 -1 -9 1 22.13 3.22
 1 -9 -1 19.86 2.96
 1 -9 -1 16.73 6.26
 -1 -9 1 9.18 5.59
 -1 -9 1 21.34 3.11
 -1 9 1 15.17 5.09
 -1 -9 1 18.98 3.12
 1 -9 -1 22.11 3.21
 -1 -9 1 18.91 8.03
 1 -9 0 42 9.14
 -1 -9 0 57.74 9.59
 -1 9 0 50.89 8.64
 -1 -9 0 58.53 5.19
 1 -9 0 66.31 5.47
 -1 -9 0 54.26 5.13
 -1 -9 0 59.43 5.72
 1 -9 0 64.39 5.21
 -1 -9 0 73.48 5.57
 1 -9 1 45 8.61
 -1 -9 -1 39.27 8.03
 1 -9 1 35.87 3.78
 -1 -9 -1 36.43 4.01
 -1 -9 -1 32.15 7.82
 -1 -9 -1 39.25 4.56
 1 -9 1 35.17 4.03
 -1 9 -1 34.45 6.97
 -1 -9 -1 40.2 4.03
 -1 -9 -2 50.34 4.76
 -1 -9 -2 60.74 4.97
 1 -9 2 51.54 8.95
 -1 -9 -2 52.82 9.22
 -1 9 -2 54.04 8.53
 1 -9 2 41.08 10.87
 1 -9 2 53.22 5.09
 1 -9 2 51.74 4.66
 -1 -9 -2 58.46 5.14
 -1 -9 -2 55.1 5.43
 -1 -9 -3 10.45 2.52
 1 -9 3 19.6 6.4
 -1 -9 -3 12.72 5.38
 1 -9 3 13.3 2.73
 -1 -9 -3 9.74 2.5
 -1 -9 -3 10.25 2.93
 1 -9 3 11.13 7.18
 -1 9 -3 12.18 4.73
 1 -9 3 9.11 2.22
 -1 -9 -3 8.15 2.53
 1 -9 4 29.6 7.16
 -1 -9 -4 26.27 6.73
 -1 9 -4 22.02 5.89
 -1 -9 -4 24.99 3.37
 1 -9 4 36.42 4.03
 -1 -9 -4 28.39 3.47
 1 -9 4 25.53 8.73
 -1 -9 -4 25.85 4
 1 -9 4 31.34 3.37
 -1 -9 -4 26.67 3.53
 -1 -9 -5 43.48 4.49
 -1 9 -5 52.41 8.07
 1 -9 5 55.96 5.09
 1 -9 5 51.99 9.05
 -1 -9 -5 50.81 4.86
 -1 -9 -5 49.82 4.64
 1 -9 5 49.48 11.58
 -1 -9 -5 48.32 5.06
 1 -9 6 59.7 9.72
 -1 -9 -6 72.45 5.75
 1 -9 6 64.51 5.72
 -1 -9 -6 64.36 5.43
 -1 -9 -6 63.05 5.91
 1 -9 6 52.78 11.84
 1 -9 7 221.34 13.4
 1 -9 7 195.01 18.6
 -1 -9 -7 222.72 13.36
 1 -9 7 202.84 13.47
 1 -9 7 209.52 22.59
 -1 -9 -7 224.3 13.15
 -1 -9 -7 198.15 13.45
 -1 -9 -8 22.23 3.17
 1 -9 8 20.96 5.9
 -1 -9 -8 20.04 3.16
 1 -9 8 23.91 8.9
 1 -9 8 16.28 3.05
 1 -9 8 23.12 3.51
 -1 -9 -8 22.92 3.57
 1 -9 8 23.31 3.71
 1 -9 9 29.04 7.1
 -1 -9 -9 49.9 4.63
 1 -9 9 45.47 4.64
 1 -9 9 42.37 4.51
 1 -9 9 41.12 10.81
 -1 -9 -9 48.19 4.58
 1 -9 9 56.84 5.14
 -1 -9 -9 40.9 4.26
 -1 -9 -10 103.77 7.55
 1 -9 10 96.53 7.54
 1 -9 10 94.39 11.47
 1 -9 10 102.32 7.59
 -1 -9 -10 107.52 7.59
 1 -9 10 120.12 8.22
 1 -9 10 84.38 14.68
 -1 -9 -10 108.96 7.63
 1 -9 11 3.44 2.04
 1 -9 11 5.15 2.56
 -1 -9 -11 2.83 2.03
 -1 -9 -11 4.38 1.97
 -1 -9 -11 5.75 2.26
 1 -9 12 42.16 10.21
 1 -9 13 71.89 12.56
 -1 -9 -13 55.76 5.1
 1 -9 13 59.49 4.98
 -1 -9 -13 59.18 5.03
 -1 -9 -14 -0.37 2.1
 1 -9 14 2.99 1.78
 -1 -9 -14 1.95 1.84
 1 -9 14 2.01 2.26
 -1 -9 -15 44.37 4.41
 1 -9 15 45.86 4.38
 1 -9 15 36.91 3.58
 -1 -9 -15 42.06 3.89
 -1 -9 -16 1.03 2
 1 -9 16 2.42 2.03
 -1 -9 -17 9.32 2.5
 1 -9 17 10.93 2.34
 -1 -9 -18 13.22 2.51
 1 -9 18 16.05 2.49
 1 -9 19 3.77 1.6
 -1 9 -19 3.61 2.49
 -1 9 -20 21.47 2.94
 -1 9 -21 13.17 2.21
 1 10 -20 6.97 1.77
 1 10 -19 1.49 2.05
 1 -10 -19 0.34 0.89
 1 10 -18 6.37 2.41
 1 -10 -18 5.06 1.48
 1 -10 -17 5.01 1.78
 1 10 -17 5.86 2.75
 -1 -10 17 5.81 2.33
 1 10 -16 2.37 2.74
 1 -10 -16 3.77 1.88
 -1 -10 16 2.04 1.68
 -1 -10 16 1.65 2.24
 1 10 -15 16.48 3.36
 1 -10 -15 15.21 2.62
 -1 -10 15 13.57 2.64
 -1 -10 15 9.27 2.82
 1 -10 -14 -0.18 1.92
 -1 -10 14 1.95 2.04
 -1 -10 14 1.04 2.46
 1 -10 -13 26.45 3.54
 -1 -10 13 25.15 3.38
 -1 -10 13 22.6 3.68
 -1 -10 12 2.24 2.64
 1 -10 -12 6.44 2.29
 -1 -10 12 3.65 2.26
 -1 -10 11 27.77 4.11
 -1 -10 11 36.19 3.96
 1 -10 -11 31.48 3.99
 -1 -10 11 29.66 9.22
 -1 -10 10 3.8 5.37
 1 -10 -9 5.45 4.57
 -1 -10 9 9.04 7.21
 -1 -10 8 15.54 3.19
 1 -10 -8 18.71 3.09
 1 -10 -8 14.16 3.44
 -1 -10 8 13.15 3.21
 -1 -10 8 16.48 3.04
 -1 -10 8 13.07 8.5
 1 -10 -8 15.14 5.91
 -1 -10 7 -0.46 2.44
 1 -10 -7 1.91 1.88
 1 -10 -7 1.27 2.4
 -1 -10 7 0.23 2.13
 -1 10 7 -3.38 5.15
 -1 -10 7 -0.85 2.19
 -1 -10 7 -1.32 6.6
 1 -10 -7 -1.93 4.08
 -1 -10 6 16.9 3.31
 1 -10 -6 15.79 2.96
 1 -10 -6 13.66 3.31
 -1 -10 6 16.28 3.27
 -1 10 6 4.87 4.67
 -1 -10 6 15.61 3.13
 -1 -10 6 6.59 6.8
 1 -10 -6 10.62 5.12
 -1 -10 5 5.31 2.53
 1 -10 -5 6.89 2.31
 1 -10 -5 3.89 2.84
 -1 -10 5 1.21 2.29
 -1 10 5 3.91 4.36
 1 -10 -5 2.11 2.05
 -1 -10 5 5.35 2.52
 -1 -10 5 2.66 6.98
 1 -10 -5 -2.89 4.48
 -1 -10 4 16.08 3.11
 -1 -10 4 13.2 2.93
 1 -10 -4 14.48 2.83
 1 -10 -4 12.78 2.6
 1 -10 -4 9.11 3
 -1 -10 4 12.61 3.14
 -1 10 4 7.54 4.64
 1 -10 -4 5.8 4.53
 -1 -10 4 18.51 8.46
 1 -10 -3 13.55 3.14
 -1 -10 3 9.55 2.98
 -1 -10 3 10.38 8.41
 1 -10 -3 7.72 2.32
 1 -10 -3 6.55 2.42
 -1 -10 3 12.85 2.87
 -1 -10 3 10.95 2.87
 1 -10 -3 0.97 4.64
 1 -10 -2 0.97 3.82
 1 -10 -2 -0.2 1.98
 -1 -10 2 -0.21 2.21
 -1 -10 2 0.42 2.1
 -1 -10 2 3.79 2.68
 1 -10 -2 1.8 2
 1 -10 -1 61.57 5.35
 -1 -10 1 57.5 5.24
 -1 -10 1 57.11 5.68
 -1 -10 1 56.33 5.35
 1 -10 -1 64.92 5.29
 -1 -10 0 3.54 2.48
 -1 -10 0 1.21 2.13
 -1 -10 0 -1.49 2.38
 1 -10 0 1.56 1.83
 -1 -10 0 0.38 1.88
 1 -10 0 0.38 2.1
 1 -10 0 1.03 2.13
 1 -10 0 -0.97 3.84
 1 -10 1 64.14 10.5
 1 -10 1 84.15 6.26
 -1 -10 -1 64.96 5.79
 -1 -10 -1 67.89 6.38
 1 -10 1 67.8 5.78
 -1 -10 -1 73.95 5.82
 -1 -10 -1 74.9 6.16
 1 -10 1 68.15 5.72
 1 -10 2 1.6 2.03
 -1 -10 -2 -0.2 2.05
 -1 -10 -2 -1.32 1.92
 1 -10 2 0.97 3.96
 1 -10 2 -0.78 2.45
 -1 -10 -2 1.49 2.62
 1 -10 2 1.9 2.04
 -1 -10 -2 0.21 2.14
 1 -10 2 -0.19 1.67
 1 -10 3 1.44 2.28
 1 -10 3 1.92 4.81
 -1 -10 -3 0.98 2.14
 -1 -10 -3 2.24 2.05
 1 -10 3 0.77 2.43
 -1 -10 -3 3.45 2.52
 1 -10 3 4.47 2.44
 -1 -10 -3 4.08 2.21
 1 -10 4 2.72 2.15
 1 -10 4 1.88 4.12
 -1 -10 -4 -0.2 2.25
 -1 -10 -4 0.19 1.72
 1 -10 4 1.36 6.65
 -1 -10 -4 2.2 2.44
 1 -10 4 0.51 2.44
 1 -10 4 -0.85 2.23
 -1 -10 -4 0.43 2.05
 1 -10 5 17.51 6.47
 1 -10 5 30.24 3.72
 -1 -10 -5 18.81 2.95
 1 -10 5 18.2 8.6
 1 -10 5 18.47 3.52
 -1 -10 -5 17.01 3.45
 -1 -10 -5 30.75 3.67
 1 -10 5 21.53 3.29
 1 -10 6 24.23 6.7
 -1 -10 -6 12.13 2.69
 1 -10 6 11.34 8.39
 -1 -10 -6 11.74 2.59
 1 -10 6 14.02 3.12
 -1 -10 -6 14.68 3.24
 1 -10 6 15.4 2.96
 1 -10 6 14.67 2.96
 -1 -10 -7 26.82 3.48
 1 -10 7 13.85 5.73
 1 -10 7 18.42 8.99
 1 -10 7 28.17 3.55
 1 -10 7 21.45 3.53
 -1 -10 -7 19.74 3.64
 1 -10 7 24.08 3.66
 1 -10 8 23.1 6.22
 1 -10 8 43.49 11.05
 1 -10 9 1.99 2.14
 1 -10 9 0.77 3.49
 1 -10 9 1.38 7.06
 1 -10 10 96.05 6.87
 -1 -10 -10 94.23 6.78
 -1 -10 -10 91.53 6.69
 1 -10 10 83.81 6.58
 1 -10 10 87.9 7.03
 1 -10 10 74.8 14.15
 -1 -10 -11 2.96 1.95
 1 -10 11 2.02 2.3
 1 -10 11 4.17 2.02
 -1 -10 -11 1.16 1.88
 -1 -10 -12 126.66 8.23
 1 -10 12 126.84 8.27
 -1 -10 -12 111.95 8.04
 1 -10 12 127 8.63
 -1 -10 -13 9.22 2.37
 -1 -10 -13 10.26 2.19
 1 -10 13 7.92 2.14
 1 -10 13 13.94 2.75
 -1 -10 -14 85.14 6
 1 -10 14 84.57 5.87
 -1 -10 -14 79.9 6.08
 1 -10 14 89.29 6.47
 -1 -10 -15 17.02 2.64
 1 -10 15 19.46 2.89
 1 -10 15 15.02 2.14
 -1 -10 -15 17.64 2.36
 1 -10 16 82.02 5.99
 1 -10 17 25.22 2.87
 1 -10 18 55.39 4.28
 -1 10 -18 65.04 4.77
 -1 10 -19 19.55 2.48
 1 -11 -17 4.66 1.2
 1 11 -16 0.33 1.86
 1 -11 -16 2.85 1.43
 -1 -11 15 1.76 1.45
 1 11 -15 3.96 2.05
 -1 -11 15 3.44 2.03
 1 -11 -15 2.24 1.63
 -1 -11 14 6.47 2.01
 -1 -11 14 5.16 2.44
 1 11 -14 0.34 2.27
 1 -11 -14 4.29 1.93
 1 -11 -13 2.06 1.82
 -1 -11 13 2.5 1.98
 -1 -11 13 4.25 2.58
 1 11 -13 5.42 2.54
 -1 -11 12 40.16 3.98
 1 11 -12 26.55 3.92
 -1 -11 12 34.57 4.28
 -1 -11 11 3.56 2.13
 -1 -11 11 -0.2 2.49
 1 11 -11 0.65 2.49
 1 -11 -11 2.35 2.03
 1 -11 -10 121.14 7.75
 -1 -11 10 108.14 7.55
 -1 -11 10 108.05 7.89
 -1 -11 9 4.05 2.57
 1 -11 -9 2.78 2.09
 1 -11 -9 5.02 2.24
 -1 -11 9 2.8 2.35
 1 -11 -8 67.5 6.51
 -1 -11 8 89.66 6.63
 1 -11 -8 90.68 6.7
 -1 -11 8 88.44 6.95
 -1 -11 7 -0.22 2.3
 -1 -11 7 1.78 2.29
 1 -11 -7 -1.38 2.49
 1 -11 -7 0.79 1.92
 -1 -11 6 171.46 11.54
 1 -11 -6 204.92 11.59
 -1 -11 6 187.12 11.46
 1 -11 -5 17.16 3.03
 -1 -11 5 14.64 3.27
 1 -11 -5 20.65 3.67
 1 -11 -5 23.28 7.04
 -1 -11 5 15.76 3.19
 -1 -11 5 15.18 3.24
 -1 -11 4 266.21 16.38
 1 -11 -4 286.44 16.19
 1 -11 -3 11.28 5.4
 -1 -11 3 17.7 3.31
 -1 -11 3 10.52 6.76
 1 -11 -3 14.75 2.83
 1 -11 -2 225.84 21.95
 -1 -11 2 277.41 16.29
 1 -11 -1 9.41 5.07
 1 -11 0 96.6 12.43
 1 -11 1 2.79 4.2
 -1 -11 -2 18.97 3.1
 1 -11 2 14.17 2.85
 -1 -11 -3 -0.58 2.34
 1 -11 3 -2.52 2.35
 1 -11 3 -0.9 4.82
 -1 -11 -4 1.55 2.23
 1 -11 4 -1.37 2.18
 1 -11 4 2.63 4.39
 -1 -11 -4 3.38 2.3
 -1 -11 -4 2.53 2.44
 1 -11 4 0.23 2.55
 1 -11 4 3.7 2.28
 -1 -11 -5 12.68 2.66
 1 -11 5 9.64 2.77
 1 -11 5 7.61 2.46
 1 -11 5 8.87 2.5
 -1 -11 -6 3.99 2.21
 1 -11 6 1.66 2.19
 1 -11 6 5.43 2.35
 1 -11 6 4.88 2.2
 -1 -11 -7 0.73 1.95
 1 -11 7 2.35 2.11
 1 -11 7 1.16 2.03
 1 -11 7 2.3 2.1
 1 -11 8 51.79 4.46
 -1 -11 -8 54.85 4.5
 -1 -11 -8 39.13 3.93
 1 -11 8 46.34 4.51
 1 -11 8 35.58 4.1
 -1 -11 -9 -0.41 1.72
 1 -11 9 2.91 2.14
 -1 -11 -9 1.82 1.76
 1 -11 9 0.16 1.95
 1 -11 9 -0.16 1.8
 1 -11 10 72.33 5.19
 1 -11 10 61.2 5.31
 -1 -11 -10 77.72 5.26
 1 -11 11 2.66 1.84
 -1 -11 -11 3.44 1.78
 1 -11 11 2.82 2.16
 1 -11 12 80.57 6.13
 1 -11 12 85.9 5.84
 1 -11 13 -0.22 1.47
 1 -11 13 -1.01 1.75
 1 -11 14 42.31 3.81
 1 -11 14 39.01 3.2
 1 -11 15 0.12 1.63
 1 -11 16 16.41 2.19
 -1 11 -16 14.67 2.33
 -1 11 -17 2.12 1.52
 1 -12 -13 41.57 3.54
 -1 -12 13 39.95 3.3
 -1 -12 12 4.42 2.13
 -1 -12 12 7 1.87
 1 -12 -12 2.09 1.67
 -1 -12 11 32.32 3.74
 1 -12 -11 34.31 3.52
 -1 -12 11 39.36 3.63
 1 -12 -10 -0.44 1.66
 -1 -12 10 3.41 2
 -1 -12 10 -1.31 2.07
 1 -12 -9 17.69 2.76
 -1 -12 9 14.49 2.74
 -1 -12 9 17.8 3.03
 1 -12 -8 -0.16 1.78
 1 -12 -8 1.14 1.97
 -1 -12 8 -0.95 2.02
 -1 -12 8 -1.77 2.13
 1 -12 -7 6.45 2.12
 1 -12 -7 5.77 2.34
 -1 -12 7 9.53 2.45
 -1 -12 7 7.76 2.41
 1 -12 -6 2.34 1.86
 1 -12 -6 1.53 2.08
 -1 -12 6 2.2 2.17
 -1 -12 6 1.47 2.26
 1 -12 -5 4.04 1.91
 1 -12 -5 1.2 2.36
 -1 -12 5 -0.69 2.16
 -1 -12 5 -0.74 2.17
 1 -12 -4 4.2 2.02
 -1 -12 4 1.56 2
 1 -12 -4 3.18 1.98
 1 -12 -4 1.03 2.37
 -1 -12 4 2.25 2.24
 1 -12 -3 27.95 3.42
 -1 -12 3 29.84 3.56
 1 -12 -3 26.72 3.74
 -1 -12 3 24.69 3.65
 1 -12 -2 2.8 2.08
 -1 -12 2 2.77 2.13
 1 -12 -2 -1.68 2.42
 1 -12 -1 80.15 5.89
 -1 -12 1 82.09 6.06
 -1 -12 0 7.59 2.42
 1 -12 0 10.15 2.54
 1 -12 0 4.15 2.54
 1 -12 1 134.6 8.45
 -1 -12 -1 130.75 8.53
 1 -12 2 14.77 2.72
 -1 -12 -2 10.04 2.72
 1 -12 2 6.12 2.48
 1 -12 2 8.03 2.58
 -1 -12 -3 100.26 7.29
 1 -12 3 94.66 7.13
 1 -12 3 88.48 7.23
 1 -12 4 8.22 2.44
 1 -12 4 7.11 2.17
 1 -12 4 3.59 2.15
 1 -12 5 91.52 6.8
 1 -12 5 76.02 6.53
 1 -12 6 6.17 2.32
 1 -12 6 10.33 2.28
 1 -12 7 120.75 7.17
 1 -12 7 108.29 7.25
 1 -12 8 30.23 3.13
 1 -12 8 24.11 3.23
 1 -12 9 63.15 4.7
 1 -12 9 58.3 4.86
 1 -12 10 16.49 2.25
 1 -12 10 13.47 2.47
 1 -12 11 27.58 3.06
 1 -12 11 26.07 2.65
 1 -12 12 3.21 1.33
 1 -12 12 1.04 1.59
 1 -12 13 1.76 1.51
 1 -12 14 5.84 1.51
 -1 -13 10 -0.56 1.23
 -1 -13 9 9.53 1.74
 -1 -13 8 5.97 1.83
 -1 -13 7 10.37 2.18
 -1 -13 6 15.5 2.51
 -1 -13 5 7.42 2.04
 -1 -13 4 16.32 2.69
 1 -13 -3 5.46 1.79
 -1 -13 3 6.12 2.14
 1 -13 -3 1.7 1.93
 1 -13 -2 9.05 2.05
 -1 -13 2 8.25 2.17
 1 -13 -2 7.35 2.33
 1 -13 -1 12.3 2.22
 -1 -13 1 14.74 2.46
 1 -13 -1 7.32 2.32
 -1 -13 0 5.61 2.04
 1 -13 0 5.31 1.94
 1 -13 0 8.13 2.2
 1 -13 1 4.95 1.97
 -1 -13 -1 6.4 2.14
 1 -13 1 3.72 1.85
 -1 -13 -2 2.37 1.81
 1 -13 2 1.16 1.66
 1 -13 2 -0.29 1.65
 1 -13 3 7.8 2.04
 1 -13 4 5.34 1.92
 1 -13 4 4.71 1.94
 1 -13 5 14.12 2.21
 1 -13 5 11.59 2.28
 1 -13 6 24.61 2.67
 1 -13 6 14.73 2.47
 1 -13 7 2.42 1.52
 1 -13 7 6.46 1.9
 1 -13 8 18.66 2.09
 1 -13 8 12.04 2.23
 1 -13 9 4.4 1.36
 1 -13 9 6.06 1.72
 -2 0 29 -0.3 1.15
 -2 0 28 7.87 2.18
 -2 0 27 -1.8 2.11
 2 0 -25 0.63 2.41
 2 0 -24 0.47 2.39
 2 0 -24 5.53 2.66
 -2 0 23 -3.68 5.96
 2 0 -22 37.15 4.91
 2 0 -22 36.41 4.45
 -2 0 22 29.7 8.52
 2 0 -21 0.79 2.62
 2 0 -21 1.74 2.86
 -2 0 21 -1.95 5.94
 2 0 -20 108.49 8.62
 2 0 -20 123.76 8.38
 2 0 -19 0.25 2.47
 2 0 -19 0.99 3.02
 -2 0 19 7.45 5.19
 2 0 -18 91.71 7.13
 2 0 -18 83.29 7.11
 2 0 -17 1.48 2.27
 -2 0 17 -0.83 4.61
 2 0 -17 0.56 2.82
 -2 0 16 731.6 48.13
 2 0 -16 744.07 42.52
 2 0 -16 837.27 44.13
 -2 0 16 834.42 49.59
 2 0 -16 823.13 42.52
 -2 0 15 4.21 4.79
 2 0 -15 -1.52 2.89
 2 0 -15 0.35 1.77
 2 0 -14 1194.55 61.01
 -2 0 14 1291.14 67.35
 2 0 -14 1106.88 60.84
 2 0 -13 -0.15 1.69
 -2 0 13 1.07 3.37
 2 0 -13 -2.79 2.83
 2 0 -12 979.61 54.96
 -2 0 12 1093.66 59.53
 2 0 -12 1135.96 55.19
 -2 0 12 996.5 56.81
 -2 0 12 1141.04 60.3
 2 0 -11 1.04 2.43
 -2 0 11 0.9 3.29
 -2 0 11 1.64 2.64
 -2 0 11 0.48 3.78
 2 0 -10 1050.84 57.9
 -2 0 10 1173.69 59.91
 -2 0 10 1070.93 59.27
 -2 0 10 1032.56 57.23
 2 0 -9 -0.26 2.4
 -2 0 9 3.18 3.84
 -2 0 9 -0.7 2.26
 -2 0 8 3018.12 162.07
 -2 0 8 3403.96 164.29
 -2 0 7 2.69 4
 -2 0 7 -0.2 2.37
 2 0 -7 -1.66 3.78
 -2 0 6 6743.17 342.73
 -2 0 6 6576.81 340.96
 2 0 -6 6789.93 341.84
 -2 0 5 -1.19 2.96
 2 0 -5 -0.48 4.41
 2 0 -4 9999 467.72
 -2 0 4 9773.78 466.67
 -2 0 3 1.81 2.63
 2 0 -3 -0.25 4.77
 -2 0 2 248.58 14.98
 -2 0 1 -0.2 2.8
 -2 0 0 508.95 27.59
 -2 0 -1 -0.31 2.18
 2 0 1 -0.3 5.84
 2 0 2 197.45 15.28
 2 0 2 248.68 14.32
 -2 0 -2 229.04 13.3
 -2 0 -2 192.25 13.48
 -2 0 -3 2.22 2.51
 2 0 3 -1.1 2.82
 2 0 3 -1.52 5.39
 2 0 4 565.13 31.49
 -2 0 -4 541.02 30.47
 2 0 4 530.24 31.32
 -2 0 -5 2.14 2.63
 2 0 5 -1.38 2.72
 2 0 5 -0.77 4.06
 -2 0 -6 3016.84 154.46
 2 0 6 2920.08 155.15
 -2 0 -7 0.69 3.03
 2 0 7 -0.41 2.84
 2 0 8 4482.34 232.78
 2 0 9 1.32 2.68
 -2 0 -10 395.19 22.15
 2 0 10 464.99 26.75
 -2 0 -11 1.37 1.77
 -2 0 -12 553.68 29.87
 -2 0 -12 553.26 30.1
 2 0 12 593.61 35.14
 -2 0 -13 1.32 1.6
 -2 0 -13 -0.16 1.79
 2 0 13 1.25 3.41
 -2 0 -14 70.59 6.12
 -2 0 -14 81.14 5.82
 -2 0 -14 76.39 5.41
 2 0 15 0.73 3.9
 -2 0 -15 0.17 1.77
 -2 0 -15 0.54 1.47
 -2 0 -16 192.09 12.53
 2 0 16 227.35 18.67
 -2 0 -16 213.31 12.22
 -2 0 -17 -0.78 1.96
 2 0 17 -0.82 4.41
 2 0 18 590.25 39.58
 -2 0 -18 590.8 32.44
 2 0 19 7.92 4.91
 -2 0 -19 0.21 2.08
 2 0 20 0.88 3.86
 -2 0 -20 0.21 2.11
 2 0 21 1.73 3.79
 -2 0 -22 10.88 2.57
 -2 0 -23 0.92 1.93
 -2 0 -24 16.78 2.8
 -2 0 -25 0.14 1.63
 -2 0 -26 6.37 1.81
 -2 0 -27 -0.51 1.06
 -2 -1 29 -0.45 1.24
 -2 -1 28 41.49 3.75
 -2 1 28 36.4 3.46
 -2 1 27 19.14 3.1
 -2 -1 27 24.96 3.21
 2 1 -26 8.44 2.51
 -2 -1 26 25.64 3.67
 2 1 -25 3.6 2.6
 2 -1 -25 11.56 2.83
 2 1 -25 11.33 2.91
 2 1 -24 11.74 3.03
 2 1 -24 11.32 3.1
 2 -1 -24 8.91 2.87
 -2 1 23 7.91 6.41
 -2 1 22 17.59 8.09
 2 1 -22 21.82 3.83
 2 1 -22 27.65 4.39
 2 -1 -22 19.69 3.78
 2 -1 -21 188 12.39
 2 1 -21 194.41 12.66
 2 -1 -21 166.85 11.5
 2 1 -21 204.4 12.13
 -2 -1 21 141.66 17.48
 -2 1 21 120.53 17.34
 2 -1 -20 0.25 2.41
 2 1 -20 0.26 2.53
 -2 1 20 -3.09 5.17
 -2 -1 20 0.9 5.32
 2 -1 -20 -0.18 2.81
 2 1 -20 1.09 3.19
 -2 1 19 191.27 19.29
 -2 -1 19 155.03 17.35
 2 1 -19 172.74 13.91
 2 -1 -19 177.14 12.11
 2 1 -19 183.05 12.33
 2 -1 -19 185.55 11.62
 2 1 -19 194.83 12.23
 2 -1 -18 10.94 3.14
 2 1 -18 11.19 3.67
 -2 -1 18 14.35 6.15
 -2 1 18 10.31 6.27
 2 -1 -18 10.1 2.89
 2 1 -18 14.05 3.28
 -2 -1 17 318.17 25.28
 -2 1 17 348.64 26.33
 2 -1 -17 312.89 19.01
 2 1 -17 320.82 19.18
 2 -1 -17 328.67 18.65
 2 1 -17 342.4 19.28
 -2 -1 17 293.93 24.93
 2 -1 -16 -0.39 2.11
 2 1 -16 1.19 2.1
 -2 -1 16 6.64 4.84
 -2 1 16 0.8 4.72
 2 -1 -16 3.51 2.72
 2 1 -16 -0.19 3.18
 -2 -1 16 3.16 4.65
 -2 -1 15 171.87 16.25
 2 -1 -15 189.89 11.48
 2 1 -15 184.06 11.79
 -2 -1 15 168.94 15.97
 2 -1 -15 194.84 11.68
 2 1 -15 183.72 11.66
 -2 -1 14 51.64 6.87
 2 1 -14 60.97 5.09
 2 -1 -14 60.94 4.97
 2 -1 -14 63.1 5.13
 2 1 -14 58.25 5.31
 -2 -1 13 211.12 15.69
 2 1 -13 211.5 12.83
 2 -1 -13 220 12.93
 2 1 -13 213.93 12.93
 2 -1 -13 216.54 12.8
 2 1 -13 234.42 16.65
 2 -1 -12 25.06 3
 2 1 -12 25.8 3
 2 1 -12 24.11 3.45
 2 -1 -12 18.63 3.28
 -2 -1 12 24.28 4.7
 -2 -1 12 18.44 5.2
 2 1 -12 20.63 4.68
 -2 -1 12 24.14 5.66
 -2 -1 11 10.06 3.54
 -2 -1 11 6.96 4.24
 -2 -1 11 14 4.87
 2 1 -11 9.83 3.66
 -2 -1 10 162.61 12.4
 2 1 -10 135.8 10.13
 -2 -1 10 130.95 12.13
 -2 -1 10 148.03 11.37
 -2 -1 9 57.38 7.26
 2 1 -9 62.64 6.46
 -2 -1 9 70.75 8.02
 -2 -1 9 71.95 7.04
 2 1 -8 111.31 9.46
 -2 1 8 121.91 10.52
 -2 -1 8 138.83 10.63
 -2 -1 8 132.34 10.11
 2 1 -7 165.6 12.67
 -2 -1 7 189.8 13.42
 -2 1 7 204.15 13.66
 -2 -1 7 191.35 13.04
 -2 1 6 640.07 35.5
 -2 -1 6 638.67 35.53
 -2 -1 6 593.08 34.86
 -2 -1 5 3920.79 189.28
 -2 1 5 3704.4 189.24
 -2 -1 5 3405.04 188.58
 -2 1 4 83.57 8.2
 -2 -1 4 91.61 7.98
 -2 -1 4 96.87 7.96
 -2 -1 3 1750.23 87.04
 -2 1 3 1968 88
 2 -1 -3 1544.36 84.54
 -2 -1 3 2109.66 88.05
 -2 -1 2 240.85 15.1
 2 -1 -2 234.38 13.52
 -2 1 1 668.16 34.65
 -2 -1 1 664.7 34.3
 2 -1 -1 645.61 33.37
 -2 -1 1 581.5 32.65
 -2 -1 1 664.87 35.19
 -2 -1 0 342.43 19.67
 -2 1 0 330.38 19.59
 2 -1 0 370.39 19.33
 -2 -1 0 323.05 18.26
 -2 -1 0 341.07 20.48
 -2 1 -1 1543.04 73.15
 2 -1 1 1346.6 72.85
 -2 1 -1 1465.14 73.11
 -2 -1 -1 1320.97 71.97
 -2 -1 -1 1330.89 73.71
 -2 1 -2 467.67 28.69
 2 -1 2 546.91 29.27
 -2 -1 -2 552.21 28.27
 -2 1 -2 506.14 28.87
 2 -1 3 356.61 20
 -2 -1 -3 307 18.74
 -2 1 -3 331.11 19.45
 -2 1 -4 420.56 24.46
 2 1 5 14.32 3.75
 2 1 5 10.24 6.18
 -2 1 -5 7.72 3.13
 2 1 6 3290.69 155.99
 -2 1 -6 3005.53 154.6
 2 1 7 88.07 8.55
 2 1 7 81.2 8.58
 -2 1 -7 71.51 7.7
 2 -1 8 1228.95 62.54
 2 1 8 1178.48 63.19
 2 1 8 1009.84 60.08
 -2 1 -8 1213.48 62.35
 2 1 9 12.37 4.34
 -2 1 -9 12.65 4.3
 2 -1 9 13.83 4.12
 -2 -1 -10 555.72 29.39
 2 1 10 589.21 33.46
 2 1 10 478.31 33.55
 -2 1 -11 151.25 9.28
 -2 -1 -11 150.54 9.4
 -2 -1 -12 620.14 33.16
 -2 1 -12 606.87 33.18
 -2 1 -12 617.23 33.36
 -2 -1 -12 634.58 33.6
 2 -1 12 692.84 39.06
 -2 1 -13 326.92 18.33
 2 -1 13 308.51 23.08
 2 1 13 354.27 23.2
 -2 1 -13 313.52 18.11
 -2 -1 -13 320.33 18.11
 -2 -1 -13 327.46 18.52
 2 -1 14 253.11 20.47
 2 1 14 280.01 20.54
 -2 1 -14 260.26 15.69
 -2 -1 -14 274.2 15.48
 -2 1 -14 267.73 15.5
 -2 1 -15 183.07 11.53
 -2 -1 -15 182.44 11.45
 2 -1 15 227.11 17.92
 2 1 15 193.97 16.32
 -2 -1 -15 183.93 11.23
 -2 1 -15 190.97 11.8
 -2 1 -16 61.99 5.17
 -2 -1 -16 61.23 5.16
 2 1 16 67.59 9.17
 2 -1 16 73.34 10.03
 -2 -1 -16 56.65 4.81
 -2 -1 -17 273.95 16.01
 2 -1 17 264.23 22.51
 2 1 17 264.91 21.97
 -2 -1 -17 284.86 16.41
 -2 1 -17 279.2 16.46
 -2 -1 -18 11.76 2.35
 -2 -1 -18 5.81 2.39
 -2 1 -18 11.07 2.64
 2 1 18 5.69 4.9
 2 -1 18 12.68 5.63
 -2 -1 -19 80.65 6.16
 2 -1 19 86.36 11.84
 2 1 19 91.3 11.55
 -2 -1 -19 77.69 6.39
 -2 1 -19 84.97 6.68
 2 -1 20 15.8 5.99
 2 1 20 23.09 6.18
 -2 1 -20 13.68 2.99
 -2 -1 -20 17.39 3.07
 2 -1 21 38.37 8.53
 2 1 21 39.34 7.91
 -2 -1 -22 17.77 3.03
 -2 1 -22 18.72 3.18
 -2 -1 -23 13.82 2.66
 -2 1 -23 15.12 2.82
 -2 1 -24 26.84 3.27
 -2 -1 -24 23 3.05
 -2 -1 -25 6.68 1.92
 -2 1 -25 7.38 2.05
 -2 -1 -26 33.39 3.16
 -2 1 -26 37.37 3.41
 -2 1 -27 7.89 1.59
 -2 -2 29 5.27 1.34
 -2 2 28 8.46 1.8
 -2 -2 28 16.7 2.36
 -2 -2 27 11.29 2.48
 -2 2 27 7.2 2.13
 2 2 -27 6.08 1.93
 -2 -2 26 72.96 5.42
 -2 2 26 61.97 4.94
 2 2 -25 39.88 4.41
 2 2 -25 51.08 4.97
 2 2 -24 131.17 9.56
 2 -2 -24 161.16 10.22
 2 2 -24 151.8 10.37
 2 2 -23 82.31 6.7
 2 -2 -23 76.6 6.74
 -2 2 22 72.6 13.77
 2 2 -22 100.63 8.09
 2 2 -21 100.61 7.78
 2 -2 -21 84.37 7.3
 2 2 -21 83.74 7.49
 2 2 -20 105.37 8.33
 -2 2 20 108.3 15.3
 2 -2 -20 99.61 8.05
 2 2 -20 96.83 8.2
 2 2 -19 58.78 6.01
 2 -2 -19 50.04 5.06
 -2 2 19 47.45 10.38
 2 -2 -19 42.82 5.19
 2 2 -19 56.61 5.65
 2 -2 -18 136.74 9.49
 2 2 -18 129.24 9.62
 2 2 -18 129.07 9.66
 2 -2 -18 134.42 9.05
 -2 2 18 138.11 16.21
 2 2 -17 8.06 3.48
 2 2 -17 5.4 2.77
 2 -2 -17 7.13 2.55
 2 -2 -17 7.02 2.89
 -2 -2 17 5.73 5.74
 -2 2 17 9.22 6.14
 2 2 -16 6.1 3.35
 2 -2 -16 5.32 2.83
 2 -2 -16 6.7 2.45
 2 2 -16 6.87 2.6
 -2 -2 16 7.04 5.63
 -2 -2 16 7 5.26
 2 2 -15 17.8 3.64
 2 -2 -15 15.63 3.13
 -2 -2 15 12.95 5.45
 2 2 -15 13.97 2.92
 2 -2 -15 17.07 3
 -2 -2 15 8.87 5.2
 2 -2 -15 13.99 2.83
 2 -2 -14 -2.85 2.61
 -2 -2 14 -0.74 3.69
 2 2 -14 2.45 2.63
 -2 -2 14 1.06 1.97
 2 -2 -14 2.64 2.14
 -2 -2 14 0.58 3.59
 2 -2 -14 0.68 1.92
 2 2 -14 2.11 1.94
 2 -2 -13 3.33 2
 2 2 -13 5.93 2.13
 2 2 -13 6.68 2.71
 -2 -2 13 5.38 4.09
 -2 -2 13 2.02 3.84
 2 -2 -13 3.22 2.19
 -2 -2 13 8.09 4.01
 2 2 -13 5.44 3.38
 2 -2 -13 6.52 2.65
 2 2 -12 143.78 8.83
 2 -2 -12 133.64 8.76
 -2 -2 12 125.16 12.29
 2 -2 -12 132.04 8.73
 2 -2 -12 143.14 8.86
 2 2 -12 137.17 8.78
 -2 -2 12 129 11.76
 2 -2 -11 -1.17 2
 -2 -2 11 -0.94 3.41
 -2 -2 11 1.13 3.92
 -2 -2 11 -3.08 3.98
 -2 -2 10 0.44 3.09
 -2 -2 10 3.22 3.68
 -2 -2 10 -0.52 3.71
 2 2 -10 0.3 4
 -2 -2 9 148.25 11.92
 -2 -2 9 138.55 12.61
 -2 -2 9 157.56 12.23
 -2 -2 8 3.96 3.51
 -2 -2 8 5.89 3.94
 -2 -2 8 4.89 3.98
 -2 2 7 88.88 9.17
 -2 -2 7 116.21 9.49
 -2 -2 7 107.48 9.52
 -2 -2 6 56.36 6.57
 -2 2 6 61.68 6.92
 -2 -2 6 66.72 7.15
 -2 -2 5 180.76 11.61
 -2 -2 5 179.25 12.63
 -2 2 4 13.5 4.17
 -2 -2 4 10.69 3.64
 -2 -2 4 9.87 4.05
 -2 2 3 96.97 8.59
 -2 -2 3 95.19 7.61
 -2 -2 3 108.45 9.23
 -2 -2 2 5.17 2.76
 -2 2 2 7.42 3.54
 -2 -2 2 6.53 4.15
 -2 -2 1 70.63 6.51
 -2 2 1 99.34 7.46
 -2 2 0 394.6 24.5
 -2 -2 0 470.99 24.86
 -2 -2 0 455.5 26.25
 -2 2 -1 209.71 12.15
 -2 2 -1 210.6 12.51
 -2 -2 -1 194.35 13.69
 -2 2 -2 11.55 2.85
 -2 -2 -2 16.85 3.94
 -2 2 -2 14.9 3.23
 -2 2 -2 12.01 3.15
 -2 -2 -3 55.73 6.22
 -2 2 -3 48.89 5.54
 -2 2 -3 59.26 5.66
 -2 2 -4 13.83 3.45
 -2 2 -4 24.81 4.02
 2 -2 5 671.52 35.69
 -2 2 -5 575.37 35.13
 -2 2 -5 622.07 35.44
 2 -2 6 821.81 48.84
 -2 2 -6 886.16 49.12
 -2 2 -6 949.79 49.57
 2 -2 7 4.02 3.01
 -2 2 -7 11.68 3.66
 2 2 7 7.77 3.63
 -2 2 -7 9.76 3.56
 -2 2 -8 385.15 25.2
 2 2 8 415.26 26.32
 2 -2 8 409.76 25.52
 2 -2 9 4.85 2.27
 2 2 9 7.46 5.25
 2 -2 9 8.42 3.69
 -2 2 -9 4.75 3.83
 2 2 9 5.48 3.66
 -2 -2 -10 3.38 1.87
 -2 2 -10 1.97 1.86
 -2 -2 -10 1.17 1.69
 2 2 10 0.26 3.51
 2 -2 10 -0.21 1.89
 2 2 10 2.95 3.76
 -2 -2 -11 13.69 2.53
 -2 2 -11 12.91 2.26
 2 -2 11 12.41 4.43
 -2 -2 -11 12.55 2.34
 -2 -2 -12 59.04 4.69
 -2 2 -12 63.73 4.84
 -2 2 -12 68.52 5.06
 2 -2 12 63.88 8.52
 -2 -2 -13 99.32 6.76
 -2 2 -13 100.37 6.89
 2 2 13 106.47 10.45
 -2 2 -13 98.38 6.99
 2 -2 13 101.57 11.27
 -2 -2 -14 294.18 17.46
 -2 2 -14 288.91 17.56
 2 2 14 359.17 23.11
 -2 2 -14 334.38 17.89
 2 -2 14 326.34 23.9
 2 -2 15 62.59 9.54
 2 2 15 54.47 8.09
 -2 2 -15 62.47 5.12
 -2 -2 -15 59.69 4.93
 -2 -2 -15 58.47 4.88
 -2 2 -15 56.82 5.26
 -2 2 -16 166 10.06
 2 -2 16 144.67 15.19
 2 2 16 143.8 14.12
 -2 -2 -16 140.61 9.54
 -2 -2 -16 149.63 9.69
 2 2 17 442.2 30.56
 2 -2 17 447.47 32.41
 -2 -2 -17 438.95 24.77
 -2 -2 -17 441.49 24.85
 -2 2 -17 460.71 25.15
 2 2 18 429.65 29.55
 2 -2 18 474.59 32.23
 -2 -2 -18 405.37 23.21
 -2 -2 -18 399.7 23.32
 -2 2 -18 429.05 23.69
 2 -2 19 408.48 29.45
 2 2 19 324.47 25.82
 -2 2 -19 378.76 20.95
 -2 -2 -19 355.39 20.55
 -2 -2 -19 346.52 20.34
 -2 -2 -20 523.72 29.52
 -2 -2 -20 540.84 29.75
 -2 2 -20 547.86 30.1
 2 -2 20 587.84 38.8
 -2 -2 -21 418.83 23.62
 2 -2 21 455.39 32.45
 -2 -2 -22 376.54 21.59
 -2 2 -22 430.58 22.47
 -2 -2 -22 372.84 21.82
 -2 -2 -23 248.32 14.8
 -2 2 -23 257.37 15.13
 -2 -2 -24 153.4 9.82
 -2 2 -24 166.51 10.21
 -2 -2 -25 84.14 5.98
 -2 2 -25 96.93 6.47
 -2 -2 -26 66.05 4.75
 -2 2 -26 93.08 5.55
 -2 2 -27 36.5 2.99
 -2 -3 28 6.49 1.67
 -2 3 27 11.29 1.87
 2 3 -27 8.73 2.18
 -2 3 26 10.62 2.34
 2 3 -26 10.79 2.61
 2 3 -25 7.13 2.84
 -2 -3 25 15.35 3.16
 -2 -3 24 126.36 8.84
 2 3 -24 104.74 8.12
 2 3 -24 116.08 8.61
 2 3 -23 58.08 5.84
 2 3 -23 57.79 5.76
 -2 3 22 56.22 12.33
 2 3 -21 12.34 4.08
 2 -3 -21 10.37 2.95
 2 3 -21 11.79 3.23
 -2 3 21 20.6 8.6
 2 3 -20 169.86 11.64
 2 -3 -20 160.28 11.17
 2 3 -20 165.5 11.59
 -2 3 20 149.01 18.98
 2 3 -19 13.43 4.18
 2 3 -19 12.53 3.38
 2 -3 -19 15.26 3.21
 -2 3 19 14.2 7.4
 2 3 -18 196.98 12.31
 2 -3 -18 167.55 11.65
 2 3 -18 170.87 11.91
 -2 3 18 189.34 19.39
 2 -3 -17 12.48 3.3
 -2 -3 17 10.95 5.1
 2 3 -17 12.26 3.1
 2 -3 -17 16.87 3.09
 -2 3 17 12.54 6.8
 2 3 -17 17.48 3.92
 -2 -3 16 80.13 12.12
 2 -3 -16 82.92 6.59
 2 3 -16 77.43 6.61
 -2 -3 16 60.37 10.06
 -2 -3 16 79.62 6.41
 2 -3 -16 74.01 6.54
 2 -3 -16 82.04 6.56
 2 3 -16 96.34 7.13
 2 3 -15 28.36 4.05
 2 -3 -15 28.19 3.87
 2 -3 -15 24.6 3.46
 2 3 -15 17.87 3.31
 2 -3 -15 23.01 3.29
 -2 -3 15 19.7 3.24
 -2 -3 15 18.96 5.92
 -2 -3 15 24.48 7.18
 -2 -3 14 122.39 13.98
 2 -3 -14 126.67 8.69
 2 3 -14 132.9 8.92
 -2 -3 14 133.6 8.56
 -2 -3 14 108.74 12.6
 2 -3 -14 127.86 8.88
 2 -3 -14 120.37 8.66
 2 -3 -13 5.08 2.1
 -2 -3 13 3.99 1.99
 2 -3 -13 5.29 2.99
 2 3 -13 6.12 2.34
 2 -3 -13 4.71 2.2
 -2 -3 13 1.55 4.94
 -2 -3 12 70.25 5.14
 -2 -3 12 78.58 9.9
 2 -3 -12 68.12 5.33
 2 3 -12 66.37 5.43
 2 -3 -12 65.15 5.86
 2 -3 -12 65.38 5.34
 -2 -3 11 88.7 9.74
 2 -3 -11 85.56 6.09
 2 3 -11 82.01 6.1
 -2 -3 10 171.76 12.22
 2 -3 -10 143.7 9.22
 -2 -3 10 147.32 13.21
 2 -3 -10 152.56 11.49
 -2 -3 9 137.71 13.19
 -2 -3 9 141.09 12.76
 -2 -3 9 158.8 11.7
 2 -3 -9 140.72 11.14
 -2 -3 8 201.29 15.82
 -2 -3 8 213.46 14.34
 -2 3 8 204.07 15.48
 -2 -3 7 120.44 10.81
 -2 3 7 99.36 9.68
 -2 -3 7 102.4 8.66
 -2 -3 6 451.71 27.26
 -2 -3 6 411.89 24.71
 -2 3 6 422.02 26.04
 -2 -3 5 0.72 2.67
 -2 -3 5 2.67 3.83
 -2 3 5 0.35 3.35
 -2 -3 4 605.09 34.77
 -2 3 4 700.14 36.7
 -2 -3 4 627.58 37.38
 -2 -3 3 249.24 15.19
 -2 3 3 257.61 16.58
 -2 -3 3 243.84 17.72
 -2 3 2 1609.79 91.44
 -2 -3 2 1785.4 90.67
 -2 3 2 1719.41 89.18
 -2 -3 2 1956.13 94.07
 -2 3 1 276.09 17.02
 -2 3 1 265.5 15.52
 -2 -3 1 306.27 19.34
 -2 3 0 1137.84 66.71
 2 -3 0 1262.91 66.65
 -2 3 -1 183.05 11.17
 2 -3 1 149.32 10.98
 -2 3 -1 166.87 11.01
 -2 3 -1 171.37 12.48
 -2 -3 -1 183.81 13.39
 -2 3 -2 1352.53 73.22
 2 -3 2 1333.61 73.8
 -2 3 -2 1490.35 74.09
 -2 3 -2 1397.97 74.87
 -2 -3 -2 1454.88 76.04
 2 -3 3 311.85 19.25
 -2 3 -3 322.83 19.42
 -2 3 -3 310.96 19.79
 -2 -3 -3 302.11 20.49
 -2 3 -4 88.9 7.95
 2 -3 4 83.63 7.58
 -2 3 -4 65.2 7.57
 -2 -3 -4 94.95 8.77
 -2 3 -5 113.3 10.14
 2 -3 5 131.99 10.32
 -2 3 -5 127.99 10.39
 -2 3 -6 19.86 4.55
 -2 3 -6 27.04 4.87
 2 -3 6 24.46 4.74
 -2 3 -7 124.04 10.68
 -2 3 -7 119.5 10.73
 2 -3 7 124.77 10.72
 2 -3 7 116.48 9.58
 -2 3 -8 9.04 3.96
 -2 3 -8 8.54 3.68
 2 3 8 8.43 3.68
 2 -3 8 10.51 3.05
 2 -3 8 9.12 3.89
 -2 -3 -9 676.84 37.19
 -2 -3 -9 720.84 37.32
 -2 3 -9 785.64 43.2
 2 3 9 698.13 42.32
 2 -3 9 692.96 39.3
 -2 -3 -10 81.03 6.01
 2 3 10 78.41 9.33
 2 -3 10 73.31 8.99
 2 -3 10 84.2 7.29
 -2 3 -10 91.97 5.95
 -2 3 -10 84.84 9.51
 -2 3 -11 634.31 39.12
 -2 -3 -11 618.29 33.51
 -2 3 -11 636.33 33.77
 2 -3 11 721.17 40.2
 -2 3 -11 634.2 33.77
 -2 -3 -11 631.1 34
 -2 3 -12 268.47 15.34
 -2 -3 -12 273.82 15.12
 2 -3 12 268.85 20.77
 -2 3 -12 259.99 15.25
 -2 -3 -12 262.48 15.51
 2 -3 13 317.73 22.18
 2 3 13 257.45 19.27
 -2 3 -13 279.01 15.46
 -2 -3 -13 257.82 15.12
 -2 3 -13 255.78 15.33
 2 -3 14 289.68 22.56
 -2 -3 -14 264.78 15.97
 2 3 14 297.16 20.65
 -2 3 -14 287.84 16.13
 -2 -3 -14 268.32 15.8
 -2 3 -14 277.24 16.1
 -2 -3 -15 131.67 8.56
 -2 -3 -15 132.31 8.74
 -2 3 -15 119.57 8.71
 2 3 15 135.99 12.76
 2 -3 15 139.7 14.62
 -2 3 -15 134.91 8.87
 -2 -3 -16 106.99 7.63
 2 3 16 118.67 11.89
 2 -3 16 109.35 13.67
 -2 -3 -16 102.28 7.4
 -2 3 -16 113.84 7.86
 -2 -3 -17 86.07 6.49
 2 -3 17 83.29 12.16
 -2 3 -17 82.89 6.65
 -2 -3 -17 82.79 6.34
 -2 -3 -18 29.13 3.59
 -2 3 -18 32.93 3.96
 -2 -3 -18 25.38 3.49
 -2 -3 -19 5.52 2.06
 -2 3 -19 3.73 2.38
 2 -3 19 -1.02 4.61
 -2 -3 -19 3.88 2.18
 2 -3 20 26.29 7.29
 -2 3 -21 1.87 2.03
 -2 -3 -21 1.69 1.78
 2 -3 21 7.83 5.77
 -2 -3 -21 4.95 2.16
 -2 -3 -22 2.49 1.86
 -2 3 -22 2.93 2.1
 -2 -3 -22 2.4 1.81
 -2 -3 -23 13.98 2.32
 -2 3 -23 15.56 2.81
 -2 -3 -23 12.88 2.43
 -2 -3 -24 0.79 1.49
 -2 3 -24 -0.63 1.9
 -2 3 -25 49.13 4.21
 -2 3 -26 4.62 1.49
 -2 -4 27 -0.19 1.5
 2 4 -27 3.21 1.63
 -2 -4 26 1.03 1.89
 2 4 -26 1.27 2.02
 2 4 -25 0.54 2.32
 -2 -4 25 3.68 2.36
 2 4 -24 2.48 2.86
 -2 -4 24 5.65 2.68
 -2 4 24 1.38 2.11
 2 4 -23 10.3 3.35
 -2 -4 23 11.06 3.25
 2 4 -23 5.91 2.53
 2 4 -23 4.63 5.07
 -2 4 22 1.1 6.35
 2 4 -22 2.64 3.43
 -2 -4 22 5.81 2.96
 2 4 -22 3.71 2.46
 -2 4 21 10.17 7.12
 2 4 -20 0.24 3.73
 2 4 -20 0.26 2.47
 -2 4 20 9.06 7.12
 2 4 -19 62 6.26
 2 4 -19 47.98 5.61
 -2 4 19 61.8 11.73
 2 4 -18 -1.53 2.6
 -2 -4 18 -1.98 5.73
 2 4 -18 2.11 3.63
 -2 4 18 4.25 6.15
 2 4 -17 196.87 13.43
 -2 4 17 196.95 20.01
 -2 -4 17 200.03 13.06
 -2 -4 17 200.66 19.98
 2 4 -17 228.31 13.58
 -2 4 16 7.53 5.85
 2 -4 -16 11.58 3.09
 2 4 -16 16.25 3.77
 2 4 -16 9.19 3.09
 -2 -4 16 4.69 5.74
 -2 -4 16 10.65 2.87
 2 4 -15 538.48 30.08
 -2 -4 15 555.96 29.76
 2 -4 -15 527.65 29.83
 -2 -4 15 477.49 36.53
 -2 4 15 573.4 37.73
 -2 -4 14 12.35 2.66
 2 4 -14 12.36 2.86
 -2 -4 14 5.96 4.79
 2 -4 -14 10.73 2.83
 2 4 -13 889.3 48.33
 -2 -4 13 968.6 57.08
 -2 -4 13 890.71 47.78
 -2 -4 13 965.47 55.83
 -2 -4 13 935.53 48.11
 2 -4 -13 896.97 48.25
 -2 -4 12 54.09 8.95
 -2 -4 12 57.83 4.54
 -2 -4 12 58.5 4.76
 2 -4 -12 53.4 4.75
 2 4 -12 50.65 4.81
 2 4 -11 930.28 50.18
 -2 -4 11 916.2 56.51
 -2 -4 11 938.56 49.74
 -2 -4 11 996.51 50.06
 2 -4 -11 948.62 50.09
 2 -4 -10 2.59 3.1
 -2 -4 10 2.65 1.9
 2 -4 -10 0.57 1.95
 2 4 -10 1.13 1.78
 2 -4 -9 1713.55 89.04
 -2 4 9 1555.68 89.86
 -2 -4 9 1659.99 85.07
 2 -4 -9 1637.51 85.18
 -2 4 8 3.54 4.11
 2 -4 -8 2.12 3.01
 -2 -4 8 3.1 4.84
 2 -4 -7 1712.47 96.56
 -2 4 7 1821.79 97.27
 -2 -4 7 1938.85 99.29
 2 -4 -6 17.92 4.5
 -2 4 6 24.19 5.04
 -2 -4 6 17.16 5.82
 2 -4 -5 1090.85 57.54
 -2 4 5 964.16 56.87
 -2 -4 5 984.01 54.88
 -2 4 4 90.52 7.71
 -2 -4 4 85.25 9
 -2 4 3 612.09 29.18
 -2 -4 3 527.55 30.72
 -2 4 2 11.85 4
 -2 -4 2 10.22 4.7
 2 -4 -1 2.72 1.85
 -2 -4 1 6.33 4.73
 -2 4 1 2.39 1.96
 -2 4 1 1.86 3.02
 -2 4 0 71.9 6.31
 -2 4 0 71.87 6.14
 -2 -4 0 80.2 9.02
 2 -4 0 71.52 6.03
 2 -4 1 220.02 14.22
 -2 4 -1 235.32 14.51
 -2 4 -1 212.72 13.68
 -2 4 -1 243.53 16.28
 -2 4 -2 36.69 4.73
 2 -4 2 36.4 4.69
 -2 4 -2 39.86 5.7
 -2 4 -2 39.9 4.14
 -2 -4 -2 46.32 6.94
 -2 -4 -3 591.47 35.46
 -2 4 -3 580.38 33.57
 2 -4 3 594.33 33.4
 -2 4 -3 563.64 34.36
 -2 4 -4 13.72 3.81
 2 -4 4 16.28 4.39
 2 -4 4 14.18 3.67
 -2 4 -4 11.96 4.28
 -2 -4 -4 7.05 3.8
 2 -4 5 670.49 39.29
 -2 -4 -5 678.19 39.8
 -2 4 -5 673.75 39.47
 2 -4 5 660.03 38.98
 -2 4 -5 715.35 40.04
 2 -4 6 -0.4 2.94
 -2 4 -6 1.42 3.32
 2 -4 6 0.43 2.49
 -2 4 -6 3.41 3.42
 2 -4 7 849.29 49.42
 -2 4 -7 906.89 51.37
 2 -4 7 891.19 50.47
 -2 -4 -7 886.36 46.32
 2 -4 8 1.99 2.85
 -2 -4 -8 1.2 1.65
 -2 4 -9 1199.37 73.94
 2 -4 9 1301.89 72.29
 -2 -4 -9 1305.48 69.46
 -2 4 -9 1345.72 69.2
 2 -4 9 1321.73 74.41
 -2 4 -9 1391.66 69.22
 2 -4 10 41.96 7.24
 -2 4 -10 46.4 3.93
 -2 -4 -10 47.2 4.21
 -2 4 -10 45.49 3.88
 -2 4 -10 46.28 7.52
 -2 4 -11 624.3 35.59
 -2 -4 -11 516.95 29.04
 -2 4 -11 520.22 28.71
 2 -4 11 507.37 34.37
 -2 4 -11 551.32 28.83
 2 -4 12 31.62 6.49
 -2 4 -12 31.76 3.38
 -2 -4 -12 33.92 3.67
 -2 4 -12 33.21 3.41
 -2 4 -12 29.74 6.66
 -2 4 -13 245.38 14.46
 -2 4 -13 251.32 14.38
 2 -4 13 276.01 21.22
 -2 -4 -13 230.29 14.63
 -2 -4 -14 1.68 1.96
 -2 4 -14 0.18 1.82
 2 -4 14 5.25 4.39
 -2 4 -14 2.31 1.84
 -2 4 -15 164.17 10.41
 -2 -4 -15 163.16 10.41
 2 -4 15 160.33 16.67
 -2 4 -15 153.1 10.17
 -2 -4 -16 16.06 2.86
 -2 4 -16 20.95 3.18
 2 -4 16 12.73 6.22
 -2 -4 -17 51.37 4.86
 2 -4 17 59.24 10.16
 -2 4 -17 53.08 5.04
 -2 -4 -18 90.59 7.12
 2 -4 18 103.3 13.62
 -2 4 -18 101.22 7.45
 -2 4 -19 33.47 4.15
 -2 -4 -19 36.42 4.01
 2 -4 19 24.13 7.19
 -2 -4 -20 3.04 2.14
 -2 4 -20 2.89 2.36
 2 -4 20 4.11 5.16
 -2 4 -21 3.33 2.17
 -2 -4 -21 0.88 1.89
 -2 4 -22 6.74 2.25
 -2 -4 -22 4.43 2.07
 -2 4 -23 2.45 2.01
 -2 -4 -23 2.56 1.78
 -2 4 -24 3.63 1.86
 -2 4 -25 0.33 1.4
 2 5 -27 11.37 1.79
 2 5 -26 3.36 1.85
 -2 -5 26 0.97 1.42
 2 5 -25 15.55 2.87
 -2 -5 25 19.7 2.67
 2 5 -24 12.1 3.06
 -2 -5 24 11.85 2.74
 -2 -5 23 10.05 2.75
 2 5 -23 7.04 3.23
 2 5 -23 4.24 5.01
 -2 -5 22 22.14 3.67
 2 5 -22 22.31 4.18
 2 5 -21 -0.9 2.34
 -2 5 21 -1.08 6.02
 2 5 -21 2.28 3.42
 -2 -5 21 0.22 2.67
 -2 5 20 56.44 11.72
 -2 -5 19 -1.05 5.16
 -2 5 19 4.42 6.41
 2 5 -19 4.5 2.93
 -2 -5 19 9.95 3.31
 2 5 -19 15.43 4.3
 2 5 -18 88.7 7.43
 2 5 -18 67.33 6.92
 -2 -5 18 78.46 6.94
 -2 5 18 79.14 12.52
 -2 -5 18 84.46 7.05
 -2 -5 18 82.81 12.87
 -2 -5 17 -2.1 3.17
 2 5 -17 -2.74 3.52
 -2 5 17 -2.09 6.48
 2 5 -17 1.99 2.61
 -2 -5 17 2.32 2.7
 -2 -5 17 -1.08 5.01
 -2 -5 16 57.4 11.24
 2 5 -16 82.56 6.64
 2 5 -16 61.03 6.28
 2 -5 -16 66.28 6.19
 -2 -5 16 64.08 6.07
 -2 5 16 53.18 10.62
 -2 -5 16 68.52 6.19
 -2 5 15 26.7 7.71
 -2 -5 15 25.59 3.91
 2 5 -15 25.76 3.94
 2 -5 -15 25.13 3.86
 -2 -5 15 27.73 3.77
 -2 -5 15 36.26 8.88
 -2 -5 14 123.24 14.88
 -2 -5 14 123.63 8.72
 -2 -5 14 116.07 8.19
 2 -5 -14 123.28 8.79
 2 5 -14 114.59 8.71
 -2 5 14 120.5 14.35
 -2 -5 14 127.43 8.78
 -2 -5 13 32.16 4.03
 2 5 -13 25.83 3.76
 -2 -5 13 25.97 8.05
 -2 5 13 38.85 8.23
 -2 -5 13 34.37 3.68
 -2 -5 13 40.33 4.1
 2 -5 -13 34.16 4.01
 -2 5 12 83.64 10.96
 2 5 -12 61.54 5.51
 -2 -5 12 60.69 10.82
 -2 -5 12 78.93 5.95
 -2 -5 12 74.01 5.8
 2 -5 -12 76.01 5.93
 -2 -5 12 65.33 5.34
 -2 -5 11 102.71 13.17
 -2 5 11 107.04 12.41
 -2 -5 11 113.49 7.22
 2 5 -11 97.12 7.21
 -2 -5 11 116.36 7.54
 2 -5 -11 101.72 7.42
 -2 -5 11 100.26 7.49
 -2 -5 10 -0.49 2.26
 -2 -5 10 -0.27 1.61
 2 5 -10 0.42 1.54
 2 -5 -10 1.29 1.87
 -2 5 10 2.03 4.45
 -2 -5 10 0.93 1.73
 -2 -5 10 -2.52 5.02
 -2 -5 9 5.2 1.84
 2 -5 -9 0.15 1.91
 -2 -5 9 4.25 1.99
 -2 -5 9 2.02 2.35
 -2 -5 9 -0.8 4.64
 -2 -5 8 173.25 10.92
 -2 -5 8 196.38 11.43
 -2 -5 8 200 17.54
 -2 -5 8 187.49 11.17
 2 -5 -8 191.33 11.32
 -2 5 7 114.12 11.55
 -2 -5 7 123.4 7.95
 -2 -5 7 125.74 8.13
 2 -5 -7 136.3 8.34
 -2 -5 7 134.28 8.27
 2 -5 -6 197.81 14.86
 -2 -5 6 183.14 10.71
 -2 5 6 177.93 14.49
 -2 -5 6 181.6 10.84
 2 -5 -5 67.6 8.12
 -2 -5 5 70.65 4.98
 -2 5 5 64.3 7.84
 -2 -5 5 70.03 5.02
 -2 5 4 471.97 27.01
 -2 -5 4 412.42 22.88
 2 -5 -4 441.07 27.31
 -2 -5 4 433.42 29.52
 2 -5 -3 49.22 6.69
 -2 -5 3 41.31 7.71
 -2 5 3 47.82 6.33
 2 -5 -2 839.55 49.53
 -2 -5 2 913.8 52.04
 -2 5 2 863.35 47.9
 2 -5 -1 145.38 11.9
 -2 -5 1 141.98 13.14
 -2 5 1 118.71 9.45
 2 -5 0 414.32 25.88
 -2 -5 0 434.37 27.83
 -2 5 0 382.96 22.58
 -2 5 -1 204.34 16.6
 2 -5 1 231.04 16.8
 -2 5 -1 233.62 13.7
 -2 5 -2 161.27 12.01
 -2 5 -2 152.84 13.1
 2 -5 2 160.58 11.61
 2 -5 2 162.04 13.18
 -2 -5 -2 170.3 14.42
 -2 5 -3 595.49 36.01
 -2 5 -3 626.83 37.27
 2 -5 3 652.49 37.33
 2 -5 3 624.72 35.65
 -2 -5 -3 604.35 38.12
 2 -5 4 129.5 10.5
 -2 5 -4 111.76 10.5
 -2 -5 -4 116.96 11.57
 2 -5 4 122.89 11.02
 -2 -5 -5 1009.93 55.48
 -2 -5 -5 1130.89 55.9
 -2 5 -5 1015.53 59.76
 -2 -5 -5 1102.13 55.91
 2 -5 5 1090.24 59.59
 -2 -5 -5 1040.59 60.39
 -2 -5 -6 113.73 7.24
 -2 -5 -6 100.71 6.7
 -2 5 -6 111.68 10.77
 -2 -5 -7 979.24 49.75
 -2 5 -7 947.28 54.7
 -2 -5 -7 920.39 49.26
 -2 -5 -8 63.39 4.55
 -2 5 -8 69.72 8.78
 -2 5 -8 59.57 4.48
 -2 -5 -8 61.66 4.91
 2 -5 8 55.73 7.7
 -2 5 -8 63.44 4.62
 -2 -5 -9 346.45 18.9
 -2 -5 -9 348.17 19.44
 2 -5 9 369 24.68
 -2 5 -9 339.05 24.45
 -2 5 -9 337.32 18.97
 -2 5 -9 341.4 18.94
 -2 -5 -10 107.72 7.21
 2 -5 10 75.77 10.27
 -2 5 -10 100.74 11.41
 -2 5 -10 106.89 6.9
 -2 5 -10 99.6 6.73
 -2 -5 -11 205.42 12.8
 -2 5 -11 188.67 17.37
 2 -5 11 210.17 18.2
 -2 5 -11 225.56 12.59
 -2 5 -11 207.12 12.37
 2 -5 12 72.08 10.27
 -2 5 -12 83.08 5.99
 -2 -5 -12 82.25 6.3
 -2 5 -12 69.82 9.88
 2 -5 13 269.51 21.65
 -2 5 -13 249.62 14.62
 -2 -5 -13 247.22 14.78
 -2 -5 -13 238.35 14.9
 -2 -5 -14 130.32 9.31
 -2 5 -14 149.4 9.37
 2 -5 14 138.47 15.3
 -2 5 -15 79.31 6.11
 -2 -5 -15 75.2 6.12
 -2 -5 -16 205.18 12.95
 2 -5 16 219.4 20.53
 -2 5 -16 203.99 12.82
 -2 -5 -17 30.24 3.83
 2 -5 17 34.12 3.64
 -2 5 -17 36.93 4.01
 2 -5 17 25.05 7.76
 2 -5 18 33.62 8.26
 -2 -5 -18 37.07 4.15
 2 -5 19 24.02 7.53
 -2 5 -19 27.13 3.51
 -2 -5 -20 27.25 3.4
 -2 5 -20 23.23 3.38
 -2 5 -21 0.86 2.06
 -2 5 -21 0.15 2.51
 -2 -5 -21 -1.18 1.97
 -2 5 -22 1.72 1.89
 -2 5 -22 -1.07 2.35
 -2 -5 -22 2.39 1.89
 -2 -5 -23 5.84 1.95
 -2 5 -23 7.08 2.03
 -2 5 -24 -0.63 1.39
 2 6 -26 10.55 1.82
 2 6 -25 39.26 3.64
 2 6 -24 15.03 2.97
 -2 -6 24 11.81 2.09
 2 6 -23 93.26 6.81
 -2 -6 23 89.05 6.13
 2 6 -22 34.95 4.6
 2 -6 -22 24.42 3.03
 -2 -6 22 33.69 3.61
 2 6 -21 75.89 6.54
 -2 -6 21 79.97 5.99
 -2 6 20 21.96 7.73
 -2 -6 20 14.95 3.12
 2 6 -20 21.26 4.3
 -2 6 19 44.32 10.17
 -2 -6 19 60.13 11.14
 -2 -6 18 -0.63 2.54
 -2 -6 18 1.13 5.93
 -2 -6 18 -1.44 2.84
 -2 6 18 4.37 6.33
 2 6 -18 0.46 3.57
 -2 -6 17 46.53 10.8
 2 6 -17 61.35 5.81
 -2 -6 17 67.42 5.95
 -2 -6 17 52.03 5.85
 2 6 -17 70.16 6.31
 -2 6 17 61.87 11.13
 2 6 -16 0.22 3.31
 -2 -6 16 1.2 2.51
 -2 6 16 -2.12 6.26
 2 6 -16 -0.43 1.97
 -2 -6 16 0.21 2.48
 -2 -6 16 9.4 5.89
 -2 -6 15 40.63 4.67
 -2 -6 15 43.31 10.08
 -2 -6 15 47.73 5.07
 -2 6 15 47.27 9.53
 2 6 -15 42.68 4.68
 -2 6 14 10.78 6.63
 -2 -6 14 9.26 2.91
 -2 -6 14 8.38 2.52
 2 -6 -14 9.48 3.01
 2 6 -14 6.99 2.39
 -2 -6 14 8.55 3.04
 -2 -6 14 3.46 5.93
 -2 -6 13 36.92 4.27
 2 6 -13 31.76 3.81
 -2 6 13 43.57 9.04
 -2 -6 13 41.57 4.47
 2 -6 -13 37.47 4.5
 -2 -6 13 37.59 4.06
 -2 -6 13 46.02 9.62
 2 -6 -12 16 3.11
 -2 6 12 14.74 6.27
 -2 -6 12 18.9 3.2
 -2 -6 12 13.1 2.68
 -2 -6 12 18.47 6.98
 -2 -6 12 15.45 3
 2 -6 -11 3.1 2.4
 -2 -6 11 2.53 2.38
 -2 6 11 9.64 5.63
 -2 -6 11 9.43 5.74
 -2 -6 11 4.81 2.38
 -2 -6 11 4.03 2.01
 -2 -6 10 39.02 4
 2 -6 -10 38.09 4.26
 -2 -6 10 37.2 3.8
 -2 6 10 43.52 7.8
 2 -6 -10 24.71 5.91
 -2 -6 10 36.33 8.96
 -2 -6 9 -1.95 4.76
 -2 -6 9 0.15 1.72
 -2 6 9 -0.67 4.29
 2 -6 -9 2.64 2.2
 -2 -6 9 1.21 1.93
 2 -6 -9 -0.66 3.31
 -2 -6 8 125.38 8.07
 2 -6 -8 106.66 11.93
 -2 -6 8 125.25 14.74
 -2 -6 8 134.47 8.39
 -2 -6 8 118.07 8.18
 2 -6 -8 119.45 8.26
 2 -6 -7 3.29 2.08
 -2 -6 7 9.87 2.08
 -2 -6 7 4.87 1.93
 -2 -6 7 4.57 5.75
 -2 -6 7 5.34 2.05
 2 -6 -7 9.48 4.33
 2 -6 -6 112.48 11.59
 -2 -6 6 109.76 7.28
 -2 6 6 96.09 10.51
 -2 -6 6 108.02 7.44
 -2 -6 6 119.03 7.66
 -2 -6 6 117.94 13.62
 -2 6 5 22.06 5.25
 -2 -6 5 22.79 6.79
 2 -6 -5 19.79 5.1
 -2 -6 5 16.35 2.7
 -2 -6 5 23.07 2.73
 -2 -6 5 21.31 2.82
 2 -6 -4 3.53 3.65
 -2 -6 4 6.89 5.25
 -2 -6 4 4.42 1.68
 -2 6 4 -0.44 3.45
 -2 -6 4 2.45 1.73
 -2 -6 4 2.67 1.74
 2 -6 -3 46.5 7.02
 -2 -6 3 48.63 9.14
 -2 -6 3 52.42 4.22
 -2 -6 3 48.04 4.01
 -2 -6 3 41.09 3.7
 -2 6 3 34.22 5.61
 2 -6 -2 42.72 6.78
 -2 -6 2 23.45 3.02
 -2 -6 2 25.98 2.97
 -2 -6 2 44.14 3.74
 -2 -6 2 39 7.81
 -2 -6 2 34.72 3.27
 -2 -6 1 1.86 1.57
 2 -6 -1 2.64 1.58
 -2 -6 1 6.88 1.93
 -2 -6 1 2.51 1.75
 -2 -6 1 4.2 1.59
 2 -6 -1 6.35 4
 -2 -6 0 1.58 1.49
 2 -6 0 1.16 1.38
 -2 -6 0 1.95 1.81
 2 -6 0 -1.16 3.75
 -2 -6 0 0.26 1.62
 -2 -6 0 1.96 1.6
 -2 -6 -1 84.97 5.85
 -2 -6 -1 74.71 5.52
 -2 -6 -1 71.75 5.33
 2 -6 1 93.25 9.68
 -2 -6 -1 75.61 5.53
 -2 -6 -2 110.5 7.08
 -2 -6 -2 100.69 6.58
 -2 6 -2 114.12 11.16
 -2 -6 -2 91.65 6.62
 2 -6 2 108.05 10.83
 -2 6 -2 94.05 9.21
 -2 -6 -3 62.35 4.97
 -2 -6 -3 59.22 4.61
 -2 6 -3 75.82 8.82
 -2 -6 -3 66.3 4.83
 2 -6 3 59.94 7.92
 -2 6 -3 56.09 7.19
 2 -6 4 88.04 9.59
 -2 -6 -4 92.12 6.1
 -2 -6 -4 74.03 5.44
 -2 6 -4 94.72 9.85
 -2 -6 -4 71.28 5.51
 -2 -6 -4 74.68 9.67
 -2 6 -4 79.53 8.79
 -2 -6 -5 268.87 15.14
 -2 -6 -5 251.1 14.66
 2 -6 5 261.81 19.53
 -2 6 -5 260.05 19.79
 -2 -6 -5 246.63 19.31
 -2 -6 -5 271.21 15.14
 -2 -6 -5 253.66 14.77
 -2 -6 -6 227.82 13.48
 2 -6 6 227.48 18
 -2 -6 -6 248.21 13.9
 -2 6 -6 263.57 18.97
 2 -6 6 238.12 17.86
 -2 -6 -6 228.3 13.77
 -2 -6 -6 209.15 17.49
 -2 -6 -7 46.41 3.95
 -2 6 -7 41.05 7.14
 2 -6 7 48.89 7.22
 -2 -6 -7 44.9 4.18
 2 -6 8 119.56 11.69
 -2 6 -8 115.57 12.19
 -2 -6 -8 114.11 7.61
 2 -6 8 102.89 11.59
 -2 -6 -8 127.44 8.13
 -2 -6 -9 9.51 2.27
 -2 -6 -9 7.53 1.85
 2 -6 9 10.77 4.53
 2 -6 9 6.7 3.73
 -2 6 -9 5.11 4.32
 -2 -6 -10 1.87 1.89
 2 -6 10 -1.54 3.77
 -2 -6 -10 0.15 1.48
 2 -6 10 -1.81 3.43
 -2 6 -10 4.59 4.59
 2 -6 11 6.59 4.72
 -2 -6 -11 11.9 2.49
 -2 6 -11 10.4 5.28
 -2 -6 -11 11.21 2.58
 -2 6 -11 11.87 2.21
 -2 -6 -12 2.98 2.04
 2 -6 12 5.25 1.95
 -2 6 -12 -0.84 4.2
 2 -6 12 -0.87 4.79
 -2 6 -12 3.28 1.72
 -2 -6 -12 2.24 2.06
 -2 6 -13 82.08 5.91
 -2 -6 -13 78.59 6.3
 -2 -6 -13 76.31 6.4
 2 -6 13 72.13 5.62
 2 -6 13 59.24 10.45
 2 -6 14 19.35 6.7
 -2 -6 -14 23.15 3.57
 -2 -6 -14 20.95 3.29
 -2 6 -14 22.07 3.03
 -2 -6 -15 95.63 7.3
 2 -6 15 103.12 13.13
 -2 6 -15 94.45 6.89
 -2 -6 -16 107.83 7.81
 -2 6 -16 103.72 7.4
 2 -6 16 105.74 13.97
 2 -6 17 401.29 31.29
 -2 -6 -18 105.7 7.57
 2 -6 18 96.6 13.55
 -2 6 -18 101.06 7.21
 2 -6 18 95.71 6.9
 -2 6 -19 286.43 16.96
 -2 -6 -19 306.47 17.34
 -2 6 -20 110.84 7.66
 -2 -6 -20 121.94 8.04
 -2 -6 -21 200.17 10.67
 -2 6 -21 182.69 10.28
 -2 -6 -22 81.03 5.4
 -2 6 -22 75.81 5.09
 -2 6 -23 43.14 3.7
 2 7 -25 16.31 2.05
 2 7 -24 9.16 2.2
 2 7 -23 20.92 5.3
 2 7 -23 48.91 4.25
 2 7 -22 6 2.96
 2 -7 -22 4.53 1.63
 2 -7 -21 55.87 5.13
 2 7 -21 92.35 6.51
 2 7 -20 -2.93 3.49
 2 -7 -20 -1.4 1.81
 2 -7 -19 89.75 7.35
 2 7 -19 105.84 7.86
 -2 7 18 3.08 6.55
 -2 -7 18 4.53 5.27
 2 -7 -18 5.49 2.53
 -2 -7 18 1.63 2.67
 -2 -7 17 126.41 17.79
 -2 7 17 175.77 18.5
 -2 7 16 33.59 8.93
 -2 -7 16 13.75 7.74
 2 7 -16 29.38 4.43
 -2 -7 16 27.49 4.19
 -2 -7 15 10.36 2.82
 -2 -7 15 10.5 3.05
 -2 -7 15 5.1 6.7
 -2 7 15 10.33 6.99
 -2 -7 14 10.14 2.67
 -2 -7 14 9.37 3.01
 -2 7 14 8.99 6.67
 -2 -7 13 3.74 2.24
 -2 -7 13 -1.17 2.45
 -2 -7 13 -5.07 7.33
 -2 7 13 7.58 5.78
 -2 -7 12 4.45 2.26
 -2 -7 12 8.15 2.94
 -2 -7 12 12.43 7.82
 -2 7 12 7.09 6.29
 -2 -7 11 20.41 3.19
 -2 7 11 13.89 6.14
 -2 -7 11 18.2 7.8
 -2 -7 11 19.66 3.4
 2 -7 -10 35.64 7.66
 -2 -7 10 33.05 9.68
 -2 7 10 47.97 8.3
 -2 -7 10 36.47 3.98
 -2 -7 10 37.8 4.32
 2 -7 -9 79.26 10.54
 -2 -7 9 66.68 12.42
 -2 7 9 70.72 9.59
 -2 -7 9 69.98 5.75
 -2 -7 9 75.77 6.22
 -2 -7 8 3.49 2.08
 -2 -7 8 11.22 6.61
 2 -7 -8 2.35 3.63
 -2 7 8 4.43 4.21
 -2 -7 8 2.53 2.21
 -2 -7 8 3.47 2.23
 -2 -7 7 254.13 13.82
 -2 -7 7 220.19 13.47
 -2 -7 7 193.26 13.01
 2 -7 -7 219.1 18.93
 -2 -7 7 255.18 23.06
 -2 -7 6 8.65 6.29
 2 -7 -6 8.2 4.87
 -2 -7 6 12.46 2.67
 -2 -7 6 13.59 2.8
 -2 -7 6 13.04 2.59
 -2 -7 5 390.37 20.92
 -2 -7 5 358.12 20.58
 -2 -7 5 351.44 20.37
 -2 -7 5 348.55 29.31
 -2 -7 4 1.88 1.84
 2 -7 -4 4.33 4.4
 -2 -7 4 5.94 2.29
 -2 -7 4 3.87 2.18
 -2 -7 4 6.25 5.82
 2 -7 -3 432 30.86
 -2 -7 3 507.1 25.84
 2 -7 -3 452.39 25.25
 -2 -7 3 446.77 34.11
 -2 -7 3 452.21 25.2
 -2 -7 3 450.07 25.4
 2 -7 -2 6.24 1.97
 2 -7 -2 5.67 4.2
 -2 -7 2 10.92 2.23
 -2 -7 2 10.9 2.55
 -2 -7 2 8.48 2.37
 -2 -7 2 11.75 6.36
 -2 -7 1 876.29 46.13
 -2 7 1 785.57 52.23
 -2 -7 1 919.53 46.68
 -2 -7 1 854.26 46.3
 2 -7 -1 858.79 52.36
 -2 -7 1 919.64 55.61
 -2 -7 1 866.7 46.26
 2 -7 -1 877.44 46.12
 -2 7 0 28.46 6.73
 -2 -7 0 30.14 3.29
 -2 -7 0 29.31 3.43
 -2 -7 0 27.59 3.31
 2 -7 0 31.34 3.2
 2 -7 0 22.69 6.05
 -2 -7 0 33.87 3.71
 2 -7 1 661.64 43.26
 -2 -7 -1 724.47 37.42
 -2 -7 -1 631.23 43.99
 -2 -7 -1 683.45 37.52
 2 -7 1 719.74 37.22
 -2 -7 -1 696.01 37.46
 -2 -7 -1 740.82 37.9
 -2 7 -1 578.69 42.33
 -2 -7 -2 52.65 4.51
 -2 -7 -2 39.69 7.76
 -2 7 -2 43.95 7.63
 -2 -7 -2 47.22 4.06
 2 -7 2 40.12 7.73
 -2 -7 -2 43.78 4.1
 2 -7 2 40.37 3.65
 -2 -7 -3 198.19 12.08
 -2 -7 -3 150.47 16.12
 -2 7 -3 180.11 16.43
 2 -7 3 193.9 16.89
 -2 -7 -3 191.49 11.6
 -2 -7 -3 210.62 11.91
 2 -7 3 192.99 11.3
 -2 -7 -4 77.61 5.68
 -2 -7 -4 65.21 5.2
 -2 7 -4 80.12 9.89
 -2 -7 -4 76.86 9.88
 2 -7 4 61.94 4.77
 -2 -7 -4 71.79 5.41
 -2 -7 -4 75.36 5.81
 -2 -7 -5 213.82 12.5
 -2 7 -5 203.83 17.41
 -2 -7 -5 207.07 12.34
 -2 -7 -5 199.76 12.09
 -2 -7 -5 195.51 11.97
 2 -7 5 187.9 17
 -2 -7 -5 169.34 16.11
 2 -7 6 7.28 4.29
 -2 -7 -6 2.52 1.88
 -2 -7 -6 3.62 1.98
 -2 -7 -6 3.95 2.19
 -2 7 -6 4.38 4
 -2 -7 -6 7.63 4.23
 -2 -7 -7 69.01 5.64
 -2 -7 -7 72.27 5.52
 -2 7 -7 59.78 9.21
 2 -7 7 76.92 9.61
 2 -7 8 60.29 8.7
 -2 -7 -8 59.3 4.98
 -2 -7 -8 62.48 5.25
 2 -7 8 76.4 10.03
 -2 7 -8 54.1 8.68
 2 -7 9 0.84 4.78
 2 -7 9 -1.47 3.41
 -2 -7 -9 0.2 1.84
 -2 7 -9 0.8 4.49
 -2 -7 -9 0.74 1.79
 -2 -7 -9 3.71 1.81
 2 -7 10 149.95 14.75
 -2 -7 -10 163.35 10.9
 2 -7 10 175.87 16.96
 -2 7 -10 171.82 16.51
 -2 -7 -10 182.62 10.99
 -2 -7 -10 166.54 10.54
 2 -7 11 54.44 9.49
 -2 -7 -11 61.49 5.39
 -2 7 -11 60.17 9.81
 -2 -7 -11 59.58 5.23
 2 -7 11 57.24 5.03
 -2 -7 -11 54.42 4.78
 2 -7 12 91.24 12.28
 -2 -7 -12 82.21 6.6
 -2 -7 -12 77.79 6.49
 2 -7 12 91.71 6.48
 -2 7 -12 79.84 11.2
 -2 -7 -13 162.68 10.76
 2 -7 13 163.04 10.21
 -2 -7 -13 168.14 10.77
 -2 -7 -14 88.51 6.84
 2 -7 14 73.06 11.66
 -2 -7 -15 25.29 3.65
 2 -7 15 19.45 7.01
 2 -7 16 51.05 10.2
 -2 -7 -17 34.97 4.02
 2 -7 17 33.2 3.66
 -2 -7 -18 16.95 2.95
 2 -7 18 9.17 2.22
 -2 -7 -19 15.69 2.71
 2 -7 19 14.18 2.19
 -2 -7 -20 3.77 1.95
 -2 -7 -21 4.17 1.87
 -2 7 -21 6.12 2.39
 -2 -7 -22 3.07 1.62
 -2 7 -22 1.98 1.97
 2 8 -23 1.14 1.81
 2 -8 -22 -0.07 0.96
 2 8 -22 3.45 2.31
 2 -8 -21 0.54 1.34
 2 8 -21 1.26 2.54
 2 -8 -20 0.28 1.67
 2 8 -20 5.67 2.88
 2 -8 -19 1.2 1.88
 2 8 -19 4.8 3.03
 2 -8 -18 34.42 4.14
 2 8 -18 37.12 4.67
 -2 -8 18 40.54 4.63
 -2 -8 17 3.67 2.62
 2 8 -17 6.89 3.31
 2 -8 -17 4.55 2.47
 -2 -8 16 140.14 18.02
 -2 8 15 0.91 5.08
 -2 -8 15 -2.6 6.51
 -2 -8 14 302.62 18.39
 -2 -8 14 279.51 27.84
 2 -8 -14 323.82 18.49
 -2 -8 14 294.34 17.83
 -2 8 14 279.96 24.9
 -2 -8 13 21.5 3.82
 -2 -8 13 23.06 3.47
 2 -8 -13 22.21 3.8
 -2 -8 13 21.56 8.55
 -2 -8 12 337.5 20.69
 -2 -8 12 314.64 30.56
 -2 -8 12 340.82 20.22
 2 -8 -12 378.74 20.91
 -2 -8 11 22.69 4.01
 -2 -8 11 23.96 9.22
 -2 -8 11 35.68 4.03
 2 -8 -11 33.32 4.25
 2 -8 -10 387.48 32.27
 -2 -8 10 444.69 25.65
 -2 -8 10 467.37 26.21
 -2 -8 10 419.93 36.43
 2 -8 -10 494.8 26.25
 -2 -8 9 8.61 2.68
 -2 -8 9 11.56 3.07
 2 -8 -9 13.72 2.94
 -2 -8 9 3.87 7.07
 2 -8 -9 11.29 5.76
 2 -8 -8 474.24 25.03
 -2 -8 8 416.18 24.5
 -2 -8 8 444.06 24.95
 -2 -8 8 407.37 34.59
 2 -8 -8 389.88 31.46
 2 -8 -7 10.04 5.96
 -2 -8 7 14.46 3.02
 -2 -8 7 19.12 3.1
 -2 -8 7 17.98 3.38
 2 -8 -7 13.69 2.83
 -2 -8 7 13.72 8
 2 -8 -6 227.39 21.41
 2 -8 -6 260.3 15.61
 -2 -8 6 256.08 15.72
 -2 -8 6 269.26 15.84
 -2 -8 6 287.67 25.86
 -2 -8 6 252.9 15.43
 -2 -8 5 18.38 3.33
 2 -8 -5 23.45 3.23
 -2 -8 5 22.71 3.29
 -2 -8 5 13.31 7.33
 2 -8 -5 25.34 7.1
 -2 -8 5 18.93 3.34
 2 -8 -4 95.25 12.03
 2 -8 -4 91.59 6.97
 -2 -8 4 94.2 7.11
 -2 -8 4 96.99 7.37
 -2 -8 4 104.81 14.98
 -2 -8 4 103.72 7.57
 -2 -8 3 9.9 2.49
 -2 -8 3 8.63 2.67
 -2 -8 3 10.78 2.75
 -2 -8 3 15.12 7.43
 2 -8 -3 4.43 2.05
 2 -8 -3 7.63 4.84
 -2 8 2 6.06 4.96
 -2 -8 2 12.86 2.59
 -2 -8 2 12.91 2.92
 -2 -8 2 15.99 3.03
 -2 -8 2 18.26 8.02
 2 -8 -2 12 2.48
 2 -8 -2 12.64 5.17
 -2 8 1 0.84 4.1
 -2 -8 1 -0.18 1.92
 -2 -8 1 3.53 2.24
 -2 -8 1 4.52 2.3
 2 -8 -1 1.49 1.59
 2 -8 -1 4.2 3.79
 -2 -8 0 14.58 6.44
 -2 -8 0 14.62 2.97
 -2 8 0 13.04 5.63
 2 -8 0 15.12 5.66
 -2 -8 0 17.67 2.79
 2 -8 0 21.33 2.7
 -2 -8 0 14.77 2.79
 -2 -8 0 15.57 3.06
 -2 -8 -1 -0.55 1.81
 2 -8 1 1.24 1.5
 -2 -8 -1 -0.65 2.12
 -2 -8 -1 2.11 2.1
 -2 -8 -1 3.75 5.23
 -2 8 -1 1.59 3.9
 2 -8 1 5.89 4.51
 -2 -8 -2 84.51 6.45
 2 -8 2 85.55 5.98
 -2 8 -2 90.8 11.27
 -2 -8 -2 78.53 6.62
 -2 -8 -2 69.51 10.97
 2 -8 2 86.94 11.38
 -2 -8 -2 82.86 6.31
 -2 -8 -3 5.36 2.18
 2 -8 3 7.64 1.97
 -2 8 -3 4.8 4.39
 -2 -8 -3 5.19 2.55
 -2 -8 -3 12.53 5.57
 2 -8 3 8.45 4.9
 -2 -8 -3 5.62 2.2
 -2 -8 -4 143.03 9.15
 -2 -8 -4 140.44 9.19
 -2 -8 -4 131.78 9.38
 -2 -8 -4 112.53 13.35
 -2 -8 -4 141.01 9.36
 2 -8 4 131.06 14.27
 -2 8 -4 120.13 13.88
 -2 8 -5 -1.6 4.3
 -2 -8 -5 5.42 2.29
 -2 -8 -5 3.3 1.9
 -2 -8 -5 3.26 2.33
 -2 -8 -5 5.04 4.25
 2 -8 5 0.85 3.73
 -2 -8 -5 8.85 2.37
 -2 -8 -6 208.34 12.11
 -2 8 -6 194.01 17.67
 -2 -8 -6 199.55 12.14
 -2 -8 -6 175.26 11.54
 2 -8 6 172.42 17.23
 -2 -8 -7 16.3 2.82
 -2 8 -7 16.36 6.19
 -2 -8 -7 18.08 2.94
 -2 -8 -7 14.59 2.62
 2 -8 7 13.65 5.42
 -2 -8 -8 624.13 34.06
 -2 8 -8 629 41.2
 -2 -8 -8 642.6 34.31
 -2 -8 -8 625 34.02
 2 -8 8 584.94 40.6
 -2 -8 -9 12.12 2.59
 -2 8 -9 5.08 4.85
 2 -8 9 11.49 2.75
 -2 -8 -9 14.32 2.79
 -2 -8 -9 11.47 2.65
 2 -8 9 5.58 4.13
 2 -8 10 359.91 20.18
 -2 -8 -10 349.16 19.9
 -2 8 -10 294.46 25.71
 -2 -8 -10 365.01 20.31
 -2 -8 -10 351.06 20.05
 2 -8 10 305.43 24.94
 2 -8 11 62.29 5.34
 -2 -8 -11 57.9 5.01
 -2 -8 -11 67.61 5.52
 -2 -8 -11 55.9 5.2
 2 -8 12 252.37 15.12
 -2 -8 -12 254.4 15.37
 -2 -8 -12 258.22 15.47
 -2 -8 -13 31.61 3.85
 2 -8 13 19.02 7.09
 2 -8 14 40.35 3.83
 2 -8 14 41.72 9.08
 -2 -8 -15 3.47 2.26
 2 -8 15 7.35 2.48
 2 -8 16 25.67 3.4
 -2 -8 -16 31.12 3.59
 -2 -8 -17 15.87 2.77
 2 -8 17 19 2.66
 -2 -8 -18 5.84 2.18
 2 -8 18 7.26 1.93
 -2 -8 -19 23.94 2.93
 2 -8 19 19.6 2.31
 -2 -8 -20 -0.12 1.6
 -2 8 -20 1.06 2.2
 -2 8 -21 8.55 2.31
 2 9 -22 1.7 1.39
 2 9 -21 14.93 2.31
 2 -9 -21 4.97 1.14
 2 9 -20 1.26 2.24
 2 -9 -20 1.28 1.31
 2 9 -19 23.86 3.46
 2 -9 -19 16.94 2.55
 2 9 -18 4.18 2.77
 2 -9 -18 1.42 1.72
 2 9 -17 28.09 3.93
 -2 -9 17 26.37 3.9
 2 -9 -17 21.36 3.35
 -2 -9 16 0.89 2.64
 2 9 -16 3.73 3.03
 2 -9 -16 2.23 2.09
 -2 -9 16 4.09 2.07
 -2 -9 15 2.34 2.69
 2 9 -15 0.18 2.9
 2 -9 -15 0.22 2.12
 -2 -9 15 0.18 2.25
 -2 -9 14 8.52 3.11
 -2 -9 14 2.54 2.37
 2 -9 -14 7.16 2.65
 2 9 -14 5.08 3.14
 2 9 -13 14.8 3.73
 -2 -9 13 15.36 7.71
 -2 -9 12 -1.3 6.05
 -2 -9 11 40.7 10.4
 2 -9 -11 28.47 4.13
 -2 -9 11 42.43 4.89
 -2 -9 11 30.72 4.05
 2 -9 -10 4.62 4.18
 2 -9 -10 9.07 2.81
 -2 -9 10 6.9 3.15
 -2 -9 10 14.31 6.98
 -2 -9 10 6.18 2.6
 2 -9 -9 -1.95 4.53
 2 -9 -9 1.4 2.23
 -2 -9 9 0.76 2.69
 -2 -9 9 -1.3 6.53
 -2 -9 9 1.07 2.35
 2 -9 -8 -1 4.4
 2 -9 -8 5.24 2.42
 -2 -9 8 1.72 2.2
 -2 -9 8 1.29 6.49
 -2 -9 8 1.25 2.63
 -2 -9 7 30.5 4.2
 2 -9 -7 28.03 3.72
 -2 -9 7 22.38 3.62
 2 -9 -7 29.57 8
 -2 -9 7 12.89 8.08
 2 -9 -6 23.67 7.19
 -2 -9 6 29.93 4.21
 2 -9 -6 32.67 3.91
 -2 -9 6 36.9 4.2
 2 -9 -6 25.39 3.75
 2 -9 -5 78.77 7
 -2 -9 5 67.88 14.01
 2 -9 -5 100.13 7.2
 -2 -9 5 100.26 7.53
 -2 -9 5 92.18 7.43
 -2 -9 5 98.8 7.34
 2 -9 -5 76.36 12.17
 2 -9 -4 22.97 3.59
 -2 -9 4 28.69 3.94
 -2 -9 4 32.05 3.95
 2 -9 -4 11.05 5.86
 -2 -9 4 27.99 9.43
 -2 -9 4 26.84 3.98
 2 -9 -4 30.19 3.64
 -2 9 4 10.92 6.65
 -2 9 3 43.03 9.04
 -2 -9 3 58.19 5.63
 2 -9 -3 58.81 5
 2 -9 -3 44.32 4.97
 -2 -9 3 50.51 5.38
 -2 -9 3 63.23 5.29
 2 -9 -3 36.75 8.5
 -2 -9 2 33.04 3.9
 2 -9 -2 17.77 6.53
 -2 9 2 27.73 7.56
 -2 -9 2 18.32 3.63
 -2 -9 2 25.49 3.89
 2 -9 -2 33.3 3.61
 -2 -9 1 93.3 14.45
 -2 -9 1 130.35 8.85
 -2 -9 1 122.95 9.23
 2 -9 -1 137.79 15.24
 -2 9 1 119.85 14.31
 -2 -9 1 129.32 9.19
 2 -9 -1 123.3 8.47
 2 -9 0 141.11 8.81
 -2 9 0 93.06 13.34
 -2 -9 0 149.22 9.24
 -2 -9 0 110.95 15.1
 -2 -9 0 114.09 9.13
 2 -9 0 104.15 14.06
 2 -9 1 106 7.25
 -2 9 -1 85.9 12.33
 -2 -9 -1 114.94 7.81
 -2 -9 -1 103.69 8.05
 2 -9 1 91.59 12.91
 -2 -9 -2 143.44 9.69
 -2 -9 -2 160.15 9.89
 2 -9 2 146.42 9.24
 -2 9 -2 124.84 14.63
 -2 -9 -2 137.91 9.57
 -2 -9 -2 114.36 14.63
 -2 -9 -2 139.66 10.04
 2 -9 2 115.31 14.57
 -2 -9 -3 78.17 6.27
 -2 -9 -3 80.52 6.27
 2 -9 3 75.68 5.69
 -2 9 -3 72.43 10.64
 -2 -9 -3 77.63 6.32
 -2 -9 -3 63.15 10.32
 -2 -9 -3 75.36 6.62
 2 -9 3 76.25 11.4
 -2 -9 -4 296.9 17.46
 -2 -9 -4 312.85 17.54
 -2 -9 -4 304.02 17.47
 -2 9 -4 257.21 22.82
 2 -9 4 248.28 23.29
 2 -9 4 251.95 25.7
 -2 -9 -5 1.62 2.26
 2 -9 5 1.09 2.28
 2 -9 5 7.87 6.42
 -2 9 -5 4.16 4.27
 2 -9 5 9.4 5.04
 -2 -9 -5 2.69 2.17
 2 -9 6 139.38 19.33
 2 -9 6 180.44 11.48
 -2 -9 -6 180 11.3
 -2 9 -6 186.35 17.22
 -2 -9 -6 172.41 11.25
 2 -9 6 147.41 16.31
 2 -9 7 45.76 4.63
 -2 -9 -7 43.9 4.42
 -2 9 -7 40.14 7.89
 2 -9 7 38.61 10.56
 -2 -9 -7 42.06 4.47
 2 -9 7 28.18 7.14
 2 -9 8 184.6 17.56
 -2 9 -8 186.1 17.93
 2 -9 8 209.38 12.63
 -2 -9 -8 202.21 12.41
 2 -9 8 180.87 21.96
 -2 -9 -8 203.68 12.52
 -2 -9 -8 186.64 12.03
 2 -9 9 47.43 8.23
 -2 -9 -9 67.48 5.25
 2 -9 9 45.41 5.01
 2 -9 9 67.35 5.37
 -2 -9 -9 61.6 5.19
 2 -9 9 61.11 12.66
 -2 9 -9 44.33 8.74
 -2 -9 -9 46.68 4.65
 2 -9 10 179.71 21.48
 -2 -9 -10 205.46 12.48
 -2 9 -10 174.06 17.31
 2 -9 11 48.25 11.71
 -2 -9 -12 38.16 3.81
 2 -9 12 45.3 10.39
 2 -9 12 35.47 3.89
 2 -9 12 35.79 4.25
 -2 -9 -12 37.03 4.01
 -2 -9 -12 41.01 4.06
 2 -9 13 79.37 6.29
 -2 -9 -13 69.85 5.87
 2 -9 13 77.9 5.7
 2 -9 14 45.52 4.46
 -2 -9 -14 45.22 4.27
 2 -9 14 43.05 3.78
 -2 -9 -15 34.28 3.75
 2 -9 15 35.8 3.81
 -2 -9 -16 40.12 3.8
 2 -9 16 34.6 3.63
 -2 -9 -17 31.61 3.31
 2 -9 17 28.12 3.05
 2 -9 18 4.71 1.58
 -2 -9 -18 6.86 1.89
 -2 -9 -19 1.03 1.52
 -2 9 -20 -1.22 1.76
 2 10 -20 16.25 3.66
 2 -10 -19 0.94 1.05
 2 10 -19 1 1.58
 2 -10 -18 16.26 2.38
 2 10 -18 23.13 2.76
 2 -10 -17 1.36 1.59
 2 10 -17 3.02 2.35
 2 -10 -16 21.66 3
 -2 -10 16 19.48 2.58
 2 10 -16 27.95 3.51
 2 -10 -15 0.89 1.77
 -2 -10 15 -0.89 2.05
 2 10 -15 2.77 2.67
 -2 -10 15 1.25 2.43
 2 -10 -14 16.82 3.03
 -2 -10 14 18.2 3.01
 2 10 -14 19.25 3.3
 -2 -10 14 15.79 3.47
 2 -10 -13 3.75 2.31
 -2 -10 13 5.8 2.46
 2 10 -13 0.32 2.9
 -2 -10 13 5.84 2.68
 2 -10 -12 0.65 2.13
 -2 -10 12 -1.18 2.38
 2 10 -12 -1.97 2.96
 -2 -10 12 2.44 2.71
 2 -10 -11 12.54 2.83
 -2 -10 11 9.41 2.71
 2 10 -11 4.9 3
 -2 -10 11 6.52 3.1
 2 -10 -10 0.23 2.15
 -2 -10 10 4.7 6.3
 -2 -10 10 -0.25 2.87
 2 -10 -10 1.34 2.25
 -2 -10 10 2.32 2.46
 -2 -10 9 -2.38 7.36
 2 -10 -9 6.48 4.75
 2 -10 -9 4.67 2.62
 -2 -10 8 7.27 5.79
 -2 10 8 3.23 5.15
 2 -10 -8 4.89 4.91
 2 -10 -7 21.34 3.36
 2 -10 -7 5.05 5.23
 -2 -10 7 1.22 6.17
 -2 -10 7 15.2 3.21
 -2 -10 7 9.66 3.35
 -2 10 7 24.28 7.69
 2 -10 -6 15.71 2.96
 -2 -10 6 12.14 2.97
 2 -10 -6 12.37 5.32
 -2 -10 6 6.22 6.12
 -2 -10 6 8.55 3.09
 -2 10 6 10.25 6.47
 2 -10 -5 8.19 2.46
 2 -10 -5 2.08 5.1
 -2 -10 5 8.09 2.81
 2 -10 -5 6.53 2.4
 -2 -10 5 8.71 3.02
 -2 10 5 8.92 6.05
 2 -10 -4 11.76 2.71
 2 -10 -4 16.65 6.59
 -2 -10 4 20.37 3.5
 2 -10 -4 15.08 3.11
 -2 -10 4 16.55 3.53
 -2 10 4 11.47 5.78
 -2 -10 3 -1.14 5.14
 2 -10 -3 0.61 1.91
 2 -10 -3 4.16 5.22
 2 -10 -3 2.78 2.4
 -2 -10 3 2.44 2.36
 -2 10 3 7.35 4.61
 -2 -10 3 2.7 2.76
 -2 -10 2 35 4.3
 2 -10 -2 40.62 4.15
 2 -10 -2 32.07 7.97
 -2 10 2 29.6 7.76
 -2 -10 2 32.56 8.79
 -2 -10 2 34.68 4.61
 2 -10 -2 37.38 4.24
 2 -10 -1 12.86 2.61
 2 -10 -1 12.64 2.93
 -2 10 1 17.51 6.17
 2 -10 -1 13.39 6
 -2 -10 1 12.89 3.07
 -2 -10 1 7.62 5.87
 -2 -10 0 13.39 6.74
 2 -10 0 17.33 3.25
 2 -10 0 14.28 6.2
 -2 -10 0 24.56 3.55
 -2 -10 0 22.48 3.49
 2 -10 0 20.12 2.94
 -2 10 0 17.19 6.39
 -2 -10 -1 31 3.92
 -2 -10 -1 26.71 7.18
 2 -10 1 38.17 8.16
 2 -10 1 33.86 4.06
 -2 10 -1 24.3 7.04
 2 -10 1 32.37 3.65
 -2 -10 -1 29.47 4.03
 -2 -10 -2 47.14 5.01
 2 -10 2 43.49 8.85
 2 -10 2 46.92 4.83
 -2 10 -2 35.07 7.74
 2 -10 2 53.23 4.52
 -2 -10 -2 46.18 4.77
 -2 10 -3 43.76 8.31
 -2 -10 -3 51.49 5.08
 2 -10 3 54.96 5.06
 2 -10 3 33.79 8.42
 -2 -10 -3 46.91 4.77
 -2 -10 -4 26.63 3.4
 -2 10 -4 7.81 4.7
 2 -10 4 10.32 5.61
 2 -10 4 20.48 3.3
 -2 10 -5 50.88 9.03
 2 -10 5 80.53 6.19
 2 -10 5 58.77 9.67
 -2 -10 -5 76.37 6.07
 -2 10 -6 3.79 4.32
 2 -10 6 8.65 4.74
 2 -10 7 17.25 5.79
 2 -10 7 38.35 10.44
 2 -10 8 -2.03 2.16
 2 -10 8 2.76 7.24
 -2 -10 -8 1.85 2
 -2 -10 -8 1.86 1.93
 -2 -10 -9 6.27 2.27
 2 -10 9 3.9 2.53
 2 -10 9 3.85 2.02
 2 -10 9 4.42 2.17
 2 -10 10 1.18 2.12
 -2 -10 -10 2.25 1.9
 2 -10 10 1.72 1.85
 2 -10 10 0.16 1.73
 2 -10 11 0.63 1.84
 -2 -10 -11 -0.15 1.85
 2 -10 11 0.56 2.08
 -2 -10 -11 4.12 2.02
 2 -10 12 7.55 2.35
 2 -10 12 10.57 2.2
 -2 -10 -12 9.34 2.11
 2 -10 13 8.3 2.3
 2 -10 13 6.16 1.85
 -2 -10 -13 6.28 2.03
 -2 -10 -14 36.02 3.45
 2 -10 14 40.43 3.75
 2 -10 14 33.6 3.02
 2 -10 15 5 1.95
 -2 -10 -15 4.97 1.88
 2 -10 16 73.6 5.39
 -2 -10 -16 80.45 5.35
 2 -10 17 25.84 2.52
 -2 10 -18 26.18 2.82
 2 -11 -17 2.85 1.15
 2 -11 -16 20.89 2.41
 -2 -11 15 2.85 1.35
 2 -11 -15 2.52 1.6
 -2 -11 14 12.71 2.31
 2 -11 -14 7.73 2.2
 -2 -11 13 1.05 1.87
 2 -11 -13 -0.98 1.89
 -2 -11 12 5.37 2.46
 -2 -11 12 6.39 2.7
 2 -11 -12 8.51 2.34
 -2 -11 11 4.17 2.44
 -2 -11 11 4.33 2.76
 2 -11 -11 3.58 2.16
 2 -11 -10 24.94 3.29
 -2 -11 10 26.2 4.08
 -2 -11 10 24 3.62
 2 -11 -10 34.37 3.83
 2 -11 -9 9.47 2.6
 -2 -11 9 8.46 3.16
 -2 -11 9 10.8 2.9
 2 -11 -9 10.92 2.74
 -2 -11 8 43.02 5.12
 -2 -11 8 55.19 5.17
 2 -11 -8 61.89 5.19
 2 -11 -8 34.7 4.68
 2 -11 -7 1.22 2.08
 -2 -11 7 -0.23 2.7
 -2 -11 7 0.84 2.29
 2 -11 -7 2.37 2.58
 -2 -11 6 68.83 6.78
 -2 -11 6 96.4 7.03
 2 -11 -6 83.61 6.55
 2 -11 -6 80.51 7.08
 2 -11 -5 1.4 2.08
 2 -11 -5 2.3 2.71
 -2 -11 5 0.64 2.38
 2 -11 -5 1.43 2.03
 -2 -11 5 0.23 2.74
 -2 -11 4 159.17 10.57
 2 -11 -4 141.93 10.82
 2 -11 -4 161.36 10.31
 -2 -11 4 131.59 10.48
 2 -11 -4 178.87 10.54
 2 -11 -3 4.23 2.13
 2 -11 -3 1.04 2.49
 -2 -11 3 4.48 2.73
 2 -11 -3 0.59 2.23
 2 -11 -3 0.98 4.79
 2 -11 -2 261.61 14.95
 -2 -11 2 224.97 14.75
 2 -11 -2 277.84 14.9
 -2 -11 2 254.37 15.06
 2 -11 -2 211.95 15.11
 2 -11 -1 6.96 2.99
 -2 -11 1 2.55 2.19
 2 -11 -1 4.09 2.55
 -2 -11 1 2.95 2.46
 2 -11 -1 4.82 4.96
 2 -11 -1 4.56 2.2
 2 -11 0 110.9 7.73
 -2 -11 0 100.6 7.47
 2 -11 0 108.67 7.29
 -2 -11 0 104.98 7.7
 2 -11 0 64.56 11.2
 2 -11 0 77.9 7.56
 2 -11 1 4.96 2.89
 -2 -11 -1 3.56 2.07
 2 -11 1 5.12 2.38
 -2 -11 -1 5.06 2.66
 2 -11 1 5.55 2.38
 2 -11 1 0.93 4.66
 2 -11 2 50.61 4.89
 2 -11 2 45.62 5.22
 -2 -11 -2 57.77 4.86
 2 -11 2 45.39 4.77
 -2 -11 -2 44.2 4.92
 -2 -11 -3 1.27 2.44
 2 -11 3 3.7 2.51
 2 -11 3 2.78 2.42
 2 -11 3 2.55 2.21
 -2 -11 -3 1.78 1.96
 -2 -11 -4 95.53 6.71
 2 -11 4 87.4 6.8
 2 -11 4 101.14 7.01
 2 -11 5 2.9 2.34
 2 -11 5 3.56 2.23
 -2 -11 -5 4.39 2.01
 2 -11 5 1.74 2.21
 -2 -11 -6 54.6 4.52
 2 -11 6 44.95 4.55
 2 -11 6 53.48 4.62
 -2 -11 -7 9.21 2.2
 2 -11 7 6.81 2.37
 2 -11 7 3.92 2.14
 2 -11 7 8.52 2.39
 -2 -11 -8 9.24 2.16
 2 -11 8 10.27 2.52
 2 -11 8 4.28 2.01
 2 -11 8 6.72 2.27
 -2 -11 -9 28.75 3.12
 2 -11 9 29.66 3.41
 2 -11 9 23.43 2.92
 2 -11 9 19.29 2.68
 2 -11 10 -0.64 1.99
 2 -11 10 2.23 1.5
 2 -11 10 1.89 1.72
 2 -11 11 26.49 2.88
 2 -11 11 29.95 3.3
 2 -11 12 8.89 2.05
 2 -11 12 5.34 1.58
 2 -11 13 17.82 2.45
 2 -11 13 16.3 1.96
 2 -11 14 13.37 2.12
 2 -11 15 6.06 1.57
 -2 11 -16 1.53 1.55
 2 -12 -14 5.11 1.34
 2 -12 -13 50 3.84
 -2 -12 13 47.92 3.54
 2 -12 -12 6.9 1.92
 -2 -12 12 9.1 1.93
 -2 -12 11 47.04 4.19
 2 -12 -11 50.09 4.19
 -2 -12 10 0.68 1.47
 -2 -12 10 4.91 2.14
 2 -12 -10 1.87 1.73
 -2 -12 9 27.71 3.54
 2 -12 -9 34.96 3.59
 -2 -12 9 55.8 4.54
 2 -12 -9 56.4 4.36
 -2 -12 8 1.73 1.78
 2 -12 -8 3.68 1.91
 2 -12 -8 3.51 2.03
 -2 -12 8 7.35 2.42
 -2 -12 7 38.56 3.97
 2 -12 -7 53.54 4.47
 -2 -12 7 50.44 4.58
 2 -12 -7 34.95 4.12
 -2 -12 6 3.41 1.88
 2 -12 -6 1.53 2.15
 2 -12 -6 1 1.88
 -2 -12 6 3.57 2.34
 -2 -12 5 25.15 3.53
 -2 -12 5 18.56 2.84
 2 -12 -5 23.79 3.17
 2 -12 -5 25.37 2.88
 2 -12 -5 17.06 3.34
 -2 -12 4 2.32 1.73
 2 -12 -4 2.1 2.25
 2 -12 -4 3.63 1.92
 2 -12 -4 1.73 1.83
 -2 -12 4 4.73 2.4
 -2 -12 3 6.78 2.04
 2 -12 -3 3.12 2.02
 -2 -12 3 9.99 2.6
 2 -12 -3 4.71 2.47
 -2 -12 2 3 1.74
 -2 -12 2 2.71 2.28
 2 -12 -2 5.4 2.15
 2 -12 -2 2.15 2.42
 -2 -12 1 2.82 1.77
 2 -12 -1 2.35 2.01
 -2 -12 1 -1.08 2.38
 2 -12 -1 -0.64 2.29
 -2 -12 0 -0.56 1.69
 2 -12 0 1.36 1.92
 -2 -12 0 1.43 2.19
 2 -12 0 2.5 2.27
 -2 -12 -1 7.34 1.96
 2 -12 1 3.83 2.36
 2 -12 1 11.5 2.46
 -2 -12 -1 3.87 2.38
 -2 -12 -2 2.25 1.6
 2 -12 2 3.23 2.03
 2 -12 2 -0.77 2.08
 2 -12 2 2.17 2.08
 -2 -12 -2 0.52 2.11
 -2 -12 -3 29.85 3.05
 2 -12 3 34.21 3.57
 2 -12 3 26.65 3.38
 2 -12 3 23.31 3.41
 -2 -12 -3 22.22 3.36
 -2 -12 -4 1.35 1.57
 2 -12 4 1.58 2.01
 2 -12 4 -0.17 1.91
 2 -12 4 1.72 1.9
 2 -12 5 80.11 5.58
 2 -12 5 52.21 5.1
 -2 -12 -5 79.6 5.17
 2 -12 5 63.17 5.35
 2 -12 6 1.52 1.96
 -2 -12 -6 -0.11 1.47
 2 -12 6 0.42 1.68
 2 -12 6 2.8 1.84
 2 -12 7 84.47 5.95
 2 -12 7 84.9 5.76
 -2 -12 -7 82.93 5.38
 2 -12 8 5.25 1.78
 2 -12 8 1.01 1.31
 2 -12 8 3.32 1.9
 2 -12 9 94.73 6.51
 2 -12 9 96.35 6.21
 2 -12 10 4.6 1.51
 2 -12 10 4.57 1.81
 2 -12 11 34.78 3.37
 2 -12 11 40 3.01
 2 -12 12 2.25 1.41
 -2 -13 9 1.06 1.16
 -2 -13 8 0.29 1.25
 -2 -13 7 -0.54 1.48
 -2 -13 6 9.02 2.01
 2 -13 -6 6.06 1.7
 -2 -13 5 3.51 1.78
 2 -13 -5 0.64 1.73
 -2 -13 4 7.05 1.95
 2 -13 -4 8.6 2.21
 -2 -13 3 6.23 1.9
 2 -13 -3 6.52 1.62
 2 -13 -3 3.35 2.04
 -2 -13 2 11.6 2.21
 2 -13 -2 7.62 1.77
 2 -13 -2 6.41 2.22
 -2 -13 1 12.15 2.2
 2 -13 -1 11.21 2.05
 2 -13 -1 5.52 2.2
 -2 -13 0 9.74 1.95
 2 -13 0 6.82 1.88
 2 -13 0 4.24 1.95
 -2 -13 -1 4.37 1.69
 2 -13 1 5.28 1.82
 2 -13 1 4.37 1.77
 2 -13 2 4.78 1.91
 2 -13 2 8.39 2.1
 2 -13 3 19.06 2.72
 2 -13 3 31.05 2.95
 2 -13 4 1.44 1.5
 2 -13 4 -1.23 1.63
 2 -13 5 21.42 2.54
 2 -13 6 0.49 1.32
 2 -13 7 13.31 1.9
 -3 0 28 58.7 4.37
 -3 0 27 1.81 1.85
 -3 0 26 53 4.96
 -3 0 25 -1.56 2.53
 3 0 -25 1.81 2.31
 -3 0 24 13.75 3.45
 3 0 -24 9.81 3.12
 3 0 -23 -2 2.73
 -3 0 22 4.75 5.98
 3 0 -22 3.03 2.85
 3 0 -21 -0.2 3.03
 -3 0 21 1 5.98
 3 0 -21 0.78 2.49
 3 0 -20 25.04 4.1
 -3 0 20 18.01 7.19
 3 0 -20 22.37 3.8
 3 0 -19 -0.76 2.57
 -3 0 19 0.99 5.61
 3 0 -19 -0.82 3.16
 3 0 -18 9.56 3.18
 -3 0 18 5.73 6.03
 3 0 -18 14.97 3.63
 3 0 -17 3.51 2.57
 3 0 -17 -0.58 2.96
 -3 0 17 3.64 5.27
 3 0 -16 35.44 4.33
 3 0 -16 40.08 4.53
 -3 0 16 36 8.13
 3 0 -15 2.72 2.28
 3 0 -15 1.24 2.72
 -3 0 15 -4.01 4.81
 -3 0 14 651.57 43.49
 3 0 -14 702.66 37.46
 3 0 -14 700.42 37.74
 -3 0 13 -2.08 5.14
 3 0 -13 -0.55 2.04
 3 0 -13 2.18 5.02
 3 0 -13 -0.95 2.7
 3 0 -12 2345.66 125.27
 3 0 -12 2276.73 124.89
 3 0 -11 2.96 4.91
 3 0 -11 1.91 2.49
 3 0 -11 0.32 1.84
 -3 0 10 1906.13 95.43
 -3 0 10 1685.64 90.64
 -3 0 9 -2.08 4.29
 -3 0 9 -2.67 2.44
 -3 0 8 1663.27 81.27
 -3 0 8 1405.89 77.23
 3 0 -7 2.72 4.54
 -3 0 7 -0.45 4.18
 -3 0 7 -2.27 2.46
 3 0 -6 3772.6 208.33
 -3 0 6 4364.58 209.89
 -3 0 6 4039.15 207.1
 3 0 -5 0.35 4.84
 -3 0 5 2.01 3.98
 -3 0 5 0.74 2.56
 3 0 -4 4714.71 248.52
 -3 0 4 4884.1 249.01
 -3 0 4 4848.06 247.44
 3 0 -3 -0.72 5.21
 -3 0 3 0.73 3.44
 3 0 -2 428.09 27.44
 -3 0 2 425.86 25.59
 3 0 -1 1.57 4.94
 -3 0 1 3.62 3.29
 -3 0 1 0.22 2.36
 3 0 0 27.27 6.87
 -3 0 0 32.31 4.91
 -3 0 0 25.64 3.93
 3 0 1 0.43 6.16
 -3 0 -1 -0.32 3.15
 3 0 1 -0.37 3.45
 -3 0 -1 1.76 2.64
 3 0 2 -1.36 6.49
 -3 0 -2 0.64 3.1
 3 0 2 0.41 3.56
 -3 0 -2 2.99 2.85
 3 0 3 5.59 6.3
 3 0 3 -0.45 3.18
 -3 0 -3 -0.89 2.78
 3 0 4 7.88 6.05
 3 0 4 14.17 4.84
 -3 0 -4 8.59 3.33
 3 0 5 0.89 5.54
 -3 0 -5 -0.73 3.25
 3 0 5 2.1 3.94
 -3 0 -6 4.44 3.23
 3 0 6 5.55 3.9
 -3 0 -7 0.9 3.14
 3 0 7 -2.98 4.12
 -3 0 -8 211.6 11.95
 3 0 8 172.68 16.13
 -3 0 -9 0.42 1.79
 -3 0 -10 196.27 12.14
 3 0 10 249.76 17.65
 -3 0 -11 1.3 1.88
 3 0 11 -1.32 4.5
 -3 0 -12 471.26 25.82
 3 0 12 449.72 31.08
 -3 0 -13 -0.38 2.04
 3 0 13 0.76 4.24
 3 0 14 32.74 7.07
 -3 0 -14 26 3.27
 -3 0 -14 26.88 3.68
 3 0 15 -3.34 4.56
 -3 0 -15 0.39 1.98
 -3 0 -15 0.6 1.49
 -3 0 -15 0.86 2.41
 -3 0 -16 83.69 6.2
 -3 0 -16 93.75 6.9
 3 0 16 99.92 12.07
 -3 0 -17 3.12 2.22
 3 0 17 0.89 4.16
 -3 0 -18 3.35 2.13
 3 0 18 -0.9 4.3
 -3 0 -19 1.24 1.97
 3 0 19 -0.89 4.24
 3 0 20 -2.57 4.69
 -3 0 -21 1.33 1.87
 -3 0 -22 -0.17 1.8
 -3 0 -23 -0.6 1.72
 -3 0 -24 2.08 1.6
 -3 0 -25 -1.06 1.37
 -3 0 -26 1.61 1.1
 -3 1 28 20.46 2.3
 -3 1 28 16.54 2.14
 -3 1 27 -0.12 1.72
 -3 -1 27 0.13 2.03
 -3 -1 26 30.15 3.58
 -3 1 26 33.13 3.59
 3 1 -25 0.15 2.47
 -3 -1 25 -0.38 2.62
 -3 1 25 -1.29 2.55
 3 1 -24 77.06 6.6
 -3 -1 24 91.76 7.23
 -3 1 24 83.68 7
 3 1 -23 33.77 4.49
 3 -1 -23 26.98 4.2
 -3 -1 23 39.27 5.03
 -3 1 22 84.56 13.75
 3 -1 -21 60.86 6.29
 3 1 -21 75.65 6.85
 -3 -1 21 74.44 11.56
 -3 1 21 56.27 12.02
 3 -1 -21 65.61 6.23
 3 1 -21 76.68 6.5
 3 1 -20 72.51 7.11
 3 -1 -20 79.25 6.99
 3 1 -20 96.73 7.3
 3 -1 -20 83.12 6.86
 -3 -1 20 56.65 11.08
 -3 1 20 67.09 12
 -3 -1 19 123.23 14.99
 3 -1 -19 121.26 9.43
 3 1 -19 126.07 9.76
 3 -1 -19 133.7 9.15
 3 1 -19 146.66 9.63
 3 -1 -18 168.3 10.6
 3 1 -18 174.15 10.9
 -3 1 18 170.63 17.93
 -3 -1 18 163.73 17.01
 3 -1 -18 136.75 10.61
 3 1 -18 141.95 10.83
 -3 1 17 283.71 24.24
 3 -1 -17 290.37 17.01
 3 1 -17 299.31 17.29
 3 1 -17 277.55 19.44
 3 -1 -17 267.67 17.29
 3 1 -17 280.08 17.6
 -3 1 16 61.19 10.14
 -3 -1 16 59.52 9.85
 3 -1 -16 67.05 5.77
 3 1 -16 50.7 5.35
 3 -1 -16 55.78 5.3
 3 1 -16 61.61 5.78
 3 1 -16 50.45 8
 -3 -1 15 145.85 15.36
 -3 1 15 137.1 15.19
 3 -1 -15 158.03 10.45
 3 1 -15 141 10.19
 3 -1 -15 152.76 9.95
 3 1 -15 167.39 10.42
 3 -1 -14 35.62 4.2
 3 1 -14 43.82 4.45
 3 -1 -14 39.3 4.27
 3 1 -14 45.61 4.77
 -3 -1 14 33.96 7.63
 -3 -1 13 217.78 16.8
 -3 1 13 184.86 16.4
 3 -1 -13 177.84 11
 3 1 -13 178.03 11.28
 3 -1 -13 171.55 11.24
 3 1 -13 169.38 11.29
 -3 -1 12 5.27 3.48
 3 -1 -12 7.26 2.84
 3 1 -12 5.79 2.93
 3 -1 -12 7.09 2.4
 3 1 -12 5.2 2.39
 -3 1 12 7.92 4.91
 -3 -1 11 2.99 3
 3 -1 -11 5.26 2.22
 3 1 -11 3.69 1.97
 3 -1 -11 2.49 2.5
 3 1 -11 7.63 2.99
 -3 -1 10 8.55 5
 -3 1 10 3.99 4.67
 3 1 -10 6.8 4.33
 -3 -1 10 -0.41 3.04
 3 1 -10 5.03 2.01
 3 -1 -10 7.73 2.54
 3 1 -10 7.58 2.92
 3 1 -9 29.05 6.2
 -3 -1 9 29.66 6.39
 -3 1 9 42.03 7.13
 -3 -1 9 38.55 5.65
 3 1 -8 80.36 8.64
 -3 1 8 71.83 8.86
 -3 -1 8 95.15 9.57
 -3 -1 8 79.23 7.99
 -3 -1 7 76.9 8.4
 -3 1 7 86.9 9.23
 3 1 -7 64.07 8.32
 3 1 -6 21.67 5.9
 -3 -1 6 23.26 5.27
 -3 1 6 20.54 5.02
 -3 -1 6 14.96 3.87
 3 1 -5 174.86 14.7
 -3 1 5 203.07 14.99
 -3 -1 5 192.51 13.52
 -3 1 4 299.04 18.64
 -3 -1 4 345.95 19.15
 3 1 -4 286.1 18.85
 -3 -1 4 316.21 17.66
 3 -1 -3 79.73 6.19
 3 1 -3 105.09 10.04
 -3 -1 3 86.76 6.28
 -3 -1 3 89.39 7.93
 -3 1 3 109.67 9.4
 -3 -1 3 98.65 8.87
 -3 -1 2 3.28 3.29
 -3 1 2 2.16 3.52
 -3 -1 2 2.69 3.48
 3 -1 -2 1.4 2.19
 3 1 -2 -1.65 5.22
 -3 -1 2 0.59 1.86
 3 -1 -1 830.56 47.76
 3 1 -1 928.03 50.5
 -3 -1 1 831.05 46.85
 -3 1 1 835.47 48.44
 -3 -1 1 957.63 49.47
 -3 -1 1 962.03 49.16
 -3 1 1 1016.2 49.77
 -3 -1 0 15.68 4.49
 3 1 0 10.02 6.25
 3 -1 0 11.06 3.36
 -3 1 0 16.65 4.41
 -3 1 0 14.49 3.64
 -3 -1 0 17.7 4.03
 -3 -1 0 10.76 2.53
 3 -1 1 580.02 33.51
 -3 1 -1 597.75 33.33
 -3 -1 -1 569.3 32.04
 -3 -1 -1 568.75 33.64
 -3 1 -1 576.7 33.4
 3 1 1 621.56 35.42
 3 -1 2 71.53 7.68
 -3 1 -2 71.69 7.18
 -3 -1 -2 74.94 6.6
 -3 1 -2 74.85 7.43
 3 1 2 82.44 9.77
 -3 1 -3 1745.04 98.29
 -3 -1 -3 1926.53 97.95
 3 -1 3 1931.34 99.69
 3 1 3 1851.05 100.37
 3 1 4 146.47 12.58
 -3 -1 -4 127.75 10.23
 -3 1 -4 126.59 10.55
 3 -1 4 134.73 11.57
 3 1 4 140.34 13.08
 -3 1 -5 1495.69 81.86
 3 1 5 1690.14 84.55
 3 1 5 1427.22 82.96
 -3 1 -6 563.01 30.42
 3 1 6 522.09 32.08
 -3 1 -7 126.48 11.38
 3 1 7 131.31 12.54
 3 1 7 138.95 12.97
 3 1 8 352.41 24.21
 3 1 8 420.91 27.29
 -3 1 -8 372.04 21
 -3 -1 -8 397.46 21.1
 -3 -1 -9 20.4 2.59
 -3 1 -9 21.64 2.72
 -3 -1 -9 15.58 2.55
 -3 1 -10 758.85 42.15
 -3 -1 -10 826.32 42.32
 3 -1 10 843.99 48.13
 -3 -1 -11 1 1.7
 -3 1 -11 2.12 2.11
 3 -1 11 -0.69 4.05
 3 1 11 -6.39 4.08
 -3 -1 -12 342.04 19.52
 -3 1 -12 354.81 19.56
 3 -1 12 331.69 24.97
 3 1 12 310.98 24.08
 -3 -1 -13 48.51 4.61
 -3 1 -13 48.9 4.53
 3 -1 13 48.07 8.31
 3 1 13 43.33 7.55
 -3 1 -14 372.23 21.1
 -3 -1 -14 390.66 21.09
 -3 1 -14 359.76 21.18
 -3 -1 -14 355.8 21.43
 3 1 14 360.14 26.8
 3 -1 14 417.14 28.34
 -3 1 -15 315.64 18.78
 3 1 15 328.58 24.79
 3 -1 15 349.78 25.68
 -3 1 -15 332.58 18.76
 -3 -1 -15 310.47 18.48
 -3 -1 -16 319.74 18.23
 -3 1 -16 309.81 18.83
 3 1 16 346.06 25.38
 3 -1 16 346.33 25.89
 -3 -1 -16 321.82 18.54
 -3 1 -16 312.27 18.62
 3 1 17 178.67 17.72
 3 -1 17 203.33 18.78
 -3 -1 -17 205.07 12.23
 -3 -1 -17 195.08 12.5
 -3 1 -17 207.76 12.78
 -3 -1 -18 384.28 21.79
 -3 1 -18 384.95 21.93
 3 -1 18 386.15 29.05
 3 1 18 386.37 28.6
 -3 -1 -18 374.91 21.32
 -3 -1 -19 7.58 2.52
 -3 1 -19 8.47 2.56
 3 -1 19 14.8 5.92
 3 1 19 5.07 4.55
 3 -1 20 250.46 21.57
 3 1 20 246.09 20.73
 -3 -1 -21 8.45 2.23
 -3 1 -21 7.93 2.42
 -3 -1 -22 93.6 6.58
 -3 1 -22 90.38 6.72
 -3 -1 -23 5.95 1.92
 -3 1 -23 5.08 1.94
 -3 1 -24 31.45 3.23
 -3 -1 -24 32.97 3.15
 -3 -1 -25 1.51 1.28
 -3 1 -25 0.44 1.37
 -3 1 -26 3.61 1.26
 -3 -2 28 2.04 1.43
 -3 2 27 1.45 1.36
 -3 2 27 1.63 1.53
 -3 -2 27 1.83 1.83
 3 2 -26 0.59 2.28
 -3 2 26 5.2 2.11
 -3 -2 26 7.9 2.38
 3 2 -25 4.62 2.66
 -3 2 25 7.66 2.63
 -3 -2 25 2.36 2.36
 3 2 -24 5.21 2.95
 -3 2 24 6.93 2.74
 -3 -2 24 9.35 3.15
 3 2 -23 22.05 3.87
 -3 2 23 23.41 3.93
 -3 -2 23 21.6 3.94
 -3 2 22 14.17 7.29
 3 2 -21 59.57 6.45
 3 2 -21 76.22 6.74
 3 2 -20 40.67 5.26
 -3 2 20 29.09 9.33
 3 -2 -20 37.95 4.9
 3 2 -20 54.35 5.51
 3 2 -19 9.48 6.68
 -3 2 19 18.49 7.65
 3 2 -19 17.02 4.1
 3 -2 -19 10.8 3.11
 3 2 -19 10.55 3.43
 3 -2 -19 15.96 3.49
 -3 2 18 71.93 12.19
 3 -2 -18 66.57 5.9
 3 2 -18 65.37 6.33
 3 2 -18 62.62 6.23
 3 -2 -18 62.79 6.05
 -3 2 17 2.95 5.7
 -3 -2 17 -0.78 5.36
 3 2 -17 1.32 3.41
 3 -2 -17 1.81 2.27
 3 2 -17 4.19 2.75
 3 -2 -17 3.28 3.11
 -3 2 16 4.61 5.8
 -3 -2 16 3 5.12
 3 2 -16 9.33 3.64
 3 -2 -16 1.74 2.33
 3 2 -16 3.97 2.63
 3 -2 -16 6 2.93
 -3 2 15 19.73 7.09
 -3 -2 15 25.35 6.43
 3 2 -15 19.33 3.95
 3 -2 -15 19.5 3.29
 3 2 -15 17.6 3.33
 3 -2 -15 21.2 3.59
 -3 2 14 29.49 7.28
 -3 -2 14 33.49 7.17
 3 2 -14 17.65 3.86
 3 -2 -14 22.54 3.43
 3 2 -14 22.84 3.51
 3 -2 -14 21.13 3.6
 -3 -2 13 1.2 3.54
 -3 2 13 2.22 5
 -3 -2 13 -1.82 4.46
 3 2 -13 0.71 2.99
 3 -2 -13 0.73 1.9
 3 2 -13 1.72 2.18
 3 -2 -13 1.25 2.58
 -3 -2 12 22.11 5.52
 3 -2 -12 22.66 3.11
 3 2 -12 21.48 3.17
 3 -2 -12 23.91 3.62
 3 2 -12 18.16 3.74
 -3 2 12 26.9 6.37
 -3 -2 11 77.84 9.15
 3 -2 -11 73.23 5.89
 3 2 -11 69.02 5.94
 -3 -2 11 71.14 8.92
 -3 2 11 82.18 9.97
 3 2 -11 71.27 5.83
 3 2 -10 25.25 3.28
 -3 -2 10 26.94 5.55
 3 -2 -10 21.94 3.53
 3 2 -10 22.01 3.72
 3 2 -10 21.59 6.02
 -3 -2 10 38.91 6.31
 3 2 -9 124.17 12.17
 -3 2 9 120.76 12.32
 -3 -2 9 137.38 11.79
 -3 -2 9 132.2 11.89
 -3 -2 9 132.84 8.49
 3 2 -8 3.65 5.4
 -3 -2 8 3.93 3.88
 -3 -2 8 6.17 4.21
 -3 2 8 0.52 4.26
 -3 -2 7 1.4 3.62
 -3 -2 7 -0.42 3.92
 -3 2 7 -1.47 4.47
 -3 -2 6 78.9 8.56
 -3 2 6 80.77 9.25
 -3 -2 6 72.67 8.31
 -3 -2 5 8.68 4.48
 -3 2 5 7.7 4.36
 -3 2 4 133.12 11.09
 -3 -2 4 115.26 10.27
 -3 -2 3 3.15 3.54
 -3 -2 3 5.37 3.42
 -3 2 3 6.6 4.13
 -3 -2 2 232.06 15.68
 -3 2 2 195.31 15.1
 -3 -2 2 222.86 15.08
 -3 -2 1 15.78 4.24
 -3 -2 1 10.41 3.84
 -3 2 1 20.79 4.89
 -3 2 0 472.56 27.67
 -3 -2 0 471.34 28.13
 -3 2 0 459.37 27.15
 -3 -2 0 426.63 26.88
 -3 2 -1 93.47 8.98
 -3 -2 -1 117.21 10.09
 -3 2 -1 103.21 8.88
 -3 2 -2 555.73 33.93
 -3 -2 -2 583.63 35.05
 -3 2 -2 612.14 33.82
 -3 2 -3 308.42 20.18
 -3 2 -4 1135.36 62.6
 -3 2 -5 1335.75 72.88
 3 2 6 542.35 33.92
 -3 2 -6 517.27 32.47
 3 2 6 563.9 34.5
 3 2 7 177.08 15.46
 -3 2 -7 167.15 10.16
 3 2 7 177.73 15.29
 3 2 8 215.01 18.09
 3 2 8 262.29 20.04
 -3 -2 -8 241.46 13.89
 -3 2 -8 246 13.92
 -3 -2 -8 242.44 13.91
 3 2 9 273.39 20.24
 3 -2 9 313.02 21.72
 -3 -2 -9 293.82 16.63
 -3 2 -9 295.06 16.67
 -3 2 -9 339.91 21.81
 -3 -2 -9 284.43 16.57
 3 -2 10 492.75 32.57
 -3 -2 -10 493.91 26.99
 -3 2 -10 511.68 27.03
 -3 2 -10 586.17 33.08
 -3 -2 -10 462.67 26.86
 3 -2 11 261.78 20.43
 -3 2 -11 250.4 15.02
 -3 -2 -11 288.93 15.39
 -3 2 -11 244.7 19.69
 -3 -2 -11 243.65 15.07
 -3 -2 -12 31.17 3.68
 -3 2 -12 34.56 3.81
 3 2 12 39.87 6.83
 3 -2 12 32.29 7.19
 3 -2 13 100.8 11.92
 3 2 13 104.51 11.24
 -3 2 -13 91.88 7.02
 -3 -2 -13 95.21 7.27
 -3 2 -13 93.16 6.93
 -3 -2 -13 101.94 6.84
 -3 2 -14 47.39 4.67
 -3 -2 -14 43.02 4.27
 -3 2 -14 53.24 4.7
 3 2 14 50.87 8.16
 3 -2 14 49.71 8.56
 -3 2 -15 30.6 3.88
 -3 -2 -15 26.7 3.34
 -3 2 -15 35.31 3.93
 3 -2 15 33.98 7.68
 3 2 15 32.85 6.81
 -3 2 -16 20.63 3.36
 -3 2 -16 24.71 3.6
 -3 -2 -16 25.28 3.28
 -3 -2 -16 21.2 3.04
 3 -2 16 24.76 6.93
 3 2 16 24.05 6.19
 -3 -2 -17 185.42 11.93
 -3 2 -17 197.46 12.32
 3 -2 17 209.29 19.33
 3 2 17 193.67 17.71
 -3 -2 -17 188.21 11.83
 -3 -2 -18 307.89 18.29
 -3 2 -18 336.27 18.8
 3 2 18 333.09 24.72
 3 -2 18 321.05 25.91
 -3 -2 -18 306.31 18.15
 3 2 19 130.82 13.22
 3 -2 19 94.2 13.19
 -3 -2 -20 291.35 17.21
 -3 2 -20 316.37 17.92
 -3 -2 -20 309.09 17.58
 3 -2 20 291.37 24.48
 -3 -2 -21 158.43 10.03
 -3 -2 -21 167.82 10.38
 -3 2 -21 172.79 10.73
 -3 -2 -22 183.15 11.04
 -3 2 -22 182.78 11.38
 -3 2 -23 121.77 7.83
 -3 -2 -23 113.46 7.46
 -3 2 -24 201.59 11.01
 -3 -2 -24 170.52 10.45
 -3 -2 -25 87.99 5.98
 -3 2 -25 131.11 6.77
 -3 2 -26 103.14 6.18
 -3 -3 28 0.08 1.1
 -3 -3 28 0.88 1.16
 3 3 -27 6.68 2.01
 -3 -3 27 13.21 2.2
 -3 3 26 -0.9 1.31
 -3 3 26 0.42 1.42
 -3 -3 26 0.41 2.01
 3 3 -26 -2.6 2.11
 -3 3 25 18.88 2.59
 -3 -3 25 21.64 3.32
 -3 3 24 15.08 2.91
 -3 -3 24 19.43 3.41
 3 3 -24 15.83 3.49
 3 3 -23 46.45 5.2
 -3 3 23 51.99 4.93
 -3 -3 23 57.27 5.59
 3 3 -22 24.99 4.37
 -3 3 22 18.72 8.27
 -3 3 22 26.02 3.78
 -3 3 21 35.17 9.74
 -3 -3 21 26.45 4.58
 3 3 -21 33.96 4.67
 3 3 -20 79.65 10.88
 -3 3 20 93.38 14.88
 3 3 -20 109.78 8.65
 3 3 -20 106.88 8.53
 -3 -3 20 118.53 8.91
 -3 3 19 66.73 12.38
 3 3 -19 62.34 6.28
 -3 -3 19 71.33 6.67
 3 3 -19 64.75 6.61
 -3 3 18 138.28 16.62
 3 3 -18 110.76 9.21
 3 3 -18 131.32 9.57
 3 3 -17 23.94 4.08
 3 3 -17 25.59 4.58
 -3 3 17 34.65 8.74
 -3 3 16 382.41 28.79
 3 3 -16 349.07 20.89
 3 3 -16 359.13 21.18
 -3 3 15 18.02 6.57
 3 3 -15 13.92 3.23
 3 3 -15 11.16 3.88
 -3 -3 15 10.93 5.24
 -3 3 14 326.54 25.66
 3 3 -14 316.19 18.96
 -3 -3 14 335.97 24.92
 3 3 -14 335.28 19.4
 -3 -3 13 41.42 7.91
 3 3 -13 34.34 4.13
 3 3 -13 39.46 4.44
 -3 -3 13 32.27 3.52
 -3 3 13 28.43 7.29
 3 3 -12 220.55 13.15
 -3 -3 12 214.92 13.27
 -3 3 12 242.54 19.15
 -3 -3 12 203.51 12.8
 3 3 -12 201.55 13.23
 -3 -3 12 233.49 13.37
 3 3 -11 8.11 3.02
 -3 3 11 7.6 5.31
 -3 -3 11 0.96 3.76
 3 3 -11 7.7 2.59
 -3 -3 11 11.19 2.55
 -3 -3 11 10.68 2.74
 -3 -3 11 12.4 2.87
 -3 -3 10 330.15 17.47
 -3 -3 10 308.07 17.28
 3 3 -10 307.74 17.21
 3 3 -10 288.68 17.2
 -3 -3 10 256.49 20.02
 -3 -3 10 300.54 17.4
 -3 -3 10 271.91 21.87
 3 3 -9 1.22 2.61
 -3 -3 9 1.36 3.64
 -3 -3 9 2.52 4.19
 -3 -3 9 -0.15 2.21
 -3 -3 9 2.46 2.18
 -3 -3 8 70.48 7.78
 -3 -3 8 54.21 8.06
 -3 -3 8 53.57 5.07
 -3 -3 8 66.95 5.11
 -3 3 8 59.27 8.44
 -3 3 7 2.09 4.29
 -3 -3 7 4.08 4.13
 -3 -3 7 -0.43 3.63
 -3 -3 6 89.4 9.87
 -3 3 6 77.44 9.33
 -3 -3 6 89.92 8.86
 -3 -3 5 116.77 11.19
 -3 3 5 128.13 11.18
 -3 -3 5 95.38 9.45
 -3 -3 4 132.19 12.49
 -3 -3 4 127.99 11.11
 -3 3 3 46.25 6.97
 -3 -3 3 47.88 6.18
 -3 -3 2 608.71 33
 -3 -3 2 564.05 31.12
 -3 -3 1 103.97 10.05
 -3 3 1 95.8 9.05
 -3 3 0 1033.88 59.12
 -3 -3 0 1135.51 60.11
 -3 3 0 1036.85 57.99
 -3 -3 -1 0.51 3.78
 -3 3 -1 3.28 3.24
 -3 3 -1 3.56 3.48
 -3 3 -2 734.38 42.79
 -3 -3 -2 769.44 43.86
 -3 3 -2 723.84 41.35
 -3 -3 -3 93.19 10.11
 -3 3 -3 99.76 9.7
 3 -3 4 380.69 26.12
 -3 3 -4 484.22 27.66
 3 -3 5 180.73 13.58
 -3 3 -5 151.41 13.25
 -3 3 -6 1593.32 81.93
 -3 -3 -6 1576.63 81.95
 -3 3 -7 490.88 27.06
 -3 -3 -7 513.14 27.02
 -3 -3 -7 499.82 27.11
 3 3 8 261.23 21.1
 -3 -3 -8 282.21 16.14
 3 -3 8 295.23 20.97
 -3 -3 -8 286.91 16.1
 -3 3 -8 281.32 16.1
 -3 3 -8 295.08 20.77
 3 3 9 461.85 33.96
 -3 3 -9 592.17 35.23
 -3 -3 -9 554.92 29.41
 -3 3 -9 548.16 29.34
 -3 -3 -9 543.96 29.42
 3 -3 9 491.82 32.24
 3 -3 9 602.02 35.34
 -3 3 -10 38.6 3.91
 -3 -3 -10 35.47 3.85
 -3 3 -10 49.97 7.75
 -3 -3 -10 39.36 3.84
 3 -3 10 46.08 7.56
 -3 3 -11 563.38 30.66
 3 -3 11 554.13 36.57
 -3 3 -11 604.27 37.21
 -3 -3 -11 552.03 30.71
 -3 -3 -11 569.67 30.87
 -3 -3 -12 3.79 2.19
 -3 -3 -12 2.71 1.68
 -3 3 -12 1.42 1.78
 3 3 12 0.67 3.38
 3 -3 12 7.19 4.79
 -3 3 -12 3.04 2.14
 3 3 13 378.15 26.08
 -3 -3 -13 362.65 20.28
 -3 3 -13 376.64 20.7
 3 -3 13 346.48 26.81
 -3 3 -13 346.9 20.5
 -3 -3 -14 9.53 2.29
 -3 3 -14 9.52 2.47
 3 3 14 14.02 5.01
 3 -3 14 6.39 4.92
 -3 3 -14 13.19 2.78
 3 3 15 238.53 19.51
 3 -3 15 214.33 20.38
 -3 3 -15 233.02 14.27
 -3 -3 -15 231.76 13.89
 -3 3 -15 237 14.33
 3 -3 16 40.3 8.28
 3 3 16 30.9 6.52
 -3 3 -16 35.13 4.25
 -3 -3 -16 40 4.08
 -3 3 -16 39.91 4.32
 -3 -3 -16 38.9 3.9
 -3 -3 -17 222.27 13.43
 3 3 17 238.16 19.11
 3 -3 17 227.79 20.95
 -3 -3 -17 203.51 13.11
 -3 3 -17 230.63 13.8
 -3 -3 -18 66.55 5.51
 3 -3 18 79.46 11.32
 -3 3 -18 72.62 5.9
 -3 -3 -18 59.51 5.26
 -3 -3 -19 234.06 13.93
 3 -3 19 236.05 21.67
 -3 -3 -20 28.56 3.3
 -3 -3 -20 28.18 3.18
 -3 3 -20 29.11 3.71
 -3 -3 -21 103.3 7.02
 -3 -3 -21 100.28 6.9
 -3 3 -21 109.22 7.49
 -3 -3 -22 4.15 1.59
 -3 3 -22 8.07 2.17
 -3 -3 -22 5.75 1.8
 -3 -3 -23 20.78 2.28
 -3 -3 -23 18.97 2.25
 -3 3 -23 21.02 2.74
 -3 3 -24 3.08 1.55
 -3 3 -25 3.75 1.37
 3 4 -27 19.74 2.66
 -3 -4 27 36.59 2.85
 3 4 -26 1.01 1.97
 -3 -4 26 1.15 1.69
 3 4 -25 21.63 3.39
 -3 -4 25 33.74 3.53
 -3 -4 24 3.41 2.34
 3 4 -24 2.29 2.72
 -3 -4 23 29.3 3.97
 3 4 -23 27.74 4.1
 3 4 -22 2.04 5.28
 3 4 -22 1.81 3.3
 -3 -4 22 -1.09 2.79
 -3 4 21 20.91 8.41
 3 4 -20 1.89 3.53
 -3 -4 20 -1.23 3.14
 -3 4 20 -3.36 6.25
 3 4 -19 8.81 4
 -3 -4 19 10.35 3.45
 -3 4 19 8.89 7.21
 -3 -4 18 5.3 3.13
 -3 4 18 2.17 6.4
 3 4 -18 4.91 4
 3 4 -18 3.32 2.53
 -3 -4 17 24.49 4.18
 -3 -4 17 23.82 6.92
 -3 4 17 28.33 8.19
 3 4 -17 18.64 4.38
 3 4 -17 17.88 3.64
 -3 -4 16 0.95 2.82
 -3 4 16 1.01 5.27
 3 4 -16 1.14 3.5
 3 4 -16 -0.24 2.47
 -3 -4 16 2.83 4.5
 3 4 -15 158.1 10.88
 -3 -4 15 166.95 10.89
 -3 4 15 171.29 17.27
 3 4 -15 153.07 10.7
 -3 -4 14 1.59 2.39
 -3 4 14 -0.91 5.53
 -3 -4 14 -2.68 4.99
 3 4 -14 5.02 3.42
 -3 -4 14 -1.93 2.39
 3 4 -14 -0.43 2.24
 -3 -4 14 1.29 2.73
 3 4 -13 414.45 22.95
 -3 -4 13 384.4 22.8
 3 4 -13 425.99 23.22
 -3 -4 13 410.22 23.16
 -3 4 13 389.33 29.46
 -3 -4 13 411.98 23.25
 -3 -4 13 365.26 29.14
 3 4 -12 20.82 3.71
 -3 -4 12 28.29 7.33
 -3 -4 12 22.9 3.32
 -3 -4 12 24.5 3.57
 -3 -4 12 26.39 3.72
 -3 4 12 26.64 7.44
 -3 -4 11 932.66 51.08
 3 4 -11 977.59 51
 -3 -4 11 978.98 51.22
 -3 4 11 889.45 57.32
 -3 -4 11 1002.89 51.38
 -3 -4 11 942.38 58.29
 3 4 -10 3.4 2.7
 -3 -4 10 0.78 4.81
 -3 -4 10 3.25 2.13
 -3 -4 10 2.15 2.34
 -3 -4 10 4.47 2.53
 -3 4 10 0.71 4.83
 -3 -4 9 1277.86 66.91
 -3 -4 9 1212.83 66.66
 -3 -4 9 1343.69 66.93
 -3 4 9 1403.66 73.36
 3 4 -9 1262.08 66.5
 -3 -4 8 66.53 5.55
 -3 -4 8 79.91 5.7
 3 4 -8 64.68 5.28
 -3 -4 8 60.91 5.22
 -3 -4 7 1528.34 74.58
 -3 4 7 1320.68 79.16
 -3 -4 7 1410.73 74.58
 -3 -4 7 1395.16 74.29
 -3 -4 6 72.16 5.52
 -3 -4 6 68.71 5.56
 -3 -4 6 70.78 5.36
 -3 4 6 78.05 9.05
 -3 -4 6 69.03 7.65
 -3 -4 5 2324.45 115.97
 -3 -4 5 2262.94 121.84
 -3 4 5 1963.81 119.39
 -3 -4 5 2173.81 118.69
 -3 -4 5 2296.12 115.71
 -3 -4 4 14.22 2.64
 -3 -4 4 17.23 4.03
 -3 -4 4 23.25 6.02
 -3 4 4 22.92 5.72
 -3 4 3 1203.89 70.42
 -3 -4 3 1434.81 73.46
 -3 4 2 7.66 4.29
 -3 4 1 531.05 32.64
 -3 -4 1 598.55 35.12
 -3 4 0 35.66 6.46
 -3 4 0 37.82 5.41
 3 -4 0 35.82 4.93
 -3 -4 0 45.76 7.18
 -3 4 -1 352.12 20.9
 3 -4 1 293.1 20.48
 -3 4 -1 348.2 23.14
 -3 -4 -1 352.1 23.64
 -3 4 -2 11.64 3.48
 3 -4 2 9.38 3.17
 -3 -4 -2 11.41 5.36
 3 -4 3 4.15 2.92
 -3 4 -4 13.16 2.43
 -3 -4 -4 15.07 2.14
 -3 4 -5 10.03 2.16
 -3 -4 -5 9.09 1.9
 -3 -4 -5 8.83 2.06
 -3 4 -6 0.54 1.76
 -3 -4 -6 1.88 1.92
 -3 4 -6 4.22 3.68
 -3 4 -7 116.43 7.44
 -3 4 -7 115.62 11.86
 3 -4 7 104.25 10.85
 -3 -4 -7 105.16 7.47
 -3 -4 -7 112.83 7.32
 -3 4 -8 4.64 3.77
 -3 4 -8 3.21 1.77
 3 -4 8 1.23 3.31
 -3 -4 -8 3.34 1.82
 -3 -4 -9 175.75 10.92
 -3 4 -9 173.23 10.7
 3 -4 9 185.6 15.7
 -3 4 -9 167.36 15.58
 3 -4 10 2.17 3.71
 -3 4 -10 -0.65 1.97
 -3 4 -10 -1.49 3.82
 -3 -4 -10 1.24 1.95
 -3 -4 -11 293.5 17.28
 -3 4 -11 295.07 23.02
 -3 4 -11 301.24 17.16
 3 -4 11 279.63 22.81
 -3 4 -11 298.97 17.11
 3 4 12 3.31 3.48
 3 -4 12 2.51 3.99
 -3 4 -12 3.06 2.09
 -3 4 -12 4.17 4.47
 -3 4 -12 5.24 2.06
 -3 -4 -12 4.78 2.27
 -3 -4 -13 120.66 8.66
 -3 4 -13 122.1 8.37
 -3 4 -13 120 8.33
 3 -4 13 102.1 12.96
 3 4 13 141.82 13.02
 3 4 14 0.69 4.06
 3 -4 14 4.67 4.8
 -3 4 -14 5.19 2.27
 -3 4 -14 6.94 2.3
 -3 -4 -15 2.01 2.19
 -3 4 -15 2.57 2.21
 -3 4 -15 3.1 2.17
 3 -4 15 1.95 4.65
 -3 -4 -16 56.61 5
 -3 4 -16 61.84 5.24
 3 -4 16 65.91 10.29
 -3 4 -17 9.87 2.67
 3 -4 17 13.07 5.63
 -3 -4 -17 10.15 2.45
 3 -4 18 13.92 6.74
 -3 4 -19 17.82 2.97
 3 -4 19 20.19 6.79
 -3 -4 -19 16.69 2.71
 -3 4 -20 2.19 1.97
 -3 -4 -20 1.31 1.87
 -3 4 -21 0.49 1.81
 -3 -4 -21 -0.87 1.7
 -3 4 -22 4.5 1.92
 -3 -4 -22 3.89 1.74
 -3 4 -23 1.98 1.58
 -3 -4 -23 0.84 1.36
 -3 4 -24 3.83 1.45
 -3 -5 26 3.7 1.38
 3 5 -26 4.02 1.73
 -3 -5 25 30.12 3.09
 3 5 -25 26.28 3.2
 -3 -5 24 -0.28 1.94
 3 -5 -24 1.7 1.2
 3 5 -24 4.17 2.55
 3 5 -23 44.94 4.86
 -3 -5 23 52.18 4.73
 3 5 -22 17.68 6.2
 -3 -5 22 28.72 3.82
 3 5 -22 29.37 4.28
 -3 -5 21 45.53 4.9
 3 5 -21 44.88 5.41
 -3 5 20 33.27 9.83
 3 5 -19 68.58 6.91
 -3 -5 19 63.96 6.29
 -3 5 19 86.11 13.35
 -3 -5 18 17.22 7.34
 -3 5 18 34.91 9.07
 3 5 -18 17.2 4.55
 -3 -5 18 19.5 3.74
 3 5 -17 44.74 5.76
 -3 -5 17 36.93 9.09
 -3 5 17 39.93 9.8
 -3 -5 17 50.52 5.35
 3 5 -16 95.38 7.93
 -3 5 16 85.28 13.15
 -3 -5 16 92.46 7.5
 -3 -5 16 82.35 13.28
 -3 -5 15 83.95 12.79
 -3 -5 15 84.28 7.2
 3 5 -15 93.93 7.56
 -3 5 15 82.58 12.88
 -3 -5 15 91.79 7.68
 3 5 -14 172.73 11.38
 -3 -5 14 159.24 11.1
 -3 5 14 166.4 18.13
 -3 -5 14 183.8 11.43
 -3 -5 14 169.34 11.74
 -3 -5 14 154.62 17.82
 -3 -5 13 21.25 6.86
 3 5 -13 14.53 3.63
 -3 -5 13 11.97 3.13
 -3 -5 13 13.46 3.08
 -3 5 13 26.09 7.6
 -3 -5 13 15.53 3.45
 3 5 -12 107.66 7.44
 -3 -5 12 87.33 7.2
 -3 -5 12 89.43 7.48
 -3 -5 12 103.79 7.4
 -3 -5 12 88.32 12.74
 3 5 -11 10.47 3.1
 -3 -5 11 8.13 2.66
 -3 -5 11 10.14 2.8
 -3 -5 11 6.9 2.54
 -3 -5 11 11.39 5.98
 -3 5 11 6.59 5.42
 -3 5 10 16.89 6.41
 -3 -5 10 31.33 7.85
 3 5 -10 22.68 3.66
 -3 -5 10 32.39 3.7
 -3 -5 10 23.73 3.58
 3 -5 -10 21.73 5.9
 -3 -5 10 24.63 3.41
 3 5 -9 75.35 5.86
 -3 -5 9 75.52 10.93
 -3 -5 9 78.79 6.08
 -3 -5 9 73.42 6.13
 3 -5 -9 74.19 9.49
 -3 -5 9 73.52 5.86
 -3 5 9 73.17 10.11
 -3 -5 8 2.35 2.1
 3 5 -8 6.88 2.51
 -3 -5 8 3.99 2.1
 -3 -5 8 6.42 2.44
 -3 5 8 1.98 4.53
 -3 -5 8 3.44 5.24
 3 -5 -8 -0.66 3.91
 -3 -5 7 30.65 3.56
 -3 -5 7 30.81 3.55
 -3 -5 7 37.07 7.8
 3 -5 -7 28.29 6.17
 3 5 -7 27.37 3.46
 -3 -5 7 29.35 3.37
 -3 -5 6 0.59 1.94
 -3 -5 6 -0.68 1.96
 -3 -5 6 -1.6 4.46
 3 -5 -6 -0.65 4.03
 -3 -5 5 28.16 3.23
 -3 -5 5 33.79 3.77
 -3 5 5 27.45 6.07
 -3 -5 5 41.79 7.78
 3 -5 -5 30.93 6.46
 -3 -5 4 188.91 11.56
 -3 5 4 193.21 15.29
 -3 -5 4 156.97 16.15
 -3 -5 4 187.93 11.2
 -3 -5 3 12.52 5.54
 -3 -5 3 6.91 2.45
 -3 -5 3 7.78 2.15
 -3 5 3 3.36 4.05
 -3 -5 2 136.21 9.18
 -3 -5 2 142.84 8.85
 -3 -5 2 157.45 9.1
 -3 5 1 28.87 4.96
 -3 -5 1 19.35 3.15
 -3 -5 1 19.69 2.57
 -3 -5 1 23.8 2.99
 -3 5 0 432.83 26.42
 -3 -5 0 436.57 24.06
 -3 -5 0 444.28 23.8
 -3 -5 -1 12.22 4.79
 -3 5 -1 11.97 3.46
 -3 5 -1 9.05 4.73
 -3 -5 -1 10.47 1.95
 -3 -5 -1 13.64 2.62
 -3 -5 -2 711.84 43.68
 -3 5 -2 644.68 39.98
 -3 5 -2 788.72 43.97
 -3 -5 -2 710.71 37.26
 -3 -5 -2 702.07 37.65
 3 -5 2 736.82 43.02
 -3 5 -3 0.85 1.85
 -3 -5 -3 1.57 1.45
 -3 -5 -3 4.91 1.62
 -3 -5 -3 3.66 2.15
 -3 5 -3 7.8 4.21
 3 -5 3 -0.59 3.8
 3 -5 3 -0.91 3.12
 -3 -5 -3 5.49 4.57
 -3 5 -3 4.3 2.79
 -3 -5 -4 215.62 13.14
 -3 -5 -4 222.08 18.24
 -3 -5 -4 231.24 12.84
 -3 5 -4 230.97 13.06
 -3 -5 -4 216.11 12.73
 3 -5 4 220.8 17.38
 -3 5 -4 199.49 16.05
 -3 5 -4 219.13 18.02
 -3 -5 -5 40.51 3.96
 -3 -5 -5 37.49 3.45
 -3 5 -5 38.66 7.14
 -3 -5 -5 39.7 3.96
 -3 5 -5 45.22 3.97
 3 -5 5 36.26 6.53
 3 -5 6 70.92 8.43
 -3 -5 -6 57.12 4.44
 -3 -5 -6 60.95 5.07
 -3 5 -6 51.96 8.18
 3 -5 6 72.53 8.54
 -3 5 -6 62.02 4.87
 -3 -5 -7 369.3 21.19
 3 -5 7 393.67 25.83
 -3 5 -7 380.27 20.93
 3 -5 7 360.85 25.71
 -3 5 -7 392.07 27.25
 3 -5 8 41.87 6.69
 -3 -5 -8 39.34 3.98
 3 -5 8 33.83 6.62
 -3 5 -8 50.56 8.2
 -3 5 -8 43.78 4.04
 3 -5 9 212.35 17.13
 -3 -5 -9 222.02 13.38
 -3 5 -9 214.2 18.89
 3 -5 9 215.01 18.14
 -3 5 -9 205.31 12.83
 -3 5 -9 237.8 13.2
 3 -5 10 37.82 7.18
 -3 -5 -10 37.11 4.04
 -3 5 -10 48.97 8.61
 -3 5 -10 34.45 3.52
 -3 5 -10 31.38 3.56
 -3 -5 -11 255.1 15.21
 -3 5 -11 249.17 20.98
 3 -5 11 231.54 20.27
 -3 5 -11 237.91 14.65
 -3 5 -11 266.1 14.95
 3 -5 12 19.99 6.45
 -3 5 -12 18.66 6.36
 -3 -5 -12 23.95 3.49
 -3 5 -12 29.46 3.41
 -3 5 -12 27.62 3.32
 -3 -5 -13 277.32 17.57
 -3 5 -13 316.42 17.48
 -3 5 -13 293.44 17.31
 3 -5 13 335.64 25.11
 -3 5 -14 142.25 9.45
 -3 -5 -14 141.12 9.63
 3 -5 14 137.05 15.57
 -3 5 -14 147.37 9.59
 -3 5 -15 525.99 29.27
 -3 -5 -15 530.93 29.5
 3 -5 15 492.15 36.74
 -3 5 -15 551.43 29.47
 -3 -5 -16 100.64 7.61
 -3 5 -16 107.52 7.62
 3 -5 16 106.27 13.6
 3 -5 17 366.03 28.8
 -3 -5 -18 95.11 6.92
 -3 5 -18 97.4 6.98
 -3 5 -19 123.24 8.37
 -3 -5 -19 127.29 8.45
 -3 -5 -20 40.7 3.86
 -3 5 -20 39.71 3.88
 -3 -5 -21 48.25 4.02
 -3 5 -21 44.01 4.02
 -3 -5 -22 2.02 1.41
 -3 5 -22 5.36 1.72
 -3 -5 -23 35.57 2.88
 -3 5 -23 32.66 2.91
 3 6 -26 2.31 1.28
 3 6 -25 10.41 2.08
 3 6 -24 2.97 2.22
 3 -6 -24 1.33 0.95
 -3 -6 24 0.71 1.36
 3 6 -23 16.93 3
 -3 -6 23 15.79 2.49
 -3 -6 22 4.62 2.14
 3 6 -22 4.3 2.83
 3 6 -22 5.3 5.27
 -3 -6 21 12.58 2.79
 3 6 -21 13.37 3.53
 -3 -6 20 2.2 2.45
 3 6 -20 4.51 3.31
 -3 6 19 10.48 7.28
 -3 -6 19 11.8 3.1
 3 6 -19 13.85 4.06
 -3 6 18 -2.15 5.75
 -3 -6 18 -4.14 5.66
 -3 -6 17 13.65 3.21
 -3 6 17 21.7 8.34
 3 6 -17 12.29 4.07
 -3 -6 17 20.76 7.5
 -3 -6 16 32.05 4.26
 -3 -6 16 24.02 8.55
 -3 6 16 45.43 9.61
 3 6 -16 30.92 4.81
 3 6 -15 24.64 4.58
 -3 -6 15 23.83 3.72
 -3 -6 15 13.27 3.35
 -3 -6 15 26.78 4.48
 -3 6 15 14.83 7.31
 -3 -6 15 13.95 7.27
 3 6 -14 6.75 3.68
 -3 -6 14 9.05 2.9
 -3 -6 14 9.44 3.03
 -3 -6 14 9.21 3.51
 -3 6 14 14.34 7.62
 -3 -6 14 12.73 6.6
 3 6 -13 30.09 4.44
 -3 -6 13 21.24 3.71
 -3 -6 13 21.38 3.63
 -3 6 13 18.62 7.75
 -3 -6 13 25.41 4.31
 -3 -6 13 28.77 8.98
 -3 -6 12 85.86 13.58
 -3 -6 12 67.8 6.06
 -3 6 12 81.13 11.85
 -3 -6 12 73.96 6.73
 -3 -6 12 70.02 6.31
 3 6 -12 73.32 6.3
 -3 6 11 0.86 4.61
 -3 -6 11 3.68 2.54
 -3 -6 11 3.61 2.5
 -3 -6 11 0.47 2.67
 3 6 -11 4.88 2.96
 -3 6 10 24.93 6.96
 -3 -6 10 30.05 3.82
 3 6 -10 28.14 3.84
 -3 -6 10 27.82 3.78
 -3 -6 10 24.57 3.91
 -3 -6 10 30.05 8.42
 3 -6 -10 29.99 7.08
 -3 6 9 0.72 4.69
 -3 -6 9 -1.12 2.31
 -3 -6 9 2.1 2.18
 3 6 -9 -1.26 2.52
 -3 -6 9 2.77 2.52
 -3 -6 9 -5.2 6.64
 3 -6 -9 -0.77 4.06
 -3 6 8 13.34 5.33
 -3 -6 8 16.91 2.95
 3 6 -8 18.39 3.16
 -3 -6 8 13.95 3.07
 -3 -6 8 17.1 7.35
 3 -6 -8 19.21 6
 -3 6 7 10.47 4.73
 -3 -6 7 5.58 2.39
 3 6 -7 10.16 2.64
 3 -6 -7 10.64 5.01
 -3 -6 7 9.76 6.06
 -3 -6 7 5.96 2.49
 -3 -6 6 11.78 2.52
 -3 -6 6 9.42 5.77
 3 -6 -6 10.5 5.29
 -3 -6 6 13.37 2.86
 -3 -6 5 113.18 13.68
 3 -6 -5 111.1 12.21
 -3 -6 5 106.22 7.41
 -3 -6 5 105.95 7.8
 -3 -6 4 15.03 3.03
 -3 6 4 12.67 4.85
 3 -6 -4 16.08 5.38
 -3 -6 4 23.67 3.05
 -3 -6 4 19.54 6.79
 -3 -6 3 152.31 9.79
 -3 -6 3 137.93 9.17
 -3 -6 3 149.37 9.38
 3 -6 -3 154.46 14.84
 -3 -6 2 31.7 3.88
 3 -6 -2 30.66 6.6
 -3 -6 2 36.45 3.58
 -3 -6 2 30.9 3.3
 -3 -6 1 38.75 8.04
 -3 -6 1 53.58 4.93
 3 -6 -1 42.97 7.7
 -3 6 1 42.9 8.5
 -3 -6 1 47.6 4.09
 -3 -6 1 57.66 4.68
 -3 6 0 91.11 12.05
 -3 -6 0 121.98 7.41
 3 -6 0 121.14 12.69
 -3 -6 0 128.33 13.49
 3 -6 0 105.24 7.11
 -3 -6 0 113.83 7.7
 -3 6 -1 177.51 16.59
 -3 -6 -1 170.33 10.22
 3 -6 1 166.74 15.49
 -3 -6 -1 175.25 16.3
 3 -6 1 161.6 9.95
 -3 -6 -1 185.7 10.8
 -3 6 -2 318.39 24.66
 3 -6 2 306.04 23.25
 -3 -6 -2 331.59 24.59
 -3 -6 -2 315.13 17.73
 -3 -6 -2 323.96 18.25
 -3 -6 -3 385.18 21.43
 -3 6 -3 433.98 21.99
 3 -6 3 379.24 27.13
 -3 -6 -3 375.49 21.59
 -3 6 -3 371.45 28.09
 -3 -6 -3 380.23 21.93
 -3 -6 -3 405.95 28.4
 -3 6 -4 271.04 14.81
 3 -6 4 264.25 20.13
 -3 -6 -4 232.02 14.44
 -3 -6 -4 265.24 15.1
 -3 6 -4 274.02 21.16
 -3 -6 -4 245.07 14.93
 -3 -6 -4 228.28 20.08
 -3 6 -5 755.61 36.28
 3 -6 5 687.33 42.06
 -3 -6 -5 643.81 35.93
 -3 -6 -5 682.74 36.6
 -3 6 -5 672.09 43.02
 -3 -6 -5 621.94 36.28
 -3 -6 -5 673.87 42.59
 -3 -6 -6 127.76 8.53
 -3 6 -6 147.2 8.85
 -3 6 -6 148.37 14.5
 3 -6 6 137.14 13.34
 -3 -6 -6 128.48 9.05
 3 -6 7 186.28 16.7
 -3 -6 -7 189.03 11.87
 -3 6 -7 217.73 12.25
 -3 -6 -7 216.36 12.71
 3 -6 7 197.28 17.26
 -3 6 -7 175.56 17.52
 -3 6 -8 69.03 5.46
 -3 -6 -8 72.8 6.01
 3 -6 8 86.33 10.08
 3 -6 8 71.03 9.67
 -3 6 -8 77.33 10.79
 -3 6 -9 169 16.59
 -3 6 -9 180.99 10.92
 3 -6 9 172.67 16.23
 -3 -6 -9 170.22 11.3
 -3 6 -10 152.77 15.04
 -3 6 -10 128.56 8.26
 -3 6 -10 113.34 7.9
 -3 -6 -10 116.18 8.58
 3 -6 10 137.42 14.07
 -3 -6 -11 48.8 4.92
 3 -6 11 51.05 8.84
 -3 6 -11 53.47 4.46
 -3 6 -11 45.01 9.02
 -3 -6 -12 51.64 5.11
 3 -6 12 51.21 9.37
 -3 6 -12 56.13 4.62
 -3 6 -12 60.95 9.88
 3 -6 13 72.81 11.07
 -3 -6 -13 86.04 6.62
 -3 -6 -13 85.09 6.77
 -3 6 -13 81.32 6.12
 -3 -6 -14 17.19 2.99
 -3 6 -14 13.87 2.49
 3 -6 14 17.43 6.23
 -3 -6 -15 2.68 2.13
 3 -6 15 6.86 5.26
 3 -6 16 14.61 5.96
 -3 6 -16 10.27 2.38
 3 -6 17 72.59 5.84
 -3 -6 -17 86.12 6.42
 -3 6 -17 88.99 6.12
 3 -6 18 46.8 4.06
 -3 -6 -18 51.98 4.68
 -3 6 -18 57.32 4.49
 -3 -6 -19 93.68 6.86
 -3 6 -19 104.5 6.77
 -3 -6 -20 28.16 3.23
 -3 6 -20 32.56 3.06
 -3 -6 -21 113.29 5.28
 -3 6 -21 106.89 4.88
 -3 -6 -22 58.6 4.24
 3 7 -24 4.07 1.78
 3 7 -23 23.07 2.71
 3 -7 -23 10.5 1.62
 3 7 -22 4.14 2.4
 3 7 -22 2.19 4.35
 3 -7 -22 1.33 1.4
 3 -7 -21 13.2 2.49
 3 7 -21 18.54 3.39
 3 -7 -20 1.04 1.91
 3 7 -20 7.65 3.19
 3 7 -19 67.4 6.19
 3 7 -18 16.73 4.07
 -3 7 17 121.17 15.18
 -3 -7 17 110.69 15.01
 -3 -7 16 2.29 5.32
 -3 7 16 3.05 5.78
 -3 -7 15 83.79 14.3
 -3 7 15 104.96 13.8
 -3 -7 15 92.18 7.75
 3 7 -15 99.47 8.02
 -3 -7 15 105.33 8.61
 -3 7 14 4.91 5.89
 3 7 -14 1.74 3.4
 -3 -7 14 7.39 6.32
 -3 -7 14 -1.63 2.79
 -3 -7 14 2.82 2.96
 -3 -7 13 199.62 21.21
 -3 7 13 153.62 17.5
 3 7 -13 181.17 11.74
 -3 -7 13 179.95 12.06
 -3 -7 13 169.66 12.3
 3 7 -12 28.18 4.31
 -3 -7 12 17.31 7.99
 -3 -7 12 26.12 4.46
 -3 -7 12 25.48 4.05
 -3 7 12 22.71 7.27
 -3 -7 11 55.13 12.2
 -3 -7 11 70.39 6.22
 -3 -7 11 59.69 6.23
 3 7 -11 73.18 6.12
 -3 7 10 12.8 6.26
 -3 -7 10 27.55 8.76
 3 -7 -10 19.19 6.13
 -3 -7 10 24.16 4.09
 -3 -7 10 21.11 3.66
 3 7 -10 21.28 3.68
 -3 7 9 13.13 5.62
 3 7 -9 19.65 3.42
 -3 -7 9 16.8 3.34
 -3 -7 9 14.1 3.47
 -3 -7 9 14.17 7.69
 -3 -7 8 -1.15 6.92
 -3 -7 8 2.59 2.53
 3 7 -8 8.7 3.01
 3 -7 -8 1.79 4.4
 -3 -7 8 12.03 2.97
 -3 -7 7 20.84 3.35
 -3 -7 7 23.16 3.77
 -3 -7 7 21.22 7.81
 3 -7 -7 28.44 7.17
 -3 -7 6 0.39 2.15
 -3 -7 6 2.69 2.48
 -3 -7 6 8.76 6.34
 3 -7 -6 2.63 4.71
 -3 -7 5 46.13 4.66
 -3 -7 5 46.97 4.99
 -3 -7 5 39.42 9.56
 3 -7 -5 61.5 9.45
 -3 -7 4 3.73 2.29
 3 -7 -4 8.54 4.86
 -3 -7 4 3.7 2.39
 -3 -7 3 97.71 7.16
 -3 -7 3 96.82 7.62
 3 -7 -3 98.65 12.4
 -3 -7 2 14.68 6.3
 3 -7 -2 17.97 2.56
 -3 7 2 7.53 5.77
 -3 -7 2 11.2 2.75
 3 -7 -2 8.32 5.11
 -3 -7 2 9.01 2.77
 3 -7 -1 382.65 21.55
 -3 -7 1 392.72 21.95
 3 -7 -1 434.65 29.28
 -3 -7 1 371.36 22.3
 -3 7 1 414.94 30.38
 -3 -7 1 405.06 29.78
 3 -7 0 10.74 2.16
 -3 -7 0 14.96 2.76
 3 -7 0 7.32 5.3
 -3 7 0 15.43 6.47
 -3 -7 0 19.89 6.52
 -3 7 -1 366.21 26.14
 3 -7 1 300.79 17.06
 3 -7 1 323.39 24.18
 -3 -7 -1 300.11 17.8
 -3 -7 -1 293.52 24.58
 3 -7 2 11.17 5.18
 -3 -7 -2 5.89 2.61
 -3 -7 -2 3.5 4.71
 -3 7 -2 6.15 5.37
 -3 7 -2 8.78 2.47
 3 -7 3 460.02 31.45
 -3 7 -3 443.89 24.75
 -3 -7 -3 426.33 31.62
 -3 7 -3 486.04 33.1
 -3 -7 -3 447.71 25.1
 3 -7 4 38.6 7.53
 -3 7 -4 42.56 4.06
 -3 7 -4 49.85 8.95
 -3 -7 -4 38.33 4.27
 -3 -7 -4 34.01 4.18
 -3 -7 -4 48.2 8.52
 -3 7 -5 237.07 19.62
 -3 -7 -5 211.87 12.61
 -3 -7 -5 192.38 12.02
 3 -7 5 192.63 17.52
 -3 -7 -5 157.73 16.72
 -3 -7 -6 19.76 2.83
 -3 -7 -6 21.64 3.44
 3 -7 6 17.26 5.52
 -3 7 -6 19.13 6.53
 -3 -7 -7 116.69 8.07
 -3 -7 -7 130.91 8.7
 3 -7 7 109.55 12.51
 -3 7 -7 117.28 13.77
 -3 -7 -8 110.36 7.68
 -3 -7 -8 118.39 8.36
 3 -7 8 107.43 12.18
 -3 7 -8 130.07 14.33
 -3 -7 -9 226.52 13.52
 -3 7 -9 224.85 20.15
 -3 -7 -10 131.64 8.98
 3 -7 10 132.58 14.72
 -3 7 -10 102.7 13.49
 3 -7 11 28.94 7.36
 -3 -7 -11 37.95 4.34
 -3 -7 -11 32.52 3.91
 -3 7 -11 26.75 7.4
 -3 -7 -12 236.03 14.3
 3 -7 12 214.48 13.73
 -3 7 -12 240.54 21.17
 -3 -7 -12 245.45 14.26
 3 -7 12 217.5 20.74
 -3 -7 -13 8.51 2.7
 3 -7 13 1.99 4.5
 -3 -7 -13 6.82 2.43
 3 -7 14 191.28 19.14
 -3 -7 -15 10.11 2.49
 3 -7 16 109.29 7.92
 -3 -7 -16 132.67 8.37
 3 -7 17 23.03 2.86
 -3 -7 -17 28.27 3.28
 3 -7 18 66.42 5.01
 -3 -7 -18 87.5 5.82
 -3 -7 -19 -0.27 1.69
 -3 -7 -20 28.66 2.89
 -3 -7 -21 7.24 1.6
 -3 7 -21 0.08 1.8
 3 8 -23 0.83 1.31
 3 8 -22 7.79 2
 3 -8 -22 3.35 1.11
 3 8 -21 2.3 4.17
 3 8 -21 3.03 2.12
 3 -8 -21 1.38 1.28
 3 8 -20 4.78 2.41
 3 -8 -20 1.51 1.61
 3 8 -19 5.81 2.82
 3 -8 -19 5.17 2.11
 3 8 -18 4.71 2.93
 3 -8 -18 3.28 2.05
 3 8 -17 1.29 3.04
 3 -8 -17 -1.3 2.29
 3 8 -16 13.67 3.67
 -3 -8 16 15.25 2.88
 3 -8 -16 13.39 3.24
 -3 -8 15 8.04 6.03
 3 8 -15 3.44 3.24
 -3 -8 15 -1.22 2.54
 -3 -8 14 104.01 15.6
 -3 -8 13 2.53 3.12
 -3 -8 13 2.83 2.63
 3 8 -13 1.23 3.3
 -3 -8 13 4.97 5.93
 3 8 -12 179.81 12.01
 -3 -8 12 173.14 12.12
 -3 -8 12 180.33 20.82
 -3 -8 12 197.99 12.93
 -3 -8 11 12.55 3.62
 -3 -8 11 5.09 2.83
 -3 -8 11 -1.27 6.8
 3 8 -11 4.48 3.28
 -3 -8 10 202.82 22.61
 3 8 -10 196.63 12.72
 -3 -8 10 228.4 13.6
 -3 -8 10 201.72 13.7
 -3 -8 9 16.53 3.83
 -3 -8 9 18.8 3.62
 3 -8 -9 8.9 6.17
 -3 -8 9 15.03 7.8
 -3 -8 8 299.19 29.13
 -3 -8 8 348.46 20.21
 3 -8 -8 329.28 27.62
 -3 -8 8 343.72 20.64
 3 -8 -7 8.03 5.46
 -3 -8 7 19.86 3.88
 -3 -8 7 17.38 3.64
 3 -8 -7 20.96 3.47
 -3 -8 7 15.86 8.7
 3 -8 -6 393.09 21.47
 3 -8 -6 316.37 28.06
 -3 -8 6 363.11 21.34
 -3 -8 6 329.97 30.65
 -3 -8 6 364.27 21.79
 -3 -8 5 15.46 3.15
 -3 -8 5 9.37 3.35
 3 -8 -5 11.37 2.76
 3 -8 -4 449.87 23.97
 -3 -8 4 425.25 24.03
 -3 -8 4 404.38 24.4
 -3 -8 3 27.11 4.32
 3 -8 -3 37.64 3.98
 -3 8 3 29.93 8.6
 3 -8 -3 34.21 8.58
 -3 -8 3 29.64 8.83
 -3 -8 3 33.24 4.2
 -3 -8 2 415.31 22.58
 3 -8 -2 370.61 29.63
 -3 8 2 377.08 30.68
 -3 -8 2 362.45 22.71
 3 -8 -2 394.41 22.21
 -3 -8 2 418.77 31.49
 3 -8 -1 15.25 2.55
 -3 8 1 21.77 7.39
 -3 -8 1 16.11 3.21
 -3 -8 1 13.49 7.13
 3 -8 -1 6.67 6.55
 -3 -8 0 118.03 14.93
 3 -8 0 124.95 14.65
 -3 -8 0 125.91 8.76
 3 -8 0 119.69 8
 -3 8 0 96.95 13.95
 3 -8 1 6.48 4.86
 -3 -8 -1 -1.07 2.3
 -3 8 -1 -2 4.63
 -3 -8 -1 -0.99 4.97
 3 -8 1 0.6 1.49
 -3 8 -2 14.78 6.4
 -3 -8 -2 10.53 5.57
 -3 -8 -2 9.1 2.89
 -3 -8 -3 8.13 2.69
 -3 8 -3 1.94 5.33
 3 -8 3 7.17 4.4
 -3 -8 -3 10.12 5.71
 -3 -8 -3 8.97 2.9
 -3 -8 -4 1.09 2.22
 -3 8 -4 2.87 4.91
 3 -8 4 2.65 3.99
 -3 -8 -4 3.51 4.5
 -3 -8 -4 2.85 2.34
 3 -8 5 4.36 4.38
 -3 -8 -5 5 2.57
 -3 8 -5 1.88 4.94
 3 -8 6 12.05 5.26
 -3 -8 -6 9.55 2.86
 -3 8 -6 2.79 4.9
 3 -8 7 9.38 4.68
 -3 -8 -7 8.47 2.68
 -3 8 -7 4.64 5.09
 3 -8 8 107.59 13.39
 -3 -8 -8 126.48 8.88
 -3 -8 -8 142.56 9.38
 -3 8 -8 148.91 15.7
 3 -8 9 21.8 5.74
 -3 -8 -9 20.38 3.26
 -3 8 -9 12.94 6.23
 -3 -8 -9 17.75 2.93
 -3 -8 -10 126.31 8.99
 -3 8 -10 107.83 13.7
 -3 -8 -10 127.14 8.72
 3 -8 10 128.6 8.79
 -3 -8 -11 -1.48 2.21
 -3 8 -11 1.81 4.53
 3 -8 12 47.21 4.4
 -3 -8 -13 -0.2 1.95
 -3 -8 -13 0.95 1.84
 3 -8 13 1.19 1.69
 -3 -8 -14 14.34 2.66
 3 -8 15 8.38 2.34
 -3 -8 -15 5.3 2.04
 3 -8 16 11.24 2.26
 -3 -8 -16 13.11 2.43
 3 -8 17 5.78 1.74
 -3 -8 -17 5.73 1.98
 3 -8 18 0.43 1.19
 -3 -8 -18 1.01 1.61
 -3 -8 -19 15.32 2.13
 -3 8 -20 -0.33 1.77
 -3 -8 -20 2.11 1.36
 3 -9 -21 1.22 0.8
 3 9 -20 9.56 1.94
 3 -9 -20 6.69 1.49
 3 -9 -19 2.65 1.54
 3 9 -19 3.28 2.01
 3 -9 -18 10.11 2.31
 3 9 -18 11.62 2.66
 3 -9 -17 5.92 2.27
 3 9 -17 9.79 2.86
 -3 -9 16 4.95 1.98
 3 -9 -16 8.27 2.41
 3 9 -16 2.27 2.82
 -3 -9 15 6.44 2.38
 3 -9 -15 6.94 2.59
 3 9 -15 7.92 2.95
 -3 -9 14 21.84 3.38
 3 9 -14 23.49 3.83
 3 -9 -14 20.54 3.69
 -3 -9 13 86.46 7.03
 3 -9 -13 83.37 7.21
 3 9 -13 75.12 6.6
 -3 -9 12 6.87 3.14
 -3 -9 12 17.81 8.02
 -3 -9 11 32.75 9.62
 3 -9 -10 0.52 2.54
 -3 -9 10 -0.73 2.6
 -3 -9 10 -1.23 5.71
 3 -9 -10 2.89 4.47
 -3 -9 10 2.86 3.07
 3 -9 -9 1.78 2.47
 -3 -9 9 6.36 2.82
 -3 -9 9 9.91 6.36
 3 -9 -9 5.23 5.12
 -3 -9 9 6.3 3.3
 3 -9 -8 -2.17 5.81
 3 -9 -8 1.24 2.32
 -3 -9 8 2.85 3.11
 -3 -9 8 7.1 2.9
 3 -9 -7 4.4 6.02
 -3 -9 7 9.05 3.05
 3 -9 -7 9.35 2.83
 -3 -9 7 3.96 3.27
 3 -9 -6 1.1 5.53
 3 -9 -6 1.61 2.16
 -3 -9 6 1.46 2.56
 -3 9 6 1.15 5.61
 -3 -9 6 1.96 3.05
 -3 -9 5 18.03 4.02
 3 -9 -5 25.31 7.32
 -3 -9 5 17.95 7.76
 -3 -9 5 28.47 4.11
 -3 9 5 12.64 7.21
 3 -9 -5 27.65 3.81
 3 -9 -4 4.44 2.19
 3 -9 -4 9.83 5.86
 -3 -9 4 1.13 5.23
 -3 -9 4 5.04 2.85
 -3 9 4 3.44 5.33
 -3 -9 4 7.7 3.36
 -3 9 3 11.35 7.21
 -3 -9 3 35.06 4.39
 3 -9 -3 28.15 8.11
 3 -9 -3 34.68 3.89
 -3 -9 3 34.87 9.27
 3 -9 -2 13.47 2.7
 -3 9 2 12.2 6.78
 -3 -9 2 14.77 3.36
 3 -9 -2 4.27 4.56
 -3 -9 2 1.12 6.26
 -3 -9 1 121.88 15.46
 -3 9 1 77.45 13.44
 -3 -9 1 114.58 8.66
 3 -9 -1 120.85 14.71
 3 -9 -1 121.28 8.18
 3 -9 0 18.59 6.7
 -3 -9 0 7.86 2.99
 -3 -9 0 3.2 6.3
 -3 9 0 1.07 5.63
 3 -9 0 8.55 2.17
 3 -9 1 117.89 14.9
 -3 -9 -1 137.12 9.43
 -3 9 -1 118.82 15.36
 -3 -9 -1 97.52 13.93
 3 -9 2 2.99 4.5
 -3 -9 -2 -1.91 2.65
 -3 -9 -2 -0.93 2.27
 -3 9 -2 1.03 5.26
 -3 -9 -2 1.96 5.02
 -3 -9 -3 90.24 12.11
 -3 -9 -3 87 7.23
 -3 -9 -3 82.79 6.88
 -3 9 -3 70.93 11.56
 3 -9 3 77.13 11.78
 -3 -9 -4 4.23 2.63
 -3 9 -4 1.94 5.41
 3 -9 4 7.63 5.12
 -3 -9 -4 6.91 2.55
 -3 9 -5 0.95 4.75
 3 -9 5 8.42 5.23
 -3 -9 -5 6.13 2.69
 -3 9 -6 7.44 4.99
 3 -9 6 0.91 4
 -3 -9 -6 4.53 2.39
 -3 9 -7 14.68 6.39
 3 -9 7 20.03 6.08
 -3 -9 -7 28.67 3.63
 3 -9 8 51.86 8.74
 -3 9 -8 61.78 9.87
 -3 -9 -9 5.65 2.17
 -3 9 -9 1.74 4.66
 -3 -9 -10 97.48 7.16
 3 -9 10 105.18 7.38
 -3 -9 -10 100.07 7.47
 -3 -9 -11 6.53 2.08
 3 -9 11 12.05 2.49
 -3 -9 -11 10.46 2.74
 -3 -9 -12 88.6 6.68
 3 -9 12 88.21 6.34
 -3 -9 -12 91.82 6.61
 3 -9 13 39.83 3.62
 -3 -9 -13 38.1 3.9
 3 -9 14 88.52 6.02
 -3 -9 -14 102.4 6.79
 3 -9 14 105.68 6.95
 -3 -9 -15 66.2 5.13
 3 -9 15 67.84 5.13
 3 -9 16 82.94 5.72
 -3 -9 -16 89.08 5.97
 -3 -9 -17 49.91 3.74
 3 -9 17 39.77 3.31
 -3 -9 -18 103.87 6.45
 3 -10 -19 1.58 0.97
 3 10 -19 1 2.91
 3 -10 -18 4.08 1.32
 3 -10 -17 3.93 1.57
 -3 -10 16 12.42 1.75
 3 10 -16 9.37 2.09
 3 -10 -16 13.84 2.39
 3 -10 -15 -0.66 1.72
 -3 -10 15 2.43 1.58
 3 -10 -14 4.79 2.18
 -3 -10 14 9.54 2.4
 3 -10 -13 5.43 2.26
 -3 -10 13 2.7 2.39
 3 -10 -12 8.19 2.67
 -3 -10 12 3.78 2.63
 3 -10 -11 6.77 2.65
 -3 -10 11 5.56 2.74
 3 -10 -10 9.5 2.96
 3 -10 -10 11.85 3
 -3 -10 10 12.89 3.22
 3 -10 -9 18.52 3.48
 -3 -10 9 24.21 3.87
 3 -10 -8 15.45 3.26
 -3 -10 8 11.85 3.36
 -3 10 8 4.38 6.13
 -3 -10 8 2.02 5.54
 3 -10 -7 38.24 9.18
 -3 10 7 34.54 9.3
 -3 -10 7 33.85 8.59
 3 -10 -6 1.1 5.41
 -3 10 6 7.86 5.77
 -3 -10 6 10.43 6.26
 3 -10 -5 27.15 8.11
 -3 -10 5 22.21 7.86
 -3 10 5 21.32 8.14
 -3 -10 4 18.16 7.15
 -3 10 4 5.53 5.85
 -3 -10 3 7.49 5.85
 3 -10 -3 1.14 5.59
 -3 10 3 1.09 5.07
 -3 -10 2 13.79 6.69
 3 -10 -2 11.3 6.2
 -3 10 2 5.35 5.88
 -3 -10 1 5.19 5.57
 3 -10 -1 7.79 5.85
 -3 10 1 5.24 5.39
 -3 -10 0 22.06 7.34
 3 -10 0 21.78 6.91
 -3 10 0 12.23 7.12
 -3 -10 -1 6.67 5
 3 -10 1 3.18 4.49
 -3 10 -1 -1.97 5.5
 -3 -10 -2 54.53 10.08
 3 -10 2 49.33 10.13
 -3 10 -2 62.61 10.75
 3 -10 3 26.53 7.16
 -3 10 -3 21.89 7.09
 3 -10 4 78.95 11.52
 -3 10 -4 74.13 11.31
 -3 -10 -5 36.24 4.29
 3 -10 5 33.51 7.57
 3 -10 6 137.15 9.22
 -3 -10 -6 127.9 9.02
 3 -10 7 51.66 4.66
 -3 -10 -7 40.58 4.42
 3 -10 8 113.14 7.38
 -3 -10 -8 107.24 7.38
 3 -10 9 23.2 3.18
 3 -10 9 28.38 3.36
 -3 -10 -9 30.63 3.55
 -3 -10 -10 38.36 3.64
 3 -10 10 34.58 4.04
 3 -10 10 38.27 3.76
 -3 -10 -10 38.88 3.95
 3 -10 11 16.28 2.78
 -3 -10 -11 13.66 2.34
 -3 -10 -11 16.8 2.62
 3 -10 11 12.05 2.18
 3 -10 12 24.1 2.62
 3 -10 12 21.98 3
 -3 -10 -12 24.84 2.83
 3 -10 13 3.04 1.41
 -3 -10 -13 6.23 1.83
 -3 -10 -14 3.8 1.59
 3 -10 14 2.91 1.73
 -3 -10 -15 3.45 1.55
 3 -10 15 1.42 1.41
 -3 -10 -16 2.6 1.27
 3 -10 16 2.43 1.24
 3 -11 -17 -0.65 0.86
 3 11 -16 5.85 3.42
 3 -11 -16 27.16 2.38
 3 -11 -15 0.1 1.22
 3 -11 -14 36.57 3.41
 -3 -11 14 34.87 3.1
 -3 -11 13 1.23 1.65
 3 -11 -13 1.28 1.66
 -3 -11 12 11.41 2.61
 3 -11 -12 14.75 2.63
 -3 -11 11 0.85 2.13
 3 -11 -11 -1.04 2.07
 -3 -11 10 16.61 3.07
 3 -11 -10 15.12 2.72
 3 -11 -9 6.18 2.44
 -3 -11 9 11.62 2.96
 3 -11 -9 5.77 2.37
 3 -11 -8 3.33 2.52
 -3 -11 8 12.83 3.14
 3 -11 -8 10.45 2.65
 3 -11 -7 0.92 2.4
 -3 -11 7 -1.74 2.79
 3 -11 -7 -1.19 2.26
 3 -11 -6 0.25 2.48
 -3 -11 6 2.67 2.82
 3 -11 -6 0.79 2.05
 3 -11 -5 -0.35 1.89
 3 -11 -5 -1.16 2.1
 -3 -11 5 0.9 2.69
 3 -11 -4 35.48 4.04
 -3 -11 4 35.38 4.59
 3 -11 -4 35.29 4.17
 -3 -11 3 0.22 2.47
 3 -11 -3 2.79 2.28
 -3 -11 3 4.7 2.81
 3 -11 -3 6.53 2.34
 -3 -11 2 56.67 5.72
 3 -11 -2 67.95 5.32
 -3 -11 2 54.83 5.73
 3 -11 -2 58.61 5.59
 -3 -11 1 1.06 2.32
 3 -11 -1 1.26 2.29
 -3 -11 1 3.72 2.89
 3 -11 -1 -0.64 1.99
 -3 -11 0 71.08 6.02
 3 -11 0 68.23 6.01
 -3 -11 0 59.56 5.89
 -3 -11 -1 1.2 2.05
 3 -11 1 -0.83 2.21
 3 -11 1 -0.76 2.16
 -3 -11 -1 1.26 2.43
 -3 -11 -2 134.14 9.2
 3 -11 2 151.12 9.51
 3 -11 2 125.06 9.08
 -3 -11 -2 114.94 8.99
 -3 -11 -3 3.77 2.38
 -3 -11 -3 3.35 2.15
 3 -11 3 1.78 2.36
 3 -11 3 3.35 2.27
 3 -11 4 138.47 8.94
 3 -11 4 104.53 8.62
 3 -11 4 131.87 8.9
 -3 -11 -4 125.95 8.55
 3 -11 5 3.09 2.04
 -3 -11 -5 1.03 2.06
 3 -11 5 1.26 2.21
 3 -11 5 -0.19 2.31
 3 -11 6 113 7.27
 3 -11 6 83.73 6.92
 3 -11 6 98.27 7.27
 -3 -11 -6 100.66 7.03
 3 -11 7 1.55 1.75
 -3 -11 -7 1.85 1.9
 3 -11 7 2.68 1.99
 3 -11 7 4.39 2.3
 -3 -11 -8 63.39 4.66
 3 -11 8 60.02 4.52
 3 -11 8 49.54 4.6
 3 -11 9 18.15 2.42
 3 -11 9 17.02 2.68
 -3 -11 -9 14.28 2.29
 3 -11 10 5.37 1.72
 3 -11 10 6.86 2.09
 3 -11 11 15.8 2.12
 3 -11 11 20.53 2.63
 3 -11 12 0.36 1.03
 3 -11 12 0.93 1.63
 3 -11 13 48.43 3.81
 3 -11 14 1.39 1.18
 3 -12 -13 8.17 1.34
 3 -12 -12 3.23 1.25
 -3 -12 12 3.27 1.22
 -3 -12 11 25.91 2.57
 3 -12 -11 23.78 2.49
 -3 -12 10 1.13 1.59
 3 -12 -10 2.25 1.48
 -3 -12 10 3.07 1.74
 3 -12 -9 57.18 4.22
 -3 -12 9 32.19 3.96
 -3 -12 9 66.64 4.66
 3 -12 -9 40.8 3.66
 -3 -12 8 6.8 2.24
 3 -12 -8 3.55 1.83
 3 -12 -8 0.64 1.65
 -3 -12 8 4.54 1.9
 3 -12 -7 73.71 5.47
 -3 -12 7 60.71 5.47
 3 -12 -7 58.61 5.32
 -3 -12 6 4.26 2.34
 3 -12 -6 8.03 2.09
 3 -12 -6 3.07 2.21
 -3 -12 6 9.24 2.41
 3 -12 -5 62.59 5.05
 -3 -12 5 71.78 5.51
 3 -12 -5 52.02 5.43
 3 -12 -5 66.85 4.75
 -3 -12 5 69.7 5.55
 3 -12 -4 2.95 2.51
 -3 -12 4 10.5 2.52
 3 -12 -4 7.93 2.04
 -3 -12 4 12.21 2.77
 3 -12 -3 37.25 4.58
 3 -12 -3 44.22 4.1
 -3 -12 3 39.51 4.28
 -3 -12 2 9.49 2.31
 -3 -12 2 7.96 2.49
 3 -12 -2 6.44 2.16
 3 -12 -2 4.54 2.58
 -3 -12 1 21.48 3.06
 -3 -12 1 22.16 3.12
 3 -12 -1 20.74 3.15
 3 -12 -1 21.36 3.51
 -3 -12 0 10.19 2.29
 -3 -12 0 9.24 2.37
 3 -12 0 8.22 2.37
 3 -12 0 10.43 2.72
 -3 -12 -1 5.96 2.06
 3 -12 1 5.4 2.42
 -3 -12 -1 6.66 2.14
 3 -12 1 6.63 2.36
 3 -12 2 5.81 1.99
 -3 -12 -2 6.59 1.98
 3 -12 2 5.28 2.3
 -3 -12 -2 6.73 1.96
 3 -12 2 9.56 2.39
 3 -12 3 0.14 1.79
 -3 -12 -3 1.34 1.61
 3 -12 3 2.2 1.95
 3 -12 3 3.24 1.94
 3 -12 4 5.96 2.07
 -3 -12 -4 4.32 1.77
 3 -12 4 5.1 2.15
 3 -12 4 11.16 2.34
 3 -12 5 8.03 2.16
 -3 -12 -5 4.66 1.73
 3 -12 5 1.79 1.75
 3 -12 5 6.62 2.02
 3 -12 6 1.21 1.83
 -3 -12 -6 3.45 1.63
 3 -12 6 1.17 1.47
 3 -12 6 1.91 1.67
 3 -12 7 18.42 2.54
 -3 -12 -7 15.46 2.19
 3 -12 7 19.09 2.41
 3 -12 7 11.86 1.96
 3 -12 8 -0.6 1.69
 3 -12 8 1.23 1.42
 3 -12 9 17.53 2.11
 3 -12 9 17.73 2.34
 3 -12 10 0.5 1.35
 -3 -13 7 0.22 1.02
 -3 -13 6 0.16 1.14
 3 -13 -6 0.23 1.02
 -3 -13 5 1.41 1.17
 3 -13 -5 1.31 1.26
 -3 -13 4 4.13 1.33
 3 -13 -4 1.39 1.43
 -3 -13 3 0.5 1.17
 3 -13 -3 -0.93 1.6
 3 -13 -2 6.59 1.39
 3 -13 -2 4.06 1.83
 -3 -13 1 0.14 1.03
 3 -13 -1 -1.07 1.26
 3 -13 -1 -1.25 1.77
 3 -13 0 14.87 1.98
 3 -13 0 9.15 2.05
 3 -13 1 0.67 1.35
 3 -13 1 0.59 1.56
 3 -13 2 9.49 1.81
 3 -13 2 6.7 1.77
 3 -13 3 2.95 1.42
 3 -13 3 1.95 1.3
 3 -13 4 1.9 1.32
 3 -13 5 3.57 1.26
 -4 0 28 12.71 1.74
 -4 0 27 -0.11 1.48
 -4 0 27 -1.27 1.6
 -4 0 26 74.02 5.62
 -4 0 25 -0.48 2.19
 -4 0 24 153.07 10.34
 4 0 -23 -0.9 3.01
 -4 0 23 0.42 2.67
 -4 0 22 127.85 14.82
 -4 0 22 126.9 8.94
 4 0 -22 101.1 8.39
 -4 0 21 3.65 5.29
 -4 0 20 159.64 17.31
 4 0 -20 151.46 10.63
 -4 0 20 151.36 10.73
 4 0 -19 -1.7 3.39
 -4 0 19 1.95 5.84
 -4 0 19 -0.24 2.69
 -4 0 18 210.88 21.6
 -4 0 18 227.72 14.72
 4 0 -18 248.84 14.91
 4 0 -17 1.24 3.25
 -4 0 17 1.56 2.68
 -4 0 17 -0.95 5.59
 -4 0 16 49.57 5.41
 -4 0 16 70.4 11.27
 4 0 -16 67.98 5.98
 -4 0 15 -3.49 6.19
 -4 0 15 0.2 2.44
 4 0 -15 3.86 3.02
 -4 0 14 3.31 4.8
 -4 0 14 2.11 2.42
 4 0 -14 5.16 3.16
 -4 0 13 -4.67 6.15
 -4 0 13 -0.9 2.31
 4 0 -13 0.87 2.75
 -4 0 12 20.6 7.19
 -4 0 12 18.78 3.12
 4 0 -12 25.15 3.63
 -4 0 11 -1.37 4.5
 4 0 -11 0.91 2.65
 -4 0 11 0.16 2.11
 -4 0 10 14.27 5.58
 4 0 -10 13.42 2.33
 4 0 -10 13.15 3.07
 -4 0 10 11.48 2.54
 4 0 -9 -0.39 2.36
 -4 0 9 -0.55 1.97
 -4 0 8 358.35 19.74
 4 0 -8 354.79 19.66
 -4 0 6 1265.06 68.47
 4 0 -6 1173.09 67.08
 -4 0 5 -0.55 4.14
 4 0 -5 3.7 4.86
 -4 0 4 1482.02 79.45
 -4 0 4 1569.71 82.35
 4 0 -4 1436.76 81.3
 -4 0 3 -0.63 2.62
 -4 0 3 -3.14 4
 4 0 -3 -0.49 5.79
 -4 0 2 822.97 46.42
 -4 0 2 854.8 48.83
 4 0 -2 853.49 49.07
 -4 0 1 1.02 2.59
 4 0 -1 3.62 3.08
 4 0 -1 -1.56 5.84
 -4 0 1 1.98 3.91
 -4 0 0 1597.14 85.75
 -4 0 0 1689.42 87.71
 4 0 0 1630.24 88.21
 4 0 0 1532.89 86.58
 -4 0 -1 -0.75 2.98
 4 0 1 1.02 3.32
 4 0 1 -1.13 6.33
 -4 0 -1 -1.43 3.98
 -4 0 -2 1410.42 74.32
 4 0 2 1231.49 75.42
 4 0 2 1481.19 77.2
 -4 0 -3 2.62 3.42
 4 0 3 3.16 3.73
 -4 0 -3 1.14 1.75
 4 0 3 -3.05 6.12
 -4 0 -4 732.77 37.34
 -4 0 -4 744.51 41.66
 -4 0 -4 668.78 37.35
 4 0 4 697.63 43.47
 -4 0 -5 1.22 1.63
 4 0 5 5.87 4.17
 -4 0 -5 3.59 3.46
 4 0 6 54.47 5.07
 -4 0 -6 64 4.92
 4 0 6 72.49 10.15
 -4 0 -7 0.75 1.82
 4 0 7 1.46 2.3
 4 0 8 2.72 2.05
 -4 0 -8 0.96 1.76
 -4 0 -9 0.51 1.95
 -4 0 -10 26.33 3.35
 4 0 10 45.27 7.5
 -4 0 -11 2.5 2.26
 4 0 11 -7.04 5.21
 -4 0 -12 11.77 2.78
 4 0 12 1.64 3.72
 -4 0 -13 0.43 2.19
 4 0 13 1.73 4.13
 -4 0 -14 23.94 3.8
 4 0 14 30.11 7.35
 -4 0 -14 22.48 3.27
 -4 0 -15 -2.3 2.51
 4 0 15 2.69 4.49
 -4 0 -15 0.21 2.06
 -4 0 -16 146.44 9.9
 4 0 16 156.03 15.66
 4 0 17 1.79 4.8
 -4 0 -17 0.62 2.05
 4 0 18 7.82 4.67
 -4 0 -19 1.32 1.95
 -4 0 -20 1.73 1.87
 -4 0 -21 1.09 1.7
 -4 0 -22 20.28 2.52
 -4 0 -23 1.79 1.41
 -4 0 -24 1.33 1.19
 -4 -1 28 1.94 1.22
 -4 -1 27 5.79 1.73
 -4 1 27 2.41 1.45
 -4 -1 27 2.34 1.67
 -4 1 27 2.07 1.4
 -4 -1 26 11.16 2.39
 -4 1 26 7.24 2.1
 -4 1 26 8 2.13
 4 1 -25 3.03 2.68
 -4 1 25 8.89 2.5
 -4 -1 25 9.44 2.6
 4 1 -24 15.59 3.52
 -4 1 24 24.32 3.5
 -4 -1 24 26.14 3.84
 4 1 -23 7 3.07
 -4 -1 23 3.18 2.95
 -4 1 23 5.24 2.6
 4 1 -22 33.27 4.61
 -4 -1 22 39.55 4.94
 -4 1 22 44.76 4.81
 -4 1 22 32.41 8.64
 -4 -1 21 0.83 5.38
 -4 1 21 2.97 5.53
 4 -1 -20 26.71 4.36
 4 1 -20 32.23 4.55
 -4 1 20 25.84 4.14
 -4 -1 20 26.79 4.4
 -4 -1 20 30.54 7.78
 -4 1 20 47.13 9.75
 -4 -1 19 43.92 5.12
 4 -1 -19 42.41 5.1
 4 1 -19 40.16 4.97
 -4 1 19 32.66 4.55
 -4 -1 19 49.33 9.32
 -4 1 19 42.33 9.93
 -4 -1 18 54.65 9.81
 -4 1 18 51.03 10.68
 -4 -1 18 49.62 5.48
 -4 1 18 49.56 5.33
 4 -1 -18 50.16 5.6
 4 1 -18 55.9 5.63
 -4 -1 17 51.14 9.47
 -4 1 17 37.78 9.57
 -4 -1 17 34.24 4.65
 -4 1 17 39.73 4.73
 4 -1 -17 40.76 5.05
 4 1 -17 42.93 5.03
 -4 -1 16 60.53 9.73
 -4 1 16 62.98 11.21
 4 -1 -16 53.27 5.46
 4 1 -16 56.24 5.45
 -4 -1 16 44.22 5.11
 -4 1 16 48.3 5.08
 -4 1 15 86.36 12.24
 -4 -1 15 93 11.94
 -4 -1 15 79.7 6.87
 -4 1 15 72.58 6.53
 4 -1 -15 89.59 6.94
 4 1 -15 98.26 7.2
 -4 1 14 150.86 15.8
 -4 -1 14 143.61 10.14
 -4 1 14 143.07 9.93
 4 -1 -14 150.23 10.21
 4 1 -14 170.64 10.48
 -4 -1 13 259.16 20.98
 -4 1 13 272.77 22.27
 4 -1 -13 264.84 15.72
 4 1 -13 291.55 15.92
 -4 1 13 238.38 15.42
 -4 -1 13 273.22 15.89
 4 -1 -12 76.26 6.12
 4 1 -12 87.1 6.33
 -4 1 12 60.31 10.03
 -4 -1 12 80.88 10.45
 4 1 -12 64.85 8.66
 -4 -1 12 74.74 6.03
 -4 1 12 74.41 5.9
 -4 -1 11 348.15 27.95
 -4 1 11 521.63 30.85
 4 -1 -11 429.41 23.52
 4 1 -11 448.15 23.68
 4 1 -11 449.78 25.81
 -4 -1 11 424.03 23.63
 -4 1 11 395.87 23.31
 4 -1 -10 265.24 15.1
 -4 -1 10 251.77 20.32
 -4 1 10 233.98 20.21
 -4 -1 10 259.92 18.1
 4 -1 -10 265.69 15.6
 4 1 -10 290.28 15.68
 4 1 -10 324.34 18.25
 -4 1 10 255.26 15.37
 -4 -1 10 277.63 15.72
 4 -1 -9 1031.47 53.37
 4 -1 -9 986.47 53.68
 4 1 -9 1054.01 53.69
 -4 -1 9 1083.3 56.95
 -4 1 9 969.25 53.51
 -4 -1 9 1033.58 53.8
 -4 1 9 839.95 58.29
 4 1 -9 1234.66 56.16
 -4 -1 8 51.94 4.42
 4 1 -8 58.63 8.53
 -4 -1 8 48.03 6.12
 4 -1 -8 45.61 4.63
 4 1 -8 51.09 4.41
 -4 1 7 109.65 7.33
 -4 -1 7 110.31 9.6
 -4 -1 7 116.13 7.43
 4 1 -7 115.92 11.6
 4 -1 -7 104.05 7.43
 4 1 -6 217.77 17.5
 -4 -1 6 232.55 16.04
 -4 -1 6 226.89 17.91
 -4 -1 6 242.74 13.41
 -4 -1 6 219.15 13.29
 -4 1 5 6.46 4.64
 -4 -1 5 1.15 2.72
 -4 -1 5 4.41 4.68
 4 1 -5 -1.44 5.36
 -4 -1 4 391.33 23.89
 -4 1 4 412.77 25.85
 -4 -1 4 355.11 25.2
 4 1 -4 357.59 25.21
 -4 1 3 157.31 12.69
 -4 -1 3 180.6 13.11
 -4 -1 3 160.45 14.02
 -4 1 3 173.78 14.41
 4 1 -3 162.09 14.43
 -4 -1 2 280.58 20.14
 -4 1 2 291.97 20.38
 -4 1 2 288.57 19.16
 4 1 -2 276.81 20.64
 -4 1 1 140.73 11.23
 -4 -1 1 106.66 11.37
 4 -1 -1 120.65 10.02
 4 1 -1 119.28 12.58
 -4 1 0 489.49 31.93
 -4 -1 0 500.47 32.8
 4 -1 0 526.15 31.82
 4 1 0 575.84 34.24
 -4 1 -1 366.76 23.34
 4 -1 1 329.07 23.16
 4 1 1 316.56 24.09
 -4 1 -2 320.25 21.61
 -4 -1 -2 310.17 20.46
 4 1 2 339.31 23.31
 4 -1 2 297.41 21.87
 -4 1 -2 373.73 22.54
 4 1 3 755.77 48.05
 -4 1 -3 793.3 42.78
 4 1 3 746.63 47.75
 -4 -1 -3 775.5 45.81
 -4 1 -3 903.9 47.37
 -4 1 -3 845.27 42.77
 -4 -1 -3 830.16 42.69
 -4 -1 -3 791.88 42.67
 4 1 4 159.73 14.75
 4 1 4 158.21 14.77
 -4 -1 -4 148.86 9.37
 -4 1 -4 148.19 9.43
 -4 1 -4 163.17 13.16
 -4 -1 -4 147.63 9.31
 -4 -1 -4 160.04 9.38
 -4 -1 -5 330.05 17.64
 4 1 5 343.22 24.39
 4 -1 5 289.55 17.62
 4 1 5 306.69 23.06
 -4 -1 -5 307.06 17.58
 -4 1 -5 324.53 17.71
 -4 1 -6 34.18 3.6
 -4 -1 -6 36.3 3.55
 4 -1 6 34.01 3.76
 -4 1 -7 456.9 23.98
 -4 -1 -7 425.78 23.84
 4 -1 7 410.14 23.51
 -4 -1 -7 430.38 23.71
 -4 -1 -8 1.63 1.88
 -4 1 -8 0.65 1.86
 -4 -1 -8 0.15 1.79
 -4 1 -8 1.98 4.27
 4 -1 8 0.82 1.84
 -4 1 -9 20.46 5.7
 -4 -1 -9 32.67 3.53
 -4 1 -9 27.49 3.42
 4 -1 9 32.74 7
 -4 1 -10 48.51 4.56
 -4 -1 -10 47.48 4.48
 4 -1 10 50.84 8.45
 -4 1 -11 36.29 3.99
 -4 -1 -11 34.4 4.09
 4 -1 11 48.59 8.09
 4 1 11 37.57 7.31
 -4 -1 -12 275.06 16.23
 -4 1 -12 266.88 16.23
 4 -1 12 272.34 22.31
 4 1 12 277.68 22.1
 -4 1 -13 59.95 5.56
 -4 -1 -13 61.29 5.61
 4 1 13 62.84 9.75
 -4 -1 -14 202.79 12.61
 -4 1 -14 207.28 12.79
 -4 1 -14 197.86 12.89
 -4 -1 -14 208.17 13.12
 4 -1 14 192.62 18.49
 4 1 14 196.15 18.25
 -4 -1 -15 4.8 2.27
 -4 1 -15 2.95 2.25
 -4 1 -15 3.63 2.47
 -4 -1 -15 2.53 2.55
 4 1 15 -0.88 4.31
 4 -1 15 -0.92 4.52
 -4 1 -16 176.46 11.85
 -4 -1 -16 180.97 11.12
 -4 -1 -16 168.31 11.27
 -4 1 -16 180.21 11.58
 4 -1 16 198.42 18.12
 4 1 16 197.57 17.71
 -4 -1 -17 19 2.95
 -4 1 -17 14.46 2.93
 4 -1 17 18.4 5.94
 4 1 17 20 6.3
 4 -1 18 306.76 25.62
 4 1 18 382.22 26.88
 -4 -1 -19 40.63 4.05
 -4 1 -19 39.48 4.07
 -4 -1 -20 277.8 16.39
 -4 1 -20 293.22 16.62
 -4 -1 -21 28.52 3.2
 -4 1 -21 32.37 3.4
 -4 -1 -22 133.69 8.55
 -4 1 -22 147.23 8.83
 -4 -1 -23 11.77 1.82
 -4 1 -23 8.8 1.87
 -4 -1 -24 92.11 5.81
 -4 1 -24 101.27 6.09
 -4 -2 28 13.95 1.75
 -4 -2 27 6.1 1.68
 -4 -2 27 5.26 1.77
 -4 2 26 4.06 1.6
 -4 2 26 2.69 1.53
 -4 -2 26 4.01 2
 4 2 -25 0.67 2.39
 -4 2 25 -0.23 1.7
 -4 -2 25 2.46 2.27
 -4 2 25 -0.13 1.73
 -4 2 24 0.87 2.05
 -4 -2 24 2.17 2.41
 4 2 -24 2.2 2.7
 -4 2 23 -0.17 2.11
 -4 -2 23 -1.63 2.49
 4 2 -23 1.41 2.78
 -4 -2 22 2.9 2.75
 -4 2 22 0.19 2.42
 4 2 -22 4.61 3.16
 -4 2 21 -4.15 5.56
 -4 2 20 5.75 2.68
 -4 -2 20 3.94 2.99
 -4 2 20 7.46 6.17
 4 2 -20 5.06 3.26
 -4 -2 19 3.24 3.12
 -4 2 19 1.66 2.55
 -4 2 19 2.14 6.3
 4 2 -19 1.5 3.32
 -4 -2 18 2.47 3.03
 -4 2 18 -1.24 2.43
 -4 2 18 -3.16 5.99
 4 2 -18 -0.43 3.15
 -4 -2 17 3.18 4.91
 -4 2 17 -2.06 6.67
 -4 -2 17 -0.24 3.06
 -4 2 17 1.21 2.52
 4 -2 -17 -1.64 3.11
 4 2 -17 0.64 3.23
 4 2 -16 3.56 6.18
 -4 -2 16 3.88 5.16
 -4 2 16 13.84 6.93
 -4 2 16 3.33 2.45
 -4 -2 16 5.61 3.08
 4 -2 -16 6.24 3.38
 4 2 -16 1.87 3.17
 4 2 -15 -1.95 5.87
 -4 -2 15 2.98 4.75
 -4 2 15 6.61 6.85
 -4 -2 15 1.79 2.88
 -4 2 15 0.38 2.34
 4 -2 -15 0.2 2.98
 4 2 -15 3.63 3.31
 4 2 -14 1.14 5.98
 -4 -2 14 5.67 4.66
 -4 2 14 8.97 5.55
 -4 -2 14 2.13 2.57
 -4 2 14 2.31 2.3
 4 2 -14 3.31 3.2
 4 -2 -14 6.45 3.21
 -4 -2 13 9.44 5.04
 -4 2 13 12.65 6.01
 -4 -2 13 19.71 3.36
 -4 2 13 8.17 2.56
 4 2 -13 12.52 3.37
 4 -2 -13 16.43 3.65
 -4 -2 12 2.58 4.57
 -4 2 12 0.8 4.62
 -4 2 12 3.1 2.03
 -4 -2 12 3.98 2.45
 4 2 -12 1.42 2.86
 4 -2 -12 7.02 3.14
 -4 -2 11 1.23 1.55
 4 2 -11 1.68 2.84
 -4 -2 11 1.24 4.5
 -4 2 11 -3.75 5.8
 -4 -2 11 2.14 2.4
 -4 2 11 -0.43 2
 4 -2 -11 -1.35 2.72
 -4 -2 10 2.11 3.16
 4 -2 -10 1.88 2.03
 4 2 -10 4.06 2.92
 -4 -2 10 -0.6 4.33
 -4 2 10 1.4 4.67
 -4 -2 10 4.21 2.29
 -4 2 10 1.19 1.85
 -4 -2 10 1.82 1.89
 -4 -2 9 80.25 5.93
 -4 -2 9 73.3 8.44
 4 -2 -9 72.28 5.42
 -4 -2 9 77.38 5.63
 -4 2 9 58.81 9.56
 4 2 -9 67.03 5.75
 -4 -2 8 10.25 2.39
 -4 -2 8 11.57 4.38
 4 2 -8 16.37 2.95
 -4 -2 8 11.82 2.62
 -4 2 8 10.9 2.38
 -4 2 8 17.21 5.58
 4 -2 -8 15.35 2.68
 -4 -2 7 25.76 3.32
 -4 -2 7 26.86 5.47
 4 -2 -7 26.01 3.24
 -4 2 7 27.72 3.13
 -4 -2 7 31.24 3.43
 -4 -2 6 68.27 5.12
 -4 -2 6 57.3 4.87
 -4 -2 6 61.62 8.44
 -4 -2 6 58.08 7.42
 4 -2 -6 60.23 4.9
 -4 -2 6 60.38 4.92
 4 2 -6 67.13 7.75
 4 -2 -5 27.66 3.56
 -4 -2 5 39.17 3.66
 -4 -2 5 39.78 6.99
 -4 -2 5 33.33 3.48
 -4 -2 5 36.42 5.85
 -4 -2 4 13.57 4.98
 4 2 -4 11.83 7.02
 4 -2 -4 7.6 2.56
 -4 2 4 4.33 4.33
 -4 -2 4 4.17 3.57
 -4 -2 4 8.56 2.34
 4 2 -3 46.39 8.91
 -4 -2 3 44.34 6.43
 4 -2 -3 33.21 3.82
 -4 -2 3 32.65 6.56
 -4 2 3 36.07 7.03
 -4 -2 3 39.39 3.66
 -4 2 2 40.01 6.22
 -4 -2 2 24.05 6.13
 -4 2 2 45.04 6.99
 4 2 -2 37.81 8.85
 -4 -2 2 37.15 5.9
 4 -2 -2 28.43 3.75
 4 -2 -1 90.5 6.85
 -4 2 1 112.78 10.64
 -4 -2 1 88.24 9.88
 -4 -2 1 112.51 10.23
 -4 2 1 76.83 9.24
 4 2 -1 106.73 12.7
 -4 -2 1 101.42 6.82
 -4 2 0 1.02 3.81
 -4 2 0 0.99 3.43
 4 2 0 1.89 6.95
 -4 -2 0 1.55 1.86
 4 -2 0 3.56 2.82
 -4 2 -1 74.95 8.69
 4 2 1 72.66 10.88
 -4 2 -1 64.04 8.2
 -4 -2 -1 80.52 5.45
 4 -2 1 63.38 5.65
 -4 -2 -2 20.43 2.74
 4 -2 2 15.92 3.21
 -4 2 -2 18.07 4.97
 -4 2 -2 20.11 2.68
 -4 -2 -2 11.3 2.27
 -4 2 -2 15.48 5.01
 -4 2 -2 15.89 2.69
 4 -2 3 291.17 17.64
 -4 2 -3 313.68 17.81
 -4 -2 -3 312.27 17.44
 -4 -2 -3 332.5 17.65
 4 -2 4 162.75 10.6
 -4 2 -4 181.32 10.83
 -4 -2 -4 173.1 10.51
 -4 -2 -4 183.65 10.61
 4 -2 5 381.64 22.06
 -4 -2 -5 424.71 22.26
 -4 -2 -5 415.56 22.23
 -4 2 -5 390.21 22.31
 -4 -2 -5 404.63 22.13
 -4 -2 -6 666.96 35.4
 -4 2 -6 738.49 41.37
 -4 2 -6 667.9 35.57
 -4 -2 -6 679.6 35.44
 4 -2 6 627.72 35.11
 4 -2 7 319.67 18.34
 -4 2 -7 341.27 23.95
 -4 -2 -7 347.88 18.86
 4 -2 7 361.47 24.73
 -4 2 -7 318.23 18.81
 -4 -2 -7 339.51 18.81
 4 -2 8 679.03 39.19
 -4 2 -8 765.46 39.98
 -4 -2 -8 801.79 40.1
 -4 -2 -8 771.45 39.98
 4 -2 8 766.31 46.36
 -4 2 -8 834.33 46.51
 -4 2 -9 565.59 31.06
 -4 -2 -9 576.47 31.12
 -4 -2 -9 558.14 31.08
 4 -2 9 572.02 37.41
 -4 2 -9 622.83 37.72
 -4 -2 -10 357.03 19.92
 -4 2 -10 326.2 19.78
 -4 -2 -10 344.27 19.89
 4 -2 10 409.17 27.21
 -4 2 -10 350.85 25.79
 -4 2 -11 237.15 14.72
 -4 -2 -11 246.25 14.78
 4 -2 11 266.32 21.28
 -4 2 -12 345.94 20.97
 -4 -2 -12 387.4 21.25
 4 -2 12 417.9 28.91
 4 2 12 338.97 26.62
 -4 -2 -13 282.36 17.46
 -4 2 -13 290.44 17.36
 4 -2 13 319.63 24.52
 4 2 13 314.99 23.72
 -4 2 -14 547.74 30.39
 4 -2 14 606.93 38.71
 4 2 14 613.94 38.03
 -4 -2 -14 528.57 29.98
 -4 2 -14 542.43 30.31
 4 2 15 291.72 23.85
 -4 -2 -15 309.15 17.5
 -4 2 -15 296.53 17.73
 4 -2 15 274.04 24.18
 -4 2 -15 297.82 17.79
 -4 -2 -16 121.66 8.35
 -4 2 -16 129.83 8.77
 -4 2 -16 113.63 8.59
 -4 -2 -16 122.66 8.29
 4 2 16 95.34 12.56
 4 -2 17 63.76 9.98
 4 2 17 68.16 9.9
 -4 -2 -18 54.36 4.64
 -4 -2 -18 57.79 4.83
 4 -2 18 45.95 8.87
 -4 -2 -19 -0.65 1.83
 -4 2 -19 0.19 2
 -4 -2 -19 1.43 1.55
 -4 -2 -20 9.19 2.19
 -4 2 -20 7.93 2.25
 -4 -2 -20 9.72 1.9
 -4 -2 -21 1.54 1.47
 -4 2 -21 1.69 1.74
 -4 -2 -22 15.53 2.16
 -4 2 -22 22.28 2.57
 -4 -2 -23 4.27 1.29
 -4 2 -23 2.97 1.48
 -4 2 -24 10.84 1.65
 -4 -3 27 -0.43 1.22
 -4 -3 26 5.01 1.89
 4 3 -26 3.11 2
 -4 -3 26 6.16 1.78
 -4 -3 25 12.9 2.53
 4 3 -25 10.91 2.73
 -4 3 25 10.22 1.85
 -4 3 24 -0.25 1.68
 -4 -3 24 0.82 2.28
 4 3 -24 -0.15 2.64
 -4 3 23 32.63 3.6
 -4 -3 23 40.78 4.49
 -4 3 23 44.78 4
 4 3 -23 30.08 4.27
 4 3 -22 -1.68 3.03
 -4 3 22 -1.07 2.11
 -4 -3 22 0.42 2.57
 -4 3 21 25.85 8.83
 -4 3 21 20.74 3.16
 -4 3 20 51.36 10.53
 -4 3 19 24.83 8.57
 -4 -3 19 14.33 3.75
 -4 3 19 17.34 3.18
 4 3 -19 21.25 4.03
 -4 3 18 140.86 17.19
 -4 -3 18 156.96 10.52
 -4 3 18 133.59 9.44
 4 3 -18 157.32 10.24
 -4 3 17 27 3.78
 -4 -3 17 35.98 4.75
 -4 3 17 30.46 9.19
 4 3 -17 35.54 4.72
 4 3 -17 23.34 8.14
 -4 -3 16 278.84 16.89
 -4 3 16 260.08 16.03
 4 3 -16 274.42 16.56
 -4 3 16 309.04 25.51
 -4 3 15 66.26 5.91
 -4 -3 15 76.16 6.68
 4 3 -15 87.07 6.86
 -4 3 15 64.53 11.68
 -4 3 14 184.18 11.58
 -4 -3 14 197.89 12.36
 -4 -3 14 174.09 11.33
 4 3 -14 200.12 12.24
 -4 3 14 210.62 19.88
 -4 3 13 53.73 4.84
 -4 -3 13 65.68 5.85
 -4 -3 13 58.08 4.92
 4 3 -13 66.43 5.86
 -4 -3 12 294.73 15.46
 -4 -3 12 260.36 14.72
 4 3 -12 291.67 15.34
 -4 -3 12 259.94 19.54
 -4 3 12 296.64 22.58
 4 3 -11 40.92 7.91
 -4 3 11 27.13 3.36
 -4 3 11 34.03 8.02
 -4 -3 11 39.53 4.37
 -4 -3 11 25.57 5.93
 -4 -3 11 36.64 3.9
 4 3 -11 32.77 4.24
 -4 -3 10 202.45 11.99
 -4 -3 10 183.75 11.88
 4 3 -10 197.42 12
 4 -3 -10 189.1 11.49
 -4 3 10 177.75 11.43
 -4 3 10 210.33 17.91
 -4 -3 10 198.1 16.2
 4 3 -10 223.37 17.48
 -4 3 9 10.41 5.2
 4 3 -9 6.78 6.29
 4 3 -9 15.98 3.19
 4 -3 -9 15.62 2.88
 -4 3 9 14.73 2.5
 -4 -3 9 10.22 2.71
 -4 -3 9 13.87 2.93
 -4 -3 8 96.23 6.91
 -4 3 8 94.46 6.61
 4 3 -8 96.51 11.81
 -4 3 8 96.81 11.1
 4 3 -8 96.25 6.86
 4 -3 -8 90.58 6.72
 -4 -3 8 99.9 7.11
 -4 3 7 131.12 9.19
 -4 -3 7 145.49 9.47
 -4 -3 7 145.15 9.76
 -4 3 7 138.33 13.63
 4 3 -7 162.03 9.4
 4 -3 -7 159.42 9.59
 -4 -3 7 157.65 9.75
 -4 -3 6 320.08 18.5
 -4 3 6 327.29 18.48
 -4 -3 6 366.76 19.07
 4 -3 -6 308.95 18.44
 -4 -3 5 347.51 18.44
 4 -3 -5 298.93 17.94
 -4 -3 5 321.27 18.01
 -4 -3 5 288.88 22.18
 -4 -3 4 2.49 2.07
 -4 -3 4 5.54 4.5
 4 -3 -4 4.27 2.54
 -4 -3 4 8.25 2.58
 -4 -3 3 70.72 5.4
 4 -3 -3 61.81 5.58
 -4 -3 3 81.53 5.83
 -4 3 3 63.78 8.7
 -4 -3 3 73.56 8.81
 4 -3 -2 72.98 6.04
 -4 -3 2 81.2 6.08
 -4 -3 1 30.3 3.41
 4 -3 -1 26.74 3.7
 -4 -3 1 33.46 3.56
 -4 3 1 28.71 6.06
 -4 -3 0 413.65 23.17
 -4 -3 0 414.14 23
 4 -3 0 419.16 23.38
 -4 -3 0 439.29 23.37
 -4 3 0 449.97 27.96
 -4 -3 -1 36.74 3.75
 -4 3 -1 36.89 6.61
 -4 -3 -1 41.94 3.66
 -4 3 -1 40.09 3.69
 4 -3 1 46.62 4.44
 -4 -3 -1 40.14 3.8
 -4 3 -2 140.48 9.79
 -4 -3 -2 151.25 9.25
 -4 3 -2 145.4 12.95
 -4 -3 -2 163.9 9.47
 -4 -3 -2 153.71 9.2
 4 -3 2 137.67 9.47
 -4 -3 -3 104.33 7.82
 -4 3 -3 109.78 7.99
 -4 3 -3 132.06 12.43
 4 -3 3 117.65 7.94
 -4 -3 -3 137.99 8
 -4 -3 -3 122.33 7.6
 -4 -3 -3 114.91 7.58
 -4 -3 -4 574.66 32.98
 4 -3 4 597.46 32.9
 -4 -3 -4 644.24 33.06
 -4 3 -4 629.71 38.71
 -4 3 -4 666.83 33.37
 -4 -3 -4 627.36 32.84
 -4 -3 -4 590.44 32.76
 4 3 5 63.69 10.41
 4 -3 5 66.84 5.48
 -4 -3 -5 77.44 5.65
 4 -3 5 71.35 9.31
 -4 3 -5 79.1 9.97
 -4 3 -5 72.59 5.76
 -4 -3 -5 81.6 5.7
 -4 -3 -5 76.86 5.75
 4 3 6 658.92 40.51
 -4 -3 -6 618.16 33.59
 4 -3 6 583.32 33.13
 4 -3 6 608.38 39.45
 -4 3 -6 636.41 33.71
 -4 -3 -6 651.91 33.55
 -4 3 -6 677.18 40.02
 -4 -3 -7 1.14 1.87
 4 3 7 8.45 5.82
 4 -3 7 5.56 4.24
 -4 -3 -7 1.55 1.85
 -4 3 -7 1.03 2.02
 -4 3 -7 4.32 4.6
 -4 3 -8 495.58 32.57
 4 3 8 400.94 30.86
 -4 -3 -8 481.22 26.16
 4 -3 8 496.41 32.38
 -4 -3 -8 463.45 25.95
 -4 3 -8 478.24 26.07
 -4 3 -9 15.04 6.04
 4 3 9 13.59 6.89
 -4 3 -9 16.42 2.86
 -4 -3 -9 11.31 2.7
 -4 -3 -9 13.37 2.74
 4 -3 9 8.69 5.08
 -4 3 -10 226.62 19.61
 -4 -3 -10 231.01 13.86
 -4 3 -10 211.46 13.62
 -4 -3 -10 234.66 13.9
 4 -3 10 224.91 19.52
 -4 3 -11 77.63 10.69
 -4 -3 -11 65.33 5.7
 -4 -3 -11 70.16 5.82
 -4 3 -11 58.72 5.49
 4 3 12 12.11 5.14
 4 -3 12 18.12 6
 -4 3 -12 16.22 3.06
 4 3 13 48.53 8.21
 4 -3 13 52.79 9.14
 -4 -3 -13 47.81 4.38
 -4 3 -13 48.59 4.72
 -4 3 -13 44.71 4.68
 4 3 14 6.73 4.53
 4 -3 14 0.97 4.52
 -4 3 -14 8.88 2.57
 -4 -3 -14 7.91 2.21
 -4 3 -14 11.03 2.75
 -4 -3 -15 180.25 11.54
 -4 3 -15 190.05 12.06
 -4 3 -15 197.13 12.23
 4 3 15 178.9 17.27
 4 -3 15 198.14 18.92
 -4 -3 -16 2.6 1.89
 -4 3 -16 1.9 1.99
 -4 3 -16 3.01 2.39
 -4 -3 -16 5.28 2.02
 4 -3 16 -1.94 4.12
 4 3 16 3.17 3.98
 4 -3 17 288.82 24.21
 4 3 17 293.05 22.63
 -4 -3 -18 23.19 2.8
 -4 3 -18 20.19 3.13
 -4 -3 -18 19.16 2.83
 -4 3 -19 227.42 13.38
 -4 -3 -19 217.88 12.86
 -4 -3 -19 216.89 12.94
 -4 -3 -20 10.68 1.94
 -4 3 -20 11.12 2.36
 -4 -3 -20 10.52 2.08
 -4 -3 -21 157.37 9.15
 -4 -3 -21 145.65 9.05
 -4 3 -21 166.19 9.7
 -4 -3 -22 11 1.63
 -4 3 -22 15.67 2.18
 -4 3 -23 89.81 5.81
 -4 -4 26 1.01 1.34
 4 4 -26 3.86 1.84
 -4 -4 25 43.15 3.81
 -4 -4 25 34.94 3.54
 4 4 -25 34.47 3.72
 4 4 -24 2.28 2.5
 -4 -4 24 2.46 2.07
 4 4 -23 65.2 5.93
 -4 -4 23 82.97 6.19
 4 4 -22 -0.88 3
 -4 -4 22 2.31 2.52
 4 4 -21 64.53 6.31
 -4 -4 21 81.99 6.65
 -4 4 20 -4.11 7.02
 4 4 -19 123.56 8.99
 -4 4 19 126.32 16.27
 -4 -4 19 122.67 9.02
 -4 -4 18 -2.68 3.12
 -4 4 18 5.29 7.04
 4 4 -18 -0.67 3.4
 -4 4 17 76.9 12.46
 4 4 -17 76.81 6.69
 -4 -4 17 65.76 6.41
 -4 4 17 62.99 5.66
 -4 -4 16 4.8 3.02
 -4 4 16 0.75 2.05
 -4 4 16 -1.03 5.88
 4 4 -16 0.44 3.45
 -4 -4 15 29.65 4.35
 -4 4 15 25.81 3.46
 -4 4 15 24.21 8.52
 4 4 -15 29.66 4.51
 4 4 -14 1.25 3.1
 -4 -4 14 1.13 2.67
 -4 4 14 -0.35 1.97
 -4 4 14 3.9 5.75
 -4 -4 14 1.9 2
 4 4 -13 3.2 3.12
 -4 -4 13 -0.87 2.76
 -4 4 13 3.13 1.98
 -4 4 13 4.69 6.49
 -4 -4 13 3.32 2.24
 4 4 -12 -2.87 3.01
 -4 4 12 -1.73 1.92
 -4 -4 12 3.74 2.75
 -4 4 12 4.45 5.15
 -4 -4 12 0.96 2.15
 4 4 -11 22.05 3.76
 4 4 -11 19.23 7.61
 -4 4 11 23.33 2.89
 -4 -4 11 17.01 3.3
 -4 -4 11 13.48 3.21
 -4 4 11 28.54 7.64
 4 4 -10 4.57 6.13
 -4 4 10 0.9 1.83
 4 4 -10 1.21 2.78
 -4 4 10 1.57 5.22
 -4 -4 10 2.16 2.28
 -4 -4 10 0.58 2.44
 4 4 -9 133.06 8.71
 -4 4 9 127.73 8.35
 -4 -4 9 120.03 8.73
 -4 -4 9 132.81 9.06
 -4 4 9 121.59 13.48
 -4 4 8 5.84 2
 -4 -4 8 6.04 2.31
 -4 -4 8 8.22 2.79
 -4 -4 8 8.94 2.71
 -4 4 8 4.1 4.92
 4 4 -8 8.87 2.81
 -4 4 7 576.95 35.78
 -4 -4 7 552.5 29.91
 -4 4 7 528.09 29.67
 -4 -4 7 586.3 36.37
 4 4 -7 550.43 29.61
 -4 -4 7 556.12 30.28
 -4 4 6 46.88 4.29
 -4 -4 6 43.03 4.33
 -4 -4 6 43.67 4.66
 -4 -4 6 54.23 8.23
 4 -4 -6 48.42 4.63
 -4 4 6 51.67 8.17
 -4 -4 5 977.57 53.59
 4 -4 -5 874.38 47.24
 -4 -4 5 890.8 47.6
 -4 -4 5 887.86 47.15
 -4 -4 4 149.07 13.38
 4 -4 -4 124.61 8.65
 -4 -4 4 134.98 8.96
 -4 -4 4 123.84 8.39
 -4 -4 3 873.26 48.82
 -4 -4 3 793.44 42.47
 4 -4 -3 787.81 42.73
 -4 -4 3 810.58 43.04
 -4 -4 2 2.54 1.95
 -4 4 2 3.39 4.39
 -4 -4 2 4.71 2.24
 -4 -4 2 2.56 2.49
 -4 -4 2 0.65 4.06
 4 -4 -2 4.09 2.75
 -4 -4 1 1003.88 53.02
 -4 -4 1 988.19 52.63
 -4 4 1 1191.2 60.4
 -4 -4 1 977.6 53.16
 -4 -4 1 1073.84 59.22
 4 -4 -1 1004.86 53.09
 -4 -4 0 2.42 1.78
 -4 4 0 4.16 4.29
 -4 4 0 -1.61 4.16
 -4 -4 0 -0.67 3.68
 -4 -4 0 5.29 2.32
 -4 -4 0 2.06 1.91
 4 -4 0 0.33 2.45
 -4 -4 -1 249.66 14.93
 -4 -4 -1 300.03 21.5
 -4 4 -1 259.33 20.82
 -4 -4 -1 260.85 15.52
 -4 -4 -1 284.18 15.46
 4 -4 1 271.73 15.56
 -4 4 -1 260.17 19.11
 -4 -4 -2 77.16 5.61
 -4 -4 -2 69.11 5.57
 -4 -4 -2 60.43 9.11
 -4 4 -2 75.38 10.02
 4 -4 2 80.2 5.81
 -4 -4 -2 67.32 5.11
 -4 -4 -3 340.48 19.86
 -4 4 -3 353.36 20.3
 -4 -4 -3 365.92 19.97
 -4 4 -3 392.24 26.59
 4 -4 4 15.44 5.19
 -4 4 -4 17.25 2.93
 -4 -4 -4 21.58 2.89
 -4 -4 -4 19.22 2.79
 -4 4 -4 17.26 5.59
 -4 -4 -4 19.94 3.1
 -4 -4 -5 223.17 12.69
 4 -4 5 195.7 17.37
 -4 4 -5 195.75 18.29
 -4 -4 -5 202.76 12.98
 -4 4 -5 219.1 13.02
 -4 -4 -6 3.1 2.23
 -4 4 -6 2.13 2.09
 -4 4 -6 3.89 4.5
 4 4 6 0.83 6.55
 4 -4 6 0.69 3.73
 4 4 7 22.54 7.89
 -4 4 -7 17.67 5.73
 4 -4 7 16.85 5.59
 -4 4 -7 11.37 2.69
 -4 -4 -7 14.1 2.68
 -4 -4 -7 10.97 2.47
 4 4 8 9.83 7.52
 -4 4 -8 5.86 5.13
 -4 -4 -8 12.99 2.75
 4 -4 8 8.48 4.5
 -4 4 -8 12.35 2.79
 -4 -4 -8 10.09 2.61
 4 -4 8 11.41 4.58
 -4 4 -9 3.48 4.36
 -4 -4 -9 2.04 2.31
 4 -4 9 3.06 3.48
 -4 4 -9 2.85 2.08
 4 -4 9 2.43 4.35
 4 4 9 7.63 7.43
 -4 4 -10 1.79 4.17
 4 -4 10 4.27 4.38
 -4 -4 -10 4.47 2.44
 -4 4 -10 4.71 2.26
 -4 4 -11 0.93 4.45
 4 -4 11 1.8 4.72
 -4 -4 -11 2.22 2.28
 -4 4 -11 2.22 2.36
 -4 4 -12 5.75 5.42
 -4 4 -12 15.79 2.89
 -4 -4 -12 22.18 3.65
 4 4 12 28.43 6.35
 4 -4 12 14.97 5.86
 -4 4 -12 18.14 3.19
 -4 4 -13 1.22 2.07
 4 4 13 0.79 3.75
 4 -4 13 5.8 5.29
 -4 4 -13 0.21 2.12
 -4 4 -14 91.79 6.98
 4 4 14 98.64 11.49
 4 -4 14 81.58 11.83
 -4 4 -14 87.88 7.02
 -4 -4 -15 8.05 2.34
 4 -4 15 7.88 5.19
 -4 4 -15 10.22 2.74
 -4 4 -15 10.68 2.74
 4 -4 16 -2.92 4.88
 -4 4 -17 14.99 2.83
 -4 -4 -17 17.8 2.83
 4 -4 17 18.8 6.48
 -4 4 -18 1.26 1.96
 -4 -4 -18 -2.31 1.97
 -4 4 -19 0.99 1.79
 -4 -4 -19 0.15 1.61
 -4 4 -20 1.75 1.71
 -4 -4 -20 0.13 1.51
 -4 4 -21 -0.13 1.52
 -4 -4 -21 0.83 1.27
 -4 4 -22 1.57 1.35
 -4 -4 -22 0.74 1.1
 -4 4 -23 12.2 1.65
 4 5 -26 1.87 1.37
 4 5 -25 7.37 2.02
 -4 -5 25 9.59 1.68
 4 5 -24 1.01 2.08
 -4 -5 24 1.24 1.63
 -4 -5 23 7.41 2.31
 4 5 -23 10.6 2.78
 -4 -5 23 10.05 2.27
 -4 -5 22 -0.99 2.32
 4 5 -22 0.93 2.62
 -4 -5 21 22.75 3.62
 4 5 -21 28.02 4.02
 4 5 -20 3.86 3.26
 4 5 -20 4.89 5.84
 -4 -5 20 -0.2 2.55
 -4 5 19 33.9 9.91
 -4 5 18 5.12 6.35
 4 5 -17 30.56 4.74
 -4 -5 17 30.6 4.41
 -4 5 17 30.21 9.18
 4 5 -16 28.39 4.73
 -4 -5 16 25.1 4.1
 -4 5 16 18.75 7.76
 -4 -5 15 62.88 5.96
 -4 5 15 62.8 11.18
 -4 -5 15 53.99 5.31
 4 5 -15 70.31 6.34
 -4 -5 14 85.78 7.07
 -4 5 14 82.46 12.73
 -4 -5 14 80.55 6.7
 4 5 -14 86.12 7.28
 -4 -5 13 35.33 8.71
 -4 5 13 47.39 10.12
 -4 -5 13 44.3 4.93
 -4 -5 13 47.87 4.95
 4 5 -13 40.54 5.02
 -4 -5 12 180.87 18.12
 4 5 -12 170.33 11.27
 -4 -5 12 176.63 11.38
 -4 5 12 170.85 18.17
 -4 -5 12 159.56 11.31
 4 5 -11 76.4 11.32
 -4 -5 11 61.4 5.78
 4 -5 -11 57.25 9.35
 4 5 -11 52.17 5.6
 -4 5 11 56.05 10
 -4 -5 11 66.13 5.78
 -4 -5 11 59 10.69
 4 -5 -10 75.19 10.82
 4 5 -10 79.98 6.58
 -4 -5 10 81.82 6.38
 -4 -5 10 80.22 6.82
 -4 -5 10 93.27 6.95
 -4 -5 9 49.29 5.22
 4 -5 -9 58.67 9.57
 4 5 -9 49.35 5.02
 -4 5 9 43.11 8.58
 -4 -5 9 52.33 4.74
 -4 -5 8 137.01 10.32
 4 -5 -8 170.11 16.63
 4 5 -8 153.18 9.9
 -4 5 8 151.86 15.15
 -4 -5 8 169.58 10.21
 -4 5 7 29.81 6.77
 -4 -5 7 32.79 4.1
 4 5 -7 28.99 3.68
 -4 -5 7 32.4 3.79
 -4 -5 6 29.84 3.99
 -4 -5 6 27.17 6.78
 -4 5 6 23.66 6.43
 -4 5 5 112.79 12
 -4 -5 5 107.95 8.18
 -4 -5 5 132.3 13.73
 -4 5 4 34.29 7.44
 -4 -5 4 45.14 4.56
 -4 -5 4 32.51 7.17
 -4 -5 3 357.2 20.99
 -4 -5 3 362.78 20.82
 -4 -5 3 407.44 27.45
 -4 5 2 38.73 8.31
 -4 -5 2 54.87 5.14
 -4 -5 2 44.85 8.22
 -4 -5 2 52.89 4.8
 -4 5 1 436.73 31.36
 -4 -5 1 406.7 24.49
 -4 -5 1 467.59 30.9
 -4 -5 1 455.04 24.3
 -4 5 0 251.47 21.19
 -4 -5 0 226.41 14.64
 -4 -5 0 267.21 20.82
 -4 -5 0 249.99 14.41
 -4 5 -1 202.03 19.15
 -4 -5 -1 219.95 12.89
 -4 -5 -1 209 13.21
 -4 -5 -1 207.87 18.49
 -4 5 -2 321.6 25.87
 -4 -5 -2 334.96 19.12
 -4 -5 -2 328.67 19.45
 -4 -5 -2 340.41 25.57
 -4 5 -2 361.08 19.99
 -4 -5 -3 189.97 11.59
 -4 5 -3 197.38 12.2
 -4 -5 -3 188.7 11.91
 -4 5 -3 165.5 17.62
 -4 -5 -4 191.79 12.23
 -4 5 -4 208.22 18.94
 -4 -5 -4 198.62 12.84
 -4 -5 -4 209.84 12.59
 -4 5 -4 222.76 12.95
 4 -5 5 49.79 7.99
 -4 5 -5 56.26 4.92
 -4 5 -5 51.9 9.35
 -4 -5 -5 48.56 4.88
 -4 -5 -5 49.89 4.58
 4 -5 5 50.17 8.44
 4 -5 6 113.37 12.48
 -4 5 -6 127.13 8.5
 -4 5 -6 117.99 14.02
 -4 -5 -6 124.97 8.62
 4 -5 6 109.05 12.45
 4 -5 7 0.79 3.94
 4 -5 7 2.83 3.54
 -4 5 -7 1.12 2.06
 -4 -5 -7 1.87 2.21
 -4 5 -7 -0.89 4.79
 -4 5 -8 18.55 3.18
 4 5 8 13.92 8.07
 4 -5 8 20.64 5.64
 4 -5 8 18.96 6.01
 -4 -5 -8 25.77 3.53
 -4 5 -8 30.3 7.86
 4 5 9 36.47 9.78
 4 -5 9 38.95 8.21
 4 -5 9 27.99 6.24
 -4 -5 -9 34.56 4.15
 -4 5 -9 32.74 3.88
 -4 5 -9 28.34 7.78
 -4 5 -10 57.69 10.16
 -4 5 -10 45.73 4.62
 -4 -5 -10 48.81 4.85
 -4 5 -10 46.75 4.45
 4 -5 10 43.32 8.31
 4 5 11 149.55 14.04
 -4 5 -11 130.58 15.1
 -4 5 -11 128.93 8.85
 -4 -5 -11 134.39 9.38
 4 -5 11 128.07 14.63
 -4 5 -11 128.45 9.05
 -4 5 -12 2.99 5.66
 -4 -5 -12 0.7 2.39
 -4 5 -12 2.79 2.19
 4 -5 12 2.88 4.34
 -4 5 -12 1.31 1.87
 -4 5 -13 101.25 7.4
 -4 5 -13 102.28 7.38
 4 -5 13 82.13 12.12
 -4 5 -14 33.58 3.89
 4 -5 14 25.65 7.5
 -4 5 -14 31.9 3.71
 -4 5 -15 82.17 6.48
 4 -5 15 85.94 11.92
 -4 -5 -16 20.33 3.01
 -4 5 -16 19.45 2.97
 -4 5 -17 104.98 7.23
 -4 -5 -17 100.18 7.19
 -4 5 -18 49.23 4.18
 -4 -5 -18 40.44 4
 -4 5 -19 200.26 11.89
 -4 -5 -19 200.01 11.82
 -4 5 -20 58.83 4.31
 -4 -5 -20 50.1 4.15
 -4 5 -21 115.11 6.99
 -4 -5 -21 110.91 6.9
 4 6 -25 3.88 1.43
 4 6 -24 -0.94 1.78
 4 -6 -24 2.02 0.94
 4 -6 -23 -0.19 1.17
 4 6 -23 2.03 2.02
 -4 -6 23 -0.46 1.37
 4 6 -22 7.12 2.55
 -4 -6 22 5.94 1.86
 4 6 -21 2.2 2.65
 -4 -6 21 0.14 1.73
 4 6 -20 0.66 2.7
 4 6 -20 2.04 5.61
 -4 -6 20 5.3 2.01
 -4 -6 19 -1.84 2.42
 -4 -6 19 -1.37 2.08
 4 6 -19 -0.55 2.91
 -4 -6 18 2.54 2.38
 -4 -6 18 1.64 2.13
 4 6 -18 1.97 3.06
 -4 6 17 -1.97 6.09
 4 6 -16 22.43 4.13
 -4 -6 16 13.75 3.22
 -4 6 16 12 6.88
 4 6 -15 0.21 3.26
 -4 6 15 -3 6.18
 -4 -6 15 1.47 2.49
 -4 -6 15 1.37 2.14
 4 6 -14 -0.21 3.24
 -4 6 14 -0.98 6.07
 -4 -6 14 3.59 2.61
 -4 -6 14 1.1 2.51
 4 6 -13 4.95 3.24
 -4 -6 13 2.13 2.77
 -4 6 13 0.94 5.27
 4 6 -12 3.59 3.25
 -4 -6 12 2.46 2.69
 -4 6 12 -2.7 5.82
 4 6 -11 6.46 3.2
 4 -6 -11 5.01 4.58
 -4 -6 11 1.74 2.84
 -4 6 11 2.55 4.74
 4 6 -10 20.78 3.84
 4 -6 -10 26.3 7.27
 -4 -6 10 23.22 3.98
 -4 6 10 27.1 7.13
 4 6 -9 3.85 2.85
 4 -6 -9 -0.91 4.65
 -4 -6 9 4.31 2.83
 -4 6 9 3.75 4.79
 -4 -6 8 40.29 4.85
 4 -6 -8 37.19 8.31
 -4 6 8 37.16 7.68
 4 -6 -7 2.84 5.07
 -4 -6 7 2.04 2.74
 -4 6 7 -0.69 4.55
 -4 6 6 14.36 5.21
 -4 -6 6 8.86 5.34
 -4 -6 6 6.92 3.02
 4 -6 -5 12.51 5.68
 -4 -6 5 4.85 2.87
 -4 6 5 4.72 4.62
 -4 -6 5 8.73 5.24
 -4 -6 5 6.82 2.7
 4 -6 -4 4.81 5.87
 -4 -6 4 11.17 3
 -4 -6 4 7.18 2.58
 -4 6 4 2.64 4.11
 -4 -6 4 6.91 5.36
 4 -6 -3 11.49 6.34
 -4 -6 3 21.19 3.53
 -4 -6 3 13.15 2.88
 -4 6 3 12.14 5.92
 -4 -6 3 19.67 6.4
 4 -6 -2 14.21 6.52
 -4 -6 2 13.35 3.19
 -4 -6 2 17.94 3.01
 -4 6 2 6.63 5.63
 -4 -6 2 13.58 5.62
 4 -6 -1 28.93 7.8
 -4 -6 1 24.06 3.71
 -4 -6 1 24.39 3.28
 -4 6 1 11.45 5.93
 -4 -6 1 23.67 7.14
 4 -6 0 17.4 6.95
 -4 -6 0 19.96 2.92
 -4 -6 0 22.35 3.64
 -4 6 0 13.37 6.44
 -4 -6 0 27.96 7.14
 4 -6 1 9.83 5.48
 -4 -6 -1 12.9 2.51
 -4 -6 -1 15.89 3.35
 -4 -6 -1 5.97 4.9
 -4 6 -1 16.36 7.02
 4 -6 2 2.61 4.47
 -4 -6 -2 3.14 2.51
 -4 -6 -2 6.02 4.71
 -4 -6 -2 5.68 1.96
 -4 6 -2 -0.97 5.2
 -4 6 -2 1.71 2.63
 -4 -6 -3 54.97 4.98
 4 -6 3 68.57 10.66
 -4 -6 -3 56.06 5.48
 -4 6 -3 49.8 9.95
 -4 6 -3 84.69 6.21
 -4 -6 -3 64.28 10.15
 -4 -6 -3 62.47 5.66
 -4 -6 -4 155.62 10.79
 -4 -6 -4 164.06 10.66
 -4 6 -4 159.41 10.67
 -4 6 -4 182.34 18.27
 4 -6 4 173.04 16.5
 -4 -6 -5 212.86 13.65
 -4 -6 -5 213.39 13.27
 -4 6 -5 225.05 13.45
 4 -6 5 241.95 19.51
 -4 6 -6 84.4 6.45
 -4 -6 -6 73.73 6.47
 4 -6 6 82.69 10.56
 -4 6 -6 62.9 11
 -4 6 -7 303.67 16.77
 -4 6 -7 237.17 23.19
 -4 -6 -7 277.06 17.01
 4 -6 7 260.22 21.99
 -4 6 -8 63.38 11.04
 -4 -6 -8 69.52 6.09
 4 6 8 84.82 12.76
 -4 6 -8 67.47 5.76
 4 -6 8 75.25 10.97
 4 -6 8 75.26 9.87
 -4 6 -9 276.98 16.02
 -4 6 -9 236.45 23.01
 -4 -6 -9 279.61 16.89
 4 6 9 253.03 23.99
 4 -6 9 255.67 21.18
 -4 6 -9 291.72 16.46
 4 -6 9 286.57 23.61
 -4 -6 -10 136.84 9.66
 -4 6 -10 137.73 8.93
 -4 6 -10 135.15 9.27
 -4 6 -10 112.31 14.93
 -4 -6 -11 327.27 19.37
 -4 6 -11 330.18 18.87
 -4 6 -11 320.53 18.55
 4 -6 11 313.4 26.26
 -4 6 -11 342.87 26.95
 -4 6 -12 148.29 9.75
 -4 6 -12 145.93 16.42
 -4 6 -12 153.57 10.05
 4 -6 12 165.45 17.08
 -4 -6 -12 160.2 10.66
 4 -6 13 469.25 34.37
 -4 6 -14 139.89 8.86
 4 -6 14 110.28 14.64
 -4 6 -15 136.56 8.96
 -4 -6 -15 145.36 9.37
 -4 6 -16 52.67 4.38
 -4 -6 -16 49.98 4.54
 4 -6 17 22.29 2.6
 -4 6 -17 27.28 2.95
 -4 -6 -17 28.31 3.13
 -4 6 -18 10.16 1.99
 -4 -6 -18 9.61 2.07
 -4 6 -19 7.29 1.65
 -4 -6 -19 4.22 1.74
 -4 -6 -20 7.14 1.72
 -4 -6 -21 6.81 1.43
 4 7 -23 0.81 1.56
 4 -7 -23 0.2 0.76
 4 7 -22 6.55 2.08
 4 -7 -22 4.51 1.42
 4 -7 -21 0.74 1.47
 4 7 -21 5.81 2.28
 4 7 -20 18.86 2.97
 4 7 -20 2.54 5.29
 4 7 -19 53.27 4.77
 4 7 -19 33.33 7.25
 4 7 -18 12.92 3.24
 4 7 -17 88.27 7.01
 -4 -7 16 4.44 1.99
 4 7 -16 2.81 3.04
 -4 7 15 106.68 14.36
 -4 7 14 21.99 7.03
 4 7 -13 124.89 9.24
 -4 -7 13 131.9 9.71
 -4 7 13 126.27 14.91
 -4 -7 12 2.32 2.87
 -4 7 12 3.27 4.99
 4 7 -12 5.13 3.2
 4 7 -11 119.9 8.84
 -4 -7 11 126.68 9.65
 -4 7 11 125.07 14.19
 -4 -7 10 11.31 3.46
 -4 7 10 2.22 4.38
 4 -7 -10 3.79 4.98
 4 -7 -9 135.42 15.6
 -4 -7 9 141.49 10.2
 -4 7 9 116.08 13.41
 4 -7 -8 6.11 5.62
 -4 -7 8 18.49 3.81
 -4 -7 8 12.16 6.5
 -4 -7 7 37.19 9.33
 4 -7 -7 51.9 10.19
 -4 -7 7 67.49 6.2
 -4 -7 7 56.5 5.57
 4 -7 -6 2.1 4.74
 -4 -7 6 5.41 2.58
 -4 -7 6 1.7 2.76
 -4 -7 6 4.97 5.66
 -4 -7 5 90.59 12.95
 4 -7 -5 70.77 11.98
 -4 -7 5 91.53 7.46
 -4 -7 5 85.34 6.98
 -4 -7 4 21.45 7.75
 4 -7 -4 36.94 9.2
 -4 -7 4 35.32 4.23
 -4 -7 4 39.09 4.72
 -4 7 4 36.35 9.26
 4 -7 -3 -1.05 5.39
 -4 -7 3 1.78 2.1
 -4 -7 3 0.24 2.68
 -4 7 3 -3.18 6.24
 4 -7 -3 -0.19 1.75
 -4 -7 3 -0.96 5.27
 4 -7 -2 9.35 5.83
 -4 -7 2 12.52 2.66
 -4 -7 2 11.85 3.43
 -4 7 2 10.74 6.47
 4 -7 -2 10.72 2.34
 -4 -7 2 12.42 5.94
 4 -7 -1 18.42 7.14
 -4 -7 1 17.88 2.97
 -4 -7 1 18.68 3.55
 -4 -7 1 12.3 6.45
 -4 7 1 21.65 7.91
 -4 -7 0 17.89 6.73
 -4 7 0 4.35 6.67
 -4 -7 0 19.07 3.57
 -4 -7 0 16.07 2.78
 4 -7 0 18.04 6.54
 -4 7 -1 25.93 4.05
 -4 7 -1 17.49 7.47
 -4 -7 -1 21.32 3.63
 -4 -7 -1 21.7 3.1
 4 -7 1 20.56 7.04
 -4 -7 -2 2.93 2.67
 4 -7 2 -0.95 5.11
 -4 7 -2 -0.66 2.41
 -4 7 -2 3.29 5.87
 -4 -7 -2 3.74 5.87
 -4 -7 -3 197.55 13.18
 -4 -7 -3 192.64 19.23
 -4 7 -3 210.74 21.18
 -4 -7 -3 208.42 13.48
 4 -7 3 201.34 19.51
 -4 7 -3 233.76 13.59
 -4 -7 -4 23.65 3.63
 4 -7 4 37.03 8.27
 -4 -7 -4 31.31 4.06
 -4 7 -4 28.34 3.8
 -4 7 -4 19.3 7.64
 -4 7 -5 235.82 21.52
 -4 -7 -5 194.78 13.39
 4 -7 5 220.02 19.56
 -4 7 -5 214.74 13.07
 4 -7 6 -0.86 4.97
 -4 -7 -6 7.5 2.64
 -4 7 -6 5.28 2.4
 -4 7 -6 7.29 5.82
 -4 7 -7 294.38 26.85
 -4 -7 -7 338.59 20.04
 -4 7 -7 349.3 19.58
 4 -7 7 330.79 25.81
 -4 -7 -8 -0.47 2.38
 -4 7 -8 1.98 2.06
 4 -7 8 6.36 4.52
 -4 7 -9 118.75 14.71
 -4 -7 -9 117.73 8.13
 -4 7 -10 12.07 6.25
 -4 -7 -10 9.68 2.87
 -4 7 -11 6.93 5.74
 -4 -7 -13 3.43 2.05
 -4 -7 -14 44.08 4.24
 -4 -7 -15 -0.17 1.68
 4 -7 16 59.73 4.73
 -4 -7 -16 67.74 5.05
 4 -7 17 0.95 1.31
 -4 -7 -17 -0.27 1.75
 -4 -7 -18 72.83 5.14
 -4 -7 -19 0.1 1.39
 -4 7 -19 -0.41 1.72
 -4 -7 -20 44.36 3.29
 4 -8 -22 12.94 1.54
 4 -8 -21 -0.35 1.12
 4 8 -21 0.07 1.65
 4 8 -20 29.43 2.85
 4 -8 -20 16.04 2.49
 4 8 -19 3.29 4.82
 4 8 -19 0.96 2.03
 4 -8 -19 -0.55 1.46
 4 8 -18 27.76 3.25
 4 -8 -18 24.69 3.33
 4 8 -17 3.93 2.59
 4 -8 -17 -0.91 1.93
 -4 -8 16 22.42 3.01
 4 8 -16 30.96 3.73
 -4 -8 15 2.01 2
 4 8 -15 4.07 2.68
 -4 -8 14 15.69 3.19
 4 8 -14 18.62 3.44
 -4 -8 13 1.13 2.76
 -4 -8 13 -0.98 4.82
 -4 -8 12 -1.02 5.79
 -4 -8 11 4.41 3.02
 -4 -8 11 -1.04 4.57
 -4 -8 10 29.91 4.58
 4 -8 -10 21.05 7.26
 -4 -8 9 2.13 2.85
 4 -8 -9 5.09 4.73
 -4 -8 9 5.33 5.35
 -4 -8 8 97.35 14.32
 -4 -8 8 113.63 8.96
 -4 -8 7 4.28 5.24
 -4 -8 7 3.95 3.15
 4 -8 -7 2.8 2.36
 4 -8 -7 -1.11 6.32
 4 -8 -6 153.79 11.13
 -4 8 6 150.97 17.72
 -4 -8 6 182.88 11.79
 4 -8 -6 154.28 18
 -4 -8 6 156.93 18.06
 4 -8 -5 18.16 3.28
 -4 -8 5 14.26 3.79
 4 -8 -5 17.2 7.78
 -4 8 5 17.54 7.24
 -4 -8 5 10.63 6.53
 4 -8 -4 314.66 18.18
 -4 8 4 247.12 25.58
 -4 -8 4 300.22 18.63
 4 -8 -4 308.17 27.16
 -4 -8 4 309.09 26.3
 4 -8 -3 12.08 2.67
 -4 -8 3 16.75 7.18
 -4 8 3 1.15 5.77
 4 -8 -3 4.59 6.9
 -4 -8 3 12.54 3.45
 -4 8 2 269.75 25.56
 -4 -8 2 240.34 23.27
 -4 -8 2 251.26 16.38
 4 -8 -2 299.6 25.19
 4 -8 -2 264.7 15.67
 -4 8 1 16.43 7.07
 -4 -8 1 15.37 6.58
 4 -8 -1 12.29 6.85
 -4 -8 1 14.67 3.61
 -4 8 0 167.72 19.71
 -4 8 0 162.34 11.95
 -4 -8 0 190.75 12.19
 -4 -8 0 175.37 18.45
 4 -8 0 189.38 19.48
 -4 -8 -1 26.06 4.12
 4 -8 1 28.77 8.41
 -4 -8 -1 19.98 7.34
 -4 8 -1 24.85 8.95
 -4 8 -1 19.77 3.75
 -4 -8 -2 126.79 15.05
 4 -8 2 131.4 15.43
 -4 -8 -2 115.62 8.91
 -4 8 -2 114.8 8.78
 -4 -8 -2 127.54 9.27
 -4 8 -2 118.5 16.26
 -4 8 -3 26.53 3.85
 -4 -8 -3 25.95 4.01
 4 -8 3 29.06 7.74
 -4 -8 -3 36.24 4.36
 -4 8 -3 28.77 9.11
 -4 -8 -4 136.94 9.82
 4 -8 4 144.16 15.82
 -4 -8 -4 132.15 9.4
 -4 8 -4 123 15.9
 -4 8 -5 20.72 8.4
 4 -8 5 40.76 8.45
 -4 -8 -5 41.38 4.77
 -4 8 -6 26.71 8.25
 4 -8 6 16.89 5.85
 -4 -8 -6 21 3.57
 -4 8 -7 58.81 10.82
 4 -8 7 40.79 8.16
 -4 -8 -7 49.8 5.14
 -4 8 -8 -3.08 5.62
 4 -8 8 -1.61 3.85
 -4 -8 -8 0.46 2.41
 -4 8 -9 2.98 5.43
 -4 -8 -10 1.34 2.09
 -4 -8 -10 4.76 2.38
 -4 -8 -11 2.05 1.95
 4 -8 11 3.18 1.96
 -4 -8 -11 -0.84 2.27
 -4 -8 -12 11.61 2.42
 4 -8 12 8.93 2.13
 -4 -8 -12 9.34 2.53
 -4 -8 -13 13.47 2.49
 4 -8 13 12.03 2.03
 -4 -8 -14 5.46 1.96
 4 -8 15 10.32 2.08
 -4 -8 -15 9.93 2.05
 4 -8 16 1.94 1.4
 -4 -8 -16 3.28 1.69
 4 -8 17 1.28 1.09
 -4 -8 -17 2.41 1.59
 -4 -8 -18 3.57 1.42
 -4 -8 -19 0.35 1.01
 4 -9 -20 5.06 1.18
 4 -9 -19 3.9 1.33
 4 9 -18 1.53 1.54
 4 -9 -18 4.49 1.56
 4 9 -18 1.25 4.06
 4 9 -17 -0.16 1.67
 4 -9 -17 2.88 1.6
 4 9 -17 0.24 4.35
 -4 -9 16 3.57 1.47
 4 -9 -16 2.06 1.82
 -4 -9 15 4.38 1.79
 4 -9 -15 2.15 2.02
 -4 -9 14 13.8 2.69
 4 -9 -14 10.91 2.76
 -4 -9 13 38.69 4.27
 4 -9 -13 34.83 4.3
 4 -9 -12 11.38 3.04
 -4 -9 12 9.44 2.89
 4 -9 -11 23.9 4
 -4 -9 11 29.44 4.07
 -4 9 10 17.64 7.37
 -4 -9 10 25.97 7.9
 -4 -9 10 25.67 4.15
 4 -9 -10 22.63 4.04
 -4 -9 9 19.36 7.6
 4 -9 -9 13.91 6.66
 -4 9 9 13.08 6.92
 -4 -9 8 12.4 6.92
 4 -9 -8 13.73 6.47
 -4 9 8 17.54 6.91
 -4 -9 7 1.04 4.84
 4 -9 -7 5.52 4.98
 -4 9 7 -2.12 5.44
 -4 9 6 45.75 10.08
 -4 -9 6 35.31 5
 -4 -9 6 41.94 9.3
 4 -9 -6 34.15 8.66
 4 -9 -5 0.23 2.23
 -4 -9 5 0.8 2.88
 4 -9 -5 2.33 4.93
 -4 -9 5 1.05 4.89
 -4 9 5 2.23 5.98
 -4 9 4 119.53 16
 4 -9 -4 129.44 16.34
 -4 -9 4 140.27 10.07
 4 -9 -4 128.47 9.36
 -4 -9 4 139.99 16.49
 -4 9 3 1.16 5.95
 -4 -9 3 1.05 2.87
 4 -9 -3 3.54 4.84
 -4 -9 3 1.05 5.25
 4 -9 -3 -1.59 2.07
 -4 -9 2 114.59 14.48
 -4 9 2 70.69 13.2
 -4 -9 2 97.23 7.88
 4 -9 -2 69.31 13.1
 -4 9 1 1.19 6.11
 -4 -9 1 12.37 6.09
 4 -9 -1 6.95 6.09
 -4 -9 1 7.49 3.17
 -4 -9 0 117.6 15
 -4 -9 0 114.79 9
 -4 9 0 114.6 16.21
 -4 -9 0 120.26 9.12
 4 -9 0 97.37 15.09
 -4 -9 -1 47.6 9.72
 -4 9 -1 40.12 10.08
 -4 -9 -1 51.85 5.43
 4 -9 1 57.12 10.64
 -4 -9 -1 35.3 4.86
 -4 9 -2 18.46 8.11
 -4 -9 -2 30.61 4.12
 4 -9 2 24.4 7.74
 -4 9 -3 116.29 15.85
 -4 -9 -3 130 9.28
 4 -9 3 102.89 14.45
 -4 9 -4 51.89 10.48
 4 -9 4 38.17 8.45
 -4 9 -5 34.62 9.07
 4 -9 5 22.36 6.67
 -4 9 -6 7.13 5.91
 4 -9 6 2.67 4.57
 -4 -9 -6 5.9 2.14
 -4 -9 -7 25.03 3.33
 -4 -9 -7 25.67 3.71
 -4 -9 -8 9.28 2.33
 -4 -9 -8 10.97 2.81
 -4 -9 -9 5.64 2.25
 4 -9 9 7.95 2.37
 -4 -9 -9 7.14 2.52
 -4 -9 -10 6.44 2.04
 4 -9 10 3.57 1.98
 -4 -9 -10 4.9 2.22
 -4 -9 -11 -0.63 1.82
 -4 -9 -11 0.71 1.99
 4 -9 11 -0.14 1.7
 -4 -9 -12 37.48 3.61
 4 -9 12 30.49 3.1
 -4 -9 -13 5.07 1.85
 4 -9 13 2.46 1.26
 4 -9 13 7.06 2.13
 -4 -9 -14 70.35 5.13
 4 -9 14 71.89 5.2
 -4 -9 -15 41.36 3.45
 4 -9 15 38.62 3.26
 4 -9 16 48.96 3.73
 -4 -9 -16 73.03 4.35
 -4 -9 -17 31.29 2.58
 4 -10 -18 -1.04 0.84
 4 -10 -17 0.42 1.08
 4 -10 -16 2.38 1.4
 -4 -10 15 2.38 1.22
 4 10 -15 0.2 3.88
 4 -10 -15 -1.71 1.51
 -4 -10 14 -0.44 1.48
 4 10 -14 -2.73 4.3
 4 -10 -14 0.84 1.62
 4 -10 -13 0.32 1.74
 -4 -10 13 3.81 1.93
 4 -10 -12 -0.18 1.88
 -4 -10 12 -0.16 1.94
 4 -10 -11 5.87 2.34
 4 -10 -11 6.58 2.13
 -4 -10 11 5.46 2.32
 -4 -10 10 1 2.42
 4 -10 -10 -0.4 2.1
 -4 -10 9 10.42 3.08
 4 -10 -9 4.17 2.35
 -4 -10 8 3.21 2.71
 4 -10 -8 2.76 2.28
 -4 -10 7 19.92 3.76
 4 -10 -7 15.22 3.19
 -4 -10 6 6.81 3
 4 -10 -6 2.84 2.22
 4 -10 -6 0.62 2.22
 -4 -10 5 27.74 4.21
 4 -10 -5 14.95 3.54
 4 -10 -5 26.77 3.59
 -4 -10 4 2.21 2.66
 4 -10 -4 -1.33 2.29
 4 -10 -4 0.19 2.13
 -4 -10 3 6.81 3.05
 4 -10 -3 6.44 2.17
 -4 -10 2 3.99 2.65
 -4 -10 2 2.4 2.68
 -4 -10 1 3.68 2.73
 -4 -10 1 3.5 2.69
 -4 -10 0 21.84 3.79
 -4 -10 0 23.2 3.81
 -4 -10 -1 4.19 2.67
 -4 -10 -1 0.21 2.35
 -4 -10 -2 40.77 4.65
 -4 -10 -2 40.23 4.48
 -4 -10 -3 3.92 2.61
 -4 -10 -3 5.77 2.32
 -4 -10 -4 50.12 5.1
 4 -10 4 50.56 5.26
 -4 -10 -5 33.03 4.04
 4 -10 5 39.85 4.45
 -4 -10 -6 70.89 6.19
 4 -10 6 81.57 6.41
 -4 -10 -7 30.68 3.73
 4 -10 7 37.16 3.96
 -4 -10 -8 127 8
 4 -10 8 125.84 7.86
 -4 -10 -9 33.19 3.27
 -4 -10 -9 32.68 3.66
 4 -10 9 33.68 3.5
 4 -10 9 27.56 2.97
 -4 -10 -10 117.57 7.84
 -4 -10 -10 113.95 7.45
 4 -10 10 120.57 8.06
 4 -10 10 114.26 7.52
 4 -10 11 37.73 3.83
 -4 -10 -11 45.4 3.61
 4 -10 11 34.29 3.27
 4 -10 12 87.01 5.41
 -4 -10 -12 77.67 4.92
 -4 -10 -13 52.09 3.84
 4 -10 13 54.23 4.13
 4 -10 14 38.19 3.09
 4 -11 -15 -0.56 0.88
 4 -11 -14 24.9 2.4
 -4 -11 13 1.28 1.2
 4 -11 -13 1.49 1.22
 -4 -11 12 52.09 3.61
 4 -11 -12 27.59 3.16
 -4 -11 11 3.32 1.67
 4 -11 -11 -1.45 1.73
 -4 -11 10 47.38 4.07
 4 -11 -10 43.25 3.78
 4 -11 -9 -0.42 1.68
 4 -11 -9 0.14 1.71
 4 -11 -8 47.79 4.34
 4 -11 -8 38.57 4.38
 -4 -11 7 -1.26 2.25
 4 -11 -7 2.64 1.83
 -4 -11 6 25.53 3.57
 4 -11 -6 20.52 2.85
 4 -11 -6 18.71 2.66
 -4 -11 5 8.12 2.61
 4 -11 -5 2.89 1.84
 4 -11 -5 2.59 1.73
 -4 -11 5 0.95 2.47
 -4 -11 4 1.61 2.01
 4 -11 -4 0.97 1.9
 4 -11 -4 -0.62 1.59
 -4 -11 4 -1.13 2.34
 4 -11 -3 4.06 2.25
 -4 -11 3 5.38 2.58
 -4 -11 3 2.63 2.22
 4 -11 -2 5.44 2.44
 -4 -11 2 5.04 2.43
 -4 -11 2 3.82 2.3
 4 -11 -1 1.76 2.3
 -4 -11 1 3.17 2.26
 -4 -11 1 -0.17 2.11
 4 -11 0 9.77 2.88
 -4 -11 0 11.03 2.7
 -4 -11 0 14.08 2.72
 4 -11 0 6.9 2.31
 4 -11 1 1 2.41
 4 -11 1 3.32 2.03
 -4 -11 -1 3.34 1.97
 -4 -11 -1 2.64 2.18
 -4 -11 -2 19.84 3.17
 -4 -11 -2 23.42 2.96
 4 -11 2 26.27 3.71
 4 -11 2 22.84 3.35
 4 -11 3 3.03 2.42
 -4 -11 -3 2.45 1.96
 4 -11 3 2.14 2.18
 -4 -11 -4 32.23 3.73
 4 -11 4 31.97 3.96
 4 -11 4 30.71 3.9
 4 -11 5 5.72 2.33
 4 -11 5 4.02 2.31
 4 -11 5 3.94 2.08
 -4 -11 -5 5.05 2.04
 -4 -11 -6 54.8 4.54
 4 -11 6 57.55 4.68
 4 -11 6 56.83 4.88
 4 -11 7 1.82 1.76
 -4 -11 -7 1.38 1.79
 4 -11 7 1.67 1.48
 4 -11 7 0.63 1.97
 -4 -11 -8 27.8 2.87
 4 -11 8 22.58 2.51
 4 -11 9 1.67 1.37
 4 -11 9 0.13 1.65
 4 -11 10 8.96 1.6
 4 -11 10 16.17 2.23
 4 -11 11 0.61 1.34
 4 -11 12 -0.32 1.14
 -4 -12 10 1 1.06
 -4 -12 10 -0.08 1
 -4 -12 9 10.26 1.74
 -4 -12 9 8.84 1.75
 4 -12 -8 1.08 1.16
 -4 -12 8 2.33 1.45
 -4 -12 8 0.21 1.28
 4 -12 -7 16.58 2.41
 -4 -12 7 23.82 2.77
 4 -12 -6 2.7 1.62
 -4 -12 6 1.87 1.66
 -4 -12 6 2.54 1.61
 4 -12 -5 17.37 2.77
 4 -12 -5 18.52 1.99
 -4 -12 5 30.04 2.81
 -4 -12 5 28.11 3.07
 4 -12 -4 2.6 2.07
 4 -12 -4 4.58 1.47
 -4 -12 4 8.31 1.88
 -4 -12 4 7.44 2.01
 4 -12 -3 34.11 3.14
 -4 -12 3 44.02 3.47
 -4 -12 3 40.76 3.69
 4 -12 -2 1.53 2.16
 4 -12 -2 7.44 1.79
 -4 -12 2 7.86 1.79
 -4 -12 2 3.74 1.84
 -4 -12 1 45.21 3.4
 4 -12 -1 38.06 3.6
 -4 -12 1 40.59 3.83
 4 -12 0 2.04 2.06
 4 -12 0 2.59 1.74
 -4 -12 0 1.95 1.37
 -4 -12 0 1.43 1.6
 -4 -12 -1 43.91 3.25
 4 -12 1 46.96 3.98
 -4 -12 -1 50.32 4.03
 4 -12 2 2.82 1.28
 4 -12 2 -0.15 1.9
 4 -12 2 3.44 1.88
 -4 -12 -2 1.94 1.6
 4 -12 3 22.07 2.49
 4 -12 3 18.46 2.97
 4 -12 3 30.43 3.14
 -4 -12 -3 34.83 3.08
 4 -12 4 10.66 1.89
 4 -12 4 10.31 2.03
 -4 -12 -4 10.04 2.02
 4 -12 5 4.2 1.63
 4 -12 5 4.65 1.5
 4 -12 5 4.83 1.82
 -4 -12 -5 8.76 1.69
 4 -12 6 5.95 1.67
 4 -12 6 7.9 1.8
 -4 -12 -6 9.83 1.66
 4 -12 7 -0.25 1.12
 4 -12 7 0.43 1.19
 -5 0 27 0.3 1.08
 -5 0 26 26.69 2.93
 -5 0 25 -0.68 1.74
 -5 0 24 52.39 4.77
 -5 0 24 51.15 4.64
 -5 0 23 3.85 2.25
 -5 0 23 2.99 2.31
 -5 0 22 83.62 6.82
 -5 0 22 86.06 6.76
 -5 0 21 0.59 2.41
 -5 0 20 363.72 28.3
 -5 0 19 0.64 2.54
 -5 0 19 -2.76 6.74
 5 0 -19 3.43 3.53
 -5 0 18 478.8 28.68
 5 0 -18 561.87 29.25
 -5 0 18 516.29 36.88
 -5 0 17 -0.64 2.6
 -5 0 17 0.94 6.09
 5 0 -17 4.85 3.46
 -5 0 16 286.63 18.64
 5 0 -16 364.19 19.41
 -5 0 16 330.32 26.3
 -5 0 15 1.65 2.48
 -5 0 15 0.91 5.46
 5 0 -15 -0.43 3.38
 -5 0 14 330.36 20.25
 5 0 -14 371.34 20.68
 -5 0 14 380.51 27.86
 -5 0 13 -0.86 5.05
 5 0 -13 2.41 3.27
 -5 0 13 2.32 2.42
 5 0 -12 256.33 14.6
 -5 0 12 207.11 13.99
 -5 0 12 235.37 14.47
 5 0 -11 2.36 2.87
 -5 0 11 1.18 2.24
 -5 0 11 0.18 2.21
 -5 0 11 2.41 5.34
 5 0 -11 1.06 2.05
 5 0 -10 319.94 19.64
 -5 0 10 398.2 26.82
 5 0 -10 341.3 18.99
 -5 0 10 369.12 19.8
 -5 0 10 326.89 19.33
 -5 0 9 -0.76 4.64
 5 0 -9 1.06 2.09
 -5 0 9 -0.91 2.14
 5 0 -9 1.95 2.65
 -5 0 9 -0.33 2.1
 5 0 -8 29.89 3.31
 -5 0 8 28.36 7.38
 -5 0 8 22.79 3.43
 -5 0 7 -1.47 4.69
 -5 0 7 -1.25 2.14
 -5 0 6 609.07 34.1
 -5 0 6 723.58 41.19
 -5 0 5 -1.45 4.82
 -5 0 5 -1.27 2.35
 -5 0 4 847.01 47.78
 -5 0 4 744.1 40.95
 -5 0 3 -0.7 2.01
 -5 0 3 0.37 2.24
 -5 0 3 -1.44 4.65
 -5 0 2 229.52 14.01
 -5 0 2 243.72 14.32
 -5 0 2 223.35 14.14
 -5 0 1 0.7 2.06
 -5 0 1 2.61 2.13
 -5 0 1 1.12 2.22
 -5 0 1 4.96 4.46
 -5 0 0 621.7 33.78
 -5 0 0 641.04 33.91
 -5 0 0 603.11 33.75
 -5 0 0 651.14 39.92
 -5 0 -1 4.4 2.38
 -5 0 -1 -0.54 2.26
 -5 0 -1 1.37 1.93
 -5 0 -2 416.57 22.1
 -5 0 -2 371.88 21.76
 -5 0 -2 385.28 21.97
 -5 0 -3 0.54 2.23
 -5 0 -3 2.16 2.15
 -5 0 -3 0.51 1.91
 5 0 3 -1.16 2.78
 -5 0 -4 445.07 24.59
 5 0 4 435 24.52
 -5 0 -5 1.86 2.3
 5 0 5 1.23 2.73
 -5 0 -6 39.04 4.22
 5 0 6 35.6 4.36
 -5 0 -7 0.79 2.2
 5 0 7 -0.17 2.47
 -5 0 -8 5.34 2.44
 5 0 8 4.3 2.53
 -5 0 -9 0.64 2.28
 -5 0 -10 79.32 6.6
 5 0 10 80.67 11.8
 -5 0 -11 1.13 2.45
 5 0 11 16.62 5.54
 -5 0 -12 5.07 2.74
 5 0 12 14.02 5.23
 -5 0 -13 -0.47 2.49
 5 0 13 -0.95 4.28
 -5 0 -14 1.17 2.62
 -5 0 -14 0.84 2.01
 5 0 14 -0.93 4.45
 5 0 15 1.81 3.96
 5 0 16 30.64 7.14
 -5 0 -17 0.19 1.86
 -5 0 -18 0.17 1.82
 -5 0 -19 0.15 1.65
 -5 0 -20 4.31 1.68
 -5 0 -21 -1.14 1.53
 -5 0 -22 29.47 2.58
 -5 -1 27 6.07 1.47
 -5 1 26 0.84 1.34
 -5 -1 26 -0.33 1.6
 -5 1 25 28.41 3.12
 -5 -1 25 26.72 3.32
 -5 1 24 -0.3 1.79
 -5 -1 24 0.16 2.01
 -5 -1 24 0.6 2.16
 -5 1 24 1.75 1.87
 -5 1 23 20 3.16
 -5 -1 23 20.98 3.38
 -5 1 23 20.4 3.05
 -5 -1 23 20.55 3.39
 5 1 -22 2.31 2.93
 -5 1 22 0.38 2.23
 -5 -1 22 4.22 2.58
 -5 1 22 -0.67 2.21
 5 1 -21 8.85 3.49
 -5 1 21 9.62 2.86
 -5 -1 21 13.81 3.19
 -5 1 21 13.75 3.08
 -5 -1 20 -3.3 6.06
 -5 1 20 6.47 5.54
 -5 -1 19 0.87 4.94
 -5 1 19 -6.7 6.29
 5 1 -19 2.52 3.28
 -5 1 19 -0.8 2.38
 -5 -1 19 -0.89 2.66
 -5 -1 18 22.34 7.24
 -5 1 18 26.16 8.04
 5 1 -18 36.55 4.72
 -5 1 18 25.71 3.78
 -5 -1 18 20.17 3.8
 -5 -1 17 44.15 8.95
 -5 1 17 47.56 9.68
 -5 1 17 34.74 4.34
 -5 -1 17 37.14 4.57
 5 1 -17 33.44 4.76
 -5 -1 16 6.83 2.94
 -5 1 16 5.64 2.8
 -5 -1 16 9.84 6.05
 -5 1 16 8.62 5.75
 5 1 -16 12.35 3.77
 -5 -1 15 203.16 19.79
 -5 1 15 225.65 20.87
 -5 1 15 213.22 13.83
 -5 -1 15 209.73 14
 5 -1 -15 254.08 14.68
 5 1 -15 243.95 14.42
 -5 1 14 10.95 2.9
 -5 -1 14 9.62 3.03
 -5 -1 14 10.3 5.42
 -5 1 14 6.34 6.22
 5 -1 -14 12.88 3.76
 5 1 -14 10.83 3.63
 -5 -1 13 137.58 15.15
 -5 1 13 177.36 17.2
 5 1 -13 174.65 10.63
 -5 1 13 152.17 10.29
 -5 1 13 134.12 9.75
 -5 -1 13 147.56 10.13
 -5 1 12 10.25 2.68
 -5 -1 12 10.87 3.02
 5 1 -12 16.65 3.6
 -5 -1 12 18.64 6.55
 -5 1 12 8.41 6.07
 -5 1 12 13.44 2.99
 -5 -1 11 179.22 11.25
 -5 1 11 171.95 11.19
 -5 -1 11 195.35 17.41
 -5 1 11 218.68 18.09
 -5 1 11 158.2 10.76
 -5 -1 11 164.71 11.03
 5 1 -11 172.22 10.53
 5 -1 -11 170.56 10.48
 5 1 -11 187.06 11.33
 5 -1 -10 18.89 2.9
 -5 -1 10 21.58 3.24
 -5 1 10 17.97 2.95
 5 1 -10 17.64 3.49
 -5 -1 10 10.82 5.29
 -5 1 10 12.51 6.52
 -5 1 10 18.23 3.2
 -5 -1 10 15.21 2.9
 -5 -1 9 292.27 17.25
 5 -1 -9 307.2 16.88
 -5 1 9 308.12 17.45
 -5 -1 9 291.64 17.39
 5 1 -9 275.84 17.17
 -5 -1 9 345.99 24.15
 -5 1 9 314.96 23.58
 -5 1 8 8.89 5.33
 -5 -1 8 14.95 6.19
 5 1 -8 11.89 5.94
 5 -1 -8 8.06 2.47
 5 1 -8 4.98 2.85
 -5 1 8 4.51 2.43
 -5 -1 8 9.74 2.65
 5 1 -7 99.61 11.08
 -5 1 7 71.86 10.32
 -5 -1 7 99.86 11.23
 5 1 -7 64.79 5.85
 5 -1 -7 74.41 5.58
 -5 -1 7 68.77 5.9
 -5 1 7 76.07 6.02
 5 -1 -6 210.2 13.3
 -5 -1 6 262.89 20.14
 -5 1 6 250.64 19.58
 5 1 -6 251.27 18.93
 -5 1 6 234.29 13.96
 -5 -1 6 231.35 13.89
 5 -1 -5 123.23 8.39
 -5 -1 5 139.95 8.97
 -5 1 5 132.96 8.92
 5 1 -5 113.84 12.75
 -5 -1 5 156.83 14.57
 -5 1 5 110.87 12.93
 5 1 -4 135.42 13.21
 5 -1 -4 106.43 7.71
 -5 -1 4 107.54 7.87
 -5 -1 4 122.76 8.27
 -5 1 4 122.61 8.33
 -5 1 4 121.41 8.05
 -5 -1 4 133.46 13.25
 -5 1 4 119.51 12.83
 5 1 -3 75.49 10.14
 5 -1 -3 58.61 5.16
 -5 -1 3 65.59 5.31
 -5 -1 3 69.33 5.64
 -5 1 3 54 5.38
 -5 -1 3 64.1 5.41
 -5 1 3 56.97 5.11
 -5 -1 3 70.96 9.76
 -5 1 3 84.48 10.5
 5 1 -2 441.26 26.65
 -5 1 2 372.6 20.29
 -5 -1 2 340.19 20.12
 -5 -1 2 335.66 25.62
 -5 1 2 374.93 26.01
 -5 -1 2 346.34 19.88
 5 -1 -2 338.12 19.74
 -5 -1 2 352.14 20.14
 -5 1 2 345.26 19.86
 5 1 -1 64.29 9.8
 -5 -1 1 41.3 4.67
 -5 1 1 53.06 4.9
 5 -1 -1 48.82 4.86
 -5 1 1 54.35 7.62
 -5 -1 1 51.15 4.67
 -5 -1 1 57.37 9.02
 -5 1 1 61.85 9.28
 -5 -1 1 53.45 4.79
 -5 1 1 56.07 4.74
 -5 1 0 550.55 31.23
 -5 -1 0 597.16 31.66
 5 1 0 517.8 35.55
 5 -1 0 575.09 31.46
 -5 -1 0 580.9 31.39
 -5 1 0 587.36 31.68
 5 1 0 610.2 37.47
 -5 1 0 536.21 37.09
 -5 1 0 603.71 31.7
 -5 -1 0 585.21 31.57
 5 -1 1 99.68 7.28
 5 1 1 89.32 11.67
 -5 -1 -1 96.89 7.09
 -5 1 -1 92.99 6.74
 5 1 1 77.14 9.87
 -5 1 -1 104.84 7.28
 -5 -1 -1 101.34 7.1
 -5 -1 -1 95.62 6.92
 -5 1 -1 84.38 7.05
 -5 -1 -2 497.42 28.32
 -5 1 -2 516.64 28.6
 5 -1 2 477.01 28.37
 -5 -1 -2 527.85 28.45
 -5 1 -2 522.63 28.21
 5 1 2 576.82 34.81
 -5 1 -2 547.31 28.57
 -5 -1 -2 520.87 28.41
 -5 -1 -3 69.77 5.75
 -5 1 -3 68.26 5.78
 5 -1 3 62.18 5.99
 -5 1 -3 72.52 9.11
 -5 -1 -3 73.55 5.79
 5 1 3 71.77 10.4
 -5 -1 -3 76.17 5.88
 -5 -1 -4 396 21.9
 -5 1 -4 371.16 21.91
 -5 1 -4 416.96 27.55
 5 1 4 426.71 28.33
 5 -1 4 353.12 21.83
 -5 -1 -4 409.78 21.92
 -5 1 -5 175.33 16.28
 -5 1 -5 177.3 11.71
 -5 -1 -5 195.91 11.82
 5 -1 5 187.82 11.94
 -5 1 -6 157.53 15.25
 -5 1 -6 159.89 10.31
 -5 -1 -6 150.51 10.15
 5 -1 6 152.59 10.2
 -5 1 -7 259.74 21.35
 -5 1 -7 284.13 15.74
 -5 -1 -7 248.46 15.44
 5 1 7 234.85 15.02
 5 -1 7 264.79 15.25
 -5 1 -8 175.11 10.96
 -5 -1 -8 165.96 10.8
 5 1 8 144.32 10.33
 5 -1 8 177.04 10.5
 -5 -1 -9 177.35 12.11
 -5 1 -9 196.42 12.3
 5 -1 9 214.63 19.12
 -5 -1 -10 38.71 4.3
 -5 1 -10 36.12 4.44
 5 -1 10 40.14 8.52
 -5 -1 -11 326.17 19.35
 -5 1 -11 323.2 19.34
 5 -1 11 348.04 26.95
 5 1 11 333.1 26.35
 -5 -1 -12 15.01 3.11
 -5 1 -12 9.28 2.84
 5 -1 12 17.5 6.14
 5 1 12 11.96 5.46
 -5 -1 -13 4.67 2.72
 -5 1 -13 2.81 2.59
 5 -1 13 -0.96 5.06
 5 1 13 7.39 4.96
 -5 -1 -14 29.04 4.25
 -5 1 -14 21.52 3.76
 5 1 14 34.98 7.68
 5 -1 14 35.04 7.96
 -5 -1 -14 31.45 3.68
 -5 1 -14 32.18 3.84
 5 -1 15 39.81 8.29
 5 1 15 40.14 8.01
 -5 1 -16 4.69 2.61
 5 -1 16 5.35 4.79
 5 1 16 12.82 5.46
 -5 -1 -16 4.81 1.88
 -5 -1 -16 3.39 1.98
 -5 -1 -17 24.81 2.83
 -5 1 -17 27.82 3.49
 -5 -1 -17 24.65 3.18
 -5 1 -18 48.53 4.36
 -5 -1 -18 41.61 4.06
 -5 -1 -19 49.22 4.12
 -5 1 -19 44.93 4.16
 -5 1 -20 69.2 5.1
 -5 -1 -20 66.32 4.92
 -5 -1 -21 19.24 2.25
 -5 1 -21 16.36 2.25
 -5 1 -22 49.15 3.7
 -5 -1 -22 50.12 3.51
 -5 -2 27 3.92 1.2
 -5 -2 26 1.54 1.47
 -5 2 25 2.97 1.63
 -5 -2 25 5.48 1.96
 -5 2 24 9.62 2.15
 -5 -2 24 8.59 2.37
 -5 -2 24 10.13 2.41
 5 2 -23 3.42 2.7
 -5 2 23 -0.91 1.99
 -5 -2 23 3.95 2.21
 -5 -2 23 2.86 2.39
 5 2 -22 4.49 2.89
 -5 2 22 1.56 2.11
 -5 -2 22 0.75 2.42
 -5 2 22 2.53 1.97
 5 2 -21 1.49 2.95
 -5 2 21 3 2.06
 -5 -2 21 1.03 2.57
 -5 2 21 3.06 2.24
 -5 2 20 2.05 2.25
 -5 2 20 -0.94 5.16
 -5 2 20 -1.54 2.23
 -5 2 19 0.97 5.21
 -5 2 18 0.37 2.16
 -5 2 18 -2.01 2.46
 5 2 -18 2.89 3.15
 -5 -2 18 1.61 2.86
 -5 2 18 -4.93 5.5
 -5 2 17 2.47 2.38
 -5 2 17 7.91 2.94
 5 2 -17 5.61 3.49
 -5 -2 17 10.84 5.56
 -5 -2 17 4.86 2.89
 -5 2 17 6.87 6.45
 -5 2 16 6.45 2.5
 -5 2 16 2.71 2.52
 5 2 -16 3.53 3.17
 -5 -2 16 4.17 4.66
 -5 -2 16 0.92 2.87
 -5 2 16 -0.97 5.81
 -5 2 15 25.35 3.49
 -5 2 15 22.85 3.75
 5 2 -15 26.38 4.19
 -5 -2 15 23.93 7.15
 -5 -2 15 17.34 3.79
 -5 2 15 20.92 7.23
 -5 2 14 3.02 2.4
 5 2 -14 4.81 3.33
 -5 2 14 -2.77 5.54
 -5 -2 14 5.65 5.07
 -5 2 14 0.54 2.09
 -5 -2 14 4.39 2.75
 -5 2 13 12.25 3.07
 5 2 -13 4.67 3.16
 -5 2 13 10.76 6.44
 -5 -2 13 -2.37 4.83
 -5 2 13 4.15 2.34
 -5 -2 13 2.98 2.66
 -5 2 12 0.2 2.27
 5 2 -12 -0.19 3.09
 -5 2 12 0.86 4.72
 -5 -2 12 0.77 4.4
 -5 -2 12 0.82 2.52
 -5 2 12 -0.82 2.1
 5 2 -11 41.64 7.83
 -5 -2 11 33.19 4.18
 -5 2 11 31.06 3.81
 -5 -2 11 23.41 3.69
 -5 -2 11 40.19 8.07
 5 2 -11 36.26 4.39
 -5 2 11 31.52 7.81
 5 -2 -11 31.85 3.54
 5 -2 -10 94.46 6.59
 -5 -2 10 84.45 6.85
 5 2 -10 102.7 11.8
 5 2 -10 94.13 7.08
 -5 -2 10 96.02 10.18
 -5 2 10 102.55 12.41
 -5 -2 10 78.2 10.91
 -5 2 10 84.98 6.9
 -5 -2 10 97.76 7.2
 5 2 -9 132.91 13.34
 5 2 -9 131.05 8.23
 5 -2 -9 118.57 7.88
 -5 -2 9 113.24 11.37
 -5 2 9 114.25 13.04
 -5 -2 9 111.68 12.94
 -5 -2 9 111.74 8.25
 -5 2 9 109.2 8.09
 -5 -2 8 62.41 9.92
 5 -2 -8 61.79 5.13
 5 2 -8 73.9 10.39
 -5 2 8 49.93 9.17
 -5 2 8 63.15 5.42
 -5 -2 8 66.76 5.61
 5 2 -8 61.34 5.42
 -5 -2 8 74.44 8.79
 5 -2 -7 62.33 5.24
 -5 -2 7 67.22 8.34
 -5 -2 7 69.69 5.63
 -5 2 7 58.63 5.36
 -5 2 7 74.52 10.15
 -5 -2 7 59.52 9.27
 5 2 -7 61.71 5.24
 5 2 -7 70.22 10.18
 5 -2 -6 160.78 10.37
 5 2 -6 195.77 16.57
 -5 -2 6 166.75 14.26
 -5 -2 6 166.17 10.86
 -5 2 6 175.68 10.87
 5 2 -6 162.15 10.27
 -5 2 6 165.17 15.57
 -5 -2 6 181.34 16.6
 -5 2 5 66.6 8.57
 5 -2 -5 65.11 5.47
 -5 -2 5 61.41 5.63
 -5 2 5 70.03 5.84
 -5 -2 5 80.22 10.5
 -5 2 5 81.1 10
 -5 2 5 69.88 5.38
 -5 -2 5 75.58 8.78
 5 2 -5 80.92 10.85
 -5 -2 4 274.28 20.91
 -5 2 4 265.79 20.32
 5 -2 -4 252.11 14.51
 5 2 -4 272.69 20.84
 -5 2 4 245.85 14.8
 -5 -2 4 248.91 14.75
 -5 2 4 220.33 14.09
 -5 -2 3 96.86 11.51
 -5 2 3 114.74 11.97
 5 2 -3 120.01 12.87
 5 -2 -3 84.66 6.61
 -5 -2 3 92.01 6.95
 -5 2 3 84.47 6.81
 -5 2 3 82.21 6.28
 -5 -2 3 90.25 6.81
 -5 -2 2 100.43 11.6
 -5 2 2 112.44 12.16
 5 -2 -2 104.35 7.12
 5 2 -2 109.03 12.66
 -5 2 2 76.37 9.96
 -5 2 2 90.11 6.97
 -5 -2 2 95.09 6.92
 -5 -2 2 90.56 6.99
 -5 2 2 76.74 6.3
 -5 2 1 17.35 5.77
 5 -2 -1 28.51 3.78
 -5 2 1 23.49 5.68
 -5 2 1 19.97 3.29
 -5 -2 1 23.88 3.51
 -5 2 1 21.14 2.98
 -5 -2 1 25.22 3.54
 -5 2 0 97.14 11.71
 -5 2 0 98.42 10.95
 5 -2 0 96.79 7.41
 -5 2 0 85.37 7.21
 -5 2 0 92.72 6.69
 -5 -2 0 103.85 7.29
 -5 2 0 108.86 7.34
 -5 -2 0 85.16 6.87
 5 2 1 110.11 12.62
 -5 2 -1 98.28 11.52
 -5 -2 -1 68.05 5.99
 5 -2 1 106.2 7.42
 -5 2 -1 131.24 12.42
 -5 -2 -1 89.61 6.7
 -5 2 -1 99.85 6.95
 -5 -2 -1 86.23 6.59
 -5 2 -1 90.32 7.1
 -5 -2 -1 104.26 7.1
 -5 2 -1 89.77 6.38
 -5 -2 -2 47.89 4.57
 -5 -2 -2 41.02 3.84
 5 -2 2 40.9 4.79
 -5 2 -2 46.01 7.97
 -5 -2 -2 48.41 4.4
 -5 2 -2 43.27 4.43
 5 2 2 41.41 8.48
 -5 -2 -2 47.77 4.34
 -5 2 -2 32.28 4.51
 5 2 3 -0.72 6.26
 -5 -2 -3 2.24 1.93
 -5 -2 -3 -0.74 1.62
 5 -2 3 0.4 2.95
 -5 2 -3 2.87 4.44
 -5 -2 -3 2.66 2.12
 -5 -2 -3 -0.53 1.99
 -5 2 -3 1.41 2.18
 -5 -2 -4 28.92 3.34
 -5 -2 -4 37.48 3.93
 5 -2 4 29.32 4.39
 -5 2 -4 27.58 6.78
 -5 2 -4 32.93 3.98
 -5 -2 -4 35.59 3.92
 5 2 4 32 8.28
 -5 2 -5 62.45 9.24
 -5 -2 -5 51.43 4.77
 5 -2 5 58 5.58
 -5 2 -5 63.46 5.59
 -5 -2 -5 61.99 5.34
 5 2 5 75.89 10.65
 -5 2 -6 101.98 11.89
 -5 -2 -6 85.14 6.61
 5 -2 6 96.77 7.15
 5 2 6 102.39 12.41
 -5 2 -6 92.57 7.17
 -5 -2 -6 91.34 7.06
 5 -2 7 24.23 7.01
 5 -2 7 18.42 3.26
 -5 -2 -7 19.63 2.97
 -5 2 -7 23.88 3.4
 -5 -2 -7 12.87 3.08
 -5 2 -7 17.82 6.23
 -5 2 -8 303.42 24.45
 -5 2 -8 316.01 18.11
 -5 -2 -8 321.07 18.09
 -5 -2 -8 291.82 17.58
 5 -2 8 290.44 17.32
 5 -2 8 338.75 25.69
 -5 -2 -9 274.17 16.49
 -5 2 -9 259.93 16.49
 -5 2 -9 261.64 23.1
 -5 -2 -10 288.8 17.55
 -5 2 -10 294.28 17.58
 5 -2 10 304.29 24.82
 -5 2 -11 457.63 27.02
 -5 -2 -11 493.41 27.21
 5 -2 11 479.75 35.06
 5 2 11 519.55 34.96
 -5 2 -12 700.06 40.36
 -5 -2 -12 763.66 40.59
 5 -2 12 827.96 49.9
 5 2 12 760.83 48.35
 5 -2 13 681.66 42.11
 5 2 13 558.57 39.6
 -5 -2 -13 603.93 33.03
 -5 2 -13 573.18 32.79
 5 2 14 552.38 37.79
 -5 2 -14 540.07 30.57
 5 -2 14 571.74 38.66
 -5 -2 -14 538.74 30.09
 -5 2 -14 560.8 30.47
 5 2 15 345.71 27.67
 5 -2 15 412.24 29.65
 -5 -2 -16 475.37 25.58
 -5 2 -16 486.28 25.9
 -5 -2 -16 451.23 25.4
 -5 2 -16 415.29 25.84
 -5 -2 -17 276.63 15.71
 -5 -2 -17 265.76 15.83
 -5 2 -17 280.63 16.2
 -5 -2 -18 184.86 10.88
 -5 -2 -18 178.37 11.07
 -5 2 -18 190.21 11.47
 -5 -2 -19 149.48 8.92
 -5 -2 -19 151.9 9.26
 -5 2 -19 156.47 9.58
 -5 -2 -20 73.82 5.3
 -5 2 -20 88.22 5.79
 -5 -2 -21 14.61 1.8
 -5 2 -21 12.47 2.03
 -5 2 -22 48.88 3.58
 -5 -3 26 8.01 1.68
 -5 -3 25 0.56 1.5
 5 3 -24 5.32 2.52
 -5 3 24 5.55 1.68
 -5 -3 24 12.02 2.37
 5 3 -23 1.16 2.47
 -5 3 23 0.73 1.61
 -5 -3 23 -1.46 2.09
 -5 -3 23 1.71 2.08
 5 3 -22 3.59 2.93
 -5 3 22 2.22 2
 -5 -3 22 3.48 2.28
 -5 -3 22 6.56 2.67
 5 3 -21 3.91 2.93
 -5 3 21 2.88 2.12
 -5 -3 21 0.6 2.49
 -5 -3 21 0.98 2.53
 5 3 -20 2.27 3.06
 -5 -3 20 6.38 2.84
 -5 3 20 2.06 2.29
 -5 3 19 -3.83 6.54
 -5 3 19 1.6 2.4
 5 3 -18 4.02 3.26
 -5 3 18 -3.91 6.93
 -5 -3 18 1.16 2.72
 5 3 -17 0.2 2.9
 -5 3 17 0.64 2.18
 -5 3 17 8.84 6.26
 -5 -3 17 1.18 2.76
 -5 -3 16 46.59 5.26
 5 3 -16 50.08 5.35
 -5 3 16 51.82 10.26
 -5 3 16 43.49 4.79
 -5 3 15 6.34 2.63
 5 3 -15 1 3.1
 -5 3 15 1.93 5.8
 -5 -3 15 6.75 3.23
 5 3 -14 148.95 10.09
 -5 3 14 156.55 16.72
 -5 3 14 144.75 9.98
 -5 -3 14 143.93 10.36
 -5 3 13 15.34 3.05
 -5 -3 13 10.16 3.02
 -5 -3 13 12.48 3.32
 -5 3 13 22.14 7.98
 5 3 -13 12.97 3.55
 5 3 -12 226.38 13.85
 -5 -3 12 238.14 14.27
 -5 3 12 239.71 21.4
 -5 -3 12 196.18 18.75
 -5 3 12 216.24 13.74
 -5 -3 12 226.64 14.07
 -5 -3 12 217.07 18.13
 5 3 -11 7.82 6.47
 5 3 -11 9.52 3.23
 -5 -3 11 5.06 2.71
 -5 3 11 8.21 2.51
 -5 -3 11 5.41 2.58
 5 -3 -11 5.62 2.38
 -5 -3 11 2.2 4.7
 -5 -3 11 5.32 4.06
 -5 3 11 7.72 6.02
 5 3 -10 200.13 17.07
 5 3 -10 157.46 10.51
 -5 -3 10 156.03 10.55
 5 -3 -10 177.82 10.5
 -5 3 10 202.89 17.75
 -5 -3 10 182.94 16.23
 -5 -3 10 169.66 15.31
 -5 3 10 151.81 10.48
 -5 -3 10 159.42 10.77
 5 3 -9 0.73 6.48
 5 3 -9 2.82 2.52
 -5 -3 9 1.35 4.12
 -5 3 9 0.9 1.97
 -5 -3 9 0.59 2.17
 -5 -3 9 -0.75 4.69
 -5 3 9 -1.58 5.54
 -5 -3 9 -0.9 2.03
 5 -3 -9 0.66 2.34
 5 3 -8 211.54 12.76
 5 -3 -8 224.19 12.98
 -5 3 8 214.1 18.89
 -5 -3 8 193.39 18.11
 -5 3 8 214.25 13.08
 -5 -3 8 195.14 13.09
 -5 -3 8 211.85 13.21
 -5 -3 8 208.99 17.67
 5 3 -7 28.32 8.78
 5 3 -7 26.82 3.43
 5 -3 -7 18.75 3.29
 -5 3 7 15.77 5.99
 -5 -3 7 24.49 7.01
 -5 -3 7 26.38 3.59
 -5 3 7 26.11 3.54
 -5 -3 7 20.41 3.43
 -5 -3 7 27.42 5.88
 -5 3 6 275.34 22.91
 -5 -3 6 347.67 24.9
 5 -3 -6 315.66 17.86
 -5 -3 6 342.71 23.36
 5 3 -6 361.69 25.62
 -5 -3 6 340.87 18.24
 5 3 -6 270.15 17.2
 -5 3 6 314.77 18.04
 -5 -3 6 310.44 18.13
 5 -3 -5 45.2 4.6
 -5 -3 5 46.4 8.53
 -5 3 5 40.59 7.4
 -5 3 5 42.46 8.23
 -5 3 5 41.81 4.55
 -5 -3 5 48.8 4.79
 -5 -3 5 46.46 7.57
 -5 -3 5 53.37 4.75
 5 3 -5 50.14 10.29
 5 3 -4 266.93 21.94
 -5 3 4 218.69 18.7
 5 -3 -4 237.48 14.35
 -5 -3 4 232.24 19.87
 -5 3 4 254.91 20
 -5 -3 4 223.27 14.27
 -5 3 4 223.82 14.24
 -5 -3 4 231.67 14.47
 -5 -3 4 229.7 18.69
 -5 -3 4 258.22 14.45
 5 3 -3 173.03 16.84
 -5 3 3 102.92 12.3
 -5 3 3 166.72 15.11
 -5 3 3 125.41 9.19
 -5 -3 3 131.97 9.25
 -5 -3 3 125.58 9.32
 5 -3 -3 146.83 9.48
 -5 -3 3 153.21 13.67
 -5 -3 3 146.73 9.25
 5 3 -2 69.24 11.44
 5 -3 -2 60.65 5.66
 -5 3 2 58.91 8.89
 -5 3 2 48.42 8.79
 -5 3 2 59.23 5.45
 -5 -3 2 57.17 5.37
 -5 -3 2 69.45 5.36
 -5 -3 2 60.9 5.54
 5 3 -1 369.59 27.52
 -5 3 1 280.4 23.78
 5 -3 -1 320.66 19.63
 -5 3 1 308.54 24.66
 -5 3 1 348.73 19.53
 -5 -3 1 348.14 19.47
 -5 -3 1 345.04 19.31
 -5 -3 1 341.76 19.56
 5 3 0 21.83 8.49
 -5 -3 0 18.06 3.02
 -5 3 0 18.83 3.19
 5 -3 0 13.93 3.57
 -5 3 0 20.02 6.09
 -5 3 0 22.8 6.8
 -5 -3 0 18.11 3.23
 -5 -3 0 21.79 2.94
 -5 3 -1 203.2 13.35
 5 3 1 259.63 21
 5 -3 1 211.16 13.37
 -5 -3 -1 229.05 12.9
 -5 -3 -1 172.52 12.42
 -5 3 -1 249.38 19.49
 -5 -3 -1 220.68 13.12
 -5 -3 -2 5.5 2.56
 5 3 2 -0.83 7.71
 -5 -3 -2 0.86 1.81
 5 -3 2 4.32 3.13
 -5 3 -2 4.57 2.55
 -5 3 -2 4.73 4.88
 -5 -3 -2 1.74 2.1
 -5 -3 -3 353.44 19.71
 -5 3 -3 297.24 25.11
 -5 3 -3 365.42 20.13
 -5 -3 -3 311.91 19.26
 5 -3 3 349.1 20.02
 5 3 3 363.8 26.35
 -5 -3 -4 47.45 4.61
 -5 3 -4 45.11 4.93
 -5 -3 -4 49.55 4.74
 5 -3 4 53.17 5.24
 5 3 4 52.99 10.33
 5 -3 4 46.78 8.76
 -5 -3 -4 42.32 4.37
 -5 3 -4 40.38 8.21
 5 3 5 448.95 30.78
 5 -3 5 457.9 24.23
 -5 3 -5 405.89 24.25
 -5 -3 -5 433.92 24.03
 5 -3 5 478.21 32.3
 -5 -3 -5 392.19 23.72
 -5 3 -5 447.72 31.28
 5 3 6 76.86 11.57
 5 -3 6 86.8 6.7
 5 -3 6 76.79 11.43
 -5 3 -6 94.84 7.13
 -5 -3 -6 87.02 6.71
 -5 3 -6 69.87 10.89
 -5 -3 -6 79.16 6.47
 -5 -3 -7 244.42 15.14
 5 3 7 224.63 20.54
 -5 3 -7 252.91 15.47
 -5 -3 -7 265.58 15.47
 -5 3 -7 237.21 21.65
 5 -3 7 285.27 23.47
 -5 -3 -8 213.64 13.88
 5 3 8 230.06 19.74
 -5 3 -8 216.48 14.11
 -5 -3 -8 248.77 14.35
 -5 3 -8 217.77 20.49
 5 -3 8 247.73 21.65
 -5 3 -9 21.42 7.14
 -5 -3 -9 32.02 4.01
 -5 3 -9 26.32 3.87
 -5 -3 -9 31.67 4.16
 5 -3 9 31.66 7.8
 -5 3 -10 34.01 8.73
 -5 -3 -10 46.98 4.81
 -5 3 -10 37.95 4.56
 5 -3 10 35.11 8.4
 -5 3 -11 17.38 3.43
 -5 -3 -11 24.17 3.85
 -5 3 -12 29.58 3.87
 5 3 12 27.26 7.07
 5 -3 12 12.18 5.8
 -5 3 -13 16.63 3.2
 -5 -3 -13 11.88 2.51
 -5 3 -13 15.27 2.92
 5 3 13 21.43 6.52
 5 -3 13 21.28 7.14
 5 3 14 13.9 5.74
 5 -3 14 10.97 6.2
 -5 3 -15 3.62 2.43
 5 -3 15 9.62 5.05
 -5 -3 -15 3.44 1.9
 -5 3 -15 4.41 2.35
 -5 -3 -16 13.53 2.41
 -5 3 -16 20.02 3.02
 -5 -3 -16 15.48 2.64
 -5 3 -16 17.68 3.12
 -5 -3 -17 18.8 2.53
 -5 3 -17 19.41 2.96
 -5 -3 -17 19.5 2.63
 -5 -3 -18 2.83 1.58
 -5 3 -18 0.8 1.78
 -5 -3 -18 1.17 1.53
 -5 3 -19 53.93 4.29
 -5 -3 -19 47.83 3.72
 -5 -3 -19 47.54 3.78
 -5 -3 -20 21.43 2.12
 -5 3 -20 21.7 2.54
 -5 -3 -20 18.93 2.03
 -5 3 -21 78.06 5.2
 -5 3 -22 14.36 1.64
 -5 -4 25 10.67 1.93
 5 4 -24 1.7 2.02
 -5 -4 24 1.37 1.64
 -5 -4 23 31.03 3.39
 5 4 -23 26.07 3.58
 5 4 -22 2.2 2.61
 -5 -4 22 0.32 1.99
 -5 -4 21 137.87 8.83
 5 4 -21 119.38 8.6
 -5 -4 21 113.58 8.68
 -5 -4 20 2.37 2.37
 -5 -4 20 1.99 2.75
 5 4 -20 3.36 3
 -5 4 19 201.05 20.74
 -5 -4 19 222.27 13.85
 5 4 -19 212.64 13.53
 -5 -4 19 220.66 13.92
 -5 4 18 -4.74 5.59
 -5 4 17 216.77 21.25
 -5 -4 17 228.21 14.1
 5 4 -17 213.67 13.69
 -5 -4 17 216.01 14
 -5 4 16 3.46 2.31
 -5 -4 16 4.8 2.62
 -5 4 16 -1.95 5.86
 -5 -4 16 0.93 2.93
 5 4 -16 0.98 3.03
 -5 4 15 305.1 25.69
 5 4 -15 296.05 17.4
 -5 -4 15 312.66 17.92
 -5 4 15 292.56 17.24
 -5 -4 15 317.32 17.73
 5 4 -14 16.84 3.72
 -5 4 14 18.68 3.08
 -5 -4 14 19.15 3.6
 -5 -4 14 21.55 3.96
 5 4 -14 13.16 6.77
 -5 4 14 13.57 6.94
 -5 -4 13 170.21 11.27
 5 4 -13 177.9 10.94
 -5 -4 13 155.82 10.62
 -5 4 13 152.61 17.43
 -5 -4 13 152.1 15.26
 -5 -4 13 182.58 11.34
 -5 4 13 164.06 10.64
 5 4 -12 2.42 6.1
 -5 -4 12 5.2 4.39
 5 4 -12 3.61 2.93
 -5 4 12 5.52 2.36
 -5 -4 12 11.29 2.97
 -5 4 12 12.87 6.98
 -5 -4 12 8.77 2.46
 5 4 -11 75.75 11.25
 5 4 -11 148.76 14.85
 5 4 -11 128.07 8.71
 -5 -4 11 129.04 8.84
 -5 4 11 92.26 13.22
 -5 -4 11 136.04 13.77
 -5 4 11 120.6 8.47
 -5 -4 11 137.51 9.06
 5 4 -10 15.22 7.59
 5 4 -10 1.48 2.64
 -5 -4 10 -0.76 4.01
 -5 -4 10 1.18 2.11
 -5 -4 10 2.1 2.17
 -5 4 10 2.55 4.84
 5 4 -10 2.3 6.09
 -5 4 10 3.25 2.22
 -5 4 9 36.64 3.97
 -5 -4 9 37.22 4.27
 5 4 -9 27.85 8.82
 5 4 -9 32.29 3.95
 -5 -4 9 31.64 4.21
 -5 4 9 34.55 7.77
 5 4 -9 21.45 6.66
 -5 -4 9 32.27 7.23
 -5 -4 8 0.41 2.29
 -5 4 8 -1.6 5.16
 5 4 -8 -2.65 7.22
 5 4 -8 2.4 2.34
 -5 -4 8 -2.3 4.03
 -5 4 8 1.28 2.18
 -5 -4 8 0.2 2.14
 5 4 -8 -3.88 5.73
 -5 4 7 16.93 3.08
 -5 -4 7 19.08 6.08
 -5 -4 7 16.27 3.14
 -5 4 7 29.75 7.52
 -5 -4 7 13.92 5.61
 5 -4 -7 15.92 3.37
 -5 -4 7 15.6 3.23
 5 4 -7 17.22 8.16
 -5 4 6 0.19 2.13
 -5 -4 6 0.76 4.61
 -5 4 6 0.77 4.75
 5 -4 -6 -0.58 2.57
 -5 -4 6 -0.81 2.31
 -5 -4 6 -0.41 2.32
 -5 4 5 92.57 11.63
 -5 -4 5 112.07 7.9
 -5 4 5 109.7 12.38
 5 4 -5 115.46 14.61
 5 -4 -5 110.27 7.8
 -5 -4 5 81.83 11.39
 -5 -4 5 106.73 7.75
 -5 4 5 83.67 7.21
 -5 -4 4 5.6 2.69
 -5 -4 4 3.02 2.28
 5 4 -4 0.96 7.69
 -5 4 4 7.7 4.85
 -5 4 4 3.06 4.1
 -5 -4 4 4.47 4.76
 -5 4 4 3.6 2.4
 -5 -4 4 2.39 2.35
 5 -4 -4 5.8 3.05
 5 -4 -3 275 15.94
 -5 -4 3 284.74 15.87
 -5 -4 3 250.09 15.75
 -5 4 3 258.43 21.3
 -5 -4 3 255.23 20.77
 -5 4 3 280.58 21.9
 -5 4 3 232.55 15.28
 -5 -4 3 247.85 15.49
 -5 -4 2 9.99 2.75
 -5 -4 2 4.77 2.37
 -5 -4 2 7.9 2.58
 -5 4 2 9.02 2.55
 -5 4 2 6.35 5.23
 -5 4 2 11.62 5.58
 5 4 -2 22.95 8.95
 -5 -4 2 10.43 5.3
 5 -4 -2 10.15 3.34
 5 -4 -1 253 16.42
 -5 4 1 268.21 22.13
 -5 -4 1 279.1 16.19
 -5 -4 1 278.38 16.04
 -5 4 1 266.06 16.03
 -5 -4 1 262.94 16.26
 -5 4 1 254.19 21.8
 -5 -4 1 315.32 22.72
 -5 -4 0 28.55 3.66
 -5 4 0 26.86 7.23
 -5 -4 0 30.2 3.69
 5 4 0 43.61 11.1
 -5 -4 0 30.27 3.95
 5 -4 0 32.58 4.62
 -5 4 0 49.2 8.1
 -5 -4 -1 327.65 17.52
 5 4 1 340.56 27
 -5 -4 -1 282.82 17.46
 5 -4 1 300.44 17.9
 -5 -4 -1 301.84 17.22
 -5 4 -1 259.64 17.87
 -5 4 -1 291.87 24.03
 -5 -4 -2 10 2.75
 5 -4 2 10.95 3.36
 -5 4 -2 8.7 3
 5 4 2 3.97 8.14
 -5 -4 -2 7.19 2.2
 -5 -4 -2 4.29 2.38
 -5 4 -2 4.43 5.06
 -5 -4 -3 364.71 22.49
 -5 -4 -3 400.04 22.65
 -5 4 -3 402.58 30.03
 5 -4 3 399.71 29.84
 5 4 3 433.4 31.58
 -5 4 -3 431.24 23.29
 -5 -4 -4 7.27 2.32
 -5 4 -4 9.94 3.04
 -5 4 -4 6.43 5.42
 5 -4 4 3.5 5.16
 -5 -4 -4 3.63 2.26
 5 4 4 7.43 8.51
 -5 4 -5 119.55 8.45
 5 -4 5 92.86 12.58
 5 4 5 107.99 14.21
 -5 -4 -5 104.45 7.85
 -5 4 -5 90.83 12.92
 -5 4 -6 47.25 5.09
 5 -4 6 64.98 10.51
 5 4 6 49.03 10.35
 -5 -4 -6 43.75 4.82
 -5 4 -6 33.7 8.42
 -5 4 -7 95.37 7.53
 5 -4 7 95.74 12.74
 5 4 7 96.66 13.12
 -5 -4 -7 90.92 7.34
 -5 4 -7 91.39 12.86
 5 4 8 56.76 10.46
 5 -4 8 70.13 10.79
 -5 -4 -8 46.85 5.15
 -5 -4 -8 46.63 5.1
 5 -4 8 56.41 8.78
 -5 4 -8 69.83 11.26
 -5 4 -8 48.55 5.11
 -5 4 -9 6.17 5.74
 -5 4 -9 -0.23 2.28
 5 -4 9 1.01 4.8
 -5 -4 -9 2.51 2.52
 -5 4 -10 11.51 6.29
 -5 -4 -10 8.82 2.91
 -5 4 -10 10.97 2.95
 5 -4 10 8.2 5.29
 -5 4 -11 16.56 3.42
 5 -4 11 25.92 6.96
 5 4 11 17.73 6.28
 5 -4 12 141.38 15.67
 5 4 12 109.42 13
 -5 4 -12 106.62 8.27
 -5 4 -12 112.17 8.17
 5 4 13 1.64 4.22
 5 -4 13 3.07 5.02
 5 -4 14 3.98 5
 -5 4 -14 5.37 2.52
 -5 4 -14 2.17 2.16
 -5 4 -15 0.97 2.18
 -5 -4 -15 1.06 1.76
 -5 4 -15 2.83 2.05
 -5 4 -16 0.36 2.08
 -5 4 -16 1.23 1.75
 -5 -4 -16 2.28 1.85
 -5 4 -17 1.93 1.82
 -5 -4 -17 -0.88 1.65
 -5 4 -18 3.46 1.71
 -5 -4 -18 5.33 1.73
 -5 4 -19 -0.75 1.58
 -5 -4 -19 0.52 1.31
 -5 4 -20 0.82 1.31
 -5 -4 -20 1.01 1.13
 -5 4 -21 14.7 1.76
 -5 -5 24 2.88 1.28
 5 5 -23 -1.13 1.99
 -5 -5 23 0.64 1.49
 5 5 -22 1.1 2.2
 -5 -5 22 2.21 1.79
 5 5 -21 -1.54 2.38
 -5 -5 21 -1.06 1.88
 5 5 -20 6.84 2.95
 -5 -5 20 4.91 2.3
 5 5 -19 1.68 2.68
 -5 -5 19 -1.85 2.28
 5 5 -18 3.9 2.88
 -5 -5 18 6.51 2.59
 -5 -5 17 2.68 2.47
 -5 5 17 -6.51 6.67
 -5 5 16 19.08 7.22
 5 5 -15 2.48 5.97
 -5 5 15 -1.93 5.69
 -5 -5 15 2.35 2.5
 5 5 -15 5.02 2.86
 5 5 -14 59.99 5.55
 -5 -5 14 52.84 5.08
 5 5 -14 35 8.4
 -5 -5 14 59.89 5.52
 -5 5 14 54.1 10.72
 -5 -5 14 48.17 8.73
 -5 -5 13 1.6 3.92
 -5 -5 13 0.19 2.06
 5 5 -13 1.25 6.51
 -5 5 13 4.75 5.4
 -5 -5 13 0.85 2.31
 5 5 -13 1.08 2.8
 5 5 -12 51.76 9.07
 5 5 -12 63.77 5.83
 -5 -5 12 71.15 6.11
 -5 -5 12 67.2 5.98
 -5 5 12 78.72 11.82
 -5 -5 12 67.89 10.63
 -5 5 11 22.4 7.18
 5 5 -11 10.49 7
 -5 -5 11 14.96 5.81
 -5 -5 11 16.24 3.14
 5 5 -11 16.81 3.37
 -5 -5 11 13.97 3.12
 5 -5 -11 15.78 5.88
 5 5 -11 25.47 8.85
 -5 -5 10 64.6 5.82
 5 5 -10 67.44 5.63
 5 5 -10 45.27 8.79
 5 5 -10 76.5 12.06
 -5 -5 10 63.85 5.91
 5 -5 -10 63.22 10.27
 -5 5 10 46.77 9.82
 -5 -5 10 71.42 10.77
 5 5 -9 31.97 7.42
 -5 -5 9 42.02 4.74
 -5 -5 9 36.38 8.08
 -5 -5 9 45.54 4.76
 5 -5 -9 42.2 8.66
 -5 5 9 37.68 8.41
 5 5 -9 49.83 10.8
 5 5 -8 122.36 15.59
 -5 -5 8 119.49 13.61
 -5 -5 8 128.38 8.38
 -5 -5 8 100.59 8.15
 -5 5 8 112.68 13.46
 5 5 -7 47 11.27
 -5 -5 7 65.07 10.45
 -5 -5 7 73.31 6.02
 5 5 -7 34.94 7.93
 -5 -5 7 72.57 6.17
 -5 5 7 77.95 10.78
 5 5 -6 58.74 11.72
 -5 -5 6 54.59 9.41
 -5 -5 6 56.01 5.39
 -5 5 6 65.3 9.86
 -5 -5 6 65.72 5.99
 -5 -5 6 49.2 5.52
 -5 -5 5 196.9 12.97
 -5 -5 5 196.78 18.26
 -5 -5 5 195 12.54
 -5 5 5 201.12 18.74
 -5 5 5 197.4 18.21
 -5 -5 5 200.83 13.11
 -5 -5 4 101.07 12.45
 -5 -5 4 98.66 7.75
 -5 5 4 79.11 11.92
 -5 5 4 91.73 11.9
 -5 -5 4 92.44 7.5
 -5 5 3 136.49 15.05
 -5 -5 3 159.61 10.82
 -5 -5 3 145.13 15.48
 -5 5 3 177.15 17.39
 -5 -5 3 161.94 10.82
 -5 -5 2 2.47 4.86
 -5 -5 2 3.18 2.52
 -5 5 2 5.51 5.24
 -5 5 2 0.91 5.18
 -5 -5 2 2.14 2.37
 -5 -5 1 183.15 12.59
 -5 -5 1 217.11 12.81
 -5 -5 1 203.07 18.57
 -5 5 1 179.6 18.72
 -5 5 1 198.1 17.84
 -5 5 0 65.04 10.8
 -5 -5 0 68.09 5.77
 -5 -5 0 58.3 5.67
 -5 -5 -1 361.16 20.28
 -5 -5 -1 314.25 20.19
 -5 5 -1 374.49 21.27
 -5 5 -1 328.8 27.65
 -5 -5 -2 46.62 4.42
 -5 -5 -2 46.69 4.71
 -5 -5 -2 34.46 4.4
 5 5 2 47.83 11.87
 -5 5 -2 42.65 5.15
 -5 5 -2 35.01 8.81
 -5 -5 -3 284.73 17.21
 5 5 3 324.05 26.99
 -5 5 -3 319.98 18.33
 -5 -5 -3 292.1 17.45
 -5 5 -3 253.94 24.13
 -5 -5 -3 291.64 17.57
 5 5 4 119.13 15.97
 -5 5 -4 120.99 8.62
 -5 5 -4 102.81 13.88
 -5 -5 -4 98.38 7.94
 5 5 5 68.04 12.57
 5 -5 5 58.95 10.55
 -5 5 -5 67.06 5.94
 -5 -5 -5 49.72 5.34
 -5 5 -5 53.56 10.79
 -5 5 -6 98.36 14.55
 5 5 6 126.33 16.27
 5 -5 6 151.57 15.65
 5 -5 6 117.66 14.59
 -5 5 -6 148.83 9.88
 -5 -5 -6 133.88 9.5
 -5 5 -7 123.46 14.91
 5 5 7 130.25 15.01
 5 -5 7 104.66 12.65
 5 -5 7 104.97 13.52
 -5 5 -7 98.59 7.83
 -5 -5 -7 83.08 7.39
 -5 5 -8 119.44 14.79
 5 5 8 76.56 12.31
 -5 5 -8 104.23 7.9
 -5 -5 -8 102.38 7.81
 5 -5 8 115.24 14.15
 5 -5 8 86.86 11.47
 5 -5 9 164.61 17.51
 -5 -5 -9 135.8 10.04
 -5 5 -9 166.92 17.88
 -5 5 -9 147.57 10.1
 5 -5 10 79.99 12.88
 -5 5 -10 106.83 13.74
 -5 -5 -10 83.79 7.28
 -5 5 -10 94.78 7.11
 -5 5 -10 94.12 7.33
 5 5 11 87.43 11.17
 -5 5 -11 81.39 12.66
 -5 5 -11 88.48 6.92
 -5 5 -11 84.59 6.69
 -5 -5 -11 83.03 7.03
 5 -5 11 89.39 12.72
 5 5 12 12.61 5.26
 5 -5 12 21.87 6.79
 -5 5 -13 0.74 1.8
 5 -5 13 -3.05 6.1
 -5 5 -13 3.33 2.26
 -5 5 -14 6.52 2.26
 -5 5 -14 5.29 2.27
 -5 -5 -14 1.8 1.88
 -5 5 -15 1.32 1.85
 -5 5 -15 2.17 2.08
 -5 -5 -15 1.34 1.75
 -5 5 -16 12.57 2.39
 -5 -5 -16 14.97 2.46
 -5 -5 -17 26.26 2.99
 -5 5 -17 26.08 2.94
 -5 -5 -18 29.59 2.96
 -5 5 -18 32.04 3.06
 -5 -5 -19 28.41 2.58
 -5 5 -19 26.56 2.59
 5 -6 -23 1.26 1
 5 6 -23 3.42 1.56
 -5 -6 22 0.16 1.19
 5 6 -22 1.83 1.85
 -5 -6 21 1.49 1.49
 5 6 -21 0.44 2
 -5 -6 20 -1.02 1.69
 5 6 -20 1.25 2.2
 -5 -6 19 2.18 1.93
 5 6 -19 5.74 2.57
 -5 -6 18 20.25 2.98
 5 6 -18 18.31 3.3
 -5 -6 17 0.68 2.04
 5 6 -17 5.61 2.82
 5 6 -16 3.44 6.15
 5 6 -16 5.49 2.85
 -5 6 15 -0.91 6.13
 5 6 -15 5.41 2.74
 -5 -6 15 5.43 4.17
 -5 -6 14 0.82 4.01
 -5 6 14 2.74 5.56
 5 6 -13 3.27 6.44
 5 6 -13 6.35 2.84
 -5 6 13 7.24 5.78
 -5 -6 13 2.45 2.17
 -5 -6 13 4.25 4.46
 5 6 -12 -0.32 2.53
 -5 -6 12 6.98 4.38
 -5 6 12 3.54 5.73
 -5 -6 12 -0.22 2.3
 -5 -6 11 19.09 3.57
 -5 6 11 18.07 6.64
 -5 -6 11 15.14 6.44
 5 -6 -11 6.83 5.51
 5 6 -11 18.43 8.71
 -5 6 10 2.51 4.84
 -5 -6 10 3.02 2.73
 -5 -6 10 9.03 5.42
 5 -6 -10 9.11 5.28
 5 6 -10 4.99 7.87
 -5 6 9 29.9 7.58
 5 6 -9 25.11 9.78
 -5 -6 9 32.83 8.15
 5 -6 -9 31.74 8.45
 -5 -6 9 34.24 4.4
 -5 -6 8 12.26 3.35
 5 6 -8 17.12 8.56
 -5 6 8 20.52 6.15
 -5 -6 8 21.99 6.84
 -5 -6 8 16.04 3.38
 5 -6 -8 13.08 6.08
 5 6 -8 4.36 6.05
 -5 -6 7 41.47 4.9
 5 6 -7 19.16 6.55
 5 -6 -7 38.74 9.35
 -5 6 7 28.82 7.41
 -5 -6 7 30.24 7.92
 -5 -6 7 44.71 5.02
 5 6 -7 39.11 10.66
 5 -6 -6 88.68 13.65
 -5 6 6 82.58 11.26
 -5 6 6 77.2 12.3
 -5 -6 6 106.06 7.54
 -5 -6 6 74.77 11.6
 -5 -6 6 78.89 6.8
 5 -6 -5 22.26 8
 -5 6 5 35.79 8.31
 -5 6 5 17.88 5.8
 -5 -6 5 31.57 4.28
 -5 -6 5 29.02 7.48
 -5 -6 5 23.83 4.16
 5 -6 -4 126.79 15.95
 -5 6 4 89.58 12.44
 -5 6 4 119.48 15.21
 -5 -6 4 118.13 8.9
 -5 -6 4 128.02 14.56
 -5 -6 4 116.15 8.76
 5 -6 -3 85.2 13.83
 -5 6 3 90.63 13.45
 -5 -6 3 86.26 7.16
 -5 -6 3 79.19 7.06
 -5 -6 3 93.25 12.41
 -5 -6 2 74.14 11.23
 -5 -6 2 72.73 6.47
 -5 -6 2 72.62 6.52
 -5 6 2 85.15 12.41
 5 -6 -2 84.1 13.75
 -5 -6 1 117.14 14.12
 -5 -6 1 123.93 8.86
 -5 -6 1 117.19 8.79
 5 -6 -1 111.88 16.09
 -5 6 1 117.03 15.67
 -5 6 0 40.58 5.5
 -5 -6 0 56.71 9.63
 5 -6 0 56.78 11.49
 -5 -6 0 58.11 5.29
 -5 -6 0 55.11 5.16
 -5 -6 -1 71.93 6.08
 -5 6 -1 79.25 12.44
 -5 -6 -1 69.72 6.05
 -5 6 -1 64.9 6.64
 5 -6 1 69.72 12.76
 5 -6 2 -1.13 5.39
 -5 -6 -2 2.09 2.21
 -5 6 -2 3.95 2.98
 -5 -6 -2 2.13 2.28
 -5 -6 -2 -0.59 2.08
 -5 6 -2 -3.33 6.2
 5 6 3 9.32 9.28
 5 -6 3 -2.17 5.71
 -5 6 -3 2.05 2.7
 -5 -6 -3 -0.47 2.29
 -5 -6 -3 -0.19 1.95
 -5 6 -3 4.44 5.7
 5 6 4 7.93 8.24
 -5 -6 -4 10.56 2.39
 -5 6 -4 3.34 5.86
 -5 6 -4 10.96 3.16
 5 -6 4 10.38 5.92
 -5 -6 -4 6.14 2.66
 -5 -6 -5 44.51 5.09
 -5 6 -5 63.35 11.31
 -5 6 -5 61.99 5.71
 5 6 5 54.64 12.29
 5 -6 5 37.43 8.81
 5 -6 6 13.01 5.71
 -5 6 -6 10.05 6.73
 -5 6 -6 15.16 3.35
 5 6 6 18.42 9.33
 -5 -6 -6 13.76 3.12
 -5 6 -7 78.56 13.25
 -5 -6 -7 88.56 7.38
 5 -6 7 99.6 12.53
 5 6 7 87.78 13.19
 -5 6 -7 96.56 7.37
 -5 6 -8 148.45 17.72
 -5 -6 -8 140.85 10.21
 5 -6 8 156.54 15.3
 5 6 8 142.84 15.8
 -5 6 -8 153.05 10.34
 -5 -6 -9 120.41 9.36
 -5 6 -9 139.64 9.48
 -5 6 -10 180.77 19.2
 -5 6 -11 279.2 24.19
 -5 6 -11 259.67 15.39
 -5 6 -11 247.65 14.97
 -5 6 -12 169.83 10.33
 -5 6 -12 154.2 10.44
 -5 -6 -13 400.18 22.91
 -5 6 -13 428.1 22.74
 -5 6 -13 395.37 22.72
 -5 -6 -14 171.68 10.25
 -5 6 -14 169.39 9.93
 -5 6 -14 141.47 9.77
 -5 -6 -15 219.47 13.25
 -5 6 -15 230.01 13.1
 -5 -6 -16 86.7 5.98
 -5 6 -16 82.83 5.68
 -5 -6 -17 121.3 7.05
 -5 6 -17 99.41 6.51
 -5 -6 -18 90.4 5.81
 -5 -6 -19 54.81 3.75
 5 -7 -22 0.42 0.84
 -5 -7 21 -0.17 1.22
 5 -7 -21 1.38 1.13
 5 7 -21 3.05 1.62
 -5 -7 20 2.11 1.49
 5 7 -20 2.92 1.95
 5 7 -19 3 1.98
 5 7 -18 2.44 2.2
 5 7 -17 6.86 2.64
 5 7 -16 1.89 2.3
 -5 -7 15 25.42 3.25
 5 7 -15 28.44 3.55
 -5 -7 14 0.71 1.9
 5 7 -14 0.37 5.77
 -5 -7 13 78.71 6.45
 -5 7 13 57.53 10.44
 -5 -7 13 72.54 10.97
 -5 7 12 -0.78 4.8
 -5 -7 12 0.89 4.67
 -5 -7 11 128.4 15.26
 5 -7 -11 114 14.06
 -5 -7 11 135.61 9.64
 5 7 -11 124.06 15.87
 -5 7 11 119.29 13.69
 5 7 -10 11.21 6.25
 -5 -7 10 12.39 3.29
 -5 -7 10 10.21 2.98
 5 -7 -10 6.44 5.26
 5 7 -10 11.17 8.7
 -5 -7 10 7.5 5.55
 5 7 -9 101.24 15
 -5 -7 9 86.65 12.63
 -5 -7 9 106.78 7.71
 -5 -7 9 100.4 7.69
 5 -7 -9 88.16 12.27
 -5 -7 8 3.16 2.71
 -5 -7 8 2.89 4.59
 -5 -7 8 0.24 2.65
 5 7 -8 0.34 5.78
 5 -7 -8 1.03 5.18
 -5 7 8 -1.95 5.66
 5 7 -8 2.23 8.01
 -5 -7 7 149.52 9.71
 -5 -7 7 161.44 9.94
 -5 -7 7 130.3 15.22
 5 -7 -7 145.66 17.13
 -5 7 7 147.65 16.08
 -5 -7 6 0.96 5.17
 -5 7 6 4.04 5.3
 -5 -7 6 4.88 2.9
 -5 -7 6 1.47 2.55
 5 -7 -6 1.12 5.87
 5 -7 -5 207.63 21
 -5 -7 5 208.36 12.95
 -5 -7 5 202.11 19.49
 -5 7 5 161.25 18.97
 -5 -7 5 178.03 12.6
 5 -7 -4 21.31 8.47
 -5 -7 4 25.94 4.09
 -5 7 4 25.4 8.42
 -5 -7 4 20.13 7.2
 5 -7 -4 19.11 3.2
 -5 -7 4 22.24 3.73
 5 -7 -3 9.67 7.39
 -5 -7 3 10.78 3.15
 -5 -7 3 11.46 3.05
 -5 7 3 16.24 7.23
 -5 -7 3 13.35 6.02
 5 -7 -2 57.52 11.68
 -5 -7 2 65.78 5.97
 -5 -7 2 60.07 5.69
 -5 -7 2 59.76 10.76
 -5 7 2 39.01 9.69
 -5 -7 1 7.72 2.8
 5 -7 -1 4.9 6.58
 -5 -7 1 5.97 2.82
 -5 -7 1 1.89 4.86
 -5 7 1 1.39 3.1
 -5 7 1 -2.29 6
 -5 -7 0 87.67 7.02
 -5 7 0 72.21 7.63
 5 -7 0 80.19 13.54
 -5 7 0 93.58 14.34
 -5 -7 0 82.07 6.7
 -5 -7 -1 7.31 2.61
 -5 -7 -1 13.54 3.05
 -5 7 -1 12.94 3.75
 5 -7 1 14.28 7.27
 -5 7 -1 15.39 6.88
 -5 -7 -1 8.86 2.81
 -5 -7 -2 21.43 3.37
 -5 7 -2 22.68 4.22
 5 -7 2 25.38 8.17
 -5 7 -2 22.58 8.51
 -5 -7 -2 24.55 4.01
 -5 -7 -3 0.57 1.96
 5 -7 3 2.22 5.43
 -5 7 -3 -2.26 2.87
 -5 7 -3 1.18 6.06
 -5 -7 -3 -0.49 2.37
 -5 -7 -4 107.63 7.94
 -5 -7 -4 117.74 8.87
 -5 7 -4 116.78 16
 5 -7 4 100.49 14.19
 5 7 4 133.34 16.81
 -5 7 -4 124.16 9.01
 -5 -7 -5 3.14 2.45
 -5 7 -5 3.48 6.34
 5 -7 5 6.02 5.71
 5 7 5 14.16 9
 -5 7 -5 4.8 2.75
 5 7 6 127.12 16.16
 -5 -7 -6 121.06 9.03
 5 -7 6 116.85 14.33
 -5 7 -6 124.84 8.86
 -5 7 -6 114.94 15.72
 -5 7 -7 45.56 10.51
 5 7 7 74.12 11.91
 5 -7 7 64.97 10
 5 -7 8 76.89 11.1
 -5 7 -8 89.94 13.51
 -5 7 -9 47.97 4.73
 -5 -7 -9 55.44 5.2
 -5 -7 -10 30.88 4.03
 -5 7 -10 32.95 3.81
 -5 -7 -11 26.53 3.66
 -5 -7 -11 30.8 3.6
 -5 7 -11 24.95 3.24
 -5 -7 -12 8.09 2.32
 5 -7 12 5.37 1.87
 -5 -7 -13 -0.16 1.74
 -5 -7 -14 -0.3 1.59
 -5 -7 -15 2.38 1.68
 -5 -7 -16 7.01 1.74
 5 -7 16 4.53 1.31
 -5 -7 -17 0.87 1.31
 -5 -7 -18 9.38 1.47
 5 -8 -21 -0.06 0.68
 5 -8 -20 23.55 2.29
 5 -8 -19 0.1 1.16
 5 -8 -18 57.25 4.45
 5 -8 -17 0.66 1.57
 -5 -8 16 43.8 4.05
 5 -8 -16 45.61 4.23
 -5 -8 15 3 1.89
 -5 -8 14 27.02 3.48
 -5 -8 14 33.68 3.59
 5 8 -13 0.32 5.36
 -5 -8 13 3.27 2.18
 5 8 -12 3.26 5.82
 -5 -8 12 22.24 3.42
 -5 8 11 -0.92 4.13
 -5 -8 11 -0.21 2.34
 5 8 -11 -2.95 5.69
 -5 -8 10 4.57 5.12
 -5 8 10 5.59 4.35
 -5 -8 10 18.09 3.45
 5 8 -10 -1.29 5.24
 -5 -8 9 0.94 4.7
 -5 8 9 8.53 5.96
 5 8 -9 8.17 7.66
 5 8 -9 -1.87 5.32
 -5 -8 8 -0.95 5.42
 5 8 -8 -4.32 8.36
 -5 8 8 -0.97 4.48
 5 -8 -8 1.01 5.3
 -5 8 7 0.99 4.59
 -5 -8 7 -2.89 5.17
 5 -8 -7 7.47 6.39
 -5 -8 6 14.76 3.48
 -5 8 6 6.07 5.23
 -5 -8 6 13.59 6.49
 5 -8 -6 14.51 6.61
 -5 -8 5 2.42 2.72
 -5 -8 5 5.84 5.11
 -5 8 5 4.15 5.68
 5 -8 -5 11.59 6.71
 5 -8 -4 107.5 14.94
 -5 -8 4 88.45 7.55
 -5 -8 4 76.84 12.18
 -5 8 4 115.92 14.67
 -5 -8 3 10.21 3.19
 5 -8 -3 8.56 6.15
 -5 -8 3 8.72 5.63
 -5 8 3 13.23 6.52
 -5 8 2 102.44 9.62
 5 -8 -2 127.65 16.71
 -5 -8 2 139.12 9.42
 -5 -8 2 116.78 14.93
 -5 8 1 23.91 4.41
 -5 8 1 32.61 9.29
 -5 -8 1 29.38 4.13
 -5 -8 1 26.91 7.92
 5 -8 -1 23.59 8.81
 5 -8 0 54.1 10.99
 -5 -8 0 44.16 5.14
 -5 -8 0 45.19 4.78
 -5 8 0 38.69 5.2
 -5 8 0 43.78 10.27
 -5 -8 -1 3.29 2.32
 5 -8 1 1.2 5.88
 -5 8 -1 2.21 2.89
 -5 -8 -1 1.53 2.49
 -5 8 -1 8.33 6.64
 -5 -8 -2 61.88 6.03
 -5 8 -2 57.94 11.82
 5 -8 2 51.13 11.13
 5 -8 3 3.34 5.02
 -5 8 -3 -1.17 6.4
 5 8 3 2.26 8.49
 5 -8 4 162.24 17.93
 5 8 4 159.87 18.38
 -5 8 -4 124.47 17.78
 5 -8 5 0.98 4.79
 5 8 5 7.12 8.03
 -5 8 -5 5.43 2.45
 -5 8 -5 1.14 5.83
 -5 8 -6 44.62 10.35
 -5 -8 -6 56.24 5.3
 -5 8 -6 42.58 4.7
 -5 -8 -7 22.01 3.54
 -5 -8 -8 -2.11 2.35
 -5 -8 -9 15.67 2.91
 -5 -8 -9 14.9 3.05
 -5 -8 -10 0.7 1.78
 -5 -8 -10 1.52 2.15
 -5 -8 -11 15.62 2.7
 5 -8 11 10.41 2.2
 -5 -8 -12 4.09 1.91
 5 -8 12 2.63 1.37
 -5 -8 -13 10.7 2.25
 -5 -8 -14 0.12 1.46
 5 -8 14 -0.11 1.52
 -5 -8 -15 27.14 2.56
 5 -8 15 20.28 2.19
 -5 -8 -16 1.81 1.16
 5 -9 -19 -0.67 0.72
 5 -9 -18 0.59 0.9
 5 -9 -17 -0.9 1.24
 5 -9 -16 1.27 1.24
 5 -9 -15 2.44 1.44
 5 -9 -14 0.14 1.69
 -5 -9 14 3.07 1.56
 5 -9 -13 6.69 2.07
 -5 -9 13 12.01 2.25
 5 -9 -12 2.82 2.02
 -5 -9 12 1.22 1.82
 5 -9 -11 18.64 3.21
 -5 -9 11 27.47 3.46
 5 -9 -10 9.14 2.53
 -5 -9 10 15.73 3.06
 5 -9 -9 15.71 3.19
 -5 -9 9 27.39 3.76
 5 -9 -8 14.76 3.13
 -5 -9 8 20.95 3.54
 5 -9 -7 17.07 3
 -5 -9 7 19.91 3.65
 -5 -9 6 54.98 5.18
 5 -9 -6 31.04 4.11
 -5 -9 5 34.09 4.22
 -5 9 5 12.99 3.63
 -5 -9 4 43.53 9.09
 -5 9 4 18.29 4.16
 -5 -9 4 39.1 4.43
 -5 9 4 18.14 7.28
 -5 -9 3 -0.91 4.45
 -5 -9 3 -0.43 2.43
 5 -9 -3 1.15 5.01
 -5 9 3 7.27 5.21
 -5 9 3 0.67 2.68
 -5 9 2 15.98 7.82
 5 -9 -2 15.18 7.96
 -5 9 2 18.07 3.87
 -5 -9 2 31.57 3.97
 -5 -9 2 22.49 3.86
 -5 -9 2 29.05 7.91
 -5 9 1 11.91 7.12
 -5 -9 1 11.8 3.29
 -5 -9 1 11.85 2.95
 -5 9 1 4.92 2.79
 5 -9 -1 2.35 5.62
 -5 -9 0 36.08 4.52
 -5 -9 0 40.5 4.28
 -5 -9 -1 55.19 4.89
 -5 -9 -1 56.18 5.56
 -5 -9 -2 38.81 4.77
 -5 -9 -2 40 4.11
 -5 -9 -3 81.73 6.96
 -5 -9 -3 78.88 6.06
 -5 -9 -4 104.13 8
 -5 -9 -5 20.03 3.12
 -5 -9 -5 19.7 3.37
 -5 -9 -6 34.43 3.94
 -5 -9 -6 40.52 4.35
 -5 -9 -7 41.2 4.28
 -5 -9 -7 46.27 4.62
 5 -9 8 16.33 3.1
 -5 -9 -8 19.76 3.15
 -5 -9 -8 21.83 3.05
 -5 -9 -9 26.55 3.31
 5 -9 9 23.73 3.06
 -5 -9 -9 18.26 2.93
 -5 -9 -10 19.04 2.79
 -5 -9 -10 20.49 2.73
 5 -9 10 15.11 2.39
 -5 -9 -11 15.06 2.37
 5 -9 11 11.86 2.01
 -5 -9 -12 10.71 2.04
 5 -9 12 11.22 2.3
 -5 -9 -13 0.1 1.33
 5 -9 13 0.82 1.28
 -5 -9 -14 1.29 1.13
 5 -10 -16 -0.39 0.75
 5 -10 -15 0.07 0.95
 5 -10 -14 3.15 1.28
 5 -10 -13 0.38 1.26
 5 -10 -12 5.51 1.63
 -5 -10 12 8.61 1.78
 5 -10 -11 2.42 1.55
 -5 -10 11 2.96 1.76
 5 -10 -10 2.93 1.62
 -5 -10 10 5.71 1.95
 5 -10 -9 -0.25 1.46
 -5 -10 9 2.9 1.98
 -5 10 9 -0.15 1.97
 5 -10 -8 4.67 1.74
 -5 -10 8 8.67 2.49
 -5 10 8 3.38 2.29
 -5 10 7 3.79 2.29
 5 -10 -7 6.41 1.88
 -5 -10 7 11.51 2.65
 5 -10 -7 6.96 1.91
 -5 10 6 1.29 2.23
 5 -10 -6 1.26 1.5
 5 -10 -6 0.87 1.84
 -5 10 5 1.6 2.34
 5 -10 -5 5.69 2.43
 -5 -10 4 14.81 2.84
 -5 -10 4 11.93 2.86
 -5 -10 3 21.17 3.15
 -5 -10 3 9.42 2.89
 -5 -10 2 22.87 3.2
 -5 -10 2 18.5 3.52
 -5 -10 1 28.17 3.43
 -5 -10 1 27.56 3.82
 -5 -10 0 15.39 2.73
 -5 -10 0 15.3 3.12
 -5 -10 -1 16.4 2.66
 -5 -10 -1 15.98 3.02
 -5 -10 -2 1.15 2.07
 -5 -10 -3 0.93 2.09
 -5 -10 -4 -0.71 2.11
 5 -10 4 0.81 2.35
 -5 -10 -5 2.03 2.11
 5 -10 5 2.86 2.58
 -5 -10 -6 6.22 2.28
 5 -10 6 6.6 2.54
 -5 -10 -7 6.55 2.19
 5 -10 7 6.88 2.07
 5 -10 7 11.09 2.47
 -5 -10 -8 39.25 3.77
 5 -10 8 36.28 3.64
 -5 -10 -9 13.48 1.85
 5 -10 9 16.83 2.76
 5 -10 9 12.25 2.17
 5 -10 10 41.18 3.47
 5 -10 10 70.22 4.57
 5 -10 11 10.95 1.94
 -5 -11 13 -0.39 0.79
 -5 -11 12 5.16 1.42
 -5 -11 11 -0.27 1.18
 -5 -11 10 15.66 2.36
 -5 -11 10 28.38 2.45
 5 -11 -9 -0.52 1.19
 -5 -11 9 0.49 1.35
 -5 -11 9 0.11 1.44
 5 -11 -8 30.5 3.12
 -5 -11 8 32.46 3.47
 -5 -11 7 -0.38 1.64
 -5 -11 7 0.68 1.5
 -5 -11 6 32.29 3.33
 -5 -11 6 35.89 3.16
 5 -11 -5 -0.66 1.33
 -5 -11 5 2.76 1.6
 -5 -11 5 2.24 1.79
 -5 -11 4 23.56 2.9
 -5 -11 4 21.73 2.57
 -5 -11 3 6.75 1.74
 5 -11 -3 3.69 1.76
 -5 -11 3 5.41 1.98
 -5 -11 2 17.29 2.36
 5 -11 -2 15.8 2.63
 -5 -11 2 20.48 2.84
 -5 -11 1 5.24 1.58
 5 -11 -1 5.51 2.12
 -5 -11 1 2.79 1.85
 5 -11 0 3.8 2.14
 -5 -11 0 4.65 1.99
 5 -11 0 2.44 1.42
 5 -11 1 2.33 2.04
 -5 -11 -1 3.7 2.03
 5 -11 1 2.23 1.59
 5 -11 2 3.41 2.12
 -5 -11 -2 1.24 1.84
 5 -11 2 0.23 1.57
 5 -11 3 13.21 2.54
 -5 -11 -3 11.04 2.25
 5 -11 3 9.81 2.14
 5 -11 4 3.5 1.9
 5 -11 4 2.69 1.82
 5 -11 4 2.7 1.75
 -5 -11 -4 1.49 1.66
 5 -11 5 18.89 2.61
 5 -11 5 14.56 2.43
 5 -11 6 5.24 1.74
 5 -11 6 4.41 1.83
 -5 -11 -6 2.12 1.52
 5 -11 7 6.49 1.62
 5 -11 7 9.63 1.96
 5 -11 8 1.97 1.32
 -5 -12 6 0.81 0.9
 -5 -12 5 3.77 1.18
 5 -12 -5 2.47 1.07
 -5 -12 4 0.69 1.01
 5 -12 -4 0.17 1.05
 -5 -12 3 11.6 1.72
 5 -12 -3 10.66 1.76
 -5 -12 2 0.96 1.13
 5 -12 -2 -0.48 1.32
 5 -12 -1 9.45 1.47
 5 -12 -1 9.21 1.8
 -5 -12 0 -0.47 1.08
 5 -12 0 0.76 1.24
 5 -12 0 2.21 1.02
 5 -12 1 18.52 2.03
 -5 -12 -1 21.64 2.12
 5 -12 2 2.26 1.04
 -6 0 25 1.41 1.37
 -6 0 24 3.17 1.81
 -6 0 23 -1.75 1.93
 -6 0 22 0.66 2.05
 -6 0 21 0.92 2.19
 -6 0 20 59.13 5.61
 -6 0 19 -0.63 2.3
 -6 0 18 127.34 14.87
 -6 0 17 0.92 5.44
 -6 0 16 247.41 15.71
 -6 0 16 273.61 23.59
 -6 0 15 -0.95 4.9
 -6 0 15 0.24 2.65
 -6 0 14 265.77 16.31
 -6 0 14 247.69 22.66
 -6 0 13 0.95 2.5
 -6 0 13 5.7 6.06
 -6 0 12 169.2 11.76
 6 0 -12 179.47 10.99
 -6 0 12 188.82 18.53
 -6 0 11 1.39 2.62
 -6 0 11 0.93 5.57
 6 0 -11 -2.57 2.48
 -6 0 10 387.95 22.32
 6 0 -10 384.8 21.54
 -6 0 10 363.28 28.99
 -6 0 9 0.45 2.56
 6 0 -9 2.15 2.53
 -6 0 9 8.22 5.65
 6 0 -8 93.65 6.8
 -6 0 8 89.81 7.3
 -6 0 8 80.78 12.31
 6 0 -7 1.68 2.42
 -6 0 7 0.2 2.1
 -6 0 7 -1.81 5.32
 -6 0 7 -0.67 2.52
 6 0 -6 25.53 3.54
 -6 0 6 18.63 3.21
 -6 0 6 19.02 6.82
 -6 0 6 26.22 3.79
 -6 0 5 0.41 2
 -6 0 5 -3.64 6.15
 -6 0 5 0.41 2.29
 6 0 -5 -1.7 2.66
 -6 0 5 2.27 2.66
 -6 0 4 17.95 3.28
 -6 0 4 8.27 6.48
 -6 0 4 11.56 3
 6 0 -4 10.86 3.08
 -6 0 4 19.06 3.51
 -6 0 3 -2.75 2.37
 -6 0 3 0.93 4.96
 -6 0 3 0.43 2.45
 6 0 -3 -0.35 2.52
 -6 0 3 -0.23 2.56
 -6 0 2 18.63 3.37
 -6 0 2 25.85 7.68
 -6 0 2 14.17 3.25
 -6 0 2 19.42 3.6
 6 0 -2 14.81 3.25
 -6 0 1 1.99 2.48
 6 0 -1 0.18 2.59
 -6 0 1 0.24 2.61
 -6 0 1 -0.65 2.3
 -6 0 0 4.5 2.65
 6 0 0 3.62 2.62
 -6 0 0 4.74 2.65
 -6 0 0 3.06 2.44
 -6 0 -1 0.46 2.32
 6 0 1 2.94 2.7
 -6 0 -1 2.63 2.68
 -6 0 -1 0.66 2.29
 6 0 2 3.36 2.75
 -6 0 -2 6.64 2.69
 -6 0 -2 2.55 2.85
 6 0 3 3.05 2.7
 -6 0 -3 -0.94 2.57
 6 0 4 26.38 4.02
 -6 0 -4 28.02 4.08
 6 0 5 0.98 2.95
 -6 0 -5 3.86 2.73
 6 0 6 -0.2 2.77
 -6 0 -6 2.69 2.67
 6 0 7 -1.35 2.65
 -6 0 -7 -1.99 2.65
 6 0 8 23.17 3.58
 -6 0 -8 19.58 3.81
 -6 0 -9 -0.5 2.6
 6 0 9 5.34 4.82
 -6 0 -10 7.03 3.08
 6 0 10 4.22 5.04
 -6 0 -11 0.25 2.61
 6 0 11 4.13 4.37
 6 0 12 21.33 7.2
 -6 0 -13 -0.24 2.63
 6 0 13 1.93 4.84
 -6 0 -14 -1.56 2.15
 -6 0 -14 -0.68 2.38
 -6 0 -15 -0.18 1.82
 -6 0 -16 11.79 2.46
 -6 0 -17 -0.3 1.73
 -6 0 -18 1.67 1.51
 -6 0 -19 -1.29 1.41
 -6 0 -20 0.08 1.06
 -6 1 25 9.09 1.59
 -6 -1 25 8.08 1.93
 -6 1 24 3.99 1.7
 -6 -1 24 4.62 1.94
 -6 1 23 11.58 2.38
 -6 -1 23 13.08 2.52
 -6 1 22 10.07 2.52
 -6 -1 22 8.78 2.66
 -6 1 21 3.31 2.35
 -6 -1 21 13.56 2.72
 -6 1 20 14.9 3.01
 -6 -1 20 9.98 2.89
 -6 1 19 4.72 2.54
 -6 -1 19 0.85 2.31
 -6 1 18 22.71 7.59
 -6 -1 18 22.77 7.24
 -6 1 17 19.76 7.17
 -6 -1 17 9.7 6.37
 -6 1 16 7.7 2.87
 -6 -1 16 8.35 2.95
 -6 1 16 7.67 5.85
 -6 -1 16 1.82 5.08
 -6 1 15 20.16 3.71
 -6 -1 15 23.74 3.91
 -6 1 15 25.15 8.07
 -6 -1 15 27.61 7.75
 -6 1 14 6.67 2.97
 -6 -1 14 8.51 3.02
 -6 1 14 5.79 5.39
 -6 -1 14 4.63 5.18
 -6 1 13 -0.95 2.49
 -6 -1 13 -0.71 2.39
 -6 -1 13 0.92 5.35
 -6 1 13 -0.96 5.23
 -6 1 12 12.41 3.25
 -6 -1 12 14.73 3.51
 -6 1 12 17.01 7.21
 -6 -1 12 23.97 7.53
 6 -1 -12 17.77 2.93
 6 1 -12 18.48 3.07
 -6 1 11 95.09 7.81
 -6 -1 11 101.15 7.99
 6 1 -11 104.25 7.36
 6 -1 -11 106.62 7.29
 -6 -1 11 93.53 12.76
 -6 1 11 113.63 14.23
 -6 1 10 21.06 3.67
 -6 -1 10 27.56 4
 -6 -1 10 27.4 8.39
 -6 1 10 21.09 7.2
 6 1 -10 26.93 3.67
 6 -1 -10 22.1 3.35
 -6 1 9 176.49 11.65
 -6 -1 9 157.01 11.32
 6 1 -9 177.37 11.09
 6 -1 -9 177.18 10.95
 -6 -1 9 167.33 17.42
 -6 1 9 215.13 18.98
 -6 1 8 12.09 2.68
 -6 1 8 8.23 2.99
 -6 1 8 12.52 6.36
 -6 -1 8 10.04 5.76
 -6 -1 8 9.37 2.89
 6 -1 -8 11.3 2.81
 -6 1 7 101.59 7.44
 -6 1 7 93.84 7.68
 -6 -1 7 96.06 7.73
 -6 -1 7 115.86 13.66
 -6 1 7 103.02 13.08
 6 -1 -7 102.62 7.3
 -6 -1 6 4.93 2.58
 -6 1 6 4.82 2.38
 -6 1 6 3.15 2.53
 -6 -1 6 1.79 2.45
 -6 -1 6 0.93 6.01
 -6 1 6 10.6 5.89
 6 -1 -6 8.33 2.78
 -6 1 5 145.55 9.84
 -6 -1 5 148.29 10.14
 -6 1 5 145.43 10.34
 -6 -1 5 143.07 10.2
 -6 -1 5 161.06 16.88
 -6 1 5 166.01 16.67
 6 -1 -5 149.86 9.75
 -6 1 4 0.39 2.11
 -6 -1 4 3.28 2.5
 6 -1 -4 0.18 2.6
 -6 -1 4 4.1 2.63
 -6 1 4 2.55 2.6
 -6 -1 4 -2.83 5.84
 -6 1 4 6.27 5.46
 -6 -1 3 208.58 13.88
 -6 1 3 228.18 14.5
 -6 1 3 214.8 13.91
 -6 -1 3 242.85 14.42
 6 -1 -3 236.33 13.97
 -6 1 3 229.83 14.49
 -6 -1 3 231.1 14.43
 -6 -1 3 274.88 22.41
 -6 1 3 263.73 21.71
 -6 -1 2 55.98 5.03
 -6 1 2 49.14 5.26
 -6 1 2 47.77 4.81
 -6 -1 2 45.24 5.06
 6 -1 -2 44.28 4.81
 -6 1 2 46.52 5.27
 -6 -1 2 47.14 5.08
 -6 1 2 50.17 9.62
 -6 -1 1 225.25 13.45
 -6 1 1 203.56 13.56
 -6 -1 1 220.39 13.62
 -6 1 1 202.36 13.15
 6 -1 -1 210.24 13.18
 -6 -1 1 218.82 13.63
 -6 1 1 200.03 13.55
 -6 1 1 234.07 20.56
 6 -1 0 52.25 5.23
 -6 -1 0 56.38 5.29
 -6 1 0 52.27 5.45
 -6 -1 0 45.5 5.14
 -6 1 0 56.78 5.2
 -6 1 0 51.79 5.42
 -6 -1 0 53.8 5.44
 6 -1 1 3.18 2.98
 -6 -1 -1 6.87 2.72
 -6 1 -1 6.43 2.54
 -6 -1 -1 8.09 2.77
 -6 1 -1 6.66 2.96
 -6 1 -1 6.11 2.95
 -6 -1 -1 6.54 2.98
 6 -1 2 173.22 10.87
 -6 -1 -2 147.28 10.65
 -6 1 -2 157.62 10.99
 -6 -1 -2 162.69 10.87
 -6 -1 -2 157.1 10.87
 -6 1 -3 27.99 4.34
 6 1 3 38.01 4.42
 6 -1 3 42.88 4.89
 -6 -1 -3 39.28 4.55
 -6 -1 -3 42.62 4.72
 -6 -1 -4 313.76 18.31
 -6 1 -4 312.89 18.51
 6 1 4 283.39 17.56
 6 -1 4 305.21 18.03
 -6 1 -5 132.96 9.59
 -6 -1 -5 123.12 9.33
 6 1 5 137.2 9.08
 6 -1 5 120.33 9.09
 -6 1 -6 279.61 16.86
 -6 -1 -6 262.75 16.64
 6 1 6 278.23 16.22
 6 -1 6 262.59 16.33
 -6 1 -7 5.29 2.91
 -6 -1 -7 3.45 2.59
 6 1 7 5.6 2.94
 6 -1 7 1.01 2.79
 -6 -1 -8 343.32 19.5
 -6 1 -8 323.88 19.42
 6 -1 8 323.27 18.69
 6 1 8 302.2 18.48
 6 -1 8 332.58 27.96
 6 -1 9 13.04 6.3
 -6 1 -9 8.93 3.24
 -6 -1 -9 5.25 2.89
 6 -1 10 118.27 14.78
 6 1 10 91.52 13.46
 -6 -1 -10 94.61 7.81
 -6 1 -10 91.51 7.7
 6 -1 11 93.83 13.6
 6 1 11 111.83 14.18
 -6 -1 -11 89 7.5
 -6 1 -11 89.28 7.57
 6 -1 12 244.76 22.17
 6 1 12 232.89 21.74
 6 1 13 18.07 6.67
 6 -1 13 21.42 6.82
 -6 1 -13 20.26 3.77
 -6 -1 -13 21.24 3.64
 -6 -1 -13 21.55 3.3
 -6 1 -13 23 3.47
 -6 1 -14 126.14 8.99
 -6 -1 -14 129.39 8.62
 -6 1 -14 117.83 8.72
 -6 1 -15 2.53 2.44
 -6 -1 -15 1.86 1.62
 -6 -1 -15 1.72 1.89
 -6 1 -15 4.23 2.21
 -6 -1 -16 72.49 5.64
 -6 1 -16 78.03 5.88
 -6 1 -17 27.96 3.1
 -6 -1 -17 19.73 2.68
 -6 -1 -18 8.2 1.82
 -6 1 -18 5.64 1.85
 -6 -1 -19 4.08 1.44
 -6 1 -19 4.95 1.57
 -6 -1 -20 0.76 0.93
 -6 1 -20 0.09 1.14
 -6 -2 25 1.24 1.22
 -6 2 24 2.17 1.31
 -6 -2 24 0.58 1.54
 -6 2 23 5.11 1.74
 -6 -2 23 3.52 1.97
 -6 2 22 -1.64 1.86
 -6 -2 22 0.16 1.93
 -6 2 21 4.91 2.27
 -6 -2 21 7.22 2.54
 -6 2 20 -0.53 2.07
 -6 -2 20 0.98 2.16
 -6 2 19 3.13 2.27
 -6 -2 19 1.25 2.29
 6 2 -18 1.71 3.02
 -6 2 18 0.63 2.31
 -6 -2 18 -0.22 2.34
 -6 2 18 1.81 5.68
 -6 2 17 -0.93 5.19
 6 2 -16 2.43 3.09
 -6 2 16 1.14 2.47
 -6 -2 16 1.85 2.49
 -6 -2 16 -1.67 5.26
 -6 2 16 9.49 6.06
 6 2 -15 -0.21 3.07
 -6 2 15 0.7 2.42
 -6 -2 15 -0.47 2.4
 -6 -2 15 1.71 4.87
 -6 2 15 0.96 5.46
 6 2 -14 -2.88 3.22
 -6 2 14 -1.4 2.71
 -6 -2 14 0.94 2.63
 -6 -2 14 -1.73 5.2
 -6 2 14 3.86 5.17
 6 2 -13 -0.61 3.09
 -6 2 13 -2.89 6.99
 -6 -2 13 3.49 5.23
 -6 2 13 0.69 2.39
 -6 -2 13 0.94 2.37
 -6 2 12 43.52 4.81
 -6 -2 12 41.55 4.8
 6 2 -12 35.37 5
 -6 2 12 40.02 9.37
 -6 -2 12 37.6 8.26
 6 2 -12 38.83 4.21
 6 -2 -12 40.26 4.16
 -6 2 11 5.61 6.36
 -6 -2 11 8.78 5.98
 6 -2 -11 19.83 3.16
 6 2 -11 16.37 3.22
 -6 2 11 15.91 3.36
 -6 -2 11 17.9 3.41
 -6 2 10 91.49 7.42
 -6 -2 10 95.1 7.6
 6 -2 -10 98.65 6.89
 -6 -2 10 81.42 12
 -6 2 10 71.68 11.81
 -6 -2 9 22.36 7.39
 -6 2 9 17.13 6.62
 6 -2 -9 20.82 3.23
 -6 -2 9 23.72 3.74
 -6 2 9 15.96 2.84
 -6 2 9 19.48 3.51
 -6 -2 8 42.63 8.95
 -6 2 8 61.37 10.23
 6 -2 -8 58.76 4.9
 -6 2 8 52.67 5.13
 -6 -2 8 46.26 5.15
 -6 2 8 41.51 4.38
 6 2 -8 54.5 10.1
 -6 -2 7 4.61 5.8
 -6 2 7 6.18 4.84
 6 -2 -7 7.43 2.62
 -6 -2 7 5.89 2.77
 -6 2 7 6.82 2.76
 -6 2 7 3.46 2
 6 2 -7 10.76 7.02
 -6 2 6 68.4 10.97
 -6 -2 6 73.04 11.4
 6 -2 -6 77.94 6.17
 -6 2 6 77.54 6.56
 -6 -2 6 71.29 6.44
 -6 2 6 72.56 5.82
 -6 -2 6 75.01 6.63
 6 2 -6 86.65 12
 -6 -2 5 99.08 12.8
 -6 2 5 82.62 11.58
 6 -2 -5 79.38 6.45
 -6 -2 5 81.77 6.87
 -6 2 5 83.1 6.91
 -6 2 5 73.39 6.08
 -6 -2 5 79.99 6.72
 6 2 -5 111.04 13.35
 -6 2 4 70.19 10.63
 -6 -2 4 81.7 12.04
 6 -2 -4 65.83 5.77
 -6 2 4 67.21 6.28
 -6 -2 4 77.6 6.42
 -6 2 4 62.25 5.48
 -6 -2 4 67.72 6.12
 6 2 -4 78.62 11.97
 -6 2 3 194.7 18.42
 6 -2 -3 184.71 11.58
 -6 2 3 154.84 10.99
 -6 -2 3 190.77 11.93
 -6 2 3 186.36 11.95
 -6 -2 3 173.89 11.82
 -6 2 2 107.66 8.38
 -6 2 2 100.53 13.26
 6 2 -2 117.62 14.57
 6 -2 -2 122.34 8.14
 -6 -2 2 103.77 8.13
 -6 2 2 88.84 7.22
 -6 2 2 98.5 8.04
 -6 -2 2 113.6 8.17
 -6 2 1 333.08 18.83
 -6 2 1 275.84 24.63
 -6 2 1 295.63 18.32
 -6 -2 1 320.64 18.42
 -6 -2 1 312.51 18.41
 -6 2 1 262.59 17.5
 6 -2 -1 335.11 18.27
 6 2 -1 337.5 25.58
 6 -2 0 253.63 14.48
 -6 -2 0 225.74 14.33
 -6 -2 0 212.63 14.16
 -6 2 0 216.91 14.37
 -6 2 0 213.93 14.44
 6 2 0 272.62 21.69
 -6 2 -1 279.6 21.49
 6 -2 1 281.33 15.81
 -6 -2 -1 236.74 15.5
 -6 -2 -1 230.3 15.44
 6 2 1 270.21 22.19
 -6 2 -1 254.65 15.84
 6 -2 2 208.74 12.82
 -6 -2 -2 175.88 12.39
 6 2 2 231.04 19.58
 -6 -2 -2 191.74 12.41
 -6 2 -2 184.91 12.77
 -6 2 -2 189.27 17.73
 -6 2 -3 64.41 9.97
 -6 -2 -3 57.92 5.75
 -6 2 -3 54.83 5.81
 -6 -2 -3 57.98 5.54
 6 -2 3 65.37 6.11
 -6 2 -4 55.99 5.92
 -6 -2 -4 59.36 5.76
 -6 2 -4 66.77 10.44
 6 -2 4 61.9 6.09
 -6 2 -5 64.64 6.16
 -6 -2 -5 60.12 5.84
 -6 2 -5 71.5 10.91
 6 -2 5 61.44 6.1
 6 -2 6 8.79 5.77
 -6 2 -6 6.66 2.94
 -6 -2 -6 3.14 2.81
 -6 2 -6 4.69 4.92
 6 2 6 4.17 2.79
 6 -2 6 5.69 3.18
 6 -2 7 1.11 5
 -6 -2 -7 3.44 2.63
 -6 2 -7 -0.26 2.69
 -6 2 -7 -0.96 4.72
 6 -2 7 0.41 2.68
 6 2 7 1.99 2.75
 6 2 8 -1.42 2.79
 6 -2 8 2.22 5.43
 -6 -2 -8 0.74 2.66
 -6 2 -8 1.29 2.65
 6 -2 9 44.3 9.69
 -6 -2 -9 37.42 4.72
 -6 2 -9 45.42 5.15
 6 -2 10 15.44 7.1
 6 2 10 14.38 6.43
 -6 -2 -10 20.68 3.63
 -6 2 -10 19.14 3.68
 6 -2 11 39.63 8.9
 6 2 11 30.98 8.11
 -6 2 -11 27.97 4.29
 6 -2 12 148.04 16.48
 6 2 12 138.32 16.03
 -6 -2 -13 217.5 13.33
 -6 2 -13 221.02 13.67
 -6 2 -13 215.85 13.92
 -6 -2 -14 167.22 10.78
 -6 2 -14 176.15 11.17
 -6 2 -14 172.21 11.38
 -6 -2 -15 108.98 7.45
 -6 2 -15 120.35 7.94
 -6 2 -15 103.24 8
 -6 -2 -15 106.91 7.34
 -6 -2 -16 241.15 14.57
 -6 2 -16 278.49 15.1
 -6 -2 -16 248.64 14.41
 -6 2 -17 114.59 7.34
 -6 -2 -17 106.48 6.94
 -6 -2 -17 102.84 6.59
 -6 -2 -18 87.9 6
 -6 2 -18 105.59 6.56
 -6 -2 -19 71.23 4.73
 -6 2 -19 81.15 5.22
 -6 2 -20 59.64 4.05
 -6 -3 25 2.51 1.13
 -6 -3 24 19.14 2.48
 -6 -3 23 2.59 1.86
 -6 -3 22 38.42 3.78
 -6 3 22 29.68 3.02
 -6 -3 21 9.32 2.5
 -6 3 21 6.73 2.11
 -6 -3 20 11.04 2.81
 -6 3 20 11.8 2.59
 -6 3 19 14.92 2.82
 -6 -3 19 15.12 3.04
 6 3 -19 9.44 3.19
 -6 3 18 7.04 2.68
 -6 -3 18 11.61 2.87
 6 3 -18 7.29 3.24
 6 3 -17 0.55 2.92
 -6 3 17 5.89 2.44
 -6 -3 17 6.18 2.79
 -6 3 17 9.99 6.05
 -6 3 16 3.74 5.41
 6 3 -15 -2.3 3.15
 -6 3 15 2.6 2.42
 -6 -3 15 1.63 2.44
 -6 3 15 -3.81 5.51
 6 3 -14 -0.58 2.94
 -6 3 14 0.96 4.94
 -6 3 14 3.05 2.49
 -6 -3 14 2.59 2.6
 -6 3 13 3.25 2.46
 6 3 -13 6.89 3.28
 -6 3 13 3.87 5.8
 -6 -3 13 3.31 2.66
 6 3 -12 60.66 6.03
 -6 -3 12 49.08 9.63
 -6 3 12 85.41 12.2
 -6 3 12 72.91 6.11
 -6 -3 12 64.45 6.18
 -6 3 11 17.81 3.29
 6 3 -11 12 3.51
 -6 -3 11 22.83 3.76
 -6 -3 11 5.83 5.68
 -6 3 11 26.52 7.8
 -6 3 10 42.26 4.77
 -6 -3 10 50.8 5.2
 -6 3 10 38.04 8.98
 -6 -3 10 35.66 8.32
 6 -3 -10 48.88 4.66
 6 3 -10 46.91 9.65
 -6 3 9 18.88 3.47
 -6 -3 9 21.22 3.79
 6 -3 -9 26.99 3.57
 -6 -3 9 22.55 6.87
 -6 3 9 23.66 7.6
 6 3 -9 25.82 8.38
 -6 3 8 149.8 10.49
 -6 -3 8 155.78 10.88
 6 -3 -8 170.27 10.41
 -6 -3 8 136.28 16.33
 -6 3 8 145.28 16.02
 6 3 -8 185.07 17.73
 -6 -3 7 5.3 2.81
 6 -3 -7 3.87 2.58
 6 3 -7 9.63 7.17
 -6 3 7 4.48 2.63
 -6 -3 7 5.36 2.81
 -6 -3 7 4.51 5.32
 -6 3 7 0.89 5.24
 -6 3 7 4.35 4.06
 -6 3 6 232.52 22.63
 6 -3 -6 297.03 16.98
 -6 3 6 283.36 22.59
 6 3 -6 365.91 26.1
 -6 -3 6 295.02 17.55
 -6 3 6 258.06 17.06
 -6 -3 6 311.25 17.79
 -6 3 5 8.87 6.1
 6 -3 -5 11.27 3.13
 -6 3 5 11.05 5.08
 -6 3 5 16.98 3.31
 -6 -3 5 14.26 3.37
 -6 -3 5 10.88 3.16
 -6 3 4 199.36 19.31
 6 -3 -4 212.63 12.94
 -6 3 4 227.88 18.89
 6 3 -4 248.6 21.33
 -6 3 4 184.3 12.86
 -6 -3 4 211.3 13.23
 -6 -3 4 189.61 13.15
 -6 3 3 0.91 5.56
 -6 3 3 3.89 4.26
 6 -3 -3 6.91 2.99
 6 3 -3 -1.88 7.63
 -6 3 3 5.77 2.78
 -6 -3 3 5.58 2.8
 -6 -3 3 5.08 2.8
 -6 3 2 63.25 6.67
 -6 3 2 79.48 10.95
 6 -3 -2 82.42 6.75
 6 3 -2 98.47 13.83
 -6 3 2 66.48 11.2
 -6 3 2 70.19 6.47
 -6 -3 2 79.39 6.57
 -6 -3 2 72.14 6.5
 -6 -3 1 17.7 3.54
 -6 3 1 17.61 7.45
 6 -3 -1 19.36 3.96
 -6 3 1 20.87 3.97
 -6 -3 1 17.19 3.45
 -6 3 1 19.27 3.72
 -6 3 1 16.47 5.85
 6 3 0 173.05 18.44
 6 -3 0 178.37 11.05
 -6 -3 0 144.1 10.45
 -6 -3 0 143.83 10.32
 -6 3 0 133.67 10.7
 -6 3 0 186.57 17.03
 6 3 1 138.83 16.08
 6 -3 1 155.8 10.13
 -6 -3 -1 129.61 9.49
 -6 -3 -1 119.84 9.19
 -6 3 -1 143.06 14.9
 -6 3 -1 120.77 9.6
 6 -3 2 75.27 6.79
 -6 3 -2 65.36 10.37
 6 3 2 64.55 11.92
 -6 3 -2 73.66 6.79
 -6 -3 -2 56.3 5.87
 6 -3 3 191.66 19.35
 6 -3 3 197.17 13.03
 -6 -3 -3 194.23 12.7
 -6 3 -3 190.24 13.05
 -6 3 -3 163.37 17.95
 6 3 4 2.6 6.15
 -6 3 -4 0.79 2.83
 6 -3 4 4.28 5.36
 6 -3 4 1.96 3.23
 -6 3 -4 4.72 5.65
 -6 3 -5 122.15 14.97
 6 -3 5 108.41 15.3
 -6 3 -5 126.31 9.98
 6 3 5 147.44 15.79
 6 -3 5 155.04 10.19
 6 -3 6 35.59 9
 -6 3 -6 33.61 8.26
 -6 3 -6 36.54 4.94
 -6 -3 -6 43.57 4.86
 6 -3 7 142.5 18.16
 -6 3 -7 192.73 19.04
 -6 3 -7 162.41 11.91
 -6 -3 -7 190.88 12.02
 -6 -3 -8 55.23 5.78
 -6 3 -8 61.44 6.04
 -6 3 -8 65.35 11.25
 6 3 8 60.62 5.41
 6 -3 8 70.29 11.9
 6 -3 9 114.15 15.26
 -6 -3 -9 117.83 8.99
 -6 3 -9 121.12 9.15
 6 -3 10 30.64 8.76
 -6 3 -10 29.29 4.34
 6 -3 11 174.87 18.5
 6 3 11 159.96 17.2
 6 -3 12 14.39 6.23
 -6 -3 -12 21.07 3
 -6 3 -12 17.7 3.33
 -6 3 -12 16.8 3.41
 -6 -3 -13 130.49 8.93
 -6 3 -13 150.59 9.63
 -6 3 -13 135.68 9.62
 -6 -3 -14 0.3 1.65
 -6 3 -14 0.19 2.05
 -6 3 -14 1.84 2.26
 -6 3 -15 50.95 5.05
 -6 -3 -15 52.08 4.44
 -6 3 -15 65.81 5.11
 -6 -3 -15 56.36 4.71
 -6 -3 -16 -1.28 1.46
 -6 3 -16 2.33 1.85
 -6 -3 -16 0.88 1.45
 -6 -3 -17 8.22 1.66
 -6 3 -17 8.3 2.16
 -6 -3 -17 11.12 1.81
 -6 3 -18 4.15 1.65
 -6 -3 -18 3.85 1.19
 -6 3 -19 0.63 1.2
 -6 -4 24 1.12 1.06
 -6 -4 23 3.31 1.47
 -6 -4 22 -1.21 1.66
 -6 -4 21 37.13 3.85
 -6 -4 20 -0.33 1.93
 -6 -4 19 57.57 5.12
 6 4 -19 44.08 4.8
 -6 -4 18 3.32 2.51
 6 4 -18 0.16 2.6
 -6 4 17 118.42 8.38
 -6 -4 17 130.71 9
 6 4 -17 118.84 8.6
 6 4 -16 2.77 2.87
 -6 -4 16 1.95 2.39
 -6 4 16 4.54 4.97
 -6 4 16 0.18 2.22
 -6 4 15 107.75 14.6
 -6 4 15 119.45 8.55
 -6 4 14 1.91 5.54
 -6 -4 14 -2.05 2.87
 -6 4 13 136.64 9.86
 -6 -4 13 161.01 10.66
 6 4 -13 147.78 10.13
 6 4 -12 5.35 3.02
 -6 -4 12 5.35 2.8
 -6 4 12 7.99 2.67
 6 4 -11 242.44 16.19
 6 4 -11 295.06 23.28
 -6 4 11 295.89 24.64
 -6 -4 11 307.94 17.13
 -6 4 11 275.73 16.38
 -6 -4 10 1.47 4.33
 -6 4 10 2.94 2.28
 -6 -4 10 6.32 2.86
 -6 4 10 5.66 4.61
 6 4 -10 10.97 7.61
 -6 -4 9 122.16 13.63
 -6 4 9 161.86 16.52
 6 4 -9 145.49 16.12
 -6 4 9 105.05 13.58
 -6 -4 9 132.76 9.53
 -6 4 9 129.88 9.07
 -6 4 8 7.01 2.59
 -6 -4 8 4.48 2.73
 -6 4 8 1.8 4.84
 -6 4 8 1.62 4.15
 -6 -4 8 8.93 3.11
 6 4 -8 1.79 7.39
 -6 -4 7 47.63 5.38
 -6 4 7 50.08 9.16
 -6 4 7 26.74 7.41
 6 4 -7 49.08 10.68
 -6 -4 7 52.29 5.31
 -6 4 7 44.53 4.72
 -6 -4 6 3.08 2.7
 6 -4 -6 3.63 2.81
 -6 4 6 4.88 4.63
 -6 4 6 6.23 5.06
 6 4 -6 4.61 7.56
 -6 4 6 3.33 2.53
 -6 -4 6 3.31 2.62
 -6 -4 5 0.51 2.51
 6 -4 -5 0.63 2.75
 -6 4 5 4.91 4.65
 -6 4 5 -2.69 5.55
 6 4 -5 -8.42 9.04
 -6 4 5 2.78 2.44
 -6 -4 5 4.49 2.7
 -6 -4 4 10.47 3.16
 -6 4 4 11.68 5.18
 6 -4 -4 12.45 3.39
 -6 4 4 5.46 5.73
 -6 -4 4 11.01 3.17
 -6 4 4 3.28 2.68
 -6 -4 3 13.48 3.38
 -6 4 3 12.8 5.26
 6 -4 -3 24.19 3.99
 -6 4 3 15.68 6.82
 -6 -4 3 13.64 3.37
 -6 4 3 14.42 3.21
 6 4 -3 27.34 9.88
 6 4 -2 1.98 8.4
 -6 -4 2 9.87 3.13
 -6 4 2 10.5 5.44
 6 -4 -2 14.54 3.67
 -6 4 2 14.81 6.34
 -6 4 2 4.67 3.02
 -6 -4 2 6.63 2.81
 -6 -4 1 4.42 2.34
 6 4 -1 19.93 8.93
 6 -4 -1 15.12 3.89
 -6 4 1 7.4 3.45
 -6 -4 1 12.37 3.16
 -6 -4 1 7.31 3.11
 -6 4 1 6.29 5.12
 -6 -4 0 1.11 1.83
 6 4 0 4.01 8.14
 6 -4 0 2.56 3.36
 -6 4 0 0.92 4.6
 -6 4 0 1.07 3.07
 -6 -4 0 0.45 2.51
 -6 -4 0 4.25 2.56
 -6 4 -1 31.39 4.69
 -6 -4 -1 25.17 3.4
 -6 4 -1 22.4 7
 6 4 1 38.95 10.97
 -6 -4 -1 30.98 4.21
 -6 4 -2 1.63 2.9
 -6 -4 -2 3.01 2.16
 -6 4 -2 3.8 4.77
 6 4 2 2.94 8.03
 -6 -4 -2 4.41 2.74
 -6 4 -3 19.61 4.17
 -6 4 -3 25.23 7.52
 6 4 3 27.7 9.47
 -6 -4 -3 22.79 3.22
 -6 4 -4 8.16 3.43
 -6 4 -4 18.89 7.16
 6 -4 4 9.49 6.03
 6 4 4 20.37 8.85
 -6 -4 -4 12.68 2.63
 -6 4 -5 40.78 5.12
 6 -4 5 25.93 8.21
 -6 4 -5 28.52 8.52
 -6 -4 -5 33.05 3.91
 6 4 5 41.04 9.62
 -6 4 -6 4.8 2.85
 6 -4 6 4.4 6.26
 -6 4 -6 1.03 5.18
 6 4 6 6 6.5
 -6 -4 -6 5.44 2.17
 -6 -4 -7 9.35 2.56
 6 -4 7 4.43 5.7
 6 -4 7 4.83 4.98
 -6 4 -7 6.57 3.11
 -6 4 -7 7.26 5.8
 -6 4 -8 4.18 5.25
 -6 4 -8 10.07 3.23
 -6 -4 -8 5.41 2.46
 6 -4 8 12.15 6.41
 6 -4 8 5.15 4.71
 6 -4 9 3.29 5.51
 -6 4 -9 6.22 5.45
 6 -4 10 1.08 5.01
 -6 4 -11 1.16 2.49
 -6 4 -11 0.82 2.18
 -6 4 -12 10.45 2.99
 -6 4 -12 8.43 2.67
 -6 4 -13 1.61 2.35
 -6 4 -13 0.55 1.97
 -6 -4 -14 -0.31 1.72
 -6 4 -14 2.2 2.16
 -6 4 -14 3.58 1.91
 -6 -4 -15 5.19 1.87
 -6 4 -15 1.48 2.12
 -6 4 -15 6.78 2.1
 -6 -4 -16 2.05 1.47
 -6 4 -16 3.12 1.74
 -6 -4 -17 1.74 1.37
 -6 4 -17 1.6 1.46
 -6 -4 -18 2.62 1.13
 -6 4 -18 5.43 1.4
 -6 -5 23 0.41 1.15
 -6 -5 22 2.64 1.31
 -6 -5 21 2.85 1.73
 -6 -5 20 7.07 2.15
 -6 -5 19 12.44 2.54
 -6 -5 18 10.13 2.58
 6 5 -18 6.93 2.67
 -6 -5 17 11.33 2.72
 6 5 -17 8.24 2.77
 -6 -5 16 2.29 2.12
 6 5 -16 3.93 2.54
 -6 -5 15 9.18 2.61
 6 5 -15 -0.16 2.61
 -6 -5 14 -0.21 2.4
 6 5 -14 -0.16 2.56
 -6 5 14 2.73 4.88
 -6 5 13 7.39 5.9
 -6 -5 12 15.55 5.39
 -6 5 12 13.85 6.42
 -6 -5 12 10.13 3.03
 6 5 -11 6.59 6.68
 -6 -5 11 1.31 2.33
 -6 -5 11 1.48 3.72
 -6 5 11 5.23 4.47
 -6 5 11 -3.65 5.91
 6 -5 -11 -4.06 5.33
 6 -5 -10 64.37 9.91
 -6 -5 10 63.19 5.91
 6 5 -10 60.66 11.5
 -6 -5 10 55.63 9.26
 -6 5 10 63.97 10.49
 -6 5 10 53.57 10.07
 -6 -5 10 66.21 6.34
 6 -5 -9 13.48 6.2
 -6 -5 9 11.18 5.93
 -6 -5 9 24.68 3.65
 -6 5 9 17.76 6.86
 -6 5 9 11.46 6.09
 -6 -5 9 18.03 3.57
 6 5 -9 11.64 8.19
 -6 -5 8 77.24 7.05
 -6 -5 8 63.98 10.59
 -6 -5 8 84.48 6.83
 6 5 -8 77.88 12.93
 -6 -5 8 78.76 6.66
 -6 5 8 75.41 11.39
 -6 5 8 68.06 11.01
 -6 5 7 5.33 4.78
 -6 5 7 6.08 4.86
 -6 -5 7 11.61 3.04
 -6 -5 7 1.67 4.01
 -6 -5 7 8.67 2.74
 6 5 -7 4.73 8.66
 -6 -5 7 7.38 3.1
 -6 -5 6 69.19 6.04
 -6 5 6 73.2 11.03
 -6 5 6 59.21 10.4
 -6 -5 6 72.73 6.31
 6 5 -6 94.11 13.67
 -6 -5 6 58.67 6.34
 -6 -5 5 -1.05 2.16
 -6 -5 5 -1.06 2.74
 -6 -5 5 1.81 2.53
 6 5 -5 -6.02 8.21
 -6 5 5 0.9 4.61
 -6 5 5 1.76 5.09
 -6 5 4 50.71 9.39
 -6 -5 4 56.66 5.64
 -6 -5 4 70.88 6.38
 -6 -5 4 63.88 5.77
 6 5 -4 64.36 12.62
 -6 5 4 52.13 9.68
 -6 5 3 1.87 5.4
 6 5 -3 9.53 9.13
 -6 5 3 1.78 5.86
 -6 -5 3 2.65 2.52
 -6 -5 3 1.05 2.49
 6 5 -2 37.69 11.01
 -6 -5 2 39.48 4.71
 -6 5 2 28.6 8
 -6 5 2 31.28 4.98
 -6 5 1 13.64 6.59
 -6 -5 1 6.5 2.53
 6 5 -1 21.75 9.75
 -6 5 1 13.52 3.72
 -6 -5 1 12.59 3.17
 -6 5 0 2.97 5.2
 -6 -5 0 0.81 2.02
 6 5 0 12.9 8.96
 -6 5 0 2.23 3.15
 -6 -5 0 5.3 2.78
 -6 5 -1 14.03 6.84
 -6 -5 -1 19.36 3.29
 6 5 1 16.79 9.94
 -6 5 -1 24.37 4.45
 -6 -5 -1 23.85 3.91
 -6 5 -2 19.23 7.04
 -6 -5 -2 10.6 2.67
 6 5 2 24.26 9.73
 -6 5 -2 16.76 4.04
 -6 -5 -2 14.69 3.22
 -6 -5 -3 172.76 11.76
 6 5 3 209.74 20.57
 -6 5 -3 197.07 12.9
 -6 5 -3 190.63 19.93
 -6 5 -4 41.66 9.45
 6 -5 4 26.37 9.28
 -6 -5 -4 34.24 4.18
 -6 5 -4 40.79 5.07
 -6 5 -5 293.43 25
 6 -5 5 273.53 25.22
 -6 -5 -5 260.1 16.13
 6 5 5 273.03 23.73
 -6 5 -5 278.31 17.19
 -6 5 -6 27.6 8.45
 6 -5 6 15.47 6.86
 -6 -5 -6 22.99 3.38
 6 5 6 24.99 8.51
 -6 5 -6 22.67 4.12
 -6 5 -7 170.74 11.42
 6 -5 7 148.52 16.54
 6 5 7 144.96 16.1
 -6 5 -7 143.58 17.26
 -6 5 -8 144.68 17.09
 -6 5 -9 96.23 7.66
 -6 5 -9 109.07 14.61
 -6 -5 -9 86.5 7.01
 -6 5 -9 94.89 7.33
 -6 5 -10 52.44 4.97
 -6 5 -10 48.86 5.19
 -6 5 -11 103.17 7.37
 -6 5 -11 93.49 7.51
 -6 5 -12 27.91 3.43
 -6 5 -12 19.11 3.45
 -6 5 -13 91.13 6.55
 -6 5 -13 87.79 6.76
 -6 5 -14 16.65 2.78
 -6 -5 -14 17.22 2.68
 -6 5 -14 20.22 2.75
 -6 -5 -15 56.89 4.44
 -6 5 -15 52.05 4.28
 -6 -5 -16 2.05 1.51
 -6 5 -16 5.47 1.49
 -6 -5 -17 7.96 1.56
 6 -6 -22 0.31 0.73
 -6 -6 22 0.91 0.97
 -6 -6 21 0.29 1.36
 -6 -6 20 1.07 1.57
 -6 -6 19 3.35 1.82
 -6 -6 19 2.21 1.46
 -6 -6 18 -1.1 1.9
 -6 -6 18 4.41 1.78
 -6 -6 17 -1.56 2.08
 -6 -6 17 0.4 1.66
 -6 -6 16 -0.19 2.16
 -6 -6 16 0.74 1.9
 -6 -6 15 1.39 2.14
 -6 -6 14 6.47 2.56
 -6 -6 13 -0.22 2.52
 -6 -6 12 3.15 2.57
 -6 6 12 0.83 4.62
 -6 6 12 7.89 4.7
 -6 6 11 4.11 5.09
 -6 6 11 5.38 5.1
 -6 -6 11 9.81 4.3
 6 6 -11 9.71 7.14
 6 -6 -11 -0.78 4.36
 -6 6 10 -0.81 5.34
 -6 6 10 5.46 5.17
 6 -6 -10 4.17 4.48
 -6 -6 10 7.08 4.64
 6 6 -10 -1.73 7.08
 6 -6 -9 62.86 10.18
 -6 6 9 51.59 9.76
 -6 6 9 65.68 10.19
 -6 -6 9 54.69 5.68
 -6 -6 9 57.03 5.41
 -6 -6 9 49.64 9.25
 6 6 -9 39.59 10.7
 -6 -6 8 3.75 2.97
 -6 -6 8 2.45 2.26
 -6 6 8 9.29 5.08
 -6 6 8 3.18 4.36
 6 -6 -8 5.59 5.1
 -6 -6 8 3.35 4.58
 6 6 -8 15.05 8.24
 -6 -6 7 89.89 7.65
 6 -6 -7 96.82 13.06
 -6 6 7 89.15 11.65
 -6 6 7 92.78 12.83
 -6 -6 7 97.57 7.29
 -6 -6 7 63.27 11.13
 6 6 -7 77.54 13.66
 -6 -6 6 16.2 3.57
 -6 -6 6 13.92 2.95
 -6 6 6 12.81 5.65
 -6 6 6 10.38 5.88
 -6 -6 6 13.03 5.9
 6 -6 -6 10.24 5.97
 6 6 -6 27.48 8.94
 -6 -6 5 67.01 5.97
 6 -6 -5 77.19 11.8
 6 6 -5 65.18 12.94
 -6 6 5 52.64 10.6
 -6 -6 5 67.79 6.54
 6 -6 -4 30.33 8.68
 6 6 -4 29.27 10.41
 -6 -6 4 22.98 3.56
 -6 -6 4 20.7 3.91
 -6 6 4 19.52 7.49
 -6 -6 3 57.55 5.92
 -6 6 3 55.56 6.39
 6 -6 -3 54.01 10.78
 6 6 -3 55.09 12.31
 -6 -6 3 66.56 5.68
 -6 6 3 53.75 10.42
 -6 -6 2 183.72 12.04
 -6 6 2 148.03 12.09
 6 -6 -2 175.75 19.91
 6 6 -2 157.41 19.79
 -6 6 2 154.49 17.79
 -6 -6 2 184.7 11.45
 6 -6 -1 101.9 15.02
 -6 6 1 82.7 13.21
 -6 6 1 93.18 8.3
 -6 -6 1 79.98 7.18
 -6 -6 1 96.28 7.76
 6 6 -1 124.39 16.67
 6 -6 0 94.89 14.96
 -6 6 0 90.01 13.1
 -6 6 0 77.69 7.59
 -6 -6 0 72.6 6.65
 -6 -6 0 89.28 7.22
 6 6 0 92.07 14.79
 6 -6 1 74.62 13.92
 -6 6 -1 105.24 14.11
 -6 -6 -1 85.23 7.17
 -6 -6 -1 97.16 7.58
 -6 6 -1 86.56 8.07
 -6 6 -2 13.75 6.66
 -6 6 -2 6.67 3.24
 6 -6 2 5.07 6.52
 6 6 2 4.16 8.29
 -6 -6 -2 6.39 2.59
 -6 6 -3 40.37 9.6
 -6 6 -3 58.44 6.14
 6 -6 3 40.3 10.52
 6 6 3 64.07 12.16
 -6 -6 -3 51.77 5.07
 6 -6 4 8.08 6.7
 -6 6 -4 7.49 5.98
 -6 6 -4 5.63 3.36
 6 -6 5 20.37 7.61
 -6 6 -5 22.56 8.15
 6 6 5 30.91 9.2
 6 -6 6 3.92 5.15
 -6 6 -6 2.13 5.72
 6 6 6 4.95 7.11
 -6 -6 -7 7.3 2.4
 -6 6 -7 11.52 6.79
 -6 6 -7 6.68 2.93
 -6 6 -8 1.34 1.88
 -6 6 -8 1.13 2.64
 -6 -6 -8 -0.57 2.07
 -6 6 -9 -0.96 1.9
 -6 6 -9 -0.21 2.33
 -6 -6 -9 0.18 1.99
 -6 6 -10 10.7 2.93
 -6 6 -10 11.88 2.41
 -6 6 -11 13.03 2.85
 -6 6 -11 7.6 2.2
 -6 6 -12 25.22 2.93
 -6 -6 -12 30.28 3.42
 -6 6 -12 33.02 3.55
 -6 6 -13 71.05 5.17
 -6 6 -13 70.73 5.59
 -6 6 -14 18.27 2.19
 -6 -6 -14 29.85 2.97
 -6 -6 -15 104.38 6.73
 -6 -6 -16 33.24 2.9
 6 -7 -20 0.29 0.87
 -6 -7 19 3.99 1.39
 6 -7 -19 4.39 1.39
 -6 -7 18 -0.45 1.48
 -6 -7 17 3.35 1.77
 -6 -7 16 -0.58 1.73
 -6 -7 15 -2.52 1.97
 -6 -7 14 4.23 2.12
 -6 -7 13 3.23 2.1
 -6 -7 12 0.57 2.04
 -6 -7 11 20.79 3.35
 -6 -7 10 0.62 2.24
 -6 -7 10 2.23 2.11
 -6 7 9 19.88 6.76
 -6 -7 9 27.85 6.76
 -6 -7 9 28.77 3.72
 -6 -7 9 24.41 3.86
 -6 -7 8 6.57 4.85
 -6 7 8 2.75 5.31
 6 -7 -8 6.23 4.87
 -6 -7 8 3.32 2.6
 6 7 -8 12.91 8.01
 -6 -7 7 53.89 9.66
 6 7 -7 68.02 11.92
 -6 7 7 48.28 10.08
 6 -7 -7 51.64 9.97
 -6 -7 6 3.43 4.41
 6 -7 -6 3.95 5.41
 -6 7 6 8.51 5.86
 6 7 -6 2.03 8.14
 6 -7 -5 72.76 11.76
 -6 7 5 49.26 10.57
 6 7 -5 71.23 12.8
 6 -7 -4 3.28 5.61
 -6 7 4 3.94 4.58
 6 7 -4 4.26 8.64
 6 -7 -3 82.19 13.1
 -6 7 3 66.57 11.87
 6 7 -3 90.39 15.16
 6 -7 -2 15.4 7.35
 -6 7 2 11.3 6.67
 6 7 -2 1.09 8.25
 6 -7 -1 124.15 16.27
 -6 7 1 97.83 14.33
 6 7 -1 132.57 17.68
 6 -7 0 11.12 7.29
 -6 7 0 5.23 6.39
 6 7 0 11.85 9.07
 6 -7 1 28.35 9.11
 -6 7 -1 44.13 9.5
 6 7 1 28.16 10.47
 6 -7 2 12.08 6.97
 6 7 2 31.85 9.93
 -6 7 -2 32.65 8.07
 -6 7 -3 12.63 6.88
 -6 7 -3 22.76 4.06
 6 -7 3 11.58 7.01
 6 7 3 11.08 8.14
 -6 -7 -3 20.89 3.43
 -6 7 -4 61.89 6.01
 -6 -7 -4 56.58 5.36
 -6 7 -5 2.51 2.69
 -6 -7 -5 3.18 2.17
 -6 -7 -6 47.25 4.72
 -6 7 -6 44.3 5.09
 -6 -7 -7 9.17 2.69
 -6 7 -7 13.94 3.08
 -6 -7 -8 84.67 6.31
 -6 7 -8 74.31 6.35
 -6 -7 -9 8.63 2.27
 -6 7 -9 6.99 2.43
 -6 7 -10 48.83 4.47
 -6 7 -11 4.12 1.9
 -6 -7 -11 8.7 2.16
 6 -7 11 3.86 1.52
 -6 -7 -12 31.91 3.34
 -6 -7 -13 0.97 1.58
 -6 -7 -14 20.26 2.15
 6 -7 14 8.56 1.55
 -6 -7 -15 -0.08 1.12
 6 -8 -18 5.54 1.28
 6 -8 -17 -0.74 1.05
 6 -8 -16 13.96 2.09
 -6 -8 16 17.94 2.1
 6 -8 -15 1.59 1.41
 -6 -8 15 1.61 1.43
 6 -8 -14 28.66 3.11
 -6 -8 14 34.38 3.26
 6 -8 -13 2.16 1.58
 -6 -8 13 4.22 1.78
 6 -8 -12 25.14 3.15
 -6 -8 12 30.47 3.37
 6 -8 -11 1.41 1.59
 -6 -8 11 2.39 1.9
 6 -8 -10 22.45 3.25
 -6 -8 10 36.32 3.67
 -6 -8 9 6.07 2.28
 -6 -8 9 6.11 2.35
 6 -8 -9 4.92 1.94
 -6 -8 8 44.39 4.26
 -6 -8 8 47.07 4.29
 -6 -8 7 5.12 2.37
 -6 -8 7 3.23 2.16
 -6 -8 6 23.85 3.32
 -6 -8 6 20.5 3.18
 -6 -8 5 13.04 2.76
 -6 -8 5 12.63 2.74
 -6 8 4 1.33 2.5
 -6 -8 4 -1.17 2.14
 -6 -8 4 1.09 1.99
 -6 8 3 2.9 2.6
 -6 -8 3 7.02 2.49
 -6 -8 3 3.41 2.47
 -6 -8 3 4.15 2.18
 -6 -8 2 5.74 2.62
 -6 8 2 3.82 2.69
 -6 -8 2 3.88 2.24
 -6 -8 1 2.11 2.32
 -6 8 1 2.02 2.62
 -6 -8 0 5.39 2.42
 -6 8 0 2.67 2.71
 -6 -8 -1 5.29 2.52
 -6 8 -1 3.71 2.75
 -6 -8 -2 22.06 3.45
 -6 8 -2 16.03 3.39
 -6 -8 -3 -0.19 2.13
 -6 8 -3 0.4 2.25
 -6 -8 -4 28.57 3.55
 -6 8 -4 18.5 3.45
 -6 8 -5 -0.35 2.15
 -6 -8 -5 -0.89 2.02
 -6 8 -6 12.44 2.62
 -6 -8 -6 10.69 2.47
 -6 8 -7 0.56 1.84
 -6 -8 -7 3.84 1.96
 -6 -8 -8 0.79 1.83
 -6 8 -8 1.75 1.63
 -6 -8 -8 4.46 2.05
 -6 -8 -9 2.05 1.78
 -6 -8 -10 4.93 1.9
 6 -8 10 1.13 1.36
 -6 -8 -11 5.69 1.81
 -6 -8 -12 -0.51 1.3
 -6 -8 -13 8.92 1.62
 6 -9 -15 0.06 0.8
 6 -9 -14 1.35 0.95
 6 -9 -13 0.08 1.06
 6 -9 -12 1.46 1.1
 6 -9 -11 8.02 1.62
 6 -9 -10 3.11 1.27
 6 -9 -9 4.74 1.42
 -6 9 9 4.12 2.3
 -6 9 8 5.5 2.44
 -6 9 7 2.14 2.21
 -6 -9 7 4.15 2.02
 -6 -9 6 2.57 2.03
 -6 9 6 0.17 2.13
 -6 -9 6 1.06 1.82
 -6 -9 5 9.14 2.45
 -6 9 5 4.4 2.34
 -6 -9 5 8.72 2.19
 -6 -9 4 1.07 1.9
 -6 9 4 -1.88 2.23
 -6 -9 3 5.41 2.31
 -6 9 3 5.46 2.27
 -6 -9 2 4.69 2.29
 -6 9 2 1.19 2.22
 -6 -9 1 6.63 2.22
 -6 9 1 4 2.26
 -6 -9 0 7.77 2.39
 -6 9 0 4.02 2.25
 -6 -9 -1 15.75 2.76
 -6 9 -1 4.71 2.33
 -6 9 -2 19.46 3.07
 -6 -9 -2 27.77 3.42
 -6 9 -3 7.49 2.15
 -6 -9 -3 11.03 2.46
 -6 -9 -4 70 5.08
 -6 -9 -4 46.51 4.36
 -6 -9 -5 10.23 2.36
 -6 -9 -5 9.35 2.06
 -6 -9 -6 58.17 4.6
 -6 -9 -6 49.18 4.2
 6 -9 7 28.87 3.29
 -6 -9 -7 33.11 3.26
 -6 -9 -7 25.24 2.9
 6 -9 8 52.96 4.45
 -6 -9 -8 62.2 4.36
 6 -9 9 18.45 2.22
 -6 -9 -9 23.22 2.38
 -6 -9 -10 40.04 3.07
 6 -9 11 21.92 2.21
 -6 -10 13 0.73 0.92
 -6 -10 12 -0.71 1.09
 -6 10 11 0.38 1.17
 -6 -10 11 2.6 1.2
 -6 10 10 -0.85 1.33
 -6 -10 10 1.28 1.3
 -6 10 9 1.18 1.33
 -6 -10 9 -0.74 1.38
 -6 10 8 2.01 1.59
 -6 -10 8 10.74 1.96
 6 -10 -7 4.17 1.18
 -6 10 7 1.88 1.54
 6 -10 -6 11.33 1.8
 -6 10 6 5.03 1.82
 6 -10 -5 6.47 1.76
 -6 10 5 2.11 1.6
 -6 -10 5 8.04 1.96
 6 -10 -4 14.53 2.44
 -6 10 4 8.42 2.07
 -6 10 3 6.84 1.8
 -6 -10 3 12.31 2.29
 -6 -10 2 41.23 3.83
 -6 -10 1 23.85 2.95
 -6 -10 0 32.14 3.35
 -6 -10 -1 22.83 2.75
 6 -10 1 18.67 2.97
 -6 -10 -2 29.66 2.99
 6 -10 2 19.55 3.14
 -6 -10 -3 9.33 1.82
 6 -10 3 4.16 2.16
 -6 -10 -4 26.53 2.84
 6 -10 4 21.36 2.92
 6 -10 5 7.4 1.89
 -6 -10 -5 10.24 1.87
 6 -10 6 2.94 1.5
 -6 -10 -6 3.41 1.28
 6 -10 7 0.75 1.09
 6 -10 7 2.37 1.37
 6 -10 8 0.69 1.12
 -6 -11 7 0.84 0.82
 -6 -11 6 15.45 1.68
 6 -11 -6 9.53 1.5
 -6 -11 5 2.12 1.06
 6 -11 -5 1.53 1.09
 -6 -11 4 14.97 1.78
 -6 -11 3 1.54 1.1
 6 -11 -3 0.53 0.85
 -6 -11 2 16.86 1.92
 6 -11 -2 13.36 1.65
 6 -11 -1 1.15 1.02
 -6 -11 1 0.99 1.06
 6 -11 0 5.01 1.51
 6 -11 0 7.35 1.38
 -6 -11 0 8.48 1.45
 6 -11 1 0.42 1.05
 6 -11 1 0.15 1.04
 -6 -11 -1 -0.21 0.91
 6 -11 2 3.02 1.2
 -7 0 23 -0.27 1.27
 -7 0 22 1.18 1.32
 -7 0 22 11.66 2.21
 -7 0 21 1.19 1.48
 -7 0 21 -0.14 1.69
 -7 0 20 2.31 1.7
 -7 0 20 2.78 2.03
 -7 0 19 2.23 2.11
 -7 0 18 2.8 2.28
 -7 0 17 0.8 2.33
 -7 0 16 11.95 3.12
 -7 0 15 -0.45 2.57
 -7 0 15 0.89 4.56
 -7 0 14 49.67 9.82
 -7 0 13 1.43 2.56
 -7 0 13 -5.66 6.2
 -7 0 12 229.03 22.2
 -7 0 12 235.56 15.52
 -7 0 12 232.58 15.22
 7 0 -12 273.1 14.86
 -7 0 11 5.86 5.95
 -7 0 11 -0.24 2.8
 -7 0 11 1.96 2.36
 7 0 -11 -1.88 2.57
 -7 0 10 271.33 24.38
 -7 0 10 275.73 17.44
 -7 0 10 273.64 17.06
 7 0 -10 302.54 16.81
 -7 0 9 6.97 6.35
 -7 0 9 -0.25 2.55
 -7 0 9 -1.75 2.39
 7 0 -9 -0.92 2.52
 -7 0 8 169.75 17.81
 -7 0 8 139.38 10.33
 -7 0 8 137.73 9.99
 7 0 -8 156.83 10
 -7 0 7 -1.01 5.65
 -7 0 7 0.74 2.68
 -7 0 7 -1.95 2.36
 7 0 -7 -0.19 2.7
 -7 0 6 203.2 12.79
 7 0 -6 225.03 12.86
 -7 0 6 246.62 21.48
 -7 0 6 213.42 13.22
 -7 0 5 1.52 2.39
 -7 0 5 -4.1 5.83
 -7 0 5 -0.25 2.5
 -7 0 5 -0.87 2.27
 7 0 -5 2.98 2.86
 -7 0 4 72.48 6.6
 -7 0 4 68.62 6.12
 -7 0 4 69.95 6.19
 7 0 -4 73.6 6.27
 -7 0 3 1.53 2.87
 -7 0 3 -0.23 2.39
 -7 0 3 -1.12 2.33
 7 0 -3 -0.81 2.83
 -7 0 2 28.2 4.43
 -7 0 2 33.43 4.27
 -7 0 2 35.49 4.5
 7 0 -2 30.88 4.3
 -7 0 1 -1.85 2.78
 -7 0 1 -1.44 2.54
 -7 0 1 0.46 2.21
 7 0 -1 -0.2 2.79
 -7 0 0 3.77 3.04
 -7 0 0 2.46 2.61
 -7 0 0 0.7 2.32
 7 0 0 2.2 2.78
 7 0 1 0.99 2.69
 -7 0 -1 -0.25 2.66
 -7 0 -2 68.98 6.54
 7 0 2 76.07 6.28
 -7 0 -3 2.84 2.91
 7 0 3 0.98 2.63
 -7 0 -4 19.05 3.96
 7 0 4 26.2 3.74
 -7 0 -5 -0.52 2.68
 7 0 5 -0.57 2.57
 -7 0 -6 60.72 6.4
 7 0 6 76.27 6.12
 7 0 7 -1.08 6.17
 7 0 8 -1.07 4.52
 -7 0 -9 1.48 2.68
 7 0 9 -4.14 5.31
 -7 0 -10 4.71 2.74
 -7 0 -11 -1.79 2.57
 -7 0 -12 -0.18 2.02
 -7 0 -12 5.25 2.56
 -7 0 -13 0.17 1.84
 -7 0 -13 -0.58 2.23
 -7 0 -14 35.47 3.61
 -7 0 -15 -0.52 1.67
 -7 0 -16 27.13 2.82
 -7 0 -17 0.51 1.1
 -7 1 23 12.44 1.64
 -7 -1 23 13.57 2.08
 -7 1 22 8.87 1.84
 -7 -1 22 9.85 2.17
 -7 1 21 31.21 2.96
 -7 -1 21 37.09 3.33
 -7 1 20 1.25 1.51
 -7 1 20 7.26 2.14
 -7 -1 20 4.39 2.23
 -7 1 19 48.34 4.29
 -7 -1 19 42.47 4.19
 -7 1 18 6 2.21
 -7 1 18 13.4 2.85
 -7 -1 18 7.29 2.58
 -7 1 17 29.91 3.79
 -7 -1 17 35.02 4.09
 -7 1 16 20.22 3.52
 -7 -1 16 19.06 3.4
 -7 1 16 12.72 2.67
 -7 1 15 5.33 4.77
 -7 1 15 8.05 2.43
 -7 -1 15 6.88 2.82
 -7 1 15 4.22 2.74
 -7 1 14 38.57 8.58
 -7 -1 14 20.59 7.33
 -7 1 14 27.18 3.6
 -7 -1 13 23.97 7.37
 -7 1 13 21.6 6.99
 7 -1 -12 41.71 4.16
 7 1 -12 39.35 4.13
 -7 -1 12 35.08 4.45
 -7 1 12 29.6 4.07
 -7 -1 12 26.43 8.27
 -7 1 12 43.04 9.42
 -7 1 12 37.51 4.64
 -7 -1 12 35.32 4.63
 7 1 -11 2.58 2.57
 7 -1 -11 4.29 2.5
 -7 1 11 5.63 2.36
 -7 -1 11 6.37 2.61
 -7 -1 11 6.74 6.15
 -7 1 11 2.9 5.51
 -7 -1 11 5.1 2.95
 -7 1 11 6.54 2.95
 7 1 -10 78.76 6.03
 7 -1 -10 77.2 5.94
 -7 1 10 77.37 6.08
 -7 -1 10 59.53 6.05
 -7 -1 10 70.37 11.67
 -7 1 10 79.04 11.9
 -7 1 10 68.86 6.44
 -7 -1 10 56.17 6.16
 7 1 -9 66.67 5.63
 7 -1 -9 72.27 5.66
 -7 1 9 53.51 5.27
 -7 -1 9 52.98 5.59
 -7 -1 9 44.69 10.13
 -7 1 9 59.82 10.9
 -7 1 9 69.25 6.24
 -7 -1 9 54.84 5.89
 -7 1 8 97.72 7.44
 -7 -1 8 91.68 7.63
 -7 -1 8 99.92 7.95
 -7 1 8 106.9 8.05
 7 1 -8 120.04 7.86
 7 -1 -8 109.08 7.55
 -7 -1 8 95.67 13.75
 -7 1 8 106.41 14.12
 -7 1 8 72.83 7.37
 -7 1 7 55.77 5.34
 -7 -1 7 67.03 5.94
 -7 1 7 65.03 6.09
 -7 -1 7 56.66 5.97
 7 1 -7 68.14 5.86
 7 -1 -7 75.04 5.87
 -7 -1 7 61.99 11.18
 -7 1 7 66.33 11.18
 -7 1 7 51.03 5.68
 -7 1 6 61.08 5.68
 -7 -1 6 73.79 6.27
 -7 1 6 71.23 6.4
 -7 -1 6 68.7 6.36
 7 1 -6 81.72 6.4
 7 -1 -6 70.59 5.99
 -7 1 6 80.68 11.95
 -7 -1 6 75.07 12.15
 -7 1 6 56.02 6.14
 -7 1 5 82.86 6.83
 -7 -1 5 85.11 7.23
 -7 1 5 99.37 7.66
 -7 -1 5 81.7 7.33
 7 1 -5 98.34 7.37
 7 -1 -5 105.08 7.34
 -7 1 5 113.74 14.26
 -7 1 5 82.45 7.29
 -7 1 4 49.89 5.03
 -7 -1 4 61.93 5.84
 -7 1 4 59.37 5.87
 -7 -1 4 50.2 5.61
 7 1 -4 62.19 5.77
 7 -1 -4 64.34 5.6
 -7 1 4 68.26 11.47
 -7 1 4 56.96 5.83
 7 1 -3 89.4 7.13
 7 -1 -3 100.64 7.28
 -7 -1 3 81.49 7.07
 -7 1 3 87.87 6.83
 -7 1 3 91.36 7.58
 -7 -1 3 85.64 7.4
 -7 1 3 78.87 7.22
 7 1 -2 24.05 3.87
 7 -1 -2 22.33 3.62
 -7 1 2 15.82 3.59
 -7 -1 2 11.48 3.42
 -7 1 2 15.13 3.73
 -7 -1 2 15.71 3.31
 -7 1 2 18.58 3.12
 7 1 -1 73.61 6.15
 7 -1 -1 69.21 5.95
 -7 1 1 56.86 5.42
 -7 -1 1 68.09 6.15
 -7 1 1 54.58 6.07
 -7 -1 1 56.42 6.02
 -7 -1 1 58.1 5.64
 -7 1 1 57.03 6.01
 7 1 0 3.6 2.92
 7 -1 0 2.86 2.8
 -7 -1 0 0.68 2.36
 -7 1 0 0.26 2.65
 -7 -1 0 0.53 2.8
 -7 -1 0 1.94 2.45
 -7 -1 -1 49.4 5.36
 -7 1 -1 52.34 5.81
 7 1 1 61.56 5.56
 7 -1 1 56.01 5.42
 -7 1 -2 1.58 2.79
 -7 -1 -2 3.13 2.65
 7 1 2 1.94 2.76
 7 -1 2 2.25 2.86
 -7 1 -3 44.93 5.4
 -7 -1 -3 56.16 5.7
 7 1 3 51.65 5.22
 7 -1 3 62.51 5.57
 -7 1 -4 3.19 2.64
 7 1 4 3.95 2.62
 7 -1 4 2.63 2.77
 -7 -1 -4 2 2.78
 7 1 5 2.03 2.57
 7 -1 5 5.57 2.86
 -7 -1 -5 2.53 2.84
 -7 1 -5 5.05 2.85
 7 -1 6 86.79 13.32
 -7 -1 -6 87.25 7.46
 -7 1 -6 85.68 7.55
 7 -1 7 11.76 6.22
 7 -1 8 78.89 12.41
 7 1 8 79.55 12.71
 7 1 9 82.08 12.64
 -7 -1 -9 85.9 7.11
 -7 1 -9 78.07 7.08
 -7 -1 -10 44.19 4.88
 -7 1 -10 41.32 4.97
 -7 -1 -11 46.41 5.01
 -7 1 -11 44.89 4.99
 -7 -1 -12 115.34 8.91
 -7 -1 -12 127.1 8.59
 -7 1 -12 126.84 8.81
 -7 1 -12 128.44 9.08
 -7 -1 -13 23.7 3.2
 -7 1 -13 29.08 3.54
 -7 1 -13 25.16 3.55
 -7 -1 -14 114.28 6.6
 -7 1 -14 114.73 6.93
 -7 -1 -15 12.91 2.14
 -7 1 -15 12.28 2.32
 -7 1 -16 80.47 5.21
 -7 -1 -16 65.71 4.83
 -7 1 -17 0.44 1.16
 -7 -1 -17 1.98 1.04
 -7 -2 23 0.78 1.14
 -7 -2 23 -0.08 1.05
 -7 -2 22 0.78 1.52
 -7 2 22 -0.82 1.17
 -7 -2 22 2.7 1.5
 -7 -2 21 1.45 1.75
 -7 2 21 0.82 1.48
 -7 -2 21 1.38 1.59
 -7 2 20 2.91 1.8
 -7 -2 20 0.15 1.89
 -7 2 19 -1.33 2
 -7 -2 19 2.17 2.16
 -7 2 18 -0.17 2.04
 -7 -2 18 -1.09 2.29
 -7 2 17 4.62 2.2
 -7 -2 17 1.17 2.29
 -7 2 16 0.8 2.33
 -7 -2 16 1.66 2.41
 -7 2 15 16.7 3.28
 -7 -2 15 14.55 3.33
 -7 2 14 21.15 3.73
 -7 2 14 13.54 6.91
 -7 2 13 23.12 7.45
 -7 -2 13 38.81 8.73
 -7 -2 12 -1.42 2.7
 -7 -2 12 0.89 4.66
 -7 2 12 -2.83 5.56
 -7 -2 11 3.64 5.08
 -7 2 11 -5.72 6.08
 -7 2 11 1.15 2.52
 -7 -2 11 0.72 2.45
 -7 -2 11 3.04 2.51
 7 2 -11 -0.51 2.53
 7 -2 -11 1.19 2.27
 -7 -2 10 7.44 5.67
 -7 2 10 0.96 5.56
 -7 -2 10 3.87 2.67
 -7 2 10 1.85 2.57
 -7 -2 10 2.83 2.38
 7 -2 -10 6.91 2.57
 7 2 -10 6.21 2.83
 -7 -2 9 1.9 4.87
 -7 2 9 2.89 5.97
 -7 -2 9 0.97 2.67
 -7 2 9 -0.23 2.41
 -7 -2 9 -1.42 2.46
 7 2 -9 3.12 2.68
 7 -2 -9 1.27 2.36
 -7 2 8 -2.9 5.79
 -7 -2 8 -1.94 5.19
 -7 -2 8 0.24 2.65
 -7 2 8 4.4 2.55
 -7 -2 8 0.95 2.62
 7 2 -8 1.89 2.84
 7 -2 -8 -0.93 2.65
 -7 2 7 11.64 6.63
 7 2 -7 7.57 3.1
 7 -2 -7 1.52 2.61
 -7 -2 7 3.91 2.78
 -7 2 7 6.27 2.63
 -7 -2 7 9.01 2.89
 -7 2 6 7.95 2.95
 -7 2 6 8.77 5.65
 7 -2 -6 8.15 2.87
 7 2 -6 11.12 3.33
 -7 2 6 7.99 2.97
 -7 -2 6 4.91 2.78
 -7 -2 6 7.6 2.86
 -7 2 5 20 3.83
 -7 2 5 21.51 7.34
 7 -2 -5 27.5 3.87
 -7 2 5 19.61 3.75
 -7 -2 5 23.64 3.92
 -7 -2 5 21.92 3.76
 -7 2 4 21.02 4.11
 7 -2 -4 28.84 3.97
 -7 -2 4 24.73 4.03
 -7 -2 4 28.21 4.14
 -7 2 4 32.71 4.37
 -7 2 4 30.47 8.38
 -7 -2 3 44.36 5.1
 -7 2 3 46.48 5.48
 7 -2 -3 60.63 5.38
 -7 2 3 54.09 5.53
 -7 -2 3 50.7 5.5
 -7 -2 2 69.45 6.36
 -7 2 2 65.83 6.51
 7 -2 -2 74.24 6.2
 -7 2 2 60.35 6.23
 -7 -2 2 61.72 6.15
 -7 -2 1 161.52 11.4
 -7 2 1 155.47 11.46
 7 -2 -1 189.56 11.37
 -7 -2 1 157.74 11.37
 -7 2 0 260.31 17.28
 7 2 0 293.54 16.89
 7 -2 0 287.98 16.93
 -7 -2 0 272.42 17.18
 -7 2 -1 89.9 7.98
 7 2 1 106.7 7.85
 7 -2 1 107.67 7.93
 -7 -2 -1 93.21 7.83
 -7 2 -2 298.47 18.45
 7 2 2 288.06 17.63
 7 -2 2 317.18 18.12
 -7 2 -3 133.77 10.16
 7 2 3 128.23 9.35
 7 -2 3 153.2 9.89
 -7 2 -4 207.3 13.94
 -7 -2 -4 207.94 13.61
 7 2 4 214.88 13.24
 7 -2 4 224.86 13.63
 7 -2 4 199.46 20.43
 -7 2 -5 150.82 11.5
 -7 -2 -5 156.46 11.2
 7 2 5 173.42 10.87
 7 -2 5 190.08 11.35
 7 -2 5 142.83 17.11
 7 -2 6 175.57 18.81
 7 2 7 87.42 6.7
 7 -2 7 94.95 13.25
 7 -2 8 216.75 20.95
 -7 -2 -8 212.35 13.28
 -7 2 -8 191.58 13.3
 -7 -2 -9 139.07 9.75
 -7 2 -9 128.3 9.71
 -7 -2 -10 43.94 4.98
 -7 2 -10 47.71 5.05
 -7 2 -11 29.18 4.07
 -7 -2 -12 10.9 2.32
 -7 2 -12 8.1 2.62
 -7 2 -12 11.92 2.97
 -7 -2 -13 -0.42 1.59
 -7 2 -13 -0.67 1.99
 -7 2 -13 0.74 2.26
 -7 -2 -14 4.55 1.59
 -7 -2 -14 8.09 1.91
 -7 2 -14 6.36 2.08
 -7 2 -14 4.59 2.32
 -7 -2 -15 13.59 1.9
 -7 2 -15 14.21 2.33
 -7 -2 -16 10.59 1.58
 -7 2 -16 13.45 2.01
 -7 2 -17 49.16 3.58
 -7 -3 23 0.28 0.95
 -7 -3 22 4.29 1.54
 -7 -3 22 8.25 1.84
 -7 -3 21 -0.24 1.52
 -7 -3 21 3.58 1.81
 -7 -3 20 33.24 3.55
 -7 3 20 28.66 2.9
 -7 -3 19 4.36 2.07
 -7 -3 19 5.54 2.15
 -7 3 19 6.38 1.78
 -7 -3 18 47.23 4.54
 -7 3 18 41.73 4.05
 -7 3 17 4.27 2.13
 -7 -3 17 7.74 2.56
 -7 -3 16 13.98 3.03
 -7 3 16 13.93 2.77
 -7 3 15 6.91 2.52
 -7 -3 15 10.39 2.85
 -7 -3 14 -1.32 2.33
 -7 -3 14 2.6 2.49
 -7 3 14 1.37 2.22
 -7 3 13 8.11 2.73
 -7 -3 13 9.42 2.95
 -7 3 13 11.73 6.34
 -7 3 12 4.62 4.95
 7 3 -12 -1.24 2.42
 -7 3 11 37.41 8.53
 -7 -3 10 5.79 2.72
 -7 3 10 4.2 2.52
 -7 -3 10 3.56 2.8
 -7 3 10 2.83 5.27
 7 3 -10 3.82 2.68
 -7 -3 9 59.55 5.88
 -7 -3 9 54.62 5.74
 -7 3 9 58.39 5.52
 -7 3 9 53.01 10.21
 7 -3 -9 60.92 5.27
 -7 -3 8 30 4.33
 -7 -3 8 25.57 4.1
 -7 3 8 27.01 3.92
 -7 3 8 26.54 7.9
 7 -3 -8 34.93 4.02
 -7 -3 7 31.03 4.54
 -7 3 7 30.42 4.2
 -7 -3 7 34.46 4.63
 -7 3 7 38.98 9.07
 7 -3 -7 46.79 4.54
 -7 3 6 64.93 11.24
 -7 3 6 73.86 6.21
 -7 -3 6 74.12 6.51
 -7 -3 6 75.03 6.46
 7 -3 -6 78.17 6.12
 -7 3 5 19.16 7.59
 -7 -3 5 34.45 4.52
 -7 3 5 25.37 4.21
 -7 -3 5 37.61 4.63
 -7 3 5 26.56 4.04
 7 -3 -5 42.97 4.43
 -7 3 4 58.7 11.56
 -7 3 4 68.15 6.97
 -7 -3 4 79.82 7.07
 -7 3 4 81.73 6.81
 -7 -3 4 80.33 7.06
 7 -3 -4 92.5 6.89
 -7 -3 3 18.68 3.6
 -7 -3 3 17.54 3.56
 -7 3 3 13.9 3.45
 7 -3 -3 21.23 3.74
 -7 3 3 14.45 3.71
 -7 -3 2 36.77 4.69
 -7 -3 2 42.5 4.95
 7 -3 -2 44.38 4.89
 -7 3 2 34.21 4.85
 -7 -3 1 16.29 3.36
 -7 -3 1 14.8 3.46
 7 -3 -1 9.55 3.49
 -7 3 1 11.11 3.36
 -7 3 0 30.01 4.48
 7 -3 0 35.44 4.51
 -7 -3 0 29.88 4.26
 -7 3 -1 7.92 3.22
 7 -3 1 16.61 3.72
 -7 -3 -1 12.07 3.16
 7 -3 2 89.78 7.03
 -7 3 -2 64.01 6.8
 7 -3 3 -2.46 3.22
 -7 3 -3 1.33 2.6
 7 -3 3 2.8 4.45
 7 3 4 32.03 4.13
 -7 3 -4 29.65 4.5
 7 -3 4 20.07 6.78
 7 -3 5 38.99 8.89
 7 3 6 1.68 2.49
 7 -3 6 3.92 5.14
 -7 3 -7 36.83 5.06
 7 3 7 43.47 4.29
 -7 3 -8 33.72 4.53
 -7 3 -9 35.55 4.57
 -7 3 -10 26.64 3.98
 -7 -3 -11 109.52 7.76
 -7 3 -11 122.79 8.37
 -7 3 -11 117.47 8.44
 -7 3 -12 7.82 2.34
 -7 -3 -12 4 1.9
 -7 3 -12 7.75 2.66
 -7 -3 -13 100.54 6.88
 -7 3 -13 116.36 7.45
 -7 3 -13 106.39 7.58
 -7 -3 -14 1.47 1.38
 -7 -3 -14 0.47 1.27
 -7 3 -14 0.13 1.6
 -7 -3 -15 52.11 3.82
 -7 -3 -15 47.55 3.61
 -7 3 -16 1.81 1.21
 -7 -4 22 0.69 1.1
 -7 -4 21 2.63 1.29
 -7 -4 21 1.61 1.42
 -7 -4 20 -0.55 1.6
 -7 -4 20 1.72 1.48
 -7 -4 19 1.82 1.81
 -7 -4 19 0.28 1.71
 -7 -4 18 3.55 1.99
 -7 -4 18 1.92 1.95
 -7 -4 17 8.18 2.62
 -7 -4 17 8.8 2.56
 -7 4 16 -3.54 2.04
 -7 -4 16 -1.42 2.22
 -7 -4 16 0.19 2.18
 -7 -4 15 16.64 3.09
 -7 4 15 15.14 2.65
 -7 -4 15 17.23 3.2
 -7 -4 14 3.98 2.54
 -7 4 14 3.89 2.08
 -7 -4 14 4.27 2.5
 -7 -4 13 67.22 6.11
 -7 4 13 66.53 5.56
 -7 -4 13 68.69 6.21
 -7 4 12 -2.65 5.48
 -7 4 12 2.93 2.21
 -7 -4 12 2.36 2.62
 -7 -4 12 7.12 2.69
 7 4 -12 2.37 2.48
 -7 -4 11 105.47 7.9
 -7 4 11 92.58 7.17
 -7 4 11 111.58 14.11
 7 4 -11 95.13 7.15
 -7 4 10 13.62 6.24
 -7 4 9 100.18 13.66
 -7 4 8 23.73 7.49
 -7 -4 8 20.87 3.97
 -7 4 7 117.91 14.58
 -7 -4 7 124 9.25
 7 4 -7 119.48 15.13
 -7 4 7 110.67 8.45
 -7 -4 7 134.45 9.27
 -7 4 6 1.83 5.67
 -7 -4 6 4.24 2.91
 -7 -4 6 5.15 2.7
 -7 4 6 0.81 2.21
 7 4 -6 -2.73 6.61
 -7 4 5 30.14 4.78
 -7 4 5 44.88 9.53
 -7 -4 5 38.62 4.76
 -7 -4 5 37.49 4.7
 7 4 -5 53.34 10.76
 -7 -4 4 1.51 2.47
 7 4 -4 4.79 7.41
 -7 -4 4 2.84 2.46
 -7 4 4 1.52 2.84
 -7 -4 3 36.92 4.59
 7 4 -3 41.92 10.37
 -7 -4 3 35.97 4.56
 -7 4 3 27.02 4.69
 -7 -4 2 -1.01 2.53
 7 4 -2 2.96 6.99
 -7 -4 2 0.48 2.6
 -7 4 2 3.6 2.89
 -7 4 1 3.88 2.9
 7 4 -1 5.92 7.79
 -7 -4 1 8.82 3.01
 -7 4 0 3.13 3.02
 7 4 0 -1.95 7
 -7 4 0 -5.01 5.17
 -7 -4 0 0.25 2.61
 7 4 1 0.95 6.44
 -7 4 -1 1.7 4.15
 -7 4 -1 2.1 2.68
 -7 4 -2 15.52 5.87
 -7 4 -2 15.55 3.68
 -7 4 -3 10.38 5.3
 -7 4 -4 31.1 7.49
 7 4 5 16.88 3.27
 -7 4 -6 6.01 2.94
 7 4 6 5.34 2.5
 -7 4 -7 8.03 3.05
 7 4 7 4.57 2.43
 -7 4 -8 5.37 2.96
 -7 4 -9 0.88 2.56
 -7 4 -10 0.21 2.35
 -7 4 -10 3.16 2.09
 -7 4 -11 -0.19 2.2
 -7 4 -11 2.56 2.02
 -7 4 -12 0.84 2.02
 -7 4 -12 0.14 1.82
 -7 4 -13 9.66 2.39
 -7 4 -13 9.7 2.02
 -7 -4 -13 8.21 1.96
 -7 4 -14 10.62 1.91
 -7 -4 -14 8.19 1.78
 -7 4 -15 10.3 1.58
 -7 -4 -15 8.66 1.46
 -7 -5 21 -0.44 0.99
 -7 -5 20 9.67 1.55
 -7 -5 20 6.4 1.74
 -7 -5 19 4.87 1.64
 -7 -5 19 4.49 1.83
 -7 -5 18 10.47 2.13
 -7 -5 18 12.09 2.47
 -7 -5 17 7.95 2.14
 -7 -5 17 10.35 2.37
 -7 -5 16 2.29 1.93
 -7 -5 16 7.97 2.26
 -7 -5 15 20.49 3.01
 -7 -5 15 21.41 3.31
 -7 -5 14 3.65 2.1
 -7 -5 14 3.5 2.34
 -7 -5 13 26.03 3.4
 -7 -5 13 23.13 3.59
 7 5 -12 2.45 2.18
 -7 -5 12 -1.46 2.15
 -7 -5 12 4.69 2.51
 -7 -5 11 39.06 4.24
 -7 -5 11 36.38 4.54
 -7 -5 10 0.19 2.17
 -7 -5 10 2.04 2.43
 -7 -5 9 88.57 7.1
 -7 -5 9 96.52 7.65
 7 -5 -8 20.9 6.79
 -7 -5 8 19.24 3.38
 -7 5 8 16.59 6.8
 7 5 -8 20.08 7.88
 7 -5 -7 62.75 10.26
 -7 5 7 43 9.45
 7 5 -7 71.8 11.55
 -7 -5 7 70.27 5.98
 7 5 -6 65.91 11.43
 -7 5 6 53.58 9.34
 -7 5 6 61.85 10.26
 -7 5 5 49.34 9.22
 7 5 -5 68.61 12.05
 -7 5 4 84.75 11.99
 7 5 -4 97.22 13.94
 -7 5 3 9.17 5.35
 7 5 -3 19.97 8.48
 -7 5 2 30.23 7.43
 7 5 -2 58.62 11.44
 -7 5 1 2.53 5.22
 7 5 -1 0.96 7.06
 -7 5 0 13.57 5.54
 7 5 0 18.06 7.68
 -7 5 -1 -1.71 4.68
 7 5 1 8.34 7.38
 7 -5 1 -2.2 5.52
 -7 5 -2 0.86 5.25
 7 -5 2 9.77 6.4
 7 5 2 9.8 7.56
 -7 5 -3 8.35 3.12
 -7 5 -4 -0.25 2.81
 -7 5 -5 9.2 3.18
 -7 5 -6 7.5 3.15
 7 5 6 12.12 2.73
 -7 5 -7 58.52 5.78
 7 5 7 58.41 4.78
 -7 5 -8 32.81 4.15
 -7 5 -8 24.59 3.39
 -7 5 -9 64 5.82
 -7 5 -9 61.76 5.21
 -7 5 -10 23.04 3.48
 -7 5 -10 23.44 2.95
 -7 5 -11 33.19 3.7
 -7 5 -11 28.31 3.06
 -7 5 -12 32.91 3.53
 -7 5 -12 32.56 2.97
 -7 -5 -12 35.91 3.41
 -7 5 -13 40.02 3.27
 -7 -5 -13 56.94 3.99
 -7 -5 -14 13.21 1.82
 7 -6 -19 0.45 0.82
 -7 -6 19 0.16 1.05
 -7 -6 18 2.35 1.52
 -7 -6 17 0.84 1.46
 -7 -6 16 4.2 1.88
 -7 -6 15 2.69 1.91
 -7 -6 14 10.82 2.47
 -7 -6 13 0.17 1.97
 7 6 -12 14.01 2.54
 -7 -6 12 13.98 2.84
 -7 -6 11 2.66 2.15
 -7 -6 10 9.09 2.7
 -7 -6 9 1.84 2.19
 -7 -6 8 0.42 2.31
 -7 -6 7 -1.08 2.34
 -7 6 7 2.31 2.61
 -7 6 6 1.17 2.64
 -7 -6 6 -0.89 2.16
 -7 -6 6 1.76 1.76
 -7 6 5 1.17 2.86
 -7 -6 5 4.29 2.64
 -7 -6 5 2.41 1.89
 -7 6 4 7.08 3.2
 -7 -6 4 10.91 3.08
 -7 -6 4 4.47 1.97
 -7 6 3 14.45 3.55
 -7 -6 3 12.56 3.19
 -7 -6 3 9.19 2.36
 -7 -6 2 54.02 5.24
 -7 -6 2 42.12 4.16
 -7 6 2 41.07 5.21
 -7 -6 1 64.39 5.46
 -7 6 1 80.85 6.86
 -7 -6 0 17.28 2.66
 -7 6 0 17.65 3.67
 -7 -6 -1 135.2 9.15
 -7 6 -1 158.54 10.67
 -7 -6 -2 70.08 5.82
 -7 6 -2 100.58 7.55
 -7 -6 -3 108.46 7.69
 -7 6 -3 134.88 9.15
 -7 -6 -4 90.31 6.38
 -7 6 -4 90.66 7.5
 -7 -6 -5 88.56 6.29
 -7 6 -5 97.29 7.59
 -7 6 -6 66.98 6.02
 7 6 6 61.96 4.96
 -7 6 -7 103.69 7.47
 7 6 7 90.88 6.23
 -7 6 -8 39.5 4.31
 -7 6 -9 60.25 5.12
 -7 6 -10 18.25 2.73
 -7 6 -11 -0.22 1.54
 -7 -6 -11 1.57 1.5
 -7 -6 -12 0.31 1.31
 -7 -6 -13 1.98 1.16
 -7 7 18 1.43 1.21
 -7 -7 17 5.55 1.31
 7 -7 -17 2.38 0.92
 -7 -7 16 0.81 1.27
 7 -7 -16 0.27 0.88
 -7 -7 15 6.7 1.67
 7 -7 -15 3.04 1.14
 -7 -7 14 1.53 1.57
 7 -7 -14 0.34 1.08
 -7 -7 13 1.03 1.67
 7 -7 -13 1 1.2
 -7 -7 12 1.39 1.77
 7 -7 -12 -0.84 1.17
 7 7 -12 1.43 1.69
 7 -7 -11 0.94 1.18
 -7 -7 11 2.51 1.86
 7 -7 -10 3.39 1.32
 -7 -7 10 2.65 1.99
 -7 -7 9 0.49 1.98
 -7 7 9 3.93 2.53
 -7 -7 8 12.45 2.65
 -7 7 8 4.99 2.84
 -7 7 7 32.63 4.21
 -7 -7 7 25.44 3.43
 -7 -7 6 19.93 3.13
 -7 -7 6 16.13 2.7
 -7 -7 5 30.62 3.64
 -7 7 5 22.83 3.79
 -7 -7 5 22.42 3.14
 -7 -7 4 16.22 2.99
 -7 7 4 6.74 2.93
 -7 -7 4 13.7 2.47
 -7 7 3 15.97 3.29
 -7 -7 3 10.76 2.42
 -7 7 2 0.41 2.32
 -7 -7 2 0.59 1.63
 -7 7 1 19.44 3.4
 -7 -7 1 19.19 2.77
 -7 7 0 10.36 2.99
 -7 -7 0 10.8 2.24
 -7 7 -1 26.8 3.81
 -7 -7 -1 20.44 2.84
 -7 7 -2 -0.78 2.32
 -7 -7 -2 0.13 1.62
 -7 7 -3 14.85 3.09
 -7 -7 -3 12.53 2.23
 -7 -7 -4 3.46 1.62
 -7 7 -4 5.21 2.49
 -7 -7 -5 0.89 1.43
 -7 7 -5 1.35 2.25
 -7 7 -6 9.79 2.59
 7 7 6 7.27 1.99
 -7 7 -7 3.88 1.95
 7 7 7 0.2 1.44
 -7 7 -8 22.33 2.8
 -7 -7 -9 11.06 2.09
 -7 7 -9 5.89 1.69
 -7 -7 -10 18.14 2.36
 -7 -7 -11 -0.7 1.23
 -7 8 16 1.99 1.27
 -7 8 15 1.27 1.34
 -7 8 14 3.16 1.74
 -7 -8 13 0.37 1.01
 -7 8 13 1.88 1.65
 -7 -8 13 0.43 1.06
 -7 -8 12 15.52 1.88
 -7 8 12 11.13 2.52
 -7 -8 11 2.23 1.42
 -7 -8 11 7.06 1.57
 -7 8 11 1.44 2.06
 7 8 -11 5.28 1.67
 -7 8 10 21.24 3.39
 -7 -8 10 24.05 2.99
 -7 -8 9 10.94 2.02
 -7 8 9 6.46 2.31
 -7 -8 9 5.63 1.8
 -7 -8 8 34.38 3.18
 -7 8 8 23.12 3.4
 -7 -8 8 28.14 3.13
 -7 -8 7 11.62 2.12
 -7 -8 7 5.27 1.83
 -7 8 7 5.53 2.26
 -7 -8 6 14.57 2.33
 -7 8 6 12.05 2.64
 -7 -8 5 6.63 1.82
 -7 8 5 3.02 2.17
 -7 -8 4 -0.13 1.49
 -7 8 4 0.48 2
 -7 -8 3 -0.38 1.57
 -7 8 3 2.7 2.06
 -7 -8 2 5.59 1.84
 -7 8 2 5.99 2.25
 -7 -8 1 2.12 1.65
 -7 8 1 3.88 2.11
 -7 -8 0 5.58 1.74
 -7 8 0 4.69 2.07
 -7 -8 -1 7.58 1.85
 -7 8 -1 7.29 2.3
 -7 8 -2 2.36 1.82
 -7 -8 -2 1.33 1.45
 -7 8 -3 5.44 1.95
 -7 -8 -3 7.18 1.74
 -7 8 -4 7.88 2.13
 -7 -8 -4 11.14 1.86
 -7 8 -5 2.95 1.55
 7 8 5 0.87 1.4
 -7 -8 -5 1.31 1.44
 -7 8 -6 4.94 1.46
 -7 -8 -6 6.65 1.64
 -7 -8 -7 -0.19 1.19
 -7 -8 -8 0.82 1.02
 -7 -8 -9 1.91 1.04
 -7 9 12 1.08 1.2
 -7 9 11 -0.09 1.28
 -7 -9 10 9.08 1.35
 -7 9 10 5.53 1.57
 -7 -9 9 0.45 1
 -7 9 9 2.17 1.51
 -7 -9 8 7.38 1.45
 -7 9 8 2.54 1.56
 -7 -9 7 12.41 1.72
 -7 9 7 4.47 1.77
 -7 -9 6 5.22 1.44
 -7 9 6 2.84 1.56
 -7 -9 5 16.11 2.01
 -7 9 5 11.85 2.08
 -7 -9 4 4.04 1.4
 -7 9 4 4.67 1.61
 -7 -9 3 16.04 2.1
 -7 9 3 13.56 2.1
 -7 -9 2 2.71 1.3
 -7 9 2 2.82 1.5
 -7 -9 1 11.95 1.81
 -7 9 1 9.55 1.85
 -7 9 0 1.51 1.28
 -7 -9 0 2.01 1.22
 -7 -9 -1 0.08 1.2
 -7 -9 -2 5.52 1.34
 -7 -9 -3 -0.34 1.02
 7 -9 4 7.02 1.64
 7 -9 5 5.39 1.4
 7 -10 -2 12.17 1.46
 7 -10 -1 6.63 1.25
 7 -10 0 6.51 1.25
 -8 0 20 10.98 1.87
 -8 0 19 0.65 1.44
 -8 0 18 2.95 1.35
 -8 0 18 5.66 1.94
 -8 0 17 -0.41 1.33
 -8 0 17 0.71 1.83
 -8 0 16 -0.36 1.5
 -8 0 16 2.35 1.88
 -8 0 15 -1.6 1.67
 -8 0 15 1.87 2.09
 -8 0 14 2.49 1.81
 -8 0 14 2.74 2.22
 8 0 -13 0.6 1.87
 -8 0 13 -0.79 1.88
 -8 0 13 2.71 2.32
 -8 0 12 18.49 3.08
 -8 0 12 23.71 3.66
 8 0 -11 -1.78 2.07
 -8 0 11 0.35 1.95
 -8 0 11 0.42 2.36
 8 0 -10 60.03 5.06
 -8 0 10 52.11 4.98
 -8 0 10 58.1 5.56
 8 0 -9 0.5 2.39
 -8 0 9 3.48 2.13
 -8 0 9 -0.22 2.59
 -8 0 8 61.97 5.59
 -8 0 8 55.83 5.96
 8 0 -7 -2.01 2.64
 -8 0 7 -0.19 1.94
 -8 0 6 18.04 2.97
 -8 0 5 1.32 1.98
 -8 0 4 1.33 2.16
 -8 0 3 0.99 2.31
 -8 0 2 4.85 2.45
 -8 0 1 -2.07 2.45
 -8 0 0 13.87 3.02
 8 0 0 18.49 3.47
 -8 0 -1 0.43 2.29
 8 0 1 -0.36 2.41
 -8 0 -2 1.71 2.52
 8 0 2 1.9 2.41
 -8 0 -3 -1.07 2.22
 8 0 3 -1.66 2.4
 -8 0 -4 1.48 2.36
 8 0 4 5.18 2.44
 -8 0 -5 0.21 2.22
 8 0 5 -0.59 2.1
 -8 0 -6 17.44 3.45
 8 0 6 29.79 3.28
 -8 0 -7 -4.22 2.63
 -8 0 -8 9.78 2.65
 -8 0 -9 0.34 2.11
 -8 0 -10 1.54 1.95
 -8 0 -11 -1.02 1.61
 -8 0 -12 0.87 1.37
 -8 0 -13 -0.97 1.16
 -8 0 -14 5.96 1.2
 -8 -1 21 1.69 1.03
 -8 1 20 -0.9 1.1
 -8 -1 20 0.18 1.36
 -8 -1 19 3.74 1.34
 -8 1 19 6.58 1.75
 -8 -1 19 7.2 1.91
 -8 -1 18 1.22 1.41
 -8 1 18 1.62 1.62
 -8 -1 18 0.76 1.62
 -8 -1 17 11.18 2.04
 -8 -1 17 8.67 2.4
 -8 1 17 10.93 2.4
 -8 -1 16 -0.4 1.66
 -8 -1 16 -0.31 1.99
 -8 1 16 1.79 1.91
 -8 -1 15 16.89 2.81
 -8 1 15 14.8 2.22
 -8 -1 15 17.76 3.03
 -8 1 15 21.38 3.16
 -8 -1 14 2.84 2.02
 -8 1 14 1.83 1.66
 -8 -1 14 -0.54 2.27
 -8 1 14 4.45 2.4
 8 1 -13 11.55 2.41
 -8 -1 13 8.75 2.37
 -8 1 13 10.01 2.21
 -8 1 13 8.5 2.72
 -8 -1 13 13.78 2.89
 8 -1 -12 12.09 2.48
 8 1 -12 9.19 2.41
 -8 1 12 10.15 2.23
 -8 -1 12 9.58 2.62
 -8 1 12 10.92 2.94
 -8 -1 12 8.81 2.75
 8 -1 -11 -2.52 2.17
 8 1 -11 -1.89 2.29
 -8 1 11 0.6 1.74
 -8 -1 11 1.85 2
 -8 1 11 1.85 2.37
 -8 -1 11 -1.24 2.36
 8 -1 -10 29.94 3.61
 8 1 -10 33.62 3.69
 -8 1 10 25.14 3.18
 -8 -1 10 28.4 3.66
 -8 1 10 25.7 3.86
 -8 -1 10 24.26 3.77
 8 1 -9 7.43 2.69
 8 -1 -9 10.58 2.79
 -8 1 9 6.81 2.19
 -8 -1 9 6.23 2.51
 -8 1 9 6.45 2.84
 -8 -1 9 8.66 2.87
 -8 1 8 27.49 4.05
 8 -1 -8 53 4.73
 8 1 -8 46.73 4.49
 -8 -1 8 39.39 4.35
 -8 1 8 39.31 3.95
 -8 1 8 40.78 4.71
 -8 -1 8 39.13 4.66
 -8 1 7 1.75 2.35
 8 1 -7 4.87 2.65
 8 -1 -7 9.28 3.05
 -8 -1 7 8.81 2.43
 -8 1 7 2.1 1.95
 -8 1 7 3.53 2.72
 -8 -1 7 6.91 2.86
 -8 1 6 36.92 4.65
 -8 -1 6 53.08 4.97
 -8 1 6 48.72 4.44
 -8 1 5 11.16 2.4
 -8 -1 5 10.11 2.9
 -8 1 5 9.89 2.92
 -8 1 4 87.95 7.21
 -8 1 2 72.41 6.44
 -8 1 1 74.92 6.49
 8 -1 0 95.33 6.99
 8 1 0 90.01 6.92
 -8 1 0 76.34 6.92
 8 1 1 4.49 2.65
 8 -1 1 4.65 2.61
 -8 1 -1 0.44 2.44
 -8 1 -2 35.57 4.43
 -8 -1 -2 36.2 4.18
 8 -1 2 40.28 4.22
 8 1 2 36.66 4.17
 -8 1 -3 -0.22 2.5
 -8 -1 -3 2.71 2.23
 8 -1 3 1.16 2.39
 8 1 3 3.76 2.48
 -8 -1 -4 6.53 2.57
 -8 1 -4 5.88 2.81
 8 -1 4 5.35 2.43
 8 1 4 8.79 2.64
 -8 1 -5 -0.21 2.47
 -8 -1 -5 3.03 2.33
 8 -1 5 1.75 2.12
 8 1 5 3.87 2.27
 -8 1 -6 5.94 2.6
 -8 -1 -6 4.96 2.43
 8 1 6 2.2 2.16
 -8 -1 -7 4.77 2.33
 -8 1 -7 8.58 2.63
 8 1 7 7.38 2.12
 -8 -1 -8 5.03 2.28
 -8 1 -8 4.77 2.45
 -8 1 -9 27.9 3.49
 -8 -1 -9 23.19 3.23
 -8 -1 -10 2.44 1.76
 -8 1 -10 1.45 1.77
 -8 1 -10 2.94 2.08
 -8 1 -11 62.17 5.15
 -8 -1 -11 63.07 4.86
 -8 1 -11 73.04 5.17
 -8 -1 -12 11.44 1.9
 -8 1 -12 10.71 2.01
 -8 -1 -13 22.6 2.26
 -8 1 -13 26.41 2.53
 -8 1 -14 18.51 1.87
 -8 -2 20 -0.14 1
 -8 -2 20 -0.08 1.21
 -8 -2 19 1.25 1.25
 -8 2 19 -0.22 1.19
 -8 -2 19 1.25 1.39
 -8 -2 18 1.07 1.45
 -8 2 18 1.43 1.35
 -8 -2 18 1.57 1.63
 -8 -2 17 4.89 1.88
 -8 2 17 7.36 1.92
 -8 -2 17 5.01 2.02
 -8 -2 16 24.81 3.14
 -8 -2 16 25.13 3.32
 -8 2 16 30.69 3.23
 -8 -2 15 13.13 2.62
 -8 2 15 16.66 2.63
 -8 -2 15 17.37 2.9
 -8 -2 14 22.98 3.17
 -8 2 14 27.33 3.42
 -8 -2 14 23.62 3.32
 -8 2 13 0.76 2.08
 -8 -2 13 11.3 2.49
 8 2 -13 8.63 2.16
 -8 2 13 6.1 2.34
 -8 -2 13 8.45 2.56
 -8 2 12 1.97 2.09
 -8 -2 12 6.85 2.35
 8 2 -12 12.46 2.41
 -8 2 12 6.24 2.36
 -8 -2 12 4.82 2.48
 -8 -2 11 12.95 2.74
 8 2 -11 11.32 2.59
 -8 2 11 6.48 2.55
 -8 -2 11 10.17 2.74
 -8 -2 10 21.69 3.25
 8 2 -10 24.71 3.19
 -8 2 10 22.38 3.32
 -8 -2 10 24 3.51
 -8 -2 9 32.53 3.95
 8 2 -9 37.88 3.94
 8 -2 -9 39.13 3.95
 -8 2 9 31.89 3.96
 -8 -2 9 31.69 4.06
 -8 2 8 3.18 2.39
 -8 -2 8 8.27 2.72
 8 2 -8 12.07 2.93
 8 -2 -8 8.55 2.72
 -8 -2 8 10.25 2.87
 -8 2 8 4.89 2.54
 -8 2 7 3.67 2.45
 -8 -2 7 2.66 2.34
 8 2 -7 0.7 2.55
 8 -2 -7 4.08 2.55
 -8 -2 7 4.55 2.63
 -8 2 7 6.01 2.57
 -8 2 6 0.83 2.3
 -8 -2 6 1.86 2.2
 8 -2 -6 3.1 2.49
 8 2 -6 2.9 2.62
 -8 -2 6 2.85 2.52
 -8 2 6 -1.9 2.59
 -8 2 5 8.08 2.92
 -8 -2 5 14.93 3.06
 8 -2 -5 17.91 3.32
 8 2 -5 14.39 3.25
 -8 2 5 15.49 3.19
 -8 -2 5 14.41 3.26
 -8 2 4 -1.3 2.33
 -8 -2 4 1.66 2.17
 8 -2 -4 -0.38 2.58
 8 2 -4 1.72 2.83
 -8 -2 4 -1.57 2.46
 8 -2 -3 2.28 2.64
 8 2 -3 2.31 2.77
 -8 2 3 2.41 2.34
 -8 -2 3 -1.25 2.3
 8 -2 -2 10.77 3.12
 8 2 -2 11.18 3.2
 -8 2 2 9.72 3.04
 -8 -2 2 12.54 2.97
 8 -2 -1 25.53 3.72
 8 2 -1 24.69 3.8
 -8 2 1 16.86 3.55
 8 2 0 71.32 5.99
 8 -2 0 73.01 6.01
 -8 2 0 61.49 5.98
 8 2 1 85.48 6.37
 8 -2 1 73.95 6.07
 -8 2 -1 65.07 6.28
 8 2 2 90.46 6.98
 8 -2 2 104.14 7.06
 -8 2 -2 81.39 7.28
 8 2 3 184.12 10.89
 -8 2 -3 155.11 11.25
 8 2 4 112.23 7.47
 -8 2 -4 99.38 8.02
 8 2 5 142.74 8.82
 -8 2 -5 127.59 9.4
 8 2 6 160.47 9.81
 -8 2 -6 160.43 10.65
 8 2 7 151.01 8.64
 -8 2 -7 149.88 9.65
 -8 2 -8 149.76 9.86
 -8 2 -9 97.28 7.05
 -8 2 -10 101.27 6.62
 -8 -2 -10 89.82 6.09
 -8 2 -11 23.31 2.84
 -8 -2 -11 23.43 2.5
 -8 2 -11 21.86 2.77
 -8 -2 -12 29.68 2.63
 -8 2 -12 31.15 2.96
 -8 2 -13 22.33 2.25
 -8 -3 19 0.43 1.25
 -8 -3 19 0.08 1.21
 -8 -3 18 13.48 2.17
 -8 -3 18 10.38 2.03
 -8 -3 17 2.05 1.71
 -8 3 17 0.87 1.25
 -8 3 17 1.07 1.31
 -8 -3 17 1.78 1.54
 -8 3 16 28.04 2.63
 -8 -3 16 34.32 3.2
 -8 -3 16 29.86 3.08
 -8 -3 15 0.59 1.89
 -8 3 15 0.83 1.6
 -8 3 15 -1.65 1.77
 -8 -3 15 -1.31 1.85
 -8 -3 14 15.95 2.72
 -8 3 14 14.26 2.4
 -8 -3 14 14.47 2.58
 -8 -3 13 4.42 2.35
 -8 3 13 1.62 1.82
 8 3 -13 0.51 1.78
 -8 3 13 1.4 2.01
 -8 -3 13 3.53 2.14
 -8 -3 12 22.69 3.17
 -8 3 12 15.71 2.76
 8 3 -12 20.47 2.78
 -8 -3 12 19.47 3.02
 -8 -3 11 20.84 3.34
 -8 3 11 21.8 3.13
 8 3 -11 22.46 3.02
 -8 -3 11 20.5 3.15
 -8 -3 10 20.16 3.31
 -8 3 10 23.11 3.16
 8 3 -10 19.62 3.01
 -8 -3 10 22.19 3.27
 -8 -3 9 19.75 3.31
 -8 3 9 19.4 3.08
 8 3 -9 12.9 2.87
 -8 3 9 9.72 2.93
 -8 -3 9 18.24 3.13
 -8 -3 8 2.02 2.25
 -8 3 8 1.81 2.14
 8 3 -8 2.72 2.45
 -8 3 8 -1.4 2.41
 -8 -3 8 1.6 2.2
 -8 -3 7 26.29 3.86
 8 3 -7 30.14 3.86
 -8 3 7 25.6 3.87
 -8 -3 7 23.81 3.63
 -8 -3 6 1.67 2.49
 8 3 -6 -0.35 2.53
 -8 3 6 -1.25 2.5
 -8 -3 6 1.85 2.31
 -8 -3 5 67.32 6.03
 8 3 -5 77.96 5.98
 -8 -3 5 64.53 5.88
 -8 3 5 53.72 5.91
 -8 -3 4 12.47 3.02
 -8 3 4 8.12 3.03
 -8 -3 4 11.4 2.84
 8 3 -4 12.92 3.23
 -8 -3 3 72.81 6.32
 -8 3 3 69 6.44
 8 3 -3 81.2 6.41
 -8 3 2 19.49 3.59
 -8 -3 2 19.94 3.41
 8 3 -2 30.53 3.94
 8 3 -1 84.44 6.38
 -8 3 1 61.81 6.17
 8 3 0 54.72 5.17
 -8 3 0 47.52 5.09
 8 3 1 36.98 4.22
 -8 3 -1 30.43 4.25
 -8 3 -2 23.94 3.64
 8 3 2 22.75 3.5
 8 3 3 7.52 2.6
 -8 3 -3 10.01 2.96
 8 3 4 2.39 2.17
 -8 3 -4 0.2 2.44
 8 3 5 2.52 2.04
 -8 3 -5 -0.79 2.47
 8 3 6 1.97 1.86
 -8 3 -6 1.52 2.33
 8 3 7 3.32 1.64
 -8 3 -7 5.19 2.33
 -8 3 -8 9.82 2.52
 -8 3 -9 1.06 1.98
 -8 -3 -9 1.43 1.4
 -8 3 -9 1.85 1.61
 -8 3 -10 8.17 2.1
 -8 -3 -10 4.27 1.44
 -8 3 -10 6.38 1.68
 -8 3 -11 17.65 2.38
 -8 -3 -11 11.02 1.79
 -8 -3 -11 11.28 1.6
 -8 3 -11 13.66 2
 -8 3 -12 9.47 1.6
 -8 -4 19 2.08 1.02
 -8 -4 18 -0.84 1.13
 -8 -4 18 1.15 1.22
 -8 -4 17 2.16 1.42
 -8 4 17 -0.98 1.36
 -8 -4 17 1.16 1.43
 -8 -4 16 -0.66 1.55
 -8 4 16 -1.07 1.59
 -8 -4 16 3.62 1.47
 -8 -4 15 0.86 1.61
 -8 4 15 1.48 1.62
 -8 -4 15 2.14 1.65
 -8 -4 14 1.89 1.88
 -8 4 14 1.51 1.75
 -8 -4 14 2.19 1.86
 -8 -4 13 9.75 2.3
 -8 -4 13 10.21 2.36
 -8 -4 12 2.78 2
 8 4 -12 -0.64 1.73
 -8 4 12 3.74 2.11
 -8 -4 12 2 1.92
 -8 -4 11 24.35 3.2
 8 4 -11 22.01 2.86
 -8 -4 11 27.63 3.45
 -8 -4 10 -0.17 2.05
 8 4 -10 -0.26 2.01
 -8 4 10 0.91 2.24
 -8 -4 10 2.36 2.12
 -8 -4 9 36.4 4.13
 8 4 -9 42.09 4.03
 -8 -4 9 47.32 4.49
 -8 -4 8 -0.72 2.15
 8 4 -8 0.89 2.3
 -8 4 8 1.17 2.29
 -8 -4 8 -2.7 2.18
 -8 -4 7 26.15 3.55
 8 4 -7 22.44 3.52
 -8 4 7 18.41 3.56
 -8 -4 6 3.39 2.35
 -8 4 6 3.25 2.34
 -8 -4 6 3.57 2.21
 8 4 -6 1.12 2.46
 -8 4 5 15.78 3.19
 -8 -4 5 13.18 3.08
 8 4 -5 18.61 3.23
 -8 4 4 4.33 2.54
 -8 -4 4 1.41 2.21
 8 4 -4 6.57 2.73
 -8 4 3 13.48 3.09
 -8 -4 3 18.5 3.22
 8 4 -3 24.26 3.53
 -8 4 2 -0.42 2.53
 8 4 -2 0.86 2.6
 -8 4 1 2.07 2.4
 8 4 -1 3.74 2.59
 -8 4 0 14.78 3.14
 8 4 0 13.48 3.21
 -8 4 -1 -0.2 2.28
 8 4 1 -0.16 2.42
 -8 4 -2 8.57 2.76
 8 4 2 14.8 2.94
 -8 4 -3 13.26 3.08
 8 4 3 16.62 2.94
 -8 4 -4 1.52 2.25
 8 4 4 3.41 2.11
 -8 4 -5 9.68 2.76
 8 4 5 15.51 2.48
 -8 4 -6 2.95 2.29
 8 4 6 1.74 1.71
 -8 4 -7 0.75 1.6
 -8 4 -7 -0.49 2.01
 -8 4 -8 3.8 1.6
 -8 4 -8 5.04 2.07
 -8 4 -9 0.68 1.27
 -8 4 -9 0.67 1.75
 -8 4 -10 -0.48 1.09
 -8 4 -10 0.23 1.57
 -8 -4 -11 0.92 1.03
 -8 4 -11 0.77 1.4
 -8 5 17 -0.15 1.02
 -8 -5 17 1.24 1.19
 -8 -5 16 5.92 1.37
 -8 -5 16 7.5 1.76
 -8 -5 15 3.49 1.41
 -8 5 15 -0.22 1.6
 -8 -5 15 5.2 1.84
 -8 -5 14 7.13 1.71
 -8 -5 14 10.3 2.15
 -8 -5 13 5.48 1.68
 -8 5 13 0.97 1.86
 -8 -5 13 5.47 2
 -8 -5 12 0.23 1.58
 8 5 -12 0.7 1.64
 -8 5 12 2.11 1.86
 -8 -5 12 1.17 1.77
 -8 -5 11 16.18 2.39
 8 5 -11 15.89 2.42
 -8 -5 11 16.17 2.69
 -8 -5 10 1.18 1.69
 8 5 -10 0.47 1.99
 -8 5 10 2.23 2.19
 -8 -5 10 1.63 1.95
 -8 -5 9 23.11 2.88
 8 5 -9 23.34 3.05
 -8 -5 9 20.82 3.12
 -8 -5 8 4.01 2.02
 -8 5 8 2.58 2.28
 -8 -5 8 4.36 2.08
 8 5 -8 0.53 2.16
 -8 5 7 16.17 3.29
 -8 -5 7 26.81 3.35
 8 5 -7 20.36 3.2
 -8 5 6 6.48 2.61
 -8 -5 6 6.54 2.46
 8 5 -6 5.19 2.45
 -8 5 5 19.8 3.48
 -8 -5 5 27.43 3.6
 -8 -5 4 45.44 4.41
 8 5 -4 38.33 4.1
 -8 5 4 36.06 4.4
 8 5 -3 28.69 3.75
 -8 5 3 28.96 4.14
 -8 5 2 21.33 3.52
 8 5 -2 28.73 3.69
 8 5 -1 63.92 5.15
 -8 5 1 47.3 5.11
 -8 5 0 23.11 3.73
 8 5 0 32.48 3.66
 -8 5 -1 14.01 3.1
 8 5 1 16 2.92
 -8 5 -2 15.86 3.08
 8 5 2 17.72 2.87
 8 5 3 11.97 2.39
 -8 5 -3 9.44 2.67
 8 5 4 7.42 2.09
 -8 5 -4 4.04 2.4
 -8 5 -5 2.7 1.47
 8 5 5 5.26 1.75
 -8 5 -5 5.11 2.25
 -8 5 -6 0.09 1.08
 8 5 6 -0.75 1.37
 -8 5 -6 2.08 1.99
 -8 5 -7 0.81 1.82
 -8 5 -7 1.09 1.03
 -8 5 -8 3.25 1.84
 -8 5 -9 -1.03 1.5
 -8 5 -10 8.12 1.55
 -8 -5 -10 8.64 1.48
 -8 6 16 0.22 0.96
 -8 -6 15 6.67 1.5
 -8 6 15 2.25 1.38
 -8 -6 14 2.72 1.41
 -8 6 14 -0.21 1.33
 -8 -6 13 15.39 2.19
 -8 6 13 0.12 1.84
 8 6 -12 4.08 1.35
 -8 -6 12 4.04 1.63
 8 6 -11 8.68 1.84
 -8 -6 11 12.04 2.12
 -8 6 11 5.24 2.14
 8 6 -10 8.65 2.05
 -8 -6 10 10.25 2.09
 8 6 -9 3.46 1.95
 -8 -6 9 3.86 1.83
 -8 6 9 2.05 2.13
 8 6 -8 13.49 2.38
 -8 -6 8 12.92 2.35
 -8 6 8 6.65 2.42
 8 6 -7 1.32 2.07
 -8 -6 7 -0.74 1.8
 -8 6 7 -1.16 2.02
 8 6 -6 12.3 2.68
 -8 6 6 7.88 2.7
 -8 6 5 -0.17 2.05
 8 6 -5 3.95 2.21
 -8 6 4 2.37 2.12
 8 6 -4 5.45 2.39
 -8 6 3 -0.17 2.11
 8 6 -3 -0.13 2.24
 -8 6 2 8.33 2.51
 8 6 -2 8.58 2.53
 -8 6 1 17.53 2.97
 8 6 -1 12.24 2.73
 -8 6 0 14.25 2.78
 8 6 0 13.4 2.65
 8 6 1 31.18 3.36
 -8 6 -1 30.97 3.69
 8 6 2 31.36 3.26
 -8 6 -2 32.28 3.62
 8 6 3 41.98 3.57
 -8 6 -3 43.03 4.19
 8 6 4 36.69 3.19
 -8 6 -4 43.5 3.92
 8 6 5 30.08 2.78
 -8 6 -5 52.61 3.87
 -8 6 -6 48.98 4.01
 -8 6 -7 44.05 3.62
 -8 6 -8 14.66 1.86
 -8 -6 -8 14.74 2.02
 -8 -6 -9 42.79 3.17
 -8 7 14 1.54 1.06
 -8 7 13 0.09 1.22
 -8 -7 12 0.5 1.07
 -8 7 12 0.3 1.33
 -8 -7 11 5.88 1.47
 -8 7 11 2.98 1.66
 8 7 -10 5.5 1.46
 -8 -7 10 5.83 1.57
 -8 7 10 5.22 1.86
 8 7 -9 6.07 1.62
 -8 7 9 -1 1.79
 8 7 -8 10.4 1.96
 -8 7 8 5.18 1.99
 8 7 -7 -0.38 1.71
 -8 7 7 0.93 1.72
 8 7 -6 13.51 2.3
 -8 7 6 10.19 2.28
 8 7 -5 1.34 1.83
 -8 7 5 -1.48 1.83
 8 7 -4 6.28 2.05
 -8 7 4 3.87 1.93
 8 7 -3 4.51 1.98
 -8 7 3 2.76 1.79
 8 7 -2 11.08 2.23
 -8 7 2 9.39 2.13
 8 7 -1 7.13 2.08
 -8 7 1 6.37 1.97
 8 7 0 24.04 2.63
 -8 7 0 17.8 2.57
 -8 7 -1 3.21 1.67
 8 7 1 5.77 1.72
 -8 7 -2 8.7 1.91
 8 7 2 9.89 1.77
 -8 7 -3 4.03 1.55
 8 7 3 4.79 1.4
 -8 7 -4 6.83 1.48
 -8 -7 -5 0.66 0.95
 -8 7 -5 -0.57 1.04
 -8 -7 -6 1.15 0.93
 -8 8 10 1.7 1.12
 -8 8 9 0.72 1.12
 -8 8 8 2.3 1.49
 -8 8 7 0.44 1.18
 8 8 -7 1.42 1.2
 -8 8 6 5.5 1.57
 8 8 -6 7.84 1.61
 -8 8 5 1.24 1.19
 8 8 -5 3.69 1.47
 -8 8 4 1.82 1.29
 8 8 -4 3.57 1.47
 -8 8 3 -2.26 1.25
 8 8 -3 1.11 1.4
 -8 8 2 2.63 1.32
 8 8 -2 3.54 1.48
 -8 8 1 -0.67 1.12
 8 8 -1 0.34 1.28
 -8 8 0 0.13 0.99
 8 8 0 0.06 1.13
 -9 0 16 9.93 1.74
 -9 0 15 -0.56 1.27
 -9 0 14 4.43 1.76
 -9 0 13 2.11 1.53
 -9 0 12 3.84 1.84
 -9 0 11 -0.96 1.72
 9 0 -10 2.7 1.79
 -9 0 10 4.38 1.9
 9 0 -9 -0.8 1.77
 -9 0 9 1.84 1.87
 9 0 -8 5.4 2.09
 9 0 -7 0.78 1.99
 9 0 -6 12.66 2.62
 9 0 -5 -3.23 2.29
 9 0 -4 13.02 2.72
 9 0 -3 0.43 2.11
 9 0 -2 10.18 2.53
 9 0 -1 1.51 2.12
 9 0 0 3.13 2.13
 -9 0 0 2.93 1.62
 9 0 1 2.93 1.96
 -9 0 -1 -0.24 1.51
 9 0 2 8.68 2.08
 -9 0 -2 4.72 1.77
 -9 0 -3 -0.11 1.48
 -9 0 -4 10.89 2.05
 -9 0 -5 0.2 1.49
 -9 0 -6 -0.27 1.29
 -9 0 -8 3.2 1.27
 -9 0 -9 -0.49 0.77
 -9 -1 17 3.37 1.11
 -9 -1 16 0.64 1.21
 -9 1 15 16.21 2.09
 -9 -1 15 17.63 2.3
 -9 -1 14 0.27 0.98
 -9 1 14 2.95 1.51
 -9 -1 14 2.95 1.47
 -9 -1 13 16.85 2.07
 -9 1 13 22.66 2.69
 -9 -1 13 23.46 2.72
 -9 -1 12 0.09 1.21
 -9 1 12 0.98 1.67
 -9 -1 12 -0.13 1.64
 9 1 -11 17.13 2.2
 -9 1 11 14.89 2.51
 -9 -1 11 13.5 2.49
 9 1 -10 0.31 1.7
 -9 -1 10 0.44 1.42
 -9 -1 10 2.43 1.83
 9 1 -9 7.22 2.08
 -9 -1 9 4.2 1.69
 -9 -1 9 5.54 2.07
 9 1 -8 7.99 2.25
 9 -1 -7 0.77 1.99
 9 1 -7 4.67 2.08
 9 -1 -6 46.44 4.09
 9 1 -6 39.69 3.96
 9 -1 -5 3.33 2.24
 9 1 -5 3.01 2.16
 -9 1 5 2.28 1.81
 9 -1 -4 28.47 3.26
 9 1 -4 24.46 3.16
 9 -1 -3 1.41 2.2
 9 1 -3 1.97 2.19
 -9 1 3 1.35 1.81
 9 -1 -2 25.52 3.13
 9 1 -2 21.59 3.12
 9 -1 -1 16.9 2.68
 9 1 -1 15.16 2.78
 9 1 0 60.05 4.59
 -9 1 0 44.05 4.3
 9 1 1 34.54 3.29
 -9 1 -1 17.61 2.88
 9 1 2 63.4 4.69
 -9 1 -2 55.14 4.69
 9 1 3 24.98 2.62
 -9 1 -3 15.64 2.53
 -9 1 -4 21.76 2.73
 -9 1 -5 2.52 1.59
 -9 1 -6 10.47 2.01
 -9 1 -7 1.24 1.32
 -9 -1 -7 1.88 1.24
 -9 1 -7 1.54 1.29
 -9 -1 -8 8.39 1.55
 -9 1 -8 10.81 1.69
 -9 1 -9 0.12 0.8
 -9 -2 16 3.47 1.17
 -9 -2 15 3.37 1.08
 -9 -2 15 4.21 1.53
 -9 -2 14 3.88 1.24
 -9 -2 14 6.45 1.7
 -9 -2 13 6.48 1.49
 -9 -2 13 6.18 1.86
 9 2 -12 9.16 1.66
 -9 -2 12 5.77 1.66
 -9 -2 12 10.51 2.08
 9 2 -11 18.57 2.17
 -9 -2 11 10.69 2.01
 -9 -2 11 13.82 2.5
 9 2 -10 13.01 2.08
 -9 -2 10 9.74 2.02
 -9 -2 10 10.76 2.36
 9 2 -9 29.37 2.76
 -9 -2 9 20.88 2.57
 -9 -2 9 26.96 2.95
 9 2 -8 26 2.78
 -9 -2 8 22.56 2.71
 9 2 -7 34.47 3.15
 -9 2 7 11.78 2.47
 9 2 -6 43.88 3.65
 -9 2 6 18.45 2.97
 9 2 -5 19.41 2.85
 -9 2 5 11.16 2.39
 9 2 -4 45.62 3.94
 -9 2 4 25.91 3.34
 9 2 -3 3.18 2.15
 -9 2 3 1.82 1.82
 9 2 -2 22.14 2.96
 -9 2 2 12.95 2.5
 9 2 -1 6.03 2.33
 -9 2 1 2.67 1.87
 9 2 0 2.58 2.04
 -9 2 0 2.08 1.81
 9 2 1 -0.11 1.85
 -9 2 -1 -0.14 1.7
 9 2 2 -1.14 1.69
 -9 2 -2 -0.39 1.77
 9 2 3 3.69 1.68
 -9 2 -3 2.51 1.71
 9 2 4 1.53 1.36
 -9 2 -4 1.41 1.68
 -9 2 -5 6.74 1.79
 -9 2 -6 24.61 2.72
 -9 -2 -7 13.19 1.79
 -9 2 -7 13.17 1.98
 -9 2 -8 18.66 2.22
 -9 2 -8 21.39 2.08
 -9 -3 14 1.88 1.33
 -9 -3 14 4.81 1.29
 -9 -3 13 2.23 1.42
 -9 -3 13 1.28 1.18
 -9 -3 12 15.42 2.13
 9 3 -12 14.63 1.64
 -9 -3 12 13.6 2.04
 9 3 -11 0.22 1.33
 -9 -3 11 -0.21 1.38
 -9 3 11 -1.44 1.4
 9 3 -10 16.57 2.1
 -9 -3 10 12.86 2.07
 9 3 -9 5.04 1.79
 -9 -3 9 4.33 1.7
 -9 3 9 1.76 1.58
 9 3 -8 1.43 1.66
 -9 -3 8 2.2 1.55
 -9 3 8 -1.65 1.56
 -9 3 7 4.48 2
 9 3 -7 9.62 2.13
 -9 3 6 1.29 1.65
 9 3 -6 -0.9 1.84
 -9 3 5 3.06 1.88
 9 3 -5 6.21 2.08
 -9 3 4 1.35 1.77
 9 3 -4 2.39 2.07
 -9 3 3 10.24 2.31
 9 3 -3 12.66 2.47
 -9 3 2 0.14 1.8
 9 3 -2 1.19 1.94
 -9 3 1 19.23 2.91
 9 3 -1 28.53 3.03
 -9 3 0 5.99 2.04
 9 3 0 9.71 2.23
 -9 3 -1 27.85 3.33
 9 3 1 37.24 3.25
 -9 3 -2 8.21 2.2
 9 3 2 14.85 2.15
 -9 3 -3 25.23 3.08
 9 3 3 35.25 2.86
 -9 3 -4 11.86 2.2
 9 3 4 13.78 1.7
 -9 3 -5 14.66 2.11
 -9 3 -6 -0.89 1
 -9 3 -6 -0.09 1.17
 -9 3 -7 15.45 1.98
 -9 -4 14 0.06 0.88
 -9 -4 13 1.56 1.06
 -9 -4 12 2.78 1.21
 -9 4 12 -0.29 1.13
 9 4 -11 0.68 1.09
 -9 -4 11 2.23 1.37
 -9 4 11 1.62 1.27
 9 4 -10 0.14 1.3
 -9 -4 10 0.5 1.23
 -9 4 10 1.34 1.31
 9 4 -9 4.53 1.62
 -9 -4 9 2.99 1.52
 -9 4 9 0.42 1.39
 -9 4 8 -0.33 1.55
 9 4 -8 0.71 1.44
 -9 4 7 -0.23 1.6
 9 4 -7 2.83 1.67
 -9 4 6 -0.12 1.56
 9 4 -6 -0.69 1.65
 -9 4 5 1.5 1.63
 9 4 -5 1.54 1.72
 -9 4 4 -0.25 1.63
 9 4 -4 -0.73 1.73
 -9 4 3 0.76 1.66
 9 4 -3 2.73 1.74
 -9 4 2 0.88 1.62
 9 4 -2 -0.72 1.74
 -9 4 1 1.12 1.61
 9 4 -1 4.37 1.85
 -9 4 0 0.85 1.59
 9 4 0 1.96 1.65
 -9 4 -1 -1.4 1.68
 9 4 1 1.44 1.55
 -9 4 -2 -0.11 1.44
 9 4 2 0.29 1.33
 -9 4 -3 0.98 0.84
 9 4 3 0.93 1.14
 -9 4 -3 0.21 1.35
 -9 4 -4 0.57 1.37
 -9 4 -5 3.8 1.38
 -9 4 -6 1.08 1.02
 -9 5 11 -0.43 1.04
 -9 5 10 -0.49 1.24
 9 5 -9 1.16 1.1
 -9 5 9 0.36 1.21
 9 5 -8 3.63 1.38
 -9 5 8 0.88 1.43
 9 5 -7 7.47 1.68
 -9 5 7 4.32 1.67
 9 5 -6 1.13 1.44
 -9 5 6 0.85 1.42
 9 5 -5 6.29 1.71
 -9 5 5 5.9 1.76
 9 5 -4 6.05 1.78
 -9 5 4 2.1 1.67
 9 5 -3 19.04 2.27
 -9 5 3 14.08 2.32
 9 5 -2 8.35 1.79
 -9 5 2 4.89 1.69
 9 5 -1 46.4 3.34
 -9 5 1 29.22 3.38
 9 5 0 15.11 1.91
 -9 5 0 10.81 2.02
 9 5 1 33.03 2.55
 -9 5 -1 25.79 2.91
 -9 5 -2 13.35 1.97
 -9 5 -3 11.57 1.9
 -9 5 -4 7.58 1.37
 -9 6 9 1.8 1
 -9 6 8 1.62 1.11
 -9 6 7 4.5 1.35
 9 6 -6 8.92 1.44
 -9 6 6 6.1 1.54
 9 6 -5 14.7 1.65
 -9 6 5 5.91 1.59
 9 6 -4 2.22 1.16
 -9 6 4 0.59 1.15
 -9 6 3 9.06 1.65
 9 6 -3 12.12 1.62
 -9 6 2 0.73 1.1
 9 6 -2 1.39 1.11
 -9 6 1 4.19 1.22
 -9 6 0 1.65 1.07

_iucr_refine_instructions_details
;
TITL ogh-3mepyno-agtfa-h2o_gau_a.res in P2(1)/c
    ogh-3mepyno-agtfa-h2o_gau.res
    created by SHELXL-2018/3 at 15:36:28 on 09-Nov-2024
REM Old TITL OGH-3MePyNO-AgTFA-H2O_gau in P2(1)/c
REM SHELXT solution in P2(1)/c: R1 0.173, Rweak 0.006, Alpha 0.037
REM <I/s> 0.326 for 228 systematic absences, Orientation as input
REM Formula found by SHELXT: C22 N3 O7 Ag2
CELL 1.54184 8.0214 11.122 23.2844 90 98.813 90
ZERR 4 0.0003 0.0004 0.0009 0 0.004 0
LATT 1
SYMM -X,0.5+Y,0.5-Z
SFAC C H Ag F N O
UNIT 64 56 8 24 8 24

L.S. 4
PLAN  5
SIZE 0.01 0.05 0.11
TEMP -153.15
BOND
list 4
fmap 2
acta
OMIT -2 133.5
REM <olex2.extras>
REM <HklSrc "%.\\OGH-3MePyNO-AgTFA-H2O_gau.hkl">
REM </olex2.extras>

WGHT    0.047400    2.283700
FVAR       0.21990
AG1   3    0.640487    0.196429    0.235219    11.00000    0.05750    0.05086 =
         0.02915    0.00079   -0.01013   -0.00288
AG2   3    0.412901    0.437172    0.280696    11.00000    0.04547    0.04938 =
         0.04187    0.00189   -0.01418   -0.00332
PART 1
F1    4    0.422917    0.056242    0.021439    10.50000    0.06822    0.09252 =
         0.02782   -0.01618   -0.00366    0.01424
PART 2
F2    4    0.405523    0.192910    0.024002    10.50000    0.06354    0.14898 =
         0.03405    0.01174    0.00133   -0.02572
PART 1
F3    4    0.338433    0.232554    0.034075    10.50000    0.08422    0.07298 =
         0.03785    0.01584   -0.02940   -0.01132
PART 2
F4    4    0.209970    0.246964    0.069852    10.50000    0.06953    0.08089 =
         0.08236    0.00635   -0.03453    0.01764
PART 1
F5    4    0.192988    0.086521    0.050090    10.50000    0.03484    0.14356 =
         0.04728    0.02508   -0.01050   -0.01264
PART 2
F6    4    0.213548    0.066819    0.046635    10.50000    0.10748    0.05516 =
         0.07126    0.01094   -0.05463   -0.02431
F7    4    0.071229    0.387364    0.096609    10.50000    0.05072    0.08779 =
         0.04102   -0.02227   -0.00996   -0.00444
PART 1
F8    4    0.034220    0.477676    0.084219    10.50000    0.05080    0.19081 =
         0.03715   -0.02221    0.00092   -0.02651
PART 2
F9    4   -0.042946    0.562342    0.096765    10.50000    0.07274    0.08225 =
         0.04185    0.01315   -0.02799   -0.00131
PART 1
F10   4   -0.124312    0.587418    0.128499    10.50000    0.04966    0.05748 =
         0.11681   -0.00266   -0.03721    0.01135
PART 2
F11   4   -0.124626    0.404562    0.144094    10.50000    0.07446    0.03196 =
         0.07494    0.00084   -0.04235   -0.00314
PART 1
F12   4   -0.123082    0.415123    0.145308    10.50000    0.02295    0.13579 =
         0.05524    0.00576    0.00344   -0.02072
PART 0
O1    6    0.449053    0.225074    0.309095    11.00000    0.04962    0.05041 =
         0.03009   -0.00106   -0.01427   -0.00290
O2    6    0.688874    0.409764    0.247389    11.00000    0.03978    0.05273 =
         0.03787    0.00306   -0.01634   -0.00456
O3    6    0.190003    0.416850    0.211972    11.00000    0.04664    0.05365 =
         0.04240   -0.00278   -0.01150   -0.00334
O4    6    0.172211    0.615129    0.191080    11.00000    0.04903    0.05217 =
         0.03673   -0.00668   -0.00835    0.00270
O5    6    0.508314    0.213302    0.143081    11.00000    0.06047    0.05227 =
         0.03781    0.00341   -0.01869   -0.00152
O6    6    0.437043    0.017822    0.138012    11.00000    0.06280    0.04780 =
         0.04113   -0.00141   -0.01465    0.00593
N1    5    0.517218    0.173940    0.359327    11.00000    0.03949    0.04742 =
         0.03194   -0.00054   -0.00584   -0.00142
N2    5    0.818687    0.462988    0.280548    11.00000    0.03563    0.05244 =
         0.03267    0.00144   -0.00640   -0.00471
C1    1    0.491739    0.054138    0.366168    11.00000    0.04352    0.05088 =
         0.03335   -0.00437   -0.00490   -0.00558
AFIX  43
H1    2    0.426747    0.008815    0.336159    11.00000   -1.20000
AFIX   0
C2    1    0.561599   -0.000069    0.417190    11.00000    0.05085    0.05055 =
         0.04003    0.00699   -0.00018   -0.00662
AFIX  43
H2    2    0.545102   -0.083710    0.422399    11.00000   -1.20000
AFIX   0
C3    1    0.655060    0.065205    0.460794    11.00000    0.04872    0.05788 =
         0.03399    0.00450   -0.00446    0.00110
AFIX  43
H3    2    0.702365    0.026668    0.495947    11.00000   -1.20000
AFIX   0
C4    1    0.680681    0.188192    0.453536    11.00000    0.04276    0.05708 =
         0.03507   -0.00078   -0.00705    0.00314
C5    1    0.608047    0.239778    0.401428    11.00000    0.03803    0.04949 =
         0.03633    0.00108   -0.00806   -0.00136
AFIX  43
H5    2    0.622757    0.323325    0.395351    11.00000   -1.20000
AFIX   0
C6    1    0.785396    0.263491    0.499126    11.00000    0.06893    0.06555 =
         0.04558   -0.00597   -0.02510    0.00095
AFIX 137
H6A   2    0.903652    0.238286    0.502967    11.00000   -1.50000
H6B   2    0.744794    0.252945    0.536417    11.00000   -1.50000
H6C   2    0.775996    0.348324    0.487711    11.00000   -1.50000
AFIX   0
C7    1    0.927172    0.395732    0.317944    11.00000    0.03990    0.05087 =
         0.02962    0.00686   -0.00472   -0.00385
AFIX  43
H7    2    0.911411    0.311238    0.319744    11.00000   -1.20000
AFIX   0
C8    1    1.061148    0.449700    0.353612    11.00000    0.03913    0.05727 =
         0.02773   -0.00207   -0.00456    0.00094
C9    1    1.082822    0.573389    0.349120    11.00000    0.04006    0.05892 =
         0.03677   -0.00385   -0.00266   -0.00623
AFIX  43
H9    2    1.174510    0.612557    0.372408    11.00000   -1.20000
AFIX   0
C10   1    0.969322    0.638828    0.310339    11.00000    0.04187    0.04777 =
         0.04592    0.00000    0.00097   -0.00501
AFIX  43
H10   2    0.983130    0.723292    0.307218    11.00000   -1.20000
AFIX   0
C11   1    0.837861    0.582783    0.276602    11.00000    0.04075    0.04753 =
         0.04100    0.00578   -0.00512   -0.00070
AFIX  43
H11   2    0.759995    0.628288    0.250368    11.00000   -1.20000
AFIX   0
C12   1    1.176826    0.373085    0.395237    11.00000    0.04823    0.06446 =
         0.04252    0.00344   -0.01319   -0.00034
AFIX 137
H12A  2    1.117734    0.346659    0.426866    11.00000   -1.50000
H12B  2    1.276656    0.419886    0.411309    11.00000   -1.50000
H12C  2    1.211649    0.302666    0.374726    11.00000   -1.50000
AFIX   0
C13   1    0.133905    0.508009    0.184015    11.00000    0.03702    0.06067 =
         0.03082   -0.00300   -0.00277   -0.00085
C14   1   -0.007175    0.481306    0.132292    11.00000    0.05729    0.08544 =
         0.03960    0.00249   -0.01463   -0.01735
C15   1    0.436986    0.122072    0.120694    11.00000    0.04069    0.05810 =
         0.02702   -0.00238   -0.00531    0.00397
C16   1    0.332341    0.139612    0.059420    11.00000    0.07131    0.08528 =
         0.04685    0.02219   -0.03047   -0.02603
HKLF 4


REM  ogh-3mepyno-agtfa-h2o_gau_a.res in P2(1)/c
REM wR2 = 0.1050, GooF = S = 1.110, Restrained GooF = 1.110 for all data
REM R1 = 0.0388 for 2969 Fo > 4sig(Fo) and 0.0492 for all 3647 data
REM 345 parameters refined using 0 restraints

END  
     
WGHT      0.0474      2.2852 

REM Highest difference peak  1.337,  deepest hole -1.075,  1-sigma level  0.110
Q1    1   0.7438  0.1926  0.2153  11.00000  0.05    1.34
Q2    1   0.3156  0.4381  0.3001  11.00000  0.05    1.32
Q3    1   0.5160  0.4326  0.2600  11.00000  0.05    1.29
Q4    1   0.6481  0.2687  0.2406  11.00000  0.05    1.00
Q5    1   0.5412  0.1924  0.2546  11.00000  0.05    0.96

  REM The information below was added by Olex2.
  REM
  REM R1 = 0.0388 for 2969 Fo > 4sig(Fo) and 0.0492 for all 15231 data
  REM 345 parameters refined using n/a restraints
  REM Highest difference peak 1.34, deepest hole -1.07
  REM Mean Shift 0, Max Shift 0.001.

  REM +++ Tabular Listing of Refinement Information +++
  REM R1_all = 0.0492
  REM R1_gt = 0.0388
  REM wR_ref = 0.1050
  REM GOOF = 1.110
  REM Shift_max = 0.001
  REM Shift_mean = 0
  REM Reflections_all = 15231
  REM Reflections_gt = 2969
  REM Parameters = 345
  REM Hole = -1.07
  REM Peak = 1.34
  REM Flack = n/a

  
;
_olex2_submission_special_instructions  'No special instructions were received'
_oxdiff_exptl_absorpt_empirical_details
;
Empirical correction (ABSPACK) includes:
- Absorption correction using spherical harmonics
- Frame scaling
;
_oxdiff_exptl_absorpt_empirical_full_max  1.899
_oxdiff_exptl_absorpt_empirical_full_min  0.759
