# Supplementary material for: Free‐Standing Supramolecular Pyridine N‐Oxide‐Silver(I) Metallogels
Source: Adv Mater. 2025 Jul 1;37(37):2502818. doi: 10.1002/adma.202502818 (PMC12447065; doi:10.1002/adma.202502818)
Supplement: Supplementary file 2 — Supporting Data [file ADMA-37-2502818-s001.zip › (3Ag)H2O_2.cif]

data_(3Ag)H2O_2
_audit_creation_date               2025-01-27
_audit_creation_method
;
Olex2 1.5
(compiled 2024.02.16 svn.r378c4104 for OlexSys, GUI svn.r6928)
;
_shelx_SHELXL_version_number       '2018/1'
_audit_contact_author_address      ?
_audit_contact_author_email        ?
_audit_contact_author_name         ''
_audit_contact_author_phone        ?
_publ_contact_author_id_orcid      ?
_publ_section_references
;
Dolomanov, O.V., Bourhis, L.J., Gildea, R.J, Howard, J.A.K. & Puschmann, H.
 (2009), J. Appl. Cryst. 42, 339-341.

Sheldrick, G.M. (2015). Acta Cryst. A71, 3-8.

Sheldrick, G.M. (2015). Acta Cryst. C71, 3-8.
;
_chemical_name_common              ?
_chemical_name_systematic          ?
_chemical_formula_moiety           'C16 H14 Ag2 F6 N2 O6'
_chemical_formula_sum              'C16 H14 Ag2 F6 N2 O6'
_chemical_formula_weight           660.03
_chemical_melting_point            ?
_chemical_oxdiff_formula           'C10 H10 n1 O1 F3 Ag1'
_chemical_oxdiff_usercomment       '2.5mg, H2O'
loop_
  _atom_type_symbol
  _atom_type_description
  _atom_type_scat_dispersion_real
  _atom_type_scat_dispersion_imag
  _atom_type_scat_source
 'C' 'C' 0.0181 0.0091 'International Tables Vol C Tables 4.2.6.8 and 6.1.1.4'
 'H' 'H' 0.0000 0.0000 'International Tables Vol C Tables 4.2.6.8 and 6.1.1.4'
 'Ag' 'Ag' 0.1306 4.2820 'International Tables Vol C Tables 4.2.6.8 and 6.1.1.4'
 'F' 'F' 0.0727 0.0534 'International Tables Vol C Tables 4.2.6.8 and 6.1.1.4'
 'N' 'N' 0.0311 0.0180 'International Tables Vol C Tables 4.2.6.8 and 6.1.1.4'
 'O' 'O' 0.0492 0.0322 'International Tables Vol C Tables 4.2.6.8 and 6.1.1.4'

_shelx_space_group_comment
;
The symmetry employed for this shelxl refinement is uniquely defined
by the following loop, which should always be used as a source of
symmetry information in preference to the above space-group names.
They are only intended as comments.
;
_space_group_crystal_system        'monoclinic'
_space_group_IT_number             14
_space_group_name_H-M_alt          'P 1 21/c 1'
_space_group_name_Hall             '-P 2ybc'
loop_
  _space_group_symop_operation_xyz
 'x, y, z'
 '-x, y+1/2, -z+1/2'
 '-x, -y, -z'
 'x, -y-1/2, z-1/2'

_cell_length_a                     8.05130(10)
_cell_length_b                     11.11950(10)
_cell_length_c                     23.3189(3)
_cell_angle_alpha                  90
_cell_angle_beta                   99.0900(10)
_cell_angle_gamma                  90
_cell_volume                       2061.44(4)
_cell_formula_units_Z              4
_cell_measurement_reflns_used      11494
_cell_measurement_temperature      150.02(10)
_cell_measurement_theta_max        77.8460
_cell_measurement_theta_min        3.8400
_shelx_estimated_absorpt_T_max     0.565
_shelx_estimated_absorpt_T_min     0.211
_exptl_absorpt_coefficient_mu      16.106
_exptl_absorpt_correction_T_max    1.000
_exptl_absorpt_correction_T_min    0.752
_exptl_absorpt_correction_type     gaussian
_exptl_absorpt_process_details
;
CrysAlisPro 1.171.42.90a (Rigaku Oxford Diffraction, 2023)
Numerical absorption correction based on gaussian integration over
a multifaceted crystal model
Empirical absorption correction using spherical harmonics,
implemented in SCALE3 ABSPACK scaling algorithm.
;
_exptl_absorpt_special_details     ?
_exptl_crystal_colour              colourless
_exptl_crystal_colour_primary      colourless
_exptl_crystal_density_diffrn      2.127
_exptl_crystal_density_meas        ?
_exptl_crystal_density_method      ?
_exptl_crystal_description         plate
_exptl_crystal_F_000               1280
loop_
  _exptl_crystal_face_index_h
  _exptl_crystal_face_index_k
  _exptl_crystal_face_index_l
  _exptl_crystal_face_perp_dist
 -5 0 9 0.0160
 5 0 -9 0.0295
 2 -7 -3 0.0585
 0 7 -1 0.0773
 -1 -7 2 0.0565
 -5 -1 0 0.0125
 -1 0 15 0.0253
 0 0 -15 0.0358
 2 3 12 0.0433
 5 0 -3 0.0223

_exptl_crystal_size_max            0.14
_exptl_crystal_size_mid            0.07
_exptl_crystal_size_min            0.04
loop_
  _exptl_oxdiff_crystal_face_indexfrac_h
  _exptl_oxdiff_crystal_face_indexfrac_k
  _exptl_oxdiff_crystal_face_indexfrac_l
  _exptl_oxdiff_crystal_face_x
  _exptl_oxdiff_crystal_face_y
  _exptl_oxdiff_crystal_face_z
 -4.5953 0.3508 9.1826 0.0225 0.1633 -0.9863
 4.5915 -0.4458 -9.1780 -0.0242 -0.1762 0.9841
 1.6191 -6.7383 -3.4452 -0.1268 -0.9606 0.2472
 0.4830 7.1838 -0.7360 0.1274 0.9687 0.2132
 -1.1132 -7.0165 1.9992 -0.1222 -0.9300 -0.3467
 -5.1149 -1.0596 0.1827 0.5765 -0.1376 -0.8054
 -1.1325 -0.0457 15.1049 -0.7393 0.1783 -0.6493
 0.2143 -0.1439 -15.0250 0.8401 -0.2023 0.5033
 1.7535 2.7645 12.0595 -0.8508 0.5213 -0.0665
 5.2184 0.3719 -2.7336 -0.4550 0.0129 0.8904

_exptl_transmission_factor_max     ?
_exptl_transmission_factor_min     ?
_diffrn_reflns_av_R_equivalents    0.0308
_diffrn_reflns_av_unetI/netI       0.0250
_diffrn_reflns_Laue_measured_fraction_full  1.000
_diffrn_reflns_Laue_measured_fraction_max  1.000
_diffrn_reflns_limit_h_max         9
_diffrn_reflns_limit_h_min         -6
_diffrn_reflns_limit_k_max         13
_diffrn_reflns_limit_k_min         -13
_diffrn_reflns_limit_l_max         24
_diffrn_reflns_limit_l_min         -27
_diffrn_reflns_number              15915
_diffrn_reflns_point_group_measured_fraction_full  1.000
_diffrn_reflns_point_group_measured_fraction_max  1.000
_diffrn_reflns_theta_full          66.747
_diffrn_reflns_theta_max           66.747
_diffrn_reflns_theta_min           3.839
_diffrn_ambient_environment        N~2~
_diffrn_ambient_temperature        150.02(10)
_diffrn_detector                   'Hybrid Pixel Array Detector'
_diffrn_detector_area_resol_mean   10.0000
_diffrn_detector_type              'HyPix-Arc 100'
_diffrn_measured_fraction_theta_full  1.000
_diffrn_measured_fraction_theta_max  1.000
_diffrn_measurement_details
;
List of Runs (angles in degrees, time in seconds):

  # Type    Start    End  Width  t~exp~   \w     \q     \k     \f   Frames
--------------------------------------------------------------------------
  1  \w     89.00 116.00   0.50    2.00    --   53.02-154.00  61.00   54
  2  \w     38.00  76.00   0.50    2.00    --   53.02-120.00-140.00   76
  3  \w     75.00 115.00   0.50    5.00    --  101.85 154.00 101.00   80
  4  \w     50.00  75.00   0.50    5.00    --  101.85-120.00-140.00   50
  5  \w     98.00 135.00   0.50    5.00    --  101.85 120.00 -56.00   74
  6  \w     84.00 115.00   0.50    5.00    --  101.85-154.00  61.00   62
  7  \w      7.00  42.00   0.50    2.00    --   10.00  88.00 -54.73   70
  8  \w      0.00  25.00   0.50    2.00    --   53.02 -37.00-120.00   50
  9  \w     -1.00  60.00   0.50    2.00    --   53.02 -77.00  60.00  122
 10  \w     71.00  97.00   0.50    2.00    --   53.02-125.00 -60.00   52
 11  \w     44.00 118.00   0.50    2.00    --   53.02  57.00   0.00  148
 12  \w    -16.00  53.00   0.50    2.00    --   53.02 -37.00-180.00  138
 13  \w     50.00 103.00   0.50    2.00    --   53.02  37.00 150.00  106
 14  \w    111.00 136.00   0.50    5.00    --  101.85  37.00 120.00   50
 15  \w     55.00 101.00   0.50    5.00    --  101.85 -57.00   0.00   92
 16  \w     63.00 106.00   0.50    5.00    --  101.85 -99.00 -60.00   86
 17  \w     32.00 118.00   0.50    5.00    --  101.85 -19.00 150.00  172
 18  \w     41.00  69.00   0.50    5.00    --  101.85 -57.00-180.00   56
 19  \w     56.00 104.00   0.50    5.00    --  101.85 -99.00-120.00   96
 20  \w     38.00  96.00   0.50    5.00    --  101.85-125.00  60.00  116
 21  \w     32.00  81.00   0.50    5.00    --  101.85 -37.00 -30.00   98
 22  \w     47.00 103.00   0.50    5.00    --  101.85 -99.00 -90.00  112
 23  \w    141.00 173.00   0.50    5.00    --  101.85  37.00 120.00   64
 24  \w    110.00 136.00   0.50    5.00    --  101.85 125.00 150.00   52
 25  \w    127.00 170.00   0.50    5.00    --  101.85  57.00 -90.00   86
 26  \w     78.00 116.00   0.50    5.00    --  107.75 -88.00 147.78   76
;
_diffrn_measurement_device         'four-circle diffractometer'
_diffrn_measurement_device_type    'SuperNova, Dualflex, HyPix-Arc 100'
_diffrn_measurement_method         '\w scans'
_diffrn_orient_matrix_type        
 'CrysAlisPro convention (1999,Acta A55,543-557)'
_diffrn_orient_matrix_UB_11        -0.1188832000
_diffrn_orient_matrix_UB_12        0.0198031000
_diffrn_orient_matrix_UB_13        -0.0578001000
_diffrn_orient_matrix_UB_21        -0.0008685000
_diffrn_orient_matrix_UB_22        0.1361442000
_diffrn_orient_matrix_UB_23        0.0121479000
_diffrn_orient_matrix_UB_31        0.1529915000
_diffrn_orient_matrix_UB_32        0.0161658000
_diffrn_orient_matrix_UB_33        -0.0314674000
_diffrn_radiation_monochromator    mirror
_diffrn_radiation_probe            x-ray
_diffrn_radiation_type             'Cu K\a'
_diffrn_radiation_wavelength       1.54184
_diffrn_source                     'micro-focus sealed X-ray tube'
_diffrn_source_type                'SuperNova (Cu) X-ray Source'
_reflns_Friedel_coverage           0.000
_reflns_Friedel_fraction_full      .
_reflns_Friedel_fraction_max       .
_reflns_number_gt                  3427
_reflns_number_total               3668
_reflns_special_details
;
 Reflections were merged by SHELXL according to the crystal
 class for the calculation of statistics and refinement.
 
 _reflns_Friedel_fraction is defined as the number of unique
 Friedel pairs measured divided by the number that would be
 possible theoretically, ignoring centric projections and
 systematic absences.
;
_reflns_threshold_expression       'I > 2\s(I)'
_computing_cell_refinement         'CrysAlisPro 1.171.42.90a (Rigaku OD, 2023)'
_computing_data_collection         'CrysAlisPro 1.171.42.90a (Rigaku OD, 2023)'
_computing_data_reduction          'CrysAlisPro 1.171.42.90a (Rigaku OD, 2023)'
_computing_molecular_graphics      'Olex2 1.5 (Dolomanov et al., 2009)'
_computing_publication_material    'Olex2 1.5 (Dolomanov et al., 2009)'
_computing_structure_refinement    'SHELXL 2018/1 (Sheldrick, 2015)'
_computing_structure_solution      'SHELXT 2018/2 (Sheldrick, 2018)'
_refine_diff_density_max           0.516
_refine_diff_density_min           -0.788
_refine_diff_density_rms           0.100
_refine_ls_extinction_coef         .
_refine_ls_extinction_method       none
_refine_ls_goodness_of_fit_ref     1.035
_refine_ls_hydrogen_treatment      constr
_refine_ls_matrix_type             full
_refine_ls_number_parameters       345
_refine_ls_number_reflns           3668
_refine_ls_number_restraints       12
_refine_ls_R_factor_all            0.0259
_refine_ls_R_factor_gt             0.0243
_refine_ls_restrained_S_all        1.042
_refine_ls_shift/su_max            0.003
_refine_ls_shift/su_mean           0.000
_refine_ls_structure_factor_coef   Fsqd
_refine_ls_weighting_details      
 'w=1/[\s^2^(Fo^2^)+(0.0365P)^2^+0.9917P] where P=(Fo^2^+2Fc^2^)/3'
_refine_ls_weighting_scheme        calc
_refine_ls_wR_factor_gt            0.0610
_refine_ls_wR_factor_ref           0.0620
_refine_special_details            ?
_olex2_refinement_description
;
1. Fixed Uiso
 At 1.2 times of:
  All C(H) groups
 At 1.5 times of:
  All C(H,H,H) groups
2. Uiso/Uaniso restraints and constraints
Uanis(F2) \\sim Ueq, Uanis(F8) \\sim Ueq: with sigma of 0.02 and sigma for
terminal atoms of 0.02
3. Others
 Fixed Sof: F1(0.5) F2(0.5) F3(0.5) F4(0.5) F5(0.5) F6(0.5) F7(0.5) F8(0.5)
 F9(0.5) F10(0.5) F11(0.5) F12(0.5)
4.a Aromatic/amide H refined with riding coordinates:
 C1(H1), C2(H2), C3(H3), C5(H5), C7(H7), C9(H9), C10(H10), C11(H11)
4.b Idealised Me refined as rotating group:
 C6(H6A,H6B,H6C), C12(H12A,H12B,H12C)
;
_atom_sites_solution_hydrogens     geom
_atom_sites_solution_primary       dual
_atom_sites_solution_secondary     ?
loop_
  _atom_site_label
  _atom_site_type_symbol
  _atom_site_fract_x
  _atom_site_fract_y
  _atom_site_fract_z
  _atom_site_U_iso_or_equiv
  _atom_site_adp_type
  _atom_site_occupancy
  _atom_site_site_symmetry_order
  _atom_site_calc_flag
  _atom_site_refinement_flags_posn
  _atom_site_refinement_flags_adp
  _atom_site_refinement_flags_occupancy
  _atom_site_disorder_assembly
  _atom_site_disorder_group
 Ag1 Ag 0.63936(3) 0.30101(2) 0.73526(2) 0.03813(8) Uani 1 1 d . . . . .
 Ag2 Ag 0.58586(3) 0.56045(2) 0.71965(2) 0.03870(8) Uani 1 1 d . . . . .
 F1 F 0.4191(6) 0.4373(5) 0.52175(17) 0.0678(13) Uani 0.5 1 d . . P A 1
 F2 F 0.4066(10) 0.3127(9) 0.5245(3) 0.093(3) Uani 0.5 1 d . U P A 2
 F3 F 0.3376(12) 0.2607(6) 0.5339(3) 0.084(3) Uani 0.5 1 d . . P A 1
 F4 F 0.2125(7) 0.2559(5) 0.5690(3) 0.0843(15) Uani 0.5 1 d . . P A 2
 F5 F 0.1931(12) 0.4097(12) 0.5523(6) 0.079(4) Uani 0.5 1 d . . P A 1
 F6 F 0.2170(15) 0.4336(10) 0.5441(6) 0.086(4) Uani 0.5 1 d . . P A 2
 F7 F 0.9333(7) 0.6037(5) 0.9039(2) 0.0573(13) Uani 0.5 1 d . . P B 1
 F8 F 0.9655(8) 0.5257(10) 0.9145(2) 0.093(2) Uani 0.5 1 d . U P B 2
 F9 F 1.0431(9) 0.4320(5) 0.9024(2) 0.0670(14) Uani 0.5 1 d . . P B 1
 F10 F 1.1208(7) 0.4130(5) 0.8728(4) 0.085(2) Uani 0.5 1 d . . P B 2
 F11 F 1.1112(18) 0.5794(14) 0.8597(7) 0.067(4) Uani 0.5 1 d . . P B 1
 F12 F 1.1312(16) 0.5942(11) 0.8503(6) 0.0420(18) Uani 0.5 1 d . . P B 2
 O1 O 0.6883(2) 0.08772(17) 0.74757(8) 0.0367(4) Uani 1 1 d . . . . .
 O2 O 0.5495(2) 0.77323(17) 0.69121(8) 0.0365(4) Uani 1 1 d . . . . .
 O3 O 0.8092(3) 0.57943(18) 0.78814(9) 0.0430(5) Uani 1 1 d . . . . .
 O4 O 0.8266(3) 0.38251(19) 0.80897(8) 0.0397(4) Uani 1 1 d . . . . .
 O5 O 0.5080(3) 0.28476(18) 0.64304(9) 0.0460(5) Uani 1 1 d . . . . .
 O6 O 0.4373(3) 0.47980(19) 0.63813(9) 0.0446(5) Uani 1 1 d . . . . .
 N1 N 0.8178(3) 0.0346(2) 0.78061(9) 0.0313(5) Uani 1 1 d . . . . .
 N2 N 0.4827(3) 0.8240(2) 0.64091(9) 0.0304(5) Uani 1 1 d . . . . .
 C1 C 0.8366(4) -0.0852(3) 0.77646(12) 0.0357(6) Uani 1 1 d . . . . .
 H1 H 0.758187 -0.130533 0.750348 0.043 Uiso 1 1 calc R U . . .
 C2 C 0.9686(4) -0.1414(3) 0.80979(13) 0.0398(6) Uani 1 1 d . . . . .
 H2 H 0.982671 -0.225802 0.806422 0.048 Uiso 1 1 calc R U . . .
 C3 C 1.0820(4) -0.0759(3) 0.84852(13) 0.0391(7) Uani 1 1 d . . . . .
 H3 H 1.173143 -0.115324 0.871974 0.047 Uiso 1 1 calc R U . . .
 C4 C 1.0619(4) 0.0470(3) 0.85285(11) 0.0345(6) Uani 1 1 d . . . . .
 C5 C 0.9275(3) 0.1011(3) 0.81786(11) 0.0330(6) Uani 1 1 d . . . . .
 H5 H 0.912000 0.185606 0.819994 0.040 Uiso 1 1 calc R U . . .
 C6 C 1.1782(4) 0.1242(3) 0.89445(14) 0.0499(8) Uani 1 1 d . . . . .
 H6A H 1.210352 0.195507 0.874044 0.075 Uiso 1 1 calc R U . . .
 H6B H 1.279229 0.078129 0.909826 0.075 Uiso 1 1 calc R U . . .
 H6C H 1.120827 0.149267 0.926536 0.075 Uiso 1 1 calc R U . . .
 C7 C 0.3906(3) 0.7574(3) 0.59881(12) 0.0346(6) Uani 1 1 d . . . . .
 H7 H 0.375637 0.673843 0.604896 0.042 Uiso 1 1 calc R U . . .
 C8 C 0.3182(4) 0.8095(3) 0.54704(13) 0.0388(7) Uani 1 1 d . . . . .
 C9 C 0.3438(4) 0.9317(3) 0.53910(13) 0.0412(7) Uani 1 1 d . . . . .
 H9 H 0.296237 0.969798 0.503829 0.049 Uiso 1 1 calc R U . . .
 C10 C 0.4389(4) 0.9976(3) 0.58287(13) 0.0396(6) Uani 1 1 d . . . . .
 H10 H 0.456393 1.081148 0.577650 0.048 Uiso 1 1 calc R U . . .
 C11 C 0.5079(4) 0.9428(2) 0.63363(12) 0.0348(6) Uani 1 1 d . . . . .
 H11 H 0.573102 0.988030 0.663619 0.042 Uiso 1 1 calc R U . . .
 C12 C 0.2133(5) 0.7350(3) 0.50151(16) 0.0594(9) Uani 1 1 d . . . . .
 H12A H 0.222823 0.649996 0.512701 0.089 Uiso 1 1 calc R U . . .
 H12B H 0.253089 0.745916 0.464239 0.089 Uiso 1 1 calc R U . . .
 H12C H 0.095498 0.760210 0.497794 0.089 Uiso 1 1 calc R U . . .
 C13 C 0.4355(3) 0.3757(3) 0.62064(11) 0.0339(6) Uani 1 1 d . . . . .
 C14 C 0.3324(5) 0.3585(3) 0.55956(15) 0.0585(10) Uani 1 1 d . . . . .
 C15 C 0.8656(3) 0.4890(3) 0.81586(11) 0.0334(6) Uani 1 1 d . . . . .
 C16 C 1.0066(4) 0.5154(3) 0.86752(14) 0.0508(8) Uani 1 1 d . . . . .

loop_
  _atom_site_aniso_label
  _atom_site_aniso_U_11
  _atom_site_aniso_U_22
  _atom_site_aniso_U_33
  _atom_site_aniso_U_23
  _atom_site_aniso_U_13
  _atom_site_aniso_U_12
 Ag1 0.04951(14) 0.03385(13) 0.02680(12) 0.00076(7) -0.00698(9) 0.00159(8)
 Ag2 0.03964(13) 0.03293(13) 0.03807(13) 0.00074(8) -0.01073(9) -0.00069(8)
 F1 0.081(3) 0.091(4) 0.0267(19) 0.016(2) -0.0048(18) -0.017(3)
 F2 0.083(5) 0.160(9) 0.032(3) -0.032(5) -0.005(3) 0.036(5)
 F3 0.131(8) 0.047(3) 0.052(4) -0.019(3) -0.054(5) 0.022(4)
 F4 0.071(3) 0.080(4) 0.086(4) -0.007(3) -0.038(3) -0.021(3)
 F5 0.031(3) 0.150(11) 0.050(4) -0.011(5) -0.013(3) 0.016(4)
 F6 0.124(9) 0.052(3) 0.060(6) -0.017(3) -0.053(6) 0.046(4)
 F7 0.052(3) 0.076(3) 0.041(3) -0.025(2) -0.003(2) -0.012(3)
 F8 0.054(3) 0.185(8) 0.039(3) -0.019(5) 0.004(2) -0.028(5)
 F9 0.079(4) 0.057(3) 0.051(3) 0.015(2) -0.034(3) -0.006(3)
 F10 0.052(3) 0.048(3) 0.134(6) -0.006(3) -0.048(3) 0.013(2)
 F11 0.040(5) 0.099(6) 0.057(5) 0.037(3) -0.008(4) -0.041(3)
 F12 0.022(3) 0.050(3) 0.053(5) 0.015(3) 0.002(2) -0.014(3)
 O1 0.0361(10) 0.0343(10) 0.0343(10) 0.0000(8) -0.0105(8) 0.0045(8)
 O2 0.0416(11) 0.0351(11) 0.0282(9) 0.0029(8) -0.0086(8) 0.0002(8)
 O3 0.0457(12) 0.0368(12) 0.0404(11) 0.0002(9) -0.0116(9) -0.0044(9)
 O4 0.0442(11) 0.0365(11) 0.0347(10) -0.0022(8) -0.0055(8) -0.0014(9)
 O5 0.0558(13) 0.0362(11) 0.0380(11) -0.0012(9) -0.0171(10) 0.0034(10)
 O6 0.0550(13) 0.0343(11) 0.0380(11) -0.0023(9) -0.0130(9) -0.0003(10)
 N1 0.0300(11) 0.0352(12) 0.0262(10) 0.0019(9) -0.0039(9) 0.0027(9)
 N2 0.0312(11) 0.0317(12) 0.0265(11) -0.0010(9) -0.0010(9) 0.0015(9)
 C1 0.0356(14) 0.0334(15) 0.0352(14) -0.0028(12) -0.0029(11) -0.0022(12)
 C2 0.0414(16) 0.0350(16) 0.0414(15) 0.0025(12) 0.0018(12) 0.0055(12)
 C3 0.0331(14) 0.0482(18) 0.0339(14) 0.0098(12) -0.0010(11) 0.0068(12)
 C4 0.0336(14) 0.0433(17) 0.0254(12) 0.0016(11) 0.0002(11) -0.0015(12)
 C5 0.0354(14) 0.0345(14) 0.0270(12) -0.0023(11) -0.0013(11) 0.0007(12)
 C6 0.0434(17) 0.061(2) 0.0399(17) -0.0044(15) -0.0111(13) -0.0005(15)
 C7 0.0338(14) 0.0318(14) 0.0348(14) -0.0025(11) -0.0055(11) 0.0002(11)
 C8 0.0390(15) 0.0425(17) 0.0320(15) -0.0016(12) -0.0036(12) 0.0068(12)
 C9 0.0445(16) 0.0461(19) 0.0309(14) 0.0060(12) -0.0008(12) 0.0055(13)
 C10 0.0451(16) 0.0359(16) 0.0368(15) 0.0067(12) 0.0033(12) -0.0005(13)
 C11 0.0347(14) 0.0348(16) 0.0335(14) -0.0006(11) 0.0011(11) -0.0027(11)
 C12 0.061(2) 0.056(2) 0.0492(19) -0.0062(17) -0.0259(16) 0.0027(17)
 C13 0.0370(14) 0.0356(16) 0.0262(13) -0.0016(11) -0.0045(11) -0.0031(12)
 C14 0.063(2) 0.058(2) 0.0442(19) -0.0134(17) -0.0231(16) 0.0186(18)
 C15 0.0286(13) 0.0418(17) 0.0283(13) -0.0009(12) -0.0004(10) -0.0028(12)
 C16 0.0507(19) 0.057(2) 0.0384(17) 0.0098(15) -0.0132(15) -0.0146(17)

_geom_special_details
;
 All esds (except the esd in the dihedral angle between two l.s. planes)
 are estimated using the full covariance matrix.  The cell esds are taken
 into account individually in the estimation of esds in distances, angles
 and torsion angles; correlations between esds in cell parameters are only
 used when they are defined by crystal symmetry.  An approximate (isotropic)
 treatment of cell esds is used for estimating esds involving l.s. planes.
;
loop_
  _geom_bond_atom_site_label_1
  _geom_bond_atom_site_label_2
  _geom_bond_distance
  _geom_bond_site_symmetry_2
  _geom_bond_publ_flag
 Ag1 Ag2 2.9311(3) . ?
 Ag1 O1 2.4138(19) . ?
 Ag1 O2 2.4841(19) 2_646 ?
 Ag1 O4 2.287(2) . ?
 Ag1 O5 2.249(2) . ?
 Ag2 O1 2.466(2) 2_656 ?
 Ag2 O2 2.4622(19) . ?
 Ag2 O3 2.218(2) . ?
 Ag2 O6 2.265(2) . ?
 F1 C14 1.493(6) . ?
 F2 C14 1.199(7) . ?
 F3 C14 1.245(7) . ?
 F4 C14 1.532(7) . ?
 F5 C14 1.245(10) . ?
 F6 C14 1.259(11) . ?
 F7 C16 1.481(7) . ?
 F8 C16 1.200(6) . ?
 F9 C16 1.239(5) . ?
 F10 C16 1.456(6) . ?
 F11 C16 1.139(15) . ?
 F12 C16 1.436(13) . ?
 O1 N1 1.333(3) . ?
 O2 N2 1.336(3) . ?
 O3 C15 1.242(3) . ?
 O4 C15 1.230(4) . ?
 O5 C13 1.241(3) . ?
 O6 C13 1.226(4) . ?
 N1 C1 1.346(4) . ?
 N1 C5 1.356(4) . ?
 N2 C7 1.353(4) . ?
 N2 C11 1.351(4) . ?
 C1 H1 0.9500 . ?
 C1 C2 1.365(4) . ?
 C2 H2 0.9500 . ?
 C2 C3 1.385(4) . ?
 C3 H3 0.9500 . ?
 C3 C4 1.382(4) . ?
 C4 C5 1.385(4) . ?
 C4 C6 1.506(4) . ?
 C5 H5 0.9500 . ?
 C6 H6A 0.9800 . ?
 C6 H6B 0.9800 . ?
 C6 H6C 0.9800 . ?
 C7 H7 0.9500 . ?
 C7 C8 1.383(4) . ?
 C8 C9 1.391(4) . ?
 C8 C12 1.498(4) . ?
 C9 H9 0.9500 . ?
 C9 C10 1.385(4) . ?
 C10 H10 0.9500 . ?
 C10 C11 1.369(4) . ?
 C11 H11 0.9500 . ?
 C12 H12A 0.9800 . ?
 C12 H12B 0.9800 . ?
 C12 H12C 0.9800 . ?
 C13 C14 1.543(4) . ?
 C15 C16 1.547(4) . ?

loop_
  _geom_angle_atom_site_label_1
  _geom_angle_atom_site_label_2
  _geom_angle_atom_site_label_3
  _geom_angle
  _geom_angle_site_symmetry_1
  _geom_angle_site_symmetry_3
  _geom_angle_publ_flag
 O1 Ag1 Ag2 178.98(5) . . ?
 O1 Ag1 O2 84.37(6) . 2_646 ?
 O2 Ag1 Ag2 96.55(5) 2_646 . ?
 O4 Ag1 Ag2 76.69(5) . . ?
 O4 Ag1 O1 102.96(7) . . ?
 O4 Ag1 O2 86.16(7) . 2_646 ?
 O5 Ag1 Ag2 85.56(5) . . ?
 O5 Ag1 O1 94.47(7) . . ?
 O5 Ag1 O2 113.79(8) . 2_646 ?
 O5 Ag1 O4 154.85(8) . . ?
 O1 Ag2 Ag1 101.76(5) 2_656 . ?
 O2 Ag2 Ag1 171.17(4) . . ?
 O2 Ag2 O1 83.75(6) . 2_656 ?
 O3 Ag2 Ag1 85.28(5) . . ?
 O3 Ag2 O1 115.38(7) . 2_656 ?
 O3 Ag2 O2 98.68(7) . . ?
 O3 Ag2 O6 154.48(8) . . ?
 O6 Ag2 Ag1 76.25(5) . . ?
 O6 Ag2 O1 85.93(7) . 2_656 ?
 O6 Ag2 O2 97.46(7) . . ?
 Ag1 O1 Ag2 91.18(6) . 2_646 ?
 N1 O1 Ag1 127.01(16) . . ?
 N1 O1 Ag2 115.04(15) . 2_646 ?
 Ag2 O2 Ag1 89.62(6) . 2_656 ?
 N2 O2 Ag1 110.40(14) . 2_656 ?
 N2 O2 Ag2 131.04(15) . . ?
 C15 O3 Ag2 119.08(18) . . ?
 C15 O4 Ag1 127.22(18) . . ?
 C13 O5 Ag1 117.13(18) . . ?
 C13 O6 Ag2 129.02(19) . . ?
 O1 N1 C1 118.9(2) . . ?
 O1 N1 C5 120.0(2) . . ?
 C1 N1 C5 121.1(2) . . ?
 O2 N2 C7 120.3(2) . . ?
 O2 N2 C11 118.4(2) . . ?
 C11 N2 C7 121.3(2) . . ?
 N1 C1 H1 120.0 . . ?
 N1 C1 C2 119.9(3) . . ?
 C2 C1 H1 120.0 . . ?
 C1 C2 H2 119.9 . . ?
 C1 C2 C3 120.3(3) . . ?
 C3 C2 H2 119.9 . . ?
 C2 C3 H3 120.2 . . ?
 C4 C3 C2 119.6(3) . . ?
 C4 C3 H3 120.2 . . ?
 C3 C4 C5 118.4(3) . . ?
 C3 C4 C6 122.9(3) . . ?
 C5 C4 C6 118.7(3) . . ?
 N1 C5 C4 120.6(3) . . ?
 N1 C5 H5 119.7 . . ?
 C4 C5 H5 119.7 . . ?
 C4 C6 H6A 109.5 . . ?
 C4 C6 H6B 109.5 . . ?
 C4 C6 H6C 109.5 . . ?
 H6A C6 H6B 109.5 . . ?
 H6A C6 H6C 109.5 . . ?
 H6B C6 H6C 109.5 . . ?
 N2 C7 H7 119.6 . . ?
 N2 C7 C8 120.7(3) . . ?
 C8 C7 H7 119.6 . . ?
 C7 C8 C9 118.4(3) . . ?
 C7 C8 C12 120.0(3) . . ?
 C9 C8 C12 121.7(3) . . ?
 C8 C9 H9 120.2 . . ?
 C10 C9 C8 119.7(3) . . ?
 C10 C9 H9 120.2 . . ?
 C9 C10 H10 119.9 . . ?
 C11 C10 C9 120.2(3) . . ?
 C11 C10 H10 119.9 . . ?
 N2 C11 C10 119.7(3) . . ?
 N2 C11 H11 120.1 . . ?
 C10 C11 H11 120.1 . . ?
 C8 C12 H12A 109.5 . . ?
 C8 C12 H12B 109.5 . . ?
 C8 C12 H12C 109.5 . . ?
 H12A C12 H12B 109.5 . . ?
 H12A C12 H12C 109.5 . . ?
 H12B C12 H12C 109.5 . . ?
 O5 C13 C14 115.8(3) . . ?
 O6 C13 O5 130.5(3) . . ?
 O6 C13 C14 113.6(3) . . ?
 F1 C14 C13 103.8(3) . . ?
 F2 C14 F4 100.1(6) . . ?
 F2 C14 F6 120.8(8) . . ?
 F2 C14 C13 115.4(5) . . ?
 F3 C14 F1 100.1(5) . . ?
 F3 C14 F5 115.6(8) . . ?
 F3 C14 C13 119.8(4) . . ?
 F4 C14 C13 102.7(3) . . ?
 F5 C14 F1 98.4(7) . . ?
 F5 C14 C13 114.3(7) . . ?
 F6 C14 F4 94.7(7) . . ?
 F6 C14 C13 116.5(6) . . ?
 O3 C15 C16 114.5(3) . . ?
 O4 C15 O3 130.3(3) . . ?
 O4 C15 C16 115.2(3) . . ?
 F7 C16 C15 105.2(3) . . ?
 F8 C16 F10 105.0(6) . . ?
 F8 C16 F12 120.2(7) . . ?
 F8 C16 C15 117.1(4) . . ?
 F9 C16 F7 101.2(5) . . ?
 F9 C16 C15 116.0(3) . . ?
 F10 C16 C15 107.1(3) . . ?
 F11 C16 F7 92.8(9) . . ?
 F11 C16 F9 118.0(9) . . ?
 F11 C16 C15 117.6(9) . . ?
 F12 C16 F10 92.4(6) . . ?
 F12 C16 C15 110.9(6) . . ?

loop_
  _geom_torsion_atom_site_label_1
  _geom_torsion_atom_site_label_2
  _geom_torsion_atom_site_label_3
  _geom_torsion_atom_site_label_4
  _geom_torsion
  _geom_torsion_site_symmetry_1
  _geom_torsion_site_symmetry_2
  _geom_torsion_site_symmetry_3
  _geom_torsion_site_symmetry_4
  _geom_torsion_publ_flag
 Ag1 O1 N1 C1 -171.30(18) . . . . ?
 Ag1 O1 N1 C5 9.0(3) . . . . ?
 Ag1 O2 N2 C7 -94.8(2) 2_656 . . . ?
 Ag1 O2 N2 C11 84.4(2) 2_656 . . . ?
 Ag1 O4 C15 O3 5.0(4) . . . . ?
 Ag1 O4 C15 C16 -175.5(2) . . . . ?
 Ag1 O5 C13 O6 9.0(4) . . . . ?
 Ag1 O5 C13 C14 -174.3(2) . . . . ?
 Ag2 O1 N1 C1 76.3(3) 2_646 . . . ?
 Ag2 O1 N1 C5 -103.3(2) 2_646 . . . ?
 Ag2 O2 N2 C7 13.5(3) . . . . ?
 Ag2 O2 N2 C11 -167.29(18) . . . . ?
 Ag2 O3 C15 O4 6.9(4) . . . . ?
 Ag2 O3 C15 C16 -172.6(2) . . . . ?
 Ag2 O6 C13 O5 3.1(5) . . . . ?
 Ag2 O6 C13 C14 -173.6(2) . . . . ?
 O1 N1 C1 C2 179.9(2) . . . . ?
 O1 N1 C5 C4 179.4(2) . . . . ?
 O2 N2 C7 C8 178.7(2) . . . . ?
 O2 N2 C11 C10 -179.0(2) . . . . ?
 O3 C15 C16 F7 55.8(4) . . . . ?
 O3 C15 C16 F8 95.5(7) . . . . ?
 O3 C15 C16 F9 166.7(5) . . . . ?
 O3 C15 C16 F10 -147.0(4) . . . . ?
 O3 C15 C16 F11 -45.7(10) . . . . ?
 O3 C15 C16 F12 -47.6(6) . . . . ?
 O4 C15 C16 F7 -123.7(3) . . . . ?
 O4 C15 C16 F8 -84.0(7) . . . . ?
 O4 C15 C16 F9 -12.9(6) . . . . ?
 O4 C15 C16 F10 33.4(5) . . . . ?
 O4 C15 C16 F11 134.7(10) . . . . ?
 O4 C15 C16 F12 132.8(5) . . . . ?
 O5 C13 C14 F1 -116.5(4) . . . . ?
 O5 C13 C14 F2 -52.2(7) . . . . ?
 O5 C13 C14 F3 -6.1(8) . . . . ?
 O5 C13 C14 F4 55.5(4) . . . . ?
 O5 C13 C14 F5 137.5(7) . . . . ?
 O5 C13 C14 F6 157.4(8) . . . . ?
 O6 C13 C14 F1 60.7(4) . . . . ?
 O6 C13 C14 F2 125.0(7) . . . . ?
 O6 C13 C14 F3 171.1(6) . . . . ?
 O6 C13 C14 F4 -127.3(4) . . . . ?
 O6 C13 C14 F5 -45.3(8) . . . . ?
 O6 C13 C14 F6 -25.4(8) . . . . ?
 N1 C1 C2 C3 0.9(4) . . . . ?
 N2 C7 C8 C9 0.7(4) . . . . ?
 N2 C7 C8 C12 -178.6(3) . . . . ?
 C1 N1 C5 C4 -0.2(4) . . . . ?
 C1 C2 C3 C4 -0.6(4) . . . . ?
 C2 C3 C4 C5 -0.1(4) . . . . ?
 C2 C3 C4 C6 179.1(3) . . . . ?
 C3 C4 C5 N1 0.5(4) . . . . ?
 C5 N1 C1 C2 -0.5(4) . . . . ?
 C6 C4 C5 N1 -178.7(3) . . . . ?
 C7 N2 C11 C10 0.2(4) . . . . ?
 C7 C8 C9 C10 -0.5(4) . . . . ?
 C8 C9 C10 C11 0.2(5) . . . . ?
 C9 C10 C11 N2 0.0(4) . . . . ?
 C11 N2 C7 C8 -0.5(4) . . . . ?
 C12 C8 C9 C10 178.7(3) . . . . ?

_shelx_res_file
;
TITL ogh-3mepyno-agtfa-h2o_gau_a.res in P2(1)/c
    ogh-3mepyno-agtfa-h2o_gau.res
    created by SHELXL-2018/1 at 11:24:52 on 27-Jan-2025
REM Old TITL OGH-3MePyNO-AgTFA-H2O_gau in P2(1)/c
REM SHELXT solution in P2(1)/c: R1 0.150, Rweak 0.005, Alpha 0.040
REM <I/s> 0.631 for 231 systematic absences, Orientation as input
REM Formula found by SHELXT: C20 N4 O7 Ag2
CELL 1.54184 8.0513 11.1195 23.3189 90 99.09 90
ZERR 4 0.0001 0.0001 0.0003 0 0.001 0
LATT 1
SYMM -X,0.5+Y,0.5-Z
SFAC C H Ag F N O
UNIT 64 56 8 24 8 24
ISOR 0.02 0.02 F2 F8

L.S. 4
PLAN  5
SIZE 0.04 0.07 0.14
TEMP -123
CONF
BOND
list 4
fmap 2
ACTA
MORE -1
BOND $H
OMIT -2 133.5
REM <olex2.extras>
REM <HklSrc "%.\\OGH-3MePyNO-AgTFA-H2O_gau.hkl">
REM </olex2.extras>

WGHT    0.036500    0.991700
FVAR       0.21704
AG1   3    0.639364    0.301006    0.735257    11.00000    0.04951    0.03385 =
         0.02680    0.00076   -0.00698    0.00159
AG2   3    0.585857    0.560452    0.719650    11.00000    0.03964    0.03293 =
         0.03807    0.00074   -0.01073   -0.00069
PART 1
F1    4    0.419112    0.437347    0.521750    10.50000    0.08093    0.09142 =
         0.02672    0.01609   -0.00477   -0.01705
PART 2
F2    4    0.406606    0.312683    0.524550    10.50000    0.08261    0.15982 =
         0.03191   -0.03159   -0.00456    0.03599
PART 1
F3    4    0.337642    0.260653    0.533945    10.50000    0.13118    0.04651 =
         0.05188   -0.01875   -0.05352    0.02222
PART 2
F4    4    0.212520    0.255949    0.568970    10.50000    0.07145    0.07954 =
         0.08551   -0.00709   -0.03832   -0.02066
PART 1
F5    4    0.193144    0.409676    0.552254    10.50000    0.03135    0.15040 =
         0.04976   -0.01100   -0.01349    0.01594
PART 2
F6    4    0.217009    0.433618    0.544099    10.50000    0.12371    0.05208 =
         0.06026   -0.01705   -0.05342    0.04558
PART 1
F7    4    0.933257    0.603703    0.903942    10.50000    0.05175    0.07588 =
         0.04076   -0.02489   -0.00343   -0.01201
PART 2
F8    4    0.965493    0.525742    0.914523    10.50000    0.05417    0.18453 =
         0.03874   -0.01870    0.00434   -0.02787
PART 1
F9    4    1.043100    0.431958    0.902444    10.50000    0.07869    0.05742 =
         0.05055    0.01476   -0.03412   -0.00634
PART 2
F10   4    1.120829    0.413024    0.872837    10.50000    0.05171    0.04788 =
         0.13391   -0.00607   -0.04801    0.01263
PART 1
F11   4    1.111151    0.579424    0.859709    10.50000    0.04025    0.09890 =
         0.05736    0.03671   -0.00847   -0.04112
PART 2
F12   4    1.131210    0.594179    0.850306    10.50000    0.02187    0.04998 =
         0.05297    0.01453    0.00185   -0.01387
PART 0
O1    6    0.688255    0.087719    0.747566    11.00000    0.03615    0.03428 =
         0.03434    0.00001   -0.01046    0.00455
O2    6    0.549475    0.773234    0.691213    11.00000    0.04156    0.03512 =
         0.02820    0.00295   -0.00864    0.00015
O3    6    0.809223    0.579433    0.788136    11.00000    0.04575    0.03680 =
         0.04044    0.00025   -0.01161   -0.00443
O4    6    0.826558    0.382509    0.808966    11.00000    0.04421    0.03646 =
         0.03475   -0.00223   -0.00546   -0.00142
O5    6    0.508002    0.284764    0.643043    11.00000    0.05583    0.03621 =
         0.03799   -0.00116   -0.01706    0.00341
O6    6    0.437269    0.479798    0.638129    11.00000    0.05501    0.03428 =
         0.03804   -0.00229   -0.01301   -0.00030
N1    5    0.817792    0.034637    0.780611    11.00000    0.02995    0.03517 =
         0.02622    0.00191   -0.00390    0.00266
N2    5    0.482737    0.823954    0.640907    11.00000    0.03118    0.03171 =
         0.02651   -0.00096   -0.00098    0.00146
C1    1    0.836635   -0.085170    0.776455    11.00000    0.03563    0.03342 =
         0.03518   -0.00277   -0.00293   -0.00218
AFIX  43
H1    2    0.758187   -0.130533    0.750348    11.00000   -1.20000
AFIX   0
C2    1    0.968571   -0.141409    0.809791    11.00000    0.04141    0.03497 =
         0.04140    0.00247    0.00180    0.00545
AFIX  43
H2    2    0.982671   -0.225802    0.806422    11.00000   -1.20000
AFIX   0
C3    1    1.082011   -0.075939    0.848519    11.00000    0.03313    0.04816 =
         0.03394    0.00981   -0.00101    0.00683
AFIX  43
H3    2    1.173143   -0.115324    0.871974    11.00000   -1.20000
AFIX   0
C4    1    1.061866    0.047017    0.852846    11.00000    0.03357    0.04326 =
         0.02535    0.00160    0.00024   -0.00146
C5    1    0.927465    0.101119    0.817862    11.00000    0.03541    0.03451 =
         0.02703   -0.00227   -0.00132    0.00068
AFIX  43
H5    2    0.912000    0.185606    0.819994    11.00000   -1.20000
AFIX   0
C6    1    1.178232    0.124223    0.894446    11.00000    0.04340    0.06080 =
         0.03992   -0.00443   -0.01106   -0.00049
AFIX 137
H6A   2    1.210352    0.195507    0.874044    11.00000   -1.50000
H6B   2    1.279229    0.078129    0.909826    11.00000   -1.50000
H6C   2    1.120827    0.149267    0.926536    11.00000   -1.50000
AFIX   0
C7    1    0.390648    0.757355    0.598809    11.00000    0.03380    0.03176 =
         0.03482   -0.00247   -0.00545    0.00017
AFIX  43
H7    2    0.375637    0.673843    0.604896    11.00000   -1.20000
AFIX   0
C8    1    0.318180    0.809534    0.547040    11.00000    0.03904    0.04246 =
         0.03196   -0.00164   -0.00356    0.00680
C9    1    0.343774    0.931734    0.539096    11.00000    0.04454    0.04605 =
         0.03093    0.00604   -0.00083    0.00548
AFIX  43
H9    2    0.296237    0.969798    0.503829    11.00000   -1.20000
AFIX   0
C10   1    0.438924    0.997627    0.582870    11.00000    0.04507    0.03588 =
         0.03685    0.00668    0.00327   -0.00052
AFIX  43
H10   2    0.456393    1.081148    0.577650    11.00000   -1.20000
AFIX   0
C11   1    0.507852    0.942757    0.633625    11.00000    0.03468    0.03481 =
         0.03355   -0.00058    0.00111   -0.00267
AFIX  43
H11   2    0.573102    0.988030    0.663619    11.00000   -1.20000
AFIX   0
C12   1    0.213332    0.734967    0.501507    11.00000    0.06140    0.05636 =
         0.04919   -0.00622   -0.02594    0.00268
AFIX 137
H12A  2    0.222823    0.649996    0.512701    11.00000   -1.50000
H12B  2    0.253089    0.745916    0.464239    11.00000   -1.50000
H12C  2    0.095498    0.760210    0.497794    11.00000   -1.50000
AFIX   0
C13   1    0.435483    0.375722    0.620636    11.00000    0.03696    0.03559 =
         0.02620   -0.00158   -0.00446   -0.00313
C14   1    0.332405    0.358479    0.559557    11.00000    0.06285    0.05816 =
         0.04423   -0.01343   -0.02308    0.01865
C15   1    0.865648    0.489030    0.815864    11.00000    0.02861    0.04178 =
         0.02825   -0.00092   -0.00042   -0.00282
C16   1    1.006636    0.515412    0.867518    11.00000    0.05074    0.05660 =
         0.03839    0.00983   -0.01323   -0.01464
HKLF 4


REM  ogh-3mepyno-agtfa-h2o_gau_a.res in P2(1)/c
REM R1 =  0.0243 for    3427 Fo > 4sig(Fo)  and  0.0259 for all    3668 data
REM    345 parameters refined using     12 restraints

END

WGHT      0.0365      0.9917

REM Highest difference peak  0.516,  deepest hole -0.788,  1-sigma level  0.100
Q1    1   0.6274  0.2167  0.7338  11.00000  0.05    0.52
Q2    1   0.6215  0.4743  0.7295  11.00000  0.05    0.32
Q3    1   0.2851  0.6782  0.4949  11.00000  0.05    0.31
Q4    1   0.4024  0.3719  0.5898  11.00000  0.05    0.31
Q5    1   0.5976  0.3947  0.7296  11.00000  0.05    0.30
;
_shelx_res_checksum                30490
_shelx_hkl_file
;
   0   0  -2 3286.13  120.87
   0   0  -2 4300.30  120.49
   0   0  -3    0.17    0.28
   0   0  -3    0.24    0.21
   0   0  -4 1358.03   34.84
   0   0  -4 1227.52   34.40
   0   0  -5    0.30    0.46
   0   0  -5    0.29    0.33
   0   0  -6 1144.68   31.49
   0   0  -6 1120.88   30.87
   0   0  -7    0.06    0.46
   0   0  -7    0.33    0.36
   0   0  -8  924.13   25.48
   0   0  -8  868.25   24.51
   0   0   8  885.55   25.65
   0   0  -9    0.26    0.49
   0   0   9    0.29    0.68
   0   0 -10  175.02    6.80
   0   0  10  192.59    7.18
   0   0 -11    0.56    0.55
   0   0  11    0.63    0.96
   0   0  12  296.35   10.89
   0   0 -13    9.47    1.31
   0   0 -14  302.26    9.51
   0   0  14  306.95   11.72
   0   0 -14  312.70   10.42
   0   0 -15   -0.33    0.84
   0   0 -15   -0.07    0.57
   0   0  15    1.00    1.03
   0   0 -16  261.33    8.62
   0   0  16  251.48   11.04
   0   0 -16  274.80    9.60
   0   0 -17    0.16    0.69
   0   0  17   -0.49    1.28
   0   0 -17    0.37    0.98
   0   0 -17    0.30    0.66
   0   0 -18   24.49    2.31
   0   0 -18   25.09    1.83
   0   0 -18   21.17    1.73
   0   0 -19    0.27    0.63
   0   0 -19    0.68    1.03
   0   0  19   -0.28    1.42
   0   0 -20   81.46    3.89
   0   0 -20   85.20    4.62
   0   0  20   89.78    6.44
   0   0 -21    0.67    0.75
   0   0 -21    0.28    1.10
   0   0  21    0.31    1.50
   0   0 -22  404.60   12.81
   0   0 -22  398.87   13.68
   0   0  22  379.06   16.34
   0   0 -22  398.30   12.77
   0   0  23    0.30    1.31
   0   0 -23    0.74    0.85
   0   0 -24  174.71    6.44
   0   0 -24  171.23    6.36
   0   0 -25    0.40    0.70
   0   0 -25    0.22    0.71
   0   0 -26   24.09    1.71
   0   0 -26   22.47    1.56
   0   0 -27    0.12    0.52
   0   0 -28    1.91    0.51
   0   0 -29    0.54    0.40
   0  -1   0    0.48    0.24
   0   1   0    0.11    0.10
   0  -1   1   31.23    1.24
   0  -1  -1   31.57    1.26
   0  -1   1   32.08    1.27
   0  -1  -1   34.04    1.20
   0  -1   2    3.39    0.45
   0   1   2    3.34    0.28
   0  -1  -2    3.24    0.51
   0  -1  -2    2.98    0.39
   0  -1  -2    3.51    0.53
   0   1  -3  214.61    6.10
   0  -1  -3  207.55    6.38
   0  -1   3  223.12    6.45
   0  -1  -3  202.50    6.53
   0  -1  -3  206.34    6.51
   0  -1   4   41.44    1.97
   0  -1  -4   48.31    2.16
   0  -1  -4   43.39    1.95
   0   1  -4   44.51    1.75
   0  -1   5 1853.08   50.66
   0  -1  -5 1900.00   50.81
   0  -1  -5 1826.25   50.60
   0   1  -5 1816.73   50.24
   0  -1   6  119.20    4.50
   0  -1  -6  126.89    4.80
   0  -1  -6  120.07    4.48
   0   1  -6  118.49    4.18
   0  -1   7  914.95   26.42
   0  -1  -7  922.64   26.35
   0   1  -7  893.27   25.98
   0  -1  -7  986.72   26.92
   0  -1  -8    1.39    0.67
   0   1  -8    2.02    0.60
   0  -1   8    0.95    0.76
   0   1  -9 1001.71   27.99
   0  -1  -9  974.30   28.42
   0  -1   9 1053.17   28.60
   0  -1  -9  942.91   26.99
   0  -1 -10  403.51   13.07
   0   1 -10  393.03   12.65
   0  -1  10  404.77   13.25
   0  -1 -10  400.48   11.62
   0  -1 -11 1370.82   41.51
   0   1 -11 1418.50   41.19
   0  -1  11 1451.29   41.83
   0  -1 -11 1502.14   39.81
   0   1  11 1396.16   41.68
   0   1  12  716.13   21.85
   0  -1  12  696.92   21.98
   0   1 -12  673.36   21.11
   0   1 -13  516.00   16.05
   0   1 -14  502.90   15.10
   0  -1 -14  527.86   15.19
   0  -1 -14  518.80   16.06
   0   1 -14  544.83   16.31
   0   1  14  488.43   17.41
   0  -1  14  486.64   17.52
   0   1 -15  201.14    6.97
   0  -1 -15  215.14    7.08
   0   1 -15  208.90    7.97
   0  -1 -15  222.10    7.96
   0  -1  15  195.38    9.21
   0   1  15  212.93    9.26
   0   1 -16  238.37    7.90
   0  -1 -16  247.76    7.98
   0  -1 -16  235.05    8.73
   0   1 -16  235.79    8.93
   0   1  16  222.70   10.24
   0  -1  16  232.76   10.49
   0  -1 -17   80.85    3.62
   0   1 -17   82.08    3.61
   0   1 -17   77.37    4.33
   0  -1 -17   77.40    4.21
   0   1  17   84.01    5.58
   0  -1  17   78.64    5.61
   0  -1 -18  375.47   11.69
   0   1 -18  367.91   11.61
   0   1 -18  374.65   12.83
   0  -1 -18  360.74   12.49
   0   1 -18  352.51   11.63
   0  -1  18  361.87   14.91
   0   1  18  361.51   14.82
   0   1  19   26.95    3.42
   0   1 -19   24.99    2.44
   0  -1 -19   24.19    2.37
   0   1 -19   21.15    1.80
   0  -1 -19   27.16    1.99
   0  -1  19   19.06    3.00
   0   1 -19   23.10    1.88
   0  -1 -20  208.74    7.38
   0   1 -20  200.64    7.30
   0   1 -20  199.81    8.27
   0  -1 -20  196.22    8.04
   0   1 -20  196.51    7.31
   0  -1  20  200.82   10.44
   0   1  20  202.23   10.30
   0  -1  21   59.36    5.28
   0   1  21   62.40    5.29
   0  -1 -21   60.89    3.80
   0  -1 -21   58.75    3.15
   0   1 -21   58.27    3.21
   0  -1 -21   63.23    3.31
   0   1 -21   58.18    3.20
   0   1 -22  159.36    6.24
   0  -1 -22  151.12    6.75
   0   1 -22  154.22    6.04
   0  -1 -22  163.97    6.18
   0  -1  22  155.31    9.04
   0   1  22  141.75    8.63
   0  -1  23    1.81    1.56
   0   1  23    5.57    1.94
   0   1 -24  190.76    6.94
   0  -1 -24  187.50    6.88
   0   1 -24  185.51    6.80
   0  -1 -24  188.98    7.45
   0   1 -25   72.25    3.35
   0  -1 -25   69.17    3.31
   0   1 -25   63.82    3.20
   0   1 -26   88.13    3.67
   0   1 -26   86.09    3.69
   0  -1 -26   90.07    3.76
   0   1 -27   32.91    1.96
   0   1 -27   33.84    1.81
   0  -1 -27   30.99    1.84
   0   1 -27   31.17    1.85
   0   1 -28   43.11    2.02
   0  -2   0  441.36   12.59
   0  -2   1   54.83    2.12
   0  -2  -1   53.00    2.16
   0  -2   1   50.00    2.14
   0  -2   2  175.82    5.47
   0  -2   2  165.85    5.35
   0  -2  -2  164.05    5.40
   0   2   2  166.64    5.04
   0   2   2  174.40    5.22
   0  -2  -2  167.43    5.22
   0  -2   3  331.07    9.97
   0   2   3  343.60    9.80
   0  -2  -3  341.36    9.82
   0   2  -3  327.82    9.18
   0  -2   3  318.86    9.93
   0   2   3  333.98    9.37
   0  -2  -4  376.75   11.51
   0   2  -4  384.27   10.52
   0   2   4  382.80   11.16
   0  -2  -4  392.71   11.21
   0  -2   4  381.10   11.32
   0  -2  -4  363.94   11.37
   0   2   4  357.94   10.51
   0   2  -5   35.39    1.51
   0  -2  -5   35.56    1.96
   0  -2   5   38.86    2.15
   0  -2  -5   36.18    2.14
   0  -2  -5   33.02    2.13
   0  -2  -6   49.81    2.45
   0   2  -6   42.97    1.89
   0  -2   6   44.76    2.46
   0  -2  -6   44.07    2.51
   0  -2  -6   46.23    2.63
   0  -2   7  116.66    4.74
   0  -2  -7  116.89    4.75
   0   2  -7  112.92    4.02
   0  -2  -7  110.19    4.56
   0  -2   8  114.34    4.89
   0  -2  -8  115.26    4.88
   0   2  -8  110.52    4.16
   0  -2  -8  112.39    4.75
   0  -2   9  538.37   16.58
   0   2  -9  513.07   15.61
   0  -2  -9  498.82   16.32
   0  -2  10  206.42    7.87
   0   2 -10  188.99    6.92
   0  -2 -10  189.47    7.57
   0  -2 -11  112.58    4.09
   0   2 -11  120.85    5.02
   0   2 -12  508.76   15.26
   0  -2 -12  461.24   14.60
   0   2  13   69.98    4.51
   0  -2 -13   83.75    3.27
   0   2 -13   79.42    3.19
   0  -2 -13   77.06    3.71
   0   2 -13   88.55    4.19
   0   2 -14  573.21   17.25
   0  -2 -14  619.83   17.39
   0  -2  14  576.63   20.11
   0   2  14  563.54   19.77
   0   2 -14  629.33   18.73
   0  -2 -15  418.15   12.59
   0   2 -15  409.96   12.50
   0  -2  15  382.44   15.23
   0   2  15  400.22   15.07
   0   2 -15  437.83   14.00
   0   2 -16  367.26   11.43
   0  -2 -16  377.54   11.56
   0   2  16  349.75   14.06
   0  -2  16  354.49   14.47
   0   2 -16  387.91   12.89
   0  -2 -16  360.04   12.38
   0   2 -17  223.51    7.65
   0  -2 -17  230.92    7.77
   0   2  17  248.25   10.71
   0  -2  17  211.57   10.48
   0   2 -17  228.14    8.94
   0  -2 -17  214.93    8.50
   0  -2 -18   48.75    2.73
   0   2 -18   48.55    2.67
   0   2  18   50.99    4.48
   0  -2  18   49.11    4.66
   0  -2 -18   48.02    3.30
   0  -2 -19   59.58    3.05
   0   2 -19   51.56    2.88
   0  -2  19   57.24    5.14
   0   2  19   51.84    4.72
   0   2 -19   53.25    3.08
   0  -2 -19   53.25    3.49
   0  -2 -20   53.37    2.94
   0   2 -20   52.39    2.89
   0  -2  20   49.73    4.89
   0   2  20   46.22    4.58
   0   2 -20   49.52    2.97
   0  -2 -20   48.35    3.39
   0   2 -21    1.11    0.86
   0  -2 -21    0.14    0.99
   0  -2  21   -0.32    1.44
   0   2  21   -0.88    1.45
   0   2 -21   -0.45    0.79
   0  -2 -21    0.28    0.76
   0   2 -22    1.65    1.03
   0   2  22    2.92    1.70
   0  -2  22    5.33    1.86
   0   2  23   18.61    2.88
   0  -2  23   18.38    3.02
   0  -2 -23   16.79    1.56
   0   2 -23   17.24    1.62
   0  -2 -23   18.54    2.07
   0   2 -23   16.21    1.64
   0   2 -23   15.70    1.71
   0  -2 -24   45.32    2.61
   0   2 -24   42.02    2.48
   0  -2 -24   47.07    3.02
   0   2 -24   46.25    2.71
   0   2 -24   38.93    2.50
   0   2 -25   39.10    2.36
   0   2 -25   45.56    2.45
   0  -2 -25   48.34    2.54
   0   2 -25   44.36    2.57
   0   2 -26   76.33    3.29
   0  -2 -26   72.73    3.28
   0   2 -26   83.67    3.47
   0   2 -26   74.35    3.48
   0   2 -27   80.57    3.25
   0   2 -27   79.64    3.34
   0   2 -28   63.99    2.48
   0   2 -28   63.14    2.56
   0  -3   0    0.35    0.50
   0   3   1  160.26    4.75
   0  -3   1  144.90    5.11
   0  -3  -1  146.98    5.17
   0   3   2   91.61    3.24
   0  -3   2   88.98    3.62
   0  -3   2   90.13    3.46
   0  -3  -2   90.51    3.58
   0   3   2   91.60    3.27
   0   3   3    6.49    0.77
   0   3   3    7.97    0.75
   0  -3   3    7.62    0.98
   0  -3   3    7.65    1.03
   0   3   4  631.04   18.00
   0  -3   4  686.02   19.03
   0  -3   4  634.14   18.70
   0  -3   5   32.37    2.18
   0  -3  -5   37.40    2.42
   0  -3  -5   36.97    2.34
   0  -3   5   37.70    2.33
   0   3   5   33.18    1.53
   0  -3  -5   36.05    2.05
   0   3  -5   34.79    1.30
   0   3  -6  924.07   25.78
   0  -3  -6  930.78   26.94
   0  -3  -6  933.46   27.46
   0  -3  -6  938.39   27.31
   0  -3   6 1012.60   27.43
   0   3  -7   34.03    1.60
   0  -3  -7   32.06    2.20
   0  -3  -7   39.07    2.69
   0  -3  -7   36.89    2.53
   0  -3   7   38.19    2.55
   0  -3  -8  950.51   27.61
   0   3  -8  903.78   26.30
   0  -3  -8  944.96   28.13
   0  -3  -8  952.98   27.82
   0  -3  -9   37.38    2.67
   0  -3   9   44.63    3.10
   0  -3  -9   42.58    2.90
   0  -3  10 1007.34   29.90
   0  -3 -10  977.35   29.54
   0  -3  11    3.94    1.19
   0  -3 -11    7.25    1.48
   0  -3 -11    4.32    0.99
   0   3 -12  569.37   16.74
   0  -3 -12  602.91   16.85
   0  -3 -12  574.72   17.55
   0  -3 -12  569.42   17.41
   0  -3 -13  121.48    4.96
   0   3 -13  121.65    4.26
   0  -3 -13  118.44    4.28
   0  -3  13  114.94    6.35
   0   3 -13  109.03    4.06
   0  -3 -14  351.85   11.39
   0  -3 -14  362.26   10.63
   0   3 -14  347.81   10.53
   0  -3  14  344.75   13.61
   0   3 -14  324.95   10.28
   0  -3 -15  203.65    7.60
   0  -3  15  210.20    9.81
   0   3  15  199.67    9.23
   0   3 -15  192.87    6.51
   0   3 -15  209.39    6.84
   0  -3 -15  206.85    6.89
   0   3 -16  171.33    6.03
   0  -3 -16  172.01    6.08
   0  -3  16  160.50    8.72
   0   3  16  164.75    8.37
   0   3 -17  344.65   11.11
   0  -3 -17  358.20   11.26
   0  -3  17  365.23   15.04
   0   3  17  364.42   14.40
   0  -3 -18   59.95    3.74
   0   3  18   66.06    5.14
   0  -3  18   63.41    5.43
   0  -3 -18   58.57    3.03
   0   3 -18   55.14    2.91
   0   3 -19  330.51   11.10
   0  -3 -19  327.82   11.78
   0   3  19  322.82   13.99
   0  -3  19  329.26   14.66
   0  -3 -19  339.97   10.83
   0   3 -19  332.48   10.72
   0   3 -20   15.64    1.72
   0  -3 -20   11.33    1.83
   0  -3 -20   14.28    1.47
   0   3 -20   14.25    1.46
   0   3  20   12.49    2.41
   0  -3  20    8.10    2.31
   0   3 -21  141.36    5.73
   0  -3  21  132.57    8.41
   0   3  21  133.22    7.99
   0  -3 -21  139.32    6.18
   0  -3 -21  135.70    5.43
   0   3 -21  132.64    5.33
   0   3  22   12.27    2.49
   0  -3  22   18.28    3.05
   0  -3 -23  134.19    5.89
   0   3 -23  135.05    5.54
   0   3 -23  142.48    5.57
   0  -3 -23  137.26    5.32
   0   3 -23  128.64    5.16
   0  -3 -24    4.21    1.16
   0   3 -24    3.73    0.97
   0   3 -24    3.00    0.94
   0   3 -24    4.25    0.87
   0  -3 -24    4.83    0.94
   0   3 -25  101.96    4.34
   0   3 -25  114.48    4.53
   0   3 -25  102.43    4.54
   0  -3 -25  114.06    4.34
   0   3 -25  108.96    4.23
   0  -3 -25  108.75    4.72
   0   3 -26   27.74    1.91
   0   3 -26   27.53    1.82
   0   3 -27   50.78    2.42
   0   3 -27   51.12    2.35
   0   3 -28    2.56    0.53
   0   3 -28    2.83    0.53
   0  -4   0  103.16    4.14
   0  -4  -1 5277.16  140.37
   0  -4   1 5108.95  140.27
   0   4   1 5151.52  140.13
   0  -4   2    3.15    0.76
   0  -4  -2    1.95    0.78
   0   4   2    3.23    0.75
   0  -4   3 3611.91   98.90
   0   4   3 3641.60   98.48
   0  -4   4   53.40    3.00
   0   4   4   53.18    2.35
   0  -4   4   51.89    2.72
   0  -4  -5 1529.17   42.96
   0  -4  -5 1409.36   42.81
   0   4   5 1503.48   41.34
   0  -4   5 1517.03   42.30
   0  -4   5 1551.92   42.78
   0  -4   6    9.17    1.40
   0  -4  -6    8.48    1.42
   0  -4   6    6.14    1.33
   0  -4  -6    6.27    1.46
   0  -4   7  754.67   23.51
   0  -4   7  786.51   23.21
   0  -4  -7  779.53   23.72
   0  -4  -7  759.65   23.45
   0  -4   8   41.72    3.13
   0  -4   8   40.40    2.94
   0  -4  -8   43.13    3.20
   0  -4  -8   37.80    2.93
   0  -4   9  129.00    6.24
   0  -4  -9  128.68    6.01
   0  -4   9  131.18    6.12
   0  -4  -9  122.89    6.20
   0  -4 -10   18.03    2.08
   0  -4 -10   20.42    1.56
   0  -4  10   20.44    2.36
   0  -4  10   19.19    2.34
   0  -4 -11   21.77    1.79
   0  -4  11   20.09    2.45
   0  -4 -11   24.20    1.76
   0  -4  12   16.94    2.46
   0  -4 -12   21.14    1.33
   0   4 -12   20.21    1.31
   0  -4 -12   22.85    1.87
   0  -4  12   19.57    2.57
   0  -4 -12   21.21    1.76
   0  -4  13  114.06    6.82
   0  -4 -13  120.87    5.16
   0  -4 -13  137.26    7.12
   0  -4 -13  121.24    4.38
   0   4 -13  123.28    4.37
   0  -4 -13  116.20    5.02
   0  -4 -14   42.30    2.76
   0  -4  14   38.75    3.89
   0  -4 -14   38.93    2.08
   0   4 -14   40.45    2.08
   0  -4  14   39.66    3.92
   0   4  15  274.16   11.62
   0  -4  15  285.71   12.61
   0  -4 -15  286.85    9.92
   0  -4 -15  277.65    8.88
   0   4 -15  273.25    8.85
   0   4  16   20.24    2.72
   0  -4 -16   17.84    1.45
   0   4 -16   18.23    1.45
   0  -4  16   17.86    2.95
   0  -4 -16   18.78    1.95
   0   4 -17  132.30    5.04
   0  -4 -17  134.40    5.11
   0   4 -17  128.53    6.94
   0   4  17  136.81    7.66
   0  -4  17  140.05    8.46
   0   4 -18    6.42    1.68
   0  -4 -18    8.56    1.11
   0   4 -18    7.77    1.08
   0  -4  18    7.24    2.21
   0   4  18    8.69    2.00
   0  -4 -19  119.35    5.57
   0   4 -19  101.90    4.36
   0  -4 -19  106.33    4.45
   0  -4  19  110.26    7.61
   0   4  19  107.15    6.84
   0   4 -19  107.27    4.88
   0  -4  20   11.40    2.60
   0   4  20   10.98    2.36
   0   4 -20   12.62    1.56
   0  -4 -20   13.13    1.87
   0  -4 -20   11.68    1.28
   0   4 -20    9.69    1.19
   0   4  21   79.95    5.88
   0  -4  21   93.60    6.78
   0  -4 -22   32.65    2.59
   0   4 -22   26.46    2.41
   0  -4 -22   29.61    2.00
   0   4 -22   28.48    1.96
   0   4 -22   27.66    2.16
   0   4 -22   34.75    2.38
   0  -4 -23   91.40    4.46
   0   4 -23   90.48    4.43
   0  -4 -23   90.20    3.85
   0   4 -23   89.97    3.80
   0   4 -23   92.56    4.14
   0   4 -23   89.58    4.15
   0  -4 -24    1.08    0.86
   0   4 -24    1.36    0.94
   0   4 -24    1.01    0.58
   0  -4 -24    0.99    0.61
   0   4 -24    1.74    0.90
   0   4 -24    1.24    0.84
   0  -4 -25   33.21    2.19
   0   4 -25   29.16    2.11
   0   4 -25   32.47    2.05
   0   4 -25   34.55    2.08
   0   4 -26    4.36    0.88
   0   4 -26    3.89    0.80
   0   4 -27    3.17    0.64
   0   4 -27    3.21    0.64
   0   5   0    0.35    0.70
   0  -5   0    0.09    0.62
   0   5   1    0.33    0.64
   0  -5   1    0.69    0.64
   0  -5  -1    0.18    0.77
   0   5   2   75.42    3.45
   0  -5  -2   77.07    3.74
   0  -5   2   77.04    3.63
   0   5   3   28.93    1.89
   0  -5   3   29.08    2.06
   0   5   4  381.92   11.72
   0  -5   4  379.44   12.26
   0  -5  -5   30.44    2.66
   0  -5  -5   33.51    2.80
   0   5   5   34.95    1.99
   0  -5   5   31.66    2.29
   0  -5  -6  424.59   14.34
   0  -5   6  417.75   14.12
   0  -5  -6  413.58   14.24
   0   5   6  391.57   12.25
   0  -5   6  437.05   13.42
   0   5  -7    0.54    0.78
   0  -5  -7    0.96    1.15
   0  -5   7    1.73    0.86
   0  -5  -7    1.24    0.66
   0  -5   7    1.74    1.00
   0  -5  -7    0.15    1.01
   0  -5   8  914.19   28.34
   0   5  -8  923.76   26.46
   0  -5  -8  909.76   26.03
   0  -5   8  928.45   27.38
   0  -5  -8  877.27   28.06
   0  -5  -9  271.56    8.94
   0   5  -9  284.09    9.44
   0  -5   9  277.94   10.26
   0  -5   9  257.33   10.92
   0  -5 -10  252.35    8.56
   0  -5  10  258.92   10.03
   0   5 -10  260.85    9.07
   0  -5  11  327.65   13.19
   0   5 -11  345.69   11.24
   0  -5  11  325.69   12.19
   0  -5 -11  314.73   12.34
   0  -5 -11  314.48   10.55
   0  -5 -12   77.48    3.89
   0  -5 -12   76.17    4.97
   0  -5  12   77.14    5.52
   0  -5 -12   73.85    3.71
   0  -5 -13  297.66   10.37
   0  -5  13  299.12   13.11
   0   5 -13  297.10    9.24
   0  -5 -13  291.09   10.21
   0  -5 -14   34.84    2.57
   0  -5  14   30.52    3.74
   0   5 -14   33.66    1.88
   0  -5 -14   31.71    2.53
   0  -5 -14   35.91    3.83
   0   5  15  194.82    9.46
   0   5 -15  206.16    6.94
   0  -5 -15  214.87    8.08
   0  -5  15  214.36   10.88
   0   5  16   18.17    2.61
   0   5 -16   19.74    1.49
   0   5 -16   15.82    2.53
   0  -5  16   19.88    3.22
   0  -5 -16   19.79    2.13
   0   5 -17  112.49    5.56
   0  -5  17   92.95    7.08
   0   5  17   96.98    6.38
   0   5 -17   86.77    5.84
   0   5 -17  103.99    4.15
   0  -5 -17  100.34    5.00
   0   5 -18    2.18    0.67
   0   5  18   -0.26    1.30
   0  -5  18    2.44    1.72
   0   5 -18    2.01    1.07
   0   5 -18    3.46    1.44
   0   5 -18    1.96    1.33
   0   5 -19  191.78    7.42
   0   5 -19  175.40    8.90
   0  -5 -19  205.11    8.17
   0  -5  19  197.69   10.91
   0   5  19  189.43    9.61
   0   5 -19  216.53    8.40
   0   5 -19  200.86    6.93
   0  -5  20   44.85    4.85
   0   5  20   41.58    4.07
   0   5 -21  164.49    6.42
   0   5 -21  171.65    6.04
   0   5 -21  163.47    6.48
   0   5 -21  166.61    7.04
   0  -5 -21  172.88    7.00
   0   5 -22   38.30    2.52
   0   5 -22   47.28    2.38
   0   5 -22   43.80    3.02
   0  -5 -22   43.38    2.93
   0   5 -22   39.84    2.60
   0   5 -23  144.29    6.01
   0   5 -23  150.91    5.67
   0  -5 -23  153.21    6.00
   0   5 -23  142.80    5.68
   0   5 -24   59.79    3.13
   0   5 -24   58.22    2.86
   0  -5 -24   53.67    2.94
   0   5 -24   54.84    2.87
   0   5 -25   66.56    3.17
   0   5 -25   68.54    3.01
   0  -5 -25   68.56    3.10
   0   5 -25   69.56    3.08
   0   5 -26   29.94    1.75
   0   5 -26   30.73    1.67
   0   5 -27   33.87    1.61
   0   5 -27   38.94    1.67
   0   6   0  778.10   23.45
   0  -6   0  784.12   23.43
   0   6  -1   59.03    3.45
   0   6   1   57.43    3.24
   0  -6  -1   54.69    3.28
   0  -6   1   55.61    3.21
   0   6   2   80.34    3.94
   0  -6  -2   83.02    3.34
   0  -6   2   86.74    4.19
   0   6  -2   85.68    3.58
   0  -6   3   12.26    1.51
   0   6  -3   14.41    1.36
   0  -6  -3   13.24    1.20
   0   6   3   13.16    1.41
   0  -6   4   77.04    4.03
   0   6   4   83.96    3.80
   0   6  -4   82.06    3.62
   0  -6  -4   82.02    3.40
   0  -6   5   56.04    3.26
   0   6   5   48.44    2.73
   0   6  -5   54.17    2.83
   0  -6  -5   44.92    3.62
   0  -6  -5   52.05    2.58
   0   6  -6    1.82    0.87
   0  -6   6    1.82    0.60
   0  -6  -6    2.62    0.78
   0  -6   6    2.83    0.91
   0  -6   7  115.20    5.25
   0  -6  -7  109.82    6.05
   0   6  -7  111.47    4.80
   0  -6   7  108.80    4.18
   0  -6  -7  111.06    4.45
   0  -6   8    8.73    1.43
   0  -6  -8   11.07    2.03
   0   6  -8    9.80    1.46
   0  -6  -8    7.45    1.69
   0  -6   8    8.57    1.00
   0  -6  -8    8.48    1.12
   0  -6   9  482.44   15.91
   0  -6   9  467.25   14.36
   0  -6  -9  486.42   17.11
   0  -6  -9  484.90   17.32
   0  -6  -9  484.34   14.80
   0   6  -9  495.01   15.43
   0   6 -10   74.68    4.10
   0  -6  10   74.63    3.37
   0  -6 -10   79.97    5.16
   0  -6 -10   86.41    5.56
   0  -6  10   75.08    5.43
   0  -6 -10   80.26    3.78
   0   6 -11  289.61    9.91
   0  -6 -11  278.30   11.28
   0  -6  11  249.25    8.53
   0  -6 -11  261.58    9.11
   0  -6  11  251.20   11.72
   0  -6  12  112.79    7.28
   0   6 -12  121.09    5.71
   0  -6 -12  108.95    5.04
   0  -6 -12  122.70    6.82
   0  -6 -12  115.82    5.21
   0  -6  13  315.62   14.55
   0  -6 -13  364.92   14.11
   0  -6 -13  338.77   11.67
   0   6 -13  344.13   12.19
   0  -6 -13  332.54   11.48
   0   6 -14   54.24    4.44
   0  -6 -14   56.20    3.54
   0  -6  14   61.76    5.55
   0   6 -14   59.05    3.88
   0  -6 -14   51.21    3.32
   0  -6  15  152.30    9.44
   0   6  15  155.13    8.16
   0   6 -15  163.96    8.41
   0  -6 -15  172.46    7.07
   0   6 -15  169.88    7.44
   0   6  16  152.16    8.06
   0  -6  16  136.91    9.07
   0   6 -16  142.28    7.89
   0  -6 -16  156.54    6.68
   0   6 -16  166.13    7.24
   0  -6 -17   98.13    4.91
   0  -6  17   95.17    7.26
   0   6  17   91.17    5.99
   0   6 -17   89.38    4.32
   0   6 -17   90.89    5.12
   0   6 -17   86.90    5.83
   0   6 -18   55.43    4.54
   0   6  18   59.69    4.68
   0  -6  18   54.03    5.32
   0   6  18   52.84    3.24
   0   6 -18   57.17    3.26
   0   6 -18   62.48    4.02
   0   6 -18   58.88    3.19
   0  -6  19   90.54    6.89
   0   6  19   95.41    6.07
   0   6 -19   84.17    5.56
   0   6 -20    0.69    1.07
   0   6 -20    0.99    0.88
   0  -6 -20    0.50    0.95
   0   6 -20    0.47    0.87
   0   6 -21   -0.12    1.09
   0  -6 -21    1.36    1.01
   0   6 -21    0.47    0.71
   0   6 -21    0.88    0.80
   0   6 -22    0.77    0.92
   0   6 -22    0.17    0.72
   0  -6 -22    1.77    0.95
   0   6 -22    0.89    0.76
   0   6 -23   22.12    1.93
   0   6 -23   21.82    1.76
   0  -6 -23   22.65    1.80
   0   6 -23   24.57    1.77
   0   6 -24    1.35    0.84
   0   6 -24    1.49    0.75
   0   6 -24    2.35    0.74
   0  -6 -24    1.50    0.66
   0  -6 -25   25.01    1.52
   0   6 -25   29.52    1.78
   0   6 -26    4.37    0.62
   0   6 -26    4.07    0.59
   0  -7   0    0.26    0.55
   0   7   0    0.31    0.61
   0  -7   1   17.26    1.37
   0   7  -1   13.46    1.26
   0   7   1   16.38    1.34
   0  -7  -1   14.49    1.30
   0   7  -1   16.40    1.54
   0  -7  -2   23.36    1.68
   0   7  -2   23.87    2.45
   0   7   2   26.18    2.23
   0  -7   2   24.52    1.60
   0   7   2   25.42    1.61
   0   7  -2   20.91    1.62
   0   7  -2   25.84    1.96
   0   7  -3  117.26    4.87
   0  -7   3  112.38    4.39
   0  -7   3  118.02    5.45
   0   7   3  118.44    4.34
   0   7  -3  128.94    6.15
   0   7   3  114.93    5.25
   0  -7  -3  119.18    4.60
   0  -7   4    1.02    0.81
   0  -7   4    1.11    0.57
   0  -7  -4    0.15    0.64
   0   7   4    0.33    0.60
   0   7  -4    0.69    1.01
   0   7  -4    0.18    0.82
   0   7  -5  598.44   18.07
   0   7   5  612.13   17.19
   0  -7  -5  572.63   20.29
   0  -7  -5  606.93   17.67
   0  -7  -5  620.66   20.39
   0   7  -5  606.94   19.82
   0  -7   5  582.04   17.36
   0  -7  -6   10.70    1.36
   0  -7  -6    9.61    1.97
   0   7  -6    9.25    1.79
   0   7  -6   12.23    1.58
   0  -7   6   12.18    1.24
   0  -7  -6    9.67    1.94
   0   7  -7  477.85   16.51
   0  -7  -7  457.20   16.82
   0  -7  -7  459.09   16.84
   0   7  -7  461.64   14.76
   0  -7  -7  455.53   14.23
   0  -7   7  451.06   13.85
   0   7  -8    0.64    1.15
   0  -7  -8   -0.23    1.23
   0   7  -8    0.72    1.06
   0  -7  -8    2.30    1.29
   0  -7  -8    0.65    0.77
   0  -7   8   -0.29    0.64
   0   7  -9  514.82   18.05
   0  -7  -9  494.89   18.32
   0  -7  -9  504.98   18.27
   0   7  -9  522.46   16.37
   0  -7  -9  488.73   15.54
   0  -7   9  492.21   15.05
   0  -7 -10    5.84    1.92
   0   7 -10    7.88    1.98
   0   7 -10   10.73    1.85
   0  -7 -10   10.83    2.06
   0  -7  10   11.22    1.23
   0  -7 -10   11.11    1.47
   0   7 -11  511.52   18.48
   0  -7 -11  531.74   18.71
   0   7 -11  548.94   17.10
   0  -7 -11  522.11   16.15
   0  -7  11  480.08   15.25
   0   7 -12   34.67    3.08
   0  -7 -12   32.98    2.66
   0   7 -12   31.26    3.48
   0  -7 -12   29.74    2.44
   0   7 -13  631.03   19.90
   0  -7 -13  615.11   19.17
   0   7 -13  589.05   21.30
   0  -7 -13  587.47   18.89
   0   7 -14   22.53    1.89
   0  -7 -14   26.45    2.49
   0   7 -14   19.67    2.96
   0   7 -14   24.87    2.74
   0  -7 -14   26.46    2.38
   0   7 -15  238.12    8.23
   0  -7 -15  227.93    8.92
   0   7  15  219.42   10.14
   0   7 -15  227.75    8.25
   0   7 -15  223.35   10.64
   0   7 -15  241.96    9.58
   0   7 -16   59.16    3.24
   0   7 -16   54.73    4.67
   0   7 -16   59.42    3.32
   0  -7 -16   60.88    3.74
   0   7 -16   62.35    4.21
   0   7 -17   65.32    4.17
   0   7 -17   56.29    4.67
   0   7 -17   58.88    3.31
   0   7 -18  133.66    5.37
   0   7 -18  131.42    7.29
   0   7  18  127.05    5.54
   0   7 -19   38.14    2.44
   0   7 -19   43.57    3.22
   0   7  19   35.99    2.54
   0   7 -19   36.66    2.49
   0  -7 -20  106.48    4.92
   0   7 -20  110.10    4.53
   0   7 -20  109.56    5.24
   0   7 -20  101.88    4.55
   0  -7 -21    3.30    1.06
   0   7 -21    2.25    0.81
   0   7 -21    3.40    1.24
   0   7 -21    2.63    0.89
   0  -7 -22   93.83    4.02
   0   7 -22   94.95    3.84
   0   7 -22   97.29    4.34
   0   7 -22   90.41    3.96
   0  -7 -23   -0.90    0.63
   0   7 -23   -0.38    0.64
   0   7 -23   -0.07    0.72
   0   7 -23    0.11    0.61
   0   7 -24   60.00    2.75
   0   7 -24   64.71    2.57
   0   7 -25    0.97    0.42
   0  -8   0  994.67   28.52
   0   8   0  992.79   30.37
   0   8   0  992.10   28.28
   0   8  -1  136.59    5.63
   0  -8  -1  136.45    5.31
   0  -8   1  135.60    5.26
   0   8  -1  136.34    6.70
   0   8   1  134.04    6.42
   0   8  -1  133.74    5.18
   0   8   1  136.93    5.10
   0   8   2  964.48   26.98
   0   8  -2  924.38   27.19
   0   8  -2  930.60   27.72
   0  -8  -2  968.50   27.36
   0  -8   2  931.86   27.15
   0   8  -2  980.82   29.65
   0   8   2  943.29   28.82
   0   8  -3   91.50    4.11
   0   8   3   96.74    3.84
   0  -8  -3   91.47    4.12
   0   8  -3   94.17    4.46
   0  -8   3   91.71    3.96
   0   8  -3   87.28    5.43
   0   8  -4  805.42   24.20
   0  -8  -4  829.85   27.61
   0  -8  -4  855.71   24.33
   0   8  -4  827.81   24.76
   0  -8   4  806.63   23.92
   0   8  -4  882.75   27.03
   0  -8  -4  850.87   27.43
   0   8  -5   83.32    4.00
   0  -8  -5   79.73    5.72
   0   8  -5   83.05    5.47
   0  -8  -5   87.46    5.81
   0   8  -5   86.57    4.33
   0  -8  -5   84.07    3.95
   0  -8   5   80.43    3.63
   0  -8  -6  327.59   13.59
   0  -8  -6  342.57   13.63
   0   8  -6  348.15   13.37
   0   8  -6  329.30   11.33
   0  -8   6  303.38   10.29
   0  -8  -6  336.87   10.87
   0  -8  -7   37.58    2.55
   0  -8  -7   41.20    3.99
   0  -8  -7   39.72    3.97
   0   8  -7   34.47    2.84
   0   8  -7   39.89    2.25
   0  -8   7   34.79    2.21
   0   8  -8  233.60   10.49
   0  -8  -8  229.40   10.65
   0  -8  -8  218.38   10.49
   0  -8  -8  221.92    8.15
   0   8  -8  216.24    8.65
   0   8  -8  228.97    7.64
   0  -8   8  215.02    7.57
   0   8  -9   28.23    3.34
   0  -8  -9   27.21    3.38
   0  -8  -9   28.93    3.50
   0   8  -9   29.46    2.70
   0  -8  -9   25.32    2.24
   0   8  -9   32.85    2.11
   0  -8   9   24.39    1.83
   0   8 -10  144.56    7.90
   0  -8 -10  135.23    5.73
   0   8 -10  137.61    6.37
   0   8 -10  133.35    5.26
   0  -8  10  122.38    4.98
   0   8 -11    0.09    0.82
   0   8 -11    0.54    1.29
   0  -8 -11    1.19    0.98
   0   8 -11    0.16    1.27
   0  -8 -12   41.82    2.93
   0   8 -12   36.48    3.94
   0   8 -12   44.32    3.50
   0   8 -12   38.23    2.52
   0  -8 -12   40.90    3.04
   0   8 -13    1.51    1.29
   0   8 -13    1.77    0.92
   0   8 -13    0.39    0.78
   0   8 -13    2.46    1.59
   0  -8 -13    1.34    1.11
   0  -8 -13    0.38    1.02
   0  -8 -14  126.73    5.91
   0  -8 -14  129.13    6.00
   0   8 -14  131.51    5.49
   0   8 -14  133.03    6.61
   0   8 -14  145.05    5.48
   0   8 -14  121.81    7.50
   0   8 -15    4.96    1.70
   0   8 -15    3.98    1.68
   0   8 -16  247.11    8.46
   0   8 -16  231.37   10.90
   0  -8 -17   23.18    2.15
   0   8 -17   21.63    2.44
   0   8  17   17.04    1.82
   0   8 -17   18.73    1.74
   0   8 -17   20.38    1.75
   0   8 -18   98.71    5.05
   0   8  18   93.98    4.42
   0   8 -18   92.83    4.23
   0   8 -18   99.75    4.18
   0   8  19    7.18    1.16
   0   8 -19    7.95    1.19
   0  -8 -19    7.30    1.35
   0   8 -19    5.56    1.45
   0   8 -19    7.45    1.10
   0   8  20   44.52    2.51
   0   8 -20   55.37    2.77
   0  -8 -20   48.06    2.81
   0   8 -20   53.33    3.15
   0   8 -20   56.17    2.66
   0   8 -21    6.25    0.98
   0  -8 -21    5.93    1.04
   0   8 -21    8.33    0.93
   0   8 -21    7.13    1.23
   0   8 -22   35.55    1.75
   0   8 -22   36.53    2.16
   0   8 -22   35.48    1.93
   0  -8 -22   29.74    1.73
   0   8 -23    7.34    0.89
   0  -9   0    0.66    0.68
   0   9   0   -0.08    0.68
   0   9   0    0.20    0.96
   0  -9   1    2.60    0.86
   0  -9  -1    2.87    0.92
   0   9  -1    2.88    0.89
   0   9  -1    4.11    1.42
   0  -9  -2    0.59    0.80
   0  -9   2    0.46    0.70
   0   9  -2    0.22    1.01
   0   9  -2    0.68    0.76
   0   9  -3   67.37    3.43
   0  -9   3   68.47    3.44
   0  -9  -3   69.63    3.54
   0   9  -3   64.33    3.80
   0  -9  -3   59.51    5.19
   0   9  -3   66.05    4.89
   0  -9  -3   65.97    5.26
   0   9  -4   52.51    3.13
   0  -9  -4   58.72    5.04
   0  -9  -4   61.46    3.32
   0  -9   4   56.02    3.05
   0   9  -4   58.22    3.58
   0  -9  -4   51.01    4.64
   0   9  -4   63.98    4.83
   0   9  -5  161.55    6.39
   0  -9  -5  147.77    8.65
   0  -9   5  160.28    6.15
   0  -9  -5  167.78    6.52
   0   9  -5  166.16    6.98
   0  -9  -5  158.36    8.67
   0   9  -5  177.20    8.81
   0   9  -6   43.95    2.88
   0  -9  -6   43.93    4.31
   0  -9   6   40.61    2.51
   0  -9  -6   45.69    2.90
   0   9  -6   40.91    3.13
   0   9  -6   50.43    4.48
   0  -9  -6   38.93    4.02
   0   9  -7  249.06    9.13
   0  -9  -7  273.54   12.01
   0  -9  -7  263.33    9.17
   0   9  -7  284.33   12.04
   0  -9  -7  244.78   11.59
   0   9  -7  252.10    9.67
   0  -9   7  237.74    8.51
   0  -9   8   95.90    4.18
   0  -9  -8  101.71    4.74
   0  -9  -8   92.94    6.47
   0   9  -8   94.14    5.13
   0   9  -8   93.02    4.76
   0  -9  -9   76.36    4.10
   0   9  -9   76.93    4.63
   0   9  -9   87.18    6.21
   0  -9  -9   89.85    6.18
   0  -9 -10   52.04    3.31
   0   9 -10   53.84    4.81
   0   9 -10   55.25    2.98
   0   9 -10   51.58    3.75
   0   9 -11    9.01    1.25
   0   9 -11    9.14    1.88
   0   9 -11    9.65    2.33
   0  -9 -11    7.98    1.52
   0   9 -12   79.56    4.86
   0  -9 -12   92.59    4.69
   0   9 -12   89.30    6.23
   0  -9 -12   84.46    4.47
   0   9 -13   11.83    2.37
   0   9 -14  185.51    9.60
   0   9 -14  199.84    7.26
   0  -9 -14  203.31    7.84
   0  -9 -15    0.35    0.90
   0   9 -15    1.34    1.36
   0   9 -15    0.36    0.78
   0   9 -16   87.44    3.97
   0  -9 -16   87.79    4.27
   0   9 -16   82.90    4.67
   0   9 -17   14.61    1.94
   0   9 -17   19.20    1.65
   0   9  17   17.49    1.76
   0   9  18   54.36    2.91
   0   9 -18   53.75    2.78
   0   9 -18   49.70    3.20
   0   9 -19   22.57    1.95
   0  -9 -19   20.12    1.61
   0   9 -19   23.91    1.66
   0   9  19   19.58    1.57
   0   9 -20   51.01    2.48
   0   9 -20   46.64    2.57
   0   9 -21   37.94    1.92
   0   9 -21   35.76    2.04
   0   9 -22   53.21    2.26
   0 -10   0   23.55    2.05
   0 -10  -1  120.61    5.21
   0 -10   1  115.01    5.07
   0  10  -1  117.99    6.76
   0 -10  -1  119.19    7.48
   0 -10  -2   47.21    4.73
   0 -10   2   47.55    2.93
   0 -10  -2   48.90    3.01
   0  10  -2   45.96    4.19
   0 -10  -2   48.95    4.65
   0 -10  -3   72.81    5.86
   0 -10  -3   75.17    5.78
   0  10  -3   81.14    5.68
   0 -10   3   77.48    3.81
   0 -10  -3   74.08    3.90
   0 -10  -4   12.82    1.65
   0 -10  -4   13.78    2.66
   0  10  -4   10.00    1.38
   0 -10   4   11.27    1.44
   0  10  -4   13.20    2.39
   0 -10  -4   13.08    2.45
   0  10  -5    4.41    1.10
   0 -10  -5    3.61    1.65
   0  10  -5    5.89    1.87
   0 -10  -5    4.16    1.11
   0 -10   5    5.51    1.08
   0 -10  -6   46.83    2.98
   0 -10   6   41.44    2.60
   0  10  -6   47.74    2.91
   0  10  -6   45.21    4.35
   0 -10  -6   43.57    4.29
   0  10  -6   44.34    3.31
   0  10  -7    0.58    1.09
   0  10  -7    1.17    0.93
   0 -10  -7    2.08    1.02
   0 -10   7    1.12    0.75
   0 -10  -7    1.10    1.28
   0  10  -7    0.28    1.20
   0  10  -8   70.50    4.36
   0 -10  -8   84.31    6.05
   0  10  -8   82.14    6.01
   0 -10  -8   75.23    4.04
   0  10  -9   23.73    3.30
   0  10 -10  122.49    7.45
   0  10 -10  111.77    5.23
   0 -10 -11   16.29    1.93
   0  10 -11   15.03    2.10
   0 -10 -11   14.31    1.77
   0  10 -11   14.74    2.57
   0  10 -11   13.98    1.82
   0 -10 -12  121.25    5.43
   0 -10 -12  131.35    5.57
   0  10 -12  120.16    5.48
   0  10 -12  119.27    5.94
   0  10 -13   19.39    1.63
   0  10 -13   16.34    1.90
   0 -10 -13   17.91    1.91
   0  10 -13   17.35    2.17
   0 -10 -13   15.45    1.86
   0  10 -14  106.62    4.23
   0  10 -14   90.83    4.50
   0 -10 -14  105.35    4.60
   0  10 -14   86.59    4.87
   0  10 -15   10.55    1.73
   0 -10 -15   10.80    1.41
   0  10 -15    8.20    1.40
   0  10  15    9.42    1.39
   0  10 -15   10.92    1.23
   0  10  16   69.09    3.42
   0  10 -16   67.69    3.34
   0  10 -16   66.29    3.69
   0  10 -17    1.12    0.91
   0  10 -17    2.74    0.85
   0  10  17    0.23    0.69
   0  10 -18   34.05    1.85
   0  10 -18   29.68    2.08
   0  10  18   29.58    1.84
   0  10 -19    6.34    0.99
   0  10 -19    6.15    0.77
   0  10 -20    1.08    0.49
   0 -11   0   -0.28    1.60
   0 -11   0    0.31    1.29
   0 -11  -1   24.85    3.32
   0 -11   1   21.29    3.16
   0 -11  -1   27.67    3.63
   0 -11  -2   50.85    4.64
   0 -11   3   12.40    1.48
   0 -11  -3   14.48    2.51
   0 -11   4   68.13    3.45
   0 -11  -4   69.35    5.39
   0 -11   5    4.44    0.92
   0 -11  -5    4.70    1.25
   0 -11   6   44.77    2.59
   0 -11  -6   51.65    3.11
   0 -11  -7    2.51    1.07
   0  11  -8  197.80    6.96
   0 -11  -8  190.69    7.44
   0 -11  -9    5.68    1.30
   0  11  -9    6.64    1.16
   0 -11 -10  327.43   10.66
   0  11 -10  300.04   10.11
   0 -11 -10  319.38   10.70
   0 -11 -11   14.55    1.62
   0  11 -11   13.51    1.44
   0 -11 -11   13.26    1.64
   0  11 -12  198.26    6.97
   0 -11 -12  208.03    7.31
   0 -11 -13    0.23    0.80
   0  11 -13    0.52    0.69
   0  11 -14  102.12    4.06
   0 -11 -14  116.70    4.33
   0  11  14  113.29    4.63
   0  11 -15    7.46    0.89
   0  11  15    8.78    1.18
   0  11  16   43.55    2.31
   0  11  17   14.93    1.15
   0 -12   0   40.67    2.54
   0 -12   1  203.09    7.19
   0 -12  -1  196.79    7.29
   0 -12  -2   70.99    3.60
   0 -12   2   68.75    3.36
   0 -12  -3  221.45    7.86
   0 -12   3  213.63    7.43
   0 -12  -4   50.02    2.89
   0 -12   4   43.21    2.44
   0 -12   5  101.46    4.02
   0 -12  -5  109.65    4.68
   0 -12  -6   21.36    1.93
   0 -12  -7   57.28    3.14
   0 -12  -8   19.89    1.82
   0 -12  -8   18.81    1.68
   0 -12  -9   10.02    1.34
   0 -12  -9   10.88    1.28
   0 -12 -10    6.52    1.01
   0  12  11   -0.08    0.78
   0 -12 -11    0.23    0.53
   0  12  12    0.52    0.69
   0 -12 -12   -0.18    0.48
   0  12  13   23.22    1.72
   0  12  14   -0.11    0.59
   0 -13   0   -0.06    0.53
   0 -13   1    0.11    0.57
   0 -13  -1    0.81    0.56
   0 -13  -2    3.65    0.82
   0 -13   2    3.19    0.62
   0  13   2    3.19    0.80
   0 -13  -3    7.68    1.06
   0  13   3    6.85    1.04
   0  13   4    9.90    1.24
   0 -13  -4   11.78    1.27
   0 -13  -5    1.07    0.63
   0 -13  -5    0.71    0.61
   0  13   5    1.67    0.77
   0 -13  -6   20.01    1.55
   0  13   6   21.33    1.69
   0 -13  -6   17.94    1.34
   0 -13  -7    9.14    0.95
   0  13   7   14.18    1.37
   0  13   8   21.07    1.64
   0  13   9   19.68    1.51
   0  13  10   21.71    1.51
   1   0 -29    0.53    0.46
   1   0 -28   13.12    0.95
   1   0 -26   11.71    1.31
   1   0 -26   14.70    1.29
   1   0 -25    0.08    0.69
   1   0 -25    0.23    0.75
   1   0 -24  100.64    4.38
   1   0 -24   97.71    4.27
  -1   0  23   -0.30    1.42
   1   0 -22  187.85    7.04
  -1   0  22  195.22   10.33
   1   0 -22  191.41    7.07
   1   0 -21    0.19    0.81
  -1   0  21    1.23    1.72
   1   0 -21    1.40    1.00
   1   0 -21    0.94    0.78
   1   0 -20  368.56   11.97
   1   0 -20  359.62   12.57
   1   0 -20  380.04   11.96
  -1   0  20  370.21   15.56
   1   0 -19    0.24    0.86
   1   0 -19    0.63    0.82
  -1   0  19   -0.28    1.13
   1   0 -19    0.08    0.64
   1   0 -19    0.21    0.63
   1   0 -19    0.26    0.73
  -1   0  18  353.84   14.56
   1   0 -18  358.68   11.32
   1   0 -18  369.89   12.02
   1   0 -18  358.84   11.26
   1   0 -18  338.70   10.95
   1   0 -18  346.02   11.17
   1   0 -17    0.91    0.61
   1   0 -17   -0.37    0.97
   1   0 -17    0.21    0.64
   1   0 -17    0.86    0.84
   1   0 -17    0.59    0.63
  -1   0  16  675.44   21.97
   1   0 -16  656.15   19.33
   1   0 -16  665.59   18.62
   1   0 -16  628.67   18.54
   1   0 -16  597.12   18.42
   1   0 -16  618.51   18.49
  -1   0  15   -1.01    1.14
   1   0 -15    0.83    0.56
   1   0 -15    0.50    0.56
   1   0 -15    0.46    0.79
   1   0 -15   -0.13    0.62
   1   0 -15   -0.25    0.86
  -1   0  14 1456.66   43.54
   1   0 -14 1538.68   40.83
   1   0 -14 1372.96   40.82
   1   0 -14 1525.88   41.52
   1   0 -14 1488.64   40.82
   1   0 -14 1463.33   40.77
   1   0 -13    0.21    0.49
   1   0 -13   -0.26    0.63
   1   0 -13    1.12    1.19
   1   0 -12 1820.18   49.38
  -1   0  12 1679.47   50.67
   1   0 -11    0.63    0.64
   1   0 -11   -0.06    0.48
   1   0 -10  130.39    4.94
   1   0 -10  122.19    4.48
  -1   0  10  137.16    5.36
   1   0  -9    0.20    0.61
   1   0  -9    0.74    0.50
  -1   0   9    0.17    0.55
   1   0  -8    3.55    0.74
   1   0  -8    3.24    0.61
  -1   0   8    5.52    0.88
   1   0  -7    0.26    0.42
  -1   0   7    0.13    0.48
   1   0  -6 1930.39   53.11
  -1   0   6 1994.82   53.63
   1   0  -5   -0.23    0.39
  -1   0   5    0.18    0.38
   1   0  -4  187.93    5.63
   1   0  -3    0.02    0.33
   1   0  -3    0.37    0.36
   1   0  -2 1918.03   50.34
   1   0  -2 1873.71   50.55
   1   0  -2 1794.16   50.36
   1   0  -1    0.29    0.29
   1   0  -1    0.11    0.45
  -1   0   0 3016.97   82.45
   1   0   0 3093.49   82.44
   1   0   1    0.19    0.36
  -1   0  -1   -0.11    0.51
  -1   0  -2  815.83   23.04
   1   0   2  816.26   22.62
   1   0   3    0.08    0.45
  -1   0  -3    0.07    0.76
   1   0   4 6416.01  173.03
   1   0   5   -0.23    0.63
  -1   0  -6  512.80   14.37
   1   0   6  366.04   12.19
  -1   0  -7   -0.15    0.63
   1   0   7   -0.08    0.67
  -1   0  -8 3245.33   87.62
   1   0   8 3137.89   87.62
  -1   0  -9    0.10    0.61
   1   0   9    0.10    0.78
  -1   0 -10 1873.07   51.91
   1   0  10 1799.37   52.00
   1   0  11   -0.27    0.88
  -1   0 -12  290.35    9.94
   1   0  13    0.17    0.87
  -1   0 -13   -0.55    0.92
   1   0  14  222.10    9.48
  -1   0 -14  221.48    8.32
   1   0  15    1.04    1.09
  -1   0 -15   -0.13    1.01
   1   0  16    6.84    1.75
  -1   0 -16    5.18    1.38
  -1   0 -17   -0.09    0.76
   1   0  17    1.49    1.22
  -1   0 -17    0.56    0.98
  -1   0 -18   17.51    1.59
   1   0  18   18.17    2.89
  -1   0 -18   16.49    2.13
  -1   0 -19    0.28    0.70
   1   0  19   -0.28    1.24
  -1   0 -19    0.15    1.19
  -1   0 -20   49.58    2.92
   1   0  20   51.36    4.74
  -1   0 -20   51.99    3.62
  -1   0 -21    1.07    0.78
  -1   0 -21   -0.45    1.33
   1   0  21    0.30    1.30
   1   0  22    0.88    1.21
  -1   0 -23    0.89    0.80
  -1   0 -23    0.09    0.72
  -1   0 -23    1.65    1.19
  -1   0 -24    1.27    0.78
  -1   0 -24    3.18    0.89
  -1   0 -25    0.07    0.60
  -1   0 -25    0.37    0.62
  -1   0 -26    0.45    0.50
  -1   0 -26    0.51    0.61
  -1   0 -27   -0.31    0.51
  -1   0 -28    0.61    0.44
   1   1 -29    0.71    0.45
   1  -1 -29    0.77    0.46
   1   1 -28    0.70    0.48
   1   1 -28    0.39    0.43
   1   1 -27    6.26    0.92
   1   1 -27    6.06    0.86
   1   1 -26    0.35    0.69
   1  -1 -25   66.29    3.31
   1   1 -25   64.94    3.20
   1   1 -25   62.39    3.19
   1  -1 -24   33.74    2.27
   1   1 -24   30.39    2.16
   1   1 -24   30.16    2.22
  -1  -1  23   52.52    4.95
  -1   1  23   53.83    4.93
   1   1 -22    5.88    1.20
   1  -1 -22    6.24    1.34
   1   1 -22    5.84    1.15
  -1   1  22    4.29    1.85
  -1  -1  22    6.56    2.13
   1   1 -22    5.41    1.10
   1  -1 -22    7.35    1.21
   1   1 -21  110.34    4.78
   1  -1 -21  108.16    4.56
   1  -1 -21  107.05    5.07
  -1   1  21  110.36    7.28
  -1  -1  21  114.99    7.52
   1   1 -21  106.03    4.69
   1  -1 -21  106.25    4.67
   1   1 -21   94.33    4.50
   1   1 -20  121.43    5.16
   1  -1 -20  116.90    4.93
   1  -1 -20  118.72    5.49
  -1  -1  20  113.36    7.58
  -1   1  20  126.54    7.88
   1   1 -20  122.34    5.03
   1  -1 -20  126.41    5.11
   1   1 -20  124.62    5.15
  -1  -1  19   18.17    2.93
  -1   1  19   13.84    2.68
   1   1 -19   12.32    1.47
   1  -1 -19   12.06    1.39
   1   1 -19   13.67    1.55
   1   1 -19   12.92    1.78
   1  -1 -19   12.63    1.70
   1  -1 -19   13.08    1.30
   1   1 -19   14.47    1.39
   1   1 -19   12.64    1.42
   1  -1 -19   14.96    1.48
   1   1 -18  290.65    9.76
   1  -1 -18  305.36    9.63
   1  -1 -18  298.02   10.32
   1   1 -18  302.62   10.57
   1  -1 -18  284.63    9.59
  -1  -1  18  300.21   13.01
  -1   1  18  296.54   12.92
   1   1 -18  271.65    9.36
   1  -1 -18  292.73    9.49
   1  -1 -18  314.38    9.81
   1   1 -18  312.69    9.76
   1   1 -17   58.07    3.02
   1  -1 -17   60.30    2.92
   1   1 -17   57.69    3.51
   1  -1 -17   61.52    3.38
   1  -1 -17   58.34    2.90
  -1  -1  17   70.58    5.13
  -1   1  17   58.66    4.79
   1   1 -17   56.21    2.79
   1  -1 -17   55.65    2.84
   1   1 -17   58.97    2.91
   1  -1 -17   66.33    3.04
   1   1 -16  355.07   11.12
  -1   1  16  337.94   13.71
  -1  -1  16  357.49   13.97
   1  -1 -16  359.81   11.02
   1   1 -16  360.33   10.98
   1   1 -16  322.25   10.80
   1  -1 -16  356.93   10.91
   1   1 -16  374.97   11.89
   1   1 -16  359.31   11.15
   1  -1 -16  339.26   11.50
   1  -1 -15    1.09    0.84
   1   1 -15    3.26    0.99
   1   1 -15    5.75    0.92
   1  -1 -15    2.26    0.68
   1   1 -15    2.65    0.66
   1  -1 -15    2.01    0.78
   1   1 -15    2.26    1.04
   1   1 -15    2.26    0.73
  -1  -1  15    4.13    1.44
  -1   1  15    2.06    1.24
  -1  -1  14  473.65   16.63
   1  -1 -14  501.81   14.14
   1   1 -14  472.82   14.07
   1   1 -14  480.61   14.23
   1   1 -14  456.89   14.09
   1  -1 -14  453.01   14.22
   1  -1 -14  461.28   14.68
   1   1 -14  482.89   14.26
   1  -1 -14  493.82   14.73
   1   1 -14  509.78   14.98
   1  -1 -14  472.01   14.07
   1   1 -13   84.21    3.75
   1   1 -13   77.29    3.26
   1   1 -13   79.08    3.11
   1  -1 -13   83.36    3.18
   1  -1 -13   76.50    3.32
   1   1 -13   69.82    3.64
   1  -1 -13   77.93    3.67
   1   1 -12  522.99   16.77
   1  -1 -12  553.20   16.66
   1   1 -11  142.88    5.47
  -1   1  11  149.06    6.11
  -1  -1  11  153.78    6.38
   1  -1 -11  129.96    5.20
  -1   1  10  627.65   18.61
  -1  -1  10  601.33   18.72
   1   1 -10  591.14   17.93
   1  -1  -9  455.74   13.11
  -1  -1   9  481.26   14.31
  -1   1   9  501.53   14.77
  -1  -1   9  486.14   14.88
   1   1  -9  484.05   14.27
   1   1  -8  365.39   11.22
   1  -1  -8  353.94   10.19
  -1  -1   8  349.98   11.58
  -1   1   8  385.67   11.64
  -1  -1   8  393.16   11.30
   1   1  -7  650.72   18.96
   1  -1  -7  644.91   18.01
  -1  -1   7  677.93   18.88
  -1   1   7  681.48   19.23
   1  -1  -6   44.35    2.53
   1   1  -6   45.25    2.16
   1  -1  -6   46.24    1.64
   1   1  -6   45.02    2.24
  -1  -1   6   44.44    2.05
  -1   1   6   43.17    2.25
   1   1  -5  581.60   17.34
   1  -1  -5  621.31   17.80
  -1  -1   5  632.86   17.25
   1   1  -5  600.42   17.48
   1   1  -4  286.57    9.43
   1  -1  -4  305.89    9.72
   1   1  -4  287.45    9.51
   1   1  -3 1442.12   40.08
   1  -1  -3 1407.40   39.99
   1   1  -3 1407.30   40.01
   1  -1  -3 1521.24   39.55
   1  -1  -3 1454.05   40.13
   1  -1  -2  344.57   10.01
   1   1  -2  322.21    9.90
   1   1  -2  354.31    9.88
   1  -1  -2  343.79    9.85
   1  -1  -1 1064.88   28.96
   1  -1  -1 1057.93   28.72
   1  -1  -1 1047.81   28.80
   1   1  -1 1054.27   28.80
   1   1  -1 1038.43   28.71
   1   1  -1 1027.40   28.79
   1   1   0  306.16    8.80
   1   1   0  314.19    9.10
  -1  -1   0  306.48    8.50
   1   1   1   58.64    2.45
   1   1   1   59.37    1.94
   1   1   2  837.55   24.53
   1   1   2  906.60   24.04
  -1  -1  -2  850.76   24.64
   1   1   3    0.34    0.44
   1   1   4  883.79   24.70
   1   1   5   47.34    2.29
   1  -1   6  117.43    4.70
   1   1   6  116.40    4.49
  -1  -1  -6  124.30    4.68
  -1  -1  -6  120.93    5.07
   1   1   7  309.23    9.80
   1  -1   7  296.08    9.94
  -1  -1  -7  292.87    9.84
  -1  -1  -7  315.26   10.57
   1   1   8  678.48   20.09
   1  -1   8  669.28   20.24
  -1  -1  -8  687.20   20.26
  -1   1  -8  638.24   19.86
   1   1   9 2260.56   64.91
   1  -1   9 2251.97   65.13
  -1   1  -9 2327.12   64.80
  -1  -1  -9 2263.37   65.05
   1   1  10   15.18    1.74
   1  -1  10   13.07    1.70
  -1   1 -10   13.75    1.55
  -1  -1 -10   14.23    1.68
   1  -1  11  775.46   23.83
  -1   1 -11  726.19   23.20
  -1  -1 -12   97.10    4.35
  -1   1 -12  100.77    4.63
  -1   1 -13  292.55    9.95
   1   1  13  276.41   10.69
   1  -1  13  257.30   10.73
  -1   1 -14   18.48    2.01
   1  -1  14   15.81    2.21
   1  -1  15  250.11   10.83
   1   1  15  268.94   10.87
  -1  -1 -15  265.82    9.54
  -1   1 -15  245.48    9.49
   1   1  16   23.79    2.86
   1  -1  16   21.72    2.87
  -1   1 -16   25.29    2.49
  -1  -1 -16   29.08    2.51
   1   1  17   88.80    5.98
   1  -1  17   92.35    6.14
  -1   1 -17   88.01    4.95
  -1  -1 -17   93.86    4.92
  -1  -1 -17  103.94    4.29
  -1   1 -17  100.41    4.21
   1   1  18  160.36    8.53
  -1  -1 -18  170.64    6.19
  -1   1 -18  160.40    6.07
  -1  -1 -18  155.50    6.94
  -1   1 -18  163.29    7.17
  -1   1 -19   14.72    1.55
  -1  -1 -19   17.17    1.67
  -1   1 -19   15.68    2.19
  -1  -1 -19   19.13    2.24
   1   1  19   13.31    2.57
   1  -1  19   15.28    2.69
  -1   1 -20   52.99    3.81
  -1  -1 -20   55.37    3.73
  -1   1 -20   51.57    2.97
  -1  -1 -20   58.24    3.13
   1  -1  20   51.45    4.87
   1   1  20   56.16    5.00
  -1   1 -20   51.79    2.99
   1   1  21    0.58    1.36
   1  -1  21    0.61    1.20
  -1  -1 -21    2.51    1.35
  -1   1 -21   -0.16    1.14
  -1   1 -21    0.48    0.69
  -1  -1 -21    0.68    0.72
   1  -1  22  206.14   10.56
   1   1  22  213.86   10.57
  -1  -1 -23    7.20    1.59
  -1  -1 -23    8.42    1.20
  -1   1 -23   11.79    1.35
  -1  -1 -24  176.90    7.07
  -1  -1 -24  180.26    6.39
  -1   1 -24  164.94    6.24
  -1   1 -24  169.08    6.33
  -1   1 -25   12.89    1.30
  -1  -1 -25   11.96    1.29
  -1   1 -25   12.47    1.31
  -1   1 -26  157.16    5.45
  -1  -1 -26  153.87    5.47
  -1   1 -26  152.03    5.37
  -1  -1 -27    0.35    0.46
  -1   1 -27    1.09    0.53
  -1   1 -27    0.69    0.51
  -1   1 -28   77.29    2.90
   1  -2 -28   58.98    2.31
   1   2 -28   56.95    2.26
   1   2 -27   41.72    2.16
   1   2 -27   44.21    2.26
   1   2 -26  107.17    4.36
   1   2 -26  115.77    4.49
   1   2 -25   65.93    3.30
   1   2 -25   64.54    3.15
   1  -2 -25   70.67    3.30
   1   2 -25   61.61    3.23
   1   2 -24  177.93    6.52
   1   2 -24  155.01    6.32
   1  -2 -24  168.74    6.69
   1   2 -24  172.40    6.36
   1  -2 -24  177.39    6.44
  -1  -2  23   56.16    5.12
  -1   2  23   69.53    5.59
   1   2 -23   65.15    3.46
   1  -2 -23   63.16    3.61
   1   2 -22  107.13    4.67
   1  -2 -22   98.20    4.80
  -1   2  22  101.83    7.03
  -1  -2  22  102.02    7.08
   1   2 -22   99.99    4.55
   1   2 -22   93.84    4.31
   1  -2 -22   92.96    4.38
   1   2 -21   29.81    2.27
   1  -2 -21   30.06    2.47
   1   2 -21   29.38    2.24
  -1   2  21   23.43    3.43
  -1  -2  21   23.73    3.48
   1   2 -21   25.46    2.00
   1  -2 -21   29.29    2.15
   1   2 -20   30.63    2.29
   1  -2 -20   25.50    2.29
  -1  -2  20   28.75    3.64
  -1   2  20   30.24    3.74
   1   2 -20   29.25    2.24
   1  -2 -20   30.66    2.15
   1   2 -20   24.77    1.99
   1  -2 -19    3.48    1.07
   1   2 -19    3.12    0.94
   1   2 -19    3.15    0.98
   1  -2 -19    2.10    0.81
   1   2 -19    3.11    0.83
   1  -2 -19    2.39    0.79
   1   2 -19    3.28    0.86
  -1  -2  19    2.10    1.55
  -1   2  19    1.14    1.47
   1   2 -18    7.64    1.10
   1  -2 -18    9.93    1.46
   1   2 -18    8.50    1.21
   1  -2 -18    9.32    1.18
   1   2 -18    6.84    1.03
  -1  -2  18    6.25    2.04
  -1   2  18    9.18    2.27
   1   2 -17   16.44    1.44
   1  -2 -17   16.26    1.46
   1  -2 -17   15.99    1.76
   1   2 -17   16.87    1.62
   1   2 -17   19.88    1.55
   1  -2 -17   18.30    1.54
  -1  -2  17   16.86    2.65
  -1   2  17   17.13    2.66
   1   2 -16    9.90    1.25
   1  -2 -16   10.93    1.17
   1  -2 -16    8.65    1.35
   1  -2 -16    9.64    1.11
   1   2 -16    9.38    1.07
   1   2 -16    9.04    1.09
  -1  -2  16   10.15    2.09
  -1   2  16    9.34    1.96
  -1  -2  15   -0.22    1.28
   1   2 -15    0.08    0.70
   1  -2 -15    0.46    0.81
   1   2 -15    0.69    0.50
   1  -2 -15    0.78    0.56
   1   2 -15    0.96    0.64
   1  -2 -15    1.19    0.68
   1   2 -14   29.69    1.74
   1  -2 -14   32.63    1.80
  -1  -2  14   33.60    3.22
   1  -2 -14   27.37    2.03
   1  -2 -14   28.91    1.73
   1   2 -14   30.60    2.33
   1   2 -14   31.72    2.10
   1   2 -14   29.79    2.42
   1  -2 -14   28.66    1.95
   1   2 -14   27.32    1.78
   1  -2 -13    3.50    0.80
   1   2 -13    4.64    1.14
   1   2 -13    3.91    0.99
   1   2 -13    3.71    0.94
   1   2 -13    2.93    0.77
   1  -2 -13    5.06    1.05
   1  -2 -13    3.25    0.64
   1   2 -13    2.73    0.64
   1   2 -12   39.22    2.71
   1   2 -12   41.29    2.25
  -1  -2  12   40.24    3.18
  -1   2  11  155.68    6.66
  -1  -2  11  165.93    7.06
  -1   2  10   49.20    3.03
  -1  -2  10   48.31    3.17
  -1   2   9  162.88    6.47
  -1  -2   9  173.61    6.68
  -1  -2   8    1.73    0.82
  -1   2   8    2.07    0.73
   1  -2  -8    1.82    0.96
   1  -2  -8    1.57    0.68
  -1   2   7   60.85    3.07
  -1  -2   7   68.12    2.63
  -1  -2   7   62.81    3.09
   1  -2  -7   60.53    3.39
   1  -2  -7   65.50    2.85
  -1  -2   6  121.60    4.10
  -1   2   6  125.43    4.75
  -1  -2   6  126.27    4.66
   1  -2  -6  121.99    5.09
   1  -2  -6  126.08    4.36
  -1   2   5   56.47    2.66
  -1  -2   5   55.95    2.14
  -1  -2   5   57.08    2.54
   1  -2  -5   52.32    2.84
   1  -2  -5   62.24    2.42
  -1   2   4  476.49   13.53
  -1  -2   4  436.92   12.61
  -1  -2   4  489.17   13.23
   1  -2  -4  468.89   13.10
  -1  -2   3  603.71   16.07
  -1  -2   3  564.47   15.60
   1   2  -2   66.33    2.40
   1  -2  -2   67.19    2.38
  -1  -2   2   63.84    2.13
   1   2  -1  613.92   17.20
   1  -2  -1  615.10   17.14
   1   2  -1  606.43   17.14
   1  -2  -1  624.01   17.18
   1   2  -1  622.89   17.58
   1   2   0  547.61   15.71
   1   2   1  207.66    6.60
   1   2   2   32.82    1.79
  -1  -2  -2   33.91    1.68
   1  -2   2   32.36    2.09
   1   2   3  359.05   11.42
  -1  -2  -3  385.90   11.32
   1  -2   3  396.78   11.78
  -1  -2  -4    1.42    0.68
  -1  -2  -4    3.47    0.85
   1  -2   4    1.34    0.83
  -1  -2  -4    1.05    0.59
  -1  -2  -5  132.97    4.89
  -1  -2  -5  126.89    5.28
   1  -2   5  129.23    5.13
  -1  -2  -6  101.41    4.37
  -1  -2  -6  104.14    4.81
   1  -2   6  115.79    4.71
   1  -2   7    0.50    0.84
  -1  -2  -7    0.45    0.68
  -1  -2  -7    0.12    0.90
  -1  -2  -8  256.93    9.46
  -1   2  -8  249.13    8.41
  -1  -2  -8  254.45    8.93
   1   2   8  257.72    8.78
   1  -2   8  253.57    9.08
  -1  -2  -9  912.29   27.10
  -1  -2  -9  878.25   26.26
  -1   2  -9  875.03   25.68
   1  -2   9  856.15   26.46
   1   2   9  910.38   26.15
  -1  -2 -10  421.23   14.68
   1   2  10  416.07   13.64
   1  -2  10  414.56   13.96
  -1   2 -10  399.63   13.11
  -1  -2 -11   31.92    2.17
  -1   2 -11   34.37    2.48
  -1  -2 -11   32.60    3.28
  -1   2 -11   30.13    2.30
   1   2  11   31.82    2.61
  -1  -2 -12  326.27   10.92
  -1   2 -12  342.62   11.44
   1   2  13  374.02   13.41
   1  -2  13  375.59   13.80
  -1   2 -13  366.62   12.61
  -1  -2 -13  372.18   12.16
   1   2  14  473.44   14.39
   1  -2  14  474.17   16.89
   1   2  14  467.58   16.46
  -1  -2 -14  468.29   14.99
  -1   2 -14  465.89   15.48
   1  -2  15  211.75    9.88
   1   2  15  224.21    9.71
  -1   2 -15  221.51    8.76
   1   2  16  383.65   14.84
   1  -2  16  386.07   15.30
  -1   2 -16  399.72   13.74
  -1   2 -17  356.20   11.33
  -1  -2 -17  368.64   11.44
   1   2  17  346.43   14.11
   1  -2  17  333.93   14.39
  -1  -2 -17  356.34   12.49
  -1   2 -17  345.08   12.70
  -1   2 -18  560.98   16.86
  -1  -2 -18  575.49   16.98
   1   2  18  540.31   20.04
   1  -2  18  532.74   20.44
  -1   2 -18  549.73   18.46
  -1  -2 -18  540.82   18.04
  -1  -2 -19  270.77    8.95
  -1   2 -19  257.46    8.80
   1  -2  19  243.51   11.95
   1   2  19  238.26   11.49
  -1  -2 -19  250.71    9.80
  -1  -2 -20  428.44   13.08
  -1   2 -20  407.91   12.94
   1  -2  20  381.24   16.46
   1   2  20  387.37   16.09
  -1  -2 -20  395.21   14.00
  -1  -2 -21   54.42    2.98
  -1   2 -21   48.29    2.82
  -1  -2 -21   50.44    3.51
   1  -2  21   48.56    4.71
   1   2  21   46.72    4.45
  -1   2 -21   47.81    2.91
   1  -2  22   40.81    4.34
   1   2  22   37.40    3.95
  -1   2 -22   39.50    2.57
  -1  -2 -23   14.70    1.87
  -1   2 -23   15.34    1.55
  -1   2 -23   15.84    1.53
  -1  -2 -23   17.42    1.60
  -1   2 -24    1.29    0.86
  -1  -2 -24    0.35    0.97
  -1   2 -24    1.28    0.77
  -1   2 -24    1.52    0.70
  -1  -2 -24    1.96    0.75
  -1  -2 -25   13.02    1.59
  -1  -2 -25   18.39    1.46
  -1   2 -25   17.23    1.38
  -1   2 -25   17.50    1.54
  -1  -2 -26    0.98    0.57
  -1   2 -26    0.95    0.53
  -1   2 -26    0.49    0.67
  -1   2 -27    6.23    0.88
  -1   2 -27    6.30    0.75
  -1  -2 -27    5.97    0.74
  -1   2 -27    5.38    0.76
  -1   2 -28    3.68    0.57
   1  -3 -28   11.97    0.86
   1   3 -28   10.51    0.93
   1   3 -27    0.31    0.50
   1   3 -27    0.47    0.55
   1  -3 -27    0.14    0.57
   1   3 -27   -0.22    0.60
   1   3 -26    8.14    1.05
   1   3 -26    7.55    1.09
   1   3 -25   18.03    1.60
   1   3 -25   15.90    1.55
   1   3 -24   47.66    2.80
   1   3 -24   42.79    2.68
   1   3 -24   48.83    2.84
   1   3 -24   44.30    2.53
   1  -3 -24   45.56    2.58
   1  -3 -24   48.07    2.87
   1   3 -23   27.32    2.16
  -1   3  23   23.99    3.31
   1   3 -23   23.24    2.02
   1   3 -23   26.96    1.94
   1  -3 -23   23.86    1.92
   1   3 -23   25.76    2.12
   1  -3 -23   25.43    2.18
  -1  -3  22  117.26    7.77
  -1   3  22  123.17    7.69
   1   3 -21   17.47    1.81
  -1   3  21   16.12    2.88
  -1  -3  21   18.04    3.17
   1   3 -21   17.08    1.83
   1  -3 -21   17.69    1.92
   1   3 -21   18.15    1.61
   1  -3 -21   17.32    1.67
   1  -3 -20   31.30    2.54
   1   3 -20   29.15    2.23
   1   3 -20   26.00    2.14
   1  -3 -20   27.15    2.02
   1   3 -20   27.25    1.99
  -1  -3  20   28.10    3.72
  -1   3  20   27.02    3.54
  -1  -3  19   77.90    6.19
  -1   3  19   85.09    6.15
   1  -3 -19   71.51    4.06
   1   3 -19   80.95    3.94
   1   3 -19   74.81    3.84
   1   3 -19   75.70    3.49
   1   3 -19   80.92    3.66
   1  -3 -19   81.84    3.69
   1  -3 -18  217.48    8.43
  -1  -3  18  226.94   11.35
  -1   3  18  224.86   10.98
   1   3 -18  245.81    8.31
   1   3 -18  226.35    7.73
   1   3 -18  228.43    7.81
   1  -3 -18  229.19    7.89
   1  -3 -17   80.25    4.13
   1   3 -17   83.09    3.91
  -1  -3  17   84.22    6.19
  -1   3  17   78.19    5.71
   1   3 -17   83.86    3.61
   1   3 -17   78.65    3.52
   1  -3 -17   81.56    3.62
   1   3 -16   22.06    1.59
   1  -3 -16   21.76    1.64
   1   3 -16   22.11    1.82
   1   3 -16   21.43    1.68
  -1  -3  16   21.30    3.09
   1   3 -16   22.55    2.41
   1   3 -15  268.47    8.55
   1  -3 -15  268.51    8.60
   1   3 -15  265.70    8.91
   1  -3 -15  267.73    8.47
   1   3 -15  260.73   10.28
  -1  -3  15  281.66   11.85
   1   3 -15  261.69    8.61
   1   3 -14   54.42    3.69
   1   3 -14   58.55    2.79
   1  -3 -14   61.37    2.82
   1  -3 -14   57.04    2.63
   1  -3 -14   64.15    3.17
   1  -3 -14   57.21    2.64
   1   3 -14   54.84    2.60
   1  -3 -14   62.10    3.08
  -1  -3  14   60.03    4.61
   1   3 -13  219.82    7.41
   1  -3 -13  228.32    7.76
   1  -3 -13  232.69    7.33
   1   3 -13  218.94    7.19
   1  -3 -13  234.28    7.31
   1  -3 -13  230.43    7.77
  -1  -3  12  655.67   20.79
   1  -3 -12  618.03   18.29
   1   3 -12  633.50   17.79
   1  -3 -12  639.08   17.83
   1   3 -12  609.38   18.00
   1  -3 -12  595.87   18.24
  -1  -3  11  168.78    7.93
   1  -3 -11  223.58    8.26
  -1  -3  10  697.87   22.24
   1  -3 -10  754.59   21.69
  -1   3  10  683.78   21.80
  -1   3   9  282.53   10.14
   1  -3  -9  304.66    9.83
   1  -3  -9  288.62   10.80
  -1  -3   9  289.01   10.37
  -1  -3   8 1155.38   31.76
  -1   3   8 1128.70   32.46
   1  -3  -8 1102.94   31.94
   1  -3  -8 1086.27   33.08
  -1  -3   8 1135.93   32.63
  -1  -3   7  259.75    8.21
  -1   3   7  271.86    9.04
   1  -3  -7  265.39    8.65
   1  -3  -7  265.43    9.57
  -1  -3   7  267.18    9.05
  -1  -3   6 2128.79   58.46
  -1   3   6 2149.25   59.44
   1  -3  -6 2153.42   59.15
   1  -3  -6 2080.86   60.08
  -1  -3   6 2240.23   59.45
  -1  -3   5   47.59    1.88
  -1   3   5   45.49    2.47
   1  -3  -5   50.29    2.42
  -1  -3   5   51.50    2.48
  -1   3   5   47.66    1.56
  -1   3   4 1571.36   42.64
   1  -3  -4 1587.54   43.07
  -1  -3   4 1488.66   41.72
  -1  -3   4 1543.61   42.32
   1   3  -4 1592.35   42.95
  -1   3   3   14.47    1.17
   1  -3  -3   16.40    1.47
  -1  -3   3   14.56    0.84
  -1  -3   3   14.70    1.00
   1   3  -3   14.34    1.36
  -1  -3   2  682.64   18.69
   1   3  -2  723.36   20.06
   1  -3  -2  702.70   19.18
   1   3  -2  669.44   19.15
  -1  -3   2  695.43   19.16
   1  -3  -2  720.23   20.23
  -1  -3   1  155.80    4.67
   1   3  -1  157.36    5.55
   1  -3  -1  158.90    4.81
   1   3  -1  160.48    4.82
   1  -3  -1  164.53    5.80
  -1  -3   0 1189.31   31.93
   1   3   0 1184.65   32.68
   1  -3   0 1136.11   31.92
   1   3   0 1160.52   31.93
   1  -3   0 1192.00   33.02
  -1  -3  -1  333.78    9.80
   1  -3   1  330.21   10.68
   1   3   1  338.67   10.28
  -1  -3  -2   44.76    2.06
   1   3   2   48.25    2.36
   1  -3   2   47.03    2.67
  -1  -3  -3  604.50   17.39
   1   3   3  590.05   17.55
  -1  -3  -3  611.00   17.66
   1  -3   3  620.92   18.23
   1  -3   3  580.93   18.19
  -1  -3  -4    2.67    0.67
   1  -3   4    2.49    0.92
   1   3   4    3.91    0.91
   1  -3   4    3.98    1.14
  -1  -3  -4    1.67    0.98
   1  -3   5  275.58   10.45
  -1  -3  -5  292.98    9.61
  -1  -3  -5  298.76   10.36
  -1  -3  -5  299.38    9.83
  -1  -3  -6    3.82    1.17
   1  -3   6    3.91    1.14
  -1  -3  -6    3.47    0.82
   1  -3   7  261.17    9.37
  -1  -3  -7  253.74    9.51
  -1  -3  -7  248.71    8.83
   1  -3   8   52.33    3.37
  -1  -3  -8   49.00    3.42
  -1   3  -8   49.13    2.53
  -1  -3  -8   50.23    3.05
   1  -3   9  127.97    5.98
  -1  -3  -9  125.01    6.08
  -1   3  -9  120.65    4.84
  -1  -3 -10 1309.41   36.01
  -1  -3 -10 1297.35   38.05
   1  -3  10 1199.82   37.52
   1   3  10 1289.66   37.03
  -1  -3 -10 1291.60   35.77
  -1   3 -10 1220.16   36.48
  -1  -3 -11    3.72    0.98
  -1   3 -11    7.73    1.48
  -1  -3 -12 1435.90   40.84
   1  -3  12 1470.32   43.01
  -1   3 -12 1353.22   41.46
  -1  -3 -13   16.75    2.83
   1   3  13   11.38    1.85
   1  -3  13   11.02    1.97
  -1  -3 -13   13.44    1.70
  -1  -3 -14  694.07   21.64
   1   3  14  721.24   21.06
   1  -3  14  707.39   23.97
   1   3  14  725.15   23.24
  -1   3 -15   39.69    2.22
  -1  -3 -15   35.62    2.78
   1   3  15   32.78    3.26
   1  -3  15   35.19    3.67
   1   3  15   38.90    2.46
   1  -3  16  251.72   11.80
   1   3  16  274.59   11.43
  -1   3 -16  265.13    8.73
  -1  -3 -16  272.98    8.85
   1   3  16  257.93    9.15
   1  -3  17   95.29    6.58
   1   3  17   95.75    6.17
  -1   3 -17   97.36    4.11
  -1  -3 -17   95.30    4.16
   1  -3  18  158.96    9.16
   1   3  18  171.87    8.80
  -1  -3 -18  164.21    7.25
  -1   3 -18  165.80    6.17
  -1  -3 -18  170.42    6.27
   1   3  19   33.80    3.73
   1  -3  19   32.39    3.91
  -1  -3 -19   36.27    3.02
  -1   3 -19   34.25    2.26
  -1  -3 -19   40.37    2.45
   1  -3  20   26.41    3.61
   1   3  20   21.99    3.08
  -1  -3 -20   24.69    2.51
  -1  -3 -20   25.74    1.95
  -1   3 -20   23.71    1.87
   1   3  21   62.84    5.09
   1  -3  21   62.03    5.41
  -1   3 -22    2.16    0.88
  -1  -3 -22    2.14    1.22
   1  -3  22    0.30    1.28
  -1   3 -22    1.89    0.73
  -1  -3 -22    2.66    0.85
  -1   3 -23  176.04    6.59
  -1   3 -23  178.52    6.67
  -1   3 -23  176.92    6.36
  -1  -3 -23  181.35    6.46
  -1  -3 -23  179.88    7.21
  -1   3 -24    1.08    0.71
  -1   3 -24    0.08    0.84
  -1   3 -24    0.75    0.62
  -1  -3 -24    1.20    0.69
  -1  -3 -24    0.98    0.96
  -1  -3 -25  143.09    5.68
  -1   3 -25  140.57    5.53
  -1   3 -25  146.02    5.34
  -1   3 -25  138.11    5.02
  -1  -3 -25  153.24    5.18
  -1   3 -25  138.46    5.16
  -1   3 -26    4.31    0.89
  -1  -3 -26    5.13    0.73
  -1   3 -26    4.58    0.69
  -1   3 -26    3.37    0.80
  -1   3 -27   86.54    3.35
  -1   3 -27   87.93    3.22
   1   4 -28    0.82    0.42
   1   4 -27    4.23    0.67
   1   4 -27    5.09    0.77
   1   4 -26   12.17    1.16
   1   4 -26   11.87    0.98
   1  -4 -26   13.48    1.09
   1   4 -26   12.45    1.24
   1   4 -25   47.87    2.62
   1   4 -25   49.75    2.63
   1  -4 -24   32.56    2.21
   1   4 -24   30.09    2.20
   1   4 -24   30.81    2.23
   1   4 -24   31.77    2.17
   1  -4 -23   95.97    4.41
   1   4 -23   92.59    4.25
   1   4 -23   96.65    4.38
   1   4 -23   97.76    4.51
   1  -4 -22   36.84    2.32
   1   4 -22   36.92    2.30
  -1   4  22   34.43    3.93
   1  -4 -22   36.46    2.61
   1   4 -22   43.12    2.90
  -1   4  21  189.43    9.78
  -1  -4  21  164.78    9.66
   1   4 -21  186.91    7.26
   1   4 -21  169.49    6.90
   1   4 -21  186.56    6.92
   1   4 -20    0.63    1.00
  -1   4  20    0.59    1.21
  -1  -4  20   -0.33    1.51
   1  -4 -20    0.83    0.94
   1   4 -20    0.53    0.87
   1   4 -20    0.57    0.66
   1  -4 -20    0.76    0.66
   1   4 -20    0.41    0.94
   1  -4 -19  341.54   11.71
   1   4 -19  327.50   10.83
   1  -4 -19  356.29   10.99
   1   4 -19  342.09   11.38
   1   4 -19  330.21   11.22
  -1  -4  19  346.37   15.32
  -1   4  19  337.19   14.56
  -1  -4  18    3.91    1.90
  -1   4  18    5.62    1.80
   1   4 -18    2.06    0.99
   1   4 -18    1.54    0.93
   1  -4 -18    1.90    1.09
   1   4 -18    1.47    0.69
   1  -4 -18    1.58    0.70
   1   4 -17  595.93   17.64
   1  -4 -17  601.76   17.68
   1   4 -17  584.94   18.18
   1   4 -17  561.48   19.98
   1   4 -16   33.44    1.99
   1  -4 -16   32.29    1.97
  -1  -4  16   38.14    4.25
   1   4 -16   29.82    2.98
   1   4 -16   34.63    2.34
   1  -4 -15  636.46   19.79
   1   4 -15  650.28   21.47
  -1  -4  15  708.61   23.57
   1  -4 -15  657.63   19.71
   1   4 -15  632.63   19.14
   1   4 -15  649.91   19.46
   1  -4 -15  657.92   18.96
   1   4 -15  662.46   18.95
   1   4 -14    9.61    1.23
   1   4 -14    8.65    0.93
   1  -4 -14    7.62    0.90
   1  -4 -14    9.50    1.31
   1  -4 -14    6.55    1.14
  -1  -4  14    9.90    2.07
   1  -4 -14    9.32    1.29
   1   4 -14    6.81    1.56
   1   4 -13  689.74   20.02
   1   4 -13  681.49   22.09
   1  -4 -13  680.74   20.45
   1  -4 -13  691.90   19.71
   1  -4 -13  691.03   19.80
   1   4 -13  705.25   19.72
   1  -4 -13  697.96   19.73
  -1  -4  13  664.14   23.26
   1  -4 -13  670.36   20.40
   1  -4 -12    7.50    1.09
   1   4 -12    7.39    0.82
   1  -4 -12    6.97    0.81
   1  -4 -12    7.40    1.12
   1   4 -12    9.37    1.59
   1   4 -12    9.03    1.10
  -1  -4  11  615.88   19.74
   1  -4 -11  566.74   17.14
   1  -4 -11  616.17   18.61
   1  -4 -11  580.17   17.18
   1   4 -11  565.26   16.88
   1   4 -10   15.29    1.31
   1  -4 -10   16.00    1.70
  -1  -4  10   17.36    2.17
   1  -4 -10   17.45    1.42
  -1  -4  10   17.19    1.48
   1  -4  -9  210.66    7.63
  -1  -4   9  204.29    8.29
   1  -4  -9  201.01    8.67
  -1  -4   9  204.05    6.91
  -1   4   9  202.38    7.93
   1  -4  -8   47.79    2.83
   1  -4  -8   47.01    3.44
  -1  -4   8   45.38    3.08
  -1  -4   8   44.88    2.21
  -1   4   8   47.45    3.00
  -1  -4   7    3.41    1.02
  -1  -4   7    1.01    0.48
   1  -4  -7    1.31    0.77
   1  -4  -7    2.30    1.12
  -1   4   7    1.52    0.76
   1  -4  -6  141.81    5.37
  -1  -4   6  134.27    5.26
   1  -4  -6  127.50    5.95
   1   4  -6  132.80    5.53
  -1  -4   6  120.97    4.30
  -1   4   6  127.58    5.25
   1  -4  -5   86.14    3.83
   1   4  -5   79.56    3.88
  -1   4   5   81.25    2.78
  -1  -4   5   77.90    3.49
  -1   4   5   78.40    3.61
  -1  -4   5   76.48    2.91
   1  -4  -5   77.75    3.99
   1   4  -4  142.67    5.71
   1   4  -4  144.04    4.69
  -1   4   4  148.77    5.37
   1  -4  -4  153.89    5.94
  -1  -4   4  137.75    4.68
   1   4  -3  776.65   21.76
   1   4  -3  717.61   20.30
   1  -4  -3  717.15   20.34
  -1  -4   3  722.85   20.56
   1  -4  -3  734.74   21.83
  -1   4   3  781.68   21.16
  -1   4   2  222.25    7.06
   1  -4  -2  219.26    7.77
  -1  -4   2  207.98    6.76
   1   4  -2  219.81    7.58
  -1   4   1 1476.01   39.74
   1   4  -1 1418.31   40.35
   1  -4  -1 1391.24   40.59
   1  -4   0  622.44   17.37
   1  -4   0  639.32   19.17
  -1  -4   0  658.87   17.74
   1   4   0  642.81   18.78
   1   4   1 2579.64   70.39
   1  -4   1 2583.19   70.40
  -1  -4  -1 2677.43   70.85
   1  -4   1 2602.56   72.15
   1   4   1 2670.39   71.65
  -1  -4  -2   80.96    3.20
   1   4   2   81.78    3.59
   1  -4   2   80.34    4.01
  -1  -4  -3 2297.02   62.65
   1   4   3 2259.00   62.97
   1  -4   3 2281.44   63.81
  -1  -4  -3 2293.81   63.26
   1  -4   4   54.20    3.39
   1  -4   4   51.65    3.29
  -1  -4  -4   52.38    2.68
   1   4   4   53.29    2.84
  -1  -4  -4   53.63    3.42
  -1  -4  -4   57.23    3.11
   1  -4   5 2890.55   80.05
   1  -4   5 2929.07   80.02
  -1  -4  -5 2915.73   78.88
   1   4   5 2729.97   78.85
  -1  -4  -5 2890.87   80.17
  -1  -4  -5 2913.45   79.42
   1  -4   6  136.93    6.40
  -1  -4  -6  129.61    5.44
   1  -4   6  137.79    6.23
  -1  -4  -6  135.96    6.32
  -1  -4  -6  139.84    5.89
   1  -4   7 1311.71   41.04
   1  -4   7 1474.81   40.88
  -1  -4  -7 1386.89   39.79
  -1  -4  -7 1405.10   40.95
  -1  -4  -7 1378.58   40.22
   1  -4   8    7.92    1.88
   1  -4   8    8.20    1.61
  -1  -4  -8   12.23    1.97
   1  -4   9  777.80   27.20
  -1  -4  -9  887.50   24.65
   1  -4  10    0.92    1.44
  -1  -4 -10    3.44    0.91
  -1  -4 -11  586.02   20.42
  -1  -4 -11  599.47   18.35
   1  -4  11  623.57   20.66
  -1  -4 -11  603.93   18.09
  -1  -4 -12   14.44    1.66
  -1  -4 -12   13.51    2.32
   1  -4  12   13.26    2.23
   1   4  12   13.25    1.93
   1  -4  12   11.77    2.38
   1   4  13  160.83    7.63
   1  -4  13  166.72    8.57
  -1  -4 -13  162.50    6.71
  -1  -4 -13  187.19    9.22
  -1   4 -13  176.27    5.79
   1  -4  14    3.11    1.82
  -1  -4 -14    2.32    1.21
  -1  -4 -14    4.98    2.07
   1  -4  14    3.94    1.48
   1   4  14    5.92    1.52
  -1  -4 -14    3.21    0.77
  -1   4 -14    3.70    0.72
   1   4  15   36.01    2.50
   1   4  15   32.42    3.23
   1  -4  15   32.10    3.74
   1  -4  15   37.95    4.37
  -1  -4 -15   41.49    3.01
  -1   4 -15   40.89    2.21
  -1  -4 -15   39.51    2.24
   1  -4  16    5.64    2.13
  -1   4 -16    2.60    0.75
  -1  -4 -16    3.38    0.82
   1   4  16    2.50    1.37
   1  -4  16    3.29    1.47
   1   4  16    2.64    0.98
  -1  -4 -16    3.49    1.32
   1  -4  17   -0.33    1.51
  -1   4 -17    1.09    0.65
  -1  -4 -17    0.57    0.63
   1   4  17   -0.11    0.90
   1  -4  17    1.25    1.46
   1   4  17    0.24    1.18
   1  -4  18   49.76    5.02
  -1   4 -18   58.39    2.94
  -1  -4 -18   58.51    2.95
   1   4  18   48.50    4.33
   1  -4  18   57.85    5.30
  -1  -4 -19    0.45    1.08
   1  -4  19    4.26    1.84
   1   4  19    0.76    1.34
  -1   4 -19    1.07    0.68
  -1  -4 -19    0.94    0.70
   1  -4  20   17.17    2.99
   1   4  20   14.09    2.48
  -1  -4 -20   15.28    2.03
   1  -4  21    0.62    1.19
   1   4  21    2.20    1.34
  -1  -4 -21    0.57    0.59
  -1   4 -21    0.70    0.60
  -1   4 -22    1.02    0.61
  -1  -4 -22    0.30    0.57
  -1  -4 -22    0.38    0.92
  -1   4 -22    0.67    0.78
  -1  -4 -23   16.18    1.79
  -1   4 -23   12.21    1.39
  -1   4 -23   15.94    1.82
  -1   4 -23   13.98    1.24
  -1  -4 -23   13.34    1.29
  -1   4 -23   14.23    1.50
  -1  -4 -24    7.04    1.25
  -1   4 -24    6.04    1.01
  -1   4 -24    6.33    1.19
  -1  -4 -24    7.36    0.90
  -1   4 -24    4.84    0.79
  -1   4 -24    7.10    1.09
  -1  -4 -25    5.32    1.03
  -1   4 -25    6.14    0.93
  -1   4 -25    3.81    0.97
  -1   4 -25    5.37    0.96
  -1   4 -25    5.20    0.71
  -1  -4 -25    5.36    0.72
  -1   4 -26   -0.15    0.58
  -1   4 -26    0.12    0.56
  -1   4 -27    2.63    0.53
  -1   4 -27    3.15    0.57
   1   5 -27    2.70    0.56
   1   5 -26    6.58    0.86
   1   5 -26    6.84    0.85
   1   5 -25    1.48    0.70
   1   5 -25    1.83    0.72
   1  -5 -24   30.94    2.03
   1   5 -24   36.40    2.27
   1   5 -24   30.42    2.12
   1   5 -24   31.39    2.06
   1   5 -24   32.34    1.72
   1   5 -23    5.32    1.10
   1   5 -23    5.66    1.17
   1  -5 -23    6.92    1.12
   1   5 -23    4.76    1.07
   1   5 -22   83.25    4.05
   1  -5 -22   85.28    4.08
   1   5 -22   86.10    3.98
   1   5 -22   84.66    4.25
   1  -5 -21   34.77    2.58
  -1   5  21   34.69    3.86
   1   5 -20  114.46    4.97
   1   5 -20  129.41    5.65
  -1   5  20  103.82    6.98
  -1  -5  20  106.56    7.46
   1   5 -20  115.54    5.09
   1  -5 -19  141.31    6.05
   1   5 -19  132.33    5.56
   1   5 -19  128.69    5.65
   1   5 -19  147.45    5.37
  -1   5  19  133.18    8.08
  -1  -5  19  120.52    8.14
   1   5 -19  147.67    6.32
   1   5 -18   20.87    2.24
   1   5 -18   20.94    1.91
   1   5 -18   20.71    1.93
   1   5 -18   16.59    1.49
  -1   5  18   20.81    3.18
  -1  -5  18   15.65    2.95
   1   5 -18   21.25    2.64
   1   5 -17  176.70    6.78
   1   5 -17  176.66    8.62
   1   5 -17  180.84    6.95
   1   5 -17  184.50    6.46
  -1  -5  17  165.65    9.79
   1   5 -17  199.27    7.67
  -1  -5  16   22.02    3.35
   1   5 -16   22.67    2.25
   1   5 -16   18.03    1.74
   1   5 -16   16.87    2.48
   1   5 -16   18.71    1.49
   1  -5 -16   20.67    1.96
   1   5 -16   18.98    1.77
   1   5 -15  330.86   10.99
   1   5 -15  330.08   13.03
   1   5 -15  365.11   11.86
   1   5 -15  321.39   10.79
  -1  -5  15  305.50   14.18
   1   5 -15  346.02   10.48
   1  -5 -15  343.97   11.29
   1  -5 -15  320.23   11.33
  -1  -5  14   12.41    2.39
   1   5 -14   11.26    1.10
   1   5 -14   11.51    1.35
   1  -5 -14   10.71    1.44
   1   5 -14   12.90    2.06
   1  -5 -14   13.76    1.64
   1   5 -13  293.69    9.02
   1   5 -13  257.26   11.14
  -1  -5  13  276.59   12.33
   1  -5 -13  289.35    9.87
   1  -5 -13  285.95    9.79
   1   5 -13  285.62    9.52
   1   5 -12    1.11    0.96
   1   5 -12    1.90    0.99
   1  -5 -12    1.16    0.63
   1  -5 -12    1.93    0.83
  -1  -5  12    1.40    1.21
   1  -5 -11  774.35   23.00
   1   5 -11  772.59   24.84
   1  -5 -11  755.14   25.79
   1   5 -11  853.35   23.53
   1  -5 -11  772.28   22.99
   1  -5 -10  147.51    5.49
   1   5 -10  140.01    6.73
   1  -5 -10  132.53    7.23
  -1  -5  10  143.22    7.04
   1   5 -10  154.18    5.83
   1   5  -9  355.42   10.84
   1  -5  -9  333.34   10.45
   1  -5  -9  316.78   12.68
   1   5  -9  317.97   11.92
  -1  -5   9  315.16   12.01
   1  -5  -9  323.39   11.51
   1  -5  -8  338.31   10.61
   1   5  -8  356.46   10.91
   1  -5  -8  335.87   11.76
  -1  -5   8  326.74   11.92
   1  -5  -7  184.51    7.21
  -1   5   7  173.01    6.97
  -1  -5   7  173.54    5.89
   1  -5  -7  179.41    6.10
  -1  -5   7  175.32    7.04
   1   5  -7  183.57    6.33
   1   5  -6  552.19   15.50
   1  -5  -6  549.87   17.01
  -1  -5   6  500.09   15.43
   1   5  -6  544.41   17.21
   1  -5  -6  536.47   17.88
  -1   5   6  548.25   16.63
   1   5  -5  493.06   14.27
  -1  -5   5  490.80   14.58
   1  -5  -5  519.11   16.08
   1   5  -5  507.95   16.15
  -1   5   5  504.01   14.50
  -1   5   5  510.08   15.49
   1  -5  -4  485.56   15.35
  -1  -5   4  464.03   13.80
   1   5  -4  491.32   15.22
  -1   5   4  450.13   13.91
  -1   5   4  480.50   14.44
   1  -5  -3  222.61    8.43
  -1  -5   3  224.19    7.29
   1   5  -3  223.91    8.29
  -1   5   3  231.67    7.65
   1  -5  -2  490.05   15.95
   1   5  -2  491.73   15.73
  -1   5   2  512.29   14.89
   1  -5  -1  306.42   10.64
   1   5  -1  301.60   10.31
  -1   5   1  304.55    9.39
   1  -5   0  202.30    7.75
   1   5   0  200.60    7.38
  -1   5   0  200.84    6.43
   1  -5   1  369.23   12.27
  -1   5  -1  357.05   10.56
   1   5   1  360.53   11.72
   1   5   2    7.50    1.19
   1  -5   2    9.33    1.47
   1  -5   3  156.69    6.73
   1   5   3  159.39    6.15
   1   5   4   10.53    1.37
  -1  -5  -4   10.21    1.16
  -1  -5  -4   12.32    1.63
   1  -5   4   10.19    1.64
   1  -5   5  190.09    7.95
  -1  -5  -5  181.20    6.94
   1   5   5  188.29    7.04
  -1  -5  -5  190.02    8.23
  -1  -5  -5  190.21    7.59
  -1  -5  -6  273.26    9.83
  -1  -5  -6  297.01    9.00
   1  -5   6  289.42   10.96
  -1  -5  -6  268.47   10.95
  -1  -5  -6  278.26   10.36
   1  -5   6  276.14   11.01
   1  -5   7  391.63   14.02
  -1   5  -7  360.76   11.91
  -1  -5  -7  387.78   11.66
  -1  -5  -7  370.49   13.29
   1  -5   7  387.46   14.02
   1  -5   8  783.39   25.16
  -1   5  -8  744.93   22.72
  -1  -5  -8  786.55   22.34
   1  -5   9  310.90   12.60
  -1  -5  -9  314.07   12.64
  -1  -5  -9  319.64   10.26
   1  -5  10  266.35   11.22
  -1  -5 -10  247.75   10.79
  -1  -5 -10  251.18    8.62
   1  -5  11   43.14    4.16
  -1  -5 -11   36.64    3.61
  -1  -5 -11   38.07    2.53
   1  -5  11   44.32    4.01
   1   5  12  385.00   14.05
   1  -5  12  413.52   15.86
  -1  -5 -12  383.56   12.76
  -1  -5 -12  387.49   13.06
  -1  -5 -12  380.79   15.27
   1  -5  12  377.68   15.80
  -1   5 -12  406.26   11.81
  -1  -5 -13    3.60    1.22
  -1  -5 -13    1.91    1.38
   1   5  13    2.06    1.05
   1  -5  13    0.28    1.24
   1  -5  13    2.95    1.72
  -1   5 -13    1.61    0.54
  -1   5 -14  120.70    4.54
   1   5  14  118.51    6.49
   1  -5  14  125.24    7.76
  -1  -5 -14  118.58    5.66
   1  -5  14  112.13    7.51
   1  -5  15    2.79    1.56
  -1  -5 -15    2.62    1.33
  -1   5 -15    0.75    0.58
   1  -5  15    0.63    1.39
   1   5  15    1.92    1.22
   1   5  15    1.07    0.90
   1  -5  16  138.21    8.43
   1   5  16  116.13    6.73
  -1   5 -16  120.40    4.72
  -1  -5 -16  129.55    5.95
   1  -5  16  121.76    7.79
   1   5  16  120.28    5.40
  -1  -5 -17   54.73    3.65
  -1   5 -17   51.95    2.71
   1   5  17   55.22    4.46
   1  -5  17   58.00    5.38
   1   5  17   54.56    3.29
   1   5  18    2.67    1.14
  -1   5 -18    5.24    0.89
   1   5  18    1.88    1.22
   1  -5  18    3.43    1.77
   1   5  19  147.39    7.87
   1  -5  19  163.15    9.44
  -1   5 -19  136.56    7.70
  -1   5 -19  159.40    7.00
  -1   5 -20    1.96    0.70
   1  -5  20    1.95    1.60
   1   5  20   -0.23    1.14
  -1  -5 -21  145.76    6.37
  -1   5 -21  135.22    6.20
  -1   5 -21  146.31    5.27
  -1   5 -21  144.04    5.80
  -1   5 -22   24.75    1.94
  -1  -5 -22   21.96    2.12
  -1   5 -22   20.89    2.10
  -1   5 -22   22.63    1.55
  -1   5 -22   21.58    1.82
  -1   5 -23  149.96    5.54
  -1  -5 -23  150.14    5.97
  -1   5 -23  146.93    5.92
  -1   5 -23  142.00    4.96
  -1   5 -23  143.20    5.51
  -1   5 -24   26.50    1.97
  -1  -5 -24   28.00    2.03
  -1   5 -24   26.92    1.81
  -1   5 -24   25.95    1.79
  -1   5 -25   61.84    2.87
  -1  -5 -25   61.41    2.89
  -1   5 -25   56.52    2.65
  -1   5 -25   67.69    2.78
  -1   5 -26   11.23    0.91
  -1   5 -26   11.10    0.98
   1   6 -26   15.68    1.07
   1   6 -26   18.59    1.15
   1   6 -25  103.90    3.91
   1   6 -25  107.00    3.97
   1   6 -24   19.35    1.48
   1   6 -24   16.51    1.52
   1   6 -23  147.19    5.46
   1   6 -23  140.72    5.54
   1   6 -23  150.05    5.73
   1   6 -22    5.73    1.06
   1   6 -22    7.25    1.38
   1   6 -22    6.31    1.18
   1  -6 -22    6.43    1.11
   1   6 -21   84.97    3.94
   1   6 -21   91.88    4.44
   1   6 -21   82.97    4.03
   1  -6 -21   84.96    4.07
   1   6 -20    0.56    0.81
  -1   6  20    1.27    1.29
   1   6 -20    0.76    1.00
   1  -6 -20    1.72    0.91
   1   6 -19    1.56    1.27
  -1   6  19    0.80    1.21
   1   6 -18    4.64    1.35
   1   6 -18    6.95    1.79
   1   6 -18    5.66    1.17
  -1   6  18    7.56    2.02
   1   6 -18    5.79    1.19
   1   6 -17   -0.14    1.16
   1   6 -17    1.43    0.87
   1   6 -17    1.54    0.91
   1   6 -17    1.41    1.22
   1  -6 -16    0.51    1.06
   1  -6 -16    0.68    0.95
   1   6 -16    1.29    1.17
   1   6 -16    0.40    0.84
   1   6 -16    0.75    0.81
   1   6 -16    2.13    1.20
   1  -6 -15    0.62    0.98
   1  -6 -15    0.11    0.84
   1   6 -15    1.26    1.18
   1   6 -15   -0.10    0.75
   1   6 -15   -0.45    0.75
   1   6 -15    0.23    1.07
   1  -6 -14    0.94    0.88
   1  -6 -14    1.10    1.00
   1   6 -14    2.58    1.17
   1   6 -14    2.60    0.89
   1   6 -14    1.55    0.80
   1   6 -14    1.60    1.21
   1  -6 -13    1.76    0.92
   1  -6 -13    2.31    1.07
   1   6 -13    0.66    1.01
   1   6 -13    1.76    0.86
   1   6 -13    1.30    1.17
   1   6 -13    1.78    0.72
   1   6 -12  104.56    4.29
   1  -6 -12  105.34    4.69
   1  -6 -12  103.29    4.70
   1   6 -12  114.93    5.21
   1   6 -12  102.35    4.37
   1   6 -12   92.00    5.78
   1   6 -11   67.12    3.09
   1  -6 -11   62.77    3.41
   1   6 -11   76.96    3.93
   1   6 -11   65.43    3.17
   1   6 -11   63.59    4.53
   1  -6 -11   62.67    5.03
   1   6 -10   69.60    3.10
   1  -6 -10   69.95    3.49
   1   6 -10   79.81    3.93
   1   6 -10   67.28    3.18
   1  -6 -10   69.69    5.15
   1   6 -10   69.35    4.64
   1   6  -9   65.00    2.81
   1  -6  -9   56.40    3.04
   1   6  -9   68.68    3.51
   1   6  -9   57.65    2.79
   1  -6  -9   58.21    4.62
   1   6  -9   57.85    4.13
   1   6  -8   18.88    1.35
   1   6  -8   23.65    1.92
   1   6  -8   21.41    1.51
   1  -6  -8   20.66    1.66
   1  -6  -8   22.94    2.80
   1   6  -8   20.20    2.37
   1   6  -7   20.07    1.39
   1   6  -7   16.52    2.11
   1  -6  -7   17.46    1.50
   1   6  -7   21.47    1.77
   1  -6  -7   14.81    2.32
   1   6  -6   42.52    3.28
   1  -6  -6   47.00    3.85
   1  -6  -6   45.72    2.44
   1   6  -6   45.01    2.58
   1  -6  -6   42.35    3.23
   1  -6  -5   15.68    1.35
   1  -6  -5   14.83    1.91
  -1  -6   5   15.18    1.29
   1   6  -5   15.46    1.45
   1   6  -4   30.22    1.97
   1  -6  -4   27.33    1.78
  -1   6   4   29.28    1.94
   1  -6  -3   25.84    1.69
   1   6  -3   28.74    1.86
  -1   6   3   26.11    1.98
   1  -6  -2   18.41    2.05
   1  -6  -2   15.55    1.31
   1   6  -2   20.56    1.56
   1   6  -2   17.27    1.44
   1   6  -2   21.62    2.11
   1  -6  -1  112.52    4.27
   1   6  -1  111.93    4.42
   1   6  -1  120.09    5.36
   1  -6  -1  108.13    5.45
   1  -6   0    2.27    1.04
   1   6   0    1.92    0.77
   1   6   0    1.55    0.87
   1  -6   1   75.53    4.29
   1   6   1   65.60    3.71
   1  -6   1   69.27    3.08
  -1  -6  -2  129.84    4.59
   1  -6   2  126.66    4.77
   1  -6   2  127.34    6.09
   1   6   2  125.16    5.54
   1  -6   3   41.58    3.21
  -1  -6  -3   38.29    2.07
   1   6   3   42.76    2.80
   1  -6   3   39.76    2.23
   1   6   3   39.25    2.11
  -1   6  -3   37.22    2.20
  -1   6  -4  309.52   10.34
   1  -6   4  347.58   12.23
  -1  -6  -4  328.20   10.14
   1  -6   4  327.60   10.33
   1   6   4  330.67   11.21
  -1  -6  -4  320.63   11.74
   1   6   4  326.38   10.04
   1   6   5    2.22    0.77
   1  -6   5    0.53    0.70
  -1  -6  -5    0.94    0.68
   1   6   5    0.72    0.81
  -1   6  -5    1.57    0.91
  -1  -6  -6   17.23    1.44
   1   6   6   15.76    1.33
  -1  -6  -6   16.66    2.45
   1  -6   6   18.75    1.61
  -1   6  -6   15.88    1.62
   1  -6   7   46.40    2.65
  -1  -6  -7   47.75    4.04
  -1  -6  -7   44.00    2.51
  -1   6  -7   42.85    2.74
  -1  -6  -7   45.21    3.51
  -1  -6  -8   33.00    3.09
   1  -6   8   29.26    3.15
  -1  -6  -8   28.30    3.16
  -1  -6  -8   34.26    2.18
  -1   6  -8   25.91    2.23
  -1   6  -9  512.54   17.01
   1  -6   9  588.80   19.62
  -1  -6  -9  547.61   19.49
  -1  -6  -9  544.13   16.59
   1  -6   9  555.85   19.97
  -1   6 -10   77.49    4.32
   1  -6  10   92.68    5.93
  -1  -6 -10   82.43    5.64
  -1  -6 -10   80.06    3.93
   1  -6  10   85.91    6.04
  -1   6 -11  180.42    7.77
   1  -6  11  219.64   10.04
  -1  -6 -11  191.92    9.58
  -1  -6 -11  199.49    7.41
   1  -6  11  195.91   10.20
  -1   6 -12   44.23    3.33
   1  -6  12   51.31    4.52
  -1  -6 -12   43.94    4.24
  -1  -6 -12   49.89    3.28
  -1  -6 -12   46.59    3.00
   1  -6  12   46.43    4.70
  -1   6 -13  218.74    9.50
  -1  -6 -13  250.63    9.44
  -1  -6 -13  263.87   12.04
   1  -6  13  258.74   11.75
   1  -6  13  269.42   12.64
  -1  -6 -13  258.45    9.24
  -1  -6 -14   26.67    3.62
  -1  -6 -14   24.35    2.46
   1  -6  14   21.17    3.39
  -1   6 -14   19.53    2.47
  -1  -6 -15  221.25    8.65
   1  -6  15  216.43   11.54
  -1   6 -15  188.07    8.66
  -1  -6 -16  107.06    5.29
  -1   6 -16   83.25    5.14
   1  -6  16   99.42    4.48
   1   6  16   95.02    4.68
   1  -6  16   99.03    7.47
  -1   6 -17  557.42   19.29
   1  -6  17  643.80   23.43
   1   6  17  584.39   18.49
  -1  -6 -17  617.29   19.19
   1  -6  18   57.55    5.44
  -1   6 -18   50.04    4.46
   1   6  19  337.81   11.27
   1  -6  19  357.03   15.39
  -1   6 -20   78.64    3.75
  -1   6 -20   74.51    4.28
  -1   6 -20   75.78    3.79
  -1  -6 -20   77.28    4.34
  -1   6 -21   99.34    4.26
  -1   6 -21   96.04    4.75
  -1   6 -21   95.17    4.28
  -1  -6 -21   98.43    4.74
  -1   6 -22   14.34    1.43
  -1   6 -22   11.95    1.57
  -1   6 -22   12.97    1.42
  -1  -6 -22   13.34    1.60
  -1   6 -23   36.62    2.11
  -1   6 -23   31.91    2.22
  -1   6 -23   37.59    2.19
  -1  -6 -23   36.73    2.34
  -1   6 -24    8.04    0.97
  -1   6 -24    7.37    1.06
  -1   6 -24    8.49    0.98
  -1  -6 -24    8.99    1.07
  -1   6 -25    3.87    0.62
  -1   6 -25    2.68    0.59
  -1   6 -25    2.61    0.64
  -1  -6 -25    3.30    0.66
   1   7 -25    8.95    0.82
   1   7 -24   10.13    1.05
   1   7 -24    7.74    0.89
   1   7 -23   13.55    1.34
   1   7 -23   11.04    1.14
   1   7 -22   28.18    2.08
   1   7 -22   25.19    1.87
   1   7 -22   25.07    1.78
   1   7 -21   28.70    2.28
   1   7 -21   25.42    1.99
   1   7 -21   29.70    2.00
   1   7 -20   16.28    1.96
   1   7 -20   15.16    1.55
   1   7 -20   17.58    1.62
   1   7 -19   19.27    2.12
   1   7 -19   14.29    1.61
   1   7 -19   17.25    1.64
  -1   7  18    2.23    1.36
   1   7 -18    3.70    1.46
   1   7 -17   21.39    1.89
   1   7 -17   21.69    2.85
  -1   7  17   22.92    3.05
   1   7 -17   19.39    2.27
   1   7 -17   21.43    1.90
   1   7 -16   21.74    1.91
   1  -7 -16   21.99    2.27
   1   7 -16   24.63    2.05
   1  -7 -16   26.38    2.23
   1   7 -16   22.74    2.98
   1   7 -16   28.70    2.68
   1   7 -15   29.33    2.19
   1  -7 -15   29.26    2.53
   1   7 -15   33.07    2.34
   1  -7 -15   33.88    2.55
   1   7 -15   30.42    3.37
   1   7 -15   35.33    2.94
   1   7 -14  114.18    4.75
   1  -7 -14  113.37    5.26
   1   7 -14   96.78    4.64
   1  -7 -14  114.59    5.16
   1   7 -14  125.71    5.85
   1   7 -14  105.16    6.59
   1   7 -13  105.86    4.61
   1   7 -13  106.13    4.52
   1  -7 -13   96.97    4.88
   1   7 -13   98.70    6.32
   1  -7 -13  107.05    4.96
   1   7 -13  120.26    5.63
   1  -7 -12    8.91    1.43
   1   7 -12    8.62    1.66
   1  -7 -12   12.80    1.65
   1   7 -12   10.71    1.28
   1   7 -12   13.18    2.40
   1   7 -12    7.33    1.16
   1   7 -11  249.39    8.59
   1   7 -11  260.66    8.80
   1  -7 -11  260.90    9.27
   1   7 -11  251.87   11.18
   1  -7 -11  256.53   12.02
   1   7 -10   25.39    1.76
   1   7 -10   23.71    1.80
   1  -7 -10   23.16    2.09
   1   7 -10   26.11    2.36
   1  -7 -10   24.74    3.30
   1   7 -10   25.78    3.00
   1   7  -9  692.15   20.23
   1   7  -9  685.12   20.41
   1  -7  -9  696.95   20.95
   1   7  -9  759.90   21.61
   1  -7  -9  681.62   24.20
   1   7  -9  687.74   23.25
   1   7  -8   10.09    1.13
   1  -7  -8    9.02    1.34
   1   7  -8    9.56    1.54
   1  -7  -8   10.65    2.32
   1   7  -8   12.19    2.09
   1   7  -7  922.70   26.30
   1  -7  -7  907.34   26.84
   1   7  -7  956.78   27.32
   1  -7  -7  915.29   30.15
   1   7  -7  940.13   29.22
   1   7  -6   80.32    3.25
   1   7  -6   83.61    5.02
   1  -7  -6   83.00    5.55
   1  -7  -6   77.86    3.65
   1   7  -6   82.79    3.98
  -1  -7   6   72.02    3.09
   1   7  -5  850.46   26.32
   1   7  -5  874.81   24.53
  -1  -7   5  787.20   23.44
   1  -7  -5  862.87   24.18
   1   7  -4   26.16    2.02
   1   7  -4   24.74    1.87
   1   7  -4   24.38    2.55
   1  -7  -4   24.56    1.86
  -1  -7   4   24.83    1.56
   1  -7  -3  660.52   19.36
   1   7  -3  668.78   19.66
   1   7  -3  664.43   19.40
  -1   7   3  669.24   20.17
   1   7  -3  676.36   21.34
  -1  -7   3  632.74   18.87
  -1  -7   2    4.36    0.79
   1  -7  -2    4.50    0.93
   1  -7  -2    4.64    1.27
   1   7  -2    5.59    1.06
   1   7  -2    3.77    1.17
  -1   7   2    5.34    1.16
   1   7  -2    6.54    1.10
   1   7  -1  425.63   13.17
   1  -7  -1  402.81   12.80
   1  -7  -1  432.70   14.88
   1   7  -1  426.01   12.89
   1   7  -1  436.38   14.53
  -1  -7   1  413.41   12.61
   1  -7   0   39.94    2.31
   1  -7   0   40.64    3.29
   1   7   0   39.62    2.29
  -1   7   0   41.02    2.38
  -1  -7   0   43.22    2.23
   1  -7   1  240.00    8.11
   1  -7   1  238.19    9.77
   1   7   1  238.15    7.95
  -1   7  -1  245.93    8.21
  -1  -7  -1  241.24    7.86
   1  -7   2   27.60    1.94
   1  -7   2   24.75    2.64
   1   7   2   26.83    1.82
  -1  -7  -2   25.91    1.74
  -1   7  -2   25.45    1.90
  -1   7  -3   93.51    4.25
   1  -7   3  105.32    5.70
   1   7   3  101.87    4.07
  -1  -7  -3   95.08    5.34
  -1  -7  -3  104.29    4.12
   1  -7   3   96.64    4.22
   1  -7   4   63.16    3.25
   1   7   4   68.09    3.97
  -1   7  -4   66.74    3.39
   1  -7   4   70.90    4.56
  -1  -7  -4   67.83    3.16
  -1  -7  -4   67.04    4.37
  -1  -7  -4   62.79    4.85
   1   7   4   66.01    3.08
  -1  -7  -5    1.20    1.52
   1  -7   5   -0.19    1.06
  -1   7  -5    0.39    0.83
  -1  -7  -5    0.92    0.97
   1   7   5    0.49    0.71
   1  -7   5    0.88    0.79
  -1  -7  -5    1.03    0.69
   1  -7   6  140.99    7.12
  -1  -7  -6  138.49    5.41
  -1   7  -6  130.91    5.69
  -1  -7  -6  137.73    7.68
   1  -7   6  145.49    5.61
  -1  -7  -6  139.25    6.98
   1  -7   7  105.24    5.95
  -1  -7  -7   92.04    4.18
  -1   7  -7   97.10    4.64
  -1  -7  -7   87.08    6.03
   1  -7   7   93.62    4.31
  -1  -7  -7   96.09    5.66
   1  -7   8   22.61    2.73
  -1  -7  -8   18.44    1.77
  -1   7  -8   21.28    2.15
  -1  -7  -8   20.61    2.90
   1  -7   8   18.51    1.78
  -1  -7  -8   15.98    2.40
  -1  -7  -9  263.10    9.19
  -1   7  -9  243.52    9.63
  -1  -7  -9  246.36   11.68
   1  -7   9  277.06    9.35
   1  -7   9  283.14   11.58
  -1  -7 -10   58.18    3.37
  -1   7 -10   54.83    3.70
  -1  -7 -10   57.43    5.00
   1  -7  10   62.09    3.42
   1  -7  10   66.46    4.89
  -1  -7 -11  185.59    7.32
   1  -7  11  198.49    7.30
   1  -7  11  212.12    9.60
  -1  -7 -11  195.23    9.88
   1  -7  12   -0.22    0.80
  -1  -7 -12    0.48    1.06
  -1  -7 -12    0.29    1.49
  -1  -7 -12    0.69    1.22
  -1   7 -12    0.80    1.14
   1  -7  13  529.73   16.06
  -1  -7 -13  493.20   16.33
  -1  -7 -13  565.64   20.29
  -1  -7 -13  530.41   16.87
   1  -7  14    8.24    1.28
  -1  -7 -14    8.16    1.69
  -1  -7 -14   10.23    2.50
  -1   7 -14    4.93    1.74
  -1   7 -15  285.08   11.76
  -1  -7 -15  328.30   11.73
  -1   7 -16    4.83    1.61
   1   7  16    8.15    1.48
  -1  -7 -16    8.01    1.59
  -1   7 -16    7.22    2.00
  -1   7 -17   91.51    6.19
  -1   7 -18   30.97    2.19
  -1   7 -18   25.70    2.63
  -1   7 -18   29.09    2.21
   1   7  18   30.15    2.42
  -1   7 -19   50.68    2.81
   1   7  19   45.28    2.87
  -1   7 -19   48.59    2.84
  -1   7 -19   45.21    3.24
  -1   7 -20   52.79    2.77
  -1   7 -20   51.60    2.82
   1   7  20   46.66    2.73
  -1   7 -20   51.14    3.28
  -1  -7 -20   51.31    3.18
  -1   7 -21    9.87    1.21
  -1   7 -21   10.50    1.25
  -1   7 -21   11.51    1.51
  -1  -7 -21   10.84    1.43
  -1   7 -22   82.73    3.37
  -1   7 -22   79.50    3.47
  -1   7 -22   79.57    3.73
  -1  -7 -22   81.55    3.68
  -1   7 -23    4.97    0.78
  -1   7 -23    4.87    0.81
  -1   7 -23    4.35    0.87
  -1  -7 -23    4.03    0.78
  -1   7 -24   37.13    1.65
  -1  -7 -24   31.68    1.67
  -1   7 -24   38.38    1.80
  -1   7 -24   36.21    1.81
   1   8 -24   19.44    1.12
   1   8 -23   24.27    1.49
   1   8 -23   21.32    1.45
   1   8 -22   80.04    3.42
   1   8 -22   74.73    3.01
   1   8 -21   23.29    1.59
   1   8 -21   26.31    2.00
   1   8 -20  136.28    4.94
   1   8 -20  130.59    5.47
   1   8 -20  123.92    5.00
   1   8 -19   16.94    1.56
   1   8 -19   15.73    1.89
   1   8 -19   16.33    1.58
  -1   8  19   14.21    1.54
   1   8 -18  179.11    6.41
   1   8 -18  176.97    7.25
   1   8 -18  168.43    6.51
   1   8 -17   22.80    1.85
   1   8 -17   20.41    2.28
   1   8 -17   22.99    1.94
   1   8 -16  134.89    5.26
   1   8 -16  122.16    7.14
  -1   8  16  114.25    6.93
   1   8 -15    1.07    0.77
   1   8 -15    0.76    1.25
   1  -8 -15    3.60    1.27
   1   8 -15    2.42    1.30
   1  -8 -14  250.47    9.68
   1   8 -14  258.84    9.16
   1   8 -14  283.22   10.48
   1  -8 -14  264.10    9.56
   1   8 -14  283.23    9.13
   1   8 -14  256.17   11.69
   1  -8 -13    2.22    1.08
   1   8 -13    3.82    1.49
   1   8 -13    2.36    0.98
   1   8 -13    2.08    1.28
   1  -8 -13    2.02    1.09
   1   8 -12  317.06   10.44
   1  -8 -12  308.34   10.95
   1   8 -12  309.39   13.17
   1   8 -12  319.42   11.62
   1  -8 -12  315.86   10.89
   1  -8 -11   13.09    1.71
   1   8 -11    9.43    2.16
   1  -8 -11   10.76    2.50
   1   8 -11   13.56    2.01
   1   8 -11   10.38    1.30
   1  -8 -10   85.04    4.36
   1   8 -10   88.72    6.00
   1  -8 -10   92.18    6.54
   1   8 -10   96.12    4.91
   1   8 -10   86.08    3.91
   1  -8  -9   45.93    2.94
   1   8  -9   42.70    3.14
   1   8  -9   42.94    2.47
   1  -8  -9   44.69    4.47
   1   8  -9   41.50    3.88
   1  -8  -8   68.29    3.69
   1  -8  -8   71.94    5.67
   1   8  -8   73.14    5.20
   1   8  -8   69.73    4.04
   1   8  -8   70.56    3.26
   1  -8  -7    6.99    2.16
   1  -8  -7    8.17    1.28
   1   8  -7    6.16    1.68
   1   8  -7    7.10    1.44
   1   8  -6    0.82    1.07
   1   8  -6    1.32    1.14
   1  -8  -6    0.55    1.38
  -1  -8   6    0.06    0.65
   1  -8  -6    0.20    0.83
   1   8  -6    1.33    1.01
   1   8  -5    4.52    1.18
   1  -8  -5    1.34    1.39
   1  -8  -5    2.54    0.94
  -1  -8   5    2.82    0.72
   1   8  -5    1.75    0.92
   1   8  -5    2.32    1.19
  -1  -8   4   75.53    3.39
   1  -8  -4   83.84    3.94
   1   8  -4   83.03    3.93
   1   8  -4   83.16    4.16
   1   8  -4   85.32    5.30
   1  -8  -3   20.97    1.85
  -1  -8   3   21.63    1.59
   1   8  -3   20.19    1.80
   1   8  -3   24.77    2.11
   1   8  -3   18.56    2.41
  -1  -8   2  219.04    7.46
   1  -8  -2  225.37    7.92
   1   8  -2  224.02    9.53
   1   8  -2  220.28    7.79
   1   8  -2  222.40    8.16
  -1  -8   1   40.64    2.29
   1  -8  -1   35.84    3.35
   1  -8  -1   40.84    2.54
   1   8  -1   36.68    2.37
   1   8  -1   41.05    3.43
  -1   8   1   40.69    3.23
  -1  -8   0  623.46   18.20
   1  -8   0  662.75   21.04
   1  -8   0  595.22   18.47
   1   8   0  595.17   18.32
   1   8   0  610.30   20.32
  -1   8   0  643.66   20.45
  -1   8  -1   87.91    4.10
   1  -8   1   95.99    5.57
  -1  -8  -1   88.25    3.83
   1  -8   1   76.97    3.84
   1   8   1   84.55    3.86
   1   8   1   90.04    5.14
  -1   8  -1  101.81    5.57
  -1   8  -2 1046.09   29.97
   1  -8   2 1066.32   32.20
  -1  -8  -2 1052.12   29.54
   1   8   2 1000.53   31.37
   1  -8   2 1007.84   29.70
  -1  -8  -2 1050.19   32.06
  -1   8  -2 1101.21   32.37
   1   8   2  994.68   29.46
  -1  -8  -3  158.08    8.54
  -1  -8  -3  153.69    5.86
   1  -8   3  161.70    7.77
  -1   8  -3  159.67    6.25
   1  -8   3  155.31    6.06
   1   8   3  148.03    5.73
  -1  -8  -3  149.32    7.49
  -1   8  -3  159.79    7.91
  -1  -8  -4 1104.42   34.25
  -1  -8  -4 1060.76   35.46
  -1  -8  -4 1110.18   31.74
   1  -8   4 1196.03   34.63
  -1   8  -4 1102.29   32.15
   1  -8   4 1125.94   31.99
   1   8   4 1109.95   31.54
  -1   8  -4 1084.30   31.51
  -1  -8  -5   75.02    5.82
   1   8   5   87.59    3.85
  -1  -8  -5   84.31    3.97
   1  -8   5   94.47    5.67
  -1  -8  -5   83.95    5.38
   1  -8   5   86.12    4.16
  -1   8  -5   82.76    4.25
  -1  -8  -6  396.53   16.41
  -1  -8  -6  415.12   13.26
   1  -8   6  442.49   15.73
  -1  -8  -6  395.08   15.35
  -1   8  -6  402.66   13.65
   1  -8   6  427.90   13.47
  -1  -8  -7   13.97    1.61
  -1   8  -7   12.75    1.85
  -1  -8  -7   12.25    2.16
   1  -8   7   14.70    1.66
  -1  -8  -7    7.79    2.06
   1  -8   7   11.33    2.16
  -1  -8  -8  477.28   15.47
  -1   8  -8  463.93   15.98
  -1  -8  -8  485.99   18.98
   1  -8   8  521.06   15.72
   1  -8   8  518.14   18.00
   1  -8   9   11.34    1.57
  -1   8  -9   12.25    1.88
  -1  -8  -9   13.12    1.66
  -1  -8  -9   10.07    2.35
   1  -8  10  164.74    6.50
  -1   8 -10  158.48    7.16
  -1  -8 -10  161.48    6.61
  -1  -8 -10  159.44    9.00
  -1  -8 -11    7.85    1.39
   1  -8  11   11.36    1.51
  -1   8 -11    9.58    1.85
  -1  -8 -11    8.55    2.26
   1  -8  12   48.26    2.94
  -1   8 -12   40.42    3.36
  -1   8 -12   41.08    4.25
  -1  -8 -12   48.59    3.15
  -1  -8 -12   42.32    3.24
  -1  -8 -12   52.04    4.80
  -1   8 -13   75.32    5.80
  -1  -8 -13   72.48    4.33
  -1  -8 -13   82.78    6.17
   1  -8  13   74.72    3.73
  -1   8 -13   78.50    3.70
  -1  -8 -14   19.39    2.28
  -1   8 -14   17.45    2.32
  -1   8 -14   19.40    2.89
  -1  -8 -14   26.27    3.56
  -1   8 -15   12.98    2.47
  -1   8 -15   17.56    1.71
  -1   8 -16    0.62    0.81
  -1   8 -16    0.59    0.80
  -1   8 -16    2.36    1.44
  -1   8 -16    0.30    1.17
  -1  -8 -16    1.58    1.15
   1   8  16    0.23    0.89
  -1   8 -17   21.34    1.79
  -1  -8 -17   21.36    2.17
  -1   8 -17   19.18    1.80
   1   8  17   22.02    2.00
  -1   8 -17   15.19    2.11
  -1   8 -18    1.41    0.79
   1   8  18    1.68    0.92
  -1   8 -18   -0.13    1.06
  -1   8 -18    1.75    0.88
  -1   8 -19   12.68    1.29
   1   8  19   10.90    1.37
  -1   8 -19   12.30    1.32
  -1   8 -19   11.23    1.60
  -1   8 -20   10.00    1.09
   1   8  20    8.56    1.07
  -1   8 -20   11.27    1.24
  -1   8 -20    9.29    1.40
  -1  -8 -20   10.54    1.39
  -1   8 -21    3.20    0.68
  -1  -8 -21    3.12    0.89
  -1   8 -21    3.02    0.72
  -1   8 -21    2.92    0.85
  -1  -8 -22    6.49    0.89
  -1   8 -22    8.06    0.93
  -1   8 -22    7.51    0.93
  -1   8 -23    0.04    0.37
   1   9 -22   16.15    1.20
   1   9 -22   21.32    1.25
   1   9 -21   60.93    2.88
   1   9 -21   68.75    2.88
   1   9 -20   48.09    2.71
   1   9 -20   53.00    2.67
   1   9 -19   61.06    3.00
   1   9 -19   55.73    3.02
   1   9 -18  121.15    4.83
   1   9 -18  110.71    4.86
   1   9 -17   20.83    1.74
   1   9 -17   26.37    2.34
   1   9 -16  102.23    4.43
   1   9 -16  106.44    5.23
   1   9 -15    4.23    0.99
   1   9 -15    3.93    1.44
   1  -9 -15    2.87    1.16
   1   9 -14  127.60    7.36
   1   9 -14  124.15    5.13
   1   9 -13    8.66    2.12
   1  -9 -12   40.82    2.91
   1   9 -12   36.70    3.12
   1   9 -12   40.11    4.04
   1   9 -11   15.65    2.20
   1   9 -11   15.07    2.05
   1  -9 -11   13.70    1.79
   1   9 -11   12.80    1.42
   1   9 -11   14.26    2.61
   1   9 -10  182.34    7.68
   1  -9 -10  170.40    7.04
   1   9 -10  179.08    7.36
   1   9 -10  176.55    9.16
   1  -9 -10  164.58    9.51
   1   9  -9  105.19    5.42
   1  -9  -9  101.49    4.95
   1   9  -9  107.08    5.23
   1  -9  -9  106.65    7.25
   1   9  -9  101.97    6.67
   1   9  -8  162.84    7.10
   1  -9  -8  150.92    6.52
   1   9  -8  172.08    6.86
   1   9  -8  166.36    8.77
   1  -9  -8  155.29    9.11
   1   9  -7  249.11    9.41
   1  -9  -7  236.09    8.87
   1   9  -7  251.22    9.05
   1   9  -7  237.66   11.07
   1  -9  -7  233.41   11.70
   1   9  -6   94.51    4.95
   1  -9  -6   98.52    4.70
   1   9  -6  102.23    4.79
   1   9  -6   88.68    6.09
   1  -9  -6  101.63    7.01
   1   9  -5  153.04    6.44
   1  -9  -5  141.02    5.93
  -1  -9   5  131.19    5.22
   1   9  -5  147.35    6.00
   1   9  -5  154.78    8.02
   1  -9  -5  140.22    8.44
   1   9  -4   51.30    3.41
   1   9  -4   52.89    4.39
   1  -9  -4   51.43    4.86
  -1  -9   4   51.82    2.72
   1  -9  -4   54.64    3.24
   1   9  -4   51.47    3.09
   1   9  -3   26.31    3.05
  -1  -9   3   29.85    2.01
   1  -9  -3   33.67    2.48
   1   9  -3   31.72    2.30
   1   9  -2   28.78    3.10
   1  -9  -2   28.72    2.30
  -1  -9   2   29.87    2.02
   1   9  -2   26.69    2.15
   1   9  -1   12.42    2.11
   1  -9  -1   13.83    1.62
  -1  -9   1   11.77    1.34
   1   9  -1   12.10    1.45
  -1   9   0  105.29    5.91
   1   9   0   98.76    4.41
   1   9   0   90.51    5.79
   1  -9   0  103.95    4.71
  -1  -9   0  104.08    4.38
  -1  -9  -1   23.94    2.90
  -1   9  -1   25.91    2.99
   1   9   1   26.39    2.86
  -1  -9  -1   23.57    1.90
   1  -9   1   23.75    2.06
   1   9   1   23.83    1.92
  -1   9  -2   74.62    5.18
  -1  -9  -2   73.36    5.14
  -1  -9  -2   68.31    5.61
  -1  -9  -2   68.24    3.51
   1  -9   2   77.08    5.15
   1   9   2   70.80    3.47
   1  -9   2   75.90    3.85
  -1  -9  -3    6.74    1.15
   1  -9   3    7.25    1.25
  -1  -9  -3    4.89    1.82
   1  -9   3    9.28    1.86
  -1   9  -3    7.17    1.42
  -1  -9  -3    5.59    1.72
   1   9   3    7.53    1.23
  -1   9  -3    9.12    2.00
  -1  -9  -4   41.86    4.48
  -1  -9  -4   41.20    2.64
  -1   9  -4   41.96    2.87
   1  -9   4   47.10    3.93
   1   9   4   38.36    2.40
  -1  -9  -4   36.87    3.57
  -1   9  -4   37.26    3.89
   1  -9   4   41.13    2.73
   1  -9   5   84.10    4.13
  -1   9  -5   86.46    4.47
  -1  -9  -5   82.09    4.08
  -1  -9  -5   76.83    6.16
   1  -9   5   94.81    5.74
  -1  -9  -5   81.61    5.50
  -1   9  -5   98.80    6.44
   1  -9   6   50.01    3.02
  -1   9  -6   48.88    3.32
  -1  -9  -6   46.11    2.97
  -1   9  -6   48.00    4.63
  -1  -9  -6   49.81    4.25
  -1  -9  -6   52.54    4.92
   1  -9   7  302.36   10.34
  -1   9  -7  296.40   10.81
  -1  -9  -7  298.26   12.53
  -1   9  -7  327.63   13.78
  -1  -9  -7  299.03   10.37
  -1  -9  -7  283.82   13.40
  -1  -9  -8   13.16    2.62
  -1   9  -8   10.94    1.53
  -1  -9  -8   11.04    1.58
   1  -9   8   10.12    1.44
  -1   9  -8   11.70    2.55
  -1   9  -8    9.03    1.66
  -1   9  -9   87.91    3.97
  -1  -9  -9   75.77    6.05
   1  -9   9   82.52    4.10
  -1   9  -9   76.80    4.54
  -1   9  -9   89.76    6.44
  -1  -9  -9   83.43    4.26
  -1   9 -10  147.07    5.57
  -1  -9 -10  132.27    8.00
   1  -9  10  127.84    5.46
  -1   9 -10  120.59    6.14
  -1  -9 -10  130.26    5.79
  -1   9 -10  143.08    8.40
  -1   9 -11   13.68    1.97
  -1   9 -11   15.05    1.62
  -1   9 -11   13.98    2.70
  -1  -9 -11    8.89    2.21
   1  -9  11   12.76    1.48
  -1  -9 -11   12.03    1.67
  -1   9 -12   32.86    3.82
  -1   9 -13   91.60    6.43
  -1   9 -13   93.21    4.29
  -1  -9 -14    0.39    1.07
  -1   9 -14    0.94    0.79
   1   9  14    1.57    0.99
  -1   9 -14    0.29    1.25
  -1   9 -15   65.99    3.40
   1   9  15   67.76    3.66
  -1  -9 -15   72.34    3.95
  -1   9 -15   64.67    3.99
  -1  -9 -16    6.47    1.34
  -1   9 -16    7.08    1.16
   1   9  16    7.80    1.30
  -1   9 -16    7.21    1.53
  -1   9 -17   11.83    1.69
   1   9  17    8.14    1.31
  -1   9 -17   10.98    1.28
  -1  -9 -17   11.09    1.52
  -1   9 -18   23.99    2.04
   1   9  18   24.96    1.92
  -1   9 -18   30.18    1.91
  -1   9 -19    5.82    0.93
   1   9  19    4.35    0.85
  -1   9 -19    6.74    0.93
  -1   9 -19    6.78    1.13
  -1  -9 -19    4.23    0.99
  -1   9 -20   31.34    1.70
  -1   9 -20   28.15    1.80
  -1  -9 -20   29.49    1.77
  -1   9 -20   26.87    1.51
  -1   9 -21   25.24    1.46
   1  10 -20    9.90    0.86
   1  10 -19    1.58    0.72
   1  10 -19    2.58    0.72
   1  10 -18    2.67    0.90
   1  10 -18    3.35    0.92
  -1  10  18    1.53    0.66
   1  10 -17   17.49    1.76
   1  10 -17   18.49    1.66
  -1  10  17   13.07    1.43
   1  10 -16    5.52    1.21
   1  10 -16    2.13    1.10
   1  10 -15   32.78    2.46
   1  10 -15   32.62    2.61
   1  10 -14    1.16    1.18
   1  10 -14    0.78    1.07
   1 -10 -14    0.33    0.89
   1  10 -13   56.96    3.70
   1  10 -13   56.62    3.47
   1 -10 -13   49.87    3.26
   1  10 -12   14.42    2.05
   1 -10 -12   10.42    1.62
   1  10 -12   14.24    1.85
   1 -10 -11   55.66    3.42
   1  10 -11   58.90    3.62
   1  10 -11   51.51    4.61
   1  10 -11   58.36    3.85
   1  10 -10   14.67    2.72
   1 -10  -9    3.31    1.88
   1  10  -9    7.12    1.91
   1 -10  -8   20.07    2.07
   1  10  -8   20.67    2.19
   1  10  -8   22.71    3.22
   1 -10  -8   25.34    3.53
   1  10  -8   27.25    2.58
   1  10  -7    1.06    1.07
   1 -10  -7   -0.31    1.36
   1  10  -7    0.27    1.16
   1  10  -7    0.58    1.09
   1 -10  -7    0.36    0.93
   1 -10  -6   17.72    1.94
   1  10  -6   23.54    3.05
   1  10  -6   18.56    2.00
   1  10  -5    4.72    1.66
   1  10  -5    3.73    1.16
   1 -10  -5    5.85    1.36
   1 -10  -5    4.07    2.04
   1  10  -4   17.51    2.79
   1  10  -4   19.03    1.87
   1 -10  -4   20.87    2.07
   1 -10  -4   16.74    3.01
   1  10  -3   16.56    2.72
   1  10  -3   14.14    1.67
   1 -10  -3   20.04    2.00
  -1 -10   3   15.77    1.52
   1 -10  -3   13.71    2.73
   1  10  -2   -0.49    1.29
   1  10  -2   -0.29    0.84
  -1 -10   2    0.09    0.70
   1 -10  -2   -0.47    0.90
   1  10  -1   89.81    4.20
  -1 -10   1   93.07    5.95
   1 -10  -1   90.83    4.54
  -1 -10   1   88.17    4.07
   1  10  -1   96.15    6.00
   1  10   0    3.70    1.07
  -1 -10   0    4.27    0.97
   1 -10   0    3.97    1.17
  -1 -10   0    3.98    1.57
   1  10   1   94.13    4.23
  -1 -10  -1   92.41    5.95
  -1 -10  -1   97.51    4.35
   1 -10   1   97.76    4.69
  -1 -10  -1   88.24    6.82
  -1  10  -2   -0.24    1.14
  -1 -10  -2    0.69    1.11
  -1 -10  -2    1.31    1.49
   1  10   2    0.59    0.77
  -1 -10  -2    0.10    0.76
   1 -10   2    0.46    0.79
  -1 -10  -3    6.14    2.28
  -1 -10  -3    2.77    1.38
  -1  10  -3    5.94    1.69
  -1 -10  -3    7.47    1.25
   1 -10   3    6.47    1.27
  -1 -10  -4   -0.32    1.39
  -1  10  -4    1.91    1.34
  -1 -10  -4    0.92    1.13
  -1 -10  -4    2.17    0.87
   1 -10   4    1.49    0.93
  -1  10  -5   46.68    4.43
  -1 -10  -5   37.59    3.68
  -1 -10  -5   34.25    4.12
  -1 -10  -5   35.48    2.57
   1 -10   5   40.80    2.77
  -1  10  -6   13.72    1.83
  -1 -10  -6   15.12    2.91
  -1  10  -6   16.21    2.78
  -1 -10  -6   16.43    1.72
   1 -10   6   15.69    1.76
  -1 -10  -7   52.41    4.94
  -1  10  -7   61.99    5.28
  -1  10  -7   56.99    3.57
  -1 -10  -7   51.70    3.21
   1 -10   7   53.15    3.20
  -1  10  -8   52.86    4.92
  -1 -10  -8   44.37    4.45
  -1  10  -9    9.09    2.32
   1 -10   9    9.12    1.28
  -1 -10  -9    7.48    2.04
  -1  10 -10  131.50    6.13
  -1 -10 -10  136.26    5.84
   1 -10  10  134.76    5.41
  -1  10 -11    1.71    1.31
   1 -10  11    1.26    0.74
  -1 -10 -11    1.44    1.05
  -1 -10 -11    0.88    1.08
  -1  10 -12  203.33    6.92
  -1 -10 -12  199.27    7.64
  -1  10 -12  177.65    6.82
  -1  10 -12  182.85    7.62
  -1  10 -13    3.73    0.87
   1  10  13    2.50    1.06
  -1  10 -13    3.76    1.23
  -1 -10 -13    2.04    1.08
  -1  10 -13    2.79    0.95
  -1 -10 -14  143.77    5.85
  -1  10 -14  137.00    5.26
   1  10  14  136.89    5.68
  -1  10 -14  144.26    5.31
  -1  10 -14  134.83    5.93
   1  10  15    9.00    1.35
  -1  10 -15   10.53    1.18
  -1  10 -15   10.25    1.54
  -1 -10 -15   12.65    1.51
  -1  10 -15   10.43    1.22
   1  10  16  150.66    5.80
  -1  10 -16  161.27    5.46
  -1  10 -16  156.63    5.99
  -1 -10 -16  161.75    5.85
  -1  10 -16  142.69    5.21
   1  10  17   17.52    1.54
  -1  10 -17   20.29    1.37
  -1  10 -17   18.39    1.63
  -1  10 -17   17.06    1.17
   1  10  18  112.59    4.21
  -1  10 -18  117.23    4.35
  -1 -10 -18  111.75    4.23
  -1  10 -19   18.12    1.21
   1  11 -17    8.44    0.82
  -1  11  17    5.02    0.76
   1  11 -16    3.77    0.81
  -1  11  16    3.99    0.85
   1  11 -15    3.63    0.88
   1  11 -14   17.22    1.61
   1  11 -13    0.25    0.85
   1 -11 -13   -0.37    0.81
   1 -11 -12   78.71    3.98
   1  11 -12   84.52    3.94
   1  11 -11    2.84    1.14
   1 -11 -11    1.15    0.99
   1 -11 -10  190.26    7.41
   1  11 -10  198.78    7.33
   1  11  -9    0.70    0.97
   1 -11  -9    0.22    0.90
   1 -11  -8  159.93    6.48
   1  11  -8  154.59    6.23
   1  11  -7   12.16    1.60
   1 -11  -7   10.89    1.65
   1  11  -6  308.68   10.52
   1 -11  -6  319.56   10.95
   1 -11  -5    1.52    1.15
   1 -11  -5    1.19    1.57
   1  11  -5    2.47    1.12
   1 -11  -4  518.42   20.04
   1  11  -4  521.24   16.05
   1 -11  -3    1.23    1.62
   1  11  -3    0.26    0.95
   1  11  -2  490.83   14.88
  -1 -11   2  471.47   14.73
   1 -11  -2  492.72   19.20
   1  11  -1    2.10    0.90
  -1 -11   1    2.70    1.78
  -1 -11   1   -0.17    0.73
   1 -11  -1    1.59    1.48
  -1 -11   0  215.89   11.44
   1 -11   0  212.95   11.30
  -1 -11   0  222.94    7.80
  -1 -11  -1    0.65    1.33
  -1 -11  -1    1.47    0.83
  -1 -11  -2   30.83    3.92
  -1 -11  -2   32.18    2.29
  -1 -11  -3    0.19    0.78
   1 -11   3    0.78    0.90
  -1 -11  -3    0.61    1.51
  -1 -11  -4    4.05    1.00
   1 -11   4    3.24    1.07
   1 -11   5   16.56    1.77
  -1 -11  -5   17.56    1.75
  -1 -11  -6    1.92    0.88
   1 -11   6    2.08    0.90
   1 -11   7    5.16    1.08
  -1 -11  -7    5.24    1.13
   1 -11   8   68.98    3.37
  -1 -11  -8   66.12    3.55
  -1 -11  -9    6.51    1.19
   1 -11   9    6.94    1.06
  -1 -11 -10  106.34    4.86
   1  11  11   20.91    1.92
  -1 -11 -11   17.91    1.85
  -1 -11 -12  134.71    5.41
   1  11  12  128.71    5.35
  -1 -11 -13   12.10    1.41
   1  11  13    9.71    1.34
  -1 -11 -14   73.81    3.38
   1  11  14   78.09    3.57
   1  11  15    3.14    0.88
   1  11  16   36.62    2.01
  -1  12  14   22.93    1.57
  -1  12  13   70.43    3.21
   1  12 -11   52.83    2.39
   1 -12 -11   56.75    2.94
   1  12 -10    3.13    0.77
   1 -12 -10    3.42    1.05
   1  12  -9   25.35    1.66
   1 -12  -9   27.81    2.14
   1  12  -8    2.29    0.77
   1 -12  -8    2.26    1.01
   1  12  -7    6.59    0.95
   1 -12  -7    7.06    1.26
   1  12  -6    2.04    0.74
   1 -12  -6    2.97    1.12
   1  12  -5    3.67    0.82
   1 -12  -5    2.02    0.98
   1 -12  -4    6.12    1.22
   1 -12  -3   49.02    3.01
   1 -12  -2   19.84    1.97
   1 -12  -1  126.35    5.26
  -1 -12   1  113.17    4.49
  -1 -12   0   44.80    2.47
   1 -12   0   46.37    2.90
  -1 -12  -1  190.35    6.68
   1 -12   1  197.26    7.19
   1  12   1  181.91    6.80
   1 -12   2   67.04    3.48
  -1 -12  -2   61.91    3.13
   1 -12   3  182.47    6.68
  -1 -12  -3  171.19    6.39
   1 -12   4   39.20    2.47
  -1 -12  -4   38.43    2.39
   1 -12   5  159.42    5.88
  -1 -12  -5  155.72    5.92
   1 -12   6   49.05    2.60
  -1 -12  -6   49.41    2.74
   1  12   6   48.26    2.88
   1 -12   7  168.45    5.82
   1  12   7  168.81    6.43
  -1 -12  -8   80.03    3.87
   1  12   8   83.78    3.91
  -1 -12  -9   77.64    3.68
   1  12   9   80.09    3.77
   1  12  10   52.37    2.84
  -1 -12 -10   47.27    2.64
   1  12  11   42.14    2.44
  -1 -12 -11   40.10    2.28
   1  12  12   14.76    1.42
  -1 -12 -12   13.86    1.22
   1  12  13    1.53    0.65
   1  12  14   13.31    1.12
  -1  13  10   -0.34    0.58
  -1  13   9   24.24    1.65
   1 -13  -8    6.12    0.96
   1 -13  -7   28.22    1.90
   1 -13  -6   23.69    1.76
   1 -13  -5   24.41    1.86
   1 -13  -4   24.78    1.85
   1 -13  -3   21.15    1.71
   1 -13  -2    5.45    1.04
   1 -13  -1   28.92    2.00
   1 -13   0    5.48    1.03
   1 -13   1   16.62    1.43
   1 -13   2    0.61    0.63
   1 -13   3   11.24    1.08
   1  13   3   10.19    1.13
   1 -13   4   17.66    1.25
   1  13   4   19.74    1.55
  -1 -13  -5   12.45    1.32
   1  13   5   11.81    1.27
  -1 -13  -6   42.13    2.36
   1  13   6   47.41    2.44
  -1 -13  -7    2.22    0.70
   1  13   7    2.38    0.77
  -1 -13  -8   30.91    1.73
   1  13   8   30.81    1.90
   1  13   9    4.00    0.81
   2   0 -29    0.25    0.47
   2   0 -28   13.23    1.15
   2   0 -27   -0.24    0.72
   2   0 -27   -0.69    0.59
   2   0 -26    6.96    1.02
   2   0 -25    0.84    0.75
   2   0 -24    4.63    0.98
  -2   0  23    1.19    1.42
  -2   0  22   52.81    4.99
   2   0 -22   50.30    2.78
   2   0 -22   55.62    3.09
   2   0 -22   53.40    3.02
   2   0 -21    0.77    0.70
   2   0 -21    0.48    0.89
   2   0 -21   -0.25    0.79
  -2   0  21   -1.22    1.61
   2   0 -20  152.53    5.90
   2   0 -20  151.73    5.91
   2   0 -20  150.92    6.06
  -2   0  20  136.94    8.43
   2   0 -20  143.06    5.69
   2   0 -19   -1.32    1.35
   2   0 -19   -0.37    0.88
   2   0 -19    0.90    0.78
   2   0 -19    0.09    0.76
   2   0 -19    0.42    0.87
   2   0 -19    0.96    0.81
  -2   0  19   -0.85    1.60
   2   0 -18  117.10    4.86
   2   0 -18  123.48    4.96
   2   0 -18  129.69    5.01
   2   0 -18  117.61    5.03
   2   0 -18  124.34    5.22
  -2   0  18  116.86    7.29
   2   0 -18  112.29    4.84
   2   0 -17    1.21    1.00
   2   0 -17   -0.08    0.76
   2   0 -17   -0.24    0.63
   2   0 -17   -0.08    0.63
  -2   0  17   -1.00    1.41
   2   0 -17    0.08    0.78
   2   0 -17    0.09    0.70
   2   0 -16  928.82   26.83
   2   0 -16  961.75   26.78
   2   0 -16  908.61   26.50
   2   0 -16  958.00   26.55
   2   0 -16  927.29   26.56
   2   0 -16  961.84   26.92
   2   0 -16  860.62   26.65
  -2   0  16  888.01   29.76
   2   0 -15   -0.08    0.77
   2   0 -15    0.08    0.79
   2   0 -15    0.35    0.70
   2   0 -15   -0.07    0.55
  -2   0  15    0.63    1.21
   2   0 -15    0.39    1.24
   2   0 -15    0.53    0.60
   2   0 -15   -0.08    0.78
   2   0 -14 1421.25   39.44
   2   0 -14 1434.42   39.22
   2   0 -14 1376.33   39.37
   2   0 -14 1392.98   39.38
   2   0 -14 1369.03   39.14
   2   0 -14 1449.34   39.15
  -2   0  13    0.88    0.86
   2   0 -13    0.06    0.69
   2   0 -13    0.11    0.54
   2   0 -13    0.64    0.84
   2   0 -13   -0.22    0.50
   2   0 -13    0.40    0.77
   2   0 -13   -0.26    0.91
   2   0 -12 1266.10   34.73
   2   0 -12 1193.40   36.25
  -2   0  12 1184.98   36.41
   2   0 -12 1298.27   34.99
   2   0 -11    0.35    0.87
  -2   0  11    0.24    0.69
   2   0 -10 1116.10   30.95
  -2   0  10 1189.97   32.12
  -2   0   9    0.19    0.57
   2   0  -9   -0.27    0.66
   2   0  -9    0.36    0.52
   2   0  -8 3132.18   87.12
  -2   0   8 3313.91   87.92
   2   0  -7    0.06    0.56
   2   0  -6 6630.00  178.98
   2   0  -5    0.12    0.61
   2   0  -5    0.14    0.58
   2   0  -5   -0.33    0.46
   2   0  -4 9844.75  267.87
   2   0  -4 9999.00  267.28
   2   0  -3    0.28    0.50
   2   0  -3   -0.10    0.50
   2   0  -3   -0.27    0.79
   2   0  -2  314.26    9.64
  -2   0   2  323.07    9.33
   2   0  -2  342.71   10.35
   2   0  -1    0.05    0.60
  -2   0   1    0.04    0.48
  -2   0   0  685.53   19.57
   2   0   1    1.17    0.60
   2   0   2  221.20    7.34
  -2   0  -2  242.29    7.92
  -2   0  -3   -0.09    1.00
   2   0   3    0.06    0.53
   2   0   4  515.56   15.43
  -2   0  -4  523.58   16.45
  -2   0  -5    0.82    1.11
   2   0   5   -0.15    0.63
   2   0   6 2857.00   83.13
  -2   0  -6 3438.91   85.62
   2   0   7    0.10    0.69
   2   0   8 5189.01  141.59
   2   0   9    0.24    0.87
   2   0  10  427.19   14.35
  -2   0 -11   -0.21    0.94
  -2   0 -12  594.22   18.36
   2   0  12  586.84   19.41
  -2   0 -13    1.81    1.10
   2   0  13   -0.56    0.98
  -2   0 -14   88.00    4.53
   2   0  14   75.33    5.02
  -2   0 -15    3.28    1.33
   2   0  15    0.45    0.99
  -2   0 -16  185.31    7.74
   2   0  16  184.09    9.08
  -2   0 -17   -0.59    1.11
   2   0  17    1.55    1.27
  -2   0 -18  570.93   18.73
   2   0  18  578.81   20.95
  -2   0 -19    0.77    1.22
   2   0  19   -0.28    1.20
  -2   0 -19    1.51    0.81
  -2   0 -20    0.61    1.25
   2   0  20    3.43    1.72
  -2   0 -20    2.22    0.92
   2   0  21    0.56    1.20
  -2   0 -22   12.10    1.43
  -2   0 -22    8.63    1.62
  -2   0 -23    0.09    0.59
  -2   0 -24   23.48    1.69
  -2   0 -24   23.60    1.74
  -2   0 -25   -0.05    0.54
  -2   0 -25    0.45    0.55
  -2   0 -26    9.27    0.94
  -2   0 -27    0.04    0.36
   2   1 -29   -0.06    0.40
   2  -1 -29   -0.27    0.46
   2  -1 -28   51.34    2.20
   2   1 -28   47.34    2.14
   2  -1 -27   27.57    1.75
   2   1 -27   25.34    1.67
   2   1 -27   21.86    1.60
   2   1 -26   18.29    1.55
   2   1 -25   13.15    1.45
   2   1 -25   14.09    1.34
   2   1 -24   14.01    1.56
   2   1 -23   20.18    1.63
  -2   1  23   20.79    3.17
  -2  -1  23   22.28    3.19
  -2  -1  22   19.42    3.17
  -2   1  22   23.78    3.39
   2   1 -22   25.25    2.06
   2  -1 -22   27.79    2.16
   2   1 -22   26.78    1.93
   2  -1 -22   26.24    1.91
   2   1 -22   27.16    2.16
   2  -1 -21  206.82    7.58
   2   1 -21  227.86    7.94
  -2   1  21  192.93   10.61
  -2  -1  21  229.48   11.28
   2  -1 -21  226.35    7.88
   2   1 -21  218.28    7.78
   2  -1 -21  203.43    7.45
   2   1 -21  216.46    7.56
   2  -1 -21  204.24    7.88
   2  -1 -21  220.43    7.75
   2   1 -20    0.35    0.77
   2  -1 -20    0.52    0.76
   2  -1 -20    1.32    0.77
   2   1 -20    1.01    0.75
   2  -1 -20    0.61    0.77
   2   1 -20    1.40    0.94
  -2  -1  20    2.39    1.71
  -2   1  20    3.89    1.71
   2   1 -20    0.49    0.75
   2  -1 -20    0.91    1.19
   2  -1 -20    0.73    0.84
   2   1 -19  211.08    7.66
   2  -1 -19  225.61    7.78
   2  -1 -19  212.81    7.57
   2   1 -19  228.68    7.88
  -2  -1  19  225.97   10.94
  -2   1  19  226.12   10.97
   2   1 -19  209.21    7.73
   2  -1 -19  203.98    7.56
   2   1 -19  217.75    7.66
   2  -1 -19  201.05    7.76
   2   1 -19  219.76    7.99
   2  -1 -19  224.45    7.78
   2   1 -18   10.71    1.36
   2  -1 -18   10.55    1.35
   2   1 -18   10.67    1.28
   2  -1 -18    9.03    1.19
   2   1 -18   10.95    1.38
   2  -1 -18    9.26    1.23
  -2  -1  18   10.31    2.33
  -2   1  18    9.81    2.20
   2   1 -18    9.89    1.36
   2  -1 -18   10.98    1.53
   2   1 -18   12.22    1.83
   2  -1 -18   11.09    1.42
   2   1 -17  373.53   11.75
   2   1 -17  382.15   11.97
   2  -1 -17  358.93   11.78
   2  -1 -17  368.98   11.70
   2  -1 -17  352.39   11.47
   2  -1 -17  375.44   11.98
   2   1 -17  378.83   11.80
   2  -1 -17  344.08   12.69
  -2  -1  17  349.02   14.61
  -2   1  17  366.64   14.82
   2   1 -17  370.35   11.59
   2  -1 -17  379.14   11.68
   2   1 -17  359.62   11.71
   2   1 -16    1.17    0.83
   2   1 -16    0.48    0.68
   2  -1 -16    0.41    0.68
   2   1 -16    0.96    0.82
   2  -1 -16    1.28    0.73
   2  -1 -16    1.25    0.96
  -2  -1  16    0.23    1.06
   2  -1 -16   -0.42    1.37
   2   1 -16    1.37    1.14
   2  -1 -16    0.32    0.87
   2  -1 -16    1.10    0.68
   2   1 -16    0.43    0.61
   2  -1 -15  205.02    7.11
   2   1 -15  210.40    7.31
   2  -1 -15  200.06    6.82
   2   1 -15  211.50    7.05
  -2  -1  15  185.38    9.10
   2   1 -15  203.26    6.83
   2  -1 -15  219.69    6.95
   2   1 -15  188.18    7.02
   2   1 -15  211.26    7.20
   2   1 -15  211.22    7.30
   2  -1 -15  193.66    6.97
   2  -1 -15  197.28    6.98
   2  -1 -15  190.84    6.73
   2   1 -15  195.89    6.97
   2   1 -14   71.69    3.30
   2  -1 -14   70.65    3.11
   2  -1 -14   83.28    3.53
   2   1 -14   76.30    3.59
   2  -1 -14   75.49    3.21
   2   1 -14   75.34    3.32
  -2   1  14   74.59    4.64
  -2  -1  14   70.80    4.80
   2  -1 -14   78.76    3.22
   2   1 -14   77.76    3.21
   2   1 -14   71.43    3.45
   2   1 -14   82.30    3.58
   2  -1 -14   75.21    3.34
   2   1 -14   76.26    3.48
   2  -1 -14   75.46    3.38
   2   1 -13  227.37    7.58
   2  -1 -13  198.28    8.27
   2   1 -13  216.92    8.61
   2   1 -13  209.04    7.58
   2   1 -13  229.03    7.43
   2  -1 -13  235.21    7.53
   2   1 -13  230.11    7.44
   2   1 -13  239.83    7.65
   2  -1 -13  230.49    7.29
  -2  -1  13  227.84    8.74
  -2   1  13  219.12    9.02
   2   1 -13  230.73    7.27
   2  -1 -13  229.95    7.31
   2  -1 -13  220.98    7.47
   2  -1 -12   23.43    2.04
   2   1 -12   28.51    2.42
   2   1 -12   26.23    1.52
   2  -1 -12   26.17    1.53
   2   1 -12   24.96    1.81
   2   1 -12   25.31    1.63
   2   1 -12   28.81    1.70
   2   1 -12   28.08    1.86
  -2  -1  12   26.52    2.63
   2   1 -12   26.22    1.84
   2   1 -12   27.21    2.00
   2  -1 -12   28.69    1.79
  -2  -1  12   23.88    2.14
  -2   1  12   26.90    2.43
   2   1 -11   15.37    1.76
  -2  -1  11   16.21    1.70
  -2   1  11   16.60    1.84
   2   1 -11   15.75    1.50
   2   1 -10  170.12    6.69
  -2   1  10  157.14    6.58
  -2  -1  10  175.70    6.46
   2   1 -10  155.87    5.98
   2   1  -9   68.93    3.64
  -2  -1   9   67.05    3.26
  -2   1   9   56.85    3.36
   2   1  -9   60.67    3.01
   2   1  -8  132.43    5.67
  -2   1   8  147.81    5.72
  -2  -1   8  144.13    5.39
   2   1  -8  135.69    5.18
   2   1  -7  215.39    7.82
  -2  -1   7  217.76    7.41
  -2   1   7  224.22    7.75
   2   1  -7  214.88    7.30
   2   1  -6  602.57   18.83
   2  -1  -6  626.22   18.68
   2   1  -6  627.01   18.36
   2  -1  -6  656.22   18.46
   2   1  -5 3082.08   90.79
   2  -1  -5 3403.00   90.52
   2  -1  -5 3331.02   90.67
   2   1  -5 3303.10   90.53
   2   1  -5 3435.85   90.76
   2  -1  -5 3361.14   90.69
   2   1  -4  109.18    4.19
   2  -1  -4  111.79    4.13
   2  -1  -4  105.36    4.06
   2  -1  -4  109.24    4.20
   2   1  -4  111.67    4.24
   2   1  -3 1915.92   49.86
   2  -1  -3 1856.50   50.81
   2   1  -3 1922.04   50.99
   2   1  -3 1817.49   50.71
   2  -1  -3 1836.58   50.92
   2  -1  -3 1880.86   50.77
   2   1  -3 1863.31   50.94
   2   1  -2  299.51    8.12
   2  -1  -2  293.96    8.86
   2   1  -2  275.99    8.90
   2   1  -2  262.39    8.64
   2  -1  -2  285.72    8.92
   2  -1  -2  284.75    8.73
   2  -1  -1  609.28   17.06
   2  -1  -1  610.45   16.87
   2   1  -1  602.62   16.85
   2  -1   0  375.65   11.36
  -2  -1   0  392.53   11.10
   2   1   1 1320.55   37.22
   2   1   1 1367.88   37.10
   2  -1   1 1329.68   37.92
  -2  -1  -1 1404.48   37.88
   2   1   2  546.97   15.67
   2  -1   2  563.51   16.56
   2   1   2  561.06   15.87
  -2  -1  -2  561.50   16.70
   2   1   3  321.47    9.19
   2   1   3  322.11    9.76
   2  -1   3  333.89   10.39
  -2  -1  -3  316.76   10.58
   2  -1   4  444.68   13.81
   2   1   4  447.44   13.27
  -2  -1  -4  446.18   14.22
   2   1   5    4.65    0.79
   2  -1   5    4.24    0.92
  -2  -1  -5    5.65    1.34
  -2  -1  -6 2831.66   79.21
   2  -1   6 2772.61   78.42
   2   1   6 2905.51   78.05
  -2  -1  -7   60.92    3.97
   2   1   7   61.86    3.19
   2  -1   7   58.92    3.36
  -2  -1  -8 1126.64   33.63
   2   1   8 1099.17   31.91
   2  -1   8 1095.46   32.26
  -2  -1  -9   17.57    2.67
   2   1   9   16.52    1.81
   2  -1   9   13.91    1.77
   2   1  10  481.95   16.01
  -2  -1 -10  499.68   15.15
  -2  -1 -11  156.57    6.09
  -2   1 -11  156.89    6.33
   2  -1  12  595.92   20.34
   2   1  12  611.56   20.12
   2   1  12  643.59   18.76
  -2   1 -12  621.59   19.31
   2   1  13  326.47   12.58
   2  -1  13  335.28   12.85
   2   1  13  352.79   11.19
  -2   1 -13  326.76   11.63
   2  -1  14  229.10   10.34
   2   1  14  251.41   10.46
   2   1  14  250.63    8.77
  -2  -1 -14  248.63    9.34
  -2   1 -14  262.79    9.50
  -2  -1 -15  198.27    7.86
  -2   1 -15  197.03    7.90
   2   1  15  174.43    8.71
   2  -1  15  187.57    9.12
  -2  -1 -16   61.04    3.92
  -2   1 -16   59.21    3.85
   2  -1  16   58.58    4.75
   2   1  16   61.26    4.75
  -2   1 -17  283.56   10.75
  -2  -1 -17  281.37   10.64
   2  -1  17  273.02   12.38
   2   1  17  304.14   12.55
  -2  -1 -18    6.65    1.56
  -2   1 -18    8.05    1.72
   2  -1  18    7.31    2.06
   2   1  18    7.68    1.99
  -2   1 -19   96.38    4.33
  -2  -1 -19   95.59    4.31
  -2   1 -19   82.25    4.95
  -2  -1 -19   86.38    4.98
   2  -1  19   87.62    6.34
   2   1  19   95.73    6.40
  -2   1 -20   15.99    2.22
  -2  -1 -20   17.16    2.14
  -2   1 -20   15.03    1.59
  -2  -1 -20   19.37    1.80
   2   1  20   13.24    2.48
   2  -1  20   12.61    2.50
   2  -1  21   43.36    4.40
   2   1  21   42.06    4.21
  -2  -1 -22   21.16    1.80
  -2   1 -22   21.05    1.78
  -2  -1 -22   18.63    2.16
  -2   1 -23   14.21    1.47
  -2  -1 -23   14.03    1.40
  -2  -1 -23   15.70    1.86
  -2   1 -24   25.90    1.88
  -2   1 -24   24.82    1.80
  -2  -1 -24   28.11    1.86
  -2   1 -25    5.89    0.90
  -2   1 -25    6.23    0.88
  -2  -1 -25    5.99    0.86
  -2   1 -26   42.74    2.01
  -2  -1 -26   44.37    2.04
   2   1  27   10.68    0.87
   2  -1  27    9.44    0.84
  -2   1 -27    9.88    0.82
  -2  -1 -27   10.00    0.81
  -2   1 -27   10.52    0.92
   2   2 -28   18.76    1.22
   2  -2 -28   23.00    1.32
   2   2 -27   12.18    1.13
   2  -2 -27   12.94    1.20
   2   2 -27   11.57    1.17
   2   2 -26   69.59    3.06
   2   2 -26   81.12    3.48
   2   2 -25   52.50    2.70
   2   2 -25   57.32    3.00
   2   2 -24  170.21    6.45
   2   2 -24  193.48    6.86
   2   2 -23   83.44    3.57
   2  -2 -23   77.87    3.46
  -2  -2  23   75.98    5.91
  -2   2  23   87.04    6.36
   2   2 -23   77.88    3.76
  -2  -2  22  112.11    7.59
  -2   2  22  116.58    7.82
   2   2 -22  135.59    5.50
   2  -2 -22  129.22    5.38
   2   2 -22  131.90    5.33
   2  -2 -21  102.83    4.38
   2   2 -21   98.28    4.60
  -2   2  21  106.49    7.19
  -2  -2  21   90.86    6.71
   2   2 -21  100.31    4.59
   2  -2 -21   97.76    4.26
   2   2 -21   95.04    4.26
   2   2 -21   94.09    4.41
   2  -2 -21   98.57    4.50
   2  -2 -20  129.80    5.18
   2   2 -20  130.24    5.46
  -2   2  20  117.75    7.80
  -2  -2  20  128.71    8.00
   2   2 -20  127.35    5.36
   2  -2 -20  115.91    5.01
   2   2 -20  128.36    5.17
   2   2 -20  116.27    5.14
   2  -2 -20  132.55    5.31
   2  -2 -19   51.83    2.94
   2   2 -19   48.16    2.99
  -2   2  19   55.48    5.05
  -2  -2  19   54.11    4.97
   2   2 -19   51.34    3.06
   2   2 -19   50.96    2.92
   2  -2 -19   52.19    2.92
   2   2 -19   51.86    2.85
   2  -2 -18  135.40    5.32
   2   2 -18  124.02    5.40
   2   2 -18  136.38    5.48
  -2  -2  18  129.54    7.87
  -2   2  18  133.71    8.00
   2   2 -18  136.32    5.38
   2  -2 -18  137.01    5.32
   2   2 -18  131.63    5.24
   2  -2 -17    8.38    1.22
   2   2 -17    7.57    1.23
   2   2 -17    8.12    1.24
   2  -2 -17    9.53    1.73
   2   2 -17    9.00    1.35
  -2  -2  17    5.02    1.73
   2   2 -17    7.62    1.67
   2  -2 -17    7.87    1.25
   2   2 -17    6.17    1.03
   2  -2 -17    9.24    1.17
   2  -2 -16    5.10    0.94
   2   2 -16    5.95    0.95
   2   2 -16    6.31    1.13
   2  -2 -16    4.66    1.32
   2   2 -16    5.38    1.11
  -2  -2  16    6.83    1.75
   2  -2 -16    8.11    1.42
   2  -2 -16    5.34    1.05
   2   2 -16    4.80    1.43
   2   2 -16    4.09    0.94
   2   2 -15   14.67    1.26
   2  -2 -15   13.40    1.28
   2   2 -15   14.60    1.44
   2  -2 -15   14.48    1.52
   2   2 -15   12.63    1.46
  -2  -2  15   14.37    2.37
   2   2 -15   11.38    1.27
   2   2 -15   15.27    1.77
   2  -2 -15   11.93    1.34
  -2  -2  14    1.63    1.29
   2   2 -14    2.17    0.86
   2   2 -14    3.38    0.77
  -2   2  14    1.49    0.98
   2   2 -14    2.30    0.65
   2  -2 -14    2.56    0.63
   2   2 -14    3.28    0.82
   2  -2 -14    1.48    0.73
   2   2 -14    3.53    1.16
   2  -2 -14    2.87    0.92
   2   2 -13    2.98    0.90
   2   2 -13    3.49    0.81
   2   2 -13    5.08    0.74
   2  -2 -13    4.84    0.77
   2   2 -13    4.23    0.84
  -2   2  13    4.59    1.22
   2   2 -13    3.71    1.39
   2  -2 -13    4.98    1.01
   2   2 -13    6.33    1.20
   2  -2 -13    4.59    0.93
   2   2 -13    3.79    1.09
   2   2 -12  140.04    6.00
   2  -2 -12  151.07    5.19
   2   2 -12  148.03    5.39
   2   2 -12  135.69    5.31
  -2   2  12  152.37    6.71
   2  -2 -12  143.80    5.20
  -2  -2  12  144.02    6.79
   2   2 -12  145.66    5.36
   2   2 -12  145.49    5.16
   2   2 -12  151.17    5.21
   2   2 -12  139.44    4.93
   2  -2 -12  142.94    4.97
   2   2 -11    0.73    0.56
   2   2 -11    1.29    0.79
  -2  -2  11   -0.14    0.87
  -2  -2  11    0.98    0.62
  -2   2  11    0.70    0.77
   2   2 -11    1.10    0.67
   2   2 -11    0.96    0.95
  -2  -2  10    1.38    0.96
  -2   2  10    2.68    0.89
  -2  -2  10    1.85    0.67
   2   2 -10    1.01    0.73
   2   2  -9  162.81    6.51
  -2   2   9  160.14    6.52
  -2  -2   9  157.08    5.81
   2   2  -9  155.05    6.16
  -2  -2   9  160.00    6.44
   2   2  -8    7.82    1.40
  -2   2   8   10.38    1.33
  -2  -2   8   11.86    1.15
   2   2  -8    9.82    1.32
   2  -2  -8   10.21    1.57
  -2  -2   8   10.84    1.37
   2   2  -7  104.14    4.69
   2   2  -7  100.95    4.40
   2  -2  -7  106.39    4.77
  -2  -2   7  102.63    4.30
  -2   2   7  104.21    4.64
  -2  -2   7  105.30    4.05
  -2  -2   6   45.20    2.31
   2  -2  -6   45.90    2.74
   2   2  -6   44.71    2.56
   2   2  -6   46.68    2.75
   2  -2  -6   44.04    2.62
  -2  -2   5  191.25    6.15
   2  -2  -5  188.95    6.60
   2   2  -5  191.29    6.66
   2   2  -5  189.95    6.74
   2   2  -5  194.96    6.93
   2  -2  -5  190.76    6.82
  -2  -2   4    8.16    0.67
   2  -2  -4    8.36    1.05
   2   2  -4    8.35    1.03
   2   2  -4    7.05    1.00
   2   2  -4    6.09    1.02
   2  -2  -4    7.92    1.11
  -2  -2   3   93.76    2.93
   2   2  -3  101.51    3.84
   2  -2  -3  107.91    3.95
   2   2  -3  104.94    4.02
   2  -2  -3  104.77    3.98
   2   2  -3  105.77    4.18
   2   2  -3  108.79    4.21
   2  -2  -3  105.01    4.27
   2  -2  -2    9.03    1.10
   2  -2  -2    6.19    0.92
   2   2  -2    5.84    0.93
   2   2  -2    6.12    0.93
   2   2  -2    6.65    1.00
   2   2  -2    6.87    1.01
   2  -2  -2    6.11    1.04
   2  -2  -1   97.54    4.17
   2   2  -1   98.60    3.80
   2   2  -1   92.35    4.02
   2   2  -1   96.48    3.75
   2  -2  -1   97.43    3.77
   2   2   0  436.67   13.43
   2  -2   0  430.23   13.56
   2   2   1  200.52    7.09
   2   2   1  194.77    5.66
   2  -2   1  188.59    7.13
   2   2   2   14.90    0.89
   2  -2   2   11.21    1.36
   2   2   2   13.46    1.55
  -2  -2  -2   12.85    1.53
   2  -2   2   13.40    1.55
   2  -2   3   51.19    2.95
   2   2   3   53.50    2.21
  -2  -2  -3   51.34    3.07
   2   2   4   18.34    1.27
   2  -2   4   16.66    1.67
  -2  -2  -4   15.48    1.80
   2   2   5  612.20   17.41
   2  -2   5  572.81   18.31
  -2  -2  -5  589.04   18.65
   2  -2   6  822.11   24.82
   2   2   6  823.69   23.93
  -2  -2  -6  847.25   25.29
  -2  -2  -7    3.85    1.27
   2   2   7    4.77    0.98
   2  -2   7    4.07    1.13
   2  -2   8  384.45   13.07
   2   2   8  376.41   12.38
  -2  -2  -8  386.46   13.63
  -2  -2  -9    6.10    1.72
   2  -2   9    4.82    1.26
   2   2   9    3.42    1.00
   2   2  10    1.04    0.83
  -2   2 -10    2.60    1.05
  -2  -2 -10    1.06    0.83
  -2  -2 -11   15.90    1.69
   2   2  11   17.85    1.57
  -2   2 -11   20.19    1.99
   2  -2  11   18.74    2.22
  -2  -2 -11   16.62    2.73
  -2   2 -12   61.86    3.76
   2  -2  12   67.26    4.53
   2   2  12   71.22    4.31
   2   2  12   73.24    3.46
  -2  -2 -12   69.71    3.66
  -2   2 -13   86.22    4.63
   2   2  13   86.84    5.12
   2  -2  13   79.29    5.27
   2   2  13   92.74    4.20
  -2  -2 -13   89.14    4.41
   2   2  14  296.21   11.98
   2  -2  14  292.73   12.36
   2   2  14  319.74   10.48
  -2   2 -14  301.79   11.12
   2  -2  15   58.02    4.66
   2   2  15   53.21    4.21
  -2   2 -15   51.40    3.70
   2   2  15   57.13    3.29
  -2   2 -16  159.36    7.24
  -2  -2 -16  174.68    7.26
   2  -2  16  156.60    8.57
   2   2  16  151.54    8.04
  -2  -2 -17  410.69   14.27
  -2   2 -17  416.90   14.52
   2  -2  17  399.41   16.33
   2   2  17  420.60   15.99
   2  -2  18  412.11   16.96
   2   2  18  401.21   16.32
  -2   2 -18  419.97   14.91
  -2  -2 -18  418.99   14.66
  -2   2 -18  453.60   13.64
   2  -2  19  337.42   14.49
   2   2  19  342.68   14.01
  -2  -2 -19  319.46   12.01
  -2   2 -19  318.91   10.94
  -2  -2 -19  355.69   11.20
   2   2  20  493.44   19.17
   2  -2  20  520.63   20.05
  -2  -2 -20  544.68   17.45
  -2   2 -20  514.11   16.17
  -2  -2 -20  546.77   16.36
   2   2  21  409.29   15.98
   2  -2  21  407.21   16.54
  -2  -2 -22  450.35   13.57
  -2   2 -22  424.65   13.45
  -2  -2 -22  438.03   14.47
  -2   2 -22  418.72   13.50
  -2   2 -23  268.73    8.66
  -2  -2 -23  274.13    8.76
  -2   2 -23  242.87    8.50
  -2  -2 -23  250.48    9.36
  -2  -2 -24  189.97    7.37
  -2   2 -24  200.70    6.90
  -2   2 -24  190.70    6.67
  -2  -2 -24  203.08    6.78
  -2   2 -25   98.59    3.98
  -2   2 -25  101.16    3.87
  -2  -2 -25  105.62    3.93
  -2   2 -26   96.03    3.63
  -2  -2 -26  102.15    3.64
  -2   2 -26  100.71    3.63
  -2   2 -26  103.08    3.90
  -2   2 -27   40.96    1.85
   2  -3 -28    8.44    0.75
   2   3 -28    7.26    0.79
   2   3 -27   21.06    1.29
   2  -3 -27   23.50    1.40
   2   3 -27   15.89    1.09
   2   3 -27   17.99    1.40
   2  -3 -26   26.97    1.69
   2   3 -26   25.74    1.62
   2   3 -26   21.10    1.47
   2   3 -26   21.77    1.70
   2   3 -25    7.47    1.04
   2   3 -25   10.66    1.34
   2   3 -24  142.78    5.53
   2   3 -24  149.09    5.78
   2  -3 -23   50.26    2.61
   2   3 -23   57.31    3.16
   2   3 -23   57.04    3.05
  -2   3  22  130.40    8.01
  -2  -3  22  115.97    7.52
   2   3 -21   10.44    1.42
  -2  -3  21   10.20    2.42
  -2   3  21    7.38    2.26
   2   3 -21   11.14    1.56
   2  -3 -21   12.39    1.42
   2   3 -21    9.02    1.24
   2  -3 -21    8.92    1.26
   2   3 -21   11.26    1.41
   2   3 -21    9.31    1.44
   2  -3 -20  206.81    7.55
   2   3 -20  208.91    7.47
   2   3 -20  218.00    7.83
   2   3 -20  212.56    7.73
   2   3 -20  207.93    7.50
   2   3 -20  203.81    7.79
  -2  -3  20  206.70   10.71
  -2   3  20  197.29   10.62
  -2   3  19   26.27    3.58
   2  -3 -19   28.02    2.07
   2   3 -19   26.66    2.17
   2   3 -19   26.24    2.08
   2   3 -19   34.19    2.44
  -2  -3  19   22.70    3.31
   2   3 -19   27.24    1.98
   2  -3 -19   29.18    2.07
  -2  -3  18  213.92   10.66
   2  -3 -18  207.92    7.37
   2   3 -18  217.71    7.71
   2   3 -18  210.18    7.58
   2   3 -18  204.53    7.68
   2   3 -18  200.05    7.35
   2  -3 -18  213.18    7.46
   2  -3 -17   18.40    1.71
   2   3 -17   20.29    1.80
   2  -3 -17   18.04    2.03
   2   3 -17   16.96    1.77
   2   3 -17   21.05    1.87
   2   3 -17   20.28    1.64
   2  -3 -17   19.96    1.64
  -2  -3  16   91.27    6.31
   2  -3 -16  100.35    4.20
   2  -3 -16  105.63    4.33
   2   3 -16  100.23    4.33
   2   3 -16   91.92    4.29
   2   3 -16   96.44    4.06
   2  -3 -16   98.34    4.11
   2   3 -16   96.18    4.36
   2  -3 -15   29.36    2.50
   2   3 -15   37.77    2.41
  -2  -3  15   39.30    3.85
   2  -3 -15   36.98    2.34
   2   3 -15   39.79    2.37
   2   3 -15   39.11    3.08
   2  -3 -15   37.53    2.27
   2  -3 -15   40.79    2.24
   2   3 -15   36.26    2.12
   2   3 -15   41.02    2.44
   2   3 -14  132.18    5.33
   2   3 -14  129.92    4.90
   2  -3 -14  138.93    5.02
  -2  -3  14  137.77    7.34
   2  -3 -14  143.21    5.17
   2   3 -14  138.82    5.21
   2   3 -14  130.79    6.31
   2  -3 -14  134.62    5.16
   2   3 -14  140.36    5.30
   2   3 -14  137.63    5.58
   2   3 -13    7.95    1.21
   2   3 -13    5.73    1.43
   2  -3 -13    8.11    1.10
  -2   3  13    8.96    1.62
   2   3 -13    6.71    1.02
   2   3 -13    6.94    0.87
   2  -3 -13    7.23    0.92
   2  -3 -13    7.29    1.03
   2   3 -13    7.35    1.08
   2   3 -12   91.63    3.94
   2  -3 -12   84.81    3.72
  -2   3  12   88.01    5.07
   2   3 -12   92.02    3.73
  -2  -3  12   82.05    5.09
   2   3 -12   90.22    3.46
   2  -3 -12   87.77    3.52
   2   3 -12   97.87    3.82
   2   3 -12   94.31    4.03
   2  -3 -12   96.36    3.72
  -2   3  11   82.73    4.67
  -2  -3  11   84.70    4.84
   2   3 -11   91.72    4.58
   2   3 -11   87.67    3.54
   2  -3 -11   85.90    3.60
   2   3 -11   81.69    3.44
   2   3 -11   82.55    3.78
   2   3 -11   89.46    3.76
   2   3 -10  200.72    6.95
   2   3 -10  199.19    7.95
   2  -3 -10  214.77    8.79
  -2   3  10  191.79    8.12
   2   3 -10  210.87    6.82
  -2  -3  10  209.51    8.24
   2   3 -10  217.63    7.08
  -2  -3   9  140.93    5.96
   2  -3  -9  133.47    6.45
   2   3  -9  138.65    5.93
  -2  -3   9  139.17    5.03
  -2   3   9  145.76    6.20
  -2  -3   8  251.09    8.48
   2  -3  -8  241.94    9.24
   2   3  -8  239.08    8.67
  -2  -3   8  232.94    7.61
  -2   3   8  236.93    8.79
   2   3  -7   86.66    4.12
   2  -3  -7   81.19    4.41
   2  -3  -7   91.53    4.40
  -2  -3   7   84.94    3.69
  -2  -3   7   80.42    3.21
  -2   3   7   83.27    4.13
   2   3  -6  427.18   13.49
   2  -3  -6  403.03   13.81
  -2  -3   6  424.32   12.35
  -2   3   6  418.60   13.51
  -2  -3   6  423.18   12.59
   2  -3  -6  428.28   13.72
   2  -3  -5    1.12    0.35
   2   3  -5    0.94    0.72
  -2  -3   5    1.07    0.42
   2  -3  -5    0.52    0.82
   2  -3  -4  717.02   20.79
   2  -3  -4  667.62   19.11
   2   3  -4  712.64   20.53
   2  -3  -4  679.20   19.88
   2   3  -4  661.15   19.77
   2  -3  -4  702.90   19.89
   2   3  -4  715.74   20.02
   2  -3  -3  173.46    6.74
   2   3  -3  168.57    6.50
   2  -3  -3  178.33    6.05
   2   3  -3  177.18    6.02
   2  -3  -3  179.00    6.09
   2   3  -3  180.67    6.10
   2  -3  -2 1842.13   51.35
   2   3  -2 1860.24   51.09
   2   3  -2 1802.93   50.32
   2  -3  -2 1820.27   50.37
   2   3  -2 1871.60   50.48
   2  -3  -2 1793.82   50.42
   2  -3  -1  230.71    8.23
   2   3  -1  234.45    8.00
   2   3  -1  226.65    7.47
   2  -3  -1  221.24    7.44
   2   3   0 1388.04   37.95
  -2  -3   0 1312.97   36.65
   2  -3   0 1349.64   38.30
   2   3   1  135.10    5.45
  -2  -3  -1  132.49    4.49
   2  -3   1  136.24    5.77
   2   3   2 1536.50   40.12
   2   3   2 1420.90   41.87
   2  -3   2 1443.40   42.33
  -2  -3  -2 1402.97   42.00
  -2  -3  -2 1419.72   40.68
   2  -3   3  285.79   10.80
  -2  -3  -3  302.83   10.72
   2   3   3  299.71   10.48
   2   3   3  313.82    9.05
   2  -3   3  305.68   10.69
   2  -3   4  111.10    5.16
   2   3   4  110.64    3.91
  -2  -3  -4  101.77    5.06
   2  -3   4   98.27    5.28
   2  -3   5  140.93    6.26
   2   3   5  143.87    5.09
  -2  -3  -5  138.68    6.33
   2  -3   5  140.49    6.62
  -2  -3  -6   24.99    2.49
  -2  -3  -6   25.91    2.16
   2  -3   6   28.21    2.47
   2   3   6   28.16    1.86
  -2  -3  -7  120.25    6.23
   2  -3   7  130.49    6.11
   2   3   7  133.25    5.20
  -2  -3  -8   10.80    1.91
   2   3   8   12.60    1.44
   2  -3   8   12.00    1.90
  -2  -3  -9  717.71   21.24
   2   3   9  727.54   21.90
   2   3   9  720.99   20.92
   2   3  10   63.28    3.16
  -2   3 -10   68.45    3.77
  -2  -3 -10   68.38    3.49
  -2  -3 -10   74.37    5.02
   2   3  10   73.87    4.01
   2  -3  10   67.18    4.44
   2   3  11  696.75   20.08
  -2  -3 -11  697.03   23.37
  -2  -3 -11  670.47   20.41
   2  -3  11  683.22   22.37
  -2   3 -11  641.77   20.76
  -2  -3 -12  252.24    9.21
   2  -3  12  249.03   10.85
   2   3  12  260.54   10.11
  -2  -3 -12  282.37   12.23
   2   3  12  261.42    8.88
  -2  -3 -13  301.86   10.76
   2  -3  13  296.20   12.54
   2   3  13  307.05   11.82
   2   3  13  304.80   10.38
  -2  -3 -14  281.23   10.12
   2  -3  14  260.98   11.85
   2   3  14  271.70   11.17
   2   3  14  290.05    9.80
  -2  -3 -15  140.27    6.35
   2   3  15  144.54    7.44
   2  -3  15  136.25    7.95
   2   3  15  151.60    6.15
   2   3  16  103.60    6.27
   2  -3  16   97.95    6.68
   2   3  16  112.35    5.12
   2   3  17   96.69    6.07
   2  -3  17   86.81    6.37
   2   3  18   32.58    3.59
   2  -3  18   39.08    4.22
  -2   3 -18   38.18    2.41
  -2  -3 -18   40.89    2.55
  -2  -3 -18   36.42    3.05
   2  -3  19    7.64    2.16
   2   3  19    6.48    1.75
  -2   3 -19    8.76    1.23
  -2  -3 -19    8.47    1.25
  -2  -3 -19    8.55    1.71
   2  -3  20   39.14    4.42
   2   3  20   38.05    3.73
   2  -3  20   35.97    4.05
   2  -3  21    0.29    1.28
  -2  -3 -21    1.51    1.09
  -2   3 -21    1.26    0.74
  -2  -3 -21    2.88    0.85
  -2   3 -22    4.14    1.04
  -2  -3 -22    4.90    1.37
  -2   3 -22    6.35    1.01
  -2  -3 -22    6.27    0.98
  -2   3 -23   13.60    1.43
  -2  -3 -23   13.77    1.74
  -2   3 -23   13.08    1.26
  -2  -3 -23   13.98    1.29
  -2   3 -24   -0.26    0.83
  -2   3 -24    1.03    0.79
  -2   3 -24    0.89    0.62
  -2  -3 -24    0.19    0.80
  -2   3 -24    0.76    0.53
  -2  -3 -24    2.18    0.64
  -2   3 -25   51.18    2.27
  -2  -3 -25   54.62    2.33
  -2  -3 -25   54.89    2.81
  -2   3 -25   45.12    2.19
  -2   3 -25   54.51    2.54
  -2   3 -25   51.44    2.64
  -2   3 -26    1.52    0.40
  -2  -3 -26    1.90    0.43
  -2   3 -26    3.00    0.64
   2  -3  26    1.64    0.49
   2   3  26    1.29    0.45
  -2   3 -26    2.95    0.66
   2   4 -28    0.34    0.37
   2   4 -27    2.28    0.65
   2   4 -26   -0.34    0.50
   2   4 -26    0.37    0.58
   2   4 -26    0.44    0.51
   2  -4 -26    0.18    0.56
   2   4 -25    2.90    0.75
   2   4 -25    2.78    0.89
   2  -4 -25    3.22    0.81
   2   4 -25    2.70    0.76
   2   4 -24    5.63    0.94
   2  -4 -24    4.91    0.99
   2   4 -24    5.13    1.00
   2   4 -24    5.70    1.09
   2   4 -23   12.49    1.49
   2  -4 -23   10.26    1.10
   2   4 -23   11.05    1.39
   2   4 -22    5.33    1.09
   2   4 -22    6.47    1.23
   2  -4 -22    5.23    1.00
   2   4 -22    5.33    1.20
  -2   4  22    2.88    1.77
  -2   4  21   31.95    3.82
   2   4 -20    3.16    1.08
  -2  -4  20    4.72    1.81
  -2   4  20    3.06    1.75
   2   4 -20    2.91    1.02
   2   4 -20    2.38    1.03
   2   4 -19   84.57    4.15
   2   4 -19   86.64    4.29
  -2  -4  19  101.74    6.84
  -2   4  19   83.68    6.35
   2   4 -19   88.02    4.30
   2  -4 -18    3.78    0.97
   2   4 -18    3.91    1.04
   2   4 -18    3.58    1.11
  -2  -4  18    2.98    1.61
   2   4 -18    2.42    0.82
   2  -4 -18    4.01    0.83
   2   4 -18    4.25    1.19
   2   4 -18    2.52    0.94
   2   4 -17  266.06    8.74
   2  -4 -17  264.27    8.74
   2   4 -17  268.39    9.32
  -2  -4  17  247.83   11.96
   2   4 -17  264.48    9.08
   2  -4 -17  255.71    8.81
   2   4 -17  268.31    9.17
   2   4 -17  249.74   10.68
   2   4 -17  266.87    9.19
   2  -4 -17  262.13    8.77
   2  -4 -16   24.47    1.72
   2   4 -16   25.33    1.76
   2   4 -16   22.77    2.03
  -2  -4  16   23.66    3.22
   2  -4 -16   23.13    1.93
   2   4 -16   25.70    2.00
   2   4 -16   21.81    1.98
   2   4 -16   18.22    2.45
   2   4 -16   23.39    1.99
   2  -4 -16   22.01    1.80
   2   4 -15  693.81   22.91
   2   4 -15  719.38   21.04
   2  -4 -15  715.10   20.74
   2   4 -15  721.61   21.19
  -2  -4  15  709.62   24.28
   2   4 -15  698.39   21.05
   2   4 -15  712.74   20.88
   2  -4 -15  702.70   20.59
   2   4 -15  683.43   20.47
   2  -4 -15  705.27   20.48
   2   4 -14   32.59    2.98
   2   4 -14   29.57    2.23
   2  -4 -14   30.31    2.16
   2   4 -14   31.83    2.17
  -2  -4  14   26.60    3.22
   2  -4 -14   35.40    2.19
   2   4 -14   33.60    2.31
   2  -4 -14   30.99    2.01
   2   4 -14   33.56    2.17
   2   4 -14   30.52    1.86
   2  -4 -14   29.85    1.87
   2   4 -13 1050.51   31.79
   2   4 -13 1048.38   29.99
   2  -4 -13  999.65   29.77
   2   4 -13 1033.57   29.75
   2  -4 -13 1039.52   29.46
   2  -4 -13 1049.69   29.71
   2   4 -13 1058.36   29.98
   2   4 -13 1040.08   29.65
   2   4 -13 1051.21   29.31
   2  -4 -13 1056.41   29.32
   2  -4 -12   84.64    3.85
   2   4 -12   94.65    3.93
   2  -4 -12   92.11    3.73
  -2  -4  12   90.74    5.38
   2   4 -12   88.33    5.01
   2   4 -12   94.12    4.13
  -2   4  12   87.39    5.20
   2  -4 -12   90.54    3.94
   2   4 -12   93.58    3.87
   2   4 -12   93.26    3.56
   2  -4 -12   93.75    3.60
   2   4 -12   99.03    4.11
   2   4 -11 1182.05   35.19
   2  -4 -11 1191.08   36.30
   2   4 -11 1185.67   33.52
  -2   4  11 1136.19   35.36
   2   4 -11 1214.86   33.46
   2   4 -11 1213.41   33.19
  -2  -4  11 1141.90   35.30
   2  -4 -11 1142.30   33.26
   2   4 -11 1224.78   33.31
   2  -4 -11 1181.45   33.04
   2   4 -11 1165.46   32.81
   2  -4 -11 1180.86   32.86
   2   4 -10   15.71    1.40
   2  -4 -10   16.00    1.38
   2   4 -10   17.14    1.38
  -2   4  10   15.37    1.96
   2   4 -10   17.61    1.42
   2   4 -10   17.00    1.54
  -2  -4  10   16.03    1.93
  -2  -4   9 1901.84   53.23
  -2   4   9 1850.47   53.71
   2   4  -9 1948.82   51.90
   2   4  -9 1923.89   52.05
   2   4  -9 1886.81   52.12
   2   4  -9 1804.12   51.75
  -2  -4   8   16.35    1.60
   2   4  -8   18.40    1.55
   2   4  -8   17.63    1.98
   2  -4  -8   18.36    2.33
  -2   4   8   16.14    1.86
   2  -4  -7 1967.72   57.02
   2   4  -7 1959.85   56.29
  -2   4   7 1935.06   56.11
   2  -4  -7 1982.01   56.63
  -2  -4   7 2056.54   55.03
   2  -4  -6    4.16    0.94
   2   4  -6    3.03    0.84
   2   4  -6    4.66    1.21
  -2  -4   6    4.16    0.64
  -2   4   6    3.82    0.99
   2  -4  -6    4.38    1.24
   2  -4  -5 1115.22   24.53
  -2   4   5 1132.01   23.99
   2   4  -5 1099.83   22.77
   2  -4  -5 1119.05   22.86
   2   4  -5 1114.84   24.29
   2  -4  -4  113.31    5.34
  -2   4   4  119.95    4.97
   2   4  -4  107.04    4.32
   2  -4  -4  117.90    4.43
   2   4  -4  121.31    5.19
   2   4  -3  479.20   15.38
   2   4  -3  490.16   14.47
   2  -4  -3  491.49   14.47
   2  -4  -3  488.19   15.76
   2   4  -2   13.39    1.65
   2  -4  -2   18.31    1.93
   2  -4  -2   14.73    1.22
   2   4  -2   13.34    1.19
   2   4  -1    2.59    0.95
   2  -4  -1    0.12    0.90
   2  -4  -1    1.28    0.58
   2   4  -1    2.58    0.69
   2   4   0   75.27    3.84
   2  -4   0   76.08    3.25
   2   4   0   74.41    3.20
   2  -4   0   76.58    4.22
   2  -4   1  273.71   10.43
  -2  -4  -1  297.28    9.19
   2   4   1  288.20   10.06
  -2  -4  -2   65.65    3.11
   2  -4   2   59.72    3.90
  -2  -4  -2   65.48    3.01
   2   4   2   65.01    3.64
   2   4   3  638.77   19.83
  -2  -4  -3  656.29   18.91
  -2  -4  -3  635.84   19.09
   2  -4   3  622.83   20.47
  -2  -4  -3  627.16   20.34
   2  -4   4    3.15    1.38
   2   4   4    4.78    1.20
   2  -4   4    2.56    1.26
  -2  -4  -4    4.47    1.36
  -2  -4  -4    4.20    0.89
  -2  -4  -5  736.24   23.26
   2  -4   5  728.15   23.54
  -2  -4  -5  716.54   22.03
   2  -4   5  753.09   23.24
   2  -4   6    3.98    1.26
  -2  -4  -6    5.48    1.47
  -2  -4  -6    4.90    1.04
   2  -4   6    4.68    1.61
  -2  -4  -7  970.75   27.58
  -2  -4  -8   14.91    1.41
  -2  -4  -9 1437.04   43.38
   2  -4   9 1470.39   43.25
   2  -4   9 1411.16   44.13
  -2  -4 -10   80.66    5.46
  -2  -4 -10   80.84    3.98
   2  -4  10   77.84    5.19
   2  -4  10   91.07    6.16
   2   4  11  564.19   18.35
   2  -4  11  559.31   19.81
  -2  -4 -11  578.05   17.66
  -2  -4 -11  558.80   20.23
   2   4  11  568.43   17.20
   2  -4  11  537.39   20.87
   2   4  12   41.38    3.21
   2  -4  12   41.72    3.96
   2  -4  12   39.90    4.27
  -2  -4 -12   43.85    2.97
  -2  -4 -12   47.39    4.50
   2   4  12   45.20    2.77
   2   4  13  276.19   10.96
   2  -4  13  275.05   12.20
  -2  -4 -13  280.42   10.15
   2  -4  13  279.42   13.25
  -2  -4 -13  303.08   13.47
   2   4  13  278.13    9.71
   2  -4  14    2.41    1.65
   2   4  14    2.71    1.21
   2  -4  14    1.37    1.38
   2   4  14    2.25    1.06
  -2  -4 -14    1.57    1.98
  -2  -4 -14    1.60    1.13
  -2  -4 -15  176.23    7.50
   2   4  15  179.16    8.42
   2  -4  15  166.64    9.28
   2  -4  15  179.14   10.43
   2   4  15  188.76    7.25
  -2  -4 -16   28.41    2.02
  -2   4 -16   29.76    2.02
  -2  -4 -16   27.94    2.66
   2   4  16   31.30    2.53
   2  -4  16   25.92    3.46
   2   4  16   26.69    3.02
   2  -4  17   52.74    5.32
  -2   4 -17   46.87    2.65
  -2  -4 -17   48.90    2.72
   2   4  17   43.88    3.16
   2  -4  17   49.34    4.82
   2   4  17   50.43    4.15
   2  -4  18  108.89    7.84
  -2   4 -18  111.98    4.62
  -2  -4 -18  113.47    4.70
   2   4  18  110.05    6.52
   2  -4  18  112.30    7.44
   2   4  19   40.39    3.67
   2  -4  19   34.39    4.06
  -2  -4 -19   40.75    3.19
   2  -4  19   37.30    4.33
  -2   4 -20    4.22    0.88
  -2  -4 -20    3.39    0.86
   2  -4  20    1.52    1.25
  -2   4 -21    2.00    0.70
  -2  -4 -21    3.46    0.79
  -2  -4 -21    3.81    1.13
  -2   4 -22    6.30    0.89
  -2  -4 -22    5.29    0.88
  -2   4 -22    3.03    1.15
  -2   4 -22    4.83    1.02
  -2  -4 -22    4.34    1.18
  -2   4 -23    6.13    0.82
  -2  -4 -23    3.81    0.76
  -2   4 -23    4.71    1.09
  -2   4 -23    5.20    0.97
  -2  -4 -23    3.17    1.06
  -2   4 -24    3.88    0.92
  -2  -4 -24    5.28    1.02
  -2   4 -24    3.97    0.81
  -2  -4 -24    4.41    0.66
  -2   4 -24    3.74    0.63
  -2   4 -24    3.79    0.88
  -2   4 -25    0.55    0.32
  -2  -4 -25    0.16    0.31
  -2   4 -25    0.11    0.56
  -2   4 -25    1.11    0.60
  -2   4 -25    0.27    0.43
   2   4  25    0.13    0.39
   2  -4  25   -0.10    0.40
  -2  -4 -25    0.07    0.68
  -2   4 -26    6.46    0.73
  -2   4 -26    6.34    0.71
   2   5 -27   28.15    1.47
   2   5 -26    1.41    0.63
   2   5 -26    1.23    0.48
   2   5 -25   20.95    1.56
   2   5 -25   22.09    1.47
   2   5 -24   12.76    1.07
   2   5 -24   11.35    1.24
   2   5 -24   10.59    1.25
   2   5 -23    8.53    1.00
   2   5 -23    6.91    1.18
   2  -5 -23    7.58    0.89
   2   5 -23    8.14    1.18
   2   5 -22   29.41    2.23
   2  -5 -22   29.70    1.91
   2   5 -22   32.99    1.95
   2   5 -22   30.28    2.32
   2   5 -22   29.56    2.15
   2   5 -21    1.42    0.94
   2   5 -21    1.89    0.81
  -2   5  21    1.71    1.50
   2   5 -21    0.10    0.84
  -2   5  20   82.77    6.20
   2   5 -19   11.77    1.55
   2   5 -19   11.27    1.52
  -2   5  19    9.04    2.34
   2   5 -19    9.45    1.39
   2   5 -18   78.91    4.03
   2   5 -18   79.75    3.91
   2   5 -18   75.23    5.18
   2   5 -18   82.35    4.19
   2   5 -17    0.21    0.84
   2   5 -17    1.27    0.94
   2   5 -17    0.39    0.82
   2   5 -17    0.44    1.06
   2  -5 -16   83.24    3.67
   2   5 -16   79.57    3.94
   2  -5 -16   76.94    4.07
   2   5 -16   83.01    4.16
   2   5 -16   80.25    3.87
   2   5 -16   72.68    5.09
   2  -5 -15   25.27    1.89
   2   5 -15   26.06    2.05
   2  -5 -15   27.13    2.22
   2   5 -15   29.02    2.28
   2   5 -15   24.15    1.96
   2   5 -15   26.03    2.89
   2  -5 -14  155.89    5.76
   2   5 -14  156.41    6.19
   2   5 -14  146.83    5.83
   2  -5 -14  149.73    6.05
   2   5 -14  152.41    7.58
   2   5 -14  150.39    5.77
   2  -5 -14  148.01    5.43
   2   5 -13   42.41    2.47
   2   5 -13   49.60    2.90
   2  -5 -13   41.14    2.48
   2  -5 -13   42.24    2.31
   2   5 -13   45.07    2.57
   2   5 -13   45.75    2.79
   2  -5 -13   41.02    2.62
   2   5 -13   39.41    3.48
   2   5 -12   88.94    4.07
   2  -5 -12   82.39    3.45
   2   5 -12   80.76    5.06
   2  -5 -12   83.43    3.87
   2   5 -12   80.62    3.94
   2   5 -12   81.96    3.63
   2   5 -12   86.08    3.75
   2   5 -11  133.28    4.98
   2   5 -11  127.09    6.59
   2  -5 -11  138.42    7.49
   2   5 -11  137.20    5.38
  -2   5  11  120.10    6.47
   2   5 -11  142.98    5.44
   2  -5 -11  132.27    4.82
   2  -5 -11  134.50    5.25
   2   5 -11  135.16    5.09
   2   5 -10    3.34    1.10
  -2   5  10    2.25    1.03
   2   5 -10    2.77    0.78
   2   5 -10    3.14    0.77
   2  -5 -10    2.18    0.74
   2  -5 -10    3.04    0.70
   2   5 -10    3.61    0.91
   2   5 -10    4.34    1.31
   2  -5 -10    2.00    1.39
   2   5  -9   12.02    1.17
   2   5  -9   12.05    1.89
   2  -5  -9   11.78    2.09
   2  -5  -9   12.95    1.29
   2   5  -9   12.58    1.35
   2   5  -9   13.81    1.21
  -2   5   9   12.19    1.73
  -2   5   8  207.80    8.51
   2   5  -8  209.21    7.29
   2   5  -8  206.65    7.60
   2  -5  -8  209.11    7.19
   2  -5  -8  231.70    7.79
   2   5  -8  211.50    6.91
   2   5  -8  214.45    8.74
   2  -5  -8  212.93    9.42
   2   5  -8  224.62    7.08
   2   5  -7  177.75    5.90
   2   5  -7  181.29    6.20
   2  -5  -7  170.36    6.09
  -2   5   7  169.78    7.26
   2  -5  -7  173.88    6.09
   2   5  -7  182.34    6.48
   2   5  -6  216.38    7.22
  -2   5   6  206.88    8.05
   2  -5  -6  200.78    6.88
   2   5  -6  208.99    6.97
   2  -5  -6  207.72    6.92
  -2   5   5  114.13    4.92
   2  -5  -5   89.56    3.72
   2  -5  -5   96.04    3.83
   2   5  -5  104.93    4.04
   2   5  -4  541.45   17.39
  -2   5   4  549.63   16.94
   2  -5  -4  526.92   17.68
   2   5  -3   89.58    4.70
  -2   5   3   93.70    4.46
   2   5  -2  899.94   26.93
  -2   5   2  905.80   26.36
   2  -5  -2  887.55   27.42
   2   5  -1  236.69    8.60
  -2  -5   1  218.35    6.74
   2  -5  -1  223.67    8.93
  -2  -5   0  381.06   11.47
   2  -5   0  387.35   13.61
   2   5   0  402.80   13.08
   2  -5   0  381.28   11.42
  -2  -5  -1  323.62    9.87
   2  -5   1  308.32   11.66
   2   5   1  321.18   11.08
  -2  -5  -1  315.12   10.32
   2  -5   1  301.93    9.62
  -2  -5  -2  140.35    5.31
   2  -5   2  137.09    6.69
   2   5   2  143.02    6.19
   2  -5   2  140.25    5.12
  -2  -5  -2  135.37    5.49
   2   5   3  656.46   19.39
   2  -5   3  666.08   21.93
  -2  -5  -3  687.53   20.17
   2   5   3  689.62   21.17
  -2  -5  -3  683.79   20.33
  -2  -5  -4   69.49    3.65
  -2  -5  -4   66.78    3.57
   2   5   4   70.41    3.04
   2   5   4   68.33    4.14
  -2  -5  -5 1195.08   35.69
  -2  -5  -5 1283.89   34.60
   2   5   5 1208.74   34.51
  -2  -5  -6  191.91    6.63
  -2  -5  -6  197.99    8.91
   2   5   6  187.39    6.51
  -2   5  -6  193.84    6.76
  -2  -5  -7  950.59   30.58
   2  -5   7  923.99   30.91
  -2  -5  -7  975.07   27.61
   2  -5   7  993.12   30.58
  -2   5  -7  959.68   27.80
  -2  -5  -8   97.95    6.09
   2  -5   8   96.61    6.29
  -2  -5  -8   96.35    4.15
   2  -5   8  102.68    6.02
  -2   5  -8   91.95    4.27
  -2  -5  -9  363.28   11.60
   2  -5   9  336.01   14.56
   2  -5   9  357.92   14.15
  -2  -5  -9  362.95   14.39
   2  -5  10  139.49    8.31
   2  -5  10  142.26    7.79
  -2  -5 -10  135.95    7.73
   2  -5  11  200.32   10.74
   2  -5  11  213.09   10.27
  -2  -5 -11  211.07    8.08
  -2  -5 -11  217.77   10.40
   2  -5  12   96.50    6.68
  -2  -5 -12  116.38    5.41
  -2  -5 -12  119.80    7.42
   2   5  12  114.66    5.04
   2  -5  12  110.16    7.66
   2  -5  13  233.07   11.44
  -2  -5 -13  266.08   12.23
  -2  -5 -13  235.24    9.13
   2   5  13  239.40    8.71
   2  -5  13  219.11   11.95
  -2   5 -14  168.81    5.91
   2  -5  14  149.85    8.96
  -2  -5 -14  184.64   10.37
   2   5  14  168.32    6.78
  -2  -5 -14  157.04    7.05
   2  -5  14  142.42    9.33
   2  -5  15   55.11    5.49
   2   5  15   52.61    3.41
  -2   5 -15   56.03    2.83
  -2  -5 -15   59.40    3.82
   2  -5  15   59.91    5.31
   2  -5  16  218.38   11.86
   2   5  16  238.25    8.86
  -2   5 -16  229.92    7.82
  -2  -5 -16  232.77    9.13
   2  -5  16  220.75   11.53
   2  -5  17   33.03    4.17
   2   5  17   29.31    2.53
   2  -5  17   36.13    4.17
  -2   5 -17   29.97    1.98
  -2  -5 -17   25.69    2.58
   2  -5  18   48.51    4.82
   2  -5  18   47.11    4.86
  -2   5 -18   47.25    3.41
   2  -5  19   25.11    3.45
  -2   5 -19   25.75    1.80
  -2  -5 -20   31.30    2.72
  -2   5 -20   24.67    2.38
  -2   5 -20   29.31    1.83
   2  -5  21    0.66    0.64
  -2   5 -21    0.42    0.51
  -2   5 -21    0.67    1.00
  -2   5 -21    0.82    0.86
  -2  -5 -21    0.85    1.05
  -2   5 -22    2.06    0.55
  -2  -5 -22    3.24    1.07
  -2   5 -22    0.57    0.75
  -2   5 -22    2.99    1.08
  -2   5 -23    5.15    0.62
  -2   5 -23    7.02    1.01
  -2   5 -23    7.84    1.04
  -2  -5 -23    5.38    1.09
  -2   5 -23    6.14    1.09
   2  -5  23    3.56    0.63
  -2   5 -24    0.11    0.56
  -2  -5 -24    0.21    0.65
  -2   5 -24    0.34    0.60
  -2   5 -24    1.31    0.67
  -2   5 -25    4.20    0.62
  -2  -5 -25    6.14    0.82
  -2   5 -25    6.67    0.77
  -2   5 -25    4.79    0.70
   2   6 -26    7.48    0.80
   2   6 -26    8.61    0.76
   2   6 -25   58.26    2.48
   2   6 -25   65.49    2.71
   2   6 -24   18.47    1.47
   2   6 -24   17.76    1.37
   2   6 -23  137.62    5.18
   2   6 -23  136.10    5.18
   2  -6 -22   30.32    1.85
   2   6 -22   37.88    2.33
   2   6 -22   36.57    2.31
   2   6 -21  104.21    4.58
   2   6 -21  103.61    4.70
   2   6 -20   17.07    1.75
  -2   6  20   15.91    2.81
   2   6 -20   13.67    1.55
   2   6 -20   16.31    1.78
   2   6 -19   62.45    4.75
  -2   6  19   72.78    5.68
   2   6 -18    1.38    1.22
   2   6 -18    2.64    1.12
   2   6 -18    3.06    0.97
   2   6 -18    1.25    0.95
   2   6 -17   69.08    5.05
   2   6 -17   78.46    4.11
   2   6 -17   68.26    3.54
   2   6 -17   69.34    3.73
   2   6 -16    0.41    0.76
   2   6 -16    3.19    1.06
   2   6 -16   -0.24    1.00
   2   6 -16   -0.09    0.76
   2  -6 -16    0.12    0.89
   2   6 -15   66.13    3.70
   2   6 -15   60.10    3.30
   2   6 -15   58.82    4.65
   2   6 -15   60.25    3.19
   2  -6 -15   58.84    3.51
   2  -6 -14    4.61    0.98
   2   6 -14    6.13    1.32
   2   6 -14    5.10    1.07
   2   6 -14    7.11    1.70
   2   6 -14    4.44    0.98
   2  -6 -14    4.82    1.20
   2  -6 -13   45.92    2.97
   2   6 -13   56.82    2.98
   2   6 -13   54.70    3.26
   2   6 -13   51.39    4.14
   2   6 -13   49.38    2.73
   2  -6 -13   48.96    2.81
   2   6 -12   28.52    2.30
   2   6 -12   30.24    3.15
   2  -6 -12   26.96    3.48
   2   6 -12   25.81    1.88
   2   6 -12   27.02    2.00
   2  -6 -12   24.74    2.08
   2   6 -11    0.92    0.87
   2  -6 -11    0.54    1.23
   2   6 -11    1.46    1.10
   2   6 -11    1.92    0.82
   2  -6 -11    1.64    0.88
   2   6 -11    2.11    0.72
   2   6 -10   59.23    2.84
   2  -6 -10   55.39    3.08
   2   6 -10   60.79    2.94
   2  -6 -10   61.50    4.95
   2   6 -10   55.03    4.18
   2   6 -10   61.29    3.28
   2   6  -9   -0.07    0.59
   2   6  -9    2.33    0.71
   2   6  -9    0.55    0.75
   2   6  -9   -0.19    0.94
   2  -6  -9   -0.25    1.21
  -2   6   9    0.54    0.81
   2  -6  -9    0.09    0.71
   2   6  -8  168.12    5.83
   2   6  -8  166.32    5.69
   2  -6  -8  155.07    6.05
  -2   6   8  160.22    7.34
   2   6  -8  164.34    7.66
   2  -6  -8  167.28    8.51
   2   6  -8  172.74    6.28
   2   6  -7    5.64    1.39
   2   6  -7    4.57    0.77
   2   6  -7    3.39    0.75
   2  -6  -7    3.56    0.93
   2  -6  -7    2.49    1.41
  -2   6   7    3.58    1.06
   2   6  -7    3.84    0.90
   2   6  -6  119.95    6.20
   2  -6  -6  120.09    4.74
  -2   6   6  117.26    5.78
   2  -6  -6  124.65    6.47
   2  -6  -6  121.41    4.79
   2   6  -6  121.69    4.45
   2   6  -6  132.22    4.95
   2  -6  -5   34.71    2.07
   2   6  -5   28.60    2.73
   2  -6  -5   34.42    3.10
   2   6  -5   36.34    2.18
  -2   6   5   29.75    2.49
   2  -6  -5   34.34    2.10
   2   6  -4    9.74    1.71
   2  -6  -4   13.29    1.95
   2   6  -4   12.68    1.29
   2  -6  -4   12.80    1.23
   2   6  -4   11.18    1.23
   2  -6  -4   11.55    1.16
  -2   6   4   12.14    1.55
   2  -6  -3   47.45    2.60
   2  -6  -3   55.58    2.64
   2   6  -3   54.76    2.76
   2  -6  -3   55.64    3.97
   2   6  -3   55.23    2.71
   2  -6  -2   30.49    1.98
   2   6  -2   30.36    1.97
   2  -6  -2   28.58    2.82
   2  -6  -2   31.09    1.89
   2   6  -2   29.71    1.92
   2  -6  -1    1.09    0.70
   2   6  -1    2.22    0.75
   2  -6  -1    1.87    0.70
   2   6  -1    1.86    0.81
   2  -6   0    1.88    0.74
   2  -6   0    1.84    0.75
   2   6   0    2.39    0.76
  -2  -6  -1   96.59    3.72
   2  -6   1  103.05    3.97
   2  -6   1   97.48    4.16
  -2  -6  -1   95.53    4.59
   2   6   1   92.40    3.90
   2   6   2   85.85    3.66
  -2  -6  -2   83.35    4.28
   2  -6   2   88.11    3.92
  -2  -6  -2   87.69    3.51
   2  -6   2   83.34    5.24
  -2  -6  -3   89.44    4.47
   2  -6   3   94.93    5.62
  -2   6  -3   90.35    3.69
   2  -6   3   86.88    4.00
   2   6   3   77.07    4.70
  -2  -6  -3   81.99    5.36
   2   6   3   85.12    3.67
  -2  -6  -3   88.24    3.60
  -2  -6  -4   74.46    4.05
  -2   6  -4   76.44    3.37
  -2  -6  -4   70.44    4.96
  -2  -6  -4   75.29    3.29
   2   6   4   74.98    4.44
   2  -6   4   64.85    4.84
   2  -6   4   72.25    3.61
   2   6   4   69.81    3.25
   2   6   5  330.84   10.45
  -2  -6  -5  325.28   13.24
   2  -6   5  319.40   13.19
   2   6   5  313.93   12.14
  -2  -6  -5  332.05   10.49
   2  -6   5  334.57   11.00
  -2   6  -5  337.87   10.66
  -2  -6  -6  212.86   10.21
   2  -6   6  229.44   10.48
  -2  -6  -6  224.03    7.69
  -2   6  -6  221.45    7.85
   2   6   6  224.95    7.62
  -2  -6  -7   75.99    5.48
  -2  -6  -7   72.34    3.51
   2  -6   7   76.75    5.66
  -2   6  -7   72.86    3.69
  -2  -6  -8  140.20    7.73
  -2   6  -8  132.84    5.57
   2  -6   8  119.68    7.60
  -2  -6  -8  129.25    5.30
  -2  -6  -9    7.85    2.14
   2  -6   9   10.53    2.38
  -2   6  -9    9.48    1.46
  -2  -6  -9    9.56    1.36
  -2  -6 -10    0.56    1.43
  -2   6 -10    2.96    1.20
   2  -6  10    3.19    1.65
   2  -6  11   13.35    2.87
  -2  -6 -11   16.13    2.84
   2  -6  11   11.58    2.47
  -2   6 -11   15.68    1.96
  -2   6 -12   12.00    1.83
   2  -6  12   10.70    2.60
  -2  -6 -12   13.26    1.92
  -2  -6 -12   14.22    2.72
   2   6  12   11.63    1.60
   2  -6  12   11.13    2.39
  -2   6 -13   76.26    4.54
   2  -6  13   70.15    6.05
  -2  -6 -13   87.72    4.72
  -2  -6 -13   92.70    6.73
   2  -6  13   76.70    6.47
   2   6  13   81.11    4.25
  -2   6 -14   16.04    2.23
   2  -6  14   15.43    3.10
  -2  -6 -14   15.50    3.23
  -2  -6 -14   15.29    2.06
   2   6  14   16.84    1.95
   2  -6  14   21.96    3.37
   2   6  15  116.22    5.56
  -2  -6 -15  122.54    5.95
   2  -6  15  136.88    8.59
  -2   6 -15  111.71    5.86
   2  -6  15  120.42    8.09
  -2  -6 -16   90.88    4.94
   2  -6  16   91.10    6.93
   2  -6  16   81.14    6.43
   2   6  16   92.41    4.72
  -2   6 -16   93.04    5.06
   2  -6  17  504.61   20.09
   2  -6  18   83.82    4.04
  -2   6 -18   84.91    4.65
   2   6  18   79.75    4.26
  -2   6 -19  387.76   12.55
   2   6  19  365.36   12.01
  -2  -6 -19  384.99   12.74
  -2   6 -20  105.71    4.88
  -2   6 -20   98.55    4.43
  -2  -6 -20  101.91    4.92
  -2   6 -21  249.64    8.78
  -2   6 -21  248.63    8.46
  -2  -6 -21  255.88    9.01
  -2   6 -22   88.26    3.59
  -2   6 -22   82.79    3.78
  -2   6 -22   83.05    3.61
  -2  -6 -22   79.50    3.87
  -2   6 -23  146.41    4.99
  -2   6 -23  137.78    5.07
  -2   6 -23  140.66    5.00
  -2  -6 -23  140.47    5.26
  -2   6 -24  103.23    3.58
  -2   6 -24   97.36    3.59
  -2   6 -24  103.29    3.63
  -2  -6 -24   97.59    3.77
   2   7 -25   36.30    1.64
   2   7 -24    4.42    0.71
   2   7 -24    6.75    0.85
   2   7 -24    5.66    0.81
   2   7 -23   86.68    3.47
   2   7 -23   83.65    3.47
   2  -7 -22    4.09    0.66
   2   7 -22    5.26    0.94
   2   7 -22    4.29    0.96
   2   7 -21  131.41    5.13
   2   7 -21  140.78    5.46
   2   7 -20    1.70    0.80
   2   7 -20    1.38    0.92
   2   7 -19  159.44    6.21
   2   7 -19  150.47    5.98
   2   7 -19  172.17    6.58
   2   7 -18   21.32    2.76
   2   7 -18   19.35    1.78
   2   7 -17  183.25    9.00
   2   7 -16   61.34    3.24
   2  -7 -16   56.89    3.53
   2   7 -16   62.02    3.68
   2   7 -16   58.72    3.29
   2   7 -16   50.18    4.47
   2   7 -15   11.47    1.40
   2   7 -15   11.94    1.71
   2  -7 -15    8.86    1.50
   2   7 -15    8.57    1.35
   2   7 -15    9.14    2.07
   2   7 -14   15.10    1.56
   2  -7 -14   17.11    1.94
   2   7 -14   15.77    2.57
   2   7 -14   13.91    1.61
   2   7 -14   20.88    2.14
   2   7 -13    1.13    0.73
   2   7 -13    1.75    1.03
   2   7 -13    1.03    0.76
   2  -7 -13    0.82    0.94
   2   7 -13   -0.24    1.17
   2  -7 -13    0.85    0.81
   2   7 -12   11.47    1.35
   2   7 -12   13.48    1.72
   2  -7 -12   11.69    1.54
   2   7 -12   11.48    2.13
   2  -7 -12   15.59    3.01
   2   7 -12   11.61    1.42
   2   7 -11   48.19    2.60
   2   7 -11   47.19    3.03
   2  -7 -11   48.21    2.99
   2   7 -11   39.25    3.84
   2  -7 -11   47.69    4.68
   2   7 -11   42.65    2.60
   2   7 -10   33.20    2.06
   2   7 -10   37.13    2.61
   2  -7 -10   29.72    2.35
   2  -7 -10   36.90    4.04
   2   7 -10   32.21    3.38
   2   7 -10   28.71    2.07
   2   7  -9  116.68    4.48
   2   7  -9  114.56    4.58
   2   7  -9  105.86    6.44
   2  -7  -9  119.40    7.40
   2   7  -9  111.97    5.05
   2  -7  -9  113.03    4.98
   2   7  -8   -0.21    1.21
   2  -7  -8    2.19    1.44
   2   7  -8    0.36    0.61
   2   7  -8    0.92    0.93
   2  -7  -8    0.29    0.83
   2  -7  -7  275.82    9.70
   2   7  -7  291.04    9.26
   2   7  -7  310.50    9.99
   2   7  -7  280.87   11.65
   2  -7  -7  283.63   12.67
   2   7  -6    2.36    0.98
   2   7  -6    2.97    1.31
   2   7  -6    3.40    0.74
   2  -7  -6    4.76    1.04
   2   7  -6    2.73    0.92
   2   7  -5  499.33   17.53
   2   7  -5  503.22   15.51
   2   7  -5  513.89   15.66
   2  -7  -5  501.90   15.52
   2   7  -4    0.66    0.85
   2  -7  -4   -0.35    0.69
   2  -7  -4    0.08    0.75
   2  -7  -4    0.85    1.22
   2   7  -4    1.49    1.06
   2   7  -4    0.45    0.79
   2   7  -3  570.75   17.28
   2  -7  -3  548.82   17.20
   2   7  -3  580.48   17.45
   2  -7  -3  584.01   17.15
   2   7  -3  595.92   19.41
   2  -7  -3  600.32   20.10
   2   7  -2   -0.24    0.83
   2  -7  -2    1.88    0.82
  -2  -7   2    0.74    0.50
   2  -7  -2    0.52    0.75
   2  -7  -2    1.05    1.04
   2   7  -2    0.26    0.77
   2   7  -2    0.72    1.06
   2   7  -1 1094.83   33.66
   2   7  -1 1088.59   31.55
   2  -7  -1 1125.05   31.48
  -2  -7   1 1119.34   31.15
   2  -7  -1 1104.88   31.76
   2  -7  -1 1119.17   34.59
   2   7   0    9.64    1.82
   2  -7   0   10.22    1.23
  -2   7   0    8.94    1.15
   2   7   0   10.79    1.33
  -2  -7   0    9.87    1.11
   2  -7   0   10.78    1.40
   2  -7   0   12.67    2.17
   2  -7   1  972.69   27.05
  -2   7  -1  951.87   27.03
   2  -7   1  978.47   30.36
   2  -7   1  914.86   27.47
   2   7   1  920.47   29.04
   2   7   1  922.64   27.09
  -2  -7  -1  949.83   26.86
  -2   7  -2   26.42    1.86
   2  -7   2   29.98    3.25
   2  -7   2   25.27    2.09
   2   7   2   27.20    2.78
   2   7   2   25.27    1.89
   2  -7   2   27.51    1.89
  -2  -7  -2   25.95    1.79
  -2  -7  -3  280.19   12.36
  -2   7  -3  293.63    9.52
   2   7   3  270.68    9.43
   2   7   3  279.62   11.31
   2  -7   3  294.52   12.33
   2  -7   3  302.36    9.51
  -2  -7  -3  299.47    9.47
   2  -7   3  291.06    9.99
   2  -7   4   59.56    3.46
   2   7   4   59.98    4.27
   2   7   4   63.88    3.20
  -2  -7  -4   66.63    4.05
  -2  -7  -4   64.90    3.16
   2  -7   4   69.26    3.22
  -2  -7  -4   68.67    5.17
  -2   7  -4   66.79    3.27
   2  -7   4   54.54    4.69
   2   7   5  248.38    8.68
  -2  -7  -5  256.62   11.75
  -2  -7  -5  243.11    9.95
   2  -7   5  262.58   11.82
  -2  -7  -5  261.30    8.75
   2  -7   5  268.82    8.73
  -2   7  -5  264.59    8.96
   2  -7   5  264.17    9.36
  -2   7  -6    3.63    1.06
  -2  -7  -6    4.63    1.65
   2  -7   6    4.60    1.22
  -2  -7  -6    4.43    1.03
   2  -7   6    4.12    1.74
  -2   7  -7   90.18    4.33
  -2  -7  -7   89.68    4.19
   2  -7   7   96.62    6.59
  -2  -7  -7   82.60    6.08
   2  -7   7   90.30    4.61
  -2   7  -8   67.23    3.75
   2  -7   8   73.41    5.77
  -2  -7  -8   66.50    3.54
   2  -7   8   67.81    3.95
  -2  -7  -8   63.44    5.36
  -2  -7  -9   14.11    2.76
   2  -7   9    7.22    2.24
  -2   7  -9   12.98    1.79
   2  -7   9   11.09    1.77
  -2  -7  -9   12.88    1.56
   2  -7  10  215.26   11.20
   2  -7  10  231.03    8.72
  -2  -7 -10  218.86   11.00
  -2   7 -10  207.12    8.37
  -2  -7 -10  219.30    8.19
  -2   7 -11   55.22    3.63
   2  -7  11   57.08    3.66
  -2  -7 -11   60.53    5.32
   2  -7  11   49.63    5.03
   2   7  12  125.27    5.64
  -2   7 -12  125.30    6.01
   2  -7  12  126.74    5.93
  -2  -7 -12  127.26    6.04
  -2  -7 -12  126.07    8.11
   2  -7  12  126.51    8.22
   2   7  13  154.42    6.61
   2  -7  13  170.82    6.98
  -2   7 -13  158.30    7.06
  -2  -7 -13  152.62    9.30
  -2  -7 -13  163.68    7.09
   2  -7  13  145.82    9.04
   2   7  14  124.72    5.70
   2  -7  14  123.90    5.74
  -2   7 -14  125.67    6.07
  -2  -7 -14  125.20    6.06
  -2  -7 -14  133.89    8.66
   2  -7  14  113.59    7.64
   2   7  15   22.30    2.25
  -2  -7 -15   22.62    2.41
  -2   7 -15   24.31    2.55
   2  -7  16   71.97    3.81
   2   7  17   42.13    2.87
   2  -7  17   35.73    2.41
  -2  -7 -17   37.45    2.95
  -2   7 -17   37.77    2.96
   2   7  18   21.28    2.07
   2  -7  18   19.78    1.64
  -2   7 -18   23.98    2.24
  -2  -7 -19   24.10    2.26
  -2   7 -19   26.84    2.05
  -2   7 -19   25.48    2.17
   2   7  19   25.51    2.04
  -2   7 -20    4.65    0.98
  -2  -7 -20    2.33    0.94
   2   7  20    3.85    0.86
  -2   7 -20    3.78    0.91
  -2   7 -20    3.89    1.10
  -2  -7 -21   10.22    1.29
  -2   7 -21    8.84    1.12
  -2   7 -21   10.00    1.08
  -2   7 -21   10.25    1.23
  -2   7 -22    0.67    0.58
  -2  -7 -22    0.60    0.62
  -2   7 -22    1.37    0.59
  -2   7 -22    0.39    0.63
  -2  -7 -23   12.59    1.06
  -2   7 -23   12.66    0.90
  -2   7 -23   14.82    1.07
  -2   7 -23   12.43    0.94
   2   8 -24    0.59    0.39
   2   8 -23    1.45    0.59
   2   8 -23    0.49    0.45
   2   8 -22    0.29    0.64
   2   8 -22    0.45    0.50
   2   8 -22    0.06    0.57
   2   8 -21    1.35    0.74
   2   8 -21    1.01    0.59
   2   8 -21    1.82    0.78
   2   8 -20    5.64    0.93
   2   8 -20    5.59    1.05
   2   8 -19    9.81    1.23
   2   8 -19   10.15    1.41
   2   8 -18   64.93    3.26
   2   8 -18   74.11    3.80
   2   8 -17   19.41    1.73
   2   8 -17   21.26    2.09
   2   8 -16  195.46    9.65
   2  -8 -16  198.61    7.88
   2   8 -16  215.14    7.44
   2   8 -15   22.52    3.04
   2  -8 -14  429.08   14.64
   2   8 -14  427.13   16.94
   2   8 -14  459.30   14.04
   2   8 -14  434.81   14.13
   2   8 -13   68.92    5.33
   2   8 -13   72.15    3.64
   2   8 -13   84.42    4.39
   2  -8 -13   73.32    4.08
   2   8 -12  478.62   17.97
   2   8 -12  469.89   14.86
   2  -8 -12  455.74   15.41
   2   8 -11   96.00    6.42
   2  -8 -11   99.55    7.26
   2   8 -11  109.20    4.59
   2   8 -11  114.56    5.32
   2  -8 -11  101.27    4.94
   2  -8 -10  624.52   23.14
   2   8 -10  593.52   21.65
   2   8 -10  656.03   19.57
   2  -8 -10  606.85   19.20
   2   8 -10  617.17   18.54
   2   8  -9   44.60    2.59
   2  -8  -9   45.48    4.74
   2   8  -9   47.46    4.24
   2   8  -9   55.73    3.31
   2  -8  -9   46.75    3.05
   2   8  -9   49.47    3.26
   2   8  -8  604.53   21.34
   2  -8  -8  604.99   22.54
   2   8  -8  623.82   18.91
   2  -8  -8  582.03   18.72
   2   8  -8  632.44   19.08
   2   8  -7   52.95    4.40
   2  -8  -7   53.65    4.97
   2   8  -7   54.59    3.25
   2  -8  -7   52.78    3.19
   2   8  -7   56.55    3.36
   2   8  -6  315.43   12.75
   2  -8  -6  305.15   13.70
   2   8  -6  311.46   10.55
   2  -8  -6  298.38   10.53
   2   8  -6  314.38   10.73
   2   8  -5   47.37    4.00
   2   8  -5   50.08    2.97
   2  -8  -5   45.20    2.91
   2   8  -5   49.48    3.06
   2   8  -4   96.83    5.92
   2   8  -4  104.85    4.62
   2  -8  -4   92.74    4.51
   2   8  -4  104.53    4.73
   2  -8  -3   17.36    2.59
   2  -8  -3   15.51    1.69
   2   8  -3   12.79    2.22
   2   8  -3   15.98    1.69
   2   8  -2   16.36    2.37
   2  -8  -2   10.84    2.23
  -2  -8   2   13.04    1.23
   2  -8  -2   13.43    1.55
   2   8  -2   14.34    1.62
   2   8  -1    1.86    1.14
  -2   8   1    1.44    0.99
   2   8  -1    0.82    0.87
   2  -8  -1    0.25    1.33
   2  -8  -1    0.69    0.80
  -2  -8   1    0.35    0.55
   2  -8  -1    1.98    0.81
   2   8   0   25.40    2.03
   2  -8   0   27.32    1.94
   2   8   0   20.90    2.61
   2  -8   0   25.60    3.17
   2  -8   0   25.66    2.13
  -2  -8   0   23.28    1.71
   2   8   1    1.01    1.05
   2  -8   1    3.05    1.43
   2   8   1    3.85    1.07
   2  -8   1    2.74    0.86
  -2  -8  -1    2.86    0.80
   2  -8   1    2.58    1.07
  -2   8  -2  107.46    4.61
   2  -8   2  107.37    6.89
   2   8   2  105.72    4.66
   2  -8   2  116.28    4.61
   2   8   2  120.10    6.44
  -2  -8  -2  116.07    7.25
   2  -8   2  111.83    5.10
  -2  -8  -2  107.13    4.52
   2   8   3   16.99    1.66
   2  -8   3   17.86    1.94
   2   8   3   18.60    2.56
  -2   8  -3   18.91    1.75
  -2  -8  -3   18.40    1.68
  -2  -8  -3   18.26    2.97
   2  -8   3   22.64    3.11
  -2  -8  -4  155.62    7.42
   2  -8   4  171.01    6.90
  -2   8  -4  167.80    6.43
   2   8   4  164.17    6.25
   2  -8   4  168.79    9.14
  -2  -8  -4  169.17    9.22
  -2  -8  -4  167.42    6.30
   2   8   5   18.25    1.78
  -2   8  -5   20.40    1.87
   2  -8   5   20.47    2.14
  -2  -8  -5   22.35    1.87
   2  -8   5   18.07    2.92
  -2  -8  -5   18.57    3.04
  -2  -8  -6  266.27   12.43
  -2   8  -6  259.22    9.21
   2  -8   6  262.84   12.26
   2  -8   6  264.58    9.74
  -2  -8  -6  260.24    9.13
  -2  -8  -7   61.40    3.43
   2  -8   7   63.57    5.40
  -2   8  -7   63.28    3.58
   2  -8   7   65.53    3.91
  -2  -8  -7   59.15    5.35
  -2  -8  -8  735.58   22.61
   2  -8   8  764.43   26.64
  -2   8  -8  755.89   22.88
   2  -8   8  780.14   23.39
  -2  -8  -8  735.05   26.52
  -2  -8  -9   50.87    3.18
  -2  -8  -9   43.60    4.65
  -2   8  -9   56.48    3.47
   2  -8   9   52.43    3.56
   2  -8   9   51.08    4.87
  -2  -8 -10  439.66   17.91
  -2   8 -10  439.99   14.69
   2  -8  10  452.43   14.90
   2  -8  10  436.38   17.79
  -2  -8 -11  131.99    8.15
  -2  -8 -11  124.93    5.90
  -2   8 -11  122.64    5.76
   2  -8  11  115.87    5.69
   2  -8  11  124.71    7.82
   2   8  12  273.70   10.25
   2  -8  12  299.94   10.55
  -2   8 -12  292.89   10.62
  -2  -8 -12  292.72   10.75
  -2  -8 -12  279.52   13.31
   2   8  13   64.16    3.82
  -2  -8 -13   74.20    4.27
  -2  -8 -13   60.32    5.67
   2  -8  14   62.88    3.57
  -2  -8 -14   68.09    5.99
  -2   8 -15   10.81    1.74
   2  -8  15   14.56    1.63
  -2  -8 -15   14.07    1.95
   2   8  15   16.58    1.88
   2   8  16   33.63    2.50
  -2   8 -16   26.99    2.40
   2  -8  16   25.58    1.96
  -2  -8 -16   31.82    2.58
  -2   8 -16   27.78    2.05
   2   8  17   35.29    2.53
  -2   8 -17   40.38    2.45
  -2   8 -17   38.13    2.64
   2  -8  17   32.88    2.02
  -2   8 -17   35.27    2.25
  -2  -8 -17   37.32    2.66
   2   8  18    5.28    1.09
  -2   8 -18    4.00    1.10
  -2   8 -18    5.20    0.95
  -2   8 -18    6.45    1.08
  -2  -8 -19   35.59    2.42
  -2   8 -19   33.82    2.19
   2   8  19   33.16    2.10
  -2   8 -19   33.48    2.08
  -2   8 -19   33.55    1.93
   2   8  20    0.23    0.48
  -2   8 -20    0.19    0.52
  -2   8 -20    0.43    0.57
  -2  -8 -20    0.38    0.70
  -2   8 -20   -0.44    0.63
  -2   8 -21   28.65    1.65
  -2  -8 -21   31.61    1.86
  -2  -8 -22    3.02    0.57
  -2   8 -22    3.10    0.55
   2   9 -22    7.81    0.79
   2   9 -21   17.73    1.31
   2   9 -21   21.60    1.44
   2   9 -20    7.67    1.04
   2   9 -20    5.72    0.98
   2   9 -19   37.67    2.23
   2   9 -19   42.23    2.31
   2   9 -18    4.24    1.08
   2   9 -18    3.17    1.06
   2   9 -17   47.12    2.97
   2   9 -17   54.05    3.09
   2   9 -16    5.36    1.25
   2  -9 -16    5.00    1.16
   2   9 -15    7.10    1.42
   2  -9 -15    2.71    1.11
   2   9 -15    5.41    1.26
   2   9 -14   11.28    2.44
   2   9 -14   13.45    1.80
   2  -9 -14   12.15    1.66
   2   9 -14   12.92    1.81
   2   9 -13   19.30    2.77
   2   9 -12    1.05    1.16
   2   9 -11   50.74    3.32
   2   9 -11   42.94    4.23
   2  -9 -11   41.94    4.65
   2  -9 -11   47.55    3.15
   2   9 -11   46.03    3.24
   2   9 -10   12.09    1.81
   2   9 -10    9.30    2.13
   2  -9 -10    8.15    2.34
   2   9 -10   11.94    1.83
   2  -9 -10   10.42    1.58
   2   9  -9    2.46    1.23
   2   9  -9    3.18    1.63
   2  -9  -9    3.92    1.80
   2   9  -9    6.11    1.49
   2  -9  -9    2.07    1.03
   2   9  -8    8.77    1.56
   2  -9  -8    8.45    1.51
   2   9  -8    8.62    1.60
   2   9  -8    7.34    1.97
   2  -9  -8    8.81    2.34
   2   9  -7   47.06    3.14
   2  -9  -7   41.28    2.90
   2   9  -7   30.77    3.62
   2  -9  -7   36.66    4.43
   2   9  -7   39.83    2.89
   2   9  -6   80.06    4.37
   2  -9  -6   81.64    4.21
   2  -9  -6   82.13    6.44
   2   9  -6   75.10    5.59
   2   9  -6   79.15    4.17
   2  -9  -5  109.11    5.07
   2   9  -5  105.73    6.64
   2  -9  -5   97.53    7.17
   2   9  -5  111.70    5.05
   2  -9  -4   53.13    3.36
   2   9  -4   60.18    4.79
   2   9  -4   58.86    3.40
   2  -9  -3   73.59    3.97
   2   9  -3   74.93    3.83
   2   9  -3   67.64    5.13
   2  -9  -2   61.67    3.62
   2   9  -2   64.45    4.84
   2   9  -2   58.66    3.35
   2   9  -1  126.11    5.34
   2   9  -1  124.73    7.08
  -2  -9   1  125.61    4.92
   2  -9  -1  138.65    7.84
   2  -9  -1  118.39    5.51
   2   9   0  257.80    8.98
  -2  -9   0  249.67    8.57
   2   9   0  241.53   10.99
   2  -9   0  275.84   12.09
   2  -9   0  263.12    9.40
  -2  -9  -1   96.22    6.91
   2  -9   1  100.34    6.72
   2   9   1   93.04    4.42
   2  -9   1   98.90    4.78
   2   9   1  104.72    6.22
  -2   9  -1  104.38    6.36
  -2  -9  -1  100.84    4.28
  -2  -9  -2  231.91   11.62
  -2  -9  -2  234.13    8.13
   2  -9   2  262.65   11.67
  -2   9  -2  245.66   11.09
   2   9   2  228.22    8.24
   2  -9   2  221.34    8.58
  -2  -9  -3   51.36    4.98
  -2   9  -3   52.47    4.70
  -2  -9  -3   53.01    2.98
   2  -9   3   59.58    5.03
   2   9   3   46.60    2.91
   2  -9   3   57.61    3.48
  -2  -9  -4  428.63   17.39
  -2   9  -4  441.92   17.09
  -2  -9  -4  405.25   13.27
  -2   9  -4  420.78   13.38
   2   9   4  405.44   13.24
   2  -9   4  423.04   16.81
   2  -9   4  421.14   13.94
  -2   9  -5    4.68    1.18
   2  -9   5    4.30    1.25
  -2  -9  -5    3.33    1.02
   2  -9   5    4.96    1.85
  -2  -9  -5    2.23    1.72
  -2   9  -6  203.43    7.62
   2  -9   6  217.94   10.64
   2  -9   6  203.53    8.07
  -2  -9  -6  213.72   10.95
  -2  -9  -6  187.57    7.41
  -2   9  -7  104.51    4.79
   2  -9   7   98.60    6.77
   2  -9   7   97.03    5.01
  -2  -9  -7   96.66    7.04
  -2  -9  -7  100.29    4.69
  -2   9  -8  253.13    8.84
   2  -9   8  241.62   11.50
  -2  -9  -8  213.75   11.43
   2  -9   8  242.61    9.14
  -2  -9  -8  221.95    8.53
  -2   9  -9  133.12    5.71
  -2  -9  -9  127.03    5.57
   2  -9   9  132.60    5.97
   2   9  10  227.71    8.67
  -2   9 -10  237.13   11.91
  -2  -9 -10  243.95   11.69
  -2   9 -11  121.84    7.91
  -2  -9 -11  115.84    7.53
  -2   9 -12   33.15    2.61
  -2  -9 -12   37.95    2.96
  -2   9 -12   37.53    4.21
   2  -9  12   35.75    2.59
   2   9  12   32.49    2.60
  -2   9 -13  127.37    5.62
   2   9  13  129.65    5.67
   2  -9  13  127.08    5.34
  -2  -9 -13  127.85    5.86
  -2   9 -14   41.49    2.80
  -2   9 -14   40.61    2.58
   2   9  14   38.98    2.75
   2  -9  14   38.35    2.43
  -2  -9 -14   44.57    3.03
  -2   9 -15   63.80    3.41
  -2   9 -15   68.26    3.33
   2   9  15   62.80    3.48
   2  -9  15   57.70    2.86
  -2  -9 -15   67.06    3.66
  -2  -9 -16   35.95    2.49
  -2   9 -16   29.72    2.20
   2   9  16   32.44    2.32
  -2   9 -16   35.39    2.22
  -2   9 -17   46.65    2.21
   2   9  17   53.29    2.89
  -2   9 -17   52.86    2.66
  -2   9 -17   51.24    2.73
  -2  -9 -18    7.28    1.17
  -2   9 -18    7.75    1.00
   2   9  18    6.30    1.01
  -2   9 -18    8.32    1.00
  -2  -9 -19    3.29    0.78
  -2   9 -19    2.01    0.62
  -2   9 -19    2.51    0.63
   2   9  19    2.04    0.60
  -2  -9 -20    0.85    0.52
  -2   9 -20    0.83    0.40
   2  10 -20   56.21    2.28
   2  10 -19    0.61    0.61
  -2  10  18   23.03    1.60
   2  10 -18   52.37    2.34
   2  10 -17    1.50    0.82
   2  10 -17    2.33    0.92
   2  10 -16   46.54    2.85
   2  10 -16   54.14    2.94
   2  10 -15    3.34    1.07
   2 -10 -15    3.03    1.01
   2  10 -15    3.95    1.13
   2  10 -14   26.85    2.33
   2  10 -14   28.29    2.26
   2  10 -13    7.48    1.48
   2 -10 -13    5.64    1.26
   2  10 -13    7.44    1.43
   2  10 -12   -0.11    1.13
   2 -10 -12    0.56    0.95
   2  10 -12    0.50    1.05
   2  10 -11   17.44    2.05
   2  10 -11   21.19    2.16
   2 -10 -11   14.62    1.79
   2 -10 -10    1.85    1.63
   2  10 -10   -0.53    1.17
   2 -10 -10   -0.36    0.95
   2  10 -10    0.12    1.07
   2  10  -9   25.58    3.28
   2 -10  -9   20.74    3.38
   2  10  -8    2.17    1.52
   2 -10  -8    3.84    1.83
   2 -10  -7   37.85    2.82
   2  10  -7   39.93    2.84
   2 -10  -7   38.97    4.51
   2  10  -7   34.31    3.89
   2 -10  -6   15.96    1.87
   2  10  -6   16.56    1.96
   2  10  -6   15.04    2.69
   2 -10  -6   16.36    2.98
   2 -10  -5   21.74    2.20
   2  10  -5   20.70    2.99
   2 -10  -5   20.81    3.38
   2  10  -5   22.29    2.16
   2  10  -4   27.33    3.32
   2 -10  -4   25.64    2.39
   2  10  -4   24.09    2.21
   2 -10  -4   27.01    3.79
   2 -10  -3    3.69    2.06
   2 -10  -3    6.19    1.40
   2  10  -3    5.58    1.25
   2  10  -3    6.65    1.89
   2 -10  -2   73.65    4.12
   2  10  -2   69.73    5.34
   2  10  -2   73.39    3.84
   2 -10  -1    6.77    1.47
   2  10  -1   10.03    2.08
  -2 -10   1   13.29    2.67
   2  10  -1    8.96    1.41
  -2 -10   0   36.96    2.36
   2 -10   0   43.98    3.10
  -2 -10   0   39.43    4.46
   2  10   0   38.06    2.60
   2  10   0   41.58    3.95
   2  10   1   33.17    2.43
  -2 -10  -1   34.22    4.18
   2 -10   1   37.13    2.82
  -2 -10  -1   30.51    2.17
  -2 -10  -2   84.14    6.51
   2  10   2   80.18    3.90
  -2 -10  -2   81.68    3.84
   2 -10   2   77.98    4.38
  -2 -10  -3   61.84    5.51
  -2  10  -3   62.90    5.07
  -2 -10  -3   56.49    3.14
   2 -10   3   56.73    3.62
   2 -10   4   58.23    4.94
  -2 -10  -4   49.50    5.04
  -2  10  -4   53.57    4.90
  -2 -10  -4   50.62    3.01
   2 -10   4   58.91    3.59
  -2  10  -5  108.87    7.09
  -2 -10  -5   86.33    6.71
   2 -10   5   94.92    4.84
   2 -10   5  100.53    6.59
  -2  10  -6   11.84    2.63
  -2 -10  -6   10.04    2.51
  -2 -10  -7   41.73    4.43
  -2  10  -7   45.18    2.83
  -2  10  -7   52.22    4.98
  -2  10  -8    6.07    1.17
  -2 -10  -8    1.77    1.69
   2 -10   8    4.65    1.26
  -2  10  -8    3.49    1.68
   2 -10   9    9.87    1.49
  -2  10  -9    8.19    1.34
   2  10   9    7.90    1.44
   2  10  10    2.26    1.05
   2 -10  10    1.42    0.88
  -2  10 -10    2.12    0.95
  -2 -10 -10    0.25    1.04
   2  10  11    0.22    0.95
   2 -10  11    0.18    0.75
  -2  10 -11    0.09    0.77
  -2 -10 -11    0.47    0.99
  -2  10 -12   15.38    1.59
   2  10  12   17.47    1.82
  -2  10 -12   16.92    1.53
  -2 -10 -12   20.15    2.01
   2 -10  12   15.83    1.50
  -2 -10 -13    4.40    1.17
   2 -10  13    3.36    0.82
  -2  10 -13    4.73    0.94
   2  10  13    3.72    1.07
  -2  10 -13    3.24    0.94
   2  10  14   64.78    3.27
  -2  10 -14   59.82    2.79
  -2  10 -14   58.67    2.89
  -2 -10 -14   64.59    3.30
  -2  10 -15    1.43    0.72
   2  10  15    1.96    0.87
  -2  10 -15    1.40    0.67
  -2 -10 -15    0.08    0.91
  -2  10 -16  123.43    4.36
  -2  10 -16  115.50    4.34
   2  10  17   19.37    1.44
  -2 -10 -18   89.42    3.38
   2  11 -17   13.71    1.07
  -2  11  16   25.47    1.75
   2  11 -16   47.69    2.13
   2  11 -15   11.01    1.23
   2  11 -14   24.13    1.85
   2 -11 -13    1.30    0.81
   2  11 -13    0.08    0.84
   2 -11 -12   10.90    1.45
   2  11 -12   14.51    1.61
   2 -11 -11   -0.50    0.84
   2  11 -11    0.28    0.96
   2 -11 -10   71.09    3.86
   2  11 -10   80.94    3.95
   2 -11  -9    2.48    1.12
   2  11  -9    2.62    1.13
   2 -11  -8   98.77    4.84
   2  11  -8  114.46    4.94
   2 -11  -7    0.46    1.00
   2  11  -7   -0.20    0.99
   2 -11  -6  146.80    6.32
   2  11  -6  156.15    6.19
   2 -11  -5   -0.12    1.07
   2  11  -5    1.40    1.05
   2 -11  -4  276.37   10.27
   2  11  -4  302.38   10.02
   2 -11  -3   35.59    2.76
   2 -11  -3   31.74    3.99
   2  11  -3   31.01    2.34
   2 -11  -2  429.39   14.02
   2  11  -2  410.86   13.30
  -2 -11   2  438.93   17.85
   2 -11  -2  407.59   17.38
  -2 -11   1    0.32    1.51
   2 -11  -1    1.24    1.14
   2  11  -1    0.18    0.86
   2 -11  -1    0.33    1.48
  -2 -11   0  196.24   10.57
   2  11   0  189.21    6.98
   2 -11   0  192.28    7.69
   2  11   1    1.44    0.90
   2 -11   1    0.87    1.06
  -2 -11  -1    0.69    0.65
   2  11   2   79.00    3.97
   2 -11   2   83.69    4.43
  -2 -11  -2   85.13    3.77
   2  11   3    0.10    0.85
  -2 -11  -3    0.17    0.71
   2 -11   3    0.12    1.02
   2  11   4  147.71    6.05
  -2 -11  -4  142.46    5.68
   2 -11   4  160.08    6.50
   2  11   5    0.21    0.85
   2 -11   5    0.58    0.97
   2  11   6   87.44    4.26
   2 -11   6   86.51    4.34
   2  11   7    3.13    1.07
   2 -11   7    5.19    1.15
   2  11   8   20.03    1.94
   2 -11   8   21.00    1.91
   2  11   9   38.87    2.61
   2 -11   9   39.45    2.46
  -2 -11  -9   39.11    2.69
   2 -11  10    1.17    0.75
  -2 -11 -10   -0.10    0.91
   2  11  10    0.19    0.86
   2  11  11   44.33    2.71
   2 -11  11   42.92    2.27
  -2 -11 -11   49.52    2.83
   2 -11  12    4.38    0.66
   2  11  12    6.96    1.19
  -2 -11 -12    5.33    1.09
  -2 -11 -13   38.77    2.33
   2  11  13   40.54    2.39
  -2 -11 -14   10.81    1.17
   2  11  14   11.52    1.27
   2  11  15   23.74    1.59
  -2  12  14   22.47    1.45
   2  12 -13   90.40    3.29
   2 -12 -12   37.69    2.19
   2  12 -12   35.36    1.91
   2 -12 -11   85.28    3.84
   2  12 -11   95.73    3.67
   2 -12 -10   21.89    1.86
   2  12 -10   25.31    1.72
   2 -12  -9   97.07    4.35
   2  12  -9  104.71    4.13
   2 -12  -8   24.33    1.98
   2  12  -8   22.10    1.73
   2 -12  -7   84.01    4.04
   2  12  -7   86.57    3.74
   2 -12  -6   18.89    1.81
   2  12  -6   17.81    1.57
   2 -12  -5   32.57    2.41
   2  12  -5   35.64    2.18
   2  12  -4    8.82    1.20
   2 -12  -4    8.72    1.40
   2 -12  -3    6.23    1.23
   2  12  -3    4.65    0.97
   2 -12  -2    6.91    1.38
   2 -12  -1    1.68    0.99
   2 -12   0    0.10    0.96
   2 -12   1   15.16    1.77
   2 -12   2    7.95    1.35
   2  12   2    6.80    1.13
   2 -12   3   48.88    2.94
   2  12   3   44.32    2.62
   2 -12   4   12.33    1.49
   2  12   4   12.69    1.43
   2 -12   5  131.51    5.31
   2  12   5  134.51    5.34
   2  12   6    7.55    1.24
   2 -12   6    7.58    1.18
  -2 -12  -7  153.46    5.74
   2 -12   7  135.14    5.22
   2  12   7  141.66    5.54
  -2 -12  -8   29.75    2.13
   2  12   8   32.44    2.14
  -2 -12  -9  146.10    5.13
   2  12   9  137.06    5.06
  -2 -12 -10   28.30    1.93
   2  12  10   28.88    1.97
  -2 -12 -11   76.54    3.20
   2  12  11   68.93    3.21
  -2 -12 -12   16.10    1.21
   2  12  12   15.48    1.31
   2 -13  -9    2.27    0.65
   2 -13  -8    2.41    0.71
   2 -13  -7    3.19    0.83
   2 -13  -6   12.87    1.31
   2 -13  -5   10.91    1.27
   2 -13  -4   12.75    1.36
   2 -13  -3   25.67    1.87
   2 -13  -2    9.75    1.26
   2 -13  -1   32.31    2.11
   2 -13   0    9.30    1.20
   2 -13   1   16.15    1.47
   2 -13   2    2.24    0.76
   2 -13   3   51.82    2.52
   2 -13   4    0.15    0.52
  -2 -13  -5   40.83    2.31
  -2 -13  -6    1.92    0.72
  -2 -13  -7   20.71    1.43
   3   0 -29    0.09    0.40
   3   0 -28   82.14    3.14
   3   0 -27   -0.22    0.71
   3   0 -26   60.50    2.78
   3   0 -26   53.86    2.57
   3   0 -25    0.29    0.63
   3   0 -25    0.38    0.80
   3   0 -25    0.60    0.70
   3   0 -24   11.49    1.31
   3   0 -24   13.77    1.48
   3   0 -23   -0.09    0.80
   3   0 -23   -0.08    0.76
  -3   0  23    0.54    1.22
  -3   0  22    4.81    1.82
   3   0 -21    0.09    0.80
   3   0 -21   -0.32    1.49
   3   0 -21   -0.78    0.90
  -3   0  21   -0.29    1.31
   3   0 -20   18.22    1.80
   3   0 -20   23.19    2.29
   3   0 -20   21.16    1.86
  -3   0  19   -0.28    0.98
   3   0 -19   -0.19    0.86
   3   0 -19    1.49    1.27
   3   0 -19    0.10    0.73
   3   0 -18    9.62    2.17
  -3   0  18    7.83    2.02
   3   0 -18    9.54    1.31
   3   0 -18   10.84    1.42
   3   0 -18    9.58    1.38
   3   0 -17    0.20    1.49
   3   0 -17    0.57    1.10
  -3   0  17    0.26    1.32
   3   0 -17    1.00    1.11
   3   0 -17    0.09    0.72
   3   0 -17    0.85    0.84
   3   0 -17    0.60    0.65
   3   0 -16   79.99    3.72
  -3   0  16   58.42    4.73
   3   0 -16   64.76    3.25
   3   0 -16   66.99    3.65
   3   0 -16   66.18    3.49
   3   0 -16   71.72    3.36
   3   0 -16   57.43    4.25
   3   0 -15   -0.38    0.79
   3   0 -15   -0.36    1.05
   3   0 -15   -0.09    1.09
   3   0 -15    0.09    0.76
   3   0 -15    0.23    0.54
   3   0 -15   -0.18    1.06
  -3   0  14  809.09   25.96
   3   0 -14  799.50   23.93
   3   0 -14  797.28   25.77
   3   0 -14  816.05   23.89
   3   0 -14  815.77   23.63
   3   0 -14  855.37   23.61
   3   0 -13    0.08    0.88
   3   0 -13    0.93    0.74
   3   0 -13    0.17    1.00
   3   0 -13    0.32    0.74
   3   0 -13    0.52    0.56
   3   0 -12 2667.25   71.29
  -3   0  12 2552.37   73.12
   3   0 -12 2577.08   71.02
   3   0 -12 2518.66   71.28
   3   0 -12 2636.80   71.00
   3   0 -11    0.12    0.60
   3   0 -11    0.40    0.76
  -3   0  11    1.18    0.86
   3   0 -11   -0.14    0.77
  -3   0  10 2038.48   54.02
   3   0 -10 1979.25   53.07
  -3   0   9    1.16    0.75
   3   0  -9   -0.10    0.74
   3   0  -8 1567.70   44.33
   3   0  -7    1.72    1.01
   3   0  -7    1.04    0.90
   3   0  -6 4272.04  114.80
   3   0  -6 4170.56  114.46
   3   0  -6 4028.79  113.62
   3   0  -6 4438.93  114.78
   3   0  -5   -0.12    0.54
  -3   0   5    0.38    0.29
   3   0  -5    0.63    0.90
   3   0  -5    0.45    0.86
   3   0  -4 4380.86  119.66
  -3   0   4 4426.25  118.94
   3   0  -4 4418.19  120.26
   3   0  -4 4411.87  120.67
   3   0  -3    0.03    0.40
   3   0  -3    0.81    0.87
   3   0  -3    0.60    0.79
  -3   0   3    0.24    0.44
   3   0  -3   -0.13    0.62
   3   0  -2  419.22   12.52
   3   0  -2  402.72   12.75
   3   0  -2  406.43   13.08
   3   0  -2  378.88   11.46
  -3   0   1    0.31    0.57
   3   0  -1    0.48    0.68
  -3   0   0   27.74    1.90
  -3   0  -1    0.09    0.78
  -3   0  -2    8.58    1.35
   3   0   2    7.02    1.06
  -3   0  -3    0.65    0.99
   3   0   3    0.26    0.67
  -3   0  -4    5.84    1.75
   3   0   4    4.13    1.01
   3   0   5    0.61    0.77
   3   0   6    4.49    1.09
   3   0   7    0.12    0.78
   3   0   8  205.99    8.20
   3   0   9   -0.09    0.79
  -3   0  -9    1.00    0.90
  -3   0 -10  236.66    8.28
   3   0  10  235.81    8.22
   3   0  10  210.24    9.04
  -3   0 -11    0.21    0.94
   3   0  11    0.71    1.00
   3   0  11    0.70    0.89
   3   0  12  501.83   15.35
  -3   0 -12  493.34   15.59
  -3   0 -13    0.12    0.98
   3   0  13    1.48    0.99
  -3   0 -14   24.48    2.27
   3   0  14   16.83    2.57
  -3   0 -15   -0.27    1.02
   3   0  15    0.97    1.14
  -3   0 -16  109.75    5.43
   3   0  16  108.45    6.75
   3   0  17   -0.80    1.32
  -3   0 -17   -0.14    1.14
   3   0  18    0.27    1.00
  -3   0 -18    1.88    1.18
   3   0  19    0.27    1.12
  -3   0 -19    1.13    1.01
   3   0  20    4.24    1.68
  -3   0 -21    0.37    0.71
  -3   0 -21    0.13    0.93
  -3   0 -22    0.59    0.77
  -3   0 -23    0.15    0.60
  -3   0 -24    2.62    0.65
  -3   0 -24    3.96    0.80
   3   0  25   -0.32    0.59
  -3   0 -25   -0.15    0.46
   3   0  26    0.84    0.41
  -3   0 -26    0.52    0.37
   3   1 -28   34.70    1.74
   3  -1 -28   34.54    1.78
   3  -1 -27    0.17    0.69
   3   1 -27    1.07    0.69
   3   1 -27   -0.11    0.56
   3   1 -26   39.31    2.13
   3  -1 -26   37.32    2.13
   3   1 -26   33.00    2.08
   3  -1 -25    1.07    0.66
   3   1 -25    2.34    0.76
   3   1 -25    1.51    0.83
   3   1 -25    1.90    0.89
   3  -1 -25    1.66    0.83
   3  -1 -24   86.10    3.74
   3   1 -24   88.33    3.81
   3   1 -24   93.84    4.17
   3   1 -23   46.12    2.70
   3  -1 -23   46.30    2.67
   3   1 -23   51.90    2.97
  -3   1  23   49.28    4.60
  -3   1  22  113.46    7.32
  -3  -1  22  107.51    7.08
   3   1 -21   92.19    4.23
   3  -1 -21   88.68    4.14
   3  -1 -21   91.56    4.42
   3  -1 -21   84.80    4.04
   3   1 -21   90.37    4.29
  -3   1  21   80.66    6.28
  -3  -1  21   88.85    6.33
   3   1 -20   85.41    4.12
   3  -1 -20   88.36    4.11
   3  -1 -20   84.38    4.25
   3   1 -20   93.23    4.58
   3  -1 -20   82.05    3.98
   3   1 -20   85.75    4.18
  -3  -1  20   87.61    6.30
  -3   1  20   83.22    6.23
   3   1 -19  153.49    6.17
   3  -1 -19  150.94    6.05
  -3   1  19  146.47    8.58
  -3  -1  19  155.75    8.68
   3   1 -19  151.97    6.43
   3  -1 -19  161.38    6.29
   3  -1 -19  149.95    5.93
   3   1 -19  156.81    6.13
   3  -1 -19  155.40    6.53
   3   1 -18  172.04    6.61
   3  -1 -18  178.05    6.62
  -3   1  18  168.14    9.10
  -3  -1  18  161.30    8.84
   3  -1 -18  164.14    7.80
   3  -1 -18  162.59    6.55
   3   1 -18  171.77    6.81
   3  -1 -18  166.84    6.80
   3   1 -18  180.52    6.58
   3  -1 -18  160.94    6.26
   3   1 -17  323.36   10.44
   3  -1 -17  301.00   10.17
   3  -1 -17  317.20   10.66
   3   1 -17  326.64   10.85
   3   1 -17  316.45   10.57
   3   1 -17  311.00   10.32
   3  -1 -17  319.89   10.36
   3  -1 -17  288.54   11.88
   3  -1 -17  316.61   10.56
   3   1 -17  312.84   10.69
  -3  -1  17  310.54   13.23
   3   1 -16   60.17    3.49
   3   1 -16   62.47    3.12
   3  -1 -16   56.23    3.27
   3  -1 -16   52.21    2.84
   3   1 -16   54.14    3.14
   3   1 -16   53.79    2.90
   3  -1 -16   59.26    3.03
   3  -1 -16   50.48    3.94
   3   1 -16   61.33    3.35
   3  -1 -16   58.44    3.18
  -3  -1  16   56.72    4.54
  -3  -1  15  164.59    7.89
   3   1 -15  176.34    6.27
   3  -1 -15  184.63    6.34
   3   1 -15  177.78    6.40
   3  -1 -15  178.98    6.27
   3   1 -15  178.41    6.67
   3  -1 -15  184.22    6.63
   3   1 -15  177.99    6.69
   3  -1 -15  158.59    7.72
   3   1 -15  167.84    7.98
  -3  -1  15  167.10    8.42
   3  -1 -15  168.51    6.49
   3   1 -15  170.19    6.62
   3   1 -14   45.21    2.67
   3  -1 -14   40.59    2.50
   3  -1 -14   43.73    2.59
  -3  -1  14   39.25    3.51
   3  -1 -14   42.68    2.32
   3   1 -14   41.83    2.65
   3   1 -14   45.58    2.47
  -3  -1  14   39.60    3.26
  -3   1  14   40.81    3.49
   3   1 -14   41.57    2.58
   3   1 -14   39.89    2.28
   3  -1 -14   43.07    2.37
   3  -1 -14   38.76    3.21
   3   1 -14   36.22    3.27
   3  -1 -13  156.34    7.30
   3   1 -13  182.47    8.01
   3   1 -13  174.57    6.13
   3  -1 -13  182.23    6.17
   3  -1 -13  175.97    6.10
   3   1 -13  185.18    6.45
   3   1 -13  182.75    6.27
   3   1 -13  172.56    6.49
   3  -1 -13  169.41    6.34
   3   1 -13  182.39    6.57
   3  -1 -13  177.70    6.38
  -3  -1  13  160.49    7.45
  -3   1  13  176.60    8.01
  -3  -1  12    6.79    1.31
  -3   1  12    7.86    1.56
   3   1 -12    5.76    1.13
   3  -1 -12    6.92    1.09
   3   1 -12    7.75    1.20
   3  -1 -12    5.95    1.09
   3   1 -12    7.81    1.13
   3   1 -12    5.28    0.93
   3  -1 -12    5.73    0.89
   3   1 -11    5.30    1.02
   3  -1 -11    6.40    1.06
   3   1 -11    5.88    1.02
  -3  -1  11    4.64    1.07
  -3   1  11    5.53    1.21
   3   1 -11    9.27    1.22
   3  -1 -11    5.19    1.07
   3   1 -11    8.30    1.00
   3   1 -11    3.65    1.02
   3   1 -10    9.94    1.22
  -3  -1  10   11.46    1.48
  -3   1  10    6.62    1.30
   3   1 -10    6.76    1.15
   3  -1 -10    7.81    1.12
   3  -1 -10    5.54    1.02
   3   1 -10    7.44    0.97
   3   1 -10    8.17    1.58
   3   1 -10    6.85    1.17
  -3  -1   9   20.15    1.92
  -3   1   9   17.95    1.97
   3   1  -9   20.57    2.22
   3   1  -9   19.38    1.84
   3   1  -8   81.64    4.45
   3   1  -8   72.47    3.79
   3  -1  -7   98.87    4.67
   3   1  -7   94.68    4.38
   3   1  -7   89.42    4.74
   3   1  -7   95.11    4.61
   3  -1  -7   90.62    4.14
   3   1  -6   12.95    1.67
   3   1  -6   12.91    1.59
   3   1  -6   12.17    1.55
   3  -1  -6   10.52    1.51
   3   1  -6   14.02    1.58
   3  -1  -6   12.94    1.48
   3  -1  -6   13.05    1.37
   3  -1  -6   12.51    1.38
   3   1  -5  198.46    8.19
   3   1  -5  233.30    8.30
   3  -1  -5  232.80    8.31
   3   1  -5  229.24    8.28
   3  -1  -5  230.33    8.04
   3   1  -5  224.94    7.95
   3  -1  -5  228.29    7.85
   3  -1  -5  238.74    7.68
   3   1  -4  289.69    9.89
   3  -1  -4  290.01    9.74
   3   1  -4  286.39    9.44
   3  -1  -4  290.55    9.48
   3   1  -4  280.00    9.70
   3   1  -4  276.34    8.31
   3  -1  -4  289.01    9.35
   3  -1  -4  289.20    8.94
   3  -1  -3  124.25    4.97
   3   1  -3  126.05    5.20
   3  -1  -3  121.95    5.15
   3   1  -3  117.21    4.85
   3   1  -3  119.64    4.11
   3  -1  -3  120.41    4.88
   3   1  -3  130.65    5.41
   3  -1  -2    0.54    0.79
   3   1  -2    0.28    0.53
   3   1  -2    0.60    0.80
   3  -1  -2    0.78    0.87
   3   1  -2    0.09    0.84
   3  -1  -2    0.71    0.89
   3   1  -2    0.34    0.88
  -3  -1   2    1.13    0.65
   3   1  -2    0.34    0.78
   3  -1  -1  972.59   26.15
  -3  -1   1  964.07   25.56
   3   1   0    4.85    0.95
   3  -1   0    4.10    1.08
   3  -1   1  641.93   17.98
  -3  -1  -1  638.24   17.60
   3   1   2   86.88    3.68
  -3  -1  -2   97.43    4.46
   3  -1   2  101.92    4.55
   3   1   2   94.31    3.80
  -3  -1  -3 1777.69   47.89
   3  -1   3 1708.80   47.63
   3   1   3 1761.00   46.79
  -3  -1  -4  170.70    6.99
   3  -1   4  156.98    6.54
   3   1   4  166.72    6.06
   3   1   5 1572.97   44.43
   3  -1   5 1501.08   45.01
  -3  -1  -6  562.60   18.01
   3   1   6  540.61   16.40
  -3  -1  -7  135.98    6.81
   3   1   7  128.46    5.47
   3   1   8  389.40   12.45
   3   1   8  398.81   13.23
  -3  -1  -9   19.40    1.70
  -3   1  -9   22.81    1.87
   3   1   9   19.71    1.82
   3   1   9   19.18    2.03
  -3  -1 -10  810.38   23.73
   3   1  10  784.75   23.80
   3  -1  10  758.26   25.17
  -3   1 -10  852.05   23.94
   3  -1  11   -0.38    0.81
   3   1  11    1.87    1.04
   3   1  11    0.52    0.78
  -3   1 -11   -0.11    0.90
   3   1  12  353.52   11.57
  -3   1 -12  351.03   11.70
   3  -1  12  322.75   13.00
   3   1  12  330.28   12.82
   3   1  13   54.13    3.24
  -3  -1 -13   55.99    3.46
  -3   1 -13   54.56    3.39
   3  -1  13   50.02    4.15
   3   1  13   48.63    3.98
   3   1  14  390.30   12.49
  -3  -1 -14  389.23   12.84
  -3   1 -14  357.06   12.61
   3  -1  14  354.48   14.41
   3   1  14  343.29   13.96
   3   1  15  342.43   11.35
   3  -1  15  323.90   13.66
   3   1  15  311.38   13.17
  -3   1 -15  330.69   11.76
  -3  -1 -15  338.98   11.85
   3   1  16  292.03   12.79
   3  -1  16  285.00   13.03
  -3   1 -16  318.80   11.35
  -3  -1 -16  331.20   11.45
   3   1  17  196.16    9.86
   3  -1  17  191.67   10.08
  -3   1 -17  215.80    8.54
  -3  -1 -17  219.96    8.55
   3   1  18  355.53   14.47
   3  -1  18  338.30   14.65
  -3   1 -18  353.56   12.59
  -3  -1 -18  362.13   12.58
   3  -1  19   10.09    2.34
   3   1  19   10.15    2.14
  -3   1 -19    8.86    1.64
  -3  -1 -19    7.76    1.56
   3  -1  20  207.48   10.25
   3   1  20  209.60   10.00
  -3  -1 -21   13.41    1.80
  -3   1 -21   13.98    1.48
  -3  -1 -21   14.25    1.48
  -3  -1 -22   94.65    4.63
  -3   1 -22   95.09    4.12
  -3  -1 -22   99.61    4.21
  -3   1 -23    4.64    0.84
  -3  -1 -23    4.32    0.87
  -3   1 -24   29.04    1.74
  -3  -1 -24   31.90    1.79
   3   1  25    0.10    0.51
   3  -1  25    0.31    0.55
  -3   1 -25    0.14    0.47
  -3  -1 -25    0.05    0.42
  -3   1 -25    0.08    0.43
   3  -1  26    2.80    0.50
   3   1  26    2.18    0.49
  -3   1 -26    3.10    0.53
  -3   1 -26    2.83    0.48
  -3  -1 -26    2.71    0.47
   3  -2 -28    0.93    0.54
   3   2 -28    1.35    0.49
   3   2 -28    0.83    0.49
   3   2 -27    1.04    0.61
   3  -2 -27    2.22    0.71
   3   2 -27    1.10    0.69
   3   2 -26   11.42    1.17
   3   2 -26    8.01    1.17
   3   2 -25    7.19    1.14
   3   2 -25   10.55    1.26
   3  -2 -25   11.32    1.31
   3  -2 -25    8.76    1.00
   3  -2 -24   11.10    1.37
   3   2 -24   10.88    1.44
   3   2 -24   11.70    1.37
   3   2 -24   11.65    1.30
   3  -2 -24   10.83    1.19
   3   2 -23   26.37    2.16
   3  -2 -23   23.17    1.83
   3   2 -23   28.36    2.04
  -3  -2  22   15.57    2.64
  -3   2  22   19.05    3.06
   3   2 -21   91.69    4.30
  -3   2  21   85.29    6.39
  -3  -2  21   77.39    5.89
   3   2 -21   91.14    4.21
   3  -2 -21   87.52    4.07
   3  -2 -21   86.83    4.16
   3   2 -20   53.84    3.19
   3  -2 -20   51.37    3.15
   3   2 -20   55.33    3.22
   3  -2 -20   58.84    3.17
  -3   2  20   55.55    5.07
  -3  -2  20   56.35    4.90
   3  -2 -19   10.79    1.58
  -3  -2  19   11.49    2.36
  -3   2  19   11.62    2.54
   3  -2 -19   19.20    2.29
   3   2 -19   12.45    1.69
   3   2 -19   13.46    1.58
   3  -2 -18   65.90    3.74
   3   2 -18   62.91    3.37
   3  -2 -18   62.18    4.27
   3  -2 -18   60.88    3.37
   3   2 -18   60.07    3.77
   3   2 -18   58.53    3.37
  -3  -2  18   56.10    4.89
   3   2 -17    1.98    0.94
   3   2 -17    3.43    1.01
   3  -2 -17    2.76    1.34
   3   2 -17    3.44    1.77
   3  -2 -17    2.60    1.08
  -3  -2  17    2.78    1.42
   3  -2 -17    3.72    1.36
   3   2 -17    2.49    1.17
   3   2 -16    4.88    1.08
   3   2 -16    6.13    1.16
   3  -2 -16    4.77    0.93
   3  -2 -16    6.98    1.26
   3   2 -16    4.56    1.60
   3  -2 -16    5.90    1.39
  -3  -2  16    6.21    1.75
   3  -2 -16    6.31    1.47
   3   2 -16    6.00    1.24
   3   2 -15   24.73    2.11
   3   2 -15   26.01    2.25
   3   2 -15   21.16    1.84
   3  -2 -15   22.98    1.67
   3   2 -15   24.07    1.86
   3   2 -15   22.33    2.36
  -3  -2  15   20.61    2.69
   3  -2 -15   23.78    1.92
   3  -2 -15   20.42    2.31
   3  -2 -15   24.66    2.03
  -3  -2  14   16.26    2.33
   3   2 -14   15.00    1.68
  -3  -2  14   15.77    1.94
   3  -2 -14   17.34    1.68
   3   2 -14   17.02    1.58
   3   2 -14   17.27    1.90
   3  -2 -14   14.99    1.34
   3   2 -14   15.45    1.50
   3   2 -14   15.96    1.83
   3  -2 -14   16.76    1.90
   3  -2 -14   14.85    1.60
  -3  -2  13   -0.15    0.58
  -3   2  13    0.20    0.81
   3  -2 -13    0.85    1.16
   3   2 -13    0.52    0.67
   3  -2 -13   -0.06    0.58
   3   2 -13    1.63    0.92
   3   2 -13    0.81    1.07
   3  -2 -13    0.63    0.80
   3   2 -13    0.54    0.68
   3  -2 -13   -0.08    0.83
   3   2 -13   -0.45    1.03
   3   2 -12   31.23    1.97
   3   2 -12   30.53    2.15
   3   2 -12   25.91    2.06
   3   2 -12   29.95    2.07
   3   2 -12   27.87    1.84
  -3  -2  12   27.50    2.76
   3  -2 -12   29.54    1.76
  -3  -2  12   29.61    2.46
  -3   2  12   30.32    2.86
   3  -2 -12   28.67    1.96
   3  -2 -12   28.54    1.99
   3   2 -11   86.68    4.59
   3   2 -11   92.05    4.02
   3  -2 -11   93.84    3.96
   3  -2 -11   92.20    3.88
  -3  -2  11   81.45    4.79
   3   2 -11   96.32    3.91
   3   2 -11   94.20    3.78
   3   2 -11   85.23    3.98
   3   2 -11   99.32    3.89
  -3  -2  11   96.53    4.68
  -3   2  11   98.28    5.27
   3   2 -10   35.37    2.66
   3   2 -10   35.56    2.29
   3   2 -10   34.86    2.23
   3   2 -10   37.83    2.03
   3  -2 -10   37.06    2.18
   3   2 -10   38.82    2.17
   3  -2 -10   38.43    2.19
  -3  -2  10   34.04    2.69
  -3   2  10   36.09    3.00
  -3  -2  10   33.75    2.50
   3   2 -10   34.17    2.00
  -3  -2   9  111.70    5.04
  -3   2   9  117.59    5.72
   3   2  -9  122.41    5.95
   3   2  -9  115.36    5.29
  -3  -2   9  111.81    5.15
   3  -2  -8    0.48    0.93
   3   2  -8    1.98    0.90
   3   2  -8    1.99    1.21
  -3  -2   8    1.24    0.76
   3   2  -7    1.02    0.98
   3  -2  -7    3.41    1.13
   3  -2  -7    0.22    0.81
   3   2  -7   -0.15    1.02
   3  -2  -6   93.89    4.44
   3   2  -6   86.53    4.12
   3  -2  -6   92.90    4.26
   3   2  -6  102.33    4.62
   3  -2  -6   87.69    4.22
   3  -2  -6   92.34    4.43
   3   2  -6   93.10    4.43
   3   2  -6   83.69    4.72
   3  -2  -5    5.24    1.09
   3   2  -5    4.32    1.03
   3  -2  -5    7.37    1.31
   3  -2  -5    5.34    1.22
   3   2  -5    5.17    1.21
   3   2  -5    8.01    1.42
   3   2  -5    4.68    1.40
   3  -2  -5    4.18    1.08
   3   2  -4  106.36    4.95
   3   2  -4  101.81    5.01
   3  -2  -4  106.31    4.78
   3   2  -4  108.39    4.82
   3  -2  -4  112.94    4.68
   3  -2  -4  102.56    4.68
   3   2  -4  112.23    4.62
   3  -2  -3    4.71    1.08
   3   2  -3    4.34    1.20
   3  -2  -3    3.50    0.98
   3   2  -3    2.86    0.95
   3   2  -3    3.64    1.01
   3  -2  -3    2.23    0.98
   3   2  -3    2.73    1.07
   3   2  -2  247.59    8.61
   3  -2  -2  260.54    8.73
   3  -2  -2  255.23    8.95
   3   2  -2  247.41    8.91
   3  -2  -2  248.40    9.01
   3   2  -2  262.25    7.70
   3   2  -2  259.94    9.29
   3   2  -2  230.95    8.76
   3   2  -1   10.66    1.39
   3  -2  -1    9.95    1.52
  -3  -2   1    9.95    1.33
   3   2  -1   11.85    1.74
   3   2  -1   12.21    1.44
   3  -2   0  466.29   14.70
  -3  -2   0  466.84   14.34
   3   2   0  442.32   14.82
   3   2   0  428.65   13.78
   3  -2   1   92.42    4.59
  -3  -2  -1   79.13    4.06
   3  -2   2  693.65   21.49
   3   2   2  681.24   19.46
  -3  -2  -2  704.15   21.13
   3  -2   3  291.84   10.59
   3  -2   3  267.32   10.21
   3   2   3  290.31    8.87
  -3  -2  -3  284.83   10.30
   3  -2   4 1058.87   32.36
   3   2   4 1093.00   30.85
  -3  -2  -4 1135.72   32.64
   3   2   5 1201.15   33.74
   3  -2   5 1145.11   35.07
  -3  -2  -5 1225.27   35.49
   3   2   6  688.74   19.46
  -3  -2  -6  643.23   20.92
   3   2   7  164.97    6.41
   3   2   7  161.74    5.98
  -3  -2  -8  260.42    8.58
   3   2   8  246.56    8.59
   3   2   8  251.40    9.13
   3   2   9  267.16    9.97
   3  -2   9  264.19   10.75
  -3  -2  -9  292.82   12.11
  -3   2  -9  281.96    9.39
   3   2   9  271.44    9.34
  -3  -2  -9  278.15    9.33
   3  -2  10  495.97   17.85
  -3   2 -10  530.74   16.33
   3   2  10  511.96   16.21
  -3  -2 -10  522.99   16.21
   3   2  11  238.82    9.72
   3  -2  11  225.73   10.29
  -3  -2 -11  255.87    8.95
   3   2  11  235.51    8.81
  -3   2 -11  257.82    9.05
  -3   2 -12   36.19    2.79
  -3  -2 -12   38.67    2.69
   3   2  12   34.69    3.10
   3  -2  12   38.35    3.60
   3   2  12   42.41    2.81
  -3   2 -13   90.70    4.63
   3   2  13   85.78    5.28
   3  -2  13   94.25    5.91
   3   2  13   90.17    4.51
  -3   2 -14   49.33    3.34
   3   2  14   38.51    3.62
   3  -2  14   42.54    4.07
   3   2  14   48.50    3.15
  -3  -2 -15   26.93    2.54
  -3   2 -15   30.66    2.70
   3   2  15   24.25    2.89
   3  -2  15   24.18    3.19
   3   2  15   27.68    2.43
  -3  -2 -16   26.42    2.59
  -3   2 -16   26.09    2.53
   3   2  16   24.52    3.03
   3  -2  16   25.81    3.30
   3   2  16   28.91    2.39
   3   2  17  180.99    9.03
   3  -2  17  166.51    9.34
   3   2  18  302.14   13.20
   3  -2  18  314.32   13.95
   3   2  19   94.48    6.04
   3  -2  19   84.81    6.21
  -3  -2 -20  318.77   11.42
   3  -2  20  300.24   13.55
  -3   2 -20  330.83   10.70
  -3  -2 -20  329.44   10.77
  -3  -2 -21  161.60    6.66
  -3   2 -21  154.73    5.96
  -3  -2 -21  162.83    6.07
  -3  -2 -22  201.54    7.63
  -3   2 -22  190.27    6.83
  -3   2 -22  205.55    6.99
  -3  -2 -22  203.04    6.98
  -3  -2 -23  115.28    4.37
  -3   2 -23  108.62    4.27
  -3  -2 -23  108.12    4.78
  -3   2 -24  192.38    6.34
  -3  -2 -24  197.61    6.39
   3   2  24  184.18    6.40
   3  -2  24  200.83    6.55
   3   2  25  110.20    3.96
   3  -2  25  117.10    4.04
  -3   2 -25  115.86    3.94
  -3  -2 -25  122.38    3.98
  -3   2 -25  118.79    4.13
   3   3 -28   -0.07    0.41
   3   3 -27   17.61    1.13
   3  -3 -27   19.64    1.26
   3  -3 -26    1.06    0.67
   3   3 -26    1.13    0.64
   3   3 -26    0.33    0.67
   3   3 -25   19.12    1.70
   3  -3 -25   25.16    1.69
   3   3 -25   25.44    1.68
   3  -3 -25   18.88    1.34
   3   3 -24   33.55    2.32
   3  -3 -24   38.77    2.24
   3   3 -24   36.42    2.15
   3  -3 -24   30.15    1.94
   3   3 -23   47.53    2.93
   3  -3 -23   53.34    2.74
   3  -3 -23   47.85    2.70
   3  -3 -23   51.51    2.79
   3   3 -23   52.55    2.75
   3  -3 -22   41.75    2.51
   3   3 -22   40.35    2.59
   3   3 -22   39.47    2.44
   3  -3 -22   42.83    2.59
  -3   3  22   42.51    4.38
   3  -3 -22   38.19    2.53
  -3   3  21   26.15    3.67
   3   3 -21   32.28    2.43
   3   3 -20  152.76    6.25
  -3   3  20  152.74    9.03
   3   3 -20  164.13    6.36
   3  -3 -20  149.91    6.07
   3   3 -19   55.24    3.20
   3  -3 -19   56.87    3.45
   3  -3 -19   51.67    3.09
   3   3 -19   54.84    3.30
   3   3 -18  176.16    6.91
   3   3 -18  173.61    6.84
   3  -3 -18  178.08    6.82
   3   3 -18  171.82    6.68
   3  -3 -18  158.00    7.78
   3  -3 -18  175.46    6.69
   3  -3 -17   19.07    1.86
   3   3 -17   17.33    1.59
   3   3 -17   21.09    2.07
   3   3 -17   19.29    1.94
   3   3 -17   19.35    1.81
   3  -3 -17   19.16    2.05
   3  -3 -17   14.37    2.13
   3  -3 -16  382.90   14.68
   3   3 -16  410.09   13.71
   3   3 -16  426.20   13.70
   3  -3 -16  441.02   13.61
   3   3 -16  413.39   13.17
  -3  -3  16  438.78   16.33
   3   3 -16  455.86   14.14
   3   3 -16  438.98   13.56
   3  -3 -16  432.20   13.54
   3   3 -15    8.09    1.81
   3  -3 -15    6.55    1.24
   3   3 -15    6.65    1.07
   3   3 -15    7.41    1.54
   3  -3 -15    8.05    1.36
   3   3 -15    5.82    1.29
   3   3 -15    7.75    1.23
   3   3 -15    5.89    1.13
   3   3 -14  397.90   12.13
   3  -3 -14  381.06   12.10
   3   3 -14  367.91   13.66
   3  -3 -14  386.57   12.21
   3   3 -14  369.09   11.78
   3  -3 -14  383.17   12.51
   3   3 -14  356.64   12.37
   3   3 -14  385.11   12.63
   3   3 -14  403.07   12.28
   3   3 -13   40.26    2.31
   3   3 -13   35.28    2.56
   3  -3 -13   38.19    2.34
   3  -3 -13   36.12    2.67
   3   3 -13   36.25    2.52
   3   3 -13   34.85    2.26
   3  -3 -13   35.17    2.34
   3   3 -13   37.32    2.67
   3   3 -13   31.94    1.99
   3   3 -13   33.51    2.93
   3   3 -12  252.33    8.36
   3  -3 -12  270.37    9.13
   3   3 -12  271.12    8.87
   3   3 -12  271.59    8.65
  -3  -3  12  250.40   10.17
   3   3 -12  237.44    8.92
   3   3 -12  271.03    8.78
   3   3 -12  269.21    9.08
  -3   3  12  252.30   10.65
   3  -3 -12  263.68    8.72
   3   3 -12  268.55   10.27
   3  -3 -12  264.94    8.85
  -3  -3  11    4.58    1.25
   3   3 -11    6.37    1.22
   3   3 -11    5.48    0.99
   3  -3 -11    4.06    1.05
   3   3 -11    5.62    1.31
   3   3 -11    4.57    0.76
   3  -3 -11    6.66    1.40
   3   3 -11    4.24    0.88
   3   3 -11    5.57    1.25
   3  -3 -11    5.99    1.02
  -3  -3  11    4.08    0.90
  -3   3  11    4.60    1.33
   3   3 -10  306.27    9.87
   3   3 -10  310.25    9.48
   3   3 -10  316.30    9.57
  -3  -3  10  284.36   10.43
   3   3 -10  319.27    9.58
   3  -3 -10  320.91    9.67
   3   3 -10  292.92    9.11
  -3   3  10  294.64   11.34
  -3  -3  10  287.37   10.02
   3  -3  -9    1.32    0.70
  -3  -3   9    1.55    0.82
   3   3  -9    0.47    0.75
  -3  -3   9    0.92    0.54
  -3   3   9    1.29    0.83
   3   3  -9    0.46    1.09
   3  -3  -9    1.40    1.06
   3  -3  -9    0.66    0.70
   3   3  -9    0.76    0.63
   3   3  -9    1.07    0.64
   3   3  -8   69.19    3.28
  -3  -3   8   75.71    3.57
  -3   3   8   70.43    4.25
  -3  -3   8   76.18    3.34
   3   3  -8   72.05    3.81
   3  -3  -8   69.65    4.22
   3   3  -8   75.86    4.20
   3  -3  -8   71.98    4.27
   3  -3  -8   78.62    3.25
   3  -3  -7    4.31    1.27
   3   3  -7    5.20    1.11
   3  -3  -7    3.50    1.06
   3   3  -7    5.41    1.22
   3  -3  -7    3.84    1.15
   3   3  -6   90.46    4.33
   3  -3  -6  106.20    4.61
   3  -3  -6   97.47    4.86
   3  -3  -6   97.28    4.94
   3   3  -6  101.41    4.92
   3   3  -5  130.34    5.74
   3  -3  -5  125.23    5.79
   3  -3  -5  126.64    5.25
   3   3  -5  123.17    5.34
   3   3  -5  124.76    5.16
   3  -3  -5  122.38    5.31
   3   3  -4  136.22    5.95
   3  -3  -4  136.29    6.04
   3  -3  -4  135.39    5.57
   3  -3  -4  144.73    5.58
   3   3  -4  128.59    5.35
   3   3  -4  130.44    5.56
   3   3  -3   61.64    3.58
   3  -3  -3   60.08    3.61
   3   3  -3   54.69    3.18
   3  -3  -3   58.94    3.15
   3   3  -3   59.38    3.13
   3  -3  -3   54.18    3.15
   3   3  -2  637.70   19.14
   3  -3  -2  614.69   19.20
   3  -3  -2  579.84   18.51
   3   3  -2  605.13   18.52
   3   3  -1   85.61    4.51
   3   3  -1   84.58    4.15
   3  -3  -1   88.08    4.18
   3  -3  -1   84.50    4.53
  -3  -3   0 1110.08   32.25
   3   3   0 1084.11   32.57
   3  -3   0 1098.81   32.61
  -3  -3  -1   10.65    1.61
   3   3   1    9.61    1.73
   3  -3   1    8.93    1.68
  -3  -3  -2  767.00   23.65
   3  -3   2  769.32   23.99
  -3  -3  -3  124.93    5.98
   3  -3   3  123.22    6.17
   3  -3   4  498.77   16.90
  -3  -3  -4  498.79   16.52
   3  -3   4  466.15   16.32
  -3  -3  -5  154.67    7.07
   3   3   5  141.83    5.36
   3  -3   5  146.14    6.86
   3   3   6 1816.67   50.47
   3   3   7  466.83   14.37
  -3  -3  -8  353.17   13.62
  -3  -3  -8  349.86   11.29
   3   3   8  356.89   11.35
   3  -3   8  332.00   13.05
  -3  -3  -9  589.80   18.05
  -3  -3  -9  609.51   20.84
   3  -3   9  593.47   20.19
   3   3   9  592.20   18.03
  -3  -3 -10   52.43    4.63
   3  -3  10   54.67    4.22
   3   3  10   53.30    3.16
  -3  -3 -10   58.61    3.27
  -3  -3 -11  587.08   18.13
   3  -3  11  533.70   20.10
   3   3  11  576.04   18.08
   3  -3  12    5.51    1.59
  -3  -3 -12    4.91    2.19
  -3  -3 -12    7.31    1.40
   3   3  12    8.51    1.51
  -3  -3 -13  378.09   12.36
   3  -3  13  334.45   14.28
   3   3  13  348.48   12.15
   3  -3  14    5.63    1.92
   3   3  14    4.78    1.31
  -3  -3 -14    6.23    1.49
   3   3  15  224.94    8.55
   3  -3  15  202.81   10.48
   3   3  16   34.27    2.75
   3  -3  16   35.86    3.94
  -3  -3 -17  235.26    9.22
   3   3  17  244.44    8.80
   3  -3  17  206.80   10.90
   3  -3  17  221.87   11.80
   3  -3  18   58.53    5.13
  -3  -3 -18   58.26    3.84
   3  -3  18   60.79    5.57
   3  -3  19  239.91   11.52
   3  -3  19  242.18   12.14
  -3   3 -20   28.23    1.99
  -3  -3 -20   27.60    2.03
  -3  -3 -20   26.37    2.38
  -3   3 -21  111.69    4.53
  -3  -3 -21  117.82    4.64
  -3  -3 -21  111.89    5.21
  -3  -3 -22    8.36    1.05
  -3   3 -22    6.28    0.95
  -3   3 -22    6.80    1.05
  -3  -3 -22    6.38    1.24
   3   3  23   22.20    1.55
   3  -3  23   20.82    1.57
  -3  -3 -23   24.28    1.91
  -3   3 -23   22.95    1.50
  -3  -3 -23   24.12    1.53
  -3   3 -23   21.01    1.51
  -3   3 -23   20.64    1.66
  -3   3 -24    0.78    0.47
  -3  -3 -24    1.90    0.73
  -3   3 -24    1.83    0.69
   3  -3  24    0.94    0.56
   3   3  24    1.66    0.59
  -3   3 -24    1.37    0.66
  -3   3 -24    0.65    0.45
  -3  -3 -24    1.46    0.52
  -3   3 -25    4.48    0.64
  -3   3 -25    4.84    0.69
   3   4 -27   51.81    2.29
   3   4 -26    0.93    0.67
   3  -4 -26    0.73    0.53
   3   4 -26    1.14    0.53
   3   4 -25   36.58    2.22
   3   4 -25   41.84    1.98
   3  -4 -25   45.64    2.12
   3  -4 -25   32.12    1.70
   3   4 -24    0.08    0.77
   3  -4 -24    0.30    0.70
   3   4 -24   -0.75    0.78
   3  -4 -24    0.17    0.56
   3   4 -23   42.66    2.64
   3   4 -23   45.92    2.40
   3  -4 -23   47.36    2.49
   3  -4 -23   41.05    2.37
   3   4 -22    0.76    0.88
   3   4 -22    0.36    0.79
   3  -4 -22    1.27    0.82
   3  -4 -22    0.64    0.74
   3  -4 -21   31.30    2.18
  -3   4  21   32.93    3.92
   3   4 -20    0.56    0.78
   3   4 -20    0.73    1.05
   3   4 -20    1.13    0.90
  -3   4  20    0.31    1.36
   3  -4 -20   -0.33    0.89
   3   4 -19    3.75    1.33
   3  -4 -19    4.05    1.09
   3   4 -19    4.15    0.94
   3  -4 -19    6.32    1.78
   3   4 -19    6.75    1.09
   3  -4 -19    5.98    1.14
   3   4 -19    7.30    1.27
   3   4 -18    8.85    1.24
   3   4 -18    7.24    1.15
   3   4 -18    7.34    1.34
   3  -4 -18    8.64    1.37
   3   4 -18    6.52    1.52
   3  -4 -18    7.57    1.63
   3   4 -18    9.76    1.35
   3   4 -17   31.49    2.38
   3  -4 -17   34.90    2.55
   3  -4 -17   34.17    2.42
   3   4 -17   36.10    2.22
   3  -4 -17   29.81    2.84
   3   4 -17   29.19    2.35
   3   4 -17   30.65    2.19
   3   4 -17   36.52    2.74
   3   4 -16    3.05    1.01
   3   4 -16    1.34    0.81
   3   4 -16    2.57    1.01
   3   4 -16    2.97    1.26
   3  -4 -16    3.06    1.05
   3  -4 -16    5.23    1.29
   3   4 -16    0.93    1.25
   3   4 -15  230.02    8.54
   3   4 -15  209.95    9.71
   3   4 -15  231.98    7.68
   3   4 -15  219.32    8.17
   3   4 -15  228.47    7.92
   3  -4 -15  227.40    8.10
   3  -4 -15  232.96    8.05
   3   4 -15  229.71    8.04
   3   4 -14    1.81    1.04
   3   4 -14    3.18    1.01
   3   4 -14    2.70    0.87
   3   4 -14    2.05    0.86
   3  -4 -14    2.49    0.98
   3  -4 -14    1.94    0.95
   3   4 -14    1.49    0.76
   3   4 -14    1.92    1.35
   3   4 -13  533.90   17.53
   3   4 -13  578.09   19.35
   3  -4 -13  570.03   17.32
   3  -4 -13  584.30   17.15
   3  -4 -13  569.89   17.78
   3   4 -13  581.93   17.03
   3   4 -13  575.54   17.09
   3   4 -13  561.63   16.69
   3  -4 -13  565.38   16.72
   3   4 -13  564.89   17.25
   3   4 -12   10.03    1.56
   3   4 -12   10.96    1.93
   3  -4 -12   12.98    1.53
   3  -4 -12   12.72    1.40
   3  -4 -12    9.80    1.93
   3  -4 -12   12.20    1.22
   3   4 -12    9.60    1.10
   3   4 -12   10.72    1.25
   3   4 -12   11.25    1.26
   3   4 -12   11.05    1.34
   3   4 -11 1208.34   34.41
   3   4 -11 1243.48   36.87
   3  -4 -11 1280.02   37.71
  -3   4  11 1164.36   37.06
   3   4 -11 1230.63   34.15
   3  -4 -11 1204.13   34.15
   3  -4 -11 1253.80   34.66
   3  -4 -11 1251.34   35.28
   3   4 -11 1257.57   34.52
   3   4 -11 1277.33   35.25
   3   4 -11 1268.59   34.70
   3  -4 -10   13.95    1.31
   3   4 -10   14.14    1.35
   3  -4 -10   17.27    2.04
   3   4 -10   15.57    1.33
   3   4 -10   12.88    1.63
   3   4 -10   17.00    1.49
   3  -4 -10   14.34    1.46
   3   4 -10   14.19    1.81
   3   4 -10   14.34    1.23
   3  -4 -10   13.70    1.20
  -3   4  10   13.35    1.98
   3   4 -10   11.31    1.87
   3  -4 -10   13.19    2.16
   3  -4  -9 1331.61   38.89
   3   4  -9 1411.20   38.98
   3   4  -9 1408.75   39.04
   3   4  -9 1471.15   39.14
   3   4  -9 1316.55   39.36
   3   4  -9 1480.59   41.36
   3  -4  -9 1412.16   41.67
   3  -4  -9 1470.23   39.84
  -3   4   9 1335.29   41.29
   3  -4  -9 1382.42   38.67
   3   4  -9 1369.82   38.85
   3  -4  -9 1378.43   39.21
   3  -4  -9 1467.72   39.20
   3   4  -9 1366.83   40.20
   3   4  -9 1431.95   39.54
   3  -4  -8  105.79    4.94
   3   4  -8  104.59    4.86
   3  -4  -8  102.85    4.21
   3   4  -8  107.71    4.13
   3   4  -8   97.60    4.34
   3   4  -8  111.41    4.54
   3   4  -8  105.54    4.04
   3  -4  -8  110.82    4.72
  -3   4   8  101.84    5.51
   3   4  -8  102.12    3.97
   3  -4  -7 1669.30   45.08
   3   4  -7 1645.09   44.96
   3   4  -7 1583.53   44.13
  -3   4   7 1665.35   46.16
   3   4  -7 1633.28   43.73
   3  -4  -7 1648.36   44.05
   3   4  -6  132.35    5.04
   3  -4  -6  140.22    5.07
   3  -4  -6  138.59    5.72
   3   4  -6  134.91    5.62
   3   4  -5 2526.80   68.21
   3  -4  -5 2523.84   68.31
   3  -4  -5 2352.37   69.38
   3  -4  -5 2416.90   67.39
   3  -4  -4   36.70    3.03
   3  -4  -4   34.69    2.47
   3  -4  -4   36.54    2.47
   3   4  -4   38.33    2.58
   3   4  -4   37.69    2.97
   3  -4  -3 1350.06   39.18
   3   4  -3 1400.17   39.02
   3   4  -3 1280.97   37.88
   3  -4  -3 1322.74   37.92
   3  -4  -2    7.29    1.26
   3   4  -2    6.22    1.19
   3  -4  -2    4.58    1.43
   3   4  -2    6.81    1.44
   3   4  -1  541.02   17.30
   3  -4  -1  581.31   17.46
   3  -4  -1  563.96   18.60
   3   4  -1  577.75   18.37
   3  -4   0   51.07    3.01
   3   4   0   45.97    2.86
   3   4   0   50.91    3.56
   3  -4   0   44.81    3.52
  -3  -4  -1  319.86   11.74
   3   4   1  319.73   11.82
   3  -4   1  313.98   11.97
  -3  -4  -2    5.90    1.45
   3   4   2    9.96    1.06
   3   4   2    8.67    1.71
   3   4   3    3.52    0.82
   3   4   3    2.26    0.75
   3   4   4   13.80    1.27
   3   4   4   13.59    1.39
   3   4   5   18.81    1.51
   3   4   5   17.06    1.57
   3  -4   6    3.22    1.50
  -3  -4  -6    2.48    1.29
   3   4   6    2.35    0.86
   3  -4   6    2.77    1.23
   3  -4   7  137.77    7.46
  -3  -4  -7  128.55    6.97
   3   4   7  122.11    5.11
   3  -4   7  124.78    6.78
   3  -4   8    2.87    1.57
  -3  -4  -8    2.78    1.28
   3   4   8    4.10    1.04
   3  -4   8    2.81    1.39
  -3  -4  -9  195.12    9.69
  -3  -4  -9  204.94    7.60
   3   4   9  204.07    7.57
   3  -4   9  187.98    9.25
  -3  -4 -10    1.43    1.10
  -3  -4 -10    0.54    1.29
   3  -4  10    0.29    1.49
   3   4  10    1.84    1.01
   3  -4  10    0.48    0.99
   3  -4  11  325.68   14.47
  -3  -4 -11  357.06   14.56
  -3  -4 -11  326.11   11.26
   3   4  11  319.14   11.14
   3  -4  11  315.28   13.38
  -3  -4 -12    8.18    1.50
  -3  -4 -12    9.43    2.63
   3  -4  12   10.15    2.40
   3   4  12   11.01    1.63
   3  -4  12   10.39    2.27
   3  -4  13  153.94    9.32
  -3  -4 -13  177.86   10.45
  -3  -4 -13  153.34    6.65
   3   4  13  145.44    6.48
   3  -4  13  163.02    8.76
   3  -4  14    4.57    1.98
   3  -4  14    2.32    1.56
   3   4  14    4.29    1.32
  -3  -4 -14    3.26    1.18
   3  -4  15    4.65    2.01
   3   4  15    3.84    1.30
   3  -4  15    3.59    1.68
  -3  -4 -15    4.16    1.44
   3  -4  16   43.48    4.53
   3   4  16   57.50    3.60
   3  -4  16   50.49    5.17
   3  -4  17    9.74    2.18
   3  -4  17    6.61    2.21
   3   4  17    6.04    1.35
  -3   4 -17   10.02    1.25
  -3  -4 -17    9.18    1.25
   3  -4  18   24.69    3.47
   3  -4  18   19.11    3.03
  -3  -4 -19   14.93    1.93
   3  -4  19   13.45    2.54
  -3   4 -19   16.19    1.47
  -3  -4 -19   17.18    1.54
  -3  -4 -20    4.79    0.93
  -3   4 -20    4.06    0.83
  -3  -4 -20    3.91    1.27
  -3  -4 -21    0.43    0.93
   3  -4  21   -0.36    0.70
   3   4  21    0.28    0.58
  -3   4 -21    0.06    0.52
  -3  -4 -21    0.07    0.55
  -3   4 -21    0.82    0.86
  -3   4 -22    4.62    0.92
  -3  -4 -22    6.52    1.19
  -3   4 -22    6.81    1.07
   3   4  22    5.82    0.86
   3  -4  22    5.48    0.86
  -3   4 -22    5.20    0.77
  -3  -4 -22    4.73    0.75
  -3   4 -23    1.88    0.69
  -3  -4 -23    1.54    0.75
   3  -4  23    0.47    0.42
  -3   4 -23    0.93    0.67
  -3   4 -23    1.07    0.45
  -3  -4 -23    1.10    0.47
   3   4  23    0.87    0.49
   3  -4  23    0.84    0.50
  -3   4 -24    4.26    0.76
  -3   4 -24    5.05    0.73
  -3  -4 -24    6.02    0.91
  -3   4 -24    4.35    0.64
  -3   4 -25    0.51    0.42
   3   5 -27   20.37    1.16
   3   5 -26    5.99    0.82
   3   5 -26    4.72    0.61
   3   5 -25   43.82    2.30
   3  -5 -24    2.11    0.60
   3   5 -24    3.24    0.67
   3   5 -24    2.52    0.85
   3   5 -23   77.76    3.02
   3   5 -23   64.79    3.02
   3   5 -23   67.75    3.35
   3  -5 -23   73.32    3.13
   3   5 -22   42.04    2.21
   3   5 -22   37.21    2.26
   3  -5 -22   40.54    2.38
   3   5 -22   41.23    2.54
   3   5 -21   72.17    3.63
   3   5 -21   79.86    3.34
  -3   5  20   38.96    4.34
   3   5 -20   41.88    2.37
   3   5 -20   40.43    2.54
   3   5 -19   90.76    4.27
   3   5 -19   93.35    4.26
   3   5 -18   20.83    2.51
   3   5 -18   23.51    1.79
   3   5 -18   19.90    1.85
   3  -5 -18   19.65    2.03
   3   5 -18   19.22    1.79
   3  -5 -18   21.53    1.88
   3   5 -17   54.34    4.13
   3   5 -17   56.92    3.16
   3   5 -17   59.89    4.68
   3   5 -17   54.82    3.32
   3  -5 -17   53.88    3.13
   3   5 -17   59.21    3.27
   3  -5 -17   58.65    3.16
   3   5 -17   62.24    3.01
   3   5 -16  100.74    4.19
   3   5 -16   94.97    4.43
   3  -5 -16  103.48    4.44
   3   5 -16   98.35    6.15
   3   5 -16  100.78    4.98
   3   5 -16   98.11    4.46
   3  -5 -16   99.57    4.50
   3   5 -16   94.83    4.58
   3   5 -16  103.18    5.78
   3   5 -15  138.71    5.14
   3  -5 -15  138.35    5.60
   3   5 -15  134.53    6.72
   3   5 -15  134.11    5.45
   3   5 -15  130.17    5.42
   3  -5 -15  130.89    5.30
   3   5 -15  132.92    5.97
   3   5 -15  125.17    7.16
   3   5 -15  135.08    5.61
   3   5 -14  184.77    6.41
   3  -5 -14  184.36    6.91
   3   5 -14  189.43    8.18
   3   5 -14  176.73    6.74
   3   5 -14  182.98    6.77
   3   5 -14  179.33    6.87
   3   5 -14  183.51    7.34
   3   5 -14  178.78    8.76
   3  -5 -14  183.12    6.66
   3   5 -13   22.71    1.67
   3   5 -13   24.41    2.33
   3  -5 -13   25.92    2.11
   3  -5 -13   26.66    1.93
   3   5 -13   29.03    2.11
   3   5 -13   24.49    1.93
   3   5 -13   22.12    2.45
   3   5 -13   24.83    1.96
   3   5 -13   26.85    2.98
   3   5 -12   98.22    4.84
   3   5 -12  109.32    6.20
   3   5 -12  107.48    5.47
   3   5 -12   96.43    4.29
   3   5 -12  103.17    4.48
   3   5 -12  111.24    4.16
   3   5 -12  100.40    4.40
   3  -5 -12  108.14    4.45
   3  -5 -12  110.20    4.56
   3  -5 -11   15.32    1.54
   3   5 -11   14.16    1.46
   3   5 -11   13.72    1.83
   3   5 -11   13.46    2.20
   3  -5 -11   18.19    2.69
   3   5 -11   16.41    1.98
   3   5 -11   17.40    1.55
   3   5 -11   16.01    1.53
   3   5 -11   18.13    1.39
   3  -5 -11   17.54    2.42
   3  -5 -11   15.70    1.50
   3   5 -10   17.22    1.88
   3  -5 -10   16.89    2.58
   3   5 -10   15.35    2.27
   3  -5 -10   15.41    1.48
   3   5 -10   16.10    1.48
   3   5 -10   15.34    1.37
   3   5 -10   14.89    1.42
   3  -5 -10   15.17    1.45
   3  -5 -10   16.10    2.31
   3   5  -9   81.79    3.98
   3   5  -9   84.54    5.12
   3  -5  -9   86.52    5.52
   3  -5  -9   80.20    3.55
   3   5  -9   83.23    3.60
   3  -5  -9   76.95    3.56
   3   5  -9   79.49    3.46
   3  -5  -9   87.25    4.47
  -3   5   9   78.11    4.97
   3   5  -9   77.39    3.52
   3  -5  -8   14.12    2.23
  -3   5   8   13.69    1.97
   3   5  -8   11.42    1.52
   3   5  -8   13.76    2.05
   3  -5  -8   13.94    2.06
   3  -5  -8   12.14    1.28
   3   5  -8   14.79    1.35
   3   5  -8   11.55    1.56
   3  -5  -8   11.87    1.40
   3   5  -8   12.50    1.21
   3   5  -7   27.67    2.81
   3  -5  -7   36.58    3.40
   3  -5  -7   36.97    2.79
   3   5  -7   29.49    1.88
   3   5  -7   31.76    2.40
  -3   5   7   29.53    2.80
   3  -5  -7   30.27    1.93
   3   5  -7   34.33    1.92
   3  -5  -7   31.55    3.14
   3  -5  -7   28.85    2.02
   3   5  -6   11.29    1.81
   3  -5  -6   13.28    1.86
   3   5  -6   10.56    1.15
   3   5  -6   13.67    1.56
  -3   5   6   11.27    1.70
   3   5  -6   12.11    1.13
   3  -5  -6    9.31    1.10
   3  -5  -6    9.69    1.23
   3  -5  -6    8.51    1.79
   3   5  -5   19.19    2.36
   3  -5  -5   20.54    2.53
   3   5  -5   20.97    1.58
  -3   5   5   19.03    2.18
   3  -5  -5   21.44    1.69
   3  -5  -5   20.51    1.57
   3  -5  -5   25.30    2.30
   3   5  -5   19.10    1.48
   3   5  -4  215.22    7.21
   3  -5  -4  214.77    7.28
   3   5  -4  227.51    9.12
   3  -5  -4  207.02    9.15
   3  -5  -4  216.77    7.42
   3   5  -4  217.05    7.18
   3  -5  -3   10.34    1.17
   3  -5  -3    8.04    1.71
   3   5  -3   10.48    1.10
   3   5  -3   11.04    1.17
   3  -5  -3   10.37    1.24
   3  -5  -2  196.37    7.14
   3  -5  -2  186.25    6.67
   3   5  -2  192.69    6.54
   3  -5  -2  196.73    6.78
   3  -5  -1   49.78    2.61
   3   5  -1   46.88    2.43
   3   5  -1   52.58    2.57
   3  -5  -1   44.44    2.73
   3  -5   0  476.49   14.66
  -3  -5   0  457.62   14.94
   3   5   0  478.49   14.39
   3  -5   0  466.57   15.07
   3  -5   1   39.07    3.53
   3  -5   1   42.54    2.50
  -3  -5  -1   41.40    2.72
   3   5   1   42.02    2.29
   3   5   1   47.05    2.46
   3  -5   1   38.93    2.64
   3  -5   2  809.13   23.64
   3  -5   2  768.40   25.58
  -3  -5  -2  745.80   23.65
   3   5   2  777.21   22.59
  -3  -5  -2  782.39   25.33
   3   5   2  816.03   22.86
   3   5   3    3.20    0.91
  -3  -5  -3    3.43    1.43
   3   5   3    3.10    0.86
   3  -5   3    5.11    1.63
  -3  -5  -3    3.28    0.75
   3   5   4  255.31    8.58
   3   5   4  247.55    8.27
  -3  -5  -4  252.25   10.77
   3  -5   4  256.04   11.11
   3   5   5   59.54    3.18
   3   5   5   58.32    2.96
  -3  -5  -5   64.24    4.73
   3  -5   6   48.60    4.48
   3   5   6   56.33    3.07
  -3   5  -6   56.24    2.77
  -3  -5  -6   55.89    4.56
   3  -5   7  444.97   17.28
  -3  -5  -7  429.47   16.70
   3   5   7  437.15   13.98
  -3   5  -7  442.28   13.55
   3  -5   8   38.00    4.10
  -3  -5  -8   32.33    3.55
   3  -5   8   30.27    1.89
   3   5   8   32.75    2.39
  -3   5  -8   28.72    2.06
   3  -5   9  247.43   11.60
   3  -5   9  283.71   12.83
  -3  -5  -9  278.22   12.22
   3  -5   9  255.07    8.54
  -3   5  -9  267.78    9.08
   3   5   9  265.11    9.41
   3  -5  10   58.21    5.36
   3   5  10   56.46    3.42
  -3  -5 -10   50.76    4.88
  -3  -5 -10   54.64    3.38
  -3   5 -10   55.01    3.17
   3  -5  10   54.67    4.72
  -3  -5 -11  259.25    9.34
  -3  -5 -11  252.14   12.00
   3   5  11  232.66    9.03
   3  -5  11  259.30   12.68
   3  -5  11  236.48   11.49
   3  -5  12   37.27    4.57
   3   5  12   44.20    3.10
  -3  -5 -12   46.07    4.84
  -3  -5 -12   42.15    3.10
   3  -5  12   40.29    4.19
   3  -5  13  318.73   14.86
   3   5  13  306.69   11.16
  -3  -5 -13  341.33   15.32
  -3  -5 -13  327.04   11.41
   3  -5  14  211.08   11.54
   3   5  14  208.32    8.36
  -3  -5 -14  209.95    8.48
   3  -5  14  200.99   10.77
  -3  -5 -15  560.67   17.50
   3   5  15  539.02   17.33
   3  -5  15  543.02   21.36
  -3   5 -15  514.72   17.00
   3  -5  15  494.78   20.09
  -3   5 -16  153.97    6.60
  -3   5 -16  155.61    5.80
   3   5  16  153.70    6.77
   3  -5  16  139.91    8.70
  -3  -5 -16  160.13    6.87
   3  -5  17  323.92   14.44
   3  -5  17  341.47   15.09
   3  -5  18  127.45    4.98
  -3   5 -18  119.69    4.75
   3  -5  18  120.62    7.68
  -3   5 -18  126.58    5.53
  -3  -5 -18  133.10    5.99
   3   5  18  122.52    5.53
   3   5  19  115.91    4.97
  -3  -5 -19  124.25    5.58
  -3   5 -19  119.18    5.17
  -3   5 -19  115.15    4.47
   3  -5  19  116.26    4.61
   3  -5  20   58.87    2.76
  -3   5 -20   57.94    3.15
  -3   5 -20   55.99    2.60
  -3  -5 -21   49.75    2.89
   3  -5  21   45.48    2.16
  -3   5 -21   48.42    2.61
  -3   5 -21   44.14    2.06
   3  -5  21   41.90    2.31
   3  -5  22    1.20    0.49
  -3   5 -22    3.59    0.77
  -3   5 -22    4.42    0.88
  -3  -5 -22    3.93    0.97
  -3   5 -23   41.30    2.01
  -3   5 -23   38.13    2.03
  -3   5 -23   39.52    1.94
  -3  -5 -23   42.61    2.25
  -3  -5 -24    2.07    0.56
  -3   5 -24    1.74    0.49
   3   6 -26    2.24    0.47
   3   6 -25   14.65    1.17
   3   6 -25   18.13    1.09
   3   6 -24    2.73    0.56
   3   6 -24    4.83    0.78
   3  -6 -24    2.55    0.52
   3   6 -24    5.02    0.87
   3  -6 -23   24.64    1.53
   3   6 -23   24.03    1.53
   3   6 -23   24.49    1.78
   3  -6 -22    8.17    1.09
   3   6 -22    6.81    1.09
   3   6 -22    8.82    1.06
   3   6 -21   21.85    1.81
   3   6 -21   20.00    1.66
   3   6 -20    4.55    0.98
   3   6 -20    4.36    1.01
   3   6 -19   20.79    1.82
   3   6 -19   19.92    1.85
   3   6 -18    2.35    1.24
   3  -6 -17   18.43    1.76
   3   6 -17   21.62    2.94
   3   6 -17   19.10    1.86
   3   6 -17   23.86    1.97
   3   6 -16   40.22    2.65
   3   6 -16   43.05    4.03
   3  -6 -16   39.83    2.56
   3   6 -16   36.36    2.50
   3   6 -15   19.69    1.89
   3   6 -15   23.07    1.93
   3   6 -15   22.81    2.97
   3  -6 -15   22.03    1.99
   3  -6 -14   14.05    1.66
   3  -6 -14   12.10    1.41
   3   6 -14   11.87    1.50
   3   6 -14   13.76    1.58
   3   6 -14   13.08    1.51
   3   6 -14   11.30    2.26
   3  -6 -14   13.36    1.61
   3  -6 -13   16.73    1.83
   3  -6 -13   17.80    1.59
   3   6 -13   18.25    1.78
   3   6 -13   20.31    1.83
   3   6 -13   15.08    1.60
   3   6 -13   16.60    2.57
   3  -6 -13   18.87    1.84
   3  -6 -12  101.14    4.21
   3   6 -12   96.16    4.40
   3   6 -12   97.66    4.42
   3   6 -12   97.30    4.24
   3   6 -12  102.88    6.22
   3  -6 -12  108.08    6.95
   3  -6 -12   92.79    4.42
   3  -6 -11    0.49    0.73
   3   6 -11    0.40    0.71
   3  -6 -11    1.17    0.78
   3   6 -11    1.38    1.18
   3  -6 -11    2.49    1.61
   3   6 -11    0.18    0.66
   3  -6 -10   34.42    2.35
   3   6 -10   31.79    2.23
   3  -6 -10   35.29    2.21
   3  -6 -10   39.05    3.97
   3   6 -10   30.31    3.20
   3   6 -10   35.17    2.17
   3  -6  -9   -0.27    0.75
   3   6  -9    0.76    0.77
   3   6  -9    0.15    0.67
   3  -6  -9    0.69    0.71
   3  -6  -8   25.51    1.97
   3   6  -8   21.73    2.72
   3  -6  -8   30.63    3.42
   3   6  -8   24.52    1.73
   3   6  -8   23.59    1.86
   3  -6  -8   28.64    2.86
   3  -6  -7    9.89    1.32
   3   6  -7   11.20    1.16
   3   6  -7   12.07    1.35
   3  -6  -7   14.58    2.35
   3  -6  -7   11.56    2.29
  -3   6   7    9.99    1.72
   3  -6  -7   11.23    1.38
   3   6  -7   15.58    2.22
   3  -6  -7   12.41    2.21
   3   6  -7    9.87    1.23
   3   6  -6   29.73    1.81
   3   6  -6   26.61    1.92
   3  -6  -6   32.96    2.93
  -3   6   6   28.44    2.83
   3  -6  -6   31.48    2.14
   3   6  -6   27.20    2.96
   3  -6  -6   28.37    2.00
   3  -6  -6   25.45    3.00
   3   6  -6   25.39    1.89
   3   6  -5  140.23    5.00
   3   6  -5  138.76    5.31
   3   6  -5  141.37    5.32
   3  -6  -5  138.51    5.43
   3  -6  -5  136.39    7.37
   3   6  -5  139.98    7.13
   3  -6  -5  126.10    5.20
  -3   6   5  119.94    6.53
   3  -6  -4   32.20    2.18
   3   6  -4   36.18    2.23
   3  -6  -4   33.78    3.36
   3   6  -4   35.91    3.27
   3   6  -4   38.12    2.28
   3  -6  -4   36.53    2.31
  -3   6   4   37.74    3.15
   3  -6  -3  172.78    6.50
   3   6  -3  175.00    8.13
   3  -6  -3  172.68    8.58
   3  -6  -3  167.21    6.45
   3   6  -3  175.41    6.34
   3  -6  -2   52.03    3.15
   3   6  -2   43.02    2.42
   3  -6  -2   43.98    3.90
   3  -6  -2   38.66    2.46
   3   6  -2   43.79    3.60
   3  -6  -2   42.14    2.53
   3   6  -2   41.05    2.38
   3   6  -1   99.06    4.09
   3  -6  -1   93.19    5.89
   3  -6  -1   93.80    4.20
   3   6  -1   95.96    5.54
   3  -6  -1   90.70    4.14
   3   6  -1   89.01    3.95
   3  -6   0  109.39    4.64
   3   6   0  101.61    4.18
   3  -6   0   98.68    6.05
   3  -6   0   92.37    4.21
  -3  -6   0   95.61    3.75
   3   6   0  100.88    5.73
   3   6   0   94.07    4.04
   3  -6   0   89.49    4.22
   3  -6   1  252.92    8.74
   3   6   1  267.15   10.71
  -3  -6  -1  266.51    8.16
   3   6   1  259.18    8.43
  -3  -6  -1  268.17   11.14
   3  -6   2  323.10   11.10
   3   6   2  326.52   12.96
   3  -6   2  336.61   13.70
  -3  -6  -2  354.77   10.57
   3   6   2  322.19   10.65
  -3  -6  -2  348.74   13.54
   3  -6   3  571.22   18.10
   3   6   3  569.32   20.03
  -3  -6  -3  614.42   17.52
  -3  -6  -3  593.81   20.78
   3  -6   3  593.50   21.10
   3   6   3  579.79   17.56
  -3  -6  -4  246.61    8.01
   3  -6   4  220.93    8.47
   3  -6   4  234.57   11.01
   3   6   4  228.29    7.96
  -3  -6  -4  228.21   10.56
  -3  -6  -5  904.03   29.46
  -3   6  -5  898.19   25.55
   3  -6   5  875.23   29.84
   3   6   5  917.24   26.25
   3   6   5  864.27   25.78
  -3  -6  -6  110.03    7.02
   3   6   6  117.11    5.11
   3  -6   6  122.81    7.64
  -3   6  -6  119.27    4.73
  -3  -6  -7  264.88   12.37
   3   6   7  274.56    9.68
   3  -6   7  273.38   12.84
  -3   6  -7  280.98    9.27
  -3  -6  -8   71.79    5.60
   3   6   8   69.99    3.81
   3  -6   8   73.38    6.04
  -3   6  -8   70.16    3.54
  -3  -6  -9  227.52   11.25
   3   6   9  228.94    8.61
   3  -6   9  230.42   11.93
  -3   6  -9  232.52    8.28
  -3  -6 -10  118.75    7.71
  -3  -6 -10  116.36    5.50
   3   6  10  113.17    5.46
   3  -6  10  118.62    8.13
  -3   6 -10  118.90    5.15
  -3  -6 -11   67.66    4.12
  -3  -6 -11   80.05    6.15
   3   6  11   73.76    4.12
   3  -6  11   78.70    6.46
  -3   6 -11   74.39    3.91
  -3  -6 -12   48.24    3.40
  -3  -6 -12   52.22    5.16
   3   6  12   48.10    3.32
   3  -6  12   55.99    5.44
  -3   6 -12   49.17    3.15
  -3  -6 -13  100.60    5.11
  -3  -6 -13  106.43    7.73
   3  -6  13   88.92    7.10
  -3   6 -13   90.72    4.62
   3   6  13   94.10    4.88
   3  -6  14   20.28    3.33
  -3   6 -14   18.28    1.98
  -3  -6 -14   25.80    4.19
  -3  -6 -14   15.29    2.04
   3   6  14   22.46    2.33
   3  -6  15    1.39    1.53
  -3  -6 -15    1.94    1.25
   3   6  15   -0.14    1.12
   3  -6  16    6.83    2.27
   3   6  17  104.42    5.01
  -3   6 -17  104.45    4.86
  -3   6 -18   45.93    2.86
   3   6  18   46.49    2.96
   3  -6  18   46.25    2.87
  -3  -6 -18   49.18    3.22
  -3   6 -19  125.27    5.12
   3   6  19  128.14    5.10
   3  -6  19  114.34    4.92
  -3   6 -20   27.57    1.86
  -3  -6 -20   26.15    2.09
  -3  -6 -21  157.71    4.93
  -3   6 -21  158.43    4.60
  -3   6 -21  149.43    4.35
  -3   6 -22   45.41    2.19
  -3  -6 -22   46.04    2.35
  -3   6 -22   42.87    2.12
  -3   6 -22   41.84    1.98
  -3  -6 -23   98.07    3.38
  -3   6 -23   91.24    3.19
   3   7 -24    1.57    0.53
   3   7 -24    1.27    0.50
   3   7 -23   38.75    1.96
   3  -7 -23   29.52    1.51
   3   7 -23   33.70    1.66
   3   7 -23   43.77    1.99
   3  -7 -22    1.24    0.57
   3   7 -22    1.83    0.73
   3   7 -22    0.84    0.59
   3   7 -22    1.77    0.71
   3   7 -21   39.58    2.32
   3   7 -21   36.01    2.16
   3   7 -20    5.20    1.00
   3   7 -20    4.40    1.02
   3   7 -19  128.14    5.16
   3   7 -19  128.74    5.17
   3   7 -18    9.87    1.39
   3   7 -18    7.62    1.24
   3   7 -17  174.11    8.83
   3   7 -16    7.76    1.94
   3   7 -15  171.27    6.42
   3  -7 -15  163.56    6.67
   3  -7 -15  163.69    6.32
   3   7 -15  167.54    6.60
   3   7 -15  165.76    8.73
   3   7 -14    0.78    1.30
   3  -7 -14    0.23    0.92
   3   7 -14    0.21    0.86
   3   7 -14   -0.09    0.85
   3  -7 -14    0.10    0.91
   3  -7 -13  260.46    9.17
   3   7 -13  256.90    9.21
   3   7 -13  248.36   11.52
   3  -7 -13  260.12    9.34
   3   7 -13  266.05    8.96
   3   7 -12   20.43    1.94
   3  -7 -12   23.49    3.44
   3   7 -12   23.29    3.12
   3  -7 -12   18.56    1.92
   3   7 -12   21.05    1.81
   3   7 -11  107.77    4.85
   3   7 -11  101.46    6.57
   3  -7 -11  123.49    7.74
   3   7 -11  108.27    4.58
   3  -7 -11  107.93    4.92
   3  -7 -10   28.24    2.32
   3   7 -10   32.09    2.38
   3   7 -10   32.12    2.12
   3   7 -10   30.37    2.34
   3  -7 -10   30.04    3.80
   3   7 -10   33.71    3.62
   3  -7  -9   25.17    2.11
   3   7  -9   33.00    3.44
   3  -7  -9   31.03    3.72
   3   7  -9   27.57    2.15
   3   7  -9   29.75    2.00
   3   7  -9   27.82    2.22
   3  -7  -8   13.25    1.37
   3  -7  -8   10.67    1.45
   3   7  -8   10.46    2.24
   3   7  -8   12.53    1.50
   3  -7  -8   12.57    2.54
   3   7  -8   10.28    1.45
   3   7  -7   43.20    2.65
   3  -7  -7   39.33    2.62
   3   7  -7   35.32    3.66
   3  -7  -7   38.05    4.13
   3   7  -7   41.10    2.59
   3   7  -6    0.91    1.09
   3   7  -6    0.37    0.87
   3  -7  -6    0.69    0.88
   3  -7  -6   -0.25    1.09
   3  -7  -6    0.59    0.81
   3   7  -6   -0.09    0.82
   3   7  -5   69.17    3.55
   3  -7  -5   74.61    3.69
   3   7  -5   72.52    3.59
   3  -7  -5   68.47    3.57
   3  -7  -5   72.36    5.45
   3   7  -5   76.53    5.17
   3  -7  -4   12.76    1.48
   3  -7  -4   10.89    1.39
   3  -7  -4    9.06    2.22
   3   7  -4   11.94    1.44
   3   7  -4   11.85    2.10
   3  -7  -3  133.41    5.32
   3  -7  -3  119.99    7.18
   3  -7  -3  122.66    5.19
   3   7  -3  120.25    6.81
   3   7  -3  122.82    5.08
   3  -7  -2   44.21    2.68
   3   7  -2   37.04    2.41
   3   7  -2   40.10    2.42
   3  -7  -2   32.15    3.64
   3  -7  -2   34.17    2.49
   3   7  -2   37.79    3.50
   3   7  -1  497.49   15.38
   3   7  -1  518.55   15.44
   3  -7  -1  479.31   18.57
   3   7  -1  488.09   17.88
   3  -7  -1  491.99   15.72
   3  -7  -1  505.77   15.60
   3   7   0   32.08    2.29
   3   7   0   37.68    2.40
   3   7   0   32.47    3.33
   3  -7   0   30.41    2.41
   3  -7   0   29.20    3.57
   3  -7   0   37.96    2.52
   3   7   1  378.80   12.34
   3  -7   1  374.49   15.67
   3  -7   1  371.96   12.76
   3   7   1  398.39   15.01
   3  -7   1  393.24   12.62
  -3  -7  -1  400.94   12.08
  -3  -7  -1  397.60   15.47
   3   7   2    0.87    0.85
   3  -7   2    0.56    1.39
  -3  -7  -2    1.04    1.22
  -3  -7  -2    0.85    0.62
   3  -7   2    1.39    1.01
   3  -7   2    0.61    0.88
   3   7   2    2.02    1.19
   3   7   3  591.40   18.08
   3  -7   3  609.53   22.10
   3  -7   3  562.63   18.65
   3   7   3  611.16   20.92
  -3  -7  -3  597.40   21.62
   3  -7   3  617.37   18.49
  -3  -7  -3  613.24   17.97
  -3  -7  -4   30.57    2.13
   3  -7   4   28.29    3.63
   3   7   4   29.28    2.22
  -3  -7  -4   28.56    3.50
   3  -7   4   30.01    2.54
   3  -7   5  268.72   10.42
   3  -7   5  279.89   13.37
  -3  -7  -5  304.26    9.89
   3   7   5  296.28   10.16
  -3  -7  -5  307.74   13.25
  -3   7  -6   17.94    1.63
   3  -7   6   16.12    2.96
   3  -7   6   14.00    1.93
   3   7   6   18.08    1.95
  -3  -7  -6   22.93    3.24
   3  -7   7  179.48   10.14
  -3   7  -7  179.25    6.49
   3  -7   7  158.97    7.21
   3   7   7  165.80    6.87
  -3  -7  -7  178.59    9.67
   3  -7   8  123.03    8.28
  -3   7  -8  119.47    5.01
   3  -7   8  107.07    5.67
   3   7   8  122.17    5.48
  -3  -7  -8  121.87    7.83
   3  -7   9  326.05   15.19
  -3   7  -9  339.26   11.02
   3  -7   9  300.79   11.76
   3   7   9  332.10   11.50
  -3  -7  -9  344.17   14.77
   3  -7  10  125.05    8.61
  -3   7 -10  136.89    5.61
   3  -7  10  114.34    6.07
   3   7  10  133.97    5.98
  -3  -7 -10  130.92    8.27
  -3  -7 -10  134.77    6.07
   3  -7  11   63.47    5.93
  -3   7 -11   64.47    3.55
   3  -7  11   59.17    4.06
   3   7  11   65.44    3.91
  -3  -7 -11   69.90    4.05
  -3  -7 -11   58.70    5.45
   3  -7  12  253.62   13.12
  -3   7 -12  269.68    9.47
   3  -7  12  234.09    9.91
  -3  -7 -12  270.60   10.03
  -3  -7 -12  306.42   13.70
   3   7  12  272.13    9.93
   3  -7  13    0.35    1.74
   3  -7  13    0.44    1.09
  -3   7 -13    0.78    0.91
  -3  -7 -13    0.71    1.82
  -3  -7 -13    0.69    1.10
   3   7  13    0.95    1.14
   3  -7  14  251.85   12.87
  -3  -7 -14  317.70   14.80
   3   7  15    2.58    1.21
  -3  -7 -15    3.23    1.23
  -3   7 -15    4.37    1.09
   3  -7  15    4.14    1.27
   3   7  16  154.24    6.48
  -3   7 -16  155.13    6.10
  -3  -7 -16  167.71    6.65
   3  -7  16  142.98    6.21
   3   7  17   12.81    1.65
   3  -7  17   11.95    1.50
  -3   7 -17   15.17    1.56
   3   7  18  101.82    4.49
  -3  -7 -18  110.25    4.83
  -3   7 -18  101.74    4.22
  -3  -7 -19    1.01    0.94
   3  -7  19    0.39    0.50
  -3   7 -19    1.21    0.73
   3   7  19    1.26    0.72
  -3  -7 -20   39.45    2.32
  -3   7 -20   39.82    2.17
  -3   7 -20   34.29    1.86
  -3   7 -20   37.22    2.03
  -3   7 -21    5.93    0.83
  -3   7 -21    6.28    0.79
  -3   7 -21    4.75    0.61
  -3  -7 -22   11.16    0.95
  -3   7 -22   12.67    0.95
   3   8 -23    0.24    0.40
   3  -8 -22    8.22    0.70
   3   8 -22    8.67    0.80
   3   8 -22    7.76    0.77
   3   8 -21    0.45    0.53
   3   8 -21    0.96    0.55
   3   8 -21    1.93    0.69
   3   8 -20    1.00    0.65
   3   8 -20    0.76    0.60
   3   8 -20    2.22    0.82
   3   8 -19    5.95    1.02
   3   8 -19    8.42    1.10
   3   8 -19    8.56    1.16
   3   8 -18   -0.67    0.80
   3   8 -18    0.59    0.73
   3   8 -18    0.79    0.91
   3   8 -17    3.04    0.98
   3   8 -17    3.83    1.05
   3   8 -17    2.22    0.85
   3   8 -16   42.78    2.70
   3   8 -16   38.97    2.46
   3  -8 -16   35.99    2.62
   3   8 -16   41.96    2.74
   3  -8 -15    2.01    0.85
   3   8 -15    1.38    0.86
   3   8 -15    0.75    1.33
   3  -8 -15    1.32    0.97
   3   8 -14  194.59    9.68
   3  -8 -13   11.87    1.55
   3   8 -13   13.87    1.71
   3  -8 -13   14.51    1.76
   3   8 -13   14.34    1.80
   3  -8 -12  300.29   10.72
   3   8 -12  313.00   13.37
   3   8 -12  326.87   10.82
   3   8 -12  300.82   10.67
   3   8 -11   27.92    2.34
   3  -8 -11   29.36    3.90
   3  -8 -11   30.99    2.49
   3   8 -11   26.18    3.34
   3   8 -11   30.17    2.43
   3   8 -10  311.30   10.97
   3  -8 -10  348.52   14.87
   3  -8 -10  319.63   11.08
   3   8 -10  318.43   13.59
   3   8 -10  333.61   11.14
   3   8  -9   62.45    3.53
   3  -8  -9   66.60    5.72
   3  -8  -9   61.95    3.57
   3   8  -9   56.94    4.92
   3   8  -9   59.73    3.51
   3   8  -8  491.55   15.49
   3  -8  -8  518.26   19.58
   3  -8  -8  457.77   15.46
   3   8  -8  491.37   18.33
   3   8  -8  503.58   15.55
   3   8  -7   70.24    3.73
   3  -8  -7   74.25    5.95
   3  -8  -7   71.41    3.86
   3   8  -7   72.06    5.44
   3   8  -7   71.43    3.81
   3   8  -6  495.21   15.59
   3   8  -6  504.76   15.63
   3  -8  -6  477.59   15.69
   3   8  -6  467.82   18.19
   3   8  -5   37.90    3.83
   3   8  -5   40.93    2.74
   3  -8  -5   38.21    2.74
   3  -8  -4  562.02   20.94
   3  -8  -4  581.94   17.61
   3   8  -4  548.32   20.14
   3   8  -4  578.27   17.48
   3  -8  -4  546.20   17.58
   3  -8  -3   98.49    6.68
   3  -8  -3   97.85    4.53
   3   8  -3   88.46    5.96
   3   8  -3   97.77    4.43
   3  -8  -3   88.01    4.44
   3  -8  -2  496.46   19.09
   3   8  -2  486.62   18.16
   3  -8  -2  525.82   15.72
   3   8  -2  511.90   15.49
   3  -8  -1   49.04    4.67
   3   8  -1   50.55    2.91
   3  -8  -1   43.36    2.99
   3  -8  -1   48.51    2.99
   3   8  -1   48.77    2.90
   3   8  -1   39.82    3.91
   3  -8   0  134.62    5.98
   3   8   0  133.36    7.65
   3   8   0  143.26    5.70
   3  -8   0  134.58    8.25
   3  -8   0  147.96    5.88
  -3  -8   0  132.76    7.98
   3   8   0  138.45    5.69
   3   8   1    2.28    1.01
   3  -8   1    1.17    0.89
   3   8   1    0.77    0.83
  -3  -8  -1    1.11    0.65
   3  -8   1    3.49    1.17
  -3  -8  -1    2.59    1.58
   3  -8   1    0.62    1.40
   3   8   1   -0.24    1.21
   3   8   2    8.90    1.35
   3  -8   2    9.40    1.42
   3   8   2    9.12    1.39
   3  -8   2    8.32    1.55
  -3  -8  -2    8.31    1.15
  -3  -8  -2    7.88    2.02
   3  -8   2    7.91    2.19
   3   8   2    7.47    1.87
   3   8   3   12.86    1.64
   3  -8   3   13.48    1.83
   3   8   3   16.17    1.66
  -3  -8  -3   13.92    2.62
   3  -8   3   14.28    2.75
   3  -8   3   17.20    1.78
  -3  -8  -3   15.45    1.51
   3   8   4    0.10    0.88
  -3  -8  -4    0.30    1.45
   3  -8   4    2.00    1.47
  -3  -8  -4    0.47    0.69
   3  -8   4    1.12    1.24
   3   8   4    2.64    1.03
   3  -8   4    0.11    0.84
   3  -8   5    2.17    0.98
   3  -8   5    4.03    1.36
   3   8   5    2.48    1.13
  -3  -8  -5    4.02    1.74
   3  -8   5    2.73    1.64
   3  -8   6   14.49    2.03
   3   8   6   16.56    1.88
  -3  -8  -6   11.88    2.67
   3  -8   6   15.66    3.11
   3  -8   7    2.87    1.29
   3  -8   7    3.53    1.82
   3   8   7    1.50    0.99
  -3  -8  -7    4.43    1.94
  -3   8  -8  187.69    6.79
   3   8   8  181.59    7.37
   3  -8   8  174.99   10.29
  -3  -8  -8  186.45   10.10
   3  -8   8  171.47    7.66
  -3  -8  -9   10.76    2.48
   3   8   9    9.59    1.63
   3  -8   9    6.08    2.21
  -3   8  -9    9.09    1.26
   3  -8   9    8.12    1.68
  -3  -8 -10  187.38   10.03
  -3  -8 -10  191.04    7.53
   3  -8  10  167.79   10.12
   3   8  10  186.13    7.44
  -3   8 -10  182.66    6.77
   3   8  11    6.29    1.43
  -3  -8 -11    4.40    1.38
  -3  -8 -11    6.36    1.99
   3  -8  11    2.06    1.61
   3  -8  12   48.50    4.94
  -3   8 -12   55.26    3.08
  -3  -8 -13    1.03    1.11
  -3   8 -13    2.48    0.84
   3  -8  13    2.58    1.17
   3   8  13   -0.13    1.01
  -3  -8 -14   16.52    1.87
  -3   8 -14   14.36    1.50
   3  -8  14   13.24    1.73
   3   8  14   15.32    1.88
  -3  -8 -15   11.56    1.66
  -3   8 -15    8.23    1.19
   3  -8  15   10.93    1.46
   3   8  15    9.83    1.54
  -3  -8 -16   13.82    1.68
   3   8  16   17.60    1.83
  -3   8 -16   13.15    1.33
   3  -8  16   13.18    1.46
  -3   8 -17    7.14    0.99
   3  -8  17    6.79    1.01
   3   8  17    9.37    1.36
  -3   8 -17    9.22    1.10
  -3   8 -18    0.55    0.63
  -3  -8 -18    1.60    0.84
  -3   8 -18    0.48    0.50
   3   8  18    0.43    0.65
  -3   8 -18    0.73    0.59
   3  -8  18    0.31    0.44
  -3  -8 -19   16.56    1.42
  -3   8 -19   12.70    0.93
  -3   8 -19   17.50    1.33
   3   8  19   12.89    1.09
  -3   8 -19   12.97    1.00
  -3   8 -20   -0.13    0.46
  -3  -8 -20    0.21    0.51
   3   9 -21    1.54    0.54
   3   9 -20   25.46    1.57
   3   9 -19    5.55    0.85
   3   9 -19    7.13    1.00
   3   9 -18   24.82    1.79
   3   9 -18   30.35    1.96
   3   9 -17   10.42    1.31
   3   9 -17   13.64    1.47
   3  -9 -16   10.23    1.37
   3   9 -16    9.13    1.31
   3   9 -15    7.56    1.35
   3  -9 -15    8.12    1.37
   3   9 -15    9.02    1.35
   3   9 -14   68.61    3.63
   3  -9 -14   60.52    3.47
   3   9 -14   63.81    3.50
   3   9 -13  130.83    5.34
   3  -9 -13  111.80    5.10
   3  -9 -13  101.07    4.45
   3   9 -13  115.15    5.10
   3   9 -13  122.29    7.12
   3   9 -12   20.05    2.91
   3  -9 -12   22.54    1.90
   3  -9 -11   55.98    5.24
   3   9 -11   55.82    4.76
   3   9 -10    0.80    0.88
   3   9 -10    2.05    1.18
   3  -9 -10    0.71    0.94
   3   9 -10    1.61    1.45
   3  -9 -10    2.24    1.80
   3   9  -9    1.59    1.06
   3  -9  -9    2.03    0.97
   3   9  -9    1.89    1.36
   3  -9  -9   -0.32    1.33
   3   9  -8    4.84    1.26
   3  -9  -8    5.84    2.26
   3   9  -8    2.16    1.46
   3  -9  -8    2.90    1.05
   3  -9  -7   26.92    3.79
   3   9  -7   26.51    2.30
   3  -9  -7   23.06    2.20
   3   9  -7   24.22    3.27
   3   9  -6   -0.27    1.35
   3  -9  -6    1.62    1.64
   3  -9  -6   -0.12    0.96
   3   9  -6    0.33    0.99
   3  -9  -5   54.13    5.22
   3  -9  -5   50.45    3.33
   3   9  -5   54.77    4.77
   3   9  -5   60.13    3.37
   3   9  -4    0.85    1.00
   3   9  -4    1.06    1.17
   3  -9  -4    0.37    1.01
   3   9  -3   59.53    3.39
   3   9  -3   55.90    4.80
   3  -9  -3   60.14    3.60
   3   9  -2   44.22    2.87
   3   9  -2   48.75    4.44
   3  -9  -2   45.35    4.66
   3  -9  -2   44.19    3.10
  -3  -9   1  153.66    8.87
   3   9  -1  144.30    8.09
   3   9  -1  155.05    6.07
   3  -9  -1  134.32    6.18
   3  -9  -1  146.54    8.86
   3  -9   0   24.94    3.70
   3  -9   0   32.53    2.46
  -3  -9   0   30.58    3.89
   3   9   0   32.81    2.40
   3   9   0   32.35    2.42
   3   9   0   30.94    3.58
   3  -9   0   27.79    2.52
   3   9   1  201.68    7.47
   3   9   1  203.80    7.59
  -3  -9  -1  187.48   10.29
   3  -9   1  210.49    7.62
   3   9   1  197.35    9.75
   3  -9   1  209.62   10.90
   3  -9   1  180.17    7.72
   3  -9   2    6.42    1.40
  -3  -9  -2    7.62    1.16
  -3  -9  -2    8.07    2.27
   3  -9   2    6.55    2.14
   3  -9   2    8.75    1.48
   3   9   2    9.76    1.50
   3   9   2    6.90    1.30
   3  -9   3  100.70    5.22
   3  -9   3  101.23    7.40
   3   9   3  108.01    4.80
   3   9   3  109.74    5.03
  -3  -9  -3  110.83    7.43
   3   9   4   16.91    1.88
   3  -9   4   13.93    2.90
  -3  -9  -4   18.30    3.01
   3  -9   4   12.63    1.87
   3  -9   5    2.75    1.61
   3   9   5    5.68    1.32
  -3  -9  -5    7.59    2.09
   3  -9   5    5.08    1.47
   3  -9   6    8.59    2.28
   3   9   6    6.27    1.43
  -3  -9  -6    7.24    2.12
   3  -9   6    8.49    1.65
   3  -9   7   40.90    4.63
   3   9   7   48.91    3.17
  -3  -9  -7   48.40    4.86
   3  -9   7   43.39    3.30
   3  -9   8   90.59    6.95
  -3  -9  -8  104.16    7.07
   3  -9   9    0.32    1.18
  -3  -9  -9    1.20    1.44
  -3  -9 -10  150.04    6.14
  -3  -9 -10  129.90    8.04
   3   9  10  131.43    5.89
   3  -9  10  124.49    6.01
  -3  -9 -11   24.80    2.26
  -3   9 -11   21.70    1.72
   3  -9  11   19.56    2.12
   3   9  11   25.72    2.29
  -3  -9 -12  106.32    4.88
  -3   9 -12   90.16    3.95
   3  -9  12  100.95    4.78
   3   9  12  102.06    4.79
  -3   9 -13   73.19    3.34
   3  -9  13   75.94    3.89
   3   9  13   82.09    4.14
  -3  -9 -14  117.34    4.90
  -3   9 -14   98.52    3.99
   3  -9  14  106.19    4.50
   3   9  14  109.34    4.85
  -3  -9 -15  138.77    5.21
  -3   9 -15  113.69    4.27
   3   9  15  120.81    5.06
  -3   9 -15  131.20    4.83
   3  -9  15  111.68    4.55
   3   9  16   83.41    3.66
  -3   9 -16   69.50    2.79
  -3   9 -16   91.62    3.46
   3  -9  16   67.13    2.89
  -3  -9 -17   96.48    3.97
   3   9  17   92.77    3.83
  -3   9 -17   94.98    3.66
   3   9  18   90.60    3.46
  -3   9 -18   96.50    3.49
  -3  -9 -19   45.34    2.01
   3  10 -19    6.49    0.80
   3  10 -18    9.31    0.99
   3  10 -17    5.33    0.98
   3  10 -16   30.53    2.00
   3 -10 -15    0.16    0.73
   3  10 -15    0.16    0.88
   3 -10 -14    7.24    1.19
   3  10 -14    8.94    1.35
   3 -10 -13    5.31    1.15
   3  10 -13    7.99    1.31
   3 -10 -12    5.23    1.19
   3  10 -12    7.04    1.32
   3 -10 -11   13.10    1.36
   3 -10 -11   13.52    1.67
   3  10 -10   22.62    2.04
   3 -10 -10   15.53    1.80
   3  10  -9   42.11    2.80
   3 -10  -9   37.25    2.74
   3  10  -8   15.48    1.77
   3  10  -8   17.75    2.81
   3 -10  -8   19.93    3.12
   3 -10  -8   13.08    1.73
   3 -10  -7   95.66    6.85
   3  10  -7   90.18    6.31
   3  10  -6    7.03    1.97
   3 -10  -6   12.95    2.68
   3 -10  -5   74.09    6.12
   3  10  -5   84.93    5.96
   3  10  -4   22.51    3.20
   3 -10  -4   34.16    4.06
   3 -10  -3   12.30    2.75
  -3 -10   3    9.08    2.30
   3  10  -3   10.53    2.24
  -3 -10   2   25.36    3.52
   3 -10  -2   28.23    2.54
   3  10  -2   23.50    3.17
  -3 -10   1    2.82    1.62
   3 -10  -1    5.66    1.44
   3  10  -1    2.34    1.38
  -3 -10   0   44.53    4.67
   3  10   0   48.95    4.33
   3 -10   1   -0.31    1.34
  -3 -10  -1   -0.62    1.60
  -3 -10  -2  147.97    8.79
   3 -10   2  151.34    9.00
  -3 -10  -3    9.86    2.41
   3 -10   3    8.85    2.37
  -3  10  -4  177.47    9.96
   3 -10   4  198.44   10.44
  -3 -10  -4  200.52   10.33
   3  10   5   35.98    2.64
  -3 -10  -5   35.29    3.99
   3 -10   5   29.16    2.66
   3  10   6  210.44    7.82
   3 -10   6  192.45    7.88
   3  10   7   34.50    2.59
   3 -10   7   30.41    2.60
   3  10   8  192.27    7.25
   3 -10   8  167.93    7.11
   3  10   9   21.58    2.09
  -3 -10  -9   25.90    2.22
   3 -10   9   20.63    2.00
   3  10  10   76.39    3.83
  -3 -10 -10   73.44    3.80
  -3  10 -11   11.75    1.30
   3  10  11   13.27    1.66
   3 -10  11   11.64    1.43
  -3 -10 -11   15.64    1.75
   3  10  12   40.86    2.60
  -3  10 -12   35.08    2.10
  -3 -10 -12   43.54    2.63
   3 -10  12   33.61    2.21
   3  10  13    6.17    1.16
   3 -10  13    5.44    0.91
  -3 -10 -13    5.78    1.15
  -3  10 -13    4.63    0.83
   3  10  14    2.40    0.84
   3 -10  14    2.95    0.63
  -3 -10 -14    3.90    0.91
  -3  10 -14    2.97    0.69
   3  10  15    4.36    0.88
  -3 -10 -16    2.83    0.74
   3  10  16    3.92    0.73
  -3 -10 -17    0.49    0.43
   3  11 -17    7.42    0.72
   3  11 -16   93.27    3.43
   3  11 -15    4.29    0.84
   3  11 -14   99.38    3.95
   3 -11 -13    0.85    0.71
   3  11 -13    1.05    0.81
   3 -11 -12   24.57    1.93
   3  11 -12   34.26    2.15
   3 -11 -11    1.03    0.77
   3  11 -11    1.97    0.98
   3  11 -10   46.05    2.69
   3 -11 -10   39.72    2.57
   3 -11  -9    6.00    1.22
   3 -11  -9    6.93    0.98
   3  11  -9    7.78    1.30
   3 -11  -8   18.68    1.89
   3  11  -8   25.95    2.07
   3 -11  -7    0.11    0.92
   3  11  -7   -0.47    0.97
   3 -11  -6    1.85    1.02
   3  11  -6    0.94    0.92
   3 -11  -5    0.45    0.87
   3  11  -5    0.65    0.98
   3 -11  -4   55.03    3.41
   3  11  -4   59.42    3.25
   3  11  -3   20.19    1.82
   3 -11  -3   16.02    1.88
   3  11  -2  107.51    4.60
   3 -11  -2   98.40    4.91
   3 -11  -1    8.44    1.56
   3  11  -1   14.98    1.58
   3 -11   0  105.60    5.07
   3 -11   1    6.69    1.43
   3 -11   2  207.27    8.06
   3  11   2  206.70    7.54
   3 -11   3    0.72    1.00
   3  11   3    0.48    0.92
   3 -11   4  217.30    8.38
   3  11   4  228.29    8.11
   3 -11   5    0.57    0.97
   3  11   5    0.39    0.87
   3 -11   6  154.00    6.42
   3  11   6  165.02    6.35
   3  11   7   -0.29    0.86
   3 -11   7    1.42    0.99
   3  11   8   98.88    4.49
   3 -11   8   94.33    4.43
  -3 -11  -9   15.18    1.57
   3 -11   9   12.98    1.44
   3  11   9   15.25    1.59
   3  11  10   21.25    1.80
   3 -11  10   18.61    1.53
  -3 -11 -10   22.67    1.81
   3  11  11   27.44    1.93
  -3 -11 -11   25.16    1.81
   3 -11  11   21.29    1.53
  -3 -11 -12    9.45    1.10
   3  11  12    7.58    1.07
   3  11  13   79.35    3.35
  -3 -11 -13   80.13    3.24
   3  11  14    5.14    0.75
   3  12 -12   15.55    1.18
   3 -12 -11   56.82    2.74
   3  12 -11   68.45    2.76
   3 -12 -10   21.64    1.63
   3  12 -10   25.51    1.67
   3 -12  -9  128.79    5.14
   3  12  -9  151.25    5.14
   3 -12  -8   32.59    2.19
   3  12  -8   37.90    2.14
   3  12  -7  191.76    5.44
   3 -12  -7  167.98    5.55
   3  12  -6   50.94    2.62
   3 -12  -6   46.89    2.75
   3  12  -5  157.42    5.51
   3 -12  -5  137.04    5.69
   3  12  -4   52.80    2.65
   3 -12  -4   46.24    2.87
   3 -12  -3   75.24    3.74
   3 -12  -2   33.66    2.38
   3 -12  -1   31.67    2.34
   3 -12   0   23.52    1.99
   3 -12   1    6.75    1.23
   3 -12   2   13.76    1.60
   3 -12   3   -0.54    0.86
   3  12   3    1.40    0.70
   3 -12   4    7.27    1.19
   3  12   4    8.53    1.11
   3 -12   5   13.31    1.46
   3  12   5   15.38    1.42
   3  12   6    0.07    0.70
   3 -12   6    0.50    0.68
  -3 -12  -6    0.38    0.71
   3  12   7   33.59    2.05
  -3 -12  -7   37.38    2.15
  -3 -12  -8    1.88    0.74
   3  12   8    1.97    0.75
   3 -12   8    1.06    0.56
  -3 -12  -9   44.02    2.19
   3  12   9   37.43    2.11
  -3 -12 -10    0.10    0.51
   3  12  10    0.16    0.51
   3 -13  -7    0.05    0.45
   3 -13  -6    3.26    0.71
   3 -13  -5    0.50    0.57
   3 -13  -4    9.18    1.05
   3 -13  -3    2.08    0.71
   3 -13  -2   20.42    1.52
   3 -13  -1    1.02    0.66
   3 -13   0   34.79    1.99
   3 -13   1    1.63    0.68
   3 -13   2   14.40    1.22
  -3 -13  -3   11.06    1.08
   3 -13   3    7.55    0.88
  -3 -13  -4    1.98    0.61
  -3 -13  -5    7.53    0.85
   4   0 -28   37.36    1.73
   4   0 -27   -0.10    0.59
   4   0 -26   81.86    3.18
   4   0 -26   76.36    3.24
   4   0 -25    0.78    0.64
   4   0 -25   -0.06    0.69
   4   0 -25   -0.35    0.75
   4   0 -24  174.48    6.15
   4   0 -24  191.12    6.44
   4   0 -23    0.79    0.88
   4   0 -23    0.51    0.93
   4   0 -23    0.49    0.82
   4   0 -22  124.39    5.31
  -4   0  21   -0.51    1.01
   4   0 -21   -0.38    0.99
   4   0 -21    0.66    1.34
   4   0 -21   -0.76    0.95
   4   0 -20  174.77    6.44
   4   0 -20  158.53    6.59
   4   0 -20  160.03    6.43
   4   0 -20  169.08    6.44
   4   0 -19    0.83    1.84
  -4   0  19    0.78    1.37
   4   0 -19   -0.95    1.05
   4   0 -19    0.30    0.92
   4   0 -19   -0.20    0.85
   4   0 -19    0.11    1.23
   4   0 -18  253.43    8.84
   4   0 -18  260.86    8.76
   4   0 -18  246.31    9.00
  -4   0  18  228.42   11.18
   4   0 -18  241.21    9.09
   4   0 -18  246.09    8.77
   4   0 -17   -0.11    1.12
   4   0 -17    1.78    1.27
  -4   0  17   -0.99    1.34
   4   0 -17    0.49    0.91
   4   0 -17   -0.40    0.90
   4   0 -17    0.36    1.02
   4   0 -17    0.34    1.33
   4   0 -16   48.27    3.15
   4   0 -16   54.50    3.01
   4   0 -16   54.32    3.08
  -4   0  16   44.75    4.20
   4   0 -16   49.24    4.18
   4   0 -16   53.56    2.95
   4   0 -16   53.52    3.24
   4   0 -15   -0.54    0.83
   4   0 -15    0.57    0.83
   4   0 -15    0.20    0.99
   4   0 -15    0.30    1.06
   4   0 -15   -0.41    0.90
   4   0 -15   -0.44    0.99
   4   0 -14    1.54    0.85
   4   0 -14    1.66    0.80
   4   0 -14    1.24    0.83
   4   0 -14    0.21    1.04
   4   0 -14    3.51    1.17
   4   0 -14    1.06    1.15
   4   0 -13   -0.18    0.83
   4   0 -13    0.56    0.92
   4   0 -13   -0.08    0.68
   4   0 -13    0.20    1.14
   4   0 -13    0.07    0.78
   4   0 -12    7.55    1.08
  -4   0  12    6.73    1.55
   4   0 -12    8.45    1.15
   4   0 -12    7.66    1.24
   4   0 -12    8.45    1.74
   4   0 -12    8.96    1.28
   4   0 -12    5.96    1.17
   4   0 -11    0.53    0.91
   4   0 -11   -0.17    0.77
   4   0 -11    0.98    0.81
   4   0 -11   -0.33    0.70
  -4   0  11   -0.57    0.80
   4   0 -11   -0.37    0.74
   4   0 -10   27.60    2.64
   4   0 -10   29.31    1.90
   4   0 -10   26.82    2.60
   4   0 -10   25.69    1.75
  -4   0  10   29.75    2.80
   4   0 -10   27.43    1.96
   4   0 -10   27.35    1.97
   4   0  -9    1.42    0.71
   4   0  -9    0.30    0.78
   4   0  -9    0.27    0.62
   4   0  -9    0.22    0.73
   4   0  -8  465.12   14.08
   4   0  -8  446.48   13.97
   4   0  -8  478.98   14.07
   4   0  -8  460.66   13.79
   4   0  -8  488.41   14.20
   4   0  -7    1.41    0.72
   4   0  -7    1.14    0.69
   4   0  -7    0.38    0.66
   4   0  -6 1279.93   37.15
   4   0  -6 1273.61   37.59
   4   0  -5    0.08    0.70
   4   0  -5    0.58    0.94
   4   0  -5    0.86    0.98
   4   0  -4 1498.81   42.39
   4   0  -4 1544.28   43.78
   4   0  -4 1494.03   43.25
   4   0  -3    1.49    0.79
   4   0  -3   -0.28    1.16
   4   0  -3    0.24    0.92
  -4   0   3    0.39    0.55
   4   0  -2  950.59   28.83
   4   0  -2  953.84   29.73
   4   0  -1    0.88    0.77
   4   0  -1   -0.14    0.93
  -4   0   1    0.72    0.70
   4   0   0 1611.31   48.48
  -4   0   0 1814.30   48.57
   4   0   1    0.64    0.98
  -4   0  -1   -0.26    1.02
  -4   0  -2 1947.80   55.70
   4   0   3    0.70    0.66
   4   0   3    1.33    0.85
   4   0   4  771.80   21.78
   4   0   4  723.26   21.14
   4   0   4  702.27   22.37
   4   0   5    0.40    0.72
   4   0   5    0.14    0.63
   4   0   5    0.63    0.83
   4   0   6   63.21    3.35
   4   0   6   63.09    3.88
   4   0   7   13.20    1.54
   4   0   8    2.18    1.00
   4   0   8    1.65    0.92
  -4   0  -8    1.44    0.74
  -4   0  -9    2.10    0.85
   4   0   9    0.90    0.93
  -4   0 -10   24.05    1.97
   4   0  10   22.68    2.58
  -4   0 -11   -0.20    0.74
   4   0  11    0.21    1.05
  -4   0 -12   13.67    1.63
   4   0  12    9.07    1.87
  -4   0 -13    0.57    0.82
   4   0  13   -0.23    1.00
  -4   0 -14   20.07    2.04
   4   0  14   21.60    2.85
  -4   0 -15    0.74    0.98
   4   0  15    0.51    1.15
  -4   0 -16  150.64    6.39
   4   0  16  139.66    7.90
   4   0  17    0.26    1.26
  -4   0 -17    0.12    0.85
   4   0  18   13.03    2.22
  -4   0 -19    0.34    0.90
  -4   0 -20    1.59    0.78
  -4   0 -21    0.16    0.68
   4   0  21    1.58    0.77
  -4   0 -22   19.52    1.50
   4   0  22   16.86    1.47
  -4   0 -23   -0.11    0.50
   4   0  23    0.12    0.55
  -4   0 -24    1.11    0.42
   4   0  24    1.06    0.46
   4   1 -28    4.81    0.64
   4  -1 -28    5.05    0.65
   4   1 -27    5.25    0.80
   4  -1 -27    6.37    0.87
   4   1 -26    7.33    0.99
   4  -1 -26    7.02    0.85
   4   1 -26   10.18    1.11
   4  -1 -26   10.92    1.16
   4   1 -25    8.66    1.20
   4   1 -25   10.42    1.15
   4  -1 -25    9.05    1.10
   4   1 -25   12.96    1.35
   4  -1 -25   12.12    1.31
   4   1 -24   31.26    2.06
   4  -1 -24   33.72    2.09
   4   1 -24   34.07    2.21
   4   1 -24   29.88    2.23
   4   1 -23    4.96    1.15
   4  -1 -23    5.52    1.18
   4   1 -23    4.27    1.02
   4  -1 -23    4.06    0.94
   4  -1 -23    4.97    1.48
   4   1 -23    4.25    1.05
   4  -1 -22   41.79    2.60
   4   1 -22   40.06    2.78
   4   1 -22   44.15    2.72
   4  -1 -22   48.72    2.77
  -4   1  22   38.79    4.05
   4   1 -22   46.82    4.02
   4  -1 -22   48.28    4.11
   4  -1 -22   42.55    2.94
  -4   1  21   -0.80    1.31
   4   1 -21    1.65    1.07
   4  -1 -21    0.09    0.94
   4  -1 -20   33.99    2.40
   4   1 -20   36.94    2.53
   4   1 -20   32.34    2.48
   4  -1 -20   28.31    2.27
   4   1 -20   34.55    2.43
   4  -1 -20   35.48    2.47
   4   1 -20   32.00    2.74
   4  -1 -20   30.33    2.52
  -4  -1  20   34.02    3.60
  -4   1  20   32.55    3.73
   4  -1 -20   33.94    3.07
   4  -1 -19   52.62    3.04
   4   1 -19   58.42    3.26
   4   1 -19   53.58    3.18
   4  -1 -19   49.18    3.01
   4   1 -19   55.32    3.09
   4  -1 -19   51.75    3.07
   4  -1 -19   48.10    4.11
   4   1 -19   49.16    3.40
   4  -1 -19   52.95    3.29
  -4  -1  19   50.16    4.48
  -4   1  19   49.00    4.61
   4  -1 -19   58.61    3.67
   4  -1 -18   58.74    3.32
   4   1 -18   59.99    3.41
   4  -1 -18   63.81    3.34
   4   1 -18   57.38    3.33
   4   1 -18   62.31    3.32
   4  -1 -18   65.78    3.38
   4  -1 -18   58.30    4.57
   4  -1 -18   60.52    3.50
   4   1 -18   61.65    3.72
  -4   1  18   53.00    4.89
  -4  -1  18   59.13    4.81
   4  -1 -18   62.74    3.79
   4   1 -18   61.17    3.96
   4   1 -17   46.85    2.92
   4  -1 -17   45.91    2.84
   4  -1 -17   44.08    2.72
   4   1 -17   47.38    2.75
   4  -1 -17   49.15    2.83
   4  -1 -17   44.20    3.94
   4   1 -17   40.00    3.01
   4  -1 -17   39.53    2.83
  -4  -1  17   41.21    3.91
   4   1 -17   44.66    3.25
   4   1 -17   41.65    2.73
   4  -1 -17   44.78    3.07
   4   1 -16   57.36    3.27
   4  -1 -16   53.65    3.24
   4   1 -16   54.87    3.41
   4  -1 -16   53.57    3.05
   4   1 -16   58.08    3.07
   4  -1 -16   58.56    3.13
   4  -1 -16   54.98    4.30
  -4  -1  16   55.97    4.45
   4  -1 -16   59.47    3.42
   4   1 -16   58.58    3.22
   4   1 -16   56.80    3.46
   4   1 -15   99.54    4.47
   4   1 -15   95.95    4.15
   4  -1 -15   94.47    4.15
   4   1 -15   89.97    4.47
   4  -1 -15   94.81    4.45
   4  -1 -15   90.99    4.17
  -4  -1  15   88.72    5.68
   4  -1 -15   99.71    5.87
   4   1 -15   86.66    5.73
   4   1 -15  102.02    4.39
   4   1 -15   97.00    4.57
   4  -1 -15   92.62    4.45
   4  -1 -14  165.11    6.65
  -4  -1  14  171.51    8.19
   4   1 -14  175.85    6.52
   4   1 -14  176.34    6.71
   4  -1 -14  174.87    8.23
   4   1 -14  181.56    8.61
   4  -1 -14  179.03    6.73
   4  -1 -14  169.92    6.69
   4   1 -14  178.15    6.37
   4  -1 -14  180.05    6.40
   4   1 -14  192.92    6.89
   4  -1 -14  172.38    6.44
   4   1 -14  167.82    6.71
   4  -1 -13  280.63   11.21
   4   1 -13  300.28   12.06
   4  -1 -13  294.17    9.81
   4  -1 -13  283.46    9.83
   4   1 -13  290.48    9.89
  -4  -1  13  272.52   11.36
   4   1 -13  284.07    9.40
   4  -1 -13  297.94    9.51
   4   1 -13  323.19   10.00
   4  -1 -13  280.28    9.50
   4   1 -13  304.55    9.72
   4  -1 -13  289.26    9.85
   4   1 -13  290.23    9.79
   4  -1 -12   86.35    5.02
   4   1 -12  103.46    5.94
  -4  -1  12   84.15    5.21
  -4   1  12   86.54    5.58
   4   1 -12   92.04    3.95
   4  -1 -12   99.85    4.04
   4  -1 -12   95.66    4.29
   4  -1 -12   94.03    4.36
   4   1 -12  102.51    4.45
   4   1 -12  108.22    4.48
   4  -1 -12  105.78    4.42
   4   1 -12   97.51    4.27
   4   1 -12   99.47    4.19
   4  -1 -12   99.88    4.13
   4   1 -11  482.55   16.54
   4  -1 -11  434.46   14.00
   4   1 -11  443.02   13.94
   4   1 -11  449.14   14.12
  -4  -1  11  424.07   15.59
  -4   1  11  455.77   16.29
   4   1 -11  445.68   13.62
   4  -1 -11  454.64   13.67
   4  -1 -11  457.03   14.07
   4  -1 -11  443.78   14.13
   4   1 -11  466.54   13.92
   4  -1 -11  449.59   13.79
   4   1 -11  445.23   15.44
   4  -1 -11  451.94   15.59
   4   1 -11  507.46   14.26
   4   1 -10  359.78   10.43
   4  -1 -10  319.16   10.21
   4   1 -10  315.16   10.31
   4   1 -10  312.45   11.49
   4  -1 -10  308.26   11.52
   4  -1 -10  302.82   10.19
   4  -1 -10  295.68    9.80
   4   1 -10  325.00   10.19
   4   1 -10  341.91   12.51
   4   1 -10  299.27    9.78
   4  -1 -10  320.75    9.89
  -4  -1  10  305.18   11.73
  -4   1  10  282.24   11.89
   4  -1 -10  323.88   10.05
   4   1 -10  320.97   10.09
   4   1  -9 1089.37   31.41
   4  -1  -9 1120.72   31.47
   4   1  -9 1150.72   31.73
   4  -1  -9 1128.27   31.65
   4   1  -9 1028.08   33.11
   4  -1  -9 1065.97   33.23
   4   1  -9 1165.96   34.33
   4   1  -9 1049.35   33.31
   4   1  -9 1280.97   32.04
   4  -1  -9 1153.24   31.86
   4   1  -9 1120.38   31.90
   4  -1  -9 1116.30   31.81
   4   1  -9 1072.13   31.71
   4  -1  -8   74.01    3.24
   4   1  -8   62.61    3.12
   4   1  -8   62.83    3.97
   4   1  -8   67.19    3.07
   4  -1  -8   68.82    3.07
   4   1  -8   74.71    3.23
   4   1  -8   63.41    3.04
   4   1  -8   63.84    2.88
   4  -1  -8   68.67    2.96
   4   1  -7  103.36    3.91
   4  -1  -7  102.79    3.93
   4   1  -7  103.69    4.10
   4  -1  -7  106.08    4.10
   4  -1  -7  106.76    4.09
   4   1  -7  106.76    4.09
   4  -1  -7   92.58    4.61
   4   1  -7  111.68    5.44
   4   1  -6  255.06    7.77
  -4  -1   6  212.67    7.38
   4  -1  -6  234.47    8.45
   4  -1  -6  222.66    7.52
   4   1  -6  224.50    7.54
   4   1  -6  242.10    9.26
   4  -1  -6  233.95    9.18
   4   1  -6  240.69    8.88
   4  -1  -6  247.79    8.99
   4   1  -6  235.93    9.30
   4   1  -6  267.58    9.65
   4   1  -5    2.20    1.11
   4   1  -5    1.45    0.99
   4  -1  -5    1.89    1.14
   4  -1  -5    2.75    1.09
   4   1  -5    3.52    1.18
  -4  -1   5    2.60    0.67
   4  -1  -5    1.63    0.84
  -4  -1   4  414.86   12.93
   4   1  -4  427.84   14.49
   4   1  -4  414.64   14.04
   4  -1  -4  411.39   14.09
   4  -1  -4  432.42   14.55
   4   1  -4  464.91   14.65
   4  -1  -4  438.58   13.89
  -4  -1   3  204.62    7.05
   4   1  -3  205.13    8.22
   4  -1  -3  195.29    8.15
   4   1  -3  206.11    8.12
   4  -1  -3  208.27    7.81
  -4  -1   2  279.40    9.22
   4  -1  -2  279.99   10.37
   4   1  -2  275.25   10.25
   4   1  -2  259.65    9.86
   4  -1  -2  281.60    9.92
   4   1  -2  281.21    9.18
  -4  -1   1  160.33    6.29
   4   1  -1  168.47    7.15
   4  -1  -1  170.65    7.24
   4   1  -1  168.84    6.82
   4   1  -1  168.09    6.37
   4  -1  -1  171.28    6.96
  -4  -1   0  578.43   17.75
   4   1   0  568.14   17.88
   4  -1   0  570.63   18.36
   4   1   0  587.05   17.81
  -4  -1  -1  406.27   13.41
   4   1   1  392.64   13.06
   4  -1   1  436.67   14.14
  -4  -1  -2  332.54   11.12
   4  -1   2  316.68   11.43
   4   1   3  860.65   25.03
   4   1   3  850.70   24.56
   4  -1   3  851.32   24.60
   4  -1   3  873.47   26.75
  -4  -1  -3  912.41   26.51
  -4  -1  -4  133.96    6.41
   4  -1   4  116.76    5.91
   4   1   4  132.18    5.24
   4   1   4  131.00    4.83
   4  -1   4  129.05    4.86
   4  -1   5  321.47   12.26
   4   1   5  336.66   11.65
   4   1   5  351.27   11.31
   4  -1   5  355.82   10.87
   4   1   5  349.35   10.80
   4   1   6   28.65    2.19
   4  -1   7  437.86   15.84
  -4  -1  -7  454.95   14.01
   4   1   7  451.16   14.62
   4  -1   8    1.29    1.02
   4   1   8    0.74    1.00
  -4   1  -8    1.44    0.74
   4   1   9   37.75    2.71
   4  -1   9   29.33    3.07
   4   1   9   33.21    2.97
   4   1  10   56.73    3.38
  -4   1 -10   58.26    3.09
   4  -1  10   55.74    4.27
   4   1  10   49.97    3.76
   4   1  11   35.37    2.65
  -4  -1 -11   32.78    2.43
  -4   1 -11   32.79    2.33
   4  -1  11   29.89    3.23
   4   1  11   26.77    2.85
   4   1  12  329.22   10.89
   4  -1  12  274.88   12.31
   4   1  12  293.19   12.09
  -4   1 -12  301.45   10.40
  -4  -1 -12  310.30   10.63
   4  -1  13   60.19    4.79
   4   1  13   57.31    4.42
  -4   1 -13   56.23    3.35
  -4  -1 -13   61.54    3.59
   4  -1  14  211.92   10.18
  -4   1 -14  206.47    7.95
  -4  -1 -14  223.18    8.20
   4  -1  15    2.94    1.38
   4   1  15    2.14    1.28
  -4   1 -15    1.22    0.99
  -4  -1 -15    2.89    1.11
   4  -1  16  208.58   10.09
   4   1  16  189.29    9.37
  -4   1 -16  195.23    7.78
  -4  -1 -16  206.95    7.94
   4  -1  17   18.33    2.77
   4   1  17   12.47    2.15
  -4   1 -17   16.27    1.87
  -4  -1 -17   16.24    1.88
   4  -1  18  316.65   13.46
  -4  -1 -19   38.93    2.76
  -4   1 -20  284.66    9.43
  -4  -1 -20  285.44    9.43
  -4  -1 -20  272.93    9.67
  -4   1 -21   32.87    2.11
  -4  -1 -21   31.78    2.04
   4   1  21   31.00    2.10
   4  -1  21   33.45    2.19
  -4   1 -22  134.78    4.90
  -4  -1 -22  131.46    4.88
   4   1  22  133.09    4.96
   4  -1  22  131.92    5.00
  -4   1 -23    9.79    0.98
  -4  -1 -23   10.21    0.96
   4   1  23   10.03    1.04
   4  -1  23   10.21    1.06
   4   1  24   95.04    3.38
   4  -1  24   93.60    3.39
  -4   1 -24  100.17    3.36
  -4  -1 -24   96.90    3.33
   4   2 -27    4.45    0.73
   4   2 -27    6.61    0.76
   4  -2 -27    6.91    0.83
   4   2 -26    2.96    0.84
   4   2 -26    3.84    0.79
   4  -2 -26    3.98    0.81
   4  -2 -26    2.71    0.65
   4   2 -25   -0.22    0.74
   4   2 -25   -0.12    0.70
   4  -2 -25   -0.19    0.76
   4  -2 -25   -0.16    0.63
   4   2 -24    0.33    0.81
   4   2 -24    0.35    0.74
   4  -2 -24    0.37    0.78
   4   2 -24    0.35    0.74
   4  -2 -24    0.67    0.66
   4   2 -23    0.56    0.79
   4  -2 -23    0.68    1.16
   4   2 -23    0.08    0.76
   4  -2 -23    0.24    0.88
   4  -2 -23    0.54    0.71
   4   2 -23    0.24    0.87
   4   2 -22    2.11    1.00
   4  -2 -22    2.12    0.86
   4   2 -22    2.56    1.05
   4  -2 -22    2.63    1.20
   4   2 -22    2.17    0.91
   4  -2 -22    1.65    0.97
  -4   2  21    1.38    1.29
   4   2 -21    1.75    1.34
   4  -2 -21    1.14    1.28
   4  -2 -20    1.12    1.61
   4  -2 -20    0.20    1.12
  -4   2  20    0.28    1.40
   4   2 -20    2.58    1.07
   4   2 -20    2.06    1.01
   4  -2 -20    2.24    1.02
   4  -2 -20    1.59    1.16
   4  -2 -20    2.67    0.96
   4   2 -20    1.25    1.03
   4  -2 -19    1.25    1.49
   4  -2 -19    2.90    1.25
  -4   2  19    1.72    1.58
   4   2 -19    3.90    1.13
   4  -2 -19    1.50    1.01
   4   2 -19    1.08    0.95
   4  -2 -19    1.83    1.18
   4   2 -19    0.62    1.69
   4  -2 -19    2.76    0.99
   4   2 -19    4.09    1.22
   4  -2 -18    0.34    1.37
   4  -2 -18   -0.22    1.11
   4   2 -18    0.21    0.86
   4  -2 -18    0.37    0.87
   4   2 -18   -0.36    0.90
   4  -2 -18    1.62    1.03
   4   2 -18    0.98    1.51
   4   2 -18    0.99    1.15
   4  -2 -17   -0.22    1.28
   4   2 -17    1.85    1.90
   4  -2 -17   -0.43    1.38
   4   2 -17    0.52    0.91
   4   2 -17    0.52    0.90
   4  -2 -17   -0.09    0.88
   4  -2 -17    0.85    1.05
   4   2 -17    0.73    1.46
   4   2 -17    1.10    1.15
   4  -2 -16    5.14    1.77
   4  -2 -16    3.73    1.32
   4   2 -16    3.22    1.77
   4  -2 -16    8.18    1.75
   4  -2 -16    3.95    0.99
   4   2 -16    5.66    1.18
   4   2 -16    3.94    1.11
   4  -2 -16    3.99    1.10
   4  -2 -16    6.35    1.36
   4   2 -16    5.53    1.68
   4   2 -16    4.36    1.22
   4  -2 -15   -0.11    1.40
   4  -2 -15   -0.31    1.16
   4   2 -15   -0.95    1.42
   4  -2 -15    1.32    0.93
   4  -2 -15    0.50    0.70
   4   2 -15    0.48    0.88
   4   2 -15    0.08    0.82
   4  -2 -15    0.08    0.86
   4  -2 -15   -0.10    0.97
   4   2 -15    1.71    1.51
   4   2 -15    0.85    1.05
   4  -2 -14    1.83    1.36
   4  -2 -14    0.16    0.78
   4   2 -14    2.29    0.92
   4   2 -14    0.80    1.25
   4  -2 -14   -0.30    1.06
   4  -2 -14    0.86    0.78
   4  -2 -14    0.08    0.72
   4   2 -14    0.37    0.84
   4  -2 -14    2.11    1.03
   4   2 -14    1.53    1.31
   4   2 -14    0.93    0.91
   4   2 -13   15.01    1.64
   4  -2 -13   11.88    1.72
   4  -2 -13   12.25    1.33
  -4  -2  13    9.82    1.65
   4   2 -13   11.21    1.28
   4  -2 -13   11.38    1.31
   4   2 -13   12.45    1.65
   4  -2 -13   11.09    1.54
   4   2 -13   14.01    2.05
   4   2 -13    9.19    1.57
   4  -2 -13   12.77    1.53
   4   2 -13   13.81    1.47
   4   2 -12    4.02    1.58
   4  -2 -12    3.10    0.85
   4   2 -12    3.16    0.89
   4   2 -12    4.36    1.28
   4  -2 -12    4.16    1.34
   4   2 -12    4.23    1.33
   4   2 -12    2.88    0.92
   4  -2 -12    1.85    0.85
  -4  -2  12    4.08    1.16
   4   2 -12    4.38    1.17
   4  -2 -12    3.08    1.03
   4   2 -12    3.61    1.10
   4   2 -12    4.39    1.31
   4  -2 -12    3.78    1.03
   4  -2 -12    3.06    1.15
   4   2 -11    1.73    1.30
   4  -2 -11    2.52    0.90
   4   2 -11    1.51    1.10
   4   2 -11    1.53    0.88
   4   2 -11    1.90    1.01
   4  -2 -11    1.06    0.75
   4   2 -11    1.49    0.78
   4  -2 -11    0.49    1.02
   4   2 -11    0.64    0.97
   4   2 -11    1.24    0.97
   4  -2 -11    1.38    0.91
   4   2 -11    0.71    0.72
   4  -2 -11    1.15    0.80
  -4  -2  11    1.13    0.78
  -4   2  11    1.28    0.94
   4  -2 -11    0.90    1.06
   4   2 -10    8.77    1.92
   4   2 -10    8.78    1.35
   4  -2 -10    8.78    1.23
   4   2 -10    8.95    1.24
   4  -2 -10    9.12    1.43
   4  -2 -10    7.77    1.09
   4  -2 -10    7.72    1.05
   4  -2 -10    8.94    1.26
   4   2 -10    7.89    1.19
   4   2 -10    8.77    1.15
   4  -2 -10    9.06    1.65
   4   2 -10   10.09    1.70
   4   2 -10    8.77    1.09
   4  -2 -10    8.66    1.11
  -4  -2  10    6.68    1.33
  -4   2  10    6.49    1.55
   4   2  -9   89.22    3.62
   4  -2  -9   92.99    3.70
   4   2  -9   85.70    4.01
   4   2  -9   91.51    3.88
   4  -2  -9   94.83    3.82
   4  -2  -9   94.07    4.31
   4   2  -9  104.99    4.17
   4   2  -9   88.41    5.48
   4  -2  -9   89.19    4.91
   4   2  -9   86.32    4.74
   4  -2  -9   87.18    3.79
   4  -2  -9   89.52    4.00
   4   2  -9   92.98    3.92
   4   2  -8   12.25    1.16
   4  -2  -8   10.49    1.15
   4   2  -8    7.90    1.32
   4  -2  -8   11.46    1.19
   4   2  -8   11.51    1.23
   4  -2  -8   11.13    1.18
   4   2  -8   10.39    1.19
   4   2  -8   12.48    1.32
   4   2  -8    9.33    1.89
   4  -2  -8    9.90    1.56
   4   2  -7   31.65    1.92
   4  -2  -7   27.56    1.82
   4   2  -7   26.01    1.74
   4  -2  -7   25.05    1.70
   4  -2  -7   23.62    2.29
   4   2  -7   30.13    1.93
   4  -2  -7   26.31    2.20
   4   2  -7   26.81    1.66
   4  -2  -7   28.27    1.74
   4   2  -6   75.55    3.24
   4  -2  -6   70.62    3.16
   4   2  -6   68.85    2.93
   4  -2  -6   75.36    3.07
   4  -2  -6   73.99    3.14
   4   2  -6   69.71    3.10
   4  -2  -6   74.64    4.16
   4  -2  -6   69.17    3.64
   4  -2  -5   39.68    2.59
   4   2  -5   49.46    2.42
   4   2  -5   45.14    3.24
   4  -2  -5   40.72    3.11
   4   2  -5   46.75    3.05
   4  -2  -5   40.26    2.96
   4  -2  -5   42.71    3.08
   4   2  -5   39.36    3.24
   4   2  -5   44.27    3.46
  -4  -2   4   12.61    1.43
   4  -2  -4   13.02    1.83
   4  -2  -4   15.38    1.89
   4   2  -4   12.41    1.77
   4   2  -4   12.89    1.70
   4   2  -4   11.40    1.87
   4  -2  -4   15.55    1.93
   4   2  -4   14.67    2.06
  -4  -2   3   43.48    2.72
   4  -2  -3   43.81    3.12
   4   2  -3   41.61    3.10
   4  -2  -3   40.61    3.10
   4   2  -3   39.37    3.31
   4   2  -3   35.81    2.97
  -4  -2   2   38.27    2.61
   4  -2  -2   38.28    3.00
   4  -2  -2   42.54    3.13
   4   2  -2   43.21    3.13
   4   2  -2   39.15    2.95
  -4  -2   1  102.55    4.82
   4   2  -1   93.69    4.81
   4  -2  -1  102.37    5.22
   4   2  -1  103.61    5.16
   4  -2  -1  105.97    5.29
   4   2   0    6.43    1.25
   4  -2   0    5.59    1.46
  -4  -2   0    4.08    1.12
  -4  -2  -1   98.16    4.86
   4  -2   1  100.33    5.28
   4   2   1   88.29    4.01
   4  -2   2    4.58    1.33
   4  -2   2    7.19    0.99
   4   2   2    7.09    0.97
   4   2   2    8.04    1.21
  -4  -2  -2    8.67    1.51
   4   2   3  324.96   10.34
   4  -2   3  342.26   10.47
  -4  -2  -3  341.38   12.19
   4   2   3  332.59   10.87
   4  -2   4  215.93    7.15
   4   2   4  209.56    7.05
   4   2   4  204.28    7.51
   4   2   5  405.66   12.97
   4  -2   5  420.48   14.97
   4  -2   5  407.85   12.45
   4   2   5  395.58   12.34
   4  -2   6  774.01   22.15
   4   2   6  745.73   22.02
  -4  -2  -6  823.29   25.08
   4  -2   6  779.42   25.06
   4   2   6  736.50   22.65
  -4  -2  -6  763.79   22.08
   4  -2   6  753.01   24.39
   4   2   7  328.11   11.47
  -4  -2  -7  349.52   11.01
   4  -2   7  340.80   13.11
  -4  -2  -7  376.54   14.00
   4   2   8  850.76   25.87
  -4  -2  -8  882.81   25.38
   4  -2   8  806.67   27.51
  -4   2  -9  542.52   16.45
   4   2   9  516.48   17.08
  -4  -2  -9  552.62   16.69
   4  -2   9  502.30   18.79
  -4  -2 -10  399.25   12.88
  -4   2 -10  410.90   12.75
   4  -2  10  364.96   14.92
   4   2  10  401.89   13.34
  -4   2 -11  238.04    8.35
   4  -2  11  229.00   10.53
   4   2  11  230.31    8.80
  -4   2 -12  408.98   13.11
   4  -2  12  378.84   15.50
   4   2  12  404.15   13.57
  -4  -2 -13  306.14   10.77
   4  -2  13  288.17   12.82
   4   2  13  307.98   10.86
  -4  -2 -14  576.34   18.34
   4  -2  14  563.86   21.00
   4   2  14  590.27   18.41
  -4  -2 -15  294.73   10.61
   4  -2  15  267.91   12.66
   4   2  15  305.22   10.56
  -4  -2 -16  132.04    5.90
   4  -2  16  117.65    7.49
   4  -2  17   55.46    5.10
   4  -2  17   53.91    4.78
  -4  -2 -18   54.69    3.35
   4  -2  18   44.07    4.61
   4  -2  18   45.96    4.38
  -4  -2 -19    2.35    1.10
  -4   2 -20   10.09    1.24
  -4  -2 -20    9.13    1.20
   4  -2  20    8.93    1.25
   4   2  20    8.69    1.19
  -4  -2 -20    9.58    1.43
  -4   2 -21    2.25    0.74
  -4  -2 -21    1.98    0.69
   4  -2  21    1.08    0.70
   4   2  21    1.26    0.70
  -4  -2 -21    1.77    0.90
  -4   2 -22   22.01    1.49
  -4  -2 -22   19.92    1.45
   4   2  22   21.35    1.53
   4  -2  22   18.90    1.50
  -4   2 -23    4.24    0.68
   4  -2  23    5.10    0.77
   4   2  23    4.12    0.73
  -4  -2 -23    4.90    0.67
  -4   2 -23    5.39    0.71
   4   2  24   11.73    0.84
   4  -2  24   13.42    0.89
  -4   2 -24   12.17    0.81
  -4  -2 -24   11.08    0.79
   4   3 -27    0.42    0.40
   4  -3 -27    0.95    0.45
   4   3 -27    0.21    0.48
   4  -3 -26    3.43    0.58
   4   3 -26    5.02    0.87
   4   3 -26    6.00    0.75
   4  -3 -26    5.23    0.77
   4  -3 -25   16.94    1.27
   4   3 -25   15.54    1.44
   4   3 -25   19.41    1.38
   4  -3 -25   21.36    1.48
   4  -3 -24    0.43    0.68
   4   3 -24   -0.80    0.87
   4   3 -24    0.67    0.73
   4  -3 -24    0.39    0.75
   4   3 -23   49.69    2.77
   4  -3 -23   56.39    2.79
   4   3 -23   51.60    3.02
   4   3 -23   54.41    2.74
   4  -3 -23   52.83    2.76
   4  -3 -23   49.59    2.79
   4  -3 -22    0.34    0.96
   4   3 -22    1.30    0.81
   4  -3 -22   -0.08    0.86
   4   3 -22   -0.19    0.93
   4   3 -22    1.70    1.07
   4  -3 -22    0.73    0.72
   4   3 -21   23.21    1.91
   4  -3 -21   24.20    1.96
   4  -3 -21   22.48    2.75
   4   3 -21   22.37    2.70
   4  -3 -21   20.82    2.02
  -4   3  21   21.89    3.15
   4   3 -20   60.15    3.47
   4  -3 -20   61.13    3.33
   4   3 -20   65.35    3.55
  -4   3  20   59.71    5.29
   4  -3 -20   54.45    4.45
   4   3 -20   59.91    4.57
   4   3 -19   15.94    1.65
   4  -3 -19   19.36    1.78
   4  -3 -19   16.03    1.84
   4  -3 -19   16.79    2.14
   4   3 -19   16.10    1.86
   4  -3 -19   15.33    2.34
   4   3 -19   16.99    1.88
   4  -3 -19   16.50    2.51
   4   3 -19   18.06    2.58
   4   3 -18  204.58    7.35
   4  -3 -18  211.38    7.45
   4  -3 -18  214.22    7.78
   4  -3 -18  207.81    7.82
   4   3 -18  195.87    7.68
   4  -3 -18  183.94    9.08
   4   3 -18  229.91    8.09
   4   3 -18  187.51    9.16
   4  -3 -18  195.34    9.40
   4   3 -17   34.41    2.30
   4  -3 -17   30.81    2.28
   4  -3 -17   34.61    2.53
   4   3 -17   29.91    2.96
   4  -3 -17   26.25    3.01
   4  -3 -17   35.20    2.66
   4   3 -17   32.39    2.48
   4   3 -17   37.57    2.74
   4  -3 -17   34.52    3.42
   4   3 -17   34.30    3.35
   4   3 -16  380.15   11.97
   4   3 -16  332.71   11.00
   4  -3 -16  342.47   11.12
   4   3 -16  333.16   11.96
   4  -3 -16  310.41   12.83
   4   3 -16  347.37   13.30
   4  -3 -16  363.05   13.58
   4  -3 -16  346.79   11.55
   4  -3 -16  329.60   11.83
   4  -3 -16  350.71   11.58
   4   3 -16  350.78   11.52
   4   3 -15   87.01    4.31
   4   3 -15   80.11    3.75
   4  -3 -15   89.94    3.89
   4   3 -15   79.45    4.45
   4   3 -15   86.62    4.13
   4   3 -15   78.67    4.35
   4   3 -15   84.83    5.24
   4  -3 -15   84.75    5.29
   4  -3 -15   76.77    4.47
   4  -3 -15   85.05    4.21
   4  -3 -15   83.56    4.11
   4   3 -14  285.14    9.42
   4   3 -14  251.31    8.51
   4  -3 -14  257.76    8.60
   4   3 -14  251.04    9.37
   4   3 -14  237.58   10.55
   4   3 -14  257.07    8.93
   4   3 -14  247.80    9.11
   4   3 -14  257.22   10.51
   4  -3 -14  252.01   10.50
   4  -3 -14  259.03    9.43
   4  -3 -14  251.84    9.00
   4  -3 -14  260.95    9.02
   4   3 -13   73.65    3.79
   4   3 -13   65.58    3.15
   4  -3 -13   66.29    3.17
   4   3 -13   61.73    3.71
   4   3 -13   62.79    4.52
   4   3 -13   66.34    3.38
   4   3 -13   63.58    3.64
   4   3 -13   68.49    4.44
   4  -3 -13   68.86    4.51
   4  -3 -13   65.23    3.89
   4  -3 -13   66.52    3.58
   4  -3 -13   65.34    3.47
   4   3 -12  345.07   10.81
   4   3 -12  297.95    9.84
   4  -3 -12  313.67    9.95
   4   3 -12  299.80   10.62
   4   3 -12  278.43   11.88
   4   3 -12  318.97   10.29
   4   3 -12  304.80   10.33
   4   3 -12  305.72   11.70
   4  -3 -12  323.90   11.98
   4  -3 -12  307.72   10.82
   4  -3 -12  312.34   10.44
   4  -3 -12  325.75   10.48
   4   3 -11   36.67    3.27
   4   3 -11   32.94    2.36
   4  -3 -11   31.86    2.90
   4   3 -11   35.72    2.95
   4  -3 -11   31.02    2.57
   4   3 -11   39.74    2.56
   4   3 -11   33.90    2.21
   4   3 -11   31.75    2.60
   4  -3 -11   32.68    2.31
   4  -3 -11   31.13    2.30
   4   3 -11   33.30    2.04
   4  -3 -11   32.67    2.03
   4   3 -10  229.60    7.69
   4   3 -10  207.64    7.27
   4   3 -10  213.89    8.56
   4  -3 -10  211.36    8.59
   4   3 -10  199.99    6.84
   4  -3 -10  207.73    6.94
  -4  -3  10  185.25    7.96
   4   3 -10  212.54    7.21
   4   3 -10  210.30    9.04
   4  -3 -10  214.80    7.47
   4  -3 -10  198.51    7.24
   4  -3 -10  205.39    7.78
   4   3 -10  184.26    7.42
   4   3  -9   16.45    1.62
   4   3  -9   14.74    1.52
   4   3  -9   15.52    1.36
   4  -3  -9   15.09    1.36
  -4  -3   9   15.85    1.76
  -4   3   9   16.46    2.26
   4  -3  -9   15.03    1.84
   4   3  -9   15.04    1.46
   4   3  -9   13.48    1.73
   4  -3  -9   14.50    1.47
   4   3  -9   18.29    2.28
   4   3  -9   15.40    1.95
   4  -3  -9   18.85    2.14
   4   3  -8  109.71    5.95
   4  -3  -8  114.35    4.57
   4   3  -8  105.52    4.36
   4   3  -8  129.37    4.79
   4   3  -8  113.33    4.20
   4   3  -8   97.26    4.54
   4   3  -8  110.87    4.44
   4   3  -8  108.68    4.16
   4  -3  -8  116.29    4.30
   4  -3  -8  112.79    5.04
   4  -3  -8  113.42    5.57
   4  -3  -7  146.44    5.89
   4   3  -7  150.74    5.40
   4  -3  -7  142.54    6.35
   4   3  -7  137.45    4.94
   4  -3  -7  147.84    5.05
   4   3  -7  143.78    5.27
   4   3  -7  146.70    6.99
   4  -3  -7  144.02    5.37
   4   3  -7  141.15    4.97
   4   3  -6  355.24   11.42
   4  -3  -6  363.54   11.43
   4  -3  -6  374.42   12.30
   4   3  -6  400.53   11.70
   4  -3  -6  370.17   11.72
   4  -3  -6  404.06   13.06
   4   3  -6  367.73   11.27
   4  -3  -6  395.99   11.41
   4   3  -6  390.62   11.67
   4   3  -6  363.39   11.29
   4  -3  -5  377.48   11.80
   4   3  -5  368.07   11.76
   4   3  -5  393.31   11.65
   4  -3  -5  404.47   11.73
   4   3  -5  378.06   11.67
   4   3  -5  408.26   11.95
   4   3  -5  402.70   12.01
   4  -3  -5  397.08   12.13
   4   3  -4    3.82    0.79
   4  -3  -4    4.65    1.23
   4   3  -3  105.72    4.03
  -4  -3   3   96.24    4.93
   4   3  -3  101.70    5.15
   4  -3  -3   98.51    5.15
   4   3  -2  102.09    3.90
  -4  -3   2  102.77    5.13
   4   3  -2  108.94    5.35
   4  -3  -2  107.79    5.40
   4   3  -1   46.55    2.27
   4   3  -1   48.25    3.36
   4  -3  -1   50.27    3.46
  -4  -3   1   45.86    3.24
  -4  -3   0  449.44   15.35
   4   3   0  448.40   14.09
   4   3   0  448.99   15.25
   4  -3   0  486.89   15.60
   4   3   0  460.27   13.55
  -4  -3  -1   50.94    3.56
   4   3   1   47.40    2.34
   4  -3   1   48.59    2.41
   4   3   1   43.07    2.26
   4   3   1   49.55    2.75
   4   3   2  171.57    5.86
   4   3   2  170.78    5.85
   4  -3   2  171.14    5.93
   4   3   2  165.57    6.33
   4  -3   3  136.42    6.90
   4   3   3  129.64    4.76
   4   3   3  123.68    4.69
   4  -3   3  129.60    4.80
   4   3   3  126.06    5.23
   4   3   4  632.44   18.81
   4  -3   4  650.99   18.91
  -4  -3  -4  675.18   21.47
   4  -3   4  670.88   21.93
   4   3   4  637.79   19.48
   4   3   5   98.41    4.15
   4  -3   5  108.19    4.30
   4  -3   5  105.43    6.24
   4   3   5  111.10    4.82
   4  -3   6  636.76   19.18
   4   3   6  655.73   19.15
   4   3   6  636.26   19.88
  -4  -3  -6  687.39   22.19
  -4  -3  -6  658.91   19.35
   4  -3   6  687.59   22.59
   4   3   7    1.78    1.06
   4   3   7    1.29    0.71
   4  -3   7    2.05    0.79
  -4  -3  -7    1.47    0.85
  -4  -3  -7    1.37    1.23
   4  -3   7    3.46    1.30
   4  -3   7    2.47    1.30
   4  -3   8  502.63   18.74
   4  -3   8  536.33   19.50
   4  -3   8  535.04   16.02
   4   3   8  527.17   15.93
  -4  -3  -8  528.49   16.26
   4   3   8  503.74   16.68
   4   3   9    9.61    1.55
   4  -3   9   11.12    2.18
  -4  -3  -9   12.87    2.52
  -4  -3  -9   12.54    1.56
   4  -3   9   12.61    2.56
   4   3  10  247.17    9.38
   4  -3  10  237.31   11.65
  -4  -3 -10  256.99    9.02
   4  -3  10  235.91   11.01
   4   3  11   73.92    4.18
   4  -3  11   71.46    5.82
   4  -3  11   66.07    5.30
  -4  -3 -11   76.84    4.00
  -4  -3 -12   13.30    1.66
   4  -3  12   10.48    2.15
   4   3  12    9.83    1.69
   4  -3  12   11.30    2.53
   4   3  13   58.91    3.74
   4  -3  13   63.17    5.55
   4  -3  13   53.89    4.79
   4  -3  14    5.40    1.89
   4   3  14    7.86    1.59
   4  -3  14    5.62    2.13
  -4  -3 -15  208.47    8.18
   4   3  15  204.43    8.11
   4  -3  15  193.48   10.14
   4  -3  15  210.06   11.01
   4   3  16    0.61    0.97
   4  -3  16    0.33    1.40
  -4  -3 -16    2.37    1.19
   4  -3  16    1.14    1.22
   4  -3  17  284.77   13.17
   4  -3  17  271.03   12.45
  -4  -3 -18   14.85    1.82
   4  -3  18   14.70    1.56
   4   3  18   14.08    1.55
   4  -3  19  246.86    8.40
   4   3  19  242.19    8.33
  -4  -3 -19  238.37    8.73
  -4   3 -19  240.36    8.23
  -4  -3 -19  246.91    8.31
   4   3  20    6.83    1.07
   4  -3  20    6.69    1.09
  -4   3 -20    6.27    0.96
  -4  -3 -20    5.69    0.96
  -4  -3 -20    5.86    1.19
   4  -3  21  172.73    5.85
   4   3  21  162.06    5.72
  -4   3 -21  150.45    5.65
  -4   3 -21  168.18    5.70
  -4  -3 -21  166.93    5.68
  -4  -3 -21  162.27    6.07
   4   3  22   10.76    1.01
   4  -3  22   12.00    1.07
  -4   3 -22    9.66    1.01
  -4   3 -22   10.75    1.03
  -4   3 -22   11.28    1.00
  -4  -3 -22   10.86    0.97
  -4  -3 -22   14.05    1.30
  -4   3 -23   74.22    2.65
  -4  -3 -23   71.45    2.63
  -4   3 -23   65.96    2.58
   4   3  23   75.40    2.71
   4  -3  23   71.92    2.70
  -4   3 -24    7.80    0.71
   4   4 -27   24.51    1.34
   4   4 -26   -0.05    0.57
   4   4 -25   66.78    2.54
   4  -4 -25   69.67    2.65
   4   4 -25   60.19    2.90
   4  -4 -25   60.50    2.56
   4  -4 -24    0.39    0.62
   4   4 -24    1.06    0.64
   4  -4 -24    0.98    0.70
   4   4 -24    0.58    0.78
   4  -4 -23  106.37    4.10
   4  -4 -23   88.63    3.90
   4   4 -23   91.26    4.26
   4   4 -23  106.65    3.97
   4  -4 -23  108.28    4.03
   4  -4 -22    2.69    1.05
   4  -4 -22    1.46    0.84
   4   4 -22    1.54    0.97
   4   4 -22    3.37    0.86
   4  -4 -22    2.20    0.88
   4  -4 -21  108.75    4.48
   4   4 -21   93.84    4.49
   4   4 -21  103.12    4.19
   4  -4 -21  102.94    4.24
   4  -4 -21   93.76    4.32
   4   4 -20    7.07    1.20
   4  -4 -20    8.19    1.25
   4   4 -20    8.41    1.80
   4  -4 -20    6.01    1.54
   4  -4 -19  149.61    6.12
   4   4 -19  161.07    6.48
   4   4 -19  163.15    6.31
   4  -4 -19  151.34    6.20
   4  -4 -19  154.23    7.71
   4   4 -19  147.65    7.55
   4  -4 -19  143.94    7.38
   4   4 -18    1.27    1.02
   4   4 -18    2.46    1.26
   4  -4 -18    1.46    1.24
   4  -4 -18    2.49    1.10
   4  -4 -18    3.09    1.02
   4   4 -18    2.55    1.02
   4  -4 -18    3.39    1.40
   4  -4 -18    1.22    1.19
   4   4 -18    2.02    1.29
   4  -4 -17   76.04    5.06
   4   4 -17   73.22    4.92
   4  -4 -17   74.45    3.94
   4   4 -17   77.93    3.59
   4  -4 -17   78.75    3.64
   4  -4 -17   76.76    3.95
   4   4 -17   71.73    3.89
   4   4 -17   90.26    4.43
   4  -4 -17   63.84    4.59
   4   4 -16    3.41    1.09
   4   4 -16    3.42    1.40
   4  -4 -16    3.66    1.44
   4  -4 -16    5.60    1.25
   4  -4 -16    3.72    1.22
   4   4 -16    3.48    1.45
   4  -4 -16    3.69    0.95
   4   4 -16    3.89    0.97
   4   4 -15   27.50    2.15
   4  -4 -15   27.00    2.25
   4  -4 -15   24.12    2.76
   4   4 -15   26.41    2.85
   4  -4 -15   25.49    2.20
   4   4 -15   25.02    1.88
   4  -4 -15   23.52    1.85
   4   4 -15   27.04    3.12
   4   4 -15   28.10    2.60
   4   4 -14    0.12    1.15
   4  -4 -14    0.81    1.01
   4  -4 -14    0.92    2.12
   4   4 -14    0.56    1.08
   4  -4 -14    1.33    0.91
   4   4 -14    0.58    0.81
   4  -4 -14    0.31    0.95
   4   4 -14    0.38    0.80
   4  -4 -14    0.70    0.75
   4   4 -14    0.92    1.24
   4   4 -13    0.84    1.05
   4  -4 -13    0.30    0.87
   4  -4 -13    0.52    1.70
   4  -4 -13    1.65    1.08
   4   4 -13   -0.36    1.11
   4   4 -13    0.28    0.80
   4  -4 -13    4.78    1.12
   4   4 -13    0.13    1.89
   4   4 -13    0.07    0.76
   4  -4 -13    1.19    0.84
   4   4 -13    1.13    1.22
   4   4 -12    1.04    1.22
   4   4 -12   -0.66    1.30
   4  -4 -12    0.50    0.94
   4   4 -12    2.31    1.76
   4  -4 -12   -0.48    0.93
   4  -4 -12    1.14    1.69
   4   4 -12    0.28    0.71
   4  -4 -12    0.50    0.66
   4   4 -12    0.52    1.02
   4  -4 -12    0.17    0.92
   4   4 -12    0.27    0.76
   4   4 -11   40.64    3.66
   4   4 -11   30.11    2.59
   4  -4 -11   36.74    2.99
   4   4 -11   33.92    2.99
   4  -4 -11   36.90    3.12
   4   4 -11   29.60    2.81
   4   4 -11   36.74    2.16
   4  -4 -11   37.23    2.19
   4   4 -11   38.81    2.41
   4  -4 -11   39.06    2.60
   4   4 -10    2.20    1.60
   4   4 -10    2.39    1.18
   4   4 -10    2.94    1.20
   4  -4 -10    0.79    1.02
   4  -4 -10    1.00    0.88
   4  -4 -10    1.96    1.51
   4   4 -10    1.47    0.81
   4  -4 -10    1.96    0.86
   4   4 -10    0.63    0.90
   4  -4 -10    1.77    1.15
   4  -4 -10    1.45    0.77
   4   4 -10    0.45    0.71
   4  -4  -9  198.38    7.21
   4   4  -9  199.24    6.69
   4  -4  -9  206.64    6.78
   4   4  -9  201.03    9.08
   4   4  -9  204.32    7.42
   4   4  -9  197.48    6.83
   4   4  -9  196.04    7.01
   4  -4  -9  211.56    7.92
   4   4  -9  205.39    8.33
   4  -4  -9  216.23    8.47
   4  -4  -9  203.85    8.88
   4  -4  -8    2.00    1.36
   4  -4  -8    2.01    0.90
   4  -4  -8    2.18    1.18
   4   4  -8    1.45    0.96
   4   4  -8    2.22    1.24
   4  -4  -8    1.99    1.29
   4   4  -8    2.09    0.75
   4   4  -8    2.73    1.17
   4  -4  -8    2.36    1.13
   4   4  -8    1.44    1.28
   4   4  -8    2.59    0.74
   4  -4  -8    2.48    0.81
  -4   4   8    0.87    0.89
   4   4  -8    2.02    0.78
   4  -4  -7  775.39   22.22
   4  -4  -7  702.56   21.32
   4   4  -7  763.28   23.95
   4   4  -7  751.42   21.42
   4  -4  -7  787.98   23.54
   4  -4  -7  722.49   23.58
   4   4  -7  741.98   20.77
   4  -4  -7  748.95   20.83
   4   4  -7  700.30   20.91
   4   4  -7  739.07   21.14
   4  -4  -6   76.20    3.40
   4   4  -6   78.85    5.12
   4   4  -6   77.54    3.42
   4   4  -6   87.45    3.62
   4  -4  -6   93.14    4.41
   4   4  -6   85.15    3.75
   4  -4  -6   80.40    3.76
   4  -4  -6   80.44    5.11
   4  -4  -5  955.11   28.34
   4   4  -5 1063.46   31.44
   4   4  -5 1002.68   28.33
   4   4  -5 1043.20   28.50
   4  -4  -5 1082.70   29.62
   4  -4  -5  998.74   28.26
   4   4  -5  954.53   28.21
   4   4  -5 1019.82   28.52
   4  -4  -5  991.07   28.77
   4  -4  -5 1002.64   31.14
   4  -4  -4  168.40    6.02
   4   4  -4  188.18    8.31
   4   4  -4  159.20    5.80
   4  -4  -4  169.40    5.87
   4   4  -4  174.32    6.02
   4   4  -4  169.26    5.95
   4  -4  -4  165.62    6.26
   4  -4  -4  167.85    7.98
   4   4  -4  186.39    6.11
   4  -4  -4  188.12    7.01
   4   4  -3  997.67   28.00
   4  -4  -3 1071.32   29.24
   4   4  -3  984.51   28.38
   4  -4  -3 1024.62   30.97
   4   4  -3  902.33   29.49
   4  -4  -3  966.98   29.69
   4   4  -3 1025.64   31.07
   4   4  -3  907.49   27.77
   4  -4  -3 1004.87   27.92
   4  -4  -3 1002.16   28.16
   4   4  -3 1056.38   28.14
   4   4  -2   17.41    2.41
   4   4  -2   21.54    1.57
   4   4  -2   20.73    1.75
   4  -4  -2   20.08    2.14
   4  -4  -2   18.24    1.40
   4   4  -2   16.44    2.02
   4  -4  -2   17.18    2.02
   4  -4  -2   19.26    1.54
   4  -4  -2   21.45    2.55
   4   4  -1 1073.36   33.38
   4  -4  -1 1138.96   33.61
   4   4  -1 1102.46   34.61
   4  -4  -1 1178.15   34.88
   4   4  -1 1146.54   31.80
   4  -4  -1 1136.14   32.01
   4   4  -1 1141.82   32.28
   4  -4  -1 1117.04   31.62
   4   4   0    1.47    0.63
   4  -4   0    0.48    0.57
   4   4   0    1.23    0.75
   4   4   0    0.53    0.72
   4   4   0    2.23    1.43
   4  -4   0    0.61    1.12
   4   4   1  305.57    9.49
   4  -4   1  312.71   12.20
  -4  -4  -1  304.33   11.68
   4   4   1  283.27    9.25
   4  -4   1  298.61    9.37
   4   4   1  304.70   10.00
   4   4   2   84.14    3.46
   4  -4   2   84.14    3.50
   4  -4   2   88.44    5.58
  -4  -4  -2   86.83    5.25
   4   4   2   85.92    3.64
   4   4   2   88.64    4.09
   4   4   3  356.01   11.25
   4  -4   3  372.90   11.36
   4  -4   3  394.44   14.63
  -4  -4  -3  391.26   14.12
   4   4   3  366.39   11.46
   4   4   3  368.96   12.04
   4  -4   4   26.07    1.75
   4   4   4   23.78    1.66
  -4  -4  -4   24.00    2.80
   4  -4   4   29.31    3.23
   4   4   4   29.49    2.28
   4  -4   5  228.69    7.67
   4   4   5  223.47    7.59
   4   4   5  223.50    8.33
  -4  -4  -5  242.42   10.35
   4  -4   5  248.95   10.79
   4   4   6    4.86    1.23
   4  -4   6    4.67    0.96
   4   4   6    5.14    0.86
  -4  -4  -6    6.08    1.69
   4  -4   6    4.41    1.81
   4   4   7   11.14    1.58
   4  -4   7   12.81    1.33
   4   4   7   12.17    1.29
  -4  -4  -7   12.63    2.29
  -4  -4  -7    9.97    1.36
   4  -4   7   11.70    2.45
   4   4   8   15.43    1.87
   4   4   8   15.16    1.44
   4  -4   8   15.33    1.47
  -4  -4  -8   14.55    1.65
  -4  -4  -8   16.82    2.56
   4  -4   8   14.21    2.81
   4   4   9    4.04    1.29
   4  -4   9    2.90    0.89
   4   4   9    3.29    0.89
  -4  -4  -9    3.48    1.14
  -4  -4  -9    2.29    1.37
   4  -4   9    3.57    1.74
   4   4  10    4.75    1.41
   4  -4  10    4.02    1.90
   4  -4  10    4.80    0.98
   4   4  10    5.19    1.00
  -4  -4 -10    4.13    1.13
  -4  -4 -10    4.07    1.76
   4   4  11    1.83    1.05
   4  -4  11    0.96    1.41
  -4  -4 -11    1.38    1.74
  -4  -4 -11    1.08    0.96
   4  -4  11    1.39    1.44
   4   4  11    1.19    0.77
   4  -4  11    2.85    0.90
   4  -4  12   28.74    2.12
   4   4  12   29.75    2.15
   4  -4  12   26.91    3.49
   4  -4  12   33.01    4.03
  -4  -4 -12   25.61    2.33
   4   4  12   22.69    2.39
  -4  -4 -12   25.89    4.27
   4   4  13    2.17    1.23
   4  -4  13    3.37    0.99
   4   4  13    3.27    0.91
  -4  -4 -13    3.13    1.13
   4  -4  13    4.02    1.88
   4  -4  13    1.75    1.16
   4  -4  14   81.35    6.44
   4  -4  14   78.75    6.06
   4   4  14   85.42    4.62
   4   4  14   83.50    3.95
   4  -4  14   76.47    3.83
   4   4  15   10.07    1.37
   4  -4  15   13.86    1.50
   4   4  15   11.72    1.80
   4  -4  15   12.05    2.42
   4  -4  16    3.21    1.66
  -4  -4 -17   17.02    2.01
   4   4  17   21.90    2.02
   4   4  17   19.22    1.70
   4  -4  17   18.66    1.71
  -4  -4 -18    0.90    0.98
  -4   4 -18    0.42    0.69
  -4   4 -18    0.15    0.59
  -4  -4 -18    0.54    0.65
   4  -4  18    0.08    0.66
   4   4  18    0.81    0.71
  -4  -4 -19    0.30    0.85
  -4   4 -19    0.37    0.69
  -4   4 -19    0.94    0.56
  -4  -4 -19    0.21    0.54
   4  -4  19    0.29    0.65
   4   4  19    0.22    0.63
  -4  -4 -20    0.26    0.82
  -4   4 -20    0.06    0.66
  -4   4 -20    0.11    0.47
  -4  -4 -20    0.75    0.51
   4  -4  20    0.25    0.56
   4   4  20   -0.06    0.56
  -4  -4 -21    0.07    0.68
  -4   4 -21    0.05    0.51
  -4   4 -21    0.32    0.42
  -4  -4 -21    0.46    0.45
   4   4  21    0.58    0.52
   4  -4  21   -0.10    0.51
  -4  -4 -22    0.26    0.32
  -4   4 -22    1.06    0.36
   4  -4  22    0.92    0.48
  -4   4 -22    0.42    0.39
   4  -4  22    0.78    0.37
   4   4  22    0.89    0.39
  -4  -4 -22    0.64    0.59
  -4   4 -22    0.95    0.52
  -4   4 -23    8.76    0.85
   4   5 -26    4.33    0.61
   4  -5 -25   11.82    0.86
   4   5 -25   13.80    1.18
   4  -5 -24    4.00    0.70
   4   5 -24    4.54    0.90
   4   5 -24    3.89    0.64
   4  -5 -23   17.22    1.35
   4   5 -23   18.59    1.20
   4   5 -23   13.96    1.21
   4   5 -23   15.79    1.51
   4   5 -22    1.22    0.67
   4   5 -22   -0.41    0.80
   4   5 -22    1.06    0.63
   4  -5 -22   -0.41    0.81
   4  -5 -22    0.84    0.69
   4   5 -21   37.74    2.57
   4  -5 -21   39.38    2.40
   4  -5 -20    2.16    0.90
   4   5 -20    2.39    0.84
   4   5 -20    1.61    1.03
   4  -5 -19   70.56    3.70
   4  -5 -19   65.76    3.59
   4   5 -18    2.94    1.10
   4  -5 -18    3.07    1.25
   4  -5 -17   52.08    3.10
   4   5 -17   56.45    2.84
   4  -5 -17   47.49    2.97
   4   5 -17   51.22    3.06
   4   5 -17   54.33    4.09
   4   5 -17   50.78    4.46
   4  -5 -17   41.01    3.51
   4   5 -16   40.60    3.54
   4   5 -16   41.95    2.76
   4   5 -16   44.40    3.23
   4   5 -16   42.80    2.52
   4  -5 -16   43.32    2.78
   4   5 -16   44.05    4.08
   4  -5 -16   39.25    2.76
   4   5 -15  105.28    6.03
   4   5 -15  109.82    4.48
   4   5 -15  102.68    4.75
   4   5 -15  102.16    6.67
   4  -5 -15  110.40    4.83
   4   5 -15  110.12    5.34
   4  -5 -15  110.39    4.96
   4   5 -14  123.96    6.40
   4   5 -14  116.48    4.66
   4   5 -14  108.87    4.91
   4   5 -14  112.75    6.89
   4  -5 -14  111.64    4.97
   4   5 -14  114.39    5.55
   4  -5 -14  118.42    5.21
   4  -5 -13   81.93    4.04
   4  -5 -13   72.88    4.68
   4   5 -13   72.96    3.74
   4   5 -13   78.37    3.48
   4   5 -13   71.80    4.24
   4   5 -13   71.67    5.33
   4  -5 -13   73.67    3.80
   4   5 -13   79.23    4.92
   4  -5 -12  214.64    8.69
   4   5 -12  196.54    7.48
   4   5 -12  217.08    7.22
   4   5 -12  199.90    8.11
   4   5 -12  218.30   10.08
   4   5 -12  217.08    9.08
   4  -5 -12  206.65    7.64
   4  -5 -11  115.73    6.71
   4  -5 -11  111.29    5.60
   4   5 -11  100.15    4.53
   4   5 -11  109.98    4.31
   4   5 -11  101.63    5.06
   4   5 -11  113.11    6.64
   4   5 -11  110.89    5.80
   4  -5 -11  106.05    4.73
   4  -5 -10   92.84    4.25
   4   5 -10   93.49    3.80
   4   5 -10   90.80    4.01
   4   5 -10  107.44    5.40
   4   5 -10   87.24    4.03
   4   5 -10   87.50    4.52
   4   5 -10   82.27    5.69
   4  -5 -10   92.02    5.05
   4  -5 -10   91.80    5.85
   4  -5  -9   77.35    3.93
   4   5  -9   81.44    3.43
   4   5  -9   79.65    4.14
   4   5  -9   81.08    3.69
   4   5  -9   82.96    4.73
   4  -5  -9   89.37    4.81
   4   5  -9   87.62    5.65
   4  -5  -9   80.22    5.35
   4   5  -9   74.54    3.63
   4  -5  -8  164.96    6.13
   4   5  -8  187.31    8.69
   4   5  -8  169.71    6.61
   4   5  -8  173.94    6.18
   4  -5  -8  168.54    6.50
   4   5  -8  156.88    5.91
   4  -5  -8  187.12    7.47
   4  -5  -8  190.45    8.70
   4   5  -8  163.43    6.15
   4  -5  -8  159.01    8.33
   4  -5  -7   50.05    2.67
   4  -5  -7   56.02    3.70
   4   5  -7   49.57    2.67
   4  -5  -7   46.12    2.84
   4   5  -7   48.79    2.55
   4   5  -7   52.68    4.24
   4  -5  -7   53.38    4.20
   4   5  -7   46.78    2.60
   4  -5  -7   45.81    4.04
   4  -5  -6   22.35    1.72
   4   5  -6   25.30    2.95
   4  -5  -6   26.70    2.91
   4  -5  -6   28.28    2.63
   4  -5  -6   21.95    2.81
   4  -5  -6   23.21    1.96
   4   5  -6   23.46    1.74
   4   5  -6   22.96    1.71
   4   5  -6   21.73    1.61
   4   5  -5  137.96    5.25
   4  -5  -5  157.69    6.45
   4  -5  -5  126.18    5.22
   4   5  -5  156.29    7.71
   4   5  -5  143.46    5.22
   4  -5  -5  136.00    5.58
   4  -5  -5  141.74    7.48
   4   5  -4   91.91    3.94
   4  -5  -4  110.66    5.13
   4  -5  -4   94.97    4.10
   4   5  -4   95.32    5.92
   4   5  -4   92.23    3.89
   4  -5  -4   93.68    5.86
   4  -5  -4   94.51    4.28
   4  -5  -3  454.55   13.98
   4   5  -3  394.31   12.61
   4  -5  -3  408.58   13.05
   4  -5  -3  406.56   12.83
   4   5  -3  411.66   15.43
   4  -5  -3  406.98   15.60
   4   5  -2  132.29    5.30
   4  -5  -2  149.03    6.09
   4  -5  -2  131.94    7.13
   4   5  -2  124.95    6.99
   4  -5  -2  126.59    5.16
   4   5  -2  126.81    4.98
  -4  -5   2  126.08    6.72
   4   5  -1  478.64   14.73
   4  -5  -1  507.16   15.44
   4  -5  -1  452.03   17.16
   4   5  -1  468.38   17.23
   4  -5  -1  479.17   14.61
   4   5  -1  450.73   14.24
  -4  -5   1  451.16   16.68
   4   5   0  369.42   11.67
   4  -5   0  384.36   12.20
   4  -5   0  349.38   14.04
   4   5   0  337.10   13.95
   4  -5   0  347.54   11.48
   4   5   0  346.69   11.15
  -4  -5   0  335.33   13.48
   4  -5   1  240.94   10.87
  -4  -5  -1  250.48   10.53
   4  -5   1  256.84    8.94
   4   5   1  223.97    8.01
   4  -5   1  234.19    8.42
   4   5   1  253.38    8.62
  -4  -5  -2  526.37   18.66
   4  -5   2  521.52   19.18
   4  -5   2  561.82   16.65
   4   5   2  491.75   15.75
   4   5   2  539.37   16.43
   4  -5   3  192.45    7.95
  -4  -5  -3  180.37    8.83
   4  -5   3  173.00    6.16
   4  -5   3  172.95    9.05
   4  -5   3  197.12    7.10
   4   5   3  170.94    6.47
   4   5   3  183.77    7.04
   4  -5   4  254.18    8.54
  -4  -5  -4  267.55   11.63
   4  -5   4  267.80   11.97
   4   5   4  291.41    9.67
   4  -5   5   35.50    2.12
  -4  -5  -5   41.75    3.97
   4  -5   5   40.61    4.13
   4   5   5   40.50    2.80
   4  -5   6  147.24    5.40
  -4  -5  -6  157.11    8.33
   4  -5   6  149.36    8.50
   4   5   6  136.82    6.16
   4  -5   7    0.08    0.59
   4  -5   7    0.30    1.45
   4   5   7    0.25    0.94
  -4  -5  -7   -0.27    1.30
   4  -5   8   23.45    1.76
   4  -5   8   20.11    3.18
   4   5   8   22.70    2.30
  -4  -5  -8   24.32    3.37
  -4  -5  -8   26.27    2.21
   4  -5   9   47.92    2.63
   4   5   9   47.19    3.34
   4  -5   9   46.69    4.78
  -4  -5  -9   46.27    3.04
  -4  -5  -9   46.72    4.65
  -4  -5 -10   44.80    3.04
   4  -5  10   43.94    2.58
   4   5  10   45.91    3.30
   4  -5  10   47.96    4.79
  -4  -5 -10   49.61    4.92
  -4  -5 -11  163.17    6.73
   4   5  11  158.47    7.00
   4  -5  11  152.01    5.93
  -4  -5 -11  175.22    9.90
   4  -5  11  166.56    9.68
   4  -5  12    4.83    2.01
  -4  -5 -12    3.04    1.87
  -4  -5 -12    3.58    1.29
   4   5  12    6.04    1.52
   4  -5  12    3.41    0.87
  -4   5 -12    2.74    0.93
   4   5  13  113.50    5.62
  -4   5 -13   99.51    4.63
   4  -5  13  110.79    4.66
   4  -5  13  115.79    7.92
  -4  -5 -13  122.61    5.49
   4   5  14   53.20    3.60
  -4  -5 -14   52.02    3.37
   4  -5  14   55.31    5.34
   4  -5  15   91.16    6.78
   4  -5  15   93.47    4.04
  -4   5 -15   88.21    4.10
   4  -5  16   23.86    1.78
  -4   5 -16   23.63    1.86
  -4   5 -16   24.01    1.76
  -4  -5 -17  115.87    5.15
   4   5  17  111.12    4.96
   4  -5  17  106.79    4.29
  -4   5 -17  108.10    4.45
  -4   5 -17  102.21    4.19
  -4  -5 -18   62.58    3.40
   4   5  18   62.91    3.20
  -4   5 -18   58.60    2.65
  -4   5 -18   55.94    2.81
   4  -5  18   53.93    2.65
  -4   5 -19  170.61    5.99
   4  -5  19  180.28    5.85
  -4   5 -19  170.32    5.74
  -4  -5 -19  191.63    6.72
  -4   5 -20   62.08    2.53
   4  -5  20   62.66    2.85
  -4   5 -20   51.30    2.18
   4  -5  20   54.67    2.27
  -4   5 -21   81.92    2.96
  -4  -5 -21  102.05    3.70
  -4   5 -21  107.33    3.64
  -4  -5 -22   33.98    1.72
  -4   5 -22   33.97    1.66
   4   6 -25    3.75    0.58
   4   6 -24    2.83    0.68
   4  -6 -24    3.35    0.54
   4   6 -24    2.71    0.53
   4   6 -23    0.63    0.63
   4  -6 -23    0.24    0.53
   4   6 -23    0.87    0.54
   4  -6 -22   11.25    1.12
   4   6 -22   12.17    1.14
   4   6 -22   10.05    1.19
   4   6 -21    0.23    0.69
   4   6 -21    0.26    0.62
   4  -6 -21    0.27    0.66
   4   6 -20    0.42    0.76
   4   6 -20    1.60    0.76
   4  -6 -20    1.89    0.83
   4   6 -19    0.90    0.82
   4  -6 -19    0.55    0.78
   4   6 -19    0.16    0.78
   4   6 -18    0.19    0.80
   4   6 -18   -0.09    0.77
   4  -6 -18   -0.15    1.10
   4  -6 -18    0.62    0.82
   4   6 -17    4.72    1.71
   4  -6 -17    2.75    1.15
   4  -6 -16   27.76    2.19
   4   6 -16   27.57    2.23
   4   6 -16   28.28    3.45
   4  -6 -16   30.91    2.35
   4   6 -16   31.26    2.24
   4   6 -15    1.87    0.93
   4   6 -15    1.04    0.86
   4   6 -15    1.83    1.53
   4  -6 -15    1.68    0.99
   4  -6 -15    1.53    0.99
   4   6 -14    4.51    1.15
   4   6 -14    4.87    1.15
   4   6 -14    6.07    1.86
   4  -6 -14    3.80    1.19
   4  -6 -14    4.35    1.14
   4   6 -13    0.19    0.81
   4   6 -13    1.24    0.98
   4   6 -13    0.26    0.73
   4   6 -13    2.12    1.37
   4  -6 -13   -0.67    1.15
   4  -6 -13    0.57    0.88
   4   6 -12    4.05    1.05
   4   6 -12    2.91    0.85
   4   6 -12    1.85    1.42
   4  -6 -12    3.08    1.05
   4   6 -12    2.81    0.97
   4   6 -11    9.28    1.37
   4   6 -11   10.11    1.41
   4   6 -11   12.04    1.35
   4   6 -11   11.22    2.32
   4  -6 -11   11.40    2.37
   4  -6 -11   13.95    1.60
   4  -6 -11   15.14    2.90
   4   6 -10   21.86    1.85
   4   6 -10   24.48    1.98
   4   6 -10   23.20    1.85
   4  -6 -10   29.21    3.41
   4  -6 -10   23.72    1.97
   4  -6 -10   25.21    2.10
   4  -6 -10   25.22    3.26
   4   6 -10   18.79    2.86
   4   6  -9    5.57    1.68
   4  -6  -9    4.67    1.74
   4   6  -9    3.57    1.02
   4  -6  -9    3.92    1.09
   4  -6  -9    6.63    2.53
   4   6  -9    5.65    1.03
   4   6  -9    5.25    1.01
   4  -6  -9    7.15    1.15
   4   6  -8   57.52    4.75
   4  -6  -8   58.47    4.72
   4   6  -8   53.20    3.00
   4   6  -8   51.29    2.85
   4  -6  -8   55.51    3.29
   4  -6  -8   61.40    4.22
   4  -6  -8   58.12    3.11
   4   6  -8   56.64    2.97
   4  -6  -7    5.84    1.26
   4   6  -7    2.58    0.95
   4  -6  -7    3.34    1.53
   4   6  -7    4.11    0.94
   4   6  -7    4.38    0.99
   4  -6  -7    4.36    2.12
   4   6  -7    3.94    1.56
   4  -6  -7    1.74    1.45
   4  -6  -7    4.32    1.04
   4  -6  -6    6.35    1.10
   4  -6  -6   10.72    2.15
   4   6  -6    8.73    1.16
   4  -6  -6    7.96    1.35
   4   6  -6    7.85    1.21
   4   6  -6    9.53    1.97
   4  -6  -6    9.63    2.37
   4  -6  -6    6.81    1.94
   4   6  -5   10.99    1.35
   4   6  -5   11.59    1.28
   4  -6  -5   12.97    2.37
   4  -6  -5   11.12    2.23
   4   6  -5   12.87    2.35
   4  -6  -5   11.02    1.48
   4  -6  -5   10.48    1.33
   4  -6  -4    7.60    1.23
   4  -6  -4    7.67    2.06
   4  -6  -4   10.16    2.15
   4   6  -4    9.20    2.19
   4  -6  -4    8.17    1.31
   4   6  -4    9.57    1.26
   4  -6  -3   26.44    2.76
   4  -6  -3   18.80    2.85
   4  -6  -3   24.57    1.97
   4   6  -3   21.82    2.94
   4   6  -3   24.24    1.86
   4  -6  -3   22.25    2.04
  -4  -6   2   26.41    3.09
   4   6  -2   21.87    1.95
   4  -6  -2   27.49    2.78
   4  -6  -2   29.44    3.54
   4  -6  -2   26.23    2.06
   4   6  -2   23.25    3.09
   4   6  -2   24.93    1.93
   4  -6  -2   25.18    2.15
  -4  -6   1   37.26    3.67
   4   6  -1   38.20    2.55
   4  -6  -1   38.93    3.15
   4  -6  -1   33.74    3.78
   4  -6  -1   33.54    2.43
   4   6  -1   35.19    3.76
   4   6  -1   28.98    2.14
   4  -6  -1   34.85    2.48
   4   6   0   28.12    2.08
   4   6   0   34.34    2.42
   4   6   0   28.82    3.45
   4  -6   0   32.81    2.43
   4  -6   0   33.02    2.87
  -4  -6   0   34.06    3.53
   4  -6   0   26.70    3.42
   4  -6   1   26.12    3.35
   4  -6   1   28.57    2.57
   4  -6   1   25.95    2.19
   4   6   1   28.65    2.26
   4   6   1   23.25    1.92
  -4  -6  -1   28.33    3.24
   4  -6   2    3.58    1.41
  -4  -6  -2    3.99    1.56
   4  -6   2    3.84    1.19
   4   6   2    3.61    1.08
   4   6   2    3.71    1.01
   4  -6   2    3.11    1.56
   4  -6   3  126.21    5.64
   4   6   3  131.48    5.76
   4   6   3  127.15    5.20
   4  -6   3  133.06    8.00
  -4  -6  -3  134.00    7.63
   4  -6   4  170.94    6.83
   4   6   4  157.91    6.65
  -4  -6  -4  152.20    8.55
   4  -6   4  162.78    9.13
   4   6   5  336.25   11.63
  -4  -6  -5  330.29   14.10
   4  -6   5  329.48   14.61
   4   6   6   72.34    4.20
  -4  -6  -6   85.67    6.06
   4  -6   6   83.09    6.32
   4   6   7  410.25   14.00
  -4  -6  -7  423.20   16.91
   4  -6   7  419.18   17.41
   4   6   8   57.21    3.73
  -4  -6  -8   55.46    5.06
  -4  -6  -8   62.86    3.60
   4  -6   8   52.99    5.29
   4   6   9  369.35   13.05
  -4  -6  -9  371.89   12.65
  -4  -6  -9  379.29   15.87
   4  -6   9  386.62   16.55
   4   6  10  112.68    5.63
   4  -6  10  119.20    8.09
  -4  -6 -10  120.19    5.50
  -4  -6 -10  107.77    7.61
   4   6  11  420.36   14.72
   4  -6  11  436.36   18.31
  -4  -6 -11  429.77   14.40
   4   6  12  128.57    6.20
  -4  -6 -12  138.76    6.13
   4  -6  12  127.26    8.53
  -4  -6 -13  745.28   26.34
   4  -6  13  564.27   23.04
   4  -6  14  141.30    8.65
   4   6  15  175.64    6.95
  -4   6 -15  154.42    5.86
   4   6  16   61.40    3.42
  -4   6 -16   49.13    2.63
  -4  -6 -17   33.13    2.41
   4  -6  17   35.85    2.45
   4   6  17   34.02    2.39
  -4   6 -17   29.80    1.85
  -4  -6 -18   10.61    1.40
   4  -6  18   10.31    1.29
   4   6  18   11.83    1.32
  -4   6 -18   10.60    1.00
   4  -6  19    4.73    0.88
  -4  -6 -19    6.81    1.10
  -4   6 -19    4.79    0.64
  -4   6 -20   11.20    1.14
  -4  -6 -20   10.72    1.11
   4  -6  20    7.62    0.82
  -4  -6 -21    9.50    0.88
  -4   6 -21    8.56    0.85
   4   7 -23    1.14    0.41
   4  -7 -23    0.10    0.35
   4   7 -23    0.11    0.42
   4   7 -22   11.05    0.95
   4   7 -22    9.70    1.00
   4  -7 -22    8.45    0.90
   4   7 -21   11.36    1.16
   4   7 -21   11.34    1.15
   4   7 -20   19.66    1.52
   4   7 -20   16.55    1.49
   4  -7 -19   92.38    3.88
   4   7 -19  102.49    4.29
   4   7 -18    5.79    1.08
   4  -7 -18    7.18    1.16
   4  -7 -17  142.60    5.62
   4   7 -17  142.78    5.75
   4   7 -16    0.81    0.77
   4  -7 -16    1.54    0.97
   4   7 -16    0.72    0.79
   4   7 -16   -0.50    1.44
   4   7 -16    1.75    0.95
   4   7 -15  219.66   10.52
   4  -7 -14   11.43    1.60
   4   7 -14   12.85    1.51
   4   7 -14    9.77    1.38
   4   7 -14   10.44    2.28
   4   7 -14   11.36    1.46
   4   7 -13  221.48    7.96
   4  -7 -13  238.33    8.39
   4   7 -13  202.42    7.74
   4   7 -13  213.28   10.60
   4   7 -13  235.08    8.14
   4   7 -12    1.46    0.84
   4   7 -12    1.91    1.44
   4   7 -12    0.83    0.83
   4  -7 -12    0.53    0.79
   4   7 -12    0.80    0.87
   4  -7 -11  230.40   11.04
   4  -7 -11  220.65    7.93
   4   7 -11  219.59    7.72
   4   7 -11  221.61    7.84
   4   7 -11  205.77   10.35
   4   7 -11  207.24    7.64
   4  -7 -11  201.51    7.61
   4  -7 -10    5.11    1.21
   4   7 -10    5.82    1.10
   4   7 -10    3.86    1.02
   4   7 -10    4.45    1.20
   4   7 -10    7.64    2.09
   4  -7 -10    6.42    2.03
   4  -7 -10    4.26    1.09
   4  -7  -9  235.18   11.09
   4  -7  -9  220.32    7.88
   4   7  -9  207.65    7.72
   4   7  -9  217.91    7.93
   4  -7  -9  217.03    8.03
   4   7  -9  226.46    7.74
   4   7  -9  219.41   10.63
   4   7  -8   13.24    2.55
   4  -7  -8   15.92    2.77
   4   7  -8   14.07    1.59
   4  -7  -8   14.37    1.68
   4  -7  -7   89.66    4.39
   4  -7  -7   89.65    4.59
   4   7  -7  105.11    4.47
   4   7  -7   93.83    6.36
   4  -7  -7  104.74    6.80
   4   7  -6    6.69    1.94
   4   7  -6    3.57    1.08
   4  -7  -6    4.84    1.25
   4  -7  -6    2.56    1.74
   4  -7  -6    4.99    1.98
   4  -7  -6    3.72    1.06
   4  -7  -6    2.15    2.42
   4  -7  -5  146.50    8.38
   4   7  -5  136.30    7.93
   4  -7  -5  127.05    5.62
   4  -7  -5  135.61    5.94
   4   7  -5  147.41    5.70
   4  -7  -4   43.39    4.45
   4  -7  -4   41.92    2.78
   4   7  -4   45.28    4.35
   4   7  -4   46.68    2.78
   4  -7  -4   48.01    3.04
   4  -7  -4   55.19    4.21
   4  -7  -3    2.88    1.55
   4  -7  -3    2.23    0.98
   4  -7  -3    2.86    1.14
   4   7  -3    2.84    1.00
   4  -7  -3    1.54    2.17
   4   7  -3    0.80    1.41
   4   7  -2   19.22    3.05
   4  -7  -2   22.86    3.35
   4  -7  -2   30.64    3.23
   4  -7  -2   26.08    2.24
  -4  -7   2   27.91    3.29
   4  -7  -2   22.15    2.08
   4   7  -2   21.80    1.93
   4   7  -1   29.18    2.18
   4  -7  -1   35.65    3.22
   4   7  -1   26.50    2.23
   4  -7  -1   27.34    2.35
   4   7  -1   24.97    3.30
  -4  -7   1   24.14    3.29
   4  -7  -1   26.20    3.47
   4  -7  -1   30.36    2.38
   4   7   0   28.25    2.16
   4  -7   0   36.87    3.14
   4   7   0   29.61    2.38
   4  -7   0   29.52    2.42
   4   7   0   29.35    3.60
  -4  -7   0   31.42    3.57
   4  -7   0   29.31    2.47
   4  -7   0   29.68    3.69
   4   7   1   39.71    2.77
   4  -7   1   38.54    3.14
   4  -7   1   34.44    2.71
   4  -7   1   38.52    4.31
  -4  -7  -1   35.68    3.90
   4   7   1   36.20    2.44
   4  -7   1   34.53    2.64
   4  -7   2    6.53    1.40
  -4  -7  -2    8.01    2.13
   4  -7   2    9.42    2.47
   4   7   2    5.67    1.34
   4  -7   2    6.03    1.37
   4   7   2    6.76    1.21
   4   7   3  286.15    9.83
   4   7   3  293.51   10.39
   4  -7   3  285.83   10.49
  -4  -7  -3  294.51   13.08
   4  -7   3  298.93   13.64
   4   7   4   59.86    3.64
   4  -7   4   55.12    3.56
  -4  -7  -4   56.64    4.98
   4  -7   4   57.07    5.42
   4   7   5  265.19    9.85
   4  -7   5  270.91   10.01
  -4  -7  -5  259.42   12.36
   4  -7   5  272.16   13.13
   4   7   6   24.91    2.40
   4  -7   6   21.66    3.60
  -4  -7  -6   22.88    3.31
   4  -7   6   18.56    2.22
   4  -7   7  472.92   15.62
   4   7   7  464.23   15.41
  -4  -7  -7  442.64   18.16
   4  -7   7  466.92   19.12
   4  -7   8    0.30    1.25
   4  -7   8    1.41    1.74
  -4  -7  -8   -0.61    1.72
   4   7   8    0.56    1.09
   4  -7   9  168.58    7.37
   4   7   9  169.43    7.21
  -4  -7  -9  163.32    6.91
  -4  -7  -9  160.41    9.35
   4  -7   9  181.46   10.20
   4  -7  10    9.75    1.74
  -4  -7 -10   10.71    1.67
  -4  -7 -10    9.48    2.35
   4   7  10    9.57    1.68
   4  -7  10   11.57    2.63
   4  -7  11   13.40    2.75
  -4  -7 -11   12.25    2.75
  -4  -7 -12   36.96    4.43
   4  -7  12   35.44    4.27
   4  -7  13    6.53    1.46
  -4  -7 -13    6.04    1.33
   4   7  13    6.13    1.43
  -4  -7 -14   55.28    3.26
   4  -7  14   54.95    3.40
   4   7  14   49.68    3.34
   4   7  15    2.14    1.10
   4  -7  15    2.45    1.06
   4  -7  16   71.91    3.63
   4   7  16   76.27    3.78
   4  -7  17    0.15    0.71
   4   7  17    0.64    0.80
  -4  -7 -17    0.43    0.72
  -4  -7 -18   79.49    3.50
   4  -7  18   72.90    3.22
   4   7  18   83.99    3.38
  -4   7 -19    0.31    0.50
   4  -7  19    0.20    0.42
  -4   7 -19    0.17    0.57
  -4  -7 -19   -0.28    0.55
  -4  -7 -20   47.92    2.13
  -4   7 -20   51.74    2.17
   4   8 -22   54.42    1.99
   4  -8 -22   43.22    1.81
   4   8 -21    5.97    0.76
   4  -8 -21    3.96    0.68
   4   8 -20   53.94    2.34
   4   8 -20   42.08    2.08
   4   8 -19    4.11    0.89
   4   8 -19    3.29    0.73
   4   8 -18   48.11    2.46
   4   8 -18   43.42    2.28
   4  -8 -17   11.55    1.18
   4   8 -17    9.43    1.11
   4   8 -17   13.22    1.40
   4   8 -17   12.25    1.30
   4  -8 -16   30.00    2.03
   4   8 -16   27.90    1.99
   4   8 -16   32.34    2.07
   4   8 -15    9.47    1.30
   4   8 -15    7.62    1.17
   4   8 -15   10.21    1.27
   4  -8 -15    9.22    1.32
   4  -8 -14   10.74    1.45
   4   8 -14   10.30    1.35
   4   8 -14   13.23    1.42
   4   8 -14   14.02    1.56
   4   8 -14   13.18    2.45
   4  -8 -13    0.79    0.80
   4   8 -13    1.86    1.37
   4   8 -13   -0.36    0.86
   4   8 -12   10.93    2.33
   4   8 -11    0.30    0.96
   4   8 -11    1.11    1.22
   4  -8 -11    2.09    1.61
   4  -8 -11    0.85    0.83
   4   8 -10   68.48    5.53
   4  -8 -10   72.17    3.82
   4   8 -10   72.76    3.74
   4  -8 -10   72.85    5.93
   4   8  -9   10.43    1.50
   4   8  -9    9.30    2.29
   4  -8  -9    9.67    2.39
   4  -8  -9    9.63    1.48
   4   8  -8  188.08    9.83
   4   8  -8  192.71    7.17
   4  -8  -8  198.61   10.24
   4  -8  -8  180.43    7.22
   4  -8  -7   10.52    1.57
   4  -8  -7   11.24    1.46
   4   8  -7   13.36    1.71
   4   8  -7   11.30    2.45
   4  -8  -7   11.43    2.71
   4   8  -6  263.59    9.21
   4   8  -6  261.09   12.10
   4  -8  -6  276.89   12.65
   4  -8  -6  255.70    9.34
   4   8  -5   61.59    3.38
   4   8  -5   54.65    4.99
   4  -8  -5   58.77    3.57
   4  -8  -5   63.18    5.42
   4  -8  -5   59.71    3.48
   4  -8  -5   60.78    5.32
   4  -8  -4  409.74   17.04
   4   8  -4  410.75   16.60
   4  -8  -4  405.41   13.65
   4   8  -4  434.34   13.37
   4  -8  -4  397.09   13.45
   4   8  -3   43.08    2.79
   4  -8  -3   49.61    4.79
   4   8  -3   39.99    4.24
   4  -8  -3   44.96    3.06
   4  -8  -3   40.87    2.84
  -4  -8   3   42.44    4.33
   4   8  -2  379.36   12.26
   4  -8  -2  360.43   15.80
   4   8  -2  390.06   15.66
   4  -8  -2  378.92   12.72
   4  -8  -2  370.62   12.54
  -4  -8   2  367.41   15.43
   4   8  -1   37.90    2.59
  -4  -8   1   36.50    4.10
   4  -8  -1   34.21    4.18
   4   8  -1   37.48    4.05
   4  -8  -1   37.99    2.78
   4  -8  -1   39.36    2.86
   4   8   0  257.46    8.94
  -4  -8   0  256.87   11.97
   4   8   0  261.93   11.83
   4  -8   0  254.55    9.39
   4  -8   0  258.86   12.69
   4   8   0  251.35    9.19
   4  -8   0  243.98    9.30
   4   8   1   61.36    3.61
  -4  -8  -1   62.39    5.30
   4  -8   1   62.67    3.72
   4   8   1   63.93    3.43
   4  -8   1   53.19    5.30
   4  -8   1   58.16    3.67
  -4  -8  -2  170.14    9.34
   4  -8   2  164.84    6.87
   4  -8   2  164.90    9.80
   4   8   2  168.37    6.51
   4   8   2  160.83    6.82
   4  -8   2  173.14    7.13
   4  -8   3   56.73    5.65
   4   8   3   66.89    3.90
   4  -8   3   65.99    4.01
   4  -8   3   71.36    3.98
  -4  -8  -3   71.69    5.73
   4  -8   4  154.82    9.42
   4   8   4  160.61    6.71
   4  -8   4  159.31    6.88
   4  -8   4  150.41    6.54
  -4  -8  -4  145.13    8.72
   4  -8   5   60.39    5.74
   4   8   5   66.81    3.98
   4  -8   5   71.74    4.19
   4  -8   5   70.52    3.95
  -4  -8  -5   70.34    5.75
   4  -8   6   11.27    2.76
   4   8   6   19.80    2.20
   4  -8   6   18.62    2.24
   4  -8   6   17.97    2.00
  -4  -8  -6   19.94    3.14
   4  -8   7   69.98    6.15
   4   8   7   81.65    4.40
   4  -8   7   79.79    4.49
   4  -8   7   71.04    3.99
  -4  -8  -7   67.96    5.69
   4  -8   8    0.15    1.18
   4   8   8   -0.68    1.25
  -4  -8  -8   -0.30    1.28
   4  -8   8    1.73    1.57
  -4  -8  -9   11.87    2.46
   4  -8   9   10.53    2.58
   4  -8  10    2.22    1.15
   4  -8  10    2.62    1.53
  -4  -8 -10    3.50    1.18
  -4  -8 -10    2.10    1.48
   4  -8  11    2.37    1.20
  -4  -8 -11    3.05    1.10
   4   8  11    2.59    1.16
   4   8  12   14.89    1.84
   4  -8  12   12.71    1.78
  -4  -8 -12   18.61    1.89
   4  -8  13   12.52    1.64
   4   8  13   13.80    1.69
  -4  -8 -13   14.00    1.63
  -4  -8 -14    7.28    1.20
   4  -8  14    8.10    1.34
   4   8  14    8.01    1.41
   4  -8  15   12.02    1.38
   4   8  15   10.30    1.35
   4  -8  16    3.47    0.79
   4   8  16    3.60    0.87
  -4  -8 -16    3.69    0.95
  -4   8 -17    0.81    0.45
   4   8  17    0.94    0.61
   4  -8  17    1.12    0.54
  -4  -8 -17    1.21    0.61
  -4  -8 -18    5.33    0.78
  -4   8 -18    6.66    0.79
   4   9 -20   21.90    1.24
   4   9 -19    7.82    0.86
   4   9 -18   13.81    1.21
   4   9 -17    4.95    0.90
   4  -9 -16    9.61    0.98
   4   9 -16   12.54    1.29
   4  -9 -15    4.77    0.86
   4   9 -15    7.35    1.16
   4  -9 -14   35.94    2.15
   4  -9 -14   32.70    2.27
   4  -9 -13   49.91    2.81
   4  -9 -13   52.45    2.97
   4  -9 -12   27.45    2.14
   4   9 -12   34.23    2.32
   4  -9 -12   28.14    2.19
   4   9 -11   36.89    2.50
   4  -9 -11   32.97    2.46
   4   9 -10   61.70    5.03
   4   9 -10   65.67    3.41
   4  -9 -10   53.25    3.27
   4  -9 -10   57.13    5.13
   4  -9  -9   30.69    3.69
   4   9  -9   22.94    3.22
   4  -9  -8   35.40    4.04
   4   9  -8   26.77    3.41
   4   9  -7    6.51    2.00
   4  -9  -7    5.68    1.87
   4   9  -6   54.00    4.95
   4  -9  -6   54.77    5.08
   4  -9  -6   54.51    3.35
   4   9  -6   58.54    3.25
   4   9  -5    7.50    1.33
   4   9  -5    4.57    1.76
   4  -9  -5    6.03    1.36
   4  -9  -5    6.65    2.14
  -4  -9   5    3.96    1.74
  -4  -9   4  216.90   10.87
   4  -9  -4  225.40    8.46
   4  -9  -4  226.35   11.17
   4   9  -4  214.58   10.82
   4   9  -4  225.95    8.16
  -4  -9   3   10.97    2.33
   4  -9  -3   11.10    2.55
   4   9  -3    7.62    2.12
   4   9  -3   10.03    1.45
   4  -9  -3    8.61    1.54
   4  -9  -2  148.05    8.95
   4   9  -2  142.52    8.25
   4  -9  -2  146.25    6.21
   4  -9  -2  134.68    6.10
   4   9  -2  148.05    5.92
  -4  -9   2  146.19    8.46
   4  -9  -1   36.87    2.76
   4  -9  -1   32.81    2.69
   4   9  -1   34.90    2.49
  -4  -9   1   35.86    4.02
   4  -9  -1   39.70    4.44
   4  -9   0  146.57    6.44
   4  -9   0  154.00    6.53
   4   9   0  164.79    6.28
  -4  -9   0  162.85    8.95
   4  -9   0  157.79    9.37
   4  -9   1  122.24    8.02
   4  -9   1  109.30    5.30
   4  -9   1  107.75    5.16
   4   9   1  114.67    4.96
  -4  -9  -1  113.44    7.32
   4   9   1  112.61    5.19
  -4  -9  -2   23.00    3.31
   4   9   2   24.52    2.21
   4  -9   2   24.41    3.64
   4  -9   2   22.20    2.24
  -4  -9  -3  223.01   11.08
   4  -9   3  197.98   11.18
   4  -9   3  226.33    8.62
  -4  -9  -4   55.08    4.93
   4  -9   4   42.81    4.76
  -4  -9  -5   69.86    5.64
   4  -9   5   72.48    6.13
  -4  -9  -6    4.56    1.72
   4  -9   6    4.68    2.02
   4  -9   7   26.62    2.45
  -4  -9  -7   26.70    3.39
   4   9   7   26.68    2.40
   4  -9   8   21.94    2.22
  -4  -9  -8   22.90    2.10
   4   9   8   24.35    2.29
   4  -9   9    7.75    1.47
  -4  -9  -9    8.70    1.42
   4   9   9    9.14    1.50
   4  -9  10    5.28    1.21
  -4  -9 -10    7.65    1.32
   4   9  10    9.06    1.49
   4  -9  11    2.79    1.08
   4   9  11    2.86    0.99
  -4  -9 -11    2.85    0.96
  -4  -9 -12   51.51    2.86
   4   9  12   51.51    3.08
   4  -9  12   46.71    2.86
  -4  -9 -13   19.17    1.66
   4  -9  13   15.41    1.56
   4   9  13   18.15    1.74
   4  -9  14   69.13    3.15
   4   9  14   72.49    3.44
   4  -9  15   64.00    2.80
   4   9  15   73.84    3.22
  -4   9 -15   69.95    2.92
  -4   9 -16   63.04    2.67
  -4  -9 -16   70.34    2.94
  -4  -9 -17   52.14    2.16
   4  10 -18    0.07    0.41
   4  10 -17    1.81    0.59
   4  10 -16    6.48    0.92
   4  10 -15    0.36    0.69
   4  10 -14    1.42    0.80
   4 -10 -14    0.12    0.47
   4 -10 -14    0.49    0.56
   4  10 -13    5.08    1.01
   4 -10 -13    3.20    0.74
   4 -10 -13    3.91    0.91
   4  10 -12    0.71    0.79
   4 -10 -12    0.68    0.64
   4 -10 -12    1.02    0.73
   4  10 -11    5.51    1.12
   4 -10 -11    4.80    0.95
   4 -10 -11    5.46    1.11
   4  10 -10    3.13    1.01
   4 -10 -10    3.74    1.05
   4  10  -9   15.01    1.61
   4 -10  -9   11.75    1.51
   4  10  -8   11.85    1.46
   4 -10  -8    9.55    1.40
   4  10  -7   30.04    2.19
   4 -10  -7   24.14    2.11
   4  10  -6   16.56    1.70
   4 -10  -6   11.28    1.56
   4  10  -5   44.13    2.73
   4 -10  -5   43.41    2.91
   4  10  -4    0.28    0.86
   4 -10  -4    0.57    0.87
   4 -10  -3   12.48    1.70
   4  10  -3   15.56    1.68
   4  10  -2    4.93    1.12
   4 -10  -2    5.07    1.26
   4 -10  -1   15.48    1.83
   4  10  -1   14.74    1.63
   4  10   0   36.86    2.47
   4 -10   0   34.56    2.69
   4 -10   1    6.42    1.35
   4  10   1    3.97    1.03
   4 -10   2   74.96    4.11
   4  10   2   76.95    3.92
   4 -10   3    3.21    1.19
   4  10   3    0.75    0.91
   4 -10   4  115.60    5.29
   4  10   4  116.95    5.20
   4 -10   5   29.62    2.42
   4  10   5   32.15    2.45
   4 -10   6  154.83    6.27
   4  10   6  150.07    6.20
   4 -10   7   22.39    2.00
   4  10   7   18.44    1.92
  -4 -10  -7   21.57    1.87
   4 -10   8  190.04    7.41
   4  10   8  202.29    7.56
  -4 -10  -8  211.70    7.37
   4 -10   9   26.54    2.10
  -4 -10  -9   27.99    2.04
   4  10   9   25.83    2.15
   4 -10  10  183.30    6.86
   4  10  10  186.88    7.10
  -4 -10 -11   34.51    2.06
   4  10  11   31.08    2.10
   4 -10  11   27.90    1.92
   4  10  12  162.32    5.77
  -4 -10 -12  163.65    5.57
   4 -10  13   46.63    2.19
   4  10  13   53.75    2.59
   4  10  14   82.74    3.26
   4  11 -15   -0.04    0.47
   4  11 -14  132.17    4.51
   4  11 -13   -0.05    0.60
   4 -11 -13    0.18    0.46
   4 -11 -12   89.08    3.77
   4  11 -12  125.75    4.17
   4  11 -11    0.75    0.77
   4 -11 -11    0.69    0.64
   4 -11 -11    0.26    0.48
   4 -11 -10   86.87    3.60
   4 -11 -10  103.74    4.12
   4  11  -9   -0.07    0.80
   4 -11  -9    0.45    0.78
   4 -11  -9    0.17    0.66
   4  11  -8  142.89    5.18
   4 -11  -8  121.39    5.08
   4  11  -7    0.38    0.77
   4 -11  -7    0.26    0.81
   4  11  -6   62.52    3.07
   4 -11  -6   56.22    3.11
   4  11  -5   11.78    1.36
   4 -11  -5   11.89    1.45
   4 -11  -4    1.62    0.88
   4  11  -4    2.27    0.91
   4 -11  -3    6.93    1.27
   4  11  -3    8.23    1.24
   4 -11  -2    8.85    1.39
   4 -11  -1    6.16    1.28
   4 -11   0   15.35    1.71
   4 -11   1    6.39    1.31
   4  11   2   35.53    2.30
   4 -11   2   44.35    2.77
   4  11   3    9.47    1.25
   4 -11   3   12.82    1.54
   4  11   4   54.75    2.94
   4 -11   4   54.68    3.14
   4 -11   5   18.23    1.76
   4  11   5   20.27    1.71
  -4 -11  -5   18.96    1.69
   4 -11   6   81.30    3.86
   4  11   6   81.74    3.77
  -4 -11  -6   87.54    3.74
   4 -11   7    2.88    0.94
  -4 -11  -7    4.03    0.93
   4  11   7    3.35    0.93
  -4 -11  -8   51.19    2.56
   4 -11   8   45.50    2.54
   4  11   8   45.87    2.54
   4 -11   9   -0.12    0.57
  -4 -11  -9    1.37    0.62
   4  11   9    0.41    0.69
  -4 -11 -10   26.97    1.60
   4 -11  10   23.49    1.50
   4  11  10   24.78    1.68
  -4 -11 -11    2.30    0.58
   4  11  11    1.50    0.63
   4  11  12    4.95    0.68
   4  12 -11   10.12    0.83
   4 -12 -10    1.28    0.48
   4  12 -10    1.53    0.55
   4 -12  -9   26.52    1.59
   4  12  -9   36.57    1.76
   4 -12  -8   11.23    1.09
   4  12  -8   14.52    1.18
   4 -12  -7   61.19    2.49
   4 -12  -7   34.90    1.73
   4 -12  -6   17.54    1.44
   4 -12  -6   13.50    1.08
   4 -12  -5   57.38    2.77
   4 -12  -4   24.44    1.78
   4 -12  -3   73.20    3.32
   4 -12  -2   32.87    2.09
   4 -12  -1   80.48    3.59
   4 -12   0   19.37    1.63
   4 -12   1   87.92    3.77
   4 -12   2   14.79    1.42
  -4 -12  -3   62.02    2.73
   4 -12   3   50.45    2.66
  -4 -12  -4   45.10    2.23
   4 -12   4   40.70    2.23
   4 -12   5    7.02    0.92
  -4 -12  -5    6.28    0.86
  -4 -12  -6   21.77    1.39
   4 -12   6   20.97    1.39
  -4 -12  -7    1.49    0.50
   5   0 -27    0.23    0.43
   5   0 -26   43.99    2.01
   5   0 -26   50.59    2.25
   5   0 -25    0.17    0.70
   5   0 -25    0.52    0.66
   5   0 -25   -0.35    0.59
   5   0 -24   75.99    3.15
   5   0 -24   75.81    3.27
   5   0 -23    0.23    0.87
   5   0 -23    0.07    0.73
   5   0 -23    0.38    0.72
   5   0 -22  109.97    4.46
   5   0 -22  106.89    4.51
   5   0 -22  109.78    4.82
   5   0 -21    0.22    1.31
   5   0 -21    0.56    0.81
   5   0 -21    1.55    1.40
   5   0 -21   -0.18    1.02
   5   0 -21   -0.09    0.78
   5   0 -20  361.84   14.35
   5   0 -19    0.56    1.30
   5   0 -19    0.24    1.40
   5   0 -19   -0.31    1.02
   5   0 -19   -0.10    0.78
   5   0 -19    2.58    1.71
   5   0 -19   -0.29    1.07
   5   0 -18  580.91   17.40
   5   0 -18  555.56   17.67
   5   0 -18  550.69   20.04
   5   0 -18  550.43   17.70
   5   0 -18  551.40   17.44
   5   0 -18  581.30   17.38
   5   0 -17    1.59    1.04
  -5   0  17   -0.67    1.04
   5   0 -17   -0.39    1.05
   5   0 -17    0.34    1.15
   5   0 -17    0.24    1.27
   5   0 -17    0.10    0.98
   5   0 -17   -1.05    1.48
   5   0 -16  357.52   11.42
   5   0 -16  352.24   11.71
   5   0 -16  344.45   11.33
   5   0 -16  341.83   11.65
   5   0 -16  360.50   13.96
   5   0 -16  330.85   11.45
  -5   0  16  303.72   13.15
   5   0 -16  361.21   14.07
   5   0 -15   -0.29    0.80
   5   0 -15    0.22    1.16
   5   0 -15    1.02    1.04
   5   0 -15   -0.48    1.15
   5   0 -15    0.62    0.95
   5   0 -15    0.11    1.12
   5   0 -15    0.23    1.33
   5   0 -14  363.61   12.35
   5   0 -14  363.01   12.21
   5   0 -14  368.35   12.08
   5   0 -14  385.74   14.56
   5   0 -14  388.45   14.92
   5   0 -14  393.74   12.20
   5   0 -14  384.45   12.47
   5   0 -13   -0.11    1.06
   5   0 -13    0.52    0.89
   5   0 -13    0.10    0.83
   5   0 -13    0.45    0.79
   5   0 -13   -0.21    1.09
   5   0 -13   -0.21    0.94
   5   0 -13    0.10    0.99
   5   0 -13    0.69    1.16
   5   0 -12  247.58   10.69
   5   0 -12  235.07    8.59
   5   0 -12  232.76    8.78
   5   0 -12  242.54    8.37
   5   0 -12  243.21    8.57
   5   0 -12  248.38    8.70
   5   0 -12  241.65   10.40
   5   0 -12  267.67    8.57
   5   0 -11    0.25    0.76
   5   0 -11   -0.08    0.84
   5   0 -11    0.18    0.73
   5   0 -11    0.78    1.14
   5   0 -11    0.64    1.10
   5   0 -11    1.86    1.01
   5   0 -11   -0.47    0.91
   5   0 -10  379.35   11.72
   5   0 -10  360.82   11.59
   5   0 -10  374.78   11.86
   5   0 -10  355.81   13.60
   5   0 -10  374.20   14.05
   5   0 -10  370.28   11.87
   5   0 -10  362.16   11.88
   5   0  -9    0.45    0.69
   5   0  -9    1.19    0.92
   5   0  -9    0.73    0.77
   5   0  -9    0.08    0.71
   5   0  -9    0.38    1.18
   5   0  -9   -0.36    1.19
   5   0  -9    0.09    0.82
   5   0  -8   20.75    1.57
   5   0  -8   18.02    1.61
   5   0  -8   16.77    1.52
   5   0  -8   16.47    1.61
   5   0  -8   14.84    2.11
   5   0  -8   16.78    2.51
   5   0  -8   18.56    2.26
   5   0  -8   17.20    1.63
   5   0  -8   16.17    1.54
   5   0  -7    0.33    0.65
   5   0  -7    0.97    0.74
   5   0  -7   -0.16    0.70
   5   0  -7    0.61    0.74
   5   0  -7    1.41    0.83
   5   0  -7    1.62    0.87
   5   0  -7    0.16    0.83
   5   0  -7    1.20    1.13
   5   0  -7    0.34    1.04
   5   0  -6  713.80   21.51
   5   0  -6  666.17   22.78
   5   0  -6  746.85   23.98
   5   0  -6  726.40   23.35
   5   0  -6  778.84   21.58
   5   0  -6  744.95   21.21
   5   0  -6  745.84   21.30
   5   0  -5    0.84    0.74
   5   0  -5    0.15    0.83
   5   0  -5    0.15    0.67
   5   0  -5    0.19    1.00
   5   0  -4  992.74   27.00
   5   0  -4  895.98   27.01
   5   0  -4  946.15   29.47
   5   0  -3    0.59    0.71
   5   0  -3    0.56    1.07
   5   0  -2  313.22   10.05
   5   0  -2  316.48   12.13
   5   0  -1    0.52    0.64
   5   0  -1   -0.75    1.15
   5   0   0  742.18   23.05
   5   0   0  729.88   20.61
   5   0   0  743.85   22.29
   5   0   1    0.53    0.70
   5   0   2  429.76   13.28
   5   0   3   -0.19    0.87
   5   0   3   -0.33    0.77
   5   0   4  479.91   14.86
   5   0   4  495.71   17.14
   5   0   5   -0.09    0.69
   5   0   6   56.47    3.08
   5   0   7    0.29    0.77
   5   0   8    9.21    1.37
   5   0   9    0.31    0.86
   5   0  10   87.46    4.26
   5   0  11    0.55    0.87
   5   0  12    5.65    1.32
   5   0  13    1.25    1.00
  -5   0 -13   -0.10    0.78
   5   0  14    1.36    1.01
  -5   0 -14    1.85    0.85
   5   0  15   -0.22    0.99
  -5   0 -16   16.59    1.64
   5   0  17    1.20    0.87
   5   0  18    1.10    0.80
   5   0  19    0.49    0.75
  -5   0 -20    2.33    0.73
   5   0  20    1.96    0.76
  -5   0 -21   -0.05    0.50
   5   0  21   -0.40    0.56
  -5   0 -22   23.67    1.33
   5   0  22   22.00    1.32
   5   1 -27   13.95    0.96
   5  -1 -27   14.17    0.97
   5  -1 -26    3.19    0.63
   5   1 -26    2.19    0.58
   5   1 -26    2.09    0.63
   5  -1 -26    2.08    0.69
   5   1 -25   36.94    1.95
   5  -1 -25   39.37    1.99
   5   1 -25   40.73    2.07
   5  -1 -25   40.64    2.10
   5   1 -24    1.06    0.70
   5  -1 -24    0.97    0.68
   5   1 -24    0.07    0.67
   5   1 -24    0.45    0.80
   5  -1 -24    1.31    0.80
   5   1 -23   25.30    1.81
   5  -1 -23   24.73    1.77
   5  -1 -23   22.91    2.06
   5  -1 -23   17.42    1.52
   5   1 -23   17.92    1.81
   5   1 -23   24.45    1.83
   5  -1 -23   23.64    1.85
   5   1 -22    1.85    0.95
   5  -1 -22    0.74    0.95
   5  -1 -22    1.37    0.80
   5   1 -22    2.08    0.89
   5  -1 -22    2.60    1.26
   5   1 -22    1.30    0.87
   5  -1 -22    2.13    0.86
   5   1 -21    9.30    1.38
   5  -1 -21    8.91    1.37
   5   1 -21   12.02    1.44
   5  -1 -21   10.97    1.35
   5  -1 -21   10.24    1.32
   5   1 -21    6.02    1.30
   5   1 -21    7.53    1.79
   5  -1 -21   10.42    1.64
  -5   1  20    6.12    1.70
   5   1 -20    6.63    1.75
   5  -1 -20    8.20    2.02
   5   1 -19    0.09    1.04
   5  -1 -19   -0.39    1.08
   5  -1 -19   -0.37    0.86
   5   1 -19    0.20    0.92
   5  -1 -19    0.22    1.07
  -5   1  19   -0.24    0.98
   5  -1 -19    0.12    1.55
   5   1 -19   -0.47    1.69
   5  -1 -19   -0.48    0.93
   5   1 -19   -0.22    1.03
   5  -1 -19   -0.48    1.24
   5   1 -19    0.70    1.34
   5  -1 -19    0.44    1.13
   5   1 -19   -0.34    1.45
   5  -1 -18   30.10    2.27
   5   1 -18   37.06    2.55
   5   1 -18   30.79    2.35
   5  -1 -18   34.90    2.53
   5  -1 -18   28.17    2.46
   5   1 -18   31.91    2.69
   5   1 -18   35.75    3.62
   5  -1 -18   37.29    3.72
  -5   1  18   27.82    3.39
   5  -1 -18   34.43    2.82
   5   1 -18   29.61    2.81
   5  -1 -18   36.04    3.53
   5   1 -18   31.13    2.50
   5  -1 -18   29.21    2.32
   5  -1 -17   54.73    3.46
   5   1 -17   57.59    3.65
   5   1 -17   52.88    3.27
   5  -1 -17   58.29    3.22
   5   1 -17   49.46    3.39
   5  -1 -17   55.44    3.39
   5  -1 -17   57.16    4.58
   5   1 -17   51.23    3.08
   5  -1 -17   52.96    3.18
   5  -1 -17   57.14    3.17
   5   1 -17   63.53    3.35
   5  -1 -17   54.89    4.55
   5   1 -17   58.17    4.65
   5   1 -16   15.97    2.52
   5  -1 -16   10.64    2.24
   5   1 -16   13.68    1.71
   5  -1 -16   14.59    1.67
   5   1 -16   11.61    1.57
   5  -1 -16   12.16    1.54
   5  -1 -16   12.75    2.28
   5   1 -16   12.89    1.89
   5  -1 -16   13.77    1.79
   5   1 -16    9.11    1.72
   5  -1 -16   15.00    1.92
   5  -1 -16   12.58    1.52
   5   1 -16   14.41    1.70
   5  -1 -15  292.03    9.56
   5   1 -15  301.50    9.77
   5  -1 -15  255.06    9.81
   5   1 -15  278.56    9.48
   5  -1 -15  271.25    9.46
   5   1 -15  283.79    9.77
   5  -1 -15  267.02    9.50
   5   1 -15  281.50    9.90
   5  -1 -15  279.47    9.78
   5  -1 -15  287.35   11.97
   5   1 -15  287.50   11.81
   5  -1 -15  280.11   11.85
   5   1 -15  269.55   12.06
   5  -1 -15  269.10    9.79
   5   1 -15  272.27    9.78
   5   1 -14   12.81    1.63
   5  -1 -14   11.29    1.83
   5  -1 -14   12.37    1.52
   5   1 -14   13.80    1.57
   5  -1 -14   15.19    1.65
   5   1 -14   12.17    2.18
   5  -1 -14   10.24    2.11
   5   1 -14   16.48    2.66
   5  -1 -14   12.40    2.19
   5   1 -14   11.65    1.73
   5  -1 -14   11.93    1.66
   5   1 -14   13.39    1.75
   5  -1 -14   13.82    1.71
   5   1 -14   11.57    1.56
   5   1 -13  184.43    7.04
   5  -1 -13  180.65    6.87
   5  -1 -13  174.34    7.25
   5   1 -13  176.68    6.75
   5  -1 -13  184.87    6.83
   5   1 -13  191.06    8.83
   5  -1 -13  189.33    8.84
   5  -1 -13  185.80    7.03
   5   1 -13  204.32    7.14
   5  -1 -13  180.66    8.73
   5   1 -13  200.12    9.48
   5   1 -13  197.85    7.29
   5  -1 -13  183.14    7.12
   5   1 -13  185.25    7.11
   5  -1 -12   18.93    1.72
   5   1 -12   17.41    1.80
   5  -1 -12   14.91    1.87
   5   1 -12   15.93    1.79
   5   1 -12   17.25    1.64
   5  -1 -12   19.45    1.78
   5   1 -12   20.08    2.53
   5  -1 -12   15.40    2.37
   5  -1 -12   17.58    1.81
   5   1 -12   17.08    1.69
   5  -1 -12   17.13    2.34
   5   1 -12   17.62    2.65
   5   1 -12   16.70    1.89
   5   1 -12   17.12    1.79
   5  -1 -12   16.80    1.82
   5  -1 -11  220.47    7.79
   5   1 -11  224.52    7.87
   5  -1 -11  203.42    8.12
   5   1 -11  217.70    7.59
   5  -1 -11  218.30    7.63
   5   1 -11  212.42    9.43
   5  -1 -11  222.45    9.60
   5  -1 -11  216.94    7.80
   5   1 -11  250.13    7.93
   5  -1 -11  180.79    8.71
   5   1 -11  240.60   10.38
   5   1 -11  229.66    8.01
   5  -1 -11  216.74    7.91
   5   1 -11  217.56    7.84
   5  -1 -10   24.31    1.91
   5   1 -10   26.06    2.04
   5  -1 -10   20.22    2.14
   5   1 -10   25.65    1.92
   5  -1 -10   23.88    1.88
   5   1 -10   27.26    2.87
   5  -1 -10   26.57    2.86
   5  -1 -10   26.91    2.04
   5   1 -10   25.44    2.08
   5   1 -10   29.45    2.01
   5  -1 -10   25.38    2.05
   5   1 -10   25.41    2.06
   5  -1 -10   22.70    1.77
   5   1 -10   22.31    2.90
   5   1  -9  408.75   14.38
   5   1  -9  384.05   11.71
   5   1  -9  347.64   11.22
   5  -1  -9  353.17   11.28
   5  -1  -9  315.65   11.10
   5   1  -9  351.09   11.50
   5  -1  -9  354.25   11.58
   5  -1  -9  353.72   11.51
   5  -1  -9  364.58   11.51
   5   1  -9  377.09   11.61
   5   1  -9  348.30   13.22
   5  -1  -9  369.02   13.40
   5   1  -9  396.08   11.53
   5   1  -8   13.82    1.35
   5   1  -8   13.59    1.50
   5  -1  -8   11.50    1.41
   5   1  -8   12.10    1.33
   5  -1  -8   16.10    1.47
   5   1  -8   14.15    1.47
   5  -1  -8   13.88    1.36
   5   1  -8   15.16    1.56
   5  -1  -8   13.15    1.46
   5   1  -8   12.55    2.12
   5  -1  -8   12.21    2.25
   5  -1  -8   11.43    1.92
   5   1  -8   15.39    2.19
   5   1  -8   14.88    1.46
   5  -1  -8   14.46    1.48
   5   1  -8   19.38    2.54
   5   1  -7   84.14    3.52
   5   1  -7   77.90    3.67
   5   1  -7   79.18    3.49
   5  -1  -7   81.71    3.53
   5   1  -7   70.27    3.51
   5   1  -7   82.37    3.71
   5  -1  -7   81.55    3.68
   5   1  -7   79.33    5.08
   5  -1  -7   87.08    5.32
   5  -1  -7   83.14    4.89
   5   1  -7   85.49    4.86
   5   1  -7   79.79    3.66
   5  -1  -7   79.47    3.68
   5  -1  -7   76.82    3.52
   5   1  -7   87.28    5.30
   5   1  -6  281.39    8.74
   5   1  -6  257.46    8.73
   5  -1  -6  269.30    8.80
   5   1  -6  284.83    9.10
   5   1  -6  271.90    8.96
   5  -1  -6  260.07    8.85
   5   1  -6  263.76   10.44
   5  -1  -6  272.39   11.04
   5  -1  -6  260.78   10.53
   5   1  -6  277.50   11.05
   5   1  -6  299.35    9.12
   5  -1  -6  269.58    9.00
   5   1  -6  266.18    8.97
   5  -1  -6  269.04    9.02
   5   1  -6  298.01   11.27
   5   1  -5  125.76    6.63
   5  -1  -5  130.78    6.75
   5   1  -5  134.98    4.97
   5   1  -5  120.15    4.90
   5  -1  -5  125.98    4.98
   5   1  -5  142.13    6.78
   5   1  -4  170.62    7.76
   5  -1  -4  166.26    7.74
   5  -1  -4  154.26    5.89
   5   1  -4  161.72    5.92
   5   1  -4  180.79    7.76
   5  -1  -3   65.87    3.14
   5   1  -3   67.81    3.15
   5  -1  -3   62.49    3.89
   5  -1  -3   63.36    4.44
   5   1  -3   70.13    4.54
   5   1  -2  435.27   14.85
   5  -1  -2  432.29   14.94
   5   1  -2  392.03   12.48
   5  -1  -2  397.39   12.55
  -5  -1   1   38.90    2.71
   5   1  -1   42.99    3.53
   5  -1  -1   47.40    3.76
   5  -1  -1   41.43    2.43
   5   1  -1   39.80    2.32
  -5  -1   0  708.54   21.05
   5   1   0  673.48   22.02
   5  -1   0  667.26   22.09
   5  -1   0  663.62   19.72
   5   1   0  655.41   19.65
  -5  -1  -1  142.36    6.31
   5   1   1  124.62    4.94
   5  -1   1  126.86    4.99
   5  -1   1  128.43    6.51
   5  -1   2  532.34   16.22
   5   1   2  537.52   16.20
   5  -1   2  558.63   18.51
   5  -1   3   94.84    4.06
   5   1   3   88.88    3.96
   5  -1   3   95.27    5.60
   5   1   3   94.09    4.41
   5  -1   4  427.25   13.59
   5   1   4  425.31   13.54
   5   1   4  425.58   14.06
   5  -1   4  431.93   15.93
   5   1   5  223.41    7.82
   5  -1   5  223.26    7.84
   5   1   5  220.90    8.26
   5  -1   5  224.01    9.97
   5   1   6  154.86    6.06
   5  -1   6  162.72    6.18
   5   1   6  165.42    6.58
   5  -1   6  153.93    8.10
   5  -1   7  302.20   10.19
   5   1   7  301.32   10.13
   5   1   7  309.92   10.67
   5  -1   7  296.08   12.64
   5  -1   8  162.46    8.72
   5   1   8  176.23    6.63
   5  -1   8  172.87    6.67
   5  -1   9  220.98    8.01
   5   1   9  216.67    7.95
   5  -1  10   28.72    2.32
   5   1  10   28.89    2.25
   5  -1  10   26.41    3.07
  -5  -1 -10   28.23    2.08
   5  -1  11  354.58   11.75
   5   1  11  359.58   11.73
  -5  -1 -11  340.91   11.33
   5  -1  11  327.95   13.90
  -5  -1 -12    6.67    1.21
   5  -1  12    8.81    1.43
   5   1  12    6.43    1.30
   5  -1  12    6.58    1.84
  -5  -1 -13    1.21    0.84
   5  -1  13   -0.26    1.16
   5  -1  13    0.68    0.87
   5   1  13    1.01    0.92
   5  -1  14   26.69    3.31
  -5  -1 -14   29.57    2.21
   5  -1  14   29.07    2.35
   5   1  14   27.86    2.24
   5  -1  15   38.79    3.93
   5  -1  15   49.09    4.69
  -5  -1 -16   10.42    1.42
   5  -1  16    9.09    2.18
  -5  -1 -17   26.37    2.03
   5  -1  17   29.58    2.21
   5   1  17   27.92    2.13
  -5  -1 -18   41.73    2.51
   5  -1  18   50.00    2.78
   5   1  18   44.72    2.66
   5  -1  19   43.88    2.51
   5   1  19   42.24    2.45
  -5   1 -20   63.75    2.95
  -5  -1 -20   65.87    2.97
   5   1  20   65.47    3.00
   5  -1  20   67.08    3.06
  -5   1 -21   18.94    1.32
  -5  -1 -21   19.94    1.35
   5  -1  21   20.03    1.37
   5   1  21   20.50    1.38
  -5   1 -22   52.13    2.17
  -5  -1 -22   50.92    2.14
   5   1  22   51.46    2.19
   5  -1  22   50.91    2.20
   5  -2 -26    3.88    0.62
   5  -2 -26    5.88    0.79
   5   2 -26    4.13    0.67
   5   2 -26    4.24    0.69
   5   2 -25    8.32    0.96
   5  -2 -25    9.61    1.03
   5  -2 -25   10.22    0.97
   5   2 -25    6.78    1.01
   5   2 -24    6.65    1.16
   5   2 -24    9.91    1.12
   5  -2 -24    9.91    1.09
   5   2 -24   10.89    1.13
   5  -2 -24   11.26    1.20
   5  -2 -23    3.81    1.25
   5   2 -23    1.71    0.88
   5   2 -23    2.50    0.89
   5  -2 -23    2.98    0.81
   5   2 -23    3.06    0.90
   5  -2 -23    2.09    0.88
   5  -2 -22    2.10    1.16
   5   2 -22    1.27    0.83
   5  -2 -22    1.95    0.86
   5   2 -22    0.64    0.88
   5  -2 -22    1.07    0.73
   5   2 -22    1.06    0.90
   5  -2 -21    4.56    1.83
   5  -2 -21    3.26    1.21
   5   2 -21    3.73    1.05
   5  -2 -21    3.73    1.07
   5   2 -21    2.39    1.04
   5   2 -21    4.70    1.14
   5  -2 -21    3.97    0.95
   5   2 -20   -0.22    1.16
   5  -2 -20    1.12    1.33
   5  -2 -20    0.60    1.15
  -5   2  20   -0.24    1.13
   5  -2 -19   -0.21    1.03
  -5   2  19    0.51    1.21
   5  -2 -19    1.59    1.58
   5   2 -19   -0.22    1.32
   5  -2 -19    1.39    1.20
   5  -2 -19   -0.21    0.99
   5   2 -19   -0.47    1.59
   5   2 -19    0.27    0.96
   5   2 -19   -0.55    1.01
   5  -2 -19    0.28    0.78
   5   2 -19    0.71    1.06
   5  -2 -18    0.45    1.02
   5  -2 -18    0.12    1.28
   5   2 -18    0.45    1.17
   5  -2 -18    0.24    1.16
   5  -2 -18   -0.33    1.15
   5   2 -18    1.20    1.64
   5   2 -18    0.37    0.89
   5  -2 -18    0.28    0.91
   5   2 -18   -0.45    1.00
   5   2 -18    0.11    0.91
   5  -2 -18    0.28    0.80
   5  -2 -17    9.44    2.07
   5  -2 -17    7.73    1.61
   5   2 -17   10.24    2.12
   5   2 -17    8.62    1.94
   5  -2 -17    9.40    2.00
   5  -2 -17   10.50    1.65
   5   2 -17    9.69    1.96
   5   2 -17   10.35    1.42
   5  -2 -17   10.16    1.49
   5  -2 -17    9.81    1.37
   5   2 -17   11.48    1.59
   5  -2 -17    7.83    1.29
   5   2 -17    8.79    1.53
   5  -2 -16    3.26    1.81
   5  -2 -16    3.88    1.40
   5  -2 -16    3.10    1.39
   5   2 -16    2.86    1.74
   5   2 -16    4.04    1.52
   5  -2 -16    4.64    1.62
   5  -2 -16    4.45    1.25
   5   2 -16    4.82    1.63
   5   2 -16    2.09    0.94
   5  -2 -16    4.51    1.14
   5   2 -16    5.40    1.22
   5  -2 -16    3.49    1.03
   5   2 -16    2.80    1.10
   5  -2 -15   26.87    3.02
   5  -2 -15   23.44    2.21
   5   2 -15   25.23    2.96
   5  -2 -15   25.42    3.07
   5  -2 -15   24.94    2.18
   5   2 -15   27.93    2.30
   5  -2 -15   24.07    2.66
   5   2 -15   27.19    2.53
   5   2 -15   20.36    1.90
   5  -2 -15   23.32    1.99
   5   2 -15   19.04    2.27
   5  -2 -15   20.76    1.87
   5   2 -15   27.12    2.24
   5  -2 -14    1.02    1.46
   5  -2 -14    1.22    1.12
   5  -2 -14    0.44    1.01
   5   2 -14    0.43    1.31
   5  -2 -14    1.10    1.16
   5   2 -14   -0.21    1.26
   5  -2 -14    0.10    0.98
   5   2 -14    3.59    1.45
   5   2 -14    0.17    0.87
   5  -2 -14    1.43    1.07
   5   2 -14    0.94    0.95
   5  -2 -14    0.54    0.78
   5   2 -14    1.18    0.95
   5  -2 -13    5.53    1.66
   5  -2 -13    3.89    1.35
   5   2 -13    9.48    1.58
   5  -2 -13    5.95    1.36
   5   2 -13    5.37    1.63
   5  -2 -13    4.69    1.58
   5   2 -13    7.64    1.49
   5  -2 -13    5.02    1.28
   5   2 -13    6.19    1.18
   5  -2 -13    6.84    1.25
   5   2 -13    6.61    1.31
   5  -2 -13    6.76    1.19
   5   2 -13    6.02    1.27
   5  -2 -12    6.20    1.56
   5   2 -12    5.86    1.91
   5   2 -12    6.01    1.37
   5  -2 -12    5.86    1.31
   5   2 -12    4.78    1.49
   5  -2 -12    5.36    1.53
   5   2 -12    4.66    1.37
   5  -2 -12    6.20    1.27
   5  -2 -12    6.78    1.16
   5   2 -12    3.86    0.99
   5   2 -12    5.98    1.23
   5  -2 -12    5.66    1.14
   5   2 -12    5.51    1.25
   5   2 -11   34.58    2.39
   5  -2 -11   27.83    2.56
   5  -2 -11   36.72    2.46
   5   2 -11   36.13    3.28
   5  -2 -11   36.90    3.38
   5   2 -11   38.60    2.64
   5   2 -11   40.92    3.92
   5   2 -11   34.11    2.44
   5  -2 -11   35.88    2.31
   5   2 -11   31.42    2.15
   5  -2 -11   32.79    2.21
   5  -2 -11   31.97    2.27
   5  -2 -11   32.94    2.46
   5   2 -11   36.63    2.50
   5   2 -10  149.50    5.44
   5  -2 -10  122.82    5.73
   5  -2 -10  127.19    5.29
   5   2 -10  121.03    6.46
   5  -2 -10  124.60    6.59
   5   2 -10  141.22    5.59
   5   2 -10  132.96    7.49
   5   2 -10  131.34    5.34
   5   2 -10  124.84    4.96
   5  -2 -10  130.77    5.09
   5   2 -10  124.92    5.21
   5  -2 -10  128.41    5.41
   5  -2 -10  125.24    5.17
   5   2  -9  137.84    5.21
   5  -2  -9  117.68    5.60
   5  -2  -9  134.83    5.26
   5   2  -9  122.32    6.41
   5  -2  -9  126.94    6.54
   5   2  -9  140.99    5.46
   5   2  -9  143.97    7.51
   5   2  -9  131.27    5.24
   5   2  -9  123.41    4.88
   5  -2  -9  123.60    4.94
   5  -2  -9  115.52    5.01
   5   2  -9  127.47    5.14
   5  -2  -9  127.05    5.32
   5   2  -8   75.57    3.58
   5  -2  -8   72.62    3.57
   5   2  -8   82.05    3.82
   5   2  -8   81.94    3.74
   5   2  -8   80.33    5.45
   5   2  -8   87.24    3.67
   5  -2  -8   82.94    5.30
   5  -2  -8   71.97    3.58
   5   2  -8   76.56    3.43
   5  -2  -8   75.32    3.47
   5  -2  -8   79.04    4.84
   5   2  -8   70.04    4.60
   5  -2  -8   77.64    4.20
   5   2  -7   68.43    3.18
   5   2  -7   70.62    3.37
   5   2  -7   65.31    3.23
   5  -2  -7   66.48    3.11
   5   2  -7   63.35    3.02
   5   2  -7   65.36    3.30
   5  -2  -7   66.01    3.27
   5   2  -7   65.99    3.24
   5  -2  -7   69.86    3.31
   5   2  -7   70.98    4.99
   5   2  -7   57.68    4.40
   5  -2  -7   63.41    4.61
   5  -2  -7   64.45    4.29
   5   2  -7   69.87    4.35
   5  -2  -6  230.76    9.80
   5   2  -6  204.03    9.37
   5   2  -6  231.91    7.89
   5   2  -6  237.86    7.85
   5   2  -6  234.88    7.58
   5  -2  -6  228.11    7.81
   5   2  -6  235.13   10.12
   5   2  -6  221.51    7.71
   5  -2  -6  210.66    7.68
   5   2  -6  221.68    7.66
   5   2  -5   71.35    3.41
   5  -2  -5   74.68    3.45
   5  -2  -5   74.94    4.84
   5   2  -5   73.07    4.74
   5   2  -5   79.31    3.26
   5   2  -5   73.22    3.54
   5   2  -5   86.23    5.22
   5  -2  -4  301.87   11.59
   5   2  -4  294.14   11.39
   5  -2  -4  280.14    9.38
   5   2  -4  284.40    9.36
   5   2  -4  305.06   11.62
  -5  -2   3   84.07    4.24
   5  -2  -3   90.24    3.79
   5   2  -3   79.53    3.63
   5   2  -3   86.55    5.14
   5  -2  -3   87.98    5.29
   5   2  -3   90.94    5.27
  -5  -2   2   93.01    4.70
   5   2  -2   99.21    4.12
   5  -2  -2  102.46    4.21
   5  -2  -2  100.35    5.55
   5   2  -2  101.96    3.81
   5   2  -2  102.54    5.70
   5  -2  -2  103.37    5.77
   5   2  -1   18.84    1.76
  -5  -2   1   16.58    1.84
   5  -2  -1   16.78    1.54
   5   2  -1   17.65    1.52
   5  -2  -1   16.48    2.18
   5   2  -1   21.36    2.43
   5  -2  -1   18.18    2.40
   5   2  -1   17.41    1.32
   5  -2   0  101.51    4.21
   5   2   0   96.06    4.11
   5  -2   0  104.69    5.78
   5  -2   0  107.69    5.89
   5   2   0  100.78    5.68
   5   2   0  100.93    4.56
   5  -2   1   97.69    4.05
   5   2   1   92.54    3.93
   5  -2   1   87.07    5.43
   5   2   1   92.25    4.36
   5   2   1   94.67    5.46
   5  -2   1   88.96    5.43
  -5  -2  -2   41.33    3.29
   5  -2   2   38.77    3.52
   5   2   2   41.35    2.41
   5  -2   2   45.21    2.54
   5   2   2   45.84    2.85
  -5  -2  -3   -0.37    0.88
   5   2   3    0.43    0.89
   5  -2   3    0.21    1.11
   5   2   3    0.16    0.65
   5  -2   3    0.08    0.71
   5  -2   4   55.21    4.35
   5   2   4   53.54    3.18
   5   2   4   49.89    2.73
   5  -2   4   48.66    2.77
  -5  -2  -4   48.83    3.94
   5  -2   5   68.33    5.03
   5   2   5   69.59    3.83
   5  -2   5   68.24    3.41
   5   2   5   66.02    3.34
   5  -2   6  136.02    7.60
   5   2   6  138.23    5.98
   5  -2   6  139.16    5.50
   5   2   6  128.57    5.32
  -5  -2  -6  145.32    7.98
   5  -2   7   19.97    2.86
   5   2   7   18.31    2.04
   5  -2   7   18.79    1.78
   5   2   7   19.72    1.76
   5   2   8  365.98   12.47
   5  -2   8  367.06   11.90
   5   2   8  359.30   11.78
   5  -2   8  356.19   14.79
   5   2   9  311.14   10.61
   5  -2   9  277.07   12.75
   5  -2   9  285.34    9.93
   5   2   9  285.46    9.87
  -5  -2 -10  358.07   11.87
   5   2  10  379.21   12.63
   5  -2  10  347.59   15.11
   5  -2  10  375.62   12.10
   5   2  10  355.31   11.92
  -5  -2 -11  475.56   15.25
   5   2  11  508.98   16.02
   5  -2  11  487.07   15.39
   5   2  11  481.27   15.30
   5  -2  11  477.05   18.76
  -5  -2 -12  825.14   24.33
   5  -2  12  830.64   24.46
   5   2  12  807.64   24.31
   5  -2  12  795.33   28.25
  -5  -2 -13  558.50   17.33
   5  -2  13  557.43   17.38
   5   2  13  551.04   17.31
   5  -2  13  578.12   21.25
  -5  -2 -14  590.82   18.33
   5  -2  14  602.05   18.45
   5   2  14  602.46   18.39
   5  -2  14  590.68   22.19
   5  -2  15  308.20   13.72
  -5  -2 -16  473.44   15.19
   5  -2  16  517.27   15.42
   5   2  16  486.95   15.24
   5  -2  16  461.03   18.58
  -5  -2 -17  247.56    8.76
   5  -2  17  268.70    8.97
   5   2  17  259.73    8.85
  -5  -2 -18  194.45    6.93
   5  -2  18  201.05    7.04
   5   2  18  192.54    6.93
  -5   2 -19  152.43    5.46
  -5  -2 -19  148.76    5.44
   5  -2  19  155.66    5.54
   5   2  19  149.72    5.45
  -5  -2 -19  136.02    5.29
   5  -2  20   83.98    3.34
   5   2  20   86.54    3.33
  -5   2 -20   81.47    3.26
  -5  -2 -20   83.34    3.28
   5  -2  21   12.46    1.03
   5   2  21   10.35    0.94
  -5   2 -21   11.00    0.98
  -5  -2 -21   11.64    0.96
   5   2  22   42.45    1.77
   5  -2  22   46.57    1.84
  -5   2 -22   43.00    1.75
   5   3 -26   17.11    1.15
   5  -3 -26   15.77    0.96
   5  -3 -25    0.75    0.52
   5   3 -25    0.75    0.56
   5   3 -25    0.11    0.49
   5  -3 -25    0.04    0.53
   5  -3 -24   14.38    1.21
   5   3 -24   14.04    1.39
   5  -3 -24   11.79    1.35
   5   3 -24   13.30    1.19
   5  -3 -24   12.18    1.14
   5   3 -23    1.31    0.75
   5  -3 -23    2.00    0.79
   5   3 -23    2.08    0.86
   5  -3 -23    1.93    1.03
   5  -3 -23    2.47    0.75
   5   3 -22    6.42    1.05
   5  -3 -22    7.65    1.15
   5  -3 -22    4.25    1.22
   5   3 -22    5.06    1.15
   5   3 -22    6.70    1.17
   5  -3 -22    5.18    1.03
   5   3 -21    1.73    0.97
   5   3 -21    1.45    0.83
   5  -3 -21    2.59    0.95
   5  -3 -21    1.79    1.04
   5  -3 -21    2.29    1.61
   5  -3 -21    2.46    0.85
   5   3 -21    2.57    1.03
   5   3 -20    4.21    1.16
   5   3 -20    4.64    1.00
   5  -3 -20    5.32    1.15
   5  -3 -20    5.55    1.26
   5   3 -20    5.62    1.30
   5  -3 -20    4.11    1.03
   5  -3 -20    4.63    1.64
   5  -3 -19   -0.42    1.17
   5  -3 -19    2.38    1.31
   5   3 -19    1.67    1.24
   5   3 -18    0.89    1.00
   5  -3 -18    1.33    1.30
   5   3 -18    2.36    1.27
   5  -3 -18    2.77    1.09
   5  -3 -18    2.85    1.37
   5   3 -18    1.63    0.95
   5  -3 -18    1.95    1.00
   5  -3 -18    1.67    1.25
   5   3 -17    0.67    1.07
   5  -3 -17   -0.22    1.28
   5   3 -17    0.78    0.88
   5  -3 -17    0.45    0.87
   5  -3 -17    1.62    1.14
   5   3 -17   -0.88    1.75
   5   3 -17    0.79    1.02
   5  -3 -17   -0.34    1.20
   5  -3 -17    1.12    1.33
   5   3 -17    0.87    1.10
   5  -3 -16   66.09    4.79
   5   3 -16   67.45    3.82
   5   3 -16   79.64    4.00
   5   3 -16   73.81    4.24
   5   3 -16   66.98    3.40
   5  -3 -16   64.70    3.43
   5  -3 -16   66.82    3.82
   5  -3 -16   58.80    4.13
   5   3 -16   59.16    4.62
   5  -3 -16   66.19    4.90
   5  -3 -16   72.95    3.81
   5   3 -15    3.53    1.15
   5  -3 -15    3.53    1.50
   5   3 -15    3.21    1.41
   5  -3 -15    0.58    0.90
   5  -3 -15    1.72    1.11
   5   3 -15    0.38    1.62
   5  -3 -15    3.11    1.06
   5   3 -15    2.49    0.98
   5  -3 -15    0.27    1.77
   5   3 -15    2.15    1.16
   5  -3 -15    1.70    1.15
   5   3 -15    3.05    1.87
   5   3 -14  214.75    7.65
   5   3 -14  179.69    7.29
   5  -3 -14  186.15    8.96
   5   3 -14  163.68    8.51
   5  -3 -14  193.34    7.32
   5   3 -14  185.44    6.89
   5  -3 -14  190.78    6.97
   5   3 -14  196.37    7.37
   5  -3 -14  175.80    7.73
   5  -3 -14  193.85    7.45
   5   3 -14  210.21    7.84
   5   3 -13   13.57    1.71
   5   3 -13   14.73    1.82
   5   3 -13   12.99    2.33
   5  -3 -13    9.80    2.20
   5  -3 -13   14.25    1.72
   5   3 -13   13.49    1.98
   5   3 -13   10.64    1.40
   5  -3 -13   11.93    1.47
   5   3 -13   12.18    1.93
   5  -3 -13   15.53    1.85
   5   3 -13   12.39    2.14
   5  -3 -13   12.81    2.16
   5  -3 -12  286.34   10.84
   5   3 -12  295.64   10.35
   5   3 -12  282.13   12.53
   5   3 -12  292.06   10.30
   5   3 -12  324.85   10.79
   5  -3 -12  320.80   10.56
   5  -3 -12  305.24   10.38
   5   3 -12  347.09   10.67
   5   3 -12  298.87    9.89
   5  -3 -12  301.17    9.96
   5   3 -12  283.06   11.83
   5  -3 -12  288.19   11.95
   5  -3 -11    3.86    1.57
   5   3 -11    4.15    1.13
   5   3 -11    5.50    1.19
   5   3 -11    5.68    1.54
   5  -3 -11    6.50    1.63
   5   3 -11    4.56    1.39
   5  -3 -11    4.09    1.23
   5  -3 -11    4.91    1.22
   5   3 -11    5.39    1.55
   5   3 -11    5.51    1.11
   5  -3 -11    5.08    1.07
   5  -3 -11    5.33    1.20
   5   3 -11    3.61    1.53
   5  -3 -10  181.50    7.83
   5   3 -10  193.26    7.28
   5   3 -10  194.13    9.57
   5  -3 -10  202.24    7.54
   5  -3 -10  187.35    7.25
   5   3 -10  196.94    8.74
   5  -3 -10  208.24    8.94
   5  -3 -10  201.86    7.35
   5   3 -10  193.73    6.90
   5  -3 -10  206.28    7.01
   5   3 -10  225.16    7.56
   5   3 -10  185.25    7.13
   5   3 -10  210.59    7.63
   5  -3  -9    1.43    1.29
   5   3  -9    0.45    0.87
   5  -3  -9    1.23    0.83
   5   3  -9    1.36    0.82
   5  -3  -9    0.52    0.85
   5   3  -9    0.61    1.19
   5   3  -9    0.47    0.97
   5   3  -9    1.19    0.92
   5   3  -9    1.24    1.13
   5  -3  -9    0.55    1.11
   5  -3  -8  237.52    8.52
   5   3  -8  253.97    8.56
   5   3  -8  216.03   10.55
   5   3  -8  241.57    8.09
   5  -3  -8  256.03    8.24
   5   3  -8  280.76    8.62
   5   3  -8  235.81    7.96
   5   3  -8  251.84    8.69
   5  -3  -8  233.11    9.14
   5  -3  -8  235.11   10.09
   5   3  -8  231.02    9.76
   5  -3  -8  260.85   10.24
   5   3  -7   29.50    2.02
   5   3  -7   25.11    1.72
   5   3  -7   24.54    1.96
   5  -3  -7   28.65    1.99
   5  -3  -7   22.21    2.62
   5   3  -7   24.07    3.03
   5  -3  -7   26.07    2.46
   5   3  -7   25.15    2.83
   5  -3  -7   25.06    2.86
   5  -3  -7   24.42    2.00
   5   3  -6  356.54   14.38
   5   3  -6  398.30   11.63
   5  -3  -6  360.60   13.65
   5  -3  -6  365.46   12.58
   5   3  -6  370.88   11.79
   5  -3  -6  349.29   11.81
   5   3  -6  360.17   11.57
   5  -3  -6  377.66   11.66
   5   3  -6  359.67   13.71
   5  -3  -6  382.73   14.00
   5   3  -6  356.12   11.22
   5   3  -5   56.51    2.76
   5   3  -5   53.42    2.63
   5   3  -5   61.25    4.22
   5  -3  -5   58.84    4.21
   5   3  -5   56.07    3.00
   5   3  -5   57.93    2.91
   5  -3  -5   55.96    2.90
   5  -3  -5   54.93    3.54
   5  -3  -5   53.07    4.10
   5  -3  -5   56.06    3.09
   5   3  -4  275.78    8.91
   5  -3  -4  296.90   11.46
   5  -3  -4  285.76   11.34
   5   3  -4  294.88   11.30
   5  -3  -4  283.58    9.24
   5   3  -4  276.91    9.17
   5  -3  -3  162.94    7.80
   5   3  -3  153.05    7.44
   5  -3  -3  176.20    7.90
   5   3  -3  166.04    6.21
   5   3  -3  158.66    5.59
   5   3  -3  155.44    5.80
   5  -3  -3  157.67    5.85
   5   3  -2   67.82    3.02
   5   3  -2   69.12    3.50
   5  -3  -2   62.32    4.54
   5   3  -2   67.75    4.49
[truncated: 145,289 more chars]
