# Supplementary material for: Free‐Standing Supramolecular Pyridine N‐Oxide‐Silver(I) Metallogels
Source: Adv Mater. 2025 Jul 1;37(37):2502818. doi: 10.1002/adma.202502818 (PMC12447065; doi:10.1002/adma.202502818)
Supplement: Supplementary file 2 — Supporting Data [file ADMA-37-2502818-s001.zip › (4Ag)Acet.cif]

data_4Ag_Acet
_audit_creation_date               2024-11-19
_audit_creation_method
;
Olex2 1.5-ac5-024
(compiled 2022.04.12 svn.rca3783a0 for Rigaku Oxford Diffraction, GUI svn.r6498)
;
_shelx_SHELXL_version_number       '2018/3'
_audit_contact_author_address      ?
_audit_contact_author_email        ?
_audit_contact_author_name         ''
_audit_contact_author_phone        ?
_publ_contact_author_id_orcid      ?
_publ_section_references
;
Dolomanov, O.V., Bourhis, L.J., Gildea, R.J, Howard, J.A.K. & Puschmann, H.
 (2009), J. Appl. Cryst. 42, 339-341.

Sheldrick, G.M. (2015). Acta Cryst. A71, 3-8.

Sheldrick, G.M. (2015). Acta Cryst. C71, 3-8.
;
_chemical_name_common              ?
_chemical_name_systematic          ?
_chemical_formula_moiety           'C32 H28 Ag4 F12 N4 O12'
_chemical_formula_sum              'C32 H28 Ag4 F12 N4 O12'
_chemical_formula_weight           1320.06
_chemical_melting_point            ?
_chemical_oxdiff_formula           'C10 H10 N1 O1 Ag1 F3'
_chemical_oxdiff_usercomment       2.5mg,acetone
loop_
  _atom_type_symbol
  _atom_type_description
  _atom_type_scat_dispersion_real
  _atom_type_scat_dispersion_imag
  _atom_type_scat_source
 'C' 'C' 0.0181 0.0091 'International Tables Vol C Tables 4.2.6.8 and 6.1.1.4'
 'H' 'H' 0.0000 0.0000 'International Tables Vol C Tables 4.2.6.8 and 6.1.1.4'
 'Ag' 'Ag' 0.1306 4.2820 'International Tables Vol C Tables 4.2.6.8 and 6.1.1.4'
 'F' 'F' 0.0727 0.0534 'International Tables Vol C Tables 4.2.6.8 and 6.1.1.4'
 'N' 'N' 0.0311 0.0180 'International Tables Vol C Tables 4.2.6.8 and 6.1.1.4'
 'O' 'O' 0.0492 0.0322 'International Tables Vol C Tables 4.2.6.8 and 6.1.1.4'

_shelx_space_group_comment
;
The symmetry employed for this shelxl refinement is uniquely defined
by the following loop, which should always be used as a source of
symmetry information in preference to the above space-group names.
They are only intended as comments.
;
_space_group_crystal_system        'triclinic'
_space_group_IT_number             2
_space_group_name_H-M_alt          'P -1'
_space_group_name_Hall             '-P 1'
loop_
  _space_group_symop_operation_xyz
 'x, y, z'
 '-x, -y, -z'

_cell_length_a                     11.1408(4)
_cell_length_b                     14.2693(10)
_cell_length_c                     15.8845(9)
_cell_angle_alpha                  115.148(7)
_cell_angle_beta                   91.377(4)
_cell_angle_gamma                  95.088(4)
_cell_volume                       2271.5(3)
_cell_formula_units_Z              2
_cell_measurement_reflns_used      8779
_cell_measurement_temperature      160
_cell_measurement_theta_max        73.5760
_cell_measurement_theta_min        3.0620
_shelx_estimated_absorpt_T_max     0.668
_shelx_estimated_absorpt_T_min     0.252
_exptl_absorpt_coefficient_mu      14.617
_exptl_absorpt_correction_T_max    0.830
_exptl_absorpt_correction_T_min    0.282
_exptl_absorpt_correction_type     gaussian
_exptl_absorpt_process_details
;
CrysAlisPro 1.171.43.126a (Rigaku Oxford Diffraction, 2024)
Numerical absorption correction based on gaussian integration over
a multifaceted crystal model
Empirical absorption correction using spherical harmonics,
implemented in SCALE3 ABSPACK scaling algorithm.
;
_exptl_absorpt_special_details     ?
_exptl_crystal_colour              colourless
_exptl_crystal_colour_primary      colourless
_exptl_crystal_density_diffrn      1.930
_exptl_crystal_density_meas        ?
_exptl_crystal_density_method      ?
_exptl_crystal_description         plate
_exptl_crystal_F_000               1280
loop_
  _exptl_crystal_face_index_h
  _exptl_crystal_face_index_k
  _exptl_crystal_face_index_l
  _exptl_crystal_face_perp_dist
 0 8 0 0.0483
 0 -8 0 0.0380
 -6 5 -5 0.0483
 6 -6 5 0.0421
 0 -8 9 0.0077
 0 8 -9 0.0214
 5 4 3 0.0727
 -2 -8 7 0.0108
 -4 2 -9 0.0571
 4 6 -7 0.0382
 0 2 -10 0.0363
 0 -3 10 0.0321

_exptl_crystal_size_max            0.13
_exptl_crystal_size_mid            0.1
_exptl_crystal_size_min            0.03
loop_
  _exptl_oxdiff_crystal_face_indexfrac_h
  _exptl_oxdiff_crystal_face_indexfrac_k
  _exptl_oxdiff_crystal_face_indexfrac_l
  _exptl_oxdiff_crystal_face_x
  _exptl_oxdiff_crystal_face_y
  _exptl_oxdiff_crystal_face_z
 0.3771 8.1264 0.3722 0.1646 0.6809 -0.7136
 -0.4739 -8.0724 -0.4559 -0.1620 -0.6698 0.7247
 -5.8636 5.0751 -5.0582 0.1966 0.8299 0.5221
 5.5625 -6.0282 4.7917 -0.2119 -0.8927 -0.3977
 -0.0766 -7.5457 8.9671 0.5674 -0.8234 -0.0094
 0.0766 7.5457 -8.9671 -0.5674 0.8234 0.0094
 4.5728 3.9668 3.3092 -0.0414 0.0541 -0.9977
 -1.5198 -8.2747 7.2918 0.5409 -0.7830 0.3073
 -3.5119 1.9953 -8.6235 -0.3503 0.5128 0.7838
 4.3186 5.7661 -7.1347 -0.8167 0.4223 -0.3933
 0.0766 2.4174 -10.1486 -0.7670 0.3998 0.5018
 -0.4832 -2.8217 10.2206 0.7989 -0.4161 -0.4343

_exptl_transmission_factor_max     ?
_exptl_transmission_factor_min     ?
_diffrn_reflns_av_R_equivalents    0.1227
_diffrn_reflns_av_unetI/netI       0.0683
_diffrn_reflns_Laue_measured_fraction_full  0.994
_diffrn_reflns_Laue_measured_fraction_max  0.994
_diffrn_reflns_limit_h_max         12
_diffrn_reflns_limit_h_min         -13
_diffrn_reflns_limit_k_max         17
_diffrn_reflns_limit_k_min         -17
_diffrn_reflns_limit_l_max         18
_diffrn_reflns_limit_l_min         -18
_diffrn_reflns_number              28279
_diffrn_reflns_point_group_measured_fraction_full  0.994
_diffrn_reflns_point_group_measured_fraction_max  0.994
_diffrn_reflns_theta_full          66.733
_diffrn_reflns_theta_max           66.733
_diffrn_reflns_theta_min           3.081
_diffrn_ambient_environment        N~2~
_diffrn_ambient_temperature        160
_diffrn_detector                   'Hybrid Pixel Array Detector'
_diffrn_detector_area_resol_mean   10.0000
_diffrn_detector_type              'HyPix-Arc 100'
_diffrn_measured_fraction_theta_full  0.994
_diffrn_measured_fraction_theta_max  0.994
_diffrn_measurement_details
;
List of Runs (angles in degrees, time in seconds):

  # Type    Start    End  Width  t~exp~   \w     \q     \k     \f   Frames
--------------------------------------------------------------------------
  1  \w    -71.00  14.00   0.50    0.50    --  -47.36  67.00  54.00  170
  2  \w   -120.00 -23.00   0.50    0.50    --  -47.36 -67.00 -79.00  194
  3  \w     -1.00  24.00   0.50    0.50    --   47.86 -67.00 -79.00   50
  4  \w     49.00  74.00   0.50    0.50    --   47.86  67.00  54.00   50
  5  \w    -73.00 -16.00   0.50    4.00    --  -88.32  67.00  54.00  114
  6  \w   -152.00 -65.00   0.50    4.00    --  -88.32 -67.00 -79.00  174
  7  \w     96.00 122.00   0.50    4.00    --  107.82  67.00  54.00   52
  8  \w     42.00  67.00   0.50    4.00    --  107.82 -67.00 -79.00   50
  9  \w   -120.00 -74.00   0.50    0.50    --  -47.36-125.00   0.00   92
 10  \w     -3.00  34.00   0.50    0.50    --  -47.36  19.00-150.00   74
 11  \w    -59.00 -33.00   0.50    4.00    --  -88.32  61.00-150.00   52
 12  \w    -60.00 -18.00   0.50    4.00    --  -88.32  61.00 -90.00   84
 13  \w    -36.00 -11.00   0.50    4.00    --  -88.32  45.00   0.00   50
 14  \w   -162.00 -79.00   0.50    4.00    --  -88.32 -45.00-150.00  166
 15  \w   -160.00 -93.00   0.50    4.00    --  -88.32-125.00  30.00  134
 16  \w    -59.00 -19.00   0.50    4.00    --  -88.32  61.00-120.00   80
 17  \w   -111.00 -14.00   0.50    4.00    --  -88.32 125.00  60.00  194
 18  \w   -110.00 -15.00   0.50    4.00    --  -88.32 125.00 -90.00  190
 19  \w     40.00 127.00   0.50    4.00    --  107.82  15.00-150.00  174
 20  \w     34.00  62.00   0.50    4.00    --  107.82-125.00   0.00   56
 21  \w     43.00  68.00   0.50    4.00    --  107.82-125.00 -90.00   50
 22  \w    123.00 168.00   0.50    4.00    --  107.82  45.00   0.00   90
 23  \w     57.00 106.00   0.50    4.00    --  107.82 -95.00-120.00   98
 24  \w     49.00 104.00   0.50    4.00    --  107.82-125.00 -60.00  110
 25  \w     64.00 105.00   0.50    4.00    --  107.82 -95.00 150.00   82
 26  \w     30.00  61.00   0.50    4.00    --  107.82 -45.00 150.00   62
 27  \w     52.00 105.00   0.50    4.00    --  107.82 -95.00 -30.00  106
 28  \w     80.00 106.00   0.50    4.00    --  107.82 -95.00  60.00   52
 29  \w     87.00 114.00   0.50    4.00    --  107.82 125.00-120.00   54
 30  \w    110.00 138.00   0.50    4.00    --  107.82 125.00-180.00   56
 31  \w     40.00  66.00   0.50    4.00    --  107.82 -95.00  30.00   52
 32  \w     29.00  54.00   0.50    4.00    --  107.82 -45.00 -30.00   50
 33  \w     36.00 110.00   0.50    4.00    --  107.82-125.00 -30.00  148
 34  \w     85.00 110.00   0.50    4.00    --  107.82-125.00   0.00   50
 35  \w     39.00 106.00   0.50    4.00    --  107.82 -95.00  90.00  134
 36  \w     92.00 174.00   0.50    4.00    --  107.82  45.00-120.00  164
 37  \w     44.00  75.00   0.50    4.00    --  107.82 -95.00-180.00   62
 38  \w     43.00  68.00   0.50    4.00    --  107.82 -61.00 -60.00   50
 39  \w     30.00  58.00   0.50    4.00    --  107.82 -45.00   0.00   56
 40  \w     35.00  65.00   0.50    4.00    --  107.82 -61.00 120.00   60
 41  \w    150.00 175.00   0.50    4.00    --  107.82  15.00-150.00   50
 42  \w     81.00 106.00   0.50    4.00    --  107.82 -95.00-180.00   50
 43  \w     47.00 106.00   0.50    4.00    --  107.82 -95.00-150.00  118
 44  \w     53.00  78.00   0.50    4.00    --  107.82 -95.00 -60.00   50
 45  \w     39.00  75.00   0.50    4.00    --  107.82 -95.00   0.00   72
 46  \w     80.00 105.00   0.50    4.00    --  107.82 -95.00   0.00   50
 47  \w     92.00 145.00   0.50    4.00    --  107.82  45.00 -30.00  106
 48  \w     49.00 106.00   0.50    4.00    --  107.82 -95.00 120.00  114
 49  \w     32.00  59.00   0.50    4.00    --  107.82 -45.00  60.00   54
 50  \w     54.00 107.00   0.50    4.00    --  111.50-100.00  60.15  106
;
_diffrn_measurement_device         'four-circle diffractometer'
_diffrn_measurement_device_type    'XtaLAB Synergy R, HyPix-Arc 100'
_diffrn_measurement_method         '\w scans'
_diffrn_orient_matrix_type        
 'CrysAlisPro convention (1999,Acta A55,543-557)'
_diffrn_orient_matrix_UB_11        -0.0846253000
_diffrn_orient_matrix_UB_12        0.0205251000
_diffrn_orient_matrix_UB_13        0.0798285000
_diffrn_orient_matrix_UB_21        -0.0498162000
_diffrn_orient_matrix_UB_22        0.0869755000
_diffrn_orient_matrix_UB_23        -0.0190573000
_diffrn_orient_matrix_UB_31        -0.0985946000
_diffrn_orient_matrix_UB_32        -0.0800688000
_diffrn_orient_matrix_UB_33        -0.0692635000
_diffrn_radiation_monochromator    mirror
_diffrn_radiation_probe            x-ray
_diffrn_radiation_type             'Cu K\a'
_diffrn_radiation_wavelength       1.54184
_diffrn_source                     'Rotating-anode X-ray tube'
_diffrn_source_type                'PhotonJet R (Cu) X-ray Source'
_reflns_Friedel_coverage           0.000
_reflns_Friedel_fraction_full      .
_reflns_Friedel_fraction_max       .
_reflns_number_gt                  5612
_reflns_number_total               8006
_reflns_special_details
;
 Reflections were merged by SHELXL according to the crystal
 class for the calculation of statistics and refinement.
 
 Structure factors included contributions from the .fab file.
 
 _reflns_Friedel_fraction is defined as the number of unique
 Friedel pairs measured divided by the number that would be
 possible theoretically, ignoring centric projections and
 systematic absences.
;
_reflns_threshold_expression       'I > 2\s(I)'
_computing_cell_refinement         'CrysAlisPro 1.171.43.126a (Rigaku OD, 2024)'
_computing_data_collection        
 'CrysAlisPro system (CCD 43.126a 64-bit (release 11-06-2024))'
_computing_data_reduction          'CrysAlisPro 1.171.43.126a (Rigaku OD, 2024)'
_computing_molecular_graphics      'Olex2 1.5-ac5-024 (Dolomanov et al., 2009)'
_computing_publication_material    'Olex2 1.5-ac5-024 (Dolomanov et al., 2009)'
_computing_structure_refinement    'SHELXL 2018/3 (Sheldrick, 2015)'
_computing_structure_solution      'SHELXT 2018/2 (Sheldrick, 2018)'
_refine_diff_density_max           1.207
_refine_diff_density_min           -2.042
_refine_diff_density_rms           0.189
_refine_ls_extinction_coef         .
_refine_ls_extinction_method       none
_refine_ls_goodness_of_fit_ref     1.040
_refine_ls_hydrogen_treatment      constr
_refine_ls_matrix_type             full
_refine_ls_number_parameters       608
_refine_ls_number_reflns           8006
_refine_ls_number_restraints       36
_refine_ls_R_factor_all            0.0950
_refine_ls_R_factor_gt             0.0712
_refine_ls_restrained_S_all        1.044
_refine_ls_shift/su_max            0.001
_refine_ls_shift/su_mean           0.000
_refine_ls_structure_factor_coef   Fsqd
_refine_ls_weighting_details      
 'w=1/[\s^2^(Fo^2^)+(0.1418P)^2^] where P=(Fo^2^+2Fc^2^)/3'
_refine_ls_weighting_scheme        calc
_refine_ls_wR_factor_gt            0.1910
_refine_ls_wR_factor_ref           0.2146
_refine_special_details            ?
_olex2_refinement_description
;
1. Fixed Uiso
 At 1.2 times of:
  All C(H) groups
 At 1.5 times of:
  All C(H,H,H) groups
2. Uiso/Uaniso restraints and constraints
Uanis(F7) \\sim Ueq, Uanis(F11) \\sim Ueq, Uanis(F9) \\sim Ueq: with sigma of
0.02 and sigma for terminal atoms of 0.01
Uanis(F12) \\sim Ueq: with sigma of 0.02 and sigma for terminal atoms of 0.01
Uanis(F10) \\sim Ueq, Uanis(C30) \\sim Ueq: with sigma of 0.02 and sigma for
terminal atoms of 0.02
Uanis(C30) \\sim Ueq, Uanis(F10) \\sim Ueq: with sigma of 0.01 and sigma for
terminal atoms of 0.01
3. Others
 Fixed Sof: F7(0.5) F8(0.5) F9(0.5) F10(0.5) F11(0.5) F12(0.5)
4.a Aromatic/amide H refined with riding coordinates:
 C1(H1), C2(H2), C4(H4), C5(H5), C7(H7), C8(H8), C10(H10), C11(H11), C13(H13),
 C14(H14), C16(H16), C17(H17), C19(H19), C20(H20), C22(H22), C23(H23)
4.b Idealised Me refined as rotating group:
 C6(H6A,H6B,H6C), C12(H12A,H12B,H12C), C18(H18A,H18B,H18C), C24(H24A,H24B,H24C)
;
_atom_sites_solution_hydrogens     geom
_atom_sites_solution_primary       dual
_atom_sites_solution_secondary     ?
loop_
  _atom_site_label
  _atom_site_type_symbol
  _atom_site_fract_x
  _atom_site_fract_y
  _atom_site_fract_z
  _atom_site_U_iso_or_equiv
  _atom_site_adp_type
  _atom_site_occupancy
  _atom_site_site_symmetry_order
  _atom_site_calc_flag
  _atom_site_refinement_flags_posn
  _atom_site_refinement_flags_adp
  _atom_site_refinement_flags_occupancy
  _atom_site_disorder_assembly
  _atom_site_disorder_group
 Ag1 Ag 1.03355(5) 0.42382(5) 0.40148(5) 0.0523(2) Uani 1 1 d . . . . .
 Ag2 Ag 0.77366(6) 0.41550(6) 0.43148(5) 0.0581(2) Uani 1 1 d . . . . .
 Ag3 Ag 0.53405(7) 0.25237(7) 0.25353(6) 0.0683(3) Uani 1 1 d . . . . .
 Ag4 Ag 0.25155(6) 0.26124(6) 0.24924(6) 0.0680(3) Uani 1 1 d . . . . .
 F1 F 0.9326(5) 0.5958(5) 0.2112(5) 0.0735(16) Uani 1 1 d . . . . .
 F2 F 0.8063(6) 0.6828(4) 0.3068(5) 0.0756(17) Uani 1 1 d . . . . .
 F3 F 0.7448(5) 0.5406(5) 0.1896(4) 0.0701(15) Uani 1 1 d . . . . .
 F4 F 0.5303(8) 0.4137(9) 0.0377(7) 0.130(3) Uani 1 1 d . . . . .
 F5 F 0.3456(10) 0.3948(15) 0.0234(11) 0.195(7) Uani 1 1 d . . . . .
 F6 F 0.4458(17) 0.2702(9) -0.0425(6) 0.197(7) Uani 1 1 d . . . . .
 F7 F 0.3874(14) -0.0465(10) 0.3259(11) 0.077(4) Uani 0.5 1 d . U P A 1
 F8 F 0.230(2) -0.0268(13) 0.3382(14) 0.112(7) Uani 0.5 1 d . . P A 2
 F9 F 0.208(2) -0.063(2) 0.284(2) 0.136(9) Uani 0.5 1 d . U P A 1
 F10 F 0.2408(16) -0.1038(10) 0.1980(11) 0.090(4) Uani 0.5 1 d . U P A 2
 F11 F 0.341(3) -0.1080(16) 0.1824(16) 0.137(7) Uani 0.5 1 d . U P A 1
 F12 F 0.411(3) -0.072(2) 0.268(2) 0.154(9) Uani 0.5 1 d . U P A 2
 F13 F 1.0373(6) 0.1440(6) 0.5026(7) 0.110(3) Uani 1 1 d . . . . .
 F14 F 0.8471(6) 0.1224(6) 0.4774(6) 0.089(2) Uani 1 1 d . . . . .
 F15 F 0.9289(9) 0.2276(7) 0.6094(6) 0.106(3) Uani 1 1 d . . . . .
 O1 O 1.2510(4) 0.4440(5) 0.3887(4) 0.0502(14) Uani 1 1 d . . . . .
 O2 O 0.0526(5) 0.3022(6) 0.2327(5) 0.0597(16) Uani 1 1 d . . . . .
 O3 O 0.5557(5) 0.3597(4) 0.4206(4) 0.0443(13) Uani 1 1 d . . . . .
 O4 O 0.7345(6) 0.2211(5) 0.2823(6) 0.071(2) Uani 1 1 d . . . . .
 O5 O 0.9583(5) 0.5191(5) 0.3335(5) 0.0540(15) Uani 1 1 d . . . . .
 O6 O 0.7574(5) 0.5048(5) 0.3453(4) 0.0497(14) Uani 1 1 d . . . . .
 O7 O 0.5322(6) 0.3008(6) 0.1379(5) 0.0671(18) Uani 1 1 d . . . . .
 O8 O 0.3353(6) 0.3260(6) 0.1518(5) 0.0625(17) Uani 1 1 d . . . . .
 O9 O 0.2320(6) 0.1091(5) 0.2594(6) 0.0679(19) Uani 1 1 d . . . . .
 O10 O 0.4309(6) 0.1083(6) 0.2657(6) 0.074(2) Uani 1 1 d . . . . .
 O11 O 0.8470(5) 0.3204(5) 0.4978(5) 0.0616(17) Uani 1 1 d . . . . .
 O12 O 1.0402(5) 0.3025(5) 0.4590(4) 0.0503(14) Uani 1 1 d . . . . .
 N1 N 1.3059(6) 0.5026(5) 0.3501(5) 0.0441(15) Uani 1 1 d . . . . .
 N2 N -0.0001(6) 0.3163(6) 0.1622(5) 0.0528(18) Uani 1 1 d . . . . .
 N3 N 0.5030(6) 0.2977(5) 0.4562(5) 0.0426(15) Uani 1 1 d . . . . .
 N4 N 0.7748(6) 0.1294(6) 0.2650(5) 0.0543(18) Uani 1 1 d . . . . .
 C1 C 1.2425(8) 0.5498(7) 0.3111(7) 0.050(2) Uani 1 1 d . . . . .
 H1 H 1.156943 0.543459 0.311968 0.060 Uiso 1 1 calc R U . . .
 C2 C 1.2976(8) 0.6081(8) 0.2693(6) 0.054(2) Uani 1 1 d . . . . .
 H2 H 1.250159 0.641444 0.242006 0.064 Uiso 1 1 calc R U . . .
 C3 C 1.4231(7) 0.6178(7) 0.2671(6) 0.0480(19) Uani 1 1 d . . . . .
 C4 C 1.4867(7) 0.5664(7) 0.3089(6) 0.0455(19) Uani 1 1 d . . . . .
 H4 H 1.572203 0.570065 0.307885 0.055 Uiso 1 1 calc R U . . .
 C5 C 1.4291(7) 0.5115(6) 0.3507(6) 0.0438(18) Uani 1 1 d . . . . .
 H5 H 1.474415 0.479154 0.380330 0.053 Uiso 1 1 calc R U . . .
 C6 C 1.4855(9) 0.6786(9) 0.2210(8) 0.067(3) Uani 1 1 d . . . . .
 H6A H 1.456352 0.648945 0.155225 0.101 Uiso 1 1 calc R U . . .
 H6B H 1.572854 0.675569 0.225622 0.101 Uiso 1 1 calc R U . . .
 H6C H 1.468372 0.751338 0.251960 0.101 Uiso 1 1 calc R U . . .
 C7 C 0.8948(9) 0.1224(8) 0.2620(8) 0.064(3) Uani 1 1 d . . . . .
 H7 H 0.949325 0.182109 0.272834 0.077 Uiso 1 1 calc R U . . .
 C8 C 0.9382(9) 0.0280(8) 0.2429(8) 0.064(3) Uani 1 1 d . . . . .
 H8 H 1.022763 0.023736 0.241022 0.077 Uiso 1 1 calc R U . . .
 C9 C 0.8612(10) -0.0598(8) 0.2267(8) 0.066(3) Uani 1 1 d . . . . .
 C10 C 0.7385(9) -0.0490(9) 0.2284(8) 0.067(3) Uani 1 1 d . . . . .
 H10 H 0.682404 -0.108754 0.214012 0.080 Uiso 1 1 calc R U . . .
 C11 C 0.6954(8) 0.0460(8) 0.2503(7) 0.060(2) Uani 1 1 d . . . . .
 H11 H 0.611424 0.052436 0.254981 0.072 Uiso 1 1 calc R U . . .
 C12 C 0.9109(13) -0.1618(10) 0.2043(12) 0.098(4) Uani 1 1 d . . . . .
 H12A H 0.947226 -0.161042 0.261411 0.147 Uiso 1 1 calc R U . . .
 H12B H 0.972364 -0.172074 0.159010 0.147 Uiso 1 1 calc R U . . .
 H12C H 0.845325 -0.218839 0.177877 0.147 Uiso 1 1 calc R U . . .
 C13 C 0.3820(7) 0.2991(6) 0.4679(6) 0.0459(19) Uani 1 1 d . . . . .
 H13 H 0.337576 0.344706 0.453296 0.055 Uiso 1 1 calc R U . . .
 C14 C 0.3259(7) 0.2335(7) 0.5012(7) 0.051(2) Uani 1 1 d . . . . .
 H14 H 0.241408 0.233207 0.508151 0.061 Uiso 1 1 calc R U . . .
 C15 C 0.3879(8) 0.1682(7) 0.5248(7) 0.055(2) Uani 1 1 d . . . . .
 C16 C 0.5121(8) 0.1720(7) 0.5133(7) 0.054(2) Uani 1 1 d . . . . .
 H16 H 0.558541 0.128449 0.529196 0.065 Uiso 1 1 calc R U . . .
 C17 C 0.5680(7) 0.2367(7) 0.4797(6) 0.0471(19) Uani 1 1 d . . . . .
 H17 H 0.652534 0.238589 0.472979 0.057 Uiso 1 1 calc R U . . .
 C18 C 0.3237(10) 0.0959(9) 0.5610(9) 0.075(3) Uani 1 1 d . . . . .
 H18A H 0.281832 0.034922 0.508648 0.112 Uiso 1 1 calc R U . . .
 H18B H 0.264896 0.132689 0.604697 0.112 Uiso 1 1 calc R U . . .
 H18C H 0.383001 0.073251 0.593030 0.112 Uiso 1 1 calc R U . . .
 C19 C 0.0680(9) 0.3435(8) 0.1054(7) 0.059(2) Uani 1 1 d . . . . .
 H19 H 0.153611 0.352052 0.114494 0.071 Uiso 1 1 calc R U . . .
 C20 C 0.0128(9) 0.3590(8) 0.0333(8) 0.059(2) Uani 1 1 d . . . . .
 H20 H 0.061593 0.377705 -0.006669 0.071 Uiso 1 1 calc R U . . .
 C21 C -0.1117(9) 0.3478(8) 0.0188(7) 0.059(2) Uani 1 1 d . . . . .
 C22 C -0.1764(8) 0.3183(8) 0.0787(7) 0.057(2) Uani 1 1 d . . . . .
 H22 H -0.261983 0.307707 0.069866 0.069 Uiso 1 1 calc R U . . .
 C23 C -0.1223(8) 0.3036(7) 0.1501(7) 0.056(2) Uani 1 1 d . . . . .
 H23 H -0.169989 0.284879 0.190469 0.067 Uiso 1 1 calc R U . . .
 C24 C -0.1713(10) 0.3645(10) -0.0591(8) 0.076(3) Uani 1 1 d . . . . .
 H24A H -0.241163 0.312188 -0.087552 0.114 Uiso 1 1 calc R U . . .
 H24B H -0.113443 0.357968 -0.106310 0.114 Uiso 1 1 calc R U . . .
 H24C H -0.198108 0.434288 -0.034225 0.114 Uiso 1 1 calc R U . . .
 C25 C 0.4318(8) 0.3234(8) 0.1166(7) 0.058(2) Uani 1 1 d . . . . .
 C26 C 0.4379(10) 0.3539(12) 0.0353(9) 0.079(3) Uani 1 1 d . . . . .
 C27 C 0.8520(7) 0.5316(6) 0.3180(6) 0.0443(19) Uani 1 1 d . . . . .
 C28 C 0.8340(9) 0.5860(7) 0.2550(7) 0.057(2) Uani 1 1 d . . . . .
 C29 C 0.3261(9) 0.0712(8) 0.2621(8) 0.063(3) Uani 1 1 d . . . . .
 C30 C 0.3098(11) -0.0332(9) 0.2663(11) 0.080(3) Uani 1 1 d . U . . .
 C31 C 0.9448(7) 0.2815(7) 0.4899(6) 0.051(2) Uani 1 1 d . . . . .
 C32 C 0.9413(8) 0.1926(9) 0.5191(9) 0.068(3) Uani 1 1 d . . . . .

loop_
  _atom_site_aniso_label
  _atom_site_aniso_U_11
  _atom_site_aniso_U_22
  _atom_site_aniso_U_33
  _atom_site_aniso_U_23
  _atom_site_aniso_U_13
  _atom_site_aniso_U_12
 Ag1 0.0276(3) 0.0672(4) 0.0693(4) 0.0359(3) 0.0099(3) 0.0043(3)
 Ag2 0.0275(3) 0.0841(5) 0.0815(5) 0.0536(4) 0.0085(3) 0.0043(3)
 Ag3 0.0511(5) 0.0975(6) 0.0697(5) 0.0460(4) 0.0118(3) 0.0211(4)
 Ag4 0.0418(4) 0.0680(5) 0.1039(6) 0.0462(4) 0.0023(4) 0.0056(3)
 F1 0.050(3) 0.094(4) 0.098(4) 0.059(4) 0.033(3) 0.015(3)
 F2 0.089(4) 0.063(3) 0.087(4) 0.039(3) 0.032(3) 0.027(3)
 F3 0.055(4) 0.088(4) 0.071(4) 0.038(3) 0.000(3) 0.010(3)
 F4 0.098(6) 0.180(9) 0.159(8) 0.126(8) -0.006(6) -0.027(6)
 F5 0.107(8) 0.38(2) 0.236(14) 0.256(16) 0.056(8) 0.093(11)
 F6 0.41(2) 0.119(8) 0.067(5) 0.051(5) 0.011(8) -0.024(10)
 F7 0.089(8) 0.065(6) 0.082(7) 0.035(5) -0.014(6) 0.015(5)
 F8 0.18(2) 0.064(9) 0.082(11) 0.032(8) -0.014(12) -0.033(10)
 F9 0.130(12) 0.134(12) 0.158(12) 0.078(9) 0.015(9) 0.004(8)
 F10 0.103(8) 0.055(6) 0.091(8) 0.016(5) -0.016(7) -0.018(6)
 F11 0.163(11) 0.109(9) 0.130(10) 0.043(7) 0.019(9) 0.018(8)
 F12 0.152(13) 0.144(12) 0.177(13) 0.077(9) 0.001(9) 0.023(9)
 F13 0.054(4) 0.112(6) 0.209(9) 0.112(6) 0.024(5) 0.016(4)
 F14 0.057(4) 0.091(4) 0.131(6) 0.065(4) -0.011(4) -0.023(3)
 F15 0.138(7) 0.106(6) 0.098(6) 0.069(5) -0.011(5) 0.001(5)
 O1 0.011(2) 0.072(4) 0.077(4) 0.043(3) 0.004(2) -0.006(2)
 O2 0.031(3) 0.084(4) 0.069(4) 0.036(3) 0.000(3) 0.014(3)
 O3 0.027(3) 0.055(3) 0.057(3) 0.030(3) 0.003(2) 0.000(2)
 O4 0.046(4) 0.058(4) 0.105(6) 0.029(4) 0.000(4) 0.013(3)
 O5 0.036(3) 0.056(3) 0.078(4) 0.036(3) 0.006(3) 0.008(3)
 O6 0.021(3) 0.075(4) 0.065(4) 0.042(3) 0.003(2) -0.001(2)
 O7 0.047(4) 0.096(5) 0.066(4) 0.041(4) 0.013(3) 0.008(3)
 O8 0.037(3) 0.093(5) 0.065(4) 0.041(4) 0.005(3) 0.011(3)
 O9 0.040(4) 0.060(4) 0.104(6) 0.035(4) 0.009(3) 0.004(3)
 O10 0.041(4) 0.081(5) 0.099(6) 0.039(4) 0.008(4) -0.003(3)
 O11 0.035(3) 0.079(4) 0.094(5) 0.058(4) 0.010(3) 0.009(3)
 O12 0.035(3) 0.058(3) 0.064(4) 0.032(3) 0.005(3) 0.006(2)
 N1 0.029(3) 0.055(4) 0.049(4) 0.023(3) 0.008(3) 0.001(3)
 N2 0.036(4) 0.057(4) 0.062(5) 0.022(4) 0.005(3) 0.011(3)
 N3 0.026(3) 0.054(4) 0.047(4) 0.022(3) -0.002(3) -0.003(3)
 N4 0.037(4) 0.069(5) 0.062(5) 0.032(4) 0.010(3) 0.008(3)
 C1 0.034(4) 0.060(5) 0.065(6) 0.034(4) 0.006(4) 0.003(4)
 C2 0.038(5) 0.069(6) 0.057(5) 0.030(5) 0.002(4) 0.004(4)
 C3 0.031(4) 0.063(5) 0.053(5) 0.028(4) 0.007(4) 0.002(4)
 C4 0.026(4) 0.058(5) 0.055(5) 0.027(4) 0.001(3) 0.004(3)
 C5 0.026(4) 0.055(5) 0.048(5) 0.020(4) 0.002(3) -0.001(3)
 C6 0.051(6) 0.092(7) 0.080(7) 0.057(6) 0.010(5) 0.000(5)
 C7 0.044(5) 0.070(6) 0.077(7) 0.029(5) 0.006(5) 0.006(4)
 C8 0.050(6) 0.067(6) 0.076(7) 0.031(5) 0.009(5) 0.006(5)
 C9 0.061(6) 0.065(6) 0.084(7) 0.043(5) 0.014(5) 0.011(5)
 C10 0.049(6) 0.072(6) 0.090(8) 0.043(6) 0.014(5) 0.006(5)
 C11 0.035(5) 0.078(6) 0.078(7) 0.042(5) 0.011(4) 0.010(4)
 C12 0.086(9) 0.071(7) 0.153(13) 0.061(8) 0.017(9) 0.022(6)
 C13 0.028(4) 0.050(4) 0.060(5) 0.024(4) 0.009(4) 0.001(3)
 C14 0.027(4) 0.062(5) 0.066(6) 0.030(4) 0.010(4) -0.002(4)
 C15 0.044(5) 0.055(5) 0.074(6) 0.034(5) 0.019(4) 0.006(4)
 C16 0.042(5) 0.050(5) 0.070(6) 0.024(4) 0.011(4) 0.014(4)
 C17 0.026(4) 0.058(5) 0.056(5) 0.024(4) -0.001(4) 0.004(3)
 C18 0.065(7) 0.071(6) 0.102(9) 0.050(6) 0.031(6) 0.008(5)
 C19 0.037(5) 0.070(6) 0.073(6) 0.035(5) 0.007(4) 0.001(4)
 C20 0.044(5) 0.062(5) 0.075(7) 0.032(5) 0.004(5) 0.002(4)
 C21 0.054(6) 0.059(5) 0.062(6) 0.024(5) 0.005(5) 0.011(4)
 C22 0.032(5) 0.066(6) 0.071(6) 0.027(5) -0.001(4) 0.004(4)
 C23 0.032(4) 0.059(5) 0.079(6) 0.032(5) 0.000(4) 0.006(4)
 C24 0.056(6) 0.099(8) 0.081(8) 0.047(7) -0.009(6) 0.005(6)
 C25 0.040(5) 0.073(6) 0.062(6) 0.030(5) 0.007(4) 0.006(4)
 C26 0.039(6) 0.134(11) 0.070(7) 0.051(8) 0.008(5) 0.010(6)
 C27 0.026(4) 0.046(4) 0.050(5) 0.011(4) 0.006(3) 0.004(3)
 C28 0.045(5) 0.061(5) 0.076(7) 0.037(5) 0.025(5) 0.013(4)
 C29 0.039(5) 0.060(6) 0.087(7) 0.029(5) 0.006(5) 0.004(4)
 C30 0.056(6) 0.063(6) 0.113(8) 0.032(5) 0.001(6) 0.009(5)
 C31 0.022(4) 0.071(6) 0.059(5) 0.029(4) 0.005(4) -0.001(4)
 C32 0.027(5) 0.090(8) 0.094(8) 0.049(6) -0.008(5) -0.005(5)

_geom_special_details
;
 All esds (except the esd in the dihedral angle between two l.s. planes)
 are estimated using the full covariance matrix.  The cell esds are taken
 into account individually in the estimation of esds in distances, angles
 and torsion angles; correlations between esds in cell parameters are only
 used when they are defined by crystal symmetry.  An approximate (isotropic)
 treatment of cell esds is used for estimating esds involving l.s. planes.
;
loop_
  _geom_bond_atom_site_label_1
  _geom_bond_atom_site_label_2
  _geom_bond_distance
  _geom_bond_site_symmetry_2
  _geom_bond_publ_flag
 Ag1 Ag1 3.1142(14) 2_766 ?
 Ag1 Ag2 3.2546(10) 2_766 ?
 Ag1 Ag2 2.9457(8) . ?
 Ag1 O1 2.438(5) . ?
 Ag1 O2 2.526(7) 1_655 ?
 Ag1 O5 2.264(6) . ?
 Ag1 O12 2.281(6) . ?
 Ag2 O3 2.466(5) . ?
 Ag2 O6 2.246(6) . ?
 Ag2 O11 2.234(7) . ?
 Ag3 Ag4 3.1613(10) . ?
 Ag3 O3 2.428(6) . ?
 Ag3 O4 2.387(7) . ?
 Ag3 O7 2.220(7) . ?
 Ag3 O10 2.348(7) . ?
 Ag4 O2 2.379(6) . ?
 Ag4 O8 2.292(7) . ?
 Ag4 O9 2.237(7) . ?
 F1 C28 1.344(10) . ?
 F2 C28 1.342(11) . ?
 F3 C28 1.323(12) . ?
 F4 C26 1.267(14) . ?
 F5 C26 1.274(16) . ?
 F6 C26 1.316(17) . ?
 F7 C30 1.350(19) . ?
 F8 C30 1.44(2) . ?
 F9 C30 1.25(3) . ?
 F10 C30 1.295(18) . ?
 F11 C30 1.38(2) . ?
 F12 C30 1.30(3) . ?
 F13 C32 1.298(13) . ?
 F14 C32 1.327(12) . ?
 F15 C32 1.318(14) . ?
 O1 N1 1.346(9) . ?
 O2 N2 1.348(10) . ?
 O3 N3 1.340(9) . ?
 O4 N4 1.339(10) . ?
 O5 C27 1.247(10) . ?
 O6 C27 1.239(10) . ?
 O7 C25 1.268(12) . ?
 O8 C25 1.220(11) . ?
 O9 C29 1.229(12) . ?
 O10 C29 1.228(11) . ?
 O11 C31 1.251(11) . ?
 O12 C31 1.247(10) . ?
 N1 C1 1.324(12) . ?
 N1 C5 1.368(10) . ?
 N2 C19 1.349(12) . ?
 N2 C23 1.357(11) . ?
 N3 C13 1.366(10) . ?
 N3 C17 1.340(11) . ?
 N4 C7 1.350(12) . ?
 N4 C11 1.349(13) . ?
 C1 C2 1.382(13) . ?
 C2 C3 1.395(12) . ?
 C3 C4 1.401(13) . ?
 C3 C6 1.494(13) . ?
 C4 C5 1.357(12) . ?
 C7 C8 1.384(15) . ?
 C8 C9 1.378(15) . ?
 C9 C10 1.388(15) . ?
 C9 C12 1.505(15) . ?
 C10 C11 1.382(15) . ?
 C13 C14 1.371(12) . ?
 C14 C15 1.373(14) . ?
 C15 C16 1.400(12) . ?
 C15 C18 1.516(13) . ?
 C16 C17 1.363(13) . ?
 C19 C20 1.395(15) . ?
 C20 C21 1.385(13) . ?
 C21 C22 1.385(14) . ?
 C21 C24 1.507(15) . ?
 C22 C23 1.372(14) . ?
 C25 C26 1.529(16) . ?
 C27 C28 1.524(14) . ?
 C29 C30 1.514(16) . ?
 C31 C32 1.523(15) . ?

loop_
  _geom_angle_atom_site_label_1
  _geom_angle_atom_site_label_2
  _geom_angle_atom_site_label_3
  _geom_angle
  _geom_angle_site_symmetry_1
  _geom_angle_site_symmetry_3
  _geom_angle_publ_flag
 Ag1 Ag1 Ag2 55.05(2) 2_766 2_766 ?
 Ag2 Ag1 Ag1 64.90(2) . 2_766 ?
 Ag2 Ag1 Ag2 119.94(3) . 2_766 ?
 O1 Ag1 Ag1 110.44(15) . 2_766 ?
 O1 Ag1 Ag2 175.23(15) . . ?
 O1 Ag1 Ag2 55.40(15) . 2_766 ?
 O1 Ag1 O2 78.2(2) . 1_655 ?
 O2 Ag1 Ag1 170.38(14) 1_655 2_766 ?
 O2 Ag1 Ag2 133.46(14) 1_655 2_766 ?
 O2 Ag1 Ag2 106.40(14) 1_655 . ?
 O5 Ag1 Ag1 92.53(17) . 2_766 ?
 O5 Ag1 Ag2 75.25(15) . . ?
 O5 Ag1 Ag2 105.82(16) . 2_766 ?
 O5 Ag1 O1 104.5(2) . . ?
 O5 Ag1 O2 80.9(2) . 1_655 ?
 O5 Ag1 O12 159.7(2) . . ?
 O12 Ag1 Ag1 86.94(15) . 2_766 ?
 O12 Ag1 Ag2 86.24(14) . . ?
 O12 Ag1 Ag2 90.48(15) . 2_766 ?
 O12 Ag1 O1 94.6(2) . . ?
 O12 Ag1 O2 96.8(2) . 1_655 ?
 Ag1 Ag2 Ag1 60.06(3) . 2_766 ?
 O3 Ag2 Ag1 134.49(13) . 2_766 ?
 O3 Ag2 Ag1 163.96(14) . . ?
 O6 Ag2 Ag1 100.46(15) . 2_766 ?
 O6 Ag2 Ag1 86.75(13) . . ?
 O6 Ag2 O3 95.48(19) . . ?
 O11 Ag2 Ag1 74.62(19) . 2_766 ?
 O11 Ag2 Ag1 75.47(15) . . ?
 O11 Ag2 O3 100.4(2) . . ?
 O11 Ag2 O6 161.7(2) . . ?
 O3 Ag3 Ag4 91.63(12) . . ?
 O4 Ag3 Ag4 164.3(2) . . ?
 O4 Ag3 O3 81.7(2) . . ?
 O7 Ag3 Ag4 86.32(17) . . ?
 O7 Ag3 O3 129.2(2) . . ?
 O7 Ag3 O4 108.9(3) . . ?
 O7 Ag3 O10 130.7(3) . . ?
 O10 Ag3 Ag4 68.47(19) . . ?
 O10 Ag3 O3 94.5(2) . . ?
 O10 Ag3 O4 97.8(3) . . ?
 O2 Ag4 Ag3 165.04(18) . . ?
 O8 Ag4 Ag3 70.05(16) . . ?
 O8 Ag4 O2 96.1(2) . . ?
 O9 Ag4 Ag3 87.87(17) . . ?
 O9 Ag4 O2 106.6(2) . . ?
 O9 Ag4 O8 137.3(3) . . ?
 N1 O1 Ag1 124.1(5) . . ?
 Ag4 O2 Ag1 97.7(2) . 1_455 ?
 N2 O2 Ag1 122.0(5) . 1_455 ?
 N2 O2 Ag4 129.0(5) . . ?
 Ag3 O3 Ag2 97.19(19) . . ?
 N3 O3 Ag2 126.3(4) . . ?
 N3 O3 Ag3 103.6(4) . . ?
 N4 O4 Ag3 127.6(5) . . ?
 C27 O5 Ag1 130.8(6) . . ?
 C27 O6 Ag2 117.1(6) . . ?
 C25 O7 Ag3 116.1(6) . . ?
 C25 O8 Ag4 135.6(7) . . ?
 C29 O9 Ag4 116.3(6) . . ?
 C29 O10 Ag3 138.2(8) . . ?
 C31 O11 Ag2 131.0(6) . . ?
 C31 O12 Ag1 115.5(6) . . ?
 O1 N1 C5 118.6(7) . . ?
 C1 N1 O1 121.1(6) . . ?
 C1 N1 C5 120.3(7) . . ?
 O2 N2 C19 120.4(7) . . ?
 O2 N2 C23 118.9(8) . . ?
 C19 N2 C23 120.7(9) . . ?
 O3 N3 C13 118.0(7) . . ?
 C17 N3 O3 120.5(6) . . ?
 C17 N3 C13 121.5(7) . . ?
 O4 N4 C7 118.9(8) . . ?
 O4 N4 C11 119.8(7) . . ?
 C11 N4 C7 121.3(9) . . ?
 N1 C1 C2 121.7(8) . . ?
 C1 C2 C3 119.9(9) . . ?
 C2 C3 C4 116.7(8) . . ?
 C2 C3 C6 121.3(9) . . ?
 C4 C3 C6 122.0(8) . . ?
 C5 C4 C3 121.6(8) . . ?
 C4 C5 N1 119.9(8) . . ?
 N4 C7 C8 119.8(9) . . ?
 C9 C8 C7 121.3(10) . . ?
 C8 C9 C10 116.6(10) . . ?
 C8 C9 C12 120.1(10) . . ?
 C10 C9 C12 123.3(10) . . ?
 C11 C10 C9 122.0(10) . . ?
 N4 C11 C10 118.8(9) . . ?
 N3 C13 C14 118.7(8) . . ?
 C13 C14 C15 122.1(8) . . ?
 C14 C15 C16 116.5(8) . . ?
 C14 C15 C18 121.2(9) . . ?
 C16 C15 C18 122.4(9) . . ?
 C17 C16 C15 121.5(9) . . ?
 N3 C17 C16 119.6(8) . . ?
 N2 C19 C20 120.0(9) . . ?
 C21 C20 C19 121.2(10) . . ?
 C20 C21 C22 115.9(10) . . ?
 C20 C21 C24 121.2(10) . . ?
 C22 C21 C24 122.9(9) . . ?
 C23 C22 C21 123.0(9) . . ?
 N2 C23 C22 119.2(9) . . ?
 O7 C25 C26 112.7(8) . . ?
 O8 C25 O7 130.0(10) . . ?
 O8 C25 C26 117.2(9) . . ?
 F4 C26 F5 107.3(15) . . ?
 F4 C26 F6 103.0(12) . . ?
 F4 C26 C25 115.7(10) . . ?
 F5 C26 F6 106.8(14) . . ?
 F5 C26 C25 113.8(9) . . ?
 F6 C26 C25 109.3(12) . . ?
 O5 C27 C28 116.0(7) . . ?
 O6 C27 O5 129.5(9) . . ?
 O6 C27 C28 114.5(7) . . ?
 F1 C28 C27 113.7(8) . . ?
 F2 C28 F1 106.7(7) . . ?
 F2 C28 C27 109.1(8) . . ?
 F3 C28 F1 106.4(8) . . ?
 F3 C28 F2 106.1(8) . . ?
 F3 C28 C27 114.3(8) . . ?
 O9 C29 C30 115.1(9) . . ?
 O10 C29 O9 128.9(10) . . ?
 O10 C29 C30 115.9(10) . . ?
 F7 C30 F11 100.2(15) . . ?
 F7 C30 C29 116.4(11) . . ?
 F8 C30 C29 109.0(11) . . ?
 F9 C30 F7 103.8(19) . . ?
 F9 C30 F11 109(2) . . ?
 F9 C30 C29 118.0(16) . . ?
 F10 C30 F8 95.8(13) . . ?
 F10 C30 F12 106.9(18) . . ?
 F10 C30 C29 113.7(13) . . ?
 F11 C30 C29 108.0(15) . . ?
 F12 C30 F8 117(2) . . ?
 F12 C30 C29 113.6(16) . . ?
 O11 C31 C32 113.3(7) . . ?
 O12 C31 O11 129.6(9) . . ?
 O12 C31 C32 117.1(8) . . ?
 F13 C32 F14 107.6(10) . . ?
 F13 C32 F15 106.5(10) . . ?
 F13 C32 C31 114.4(9) . . ?
 F14 C32 C31 111.3(9) . . ?
 F15 C32 F14 106.2(9) . . ?
 F15 C32 C31 110.4(9) . . ?

_smtbx_masks_special_details       ?
loop_
  _smtbx_masks_void_nr
  _smtbx_masks_void_average_x
  _smtbx_masks_void_average_y
  _smtbx_masks_void_average_z
  _smtbx_masks_void_volume
  _smtbx_masks_void_count_electrons
  _smtbx_masks_void_content
 1 -0.736 0.000 0.000 253.3 75.3 ?

_smtbx_masks_void_probe_radius     1.2
_smtbx_masks_void_truncation_radius  1.2
_shelx_fab_file
;
-13 -1 1 0.3979 -0.4078
-13 -1 2 -0.8039 -0.4836
-13 -1 3 -2.9432 -0.4407
-13 -1 4 -5.0315 -0.2832
-13 0 1 -0.4702 -0.2438
-13 0 2 -1.3484 -0.2312
-13 0 3 -2.7598 -0.1465
-13 0 4 -3.6283 -0.0400
-13 1 1 -0.2529 0.3395
-13 1 2 -0.2643 0.3687
-13 1 3 -0.2631 0.3720
-13 1 4 0.3685 0.3056
-13 2 1 0.3159 0.2044
-13 2 2 0.9987 0.2253
-13 2 3 1.9469 0.1739
-13 3 1 0.2137 -0.2570
-13 3 2 1.1058 -0.2389
-13 4 1 -0.2011 -0.0483
-12 -5 1 0.2807 -0.2612
-12 -5 2 -0.1565 -0.1474
-12 -5 3 -0.0431 -0.1036
-12 -5 4 0.6022 -0.1244
-12 -5 5 1.3226 -0.1680
-12 -5 6 1.5864 -0.1943
-12 -4 1 1.3735 0.4156
-12 -4 2 -0.1729 0.4443
-12 -4 3 -0.7375 0.3776
-12 -4 4 -0.3254 0.2554
-12 -4 5 0.4749 0.1329
-12 -4 6 0.9769 0.0446
-12 -4 7 0.8542 -0.0027
-12 -3 1 1.2591 0.2882
-12 -3 2 -0.7464 0.2443
-12 -3 3 -1.4258 0.1729
-12 -3 4 -0.9506 0.1166
-12 -3 5 -0.0356 0.0990
-12 -3 6 0.6123 0.1133
-12 -3 7 0.6963 0.1369
-12 -3 8 0.3594 0.1525
-12 -2 1 -0.3918 -0.4244
-12 -2 2 -1.5437 -0.4482
-12 -2 3 -1.5440 -0.4232
-12 -2 4 -0.7970 -0.3359
-12 -2 5 0.0576 -0.2062
-12 -2 6 0.5790 -0.0741
-12 -2 7 0.6984 0.0254
-12 -2 8 0.5912 0.0762
-12 -1 1 -1.7205 -0.3025
-12 -1 2 -1.2912 -0.2873
-12 -1 3 -0.4941 -0.2349
-12 -1 4 0.2593 -0.1570
-12 -1 5 0.7221 -0.0830
-12 -1 6 0.9226 -0.0401
-12 -1 7 1.0282 -0.0398
-12 -1 8 1.1324 -0.0764
-12 0 1 -1.1497 0.4020
-12 0 2 0.2028 0.4121
-12 0 3 1.0264 0.4019
-12 0 4 1.2579 0.3554
-12 0 5 1.1891 0.2660
-12 0 6 1.2054 0.1441
-12 0 8 1.8200 -0.1091
-12 1 1 0.3766 0.2927
-12 1 2 1.3630 0.2984
-12 1 3 1.4411 0.2675
-12 1 4 1.0021 0.1918
-12 1 5 0.6616 0.0906
-12 1 6 0.8141 -0.0016
-12 1 7 1.3825 -0.0565
-12 2 1 1.1165 -0.3327
-12 2 2 1.2282 -0.3087
-12 2 3 0.6431 -0.3119
-12 2 4 -0.0688 -0.3314
-12 2 5 -0.3535 -0.3260
-12 2 6 -0.0421 -0.2560
-12 2 7 0.5904 -0.1160
-12 3 1 1.1543 -0.1757
-12 3 2 0.9434 -0.1705
-12 3 3 0.3220 -0.2060
-12 3 4 -0.2983 -0.2370
-12 3 5 -0.5915 -0.2018
-12 3 6 -0.5184 -0.0695
-12 4 1 1.6033 0.3865
-12 4 2 1.6152 0.3307
-12 4 3 1.1728 0.2395
-12 4 4 0.5146 0.1841
-12 4 5 -0.0989 0.2201
-12 5 1 2.3378 0.1650
-12 5 2 2.2847 0.0957
-12 5 3 1.6177 0.0653
-12 5 4 0.6547 0.1284
-12 6 1 2.2072 -0.4067
-12 6 2 1.4845 -0.4116
-12 6 3 0.3584 -0.2947
-12 7 1 0.8255 -0.2558
-12 7 2 -0.4811 -0.1943
-11 -8 3 -1.6360 -0.0424
-11 -8 4 -1.8446 0.0171
-11 -8 5 -1.6408 0.1418
-11 -8 6 -1.0738 0.2014
-11 -7 1 -0.2615 -0.4301
-11 -7 2 -0.9824 -0.4690
-11 -7 3 -1.7763 -0.3471
-11 -7 4 -2.0910 -0.1579
-11 -7 5 -1.7878 -0.0196
-11 -7 6 -1.1451 0.0150
-11 -7 7 -0.5482 -0.0146
-11 -7 8 -0.1796 -0.0248
-11 -7 9 0.0413 0.0362
-11 -6 1 0.3452 -0.3720
-11 -6 2 -0.7128 -0.2696
-11 -6 3 -1.4622 -0.1346
-11 -6 4 -1.4804 -0.0546
-11 -6 5 -1.0018 -0.0648
-11 -6 6 -0.5996 -0.1258
-11 -6 7 -0.6622 -0.1632
-11 -6 8 -1.1131 -0.1305
-11 -6 9 -1.5487 -0.0425
-11 -6 10 -1.6064 0.0419
-11 -5 1 0.3394 0.3723
-11 -5 2 -0.6987 0.4332
-11 -5 3 -0.9055 0.4269
-11 -5 4 -0.3683 0.3381
-11 -5 5 0.2214 0.2049
-11 -5 6 0.1969 0.0857
-11 -5 7 -0.5661 0.0137
-11 -5 8 -1.6213 -0.0221
-11 -5 9 -2.3487 -0.0569
-11 -5 10 -2.4062 -0.1138
-11 -4 1 -0.5605 0.2979
-11 -4 2 -0.9660 0.2808
-11 -4 3 -0.3373 0.2303
-11 -4 4 0.6472 0.1762
-11 -4 5 1.1344 0.1468
-11 -4 6 0.7415 0.1406
-11 -4 7 -0.2401 0.1272
-11 -4 8 -1.1588 0.0779
-11 -4 9 -1.5103 -0.0024
-11 -4 10 -1.2367 -0.0736
-11 -3 1 -1.7273 -0.4420
-11 -3 2 -1.0180 -0.4649
-11 -3 3 0.2288 -0.4389
-11 -3 4 1.1240 -0.3492
-11 -3 5 1.1859 -0.2228
-11 -3 6 0.6020 -0.1128
-11 -3 7 -0.0327 -0.0567
-11 -3 8 -0.2153 -0.0436
-11 -3 9 0.1346 -0.0205
-11 -3 10 0.7132 0.0651
-11 -2 1 -1.8047 -0.2938
-11 -2 2 -0.2925 -0.3031
-11 -2 3 0.7090 -0.2624
-11 -2 4 0.7546 -0.1904
-11 -2 5 0.1408 -0.1333
-11 -2 6 -0.4236 -0.1219
-11 -2 7 -0.3911 -0.1393
-11 -2 8 0.2665 -0.1288
-11 -2 9 1.1338 -0.0369
-11 -2 10 1.7144 0.1401
-11 -1 1 -0.4863 0.4756
-11 -1 2 0.6548 0.4535
-11 -1 3 0.4042 0.4281
-11 -1 4 -0.7760 0.3719
-11 -1 5 -1.8690 0.2685
-11 -1 6 -2.0602 0.1386
-11 -1 7 -1.2462 0.0321
-11 -1 8 0.0301 -0.0060
-11 -1 9 1.0622 0.0303
-11 -1 10 1.4487 0.1029
-11 0 1 0.6893 0.2595
-11 0 2 0.4298 0.2506
-11 0 3 -1.2311 0.2342
-11 0 4 -3.0563 0.1985
-11 0 5 -3.8605 0.1522
-11 0 6 -3.2607 0.1154
-11 0 7 -1.7690 0.0956
-11 0 8 -0.2710 0.0761
-11 0 9 0.6170 0.0279
-11 0 10 0.8258 -0.0620
-11 1 1 0.4341 -0.5577
-11 1 2 -1.0047 -0.5236
-11 1 3 -2.9988 -0.4608
-11 1 4 -4.2173 -0.3624
-11 1 5 -3.9873 -0.2301
-11 1 6 -2.6240 -0.0939
-11 1 7 -1.0263 -0.0079
-11 1 8 0.0508 -0.0188
-11 1 9 0.4467 -0.1283
-11 1 10 0.4869 -0.2816
-11 2 1 -0.4122 -0.3377
-11 2 2 -1.7442 -0.3149
-11 2 3 -2.6816 -0.2631
-11 2 4 -2.5101 -0.1709
-11 2 5 -1.3619 -0.0625
-11 2 6 -0.0158 0.0085
-11 2 7 0.7654 -0.0049
-11 2 8 0.7911 -0.1035
-11 2 9 0.4641 -0.2341
-11 3 1 -0.3053 0.4787
-11 3 2 -0.5424 0.4419
-11 3 3 -0.0820 0.4024
-11 3 4 0.9888 0.3569
-11 3 5 2.0456 0.2826
-11 3 6 2.4155 0.1672
-11 3 7 1.9102 0.0345
-11 3 8 0.9587 -0.0615
-11 4 1 0.8353 0.3045
-11 4 2 1.4334 0.2704
-11 4 3 2.3116 0.2161
-11 4 4 3.0038 0.1259
-11 4 5 3.0179 0.0141
-11 4 6 2.2283 -0.0646
-11 4 7 1.0207 -0.0432
-11 4 8 0.0405 0.1023
-11 5 1 2.0657 -0.4051
-11 5 2 2.4842 -0.3784
-11 5 3 2.5863 -0.3864
-11 5 4 2.1119 -0.4155
-11 5 5 1.0933 -0.3943
-11 5 6 -0.0848 -0.2399
-11 5 7 -0.8898 0.0668
-11 6 1 2.8037 -0.2097
-11 6 2 2.4652 -0.2001
-11 6 3 1.5956 -0.2411
-11 6 4 0.3708 -0.2492
-11 6 5 -0.7878 -0.1204
-11 6 6 -1.4210 0.1789
-11 7 1 2.6746 0.4122
-11 7 2 1.9269 0.3120
-11 7 3 0.9408 0.2096
-11 7 4 0.0776 0.2306
-11 7 5 -0.3191 0.4330
-11 8 1 1.2528 0.1750
-11 8 2 0.8236 0.0305
-11 8 3 0.6518 0.0090
-11 9 1 -0.9516 -0.4625
-11 9 2 -0.6812 -0.5119
-10 -10 6 0.5346 0.1369
-10 -9 1 -0.1822 0.2924
-10 -9 2 -0.7580 0.1708
-10 -9 3 -0.8436 0.1539
-10 -9 4 -0.3426 0.2218
-10 -9 5 0.4671 0.2994
-10 -9 6 1.1101 0.3115
-10 -9 7 1.2499 0.2279
-10 -9 8 0.9170 0.0735
-10 -9 9 0.4475 -0.0925
-10 -8 1 0.4886 -0.4504
-10 -8 2 -0.1857 -0.4458
-10 -8 3 -0.3119 -0.3457
-10 -8 4 0.1405 -0.2014
-10 -8 5 0.7870 -0.0704
-10 -8 6 1.1282 0.0146
-10 -8 7 0.9346 0.0503
-10 -8 8 0.3951 0.0542
-10 -8 9 -0.0734 0.0540
-10 -8 10 -0.1657 0.0803
-10 -8 11 0.1138 0.1535
-10 -7 1 0.4244 -0.3911
-10 -7 2 -0.1853 -0.3497
-10 -7 3 -0.2055 -0.2949
-10 -7 4 0.2506 -0.2497
-10 -7 5 0.7038 -0.2156
-10 -7 6 0.7201 -0.1830
-10 -7 7 0.2528 -0.1466
-10 -7 8 -0.3652 -0.1054
-10 -7 9 -0.7315 -0.0505
-10 -7 10 -0.6869 0.0373
-10 -7 11 -0.3765 0.1693
-10 -6 1 -0.1516 0.4319
-10 -6 3 -0.3566 0.3443
-10 -6 4 0.1987 0.2476
-10 -6 5 0.5545 0.1548
-10 -6 6 0.4056 0.0790
-10 -6 7 -0.1162 0.0123
-10 -6 8 -0.6250 -0.0501
-10 -6 9 -0.8339 -0.0909
-10 -6 10 -0.7520 -0.0811
-10 -6 11 -0.5908 -0.0124
-10 -6 12 -0.5290 0.0821
-10 -5 1 -0.5704 0.4142
-10 -5 2 -0.7127 0.3649
-10 -5 3 -0.2445 0.2979
-10 -5 4 0.3635 0.2469
-10 -5 5 0.6298 0.2213
-10 -5 6 0.4339 0.1974
-10 -5 7 0.0214 0.1463
-10 -5 8 -0.2906 0.0674
-10 -5 9 -0.3904 -0.0076
-10 -5 10 -0.3940 -0.0459
-10 -5 11 -0.4533 -0.0467
-10 -5 12 -0.5824 -0.0425
-10 -4 1 -0.2562 -0.4246
-10 -4 2 -0.1183 -0.4354
-10 -4 3 0.3490 -0.3985
-10 -4 4 0.7257 -0.3031
-10 -4 5 0.7748 -0.1803
-10 -4 6 0.5721 -0.0802
-10 -4 7 0.3304 -0.0306
-10 -4 8 0.1534 -0.0186
-10 -4 9 -0.0263 -0.0108
-10 -4 10 -0.2983 0.0097
-10 -4 12 -0.7743 0.0172
-10 -3 1 0.8615 -0.3723
-10 -3 2 0.8930 -0.3687
-10 -3 3 0.8318 -0.3199
-10 -3 4 0.6603 -0.2373
-10 -3 5 0.5095 -0.1612
-10 -3 6 0.4937 -0.1234
-10 -3 7 0.5358 -0.1183
-10 -3 8 0.3963 -0.1121
-10 -3 9 -0.0945 -0.0770
-10 -3 10 -0.8223 -0.0181
-10 -3 11 -1.4181 0.0347
-10 -3 12 -1.5267 0.0572
-10 -2 1 1.8376 0.4531
-10 -2 2 1.0415 0.4238
-10 -2 3 0.0615 0.4025
-10 -2 4 -0.5259 0.3650
-10 -2 5 -0.4041 0.2850
-10 -2 6 0.2209 0.1661
-10 -2 7 0.7424 0.0464
-10 -2 8 0.6031 -0.0294
-10 -2 9 -0.2749 -0.0437
-10 -2 10 -1.4243 -0.0155
-10 -2 11 -2.1803 0.0201
-10 -2 12 -2.1571 0.0404
-10 -1 1 1.2586 0.2766
-10 -1 2 -0.6608 0.2688
-10 -1 3 -2.1725 0.2776
-10 -1 4 -2.4008 0.2644
-10 -1 5 -1.3315 0.2089
-10 -1 6 0.2035 0.1271
-10 -1 7 1.1361 0.0575
-10 -1 8 0.9019 0.0286
-10 -1 9 -0.2318 0.0377
-10 -1 10 -1.4515 0.0563
-10 -1 11 -2.0202 0.0548
-10 -1 12 -1.7475 0.0239
-10 0 1 -0.8037 -0.6179
-10 0 2 -3.0420 -0.5413
-10 0 3 -3.9594 -0.4331
-10 0 4 -3.0523 -0.3355
-10 0 5 -0.9939 -0.2610
-10 0 6 0.9037 -0.1931
-10 0 7 1.6173 -0.1123
-10 0 8 1.0330 -0.0211
-10 0 9 -0.1409 0.0516
-10 0 10 -1.0039 0.0708
-10 0 11 -1.0950 0.0225
-10 0 12 -0.5805 -0.0737
-10 1 1 -2.2895 -0.3832
-10 1 2 -3.4742 -0.2959
-10 1 3 -2.9850 -0.2290
-10 1 4 -1.1337 -0.1939
-10 1 5 0.9145 -0.1695
-10 1 6 2.0137 -0.1260
-10 1 7 1.7959 -0.0565
-10 1 8 0.7781 0.0114
-10 1 9 -0.1646 0.0336
-10 1 10 -0.4675 -0.0183
-10 1 11 -0.1729 -0.1330
-10 2 1 -1.7033 0.5890
-10 2 2 -1.3100 0.5787
-10 2 3 0.1053 0.4888
-10 2 4 1.7011 0.3566
-10 2 5 2.5407 0.2381
-10 2 6 2.2728 0.1679
-10 2 7 1.3064 0.1370
-10 2 8 0.4012 0.1041
-10 2 9 0.0629 0.0306
-10 2 10 0.2396 -0.0875
-10 2 11 0.5060 -0.2141
-10 3 1 -0.0980 0.4414
-10 3 2 0.9146 0.3659
-10 3 3 1.8599 0.2425
-10 3 4 2.1564 0.1289
-10 3 5 1.6813 0.0690
-10 3 6 0.8625 0.0642
-10 3 7 0.3235 0.0777
-10 3 8 0.3880 0.0683
-10 3 9 0.8541 0.0237
-10 3 10 1.2071 -0.0319
-10 4 1 0.7093 -0.4234
-10 4 2 0.9092 -0.4651
-10 4 3 0.5038 -0.4746
-10 4 4 -0.3179 -0.4204
-10 4 5 -1.0005 -0.3096
-10 4 6 -1.0068 -0.1835
-10 4 7 -0.2241 -0.0846
-10 4 8 0.9264 -0.0240
-10 4 9 1.7716 0.0221
-10 5 1 0.6841 -0.3005
-10 5 2 -0.3350 -0.3039
-10 5 3 -1.6115 -0.2557
-10 5 4 -2.4380 -0.1679
-10 5 5 -2.2717 -0.0832
-10 5 6 -1.1106 -0.0384
-10 5 7 0.4814 -0.0315
-10 5 8 1.7197 -0.0217
-10 5 9 2.0760 0.0342
-10 6 1 0.9473 0.3915
-10 6 2 -0.4200 0.3881
-10 6 3 -1.4159 0.3970
-10 6 4 -1.4776 0.3772
-10 6 5 -0.5736 0.2953
-10 6 6 0.7780 0.1642
-10 6 7 1.8444 0.0436
-10 6 8 2.1251 -0.0020
-10 7 1 1.7198 0.2067
-10 7 2 0.9992 0.2315
-10 7 3 0.7721 0.2391
-10 7 4 1.1314 0.1889
-10 7 5 1.7767 0.0839
-10 7 6 2.2370 -0.0224
-10 7 7 2.1858 -0.0634
-10 8 1 2.3042 -0.3654
-10 8 2 2.2850 -0.3046
-10 8 3 2.2434 -0.2737
-10 8 4 2.1052 -0.2767
-10 8 5 1.8029 -0.2757
-10 9 1 2.3340 -0.1276
-10 9 2 2.3132 -0.1337
-10 9 3 1.6698 -0.1756
-10 9 4 0.6615 -0.2026
-10 10 1 1.9531 0.3447
-10 10 2 1.4074 0.2004
-9 -11 3 -0.8890 0.1752
-9 -11 4 0.2502 0.0807
-9 -11 5 1.0204 0.0661
-9 -11 6 1.1720 0.0795
-9 -11 7 0.9284 0.0564
-9 -11 8 0.7970 -0.0315
-9 -11 9 1.1810 -0.1674
-9 -10 1 -2.2783 0.3424
-9 -10 2 -1.9276 0.2340
-9 -10 3 -0.8730 0.1703
-9 -10 4 0.2609 0.1899
-9 -10 5 0.8702 0.2552
-9 -10 6 0.7673 0.2934
-9 -10 7 0.2957 0.2562
-9 -10 8 0.0734 0.1483
-9 -10 9 0.5354 0.0089
-9 -10 10 1.6073 -0.1234
-9 -10 11 2.7548 -0.2287
-9 -9 1 -1.5494 -0.3626
-9 -9 2 -1.2080 -0.3843
-9 -9 3 -0.3596 -0.3309
-9 -9 4 0.4258 -0.2101
-9 -9 5 0.6317 -0.0774
-9 -9 6 0.1592 0.0150
-9 -9 7 -0.5877 0.0568
-9 -9 8 -0.9919 0.0741
-9 -9 9 -0.6835 0.0951
-9 -9 10 0.1873 0.1227
-9 -9 11 1.0832 0.1387
-9 -9 12 1.5004 0.1276
-9 -8 1 -0.3418 -0.3336
-9 -8 2 -0.1176 -0.3449
-9 -8 3 0.3621 -0.3200
-9 -8 4 0.6875 -0.2749
-9 -8 5 0.4879 -0.2382
-9 -8 6 -0.2465 -0.2160
-9 -8 7 -1.1181 -0.1850
-9 -8 8 -1.6228 -0.1191
-9 -8 9 -1.5496 -0.0173
-9 -8 10 -1.1292 0.0910
-9 -8 11 -0.8056 0.1684
-9 -8 12 -0.8471 0.1966
-9 -8 13 -1.1453 0.1844
-9 -7 1 0.5067 0.4455
-9 -7 2 0.4862 0.3814
-9 -7 3 0.5741 0.3130
-9 -7 4 0.5348 0.2332
-9 -7 5 0.1508 0.1387
-9 -7 6 -0.5145 0.0447
-9 -7 7 -1.1357 -0.0246
-9 -7 8 -1.4174 -0.0563
-9 -7 9 -1.3668 -0.0590
-9 -7 10 -1.2755 -0.0526
-9 -7 11 -1.4306 -0.0504
-9 -7 12 -1.8393 -0.0493
-9 -7 13 -2.2227 -0.0369
-9 -6 1 0.5321 0.3569
-9 -6 2 0.2282 0.3095
-9 -6 3 0.0529 0.2860
-9 -6 4 -0.1224 0.2705
-9 -6 5 -0.4030 0.2474
-9 -6 6 -0.6965 0.2098
-9 -6 7 -0.8039 0.1570
-9 -6 8 -0.6577 0.0902
-9 -6 9 -0.4281 0.0143
-9 -6 10 -0.3751 -0.0586
-9 -6 11 -0.6000 -0.1106
-9 -6 12 -0.9502 -0.1264
-9 -6 13 -1.1611 -0.1033
-9 -6 14 -1.0832 -0.0542
-9 -5 1 0.1578 -0.5811
-9 -5 2 -0.1902 -0.5329
-9 -5 3 -0.3305 -0.4238
-9 -5 4 -0.3903 -0.2871
-9 -5 5 -0.4424 -0.1584
-9 -5 6 -0.4259 -0.0634
-9 -5 7 -0.2660 -0.0119
-9 -5 8 -0.0068 0.0036
-9 -5 9 0.2118 0.0020
-9 -5 10 0.3031 0.0035
-9 -5 11 0.3230 0.0182
-9 -5 12 0.3969 0.0419
-9 -5 13 0.5682 0.0610
-9 -5 14 0.7408 0.0634
-9 -4 1 0.2180 -0.4920
-9 -4 2 0.1910 -0.4160
-9 -4 3 0.3554 -0.3210
-9 -4 4 0.5106 -0.2346
-9 -4 5 0.5441 -0.1768
-9 -4 6 0.4529 -0.1491
-9 -4 7 0.2709 -0.1346
-9 -4 8 0.0401 -0.1093
-9 -4 9 -0.1487 -0.0581
-9 -4 10 -0.1508 0.0134
-9 -4 11 0.1308 0.0806
-9 -4 12 0.6197 0.1153
-9 -4 13 1.0658 0.1029
-9 -4 14 1.2132 0.0528
-9 -3 1 0.6757 0.5423
-9 -3 2 1.0543 0.5389
-9 -3 3 1.5141 0.4915
-9 -3 4 1.7860 0.3953
-9 -3 5 1.6979 0.2641
-9 -3 6 1.2043 0.1303
-9 -3 7 0.4002 0.0306
-9 -3 8 -0.4637 -0.0136
-9 -3 9 -1.0443 -0.0090
-9 -3 10 -1.0881 0.0147
-9 -3 11 -0.6262 0.0234
-9 -3 12 0.0066 -0.0008
-9 -3 13 0.3927 -0.0509
-9 -3 14 0.3312 -0.1015
-9 -2 1 0.5283 0.4593
-9 -2 2 1.0294 0.4165
-9 -2 3 1.5485 0.3498
-9 -2 4 1.8092 0.2635
-9 -2 5 1.6086 0.1761
-9 -2 6 0.9018 0.1105
-9 -2 7 -0.1168 0.0776
-9 -2 8 -1.0384 0.0681
-9 -2 9 -1.4438 0.0588
-9 -2 10 -1.1887 0.0304
-9 -2 11 -0.5367 -0.0182
-9 -2 12 0.0135 -0.0702
-9 -2 13 0.0964 -0.1030
-9 -1 1 -0.4402 -0.5860
-9 -1 2 -0.1140 -0.5684
-9 -1 3 0.2700 -0.5171
-9 -1 4 0.4779 -0.4334
-9 -1 5 0.3152 -0.3207
-9 -1 6 -0.2320 -0.1941
-9 -1 7 -0.9062 -0.0812
-9 -1 8 -1.2828 -0.0095
-9 -1 9 -1.0600 0.0121
-9 -1 10 -0.3179 0.0005
-9 -1 11 0.4975 -0.0116
-9 -1 12 0.8899 0.0010
-9 -1 13 0.6819 0.0395
-9 0 1 -0.9405 -0.4549
-9 0 2 -0.8208 -0.4128
-9 0 3 -0.6084 -0.3487
-9 0 4 -0.4870 -0.2617
-9 0 5 -0.6169 -0.1649
-9 0 6 -0.9699 -0.0844
-9 0 7 -1.2744 -0.0440
-9 0 8 -1.1794 -0.0452
-9 0 9 -0.5435 -0.0624
-9 0 10 0.4024 -0.0581
-9 0 11 1.1847 -0.0104
-9 0 12 1.4221 0.0696
-9 0 13 1.0941 0.1451
-9 1 1 -0.2259 0.6017
-9 1 2 -0.1823 0.5748
-9 1 3 -0.0930 0.5232
-9 1 4 -0.1046 0.4546
-9 1 5 -0.3349 0.3644
-9 1 6 -0.7237 0.2479
-9 1 7 -1.0166 0.1177
-9 1 8 -0.9379 0.0057
-9 1 9 -0.4206 -0.0534
-9 1 10 0.3091 -0.0469
-9 1 11 0.8756 0.0043
-9 1 12 1.0143 0.0587
-9 2 1 0.4541 0.4608
-9 2 2 0.5006 0.4068
-9 2 3 0.5503 0.3419
-9 2 4 0.4843 0.2649
-9 2 5 0.2115 0.1746
-9 2 6 -0.2160 0.0835
-9 2 7 -0.5993 0.0173
-9 2 8 -0.7207 -0.0033
-9 2 9 -0.5040 0.0163
-9 2 10 -0.0762 0.0429
-9 2 11 0.3167 0.0382
-9 2 12 0.4706 -0.0094
-9 3 1 -0.1047 -0.5362
-9 3 2 -0.0614 -0.5207
-9 3 3 0.0345 -0.4795
-9 3 4 0.0951 -0.4259
-9 3 5 0.0289 -0.3585
-9 3 6 -0.1760 -0.2637
-9 3 7 -0.4211 -0.1367
-9 3 8 -0.5522 -0.0036
-9 3 9 -0.4619 0.0822
-9 3 10 -0.1678 0.0739
-9 3 11 0.1911 -0.0278
-9 4 1 -0.8069 -0.3803
-9 4 2 -0.8258 -0.3354
-9 4 3 -0.7283 -0.2929
-9 4 4 -0.5451 -0.2520
-9 4 5 -0.3713 -0.1921
-9 4 6 -0.2996 -0.0975
-9 4 7 -0.3398 0.0146
-9 4 8 -0.3979 0.0897
-9 4 9 -0.3441 0.0709
-9 4 10 -0.1167 -0.0528
-9 4 11 0.2208 -0.2239
-9 5 1 0.2009 0.5127
-9 5 2 -0.0419 0.4930
-9 5 3 -0.2121 0.4235
-9 5 4 -0.2362 0.3327
-9 5 5 -0.1729 0.2580
-9 5 6 -0.1462 0.2140
-9 5 7 -0.2195 0.1762
-9 5 8 -0.3324 0.1008
-9 5 9 -0.3564 -0.0320
-9 5 10 -0.2125 -0.1896
-9 6 1 2.6129 0.3375
-9 6 2 1.9075 0.2904
-9 6 3 1.1587 0.2165
-9 6 4 0.5673 0.1449
-9 6 5 0.1539 0.0973
-9 6 6 -0.1611 0.0696
-9 6 7 -0.4207 0.0381
-9 6 8 -0.5772 -0.0134
-9 6 9 -0.5563 -0.0714
-9 7 1 4.2478 -0.4322
-9 7 2 3.0303 -0.4183
-9 7 3 1.7306 -0.3807
-9 7 4 0.6106 -0.3162
-9 7 5 -0.2484 -0.2338
-9 7 6 -0.8454 -0.1521
-9 7 7 -1.1601 -0.0833
-9 7 8 -1.1559 -0.0209
-9 8 1 3.7273 -0.2526
-9 8 2 2.4000 -0.2118
-9 8 3 1.0892 -0.1575
-9 8 4 -0.0417 -0.0991
-9 8 5 -0.9403 -0.0485
-9 8 6 -1.5495 -0.0104
-9 8 7 -1.7769 0.0253
-9 9 1 1.6289 0.3730
-9 9 2 0.8767 0.3574
-9 9 3 0.2869 0.3174
-9 9 4 -0.2326 0.2564
-9 9 5 -0.7537 0.1820
-9 9 6 -1.2067 0.1092
-9 10 1 -0.5881 0.1967
-9 10 2 -0.3587 0.1481
-9 10 3 0.1003 0.0864
-9 10 4 0.4095 0.0247
-9 11 1 -1.8456 -0.2626
-9 11 2 -0.8573 -0.2772
-9 11 3 0.2947 -0.2743
-8 -12 3 0.9727 0.2470
-8 -12 4 1.1960 0.1139
-8 -12 5 0.9370 -0.0128
-8 -12 6 0.3019 -0.0973
-8 -12 7 -0.3725 -0.1291
-8 -12 8 -0.7108 -0.1180
-8 -12 9 -0.4999 -0.0846
-8 -12 10 0.2058 -0.0524
-8 -11 1 -0.0386 0.3760
-8 -11 2 0.4618 0.3414
-8 -11 3 1.1958 0.2868
-8 -11 4 1.6505 0.2377
-8 -11 5 1.4592 0.2052
-8 -11 6 0.6427 0.1859
-8 -11 7 -0.3749 0.1702
-8 -11 8 -0.9901 0.1487
-8 -11 9 -0.7663 0.1139
-8 -11 10 0.2988 0.0594
-8 -11 11 1.7565 -0.0165
-8 -11 12 2.9603 -0.1060
-8 -10 1 -0.4037 -0.3005
-8 -10 2 0.2034 -0.3069
-8 -10 3 1.0635 -0.2640
-8 -10 4 1.4862 -0.1819
-8 -10 5 1.0254 -0.0861
-8 -10 6 -0.2060 0.0016
-8 -10 7 -1.5560 0.0710
-8 -10 8 -2.2088 0.1190
-8 -10 9 -1.6943 0.1420
-8 -10 10 -0.1957 0.1353
-8 -10 11 1.5623 0.0994
-8 -10 12 2.7628 0.0442
-8 -10 13 2.9634 -0.0136
-8 -9 1 -0.6318 -0.4139
-8 -9 2 0.2003 -0.3973
-8 -9 3 1.0339 -0.3402
-8 -9 4 1.1672 -0.2756
-8 -9 5 0.3158 -0.2265
-8 -9 6 -1.1449 -0.1923
-8 -9 7 -2.3721 -0.1582
-8 -9 8 -2.5956 -0.1140
-8 -9 9 -1.6445 -0.0620
-8 -9 10 -0.0724 -0.0117
-8 -9 11 1.2157 0.0308
-8 -9 12 1.5519 0.0639
-8 -9 13 0.8816 0.0864
-8 -9 14 -0.3036 0.0941
-8 -8 1 -0.4320 0.3189
-8 -8 2 0.4570 0.3388
-8 -8 3 1.0411 0.3345
-8 -8 4 0.8478 0.2760
-8 -8 5 -0.0831 0.1702
-8 -8 6 -1.1470 0.0523
-8 -8 7 -1.5578 -0.0431
-8 -8 8 -0.9278 -0.1014
-8 -8 9 0.3981 -0.1256
-8 -8 10 1.5422 -0.1229
-8 -8 11 1.6898 -0.0979
-8 -8 12 0.6322 -0.0563
-8 -8 13 -1.1364 -0.0108
-8 -8 14 -2.7831 0.0219
-8 -7 1 -0.1868 0.3770
-8 -7 2 0.3844 0.4211
-8 -7 3 0.5984 0.4159
-8 -7 4 0.2914 0.3527
-8 -7 5 -0.2406 0.2619
-8 -7 6 -0.3682 0.1799
-8 -7 7 0.3926 0.1215
-8 -7 8 1.9127 0.0781
-8 -7 9 3.4108 0.0369
-8 -7 10 3.9291 -0.0037
-8 -7 11 2.9779 -0.0349
-8 -7 12 0.8606 -0.0513
-8 -7 13 -1.5370 -0.0570
-8 -7 14 -3.2908 -0.0609
-8 -7 15 -3.9063 -0.0655
-8 -6 1 -0.3483 -0.4451
-8 -6 2 -0.1801 -0.3844
-8 -6 3 -0.1761 -0.3494
-8 -6 4 -0.3472 -0.3144
-8 -6 5 -0.3348 -0.2455
-8 -6 6 0.3627 -0.1374
-8 -6 7 1.9109 -0.0193
-8 -6 8 3.8373 0.0697
-8 -6 9 5.2219 0.1096
-8 -6 10 5.2766 0.1080
-8 -6 11 3.8677 0.0856
-8 -6 13 -0.6152 0.0289
-8 -6 14 -1.9991 -0.0004
-8 -6 15 -2.3154 -0.0263
-8 -5 1 -0.6884 -0.3799
-8 -5 2 -0.5676 -0.3909
-8 -5 3 -0.5046 -0.4159
-8 -5 4 -0.5429 -0.4001
-8 -5 5 -0.3532 -0.3204
-8 -5 6 0.4736 -0.2011
-8 -5 7 1.9693 -0.0906
-8 -5 8 3.6104 -0.0227
-8 -5 9 4.6095 0.0029
-8 -5 10 4.4425 0.0094
-8 -5 11 3.1895 0.0183
-8 -5 12 1.4544 0.0343
-8 -5 13 -0.0259 0.0489
-8 -5 14 -0.7772 0.0528
-8 -5 15 -0.7581 0.0441
-8 -4 1 -0.7600 0.6082
-8 -4 2 -0.3689 0.4923
-8 -4 3 -0.2193 0.3724
-8 -4 4 -0.3734 0.2923
-8 -4 5 -0.4630 0.2465
-8 -4 6 -0.0699 0.1976
-8 -4 7 0.8466 0.1179
-8 -4 8 1.8657 0.0155
-8 -4 9 2.4121 -0.0745
-8 -4 10 2.1701 -0.1193
-8 -4 11 1.2786 -0.1121
-8 -4 12 0.2053 -0.0717
-8 -4 13 -0.5554 -0.0255
-8 -4 14 -0.7444 0.0078
-8 -4 15 -0.4296 0.0225
-8 -3 1 -0.6649 0.4769
-8 -3 2 -0.1495 0.3876
-8 -3 3 -0.1429 0.3422
-8 -3 4 -0.5561 0.3303
-8 -3 5 -0.9279 0.3084
-8 -3 6 -0.8606 0.2418
-8 -3 7 -0.3447 0.1345
-8 -3 8 0.2674 0.0248
-8 -3 9 0.5552 -0.0467
-8 -3 10 0.3261 -0.0669
-8 -3 11 -0.2851 -0.0528
-8 -3 12 -0.9307 -0.0324
-8 -3 13 -1.2668 -0.0219
-8 -3 14 -1.1429 -0.0199
-8 -3 15 -0.6734 -0.0174
-8 -2 1 -0.5938 -0.6484
-8 -2 2 -0.3648 -0.5968
-8 -2 3 -0.6641 -0.4784
-8 -2 4 -1.1749 -0.3446
-8 -2 5 -1.4465 -0.2406
-8 -2 6 -1.2489 -0.1758
-8 -2 7 -0.7034 -0.1262
-8 -2 8 -0.1492 -0.0645
-8 -2 9 0.0989 0.0114
-8 -2 10 -0.0700 0.0760
-8 -2 11 -0.5229 0.1002
-8 -2 12 -0.9727 0.0784
-8 -2 13 -1.1445 0.0343
-8 -2 14 -0.9395 0.0021
-8 -1 1 -0.1910 -0.4983
-8 -1 2 -0.4464 -0.4112
-8 -1 3 -0.9715 -0.3282
-8 -1 4 -1.3562 -0.2747
-8 -1 5 -1.3247 -0.2436
-8 -1 6 -0.8791 -0.2037
-8 -1 7 -0.2410 -0.1299
-8 -1 8 0.3036 -0.0296
-8 -1 9 0.5413 0.0590
-8 -1 10 0.4137 0.0962
-8 -1 11 0.0403 0.0734
-8 -1 12 -0.3348 0.0216
-8 -1 13 -0.4802 -0.0115
-8 -1 14 -0.3295 0.0039
-8 0 1 0.6511 0.6835
-8 0 2 0.0675 0.6477
-8 0 3 -0.4960 0.5378
-8 0 4 -0.7362 0.3867
-8 0 5 -0.5909 0.2467
-8 0 6 -0.1782 0.1564
-8 0 7 0.3223 0.1158
-8 0 8 0.7365 0.0913
-8 0 9 0.9215 0.0464
-8 0 10 0.8121 -0.0256
-8 0 11 0.4789 -0.0935
-8 0 12 0.1191 -0.1121
-8 0 13 -0.0641 -0.0578
-8 0 14 -0.0095 0.0500
-8 1 1 1.0448 0.5210
-8 1 2 0.4217 0.4221
-8 1 3 -0.0374 0.3001
-8 1 4 -0.2148 0.1987
-8 1 5 -0.1564 0.1430
-8 1 6 0.0602 0.1220
-8 1 7 0.3742 0.0991
-8 1 8 0.6950 0.0446
-8 1 9 0.8796 -0.0367
-8 1 10 0.8102 -0.1053
-8 1 11 0.5068 -0.1144
-8 1 12 0.1422 -0.0463
-8 1 13 -0.0780 0.0725
-8 2 1 0.3088 -0.6521
-8 2 2 -0.1465 -0.6515
-8 2 3 -0.4101 -0.5810
-8 2 4 -0.4996 -0.4449
-8 2 5 -0.4707 -0.2830
-8 2 6 -0.3255 -0.1506
-8 2 7 -0.0553 -0.0828
-8 2 8 0.2641 -0.0712
-8 2 9 0.4667 -0.0719
-8 2 10 0.4142 -0.0396
-8 2 11 0.1244 0.0380
-8 2 12 -0.2194 0.1317
-8 2 13 -0.3965 0.1929
-8 3 1 -0.7354 -0.5011
-8 3 2 -0.9382 -0.4197
-8 3 3 -0.9688 -0.2854
-8 3 4 -0.9145 -0.1417
-8 3 5 -0.8316 -0.0408
-8 3 6 -0.7015 -0.0079
-8 3 7 -0.5027 -0.0232
-8 3 8 -0.2956 -0.0387
-8 3 9 -0.2107 -0.0167
-8 3 10 -0.3403 0.0398
-8 3 11 -0.6345 0.0897
-8 3 12 -0.9053 0.0868
-8 4 1 -0.8449 0.5584
-8 4 2 -0.8198 0.5858
-8 4 3 -0.6938 0.5770
-8 4 4 -0.5862 0.5012
-8 4 5 -0.5601 0.3595
-8 4 6 -0.5886 0.1961
-8 4 7 -0.6181 0.0712
-8 4 8 -0.6466 0.0186
-8 4 9 -0.7335 0.0192
-8 4 10 -0.9272 0.0154
-8 4 11 -1.1817 -0.0438
-8 4 12 -1.3479 -0.1618
-8 5 1 -0.1263 0.3702
-8 5 2 -0.0090 0.3420
-8 5 3 0.0943 0.2603
-8 5 4 0.0845 0.1324
-8 5 5 -0.0612 0.0057
-8 5 6 -0.2674 -0.0621
-8 5 7 -0.4297 -0.0493
-8 5 8 -0.5063 0.0076
-8 5 9 -0.5460 0.0365
-8 5 10 -0.6253 -0.0166
-8 5 11 -0.7542 -0.1448
-8 6 1 0.3467 -0.5536
-8 6 2 0.3833 -0.5522
-8 6 3 0.3344 -0.5498
-8 6 4 0.1819 -0.5143
-8 6 5 -0.0230 -0.4082
-8 6 6 -0.1717 -0.2317
-8 6 7 -0.1730 -0.0397
-8 6 8 -0.0284 0.0855
-8 6 9 0.1627 0.0906
-8 6 10 0.2797 -0.0085
-8 7 1 0.0907 -0.3142
-8 7 2 0.0136 -0.3048
-8 7 3 -0.1015 -0.2682
-8 7 4 -0.2074 -0.1729
-8 7 5 -0.2488 -0.0249
-8 7 6 -0.1802 0.1206
-8 7 7 0.0036 0.1908
-8 7 8 0.2514 0.1483
-8 7 9 0.4773 0.0233
-8 8 1 -0.5360 0.4869
-8 8 2 -0.5468 0.4452
-8 8 3 -0.4730 0.4236
-8 8 4 -0.3134 0.4238
-8 8 5 -0.1221 0.4018
-8 8 6 0.0282 0.3042
-8 8 7 0.0918 0.1214
-8 8 8 0.0745 -0.0903
-8 9 1 -1.0906 0.2304
-8 9 2 -0.8606 0.2014
-8 9 3 -0.4810 0.2025
-8 9 4 -0.0705 0.1850
-8 9 5 0.2109 0.0893
-8 9 6 0.2503 -0.0929
-8 9 7 0.0522 -0.2933
-8 10 1 -1.3284 -0.4485
-8 10 2 -0.9792 -0.3816
-8 10 3 -0.5513 -0.2867
-8 10 4 -0.1863 -0.2455
-8 10 5 0.0042 -0.2976
-8 10 6 -0.0150 -0.3981
-8 11 1 -1.1825 -0.2187
-8 11 2 -1.0671 -0.1189
-8 11 3 -1.0024 -0.0462
-8 11 4 -0.9574 -0.0602
-8 12 1 -0.8966 0.3269
-8 12 2 -1.1956 0.3499
-7 -13 3 2.7447 0.1552
-7 -13 4 2.7615 0.0326
-7 -13 5 1.4730 -0.0010
-7 -13 6 -0.3153 -0.0018
-7 -13 7 -1.4787 -0.0192
-7 -13 8 -1.3254 -0.0545
-7 -13 9 -0.0360 -0.0745
-7 -13 10 1.4946 -0.0585
-7 -12 1 0.7246 0.3974
-7 -12 2 2.5176 0.2271
-7 -12 3 3.1672 0.1449
-7 -12 4 2.1101 0.1669
-7 -12 5 -0.1373 0.2265
-7 -12 6 -2.2684 0.2427
-7 -12 7 -3.0212 0.1886
-7 -12 8 -1.9820 0.1021
-7 -12 9 0.1733 0.0375
-7 -12 10 2.1328 0.0108
-7 -12 11 2.7753 -0.0081
-7 -12 12 1.8295 -0.0552
-7 -12 13 -0.0359 -0.1287
-7 -11 1 1.4507 -0.3701
-7 -11 2 2.5181 -0.4071
-7 -11 3 2.0991 -0.3193
-7 -11 4 0.1534 -0.1596
-7 -11 5 -2.3605 -0.0225
-7 -11 6 -4.0611 0.0356
-7 -11 7 -3.9976 0.0335
-7 -11 8 -2.2309 0.0322
-7 -11 9 0.2178 0.0691
-7 -11 10 2.0002 0.1233
-7 -11 11 2.2493 0.1417
-7 -11 12 1.0566 0.0946
-7 -11 13 -0.6754 0.0072
-7 -11 14 -1.8774 -0.0627
-7 -10 1 1.8396 -0.4613
-7 -10 2 2.1146 -0.4280
-7 -10 3 1.0875 -0.3294
-7 -10 4 -0.8802 -0.2346
-7 -10 5 -2.8245 -0.1997
-7 -10 6 -3.7524 -0.2170
-7 -10 7 -3.2233 -0.2258
-7 -10 8 -1.6008 -0.1726
-7 -10 9 0.1713 -0.0612
-7 -10 10 1.1394 0.0512
-7 -10 11 0.9102 0.1058
-7 -10 12 -0.1473 0.0923
-7 -10 13 -1.2078 0.0519
-7 -10 14 -1.5809 0.0356
-7 -10 15 -1.1507 0.0592
-7 -9 1 2.0104 0.3583
-7 -9 2 1.9593 0.3684
-7 -9 3 1.1277 0.3563
-7 -9 4 -0.0988 0.2812
-7 -9 5 -1.1562 0.1453
-7 -9 6 -1.6017 0.0011
-7 -9 7 -1.3387 -0.0894
-7 -9 8 -0.6660 -0.1045
-7 -9 9 -0.1002 -0.0760
-7 -9 10 -0.0434 -0.0556
-7 -9 11 -0.5043 -0.0676
-7 -9 12 -1.0946 -0.0916
-7 -9 13 -1.3316 -0.0864
-7 -9 14 -1.0146 -0.0321
-7 -9 15 -0.3615 0.0508
-7 -8 1 1.8196 0.4662
-7 -8 2 1.8197 0.4674
-7 -8 3 1.5500 0.4374
-7 -8 4 1.1208 0.3643
-7 -8 5 0.6275 0.2695
-7 -8 6 0.1678 0.1892
-7 -8 7 -0.1866 0.1412
-7 -8 8 -0.4507 0.1107
-7 -8 9 -0.7143 0.0681
-7 -8 10 -1.0254 0.0005
-7 -8 11 -1.2827 -0.0731
-7 -8 12 -1.2854 -0.1170
-7 -8 13 -0.9239 -0.1097
-7 -8 14 -0.3255 -0.0621
-7 -8 15 0.2131 -0.0072
-7 -7 1 1.2070 -0.4567
-7 -7 2 1.3133 -0.4161
-7 -7 3 1.3920 -0.3594
-7 -7 4 1.2731 -0.2862
-7 -7 5 0.8454 -0.1923
-7 -7 6 0.1964 -0.0854
-7 -7 7 -0.4585 0.0108
-7 -7 8 -0.9505 0.0713
-7 -7 9 -1.2360 0.0884
-7 -7 10 -1.3267 0.0780
-7 -7 11 -1.2035 0.0652
-7 -7 12 -0.8408 0.0626
-7 -7 13 -0.3041 0.0620
-7 -7 14 0.2258 0.0451
-7 -7 15 0.5645 0.0042
-7 -7 16 0.6589 -0.0471
-7 -6 1 0.6058 -0.5197
-7 -6 2 0.7160 -0.4904
-7 -6 3 0.7477 -0.4429
-7 -6 4 0.4822 -0.3708
-7 -6 5 -0.0717 -0.2825
-7 -6 6 -0.6675 -0.1978
-7 -6 7 -1.0452 -0.1328
-7 -6 8 -1.1340 -0.0862
-7 -6 9 -1.0407 -0.0423
-7 -6 10 -0.8867 0.0129
-7 -6 11 -0.6954 0.0745
-7 -6 12 -0.4291 0.1186
-7 -6 14 0.2761 0.0755
-7 -6 15 0.5867 0.0062
-7 -6 16 0.8088 -0.0528
-7 -5 1 0.3735 0.5241
-7 -5 2 0.3580 0.4781
-7 -5 3 0.1257 0.4185
-7 -5 4 -0.3497 0.3477
-7 -5 5 -0.8192 0.2581
-7 -5 6 -0.9802 0.1492
-7 -5 7 -0.7616 0.0384
-7 -5 8 -0.3794 -0.0458
-7 -5 9 -0.1293 -0.0828
-7 -5 10 -0.1416 -0.0758
-7 -5 11 -0.3164 -0.0494
-7 -5 12 -0.4453 -0.0312
-7 -5 13 -0.3670 -0.0318
-7 -5 14 -0.0408 -0.0398
-7 -5 15 0.4527 -0.0349
-7 -5 16 0.9313 -0.0079
-7 -4 1 0.1959 0.5129
-7 -4 2 -0.0705 0.4679
-7 -4 3 -0.5196 0.4274
-7 -4 4 -0.9289 0.3738
-7 -4 5 -0.9575 0.2962
-7 -4 6 -0.4832 0.2023
-7 -4 7 0.2450 0.1127
-7 -4 8 0.7880 0.0438
-7 -4 9 0.8473 -0.0034
-7 -4 10 0.4542 -0.0399
-7 -4 11 -0.0989 -0.0737
-7 -4 12 -0.4687 -0.0992
-7 -4 13 -0.4384 -0.1002
-7 -4 14 0.0055 -0.0653
-7 -4 15 0.6724 -0.0017
-7 -4 16 1.2314 0.0655
-7 -3 1 -0.2654 -0.6566
-7 -3 2 -0.8115 -0.6007
-7 -3 3 -1.2772 -0.5066
-7 -3 4 -1.3405 -0.4000
-7 -3 5 -0.8162 -0.2912
-7 -3 6 0.1127 -0.1815
-7 -3 7 0.9872 -0.0772
-7 -3 8 1.3963 0.0045
-7 -3 9 1.2377 0.0464
-7 -3 10 0.7273 0.0474
-7 -3 11 0.2144 0.0277
-7 -3 12 -0.0152 0.0160
-7 -3 13 0.1561 0.0279
-7 -3 14 0.6506 0.0546
-7 -3 15 1.2167 0.0710
-7 -3 16 1.5246 0.0582
-7 -2 1 -0.6382 -0.5763
-7 -2 2 -1.3225 -0.5010
-7 -2 3 -1.6418 -0.4269
-7 -2 4 -1.3840 -0.3512
-7 -2 5 -0.6337 -0.2631
-7 -2 6 0.2414 -0.1627
-7 -2 7 0.8510 -0.0682
-7 -2 8 1.0354 -0.0019
-7 -2 9 0.9042 0.0294
-7 -2 10 0.6838 0.0408
-7 -2 11 0.5549 0.0553
-7 -2 12 0.5961 0.0793
-7 -2 13 0.8000 0.0941
-7 -2 14 1.0800 0.0696
-7 -2 15 1.2714 -0.0071
-7 -1 1 -0.5451 0.6993
-7 -1 2 -1.1335 0.6581
-7 -1 3 -1.2789 0.5617
-7 -1 4 -0.9824 0.4442
-7 -1 5 -0.4923 0.3312
-7 -1 6 -0.0956 0.2283
-7 -1 7 0.1020 0.1305
-7 -1 8 0.1990 0.0407
-7 -1 9 0.3344 -0.0239
-7 -1 10 0.5341 -0.0455
-7 -1 11 0.7149 -0.0271
-7 -1 12 0.7977 0.0002
-7 -1 13 0.7791 -0.0065
-7 -1 14 0.6919 -0.0702
-7 -1 15 0.5358 -0.1747
-7 0 1 -0.4081 0.5922
-7 0 2 -0.7130 0.5024
-7 0 3 -0.7142 0.3998
-7 0 4 -0.5727 0.3031
-7 0 5 -0.4928 0.2131
-7 0 6 -0.5113 0.1233
-7 0 7 -0.4772 0.0358
-7 0 8 -0.2363 -0.0330
-7 0 9 0.1837 -0.0653
-7 0 10 0.5790 -0.0595
-7 0 11 0.7471 -0.0369
-7 0 12 0.6481 -0.0283
-7 0 13 0.3997 -0.0517
-7 0 14 0.1462 -0.0988
-7 0 15 -0.0492 -0.1412
-7 1 1 -0.6113 -0.6991
-7 1 2 -0.5740 -0.6813
-7 1 3 -0.4407 -0.6043
-7 1 4 -0.3907 -0.4909
-7 1 5 -0.4640 -0.3699
-7 1 6 -0.5110 -0.2591
-7 1 7 -0.3535 -0.1617
-7 1 8 0.0175 -0.0759
-7 1 9 0.4149 -0.0067
-7 1 10 0.6230 0.0351
-7 1 11 0.5833 0.0461
-7 1 12 0.4197 0.0400
-7 1 13 0.2996 0.0427
-7 1 14 0.2863 0.0727
-7 2 1 -0.5854 -0.5507
-7 2 2 -0.3140 -0.4720
-7 2 3 -0.1006 -0.3694
-7 2 4 -0.0191 -0.2644
-7 2 5 0.0087 -0.1655
-7 2 6 0.0996 -0.0716
-7 2 7 0.2539 0.0130
-7 2 8 0.3403 0.0707
-7 2 9 0.2450 0.0822
-7 2 10 0.0238 0.0504
-7 2 11 -0.1136 0.0122
-7 2 12 0.0172 0.0197
-7 2 13 0.4021 0.1010
-7 2 14 0.8275 0.2320
-7 3 1 0.1844 0.7073
-7 3 2 0.4424 0.6871
-7 3 3 0.6048 0.6074
-7 3 4 0.7326 0.4927
-7 3 5 0.8670 0.3798
-7 3 6 0.9118 0.2905
-7 3 7 0.6802 0.2151
-7 3 8 0.0967 0.1254
-7 3 9 -0.6442 0.0101
-7 3 10 -1.1452 -0.0997
-7 3 11 -1.0797 -0.1431
-7 3 12 -0.4483 -0.0753
-7 3 13 0.4027 0.0868
-7 4 1 0.9456 0.5375
-7 4 2 0.9565 0.4450
-7 4 3 1.0022 0.3105
-7 4 4 1.1859 0.1813
-7 4 5 1.3651 0.0940
-7 4 6 1.2189 0.0487
-7 4 7 0.5376 0.0134
-7 4 8 -0.5204 -0.0438
-7 4 9 -1.4587 -0.1191
-7 4 10 -1.7703 -0.1684
-7 4 11 -1.3051 -0.1414
-7 4 12 -0.3781 -0.0294
-7 5 1 0.6553 -0.6177
-7 5 2 0.3891 -0.6332
-7 5 3 0.4150 -0.6116
-7 5 4 0.7164 -0.5341
-7 5 5 0.9368 -0.4067
-7 5 6 0.6894 -0.2625
-7 5 7 -0.0723 -0.1434
-7 5 8 -0.9617 -0.0715
-7 5 9 -1.4378 -0.0351
-7 5 10 -1.2196 -0.0033
-7 5 11 -0.4898 0.0434
-7 5 12 0.2632 0.0929
-7 6 1 -0.3526 -0.4351
-7 6 2 -0.6954 -0.3782
-7 6 3 -0.5759 -0.2908
-7 6 4 -0.2265 -0.1844
-7 6 5 -0.0802 -0.0766
-7 6 6 -0.3571 0.0143
-7 6 7 -0.8574 0.0774
-7 6 8 -1.1398 0.1120
-7 6 9 -0.9127 0.1239
-7 6 10 -0.2823 0.1158
-7 6 11 0.3457 0.0835
-7 7 1 -0.7244 0.5520
-7 7 2 -0.9010 0.5659
-7 7 3 -0.7592 0.5346
-7 7 4 -0.6608 0.4562
-7 7 5 -0.8662 0.3500
-7 7 6 -1.2642 0.2449
-7 7 7 -1.4721 0.1622
-7 7 8 -1.1990 0.1039
-7 7 9 -0.5273 0.0545
-7 7 10 0.1441 -0.0050
-7 8 1 0.2334 0.3394
-7 8 2 0.2679 0.3110
-7 8 3 0.1860 0.2240
-7 8 4 -0.2649 0.1027
-7 8 5 -0.9823 -0.0074
-7 8 6 -1.5436 -0.0707
-7 8 7 -1.5534 -0.0834
-7 8 8 -0.9866 -0.0721
-7 8 9 -0.2187 -0.0699
-7 9 1 1.9186 -0.4590
-7 9 2 1.9510 -0.4580
-7 9 3 1.4404 -0.4615
-7 9 4 0.4422 -0.4365
-7 9 5 -0.6066 -0.3578
-7 9 6 -1.1800 -0.2342
-7 9 7 -1.0448 -0.1053
-7 9 8 -0.4146 -0.0149
-7 10 1 3.1056 -0.2061
-7 10 2 2.8796 -0.2049
-7 10 3 2.0075 -0.1791
-7 10 4 0.8299 -0.1054
-7 10 5 -0.1354 0.0042
-7 10 6 -0.5249 0.1051
-7 11 1 2.8519 0.4193
-7 11 2 2.3563 0.3676
-7 11 3 1.5115 0.3403
-7 11 4 0.7037 0.3380
-7 11 5 0.2235 0.3243
-7 12 1 1.1997 0.1158
-7 12 2 0.6875 0.0850
-7 12 3 0.3276 0.1006
-7 13 1 -0.7293 -0.4531
-7 13 2 -1.0208 -0.3627
-6 -14 4 0.6558 0.1410
-6 -14 5 -0.1851 0.0391
-6 -14 6 -0.8986 -0.0164
-6 -14 7 -1.1972 -0.0418
-6 -14 8 -1.1031 -0.0614
-6 -14 9 -0.8508 -0.0841
-6 -14 10 -0.6399 -0.0931
-6 -13 1 0.7169 0.4065
-6 -13 2 1.0389 0.3539
-6 -13 3 0.9412 0.2862
-6 -13 4 0.3858 0.2296
-6 -13 5 -0.3398 0.1914
-6 -13 6 -0.8559 0.1594
-6 -13 7 -0.9785 0.1160
-6 -13 8 -0.8077 0.0547
-6 -13 9 -0.5721 -0.0097
-6 -13 10 -0.4121 -0.0459
-6 -13 11 -0.3000 -0.0268
-6 -13 12 -0.1345 0.0480
-6 -13 13 0.1223 0.1412
-6 -12 1 0.3395 -0.2592
-6 -12 2 0.3458 -0.2574
-6 -12 3 0.1166 -0.2193
-6 -12 4 -0.3434 -0.1523
-6 -12 5 -0.8117 -0.0766
-6 -12 6 -1.0576 -0.0134
-6 -12 7 -1.0232 0.0239
-6 -12 8 -0.8240 0.0357
-6 -12 9 -0.6122 0.0365
-6 -12 10 -0.4533 0.0469
-6 -12 11 -0.3130 0.0801
-6 -12 12 -0.1289 0.1262
-6 -12 13 0.1158 0.1514
-6 -12 14 0.3685 0.1181
-6 -11 1 -0.0988 -0.4350
-6 -11 2 -0.1624 -0.4166
-6 -11 3 -0.2693 -0.3676
-6 -11 4 -0.4607 -0.3054
-6 -11 5 -0.6690 -0.2445
-6 -11 6 -0.8169 -0.1915
-6 -11 7 -0.8779 -0.1476
-6 -11 8 -0.8653 -0.1118
-6 -11 9 -0.7980 -0.0786
-6 -11 10 -0.6831 -0.0387
-6 -11 11 -0.5154 0.0120
-6 -11 12 -0.2860 0.0622
-6 -11 13 -0.0061 0.0856
-6 -11 14 0.2581 0.0592
-6 -11 15 0.3840 -0.0131
-6 -10 1 -0.4266 0.2754
-6 -10 2 -0.2400 0.2675
-6 -10 3 0.0093 0.2459
-6 -10 4 0.1560 0.2021
-6 -10 5 0.1027 0.1414
-6 -10 6 -0.1417 0.0746
-6 -10 7 -0.4690 0.0084
-6 -10 8 -0.7410 -0.0543
-6 -10 9 -0.8747 -0.1069
-6 -10 10 -0.8649 -0.1369
-6 -10 11 -0.7353 -0.1349
-6 -10 12 -0.4950 -0.1068
-6 -10 13 -0.1755 -0.0726
-6 -10 14 0.0978 -0.0497
-6 -10 15 0.1240 -0.0371
-6 -10 16 -0.2167 -0.0173
-6 -9 1 -0.7973 0.4373
-6 -9 2 -0.3870 0.4349
-6 -9 3 0.1356 0.4144
-6 -9 4 0.4810 0.3742
-6 -9 5 0.4689 0.3229
-6 -9 6 0.1432 0.2664
-6 -9 7 -0.2887 0.2021
-6 -9 8 -0.6324 0.1270
-6 -9 9 -0.8245 0.0475
-6 -9 10 -0.8892 -0.0214
-6 -9 11 -0.8217 -0.0675
-6 -9 12 -0.5736 -0.0906
-6 -9 13 -0.1788 -0.0977
-6 -9 14 0.1432 -0.0910
-6 -9 15 0.0893 -0.0623
-6 -9 16 -0.4595 -0.0045
-6 -8 1 -1.1757 -0.4092
-6 -8 2 -0.7759 -0.3710
-6 -8 3 -0.2570 -0.3201
-6 -8 4 0.0552 -0.2541
-6 -8 5 0.0411 -0.1709
-6 -8 6 -0.1607 -0.0786
-6 -8 7 -0.3408 0.0067
-6 -8 8 -0.4304 0.0716
-6 -8 9 -0.5060 0.1118
-6 -8 10 -0.6058 0.1286
-6 -8 11 -0.6056 0.1225
-6 -8 12 -0.3359 0.0933
-6 -8 13 0.1706 0.0481
-6 -8 14 0.5933 0.0063
-6 -8 15 0.5496 -0.0089
-6 -8 16 -0.0563 0.0112
-6 -7 1 -1.0759 -0.5027
-6 -7 2 -0.7756 -0.4816
-6 -7 3 -0.4726 -0.4587
-6 -7 4 -0.3727 -0.4204
-6 -7 5 -0.3918 -0.3595
-6 -7 6 -0.3050 -0.2790
-6 -7 7 -0.0443 -0.1878
-6 -7 8 0.2014 -0.0944
-6 -7 9 0.2034 -0.0069
-6 -7 10 -0.0144 0.0641
-6 -7 11 -0.1505 0.1060
-6 -7 12 0.0784 0.1125
-6 -7 13 0.6221 0.0915
-6 -7 14 1.0991 0.0637
-6 -7 15 1.1278 0.0483
-6 -7 16 0.6612 0.0482
-6 -7 17 0.0088 0.0490
-6 -6 1 -0.3178 0.5480
-6 -6 2 -0.0948 0.4944
-6 -6 3 -0.1186 0.4070
-6 -6 4 -0.3119 0.3036
-6 -6 5 -0.3354 0.1964
-6 -6 6 0.0339 0.0944
-6 -6 7 0.6255 0.0071
-6 -6 8 1.0088 -0.0553
-6 -6 9 0.9098 -0.0869
-6 -6 10 0.4822 -0.0914
-6 -6 11 0.1578 -0.0796
-6 -6 12 0.2376 -0.0617
-6 -6 13 0.6362 -0.0413
-6 -6 14 1.0082 -0.0168
-6 -6 15 1.0898 0.0102
-6 -6 16 0.9037 0.0313
-6 -6 17 0.6593 0.0352
-6 -5 1 0.4541 0.6107
-6 -5 2 0.4949 0.5606
-6 -5 3 0.1014 0.5024
-6 -5 4 -0.3234 0.4337
-6 -5 5 -0.3025 0.3489
-6 -5 6 0.2536 0.2467
-6 -5 7 0.9539 0.1363
-6 -5 8 1.2881 0.0349
-6 -5 9 1.0736 -0.0409
-6 -5 10 0.5631 -0.0840
-6 -5 11 0.1557 -0.0985
-6 -5 12 0.0421 -0.0946
-6 -5 13 0.1229 -0.0808
-6 -5 14 0.2136 -0.0626
-6 -5 15 0.2632 -0.0435
-6 -5 16 0.3583 -0.0269
-6 -5 17 0.5579 -0.0155
-6 -4 1 0.6340 -0.6013
-6 -4 2 0.3496 -0.5531
-6 -4 3 -0.2937 -0.4599
-6 -4 4 -0.7408 -0.3443
-6 -4 5 -0.6113 -0.2317
-6 -4 6 -0.0114 -0.1399
-6 -4 7 0.6117 -0.0720
-6 -4 8 0.8826 -0.0198
-6 -4 9 0.7620 0.0253
-6 -4 10 0.4550 0.0626
-6 -4 11 0.1415 0.0826
-6 -4 12 -0.1580 0.0763
-6 -4 13 -0.4805 0.0451
-6 -4 14 -0.7623 0.0022
-6 -4 15 -0.8394 -0.0342
-6 -4 16 -0.6080 -0.0507
-6 -3 1 0.4903 -0.6279
-6 -3 2 0.0175 -0.5637
-6 -3 3 -0.5603 -0.4791
-6 -3 4 -0.8364 -0.3839
-6 -3 5 -0.6828 -0.2892
-6 -3 6 -0.2854 -0.2005
-6 -3 7 0.0968 -0.1149
-6 -3 8 0.3518 -0.0285
-6 -3 9 0.4985 0.0539
-6 -3 10 0.5239 0.1157
-6 -3 11 0.3191 0.1382
-6 -3 12 -0.1921 0.1159
-6 -3 13 -0.8921 0.0637
-6 -3 14 -1.4863 0.0097
-6 -3 15 -1.7079 -0.0214
-6 -3 16 -1.5082 -0.0215
-6 -2 1 0.4424 0.6765
-6 -2 2 0.2151 0.6302
-6 -2 3 0.0192 0.5437
-6 -2 4 -0.0747 0.4323
-6 -2 5 -0.1145 0.3114
-6 -2 6 -0.1304 0.1984
-6 -2 7 -0.0426 0.1094
-6 -2 8 0.2383 0.0513
-6 -2 9 0.6259 0.0165
-6 -2 10 0.8295 -0.0108
-6 -2 11 0.5678 -0.0413
-6 -2 12 -0.1694 -0.0695
-6 -2 13 -1.0793 -0.0783
-6 -2 14 -1.7714 -0.0539
-6 -2 15 -2.0411 -0.0005
-6 -2 16 -1.9419 0.0597
-6 -1 1 0.1919 0.6100
-6 -1 2 0.5625 0.5334
-6 -1 3 0.8369 0.4437
-6 -1 4 0.8253 0.3480
-6 -1 5 0.5303 0.2508
-6 -1 6 0.2175 0.1575
-6 -1 7 0.2197 0.0727
-6 -1 8 0.6180 -0.0020
-6 -1 9 1.1169 -0.0677
-6 -1 10 1.2647 -0.1210
-6 -1 11 0.8309 -0.1498
-6 -1 12 -0.0122 -0.1379
-6 -1 13 -0.8575 -0.0791
-6 -1 14 -1.3951 0.0118
-6 -1 15 -1.5870 0.1015
-6 -1 16 -1.5662 0.1560
-6 0 1 -0.5311 -0.7965
-6 0 2 0.3661 -0.7493
-6 0 3 0.9239 -0.6430
-6 0 4 0.9276 -0.5024
-6 0 5 0.5760 -0.3564
-6 0 6 0.3372 -0.2293
-6 0 7 0.5479 -0.1364
-6 0 8 1.1125 -0.0813
-6 0 9 1.5873 -0.0547
-6 0 10 1.5706 -0.0369
-6 0 11 1.0326 -0.0072
-6 0 12 0.2952 0.0436
-6 0 13 -0.2749 0.1044
-6 0 14 -0.5404 0.1489
-6 0 15 -0.5996 0.1539
-6 1 1 -1.0554 -0.6950
-6 1 2 -0.0678 -0.5931
-6 1 3 0.4418 -0.4529
-6 1 4 0.4007 -0.3027
-6 1 5 0.1521 -0.1692
-6 1 6 0.1501 -0.0694
-6 1 7 0.5617 -0.0061
-6 1 8 1.1381 0.0304
-6 1 9 1.4568 0.0569
-6 1 10 1.2923 0.0864
-6 1 11 0.7744 0.1185
-6 1 12 0.2310 0.1368
-6 1 13 -0.0909 0.1188
-6 1 14 -0.1595 0.0543
-6 1 15 -0.0794 -0.0403
-6 2 1 -0.6508 0.7142
-6 2 2 0.0159 0.7010
-6 2 3 0.2325 0.6484
-6 2 4 0.0585 0.5560
-6 2 5 -0.1659 0.4325
-6 2 6 -0.1247 0.2974
-6 2 7 0.2118 0.1761
-6 2 8 0.5905 0.0900
-6 2 9 0.7101 0.0460
-6 2 10 0.4570 0.0313
-6 2 11 -0.0440 0.0166
-6 2 12 -0.5534 -0.0295
-6 2 13 -0.8683 -0.1192
-6 2 14 -0.8939 -0.2330
-6 3 1 0.2485 0.5771
-6 3 2 0.5293 0.5019
-6 3 3 0.4852 0.3928
-6 3 4 0.1998 0.2608
-6 3 5 -0.0802 0.1276
-6 3 6 -0.1463 0.0194
-6 3 7 0.0174 -0.0455
-6 3 8 0.2342 -0.0655
-6 3 9 0.2604 -0.0581
-6 3 10 -0.0614 -0.0529
-6 3 11 -0.7035 -0.0784
-6 3 12 -1.4465 -0.1461
-6 3 13 -1.9691 -0.2412
-6 3 14 -2.0106 -0.3251
-6 4 1 0.6712 -0.7376
-6 4 2 0.7785 -0.7093
-6 4 3 0.7173 -0.6548
-6 4 4 0.5113 -0.5757
-6 4 5 0.3086 -0.4685
-6 4 6 0.2758 -0.3362
-6 4 7 0.4574 -0.1953
-6 4 8 0.6981 -0.0719
-6 4 9 0.7024 0.0100
-6 4 10 0.2261 0.0397
-6 4 11 -0.7113 0.0224
-6 4 12 -1.7612 -0.0243
-6 4 13 -2.4191 -0.0767
-6 5 1 0.4374 -0.5088
-6 5 2 0.5429 -0.4280
-6 5 3 0.6353 -0.3342
-6 5 4 0.6531 -0.2249
-6 5 5 0.6635 -0.1029
-6 5 6 0.7970 0.0130
-6 5 7 1.0791 0.0955
-6 5 8 1.3136 0.1281
-6 5 9 1.1671 0.1196
-6 5 10 0.4351 0.0987
-6 5 11 -0.7189 0.0937
-6 5 12 -1.7833 0.1123
-6 6 1 0.0494 0.7253
-6 6 2 0.1536 0.6912
-6 6 3 0.3520 0.6198
-6 6 4 0.5070 0.5356
-6 6 5 0.6213 0.4434
-6 6 6 0.7772 0.3310
-6 6 7 0.9593 0.1922
-6 6 8 0.9678 0.0498
-6 6 9 0.5553 -0.0474
-6 6 10 -0.3110 -0.0555
-6 6 11 -1.3119 0.0302
-6 7 1 -0.1885 0.4627
-6 7 2 -0.0977 0.3575
-6 7 3 0.0816 0.2490
-6 7 4 0.1809 0.1528
-6 7 5 0.1906 0.0566
-6 7 6 0.1753 -0.0553
-6 7 7 0.1174 -0.1708
-6 7 8 -0.1125 -0.2425
-6 7 9 -0.6080 -0.2174
-6 7 10 -1.2549 -0.0802
-6 7 11 -1.7360 0.1241
-6 8 1 -0.2583 -0.6418
-6 8 2 -0.1094 -0.6454
-6 8 3 0.0026 -0.5808
-6 8 4 -0.0239 -0.4778
-6 8 5 -0.1364 -0.3815
-6 8 6 -0.2572 -0.3126
-6 8 7 -0.3948 -0.2476
-6 8 8 -0.6115 -0.1400
-6 8 9 -0.8992 0.0334
-6 8 10 -1.1202 0.2406
-6 9 1 -0.1678 -0.3887
-6 9 2 0.0527 -0.2991
-6 9 3 0.1111 -0.1641
-6 9 4 0.0672 -0.0398
-6 9 5 0.0372 0.0359
-6 9 6 0.0507 0.0749
-6 9 7 0.0405 0.1263
-6 9 8 -0.0460 0.2278
-6 10 1 -0.0999 0.5173
-6 10 2 0.0446 0.5627
-6 10 3 0.0841 0.5657
-6 10 4 0.2205 0.4899
-6 10 5 0.5030 0.3511
-6 10 6 0.7814 0.2177
-6 10 7 0.8642 0.1614
-6 11 1 -0.3138 0.2574
-6 11 2 -0.4216 0.2513
-6 11 3 -0.3466 0.1720
-6 11 4 0.1020 0.0154
-6 11 5 0.7505 -0.1567
-6 11 6 1.2128 -0.2519
-6 12 1 -0.6308 -0.4376
-6 12 2 -1.0310 -0.4136
-6 12 3 -0.9212 -0.4446
-6 12 4 -0.2628 -0.5117
-6 13 1 -0.5643 -0.1014
-6 13 2 -1.1646 -0.0852
-6 13 3 -1.1420 -0.1418
-6 14 1 -0.0808 0.6025
-5 -15 6 0.3807 -0.1009
-5 -15 7 -0.2455 -0.0722
-5 -15 8 -0.5250 -0.0633
-5 -15 9 -0.6414 -0.0690
-5 -14 2 2.2622 0.1493
-5 -14 3 2.0677 0.0936
-5 -14 4 1.1446 0.0997
-5 -14 5 -0.0107 0.1324
-5 -14 6 -0.7495 0.1448
-5 -14 7 -0.7553 0.1158
-5 -14 8 -0.2527 0.0572
-5 -14 9 0.2187 -0.0082
-5 -14 10 0.2510 -0.0711
-5 -14 11 -0.1407 -0.1374
-5 -14 12 -0.5879 -0.2069
-5 -14 13 -0.6915 -0.2575
-5 -13 1 2.1231 -0.1944
-5 -13 2 2.0106 -0.1997
-5 -13 3 0.9766 -0.1418
-5 -13 4 -0.5647 -0.0477
-5 -13 5 -1.7899 0.0346
-5 -13 6 -2.0380 0.0750
-5 -13 7 -1.2679 0.0802
-5 -13 8 -0.0473 0.0770
-5 -13 9 0.8848 0.0796
-5 -13 10 1.1160 0.0756
-5 -13 11 0.7608 0.0438
-5 -13 12 0.2791 -0.0158
-5 -13 13 0.1062 -0.0706
-5 -13 14 0.3678 -0.0770
-5 -12 1 1.9495 -0.3124
-5 -12 2 1.4901 -0.2900
-5 -12 3 0.2060 -0.2375
-5 -12 4 -1.2740 -0.1854
-5 -12 5 -2.1383 -0.1582
-5 -12 6 -1.9485 -0.1489
-5 -12 7 -0.9025 -0.1262
-5 -12 8 0.3562 -0.0671
-5 -12 9 1.1876 0.0169
-5 -12 10 1.3232 0.0858
-5 -12 11 0.9364 0.1069
-5 -12 12 0.4370 0.0862
-5 -12 13 0.1657 0.0665
-5 -12 14 0.1889 0.0924
-5 -12 15 0.3045 0.1717
-5 -11 1 1.4358 0.2652
-5 -11 2 1.3185 0.2510
-5 -11 3 0.6076 0.2215
-5 -11 4 -0.1943 0.1584
-5 -11 5 -0.5715 0.0662
-5 -11 6 -0.3399 -0.0212
-5 -11 7 0.2884 -0.0657
-5 -11 8 0.9023 -0.0576
-5 -11 9 1.1645 -0.0259
-5 -11 10 0.9822 -0.0125
-5 -11 11 0.5073 -0.0339
-5 -11 12 -0.0025 -0.0631
-5 -11 13 -0.3717 -0.0504
-5 -11 14 -0.6206 0.0338
-5 -11 15 -0.9126 0.1695
-5 -11 16 -1.3584 0.2954
-5 -10 1 0.7092 0.3577
-5 -10 2 1.2033 0.3547
-5 -10 3 1.3061 0.3367
-5 -10 4 1.2136 0.2871
-5 -10 5 1.1115 0.2168
-5 -10 6 1.0664 0.1548
-5 -10 7 1.0371 0.1209
-5 -10 8 0.9406 0.1043
-5 -10 9 0.7167 0.0728
-5 -10 10 0.3741 0.0035
-5 -10 11 -0.0058 -0.0902
-5 -10 12 -0.3340 -0.1614
-5 -10 13 -0.6156 -0.1635
-5 -10 14 -0.9792 -0.0874
-5 -10 15 -1.5555 0.0275
-5 -10 16 -2.2823 0.1184
-5 -9 1 0.0644 -0.4446
-5 -9 2 0.7722 -0.3805
-5 -9 3 1.2268 -0.3101
-5 -9 4 1.4017 -0.2459
-5 -9 5 1.3137 -0.1789
-5 -9 6 1.0367 -0.0965
-5 -9 7 0.6818 -0.0035
-5 -9 8 0.3446 0.0733
-5 -9 9 0.0819 0.1041
-5 -9 10 -0.0648 0.0805
-5 -9 11 -0.0659 0.0253
-5 -9 12 0.0328 -0.0229
-5 -9 13 0.0497 -0.0385
-5 -9 14 -0.2595 -0.0282
-5 -9 15 -0.9857 -0.0224
-5 -9 16 -1.8942 -0.0488
-5 -9 17 -2.5100 -0.1071
-5 -8 1 0.0575 -0.4905
-5 -8 2 0.4034 -0.4346
-5 -8 3 0.6214 -0.3993
-5 -8 4 0.6639 -0.3714
-5 -8 5 0.5317 -0.3286
-5 -8 6 0.2938 -0.2588
-5 -8 7 0.0409 -0.1692
-5 -8 8 -0.1561 -0.0804
-5 -8 9 -0.2274 -0.0106
-5 -8 10 -0.0874 0.0363
-5 -8 11 0.2940 0.0683
-5 -8 12 0.7697 0.0917
-5 -8 13 1.0110 0.1006
-5 -8 14 0.7162 0.0794
-5 -8 15 -0.1052 0.0185
-5 -8 16 -1.0564 -0.0706
-5 -8 17 -1.6128 -0.1560
-5 -7 1 0.6604 0.6273
-5 -7 2 0.4108 0.5741
-5 -7 3 0.2045 0.4637
-5 -7 4 0.0813 0.3309
-5 -7 5 0.0374 0.2047
-5 -7 6 0.0267 0.0999
-5 -7 7 -0.0234 0.0196
-5 -7 8 -0.1334 -0.0363
-5 -7 9 -0.1969 -0.0656
-5 -7 10 -0.0399 -0.0656
-5 -7 11 0.3845 -0.0399
-5 -7 12 0.8524 -0.0034
-5 -7 13 0.9797 0.0226
-5 -7 14 0.5456 0.0232
-5 -7 15 -0.2675 0.0004
-5 -7 16 -0.9781 -0.0275
-5 -7 17 -1.1877 -0.0385
-5 -6 1 0.9296 0.7319
-5 -6 2 0.2839 0.6381
-5 -6 3 -0.0975 0.5353
-5 -6 4 -0.1433 0.4387
-5 -6 5 0.0515 0.3486
-5 -6 6 0.2608 0.2580
-5 -6 7 0.2679 0.1637
-5 -6 8 0.0434 0.0717
-5 -6 9 -0.2156 -0.0054
-5 -6 10 -0.2729 -0.0567
-5 -6 11 -0.1128 -0.0807
-5 -6 12 0.0049 -0.0844
-5 -6 13 -0.2114 -0.0766
-5 -6 14 -0.7675 -0.0600
-5 -6 15 -1.3254 -0.0300
-5 -6 16 -1.4893 0.0169
-5 -6 17 -1.1607 0.0738
-5 -5 1 0.3325 -0.6083
-5 -5 2 -0.3008 -0.6034
-5 -5 3 -0.5099 -0.5286
-5 -5 4 -0.3064 -0.4050
-5 -5 5 0.0923 -0.2653
-5 -5 6 0.3690 -0.1403
-5 -5 7 0.3203 -0.0482
-5 -5 8 0.0090 0.0069
-5 -5 9 -0.3167 0.0317
-5 -5 10 -0.4831 0.0362
-5 -5 11 -0.5672 0.0290
-5 -5 12 -0.7875 0.0169
-5 -5 13 -1.2172 0.0076
-5 -5 14 -1.6339 0.0094
-5 -5 15 -1.6960 0.0277
-5 -5 16 -1.2790 0.0581
-5 -5 17 -0.6223 0.0857
-5 -4 1 -0.2426 -0.7744
-5 -4 2 -0.5692 -0.7137
-5 -4 3 -0.5506 -0.6096
-5 -4 4 -0.2935 -0.4812
-5 -4 5 -0.0156 -0.3477
-5 -4 6 0.0797 -0.2244
-5 -4 7 -0.0428 -0.1208
-5 -4 8 -0.2366 -0.0406
-5 -4 9 -0.3455 0.0174
-5 -4 10 -0.3830 0.0567
-5 -4 11 -0.5072 0.0800
-5 -4 12 -0.7978 0.0891
-5 -4 13 -1.0872 0.0865
-5 -4 14 -1.0688 0.0755
-5 -4 15 -0.6023 0.0581
-5 -4 16 0.0978 0.0336
-5 -4 17 0.6105 0.0003
-5 -3 1 0.2183 0.6602
-5 -3 2 0.1491 0.6322
-5 -3 3 0.0803 0.5573
-5 -3 4 -0.0567 0.4500
-5 -3 5 -0.2854 0.3296
-5 -3 6 -0.5453 0.2130
-5 -3 7 -0.7028 0.1123
-5 -3 8 -0.6633 0.0355
-5 -3 9 -0.4933 -0.0127
-5 -3 10 -0.3875 -0.0328
-5 -3 11 -0.4659 -0.0318
-5 -3 12 -0.5998 -0.0212
-5 -3 13 -0.4862 -0.0131
-5 -3 14 0.0564 -0.0158
-5 -3 15 0.8560 -0.0326
-5 -3 16 1.4766 -0.0616
-5 -3 17 1.5703 -0.0951
-5 -2 1 1.1851 0.7812
-5 -2 2 1.0739 0.7061
-5 -2 3 0.6056 0.5911
-5 -2 4 -0.1013 0.4567
-5 -2 5 -0.8015 0.3218
-5 -2 6 -1.2368 0.1981
-5 -2 7 -1.2834 0.0921
-5 -2 8 -1.0515 0.0088
-5 -2 9 -0.8179 -0.0488
-5 -2 10 -0.7913 -0.0810
-5 -2 11 -0.9017 -0.0929
-5 -2 12 -0.8366 -0.0924
-5 -2 13 -0.3361 -0.0874
-5 -2 14 0.5206 -0.0842
-5 -2 15 1.3266 -0.0861
-5 -2 16 1.6681 -0.0920
-5 -2 17 1.4562 -0.0951
-5 -1 1 1.3433 -0.7271
-5 -1 2 0.9940 -0.6969
-5 -1 3 0.2244 -0.6263
-5 -1 4 -0.6540 -0.5213
-5 -1 5 -1.2705 -0.3957
-5 -1 6 -1.4128 -0.2678
-5 -1 7 -1.1692 -0.1541
-5 -1 8 -0.8687 -0.0662
-5 -1 9 -0.8194 -0.0087
-5 -1 10 -1.0387 0.0203
-5 -1 11 -1.2277 0.0285
-5 -1 12 -1.0414 0.0263
-5 -1 13 -0.4221 0.0209
-5 -1 14 0.3243 0.0129
-5 -1 15 0.7896 0.0001
-5 -1 16 0.8111 -0.0160
-5 0 1 0.4965 -0.7591
-5 0 2 0.0117 -0.6763
-5 0 3 -0.6498 -0.5628
-5 0 4 -1.1313 -0.4281
-5 0 5 -1.1690 -0.2856
-5 0 6 -0.7893 -0.1501
-5 0 7 -0.3094 -0.0365
-5 0 8 -0.1013 0.0434
-5 0 9 -0.2875 0.0858
-5 0 10 -0.6388 0.0989
-5 0 11 -0.7872 0.0989
-5 0 12 -0.5681 0.0996
-5 0 13 -0.1672 0.1015
-5 0 14 0.0730 0.0930
-5 0 15 -0.0054 0.0638
-5 0 16 -0.2317 0.0193
-5 1 1 -0.4310 0.8193
-5 1 2 -0.8112 0.7781
-5 1 3 -1.1016 0.6877
-5 1 4 -1.0573 0.5684
-5 1 5 -0.6300 0.4405
-5 1 6 -0.0441 0.3179
-5 1 7 0.3566 0.2052
-5 1 8 0.3864 0.1038
-5 1 9 0.1712 0.0202
-5 1 10 0.0158 -0.0318
-5 1 11 0.0969 -0.0413
-5 1 12 0.2826 -0.0150
-5 1 13 0.2687 0.0190
-5 1 14 -0.0936 0.0268
-5 1 15 -0.6104 -0.0062
-5 2 1 -0.8482 0.8029
-5 2 2 -0.9870 0.6852
-5 2 3 -0.9812 0.5325
-5 2 4 -0.7428 0.3725
-5 2 5 -0.3580 0.2254
-5 2 6 -0.0369 0.0988
-5 2 7 0.0778 -0.0079
-5 2 8 0.0581 -0.0934
-5 2 9 0.1232 -0.1472
-5 2 10 0.3983 -0.1558
-5 2 11 0.7394 -0.1194
-5 2 12 0.8250 -0.0631
-5 2 13 0.4552 -0.0275
-5 2 14 -0.2254 -0.0421
-5 2 15 -0.8107 -0.1012
-5 3 1 -0.8682 -0.7633
-5 3 2 -0.7932 -0.7630
-5 3 3 -0.6983 -0.7084
-5 3 4 -0.5968 -0.6055
-5 3 5 -0.5567 -0.4739
-5 3 6 -0.6060 -0.3404
-5 3 7 -0.6433 -0.2265
-5 3 8 -0.4850 -0.1382
-5 3 9 -0.0445 -0.0669
-5 3 10 0.5281 -0.0028
-5 3 11 0.9119 0.0497
-5 3 12 0.8632 0.0697
-5 3 13 0.4265 0.0370
-5 3 14 -0.0954 -0.0460
-5 4 1 -0.6158 -0.7204
-5 4 2 -0.4630 -0.6275
-5 4 3 -0.4273 -0.4841
-5 4 4 -0.5433 -0.3156
-5 4 5 -0.7699 -0.1519
-5 4 6 -0.9549 -0.0178
-5 4 7 -0.9041 0.0752
-5 4 8 -0.5358 0.1298
-5 4 9 0.0176 0.1566
-5 4 10 0.4830 0.1622
-5 4 11 0.6574 0.1434
-5 4 12 0.5673 0.0932
-5 4 13 0.4215 0.0134
-5 5 1 -0.1470 0.7133
-5 5 2 -0.0810 0.7152
-5 5 3 -0.1913 0.6809
-5 5 4 -0.4710 0.6087
-5 5 5 -0.7654 0.5051
-5 5 6 -0.8578 0.3839
-5 5 7 -0.6454 0.2615
-5 5 8 -0.2458 0.1525
-5 5 9 0.0884 0.0656
-5 5 10 0.1952 0.0022
-5 5 11 0.1564 -0.0413
-5 5 12 0.2145 -0.0686
-5 5 13 0.5155 -0.0795
-5 6 1 0.2191 0.5764
-5 6 2 0.1190 0.5025
-5 6 3 -0.1568 0.3850
-5 6 4 -0.5208 0.2426
-5 6 5 -0.7472 0.1005
-5 6 6 -0.6660 -0.0203
-5 6 7 -0.3377 -0.1082
-5 6 8 -0.0213 -0.1608
-5 6 9 0.0600 -0.1803
-5 6 10 -0.0595 -0.1701
-5 6 11 -0.1083 -0.1335
-5 6 12 0.1551 -0.0757
-5 7 1 0.2036 -0.7325
-5 7 2 0.0212 -0.7190
-5 7 3 -0.3134 -0.6775
-5 7 4 -0.6429 -0.6048
-5 7 5 -0.7367 -0.5028
-5 7 6 -0.5131 -0.3825
-5 7 7 -0.1357 -0.2604
-5 7 8 0.1264 -0.1503
-5 7 9 0.1470 -0.0585
-5 7 10 0.0550 0.0147
-5 7 11 0.0949 0.0708
-5 8 1 -0.0581 -0.5371
-5 8 2 -0.1270 -0.4533
-5 8 3 -0.3172 -0.3360
-5 8 4 -0.4877 -0.1995
-5 8 5 -0.4771 -0.0634
-5 8 6 -0.2636 0.0528
-5 8 7 0.0154 0.1371
-5 8 8 0.1948 0.1870
-5 8 9 0.2282 0.2058
-5 8 10 0.2028 0.1963
-5 9 1 -0.3118 0.6313
-5 9 2 -0.0842 0.6367
-5 9 3 0.0413 0.6105
-5 9 4 0.0746 0.5494
-5 9 5 0.0692 0.4572
-5 9 6 0.0607 0.3470
-5 9 7 0.0493 0.2379
-5 9 8 0.0215 0.1450
-5 9 9 -0.0285 0.0708
-5 10 1 -0.4360 0.4500
-5 10 2 0.1407 0.3894
-5 10 3 0.5881 0.2861
-5 10 4 0.7515 0.1534
-5 10 5 0.6204 0.0168
-5 10 6 0.3148 -0.0940
-5 10 7 -0.0042 -0.1593
-5 10 8 -0.2369 -0.1799
-5 11 1 -0.2487 -0.4991
-5 11 2 0.4953 -0.5002
-5 11 3 1.0290 -0.4927
-5 11 4 1.1429 -0.4657
-5 11 5 0.8630 -0.4049
-5 11 6 0.4040 -0.3072
-5 11 7 0.0033 -0.1900
-5 12 1 0.3414 -0.3177
-5 12 2 0.8567 -0.2735
-5 12 3 1.1000 -0.2072
-5 12 4 0.9766 -0.1103
-5 12 5 0.6055 0.0137
-5 13 1 0.9077 0.4140
-5 13 2 0.8637 0.3925
-5 13 3 0.6218 0.3669
-5 14 1 0.8710 0.2314
-4 -15 3 1.9403 0.1277
-4 -15 4 1.5076 0.1305
-4 -15 5 0.8271 0.1284
-4 -15 6 0.2684 0.1091
-4 -15 7 -0.0546 0.0716
-4 -15 8 -0.3306 0.0206
-4 -15 9 -0.8034 -0.0395
-4 -15 10 -1.4866 -0.1023
-4 -15 11 -2.1222 -0.1548
-4 -15 12 -2.4070 -0.1797
-4 -14 1 1.0717 -0.1892
-4 -14 2 1.4731 -0.1820
-4 -14 3 1.2254 -0.1205
-4 -14 4 0.5210 -0.0427
-4 -14 5 -0.1393 0.0184
-4 -14 6 -0.3650 0.0523
-4 -14 7 -0.1644 0.0665
-4 -14 8 0.1394 0.0698
-4 -14 9 0.2410 0.0631
-4 -14 10 0.0982 0.0443
-4 -14 11 -0.1145 0.0169
-4 -14 12 -0.2365 -0.0118
-4 -14 13 -0.2722 -0.0402
-4 -14 14 -0.3263 -0.0768
-4 -13 1 1.0244 -0.3493
-4 -13 2 1.2042 -0.3201
-4 -13 3 0.6895 -0.2570
-4 -13 4 -0.1516 -0.2007
-4 -13 5 -0.7449 -0.1653
-4 -13 6 -0.7548 -0.1363
-4 -13 7 -0.2704 -0.0935
-4 -13 8 0.3700 -0.0337
-4 -13 9 0.8851 0.0277
-4 -13 10 1.1955 0.0737
-4 -13 11 1.3392 0.0988
-4 -13 12 1.3261 0.1047
-4 -13 13 1.1128 0.0891
-4 -13 14 0.6974 0.0432
-4 -13 15 0.1976 -0.0340
-4 -12 1 1.2447 0.1666
-4 -12 2 1.3381 0.1884
-4 -12 3 0.8009 0.1826
-4 -12 4 0.0567 0.1283
-4 -12 5 -0.4155 0.0456
-4 -12 6 -0.4092 -0.0248
-4 -12 7 -0.0350 -0.0581
-4 -12 8 0.4687 -0.0599
-4 -12 9 0.9243 -0.0512
-4 -12 10 1.2557 -0.0432
-4 -12 11 1.4242 -0.0300
-4 -12 12 1.3851 -0.0037
-4 -12 13 1.1170 0.0284
-4 -12 14 0.6673 0.0455
-4 -12 15 0.1512 0.0325
-4 -12 16 -0.2930 -0.0032
-4 -11 1 1.1055 0.3970
-4 -11 2 1.0974 0.4277
-4 -11 3 0.7338 0.4043
-4 -11 4 0.3257 0.3273
-4 -11 5 0.0959 0.2341
-4 -11 6 0.0740 0.1611
-4 -11 7 0.1689 0.1135
-4 -11 8 0.2870 0.0702
-4 -11 9 0.3814 0.0132
-4 -11 10 0.4358 -0.0492
-4 -11 11 0.4463 -0.0906
-4 -11 12 0.4173 -0.0923
-4 -11 13 0.3479 -0.0627
-4 -11 14 0.2070 -0.0292
-4 -11 15 -0.0534 -0.0144
-4 -11 16 -0.4255 -0.0193
-4 -11 17 -0.7830 -0.0279
-4 -10 1 0.1460 -0.2643
-4 -10 2 0.0406 -0.2132
-4 -10 3 0.0113 -0.1895
-4 -10 4 0.0936 -0.1742
-4 -10 5 0.1966 -0.1340
-4 -10 6 0.2134 -0.0598
-4 -10 7 0.1080 0.0220
-4 -10 8 -0.0873 0.0731
-4 -10 9 -0.3133 0.0765
-4 -10 10 -0.4901 0.0484
-4 -10 12 -0.2979 0.0092
-4 -10 13 0.0951 0.0102
-4 -10 14 0.4431 0.0044
-4 -10 15 0.4835 -0.0183
-4 -10 16 0.1386 -0.0503
-4 -10 17 -0.3854 -0.0744
-4 -9 1 -0.8409 -0.4517
-4 -9 2 -0.7831 -0.4386
-4 -9 3 -0.3661 -0.4419
-4 -9 4 0.1279 -0.4244
-4 -9 5 0.4252 -0.3579
-4 -9 6 0.4262 -0.2489
-4 -9 7 0.1828 -0.1328
-4 -9 8 -0.2063 -0.0445
-4 -9 9 -0.6246 0.0053
-4 -9 10 -0.8910 0.0305
-4 -9 11 -0.7802 0.0503
-4 -9 12 -0.1854 0.0708
-4 -9 13 0.7120 0.0841
-4 -9 14 1.4817 0.0802
-4 -9 15 1.7268 0.0586
-4 -9 16 1.3793 0.0285
-4 -9 17 0.7317 0.0009
-4 -8 1 -0.7459 0.4650
-4 -8 2 -0.2707 0.3969
-4 -8 3 0.4290 0.2962
-4 -8 4 0.9431 0.2025
-4 -8 5 1.0870 0.1359
-4 -8 6 0.9062 0.0904
-4 -8 7 0.5007 0.0482
-4 -8 8 -0.0663 0.0000
-4 -8 9 -0.6773 -0.0464
-4 -8 10 -1.0622 -0.0751
-4 -8 11 -0.9024 -0.0766
-4 -8 12 -0.1025 -0.0537
-4 -8 13 1.0458 -0.0174
-4 -8 14 2.0173 0.0220
-4 -8 15 2.4160 0.0578
-4 -8 16 2.2229 0.0842
-4 -8 17 1.7176 0.0943
-4 -8 18 1.1940 0.0834
-4 -7 1 0.2861 0.6232
-4 -7 2 0.9544 0.5613
-4 -7 3 1.4299 0.4943
-4 -7 4 1.5263 0.4321
-4 -7 5 1.3563 0.3689
-4 -7 6 1.0712 0.2920
-4 -7 7 0.6514 0.1964
-4 -7 8 -0.0048 0.0924
-4 -7 9 -0.8211 -0.0007
-4 -7 10 -1.4498 -0.0673
-4 -7 11 -1.4984 -0.1027
-4 -7 12 -0.8650 -0.1116
-4 -7 13 0.1562 -0.1001
-4 -7 14 1.1030 -0.0719
-4 -7 15 1.6713 -0.0317
-4 -7 16 1.8418 0.0106
-4 -7 17 1.7506 0.0403
-4 -7 18 1.5056 0.0464
-4 -6 1 1.2349 -0.5818
-4 -6 2 1.4606 -0.5366
-4 -6 3 1.2504 -0.4421
-4 -6 4 0.8940 -0.3225
-4 -6 5 0.7455 -0.2080
-4 -6 6 0.8228 -0.1192
-4 -6 7 0.7847 -0.0583
-4 -6 8 0.2983 -0.0141
-4 -6 9 -0.5935 0.0241
-4 -6 10 -1.4730 0.0550
-4 -6 11 -1.8903 0.0677
-4 -6 12 -1.6960 0.0529
-4 -6 13 -1.0753 0.0145
-4 -6 14 -0.3294 -0.0309
-4 -6 15 0.3325 -0.0643
-4 -6 16 0.8206 -0.0762
-4 -6 17 1.0852 -0.0697
-4 -6 18 1.0916 -0.0548
-4 -5 1 1.6750 -0.7491
-4 -5 2 1.0080 -0.6762
-4 -5 3 0.1305 -0.5739
-4 -5 4 -0.2657 -0.4658
-4 -5 5 0.1254 -0.3700
-4 -5 6 0.9537 -0.2877
-4 -5 7 1.5236 -0.2048
-4 -5 8 1.3661 -0.1068
-4 -5 9 0.5570 0.0042
-4 -5 10 -0.4371 0.1046
-4 -5 11 -1.1530 0.1628
-4 -5 12 -1.3925 0.1599
-4 -5 13 -1.2067 0.1043
-4 -5 14 -0.7483 0.0272
-4 -5 15 -0.1832 -0.0355
-4 -5 16 0.3156 -0.0620
-4 -5 17 0.5940 -0.0507
-4 -5 18 0.6001 -0.0149
-4 -4 1 1.7701 0.6822
-4 -4 2 0.3633 0.6479
-4 -4 3 -0.7155 0.5742
-4 -4 4 -0.7310 0.4598
-4 -4 5 0.2966 0.3155
-4 -4 6 1.6561 0.1685
-4 -4 7 2.5220 0.0532
-4 -4 8 2.5095 -0.0069
-4 -4 9 1.7971 -0.0142
-4 -4 10 0.8480 0.0044
-4 -4 11 0.0663 0.0159
-4 -4 12 -0.3525 0.0038
-4 -4 13 -0.3884 -0.0227
-4 -4 14 -0.1328 -0.0388
-4 -4 15 0.2423 -0.0238
-4 -4 16 0.5325 0.0253
-4 -4 17 0.6038 0.0932
-4 -3 1 1.3075 0.8152
-4 -3 2 -0.2012 0.7478
-4 -3 3 -0.9243 0.6568
-4 -3 4 -0.4605 0.5395
-4 -3 5 0.7943 0.4005
-4 -3 6 2.0298 0.2553
-4 -3 7 2.6177 0.1252
-4 -3 8 2.4329 0.0254
-4 -3 9 1.7558 -0.0431
-4 -3 10 0.9769 -0.0901
-4 -3 11 0.3856 -0.1237
-4 -3 12 0.1196 -0.1401
-4 -3 13 0.1823 -0.1259
-4 -3 14 0.4575 -0.0721
-4 -3 15 0.7498 0.0147
-4 -3 16 0.8878 0.1118
-4 -3 17 0.8245 0.1927
-4 -2 1 0.0510 -0.8321
-4 -2 2 -0.8472 -0.7763
-4 -2 3 -0.8563 -0.6644
-4 -2 4 -0.0591 -0.5187
-4 -2 5 0.9632 -0.3663
-4 -2 6 1.6145 -0.2305
-4 -2 7 1.6535 -0.1253
-4 -2 8 1.2156 -0.0561
-4 -2 9 0.6041 -0.0220
-4 -2 10 0.0936 -0.0159
-4 -2 11 -0.1427 -0.0225
-4 -2 12 -0.0450 -0.0223
-4 -2 13 0.3194 -0.0016
-4 -2 14 0.7673 0.0382
-4 -2 15 1.0918 0.0813
-4 -2 16 1.1870 0.1081
-4 -2 17 1.0888 0.1089
-4 -1 1 -1.2192 -0.9425
-4 -1 2 -1.1231 -0.8514
-4 -1 3 -0.4302 -0.7132
-4 -1 4 0.4365 -0.5413
-4 -1 5 0.9983 -0.3615
-4 -1 6 1.0465 -0.1991
-4 -1 7 0.6882 -0.0702
-4 -1 8 0.1767 0.0200
-4 -1 9 -0.2544 0.0743
-4 -1 10 -0.4432 0.1006
-4 -1 11 -0.2977 0.1096
-4 -1 12 0.1705 0.1092
-4 -1 13 0.8095 0.1000
-4 -1 14 1.3750 0.0753
-4 -1 15 1.6708 0.0289
-4 -1 16 1.6580 -0.0361
-4 -1 17 1.4292 -0.1046
-4 0 1 -1.2633 0.8845
-4 0 2 -0.3468 0.8139
-4 0 3 0.6029 0.7065
-4 0 4 1.1543 0.5788
-4 0 5 1.1618 0.4418
-4 0 6 0.7884 0.3084
-4 0 7 0.3088 0.1939
-4 0 8 -0.0719 0.1095
-4 0 9 -0.2434 0.0572
-4 0 10 -0.1307 0.0300
-4 0 11 0.3072 0.0158
-4 0 12 1.0017 0.0011
-4 0 13 1.7391 -0.0254
-4 0 14 2.2521 -0.0687
-4 0 15 2.3759 -0.1239
-4 0 16 2.1247 -0.1771
-4 1 1 0.0889 1.0505
-4 1 2 1.1924 0.9065
-4 1 3 1.7474 0.7238
-4 1 4 1.6346 0.5185
-4 1 5 1.1069 0.3138
-4 1 6 0.5376 0.1384
-4 1 7 0.1605 0.0137
-4 1 8 0.0191 -0.0565
-4 1 9 0.0900 -0.0854
-4 1 10 0.3873 -0.0937
-4 1 11 0.9261 -0.0986
-4 1 12 1.6196 -0.1086
-4 1 13 2.2545 -0.1225
-4 1 14 2.5941 -0.1320
-4 1 15 2.5133 -0.1279
-4 1 16 2.0531 -0.1066
-4 2 1 1.8371 -0.7789
-4 2 2 2.4299 -0.7545
-4 2 3 2.1893 -0.6998
-4 2 4 1.4293 -0.6255
-4 2 5 0.6569 -0.5277
-4 2 6 0.2140 -0.4030
-4 2 7 0.1298 -0.2628
-4 2 8 0.2460 -0.1325
-4 2 9 0.4326 -0.0381
-4 2 10 0.6817 0.0093
-4 2 11 1.0343 0.0173
-4 2 12 1.4621 0.0071
-4 2 14 1.9814 0.0208
-4 2 15 1.8059 0.0635
-4 3 1 2.9888 -0.9423
-4 3 2 2.7140 -0.8120
-4 3 3 1.7984 -0.6636
-4 3 4 0.8377 -0.4992
-4 3 5 0.3099 -0.3170
-4 3 6 0.3150 -0.1317
-4 3 7 0.6199 0.0252
-4 3 8 0.9078 0.1235
-4 3 9 1.0063 0.1556
-4 3 10 0.9436 0.1402
-4 3 11 0.8522 0.1103
-4 3 12 0.8320 0.0956
-4 3 13 0.8758 0.1113
-4 3 14 0.8851 0.1557
-4 3 15 0.7523 0.2113
-4 4 1 3.1490 0.7918
-4 4 2 2.1693 0.7635
-4 4 3 1.0791 0.6860
-4 4 4 0.4435 0.5970
-4 4 5 0.4803 0.5134
-4 4 6 1.0028 0.4239
-4 4 7 1.6033 0.3108
-4 4 8 1.9156 0.1755
-4 4 9 1.7942 0.0461
-4 4 10 1.3381 -0.0399
-4 4 11 0.7859 -0.0604
-4 4 12 0.3601 -0.0193
-4 4 13 0.1489 0.0593
-4 4 14 0.0879 0.1456
-4 5 1 2.4390 0.8924
-4 5 2 1.3199 0.7350
-4 5 3 0.5579 0.5624
-4 5 4 0.4532 0.4072
-4 5 5 0.9565 0.2652
-4 5 6 1.7499 0.1177
-4 5 7 2.4266 -0.0373
-4 5 8 2.6742 -0.1712
-4 5 9 2.3968 -0.2436
-4 5 10 1.7349 -0.2334
-4 5 11 0.9725 -0.1547
-4 5 12 0.3757 -0.0465
-4 5 13 0.0589 0.0520
-4 6 1 1.5535 -0.7278
-4 6 2 0.8473 -0.7455
-4 6 3 0.5635 -0.6843
-4 6 4 0.7557 -0.5717
-4 6 5 1.3078 -0.4551
-4 6 6 1.9886 -0.3652
-4 6 7 2.5197 -0.2973
-4 6 8 2.6730 -0.2241
-4 6 9 2.3773 -0.1272
-4 6 10 1.7606 -0.0180
-4 6 11 1.0764 0.0697
-4 6 12 0.5536 0.1073
-4 7 1 1.3850 -0.8033
-4 7 2 1.1594 -0.6699
-4 7 3 1.0489 -0.4823
-4 7 4 1.0739 -0.2922
-4 7 5 1.2521 -0.1360
-4 7 6 1.5265 -0.0186
-4 7 7 1.7426 0.0769
-4 7 8 1.7306 0.1615
-4 7 9 1.4323 0.2221
-4 7 10 0.9522 0.2298
-4 7 11 0.4865 0.1673
-4 8 1 1.9616 0.6263
-4 8 2 1.7911 0.6611
-4 8 3 1.4216 0.6381
-4 8 4 1.0104 0.5586
-4 8 5 0.7166 0.4505
-4 8 6 0.5629 0.3506
-4 8 7 0.4348 0.2772
-4 8 8 0.2050 0.2160
-4 8 9 -0.1440 0.1331
-4 8 10 -0.5051 0.0076
-4 9 1 2.2765 0.6905
-4 9 2 1.8019 0.5723
-4 9 3 1.1231 0.3888
-4 9 4 0.4908 0.1924
-4 9 5 0.0450 0.0366
-4 9 6 -0.2513 -0.0534
-4 9 7 -0.5209 -0.0950
-4 9 8 -0.8368 -0.1330
-4 9 9 -1.1630 -0.2025
-4 10 1 1.6130 -0.4753
-4 10 2 0.9863 -0.5478
-4 10 3 0.3955 -0.5872
-4 10 4 0.0141 -0.5608
-4 10 5 -0.1616 -0.4608
-4 10 6 -0.2507 -0.3173
-4 10 7 -0.3604 -0.1876
-4 10 8 -0.5161 -0.1238
-4 11 1 0.4143 -0.5047
-4 11 2 0.0450 -0.4527
-4 11 3 -0.1158 -0.3399
-4 11 4 -0.0489 -0.1770
-4 11 5 0.1483 0.0052
-4 11 6 0.3646 0.1572
-4 11 7 0.5354 0.2292
-4 12 1 -0.5057 0.3787
-4 12 2 -0.5041 0.4227
-4 12 3 -0.3407 0.4603
-4 12 4 -0.0538 0.4833
-4 12 5 0.2985 0.4778
-4 12 6 0.6694 0.4229
-4 13 1 -0.9052 0.3315
-4 13 2 -0.8095 0.2947
-4 13 3 -0.6603 0.2401
-4 13 4 -0.4290 0.1847
-4 14 1 -0.9291 -0.3851
-4 14 2 -1.0157 -0.4182
-3 -16 6 0.5605 0.1314
-3 -16 7 0.7756 0.0639
-3 -16 8 0.7771 -0.0345
-3 -16 9 0.4518 -0.1058
-3 -16 10 -0.1199 -0.1247
-3 -15 2 -0.4240 -0.3129
-3 -15 3 -0.4079 -0.1492
-3 -15 4 -0.2991 0.0161
-3 -15 5 -0.0339 0.1204
-3 -15 6 0.3447 0.1430
-3 -15 7 0.6393 0.1093
-3 -15 8 0.6298 0.0653
-3 -15 9 0.2724 0.0427
-3 -15 10 -0.2410 0.0419
-3 -15 11 -0.6410 0.0418
-3 -15 12 -0.8058 0.0229
-3 -15 13 -0.8306 -0.0171
-3 -14 1 -0.6996 -0.3306
-3 -14 2 -0.5823 -0.2759
-3 -14 3 -0.5633 -0.1936
-3 -14 4 -0.5400 -0.1224
-3 -14 5 -0.3908 -0.0830
-3 -14 6 -0.1468 -0.0671
-3 -14 7 0.0195 -0.0484
-3 -14 8 -0.0164 -0.0067
-3 -14 9 -0.1795 0.0560
-3 -14 10 -0.2595 0.1174
-3 -14 11 -0.1337 0.1519
-3 -14 12 0.0930 0.1462
-3 -14 13 0.1846 0.1037
-3 -14 14 0.0113 0.0394
-3 -14 15 -0.3163 -0.0293
-3 -13 1 -0.3565 0.1760
-3 -13 2 -0.0061 0.1503
-3 -13 3 0.0344 0.1088
-3 -13 4 -0.0627 0.0475
-3 -13 5 -0.1269 -0.0223
-3 -13 6 -0.1407 -0.0781
-3 -13 7 -0.1658 -0.1008
-3 -13 8 -0.1767 -0.0864
-3 -13 9 -0.0314 -0.0473
-3 -13 10 0.3654 -0.0026
-3 -13 11 0.8952 0.0317
-3 -13 12 1.2613 0.0489
-3 -13 13 1.2201 0.0503
-3 -13 14 0.7869 0.0423
-3 -13 15 0.2222 0.0339
-3 -13 16 -0.1776 0.0333
-3 -12 1 0.3630 0.3671
-3 -12 2 0.6888 0.3411
-3 -12 3 0.6389 0.2937
-3 -12 4 0.4302 0.2286
-3 -12 5 0.2255 0.1581
-3 -12 6 0.0750 0.0941
-3 -12 7 0.0257 0.0419
-3 -12 8 0.1906 0.0003
-3 -12 9 0.6501 -0.0336
-3 -12 10 1.2942 -0.0604
-3 -12 11 1.8144 -0.0788
-3 -12 12 1.9039 -0.0875
-3 -12 13 1.4928 -0.0846
-3 -12 14 0.7988 -0.0674
-3 -12 15 0.1568 -0.0329
-3 -12 16 -0.2106 0.0184
-3 -12 17 -0.2902 0.0771
-3 -11 1 0.5963 -0.2534
-3 -11 2 0.6071 -0.2114
-3 -11 3 0.3914 -0.1651
-3 -11 4 0.1232 -0.1145
-3 -11 5 -0.0987 -0.0618
-3 -11 6 -0.1977 -0.0154
-3 -11 7 -0.0536 0.0153
-3 -11 8 0.4248 0.0268
-3 -11 9 1.1462 0.0232
-3 -11 10 1.8016 0.0113
-3 -11 11 2.0420 -0.0051
-3 -11 12 1.7325 -0.0248
-3 -11 13 1.0503 -0.0453
-3 -11 14 0.3436 -0.0592
-3 -11 15 -0.1104 -0.0582
-3 -11 16 -0.2466 -0.0393
-3 -11 17 -0.1770 -0.0090
-3 -10 1 0.2598 -0.4622
-3 -10 2 0.0240 -0.4238
-3 -10 3 -0.2829 -0.3759
-3 -10 4 -0.6012 -0.3121
-3 -10 5 -0.8539 -0.2400
-3 -10 6 -0.8769 -0.1733
-3 -10 7 -0.4988 -0.1185
-3 -10 8 0.2661 -0.0715
-3 -10 9 1.1292 -0.0246
-3 -10 10 1.6821 0.0221
-3 -10 11 1.6846 0.0595
-3 -10 12 1.2290 0.0771
-3 -10 13 0.6432 0.0724
-3 -10 14 0.2407 0.0527
-3 -10 15 0.1388 0.0283
-3 -10 16 0.2580 0.0050
-3 -10 17 0.4321 -0.0159
-3 -10 18 0.5089 -0.0330
-3 -9 1 -0.0378 0.4037
-3 -9 2 -0.2713 0.3492
-3 -9 3 -0.6403 0.2937
-3 -9 4 -1.1299 0.2407
-3 -9 5 -1.5439 0.1791
-3 -9 6 -1.5760 0.1044
-3 -9 7 -1.0651 0.0296
-3 -9 8 -0.1872 -0.0236
-3 -9 9 0.6350 -0.0425
-3 -9 10 1.0420 -0.0325
-3 -9 11 0.9859 -0.0103
-3 -9 12 0.7087 0.0104
-3 -9 13 0.5087 0.0258
-3 -9 14 0.5315 0.0381
-3 -9 15 0.7384 0.0469
-3 -9 16 1.0029 0.0471
-3 -9 17 1.1948 0.0349
-3 -9 18 1.2050 0.0138
-3 -8 1 -0.2561 0.5890
-3 -8 2 -0.5115 0.5264
-3 -8 3 -1.0844 0.4900
-3 -8 4 -1.8184 0.4506
-3 -8 5 -2.3198 0.3827
-3 -8 6 -2.2441 0.2873
-3 -8 7 -1.5951 0.1869
-3 -8 8 -0.7377 0.1039
-3 -8 9 -0.1017 0.0436
-3 -8 10 0.1389 -0.0028
-3 -8 11 0.1271 -0.0428
-3 -8 12 0.1200 -0.0724
-3 -8 13 0.2599 -0.0813
-3 -8 14 0.5236 -0.0656
-3 -8 15 0.8233 -0.0342
-3 -8 16 1.0931 -0.0033
-3 -8 17 1.2745 0.0156
-3 -8 18 1.2827 0.0220
-3 -7 1 -0.8672 -0.6399
-3 -7 2 -1.3858 -0.5703
-3 -7 3 -2.1893 -0.4495
-3 -7 4 -2.8800 -0.3288
-3 -7 5 -3.0101 -0.2293
-3 -7 6 -2.4558 -0.1435
-3 -7 7 -1.5305 -0.0600
-3 -7 8 -0.7215 0.0157
-3 -7 9 -0.3103 0.0640
-3 -7 10 -0.2269 0.0706
-3 -7 11 -0.2249 0.0426
-3 -7 12 -0.1452 0.0038
-3 -7 13 -0.0026 -0.0234
-3 -7 14 0.1293 -0.0322
-3 -7 15 0.2408 -0.0303
-3 -7 16 0.3683 -0.0277
-3 -7 17 0.4936 -0.0268
-3 -7 18 0.5247 -0.0231
-3 -6 1 -1.6262 -0.8675
-3 -6 2 -2.3806 -0.7459
-3 -6 3 -3.0700 -0.6419
-3 -6 4 -3.1945 -0.5625
-3 -6 6 -1.3671 -0.3721
-3 -6 7 -0.2490 -0.2381
-3 -6 8 0.4066 -0.1093
-3 -6 9 0.5797 -0.0164
-3 -6 10 0.5179 0.0333
-3 -6 11 0.4330 0.0553
-3 -6 12 0.3445 0.0689
-3 -6 13 0.1790 0.0795
-3 -6 14 -0.0582 0.0789
-3 -6 15 -0.2595 0.0594
-3 -6 16 -0.3417 0.0254
-3 -6 17 -0.3409 -0.0078
-3 -6 18 -0.3522 -0.0267
-3 -5 1 -1.6424 0.7524
-3 -5 2 -2.2204 0.7203
-3 -5 3 -2.3655 0.5837
-3 -5 4 -1.7499 0.4067
-3 -5 5 -0.5353 0.2525
-3 -5 6 0.7288 0.1453
-3 -5 7 1.5330 0.0699
-3 -5 8 1.7515 0.0033
-3 -5 9 1.6089 -0.0565
-3 -5 10 1.3746 -0.0900
-3 -5 11 1.1306 -0.0803
-3 -5 12 0.8115 -0.0348
-3 -5 13 0.3947 0.0176
-3 -5 14 -0.0166 0.0482
-3 -5 15 -0.2954 0.0489
-3 -5 16 -0.4246 0.0326
-3 -5 17 -0.4874 0.0171
-3 -5 18 -0.5376 0.0093
-3 -4 1 -0.7272 1.1492
-3 -4 2 -0.7569 0.9981
-3 -4 3 -0.3053 0.8074
-3 -4 4 0.6275 0.6402
-3 -4 5 1.6301 0.5116
-3 -4 6 2.2146 0.3934
-3 -4 7 2.1966 0.2544
-3 -4 8 1.7675 0.0983
-3 -4 9 1.2466 -0.0369
-3 -4 10 0.8080 -0.1127
-3 -4 11 0.4412 -0.1229
-3 -4 12 0.1067 -0.0960
-3 -4 13 -0.1482 -0.0684
-3 -4 14 -0.2457 -0.0561
-3 -4 15 -0.1987 -0.0497
-3 -4 16 -0.1167 -0.0329
-3 -4 17 -0.0796 -0.0035
-3 -4 18 -0.0445 0.0228
-3 -3 1 0.3899 -0.7098
-3 -3 2 0.8881 -0.7453
-3 -3 3 1.6183 -0.6635
-3 -3 4 2.3333 -0.4838
-3 -3 5 2.6418 -0.2798
-3 -3 6 2.3410 -0.1257
-3 -3 7 1.5648 -0.0474
-3 -3 8 0.6365 -0.0177
-3 -3 9 -0.1785 0.0060
-3 -3 10 -0.7712 0.0398
-3 -3 11 -1.1123 0.0646
-3 -3 12 -1.1666 0.0543
-3 -3 13 -0.9303 0.0075
-3 -3 14 -0.5151 -0.0464
-3 -3 15 -0.1217 -0.0713
-3 -3 16 0.1160 -0.0541
-3 -3 17 0.2492 -0.0128
-3 -3 18 0.4380 0.0209
-3 -2 1 1.1128 -1.2834
-3 -2 2 1.8139 -1.1823
-3 -2 3 2.5075 -0.9628
-3 -2 4 2.9029 -0.7000
-3 -2 5 2.7732 -0.4719
-3 -2 6 2.1234 -0.3077
-3 -2 7 1.1550 -0.1823
-3 -2 8 0.1185 -0.0580
-3 -2 9 -0.7776 0.0706
-3 -2 10 -1.3609 0.1688
-3 -2 11 -1.5004 0.1967
-3 -2 12 -1.1927 0.1492
-3 -2 13 -0.6393 0.0651
-3 -2 14 -0.1643 -0.0018
-3 -2 15 0.0190 -0.0210
-3 -2 16 -0.0145 -0.0006
-3 -2 17 0.0180 0.0290
-3 -1 1 1.2488 0.6294
-3 -1 2 1.8119 0.6593
-3 -1 3 2.3723 0.6391
-3 -1 4 2.7248 0.5301
-3 -1 5 2.7317 0.3494
-3 -1 6 2.3594 0.1666
-3 -1 7 1.6649 0.0530
-3 -1 8 0.8046 0.0280
-3 -1 9 0.0450 0.0498
-3 -1 10 -0.3247 0.0577
-3 -1 11 -0.1902 0.0238
-3 -1 12 0.2405 -0.0296
-3 -1 13 0.5336 -0.0587
-3 -1 14 0.3596 -0.0401
-3 -1 15 -0.2144 0.0104
-3 -1 16 -0.7578 0.0573
-3 -1 17 -0.8376 0.0769
-3 0 1 0.4976 1.2875
-3 0 2 0.7835 1.2228
-3 0 3 1.2910 1.0277
-3 0 4 1.8722 0.7283
-3 0 5 2.3067 0.4101
-3 0 6 2.3721 0.1648
-3 0 7 1.9926 0.0292
-3 0 8 1.3595 -0.0291
-3 0 9 0.8588 -0.0703
-3 0 10 0.7843 -0.1257
-3 0 11 1.0536 -0.1759
-3 0 12 1.2173 -0.1794
-3 0 13 0.8176 -0.1200
-3 0 14 -0.1879 -0.0267
-3 0 15 -1.3301 0.0488
-3 0 16 -1.9739 0.0744
-3 1 1 -1.1652 -0.5353
-3 1 2 -1.0404 -0.5118
-3 1 3 -0.4334 -0.5209
-3 1 4 0.4499 -0.5204
-3 1 5 1.2176 -0.4588
-3 1 6 1.5099 -0.3275
-3 1 7 1.2663 -0.1754
-3 1 8 0.7911 -0.0701
-3 1 9 0.5015 -0.0416
-3 1 10 0.5450 -0.0597
-3 1 11 0.6403 -0.0648
-3 1 12 0.3239 -0.0226
-3 1 13 -0.5949 0.0475
-3 1 14 -1.7923 0.0935
-3 1 15 -2.6406 0.0787
-3 1 16 -2.6947 0.0134
-3 2 1 -2.7592 -1.1317
-3 2 2 -2.5836 -1.0364
-3 2 3 -1.7968 -0.8925
-3 2 4 -0.7255 -0.6767
-3 2 5 0.1310 -0.4034
-3 2 6 0.4247 -0.1349
-3 2 7 0.1906 0.0546
-3 2 8 -0.2327 0.1315
-3 2 9 -0.5336 0.1259
-3 2 10 -0.7006 0.1038
-3 2 11 -0.9761 0.1116
-3 2 12 -1.5410 0.1424
-3 2 13 -2.2536 0.1507
-3 2 14 -2.7109 0.0991
-3 2 15 -2.5848 -0.0052
-3 3 1 -3.0602 0.5552
-3 3 2 -2.7779 0.5185
-3 3 3 -1.9323 0.4965
-3 3 4 -0.9080 0.4982
-3 3 5 -0.1636 0.4922
-3 3 6 0.0533 0.4349
-3 3 7 -0.1933 0.3129
-3 3 8 -0.6714 0.1621
-3 3 9 -1.1960 0.0439
-3 3 10 -1.7010 -0.0026
-3 3 11 -2.1328 0.0096
-3 3 12 -2.3404 0.0286
-3 3 13 -2.1327 0.0082
-3 3 14 -1.4728 -0.0567
-3 3 15 -0.5952 -0.1297
-3 4 1 -2.0632 0.9831
-3 4 2 -1.8160 0.8514
-3 4 3 -1.1487 0.7128
-3 4 4 -0.3715 0.5581
-3 4 5 0.1995 0.3697
-3 4 6 0.3845 0.1544
-3 4 7 0.1562 -0.0456
-3 4 8 -0.4064 -0.1750
-3 4 9 -1.1246 -0.2065
-3 4 10 -1.6983 -0.1635
-3 4 11 -1.7691 -0.1041
-3 4 12 -1.1241 -0.0788
-3 4 13 0.0869 -0.0964
-3 4 14 1.3425 -0.1250
-3 5 1 -0.8853 -0.5957
-3 5 2 -0.8115 -0.5804
-3 5 3 -0.4374 -0.5366
-3 5 4 0.0761 -0.4976
-3 5 5 0.5369 -0.4727
-3 5 6 0.7459 -0.4389
-3 5 7 0.5479 -0.3619
-3 5 8 -0.0397 -0.2313
-3 5 9 -0.7138 -0.0790
-3 5 10 -0.9573 0.0374
-3 5 11 -0.3541 0.0743
-3 5 12 1.0467 0.0338
-3 5 13 2.6392 -0.0383
-3 6 1 -0.3851 -0.8551
-3 6 2 -0.4722 -0.7117
-3 6 3 -0.3166 -0.5617
-3 6 4 0.0239 -0.4264
-3 6 5 0.3978 -0.2955
-3 6 6 0.5617 -0.1470
-3 6 7 0.3261 0.0224
-3 6 8 -0.2253 0.1809
-3 6 9 -0.6666 0.2763
-3 6 10 -0.4668 0.2704
-3 6 11 0.5866 0.1694
-3 6 12 2.1238 0.0236
-3 6 13 3.3581 -0.1011
-3 7 1 -0.5131 0.6255
-3 7 2 -0.6330 0.6372
-3 7 3 -0.5810 0.5833
-3 7 4 -0.4022 0.4948
-3 7 5 -0.2344 0.4125
-3 7 6 -0.2752 0.3588
-3 7 7 -0.6135 0.3225
-3 7 8 -1.0722 0.2693
-3 7 9 -1.2596 0.1700
-3 7 10 -0.8524 0.0258
-3 7 11 0.1070 -0.1285
-3 7 12 1.1744 -0.2436
-3 8 1 -0.7197 0.7863
-3 8 2 -0.7146 0.6422
-3 8 3 -0.7154 0.4567
-3 8 4 -0.7695 0.2814
-3 8 5 -0.9169 0.1457
-3 8 6 -1.1814 0.0470
-3 8 7 -1.5094 -0.0379
-3 8 8 -1.7507 -0.1294
-3 8 9 -1.7455 -0.2271
-3 8 10 -1.4570 -0.3081
-3 8 11 -1.0180 -0.3415
-3 9 1 -0.4682 -0.5454
-3 9 2 -0.2509 -0.6049
-3 9 3 -0.3095 -0.5982
-3 9 4 -0.6057 -0.5229
-3 9 5 -0.9775 -0.4097
-3 9 6 -1.2457 -0.3025
-3 9 7 -1.3145 -0.2327
-3 9 8 -1.2256 -0.2034
-3 9 9 -1.1288 -0.1925
-3 9 10 -1.1665 -0.1701
-3 10 1 0.3031 -0.6738
-3 10 2 0.6190 -0.5788
-3 10 4 0.0374 -0.1936
-3 10 5 -0.3134 -0.0169
-3 10 6 -0.3323 0.0875
-3 10 7 -0.0341 0.1153
-3 10 8 0.2987 0.0943
-3 11 1 0.8832 0.4111
-3 11 2 1.0287 0.4845
-3 11 3 0.7720 0.5421
-3 11 4 0.4175 0.5407
-3 11 5 0.3169 0.4581
-3 11 6 0.6148 0.3072
-3 11 7 1.1214 0.1302
-3 12 1 0.4484 0.4842
-3 12 2 0.3023 0.4582
-3 12 3 0.0870 0.3652
-3 12 4 0.0306 0.2044
-3 12 5 0.2885 0.0010
-3 12 6 0.7934 -0.2000
-3 13 1 -0.7402 -0.3378
-3 13 2 -0.9760 -0.3543
-3 13 3 -0.9340 -0.3877
-3 13 4 -0.5978 -0.4248
-3 14 1 -1.4518 -0.3145
-3 14 2 -1.5023 -0.2747
-2 -16 4 0.0042 -0.0029
-2 -16 5 0.3607 0.0350
-2 -16 6 1.0139 0.0634
-2 -16 7 1.7298 0.0859
-2 -16 8 2.1580 0.0963
-2 -16 9 2.0916 0.0793
-2 -16 10 1.6307 0.0248
-2 -16 11 1.0890 -0.0589
-2 -16 12 0.7300 -0.1472
-2 -15 1 -0.0802 -0.2950
-2 -15 2 -0.1834 -0.2551
-2 -15 3 -0.4212 -0.2045
-2 -15 4 -0.5047 -0.1620
-2 -15 5 -0.1971 -0.1275
-2 -15 6 0.4302 -0.0877
-2 -15 7 1.0082 -0.0334
-2 -15 8 1.1693 0.0265
-2 -15 9 0.8617 0.0705
-2 -15 10 0.3807 0.0811
-2 -15 11 0.0899 0.0566
-2 -15 12 0.1046 0.0064
-2 -15 13 0.2341 -0.0620
-2 -15 14 0.2093 -0.1460
-2 -14 1 0.4045 0.0569
-2 -14 2 0.2845 0.0790
-2 -14 3 -0.0481 0.0691
-2 -14 4 -0.2139 0.0228
-2 -14 5 -0.0143 -0.0378
-2 -14 6 0.3702 -0.0815
-2 -14 7 0.5581 -0.0918
-2 -14 8 0.3458 -0.0750
-2 -14 9 -0.0922 -0.0484
-2 -14 10 -0.3736 -0.0240
-2 -14 11 -0.2735 -0.0047
-2 -14 12 0.0779 0.0061
-2 -14 13 0.3388 -0.0027
-2 -14 14 0.2752 -0.0401
-2 -14 15 -0.0525 -0.0965
-2 -13 1 0.9987 0.3882
-2 -13 2 0.7758 0.4043
-2 -13 3 0.4205 0.3682
-2 -13 4 0.2723 0.2897
-2 -13 5 0.3864 0.1993
-2 -13 6 0.5141 0.1231
-2 -13 7 0.3958 0.0674
-2 -13 8 0.0496 0.0242
-2 -13 9 -0.2397 -0.0116
-2 -13 10 -0.2074 -0.0337
-2 -13 11 0.1303 -0.0348
-2 -13 12 0.4956 -0.0213
-2 -13 13 0.6061 -0.0134
-2 -13 14 0.4103 -0.0265
-2 -13 15 0.0937 -0.0525
-2 -13 16 -0.1080 -0.0629
-2 -12 1 0.7941 -0.0820
-2 -12 2 0.4931 -0.0575
-2 -12 3 0.2622 -0.0474
-2 -12 4 0.2433 -0.0358
-2 -12 5 0.3279 -0.0072
-2 -12 6 0.3122 0.0355
-2 -12 7 0.1415 0.0728
-2 -12 8 -0.0263 0.0881
-2 -12 9 0.0048 0.0837
-2 -12 10 0.2549 0.0763
-2 -12 11 0.5398 0.0776
-2 -12 12 0.6442 0.0801
-2 -12 13 0.5092 0.0648
-2 -12 14 0.2600 0.0227
-2 -12 15 0.0790 -0.0313
-2 -12 16 0.0685 -0.0680
-2 -12 17 0.2111 -0.0678
-2 -11 1 0.0517 -0.4845
-2 -11 2 0.0269 -0.4836
-2 -11 3 0.1584 -0.4645
-2 -11 4 0.3138 -0.4100
-2 -11 5 0.3320 -0.3193
-2 -11 6 0.1998 -0.2134
-2 -11 7 0.0749 -0.1201
-2 -11 8 0.1206 -0.0537
-2 -11 9 0.3324 -0.0074
-2 -11 10 0.5399 0.0345
-2 -11 11 0.5762 0.0779
-2 -11 12 0.4279 0.1118
-2 -11 13 0.2220 0.1195
-2 -11 14 0.0905 0.0954
-2 -11 16 0.1345 0.0068
-2 -11 17 0.2438 -0.0240
-2 -10 1 -0.1061 0.1832
-2 -10 2 0.4898 0.1360
-2 -10 3 1.0148 0.0862
-2 -10 4 1.1804 0.0476
-2 -10 5 0.9712 0.0210
-2 -10 6 0.6401 -0.0046
-2 -10 7 0.4638 -0.0390
-2 -10 8 0.4992 -0.0805
-2 -10 9 0.5774 -0.1151
-2 -10 10 0.5177 -0.1269
-2 -10 11 0.3202 -0.1093
-2 -10 12 0.1414 -0.0676
-2 -10 13 0.1064 -0.0150
-2 -10 14 0.1829 0.0348
-2 -10 15 0.2456 0.0702
-2 -10 16 0.2310 0.0834
-2 -10 17 0.1898 0.0717
-2 -10 18 0.1888 0.0411
-2 -9 1 0.4704 0.6260
-2 -9 2 1.4530 0.5943
-2 -9 3 1.9763 0.5432
-2 -9 4 1.8703 0.4771
-2 -9 5 1.3892 0.3995
-2 -9 6 0.9392 0.3103
-2 -9 7 0.7178 0.2083
-2 -9 8 0.6098 0.0965
-2 -9 9 0.4053 -0.0151
-2 -9 10 0.0737 -0.1092
-2 -9 11 -0.2004 -0.1673
-2 -9 12 -0.2317 -0.1774
-2 -9 13 -0.0414 -0.1413
-2 -9 14 0.1710 -0.0764
-2 -9 15 0.2379 -0.0103
-2 -9 16 0.1686 0.0319
-2 -9 17 0.0813 0.0389
-2 -9 18 0.0320 0.0182
-2 -8 1 0.7529 -0.3004
-2 -8 2 1.3947 -0.2544
-2 -8 3 1.4413 -0.2031
-2 -8 4 1.0439 -0.1435
-2 -8 5 0.6192 -0.0717
-2 -8 6 0.4422 0.0062
-2 -8 7 0.4309 0.0729
-2 -8 8 0.3131 0.1091
-2 -8 9 -0.0372 0.1060
-2 -8 10 -0.4596 0.0722
-2 -8 11 -0.6872 0.0283
-2 -8 12 -0.6221 -0.0054
-2 -8 13 -0.4065 -0.0210
-2 -8 14 -0.2418 -0.0247
-2 -8 15 -0.1872 -0.0294
-2 -8 16 -0.1603 -0.0434
-2 -8 17 -0.1029 -0.0639
-2 -8 18 -0.0841 -0.0797
-2 -7 1 0.2654 -0.7712
-2 -7 2 0.0875 -0.7302
-2 -7 3 -0.3617 -0.6812
-2 -7 4 -0.6827 -0.6058
-2 -7 5 -0.5855 -0.4925
-2 -7 6 -0.1662 -0.3477
-2 -7 7 0.1990 -0.1933
-2 -7 8 0.2165 -0.0544
-2 -7 9 -0.0800 0.0526
-2 -7 10 -0.4256 0.1230
-2 -7 11 -0.6134 0.1586
-2 -7 12 -0.6527 0.1619
-2 -7 13 -0.6611 0.1352
-2 -7 14 -0.6687 0.0852
-2 -7 15 -0.5861 0.0254
-2 -7 16 -0.3623 -0.0263
-2 -7 17 -0.1165 -0.0544
-2 -7 18 -0.0548 -0.0523
-2 -6 1 -0.3369 0.4413
-2 -6 2 -1.1249 0.3775
-2 -6 3 -1.6580 0.2843
-2 -6 4 -1.5805 0.1840
-2 -6 5 -0.9485 0.0919
-2 -6 6 -0.1839 0.0165
-2 -6 7 0.2850 -0.0358
-2 -6 8 0.3396 -0.0579
-2 -6 9 0.1589 -0.0470
-2 -6 10 -0.0463 -0.0125
-2 -6 11 -0.2329 0.0245
-2 -6 12 -0.4620 0.0420
-2 -6 13 -0.7038 0.0328
-2 -6 14 -0.7859 0.0094
-2 -6 15 -0.5687 -0.0048
-2 -6 16 -0.1440 0.0079
-2 -6 17 0.1959 0.0482
-2 -6 18 0.2136 0.1013
-2 -5 1 -0.6390 0.9108
-2 -5 2 -1.4611 0.8566
-2 -5 3 -1.7319 0.7819
-2 -5 4 -1.3860 0.6731
-2 -5 5 -0.7683 0.5224
-2 -5 6 -0.3092 0.3414
-2 -5 7 -0.1744 0.1622
-2 -5 8 -0.2211 0.0222
-2 -5 9 -0.2539 -0.0595
-2 -5 10 -0.2623 -0.0931
-2 -5 11 -0.3805 -0.1072
-2 -5 12 -0.6479 -0.1234
-2 -5 13 -0.8778 -0.1392
-2 -5 14 -0.8092 -0.1327
-2 -5 15 -0.3833 -0.0848
-2 -5 16 0.1635 0.0021
-2 -5 17 0.5005 0.1032
-2 -5 18 0.4909 0.1869
-2 -4 1 -1.0620 -0.6448
-2 -4 2 -1.4960 -0.5227
-2 -4 3 -1.4746 -0.3623
-2 -4 4 -1.2278 -0.2170
-2 -4 5 -1.1161 -0.1223
-2 -4 6 -1.2648 -0.0799
-2 -4 7 -1.4716 -0.0630
-2 -4 8 -1.4625 -0.0423
-2 -4 9 -1.2015 -0.0107
-2 -4 10 -0.9196 0.0136
-2 -4 11 -0.8481 0.0090
-2 -4 12 -0.9615 -0.0247
-2 -4 13 -1.0078 -0.0627
-2 -4 14 -0.7789 -0.0737
-2 -4 15 -0.3220 -0.0447
-2 -4 16 0.1236 0.0118
-2 -4 17 0.3693 0.0706
-2 -4 18 0.4289 0.1116
-2 -3 1 -1.7093 -1.1879
-2 -3 2 -1.6463 -1.0250
-2 -3 3 -1.4475 -0.8275
-2 -3 4 -1.4451 -0.6327
-2 -3 5 -1.7700 -0.4646
-2 -3 6 -2.1855 -0.3233
-2 -3 7 -2.2992 -0.1931
-2 -3 8 -1.9347 -0.0656
-2 -3 9 -1.2865 0.0471
-2 -3 10 -0.7224 0.1217
-2 -3 11 -0.4580 0.1461
-2 -3 12 -0.4293 0.1313
-2 -3 13 -0.4443 0.1018
-2 -3 14 -0.4012 0.0750
-2 -3 15 -0.3352 0.0513
-2 -3 16 -0.2896 0.0236
-2 -3 17 -0.2093 -0.0079
-2 -3 18 -0.0033 -0.0322
-2 -2 1 -1.8127 0.6201
-2 -2 2 -1.3474 0.5575
-2 -2 3 -1.0625 0.4720
-2 -2 4 -1.1864 0.3709
-2 -2 5 -1.5772 0.2614
-2 -2 6 -1.8245 0.1600
-2 -2 7 -1.6009 0.0853
-2 -2 8 -0.9216 0.0434
-2 -2 9 -0.0900 0.0256
-2 -2 10 0.5662 0.0196
-2 -2 11 0.8929 0.0216
-2 -2 12 0.8936 0.0336
-2 -2 13 0.6134 0.0506
-2 -2 14 0.1077 0.0553
-2 -2 15 -0.4821 0.0301
-2 -2 16 -0.8991 -0.0243
-2 -2 17 -0.9059 -0.0837
-2 -1 1 -0.8048 1.2265
-2 -1 2 -0.1172 1.0419
-2 -1 3 0.1753 0.8564
-2 -1 4 0.0291 0.6703
-2 -1 5 -0.2762 0.4831
-2 -1 6 -0.3834 0.3042
-2 -1 7 -0.1230 0.1461
-2 -1 8 0.4267 0.0166
-2 -1 9 1.0694 -0.0802
-2 -1 10 1.6212 -0.1376
-2 -1 11 1.9224 -0.1483
-2 -1 12 1.8102 -0.1174
-2 -1 13 1.1869 -0.0694
-2 -1 14 0.1722 -0.0382
-2 -1 15 -0.8459 -0.0434
-2 -1 16 -1.3980 -0.0758
-2 -1 17 -1.2564 -0.1061
-2 0 1 0.8960 -0.7438
-2 0 2 1.6027 -0.7073
-2 0 3 1.8218 -0.5993
-2 0 4 1.6388 -0.4644
-2 0 5 1.2924 -0.3316
-2 0 6 0.9900 -0.2154
-2 0 7 0.8427 -0.1261
-2 0 8 0.9117 -0.0721
-2 0 9 1.2238 -0.0510
-2 0 10 1.6878 -0.0466
-2 0 11 2.0287 -0.0390
-2 0 12 1.8996 -0.0218
-2 0 13 1.1540 -0.0063
-2 0 14 0.0421 -0.0072
-2 0 15 -0.8938 -0.0262
-2 0 16 -1.1918 -0.0491
-2 0 17 -0.8076 -0.0591
-2 1 1 2.3976 -1.3742
-2 1 3 2.9977 -0.9262
-2 1 4 2.7474 -0.6913
-2 1 5 2.2508 -0.4602
-2 1 6 1.6064 -0.2396
-2 1 7 1.0063 -0.0525
-2 1 8 0.7248 0.0749
-2 1 9 0.9353 0.1346
-2 1 10 1.5049 0.1420
-2 1 11 2.0067 0.1227
-2 1 12 2.0092 0.0955
-2 1 13 1.4223 0.0687
-2 1 14 0.5881 0.0470
-2 1 15 0.0167 0.0363
-2 1 16 -0.0108 0.0379
-2 2 1 2.9573 0.7294
-2 2 2 3.0993 0.7223
-2 2 3 3.0326 0.6152
-2 2 4 2.7430 0.4740
-2 2 5 2.1660 0.3583
-2 2 6 1.3767 0.2854
-2 2 7 0.6830 0.2340
-2 2 8 0.4668 0.1765
-2 2 9 0.8788 0.1050
-2 2 10 1.6712 0.0329
-2 2 11 2.3492 -0.0203
-2 2 12 2.5299 -0.0420
-2 2 13 2.2038 -0.0281
-2 2 14 1.6867 0.0198
-2 2 15 1.3290 0.0904
-2 2 16 1.2473 0.1587
-2 3 1 2.2068 1.4851
-2 3 2 1.9977 1.2226
-2 3 3 1.8660 0.8869
-2 3 4 1.6412 0.5750
-2 3 5 1.1644 0.3365
-2 3 6 0.5294 0.1664
-2 3 7 0.0772 0.0361
-2 3 8 0.1378 -0.0723
-2 3 9 0.7533 -0.1544
-2 3 10 1.6278 -0.1973
-2 3 11 2.3357 -0.1941
-2 3 12 2.5996 -0.1472
-2 3 13 2.4187 -0.0623
-2 3 14 1.9903 0.0509
-2 3 15 1.5358 0.1711
-2 4 1 0.5474 -0.5256
-2 4 2 0.3140 -0.6350
-2 4 3 0.3388 -0.6617
-2 4 4 0.3272 -0.5963
-2 4 5 0.0943 -0.4766
-2 4 6 -0.2732 -0.3547
-2 4 7 -0.5073 -0.2596
-2 4 8 -0.3873 -0.1885
-2 4 9 0.0962 -0.1252
-2 4 10 0.7459 -0.0624
-2 4 11 1.2824 -0.0056
-2 4 12 1.4823 0.0399
-2 4 13 1.2652 0.0795
-2 4 14 0.7235 0.1221
-2 5 1 -0.8505 -1.3387
-2 5 2 -0.7483 -1.1514
-2 5 3 -0.4126 -0.8650
-2 5 4 -0.1634 -0.5541
-2 5 5 -0.1784 -0.2893
-2 5 6 -0.4295 -0.1017
-2 5 7 -0.7513 0.0225
-2 5 8 -0.9508 0.1132
-2 5 9 -0.9041 0.1836
-2 5 10 -0.6287 0.2213
-2 5 11 -0.3074 0.2078
-2 5 12 -0.2087 0.1447
-2 5 13 -0.5081 0.0593
-2 6 1 -1.1862 0.4313
-2 6 2 -0.7732 0.5759
-2 6 3 -0.2669 0.6620
-2 6 4 0.0859 0.6496
-2 6 5 0.1105 0.5451
-2 6 6 -0.2407 0.3995
-2 6 7 -0.8407 0.2730
-2 6 8 -1.4101 0.1955
-2 6 9 -1.6652 0.1505
-2 6 10 -1.5295 0.0973
-2 6 11 -1.2237 0.0088
-2 6 12 -1.1097 -0.1058
-2 6 13 -1.3801 -0.2090
-2 7 2 -0.5589 1.1029
-2 7 3 -0.1753 0.8751
-2 7 4 0.0832 0.5701
-2 7 5 0.0296 0.2621
-2 7 6 -0.4148 0.0249
-2 7 7 -1.0789 -0.1060
-2 7 8 -1.5921 -0.1494
-2 7 9 -1.6462 -0.1590
-2 7 10 -1.2592 -0.1836
-2 7 11 -0.7780 -0.2349
-2 7 12 -0.5873 -0.2865
-2 8 1 -0.8923 -0.2426
-2 8 2 -0.8073 -0.3792
-2 8 3 -0.6270 -0.5094
-2 8 4 -0.4646 -0.5868
-2 8 5 -0.5104 -0.5752
-2 8 6 -0.8035 -0.4710
-2 8 7 -1.1194 -0.3119
-2 8 8 -1.1279 -0.1614
-2 8 9 -0.6951 -0.0735
-2 8 10 -0.0326 -0.0621
-2 8 11 0.4657 -0.0959
-2 9 1 -1.0915 -0.9278
-2 9 2 -1.1091 -0.8859
-2 9 3 -0.9386 -0.7557
-2 9 4 -0.7194 -0.5495
-2 9 5 -0.6051 -0.2959
-2 9 6 -0.5664 -0.0415
-2 9 7 -0.4087 0.1564
-2 9 8 0.0091 0.2516
-2 9 9 0.5896 0.2348
-2 9 10 1.0490 0.1421
-2 10 1 -0.9515 0.1531
-2 10 2 -0.7914 0.2576
-2 10 3 -0.4456 0.3559
-2 10 4 -0.0768 0.4250
-2 10 5 0.2281 0.4550
-2 10 6 0.5162 0.4375
-2 10 7 0.8464 0.3619
-2 10 8 1.1513 0.2283
-2 10 9 1.2587 0.0615
-2 11 1 -0.4400 0.6724
-2 11 2 -0.0260 0.6735
-2 11 3 0.4917 0.5720
-2 11 4 0.9803 0.4020
-2 11 5 1.3984 0.2143
-2 11 6 1.7211 0.0427
-2 11 7 1.8449 -0.1043
-2 12 1 0.0249 -0.0429
-2 12 2 0.5696 -0.1211
-2 12 3 1.1320 -0.2451
-2 12 4 1.6474 -0.3442
-2 12 5 2.0665 -0.3733
-2 12 6 2.2593 -0.3369
-2 13 1 0.3322 -0.3415
-2 13 2 0.8222 -0.4107
-2 13 3 1.2671 -0.4128
-2 13 4 1.6615 -0.3119
-2 14 1 0.5968 0.0627
-2 14 2 0.8742 0.0279
-2 14 3 1.0691 0.0866
-1 -16 3 -0.4072 -0.1695
-1 -16 4 -0.4422 -0.1259
-1 -16 5 -0.5229 -0.1023
-1 -16 6 -0.5947 -0.0814
-1 -16 7 -0.6621 -0.0477
-1 -16 8 -0.7711 0.0042
-1 -16 9 -0.9237 0.0675
-1 -16 10 -1.0396 0.1251
-1 -16 11 -1.0221 0.1546
-1 -16 12 -0.8499 0.1362
-1 -15 1 -0.3945 -0.0219
-1 -15 2 -0.2207 -0.0017
-1 -15 3 -0.2188 -0.0326
-1 -15 4 -0.3441 -0.0938
-1 -15 5 -0.4732 -0.1545
-1 -15 6 -0.5538 -0.1907
-1 -15 7 -0.6299 -0.1924
-1 -15 8 -0.7375 -0.1618
-1 -15 9 -0.8185 -0.1087
-1 -15 10 -0.7672 -0.0487
-1 -15 11 -0.5523 -0.0025
-1 -15 12 -0.2620 0.0090
-1 -15 13 -0.0125 -0.0228
-1 -15 14 0.1719 -0.0827
-1 -14 1 0.1558 0.3813
-1 -14 2 0.0011 0.3655
-1 -14 3 -0.3900 0.3014
-1 -14 4 -0.7070 0.2173
-1 -14 5 -0.7549 0.1366
-1 -14 6 -0.5834 0.0681
-1 -14 7 -0.3623 0.0108
-1 -14 8 -0.1776 -0.0360
-1 -14 9 0.0223 -0.0692
-1 -14 10 0.3005 -0.0887
-1 -14 11 0.6036 -0.1030
-1 -14 12 0.7991 -0.1248
-1 -14 13 0.8288 -0.1546
-1 -14 14 0.7897 -0.1702
-1 -14 15 0.8331 -0.1358
-1 -14 16 0.9881 -0.0310
-1 -13 1 0.4334 0.0783
-1 -13 2 -0.3435 0.0815
-1 -13 3 -1.0961 0.0830
-1 -13 4 -1.3725 0.1007
-1 -13 5 -1.1049 0.1332
-1 -13 6 -0.5608 0.1631
-1 -13 7 -0.0362 0.1735
-1 -13 8 0.3722 0.1613
-1 -13 9 0.7259 0.1344
-1 -13 10 1.0543 0.0983
-1 -13 11 1.2670 0.0494
-1 -13 12 1.2620 -0.0166
-1 -13 13 1.0742 -0.0862
-1 -13 14 0.8748 -0.1245
-1 -13 15 0.8119 -0.0940
-1 -13 16 0.8693 0.0129
-1 -13 17 0.8973 0.1580
-1 -12 1 0.3941 -0.3933
-1 -12 2 -0.5352 -0.4022
-1 -12 3 -1.0502 -0.3780
-1 -12 4 -0.9109 -0.3080
-1 -12 5 -0.3556 -0.2076
-1 -12 6 0.1952 -0.1062
-1 -12 7 0.5064 -0.0232
-1 -12 8 0.6294 0.0408
-1 -12 9 0.7203 0.0932
-1 -12 10 0.8297 0.1324
-1 -12 11 0.8810 0.1451
-1 -12 12 0.8058 0.1222
-1 -12 13 0.6422 0.0766
-1 -12 14 0.4865 0.0423
-1 -12 15 0.3805 0.0509
-1 -12 16 0.2807 0.1043
-1 -12 17 0.1365 0.1709
-1 -11 1 0.7191 0.0420
-1 -11 2 0.5055 -0.0277
-1 -11 3 0.7874 -0.0738
-1 -11 4 1.3622 -0.0901
-1 -11 5 1.7755 -0.0963
-1 -11 6 1.7202 -0.1112
-1 -11 7 1.2487 -0.1321
-1 -11 8 0.6562 -0.1375
-1 -11 9 0.2137 -0.1109
-1 -11 10 0.0145 -0.0585
-1 -11 11 0.0100 -0.0048
-1 -11 12 0.1121 0.0294
-1 -11 13 0.2352 0.0447
-1 -11 14 0.2839 0.0591
-1 -11 15 0.1730 0.0878
-1 -11 16 -0.1003 0.1265
-1 -11 17 -0.4200 0.1547
-1 -11 18 -0.6196 0.1537
-1 -10 1 1.3296 0.5128
-1 -10 2 2.0899 0.4595
-1 -10 3 2.9802 0.4219
-1 -10 4 3.5257 0.3770
-1 -10 5 3.3806 0.2963
-1 -10 6 2.5660 0.1769
-1 -10 7 1.4131 0.0486
-1 -10 8 0.3225 -0.0490
-1 -10 9 -0.4301 -0.0956
-1 -10 10 -0.7349 -0.1024
-1 -10 12 -0.2049 -0.0959
-1 -10 13 0.2538 -0.0984
-1 -10 14 0.5075 -0.0897
-1 -10 15 0.4342 -0.0612
-1 -10 16 0.1286 -0.0190
-1 -10 17 -0.1798 0.0224
-1 -10 18 -0.3167 0.0509
-1 -9 1 1.2487 -0.2132
-1 -9 2 2.2892 -0.1378
-1 -9 3 3.0014 -0.0378
-1 -9 4 3.0689 0.0378
-1 -9 5 2.4999 0.0632
-1 -9 6 1.5575 0.0514
-1 -9 7 0.5530 0.0372
-1 -9 8 -0.2892 0.0441
-1 -9 9 -0.8223 0.0661
-1 -9 10 -0.9419 0.0759
-1 -9 11 -0.6325 0.0512
-1 -9 12 -0.0473 -0.0059
-1 -9 13 0.5222 -0.0722
-1 -9 14 0.8239 -0.1202
-1 -9 15 0.8215 -0.1351
-1 -9 16 0.6881 -0.1174
-1 -9 17 0.6159 -0.0773
-1 -9 18 0.6312 -0.0277
-1 -8 1 0.3847 -0.7175
-1 -8 2 0.7874 -0.5968
-1 -8 3 0.7214 -0.4865
-1 -8 4 0.3233 -0.4092
-1 -8 5 -0.1064 -0.3504
-1 -8 6 -0.3749 -0.2757
-1 -8 7 -0.5013 -0.1647
-1 -8 8 -0.5832 -0.0320
-1 -8 9 -0.6171 0.0823
-1 -8 10 -0.4910 0.1421
-1 -8 11 -0.1437 0.1396
-1 -8 12 0.3163 0.0965
-1 -8 13 0.6880 0.0450
-1 -8 14 0.8700 0.0085
-1 -8 15 0.9467 -0.0060
-1 -8 16 1.0676 -0.0020
-1 -8 17 1.2554 0.0136
-1 -8 18 1.3591 0.0342
-1 -7 1 0.0272 0.3979
-1 -7 2 -0.5663 0.3700
-1 -7 3 -1.4349 0.2680
-1 -7 4 -2.0419 0.1302
-1 -7 5 -2.0535 0.0144
-1 -7 6 -1.5663 -0.0397
-1 -7 7 -0.9514 -0.0352
-1 -7 8 -0.5103 -0.0083
-1 -7 9 -0.2808 0.0040
-1 -7 10 -0.1299 -0.0080
-1 -7 11 0.0365 -0.0264
-1 -7 12 0.1959 -0.0259
-1 -7 13 0.3093 0.0036
-1 -7 14 0.4279 0.0510
-1 -7 15 0.6504 0.0954
-1 -7 16 0.9775 0.1212
-1 -7 17 1.2540 0.1243
-1 -7 18 1.2876 0.1094
-1 -6 1 0.8350 1.0410
-1 -6 2 -0.5211 0.9002
-1 -6 3 -1.8957 0.7103
-1 -6 4 -2.6149 0.5263
-1 -6 5 -2.5000 0.3875
-1 -6 6 -1.8835 0.2929
-1 -6 7 -1.2546 0.2103
-1 -6 8 -0.8979 0.1101
-1 -6 10 -0.8389 -0.1066
-1 -6 11 -0.8737 -0.1557
-1 -6 12 -0.8377 -0.1421
-1 -6 13 -0.6584 -0.0850
-1 -6 14 -0.2869 -0.0196
-1 -6 15 0.2130 0.0258
-1 -6 16 0.6426 0.0417
-1 -6 17 0.7959 0.0342
-1 -6 18 0.6371 0.0148
-1 -5 1 1.5989 -0.4014
-1 -5 2 -0.0627 -0.4252
-1 -5 3 -1.5719 -0.3962
-1 -5 4 -2.3506 -0.3026
-1 -5 5 -2.3912 -0.1682
-1 -5 6 -2.0797 -0.0438
-1 -5 7 -1.8170 0.0268
-1 -5 8 -1.7762 0.0359
-1 -5 9 -1.9063 0.0120
-1 -5 10 -2.0527 -0.0066
-1 -5 11 -2.0436 -0.0024
-1 -5 12 -1.7345 0.0133
-1 -5 13 -1.0805 0.0157
-1 -5 14 -0.2227 -0.0103
-1 -5 15 0.5243 -0.0585
-1 -5 16 0.8501 -0.1076
-1 -5 17 0.6764 -0.1371
-1 -5 18 0.2303 -0.1395
-1 -4 1 0.9152 -1.1713
-1 -4 2 -0.5741 -1.0739
-1 -4 3 -1.7572 -0.9165
-1 -4 4 -2.2630 -0.7159
-1 -4 5 -2.2068 -0.5113
-1 -4 6 -1.9397 -0.3390
-1 -4 7 -1.7592 -0.2088
-1 -4 8 -1.7725 -0.1032
-1 -4 9 -1.9006 -0.0015
-1 -4 10 -1.9370 0.0970
-1 -4 11 -1.6366 0.1691
-1 -4 12 -0.8581 0.1866
-1 -4 13 0.2876 0.1401
-1 -4 14 1.4203 0.0494
-1 -4 15 2.0823 -0.0473
-1 -4 16 2.0325 -0.1130
-1 -4 17 1.4105 -0.1304
-1 -4 18 0.6257 -0.1061
-1 -3 1 -0.8406 0.5630
-1 -3 2 -1.7475 0.5444
-1 -3 3 -2.1735 0.4806
-1 -3 4 -1.9892 0.3764
-1 -3 5 -1.4162 0.2409
-1 -3 6 -0.7946 0.1003
-1 -3 8 -0.2528 -0.0515
-1 -3 9 -0.2710 -0.0362
-1 -3 10 -0.1572 0.0085
-1 -3 11 0.3539 0.0443
-1 -3 12 1.3113 0.0493
-1 -3 13 2.4529 0.0278
-1 -3 14 3.3283 0.0013
-1 -3 15 3.5754 -0.0073
-1 -3 16 3.1402 0.0127
-1 -3 17 2.2727 0.0557
-1 -3 18 1.3296 0.1029
-1 -2 1 -2.0211 1.4482
-1 -2 2 -2.1491 1.3118
-1 -2 3 -1.7331 1.1131
-1 -2 4 -0.8739 0.8665
-1 -2 5 0.1245 0.5995
-1 -2 6 0.9407 0.3511
-1 -2 7 1.3795 0.1537
-1 -2 8 1.4484 0.0167
-1 -2 9 1.3466 -0.0720
-1 -2 10 1.3493 -0.1288
-1 -2 11 1.6294 -0.1596
-1 -2 12 2.1394 -0.1587
-1 -2 13 2.6514 -0.1209
-1 -2 14 2.9260 -0.0514
-1 -2 15 2.8609 0.0343
-1 -2 16 2.5022 0.1174
-1 -2 17 1.9473 0.1817
-1 -1 1 -1.5223 -0.5713
-1 -1 2 -0.9653 -0.5477
-1 -1 3 -0.0568 -0.4686
-1 -1 4 0.9553 -0.3598
-1 -1 5 1.7881 -0.2417
-1 -1 6 2.2482 -0.1318
-1 -1 7 2.2964 -0.0501
-1 -1 8 2.0378 -0.0137
-1 -1 9 1.6380 -0.0228
-1 -1 10 1.2170 -0.0545
-1 -1 11 0.8025 -0.0745
-1 -1 12 0.3883 -0.0611
-1 -1 13 0.0301 -0.0182
-1 -1 14 -0.1434 0.0317
-1 -1 15 -0.0500 0.0670
-1 -1 16 0.2122 0.0801
-1 -1 17 0.3834 0.0760
-1 0 1 0.4041 -1.7157
-1 0 2 1.3237 -1.5155
-1 0 3 2.1907 -1.2229
-1 0 4 2.7700 -0.8866
-1 0 5 2.9576 -0.5534
-1 0 6 2.8031 -0.2674
-1 0 7 2.4412 -0.0624
-1 0 8 1.9680 0.0523
-1 0 9 1.3528 0.0976
-1 0 10 0.4804 0.1118
-1 0 11 -0.6785 0.1234
-1 0 12 -1.9084 0.1336
-1 0 13 -2.7852 0.1232
-1 0 14 -2.9438 0.0757
-1 0 15 -2.3798 -0.0034
-1 0 16 -1.5060 -0.0890
-1 0 17 -0.8680 -0.1536
-1 1 1 2.4799 0.2950
-1 1 2 3.3212 0.3458
-1 1 3 3.7196 0.3695
-1 1 4 3.6171 0.3622
-1 1 5 3.1848 0.3249
-1 1 6 2.7038 0.2606
-1 1 7 2.3580 0.1789
-1 1 8 2.0742 0.1005
-1 1 9 1.5595 0.0496
-1 1 10 0.5585 0.0372
-1 1 11 -0.8520 0.0486
-1 1 12 -2.1989 0.0516
-1 1 13 -2.8953 0.0198
-1 1 14 -2.6771 -0.0484
-1 1 15 -1.8273 -0.1299
-1 1 16 -0.9745 -0.1950
-1 2 1 3.2071 1.5683
-1 2 2 3.6038 1.3981
-1 2 3 3.4096 1.1418
-1 2 4 2.8003 0.8387
-1 2 5 2.1601 0.5302
-1 2 6 1.8358 0.2534
-1 2 7 1.8825 0.0387
-1 2 8 2.0036 -0.0949
-1 2 9 1.7796 -0.1482
-1 2 10 1.0382 -0.1445
-1 2 11 0.0558 -0.1196
-1 2 12 -0.6168 -0.1020
-1 2 13 -0.5921 -0.0990
-1 2 14 0.0214 -0.1004
-1 2 15 0.6905 -0.0936
-1 2 16 0.8839 -0.0762
-1 3 1 2.0215 -0.2610
-1 3 2 1.9490 -0.3237
-1 3 3 1.4369 -0.3720
-1 3 4 0.7940 -0.3943
-1 3 5 0.4119 -0.3836
-1 3 6 0.4845 -0.3378
-1 3 7 0.8497 -0.2617
-1 3 8 1.1175 -0.1696
-1 3 9 1.0129 -0.0842
-1 3 10 0.6441 -0.0266
-1 3 11 0.4346 -0.0023
-1 3 12 0.7467 0.0040
-1 3 13 1.5230 0.0157
-1 3 14 2.2792 0.0447
-1 3 15 2.4738 0.0813
-1 4 1 -0.0762 -1.4759
-1 4 2 -0.2666 -1.3109
-1 4 3 -0.5883 -1.0719
-1 4 4 -0.7869 -0.7917
-1 4 5 -0.6791 -0.5033
-1 4 6 -0.3456 -0.2356
-1 4 7 -0.0931 -0.0151
-1 4 8 -0.1724 0.1349
-1 4 9 -0.4959 0.2021
-1 4 10 -0.6443 0.1966
-1 4 11 -0.2077 0.1525
-1 4 12 0.8206 0.1123
-1 4 13 1.9619 0.1012
-1 4 14 2.5816 0.1129
-1 5 1 -1.5107 0.1637
-1 5 2 -1.4414 0.2561
-1 5 3 -1.2516 0.3310
-1 5 4 -0.8682 0.3751
-1 5 5 -0.3878 0.3859
-1 5 6 -0.1060 0.3661
-1 5 7 -0.2961 0.3164
-1 5 8 -0.9075 0.2359
-1 5 9 -1.4915 0.1323
-1 5 10 -1.4922 0.0293
-1 5 11 -0.6922 -0.0413
-1 5 12 0.5710 -0.0594
-1 5 13 1.6243 -0.0337
-1 5 14 1.9421 0.0035
-1 6 1 -1.7106 1.2961
-1 6 2 -1.3344 1.1600
-1 6 3 -0.7624 0.9427
-1 6 4 -0.0787 0.6813
-1 6 5 0.4538 0.4188
-1 6 6 0.5134 0.1878
-1 6 7 0.0070 0.0023
-1 6 8 -0.7491 -0.1361
-1 6 9 -1.1832 -0.2254
-1 6 10 -0.8800 -0.2586
-1 6 11 0.0878 -0.2324
-1 6 12 1.1965 -0.1603
-1 6 13 1.8478 -0.0734
-1 7 2 -0.8077 -0.1588
-1 7 3 -0.2649 -0.2813
-1 7 4 0.2900 -0.3687
-1 7 5 0.6190 -0.3993
-1 7 6 0.5434 -0.3752
-1 7 7 0.1589 -0.3160
-1 7 8 -0.1621 -0.2422
-1 7 9 -0.0313 -0.1635
-1 7 10 0.6417 -0.0809
-1 7 11 1.5590 0.0019
-1 7 12 2.2414 0.0717
-1 8 1 -0.6533 -0.9714
-1 8 2 -0.5040 -0.9091
-1 8 3 -0.3202 -0.7746
-1 8 4 -0.1505 -0.5764
-1 8 5 -0.0923 -0.3458
-1 8 6 -0.1422 -0.1272
-1 8 7 -0.1337 0.0436
-1 8 8 0.1421 0.1545
-1 8 9 0.7386 0.2153
-1 8 10 1.4722 0.2417
-1 8 11 2.0327 0.2405
-1 9 1 -0.2606 0.0366
-1 9 2 -0.4801 0.1192
-1 9 3 -0.6840 0.2248
-1 9 4 -0.8687 0.3260
-1 9 5 -1.0034 0.3864
-1 9 6 -0.9785 0.3818
-1 9 7 -0.6879 0.3177
-1 9 8 -0.1612 0.2263
-1 9 9 0.4096 0.1441
-1 9 10 0.7936 0.0882
-1 10 1 -0.2997 0.6664
-1 10 2 -0.6825 0.6335
-1 10 3 -1.0223 0.5664
-1 10 4 -1.3285 0.4539
-1 10 5 -1.5071 0.2922
-1 10 6 -1.4308 0.1016
-1 10 7 -1.0991 -0.0729
-1 10 8 -0.6926 -0.1843
-1 10 9 -0.4411 -0.2114
-1 11 1 -0.7967 -0.1292
-1 11 2 -0.9827 -0.1730
-1 11 3 -1.1665 -0.2161
-1 11 4 -1.3756 -0.2626
-1 11 5 -1.4800 -0.3078
-1 11 6 -1.3660 -0.3303
-1 11 7 -1.0922 -0.3024
-1 12 1 -1.1597 -0.5223
-1 12 2 -1.0087 -0.4908
-1 12 3 -0.9960 -0.4160
-1 12 4 -1.0984 -0.3119
-1 12 5 -1.1487 -0.1911
-1 12 6 -1.0418 -0.0598
-1 13 1 -0.8240 0.0957
-1 13 2 -0.5846 0.1247
-1 13 3 -0.5746 0.1710
-1 13 4 -0.6960 0.2192
-1 14 1 -0.1600 0.3237
-1 14 2 -0.1164 0.3011
-1 14 3 -0.1963 0.2675
0 -16 3 -0.7947 -0.0533
0 -16 4 -1.0457 -0.1804
0 -16 5 -0.9587 -0.2387
0 -16 6 -0.5793 -0.2076
0 -16 7 -0.1339 -0.1130
0 -16 8 0.1387 -0.0110
0 -16 9 0.1552 0.0442
0 -16 10 0.0077 0.0324
0 -16 11 -0.1599 -0.0235
0 -16 12 -0.2775 -0.0756
0 -16 13 -0.3573 -0.0850
0 -15 1 -0.0362 0.4453
0 -15 2 -0.6140 0.3591
0 -15 3 -1.1173 0.2232
0 -15 4 -1.2844 0.0957
0 -15 5 -1.0340 0.0180
0 -15 6 -0.5341 -0.0037
0 -15 7 -0.0673 0.0030
0 -15 8 0.1783 -0.0016
0 -15 9 0.1989 -0.0409
0 -15 10 0.0908 -0.1048
0 -15 11 -0.0800 -0.1571
0 -15 12 -0.3017 -0.1626
0 -15 13 -0.5324 -0.1129
0 -15 14 -0.6443 -0.0317
0 -15 15 -0.5027 0.0421
0 -14 1 -0.5659 0.1457
0 -14 2 -1.1460 0.1144
0 -14 3 -1.5699 0.0875
0 -14 4 -1.6192 0.0888
0 -14 5 -1.3047 0.1195
0 -14 6 -0.8355 0.1584
0 -14 7 -0.4355 0.1755
0 -14 8 -0.1999 0.1525
0 -14 9 -0.1160 0.0965
0 -14 10 -0.1708 0.0355
0 -14 11 -0.3838 -0.0022
0 -14 12 -0.7193 -0.0084
0 -14 13 -1.0038 0.0008
0 -14 14 -0.9942 -0.0002
0 -14 15 -0.5727 -0.0261
0 -14 16 0.1154 -0.0708
0 -13 1 -1.0949 -0.4662
0 -13 2 -1.3412 -0.4501
0 -13 3 -1.4842 -0.3857
0 -13 4 -1.4518 -0.2833
0 -13 5 -1.3078 -0.1702
0 -13 6 -1.1575 -0.0757
0 -13 7 -1.0370 -0.0145
0 -13 8 -0.9230 0.0207
0 -13 9 -0.8309 0.0510
0 -13 10 -0.8508 0.0925
0 -13 11 -1.0459 0.1404
0 -13 12 -1.3200 0.1693
0 -13 13 -1.4264 0.1522
0 -13 14 -1.1515 0.0826
0 -13 15 -0.5105 -0.0172
0 -13 16 0.2369 -0.1086
0 -13 17 0.7716 -0.1587
0 -12 1 -0.6376 -0.2014
0 -12 2 -0.3002 -0.1902
0 -12 3 -0.1521 -0.1590
0 -12 4 -0.2648 -0.1323
0 -12 5 -0.6159 -0.1319
0 -12 6 -1.0463 -0.1594
0 -12 7 -1.3419 -0.1936
0 -12 8 -1.3995 -0.2022
0 -12 9 -1.3107 -0.1634
0 -12 10 -1.2569 -0.0831
0 -12 11 -1.3114 0.0062
0 -12 12 -1.3525 0.0655
0 -12 13 -1.1836 0.0740
0 -12 15 -0.1533 0.0020
0 -12 16 0.3325 -0.0147
0 -12 17 0.5765 0.0037
0 -11 1 0.6824 0.5000
0 -11 2 1.3277 0.5093
0 -11 3 1.3641 0.4893
0 -11 4 0.7635 0.4181
0 -11 5 -0.1862 0.2957
0 -11 6 -1.0278 0.1476
0 -11 7 -1.4246 0.0125
0 -11 8 -1.3622 -0.0783
0 -11 9 -1.0882 -0.1171
0 -11 10 -0.8565 -0.1202
0 -11 11 -0.7241 -0.1136
0 -11 12 -0.5777 -0.1132
0 -11 13 -0.3210 -0.1151
0 -11 14 -0.0024 -0.1014
0 -11 15 0.2442 -0.0571
0 -11 16 0.3499 0.0162
0 -11 17 0.3707 0.0998
0 -11 18 0.3951 0.1680
0 -10 1 1.2882 0.1378
0 -10 2 1.5342 0.1822
0 -10 3 0.9896 0.2065
0 -10 4 -0.0920 0.2023
0 -10 5 -1.1362 0.1803
0 -10 6 -1.6149 0.1590
0 -10 7 -1.3867 0.1490
0 -10 8 -0.7318 0.1443
0 -10 9 -0.0734 0.1275
0 -10 10 0.3412 0.0848
0 -10 11 0.5272 0.0194
0 -10 12 0.6030 -0.0478
0 -10 13 0.6108 -0.0903
0 -10 14 0.5126 -0.0925
0 -10 15 0.3215 -0.0582
0 -10 16 0.1687 -0.0059
0 -10 17 0.1978 0.0431
0 -10 18 0.3998 0.0754
0 -9 1 0.1443 -0.5872
0 -9 2 -0.3964 -0.5548
0 -9 3 -1.3677 -0.5104
0 -9 4 -2.2255 -0.4412
0 -9 5 -2.3955 -0.3338
0 -9 6 -1.6840 -0.1915
0 -9 7 -0.4070 -0.0403
0 -9 8 0.8692 0.0817
0 -9 9 1.7275 0.1464
0 -9 10 2.0909 0.1523
0 -9 11 2.0973 0.1229
0 -9 12 1.8672 0.0892
0 -9 13 1.4283 0.0693
0 -9 14 0.8374 0.0614
0 -9 15 0.2917 0.0516
0 -9 16 0.0471 0.0296
0 -9 17 0.2003 -0.0022
0 -9 18 0.5696 -0.0318
0 -8 1 -1.8431 -0.0262
0 -8 2 -2.6844 -0.0789
0 -8 3 -3.1647 -0.1361
0 -8 4 -2.8030 -0.1708
0 -8 5 -1.4860 -0.1646
0 -8 6 0.3854 -0.1232
0 -8 7 2.1448 -0.0729
0 -8 8 3.2974 -0.0403
0 -8 9 3.7656 -0.0322
0 -8 10 3.7635 -0.0332
0 -8 11 3.4896 -0.0211
0 -8 12 2.9727 0.0118
0 -8 13 2.1947 0.0523
0 -8 14 1.2967 0.0774
0 -8 15 0.5938 0.0725
0 -8 16 0.3527 0.0414
0 -8 17 0.5562 0.0020
0 -8 18 0.9018 -0.0277
0 -7 1 -2.9933 0.6862
0 -7 2 -3.0723 0.6250
0 -7 3 -2.0738 0.5271
0 -7 4 -0.0835 0.4151
0 -7 5 2.2890 0.3068
0 -7 6 4.2283 0.2034
0 -7 7 5.2170 0.0985
0 -7 8 5.3102 -0.0047
0 -7 9 4.9559 -0.0880
0 -7 10 4.5508 -0.1305
0 -7 11 4.1529 -0.1278
0 -7 12 3.5822 -0.0981
0 -7 13 2.7479 -0.0687
0 -7 14 1.8398 -0.0561
0 -7 15 1.1942 -0.0556
0 -7 16 0.9926 -0.0505
0 -7 17 1.1046 -0.0289
0 -7 18 1.2146 0.0052
0 -6 1 -2.1716 -0.1109
0 -6 2 -0.6486 -0.0659
0 -6 3 2.0465 -0.0449
0 -6 4 5.0283 -0.0304
0 -6 5 7.1976 -0.0166
0 -6 6 7.8978 -0.0110
0 -6 7 7.2888 -0.0176
0 -6 8 6.1351 -0.0252
0 -6 9 5.1913 -0.0165
0 -6 10 4.7036 0.0111
0 -6 11 4.4067 0.0370
0 -6 12 3.9307 0.0329
0 -6 13 3.1918 -0.0110
0 -6 14 2.4271 -0.0735
0 -6 15 1.9122 -0.1152
0 -6 16 1.6866 -0.1069
0 -6 17 1.5437 -0.0499
0 -6 18 1.2518 0.0269
0 -5 1 1.9443 -0.6575
0 -5 2 5.0335 -0.6263
0 -5 3 8.5230 -0.5793
0 -5 4 11.0469 -0.4959
0 -5 5 11.6833 -0.3927
0 -5 6 10.5168 -0.2959
0 -5 7 8.5057 -0.2099
0 -5 8 6.7649 -0.1160
0 -5 9 5.8446 -0.0015
0 -5 10 5.5456 0.1147
0 -5 11 5.3150 0.1891
0 -5 12 4.7935 0.1884
0 -5 13 4.0395 0.1199
0 -5 14 3.3284 0.0301
0 -5 15 2.8123 -0.0271
0 -5 16 2.3846 -0.0253
0 -5 17 1.8288 0.0228
0 -5 18 1.0577 0.0815
0 -4 1 11.4477 0.5429
0 -4 2 14.9581 0.3975
0 -4 3 17.4186 0.3256
0 -4 4 17.7457 0.3015
0 -4 5 15.8930 0.2570
0 -4 6 12.8752 0.1566
0 -4 7 10.0650 0.0307
0 -4 8 8.3208 -0.0562
0 -4 9 7.6031 -0.0658
0 -4 10 7.2830 -0.0170
0 -4 11 6.7744 0.0369
0 -4 12 5.9361 0.0555
0 -4 13 4.9944 0.0402
0 -4 14 4.1887 0.0230
0 -4 15 3.5215 0.0320
0 -4 16 2.8068 0.0681
0 -4 17 1.8963 0.1082
0 -4 18 0.8418 0.1270
0 -3 1 27.0912 0.6599
0 -3 2 29.1064 0.6000
0 -3 3 28.4988 0.7041
0 -3 4 25.2191 0.8065
0 -3 5 20.3738 0.7642
0 -3 6 15.5944 0.5538
0 -3 7 12.0934 0.2665
0 -3 8 10.1039 0.0218
0 -3 9 9.0459 -0.1162
0 -3 10 8.1634 -0.1594
0 -3 11 7.0702 -0.1559
0 -3 12 5.8390 -0.1394
0 -3 13 4.7169 -0.1125
0 -3 14 3.8180 -0.0664
0 -3 15 3.0526 -0.0049
0 -3 16 2.2715 0.0504
0 -3 17 1.4270 0.0760
0 -3 18 0.6052 0.0649
0 -2 1 45.5739 -1.8761
0 -2 2 44.3843 -1.4112
0 -2 3 39.5576 -0.7779
0 -2 4 32.3270 -0.2590
0 -2 5 24.6341 0.0006
0 -2 6 18.1592 0.0360
0 -2 7 13.6130 -0.0210
0 -2 8 10.7146 -0.0598
0 -2 9 8.7262 -0.0515
0 -2 10 7.0494 -0.0272
0 -2 11 5.4761 -0.0207
0 -2 12 4.0665 -0.0336
0 -2 13 2.9097 -0.0455
0 -2 14 2.0093 -0.0431
0 -2 15 1.3222 -0.0337
0 -2 16 0.8240 -0.0345
0 -2 17 0.5084 -0.0532
0 -1 1 60.0660 -2.7957
0 -1 2 55.2511 -2.0166
0 -1 3 46.7840 -1.3045
0 -1 4 36.7590 -0.8393
0 -1 5 27.2653 -0.6015
0 -1 6 19.5911 -0.4546
0 -1 7 14.0159 -0.2832
0 -1 8 10.1512 -0.0720
0 -1 9 7.4383 0.1157
0 -1 10 5.4438 0.2148
0 -1 11 3.8924 0.2144
0 -1 12 2.6051 0.1533
0 -1 13 1.4925 0.0792
0 -1 14 0.5883 0.0153
0 -1 15 0.0160 -0.0392
0 -1 16 -0.1376 -0.0888
0 -1 17 0.0566 -0.1274
0 0 1 64.0864 0.5460
0 0 2 56.8163 0.8170
0 0 3 46.8264 0.7172
0 0 4 36.2542 0.3762
0 0 5 26.7152 0.0359
0 0 6 19.0102 -0.1215
0 0 7 13.2960 -0.0753
0 0 8 9.3912 0.0640
0 0 9 6.9464 0.1649
0 0 10 5.4800 0.1683
0 0 11 4.4492 0.1007
0 0 12 3.4369 0.0235
0 0 13 2.3352 -0.0235
0 0 14 1.3413 -0.0384
0 0 15 0.7360 -0.0383
0 0 16 0.6150 -0.0341
0 0 17 0.7928 -0.0246
0 1 0 60.0759 3.3237
0 1 1 55.5517 3.3298
0 1 2 47.9111 2.7706
0 1 3 38.9444 1.8687
0 1 4 30.1121 0.9770
0 1 5 22.3046 0.3697
0 1 6 15.9981 0.1096
0 1 7 11.4511 0.0712
0 1 8 8.6949 0.0748
0 1 9 7.4041 0.0163
0 1 10 6.9093 -0.0946
0 1 11 6.4770 -0.1871
0 1 12 5.6810 -0.2055
0 1 13 4.5693 -0.1468
0 1 14 3.4932 -0.0464
0 1 15 2.7554 0.0558
0 1 16 2.3666 0.1360
0 2 0 43.1616 1.9138
0 2 1 38.2369 1.4647
0 2 2 32.1953 0.7227
0 2 3 26.0669 0.0197
0 2 4 20.3621 -0.3780
0 2 5 15.3548 -0.4138
0 2 6 11.3709 -0.2321
0 2 7 8.7498 -0.0438
0 2 8 7.5528 0.0199
0 2 9 7.3718 -0.0373
0 2 10 7.4865 -0.1257
0 2 11 7.2728 -0.1590
0 2 12 6.5298 -0.1103
0 2 13 5.4795 -0.0067
0 2 14 4.4837 0.1073
0 2 15 3.7352 0.1990
0 2 16 3.1546 0.2527
0 3 0 23.5078 -0.9367
0 3 1 19.6468 -1.3096
0 3 2 16.2847 -1.5533
0 3 3 13.4952 -1.4929
0 3 4 11.0285 -1.1242
0 3 5 8.8004 -0.6105
0 3 6 7.0367 -0.1660
0 3 7 6.0161 0.0782
0 3 8 5.7353 0.1294
0 3 9 5.8342 0.0869
0 3 10 5.8314 0.0508
0 3 11 5.4371 0.0620
0 3 12 4.6859 0.1047
0 3 13 3.8243 0.1458
0 3 14 3.0903 0.1667
0 3 15 2.5587 0.1663
0 4 0 8.2827 -0.6972
0 4 1 6.3241 -0.7384
0 4 2 5.5512 -0.5814
0 4 3 5.3648 -0.2554
0 4 4 5.1728 0.1024
0 4 5 4.7610 0.3368
0 4 6 4.2512 0.3762
0 4 7 3.8270 0.2662
0 4 8 3.5303 0.1193
0 4 9 3.2616 0.0274
0 4 10 2.9002 0.0110
0 4 11 2.4009 0.0312
0 4 12 1.8102 0.0407
0 4 13 1.2330 0.0224
0 4 14 0.7855 -0.0093
0 5 0 0.2504 0.7188
0 5 1 0.1056 0.8325
0 5 2 0.9491 0.9569
0 5 3 2.0008 0.9987
0 5 4 2.7003 0.8783
0 5 5 2.8518 0.5973
0 5 6 2.5344 0.2494
0 5 7 1.9611 -0.0372
0 5 8 1.3737 -0.1805
0 5 9 0.9541 -0.1879
0 5 10 0.7411 -0.1327
0 5 11 0.6177 -0.0923
0 5 12 0.4189 -0.0980
0 5 13 0.0920 -0.1303
0 6 0 -2.2882 0.1841
0 6 1 -1.3820 0.2532
0 6 2 -0.1017 0.2580
0 6 3 0.9810 0.1538
0 6 4 1.5245 -0.0432
0 6 5 1.4335 -0.2510
0 6 6 0.8548 -0.3693
0 6 7 0.1433 -0.3453
0 6 8 -0.2844 -0.2082
0 6 9 -0.1950 -0.0468
0 6 10 0.2940 0.0515
0 6 11 0.7979 0.0524
0 6 12 0.9615 -0.0158
0 6 13 0.7198 -0.0935
0 7 2 -0.2888 -0.6787
0 7 3 0.2277 -0.6588
0 7 4 0.2641 -0.6040
0 7 5 -0.1594 -0.4753
0 7 6 -0.8040 -0.2629
0 7 7 -1.2474 -0.0096
0 7 8 -1.1204 0.2047
0 7 9 -0.3851 0.3078
0 7 10 0.6076 0.2770
0 7 11 1.3624 0.1489
0 7 12 1.5845 -0.0056
0 8 0 -1.1122 -0.0044
0 8 1 -0.6951 -0.0108
0 8 2 -0.5632 0.0030
0 8 3 -0.6455 0.0385
0 8 4 -0.9162 0.1017
0 8 5 -1.3104 0.1896
0 8 6 -1.6293 0.2778
0 8 7 -1.6156 0.3241
0 8 8 -1.1593 0.2916
0 8 9 -0.4211 0.1740
0 8 10 0.2732 0.0044
0 8 11 0.6739 -0.1594
0 9 0 0.0789 0.6075
0 9 1 -0.3884 0.6038
0 9 2 -0.9243 0.5645
0 9 3 -1.3057 0.4893
0 9 4 -1.4693 0.3886
0 9 5 -1.4276 0.2741
0 9 6 -1.2154 0.1501
0 9 7 -0.9189 0.0140
0 9 8 -0.6873 -0.1320
0 9 9 -0.6444 -0.2705
0 9 10 -0.7660 -0.3692
0 10 0 0.4308 -0.0980
0 10 1 -0.6007 -0.0885
0 10 2 -1.3788 -0.1180
0 10 3 -1.6533 -0.1720
0 10 4 -1.3919 -0.2229
0 10 5 -0.7674 -0.2490
0 10 6 -0.1179 -0.2487
0 10 7 0.1766 -0.2375
0 10 8 -0.0884 -0.2303
0 10 9 -0.7717 -0.2250
0 11 0 -0.2904 -0.4883
0 11 1 -1.2154 -0.4851
0 11 2 -1.7524 -0.4762
0 11 3 -1.6876 -0.4319
0 11 4 -1.0294 -0.3311
0 11 5 -0.0770 -0.1832
0 11 6 0.6644 -0.0289
0 11 7 0.7646 0.0831
0 12 0 -1.0637 0.1831
0 12 1 -1.4425 0.1507
0 12 2 -1.5800 0.1361
0 12 3 -1.2998 0.1643
0 12 4 -0.6167 0.2305
0 12 5 0.1680 0.2954
0 12 6 0.6153 0.3080
0 13 0 -0.8977 0.4462
0 13 1 -0.8179 0.4166
0 13 2 -0.7549 0.3986
0 13 3 -0.5528 0.3896
0 13 4 -0.2017 0.3595
0 14 0 -0.1054 -0.1489
0 14 1 0.1118 -0.1041
0 14 2 0.1608 -0.0205
0 15 0 0.3770 -0.4356
1 -17 8 0.3396 0.0148
1 -16 2 0.7063 0.1664
1 -16 3 1.0586 0.0647
1 -16 4 1.2062 0.0146
1 -16 5 1.1414 0.0031
1 -16 6 0.8964 -0.0095
1 -16 7 0.5274 -0.0540
1 -16 8 0.1307 -0.1257
1 -16 9 -0.1678 -0.1877
1 -16 10 -0.2802 -0.1985
1 -16 11 -0.2244 -0.1449
1 -16 12 -0.1129 -0.0516
1 -16 13 -0.0588 0.0356
1 -15 0 0.1669 0.1330
1 -15 1 0.3469 0.0958
1 -15 2 0.5080 0.0807
1 -15 3 0.6285 0.1053
1 -15 4 0.6724 0.1552
1 -15 5 0.5646 0.1919
1 -15 6 0.2556 0.1807
1 -15 7 -0.1775 0.1175
1 -15 8 -0.5245 0.0327
1 -15 9 -0.5868 -0.0307
1 -15 10 -0.3571 -0.0484
1 -15 11 -0.0524 -0.0308
1 -15 12 0.0572 -0.0117
1 -15 13 -0.1260 -0.0192
1 -15 14 -0.4551 -0.0522
1 -15 15 -0.6821 -0.0825
1 -14 0 -0.3412 -0.3347
1 -14 1 -0.5536 -0.3213
1 -14 2 -0.6325 -0.2715
1 -14 3 -0.5206 -0.1891
1 -14 4 -0.3676 -0.0965
1 -14 5 -0.4186 -0.0212
1 -14 6 -0.7633 0.0227
1 -14 7 -1.1915 0.0438
1 -14 8 -1.3347 0.0631
1 -14 9 -0.9936 0.0939
1 -14 10 -0.3463 0.1270
1 -14 11 0.1744 0.1366
1 -14 13 -0.1412 0.0312
1 -14 14 -0.6160 -0.0420
1 -14 15 -0.8447 -0.0788
1 -14 16 -0.7241 -0.0661
1 -13 0 -1.1844 -0.0895
1 -13 1 -1.3867 -0.0997
1 -13 2 -1.2258 -0.1147
1 -13 3 -0.8075 -0.1261
1 -13 4 -0.5126 -0.1325
1 -13 5 -0.6672 -0.1351
1 -13 6 -1.2107 -0.1308
1 -13 7 -1.6952 -0.1122
1 -13 8 -1.6519 -0.0745
1 -13 9 -1.0000 -0.0255
1 -13 10 -0.1242 0.0152
1 -13 11 0.4480 0.0286
1 -13 12 0.4660 0.0142
1 -13 14 -0.2529 -0.0026
1 -13 15 -0.3462 0.0343
1 -13 16 -0.1940 0.0849
1 -13 17 0.0212 0.1122
1 -12 0 -1.2414 0.5052
1 -12 1 -0.9964 0.4486
1 -12 2 -0.4182 0.3718
1 -12 3 0.1431 0.2922
1 -12 4 0.2346 0.2180
1 -12 5 -0.2879 0.1492
1 -12 6 -1.0800 0.0850
1 -12 7 -1.5564 0.0284
1 -12 8 -1.3579 -0.0168
1 -12 9 -0.6222 -0.0514
1 -12 10 0.1698 -0.0800
1 -12 11 0.6015 -0.1034
1 -12 12 0.6071 -0.1121
1 -12 13 0.4180 -0.0912
1 -12 14 0.2886 -0.0362
1 -12 15 0.2909 0.0353
1 -12 16 0.3351 0.0905
1 -12 17 0.3283 0.1027
1 -11 0 -0.4529 0.0857
1 -11 1 0.1079 0.0535
1 -11 2 0.6739 0.0454
1 -11 3 0.8682 0.0631
1 -11 4 0.4763 0.0935
1 -11 5 -0.3148 0.1176
1 -11 6 -1.0178 0.1241
1 -11 7 -1.2135 0.1140
1 -11 8 -0.8561 0.0952
1 -11 9 -0.2514 0.0731
1 -11 10 0.2341 0.0482
1 -11 11 0.4446 0.0214
1 -11 12 0.4594 -0.0024
1 -11 13 0.4192 -0.0171
1 -11 14 0.3708 -0.0229
1 -11 15 0.2779 -0.0279
1 -11 16 0.1323 -0.0396
1 -11 17 0.0053 -0.0544
1 -11 18 -0.0203 -0.0575
1 -10 0 0.1393 -0.6691
1 -10 1 0.5180 -0.6373
1 -10 2 0.6154 -0.5698
1 -10 3 0.3038 -0.4778
1 -10 4 -0.2789 -0.3802
1 -10 5 -0.7869 -0.2915
1 -10 6 -0.9262 -0.2124
1 -10 7 -0.6750 -0.1343
1 -10 8 -0.2598 -0.0514
1 -10 9 0.0709 0.0309
1 -10 10 0.2363 0.0980
1 -10 11 0.3065 0.1356
1 -10 12 0.3404 0.1371
1 -10 13 0.2891 0.1053
1 -10 14 0.0727 0.0496
1 -10 15 -0.2750 -0.0139
1 -10 16 -0.5783 -0.0639
1 -10 17 -0.6588 -0.0788
1 -10 18 -0.4975 -0.0492
1 -9 0 -0.0986 0.0138
1 -9 1 -0.1238 0.0345
1 -9 2 -0.3818 0.0291
1 -9 3 -0.7205 -0.0018
1 -9 4 -0.8670 -0.0540
1 -9 5 -0.6556 -0.1137
1 -9 6 -0.1870 -0.1597
1 -9 7 0.2566 -0.1747
1 -9 8 0.4664 -0.1543
1 -9 9 0.4744 -0.1092
1 -9 10 0.4667 -0.0570
1 -9 11 0.5443 -0.0137
1 -9 12 0.5962 0.0112
1 -9 13 0.4226 0.0168
1 -9 14 -0.0236 0.0103
1 -9 15 -0.5413 0.0062
1 -9 16 -0.8391 0.0203
1 -9 17 -0.7877 0.0594
1 -9 18 -0.5176 0.1129
1 -8 0 -0.8161 0.9710
1 -8 1 -1.0233 0.9221
1 -8 2 -1.1603 0.8353
1 -8 3 -1.0118 0.7184
1 -8 4 -0.4767 0.5812
1 -8 5 0.2676 0.4365
1 -8 6 0.8538 0.2963
1 -8 7 1.0199 0.1683
1 -8 8 0.8294 0.0567
1 -8 9 0.5942 -0.0351
1 -8 10 0.5683 -0.1026
1 -8 11 0.7151 -0.1423
1 -8 12 0.7748 -0.1540
1 -8 13 0.5506 -0.1398
1 -8 14 0.1188 -0.1019
1 -8 15 -0.2426 -0.0417
1 -8 16 -0.3188 0.0342
1 -8 17 -0.1455 0.1094
1 -8 18 0.0553 0.1600
1 -7 1 -1.5996 -0.0834
1 -7 2 -1.3724 -0.0650
1 -7 3 -0.7438 -0.0065
1 -7 4 0.1287 0.0717
1 -7 5 0.8672 0.1456
1 -7 6 1.1302 0.1934
1 -7 9 0.1294 0.1236
1 -7 10 0.1228 0.0663
1 -7 11 0.2624 0.0148
1 -7 12 0.3205 -0.0253
1 -7 13 0.2300 -0.0509
1 -7 14 0.1241 -0.0586
1 -7 15 0.1636 -0.0469
1 -7 16 0.3551 -0.0223
1 -7 17 0.5453 0.0003
1 -7 18 0.5782 0.0059
1 -6 0 -1.8864 -1.3325
1 -6 1 -1.8057 -1.2717
1 -6 2 -1.3863 -1.1313
1 -6 3 -0.6714 -0.9380
1 -6 4 0.0916 -0.7220
1 -6 5 0.5775 -0.5114
1 -6 6 0.6170 -0.3251
1 -6 7 0.3147 -0.1691
1 -6 8 -0.0620 -0.0405
1 -6 9 -0.3035 0.0636
1 -6 10 -0.3771 0.1394
1 -6 11 -0.3595 0.1786
1 -6 12 -0.2962 0.1771
1 -6 13 -0.1542 0.1416
1 -6 14 0.0982 0.0866
1 -6 15 0.4011 0.0263
1 -6 16 0.6222 -0.0319
1 -6 17 0.6669 -0.0851
1 -6 18 0.5576 -0.1281
1 -5 0 -1.5249 -0.0761
1 -5 1 -1.4397 -0.0152
1 -5 2 -1.1679 0.0045
1 -5 3 -0.7116 -0.0195
1 -5 4 -0.1996 -0.0770
1 -5 5 0.2018 -0.1464
1 -5 6 0.3991 -0.1991
1 -5 7 0.3955 -0.2108
1 -5 8 0.2422 -0.1741
1 -5 9 0.0008 -0.1030
1 -5 10 -0.2431 -0.0246
1 -5 11 -0.3695 0.0366
1 -5 12 -0.2803 0.0704
1 -5 13 0.0092 0.0792
1 -5 14 0.3493 0.0695
1 -5 15 0.5561 0.0440
1 -5 16 0.5553 0.0044
1 -5 17 0.4291 -0.0421
1 -5 18 0.3193 -0.0809
1 -4 0 -0.1259 1.5413
1 -4 1 -0.3183 1.4955
1 -4 2 -0.4525 1.3434
1 -4 3 -0.3684 1.1064
1 -4 4 -0.0307 0.8217
1 -4 5 0.4617 0.5350
1 -4 6 0.9174 0.2885
1 -4 7 1.1326 0.1047
1 -4 8 1.0028 -0.0184
1 -4 9 0.6085 -0.0983
1 -4 10 0.1911 -0.1496
1 -4 11 -0.0020 -0.1738
1 -4 12 0.1039 -0.1647
1 -4 13 0.3628 -0.1227
1 -4 14 0.5457 -0.0628
1 -4 15 0.5417 -0.0069
1 -4 16 0.4352 0.0296
1 -4 17 0.3921 0.0463
1 -4 18 0.4758 0.0511
1 -3 0 1.6154 0.1977
1 -3 1 0.9576 0.1439
1 -3 2 0.3949 0.1044
1 -3 3 0.2069 0.0814
1 -3 4 0.4649 0.0779
1 -3 5 0.9903 0.0950
1 -3 6 1.4474 0.1232
1 -3 7 1.5407 0.1400
1 -3 8 1.2045 0.1213
1 -3 9 0.6409 0.0606
1 -3 10 0.1639 -0.0212
1 -3 11 -0.0327 -0.0878
1 -3 12 0.0130 -0.1123
1 -3 13 0.1271 -0.0938
1 -3 14 0.1975 -0.0515
1 -3 15 0.2729 -0.0054
1 -3 16 0.4721 0.0375
1 -3 17 0.8097 0.0782
1 -3 18 1.1282 0.1122
1 -2 0 2.3453 -1.6262
1 -2 1 1.3677 -1.5670
1 -2 2 0.6621 -1.4050
1 -2 3 0.4556 -1.1632
1 -2 4 0.6966 -0.8681
1 -2 5 1.0929 -0.5522
1 -2 6 1.2980 -0.2584
1 -2 7 1.1316 -0.0316
1 -2 8 0.6727 0.1018
1 -2 9 0.1564 0.1489
1 -2 10 -0.2251 0.1439
1 -2 11 -0.4371 0.1230
1 -2 12 -0.5394 0.1021
1 -2 13 -0.5394 0.0776
1 -2 14 -0.3391 0.0461
1 -2 15 0.1528 0.0199
1 -2 16 0.8602 0.0194
1 -2 17 1.5135 0.0510
1 -1 0 1.4623 -0.2309
1 -1 1 0.6098 -0.1732
1 -1 2 0.1606 -0.1347
1 -1 3 0.1256 -0.1112
1 -1 4 0.3018 -0.0877
1 -1 5 0.4257 -0.0549
1 -1 6 0.3589 -0.0184
1 -1 7 0.1539 0.0088
1 -1 8 -0.0512 0.0228
1 -1 9 -0.1982 0.0338
1 -1 10 -0.3568 0.0525
1 -1 11 -0.6002 0.0738
1 -1 12 -0.8411 0.0774
1 -1 13 -0.8282 0.0494
1 -1 14 -0.3494 0.0026
1 -1 15 0.5365 -0.0287
1 -1 16 1.4694 -0.0168
1 -1 17 2.0162 0.0331
1 0 0 -0.3099 1.7800
1 0 1 -0.6769 1.6872
1 0 2 -0.7603 1.4544
1 0 3 -0.7784 1.1345
1 0 4 -0.9246 0.7928
1 0 5 -1.1898 0.4797
1 0 6 -1.3594 0.2208
1 0 7 -1.2162 0.0271
1 0 8 -0.7809 -0.0944
1 0 9 -0.3451 -0.1425
1 0 10 -0.2308 -0.1330
1 0 11 -0.4788 -0.1005
1 0 12 -0.7679 -0.0797
1 0 13 -0.6702 -0.0812
1 0 14 -0.0274 -0.0861
1 0 15 0.8919 -0.0666
1 0 16 1.5959 -0.0151
1 1 0 -1.6612 0.5192
1 1 1 -1.5749 0.3956
1 1 2 -1.6261 0.2344
1 1 3 -2.0852 0.0823
1 1 4 -2.8698 -0.0283
1 1 5 -3.5265 -0.0928
1 1 6 -3.5406 -0.1243
1 1 7 -2.7589 -0.1338
1 1 8 -1.5633 -0.1222
1 1 9 -0.6086 -0.0897
1 1 10 -0.3218 -0.0477
1 1 11 -0.5906 -0.0163
1 1 12 -0.9064 -0.0078
1 1 13 -0.8204 -0.0159
1 1 14 -0.2991 -0.0223
1 1 15 0.3139 -0.0159
1 1 16 0.6454 -0.0030
1 2 0 -1.5885 -1.5089
1 2 1 -1.3733 -1.4741
1 2 2 -1.8657 -1.3275
1 2 3 -3.1197 -1.0786
1 2 4 -4.5904 -0.7720
1 2 5 -5.4268 -0.4708
1 2 6 -5.0628 -0.2254
1 2 7 -3.6508 -0.0524
1 2 8 -1.9664 0.0593
1 2 9 -0.8467 0.1279
1 2 10 -0.6244 0.1629
1 2 11 -1.0045 0.1669
1 2 12 -1.4250 0.1440
1 2 13 -1.5296 0.1032
1 2 14 -1.3475 0.0518
1 2 15 -1.1022 -0.0077
1 3 0 -0.0053 -0.5234
1 3 1 0.0394 -0.4116
1 3 2 -1.0869 -0.2338
1 3 3 -3.0396 -0.0301
1 3 4 -4.8539 0.1396
1 3 5 -5.5476 0.2295
1 3 6 -4.7892 0.2341
1 3 7 -3.1023 0.1853
1 3 8 -1.4513 0.1259
1 3 9 -0.5693 0.0829
1 3 10 -0.5658 0.0604
1 3 11 -1.0563 0.0488
1 3 12 -1.5867 0.0361
1 3 13 -1.9358 0.0116
1 3 14 -2.0959 -0.0315
1 3 15 -2.0800 -0.0912
1 4 0 1.9243 1.2156
1 4 1 1.7227 1.2162
1 4 2 0.2057 1.1637
1 4 3 -1.9159 1.0339
1 4 4 -3.5298 0.8146
1 4 5 -3.8553 0.5309
1 4 6 -2.9232 0.2417
1 4 7 -1.4460 0.0096
1 4 8 -0.2447 -0.1315
1 4 9 0.2647 -0.1862
1 4 10 0.1610 -0.1831
1 4 11 -0.2554 -0.1538
1 4 12 -0.7510 -0.1220
1 4 13 -1.2184 -0.1017
1 4 14 -1.5638 -0.0973
1 5 0 2.5437 0.3507
1 5 1 2.2124 0.2838
1 5 2 0.8023 0.1900
1 5 3 -0.8385 0.0588
1 5 4 -1.8034 -0.0947
1 5 5 -1.7220 -0.2270
1 5 6 -0.8919 -0.2927
1 5 7 0.0787 -0.2764
1 5 8 0.7413 -0.2022
1 5 9 0.9981 -0.1143
1 5 10 0.9630 -0.0485
1 5 11 0.7453 -0.0169
1 5 12 0.3944 -0.0128
1 5 13 -0.0113 -0.0218
1 6 0 1.4528 -1.0983
1 6 1 1.0978 -1.0749
1 6 2 0.1761 -0.9952
1 6 3 -0.6137 -0.8756
1 6 4 -0.8090 -0.7130
1 6 5 -0.4411 -0.5002
1 6 6 0.1324 -0.2521
1 6 7 0.5820 -0.0131
1 6 8 0.8006 0.1628
1 6 9 0.8354 0.2434
1 6 10 0.7364 0.2341
1 6 11 0.5221 0.1689
1 6 12 0.2593 0.0878
1 7 0 0.0327 -0.3536
1 7 1 -0.4006 -0.2667
1 7 2 -0.8248 -0.1648
1 7 3 -0.8830 -0.0550
1 7 4 -0.5597 0.0661
1 7 5 -0.1049 0.1903
1 7 6 0.2200 0.2875
1 7 7 0.3007 0.3217
1 7 8 0.1352 0.2784
1 7 9 -0.2557 0.1773
1 7 10 -0.8124 0.0607
1 7 11 -1.3516 -0.0322
1 7 12 -1.5853 -0.0839
1 8 0 -0.2965 0.8041
1 8 1 -0.8656 0.8228
1 8 2 -1.0316 0.7717
1 8 3 -0.7910 0.6732
1 8 4 -0.3559 0.5485
1 8 5 0.0474 0.4018
1 8 6 0.2770 0.2288
1 8 7 0.2174 0.0387
1 8 8 -0.2676 -0.1348
1 8 9 -1.2214 -0.2488
1 8 10 -2.4070 -0.2778
1 8 11 -3.3053 -0.2310
1 9 0 0.3338 0.2268
1 9 1 -0.1631 0.1778
1 9 2 -0.2489 0.0956
1 9 3 -0.0968 0.0108
1 9 4 0.1726 -0.0672
1 9 5 0.5336 -0.1467
1 9 6 0.8855 -0.2293
1 9 7 0.9263 -0.2936
1 9 8 0.3107 -0.3039
1 9 9 -0.9880 -0.2389
1 10 0 0.9507 -0.5738
1 10 1 0.8445 -0.6060
1 10 2 0.7575 -0.5754
1 10 3 0.6264 -0.4803
1 10 4 0.6575 -0.3537
1 10 5 1.0429 -0.2367
1 10 6 1.6168 -0.1468
1 10 7 1.8624 -0.0706
1 10 8 1.3351 0.0160
1 11 0 1.1753 -0.0991
1 11 1 1.3940 -0.1015
1 11 2 1.1414 -0.0365
1 11 3 0.6825 0.0652
1 11 4 0.5360 0.1487
1 11 5 0.9517 0.1733
1 11 6 1.6268 0.1381
1 11 7 1.9573 0.0775
1 12 0 1.1334 0.3825
1 12 1 1.1967 0.3909
1 12 2 0.6399 0.4056
1 12 3 0.0141 0.3848
1 12 4 -0.1274 0.2879
1 12 5 0.2926 0.1105
1 12 6 0.8516 -0.1043
1 13 0 0.7207 -0.0537
1 13 1 0.3710 -0.0092
1 13 2 -0.2697 0.0239
1 13 3 -0.6706 0.0022
1 13 4 -0.5734 -0.0959
1 14 0 -0.0658 -0.3358
1 14 1 -0.4794 -0.2467
1 14 2 -0.7293 -0.1576
1 15 0 -0.6036 0.0883
2 -16 2 -0.0787 0.2017
2 -16 3 -0.3991 0.1866
2 -16 4 -0.5848 0.2101
2 -16 5 -0.4666 0.2348
2 -16 6 -0.0480 0.2210
2 -16 7 0.4699 0.1565
2 -16 8 0.8013 0.0643
2 -16 9 0.7445 -0.0155
2 -16 11 -0.3535 -0.0419
2 -16 12 -0.9061 -0.0034
2 -16 13 -1.1158 0.0375
2 -15 0 0.4632 -0.1076
2 -15 1 0.1074 -0.1754
2 -15 2 -0.3248 -0.2018
2 -15 3 -0.5994 -0.1637
2 -15 4 -0.5040 -0.0820
2 -15 5 -0.0201 0.0011
2 -15 6 0.6348 0.0559
2 -15 7 1.1300 0.0815
2 -15 8 1.2131 0.0955
2 -15 9 0.8405 0.1129
2 -15 10 0.1824 0.1314
2 -15 11 -0.4750 0.1361
2 -15 12 -0.8692 0.1166
2 -15 13 -0.8864 0.0802
2 -15 14 -0.6166 0.0502
2 -14 0 0.1968 -0.1533
2 -14 1 -0.2546 -0.2348
2 -14 2 -0.5502 -0.2651
2 -14 3 -0.4842 -0.2483
2 -14 4 -0.0369 -0.2178
2 -14 5 0.5682 -0.1994
2 -14 6 0.9929 -0.1902
2 -14 7 0.9931 -0.1677
2 -14 8 0.5527 -0.1162
2 -14 9 -0.1318 -0.0463
2 -14 10 -0.7694 0.0120
2 -14 11 -1.1133 0.0339
2 -14 12 -1.0643 0.0224
2 -14 13 -0.7149 0.0083
2 -14 14 -0.3103 0.0262
2 -14 15 -0.1162 0.0852
2 -14 16 -0.2482 0.1579
2 -13 0 -0.1465 0.2714
2 -13 1 -0.4477 0.2442
2 -13 2 -0.3986 0.2508
2 -13 3 0.0046 0.2458
2 -13 4 0.5333 0.1922
2 -13 5 0.8531 0.0942
2 -13 6 0.7397 -0.0072
2 -13 7 0.2084 -0.0700
2 -13 8 -0.5212 -0.0846
2 -13 9 -1.1628 -0.0775
2 -13 10 -1.4905 -0.0846
2 -13 11 -1.4070 -0.1173
2 -13 12 -0.9663 -0.1510
2 -13 13 -0.3623 -0.1447
2 -13 14 0.1410 -0.0775
2 -13 15 0.3427 0.0288
2 -13 16 0.2282 0.1203
2 -12 0 -0.3533 0.0550
2 -12 1 -0.4100 0.1422
2 -12 2 -0.1418 0.2411
2 -12 3 0.2423 0.2876
2 -12 4 0.4460 0.2628
2 -12 5 0.2941 0.1996
2 -12 6 -0.1607 0.1490
2 -12 7 -0.7102 0.1369
2 -12 8 -1.1468 0.1461
2 -12 9 -1.3590 0.1360
2 -12 10 -1.3194 0.0808
2 -12 11 -1.0400 -0.0062
2 -12 12 -0.5717 -0.0820
2 -12 13 -0.0290 -0.1085
2 -12 14 0.4315 -0.0830
2 -12 15 0.6971 -0.0402
2 -12 16 0.7689 -0.0238
2 -12 17 0.7367 -0.0514
2 -11 0 -0.5971 -0.5807
2 -11 1 -0.4835 -0.4536
2 -11 2 -0.2852 -0.3527
2 -11 3 -0.2544 -0.3036
2 -11 4 -0.4920 -0.2826
2 -11 5 -0.8607 -0.2423
2 -11 6 -1.1145 -0.1533
2 -11 7 -1.1139 -0.0295
2 -11 8 -0.9198 0.0835
2 -11 9 -0.6944 0.1441
2 -11 10 -0.5361 0.1448
2 -11 11 -0.4160 0.1127
2 -11 12 -0.2546 0.0834
2 -11 13 -0.0257 0.0707
2 -11 14 0.2245 0.0589
2 -11 15 0.4372 0.0217
2 -11 16 0.5865 -0.0485
2 -11 17 0.6578 -0.1275
2 -11 18 0.6147 -0.1737
2 -10 0 -0.8746 -0.0788
2 -10 1 -0.7245 -0.0668
2 -10 2 -0.7551 -0.1205
2 -10 3 -1.0599 -0.2063
2 -10 4 -1.4499 -0.2722
2 -10 5 -1.5976 -0.2823
2 -10 6 -1.3206 -0.2382
2 -10 7 -0.7384 -0.1733
2 -10 8 -0.1642 -0.1228
2 -10 9 0.1465 -0.0969
2 -10 10 0.1565 -0.0775
2 -10 11 0.0009 -0.0399
2 -10 12 -0.1703 0.0208
2 -10 13 -0.2892 0.0821
2 -10 14 -0.3501 0.1109
2 -10 15 -0.3517 0.0915
2 -10 16 -0.2967 0.0389
2 -10 17 -0.2312 -0.0116
2 -10 18 -0.2384 -0.0307
2 -9 0 -0.9487 0.8833
2 -9 1 -0.9056 0.7716
2 -9 2 -1.1111 0.6275
2 -9 3 -1.4514 0.4898
2 -9 4 -1.6203 0.3810
2 -9 5 -1.3869 0.2962
2 -9 6 -0.8013 0.2104
2 -9 7 -0.1479 0.1031
2 -9 8 0.2890 -0.0200
2 -9 9 0.4118 -0.1273
2 -9 10 0.2983 -0.1831
2 -9 11 0.0579 -0.1744
2 -9 12 -0.2611 -0.1196
2 -9 13 -0.6336 -0.0546
2 -9 14 -0.9755 -0.0064
2 -9 15 -1.1538 0.0212
2 -9 16 -1.0958 0.0414
2 -9 17 -0.8720 0.0653
2 -9 18 -0.6458 0.0881
2 -8 0 -0.9391 0.1386
2 -8 1 -1.0534 0.0906
2 -8 2 -1.2177 0.1042
2 -8 3 -1.2774 0.1654
2 -8 4 -1.1001 0.2422
2 -8 5 -0.7257 0.2944
2 -8 6 -0.3376 0.2933
2 -8 7 -0.0899 0.2379
2 -8 8 0.0130 0.1548
2 -8 9 0.0582 0.0786
2 -8 10 0.0669 0.0289
2 -8 11 -0.0644 0.0007
2 -8 12 -0.4403 -0.0228
2 -8 13 -0.9902 -0.0498
2 -8 14 -1.4440 -0.0706
2 -8 15 -1.5144 -0.0677
2 -8 16 -1.1282 -0.0357
2 -8 17 -0.4901 0.0094
2 -8 18 0.0748 0.0402
2 -7 0 -1.1599 -1.1950
2 -7 1 -1.2161 -1.0812
2 -7 2 -1.0383 -0.9057
2 -7 3 -0.6810 -0.7055
2 -7 4 -0.3291 -0.5126
2 -7 5 -0.1839 -0.3473
2 -7 6 -0.2822 -0.2124
2 -7 7 -0.4411 -0.0959
2 -7 8 -0.4216 0.0142
2 -7 9 -0.1789 0.1142
2 -7 10 0.0537 0.1814
2 -7 11 -0.0406 0.1915
2 -7 12 -0.5495 0.1423
2 -7 13 -1.1935 0.0619
2 -7 14 -1.5058 -0.0075
2 -7 15 -1.1870 -0.0390
2 -7 16 -0.3350 -0.0365
2 -7 17 0.6315 -0.0260
2 -7 18 1.2695 -0.0291
2 -6 0 -1.2645 -0.2873
2 -6 1 -0.9015 -0.1897
2 -6 2 -0.2400 -0.1550
2 -6 3 0.3578 -0.1745
2 -6 4 0.5373 -0.2245
2 -6 5 0.2295 -0.2738
2 -6 6 -0.2674 -0.2894
2 -6 7 -0.5156 -0.2491
2 -6 8 -0.3072 -0.1569
2 -6 9 0.1467 -0.0467
2 -6 10 0.3900 0.0352
2 -6 11 0.1230 0.0607
2 -6 12 -0.5187 0.0392
2 -6 13 -1.0478 0.0074
2 -6 14 -1.0010 -0.0016
2 -6 15 -0.2919 0.0159
2 -6 16 0.7334 0.0359
2 -6 17 1.5529 0.0327
2 -6 18 1.8137 0.0041
2 -5 0 -0.4717 1.3874
2 -5 1 0.3307 1.3040
2 -5 2 1.1577 1.1243
2 -5 3 1.5185 0.8878
2 -5 4 1.2035 0.6280
2 -5 5 0.4681 0.3777
2 -5 6 -0.1535 0.1708
2 -5 7 -0.2686 0.0311
2 -5 8 0.0706 -0.0435
2 -5 9 0.4395 -0.0807
2 -5 10 0.4221 -0.1114
2 -5 11 -0.0306 -0.1443
2 -5 12 -0.5631 -0.1604
2 -5 13 -0.7116 -0.1356
2 -5 14 -0.2736 -0.0688
2 -5 15 0.5441 0.0108
2 -5 16 1.2881 0.0647
2 -5 17 1.5760 0.0742
2 -5 18 1.3238 0.0519
2 -4 0 1.1424 0.3880
2 -4 1 1.8451 0.2837
2 -4 2 2.1959 0.2385
2 -4 3 1.8950 0.2329
2 -4 4 1.0681 0.2292
2 -4 5 0.1868 0.2059
2 -4 6 -0.2969 0.1689
2 -4 7 -0.2873 0.1331
2 -4 8 -0.0717 0.1006
2 -4 9 -0.0324 0.0597
2 -4 10 -0.3103 0.0044
2 -4 11 -0.7029 -0.0511
2 -4 12 -0.8569 -0.0803
2 -4 13 -0.5701 -0.0686
2 -4 15 0.6677 0.0104
2 -4 16 0.9634 0.0253
2 -4 17 0.8271 0.0181
2 -4 18 0.4005 0.0074
2 -3 0 2.4391 -1.5812
2 -3 1 2.4270 -1.4795
2 -3 2 1.9444 -1.2290
2 -3 3 1.0557 -0.9228
2 -3 4 0.1100 -0.6399
2 -3 5 -0.5219 -0.4100
2 -3 6 -0.7265 -0.2240
2 -3 7 -0.6972 -0.0686
2 -3 8 -0.7273 0.0527
2 -3 9 -0.9496 0.1276
2 -3 10 -1.2454 0.1550
2 -3 11 -1.3743 0.1510
2 -3 12 -1.1860 0.1351
2 -3 13 -0.7355 0.1131
2 -3 15 0.1036 0.0244
2 -3 16 0.1753 -0.0333
2 -3 17 0.0395 -0.0715
2 -2 0 2.5163 -0.6164
2 -2 1 1.7183 -0.4298
2 -2 2 0.6968 -0.2527
2 -2 3 -0.2423 -0.1470
2 -2 4 -0.8241 -0.1174
2 -2 5 -1.0048 -0.1222
2 -2 6 -0.9779 -0.1165
2 -2 7 -0.9900 -0.0851
2 -2 8 -1.1446 -0.0408
2 -2 9 -1.3605 0.0003
2 -2 10 -1.4864 0.0349
2 -2 11 -1.4391 0.0662
2 -2 12 -1.2460 0.0888
2 -2 13 -0.9910 0.0865
2 -2 14 -0.7454 0.0491
2 -2 15 -0.5424 -0.0118
2 -2 16 -0.3869 -0.0660
2 -2 17 -0.2647 -0.0868
2 -1 0 1.4739 1.5057
2 -1 1 0.3643 1.4956
2 -1 2 -0.5776 1.3235
2 -1 3 -1.0887 1.0329
2 -1 4 -1.1666 0.7084
2 -1 5 -1.0289 0.4241
2 -1 6 -0.9080 0.2078
2 -1 7 -0.8838 0.0476
2 -1 8 -0.8957 -0.0738
2 -1 9 -0.8801 -0.1547
2 -1 10 -0.8623 -0.1818
2 -1 11 -0.9110 -0.1559
2 -1 12 -1.0284 -0.1035
2 -1 13 -1.1171 -0.0601
2 -1 14 -1.0628 -0.0434
2 -1 15 -0.8411 -0.0428
2 -1 16 -0.5337 -0.0363
2 -1 17 -0.2497 -0.0145
2 0 0 -0.0999 0.6721
2 0 1 -0.9945 0.4980
2 0 2 -1.4751 0.2820
2 0 3 -1.5125 0.1074
2 0 4 -1.3142 0.0258
2 0 5 -1.0885 0.0234
2 0 6 -0.8701 0.0400
2 0 7 -0.5735 0.0224
2 0 8 -0.1887 -0.0345
2 0 9 0.1203 -0.0931
2 0 10 0.1352 -0.1143
2 0 11 -0.2011 -0.0923
2 0 12 -0.7007 -0.0529
2 0 13 -1.0686 -0.0236
2 0 14 -1.1261 -0.0094
2 0 15 -0.9128 0.0029
2 0 16 -0.6015 0.0229
2 1 0 -1.5447 -1.3860
2 1 1 -1.9830 -1.4625
2 1 2 -2.0319 -1.3908
2 1 3 -1.8685 -1.1477
2 1 4 -1.6793 -0.7848
2 1 5 -1.4406 -0.4093
2 1 6 -0.9744 -0.1229
2 1 7 -0.2153 0.0347
2 1 8 0.6093 0.0930
2 1 9 1.0972 0.1098
2 1 10 0.9852 0.1217
2 1 11 0.3624 0.1290
2 1 12 -0.4082 0.1173
2 1 13 -0.9629 0.0860
2 1 14 -1.1539 0.0534
2 1 15 -1.0531 0.0368
2 1 16 -0.8135 0.0342
2 2 0 -2.1071 -0.6382
2 2 1 -2.0960 -0.5802
2 2 2 -1.9436 -0.4309
2 2 3 -1.8672 -0.2186
2 2 4 -1.8423 -0.0101
2 2 5 -1.5912 0.1273
2 2 6 -0.8773 0.1699
2 2 7 0.1946 0.1469
2 2 8 1.1835 0.1099
2 2 9 1.6243 0.0901
2 2 10 1.3560 0.0824
2 2 11 0.5911 0.0661
2 2 12 -0.2818 0.0345
2 2 13 -0.9445 0.0045
2 2 14 -1.2555 -0.0024
2 2 15 -1.2156 0.0154
2 3 0 -1.4700 1.2841
2 3 1 -1.1063 1.2945
2 3 2 -0.9403 1.2092
2 3 4 -1.2524 0.7626
2 3 5 -1.0822 0.4607
2 3 6 -0.4133 0.1847
2 3 7 0.5125 -0.0104
2 3 8 1.2474 -0.1089
2 3 9 1.4618 -0.1381
2 3 10 1.1202 -0.1414
2 3 11 0.4220 -0.1429
2 3 12 -0.3579 -0.1351
2 3 13 -0.9701 -0.0978
2 3 14 -1.2259 -0.0270
2 4 0 -0.3357 0.6818
2 4 1 0.2476 0.6101
2 4 2 0.3682 0.4371
2 4 3 0.0953 0.2013
2 4 4 -0.2078 -0.0355
2 4 5 -0.2233 -0.2084
2 4 6 0.0747 -0.2774
2 4 7 0.4651 -0.2483
2 4 8 0.7029 -0.1685
2 4 9 0.6781 -0.0948
2 4 10 0.4077 -0.0575
2 4 11 -0.0340 -0.0465
2 4 12 -0.5246 -0.0303
2 4 13 -0.8694 0.0121
2 4 14 -0.8651 0.0725
2 5 0 0.2886 -0.9517
2 5 1 0.8570 -0.9741
2 5 2 0.9254 -0.9606
2 5 3 0.6950 -0.8883
2 5 4 0.4431 -0.7402
2 5 5 0.2762 -0.5206
2 5 6 0.1280 -0.2632
2 5 7 -0.0703 -0.0243
2 5 8 -0.2828 0.1426
2 5 9 -0.4335 0.2144
2 5 10 -0.5181 0.2077
2 5 11 -0.5961 0.1640
2 5 12 -0.6700 0.1206
2 5 13 -0.6274 0.0911
2 6 0 0.2543 -0.4537
2 6 1 0.4615 -0.4033
2 6 2 0.4254 -0.2940
2 6 3 0.3633 -0.1443
2 6 4 0.3074 0.0180
2 6 5 0.1071 0.1608
2 6 6 -0.3411 0.2552
2 6 7 -0.9204 0.2845
2 6 8 -1.3658 0.2515
2 6 9 -1.4906 0.1776
2 6 11 -0.9906 0.0196
2 6 12 -0.6366 -0.0333
2 7 0 0.0474 0.8130
2 7 1 -0.3162 0.8444
2 7 2 -0.4776 0.8391
2 7 3 -0.3546 0.7711
2 7 4 -0.2088 0.6316
2 7 5 -0.3762 0.4366
2 7 6 -0.9334 0.2221
2 7 7 -1.6179 0.0292
2 7 8 -2.0438 -0.1123
2 7 10 -1.4815 -0.2230
2 7 11 -0.7668 -0.2200
2 8 0 -0.1773 0.3320
2 8 1 -0.8618 0.3279
2 8 2 -0.9847 0.2661
2 8 3 -0.6936 0.1423
2 8 4 -0.4383 -0.0193
2 8 5 -0.5769 -0.1723
2 8 6 -1.1028 -0.2700
2 8 7 -1.6838 -0.2904
2 8 9 -1.5977 -0.1758
2 8 10 -0.7923 -0.1140
2 9 0 -0.4693 -0.6374
2 9 1 -0.9121 -0.6326
2 9 2 -0.7816 -0.6144
2 9 3 -0.3872 -0.5763
2 9 4 -0.1480 -0.5013
2 9 5 -0.2898 -0.3743
2 9 6 -0.7286 -0.2005
2 9 8 -1.2461 0.1322
2 9 9 -0.8009 0.1997
2 10 0 -0.4450 -0.2094
2 10 1 -0.4030 -0.2027
2 10 2 -0.1106 -0.1607
2 10 3 0.1858 -0.0860
2 10 4 0.2894 0.0156
2 10 5 0.1301 0.1302
2 10 6 -0.2313 0.2301
2 10 7 -0.6126 0.2785
2 10 8 -0.7574 0.2496
2 11 0 0.2058 0.4830
2 11 1 0.3557 0.4796
2 11 2 0.4149 0.4620
2 11 3 0.4073 0.4183
2 11 4 0.3757 0.3455
2 11 5 0.2751 0.2478
2 11 6 0.0153 0.1288
2 11 7 -0.3806 -0.0065
2 12 0 0.8928 0.1174
2 12 1 0.6673 0.1391
2 12 2 0.2859 0.1204
2 12 3 0.0428 0.0539
2 12 4 0.0589 -0.0431
2 12 5 0.1653 -0.1413
2 13 0 0.7948 -0.3400
2 13 1 0.2231 -0.2938
2 13 2 -0.3337 -0.2709
2 13 3 -0.5131 -0.2637
2 14 0 0.1236 -0.0285
2 14 1 -0.3781 -0.0173
2 14 2 -0.7288 -0.0240
3 -16 3 0.2166 -0.1336
3 -16 4 0.3889 -0.0120
3 -16 5 0.3231 0.0386
3 -16 6 -0.0304 0.0279
3 -16 7 -0.5497 0.0023
3 -16 8 -0.9865 0.0100
3 -16 9 -1.1208 0.0652
3 -16 10 -0.9120 0.1391
3 -16 11 -0.5206 0.1814
3 -16 12 -0.1813 0.1552
3 -15 0 -0.8713 -0.3521
3 -15 1 -0.3663 -0.2976
3 -15 2 0.3234 -0.2340
3 -15 3 0.9186 -0.1902
3 -15 4 1.1141 -0.1859
3 -15 5 0.7521 -0.2123
3 -15 6 -0.0481 -0.2341
3 -15 7 -0.9258 -0.2138
3 -15 8 -1.4934 -0.1399
3 -15 9 -1.5800 -0.0366
3 -15 10 -1.3121 0.0514
3 -15 11 -0.9701 0.0870
3 -15 12 -0.7560 0.0610
3 -15 13 -0.6764 -0.0067
3 -15 14 -0.6202 -0.0827
3 -14 0 -0.9789 0.3374
3 -14 1 -0.1835 0.3391
3 -14 2 0.6712 0.3081
3 -14 3 1.2275 0.2367
3 -14 4 1.2079 0.1349
3 -14 5 0.6041 0.0302
3 -14 6 -0.2828 -0.0472
3 -14 7 -1.0229 -0.0839
3 -14 8 -1.3429 -0.0904
3 -14 9 -1.2832 -0.0900
3 -14 10 -1.0970 -0.1000
3 -14 11 -0.9931 -0.1201
3 -14 12 -0.9669 -0.1364
3 -14 13 -0.8672 -0.1364
3 -14 14 -0.6059 -0.1207
3 -14 15 -0.2802 -0.1032
3 -13 0 -0.3106 0.3378
3 -13 1 0.1770 0.3420
3 -13 2 0.5397 0.3362
3 -13 3 0.6080 0.3164
3 -13 4 0.3417 0.2905
3 -13 5 -0.1023 0.2687
3 -13 6 -0.4571 0.2513
3 -13 7 -0.5467 0.2256
3 -13 8 -0.4271 0.1770
3 -13 9 -0.3169 0.1037
3 -13 10 -0.3722 0.0227
3 -13 11 -0.5223 -0.0398
3 -13 12 -0.5398 -0.0673
3 -13 13 -0.2820 -0.0659
3 -13 14 0.1386 -0.0616
3 -13 15 0.4371 -0.0819
3 -13 16 0.4196 -0.1344
3 -12 0 0.3803 -0.4630
3 -12 1 0.0906 -0.4177
3 -12 2 -0.3192 -0.3597
3 -12 3 -0.6878 -0.2867
3 -12 4 -0.8432 -0.1935
3 -12 5 -0.6805 -0.0857
3 -12 6 -0.2540 0.0170
3 -12 7 0.2049 0.0912
3 -12 8 0.4198 0.1262
3 -12 9 0.2867 0.1312
3 -12 10 -0.0106 0.1281
3 -12 11 -0.1280 0.1342
3 -12 12 0.1433 0.1477
3 -12 13 0.6705 0.1468
3 -12 14 1.0649 0.1047
3 -12 15 1.0070 0.0107
3 -12 16 0.5236 -0.1162
3 -12 17 -0.0311 -0.2329
3 -11 0 0.2745 -0.3614
3 -11 1 -0.5820 -0.3490
3 -11 2 -1.3107 -0.3595
3 -11 3 -1.5671 -0.3657
3 -11 4 -1.2262 -0.3487
3 -11 5 -0.4783 -0.3091
3 -11 6 0.2464 -0.2608
3 -11 7 0.5302 -0.2155
3 -11 8 0.2606 -0.1726
3 -11 9 -0.2602 -0.1207
3 -11 10 -0.5177 -0.0504
3 -11 11 -0.1822 0.0344
3 -11 12 0.6111 0.1131
3 -11 13 1.3436 0.1575
3 -11 14 1.5096 0.1471
3 -11 15 1.0039 0.0826
3 -11 16 0.1828 -0.0121
3 -11 17 -0.4372 -0.1007
3 -10 0 -0.3996 0.6692
3 -10 1 -1.1418 0.5862
3 -10 2 -1.4973 0.4662
3 -10 3 -1.2245 0.3447
3 -10 4 -0.4605 0.2357
3 -10 5 0.3098 0.1348
3 -10 6 0.5477 0.0350
3 -10 7 0.0518 -0.0601
3 -10 8 -0.8471 -0.1360
3 -10 9 -1.4819 -0.1764
3 -10 10 -1.3300 -0.1747
3 -10 11 -0.4154 -0.1386
3 -10 12 0.6990 -0.0855
3 -10 13 1.3361 -0.0350
3 -10 14 1.2003 0.0000
3 -10 15 0.5473 0.0159
3 -10 16 -0.0838 0.0173
3 -10 17 -0.3186 0.0116
3 -10 18 -0.1898 0.0034
3 -9 0 -0.8121 0.4535
3 -9 1 -0.9896 0.3732
3 -9 2 -0.7426 0.3316
3 -9 3 -0.0773 0.3260
3 -9 4 0.6450 0.3307
3 -9 5 0.8944 0.3178
3 -9 6 0.3620 0.2747
3 -9 7 -0.7419 0.2074
3 -9 8 -1.7625 0.1318
3 -9 9 -2.0478 0.0618
3 -9 10 -1.4335 0.0038
3 -9 11 -0.3634 -0.0411
3 -9 12 0.4662 -0.0721
3 -9 13 0.6461 -0.0873
3 -9 14 0.3278 -0.0852
3 -9 15 0.0198 -0.0679
3 -9 16 0.1130 -0.0416
3 -9 17 0.5566 -0.0143
3 -9 18 0.9461 0.0071
3 -8 0 -0.6356 -0.8423
3 -8 1 -0.3308 -0.7930
3 -8 2 0.2395 -0.6588
3 -8 3 0.8941 -0.4845
3 -8 4 1.2516 -0.3138
3 -8 5 0.9860 -0.1711
3 -8 6 0.1324 -0.0597
3 -8 7 -0.8488 0.0275
3 -8 8 -1.3701 0.0939
3 -8 9 -1.1667 0.1355
3 -8 10 -0.5111 0.1466
3 -8 11 0.0157 0.1278
3 -8 12 0.0179 0.0890
3 -8 13 -0.3806 0.0445
3 -8 14 -0.6548 0.0057
3 -8 15 -0.3458 -0.0225
3 -8 16 0.5294 -0.0398
3 -8 17 1.4721 -0.0463
3 -8 18 1.8910 -0.0403
3 -7 0 -0.2070 -0.5493
3 -7 1 0.2846 -0.4409
3 -7 2 0.8739 -0.3436
3 -7 3 1.3374 -0.2846
3 -7 4 1.4211 -0.2626
3 -7 5 1.0588 -0.2536
3 -7 6 0.4930 -0.2311
3 -7 7 0.1288 -0.1836
3 -7 8 0.1994 -0.1186
3 -7 9 0.5361 -0.0538
3 -7 10 0.6809 -0.0026
3 -7 11 0.2832 0.0320
3 -7 12 -0.5559 0.0542
3 -7 13 -1.3038 0.0676
3 -7 14 -1.3904 0.0707
3 -7 15 -0.6590 0.0597
3 -7 16 0.4939 0.0357
3 -7 17 1.3981 0.0076
3 -7 18 1.5809 -0.0122
3 -6 0 -0.0491 0.9471
3 -6 1 0.4784 0.9463
3 -6 2 1.0393 0.8418
3 -6 3 1.4186 0.6610
3 -6 4 1.4938 0.4535
3 -6 5 1.3576 0.2649
3 -6 6 1.2625 0.1182
3 -6 8 1.6378 -0.0657
3 -6 9 1.6574 -0.1216
3 -6 10 1.1274 -0.1515
3 -6 11 0.0662 -0.1468
3 -6 12 -1.1067 -0.1071
3 -6 13 -1.8312 -0.0465
3 -6 14 -1.7943 0.0120
3 -6 15 -1.1433 0.0487
3 -6 16 -0.3664 0.0577
3 -6 17 0.0589 0.0458
3 -6 18 -0.0227 0.0246
3 -5 0 -0.5895 0.5550
3 -5 1 -0.0158 0.4613
3 -5 2 0.6074 0.3481
3 -5 3 1.0597 0.2572
3 -5 4 1.2857 0.2113
3 -5 5 1.4115 0.2019
3 -5 6 1.5880 0.1985
3 -5 7 1.8015 0.1716
3 -5 8 1.8390 0.1119
3 -5 9 1.4573 0.0352
3 -5 10 0.6129 -0.0302
3 -5 11 -0.4516 -0.0628
3 -5 12 -1.3478 -0.0606
3 -5 13 -1.7991 -0.0392
3 -5 15 -1.6268 -0.0076
3 -5 16 -1.5275 -0.0075
3 -5 17 -1.6143 -0.0129
3 -5 18 -1.7531 -0.0222
3 -4 0 -1.7760 -1.0870
3 -4 1 -1.1072 -1.1194
3 -4 2 -0.3541 -1.0443
3 -4 3 0.2536 -0.8613
3 -4 4 0.6689 -0.6106
3 -4 5 0.9605 -0.3532
3 -4 6 1.1585 -0.1412
3 -4 7 1.1830 0.0014
3 -4 8 0.9256 0.0809
3 -4 9 0.3906 0.1189
3 -4 10 -0.2541 0.1347
3 -4 11 -0.7783 0.1347
3 -4 12 -1.0542 0.1147
3 -4 13 -1.1443 0.0723
3 -4 14 -1.2376 0.0160
3 -4 15 -1.4893 -0.0365
3 -4 16 -1.8853 -0.0695
3 -4 17 -2.2307 -0.0807
3 -3 0 -2.6991 -0.5680
3 -3 1 -1.9145 -0.5239
3 -3 2 -1.0264 -0.4250
3 -3 3 -0.2605 -0.3065
3 -3 4 0.2924 -0.2098
3 -3 5 0.5946 -0.1540
3 -3 6 0.6009 -0.1280
3 -3 7 0.3000 -0.1047
3 -3 8 -0.2016 -0.0635
3 -3 9 -0.6744 -0.0048
3 -3 10 -0.8830 0.0516
3 -3 11 -0.7422 0.0809
3 -3 12 -0.3836 0.0706
3 -3 13 -0.0773 0.0298
3 -3 14 -0.0603 -0.0165
3 -3 15 -0.3880 -0.0441
3 -3 16 -0.8949 -0.0461
3 -3 17 -1.2891 -0.0345
3 -2 0 -2.3196 1.1976
3 -2 1 -1.4955 1.2191
3 -2 2 -0.5691 1.1555
3 -2 3 0.2327 0.9794
3 -2 4 0.7401 0.7092
3 -2 5 0.8309 0.4077
3 -2 6 0.4793 0.1485
3 -2 7 -0.1776 -0.0217
3 -2 8 -0.8520 -0.1009
3 -2 9 -1.2262 -0.1201
3 -2 10 -1.1135 -0.1179
3 -2 11 -0.5509 -0.1171
3 -2 12 0.2262 -0.1175
3 -2 13 0.9019 -0.1042
3 -2 14 1.2251 -0.0649
3 -2 15 1.1226 -0.0044
3 -2 16 0.7283 0.0553
3 -2 17 0.3026 0.0887
3 -1 0 -0.8254 0.5820
3 -1 1 -0.1789 0.5982
3 -1 2 0.5575 0.5345
3 -1 3 1.1471 0.3901
3 -1 4 1.3803 0.2160
3 -1 5 1.1564 0.0767
3 -1 6 0.5498 0.0060
3 -1 7 -0.2100 -0.0086
3 -1 8 -0.8418 -0.0064
3 -1 9 -1.1259 -0.0195
3 -1 10 -0.9625 -0.0518
3 -1 11 -0.3814 -0.0823
3 -1 12 0.4617 -0.0845
3 -1 13 1.3050 -0.0474
3 -1 14 1.8618 0.0162
3 -1 15 1.9595 0.0771
3 -1 16 1.6448 0.1078
3 0 0 0.4912 -1.2580
3 0 1 0.7131 -1.1869
3 0 2 1.0018 -1.0931
3 0 3 1.1544 -0.9547
3 0 4 1.0502 -0.7441
3 0 5 0.7259 -0.4718
3 0 6 0.3217 -0.1937
3 0 7 -0.0441 0.0203
3 0 8 -0.3361 0.1312
3 0 9 -0.5400 0.1512
3 0 10 -0.5731 0.1271
3 0 11 -0.3105 0.1057
3 0 12 0.2676 0.1054
3 0 13 0.9673 0.1129
3 0 14 1.4616 0.1010
3 0 15 1.5221 0.0537
3 0 16 1.1891 -0.0195
3 1 0 0.8347 -0.5982
3 1 1 0.5633 -0.5756
3 1 2 0.3088 -0.5255
3 1 3 -0.0045 -0.4075
3 1 4 -0.2829 -0.2240
3 1 5 -0.3450 -0.0305
3 1 6 -0.1389 0.1026
3 1 7 0.1476 0.1409
3 1 8 0.2328 0.1079
3 1 9 0.0171 0.0612
3 1 10 -0.2998 0.0476
3 1 11 -0.4003 0.0711
3 1 12 -0.1598 0.0960
3 1 13 0.2276 0.0778
3 1 14 0.4338 -0.0025
3 1 15 0.3026 -0.1230
3 2 0 0.5304 1.2478
3 2 1 -0.0190 1.1222
3 2 2 -0.6336 0.9744
3 2 3 -1.1986 0.8374
3 2 4 -1.4118 0.6926
3 2 5 -1.0756 0.5032
3 2 6 -0.3599 0.2641
3 2 7 0.2694 0.0222
3 2 8 0.4243 -0.1509
3 2 9 0.1160 -0.2101
3 2 10 -0.2916 -0.1682
3 2 11 -0.4465 -0.0874
3 2 12 -0.3224 -0.0392
3 2 13 -0.1845 -0.0623
3 2 14 -0.2759 -0.1447
3 2 15 -0.5644 -0.2361
3 3 0 0.0422 0.6015
3 3 1 -0.3977 0.4865
3 3 2 -0.9879 0.3973
3 3 3 -1.4602 0.3139
3 3 4 -1.4603 0.1953
3 3 5 -0.9301 0.0309
3 3 6 -0.2224 -0.1385
3 3 7 0.1933 -0.2469
3 3 8 0.1449 -0.2532
3 3 9 -0.1252 -0.1718
3 3 10 -0.2440 -0.0624
3 3 11 -0.0875 0.0106
3 3 12 0.1303 0.0153
3 3 13 0.1202 -0.0364
3 3 14 -0.1655 -0.1039
3 4 0 -0.5772 -1.1920
3 4 1 -0.6417 -1.1039
3 4 2 -0.9035 -0.9262
3 4 3 -1.0592 -0.7300
3 4 4 -0.8871 -0.5627
3 4 5 -0.5070 -0.4224
3 4 6 -0.2507 -0.2774
3 4 7 -0.2955 -0.1102
3 4 8 -0.4677 0.0576
3 4 9 -0.4316 0.1799
3 4 10 -0.0563 0.2226
3 4 11 0.4347 0.1897
3 4 12 0.6834 0.1179
3 4 13 0.5460 0.0506
3 5 0 -1.1270 -0.6620
3 5 1 -0.9168 -0.4910
3 5 2 -0.8919 -0.3088
3 5 3 -0.8313 -0.1620
3 5 4 -0.7158 -0.0507
3 5 5 -0.7282 0.0512
3 5 6 -0.9751 0.1553
3 5 7 -1.2774 0.2383
3 5 8 -1.2939 0.2613
3 5 9 -0.8636 0.2091
3 5 10 -0.1931 0.1102
3 5 11 0.3171 0.0210
3 5 12 0.4319 -0.0144
3 5 13 0.2614 0.0085
3 6 0 -1.1691 0.9591
3 6 1 -1.0202 0.9655
3 6 2 -0.9965 0.8679
3 6 3 -1.0164 0.7004
3 6 4 -1.1817 0.5229
3 6 5 -1.5733 0.3745
3 6 6 -2.0353 0.2499
3 6 7 -2.2369 0.1186
3 6 8 -1.9727 -0.0323
3 6 9 -1.3775 -0.1743
3 6 10 -0.8120 -0.2534
3 6 11 -0.5338 -0.2332
3 6 12 -0.4944 -0.1258
3 7 0 -0.7151 0.6090
3 7 1 -0.7668 0.4698
3 7 2 -0.8877 0.2697
3 7 3 -1.1116 0.0816
3 7 4 -1.5103 -0.0451
3 7 5 -1.9884 -0.1118
3 7 6 -2.2850 -0.1551
3 7 7 -2.2079 -0.2037
3 7 8 -1.8367 -0.2484
3 7 9 -1.4499 -0.2513
3 7 10 -1.2434 -0.1840
3 7 11 -1.1502 -0.0582
3 8 0 -0.2252 -0.6789
3 8 1 -0.2874 -0.7566
3 8 2 -0.4301 -0.7662
3 8 3 -0.6942 -0.6775
3 8 4 -1.0113 -0.5109
3 8 5 -1.1908 -0.3232
3 8 6 -1.1075 -0.1666
3 8 7 -0.8687 -0.0556
3 8 8 -0.7319 0.0304
3 8 9 -0.8274 0.1158
3 8 10 -0.9916 0.1985
3 9 0 0.1022 -0.4298
3 9 1 0.1333 -0.3918
3 9 2 0.0351 -0.2760
3 9 3 -0.0915 -0.1093
3 9 4 -0.0429 0.0525
3 9 5 0.2793 0.1607
3 9 6 0.6919 0.2033
3 9 7 0.8337 0.2049
3 9 8 0.5064 0.1987
3 9 9 -0.0868 0.1959
3 10 0 0.3248 0.5038
3 10 1 0.1699 0.5500
3 10 2 -0.0573 0.5795
3 10 3 -0.0421 0.5576
3 10 4 0.4271 0.4620
3 10 5 1.1875 0.3043
3 10 6 1.7459 0.1288
3 10 7 1.6719 -0.0136
3 11 0 0.2256 0.2850
3 11 1 -0.3892 0.2890
3 11 2 -0.8416 0.2444
3 11 3 -0.7070 0.1431
3 11 4 0.0674 0.0031
3 11 5 1.0396 -0.1350
3 11 6 1.5894 -0.2264
3 12 0 -0.3740 -0.3785
3 12 2 -1.6341 -0.3926
3 12 3 -1.3293 -0.3881
3 12 4 -0.4665 -0.3521
3 12 5 0.4115 -0.2689
3 13 0 -0.9575 -0.1967
3 13 1 -1.4775 -0.2154
3 13 2 -1.5585 -0.2201
3 13 3 -1.1301 -0.1904
3 14 0 -0.8515 0.3274
3 14 1 -0.8622 0.2650
4 -16 3 0.3008 -0.1618
4 -16 4 0.0255 -0.1748
4 -16 5 -0.1161 -0.1516
4 -16 6 0.0514 -0.1058
4 -16 7 0.5289 -0.0533
4 -16 8 1.1391 -0.0082
4 -16 9 1.6316 0.0213
4 -16 10 1.8266 0.0357
4 -16 11 1.7057 0.0424
4 -15 0 -0.3811 0.3716
4 -15 1 -0.2394 0.2523
4 -15 2 -0.3232 0.1281
4 -15 3 -0.5636 0.0307
4 -15 4 -0.7759 -0.0312
4 -15 5 -0.7544 -0.0639
4 -15 6 -0.3845 -0.0798
4 -15 7 0.2853 -0.0928
4 -15 8 1.0512 -0.1116
4 -15 9 1.6509 -0.1338
4 -15 10 1.8987 -0.1448
4 -15 11 1.7756 -0.1288
4 -15 12 1.4124 -0.0824
4 -15 13 0.9814 -0.0211
4 -14 0 -0.8827 0.3187
4 -14 1 -0.9526 0.2546
4 -14 2 -1.1375 0.2114
4 -14 3 -1.3499 0.1893
4 -14 4 -1.4344 0.1807
4 -14 5 -1.2250 0.1759
4 -14 6 -0.6424 0.1636
4 -14 7 0.2220 0.1324
4 -14 8 1.1107 0.0788
4 -14 9 1.7246 0.0143
4 -14 10 1.8930 -0.0375
4 -14 11 1.6604 -0.0577
4 -14 12 1.2203 -0.0469
4 -14 13 0.7611 -0.0258
4 -14 14 0.3623 -0.0185
4 -14 15 0.0202 -0.0346
4 -13 0 -0.9763 -0.3347
4 -13 1 -1.0589 -0.3033
4 -13 2 -1.1781 -0.2483
4 -13 3 -1.2949 -0.1804
4 -13 4 -1.2775 -0.1044
4 -13 5 -0.9672 -0.0248
4 -13 6 -0.3193 0.0474
4 -13 7 0.5021 0.0976
4 -13 8 1.1892 0.1194
4 -13 9 1.4912 0.1212
4 -13 10 1.3862 0.1186
4 -13 11 1.0693 0.1180
4 -13 12 0.7686 0.1094
4 -13 13 0.5630 0.0747
4 -13 14 0.3693 0.0076
4 -13 15 0.0925 -0.0761
4 -13 16 -0.2304 -0.1452
4 -12 0 -0.3870 -0.3376
4 -12 1 -0.2702 -0.3089
4 -12 2 -0.2618 -0.2946
4 -12 3 -0.3370 -0.2850
4 -12 4 -0.3372 -0.2669
4 -12 5 -0.1173 -0.2351
4 -12 6 0.2850 -0.1951
4 -12 7 0.6371 -0.1547
4 -12 8 0.6990 -0.1136
4 -12 9 0.4482 -0.0648
4 -12 10 0.1193 -0.0060
4 -12 11 0.0020 0.0499
4 -12 12 0.1808 0.0798
4 -12 13 0.4622 0.0677
4 -12 14 0.5620 0.0210
4 -12 15 0.3687 -0.0314
4 -12 16 0.0312 -0.0574
4 -11 0 0.8222 0.4996
4 -11 1 1.0548 0.4503
4 -11 2 1.0260 0.3743
4 -11 3 0.8488 0.2877
4 -11 4 0.7135 0.1987
4 -11 5 0.6799 0.1074
4 -11 6 0.5975 0.0142
4 -11 7 0.2595 -0.0713
4 -11 8 -0.3432 -0.1313
4 -11 9 -0.9303 -0.1517
4 -11 10 -1.1261 -0.1352
4 -11 11 -0.7801 -0.1025
4 -11 12 -0.1150 -0.0771
4 -11 13 0.4504 -0.0665
4 -11 14 0.6448 -0.0564
4 -11 15 0.5373 -0.0239
4 -11 16 0.4123 0.0413
4 -11 17 0.4641 0.1238
4 -10 0 2.0187 0.4064
4 -10 1 2.0574 0.3645
4 -10 2 1.8102 0.3520
4 -10 3 1.4949 0.3533
4 -10 4 1.2425 0.3446
4 -10 5 0.9654 0.3082
4 -10 6 0.4687 0.2437
4 -10 7 -0.2887 0.1677
4 -10 8 -1.0525 0.1019
4 -10 9 -1.4263 0.0569
4 -10 10 -1.2052 0.0261
4 -10 11 -0.5745 -0.0058
4 -10 12 0.0342 -0.0457
4 -10 13 0.3125 -0.0814
4 -10 14 0.3252 -0.0889
4 -10 15 0.4048 -0.0506
4 -10 16 0.7904 0.0276
4 -10 17 1.3606 0.1159
4 -9 0 2.3736 -0.7159
4 -9 1 2.1411 -0.6531
4 -9 2 1.7952 -0.5311
4 -9 3 1.5080 -0.3874
4 -9 4 1.2461 -0.2528
4 -9 5 0.8360 -0.1419
4 -9 6 0.2041 -0.0527
4 -9 7 -0.4585 0.0245
4 -9 8 -0.8082 0.0947
4 -9 9 -0.6613 0.1504
4 -9 10 -0.2051 0.1759
4 -9 11 0.1312 0.1605
4 -9 12 0.0610 0.1102
4 -9 13 -0.2730 0.0481
4 -9 14 -0.4000 0.0012
4 -9 15 0.0525 -0.0155
4 -9 16 0.9861 -0.0062
4 -9 17 1.8607 0.0122
4 -8 0 1.9193 -0.5561
4 -8 1 1.7891 -0.4800
4 -8 2 1.6788 -0.4185
4 -8 3 1.5411 -0.3764
4 -8 4 1.2194 -0.3461
4 -8 5 0.6558 -0.3147
4 -8 6 0.0412 -0.2698
4 -8 7 -0.2863 -0.2058
4 -8 8 -0.1469 -0.1269
4 -8 9 0.2579 -0.0470
4 -8 10 0.4585 0.0175
4 -8 11 0.1170 0.0564
4 -8 12 -0.6312 0.0705
4 -8 13 -1.2286 0.0684
4 -8 14 -1.1382 0.0577
4 -8 15 -0.3102 0.0398
4 -8 16 0.7375 0.0115
4 -8 17 1.3107 -0.0260
4 -7 0 1.7124 0.8453
4 -7 1 2.0632 0.7925
4 -7 2 2.2423 0.6707
4 -7 3 2.0254 0.5155
4 -7 4 1.3588 0.3545
4 -7 5 0.4871 0.2027
4 -7 6 -0.1645 0.0687
4 -7 7 -0.3086 -0.0396
4 -7 8 -0.0539 -0.1153
4 -7 9 0.1533 -0.1557
4 -7 10 -0.1019 -0.1635
4 -7 11 -0.8267 -0.1437
4 -7 12 -1.5766 -0.1031
4 -7 13 -1.8106 -0.0514
4 -7 14 -1.3549 -0.0036
4 -7 15 -0.5734 0.0233
4 -7 16 -0.0867 0.0195
4 -6 0 2.4249 0.6449
4 -6 1 3.0532 0.5405
4 -6 2 3.0589 0.4557
4 -6 3 2.3276 0.4029
4 -6 4 1.1276 0.3650
4 -6 5 -0.0258 0.3172
4 -6 6 -0.7000 0.2480
4 -6 7 -0.8282 0.1642
4 -6 8 -0.7143 0.0806
4 -6 9 -0.7485 0.0091
4 -6 10 -1.0705 -0.0444
4 -6 11 -1.4694 -0.0760
4 -6 12 -1.6028 -0.0830
4 -6 13 -1.3404 -0.0679
4 -6 14 -0.9217 -0.0418
4 -6 15 -0.7787 -0.0205
4 -6 16 -1.1669 -0.0139
4 -6 17 -1.9146 -0.0193
4 -5 0 3.3649 -0.9788
4 -5 1 3.5710 -0.9523
4 -5 2 2.8584 -0.8156
4 -5 3 1.4838 -0.6146
4 -5 4 0.0021 -0.4070
4 -5 5 -1.0748 -0.2294
4 -5 6 -1.5591 -0.0889
4 -5 7 -1.6074 0.0216
4 -5 8 -1.5019 0.1040
4 -5 9 -1.3980 0.1504
4 -5 10 -1.2529 0.1555
4 -5 11 -0.9672 0.1267
4 -5 12 -0.5787 0.0826
4 -5 14 -0.4335 0.0079
4 -5 15 -1.0116 -0.0171
4 -5 16 -1.8155 -0.0340
4 -5 17 -2.4151 -0.0373
4 -4 0 3.4165 -0.7439
4 -4 1 2.7078 -0.6301
4 -4 2 1.2644 -0.4951
4 -4 3 -0.3371 -0.3853
4 -4 4 -1.5589 -0.3155
4 -4 5 -2.1871 -0.2644
4 -4 6 -2.3320 -0.2003
4 -4 7 -2.2046 -0.1122
4 -4 8 -1.9104 -0.0183
4 -4 9 -1.4411 0.0523
4 -4 10 -0.8253 0.0838
4 -4 11 -0.2408 0.0829
4 -4 12 0.0501 0.0670
4 -4 13 -0.1080 0.0483
4 -4 14 -0.6246 0.0288
4 -4 15 -1.2040 0.0082
4 -4 16 -1.5295 -0.0079
4 -4 17 -1.4426 -0.0105
4 -3 0 2.3132 1.0303
4 -3 1 0.8939 1.0349
4 -3 2 -0.6887 0.9284
4 -3 3 -1.8805 0.7246
4 -3 4 -2.4745 0.4789
4 -3 5 -2.6097 0.2564
4 -3 6 -2.5120 0.0953
4 -3 7 -2.2680 -0.0061
4 -3 8 -1.8438 -0.0705
4 -3 9 -1.2750 -0.1140
4 -3 10 -0.7737 -0.1345
4 -3 11 -0.5987 -0.1237
4 -3 12 -0.8095 -0.0847
4 -3 13 -1.1663 -0.0358
4 -3 14 -1.3010 0.0020
4 -3 15 -1.0148 0.0204
4 -3 16 -0.4314 0.0255
4 -3 17 0.1241 0.0269
4 -2 0 0.5606 0.7513
4 -2 1 -0.8622 0.6592
4 -2 2 -1.8851 0.5185
4 -2 3 -2.3056 0.3702
4 -2 4 -2.2938 0.2528
4 -2 5 -2.1217 0.1748
4 -2 6 -1.9011 0.1141
4 -2 7 -1.5916 0.0440
4 -2 8 -1.2174 -0.0372
4 -2 9 -0.9946 -0.1031
4 -2 10 -1.1705 -0.1237
4 -2 11 -1.7188 -0.0937
4 -2 12 -2.2327 -0.0390
4 -2 13 -2.1912 0.0053
4 -2 14 -1.3980 0.0206
4 -2 15 -0.1924 0.0124
4 -2 16 0.7778 -0.0032
4 -1 0 -1.0949 -1.1376
4 -1 1 -1.8660 -1.1402
4 -1 2 -2.0497 -1.0325
4 -1 3 -1.8371 -0.8163
4 -1 4 -1.5163 -0.5383
4 -1 5 -1.1916 -0.2759
4 -1 6 -0.7910 -0.0944
4 -1 7 -0.3261 -0.0085
4 -1 8 -0.0660 0.0202
4 -1 9 -0.3603 0.0450
4 -1 10 -1.2393 0.0900
4 -1 11 -2.2148 0.1358
4 -1 12 -2.5587 0.1453
4 -1 13 -1.8783 0.1018
4 -1 14 -0.4824 0.0239
4 -1 15 0.8078 -0.0520
4 -1 16 1.2629 -0.1021
4 0 0 -1.7241 -0.8902
4 0 1 -1.6383 -0.8027
4 0 2 -1.2763 -0.6183
4 0 3 -0.9616 -0.3779
4 0 4 -0.7402 -0.1550
4 0 5 -0.3877 -0.0143
4 0 6 0.2384 0.0307
4 0 7 0.8877 0.0234
4 0 8 1.0328 0.0260
4 0 9 0.3636 0.0677
4 0 10 -0.8146 0.1245
4 0 11 -1.7149 0.1454
4 0 12 -1.6756 0.1011
4 0 13 -0.7135 0.0097
4 0 14 0.4756 -0.0808
4 0 15 1.0704 -0.1320
4 1 0 -0.7135 0.9882
4 1 1 -0.0527 0.9936
4 1 2 0.2522 0.9518
4 1 3 0.1025 0.8421
4 1 4 -0.0989 0.6525
4 1 5 0.1338 0.4055
4 1 6 0.8346 0.1623
4 1 7 1.4781 -0.0091
4 1 8 1.4418 -0.0788
4 1 9 0.6066 -0.0750
4 1 10 -0.4858 -0.0589
4 1 11 -1.0816 -0.0747
4 1 12 -0.8514 -0.1178
4 1 13 -0.1312 -0.1471
4 1 14 0.4199 -0.1273
4 1 15 0.3909 -0.0624
4 2 0 1.2694 0.8197
4 2 1 1.9867 0.7358
4 2 2 1.7931 0.5843
4 2 3 1.0282 0.3816
4 2 4 0.4603 0.1634
4 2 5 0.5870 -0.0195
4 2 6 1.2028 -0.1237
4 2 7 1.6265 -0.1412
4 2 8 1.3484 -0.1074
4 2 9 0.4733 -0.0776
4 2 10 -0.4282 -0.0844
4 2 11 -0.8589 -0.1131
4 2 12 -0.7811 -0.1162
4 2 13 -0.5240 -0.0572
4 2 14 -0.3877 0.0549
4 3 0 2.6354 -0.8620
4 3 1 2.9785 -0.8846
4 3 2 2.3128 -0.8703
4 3 3 1.3544 -0.8004
4 3 4 0.9053 -0.6603
4 3 5 1.1848 -0.4556
4 3 6 1.7326 -0.2222
4 3 7 1.9048 -0.0198
4 3 8 1.4430 0.0981
4 3 9 0.6023 0.1180
4 3 10 -0.1840 0.0796
4 3 11 -0.6893 0.0517
4 3 12 -0.9530 0.0856
4 3 13 -1.0550 0.1789
4 3 14 -0.9399 0.2792
4 4 0 2.5786 -0.6793
4 4 1 2.4043 -0.6341
4 4 2 1.6593 -0.5349
4 4 3 1.1226 -0.3759
4 4 4 1.2462 -0.1723
4 4 5 1.8328 0.0335
4 4 6 2.3169 0.1843
4 4 7 2.2997 0.2371
4 4 8 1.8141 0.1922
4 4 9 1.1452 0.0999
4 4 10 0.5014 0.0337
4 4 12 -0.6150 0.1330
4 4 13 -0.9155 0.2414
4 5 0 1.6756 0.7789
4 5 1 1.1799 0.7683
4 5 2 0.7835 0.7298
4 5 3 0.9328 0.6716
4 5 4 1.5426 0.5878
4 5 5 2.1434 0.4628
4 5 6 2.3543 0.2894
4 5 7 2.1835 0.0877
4 5 8 1.8988 -0.0934
4 5 9 1.6794 -0.1972
4 5 11 1.0567 -0.0919
4 5 12 0.5069 0.0462
4 6 0 0.7049 0.5705
4 6 1 0.3445 0.5113
4 6 2 0.5174 0.4171
4 6 3 1.1138 0.2963
4 6 4 1.6526 0.1528
4 6 5 1.7463 -0.0035
4 6 6 1.4591 -0.1487
4 6 7 1.2135 -0.2483
4 6 8 1.3653 -0.2741
4 6 10 2.3619 -0.1218
4 6 11 2.4512 -0.0154
4 7 0 -0.1271 -0.6597
4 7 1 0.0518 -0.6559
4 7 2 0.6945 -0.6132
4 7 3 1.2561 -0.5463
4 7 4 1.2299 -0.4673
4 7 5 0.6008 -0.3750
4 7 6 -0.1180 -0.2591
4 7 7 -0.2916 -0.1184
4 7 9 1.5422 0.1285
4 7 10 2.6876 0.1591
4 8 0 -0.6452 -0.4681
4 8 1 -0.0145 -0.4042
4 8 2 0.6586 -0.3013
4 8 3 0.7902 -0.1934
4 8 4 0.1616 -0.0944
4 8 5 -0.8924 0.0054
4 8 6 -1.7123 0.1158
4 8 8 -0.8925 0.2761
4 8 9 0.5195 0.2394
4 9 0 -0.4948 0.4920
4 9 1 -0.0243 0.5298
4 9 2 0.1499 0.5206
4 9 3 -0.2256 0.4463
4 9 4 -1.0597 0.3351
4 9 5 -1.9884 0.2395
4 9 6 -2.5922 0.1905
4 9 7 -2.5866 0.1690
4 9 8 -1.9170 0.1227
4 10 0 0.1643 0.3194
4 10 1 -0.0591 0.3249
4 10 2 -0.5282 0.2456
4 10 3 -1.0993 0.1040
4 10 4 -1.6183 -0.0261
4 10 5 -2.0253 -0.0731
4 10 6 -2.3043 -0.0238
4 10 7 -2.3672 0.0663
4 11 0 0.6085 -0.3552
4 11 1 -0.2078 -0.3512
4 11 2 -0.9277 -0.3885
4 11 3 -1.2382 -0.4100
4 11 4 -1.1799 -0.3380
4 11 5 -1.0637 -0.1402
4 12 0 0.5163 -0.1615
4 12 1 -0.3839 -0.1943
4 12 2 -0.8826 -0.2318
4 12 3 -0.7600 -0.2036
4 12 4 -0.2964 -0.0592
4 13 0 0.3027 0.3110
4 13 1 -0.4090 0.2133
4 13 2 -0.6212 0.1105
4 14 0 0.3010 0.1282
5 -16 5 -1.0575 -0.0652
5 -16 6 -1.2132 -0.1154
5 -16 7 -0.8003 -0.1388
5 -16 8 -0.0807 -0.1256
5 -16 9 0.5000 -0.0795
5 -16 10 0.5896 -0.0204
5 -15 1 1.2950 0.2304
5 -15 2 1.0987 0.1971
5 -15 3 0.4379 0.1849
5 -15 4 -0.3544 0.1740
5 -15 5 -0.8388 0.1484
5 -15 6 -0.7225 0.1076
5 -15 7 -0.0494 0.0650
5 -15 8 0.8037 0.0357
5 -15 9 1.3410 0.0241
5 -15 10 1.2472 0.0192
5 -15 11 0.5776 0.0017
5 -15 12 -0.2941 -0.0410
5 -14 0 1.2424 -0.2818
5 -14 1 1.2850 -0.2757
5 -14 2 0.9693 -0.2136
5 -14 3 0.4333 -0.1229
5 -14 4 -0.0586 -0.0368
5 -14 5 -0.2358 0.0246
5 -14 6 0.0243 0.0620
5 -14 7 0.5991 0.0881
5 -14 8 1.1634 0.1136
5 -14 9 1.3723 0.1363
5 -14 10 1.0726 0.1416
5 -14 11 0.3959 0.1140
5 -14 12 -0.3387 0.0508
5 -14 13 -0.8338 -0.0318
5 -14 14 -0.9782 -0.1065
5 -13 0 0.7752 -0.4084
5 -13 1 0.5554 -0.3694
5 -13 2 0.3376 -0.3122
5 -13 3 0.1741 -0.2596
5 -13 4 0.0877 -0.2249
5 -13 5 0.0879 -0.2036
5 -13 6 0.1605 -0.1801
5 -13 7 0.2464 -0.1404
5 -13 8 0.2517 -0.0832
5 -13 9 0.1056 -0.0215
5 -13 10 -0.1798 0.0261
5 -13 11 -0.5073 0.0478
5 -13 12 -0.7601 0.0455
5 -13 13 -0.8770 0.0312
5 -13 14 -0.8726 0.0155
5 -13 15 -0.7921 0.0003
5 -12 0 -0.1916 0.3430
5 -12 1 -0.4991 0.3420
5 -12 2 -0.5044 0.3043
5 -12 3 -0.3252 0.2290
5 -12 4 -0.1722 0.1295
5 -12 5 -0.2083 0.0284
5 -12 6 -0.4633 -0.0535
5 -12 7 -0.8404 -0.1063
5 -12 8 -1.1850 -0.1327
5 -12 9 -1.3661 -0.1413
5 -12 10 -1.3356 -0.1379
5 -12 11 -1.1456 -0.1200
5 -12 12 -0.9156 -0.0816
5 -12 13 -0.7639 -0.0240
5 -12 14 -0.7372 0.0372
5 -12 15 -0.7880 0.0775
5 -12 16 -0.8146 0.0797
5 -11 0 -0.8767 0.4899
5 -11 1 -1.1441 0.4672
5 -11 2 -1.0291 0.4280
5 -11 3 -0.7266 0.3756
5 -11 4 -0.5129 0.3180
5 -11 5 -0.5731 0.2614
5 -11 6 -0.8968 0.2073
5 -11 7 -1.2936 0.1521
5 -11 8 -1.5153 0.0918
5 -11 9 -1.4098 0.0274
5 -11 10 -1.0149 -0.0308
5 -11 11 -0.5339 -0.0669
5 -11 12 -0.2101 -0.0691
5 -11 13 -0.1843 -0.0416
5 -11 14 -0.4296 -0.0053
5 -11 15 -0.7938 0.0140
5 -11 16 -1.1002 0.0041
5 -10 0 -0.9157 -0.4654
5 -10 1 -1.1173 -0.4388
5 -10 2 -1.0028 -0.3764
5 -10 3 -0.6972 -0.2875
5 -10 4 -0.4122 -0.1842
5 -10 5 -0.3096 -0.0791
5 -10 6 -0.3913 0.0163
5 -10 7 -0.4976 0.0921
5 -10 8 -0.4274 0.1396
5 -10 9 -0.0982 0.1548
5 -10 10 0.3760 0.1411
5 -10 11 0.7512 0.1101
5 -10 12 0.8135 0.0744
5 -10 13 0.5073 0.0393
5 -10 14 -0.0552 0.0014
5 -10 15 -0.6832 -0.0436
5 -10 16 -1.2036 -0.0904
5 -10 17 -1.4980 -0.1230
5 -9 0 -0.5560 -0.5998
5 -9 1 -0.6639 -0.5500
5 -9 2 -0.5239 -0.4916
5 -9 3 -0.1688 -0.4335
5 -9 4 0.2285 -0.3780
5 -9 5 0.4818 -0.3182
5 -9 6 0.5362 -0.2446
5 -9 7 0.5021 -0.1554
5 -9 8 0.5442 -0.0628
5 -9 9 0.7274 0.0133
5 -9 10 0.9558 0.0584
5 -9 11 1.0535 0.0716
5 -9 12 0.9042 0.0628
5 -9 13 0.5253 0.0427
5 -9 14 0.0317 0.0166
5 -9 15 -0.4517 -0.0134
5 -9 16 -0.8378 -0.0421
5 -9 17 -1.0656 -0.0599
5 -8 0 -0.0879 0.5770
5 -8 1 -0.0511 0.5638
5 -8 2 0.1922 0.4921
5 -8 3 0.6029 0.3688
5 -8 4 0.9726 0.2187
5 -8 5 1.0909 0.0784
5 -8 6 0.9112 -0.0215
5 -8 7 0.5712 -0.0730
5 -8 8 0.2627 -0.0912
5 -8 9 0.0832 -0.0990
5 -8 10 -0.0010 -0.1080
5 -8 11 -0.0741 -0.1127
5 -8 12 -0.1706 -0.0998
5 -8 13 -0.2536 -0.0638
5 -8 14 -0.2723 -0.0139
5 -8 15 -0.2203 0.0335
5 -8 16 -0.1371 0.0655
5 -8 17 -0.0635 0.0788
5 -7 0 0.2788 0.7182
5 -7 1 0.4121 0.6713
5 -7 2 0.6936 0.5886
5 -7 3 1.0255 0.4789
5 -7 4 1.1952 0.3641
5 -7 5 1.0542 0.2677
5 -7 6 0.6314 0.1981
5 -7 7 0.0929 0.1434
5 -7 8 -0.3936 0.0838
5 -7 9 -0.7561 0.0111
5 -7 10 -1.0061 -0.0611
5 -7 11 -1.1584 -0.1070
5 -7 12 -1.1783 -0.1084
5 -7 13 -1.0070 -0.0692
5 -7 14 -0.6290 -0.0116
5 -7 15 -0.1153 0.0399
5 -7 16 0.3966 0.0721
5 -7 17 0.7637 0.0846
5 -6 0 0.2301 -0.6007
5 -6 1 0.2871 -0.5801
5 -6 2 0.4301 -0.5218
5 -6 3 0.5780 -0.4293
5 -6 4 0.6211 -0.3062
5 -6 5 0.5221 -0.1654
5 -6 6 0.3307 -0.0330
5 -6 7 0.1153 0.0617
5 -6 8 -0.1047 0.1029
5 -6 9 -0.3584 0.0998
5 -6 10 -0.6643 0.0795
5 -6 11 -0.9733 0.0663
5 -6 12 -1.1697 0.0655
5 -6 13 -1.1325 0.0636
5 -6 14 -0.8123 0.0457
5 -6 15 -0.2750 0.0108
5 -6 16 0.3146 -0.0260
5 -6 17 0.7618 -0.0466
5 -5 0 -0.2957 -0.6826
5 -5 1 -0.4288 -0.6304
5 -5 2 -0.4925 -0.5597
5 -5 3 -0.4614 -0.4701
5 -5 4 -0.3139 -0.3653
5 -5 5 -0.0443 -0.2573
5 -5 6 0.3014 -0.1634
5 -5 7 0.6140 -0.0943
5 -5 8 0.7600 -0.0457
5 -5 9 0.6486 -0.0021
5 -5 10 0.2843 0.0475
5 -5 11 -0.2253 0.0964
5 -5 12 -0.7074 0.1214
5 -5 13 -0.9917 0.1020
5 -5 14 -0.9839 0.0390
5 -5 15 -0.7114 -0.0412
5 -5 16 -0.3110 -0.1041
5 -5 17 0.0410 -0.1281
5 -4 0 -0.8333 0.7488
5 -4 1 -1.0559 0.7127
5 -4 2 -1.1953 0.6243
5 -4 3 -1.1439 0.5017
5 -4 4 -0.8372 0.3617
5 -4 5 -0.3166 0.2173
5 -4 6 0.2691 0.0810
5 -4 7 0.7308 -0.0306
5 -4 8 0.9248 -0.0986
5 -4 9 0.8034 -0.1127
5 -4 10 0.4185 -0.0824
5 -4 11 -0.1036 -0.0371
5 -4 12 -0.6021 -0.0097
5 -4 13 -0.9359 -0.0157
5 -4 14 -1.0378 -0.0443
5 -4 15 -0.9388 -0.0701
5 -4 16 -0.7377 -0.0748
5 -3 0 -0.9580 0.7155
5 -3 1 -1.0657 0.6340
5 -3 2 -1.1170 0.5347
5 -3 3 -1.0106 0.4299
5 -3 4 -0.7107 0.3255
5 -3 5 -0.2907 0.2231
5 -3 6 0.1063 0.1255
5 -3 7 0.3475 0.0412
5 -3 8 0.3688 -0.0188
5 -3 9 0.1897 -0.0496
5 -3 10 -0.0991 -0.0586
5 -3 11 -0.3699 -0.0607
5 -3 12 -0.5121 -0.0658
5 -3 13 -0.4924 -0.0695
5 -3 14 -0.3725 -0.0583
5 -3 15 -0.2582 -0.0253
5 -3 16 -0.2131 0.0182
5 -2 0 -0.7157 -0.8600
5 -2 1 -0.6635 -0.8408
5 -2 2 -0.6473 -0.7454
5 -2 3 -0.5720 -0.5909
5 -2 4 -0.3840 -0.4083
5 -2 5 -0.1157 -0.2331
5 -2 6 0.1307 -0.0921
5 -2 7 0.2375 0.0041
5 -2 8 0.1433 0.0591
5 -2 9 -0.0947 0.0814
5 -2 10 -0.2990 0.0781
5 -2 11 -0.2684 0.0564
5 -2 12 0.0706 0.0288
5 -2 13 0.5804 0.0125
5 -2 14 0.9925 0.0189
5 -2 15 1.1059 0.0436
5 -2 16 0.9340 0.0668
5 -1 0 -0.2002 -0.7971
5 -1 1 -0.1953 -0.7090
5 -1 2 -0.3091 -0.5672
5 -1 3 -0.3459 -0.3986
5 -1 4 -0.1620 -0.2375
5 -1 5 0.2214 -0.1118
5 -1 6 0.5995 -0.0311
5 -1 7 0.7033 0.0137
5 -1 8 0.4126 0.0392
5 -1 9 -0.0951 0.0560
5 -1 10 -0.4172 0.0648
5 -1 11 -0.2153 0.0633
5 -1 12 0.4981 0.0549
5 -1 13 1.3372 0.0479
5 -1 14 1.8306 0.0476
5 -1 15 1.7789 0.0503
5 0 0 0.5844 0.8055
5 0 1 0.3186 0.8102
5 0 2 -0.0225 0.7656
5 0 3 -0.0948 0.6635
5 0 4 0.2702 0.5057
5 0 5 0.8965 0.3137
5 0 6 1.3240 0.1274
5 0 7 1.1275 -0.0119
5 0 8 0.2868 -0.0833
5 0 9 -0.7153 -0.0951
5 0 10 -1.2120 -0.0749
5 0 11 -0.8669 -0.0487
5 0 12 0.0522 -0.0283
5 0 13 0.8950 -0.0132
5 0 14 1.1572 -0.0007
5 0 15 0.8467 0.0092
5 1 0 1.1926 0.7160
5 1 1 0.7542 0.6612
5 1 2 0.4356 0.5572
5 1 3 0.5853 0.4042
5 1 4 1.2014 0.2205
5 1 5 1.8390 0.0448
5 1 6 1.8757 -0.0795
5 1 7 1.0069 -0.1295
5 1 8 -0.4315 -0.1162
5 1 9 -1.6437 -0.0753
5 1 10 -1.9700 -0.0416
5 1 11 -1.4048 -0.0292
5 1 12 -0.5713 -0.0318
5 1 13 -0.1706 -0.0371
5 1 14 -0.4060 -0.0395
5 2 0 1.0149 -0.8043
5 2 1 0.8312 -0.7786
5 2 2 0.9569 -0.7181
5 2 3 1.5103 -0.6334
5 2 4 2.2087 -0.5228
5 2 5 2.4772 -0.3792
5 2 6 1.8794 -0.2082
5 2 7 0.5449 -0.0389
5 2 8 -0.8309 0.0870
5 2 9 -1.4983 0.1408
5 2 10 -1.2647 0.1265
5 2 11 -0.6462 0.0748
5 2 12 -0.3958 0.0187
5 2 13 -0.8315 -0.0277
5 2 14 -1.5846 -0.0679
5 3 0 0.3915 -0.6384
5 3 1 0.7895 -0.5741
5 3 2 1.4456 -0.4756
5 3 3 2.1619 -0.3459
5 3 4 2.5198 -0.1875
5 3 5 2.1605 -0.0165
5 3 6 1.1524 0.1312
5 3 7 0.0689 0.2131
5 3 8 -0.4075 0.2088
5 3 9 -0.0690 0.1376
5 3 10 0.5885 0.0485
5 3 11 0.7655 -0.0139
5 3 12 0.0674 -0.0399
5 3 13 -1.1261 -0.0538
5 4 0 0.4050 0.7800
5 4 1 1.2339 0.7341
5 4 2 1.9776 0.6567
5 4 3 2.2799 0.5723
5 4 4 1.8890 0.4915
5 4 5 0.9299 0.4018
5 4 6 -0.0299 0.2794
5 4 7 -0.3194 0.1178
5 4 8 0.2807 -0.0528
5 4 9 1.2623 -0.1759
5 4 10 1.7290 -0.2067
5 4 11 1.1305 -0.1486
5 4 12 -0.2460 -0.0546
5 5 0 1.2068 0.5453
5 5 1 1.9955 0.4398
5 5 2 2.3109 0.3260
5 5 3 1.8869 0.2252
5 5 4 0.8227 0.1332
5 5 5 -0.3316 0.0298
5 5 6 -0.8542 -0.0943
5 5 7 -0.3917 -0.2150
5 5 8 0.6831 -0.2806
5 5 9 1.4829 -0.2473
5 5 10 1.2976 -0.1182
5 5 11 0.1905 0.0483
5 6 0 1.6181 -0.7879
5 6 1 2.0235 -0.7786
5 6 2 1.8456 -0.6968
5 6 3 1.0365 -0.5649
5 6 4 -0.0427 -0.4252
5 6 5 -0.7637 -0.3131
5 6 6 -0.6740 -0.2323
5 6 7 0.0931 -0.1530
5 6 8 0.8561 -0.0393
5 6 9 0.9194 0.1149
5 6 10 0.1695 0.2703
5 6 11 -0.8160 0.3639
5 7 0 0.8438 -0.5984
5 7 1 0.7943 -0.4883
5 7 2 0.4139 -0.3271
5 7 3 -0.1605 -0.1621
5 7 4 -0.5565 -0.0333
5 7 5 -0.4342 0.0469
5 7 6 0.1700 0.0979
5 7 8 0.8322 0.2230
5 7 9 0.1913 0.2958
5 7 10 -0.6953 0.3293
5 8 0 -0.3760 0.5581
5 8 1 -0.8560 0.6076
5 8 2 -1.2557 0.6056
5 8 3 -1.3377 0.5354
5 8 4 -0.9082 0.4092
5 8 5 -0.0652 0.2632
5 8 6 0.7354 0.1392
5 8 7 0.9562 0.0643
5 8 8 0.4196 0.0385
5 9 0 -0.8111 0.4708
5 9 1 -1.6475 0.4292
5 9 2 -2.1123 0.3152
5 9 3 -1.9127 0.1560
5 9 4 -1.0622 -0.0035
5 9 5 0.0028 -0.1222
5 9 6 0.6531 -0.1799
5 9 7 0.5220 -0.1781
5 10 0 -0.1804 -0.3716
5 10 1 -1.1526 -0.4042
5 10 2 -1.7096 -0.4348
5 10 3 -1.5264 -0.4292
5 10 4 -0.7510 -0.3670
5 10 5 0.0583 -0.2562
5 10 6 0.3560 -0.1246
5 11 0 0.8603 -0.2772
5 11 1 -0.0045 -0.2749
5 11 2 -0.5652 -0.2300
5 11 3 -0.5183 -0.1275
5 11 4 -0.0744 0.0131
5 12 0 1.5558 0.3001
5 12 1 0.8200 0.2794
5 12 2 0.3229 0.2810
5 12 3 0.2596 0.3069
5 13 0 1.5337 0.1429
5 13 1 0.8173 0.0906
6 -15 2 1.0063 -0.2152
6 -15 3 0.2643 0.0153
6 -15 4 -0.5194 0.1542
6 -15 5 -0.7558 0.1836
6 -15 6 -0.1164 0.1435
6 -15 7 1.2001 0.0910
6 -15 8 2.5435 0.0665
6 -15 9 3.2066 0.0835
6 -15 10 2.8698 0.1351
6 -15 11 1.7867 0.2010
6 -14 0 0.7824 -0.5614
6 -14 1 1.3414 -0.4183
6 -14 2 1.2175 -0.2648
6 -14 3 0.5013 -0.1721
6 -14 4 -0.2374 -0.1504
6 -14 5 -0.3245 -0.1612
6 -14 6 0.5114 -0.1596
6 -14 7 1.8958 -0.1267
6 -14 8 3.0368 -0.0691
6 -14 9 3.2710 -0.0001
6 -14 10 2.5173 0.0723
6 -14 11 1.3025 0.1401
6 -14 12 0.3596 0.1857
6 -14 13 0.1255 0.1852
6 -13 0 0.2732 0.1714
6 -13 1 0.7429 0.2249
6 -13 2 0.5038 0.2034
6 -13 3 -0.2069 0.1074
6 -13 4 -0.7172 -0.0121
6 -13 5 -0.4424 -0.1012
6 -13 6 0.6274 -0.1421
6 -13 7 1.8805 -0.1525
6 -13 8 2.5325 -0.1551
6 -13 9 2.2125 -0.1516
6 -13 10 1.2178 -0.1278
6 -13 11 0.2501 -0.0781
6 -13 12 -0.1271 -0.0218
6 -13 13 0.1368 0.0081
6 -13 14 0.6370 -0.0074
6 -12 0 -0.1814 0.4723
6 -12 1 -0.1781 0.4603
6 -12 2 -0.7036 0.3860
6 -12 3 -1.3144 0.2851
6 -12 4 -1.3894 0.2066
6 -12 5 -0.6603 0.1671
6 -12 6 0.5303 0.1419
6 -12 7 1.4764 0.0962
6 -12 8 1.6575 0.0224
6 -12 9 1.1223 -0.0524
6 -12 10 0.3943 -0.0943
6 -12 11 0.0057 -0.0950
6 -12 12 0.0773 -0.0791
6 -12 13 0.2926 -0.0789
6 -12 14 0.2426 -0.1036
6 -12 15 -0.1943 -0.1306
6 -11 0 -0.3963 -0.2363
6 -11 1 -0.8522 -0.2225
6 -11 2 -1.4530 -0.2090
6 -11 3 -1.7117 -0.1646
6 -11 4 -1.2979 -0.0758
6 -11 5 -0.3469 0.0320
6 -11 6 0.6266 0.1124
6 -11 7 1.1410 0.1377
6 -11 8 1.1213 0.1195
6 -11 9 0.8971 0.0930
6 -11 10 0.8435 0.0822
6 -11 11 1.0077 0.0789
6 -11 12 1.0715 0.0560
6 -11 13 0.6769 -0.0005
6 -11 14 -0.1964 -0.0710
6 -11 15 -1.1549 -0.1138
6 -10 0 -0.4771 -0.4753
6 -10 1 -0.9561 -0.4505
6 -10 2 -1.2101 -0.4211
6 -10 3 -0.9964 -0.3608
6 -10 4 -0.3968 -0.2700
6 -10 5 0.2269 -0.1767
6 -10 6 0.5453 -0.1089
6 -10 7 0.5554 -0.0690
6 -10 8 0.5668 -0.0351
6 -10 9 0.8745 0.0131
6 -10 10 1.4231 0.0704
6 -10 11 1.7944 0.1086
6 -10 12 1.5589 0.1029
6 -10 13 0.6872 0.0586
6 -10 14 -0.3587 0.0119
6 -10 15 -0.9535 0.0031
6 -10 16 -0.7870 0.0446
6 -9 0 -0.4312 0.4026
6 -9 1 -0.4960 0.3540
6 -9 2 -0.2231 0.2801
6 -9 3 0.2419 0.2083
6 -9 4 0.5372 0.1405
6 -9 5 0.3890 0.0659
6 -9 6 -0.1104 -0.0152
6 -9 7 -0.5314 -0.0829
6 -9 8 -0.4589 -0.1131
6 -9 9 0.1265 -0.1005
6 -9 10 0.7938 -0.0648
6 -9 11 1.0144 -0.0349
6 -9 12 0.6331 -0.0228
6 -9 13 0.0392 -0.0147
6 -9 14 -0.1322 0.0157
6 -9 15 0.4680 0.0799
6 -9 16 1.5857 0.1596
6 -8 0 -0.2143 0.5794
6 -8 1 0.1715 0.4952
6 -8 2 0.7597 0.4214
6 -8 3 1.1467 0.3630
6 -8 4 0.9586 0.3035
6 -8 5 0.1851 0.2280
6 -8 6 -0.7558 0.1412
6 -8 7 -1.3192 0.0628
6 -8 8 -1.2634 0.0088
6 -8 9 -0.8332 -0.0226
6 -8 10 -0.5172 -0.0451
6 -8 11 -0.5784 -0.0679
6 -8 12 -0.7735 -0.0835
6 -8 13 -0.5301 -0.0741
6 -8 14 0.5457 -0.0300
6 -8 15 2.2549 0.0366
6 -8 16 3.8455 0.0958
6 -7 0 0.0202 -0.5267
6 -7 1 0.5512 -0.5186
6 -7 2 1.1317 -0.4395
6 -7 3 1.3521 -0.3215
6 -7 4 0.9870 -0.2040
6 -7 5 0.1972 -0.1093
6 -7 6 -0.5837 -0.0371
6 -7 7 -0.9968 0.0211
6 -7 8 -1.0358 0.0662
6 -7 9 -1.0001 0.0891
6 -7 10 -1.1567 0.0820
6 -7 11 -1.4134 0.0507
6 -7 12 -1.3182 0.0130
6 -7 13 -0.4219 -0.0147
6 -7 14 1.2805 -0.0294
6 -7 15 3.2086 -0.0413
6 -7 16 4.5031 -0.0613
6 -6 0 0.1939 -0.6992
6 -6 1 0.5790 -0.6139
6 -6 2 0.9897 -0.4976
6 -6 3 1.1555 -0.3859
6 -6 4 0.9643 -0.2975
6 -6 5 0.5434 -0.2271
6 -6 6 0.1318 -0.1581
6 -6 7 -0.1379 -0.0828
6 -6 8 -0.3413 -0.0100
6 -6 9 -0.6467 0.0441
6 -6 10 -1.0792 0.0705
6 -6 11 -1.3921 0.0733
6 -6 12 -1.1936 0.0619
6 -6 13 -0.2627 0.0401
6 -6 14 1.1955 0.0046
6 -6 15 2.5865 -0.0468
6 -6 16 3.2675 -0.1036
6 -5 0 0.4346 0.5690
6 -5 1 0.5818 0.5875
6 -5 2 0.8037 0.5437
6 -5 3 0.9565 0.4376
6 -5 4 0.9371 0.2959
6 -5 5 0.7481 0.1582
6 -5 6 0.4694 0.0542
6 -5 7 0.1673 -0.0089
6 -5 8 -0.1644 -0.0421
6 -5 9 -0.5671 -0.0585
6 -5 10 -1.0085 -0.0621
6 -5 11 -1.3152 -0.0506
6 -5 12 -1.2464 -0.0256
6 -5 13 -0.6863 0.0026
6 -5 14 0.1989 0.0203
6 -5 15 0.9994 0.0215
6 -5 16 1.3113 0.0132
6 -4 0 0.5018 0.7288
6 -4 1 0.4121 0.6708
6 -4 2 0.4588 0.5647
6 -4 3 0.5668 0.4308
6 -4 4 0.5996 0.2997
6 -4 5 0.4829 0.1942
6 -4 6 0.2617 0.1180
6 -4 7 0.0349 0.0591
6 -4 8 -0.1609 0.0047
6 -4 9 -0.3845 -0.0463
6 -4 10 -0.6903 -0.0827
6 -4 11 -1.0016 -0.0920
6 -4 12 -1.1158 -0.0706
6 -4 13 -0.8737 -0.0262
6 -4 14 -0.3449 0.0282
6 -4 15 0.1695 0.0812
6 -4 16 0.3539 0.1246
6 -3 0 -0.2009 -0.6164
6 -3 1 -0.5469 -0.6189
6 -3 2 -0.6192 -0.5800
6 -3 3 -0.4598 -0.4955
6 -3 4 -0.2327 -0.3704
6 -3 5 -0.0452 -0.2254
6 -3 6 0.1254 -0.0910
6 -3 7 0.3334 0.0056
6 -3 8 0.5276 0.0528
6 -3 9 0.5610 0.0575
6 -3 10 0.3580 0.0378
6 -3 11 0.0563 0.0134
6 -3 12 -0.0626 -0.0009
6 -3 13 0.1749 0.0031
6 -3 14 0.6433 0.0265
6 -3 15 0.9905 0.0625
6 -2 0 -1.4766 -0.6919
6 -2 1 -2.0449 -0.6370
6 -2 2 -2.1158 -0.5504
6 -2 3 -1.7377 -0.4364
6 -2 4 -1.1125 -0.3065
6 -2 5 -0.4054 -0.1781
6 -2 6 0.3011 -0.0682
6 -2 7 0.9143 0.0129
6 -2 8 1.2805 0.0622
6 -2 9 1.2947 0.0818
6 -2 10 1.0638 0.0755
6 -2 11 0.9033 0.0508
6 -2 12 1.1003 0.0198
6 -2 13 1.6395 -0.0028
6 -2 14 2.1668 -0.0079
6 -2 15 2.2601 0.0015
6 -1 0 -2.0845 0.7381
6 -1 1 -2.6866 0.7158
6 -1 2 -2.6581 0.6356
6 -1 3 -2.0992 0.5142
6 -1 4 -1.2514 0.3731
6 -1 5 -0.3536 0.2346
6 -1 6 0.3791 0.1185
6 -1 7 0.7475 0.0377
6 -1 8 0.6591 -0.0066
6 -1 9 0.2700 -0.0252
6 -1 10 -0.0184 -0.0336
6 -1 11 0.1911 -0.0413
6 -1 12 0.9591 -0.0465
6 -1 13 1.9011 -0.0407
6 -1 14 2.4443 -0.0203
6 -1 15 2.2544 0.0065
6 0 0 -1.3389 0.7722
6 0 1 -1.7270 0.6812
6 0 2 -1.6183 0.5423
6 0 3 -1.1368 0.3811
6 0 4 -0.4994 0.2228
6 0 5 0.0263 0.0883
6 0 6 0.1547 -0.0081
6 0 7 -0.2825 -0.0616
6 0 8 -1.1420 -0.0785
6 0 9 -1.9321 -0.0736
6 0 10 -2.0786 -0.0619
6 0 11 -1.3507 -0.0496
6 0 12 -0.0861 -0.0324
6 0 13 1.0159 -0.0032
6 0 14 1.3911 0.0378
6 1 0 -0.0911 -0.6610
6 1 1 -0.2096 -0.6706
6 1 2 -0.1539 -0.6287
6 1 3 0.0586 -0.5386
6 1 4 0.3203 -0.4173
6 1 5 0.3691 -0.2873
6 1 6 -0.0968 -0.1674
6 1 7 -1.1297 -0.0690
6 1 8 -2.3367 0.0026
6 1 9 -3.0467 0.0450
6 1 10 -2.7858 0.0606
6 1 11 -1.6748 0.0582
6 1 12 -0.3751 0.0525
6 1 13 0.3946 0.0567
6 1 14 0.3655 0.0735
6 2 0 0.5397 -0.6673
6 2 1 0.4394 -0.5937
6 2 2 0.2770 -0.4635
6 2 3 0.2474 -0.3025
6 2 4 0.3371 -0.1462
6 2 5 0.2525 -0.0231
6 2 6 -0.3075 0.0555
6 2 7 -1.2719 0.0944
6 2 8 -2.1236 0.1046
6 2 9 -2.2722 0.0947
6 2 10 -1.5638 0.0708
6 2 11 -0.4476 0.0412
6 2 12 0.3713 0.0177
6 2 13 0.4801 0.0110
6 3 0 0.5128 0.6663
6 3 1 0.1218 0.6753
6 3 2 -0.3069 0.6481
6 3 3 -0.4463 0.5776
6 3 4 -0.3518 0.4643
6 3 5 -0.3801 0.3233
6 3 6 -0.7661 0.1813
6 3 7 -1.3056 0.0642
6 3 8 -1.4974 -0.0161
6 3 9 -1.0247 -0.0633
6 3 10 -0.0941 -0.0876
6 3 11 0.7091 -0.0945
6 3 12 0.9122 -0.0821
6 4 0 0.3221 0.5920
6 4 1 -0.3149 0.5238
6 4 2 -0.7960 0.4054
6 4 3 -0.9066 0.2550
6 4 4 -0.8599 0.0998
6 4 5 -0.9934 -0.0302
6 4 6 -1.3415 -0.1127
6 4 7 -1.5546 -0.1436
6 4 8 -1.2528 -0.1377
6 4 9 -0.4451 -0.1165
6 4 10 0.4265 -0.0942
6 4 11 0.8613 -0.0703
6 4 12 0.7189 -0.0374
6 5 0 0.0168 -0.6478
6 5 1 -0.4307 -0.6619
6 5 2 -0.5848 -0.6419
6 5 3 -0.5286 -0.5798
6 5 4 -0.5924 -0.4741
6 5 5 -0.9418 -0.3344
6 5 6 -1.3483 -0.1824
6 5 7 -1.3943 -0.0483
6 5 8 -0.8964 0.0415
6 5 9 -0.1058 0.0781
6 5 10 0.5092 0.0745
6 5 11 0.6676 0.0563
6 6 0 -0.5326 -0.5502
6 6 1 -0.4550 -0.4911
6 6 2 -0.1084 -0.3751
6 6 3 0.1781 -0.2209
6 6 4 0.1092 -0.0561
6 6 5 -0.2626 0.0881
6 6 6 -0.5766 0.1839
6 6 7 -0.5098 0.2141
6 6 8 -0.0704 0.1807
6 6 9 0.4373 0.1070
6 6 10 0.7059 0.0279
6 7 0 -1.0582 0.5302
6 7 1 -0.6203 0.5583
6 7 2 0.0025 0.5688
6 7 3 0.4431 0.5428
6 7 4 0.5221 0.4714
6 7 5 0.3660 0.3592
6 7 6 0.2401 0.2201
6 7 7 0.2940 0.0728
6 7 8 0.4713 -0.0609
6 7 9 0.6189 -0.1575
6 8 0 -1.1799 0.4257
6 8 1 -0.7732 0.4007
6 8 2 -0.1843 0.3193
6 8 3 0.3113 0.1879
6 8 4 0.5644 0.0370
6 8 5 0.5770 -0.0948
6 8 6 0.4310 -0.1815
6 8 7 0.2299 -0.2185
6 8 8 0.0798 -0.2151
6 9 0 -0.8760 -0.4382
6 9 1 -0.5798 -0.4552
6 9 2 -0.0364 -0.4862
6 9 3 0.5193 -0.5017
6 9 4 0.8282 -0.4629
6 9 5 0.7191 -0.3519
6 9 6 0.2305 -0.1896
6 10 0 -0.3750 -0.2842
6 10 1 0.0166 -0.2962
6 10 2 0.6728 -0.2891
6 10 3 1.2976 -0.2285
6 10 4 1.4993 -0.0977
6 10 5 1.0633 0.0780
6 11 0 0.0916 0.4159
6 11 1 0.5672 0.3743
6 11 2 1.2632 0.3403
6 11 3 1.8305 0.3359
6 12 0 0.3283 0.2357
6 12 1 0.5513 0.2088
6 12 2 0.9902 0.1934
7 -15 5 0.1095 -0.1872
7 -15 6 0.0058 -0.1430
7 -15 7 0.2533 -0.0472
7 -15 8 0.6906 0.0428
7 -14 1 -0.2083 0.3216
7 -14 2 0.3065 0.1767
7 -14 3 0.2782 0.0076
7 -14 4 -0.1371 -0.1070
7 -14 5 -0.5284 -0.1345
7 -14 6 -0.5434 -0.0996
7 -14 7 -0.1540 -0.0548
7 -14 8 0.3243 -0.0392
7 -14 9 0.4703 -0.0574
7 -14 10 0.0721 -0.0872
7 -14 11 -0.7153 -0.1022
7 -13 0 -0.1223 0.4385
7 -13 1 0.3534 0.3350
7 -13 2 0.3566 0.2081
7 -13 3 -0.1086 0.1263
7 -13 4 -0.7008 0.1135
7 -13 5 -0.9937 0.1391
7 -13 6 -0.7903 0.1493
7 -13 7 -0.2669 0.1115
7 -13 8 0.1550 0.0340
7 -13 9 0.1094 -0.0467
7 -13 10 -0.4639 -0.0960
7 -13 11 -1.2910 -0.0994
7 -13 12 -1.9575 -0.0622
7 -13 13 -2.1692 0.0019
7 -12 0 1.5250 -0.1830
7 -12 1 1.3915 -0.2348
7 -12 2 0.7971 -0.2184
7 -12 3 0.0301 -0.1248
7 -12 4 -0.5138 0.0028
7 -12 5 -0.5866 0.1017
7 -12 6 -0.2390 0.1350
7 -12 7 0.2317 0.1118
7 -12 8 0.4844 0.0696
7 -12 9 0.3408 0.0404
7 -12 10 -0.1324 0.0324
7 -12 11 -0.6959 0.0374
7 -12 12 -1.0917 0.0488
7 -12 13 -1.1788 0.0684
7 -12 14 -0.9843 0.0970
7 -11 0 2.7572 -0.4562
7 -11 1 2.1297 -0.4355
7 -11 2 1.2799 -0.3503
7 -11 3 0.5682 -0.2380
7 -11 4 0.1999 -0.1509
7 -11 5 0.1561 -0.1134
7 -11 6 0.2773 -0.1069
7 -11 7 0.4026 -0.0928
7 -11 8 0.4521 -0.0504
7 -11 9 0.4222 0.0065
7 -11 10 0.3471 0.0480
7 -11 11 0.2808 0.0603
7 -11 12 0.2969 0.0584
7 -11 13 0.4596 0.0684
7 -11 14 0.7566 0.0989
7 -10 0 2.7192 0.2145
7 -10 1 2.0444 0.2356
7 -10 2 1.4188 0.2406
7 -10 3 0.9657 0.1938
7 -10 4 0.5944 0.0918
7 -10 5 0.1873 -0.0249
7 -10 6 -0.2293 -0.1002
7 -10 7 -0.4971 -0.1080
7 -10 8 -0.4902 -0.0718
7 -10 9 -0.2446 -0.0415
7 -10 10 0.0886 -0.0474
7 -10 11 0.4175 -0.0743
7 -10 12 0.8140 -0.0788
7 -10 13 1.4156 -0.0313
7 -10 14 2.2046 0.0556
7 -10 15 2.8940 0.1369
7 -9 0 1.6281 0.4733
7 -9 1 1.3880 0.4747
7 -9 2 1.2410 0.4266
7 -9 3 0.9684 0.3205
7 -9 4 0.3709 0.1919
7 -9 5 -0.4638 0.0970
7 -9 6 -1.1787 0.0670
7 -9 7 -1.4430 0.0815
7 -9 8 -1.2382 0.0858
7 -9 9 -0.8452 0.0392
7 -9 10 -0.5373 -0.0495
7 -9 11 -0.2799 -0.1291
7 -9 12 0.2492 -0.1486
7 -9 13 1.3086 -0.0983
7 -9 14 2.7313 -0.0132
7 -9 15 3.9137 0.0570
7 -8 0 0.3854 -0.3209
7 -8 1 0.7323 -0.2891
7 -8 2 0.9465 -0.2677
7 -8 3 0.6811 -0.2488
7 -8 4 -0.0581 -0.2027
7 -8 5 -0.8568 -0.1106
7 -8 6 -1.2339 0.0096
7 -8 7 -1.0700 0.1093
7 -8 8 -0.7089 0.1450
7 -8 9 -0.6126 0.1111
7 -8 10 -0.8779 0.0428
7 -8 11 -1.0796 -0.0140
7 -8 12 -0.6187 -0.0376
7 -8 13 0.7092 -0.0393
7 -8 14 2.4332 -0.0443
7 -8 15 3.6843 -0.0636
7 -7 0 -0.1552 -0.5117
7 -7 1 0.4688 -0.4644
7 -7 2 0.6805 -0.4151
7 -7 3 0.3237 -0.3547
7 -7 4 -0.2734 -0.2739
7 -7 5 -0.5809 -0.1784
7 -7 6 -0.3614 -0.0885
7 -7 7 0.0854 -0.0236
7 -7 8 0.1834 0.0139
7 -7 9 -0.3694 0.0380
7 -7 10 -1.2588 0.0620
7 -7 11 -1.7533 0.0821
7 -7 12 -1.2980 0.0793
7 -7 13 0.0031 0.0394
7 -7 14 1.4319 -0.0281
7 -7 15 2.1921 -0.0920
7 -6 0 0.2515 0.4579
7 -6 1 0.6558 0.4480
7 -6 2 0.5654 0.4076
7 -6 3 0.1312 0.3382
7 -6 4 -0.1916 0.2420
7 -6 5 -0.0808 0.1278
7 -6 6 0.3250 0.0161
7 -6 7 0.5284 -0.0648
7 -6 8 0.1269 -0.0916
7 -6 9 -0.7902 -0.0636
7 -6 10 -1.6684 -0.0074
7 -6 11 -1.9272 0.0377
7 -6 12 -1.4321 0.0461
7 -6 13 -0.5909 0.0239
7 -6 14 -0.0018 0.0024
7 -6 15 0.0292 0.0104
7 -5 0 0.9141 0.5878
7 -5 1 0.8667 0.5513
7 -5 2 0.5104 0.4976
7 -5 3 0.1349 0.4111
7 -5 4 0.0348 0.2892
7 -5 5 0.2236 0.1514
7 -5 6 0.4258 0.0319
7 -5 7 0.3484 -0.0401
7 -5 8 -0.0337 -0.0588
7 -5 9 -0.4545 -0.0451
7 -5 10 -0.6166 -0.0303
7 -5 11 -0.4844 -0.0319
7 -5 12 -0.3266 -0.0396
7 -5 13 -0.4618 -0.0243
7 -5 14 -0.9387 0.0349
7 -5 15 -1.4509 0.1282
7 -4 0 0.7987 -0.5611
7 -4 1 0.4907 -0.5224
7 -4 2 0.1768 -0.4487
7 -4 3 0.0363 -0.3659
7 -4 4 0.1084 -0.2837
7 -4 5 0.2933 -0.1986
7 -4 6 0.5017 -0.1083
7 -4 7 0.7730 -0.0236
7 -4 8 1.2143 0.0341
7 -4 9 1.8097 0.0473
7 -4 10 2.3036 0.0189
7 -4 11 2.3162 -0.0240
7 -4 12 1.6355 -0.0441
7 -4 13 0.4483 -0.0178
7 -4 14 -0.7103 0.0479
7 -4 15 -1.2854 0.1192
7 -3 0 -0.1252 -0.6695
7 -3 1 -0.3549 -0.5929
7 -3 2 -0.4135 -0.4955
7 -3 3 -0.3286 -0.3840
7 -3 4 -0.1720 -0.2595
7 -3 5 0.0839 -0.1299
7 -3 6 0.5973 -0.0156
7 -3 7 1.4960 0.0588
7 -3 8 2.6570 0.0804
7 -3 9 3.6540 0.0584
7 -3 10 3.9776 0.0200
7 -3 11 3.3860 -0.0066
7 -3 12 2.1134 -0.0090
7 -3 13 0.7569 0.0024
7 -3 14 -0.0886 0.0052
7 -3 15 -0.1912 -0.0168
7 -2 0 -0.7518 0.5832
7 -2 1 -0.7334 0.5636
7 -2 2 -0.6183 0.5055
7 -2 3 -0.5508 0.4306
7 -2 4 -0.5389 0.3522
7 -2 5 -0.4048 0.2703
7 -2 6 0.0396 0.1800
7 -2 7 0.7494 0.0859
7 -2 8 1.3915 0.0056
7 -2 9 1.5665 -0.0401
7 -2 10 1.1296 -0.0438
7 -2 11 0.3314 -0.0204
7 -2 12 -0.3475 -0.0008
7 -2 13 -0.5333 -0.0131
7 -2 14 -0.2016 -0.0635
7 -1 0 -0.4431 0.6561
7 -1 1 -0.1675 0.5706
7 -1 2 -0.0057 0.4659
7 -1 3 -0.0878 0.3550
7 -1 4 -0.3505 0.2387
7 -1 5 -0.6607 0.1182
7 -1 6 -1.0189 0.0068
7 -1 7 -1.5894 -0.0713
7 -1 8 -2.4883 -0.0967
7 -1 9 -3.5386 -0.0712
7 -1 10 -4.2711 -0.0215
7 -1 11 -4.2285 0.0155
7 -1 12 -3.3227 0.0142
7 -1 13 -1.9344 -0.0253
7 -1 14 -0.6665 -0.0788
7 0 0 0.1374 -0.6413
7 0 1 0.6788 -0.6323
7 0 2 0.9933 -0.5722
7 0 3 1.0097 -0.4864
7 0 4 0.7226 -0.3984
7 0 5 0.0297 -0.3142
7 0 6 -1.2480 -0.2245
7 0 7 -3.1019 -0.1226
7 0 8 -5.0846 -0.0195
7 0 9 -6.4064 0.0585
7 0 10 -6.4103 0.0885
7 0 11 -5.0667 0.0696
7 0 12 -3.0464 0.0251
7 0 13 -1.2800 -0.0122
7 1 0 0.2577 -0.6665
7 1 1 1.0283 -0.5713
7 1 2 1.6576 -0.4468
7 1 3 2.0927 -0.3234
7 1 4 2.1437 -0.2107
7 1 5 1.4836 -0.1022
7 1 6 -0.0393 0.0040
7 1 7 -2.0462 0.0905
7 1 8 -3.6560 0.1298
7 1 9 -4.0172 0.1087
7 1 10 -2.9531 0.0473
7 1 11 -1.1476 -0.0089
7 1 12 0.3361 -0.0193
7 1 13 0.8192 0.0235
7 2 0 0.1422 0.6351
7 2 1 0.9216 0.6493
7 2 2 1.7315 0.6047
7 2 3 2.4758 0.5155
7 2 4 2.8079 0.4143
7 2 5 2.3798 0.3248
7 2 6 1.2781 0.2432
7 2 7 0.1681 0.1475
7 2 8 -0.1222 0.0282
7 2 9 0.7083 -0.0887
7 2 10 2.1023 -0.1510
7 2 11 3.0316 -0.1192
7 2 12 2.8095 -0.0022
7 3 0 0.2174 0.6456
7 3 1 0.7338 0.5594
7 3 2 1.3680 0.4226
7 3 3 1.9359 0.2794
7 3 4 2.0763 0.1632
7 3 5 1.6600 0.0754
7 3 6 1.0791 -0.0073
7 3 7 1.0199 -0.1001
7 3 8 1.8381 -0.1833
7 3 9 3.1166 -0.2080
7 3 10 3.8965 -0.1353
7 3 11 3.4498 0.0234
7 4 0 0.3477 -0.5654
7 4 1 0.5671 -0.6045
7 4 2 0.8378 -0.5975
7 4 3 0.8863 -0.5278
7 4 4 0.4999 -0.4123
7 4 5 -0.1086 -0.2933
7 4 6 -0.3466 -0.2061
7 4 7 0.2386 -0.1497
7 4 8 1.4342 -0.0875
7 4 9 2.3960 0.0184
7 4 10 2.3029 0.1673
7 4 11 1.0762 0.3068
7 5 0 0.3839 -0.5374
7 5 1 0.4767 -0.4943
7 5 2 0.4514 -0.3881
7 5 3 0.0341 -0.2420
7 5 4 -0.7251 -0.0998
7 5 5 -1.3293 0.0013
7 5 6 -1.2114 0.0560
7 5 7 -0.3019 0.0920
7 5 8 0.7840 0.1445
7 5 9 1.1958 0.2220
7 5 10 0.5689 0.2922
7 6 0 0.5979 0.5418
7 6 1 0.6006 0.5574
7 6 2 0.3368 0.5522
7 6 3 -0.2940 0.5070
7 6 4 -0.9674 0.4147
7 6 5 -1.1243 0.2918
7 6 6 -0.4829 0.1732
7 6 7 0.6185 0.0933
7 6 8 1.4251 0.0643
7 6 9 1.3744 0.0683
7 7 0 1.0919 0.4678
7 7 1 0.8149 0.4296
7 7 2 0.2821 0.3339
7 7 3 -0.2980 0.1975
7 7 4 -0.4722 0.0562
7 7 5 0.0800 -0.0537
7 7 6 1.1911 -0.1138
7 7 7 2.2461 -0.1278
7 7 8 2.6306 -0.1134
7 8 0 1.4553 -0.4662
7 8 1 0.7765 -0.4852
7 8 2 0.0846 -0.5054
7 8 3 -0.1637 -0.4865
7 8 4 0.3314 -0.4023
7 8 5 1.4254 -0.2668
7 8 6 2.5584 -0.1264
7 8 7 3.1273 -0.0263
7 9 0 1.3150 -0.3624
7 9 1 0.3572 -0.3707
7 9 2 -0.1864 -0.3328
7 9 3 0.1199 -0.2083
7 9 4 1.1550 -0.0152
7 9 5 2.3065 0.1708
7 10 0 0.7094 0.4138
7 10 1 -0.3329 0.3417
7 10 2 -0.4924 0.3231
7 10 3 0.3441 0.3831
7 10 4 1.5725 0.4647
7 11 0 -0.1560 0.2468
7 11 1 -1.1420 0.1379
7 11 2 -0.9286 0.1210
7 12 0 -1.0196 -0.5558
8 -14 3 -0.6349 0.0632
8 -14 4 0.1633 0.0601
8 -14 5 1.1142 0.0751
8 -14 6 1.5084 0.0769
8 -14 7 0.8849 0.0481
8 -14 8 -0.5170 0.0002
8 -14 9 -1.8156 -0.0376
8 -13 0 -0.5625 -0.1582
8 -13 1 -0.6195 -0.1560
8 -13 2 -0.6021 -0.1380
8 -13 3 -0.1888 -0.0956
8 -13 4 0.5482 -0.0306
8 -13 5 1.0935 0.0354
8 -13 6 0.8715 0.0740
8 -13 7 -0.2175 0.0730
8 -13 8 -1.5701 0.0475
8 -13 9 -2.2168 0.0264
8 -13 10 -1.5193 0.0275
8 -13 11 0.3096 0.0429
8 -12 0 -0.8040 -0.2789
8 -12 1 -0.7777 -0.2441
8 -12 2 -0.5533 -0.2256
8 -12 3 -0.0388 -0.2014
8 -12 4 0.5069 -0.1559
8 -12 5 0.6182 -0.0987
8 -12 6 0.0278 -0.0535
8 -12 7 -1.0040 -0.0326
8 -12 8 -1.7577 -0.0242
8 -12 9 -1.5421 -0.0049
8 -12 10 -0.2424 0.0345
8 -12 11 1.5196 0.0772
8 -12 12 2.7792 0.0930
8 -11 0 -1.2759 0.2703
8 -11 1 -1.2050 0.2432
8 -11 2 -0.8935 0.1655
8 -11 3 -0.4597 0.0892
8 -11 4 -0.1900 0.0437
8 -11 5 -0.3268 0.0198
8 -11 6 -0.8237 -0.0083
8 -11 7 -1.2994 -0.0491
8 -11 8 -1.2862 -0.0838
8 -11 9 -0.6090 -0.0848
8 -11 10 0.4190 -0.0454
8 -11 11 1.1794 0.0104
8 -11 12 1.1938 0.0462
8 -11 13 0.4815 0.0422
8 -10 0 -1.4842 0.4347
8 -10 1 -1.4154 0.3532
8 -10 2 -1.2021 0.2611
8 -10 3 -0.9987 0.2053
8 -10 4 -0.9268 0.1866
8 -10 5 -0.9663 0.1693
8 -10 6 -0.9486 0.1205
8 -10 7 -0.6953 0.0425
8 -10 8 -0.2149 -0.0314
8 -10 9 0.2212 -0.0672
8 -10 10 0.2309 -0.0597
8 -10 11 -0.3807 -0.0333
8 -10 12 -1.4127 -0.0187
8 -10 13 -2.3453 -0.0262
8 -10 14 -2.6710 -0.0399
8 -9 0 -1.1503 -0.2852
8 -9 1 -1.1099 -0.3183
8 -9 2 -1.0616 -0.2861
8 -9 3 -1.0298 -0.1892
8 -9 4 -0.9249 -0.0729
8 -9 5 -0.5992 0.0097
8 -9 6 0.0060 0.0361
8 -9 7 0.7235 0.0240
8 -9 8 1.1683 0.0086
8 -9 9 0.9432 0.0105
8 -9 10 -0.0674 0.0219
8 -9 11 -1.5368 0.0201
8 -9 12 -2.8260 -0.0076
8 -9 13 -3.3502 -0.0506
8 -9 14 -2.9343 -0.0831
8 -8 0 -0.4999 -0.5088
8 -8 1 -0.5103 -0.4727
8 -8 2 -0.5764 -0.3776
8 -8 3 -0.5962 -0.2604
8 -8 4 -0.3953 -0.1654
8 -8 5 0.1365 -0.1121
8 -8 6 0.8951 -0.0861
8 -8 7 1.5298 -0.0589
8 -8 8 1.6075 -0.0149
8 -8 9 0.9025 0.0355
8 -8 10 -0.3910 0.0676
8 -8 11 -1.7076 0.0641
8 -8 12 -2.4280 0.0294
8 -8 13 -2.2585 -0.0150
8 -8 14 -1.4025 -0.0468
8 -7 0 0.0933 0.3263
8 -7 1 0.0057 0.3408
8 -7 2 -0.1397 0.3313
8 -7 3 -0.2466 0.2744
8 -7 4 -0.1934 0.1759
8 -7 5 0.0706 0.0709
8 -7 6 0.4389 -0.0014
8 -7 7 0.6628 -0.0243
8 -7 8 0.4991 -0.0111
8 -7 9 -0.0949 0.0102
8 -7 10 -0.8737 0.0193
8 -7 11 -1.4186 0.0156
8 -7 12 -1.4014 0.0117
8 -7 13 -0.8110 0.0181
8 -7 14 0.0287 0.0328
8 -6 0 0.2633 0.5524
8 -6 1 0.1418 0.5206
8 -6 2 -0.0373 0.4366
8 -6 3 -0.2715 0.3108
8 -6 4 -0.4964 0.1821
8 -6 5 -0.6097 0.0897
8 -6 6 -0.5518 0.0456
8 -6 7 -0.3727 0.0312
8 -6 8 -0.2138 0.0181
8 -6 9 -0.2026 -0.0074
8 -6 10 -0.3417 -0.0353
8 -6 11 -0.4898 -0.0443
8 -6 12 -0.4664 -0.0230
8 -6 13 -0.2027 0.0199
8 -6 14 0.1861 0.0618
8 -5 0 -0.1781 -0.3710
8 -5 1 -0.1852 -0.3711
8 -5 2 -0.2469 -0.3706
8 -5 3 -0.4196 -0.3463
8 -5 4 -0.6010 -0.2777
8 -5 5 -0.5472 -0.1723
8 -5 6 -0.0474 -0.0655
8 -5 7 0.8636 0.0038
8 -5 8 1.8422 0.0203
8 -5 9 2.4120 0.0005
8 -5 10 2.2739 -0.0230
8 -5 11 1.5176 -0.0266
8 -5 12 0.5633 -0.0105
8 -5 13 -0.1290 0.0076
8 -5 14 -0.3563 0.0099
8 -4 0 -0.7079 -0.5255
8 -4 1 -0.4852 -0.4914
8 -4 2 -0.3254 -0.4370
8 -4 3 -0.2610 -0.3448
8 -4 4 -0.0713 -0.2223
8 -4 5 0.6226 -0.1018
8 -4 6 2.0354 -0.0182
8 -4 7 3.9098 0.0154
8 -4 8 5.5175 0.0140
8 -4 9 6.0528 0.0053
8 -4 10 5.1659 0.0070
8 -4 11 3.2322 0.0159
8 -4 12 1.1313 0.0146
8 -4 13 -0.3075 -0.0105
8 -4 14 -0.7809 -0.0562
8 -3 0 -0.3708 0.5196
8 -3 1 -0.0080 0.4952
8 -3 2 0.1730 0.4530
8 -3 3 0.2195 0.4018
8 -3 4 0.5053 0.3335
8 -3 5 1.5000 0.2409
8 -3 6 3.3218 0.1343
8 -3 7 5.4456 0.0408
8 -3 8 6.8867 -0.0135
8 -3 9 6.8067 -0.0225
8 -3 10 5.1092 -0.0045
8 -3 11 2.5524 0.0118
8 -3 12 0.2738 0.0067
8 -3 13 -0.9193 -0.0195
8 -3 14 -0.9678 -0.0507
8 -2 0 0.8060 0.6060
8 -2 1 1.0536 0.5380
8 -2 2 0.8623 0.4561
8 -2 3 0.4097 0.3540
8 -2 4 0.2297 0.2299
8 -2 5 0.8319 0.1006
8 -2 6 2.2204 -0.0030
8 -2 7 3.7419 -0.0561
8 -2 8 4.4635 -0.0577
8 -2 9 3.8309 -0.0305
8 -2 10 2.0890 -0.0041
8 -2 11 0.1256 0.0055
8 -2 12 -1.1368 0.0030
8 -2 13 -1.3217 0.0048
8 -1 0 1.5014 -0.5652
8 -1 1 1.4232 -0.5530
8 -1 2 0.7220 -0.5057
8 -1 3 -0.2380 -0.4452
8 -1 4 -0.8357 -0.3776
8 -1 5 -0.6560 -0.2956
8 -1 6 0.1567 -0.1953
8 -1 7 0.9806 -0.0894
8 -1 8 1.1899 -0.0039
8 -1 9 0.6330 0.0398
8 -1 10 -0.2793 0.0419
8 -1 11 -0.9234 0.0246
8 -1 12 -0.9347 0.0172
8 -1 13 -0.4218 0.0357
8 0 0 0.8417 -0.6470
8 0 1 0.4087 -0.5642
8 0 2 -0.4696 -0.4606
8 0 3 -1.2816 -0.3464
8 0 4 -1.5455 -0.2216
8 0 5 -1.1692 -0.0921
8 0 6 -0.4926 0.0207
8 0 7 0.0241 0.0893
8 0 8 0.1788 0.0996
8 0 9 0.1385 0.0641
8 0 10 0.2134 0.0165
8 0 11 0.5382 -0.0087
8 0 12 0.9610 0.0026
8 1 0 -0.4511 0.5528
8 1 1 -1.0799 0.5558
8 1 2 -1.6096 0.5177
8 1 3 -1.6069 0.4637
8 1 4 -1.0222 0.4086
8 1 5 -0.2142 0.3446
8 1 6 0.3791 0.2543
8 1 7 0.6169 0.1350
8 1 8 0.7253 0.0110
8 1 9 1.0117 -0.0779
8 1 10 1.5189 -0.1025
8 1 11 1.9630 -0.0641
8 1 12 2.0044 0.0058
8 2 0 -1.2272 0.6138
8 2 1 -1.7386 0.5178
8 2 2 -1.6106 0.4067
8 2 3 -0.7870 0.3104
8 2 4 0.2496 0.2244
8 2 5 0.8709 0.1250
8 2 6 0.8269 0.0039
8 2 7 0.4216 -0.1133
8 2 8 0.1878 -0.1806
8 2 9 0.3824 -0.1663
8 2 10 0.7817 -0.0800
8 2 11 0.9455 0.0323
8 3 0 -1.2622 -0.5726
8 3 1 -1.3324 -0.6160
8 3 2 -0.6400 -0.5750
8 3 3 0.4040 -0.4707
8 3 4 1.0359 -0.3591
8 3 5 0.7622 -0.2844
8 3 6 -0.2434 -0.2445
8 3 7 -1.3205 -0.1981
8 3 8 -1.8909 -0.1067
8 3 9 -1.8801 0.0274
8 3 10 -1.6367 0.1584
8 4 0 -0.9466 -0.6517
8 4 1 -0.5566 -0.5825
8 4 2 0.2696 -0.4238
8 4 3 0.9023 -0.2477
8 4 4 0.7198 -0.1216
8 4 5 -0.3700 -0.0604
8 4 6 -1.8582 -0.0241
8 4 7 -3.0566 0.0395
8 4 8 -3.5985 0.1434
8 4 9 -3.5744 0.2480
8 4 10 -3.2583 0.2927
8 5 0 -0.5900 0.4212
8 5 1 -0.1598 0.4986
8 5 2 0.3217 0.5488
8 5 3 0.3702 0.5128
8 5 4 -0.2813 0.3877
8 5 5 -1.4425 0.2349
8 5 6 -2.6243 0.1343
8 5 7 -3.4095 0.1238
8 5 8 -3.6734 0.1722
8 5 9 -3.4994 0.2084
8 6 0 -0.4671 0.5134
8 6 1 -0.4353 0.5311
8 6 2 -0.3917 0.4452
8 6 3 -0.5627 0.2609
8 6 4 -1.0321 0.0521
8 6 5 -1.6747 -0.0834
8 6 6 -2.2759 -0.0918
8 7 0 -0.7315 -0.3333
8 7 1 -0.9780 -0.3429
8 7 2 -0.9222 -0.4118
8 7 3 -0.7580 -0.4818
8 7 4 -0.7132 -0.4680
8 7 5 -0.9157 -0.3244
8 7 6 -1.3240 -0.0859
8 8 0 -1.0193 -0.3172
8 8 1 -0.9630 -0.3457
8 8 2 -0.3601 -0.3652
8 8 3 0.3570 -0.3102
8 8 4 0.7026 -0.1446
8 8 5 0.4397 0.0975
8 9 0 -0.8173 0.3772
8 9 1 -0.1638 0.3139
8 9 2 0.9717 0.2757
8 9 3 1.9195 0.2979
8 9 4 2.1233 0.3660
8 10 0 -0.2651 0.2608
8 10 1 0.6102 0.2205
8 10 2 1.7238 0.2021
8 11 0 0.0251 -0.3667
9 -13 2 -1.2452 -0.2249
9 -13 3 -0.2708 -0.0653
9 -13 4 0.5599 0.0460
9 -13 5 0.9524 0.0742
9 -13 6 0.9270 0.0281
9 -13 7 0.7519 -0.0460
9 -13 8 0.7189 -0.0930
9 -12 0 -2.5040 0.0259
9 -12 1 -2.1751 0.0611
9 -12 2 -1.0634 0.1056
9 -12 3 0.3134 0.1280
9 -12 4 1.3473 0.1021
9 -12 5 1.6862 0.0293
9 -12 6 1.4004 -0.0569
9 -12 7 0.8736 -0.1110
9 -12 8 0.5144 -0.1041
9 -12 9 0.5004 -0.0391
9 -12 10 0.7262 0.0565
9 -11 0 -2.1419 0.2445
9 -11 1 -1.5596 0.2302
9 -11 2 -0.3976 0.2125
9 -11 3 0.7227 0.1774
9 -11 4 1.2349 0.1201
9 -11 5 0.9683 0.0540
9 -11 6 0.2173 0.0033
9 -11 7 -0.4995 -0.0153
9 -11 8 -0.7981 -0.0035
9 -11 9 -0.6406 0.0250
9 -11 10 -0.2632 0.0595
9 -11 11 0.0763 0.1005
9 -10 0 -0.3129 -0.2205
9 -10 1 0.3997 -0.2165
9 -10 2 1.1362 -0.1910
9 -10 3 1.4056 -0.1531
9 -10 4 0.9956 -0.1081
9 -10 5 0.1397 -0.0578
9 -10 6 -0.6452 -0.0076
9 -10 7 -0.9321 0.0294
9 -10 8 -0.6693 0.0401
9 -10 9 -0.1551 0.0251
9 -10 10 0.2550 0.0053
9 -10 11 0.4382 0.0106
9 -10 12 0.5381 0.0572
9 -9 0 2.4695 -0.3638
9 -9 1 3.0964 -0.3318
9 -9 2 3.1467 -0.2818
9 -9 3 2.4942 -0.2193
9 -9 4 1.4278 -0.1503
9 -9 5 0.5191 -0.0836
9 -9 6 0.2421 -0.0327
9 -9 7 0.6367 -0.0109
9 -9 8 1.3035 -0.0213
9 -9 9 1.7441 -0.0490
9 -9 10 1.7593 -0.0660
9 -9 11 1.5602 -0.0478
9 -9 12 1.5052 0.0090
9 -9 13 1.7175 0.0822
9 -8 0 4.7355 0.2754
9 -8 1 5.0402 0.2787
9 -8 2 4.4791 0.2618
9 -8 3 3.3161 0.2257
9 -8 4 2.1587 0.1745
9 -8 5 1.5839 0.1148
9 -8 6 1.7380 0.0530
9 -8 7 2.2453 -0.0049
9 -8 8 2.5300 -0.0523
9 -8 9 2.2976 -0.0807
9 -8 10 1.7639 -0.0824
9 -8 11 1.4271 -0.0557
9 -8 12 1.5834 -0.0087
9 -8 13 2.0270 0.0418
9 -7 0 4.9864 0.4287
9 -7 1 4.9424 0.4074
9 -7 2 4.1603 0.3626
9 -7 3 3.0773 0.2919
9 -7 4 2.2573 0.2042
9 -7 5 1.9863 0.1179
9 -7 6 2.0628 0.0510
9 -7 7 1.9903 0.0115
9 -7 8 1.4340 -0.0057
9 -7 9 0.5524 -0.0124
9 -7 10 -0.1087 -0.0182
9 -7 11 -0.0905 -0.0245
9 -7 12 0.5456 -0.0258
9 -7 13 1.2225 -0.0169
9 -6 0 2.9825 -0.3441
9 -6 1 2.8509 -0.3200
9 -6 2 2.3411 -0.2853
9 -6 3 1.7944 -0.2522
9 -6 4 1.4946 -0.2163
9 -6 5 1.4158 -0.1648
9 -6 6 1.2400 -0.0929
9 -6 7 0.6635 -0.0130
9 -6 8 -0.2658 0.0503
9 -6 9 -1.1034 0.0754
9 -6 10 -1.3378 0.0578
9 -6 11 -0.8335 0.0133
9 -6 12 0.0043 -0.0321
9 -6 13 0.5167 -0.0578
9 -5 0 0.3747 -0.4832
9 -5 1 0.4080 -0.4270
9 -5 2 0.3722 -0.3664
9 -5 3 0.4031 -0.3065
9 -5 4 0.5385 -0.2384
9 -5 5 0.6380 -0.1542
9 -5 6 0.4906 -0.0606
9 -5 7 0.0367 0.0218
9 -5 8 -0.5073 0.0713
9 -5 9 -0.7707 0.0790
9 -5 10 -0.5261 0.0542
9 -5 11 0.0875 0.0166
9 -5 12 0.6308 -0.0154
9 -5 13 0.6922 -0.0336
9 -4 0 -0.7037 0.4092
9 -4 1 -0.5576 0.4034
9 -4 2 -0.3789 0.3612
9 -4 3 -0.1621 0.2979
9 -4 4 0.0662 0.2323
9 -4 5 0.2320 0.1733
9 -4 6 0.2673 0.1189
9 -4 7 0.1915 0.0656
9 -4 8 0.1314 0.0170
9 -4 9 0.2343 -0.0162
9 -4 10 0.5356 -0.0252
9 -4 11 0.8974 -0.0119
9 -4 12 1.0931 0.0108
9 -4 13 0.9806 0.0280
9 -3 0 -0.0747 0.5140
9 -3 1 -0.0133 0.4564
9 -3 2 0.0319 0.3791
9 -3 3 0.0540 0.2979
9 -3 4 0.0785 0.2172
9 -3 5 0.1169 0.1332
9 -3 6 0.1414 0.0453
9 -3 7 0.1156 -0.0345
9 -3 8 0.0499 -0.0858
9 -3 9 0.0167 -0.0938
9 -3 10 0.0975 -0.0624
9 -3 11 0.3057 -0.0138
9 -3 12 0.5618 0.0255
9 -3 13 0.7460 0.0416
9 -2 0 0.4502 -0.4940
9 -2 1 0.4449 -0.4901
9 -2 2 0.3929 -0.4410
9 -2 3 0.3102 -0.3582
9 -2 4 0.2440 -0.2678
9 -2 5 0.1917 -0.1941
9 -2 6 0.0752 -0.1447
9 -2 7 -0.1774 -0.1094
9 -2 8 -0.5200 -0.0729
9 -2 9 -0.7725 -0.0307
9 -2 10 -0.7416 0.0063
9 -2 11 -0.3828 0.0209
9 -2 12 0.1456 0.0046
9 -1 0 -0.1684 -0.5877
9 -1 1 -0.0379 -0.5223
9 -1 2 0.1341 -0.4136
9 -1 3 0.3432 -0.2863
9 -1 4 0.5571 -0.1681
9 -1 5 0.6666 -0.0757
9 -1 6 0.5450 -0.0102
9 -1 7 0.1882 0.0352
9 -1 8 -0.2130 0.0648
9 -1 9 -0.3793 0.0755
9 -1 10 -0.1615 0.0599
9 -1 11 0.3229 0.0155
9 -1 12 0.7713 -0.0487
9 0 0 -0.8645 0.4789
9 0 1 -0.5638 0.4834
9 0 2 -0.0537 0.4618
9 0 3 0.5846 0.4111
9 0 4 1.1723 0.3378
9 0 5 1.4926 0.2566
9 0 6 1.4500 0.1822
9 0 7 1.1861 0.1218
9 0 8 1.0015 0.0747
9 0 9 1.1098 0.0357
9 0 10 1.4394 0.0008
9 0 11 1.6817 -0.0305
9 1 0 -0.5157 0.5646
9 1 1 -0.2272 0.4991
9 1 2 0.4061 0.3940
9 1 3 1.1873 0.2676
9 1 4 1.8081 0.1454
9 1 5 2.0477 0.0485
9 1 6 1.9580 -0.0149
9 1 7 1.8369 -0.0487
9 1 8 1.9620 -0.0610
9 1 9 2.3089 -0.0572
9 1 10 2.5353 -0.0395
9 1 11 2.2799 -0.0099
9 2 0 0.3148 -0.4843
9 2 1 0.5334 -0.4970
9 2 2 1.0875 -0.4930
9 2 3 1.6573 -0.4613
9 2 4 1.9184 -0.3944
9 2 5 1.8203 -0.2986
9 2 6 1.6577 -0.1934
9 2 7 1.8129 -0.1019
9 2 8 2.3660 -0.0388
9 2 9 2.9455 -0.0040
9 2 10 3.0018 0.0138
9 3 0 0.6260 -0.5138
9 3 1 0.9454 -0.4612
9 3 2 1.3817 -0.3836
9 3 3 1.5607 -0.2780
9 3 4 1.3314 -0.1501
9 3 5 0.9740 -0.0207
9 3 6 1.0158 0.0789
9 3 7 1.7531 0.1207
9 3 8 2.8994 0.0966
9 3 9 3.7220 0.0249
9 4 0 0.5464 0.5279
9 4 1 1.0109 0.5202
9 4 2 1.2242 0.4831
9 4 3 0.9150 0.4377
9 4 4 0.2720 0.3953
9 4 5 -0.0797 0.3466
9 4 6 0.4517 0.2665
9 4 7 1.8739 0.1360
9 4 8 3.4854 -0.0359
9 5 0 0.6658 0.5522
9 5 1 1.0060 0.4578
9 5 2 0.7916 0.3341
9 5 3 -0.0132 0.2207
9 5 4 -0.8962 0.1342
9 5 5 -1.0893 0.0574
9 5 6 -0.1748 -0.0438
9 5 7 1.5081 -0.1839
9 6 0 0.8649 -0.4276
9 6 1 0.8865 -0.4936
9 6 2 0.3237 -0.5126
9 6 3 -0.6773 -0.4608
9 6 4 -1.5354 -0.3606
9 6 5 -1.6406 -0.2722
9 6 6 -0.8521 -0.2497
9 7 0 0.6258 -0.4919
9 7 1 0.6002 -0.4826
9 7 2 0.2254 -0.3846
9 7 3 -0.4186 -0.2116
9 7 4 -1.0043 -0.0356
9 7 5 -1.2366 0.0546
9 8 0 -0.1634 0.3105
9 8 1 0.2501 0.3257
9 8 2 0.5959 0.4040
9 8 3 0.6515 0.5031
9 8 4 0.3682 0.5308
9 9 0 -1.1273 0.3187
9 9 1 -0.1390 0.3202
9 9 2 0.9018 0.3812
9 10 0 -1.6869 -0.4040
10 -12 3 -1.2765 0.0365
10 -12 4 -1.1203 0.0439
10 -12 5 -0.1499 0.0538
10 -12 6 1.0742 0.0401
10 -12 7 1.9222 0.0326
10 -11 0 1.3013 -0.1789
10 -11 1 0.3241 -0.2923
10 -11 2 -0.9185 -0.2758
10 -11 3 -1.6350 -0.1705
10 -11 4 -1.4552 -0.0609
10 -11 5 -0.6068 -0.0068
10 -11 6 0.3485 -0.0051
10 -11 7 0.9475 -0.0068
10 -11 8 1.0761 0.0319
10 -11 9 0.9059 0.1100
10 -10 0 1.4935 -0.4158
10 -10 1 0.3675 -0.3758
10 -10 2 -0.7508 -0.2552
10 -10 3 -1.3081 -0.1267
10 -10 4 -1.1726 -0.0525
10 -10 5 -0.5980 -0.0459
10 -10 6 0.0432 -0.0737
10 -10 7 0.5108 -0.0889
10 -10 8 0.7643 -0.0664
10 -10 9 0.8753 -0.0151
10 -10 10 0.9200 0.0372
10 -9 0 1.7980 0.1721
10 -9 1 1.0118 0.2377
10 -9 2 0.3129 0.2759
10 -9 3 -0.1016 0.2544
10 -9 4 -0.2086 0.1768
10 -9 5 -0.0899 0.0750
10 -9 6 0.1456 -0.0146
10 -9 7 0.3960 -0.0699
10 -9 8 0.5852 -0.0866
10 -9 9 0.6966 -0.0709
10 -9 10 0.7969 -0.0324
10 -9 11 0.9878 0.0172
10 -8 1 2.1631 0.4133
10 -8 2 1.8199 0.3484
10 -8 3 1.2933 0.2466
10 -8 4 0.7402 0.1469
10 -8 5 0.3280 0.0734
10 -8 7 -0.0788 -0.0058
10 -8 8 -0.2993 -0.0259
10 -8 9 -0.5100 -0.0266
10 -8 10 -0.4767 -0.0013
10 -8 11 -0.0056 0.0422
10 -7 0 2.4943 -0.2073
10 -7 1 2.8365 -0.2405
10 -7 2 2.5447 -0.2738
10 -7 3 1.8077 -0.2669
10 -7 4 1.0034 -0.2075
10 -7 5 0.3733 -0.1199
10 -7 6 -0.1359 -0.0430
10 -7 7 -0.7190 0.0008
10 -7 8 -1.4012 0.0180
10 -7 9 -1.8890 0.0286
10 -7 10 -1.7666 0.0432
10 -7 11 -0.8934 0.0537
10 -7 12 0.3650 0.0448
10 -6 0 1.9644 -0.4162
10 -6 1 2.2118 -0.4318
10 -6 2 1.7861 -0.3988
10 -6 3 1.1208 -0.3054
10 -6 4 0.5834 -0.1806
10 -6 5 0.1951 -0.0713
10 -6 6 -0.2891 -0.0076
10 -6 7 -1.0311 0.0138
10 -6 9 -2.1911 0.0204
10 -6 10 -1.7412 0.0221
10 -6 11 -0.5866 0.0084
10 -6 12 0.6763 -0.0265
10 -5 0 1.0273 0.2720
10 -5 1 0.7737 0.2565
10 -5 2 0.3331 0.2681
10 -5 3 0.0645 0.2851
10 -5 4 -0.0017 0.2708
10 -5 5 -0.1186 0.2080
10 -5 6 -0.5130 0.1141
10 -5 7 -1.1034 0.0273
10 -5 8 -1.5079 -0.0242
10 -5 9 -1.3511 -0.0396
10 -5 10 -0.6028 -0.0390
10 -5 11 0.3533 -0.0406
10 -5 12 0.9929 -0.0459
10 -4 0 0.1575 0.3921
10 -4 1 -0.3151 0.3873
10 -4 2 -0.4633 0.3864
10 -4 3 -0.3888 0.3497
10 -4 4 -0.3816 0.2573
10 -4 5 -0.6015 0.1290
10 -4 6 -0.8946 0.0105
10 -4 7 -0.9170 -0.0603
10 -4 8 -0.4601 -0.0769
10 -4 9 0.3124 -0.0610
10 -4 10 0.9424 -0.0385
10 -4 11 1.0248 -0.0197
10 -3 0 -0.6072 -0.4393
10 -3 1 -0.5049 -0.3776
10 -3 2 -0.1947 -0.3043
10 -3 3 -0.1916 -0.2588
10 -3 4 -0.6194 -0.2432
10 -3 5 -1.0493 -0.2283
10 -3 6 -0.8442 -0.1836
10 -3 7 0.2604 -0.1060
10 -3 8 1.8281 -0.0217
10 -3 9 2.9501 0.0353
10 -3 10 2.8827 0.0499
10 -3 11 1.6058 0.0332
10 -2 0 -0.9856 -0.5263
10 -2 1 0.0984 -0.4331
10 -2 2 0.5732 -0.3522
10 -2 3 0.0542 -0.2959
10 -2 4 -0.8809 -0.2426
10 -2 5 -1.1075 -0.1632
10 -2 6 0.1423 -0.0518
10 -2 7 2.5874 0.0635
10 -2 8 4.9783 0.1388
10 -2 9 5.9162 0.1437
10 -2 10 4.8111 0.0804
10 -2 11 2.2759 -0.0199
10 -1 0 -0.2629 0.4497
10 -1 1 1.2037 0.4554
10 -1 2 1.1843 0.3935
10 -1 3 -0.0467 0.2974
10 -1 4 -1.1850 0.2170
10 -1 5 -0.8578 0.1830
10 -1 6 1.3291 0.1873
10 -1 7 4.4362 0.1915
10 -1 8 6.7842 0.1556
10 -1 9 7.0610 0.0642
10 -1 10 5.1552 -0.0652
10 0 0 1.3709 0.6176
10 0 1 2.1691 0.5274
10 0 2 1.2716 0.3796
10 0 3 -0.4290 0.2323
10 0 4 -1.4668 0.1317
10 0 5 -0.8294 0.0855
10 0 6 1.3523 0.0650
10 0 7 3.9064 0.0308
10 0 8 5.4012 -0.0387
10 0 9 5.0481 -0.1357
10 0 10 3.1351 -0.2290
10 1 0 2.4411 -0.3216
10 1 1 2.2378 -0.3855
10 1 2 0.8917 -0.4230
10 1 3 -0.6768 -0.3983
10 1 4 -1.4960 -0.3145
10 1 5 -1.1358 -0.2117
10 1 6 0.0924 -0.1382
10 1 7 1.3948 -0.1189
10 1 8 2.0001 -0.1434
10 1 9 1.5977 -0.1786
10 2 0 2.0177 -0.4821
10 2 1 1.5273 -0.4740
10 2 2 0.6348 -0.3977
10 2 3 -0.2860 -0.2617
10 2 4 -0.9424 -0.1155
10 2 5 -1.1945 -0.0161
10 2 6 -1.0573 0.0116
10 2 7 -0.6889 -0.0125
10 2 8 -0.3440 -0.0443
10 3 0 0.8655 0.3578
10 3 1 0.9490 0.3619
10 3 2 0.9528 0.3913
10 3 3 0.6423 0.4116
10 3 4 -0.0219 0.3773
10 3 5 -0.7531 0.2766
10 3 6 -1.1198 0.1473
10 3 7 -0.9007 0.0511
10 3 8 -0.2860 0.0260
10 4 0 0.1662 0.4007
10 4 1 0.9147 0.3818
10 4 2 1.4135 0.3494
10 4 3 1.2126 0.2701
10 4 4 0.3972 0.1397
10 4 5 -0.4436 0.0042
10 4 6 -0.6849 -0.0660
10 4 7 -0.1670 -0.0310
10 5 0 0.2040 -0.4225
10 5 2 1.4269 -0.3852
10 5 3 0.9401 -0.3864
10 5 4 0.0037 -0.3735
10 5 5 -0.6727 -0.2893
10 5 6 -0.6119 -0.1057
10 6 0 0.6941 -0.4075
10 6 1 1.3498 -0.3698
10 6 2 1.3086 -0.3340
10 6 3 0.5815 -0.2762
10 6 4 -0.3229 -0.1503
10 7 0 1.2536 0.3886
10 7 1 1.7375 0.3372
10 7 2 1.5588 0.2758
10 7 3 0.8643 0.2661
10 8 0 1.2979 0.3534
10 8 1 1.7666 0.2105
11 -10 1 -1.6667 0.1501
11 -10 2 -0.6983 0.0517
11 -10 3 -0.0042 0.0194
11 -10 4 0.1508 0.0402
11 -10 5 -0.0939 0.0728
11 -10 6 -0.3679 0.0844
11 -10 7 -0.3885 0.0696
11 -9 0 -0.6555 0.2991
11 -9 1 -0.0564 0.1441
11 -9 2 0.4592 0.0707
11 -9 3 0.6134 0.0725
11 -9 4 0.3748 0.0965
11 -9 5 -0.0877 0.0989
11 -9 6 -0.5788 0.0743
11 -9 7 -1.0119 0.0447
11 -9 8 -1.3921 0.0270
11 -8 0 1.7007 -0.3082
11 -8 1 1.9380 -0.3402
11 -8 2 1.8465 -0.2734
11 -8 3 1.4441 -0.1723
11 -8 4 0.8236 -0.0974
11 -8 5 0.0561 -0.0623
11 -8 6 -0.8435 -0.0421
11 -8 7 -1.8416 -0.0144
11 -8 8 -2.7718 0.0127
11 -8 9 -3.3280 0.0102
11 -7 0 2.9817 -0.4181
11 -7 1 2.8589 -0.3275
11 -7 2 2.4580 -0.2068
11 -7 3 1.9317 -0.1229
11 -7 4 1.3179 -0.0926
11 -7 5 0.5350 -0.0853
11 -7 6 -0.4862 -0.0650
11 -7 7 -1.6268 -0.0291
11 -7 8 -2.5272 -0.0077
11 -7 9 -2.7667 -0.0302
11 -6 0 2.7070 0.2764
11 -6 1 2.4153 0.3441
11 -6 2 2.1347 0.3528
11 -6 3 1.9105 0.2885
11 -6 4 1.6178 0.1869
11 -6 5 1.0865 0.0969
11 -6 6 0.2949 0.0423
11 -6 7 -0.5109 0.0121
11 -6 8 -0.9054 -0.0173
11 -6 9 -0.5745 -0.0536
11 -6 10 0.3949 -0.0811
11 -5 0 1.6584 0.4300
11 -5 1 1.4512 0.4108
11 -5 2 1.4260 0.3372
11 -5 3 1.4200 0.2340
11 -5 4 1.2534 0.1367
11 -5 5 0.8615 0.0652
11 -5 6 0.3739 0.0190
11 -5 7 0.0841 -0.0094
11 -5 8 0.2823 -0.0195
11 -5 9 1.0282 -0.0026
11 -5 10 2.0314 0.0443
11 -4 0 0.6508 -0.3328
11 -4 1 0.6730 -0.3508
11 -4 2 0.5926 -0.3422
11 -4 3 0.2541 -0.2997
11 -4 4 -0.2537 -0.2346
11 -4 5 -0.6844 -0.1670
11 -4 6 -0.7910 -0.1075
11 -4 7 -0.4509 -0.0490
11 -4 8 0.2767 0.0216
11 -4 9 1.1608 0.1049
11 -4 10 1.8767 0.1812
11 -3 0 0.1370 -0.4918
11 -3 1 0.1354 -0.4570
11 -3 2 -0.5924 -0.3725
11 -3 3 -1.7496 -0.2638
11 -3 4 -2.6935 -0.1645
11 -3 5 -2.8910 -0.0906
11 -3 6 -2.2451 -0.0338
11 -3 7 -1.0963 0.0235
11 -3 8 0.0378 0.0853
11 -3 9 0.7615 0.1338
11 -2 0 0.2261 0.3535
11 -2 1 -0.4904 0.3689
11 -2 2 -2.2880 0.3685
11 -2 3 -4.1316 0.3341
11 -2 4 -4.9354 0.2652
11 -2 5 -4.2683 0.1830
11 -2 6 -2.5650 0.1131
11 -2 7 -0.7541 0.0643
11 -2 8 0.3653 0.0240
11 -2 9 0.5491 -0.0270
11 -1 0 0.2237 0.5595
11 -1 1 -1.6860 0.5167
11 -1 2 -4.2109 0.4250
11 -1 3 -5.8434 0.3012
11 -1 4 -5.6439 0.1768
11 -1 5 -3.8018 0.0759
11 -1 6 -1.4106 -0.0004
11 -1 7 0.3125 -0.0690
11 -1 8 0.7674 -0.1440
11 -1 9 0.1936 -0.2182
11 0 0 -0.8471 -0.2800
11 0 1 -3.3783 -0.3147
11 0 2 -5.4006 -0.3414
11 0 3 -5.7058 -0.3301
11 0 4 -4.1570 -0.2721
11 0 5 -1.7033 -0.1924
11 0 6 0.3209 -0.1336
11 0 7 1.0609 -0.1223
11 0 8 0.5666 -0.1472
11 1 0 -2.5054 -0.4998
11 1 1 -4.1998 -0.4991
11 1 2 -4.4934 -0.4376
11 1 3 -3.1769 -0.3074
11 1 4 -1.0220 -0.1451
11 1 5 0.7862 -0.0102
11 1 6 1.4442 0.0564
11 1 7 0.9674 0.0599
11 2 0 -2.8770 0.2583
11 2 1 -2.7247 0.2394
11 2 2 -1.3274 0.2589
11 2 3 0.5300 0.2974
11 2 4 1.8126 0.3123
11 2 5 1.9512 0.2765
11 2 6 1.1699 0.2029
11 2 7 0.2130 0.1350
11 3 0 -1.2562 0.4044
11 3 1 0.2477 0.3705
11 3 2 1.8801 0.3284
11 3 3 2.6136 0.2543
11 3 4 2.0486 0.1450
11 3 5 0.6859 0.0326
11 3 6 -0.4876 -0.0354
11 4 0 0.7809 -0.2814
11 4 1 2.1542 -0.2624
11 4 2 2.4878 -0.2721
11 4 3 1.3793 -0.3075
11 4 4 -0.5472 -0.3269
11 4 5 -2.0765 -0.2832
11 5 0 1.4971 -0.3014
11 5 1 1.7460 -0.2694
11 5 2 0.5706 -0.2727
11 5 3 -1.5284 -0.2567
11 6 0 0.8599 0.3734
11 6 1 0.2139 0.2848
11 6 2 -1.4014 0.1925
11 7 0 -0.1901 0.2443
12 -8 0 0.4252 -0.1982
12 -8 1 1.5512 -0.2517
12 -8 2 1.8946 -0.2993
12 -8 3 1.4141 -0.2948
12 -8 4 0.4751 -0.2313
12 -8 5 -0.4409 -0.1339
12 -7 0 1.7798 0.2071
12 -7 1 1.9780 0.1112
12 -7 2 1.4492 0.0323
12 -7 3 0.6044 -0.0006
12 -7 4 -0.0857 0.0039
12 -7 5 -0.4299 0.0222
12 -7 6 -0.5897 0.0391
12 -6 0 2.1905 0.3325
12 -6 1 1.5012 0.2515
12 -6 2 0.5902 0.1965
12 -6 3 -0.0186 0.1644
12 -6 4 -0.1138 0.1372
12 -6 5 0.0618 0.1055
12 -6 6 0.0480 0.0746
12 -6 7 -0.4090 0.0534
12 -5 0 1.7410 -0.2100
12 -5 1 0.8243 -0.2020
12 -5 2 0.1063 -0.1556
12 -5 3 -0.0608 -0.1043
12 -5 4 0.2478 -0.0696
12 -5 5 0.5937 -0.0495
12 -5 6 0.5346 -0.0305
12 -5 7 -0.0148 -0.0065
12 -4 0 1.1177 -0.3694
12 -4 1 0.4315 -0.2942
12 -4 2 -0.0444 -0.2071
12 -4 3 -0.0471 -0.1458
12 -4 4 0.3549 -0.1164
12 -4 5 0.8353 -0.0989
12 -4 6 1.0717 -0.0725
12 -4 7 0.9669 -0.0347
12 -3 0 0.7668 0.2195
12 -3 1 -0.0175 0.2609
12 -3 2 -0.7220 0.2566
12 -3 3 -0.9005 0.1949
12 -3 4 -0.4003 0.1027
12 -3 5 0.5816 0.0223
12 -3 6 1.6422 -0.0188
12 -3 7 2.3803 -0.0227
12 -2 0 0.1379 0.3580
12 -2 1 -1.3220 0.3449
12 -2 2 -2.5318 0.2739
12 -2 3 -2.8317 0.1626
12 -2 4 -1.9863 0.0537
12 -2 5 -0.2871 -0.0141
12 -2 6 1.6078 -0.0295
12 -2 7 2.9810 -0.0111
12 -1 0 -1.3738 -0.2761
12 -1 1 -3.2472 -0.2680
12 -1 2 -4.4545 -0.2656
12 -1 3 -4.4703 -0.2471
12 -1 4 -3.2736 -0.1923
12 -1 5 -1.3249 -0.1010
12 -1 6 0.6571 0.0042
12 0 0 -2.6145 -0.3809
12 0 1 -3.6710 -0.3422
12 0 2 -3.9865 -0.2711
12 0 3 -3.5474 -0.1622
12 0 4 -2.5902 -0.0311
12 0 5 -1.4441 0.0921
12 0 6 -0.4114 0.1803
12 1 0 -1.5093 0.2943
12 1 1 -0.7693 0.2881
12 1 2 0.0447 0.2953
12 1 3 0.4501 0.3007
12 1 4 0.2752 0.2759
12 1 5 -0.2504 0.2083
12 2 0 1.6862 0.3837
12 2 1 3.8289 0.3436
12 2 2 5.0020 0.2869
12 2 3 4.6366 0.1764
12 2 4 2.9856 -0.0026
12 3 0 3.9388 -0.2802
12 3 1 6.0893 -0.2449
12 3 2 6.6568 -0.2453
12 3 3 5.3924 -0.3325
12 4 0 3.2053 -0.3056
12 4 1 4.3237 -0.1865
12 5 0 0.8297 0.3964
13 -4 0 -0.8970 0.0872
13 -4 1 -1.1550 0.1742
13 -4 2 -0.7515 0.2629
13 -4 3 0.1406 0.3038
13 -3 0 -0.3923 0.3186
13 -3 1 -0.5998 0.3654
13 -3 2 -0.4378 0.3409
13 -3 3 -0.0844 0.2297
13 -2 0 -0.3088 -0.1633
13 -2 1 -1.0056 -0.1588
13 -2 2 -1.6843 -0.2092
13 -2 3 -2.0960 -0.2840
13 -1 0 -0.8104 -0.3304
13 -1 1 -1.9999 -0.3494
13 -1 2 -3.2978 -0.3588
13 0 0 -0.7311 0.1872
13 0 1 -1.8764 0.1213
13 1 0 0.4081 0.2845
0 0 0 0.0 0.0
;
loop_
  _diffrn_refln_index_h
  _diffrn_refln_index_k
  _diffrn_refln_index_l
  _diffrn_refln_intensity_net
  _diffrn_refln_intensity_u
 0 0 -1 1939.16 73.54
 0 0 -1 1869.97 73.62
 0 0 -2 529.47 20.75
 0 0 -2 529.83 21.03
 0 0 -3 17.79 2.89
 0 0 -3 19.08 4.23
 0 0 -4 4747.4 182.26
 0 0 -4 4696.81 182.75
 0 0 -5 267.59 11.62
 0 0 -5 262.67 12.84
 0 0 -6 1538.01 60.25
 0 0 -6 1534.11 61.39
 0 0 -7 343.21 13.48
 0 0 -7 348.94 13.46
 0 0 -7 291.4 14.63
 0 0 -7 280.47 16.7
 0 0 -8 512.26 20.06
 0 0 -8 500.49 20.07
 0 0 -9 23.79 3.12
 0 0 -9 26.3 3.12
 0 0 -10 140.39 6.86
 0 0 -10 139.67 6.71
 0 0 -11 1.45 11.07
 0 0 -11 29.68 3.69
 0 0 -11 40.59 4.64
 0 0 -11 25.35 17.49
 0 0 -11 1.09 6.9
 0 0 -12 287.45 10.56
 0 0 -12 214.68 9.95
 0 0 -13 15.69 18.98
 0 0 -14 39.34 4.35
 0 0 -14 63.83 5.61
 0 0 -15 14.19 4.67
 0 0 -15 4.69 3.4
 0 0 -16 5.32 2.94
 0 0 -16 2.63 12.1
 0 0 -16 -1.55 5.33
 0 0 -16 0.61 7.77
 0 0 -16 1.45 23.48
 0 0 -17 1.19 2.37
 0 0 -17 5.58 3.88
 0 0 -17 5.39 5.83
 0 0 -17 -8.93 18.37
 0 0 -18 0.61 11.26
 0 1 -18 0.52 14.57
 0 1 -17 5.24 2.63
 0 1 -17 -2.36 4.55
 0 1 -17 11.28 6.81
 0 1 -17 10.33 20.5
 0 1 -16 6.22 3.11
 0 1 -15 14.95 4.72
 0 1 -15 11.21 14
 0 1 -15 8.84 3.51
 0 1 -14 4.12 3.73
 0 1 -14 -0.34 4.85
 0 1 -13 219.52 8.42
 0 1 -13 124.12 7.63
 0 -1 12 4.28 4.46
 0 1 -12 3.06 3.65
 0 1 -12 3.64 4.66
 0 1 -12 -2.14 12.3
 0 1 -11 54.77 4.78
 0 1 -11 46.69 4.23
 0 -1 11 48.56 4.66
 0 1 -10 10.63 5.3
 0 1 -10 7.79 3.74
 0 1 -10 9.04 3.23
 0 1 -10 12.96 7.89
 0 1 -9 477.85 19.28
 0 1 -9 502.08 19.55
 0 1 -9 496.33 19.55
 0 1 -8 942.8 36.34
 0 1 -8 931.51 36.34
 0 1 -8 895.52 37.79
 0 1 -7 2040.83 79.6
 0 1 -7 2115.71 79.6
 0 1 -7 1939.73 80.73
 0 1 -6 27.58 4.49
 0 1 -6 28.56 6.84
 0 1 -5 610.58 26.16
 0 1 -5 629.34 25.2
 0 1 -4 847.9 33.86
 0 1 -4 860.37 33.27
 0 1 -4 833.6 32.48
 0 1 -3 257.28 13.45
 0 1 -3 326.89 12.47
 0 1 -2 484.78 16.66
 0 1 -2 354.85 16.11
 0 1 -1 5556.35 213.92
 0 1 0 1515.9 58.87
 0 1 1 644.58 25.34
 0 1 2 170.67 7.15
 0 -1 -3 50.54 4.81
 0 -1 -3 53.14 3.72
 0 1 3 53.42 2.73
 0 -1 -4 3449.05 130.72
 0 -1 -4 3326.78 130.18
 0 -1 -5 3790.03 142.19
 0 -1 -5 3588.22 141.37
 0 -1 -6 728.24 28.07
 0 -1 -6 664.35 30.24
 0 -1 -7 406.51 15.69
 0 -1 -7 383.39 15.77
 0 -1 -7 376.87 19.05
 0 -1 -8 9.38 2.59
 0 -1 -8 8.42 2.73
 0 -1 -9 344.89 12.82
 0 -1 -9 341.59 12.99
 0 -1 -9 351.43 16.79
 0 -1 -10 5.47 3.31
 0 -1 -10 4.43 2.98
 0 -1 -10 3.26 9.92
 0 -1 -10 -5.6 18.56
 0 -1 -10 10 6.29
 0 -1 -11 482.46 17.99
 0 -1 -11 406.19 17.58
 0 -1 -12 36.64 20.69
 0 -1 -12 20.21 5.2
 0 -1 -12 17.49 3.64
 0 -1 -13 28.26 4.02
 0 -1 -13 43.38 5.57
 0 -1 -14 1.75 13.49
 0 -1 -14 1.63 3.46
 0 -1 -14 4.44 4.89
 0 -1 -15 12.57 4.49
 0 -1 -15 -2.72 6
 0 -1 -15 6.28 3.23
 0 -1 -15 -10.79 25.76
 0 -1 -15 0.14 8.55
 0 -1 -16 6.36 4.83
 0 -1 -16 -1.5 2.69
 0 -1 -16 -8.49 11.52
 0 -1 -16 -1.35 21.23
 0 -1 -16 3.3 7.07
 0 -1 -17 -3.02 15.22
 0 2 -19 0.71 9.57
 0 2 -18 -3.19 5.33
 0 2 -18 0.17 3.43
 0 2 -18 4.22 2.19
 0 2 -18 5.49 16.62
 0 2 -17 7.07 2.76
 0 2 -16 4.39 3.14
 0 2 -15 1.88 3.47
 0 2 -15 4.02 4.51
 0 -2 14 38.23 5.77
 0 2 -14 -0.59 14.23
 0 2 -13 10.63 3.86
 0 2 -13 21.32 4.8
 0 -2 13 9.12 5.12
 0 2 -12 1.52 3.6
 0 -2 12 2.65 4.58
 0 2 -12 -1.01 4.36
 0 2 -12 4.91 6.56
 0 2 -11 0.66 3.36
 0 -2 11 -0.1 4.14
 0 2 -11 -0.73 3.92
 0 2 -11 0.12 5.89
 0 2 -10 28.52 2.9
 0 2 -10 29.66 3.82
 0 2 -10 34.46 6.3
 0 2 -10 20.13 3.47
 0 2 -9 332.88 13.29
 0 2 -9 357.71 13.26
 0 2 -8 1848.52 67.5
 0 2 -8 1674.6 65.55
 0 2 -7 51.34 6.12
 0 2 -6 136.64 8.65
 0 2 -6 152.29 6.58
 0 2 -5 540.55 22.08
 0 2 -5 518.56 21.11
 0 2 -4 -0.15 4.49
 0 2 -3 440.81 18.53
 0 2 -2 1014.93 40.29
 0 2 -1 360.23 15.66
 0 2 0 151.49 8.69
 0 2 1 39.92 5.31
 0 2 2 5.34 3.59
 0 2 3 9999 384.44
 0 -2 -4 6107.38 224.29
 0 2 4 5731.43 223.26
 0 -2 -5 853.11 34.95
 0 -2 -6 275.64 14.15
 0 -2 -6 297.47 11.02
 0 -2 -6 306.89 11.26
 0 -2 -7 2.63 2.74
 0 -2 -7 3.07 2.27
 0 -2 -7 5 6.99
 0 -2 -8 166.06 7.15
 0 -2 -8 166.46 6.86
 0 -2 -9 9.83 2.79
 0 -2 -9 9.42 3.22
 0 -2 -9 5.91 3.81
 0 -2 -10 403.16 12.28
 0 -2 -10 395.59 12.76
 0 -2 -10 354.23 13.08
 0 -2 -10 370.75 27.03
 0 -2 -11 3.83 3.9
 0 -2 -11 5.57 21.83
 0 -2 -11 4.13 3.21
 0 -2 -11 2.75 4.98
 0 -2 -12 -3.74 8.19
 0 -2 -13 2.77 5.1
 0 -2 -13 6.43 12.85
 0 -2 -13 3.61 8.64
 0 -2 -13 3.44 6.03
 0 -2 -13 7.48 3.31
 0 -2 -14 15.31 3.36
 0 -2 -14 19.1 6.36
 0 -2 -14 11.07 8.76
 0 -2 -14 28.73 4.95
 0 -2 -15 -6.31 13.99
 0 -2 -15 2.13 5.46
 0 -2 -15 0.7 2.91
 0 -2 -15 -5.15 7.93
 0 -2 -15 -4.71 22.77
 0 -2 -16 -4.92 18.16
 0 -2 -16 -1.54 3.93
 0 3 -19 -3.78 12.19
 0 3 -18 2.75 2.27
 0 3 -18 -0.47 9.14
 0 3 -17 20.97 3.08
 0 3 -17 3.37 11.17
 0 3 -16 2.49 3.14
 0 -3 15 11.55 5.26
 0 3 -15 20.25 3.68
 0 3 -15 7.36 13.61
 0 -3 14 -0.7 5.24
 0 3 -13 1.4 4.47
 0 3 -13 1.76 3.63
 0 3 -13 1.87 7.46
 0 -3 13 -0.61 5.03
 0 3 -12 2.93 4.1
 0 -3 12 3.74 4.62
 0 3 -12 0.93 3.48
 0 3 -12 8.25 7.06
 0 -3 11 59.19 5.08
 0 3 -11 62.72 4.58
 0 3 -11 47.12 4.04
 0 3 -11 51.69 4.2
 0 3 -11 68.9 7.96
 0 3 -10 24.6 3.78
 0 3 -10 24.86 3.4
 0 3 -10 18.54 3.35
 0 3 -10 20.16 6.58
 0 3 -9 399.15 16.49
 0 3 -9 429.84 16.85
 0 3 -8 1176.66 45.68
 0 3 -8 1107.57 43.24
 0 3 -7 364.69 14.82
 0 -3 7 326.48 14.65
 0 3 -7 378 16.87
 0 3 -6 16.17 4.64
 0 3 -5 4.12 4.88
 0 3 -4 1.78 5.52
 0 3 -3 6443.24 248.8
 0 3 -2 628.25 26.19
 0 3 -1 4.23 6.25
 0 3 0 571.12 24.23
 0 3 1 4024.97 155.92
 0 3 2 1385.16 54.41
 0 3 3 5575.58 214.97
 0 -3 -4 627.48 23.35
 0 3 4 578.19 22.07
 0 -3 -5 100.53 4.73
 0 -3 -5 92.35 7.72
 0 -3 -5 84.6 3.96
 0 -3 -6 211.13 11.85
 0 -3 -6 192.44 8.12
 0 -3 -6 205 8.26
 0 -3 -6 207.75 8.65
 0 -3 -6 204.31 10.82
 0 -3 -7 60.06 3.3
 0 -3 -7 57.59 3.9
 0 -3 -8 7.81 10.09
 0 -3 -8 128.94 6.84
 0 -3 -8 142 5.94
 0 -3 -8 135.62 5.34
 0 -3 -8 117.12 19.41
 0 -3 -9 308.1 26.93
 0 -3 -9 338.23 15.24
 0 -3 -9 349.3 14.16
 0 -3 -9 357.64 14.62
 0 -3 -10 55.16 23.48
 0 -3 -10 72.22 5.89
 0 -3 -10 75.17 4.49
 0 -3 -10 77.09 5.32
 0 -3 -11 5.29 11.93
 0 -3 -11 2.37 8.07
 0 -3 -12 3.75 3.04
 0 -3 -12 2.7 8.16
 0 -3 -12 -4.28 5.8
 0 -3 -12 4.16 5.31
 0 -3 -12 -13 24.43
 0 -3 -13 26.46 5.27
 0 -3 -13 16.63 3.29
 0 -3 -14 -2.4 5.73
 0 -3 -14 -0.64 2.83
 0 -3 -14 0.18 4.52
 0 -3 -14 5.34 8
 0 -3 -14 10.81 15.77
 0 -3 -14 -5.2 22.65
 0 -3 -15 5.55 6.79
 0 -3 -15 -9.56 19.88
 0 -3 -15 11.91 12.31
 0 -3 -15 5.53 4.8
 0 -3 -16 8.41 7.74
 0 -3 -16 4.94 13.84
 0 4 -19 1.16 7.18
 0 4 -19 10.86 13.76
 0 4 -18 10.43 2.47
 0 -4 17 8.78 4.38
 0 4 -17 10.41 2.85
 0 4 -16 40.21 3.86
 0 4 -15 4.26 3.42
 0 -4 15 2.75 4.93
 0 -4 14 62.51 5.89
 0 4 -14 50.91 8.82
 0 4 -13 36.55 8.01
 0 4 -13 30.75 3.9
 0 -4 13 20.98 5.03
 0 4 -13 41.61 4.55
 0 4 -12 98.24 5.19
 0 4 -12 76.67 9.18
 0 -4 12 85.08 5.91
 0 4 -12 100.18 5.44
 0 4 -11 6.72 3.64
 0 4 -11 7.1 3.73
 0 4 -11 8.17 3.13
 0 4 -11 3.57 11.59
 0 -4 11 7.9 4.1
 0 4 -11 4.89 6.72
 0 4 -11 12.67 5.36
 0 4 -10 701.01 31.2
 0 4 -10 732.27 33.63
 0 4 -9 701.16 27.06
 0 4 -9 620.6 29.85
 0 4 -8 39.12 3.63
 0 4 -8 23.56 4.97
 0 4 -7 52.05 6.07
 0 4 -6 241.25 11.81
 0 4 -5 320.75 14.74
 0 4 -4 846.29 34.54
 0 4 -3 156.61 9.56
 0 4 -2 25.19 6.61
 0 4 -1 86.38 8.16
 0 4 0 103.34 8.91
 0 4 1 22.74 6.31
 0 4 2 4356.02 168.73
 0 4 3 1166.5 46.17
 0 -4 -4 51.83 2.8
 0 -4 -4 58.12 6.56
 0 -4 -4 51.45 4.57
 0 -4 -5 33.6 2.31
 0 -4 -5 34.89 6.21
 0 -4 -5 36.42 6.15
 0 -4 -5 35.4 2.5
 0 -4 -5 39.73 3.39
 0 -4 -6 94.43 4.33
 0 -4 -6 102.46 5.13
 0 -4 -6 82.3 4.17
 0 -4 -6 104.22 7.94
 0 -4 -7 236.87 20.26
 0 -4 -7 217.3 10.79
 0 -4 -7 237.04 8.79
 0 -4 -7 219.15 9.4
 0 -4 -7 208.72 8.83
 0 -4 -8 435.56 28.53
 0 -4 -8 500.19 18.14
 0 -4 -8 478.44 17.59
 0 -4 -8 486.34 19.06
 0 -4 -9 90.42 6.52
 0 -4 -9 105.88 8.88
 0 -4 -9 94.01 4.58
 0 -4 -9 96.54 5.54
 0 -4 -9 9.14 11.32
 0 -4 -9 54.08 22.29
 0 -4 -9 78.07 23.34
 0 -4 -9 88.11 6.72
 0 -4 -9 -10.05 7.71
 0 -4 -10 13.79 4.15
 0 -4 -10 6.99 7.74
 0 -4 -10 13.29 2.92
 0 -4 -10 9.24 22.44
 0 -4 -10 10.88 4.62
 0 -4 -10 14.53 5.51
 0 -4 -11 0.48 5.38
 0 -4 -11 -1.8 4.12
 0 -4 -11 11.68 8.1
 0 -4 -11 2.65 2.86
 0 -4 -11 0.83 4.29
 0 -4 -11 6.92 22.68
 0 -4 -11 4.41 5.59
 0 -4 -12 10.33 5.98
 0 -4 -12 6.66 2.91
 0 -4 -12 -5.08 23.03
 0 -4 -12 -1.21 8.38
 0 -4 -12 13.44 5.41
 0 -4 -13 -0.86 4.82
 0 -4 -13 -9.53 21.85
 0 -4 -13 1.68 5.69
 0 -4 -13 9.2 8.04
 0 -4 -13 10.71 17.13
 0 -4 -14 22.72 4.28
 0 -4 -14 9.15 7.31
 0 -4 -14 10.93 14.24
 0 -4 -14 8.55 5.37
 0 -4 -14 5.86 19.66
 0 -4 -15 2.43 10.14
 0 -5 18 -0.6 3.61
 0 5 -18 3.41 2.34
 0 5 -18 2.75 9.48
 0 -5 17 10.68 4.32
 0 5 -17 13.98 2.88
 0 -5 16 11.87 4.76
 0 5 -16 3.42 3.17
 0 -5 15 41.21 5.26
 0 5 -15 35.21 3.83
 0 5 -15 30.8 8.19
 0 5 -14 2.38 3.4
 0 5 -14 13.26 7.68
 0 -5 14 -0.37 4.68
 0 5 -13 54.51 4.23
 0 -5 13 50.85 5.24
 0 5 -13 49.18 8.55
 0 5 -12 0.81 3.07
 0 -5 12 -0.42 4.09
 0 5 -12 -5.5 27.98
 0 5 -12 1.9 6.8
 0 5 -12 2.76 5.38
 0 5 -12 -3.18 3.92
 0 5 -11 360.78 18.16
 0 -5 11 380.91 14.79
 0 5 -11 392.29 14.54
 0 5 -11 387.57 15.48
 0 5 -10 156.77 10.99
 0 5 -9 94.31 9.26
 0 5 -8 7.1 5.22
 0 5 -7 376.36 17.06
 0 5 -6 375.93 17.09
 0 5 -5 4868.43 188.93
 0 5 -4 873.33 35.96
 0 5 -3 8.04 6.05
 0 5 -2 105.25 8.71
 0 5 -1 63.26 7.63
 0 5 0 52.21 7.59
 0 5 1 1098.9 44.62
 0 5 2 1050.38 42.47
 0 -5 -3 287.78 11.74
 0 -5 -3 306.61 13.64
 0 5 3 315.94 13.73
 0 -5 -4 20.3 2.05
 0 -5 -4 25.54 5.68
 0 -5 -4 18.67 2.11
 0 -5 -4 19.71 1.91
 0 -5 -5 46.84 2.81
 0 -5 -5 47.7 6.64
 0 -5 -5 43.92 2.88
 0 -5 -5 55.39 3.99
 0 -5 -6 120.61 7.75
 0 -5 -6 135.21 5.04
 0 -5 -6 95.25 18.94
 0 -5 -6 94.11 17.22
 0 -5 -6 108.42 8.72
 0 -5 -6 118.25 8.35
 0 -5 -6 113.68 6.87
 0 -5 -6 107.11 5.01
 0 -5 -6 119.48 5.9
 0 -5 -7 483.58 31.79
 0 -5 -7 541.75 22.98
 0 -5 -7 596.02 23.55
 0 -5 -7 556.53 24.23
 0 -5 -7 538.15 23.6
 0 -5 -7 621.43 25.17
 0 -5 -7 676.63 23.07
 0 -5 -7 605.08 24.66
 0 -5 -8 31.65 21.06
 0 -5 -8 45.63 5.94
 0 -5 -8 60.32 8.07
 0 -5 -8 39.1 21.37
 0 -5 -8 51.96 3.54
 0 -5 -8 60.91 4.81
 0 -5 -8 56.44 6.01
 0 -5 -9 49.69 5.75
 0 -5 -9 51.32 4.78
 0 -5 -9 45.89 3.5
 0 -5 -9 49.47 6.16
 0 -5 -9 60.27 8.35
 0 -5 -10 107.17 6.51
 0 -5 -10 35.23 22.43
 0 -5 -10 66.61 6.16
 0 -5 -10 74.5 5.49
 0 -5 -10 64.67 4.16
 0 -5 -10 6.49 8.38
 0 -5 -10 80.7 9.23
 0 -5 -10 77.29 7.02
 0 -5 -11 5.12 5.36
 0 -5 -11 0.33 3.96
 0 -5 -11 6.48 8.02
 0 -5 -11 2.76 21.64
 0 -5 -11 -1.96 4.41
 0 -5 -11 -1.05 5.73
 0 -5 -12 1.46 5.64
 0 -5 -12 1.73 5.02
 0 -5 -12 -1.51 7.84
 0 -5 -12 -4.76 16.77
 0 -5 -12 -0.2 20.7
 0 -5 -13 6.93 5.52
 0 -5 -13 24.92 4.58
 0 -5 -13 16.2 7.38
 0 -5 -13 10.34 15.26
 0 -5 -13 0.09 19.1
 0 -5 -14 -5.22 4.25
 0 -5 -14 4.35 11.66
 0 -6 19 2.08 2.84
 0 6 -18 2.44 9.47
 0 -6 18 3.83 3.66
 0 6 -18 4.3 2.33
 0 6 -17 30.71 3.21
 0 -6 17 39.06 4.64
 0 6 -16 102.93 5.64
 0 -6 16 115.92 6.75
 0 6 -15 -3 7.45
 0 -6 15 -1.81 4.55
 0 6 -15 3.34 3.11
 0 6 -14 151.38 7.18
 0 -6 14 136.11 7.96
 0 6 -13 8.67 4.06
 0 6 -13 10.29 5.55
 0 6 -13 12.53 7.36
 0 -6 13 13.68 4.37
 0 6 -13 9.94 3.26
 0 6 -12 19.2 26.13
 0 6 -12 37.37 3.46
 0 6 -12 27.88 4.71
 0 6 -12 46.16 5.78
 0 6 -12 7.06 11.63
 0 6 -12 40.83 7.84
 0 -6 12 40.19 4.36
 0 6 -11 87.34 8.77
 0 6 -11 76.93 6.32
 0 6 -11 80.56 11.72
 0 6 -10 384.54 19.1
 0 6 -9 25.33 7.77
 0 -6 9 18.29 2.41
 0 -6 8 65.7 3.59
 0 6 -8 67.76 6.74
 0 6 -7 6.48 5.8
 0 6 -6 5091.92 197.68
 0 6 -5 1715.54 68.34
 0 6 -4 185.49 10.84
 0 6 -3 1.93 5.87
 0 6 -2 516.5 23.13
 0 6 -1 25.51 7.05
 0 6 0 1632.74 65.72
 0 6 1 809.97 34.12
 0 -6 -2 191.9 8
 0 6 2 189.56 10.84
 0 -6 -3 14.23 5.43
 0 -6 -3 16.06 2.15
 0 -6 -4 368.73 16.14
 0 -6 -4 381.93 15.05
 0 -6 -5 30.99 2.46
 0 -6 -5 25.94 3.68
 0 -6 -5 14.4 15.55
 0 -6 -5 22.44 4.82
 0 -6 -5 16.04 6.67
 0 -6 -5 25.99 5.67
 0 -6 -5 22.85 6.74
 0 -6 -6 586.04 24.82
 0 -6 -6 547.68 23.8
 0 -6 -6 529.15 24.26
 0 -6 -6 562.25 23.57
 0 -6 -6 555.05 25.06
 0 -6 -7 252.05 12.43
 0 -6 -7 211.72 11.34
 0 -6 -7 215.5 11.96
 0 -6 -7 238.8 11.07
 0 -6 -7 231.78 13.34
 0 -6 -8 24.68 7.84
 0 -6 -8 21.44 5.54
 0 -6 -8 21.88 4.14
 0 -6 -8 22.13 5.65
 0 -6 -9 76.44 9.14
 0 -6 -9 69.04 6.52
 0 -6 -9 65.45 6.88
 0 -6 -10 4.01 5.44
 0 -6 -10 -10.1 16.91
 0 -6 -10 -7.29 20.99
 0 -6 -10 4.35 7.94
 0 -6 -10 -0.69 4.06
 0 -6 -10 4.48 4.78
 0 -6 -10 5.25 5.69
 0 -6 -11 2.02 7.64
 0 -6 -11 2.5 5.58
 0 -6 -11 6.46 19.91
 0 -6 -11 1.42 5.2
 0 -6 -12 7.16 18.36
 0 -6 -12 33.27 4.79
 0 -6 -12 -4 15.08
 0 -6 -12 14 5.58
 0 -6 -13 -9.22 13.11
 0 -6 -13 7.61 4.69
 0 -6 -14 4.93 8.41
 0 7 -19 -0.97 7.42
 0 -7 19 3.29 2.92
 0 7 -18 4.71 2.2
 0 -7 18 5.9 3.61
 0 7 -18 -0.6 9.13
 0 7 -17 61.7 4.04
 0 -7 17 82.39 5.37
 0 7 -16 13.22 2.99
 0 -7 16 15.11 4.47
 0 7 -15 47.96 3.83
 0 7 -15 59.62 8.5
 0 -7 15 49.02 5.15
 0 7 -14 0.33 3.81
 0 -7 14 -0.41 4.31
 0 7 -14 -2.59 5.34
 0 7 -14 -2.39 7.08
 0 7 -13 97.78 5.04
 0 -7 13 91.82 5.96
 0 7 -13 90.29 7
 0 7 -12 7.94 7
 0 7 -12 -15.36 25.29
 0 7 -12 2.28 2.75
 0 7 -12 -3.4 11.38
 0 7 -12 -0.66 5.12
 0 7 -11 55.89 10.96
 0 7 -11 34.31 7.77
 0 7 -10 7.49 10.08
 0 7 -10 10.37 7.06
 0 -7 9 164.4 6.94
 0 -7 8 1.82 2.31
 0 -7 7 692.73 26.95
 0 7 -6 255.23 12.81
 0 -7 6 230.8 9.55
 0 7 -5 194.53 11.27
 0 7 -4 -2.51 6.08
 0 7 -3 106.64 8.72
 0 7 -2 765.8 32.64
 0 7 -1 2225.89 88.49
 0 -7 -2 110 5.14
 0 -7 -3 448.25 18.28
 0 -7 -3 489.03 19.67
 0 -7 -3 484.9 20.35
 0 -7 -4 8.8 6.59
 0 -7 -4 10.93 3.63
 0 -7 -4 30.43 6.78
 0 -7 -4 19.49 6.96
 0 -7 -4 9.5 4.84
 0 -7 -4 13.83 4.9
 0 -7 -4 8.2 2.19
 0 -7 -4 21.03 17.84
 0 -7 -5 409.3 17.59
 0 -7 -5 365.62 16.09
 0 -7 -5 439.09 15.48
 0 -7 -5 334.82 17.87
 0 -7 -5 321.46 16.85
 0 -7 -5 364.23 16.55
 0 -7 -6 174.88 10.26
 0 -7 -6 170.93 8.8
 0 -7 -6 204.72 7.91
 0 -7 -6 162.65 11.37
 0 -7 -6 171.37 9.45
 0 -7 -6 161.84 9.95
 0 -7 -7 -6.76 20.19
 0 -7 -7 4.39 4.04
 0 -7 -7 -1.23 2.45
 0 -7 -7 -0.21 7.7
 0 -7 -7 1.29 5.46
 0 -7 -7 0.36 5.42
 0 -7 -7 -1.95 4.86
 0 -7 -8 -8.46 15.97
 0 -7 -8 -3.25 5.59
 0 -7 -8 -1.92 5.43
 0 -7 -8 -1.63 7.89
 0 -7 -8 10.42 20.45
 0 -7 -9 8.41 15.8
 0 -7 -9 5.15 20
 0 -7 -9 2.77 5.06
 0 -7 -9 -0.67 5.37
 0 -7 -9 -0.43 4
 0 -7 -9 -3.9 7.78
 0 -7 -9 -4.96 5.74
 0 -7 -10 -0.85 3.91
 0 -7 -10 0.06 5.5
 0 -7 -10 15.51 18.99
 0 -7 -11 15.36 5.49
 0 -7 -12 23.47 12.75
 0 -7 -13 9.79 9.43
 0 -8 19 9.63 2.95
 0 8 -18 8.66 2.14
 0 -8 18 13.38 3.58
 0 -8 17 -0.75 3.93
 0 8 -17 0.11 2.4
 0 8 -16 28.49 3.03
 0 -8 16 31.3 4.59
 0 8 -15 1.96 2.71
 0 8 -15 -1.02 3.48
 0 8 -15 -1.28 5
 0 8 -15 5.56 6.99
 0 -8 15 -2.52 4.22
 0 8 -14 31.19 5.62
 0 -8 14 26.64 4.5
 0 8 -14 41.36 7.81
 0 8 -13 32.96 3.24
 0 8 -13 21.94 4.97
 0 8 -13 41.39 5.72
 0 8 -13 32.62 7.77
 0 -8 13 33.29 4.49
 0 8 -12 120.24 10.29
 0 8 -12 114.34 12.65
 0 8 -12 101.65 5.22
 0 8 -12 107.1 7.27
 0 8 -11 0.66 10.57
 0 8 -11 10.32 7.25
 0 8 -10 121.26 12.08
 0 -8 10 147.95 6.3
 0 8 -10 133.69 11.18
 0 -8 9 41.13 6.52
 0 8 -9 36.92 6.42
 0 -8 9 51.01 3.07
 0 8 -9 43.73 4.1
 0 -8 8 864.68 33.96
 0 8 -8 889.43 34.25
 0 8 -8 895.22 36.7
 0 8 -7 258.45 13.58
 0 8 -6 51.56 6.75
 0 8 -5 -3.43 5.76
 0 8 -4 77 7.54
 0 -8 4 63.47 6.86
 0 8 -3 358.07 18.74
 0 -8 3 415.77 16.91
 0 8 -2 1413.76 62.62
 0 -8 2 1586.34 60.42
 0 8 -1 372.35 19.32
 0 -8 1 416.64 16.99
 0 8 0 6.92 6.61
 0 -8 0 1.11 5.61
 0 -8 -1 5.32 7.7
 0 -8 -1 3.81 5.28
 0 8 1 4.54 6.28
 0 -8 -2 20.56 4.64
 0 -8 -2 29.8 5.52
 0 -8 -2 13.59 12.64
 0 -8 -2 22.39 2.62
 0 -8 -3 1.19 4.72
 0 -8 -3 2.44 2.26
 0 -8 -3 2.22 5.23
 0 -8 -3 -1.22 13.04
 0 -8 -3 2.25 6.93
 0 -8 -4 468.98 19.32
 0 -8 -4 392.11 20.16
 0 -8 -4 386.01 21.04
 0 -8 -4 489.06 20.27
 0 -8 -4 554.2 18.72
 0 -8 -5 82.4 4.11
 0 -8 -5 67.47 5.51
 0 -8 -5 69.86 6.55
 0 -8 -5 60.12 6.83
 0 -8 -5 14.22 19.91
 0 -8 -5 68.58 7.01
 0 -8 -5 66.36 8.66
 0 -8 -5 4.04 15.25
 0 -8 -6 15.63 2.59
 0 -8 -6 12.89 4.24
 0 -8 -6 7.09 5.22
 0 -8 -6 9.5 5.77
 0 -8 -6 16.45 19.77
 0 -8 -6 9.14 7.82
 0 -8 -6 4.19 15.07
 0 -8 -6 16.02 5.61
 0 -8 -7 -0.89 5.68
 0 -8 -7 -1.44 4.96
 0 -8 -7 1.56 2.42
 0 -8 -7 0.61 5.37
 0 -8 -7 0.11 4.09
 0 -8 -7 14.37 15.36
 0 -8 -8 14.39 4.19
 0 -8 -8 20.61 5.59
 0 -8 -8 12.94 5.87
 0 -8 -9 1.27 3.86
 0 -8 -9 -2.55 4.79
 0 -8 -9 1.5 5.51
 0 -8 -10 2.21 13.54
 0 -8 -10 20.13 5.59
 0 -8 -11 -3.33 12.15
 0 -8 -11 -6.42 7.82
 0 -8 -11 10.98 4.59
 0 -8 -12 2.34 9.54
 0 -9 19 17.65 3.01
 0 9 -19 2.06 7.11
 0 -9 18 -0.99 3.32
 0 9 -18 0.51 1.79
 0 -9 17 36.75 4.24
 0 9 -17 29.08 2.63
 0 9 -16 1.45 2.33
 0 9 -15 23.86 2.75
 0 9 -15 12.33 3.9
 0 -9 15 24.99 4.39
 0 9 -15 16.72 5.29
 0 9 -14 -1.66 6.77
 0 9 -14 -0.15 25.22
 0 -9 14 -2.67 4.1
 0 9 -14 1.05 5.21
 0 -9 13 126.85 7.1
 0 9 -13 126.17 8
 0 9 -12 -20.82 11.34
 0 9 -12 2.8 7.34
 0 9 -11 26.81 10.94
 0 9 -11 40.12 8.18
 0 9 -10 70.19 7.28
 0 -9 10 64.43 7.31
 0 9 -10 62.73 4.48
 0 9 -9 193.82 11.08
 0 -9 9 185.77 10.83
 0 9 -9 186.4 13.02
 0 9 -9 169.49 8.07
 0 9 -8 166.28 8.02
 0 9 -8 215.62 11.24
 0 9 -7 44.76 6.53
 0 -9 6 5.88 5.86
 0 9 -6 4.8 5.71
 0 -9 5 264.8 12.52
 0 9 -5 266.29 14.09
 0 -9 4 1.81 6.34
 0 9 -4 -1.93 5.74
 0 9 -3 1397.71 57.39
 0 -9 3 1403.18 54.83
 0 9 -2 358.86 19.49
 0 -9 2 427.75 17.42
 0 9 -1 15.98 6.89
 0 9 -1 2.9 3.93
 0 9 0 -0.53 4.07
 0 -9 0 1.94 8.01
 0 -9 0 -1.84 12.61
 0 -9 0 -1.45 9.63
 0 -9 0 2.59 3.71
 0 -9 0 5.55 7.84
 0 9 0 5.22 6.72
 0 -9 -1 8.89 2.64
 0 -9 -1 14.36 7.82
 0 -9 -1 8.77 5.72
 0 -9 -1 0.44 12.67
 0 -9 -1 1.9 9.58
 0 9 1 4.73 6.99
 0 -9 -1 3.64 4.11
 0 -9 -1 6.55 8.07
 0 -9 -2 14.36 4.59
 0 -9 -2 16.33 2.7
 0 -9 -2 0.6 7.59
 0 -9 -2 9.39 5.78
 0 -9 -3 372.82 13.63
 0 -9 -3 352.16 15.2
 0 -9 -3 266 16.35
 0 -9 -3 308.78 14.39
 0 -9 -3 267.33 15.41
 0 -9 -4 159.07 9.23
 0 -9 -4 143.4 8.34
 0 -9 -4 160.28 9.48
 0 -9 -5 5.12 5.82
 0 -9 -5 15.68 5.71
 0 -9 -5 13.39 5.4
 0 -9 -6 -0.32 5.25
 0 -9 -6 0.13 2.44
 0 -9 -6 -2.86 5.33
 0 -9 -6 -1.1 5.82
 0 -9 -6 3.43 4.14
 0 -9 -7 19.78 4.27
 0 -9 -7 16.95 6.03
 0 -9 -7 18.22 5.42
 0 -9 -8 -1.27 3.8
 0 -9 -8 14.45 13.93
 0 -9 -8 9.62 5.52
 0 -9 -8 -0.7 4.78
 0 -9 -9 -0.88 8.51
 0 -9 -9 -6.07 12.77
 0 -9 -10 4.25 11.18
 0 -9 -10 -0.87 7.39
 0 -9 -10 8.33 4.84
 0 -9 -11 4.89 8.91
 0 -10 19 -0.19 2.62
 0 10 -19 0.98 6.14
 0 -10 18 9.92 3.28
 0 -10 17 3.79 3.6
 0 10 -16 22.34 4.8
 0 -10 15 9 4.06
 0 10 -15 2.66 3.72
 0 10 -15 0.68 4.96
 0 10 -14 19.84 4.78
 0 10 -14 28.9 24.62
 0 10 -14 26.4 5.48
 0 -10 14 37.72 4.45
 0 10 -14 50.53 8
 0 10 -13 -0.88 6.91
 0 10 -13 0.24 5.22
 0 10 -12 68.31 8.68
 0 10 -12 31.99 11.46
 0 10 -11 9.94 7.61
 0 10 -11 -4.22 10.9
 0 10 -10 35.55 3.96
 0 -10 10 37.11 7.12
 0 10 -10 24.92 6.64
 0 10 -10 28.58 10.67
 0 10 -9 10.78 5.94
 0 10 -9 6.22 3.59
 0 -10 9 16.39 6.65
 0 10 -8 59.05 7.04
 0 -10 8 68.97 7.74
 0 10 -7 50.34 6.83
 0 10 -7 40.01 3.94
 0 -10 7 33.64 6.06
 0 10 -6 59.37 7.06
 0 -10 6 52.32 6.78
 0 10 -6 42.95 4.11
 0 -10 5 32.03 6.8
 0 10 -5 41.23 6.6
 0 10 -5 19.63 3.68
 0 10 -4 601.73 25.55
 0 10 -4 545.83 22.29
 0 -10 4 561.15 23.12
 0 10 -3 203.64 9.38
 0 10 -3 230.37 12.77
 0 -10 2 -4.24 11.03
 0 10 -2 6.76 3.8
 0 -10 2 10.5 7.59
 0 10 -2 15.29 6.35
 0 10 -1 3.06 6.54
 0 -10 1 0.52 10.47
 0 10 -1 2.07 4.01
 0 -10 1 0.12 7.87
 0 -10 1 2.6 3.61
 0 -10 0 14.25 4.09
 0 -10 0 18.57 8.81
 0 10 0 11.33 4.36
 0 -10 0 10.15 13.35
 0 -10 0 5.44 10.31
 0 10 0 14.61 7.51
 0 -10 0 26.07 8.68
 0 -10 -1 7.53 10.71
 0 -10 -1 8.07 13.91
 0 -10 -1 61.42 5.64
 0 -10 -1 54.41 9.55
 0 -10 -1 82.37 4.45
 0 -10 -2 142.85 8.16
 0 -10 -2 170.09 6.67
 0 -10 -2 28.9 15.13
 0 -10 -2 9.99 11.81
 0 -10 -2 111.97 10.82
 0 -10 -3 129.65 10.99
 0 -10 -3 164.8 8.49
 0 -10 -3 152.47 7.96
 0 -10 -3 2.23 11.86
 0 -10 -3 34.52 15.61
 0 -10 -3 190.07 9.54
 0 -10 -4 4.97 4.89
 0 -10 -4 -0.68 2.52
 0 -10 -4 2.15 4.4
 0 -10 -4 8.22 10.09
 0 -10 -4 4.19 14.19
 0 -10 -4 1.94 5.87
 0 -10 -5 0.92 4.65
 0 -10 -5 0.44 2.41
 0 -10 -5 1 4.15
 0 -10 -5 2.3 14.02
 0 -10 -5 -1.25 9.94
 0 -10 -5 2.29 5.6
 0 -10 -6 5.64 4.11
 0 -10 -6 11.14 2.46
 0 -10 -7 -1.26 4.63
 0 -10 -7 -6.83 8.85
 0 -10 -7 -2.23 12.89
 0 -10 -7 2.07 3.72
 0 -10 -8 17.31 3.66
 0 -10 -8 20.27 5.71
 0 -10 -8 15.14 11.94
 0 -10 -8 -3.58 8.03
 0 -10 -9 6.47 4.68
 0 -10 -9 -2.4 6.87
 0 -10 -9 -1.94 10.43
 0 -10 -10 5.48 7.99
 0 -11 19 12.48 2.48
 0 -11 18 4.78 2.93
 0 -11 17 0.56 3.29
 0 11 -16 0.78 3.06
 0 -11 16 -3.22 3.66
 0 11 -16 5.84 4.28
 0 11 -15 15.93 4.01
 0 11 -14 5.94 5.03
 0 11 -14 -12.99 23.55
 0 11 -14 1.42 4.35
 0 -11 14 3.07 3.94
 0 11 -13 24.13 11.05
 0 11 -13 63.68 8.35
 0 11 -12 16.13 7.32
 0 11 -11 198.73 12.48
 0 -11 11 219.84 12.56
 0 11 -11 214.13 9.21
 0 -11 10 88.92 8.68
 0 11 -10 73.36 8.26
 0 11 -10 79.57 5.16
 0 -11 9 8.61 5.79
 0 11 -9 21.05 6.4
 0 -11 9 22.4 7.28
 0 11 -9 8.61 3.74
 0 -11 8 11.98 5.87
 0 11 -8 21.29 6.4
 0 -11 8 18.47 7.26
 0 11 -8 10.85 3.77
 0 11 -7 95.93 8.43
 0 -11 7 113.24 9.28
 0 -11 7 99.11 7.43
 0 11 -6 33.93 6.75
 0 -11 6 43.47 7.88
 0 11 -6 22.12 3.91
 0 11 -5 107.06 9.04
 0 11 -5 93.31 5.84
 0 -11 4 125.75 10.23
 0 11 -4 109.77 8.96
 0 11 -4 86.86 5.78
 0 -11 4 102.39 5.52
 0 11 -3 7.41 6.41
 0 -11 3 3.75 7.81
 0 11 -3 -0.65 3.81
 0 11 -2 9.88 6.66
 0 11 -2 6.62 4.02
 0 -11 2 3.86 7.92
 0 -11 1 14.9 8.5
 0 11 -1 9.63 4.12
 0 11 -1 7.32 6.86
 0 -11 1 -0.57 11.46
 0 -11 1 18.2 9.56
 0 -11 1 5.09 3.87
 0 11 0 95.98 9.31
 0 -11 0 125.75 10.85
 0 -11 0 15.26 14.17
 0 -11 0 -4.03 11.29
 0 -11 0 44.87 5.04
 0 11 0 63.33 5.24
 0 -11 0 45.22 10.01
 0 -11 0 60.22 4.21
 0 -11 -1 211.82 8.09
 0 -11 -1 155.32 12.72
 0 -11 -1 182.73 9.21
 0 -11 -1 53.06 16.06
 0 -11 -1 21.91 12.95
 0 -11 -2 61.57 9.53
 0 -11 -2 57.83 5.61
 0 -11 -2 0.47 10.84
 0 -11 -2 15.81 14.4
 0 -11 -2 73.07 7.14
 0 -11 -3 -2.4 6.04
 0 -11 -3 1.02 2.53
 0 -11 -3 2.66 4.41
 0 -11 -3 -1.31 4.34
 0 -11 -3 5.86 13.86
 0 -11 -3 -9.52 10.23
 0 -11 -4 7.18 5.72
 0 -11 -4 4.59 2.5
 0 -11 -4 2.63 4.33
 0 -11 -4 5.81 4.1
 0 -11 -4 -0.33 13.54
 0 -11 -5 0.31 2.36
 0 -11 -5 -0.61 3.79
 0 -11 -5 6.2 9.05
 0 -11 -5 9.09 12.88
 0 -11 -5 1.86 5.32
 0 -11 -6 4.32 3.5
 0 -11 -6 4.71 4.77
 0 -11 -6 1.76 8.5
 0 -11 -6 -1.85 12.13
 0 -11 -7 10.49 4.31
 0 -11 -7 -8.37 10.92
 0 -11 -7 -5.49 7.52
 0 -11 -7 17.53 5.16
 0 -11 -8 -0.31 9.23
 0 -11 -8 7.31 4.21
 0 -12 19 1.07 1.99
 0 -12 18 0.28 2.6
 0 -12 17 0.72 3
 0 -12 17 -2.88 3.97
 0 -12 16 10.09 4.5
 0 12 -16 10.96 4.21
 0 12 -16 10.3 3.16
 0 12 -15 9.6 4.6
 0 -12 15 13.27 3.78
 0 12 -15 4.85 3.68
 0 -12 13 -3.08 5.3
 0 -12 13 0.47 3.74
 0 -12 12 63.93 6.23
 0 12 -12 73.67 8.54
 0 12 -11 33.22 8.09
 0 -12 11 52.86 7.69
 0 12 -11 31.28 7.01
 0 -12 10 7.69 7.17
 0 12 -10 0.52 6.17
 0 12 -9 13.53 3.79
 0 12 -9 22.29 6.53
 0 -12 9 25.87 7.46
 0 -12 8 77.07 8.73
 0 12 -8 65.97 7.77
 0 12 -8 48.16 4.59
 0 12 -7 56.06 7.5
 0 -12 7 73.23 8.86
 0 12 -6 101.93 9.17
 0 12 -6 82.61 5.66
 0 12 -5 200.31 12.45
 0 -12 5 197.22 8.65
 0 12 -4 8.04 6.35
 0 12 -4 -0.02 3.79
 0 -12 4 6.64 7.81
 0 12 -3 16.68 6.75
 0 -12 3 23.95 8.28
 0 12 -3 17.74 3.97
 0 12 -2 35.09 4.4
 0 -12 2 40.79 10.45
 0 12 -2 39.39 7.7
 0 -12 1 6.83 8.22
 0 12 -1 0.15 6.84
 0 -12 1 8.67 9.7
 0 -12 0 80.41 5.76
 0 -12 0 87.74 4.96
 0 -12 -1 88.06 4.65
 0 -12 -1 54.6 5.72
 0 -12 -1 65.32 10.26
 0 -12 -1 109.77 7.47
 0 -12 -1 82.24 5.85
 0 -12 -2 2 4.11
 0 -12 -2 6.3 8.49
 0 -12 -2 7.46 2.66
 0 -12 -2 8.99 4.11
 0 -12 -2 10.31 5.81
 0 -12 -3 1.69 2.44
 0 -12 -3 6.19 9.49
 0 -12 -3 0.13 3.74
 0 -12 -4 3.36 5.25
 0 -12 -4 3.42 2.32
 0 -12 -4 -0.8 5.08
 0 -12 -4 -16.29 11.97
 0 -12 -4 0.06 8.91
 0 -12 -5 -0.49 4.83
 0 -12 -5 -0.1 4.74
 0 -12 -5 -3.4 10.85
 0 -12 -5 -0.67 7.93
 0 -12 -6 18.82 4.53
 0 -12 -6 15.57 4.23
 0 -12 -7 3.73 3.57
 0 -12 -7 2.43 7.68
 0 -13 18 0.22 2.18
 0 -13 17 19.08 2.86
 0 -13 16 0.11 3.88
 0 -13 16 7.76 3.01
 0 13 -16 4.16 2.76
 0 13 -16 4.65 3.65
 0 -13 15 15.39 3.34
 0 -13 15 9.55 4.39
 0 13 -15 3.05 18.97
 0 13 -15 0.36 3.38
 0 13 -15 7.64 4.18
 0 13 -14 15.15 4.54
 0 -13 14 18.31 4.72
 0 -13 14 11.26 3.57
 0 13 -14 4.41 21.27
 0 -13 13 53.54 5.52
 0 -13 12 35.79 5.59
 0 13 -12 50.32 3.79
 0 13 -11 38.32 3.77
 0 -13 10 60.48 8.27
 0 13 -10 41.96 4.07
 0 13 -10 43.51 7.83
 0 13 -10 43.24 7.26
 0 -13 9 15.15 7.4
 0 13 -9 4.98 3.5
 0 13 -9 9.26 6.1
 0 13 -8 5.11 6.04
 0 -13 8 4.99 7.5
 0 13 -7 169.65 11.66
 0 -13 7 163.77 7.77
 0 -13 6 175.17 11.8
 0 13 -6 130.86 10.65
 0 13 -5 1.92 6.08
 0 -13 5 4.42 7.55
 0 13 -4 4.82 6.24
 0 -13 4 0.9 9.21
 0 -13 4 5.85 7.8
 0 13 -3 63.49 4.8
 0 -13 3 77.91 10.61
 0 -13 3 92.35 9.74
 0 13 -3 70.37 8.26
 0 13 -2 5.18 3.56
 0 -13 2 5.6 5.16
 0 -13 2 4.49 3.08
 0 -13 2 -1.83 9.67
 0 -13 1 27.42 3.44
 0 -13 1 30.23 5.8
 0 -13 1 37.5 5.61
 0 -13 0 45.88 3.77
 0 -13 0 40.62 9.82
 0 -13 -1 1.76 2.52
 0 -13 -1 -2.4 8.27
 0 -13 -2 -3.23 4.95
 0 -13 -2 -0.38 2.34
 0 -13 -2 1.31 4.95
 0 -13 -3 -1.04 10.45
 0 -13 -3 8.11 4.64
 0 -13 -3 -0.29 2.19
 0 -13 -3 -4.14 4.68
 0 -13 -4 -7.96 9.45
 0 -13 -4 0.83 4.24
 0 -13 -4 1.35 4.29
 0 -13 -5 12.19 3.85
 0 -13 -5 9.63 3.75
 0 -13 -6 7.16 2.82
 0 -14 17 3.82 2.2
 0 14 -16 4.04 2.44
 0 14 -16 6.48 3.18
 0 14 -15 3.79 2.85
 0 -14 15 4.08 2.81
 0 14 -15 7.62 3.59
 0 -14 14 9.44 3.07
 0 14 -14 3.39 3.93
 0 -14 13 16.39 3.28
 0 -14 12 33.13 3.62
 0 14 -11 2.38 2.91
 0 14 -10 18.21 3.22
 0 14 -9 -0.26 3.19
 0 14 -8 111.25 5.65
 0 -14 8 99.1 5.24
 0 14 -7 56.33 4.26
 0 14 -6 3.36 3.22
 0 -14 6 5.79 8.12
 0 14 -5 3.58 3.25
 0 -14 5 2.95 8.08
 0 -14 4 37.47 4.88
 0 14 -4 34.99 3.69
 0 14 -3 5.46 3.15
 0 -14 3 12.16 8.72
 0 -14 3 5.08 2.84
 0 14 -2 93.24 4.89
 0 -14 2 76.03 4.69
 0 -14 1 45.88 5.32
 0 -14 1 51.39 5.23
 0 -14 1 41.3 3.33
 0 -14 0 -11.62 7.92
 0 -14 0 0.38 4.43
 0 -14 0 -3.57 4.33
 0 -14 0 1.24 2.31
 0 -14 -1 4.15 6.93
 0 -14 -1 0.71 2.08
 0 -14 -1 -0.04 4.11
 0 -14 -1 -3.92 4.12
 0 -14 -2 5.76 1.98
 0 -14 -2 9.17 3.98
 0 -14 -2 10.03 3.92
 0 -14 -3 0.5 3.47
 0 -14 -3 5.81 3.61
 0 -14 -4 3.59 2.92
 0 -14 -4 7.11 3.1
 0 -15 17 6.7 1.11
 0 -15 16 1.36 1.85
 0 15 -16 0.44 2.48
 0 15 -15 -0.67 2.36
 0 15 -15 5.19 3
 0 -15 15 1.17 2.16
 0 15 -14 1 2.82
 0 -15 14 -2.77 2.38
 0 15 -14 -0.97 3.25
 0 -15 14 -0.8 4.55
 0 15 -14 -0.15 15.95
 0 15 -13 11.09 3.71
 0 -15 12 4.7 2.06
 0 -15 11 23.25 2.43
 0 -15 10 0.92 2.15
 0 15 -10 3.95 2.67
 0 -15 9 58.06 3.45
 0 15 -9 55.32 3.84
 0 15 -8 41.44 3.48
 0 15 -7 6.45 2.85
 0 15 -6 8.16 2.84
 0 -15 6 8.25 3.68
 0 -15 5 0.4 7.17
 0 15 -5 3.56 2.74
 0 -15 5 2.69 2.37
 0 -15 5 5.96 3.82
 0 -15 4 -1.68 7.15
 0 15 -4 3.86 2.67
 0 -15 4 -0.02 2.25
 0 -15 4 -0.62 3.76
 0 15 -3 36.38 3.09
 0 -15 3 34.88 2.8
 0 -15 3 32.86 4.29
 0 15 -2 60.37 3.45
 0 -15 2 56.1 4.73
 0 -15 2 53.1 3.27
 0 -15 1 0.69 3.51
 0 -15 1 3.3 3.54
 0 -15 1 9.54 6.63
 0 -15 1 2.83 1.88
 0 -15 0 2.43 3.29
 0 -15 0 1.94 1.67
 0 -15 0 5.85 3.33
 0 -15 -1 5.22 3.12
 0 -15 -1 6.34 3.01
 0 -15 -2 1.55 2.63
 0 -15 -2 -0.11 2.45
 0 -16 15 0.29 1.13
 0 16 -15 1.04 2.22
 0 -16 14 5.87 1.39
 0 -16 14 1.23 3.49
 0 16 -14 3 2.68
 0 -16 13 -0.09 4.24
 0 16 -13 3.46 2.92
 0 -16 13 9.06 1.56
 0 -16 12 3.46 4.73
 0 -16 12 3.6 1.61
 0 -16 11 2.22 5.08
 0 16 -11 11.64 2.17
 0 -16 10 11.17 5.5
 0 16 -10 22.44 2.46
 0 -16 9 4.1 5.61
 0 16 -9 8.11 2.27
 0 -16 8 -0.7 5.66
 0 16 -8 6.85 2.3
 0 16 -7 5.37 2.29
 0 -16 7 4.27 1.91
 0 -16 7 -0.5 5.79
 0 -16 6 1.6 2.92
 0 16 -6 1.71 2.2
 0 -16 6 1.69 1.81
 0 -16 6 -0.25 5.75
 0 -16 5 1.19 3.08
 0 16 -5 4.71 2.18
 0 -16 5 4.18 1.78
 0 -16 5 0.53 5.75
 0 -16 4 17.28 3.2
 0 16 -4 24.49 2.29
 0 -16 4 18.46 1.93
 0 -16 3 27.58 2.03
 0 -16 3 27.3 3.45
 0 -16 2 -2.99 4.82
 0 -16 2 -0.53 2.86
 0 -16 1 0.42 2.63
 0 -16 0 2.23 2.22
 0 -17 13 2.56 2.82
 0 17 -13 -0.88 2.09
 0 -17 12 0.86 3.5
 0 17 -12 2.52 2.3
 0 -17 11 3.74 3.95
 0 -17 10 6.6 4.12
 0 17 -9 1.1 1.67
 0 -17 9 -2.93 4.33
 0 17 -8 2.81 1.68
 0 -17 8 -2.62 4.36
 0 17 -7 1.88 1.66
 0 -17 7 0.76 4.38
 0 -17 6 -4.04 4.31
 0 -17 5 5.24 4.13
 0 -17 4 3.46 3.78
 0 -18 9 1.52 2.41
 0 -18 8 -0.83 2.42
 1 -18 8 2.62 2.6
 1 -18 9 2.13 2.61
 1 -18 10 -1.82 2.41
 1 -17 3 5.8 2.01
 1 -17 4 3.61 3.58
 1 -17 4 6.36 2.16
 1 -17 5 2.68 4
 1 -17 5 6.08 2.27
 1 -17 6 0.3 1.28
 1 -17 6 -0.3 2.13
 1 -17 7 7.14 1.41
 -1 17 -7 4.12 1.67
 1 -17 8 12.85 1.59
 -1 17 -8 13.34 1.78
 1 -17 9 2.11 1.41
 1 -17 9 2.07 4.31
 -1 17 -9 1.99 1.63
 1 -17 10 1.82 4.15
 -1 17 -10 5.87 1.65
 -1 17 -11 2.76 2.45
 1 -17 11 -2.78 4
 -1 17 -12 0.93 2.27
 1 -17 12 0.05 3.57
 -1 17 -13 1.34 2.09
 1 -17 13 0.79 3.1
 -1 17 -14 2.09 1.69
 1 -16 0 0.81 2.26
 1 -16 1 5.89 2.7
 1 -16 2 5.87 2.88
 1 -16 2 7.04 1.54
 1 -16 3 7.56 3.14
 1 -16 3 10.15 1.71
 1 -16 4 6.51 3.18
 -1 16 -4 7.22 2.03
 1 -16 4 5.18 1.79
 1 -16 4 5.33 5.56
 1 -16 5 -3.37 3.2
 -1 16 -5 1.51 2.11
 1 -16 5 0.33 1.8
 1 -16 5 -4.06 5.74
 1 -16 6 9.33 3.2
 -1 16 -6 7.63 2.26
 1 -16 6 1.82 5.84
 1 -16 6 6.34 1.94
 -1 16 -7 26.38 2.61
 1 -16 7 19.06 6.13
 -1 16 -8 18.7 2.48
 1 -16 8 2.4 5.77
 -1 16 -9 3.09 2.22
 1 -16 9 8.48 5.61
 -1 16 -10 18.46 2.34
 1 -16 10 14.55 5.54
 -1 16 -11 0.35 1.95
 1 -16 11 2.93 5.18
 -1 16 -12 2.02 3.08
 1 -16 12 -1.08 4.76
 -1 16 -13 4.4 2.93
 1 -16 13 1.15 4.33
 -1 16 -13 1.68 2.42
 1 -16 14 -1.49 3.77
 -1 16 -14 -1.33 2.15
 -1 16 -15 -0.7 2.32
 1 -15 -2 1.43 2.48
 1 -15 -2 6.22 2.73
 1 -15 -1 -0.56 1.58
 1 -15 -1 1.59 3.01
 1 -15 -1 -0.35 3.08
 1 -15 0 4.88 1.81
 1 -15 0 1.64 3.29
 1 -15 0 -0.07 3.36
 1 -15 1 -1.52 3.65
 1 -15 1 4.13 1.97
 1 -15 1 0.37 6.31
 1 -15 2 3.06 3.76
 -1 15 -2 4.87 2.34
 1 -15 2 3.67 2.11
 1 -15 2 5.65 6.8
 1 -15 3 12.37 3.97
 -1 15 -3 9.81 2.59
 1 -15 3 10.24 2.34
 1 -15 3 4.81 7.05
 1 -15 4 -0.09 3.86
 -1 15 -4 -1.52 2.61
 1 -15 4 1.2 7.17
 1 -15 4 1.69 2.3
 1 -15 5 32.04 7.78
 -1 15 -5 33.51 3.21
 -1 15 -6 72.06 4.28
 -1 15 -7 34.25 3.3
 -1 15 -8 10.01 2.83
 -1 15 -9 19.53 2.88
 -1 15 -10 3.25 2.59
 1 -15 11 11.65 2.1
 -1 15 -11 13.11 2.56
 1 -15 12 4.47 2.72
 1 -15 13 1.64 2.62
 -1 15 -13 4.76 3.53
 -1 15 -14 0.35 2.74
 1 -15 14 5.11 2.5
 -1 15 -14 4.08 3.33
 -1 15 -15 0.99 2.33
 -1 15 -15 2.21 3.01
 1 -15 15 3.74 2.32
 -1 15 -16 0.41 2.54
 1 -15 16 3.38 1.96
 1 -14 -4 1.58 2.9
 1 -14 -4 0.17 2.95
 1 -14 -3 5.12 3.54
 1 -14 -3 0.68 3.63
 1 -14 -2 6.17 3.9
 1 -14 -2 1.65 3.96
 1 -14 -2 2.71 1.98
 1 -14 -1 25.28 4.48
 1 -14 -1 16.88 2.44
 1 -14 -1 21.43 4.56
 1 -14 0 6.17 4.45
 1 -14 0 9.46 7.49
 1 -14 0 7.23 4.49
 1 -14 0 6.88 2.44
 1 -14 1 -1.39 8.15
 1 -14 1 7.82 2.61
 -1 14 -2 50.19 3.76
 1 -14 2 40.19 3.59
 1 -14 3 43.57 3.66
 -1 14 -3 44.83 3.81
 -1 14 -4 0.77 3.1
 1 -14 4 0.32 8.17
 -1 14 -5 57.5 4.21
 -1 14 -6 39.66 3.79
 -1 14 -7 10.13 3.24
 -1 14 -8 6.28 3.12
 -1 14 -9 5.87 3.05
 -1 14 -10 31.56 3.37
 -1 14 -11 64.11 4.06
 -1 14 -13 12.3 4.29
 1 -14 13 12.59 3.26
 -1 14 -14 3.07 3.92
 -1 14 -14 5.34 3.29
 1 -14 14 2.41 2.98
 -1 14 -15 -0.22 3.56
 -1 14 -15 -0.05 2.77
 1 -14 15 -1.59 2.78
 -1 14 -16 -1.25 3.17
 1 -14 16 -1.75 2.55
 -1 14 -16 -1.87 2.29
 1 -14 17 -0.55 2.17
 1 -13 -6 -0.6 2.87
 1 -13 -5 3.86 3.68
 1 -13 -5 0.53 3.64
 1 -13 -4 5.68 4.21
 1 -13 -4 1.75 2.05
 1 -13 -4 -0.48 4.27
 -1 13 4 1.95 2.63
 1 -13 -3 1.57 2.19
 1 -13 -3 3.41 4.74
 1 -13 -3 -0.76 4.66
 1 -13 -2 20.12 3.98
 1 -13 -2 22.32 2.77
 1 -13 -2 32.14 5.31
 1 -13 -2 25.48 3.89
 1 -13 -1 6.96 2.59
 1 -13 -1 1.79 3.94
 1 -13 0 4.02 2.78
 1 -13 0 0.3 8.68
 1 -13 1 21.09 9.31
 1 -13 1 14.18 3.2
 -1 13 -1 25.48 3.7
 -1 13 -2 35.81 3.91
 1 -13 2 17.89 9.66
 -1 13 -2 27.99 7.17
 1 -13 2 21.77 3.57
 -1 13 -3 0.55 6.27
 -1 13 -3 -2.23 3.51
 1 -13 3 -1.15 7.71
 1 -13 3 4.37 9.35
 1 -13 4 61.16 9.15
 -1 13 -4 50.91 7.75
 1 -13 5 183.83 12.12
 -1 13 -5 139.66 11.04
 -1 13 -6 60.55 8.14
 1 -13 6 84.45 9.59
 1 -13 7 27.64 7.95
 -1 13 -7 20.51 6.53
 1 -13 8 -2.38 7.37
 -1 13 -8 4.81 6.01
 -1 13 -9 2.22 3.32
 1 -13 9 2.93 7.35
 -1 13 -9 9.07 5.98
 -1 13 -10 85.51 8.91
 -1 13 -10 99.35 9.19
 -1 13 -11 29.34 3.46
 -1 13 -12 31.53 3.29
 -1 13 -14 1.95 4.43
 -1 13 -14 2.77 3.76
 1 -13 14 4.83 3.37
 -1 13 -15 0.09 4.1
 -1 13 -15 1.67 3.16
 1 -13 15 2.69 3.21
 -1 13 -16 0.53 3.71
 1 -13 16 0.95 2.97
 -1 13 -16 3.25 2.67
 1 -13 17 8.22 2.69
 1 -13 18 7.39 2.23
 1 -12 -7 0.49 7.11
 1 -12 -7 -0.53 3.62
 1 -12 -6 -1.55 8.94
 1 -12 -6 3.41 4.37
 1 -12 -6 3.73 3.93
 1 -12 -5 3.58 3.36
 1 -12 -5 4.46 4.56
 1 -12 -5 2.98 3.52
 1 -12 -5 -6.32 10.4
 -1 12 5 1.64 2.74
 1 -12 -4 3.08 3.71
 1 -12 -4 -1.17 11.2
 1 -12 -4 1.71 5.09
 1 -12 -4 2.7 2.29
 1 -12 -4 0.37 3.73
 1 -12 -3 11.94 2.56
 1 -12 -3 4.48 4.14
 1 -12 -2 23.13 6.06
 1 -12 -2 18.15 2.82
 1 -12 -2 7.28 4.43
 1 -12 -2 16.73 4.29
 1 -12 -1 6.89 2.8
 1 -12 -1 6.95 4.07
 1 -12 -1 8.07 8.53
 1 -12 0 5.69 3.91
 1 -12 0 0.08 8.92
 1 -12 1 5.15 9.59
 -1 12 -1 22.41 7.27
 1 -12 1 22.3 8.45
 -1 12 -2 31.6 7.54
 -1 12 -2 23.95 4.16
 1 -12 2 37.15 10.1
 1 -12 2 34.79 8.59
 -1 12 -3 169.02 8.54
 -1 12 -3 194.37 12.38
 -1 12 -4 100.02 6.46
 -1 12 -4 143.88 10.47
 -1 12 -5 58.27 4.85
 -1 12 -5 93.38 8.67
 -1 12 -6 151.95 7.6
 -1 12 -6 170.58 11.25
 -1 12 -7 111.48 6.28
 -1 12 -7 124.7 9.81
 -1 12 -8 16.92 6.44
 -1 12 -8 3.64 3.63
 1 -12 8 5.26 7.28
 1 -12 9 244.61 13.48
 -1 12 -9 213.03 12.89
 -1 12 -9 137.74 14.89
 -1 12 -9 172.46 12.66
 -1 12 -9 216.05 9.27
 -1 12 -10 165.94 10.89
 1 -12 10 193.38 11.57
 -1 12 -10 130.67 10.78
 -1 12 -10 95.27 13.24
 1 -12 11 0.44 7.11
 -1 12 -11 0.51 6.35
 -1 12 -11 1.59 5.81
 -1 12 -11 5.18 11.04
 -1 12 -12 9.34 6.32
 -1 12 -12 -4.29 10.84
 -1 12 -13 7.32 5.08
 -1 12 -13 -2.59 10.7
 -1 12 -14 2.89 4.13
 -1 12 -15 10.37 4.67
 -1 12 -15 8.49 3.59
 1 -12 15 12.86 3.69
 -1 12 -16 1.79 4.14
 -1 12 -16 6.61 2.98
 1 -12 16 12.16 3.41
 1 -12 17 -1.23 2.97
 1 -12 17 1.53 3.7
 1 -12 18 -3.01 2.58
 1 -12 19 2.6 1.9
 1 -11 -9 -1.57 3
 1 -11 -8 -5.58 8.73
 1 -11 -8 -0.38 4.21
 1 -11 -7 6.51 3.29
 1 -11 -7 3.99 10.24
 -1 11 6 2.79 2.8
 1 -11 -6 5.03 4.66
 1 -11 -6 -0.03 3.67
 1 -11 -6 1.67 4
 -1 11 5 -2.23 3.2
 1 -11 -5 -2.15 11.98
 1 -11 -5 2.14 3.95
 1 -11 -5 1.29 2.3
 1 -11 -4 12.94 5.83
 1 -11 -4 4.87 12.7
 1 -11 -4 5.3 4.39
 1 -11 -4 4.32 4.29
 1 -11 -4 8.72 2.53
 1 -11 -3 21.74 6.33
 1 -11 -3 28.27 2.94
 1 -11 -3 10.37 12.91
 1 -11 -3 16.72 4.77
 1 -11 -3 21.77 4.89
 1 -11 -2 2.27 4.38
 1 -11 -1 51.29 5.27
 1 -11 -1 60.63 4.04
 1 -11 -1 55.32 9.46
 1 -11 0 105.43 10.95
 -1 11 0 102.86 6.27
 1 -11 0 99.18 5.6
 1 -11 0 91.81 6.52
 1 -11 1 10.2 8.11
 1 -11 1 3.23 3.81
 1 -11 1 12.83 9.46
 -1 11 -1 6.59 4.19
 -1 11 -1 13.36 7.26
 -1 11 -2 217.93 10.23
 -1 11 -2 265.4 14.37
 -1 11 -3 44.14 4.65
 -1 11 -3 66.22 8.15
 -1 11 -4 4.64 3.68
 -1 11 -4 16.07 6.54
 -1 11 -5 126.41 9.51
 -1 11 -5 104.69 5.97
 -1 11 -5 91.88 14.89
 -1 11 -6 129.32 6.8
 -1 11 -6 111.1 14.52
 -1 11 -7 25.99 12.63
 -1 11 -7 12.73 6.32
 -1 11 -7 10.44 3.74
 -1 11 -8 224.56 15.83
 -1 11 -8 232.43 13.49
 -1 11 -8 230.02 10.11
 -1 11 -9 360.98 14.76
 -1 11 -9 339.54 18.3
 -1 11 -10 84.4 12.7
 -1 11 -10 96.36 5.54
 -1 11 -10 84.33 9.32
 1 -11 10 107.66 9.29
 -1 11 -10 100.46 8.86
 -1 11 -11 24.91 6.42
 -1 11 -11 24 3.62
 -1 11 -11 8.4 11.62
 1 -11 11 27.43 7.27
 -1 11 -11 27.86 7.49
 -1 11 -12 8.89 6.49
 -1 11 -12 5.18 11.37
 -1 11 -13 2.78 6.4
 -1 11 -13 2.5 5.15
 -1 11 -13 -1.8 11.33
 -1 11 -14 8.41 4.27
 1 -11 14 16.28 4.03
 -1 11 -14 16.1 5.25
 -1 11 -15 20.49 4.06
 -1 11 -16 2.65 3.16
 1 -11 16 13.47 3.73
 -1 11 -16 10.73 4.51
 1 -11 17 -2.05 3.26
 1 -11 18 1.7 2.83
 1 -11 19 4.63 2.28
 -1 11 -19 1.5 5.64
 1 -10 -10 12.14 7.66
 1 -10 -10 0.29 3.3
 1 -10 -9 2.79 9.82
 1 -10 -9 -0.58 4.71
 1 -10 -8 1 11.22
 1 -10 -8 0.89 3.45
 1 -10 -7 5.8 4.51
 1 -10 -7 4.91 3.74
 1 -10 -7 2.54 12.19
 1 -10 -6 -0.48 2.35
 1 -10 -6 2.86 4.83
 1 -10 -6 -3.31 4.1
 -1 10 6 -2.3 3.12
 1 -10 -5 8.19 4.96
 1 -10 -5 8.33 2.51
 1 -10 -5 -0.66 13.22
 1 -10 -5 6.42 5.61
 1 -10 -5 3.98 4.23
 1 -10 -4 0.2 5.86
 1 -10 -4 -9.01 13.36
 1 -10 -4 -4.85 9.56
 1 -10 -4 4.61 4.9
 1 -10 -3 12.35 4.72
 1 -10 -3 16.47 2.79
 1 -10 -3 6.42 9.65
 1 -10 -3 13.23 4.95
 1 -10 -2 43.33 3.32
 1 -10 -2 33.93 5.08
 1 -10 -2 38.33 8.31
 1 -10 -1 73.77 9.25
 1 -10 -1 70.34 4.37
 1 -10 -1 69.68 5.81
 -1 10 0 10.21 4.26
 -1 10 0 12.33 7.51
 1 -10 0 9.17 4.14
 1 -10 0 10.29 8.65
 -1 10 -1 172.48 7.73
 -1 10 -1 109.8 15.09
 1 -10 1 123.56 7.71
 -1 10 -1 194.6 11.85
 -1 10 -2 331.67 15.42
 -1 10 -2 257.11 11.41
 -1 10 -3 103.33 8.84
 -1 10 -3 78.98 5.32
 -1 10 -4 72.09 7.91
 -1 10 -4 63.32 4.77
 -1 10 -5 29.62 3.93
 -1 10 -5 35.49 6.63
 -1 10 -6 -0.8 3.44
 -1 10 -6 1.1 5.73
 -1 10 -6 2.55 12.76
 -1 10 -7 224.73 12.39
 -1 10 -7 211.16 9.33
 -1 10 -8 205.2 11.72
 -1 10 -8 194.15 14.49
 -1 10 -8 177.22 8.42
 -1 10 -9 279.19 14.14
 -1 10 -9 255.74 16.15
 -1 10 -9 245.91 10.91
 -1 10 -10 144.16 10.28
 -1 10 -10 128.95 13.56
 -1 10 -10 154.02 7.14
 -1 10 -10 130.6 10.92
 -1 10 -11 100.62 13.12
 -1 10 -11 142.16 10.68
 -1 10 -12 3.87 11.73
 -1 10 -12 16.3 7.04
 -1 10 -13 53.81 12.4
 -1 10 -13 63.79 6.51
 -1 10 -14 20.35 5.45
 -1 10 -14 26.65 7.26
 1 -10 14 29.66 4.27
 -1 10 -14 22.36 11.41
 -1 10 -14 20.73 4.65
 -1 10 -15 6.13 3.83
 1 -10 15 8.12 4.04
 -1 10 -15 9.91 5.17
 -1 10 -16 -0.11 3.15
 1 -10 17 1.5 3.53
 1 -10 18 0.34 3.08
 -1 10 -19 1.44 6.41
 1 -10 19 1.65 2.49
 1 -9 -11 -0.63 3.19
 1 -9 -11 -3.19 8.71
 1 -9 -10 8.53 10.91
 1 -9 -10 -3.46 6.76
 1 -9 -9 4.68 3.54
 1 -9 -9 0.72 4.13
 1 -9 -9 16.52 12.33
 1 -9 -9 3.07 7.9
 1 -9 -8 0.46 3.74
 1 -9 -8 3.98 4.83
 1 -9 -7 0.5 5.13
 1 -9 -7 -7.73 13.89
 1 -9 -7 3.68 4.02
 1 -9 -7 -0.96 5.72
 1 -9 -6 0.61 2.4
 1 -9 -6 2.98 14.01
 1 -9 -6 3.54 5.18
 1 -9 -6 1.21 4.19
 1 -9 -6 3.05 5.73
 1 -9 -6 -2.58 5.2
 1 -9 -5 3.73 5.19
 1 -9 -5 6.37 5.76
 1 -9 -5 2.72 5.53
 1 -9 -5 -4.49 13.94
 1 -9 -4 40.08 5.68
 1 -9 -4 31.5 6.36
 1 -9 -4 51.1 3.35
 1 -9 -4 37.82 5.04
 1 -9 -3 26.37 2.83
 1 -9 -3 23.37 5.23
 1 -9 -3 24.25 5.99
 1 -9 -2 21.61 7.51
 1 -9 -2 17.04 5.85
 1 -9 -2 16.71 2.67
 1 -9 -2 6.37 12.35
 1 -9 -1 -1.84 9.09
 1 -9 -1 -0.92 2.51
 -1 9 1 4.94 6.39
 1 -9 -1 1.79 7.55
 -1 9 0 142.16 10.47
 -1 9 0 125.07 6.83
 -1 9 -1 296.17 14.89
 -1 9 -1 245.22 11.2
 -1 9 -2 260.06 13.65
 -1 9 -2 217.74 10.05
 -1 9 -3 168.66 11.1
 -1 9 -3 163.62 7.91
 -1 9 -4 183.68 11.25
 -1 9 -4 173 8.17
 -1 9 -5 41.01 6.65
 -1 9 -5 35.28 3.98
 -1 9 -6 402.21 19.77
 -1 9 -6 428.5 17.14
 -1 9 -7 508.39 22.31
 -1 9 -7 478.68 19.44
 -1 9 -8 112.64 12.25
 -1 9 -8 102.35 8.39
 -1 9 -8 88.16 5.36
 -1 9 -9 94.86 11.94
 -1 9 -9 77.71 4.95
 -1 9 -9 79.21 9.09
 -1 9 -9 77.52 7.77
 -1 9 -10 68.43 11.62
 -1 9 -10 75.75 8.52
 -1 9 -10 66.22 7.33
 -1 9 -11 16.05 7.21
 -1 9 -11 4.87 11.28
 -1 9 -11 -0.18 10.96
 -1 9 -12 226.48 10.68
 -1 9 -12 226.79 15.35
 -1 9 -13 174.66 9.45
 -1 9 -13 143.23 8.94
 -1 9 -13 174.11 14.72
 -1 9 -14 13.72 7.13
 1 -9 14 13.39 4.18
 -1 9 -14 6.74 11.88
 -1 9 -14 11.15 5.44
 -1 9 -15 0.86 3.7
 -1 9 -15 11.77 5.19
 1 -9 15 5.55 4.12
 -1 9 -16 1.51 3.17
 1 -9 17 1.21 3.75
 1 -9 18 2.16 3.25
 1 -9 19 2.59 2.67
 -1 9 -19 -3.79 6.99
 1 -8 -12 4.29 9.22
 1 -8 -11 3.11 7.31
 1 -8 -11 0.63 11.68
 1 -8 -10 4.61 4.14
 1 -8 -10 1.07 3.49
 1 -8 -9 2.14 5.49
 1 -8 -9 5.64 3.76
 1 -8 -9 4.84 4.98
 1 -8 -8 4.66 7.59
 1 -8 -8 3.27 4.01
 1 -8 -8 0.3 5.72
 1 -8 -8 22.06 14.78
 1 -8 -8 5.87 5.33
 1 -8 -7 2.5 14.56
 1 -8 -7 10.87 7.71
 1 -8 -7 10.28 4.21
 1 -8 -7 9 5.67
 1 -8 -7 5.51 4.94
 1 -8 -7 13.47 2.63
 1 -8 -7 8.05 5.84
 1 -8 -6 3.64 18.6
 1 -8 -6 0.63 14.44
 1 -8 -6 25.07 7.88
 1 -8 -6 33.12 4.75
 1 -8 -6 30.66 5.56
 1 -8 -6 22.07 5.98
 1 -8 -6 52.17 3.21
 1 -8 -6 32.11 6.32
 1 -8 -5 2.45 5.48
 1 -8 -5 0.93 5.43
 1 -8 -5 -0.8 7.34
 1 -8 -5 4.33 4.11
 1 -8 -5 -3.58 18.38
 1 -8 -5 1.69 2.37
 1 -8 -4 18.36 5.44
 1 -8 -4 10.25 7.32
 1 -8 -4 16.45 7.08
 1 -8 -4 16.22 2.51
 1 -8 -3 103.83 7.51
 1 -8 -3 107.68 8.85
 1 -8 -3 105.44 8.32
 1 -8 -3 108.32 5.13
 1 -8 -2 113.77 7.7
 1 -8 -2 118.05 8.95
 1 -8 -2 118.81 8.33
 1 -8 -2 118.15 5.44
 -1 8 1 229.61 13.01
 1 -8 -1 241.83 11.83
 -1 8 0 353.02 16.26
 -1 8 0 301.45 13.11
 -1 8 -1 121.11 9.57
 -1 8 -1 116.11 6.48
 -1 8 -2 249.83 13.65
 -1 8 -2 239.33 10.58
 -1 8 -3 309.54 15.42
 -1 8 -3 290.93 12.45
 -1 8 -4 23.7 6.53
 -1 8 -4 18.68 3.91
 -1 8 -5 519.41 22.73
 -1 8 -5 496.66 20.06
 -1 8 -6 342.86 16.38
 -1 8 -6 331.05 13.78
 -1 8 -7 339.27 16.51
 -1 8 -7 338.81 13.97
 -1 8 -8 186.4 11.15
 -1 8 -9 53.02 4.14
 -1 8 -9 41.74 8.02
 -1 8 -9 48.73 6.78
 -1 8 -9 48.99 11.11
 -1 8 -10 4.92 10.33
 -1 8 -10 7.05 10.74
 -1 8 -10 4.47 6.79
 -1 8 -11 110.54 9.3
 -1 8 -11 96.57 12.01
 -1 8 -12 522.86 22.75
 -1 8 -12 523.82 19.44
 -1 8 -13 216.42 10.48
 -1 8 -13 229.21 15.6
 -1 8 -13 195.93 8.55
 -1 8 -13 232.28 13.54
 -1 8 -14 41.42 8.15
 1 -8 14 29.76 4.54
 -1 8 -14 26.44 5.8
 -1 8 -15 3.72 2.61
 1 -8 15 2.71 4.21
 -1 8 -15 3.57 3.59
 -1 8 -15 13.89 7.21
 -1 8 -16 5.41 2.5
 -1 8 -17 4.59 2.27
 1 -8 17 -1.32 3.84
 -1 8 -18 5.48 1.98
 1 -8 18 3.67 3.39
 -1 8 -19 -0.98 7.28
 1 -8 19 2.81 2.74
 1 -7 -13 0.68 9.75
 1 -7 -12 -2.73 12.53
 1 -7 -11 1.64 13.92
 1 -7 -11 2.37 4.77
 1 -7 -10 1.65 18.01
 1 -7 -10 13.04 5.12
 1 -7 -10 10.75 3.92
 1 -7 -9 6.36 5.65
 1 -7 -9 14.77 7.73
 1 -7 -9 14.25 4.08
 1 -7 -9 3 18.98
 1 -7 -9 16.07 5.4
 1 -7 -8 -7.64 19.14
 1 -7 -8 7.09 7.64
 1 -7 -8 0.73 5.7
 1 -7 -8 1.67 5.48
 1 -7 -7 23.89 2.67
 1 -7 -7 11.04 4.78
 1 -7 -7 7.15 5.31
 -1 7 7 14.43 3.45
 1 -7 -7 15.54 6
 1 -7 -7 10.99 4.17
 1 -7 -7 -0.65 19.03
 1 -7 -7 6.9 7.54
 1 -7 -7 17.94 7.59
 1 -7 -6 -2.4 7.26
 1 -7 -6 0.95 5.74
 1 -7 -6 -0.88 2.32
 1 -7 -6 -2.39 3.99
 1 -7 -6 -3.07 18.39
 1 -7 -6 3.68 7.22
 1 -7 -6 -0.74 4.8
 1 -7 -6 0.11 5.23
 1 -7 -5 8.02 2.18
 1 -7 -5 2.54 3.75
 1 -7 -5 5.98 17.36
 1 -7 -5 4.55 6.69
 1 -7 -5 3.79 4.89
 1 -7 -5 7.35 6.81
 1 -7 -4 61.29 7.04
 1 -7 -4 69.97 7.47
 1 -7 -4 55.58 5.75
 1 -7 -4 55.48 3.32
 1 -7 -3 4.59 6.12
 1 -7 -3 0.82 6.34
 1 -7 -3 3.02 2.09
 1 -7 -2 27.11 2.62
 -1 7 -1 159.1 7.83
 -1 7 -1 149.75 10.83
 -1 7 -2 164.16 7.76
 -1 7 -2 141.04 10.7
 -1 7 -3 220.41 9.88
 -1 7 -3 234.96 12.98
 -1 7 -4 520.61 21.4
 -1 7 -4 607.73 24.21
 -1 7 -5 1309.85 51.49
 -1 7 -5 1398 53.77
 -1 7 -6 104.72 5.84
 -1 7 -9 2.85 6.83
 -1 7 -10 232.88 14.27
 -1 7 -10 215.15 8.79
 -1 7 -10 247.78 13.31
 -1 7 -11 217.25 10.51
 -1 7 -11 225.14 14.56
 -1 7 -11 216.36 8.88
 -1 7 -11 234.61 13.25
 -1 7 -12 133.11 10.41
 -1 7 -12 132.87 7.92
 -1 7 -12 130.12 13.32
 -1 7 -12 125.51 5.8
 -1 7 -13 15.63 7.48
 -1 7 -13 10.52 5.73
 -1 7 -13 7.04 4.41
 -1 7 -13 10.05 3.01
 1 -7 13 12.61 4.17
 -1 7 -14 9.56 5.75
 1 -7 14 16.64 4.45
 1 -7 15 3.8 4.33
 -1 7 -15 5.74 3.54
 -1 7 -15 4.35 7.32
 -1 7 -15 2.67 2.85
 1 -7 16 17.57 4.47
 -1 7 -16 19.1 2.96
 1 -7 17 48.1 4.6
 -1 7 -17 36.18 3.16
 -1 7 -18 2.43 9.31
 -1 7 -18 9.4 2.17
 1 -7 18 10.67 3.49
 -1 7 -19 2.24 7.64
 1 -7 19 1.17 2.62
 1 -6 -14 6.37 9.09
 1 -6 -13 3.54 3.78
 1 -6 -12 3.11 4.68
 1 -6 -12 2.43 7.2
 1 -6 -12 -3.37 17.17
 1 -6 -12 10.58 14.63
 1 -6 -11 -1.65 18.98
 1 -6 -11 2.89 4.35
 1 -6 -11 0.48 3.77
 1 -6 -11 2.64 5.04
 1 -6 -10 3.74 19.77
 1 -6 -10 10.27 7.73
 1 -6 -10 5.35 4.91
 1 -6 -10 5.29 3.94
 1 -6 -10 5.73 5.59
 1 -6 -9 1.06 5.16
 1 -6 -9 5.15 7.73
 1 -6 -9 -2.87 5.4
 1 -6 -9 2.59 19.8
 1 -6 -8 -7.49 19.39
 1 -6 -8 -4.23 7.4
 1 -6 -8 2.14 5.54
 1 -6 -8 -3.13 5.19
 1 -6 -8 -0.04 3.97
 1 -6 -7 0.2 3.71
 1 -6 -7 -6.06 18.57
 1 -6 -7 -2.88 7.15
 1 -6 -7 3.45 5.77
 1 -6 -7 2.64 4.88
 1 -6 -7 -0.37 2.22
 1 -6 -7 1.7 7.12
 1 -6 -6 27.41 3.9
 1 -6 -6 24.1 5
 1 -6 -6 28.74 2.53
 1 -6 -6 21.09 17.67
 1 -6 -6 25.85 6.94
 1 -6 -6 27.65 6.81
 1 -6 -5 136.77 8.28
 1 -6 -5 100.17 5.66
 1 -6 -5 120.55 7.89
 1 -6 -5 105.1 4.65
 1 -6 -5 124.48 17.5
 1 -6 -5 111.1 6.6
 1 -6 -4 0.83 1.9
 1 -6 -3 234.53 9.6
 -1 6 2 162.22 9.38
 -1 6 1 140.94 9.11
 -1 6 0 80.99 7.9
 -1 6 -1 570.85 25.11
 -1 6 -2 -3.44 6.64
 -1 6 -3 1379.96 55.7
 -1 6 -4 2899.09 113.79
 -1 6 -5 888.31 36.84
 -1 6 -6 240.46 12.79
 -1 6 -7 337.41 16.11
 -1 6 -8 34.53 7.95
 -1 6 -8 27.5 6.04
 -1 6 -9 202.89 12.53
 -1 6 -10 577.62 21.98
 -1 6 -10 646.62 25.31
 -1 6 -10 592.79 22.97
 -1 6 -10 550.85 25.33
 -1 6 -11 115.86 7.18
 -1 6 -11 111.18 12.31
 -1 6 -11 103.26 5.12
 -1 6 -11 80.27 6.46
 -1 6 -11 102.74 9.46
 -1 6 -12 3.22 5.59
 -1 6 -12 3.27 11.93
 -1 6 -12 -0.1 2.93
 -1 6 -12 3.48 6.87
 -1 6 -12 2.44 4.27
 -1 6 -13 38.04 8.23
 -1 6 -13 -8.86 12.59
 -1 6 -13 11.71 4.2
 1 -6 13 15.99 4.29
 -1 6 -13 22.77 3.32
 -1 6 -13 15.13 5.87
 1 -6 14 7.55 4.49
 -1 6 -14 4.92 7.48
 -1 6 -14 2.25 3.8
 -1 6 -15 77.99 4.87
 1 -6 15 81.6 5.97
 -1 6 -16 105.52 5.55
 1 -6 17 13.26 4.17
 -1 6 -17 12.97 2.81
 1 -6 18 0.56 3.43
 -1 6 -18 2.24 9.45
 -1 6 -18 1.09 2.21
 -1 6 -19 -2.61 7.76
 1 -5 -15 4.86 7.51
 1 -5 -14 2.02 3.58
 1 -5 -13 18.04 18.01
 1 -5 -13 1.31 15.12
 1 -5 -13 6.59 7.37
 1 -5 -13 1.62 4.43
 1 -5 -12 -3.17 19.71
 1 -5 -12 3.83 5.01
 1 -5 -12 -0.88 7.81
 1 -5 -11 5.55 7.94
 1 -5 -11 1.32 5.14
 1 -5 -11 5.61 4.34
 1 -5 -11 14.71 20.77
 1 -5 -11 2.17 3.88
 1 -5 -11 -0.29 5.67
 1 -5 -10 0.94 20.64
 1 -5 -10 7.47 4.85
 1 -5 -10 8.26 7.84
 1 -5 -10 4.53 5.45
 1 -5 -9 9.71 3.95
 1 -5 -9 -1.9 20.13
 1 -5 -9 1.67 7.42
 1 -5 -9 -9.24 7.78
 1 -5 -9 5.63 5.13
 1 -5 -9 6.22 5.06
 1 -5 -8 21.7 7.15
 1 -5 -8 17.02 4.98
 1 -5 -8 10.46 3.79
 1 -5 -8 12.24 19.31
 1 -5 -8 10.26 5.4
 1 -5 -7 1.93 3.41
 1 -5 -7 7.2 6.49
 1 -5 -7 3.18 4.43
 1 -5 -7 5.02 17.95
 1 -5 -7 1.27 6.83
 1 -5 -7 5.42 2.08
 1 -5 -6 169.75 7.9
 1 -5 -6 198.28 8.75
 1 -5 -6 204.26 8.01
 1 -5 -6 184.97 19.05
 1 -5 -6 219.94 9.55
 1 -5 -5 224.18 9.13
 1 -5 -4 288.34 11.54
 1 -5 -3 361.83 14.73
 -1 5 3 426.61 16.46
 -1 5 2 9.21 5.03
 -1 5 1 7.03 5.22
 -1 5 0 464.78 20.28
 -1 5 -1 2.38 5.69
 -1 5 -2 490.23 21.77
 -1 5 -3 302.15 14.94
 -1 5 -4 650.35 27.5
 -1 5 -5 770.27 31.93
 -1 5 -6 722.47 30.1
 -1 5 -7 59.55 9.31
 -1 5 -7 82.74 7.39
 -1 5 -8 589.4 24.85
 -1 5 -9 924.91 34.93
 -1 5 -9 720.1 37.38
 -1 5 -10 171.04 11.28
 -1 5 -10 218.23 13.91
 -1 5 -10 285.14 10.53
 -1 5 -10 345.32 15.77
 -1 5 -11 36.71 11.71
 -1 5 -11 27.38 4.65
 -1 5 -11 48.05 5.96
 -1 5 -11 42.14 7.62
 -1 5 -11 49.72 3.72
 1 -5 12 12.13 4.1
 -1 5 -12 12.22 7.47
 -1 5 -12 7.58 4.04
 -1 5 -12 11.38 5.69
 -1 5 -12 19.53 3.3
 1 -5 13 46.9 5
 -1 5 -13 54.72 4.05
 -1 5 -13 44.53 8.69
 -1 5 -14 26.29 8.16
 1 -5 14 17.8 4.82
 -1 5 -15 123.7 6.39
 1 -5 15 123.68 7.37
 -1 5 -16 36.89 3.64
 -1 5 -17 -1.23 2.68
 -1 5 -17 -3.38 11.05
 1 -5 17 1.3 4.05
 -1 5 -18 -0.85 9.53
 -1 5 -18 0.04 2.26
 -1 5 -19 -0.62 13.48
 1 -4 -15 -1.75 15.27
 1 -4 -15 -0.23 5.85
 1 -4 -14 9.78 14.45
 1 -4 -14 4.88 4.15
 1 -4 -14 1.11 7.49
 1 -4 -14 9.95 18.79
 1 -4 -13 4.46 4.8
 1 -4 -13 -5.5 8.03
 1 -4 -13 -0.8 20.83
 1 -4 -12 16.31 5.2
 1 -4 -12 10.47 21.82
 1 -4 -12 14.97 8.29
 1 -4 -11 0.07 7.81
 1 -4 -11 -2.28 5.38
 1 -4 -11 1.99 21.69
 1 -4 -11 -0.04 3.96
 1 -4 -11 0.71 2.69
 1 -4 -11 -1.19 4.38
 1 -4 -10 -0.21 3.91
 1 -4 -10 1.05 2.6
 1 -4 -10 0.63 4.56
 1 -4 -10 -1.15 7.54
 1 -4 -10 2.66 5.07
 1 -4 -10 -8.34 21.23
 1 -4 -9 28.63 4.02
 1 -4 -9 25.11 2.86
 1 -4 -9 33.11 5.24
 1 -4 -9 28.27 5.1
 1 -4 -8 19.82 4.57
 -1 4 8 16.73 2.86
 1 -4 -8 14.63 2.43
 1 -4 -8 16.01 3.51
 1 -4 -7 19.2 7.58
 1 -4 -7 3.9 8.83
 1 -4 -7 11.66 18.21
 1 -4 -7 14.42 2
 1 -4 -7 1.2 5.71
 1 -4 -7 16 4.22
 -1 4 7 15.33 2.73
 1 -4 -7 13.29 2.2
 1 -4 -7 14.34 3.25
 1 -4 -6 20.86 2.03
 1 -4 -6 22.54 3.26
 1 -4 -6 20.06 2.15
 1 -4 -5 58.14 2.89
 1 -4 -5 47.85 2.87
 1 -4 -4 435.39 17.35
 -1 4 4 470.22 18.26
 -1 4 3 294.19 12.95
 -1 4 2 626.53 25.5
 -1 4 1 8.87 4.77
 -1 4 0 201.42 10.28
 -1 4 -1 315.3 14.41
 -1 4 -2 1612.75 63.64
 -1 4 -3 192.84 10.47
 -1 4 -4 136.71 8.66
 -1 4 -5 135.26 8.52
 -1 4 -6 86.77 6.93
 -1 4 -6 85.54 8.68
 -1 4 -7 2215.89 83.86
 -1 4 -7 2022.59 84.74
 -1 4 -8 892.58 35.12
 -1 4 -8 894.87 35.99
 -1 4 -8 916.36 35.16
 -1 4 -9 445.95 17.18
 -1 4 -9 394.08 16.46
 -1 4 -9 430.77 19.59
 -1 4 -9 405.4 16.45
 -1 4 -10 51.6 4.92
 -1 4 -10 66.04 4.37
 -1 4 -10 56.28 4.07
 -1 4 -10 64.87 8.01
 -1 4 -11 26.94 5.88
 -1 4 -11 44.55 7.78
 1 -4 11 32.1 4.29
 -1 4 -11 34.6 3.69
 -1 4 -11 46.15 4.1
 -1 4 -11 31.85 4.25
 -1 4 -12 11.62 7.5
 -1 4 -12 11.57 3.39
 -1 4 -12 10.33 3.78
 -1 4 -12 10.61 12.47
 1 -4 12 11.08 4.38
 1 -4 13 9.95 4.79
 -1 4 -13 14.85 3.6
 -1 4 -13 18.01 7.94
 -1 4 -13 4.87 3.69
 1 -4 14 120.64 7.39
 -1 4 -15 42.01 4.05
 1 -4 15 38.02 5.43
 -1 4 -16 -1.93 3.08
 -1 4 -17 3.95 2.75
 -1 4 -18 2.55 2.29
 -1 4 -19 -0.75 12.74
 -1 4 -19 3.24 7.07
 -1 4 -19 -0.71 2.99
 1 -3 -16 8.52 13.29
 1 -3 -15 -11.57 19.19
 1 -3 -15 15.02 12.92
 1 -3 -15 -3.34 7.35
 1 -3 -15 4.35 3.83
 1 -3 -14 11.64 8.08
 1 -3 -14 -2.01 4.58
 1 -3 -14 5.98 21.68
 1 -3 -13 9.21 5.02
 1 -3 -13 3.41 2.88
 1 -3 -12 0.36 2.92
 1 -3 -12 1.88 23.26
 1 -3 -12 -0.06 5.65
 1 -3 -12 -1.18 8.12
 1 -3 -12 -0.85 5.11
 1 -3 -11 4.21 11.73
 1 -3 -11 -0.4 5.24
 1 -3 -11 -0.46 2.91
 1 -3 -11 1.54 4.15
 1 -3 -10 39.04 5.05
 1 -3 -10 38.22 3.37
 1 -3 -10 43.99 4.36
 1 -3 -9 17.74 3.53
 1 -3 -9 17.1 2.72
 1 -3 -9 12.38 9.45
 1 -3 -9 19.17 4.53
 1 -3 -9 1.36 6.61
 1 -3 -8 37.2 8.65
 -1 3 8 27.74 2.88
 1 -3 -8 41.98 19.88
 1 -3 -8 30.2 2.75
 1 -3 -8 34.37 3.49
 1 -3 -7 49.02 2.84
 -1 3 7 50.82 3.27
 1 -3 -7 53.78 3.77
 1 -3 -7 50.93 3.1
 1 -3 -6 157.97 6.68
 1 -3 -6 181.35 10.83
 1 -3 -6 164.45 6.8
 1 -3 -6 161.65 7.27
 1 -3 -5 65.21 7.45
 1 -3 -5 62.59 3.08
 1 -3 -5 62.5 3.98
 -1 3 4 21.77 3.1
 -1 3 3 57.19 4.24
 -1 3 2 1044.6 41.05
 -1 3 1 3.67 3.86
 -1 3 0 977.83 38.69
 -1 3 -1 1512.6 59.21
 -1 3 -2 791.04 31.72
 -1 3 -3 203.22 9.91
 -1 3 -4 711.9 28.7
 -1 3 -5 50.53 4.96
 -1 3 -5 44.54 6.1
 -1 3 -6 375.58 15.25
 -1 3 -6 337.29 16.28
 -1 3 -7 2445.19 96.16
 -1 3 -7 2606.26 97.54
 -1 3 -8 508.68 22.38
 -1 3 -8 547.34 22.43
 -1 3 -9 176.54 9.99
 -1 3 -9 138.35 6.96
 -1 3 -9 127.54 6.88
 -1 3 -9 182.16 7.26
 -1 3 -10 86.94 5.11
 -1 3 -10 88.41 5.1
 -1 3 -11 1.48 3.3
 -1 3 -11 1.87 3.2
 -1 3 -11 2.28 6.57
 -1 3 -11 -3.94 12.31
 1 -3 11 0.67 4.19
 -1 3 -11 -1.89 3.89
 -1 3 -11 4.26 7.28
 -1 3 -12 95.55 10.02
 -1 3 -12 134.39 10.43
 -1 3 -12 139.37 6.33
 -1 3 -12 99.32 5.84
 1 -3 12 94.39 6.54
 -1 3 -12 89.94 5.82
 -1 3 -13 230.82 9.35
 1 -3 13 206.44 9.86
 1 -3 14 12.26 5.17
 -1 3 -15 -1.36 3.42
 -1 3 -15 0.43 13.91
 -1 3 -16 -0.76 3.15
 -1 3 -17 4.33 11.27
 -1 3 -17 12.56 2.84
 -1 3 -18 5.58 9.18
 -1 3 -18 3.25 2.32
 -1 3 -18 -10.57 17.46
 -1 3 -19 -5.29 11.07
 1 -2 -16 9.99 10.76
 1 -2 -16 16.04 17.63
 1 -2 -16 7.45 6.54
 1 -2 -15 3 8.18
 1 -2 -15 9.13 4.26
 1 -2 -14 1.65 3.03
 1 -2 -14 2.02 4.78
 1 -2 -13 -4.78 12.88
 1 -2 -13 1.62 3.17
 1 -2 -13 2.7 5.08
 1 -2 -12 5.74 12.36
 1 -2 -11 26.77 4.23
 1 -2 -11 27.44 3.47
 1 -2 -10 107.5 5.71
 1 -2 -10 109.98 5.25
 1 -2 -9 16.72 2.8
 1 -2 -9 20.08 3.24
 1 -2 -9 1.96 9.27
 1 -2 -9 19.26 9.26
 1 -2 -8 221.23 13.66
 1 -2 -8 217.16 8.87
 1 -2 -8 220.24 9.18
 -1 2 8 202.79 8.71
 1 -2 -7 46.44 2.78
 1 -2 -7 55.11 3.64
 1 -2 -7 58.98 3.27
 -1 2 7 51.68 3.16
 1 -2 -6 457.22 17.13
 1 -2 -6 435.73 17.33
 1 -2 -6 414.32 16.99
 1 -2 -6 483.75 20.16
 1 -2 -5 31.54 6.33
 -1 2 4 397.74 15.77
 -1 2 3 81.8 4.37
 -1 2 2 61.32 4.08
 -1 2 1 459.44 18.44
 -1 2 0 1038.63 40.58
 -1 2 -1 416.51 16.86
 -1 2 -2 663.72 26.32
 -1 2 -3 550.3 21.6
 -1 2 -3 524.14 21.86
 -1 2 -4 6.38 4.21
 -1 2 -4 4.2 3.08
 -1 2 -5 760.32 31.91
 -1 2 -5 810.14 31.16
 -1 2 -6 1922.02 75.3
 -1 2 -7 516.02 21.51
 -1 2 -7 544.75 19.86
 -1 2 -8 245.44 10.38
 -1 2 -8 226.8 10.46
 -1 2 -9 215.6 9.62
 -1 2 -9 221.91 9.54
 -1 2 -9 224.4 9.68
 -1 2 -10 14.92 3.33
 -1 2 -10 20.41 2.93
 -1 2 -10 15.41 3.85
 -1 2 -10 20.01 6
 -1 2 -11 193.31 8.83
 -1 2 -11 198.94 17.16
 1 -2 11 185 9.28
 -1 2 -11 183 8.99
 -1 2 -11 189.67 12.32
 -1 2 -12 175.11 8.47
 1 -2 12 207.56 8.97
 -1 2 -12 191.33 12.63
 -1 2 -13 62.74 5.35
 -1 2 -13 101.36 6.07
 -1 2 -14 5.46 4.69
 -1 2 -14 4.59 14.41
 -1 2 -15 5.91 3.52
 -1 2 -15 2.11 14.15
 -1 2 -16 2.41 3.18
 -1 2 -16 -18 12.91
 -1 2 -17 2.51 2.7
 -1 2 -17 -5.8 21.28
 -1 2 -18 1.69 3.79
 -1 2 -18 6.5 2.22
 -1 2 -18 -6.68 16.01
 1 -1 -17 10.54 5.37
 1 -1 -17 7.79 14.87
 1 -1 -16 -0.37 2.62
 1 -1 -16 8.81 20.73
 1 -1 -16 5.11 7.38
 1 -1 -15 5.06 8.62
 1 -1 -15 28.49 4.66
 1 -1 -15 11.52 3.24
 1 -1 -15 9.97 25.1
 1 -1 -14 4.05 4.96
 1 -1 -14 6.42 13.4
 1 -1 -14 -0.03 3.38
 1 -1 -13 0.32 3.45
 1 -1 -13 1.07 5.14
 1 -1 -12 32.75 4.03
 1 -1 -12 49 5.31
 1 -1 -11 68.26 4.48
 1 -1 -11 65.15 4.84
 1 -1 -11 67.87 20.48
 1 -1 -10 14.85 26.07
 1 -1 -10 55.91 19.17
 -1 1 10 28.34 3.99
 1 -1 -10 0.85 9.99
 1 -1 -10 31.26 3.34
 1 -1 -10 28.08 3.61
 1 -1 -9 36.7 3.28
 1 -1 -9 37.32 3.42
 1 -1 -8 83.53 4.56
 1 -1 -8 87.85 4.46
 -1 1 8 84.48 4.1
 1 -1 -7 100.75 8.82
 1 -1 -7 93.71 4.61
 1 -1 -7 92.84 4.75
 1 -1 -6 22.84 6.5
 1 -1 -6 23.94 3.78
 1 -1 -6 26.56 1.98
 1 -1 -5 10.21 3.11
 1 -1 -5 9.69 5.29
 -1 1 4 257.09 10.82
 1 -1 -4 315.77 11.42
 1 -1 -3 303.52 12.22
 -1 1 2 548.87 22.56
 1 -1 -2 571.96 22.47
 -1 1 1 2086.65 83.22
 1 -1 -1 2273.51 83.42
 1 -1 0 126.37 5.65
 -1 1 0 122.92 5.34
 -1 1 -1 38.4 2.5
 1 -1 1 41.24 3.08
 -1 1 -1 38.89 2.39
 -1 1 -2 368.53 14.81
 1 -1 2 390.32 15.05
 -1 1 -2 363.28 14.97
 -1 1 -3 146.89 6.52
 1 -1 3 168.49 7.24
 -1 1 -3 155.23 7.19
 -1 1 -4 979.22 38.56
 -1 1 -5 428.1 13.19
 -1 1 -5 272.72 11.53
 -1 1 -6 475.99 20
 -1 1 -7 119.7 5.7
 -1 1 -7 128.84 5.73
 -1 1 -7 119.82 6.01
 -1 1 -7 131.63 7.73
 -1 1 -8 173.37 7.73
 -1 1 -8 191.1 7.91
 -1 1 -8 183.46 8.09
 -1 1 -9 11.9 3
 -1 1 -9 15.14 3.71
 -1 1 -9 12.51 2.49
 -1 1 -10 229 13.45
 -1 1 -10 250.26 10.5
 -1 1 -10 221.91 10.19
 -1 1 -11 295.26 10.43
 -1 1 -11 253.53 10.12
 -1 1 -11 253.71 19.66
 -1 1 -11 271.48 14.01
 -1 1 -11 257.05 9.8
 -1 1 -12 161.6 8.4
 -1 1 -12 145.13 19.45
 -1 1 -13 -4.04 7.58
 -1 1 -13 4.28 3.86
 -1 1 -13 -0.07 13.78
 -1 1 -13 -1.12 17.6
 -1 1 -14 -0.49 4.78
 -1 1 -14 1 3.69
 -1 1 -15 2.11 3.4
 -1 1 -16 2.52 3.1
 -1 1 -17 11.91 4.95
 -1 1 -17 -3.63 19.83
 -1 1 -17 14.46 2.82
 -1 1 -17 6.31 10.58
 -1 1 -18 4.11 13.6
 1 0 -18 -4 10.99
 1 0 -17 3.19 2.28
 1 0 -17 -2.68 9.48
 1 0 -17 -7.38 6.39
 1 0 -17 4.2 17.95
 1 0 -16 9.34 8.14
 1 0 -16 2.39 2.85
 1 0 -15 2.29 3.27
 1 0 -15 0.46 4.62
 1 0 -14 -0.33 3.58
 1 0 -14 1.36 5
 1 0 -13 -0.55 13.35
 1 0 -12 40.56 5.01
 -1 0 12 27.52 4.9
 1 0 -12 28.32 4.04
 -1 0 11 15.71 4.19
 1 0 -11 7.16 28.1
 1 0 -11 7.82 10.83
 1 0 -11 23.92 3.61
 1 0 -10 138.35 6.25
 1 0 -10 121.73 6.27
 1 0 -10 142.1 26.61
 -1 0 10 127.44 6.4
 1 0 -9 108.55 10.25
 1 0 -9 98.66 5.11
 1 0 -9 93.29 5
 1 0 -8 31.73 4.51
 1 0 -8 33.54 3.11
 1 0 -8 27.24 2.94
 -1 0 8 28.55 2.47
 1 0 -7 418.87 20.22
 1 0 -7 454 17.34
 1 0 -7 398.53 18.33
 1 0 -6 209.33 9.76
 1 0 -6 217.29 11.56
 1 0 -5 162.88 7.79
 1 0 -5 168.55 9.26
 1 0 -4 68.09 4.58
 -1 0 4 74.38 3.23
 1 0 -4 67.6 5.93
 1 0 -3 747.92 24.91
 -1 0 3 587.93 24.41
 -1 0 2 782.11 30.34
 -1 0 1 171.45 6.99
 -1 0 0 2.98 1.2
 -1 0 -1 897.66 34.78
 -1 0 -2 164.98 6.2
 -1 0 -2 121.6 5.65
 -1 0 -3 245.19 10.24
 -1 0 -3 237.05 9.54
 -1 0 -4 2447.07 95.3
 -1 0 -4 2462.06 94.65
 -1 0 -5 830.33 33.13
 -1 0 -6 78.34 5.69
 -1 0 -7 137.63 6.4
 -1 0 -7 147.69 6.34
 -1 0 -7 144.38 8.14
 -1 0 -8 106.78 4.94
 -1 0 -8 106.98 5.22
 -1 0 -8 108.57 5.31
 -1 0 -9 195.54 8.32
 -1 0 -9 196.38 8.43
 -1 0 -9 220.99 8.63
 -1 0 -10 712.96 26.24
 -1 0 -10 659.7 32.86
 -1 0 -10 627.03 25.92
 -1 0 -10 670.37 26.14
 -1 0 -10 625.73 28.53
 -1 0 -11 122.23 6.23
 -1 0 -11 100.41 10.92
 -1 0 -11 92.84 18.75
 -1 0 -12 -4 12.65
 -1 0 -12 2.31 7.68
 -1 0 -12 18.9 18.4
 -1 0 -12 24.54 5.21
 -1 0 -12 18.3 3.8
 -1 0 -13 0.54 18.93
 -1 0 -14 3.62 3.64
 -1 0 -14 19.97 18.49
 -1 0 -14 -4.82 14.17
 -1 0 -14 10.02 4.89
 -1 0 -15 7.99 8.64
 -1 0 -15 2.82 3.39
 -1 0 -16 21.14 3.23
 -1 0 -16 1.71 12.15
 -1 0 -16 -3.15 23.09
 -1 0 -16 10.46 5.81
 -1 0 -17 5.36 2.41
 -1 0 -17 -4.41 17.82
 -1 0 -17 7.44 4.28
 -1 0 -18 5.42 10.04
 1 1 -18 -0.37 4.92
 1 1 -18 -9.8 14.6
 1 1 -17 5.79 2.52
 1 1 -17 17.16 20.22
 1 1 -17 6.18 7.12
 1 1 -16 0.24 12.19
 1 1 -16 2.43 3.04
 1 1 -15 0.15 4.67
 1 1 -15 0.63 3.4
 1 1 -14 105.23 6.2
 -1 -1 14 88.41 6.7
 1 1 -13 2.97 13.57
 -1 -1 13 64.49 5.96
 1 1 -13 32.12 33.87
 1 1 -13 88.59 5.9
 1 1 -13 46.95 4.81
 1 1 -12 -0.53 3.65
 -1 -1 12 5.3 4.6
 1 1 -12 5.56 12.1
 1 1 -12 0.61 4.44
 1 1 -11 85.97 5.26
 1 1 -11 80.43 7.33
 -1 -1 11 78.42 5.48
 1 1 -11 73.95 5.04
 1 1 -10 7.85 5.13
 -1 -1 10 4.74 3.7
 1 1 -10 7.13 3.24
 1 1 -9 277.2 12.1
 1 1 -9 299.61 12.05
 1 1 -8 72.73 3.91
 1 1 -8 52.6 5.89
 1 1 -7 620.51 26.36
 1 1 -7 591.7 24.89
 1 1 -6 151.91 9.41
 1 1 -6 151.1 8.18
 1 1 -5 515.6 20.54
 1 1 -5 508.55 21
 1 1 -5 492.23 21.46
 1 1 -4 162.81 8.7
 -1 -1 4 164.81 6.89
 1 1 -3 514.24 20.83
 -1 -1 3 511.3 20.06
 1 1 -2 52.79 4.01
 -1 -1 2 58.22 3
 -1 -1 1 1.72 1.94
 1 1 -1 0.72 2.03
 -1 -1 1 0.85 1.35
 -1 -1 0 644.26 25.09
 -1 -1 -1 188.31 7.75
 -1 -1 -2 913.02 35.75
 -1 -1 -2 909.07 35.36
 -1 -1 -3 892.54 38.33
 -1 -1 -3 1001.44 37.69
 1 1 4 122.56 7.55
 -1 -1 -4 191.27 9.17
 -1 -1 -5 66.42 7.69
 -1 -1 -6 128.43 5.9
 -1 -1 -6 136.41 5.79
 -1 -1 -6 117.03 8.68
 -1 -1 -7 291.43 11.72
 -1 -1 -7 298.84 11.97
 -1 -1 -7 290.6 11.86
 -1 -1 -8 124.3 5.62
 -1 -1 -8 129.61 5.89
 -1 -1 -8 130.8 6.07
 -1 -1 -9 377.29 14.95
 -1 -1 -9 348.62 18.54
 -1 -1 -9 427.58 15.47
 -1 -1 -9 387.83 15.39
 -1 -1 -9 405.53 15.18
 -1 -1 -9 416.58 24.86
 -1 -1 -10 141.74 6.55
 -1 -1 -10 138.17 6.92
 -1 -1 -10 124.11 11.44
 -1 -1 -10 125.28 20.14
 -1 -1 -10 157.23 7.38
 -1 -1 -11 29.1 3.63
 -1 -1 -11 4.36 7.35
 -1 -1 -11 34.31 5.2
 -1 -1 -11 -1.82 19.23
 -1 -1 -12 29.09 4.03
 -1 -1 -12 42.91 5.59
 -1 -1 -12 14.78 20.23
 -1 -1 -12 3.24 12.55
 -1 -1 -13 -0.92 3.59
 -1 -1 -13 0.77 5.11
 -1 -1 -13 1.29 19.55
 -1 -1 -14 31 5.1
 -1 -1 -14 15.13 3.71
 -1 -1 -15 21.32 6.7
 -1 -1 -15 21.06 3.52
 -1 -1 -15 11.23 25.38
 -1 -1 -15 -5.22 13.67
 -1 -1 -15 17.11 8.33
 -1 -1 -16 4.27 2.76
 -1 -1 -16 -0.65 20.58
 -1 -1 -16 9.87 5.19
 -1 -1 -17 -4.71 14.54
 1 2 -19 -6.93 9.74
 1 2 -18 4.68 2.13
 1 2 -18 0.55 5.76
 1 2 -18 -8.73 16.62
 1 2 -17 -0.48 10.5
 1 2 -17 0.04 2.65
 1 2 -16 -0.19 3.1
 -1 -2 15 73.36 6.78
 1 2 -15 69.17 5.22
 1 2 -14 28.67 15.6
 1 2 -14 82.76 35.07
 1 2 -13 6.14 3.78
 1 2 -13 32.03 33.64
 1 2 -13 4.55 4.7
 -1 -2 13 8.15 5.2
 1 2 -13 -1.73 13.31
 1 2 -12 25.47 6.79
 1 2 -12 12.3 30.9
 1 2 -12 24.72 4.45
 1 2 -12 18.3 3.84
 -1 -2 12 25.41 4.93
 1 2 -11 15.05 6.14
 1 2 -11 1.66 27.19
 1 2 -11 6.63 3.38
 -1 -2 11 6.29 4.27
 1 2 -11 9.56 3.76
 1 2 -10 73.61 6.97
 1 2 -10 62.93 4.24
 -1 -2 9 42.68 3.07
 1 2 -8 349.88 16.28
 1 2 -7 414.98 18.81
 1 2 -7 421.5 19.63
 1 2 -6 323.93 15.49
 1 2 -5 208.37 10.24
 1 2 -5 198.92 10.64
 1 2 -4 1822.11 67.1
 -1 -2 4 1816.27 66.33
 -1 -2 3 44.82 4.47
 1 2 -3 46.9 5.27
 -1 -2 3 44.03 3.29
 -1 -2 2 523.75 21.28
 1 2 -2 547.51 21.67
 -1 -2 2 531.66 21.05
 -1 -2 1 303.24 13.49
 -1 -2 1 345.45 13.26
 -1 -2 0 480.94 21.07
 -1 -2 0 579.16 21.06
 -1 -2 -1 691.75 30.79
 -1 -2 -1 917.61 31
 -1 -2 -2 1184.85 53.64
 -1 -2 -2 1446.24 53.8
 1 2 3 9.44 6.03
 -1 -2 -3 9.93 4.45
 1 2 4 269.55 12.11
 -1 -2 -4 290.25 13.04
 -1 -2 -5 308.34 12.11
 -1 -2 -6 3.07 1.59
 -1 -2 -6 5.3 2.23
 -1 -2 -6 4.69 2.61
 -1 -2 -6 5.86 6.5
 -1 -2 -7 313.01 13.06
 -1 -2 -7 328.03 12.87
 -1 -2 -7 318.31 12.76
 -1 -2 -8 350.53 13.53
 -1 -2 -8 333.9 17.32
 -1 -2 -8 370.18 13.7
 -1 -2 -8 359 13.94
 -1 -2 -9 80.04 4.16
 -1 -2 -9 77.09 4.62
 -1 -2 -9 77.11 19.16
 -1 -2 -9 68.7 5.12
 -1 -2 -9 57.83 9.83
 -1 -2 -10 13.65 3.68
 -1 -2 -10 -1.27 10.71
 -1 -2 -10 13.7 20.43
 -1 -2 -10 10.24 3.91
 -1 -2 -10 -1.84 10.08
 -1 -2 -10 16.71 3.12
 -1 -2 -10 15.93 4.87
 -1 -2 -11 44.52 3.85
 -1 -2 -11 40.91 21.87
 -1 -2 -11 -8.08 7.86
 -1 -2 -11 54.27 5.76
 -1 -2 -11 2.4 11.81
 -1 -2 -12 -15.82 21.59
 -1 -2 -13 7.34 13.08
 -1 -2 -13 3.68 8.24
 -1 -2 -13 3.35 26.39
 -1 -2 -13 24.76 3.7
 -1 -2 -13 29.52 5.26
 -1 -2 -13 11.22 8.69
 -1 -2 -14 5.31 15.95
 -1 -2 -14 28.5 25.58
 -1 -2 -14 43.66 7.2
 -1 -2 -14 48.28 4.29
 -1 -2 -14 40.64 9.04
 -1 -2 -15 7.77 5.85
 -1 -2 -15 -6.73 12.66
 -1 -2 -15 -5.96 22.81
 -1 -2 -15 7.14 3.02
 -1 -2 -16 -7.38 17.84
 -1 -2 -16 -1.13 4.29
 1 3 -19 1.47 12.22
 1 3 -19 -0.33 4.07
 1 3 -18 -0.51 2.25
 1 3 -18 -2.96 8.81
 1 3 -17 0.76 2.69
 -1 -3 17 -2.82 4.41
 1 3 -16 61.2 4.39
 -1 -3 15 136.13 8.41
 1 3 -15 132.78 7.28
 -1 -3 14 5.79 5.36
 1 3 -14 -4.93 13.41
 1 3 -14 -14.68 33.29
 1 3 -13 77.33 5.26
 1 3 -13 76.96 9.19
 -1 -3 13 77.29 6.47
 1 3 -13 90.25 5.77
 1 3 -12 22.82 7.28
 1 3 -12 23.79 3.65
 1 3 -12 20.9 30.78
 -1 -3 12 24.5 5.06
 1 3 -12 26.69 4.28
 1 3 -11 6.76 3.74
 -1 -3 11 7.46 4.48
 1 3 -11 6.52 6.72
 1 3 -11 6.99 3.2
 1 3 -10 300.26 17
 1 3 -10 357.52 14.16
 -1 -3 9 352.99 13.28
 1 3 -9 304.44 13.36
 1 3 -9 330.21 13.68
 1 3 -8 12.73 3.1
 1 3 -8 11.65 7.28
 -1 -3 6 601.27 24.63
 1 3 -6 629.9 25.46
 -1 -3 5 69.26 6.14
 1 3 -5 66.4 7.02
 -1 -3 4 10.97 5.28
 1 3 -4 9.02 6.09
 -1 -3 3 51.78 4.17
 -1 -3 2 739.84 29.44
 -1 -3 1 846.19 33.53
 -1 -3 0 320.74 13.94
 -1 -3 -1 1568.03 63.34
 1 3 1 1775.03 64.66
 -1 -3 -2 437.22 17.77
 1 3 2 422.96 19.75
 1 3 3 20.21 5.51
 -1 -3 -3 36.11 4.81
 1 3 4 650.61 26.59
 -1 -3 -4 666.83 27.19
 -1 -3 -5 275.17 11.03
 -1 -3 -5 252.91 9.69
 -1 -3 -5 232.75 9.4
 -1 -3 -5 246.3 12.37
 -1 -3 -5 213.64 9.23
 -1 -3 -6 4.07 1.63
 -1 -3 -6 9.59 6.39
 -1 -3 -6 6.09 1.82
 -1 -3 -6 7.6 2.19
 -1 -3 -6 5.63 2.69
 -1 -3 -7 297.84 12.18
 -1 -3 -7 327.55 14.48
 -1 -3 -7 309.92 12.32
 -1 -3 -7 304.57 12.63
 -1 -3 -8 113.42 5.7
 -1 -3 -8 113.48 5.19
 -1 -3 -8 86.29 18.49
 -1 -3 -8 79.1 11.41
 -1 -3 -8 107.58 6.56
 -1 -3 -9 2.22 4.13
 -1 -3 -9 3.46 3.47
 -1 -3 -9 -1.92 6.39
 -1 -3 -9 1.61 10.27
 -1 -3 -9 2.7 4.69
 -1 -3 -9 3.96 2.76
 -1 -3 -10 11.85 3.97
 -1 -3 -10 18.07 5.27
 -1 -3 -10 8.39 4.25
 -1 -3 -10 2.16 7.61
 -1 -3 -10 11.69 3.11
 -1 -3 -11 8.93 11.83
 -1 -3 -11 30.12 22.82
 -1 -3 -11 17.17 8.18
 -1 -3 -11 13.04 24.35
 -1 -3 -12 13.55 8.28
 -1 -3 -12 17.64 3.42
 -1 -3 -12 0.53 8.3
 -1 -3 -12 8.29 6.07
 -1 -3 -12 -11.16 24.92
 -1 -3 -12 23.23 5.54
 -1 -3 -13 55.04 4.36
 -1 -3 -13 35.72 8.95
 -1 -3 -14 -3.16 22.87
 -1 -3 -14 13.18 3.14
 -1 -3 -14 17.4 6.18
 -1 -3 -14 13.97 7.92
 -1 -3 -14 -1.01 14.82
 -1 -3 -15 13.27 11.08
 -1 -3 -15 -0.78 19.66
 -1 -3 -15 7.36 4.98
 1 4 -18 -0.94 2.34
 -1 -4 18 -6.82 3.73
 -1 -4 17 18.88 4.61
 1 4 -17 19.14 3.05
 1 4 -16 49.25 4.05
 -1 -4 15 8.34 5.08
 1 4 -15 6.13 3.46
 -1 -4 14 60.26 5.88
 1 4 -14 45.65 8.5
 1 4 -14 35.76 32.42
 1 4 -13 -10.69 31.81
 -1 -4 13 -5.4 4.9
 1 4 -13 -0.6 7.31
 1 4 -13 0.48 3.38
 1 4 -13 0.69 4.19
 1 4 -12 0.18 3.86
 1 4 -12 4.71 6.62
 -1 -4 12 2.86 4.5
 1 4 -12 1.56 3.17
 1 4 -11 116.03 6.14
 -1 -4 11 133.41 6.87
 1 4 -10 404.35 20.16
 1 4 -10 318.55 17.41
 -1 -4 9 6.09 3.13
 1 4 -8 568.25 23.62
 1 4 -7 65.12 6.31
 -1 -4 7 51.01 6.08
 1 4 -6 1023.46 40.31
 -1 -4 6 973.74 39.6
 -1 -4 5 367.75 16.18
 1 4 -5 364.73 16.98
 1 4 -4 714.64 29.97
 1 4 -3 144.45 9.61
 1 4 -2 111.77 8.58
 1 4 -1 344.07 16.66
 1 4 0 916.27 38.22
 -1 -4 -1 24.86 5.47
 1 4 1 25.64 7.77
 -1 -4 -2 0.39 4.7
 1 4 2 2.73 7.41
 -1 -4 -3 191.53 9.34
 1 4 3 192.4 10.81
 -1 -4 -3 198.06 7.91
 -1 -4 -3 188.96 9.6
 -1 -4 -4 316.34 11.64
 -1 -4 -4 279.9 10.12
 -1 -4 -4 263.63 10.47
 -1 -4 -4 241.6 10.13
 -1 -4 -4 221.71 10.02
 -1 -4 -5 126.14 7.7
 -1 -4 -5 120.13 5.11
 -1 -4 -5 112.25 5.22
 -1 -4 -5 110.56 5.69
 -1 -4 -5 119.07 5.05
 -1 -4 -6 308.07 13.31
 -1 -4 -6 296.34 11.3
 -1 -4 -6 269.49 11.38
 -1 -4 -6 270.17 11.76
 -1 -4 -6 279.16 11.31
 -1 -4 -7 136.89 7.56
 -1 -4 -7 153.39 10.22
 -1 -4 -7 178.83 9.69
 -1 -4 -7 153.6 8.52
 -1 -4 -7 154.59 7.24
 -1 -4 -7 151.74 6.71
 -1 -4 -7 159.71 6.54
 -1 -4 -7 102.29 20.7
 -1 -4 -7 119.04 18.29
 -1 -4 -7 149.76 6.51
 -1 -4 -7 127.32 12.16
 -1 -4 -8 23.6 5.05
 -1 -4 -8 1.31 9.95
 -1 -4 -8 18.87 18.32
 -1 -4 -8 19.53 10.6
 -1 -4 -8 25.54 7.07
 -1 -4 -8 24.11 3.75
 -1 -4 -8 21.76 2.83
 -1 -4 -9 65.38 6.11
 -1 -4 -9 89.72 6.3
 -1 -4 -9 59.75 21.69
 -1 -4 -9 75.76 8.53
 -1 -4 -9 67.7 6.6
 -1 -4 -9 74.89 4.36
 -1 -4 -9 74.91 5.21
 -1 -4 -10 5.01 23.32
 -1 -4 -10 25.08 22.85
 -1 -4 -10 19.97 5.81
 -1 -4 -10 24.86 3.28
 -1 -4 -10 27.25 8.12
 -1 -4 -10 5.67 7.57
 -1 -4 -10 18.79 4.84
 -1 -4 -11 12.86 3.16
 -1 -4 -11 24.02 5.67
 -1 -4 -11 13.4 6.01
 -1 -4 -11 5.65 8.15
 -1 -4 -12 46.07 5.68
 -1 -4 -12 26.51 3.41
 -1 -4 -13 5.89 5.93
 -1 -4 -13 6.14 2.87
 -1 -4 -13 14.37 16.46
 -1 -4 -13 5.91 7.72
 -1 -4 -13 13.35 4.8
 -1 -4 -13 28.32 22.36
 -1 -4 -14 14.28 19.91
 -1 -4 -14 3.04 5.42
 -1 -4 -14 0.7 13
 -1 -4 -15 0.38 3.82
 -1 -4 -15 -0.57 8.77
 1 5 -19 -0.07 6.99
 -1 -5 19 0.57 2.8
 -1 -5 18 22.26 3.99
 1 5 -18 16.17 2.6
 -1 -5 17 44.87 4.88
 1 5 -17 36.44 3.42
 1 5 -16 2.15 11.52
 1 5 -16 1.12 3.02
 -1 -5 16 -0.89 4.7
 1 5 -15 30.91 7.65
 1 5 -15 4.97 30.39
 1 5 -15 31.21 3.77
 -1 -5 15 27.54 5.21
 1 5 -14 0.15 7.25
 1 5 -14 -25.89 30.95
 1 5 -14 -0.23 3.42
 -1 -5 14 -1.29 4.74
 -1 -5 13 1.19 4.55
 1 5 -13 9.36 7.21
 1 5 -13 5.45 3.32
 1 5 -13 20.56 30.18
 1 5 -12 289.25 15.67
 -1 -5 12 276.48 12.28
 1 5 -12 281.13 11.76
 1 5 -11 276.01 10.69
 1 5 -11 292.32 29.82
 1 5 -11 280.63 14.69
 -1 -5 11 290.61 11.21
 -1 -5 10 21.6 2.97
 -1 -5 10 16.57 3.85
 1 5 -10 20.12 3.33
 1 5 -10 17.54 7.37
 -1 -5 9 192.53 8.26
 -1 -5 8 8.74 2.91
 -1 -5 8 7.83 5.03
 1 5 -8 5.3 5.12
 -1 -5 7 803.23 33.75
 1 5 -7 879.01 34.49
 -1 -5 6 11.07 5.83
 1 5 -6 8.24 6.12
 1 5 -5 313.72 15.31
 1 5 -4 214.33 11.96
 1 5 -3 898.43 37.33
 1 5 -2 6.72 6.69
 1 5 -1 719.69 30.98
 1 5 0 5.86 7.06
 -1 -5 -1 62 7.08
 1 5 1 58.78 8.39
 -1 -5 -2 204.15 11.01
 -1 -5 -2 232.36 9.05
 -1 -5 -3 217.47 9.22
 1 5 3 205.74 11.87
 -1 -5 -3 206.38 10.83
 -1 -5 -3 234.68 9.21
 -1 -5 -3 227.46 9.2
 -1 -5 -4 590.83 22.53
 -1 -5 -4 566.71 22.52
 -1 -5 -4 563.07 22.86
 -1 -5 -4 554.59 22.54
 -1 -5 -5 679.94 25.23
 -1 -5 -5 599.86 24.2
 -1 -5 -5 617.46 24.57
 -1 -5 -5 617.78 24.17
 -1 -5 -5 620.99 24.17
 -1 -5 -6 111.66 6.97
 -1 -5 -6 96.95 6.32
 -1 -5 -6 116.79 8.62
 -1 -5 -6 117.07 7.41
 -1 -5 -6 103.41 5.08
 -1 -5 -6 108.19 5.8
 -1 -5 -6 120.68 4.93
 -1 -5 -6 88.61 20.14
 -1 -5 -6 83.85 16.73
 -1 -5 -6 115.7 8.43
 -1 -5 -6 100.72 4.85
 -1 -5 -6 84.23 9.93
 -1 -5 -7 17.76 2.73
 -1 -5 -7 18.1 3.62
 -1 -5 -7 2.35 17.45
 -1 -5 -7 21.26 5.2
 -1 -5 -7 19.57 7.06
 -1 -5 -7 15.79 20.43
 -1 -5 -7 18.98 2.36
 -1 -5 -7 20.64 5.1
 -1 -5 -8 74.53 4.34
 -1 -5 -8 87.8 5.35
 -1 -5 -8 67.55 20.29
 -1 -5 -8 80.12 6.76
 -1 -5 -8 96.43 8.73
 -1 -5 -8 23.61 22.06
 -1 -5 -8 11.68 7.39
 -1 -5 -8 70.22 5.84
 -1 -5 -8 84.55 6.73
 -1 -5 -9 93.95 7.31
 -1 -5 -9 103.13 9.55
 -1 -5 -9 98.69 6.18
 -1 -5 -9 91.47 5.14
 -1 -5 -9 81.93 22.95
 -1 -5 -9 103.77 7.69
 -1 -5 -9 118.88 7.21
 -1 -5 -10 7.11 8.04
 -1 -5 -10 7.41 17.91
 -1 -5 -10 0.89 4.13
 -1 -5 -10 6.55 5.67
 -1 -5 -10 4.27 2.86
 -1 -5 -10 4.12 4.68
 -1 -5 -10 23.23 22.8
 -1 -5 -10 -1.68 5.66
 -1 -5 -11 4.71 18.09
 -1 -5 -11 3.68 22.76
 -1 -5 -11 39.22 3.42
 -1 -5 -11 4.61 8.18
 -1 -5 -11 56.82 5.98
 -1 -5 -11 26.4 6.35
 -1 -5 -12 17.22 17.07
 -1 -5 -12 2.42 21.48
 -1 -5 -12 5.4 7.7
 -1 -5 -12 11.3 5.92
 -1 -5 -12 13.18 5.07
 -1 -5 -13 -2.48 5.39
 -1 -5 -13 -3.82 14.51
 -1 -5 -13 -10.15 19.43
 -1 -5 -14 -5.53 4.56
 -1 -5 -14 7.17 10.86
 -1 -6 19 29.45 3.46
 -1 -6 18 44.25 4.31
 1 6 -18 36.99 3.03
 -1 -6 17 2.96 4.25
 1 6 -17 -0.27 2.66
 1 6 -17 1.81 10.21
 1 6 -16 35.8 3.59
 -1 -6 16 39.81 5.01
 1 6 -15 -15.86 28.86
 1 6 -15 4.79 6.86
 1 6 -15 1.84 3.19
 -1 -6 15 -2.76 4.53
 1 6 -14 33.74 29.53
 1 6 -14 40.79 8.14
 -1 -6 14 27.11 4.88
 1 6 -14 29.06 3.63
 -1 -6 13 235.38 10.46
 1 6 -13 216.08 9.78
 1 6 -13 238.32 13.96
 1 6 -12 394.03 17.65
 -1 -6 12 366.61 13.63
 1 6 -11 2.66 24.89
 -1 -6 11 -0.83 3.69
 1 6 -11 1.4 4.79
 1 6 -11 2.5 6.98
 1 6 -10 141.34 10.94
 1 6 -8 25.64 5.88
 -1 -6 8 25.94 5.67
 -1 -6 7 163.05 7.04
 1 6 -7 179.44 10.22
 -1 -6 7 167.34 9.62
 -1 -6 6 680.38 24.47
 1 6 -6 622.36 25.13
 -1 -6 5 599.25 23.02
 1 6 -5 510.41 25.54
 1 6 -4 768.35 32.52
 1 6 -3 627.46 27.41
 1 6 -2 665.99 29.02
 1 6 -1 12.27 6.95
 1 6 0 353.94 18.26
 -1 -6 0 385.22 17.56
 1 6 1 379.18 22.76
 -1 -6 -1 459.43 21.96
 -1 -6 -2 400.41 15.88
 -1 -6 -2 378.13 15.82
 -1 -6 -2 422.42 18
 1 6 2 352.54 18.81
 -1 -6 -3 11.94 2.06
 -1 -6 -3 14.49 2.04
 -1 -6 -3 11.89 2.19
 -1 -6 -3 10.74 5.69
 -1 -6 -4 484.85 19.72
 -1 -6 -4 463.44 18.14
 -1 -6 -4 405.15 26.76
 -1 -6 -4 434.75 18.13
 -1 -6 -4 445.29 18.58
 -1 -6 -4 447.51 19.05
 -1 -6 -4 459.25 19.43
 -1 -6 -4 509.12 19.33
 -1 -6 -4 477.81 18.16
 -1 -6 -5 88.71 8.18
 -1 -6 -5 98.87 7.7
 -1 -6 -5 89.15 7.07
 -1 -6 -5 67.89 7.91
 -1 -6 -5 58.26 16.04
 -1 -6 -5 72.4 4.13
 -1 -6 -5 86.07 5.17
 -1 -6 -5 82.3 4.25
 -1 -6 -5 53.95 19.54
 -1 -6 -5 88.25 6.43
 -1 -6 -5 82.89 6.08
 -1 -6 -5 95.26 4.16
 -1 -6 -6 20.42 5.23
 -1 -6 -6 17.06 4.74
 -1 -6 -6 16.84 2.59
 -1 -6 -6 19.08 2.35
 -1 -6 -6 10.48 20.05
 -1 -6 -6 12.04 16.86
 -1 -6 -6 18.55 3.71
 -1 -6 -6 20.48 5.46
 -1 -6 -6 16.43 7.22
 -1 -6 -6 15.99 7.75
 -1 -6 -7 22.42 5.62
 -1 -6 -7 23.12 7.69
 -1 -6 -7 18.21 2.82
 -1 -6 -7 -1.48 18.52
 -1 -6 -7 -1.88 21.08
 -1 -6 -7 18.27 4.02
 -1 -6 -7 18.98 4.94
 -1 -6 -7 21.48 5.53
 -1 -6 -7 25.94 2.65
 -1 -6 -8 3.89 21.82
 -1 -6 -8 23.76 2.99
 -1 -6 -8 22.48 4.32
 -1 -6 -8 -1.48 16.69
 -1 -6 -8 27.98 5.89
 -1 -6 -8 23.07 5.69
 -1 -6 -8 33.23 8.23
 -1 -6 -8 20.61 4.96
 -1 -6 -8 20.24 5.82
 -1 -6 -9 4.19 5.61
 -1 -6 -9 7.05 21.92
 -1 -6 -9 3.36 4.04
 -1 -6 -9 9.21 17.07
 -1 -6 -9 -3.8 5.11
 -1 -6 -9 -1.99 7.59
 -1 -6 -9 1.48 5.67
 -1 -6 -9 -2.63 7.87
 -1 -6 -10 77.94 5.54
 -1 -6 -10 9.4 17.37
 -1 -6 -10 80.88 6.56
 -1 -6 -10 53.68 6.97
 -1 -6 -10 53.18 8.96
 -1 -6 -10 -11.07 22.02
 -1 -6 -11 14.52 20.54
 -1 -6 -11 12.06 5.82
 -1 -6 -11 13.37 5.84
 -1 -6 -12 3.15 14.97
 -1 -6 -12 0.31 5.34
 -1 -6 -13 12.2 12.25
 -1 -6 -13 2.61 4.79
 -1 -7 19 38.79 3.64
 -1 -7 18 3.7 3.66
 1 7 -18 2.73 8.71
 1 7 -18 4.8 2.27
 -1 -7 17 12.16 4.23
 1 7 -17 9.62 2.71
 -1 -7 16 -2.66 4.37
 1 7 -16 -1.39 2.86
 -1 -7 15 -0.12 4.43
 1 7 -15 -6.15 7.22
 1 7 -15 -1.31 3.01
 1 7 -14 29.02 28.01
 -1 -7 14 8.1 4.42
 1 7 -14 10.25 6.93
 1 7 -13 144.6 29.27
 1 7 -13 163.23 8.86
 -1 -7 13 175.32 8.29
 1 7 -13 166.15 7.49
 1 7 -13 131.43 8.16
 1 7 -12 18.4 7.63
 -1 -7 12 15.35 4.13
 1 7 -12 19.14 5.09
 1 7 -12 17.14 25.76
 -1 -7 11 67.59 3.74
 1 7 -11 83.93 9.06
 -1 -7 10 3.86 2.42
 -1 -7 9 76.83 3.99
 -1 -7 8 190.05 7.93
 -1 -7 7 457.4 18
 -1 -7 6 38.62 3.06
 -1 -7 5 216.42 8.97
 -1 -7 4 219.81 9.04
 -1 -7 4 198.94 10.9
 -1 -7 3 624.67 25.35
 -1 -7 2 20.2 6.35
 -1 -7 1 5.59 5.93
 -1 -7 0 196.59 9.83
 -1 -7 -1 417.91 17.59
 -1 -7 -2 76.11 3.96
 -1 -7 -2 74.57 6.74
 -1 -7 -3 292.13 13.73
 -1 -7 -3 337.56 12.19
 -1 -7 -3 235.61 22.94
 -1 -7 -3 311.73 13.67
 -1 -7 -3 266.47 12.68
 -1 -7 -3 348.11 13.7
 -1 -7 -3 202.02 19.42
 -1 -7 -3 286.21 14.65
 -1 -7 -3 270.72 14.55
 -1 -7 -4 5.13 4.87
 -1 -7 -4 8.83 5.07
 -1 -7 -4 7.69 4.91
 -1 -7 -4 6.88 3.59
 -1 -7 -4 5.17 6.54
 -1 -7 -4 6.97 6.94
 -1 -7 -4 2.34 13.96
 -1 -7 -4 0.82 15.05
 -1 -7 -4 6.21 2.15
 -1 -7 -4 4.7 6.97
 -1 -7 -4 -1.16 18.97
 -1 -7 -5 -2.25 4.89
 -1 -7 -5 -1.53 5.14
 -1 -7 -5 -0.53 2.17
 -1 -7 -5 -5.34 7.4
 -1 -7 -5 0.49 5.4
 -1 -7 -5 3.4 7.22
 -1 -7 -5 1.16 14.73
 -1 -7 -5 -2.35 3.7
 -1 -7 -5 2.7 7.19
 -1 -7 -5 4.74 19.64
 -1 -7 -6 109.22 7.75
 -1 -7 -6 121.1 4.99
 -1 -7 -6 104.11 9.96
 -1 -7 -6 20.03 16.41
 -1 -7 -6 98 9.38
 -1 -7 -6 8.84 7.88
 -1 -7 -6 100.1 6.15
 -1 -7 -6 92.56 7.5
 -1 -7 -6 101.98 6.91
 -1 -7 -6 56.22 21.47
 -1 -7 -7 10.41 21.05
 -1 -7 -7 0.21 16.21
 -1 -7 -7 17.33 8.02
 -1 -7 -7 -1.17 7.25
 -1 -7 -7 25.52 5.98
 -1 -7 -7 29.86 5.29
 -1 -7 -7 26.37 4.41
 -1 -7 -7 27.58 6
 -1 -7 -8 34.44 5.97
 -1 -7 -8 9.45 21.42
 -1 -7 -8 29.29 8.26
 -1 -7 -8 33.82 16.52
 -1 -7 -8 41.28 4.71
 -1 -7 -8 28.13 6.16
 -1 -7 -8 34.26 5.39
 -1 -7 -9 -0.11 21.23
 -1 -7 -9 -0.1 16.72
 -1 -7 -9 57.29 5.02
 -1 -7 -9 36.86 6.54
 -1 -7 -10 1.06 15.68
 -1 -7 -10 12.62 5.78
 -1 -7 -11 -15.14 14.65
 -1 -7 -11 1.5 5.09
 -1 -7 -11 0.05 5.34
 -1 -7 -12 4.37 4.76
 -1 -7 -12 -0.78 12.53
 -1 -7 -13 3.9 8.42
 1 8 -19 0.99 6.72
 -1 -8 19 2.3 3.01
 -1 -8 18 9.05 3.59
 1 8 -18 -0.48 8.25
 1 8 -18 9.1 2.19
 -1 -8 17 -2.67 3.95
 1 8 -17 2.05 2.45
 -1 -8 16 2.04 4.27
 1 8 -16 0.83 2.7
 -1 -8 15 55.53 5.28
 1 8 -15 56.55 4.02
 -1 -8 14 129.02 7.17
 1 8 -14 138.14 10.77
 -1 -8 13 0.14 4.09
 1 8 -13 19.08 26.52
 1 8 -13 0.97 5.05
 1 8 -13 0.45 7.22
 -1 -8 12 79.86 5.73
 1 8 -12 122.32 10.26
 -1 -8 11 21.04 2.72
 1 8 -11 24.34 10.4
 1 8 -11 25.62 8.34
 1 8 -10 18.79 9.72
 -1 -8 10 15.61 2.55
 -1 -8 9 117.78 5.38
 1 8 -9 116.93 8.67
 -1 -8 9 117.8 8.53
 -1 -8 8 287 12.78
 1 8 -8 279.26 13.17
 1 8 -7 10.93 5.72
 -1 -8 7 17.91 2.52
 -1 -8 7 13.94 6.29
 1 8 -6 304.74 14.55
 -1 -8 6 326.3 14.44
 -1 -8 5 9.35 6.54
 -1 -8 5 6.96 6.29
 1 8 -5 8.32 5.9
 -1 -8 4 344.44 14.43
 1 8 -4 279.76 14.16
 -1 -8 3 3.37 6.33
 -1 -8 3 7.06 6.84
 1 8 -3 9.12 6
 -1 -8 2 7.18 6.21
 -1 -8 2 30.15 7.54
 1 8 -2 23.46 6.24
 -1 -8 1 273.89 12.09
 -1 -8 1 254.56 14.38
 -1 -8 0 149.02 8.51
 1 8 0 138.88 10.42
 -1 -8 0 149.14 11.13
 -1 -8 -1 168.76 10.78
 1 8 1 155.14 10.9
 -1 -8 -1 128.72 6.1
 -1 -8 -1 151.51 8.35
 -1 -8 -1 130.15 8.43
 -1 -8 -1 161.07 10.05
 -1 -8 -1 118.81 7.23
 -1 -8 -2 235.37 13.56
 -1 -8 -2 279.04 12.22
 -1 -8 -2 224.41 12.33
 -1 -8 -2 248.69 11.91
 -1 -8 -2 258.39 10.51
 -1 -8 -3 0.51 7.36
 -1 -8 -3 2.18 4.32
 -1 -8 -3 2.05 6.58
 -1 -8 -3 -2.17 5.31
 -1 -8 -3 3.69 5.36
 -1 -8 -3 3.81 2.25
 -1 -8 -3 3.42 3.72
 -1 -8 -4 1.7 3.88
 -1 -8 -4 2.21 2.27
 -1 -8 -4 4.89 7.69
 -1 -8 -4 0.19 7.2
 -1 -8 -4 3.88 5.52
 -1 -8 -4 3.77 5.23
 -1 -8 -4 -1.28 4.95
 -1 -8 -4 -18.22 14.72
 -1 -8 -5 86.32 9.34
 -1 -8 -5 96.27 7.49
 -1 -8 -5 86.93 6.01
 -1 -8 -5 99.91 4.77
 -1 -8 -5 88.82 7.64
 -1 -8 -5 93.55 7.2
 -1 -8 -6 39.55 5.73
 -1 -8 -6 27.24 6.26
 -1 -8 -6 37.72 5.96
 -1 -8 -7 15.36 5.31
 -1 -8 -7 15.77 6.03
 -1 -8 -7 19.6 5.86
 -1 -8 -7 14.47 4.24
 -1 -8 -8 27.1 6.31
 -1 -8 -8 37.72 4.63
 -1 -8 -9 -12.44 15.05
 -1 -8 -9 14.73 5.8
 -1 -8 -10 8.15 13.75
 -1 -8 -10 -0.46 5.44
 -1 -8 -10 -1.38 5.22
 -1 -8 -11 -6.66 12.06
 -1 -8 -11 -0.62 7.93
 -1 -8 -12 12.99 9.11
 -1 -9 19 5.47 2.85
 1 9 -19 3.79 6.04
 1 9 -18 1.5 1.88
 -1 -9 18 -0.4 3.44
 1 9 -18 -2.25 7.96
 -1 -9 17 1.04 3.79
 1 9 -17 -1.45 2.23
 1 9 -16 65.5 3.94
 -1 -9 15 155.3 7.62
 1 9 -15 135.24 6.5
 -1 -9 14 27.7 4.48
 1 9 -14 22.68 3
 1 9 -14 3.14 26.25
 1 9 -14 16.75 4.53
 1 9 -14 37.91 7.67
 1 9 -14 20.88 5.17
 -1 -9 13 39.7 4.72
 1 9 -13 36.71 5.59
 1 9 -13 59.44 8.48
 1 9 -13 23.13 26.26
 1 9 -12 0.74 7.89
 -1 -9 12 1.41 3.93
 -1 -9 11 95.74 4.74
 -1 -9 10 64.08 3.71
 1 9 -10 65.26 7.46
 -1 -9 10 58.84 7.25
 1 9 -10 66.04 4.6
 1 9 -9 208.88 11.55
 -1 -9 9 222.58 11.34
 1 9 -8 13 5.62
 -1 -9 8 0.78 2.46
 -1 -9 8 2.03 6.19
 -1 -9 7 238.66 12.66
 1 9 -7 205.51 12.44
 -1 -9 6 43.05 6.69
 1 9 -6 39.82 6.61
 -1 -9 6 45.09 7.18
 1 9 -5 265.26 13.75
 -1 -9 5 310.39 14.15
 -1 -9 4 7.99 6.81
 1 9 -4 5.42 5.68
 -1 -9 4 7.63 6.94
 -1 -9 3 279.88 13.23
 1 9 -3 240.72 12.81
 -1 -9 2 232.07 10.79
 -1 -9 2 220.61 12.92
 1 9 -1 203.41 12.3
 -1 -9 1 260.61 13.42
 -1 -9 1 294.4 13.39
 -1 -9 1 114.28 15.88
 -1 -9 1 91.75 13.59
 -1 -9 1 180.26 9.15
 -1 -9 1 227.21 10.46
 1 9 0 11.41 6.84
 -1 -9 0 10.56 8.17
 -1 -9 0 1.08 7.99
 -1 -9 0 1.44 5.78
 -1 -9 0 7.86 6.38
 -1 -9 0 2.46 3.89
 -1 -9 0 -3.87 10.29
 -1 -9 0 -5.97 13.51
 1 9 1 126.69 10.05
 -1 -9 -1 161.72 10.55
 -1 -9 -1 105.81 5.08
 -1 -9 -1 85.26 9.65
 -1 -9 -1 103.9 7.99
 -1 -9 -1 18.13 11.22
 -1 -9 -1 28.9 14.46
 -1 -9 -1 95.82 6.41
 -1 -9 -1 75.79 7.71
 -1 -9 -2 28.72 8.42
 -1 -9 -2 55.83 3.35
 -1 -9 -2 39.11 4.65
 -1 -9 -2 4.64 14.54
 -1 -9 -2 6.28 10.69
 -1 -9 -2 36.64 5.01
 -1 -9 -2 46.51 6.33
 -1 -9 -2 34.78 6.5
 -1 -9 -3 7.23 8.15
 -1 -9 -3 11.07 2.5
 -1 -9 -3 8.9 4.18
 -1 -9 -3 -3.19 14.71
 -1 -9 -3 12.04 4.88
 -1 -9 -3 13.45 5.92
 -1 -9 -3 9.31 5.94
 -1 -9 -4 10.4 8.1
 -1 -9 -4 18.83 4.33
 -1 -9 -4 14.7 15.16
 -1 -9 -4 16.78 2.67
 -1 -9 -4 8.06 6.02
 -1 -9 -4 11.8 5.83
 -1 -9 -4 14.24 5.25
 -1 -9 -5 23.77 5.93
 -1 -9 -5 16.16 6.15
 -1 -9 -5 19.25 5.43
 -1 -9 -6 2.59 4.09
 -1 -9 -6 6.96 15.37
 -1 -9 -6 -1.78 2.44
 -1 -9 -6 -2.19 5.45
 -1 -9 -6 -2.36 5.89
 -1 -9 -6 1.12 4.97
 -1 -9 -7 18.72 4.31
 -1 -9 -8 2.15 14.32
 -1 -9 -8 4.87 9.6
 -1 -9 -8 20.64 5.91
 -1 -9 -8 16.48 5
 -1 -9 -8 11.03 4.02
 -1 -9 -8 23.82 6.71
 -1 -9 -9 -7.53 13.06
 -1 -9 -9 -2.18 8.7
 -1 -9 -9 2.41 5.54
 -1 -9 -10 5.27 7.46
 -1 -9 -10 0.12 11.19
 -1 -9 -10 -0.34 4.43
 -1 -9 -11 7.85 8.51
 -1 -10 19 1.89 2.66
 -1 -10 18 5.52 3.18
 1 10 -18 1.46 7.28
 -1 -10 17 54.22 4.51
 1 10 -16 100.63 4.82
 1 10 -16 29.53 24
 1 10 -15 2.9 3.63
 -1 -10 15 3.35 4.06
 1 10 -15 5.77 24.42
 1 10 -14 26.93 7.41
 1 10 -14 15.73 25.73
 -1 -10 14 20.53 4.32
 1 10 -14 16.72 5.09
 -1 -10 13 4.38 4.06
 1 10 -13 7.24 7.39
 1 10 -12 48.15 8.99
 -1 -10 12 34.83 4.48
 -1 -10 10 294.91 14.24
 1 10 -10 280.26 14.45
 1 10 -10 247.08 11.19
 1 10 -9 4.5 6.11
 1 10 -9 -2.58 3.57
 -1 -10 9 5.51 6.44
 1 10 -8 26.91 6.37
 -1 -10 8 31.04 7.05
 -1 -10 8 15.69 6.05
 1 10 -7 2.05 5.8
 -1 -10 7 3.82 6.52
 -1 -10 7 -0.82 6.18
 -1 -10 6 96.95 8.84
 1 10 -6 89.03 8.16
 -1 -10 6 68.56 7.78
 1 10 -5 -0.51 5.6
 -1 -10 5 6.57 7.16
 -1 -10 5 4.32 6.86
 1 10 -4 73.46 7.71
 -1 -10 4 92.68 8.71
 -1 -10 3 1.88 3.27
 -1 -10 3 2.8 7.22
 1 10 -3 3.19 5.92
 -1 -10 3 5.67 14.5
 -1 -10 3 0.67 5.1
 -1 -10 3 6.97 7.62
 -1 -10 2 115.06 8.71
 -1 -10 2 57.07 12.92
 -1 -10 2 46.83 15.3
 1 10 -2 122.29 9.57
 -1 -10 2 163.75 11.09
 -1 -10 2 119.32 6
 -1 -10 1 22.5 14.3
 -1 -10 1 6.63 11.23
 -1 -10 1 40.32 8.83
 -1 -10 1 28.93 7.14
 -1 -10 1 20.67 3.94
 1 10 -1 28.73 7.08
 -1 -10 1 9.45 9.04
 1 10 0 281.11 14.23
 -1 -10 0 315.13 14.95
 -1 -10 0 200.94 13.62
 -1 -10 0 193.36 9.93
 1 10 0 227.58 9.71
 -1 -10 0 27.58 13.93
 -1 -10 0 74.76 16.88
 -1 -10 0 221.04 9.17
 -1 -10 -1 49.55 9.36
 -1 -10 -1 52.33 3.62
 -1 -10 -1 23.26 14.83
 -1 -10 -1 5.53 11.17
 -1 -10 -1 35.56 4.94
 -1 -10 -1 56.46 6.74
 -1 -10 -2 2.76 4.3
 -1 -10 -2 4.5 8.65
 -1 -10 -2 6.16 10.95
 -1 -10 -2 -20.58 15.09
 -1 -10 -2 3.9 4.5
 -1 -10 -2 2.99 2.64
 -1 -10 -2 2.65 6.05
 -1 -10 -3 13.73 6.37
 -1 -10 -3 14.6 6.23
 -1 -10 -3 -2.58 10.99
 -1 -10 -3 -4.07 15.2
 -1 -10 -3 15.61 4.91
 -1 -10 -3 8.37 8.59
 -1 -10 -4 50.79 5.5
 -1 -10 -4 52.92 9.22
 -1 -10 -4 84.8 7.22
 -1 -10 -4 62.65 7.53
 -1 -10 -4 83.32 6.46
 -1 -10 -4 13.21 11.39
 -1 -10 -4 16.67 15.5
 -1 -10 -4 88.08 4.3
 -1 -10 -5 0.63 2.42
 -1 -10 -5 -0.89 4.05
 -1 -10 -5 -0.39 4.84
 -1 -10 -5 5.88 14.73
 -1 -10 -5 7.63 10.35
 -1 -10 -5 0.23 5.61
 -1 -10 -5 6.51 6.04
 -1 -10 -6 26.57 4.32
 -1 -10 -7 1.87 4.91
 -1 -10 -7 6.52 9.22
 -1 -10 -7 15.31 13.47
 -1 -10 -7 8.21 6.01
 -1 -10 -8 7.68 8.33
 -1 -10 -8 -0.07 12.09
 -1 -10 -8 -4.65 5.32
 -1 -10 -9 12.91 10.44
 -1 -10 -9 -0.62 6.99
 -1 -10 -9 2.23 4.31
 -1 -10 -10 4.5 7.48
 -1 -11 19 1.08 2.4
 -1 -11 18 10.72 4.17
 -1 -11 18 47.02 3.47
 -1 -11 17 103.76 5.71
 -1 -11 16 20.79 3.9
 1 11 -16 10.81 4.27
 1 11 -15 10.55 3.82
 1 11 -14 -1.76 24.35
 1 11 -14 -1.04 4.8
 -1 -11 14 1.6 3.98
 -1 -11 13 1.83 3.88
 1 11 -13 4.96 7.2
 -1 -11 12 46.51 4.61
 1 11 -12 50.79 8.83
 1 11 -11 271.73 11.64
 1 11 -11 274.7 15.07
 -1 -11 10 8.83 6.84
 -1 -11 10 13.26 6.11
 1 11 -10 5.89 6.13
 1 11 -10 5.83 3.74
 1 11 -9 117.12 6.45
 -1 -11 9 101.9 8.11
 -1 -11 9 159.3 10.33
 1 11 -9 139.55 9.89
 -1 -11 8 42.5 6.51
 1 11 -8 36.11 6.89
 1 11 -8 24.65 3.98
 -1 -11 8 30.12 7.67
 1 11 -7 169.41 11.66
 -1 -11 7 178 10.24
 -1 -11 6 6.7 7.35
 1 11 -6 7.49 6.24
 -1 -11 6 9.94 6.97
 1 11 -5 220.53 13
 -1 -11 5 267.73 13.79
 -1 -11 4 14.93 3.66
 -1 -11 4 27.17 7.74
 1 11 -4 13.62 6.23
 -1 -11 4 10.92 7.66
 -1 -11 3 188.39 10.97
 1 11 -3 161.93 8.73
 -1 -11 3 191.81 8.7
 -1 -11 3 193.81 10.04
 1 11 -3 210.29 12.44
 1 11 -2 9.99 3.9
 1 11 -2 21.95 6.85
 -1 -11 2 8.02 5.69
 -1 -11 2 -6.82 15.22
 -1 -11 2 17.86 8.38
 -1 -11 2 5.18 9.71
 -1 -11 1 182.37 9.2
 1 11 -1 264.17 13.51
 -1 -11 1 338.77 15.05
 -1 -11 1 190.04 8.62
 1 11 -1 188.23 9.09
 -1 -11 1 63.93 17.26
 -1 -11 1 46.16 14.44
 -1 -11 1 206.74 14
 1 11 0 1.9 7.06
 -1 -11 0 0.99 9.4
 -1 -11 0 -5.94 14.96
 -1 -11 0 4.74 11.58
 -1 -11 0 -0.51 2.96
 1 11 0 1.67 4.17
 -1 -11 0 2.26 3.91
 -1 -11 0 -4.7 5.54
 -1 -11 -1 5.87 9.39
 -1 -11 -1 6 5.93
 -1 -11 -1 -12.86 15.28
 -1 -11 -1 1.98 11.28
 -1 -11 -1 11.69 4.33
 -1 -11 -2 33.96 3.27
 -1 -11 -2 44.57 9.47
 -1 -11 -2 43.36 6.58
 -1 -11 -2 -0.46 15.09
 -1 -11 -2 6.72 11.11
 -1 -11 -2 38 4.93
 -1 -11 -3 64.39 3.87
 -1 -11 -3 44.69 9.52
 -1 -11 -3 60.6 5.55
 -1 -11 -3 -5.16 11
 -1 -11 -3 12.58 14.98
 -1 -11 -3 72.61 7.1
 -1 -11 -4 3.19 2.48
 -1 -11 -4 3.8 5.93
 -1 -11 -5 43.51 6.5
 -1 -11 -5 13.23 13.68
 -1 -11 -5 1.43 9.73
 -1 -11 -5 45.65 6.05
 -1 -11 -6 9.89 5.49
 -1 -11 -6 -6.14 8.82
 -1 -11 -6 -0.78 12.57
 -1 -11 -6 8.38 4.88
 -1 -11 -7 -2.09 4.71
 -1 -11 -7 -3.93 7.86
 -1 -11 -7 -1.89 11.26
 -1 -11 -7 0.46 4.2
 -1 -11 -8 17.31 9.44
 -1 -11 -8 3.56 3.9
 -1 -12 19 27.4 2.35
 -1 -12 18 55.03 3.65
 -1 -12 17 6.31 3.04
 -1 -12 17 -1.58 4.11
 1 12 -16 4.34 3.77
 -1 -12 16 6.89 3.39
 -1 -12 16 1.95 4.61
 -1 -12 15 1.85 3.54
 -1 -12 15 -0.68 4.94
 1 12 -15 -0.86 3.5
 1 12 -15 -0.61 22.1
 1 12 -15 -2.4 4.22
 -1 -12 14 -0.6 5.33
 -1 -12 13 90.63 5.66
 -1 -12 13 91.12 6.94
 -1 -12 12 152.91 7.5
 1 12 -12 144.76 11.81
 -1 -12 12 146.74 8.62
 1 12 -11 14.93 6.35
 1 12 -10 112.31 9.65
 -1 -12 10 132.67 10.19
 1 12 -9 45.9 7.23
 -1 -12 9 48.29 7.91
 -1 -12 9 38.21 6.57
 1 12 -9 29.07 4.22
 1 12 -8 79.44 5.59
 -1 -12 8 87.08 7.61
 -1 -12 7 39.94 8.03
 1 12 -7 20.31 4.02
 -1 -12 7 29.19 6.98
 1 12 -7 29.82 6.84
 1 12 -6 116.39 6.71
 -1 -12 6 121.14 9.08
 -1 -12 6 123.63 6.53
 -1 -12 5 7.45 7.61
 -1 -12 5 21.41 3.71
 1 12 -5 13.66 6.34
 1 12 -5 12.36 3.81
 -1 -12 4 89.01 11.03
 -1 -12 4 80.85 5.25
 1 12 -4 69.11 5.32
 -1 -12 4 111.47 10.03
 1 12 -4 94.28 8.76
 -1 -12 3 16.04 8.1
 -1 -12 3 11.82 9.98
 1 12 -3 22.7 6.84
 -1 -12 3 6.42 5.38
 1 12 -3 9.3 3.88
 -1 -12 2 43.98 5.78
 -1 -12 2 37.6 10.51
 1 12 -2 51.53 7.93
 -1 -12 2 34.55 6.07
 -1 -12 1 4.35 5.25
 -1 -12 1 -5.34 14.91
 -1 -12 1 9.22 9.74
 1 12 -1 3.97 6.67
 -1 -12 1 4.88 5.57
 -1 -12 0 3.92 5.45
 -1 -12 0 6.83 2.86
 -1 -12 0 -1.49 11.77
 -1 -12 0 -2.7 14.59
 -1 -12 0 4.96 5.74
 -1 -12 0 6.44 9.51
 -1 -12 -1 23.64 5.71
 -1 -12 -1 15.05 2.87
 -1 -12 -1 7.5 14.62
 -1 -12 -1 9.93 11.15
 -1 -12 -1 15.25 5.96
 -1 -12 -1 11.68 9.36
 -1 -12 -2 14.64 2.73
 -1 -12 -2 11.05 5.85
 -1 -12 -2 14.25 5.83
 -1 -12 -3 2.49 9.87
 -1 -12 -3 -4.04 13.19
 -1 -12 -3 -1.05 7.99
 -1 -12 -3 2.42 2.43
 -1 -12 -4 21.92 5.41
 -1 -12 -4 23.65 5.56
 -1 -12 -4 20.68 2.61
 -1 -12 -5 9.92 4.72
 -1 -12 -5 -3.55 11.42
 -1 -12 -5 -3 8.51
 -1 -12 -5 5.88 4.76
 -1 -12 -6 0.44 4.06
 -1 -12 -6 -7.61 10.02
 -1 -12 -6 2.46 4.05
 -1 -12 -7 4.74 3.3
 -1 -12 -7 4.61 7.83
 -1 -13 18 1.65 2.14
 -1 -13 17 3.77 2.61
 -1 -13 16 -3.81 2.96
 -1 -13 16 -1.06 4.09
 1 13 -16 -11.11 17.5
 1 13 -16 3.04 3.38
 -1 -13 15 3.7 4.44
 -1 -13 15 -0.87 3.22
 1 13 -15 0.21 19.94
 1 13 -15 -4.1 3.23
 1 13 -15 2.85 3.95
 -1 -13 14 52.06 4.15
 -1 -13 14 52.89 5.39
 -1 -13 13 100.37 6.89
 -1 -13 12 7.6 5.45
 1 13 -12 3.96 3.15
 -1 -13 11 5.69 5.58
 1 13 -11 4.56 3.4
 1 13 -10 -0.9 6.24
 -1 -13 10 4.82 5.71
 1 13 -10 -0.39 3.47
 1 13 -9 4.77 3.6
 1 13 -9 11.1 6.11
 -1 -13 9 6.7 7.19
 -1 -13 9 3.29 5.89
 -1 -13 8 51.95 8.24
 1 13 -8 38.63 4.11
 1 13 -8 34.66 7.05
 1 13 -7 14.66 6.4
 -1 -13 7 11.07 3.19
 -1 -13 7 25.8 7.66
 1 13 -6 8.17 6.14
 -1 -13 6 3.82 3.19
 -1 -13 6 0.51 7.44
 -1 -13 5 2.81 8.79
 -1 -13 5 0.79 4.32
 1 13 -5 5.6 6.08
 -1 -13 5 2.18 7.48
 -1 -13 5 4.72 3.33
 1 13 -4 43.62 7.41
 -1 -13 4 37.96 9.62
 1 13 -4 38.63 4.2
 -1 -13 4 42.42 5.15
 -1 -13 4 59.78 8.81
 -1 -13 3 51.99 10.32
 -1 -13 3 57.23 5.61
 1 13 -3 56.28 4.55
 -1 -13 3 49.84 4.19
 1 13 -3 73.96 8.21
 -1 -13 2 2.21 2.95
 1 13 -2 -0.08 3.55
 -1 -13 2 3.81 9.49
 -1 -13 2 -1.91 5.23
 -1 -13 2 3.05 4.81
 -1 -13 1 7.3 2.84
 1 13 -1 6.07 3.51
 -1 -13 1 8.82 5.38
 -1 -13 1 13.08 5.01
 -1 -13 1 -1.33 9.43
 -1 -13 0 11.18 2.7
 -1 -13 -1 21.91 2.75
 -1 -13 -1 20.14 8.74
 -1 -13 -1 30.11 5.64
 -1 -13 -2 -0.15 4.69
 -1 -13 -2 0.33 2.23
 -1 -13 -2 -3.61 12.17
 -1 -13 -2 4.08 7.71
 -1 -13 -2 0.09 4.85
 -1 -13 -3 11.77 2.27
 -1 -13 -3 13.51 4.69
 -1 -13 -3 21.52 4.76
 -1 -13 -4 2.35 4.02
 -1 -13 -4 2.2 9.73
 -1 -13 -4 2.31 4.23
 -1 -13 -5 -1 3.44
 -1 -13 -5 -1.03 7.99
 -1 -13 -5 -0.83 3.73
 -1 -13 -6 1.24 2.4
 -1 -14 17 2.1 2
 1 14 -16 -3.97 2.91
 -1 -14 16 1.82 2.39
 1 14 -15 10.56 17.51
 -1 -14 15 22.92 4.09
 1 14 -15 14.16 3.6
 -1 -14 15 22.74 2.91
 1 14 -15 6.59 2.99
 -1 -14 14 52.73 4.84
 -1 -14 14 47.5 3.62
 -1 -14 13 4.99 3
 -1 -14 13 2.94 4.56
 -1 -14 12 1.61 4.82
 -1 -14 11 -2.09 5.09
 1 14 -10 2.24 3.1
 -1 -14 9 33.46 3.2
 1 14 -9 22.69 3.62
 1 14 -8 70.94 4.57
 -1 -14 8 69.76 4.27
 -1 -14 7 0.4 2.88
 1 14 -7 -0.32 3.27
 -1 -14 7 -4.39 7.82
 1 14 -6 30.14 3.68
 -1 -14 6 26.81 8.36
 -1 -14 5 -1.43 8.15
 1 14 -5 1.79 3.22
 -1 -14 4 12.74 8.64
 -1 -14 4 23.78 3.03
 1 14 -4 20.68 3.49
 -1 -14 3 1.93 2.58
 1 14 -3 0.54 3.19
 -1 -14 2 9.09 4.68
 -1 -14 2 12.61 2.58
 1 14 -2 15.84 3.14
 -1 -14 1 5.59 8.29
 -1 -14 1 0.59 4.53
 -1 -14 1 1.84 4.26
 -1 -14 1 3.14 2.31
 -1 -14 0 11.91 8.1
 -1 -14 0 16.75 4.58
 -1 -14 0 18.89 4.4
 -1 -14 0 15.48 2.36
 -1 -14 -1 4.98 7.04
 -1 -14 -1 -2.09 4.18
 -1 -14 -1 3.48 1.95
 -1 -14 -1 4.3 3.97
 -1 -14 -2 13.65 1.92
 -1 -14 -2 8.27 3.92
 -1 -14 -2 9.15 3.81
 -1 -14 -3 2.19 3.34
 -1 -14 -3 0.95 3.38
 -1 -14 -4 -0.76 2.6
 -1 -14 -4 0.06 2.69
 -1 -15 16 11.4 1.48
 1 15 -16 3 2.25
 1 15 -15 25.62 3.46
 1 15 -15 16.4 14.58
 1 15 -14 18.69 16.3
 -1 -15 14 5.48 4.33
 1 15 -14 5.44 3.31
 -1 -15 14 15.37 1.97
 -1 -15 13 0.04 4.96
 -1 -15 13 7.29 1.97
 -1 -15 12 -3.31 5.51
 -1 -15 12 1.48 2.05
 1 15 -11 3.12 2.59
 -1 -15 11 0.46 5.96
 -1 -15 11 2.15 2.18
 1 15 -10 5.95 2.78
 -1 -15 10 7.19 6.35
 -1 -15 10 7.93 2.32
 1 15 -9 63.77 4.01
 -1 -15 9 61.75 3.64
 -1 -15 8 -1.8 6.74
 1 15 -8 -2.67 2.82
 -1 -15 8 -0.62 2.44
 1 15 -7 30.39 3.18
 -1 -15 7 20.2 7.24
 1 15 -6 -0.44 2.77
 -1 -15 6 -4.93 7.1
 1 15 -5 6.94 2.74
 -1 -15 5 5.5 7.09
 -1 -15 5 2.72 2.22
 -1 -15 5 2.43 3.6
 1 15 -4 1.66 2.64
 -1 -15 4 3.1 7.14
 -1 -15 4 3.48 2.08
 -1 -15 4 2.53 3.61
 1 15 -3 6.78 2.58
 -1 -15 3 7 2.02
 -1 -15 3 5.41 3.69
 -1 -15 2 0.4 1.78
 -1 -15 2 1.97 3.58
 -1 -15 2 0.56 6.78
 -1 -15 1 1.65 1.65
 -1 -15 1 1.32 3.42
 -1 -15 1 3.88 3.47
 -1 -15 1 5.38 6.42
 -1 -15 0 -1.99 3.15
 -1 -15 0 1.16 3.19
 -1 -15 0 -2.37 5.7
 -1 -15 -1 8.34 3.05
 -1 -15 -1 5.05 2.95
 -1 -15 -2 2.53 2.49
 -1 -16 15 1.29 1.19
 1 16 -14 -0.64 2.53
 1 16 -14 8.89 12.61
 -1 -16 14 1.63 1.44
 1 16 -13 0.57 2.85
 -1 -16 13 0.35 1.57
 1 16 -13 -4.48 14.48
 -1 -16 13 2.28 3.88
 -1 -16 12 -3.74 4.5
 -1 -16 12 1.4 1.7
 -1 -16 11 11.61 1.88
 1 16 -11 16.18 2.26
 -1 -16 10 17.25 5.54
 -1 -16 10 27.55 2.32
 1 16 -9 5.67 2.26
 -1 -16 9 6.26 5.4
 1 16 -8 3.14 2.3
 -1 -16 8 5.19 5.65
 -1 -16 8 7.06 1.77
 1 16 -7 -0.97 2.26
 -1 -16 7 -1.98 5.64
 -1 -16 7 -0.65 1.71
 1 16 -6 6.17 2.26
 -1 -16 6 3.98 1.67
 1 16 -5 4.1 2.14
 -1 -16 5 1.94 1.56
 -1 -16 5 -2.06 2.86
 -1 -16 5 -0.42 5.56
 -1 -16 4 1.39 2.92
 -1 -16 4 6.47 5.51
 1 16 -4 4.58 2.03
 -1 -16 3 0.85 2.81
 -1 -16 3 -0.63 5.21
 -1 -16 2 7.19 2.78
 -1 -16 2 -1.36 4.84
 -1 -16 2 2.37 8.85
 -1 -16 1 -0.17 2.43
 -1 -16 0 3.23 2
 1 17 -13 0.11 1.87
 1 17 -12 4.43 2.26
 -1 -17 12 17.41 1.38
 1 17 -12 -4.71 11.33
 -1 -17 12 4.7 3.18
 -1 -17 11 8.16 3.77
 -1 -17 10 1.29 3.94
 -1 -17 9 4.76 4.13
 -1 -17 8 0.94 4.16
 1 17 -8 2.16 1.67
 -1 -17 7 -1.31 4.19
 -1 -17 6 -1.08 4.14
 -1 -17 5 5.24 3.96
 -1 -17 5 11.8 1.42
 -1 -17 4 1.07 3.5
 -1 -17 4 0.76 6.63
 2 -18 9 4.32 2.49
 2 -18 10 1.12 2.29
 2 -17 3 5.1 2.01
 2 -17 4 2.81 2.13
 2 -17 5 -1.93 3.75
 2 -17 5 0.36 2.17
 2 -17 6 0.19 1.26
 2 -17 6 2.57 4.03
 2 -17 6 -2.09 2.26
 2 -17 7 7.52 1.43
 -2 17 -7 7.3 1.58
 2 -17 8 30.73 2.1
 -2 17 -8 39.72 2.22
 2 -17 9 1.92 1.41
 -2 17 -9 -1.48 1.58
 -2 17 -9 0.59 2.43
 2 -17 9 5.3 4.23
 -2 17 -10 3.38 2.4
 2 -17 10 -1.74 4.03
 2 -17 11 5.22 3.9
 -2 17 -11 -0.89 2.38
 -2 17 -12 -1.31 2.24
 2 -17 12 4.93 3.55
 -2 17 -13 6.92 2.08
 2 -17 13 3.48 3.13
 2 -16 0 -0.85 2.2
 2 -16 1 6.94 2.58
 2 -16 2 3.63 1.48
 2 -16 2 5.48 2.8
 2 -16 3 0.97 1.56
 2 -16 3 -0.81 4.82
 2 -16 3 -1.77 3.01
 -2 16 -4 8.04 1.98
 2 -16 4 5.4 1.76
 2 -16 4 -0.8 5.28
 2 -16 4 5.15 3.09
 -2 16 -5 11.35 2.11
 2 -16 5 8.38 1.92
 2 -16 5 5.89 5.51
 2 -16 5 11.34 3.21
 -2 16 -6 20.17 2.34
 2 -16 6 16.5 3.32
 2 -16 6 14.91 2.13
 2 -16 7 61.22 4.32
 -2 16 -7 78.85 3.72
 -2 16 -8 10.26 2.32
 2 -16 8 6.27 5.71
 -2 16 -9 1.54 2.09
 -2 16 -11 -0.22 1.83
 -2 16 -11 1.42 3.2
 -2 16 -11 0.02 2.68
 -2 16 -12 7.59 3.1
 -2 16 -12 3.75 2.59
 -2 16 -13 23.6 3.12
 2 -16 13 17.77 2.28
 -2 16 -14 3.85 2.62
 2 -16 14 3.07 1.88
 -2 16 -15 -0.37 2.18
 2 -15 -2 2.38 2.68
 2 -15 -1 -0.51 2.76
 2 -15 -1 1.15 1.6
 2 -15 -1 -0.74 3.06
 -2 15 1 0.82 2.18
 2 -15 0 13.01 3.45
 2 -15 0 12.06 1.95
 2 -15 1 2.02 3.57
 2 -15 1 3.08 1.94
 2 -15 2 -0.88 2.07
 2 -15 2 0.89 6.31
 2 -15 2 -2.47 3.68
 -2 15 -2 0.01 2.24
 2 -15 3 8.36 6.74
 -2 15 -3 5.15 2.43
 2 -15 3 5.39 2.24
 2 -15 4 13.84 7.05
 2 -15 4 17.97 2.56
 -2 15 -4 20.06 2.76
 -2 15 -5 6.17 2.64
 2 -15 5 2.61 6.89
 -2 15 -6 90.28 4.77
 -2 15 -7 58.12 3.82
 -2 15 -8 -1.78 2.65
 -2 15 -9 -2.79 2.52
 -2 15 -10 2.01 2.46
 -2 15 -11 46.75 3.14
 -2 15 -12 45.47 4.51
 -2 15 -13 8.45 3.57
 2 -15 13 7.32 2.71
 -2 15 -13 6.24 2.98
 -2 15 -14 1.93 3.27
 2 -15 14 -0.12 2.46
 -2 15 -14 -1.66 2.55
 -2 15 -15 2.93 2.98
 -2 15 -15 0.62 2.16
 2 -15 15 1.1 2.27
 2 -15 16 -0.85 1.96
 2 -14 -4 1.87 2.9
 2 -14 -4 -0.12 2.85
 2 -14 -3 5.28 3.56
 2 -14 -3 1.82 1.78
 2 -14 -3 1.2 3.41
 2 -14 -2 3.14 1.98
 2 -14 -2 0.81 3.84
 2 -14 -2 2.95 3.84
 2 -14 -2 3.45 2.8
 -2 14 2 -0.35 2.79
 2 -14 -1 6.69 4.18
 2 -14 -1 2.97 4.11
 2 -14 -1 4.37 3.19
 2 -14 -1 3.97 2.2
 2 -14 0 1.48 4.3
 2 -14 0 2.18 4.22
 2 -14 0 1.91 3.46
 2 -14 0 0.93 2.32
 2 -14 1 1.98 2.47
 2 -14 1 1.66 7.6
 2 -14 2 1.79 2.69
 -2 14 -2 2.24 2.91
 2 -14 3 6.24 2.87
 -2 14 -3 7.9 3.07
 -2 14 -4 11.51 3.17
 2 -14 4 5.82 8.11
 -2 14 -5 102.85 5.48
 -2 14 -6 30.84 3.54
 -2 14 -7 13.73 3.15
 -2 14 -8 22.78 3.26
 -2 14 -9 9.07 3
 -2 14 -10 97.83 5.13
 -2 14 -11 230.4 9.68
 -2 14 -12 19.51 9.56
 -2 14 -13 1.01 4.08
 -2 14 -13 3.07 3.47
 -2 14 -13 -4.32 9.03
 -2 14 -14 -4.15 3.93
 2 -14 14 0.45 2.95
 -2 14 -14 0.21 3.06
 -2 14 -15 1.89 3.55
 2 -14 15 0.73 2.77
 -2 14 -15 1.98 2.66
 -2 14 -16 6.92 2.37
 -2 14 -16 11.46 3.28
 2 -14 17 34.09 2.7
 2 -13 -6 1.76 2.82
 2 -13 -5 2.59 3.59
 2 -13 -5 0.53 3.49
 -2 13 4 -1.65 2.64
 2 -13 -4 5.43 3.04
 2 -13 -4 1.64 2.02
 2 -13 -4 0.9 4.19
 2 -13 -4 0.07 3.08
 2 -13 -3 -0.68 3.23
 2 -13 -3 2.56 2.15
 2 -13 -3 3.61 4.79
 2 -13 -3 -0.31 3.44
 2 -13 -2 10.36 3.51
 2 -13 -2 11.72 2.45
 2 -13 -2 14.1 5.03
 2 -13 -2 4.7 3.94
 2 -13 -1 -0.33 4.13
 2 -13 -1 1.38 2.46
 2 -13 -1 1.15 3.45
 2 -13 0 4.03 2.68
 2 -13 1 -6.22 8.79
 2 -13 1 -0.37 2.86
 -2 13 -1 0.8 3.31
 2 -13 2 14.47 3.24
 -2 13 -2 20.11 3.61
 -2 13 -3 27.69 3.84
 2 -13 3 42.63 8.35
 -2 13 -3 30.42 7.1
 2 -13 4 220.6 12.72
 -2 13 -4 170.57 11.44
 -2 13 -5 33.78 7.13
 -2 13 -5 25.16 13.68
 -2 13 -6 14.73 6.28
 -2 13 -6 -0.45 12.95
 -2 13 -7 42.53 7.14
 -2 13 -7 4.23 12.43
 -2 13 -8 49.44 7.31
 -2 13 -8 27.68 12.22
 -2 13 -9 54.87 4.16
 2 -13 9 67.03 8.72
 -2 13 -9 54.39 7.44
 -2 13 -10 378.69 19.57
 -2 13 -10 418.73 16.27
 -2 13 -11 62.96 11.89
 -2 13 -11 79.38 4.63
 -2 13 -12 -12.81 10.69
 -2 13 -13 6.08 3.98
 -2 13 -14 1.29 3.44
 -2 13 -14 -4.83 9.79
 -2 13 -14 -3.37 4.42
 2 -13 15 29.76 3.5
 -2 13 -15 22.86 4.43
 -2 13 -16 25.14 3.36
 -2 13 -16 40.39 4.33
 2 -13 17 9.72 2.66
 -2 13 -17 5.41 2.17
 2 -13 18 -0.69 2.04
 2 -12 -7 -0.17 3.63
 2 -12 -6 -1.56 3.04
 2 -12 -6 5.33 3.09
 -2 12 5 0.12 2.8
 2 -12 -5 6.67 4.54
 2 -12 -5 4.28 3.5
 2 -12 -5 4.79 3.56
 -2 12 4 0.7 3.2
 2 -12 -4 2.05 5.11
 2 -12 -4 2.71 3.81
 2 -12 -4 5.5 2.27
 2 -12 -4 -0.43 3.91
 2 -12 -3 8.32 2.42
 2 -12 -3 7.09 4.26
 2 -12 -2 2.74 2.5
 2 -12 -2 -1.54 4
 2 -12 -2 -1.41 4.51
 2 -12 -1 3.05 3.93
 -2 12 1 -1.4 13.52
 2 -12 -1 4.56 2.75
 2 -12 0 -2.85 3.89
 2 -12 0 5.02 8.47
 2 -12 0 0.35 2.89
 -2 12 0 -10.51 13.97
 2 -12 1 3.48 9.14
 -2 12 -1 -6.19 14.31
 -2 12 -1 2.44 6.88
 2 -12 1 5.35 7.92
 -2 12 -2 15.91 7.06
 -2 12 -2 8.01 3.93
 -2 12 -2 -2.13 14.73
 -2 12 -3 94.1 9.03
 -2 12 -3 67.38 5.07
 -2 12 -4 23.07 15.35
 -2 12 -4 45.88 4.55
 -2 12 -5 6.31 6.39
 -2 12 -5 3.72 14.71
 -2 12 -5 -1.54 3.64
 -2 12 -6 2.67 6.28
 -2 12 -6 8.84 14.09
 -2 12 -6 3.25 3.57
 -2 12 -7 16.37 6.45
 -2 12 -7 11.05 13.42
 -2 12 -7 0.28 3.54
 -2 12 -8 95.53 5.5
 -2 12 -8 95.38 8.95
 -2 12 -9 572.03 24.46
 -2 12 -9 536.83 20.86
 -2 12 -10 241.4 13.51
 -2 12 -10 210.69 12.8
 -2 12 -10 213.09 16.01
 2 -12 11 8.02 7.22
 -2 12 -11 -6.59 11.8
 -2 12 -11 9.22 5.9
 -2 12 -11 6.15 5.72
 -2 12 -12 23.94 6.47
 -2 12 -12 15.96 11.51
 -2 12 -13 6.79 5.08
 -2 12 -13 10.87 11.4
 -2 12 -13 4.99 4.34
 -2 12 -14 51.05 4.84
 -2 12 -15 101.33 6.91
 -2 12 -15 86.06 6.05
 -2 12 -16 13.68 4.23
 -2 12 -16 5.08 2.94
 2 -12 16 16.2 3.37
 -2 12 -17 -1.12 2.35
 2 -12 17 -3.43 2.9
 2 -12 18 -3.54 2.48
 2 -11 -9 2.76 3.03
 2 -11 -8 -1.3 7.85
 2 -11 -7 -1.06 3.3
 2 -11 -7 -4.06 9.28
 2 -11 -7 -0.66 3.59
 -2 11 7 -3.23 10.34
 -2 11 6 -4.62 11.26
 2 -11 -6 9.89 3.72
 -2 11 6 6.11 2.92
 2 -11 -6 1.61 10.53
 2 -11 -6 14.29 4.49
 2 -11 -6 8.79 4.17
 -2 11 5 2.64 3.3
 2 -11 -5 5.84 2.33
 2 -11 -5 7.48 5.25
 2 -11 -5 5.91 4.05
 2 -11 -5 -3.35 11.2
 2 -11 -4 0.56 4.39
 2 -11 -4 2.42 2.37
 2 -11 -4 4.03 5.64
 2 -11 -4 0.16 4.33
 2 -11 -3 11.96 2.63
 2 -11 -3 15.33 4.53
 2 -11 -2 3.72 4.29
 -2 11 1 1.93 14.07
 2 -11 -1 7.46 4.24
 2 -11 -1 4.8 2.81
 -2 11 0 10.25 6.89
 -2 11 0 8.53 3.92
 2 -11 0 9.66 8.74
 -2 11 0 8.94 14.18
 2 -11 0 6.57 4.05
 2 -11 0 9.68 2.96
 -2 11 -1 12.16 14.51
 -2 11 -1 13.95 4.22
 -2 11 -1 19.3 7.77
 -2 11 -2 91.07 5.79
 -2 11 -2 116.63 9.88
 -2 11 -3 4.28 14.85
 -2 11 -3 5.04 6.9
 -2 11 -3 0.21 3.91
 -2 11 -4 12.89 15.24
 -2 11 -4 21.1 6.9
 -2 11 -4 13.74 3.87
 -2 11 -5 36.95 7.29
 -2 11 -5 25.59 15.18
 -2 11 -5 29.84 4.03
 -2 11 -6 27.25 14.24
 -2 11 -6 12.6 3.72
 -2 11 -6 24 6.89
 -2 11 -7 98.99 5.71
 -2 11 -7 119.37 9.31
 -2 11 -8 304.06 12.62
 -2 11 -8 270.49 15.43
 -2 11 -8 244.57 18.42
 -2 11 -9 90.97 8.92
 -2 11 -9 96.8 5.45
 -2 11 -9 94.74 8.81
 -2 11 -9 93.76 13.8
 -2 11 -10 25.09 6.88
 -2 11 -10 30.98 3.73
 -2 11 -10 25.73 12.57
 -2 11 -10 22.64 6.39
 -2 11 -11 18.39 6.75
 -2 11 -11 26.94 6.47
 -2 11 -11 15.09 12.45
 -2 11 -12 0.13 6.32
 -2 11 -12 0.66 11.96
 -2 11 -12 -6.04 5.44
 -2 11 -12 -5.18 11.05
 -2 11 -13 109.02 7.52
 -2 11 -13 131.49 13.63
 -2 11 -13 129.25 8.05
 -2 11 -14 194 9.96
 -2 11 -14 216.29 15.33
 -2 11 -14 222.43 10.62
 -2 11 -15 44.32 4.37
 2 -11 16 3.78 3.55
 -2 11 -16 -0.75 3.05
 2 -11 17 3.71 3.21
 -2 11 -17 3.87 2.55
 2 -11 18 -0.49 2.72
 -2 11 -19 -0.57 5.58
 2 -11 19 13.98 2.19
 2 -10 -10 2.17 3.34
 -2 10 9 2.77 9.28
 2 -10 -9 6.12 9.16
 2 -10 -9 3.02 3
 2 -10 -8 -5.76 10.53
 2 -10 -8 0.3 3.39
 2 -10 -8 3.78 4.07
 2 -10 -7 7.07 3.68
 2 -10 -7 6.07 4.52
 -2 10 7 3.38 2.91
 -2 10 6 0.65 3.2
 2 -10 -6 4.2 3.98
 2 -10 -6 2.45 2.32
 2 -10 -5 0.53 5.5
 2 -10 -5 0.04 4.18
 2 -10 -5 1.16 2.39
 2 -10 -5 -0.76 4.91
 2 -10 -4 0.35 4.86
 2 -10 -3 -0.53 2.51
 2 -10 -2 -1.34 2.56
 -2 10 1 56.69 7.66
 2 -10 -1 58.33 3.91
 -2 10 0 7.54 3.88
 -2 10 0 16.41 7
 -2 10 -1 133.74 7.14
 -2 10 -1 166.17 11.44
 -2 10 -2 43.91 14.24
 -2 10 -2 41.8 7.94
 -2 10 -2 37.22 4.55
 -2 10 -3 14.27 16.99
 -2 10 -3 25.57 14.23
 -2 10 -3 19.13 4.08
 -2 10 -3 26.99 7.29
 -2 10 -4 1.7 3.68
 -2 10 -4 2.88 6.32
 -2 10 -4 -2.47 17.33
 -2 10 -4 3.64 14.46
 2 -10 4 4.06 3.25
 2 -10 5 20.76 3.36
 -2 10 -5 12.39 3.79
 -2 10 -5 24.09 14.61
 -2 10 -5 23.15 6.61
 -2 10 -6 25.11 3.8
 -2 10 -6 16.31 14.24
 -2 10 -6 28.23 6.67
 -2 10 -7 298.38 16.77
 -2 10 -7 361.65 14.2
 -2 10 -7 364.01 17.51
 -2 10 -7 256.9 19.57
 -2 10 -8 53.65 7.45
 -2 10 -8 47.6 4.26
 -2 10 -8 43.03 7.16
 -2 10 -8 40.38 12.97
 -2 10 -9 22.44 3.67
 -2 10 -9 13.31 6.75
 -2 10 -9 17.05 12.46
 -2 10 -9 23.02 6.41
 -2 10 -10 -2.63 5.91
 -2 10 -10 -1.01 3.35
 -2 10 -10 0.67 12.37
 -2 10 -10 5.45 6.49
 -2 10 -11 7.82 12.4
 -2 10 -11 11.09 6.75
 -2 10 -11 -1.04 11.57
 -2 10 -12 193.51 11.74
 -2 10 -12 180.31 14.74
 -2 10 -12 159.82 8.95
 -2 10 -13 397.26 20.29
 -2 10 -13 423.71 16.44
 -2 10 -14 115.07 7.65
 -2 10 -14 101.64 6.69
 -2 10 -14 107.23 13.49
 -2 10 -15 4 5.23
 2 -10 15 2.4 3.97
 -2 10 -15 5.64 3.73
 2 -10 16 5.96 3.79
 -2 10 -16 4.8 3.25
 2 -10 17 4.06 3.47
 2 -10 18 18.8 3.17
 -2 10 -19 9.05 6.5
 2 -10 19 40.69 2.9
 2 -9 -11 1.7 3.29
 2 -9 -11 2.03 8.08
 2 -9 -10 0.37 10.15
 2 -9 -9 3.17 4.11
 2 -9 -9 -1.92 3.37
 2 -9 -9 1.68 11.4
 2 -9 -8 5.54 4.9
 2 -9 -8 1.27 3.7
 2 -9 -8 -2.15 12.53
 -2 9 7 1.4 3.17
 2 -9 -7 5.76 5.29
 2 -9 -7 1.51 3.95
 2 -9 -6 -0.31 4.14
 2 -9 -6 1.03 2.39
 2 -9 -6 -8.82 13.31
 -2 9 6 1 3.39
 2 -9 -6 5.78 5.3
 2 -9 -6 -0.48 5.08
 2 -9 -5 2.49 13.14
 2 -9 -5 7.77 5.27
 2 -9 -4 -0.08 12.76
 2 -9 -4 -1.51 2.44
 2 -9 -4 2.11 7.12
 2 -9 -3 -6.57 12.26
 2 -9 -3 -2.6 6.81
 2 -9 -3 2.01 2.35
 2 -9 -2 65.3 7.58
 2 -9 -2 61.73 3.84
 -2 9 1 3.82 3.35
 -2 9 1 0.34 6.03
 2 -9 -1 5.22 2.54
 2 -9 0 24.64 6.57
 -2 9 0 33.51 4.1
 -2 9 -1 60.05 8.34
 -2 9 -1 53.44 4.9
 2 -9 1 73.49 4.48
 2 -9 2 8.73 3.41
 -2 9 -2 3.53 6.74
 -2 9 -2 6.75 4.03
 2 -9 3 1.23 3.37
 -2 9 -3 -4.08 6.56
 -2 9 -3 -0.84 3.85
 2 -9 4 -0.74 3.34
 -2 9 -4 -3.7 6.42
 -2 9 -4 0.63 3.75
 -2 9 -5 68.41 7.88
 -2 9 -5 59.27 4.75
 2 -9 5 69.31 4.39
 -2 9 -6 435.27 19.43
 -2 9 -6 396.54 16.11
 2 -9 6 385.98 15.87
 -2 9 -7 234.29 12.97
 -2 9 -7 250.12 16.34
 -2 9 -7 219.52 9.69
 2 -9 7 217 9.4
 -2 9 -8 15.09 6.17
 -2 9 -8 6.31 12
 -2 9 -8 9.57 3.51
 -2 9 -8 3.49 6.54
 -2 9 -9 21.87 6.22
 -2 9 -9 16.44 3.46
 -2 9 -9 15.47 6.54
 -2 9 -10 25.3 11.91
 -2 9 -10 47.94 6.66
 -2 9 -10 29.15 7.06
 -2 9 -11 95.98 13.09
 -2 9 -11 104.65 9.28
 -2 9 -12 372.16 15.04
 -2 9 -12 379.3 19.28
 -2 9 -13 82.95 7.02
 -2 9 -13 64.56 13.37
 -2 9 -13 91.22 9.47
 -2 9 -14 1 4.22
 -2 9 -14 -1.94 5.62
 -2 9 -14 -1.4 7.15
 -2 9 -15 -1.42 3.67
 -2 9 -15 9.47 5.41
 2 -9 15 4.12 4.09
 -2 9 -16 6.35 3.32
 2 -9 17 77.62 5.17
 2 -9 18 71.93 4.52
 -2 9 -19 0.96 6.8
 2 -9 19 12.9 2.49
 2 -8 -12 -4.93 8.71
 2 -8 -11 -3.61 11.15
 2 -8 -10 -0.19 4.49
 2 -8 -10 -7.8 12.54
 2 -8 -10 -0.31 4.12
 2 -8 -10 2.42 3.41
 2 -8 -9 1.87 3.67
 -2 8 8 2.85 3.1
 2 -8 -8 2.36 5.32
 2 -8 -8 4.84 13.87
 2 -8 -8 -0.76 7.46
 2 -8 -8 2.4 3.89
 2 -8 -7 8.83 5.72
 2 -8 -7 3.2 4.09
 2 -8 -7 14.05 2.55
 2 -8 -7 11.2 7.56
 2 -8 -7 6.17 7.49
 -2 8 7 9.57 3.43
 2 -8 -6 18.87 7.53
 2 -8 -6 26.81 2.79
 2 -8 -6 22.88 5.26
 2 -8 -6 19.22 7.52
 2 -8 -6 22.38 4.5
 2 -8 -5 30.98 7.62
 2 -8 -5 37.53 2.88
 2 -8 -5 19.49 5.75
 2 -8 -5 22.18 7.27
 2 -8 -5 27.49 4.59
 2 -8 -4 3.53 2.29
 2 -8 -4 1.64 6.99
 2 -8 -4 1.36 5.24
 2 -8 -4 4.17 6.68
 2 -8 -3 2.21 2.24
 2 -8 -3 -3.28 6.85
 2 -8 -3 0.94 5.09
 2 -8 -3 5.49 6.41
 2 -8 -2 23.57 2.63
 2 -8 -2 36.44 7.04
 2 -8 -2 29.16 6.43
 2 -8 -2 25.14 5.51
 2 -8 -1 74.56 6.99
 -2 8 1 66.96 4.61
 -2 8 0 3.91 3.56
 -2 8 0 5.05 6.26
 -2 8 -1 1.46 3.96
 -2 8 -1 2.77 6.25
 -2 8 -2 115.64 9.69
 -2 8 -2 103.4 6.05
 -2 8 -3 21.81 4.22
 -2 8 -3 39.68 7.53
 -2 8 -4 132.29 7.13
 -2 8 -4 170.46 10.56
 -2 8 -5 233.71 10.57
 -2 8 -5 278.44 13.88
 -2 8 -6 22.16 3.99
 -2 8 -6 24.2 6.59
 -2 8 -7 18.2 7.15
 -2 8 -7 18.55 3.67
 -2 8 -7 12.21 6.33
 -2 8 -8 6.41 6.59
 -2 8 -8 12.45 3.62
 -2 8 -8 -0.63 11.74
 -2 8 -8 17.65 6.09
 -2 8 -9 -10.01 11.46
 -2 8 -9 3.82 6.39
 -2 8 -9 0.52 5.47
 -2 8 -10 109.29 9.41
 -2 8 -10 111.22 12.66
 -2 8 -11 285.26 12.55
 -2 8 -11 289.84 16.72
 -2 8 -11 333.18 15.58
 -2 8 -12 68.48 5.98
 -2 8 -12 72.4 6.79
 -2 8 -12 73.59 12.91
 -2 8 -12 87.83 9.04
 -2 8 -13 3.04 4.51
 -2 8 -13 5.83 5.87
 -2 8 -13 6.48 12.6
 -2 8 -13 10.58 7.41
 2 -8 14 13.07 4.21
 -2 8 -14 12.92 5.92
 -2 8 -14 22.55 7.67
 2 -8 15 3.07 4.17
 -2 8 -15 2.83 3.69
 -2 8 -16 68.86 4.79
 2 -8 17 174.27 8.32
 2 -8 18 24.95 3.54
 -2 8 -19 1.42 7.17
 2 -7 -13 5.31 9.25
 2 -7 -12 -8.71 12.03
 2 -7 -12 1.35 3.97
 2 -7 -11 2.39 6.9
 2 -7 -11 5.34 3.91
 2 -7 -11 -2.18 13.31
 2 -7 -11 5.16 4.49
 2 -7 -11 3.55 3.42
 2 -7 -10 -2.09 16.86
 2 -7 -10 7.18 3.71
 2 -7 -9 -0.12 5.11
 2 -7 -9 2.62 3.87
 2 -7 -9 3.55 7.46
 -2 7 8 -0.04 3.21
 2 -7 -8 5.79 7.47
 2 -7 -8 -2.02 5.63
 2 -7 -8 4.51 17.78
 2 -7 -8 -3.05 7.64
 2 -7 -7 13.03 17.69
 2 -7 -7 20 4.31
 2 -7 -7 24.84 7.58
 2 -7 -7 29.84 2.82
 2 -7 -7 18.05 7.48
 -2 7 7 22.3 3.62
 2 -7 -6 70.82 8.18
 2 -7 -6 78.91 3.92
 2 -7 -6 54.15 6.38
 2 -7 -6 69.14 8.01
 2 -7 -6 59 5.29
 2 -7 -5 19.51 2.48
 2 -7 -5 19.36 7.02
 2 -7 -5 19.83 6.81
 2 -7 -5 12.72 5.15
 2 -7 -4 4.59 2.06
 2 -7 -4 17.23 6.59
 2 -7 -4 8.05 6.29
 2 -7 -4 7.6 4.75
 2 -7 -3 57.75 6.85
 2 -7 -3 55.68 6.48
 2 -7 -2 2.31 2.16
 -2 7 0 2.52 3.43
 -2 7 -1 -0.09 3.74
 -2 7 -2 16.54 4.23
 -2 7 -3 38.43 4.71
 -2 7 -4 332.66 13.9
 -2 7 -5 118.38 6.46
 -2 7 -6 6.34 3.9
 -2 7 -7 -0.25 3.59
 -2 7 -8 36.37 7.3
 -2 7 -9 149.69 12.83
 -2 7 -9 118.28 9.84
 -2 7 -10 315.23 14.45
 -2 7 -10 316.71 16.82
 -2 7 -10 358.12 17.91
 -2 7 -11 131.09 5.84
 -2 7 -11 137.52 10.33
 -2 7 -11 127.69 8.07
 -2 7 -11 114.82 7.49
 -2 7 -11 135.7 13.14
 -2 7 -12 1.19 2.71
 -2 7 -12 5.36 12
 -2 7 -12 -1.27 5.69
 -2 7 -12 9.29 7.32
 -2 7 -12 9.42 12.08
 -2 7 -12 -1.01 4.6
 -2 7 -13 5.49 4.34
 -2 7 -13 5.47 5.92
 -2 7 -13 9.68 7.51
 -2 7 -13 4.38 12.72
 -2 7 -13 5.57 2.82
 -2 7 -14 10.55 7.62
 2 -7 14 4.2 4.23
 2 -7 15 21.11 4.5
 -2 7 -15 15.32 3.83
 -2 7 -15 17.98 2.95
 -2 7 -16 67.17 5.13
 -2 7 -16 96.92 4.66
 2 -7 17 41.05 4.36
 -2 7 -17 35.07 3.02
 -2 7 -18 -0.5 1.96
 -2 7 -18 3.6 9.15
 2 -7 18 -1.34 3.22
 -2 7 -19 1.23 7.32
 2 -6 -14 -4.06 8.87
 2 -6 -13 7.55 3.8
 2 -6 -13 1.9 12.39
 2 -6 -12 2.23 14.09
 2 -6 -12 4.21 15.98
 2 -6 -12 -2.85 7.04
 2 -6 -12 -0.99 4.49
 2 -6 -11 2.96 17.76
 2 -6 -11 14.67 4.49
 2 -6 -11 23.29 4.99
 2 -6 -11 11.07 3.86
 2 -6 -10 25.57 5.41
 2 -6 -10 21.26 4.16
 2 -6 -10 20.89 7.87
 2 -6 -10 7.71 18.71
 2 -6 -9 -9.21 18.86
 2 -6 -9 -3.02 5.33
 2 -6 -9 -0.42 7.51
 2 -6 -8 15.85 7.43
 2 -6 -8 11.72 7.55
 -2 6 8 14.34 3.34
 2 -6 -8 12.8 4.14
 2 -6 -8 3.79 18.29
 2 -6 -7 77.64 3.81
 2 -6 -7 59.07 7.9
 -2 6 7 60.77 4.44
 2 -6 -7 54.1 5.06
 2 -6 -7 64.08 7.97
 2 -6 -6 30.38 6.81
 2 -6 -6 40.06 2.77
 2 -6 -6 32.7 5.19
 2 -6 -6 30.58 16.68
 2 -6 -6 32.96 4.18
 2 -6 -6 36.96 7.07
 2 -6 -5 38.87 6.62
 2 -6 -5 38.99 6.63
 2 -6 -5 31.25 2.51
 2 -6 -4 12.63 6.06
 2 -6 -4 6.9 1.98
 2 -6 -3 157.84 6.73
 -2 6 2 11.5 4.84
 -2 6 1 87.8 7.2
 -2 6 0 154.5 9.65
 -2 6 0 158.82 7.24
 -2 6 -1 8.57 3.69
 -2 6 -1 6.58 6.06
 -2 6 -2 9.83 3.87
 -2 6 -2 8.36 6.32
 -2 6 -3 623.32 28.68
 -2 6 -3 683.16 26.51
 -2 6 -4 972.03 41.45
 -2 6 -4 1012.94 39.25
 -2 6 -5 26.35 7.18
 -2 6 -5 25.33 4.25
 -2 6 -6 13.05 6.86
 -2 6 -6 14.5 8.02
 -2 6 -6 15.77 4.14
 -2 6 -7 4.81 6.16
 -2 6 -7 3.3 3.66
 -2 6 -8 13.5 6.81
 -2 6 -8 14.22 2.56
 -2 6 -8 17.76 5.66
 -2 6 -9 662.13 25.5
 -2 6 -9 559.33 28.44
 -2 6 -10 119.73 9.86
 -2 6 -10 127.32 7.76
 -2 6 -10 131.65 5.72
 -2 6 -10 132.39 12.58
 -2 6 -11 -1.76 7.06
 -2 6 -11 6.68 5.78
 -2 6 -11 -1.27 2.8
 -2 6 -11 -1.52 11.54
 -2 6 -11 9.1 11.66
 -2 6 -11 1.22 4.39
 -2 6 -12 15.95 7.68
 -2 6 -12 0.58 12.08
 -2 6 -12 6.14 5.92
 -2 6 -12 8.81 2.94
 -2 6 -12 5.47 4.4
 -2 6 -12 9.21 12.39
 2 -6 13 1.93 4.17
 -2 6 -13 0.35 3.04
 -2 6 -13 7.41 7.71
 -2 6 -13 -3.12 4.2
 -2 6 -13 -5.25 6.06
 2 -6 14 74.73 5.61
 -2 6 -14 87.12 9.93
 -2 6 -15 107.18 5.31
 2 -6 15 122.8 6.45
 -2 6 -16 19.59 3.09
 -2 6 -17 4.24 2.51
 2 -6 17 1.68 3.83
 -2 6 -18 5.61 9.32
 -2 6 -18 2.91 2.1
 -2 6 -19 1.74 7.27
 -2 6 -19 2.59 11.46
 2 -5 -15 -2.69 7.51
 2 -5 -14 9.12 3.58
 2 -5 -14 8.99 12.07
 2 -5 -14 6.93 6.44
 2 -5 -13 0.23 4.33
 2 -5 -13 0.66 7.15
 2 -5 -13 -12.39 16.88
 2 -5 -12 12.39 4.8
 2 -5 -12 4.72 3.92
 2 -5 -12 5.13 18.64
 2 -5 -12 10.53 7.76
 2 -5 -11 6.11 3.86
 2 -5 -11 5.39 4.54
 2 -5 -11 4.33 7.84
 2 -5 -11 -7.12 19.5
 2 -5 -10 20.57 7.68
 2 -5 -10 13.86 19.66
 2 -5 -10 11.19 5
 2 -5 -9 14.7 19.3
 2 -5 -9 36.34 6.05
 2 -5 -9 36.92 8.09
 2 -5 -9 42.77 7.68
 2 -5 -9 37.6 4.48
 -2 5 8 66.14 4.29
 2 -5 -8 61.57 7.87
 2 -5 -8 69.42 8.1
 2 -5 -8 63.26 4.94
 2 -5 -7 5.56 16.86
 2 -5 -7 0.62 1.99
 2 -5 -7 0.57 3.43
 2 -5 -7 2.13 6.34
 2 -5 -7 -3.36 8.19
 2 -5 -7 3.01 6.77
 -2 5 7 -0.87 2.95
 2 -5 -6 32.36 2.56
 2 -5 -6 58.95 6.61
 2 -5 -6 38.81 3.87
 2 -5 -6 50.89 6.76
 2 -5 -6 34.93 8.16
 2 -5 -5 0.22 1.81
 2 -5 -4 76.35 3.71
 2 -5 -3 352.4 13.92
 -2 5 3 345.77 15.29
 -2 5 2 347.7 15.35
 -2 5 1 38.96 5.51
 -2 5 0 320.71 14.68
 -2 5 -1 0.5 5.14
 -2 5 -2 133.35 8.46
 -2 5 -3 3.86 5.51
 -2 5 -4 -1 5.78
 -2 5 -5 118.9 8.31
 -2 5 -5 91.21 8.85
 -2 5 -6 13.29 7.09
 -2 5 -6 19.64 6.05
 -2 5 -7 322.19 15.19
 -2 5 -7 317.98 16.13
 -2 5 -8 381.32 17.42
 -2 5 -8 397.51 15.74
 -2 5 -9 207.95 12.97
 -2 5 -9 187.72 10.63
 -2 5 -10 12.87 11.04
 -2 5 -10 17.44 7.22
 -2 5 -10 21.49 11.28
 -2 5 -10 29.04 3.23
 -2 5 -10 15.3 5.7
 -2 5 -10 20.19 4.57
 -2 5 -11 29.72 7.81
 -2 5 -11 35.21 3.4
 -2 5 -11 38.36 6.13
 -2 5 -11 20.91 4.55
 -2 5 -11 16.59 11.96
 -2 5 -12 45.04 6.52
 -2 5 -12 37.49 8.45
 -2 5 -12 32.69 4.65
 -2 5 -12 46.45 3.79
 -2 5 -13 56.65 9.11
 -2 5 -13 50.34 4.02
 2 -5 13 46.2 4.97
 2 -5 14 176.84 9.04
 -2 5 -14 199.71 13.8
 2 -5 15 49.51 5.17
 -2 5 -15 46.51 3.85
 -2 5 -16 0.58 2.88
 -2 5 -17 0.16 11.04
 -2 5 -17 8.29 2.64
 -2 5 -18 4.18 9.38
 -2 5 -18 3.79 2.24
 -2 5 -19 1.44 11.18
 2 -4 -15 6.27 10.72
 2 -4 -15 0.56 6.09
 2 -4 -14 -5.65 17.53
 2 -4 -14 1.95 7.28
 2 -4 -14 -1.74 4.16
 2 -4 -13 -1.73 19.46
 2 -4 -13 15.05 7.93
 2 -4 -13 19.48 4.77
 2 -4 -12 4.93 4.92
 2 -4 -12 3.55 3.88
 2 -4 -12 3.22 7.94
 2 -4 -11 10.38 4.11
 2 -4 -11 -3.89 20.97
 2 -4 -11 21.62 7.99
 2 -4 -11 11.2 4.57
 2 -4 -10 100.15 6.96
 2 -4 -10 95.73 6.08
 2 -4 -10 113.93 9.36
 2 -4 -9 63.86 4.8
 2 -4 -9 61.08 8.27
 2 -4 -9 79.4 11.62
 -2 4 9 59.68 4.09
 2 -4 -8 12.16 2.29
 2 -4 -8 17.6 3.55
 2 -4 -8 4.64 6.89
 -2 4 8 16.2 2.99
 2 -4 -8 21.43 7.03
 2 -4 -8 17.83 8.72
 -2 4 7 76.44 4.44
 2 -4 -7 90.43 4.94
 2 -4 -7 75.35 3.9
 2 -4 -7 97.15 9.74
 2 -4 -7 78.82 3.91
 2 -4 -6 39.7 3.64
 2 -4 -6 36.3 2.49
 2 -4 -6 37.9 7.94
 2 -4 -6 40.67 2.51
 2 -4 -5 5.61 1.71
 -2 4 4 53.75 4.71
 2 -4 -4 78.03 3.48
 -2 4 3 322.99 15.65
 2 -4 -3 384.7 14.64
 -2 4 2 60.75 5.06
 -2 4 1 1.71 4.12
 -2 4 0 136.81 7.71
 -2 4 -1 102.45 6.82
 -2 4 -2 78.58 6.18
 -2 4 -3 454.45 19.39
 -2 4 -4 8.75 5.12
 -2 4 -4 8.84 5.43
 -2 4 -5 247.53 12.45
 -2 4 -5 264 12.2
 -2 4 -6 919.69 38.67
 -2 4 -6 973.72 38.19
 -2 4 -7 1052.83 42.23
 -2 4 -7 1023.31 41.21
 -2 4 -8 688.2 24.2
 -2 4 -8 560.54 23.52
 -2 4 -9 4.14 6.34
 -2 4 -9 5.42 2.96
 -2 4 -9 1.73 3.96
 -2 4 -10 7.03 6.49
 -2 4 -10 2.26 3.72
 -2 4 -10 -14.07 11.76
 -2 4 -10 5.4 11.1
 -2 4 -10 5.61 2.99
 -2 4 -10 6.81 5.34
 -2 4 -11 12.1 5.67
 -2 4 -11 11.93 7.15
 -2 4 -11 4.43 11.81
 -2 4 -11 1.96 3.15
 -2 4 -11 1.95 3.78
 -2 4 -12 17.84 4.09
 -2 4 -12 30.96 8.29
 -2 4 -12 26.82 3.69
 -2 4 -12 19.72 7.83
 2 -4 12 21.37 4.5
 -2 4 -13 141.91 6.63
 2 -4 13 137.78 7.32
 -2 4 -13 138.12 11.86
 -2 4 -15 -0.85 3.29
 -2 4 -16 2 3.03
 -2 4 -17 -0.37 2.67
 -2 4 -18 7.04 16.57
 -2 4 -18 2.12 2.25
 -2 4 -19 3.2 6.46
 -2 4 -19 9.59 3.16
 2 -3 -16 -1.4 5.2
 2 -3 -16 -7.08 8.93
 2 -3 -15 2.94 7.17
 2 -3 -15 1.88 3.76
 2 -3 -15 -17.07 17.6
 2 -3 -14 4.96 8.07
 2 -3 -14 0.84 4.48
 2 -3 -14 4.7 20.36
 2 -3 -13 21.83 5
 2 -3 -12 16.1 4.12
 2 -3 -12 15.39 2.99
 2 -3 -11 78.15 6
 2 -3 -10 41.5 3.35
 2 -3 -10 41.28 4.36
 -2 3 9 5.4 3.93
 2 -3 -9 -3.79 9.88
 -2 3 9 4.03 2.77
 2 -3 -9 4.7 3.36
 2 -3 -9 2.92 2.44
 2 -3 -9 9.02 9.11
 2 -3 -9 10.38 7.27
 2 -3 -8 130.25 10.96
 2 -3 -8 96.41 4.84
 2 -3 -8 101.65 5.48
 -2 3 8 108.23 5.03
 2 -3 -8 122.55 8.27
 -2 3 8 90.52 5.67
 2 -3 -7 22.39 7.51
 2 -3 -7 15.23 1.98
 2 -3 -7 16.16 2.29
 2 -3 -7 16.37 3.09
 -2 3 7 16.44 2.64
 2 -3 -6 60.46 3.18
 2 -3 -6 69.68 4.11
 2 -3 -6 65.3 3.37
 -2 3 6 67.87 3.74
 2 -3 -5 228.98 9.16
 -2 3 4 267.98 11.39
 -2 3 3 6.11 3.21
 -2 3 2 31.31 3.91
 -2 3 1 3.14 3.6
 -2 3 0 157.05 7.81
 2 -3 0 156.45 8.96
 -2 3 -1 197.43 9.32
 2 -3 1 207.61 10.22
 -2 3 -1 197.48 8.63
 -2 3 -2 33.57 4.4
 2 -3 2 34.62 5.49
 -2 3 -2 33.28 4.09
 -2 3 -3 14.94 4.4
 -2 3 -3 12.97 4.03
 -2 3 -4 117.58 6.65
 -2 3 -4 119.08 6.99
 -2 3 -5 81.93 5.39
 -2 3 -5 77.87 6.1
 -2 3 -6 793.27 32.65
 -2 3 -6 880.95 33.59
 -2 3 -7 114.55 6.63
 -2 3 -7 140.57 8.69
 -2 3 -8 165.75 7.14
 -2 3 -8 149.12 6.65
 -2 3 -9 22.64 3.73
 -2 3 -9 23.38 3.26
 -2 3 -9 30.61 6.38
 -2 3 -9 25.5 3.51
 -2 3 -10 2.73 3.23
 -2 3 -10 3.42 3.13
 -2 3 -10 3.95 11.72
 -2 3 -10 -2.06 5.95
 -2 3 -10 1.19 3.68
 -2 3 -11 151.96 6.51
 2 -3 11 117.49 6.63
 -2 3 -11 143.1 6.46
 -2 3 -11 178.76 14.7
 -2 3 -11 165.51 10.59
 -2 3 -11 110.08 6.18
 -2 3 -11 166.59 10.08
 -2 3 -12 290.34 11.6
 -2 3 -12 319.65 14.94
 -2 3 -13 47.79 4.4
 -2 3 -13 42.86 9.43
 -2 3 -13 39.24 4.51
 -2 3 -15 6.64 3.45
 -2 3 -15 -0.07 14
 -2 3 -16 -1.09 12.95
 -2 3 -16 3.99 3.07
 -2 3 -17 -0.83 11.13
 -2 3 -17 12 2.84
 -2 3 -18 3.14 8.93
 -2 3 -18 13.52 2.4
 -2 3 -18 -2.38 15.75
 2 -2 -16 -4.22 16.04
 2 -2 -16 -1.69 6.57
 2 -2 -15 5.17 20.75
 2 -2 -15 -2.71 7.92
 2 -2 -15 0.34 4.15
 2 -2 -14 2.76 4.8
 2 -2 -14 3.13 2.92
 2 -2 -14 -0.11 23.28
 2 -2 -13 29.29 3.63
 2 -2 -13 59.79 5.44
 2 -2 -12 -0.06 12.46
 -2 2 11 32.33 4.96
 2 -2 -11 41.48 3.68
 2 -2 -11 42.84 4.4
 2 -2 -10 -0.21 9.59
 2 -2 -10 0.09 3.37
 2 -2 -10 -0.26 2.83
 -2 2 10 -0.58 3.98
 -2 2 9 30.27 3.95
 2 -2 -9 29.79 3
 2 -2 -9 27.49 3.47
 2 -2 -9 38.38 7.19
 -2 2 9 30.13 2.96
 2 -2 -9 32.28 9.03
 -2 2 8 83.28 4.26
 2 -2 -8 89.06 9.57
 2 -2 -8 80.96 4.33
 2 -2 -8 85.17 4.72
 -2 2 7 37.65 2.91
 2 -2 -7 36.25 2.85
 2 -2 -7 42.22 3.33
 -2 2 6 125.62 5.67
 2 -2 -6 120.07 5.33
 2 -2 -6 130.65 5.96
 2 -2 -6 133.69 5.57
 -2 2 5 93.84 4.81
 -2 2 4 10.25 2.95
 2 -2 -3 607.12 20.27
 -2 2 3 426.1 18.97
 -2 2 2 259.79 11.3
 2 -2 -2 292.94 12.42
 -2 2 1 200.58 9.04
 2 -2 -1 216.8 10.06
 -2 2 0 1058.95 40.25
 -2 2 0 1003.68 40.82
 2 -2 0 1006.76 41.15
 -2 2 -1 1455.78 55.41
 -2 2 -1 1402.83 55.76
 2 -2 1 1412.93 56
 -2 2 -2 1.89 3.01
 -2 2 -2 0.98 3.22
 2 -2 2 0.98 4.45
 -2 2 -3 71.17 4.71
 2 -2 3 64.42 5.59
 -2 2 -3 61.53 4.37
 -2 2 -4 158.27 7.71
 -2 2 -4 146.46 7.04
 2 -2 4 148.29 8.09
 -2 2 -5 213.31 10.15
 -2 2 -6 32.92 3.41
 -2 2 -6 34.5 5.04
 -2 2 -7 0.81 3.74
 -2 2 -7 8.02 2.91
 -2 2 -7 0.77 4.98
 -2 2 -7 5.16 2.6
 -2 2 -8 365.5 13.43
 -2 2 -8 348.83 13.31
 -2 2 -9 -0.58 3.73
 -2 2 -9 0.45 2.82
 -2 2 -9 0.1 5.31
 -2 2 -9 -0.34 2.88
 -2 2 -10 203.94 9.22
 -2 2 -10 216.22 9.22
 -2 2 -10 194.07 9.38
 -2 2 -10 251.93 12.58
 -2 2 -10 236.94 12.35
 -2 2 -11 424.79 13.4
 -2 2 -11 424.14 13.46
 -2 2 -11 456.67 16.96
 -2 2 -11 476.33 21.26
 -2 2 -11 381.48 13.35
 -2 2 -12 75.26 5.43
 -2 2 -12 80.35 10.03
 -2 2 -12 101.57 6.08
 -2 2 -12 87.14 5.35
 -2 2 -12 90.34 16.57
 -2 2 -13 7.83 3.84
 -2 2 -13 -3.92 9.39
 -2 2 -14 22.69 4.02
 -2 2 -14 2.84 14.89
 -2 2 -15 3.52 3.42
 -2 2 -15 0.22 14.31
 -2 2 -16 10.41 3.22
 -2 2 -16 -5.54 12.76
 -2 2 -17 18.01 2.95
 -2 2 -17 11.44 20.37
 -2 2 -18 1.78 14.1
 -2 2 -18 1.85 3.82
 2 -1 -17 0.56 8.44
 2 -1 -17 -8.58 5.52
 2 -1 -17 -2.04 13.5
 2 -1 -16 13.14 3.83
 2 -1 -16 6.15 7.43
 2 -1 -16 -1.27 19.59
 2 -1 -15 0.07 4.47
 2 -1 -15 0.04 2.99
 2 -1 -14 22.04 5.06
 2 -1 -14 12.99 3.45
 2 -1 -13 57.49 4.69
 2 -1 -13 94.57 6
 2 -1 -12 51.2 4.3
 -2 1 12 42.77 5.38
 2 -1 -11 1.61 11.06
 -2 1 11 1.2 4.3
 2 -1 -11 2.9 3.24
 2 -1 -11 2.23 3.53
 2 -1 -10 7.33 3.21
 2 -1 -10 8.2 3.02
 -2 1 10 8.04 2.73
 2 -1 -10 1.65 25.63
 2 -1 -10 0.47 9.88
 -2 1 10 7.66 3.87
 2 -1 -10 14.15 9.26
 2 -1 -9 87.5 4.65
 2 -1 -9 82.16 4.76
 2 -1 -9 94.41 10.27
 -2 1 9 84.46 4.29
 -2 1 9 73.92 5.06
 -2 1 8 204.51 8.48
 2 -1 -8 228.43 13.23
 2 -1 -8 197.87 8.78
 2 -1 -8 210.06 8.69
 2 -1 -7 169.66 7.18
 -2 1 7 160.2 6.91
 2 -1 -6 81.06 7.76
 2 -1 -6 68.02 4.49
 2 -1 -6 78.61 4.05
 -2 1 5 -0.81 2
 -2 1 4 40.55 3.12
 2 -1 -4 56.27 5.16
 -2 1 3 29.74 3.13
 2 -1 -3 31.3 2.32
 -2 1 1 102.99 4.97
 -2 1 0 190.42 8.11
 -2 1 -1 31.43 2.91
 -2 1 -1 38.51 2.98
 -2 1 -2 323.53 13.29
 -2 1 -3 3.82 2.92
 -2 1 -3 8.34 3.4
 -2 1 -4 2.76 2.65
 2 -1 4 5.91 3.97
 -2 1 -4 6.34 3.58
 -2 1 -5 16.64 2.63
 2 -1 5 20.47 4.16
 -2 1 -5 24.39 4.27
 -2 1 -6 39.55 4.96
 -2 1 -6 30.55 2.57
 -2 1 -7 33.11 2.95
 -2 1 -7 30.97 2.92
 -2 1 -7 37.66 5.23
 -2 1 -7 29.42 4.03
 -2 1 -8 2.52 2.45
 -2 1 -8 1.99 2.65
 -2 1 -8 -0.32 4.8
 -2 1 -8 -0.35 3.77
 -2 1 -9 139.79 6.49
 -2 1 -9 134.2 6.96
 -2 1 -9 139.29 6.37
 -2 1 -10 143.13 5.95
 -2 1 -10 138.02 6.09
 -2 1 -10 156.62 10.5
 -2 1 -11 160.52 6.66
 -2 1 -11 152.59 17.59
 -2 1 -11 147.08 6.86
 -2 1 -11 153.58 7.35
 -2 1 -11 138.1 11.13
 -2 1 -12 13.75 9.12
 -2 1 -12 15.5 3.88
 -2 1 -12 9.38 3.26
 -2 1 -12 16.27 4.92
 -2 1 -12 5.5 16.63
 -2 1 -13 5.24 17.45
 -2 1 -13 8.29 13.81
 -2 1 -14 12.47 7.62
 -2 1 -14 0.47 3.71
 -2 1 -14 -2.53 17.63
 -2 1 -15 20.03 3.64
 -2 1 -16 0.11 23.67
 -2 1 -16 -5.52 5.95
 -2 1 -16 23.51 3.43
 -2 1 -17 7.31 4.97
 -2 1 -17 -11.57 18.57
 -2 1 -17 4.52 2.58
 -2 1 -18 -0.45 11.6
 -2 1 -18 1.34 3.05
 2 0 -18 4.56 3.95
 2 0 -17 5.11 16.67
 2 0 -17 0.42 6.36
 2 0 -16 30.61 4.34
 2 0 -16 11.05 2.88
 2 0 -15 13.38 4.63
 2 0 -15 6.63 3.21
 2 0 -14 56.25 4.9
 -2 0 14 69.68 6.6
 2 0 -13 0.2 13.22
 -2 0 13 43.73 5.63
 2 0 -12 18.14 31.81
 -2 0 12 17.87 4.85
 2 0 -12 0.12 12.17
 2 0 -12 20.31 3.84
 2 0 -11 18.53 28.76
 -2 0 11 27.37 4.58
 2 0 -11 3.62 10.99
 2 0 -11 28.84 3.8
 2 0 -11 28.44 3.72
 2 0 -10 21.65 3.42
 2 0 -10 21.73 3.3
 -2 0 10 23.75 2.89
 2 0 -10 20.39 25.58
 -2 0 10 18.07 3.98
 2 0 -10 33.69 9.24
 2 0 -10 3.56 9.62
 2 0 -9 109.58 5.75
 2 0 -9 114.86 5.68
 -2 0 9 120.57 5.37
 2 0 -8 375.09 14.38
 -2 0 8 354.64 14.14
 2 0 -8 376.99 18.22
 2 0 -7 347.9 14.15
 -2 0 7 362.02 13.99
 2 0 -7 326.64 15.03
 2 0 -6 92.07 5.68
 2 0 -6 100.51 6.05
 2 0 -6 107.05 8.07
 2 0 -5 147.71 8.26
 -2 0 5 121.35 5.59
 -2 0 4 136.9 6.13
 -2 0 3 110.89 5.26
 -2 0 2 308.34 12.61
 -2 0 1 250.15 10.42
 -2 0 0 35.22 2.98
 -2 0 -1 475.3 18.96
 -2 0 -2 734.8 28.9
 -2 0 -3 328.3 13.42
 -2 0 -4 3.83 2.16
 -2 0 -5 -0.83 2.13
 -2 0 -6 18.36 3.86
 -2 0 -6 23.97 2.57
 -2 0 -6 22.58 2.75
 -2 0 -6 23.05 6.53
 -2 0 -7 68.85 4.09
 -2 0 -7 70.35 3.89
 -2 0 -7 75.94 3.77
 -2 0 -8 79.69 5.17
 -2 0 -8 76.19 4.09
 -2 0 -8 76.41 4.26
 -2 0 -9 110.14 5.21
 -2 0 -9 96.63 6.19
 -2 0 -9 119.66 16.31
 -2 0 -9 115.9 9.75
 -2 0 -9 108.16 5.39
 -2 0 -10 -1.74 6.47
 -2 0 -10 -6.97 6.68
 -2 0 -10 65.21 5.17
 -2 0 -10 59.55 3.66
 -2 0 -10 55.87 9.09
 -2 0 -10 64.79 4.02
 -2 0 -10 53.31 16.57
 -2 0 -11 71.46 18.42
 -2 0 -11 89.86 5.24
 -2 0 -11 95.53 6.26
 -2 0 -11 83.9 10.48
 -2 0 -11 88.26 4.86
 -2 0 -12 6.87 9.63
 -2 0 -12 9.84 5.05
 -2 0 -12 5.32 18.7
 -2 0 -12 -2.33 12.73
 -2 0 -12 7.09 3.76
 -2 0 -13 -1.59 4.96
 -2 0 -13 -0.27 3.75
 -2 0 -13 -3.38 8.21
 -2 0 -13 -1.39 18.66
 -2 0 -14 16.39 18.53
 -2 0 -14 2.26 7.79
 -2 0 -14 10.09 14.03
 -2 0 -14 21.4 3.93
 -2 0 -15 -0.91 26.65
 -2 0 -15 23.62 3.73
 -2 0 -16 12.75 5.87
 -2 0 -16 17.97 22.05
 -2 0 -16 10.82 3.03
 -2 0 -17 2.97 4.29
 -2 0 -17 7.13 16.16
 2 1 -18 -2.51 4.97
 2 1 -18 -11.76 13.28
 2 1 -17 4.19 2.43
 2 1 -16 -2.64 11.58
 2 1 -16 11.4 3.1
 -2 -1 16 9.3 5.14
 2 1 -15 44.73 4.3
 2 1 -15 72.45 5.45
 -2 -1 14 51.42 6.27
 2 1 -14 42.02 4.58
 2 1 -13 8.54 34.24
 -2 -1 13 -2.79 5.33
 2 1 -13 -1.2 3.76
 2 1 -13 0.75 4.72
 2 1 -12 1.47 11.99
 2 1 -12 2.61 4.29
 2 1 -12 13.94 31.69
 -2 -1 12 -0.77 4.83
 2 1 -12 1.07 3.7
 -2 -1 11 26.82 4.49
 2 1 -11 25.48 3.71
 2 1 -10 33.5 9.15
 2 1 -10 27.45 3.72
 2 1 -10 37.78 3.45
 -2 -1 10 41.13 4.31
 -2 -1 10 41.96 3.24
 2 1 -9 131.47 6.23
 2 1 -9 128.57 11.01
 -2 -1 9 137.5 5.97
 2 1 -8 173.33 7.21
 -2 -1 8 162.25 6.98
 2 1 -8 155.13 8.83
 2 1 -7 113.05 7.41
 2 1 -7 110.89 9.23
 2 1 -6 151.78 8.57
 -2 -1 6 133.07 6.28
 2 1 -6 160.84 9.3
 -2 -1 5 472.98 18.71
 2 1 -5 458.13 20.11
 2 1 -4 17.44 4.75
 -2 -1 4 16.5 2.35
 2 1 -3 9.69 4.23
 -2 -1 3 4.12 2.23
 -2 -1 2 1556.24 60.35
 -2 -1 1 26.89 2.68
 -2 -1 0 34.13 2.82
 -2 -1 -1 122.46 5.74
 -2 -1 -2 1304.82 50.72
 -2 -1 -3 569.45 22.58
 -2 -1 -4 15.76 2.59
 -2 -1 -5 7.54 2.89
 -2 -1 -6 301.83 14.02
 -2 -1 -6 364.89 13.69
 -2 -1 -6 350.8 13.7
 -2 -1 -6 351.61 13.83
 -2 -1 -6 305.05 15.07
 -2 -1 -7 36.24 4.31
 -2 -1 -7 39.82 7.33
 -2 -1 -7 46.43 2.92
 -2 -1 -7 41.9 3.09
 -2 -1 -7 43.52 3.35
 -2 -1 -8 88.18 5.58
 -2 -1 -8 87.61 4.64
 -2 -1 -8 91.47 4.94
 -2 -1 -8 91.82 4.48
 -2 -1 -9 2.24 2.78
 -2 -1 -9 -6.83 16.83
 -2 -1 -9 -3.05 6.11
 -2 -1 -9 2.92 4.35
 -2 -1 -9 4.24 8.34
 -2 -1 -9 1.59 2.34
 -2 -1 -9 -0.6 9.45
 -2 -1 -10 33.6 3.11
 -2 -1 -10 57.25 18.22
 -2 -1 -10 7.96 10.59
 -2 -1 -10 36.58 3.6
 -2 -1 -10 38.05 5.08
 -2 -1 -10 24.85 9.41
 -2 -1 -11 23.44 3.65
 -2 -1 -11 28.54 19.8
 -2 -1 -11 22.65 9.6
 -2 -1 -11 23.81 5.29
 -2 -1 -11 -5.27 7.46
 -2 -1 -12 -0.46 12.55
 -2 -1 -12 7.06 20.15
 -2 -1 -12 -2.12 8.02
 -2 -1 -13 -2.97 27.7
 -2 -1 -13 18.46 20.05
 -2 -1 -13 23.33 5.19
 -2 -1 -13 -7.69 8.31
 -2 -1 -13 21.06 3.93
 -2 -1 -14 -21.57 15.3
 -2 -1 -14 29.62 4
 -2 -1 -15 10.43 3.31
 -2 -1 -15 9.86 6.45
 -2 -1 -15 -13.15 24.42
 -2 -1 -16 2.12 2.64
 -2 -1 -16 -7.58 5.16
 -2 -1 -17 -10.91 12.72
 -2 -1 -17 3.16 3.23
 2 2 -18 -5.6 15.45
 2 2 -18 0.93 5.68
 2 2 -17 1.02 9.91
 2 2 -17 8.97 2.63
 -2 -2 17 8.77 4.44
 2 2 -16 28.28 3.52
 -2 -2 16 32.1 5.44
 2 2 -15 42.1 4.29
 -2 -2 15 43.65 6.13
 -2 -2 14 7.81 5.64
 2 2 -14 20.78 34.94
 -2 -2 13 26.9 5.61
 2 2 -13 3.31 13.13
 2 2 -13 4.59 34.9
 2 2 -13 24.99 4.02
 2 2 -13 34.08 4.86
 2 2 -12 29.72 4.37
 2 2 -12 16.81 3.8
 -2 -2 12 20.88 5.13
 2 2 -12 38.57 32.1
 2 2 -11 104.97 8.35
 2 2 -11 78.97 5.29
 -2 -2 11 102.17 6.18
 2 2 -11 73.92 29.01
 2 2 -10 428.03 21.32
 -2 -2 10 495.58 19.53
 -2 -2 10 480.21 19.03
 2 2 -9 548.23 26.11
 -2 -2 9 558.65 21.89
 2 2 -8 3.49 6.09
 -2 -2 8 3.46 2.5
 2 2 -7 71.42 7.78
 2 2 -6 350.18 16.97
 -2 -2 6 377.9 15.31
 2 2 -5 98 7.21
 -2 -2 5 92.84 4.98
 2 2 -4 407.24 16.61
 -2 -2 4 371.09 15.47
 2 2 -3 564.34 21.47
 -2 -2 3 499.18 20.82
 2 2 -2 98.27 5.62
 -2 -2 2 88.93 4.8
 2 2 -1 1145.88 43.22
 -2 -2 1 1067.9 43.33
 -2 -2 0 389.6 15.8
 -2 -2 -1 227.31 9.72
 -2 -2 -2 622.38 24.77
 -2 -2 -3 129.15 6.41
 -2 -2 -4 64.2 4.98
 -2 -2 -5 45.3 6.08
 -2 -2 -5 46.6 2.93
 -2 -2 -5 49.92 3.19
 -2 -2 -5 49.11 2.8
 -2 -2 -5 37.66 2.35
 -2 -2 -6 63.27 3.7
 -2 -2 -6 68.1 4.02
 -2 -2 -6 67.83 6.92
 -2 -2 -6 73.09 3.6
 -2 -2 -7 37.78 4.4
 -2 -2 -7 37.59 7.18
 -2 -2 -7 36.39 2.7
 -2 -2 -7 37.42 2.97
 -2 -2 -7 33.85 3.32
 -2 -2 -8 88.24 4.59
 -2 -2 -8 88.35 4.99
 -2 -2 -8 87.27 9.81
 -2 -2 -8 85.41 5.76
 -2 -2 -8 80.48 5.63
 -2 -2 -8 92.71 4.36
 -2 -2 -9 17.53 6.73
 -2 -2 -9 3.82 2.34
 -2 -2 -9 4.67 17.75
 -2 -2 -9 2.35 3.37
 -2 -2 -9 3.85 8.87
 -2 -2 -9 1.73 2.8
 -2 -2 -9 1.15 4.76
 -2 -2 -10 8.57 7.01
 -2 -2 -10 28.98 10.07
 -2 -2 -10 -2.18 10.99
 -2 -2 -10 26.98 3.46
 -2 -2 -10 31.82 5.4
 -2 -2 -10 46.73 20.48
 -2 -2 -11 7.87 21.26
 -2 -2 -11 2.07 3.31
 -2 -2 -11 -8.27 9.91
 -2 -2 -11 -0.53 5.4
 -2 -2 -11 -17.96 25.75
 -2 -2 -12 7.35 3.54
 -2 -2 -12 10.77 20.92
 -2 -2 -12 8.15 5.38
 -2 -2 -12 -3.66 26.3
 -2 -2 -13 41.4 4.15
 -2 -2 -13 9.86 20.92
 -2 -2 -13 -2.95 26.57
 -2 -2 -13 34.55 7.02
 -2 -2 -13 1.71 13.03
 -2 -2 -14 -5.77 25.01
 -2 -2 -14 19.62 3.65
 -2 -2 -14 17.76 6.58
 -2 -2 -15 13.63 21.81
 -2 -2 -15 0.15 2.9
 -2 -2 -15 4.68 5.9
 -2 -2 -16 15.46 16.04
 -2 -2 -16 2.7 4.33
 2 3 -19 -1.95 4.2
 2 3 -19 4.3 11.3
 -2 -3 18 9.99 3.61
 2 3 -18 8.98 2.29
 2 3 -17 33.52 3.26
 -2 -3 17 34 4.89
 2 3 -16 9.02 3.18
 2 3 -15 4.35 3.42
 2 3 -15 4.3 4.44
 2 3 -15 -7.65 32.57
 -2 -3 15 1.46 5.41
 2 3 -14 2.2 12.98
 -2 -3 14 17.76 5.55
 2 3 -14 10.2 34.23
 -2 -3 13 4.2 5.36
 2 3 -13 1.09 3.54
 2 3 -13 5.5 4.41
 2 3 -13 8.33 33.59
 2 3 -12 83.38 32.86
 2 3 -12 97.12 9.36
 2 3 -12 97.36 5.9
 2 3 -12 122.45 6.23
 -2 -3 12 111.22 7.17
 -2 -3 11 372.46 14.15
 2 3 -11 343.77 14.17
 -2 -3 11 344.33 14.77
 2 3 -10 284.09 11.59
 -2 -3 10 298.53 11.56
 -2 -3 10 266.01 12.17
 -2 -3 9 24.87 3.1
 -2 -3 8 4.35 2.69
 2 3 -7 2.66 5.66
 2 3 -7 2.12 6.71
 2 3 -6 551.32 23.98
 -2 -3 5 33.42 3.61
 2 3 -5 50.38 6.33
 -2 -3 4 384.65 16.71
 2 3 -4 456.48 17.92
 2 3 -3 70.93 6.26
 -2 -3 3 62.43 4.27
 -2 -3 3 65.6 5.54
 -2 -3 2 17.32 2.91
 -2 -3 2 15.61 4.48
 -2 -3 1 327.08 12.97
 -2 -3 1 284.71 13.24
 -2 -3 0 10.94 2.84
 -2 -3 0 7.83 4.18
 -2 -3 -1 4.95 2.93
 -2 -3 -2 5.85 3.42
 2 3 4 3.25 6.2
 -2 -3 -4 0.66 2.21
 -2 -3 -4 1.89 1.94
 -2 -3 -4 2.77 1.45
 -2 -3 -4 1.58 5.59
 -2 -3 -5 51.88 2.81
 -2 -3 -5 58.55 3.33
 -2 -3 -5 58.25 3.64
 -2 -3 -5 57.94 3.13
 -2 -3 -5 65.91 6.44
 -2 -3 -6 507.43 18.77
 -2 -3 -6 451.35 17.56
 -2 -3 -6 463.19 17.78
 -2 -3 -6 471.01 17.53
 -2 -3 -7 165.75 12.02
 -2 -3 -7 169.35 6.73
 -2 -3 -7 174.56 7.11
 -2 -3 -7 22.64 10.65
 -2 -3 -7 173.54 7.97
 -2 -3 -7 154.42 7.68
 -2 -3 -7 174 6.59
 -2 -3 -7 179.16 9.82
 -2 -3 -7 212.81 16.88
 -2 -3 -8 30.26 6.75
 -2 -3 -8 24.57 4.26
 -2 -3 -8 23.27 4.29
 -2 -3 -8 27.36 7.72
 -2 -3 -8 25.75 2.58
 -2 -3 -8 9.96 5.87
 -2 -3 -8 -6.77 6.88
 -2 -3 -8 -0.13 9.63
 -2 -3 -8 24.13 4.9
 -2 -3 -8 23.49 9.7
 -2 -3 -8 33.05 16.91
 -2 -3 -8 27.58 3
 -2 -3 -8 28.17 3.59
 -2 -3 -9 61.14 23
 -2 -3 -9 77.98 19.94
 -2 -3 -9 73.25 4.38
 -2 -3 -9 67.13 5.09
 -2 -3 -9 80.02 6.27
 -2 -3 -9 66.16 11.09
 -2 -3 -9 83.7 8.21
 -2 -3 -9 66.98 4.03
 -2 -3 -10 43.93 21.73
 -2 -3 -10 5.27 7.34
 -2 -3 -10 37 24.3
 -2 -3 -10 22.53 10.92
 -2 -3 -10 36.63 3.66
 -2 -3 -10 40.26 5.83
 -2 -3 -11 1.43 12.14
 -2 -3 -11 -4.19 18.91
 -2 -3 -11 -0.13 24.97
 -2 -3 -11 -26.96 22.94
 -2 -3 -12 2.14 22.22
 -2 -3 -12 2.02 8.24
 -2 -3 -12 12.39 5.36
 -2 -3 -12 5.39 3.41
 -2 -3 -12 -4.19 18.82
 -2 -3 -12 7.3 6.25
 -2 -3 -12 12.37 25.13
 -2 -3 -13 16.61 3.37
 -2 -3 -13 -0.98 16.84
 -2 -3 -13 10.8 6.35
 -2 -3 -14 7.91 22.36
 -2 -3 -14 4.74 2.95
 -2 -3 -14 -3.96 7.11
 -2 -3 -14 1.43 13.4
 -2 -3 -14 1.74 5.92
 -2 -3 -15 0.09 5.05
 -2 -3 -15 4.11 18.43
 2 4 -18 25.82 2.7
 -2 -4 18 32.78 4.07
 2 4 -17 7.93 2.76
 -2 -4 17 3.55 4.42
 2 4 -16 -0.09 3.01
 2 4 -15 0.03 3.34
 2 4 -15 -15.59 32.29
 2 4 -15 -1.18 11.98
 -2 -4 15 -2.51 5.08
 -2 -4 14 8.86 5.26
 2 4 -14 1.2 32.66
 2 4 -13 96.03 5.78
 -2 -4 13 88.4 6.71
 2 4 -13 73.04 9.11
 2 4 -13 73.19 33.13
 2 4 -13 91.53 5.47
 2 4 -12 154.67 12.1
 2 4 -12 210.26 9.11
 2 4 -12 198.06 32.84
 -2 -4 12 210.14 9.92
 2 4 -11 9.79 28.49
 -2 -4 11 20.48 4.75
 -2 -4 11 27.36 3.71
 2 4 -11 30.16 7.14
 2 4 -11 22.09 3.76
 -2 -4 10 9.95 3.37
 -2 -4 10 9.6 4.33
 2 4 -10 9.3 6.87
 -2 -4 9 16.72 3.2
 2 4 -8 18.73 5.22
 -2 -4 8 15.23 3.21
 -2 -4 7 466.36 17.64
 2 4 -7 340.54 19.69
 2 4 -6 936.64 38.54
 -2 -4 5 595.99 23.09
 -2 -4 5 512.9 22.66
 -2 -4 4 232.53 10.78
 -2 -4 4 195.32 9.77
 -2 -4 3 185.9 9.34
 -2 -4 3 151.93 8.12
 -2 -4 2 74.95 6.44
 -2 -4 2 65.88 4.83
 -2 -4 1 292.46 13.16
 -2 -4 1 281.76 12.68
 -2 -4 0 57.76 5.83
 -2 -4 0 65.85 4.92
 -2 -4 -1 299.14 13.35
 2 4 2 27.34 7.5
 -2 -4 -3 2.27 1.56
 -2 -4 -3 2.56 1.95
 -2 -4 -3 2.99 2.22
 2 4 3 1.55 7.08
 -2 -4 -3 2.28 5.63
 -2 -4 -4 82.65 3.83
 -2 -4 -4 77.3 3.99
 -2 -4 -4 78.86 4.3
 -2 -4 -4 72.39 3.56
 -2 -4 -5 255.89 9.89
 -2 -4 -5 244.43 9.94
 -2 -4 -5 250.55 10.2
 -2 -4 -5 221.64 9.69
 -2 -4 -6 161.63 11.22
 -2 -4 -6 158.63 8.87
 -2 -4 -6 145.25 7.77
 -2 -4 -6 122.59 5.77
 -2 -4 -6 206.96 20.87
 -2 -4 -6 183.61 16.21
 -2 -4 -6 138.32 5.97
 -2 -4 -6 137.57 6.14
 -2 -4 -6 137.6 6.48
 -2 -4 -7 9.11 3.31
 -2 -4 -7 9.54 2.28
 -2 -4 -7 2.66 7.07
 -2 -4 -7 9.71 5.69
 -2 -4 -7 8.46 9.03
 -2 -4 -7 19.12 6.57
 -2 -4 -7 10.41 2.63
 -2 -4 -7 -3.2 9.54
 -2 -4 -7 8.78 4.23
 -2 -4 -7 14.64 4.57
 -2 -4 -7 9.61 7.21
 -2 -4 -7 16.04 9.16
 -2 -4 -7 19.92 15.91
 -2 -4 -7 13.07 7.73
 -2 -4 -7 6.75 4.85
 -2 -4 -7 26.83 20.55
 -2 -4 -8 6.83 4.41
 -2 -4 -8 6.06 2.77
 -2 -4 -8 7 3.56
 -2 -4 -8 5.58 2.31
 -2 -4 -8 4.48 17.75
 -2 -4 -8 6.63 5.21
 -2 -4 -8 -2.6 10.19
 -2 -4 -8 3.35 6.31
 -2 -4 -8 6.92 10.27
 -2 -4 -8 12.91 7.02
 -2 -4 -8 10.11 21.74
 -2 -4 -8 11.64 4.68
 -2 -4 -9 52.44 6.15
 -2 -4 -9 4.01 23.58
 -2 -4 -9 -0.33 11.18
 -2 -4 -9 32.12 11.21
 -2 -4 -9 58.73 6.38
 -2 -4 -9 47.13 3.82
 -2 -4 -9 46.99 4.7
 -2 -4 -9 38.98 20.53
 -2 -4 -10 6.81 5.9
 -2 -4 -10 18.95 22.26
 -2 -4 -10 -2.57 18.59
 -2 -4 -10 4.37 24.24
 -2 -4 -11 -15.13 24.54
 -2 -4 -11 27.96 18.86
 -2 -4 -11 9.73 6.09
 -2 -4 -11 -3.71 8.04
 -2 -4 -11 -2.77 23.05
 -2 -4 -11 17.9 5.63
 -2 -4 -11 11.96 3.31
 -2 -4 -12 11.95 5.22
 -2 -4 -12 9.7 3.21
 -2 -4 -13 6.75 5.85
 -2 -4 -13 -2.65 7.73
 -2 -4 -13 -0.11 22.13
 -2 -4 -13 1.57 15.38
 -2 -4 -14 -0.1 5.42
 -2 -4 -14 4.52 19.37
 -2 -4 -14 -2.95 11.72
 -2 -4 -15 -1.08 3.8
 -2 -5 19 17.86 3.1
 -2 -5 18 15.01 3.85
 2 5 -18 7.99 2.39
 -2 -5 17 -1.89 4.32
 2 5 -17 -1.27 9.83
 2 5 -17 -7.76 25.11
 2 5 -17 -0.28 2.69
 2 5 -16 1.92 2.96
 2 5 -15 -2.23 30.78
 -2 -5 15 7.38 4.98
 2 5 -15 12.89 3.43
 -2 -5 14 119 7.35
 2 5 -14 121.1 10.32
 2 5 -13 199.75 12.75
 -2 -5 13 201.06 9.76
 2 5 -12 200.62 12.39
 -2 -5 12 187.06 9.24
 -2 -5 11 13.59 3.46
 -2 -5 11 9.44 4.27
 2 5 -10 3.15 7.3
 2 5 -10 -2.18 25.21
 -2 -5 10 -0.26 3.91
 -2 -5 10 -0.37 3.21
 -2 -5 9 64.23 4.25
 -2 -5 8 14.9 3.28
 2 5 -8 15.64 5.63
 -2 -5 7 263.49 10.95
 2 5 -7 266.25 13.93
 -2 -5 6 20.35 3.26
 2 5 -6 19.55 7.11
 -2 -5 6 17.58 6.43
 2 5 -5 21.53 6.91
 -2 -5 5 21.77 6.79
 -2 -5 4 72.23 7.76
 2 5 -4 75.85 7.77
 2 5 -3 62.5 7.43
 -2 -5 3 67.77 7.57
 -2 -5 2 198.72 10.77
 2 5 -2 151.37 11.06
 -2 -5 1 155.46 9.33
 2 5 -1 137.31 10.2
 2 5 0 96.41 9.37
 -2 -5 0 106.7 7.82
 2 5 1 13.06 7.9
 -2 -5 -1 16.82 5.69
 -2 -5 -1 13.81 2.11
 -2 -5 -1 16.33 5.5
 -2 -5 -2 5.01 2.27
 -2 -5 -2 6.04 1.97
 -2 -5 -2 5.25 1.76
 2 5 2 2.38 7.48
 -2 -5 -2 10.02 5.72
 -2 -5 -3 3.76 2.26
 -2 -5 -3 1.78 1.91
 -2 -5 -3 3.1 2.67
 2 5 3 6.24 7.18
 -2 -5 -3 3.6 1.68
 -2 -5 -3 3.1 5.79
 -2 -5 -4 20.78 3.03
 -2 -5 -4 21.06 2.52
 -2 -5 -4 19.3 2.23
 -2 -5 -4 23.21 2.01
 -2 -5 -4 28.08 6.15
 -2 -5 -5 169.01 8.86
 -2 -5 -5 167.54 7.95
 -2 -5 -5 138.56 7.24
 -2 -5 -5 138.52 8.18
 -2 -5 -5 127.3 5.77
 -2 -5 -5 203.55 20.68
 -2 -5 -5 165.42 15.22
 -2 -5 -5 134.18 5.92
 -2 -5 -5 124.37 6.08
 -2 -5 -5 137.89 6.52
 -2 -5 -6 7.37 3.18
 -2 -5 -6 5.26 2.14
 -2 -5 -6 -9.51 6.53
 -2 -5 -6 9.97 6.57
 -2 -5 -6 6.67 8.29
 -2 -5 -6 3.08 2.5
 -2 -5 -6 7.94 4.89
 -2 -5 -6 3.88 4.31
 -2 -5 -6 8.6 5.09
 -2 -5 -6 15.78 8.85
 -2 -5 -6 12.93 7.02
 -2 -5 -6 -5.89 20.11
 -2 -5 -6 2.73 15.13
 -2 -5 -6 7.52 7.08
 -2 -5 -6 3.45 1.95
 -2 -5 -7 6.91 6.99
 -2 -5 -7 3.51 8.91
 -2 -5 -7 6.5 2.74
 -2 -5 -7 -2.89 16.03
 -2 -5 -7 7.51 5.14
 -2 -5 -7 1.76 4.48
 -2 -5 -7 3.15 4.88
 -2 -5 -7 11.18 7.85
 -2 -5 -7 9.83 9.56
 -2 -5 -7 2.83 17.14
 -2 -5 -7 8.43 8.52
 -2 -5 -7 12.32 21.32
 -2 -5 -7 3.46 5.22
 -2 -5 -7 7.78 3.59
 -2 -5 -7 5.61 2.24
 -2 -5 -8 0.47 4.85
 -2 -5 -8 0.91 5.7
 -2 -5 -8 -1.49 22.5
 -2 -5 -8 -2.09 3.88
 -2 -5 -8 -0.71 19.23
 -2 -5 -8 7 16.72
 -2 -5 -8 -0.62 2.87
 -2 -5 -8 3.09 5.39
 -2 -5 -8 3.11 4.72
 -2 -5 -8 -3.99 7.46
 -2 -5 -8 1.04 10.09
 -2 -5 -9 6.77 23.23
 -2 -5 -9 14.19 5.79
 -2 -5 -9 11.21 21.08
 -2 -5 -9 2.4 7.26
 -2 -5 -9 -6.89 17.73
 -2 -5 -10 7.26 18.43
 -2 -5 -10 60.07 7.07
 -2 -5 -10 16.97 23.85
 -2 -5 -10 47.81 23.12
 -2 -5 -10 71.66 6.56
 -2 -5 -10 68.58 4.39
 -2 -5 -11 17.51 5.43
 -2 -5 -12 6.26 5.75
 -2 -5 -12 -8.77 21.36
 -2 -5 -12 4.57 16.66
 -2 -5 -13 7.6 5.44
 -2 -5 -13 -3.99 13.56
 -2 -5 -14 0.82 4.48
 -2 -5 -14 0.67 9.15
 -2 -6 19 6.72 3.05
 2 6 -18 1.18 8.22
 -2 -6 18 -0.95 3.76
 2 6 -18 0.05 2.32
 2 6 -17 2.11 9.55
 2 6 -17 -5.59 2.77
 -2 -6 17 4.43 4.19
 2 6 -16 4.84 2.99
 -2 -6 16 0.36 4.55
 2 6 -15 81.86 5.06
 -2 -6 15 87.65 6.22
 -2 -6 14 106.27 6.88
 2 6 -14 111.99 9.93
 -2 -6 13 36.63 5.05
 2 6 -13 33.3 29.12
 2 6 -13 43.78 7.91
 -2 -6 12 25.14 4.62
 2 6 -12 40.01 7.89
 2 6 -12 34.77 27.86
 2 6 -11 -5.79 25.53
 2 6 -11 17.63 7.62
 -2 -6 11 6.46 4.07
 -2 -6 11 12.06 3.14
 -2 -6 10 17.37 3.94
 -2 -6 10 16.82 3.13
 -2 -6 9 441.39 17.61
 -2 -6 8 293.96 12.02
 -2 -6 7 28.52 3.23
 2 6 -7 19.66 6.57
 -2 -6 6 2.52 6.24
 2 6 -6 0.22 6.52
 -2 -6 5 205.38 8.61
 2 6 -5 183.13 12.34
 -2 -6 4 175.53 11.79
 2 6 -4 158.57 12.21
 -2 -6 3 510.8 23.64
 -2 -6 3 530.48 21.17
 -2 -6 2 108.55 8.85
 2 6 -2 84.39 9.04
 -2 -6 2 100.08 7.21
 -2 -6 2 78.49 4.76
 -2 -6 1 140.62 8.16
 -2 -6 1 143.91 9.69
 -2 -6 0 17.84 6.66
 2 6 0 15.91 7.57
 -2 -6 0 22.71 5.94
 -2 -6 0 17.28 2.39
 -2 -6 -1 28.19 2.46
 -2 -6 -1 25.98 2.35
 -2 -6 -2 4.08 1.91
 -2 -6 -2 11.96 6.03
 -2 -6 -2 5.45 2.02
 -2 -6 -2 4.84 2.81
 -2 -6 -3 -0.21 1.82
 -2 -6 -3 -0.01 1.92
 -2 -6 -3 -1.63 2.97
 -2 -6 -3 -1.79 6.08
 -2 -6 -4 0.7 1.98
 -2 -6 -4 0.72 3.04
 -2 -6 -4 10.8 5.44
 -2 -6 -4 0.56 2.35
 -2 -6 -4 4.67 4.43
 -2 -6 -4 3.68 4.78
 -2 -6 -4 1.07 6.5
 -2 -6 -4 -1.88 5.07
 -2 -6 -4 9.32 13.09
 -2 -6 -4 4.5 13.56
 -2 -6 -4 6.28 6.63
 -2 -6 -4 -0.03 1.88
 -2 -6 -4 14.25 19.22
 -2 -6 -5 37.82 8.97
 -2 -6 -5 33.22 7.28
 -2 -6 -5 0.42 5.88
 -2 -6 -5 22.25 3.57
 -2 -6 -5 19.61 2.72
 -2 -6 -5 34 7.13
 -2 -6 -5 23 7.61
 -2 -6 -5 25.98 7.04
 -2 -6 -5 30.05 4.82
 -2 -6 -5 27.19 5.33
 -2 -6 -5 22.75 5.27
 -2 -6 -5 33.92 14.85
 -2 -6 -5 5.52 14.54
 -2 -6 -5 29.2 20.24
 -2 -6 -5 20.62 2.27
 -2 -6 -5 21.23 2.38
 -2 -6 -6 2.27 3.51
 -2 -6 -6 2.13 2.22
 -2 -6 -6 3.5 6.17
 -2 -6 -6 -1.07 7.17
 -2 -6 -6 2.98 8.36
 -2 -6 -6 0.45 2.6
 -2 -6 -6 11.29 7.52
 -2 -6 -6 8.81 9.2
 -2 -6 -6 -1.95 4.73
 -2 -6 -6 2.75 5.16
 -2 -6 -6 0.56 5.46
 -2 -6 -6 6.37 16.01
 -2 -6 -6 26.54 15.53
 -2 -6 -6 -5.03 21.11
 -2 -6 -6 0.57 2.13
 -2 -6 -6 5.03 7.89
 -2 -6 -7 1.96 7.6
 -2 -6 -7 2.79 4.94
 -2 -6 -7 3.08 5.46
 -2 -6 -7 -3.43 16.27
 -2 -6 -7 10.46 21.68
 -2 -6 -7 26.81 18.08
 -2 -6 -7 0.13 8.14
 -2 -6 -7 3.87 3.84
 -2 -6 -7 0.36 9.38
 -2 -6 -7 3.24 5.11
 -2 -6 -7 5.4 2.79
 -2 -6 -8 9.86 19.95
 -2 -6 -8 -12.82 22.81
 -2 -6 -8 1.93 5
 -2 -6 -8 1.26 5.64
 -2 -6 -8 -2.97 17.11
 -2 -6 -9 4.38 22.72
 -2 -6 -9 18.03 6.11
 -2 -6 -9 14.19 17.54
 -2 -6 -11 10.69 20.87
 -2 -6 -11 3.02 16.27
 -2 -6 -11 -2.19 5.72
 -2 -6 -12 8.28 14.64
 -2 -6 -12 2.61 5.36
 -2 -6 -13 8.41 10.8
 -2 -6 -13 0.62 4.62
 -2 -7 19 4.81 3
 2 7 -18 -1.83 8.02
 2 7 -18 1.83 2.21
 -2 -7 18 1.42 3.6
 2 7 -17 -1.11 9.24
 2 7 -17 0.07 2.61
 -2 -7 17 2.48 4.1
 2 7 -16 60.53 4.14
 -2 -7 16 58.87 5.41
 2 7 -15 98.49 5.44
 -2 -7 15 101.24 6.53
 -2 -7 14 14.87 4.58
 2 7 -14 10.57 6.89
 2 7 -13 13.66 27.91
 2 7 -13 8.24 7.14
 -2 -7 13 -0.44 4.43
 2 7 -12 0.63 26.13
 -2 -7 12 -0.64 2.8
 -2 -7 12 -0.06 4.13
 2 7 -12 4 7.49
 -2 -7 11 51.54 3.56
 -2 -7 11 49.48 4.69
 -2 -7 10 271.57 11.42
 -2 -7 10 295.32 12
 -2 -7 9 292.39 12.24
 2 7 -9 388.73 15.85
 -2 -7 8 273.19 12.57
 2 7 -8 275.15 13.41
 -2 -7 7 73.81 4.03
 -2 -7 7 83.3 7.47
 -2 -7 6 45.99 3.28
 -2 -7 6 63.29 7.32
 -2 -7 5 3.33 2.68
 -2 -7 4 1.85 6.68
 -2 -7 4 2.19 2.75
 -2 -7 3 88.23 7.46
 -2 -7 3 72.98 4.45
 -2 -7 2 16.18 6.39
 -2 -7 1 172.82 9.33
 -2 -7 1 152.22 10.99
 -2 -7 0 26.43 6.07
 2 7 0 16.53 7.22
 -2 -7 0 22.87 6.9
 2 7 1 53.71 8.11
 -2 -7 -1 65.96 3.69
 -2 -7 -2 26.87 7.04
 -2 -7 -2 20.69 6.26
 -2 -7 -2 16.73 13.42
 2 7 2 11.43 6.92
 -2 -7 -2 17.9 5.27
 -2 -7 -2 17.7 4.96
 -2 -7 -2 12.67 3.16
 -2 -7 -2 10.87 2.08
 -2 -7 -2 10.65 4.15
 -2 -7 -3 2.72 4.71
 -2 -7 -3 -7.69 13.64
 -2 -7 -3 2.71 7.06
 -2 -7 -3 2.45 6.52
 -2 -7 -3 2.6 3.22
 -2 -7 -3 3.07 2.19
 -2 -7 -3 -1.19 19.68
 -2 -7 -3 4.24 2.06
 -2 -7 -3 5.87 4.95
 -2 -7 -3 4.58 5.03
 -2 -7 -4 3.3 4.59
 -2 -7 -4 3.4 3.45
 -2 -7 -4 3.71 2.27
 -2 -7 -4 5.37 6.95
 -2 -7 -4 20.09 14.76
 -2 -7 -4 6.74 7.42
 -2 -7 -4 3.3 2.06
 -2 -7 -4 8.03 4.96
 -2 -7 -4 11.32 5.35
 -2 -7 -4 27.41 20.27
 -2 -7 -5 -2.61 5.37
 -2 -7 -5 7.05 3.69
 -2 -7 -5 14.36 21.02
 -2 -7 -5 -5.5 16.04
 -2 -7 -5 6.16 7.74
 -2 -7 -5 9.76 9.16
 -2 -7 -5 -0.56 2.15
 -2 -7 -5 -6.23 15.19
 -2 -7 -5 -1.04 5.36
 -2 -7 -5 3.52 4.99
 -2 -7 -5 3.78 7.57
 -2 -7 -6 -1.28 3.87
 -2 -7 -6 -0.38 17.49
 -2 -7 -6 0.4 2.32
 -2 -7 -6 -0.59 5.63
 -2 -7 -6 10.14 8.59
 -2 -7 -6 5.69 21.6
 -2 -7 -6 0.97 8.2
 -2 -7 -6 -0.87 5.1
 -2 -7 -6 0.32 5.52
 -2 -7 -7 4.93 5.26
 -2 -7 -7 2.03 5.62
 -2 -7 -7 3.85 7.17
 -2 -7 -7 6.91 21.96
 -2 -7 -8 2.33 7.39
 -2 -7 -8 -14.65 17.02
 -2 -7 -8 1.72 21.96
 -2 -7 -8 4.1 4.15
 -2 -7 -8 6.5 5.22
 -2 -7 -8 5.96 5.87
 -2 -7 -10 -1.98 5.79
 -2 -7 -10 2.1 5.59
 -2 -7 -10 -0.95 15.63
 -2 -7 -11 3.36 5.27
 -2 -7 -11 -4.22 14.26
 -2 -7 -12 -0.4 4.66
 -2 -7 -12 0.63 8.15
 -2 -7 -12 -5.29 11.82
 -2 -8 19 -0.43 2.91
 2 8 -18 -0.55 2.12
 -2 -8 18 1.38 3.47
 -2 -8 17 41.71 4.51
 2 8 -17 35.65 3.16
 2 8 -16 112.11 5.66
 -2 -8 15 86.27 5.79
 2 8 -15 73.19 4.56
 2 8 -14 15.39 7.19
 2 8 -14 3.19 27.62
 -2 -8 14 10.55 4.41
 2 8 -13 9.01 7.38
 2 8 -13 31.51 27.16
 -2 -8 13 3.66 4.21
 -2 -8 12 76.26 4.16
 2 8 -12 86.15 9.84
 -2 -8 12 57.06 5.27
 2 8 -12 46.45 26.41
 -2 -8 11 99.4 6.16
 -2 -8 11 110.87 5.22
 -2 -8 10 149.45 7.58
 -2 -8 10 156.69 6.87
 2 8 -9 153.58 10.08
 -2 -8 9 142.91 6.41
 -2 -8 8 91.19 7.81
 2 8 -8 93.51 8.24
 -2 -8 8 84.86 4.42
 2 8 -7 5.68 6.03
 -2 -8 7 4.12 6.1
 -2 -8 7 5.2 2.49
 -2 -8 6 30.69 6.95
 -2 -8 6 43.94 3.12
 2 8 -6 26.86 6.73
 -2 -8 5 301.57 14.45
 2 8 -5 257.72 14.56
 -2 -8 5 278.58 11.04
 -2 -8 4 122.99 9.22
 2 8 -4 94.2 8.65
 2 8 -3 4.74 6.35
 -2 -8 3 1.21 7.11
 -2 -8 3 0.82 6.75
 2 8 -2 29.35 6.93
 -2 -8 2 46.68 8.22
 -2 -8 2 40.46 6.89
 2 8 -1 6.36 6.29
 -2 -8 1 0.71 6.36
 -2 -8 1 1.77 7.28
 -2 -8 1 4.94 7.68
 -2 -8 0 113.24 9.73
 2 8 0 86.37 9.41
 -2 -8 0 135.53 8.4
 -2 -8 0 118.37 8.29
 -2 -8 0 81.92 11.9
 -2 -8 0 100.67 15
 2 8 1 6.06 6.77
 -2 -8 -1 4.99 3.31
 -2 -8 -1 5.07 2.25
 -2 -8 -1 12.61 7.48
 -2 -8 -1 9.55 6.47
 -2 -8 -1 20.01 14.06
 -2 -8 -1 2.08 3.77
 -2 -8 -1 7.38 5.24
 -2 -8 -1 8.99 5.46
 -2 -8 -2 4.72 3.5
 -2 -8 -2 3.47 2.18
 -2 -8 -2 9.67 7.6
 -2 -8 -2 9 6.83
 -2 -8 -2 14.47 14.54
 -2 -8 -2 6.75 4.38
 -2 -8 -2 5.35 5.61
 -2 -8 -2 7.11 5.39
 -2 -8 -3 -0.46 3.6
 -2 -8 -3 3.55 2.23
 -2 -8 -3 -4.25 7.82
 -2 -8 -3 2.77 7.07
 -2 -8 -3 1.09 14.87
 -2 -8 -3 3.55 4.4
 -2 -8 -3 1.64 5.41
 -2 -8 -3 -3.13 5.67
 -2 -8 -4 8.99 3.88
 -2 -8 -4 9.93 2.33
 -2 -8 -4 4.16 8.14
 -2 -8 -4 9.39 7.63
 -2 -8 -4 9.4 5.02
 -2 -8 -4 4.15 5.43
 -2 -8 -4 4.65 5.72
 -2 -8 -4 -4.08 15.42
 -2 -8 -5 -0.5 3.95
 -2 -8 -5 0.71 2.39
 -2 -8 -5 4.41 5.75
 -2 -8 -5 -0.23 5.41
 -2 -8 -5 -2.11 8.33
 -2 -8 -5 7.98 16.03
 -2 -8 -5 2.02 5.17
 -2 -8 -5 3.21 8.21
 -2 -8 -6 -11.28 16.26
 -2 -8 -6 1.15 8.39
 -2 -8 -6 -1.47 5.54
 -2 -8 -6 6.84 5.89
 -2 -8 -7 3.05 16.38
 -2 -8 -7 2.56 4.18
 -2 -8 -7 -0.04 5.43
 -2 -8 -7 5.26 5.86
 -2 -8 -9 -5.23 6.28
 -2 -8 -9 5.68 5.63
 -2 -8 -9 4.1 4.72
 -2 -8 -9 1.09 15.11
 -2 -8 -10 3.21 4.96
 -2 -8 -10 5.06 5.18
 -2 -8 -10 -3.22 13.54
 -2 -8 -10 5.56 9.14
 -2 -8 -11 3.64 7.83
 -2 -8 -11 2.55 11.78
 -2 -9 19 2.88 2.78
 -2 -9 18 24.45 3.58
 2 9 -18 22.06 2.28
 -2 -9 17 110.09 5.81
 2 9 -17 86.8 4.64
 2 9 -16 47.61 3.51
 2 9 -15 17.21 2.94
 2 9 -15 24.37 26.49
 -2 -9 15 23.15 4.47
 2 9 -14 -2.45 26.97
 -2 -9 14 10.3 4.29
 2 9 -14 16.56 7.29
 2 9 -13 2.44 26.71
 2 9 -13 6.82 7.76
 -2 -9 13 5.27 4.27
 2 9 -12 178.8 13.46
 -2 -9 12 156.79 8.81
 -2 -9 12 195.6 7.92
 -2 -9 11 188.06 9.51
 -2 -9 11 217.2 8.78
 2 9 -10 103.36 8.74
 -2 -9 10 95.93 4.67
 -2 -9 9 68.06 3.9
 -2 -9 9 65.7 7.51
 2 9 -9 69.62 7.77
 2 9 -8 3.92 5.89
 -2 -9 8 -1.51 6.28
 -2 -9 8 0.35 2.46
 2 9 -7 17.68 6.28
 -2 -9 7 22.34 6.56
 -2 -9 7 15.37 6.5
 -2 -9 7 21.06 2.75
 -2 -9 6 165.41 10.17
 -2 -9 6 195.59 11.52
 2 9 -6 177.77 11.27
 -2 -9 5 282.15 13.66
 2 9 -5 235.89 13.35
 -2 -9 4 67.54 8.43
 2 9 -4 56.69 7.52
 -2 -9 3 80.01 6.15
 -2 -9 3 24.7 15.35
 -2 -9 3 30.65 12.3
 -2 -9 3 61.17 7.99
 -2 -9 3 79.81 9.01
 2 9 -3 74.47 7.94
 -2 -9 3 70.53 4.58
 -2 -9 2 43.71 3.86
 2 9 -2 50.75 7.43
 -2 -9 2 66.25 8.89
 -2 -9 2 49.5 9.16
 -2 -9 2 40.32 5.71
 -2 -9 2 34.5 7.34
 -2 -9 2 24.19 14.91
 -2 -9 2 21.5 11.65
 2 9 -1 3.65 6.23
 -2 -9 1 0.68 3.17
 -2 -9 1 0.6 7.93
 -2 -9 1 6.56 8.29
 -2 -9 1 -4.02 6.87
 -2 -9 1 -1.74 3.51
 -2 -9 1 -4.49 11.11
 -2 -9 1 -15.79 14.6
 -2 -9 0 0.53 3.7
 -2 -9 0 -0.34 3.13
 -2 -9 0 -8.9 14.69
 -2 -9 0 5.83 11.02
 -2 -9 0 3.73 8.17
 -2 -9 0 3.7 6.08
 -2 -9 0 2.73 5.35
 -2 -9 0 1.36 7.02
 2 9 0 2.02 6.62
 -2 -9 0 -0.19 2.53
 -2 -9 -1 3.44 2.47
 2 9 1 2.5 7
 -2 -9 -1 1.82 7.22
 -2 -9 -1 12.27 8.37
 -2 -9 -1 -4.22 11.11
 -2 -9 -1 -4.06 14.91
 -2 -9 -1 0.77 3.94
 -2 -9 -1 5.84 5.99
 -2 -9 -1 5.39 5.69
 -2 -9 -2 7.2 15.11
 -2 -9 -2 7.99 11.09
 -2 -9 -2 3.14 7.39
 -2 -9 -2 2 8.28
 -2 -9 -2 -0.1 2.34
 -2 -9 -2 4.59 4.46
 -2 -9 -2 -2.59 5.89
 -2 -9 -2 0.69 5.89
 -2 -9 -3 3.96 15.64
 -2 -9 -3 6.45 11.3
 -2 -9 -3 1.36 7.71
 -2 -9 -3 7.72 2.48
 -2 -9 -3 4.18 5.9
 -2 -9 -3 6.07 6.06
 -2 -9 -3 5.38 4.73
 -2 -9 -3 5.2 8.4
 -2 -9 -4 7.77 16
 -2 -9 -4 3.54 6.06
 -2 -9 -4 5.08 5.86
 -2 -9 -4 -1.29 4.93
 -2 -9 -4 2.15 8.46
 -2 -9 -5 8.28 2.55
 -2 -9 -5 3.82 16.07
 -2 -9 -5 1.84 6.08
 -2 -9 -5 9.79 5.82
 -2 -9 -5 4.37 8.55
 -2 -9 -6 1.76 7.04
 -2 -9 -6 0.2 15.97
 -2 -9 -6 7.62 5.6
 -2 -9 -6 6.38 6.03
 -2 -9 -8 10.7 6.19
 -2 -9 -8 10.34 14.42
 -2 -9 -8 2.99 9.87
 -2 -9 -8 9.6 5.59
 -2 -9 -8 9.33 5
 -2 -9 -9 -2.51 13.07
 -2 -9 -9 -2.24 8.71
 -2 -9 -9 1.17 5.04
 -2 -9 -10 -15.38 11.09
 -2 -9 -10 1.92 7.33
 -2 -10 19 19.8 2.76
 -2 -10 18 81.69 4.29
 -2 -10 18 27.06 4.92
 2 10 -17 33.16 2.65
 -2 -10 17 44.64 4.11
 2 10 -16 0.27 23.67
 2 10 -16 3.07 2.32
 -2 -10 16 -1.78 3.86
 2 10 -15 1.81 2.4
 2 10 -14 21.44 26.07
 -2 -10 14 4.8 4.18
 2 10 -14 2.67 2.55
 2 10 -13 230.83 14.7
 -2 -10 13 232.25 10.47
 -2 -10 12 201.74 10.14
 2 10 -12 197.72 14.65
 -2 -10 12 237.77 9.44
 -2 -10 11 53.66 4.84
 -2 -10 11 64.99 3.87
 -2 -10 10 11.24 2.77
 2 10 -10 12.47 6.46
 -2 -10 10 9.16 3.79
 2 10 -9 30.48 6.94
 -2 -10 9 38.68 7.3
 -2 -10 9 27.94 6.6
 2 10 -8 62.16 7.71
 -2 -10 8 66.93 8.12
 -2 -10 8 81.31 7.4
 2 10 -7 144.11 10.43
 -2 -10 7 159.44 10.75
 -2 -10 7 138.38 9.27
 2 10 -6 166.23 10.91
 -2 -10 6 187.29 11.33
 -2 -10 5 40.54 8.13
 2 10 -5 51.33 7.38
 -2 -10 5 56.37 8.13
 -2 -10 4 45.61 5.62
 -2 -10 4 41.35 4.11
 -2 -10 4 50.31 8.25
 2 10 -4 40.12 7.18
 -2 -10 4 37.3 8.08
 -2 -10 3 20.23 5.55
 -2 -10 3 32.34 8.2
 -2 -10 3 26.74 9.67
 -2 -10 3 26.05 7.87
 2 10 -3 23.87 6.52
 -2 -10 3 13.88 15.81
 -2 -10 3 24.42 3.76
 -2 -10 2 47.24 6.16
 2 10 -2 33.75 7
 -2 -10 2 12.6 12.48
 -2 -10 2 14.08 15.73
 -2 -10 2 44 7.91
 -2 -10 2 38.25 8.84
 -2 -10 2 41.58 4.15
 -2 -10 2 55.02 10.04
 -2 -10 2 49.51 5.64
 -2 -10 1 11.48 2.96
 -2 -10 1 9.64 7.66
 -2 -10 1 11.07 12.08
 -2 -10 1 8.7 15.45
 -2 -10 1 12.42 3.59
 2 10 -1 20.84 6.74
 -2 -10 1 15.07 9.33
 -2 -10 1 12.42 5.83
 -2 -10 1 14.92 5.45
 -2 -10 0 4.44 7.62
 -2 -10 0 7.71 11.86
 -2 -10 0 1.82 15.68
 -2 -10 0 4.18 2.71
 2 10 0 5.77 7.1
 -2 -10 0 10.4 9.25
 -2 -10 0 3.1 5.62
 -2 -10 0 5.12 5.97
 -2 -10 -1 2.52 11.65
 -2 -10 -1 -2.65 15.62
 -2 -10 -1 2.59 5.92
 -2 -10 -1 -3.08 9.07
 -2 -10 -1 -3.51 7.74
 -2 -10 -1 -2.38 2.62
 -2 -10 -2 -1.62 11.59
 -2 -10 -2 4.81 15.84
 -2 -10 -2 6.44 6.16
 -2 -10 -2 1.49 6.51
 -2 -10 -2 5.06 9.06
 -2 -10 -2 11.56 7.78
 -2 -10 -2 7.82 2.63
 -2 -10 -3 6.51 8.8
 -2 -10 -3 -12.27 15.95
 -2 -10 -3 -1.16 11.29
 -2 -10 -3 -1.98 6.06
 -2 -10 -3 0.52 6.18
 -2 -10 -4 -0.94 6.12
 -2 -10 -4 1.1 5.84
 -2 -10 -4 3.07 8.73
 -2 -10 -4 0.34 6.52
 -2 -10 -4 -10.15 11.35
 -2 -10 -4 4.82 15.97
 -2 -10 -4 1.73 2.45
 -2 -10 -5 2.49 6.45
 -2 -10 -5 11.17 10.88
 -2 -10 -5 -15.38 15.86
 -2 -10 -5 -0.65 5.71
 -2 -10 -5 1.78 6.1
 -2 -10 -6 -4.76 6.31
 -2 -10 -6 2.09 10.12
 -2 -10 -6 -7.62 14.53
 -2 -10 -6 2.76 5.4
 -2 -10 -7 -0.31 5.56
 -2 -10 -7 1.58 13.64
 -2 -10 -7 -1.17 9.43
 -2 -10 -7 -2.98 5.04
 -2 -10 -8 1.98 4.88
 -2 -10 -8 -1.79 8.39
 -2 -10 -8 3.54 12.16
 -2 -10 -8 -0.41 4.29
 -2 -10 -9 -0.11 6.85
 -2 -10 -9 15.34 10.22
 -2 -10 -9 0.26 3.68
 -2 -11 19 23.51 2.52
 -2 -11 18 28.35 3.1
 -2 -11 18 3.05 3.92
 -2 -11 17 6.07 3.34
 -2 -11 17 7.28 4.49
 2 11 -17 3 19.41
 -2 -11 16 1.28 3.59
 -2 -11 16 1.01 4.97
 2 11 -16 1.09 22.35
 -2 -11 14 115.57 6.43
 2 11 -14 26.71 25.79
 -2 -11 13 230.59 10.44
 2 11 -13 232.05 14.72
 -2 -11 12 83.9 5.51
 2 11 -12 84.91 10.65
 2 11 -11 44.78 7.33
 -2 -11 11 37.87 4.35
 2 11 -10 8.23 3.74
 -2 -11 10 1.88 3.64
 -2 -11 10 11.07 6.43
 2 11 -10 10.03 6.48
 -2 -11 9 26.19 6.74
 2 11 -9 21.22 6.82
 -2 -11 8 221.32 12.8
 2 11 -8 182.52 12.51
 -2 -11 8 203.64 11.04
 -2 -11 7 255.15 13.22
 2 11 -7 220.71 12.94
 2 11 -6 112.78 9.6
 -2 -11 6 93.6 9.02
 -2 -11 5 5.72 3.7
 2 11 -5 9.18 6.25
 -2 -11 5 12.02 7.93
 -2 -11 5 0.25 7.44
 -2 -11 4 2.88 4.47
 -2 -11 4 -1.81 16.59
 -2 -11 4 9.52 7.55
 -2 -11 4 7.34 8.18
 -2 -11 4 2.81 5.14
 -2 -11 4 -1.03 9.69
 2 11 -4 7.22 6.25
 -2 -11 4 4.18 3.67
 -2 -11 3 21.92 4.97
 -2 -11 3 -0.58 16.46
 -2 -11 3 31.29 10.2
 -2 -11 3 18.77 8.18
 -2 -11 3 18.14 5.52
 2 11 -3 15.38 6.69
 -2 -11 3 23.23 8.1
 -2 -11 3 17.71 3.95
 -2 -11 2 59.77 6.55
 -2 -11 2 59.3 8.58
 2 11 -2 77.79 8.46
 -2 -11 2 53.96 4.69
 -2 -11 2 62.67 6.11
 -2 -11 2 61.58 10.8
 -2 -11 1 -4.56 5.35
 2 11 -1 8.36 6.72
 2 11 -1 2.72 3.95
 -2 -11 1 -1.44 9.81
 -2 -11 1 0.95 2.9
 -2 -11 1 3.29 12.64
 -2 -11 1 12.05 16.16
 -2 -11 1 -1.86 5.88
 -2 -11 1 -6.19 8.13
 2 11 0 13.35 6.99
 -2 -11 0 -5.21 12.2
 -2 -11 0 5.82 16.05
 -2 -11 0 1.46 5.94
 -2 -11 0 -2.52 9.84
 -2 -11 0 0.53 5.63
 -2 -11 -1 1.48 11.93
 -2 -11 -1 20.34 16.05
 -2 -11 -1 33.05 6.66
 -2 -11 -1 27.39 9.89
 -2 -11 -1 33.93 6.36
 -2 -11 -2 -0.57 5.95
 -2 -11 -2 -1.43 11.49
 -2 -11 -2 4.55 15.83
 -2 -11 -2 4.26 6.12
 -2 -11 -2 3.34 9.28
 -2 -11 -2 1.95 2.54
 -2 -11 -3 4.14 5.98
 -2 -11 -3 10.09 11.11
 -2 -11 -3 7.29 15.3
 -2 -11 -3 -2.44 6.29
 -2 -11 -3 3.07 8.83
 -2 -11 -3 1.59 2.46
 -2 -11 -4 0.84 8.37
 -2 -11 -4 2.92 2.38
 -2 -11 -5 1.28 5.6
 -2 -11 -5 4.54 5.38
 -2 -11 -5 5.17 9.88
 -2 -11 -5 -13.13 13.8
 -2 -11 -6 9.99 5.12
 -2 -11 -6 0.7 4.86
 -2 -11 -6 -0.59 8.92
 -2 -11 -6 -8.67 12.74
 -2 -11 -7 1.89 4.45
 -2 -11 -7 4.87 4.25
 -2 -11 -7 1.5 11.2
 -2 -11 -7 11.96 7.86
 -2 -11 -8 -1.87 3.36
 -2 -11 -8 -5.71 9.04
 -2 -12 18 1.26 2.44
 -2 -12 17 3.36 2.88
 -2 -12 17 6.45 4.02
 2 12 -17 11.76 17.49
 -2 -12 16 -0.64 3.25
 -2 -12 16 0.21 4.57
 2 12 -16 2.45 20.21
 -2 -12 15 64.41 5.88
 -2 -12 15 75.92 4.65
 -2 -12 14 143.98 8.08
 -2 -12 14 161.33 7.09
 -2 -12 13 59.52 6.38
 -2 -12 12 25.44 4.06
 -2 -12 12 31.4 6.19
 -2 -12 11 8.14 6.07
 2 12 -11 -0.95 3.67
 2 12 -11 4.6 6.12
 2 12 -10 19.92 6.49
 2 12 -9 140.85 10.47
 2 12 -8 71.31 5.22
 2 12 -8 103.7 8.9
 -2 -12 7 57.2 7.97
 -2 -12 7 82.97 9.13
 2 12 -7 71.26 8.12
 -2 -12 6 26.48 7.96
 2 12 -6 23.98 6.88
 -2 -12 6 28.94 7.65
 -2 -12 6 19.75 9.19
 -2 -12 6 31.03 3.94
 -2 -12 5 1.34 3.71
 -2 -12 5 -3.83 7.76
 2 12 -5 1.75 6.26
 -2 -12 5 -3.62 9.01
 -2 -12 5 1.04 4.27
 -2 -12 4 -3.89 9.64
 2 12 -4 6.6 6.39
 -2 -12 4 -0.96 7.96
 -2 -12 4 -2.22 4.56
 -2 -12 4 -1.21 3.86
 2 12 -3 103.1 9.19
 -2 -12 3 87.92 11.45
 -2 -12 3 83.98 6.38
 -2 -12 3 70.18 6.99
 -2 -12 3 86.33 5.49
 -2 -12 2 30.94 10.49
 -2 -12 2 40.25 5.73
 -2 -12 2 45.29 6.3
 -2 -12 1 2.42 9.85
 -2 -12 1 2.48 2.83
 2 12 -1 0.25 3.83
 -2 -12 1 5.87 15.99
 -2 -12 1 1.18 5.13
 2 12 -1 10.41 6.66
 -2 -12 1 1.69 5.69
 -2 -12 0 8.36 5.38
 -2 -12 0 5.96 9.66
 -2 -12 0 5.83 5.78
 -2 -12 0 7.9 15.52
 -2 -12 0 -0.09 12.32
 -2 -12 0 3.11 2.65
 -2 -12 -1 -1.69 5.48
 -2 -12 -1 3.57 9.37
 -2 -12 -1 1.59 5.62
 -2 -12 -1 -4.56 11.6
 -2 -12 -1 -7.57 15.23
 -2 -12 -1 1.72 2.53
 -2 -12 -2 -0.8 2.35
 -2 -12 -3 0.77 5.41
 -2 -12 -3 8.29 8.17
 -2 -12 -3 -3.91 5.41
 -2 -12 -3 -2.71 10.21
 -2 -12 -3 2.53 13.72
 -2 -12 -3 0.57 2.27
 -2 -12 -4 2.15 4.98
 -2 -12 -4 1.84 9.38
 -2 -12 -4 -5.2 12.68
 -2 -12 -4 -0.49 5.06
 -2 -12 -4 1.09 7.4
 -2 -12 -5 0.12 4.57
 -2 -12 -5 -11.46 11.57
 -2 -12 -5 -0.05 8.33
 -2 -12 -5 1.19 4.39
 -2 -12 -6 1.56 4.03
 -2 -12 -6 -1.07 3.77
 -2 -12 -6 -5.23 9.73
 -2 -12 -7 0.58 2.76
 -2 -13 18 0.44 1.27
 -2 -13 17 0.71 2.4
 2 13 -17 2.14 14.76
 -2 -13 16 17.56 4.33
 2 13 -16 6.83 17.88
 -2 -13 16 29.77 3.13
 -2 -13 15 71.32 5.52
 -2 -13 15 72.93 4.29
 2 13 -14 27.41 4.46
 -2 -13 14 40.52 5.34
 -2 -13 14 41.84 3.78
 -2 -13 13 0.19 3.33
 -2 -13 13 2.4 5.31
 -2 -13 12 37.87 5.91
 2 13 -11 16.29 3.57
 -2 -13 11 12.53 5.87
 -2 -13 10 240.73 11.74
 2 13 -10 242.35 10.53
 -2 -13 9 162.34 9.31
 2 13 -9 183.11 11.58
 2 13 -9 158.51 7.6
 -2 -13 8 0.59 3.16
 2 13 -8 0.73 3.59
 -2 -13 8 3.07 6.46
 2 13 -8 -2.84 6.1
 -2 -13 8 5.52 7.99
 -2 -13 7 11.48 3.31
 2 13 -7 11.15 3.6
 -2 -13 7 5.1 6.65
 2 13 -7 5.24 6.18
 -2 -13 7 6.02 8.31
 -2 -13 6 12.72 3.49
 -2 -13 6 18.9 6.88
 2 13 -6 10.18 3.67
 2 13 -6 24.31 6.72
 -2 -13 6 11.05 8.48
 -2 -13 5 7.03 9
 -2 -13 5 5.78 6.94
 2 13 -5 11.83 6.28
 -2 -13 5 19.91 3.71
 2 13 -5 12.96 3.69
 2 13 -4 53.6 4.51
 -2 -13 4 56.62 4.6
 -2 -13 4 51.79 5.34
 -2 -13 4 48.34 9.87
 2 13 -4 60.15 7.89
 -2 -13 3 46.41 3.79
 -2 -13 3 44.3 6.01
 -2 -13 3 54.71 5.49
 2 13 -3 56.62 4.43
 2 13 -2 1.37 3.54
 -2 -13 2 -6.11 9.75
 -2 -13 2 3.1 5.34
 -2 -13 2 5.2 4.69
 -2 -13 2 0.02 2.66
 -2 -13 1 2.58 9.42
 -2 -13 1 2.85 2.55
 -2 -13 1 -0.93 4.99
 2 13 -1 2.06 3.39
 -2 -13 0 0.74 2.36
 -2 -13 0 3.04 14.1
 -2 -13 -1 7.05 14.95
 -2 -13 -1 -1.24 4.85
 -2 -13 -1 4.22 8.44
 -2 -13 -1 -7.61 13.34
 -2 -13 -1 1.25 2.21
 -2 -13 -1 -5.42 5.11
 -2 -13 -2 8.58 7.92
 -2 -13 -2 7.85 12.41
 -2 -13 -2 3.27 4.61
 -2 -13 -2 2.22 4.72
 -2 -13 -3 0.78 7.02
 -2 -13 -3 1.64 11.23
 -2 -13 -3 -5.75 4.5
 -2 -13 -3 -6 4.35
 -2 -13 -4 3.18 9.74
 -2 -13 -4 0.1 4.1
 -2 -13 -4 2.49 3.77
 -2 -13 -5 -0.11 3.37
 -2 -13 -5 4.94 7.72
 -2 -13 -5 -1.15 3.08
 -2 -14 17 13.74 1.56
 2 14 -16 20.5 15.12
 2 14 -15 -9.78 17.37
 2 14 -15 5 3.15
 -2 -14 15 5.01 3.97
 2 14 -14 18.96 19.06
 2 14 -14 12.96 3.71
 -2 -14 14 14.89 4.46
 -2 -14 13 4.48 4.67
 -2 -14 12 13.6 5.07
 -2 -14 12 9.72 5.93
 -2 -14 11 126.3 6.02
 2 14 -11 139.07 6.27
 -2 -14 11 130.1 7.65
 2 14 -10 104.16 5.58
 -2 -14 10 101.13 7.19
 2 14 -9 25.83 3.63
 -2 -14 9 37.86 5.89
 -2 -14 8 15.47 7.71
 -2 -14 8 3.94 5.69
 2 14 -8 3.92 3.25
 2 14 -7 -0.52 3.24
 -2 -14 7 -5.23 7.71
 2 14 -6 17.25 3.45
 -2 -14 6 19.07 8.25
 -2 -14 5 43.61 3.34
 2 14 -5 44.14 3.98
 -2 -14 5 32.98 8.68
 2 14 -4 20.35 3.38
 -2 -14 4 19.1 2.68
 -2 -14 3 -1.26 4.16
 -2 -14 3 2.91 2.25
 2 14 -3 3.93 3.08
 -2 -14 2 9.58 8.24
 2 14 -2 1.54 2.92
 -2 -14 2 3.76 4.52
 -2 -14 2 -1.43 4.17
 -2 -14 1 -0.99 8.07
 -2 -14 1 9.84 4.19
 -2 -14 1 -5.72 12.01
 -2 -14 1 -1.19 4.48
 -2 -14 0 5.66 7.77
 -2 -14 0 6.82 4.06
 -2 -14 0 7.37 11.28
 -2 -14 0 -4.62 13.54
 -2 -14 0 5.63 4.35
 -2 -14 -1 4.93 7.1
 -2 -14 -1 10.04 10.25
 -2 -14 -1 9.21 4.12
 -2 -14 -1 10.82 3.98
 -2 -14 -2 -1.7 8.93
 -2 -14 -2 -1.98 3.62
 -2 -14 -2 1.56 3.56
 -2 -14 -3 -0.61 3.1
 -2 -14 -3 0.6 3.09
 -2 -15 16 7.79 1.4
 -2 -15 15 3.27 1.6
 2 15 -15 3.87 2.42
 2 15 -15 11.11 14.4
 -2 -15 14 4.29 1.8
 2 15 -14 8.26 16.22
 2 15 -14 0.48 2.92
 -2 -15 13 -4.32 4.43
 -2 -15 13 4.15 3.89
 -2 -15 13 4.79 1.94
 2 15 -13 0.55 17.44
 -2 -15 13 3.98 1.77
 -2 -15 12 32.67 2.66
 -2 -15 12 38.33 4.47
 -2 -15 11 40.46 2.98
 2 15 -11 46.12 3.29
 -2 -15 11 39.59 4.83
 2 15 -10 18.53 2.9
 -2 -15 10 17.52 2.54
 2 15 -9 22.17 3.07
 -2 -15 9 20 6.57
 -2 -15 9 27.21 2.81
 2 15 -8 3.09 2.82
 -2 -15 8 4.82 6.57
 -2 -15 8 3.39 2.47
 2 15 -7 7.31 2.93
 -2 -15 7 8.18 6.88
 -2 -15 7 15.14 2.59
 2 15 -6 43.21 3.51
 -2 -15 6 25.38 7.41
 -2 -15 5 13.3 6.94
 2 15 -5 10.66 2.82
 -2 -15 4 -0.86 3.48
 -2 -15 4 -3.68 6.81
 2 15 -4 0.14 2.6
 -2 -15 3 0.17 3.51
 -2 -15 3 0.35 6.75
 2 15 -3 -1.27 2.44
 -2 -15 2 1.06 3.49
 -2 -15 2 -0.28 3.55
 -2 -15 2 3.99 6.51
 -2 -15 1 2.92 6.14
 -2 -15 1 4.25 3.32
 -2 -15 1 -1.37 11.03
 -2 -15 1 1.81 3.4
 -2 -15 0 2.09 5.61
 -2 -15 0 11.34 3.18
 -2 -15 0 9.78 3.17
 -2 -15 -1 5.68 2.77
 -2 -15 -1 -0.1 2.71
 -2 -15 -2 -1.1 2
 -2 -16 15 0.28 1.08
 -2 -16 14 1.3 1.36
 2 16 -14 -3.81 12.2
 2 16 -14 0.71 2.15
 -2 -16 13 16.85 1.9
 2 16 -13 9.22 2.85
 -2 -16 12 15.08 4.44
 -2 -16 12 31.14 2.47
 -2 -16 11 5.42 4.55
 -2 -16 11 5.15 1.82
 2 16 -11 9.33 2.09
 -2 -16 10 6.89 4.89
 -2 -16 10 3.61 1.88
 2 16 -10 3.92 2.16
 -2 -16 9 4.99 5.09
 -2 -16 9 8.01 1.91
 2 16 -9 3.54 2.25
 -2 -16 8 4.33 5.36
 2 16 -8 -1 2.29
 -2 -16 7 13.08 5.72
 2 16 -7 30.31 2.7
 -2 -16 6 -1.06 5.4
 2 16 -6 15.11 2.33
 2 16 -5 1.91 2.03
 -2 -16 5 -3.53 5.38
 -2 -16 4 0.8 2.73
 -2 -16 4 0.93 1.7
 -2 -16 4 5.11 5.15
 -2 -16 3 0.54 4.91
 -2 -16 3 1.26 2.59
 -2 -16 3 4.28 9.21
 -2 -16 2 -0.23 4.46
 -2 -16 2 2.06 2.51
 -2 -16 2 -4.45 8.03
 -2 -16 1 4.58 2.16
 2 17 -12 2.23 1.9
 2 17 -12 -8.39 10.33
 -2 -17 11 3.34 3.12
 -2 -17 11 10.9 1.35
 -2 -17 10 -1.48 6.71
 -2 -17 10 2.74 3.57
 -2 -17 10 9.45 1.43
 -2 -17 9 5.65 3.81
 -2 -17 9 -1.91 1.44
 -2 -17 8 15.52 4.11
 -2 -17 8 30.67 1.92
 -2 -17 7 -1.79 7.35
 -2 -17 7 3.46 4.03
 -2 -17 6 5.41 3.77
 -2 -17 6 3.17 1.34
 -2 -17 5 -0.03 6.47
 -2 -17 5 3.12 3.51
 -2 -17 4 0.92 2.95
 3 -17 3 3.84 1.85
 3 -17 4 1.68 2.05
 3 -17 5 3.92 2.21
 3 -17 6 1.89 2.1
 3 -17 6 2.86 3.62
 3 -17 7 3.29 1.26
 3 -17 7 -0.7 3.84
 3 -17 7 5.54 2.09
 -3 17 -7 3.87 1.36
 3 -17 8 0.32 1.28
 -3 17 -8 0.68 1.34
 3 -17 8 0.29 3.88
 3 -17 9 14.23 1.51
 3 -17 9 6.73 4.03
 -3 17 -9 7.64 2.28
 -3 17 -10 0.77 2.19
 3 -17 10 0.68 3.79
 3 -17 11 5.87 3.67
 -3 17 -11 4.1 2.19
 -3 17 -12 4.1 2.05
 3 -17 12 0.94 3.32
 3 -17 13 -0.57 2.75
 -3 17 -13 1.01 1.69
 3 -16 0 9.66 2.2
 3 -16 1 0.65 2.48
 3 -16 2 11.44 2.82
 3 -16 2 9.66 1.52
 3 -16 3 -3.27 2.92
 3 -16 3 0.76 1.52
 -3 16 -4 23.51 2.02
 3 -16 4 18.26 1.93
 3 -16 5 1.33 5.07
 -3 16 -5 1.56 1.86
 3 -16 5 1.21 1.69
 3 -16 6 5.71 5.3
 -3 16 -6 11.01 2.02
 3 -16 6 12.96 1.9
 3 -16 7 -0.4 5.22
 -3 16 -7 1.37 1.94
 -3 16 -8 2.1 2.47
 -3 16 -8 9.13 1.99
 -3 16 -9 0.31 2.49
 -3 16 -9 -0.08 3.06
 -3 16 -9 2.39 1.89
 -3 16 -10 5.59 2.6
 -3 16 -10 12.04 3.21
 -3 16 -11 4.97 2.56
 -3 16 -11 12.75 3.18
 -3 16 -12 -1.86 2.16
 -3 16 -12 -1.07 5.94
 -3 16 -12 0.02 2.85
 3 -16 13 2.02 1.96
 -3 16 -13 3.32 2.67
 -3 16 -13 -0.28 2.01
 -3 16 -14 13.96 2.52
 3 -16 14 8.03 1.93
 3 -15 -2 0.78 2.51
 3 -15 -1 15.92 3.15
 3 -15 -1 13.02 1.73
 -3 15 0 1.63 2.32
 3 -15 0 1.23 2.49
 3 -15 0 4.7 1.75
 3 -15 1 4.39 2.8
 3 -15 1 10.42 1.99
 3 -15 1 11.25 3.51
 3 -15 2 11.38 2.18
 -3 15 -2 14.67 2.21
 -3 15 -3 15.87 2.39
 3 -15 3 15.9 2.33
 -3 15 -4 7.18 2.39
 3 -15 4 4.12 6.43
 3 -15 4 4.73 2.26
 -3 15 -5 25.33 2.7
 3 -15 5 16.51 6.82
 -3 15 -6 -0.57 9.77
 -3 15 -6 6.07 2.44
 -3 15 -7 13.35 9.85
 -3 15 -7 39.47 3.07
 -3 15 -8 5.34 9.64
 -3 15 -8 6.06 2.47
 -3 15 -9 34.84 2.89
 -3 15 -9 8.37 9.6
 -3 15 -10 36.47 2.8
 -3 15 -10 7.25 9.03
 -3 15 -11 1.52 3.68
 -3 15 -11 -6.85 8.6
 -3 15 -11 4.24 2.12
 -3 15 -11 -0.47 3.08
 -3 15 -12 0.57 7.97
 -3 15 -12 2.18 2.86
 -3 15 -12 -2.24 3.53
 -3 15 -13 15.92 7.63
 -3 15 -13 8.66 2.75
 -3 15 -13 16.3 3.52
 -3 15 -14 3.85 3.13
 -3 15 -14 2.69 2.3
 3 -15 14 1.06 2.41
 -3 15 -15 13.43 2.95
 3 -15 15 12.91 2.33
 -3 15 -15 6.09 2.09
 3 -15 16 16.75 2.07
 3 -14 -4 0.37 2.58
 3 -14 -3 1.88 3.21
 3 -14 -3 -0.44 3.39
 3 -14 -2 12.57 2.06
 3 -14 -2 13.04 3.11
 3 -14 -2 23.61 4.04
 3 -14 -2 14.35 3.73
 3 -14 -2 12.44 2.63
 -3 14 1 -2.41 10.3
 3 -14 -1 3.96 2.08
 3 -14 -1 2.79 3.28
 3 -14 -1 6.49 4.03
 3 -14 -1 5.06 2.67
 3 -14 0 9.17 2.32
 -3 14 0 3.35 11.09
 3 -14 1 11.41 2.54
 -3 14 -1 -6.99 11.97
 -3 14 -2 9.01 2.83
 3 -14 2 5.15 2.62
 3 -14 2 1.72 7.61
 -3 14 -2 -7.33 12.53
 -3 14 -3 6.79 2.92
 3 -14 3 7.28 2.77
 -3 14 -4 75.54 4.46
 -3 14 -5 36.51 3.45
 -3 14 -5 19.25 12.58
 -3 14 -6 19.61 3.13
 -3 14 -6 21.78 12.04
 -3 14 -7 9.46 2.92
 -3 14 -7 6.3 11.77
 -3 14 -8 51.82 3.7
 -3 14 -8 11.08 11.71
 -3 14 -9 55.01 3.71
 -3 14 -10 6.06 2.62
 -3 14 -11 4.36 2.45
 -3 14 -11 9.71 10.19
 -3 14 -12 23.72 4.41
 -3 14 -12 20.22 3.68
 -3 14 -13 4.69 8.96
 -3 14 -13 0.99 4
 -3 14 -13 7.73 3.16
 -3 14 -14 20.83 8.59
 -3 14 -14 17.46 3.1
 -3 14 -14 21.24 4
 -3 14 -15 11.96 2.73
 -3 14 -15 18.52 3.61
 3 -14 16 4.48 2.38
 -3 14 -16 5.51 2.08
 3 -14 17 6.2 1.99
 3 -13 -6 3.99 2.71
 3 -13 -4 1.93 3.13
 -3 13 4 -7.63 9.41
 3 -13 -4 -1.16 1.91
 3 -13 -4 3.01 4.02
 -3 13 4 -1.26 2.63
 3 -13 -4 1.5 2.82
 3 -13 -3 17.63 3.97
 -3 13 3 11.82 10.79
 3 -13 -3 34.11 2.62
 3 -13 -3 42.47 5.09
 3 -13 -3 31.04 3.8
 -3 13 3 6.72 3.33
 3 -13 -2 14.31 2.4
 3 -13 -2 10.77 3.49
 -3 13 2 0.72 11.68
 3 -13 -2 4.26 4
 3 -13 -1 6.29 2.45
 3 -13 -1 8.23 3.47
 -3 13 1 -3.11 12.48
 3 -13 0 4.69 2.59
 -3 13 -1 7.83 13.87
 -3 13 -1 19.93 3.39
 3 -13 1 11.13 2.95
 3 -13 2 6.52 8.77
 -3 13 -2 5.07 3.29
 -3 13 -2 2.52 14.14
 3 -13 2 2.7 2.96
 -3 13 -3 63.96 8.24
 -3 13 -3 64.18 4.5
 -3 13 -4 49.25 7.37
 -3 13 -4 18.7 14.89
 -3 13 -4 29.52 3.82
 -3 13 -5 66.31 4.67
 -3 13 -5 75.73 8.27
 -3 13 -6 19.18 6.35
 -3 13 -6 5.68 13.99
 -3 13 -7 81.4 8.35
 -3 13 -7 81.88 4.89
 -3 13 -8 48.98 3.94
 -3 13 -8 55.21 7.42
 -3 13 -9 24.59 12.42
 -3 13 -9 22.47 6.28
 -3 13 -9 22.17 3.24
 -3 13 -10 11.87 11.97
 -3 13 -10 15.11 2.99
 -3 13 -11 35.15 11.97
 -3 13 -11 32.77 5.64
 -3 13 -12 23.58 4.94
 -3 13 -12 16.93 4.2
 -3 13 -13 30.06 4.11
 -3 13 -14 36.65 10.2
 -3 13 -14 46.02 4.91
 -3 13 -14 32.4 3.85
 3 -13 15 1.44 3
 -3 13 -15 1.33 3.95
 -3 13 -15 0.88 2.8
 -3 13 -16 0.25 2.35
 3 -13 16 3 2.7
 3 -13 17 27.58 2.8
 3 -13 18 3.96 1.83
 3 -12 -6 -0.26 3
 -3 12 6 -3.06 9.29
 3 -12 -6 1.28 2.97
 3 -12 -5 -1.63 3.45
 3 -12 -5 2.66 4.23
 -3 12 5 -1.2 2.75
 -3 12 5 -6.72 10.67
 3 -12 -5 8.27 3.44
 3 -12 -4 30.01 4.65
 3 -12 -4 58.77 5.85
 3 -12 -4 52.35 4.74
 -3 12 4 20 3.92
 3 -12 -4 64.33 3.27
 -3 12 4 17.63 12.01
 3 -12 -3 10.38 4.34
 3 -12 -3 24.03 2.64
 -3 12 2 -9.92 13.35
 3 -12 -2 3.95 2.46
 3 -12 -2 0.58 3.96
 -3 12 1 0.2 13.89
 3 -12 -1 5.81 2.61
 3 -12 -1 5.33 4.02
 3 -12 0 16.73 4.05
 3 -12 0 17.4 3.01
 -3 12 -1 2.97 7.01
 -3 12 -1 -8.3 14.8
 3 -12 1 -0.08 8.82
 -3 12 -2 63.74 16.29
 -3 12 -2 149.92 11.18
 -3 12 -3 54.89 4.7
 -3 12 -3 62.68 8.37
 -3 12 -4 121.81 17.2
 -3 12 -4 162.27 11.32
 -3 12 -4 135.18 7.05
 -3 12 -5 63.29 8.23
 -3 12 -5 45.18 16.04
 -3 12 -5 59.73 4.7
 -3 12 -6 158.66 10.99
 -3 12 -6 146.88 7.15
 -3 12 -7 19.01 3.67
 -3 12 -7 22.46 6.65
 -3 12 -7 11.67 14.2
 -3 12 -8 110.53 9.29
 -3 12 -8 110.04 5.81
 -3 12 -9 10.4 6.1
 -3 12 -9 7.1 13.07
 -3 12 -10 41.05 6.85
 -3 12 -10 15.78 12.88
 -3 12 -11 9.74 2.94
 -3 12 -11 10.59 5.62
 -3 12 -11 17.32 12.26
 -3 12 -12 73.32 6.16
 -3 12 -12 84.04 12.67
 -3 12 -13 49.61 5.01
 -3 12 -13 64.76 5.99
 -3 12 -13 61.51 11.95
 -3 12 -14 -0.39 3.51
 -3 12 -15 -1.69 3.14
 -3 12 -15 1.73 4.43
 -3 12 -15 -0.75 9.48
 3 -12 15 0.02 3.31
 -3 12 -16 12.77 2.97
 3 -12 16 30.04 3.38
 -3 12 -17 1.52 2.22
 3 -12 17 2.91 2.77
 3 -12 18 21.59 2.49
 3 -11 -9 3.33 2.74
 -3 11 8 12.32 8.55
 3 -11 -8 -0.05 2.96
 3 -11 -7 0.15 3.17
 -3 11 7 1.21 2.44
 3 -11 -7 1.71 3.42
 -3 11 7 5.12 10.21
 -3 11 6 2.51 11.17
 3 -11 -6 1.71 3.95
 3 -11 -6 0.42 3.56
 -3 11 6 2.01 2.84
 3 -11 -6 1.57 4.22
 3 -11 -5 32.72 4.65
 3 -11 -5 44.92 5.19
 3 -11 -5 56.86 3.21
 -3 11 5 25.05 3.9
 3 -11 -4 35.38 2.9
 3 -11 -4 19.89 4.68
 3 -11 -4 23.91 4.91
 3 -11 -3 6.44 2.48
 3 -11 -3 7.26 4.62
 3 -11 -2 4.15 2.52
 -3 11 1 -17.93 14.39
 -3 11 0 1.77 14.58
 -3 11 0 -0.14 6.49
 3 -11 0 0.68 2.86
 -3 11 0 2.11 3.55
 -3 11 -1 119.31 6.59
 -3 11 -1 138.45 10.83
 -3 11 -2 198.45 8.86
 -3 11 -2 215.86 13.27
 -3 11 -3 21.38 18.55
 -3 11 -3 30.85 15.72
 -3 11 -3 9.2 4.05
 -3 11 -3 17.35 7.31
 -3 11 -4 133.95 7.07
 3 -11 4 147.11 6.78
 -3 11 -4 136.28 10.79
 -3 11 -5 56.95 4.73
 3 -11 5 66.69 4.46
 -3 11 -5 68.67 8.47
 -3 11 -6 70.95 4.96
 3 -11 6 78.88 4.75
 -3 11 -6 57.07 15.66
 -3 11 -6 74.54 8.45
 -3 11 -7 80.02 5.16
 -3 11 -7 95.89 8.6
 -3 11 -8 23.26 13.73
 -3 11 -8 28.03 6.72
 -3 11 -8 21.08 3.66
 -3 11 -9 134.8 6.59
 -3 11 -9 150.7 10.27
 -3 11 -10 16.27 13.08
 -3 11 -10 16.79 3.34
 -3 11 -10 12.28 6.12
 -3 11 -10 17.72 6.24
 -3 11 -11 72.01 7.89
 -3 11 -11 70.52 13.19
 -3 11 -11 55.16 6.18
 -3 11 -12 67 7.72
 -3 11 -12 62.17 12.74
 -3 11 -12 56.09 6.01
 -3 11 -12 38.95 5.42
 -3 11 -13 14.74 11.39
 -3 11 -13 -8.46 12.02
 -3 11 -13 4.88 4.15
 -3 11 -13 4.59 5.23
 -3 11 -14 1.05 11.54
 -3 11 -14 6.41 5.13
 -3 11 -14 1.41 3.75
 -3 11 -15 35.27 5.36
 -3 11 -15 35.74 4.05
 3 -11 15 35.99 4.2
 -3 11 -16 5.6 2.97
 3 -11 16 9.48 3.47
 -3 11 -17 13.61 2.68
 3 -11 17 28.48 3.31
 3 -11 18 26.87 2.86
 -3 11 -19 1.78 4.76
 3 -10 -10 -0.49 3.2
 3 -10 -9 1.12 2.79
 3 -10 -9 -6.55 8.14
 3 -10 -9 3.42 3.17
 3 -10 -8 -2.02 9.61
 3 -10 -8 0.79 3.98
 3 -10 -8 2.43 3.16
 -3 10 8 0.42 2.47
 -3 10 7 0.06 2.89
 3 -10 -7 11.29 10.47
 3 -10 -7 2.01 3.55
 3 -10 -7 4.87 4.52
 3 -10 -6 45.5 5.06
 -3 10 6 46.91 4.39
 3 -10 -6 55.66 5.83
 -3 10 5 56.68 4.98
 3 -10 -5 80.6 6.74
 3 -10 -5 90.92 4.24
 3 -10 -5 57.94 5.64
 3 -10 -4 5.43 2.43
 3 -10 -4 5.78 4.41
 3 -10 -2 36.16 3.2
 3 -10 -1 2.29 2.64
 -3 10 1 3.6 5.95
 -3 10 0 254.79 13.99
 -3 10 0 227.14 10.11
 3 -10 1 183.6 7.57
 -3 10 -1 169.19 11.52
 -3 10 -2 13.97 16.37
 -3 10 -2 15.32 14.35
 -3 10 -2 17.13 7.31
 -3 10 -2 15.11 4.1
 3 -10 2 24.19 3.78
 -3 10 -3 47.8 7.99
 3 -10 3 50.4 4.23
 -3 10 -3 39.44 4.5
 -3 10 -3 57.26 17.26
 -3 10 -3 48.61 14.97
 -3 10 -4 55.98 7.96
 -3 10 -4 5.22 15.34
 -3 10 -4 22.27 18
 3 -10 4 46.75 4.19
 -3 10 -4 41.75 4.41
 -3 10 -5 74.38 19.88
 -3 10 -5 193.23 11.6
 -3 10 -5 103.17 16.84
 3 -10 5 166.17 7.34
 -3 10 -5 139.56 7.48
 3 -10 6 152.2 7.03
 -3 10 -6 134.86 7.17
 -3 10 -6 169.78 10.98
 -3 10 -6 131.94 16.64
 -3 10 -7 122.57 6.25
 3 -10 7 114.04 6.09
 -3 10 -7 135.03 9.82
 -3 10 -7 122.21 15.37
 -3 10 -8 90.78 14.39
 -3 10 -8 123.63 9.25
 -3 10 -8 106.35 5.78
 -3 10 -8 95.95 8.54
 3 -10 8 105.21 5.58
 -3 10 -9 99.65 14.26
 -3 10 -9 98.66 8.84
 -3 10 -9 110.98 9.14
 -3 10 -9 114.4 5.83
 -3 10 -10 63.4 8
 -3 10 -10 61.13 13.66
 -3 10 -10 84.09 4.74
 -3 10 -10 73.51 7.87
 -3 10 -11 138.09 8.72
 -3 10 -11 170.01 11.1
 -3 10 -11 156.87 14.83
 -3 10 -12 5.56 5.46
 -3 10 -12 5.99 12.25
 -3 10 -12 4.38 6.75
 -3 10 -12 1.93 12.44
 -3 10 -13 21.9 4.56
 -3 10 -13 25.81 5.74
 -3 10 -13 4.84 12.3
 -3 10 -13 21.51 7.14
 -3 10 -13 27.2 12.39
 -3 10 -14 14.52 4.02
 -3 10 -14 19.05 12.18
 -3 10 -14 11.88 5.58
 -3 10 -15 10.81 3.69
 -3 10 -16 24.46 3.56
 3 -10 16 37.89 4.02
 -3 10 -17 32.95 3.42
 3 -10 17 60.19 4.02
 3 -10 18 3.44 2.7
 -3 10 -19 -0.81 5.62
 -3 9 11 4.24 8.25
 3 -9 -10 -1.59 3.32
 3 -9 -10 4.02 9.18
 3 -9 -10 1.32 2.83
 3 -9 -9 3.89 4.04
 3 -9 -9 1.37 3.23
 3 -9 -8 4.64 4.88
 3 -9 -8 0.2 11.46
 3 -9 -8 0.44 3.48
 -3 9 8 3.44 2.89
 3 -9 -7 53.46 4.98
 -3 9 7 56.64 4.35
 -3 9 6 50.51 4.54
 3 -9 -6 50.5 5.92
 3 -9 -6 47.76 5.22
 3 -9 -6 50.68 7.95
 3 -9 -5 2.29 12.09
 3 -9 -5 3.69 7.08
 3 -9 -4 62.93 3.78
 3 -9 -4 57.8 7.76
 3 -9 -3 41.23 3.12
 3 -9 -3 36.46 7.15
 3 -9 -2 3.68 2.42
 3 -9 -2 0.29 6.51
 -3 9 1 581.94 23.23
 3 -9 -1 624.5 23.36
 -3 9 1 644.39 26.33
 3 -9 -1 549.45 23.22
 3 -9 -1 581.32 24.53
 3 -9 0 500.63 21.69
 -3 9 0 561.83 23.76
 -3 9 0 502.19 20.49
 3 -9 0 521.16 20.58
 -3 9 -1 51.34 4.51
 3 -9 1 65.53 4.68
 -3 9 -1 59.74 7.84
 3 -9 2 163.77 7.25
 -3 9 -2 124.16 7.25
 -3 9 -2 144.45 10.72
 -3 9 -2 190.83 17.04
 -3 9 -2 199.72 15.58
 3 -9 3 129.86 6.26
 -3 9 -3 105.68 6.35
 -3 9 -3 118.15 10.08
 -3 9 -3 80.95 16.81
 -3 9 -3 92.08 15.11
 -3 9 -4 118.62 15.79
 -3 9 -4 102.99 17.79
 3 -9 4 143.83 6.83
 -3 9 -4 125.68 6.99
 -3 9 -4 155.98 10.75
 -3 9 -5 304.49 20.14
 -3 9 -5 282.55 22.24
 3 -9 5 317.67 12.87
 -3 9 -5 291.25 13.01
 -3 9 -5 342.39 16.74
 -3 9 -6 386.26 18.43
 3 -9 6 354.62 14.95
 -3 9 -6 368.55 15.07
 -3 9 -7 272.23 14
 -3 9 -7 211.57 17.4
 3 -9 7 233.46 10.32
 -3 9 -7 254.64 10.44
 -3 9 -7 216.18 12.93
 -3 9 -8 190.81 11.69
 -3 9 -8 201.61 8.47
 -3 9 -8 174.08 15.61
 3 -9 8 178.37 8.32
 -3 9 -8 172.59 11.33
 -3 9 -9 225.54 12.49
 -3 9 -9 232.05 9.2
 -3 9 -9 166.49 15.84
 -3 9 -9 186.21 12.22
 3 -9 9 195.45 9
 -3 9 -10 194.86 12.11
 -3 9 -10 179.9 11.46
 -3 9 -10 200.73 15.5
 -3 9 -11 4.82 5.6
 -3 9 -11 7 4.85
 -3 9 -11 10.58 12.58
 -3 9 -11 -1.4 6.61
 -3 9 -12 3.79 12.41
 -3 9 -12 16.16 5.84
 -3 9 -12 11.64 4.79
 -3 9 -12 29.62 12.72
 -3 9 -12 20.09 7.25
 -3 9 -13 65.46 6.79
 -3 9 -13 63.75 13.26
 -3 9 -14 52.89 6.35
 -3 9 -14 44.54 4.76
 -3 9 -15 8.75 12.15
 -3 9 -15 14.79 3.8
 3 -9 15 21.58 4.24
 3 -9 16 74.87 4.82
 -3 9 -16 42.15 4.32
 3 -9 17 4.95 3.4
 -3 9 -17 3.54 2.66
 3 -9 18 0.97 2.78
 -3 9 -19 0.94 6.17
 3 -8 -12 5.26 7.86
 3 -8 -11 -0.99 3.18
 3 -8 -11 0.46 3.78
 3 -8 -10 -0.78 11.55
 3 -8 -10 4.56 3.27
 3 -8 -10 1.18 4.09
 3 -8 -9 3.42 12.44
 3 -8 -9 2.85 4.89
 3 -8 -9 1.47 3.53
 -3 8 9 4.87 2.91
 -3 8 8 60.81 4.25
 3 -8 -8 53.37 8.25
 3 -8 -8 62.18 6.68
 3 -8 -8 45.43 8.17
 3 -8 -8 54.27 4.89
 -3 8 7 41.83 4.06
 3 -8 -7 39.21 4.77
 3 -8 -7 27.19 7.8
 3 -8 -7 30.11 7.74
 3 -8 -6 8.25 7.27
 3 -8 -6 6.31 7.11
 3 -8 -5 43.57 4.98
 3 -8 -5 52.47 3.33
 3 -8 -5 47.49 7.86
 3 -8 -5 48.81 7.53
 3 -8 -4 -0.41 2.22
 3 -8 -4 4.59 6.93
 3 -8 -4 1.51 6.55
 3 -8 -3 4.63 2.29
 3 -8 -3 12.86 6.88
 3 -8 -3 9.35 6.39
 3 -8 -2 493.01 19.67
 -3 8 2 517.02 22.16
 3 -8 -2 460.83 21.7
 3 -8 -2 517.2 21.07
 3 -8 -1 626.3 25.65
 -3 8 1 696.49 27.3
 -3 8 1 612.05 24.56
 -3 8 0 2.48 3.12
 3 -8 0 7.11 5.76
 -3 8 0 2.53 5.68
 -3 8 -1 61.61 7.24
 -3 8 -1 65.04 4.5
 -3 8 -2 109.64 8.97
 -3 8 -2 94.99 5.56
 -3 8 -3 85.52 8.61
 -3 8 -3 71.42 5.11
 -3 8 -4 353.56 17.3
 -3 8 -4 324.69 13.81
 -3 8 -5 806.41 34.57
 -3 8 -5 800.27 31.52
 -3 8 -6 259.85 13.73
 -3 8 -6 230.35 10.2
 -3 8 -7 340.03 17.35
 -3 8 -7 354.82 14.45
 -3 8 -7 324.87 17.13
 -3 8 -8 384.99 20.7
 -3 8 -8 405.43 15.98
 -3 8 -8 415.15 18.98
 -3 8 -9 242.42 14.56
 -3 8 -9 271.25 14.28
 -3 8 -10 136.85 14.06
 -3 8 -10 140.98 8.7
 -3 8 -11 32.04 6.1
 -3 8 -11 50.02 7.99
 -3 8 -11 29.29 5.27
 -3 8 -11 37.93 12.52
 -3 8 -12 109.42 7.86
 -3 8 -12 97.08 6.84
 -3 8 -12 110.67 13.71
 -3 8 -13 124.8 10.7
 -3 8 -13 103.48 7.72
 -3 8 -14 73.56 7.02
 -3 8 -14 56.08 5.31
 -3 8 -15 70.99 5.6
 3 -8 15 107.93 5.82
 -3 8 -16 1.82 3.21
 3 -8 16 -2.41 3.86
 3 -8 17 2.68 3.44
 3 -8 18 26.3 3.07
 -3 8 -18 1.19 8.46
 3 -7 -13 4.85 8.22
 3 -7 -12 0.74 10.95
 3 -7 -12 1.78 3.75
 3 -7 -11 -1.13 6.56
 3 -7 -11 2.01 3.74
 3 -7 -11 0.68 3.22
 3 -7 -11 1.63 12.55
 3 -7 -11 1.02 4.26
 3 -7 -10 4.97 3.6
 3 -7 -10 6.63 4.63
 3 -7 -9 69.02 8.56
 3 -7 -9 69.95 6.72
 3 -7 -9 58.96 5.17
 -3 7 9 76.13 4.54
 3 -7 -9 60.51 8.45
 3 -7 -8 64.97 8.42
 3 -7 -8 55.22 8.32
 3 -7 -8 65.06 5.38
 -3 7 8 80.93 4.76
 3 -7 -7 -1.83 7.21
 3 -7 -7 -2.22 7.18
 3 -7 -7 2.59 2.38
 3 -7 -7 0.07 4.09
 -3 7 7 0.44 3.37
 3 -7 -6 30.73 7.3
 3 -7 -6 37.27 7.33
 3 -7 -6 32.12 2.75
 3 -7 -6 23.58 4.32
 -3 7 6 27.51 3.76
 3 -7 -5 8.06 2.18
 3 -7 -5 4.63 6.6
 3 -7 -5 6.41 6.62
 3 -7 -4 3.95 2.1
 3 -7 -4 1.17 6.44
 3 -7 -4 7.92 6.33
 3 -7 -3 557.52 22.31
 3 -7 -3 581.81 24.15
 3 -7 -3 589.05 23.64
 3 -7 -2 295.21 13.57
 3 -7 -2 278.82 14.15
 3 -7 -2 287.1 12.02
 -3 7 1 301.76 14.31
 -3 7 1 294.84 12.04
 -3 7 0 61.81 4.09
 -3 7 -1 356.86 14.48
 -3 7 -2 3.84 3.52
 -3 7 -3 890.38 34.85
 -3 7 -4 471.34 18.49
 -3 7 -4 418.56 20.29
 -3 7 -5 42.72 4.22
 -3 7 -5 39.84 6.97
 -3 7 -6 328.1 13.57
 -3 7 -7 221.87 12.56
 -3 7 -7 228.48 9.57
 -3 7 -7 190.48 12.32
 -3 7 -8 273.76 15.54
 -3 7 -8 290.53 15.34
 -3 7 -9 163.97 13.95
 -3 7 -9 152.47 10.83
 -3 7 -9 143.05 8.91
 -3 7 -10 101.82 7.27
 -3 7 -10 110.2 12.76
 -3 7 -10 96.45 9.25
 -3 7 -10 78.14 6.5
 -3 7 -11 62.61 5.91
 -3 7 -11 92.27 12.68
 -3 7 -11 82 6.96
 -3 7 -11 98.93 9.41
 -3 7 -12 41.62 5.19
 -3 7 -12 49.8 12.94
 -3 7 -12 40.92 6.65
 -3 7 -12 20.02 12.86
 -3 7 -12 68.36 9.07
 -3 7 -13 80.32 6.23
 -3 7 -13 95.91 14.18
 -3 7 -13 99.57 7.73
 -3 7 -14 170.85 12.45
 3 -7 14 162.04 7.63
 3 -7 15 0.61 4.22
 -3 7 -15 1.59 3.65
 -3 7 -16 1.01 3.2
 3 -7 16 -2.19 3.93
 -3 7 -16 1.8 2.37
 -3 7 -17 26.75 2.55
 3 -7 17 31.27 3.83
 -3 7 -18 5.15 8.8
 -3 7 -19 4.45 6.64
 3 -6 -14 12.12 8.02
 3 -6 -13 3.52 6.04
 3 -6 -13 0.45 3.57
 3 -6 -13 -11.62 11.53
 3 -6 -12 -4.55 6.78
 3 -6 -12 -1.23 4.19
 3 -6 -12 0.7 3.37
 3 -6 -11 9.29 3.69
 3 -6 -11 10.21 4.42
 3 -6 -10 81.39 9.02
 3 -6 -10 82.63 5.71
 3 -6 -10 90.91 7.06
 -3 6 9 72.21 4.44
 3 -6 -9 47.32 8.16
 3 -6 -9 58.72 5.11
 3 -6 -9 53.87 8.49
 -3 6 8 -0.08 3.31
 3 -6 -8 4.5 7.44
 3 -6 -8 6.44 7.02
 3 -6 -8 0.07 3.93
 3 -6 -7 6.09 3.93
 -3 6 7 8.04 3.3
 3 -6 -7 4.12 2.26
 3 -6 -7 7 7.2
 3 -6 -7 4.81 6.75
 3 -6 -7 5.99 9.2
 3 -6 -6 -1.6 3.64
 3 -6 -6 -1.95 6.7
 -3 6 6 1.07 3.18
 -3 6 6 -2.27 4.05
 3 -6 -6 3.46 2.06
 3 -6 -6 7.33 8.47
 3 -6 -6 0.74 6.36
 3 -6 -5 1.07 1.93
 3 -6 -5 6.74 6.19
 -3 6 5 0.74 3.9
 3 -6 -5 -0.96 6.26
 3 -6 -4 486.76 19.83
 3 -6 -4 452.68 18.4
 3 -6 -4 512.28 20.25
 3 -6 -3 694.6 27.12
 3 -6 -2 91.7 4.36
 -3 6 1 460.72 20.08
 -3 6 0 28.63 5.52
 -3 6 0 17.27 3.12
 -3 6 -1 3.08 5.43
 -3 6 -1 1.21 3.13
 -3 6 -2 1054.86 44.64
 -3 6 -2 1157.77 43.98
 -3 6 -2 1188.06 46.05
 -3 6 -3 834.98 35.61
 -3 6 -3 908.84 34.52
 -3 6 -3 851.51 36.56
 -3 6 -4 0.06 5.66
 -3 6 -4 0.7 6.09
 -3 6 -4 5.7 3.5
 -3 6 -5 99.61 5.5
 -3 6 -5 99.16 8.23
 -3 6 -5 102.18 8.3
 -3 6 -6 101.37 8.28
 -3 6 -6 91.74 5.26
 -3 6 -8 221.7 12.78
 -3 6 -9 94.82 7.32
 -3 6 -9 158.08 8.03
 -3 6 -9 173.21 13.12
 -3 6 -9 101 9.56
 -3 6 -10 240.22 14.44
 -3 6 -10 244.97 16
 -3 6 -10 261.44 11.98
 -3 6 -10 272.68 10.26
 -3 6 -11 116.04 5.23
 -3 6 -11 108.65 10.15
 -3 6 -11 103.79 7.77
 -3 6 -11 88.17 13.25
 -3 6 -12 79.69 4.47
 -3 6 -12 88.14 10.01
 -3 6 -12 58.13 5.67
 -3 6 -12 77.87 7.39
 -3 6 -12 74.22 13.57
 -3 6 -13 167.61 7.37
 -3 6 -13 188.04 13.05
 3 -6 14 -1.7 4.33
 -3 6 -15 0.89 2.76
 3 -6 15 -1.19 4.19
 -3 6 -15 -1.21 3.66
 -3 6 -16 44.34 3.27
 -3 6 -16 34.23 3.79
 -3 6 -17 18.07 2.52
 -3 6 -17 1.96 10.49
 -3 6 -18 0.94 8.86
 3 -5 -14 12.2 11.55
 3 -5 -14 6.11 6.18
 3 -5 -14 -0.58 3.36
 3 -5 -13 7.9 7
 3 -5 -13 1.53 4.18
 3 -5 -12 1.21 3.78
 3 -5 -12 -0.46 4.5
 3 -5 -12 -3.41 7.34
 3 -5 -11 94.25 5.98
 3 -5 -11 98.99 9.49
 3 -5 -10 84.24 9.06
 3 -5 -10 83.86 5.88
 -3 5 10 105.81 5.25
 3 -5 -10 91.7 9.34
 3 -5 -10 76.91 6.92
 3 -5 -9 1.38 7.07
 3 -5 -9 -4.29 7.92
 3 -5 -9 -2.18 3.82
 -3 5 9 -2.23 3.25
 -3 5 8 3.42 4.26
 -3 5 8 7.09 3.21
 3 -5 -8 7.88 9.57
 3 -5 -8 5.43 7.29
 3 -5 -8 6.96 3.78
 3 -5 -8 9.54 6.79
 3 -5 -7 2.04 2.05
 -3 5 7 6.02 4.04
 -3 5 7 5.95 3.05
 3 -5 -7 7.22 8.45
 3 -5 -7 3.75 3.56
 3 -5 -7 11.26 6.45
 3 -5 -7 4.31 6.82
 -3 5 6 7.68 3.91
 3 -5 -6 8.42 3.47
 3 -5 -6 12.87 6.03
 3 -5 -6 10.78 6.35
 3 -5 -6 10.51 2
 3 -5 -6 7.92 7.9
 -3 5 6 13.69 3.03
 3 -5 -5 287.79 12.5
 3 -5 -5 308.77 12.69
 3 -5 -4 609.45 23.79
 -3 5 3 119.02 6.76
 3 -5 -3 108.53 4.87
 -3 5 2 219.3 10.71
 -3 5 1 -1.91 4.63
 -3 5 0 94.92 6.71
 -3 5 -1 576.29 24.22
 -3 5 -2 843.19 33.92
 -3 5 -2 824.19 32.88
 -3 5 -3 123.4 7.9
 -3 5 -3 113.19 7.03
 -3 5 -4 222.5 11.26
 -3 5 -4 207.4 10.7
 -3 5 -5 148.92 8.84
 -3 5 -5 123.09 8.46
 -3 5 -6 199.15 10.63
 -3 5 -6 182.31 10.73
 -3 5 -7 520.03 22.4
 -3 5 -8 575.82 22.78
 -3 5 -8 553.82 23.63
 -3 5 -8 607.6 24.52
 -3 5 -8 636.94 25.88
 -3 5 -9 86.73 6.23
 -3 5 -9 116.51 9.24
 -3 5 -9 108.17 7.25
 -3 5 -9 95.16 4.97
 -3 5 -10 238.96 10.07
 -3 5 -10 249.16 16.02
 -3 5 -10 235.81 10.98
 -3 5 -10 286.77 11.92
 -3 5 -10 243.45 14.25
 -3 5 -11 57.13 3.98
 -3 5 -11 59.73 12.91
 -3 5 -11 54.31 6.78
 -3 5 -11 55.01 8.66
 -3 5 -11 46.23 5.04
 -3 5 -12 129.29 5.88
 -3 5 -12 118.03 11.04
 -3 5 -13 -5.7 8.53
 3 -5 13 -1.74 4.32
 -3 5 -13 -1.24 3.2
 -3 5 -13 -1.93 4.19
 -3 5 -15 39.86 3.59
 -3 5 -15 19.39 4.04
 -3 5 -16 25.68 3.22
 -3 5 -17 11.65 2.61
 -3 5 -17 3.76 5.15
 -3 5 -17 1.98 10.72
 -3 5 -18 0.04 8.97
 -3 5 -19 1.89 6.11
 3 -4 -15 17.43 10.18
 3 -4 -15 -0.46 5.92
 3 -4 -14 -4.19 15.53
 3 -4 -14 3.56 7.07
 3 -4 -14 4.04 3.93
 3 -4 -13 -14.45 17.97
 3 -4 -13 -0.66 7.69
 3 -4 -13 -0.31 4.38
 3 -4 -12 43.65 4.59
 3 -4 -12 42.28 8.44
 3 -4 -11 110.68 9.49
 3 -4 -11 98.52 6
 3 -4 -11 86.33 6.71
 3 -4 -10 -1.16 8.11
 3 -4 -10 -3.63 7.3
 3 -4 -10 1.59 10.44
 3 -4 -10 -13.99 18.91
 3 -4 -9 65.7 11.04
 -3 4 9 44.19 4.99
 -3 4 9 52.94 3.96
 3 -4 -9 44.35 4.51
 3 -4 -9 59.74 8.29
 3 -4 -8 -1.65 8.81
 -3 4 8 -0.65 4.06
 -3 4 8 -0.17 2.94
 3 -4 -8 5.08 7.04
 3 -4 -8 0.53 3.42
 3 -4 -7 45.93 4.07
 3 -4 -7 57 8.99
 3 -4 -7 47.26 2.87
 -3 4 7 43 3.57
 3 -4 -7 62.66 7.13
 -3 4 7 47.64 4.44
 -3 4 6 530.83 20.72
 3 -4 -6 517.11 20.52
 3 -4 -6 528.3 21.02
 3 -4 -5 1023.3 39.61
 3 -4 -4 0.07 1.63
 3 -4 -3 256.65 10.04
 -3 4 3 227.33 11.29
 -3 4 2 49.69 4.75
 -3 4 1 112.7 6.76
 -3 4 0 919.58 36.83
 3 -4 1 1384.01 54.08
 -3 4 -1 1433.98 53.48
 -3 4 -1 1322.25 52.43
 -3 4 -2 298.78 13.05
 3 -4 2 272.77 13.87
 -3 4 -3 759.45 28.79
 3 -4 3 667.78 29.23
 -3 4 -3 684.99 28.17
 -3 4 -4 63.35 5.7
 -3 4 -4 55.11 5.25
 -3 4 -5 411.8 17.59
 -3 4 -5 396.05 17.58
 -3 4 -6 121.55 7.36
 -3 4 -6 103.94 7.79
 -3 4 -6 124.49 6.47
 -3 4 -7 921.94 38.81
 -3 4 -7 1002.08 38.23
 -3 4 -8 34.77 6.43
 -3 4 -8 22.12 4.01
 -3 4 -8 28.93 3
 -3 4 -9 283.39 12.19
 -3 4 -9 306.62 12.81
 -3 4 -10 52.24 4.13
 -3 4 -10 79.8 8.28
 -3 4 -10 61.54 4.81
 -3 4 -10 74.95 12.95
 -3 4 -10 69.65 6.47
 -3 4 -11 242.33 15.41
 -3 4 -11 139.74 7.29
 -3 4 -11 192.53 12.06
 -3 4 -11 164.69 15.34
 -3 4 -11 153.45 7.92
 -3 4 -11 217.96 11.07
 -3 4 -12 13.49 8.01
 -3 4 -12 6.55 4.1
 -3 4 -12 21.68 13.7
 -3 4 -12 9.37 3.49
 -3 4 -13 -6.26 13.8
 -3 4 -13 9.57 4.12
 -3 4 -13 7.28 3.54
 -3 4 -13 12.57 8.44
 -3 4 -14 10.28 4.02
 -3 4 -14 14.87 8.67
 -3 4 -14 17.95 3.59
 -3 4 -15 36.37 3.73
 -3 4 -15 24.7 3.96
 -3 4 -16 16.68 3.13
 -3 4 -16 4.02 12.43
 -3 4 -17 3.27 5.3
 -3 4 -17 12.68 19.09
 -3 4 -17 27.99 2.97
 -3 4 -18 4.88 13.55
 3 -3 -16 2.69 8.48
 3 -3 -16 -4.79 5.06
 3 -3 -15 -11.31 15.41
 3 -3 -15 1.02 3.61
 3 -3 -15 1.26 6.93
 3 -3 -14 -6.27 18.53
 3 -3 -14 0.56 4.33
 3 -3 -14 3.16 7.67
 3 -3 -13 75.02 5.87
 3 -3 -12 73.79 5.39
 3 -3 -12 59.99 9
 3 -3 -11 1.46 10.88
 3 -3 -11 1.54 4.31
 -3 3 11 -1.43 4.72
 -3 3 10 12.24 4.55
 3 -3 -10 15.44 10.41
 -3 3 10 12.74 3.25
 3 -3 -10 11.08 3.73
 3 -3 -10 13.85 8.03
 -3 3 9 22.08 4.33
 -3 3 9 25.7 3.21
 3 -3 -9 29.19 9.72
 3 -3 -9 18.59 3.62
 3 -3 -9 18.62 2.68
 3 -3 -9 27.05 7.5
 -3 3 8 8.49 3.91
 3 -3 -8 9.84 2.32
 3 -3 -8 10.59 3.22
 3 -3 -8 8.24 6.85
 3 -3 -8 4.02 8.09
 3 -3 -8 2.07 9.34
 -3 3 8 8.69 2.84
 3 -3 -7 786.93 29.99
 -3 3 7 800.37 30.1
 3 -3 -7 781.91 30.37
 3 -3 -7 720.44 29.97
 3 -3 -6 948.5 36.35
 -3 3 6 953.88 36.48
 3 -3 -6 949.02 36.69
 3 -3 -6 914.6 36.34
 -3 3 5 44.6 3.25
 3 -3 -5 45.48 2.5
 -3 3 4 172.84 8.7
 -3 3 3 2.28 3.14
 -3 3 2 82.15 5.36
 3 -3 -2 95.92 7.7
 -3 3 1 1392.7 55.47
 3 -3 -1 1454.45 56.16
 -3 3 0 2166.77 84.32
 3 -3 0 2168.34 84.78
 3 -3 1 2.59 5.09
 -3 3 -1 1.02 3.55
 -3 3 -1 1.69 2.41
 -3 3 -2 834.27 32.7
 -3 3 -2 850.29 33.17
 3 -3 2 795.46 33.6
 -3 3 -3 289.32 12.82
 -3 3 -3 315.22 13.09
 3 -3 3 288.23 13.79
 -3 3 -4 567.78 22.86
 -3 3 -4 562.33 22.79
 3 -3 4 533.91 23.38
 -3 3 -5 323.52 14.65
 -3 3 -5 337.45 14.25
 3 -3 5 326.97 15.31
 -3 3 -6 432.92 19.69
 -3 3 -6 462.97 18.28
 -3 3 -7 85.89 4.25
 -3 3 -7 91.69 6.08
 -3 3 -8 810.57 32.49
 -3 3 -8 777.03 30.06
 -3 3 -8 745.71 30.34
 -3 3 -9 49.91 3.8
 -3 3 -9 51.85 4.1
 -3 3 -10 218.96 9.62
 -3 3 -10 264.45 13.19
 -3 3 -10 276.43 12.64
 -3 3 -10 302.85 16.69
 -3 3 -10 199.96 9.28
 -3 3 -11 28.97 3.95
 -3 3 -11 19.54 8
 -3 3 -11 25.6 3.69
 -3 3 -11 28.18 13.5
 -3 3 -12 35.93 14.68
 -3 3 -12 44.73 4.47
 -3 3 -12 40.33 4.15
 -3 3 -12 59.52 8.91
 -3 3 -13 41.84 4.78
 -3 3 -13 47.99 4.49
 -3 3 -13 59.33 15.97
 -3 3 -13 49.31 9.34
 -3 3 -14 75.61 4.79
 -3 3 -14 42.92 4.84
 -3 3 -15 5.55 3.35
 -3 3 -15 7.98 13.93
 -3 3 -16 40.33 3.63
 -3 3 -16 5.15 6.3
 -3 3 -17 2.56 2.52
 -3 3 -17 -0.47 18.54
 -3 3 -18 0.68 7.97
 -3 3 -18 -0.97 12.52
 -3 3 -18 -1.94 4.04
 3 -2 -17 -3.95 3.73
 3 -2 -16 5.31 6.27
 3 -2 -16 -0.62 13.46
 3 -2 -15 2.21 4.03
 3 -2 -15 -2.24 18.86
 3 -2 -15 -1.85 7.68
 3 -2 -14 66.51 5.44
 3 -2 -14 38.55 9.12
 3 -2 -13 38.86 3.77
 3 -2 -13 86.28 5.6
 3 -2 -12 -1.75 3.08
 -3 2 12 2.6 4.96
 -3 2 11 3.12 4.74
 3 -2 -11 4.14 11.47
 3 -2 -11 7.28 8.5
 3 -2 -11 7.78 3.73
 3 -2 -11 7.35 3.03
 3 -2 -11 7.65 10.71
 -3 2 10 23.81 4.52
 -3 2 10 26.62 3.32
 3 -2 -10 23.67 3.72
 3 -2 -10 22.57 3.1
 3 -2 -10 29.52 8.03
 3 -2 -10 33.24 10.29
 -3 2 9 6.1 2.86
 3 -2 -9 14.91 24.75
 3 -2 -9 4.29 3.2
 3 -2 -9 3.49 2.7
 -3 2 9 3.35 3.94
 3 -2 -9 7.93 8.7
 3 -2 -8 605.66 24.31
 3 -2 -8 614.43 24.57
 -3 2 8 589.18 24.59
 -3 2 8 653.83 24.33
 -3 2 7 393.6 15.37
 3 -2 -7 371.74 15.32
 3 -2 -7 386.6 15.58
 3 -2 -6 17.47 1.77
 -3 2 6 18.47 2.6
 3 -2 -6 15.97 2.82
 -3 2 5 141.53 7.26
 3 -2 -5 144.95 6.12
 -3 2 4 -0.17 3.28
 -3 2 3 1.23 3.39
 3 -2 -3 1.13 5.36
 3 -2 -2 1568.55 61.63
 -3 2 1 2760.22 106.84
 -3 2 0 12.33 3.14
 -3 2 -1 737.24 29.29
 -3 2 -2 484.82 19.51
 -3 2 -2 476.28 19.36
 -3 2 -3 253.13 11.5
 3 -2 3 263.89 12.43
 -3 2 -3 289.5 11.75
 -3 2 -4 934.33 37.92
 3 -2 4 943.49 37.91
 -3 2 -4 965.42 37.72
 -3 2 -5 916.35 38.35
 3 -2 5 968.72 38.58
 -3 2 -5 1007.15 38.55
 -3 2 -6 36.9 3.2
 -3 2 -6 25.21 3.94
 3 -2 6 34.06 5.81
 -3 2 -6 33.7 5.2
 -3 2 -7 127.2 5.73
 -3 2 -7 125.37 6.03
 -3 2 -8 80.06 4.4
 -3 2 -8 77.88 4.61
 -3 2 -9 433.76 17.55
 -3 2 -9 433.73 17.41
 -3 2 -10 5.5 13.45
 -3 2 -10 7.68 3.19
 -3 2 -10 9.51 3.19
 -3 2 -10 3.68 5.65
 -3 2 -10 6.51 7.68
 -3 2 -11 111.9 6.36
 -3 2 -11 111.45 16.19
 -3 2 -11 130.22 6.47
 -3 2 -11 133.27 10.58
 -3 2 -12 54.65 4.78
 -3 2 -12 59.41 9.65
 -3 2 -12 69.03 16.26
 -3 2 -12 61.97 4.78
 -3 2 -13 115.6 11.11
 -3 2 -13 92.78 17.93
 -3 2 -14 2.59 3.64
 -3 2 -14 -7.27 14.63
 -3 2 -14 0.12 16.53
 -3 2 -14 -1.96 3.55
 -3 2 -15 54.54 4.49
 -3 2 -16 -0.21 22.64
 -3 2 -16 -8.26 6.2
 -3 2 -16 6.63 12.38
 -3 2 -16 1.12 3
 -3 2 -17 8.02 17.46
 -3 2 -17 -1.8 4.8
 -3 2 -17 3.12 2.45
 -3 2 -17 -1.33 10.11
 -3 2 -18 3 3.52
 3 -1 -17 -1.15 5.28
 3 -1 -16 6.27 7.05
 3 -1 -16 3.27 3.65
 3 -1 -15 22.97 8.91
 3 -1 -15 50.9 4.92
 3 -1 -14 22.6 3.53
 3 -1 -14 51.44 5.12
 -3 1 13 -2.19 5.29
 3 -1 -13 5.12 4.73
 3 -1 -13 1.61 3.32
 3 -1 -13 1.37 13.01
 3 -1 -12 2.54 12.32
 -3 1 12 16.29 5.1
 3 -1 -11 10.65 3.6
 3 -1 -11 9.89 3.37
 3 -1 -11 3.05 29.15
 3 -1 -11 19.6 10.68
 3 -1 -11 12.89 8.51
 -3 1 11 15.04 4.62
 -3 1 11 9.45 3.27
 3 -1 -10 8.37 9.12
 3 -1 -10 -0.26 3.1
 3 -1 -10 1.73 3.04
 3 -1 -10 11.87 26.49
 -3 1 10 1.1 4.13
 -3 1 10 0.26 2.88
 -3 1 9 578.38 20.36
 3 -1 -9 393.31 33.5
 3 -1 -9 667.55 26.38
 3 -1 -9 525.25 20.58
 3 -1 -9 532.21 20.48
 -3 1 9 508.85 20.69
 -3 1 8 979.27 37.64
 3 -1 -8 937.67 37.82
 3 -1 -7 2.39 2.47
 3 -1 -7 8.35 6.83
 -3 1 7 4.79 2.38
 -3 1 6 4.95 2.37
 3 -1 -6 4.61 2.51
 3 -1 -5 2.11 5.76
 -3 1 5 2.36 2.26
 -3 1 5 0.31 2.7
 3 -1 -5 1.3 2.12
 -3 1 4 12.53 3.01
 3 -1 -4 12.39 2.01
 -3 1 3 877.95 34.82
 -3 1 2 1513.7 59.19
 -3 1 1 20.76 3.58
 -3 1 0 96.53 5.61
 -3 1 -1 58.76 4.6
 -3 1 -2 202.34 9.4
 -3 1 -3 707.74 28.39
 -3 1 -4 901.95 35.8
 -3 1 -5 155.46 7.47
 3 -1 5 152.2 8.43
 -3 1 -6 212.28 8.4
 -3 1 -6 212.16 10.51
 -3 1 -6 187.65 9.09
 -3 1 -6 215.15 8.54
 -3 1 -6 173.4 9.03
 -3 1 -7 177.95 7.37
 -3 1 -7 175.54 7.24
 -3 1 -8 597.11 22.17
 -3 1 -8 590.7 22.07
 -3 1 -9 2.68 13.74
 -3 1 -9 7.81 4.11
 -3 1 -9 6.12 2.92
 -3 1 -9 1.29 2.78
 -3 1 -10 78.04 4.44
 -3 1 -10 62.14 15.6
 -3 1 -10 72.71 5.33
 -3 1 -10 18.98 13.5
 -3 1 -10 10.87 6.57
 -3 1 -10 75.11 4.49
 -3 1 -10 68.32 9.12
 -3 1 -11 21.58 15.92
 -3 1 -11 1.66 6.52
 -3 1 -11 25.7 3.56
 -3 1 -11 23.52 8.92
 -3 1 -11 21.61 3.79
 -3 1 -12 136.37 19.04
 -3 1 -12 112.9 6.45
 -3 1 -12 128.84 6.31
 -3 1 -12 101.65 11.27
 -3 1 -13 3.34 13.79
 -3 1 -13 4.41 3.93
 -3 1 -13 11.89 17.54
 -3 1 -13 -2.64 9.23
 -3 1 -13 1.11 3.54
 -3 1 -14 30.96 4.17
 -3 1 -14 7.06 7.93
 -3 1 -14 33.69 17.82
 -3 1 -15 1.35 3.44
 -3 1 -15 -13.07 13.74
 -3 1 -15 -2.41 26.17
 -3 1 -15 -3.87 7.13
 -3 1 -15 19.51 16.86
 -3 1 -16 2.82 21.58
 -3 1 -16 4.06 11.91
 -3 1 -16 0.51 2.93
 -3 1 -17 0.93 15.82
 -3 1 -17 4.23 2.37
 -3 1 -17 -0.87 4.68
 3 0 -18 3.73 3.77
 3 0 -17 2.01 14.66
 3 0 -17 6.12 6.09
 -3 0 16 25.62 4.96
 3 0 -16 24.3 3.02
 3 0 -15 14.64 3.28
 -3 0 15 22.51 5.64
 3 0 -14 -1.69 4.81
 3 0 -14 -0.73 13.46
 3 0 -14 -0.99 3.32
 -3 0 14 3.09 5.58
 -3 0 13 7.42 5.33
 3 0 -12 19.77 32.15
 -3 0 12 6.76 4.99
 3 0 -12 0.44 3.64
 3 0 -11 5.49 3.53
 3 0 -11 6.89 3.41
 -3 0 11 6.29 3.24
 3 0 -11 1.53 11.13
 -3 0 11 7.35 4.55
 3 0 -11 23 10.4
 -3 0 10 256.83 9.73
 3 0 -10 283.48 16.44
 3 0 -10 170.44 28.77
 3 0 -10 198.59 9.93
 3 0 -10 226.33 9.94
 -3 0 10 223.68 10.35
 -3 0 9 776.71 28.58
 3 0 -9 860.77 33.58
 3 0 -9 610.69 38.69
 -3 0 9 689.21 28.86
 3 0 -9 699.91 28.72
 3 0 -8 66.26 8.32
 -3 0 8 58.37 3.37
 3 0 -8 46.24 3.41
 -3 0 7 37 2.89
 3 0 -7 40.8 2.94
 3 0 -7 34.06 3.69
 -3 0 6 18 2.46
 -3 0 6 15.52 2.77
 3 0 -6 21.79 6.54
 3 0 -6 16.32 3.65
 -3 0 5 38.31 3.42
 3 0 -5 45.49 4.71
 -3 0 4 1187.88 46.53
 -3 0 3 2336.41 90.61
 -3 0 2 146.59 7.03
 -3 0 1 502.19 20.35
 -3 0 0 89.92 5.09
 -3 0 -1 29.42 3.4
 -3 0 -2 1259.38 49.32
 -3 0 -3 2443.77 94.78
 -3 0 -4 25.07 3.27
 -3 0 -5 786.82 30.1
 -3 0 -5 745.87 30.67
 -3 0 -5 769.93 30.04
 -3 0 -5 779.67 30.57
 -3 0 -6 148.26 6.43
 -3 0 -6 152.61 6.4
 -3 0 -6 130.65 7.32
 -3 0 -6 144.98 8.63
 -3 0 -7 140.61 5.87
 -3 0 -7 127.3 8.81
 -3 0 -7 130.23 5.84
 -3 0 -8 13.26 4.22
 -3 0 -8 10.95 2.77
 -3 0 -8 11.23 2.61
 -3 0 -9 185.17 7.05
 -3 0 -9 181.37 17.56
 -3 0 -9 160.25 7.83
 -3 0 -9 -0.06 13.1
 -3 0 -9 182.99 11.19
 -3 0 -9 187.76 7.12
 -3 0 -10 22.29 3.08
 -3 0 -10 24.22 16.41
 -3 0 -10 24.5 4.82
 -3 0 -10 15.53 6.75
 -3 0 -10 23.35 8.46
 -3 0 -10 23.52 3.37
 -3 0 -11 59.97 4.55
 -3 0 -11 65.16 4.25
 -3 0 -11 3.33 12.08
 -3 0 -11 18.19 7.28
 -3 0 -11 65.02 5.65
 -3 0 -11 73.56 18.59
 -3 0 -11 51.37 9.77
 -3 0 -12 10.14 18.89
 -3 0 -12 9.33 9.23
 -3 0 -12 5.55 12.88
 -3 0 -13 30.4 10.02
 -3 0 -13 19.33 19.19
 -3 0 -13 23.67 28.82
 -3 0 -13 6.1 13.61
 -3 0 -13 43.3 4.44
 -3 0 -13 9.11 8.57
 -3 0 -14 2.99 3.72
 -3 0 -15 1.54 13.04
 -3 0 -15 1.98 3.27
 -3 0 -15 -4.38 16.73
 -3 0 -15 -9.56 24.88
 -3 0 -16 5.72 19.58
 -3 0 -16 11.96 2.91
 -3 0 -16 13.85 5.71
 -3 0 -17 6.92 4.05
 -3 0 -17 7.65 13.13
 3 1 -18 2.5 4.76
 3 1 -18 -0.97 11.04
 -3 -1 17 16.35 4.02
 3 1 -17 19.3 2.49
 -3 -1 16 32.9 5.54
 3 1 -16 31.49 3.44
 3 1 -15 4.25 4.47
 3 1 -15 1 3.19
 3 1 -14 -0.27 4.78
 3 1 -14 -0.91 3.48
 -3 -1 14 0.86 5.63
 -3 -1 13 4.65 5.39
 3 1 -13 8.65 34.77
 3 1 -13 5.75 13.02
 3 1 -12 -10.02 32.13
 -3 -1 12 5.45 5.04
 3 1 -12 1.87 3.58
 -3 -1 11 236.93 10.06
 -3 -1 11 271.92 9.33
 3 1 -11 271.93 17.04
 -3 -1 10 334.58 14.35
 -3 -1 10 391.51 13.89
 3 1 -10 331.76 14.02
 3 1 -10 431.68 20.32
 3 1 -10 299.65 30.69
 3 1 -9 2.42 2.53
 3 1 -9 7.2 7.4
 -3 -1 9 1.01 2.6
 3 1 -8 170.62 7.67
 -3 -1 8 187.97 7.64
 3 1 -8 179.63 9.22
 3 1 -8 201.68 11.96
 3 1 -7 91.2 7.01
 -3 -1 7 96.65 4.59
 3 1 -6 4.84 6
 -3 -1 6 8.25 2.34
 -3 -1 6 2.93 2.67
 3 1 -5 1593.98 60.44
 -3 -1 5 1490.7 59.27
 3 1 -4 3298.2 125.95
 -3 -1 4 3207.4 125.26
 -3 -1 3 234.88 10.19
 -3 -1 2 298.84 12.58
 -3 -1 1 157.14 7.32
 -3 -1 0 223.55 9.76
 -3 -1 -1 535.2 21.55
 -3 -1 -2 1720.72 66.98
 -3 -1 -3 83.18 4.78
 -3 -1 -4 168.28 7.86
 -3 -1 -5 17.62 2.39
 -3 -1 -5 18.25 2.48
 -3 -1 -5 18.37 5.68
 -3 -1 -5 25.79 3.33
 -3 -1 -6 203.46 8.2
 -3 -1 -6 199.63 8.2
 -3 -1 -6 196.82 10.04
 -3 -1 -7 77.9 4.15
 -3 -1 -7 74.75 7.56
 -3 -1 -7 72.79 5.56
 -3 -1 -7 81.6 4.22
 -3 -1 -8 47.03 34.03
 -3 -1 -8 165.58 7.72
 -3 -1 -8 165.69 17.19
 -3 -1 -8 189.64 6.79
 -3 -1 -8 154.48 11.32
 -3 -1 -8 26 10.68
 -3 -1 -8 162.67 11.77
 -3 -1 -8 178.72 6.67
 -3 -1 -9 -0.22 6.35
 -3 -1 -9 -9.39 16.51
 -3 -1 -9 4.13 2.63
 -3 -1 -9 3.21 8.62
 -3 -1 -9 -1.36 9.64
 -3 -1 -9 3.13 4.74
 -3 -1 -9 5.83 2.87
 -3 -1 -9 3.53 8.2
 -3 -1 -10 101.27 6.57
 -3 -1 -10 6.41 11.55
 -3 -1 -10 107.76 5.32
 -3 -1 -10 94.55 19.54
 -3 -1 -10 104.68 5.03
 -3 -1 -10 8.17 7.73
 -3 -1 -10 82.56 10.37
 -3 -1 -11 -9.77 17.87
 -3 -1 -11 18 9.81
 -3 -1 -11 17.73 3.2
 -3 -1 -11 -12.7 19.89
 -3 -1 -11 18.95 3.79
 -3 -1 -11 29.3 5.41
 -3 -1 -12 103.11 21.5
 -3 -1 -12 113.2 11.68
 -3 -1 -12 18 13.72
 -3 -1 -12 156.56 6.41
 -3 -1 -12 -2.12 9.22
 -3 -1 -12 53.87 28.38
 -3 -1 -13 -3.07 27.29
 -3 -1 -13 -2.04 3.78
 -3 -1 -13 8.31 8.48
 -3 -1 -13 15.92 19.93
 -3 -1 -14 -0.94 12.92
 -3 -1 -14 17.96 26.26
 -3 -1 -14 -4.54 19.03
 -3 -1 -14 3.52 3.56
 -3 -1 -15 2.28 6.21
 -3 -1 -15 4.29 22.64
 -3 -1 -15 2.03 3.14
 -3 -1 -16 24.19 5.28
 -3 -1 -16 -0.21 17.22
 3 2 -18 2.85 5.48
 3 2 -18 0.31 13.78
 -3 -2 18 4.85 2.97
 -3 -2 17 19.07 4.53
 3 2 -17 24.07 2.73
 -3 -2 16 0.75 4.98
 3 2 -16 1.28 2.9
 3 2 -16 -5.07 10.75
 3 2 -16 0.17 4.03
 -3 -2 15 2.87 5.51
 3 2 -15 1.41 3.25
 3 2 -15 4.81 4.46
 3 2 -15 -1.01 33.03
 3 2 -14 27.35 35.37
 -3 -2 14 44.45 6.35
 3 2 -14 43.58 4.3
 3 2 -14 55.72 5.17
 3 2 -13 3.68 3.66
 -3 -2 13 4.28 5.56
 3 2 -13 4.24 4.51
 3 2 -13 -13.08 35.22
 -3 -2 12 338.86 12.25
 3 2 -12 193.14 35.49
 -3 -2 12 292.24 13.07
 3 2 -12 229.15 12.14
 3 2 -12 331.72 12.31
 -3 -2 11 598.28 23.58
 -3 -2 11 664.81 23.05
 -3 -2 10 13.09 3.05
 3 2 -10 3.2 25.66
 -3 -2 10 8.07 4.22
 3 2 -10 15.56 8.44
 -3 -2 9 184.58 7.97
 3 2 -9 200.56 12.84
 3 2 -8 14.42 6.94
 3 2 -8 10.15 6.66
 -3 -2 8 13.72 2.73
 -3 -2 7 45.49 3.89
 -3 -2 7 31.93 3.06
 3 2 -6 1193.34 50.1
 -3 -2 6 1167.43 48.74
 -3 -2 6 1272.05 48.03
 3 2 -5 1858.78 73.84
 -3 -2 5 1881.27 72.95
 3 2 -4 257.82 12.04
 -3 -2 4 250.89 11.01
 3 2 -3 87.28 5.95
 -3 -2 3 78.88 4.85
 3 2 -2 23.05 3.98
 -3 -2 2 23.65 3.03
 3 2 -1 4.97 3.25
 -3 -2 1 3.2 2.69
 -3 -2 0 1679.28 65.47
 3 2 0 1680.11 64.83
 -3 -2 -1 984.15 38.8
 -3 -2 -2 17.12 3.24
 -3 -2 -3 354.54 14.99
 -3 -2 -4 42.13 2.83
 -3 -2 -4 44.84 4.06
 -3 -2 -4 42.1 2.98
 -3 -2 -4 52.26 5.84
 -3 -2 -5 114.35 5.36
 -3 -2 -5 121.62 5.53
 -3 -2 -5 116.27 7.64
 -3 -2 -5 116.24 5.28
 -3 -2 -6 466.61 18.16
 -3 -2 -6 468.6 18.33
 -3 -2 -6 417.08 18.64
 -3 -2 -6 466.19 19.22
 -3 -2 -6 462.2 18.14
 -3 -2 -7 240.05 18.29
 -3 -2 -7 253.81 10.18
 -3 -2 -7 249.86 10.24
 -3 -2 -7 251.26 10.53
 -3 -2 -7 219.37 11.03
 -3 -2 -7 236.68 12.26
 -3 -2 -8 8.73 4.2
 -3 -2 -8 10.57 2.79
 -3 -2 -8 9.3 4.96
 -3 -2 -8 6.56 34.33
 -3 -2 -8 22.97 9.09
 -3 -2 -8 19.05 15.6
 -3 -2 -8 10.87 2.49
 -3 -2 -8 -5.21 6.5
 -3 -2 -8 15.89 9.37
 -3 -2 -8 16.11 7.71
 -3 -2 -9 42.87 9.94
 -3 -2 -9 46.01 23.36
 -3 -2 -9 44.49 5.26
 -3 -2 -9 45.01 9.14
 -3 -2 -9 51.68 3.48
 -3 -2 -9 47.69 5.7
 -3 -2 -9 76.31 18.51
 -3 -2 -9 52.32 3.86
 -3 -2 -10 20.19 5.53
 -3 -2 -10 7.17 9.69
 -3 -2 -10 17.43 2.95
 -3 -2 -10 5.13 7.38
 -3 -2 -10 -0.44 7.04
 -3 -2 -10 21.68 3.54
 -3 -2 -10 8.03 11.22
 -3 -2 -10 -18.54 18.5
 -3 -2 -10 0.15 20.16
 -3 -2 -10 16.23 24.67
 -3 -2 -11 2.65 18.75
 -3 -2 -11 43.72 10.44
 -3 -2 -11 38.39 21.32
 -3 -2 -11 24.33 26.43
 -3 -2 -12 0.42 8.32
 -3 -2 -12 6.81 3.64
 -3 -2 -12 11.56 17.67
 -3 -2 -12 4.77 12.64
 -3 -2 -12 9.97 21.25
 -3 -2 -12 -8.7 26.57
 -3 -2 -13 4.72 3.5
 -3 -2 -13 -12.91 15.5
 -3 -2 -14 1.2 6.22
 -3 -2 -14 1.49 3.31
 -3 -2 -14 0.57 23.96
 -3 -2 -15 -6.48 6.07
 -3 -2 -15 -5.56 19.81
 -3 -2 -15 5.06 5.64
 -3 -2 -16 2.03 3.98
 3 3 -19 -2.3 3.9
 -3 -3 18 7.88 3.54
 3 3 -18 8.53 2.08
 -3 -3 17 -0.58 4.32
 3 3 -17 2.59 2.54
 -3 -3 16 0.51 5.03
 3 3 -16 2.08 2.91
 3 3 -15 39.07 4.66
 3 3 -15 33.4 3.81
 -3 -3 15 38.45 5.79
 3 3 -14 2.96 4.45
 3 3 -14 -28.76 34.46
 -3 -3 14 1.6 5.55
 3 3 -13 168.82 36.36
 3 3 -13 200.53 9.58
 -3 -3 13 223.27 10.82
 3 3 -13 250.76 9.84
 -3 -3 12 547.25 20.69
 3 3 -12 512.67 20.55
 -3 -3 11 148.75 8.36
 -3 -3 11 161.03 7.49
 3 3 -11 165.19 7.46
 -3 -3 10 2.86 3.14
 3 3 -10 6.86 26.33
 -3 -3 10 1.72 4.35
 3 3 -10 2.33 6.34
 -3 -3 9 0.89 2.86
 3 3 -9 4.84 7.54
 -3 -3 8 13.58 2.91
 3 3 -8 13.39 7.23
 -3 -3 7 650.79 28.76
 -3 -3 7 731.29 27.68
 3 3 -7 674.47 30.43
 -3 -3 6 1187.87 49.57
 -3 -3 6 1289.51 48.69
 3 3 -6 1188.98 50.75
 3 3 -5 57.65 6.72
 -3 -3 5 63.99 4.59
 3 3 -4 3.71 5.05
 -3 -3 4 0.47 2.85
 3 3 -3 -0.44 4.82
 -3 -3 3 1.84 2.79
 3 3 -2 8.18 4.39
 -3 -3 2 12.3 2.94
 -3 -3 1 1561.58 61.1
 -3 -3 0 3011.05 116.76
 -3 -3 -1 186.07 8.74
 -3 -3 -2 49.2 4.32
 -3 -3 -3 24.95 2.66
 -3 -3 -3 22.54 2.38
 -3 -3 -3 26.15 5.74
 -3 -3 -4 97.89 6.95
 -3 -3 -4 88.74 4.15
 -3 -3 -4 95.63 4.32
 -3 -3 -4 97.88 4.39
 -3 -3 -5 173.87 9.1
 -3 -3 -5 166.76 6.94
 -3 -3 -5 149.78 6.63
 -3 -3 -5 174.2 7.06
 -3 -3 -5 172.06 7.18
 -3 -3 -6 378.27 16.25
 -3 -3 -6 380.78 14.83
 -3 -3 -6 379.99 14.9
 -3 -3 -6 384.35 15.09
 -3 -3 -7 33.62 3.08
 -3 -3 -7 29.11 3.51
 -3 -3 -7 -3.85 6.75
 -3 -3 -7 24.58 4.38
 -3 -3 -7 4.62 14.8
 -3 -3 -7 3.52 9.12
 -3 -3 -7 20.86 8.88
 -3 -3 -7 22.75 5.29
 -3 -3 -7 16.76 31.86
 -3 -3 -7 50.04 20.76
 -3 -3 -7 38.91 15.02
 -3 -3 -7 28.09 2.65
 -3 -3 -7 23.78 7.38
 -3 -3 -7 18.93 7.5
 -3 -3 -7 31.77 9.29
 -3 -3 -8 29.05 9.78
 -3 -3 -8 10.48 16.28
 -3 -3 -8 36.3 4.9
 -3 -3 -8 34.83 5.69
 -3 -3 -8 47.3 10.38
 -3 -3 -8 35.65 8.53
 -3 -3 -8 -3.26 6.26
 -3 -3 -8 41.67 22.44
 -3 -3 -8 36.44 16.98
 -3 -3 -8 45.3 3.15
 -3 -3 -8 46.35 9.14
 -3 -3 -8 46.92 3.56
 -3 -3 -9 -2.92 10.26
 -3 -3 -9 0.64 3.22
 -3 -3 -9 -7.64 17.57
 -3 -3 -9 2.95 5.51
 -3 -3 -9 -6.56 7.51
 -3 -3 -9 -1.88 6.74
 -3 -3 -9 9.27 19.19
 -3 -3 -9 1.19 2.64
 -3 -3 -9 0.41 4.81
 -3 -3 -9 12.94 23.62
 -3 -3 -9 -5.42 9.05
 -3 -3 -10 6.91 24.97
 -3 -3 -10 5.1 2.78
 -3 -3 -10 10.67 18.63
 -3 -3 -10 2.5 11.6
 -3 -3 -10 -5.59 10.75
 -3 -3 -10 3.57 21.22
 -3 -3 -10 -9.39 7.46
 -3 -3 -11 3.67 10.52
 -3 -3 -11 16.35 22.18
 -3 -3 -11 1.49 3.4
 -3 -3 -11 8.31 25.54
 -3 -3 -11 1.58 6.12
 -3 -3 -11 -11.81 19.38
 -3 -3 -11 0.61 12.03
 -3 -3 -12 -1.86 3.45
 -3 -3 -12 -3.21 6.38
 -3 -3 -12 -11.5 22.03
 -3 -3 -13 3.52 20.25
 -3 -3 -13 5.82 15
 -3 -3 -13 6.55 3.25
 -3 -3 -13 8.01 6.19
 -3 -3 -13 -0.82 23.69
 -3 -3 -14 3.37 5.83
 -3 -3 -14 -8.2 6.93
 -3 -3 -14 -6.59 21.36
 -3 -3 -15 -1.42 4.84
 -3 -4 18 -0.74 3.61
 3 4 -18 0.19 2.13
 -3 -4 17 6.44 4.33
 3 4 -17 2.23 2.59
 3 4 -16 6.97 2.97
 -3 -4 15 8.46 5.12
 3 4 -15 -6.48 32.08
 3 4 -15 5.67 3.35
 3 4 -14 131.37 34.96
 -3 -4 14 199.46 10.11
 3 4 -13 184.31 35.55
 -3 -4 13 251.22 11.8
 3 4 -12 64.21 31.29
 3 4 -12 52.05 7.73
 -3 -4 12 66.83 5.02
 -3 -4 12 55.16 5.94
 -3 -4 11 -1.46 4.88
 3 4 -11 -15.95 28.64
 3 4 -11 1.43 6.63
 -3 -4 11 -0.85 3.69
 -3 -4 10 6.88 4.56
 3 4 -10 3.45 6.85
 -3 -4 10 3.95 3.4
 3 4 -10 18.73 26.57
 -3 -4 9 1.72 3.18
 3 4 -8 788.67 37.95
 -3 -4 8 942.57 35.74
 3 4 -7 2050.44 80.42
 -3 -4 7 2020.42 78.15
 -3 -4 6 15.41 4.06
 -3 -4 6 14.92 3.39
 3 4 -6 12.3 6.81
 -3 -4 5 216.85 10.62
 -3 -4 5 233.07 9.72
 -3 -4 4 6.28 3.31
 -3 -4 3 0.5 3.06
 -3 -4 2 495.55 20.59
 -3 -4 1 1837.75 72
 -3 -4 0 315.38 13.87
 -3 -4 -1 1.89 3.63
 -3 -4 -1 2.18 2.02
 -3 -4 -1 5.43 5.53
 -3 -4 -2 22.04 5.81
 -3 -4 -2 9.8 4.19
 -3 -4 -2 19.74 2.25
 -3 -4 -3 1.01 1.42
 -3 -4 -3 2.93 5.83
 -3 -4 -3 1.16 2.38
 3 4 3 1.63 6
 -3 -4 -3 1.14 2.04
 -3 -4 -4 5.98 2.09
 -3 -4 -4 6.61 2.48
 -3 -4 -4 5.49 1.54
 -3 -4 -4 5.18 6
 -3 -4 -4 7.11 2.63
 -3 -4 -5 282.61 11.87
 -3 -4 -5 270.64 10.13
 -3 -4 -5 286.08 10.38
 -3 -4 -5 307.87 12.25
 -3 -4 -5 291.9 10.49
 -3 -4 -5 277.61 10.65
 -3 -4 -6 32.29 4.46
 -3 -4 -6 26.63 8.73
 -3 -4 -6 20.26 13.76
 -3 -4 -6 27.06 8.99
 -3 -4 -6 28.82 7.36
 -3 -4 -6 2.52 6.86
 -3 -4 -6 -4 5.48
 -3 -4 -6 18.68 14.82
 -3 -4 -6 1.28 9.14
 -3 -4 -6 36 20.34
 -3 -4 -6 31.55 2.72
 -3 -4 -6 34.19 7.03
 -3 -4 -6 34.5 3.02
 -3 -4 -6 34.77 3.47
 -3 -4 -7 87.92 10.69
 -3 -4 -7 87.5 9.01
 -3 -4 -7 89.91 6.25
 -3 -4 -7 85.26 16.72
 -3 -4 -7 102.81 4.99
 -3 -4 -7 100.61 5.57
 -3 -4 -7 71.4 6.79
 -3 -4 -7 35.43 16.42
 -3 -4 -7 14.22 10.47
 -3 -4 -7 75.95 22.23
 -3 -4 -7 103.84 11.13
 -3 -4 -7 86.96 9.21
 -3 -4 -7 100.89 4.76
 -3 -4 -8 7.6 4.78
 -3 -4 -8 7.69 5.46
 -3 -4 -8 6.12 3.09
 -3 -4 -8 -4.09 16.95
 -3 -4 -8 2.42 10.56
 -3 -4 -8 5.14 2.52
 -3 -4 -8 -0.2 6.52
 -3 -4 -8 -9.42 7.71
 -3 -4 -8 1.33 5.66
 -3 -4 -8 6.05 18.09
 -3 -4 -8 9.05 10.52
 -3 -4 -8 3.33 8.55
 -3 -4 -8 12.16 10.34
 -3 -4 -8 8.54 22.99
 -3 -4 -9 15.01 5.91
 -3 -4 -9 6.11 5.24
 -3 -4 -9 16.97 3.39
 -3 -4 -9 -1.48 18.06
 -3 -4 -9 8.31 6.31
 -3 -4 -9 15.56 9.47
 -3 -4 -9 16.3 2.83
 -3 -4 -9 -4.34 24.24
 -3 -4 -9 21.88 10.77
 -3 -4 -9 16.45 5.83
 -3 -4 -9 24.52 20.06
 -3 -4 -10 -1.13 5.69
 -3 -4 -10 -1.82 5.98
 -3 -4 -10 2.89 3.33
 -3 -4 -10 12.74 18.82
 -3 -4 -10 -1.41 24.82
 -3 -4 -10 4.65 21.79
 -3 -4 -10 8.79 10.77
 -3 -4 -11 6.23 22.69
 -3 -4 -11 17.36 6.35
 -3 -4 -11 24.48 3.55
 -3 -4 -11 -8.56 7.87
 -3 -4 -11 15.99 24.56
 -3 -4 -11 11.04 18.58
 -3 -4 -12 1.28 16.76
 -3 -4 -12 -14.35 22.24
 -3 -4 -12 15.12 23.15
 -3 -4 -12 -0.6 6.06
 -3 -4 -13 3.15 7.44
 -3 -4 -13 -5.33 13.86
 -3 -4 -13 4.59 21.16
 -3 -4 -13 12.98 5.9
 -3 -4 -14 4.92 5.22
 -3 -5 19 4.38 2.79
[truncated: 457,857 more chars]
