# Supplementary material for: Free‐Standing Supramolecular Pyridine N‐Oxide‐Silver(I) Metallogels
Source: Adv Mater. 2025 Jul 1;37(37):2502818. doi: 10.1002/adma.202502818 (PMC12447065; doi:10.1002/adma.202502818)
Supplement: Supplementary file 2 — Supporting Data [file ADMA-37-2502818-s001.zip › (4Ag)Acet_2.cif]

data_4Ag_Acet_2
_audit_creation_date               2025-01-27
_audit_creation_method
;
Olex2 1.5
(compiled 2024.02.16 svn.r378c4104 for OlexSys, GUI svn.r6928)
;
_shelx_SHELXL_version_number       '2018/1'
_audit_contact_author_address      ?
_audit_contact_author_email        ?
_audit_contact_author_name         ''
_audit_contact_author_phone        ?
_publ_contact_author_id_orcid      ?
_publ_section_references
;
Dolomanov, O.V., Bourhis, L.J., Gildea, R.J, Howard, J.A.K. & Puschmann, H.
 (2009), J. Appl. Cryst. 42, 339-341.

Sheldrick, G.M. (2015). Acta Cryst. A71, 3-8.

Sheldrick, G.M. (2015). Acta Cryst. C71, 3-8.
;
_chemical_name_common              ?
_chemical_name_systematic          ?
_chemical_formula_moiety           'C4 H2 Ag2 F6 O5, C6 H7 N O'
_chemical_formula_sum              'C10 H9 Ag2 F6 N O6'
_chemical_formula_weight           568.92
_chemical_melting_point            ?
_chemical_oxdiff_formula           'C10 H6 F3 I1 N3 O2 Ag1 F3'
_chemical_oxdiff_usercomment       '2.5mg, Acetone'
loop_
  _atom_type_symbol
  _atom_type_description
  _atom_type_scat_dispersion_real
  _atom_type_scat_dispersion_imag
  _atom_type_scat_source
 'C' 'C' 0.0181 0.0091 'International Tables Vol C Tables 4.2.6.8 and 6.1.1.4'
 'H' 'H' 0.0000 0.0000 'International Tables Vol C Tables 4.2.6.8 and 6.1.1.4'
 'Ag' 'Ag' 0.1306 4.2820 'International Tables Vol C Tables 4.2.6.8 and 6.1.1.4'
 'F' 'F' 0.0727 0.0534 'International Tables Vol C Tables 4.2.6.8 and 6.1.1.4'
 'N' 'N' 0.0311 0.0180 'International Tables Vol C Tables 4.2.6.8 and 6.1.1.4'
 'O' 'O' 0.0492 0.0322 'International Tables Vol C Tables 4.2.6.8 and 6.1.1.4'

_shelx_space_group_comment
;
The symmetry employed for this shelxl refinement is uniquely defined
by the following loop, which should always be used as a source of
symmetry information in preference to the above space-group names.
They are only intended as comments.
;
_space_group_crystal_system        'triclinic'
_space_group_IT_number             2
_space_group_name_H-M_alt          'P -1'
_space_group_name_Hall             '-P 1'
loop_
  _space_group_symop_operation_xyz
 'x, y, z'
 '-x, -y, -z'

_cell_length_a                     7.1272(3)
_cell_length_b                     7.9649(4)
_cell_length_c                     13.8340(8)
_cell_angle_alpha                  91.870(4)
_cell_angle_beta                   94.100(4)
_cell_angle_gamma                  104.262(4)
_cell_volume                       758.14(7)
_cell_formula_units_Z              2
_cell_measurement_reflns_used      6059
_cell_measurement_temperature      170
_cell_measurement_theta_max        75.9250
_cell_measurement_theta_min        3.2030
_shelx_estimated_absorpt_T_max     0.562
_shelx_estimated_absorpt_T_min     0.074
_exptl_absorpt_coefficient_mu      21.708
_exptl_absorpt_correction_T_max    1.000
_exptl_absorpt_correction_T_min    0.121
_exptl_absorpt_correction_type     gaussian
_exptl_absorpt_process_details
;
CrysAlisPro 1.171.42.90a (Rigaku Oxford Diffraction, 2023)
Numerical absorption correction based on gaussian integration over
a multifaceted crystal model
Empirical absorption correction using spherical harmonics,
implemented in SCALE3 ABSPACK scaling algorithm.
;
_exptl_absorpt_special_details     ?
_exptl_crystal_colour              colourless
_exptl_crystal_colour_primary      colourless
_exptl_crystal_density_diffrn      2.492
_exptl_crystal_density_meas        ?
_exptl_crystal_density_method      ?
_exptl_crystal_description         plate
_exptl_crystal_F_000               544
loop_
  _exptl_crystal_face_index_h
  _exptl_crystal_face_index_k
  _exptl_crystal_face_index_l
  _exptl_crystal_face_perp_dist
 4 -3 -2 0.0374
 -4 3 3 0.0474
 0 3 -8 0.0677
 0 -3 7 0.0569
 0 0 -9 0.0138
 0 0 9 0.0143
 -2 4 5 0.0724
 -1 2 -8 0.0372
 3 -5 0 0.0736
 -3 2 -6 0.0365
 3 -2 6 0.0290
 2 3 3 0.1057
 -1 5 -3 0.0967
 -1 -4 -1 0.1213

_exptl_crystal_size_max            0.25
_exptl_crystal_size_mid            0.09
_exptl_crystal_size_min            0.03
loop_
  _exptl_oxdiff_crystal_face_indexfrac_h
  _exptl_oxdiff_crystal_face_indexfrac_k
  _exptl_oxdiff_crystal_face_indexfrac_l
  _exptl_oxdiff_crystal_face_x
  _exptl_oxdiff_crystal_face_y
  _exptl_oxdiff_crystal_face_z
 4.1679 -3.1253 -2.0094 -0.1887 -0.7830 -0.5928
 -4.1827 2.8135 2.8363 0.2026 0.8411 0.5015
 0.3735 2.6848 -7.7084 -0.1380 -0.5785 0.8039
 0.3609 -3.1911 7.2416 0.1029 0.4329 -0.8955
 -0.0315 -0.1944 -8.9139 0.4032 -0.7438 0.5331
 0.1560 -0.0445 8.9181 -0.3902 0.7200 -0.5739
 -1.9349 3.8710 5.4811 -0.4542 0.8361 0.3075
 -1.0332 1.7458 -8.3118 0.2699 -0.4990 0.8235
 2.5476 -4.8788 0.4068 0.2504 -0.4595 -0.8521
 -3.0607 1.9374 -6.0936 0.5044 -0.0674 0.8608
 3.0132 -2.1587 6.0646 -0.4626 0.0619 -0.8844
 2.3027 3.0665 3.4048 -0.9913 0.1306 0.0169
 -1.1796 4.8351 -3.4147 -0.3585 0.0462 0.9324
 -1.1674 -4.4460 -0.9723 0.8936 -0.1172 -0.4333

_exptl_transmission_factor_max     ?
_exptl_transmission_factor_min     ?
_diffrn_reflns_av_R_equivalents    0.0565
_diffrn_reflns_av_unetI/netI       0.0514
_diffrn_reflns_Laue_measured_fraction_full  1.000
_diffrn_reflns_Laue_measured_fraction_max  1.000
_diffrn_reflns_limit_h_max         8
_diffrn_reflns_limit_h_min         -8
_diffrn_reflns_limit_k_max         9
_diffrn_reflns_limit_k_min         -9
_diffrn_reflns_limit_l_max         14
_diffrn_reflns_limit_l_min         -16
_diffrn_reflns_number              8669
_diffrn_reflns_point_group_measured_fraction_full  1.000
_diffrn_reflns_point_group_measured_fraction_max  1.000
_diffrn_reflns_theta_full          66.739
_diffrn_reflns_theta_max           66.739
_diffrn_reflns_theta_min           3.207
_diffrn_ambient_environment        N~2~
_diffrn_ambient_temperature        170
_diffrn_detector                   'Hybrid Pixel Array Detector'
_diffrn_detector_area_resol_mean   10.0000
_diffrn_detector_type              'HyPix-Arc 100'
_diffrn_measured_fraction_theta_full  1.000
_diffrn_measured_fraction_theta_max  1.000
_diffrn_measurement_details
;
List of Runs (angles in degrees, time in seconds):

  # Type    Start    End  Width  t~exp~   \w     \q     \k     \f   Frames
--------------------------------------------------------------------------
  1  \w     43.00 111.00   0.50    0.20    --   52.75  75.00 179.00  136
  2  \w     -5.00  28.00   0.50    0.20    --   53.02 -75.00  52.00   66
  3  \w     83.00 117.00   0.50    1.00    --  101.85 -75.00  52.00   68
  4  \w     89.00 137.00   0.50    1.00    --  101.85  75.00 179.00   96
  5  \w     40.00  68.00   0.50    0.20    --   53.02  19.00  90.00   56
  6  \w     73.00 123.00   0.50    0.20    --   53.02  19.00  90.00  100
  7  \w     29.00  55.00   0.50    0.20    --   53.02 -75.00  52.00   52
  8  \w     54.00 114.00   0.50    0.20    --   53.02  37.00 150.00  120
  9  \w      8.00  44.00   0.50    0.20    --   53.02 -99.00 -90.00   72
 10  \w     46.00  74.00   0.50    0.20    --   53.02 -99.00 -90.00   56
 11  \w     39.00 122.00   0.50    0.20    --   53.02  19.00   0.00  166
 12  \w     34.00 107.00   0.50    1.00    --   94.00-103.00  18.57  146
 13  \w     63.00  90.00   0.50    1.00    --  101.85 -99.00-150.00   54
 14  \w    126.00 163.00   0.50    1.00    --  101.85  77.00 150.00   74
 15  \w    135.00 161.00   0.50    1.00    --  101.85  37.00-120.00   52
 16  \w    131.00 157.00   0.50    1.00    --  101.85 125.00  60.00   52
 17  \w     45.00  91.00   0.50    1.00    --  101.85 -99.00-120.00   92
 18  \w     98.00 124.00   0.50    1.00    --  101.85  77.00  90.00   52
 19  \w     96.00 122.00   0.50    1.00    --  101.85  77.00 150.00   52
 20  \w     43.00 103.00   0.50    1.00    --  101.85 -99.00 -90.00  120
 21  \w    100.00 125.00   0.50    1.00    --  101.85  37.00-120.00   50
 22  \w     93.00 169.00   0.50    1.00    --  101.85  57.00  30.00  152
 23  \w    123.00 149.00   0.50    1.00    --  101.85  37.00-180.00   52
 24  \w     44.00  98.00   0.50    1.00    --  101.85 -99.00 -60.00  108
 25  \w     96.00 131.00   0.50    1.00    --  101.85  57.00 -30.00   70
 26  \w    136.00 167.00   0.50    1.00    --  101.85  57.00 -30.00   62
 27  \w     59.00  95.00   0.50    1.00    --  101.85 -99.00  30.00   72
 28  \w     86.00 158.00   0.50    1.00    --  101.85  77.00  60.00  144
 29  \w     85.00 151.00   0.50    1.00    --  101.85  77.00 120.00  132
 30  \w     53.00  87.00   0.50    1.00    --  101.85 -99.00  60.00   68
 31  \w     63.00 106.00   0.50    1.00    --  101.85 -99.00  90.00   86
 32  \w     44.00  69.00   0.50    1.00    --  101.85 -99.00 120.00   50
 33  \w     81.00 106.00   0.50    1.00    --  101.85 -99.00 120.00   50
 34  \w     77.00 105.00   0.50    1.00    --  101.85 -99.00-180.00   56
 35  \w     79.00 104.00   0.50    1.00    --  101.85 -99.00 -30.00   50
 36  \w    138.00 163.00   0.50    1.00    --  101.85  77.00  90.00   50
 37  \w    118.00 144.00   0.50    1.00    --  101.85 125.00-120.00   52
 38  \w     45.00  70.00   0.50    1.00    --  101.85 -99.00   0.00   50
 39  \w     96.00 121.00   0.50    1.00    --  101.85 125.00  60.00   50
 40  \w     44.00 112.00   0.50    1.00    --  107.75-128.00-143.17  136
;
_diffrn_measurement_device         'four-circle diffractometer'
_diffrn_measurement_device_type    'SuperNova, Dualflex, HyPix-Arc 100'
_diffrn_measurement_method         '\w scans'
_diffrn_orient_matrix_type        
 'CrysAlisPro convention (1999,Acta A55,543-557)'
_diffrn_orient_matrix_UB_11        -0.1747567000
_diffrn_orient_matrix_UB_12        -0.1460366000
_diffrn_orient_matrix_UB_13        -0.0414283000
_diffrn_orient_matrix_UB_21        -0.1183670000
_diffrn_orient_matrix_UB_22        0.0393024000
_diffrn_orient_matrix_UB_23        0.0830018000
_diffrn_orient_matrix_UB_31        -0.0743486000
_diffrn_orient_matrix_UB_32        0.1306325000
_diffrn_orient_matrix_UB_33        -0.0623949000
_diffrn_radiation_monochromator    mirror
_diffrn_radiation_probe            x-ray
_diffrn_radiation_type             'Cu K\a'
_diffrn_radiation_wavelength       1.54184
_diffrn_source                     'micro-focus sealed X-ray tube'
_diffrn_source_type                'SuperNova (Cu) X-ray Source'
_reflns_Friedel_coverage           0.000
_reflns_Friedel_fraction_full      .
_reflns_Friedel_fraction_max       .
_reflns_number_gt                  2448
_reflns_number_total               2692
_reflns_special_details
;
 Reflections were merged by SHELXL according to the crystal
 class for the calculation of statistics and refinement.
 
 _reflns_Friedel_fraction is defined as the number of unique
 Friedel pairs measured divided by the number that would be
 possible theoretically, ignoring centric projections and
 systematic absences.
;
_reflns_threshold_expression       'I > 2\s(I)'
_computing_cell_refinement         'CrysAlisPro 1.171.42.90a (Rigaku OD, 2023)'
_computing_data_collection         'CrysAlisPro 1.171.42.90a (Rigaku OD, 2023)'
_computing_data_reduction          'CrysAlisPro 1.171.42.90a (Rigaku OD, 2023)'
_computing_molecular_graphics      'Olex2 1.5 (Dolomanov et al., 2009)'
_computing_publication_material    'Olex2 1.5 (Dolomanov et al., 2009)'
_computing_structure_refinement    'SHELXL 2018/1 (Sheldrick, 2015)'
_computing_structure_solution      'SHELXT 2018/2 (Sheldrick, 2018)'
_refine_diff_density_max           1.261
_refine_diff_density_min           -2.101
_refine_diff_density_rms           0.166
_refine_ls_extinction_coef         .
_refine_ls_extinction_method       none
_refine_ls_goodness_of_fit_ref     1.089
_refine_ls_hydrogen_treatment      mixed
_refine_ls_matrix_type             full
_refine_ls_number_parameters       262
_refine_ls_number_reflns           2692
_refine_ls_number_restraints       2
_refine_ls_R_factor_all            0.0461
_refine_ls_R_factor_gt             0.0422
_refine_ls_restrained_S_all        1.088
_refine_ls_shift/su_max            0.001
_refine_ls_shift/su_mean           0.000
_refine_ls_structure_factor_coef   Fsqd
_refine_ls_weighting_details      
 'w=1/[\s^2^(Fo^2^)+(0.0492P)^2^+2.8603P] where P=(Fo^2^+2Fc^2^)/3'
_refine_ls_weighting_scheme        calc
_refine_ls_wR_factor_gt            0.1060
_refine_ls_wR_factor_ref           0.1091
_refine_special_details            ?
_olex2_refinement_description
;
1. Fixed Uiso
 At 1.2 times of:
  All C(H) groups
 At 1.5 times of:
  All C(H,H,H) groups
2. Restrained distances
 O6-H6B
 0.86 with sigma of 0.01
 O6-H6A
 0.86 with sigma of 0.01
3. Others
 Fixed Sof: F4(0.5) F5(0.5) F6(0.5) F7(0.5) F8(0.5) F9(0.5)
4.a Aromatic/amide H refined with riding coordinates:
 C1(H1), C2(H2), C4(H4), C5(H5)
4.b Idealised Me refined as rotating group:
 C6(H6C,H6D,H6E)
;
_atom_sites_solution_hydrogens     mixed
_atom_sites_solution_primary       dual
_atom_sites_solution_secondary     ?
loop_
  _atom_site_label
  _atom_site_type_symbol
  _atom_site_fract_x
  _atom_site_fract_y
  _atom_site_fract_z
  _atom_site_U_iso_or_equiv
  _atom_site_adp_type
  _atom_site_occupancy
  _atom_site_site_symmetry_order
  _atom_site_calc_flag
  _atom_site_refinement_flags_posn
  _atom_site_refinement_flags_adp
  _atom_site_refinement_flags_occupancy
  _atom_site_disorder_assembly
  _atom_site_disorder_group
 Ag1 Ag 0.51543(6) 0.83586(5) 0.58588(3) 0.02775(16) Uani 1 1 d . . . . .
 Ag2 Ag 0.30253(11) 0.47925(6) 0.55195(3) 0.0612(2) Uani 1 1 d . . . . .
 F1 F 0.5575(7) 0.6982(5) 0.9217(3) 0.0530(11) Uani 1 1 d . . . . .
 F2 F 0.3134(6) 0.4800(6) 0.8931(3) 0.0500(10) Uani 1 1 d . . . . .
 F3 F 0.6009(7) 0.4488(6) 0.8835(3) 0.0516(11) Uani 1 1 d . . . . .
 F4 F 0.215(3) 0.696(3) 0.2222(6) 0.108(7) Uani 0.5 1 d . . P A 1
 F5 F 0.0660(17) 0.6318(11) 0.2368(6) 0.047(2) Uani 0.5 1 d . . P A 2
 F6 F -0.0336(14) 0.6888(17) 0.2916(10) 0.075(4) Uani 0.5 1 d . . P A 1
 F7 F 0.050(2) 0.860(2) 0.3108(7) 0.076(4) Uani 0.5 1 d . . P A 2
 F8 F 0.169(2) 0.9258(12) 0.2849(10) 0.071(4) Uani 0.5 1 d . . P A 1
 F9 F 0.3004(12) 0.8510(14) 0.2364(6) 0.046(2) Uani 0.5 1 d . . P A 2
 O2 O 0.3967(6) 0.8352(5) 0.4260(3) 0.0275(8) Uani 1 1 d . . . . .
 O3 O 0.1861(8) 0.5717(6) 0.4173(3) 0.0446(12) Uani 1 1 d . . . . .
 O4 O 0.4152(10) 0.4614(6) 0.7019(3) 0.0596(16) Uani 1 1 d . . . . .
 O5 O 0.5225(6) 0.7477(5) 0.7370(3) 0.0313(9) Uani 1 1 d . . . . .
 O6 O 0.1860(6) 0.1835(5) 0.4953(3) 0.0277(8) Uani 1 1 d D . . . .
 H6A H 0.190(9) 0.113(7) 0.541(3) 0.023(15) Uiso 1 1 d D . . . .
 H6B H 0.074(5) 0.170(10) 0.464(5) 0.04(2) Uiso 1 1 d D . . . .
 C7 C 0.4752(9) 0.5940(8) 0.7560(4) 0.0306(13) Uani 1 1 d . . . . .
 C8 C 0.4869(9) 0.5564(8) 0.8648(4) 0.0325(13) Uani 1 1 d . . . . .
 C9 C 0.2604(8) 0.7201(7) 0.3891(4) 0.0252(11) Uani 1 1 d . . . . .
 C10 C 0.1616(8) 0.7631(7) 0.2935(4) 0.0274(12) Uani 1 1 d . . . . .
 O1 O 0.1712(6) 0.9042(5) 0.6068(3) 0.0291(8) Uani 1 1 d . . . . .
 N1 N 0.1639(7) 0.8987(6) 0.7031(3) 0.0259(10) Uani 1 1 d . . . . .
 C1 C 0.0513(8) 0.7569(8) 0.7401(4) 0.0296(12) Uani 1 1 d . . . . .
 H1 H -0.026253 0.665619 0.697936 0.036 Uiso 1 1 calc R U . . .
 C2 C 0.0498(9) 0.7457(9) 0.8384(4) 0.0338(13) Uani 1 1 d . . . . .
 H2 H -0.028397 0.645238 0.863948 0.041 Uiso 1 1 calc R U . . .
 C3 C 0.1603(9) 0.8783(9) 0.9019(4) 0.0331(13) Uani 1 1 d . . . . .
 C4 C 0.2704(9) 1.0215(8) 0.8608(4) 0.0327(13) Uani 1 1 d . . . . .
 H4 H 0.347449 1.114897 0.901781 0.039 Uiso 1 1 calc R U . . .
 C5 C 0.2708(9) 1.0317(8) 0.7621(4) 0.0296(12) Uani 1 1 d . . . . .
 H5 H 0.346151 1.132025 0.735150 0.035 Uiso 1 1 calc R U . . .
 C6 C 0.1648(11) 0.8605(10) 1.0099(4) 0.0428(16) Uani 1 1 d . . . . .
 H6C H 0.247446 0.783298 1.028833 0.064 Uiso 1 1 calc R U . . .
 H6D H 0.032758 0.811703 1.028096 0.064 Uiso 1 1 calc R U . . .
 H6E H 0.217198 0.974831 1.043076 0.064 Uiso 1 1 calc R U . . .

loop_
  _atom_site_aniso_label
  _atom_site_aniso_U_11
  _atom_site_aniso_U_22
  _atom_site_aniso_U_33
  _atom_site_aniso_U_23
  _atom_site_aniso_U_13
  _atom_site_aniso_U_12
 Ag1 0.0341(3) 0.0258(3) 0.0204(2) 0.00371(15) -0.00068(16) 0.00229(17)
 Ag2 0.1192(6) 0.0224(3) 0.0261(3) 0.00411(19) -0.0242(3) -0.0043(3)
 F1 0.088(3) 0.037(2) 0.0244(18) 0.0003(15) -0.0081(18) 0.001(2)
 F2 0.048(2) 0.063(3) 0.036(2) 0.0167(19) 0.0041(17) 0.006(2)
 F3 0.067(3) 0.060(3) 0.037(2) 0.0171(19) -0.0027(18) 0.034(2)
 F4 0.170(16) 0.187(19) 0.019(5) 0.003(7) 0.000(7) 0.147(17)
 F5 0.056(6) 0.036(5) 0.032(4) 0.007(3) -0.015(4) -0.015(4)
 F6 0.040(5) 0.075(8) 0.096(9) 0.043(7) -0.022(6) -0.012(5)
 F7 0.098(10) 0.115(13) 0.046(5) -0.010(7) -0.008(6) 0.090(10)
 F8 0.082(8) 0.026(5) 0.088(9) 0.014(5) -0.054(8) -0.003(5)
 F9 0.040(4) 0.054(5) 0.029(4) 0.023(4) -0.007(3) -0.013(4)
 O2 0.028(2) 0.026(2) 0.0234(19) 0.0009(16) -0.0023(15) -0.0013(16)
 O3 0.068(3) 0.027(2) 0.025(2) 0.0057(18) -0.009(2) -0.010(2)
 O4 0.120(5) 0.025(2) 0.026(2) 0.0005(19) -0.018(3) 0.011(3)
 O5 0.043(2) 0.024(2) 0.026(2) 0.0046(16) -0.0005(17) 0.0075(18)
 O6 0.034(2) 0.023(2) 0.0241(19) 0.0035(15) -0.0047(16) 0.0045(17)
 C7 0.043(3) 0.028(3) 0.021(3) -0.001(2) -0.004(2) 0.012(3)
 C8 0.039(3) 0.027(3) 0.030(3) 0.005(2) -0.005(2) 0.006(3)
 C9 0.027(3) 0.026(3) 0.021(2) 0.002(2) 0.002(2) 0.003(2)
 C10 0.031(3) 0.024(3) 0.027(3) 0.001(2) 0.001(2) 0.006(2)
 O1 0.033(2) 0.031(2) 0.0221(18) 0.0050(16) 0.0000(15) 0.0064(17)
 N1 0.027(2) 0.026(2) 0.025(2) 0.0045(18) 0.0022(18) 0.0070(19)
 C1 0.028(3) 0.029(3) 0.030(3) 0.002(2) 0.001(2) 0.003(2)
 C2 0.036(3) 0.035(3) 0.029(3) 0.008(3) 0.003(2) 0.007(3)
 C3 0.037(3) 0.039(4) 0.026(3) 0.003(2) 0.001(2) 0.016(3)
 C4 0.036(3) 0.031(3) 0.031(3) -0.002(2) -0.004(2) 0.013(3)
 C5 0.033(3) 0.025(3) 0.030(3) 0.002(2) 0.000(2) 0.005(2)
 C6 0.059(4) 0.048(4) 0.025(3) 0.000(3) 0.002(3) 0.022(3)

_geom_special_details
;
 All esds (except the esd in the dihedral angle between two l.s. planes)
 are estimated using the full covariance matrix.  The cell esds are taken
 into account individually in the estimation of esds in distances, angles
 and torsion angles; correlations between esds in cell parameters are only
 used when they are defined by crystal symmetry.  An approximate (isotropic)
 treatment of cell esds is used for estimating esds involving l.s. planes.
;
loop_
  _geom_bond_atom_site_label_1
  _geom_bond_atom_site_label_2
  _geom_bond_distance
  _geom_bond_site_symmetry_2
  _geom_bond_publ_flag
 Ag1 Ag2 2.8771(7) . ?
 Ag1 O2 2.310(4) . ?
 Ag1 O2 2.553(4) 2_676 ?
 Ag1 O5 2.228(4) . ?
 Ag1 O6 2.511(4) 2_666 ?
 Ag2 Ag2 3.2015(16) 2_666 ?
 Ag2 O3 2.207(4) . ?
 Ag2 O4 2.192(5) . ?
 Ag2 O6 2.382(4) . ?
 F1 C8 1.324(7) . ?
 F2 C8 1.329(8) . ?
 F3 C8 1.337(7) . ?
 F4 C10 1.234(11) . ?
 F5 C10 1.300(10) . ?
 F6 C10 1.369(11) . ?
 F7 C10 1.264(11) . ?
 F8 C10 1.293(11) . ?
 F9 C10 1.378(9) . ?
 O2 C9 1.227(7) . ?
 O3 C9 1.257(7) . ?
 O4 C7 1.241(8) . ?
 O5 C7 1.229(7) . ?
 O6 H6A 0.859(10) . ?
 O6 H6B 0.859(10) . ?
 C7 C8 1.545(8) . ?
 C9 C10 1.542(7) . ?
 O1 N1 1.340(6) . ?
 N1 C1 1.353(8) . ?
 N1 C5 1.351(8) . ?
 C1 H1 0.9500 . ?
 C1 C2 1.366(9) . ?
 C2 H2 0.9500 . ?
 C2 C3 1.392(9) . ?
 C3 C4 1.380(9) . ?
 C3 C6 1.504(8) . ?
 C4 H4 0.9500 . ?
 C4 C5 1.372(9) . ?
 C5 H5 0.9500 . ?
 C6 H6C 0.9800 . ?
 C6 H6D 0.9800 . ?
 C6 H6E 0.9800 . ?

loop_
  _geom_angle_atom_site_label_1
  _geom_angle_atom_site_label_2
  _geom_angle_atom_site_label_3
  _geom_angle
  _geom_angle_site_symmetry_1
  _geom_angle_site_symmetry_3
  _geom_angle_publ_flag
 O2 Ag1 Ag2 159.25(9) 2_676 . ?
 O2 Ag1 Ag2 78.98(10) . . ?
 O2 Ag1 O2 83.72(14) . 2_676 ?
 O2 Ag1 O6 80.95(13) . 2_666 ?
 O5 Ag1 Ag2 79.93(11) . . ?
 O5 Ag1 O2 114.42(14) . 2_676 ?
 O5 Ag1 O2 156.62(15) . . ?
 O5 Ag1 O6 111.95(14) . 2_666 ?
 O6 Ag1 Ag2 97.87(9) 2_666 . ?
 O6 Ag1 O2 90.58(13) 2_666 2_676 ?
 Ag1 Ag2 Ag2 73.40(2) . 2_666 ?
 O3 Ag2 Ag1 84.08(12) . . ?
 O3 Ag2 Ag2 86.04(15) . 2_666 ?
 O3 Ag2 O6 92.16(15) . . ?
 O4 Ag2 Ag1 82.37(14) . . ?
 O4 Ag2 Ag2 99.00(19) . 2_666 ?
 O4 Ag2 O3 163.51(19) . . ?
 O4 Ag2 O6 103.24(16) . . ?
 O6 Ag2 Ag1 165.49(11) . . ?
 O6 Ag2 Ag2 92.40(10) . 2_666 ?
 Ag1 O2 Ag1 96.28(13) . 2_676 ?
 C9 O2 Ag1 122.3(3) . . ?
 C9 O2 Ag1 132.3(4) . 2_676 ?
 C9 O3 Ag2 121.1(4) . . ?
 C7 O4 Ag2 120.4(4) . . ?
 C7 O5 Ag1 122.9(4) . . ?
 Ag1 O6 H6A 100(4) 2_666 . ?
 Ag1 O6 H6B 123(5) 2_666 . ?
 Ag2 O6 Ag1 96.15(14) . 2_666 ?
 Ag2 O6 H6A 112(4) . . ?
 Ag2 O6 H6B 109(5) . . ?
 H6A O6 H6B 115(7) . . ?
 O4 C7 C8 113.4(5) . . ?
 O5 C7 O4 130.6(5) . . ?
 O5 C7 C8 116.0(5) . . ?
 F1 C8 F2 107.4(5) . . ?
 F1 C8 F3 107.0(5) . . ?
 F1 C8 C7 112.9(5) . . ?
 F2 C8 F3 106.5(5) . . ?
 F2 C8 C7 111.5(5) . . ?
 F3 C8 C7 111.2(5) . . ?
 O2 C9 O3 130.2(5) . . ?
 O2 C9 C10 115.6(5) . . ?
 O3 C9 C10 114.2(5) . . ?
 F4 C10 F6 104.6(14) . . ?
 F4 C10 F8 113.1(13) . . ?
 F4 C10 C9 111.7(6) . . ?
 F5 C10 F9 103.1(7) . . ?
 F5 C10 C9 116.5(6) . . ?
 F6 C10 C9 108.4(6) . . ?
 F7 C10 F5 109.0(10) . . ?
 F7 C10 F9 107.7(10) . . ?
 F7 C10 C9 110.2(6) . . ?
 F8 C10 F6 103.1(9) . . ?
 F8 C10 C9 114.8(6) . . ?
 F9 C10 C9 109.8(5) . . ?
 O1 N1 C1 119.0(5) . . ?
 O1 N1 C5 120.1(5) . . ?
 C5 N1 C1 120.9(5) . . ?
 N1 C1 H1 120.2 . . ?
 N1 C1 C2 119.6(6) . . ?
 C2 C1 H1 120.2 . . ?
 C1 C2 H2 119.3 . . ?
 C1 C2 C3 121.4(6) . . ?
 C3 C2 H2 119.3 . . ?
 C2 C3 C6 120.8(6) . . ?
 C4 C3 C2 116.9(5) . . ?
 C4 C3 C6 122.3(6) . . ?
 C3 C4 H4 119.3 . . ?
 C5 C4 C3 121.3(6) . . ?
 C5 C4 H4 119.4 . . ?
 N1 C5 C4 119.9(6) . . ?
 N1 C5 H5 120.1 . . ?
 C4 C5 H5 120.1 . . ?
 C3 C6 H6C 109.5 . . ?
 C3 C6 H6D 109.5 . . ?
 C3 C6 H6E 109.5 . . ?
 H6C C6 H6D 109.5 . . ?
 H6C C6 H6E 109.5 . . ?
 H6D C6 H6E 109.5 . . ?

loop_
  _geom_torsion_atom_site_label_1
  _geom_torsion_atom_site_label_2
  _geom_torsion_atom_site_label_3
  _geom_torsion_atom_site_label_4
  _geom_torsion
  _geom_torsion_site_symmetry_1
  _geom_torsion_site_symmetry_2
  _geom_torsion_site_symmetry_3
  _geom_torsion_site_symmetry_4
  _geom_torsion_publ_flag
 Ag1 O2 C9 O3 -16.0(9) . . . . ?
 Ag1 O2 C9 O3 -154.6(5) 2_676 . . . ?
 Ag1 O2 C9 C10 24.7(7) 2_676 . . . ?
 Ag1 O2 C9 C10 163.3(3) . . . . ?
 Ag1 O5 C7 O4 -0.8(10) . . . . ?
 Ag1 O5 C7 C8 -179.4(4) . . . . ?
 Ag2 O3 C9 O2 -1.0(9) . . . . ?
 Ag2 O3 C9 C10 179.7(4) . . . . ?
 Ag2 O4 C7 O5 -17.0(11) . . . . ?
 Ag2 O4 C7 C8 161.5(4) . . . . ?
 O2 C9 C10 F4 101.4(15) . . . . ?
 O2 C9 C10 F5 157.4(8) . . . . ?
 O2 C9 C10 F6 -143.8(9) . . . . ?
 O2 C9 C10 F7 -77.7(11) . . . . ?
 O2 C9 C10 F8 -29.1(11) . . . . ?
 O2 C9 C10 F9 40.8(9) . . . . ?
 O3 C9 C10 F4 -79.1(15) . . . . ?
 O3 C9 C10 F5 -23.2(10) . . . . ?
 O3 C9 C10 F6 35.7(10) . . . . ?
 O3 C9 C10 F7 101.7(11) . . . . ?
 O3 C9 C10 F8 150.3(10) . . . . ?
 O3 C9 C10 F9 -139.8(7) . . . . ?
 O4 C7 C8 F1 177.8(6) . . . . ?
 O4 C7 C8 F2 -61.3(8) . . . . ?
 O4 C7 C8 F3 57.5(8) . . . . ?
 O5 C7 C8 F1 -3.4(8) . . . . ?
 O5 C7 C8 F2 117.5(6) . . . . ?
 O5 C7 C8 F3 -123.7(6) . . . . ?
 O1 N1 C1 C2 176.8(5) . . . . ?
 O1 N1 C5 C4 -176.7(5) . . . . ?
 N1 C1 C2 C3 0.7(9) . . . . ?
 C1 N1 C5 C4 1.9(8) . . . . ?
 C1 C2 C3 C4 0.3(9) . . . . ?
 C1 C2 C3 C6 -177.0(6) . . . . ?
 C2 C3 C4 C5 -0.2(9) . . . . ?
 C3 C4 C5 N1 -0.9(9) . . . . ?
 C5 N1 C1 C2 -1.8(8) . . . . ?
 C6 C3 C4 C5 177.0(6) . . . . ?

_shelx_res_file
;
TITL ogh-4mepyno-agtfa-1-2_2.5mg_acetone_gau_a.res in P-1
    ogh-4mepyno-agtfa-1-2_2.5mg_acetone_gau.res
    created by SHELXL-2018/1 at 14:33:35 on 27-Jan-2025
REM Old TITL OGH-4MePyNO-AgTFA-1-2_2 in P-1
REM SHELXT solution in P-1: R1 0.259, Rweak 0.019, Alpha 0.097
REM <I/s> 0.000 for 0 systematic absences, Orientation as input
REM Formula found by SHELXT: C15 N2 O5 F3
CELL 1.54184 7.1272 7.9649 13.834 91.87 94.1 104.262
ZERR 2 0.0003 0.0004 0.0008 0.004 0.004 0.004
LATT 1
SFAC C H Ag F N O
UNIT 20 18 4 12 2 12
DFIX 0.86 0.01 O6 H6b
DFIX 0.86 0.01 O6 H6a

L.S. 4 0 0
PLAN  10
SIZE 0.03 0.09 0.25
TEMP -103.15
CONF
BOND
list 4
fmap 2 53
acta
MORE -1
BOND $H
OMIT -2 133.5
REM <olex2.extras>
REM <HklSrc "%.\\OGH-4MePyNO-AgTFA-1-2_2.5mg_Acetone_gau.hkl">
REM </olex2.extras>

WGHT    0.049200    2.860300
FVAR       0.46577
AG1   3    0.515426    0.835863    0.585883    11.00000    0.03409    0.02576 =
         0.02041    0.00371   -0.00068    0.00229
AG2   3    0.302528    0.479255    0.551951    11.00000    0.11924    0.02240 =
         0.02606    0.00411   -0.02416   -0.00430
F1    4    0.557541    0.698220    0.921713    11.00000    0.08768    0.03731 =
         0.02441    0.00031   -0.00809    0.00087
F2    4    0.313420    0.480031    0.893105    11.00000    0.04817    0.06268 =
         0.03604    0.01665    0.00406    0.00603
F3    4    0.600897    0.448791    0.883467    11.00000    0.06741    0.05951 =
         0.03714    0.01711   -0.00273    0.03351
PART 1
F4    4    0.214515    0.695520    0.222187    10.50000    0.16994    0.18651 =
         0.01901    0.00316    0.00010    0.14666
PART 2
F5    4    0.066032    0.631834    0.236850    10.50000    0.05585    0.03629 =
         0.03247    0.00664   -0.01505   -0.01458
PART 1
F6    4   -0.033612    0.688764    0.291614    10.50000    0.03953    0.07470 =
         0.09649    0.04320   -0.02152   -0.01155
PART 2
F7    4    0.050495    0.859993    0.310784    10.50000    0.09846    0.11483 =
         0.04576   -0.00988   -0.00794    0.08953
PART 1
F8    4    0.169302    0.925789    0.284939    10.50000    0.08167    0.02620 =
         0.08832    0.01418   -0.05370   -0.00266
PART 2
F9    4    0.300393    0.850984    0.236414    10.50000    0.04049    0.05396 =
         0.02946    0.02311   -0.00653   -0.01292
PART 0
O2    6    0.396706    0.835150    0.426028    11.00000    0.02845    0.02558 =
         0.02344    0.00086   -0.00231   -0.00135
O3    6    0.186147    0.571695    0.417266    11.00000    0.06848    0.02666 =
         0.02528    0.00572   -0.00923   -0.01013
O4    6    0.415197    0.461373    0.701861    11.00000    0.12049    0.02465 =
         0.02634    0.00053   -0.01848    0.01141
O5    6    0.522525    0.747700    0.737033    11.00000    0.04330    0.02379 =
         0.02619    0.00465   -0.00055    0.00750
O6    6    0.185985    0.183485    0.495313    11.00000    0.03394    0.02292 =
         0.02408    0.00354   -0.00475    0.00445
H6A   2    0.189571    0.113195    0.540837    11.00000    0.02263
H6B   2    0.074166    0.169980    0.464210    11.00000    0.03956
C7    1    0.475200    0.593997    0.756001    11.00000    0.04286    0.02806 =
         0.02125   -0.00058   -0.00424    0.01177
C8    1    0.486939    0.556379    0.864827    11.00000    0.03872    0.02667 =
         0.02975    0.00452   -0.00507    0.00556
C9    1    0.260390    0.720113    0.389093    11.00000    0.02700    0.02595 =
         0.02065    0.00196    0.00212    0.00260
C10   1    0.161605    0.763073    0.293489    11.00000    0.03140    0.02353 =
         0.02651    0.00092    0.00084    0.00562

O1    6    0.171154    0.904231    0.606752    11.00000    0.03295    0.03141 =
         0.02214    0.00496   -0.00005    0.00644
N1    5    0.163866    0.898693    0.703123    11.00000    0.02688    0.02628 =
         0.02501    0.00449    0.00225    0.00698
C1    1    0.051299    0.756898    0.740098    11.00000    0.02790    0.02890 =
         0.02990    0.00176    0.00100    0.00347
AFIX  43
H1    2   -0.026253    0.665619    0.697936    11.00000   -1.20000
AFIX   0
C2    1    0.049755    0.745688    0.838384    11.00000    0.03627    0.03507 =
         0.02946    0.00818    0.00317    0.00679
AFIX  43
H2    2   -0.028397    0.645238    0.863948    11.00000   -1.20000
AFIX   0
C3    1    0.160259    0.878321    0.901896    11.00000    0.03742    0.03907 =
         0.02582    0.00270    0.00052    0.01598
C4    1    0.270396    1.021515    0.860830    11.00000    0.03648    0.03143 =
         0.03131   -0.00185   -0.00413    0.01323
AFIX  43
H4    2    0.347449    1.114897    0.901781    11.00000   -1.20000
AFIX   0
C5    1    0.270800    1.031661    0.762059    11.00000    0.03324    0.02453 =
         0.02961    0.00204    0.00031    0.00528
AFIX  43
H5    2    0.346151    1.132025    0.735150    11.00000   -1.20000
AFIX   0
C6    1    0.164812    0.860484    1.009881    11.00000    0.05893    0.04835 =
         0.02514    0.00021    0.00163    0.02156
AFIX 137
H6C   2    0.247446    0.783298    1.028833    11.00000   -1.50000
H6D   2    0.032758    0.811703    1.028096    11.00000   -1.50000
H6E   2    0.217198    0.974831    1.043076    11.00000   -1.50000
AFIX   0
HKLF 4


REM  ogh-4mepyno-agtfa-1-2_2.5mg_acetone_gau_a.res in P-1
REM R1 =  0.0422 for    2448 Fo > 4sig(Fo)  and  0.0461 for all    2692 data
REM    262 parameters refined using      2 restraints

END

WGHT      0.0492      2.8603

REM Highest difference peak  1.261,  deepest hole -2.101,  1-sigma level  0.166
Q1    1   0.3630  0.4800  0.5158  11.00000  0.05    1.26
Q2    1   0.2520  0.5277  0.5637  11.00000  0.05    1.01
Q3    1   0.5197  0.8350  0.5197  11.00000  0.05    0.82
Q4    1   0.5151  0.8355  0.6570  11.00000  0.05    0.72
Q5    1   0.2765  0.4878  0.6022  11.00000  0.05    0.71
Q6    1   0.1102  0.4102  0.6033  11.00000  0.05    0.67
Q7    1   0.3906  0.7272  0.6648  11.00000  0.05    0.64
Q8    1   0.2255  0.4231  0.5446  11.00000  0.05    0.63
Q9    1   0.5484  0.7880  0.6455  11.00000  0.05    0.62
Q10   1   0.1728  0.5853  0.4735  11.00000  0.05    0.58
;
_shelx_res_checksum                55037
_shelx_hkl_file
;
   0   0  -1 4284.15  190.72
   0   0  -1 4299.19  191.43
   0   0  -2  661.18   36.56
   0   0  -2  634.19   35.17
   0   0  -3  400.81   24.60
   0   0  -3  454.52   26.66
   0   0  -4   50.51    7.42
   0   0  -4   48.92    6.58
   0   0  -5  105.44   11.39
   0   0  -5  103.82   10.45
   0   0  -6 5802.96  281.01
   0   0  -6 6091.45  283.28
   0   0  -7 4391.17  199.32
   0   0  -7 3798.94  199.77
   0   0  -8  346.91   19.75
   0   0  -8  374.79   20.15
   0   0  -8  372.53   20.25
   0   0  -8  362.16   27.12
   0   0   9  329.89   29.47
   0   0  -9  335.47   19.24
   0   0  -9  344.94   18.56
   0   0  -9  350.02   19.65
   0   0  -9  309.81   26.04
   0   0  -9  349.67   18.28
   0   0 -10   25.37    3.61
   0   0  10   14.87    6.47
   0   0 -10   27.37    3.86
   0   0 -10   24.77    3.18
   0   0 -10   26.06    6.76
   0   0 -10   24.34    3.00
   0   0  11   71.00   13.68
   0   0 -11   72.35    6.68
   0   0 -11   70.47   11.33
   0   0 -11   68.59    5.83
   0   0 -11   73.68    6.96
   0   0 -12  103.50   14.14
   0   0 -12   90.59    8.39
   0   0 -12  107.54    8.49
   0   0 -12   88.46    7.05
   0   0  12  102.89   16.85
   0   0 -13    6.36    2.70
   0   0 -13   10.33    2.87
   0   0  13   10.53    5.94
   0   0 -14   15.12    2.86
   0   0 -14   14.50    2.91
   0   0 -15   12.52    2.51
   0   0 -15   12.77    2.54
   0   0 -16    3.41    1.34
   0   0 -16    2.99    1.35
   0   0 -17   32.23    2.87
   0   1 -17  199.68   10.71
   0   1 -17  199.24   10.86
   0   1 -16  230.98   13.89
   0   1 -16  261.52   14.13
   0   1 -15  314.23   17.12
   0   1 -15  293.95   16.89
   0   1 -15  272.10   15.66
   0   1 -14  118.86    8.44
   0   1 -14  118.87    9.19
   0   1 -13   26.73    3.85
   0  -1  13   22.87    7.40
   0   1 -13   25.24    3.52
   0   1 -13   26.69    4.50
   0   1 -13   27.07    7.57
   0   1 -12  412.69   22.70
   0   1 -12  379.48   20.91
   0   1 -12  352.84   21.13
   0   1 -12  361.57   20.42
   0  -1  12  345.52   32.60
   0   1 -12  404.62   32.92
   0  -1  11 1363.40   81.19
   0   1 -11 1363.23   64.82
   0   1 -11 1356.14   65.32
   0   1 -11 1337.61   66.20
   0   1 -11 1396.92   66.73
   0   1 -11 1314.69   78.88
   0   1 -11 1248.25   65.40
   0   1 -10  790.83   39.69
   0   1 -10  741.73   38.47
   0   1 -10  782.56   50.99
   0  -1  10  705.17   50.32
   0   1 -10  750.96   38.12
   0   1 -10  799.76   39.60
   0   1  -9 2416.26  110.55
   0   1  -9 2259.92  122.05
   0   1  -9 2338.21  110.30
   0   1  -9 2245.75  108.97
   0   1  -8 1296.43   61.16
   0   1  -8 1236.87   60.44
   0   1  -8 1171.12   61.42
   0   1  -8 1239.36   61.53
   0   1  -8 1303.51   60.78
   0   1  -8 1322.89   61.69
   0   1  -7  761.18   47.44
   0   1  -6   57.98    9.52
   0  -1   5  886.96   44.91
   0   1  -5  955.44   53.23
   0  -1   4  339.90   24.77
   0   1  -4  499.66   29.50
   0   1  -3 4189.95  199.44
   0   1  -2  840.41   41.30
   0  -1   1  478.22   23.64
   0   1  -1  422.57   26.86
   0   1  -1  476.91   22.59
   0  -1   0  499.94   25.45
   0   1   0  454.77   22.12
   0   1   1   27.62    3.35
   0  -1  -1   23.69    5.36
   0  -1  -2  115.76    6.58
   0  -1  -3    0.65    3.42
   0  -1  -3    2.29    1.90
   0  -1  -4   68.35    9.61
   0  -1  -4   63.05    7.39
   0  -1  -4   95.23   11.32
   0   1   4   65.67   11.10
   0   1   5  232.25   22.34
   0  -1  -5  260.06   18.19
   0  -1  -5  243.98   21.08
   0  -1  -5  261.66   15.91
   0  -1  -6    2.37    3.55
   0   1   6    3.90    3.22
   0  -1  -7  143.89   16.38
   0   1   7  162.52   18.97
   0  -1  -7  183.08   15.63
   0  -1  -8   28.12    5.85
   0   1   8   30.47    8.22
   0  -1  -8   28.97    3.56
   0  -1  -8   27.91    3.62
   0  -1  -8   25.51    3.65
   0  -1  -8   19.03    5.89
   0   1   9  168.35   20.49
   0  -1  -9  167.76   10.67
   0  -1  -9  177.01   11.39
   0  -1  -9  157.61   11.11
   0  -1  -9  164.15   11.00
   0  -1 -10  593.50   31.66
   0  -1 -10  597.36   31.98
   0   1  10  654.73   48.12
   0   1  11  210.94   25.91
   0  -1 -11  254.92   15.65
   0  -1 -11  230.85   14.97
   0   1  12  615.90   49.56
   0  -1 -12  646.38   34.04
   0  -1 -12  603.33   33.15
   0  -1 -13  615.49   32.19
   0   1  13  545.59   46.75
   0  -1 -13  584.82   32.68
   0  -1 -14  466.08   25.63
   0  -1 -14  458.00   24.79
   0  -1 -15   74.26    5.90
   0  -1 -15   77.10    6.49
   0  -1 -16   23.54    2.45
   0  -1 -16   23.08    2.92
   0  -1 -16   29.08    3.12
   0  -1 -17   44.06    3.30
   0   2 -17  127.98    7.36
   0   2 -16    4.41    1.17
   0   2 -16    3.38    1.46
   0   2 -16    3.35    1.40
   0   2 -15   10.78    2.13
   0   2 -15   11.03    2.37
   0   2 -15   10.22    2.44
   0   2 -14  318.41   17.93
   0   2 -14  305.52   18.06
   0   2 -14  305.43   18.29
   0   2 -13  336.59   19.29
   0   2 -13  292.48   29.11
   0   2 -13  309.45   18.85
   0   2 -13  319.12   18.55
   0   2 -12  770.50   39.28
   0   2 -12  749.18   40.85
   0   2 -12  799.38   39.83
   0   2 -12  732.48   53.17
   0  -2  11  418.27   35.05
   0   2 -11  461.43   37.88
   0   2 -11  479.20   26.80
   0   2 -11  474.54   25.52
   0   2 -11  466.04   25.20
   0   2 -10   88.98    7.68
   0   2 -10   81.39    6.74
   0   2 -10   77.51    6.80
   0  -2  10   95.07   13.42
   0   2 -10   80.83    7.33
   0   2 -10   81.53    6.91
   0   2  -9   80.36    6.65
   0   2  -9   85.31    7.36
   0   2  -9   95.83    7.76
   0   2  -9   69.34    6.80
   0   2  -9   97.34   13.84
   0   2  -9   89.39    7.47
   0   2  -9   94.42    7.45
   0   2  -8   44.04    5.26
   0   2  -8   31.43    4.06
   0   2  -8   39.54    4.17
   0   2  -8   35.81    4.32
   0   2  -8   36.52    4.89
   0   2  -7    1.71    2.69
   0   2  -7    1.53    2.42
   0   2  -7    2.09    5.44
   0   2  -7    5.58    1.96
   0   2  -7    2.82    1.65
   0  -2   6    8.46    8.24
   0   2  -6    9.09    4.69
   0   2  -5   11.23    5.07
   0   2  -4 1538.55   83.83
   0   2  -3  371.95   21.33
   0   2  -3  485.86   30.37
   0   2  -2  410.53   29.17
   0  -2   2  439.45   22.76
   0   2  -1  231.29   16.78
   0  -2   1  230.36   14.76
   0   2  -1  188.74   12.63
   0   2   0  285.77   16.23
   0  -2   0  264.33   19.86
   0   2   0  240.94   15.93
   0   2   1  932.24   44.36
   0  -2  -1 1091.65   58.26
   0   2   1 1061.62   49.73
   0   2   2 3677.37  177.41
   0  -2  -2 3794.14  186.60
   0  -2  -3 5065.40  248.08
   0   2   3 5019.89  241.23
   0   2   4 1101.15   63.36
   0  -2  -4 1003.04   63.33
   0  -2  -5  680.73   51.17
   0   2   5  745.85   55.96
   0   2   6   63.40   13.63
   0  -2  -6   73.88   12.20
   0  -2  -7  739.58   39.26
   0  -2  -7  769.74   38.96
   0  -2  -7  816.00   39.75
   0  -2  -8  846.54   43.52
   0  -2  -8  878.04   43.55
   0   2   8  850.00   60.81
   0  -2  -8  886.27   57.14
   0  -2  -8  839.98   43.01
   0  -2  -9 2718.97  126.80
   0  -2  -9 2458.91  141.44
   0  -2  -9 2610.28  127.12
   0  -2  -9 2707.95  126.93
   0   2   9 2764.10  149.23
   0  -2 -10 1139.60   56.34
   0  -2 -10 1108.43   70.99
   0  -2 -10 1148.51   56.41
   0  -2 -10 1086.11   56.58
   0  -2 -10 1125.81   56.16
   0   2  10 1210.26   77.42
   0  -2 -11  292.55   18.67
   0   2  11  306.13   32.97
   0  -2 -11  320.78   18.79
   0  -2 -11  322.99   18.53
   0  -2 -12  528.73   28.78
   0   2  12  507.99   45.41
   0  -2 -12  523.75   29.11
   0   2  13    8.14    5.75
   0  -2 -14   14.64    2.82
   0  -2 -14   17.37    3.36
   0  -2 -15  142.06    9.68
   0  -2 -16  268.54   14.36
   0  -2 -16  270.02   14.68
   0   3 -16    0.41    0.85
   0   3 -16   -0.13    1.02
   0   3 -15   40.59    4.27
   0   3 -15   42.92    4.08
   0   3 -15   38.36    3.97
   0   3 -14   27.87    3.70
   0   3 -14   27.63    3.85
   0   3 -14   26.15    3.32
   0   3 -14   27.16    3.59
   0   3 -13  176.10   21.16
   0   3 -12  217.85   24.92
   0   3 -12  239.82   15.17
   0   3 -12  229.20   15.37
   0   3 -12  240.85   14.96
   0   3 -12  267.15   15.94
   0   3 -11  173.48   11.85
   0   3 -11  175.65   12.43
   0   3 -11  174.42   12.47
   0   3 -11  162.21   11.72
   0   3 -11  183.47   21.93
   0   3 -11  173.49   11.76
   0   3 -10   36.80    5.12
   0   3 -10   34.87    4.92
   0   3 -10   36.85    9.40
   0   3 -10   31.82    4.26
   0   3 -10   37.24    4.99
   0   3 -10   31.55    4.23
   0   3 -10   26.22    4.47
   0   3  -9  592.26   33.37
   0   3  -9  633.16   34.10
   0   3  -9  708.35   35.25
   0   3  -9  606.24   32.33
   0   3  -9  606.56   33.77
   0   3  -9  611.09   33.24
   0   3  -9  563.95   31.97
   0   3  -8  737.88   42.56
   0   3  -8  915.32   43.74
   0   3  -8  813.68   43.15
   0   3  -8  903.40   56.03
   0   3  -8  916.62   42.34
   0   3  -8  867.29   42.77
   0   3  -8  833.25   43.20
   0   3  -8  789.65   41.29
   0   3  -8  639.34   43.85
   0   3  -7 2312.90  101.28
   0   3  -7 2121.90  101.54
   0   3  -7 2094.02  100.00
   0   3  -7 2086.53  100.86
   0   3  -7 1776.03  100.30
   0   3  -7 2448.56  117.19
   0   3  -7 2250.33  101.45
   0   3  -6 2453.21  116.97
   0   3  -6 2526.61  116.72
   0   3  -5 1488.22   84.58
   0   3  -4  426.92   32.81
   0   3  -3  124.16   15.02
   0  -3   2 2970.97  139.65
   0   3  -2 2777.00  145.39
   0   3  -1 2154.04  113.20
   0   3  -1 2503.36  116.27
   0  -3   1 2503.17  117.25
   0  -3   0 6596.63  309.27
   0   3   0 6357.28  299.47
   0   3   0 6503.85  302.67
   0   3   1 6202.25  300.06
   0  -3  -1 6770.29  312.53
   0  -3  -2 1773.26  111.54
   0   3   2 2107.70  101.72
   0  -3  -3  418.58   36.52
   0   3   3  400.24   28.53
   0  -3  -4    9.70    6.23
   0   3   4    6.83    4.40
   0  -3  -5    8.88   15.34
   0   3   5    4.46    5.57
   0  -3  -6  204.82   24.18
   0   3   6  237.72   31.81
   0  -3  -6  193.51   12.97
   0  -3  -7 1297.19   58.72
   0  -3  -7 1292.31   78.02
   0  -3  -7 1084.25   59.54
   0  -3  -7 1181.47   59.32
   0  -3  -8  348.99   33.99
   0  -3  -8  369.77   20.72
   0  -3  -8  362.69   22.02
   0   3   8  358.00   39.68
   0  -3  -8  376.58   21.52
   0  -3  -9  172.85   11.67
   0   3   9  169.40   25.76
   0  -3  -9  145.81   21.46
   0  -3  -9  186.73   12.89
   0  -3  -9  163.00   12.08
   0  -3 -10   10.81    3.20
   0  -3 -10    3.13    5.18
   0  -3 -10   11.41    2.66
   0  -3 -10    8.17    2.80
   0   3  10   13.87    7.82
   0  -3 -11   23.23    3.80
   0  -3 -11   29.59    4.08
   0   3  11   36.04   10.90
   0  -3 -11   30.71    9.26
   0  -3 -11   24.80    4.13
   0   3  12    1.75    3.77
   0  -3 -13   52.99    5.17
   0  -3 -13   56.89    5.53
   0  -3 -14    0.79    1.34
   0  -3 -14   -0.24    1.83
   0  -3 -15    0.53    1.23
   0  -3 -16   24.63    2.52
   0   4 -16  273.11   13.31
   0   4 -16  244.81   13.21
   0   4 -15  254.09   14.11
   0   4 -15  257.09   14.07
   0   4 -14  186.67   11.36
   0   4 -14  188.50   11.38
   0   4 -14  165.70   10.80
   0   4 -13   16.53    2.86
   0   4 -13   15.32    2.99
   0   4 -13   14.27    2.73
   0   4 -13   20.22    3.18
   0   4 -12   74.68   13.93
   0   4 -11  727.48   39.98
   0   4 -11  797.63   41.02
   0   4 -11  782.94   55.37
   0   4 -11  805.66   41.35
   0   4 -11  751.68   40.07
   0   4 -11  830.83   41.16
   0   4 -11  772.97   40.57
   0   4 -10 1067.62   71.58
   0   4 -10 1087.55   57.88
   0   4 -10 1177.47   57.54
   0   4 -10 1088.20   57.46
   0   4 -10 1116.41   57.87
   0   4 -10 1140.79   56.62
   0   4 -10 1123.68   56.40
   0   4 -10 1185.88   58.62
   0   4  -9  310.64   23.44
   0   4  -9  449.64   24.22
   0   4  -9  357.19   24.00
   0   4  -9  390.85   26.63
   0   4  -9  474.70   37.84
   0   4  -9  477.35   23.64
   0   4  -9  461.12   23.21
   0   4  -9  321.53   23.41
   0   4  -8  778.66   41.63
   0   4  -8  669.49   41.13
   0   4  -8  819.05   41.01
   0   4  -8  909.99   42.47
   0   4  -8  798.76   44.56
   0   4  -8  802.71   41.36
   0   4  -8  775.77   43.08
   0   4  -8  793.99   41.93
   0   4  -7  534.40   40.54
   0   4  -7  447.22   26.91
   0   4  -7  525.75   26.67
   0   4  -7  499.69   28.60
   0   4  -7  452.80   26.76
   0   4  -7  463.01   28.15
   0   4  -7  494.75   26.60
   0   4  -6   96.01    7.36
   0   4  -6  104.98    9.54
   0   4  -6   92.30   10.79
   0   4  -6  103.17   15.79
   0   4  -6  102.13    7.89
   0   4  -6   94.81    7.31
   0   4  -5  255.82   14.59
   0   4  -5  198.65   12.12
   0   4  -5  206.33   15.84
   0   4  -5  207.23   15.20
   0   4  -5  208.44   12.54
   0   4  -4  394.62   22.08
   0   4  -4  375.95   24.10
   0   4  -4  331.39   30.94
   0   4  -4  395.47   24.11
   0   4  -4  421.78   21.15
   0   4  -3  191.21   14.62
   0   4  -3  178.62   18.88
   0   4  -3  175.09   11.35
   0   4  -2  216.89   13.07
   0   4  -2  231.00   19.28
   0  -4   2  221.43   17.37
   0  -4   1   30.45    6.78
   0  -4   0  155.19   17.82
   0   4   0  142.75   13.76
   0   4   1    3.32    2.49
   0  -4  -1    1.38    4.55
   0  -4  -2   20.12    9.69
   0   4   2   14.03    4.56
   0   4   3  463.72   32.59
   0   4   3  431.56   26.31
   0   4   4    2.17    1.27
   0  -4  -4    1.57    3.27
   0  -4  -4    1.86    6.13
   0   4   4   -3.16    5.47
   0   4   5  477.09   28.64
   0   4   5  575.14   45.19
   0  -4  -5  613.40   49.45
   0  -4  -5  549.07   28.77
   0  -4  -6  470.40   41.87
   0  -4  -6  442.97   23.99
   0  -4  -6  356.43   24.51
   0   4   7   97.36   25.88
   0  -4  -7  121.94   11.40
   0  -4  -7  124.67    9.84
   0  -4  -7  126.03   20.69
   0   4   8   81.94   22.05
   0  -4  -8   99.25    8.67
   0  -4  -8   81.80   17.05
   0  -4  -8  105.82    9.94
   0  -4  -9   29.56    5.45
   0   4   9   25.26   11.41
   0  -4  -9   26.56    9.94
   0  -4  -9   25.23    4.22
   0  -4 -10  183.11   13.26
   0   4  10  176.45   26.97
   0  -4 -10  173.03   24.47
   0   4  11  328.83   36.19
   0  -4 -11  290.06   32.01
   0  -4 -12  676.83   34.88
   0  -4 -12  658.78   34.28
   0  -4 -13  435.98   22.45
   0  -4 -13  393.57   21.38
   0  -4 -13  399.91   21.34
   0   4  13  369.67   22.18
   0  -4 -14  293.82   15.57
   0   4  14  259.93   16.23
   0  -4 -15  111.81    7.07
   0   5 -15    2.23    0.97
   0   5 -14   72.42    5.57
   0   5 -14   81.51    5.85
   0   5 -14   80.41    5.45
   0   5 -13  168.02   10.66
   0   5 -13  169.30   10.77
   0   5 -13  169.24   10.51
   0   5 -12  210.48   13.80
   0   5 -12  230.80   14.20
   0   5 -12  232.17   14.34
   0   5 -12  237.61   14.34
   0   5 -12  250.96   14.49
   0   5 -11  533.35   28.76
   0   5 -11  487.57   40.87
   0   5 -10   10.66    3.53
   0   5 -10   11.34    3.95
   0   5 -10   13.87    3.09
   0   5 -10   13.16    2.96
   0   5 -10   21.36    7.76
   0   5 -10   10.95    3.72
   0   5  -9   32.30    7.51
   0   5  -9   47.24    6.71
   0   5  -9   69.05    6.43
   0   5  -9   54.88    6.10
   0   5  -9   51.79    7.10
   0   5  -9   64.19   12.98
   0   5  -8   18.31    9.10
   0   5  -8   23.53    4.53
   0   5  -8   33.20    4.54
   0   5  -8   25.52    4.39
   0   5  -8   32.07    9.59
   0   5  -7    6.77    8.32
   0   5  -7    1.49    1.97
   0   5  -7    4.17    7.80
   0   5  -7    1.54    3.84
   0   5  -7    1.34    2.21
   0   5  -7    1.11    1.99
   0   5  -6  227.53   14.95
   0   5  -6  211.27   17.98
   0   5  -6  238.90   16.90
   0   5  -6  240.60   14.46
   0   5  -6  240.74   26.81
   0   5  -5   18.04    7.95
   0  -5   5   27.88   20.39
   0   5  -5   11.57    8.93
   0   5  -5   20.07    3.56
   0   5  -5   21.67    7.46
   0   5  -5   12.69    2.78
   0   5  -5   14.78    5.29
   0   5  -4  431.01   23.54
   0   5  -4  443.19   23.82
   0   5  -4  453.33   27.72
   0   5  -4  427.25   28.07
   0  -5   4  421.93   57.62
   0   5  -3 1468.81   72.79
   0   5  -3 1577.51   78.44
   0   5  -3 1510.39   73.32
   0   5  -3 1621.78   79.05
   0   5  -2  367.33   26.01
   0   5  -2  309.23   18.57
   0   5  -2  375.37   25.37
   0   5  -2  338.33   18.38
   0   5  -1  134.48    8.85
   0   5  -1  124.42    8.64
   0  -5   1  140.31   15.78
   0   5  -1  118.88   17.38
   0   5  -1  129.41   16.15
   0   5   0  188.65   20.91
   0   5   0  214.05   12.90
   0   5   0  171.49   17.97
   0   5   1  386.47   27.88
   0   5   1  371.51   24.67
   0   5   1  413.13   21.91
   0   5   1  370.05   20.98
   0   5   1  363.66   20.47
   0   5   2 1240.39   64.28
   0   5   2 1204.53   58.76
   0   5   2 1338.50   60.10
   0   5   2 1129.52   58.00
   0  -5  -2 1285.15   87.09
   0   5   2 1113.01   60.20
   0   5   3 1483.91   84.37
   0   5   3 1483.88   71.93
   0   5   3 1498.74   75.93
   0  -5  -4  619.67   69.16
   0  -5  -4  641.17   32.81
   0   5   4  577.62   34.43
   0   5   4  566.17   44.24
   0   5   4  589.46   31.92
   0  -5  -4  520.36   53.68
   0  -5  -5  727.34   38.13
   0   5   5  691.67   39.60
   0   5   5  778.82   56.86
   0  -5  -5  797.61   64.74
   0   5   5  745.80   38.49
   0   5   6  130.41   12.21
   0  -5  -6  177.88   26.56
   0  -5  -6  150.64   13.54
   0   5   6  156.22   12.33
   0  -5  -6  156.51   11.43
   0   5   6  196.52   29.22
   0   5   7   26.82   14.34
   0  -5  -7   17.72    6.16
   0   5   7   12.13    3.88
   0  -5  -7   12.48    3.32
   0  -5  -7   20.71    8.96
   0  -5  -8  303.87   35.19
   0   5   8  282.37   22.20
   0  -5  -8  312.65   18.88
   0  -5  -8  347.06   20.92
   0   5   9  722.24   65.36
   0   5   9  493.99   36.48
   0  -5  -9  786.82   36.40
   0  -5  -9  567.36   51.48
   0  -5 -10  361.85   36.25
   0   5  10  329.47   22.35
   0   5  10  370.37   41.08
   0  -5 -10  340.04   19.17
   0  -5 -11  422.92   22.04
   0   5  11  389.31   22.60
   0   5  12  198.12   12.95
   0  -5 -12  189.48   11.54
   0  -5 -13  129.06    7.81
   0  -5 -13  123.24    7.55
   0  -5 -14    3.55    1.03
   0   6 -14  121.13    6.91
   0   6 -13  149.22    8.94
   0   6 -13  143.79    8.74
   0   6 -12  233.43   13.39
   0   6 -12  229.79   13.49
   0   6 -11   39.05    4.76
   0   6 -11   31.66    3.98
   0   6 -11   34.87    4.45
   0   6 -11   31.29    3.84
   0   6 -10    2.48    2.61
   0   6 -10    4.39    1.88
   0   6 -10    4.33    1.97
   0   6 -10    1.56    2.21
   0   6 -10    5.11    3.13
   0   6  -9  190.53   15.39
   0   6  -9  303.28   28.80
   0   6  -8  566.61   31.60
   0   6  -8  563.63   33.28
   0   6  -8  499.95   34.03
   0   6  -8  497.30   44.13
   0   6  -8  572.43   30.55
   0   6  -8  570.00   30.56
   0   6  -7  662.93   35.54
   0   6  -7  600.53   37.48
   0   6  -7  689.99   35.62
   0   6  -6 1078.54   55.48
   0   6  -6 1019.46   53.07
   0   6  -6  995.96   54.29
   0   6  -6 1125.85   52.38
   0   6  -6  949.03   54.24
   0   6  -5  725.27   40.73
   0   6  -5  824.99   43.70
   0   6  -5  717.69   42.52
   0   6  -5  786.16   39.31
   0   6  -5  754.44   41.27
   0   6  -4  338.89   19.80
   0   6  -4  341.12   25.56
   0   6  -4  347.33   24.96
   0   6  -4  341.26   21.54
   0   6  -3    2.99    1.63
   0   6  -3    3.48    2.01
   0   6  -3    4.04    4.18
   0   6  -3   -4.87   12.77
   0   6  -3    4.36   10.56
   0  -6   3   -5.41   24.30
   0   6  -2  319.50   18.76
   0   6  -2  428.40   30.74
   0   6  -2  324.11   19.49
   0   6  -2  377.36   30.01
   0  -6   2  340.87   68.37
   0   6  -1  632.32   44.54
   0  -6   1  461.16   92.15
   0   6  -1  401.52   37.68
   0   6  -1  629.63   31.12
   0   6  -1  620.81   31.82
   0   6   0  748.28   43.23
   0  -6   0  814.82   52.48
   0  -6   0  587.09  101.40
   0   6   0  584.64   46.34
   0  -6  -1 1006.31  116.41
   0  -6  -1  833.51   63.14
   0   6   1  909.66   49.36
   0   6   1  894.38   44.83
   0   6   1  905.28   54.55
   0   6   2 1385.79   68.61
   0   6   2 1499.86   76.83
   0  -6  -2 1428.99   98.21
   0  -6  -2 1350.04  133.17
   0   6   3  405.71   22.38
   0   6   3  392.24   27.80
   0  -6  -3  329.68   60.34
   0  -6  -3  350.93   46.91
   0   6   4   29.38    4.17
   0  -6  -4   38.33   32.31
   0   6   4   30.78    8.28
   0  -6  -4   21.02   11.31
   0  -6  -4   35.44    8.67
   0  -6  -5   28.11    7.53
   0  -6  -5    5.35    7.50
   0   6   5   20.83    6.91
   0   6   5   19.51    3.87
   0   6   6   31.99   11.83
   0  -6  -6   30.96    6.82
   0  -6  -6   33.70   13.49
   0  -6  -7   25.78    5.84
   0  -6  -7   25.99   10.17
   0   6   7   31.45   12.45
   0  -6  -8  119.35   20.05
   0   6   8   21.18   12.63
   0  -6  -9   74.68    7.43
   0  -6 -10    0.51    1.90
   0  -6 -11   20.50    2.71
   0  -6 -11   20.51    3.07
   0  -6 -12   -0.96    0.86
   0  -6 -12   -0.70    1.02
   0   7 -12   23.63    2.46
   0   7 -11  183.20   10.76
   0   7 -11  206.37   11.36
   0   7 -11  183.89   10.98
   0   7 -11  171.84   10.30
   0   7 -10  336.11   18.04
   0   7 -10  263.16   16.95
   0   7 -10  286.65   16.55
   0   7 -10  342.43   17.97
   0   7  -9  414.43   20.77
   0   7  -9  284.80   21.52
   0   7  -9  464.89   24.22
   0   7  -9  355.01   22.41
   0   7  -8  320.56   17.45
   0   7  -8  335.69   19.57
   0   7  -8  312.34   19.38
   0   7  -7   63.41    9.00
   0   7  -7   63.41    6.24
   0  -7   6   63.32   22.82
   0   7  -6   57.84    6.36
   0   7  -5    4.61    6.48
   0  -7   5    3.75   16.19
   0   7  -5    0.58    1.96
   0   7  -5   -2.41    6.78
   0   7  -5    1.60    1.99
   0   7  -4   93.17   10.86
   0   7  -4   90.11   12.65
   0   7  -4  103.20    8.43
   0   7  -3   94.86   10.41
   0   7  -3   74.93    7.34
   0   7  -3  114.76   15.25
   0  -7   3   61.96   32.40
   0   7  -2   17.83    6.27
   0   7  -2   12.42    3.20
   0  -7   2   21.94   32.87
   0   7  -2   12.11   14.24
   0  -7   1    9.60   43.14
   0   7  -1   29.58   17.72
   0   7  -1   13.61    3.26
   0   7  -1   26.61    6.97
   0   7   0   26.35    4.27
   0   7   0   30.24   16.13
   0   7   0   32.23    7.70
   0  -7   0    8.57   46.58
   0  -7  -1   78.00   46.08
   0   7   1   93.17   16.01
   0  -7  -1   66.23   11.41
   0   7   1   89.92    8.14
   0   7   2    5.43    8.47
   0  -7  -2   12.42    8.16
   0  -7  -2    5.82   34.03
   0  -7  -2    2.66    7.20
   0  -7  -3   -4.83   30.10
   0   7   3    6.24    7.45
   0  -7  -3    0.48    6.02
   0  -7  -3    2.86    7.13
   0  -7  -4  152.89   13.15
   0  -7  -4  173.51   40.09
   0  -7  -5  264.97   38.07
   0  -7  -6  443.27   25.96
   0  -7  -7  152.14   11.41
   0  -7  -8   46.00    5.23
   0  -7  -9   23.66    2.89
   0  -7  -9   25.91    3.39
   0  -7 -10   23.56    3.03
   0  -7 -11  129.45    7.67
   0   8 -10    7.68    1.27
   0   8 -10    7.66    1.49
   0   8 -10    7.47    1.51
   0   8  -9    4.58    1.50
   0   8  -9    3.13    1.75
   0   8  -9    4.67    1.69
   0   8  -9    4.01    1.12
   0   8  -8    0.54    1.08
   0   8  -8    0.25    2.25
   0   8  -8    0.25    2.00
   0   8  -8    0.51    2.17
   0   8  -7   17.46    2.58
   0   8  -7   13.00    3.50
   0   8  -7   23.05    4.00
   0   8  -7   12.20    4.29
   0   8  -6   87.02    6.92
   0   8  -6   96.28    9.91
   0   8  -6  106.80    8.52
   0   8  -5  189.90   12.72
   0   8  -4  106.61    8.48
   0   8  -4  108.67   10.66
   0   8  -3  271.29   19.51
   0   8  -2  283.51   21.20
   0   8  -2  285.53   24.53
   0   8  -1   78.96   12.85
   0   8  -1   81.82   17.13
   0   8   0   -1.75    9.59
   0   8   1  108.49   14.47
   0   8   2  174.76   11.20
   0  -8  -2   87.03   10.63
   0  -8  -3  398.56   24.18
   0   8   3  400.58   23.49
   0  -8  -4  505.77   25.86
   0   8   4  383.56   24.78
   0   8   5  271.84   18.49
   0  -8  -5  365.90   19.24
   0  -8  -6  129.72    8.89
   0   8   6  113.89    8.67
   0   8   7   -0.28    1.33
   0  -8  -7    2.87    1.60
   0  -8  -7    2.49    1.47
   0   8   8    4.97    1.05
   0  -8  -8    7.07    1.65
   0  -8  -8    7.24    1.44
   0   9  -7  199.23   11.53
   0   9  -7  229.73   11.54
   0   9  -6  364.36   19.31
   0   9  -6  283.19   18.87
   0   9  -5  444.66   25.83
   0   9  -5  503.90   24.96
   0   9  -5  474.45   25.03
   0   9  -4  111.00    7.38
   0   9  -4   70.91    7.66
   0   9  -3   19.06    3.00
   0   9  -2   37.24    4.11
   0   9  -1  116.34    8.32
   0   9   0  218.54   13.28
   0   9   1  397.13   21.70
   0   9   2  182.96   11.70
   0   9   3   62.69    5.64
   0   9   4    9.73    2.09
   0  -9  -4    9.06    2.38
   0   9   5    3.10    1.10
   0  -9  -5    4.06    1.46
  -1  10  -1   24.87    2.92
  -1  10  -2   71.15    5.31
   1  -9  -6  175.34    9.96
  -1   9   5   97.01    6.22
   1  -9  -5  112.45    7.14
   1  -9  -4   20.92    3.11
  -1   9   4   21.13    2.92
  -1   9   3   15.18    2.85
   1  -9  -3   11.62    3.01
  -1   9   2   92.47    7.51
  -1   9   1  607.66   31.79
  -1   9   0  636.17   31.55
  -1   9   0  494.63   37.60
  -1   9  -1  337.39   27.19
  -1   9  -1  397.82   19.02
  -1   9  -2  153.22   13.10
  -1   9  -2  171.30   10.54
  -1   9  -3    7.07    3.39
  -1   9  -3   16.36    5.33
  -1   9  -3   10.01    2.74
  -1   9  -4    8.72    2.58
  -1   9  -4    5.59    3.94
  -1   9  -4    5.97    2.53
  -1   9  -5  141.26    9.33
  -1   9  -5  127.67    9.63
  -1   9  -6  308.87   17.71
  -1   9  -6  256.41   17.66
  -1   9  -7  203.02   11.18
  -1   9  -7  196.71   12.14
  -1   9  -7  228.29   12.35
  -1   9  -8  137.24    7.85
   1  -8  -9  227.19   12.49
   1  -8  -8  209.08   11.22
   1  -8  -8  155.41   10.16
   1  -8  -7   66.63    6.16
   1  -8  -6    3.48    3.03
  -1   8   6    8.87    2.22
  -1   8   5   18.88    3.57
   1  -8  -5   19.82    5.04
  -1   8   4  116.41   11.71
   1  -8  -4  121.64   10.88
  -1   8   4   92.14    8.81
  -1   8   3  119.13   13.66
  -1   8   3  120.78   10.15
   1  -8  -3  144.02   13.03
   1  -8  -2  383.52   25.91
  -1   8   2  384.53   28.26
  -1   8   1  216.37   19.64
   1  -8  -1  205.28   59.45
  -1   8   1  297.43   25.76
   1  -8  -1  214.85   19.31
  -1   8   0    7.29    6.06
  -1   8   0    3.53    2.38
   1  -8   0   36.16   46.44
   1  -8   1   19.84   50.99
  -1   8  -1   22.84    4.11
  -1   8  -1   27.87    6.93
  -1   8  -1   38.73   16.68
  -1   8  -2   -7.03   17.62
   1  -8   2  -21.07   36.08
  -1   8  -2   -1.64   12.16
  -1   8  -2   -1.95    2.46
  -1   8  -2   -0.40    4.93
  -1   8  -3    4.81    8.76
  -1   8  -3   -0.74    5.13
  -1   8  -4   27.14    8.58
  -1   8  -4   30.80    6.90
  -1   8  -5    3.39    5.56
  -1   8  -5    1.83    3.28
  -1   8  -5    1.20    2.19
  -1   8  -5    7.20    5.69
  -1   8  -6   31.80    7.12
  -1   8  -6   20.92    5.27
  -1   8  -6   31.83    4.81
  -1   8  -7   38.65    5.39
  -1   8  -7   27.08    4.93
  -1   8  -7   33.19    5.08
  -1   8  -7   25.31    3.32
  -1   8  -7   29.75    6.35
  -1   8  -8    8.07    2.39
  -1   8  -8    4.80    1.63
  -1   8  -8    2.44    2.78
  -1   8  -8    5.78    2.93
  -1   8  -9    4.85    2.27
  -1   8  -9    1.59    1.16
  -1   8  -9    2.73    1.40
  -1   8  -9    7.91    2.35
  -1   8 -10   51.05    4.30
   1  -7 -11   51.60    4.26
   1  -7 -10    3.27    1.11
   1  -7 -10    2.48    1.83
  -1   7   9    5.56    1.88
   1  -7  -9    8.47    3.01
  -1   7   8   11.38    3.42
   1  -7  -8   16.59    4.13
  -1   7   7    1.03    2.64
   1  -7  -7   11.83    4.81
  -1   7   6   30.27    6.51
   1  -7  -6   62.60   16.71
  -1   7   6   51.16    6.94
   1  -7  -5   13.33    7.30
   1  -7  -5   -2.73    5.90
   1  -7  -5    3.89   22.73
   1  -7  -4   46.24   16.71
   1  -7  -4   46.00   30.47
  -1   7   4   62.85    6.85
  -1   7   4   67.73   10.98
  -1   7   3  229.18   21.33
  -1   7   3  303.39   18.16
  -1   7   3  315.14   19.14
  -1   7   3  295.52   23.87
   1  -7  -3  236.31   41.19
   1  -7  -3  226.46   55.34
  -1   7   2   49.15   13.82
   1  -7  -2   57.55   38.30
  -1   7   2   74.95    9.57
   1  -7  -2   69.75   18.95
  -1   7   2   55.19    6.47
  -1   7   2   52.91    5.90
  -1   7   1    9.96   10.79
  -1   7   1   -0.27    1.52
   1  -7  -1   15.55   42.22
  -1   7   1    1.27    2.30
  -1   7   1    9.76   14.21
   1  -7  -1    1.78    4.44
  -1   7   0  102.76   18.88
  -1   7   0   80.66   20.46
  -1   7   0  119.79    9.48
  -1   7  -1  344.57   34.13
  -1   7  -1  311.28   18.51
  -1   7  -2  737.32   46.11
  -1   7  -2  723.81   45.75
   1  -7   2  628.10   98.28
  -1   7  -2  612.71   34.34
  -1   7  -3 1287.84   67.10
  -1   7  -3 1233.85   66.64
  -1   7  -3 1151.85   59.42
  -1   7  -4  818.48   47.02
  -1   7  -4  818.73   43.41
  -1   7  -4  796.33   46.33
  -1   7  -4  833.51   42.30
  -1   7  -5  319.74   19.18
  -1   7  -5  304.37   20.36
  -1   7  -5  312.07   22.81
  -1   7  -5  290.45   21.72
  -1   7  -6   13.33    6.95
  -1   7  -6   22.72    4.32
   1  -7   6    7.11   14.03
  -1   7  -6    8.02    8.76
  -1   7  -7   77.97    6.88
  -1   7  -7   72.87    8.18
  -1   7  -8  331.36   22.10
  -1   7  -8  343.54   21.44
  -1   7  -8  334.04   19.19
  -1   7  -8  337.82   22.36
  -1   7  -9  427.27   28.48
  -1   7  -9  557.06   28.29
  -1   7  -9  533.98   26.58
  -1   7  -9  460.25   28.47
  -1   7 -10  391.40   20.77
  -1   7 -10  392.70   21.28
  -1   7 -10  404.58   22.16
  -1   7 -10  380.67   21.93
  -1   7 -10  363.88   20.49
  -1   7 -11  412.29   22.09
  -1   7 -11  435.71   22.38
  -1   7 -11  460.58   23.10
  -1   7 -12  125.60    7.59
  -1   7 -12  147.45    8.19
   1  -6 -13   54.41    3.73
   1  -6 -13   48.07    3.73
   1  -6 -12   48.85    4.16
   1  -6 -12   35.87    3.15
   1  -6 -11   22.76    2.85
   1  -6 -11   25.86    3.72
   1  -6 -10    2.68    2.52
   1  -6  -9   61.37    6.33
   1  -6  -9   79.88    8.38
   1  -6  -9   90.22   17.23
   1  -6  -8  562.98   52.79
   1  -6  -8  694.92   37.82
   1  -6  -7  766.93   60.69
   1  -6  -7  657.10   38.31
   1  -6  -7  664.86   35.85
  -1   6   6  699.46   41.45
   1  -6  -6  802.12   40.56
   1  -6  -6  808.00   66.15
   1  -6  -5  494.28   49.24
   1  -6  -5  359.11   57.87
   1  -6  -5  397.11   23.79
  -1   6   5  388.61   25.85
  -1   6   4  216.24   18.07
   1  -6  -4  208.07   15.08
  -1   6   4  222.80   17.86
   1  -6  -4  208.94   34.36
   1  -6  -3   19.00   13.10
  -1   6   3   12.53    2.79
  -1   6   3   17.76    9.25
  -1   6   3   18.79    4.73
  -1   6   2  375.07   22.78
  -1   6   2  414.02   26.61
   1  -6  -2  397.49   48.59
  -1   6   2  414.17   29.79
  -1   6   2  460.34   25.17
  -1   6   1 1043.35   52.21
  -1   6   1 1079.47   53.45
  -1   6   1  982.08   57.80
  -1   6   1  968.90   60.49
  -1   6   0  723.21   58.92
  -1   6   0 1101.58   50.72
   1  -6   0 1086.39   68.45
  -1   6   0 1050.44   51.35
  -1   6   0 1058.28   50.51
  -1   6   0  709.28   56.34
  -1   6  -1 1197.73   59.54
  -1   6  -1 1396.01   69.75
  -1   6  -1 1151.12   60.23
  -1   6  -1 1261.78   72.79
  -1   6  -1 1187.24   59.48
  -1   6  -2  737.28   42.19
  -1   6  -2  640.17   35.30
  -1   6  -2  763.52   44.67
  -1   6  -3  277.18   21.59
  -1   6  -3  231.33   15.04
  -1   6  -3  247.13   19.89
  -1   6  -4    5.31    7.98
  -1   6  -4    5.44    7.60
  -1   6  -4    3.53    2.41
  -1   6  -4    4.87    2.14
  -1   6  -5   71.33   11.77
  -1   6  -5   70.02   11.35
  -1   6  -5   94.28    8.18
  -1   6  -5  101.96    9.89
  -1   6  -5   99.20    8.40
  -1   6  -6  275.86   20.93
  -1   6  -6  250.35   16.81
  -1   6  -6  302.86   18.03
  -1   6  -6  285.33   19.36
  -1   6  -7  426.10   24.05
  -1   6  -7  322.23   25.38
  -1   6  -7  392.54   22.29
  -1   6  -7  330.88   35.91
  -1   6  -7  358.24   22.72
  -1   6  -7  420.60   25.63
  -1   6  -7  404.62   26.06
  -1   6  -8  703.35   35.61
  -1   6  -8  649.44   34.37
  -1   6  -8  697.29   38.12
  -1   6  -8  646.96   36.83
  -1   6  -8  644.00   37.83
  -1   6  -8  631.50   51.75
  -1   6  -8  690.86   36.60
  -1   6  -9   75.25   14.59
  -1   6  -9   30.78    6.08
  -1   6 -10   11.26    2.63
  -1   6 -10   11.99    3.27
  -1   6 -10   11.56    2.72
  -1   6 -10    6.89    3.25
  -1   6 -11   29.41    4.11
  -1   6 -11   35.78    4.12
  -1   6 -11   31.42    4.42
  -1   6 -11   32.56    3.96
  -1   6 -12    0.72    1.23
  -1   6 -12    0.89    1.24
  -1   6 -13    6.15    1.51
  -1   6 -13    5.24    1.50
  -1   6 -14    3.99    1.01
   1  -5 -14   83.94    5.89
   1  -5 -13    4.76    1.44
   1  -5 -13    4.25    1.52
   1  -5 -12    5.88    1.82
   1  -5 -12    4.95    1.93
   1  -5 -11  332.26   19.09
   1  -5 -11  290.44   18.60
   1  -5 -10  496.56   45.37
  -1   5  10  532.39   49.95
   1  -5  -9  641.71   54.55
  -1   5   9  750.29   65.41
   1  -5  -9  639.60   36.25
   1  -5  -9  720.88   38.24
   1  -5  -8  483.29   45.42
   1  -5  -8  490.00   27.58
   1  -5  -8  486.02   29.59
   1  -5  -7  107.61   20.52
   1  -5  -7  125.85   10.75
  -1   5   7  151.30   30.98
   1  -5  -6  129.75   22.37
  -1   5   6  120.23   11.72
   1  -5  -6  129.31   11.01
  -1   5   5   15.48    7.00
   1  -5  -5   24.97   10.08
  -1   5   5   16.09    6.68
  -1   5   4  210.77   16.33
   1  -5  -4  223.90   30.41
   1  -5  -3  240.17   32.19
  -1   5   3  214.59   14.92
  -1   5   2  184.67   11.62
  -1   5   2  179.08   13.97
  -1   5   1   24.80    3.51
  -1   5   1   19.31    6.73
  -1   5   1   30.32    3.63
  -1   5   0   50.29    8.69
  -1   5   0   46.24    4.90
  -1   5   0   49.45    4.86
  -1   5  -1   34.78    3.92
  -1   5  -1   29.24    3.67
  -1   5  -1   32.88    4.11
  -1   5  -1   33.56    4.19
   1  -5   1   44.78    9.19
  -1   5  -1   45.76    7.56
  -1   5  -2   79.29    7.00
  -1   5  -2   90.16    9.58
  -1   5  -2   84.14    6.74
  -1   5  -2   78.91    6.46
  -1   5  -2   84.42    7.32
  -1   5  -3  119.32    9.35
  -1   5  -3  133.09   10.11
  -1   5  -3  119.49    8.58
  -1   5  -3  115.40   10.96
  -1   5  -3  118.86    9.51
  -1   5  -4  154.48   13.48
  -1   5  -4  158.62   18.46
  -1   5  -4  170.25   11.97
  -1   5  -4  154.92   13.15
  -1   5  -4  173.50   12.62
  -1   5  -4  164.46   10.90
  -1   5  -5  321.02   19.27
  -1   5  -5  320.54   21.51
  -1   5  -5  360.33   19.96
  -1   5  -5  359.54   19.37
  -1   5  -5  301.13   20.96
  -1   5  -5  354.41   22.01
  -1   5  -5  342.65   31.47
  -1   5  -6  244.70   28.26
  -1   5  -6  269.01   17.02
  -1   5  -6  349.46   17.83
  -1   5  -6  315.84   17.20
  -1   5  -6  346.70   19.04
  -1   5  -6  296.46   19.86
  -1   5  -7  348.32   24.58
  -1   5  -7  360.10   21.36
  -1   5  -7  385.01   23.64
  -1   5  -7  361.13   21.87
  -1   5  -7  359.37   21.90
  -1   5  -7  370.05   36.16
  -1   5  -7  425.17   23.13
  -1   5  -7  365.22   24.78
  -1   5  -8   60.11   10.13
  -1   5  -8   60.29    7.67
  -1   5  -8   67.94   14.23
  -1   5  -8   59.49    6.82
  -1   5  -8   72.50    7.76
  -1   5  -8   63.01    6.57
  -1   5  -8   53.25    5.85
  -1   5  -8   41.31    8.28
  -1   5  -8   67.48   11.44
  -1   5  -9   67.09    6.56
  -1   5  -9   74.13    7.08
  -1   5  -9   79.03   11.03
  -1   5  -9   76.75    8.68
  -1   5  -9   77.02    7.88
  -1   5  -9   55.77    8.07
  -1   5  -9   52.17    7.60
  -1   5  -9   93.02   16.15
  -1   5 -10  129.51    9.53
  -1   5 -10  111.65   10.63
  -1   5 -10  123.72   10.86
  -1   5 -10  124.51   10.45
  -1   5 -10   91.38   16.72
  -1   5 -10  128.41   10.46
  -1   5 -10  132.36    9.94
  -1   5 -11  332.02   31.63
  -1   5 -11  325.91   19.86
  -1   5 -12  567.30   29.20
  -1   5 -12  544.26   28.80
  -1   5 -12  519.80   28.60
  -1   5 -13  716.82   35.80
  -1   5 -13  715.19   35.80
  -1   5 -13  692.35   35.69
  -1   5 -14  273.42   15.22
  -1   5 -14  296.33   15.62
  -1   5 -15   97.27    5.77
  -1   5 -15   83.12    5.34
   1  -4 -15    2.74    1.33
   1  -4 -14   76.26    5.65
  -1   4  14   59.84    5.19
   1  -4 -13  153.42   10.32
   1  -4 -12  200.83   13.02
   1  -4 -12  179.84   12.28
   1  -4 -12  202.64   12.75
  -1   4  12  186.73   24.75
   1  -4 -11   16.38    3.01
   1  -4 -11    3.41    4.78
  -1   4  11    7.57    5.80
   1  -4 -11   11.62    3.26
   1  -4 -11   14.45    3.67
   1  -4 -10  127.52    9.65
  -1   4  10  127.42   22.51
   1  -4 -10  123.11   20.61
   1  -4 -10  142.90   11.35
   1  -4 -10  151.90   11.83
  -1   4   9    6.86    6.98
   1  -4  -9    1.79    4.99
   1  -4  -9    7.10    3.57
   1  -4  -9    4.32    1.88
   1  -4  -9    0.39    5.29
   1  -4  -8   70.01    7.79
   1  -4  -8   70.03   14.93
   1  -4  -8   60.77    9.01
   1  -4  -8   63.24    5.87
  -1   4   8   46.01   15.22
  -1   4   7    6.06    5.35
   1  -4  -7    8.50    5.61
   1  -4  -6   -1.67    4.16
  -1   4   6    2.91    6.27
   1  -4  -5    8.31    5.87
  -1   4   4  913.79   57.89
  -1   4   3  667.45   41.72
   1  -4  -2  418.33   40.26
  -1   4   2  370.86   25.79
  -1   4   1   17.33    3.91
   1  -4  -1   19.51    9.76
   1  -4   0  364.50   33.27
  -1   4   0  287.85   16.21
  -1   4  -1  769.06   38.27
  -1   4  -1  798.04   42.38
   1  -4   1  716.55   49.33
   1  -4   2 1275.69   70.22
  -1   4  -2 1308.27   63.04
  -1   4  -2 1326.59   69.29
   1  -4   3 1255.26   72.19
  -1   4  -3 1434.25   78.79
  -1   4  -3 1641.40   74.86
  -1   4  -3 1499.94   70.02
  -1   4  -3 1451.05   70.02
  -1   4  -3 1450.95   71.07
  -1   4  -4 4124.36  185.98
  -1   4  -4 4479.22  188.55
  -1   4  -4 3457.88  187.10
  -1   4  -4 3821.23  186.20
  -1   4  -4 3999.57  185.89
  -1   4  -4 3901.75  198.47
  -1   4  -5 2004.39   91.93
  -1   4  -5 2120.90   91.03
  -1   4  -5 2097.02   92.35
  -1   4  -5 2046.60   89.91
  -1   4  -5 1781.88   90.27
  -1   4  -5 1875.46   89.32
  -1   4  -5 2139.44   90.23
  -1   4  -5 2053.26   92.33
  -1   4  -6  331.29   18.59
  -1   4  -6  355.08   20.48
  -1   4  -6  297.35   19.46
  -1   4  -6  327.76   18.09
  -1   4  -6  266.11   28.09
  -1   4  -6  346.20   18.24
  -1   4  -6  295.05   17.84
  -1   4  -6  296.18   17.20
  -1   4  -6  299.96   17.62
  -1   4  -7    3.34    3.32
  -1   4  -7    6.24    2.53
  -1   4  -7    2.73    1.99
  -1   4  -7    3.90    2.29
  -1   4  -7   18.26    4.36
  -1   4  -7    1.88    4.60
  -1   4  -7    3.13    1.88
  -1   4  -7    6.96    4.59
  -1   4  -7    4.31    6.30
  -1   4  -7    4.16    2.46
  -1   4  -8  277.85   16.62
  -1   4  -8  272.44   18.90
  -1   4  -8  334.14   30.74
  -1   4  -8  284.08   17.24
  -1   4  -8  292.77   18.48
  -1   4  -8  247.12   17.69
  -1   4  -8  280.45   19.41
  -1   4  -8  252.81   18.76
  -1   4  -8  271.73   17.82
  -1   4  -8  297.65   20.44
  -1   4  -9  283.18   18.95
  -1   4  -9  312.55   18.69
  -1   4  -9  252.88   18.69
  -1   4  -9  234.43   17.46
  -1   4  -9  236.71   18.34
  -1   4  -9  272.64   16.33
  -1   4  -9  273.59   28.79
  -1   4  -9  281.03   17.94
  -1   4  -9  280.74   16.84
  -1   4  -9  238.16   17.99
  -1   4 -10  890.06   48.50
  -1   4 -10  891.87   63.00
  -1   4 -10  953.84   47.97
  -1   4 -10  971.48   49.01
  -1   4 -10  905.96   47.12
  -1   4 -10  870.72   46.62
  -1   4 -10  970.10   48.82
  -1   4 -10  961.39   48.75
  -1   4 -11 1264.17   62.23
  -1   4 -11 1207.94   62.15
  -1   4 -11 1262.12   62.94
  -1   4 -11 1196.38   61.74
  -1   4 -11 1328.10   63.51
  -1   4 -11 1136.01   77.22
  -1   4 -11 1321.95   63.43
  -1   4 -12  510.77   41.28
  -1   4 -13  101.53    8.02
  -1   4 -13   96.04    7.69
  -1   4 -13   93.96    7.56
  -1   4 -13   96.67    7.67
  -1   4 -14    3.78    1.71
  -1   4 -14    3.35    1.71
  -1   4 -15   33.66    3.36
  -1   4 -15   33.13    3.31
  -1   4 -16   64.66    4.27
   1  -3 -16    0.99    0.88
   1  -3 -15   62.37    5.23
   1  -3 -15   55.29    4.91
   1  -3 -14  134.76    9.44
  -1   3  13  166.16   22.97
   1  -3 -13  184.16   12.44
   1  -3 -13  189.21   12.63
  -1   3  12  102.56   18.28
   1  -3 -12  100.47    8.42
   1  -3 -12   93.49    8.05
   1  -3 -12   95.12    8.71
   1  -3 -11  195.40   13.40
   1  -3 -11  191.37   14.06
   1  -3 -11  220.08   13.72
   1  -3 -11  160.32   22.93
  -1   3  11  199.57   26.45
   1  -3 -10   10.02    3.56
   1  -3 -10   15.80    4.11
   1  -3 -10   11.26    2.79
  -1   3  10   17.78    8.31
   1  -3 -10    8.06    5.34
   1  -3  -9  221.97   26.84
   1  -3  -9  266.20   15.93
  -1   3   9  230.08   28.72
   1  -3  -9  281.81   17.31
   1  -3  -9  229.98   16.67
   1  -3  -8  884.12   45.16
  -1   3   8  871.17   63.49
   1  -3  -8  802.50   59.32
   1  -3  -8  804.14   44.42
   1  -3  -8  878.24   43.54
  -1   3   7 1952.45  117.32
   1  -3  -7 1924.25   94.34
   1  -3  -7 1979.68  112.69
  -1   3   7 2039.54   96.17
  -1   3   6 1531.32   76.07
  -1   3   5 1436.95   99.89
   1  -3  -5 1654.92   92.93
  -1   3   4 1383.11   79.46
   1  -3  -4 1233.79   78.76
   1  -3  -3    1.27    3.87
  -1   3   3    2.78    2.74
   1  -3  -2   74.32   13.97
  -1   3   2   74.00    8.39
  -1   3   1 1713.62   84.39
  -1   3   0 2200.23  104.94
  -1   3  -1 2369.27  114.56
  -1   3  -2  801.86   40.68
   1  -3   2  596.66   40.66
  -1   3  -3 1049.97   52.18
   1  -3   3  797.60   44.42
  -1   3  -4  138.63   15.90
  -1   3  -5  120.93    8.50
  -1   3  -5  101.68   14.10
  -1   3  -6  324.13   18.09
  -1   3  -6  338.62   18.44
  -1   3  -6  350.71   18.47
  -1   3  -6  339.22   17.86
  -1   3  -6  318.98   19.85
  -1   3  -6  344.53   18.04
  -1   3  -7  472.13   36.53
  -1   3  -7  382.46   23.48
  -1   3  -7  468.83   26.36
  -1   3  -7  456.48   24.77
  -1   3  -7  427.65   23.62
  -1   3  -7  459.62   24.15
  -1   3  -7  355.49   24.84
  -1   3  -7  433.38   23.21
  -1   3  -7  391.02   23.81
  -1   3  -7  381.31   23.83
  -1   3  -7  427.56   22.63
  -1   3  -7  408.39   23.58
  -1   3  -8   98.47    8.54
  -1   3  -8   77.79    7.99
  -1   3  -8  108.97    9.04
  -1   3  -8  108.45   15.47
  -1   3  -8   83.21    8.95
  -1   3  -8   79.24    8.44
  -1   3  -8   94.22    7.63
  -1   3  -8   90.69    7.14
  -1   3  -8   91.37    9.75
  -1   3  -9  104.64   10.46
  -1   3  -9  103.76   16.05
  -1   3  -9  100.70    9.15
  -1   3  -9  112.49    9.40
  -1   3  -9  106.75    8.78
  -1   3  -9   91.86    7.75
  -1   3  -9  114.66    9.65
  -1   3  -9  100.32    8.28
  -1   3  -9  108.22    9.79
  -1   3 -10   18.80    3.41
  -1   3 -10   15.42    3.72
  -1   3 -10   19.26    3.56
  -1   3 -10   19.91    3.34
  -1   3 -10   22.44    4.26
  -1   3 -10   25.44    4.30
  -1   3 -10   14.73    6.52
  -1   3 -11    1.50    1.76
  -1   3 -11    0.32    1.80
  -1   3 -11    1.50    2.27
  -1   3 -11    1.37    2.41
  -1   3 -11    0.27    1.52
  -1   3 -11   -0.33    2.07
  -1   3 -12   27.83    4.28
  -1   3 -12   28.38    8.33
  -1   3 -12   24.04    4.09
  -1   3 -12   22.20    3.70
  -1   3 -12   26.57    3.88
  -1   3 -13    1.67    1.76
  -1   3 -13    5.11    3.90
  -1   3 -14  103.05    7.64
  -1   3 -14  105.57    8.03
  -1   3 -14   94.39    7.57
  -1   3 -15  118.28    8.03
  -1   3 -15  121.08    8.20
  -1   3 -15  115.48    7.80
  -1   3 -16  177.57    9.92
  -1   3 -16  192.09   10.51
   1  -2 -16  335.05   17.62
   1  -2 -15  467.75   25.61
   1  -2 -15  515.52   25.80
   1  -2 -15  478.72   24.72
   1  -2 -14  353.93   20.33
   1  -2 -14  329.36   19.57
  -1   2  13   23.15    8.81
   1  -2 -12  191.87   13.53
   1  -2 -12  204.89   13.73
  -1   2  12  209.65   26.26
   1  -2 -11  297.34   18.80
  -1   2  11  294.28   31.60
   1  -2 -11  324.71   19.38
   1  -2 -10  468.87   26.71
  -1   2  10  450.53   25.69
  -1   2  10  434.05   39.52
   1  -2 -10  504.89   26.59
   1  -2 -10  482.00   39.36
   1  -2  -9 1139.47   71.99
   1  -2  -9 1188.61   57.31
   1  -2  -9 1192.93   57.96
   1  -2  -9 1158.85   57.35
  -1   2   9 1081.84   56.66
  -1   2   9 1125.14   73.17
  -1   2   8 1108.06   54.33
  -1   2   8 1062.14   68.71
   1  -2  -8 1112.61   54.71
   1  -2  -8 1130.07   55.31
   1  -2  -8 1121.01   69.36
   1  -2  -8 1047.31   54.61
  -1   2   7  449.34   25.53
   1  -2  -7  481.33   28.81
   1  -2  -7  508.43   26.08
  -1   2   6    5.48    5.12
   1  -2  -6    5.65    2.53
   1  -2  -6    7.53    4.45
   1  -2  -5    1.10    1.83
   1  -2  -5    1.01    3.33
   1  -2  -4   21.48    3.77
   1  -2  -4   43.71    9.60
  -1   2   3    6.57    4.24
   1  -2  -3   13.32    6.27
   1  -2  -2    3.80    4.59
  -1   2   2    5.42    5.23
   1  -2  -1 1168.05   72.32
  -1   2   1 1374.29   81.43
  -1   2   1 1371.12   65.14
   1  -2   0  401.36   34.03
  -1   2   0  669.57   29.97
  -1   2  -1  203.53   13.42
   1  -2   1  189.74   13.40
  -1   2  -2  329.84   27.67
  -1   2  -2  281.82   19.30
  -1   2  -3    3.54    3.04
  -1   2  -3    1.78    3.50
   1  -2   3    2.20    1.14
   1  -2   4  299.22   20.53
  -1   2  -4  454.40   28.83
   1  -2   5 2637.21  132.40
  -1   2  -5 2851.42  140.21
   1  -2   6 1473.34   78.50
  -1   2  -6 1528.99   85.01
  -1   2  -7   37.53    4.85
  -1   2  -7   42.22    4.11
  -1   2  -7   41.34    5.11
  -1   2  -7   42.47    4.48
  -1   2  -7   40.68    4.75
  -1   2  -7   44.81    4.74
   1  -2   7   43.93    7.64
  -1   2  -8  817.52   39.35
  -1   2  -8  830.03   38.30
  -1   2  -8  700.32   37.19
  -1   2  -8  757.93   37.97
  -1   2  -8  747.75   37.77
  -1   2  -8  810.80   51.15
  -1   2  -8  735.62   38.36
  -1   2  -8  772.93   38.64
   1  -2   8  734.57   46.66
  -1   2  -8  658.00   38.21
  -1   2  -8  706.60   39.13
  -1   2  -9   53.74   10.78
  -1   2  -9   40.60    4.88
  -1   2  -9   43.31    4.63
  -1   2  -9   44.91    4.79
  -1   2  -9   47.19    5.69
  -1   2  -9   39.64    4.33
  -1   2  -9   41.21    5.06
  -1   2 -10    6.90    2.36
  -1   2 -10    2.46    3.43
  -1   2 -10    4.79    1.83
  -1   2 -10    2.16    1.73
  -1   2 -11  562.83   30.76
  -1   2 -11  566.57   30.60
  -1   2 -11  558.75   30.00
  -1   2 -11  539.06   29.65
  -1   2 -11  612.61   31.23
  -1   2 -11  539.54   42.73
  -1   2 -12  801.10   57.01
  -1   2 -12  855.39   43.56
  -1   2 -12  861.84   43.44
  -1   2 -12  898.97   44.61
  -1   2 -12  868.90   44.35
  -1   2 -12  822.73   43.80
  -1   2 -13 1054.36   67.15
  -1   2 -14 1088.51   54.27
  -1   2 -14 1098.45   54.87
  -1   2 -14 1135.72   55.09
  -1   2 -15  199.43   12.28
  -1   2 -15  213.13   12.51
  -1   2 -15  191.66   11.65
  -1   2 -16   50.87    4.10
  -1   2 -16   37.66    3.11
  -1   2 -16   45.97    4.00
   1  -1 -17   56.42    4.04
   1  -1 -16   88.85    6.03
   1  -1 -16   81.94    5.99
   1  -1 -15    3.46    1.97
   1  -1 -15    4.14    1.72
   1  -1 -14   20.59    3.48
   1  -1 -14   16.68    3.51
   1  -1 -13   40.35    5.21
   1  -1 -13   39.39    4.92
  -1   1  13   24.32    9.20
   1  -1 -12   23.91    3.90
  -1   1  12   23.88    8.26
   1  -1 -12   25.26    4.23
   1  -1 -11    8.79    2.56
   1  -1 -11   10.14    2.88
  -1   1  11    8.87    5.85
   1  -1 -11   11.69    2.93
  -1   1  10    6.54    1.80
  -1   1  10   10.69    5.78
   1  -1 -10    9.09    2.70
   1  -1 -10    7.51    2.71
   1  -1  -9  110.05    8.49
   1  -1  -9  106.19    8.31
  -1   1   9   90.39    7.16
   1  -1  -9   96.54    7.71
   1  -1  -8   36.86    4.68
   1  -1  -8   40.49    7.23
   1  -1  -8   41.41    8.62
   1  -1  -8   37.01    4.75
   1  -1  -8   32.00    3.95
   1  -1  -7    4.15    3.23
   1  -1  -7    1.78    3.33
   1  -1  -6    3.94    3.67
   1  -1  -6   10.16    5.27
   1  -1  -6    8.28    4.26
   1  -1  -5   61.10    8.40
  -1   1   5   77.06    7.94
   1  -1  -4  455.83   32.34
  -1   1   4  414.32   27.36
  -1   1   3  661.41   43.38
  -1   1   2 1787.21   94.09
   1  -1  -2 1615.44   82.31
   1  -1  -1 1493.03   73.39
  -1   1   1 1695.85   93.78
   1  -1   0    1.31    0.98
  -1   1  -1  242.21   14.84
   1  -1   1  254.75   12.70
  -1   1  -2 5200.16  216.90
   1  -1   2 4206.63  199.98
  -1   1  -3 4630.56  210.76
  -1   1  -3 4167.52  204.94
   1  -1   3 4252.71  202.11
  -1   1  -4 1896.81   95.25
  -1   1  -4 1687.08   90.65
   1  -1   4 1944.00   92.77
  -1   1  -5 8644.11  385.44
  -1   1  -5 7811.27  392.19
   1  -1   5 7926.96  390.12
   1  -1   6 2025.84  108.31
  -1   1  -6 2126.79  110.25
  -1   1  -7  306.77   16.93
  -1   1  -7  317.33   17.77
   1  -1   7  330.60   26.56
  -1   1  -7  336.96   27.16
  -1   1  -7  284.37   17.82
  -1   1  -7  304.52   16.67
  -1   1  -8   51.47    5.36
  -1   1  -8   57.10    5.10
  -1   1  -8   53.23    4.69
  -1   1  -8   45.69    5.35
   1  -1   8   57.40   10.39
  -1   1  -8   49.96    5.19
  -1   1  -9  811.23   40.33
  -1   1  -9  732.57   38.80
  -1   1  -9  813.47   40.43
  -1   1  -9  785.20   39.39
   1  -1   9  818.86   52.73
  -1   1  -9  816.23   51.89
  -1   1  -9  760.29   40.72
  -1   1 -10  682.17   37.17
  -1   1 -10  719.45   38.17
  -1   1 -10  747.76   36.68
  -1   1 -10  705.61   36.22
   1  -1  10  712.66   50.08
  -1   1 -10  710.44   48.52
  -1   1 -11 1113.96   69.39
  -1   1 -11 1139.12   55.79
  -1   1 -11 1141.49   57.81
   1  -1  11 1114.54   71.06
  -1   1 -11 1134.36   55.93
  -1   1 -11 1125.45   56.90
  -1   1 -12  693.32   49.84
  -1   1 -12  732.66   37.29
  -1   1 -12  720.01   37.99
   1  -1  12  662.73   50.47
  -1   1 -12  752.15   38.47
  -1   1 -13  106.00    8.14
  -1   1 -13  117.53    8.97
  -1   1 -13  115.16    9.06
  -1   1 -14   22.38    3.51
  -1   1 -14   22.65    3.46
  -1   1 -14   16.40    2.66
  -1   1 -14   22.06    3.42
  -1   1 -15    9.29    2.15
  -1   1 -15    7.72    2.11
  -1   1 -16   44.54    3.93
  -1   1 -16   45.76    4.07
  -1   1 -17   59.41    4.03
   1   0 -17    2.66    0.92
   1   0 -17    3.36    1.14
   1   0 -16   13.36    2.46
   1   0 -16   17.20    2.55
   1   0 -15  101.96    8.53
  -1   0  14  306.32   31.74
   1   0 -14  325.63   18.65
  -1   0  13  623.35   49.30
   1   0 -13  626.93   33.49
   1   0 -13  621.18   32.11
   1   0 -13  628.47   34.04
   1   0 -12  595.42   31.77
  -1   0  12  598.02   48.33
   1   0 -12  596.11   43.23
   1   0 -12  638.22   33.60
   1   0 -12  632.68   33.01
   1   0 -11  242.20   15.54
   1   0 -11  248.91   14.91
  -1   0  11  284.23   28.19
   1   0 -11  261.74   16.25
   1   0 -10    2.52    1.94
   1   0 -10    2.85    1.87
   1   0 -10    1.62    1.79
   1   0 -10    1.94    1.48
   1   0  -9  275.93   16.09
   1   0  -9  269.00   24.22
   1   0  -9  261.07   16.45
   1   0  -9  283.59   16.68
   1   0  -9  274.78   16.05
   1   0  -8  753.95   39.52
   1   0  -8  795.93   40.31
   1   0  -8  840.73   40.53
   1   0  -7 1857.24  103.97
   1   0  -7 1881.29   99.96
   1   0  -6 6113.57  272.85
   1   0  -6 5206.09  262.05
   1   0  -6 5538.78  266.58
   1   0  -5 1244.63   70.90
  -1   0   5 1286.27   66.37
   1   0  -4 2373.21  118.20
   1   0  -3   76.25    7.59
  -1   0   3   81.72   10.22
  -1   0   2  828.38   47.85
  -1   0   1  473.89   31.86
   1   0   0 3120.32  146.35
   1   0   1 1942.45   94.25
  -1   0  -1 2099.73  102.61
  -1   0  -2 1276.65   65.54
   1   0   2 1363.12   66.54
   1   0   3 1569.37   75.44
  -1   0  -3 1515.27   77.93
  -1   0  -3 1390.90   75.55
  -1   0  -3 1479.99   73.92
  -1   0  -4   55.66    7.83
  -1   0  -4   52.05    7.94
   1   0   4   50.24    8.06
  -1   0  -5   26.58    4.94
  -1   0  -5   32.29    6.68
   1   0   5   40.73    8.52
  -1   0  -5   34.67    7.44
   1   0   6  152.56   18.35
  -1   0  -6  171.54   16.74
  -1   0  -6  186.93   17.94
  -1   0  -7   59.12    9.47
  -1   0  -7   61.67   10.22
  -1   0  -7   57.65    5.65
   1   0   7   60.03   11.52
  -1   0  -8    1.26    1.40
  -1   0  -8    1.70    1.43
  -1   0  -8    1.67    1.48
  -1   0  -8    2.39    1.57
  -1   0  -8    1.83    1.84
  -1   0  -9    3.64    1.57
  -1   0  -9    4.11    1.64
  -1   0  -9    2.34    1.49
  -1   0  -9    1.95    2.73
  -1   0  -9    3.46    2.04
   1   0   9    2.66    3.31
  -1   0 -10   32.20    3.86
  -1   0 -10   39.88    8.60
  -1   0 -10   37.84    4.51
  -1   0 -10   35.12    4.95
   1   0  10   32.71    9.18
  -1   0 -11   41.07    5.01
  -1   0 -11   38.01    4.78
  -1   0 -11   34.27    5.01
  -1   0 -11   43.24    4.44
   1   0  11   44.57   10.95
  -1   0 -11   36.83    8.49
  -1   0 -12    0.59    1.85
   1   0  12    1.49    2.62
  -1   0 -12    4.19    2.06
  -1   0 -13    3.77    2.06
  -1   0 -13    2.91    2.09
   1   0  13    6.98    4.26
  -1   0 -14  135.99    9.63
  -1   0 -14  145.54   10.32
  -1   0 -15  456.21   24.14
  -1   0 -15  477.75   24.52
  -1   0 -15  435.11   23.65
  -1   0 -16  219.01   12.17
  -1   0 -16  240.87   12.89
   1   1 -17  197.20   10.72
   1   1 -17  201.80   10.86
   1   1 -16  341.27   18.38
   1   1 -16  343.51   18.57
   1   1 -15  651.41   32.54
   1   1 -15  638.52   32.65
   1   1 -15  605.34   31.40
   1   1 -14  290.70   16.78
   1   1 -14  294.80   18.35
  -1  -1  13   55.73   12.30
   1   1 -13   51.29    5.22
   1   1 -13   49.14    5.86
   1   1 -13   46.92   10.35
  -1  -1  12    2.87    3.09
   1   1 -12    1.28    2.77
   1   1 -12    1.24    1.59
   1   1 -12    0.74    1.54
   1   1 -12   -0.28    1.53
   1   1 -11  170.38   20.73
   1   1 -11  178.86   11.95
   1   1 -11  169.25   10.87
   1   1 -11  169.23   12.53
   1   1 -11  173.87   12.18
   1   1 -10  184.97   11.39
   1   1 -10  185.79   21.08
   1   1 -10  180.28   12.30
   1   1 -10  177.88   12.62
   1   1 -10  181.84   12.01
   1   1  -9  978.79   49.00
   1   1  -9 1000.59   62.89
   1   1  -9  992.91   49.58
   1   1  -9 1015.97   48.73
   1   1  -9 1057.07   50.61
   1   1  -9  950.37   49.76
   1   1  -8  573.11   30.05
   1   1  -8  601.59   31.11
   1   1  -8  535.43   30.20
   1   1  -8  586.21   30.17
   1   1  -8  621.25   30.00
   1   1  -7 1674.67   98.37
   1   1  -7 1948.91  101.37
   1   1  -6  517.91   37.39
   1   1  -6  536.44   36.88
  -1  -1   6  496.21   31.59
  -1  -1   5   95.78   11.55
   1   1  -5  111.21   11.78
   1   1  -4   95.31    9.32
  -1  -1   4  102.33   13.06
  -1  -1   3  144.63   17.38
  -1  -1   2  192.09   22.22
   1   1  -2  173.94   11.87
  -1  -1   1   -1.19   11.33
  -1  -1   0 1230.54   61.75
  -1  -1  -1 1631.14   93.45
  -1  -1  -2  700.10   47.49
  -1  -1  -3   47.56    8.52
  -1  -1  -3   60.89   11.74
   1   1   3   52.65    7.55
   1   1   4  334.38   25.15
  -1  -1  -4  366.31   25.73
  -1  -1  -5 1100.23   65.76
   1   1   5 1220.45   70.25
  -1  -1  -5 1100.19   62.02
  -1  -1  -6 1592.32   86.52
  -1  -1  -6 1639.98   86.13
  -1  -1  -7 1401.94   82.22
  -1  -1  -7 1451.95   69.99
  -1  -1  -7 1516.86   71.19
  -1  -1  -7 1467.86   70.21
  -1  -1  -7 1287.95   79.80
  -1  -1  -8 1243.01   60.69
  -1  -1  -8 1327.21   62.20
  -1  -1  -8 1199.40   60.65
   1   1   8 1232.42   79.95
  -1  -1  -9  226.92   13.43
  -1  -1  -9  213.88   14.27
  -1  -1  -9  202.18   13.11
   1   1   9  224.54   26.77
  -1  -1 -10   51.43    5.16
  -1  -1 -10   52.45    5.88
   1   1  10   36.56   10.80
  -1  -1 -10   46.97    5.10
  -1  -1 -11  179.93   11.95
  -1  -1 -11  172.97   12.05
  -1  -1 -11  186.86   13.27
  -1  -1 -11  185.52   11.99
   1   1  11  201.55   25.19
  -1  -1 -12 1294.59   62.74
   1   1  12 1291.94   83.05
  -1  -1 -12 1296.91   63.90
  -1  -1 -12 1238.85   63.14
   1   1  13 1092.29   72.37
  -1  -1 -14  932.26   44.18
  -1  -1 -14  816.70   42.15
  -1  -1 -15  393.89   21.16
  -1  -1 -15  403.75   21.84
  -1  -1 -16   52.73    4.10
   1   2 -17   56.47    3.95
   1   2 -16   19.81    2.31
   1   2 -16   25.70    2.78
   1   2 -16   29.13    3.15
   1   2 -15    6.61    2.10
   1   2 -15    3.91    1.54
   1   2 -15    5.28    1.77
   1   2 -14    0.67    1.55
   1   2 -14    1.31    1.44
   1   2 -13   -2.64    3.68
  -1  -2  13    2.49    2.19
   1   2 -12   11.00    2.51
   1   2 -12   15.97    3.20
   1   2 -12   17.78    3.30
  -1  -2  12   19.70    6.78
   1   2 -11    4.10    4.52
   1   2 -11    9.37    2.35
   1   2 -11    9.80    2.86
   1   2 -11    7.46    2.38
   1   2 -10   81.23   14.14
   1   2 -10   84.05    7.02
   1   2 -10   72.96    6.82
   1   2 -10   84.38    7.05
   1   2 -10   73.99    6.87
   1   2 -10   73.37    7.28
   1   2  -9  116.47   17.10
   1   2  -9  132.99    9.81
   1   2  -9  134.99    9.84
   1   2  -9  118.49    9.19
   1   2  -9  129.95    9.99
   1   2  -9  141.81   10.46
   1   2  -8  362.30   19.37
   1   2  -8  353.62   19.97
   1   2  -8  368.54   31.39
   1   2  -8  382.56   20.45
   1   2  -8  367.44   20.28
   1   2  -7    1.61    1.87
   1   2  -7    0.74    2.29
   1   2  -6   11.85    4.64
   1   2  -6    6.72    5.60
  -1  -2   6   16.57    8.48
   1   2  -5  185.44   21.10
   1   2  -5  250.83   18.35
  -1  -2   5  242.96   25.50
  -1  -2   4 1294.54   85.80
   1   2  -4 1493.17   73.08
  -1  -2   3  900.19   69.48
   1   2  -3 1088.15   53.67
  -1  -2   2 2475.39  157.14
   1   2  -2 2921.65  136.13
   1   2  -1 1746.00   83.70
  -1  -2   1 1647.25   82.90
  -1  -2   0   71.55    8.63
   1   2   0   75.87    8.40
  -1  -2  -1  581.95   36.47
  -1  -2  -1  479.17   48.84
   1   2   1  594.11   34.60
  -1  -2  -2 1398.52   74.98
   1   2   2 1330.38   69.57
  -1  -2  -3 5380.79  270.93
  -1  -2  -3 5115.14  276.81
   1   2   3 5770.48  264.42
   1   2   4 2748.07  136.95
  -1  -2  -4 2919.62  144.71
  -1  -2  -5 2386.87  132.67
   1   2   5 2465.35  133.86
  -1  -2  -5 2528.09  132.46
  -1  -2  -6 2380.89  111.00
  -1  -2  -6 2284.17  110.85
  -1  -2  -7  252.98   15.20
  -1  -2  -7  226.45   25.16
  -1  -2  -7  252.16   15.53
  -1  -2  -7  253.14   15.25
  -1  -2  -8    7.85    2.08
  -1  -2  -8    8.73    2.65
   1   2   8    5.92    6.97
  -1  -2  -8   13.68    2.97
  -1  -2  -8    5.29    4.38
  -1  -2  -9  401.82   21.97
   1   2   9  394.24   39.39
  -1  -2  -9  305.52   31.03
  -1  -2  -9  344.72   20.10
  -1  -2  -9  358.21   20.74
  -1  -2 -10  620.82   31.52
  -1  -2 -10  532.60   29.50
  -1  -2 -10  489.95   42.07
   1   2  10  534.09   48.69
  -1  -2 -10  565.23   30.19
   1   2  11   46.03   12.70
  -1  -2 -11   40.70    4.97
  -1  -2 -11   39.12    4.59
  -1  -2 -12  251.87   15.30
   1   2  12  223.24   27.89
  -1  -2 -12  226.91   14.82
  -1  -2 -12  254.98   15.93
  -1  -2 -13   73.22    6.24
   1   2  13   56.57   13.16
  -1  -2 -13   65.53    6.60
  -1  -2 -14   33.50    4.23
  -1  -2 -15    1.33    1.56
  -1  -2 -15    3.92    1.39
   1   2  16    3.63    1.26
   1   3 -16    2.53    1.12
   1   3 -16    2.21    0.93
   1   3 -15  123.51    8.01
   1   3 -15  139.61    8.76
   1   3 -15  124.08    8.38
   1   3 -14  355.52   18.58
   1   3 -14  289.47   17.21
   1   3 -14  326.94   17.93
   1   3 -14  341.06   18.63
   1   3 -13  824.16   56.82
   1   3 -13  844.38   42.30
   1   3 -13  793.29   41.24
   1   3 -13  829.44   42.18
   1   3 -13  843.67   41.90
   1   3 -12  903.53   44.90
   1   3 -12  871.59   45.24
   1   3 -12  888.24   45.42
   1   3 -12  874.38   60.81
   1   3 -11  304.15   18.82
   1   3 -11  324.02   18.58
   1   3 -11  288.03   29.85
   1   3 -11  300.91   18.24
   1   3 -11  309.81   18.62
   1   3 -10   99.88    8.38
   1   3 -10   86.87    8.38
   1   3 -10   77.89   14.52
   1   3 -10   91.26    8.15
   1   3 -10   66.68    7.35
   1   3 -10   80.23    7.69
   1   3  -9   26.19    8.11
   1   3  -9   25.49    4.47
   1   3  -9   18.38    5.24
   1   3  -9   18.60    3.48
   1   3  -9   20.87    4.17
   1   3  -9   19.26    4.38
   1   3  -8  528.64   41.60
   1   3  -8  516.42   28.91
   1   3  -8  565.49   28.47
   1   3  -8  430.61   28.21
   1   3  -8  541.68   28.47
   1   3  -7 1918.08  100.38
   1   3  -7 1697.91   81.91
   1   3  -7 1694.87   82.12
   1   3  -7 1628.27   82.44
   1   3  -6 3133.59  145.24
  -1  -3   6 4125.19  176.55
   1   3  -6 3619.51  165.01
   1   3  -6 2805.32  144.34
  -1  -3   5 2143.85  125.38
   1   3  -5 2127.19   97.63
   1   3  -5 1960.62   98.75
   1   3  -4  461.18   36.66
  -1  -3   4  416.11   45.36
  -1  -3   3  746.51   68.49
   1   3  -3  716.95   52.11
   1   3  -3  821.38   42.02
   1   3  -2    5.16    2.21
  -1  -3   2    2.93   24.50
   1   3  -2   -1.02    4.22
  -1  -3   1  368.04   54.85
  -1  -3   1  378.56   26.07
   1   3  -1  397.47   26.41
   1   3   0 1995.72   98.84
  -1  -3   0 1911.69   99.32
  -1  -3  -1 1899.83   98.60
  -1  -3  -1 1741.45  126.72
   1   3   1 1723.54   93.29
  -1  -3  -2  623.02   43.33
   1   3   2  521.62   35.19
  -1  -3  -3  630.72   47.72
   1   3   3  571.88   37.78
  -1  -3  -4  169.75   12.36
  -1  -3  -4  124.34   27.80
   1   3   5    1.41    3.51
  -1  -3  -5    1.96    3.89
  -1  -3  -5    3.31    4.61
  -1  -3  -5    8.94   14.26
  -1  -3  -5   -0.25    2.01
  -1  -3  -6    8.22    6.16
  -1  -3  -6    6.83    2.44
  -1  -3  -6   12.24    4.02
   1   3   7   96.54   21.69
  -1  -3  -7  111.50    9.14
  -1  -3  -7  102.99    8.57
  -1  -3  -7  104.35   18.14
   1   3   8   67.54   18.39
  -1  -3  -8   89.76    7.19
  -1  -3  -8   98.17    8.37
  -1  -3  -8   87.77   16.49
  -1  -3  -9    7.27    2.06
   1   3   9    2.33    5.81
  -1  -3  -9    4.84    4.93
  -1  -3  -9    6.32    2.59
  -1  -3 -10  395.44   22.94
  -1  -3 -10  466.02   24.65
   1   3  10  487.37   46.36
  -1  -3 -10  371.70   36.74
  -1  -3 -11  414.57   22.55
   1   3  11  408.69   40.93
  -1  -3 -11  360.72   21.19
  -1  -3 -12    5.40    1.85
   1   3  12    6.86    5.24
  -1  -3 -12    1.55    1.77
  -1  -3 -13   -0.50    1.80
  -1  -3 -13   -0.21    1.46
  -1  -3 -14  114.66    7.54
  -1  -3 -14  126.67    8.61
  -1  -3 -14  111.30    7.23
   1   3  15  187.18   11.99
  -1  -3 -15  231.22   12.20
   1   4 -15  287.59   15.49
   1   4 -15  306.41   15.94
   1   4 -14  361.44   18.61
   1   4 -14  377.96   19.06
   1   4 -13  131.65    9.37
   1   4 -13  151.27   10.15
   1   4 -13  152.10    9.98
   1   4 -12   47.93   10.70
   1   4 -12   54.38    5.42
   1   4 -12   39.58    4.65
   1   4 -11   -2.84    4.68
   1   4 -11    5.12    2.19
   1   4 -11    7.17    2.79
   1   4 -11    3.08    2.10
   1   4 -11    5.56    2.22
   1   4 -11    5.42    2.25
   1   4 -10   97.45   10.64
   1   4 -10  107.03   17.21
   1   4 -10  121.88    9.43
   1   4 -10  116.44    9.73
   1   4 -10  116.67   10.05
   1   4  -9  565.23   42.69
   1   4  -9  454.46   27.86
   1   4  -9  548.31   28.29
   1   4  -9  455.42   25.94
   1   4  -9  402.00   28.91
   1   4  -8  469.88   26.29
   1   4  -8  416.15   37.87
   1   4  -8  443.36   25.21
   1   4  -7  206.98   12.48
   1   4  -7  174.69   14.85
   1   4  -7  202.25   23.74
   1   4  -6  405.45   35.33
   1   4  -6  358.46   19.52
  -1  -4   6  388.38   44.27
   1   4  -6  351.71   22.49
   1   4  -5   37.70    6.93
   1   4  -5   47.16    4.71
   1   4  -5   43.07    4.17
   1   4  -5   53.83   11.76
  -1  -4   5   62.40   20.11
   1   4  -5   47.68    8.07
   1   4  -4    1.16    6.73
  -1  -4   4    3.10   16.83
   1   4  -4    1.94    4.53
   1   4  -4   -1.87    6.66
   1   4  -4    0.38    0.92
   1   4  -3   15.44    2.47
   1   4  -3   28.78    8.86
   1   4  -3   15.55    4.53
   1   4  -3   14.87    6.78
   1   4  -3   29.56    9.37
   1   4  -2    7.32    5.49
   1   4  -2    8.14    9.00
   1   4  -2    2.65    1.34
   1   4  -2   16.10    9.95
   1   4  -1  888.22   48.39
  -1  -4   1  920.63   51.11
  -1  -4   0  142.63   17.22
   1   4   0  175.77   17.66
   1   4   0  180.63   11.17
   1   4   0  156.49   16.89
   1   4   1  436.90   23.13
   1   4   1  411.71   27.81
   1   4   1  392.36   31.39
   1   4   2  460.53   28.95
   1   4   2  469.07   25.20
  -1  -4  -2  478.36   27.90
  -1  -4  -2  417.58   59.02
   1   4   3    4.77    1.79
   1   4   3    3.05    4.95
  -1  -4  -3   10.19    7.19
   1   4   3    2.12    2.65
  -1  -4  -3    3.57    5.32
  -1  -4  -3    3.20   19.97
   1   4   4  117.99   10.20
  -1  -4  -4  112.14   10.49
   1   4   4  117.78   16.66
  -1  -4  -4  103.94    8.64
  -1  -4  -4   97.56   28.04
   1   4   4  115.82    8.91
  -1  -4  -4   99.74   19.96
  -1  -4  -5 1293.53   91.49
  -1  -4  -5 1166.87   59.88
  -1  -4  -5 1294.42   86.21
  -1  -4  -5 1142.38   58.74
   1   4   5 1245.37   79.21
   1   4   5 1183.24   59.58
  -1  -4  -6 1056.19   55.74
  -1  -4  -6 1053.56   56.46
  -1  -4  -6 1181.56   81.50
   1   4   6 1321.11   87.61
   1   4   6 1229.96   58.89
  -1  -4  -7 1014.55   53.13
   1   4   7 1156.59   91.78
  -1  -4  -7 1080.72   75.92
  -1  -4  -8 1058.65   52.43
  -1  -4  -8 1110.73   75.49
  -1  -4  -9  146.87   11.26
   1   4   9  130.05   25.45
  -1  -4  -9  140.28   21.93
   1   4  10   -2.30    7.01
  -1  -4 -10    2.79    2.29
  -1  -4 -11  121.63    9.70
  -1  -4 -11  138.23   10.23
   1   4  11  144.45   12.21
   1   4  11  139.87   22.59
   1   4  12  311.72   19.55
  -1  -4 -12  303.11   18.14
  -1  -4 -12  329.18   18.42
  -1  -4 -13  446.76   23.48
   1   4  13  419.86   24.21
  -1  -4 -13  466.84   23.80
  -1  -4 -14  357.30   18.56
   1   4  14  344.26   19.25
  -1  -4 -14  397.28   19.31
   1   5 -15    8.08    1.33
   1   5 -14    1.46    1.11
   1   5 -14    2.57    1.06
   1   5 -13    0.16    1.08
   1   5 -13   -0.35    1.26
   1   5 -12    9.67    2.46
   1   5 -12   11.15    2.38
   1   5 -12   14.10    2.62
   1   5 -11   12.39    2.79
   1   5 -11    8.97    2.83
   1   5 -11   11.14    3.01
   1   5 -11    9.13    2.49
   1   5 -10  265.44   16.91
   1   5 -10  254.16   27.11
   1   5  -9  698.77   31.68
   1   5  -9  680.97   32.90
   1   5  -9  456.72   31.12
   1   5  -9  520.26   32.14
   1   5  -9  510.96   34.19
   1   5  -8  125.79   11.66
   1   5  -8  152.96   10.90
   1   5  -8  145.62   10.94
   1   5  -7   90.01   11.05
   1   5  -7   96.77   16.52
   1   5  -7  105.87    8.10
  -1  -5   7   74.63   23.04
  -1  -5   6   70.58   23.41
   1   5  -6   61.40   12.96
   1   5  -6   56.51    5.48
   1   5  -6   59.40    9.69
  -1  -5   5  247.33   41.65
   1   5  -5  232.67   26.05
   1   5  -5  199.53   13.30
   1   5  -5  194.72   16.34
   1   5  -5  206.47   12.76
   1   5  -5  190.45   15.89
  -1  -5   4 1054.67   98.57
   1   5  -4 1084.79   54.48
   1   5  -4 1151.01   59.01
   1   5  -4 1103.25   54.22
   1   5  -4 1074.37   56.64
   1   5  -3 1754.07   87.21
   1   5  -3 1826.85   89.43
   1   5  -3 1825.35   87.46
   1   5  -3 2007.11   94.15
   1   5  -2 1285.53   62.88
   1   5  -2 1186.24   60.74
   1   5  -2 1396.59   69.71
   1   5  -1 1211.80   57.75
   1   5  -1 1123.20   55.80
  -1  -5   0  198.48   17.23
   1   5   0  274.33   16.63
  -1  -5   0  125.87   46.90
   1   5   0  180.10   20.81
  -1  -5   0  241.84   24.02
   1   5   1  112.55   15.06
  -1  -5  -1  105.27   11.90
  -1  -5  -1  100.28   41.93
   1   5   1  103.08   14.75
   1   5   1  103.07    8.39
  -1  -5  -1  110.13   17.47
  -1  -5  -2  784.24   43.62
   1   5   2  776.58   40.40
   1   5   2  799.72   45.44
  -1  -5  -2  845.62   62.97
   1   5   2  740.47   51.71
   1   5   3 1185.88   75.93
  -1  -5  -3 1341.02   93.54
  -1  -5  -3 1308.80   65.04
   1   5   3 1270.85   65.65
   1   5   3 1217.95   62.16
   1   5   4  922.48   51.89
  -1  -5  -4 1064.93   93.33
   1   5   4 1017.80   50.77
  -1  -5  -4 1054.36   52.54
   1   5   4  941.12   65.80
  -1  -5  -5 1116.21   90.52
   1   5   5 1227.93   84.93
   1   5   5 1332.56   65.33
  -1  -5  -5 1249.26   65.28
  -1  -5  -5 1325.77  102.70
  -1  -5  -6  593.25   58.85
   1   5   6  813.70   67.72
  -1  -5  -6  659.25   37.82
   1   5   6  744.25   40.03
  -1  -5  -7  206.92   29.86
   1   5   7  258.50   19.64
   1   5   7  231.36   40.21
  -1  -5  -7  216.02   15.65
  -1  -5  -8    2.03    2.67
  -1  -5  -8    5.99    6.09
   1   5   8    0.78    3.37
   1   5   8   -3.75    4.67
   1   5   9   14.06    8.61
  -1  -5 -10   60.87    5.73
  -1  -5 -10   56.63    6.04
   1   5  10   54.42    7.38
  -1  -5 -11   51.12    5.20
   1   5  11   48.25    5.86
  -1  -5 -11   45.56    4.66
  -1  -5 -12   46.62    4.43
   1   5  12   45.83    4.71
  -1  -5 -12   42.73    4.04
  -1  -5 -13    0.98    1.03
  -1  -5 -13    1.53    0.91
   1   5  13    1.05    0.91
   1   6 -13  319.68   16.72
   1   6 -13  335.33   16.98
   1   6 -12  633.65   32.48
   1   6 -12  680.71   32.85
   1   6 -11  377.35   21.26
   1   6 -11  393.51   20.80
   1   6 -11  386.34   21.14
   1   6 -11  386.73   21.14
   1   6 -10  340.53   19.48
   1   6 -10  332.11   18.90
   1   6 -10  350.08   21.37
   1   6 -10  330.02   20.03
   1   6  -9   24.28    4.05
   1   6  -9   18.44    4.60
   1   6  -9    9.65    4.75
   1   6  -9   14.23    4.03
   1   6  -9   22.79    3.50
   1   6  -8  100.01    9.04
   1   6  -7  378.62   24.87
   1   6  -7  448.85   24.11
   1   6  -6 1077.30   58.63
   1   6  -6 1158.36   56.49
  -1  -6   6 1223.52   98.73
   1   6  -5 1116.07   52.88
  -1  -6   5 1179.21   99.68
   1   6  -5  940.26   54.97
   1   6  -4  662.42   40.99
   1   6  -4  751.05   38.78
   1   6  -4  771.53   43.75
  -1  -6   4  832.06   88.59
   1   6  -4  765.27   38.56
  -1  -6   3  209.49   51.54
   1   6  -3  166.47   11.50
   1   6  -3  158.09   11.40
   1   6  -3  175.57   18.08
   1   6  -3  166.65   15.03
   1   6  -2    3.34    2.03
   1   6  -2    3.74    1.74
  -1  -6   2   13.17   37.61
   1   6  -2    4.74    7.35
   1   6  -2    2.45   12.01
   1   6  -1   21.05    7.81
  -1  -6   1    8.12   42.96
   1   6  -1   16.28    3.12
   1   6  -1   15.82   13.96
  -1  -6   0  257.56   73.58
   1   6   0  325.50   18.78
   1   6   0  255.47   26.74
   1   6   1  347.05   26.98
  -1  -6  -1  280.14   21.54
  -1  -6  -1  374.99   73.14
  -1  -6  -2  193.82   51.96
   1   6   2  178.91   17.39
  -1  -6  -2  156.96   14.68
  -1  -6  -3   -4.39   28.98
  -1  -6  -3    5.30    7.40
   1   6   3   10.19    2.85
   1   6   3   16.46    6.58
   1   6   3   15.59    6.38
  -1  -6  -3    7.97    5.28
  -1  -6  -4   26.90    5.95
   1   6   4   32.71    9.83
  -1  -6  -4   18.55   24.49
  -1  -6  -4   12.58   10.43
   1   6   4   21.77    4.16
   1   6   5   32.47    5.18
  -1  -6  -5   26.18    5.40
   1   6   5   15.96    7.95
  -1  -6  -5   11.16    8.59
  -1  -6  -5   28.87   20.80
  -1  -6  -6    8.27    3.52
   1   6   6   13.10    9.80
   1   6   6    7.99    3.32
   1   6   7    3.64    9.08
  -1  -6  -8   55.09    5.89
   1   6   8   36.36    6.88
  -1  -6  -8   53.43    5.77
  -1  -6  -9  138.31    9.94
   1   6   9  144.90   11.91
  -1  -6  -9  133.11    9.52
  -1  -6 -10  182.78   11.55
   1   6  10  182.82   12.44
   1   6  11  178.36   11.20
  -1  -6 -11  207.02   11.52
  -1  -6 -12   42.15    3.42
   1   7 -12   18.30    1.92
   1   7 -11   18.98    2.32
   1   7 -11   18.31    2.28
   1   7 -10   12.02    2.15
   1   7 -10   13.18    2.65
   1   7 -10   13.22    2.45
   1   7  -9   58.79    5.27
   1   7  -9   76.56    7.81
   1   7  -9   67.53    6.40
   1   7  -8   76.44    6.22
   1   7  -8   47.82    6.40
   1   7  -8   70.56    7.30
   1   7  -8   61.96    8.52
   1   7  -7    3.93    1.99
   1   7  -7    2.79    2.31
   1   7  -6   11.04    3.12
   1   7  -5   47.63    6.13
  -1  -7   5   67.42   25.30
   1   7  -5   45.72    5.23
   1   7  -4   13.80    3.08
  -1  -7   4    8.07   18.13
   1   7  -3   39.97    4.94
  -1  -7   3   50.68   30.34
   1   7  -2   98.30    8.14
   1   7  -2   91.15    7.73
  -1  -7   2   90.26   46.36
  -1  -7   1  262.20   79.22
   1   7  -1  327.67   19.61
   1   7  -1  332.51   19.27
   1   7   0 1031.14   51.10
   1   7   0  969.61   50.21
  -1  -7  -1  275.67   62.66
   1   7   1  250.74   15.74
  -1  -7  -2    4.83   28.87
  -1  -7  -3    6.96    3.36
  -1  -7  -3   23.96   21.11
  -1  -7  -4   49.54    6.33
   1   7   4   49.56    5.98
  -1  -7  -5  207.63   14.32
  -1  -7  -6  568.76   30.72
  -1  -7  -7  450.92   25.02
  -1  -7  -7  466.92   24.99
  -1  -7  -8  285.47   16.12
  -1  -7  -8  284.02   16.19
  -1  -7  -9  114.33    7.33
  -1  -7  -9  102.68    6.78
  -1  -7 -10    6.05    1.34
   1   8  -9  327.50   15.64
   1   8  -9  270.28   14.71
   1   8  -8  165.34    9.99
   1   8  -8  156.78    9.39
   1   8  -8  187.50   11.44
   1   8  -7  106.53    6.57
   1   8  -7   70.84    6.80
   1   8  -7   73.35    8.17
   1   8  -7  103.70    7.59
   1   8  -6    1.77    1.42
   1   8  -6    3.96    2.01
   1   8  -6    2.68    2.35
   1   8  -5  100.38    7.72
   1   8  -4  216.28   13.29
   1   8  -3  783.79   39.66
   1   8  -2  738.27   37.70
   1   8  -1  491.33   26.43
   1   8   0  219.56   13.92
   1   8   1    9.86    2.87
   1   8   2   34.46    4.75
   1   8   3  294.92   18.24
  -1  -8  -4  245.08   15.64
   1   8   4  297.00   17.41
  -1  -8  -5  313.88   17.34
  -1  -8  -5  344.81   18.22
  -1  -8  -6  208.29   11.73
  -1  -8  -6  213.23   12.16
   1   8   6  186.62   12.13
   1   8   7   23.43    2.68
  -1  -8  -7   31.79    2.97
   1   9  -5  168.67   10.79
   1   9  -4   85.48    5.77
  -1  -9   4   77.61    7.09
   1   9  -4   77.27    5.60
   1   9  -4   70.51    6.69
   1   9  -3   77.91    5.64
   1   9  -2    0.14    1.14
   1   9  -1    0.61    1.39
   1   9   0    2.92    1.65
  -1  -9   0   -0.23    1.97
   1   9   1    8.78    2.06
  -1  -9  -1    0.99    1.96
  -1  -9  -2    2.44    2.75
  -1  -9  -2    0.39    1.59
   1   9   2   -1.06    1.49
   1   9   3    2.33    1.49
  -1  -9  -3    2.92    1.49
   1   9   4    0.39    0.86
  -2  10  -1    1.23    1.38
  -2  10  -2   30.39    3.58
  -2  10  -3  108.04    7.05
   2  -9  -6  220.32   12.41
   2  -9  -5  159.02   10.32
   2  -9  -4   61.09    6.25
  -2   9   3   11.15    2.53
   2  -9  -3   12.03    4.18
  -2   9   3    7.76    5.47
   2  -9  -2    1.30    4.23
  -2   9   2    4.19    3.80
  -2   9   2    6.51    2.33
  -2   9   2    5.20    6.86
   2  -9  -1   14.92    5.78
  -2   9   1   14.27    6.11
  -2   9   1   33.68   10.27
  -2   9   1   34.16    4.35
  -2   9   0  208.21   16.75
  -2   9   0  192.01   21.76
  -2   9   0  254.20   14.94
  -2   9  -1  272.51   24.80
  -2   9  -1  265.85   16.53
  -2   9  -1  279.73   18.39
  -2   9  -2   79.72    8.69
  -2   9  -2   66.86   11.64
  -2   9  -2   76.86    7.09
  -2   9  -3   45.15    6.72
  -2   9  -3   40.20    5.26
  -2   9  -3   43.47    8.00
  -2   9  -4   21.26    5.73
  -2   9  -4   31.56    5.85
  -2   9  -4   28.08    4.57
  -2   9  -5   -0.75    1.19
  -2   9  -5    0.80    2.19
  -2   9  -5    0.84    2.19
  -2   9  -5    1.13    4.25
  -2   9  -6   -1.59    2.02
  -2   9  -6    0.24    2.07
  -2   9  -6   -0.50    1.00
  -2   9  -6   -0.37    3.23
  -2   9  -7   21.19    3.11
  -2   9  -7   23.59    2.91
  -2   9  -8    0.42    0.86
   2  -8 -10   28.98    2.60
   2  -8  -9   42.27    3.94
   2  -8  -8  123.03    8.15
  -2   8   8   87.11    6.92
   2  -8  -7  102.25    8.34
  -2   8   7   74.44    7.45
  -2   8   6   23.88    4.45
   2  -8  -6   29.67    5.71
  -2   8   6   19.00    4.92
   2  -8  -5    4.72    5.50
  -2   8   5    3.96    2.33
  -2   8   5    0.68    5.08
  -2   8   4   50.68    6.17
  -2   8   4   58.17    9.84
  -2   8   3    1.54    1.72
  -2   8   3   -0.31    2.26
  -2   8   3   -0.55    8.68
  -2   8   2   -4.17   10.28
  -2   8   1   66.59   14.70
   2  -8  -1   31.72   39.63
  -2   8   0    1.22    2.37
  -2   8   0   -2.29   16.16
   2  -8   0  -50.77   53.69
  -2   8  -1   21.07    3.75
  -2   8  -1   16.78   20.48
   2  -8   1   10.14   35.74
  -2   8  -2  112.09    9.32
  -2   8  -2  147.96   21.03
  -2   8  -2  112.71   18.36
  -2   8  -3   -1.20    8.88
  -2   8  -3    1.35    3.82
  -2   8  -3    3.56   11.45
  -2   8  -4  115.46   10.12
  -2   8  -4   86.14   10.29
  -2   8  -4  104.17   12.54
  -2   8  -4  126.97   14.54
  -2   8  -5  137.30   13.90
  -2   8  -5  142.12   11.36
  -2   8  -5  141.55   11.57
  -2   8  -5  124.57   12.46
  -2   8  -5  140.43   11.70
  -2   8  -6  296.92   17.69
  -2   8  -6  280.61   19.05
  -2   8  -6  301.36   19.73
  -2   8  -6  271.51   18.70
  -2   8  -7  373.79   19.42
  -2   8  -7  351.25   21.35
  -2   8  -7  352.95   20.84
  -2   8  -8  293.60   16.34
  -2   8  -8  286.41   17.82
  -2   8  -8  296.88   18.60
  -2   8  -8  319.81   18.56
  -2   8  -9  158.02    9.86
  -2   8  -9  140.27   10.01
  -2   8 -10    0.12    1.18
   2  -7 -11    1.95    1.26
  -2   7  11   -0.22    0.71
   2  -7 -11    0.49    0.67
   2  -7 -10   21.66    3.48
  -2   7  10   16.53    2.85
  -2   7   9   53.97    6.05
   2  -7  -9   62.69    6.70
   2  -7  -9   46.40    4.72
   2  -7  -8   10.87    5.11
  -2   7   8    7.77    3.21
   2  -7  -8   10.45    2.62
   2  -7  -7   49.83    5.56
   2  -7  -7   55.52    8.60
  -2   7   7   42.46    6.71
   2  -7  -6   13.62    8.50
  -2   7   6   15.09    6.54
   2  -7  -6    8.49    3.22
   2  -7  -5  197.70   31.72
  -2   7   5  177.26   16.22
   2  -7  -5  136.87   40.01
  -2   7   5  210.81   14.88
  -2   7   4  295.47   23.78
   2  -7  -4  305.30   42.85
  -2   7   4  255.77   18.09
  -2   7   4  304.42   22.55
  -2   7   4  316.52   19.15
  -2   7   3  838.34   44.19
  -2   7   3  830.91   44.31
  -2   7   3  877.60   49.85
  -2   7   2  295.61   26.36
  -2   7   2  343.81   21.62
  -2   7   2  283.17   18.85
  -2   7   2  299.99   23.32
  -2   7   2  307.58   18.94
  -2   7   1  368.53   29.84
   2  -7  -1  405.00   43.57
  -2   7   1  369.39   23.69
  -2   7   1  417.34   33.83
  -2   7   1  375.67   22.28
  -2   7   1  394.64   22.57
  -2   7   0  201.89   14.56
  -2   7   0  210.25   13.56
  -2   7   0  202.47   13.47
  -2   7  -1   29.55   17.71
  -2   7  -1   37.00    5.49
  -2   7  -1   35.29    4.74
  -2   7  -1   38.08   13.94
  -2   7  -2  212.54   21.43
  -2   7  -2  202.55   19.46
  -2   7  -2  169.08   12.40
  -2   7  -3  940.40   53.26
  -2   7  -3  915.49   48.38
  -2   7  -3 1034.57   55.23
  -2   7  -4  755.44   43.35
  -2   7  -4  694.50   43.19
  -2   7  -4  799.50   44.38
  -2   7  -4  791.85   40.65
  -2   7  -5  315.85   22.28
  -2   7  -5  366.75   20.37
  -2   7  -5  297.24   21.37
  -2   7  -5  350.60   20.54
  -2   7  -6  358.06   21.89
  -2   7  -6  338.56   21.30
  -2   7  -7   59.07    5.89
  -2   7  -7   56.43    7.87
  -2   7  -8    1.78    7.27
  -2   7  -8    4.42    2.18
  -2   7  -8    0.77    6.87
  -2   7  -8    3.50    3.37
  -2   7  -8    4.42    1.84
  -2   7  -9  186.72   12.95
  -2   7  -9  173.30   11.05
  -2   7  -9  161.28   12.97
  -2   7  -9  161.13   11.32
  -2   7  -9  166.06   11.20
  -2   7  -9  176.80   13.95
  -2   7 -10  309.50   17.64
  -2   7 -10  337.69   18.54
  -2   7 -10  316.43   18.87
  -2   7 -10  310.60   17.46
  -2   7 -11  113.52    7.43
  -2   7 -12   53.22    3.85
  -2   6  13   40.77    3.67
   2  -6 -13   65.22    4.02
   2  -6 -12  176.39   10.75
   2  -6 -12  188.93   10.84
   2  -6 -11  115.13    8.52
   2  -6 -11  105.47    8.23
   2  -6 -10  189.72   13.16
   2  -6 -10  159.87   11.78
   2  -6  -9    5.54    5.56
   2  -6  -9    3.62    5.52
   2  -6  -9    1.57    2.18
   2  -6  -8  363.89   24.45
   2  -6  -8  406.26   40.37
   2  -6  -8  354.11   22.14
   2  -6  -7  294.08   19.58
   2  -6  -7  309.69   36.40
   2  -6  -6  558.60   51.98
  -2   6   6  476.97   29.44
   2  -6  -5  622.29   57.10
  -2   6   5  555.66   33.52
   2  -6  -4  788.83   69.79
   2  -6  -3  679.29   64.27
  -2   6   3  570.76   31.93
  -2   6   3  610.58   34.81
  -2   6   2  100.18    8.32
  -2   6   2  105.71    9.14
  -2   6   2  115.39   12.60
  -2   6   2  103.37    8.53
  -2   6   1  216.97   14.60
   2  -6  -1  246.33   36.94
  -2   6   1  165.84   19.70
  -2   6   1  230.61   14.44
  -2   6   1  217.65   13.92
  -2   6   0  321.73   19.90
   2  -6   0  393.69   39.34
  -2   6   0  315.45   19.12
  -2   6   0  335.52   19.81
  -2   6   0  417.13   28.22
  -2   6  -1  582.89   32.39
  -2   6  -1  598.65   31.82
  -2   6  -1  561.20   31.82
  -2   6  -1  570.80   31.03
  -2   6  -2  328.58   22.11
  -2   6  -2  337.46   19.97
  -2   6  -2  302.82   18.92
  -2   6  -2  286.60   17.94
  -2   6  -3   29.75    6.79
  -2   6  -3   27.78    4.91
  -2   6  -3   23.48    4.40
  -2   6  -3   29.35    4.20
  -2   6  -4    1.45    1.98
  -2   6  -4    1.77    5.52
  -2   6  -4    1.49    2.63
  -2   6  -5    9.83    6.48
  -2   6  -5    3.55    3.91
  -2   6  -5    2.55    3.39
  -2   6  -5    8.95    3.02
  -2   6  -5    6.99    2.48
  -2   6  -5    5.70    5.76
  -2   6  -6   10.94    5.35
  -2   6  -6   18.00    3.42
  -2   6  -6   10.54    4.80
  -2   6  -6    9.54    4.91
  -2   6  -6   20.51    3.84
  -2   6  -6   24.07    4.85
  -2   6  -6   10.49    7.72
  -2   6  -7    9.60    8.64
  -2   6  -7    5.35    2.57
  -2   6  -7    5.78    3.77
  -2   6  -7    5.86    2.38
  -2   6  -7    7.57    5.90
  -2   6  -7    7.85    3.96
  -2   6  -7    9.49    3.88
  -2   6  -8   21.15    7.36
  -2   6  -8   12.53    8.59
  -2   6  -8    6.41    2.36
  -2   6  -8    9.47    3.29
  -2   6  -8    8.77    4.51
  -2   6  -8    7.29    2.76
  -2   6  -8    9.83    3.97
  -2   6  -9  198.50   15.75
  -2   6 -10  494.00   26.90
  -2   6 -10  461.11   26.32
  -2   6 -10  465.10   25.39
  -2   6 -10  434.16   25.31
  -2   6 -10  508.30   26.36
  -2   6 -11   95.92    7.38
  -2   6 -11   99.45    7.77
  -2   6 -11   98.05    7.58
  -2   6 -11   89.76    7.70
  -2   6 -12   21.17    2.93
  -2   6 -12   29.09    3.29
  -2   6 -13    0.64    1.08
  -2   6 -13    3.69    1.21
  -2   6 -14   24.43    2.20
   2  -5 -14  185.04   10.46
   2  -5 -13   68.46    5.58
   2  -5 -12   27.22    4.10
   2  -5 -12   25.76    3.49
   2  -5 -12   23.98    3.64
   2  -5 -11   -0.84    2.55
   2  -5 -11    2.53    2.33
   2  -5 -10   83.66   17.22
  -2   5  10  100.17   19.36
   2  -5  -9  141.53   13.09
   2  -5  -9  110.16   20.21
  -2   5   9   95.75   20.03
   2  -5  -9  113.46   10.93
   2  -5  -8  266.56   31.57
   2  -5  -8  211.45   16.25
  -2   5   8  193.73   31.59
   2  -5  -7   72.75   16.76
  -2   5   7   15.03   10.69
   2  -5  -6   18.42    9.23
   2  -5  -5   52.32   14.25
   2  -5  -4   28.30   10.59
   2  -5  -3   76.60   18.17
  -2   5   2   10.10    3.01
   2  -5  -2    5.13    8.47
  -2   5   2   10.69    2.45
  -2   5   1  137.75   11.21
  -2   5   1  131.93    9.63
  -2   5   1  145.60    9.90
  -2   5   1  139.38    9.27
  -2   5   0  166.53   13.59
  -2   5   0  159.76   11.44
  -2   5   0  145.69   10.06
  -2   5   0  168.13   10.87
  -2   5   0  156.80   10.70
  -2   5  -1   14.98    2.47
  -2   5  -1   19.77    3.25
  -2   5  -1   20.89    3.16
  -2   5  -1   16.15    3.28
   2  -5   1   21.39    8.73
  -2   5  -1   15.87    3.02
  -2   5  -1   18.90    2.85
  -2   5  -1   11.04    4.84
  -2   5  -2  301.63   17.63
  -2   5  -2  317.44   19.27
  -2   5  -2  340.99   19.80
  -2   5  -2  287.38   17.66
  -2   5  -2  292.32   16.52
  -2   5  -2  306.31   16.92
  -2   5  -2  304.43   17.31
  -2   5  -3   47.28    8.19
  -2   5  -3   42.65    5.11
  -2   5  -3   49.26    6.18
  -2   5  -3   54.51    7.18
  -2   5  -3   46.43    4.40
  -2   5  -3   43.89    5.08
  -2   5  -3   46.05    4.81
  -2   5  -3   55.13    5.96
  -2   5  -3   44.25    4.43
  -2   5  -4  302.36   18.52
  -2   5  -4  362.58   22.62
  -2   5  -4  293.69   19.64
  -2   5  -4  325.13   23.39
  -2   5  -4  369.83   20.96
  -2   5  -4  382.91   30.33
  -2   5  -4  291.46   17.42
  -2   5  -4  296.28   17.62
  -2   5  -4  329.71   19.34
  -2   5  -4  305.51   17.89
  -2   5  -4  330.12   18.53
  -2   5  -5  840.29   41.62
  -2   5  -5  891.23   58.03
  -2   5  -5  877.95   42.29
  -2   5  -5  754.26   43.84
  -2   5  -5  820.69   40.90
  -2   5  -5  813.51   43.78
  -2   5  -5  880.85   41.87
  -2   5  -5  826.98   43.31
  -2   5  -5  965.19   46.19
  -2   5  -5  755.70   40.64
  -2   5  -6 1505.36   71.66
  -2   5  -6 1894.85   77.19
  -2   5  -6 1018.67   71.07
  -2   5  -6  897.13   71.30
  -2   5  -6 1509.88   69.39
  -2   5  -6 1506.97   69.17
  -2   5  -6 1511.08   90.55
  -2   5  -6 1363.90   70.34
  -2   5  -6 1624.11   71.49
  -2   5  -6 1417.99   69.85
  -2   5  -7  784.71   43.78
  -2   5  -7  740.09   59.30
  -2   5  -7  882.41   43.96
  -2   5  -7  762.50   43.20
  -2   5  -7  782.00   40.76
  -2   5  -7  840.09   46.23
  -2   5  -7  792.44   43.62
  -2   5  -7  684.67   41.38
  -2   5  -7  829.46   42.10
  -2   5  -7  827.60   42.36
  -2   5  -8  364.84   24.26
  -2   5  -8  363.08   22.37
  -2   5  -8  376.11   22.16
  -2   5  -8  436.32   23.86
  -2   5  -8  322.39   22.53
  -2   5  -8  360.38   36.67
  -2   5  -8  261.87   22.66
  -2   5  -8  369.21   21.97
  -2   5  -8  345.25   20.62
  -2   5  -8  378.94   22.85
  -2   5  -9  912.28   45.62
  -2   5  -9  925.60   65.93
  -2   5  -9  983.58   47.16
  -2   5  -9  961.37   49.51
  -2   5  -9  887.28   46.18
  -2   5  -9  854.05   47.39
  -2   5  -9  900.37   48.07
  -2   5  -9  920.67   48.20
  -2   5  -9  757.02   46.73
  -2   5 -10   16.47    4.02
  -2   5 -10   13.46    3.42
  -2   5 -10   12.12    2.84
  -2   5 -10   14.18    4.29
  -2   5 -10   16.30    3.43
  -2   5 -10   12.43    3.09
  -2   5 -11   59.65    5.93
  -2   5 -11   74.22    7.00
  -2   5 -11   60.67    6.09
  -2   5 -11   53.98    6.25
  -2   5 -12  299.89   17.25
  -2   5 -12  304.17   17.66
  -2   5 -12  285.51   17.07
  -2   5 -13  427.06   22.12
  -2   5 -13  421.08   21.97
  -2   5 -13  391.71   21.21
  -2   5 -14  178.88   10.55
  -2   5 -14  185.79   10.56
  -2   5 -15  247.77   12.76
   2  -4 -15   20.65    2.50
   2  -4 -15   19.62    2.38
   2  -4 -14   24.72    3.16
   2  -4 -13    1.42    1.39
   2  -4 -13    0.45    1.30
  -2   4  12   10.98    6.19
   2  -4 -12    5.03    2.02
   2  -4 -12    5.67    2.50
   2  -4 -11    4.92    3.20
  -2   4  11    6.98    5.33
   2  -4 -11    7.44    2.27
   2  -4 -11   15.86    7.62
   2  -4 -11    7.61    3.57
   2  -4 -10  232.31   15.68
   2  -4 -10  201.76   13.73
  -2   4  10  218.22   27.67
   2  -4 -10  207.94   15.51
   2  -4  -9  539.68   32.22
   2  -4  -9  520.32   48.47
   2  -4  -9  585.05   30.56
  -2   4   9  612.59   51.30
   2  -4  -9  521.66   31.93
   2  -4  -8  298.79   18.32
   2  -4  -8  267.39   32.17
  -2   4   8  297.83   34.99
   2  -4  -7   53.29    6.16
  -2   4   7   52.95    7.29
  -2   4   7   49.05   14.64
   2  -4  -7   61.93   14.39
  -2   4   6   22.42    5.30
   2  -4  -6   11.69    3.19
   2  -4  -6   15.96    8.28
   2  -4  -5  284.73   29.77
   2  -4  -5  222.75   13.10
   2  -4  -4  733.40   61.06
  -2   4   4  856.01   56.71
  -2   4   4  921.54   49.25
  -2   4   3 3785.89  179.82
  -2   4   2 2773.97  130.45
  -2   4   1 1456.44  109.64
  -2   4   1 1392.83   67.09
  -2   4   0  411.72   65.94
  -2   4   0  757.73   36.85
  -2   4  -1   24.33    3.48
  -2   4  -1   32.38   16.81
  -2   4  -1   20.63    2.80
  -2   4  -1   22.51    2.92
  -2   4  -2  638.92   32.00
  -2   4  -2  659.80   33.31
  -2   4  -2  599.62   31.86
  -2   4  -2  700.51   39.66
  -2   4  -2  595.56   31.43
  -2   4  -3 1336.10   62.39
  -2   4  -3 1290.87   60.03
  -2   4  -3 1125.10   57.62
  -2   4  -3 1108.07   57.15
  -2   4  -3 1097.13   65.63
  -2   4  -4 2236.40  111.35
  -2   4  -4 2265.35  111.94
  -2   4  -4 2390.22  111.02
  -2   4  -4 2418.25  115.67
  -2   4  -4 2583.61  112.97
  -2   4  -4 2510.21  114.19
  -2   4  -4 2177.05  110.36
  -2   4  -4 2407.77  111.15
  -2   4  -4 2331.48  111.28
  -2   4  -5 1182.12   57.98
  -2   4  -5 1265.37   57.85
  -2   4  -5 1427.69   60.09
  -2   4  -5 1244.35   56.69
  -2   4  -5 1327.47   57.38
  -2   4  -5 1182.32   56.10
  -2   4  -5 1256.06   57.11
  -2   4  -5 1212.18   72.58
  -2   4  -6 1347.60   63.85
  -2   4  -6 1396.35   64.09
  -2   4  -6 1295.53   62.12
  -2   4  -6 1568.01   67.48
  -2   4  -6 1195.05   64.46
  -2   4  -6 1166.44   62.67
  -2   4  -6  949.41   64.30
  -2   4  -6 1305.42   62.60
  -2   4  -6 1172.24   62.70
  -2   4  -6 1210.48   79.67
  -2   4  -6 1399.81   63.84
  -2   4  -6 1211.00   61.98
  -2   4  -7   30.08    5.26
  -2   4  -7   26.29    3.83
  -2   4  -7   25.90    6.16
  -2   4  -7   36.51    4.79
  -2   4  -7   25.21    4.31
  -2   4  -7   29.43    4.34
  -2   4  -7   31.90    4.88
  -2   4  -7   37.46    5.28
  -2   4  -7   28.11    4.47
  -2   4  -7   28.17    5.54
  -2   4  -7   27.91    5.42
  -2   4  -7   26.98    4.89
  -2   4  -7   32.12   10.29
  -2   4  -7   28.34    4.96
  -2   4  -8   35.13    5.42
  -2   4  -8   46.60    7.20
  -2   4  -8   47.53   12.05
  -2   4  -8   39.79    5.01
  -2   4  -8   47.53    5.63
  -2   4  -8   50.64    6.19
  -2   4  -8   43.21    6.00
  -2   4  -8   39.09    7.76
  -2   4  -8   31.29    5.53
  -2   4  -8   43.31    5.45
  -2   4  -8   27.44    5.50
  -2   4  -8   41.55    4.84
  -2   4  -8   48.93    7.32
  -2   4  -9   78.46    7.64
  -2   4  -9   70.25    8.05
  -2   4  -9   54.08    7.01
  -2   4  -9   66.33    6.79
  -2   4  -9   56.30    6.19
  -2   4  -9   59.23    6.37
  -2   4  -9   56.24    6.99
  -2   4  -9   65.70    6.23
  -2   4  -9   66.39    7.50
  -2   4  -9   50.40   12.81
  -2   4  -9   54.95    9.07
  -2   4 -10  241.01   16.84
  -2   4 -10  254.21   17.07
  -2   4 -10  222.99   15.15
  -2   4 -10  258.28   16.14
  -2   4 -10  249.68   17.17
  -2   4 -10  259.39   16.67
  -2   4 -11  174.94   12.88
  -2   4 -11  191.39   13.27
  -2   4 -11  183.74   12.34
  -2   4 -11  157.48   11.68
  -2   4 -12   62.30    6.40
  -2   4 -12   57.32    5.86
  -2   4 -12   71.91    6.84
  -2   4 -12   64.52    6.13
  -2   4 -13   23.34    3.60
  -2   4 -13   22.24    3.32
  -2   4 -14    2.22    1.35
  -2   4 -14    3.63    1.60
  -2   4 -15    2.53    1.18
  -2   4 -15    1.41    1.03
  -2   4 -15    3.19    0.95
   2  -3 -16   12.77    1.72
   2  -3 -15    6.28    1.75
   2  -3 -15    6.23    1.67
   2  -3 -14  120.37    8.95
   2  -3 -14  139.70    9.56
   2  -3 -13  270.38   16.56
   2  -3 -13  270.32   16.43
   2  -3 -13  256.26   16.63
   2  -3 -12  392.06   22.66
   2  -3 -12  380.10   22.81
  -2   3  12  366.08   36.15
   2  -3 -11  760.50   58.05
   2  -3 -11  737.91   40.46
  -2   3  11  748.14   57.60
   2  -3 -11  810.23   41.62
  -2   3  10  437.95   25.84
   2  -3 -10  479.59   42.84
   2  -3 -10  458.33   26.37
   2  -3 -10  471.24   27.21
  -2   3  10  430.42   39.96
  -2   3   9    4.66    4.75
  -2   3   9    6.29    2.49
   2  -3  -9    9.19    3.27
   2  -3  -9    5.20    6.12
   2  -3  -9    4.03    5.46
   2  -3  -9    3.10    4.65
  -2   3   8  237.94   16.16
   2  -3  -8  228.95   28.13
  -2   3   8  245.45   27.65
   2  -3  -8  282.78   17.32
  -2   3   7 1535.77   67.57
   2  -3  -7 1462.70   87.30
  -2   3   7 1515.47   85.51
  -2   3   6 1270.34   58.90
   2  -3  -6 1074.53   56.89
   2  -3  -6 1123.42   74.33
  -2   3   5 1688.16  101.83
  -2   3   5 1648.00   84.62
   2  -3  -4 1357.03   67.19
  -2   3   4 1209.79   63.33
  -2   3   3 1039.27   73.40
  -2   3   3 1169.04   68.49
   2  -3  -3 1023.65   70.76
  -2   3   2   16.13    9.79
  -2   3   2   23.79    5.17
   2  -3  -2   21.97    8.43
  -2   3   1  961.13   76.69
   2  -3  -1  857.61   58.69
  -2   3   1  922.52   46.62
  -2   3   0  193.52   39.73
   2  -3   0  464.15   32.89
  -2   3  -1  442.60   46.81
   2  -3   1  250.62   22.98
  -2   3  -2   25.90    2.92
   2  -3   2   20.49    4.03
  -2   3  -3    3.04    5.36
  -2   3  -3    1.08    1.25
  -2   3  -3    2.09    2.89
  -2   3  -4   60.64   12.55
  -2   3  -4   90.27    7.02
  -2   3  -4   64.39   10.99
  -2   3  -5  191.14   11.98
  -2   3  -5  201.96   12.82
  -2   3  -5  216.55   14.03
  -2   3  -5  212.36   12.59
  -2   3  -5  193.82   12.24
  -2   3  -5  198.15   13.72
  -2   3  -5  206.38   12.59
  -2   3  -6   17.99    7.56
  -2   3  -6   24.20    3.90
  -2   3  -6   18.54    3.16
  -2   3  -6   19.43    3.42
  -2   3  -6   19.44    3.29
  -2   3  -6   17.61    2.95
  -2   3  -6   17.54    3.23
  -2   3  -6   12.12    3.59
  -2   3  -6   15.15    3.82
  -2   3  -6   17.36    3.21
  -2   3  -6   11.04    2.94
  -2   3  -6   17.65    3.59
  -2   3  -7   29.28    4.74
  -2   3  -7   20.68    3.76
  -2   3  -7   26.27    3.72
  -2   3  -7   29.56    4.54
  -2   3  -7   23.85    4.13
  -2   3  -7   20.50    3.24
  -2   3  -7   19.21    4.51
  -2   3  -7   16.82    3.58
  -2   3  -7   17.60    3.57
  -2   3  -7   20.32    7.74
  -2   3  -7   17.37    3.95
  -2   3  -8  117.60    9.88
  -2   3  -8  136.15    9.97
  -2   3  -8  114.14    8.68
  -2   3  -8  111.75    8.73
  -2   3  -8  105.01    9.76
  -2   3  -8  121.37    9.55
  -2   3  -8  103.66    9.42
  -2   3  -8  117.68    8.74
  -2   3  -8  115.82   10.35
  -2   3  -8  116.72   18.09
  -2   3  -8  103.58   10.03
  -2   3  -8  127.12    9.95
  -2   3  -9  409.10   23.93
  -2   3  -9  433.32   25.87
  -2   3  -9  401.23   25.51
  -2   3  -9  447.61   25.07
  -2   3  -9  473.62   24.91
  -2   3  -9  425.17   24.97
  -2   3  -9  467.16   26.16
  -2   3  -9  448.70   25.04
  -2   3  -9  462.62   39.36
  -2   3 -10  557.77   30.45
  -2   3 -10  576.66   32.10
  -2   3 -10  573.12   32.07
  -2   3 -10  610.21   46.78
  -2   3 -10  570.16   31.07
  -2   3 -10  562.23   31.02
  -2   3 -10  585.06   31.09
  -2   3 -11  638.46   33.56
  -2   3 -11  664.08   34.93
  -2   3 -11  605.22   33.48
  -2   3 -11  659.25   35.05
  -2   3 -11  621.67   48.56
  -2   3 -11  634.40   33.85
  -2   3 -12   57.05    6.20
  -2   3 -12   58.80    6.35
  -2   3 -12   58.03    5.90
  -2   3 -13    2.06    1.54
  -2   3 -13    2.86    2.03
  -2   3 -13    1.01    1.76
  -2   3 -14   53.51    5.02
  -2   3 -14   51.06    5.06
  -2   3 -14   52.07    4.82
  -2   3 -15  209.08   11.82
  -2   3 -15  208.49   12.11
  -2   3 -16  417.41   20.81
   2  -2 -16  208.34   11.30
   2  -2 -16  216.90   11.62
   2  -2 -15  315.06   18.05
   2  -2 -15  310.39   17.48
   2  -2 -15  313.26   17.29
   2  -2 -14  376.24   20.91
   2  -2 -14  359.01   21.21
  -2   2  13   73.03   14.69
   2  -2 -12    2.16    1.89
  -2   2  12    2.82    1.83
   2  -2 -12    1.01    2.01
  -2   2  12   -1.64    3.54
   2  -2 -12    0.96    1.92
   2  -2 -11   38.66    5.53
  -2   2  11   31.50    9.76
  -2   2  11   34.37    4.54
   2  -2 -11   40.25    5.67
  -2   2  10  120.82    9.68
   2  -2 -10  145.60   11.49
  -2   2  10  117.87   18.46
   2  -2 -10  146.69   11.37
  -2   2   9   38.03    4.75
   2  -2  -9   67.22    7.14
   2  -2  -9   54.13   12.32
   2  -2  -9   42.84    6.46
   2  -2  -9   43.94    4.95
  -2   2   8   91.21    7.78
   2  -2  -8   87.80   15.49
   2  -2  -8  106.11    8.02
   2  -2  -8  102.97    9.27
   2  -2  -7  162.67   17.06
  -2   2   7  176.05   11.52
   2  -2  -7  142.14   11.76
   2  -2  -7  185.46   11.38
  -2   2   6   44.29    8.97
  -2   2   5   30.43    7.85
   2  -2  -5   26.93    8.26
  -2   2   4  127.24   17.14
   2  -2  -4  144.55   17.23
  -2   2   3   22.99   10.15
   2  -2  -3   13.70    5.16
  -2   2   2   32.36   12.90
   2  -2  -2   14.14    4.17
  -2   2   1 1094.35   86.73
   2  -2  -1  955.31   51.39
  -2   2   0 2526.75  224.81
   2  -2   0 4043.51  184.36
  -2   2  -1   86.51   21.62
   2  -2   1   78.81    7.04
   2  -2   2  304.17   18.24
  -2   2  -2  311.46   35.40
  -2   2  -3  103.66   11.49
  -2   2  -3  122.07   19.76
   2  -2   4  223.19   13.50
  -2   2  -4  272.09   21.92
  -2   2  -5  529.76   37.47
   2  -2   5  579.99   30.21
  -2   2  -5  642.35   41.30
  -2   2  -6 2945.28  131.47
  -2   2  -6 2949.31  131.70
  -2   2  -6 2935.93  131.06
  -2   2  -6 2878.31  131.96
  -2   2  -6 2511.43  132.13
   2  -2   6 2902.87  137.92
  -2   2  -6 2915.31  131.95
  -2   2  -6 2392.30  131.60
  -2   2  -6 2665.26  131.41
  -2   2  -7 3395.67  150.17
  -2   2  -7 3152.45  150.88
  -2   2  -7 3124.00  150.84
  -2   2  -7 3186.97  168.50
  -2   2  -7 3109.00  149.42
  -2   2  -7 2983.29  150.94
  -2   2  -7 3387.03  151.00
  -2   2  -7 2949.98  150.93
  -2   2  -7 3396.21  151.38
  -2   2  -7 3200.80  150.06
  -2   2  -8 1456.86   68.62
  -2   2  -8 1269.68   69.51
  -2   2  -8 1613.03   88.34
  -2   2  -8 1296.41   69.94
  -2   2  -8 1433.34   68.60
  -2   2  -8 1297.44   69.71
  -2   2  -8 1527.40   69.20
  -2   2  -8 1497.44   69.77
  -2   2  -9  460.09   25.12
  -2   2  -9  497.17   26.06
  -2   2  -9  457.58   26.37
  -2   2  -9  500.22   39.89
  -2   2  -9  448.71   26.46
  -2   2  -9  466.59   26.66
  -2   2  -9  437.87   24.93
  -2   2 -10  257.71   16.23
  -2   2 -10  258.18   26.99
  -2   2 -10  263.16   16.42
  -2   2 -10  208.28   14.25
  -2   2 -10  255.58   15.41
  -2   2 -10  247.41   16.11
  -2   2 -10  222.05   14.61
  -2   2 -11    1.58    2.05
  -2   2 -11    0.32    1.95
  -2   2 -11    2.22    1.62
  -2   2 -11    1.34    1.64
  -2   2 -11   -0.65    1.93
  -2   2 -12  198.27   12.88
  -2   2 -12  209.65   13.68
  -2   2 -12  199.85   13.53
  -2   2 -12  187.21   12.51
  -2   2 -13  374.72   20.89
  -2   2 -14  392.12   21.35
  -2   2 -14  381.10   21.23
  -2   2 -14  384.34   20.77
  -2   2 -15  226.16   12.82
  -2   2 -15  234.10   13.43
  -2   2 -15  246.10   13.56
  -2   2 -16  162.59    9.18
   2  -1 -17    0.16    0.62
   2  -1 -16   10.89    1.94
   2  -1 -15   65.15    6.17
   2  -1 -15   65.78    5.42
   2  -1 -14   27.82    4.10
   2  -1 -14   22.26    3.64
  -2   1  13  193.72   25.16
   2  -1 -13  221.78   14.77
   2  -1 -13  206.88   13.93
   2  -1 -12    1.03    2.18
  -2   1  12   -0.26    1.61
   2  -1 -12   -0.29    1.58
  -2   1  12    3.27    4.07
   2  -1 -12    1.18    1.61
   2  -1 -11  225.91   14.43
   2  -1 -11  245.06   15.54
   2  -1 -11  212.23   14.34
  -2   1  11  189.22   24.79
   2  -1 -11  204.92   14.18
   2  -1 -11  169.55   19.87
  -2   1  11  204.35   13.60
  -2   1  10  348.07   22.14
   2  -1 -10  442.22   23.64
   2  -1 -10  403.30   23.24
   2  -1 -10  433.44   24.40
   2  -1 -10  458.66   33.96
   2  -1  -9 1175.71   72.14
   2  -1  -9 1229.69   59.83
   2  -1  -9 1066.61   59.36
   2  -1  -8 1578.17   70.49
   2  -1  -8 1711.63   95.97
   2  -1  -7  556.61   34.11
   2  -1  -7  650.82   34.44
   2  -1  -6    2.52    4.44
  -2   1   5  548.01   41.80
   2  -1  -5  523.04   37.98
  -2   1   4 1707.26  101.78
   2  -1  -4 1704.34   89.94
  -2   1   3 4986.38  246.05
   2  -1  -3 4583.36  222.92
   2  -1  -2 8048.41  379.74
  -2   1   2 8538.78  410.86
  -2   1   1 9609.44  499.74
   2  -1  -1 9999.00  462.61
  -2   1   0   47.00   17.40
   2  -1   0   64.18    6.85
  -2   1  -1   36.44   14.57
  -2   1  -2   16.34   10.13
   2  -1   2    8.82    2.21
  -2   1  -3  747.63   54.83
   2  -1   3  719.24   38.78
  -2   1  -4 3867.82  179.43
  -2   1  -4 3289.21  186.64
   2  -1   4 3620.55  174.16
   2  -1   5 4425.37  208.76
  -2   1  -5 4610.32  215.18
   2  -1   6  553.80   36.14
  -2   1  -6  471.01   37.94
  -2   1  -6  456.42   25.65
  -2   1  -7   10.24    2.38
  -2   1  -7    7.12    2.18
  -2   1  -7    5.16    2.36
  -2   1  -7    5.59    2.21
   2  -1   7    5.76    3.53
  -2   1  -7    2.06    1.78
  -2   1  -8   40.49    4.58
  -2   1  -8   43.26    5.34
  -2   1  -8   37.25    5.02
  -2   1  -8   41.22    4.80
  -2   1  -8   36.80    9.60
  -2   1  -8   45.72    4.80
  -2   1  -9    1.39    1.63
   2  -1   9    1.34    3.33
  -2   1  -9   -1.33    3.71
  -2   1  -9    0.61    1.90
  -2   1  -9   -0.26    1.44
  -2   1  -9   -0.33    2.08
  -2   1 -10   24.32    3.60
  -2   1 -10   38.67    5.03
  -2   1 -10   27.67    3.66
  -2   1 -10   26.31    3.84
   2  -1  10   35.14    8.68
  -2   1 -10   27.51    4.50
  -2   1 -11  111.22    8.56
  -2   1 -11  119.32    8.90
  -2   1 -11  120.22    9.85
  -2   1 -11  121.45    9.49
  -2   1 -11  118.27    9.58
  -2   1 -12    5.53    2.27
  -2   1 -12    4.51    2.00
  -2   1 -12    5.94    2.03
  -2   1 -12    4.99    2.14
  -2   1 -13   24.63    3.26
  -2   1 -14    1.90    1.58
  -2   1 -14    2.06    1.46
  -2   1 -14    2.19    1.29
  -2   1 -14    2.90    1.31
  -2   1 -15    6.46    1.74
  -2   1 -15    6.92    1.70
  -2   1 -16    1.30    0.75
   2   0 -17   98.33    5.79
   2   0 -17   95.07    5.84
   2   0 -16   30.36    3.32
   2   0 -16   35.17    3.55
   2   0 -15    2.24    1.92
   2   0 -14  188.87   12.89
   2   0 -14  182.58   11.24
   2   0 -13  590.90   42.59
  -2   0  13  564.53   47.21
   2   0 -13  566.70   31.21
   2   0 -13  602.45   32.19
   2   0 -12  899.31   46.56
   2   0 -12  887.87   46.55
   2   0 -12  824.63   58.02
   2   0 -12  903.49   45.55
   2   0 -11  437.15   25.34
   2   0 -11  409.55   23.99
   2   0 -11  468.31   37.92
   2   0 -11  456.23   25.48
   2   0 -10  294.59   17.75
   2   0 -10  291.11   17.84
   2   0 -10  256.33   27.30
   2   0 -10  243.56   15.95
   2   0  -9   96.93   17.67
   2   0  -9   97.96    8.62
   2   0  -9   83.61    8.13
   2   0  -9   83.86   15.04
  -2   0   9   87.20    7.28
   2   0  -9   90.99    7.34
   2   0  -9   90.53    7.21
   2   0  -8  113.86   18.06
   2   0  -8  166.13   23.81
   2   0  -8  158.16   12.15
  -2   0   8  174.74   11.44
   2   0  -8  169.28   12.20
   2   0  -8  170.54   11.03
   2   0  -7  903.67   50.27
   2   0  -7 1111.93   50.91
  -2   0   6 1111.60   77.81
   2   0  -6 1549.33   79.24
   2   0  -5  961.43   56.10
   2   0  -4  619.56   37.19
  -2   0   3  108.66   16.61
   2   0  -2  714.33   39.99
  -2   0   2  738.49   52.73
  -2   0   1    3.00    7.72
   2   0  -1   13.53    3.34
  -2   0   0   29.91   10.18
   2   0   0   45.53    5.88
  -2   0  -1    8.47    7.04
   2   0   1    8.67    3.05
  -2   0  -2   99.73   16.32
   2   0   2   88.82    9.12
  -2   0  -3  611.58   44.43
   2   0   3  562.50   34.14
   2   0   4  104.84   11.79
   2   0   5   -0.88    3.28
   2   0   6    1.19    4.45
  -2   0  -6    2.03    1.79
  -2   0  -7   79.68    7.25
  -2   0  -7   70.77    6.85
  -2   0  -7   78.80    6.83
  -2   0  -7   89.07    7.55
  -2   0  -7   96.54    7.16
  -2   0  -8  167.71   10.88
  -2   0  -8  147.81   11.36
  -2   0  -8  153.97   11.35
   2   0   8  136.33   20.98
  -2   0  -8  165.11   11.09
  -2   0  -9  925.62   45.28
   2   0   9  893.57   63.52
  -2   0  -9  876.27   44.12
  -2   0  -9  847.75   45.07
  -2   0  -9  840.41   43.99
  -2   0 -10  335.27   20.27
  -2   0 -10  331.84   19.83
   2   0  10  347.88   34.25
  -2   0 -10  329.91   18.92
  -2   0 -10  322.76   19.04
  -2   0 -11  607.90   31.97
  -2   0 -11  600.54   32.35
  -2   0 -11  657.19   33.27
   2   0  11  607.32   48.59
  -2   0 -11  614.86   33.60
  -2   0 -12  476.54   26.04
   2   0  12  438.89   39.02
  -2   0 -12  480.18   26.93
  -2   0 -13   26.52    3.66
  -2   0 -13   28.24    3.71
  -2   0 -14   36.54    4.08
  -2   0 -14   41.42    4.71
  -2   0 -14   36.62    3.82
  -2   0 -15  199.81   11.38
  -2   0 -15  232.22   12.18
  -2   0 -15  200.85   11.73
  -2   0 -16  223.80   11.67
   2   1 -17   55.26    3.90
   2   1 -16  113.09    7.62
   2   1 -16  114.13    7.20
   2   1 -15  207.55   12.91
   2   1 -15  204.85   11.99
   2   1 -15  185.33   11.29
   2   1 -14  219.26   14.42
   2   1 -14  221.04   13.33
  -2  -1  13   98.41   16.68
   2   1 -12    4.21    3.91
   2   1 -12    4.35    2.16
   2   1 -12    2.03    2.31
   2   1 -12    1.06    1.55
   2   1 -11    1.49    3.22
   2   1 -11    5.87    2.50
   2   1 -11    1.76    2.10
   2   1 -11    3.07    1.75
   2   1 -10   66.79    6.18
   2   1 -10   71.31    7.03
   2   1 -10   77.11    6.62
   2   1 -10   75.85   14.70
   2   1 -10   79.40    7.96
  -2  -1  10   76.22    7.02
   2   1  -9    7.67    2.57
   2   1  -9    8.29    2.82
   2   1  -9    9.38    5.86
   2   1  -9   15.24    7.32
   2   1  -9   13.36    3.81
  -2  -1   9   12.26    3.26
   2   1  -9    8.74    2.22
   2   1  -8   73.05    6.67
   2   1  -8   45.53   11.49
   2   1  -8   54.88    6.41
   2   1  -8   63.41   13.99
  -2  -1   8   48.32    6.61
   2   1  -8   55.50    5.21
   2   1  -7   20.80    3.94
   2   1  -7   28.85    4.15
   2   1  -7   36.27    9.29
  -2  -1   6  211.39   23.26
   2   1  -6  215.73   20.89
   2   1  -5  413.38   28.79
  -2  -1   5  436.86   35.82
   2   1  -4  315.44   21.63
  -2  -1   4  279.24   28.78
  -2  -1   3   42.83   11.62
   2   1  -3   30.25    5.24
  -2  -1   2 1583.85   91.01
   2   1  -2 1340.40   71.17
  -2  -1   1  756.92   58.75
   2   1   0 2094.90  102.09
  -2  -1   0 1799.12  118.00
  -2  -1  -1 3416.15  169.68
   2   1   1 2955.64  149.46
   2   1   2  793.84   48.00
  -2  -1  -2 1049.39   64.01
  -2  -1  -3   33.63   10.16
   2   1   3   30.09    6.37
   2   1   4   78.34   11.07
  -2  -1  -4   59.03   12.44
  -2  -1  -5  464.87   38.73
   2   1   5  544.39   39.51
  -2  -1  -6 2163.42  103.19
  -2  -1  -7 2560.23  118.99
  -2  -1  -7 2492.57  118.43
  -2  -1  -7 2484.43  117.86
   2   1   7 2361.56  143.08
  -2  -1  -8 2508.96  116.27
  -2  -1  -8 2310.07  116.35
  -2  -1  -8 2426.85  116.97
   2   1   8 2204.76  140.14
  -2  -1  -8 2539.11  116.08
  -2  -1  -9  520.63   28.11
  -2  -1  -9  526.15   28.57
   2   1   9  530.72   47.79
  -2  -1  -9  524.25   28.08
  -2  -1  -9  505.38   28.85
  -2  -1 -10   70.21    6.77
  -2  -1 -10   80.20    7.09
   2   1  10   96.60   17.87
  -2  -1 -10   82.38    7.71
  -2  -1 -11  198.20   13.26
   2   1  11  196.33   25.65
  -2  -1 -11  204.52   13.92
  -2  -1 -12   64.61    6.15
   2   1  12   46.00   11.71
  -2  -1 -12   64.04    6.58
  -2  -1 -13  230.28   14.11
  -2  -1 -13  247.82   15.34
  -2  -1 -13  240.14   14.42
  -2  -1 -14  283.13   16.11
  -2  -1 -14  312.01   17.46
  -2  -1 -15  171.03    9.65
   2   1  16    3.63    1.15
   2   2 -16   30.61    2.71
   2   2 -16   36.70    3.43
   2   2 -15  121.97    8.06
   2   2 -15  100.33    6.96
   2   2 -15  107.21    7.25
   2   2 -14  105.52    8.49
   2   2 -14  110.66    7.79
   2   2 -14  114.19    8.15
   2   2 -13   95.08    7.42
   2   2 -13   92.91    8.06
  -2  -2  13   98.57   15.09
   2   2 -12    7.37    5.55
   2   2 -12   17.26    2.80
   2   2 -12   15.35    3.01
   2   2 -12   13.85    3.60
   2   2 -11  381.54   35.77
   2   2 -11  363.34   20.48
   2   2 -11  328.02   20.39
   2   2 -11  375.49   22.12
   2   2 -10  989.19   52.14
   2   2 -10  935.78   51.31
   2   2 -10 1087.39   51.36
   2   2 -10 1011.30   70.34
   2   2 -10 1089.65   53.71
  -2  -2  10 1065.95   52.92
   2   2  -9  960.73   47.82
   2   2  -9  935.31   46.03
   2   2  -9  888.75   64.73
   2   2  -9  947.92   48.22
  -2  -2   9  801.76   48.25
   2   2  -9  888.35   45.37
   2   2  -8 1281.46   81.59
   2   2  -8 1132.27   60.56
   2   2  -8 1327.42   63.24
   2   2  -8 1074.69   62.24
   2   2  -8 1411.62   61.27
   2   2  -7  576.53   47.50
   2   2  -7  616.19   33.15
   2   2  -7  537.25   31.94
   2   2  -6  432.40   31.81
  -2  -2   6  394.15   37.93
   2   2  -6  456.68   24.34
   2   2  -5  285.46   16.18
   2   2  -5  317.82   22.70
  -2  -2   5  318.22   32.68
  -2  -2   4 1539.94   97.45
   2   2  -3 2175.79  114.16
  -2  -2   3 3041.64  145.21
   2   2  -2 2569.98  132.56
  -2  -2   2 3412.60  166.45
  -2  -2   1 4240.86  234.62
  -2  -2   0 2342.33  144.69
   2   2   0 2302.27  117.73
   2   2   1   90.24   11.62
  -2  -2  -1  121.62   28.70
  -2  -2  -2   31.78   18.05
   2   2   2   20.45    5.54
  -2  -2  -3   19.63    7.38
  -2  -2  -3   19.64   12.01
   2   2   3   16.69    5.08
  -2  -2  -4  558.04   30.13
  -2  -2  -4  644.59   49.75
  -2  -2  -5 1337.60   65.21
  -2  -2  -5 1253.34   83.49
  -2  -2  -6 1236.35   62.14
  -2  -2  -6 1253.07   61.67
  -2  -2  -7  138.50   10.04
   2   2   7  127.65   22.83
  -2  -2  -7  129.58    9.34
  -2  -2  -8   40.27    5.02
   2   2   8   44.93   13.99
  -2  -2  -8   51.62    4.99
  -2  -2  -8   48.02    4.98
  -2  -2  -9    6.54    1.98
  -2  -2  -9    6.41    2.67
  -2  -2  -9    5.87    2.28
  -2  -2 -10   36.93    4.77
   2   2  10   48.83   13.60
  -2  -2 -10   36.20    5.01
  -2  -2 -11    9.66    2.59
   2   2  11    9.53    6.30
  -2  -2 -11    8.71    2.91
  -2  -2 -12   42.35    4.98
   2   2  12   42.57   11.16
  -2  -2 -13   12.74    2.57
  -2  -2 -13    9.49    1.93
  -2  -2 -13   17.24    3.17
  -2  -2 -14   13.22    2.52
   2   2  15   24.14    3.00
   2   3 -16    7.80    1.25
   2   3 -16    8.54    1.38
   2   3 -15    7.73    1.75
   2   3 -15    4.98    1.54
   2   3 -14  143.57    8.76
   2   3 -14  132.76    8.50
   2   3 -13  298.63   17.56
   2   3 -13  365.00   19.14
   2   3 -12  464.35   39.89
   2   3 -11  449.82   39.94
   2   3 -11  451.67   25.08
   2   3 -11  449.49   24.36
   2   3 -11  424.68   25.61
   2   3 -10   11.34    3.31
   2   3 -10   15.09    3.12
   2   3 -10   11.40    7.34
   2   3 -10   12.38    3.22
  -2  -3  10    8.85    3.47
   2   3 -10   11.70    3.31
   2   3  -9  164.73   22.65
   2   3  -9  175.67   12.81
   2   3  -9  172.52   11.74
   2   3  -8    1.67    5.09
   2   3  -8    4.20    2.47
   2   3  -8    0.66    2.48
   2   3  -7  284.86   31.03
   2   3  -7  249.03   18.00
   2   3  -6  350.28   20.29
   2   3  -6  311.19   32.80
   2   3  -5  641.53   31.78
   2   3  -5  600.69   31.11
   2   3  -4   98.08    7.02
   2   3  -3   33.66    3.56
   2   3  -3   31.61    5.84
   2   3  -2  108.27    7.55
   2   3  -2  101.85   11.67
   2   3  -1   65.30    5.54
   2   3   0   99.08    7.50
   2   3   0  112.93   13.99
   2   3   1   11.30    2.34
   2   3   2  141.37    9.68
  -2  -3  -3  116.88    9.73
   2   3   3  115.64    8.72
   2   3   3  120.27   15.72
  -2  -3  -4 1155.43   56.63
  -2  -3  -4  967.62   76.00
   2   3   4 1089.64   55.75
   2   3   4 1214.98   71.75
  -2  -3  -5  399.99   23.27
  -2  -3  -5  372.07   40.06
   2   3   5  455.91   39.33
  -2  -3  -5  381.86   41.17
  -2  -3  -6   12.08    3.16
   2   3   6   16.93    9.52
  -2  -3  -7   13.65    3.35
  -2  -3  -7   18.79    3.44
  -2  -3  -8  174.79   12.52
  -2  -3  -8  189.02   13.15
  -2  -3  -8  174.03   12.10
  -2  -3  -9  325.08   20.37
  -2  -3  -9  362.25   21.26
   2   3   9  384.29   43.46
  -2  -3 -10  805.02   42.37
   2   3  10  807.37   66.71
  -2  -3 -10  827.26   42.78
   2   3  11  907.26   67.66
   2   3  12  283.27   18.55
  -2  -3 -12  289.24   16.90
  -2  -3 -12  277.30   16.93
  -2  -3 -13  125.91    8.58
   2   3  13  111.95    9.28
  -2  -3 -13  130.77    8.84
  -2  -3 -14    5.21    1.39
   2   3  14    7.87    1.84
   2   3  15  106.56    6.68
   2   4 -15   60.88    4.46
   2   4 -14   96.20    6.41
   2   4 -14  102.09    6.64
   2   4 -13   42.67    4.20
   2   4 -13   50.90    4.93
   2   4 -13   43.37    4.28
   2   4 -12    5.64    1.93
   2   4 -12    7.01    2.17
   2   4 -11   61.56   12.77
   2   4 -10   43.55   11.53
   2   4 -10   40.15    5.00
   2   4 -10   47.10    6.06
   2   4 -10   35.33    6.04
   2   4 -10   39.84    5.23
   2   4  -9   72.14   14.42
   2   4  -9   66.26    8.40
   2   4  -9   64.51    6.77
   2   4  -9   68.56    7.46
   2   4  -8   21.04    8.35
   2   4  -8   17.03    3.50
   2   4  -8   15.31    4.14
   2   4  -7  122.06   19.71
  -2  -4   7  132.81   24.68
   2   4  -6  127.26   20.36
  -2  -4   6  185.37   29.72
   2   4  -5  545.61   45.45
   2   4  -5  478.10   26.31
   2   4  -5  491.52   25.37
  -2  -4   5  505.30   55.55
   2   4  -4  515.19   44.40
   2   4  -4  471.84   26.13
   2   4  -4  496.99   25.49
   2   4  -3   -1.72    5.25
  -2  -4   3    3.72   21.23
   2   4  -3    2.51    1.53
   2   4  -3    2.62    4.99
   2   4  -2  143.97   12.88
   2   4  -2  152.45   10.42
  -2  -4   1  943.64  101.30
  -2  -4   0  955.77   96.74
   2   4   0  793.82   41.28
  -2  -4  -1 1533.00   78.48
   2   4   1 1629.04   77.97
   2   4   1 1604.64   92.20
   2   4   2 1253.15   59.56
   2   4   2 1305.66   74.50
  -2  -4  -3  290.61   18.87
   2   4   3  277.27   17.45
   2   4   3  275.49   27.94
  -2  -4  -3  283.43   44.48
  -2  -4  -4   84.00    8.59
   2   4   4   80.09    7.69
  -2  -4  -4  105.19   26.78
   2   4   4   82.44   14.85
  -2  -4  -5  163.50   12.80
  -2  -4  -5  169.75   29.07
   2   4   5  177.99   13.46
   2   4   5  178.77   25.06
  -2  -4  -6  575.85   31.15
   2   4   6  688.54   35.07
   2   4   6  735.80   60.14
  -2  -4  -7 1068.07   56.07
   2   4   7 1227.13   95.38
  -2  -4  -7 1047.85   55.59
  -2  -4  -7 1079.15   56.31
  -2  -4  -8 1081.93   54.07
  -2  -4  -8 1078.86   53.64
  -2  -4  -8 1161.24   54.63
   2   4   9  454.64   34.54
  -2  -4  -9  523.20   29.23
   2   4   9  488.78   52.72
  -2  -4  -9  532.46   28.83
  -2  -4  -9  572.21   29.78
  -2  -4 -10  317.37   19.26
   2   4  10  320.56   22.83
   2   4  10  336.07   37.51
  -2  -4 -10  326.70   19.27
  -2  -4 -11   50.53    5.42
   2   4  11   56.57    6.84
  -2  -4 -11   56.15    5.43
  -2  -4 -12    5.99    1.85
   2   4  12    6.48    2.18
  -2  -4 -12    5.05    1.66
   2   4  13   57.37    5.26
  -2  -4 -13   63.77    4.97
   2   4  14   82.88    5.50
   2   5 -14   42.02    3.30
   2   5 -14   57.54    3.94
   2   5 -13   22.76    2.66
   2   5 -13   21.03    2.76
   2   5 -12   16.32    2.62
   2   5 -12   14.73    2.58
   2   5 -11   78.25    6.70
   2   5 -11   78.73    6.90
   2   5 -11   73.02    6.41
   2   5 -10  494.14   26.58
   2   5 -10  412.51   27.22
   2   5 -10  453.75   25.14
   2   5 -10  471.56   25.41
   2   5  -9  596.84   46.08
   2   5  -9  592.33   33.76
   2   5  -8  461.18   40.52
   2   5  -8  489.55   28.41
   2   5  -7  444.14   39.61
  -2  -5   7  440.12   52.37
  -2  -5   6  378.95   48.34
   2   5  -6  304.10   32.88
   2   5  -6  332.35   18.72
   2   5  -5    6.67    2.35
  -2  -5   5    3.49   13.04
   2   5  -5    4.80    2.03
   2   5  -4  315.52   18.62
   2   5  -4  297.98   17.64
   2   5  -3  673.09   35.62
   2   5  -3  671.21   35.02
  -2  -5   2 1224.49  117.00
   2   5  -2  833.33   43.55
  -2  -5   1  778.89  102.31
   2   5  -1  712.16   37.70
  -2  -5   0 1162.17  123.49
  -2  -5  -1 1030.18   53.22
   2   5   1 1013.02   52.63
  -2  -5  -2   19.98    5.21
   2   5   2   18.82    3.65
   2   5   2   24.04    7.74
  -2  -5  -2   13.41   27.30
  -2  -5  -3   97.43   10.12
   2   5   3  113.33    9.59
   2   5   3  108.91   17.27
  -2  -5  -4  115.32   10.81
   2   5   4  120.25   10.60
  -2  -5  -4  114.62   30.20
   2   5   4  124.45   20.39
  -2  -5  -5  129.19   11.11
  -2  -5  -5  133.16   27.55
   2   5   5  136.71   12.00
   2   5   5   85.21   19.47
  -2  -5  -6  130.64   11.23
   2   5   6  159.79   14.19
   2   5   6  137.33   26.41
  -2  -5  -7  223.62   15.46
   2   5   7  289.75   22.31
   2   5   7  249.71   39.93
  -2  -5  -7  217.79   15.34
   2   5   8   12.87    9.84
   2   5   9    9.05    3.93
  -2  -5  -9   10.27    2.68
  -2  -5  -9    9.27    2.47
  -2  -5 -10   -0.22    1.46
   2   5  10   -0.40    1.93
  -2  -5 -11   28.52    3.52
   2   5  11   33.18    4.27
  -2  -5 -12   28.42    3.00
   2   5  12   28.43    3.27
   2   6 -12  156.46    9.03
   2   6 -12  146.72    8.63
   2   6 -11  249.32   13.97
   2   6 -11  247.33   13.60
   2   6 -11  226.80   13.26
   2   6 -10  190.16   11.74
   2   6 -10  188.55   12.64
   2   6 -10  165.89   10.71
   2   6 -10  167.62   10.56
   2   6  -9   32.16    4.54
   2   6  -9   25.17    5.83
   2   6  -9   35.57    3.98
   2   6  -9   29.77    4.34
   2   6  -8    5.55    2.93
   2   6  -8    2.01    3.04
   2   6  -7   53.42    6.24
  -2  -6   6  143.02   28.91
   2   6  -6  129.82    9.49
  -2  -6   5  144.83   33.38
   2   6  -5  128.38    9.49
   2   6  -4   58.53    5.75
   2   6  -4   53.24    5.93
   2   6  -3   -0.60    1.62
  -2  -6   3   -5.14   23.94
   2   6  -3    1.86    1.72
   2   6  -2    3.87    1.86
  -2  -6   2    6.26   31.19
   2   6  -2    4.41    2.18
  -2  -6   1   29.32   39.82
   2   6  -1   17.21    3.31
   2   6   0   33.62    4.64
  -2  -6   0   71.81   43.08
   2   6   1    0.97    1.89
  -2  -6  -1   22.62   26.37
  -2  -6  -2  123.65   36.01
  -2  -6  -3  393.30   24.97
  -2  -6  -3  548.92   65.81
  -2  -6  -4  482.92   29.34
   2   6   4  503.81   45.37
  -2  -6  -4  474.06   58.59
   2   6   4  546.04   30.41
   2   6   5  468.47   47.04
  -2  -6  -6   82.26    7.87
   2   6   6  101.85   10.97
  -2  -6  -6   86.34    8.13
   2   6   7    0.69    3.12
  -2  -6  -7    1.35    1.96
  -2  -6  -7    1.36    1.95
  -2  -6  -8   32.84    4.01
   2   6   8   23.80    5.46
  -2  -6  -8   32.36    4.09
  -2  -6  -9  318.39   17.91
   2   6   9  355.70   20.47
  -2  -6  -9  312.29   17.54
  -2  -6 -10  453.19   23.42
   2   6  10  461.21   24.31
  -2  -6 -11  456.95   22.63
   2   7 -11    0.31    0.67
   2   7 -10   14.96    2.09
   2   7 -10   17.41    2.23
   2   7  -9    2.60    1.46
   2   7  -9    4.07    2.37
   2   7  -9    1.59    1.07
   2   7  -8   64.93    5.51
   2   7  -8   46.04    6.63
   2   7  -8   57.92    5.16
   2   7  -7   94.06    7.46
  -2  -7   7   94.74    8.65
   2   7  -7   74.99    7.15
   2   7  -6  140.08   10.60
   2   7  -6  139.95    9.69
   2   7  -5  110.02    8.15
   2   7  -4  240.87   14.55
   2   7  -3   92.78    7.77
   2   7  -2   27.52    3.95
  -2  -7   2    5.76   22.74
   2   7  -1  192.09   12.71
  -2  -7   1  136.52   48.90
   2   7   0  352.77   20.58
  -2  -7   0  399.66   68.68
   2   7   1  411.70   23.44
   2   7   2  604.42   32.69
   2   7   3  530.08   29.61
   2   7   4   96.61    8.39
  -2  -7  -4   96.04    8.27
  -2  -7  -5    7.30    2.29
   2   7   5    5.14    2.93
  -2  -7  -5    6.83    2.43
  -2  -7  -6  133.48    8.53
  -2  -7  -6  127.81    8.64
  -2  -7  -7  195.73   11.85
  -2  -7  -7  206.73   11.85
   2   7   7  188.67   13.07
  -2  -7  -8  322.36   15.86
   2   7   8  273.95   16.04
  -2  -7  -8  294.18   15.69
   2   7   9   56.63    3.94
   2   8  -8  346.21   17.66
   2   8  -7  301.92   15.69
   2   8  -7  318.89   17.95
   2   8  -6  126.40    7.70
  -2  -8   6  106.61    8.64
  -2  -8   5    0.88    2.45
   2   8  -5    1.96    1.23
   2   8  -5    1.67    1.36
   2   8  -5    3.31    1.66
   2   8  -4   22.01    2.79
  -2  -8   4   31.56    5.58
   2   8  -3  137.42    8.73
   2   8  -2  271.26   13.99
  -2  -8   2  216.36   13.44
   2   8  -1  359.12   18.11
  -2  -8   1  353.24   19.17
   2   8   0  289.41   15.82
   2   8   0  282.38   15.78
   2   8   1   26.20    3.40
   2   8   1   32.28    3.92
   2   8   2    2.04    1.53
  -2  -8  -2   -0.29    2.20
   2   8   2    1.91    1.88
   2   8   3   18.43    3.51
   2   8   3   13.75    2.65
  -2  -8  -3   22.16    4.69
  -2  -8  -3   17.89    3.24
   2   8   4   14.26    2.51
  -2  -8  -4   23.22    3.77
   2   8   4   15.80    3.54
   2   8   5    2.60    1.84
  -2  -8  -5    3.91    1.32
   2   8   6   -0.55    1.03
  -2  -8  -6   -0.47    0.83
   3  -9  -7    5.10    1.34
   3  -9  -6   43.56    4.14
   3  -9  -5   53.72    5.51
   3  -9  -4   26.20    4.99
  -3   9   4   18.09    4.89
   3  -9  -3   34.58    6.27
  -3   9   3   34.96    7.32
  -3   9   2   -0.85    7.09
  -3   9   1   11.00    3.09
  -3   9   1   25.50   10.49
  -3   9   1   28.89    9.42
  -3   9   0   -5.35   11.52
  -3   9   0    1.68    2.23
  -3   9   0   13.03   11.99
  -3   9  -1   18.23    4.52
  -3   9  -1   17.03   13.84
  -3   9  -1   13.25    3.50
  -3   9  -1   34.55   11.94
  -3   9  -2   -0.27    3.61
  -3   9  -2   -8.73   12.45
  -3   9  -2    5.62    7.98
  -3   9  -2    0.90    2.39
  -3   9  -3    3.22    3.79
  -3   9  -3    4.94    9.29
  -3   9  -3   -2.85    6.33
  -3   9  -3    1.21    2.36
  -3   9  -4    3.97    7.15
  -3   9  -4    3.70    3.94
  -3   9  -4   -0.80    4.81
  -3   9  -4    0.29    2.57
  -3   9  -4    0.60    1.76
  -3   9  -5   21.57    4.83
  -3   9  -5   11.44    4.01
  -3   9  -5   15.33    3.62
  -3   9  -5   15.27    2.94
  -3   9  -6   -0.73    1.71
  -3   9  -6    1.30    1.27
  -3   9  -6    4.40    3.62
  -3   9  -7    0.13    1.21
   3  -8  -9   16.83    2.52
  -3   8   9   11.92    2.00
   3  -8  -8    2.46    2.74
  -3   8   8    1.26    1.46
   3  -8  -7    4.25    4.06
  -3   8   7    1.21    1.81
   3  -8  -7    1.31    1.10
  -3   8   6   15.20    2.94
   3  -8  -6   17.62    5.87
  -3   8   6   11.62    4.63
  -3   8   6   18.96    3.87
   3  -8  -6   12.16    2.62
  -3   8   5   66.28    7.34
  -3   8   5   77.11    7.54
  -3   8   5   54.85    8.46
   3  -8  -5   69.30    6.40
  -3   8   4   72.11   10.27
  -3   8   4   79.62    7.32
  -3   8   3   14.66    5.11
  -3   8   3   20.11    3.65
  -3   8   3   16.70    9.32
  -3   8   2   33.91    5.97
  -3   8   2   33.59    8.86
  -3   8   2   29.31   11.50
  -3   8   2   24.91    4.04
  -3   8   1  109.24   10.29
  -3   8   1   94.58   14.89
  -3   8   1  107.66   18.34
  -3   8   0  115.79   20.56
  -3   8   0  163.12   25.82
  -3   8  -1  341.19   28.91
  -3   8  -1  367.39   31.74
  -3   8  -2  426.50   30.74
  -3   8  -2  472.69   32.68
  -3   8  -3   45.88   10.45
  -3   8  -3   64.17   11.33
  -3   8  -4    6.19    7.68
  -3   8  -4    2.26    2.65
  -3   8  -4    3.53    6.75
  -3   8  -5   31.65    5.85
  -3   8  -5   30.34    8.87
  -3   8  -5   23.39    5.14
  -3   8  -5   17.15    6.80
  -3   8  -5   34.44    4.75
  -3   8  -6  191.90   14.71
  -3   8  -6  185.18   12.74
  -3   8  -6  225.04   14.03
  -3   8  -7  241.46   15.98
  -3   8  -7  231.66   15.53
  -3   8  -7  230.46   14.53
  -3   8  -7  222.24   15.52
  -3   8  -8  284.85   17.02
  -3   8  -8  296.30   16.12
  -3   8  -8  274.56   17.30
  -3   8  -9  140.00    8.40
   3  -7 -11   24.48    2.68
   3  -7 -11   24.27    2.60
  -3   7  11   19.29    2.57
   3  -7 -10  121.03    8.37
  -3   7  10  118.02    9.05
   3  -7  -9  257.98   15.32
  -3   7   9  225.08   16.28
  -3   7   8   85.28    7.30
   3  -7  -8  110.23   10.64
  -3   7   8   85.22    9.11
   3  -7  -8  101.54    8.22
  -3   7   7   90.10    8.62
  -3   7   7   91.60    9.34
   3  -7  -7   89.88    8.52
  -3   7   6    8.64    3.76
   3  -7  -6   15.14    8.54
  -3   7   6    7.65    6.44
   3  -7  -5    2.46    4.34
  -3   7   4  117.17   11.99
  -3   7   4  105.97    9.58
   3  -7  -4  134.20   26.38
  -3   7   4   99.38   12.65
  -3   7   3  719.95   42.50
   3  -7  -3  713.58   71.95
  -3   7   3  742.26   39.69
  -3   7   3  760.80   41.82
  -3   7   2  574.58   32.08
  -3   7   2  583.48   37.05
  -3   7   2  540.26   30.48
  -3   7   1  335.31   20.94
   3  -7  -1  361.03   44.03
  -3   7   1  355.71   20.39
  -3   7   1  335.85   20.11
  -3   7   0  267.46   18.08
  -3   7   0  287.39   17.73
  -3   7   0  278.13   17.67
  -3   7   0  295.82   25.62
  -3   7  -1    7.39    3.24
  -3   7  -1    9.16    7.76
  -3   7  -1    7.96    2.88
  -3   7  -2   46.02    6.02
  -3   7  -2   40.42    8.69
  -3   7  -2   51.26    6.04
  -3   7  -3   96.40   11.66
  -3   7  -3  104.19    9.41
  -3   7  -4  307.28   21.71
  -3   7  -4  294.76   22.00
  -3   7  -4  313.24   20.13
  -3   7  -5  201.66   16.34
  -3   7  -5  192.82   17.13
  -3   7  -5  198.04   15.36
  -3   7  -6  315.58   17.81
  -3   7  -6  303.70   22.13
  -3   7  -7   68.75   10.34
  -3   7  -7   64.69    6.09
  -3   7  -7   83.64    8.45
  -3   7  -7   62.02    7.42
  -3   7  -7   71.37    8.94
  -3   7  -8    9.03    6.67
  -3   7  -8    8.83    7.35
  -3   7  -8    7.46    2.89
  -3   7  -8    6.36    2.38
  -3   7  -8    7.80    3.59
  -3   7  -8    3.51    2.12
  -3   7  -9   15.14    3.05
  -3   7  -9   14.85    2.80
  -3   7  -9    7.21    2.99
  -3   7  -9    7.76    5.90
  -3   7 -10    3.11    1.47
  -3   7 -11    1.92    1.08
   3  -6 -13   72.89    4.50
  -3   6  13   47.90    4.27
   3  -6 -12  212.77   12.22
   3  -6 -12  237.23   13.12
   3  -6 -12  239.26   13.38
   3  -6 -11   97.22    7.55
   3  -6 -11  100.55    8.00
   3  -6 -10   53.77    6.93
   3  -6 -10   73.01    7.04
   3  -6  -9   80.19    9.80
   3  -6  -9   85.44    8.65
   3  -6  -8    7.93    6.06
   3  -6  -7    2.13    5.94
   3  -6  -6  201.27   29.69
   3  -6  -5  209.76   31.33
  -3   6   4    3.55    3.50
   3  -6  -4    2.70    7.53
   3  -6  -3   15.07    9.95
  -3   6   3   10.94    2.91
  -3   6   2   25.42    4.96
   3  -6  -2   13.86   10.63
  -3   6   2   25.87    4.10
  -3   6   1    7.29    3.49
  -3   6   1    8.27    2.46
  -3   6   1    6.03    2.31
  -3   6   0    1.89    2.04
  -3   6   0    1.25    3.64
  -3   6   0    4.25    2.04
   3  -6   0   -3.00    6.48
  -3   6   0    1.88    1.95
  -3   6   0    3.24    1.93
  -3   6  -1   10.23    4.88
  -3   6  -1   14.39    3.79
  -3   6  -1    4.21    4.71
  -3   6  -1    8.85    2.68
  -3   6  -1   11.68    3.18
  -3   6  -1    9.88    2.66
  -3   6  -1    8.69    2.54
  -3   6  -2    6.79    2.91
  -3   6  -2    9.60    4.27
  -3   6  -2    1.10    5.82
  -3   6  -2    8.39    3.43
  -3   6  -2    3.58    2.37
  -3   6  -2    3.46    2.26
  -3   6  -3   47.73    5.98
  -3   6  -3   54.14    7.43
  -3   6  -3   64.28   10.64
  -3   6  -3   54.39    8.25
  -3   6  -3   43.93    5.61
  -3   6  -3   50.31    6.48
  -3   6  -3   37.69    4.80
  -3   6  -4  245.16   16.32
  -3   6  -4  255.37   19.74
  -3   6  -4  240.54   17.44
  -3   6  -4  200.76   19.53
  -3   6  -4  233.67   17.01
  -3   6  -4  259.69   18.10
  -3   6  -4  238.04   14.75
  -3   6  -4  223.35   14.94
  -3   6  -4  238.03   16.29
  -3   6  -5  240.30   17.77
  -3   6  -5  306.71   20.59
  -3   6  -5  330.35   21.65
  -3   6  -5  236.65   22.96
  -3   6  -5  311.28   19.22
  -3   6  -5  321.30   18.72
  -3   6  -5  326.39   22.54
  -3   6  -5  302.73   17.99
  -3   6  -5  319.53   20.32
  -3   6  -6    2.83    2.22
  -3   6  -6    3.88    2.94
  -3   6  -6    2.42    2.93
  -3   6  -6    2.74    2.21
  -3   6  -6    4.06    5.62
  -3   6  -6    1.24    2.05
  -3   6  -6    0.33    2.22
  -3   6  -6    3.39    2.15
  -3   6  -6   -0.66    2.97
  -3   6  -6    0.49    3.22
  -3   6  -6    2.90    2.97
  -3   6  -7   38.00    5.00
  -3   6  -7   34.05    6.57
  -3   6  -7   45.64    8.82
  -3   6  -7   39.18    5.99
  -3   6  -7   30.00    4.42
  -3   6  -7   33.16    4.90
  -3   6  -7   41.37    5.54
  -3   6  -7   31.28    4.95
  -3   6  -7   21.13    5.84
  -3   6  -7   27.68    5.53
  -3   6  -8  124.74   10.60
  -3   6  -8  101.54   10.78
  -3   6  -9  238.13   17.60
  -3   6  -9  265.22   16.08
  -3   6  -9  226.59   16.32
  -3   6  -9  229.77   16.47
  -3   6  -9  264.64   16.41
  -3   6  -9  267.85   16.37
  -3   6  -9  206.88   16.53
  -3   6  -9  266.26   15.68
  -3   6 -10  471.97   26.65
  -3   6 -10  489.57   26.39
  -3   6 -10  508.03   26.74
  -3   6 -10  450.00   25.72
  -3   6 -11  851.72   41.68
  -3   6 -11  807.86   41.25
  -3   6 -11  810.86   41.00
  -3   6 -12  336.44   18.03
  -3   6 -12  341.37   18.65
  -3   6 -12  383.15   18.96
  -3   6 -13   13.37    1.84
   3  -5 -14   28.03    2.81
   3  -5 -13    2.35    1.28
   3  -5 -12   11.57    2.14
   3  -5 -12   13.95    3.10
   3  -5 -11   47.62    5.54
   3  -5 -11   48.23    4.82
   3  -5 -11   56.52    6.50
   3  -5 -10    1.46    1.49
   3  -5 -10   -1.90    5.79
   3  -5  -9   80.35    7.22
   3  -5  -9   48.97   14.57
   3  -5  -8   21.75    4.14
   3  -5  -8   27.67   10.98
   3  -5  -7   54.43    6.70
   3  -5  -7   78.33   17.76
   3  -5  -6   97.24   20.45
   3  -5  -6   86.98    8.40
   3  -5  -5  224.64   31.70
   3  -5  -5  212.46   14.21
  -3   5   4   96.86    8.32
   3  -5  -4  123.88   22.33
   3  -5  -4  113.95    8.53
  -3   5   3    4.95    2.33
   3  -5  -3    4.95    5.35
  -3   5   2    4.10    2.55
  -3   5   2    4.57    1.94
  -3   5   1  173.42   12.25
  -3   5   1  165.34   11.66
  -3   5   1  184.58   12.09
  -3   5   1  186.98   14.76
  -3   5   0  822.68   46.59
  -3   5   0  805.23   40.76
  -3   5   0  797.94   41.44
  -3   5   0  764.93   40.45
  -3   5   0  792.51   40.10
  -3   5  -1  705.43   36.88
  -3   5  -1  692.04   35.62
  -3   5  -1  674.91   34.99
  -3   5  -1  696.30   35.20
  -3   5  -1  552.77   41.90
  -3   5  -1  683.95   35.49
  -3   5  -2 1159.10   59.56
  -3   5  -2 1270.13   70.78
  -3   5  -2 1331.56   62.30
  -3   5  -2 1215.53   59.94
  -3   5  -2 1161.38   58.55
  -3   5  -2 1223.15   59.36
  -3   5  -2 1179.23   59.31
  -3   5  -2 1182.73   58.93
  -3   5  -3 1167.45   58.03
  -3   5  -3 1411.71   65.86
  -3   5  -3 1329.98   62.27
  -3   5  -3 1245.16   59.14
  -3   5  -3 1074.85   56.77
  -3   5  -3 1138.51   57.24
  -3   5  -3 1164.95   58.06
  -3   5  -3 1094.61   56.47
  -3   5  -4   15.05    3.25
  -3   5  -4   10.65    3.79
  -3   5  -4   12.19    4.04
  -3   5  -4   12.61    2.68
  -3   5  -4   12.75    4.57
  -3   5  -4   15.78    3.92
  -3   5  -4    9.09    2.41
  -3   5  -4   15.63    3.72
  -3   5  -4    9.94    3.14
  -3   5  -4   12.62    2.64
  -3   5  -4   12.45    3.09
  -3   5  -5   -0.27    1.72
  -3   5  -5   -0.38    3.14
  -3   5  -5    3.07    2.51
  -3   5  -5    2.30    2.06
  -3   5  -5   -0.70    4.08
  -3   5  -5   -0.64    2.25
  -3   5  -5    3.37    2.55
  -3   5  -5    0.79    2.93
  -3   5  -5    4.19    2.12
  -3   5  -6  296.52   18.59
  -3   5  -6  326.41   20.46
  -3   5  -6  286.35   19.52
  -3   5  -6  344.36   22.54
  -3   5  -6  310.45   18.48
  -3   5  -6  322.69   18.90
  -3   5  -6  226.30   19.71
  -3   5  -6  320.46   19.19
  -3   5  -6  241.58   20.59
  -3   5  -6  307.43   18.94
  -3   5  -6  307.16   19.23
  -3   5  -7  549.98   28.23
  -3   5  -7  543.87   30.21
  -3   5  -7  481.30   28.50
  -3   5  -7  563.99   31.76
  -3   5  -7  396.42   29.42
  -3   5  -7  591.76   30.78
  -3   5  -7  473.73   27.00
  -3   5  -7  565.26   29.24
  -3   5  -7  468.18   28.41
  -3   5  -7  373.33   27.85
  -3   5  -7  512.53   27.99
  -3   5  -8  464.32   23.87
  -3   5  -8  396.55   25.26
  -3   5  -8  350.46   23.38
  -3   5  -8  361.62   22.22
  -3   5  -8  414.38   24.26
  -3   5  -8  474.98   25.84
  -3   5  -8  414.09   24.87
  -3   5  -8  402.80   25.74
  -3   5  -8  404.54   24.24
  -3   5  -8  386.58   24.10
  -3   5  -8  374.39   23.46
  -3   5  -9  999.30   56.06
  -3   5  -9 1143.05   57.06
  -3   5  -9 1149.47   55.86
  -3   5  -9 1054.32   54.99
  -3   5  -9 1084.25   54.59
  -3   5 -10  245.95   15.45
  -3   5 -11   49.41    5.64
  -3   5 -11   42.76    5.02
  -3   5 -12   16.92    3.00
  -3   5 -12   12.02    2.53
  -3   5 -12   10.42    2.34
  -3   5 -13  162.04    9.82
  -3   5 -13  165.05   10.16
  -3   5 -13  162.59    9.97
  -3   5 -14   47.17    3.70
  -3   5 -14   42.88    3.58
   3  -4 -15   75.36    5.16
   3  -4 -14   67.34    5.38
   3  -4 -14   73.05    5.56
   3  -4 -13   46.01    4.82
   3  -4 -13   47.73    4.84
   3  -4 -13   50.93    5.22
   3  -4 -12   18.33    3.35
   3  -4 -12   19.44    3.88
   3  -4 -11   53.13   12.81
  -3   4  11   32.61    9.66
   3  -4 -10  149.15   23.83
   3  -4 -10  171.55   12.50
  -3   4  10  132.34   20.62
   3  -4 -10  150.01   13.09
  -3   4   9  539.81   31.24
   3  -4  -9  537.89   50.51
   3  -4  -9  571.13   31.88
  -3   4   9  529.47   46.41
  -3   4   8  407.80   25.47
   3  -4  -8  416.11   43.11
   3  -4  -8  441.77   26.22
  -3   4   8  409.11   39.25
  -3   4   7  311.75   18.99
   3  -4  -7  321.03   35.26
  -3   4   7  309.19   32.29
  -3   4   6  239.33   17.57
   3  -4  -6  201.85   28.75
   3  -4  -6  253.03   15.93
  -3   4   6  187.95   26.60
  -3   4   5    4.17    3.31
   3  -4  -5    2.35    1.79
  -3   4   5    2.14    4.62
  -3   4   4   73.54    9.36
  -3   4   4   93.84   19.78
  -3   4   4   85.32    7.15
  -3   4   3  841.38   46.35
  -3   4   3 1040.72   48.91
  -3   4   3  945.36   45.83
  -3   4   3  885.84   45.22
  -3   4   3 1010.65   79.43
  -3   4   2 2026.11   98.28
  -3   4   2 2102.73   97.25
  -3   4   2 1979.47   95.99
  -3   4   2 2211.25  142.37
  -3   4   2 1947.40   95.63
   3  -4  -2 2259.69  127.12
  -3   4   1 1061.68   52.46
  -3   4   1  948.05   48.17
  -3   4   1  944.45   48.23
  -3   4   1  962.25   92.67
  -3   4   1  984.41   48.00
   3  -4  -1 1040.96   74.24
  -3   4   0 1772.59   88.84
  -3   4   0 1753.81   82.76
  -3   4   0 1069.99  126.00
  -3   4   0 1680.40   82.11
   3  -4   0 1180.55   98.66
  -3   4   0 1766.54   82.13
  -3   4   0 1789.70   82.40
  -3   4  -1    3.71    4.84
  -3   4  -1   13.92    2.51
  -3   4  -1   14.10    2.76
  -3   4  -1   11.37    2.29
  -3   4  -1   11.65    2.37
  -3   4  -1   14.06    2.42
  -3   4  -2   73.06    9.19
  -3   4  -2   55.32    5.95
  -3   4  -2   45.98    4.58
  -3   4  -2   75.35   19.25
  -3   4  -2   53.85    5.10
  -3   4  -2   50.80    4.45
  -3   4  -2   47.15    4.65
  -3   4  -2   49.74    4.77
  -3   4  -3   20.06    3.09
  -3   4  -3   21.19   10.20
  -3   4  -3   17.00    3.02
  -3   4  -3   19.78    4.48
  -3   4  -3   19.77    3.99
  -3   4  -3   19.36    3.82
  -3   4  -3   17.15    2.74
  -3   4  -3   18.29    3.16
  -3   4  -3   19.00    2.79
  -3   4  -3   17.91    3.43
  -3   4  -3   14.81    2.57
  -3   4  -4  737.63   41.13
  -3   4  -4  789.93   43.26
  -3   4  -4  913.99   42.02
  -3   4  -4  756.19   63.11
  -3   4  -4  748.15   40.32
  -3   4  -4  933.28   42.89
  -3   4  -4  779.89   40.48
  -3   4  -4  782.95   44.57
  -3   4  -4  817.73   42.18
  -3   4  -4  793.52   40.59
  -3   4  -5  110.42    8.54
  -3   4  -5  110.18    9.31
  -3   4  -5  102.83    9.71
  -3   4  -5  105.31   10.17
  -3   4  -5  120.53    9.42
  -3   4  -5  126.59    9.24
  -3   4  -5   87.32   10.79
  -3   4  -5  118.46    8.92
  -3   4  -5  140.12   11.07
  -3   4  -5  130.61    9.50
  -3   4  -5  118.25    9.18
  -3   4  -6  273.84   16.84
  -3   4  -6  309.25   18.06
  -3   4  -6  249.09   17.00
  -3   4  -6  278.13   16.09
  -3   4  -6  328.60   19.68
  -3   4  -6  288.48   16.90
  -3   4  -6  217.07   17.82
  -3   4  -6  180.03   17.05
  -3   4  -6  275.97   17.29
  -3   4  -6  285.83   17.52
  -3   4  -6  219.22   16.37
  -3   4  -7   45.49    5.40
  -3   4  -7   48.29    6.64
  -3   4  -7   41.17    4.81
  -3   4  -7   44.46    5.88
  -3   4  -7   46.05    5.83
  -3   4  -7   52.88    6.93
  -3   4  -7   32.81    5.37
  -3   4  -7   36.87    5.78
  -3   4  -7   38.35    6.64
  -3   4  -7   42.81    5.50
  -3   4  -7   43.50    5.88
  -3   4  -7   43.00    5.67
  -3   4  -8   30.63    4.54
  -3   4  -8   24.13    4.35
  -3   4  -8   31.93    5.61
  -3   4  -8   28.07    4.68
  -3   4  -8   39.80    5.50
  -3   4  -8   22.99    4.63
  -3   4  -8   29.93    4.48
  -3   4  -8   29.99    5.27
  -3   4  -8   29.04    4.86
  -3   4  -9    4.76    2.42
  -3   4  -9    8.42    3.01
  -3   4  -9    4.71    2.02
  -3   4  -9    6.13    3.11
  -3   4  -9    4.68    2.18
  -3   4  -9    6.29    2.78
  -3   4  -9    4.64    2.59
  -3   4 -10   83.25    7.68
  -3   4 -10   73.93    7.99
  -3   4 -10   84.12    7.83
  -3   4 -11   17.59    2.99
  -3   4 -12   63.88    6.24
  -3   4 -12   57.61    5.77
  -3   4 -13  110.70    8.04
  -3   4 -13  108.21    7.80
  -3   4 -14  193.99   11.31
  -3   4 -14  192.93   11.15
  -3   4 -15   69.86    4.68
   3  -3 -15    1.40    1.08
   3  -3 -15    0.99    1.02
   3  -3 -14  138.03    9.63
   3  -3 -14  143.07    9.50
   3  -3 -13  204.10   13.80
   3  -3 -13  219.18   13.68
   3  -3 -13  212.24   13.65
  -3   3  12  173.91   23.04
  -3   3  11  266.16   18.07
   3  -3 -11  307.79   19.33
  -3   3  11  259.07   29.59
   3  -3 -11  319.64   19.39
  -3   3  10  225.91   15.83
   3  -3 -10  266.33   31.21
   3  -3 -10  278.65   17.98
  -3   3  10  200.43   25.77
   3  -3 -10  248.77   17.41
  -3   3   9  164.25   11.85
   3  -3  -9  174.73   24.98
   3  -3  -9  164.44   13.29
   3  -3  -9  135.58   10.19
  -3   3   9  157.33   21.17
  -3   3   8    6.72    2.54
   3  -3  -8   11.63    3.85
   3  -3  -8   13.97    8.26
   3  -3  -8    6.63    2.09
  -3   3   7  113.93    9.68
   3  -3  -7  117.30   10.14
   3  -3  -7  145.19   23.21
  -3   3   6   30.76    4.88
   3  -3  -6   43.83    5.01
   3  -3  -6   31.04   10.94
  -3   3   5  188.27   13.46
   3  -3  -5  147.01   22.67
  -3   3   4    2.61    2.47
  -3   3   4   11.53    6.78
  -3   3   3   12.97    7.63
  -3   3   3   11.54    1.90
   3  -3  -3    5.99    3.98
  -3   3   2  441.90   47.69
  -3   3   2  428.93   22.49
   3  -3  -2  508.06   35.03
  -3   3   1   36.92    3.54
   3  -3  -1   47.82    8.63
  -3   3   0    2.36    1.34
   3  -3   0    0.68    2.23
  -3   3  -1  417.81   22.61
   3  -3   1  517.04   29.86
  -3   3  -2  283.52   34.91
  -3   3  -2  273.59   15.93
   3  -3   2  323.32   21.15
  -3   3  -3  837.52   43.02
  -3   3  -3  823.08   64.11
  -3   3  -3  832.35   42.89
  -3   3  -3  963.24   44.15
  -3   3  -3  902.57   43.16
  -3   3  -4  665.95   34.55
  -3   3  -4  699.59   33.93
  -3   3  -4  562.51   50.31
  -3   3  -4  628.13   33.25
  -3   3  -4  709.14   35.05
  -3   3  -4  666.88   33.82
  -3   3  -4  616.01   33.46
  -3   3  -5  751.65   44.29
  -3   3  -5  850.79   43.05
  -3   3  -5  908.86   43.63
  -3   3  -5  977.73   44.06
  -3   3  -5  959.18   44.22
  -3   3  -5  913.22   45.97
  -3   3  -5  837.42   45.74
  -3   3  -5 1031.20   45.25
  -3   3  -5  965.67   44.72
  -3   3  -5  646.18   43.34
  -3   3  -6   23.80    4.06
  -3   3  -6   16.97    3.44
  -3   3  -6   21.48    3.49
  -3   3  -6   25.94    3.92
  -3   3  -6   14.36    3.66
  -3   3  -6   19.45    3.60
  -3   3  -6   25.48    4.27
  -3   3  -6   23.71    4.25
  -3   3  -6   23.51    3.96
  -3   3  -6   21.31    3.69
  -3   3  -7  162.19   12.11
  -3   3  -7  183.66   12.61
  -3   3  -7  194.16   13.19
  -3   3  -7  195.67   13.50
  -3   3  -7  182.36   13.12
  -3   3  -7  153.81   12.71
  -3   3  -7  140.17   12.30
  -3   3  -7  169.01   11.67
  -3   3  -7  189.90   12.67
  -3   3  -8   99.70    9.84
  -3   3  -8  124.00    9.89
  -3   3  -8  101.65    9.61
  -3   3  -8  103.11    9.67
  -3   3  -8  105.79    8.68
  -3   3  -8  129.14    9.80
  -3   3  -9 1258.66   65.14
  -3   3  -9 1159.65   64.85
  -3   3  -9 1355.32   64.31
  -3   3  -9 1348.04   64.97
  -3   3  -9 1274.90   64.62
  -3   3 -10 1138.13   58.34
  -3   3 -10 1120.64   57.56
  -3   3 -10 1143.27   58.62
  -3   3 -10 1114.60   57.09
  -3   3 -10 1191.31   57.93
  -3   3 -11 1111.41   52.89
  -3   3 -11 1048.69   52.91
  -3   3 -11  930.96   51.01
  -3   3 -11 1055.95   52.01
  -3   3 -11 1025.86   51.77
  -3   3 -12 1187.89   59.09
  -3   3 -12 1232.08   59.37
  -3   3 -12 1178.95   58.62
  -3   3 -12 1152.70   58.36
  -3   3 -13  262.75   15.53
  -3   3 -13  265.08   15.26
  -3   3 -13  250.79   14.85
  -3   3 -14   11.77    2.17
  -3   3 -14    9.38    1.88
  -3   3 -15   42.75    3.54
   3  -2 -16   61.87    4.81
   3  -2 -15   35.38    3.95
   3  -2 -15   36.94    3.80
   3  -2 -15   32.45    3.31
   3  -2 -14   23.08    3.71
   3  -2 -14   32.13    3.89
  -3   2  13    1.07    1.59
   3  -2 -13    1.80    1.91
   3  -2 -13    1.60    1.69
  -3   2  13    4.61    3.83
   3  -2 -13    0.26    1.66
  -3   2  12    2.69    1.94
   3  -2 -12    5.25    2.83
  -3   2  12    4.84    4.02
   3  -2 -12    0.90    1.84
   3  -2 -12    2.12    2.23
  -3   2  11    6.41    2.51
   3  -2 -11    7.76    3.32
   3  -2 -11    3.39    2.24
  -3   2  11    8.03    5.66
   3  -2 -11    3.71    3.13
  -3   2  10  109.26    9.39
   3  -2 -10  133.41   11.36
   3  -2 -10  118.98    9.63
   3  -2 -10  121.77   10.83
  -3   2   9    0.29    1.93
   3  -2  -9    2.59    3.77
   3  -2  -9    5.37    4.98
   3  -2  -9    1.50    1.59
   3  -2  -8   20.58    8.01
   3  -2  -8   32.87    5.61
   3  -2  -8   38.75    5.11
   3  -2  -8   44.41   13.64
   3  -2  -7    7.73    2.90
   3  -2  -7    7.68    2.60
   3  -2  -7    2.01    4.35
   3  -2  -6  609.06   30.20
   3  -2  -6  513.07   45.53
   3  -2  -6  548.35   29.78
  -3   2   6  485.35   42.72
  -3   2   5  257.27   15.88
  -3   2   5  296.46   35.13
  -3   2   4 1037.52   79.44
   3  -2  -4 1015.00   62.07
  -3   2   3  234.38   34.30
   3  -2  -3  198.09   18.88
  -3   2   2    3.02    9.97
   3  -2  -2    3.81    2.51
  -3   2   1    3.48    8.67
  -3   2   0 1310.88  108.38
   3  -2   0 1272.01   66.96
  -3   2  -1 2626.71  165.97
   3  -2   1 2599.55  127.87
  -3   2  -2 2336.11  110.21
  -3   2  -2 2414.12  147.47
   3  -2   2 2357.74  116.56
  -3   2  -3 2646.13  154.75
   3  -2   3 2687.41  129.22
  -3   2  -3 2555.67  122.34
  -3   2  -4  826.33   42.73
  -3   2  -4  885.53   44.37
  -3   2  -4  904.11   43.40
  -3   2  -5    0.82    1.64
  -3   2  -5    2.86    1.53
  -3   2  -5    0.41    1.46
  -3   2  -5    0.24    1.63
  -3   2  -5    4.70    2.20
  -3   2  -6  518.74   26.79
  -3   2  -6  496.45   26.01
  -3   2  -6  512.92   27.38
  -3   2  -6  462.96   27.70
  -3   2  -6  523.77   28.15
  -3   2  -6  484.09   26.07
  -3   2  -7  863.31   42.99
  -3   2  -7  861.20   42.72
  -3   2  -7  870.17   42.37
  -3   2  -8  378.21   23.38
  -3   2  -8  370.68   23.81
  -3   2  -8  426.99   23.21
  -3   2  -8  423.45   24.11
  -3   2  -9  927.43   47.88
  -3   2  -9  888.24   48.21
  -3   2  -9  900.18   46.76
  -3   2  -9  957.87   47.86
  -3   2 -10  494.14   28.25
  -3   2 -10  504.46   28.72
  -3   2 -10  469.05   27.15
  -3   2 -10  534.42   28.17
  -3   2 -11   53.52    6.00
  -3   2 -11   48.42    5.44
  -3   2 -11   55.29    6.36
  -3   2 -11   57.53    5.92
  -3   2 -12    6.33    1.91
  -3   2 -13   86.32    6.92
  -3   2 -13   88.54    7.13
  -3   2 -13   80.31    6.63
  -3   2 -13   91.60    7.00
  -3   2 -14   10.38    1.93
  -3   2 -14   11.44    2.18
  -3   2 -14    9.43    1.90
  -3   2 -15    8.52    1.61
   3  -1 -16   63.26    5.08
   3  -1 -15  216.77   13.22
   3  -1 -14  147.65   10.76
   3  -1 -14  158.33   10.57
  -3   1  13  228.71   14.41
  -3   1  13  246.18   27.66
   3  -1 -13  222.23   14.42
  -3   1  12   64.18    6.38
   3  -1 -12   64.55    7.20
   3  -1 -12   53.97    6.73
   3  -1 -12   64.17    6.27
   3  -1 -11   83.39   14.71
  -3   1  11  115.13    9.25
   3  -1 -11  125.83   10.57
   3  -1 -11  119.02    9.41
   3  -1 -11  106.63    9.71
   3  -1 -11  103.19    8.79
   3  -1 -10  145.01   20.90
   3  -1 -10  177.35   13.72
   3  -1 -10  176.32   12.96
   3  -1 -10  154.61   12.01
   3  -1  -9 1039.63   50.75
   3  -1  -9 1060.24   78.12
   3  -1  -9  916.83   49.46
   3  -1  -8  970.27   71.82
   3  -1  -8  883.33   47.09
  -3   1   8 1054.80   46.49
   3  -1  -7 1685.60   79.22
   3  -1  -7 1703.70  101.09
   3  -1  -7 1636.97   78.88
  -3   1   7 1506.74   78.30
  -3   1   7 1665.65  101.99
  -3   1   6  136.53   23.31
   3  -1  -6  163.11   10.73
   3  -1  -6  163.50   10.52
  -3   1   6  140.65   10.87
  -3   1   5  122.30   23.28
  -3   1   5  165.55   11.69
  -3   1   4  117.65   24.43
   3  -1  -4  161.53   16.51
  -3   1   3  813.45   73.17
   3  -1  -3  854.77   49.98
   3  -1  -2 2842.64  141.46
   3  -1  -1 2903.98  143.32
   3  -1   0 1569.49   81.88
   3  -1   1    6.81    3.10
  -3   1  -2   50.37   16.88
  -3   1  -3    4.84    8.01
   3  -1   3   15.75    4.03
  -3   1  -4  139.62   23.64
   3  -1   4  128.51   12.96
  -3   1  -5    9.74    6.48
  -3   1  -5   16.51    2.67
  -3   1  -5   14.73    2.56
  -3   1  -5   24.63    3.36
   3  -1   5   15.92    4.80
  -3   1  -5   17.85    3.38
  -3   1  -5   24.94    3.59
  -3   1  -6   -0.21    1.43
  -3   1  -6    0.58    1.64
  -3   1  -6    1.48    1.38
  -3   1  -6   -0.29    1.98
  -3   1  -6   -0.25    1.73
   3  -1   6    0.97    2.08
  -3   1  -6   -0.30    1.91
  -3   1  -7    2.89    2.08
  -3   1  -7    3.50    2.02
  -3   1  -7    0.72    1.23
  -3   1  -7    3.08    2.40
  -3   1  -7    0.67    2.13
  -3   1  -7    2.85    2.31
  -3   1  -8  180.17   12.31
  -3   1  -8  168.81   12.91
  -3   1  -8  158.24   11.96
  -3   1  -8  166.71   13.12
  -3   1  -8  189.54   12.93
  -3   1  -9   39.46    4.98
  -3   1  -9   44.00    5.36
  -3   1  -9   42.13    5.74
  -3   1  -9   43.63    5.08
  -3   1  -9   47.21    5.59
  -3   1  -9   44.65    6.17
  -3   1 -10   53.40    5.92
  -3   1 -10   56.96    6.47
  -3   1 -10   42.44    5.20
  -3   1 -10   56.30    6.68
  -3   1 -10   56.28    5.85
  -3   1 -11   66.06    6.37
  -3   1 -11   61.21    6.51
  -3   1 -11   55.98    5.79
  -3   1 -12  300.57   17.46
  -3   1 -12  288.99   17.03
  -3   1 -13  194.22   12.07
  -3   1 -13  214.21   12.36
  -3   1 -13  182.43   11.91
  -3   1 -13  187.22   12.17
  -3   1 -14  332.70   17.94
  -3   1 -14  333.00   17.89
  -3   1 -14  344.26   18.37
  -3   1 -15   99.46    6.36
   3   0 -16   58.69    4.18
   3   0 -15   13.23    2.52
   3   0 -14   62.18    6.25
   3   0 -14   69.63    5.41
  -3   0  13   94.02    7.56
   3   0 -13   96.61    7.63
  -3   0  13   77.75   15.33
   3   0 -12  246.81   26.11
  -3   0  12  229.96   15.22
   3   0 -12  254.51   16.44
   3   0 -12  256.58   16.50
   3   0 -12  233.56   14.83
   3   0 -11  264.32   29.39
   3   0 -11  264.64   17.95
   3   0 -11  266.10   16.32
   3   0 -11  296.79   18.57
   3   0 -10  278.06   30.83
   3   0 -10  270.90   17.81
   3   0 -10  284.28   18.37
  -3   0  10  232.87   16.04
   3   0 -10  246.41   15.38
   3   0  -9  187.29   14.00
   3   0  -9  143.96   22.51
   3   0  -9  150.44   25.72
   3   0  -9  157.19   13.48
  -3   0   9  195.67   13.10
   3   0  -9  173.44   11.43
   3   0  -8   26.31    5.05
   3   0  -8   27.88    4.64
   3   0  -8   30.04   10.54
  -3   0   8   28.16    4.74
  -3   0   7  164.13   26.00
   3   0  -7  169.15   13.00
   3   0  -7  210.32   13.26
  -3   0   7  186.02   14.25
   3   0  -6   60.86    5.77
  -3   0   6   42.38   13.74
   3   0  -6   57.38    5.22
  -3   0   6   33.34    5.90
   3   0  -5   47.94    4.39
   3   0  -5   44.35    8.55
   3   0  -4   14.97    4.81
  -3   0   3  157.07   25.92
   3   0  -3  130.87   13.84
  -3   0   2   68.40   19.11
   3   0  -2   73.67   10.00
  -3   0   1  607.00   62.67
   3   0  -1  782.82   45.23
  -3   0   0  584.79   60.98
   3   0   0  731.41   43.84
  -3   0  -1   25.87   13.17
   3   0   1   27.38    5.68
  -3   0  -2   25.69   11.66
   3   0   2   17.51    4.72
   3   0   3 2212.82  113.44
  -3   0  -4  886.79   45.03
   3   0   4  918.17   54.18
   3   0   5 1377.44   75.89
  -3   0  -5 1368.61   62.86
  -3   0  -5 1358.18   62.24
  -3   0  -6  956.90   49.78
  -3   0  -6  941.48   49.99
  -3   0  -6  991.79   48.90
  -3   0  -6 1028.75   50.04
  -3   0  -6  979.87   48.33
  -3   0  -7   88.59    7.62
  -3   0  -7   75.63    6.23
  -3   0  -7   84.78    7.51
  -3   0  -7   56.68    7.01
   3   0   7   85.85   15.89
  -3   0  -7   74.80    6.75
  -3   0  -7   77.40    7.94
  -3   0  -8    8.23    2.55
  -3   0  -8    6.40    2.94
   3   0   8    1.81    4.51
  -3   0  -8    6.98    2.64
  -3   0  -8    5.04    2.65
  -3   0  -8    6.74    2.55
  -3   0  -9  795.41   40.56
  -3   0  -9  779.70   40.32
  -3   0  -9  765.47   41.02
   3   0   9  696.54   57.62
  -3   0  -9  781.82   40.43
  -3   0  -9  764.20   41.85
  -3   0 -10 1548.96   77.41
  -3   0 -10 1585.14   77.34
  -3   0 -10 1628.30   77.97
   3   0  10 1422.47   96.02
  -3   0 -10 1572.69   76.93
  -3   0 -10 1623.33   79.03
  -3   0 -11 1217.21   60.45
  -3   0 -11 1230.83   60.82
  -3   0 -11 1251.95   60.74
   3   0  11 1157.03   77.19
  -3   0 -11 1201.98   61.91
  -3   0 -12  896.93   43.20
  -3   0 -12  879.48   43.11
  -3   0 -12  788.34   43.31
  -3   0 -13  309.96   16.98
  -3   0 -13  303.88   17.36
  -3   0 -14   93.40    6.30
  -3   0 -14  105.21    7.15
   3   0  15    4.03    1.29
  -3   0 -15    5.70    1.33
   3   1 -16   67.61    4.96
   3   1 -15   16.86    2.67
   3   1 -15   13.20    1.96
   3   1 -14   32.13    4.06
   3   1 -14   32.24    3.60
   3   1 -13    6.86    2.41
   3   1 -13    4.98    2.27
   3   1 -12   39.86   10.18
   3   1 -12   27.40    4.41
   3   1 -12   36.58    5.20
   3   1 -11   42.92   11.79
   3   1 -11   30.11    4.57
   3   1 -11   26.80    4.93
  -3  -1  11   29.28    4.38
   3   1 -10  423.15   25.09
   3   1 -10  493.75   45.59
   3   1 -10  433.72   26.64
   3   1 -10  398.47   41.13
  -3  -1  10  430.52   25.40
   3   1  -9   43.64   13.50
   3   1  -9   53.12    6.48
   3   1  -9   38.65    6.19
   3   1  -9   43.70   13.41
  -3  -1   9   59.40    7.35
   3   1  -8  110.65    9.69
   3   1  -8  105.73    9.66
  -3  -1   8  103.09   11.25
   3   1  -7   15.95    3.85
   3   1  -7   19.76    3.44
   3   1  -7   27.13    8.09
   3   1  -6 1004.85   50.66
  -3  -1   6  930.15   73.67
   3   1  -6 1073.41   62.41
   3   1  -6 1004.59   50.09
  -3  -1   5  966.80   72.22
   3   1  -5  930.05   46.00
  -3  -1   4  988.56   73.67
   3   1  -4  939.20   46.03
  -3  -1   3 1446.42   99.97
   3   1  -3 1421.94   77.14
   3   1  -2  120.70   13.51
  -3  -1   2  124.35   24.92
  -3  -1   1  171.36   29.94
   3   1  -1  110.86   13.41
  -3  -1   0 1801.85  123.71
   3   1   1 2476.87  129.08
  -3  -1  -1 2689.46  157.42
   3   1   2 1769.56   96.35
  -3  -1  -2 1922.54  119.35
  -3  -1  -3 1106.92   54.22
  -3  -1  -3 1081.32   79.43
   3   1   3 1019.62   63.65
  -3  -1  -4  138.33   10.49
  -3  -1  -4  170.30   10.84
  -3  -1  -4  139.69   23.46
  -3  -1  -4  146.97    9.88
  -3  -1  -5  233.51   15.82
  -3  -1  -5  268.06   15.58
  -3  -1  -5  208.40   30.95
   3   1   5  299.10   28.07
  -3  -1  -5  264.47   15.97
  -3  -1  -6  171.38   11.84
   3   1   6  193.88   24.45
  -3  -1  -6  167.74   11.01
  -3  -1  -6  142.15   11.75
  -3  -1  -7  723.03   36.17
   3   1   7  691.03   57.89
  -3  -1  -7  696.46   34.95
  -3  -1  -7  590.65   36.32
  -3  -1  -8  243.70   15.83
   3   1   8  204.91   30.12
  -3  -1  -8  243.15   16.72
  -3  -1  -9  228.28   15.68
  -3  -1  -9  218.69   14.53
   3   1   9  188.81   27.94
  -3  -1 -10    9.56    2.71
   3   1  10   11.69    6.88
  -3  -1 -10    7.17    2.60
  -3  -1 -11  144.73   10.71
   3   1  11  157.08   22.01
  -3  -1 -11  151.92   11.47
  -3  -1 -12   47.84    5.14
  -3  -1 -12   47.83    5.53
  -3  -1 -13    3.23    1.39
   3   1  14    3.00    1.42
   3   1  15    8.98    1.64
  -3  -1 -15    8.87    1.45
   3   2 -16  133.73    7.64
   3   2 -15  340.83   17.40
   3   2 -15  307.31   16.72
   3   2 -14  343.13   18.86
   3   2 -14  345.63   18.81
   3   2 -13  222.01   14.56
   3   2 -12   64.57   14.07
   3   2 -11   40.61    4.82
   3   2 -11   36.79   11.32
   3   2 -11   49.43    6.28
  -3  -2  11   49.90    5.73
   3   2 -10  147.47   22.40
   3   2 -10  127.51   11.23
  -3  -2  10  101.85   10.41
   3   2  -9 1192.69   80.65
   3   2  -9 1063.32   56.53
  -3  -2   9 1039.34   58.10
   3   2  -8  972.62   75.79
   3   2  -8 1102.42   56.18
   3   2  -7  662.37   47.55
   3   2  -7  675.32   35.50
  -3  -2   6  494.19   29.73
  -3  -2   6  489.86   25.88
   3   2  -6  490.53   36.48
  -3  -2   6  463.20   48.84
   3   2  -6  538.80   27.65
  -3  -2   5   79.86    8.62
   3   2  -5   61.99    5.63
  -3  -2   5   77.61    5.82
   3   2  -5   63.74    5.88
   3   2  -4   57.78    5.21
  -3  -2   4   75.99    5.70
   3   2  -4   66.02    5.55
   3   2  -3  590.24   30.88
   3   2  -3  628.34   31.01
   3   2  -2 2172.40  102.50
   3   2  -2 2135.09  113.32
   3   2  -1  634.30   32.40
   3   2  -1  618.34   42.16
   3   2   0  749.14   36.90
  -3  -2   0  693.40   37.80
   3   2   1  144.84    9.53
  -3  -2  -1  122.03   10.31
  -3  -2  -2   29.12    3.77
   3   2   2   23.54    3.36
  -3  -2  -2   29.20    4.48
   3   2   2   26.81    7.18
  -3  -2  -3   87.34    7.83
  -3  -2  -3  110.91   10.65
   3   2   3   96.28    7.73
  -3  -2  -3  112.70   22.47
   3   2   3  104.00   14.96
  -3  -2  -3  105.06    8.71
  -3  -2  -4    7.85    2.60
  -3  -2  -4   15.79    4.28
   3   2   4    7.23    2.14
  -3  -2  -4    7.15    2.67
   3   2   4   10.78    5.32
  -3  -2  -4    6.02    2.12
  -3  -2  -4    9.23    8.14
  -3  -2  -5   13.70    3.35
  -3  -2  -5   13.59    8.96
   3   2   5    9.83    6.81
  -3  -2  -5   20.32    3.48
  -3  -2  -5   17.35    3.34
  -3  -2  -6   44.27    5.57
   3   2   6   59.21   14.56
  -3  -2  -6   47.98    5.31
  -3  -2  -6   50.04    6.18
  -3  -2  -7   91.14    8.17
   3   2   7  109.20   21.81
  -3  -2  -7   83.98    7.40
  -3  -2  -7   91.12    8.93
  -3  -2  -8  107.94    9.03
  -3  -2  -8  101.94    8.30
  -3  -2  -8  109.26    9.89
  -3  -2  -9  396.80   23.20
   3   2   9  365.20   42.53
  -3  -2  -9  413.07   24.44
  -3  -2 -10   51.36    5.76
   3   2  10   43.90   12.98
  -3  -2 -10   52.55    6.29
  -3  -2 -11   41.93    5.11
   3   2  11   51.54   12.84
  -3  -2 -11   51.22    5.71
  -3  -2 -12  150.93   10.35
   3   2  12  151.96   11.61
  -3  -2 -12  150.29   10.60
   3   2  13  230.27   13.89
  -3  -2 -13  206.57   12.51
   3   2  14  212.97   12.47
   3   3 -15   45.05    3.60
   3   3 -14    3.45    1.36
   3   3 -14    3.36    1.59
   3   3 -13   36.93    3.59
   3   3 -13   46.98    4.68
   3   3 -12  104.48    7.83
   3   3 -12  112.56    9.14
   3   3 -11  397.46   37.60
   3   3 -10  105.66    9.75
  -3  -3  10  102.31   10.42
   3   3 -10   75.58   16.20
   3   3  -9   11.58    7.24
   3   3  -9   12.47    3.93
   3   3  -8    6.00    7.05
   3   3  -8   -0.43    2.36
   3   3  -7   46.12   13.74
  -3  -3   7   66.02    8.45
   3   3  -7   59.50    6.94
  -3  -3   7   66.28   18.01
  -3  -3   6   -2.67    6.66
   3   3  -6    1.84    6.87
  -3  -3   6    3.33    3.70
   3   3  -6    2.16    1.85
  -3  -3   5   55.73   17.10
   3   3  -5   37.71    4.37
  -3  -3   5   38.45    4.19
   3   3  -5   38.60    4.71
   3   3  -4   52.75    5.17
  -3  -3   4   56.17    5.16
   3   3  -4   51.49    5.16
   3   3  -3  350.22   19.86
   3   3  -3  354.05   19.57
  -3  -3   3  370.41   50.10
   3   3  -3  357.47   27.96
  -3  -3   3  355.85   19.67
   3   3  -2  452.57   23.82
   3   3  -2  463.26   33.55
   3   3  -2  407.34   22.79
  -3  -3   2  424.87   23.93
  -3  -3   1  532.86   67.54
   3   3  -1  647.32   42.36
  -3  -3   1  529.44   30.41
   3   3   0  383.60   21.85
  -3  -3   0  347.40   52.81
  -3  -3  -1   13.68    2.58
  -3  -3  -1    7.35   11.24
   3   3   1   17.95    3.05
   3   3   1   13.86    5.91
  -3  -3  -2  200.85   35.49
   3   3   2  189.42   13.01
  -3  -3  -2  195.86   13.15
   3   3   2  200.49   22.59
  -3  -3  -2  206.81   14.90
  -3  -3  -3  945.90   50.68
   3   3   3  964.88   50.11
   3   3   3 1083.13   67.71
  -3  -3  -3 1044.52   85.63
  -3  -3  -3 1045.30   51.83
  -3  -3  -4 1040.86   57.82
   3   3   4 1153.07   58.06
   3   3   4 1224.43   77.40
  -3  -3  -4 1200.80   91.64
  -3  -3  -4 1220.73   58.54
  -3  -3  -5  731.26   39.09
   3   3   5  752.22   39.75
   3   3   5  789.50   60.42
  -3  -3  -5  598.77   61.00
  -3  -3  -5  700.45   38.42
  -3  -3  -6  769.03   41.39
   3   3   6  861.85   44.44
   3   3   6  904.80   69.27
  -3  -3  -6  725.04   41.36
  -3  -3  -6  771.53   40.71
  -3  -3  -7  117.95    9.95
   3   3   7   94.90   22.47
  -3  -3  -7  126.00    9.64
  -3  -3  -7  103.42   10.08
  -3  -3  -8   49.72    5.80
   3   3   8   31.46    7.84
   3   3   8   28.49   12.46
  -3  -3  -8   48.88    5.39
  -3  -3  -8   40.01    5.82
  -3  -3  -9  182.81   13.18
   3   3   9  157.08   16.19
   3   3   9  227.10   32.00
  -3  -3  -9  195.35   12.78
  -3  -3  -9  219.13   14.43
  -3  -3 -10  593.75   32.09
   3   3  10  556.18   34.99
   3   3  10  642.53   53.99
  -3  -3 -10  630.30   32.79
  -3  -3 -11  503.75   27.32
   3   3  11  514.96   29.46
  -3  -3 -11  508.28   27.45
   3   3  12  480.88   27.51
  -3  -3 -12  523.99   26.56
   3   3  13  204.79   10.72
  -3  -3 -13  131.40    8.86
   3   3  14   77.13    5.24
   3   4 -14    9.55    1.71
   3   4 -13    8.48    1.63
   3   4 -13   11.74    2.26
   3   4 -12  126.90    8.86
   3   4 -12  145.08    9.56
   3   4 -11  175.71   11.47
  -3  -4  11  147.75   11.07
   3   4 -11  177.85   11.67
   3   4 -10  220.38   26.68
   3   4 -10  263.27   15.82
  -3  -4  10  214.27   17.02
   3   4  -9    1.63    3.52
   3   4  -9   -2.62    3.61
   3   4  -9    1.36    2.11
   3   4  -8   47.24   12.92
   3   4  -8   76.17    7.90
   3   4  -7  213.74   27.11
  -3  -4   7  225.69   16.71
  -3  -4   7  190.02   32.92
   3   4  -7  155.33   13.29
  -3  -4   6  707.35   38.37
   3   4  -6  596.33   34.19
  -3  -4   6  696.13   67.01
   3   4  -5  925.01   72.38
   3   4  -5 1042.20   52.09
  -3  -4   5 1057.55   90.75
   3   4  -4  750.19   64.04
   3   4  -4  908.99   44.79
  -3  -4   4  848.71   43.78
  -3  -4   4 1016.53   89.51
   3   4  -3  383.07   21.82
  -3  -4   3  427.82   60.28
  -3  -4   3  369.42   21.53
  -3  -4   2   -5.00   19.71
   3   4  -2    2.33    1.82
  -3  -4   2    2.35    2.58
   3   4  -1   92.18    8.02
  -3  -4   1  117.07   37.63
   3   4  -1   76.08   12.78
  -3  -4   0  665.29   82.86
   3   4   0  623.58   46.05
  -3  -4  -1 1056.32   98.89
   3   4   1  905.11   47.24
  -3  -4  -2  561.71   30.38
   3   4   2  529.24   30.30
   3   4   2  541.36   44.50
  -3  -4  -2  560.50   68.32
  -3  -4  -3  598.03   35.81
   3   4   3  668.17   35.82
   3   4   3  645.72   51.61
  -3  -4  -3  755.54   74.50
  -3  -4  -3  698.72   37.47
  -3  -4  -4  240.92   17.51
   3   4   4  263.07   17.64
   3   4   4  222.05   29.01
  -3  -4  -4  260.28   40.58
  -3  -4  -4  281.74   18.28
  -3  -4  -5   17.88   10.52
  -3  -4  -5   11.97    3.75
   3   4   5   15.94    3.98
   3   4   5   10.97    7.76
  -3  -4  -5   14.12    3.98
  -3  -4  -6    4.73    2.72
   3   4   6    5.76    3.37
   3   4   6   -2.68    5.79
  -3  -4  -6    2.66    2.42
  -3  -4  -7  156.63   11.94
   3   4   7  187.04   17.18
   3   4   7  129.78   27.68
  -3  -4  -7  145.81   11.35
   3   4   8   28.27   13.24
  -3  -4  -9   51.48    5.53
   3   4   9   47.54    7.65
  -3  -4  -9   41.54    4.85
  -3  -4 -10   60.62    5.77
   3   4  10   59.67    7.36
  -3  -4 -11    9.00    2.13
   3   4  11    6.28    2.30
  -3  -4 -12    3.63    1.38
   3   4  12    4.31    1.52
   3   4  13    6.06    1.26
   3   5 -13  155.53    9.14
   3   5 -13  197.12    9.74
   3   5 -12   87.71    6.17
   3   5 -12   89.10    6.18
   3   5 -11    1.58    1.53
   3   5 -11    0.85    1.20
   3   5 -10   80.77    7.24
   3   5 -10   69.01    6.61
   3   5 -10   70.07    6.05
  -3  -5  10   60.84    6.89
   3   5  -9  236.24   17.82
   3   5  -8  534.92   43.13
   3   5  -7  321.87   32.44
  -3  -5   6  196.20   36.47
  -3  -5   6  213.58   17.76
  -3  -5   5   33.36   16.08
   3   5  -5   34.73    4.91
  -3  -5   4   59.76   23.33
   3   5  -4   54.18    6.14
  -3  -5   4   57.20    5.66
   3   5  -3   47.53    5.69
   3   5  -3   49.29    5.19
  -3  -5   3   51.09    5.78
   3   5  -2  485.85   27.04
  -3  -5   2  496.55   76.25
  -3  -5   2  466.27   27.93
  -3  -5   1  384.57   71.33
   3   5  -1  436.63   25.55
  -3  -5   1  471.21   28.43
  -3  -5   0   67.39   30.63
   3   5   0   54.67    6.08
  -3  -5   0   47.24    8.32
  -3  -5  -1   37.24   23.93
  -3  -5  -1   25.35    6.21
  -3  -5  -2   11.59    4.61
  -3  -5  -2   -4.56    9.85
  -3  -5  -3   -7.83   11.95
  -3  -5  -3    2.31    2.30
  -3  -5  -3   -0.47    3.30
   3   5   3    0.39    1.60
  -3  -5  -4    3.42    6.02
  -3  -5  -4    1.20    2.33
  -3  -5  -4    0.41    2.52
   3   5   4    0.43    1.62
   3   5   4    3.94    4.25
   3   5   5   11.26    3.79
  -3  -5  -5    9.06    3.12
   3   5   6   73.58   19.29
  -3  -5  -7  135.94   10.35
   3   5   7  131.68   15.48
  -3  -5  -7  125.91    9.90
  -3  -5  -8  214.88   13.21
  -3  -5  -8  208.26   12.88
  -3  -5  -9  164.72   10.77
   3   5   9  166.24   13.34
  -3  -5 -10   49.35    4.24
  -3  -5 -10   35.55    3.38
   3   5  10   43.91    5.12
  -3  -5 -11    1.26    1.05
   3   5  11    1.74    1.08
   3   6 -11   14.55    2.04
   3   6 -10    9.33    2.13
   3   6 -10    7.88    1.62
   3   6 -10    7.62    1.50
   3   6  -9    7.75    2.38
   3   6  -9   10.01    3.23
  -3  -6   9    4.60    2.73
   3   6  -8   25.75    4.35
  -3  -6   7   25.30    5.23
  -3  -6   6   50.77    7.72
  -3  -6   5    1.17    4.50
  -3  -6   4   28.49   17.62
  -3  -6   3  368.70   21.32
   3   6  -3  398.56   21.40
  -3  -6   3  441.87   65.80
   3   6  -2  463.25   25.21
  -3  -6   2  521.30   77.39
  -3  -6   1  258.32   58.05
  -3  -6   0   -6.06   10.68
  -3  -6  -1   41.57   22.51
  -3  -6  -2   -4.32   13.20
  -3  -6  -3  342.00   24.91
   3   6   3  348.47   21.55
  -3  -6  -3  338.20   22.07
  -3  -6  -4  568.11   32.79
  -3  -6  -4  647.47   30.96
  -3  -6  -5  512.09   30.57
  -3  -6  -5  649.53   31.69
  -3  -6  -6  261.59   15.99
  -3  -6  -6  262.96   15.98
  -3  -6  -7   48.58    4.85
  -3  -6  -7   46.63    4.78
  -3  -6  -8    5.82    1.74
  -3  -6  -9   26.84    2.69
  -3  -6  -9   24.12    2.39
  -3  -6  -9   23.12    2.35
   3   7  -9   10.35    1.61
   3   7  -8    3.98    1.42
   3   7  -8    5.73    2.13
   3   7  -7   86.62    6.67
   3   7  -7   87.75    7.77
   3   7  -6  292.45   16.82
  -3  -7   6  273.30   18.13
  -3  -7   5  341.12   22.20
  -3  -7   4  494.64   28.01
   3   7  -4  391.31   20.88
  -3  -7   3  351.63   23.49
   3   7  -3  248.67   14.41
   3   7  -2   45.78    4.75
  -3  -7   2   47.18   10.18
  -3  -7   2   43.47    4.07
   3   7  -2   37.59    3.94
  -3  -7   2   38.54    4.32
   3   7  -1    3.71    1.67
  -3  -7   1   -0.93    8.12
  -3  -7   1    4.16    1.82
   3   7  -1    0.75    1.53
  -3  -7   1    4.67    2.35
   3   7   0  132.62    9.48
   3   7   0  131.06    9.07
  -3  -7   0  113.33   10.58
  -3  -7  -1  275.43   20.77
   3   7   1  236.29   14.01
   3   7   1  232.07   13.69
  -3  -7  -2  353.28   23.23
   3   7   2  361.27   19.24
   3   7   2  294.30   18.35
  -3  -7  -2  269.39   19.15
  -3  -7  -3  256.82   18.63
   3   7   3  293.27   17.32
  -3  -7  -3  253.13   16.59
  -3  -7  -4  134.31   11.62
  -3  -7  -4  150.08   10.61
   3   7   5   11.11    3.52
  -3  -7  -5   23.19    3.14
   3   7   6    0.46    1.46
  -3  -7  -6    0.68    1.14
   3   7   7    4.08    1.21
  -3  -7  -7    6.31    1.30
   3   7   7    2.59    1.42
   3   8  -5    8.02    2.06
  -3  -8   4    0.74    2.14
  -3  -8   3   24.88    4.96
  -3  -8   2   13.49    5.03
  -3  -8   1    8.57    5.33
   3   8  -1   12.08    1.75
  -3  -8   0   11.06    4.38
   3   8   0    5.88    1.51
  -3  -8  -1    1.04    3.00
   3   8   1    0.14    1.23
  -3  -8  -2    3.50    2.23
   3   8   2    2.70    1.71
   3   8   3    1.26    1.50
   4  -9  -6   22.10    2.84
   4  -9  -5   21.86    3.70
   4  -9  -4    2.94    3.86
  -4   9   4    2.81    3.35
  -4   9   3   -4.05    5.08
  -4   9   2   -0.82    5.30
  -4   9   2   -5.68    7.19
  -4   9   1   43.64    8.84
  -4   9   1   47.21   10.17
  -4   9   0   29.58    9.83
  -4   9   0   42.46   10.36
  -4   9  -1    7.31    8.42
  -4   9  -1   -2.68    9.60
  -4   9  -2   31.85    9.53
  -4   9  -2   29.05    4.35
  -4   9  -2   44.47    8.16
  -4   9  -2   46.27    5.33
  -4   9  -3  122.93   11.98
  -4   9  -3  128.64   10.78
  -4   9  -3  116.35    8.89
  -4   9  -3  121.46    8.98
  -4   9  -4   96.29    9.53
  -4   9  -4   87.59    8.14
  -4   9  -4   88.17    7.04
  -4   9  -4   95.96    7.70
  -4   9  -5  115.15    8.99
  -4   9  -5  118.32    7.71
  -4   9  -5  108.35    8.28
  -4   9  -6   83.02    6.27
   4  -8  -9    9.71    1.91
  -4   8   9   11.42    1.81
   4  -8  -8    3.36    2.69
  -4   8   8    3.23    1.54
   4  -8  -8    1.83    1.08
  -4   8   7   11.35    2.22
   4  -8  -7   13.79    4.82
  -4   8   7   13.52    3.13
   4  -8  -7   13.08    2.45
  -4   8   6   59.06    5.95
  -4   8   6   53.15    6.49
  -4   8   6   61.81    6.48
   4  -8  -6   58.79    5.47
  -4   8   5   92.40    9.08
  -4   8   5   90.76    9.74
  -4   8   5  115.71    9.32
   4  -8  -5  110.67    8.54
  -4   8   4  192.98   15.21
  -4   8   4  221.36   13.60
  -4   8   3   50.11    6.67
  -4   8   3   36.84    7.24
  -4   8   3   54.23    5.79
  -4   8   3   59.01    9.74
  -4   8   2    6.32    3.09
  -4   8   2    3.77    6.16
  -4   8   2    7.87    8.41
  -4   8   1   37.33    5.52
  -4   8   1   31.57    9.22
  -4   8   1   33.40   10.83
  -4   8   0  171.03   12.11
  -4   8   0  121.56   15.81
  -4   8   0  119.58   17.73
  -4   8  -1  233.68   18.40
  -4   8  -1  225.47   20.47
  -4   8  -2  344.70   22.00
  -4   8  -2  347.62   23.55
  -4   8  -3  108.69   11.16
  -4   8  -3  109.35   11.71
  -4   8  -4   23.68    7.01
  -4   8  -4   24.85    5.13
  -4   8  -4   28.85    7.10
  -4   8  -5   12.49    4.19
  -4   8  -5   14.01    6.47
  -4   8  -5   12.60    5.48
  -4   8  -5    5.88    3.19
  -4   8  -6   24.92    5.16
  -4   8  -6   27.80    6.73
  -4   8  -6   23.65    4.08
  -4   8  -7   44.44    6.72
  -4   8  -7   48.92    6.44
   4  -7 -11    0.97    0.94
  -4   7  11    0.73    0.83
   4  -7 -10  117.69    8.12
  -4   7  10  118.65    8.62
   4  -7 -10  132.22    8.35
   4  -7  -9  173.49   11.86
  -4   7   9  177.57   12.10
   4  -7  -9  201.06   11.54
  -4   7   8  108.89    8.84
  -4   7   8  104.18   10.00
  -4   7   7  144.50   12.03
  -4   7   7  138.89   11.40
  -4   7   6   69.29    8.81
  -4   7   6   78.73    9.15
  -4   7   5   27.44    5.63
   4  -7  -5   31.20   11.86
  -4   7   5   32.60    5.17
  -4   7   4   30.28    5.79
   4  -7  -4   40.65   13.51
   4  -7  -3  372.58   46.75
  -4   7   3  385.91   23.07
  -4   7   2   56.41   10.17
  -4   7   2   87.16    8.64
   4  -7  -2   88.41   22.17
  -4   7   2   72.33    7.39
  -4   7   1   70.52    7.59
  -4   7   1   78.89   11.94
   4  -7  -1   69.37   17.96
  -4   7   1   74.40    7.29
  -4   7   0   88.68    8.68
  -4   7   0  100.18   12.23
  -4   7   0   97.22    8.44
  -4   7  -1    4.81    2.62
  -4   7  -1    7.42    4.94
  -4   7  -1    8.91    5.24
  -4   7  -1    7.31    3.57
  -4   7  -2   61.41    6.78
  -4   7  -2   64.09    8.70
  -4   7  -2   33.08    9.31
  -4   7  -2   56.70    6.77
  -4   7  -2   49.84    7.49
  -4   7  -3  122.99   11.70
  -4   7  -3  102.99   13.25
  -4   7  -3  124.66   10.92
  -4   7  -3   86.94   10.16
  -4   7  -4   78.42    8.42
  -4   7  -4   25.67    6.26
  -4   7  -5    6.28    5.01
  -4   7  -5    5.21    3.44
  -4   7  -6    4.04    4.01
  -4   7  -6    7.08    5.96
  -4   7  -6    0.49    2.59
  -4   7  -7   14.17    5.13
  -4   7  -7    7.72    6.58
  -4   7  -7   13.09    3.40
  -4   7  -7    8.75    3.13
  -4   7  -8  105.36   10.62
  -4   7  -8  103.96    7.55
  -4   7  -8   98.04    9.72
  -4   7  -9   98.68    7.23
   4  -6 -12   48.61    4.22
   4  -6 -12   50.69    4.41
   4  -6 -11  137.60    9.65
   4  -6 -10   30.28    5.06
   4  -6 -10   31.79    4.93
   4  -6  -9    1.69    5.66
   4  -6  -9    3.59    4.29
   4  -6  -8   34.56   11.58
   4  -6  -7   71.50   16.90
   4  -6  -6   75.17   17.61
   4  -6  -5   -2.46    3.07
   4  -6  -4   -2.67    6.66
  -4   6   4    1.43    1.83
  -4   6   3   36.27    5.38
  -4   6   3   40.19    5.42
  -4   6   2  126.31   11.33
   4  -6  -2  122.45   26.67
  -4   6   2  127.75   10.25
  -4   6   1  134.20   12.85
   4  -6  -1   97.86   25.69
  -4   6   1  125.78   10.08
  -4   6   1  128.06   10.15
  -4   6   0   41.53    5.75
  -4   6   0   46.40    8.29
  -4   6   0   46.02    6.08
   4  -6   0   30.51   14.78
  -4   6   0   49.38    5.78
  -4   6   0   47.83    5.62
  -4   6  -1   22.23    4.13
  -4   6  -1   17.55    6.90
  -4   6  -1   23.97    4.59
  -4   6  -1   21.03    3.90
  -4   6  -1   18.98    4.86
  -4   6  -1   23.11    3.87
  -4   6  -2  193.19   13.44
  -4   6  -2  163.19   18.36
  -4   6  -2  190.96   15.23
  -4   6  -2  193.26   13.80
  -4   6  -2  170.54   14.58
  -4   6  -3  463.54   26.48
  -4   6  -3  460.70   27.75
  -4   6  -3  492.64   32.02
  -4   6  -3  427.86   25.53
  -4   6  -3  530.66   30.78
  -4   6  -3  494.15   27.70
  -4   6  -3  392.90   27.53
  -4   6  -4  458.88   25.99
  -4   6  -4  449.56   27.08
  -4   6  -4  465.82   29.40
  -4   6  -4  476.12   25.69
  -4   6  -4  440.01   30.03
  -4   6  -4  496.57   28.01
  -4   6  -5  401.13   24.67
  -4   6  -5  382.67   25.05
  -4   6  -5  325.31   26.33
  -4   6  -5  429.54   22.98
  -4   6  -5  310.48   24.13
  -4   6  -5  433.22   23.76
  -4   6  -6  150.32   13.12
  -4   6  -6  112.58   11.60
  -4   6  -6  167.45   14.18
  -4   6  -6  116.26   12.66
  -4   6  -6  170.97   12.20
  -4   6  -6  144.14   12.69
  -4   6  -6  168.01   11.92
  -4   6  -6  163.77   12.26
  -4   6  -7   95.90    9.56
  -4   6  -7  111.52   10.63
  -4   6  -8   55.01    8.91
  -4   6  -8   73.31    7.31
  -4   6  -8   75.82    7.60
  -4   6  -8   68.43    7.35
  -4   6  -8   60.54    6.80
  -4   6  -8   62.74    7.27
  -4   6  -8   62.62    5.97
  -4   6  -9  179.50   12.36
  -4   6  -9  190.38   12.66
  -4   6  -9  182.75   13.29
  -4   6  -9  199.13   13.10
  -4   6  -9  174.99   13.06
  -4   6 -10  177.48   11.84
  -4   6 -10  210.86   13.14
  -4   6 -10  187.81   12.45
  -4   6 -10  218.13   13.08
  -4   6 -11  230.25   13.53
  -4   6 -11  287.02   14.59
  -4   6 -12  135.42    7.81
   4  -5 -14    0.09    0.60
   4  -5 -13    1.85    1.24
   4  -5 -13    0.61    1.20
   4  -5 -12   28.00    3.18
   4  -5 -12   35.64    4.18
   4  -5 -11  272.29   16.55
   4  -5 -11  315.20   18.23
   4  -5 -10  169.69   12.14
   4  -5 -10  188.53   14.02
   4  -5  -9   20.74   10.38
   4  -5  -8    3.98    3.22
   4  -5  -8    2.24    5.58
   4  -5  -7   43.21    6.57
   4  -5  -7   60.39   15.99
  -4   5   6  111.32   11.86
   4  -5  -6  108.89    9.86
   4  -5  -6   92.35   20.83
  -4   5   5  242.44   21.99
   4  -5  -5  283.79   37.21
  -4   5   4  585.22   33.39
  -4   5   4  702.16   37.65
  -4   5   3  254.82   40.67
  -4   5   3  208.11   14.91
  -4   5   2   27.16    5.24
  -4   5   2   27.26    4.23
  -4   5   2   32.83    4.21
  -4   5   2   30.58    4.21
  -4   5   1  120.26   11.98
  -4   5   1  100.53    8.88
  -4   5   1  119.26    9.03
  -4   5   1  113.76    8.94
  -4   5   0  562.04   35.02
  -4   5   0  548.29   29.60
  -4   5   0  508.18   28.60
  -4   5   0  539.11   28.89
  -4   5  -1  353.00   20.22
  -4   5  -1  281.93   50.47
  -4   5  -1  304.90   18.62
  -4   5  -1  344.01   18.94
  -4   5  -1  315.00   18.60
  -4   5  -2  451.15   25.82
  -4   5  -2  465.29   31.80
  -4   5  -2  486.53   27.81
  -4   5  -2  520.65   61.85
  -4   5  -2  450.90   26.04
  -4   5  -2  452.86   28.16
  -4   5  -2  466.05   25.72
  -4   5  -3  623.56   32.26
  -4   5  -3  628.71   36.97
  -4   5  -3  547.93   30.89
  -4   5  -3  685.50   35.96
  -4   5  -3  621.83   63.68
  -4   5  -3  633.08   33.25
  -4   5  -3  617.85   32.15
  -4   5  -4  217.77   14.19
  -4   5  -4  226.53   17.17
  -4   5  -4  219.47   17.52
  -4   5  -4  225.25   14.19
  -4   5  -4  251.66   16.39
  -4   5  -4  225.37   14.03
  -4   5  -4  215.44   14.39
  -4   5  -5  133.01   11.04
  -4   5  -5  111.73   10.90
  -4   5  -5   92.27   11.31
  -4   5  -5  123.51    9.83
  -4   5  -5  122.60   11.30
  -4   5  -5  114.76    9.75
  -4   5  -5  100.05   10.95
  -4   5  -5  125.85    9.81
  -4   5  -6  170.61   13.50
  -4   5  -6  150.63   13.07
  -4   5  -6  180.10   14.75
  -4   5  -6  185.56   13.17
  -4   5  -6  147.37   13.97
  -4   5  -6  146.56   13.20
  -4   5  -6  185.21   13.27
  -4   5  -6  191.32   13.52
  -4   5  -7   83.29    9.17
  -4   5  -7   75.48    8.15
  -4   5  -7   85.50    8.83
  -4   5  -7   90.06    8.75
  -4   5  -7   82.64    8.87
  -4   5  -7   88.92    9.06
  -4   5  -7   72.70    8.20
  -4   5  -8   16.02    3.84
  -4   5  -8   19.66    3.97
  -4   5  -8   26.46    5.09
  -4   5  -8   24.64    4.56
  -4   5  -8   20.78    4.26
  -4   5  -8   21.82    4.86
  -4   5  -9  138.30   10.79
  -4   5  -9  155.97   11.40
  -4   5 -10   32.71    4.17
  -4   5 -10   37.59    4.50
  -4   5 -10   33.52    4.96
  -4   5 -10   32.04    4.48
  -4   5 -10   36.40    5.06
  -4   5 -11    1.79    1.58
  -4   5 -11    2.26    1.98
  -4   5 -11    1.74    1.23
  -4   5 -11    3.04    1.79
  -4   5 -12    1.50    1.27
  -4   5 -12    2.19    1.44
  -4   5 -12    0.18    1.16
  -4   5 -13    6.26    1.48
  -4   5 -13    5.28    1.29
   4  -4 -14  128.50    8.54
   4  -4 -14  162.77    8.95
   4  -4 -13   86.93    6.94
   4  -4 -13   97.93    7.11
   4  -4 -13   93.54    7.08
   4  -4 -12   39.18    4.84
   4  -4 -12   45.45    5.24
   4  -4 -11    4.18    2.54
   4  -4 -11    4.86    3.50
   4  -4 -10  287.57   33.02
  -4   4  10  200.31   24.77
  -4   4   9  376.09   23.38
   4  -4  -9  329.19   40.47
   4  -4  -9  428.12   25.34
  -4   4   9  342.64   34.05
  -4   4   8  625.86   33.15
   4  -4  -8  511.78   33.03
   4  -4  -8  656.28   56.81
  -4   4   7  312.30   21.32
   4  -4  -7  358.33   21.92
  -4   4   6  260.01   18.66
   4  -4  -6  283.34   17.73
  -4   4   6  215.91   31.62
   4  -4  -6  311.41   36.49
  -4   4   5   23.18    5.03
  -4   4   5   37.73   13.35
   4  -4  -5   26.49   10.36
  -4   4   4   34.71    4.69
  -4   4   4   27.29    5.36
   4  -4  -4   23.48   10.74
  -4   4   3  342.56   22.39
  -4   4   3  382.59   23.35
  -4   4   3  396.32   21.38
  -4   4   3  344.27   46.08
  -4   4   3  385.48   20.84
   4  -4  -3  385.39   39.53
  -4   4   2  596.09   32.15
  -4   4   2  591.89   31.23
  -4   4   2  608.13   66.19
  -4   4   2  593.36   30.98
   4  -4  -2  625.83   51.19
  -4   4   1    7.44    2.19
  -4   4   1    4.08   10.17
  -4   4   1    7.93    2.03
  -4   4   1    8.56    2.19
  -4   4   0    8.22    2.24
  -4   4   0   13.07   12.15
  -4   4   0    7.57    2.07
  -4   4   0    7.56    2.07
  -4   4   0    6.52    2.00
  -4   4  -1    2.03    1.40
  -4   4  -1   -3.64    9.06
  -4   4  -1    2.34    1.49
  -4   4  -1    1.12    1.38
  -4   4  -1    1.66    1.56
  -4   4  -2    8.86    2.62
  -4   4  -2    9.34    9.51
  -4   4  -2   14.42    2.85
  -4   4  -2    6.82    3.67
  -4   4  -2    8.95    2.42
  -4   4  -3  130.95    9.40
  -4   4  -3  147.23   11.83
  -4   4  -3  131.46    9.50
  -4   4  -3  127.32   25.31
  -4   4  -3  142.52   10.46
  -4   4  -3  104.18   11.08
  -4   4  -3  133.33    9.44
  -4   4  -3  133.84    9.69
  -4   4  -4  314.15   18.44
  -4   4  -4  291.54   21.43
  -4   4  -4  298.41   38.29
  -4   4  -4  332.39   19.28
  -4   4  -4  326.10   18.99
  -4   4  -4  352.04   20.77
  -4   4  -4  292.79   20.78
  -4   4  -4  346.63   19.30
  -4   4  -5    1.23    2.34
  -4   4  -5   11.93    3.88
  -4   4  -5    2.32    5.01
  -4   4  -5    4.72    2.28
  -4   4  -5    4.67    2.81
  -4   4  -5    5.80    3.16
  -4   4  -5    4.16    2.40
  -4   4  -5    5.71    2.69
  -4   4  -6   43.17    5.85
  -4   4  -6   30.15    5.09
  -4   4  -6   37.62    5.85
  -4   4  -6   39.38    5.36
  -4   4  -6   29.47    5.58
  -4   4  -6   37.15    5.38
  -4   4  -6   24.08    5.27
  -4   4  -6   32.53    5.26
  -4   4  -7  165.38   13.32
  -4   4  -7  173.70   14.03
  -4   4  -7  193.55   14.01
  -4   4  -7  184.64   13.75
  -4   4  -7  189.01   14.44
  -4   4  -7  159.77   13.48
  -4   4  -8  221.83   16.09
  -4   4  -8  238.11   16.09
  -4   4  -8  223.87   16.53
  -4   4  -8  268.05   17.15
  -4   4  -8  223.04   16.45
  -4   4  -8  230.33   16.78
  -4   4  -9   75.38    7.47
  -4   4  -9   78.01    8.49
  -4   4  -9   85.12    8.05
  -4   4  -9   90.43    8.60
  -4   4  -9   89.91    8.63
  -4   4 -10  113.45    9.06
  -4   4 -10  123.22    9.49
  -4   4 -11   11.72    2.96
  -4   4 -11   17.17    2.85
  -4   4 -11   12.57    2.84
  -4   4 -12   67.76    5.55
  -4   4 -12   70.76    6.14
  -4   4 -12   62.07    5.73
  -4   4 -13  117.49    7.65
  -4   4 -13  106.56    7.50
  -4   4 -14  407.43   20.47
  -4   4 -14  412.85   20.56
   4  -3 -15    0.36    0.88
   4  -3 -15    1.03    0.87
   4  -3 -14   36.50    3.96
   4  -3 -14   36.76    3.75
   4  -3 -13   75.64    7.04
   4  -3 -13   94.35    7.17
   4  -3 -13   86.81    6.91
  -4   3  12   10.02    2.73
   4  -3 -12    8.91    3.00
   4  -3 -12    8.87    2.83
  -4   3  11   68.53   13.84
  -4   3  10   17.85    3.63
   4  -3 -10   16.46    4.74
   4  -3 -10   11.86    7.43
  -4   3  10   22.31    7.46
  -4   3   9    3.69    2.34
   4  -3  -9    6.49    4.25
   4  -3  -9    8.81    7.27
  -4   3   8  236.12   15.92
   4  -3  -8  238.88   16.88
   4  -3  -8  271.26   36.26
   4  -3  -8  226.88   15.04
  -4   3   7   42.12    5.58
   4  -3  -7   53.63    6.29
  -4   3   7   28.47   10.33
   4  -3  -7   41.34    5.36
   4  -3  -7   34.53   13.88
  -4   3   6    2.42    2.15
  -4   3   6   -2.12    4.59
   4  -3  -6    2.18    1.73
   4  -3  -6    4.30    5.36
  -4   3   5    2.20    5.50
   4  -3  -5    5.39    4.48
  -4   3   4   91.64   19.56
   4  -3  -4  113.51   17.81
  -4   3   3  143.71    9.14
   4  -3  -3  167.40   19.75
  -4   3   2  517.43   27.27
  -4   3   2  531.92   27.08
  -4   3   1  474.93   25.22
  -4   3   1  464.72   24.90
  -4   3   1  481.24   25.14
  -4   3   1  487.88   25.05
  -4   3   0   82.42   28.66
  -4   3   0   86.75    6.80
   4  -3   0   99.68   12.48
  -4   3   0   93.90    6.88
  -4   3   0  101.75    7.21
  -4   3  -1  158.24   36.05
  -4   3  -1  166.91   10.85
   4  -3   1  175.59   16.92
  -4   3  -1  168.86   10.51
  -4   3  -1  174.83   11.00
  -4   3  -2   69.90   22.66
  -4   3  -2   63.57    5.72
  -4   3  -2   66.46    5.95
  -4   3  -2   65.53    5.64
  -4   3  -2   62.87    5.62
  -4   3  -3  605.13   32.12
  -4   3  -3  701.98   33.53
  -4   3  -3  639.87   34.38
  -4   3  -3  618.14   32.24
  -4   3  -3  577.15   32.14
  -4   3  -4  769.01   40.77
  -4   3  -4  843.95   42.60
  -4   3  -4  866.30   43.06
  -4   3  -4  794.70   41.30
  -4   3  -4  805.54   41.40
  -4   3  -5 1318.91   66.07
  -4   3  -5 1247.54   67.67
  -4   3  -5 1432.90   67.22
  -4   3  -5 1393.47   67.02
  -4   3  -6  424.64   24.13
  -4   3  -6  410.48   24.70
  -4   3  -6  460.74   25.51
  -4   3  -7  108.28    9.97
  -4   3  -7  129.29   10.74
  -4   3  -7  119.47   10.51
  -4   3  -7  118.44   10.83
  -4   3  -7  113.65   10.61
  -4   3  -8  112.76   10.58
  -4   3  -8  135.42   10.65
  -4   3  -8  102.55   10.13
  -4   3  -8  120.94   10.85
  -4   3  -9   20.79    4.41
  -4   3  -9   19.58    4.14
  -4   3  -9   18.99    3.99
  -4   3 -10  145.74   11.56
  -4   3 -10  142.32   10.73
  -4   3 -10  144.09   11.16
  -4   3 -10  137.66   10.97
  -4   3 -11  488.91   26.81
  -4   3 -11  445.27   25.81
  -4   3 -11  489.77   26.35
  -4   3 -11  482.93   26.34
  -4   3 -12  454.74   23.61
  -4   3 -12  420.49   22.94
  -4   3 -12  426.37   23.20
  -4   3 -12  406.50   22.95
  -4   3 -13  128.27    8.09
  -4   3 -13  107.50    7.48
  -4   3 -14   56.84    4.23
   4  -2 -15   27.33    3.05
   4  -2 -14   25.50    3.37
   4  -2 -14   23.65    3.06
  -4   2  13   68.14    6.22
   4  -2 -13   54.96    5.96
   4  -2 -13   57.61    5.54
  -4   2  12  184.02   12.80
  -4   2  12  162.75   22.39
   4  -2 -12  207.91   12.79
   4  -2 -12  164.72   12.11
  -4   2  11  223.99   15.77
   4  -2 -11  251.74   17.25
   4  -2 -11  252.33   15.91
   4  -2 -11  244.19   16.08
  -4   2  10  370.00   23.32
   4  -2 -10  413.86   25.50
   4  -2 -10  410.86   24.06
   4  -2 -10  409.81   24.33
   4  -2  -9   77.49   16.68
   4  -2  -9  102.36   10.93
   4  -2  -9  178.84   29.58
   4  -2  -9  159.51   11.79
   4  -2  -8    5.50    3.32
   4  -2  -8    1.17    2.18
   4  -2  -8    2.62    6.54
   4  -2  -7   58.52    6.31
  -4   2   7   43.16   12.80
   4  -2  -7   45.89    5.75
   4  -2  -7   50.96   15.30
   4  -2  -6  375.21   37.62
   4  -2  -6  352.84   20.03
  -4   2   6  318.19   20.11
  -4   2   6  386.77   45.29
  -4   2   5  702.77   65.08
   4  -2  -5  718.51   50.05
   4  -2  -5  611.43   31.62
  -4   2   5  581.03   32.74
  -4   2   4 1164.13   94.65
   4  -2  -4 1320.67   73.10
   4  -2  -4 1129.34   55.70
  -4   2   4 1139.36   58.05
   4  -2  -3  865.39   42.20
  -4   2   3  842.63   44.76
  -4   2   2  236.54   13.00
  -4   2   2  200.96   14.84
  -4   2   1  342.17   18.70
  -4   2   1  347.35   18.34
  -4   2   1  347.05   18.50
  -4   2   0  446.05   23.36
  -4   2   0  441.34   22.92
  -4   2   0  431.41   22.73
   4  -2   0  423.12   30.82
  -4   2  -1  469.63   23.54
  -4   2  -1  424.97   22.51
   4  -2   1  414.47   30.28
  -4   2  -1  398.57   22.06
  -4   2  -1  427.86   22.39
  -4   2  -2  822.61   40.84
  -4   2  -2  768.73   39.46
  -4   2  -2  833.23   40.15
  -4   2  -2  756.71   39.24
   4  -2   2  837.97   49.75
  -4   2  -3 1407.68  102.89
  -4   2  -3 1088.66   61.93
  -4   2  -3 1241.75   61.02
  -4   2  -3 1419.01   62.62
  -4   2  -3 1266.26   61.33
  -4   2  -3 1277.99   61.15
  -4   2  -4  660.19   62.59
  -4   2  -4  567.45   31.78
  -4   2  -4  578.87   30.96
  -4   2  -4  644.35   32.86
  -4   2  -4  594.44   31.43
  -4   2  -4  607.76   31.61
  -4   2  -5   43.43   14.98
  -4   2  -5   66.18    6.55
  -4   2  -5   53.13    5.72
  -4   2  -5   55.98    5.75
  -4   2  -5   52.69    6.45
  -4   2  -5   68.58    6.77
   4  -2   5   62.68   11.91
  -4   2  -6   26.88    3.80
  -4   2  -6   27.15    4.71
  -4   2  -6   29.63    4.47
  -4   2  -6   27.64    4.76
  -4   2  -6   36.64    5.32
  -4   2  -7   31.97    4.06
  -4   2  -7   48.67    6.01
  -4   2  -7   34.59    5.11
  -4   2  -7   33.01    5.57
  -4   2  -7   36.94    5.42
  -4   2  -8   12.63    3.81
  -4   2  -8   17.57    3.68
  -4   2  -8   18.12    4.09
  -4   2  -8   18.04    3.84
  -4   2  -9   39.72    5.96
  -4   2  -9   42.52    5.35
  -4   2  -9   51.22    6.30
  -4   2  -9   52.01    6.16
  -4   2 -10   29.22    4.80
  -4   2 -10   33.13    4.78
  -4   2 -10   30.39    4.50
  -4   2 -11   17.92    3.46
  -4   2 -11   13.85    2.84
  -4   2 -11   13.04    2.87
  -4   2 -12    1.79    1.63
  -4   2 -12    1.77    1.44
  -4   2 -12    1.38    1.72
  -4   2 -13   41.79    3.93
  -4   2 -13   37.74    3.92
  -4   2 -13   40.46    4.18
  -4   2 -14    0.76    0.84
  -4   2 -14    1.11    0.94
   4  -1 -16   17.90    2.14
   4  -1 -15  159.24    9.80
  -4   1  14  219.48   12.70
   4  -1 -14  206.29   13.09
  -4   1  13  136.19    9.59
   4  -1 -13  120.16    9.69
   4  -1 -13  128.24    8.90
   4  -1 -12    4.78    1.81
   4  -1 -11   41.34   10.52
   4  -1 -11   40.86    6.03
   4  -1 -11   32.33    5.03
   4  -1 -11   29.51    3.90
   4  -1 -10   57.51   13.39
   4  -1 -10   42.50    6.88
   4  -1 -10   53.91    6.90
   4  -1 -10   46.27   15.84
   4  -1 -10   45.75    5.10
   4  -1  -9  197.25   15.62
   4  -1  -9  201.63   31.50
   4  -1  -9  205.10   15.67
   4  -1  -8  559.74   33.92
   4  -1  -8  662.32   57.99
   4  -1  -8  606.20   34.02
  -4   1   8  647.28   33.69
  -4   1   7  367.25   44.99
   4  -1  -7  393.10   23.37
   4  -1  -7  451.22   41.82
   4  -1  -7  422.45   23.37
  -4   1   7  372.82   23.38
  -4   1   6  124.78   26.12
   4  -1  -6  110.55    8.46
  -4   1   6   95.11    9.25
  -4   1   5    1.91    3.20
  -4   1   5   -3.24    8.07
   4  -1  -5    0.83    1.10
  -4   1   5    1.12    2.51
   4  -1  -5    3.76    3.49
  -4   1   4    8.94    4.55
   4  -1  -4    6.99    1.75
  -4   1   4    5.32    3.47
   4  -1  -4    3.22    3.29
  -4   1   3   12.43    5.28
   4  -1  -3    8.07    1.81
  -4   1   3    6.31    4.10
  -4   1   2  164.25   16.18
  -4   1   1   36.83    3.86
  -4   1   1   37.06    8.69
  -4   1   1   39.49    4.26
  -4   1   0   -0.74    5.71
  -4   1   0    5.33    2.00
  -4   1   0    3.26    1.78
  -4   1   0    2.82    1.23
  -4   1  -1   63.65    9.51
  -4   1  -1   54.72    5.60
  -4   1  -1   61.36    5.78
  -4   1  -1   59.42    5.13
  -4   1  -2  133.71   13.06
  -4   1  -2  116.32    9.15
  -4   1  -2  123.90    9.10
  -4   1  -2  118.02    7.88
  -4   1  -3    5.62    4.64
  -4   1  -3    7.35    2.43
  -4   1  -3    5.19    1.73
  -4   1  -3    4.29    2.17
  -4   1  -4  203.22   16.25
  -4   1  -4  191.81   33.99
  -4   1  -4  232.17   14.37
  -4   1  -4  217.46   13.16
  -4   1  -5   10.52    2.68
  -4   1  -5    8.55    8.71
  -4   1  -5   10.13    2.59
  -4   1  -5   11.32    2.93
  -4   1  -6  110.35    8.32
  -4   1  -6  102.00    8.66
  -4   1  -6  102.99    9.42
  -4   1  -7  119.65    9.09
  -4   1  -7  113.30    8.67
  -4   1  -7   99.18   10.10
  -4   1  -8  629.98   34.12
  -4   1  -8  635.14   32.96
  -4   1  -8  626.93   35.54
  -4   1  -8  661.96   34.99
  -4   1  -8  633.30   35.37
  -4   1  -9  100.51    8.67
  -4   1  -9  112.69    9.89
  -4   1  -9  109.48    9.14
  -4   1  -9  107.01    9.33
  -4   1 -10  263.63   16.58
  -4   1 -10  281.97   17.56
  -4   1 -11  100.02    8.02
  -4   1 -11   89.85    7.80
  -4   1 -12  117.79    8.13
  -4   1 -12  110.84    8.45
  -4   1 -12  112.35    8.44
  -4   1 -13  164.49    9.59
  -4   1 -13  140.50    8.43
  -4   1 -13  153.08    9.31
  -4   1 -14  401.20   20.65
   4   0 -15    0.15    1.00
  -4   0  14   18.92    2.59
   4   0 -14   22.96    3.27
   4   0 -14   17.90    2.41
  -4   0  13   47.36    4.91
   4   0 -13   49.19    5.49
   4   0 -13   46.48    5.31
   4   0 -12   36.01    9.69
   4   0 -11   36.64   11.54
   4   0 -11   40.04    5.95
   4   0 -11   49.97    6.43
   4   0 -10   27.08    9.99
   4   0 -10   28.19    5.39
   4   0 -10   13.85    4.36
   4   0 -10   19.60   11.05
  -4   0  10   26.41    4.57
   4   0  -9    2.23    3.57
   4   0  -9    3.82    2.81
   4   0  -9    4.68    5.05
  -4   0   9   10.45    3.17
   4   0  -8   34.89    5.97
   4   0  -8   42.40    5.66
   4   0  -8   27.53   10.82
  -4   0   8   37.43    6.08
   4   0  -7  178.45   13.27
  -4   0   7  133.41   28.97
   4   0  -7  187.30   24.18
   4   0  -7  179.49   12.55
  -4   0   7  182.25   14.91
   4   0  -6   58.78    5.95
  -4   0   6   44.56    7.70
  -4   0   6   51.12   18.88
   4   0  -6   43.71    4.92
  -4   0   6   33.18    6.94
   4   0  -6   66.45   12.58
  -4   0   5   21.67    6.16
   4   0  -5   25.14    3.28
   4   0  -5   24.04    7.36
  -4   0   4  127.38   13.30
   4   0  -4  104.02    7.84
  -4   0   3  873.79   49.24
  -4   0   3  875.87   42.04
   4   0  -3  798.22   41.42
   4   0  -3  810.21   52.89
  -4   0   2  151.15   16.57
  -4   0   2  170.71   10.81
  -4   0   1 1205.55   71.27
  -4   0   1 1331.39   62.75
  -4   0   1 1278.38   62.90
  -4   0   0  776.47   50.63
  -4   0   0  899.42   43.58
  -4   0   0  855.73   43.34
  -4   0  -1   31.21    4.30
  -4   0  -1   33.65    7.85
  -4   0  -1   35.59    4.39
  -4   0  -2   18.60    2.93
  -4   0  -2   20.38    3.74
  -4   0  -2   23.92    6.49
  -4   0  -2   25.45    3.90
  -4   0  -3  534.32   33.34
  -4   0  -3  559.38   28.38
  -4   0  -3  519.54   28.89
   4   0   3  513.14   27.26
  -4   0  -3  508.19   28.57
  -4   0  -4  670.28   41.63
  -4   0  -4  799.92   38.86
  -4   0  -4  798.84   38.59
   4   0   4  743.65   37.37
  -4   0  -4  696.92   36.34
  -4   0  -4  666.46   37.72
   4   0   4  800.63   51.03
  -4   0  -5 1704.85   85.66
  -4   0  -5 1818.60   84.70
  -4   0  -5 1713.79   83.31
   4   0   5 1907.27  102.28
  -4   0  -6 1498.11   77.76
  -4   0  -6 1549.73   76.22
  -4   0  -6 1597.53   76.39
   4   0   6 1718.37   97.37
  -4   0  -7  369.55   21.28
  -4   0  -7  298.23   18.74
  -4   0  -7  338.90   20.21
   4   0   7  299.09   33.47
  -4   0  -8    7.63    2.77
  -4   0  -8    2.61    1.73
   4   0   8    1.84    3.24
  -4   0  -9   35.16    5.01
  -4   0 -10   14.37    3.01
  -4   0 -11  418.82   23.60
   4   0  12  452.85   25.57
  -4   0 -12  470.08   24.96
   4   0  13   93.26    7.11
  -4   0 -13   95.23    7.01
  -4   0 -13  106.84    7.21
  -4   0 -14    9.92    1.75
   4   1 -15   28.66    2.53
   4   1 -14    7.29    1.82
   4   1 -14    8.48    1.82
  -4  -1  13   23.79    3.31
   4   1 -13   26.14    3.62
   4   1 -13   30.74    4.17
   4   1 -12  401.53   22.58
   4   1 -12  389.23   23.39
   4   1 -11  330.60   35.37
   4   1 -11  352.44   22.14
   4   1 -10  200.32   28.07
   4   1 -10  179.17   13.30
   4   1 -10  167.52   27.20
   4   1 -10  168.41   14.45
  -4  -1  10  208.40   14.71
   4   1  -9  215.81   32.23
   4   1  -9  363.75   20.80
   4   1  -9  229.24   32.17
   4   1  -9  258.68   19.98
  -4  -1   9  386.48   23.05
   4   1  -8   81.55    8.58
   4   1  -8   61.72    7.35
  -4  -1   8   71.18    9.81
   4   1  -8   62.09   14.34
   4   1  -7    7.66    3.35
  -4  -1   7   12.97    5.01
   4   1  -7   13.51    3.03
   4   1  -7   11.67    5.48
  -4  -1   6  612.39   39.09
   4   1  -6  670.24   35.14
   4   1  -6  700.36   48.03
   4   1  -6  643.60   34.34
  -4  -1   5  680.27   42.90
   4   1  -5  802.92   38.59
   4   1  -5  718.30   37.87
   4   1  -5  710.03   49.33
  -4  -1   4  685.41   39.63
   4   1  -4  605.77   32.19
  -4  -1   4  649.02   32.85
  -4  -1   4  566.11   64.25
   4   1  -4  634.37   32.65
  -4  -1   3  699.67   40.73
  -4  -1   3  626.29   32.28
   4   1  -3  620.69   32.48
  -4  -1   3  658.06   33.29
  -4  -1   3  711.83   72.73
   4   1  -3  658.75   33.18
   4   1  -3  665.58   44.84
  -4  -1   2  239.09   19.99
   4   1  -2  214.71   21.86
   4   1  -2  209.17   12.36
  -4  -1   2  193.50   12.86
  -4  -1   2  226.18   40.98
  -4  -1   1  108.98   13.93
   4   1  -1  103.97    7.53
  -4  -1   1  107.05    8.12
  -4  -1   1   89.68   27.56
   4   1  -1  103.07   14.69
  -4  -1   0  133.17   15.51
   4   1   0  151.66   10.08
  -4  -1   0  148.06   10.55
  -4  -1   0  127.81   32.44
  -4  -1   0  167.45   11.30
   4   1   0  171.96   19.66
  -4  -1  -1  510.61   27.45
  -4  -1  -1  569.28   35.74
   4   1   1  540.97   28.17
  -4  -1  -1  579.57   65.37
  -4  -1  -1  552.82   29.74
  -4  -1  -2  387.24   21.32
  -4  -1  -2  453.75   28.33
   4   1   2  395.29   21.51
  -4  -1  -2  387.73   51.16
  -4  -1  -2  345.23   22.55
  -4  -1  -3 1364.63   70.79
  -4  -1  -3 1377.01   65.48
   4   1   3 1263.47   64.71
  -4  -1  -3 1236.72  100.91
   4   1   3 1349.45   80.09
  -4  -1  -3 1317.81   66.24
  -4  -1  -4  281.96   22.14
  -4  -1  -4  325.46   19.62
   4   1   4  306.93   18.81
   4   1   4  319.94   30.87
  -4  -1  -4  338.12   19.72
  -4  -1  -5   98.54    9.05
   4   1   5   93.48    8.50
   4   1   5   94.64   16.74
  -4  -1  -6   15.43    3.80
   4   1   6   17.10    3.88
  -4  -1  -7    2.16    2.29
  -4  -1  -7    0.80    1.52
   4   1   7    0.50    1.99
   4   1   7   -2.24    5.57
  -4  -1  -8    0.34    2.00
  -4  -1  -8   -0.25    1.54
   4   1   8    4.67    2.82
   4   1   8   -2.23    4.82
  -4  -1  -9    5.07    2.45
  -4  -1  -9    5.13    1.92
   4   1   9    5.20    3.25
   4   1   9    9.97    6.58
   4   1  10   11.51    5.82
   4   1  11   40.93    5.42
  -4  -1 -11   37.18    4.59
   4   1  12   41.78    4.73
  -4  -1 -12   37.51    4.28
   4   1  13   20.17    2.89
  -4  -1 -13   24.68    2.87
  -4  -1 -13   24.44    2.88
  -4  -1 -14    2.62    0.91
   4   2 -15  110.84    6.41
   4   2 -14  124.05    7.90
  -4  -2  13   65.11    5.52
   4   2 -13   93.17    7.08
   4   2 -12   43.25    5.27
   4   2 -11   53.75   13.31
  -4  -2  11   45.26    5.68
   4   2 -10    2.06    5.75
   4   2 -10   11.31    3.55
  -4  -2  10   10.10    3.65
   4   2  -9  104.47   10.75
  -4  -2   9  123.42   12.83
   4   2  -8  374.40   43.89
   4   2  -8  480.72   27.99
  -4  -2   7   95.68   11.63
   4   2  -7  113.22   17.33
   4   2  -7  104.59    9.42
  -4  -2   6  150.66   15.32
  -4  -2   6  176.64   33.56
   4   2  -6  170.56   20.41
   4   2  -6  187.05   12.70
   4   2  -5    5.87    1.99
  -4  -2   5   11.66    5.31
  -4  -2   5    3.16    1.93
  -4  -2   5    3.36    7.25
   4   2  -5    6.35    2.02
   4   2  -5    9.12    4.72
   4   2  -4    8.73    2.18
  -4  -2   4    9.77    5.34
  -4  -2   4    8.92    2.40
  -4  -2   4   10.77   10.01
   4   2  -4   10.18    2.45
   4   2  -3   12.41    2.36
  -4  -2   3   10.68    5.91
  -4  -2   3   13.24    2.79
   4   2  -3   13.71    2.70
  -4  -2   3   15.78   13.92
   4   2  -3    9.04    4.71
  -4  -2   2  207.35   18.98
   4   2  -2  178.59   11.92
  -4  -2   2  178.95   12.09
   4   2  -2  187.14   12.14
  -4  -2   2  192.56   39.11
   4   2  -2  185.24   21.14
  -4  -2   2  189.10   12.08
   4   2  -1    4.97    1.74
  -4  -2   1    4.25    6.09
  -4  -2   1    4.73   10.22
  -4  -2   1    4.70    2.22
   4   2  -1    3.78    3.86
  -4  -2   0    5.63    6.26
  -4  -2   0    4.48    9.67
  -4  -2   0    2.95    2.35
   4   2   0    3.96    4.36
  -4  -2  -1  157.79   10.41
  -4  -2  -1  174.35   17.13
   4   2   1  168.49   11.63
  -4  -2  -1  163.20   12.71
  -4  -2  -1  163.61   35.00
  -4  -2  -2  622.76   33.28
  -4  -2  -2  705.75   40.61
   4   2   2  650.37   33.97
  -4  -2  -2  670.84   71.23
  -4  -2  -2  601.27   35.11
  -4  -2  -3  378.98   21.86
  -4  -2  -3  360.16   25.97
   4   2   3  355.46   21.46
  -4  -2  -3  374.81   50.20
   4   2   3  379.86   35.40
  -4  -2  -3  372.12   22.75
  -4  -2  -4   61.45    9.02
  -4  -2  -4   61.19    6.90
  -4  -2  -4   55.06    6.53
   4   2   4   55.29    6.33
  -4  -2  -4   51.46   18.56
   4   2   4   70.89   14.70
  -4  -2  -5   -0.39    2.21
  -4  -2  -5    3.13    6.76
   4   2   5    1.54    1.92
   4   2   5    4.04    4.35
  -4  -2  -5   -0.98    1.86
  -4  -2  -6   99.08    9.30
   4   2   6   90.62    9.55
   4   2   6  108.44   21.22
  -4  -2  -6   92.05    8.25
  -4  -2  -7  248.46   16.66
   4   2   7  247.20   19.22
   4   2   7  216.26   33.31
  -4  -2  -8  775.02   37.36
  -4  -2  -8  705.25   35.60
   4   2   8  518.98   39.05
   4   2   8  598.40   58.70
   4   2   9  791.95   64.50
  -4  -2 -10  223.37   14.03
   4   2  10  203.53   15.69
  -4  -2 -11    8.73    2.39
   4   2  11    5.58    2.37
   4   2  12   14.97    2.62
  -4  -2 -12   11.05    2.27
   4   2  13  133.30    8.39
  -4  -2 -13  125.03    7.96
   4   3 -14   19.81    2.41
   4   3 -13   73.63    5.83
   4   3 -12   44.85    4.26
   4   3 -12   60.01    5.69
   4   3 -11   30.04    4.15
   4   3 -11   40.48    5.14
  -4  -3  11   43.26    5.15
   4   3 -10   23.37    4.54
  -4  -3  10   22.12    5.02
   4   3  -9    1.98    4.94
   4   3  -9    8.83    3.53
  -4  -3   9    5.54    4.74
   4   3  -8   32.08   12.14
   4   3  -8   56.91    7.33
  -4  -3   7  234.03   19.65
  -4  -3   7  212.71   37.15
   4   3  -7  280.07   17.81
  -4  -3   6  186.35   16.94
   4   3  -6  197.62   14.04
  -4  -3   6  176.79   34.06
   4   3  -5   52.51    5.71
  -4  -3   5   49.18    8.65
  -4  -3   5   46.42    5.27
   4   3  -5   57.47    6.09
  -4  -3   5   36.47   16.55
  -4  -3   4   80.45   11.31
   4   3  -4   71.38    6.87
  -4  -3   4   76.32    7.00
   4   3  -4   81.04    7.24
  -4  -3   4   80.01   25.17
  -4  -3   3  716.56   43.61
   4   3  -3  675.05   35.01
  -4  -3   3  645.23   34.70
   4   3  -3  643.77   34.56
  -4  -3   3  633.65   77.91
   4   3  -3  698.47   48.01
  -4  -3   3  656.03   34.18
  -4  -3   2  788.57   47.24
   4   3  -2  714.33   50.48
   4   3  -2  717.43   36.94
  -4  -3   2  674.74   36.55
   4   3  -2  663.31   36.07
  -4  -3   2  780.98   88.91
  -4  -3   2  716.24   36.82
  -4  -3   1  601.45   43.83
   4   3  -1  684.81   35.17
   4   3  -1  639.54   34.13
  -4  -3   1  530.55   78.23
   4   3  -1  727.55   50.21
  -4  -3   1  655.65   35.62
  -4  -3   0  861.24   56.24
  -4  -3   0  904.77   99.92
   4   3   0 1027.73   64.98
  -4  -3   0  936.93   49.39
  -4  -3  -1  315.27   25.19
   4   3   1  292.24   18.07
  -4  -3  -1  258.02   19.32
  -4  -3  -2    1.35    1.78
   4   3   2    5.95    2.37
  -4  -3  -2   11.09    6.18
  -4  -3  -2    8.30   11.57
  -4  -3  -2    3.52    3.05
  -4  -3  -3  270.00   17.40
  -4  -3  -3  258.21   21.30
   4   3   3  255.27   17.20
  -4  -3  -3  261.63   42.89
  -4  -3  -3  273.69   18.47
  -4  -3  -4  743.91   42.78
  -4  -3  -4  765.40   46.31
   4   3   4  829.02   43.20
  -4  -3  -4  735.76   75.55
   4   3   4  855.79   64.19
  -4  -3  -4  843.20   43.27
  -4  -3  -5  602.09   36.84
   4   3   5  706.87   38.25
  -4  -3  -5  695.98   36.76
  -4  -3  -6  798.80   43.20
   4   3   6  866.13   45.97
   4   3   6  825.86   70.62
  -4  -3  -6  761.23   41.77
  -4  -3  -7  332.25   19.93
   4   3   7  333.71   23.71
  -4  -3  -7  285.36   18.40
   4   3   8   54.46   16.22
  -4  -3  -9    0.80    1.63
  -4  -3  -9    1.49    1.52
   4   3   9    3.33    2.65
  -4  -3 -10   89.20    6.88
  -4  -3 -10   68.25    5.70
   4   3  10   75.82    7.74
   4   3  11   55.38    5.58
   4   3  12  148.79    8.34
  -4  -3 -12  103.50    7.30
   4   4 -13   13.24    1.92
   4   4 -12   52.46    4.32
   4   4 -12   64.09    5.03
   4   4 -11  267.82   15.30
   4   4 -11  269.36   15.12
  -4  -4  11  249.47   15.32
   4   4 -10  292.92   18.75
   4   4 -10  301.00   18.09
  -4  -4  10  340.87   20.41
   4   4  -9  154.72   10.93
  -4  -4   9  101.58   12.04
   4   4  -8   36.33   10.87
   4   4  -8   44.61    5.87
   4   4  -7   22.01    8.91
  -4  -4   7   23.42   11.84
   4   4  -6  181.50   26.21
  -4  -4   6  159.61   15.73
   4   4  -6  165.43   12.62
  -4  -4   6  157.58   32.45
   4   4  -5  313.80   38.39
  -4  -4   5  380.20   28.29
   4   4  -5  426.55   24.01
  -4  -4   5  396.14   22.64
   4   4  -5  422.99   23.87
  -4  -4   5  378.76   54.28
  -4  -4   4  324.43   25.15
   4   4  -4  302.49   18.61
  -4  -4   4  285.27   17.83
  -4  -4   4  309.49   52.01
  -4  -4   3  434.12   31.31
   4   4  -3  382.92   22.53
  -4  -4   3  368.96   22.03
  -4  -4   3  353.83   60.79
  -4  -4   2  190.66   46.35
  -4  -4   2  197.26   20.87
   4   4  -2  157.83   11.71
  -4  -4   2  149.34   11.44
  -4  -4   2  161.54   11.85
  -4  -4   1  188.93   47.47
  -4  -4   1  185.08   21.80
   4   4  -1  191.37   13.46
   4   4  -1  184.75   22.20
  -4  -4   1  199.16   14.59
  -4  -4   0   11.80   16.44
   4   4   0    1.99    1.94
  -4  -4   0    3.10    7.30
  -4  -4   0    1.39    3.01
   4   4   0    4.29    3.57
  -4  -4  -1  926.95   53.01
  -4  -4  -1  855.91   96.13
   4   4   1  886.05   59.87
  -4  -4  -1  728.53   44.88
  -4  -4  -2   83.89   12.08
  -4  -4  -2   90.92   27.97
  -4  -4  -2   70.16    8.82
   4   4   2   79.21   15.51
  -4  -4  -3   80.66    7.84
  -4  -4  -3   74.89   10.97
   4   4   3   78.78    8.03
  -4  -4  -3   70.90    8.44
  -4  -4  -4  119.10   10.67
  -4  -4  -4  103.64   12.49
   4   4   4  122.59   10.87
  -4  -4  -4  134.56   11.04
   4   4   5   51.13    6.94
  -4  -4  -5   45.46    5.94
  -4  -4  -6   49.21    6.30
  -4  -4  -7   42.19    5.33
   4   4   7   33.87    6.98
  -4  -4  -7   42.59    4.94
  -4  -4  -8    0.26    1.64
   4   4   8    4.12    3.01
  -4  -4  -9   53.83    5.02
  -4  -4  -9   46.46    4.49
   4   4   9   47.28    6.11
  -4  -4 -10   52.87    4.58
  -4  -4 -10   44.54    3.76
   4   4  10   51.42    5.29
   4   4  11   73.39    4.88
  -4  -4 -11   35.64    3.68
   4   5 -11    0.36    0.96
   4   5 -11    0.62    0.79
   4   5 -10   50.14    4.84
  -4  -5  10   47.53    4.83
   4   5 -10   43.18    4.04
  -4  -5   9   72.73    8.17
   4   5  -8   91.88    8.86
  -4  -5   7   68.20    9.09
  -4  -5   6   28.46    6.60
  -4  -5   5    1.98    4.66
  -4  -5   5   -3.76    8.12
  -4  -5   4  101.32    8.05
  -4  -5   4   83.60   26.70
  -4  -5   3   84.03   30.94
   4   5  -2   81.69    7.65
  -4  -5   2   96.79   15.35
  -4  -5   2  112.32   35.85
   4   5  -1   22.22    3.79
  -4  -5   1   15.48    9.89
  -4  -5   1   20.50   22.55
   4   5   0   51.68    5.87
  -4  -5   0   61.07   12.55
  -4  -5   0   49.07   25.47
  -4  -5  -1  189.78   43.45
  -4  -5  -2  463.37   65.14
  -4  -5  -3  320.51   24.80
  -4  -5  -3  344.40   21.91
  -4  -5  -4  113.20   12.57
  -4  -5  -4  136.59   11.00
  -4  -5  -5    4.56    2.46
  -4  -5  -5    5.04    2.49
  -4  -5  -6  133.62   10.33
  -4  -5  -6  153.39   10.42
  -4  -5  -7  198.51   12.52
  -4  -5  -8  408.29   20.86
  -4  -5  -8  385.91   20.48
  -4  -5  -8  382.49   20.30
  -4  -5  -9  329.33   16.79
   4   6 -10   -0.72    0.80
   4   6  -9   51.40    4.34
   4   6  -8   76.38    6.13
  -4  -6   8   57.30    6.56
  -4  -6   7   86.50    9.25
   4   6  -7  135.91    9.25
  -4  -6   6   56.22    7.48
  -4  -6   5   10.65    4.58
  -4  -6   4   11.11    5.36
  -4  -6   3  258.60   21.81
   4   6  -3  233.09   14.49
  -4  -6   3  223.47   13.41
  -4  -6   2  341.86   27.92
   4   6  -2  309.99   17.66
  -4  -6   2  278.08   16.88
   4   6  -1  392.91   21.77
  -4  -6   1  409.59   21.88
   4   6  -1  356.39   20.21
  -4  -6   1  422.61   22.46
  -4  -6   0  447.84   31.44
   4   6   0  392.59   21.18
  -4  -6   0  390.35   21.62
   4   6   0  326.81   19.63
  -4  -6   0  371.55   22.48
  -4  -6  -1  211.73   18.90
   4   6   1  187.00   12.47
  -4  -6  -1  199.23   13.52
  -4  -6  -1  156.41   13.55
   4   6   2   56.04    5.73
  -4  -6  -2   51.25    8.89
  -4  -6  -2   34.44    5.52
  -4  -6  -3   72.70    9.35
   4   6   3   80.75    7.61
  -4  -6  -3   66.84    7.05
   4   6   4  229.04   14.76
  -4  -6  -4  195.52   12.51
   4   6   5  176.23   14.09
  -4  -6  -5  168.70   11.38
   4   6   6  134.98   12.31
  -4  -6  -6  233.62   11.86
  -4  -6  -7  132.35    7.90
   4   6   7  129.26    8.90
  -4  -6  -7  138.58    7.99
   4   7  -6   44.53    3.80
   4   7  -5   68.46    5.36
  -4  -7   5   51.33    6.10
  -4  -7   4  111.46   10.37
  -4  -7   3  205.60   16.44
  -4  -7   2   59.78    9.59
  -4  -7   1   -2.59    5.16
  -4  -7   1    2.16    1.20
  -4  -7   0   12.02    2.19
   4   7   0   21.44    2.86
  -4  -7   0   17.61    5.73
  -4  -7   0   19.48    2.66
   4   7   0    9.59    1.73
   4   7   1   35.84    3.98
  -4  -7  -1   22.85    5.49
  -4  -7  -1   29.98    3.69
   4   7   1   21.60    2.70
  -4  -7  -2   24.63    5.22
  -4  -7  -2   22.38    3.71
   4   7   2   21.39    3.03
   4   7   3    5.52    2.28
  -4  -7  -3    5.52    2.13
   4   7   3    4.71    2.03
  -4  -7  -4    1.41    0.98
   4   7   4    0.37    1.13
  -4  -7  -4    2.11    1.23
   4   7   4   -1.23    1.31
   5  -9  -4    2.91    2.78
  -5   9   3    8.88    4.01
  -5   9   2   26.75    5.76
  -5   9   1   29.62    5.84
  -5   9   1   37.12    7.39
  -5   9   0   56.93    7.99
  -5   9   0   58.75    8.57
  -5   9  -1   12.01    6.39
  -5   9  -1   10.94    5.59
  -5   9  -2   -0.49    2.37
  -5   9  -2   -0.23    5.58
  -5   9  -2    1.47    4.16
  -5   9  -3   29.63    5.81
  -5   9  -3   18.85    4.43
  -5   9  -3   28.94    3.78
  -5   9  -4   58.62    6.06
  -5   9  -4   49.42    4.70
  -5   8   8    1.11    0.95
  -5   8   7    1.42    1.24
   5  -8  -7    2.46    3.24
  -5   8   7    2.64    1.43
   5  -8  -7    3.00    1.49
  -5   8   6   31.29    4.06
  -5   8   6   29.90    4.05
   5  -8  -6   35.00    4.00
  -5   8   5  123.55    9.88
  -5   8   5  140.63    9.57
  -5   8   4   88.44    8.73
  -5   8   4   91.50    7.84
  -5   8   4  115.12   10.19
  -5   8   4  116.29    8.52
  -5   8   3   75.18    7.55
  -5   8   3   63.44    7.58
  -5   8   2   24.05    4.28
  -5   8   2   20.13    5.82
  -5   8   1    6.99    2.78
  -5   8   1    3.79    5.02
  -5   8   0    3.92    2.71
  -5   8   0   -1.89    5.40
  -5   8  -1   40.48    7.42
  -5   8  -2  190.71   14.79
  -5   8  -3   97.68    9.83
  -5   8  -3   99.19   10.20
  -5   8  -4   18.04    3.80
  -5   8  -4   11.07    5.21
  -5   8  -4   11.19    5.06
  -5   8  -5    0.77    3.07
  -5   8  -5    3.31    4.78
  -5   8  -5   -0.62    3.90
  -5   8  -6   -0.79    3.41
  -5   8  -6    2.79    4.22
  -5   8  -7   19.41    3.84
  -5   7  10    2.62    1.21
   5  -7 -10    1.92    1.28
  -5   7   9   50.22    4.61
   5  -7  -9   57.15    5.32
  -5   7   9   72.17    6.01
   5  -7  -9   79.13    5.92
  -5   7   8   45.24    5.09
   5  -7  -8   51.24    6.80
  -5   7   8   51.97    5.81
   5  -7  -8   61.58    6.16
  -5   7   7   45.39    5.62
  -5   7   7   42.28    5.44
  -5   7   6    3.08    2.30
  -5   7   6    3.56    4.30
  -5   7   5    2.87    2.66
  -5   7   5    3.58    2.72
  -5   7   5    3.72    2.23
  -5   7   4   21.02    4.43
  -5   7   4   16.68    4.42
  -5   7   4   13.37    3.10
  -5   7   3   71.19    7.93
  -5   7   3   73.66    9.23
  -5   7   3   78.95    7.47
  -5   7   2   85.55    8.24
  -5   7   2   84.85    7.60
  -5   7   1   61.77    6.79
  -5   7   1   49.22    8.60
  -5   7   1   49.74    7.02
  -5   7   0    0.65    2.13
  -5   7   0   -0.53    4.43
  -5   7   0   -1.05    3.34
  -5   7  -1   16.67    3.67
  -5   7  -1   19.67    5.25
  -5   7  -1   12.30    4.77
  -5   7  -1   11.37    2.93
  -5   7  -2   99.66    8.79
  -5   7  -2  111.69   10.72
  -5   7  -2  120.61    9.63
  -5   7  -3  160.38   13.88
  -5   7  -3  189.55   16.15
  -5   7  -3  197.37   15.56
  -5   7  -3  200.47   14.13
  -5   7  -4   18.55    5.13
  -5   7  -4   15.55    4.27
  -5   7  -4   14.70    4.37
  -5   7  -4   23.10    4.65
  -5   7  -4   18.67    4.12
  -5   7  -5    2.80    4.32
  -5   7  -5    0.38    2.27
  -5   7  -5    4.70    2.93
  -5   7  -5    1.25    2.43
  -5   7  -6   24.95    4.59
  -5   7  -6   17.28    5.39
  -5   7  -6   27.20    4.60
  -5   7  -7   72.33    8.36
  -5   7  -7   99.00    8.06
  -5   7  -8  141.67   11.12
  -5   7  -8  217.79   11.78
  -5   7  -9  379.23   19.65
   5  -6 -12   17.39    2.00
   5  -6 -12   21.96    2.23
  -5   6  11    4.15    1.48
   5  -6 -11    4.91    1.80
  -5   6  10   32.34    4.40
   5  -6 -10   42.50    5.01
   5  -6  -9   27.01    5.34
   5  -6  -9   23.74    3.07
  -5   6   9   19.58    3.93
   5  -6  -9   32.42    5.47
   5  -6  -8   59.79    5.90
  -5   6   8   52.55    6.63
   5  -6  -7   74.67    7.38
  -5   6   7   72.15    7.96
   5  -6  -6   79.45    8.25
   5  -6  -6   81.49   18.39
  -5   6   6  107.32    9.57
   5  -6  -5   13.96    8.72
   5  -6  -4    7.58    8.33
  -5   6   4    6.21    2.41
  -5   6   3   17.87    3.82
   5  -6  -3   27.59   11.95
  -5   6   3   22.92    3.98
  -5   6   2  224.30   16.83
  -5   6   2  249.70   15.65
  -5   6   1  175.52   15.18
  -5   6   1  178.24   13.06
  -5   6   1  175.44   12.39
  -5   6   0  227.09   15.38
  -5   6   0  217.78   18.94
  -5   6   0  238.10   16.10
  -5   6   0  225.01   14.83
  -5   6  -1   59.72    6.49
  -5   6  -1   69.53    7.64
  -5   6  -2    4.81    2.58
  -5   6  -2    5.00    3.68
  -5   6  -2   11.08    3.65
  -5   6  -3   54.38    6.32
  -5   6  -3   66.17    9.25
  -5   6  -3   68.15    8.69
  -5   6  -4  174.98   15.93
  -5   6  -4  182.23   16.50
  -5   6  -4  239.89   16.25
  -5   6  -4  215.30   15.43
  -5   6  -5  295.27   20.39
  -5   6  -6  289.68   19.52
  -5   6  -6  257.25   18.98
  -5   6  -6  337.89   21.10
  -5   6  -6  269.89   19.97
  -5   6  -6  360.70   20.21
  -5   6  -7  148.43   12.54
  -5   6  -7  140.35   11.75
  -5   6  -7  194.96   13.33
  -5   6  -7  177.95   13.08
  -5   6  -7  176.17   12.91
  -5   6  -8   47.69    5.62
  -5   6  -8   54.61    5.91
  -5   6  -8   53.08    6.13
  -5   6  -9    2.54    1.43
  -5   6  -9    4.84    1.78
  -5   6  -9    3.31    1.91
  -5   6 -10   40.52    3.83
  -5   6 -10   42.74    4.20
  -5   6 -11   69.20    4.85
   5  -5 -13    1.36    0.77
   5  -5 -12   23.80    2.66
   5  -5 -12   27.06    3.17
   5  -5 -12   31.54    3.45
   5  -5 -11   70.43    5.88
   5  -5 -11   69.30    6.51
   5  -5 -10  105.04    8.65
   5  -5 -10  106.86    9.58
   5  -5  -9  134.05   11.06
   5  -5  -8   34.58    6.07
   5  -5  -8   50.08   14.20
   5  -5  -7    2.33    4.11
  -5   5   6   82.41    9.93
   5  -5  -6  109.53    9.84
   5  -5  -6   97.34   21.25
  -5   5   5  337.34   25.56
   5  -5  -5  471.44   25.17
  -5   5   4  326.97   21.18
  -5   5   4  369.47   23.56
  -5   5   4  369.29   48.65
  -5   5   4  368.31   21.41
  -5   5   3  256.16   18.48
  -5   5   3  270.03   44.75
  -5   5   3  309.12   18.01
  -5   5   2  104.81   10.94
  -5   5   2  115.68    9.45
  -5   5   2  127.40    9.36
  -5   5   2  115.53   30.63
  -5   5   2  111.24    9.12
  -5   5   1   46.66    7.54
  -5   5   1   48.33    5.70
  -5   5   1   48.56    5.48
  -5   5   1   43.36   20.91
  -5   5   1   47.31    5.31
  -5   5   0   71.25   10.38
  -5   5   0   82.01    7.88
  -5   5   0   83.53    7.49
  -5   5   0   69.70   25.85
  -5   5   0   82.30    7.24
  -5   5  -1  122.95    9.44
  -5   5  -1   75.54   11.41
  -5   5  -1  122.01   10.14
  -5   5  -1  105.70    8.94
  -5   5  -1   69.62   24.75
  -5   5  -2  182.62   13.37
  -5   5  -2  194.25   17.54
  -5   5  -2  211.38   15.38
  -5   5  -2  181.48   35.51
  -5   5  -2  207.92   14.18
  -5   5  -2  210.58   13.96
  -5   5  -3  184.50   13.33
  -5   5  -3  196.49   16.81
  -5   5  -3  217.88   16.43
  -5   5  -3  191.91   34.52
  -5   5  -3  227.80   15.04
  -5   5  -3  202.41   13.99
  -5   5  -4    8.77    3.59
  -5   5  -4   25.57    5.38
  -5   5  -4   14.71    9.72
  -5   5  -4   18.09    4.02
  -5   5  -4   18.53    4.66
  -5   5  -4   12.46    3.10
  -5   5  -5   18.19    4.46
  -5   5  -5   19.56    4.43
  -5   5  -5   24.26    5.15
  -5   5  -5   18.14    3.81
  -5   5  -6   84.87    8.71
  -5   5  -6   74.47    8.45
  -5   5  -6   88.63    9.34
  -5   5  -6   70.49    8.65
  -5   5  -6   99.66    9.14
  -5   5  -7   81.34    8.64
  -5   5  -8    5.55    2.23
  -5   5  -8    3.55    2.02
  -5   5  -8    5.36    2.83
  -5   5  -8    2.45    2.10
  -5   5  -8    2.00    2.23
  -5   5  -9    9.15    2.44
  -5   5  -9    6.39    2.19
  -5   5  -9    6.42    2.68
  -5   5 -10   18.06    2.78
  -5   5 -10   15.65    2.75
  -5   5 -10   17.37    3.31
  -5   5 -11   28.92    3.07
  -5   5 -11   30.66    3.30
  -5   5 -11   39.52    3.98
  -5   5 -12  110.61    6.90
   5  -4 -13   24.02    2.90
   5  -4 -13   24.48    2.69
   5  -4 -12   28.55    3.93
   5  -4 -12   33.93    3.80
   5  -4 -12   33.62    3.95
  -5   4  11    3.32    2.13
   5  -4 -11    0.58    2.10
   5  -4 -11    0.80    2.47
  -5   4  10   74.95    7.51
   5  -4 -10   76.99    8.23
   5  -4  -9  167.67   26.49
  -5   4   8  263.08   16.64
   5  -4  -8  193.55   16.26
   5  -4  -8  242.36   33.52
  -5   4   7   57.79    7.26
   5  -4  -7   60.27    7.34
  -5   4   7   39.10   12.83
   5  -4  -7   72.23   17.38
  -5   4   6   15.84    4.20
   5  -4  -6   17.54    3.90
  -5   4   6   13.19    8.72
   5  -4  -6    7.30    6.82
  -5   4   5   19.20    4.75
  -5   4   5   14.28   11.29
   5  -4  -5   23.99   10.81
  -5   4   4   94.52    8.76
  -5   4   4   96.96    9.88
   5  -4  -4   80.28   18.11
  -5   4   3  190.96   14.36
  -5   4   3  220.14   13.35
  -5   4   3  166.87   33.09
   5  -4  -3  185.58   27.21
  -5   4   3  183.92   12.72
  -5   4   2   57.62    5.82
  -5   4   2   53.88    5.41
  -5   4   2   58.06   20.05
   5  -4  -2   59.78   14.00
  -5   4   2   54.27    5.46
  -5   4   1  201.11   13.28
  -5   4   1  190.49   12.71
  -5   4   1  186.75   37.75
   5  -4  -1  231.55   27.14
  -5   4   1  198.58   12.68
  -5   4   0    9.55    2.63
  -5   4   0    4.30    9.29
  -5   4   0    7.49    2.16
  -5   4   0    6.58    1.95
  -5   4  -1  519.34   29.38
  -5   4  -1  523.07   28.43
  -5   4  -1  532.90   28.53
  -5   4  -2  368.61   22.00
  -5   4  -2  426.57   24.63
  -5   4  -2  362.77   49.19
  -5   4  -2  405.07   23.06
  -5   4  -2  401.65   22.69
  -5   4  -3  411.27   25.26
  -5   4  -3  409.17   23.70
  -5   4  -3  376.13   22.53
  -5   4  -4   54.68    7.80
  -5   4  -4   58.90   17.38
  -5   4  -4   82.52    8.15
  -5   4  -4   61.65    6.64
  -5   4  -5   14.70    3.73
  -5   4  -5    8.86    3.47
  -5   4  -5   20.81   10.77
  -5   4  -5   15.24    3.58
  -5   4  -5   10.79    3.64
  -5   4  -5   14.06    3.42
  -5   4  -6    2.97    2.12
  -5   4  -6    2.20    2.64
  -5   4  -6   -0.76    2.56
  -5   4  -6    1.89    2.57
  -5   4  -6    1.13    2.36
  -5   4  -7  323.04   22.19
  -5   4  -7  356.46   22.57
  -5   4  -7  388.99   23.24
  -5   4  -7  377.52   23.23
  -5   4  -8  609.10   34.06
  -5   4  -9  477.88   28.03
  -5   4  -9  517.55   29.32
  -5   4  -9  537.89   28.79
  -5   4  -9  523.26   29.60
  -5   4 -10  280.85   17.81
  -5   4 -10  331.75   19.05
  -5   4 -10  307.23   18.24
  -5   4 -10  340.30   19.41
  -5   4 -11   70.50    5.92
  -5   4 -11   87.46    6.79
  -5   4 -11   75.56    6.22
  -5   4 -11   85.32    6.91
  -5   4 -12    5.58    1.32
  -5   4 -12    6.66    1.66
  -5   4 -13   44.25    3.43
   5  -3 -14    5.90    1.50
   5  -3 -13   38.24    4.20
   5  -3 -13   41.09    3.73
  -5   3  12   73.73    6.63
   5  -3 -12   67.28    6.58
   5  -3 -12   68.15    5.74
   5  -3 -12   63.53    5.81
  -5   3  11   34.97    4.74
   5  -3 -11   31.24    5.03
   5  -3 -11   34.45    4.88
   5  -3 -10    5.60    5.71
  -5   3  10    9.49    5.08
  -5   3   9   31.53    4.80
   5  -3  -9   19.23    5.09
   5  -3  -9   29.17   11.25
   5  -3  -9   33.28   13.96
  -5   3   8  108.42    9.67
   5  -3  -8  112.69   10.71
   5  -3  -8   94.38   22.97
  -5   3   7  243.19   15.99
   5  -3  -7  256.69   16.49
  -5   3   7  236.95   33.26
   5  -3  -7  242.59   35.02
   5  -3  -7  174.41   14.35
  -5   3   6  176.31   13.41
  -5   3   6  184.01   29.03
   5  -3  -6  163.30   27.21
   5  -3  -6  167.73   12.31
  -5   3   5   99.20   22.80
   5  -3  -5  146.89   23.46
   5  -3  -5  141.08   10.21
   5  -3  -4   38.52    4.31
   5  -3  -4   29.70   10.35
  -5   3   3   32.19   17.31
   5  -3  -3   44.54    4.50
   5  -3  -3   48.36   11.79
  -5   3   2  350.28   20.48
  -5   3   2  376.08   20.18
   5  -3  -2  377.53   33.54
   5  -3  -2  373.47   20.24
  -5   3   2  424.80   62.44
  -5   3   1  643.32   34.65
  -5   3   1  697.95   34.36
   5  -3  -1  659.69   47.59
   5  -3  -1  659.96   34.11
  -5   3   0  573.31   29.53
   5  -3   0  581.94   41.91
  -5   3   0  545.55   29.59
  -5   3   0  484.48   71.52
  -5   3  -1   92.50   28.73
  -5   3  -1   89.84    7.28
   5  -3   1  104.76   14.71
  -5   3  -1   78.14    6.98
  -5   3  -2    4.44   11.06
  -5   3  -2    1.11    1.59
   5  -3   2   -1.13    2.45
  -5   3  -2    0.25    1.31
  -5   3  -3   24.37   16.80
  -5   3  -3   14.56    3.23
  -5   3  -3   14.99    2.99
  -5   3  -3   17.94    3.18
  -5   3  -4  272.35   37.51
  -5   3  -4  348.47   20.99
  -5   3  -4  325.83   19.69
  -5   3  -4  303.59   18.99
  -5   3  -5  600.71   32.37
  -5   3  -5  557.43   33.47
  -5   3  -5  644.89   33.16
  -5   3  -5  556.65   31.79
  -5   3  -6  527.26   28.91
  -5   3  -6  430.66   28.83
  -5   3  -6  515.54   29.39
  -5   3  -7  181.60   14.59
  -5   3  -7  193.80   15.15
  -5   3  -8   44.63    6.43
  -5   3  -8   56.61    6.64
  -5   3  -8   57.34    7.03
  -5   3  -9    1.93    1.70
  -5   3 -10   24.71    3.76
  -5   3 -10   38.91    4.95
  -5   3 -10   26.14    3.90
  -5   3 -10   27.69    4.18
  -5   3 -11   27.80    3.48
  -5   3 -11   32.44    4.00
  -5   3 -11   27.65    3.66
  -5   3 -11   31.50    3.93
  -5   3 -12   20.96    2.86
  -5   3 -12   25.28    3.17
  -5   3 -13    2.18    0.95
   5  -2 -15   43.94    3.40
   5  -2 -14   15.47    2.47
  -5   2  13    1.70    1.61
   5  -2 -13    2.78    1.81
  -5   2  12  137.93    9.93
   5  -2 -12  135.80   10.12
   5  -2 -12  112.22    8.70
  -5   2  11  134.76   10.51
   5  -2 -11  144.44   11.45
   5  -2 -11  126.91   10.01
   5  -2 -10  286.63   38.80
   5  -2  -9  269.75   38.35
   5  -2  -9  223.06   15.69
   5  -2  -8   91.37    9.30
   5  -2  -8   74.48    8.35
   5  -2  -8   87.57   20.87
   5  -2  -7  126.80   10.99
  -5   2   7  118.12   23.07
   5  -2  -7  141.02   11.34
   5  -2  -6  337.77   38.86
   5  -2  -6  365.86   21.70
  -5   2   6  400.68   52.07
  -5   2   5  415.08   56.69
   5  -2  -5  526.40   45.39
   5  -2  -5  474.59   26.27
  -5   2   5  479.27   27.82
  -5   2   4  457.30   60.36
   5  -2  -4  441.95   38.35
   5  -2  -4  402.81   22.25
  -5   2   4  381.82   24.16
  -5   2   3  536.55   67.84
   5  -2  -3  485.24   38.05
   5  -2  -3  453.96   23.53
  -5   2   3  367.72   25.13
  -5   2   2  244.72   47.47
   5  -2  -2  215.15   22.51
   5  -2  -2  197.35   12.14
  -5   2   2  164.05   13.33
  -5   2   1   49.66    5.06
  -5   2   1   54.62   23.68
  -5   2   1   47.21    4.46
  -5   2   0  151.29   10.74
  -5   2   0  159.32   39.76
  -5   2   0  147.99    9.87
  -5   2   0  153.93   10.09
  -5   2  -1   57.47    6.06
  -5   2  -1   53.14   22.64
  -5   2  -1   47.07    4.86
  -5   2  -1   44.31    4.59
   5  -2   1   49.45   10.25
  -5   2  -1   50.77    4.95
  -5   2  -2   95.83    8.80
  -5   2  -2  101.61    8.14
   5  -2   2  102.05   15.11
  -5   2  -2   97.08    7.61
  -5   2  -2   98.42    7.62
  -5   2  -3    7.94    8.58
  -5   2  -3    8.26    3.19
  -5   2  -3    9.09    2.68
  -5   2  -3    7.78    2.38
  -5   2  -3    8.52    2.22
  -5   2  -4    3.67    7.92
  -5   2  -4    0.69    2.22
  -5   2  -4    3.33    2.11
  -5   2  -4    0.29    1.64
   5  -2   4   -1.41    3.50
  -5   2  -4    0.50    1.37
  -5   2  -5   61.94   20.63
  -5   2  -5  100.70    8.86
  -5   2  -5  100.49    8.85
  -5   2  -5  103.05    9.93
  -5   2  -5  103.47    9.13
   5  -2   5   97.32   16.40
  -5   2  -6  127.93    9.97
  -5   2  -6  147.70   11.31
  -5   2  -6  109.67   10.84
  -5   2  -6  134.17   11.28
  -5   2  -7   26.99    3.88
  -5   2  -7   33.63    5.53
  -5   2  -7   25.59    4.60
  -5   2  -7   24.40    4.75
  -5   2  -8    6.57    3.25
  -5   2  -8    5.39    2.81
  -5   2  -9   -0.31    1.80
  -5   2 -10  166.77   11.53
  -5   2 -10  150.90   11.04
  -5   2 -10  157.61   11.42
  -5   2 -11  115.47    8.48
  -5   2 -11  107.62    8.39
  -5   2 -12   48.21    4.80
  -5   2 -12   61.49    5.07
  -5   2 -13   68.59    4.82
   5  -1 -15   45.65    3.51
  -5   1  14   67.61    5.14
   5  -1 -14   70.77    5.52
  -5   1  13   54.26    5.11
   5  -1 -13   42.61    4.83
  -5   1  12    8.47    2.62
   5  -1 -12    5.46    2.75
   5  -1 -12    8.90    2.38
   5  -1 -11    0.36    2.51
   5  -1 -11    1.32    1.75
   5  -1 -10  126.19   21.41
   5  -1 -10  167.60   28.20
   5  -1  -9  160.30   13.65
   5  -1  -9  140.93   12.79
   5  -1  -9  157.96   28.42
   5  -1  -8  156.33   13.61
   5  -1  -8  159.08   27.11
   5  -1  -8  177.18   13.62
  -5   1   8  188.57   13.52
  -5   1   7   28.59   14.84
   5  -1  -7   39.02    5.69
   5  -1  -7   28.90    4.68
   5  -1  -7   36.78   12.14
  -5   1   7   26.44    5.10
  -5   1   6   27.46   16.24
   5  -1  -6   25.30    4.27
   5  -1  -6   22.62    3.71
  -5   1   6   17.47    4.49
   5  -1  -6   13.00    7.01
  -5   1   5   25.79   15.17
   5  -1  -5   18.66    3.31
  -5   1   5   11.31    4.13
   5  -1  -5   24.10    8.53
  -5   1   4  139.66   15.23
  -5   1   4  157.08   38.20
   5  -1  -4  166.01   21.43
   5  -1  -4  149.96   10.68
  -5   1   4  188.92   14.51
  -5   1   3  406.19   29.22
  -5   1   3  321.17   58.13
  -5   1   3  366.41   20.76
   5  -1  -3  429.38   35.47
   5  -1  -3  385.16   21.52
  -5   1   3  404.32   25.85
  -5   1   2  218.00   20.53
  -5   1   2  196.38   12.34
  -5   1   2  172.41   44.74
  -5   1   2  186.71   16.32
  -5   1   1   69.64    6.18
  -5   1   1   81.90   13.13
  -5   1   1   63.90   28.88
  -5   1   1   61.22    8.46
   5  -1  -1   60.85   11.83
  -5   1   0  132.56   16.37
  -5   1   0  139.00    9.98
  -5   1   0  116.29   37.82
  -5   1   0  121.88    8.52
   5  -1   0  122.42   16.47
  -5   1  -1  405.72   29.37
  -5   1  -1  435.78   68.51
  -5   1  -1  413.99   22.76
  -5   1  -1  406.94   23.06
  -5   1  -1  395.14   21.04
  -5   1  -1  349.13   20.02
   5  -1   1  405.75   33.56
  -5   1  -1  357.07   20.12
  -5   1  -2  937.03   53.56
  -5   1  -2  826.48   94.55
  -5   1  -2  923.33   47.52
  -5   1  -2  850.58   47.14
  -5   1  -2  973.37   46.46
  -5   1  -2  879.89   44.88
   5  -1   2 1087.73   63.73
  -5   1  -2  885.02   44.77
  -5   1  -3  281.68   18.94
  -5   1  -3  227.86   44.75
  -5   1  -3  285.02   18.62
  -5   1  -3  327.33   19.10
  -5   1  -3  296.45   17.29
   5  -1   3  379.57   32.91
  -5   1  -3  288.20   16.89
  -5   1  -3  287.30   22.66
  -5   1  -4  236.69   15.94
  -5   1  -4  216.65   40.71
  -5   1  -4  238.94   15.40
  -5   1  -4  225.16   16.20
  -5   1  -4  227.85   14.92
   5  -1   4  276.49   29.36
  -5   1  -5  147.37   11.05
  -5   1  -5  118.15   11.33
  -5   1  -5  163.07   11.52
   5  -1   5  157.23   22.88
  -5   1  -6   17.09    3.39
  -5   1  -6   16.46    3.89
  -5   1  -6   15.57    3.80
   5  -1   6   27.28   10.04
  -5   1  -7  319.63   17.83
  -5   1  -7  323.16   19.63
  -5   1  -7  316.73   19.53
  -5   1  -7  283.97   18.85
  -5   1  -8  745.45   34.56
  -5   1  -8  668.61   36.08
  -5   1  -8  784.01   36.82
  -5   1  -9  614.20   33.26
  -5   1 -10  222.87   14.45
  -5   1 -10  229.58   14.58
  -5   1 -11  178.59   11.94
  -5   1 -11  200.31   12.25
  -5   1 -12   22.11    2.77
  -5   1 -12   30.02    3.37
  -5   1 -12   31.94    3.49
  -5   1 -13   13.42    1.92
  -5   0  14   13.98    2.04
   5   0 -14   17.98    2.29
  -5   0  13   75.03    6.08
   5   0 -13   77.29    6.21
   5   0 -13   69.70    6.18
  -5   0  12   92.31    7.80
   5   0 -12   94.89    7.89
   5   0 -12   89.44    7.89
   5   0 -11   98.58    8.81
   5   0 -11   86.41    8.54
   5   0 -10    1.96    5.46
   5   0 -10    7.28    6.76
   5   0  -9  198.65   14.88
   5   0  -9  144.27   13.22
  -5   0   9  190.62   13.99
   5   0  -9  137.40   25.65
   5   0  -8   41.40    6.99
   5   0  -8   52.89    6.74
  -5   0   8   62.34    7.56
   5   0  -8   43.69   13.54
   5   0  -7  425.91   25.36
   5   0  -7  477.69   43.40
   5   0  -7  390.22   24.07
  -5   0   7  418.77   26.52
  -5   0   6  479.29   32.91
  -5   0   6  468.01   64.47
   5   0  -6  548.23   29.20
   5   0  -6  538.37   45.22
   5   0  -6  476.00   27.86
  -5   0   6  506.99   31.99
  -5   0   5  103.43   13.37
  -5   0   5   96.87   32.79
   5   0  -5  131.48   19.23
   5   0  -5  120.60    9.16
  -5   0   5   92.65   11.82
  -5   0   4   -0.83    5.60
  -5   0   4   -5.80   12.51
   5   0  -4    6.42    2.17
  -5   0   4    1.91    4.36
   5   0  -4    5.61    4.95
  -5   0   3  432.52   33.34
  -5   0   3  409.86   22.96
   5   0  -3  461.99   24.29
  -5   0   2  294.60   26.91
  -5   0   2  254.39   15.68
  -5   0   2  276.87   16.95
   5   0  -2  281.61   27.65
  -5   0   1  367.50   31.72
  -5   0   1  363.00   20.84
  -5   0   1  361.96   21.53
   5   0  -1  379.89   33.12
  -5   0   0  374.80   32.97
  -5   0   0  450.13   24.34
  -5   0   0  475.40   24.99
  -5   0   0  384.12   22.15
   5   0   0  439.39   36.52
  -5   0  -1  130.77   16.72
  -5   0  -1  129.74   10.85
  -5   0  -1  143.86   11.19
  -5   0  -1  140.07    9.73
   5   0   1  139.67   18.98
  -5   0  -2    2.99    2.24
  -5   0  -2    6.82    6.80
  -5   0  -2    5.12    2.59
  -5   0  -2    3.62    1.31
   5   0   2    5.86    4.48
  -5   0  -3   93.91   12.39
  -5   0  -3   76.50    8.11
  -5   0  -3   65.08    7.53
  -5   0  -3   74.06    6.37
   5   0   3   90.51   16.34
  -5   0  -4   93.86   12.02
  -5   0  -4  103.64    9.30
  -5   0  -4   94.76    8.79
  -5   0  -5  432.02   25.18
  -5   0  -6  261.97   16.71
  -5   0  -7   49.71    5.51
  -5   0  -8   24.19    4.15
  -5   0  -9    0.21    1.21
  -5   0  -9    0.29    1.48
   5   0  10   18.51    3.26
  -5   0 -10   21.19    3.40
  -5   0 -10   22.77    3.55
  -5   0 -11    4.26    1.66
  -5   0 -11    6.97    2.01
  -5   0 -12    7.75    1.69
  -5   0 -12    6.54    1.69
  -5   0 -13    6.58    1.36
   5   1 -14    3.93    1.07
  -5  -1  13    7.62    1.74
   5   1 -13    9.29    2.21
   5   1 -12  105.32    8.64
   5   1 -11  245.69   16.59
   5   1 -10  302.94   35.66
   5   1  -9   45.64   15.02
   5   1  -9   49.83    7.17
   5   1  -9   64.21   16.31
  -5  -1   9   74.61    8.46
   5   1  -8    7.73    3.27
   5   1  -8    9.99    6.60
  -5  -1   8    9.09    4.12
  -5  -1   7   16.89    5.91
  -5  -1   7    9.14   11.43
   5   1  -7   21.56    4.17
  -5  -1   7   25.50    6.85
   5   1  -7   17.81    8.35
  -5  -1   6  184.80   18.55
   5   1  -6  240.85   26.81
   5   1  -6  204.16   14.26
  -5  -1   5  235.45   21.71
   5   1  -5  250.98   16.00
   5   1  -5  243.22   27.12
  -5  -1   4  277.09   25.77
  -5  -1   4  333.19   19.71
   5   1  -4  339.15   19.73
   5   1  -4  327.69   31.77
  -5  -1   3  311.40   27.08
  -5  -1   3  271.90   16.65
   5   1  -3  294.18   16.89
  -5  -1   3  299.30   18.10
   5   1  -3  326.45   18.40
  -5  -1   2   37.49    4.43
  -5  -1   2   38.61   11.17
   5   1  -2   42.46    4.30
  -5  -1   2   36.61    5.02
   5   1  -2   38.56    4.89
   5   1  -2   53.11   11.16
  -5  -1   1    0.28    1.76
  -5  -1   1    1.14    7.41
   5   1  -1    1.91    1.42
  -5  -1   1    1.87    2.20
   5   1  -1    1.42    3.07
  -5  -1   0   71.05    7.25
  -5  -1   0   54.69   12.33
   5   1   0   61.80    5.71
  -5  -1   0   74.64    7.36
   5   1   0   62.62   12.68
  -5  -1  -1   94.49   14.43
  -5  -1  -1   92.22    9.09
  -5  -1  -1  112.13    9.72
   5   1   1  100.43   16.63
  -5  -1  -2   18.07    4.51
  -5  -1  -2   26.53    8.95
   5   1   2   24.20    3.60
  -5  -1  -2   23.96    4.79
   5   1   2   24.56    8.23
  -5  -1  -3   10.54    3.59
  -5  -1  -3    4.06    5.99
   5   1   3    4.06    1.86
  -5  -1  -3    6.42    3.17
   5   1   3    9.03    5.96
  -5  -1  -4    4.39    2.70
  -5  -1  -4    6.69    5.08
   5   1   4    1.94    1.66
  -5  -1  -4    1.47    2.34
  -5  -1  -5   11.47    3.33
   5   1   5   16.52    3.46
  -5  -1  -5   17.88    3.62
  -5  -1  -6  106.20    9.13
   5   1   6  110.99   10.32
  -5  -1  -7  136.54   10.23
   5   1   7  132.28   12.07
   5   1   8   67.65    8.08
  -5  -1  -9   12.57    2.43
   5   1   9    9.23    3.05
  -5  -1  -9    9.17    2.58
   5   1  10   93.68    7.93
  -5  -1 -10   82.61    7.09
   5   1  11   80.81    6.57
  -5  -1 -11  100.03    7.03
  -5  -1 -11   98.17    6.78
  -5  -1 -12  103.95    6.88
  -5  -1 -12  106.68    6.75
  -5  -2  13   34.67    3.25
   5   2 -13   45.61    4.22
   5   2 -12    2.89    1.69
   5   2 -11   41.37    5.18
  -5  -2  11   32.13    4.44
   5   2 -10   95.61    9.59
  -5  -2  10   98.96    9.23
   5   2  -9   47.46   13.88
   5   2  -8   89.47   19.75
   5   2  -8  128.11   11.49
  -5  -2   8  123.07   13.35
  -5  -2   7   16.04    6.68
   5   2  -7   22.30    4.42
   5   2  -7   17.38    7.56
  -5  -2   6    1.55    4.82
   5   2  -6    3.27    2.31
   5   2  -6   -1.59    3.43
  -5  -2   5   76.19   12.05
   5   2  -5   84.03    7.93
   5   2  -5   62.82   13.14
  -5  -2   4  261.70   23.79
   5   2  -4  245.43   15.80
  -5  -2   4  245.09   16.33
   5   2  -4  272.87   16.75
   5   2  -4  288.60   29.11
  -5  -2   3  259.85   24.62
  -5  -2   3  222.26   14.44
   5   2  -3  257.92   15.37
  -5  -2   3  227.15   48.48
  -5  -2   3  243.29   15.87
   5   2  -3  260.95   16.02
  -5  -2   2  136.94   18.56
  -5  -2   2  115.37    9.44
   5   2  -2  142.18    9.89
  -5  -2   2  108.32   35.68
  -5  -2   2  133.25   10.50
   5   2  -2  131.27   10.07
   5   2  -2  157.49   20.82
  -5  -2   1    0.91    1.93
  -5  -2   1    1.17    7.43
   5   2  -1    1.06    1.68
  -5  -2   1   -6.41   11.30
  -5  -2   1    1.97    2.28
   5   2  -1    0.91    1.55
   5   2  -1   -3.06    4.26
  -5  -2   0  216.08   23.20
   5   2   0  199.66   13.56
  -5  -2   0  219.90   50.04
  -5  -2   0  209.89   14.96
   5   2   0  238.21   26.84
  -5  -2  -1  165.54   18.99
  -5  -2  -1  134.20   37.21
  -5  -2  -1  134.48   11.74
   5   2   1  145.83   21.15
  -5  -2  -2  492.52   35.53
  -5  -2  -2  427.83   65.61
  -5  -2  -2  476.79   29.18
   5   2   2  558.26   46.49
  -5  -2  -3  669.86   44.14
   5   2   3  732.69   37.65
  -5  -2  -3  623.21   38.28
  -5  -2  -4  260.65   23.41
  -5  -2  -4  314.11   19.95
   5   2   4  323.16   19.92
  -5  -2  -4  288.28   19.77
  -5  -2  -5   80.45    8.79
  -5  -2  -5   80.10    8.06
   5   2   5   88.24    8.97
  -5  -2  -5   86.88    8.41
  -5  -2  -6   26.04    4.93
  -5  -2  -6   28.79    4.44
  -5  -2  -7  166.83   12.57
  -5  -2  -7  152.24   11.02
   5   2   7  152.67   13.67
  -5  -2  -8  168.73   10.62
   5   2   8  121.88   11.97
  -5  -2  -9  411.01   21.77
   5   2   9  402.55   24.10
  -5  -2 -10  235.20   13.12
   5   2  10  249.58   14.76
  -5  -2 -10  236.89   14.00
   5   2  11   78.83    6.06
  -5  -2 -11   91.97    6.37
   5   3 -13   64.45    4.42
   5   3 -12   52.22    4.47
   5   3 -11   11.38    1.96
   5   3 -11   18.54    3.06
  -5  -3  11   15.75    2.90
   5   3 -10   19.35    3.43
   5   3 -10   24.45    4.18
  -5  -3  10   29.36    4.66
   5   3  -9  113.67   10.38
  -5  -3   9  120.90   11.28
   5   3  -8  160.95   13.37
  -5  -3   8  169.87   15.59
  -5  -3   7  176.23   16.95
   5   3  -7  155.33   25.58
   5   3  -6  100.30   21.01
  -5  -3   5   62.06   10.87
   5   3  -5   72.01    7.41
  -5  -3   4    6.25    6.40
   5   3  -4    1.74    1.78
  -5  -3   4   -4.92   12.25
  -5  -3   4    1.47    2.14
   5   3  -4    2.52    1.75
   5   3  -4    1.43    3.08
   5   3  -3   88.33    7.87
  -5  -3   3  101.42   15.25
  -5  -3   3  101.93   34.10
  -5  -3   3   92.44    8.25
   5   3  -3   90.46    7.95
  -5  -3   2  191.02   21.77
  -5  -3   2  145.22   10.89
   5   3  -2  153.73   11.13
  -5  -3   2  146.73   11.47
  -5  -3   2  147.83   42.21
   5   3  -2  156.58   11.09
   5   3  -2  178.53   22.10
  -5  -3   1  236.32   25.79
   5   3  -1  245.35   15.78
  -5  -3   1  255.14   16.63
  -5  -3   1  199.04   51.85
   5   3  -1  247.53   15.56
   5   3  -1  238.23   26.99
  -5  -3   0  182.75   21.19
   5   3   0  185.75   12.67
  -5  -3   0  180.90   13.67
   5   3   0  172.61   12.16
   5   3   0  168.66   22.67
  -5  -3  -1   95.33   14.66
   5   3   1   82.80    7.73
  -5  -3  -1   66.46   27.01
  -5  -3  -1   82.88    8.89
   5   3   1   88.12   16.24
  -5  -3  -2   24.76    7.93
  -5  -3  -2   14.57   16.05
  -5  -3  -2   20.85    5.10
   5   3   2   21.54    8.72
  -5  -3  -3   17.19    7.26
  -5  -3  -3    8.55   11.94
  -5  -3  -3   16.74    4.63
   5   3   3   25.84   10.24
   5   3   4   64.61   16.46
  -5  -3  -5   55.33    6.88
   5   3   5   61.85   16.80
  -5  -3  -6  176.03   13.85
  -5  -3  -6  191.53   13.05
   5   3   6  207.07   15.92
  -5  -3  -6  208.42   13.39
  -5  -3  -7   26.70    3.76
   5   3   7   20.32    4.86
  -5  -3  -7   29.17    3.74
  -5  -3  -8   10.43    2.29
   5   3   8   10.72    3.19
  -5  -3  -9    3.19    1.33
   5   3   9    3.68    1.84
  -5  -3 -10    1.83    1.01
  -5  -3 -10    2.26    0.94
   5   4 -11   99.66    6.38
   5   4 -10  142.19    9.29
   5   4 -10  139.52    8.85
  -5  -4  10  161.88   10.17
   5   4  -9   76.03    6.32
  -5  -4   9   82.32    8.07
   5   4  -8    9.55    2.53
  -5  -4   8    6.82    4.23
  -5  -4   7    4.39    3.99
   5   4  -7    0.96    1.92
  -5  -4   6   16.07    6.23
   5   4  -6   12.52    3.38
  -5  -4   5  191.05   18.44
   5   4  -5  205.65   13.97
  -5  -4   4  137.90   16.47
  -5  -4   4  141.89   35.56
  -5  -4   4  146.03   10.79
   5   4  -4  163.54   11.30
  -5  -4   3  139.80   39.94
  -5  -4   2   17.20    3.10
  -5  -4   2   13.06   14.12
  -5  -4   1   20.92   19.43
   5   4  -1    6.42    4.82
  -5  -4   0   -6.20   18.92
   5   4   0   -1.36    4.14
  -5  -4  -1   32.29   21.30
   5   4   1   44.77   10.67
   5   4   2   36.31    4.91
  -5  -4  -2   48.76   10.15
  -5  -4  -2   32.09   19.03
  -5  -4  -2   48.60    6.96
   5   4   2   29.66    9.50
  -5  -4  -3   12.66    5.78
   5   4   3   16.73    3.48
  -5  -4  -3    8.83    3.70
  -5  -4  -4    4.81    4.25
  -5  -4  -4    8.98    3.35
  -5  -4  -5  146.72   11.00
  -5  -4  -5  163.62   11.63
  -5  -4  -6  104.57    8.10
  -5  -4  -6  108.54    8.24
  -5  -4  -7   82.48    6.23
  -5  -4  -7   74.13    5.88
  -5  -4  -8   33.46    3.22
  -5  -4  -8   25.72    2.61
   5   4   9    0.24    0.76
   5   5  -9   49.21    4.27
  -5  -5   9   53.23    4.66
  -5  -5   8   33.53    4.79
  -5  -5   7   -0.91    2.65
  -5  -5   7    3.05    3.08
  -5  -5   6   -1.87    4.40
  -5  -5   5   52.64    8.69
  -5  -5   4  235.78   20.50
  -5  -5   3  126.81   15.42
  -5  -5   3   96.97    7.64
   5   5  -2   27.96    3.68
  -5  -5   2   21.11    9.28
  -5  -5   2   21.67    3.52
  -5  -5   1    9.27    2.38
   5   5  -1    8.14    2.23
  -5  -5   1    9.56    7.84
  -5  -5   1   11.00    2.83
  -5  -5   0   23.39    4.04
   5   5   0   19.29    3.33
  -5  -5   0   15.12    8.05
  -5  -5   0   26.34    4.27
   5   5   1   53.39    5.63
  -5  -5  -1   61.51   11.10
  -5  -5  -1   67.89    7.22
  -5  -5  -2  450.33   31.53
   5   5   2  479.27   26.09
  -5  -5  -2  474.61   27.80
  -5  -5  -3  295.21   23.56
  -5  -5  -3  332.55   21.42
  -5  -5  -4  185.77   11.55
   5   5   4  193.93   12.77
  -5  -5  -4  175.91   11.94
  -5  -5  -5   31.07    3.73
  -5  -5  -5   38.74    4.20
  -5  -5  -6    0.71    1.04
   5   5   6   -0.23    1.29
  -5  -5  -6   -0.42    1.22
  -5  -5  -7   10.03    1.65
   5   5   7   10.65    1.87
   5   6  -7   80.34    5.38
  -5  -6   6   61.67    5.98
  -5  -6   5   43.50    6.10
  -5  -6   4   15.40    4.88
  -5  -6   3   11.05    5.62
  -5  -6   2   48.39    9.68
  -5  -6   1  113.21   14.74
  -5  -6   1  162.63    9.69
  -5  -6   0  119.75   13.32
   5   6   0  126.59    8.13
  -5  -6   0  134.86    8.45
  -5  -6  -1   60.37    8.70
  -5  -6  -1   51.74    5.10
   5   6   1   67.20    5.59
  -5  -6  -1   66.46    5.93
  -5  -6  -2   12.24    2.58
  -5  -6  -2   18.10    4.78
  -5  -6  -2   20.01    3.45
  -5  -6  -3    0.15    1.11
   5   6   3    1.53    1.50
  -5  -6  -3   -0.18    1.55
  -5  -6  -4   47.20    3.74
  -5  -6  -4   53.82    4.10
  -6   8   6    7.60    1.74
  -6   8   5   47.76    4.83
  -6   8   4   54.69    5.61
  -6   8   4   63.33    6.47
  -6   8   3    5.22    2.09
  -6   8   3    4.82    2.97
  -6   8   3    4.07    4.00
  -6   8   2    1.12    1.92
  -6   8   2    2.70    3.34
  -6   8   1    2.39    1.99
  -6   8   1    3.56    3.99
  -6   8   0   15.45    4.63
  -6   8  -1   92.55    8.91
  -6   8  -2   25.23    5.03
  -6   8  -2   25.14    5.36
  -6   8  -3    9.05    2.68
  -6   8  -3   13.99    4.23
  -6   8  -3    9.49    4.04
  -6   8  -4    6.32    3.81
  -6   8  -4    1.23    2.90
  -6   8  -5    4.93    3.06
   6  -7  -9   20.73    2.36
  -6   7   8   24.67    3.16
  -6   7   8   23.74    2.92
  -6   7   7   11.93    2.70
  -6   7   7    7.95    2.12
  -6   7   6    0.29    2.00
  -6   7   6    3.23    1.58
  -6   7   6    1.00    2.92
  -6   7   5    2.50    2.47
  -6   7   5    3.03    2.31
  -6   7   5    6.08    2.13
  -6   7   4   96.59    8.78
  -6   7   4   94.14    8.79
  -6   7   4  108.76    8.25
  -6   7   3   80.09    7.65
  -6   7   3   83.88    8.79
  -6   7   2   41.56    5.17
  -6   7   2   29.30    6.11
  -6   7   1   -0.27    2.04
  -6   7   1    2.64    3.64
  -6   7   1    3.37    2.48
  -6   7   0   10.63    2.79
  -6   7   0   14.49    4.47
  -6   7   0   10.57    3.62
  -6   7  -1   18.76    3.46
  -6   7  -1   11.96    4.02
  -6   7  -2   63.98    7.33
  -6   7  -2   66.05    6.38
  -6   7  -3  106.73    9.61
  -6   7  -3  100.93   10.14
  -6   7  -4   40.06    5.84
  -6   7  -4   37.20    5.49
  -6   7  -4   47.67    5.64
  -6   7  -4   41.45    4.50
  -6   7  -5   25.05    4.74
  -6   7  -5   16.45    3.43
  -6   7  -6    1.33    3.66
  -6   7  -6    9.87    2.39
  -6   7  -7   22.35    3.02
   6  -6 -10    2.96    1.58
   6  -6  -9    2.62    1.20
  -6   6   9    1.41    1.24
   6  -6  -9    0.65    2.63
   6  -6  -8   15.69    2.83
  -6   6   8   13.04    2.89
   6  -6  -7   24.09    4.04
  -6   6   7   13.53    3.20
   6  -6  -6   57.59    6.82
  -6   6   6   83.16    7.35
   6  -6  -5   11.65    3.33
  -6   6   5   17.74    3.39
   6  -6  -4    0.30    1.89
  -6   6   4   -0.28    1.44
  -6   6   3   21.74    3.87
  -6   6   3   29.16    4.03
  -6   6   2  121.06   10.77
  -6   6   1   29.01    4.43
  -6   6   1   30.39    5.65
  -6   6   0   88.19    7.93
  -6   6   0   74.60   10.04
  -6   6   0  103.86    8.79
  -6   6   0   98.44    8.08
  -6   6  -1  125.64    9.61
  -6   6  -1   99.40   12.08
  -6   6  -1  126.03   10.75
  -6   6  -1  137.82   10.14
  -6   6  -2   56.22    5.89
  -6   6  -2   42.32    7.58
  -6   6  -2   66.92    7.53
  -6   6  -2   65.91    6.64
  -6   6  -3   -0.72    2.71
  -6   6  -3   -0.50    2.56
  -6   6  -3    0.89    2.07
  -6   6  -3   -1.04    2.21
  -6   6  -4   99.23    9.04
  -6   6  -4   89.79    9.54
  -6   6  -4   84.71    9.51
  -6   6  -4  109.85    9.59
  -6   6  -5   92.63    8.72
  -6   6  -5   90.36    8.95
  -6   6  -5   95.33    9.57
  -6   6  -5  115.54    9.80
  -6   6  -6    7.03    3.55
  -6   6  -6    7.78    2.53
  -6   6  -6    8.54    3.07
  -6   6  -6   12.29    3.18
  -6   6  -7    8.49    2.37
  -6   6  -7    5.60    2.18
  -6   6  -7    6.82    2.30
  -6   6  -8   12.27    2.34
  -6   6  -8    8.58    2.15
  -6   6  -9    1.25    0.91
   6  -5 -11   85.01    5.77
   6  -5 -11   70.11    5.20
   6  -5 -10   53.43    5.00
   6  -5 -10   56.35    5.58
   6  -5  -9   63.77    6.45
  -6   5   9   48.19    5.46
   6  -5  -8   -0.37    2.77
  -6   5   8    0.30    1.53
   6  -5  -7    5.45    3.07
  -6   5   7    2.83    1.84
   6  -5  -6   49.05    6.40
  -6   5   6   32.71    4.81
  -6   5   5  146.23   27.96
  -6   5   4   99.48   24.09
  -6   5   3   66.15   22.17
  -6   5   2    2.85    2.58
  -6   5   2    2.61    1.58
  -6   5   2    4.17    5.20
  -6   5   1   45.45    7.46
  -6   5   1   42.88    5.34
  -6   5   1   46.98    5.09
  -6   5   1   45.56   18.95
  -6   5   0    5.55    2.27
  -6   5   0    8.24    4.34
  -6   5   0    9.54    2.96
  -6   5   0   18.09   12.61
  -6   5   0    6.57    2.36
  -6   5  -1  172.50   12.20
  -6   5  -1  147.88   15.63
  -6   5  -1  196.51   13.89
  -6   5  -1  191.37   12.90
  -6   5  -1  184.17   36.99
  -6   5  -2  153.66   15.08
  -6   5  -2  177.55   13.81
  -6   5  -2  185.32   12.88
  -6   5  -3   12.61   10.40
  -6   5  -3    7.61    2.62
  -6   5  -4    2.74    3.42
  -6   5  -4    3.56    2.32
  -6   5  -5   50.97    6.43
  -6   5  -5   45.89    6.51
  -6   5  -5   46.45    6.75
  -6   5  -5   59.49    7.15
  -6   5  -5   57.05    6.40
  -6   5  -6   45.35    6.12
  -6   5  -6   49.85    6.53
  -6   5  -6   50.60    6.62
  -6   5  -6   59.48    6.56
  -6   5  -7   31.19    4.71
  -6   5  -7   37.07    5.11
  -6   5  -7   46.31    5.62
  -6   5  -7   47.03    5.69
  -6   5  -8   94.97    8.01
  -6   5  -8  104.58    8.43
  -6   5  -8  120.72    8.97
  -6   5  -8  117.35    9.12
  -6   5  -9   12.00    2.30
  -6   5  -9    9.14    2.10
  -6   5  -9   10.87    2.44
  -6   5 -10   27.36    2.95
  -6   5 -10   31.33    3.18
  -6   5 -10   32.70    3.36
   6  -4 -12    3.65    1.44
   6  -4 -11    4.72    2.36
   6  -4 -11    4.38    1.93
  -6   4  10   93.33    7.80
   6  -4 -10   97.40    8.51
   6  -4 -10   85.82    7.79
  -6   4   9   59.97    6.55
   6  -4  -9   69.27    8.10
  -6   4   8   13.29    3.31
   6  -4  -8    0.43    3.30
  -6   4   7    9.59    3.20
   6  -4  -7    8.82    6.16
  -6   4   6    2.70    3.36
   6  -4  -6    2.41    6.01
  -6   4   5    5.35    3.06
  -6   4   5   18.02   10.59
   6  -4  -5    4.92    6.87
  -6   4   4  139.97   11.61
  -6   4   4  149.94   12.22
  -6   4   4  103.46   26.11
   6  -4  -4  132.73   24.67
  -6   4   3  317.79   47.53
   6  -4  -3  299.85   36.50
  -6   4   2   29.05   16.45
   6  -4  -2   44.70   13.12
  -6   4   1    2.07    1.57
  -6   4   1    4.46    7.86
  -6   4   0    9.73    2.66
  -6   4   0    8.73    9.43
  -6   4   0    9.41    2.36
  -6   4  -1   67.46    7.46
  -6   4  -1   75.52    6.90
  -6   4  -2  118.32   10.69
  -6   4  -2  104.17   26.26
  -6   4  -2  114.70    9.27
  -6   4  -3  315.70   21.53
  -6   4  -3  256.47   40.54
  -6   4  -3  319.57   19.25
  -6   4  -4  131.31   12.60
  -6   4  -4  133.90   26.67
  -6   4  -4  160.94   12.47
  -6   4  -4  141.62   10.97
  -6   4  -5   52.42    6.93
  -6   4  -6    3.15    2.41
  -6   4  -6    5.27    2.68
  -6   4  -6    3.00    2.77
  -6   4  -6    1.07    1.94
  -6   4  -7   84.42    8.65
  -6   4  -7  109.21    9.34
  -6   4  -7   94.88    9.19
  -6   4  -7  114.44    9.53
  -6   4  -8  150.03   11.84
  -6   4  -8  189.50   12.55
  -6   4  -8  195.68   12.89
  -6   4  -8  178.40   12.76
  -6   4  -9  180.20   12.44
  -6   4  -9  219.54   13.18
  -6   4  -9  213.43   13.33
  -6   4 -10  188.71   11.42
  -6   4 -10  192.72   11.60
  -6   4 -10  192.03   11.66
  -6   4 -11   47.52    3.89
  -6   4 -11   48.36    3.82
   6  -3 -13   36.80    3.39
  -6   3  12   51.48    4.86
   6  -3 -12   48.68    4.80
  -6   3  11   39.41    4.66
   6  -3 -11   46.92    5.37
  -6   3  10   37.76    4.86
   6  -3 -10   47.53    6.31
  -6   3   9    0.61    1.95
   6  -3  -9    3.84    3.49
   6  -3  -8   39.40   14.00
   6  -3  -7  113.63   10.53
   6  -3  -7   84.23   20.92
  -6   3   6  249.86   17.64
   6  -3  -6  271.16   17.80
  -6   3   6  187.67   33.11
   6  -3  -6  239.27   34.36
  -6   3   5   30.15    5.41
  -6   3   5   27.40   12.68
   6  -3  -5   38.22    4.80
   6  -3  -5   27.43   11.14
  -6   3   4    3.84    2.60
   6  -3  -4   -0.27    1.49
   6  -3  -4   -2.05    5.11
  -6   3   3    5.38    6.71
   6  -3  -3    7.28    2.17
   6  -3  -3    9.26    6.11
  -6   3   2  287.71   56.42
   6  -3  -2  368.39   35.10
   6  -3  -2  288.81   17.42
  -6   3   1   87.48   33.30
  -6   3   1   91.10    7.86
   6  -3  -1  128.20   19.10
   6  -3  -1   88.76    7.41
  -6   3   0  337.97   63.56
  -6   3   0  333.62   20.71
  -6   3   0  352.00   19.77
   6  -3   0  389.34   35.21
   6  -3   0  339.92   19.75
  -6   3  -1  266.36   52.04
  -6   3  -1  239.89   15.31
   6  -3   1  269.43   28.64
  -6   3  -2   45.46   23.61
  -6   3  -2   31.99    4.60
  -6   3  -2   38.30    4.62
  -6   3  -3    3.12    5.50
  -6   3  -3    2.13    2.17
  -6   3  -3    1.40    1.39
  -6   3  -4  164.63   30.99
  -6   3  -4  252.79   15.82
  -6   3  -5  119.91   11.43
  -6   3  -5  138.94   10.62
  -6   3  -6    4.29    2.79
  -6   3  -7   13.39    3.46
  -6   3  -7   10.24    3.16
  -6   3  -7   22.29    4.35
  -6   3  -7   10.63    3.21
  -6   3  -8    4.18    2.19
  -6   3  -8    6.35    2.49
  -6   3  -8    7.81    2.67
  -6   3  -9    1.67    1.46
  -6   3  -9   -0.25    1.30
  -6   3  -9    2.35    1.59
  -6   3 -10   93.14    7.39
  -6   3 -10  114.91    7.94
  -6   3 -10  112.73    7.80
  -6   3 -11   78.41    5.71
  -6   3 -11   97.57    6.25
  -6   3 -11   84.31    5.81
  -6   2  13   12.87    2.04
   6  -2 -13    8.21    1.78
  -6   2  12   39.88    4.35
   6  -2 -12   38.72    4.39
  -6   2  11   72.91    6.46
   6  -2 -11   64.73    6.78
   6  -2 -11   61.71    5.57
  -6   2  10   51.28    5.75
   6  -2 -10   54.19    6.90
   6  -2 -10   51.95    5.65
  -6   2   9  146.98   11.13
   6  -2  -9  125.27   12.18
   6  -2  -9  150.31   11.74
   6  -2  -8   -2.79    6.96
   6  -2  -7  102.22    9.67
   6  -2  -7   97.56    9.15
   6  -2  -7   92.28   21.46
  -6   2   6   41.36   18.71
   6  -2  -6   46.13    6.27
   6  -2  -6   48.80    6.01
   6  -2  -6   47.19   14.86
  -6   2   5  158.79   35.32
   6  -2  -5  149.00   23.80
   6  -2  -5  120.22    9.90
  -6   2   4   85.46   28.99
   6  -2  -4   86.80    7.71
   6  -2  -4   94.72   17.63
  -6   2   3  138.72   37.29
   6  -2  -3  169.93   23.14
   6  -2  -3  155.84   11.20
  -6   2   2  115.64   35.86
   6  -2  -2  110.86   17.77
   6  -2  -2   96.73    8.21
  -6   2   1  160.99   44.62
   6  -2  -1  165.74   21.79
   6  -2  -1  168.54   11.83
  -6   2   0  138.57   10.76
  -6   2   0   98.20   33.91
   6  -2   0  133.76   19.34
  -6   2  -1   66.94    7.51
  -6   2  -1   45.08   22.41
  -6   2  -1   66.54    6.21
  -6   2  -2  150.95   12.13
  -6   2  -2  116.77   34.64
  -6   2  -2  133.11   10.34
  -6   2  -2  134.76    9.66
  -6   2  -3   15.38    4.12
  -6   2  -3   29.88    4.63
   6  -2   3   19.09    8.00
  -6   2  -3   24.62    3.56
  -6   2  -4   -4.09    8.83
  -6   2  -4   -0.77    2.34
  -6   2  -4    2.36    2.19
  -6   2  -4    0.61    1.74
   6  -2   4    1.63    2.04
  -6   2  -4    0.82    1.40
  -6   2  -5  117.71    9.67
  -6   2  -5  105.08    9.39
  -6   2  -5   98.51    8.77
  -6   2  -6  202.55   15.11
  -6   2  -7  161.89   12.53
  -6   2  -7  148.93   12.18
  -6   2  -7  161.11   12.15
  -6   2  -8   53.94    6.28
  -6   2  -8   66.92    6.85
  -6   2  -8   59.35    6.48
  -6   2  -9   39.80    4.93
  -6   2  -9   53.13    5.54
  -6   2  -9   48.94    5.14
  -6   2 -10   12.04    2.50
  -6   2 -10   16.64    2.75
  -6   2 -10   19.33    2.96
  -6   2 -10   17.61    2.60
  -6   2 -11  116.33    7.59
  -6   2 -11  137.43    8.06
  -6   2 -11  115.12    7.12
  -6   1  13   22.85    2.69
   6  -1 -13   21.67    2.51
  -6   1  12    2.50    1.55
   6  -1 -12    0.19    1.38
   6  -1 -12   -0.67    1.28
  -6   1  11    7.03    2.22
   6  -1 -11    5.83    2.64
   6  -1 -11    6.56    2.18
   6  -1 -10   17.81    4.07
   6  -1 -10   17.24    3.83
   6  -1  -9   82.75    9.10
   6  -1  -9   59.09    7.58
   6  -1  -8   97.78   21.50
  -6   1   7   57.27   18.77
   6  -1  -7   79.94    8.76
   6  -1  -7   85.37    8.40
  -6   1   7   70.78    7.88
   6  -1  -7   85.77   19.34
  -6   1   6    8.60    9.30
   6  -1  -6   18.13    4.21
   6  -1  -6   12.51    3.22
  -6   1   6   11.71    4.04
   6  -1  -6   23.82   11.14
  -6   1   5  125.94   32.97
   6  -1  -5  129.90   21.23
   6  -1  -5  120.05    9.92
  -6   1   5  118.23   11.11
  -6   1   4  258.78   53.17
   6  -1  -4  367.17   35.48
   6  -1  -4  284.28   18.42
  -6   1   4  317.63   21.28
  -6   1   3  284.80   58.97
   6  -1  -3  276.79   30.23
   6  -1  -3  260.74   16.56
  -6   1   3  248.48   19.10
  -6   1   3  281.41   24.44
  -6   1   2  252.72   16.03
  -6   1   2  252.34   58.28
   6  -1  -2  282.61   30.03
   6  -1  -2  266.07   16.78
  -6   1   2  296.68   25.89
  -6   1   1  182.10   12.61
  -6   1   1  166.18   48.36
   6  -1  -1  180.28   12.73
  -6   1   1  184.33   20.84
  -6   1   0   15.99    7.50
  -6   1   0   12.43    3.34
  -6   1   0   34.02   23.99
  -6   1  -1  156.76   12.21
  -6   1  -1  135.48   10.06
   6  -1   1  174.55   22.22
  -6   1  -1  195.66   18.96
  -6   1  -2  255.17   17.67
  -6   1  -2  249.18   15.85
   6  -1   2  244.37   28.15
  -6   1  -3  626.34   36.09
  -6   1  -3  679.87   35.49
   6  -1   3  724.69   54.29
  -6   1  -3  626.48   33.61
  -6   1  -4  269.78   17.70
   6  -1   4  236.81   29.56
  -6   1  -4  255.23   16.12
  -6   1  -5   46.52    5.84
  -6   1  -5   44.71    5.61
   6  -1   5   37.67   11.68
  -6   1  -6   11.07    3.26
   6  -1   6   10.58    5.40
  -6   1  -7  194.94   12.77
  -6   1  -7  170.79   13.43
  -6   1  -8  119.22    8.76
  -6   1  -8  120.61    9.73
  -6   1  -8  134.66   10.09
  -6   1  -9  178.92   12.07
  -6   1  -9  189.07   12.27
  -6   1 -10  330.63   18.65
  -6   1 -10  351.72   18.78
  -6   1 -11   22.27    2.65
  -6   1 -11   28.50    3.02
  -6   1 -11   31.76    3.03
  -6   0  13   67.95    4.94
  -6   0  12   67.37    5.79
   6   0 -12   73.07    5.30
   6   0 -12   72.29    6.00
   6   0 -11   21.94    3.20
   6   0 -11   22.88    3.75
   6   0 -10   87.78    7.67
   6   0 -10   84.96    8.66
   6   0  -9   12.70    3.69
   6   0  -9    7.88    3.35
  -6   0   9   13.18    3.53
   6   0  -8  121.96   11.16
   6   0  -8  125.26   23.08
  -6   0   7  149.27   31.76
   6   0  -7  214.37   29.59
   6   0  -7  192.16   14.23
  -6   0   7  185.59   14.65
   6   0  -6  219.95   15.52
  -6   0   6  174.78   40.12
   6   0  -6  196.85   27.49
   6   0  -6  225.26   15.40
  -6   0   6  211.29   16.54
  -6   0   5   15.26    6.22
   6   0  -5   17.14    3.80
  -6   0   5   10.64   13.28
   6   0  -5   21.43    3.91
  -6   0   5   25.72    5.91
   6   0  -5   12.80    7.94
  -6   0   4    7.92    5.91
  -6   0   4   12.28   17.11
   6   0  -4    2.96    2.02
  -6   0   4    4.72    4.03
   6   0  -4    5.13    4.27
  -6   0   3   -1.00    5.74
  -6   0   3    1.81    1.52
  -6   0   3    7.01   12.35
   6   0  -3    3.89    2.06
  -6   0   3    1.96    3.81
   6   0  -3    1.62    2.86
  -6   0   2  185.95   22.09
  -6   0   2  170.45   11.96
   6   0  -2  196.76   13.15
  -6   0   2  169.88   17.15
  -6   0   1  239.85   25.90
  -6   0   1  233.08   15.81
  -6   0   1  205.68   61.75
   6   0  -1  282.93   17.00
   6   0  -1  265.50   28.48
  -6   0   0  362.51   32.12
  -6   0   0  390.24   23.14
  -6   0   0  366.78   76.44
   6   0   0  399.47   36.61
  -6   0  -1  111.82    9.75
  -6   0  -1   85.55   13.96
  -6   0  -1   88.97    9.58
   6   0   1  119.73   18.46
  -6   0  -2   -1.74    5.95
  -6   0  -2    1.65    2.87
  -6   0  -2    6.00   16.73
  -6   0  -2    2.62    2.83
  -6   0  -2    1.67    1.63
   6   0   2    1.72    3.03
  -6   0  -3   11.28    6.44
  -6   0  -3    9.40    3.59
  -6   0  -3   10.33   12.88
  -6   0  -3    9.49    3.34
   6   0   3   14.81    7.67
  -6   0  -4   12.27    5.23
  -6   0  -4   25.82    4.61
  -6   0  -4   22.12   15.62
   6   0   4   17.90    8.63
  -6   0  -5   35.48    5.05
  -6   0  -5   27.25    4.91
   6   0   5   37.42   12.77
  -6   0  -6   21.29    3.97
  -6   0  -6   13.49    3.48
   6   0   6   16.04    9.38
  -6   0  -7   28.44    3.82
  -6   0  -7   23.25    3.96
  -6   0  -7   22.07    3.90
  -6   0  -8   28.93    3.66
  -6   0  -8   32.57    4.40
  -6   0  -8   36.38    4.53
  -6   0  -9   55.41    4.81
  -6   0  -9   63.20    5.76
  -6   0  -9   67.31    5.73
  -6   0 -10   36.56    3.92
  -6   0 -10   44.47    4.01
  -6   0 -11   18.94    2.36
  -6   0 -11   23.70    2.34
  -6  -1  12   34.04    3.45
   6   1 -12   34.50    3.80
   6   1 -11   47.67    5.27
   6   1 -10   86.55    8.54
   6   1  -9   58.55    7.63
  -6  -1   9   86.42    7.79
   6   1  -8   -1.64    2.65
  -6  -1   8    1.51    2.70
   6   1  -7   27.97   10.64
  -6  -1   6   28.63   21.74
   6   1  -6  122.49   20.21
  -6  -1   5  134.71   16.17
  -6  -1   5  124.39   37.92
   6   1  -5  175.47   23.85
   6   1  -5  156.08   11.95
  -6  -1   5  148.95   14.82
  -6  -1   4  126.33   17.01
  -6  -1   4   86.82   35.89
   6   1  -4  159.26   11.57
   6   1  -4  160.59   22.70
  -6  -1   4  117.08   14.33
  -6  -1   3   97.31   15.22
   6   1  -3   80.89    7.57
  -6  -1   3   52.51   10.02
   6   1  -3   71.30   15.09
  -6  -1   2    2.24    1.62
  -6  -1   2   -2.48    9.53
   6   1  -2    3.94    2.13
  -6  -1   1   42.96    5.42
  -6  -1   1   41.93   12.95
  -6  -1   1   57.16    6.80
   6   1  -1   52.65    5.97
   6   1  -1   50.63   12.04
  -6  -1   0  245.02   26.30
  -6  -1   0  259.79   17.15
  -6  -1   0  268.07   18.22
   6   1   0  239.63   28.22
  -6  -1  -1  186.04   21.20
  -6  -1  -1  182.16   14.09
  -6  -1  -1  202.47   15.05
   6   1   1  174.12   23.91
  -6  -1  -2   87.29    9.15
  -6  -1  -2   79.20   13.67
  -6  -1  -2   44.76   25.51
  -6  -1  -2   91.58    9.53
   6   1   2   97.30   17.84
  -6  -1  -3    3.88    5.12
  -6  -1  -3   -0.40    2.54
  -6  -1  -3   -5.39   15.01
  -6  -1  -3    2.42    2.79
  -6  -1  -3    1.31    1.95
   6   1   3   -1.95    4.86
  -6  -1  -4    8.98    7.96
  -6  -1  -4   23.06    4.33
   6   1   4   18.97    9.14
  -6  -1  -5  148.97   10.83
  -6  -1  -5  126.42   11.13
  -6  -1  -6  285.11   17.03
  -6  -1  -6  282.36   17.78
  -6  -1  -6  258.30   16.84
  -6  -1  -7  232.58   13.83
  -6  -1  -7  239.50   14.75
  -6  -1  -7  198.78   13.84
  -6  -1  -8  119.11    8.10
  -6  -1  -8  110.27    8.58
  -6  -1  -8  117.93    8.60
  -6  -1  -9    0.64    1.03
  -6  -1  -9    0.87    1.20
  -6  -1  -9    1.98    1.31
  -6  -1 -10   26.56    2.94
  -6  -1 -10   27.21    2.68
   6   2 -12    1.75    0.95
   6   2 -11   20.17    2.96
   6   2 -10   59.98    6.13
  -6  -2  10   56.42    5.52
   6   2  -9  153.31   12.47
  -6  -2   9  165.29   11.76
   6   2  -8  102.30    9.97
  -6  -2   8  117.47   10.23
  -6  -2   7   41.84    7.38
   6   2  -7   48.07    6.51
  -6  -2   7   52.57    7.35
  -6  -2   6   20.13    6.75
   6   2  -6   41.82    5.62
  -6  -2   6   34.40    6.98
  -6  -2   5  149.35   17.07
  -6  -2   5  130.58   41.91
   6   2  -5  196.98   24.28
   6   2  -4  296.46   31.19
   6   2  -3  379.11   35.94
  -6  -2   2  157.74   21.24
  -6  -2   2  135.30   11.08
   6   2  -2  142.73   10.69
  -6  -2   1  121.47   20.50
  -6  -2   1  168.82   12.92
   6   2  -1  184.86   12.40
   6   2  -1  161.34   21.89
  -6  -2   0    4.81    8.07
  -6  -2   0    5.58    3.10
   6   2   0    2.13    1.79
   6   2   0    1.60    4.45
   6   2   1  349.05   34.72
   6   2   2  234.12   14.78
   6   2   2  240.25   29.24
  -6  -2  -3  268.79   23.15
   6   2   3  301.73   17.43
  -6  -2  -3  272.53   18.67
  -6  -2  -3  246.22   17.15
  -6  -2  -4   71.84   10.35
  -6  -2  -4   85.37    8.25
   6   2   4  104.03    8.30
  -6  -2  -4   96.76    8.59
  -6  -2  -4   63.76    7.51
  -6  -2  -5   40.45    5.07
   6   2   5   33.82    4.79
  -6  -2  -5   46.91    5.11
  -6  -2  -5   35.82    4.92
  -6  -2  -6    3.02    1.79
   6   2   6    1.40    1.65
  -6  -2  -6    4.32    1.89
  -6  -2  -6    3.65    1.92
  -6  -2  -7   81.70    6.20
   6   2   7   63.17    5.84
  -6  -2  -7   68.81    6.21
  -6  -2  -8  107.64    6.88
  -6  -2  -8   87.38    7.07
  -6  -2  -9   85.54    5.26
  -6  -2  -9   72.44    5.55
   6   3 -10    0.14    0.94
  -6  -3  10    0.74    1.12
   6   3  -9    2.38    1.38
   6   3  -9    1.45    1.62
   6   3  -8   30.37    4.64
  -6  -3   8   45.90    5.63
   6   3  -7   93.80    8.86
  -6  -3   7  106.25   10.50
  -6  -3   6   96.71   11.70
   6   3  -6  114.66    9.45
  -6  -3   6  107.03   11.43
  -6  -3   5   26.32    7.55
   6   3  -5   32.00    4.51
  -6  -3   4   -5.29    6.59
   6   3  -4    0.85    1.66
  -6  -3   3   -4.18    7.71
   6   3  -3    4.37    1.93
  -6  -3   2   33.21    4.00
  -6  -3   2   33.73   11.44
   6   3  -2   33.63    4.17
  -6  -3   2   37.57    5.15
   6   3  -2   32.73    4.31
  -6  -3   1  141.75   19.71
  -6  -3   1  126.82    9.77
   6   3  -1  131.83    9.52
  -6  -3   1  147.01   11.14
   6   3  -1  136.25    9.95
  -6  -3   0  220.41   23.99
  -6  -3   0  224.61   15.05
   6   3   0  200.54   13.66
  -6  -3   0  273.21   16.61
   6   3   0  224.50   14.31
  -6  -3  -1    2.84    2.62
  -6  -3  -1    4.80    6.45
   6   3   1    0.74    1.44
  -6  -3  -1    3.21    2.96
   6   3   1    1.92    1.61
  -6  -3  -2    0.37    2.31
  -6  -3  -2   -4.84    6.36
   6   3   2    0.77    1.60
  -6  -3  -2    0.82    2.71
   6   3   2   -0.29    1.71
  -6  -3  -3    0.64    4.55
  -6  -3  -3    1.66    2.11
   6   3   3    3.50    1.75
  -6  -3  -3    1.79    2.44
   6   3   3    2.57    2.00
  -6  -3  -4    8.27    4.49
  -6  -3  -4   25.15    4.02
   6   3   4   21.91    3.60
  -6  -3  -4   19.76    3.87
  -6  -3  -4   12.81    2.89
   6   3   4   25.95    4.32
  -6  -3  -5   19.16    3.16
   6   3   5   13.87    2.92
  -6  -3  -5   21.82    3.37
  -6  -3  -5   12.59    2.66
   6   3   5   10.07    3.41
  -6  -3  -6   15.59    2.61
   6   3   6    9.27    2.25
  -6  -3  -6   10.80    2.15
  -6  -3  -6   10.13    2.32
  -6  -3  -7    4.46    1.49
   6   3   7    2.15    1.02
  -6  -3  -7    4.78    1.42
   6   3   7    0.30    1.11
  -6  -3  -8   36.84    3.04
  -6  -4   9   12.09    1.90
  -6  -4   8    2.00    1.62
   6   4  -7   46.84    4.22
  -6  -4   7   52.47    5.67
  -6  -4   6   71.97    8.54
   6   4  -6   87.51    6.90
  -6  -4   6   97.07    9.30
  -6  -4   5  108.00   11.88
   6   4  -5  108.32    8.16
  -6  -4   5   92.59   10.14
  -6  -4   4   83.32   12.04
   6   4  -4   88.70    7.31
  -6  -4   3   20.27    8.38
   6   4  -3   14.74    2.87
  -6  -4   2   18.89    9.06
  -6  -4   2   20.08    3.47
   6   4  -2   17.27    3.06
  -6  -4   1   58.28    5.15
  -6  -4   1   47.16   12.37
   6   4  -1   56.64    5.34
  -6  -4   1   67.76    6.54
   6   4  -1   64.50    5.90
  -6  -4   0  151.28   18.32
  -6  -4   0  161.12   11.09
   6   4   0  159.64   10.69
  -6  -4   0  188.14   12.57
  -6  -4  -1  142.37   16.55
  -6  -4  -1  146.06   10.97
   6   4   1  154.57   10.31
  -6  -4  -1  166.47   12.22
  -6  -4  -2   34.50    4.90
  -6  -4  -2   36.44    7.86
   6   4   2   48.48    4.82
  -6  -4  -2   44.35    5.87
  -6  -4  -3    0.88    3.43
  -6  -4  -3    3.93    2.08
   6   4   3    5.53    1.98
  -6  -4  -3    5.48    2.45
  -6  -4  -4   36.46    5.67
  -6  -4  -4   60.28    5.34
   6   4   4   41.91    4.70
  -6  -4  -4   63.31    5.52
  -6  -4  -5  103.87    6.48
  -6  -4  -5  103.16    6.29
  -6  -4  -6  125.89    7.60
  -6  -5   6    6.19    1.86
  -6  -5   5   39.95    4.79
  -6  -5   4   89.77    9.60
  -6  -5   4  105.02    9.07
  -6  -5   3  147.24   13.37
  -6  -5   3  101.06    9.93
  -6  -5   2   63.04    9.87
  -6  -5   1   10.35    5.65
  -6  -5   0   -1.06    4.62
  -6  -5  -1    9.60    4.66
  -6  -5  -1   14.10    2.98
  -6  -5  -2   67.04    7.43
  -6  -5  -2   54.70    4.93
   6   5   2   62.84    5.05
  -6  -5  -2   72.61    5.96
  -7   7   6   -0.29    1.21
  -7   7   5   -0.18    1.36
  -7   7   4   21.97    3.28
  -7   7   4   23.39    3.59
  -7   7   3   44.24    4.68
  -7   7   3   43.27    5.30
  -7   7   2   17.92    2.87
  -7   7   2   16.71    4.03
  -7   7   1   10.18    2.24
  -7   7   1    9.52    3.49
   7  -7  -1    4.54    1.63
  -7   7   0   14.16    3.74
   7  -7   0    6.72    1.79
  -7   7  -1   25.36    4.37
  -7   7  -1   19.43    3.65
  -7   7  -2   74.48    6.68
  -7   7  -2   58.39    6.39
  -7   7  -3   69.03    6.32
  -7   7  -4   19.55    3.42
  -7   6   8   15.83    2.71
   7  -6  -8   26.93    3.10
   7  -6  -7   38.50    3.81
   7  -6  -6   38.25    4.55
  -7   6   5    8.08    2.68
   7  -6  -5    7.11    2.60
  -7   6   4    2.56    2.19
   7  -6  -4    1.70    1.92
  -7   6   3    7.54    2.42
  -7   6   3    5.76    1.83
   7  -6  -3    3.40    2.13
  -7   6   2   37.88    4.40
  -7   6   2   31.44    4.55
  -7   6   1  146.92    9.96
  -7   6   1  144.24   11.64
  -7   6   0   37.60    4.13
  -7   6   0   43.01    6.19
  -7   6  -1    3.90    2.76
  -7   6  -1    4.22    1.87
  -7   6  -2   -1.13    2.49
  -7   6  -2    3.23    2.61
  -7   6  -2    0.59    1.59
  -7   6  -2   -0.22    1.24
  -7   6  -3   15.99    3.61
  -7   6  -3   14.69    3.66
  -7   6  -3   18.37    3.60
  -7   6  -3   20.63    3.25
  -7   6  -4   50.12    5.53
  -7   6  -4   54.13    6.06
  -7   6  -4   56.91    6.18
  -7   6  -4   64.94    5.89
  -7   6  -5   30.08    4.03
  -7   6  -5   33.29    4.19
  -7   6  -5   39.53    4.80
  -7   6  -5   42.98    4.56
  -7   6  -6   23.24    3.31
  -7   6  -6   37.01    4.05
  -7   6  -6   30.81    3.55
  -7   6  -7    0.14    0.85
   7  -5  -9   38.40    3.72
   7  -5  -9   27.25    3.16
   7  -5  -8    2.07    2.31
   7  -5  -7   33.22    5.03
   7  -5  -6   32.54    5.05
   7  -5  -5  114.25    9.70
   7  -5  -4   82.44    7.87
  -7   5   3    8.59    2.76
  -7   5   2   -0.24    1.52
  -7   5   2    0.39    2.22
  -7   5   1  174.80   14.39
  -7   5   1  167.76   11.37
  -7   5   0  100.81   11.16
  -7   5   0  121.27    9.28
  -7   5  -1   33.57    6.23
  -7   5  -1   43.58    5.33
  -7   5  -1   42.33    4.53
  -7   5  -2   69.64    8.64
  -7   5  -2   71.12    7.36
  -7   5  -2   68.86    6.42
  -7   5  -3   11.81    3.64
  -7   5  -3   11.28    3.18
  -7   5  -3   10.13    2.75
  -7   5  -4   -0.24    2.32
  -7   5  -4    2.52    2.37
  -7   5  -4    0.73    1.94
  -7   5  -4   -0.87    1.87
  -7   5  -5   24.15    4.11
  -7   5  -5   21.65    4.03
  -7   5  -5   30.54    4.39
  -7   5  -6  143.36   10.63
  -7   5  -6  177.91   11.61
  -7   5  -6  154.29   10.93
  -7   5  -7   71.34    5.80
  -7   5  -7   72.03    5.80
  -7   5  -8   26.68    3.12
  -7   5  -8   25.23    2.99
   7  -4 -10   67.84    5.65
   7  -4  -9   76.80    6.78
   7  -4  -9   63.96    5.44
  -7   4   8   78.99    6.77
   7  -4  -8   50.48    6.74
  -7   4   7   15.72    3.51
   7  -4  -7   12.36    3.89
  -7   4   6    1.00    2.08
   7  -4  -6    3.17    2.78
   7  -4  -5    5.48    2.78
  -7   4   4   57.41    6.42
  -7   4   3   82.01    8.58
  -7   4   2   15.62   10.90
  -7   4   1   12.58   11.70
  -7   4   0   10.93    2.71
  -7   4   0   -4.02   11.21
  -7   4  -1   52.46    5.97
  -7   4  -1   44.48    4.79
  -7   4  -2  116.35    9.76
  -7   4  -2   93.47    8.00
  -7   4  -3  195.89   14.77
  -7   4  -3  224.45   13.92
  -7   4  -4   59.58    7.40
  -7   4  -4   63.81    7.54
  -7   4  -4   74.41    7.17
  -7   4  -5   19.67    3.93
  -7   4  -5   26.36    4.46
  -7   4  -5   19.71    3.76
  -7   4  -6    1.12    1.81
  -7   4  -6   -0.30    1.65
  -7   4  -6   -0.29    1.73
  -7   4  -7   15.90    2.96
  -7   4  -7   27.77    3.68
  -7   4  -7   23.42    3.49
  -7   4  -8   26.44    3.28
  -7   4  -8   31.68    3.44
  -7   4  -9   30.75    3.02
   7  -3 -11   22.91    2.83
  -7   3  10    0.18    1.30
   7  -3 -10   -1.07    2.19
  -7   3   9   14.83    2.94
   7  -3  -9   13.81    3.89
  -7   3   8  105.35    8.27
   7  -3  -8   76.22    8.79
  -7   3   7   58.89    6.34
   7  -3  -7   46.36    6.74
  -7   3   6   40.13    5.60
   7  -3  -6   48.31    6.36
  -7   3   5    6.20    2.82
   7  -3  -5    9.35    3.15
  -7   3   4    3.25    7.01
   7  -3  -4    2.81    1.66
   7  -3  -3   30.62    3.97
   7  -3  -3   18.37    9.62
  -7   3   2  173.70   36.56
   7  -3  -2  207.87   13.42
  -7   3   1   59.68   22.85
   7  -3  -1   79.75    6.86
  -7   3   0   29.79    4.16
  -7   3   0   28.35   14.32
   7  -3   0   20.48    3.31
   7  -3   0   29.14    9.15
  -7   3  -1    7.19    2.56
  -7   3  -1    7.40    9.23
   7  -3   1    5.38    2.02
  -7   3  -2   24.50    4.48
  -7   3  -2   23.00   12.33
  -7   3  -2   22.44    3.56
   7  -3   2   20.14    3.44
  -7   3  -3    0.40    2.14
  -7   3  -3    3.15    1.82
  -7   3  -4   68.33    8.02
  -7   3  -4   78.71    7.52
  -7   3  -5   67.11    7.37
  -7   3  -5   57.99    6.73
  -7   3  -6    6.26    2.39
  -7   3  -6    7.39    2.56
  -7   3  -6    3.91    2.04
  -7   3  -7   10.02    2.37
  -7   3  -7    9.42    2.47
  -7   3  -7    9.67    2.55
  -7   3  -8   23.54    3.18
  -7   3  -8   21.56    3.20
  -7   3  -9   45.98    4.18
  -7   3  -9   53.99    4.36
  -7   2  11  136.94    8.99
   7  -2 -11  161.30    9.28
  -7   2  10   25.57    3.27
   7  -2 -10   30.34    3.94
  -7   2   9    8.54    2.41
   7  -2  -9   16.08    3.80
   7  -2  -9   15.03    2.56
  -7   2   8    1.85    1.75
   7  -2  -8    2.23    3.34
   7  -2  -8    1.68    1.82
  -7   2   7   40.05    5.13
   7  -2  -7   27.41    5.52
   7  -2  -7   30.65    4.78
  -7   2   6   46.47    5.93
   7  -2  -6   40.96    6.18
   7  -2  -6   49.21    5.73
   7  -2  -5  187.01   13.72
   7  -2  -5  177.99   12.77
  -7   2   4  106.59   33.04
   7  -2  -4  125.55   21.70
   7  -2  -4  130.46   10.00
  -7   2   3    5.48    9.65
   7  -2  -3    3.68    3.97
  -7   2   2    6.04   13.04
   7  -2  -2   -1.75    4.35
  -7   2   1   82.28   32.91
   7  -2  -1  118.49   19.30
  -7   2   0  101.40   36.04
   7  -2   0  118.71   19.48
  -7   2  -1   92.36   34.00
   7  -2   1  196.75   24.76
  -7   2  -2  138.79   35.35
  -7   2  -3   38.95    4.90
  -7   2  -4   10.21    2.90
  -7   2  -5   55.71    6.41
  -7   2  -6  172.48   12.34
  -7   2  -7   67.91    6.39
  -7   2  -7   86.90    7.18
  -7   2  -8   57.02    5.50
  -7   2  -8   72.13    5.88
  -7   2  -9    6.08    1.55
  -7   2  -9   10.14    1.72
  -7   1  11   21.32    2.59
   7  -1 -11   18.61    2.17
   7  -1 -11   15.41    2.01
  -7   1  10   49.89    4.96
   7  -1 -10   49.65    4.82
  -7   1   9   20.48    3.26
   7  -1  -9   21.99    3.71
   7  -1  -9   14.24    3.27
   7  -1  -8  105.11    8.79
   7  -1  -8   67.52    7.55
   7  -1  -7   43.29    6.17
   7  -1  -7   57.45    6.52
   7  -1  -6    8.16    3.20
   7  -1  -6    6.24    2.37
   7  -1  -5   31.16    4.87
   7  -1  -5   30.34    4.57
  -7   1   4   69.17   27.97
   7  -1  -4  111.37    9.07
   7  -1  -4   97.63   17.98
  -7   1   3   56.41   26.38
   7  -1  -3   40.94   12.00
  -7   1   2    6.25   15.61
   7  -1  -2   26.18    9.17
  -7   1   1   65.20   28.26
   7  -1  -1   54.67   12.46
  -7   1   0   24.30   20.05
   7  -1   0   16.07    7.53
  -7   1  -1  131.10   37.83
   7  -1   1  142.09   20.75
  -7   1  -2   70.50    7.75
  -7   1  -2   47.52   22.38
  -7   1  -3  100.92    9.26
  -7   1  -3   92.75    8.02
  -7   1  -4   95.26    8.39
  -7   1  -4   80.82    7.70
  -7   1  -5   22.05    3.74
  -7   1  -5   20.84    3.80
  -7   1  -6    1.86    1.59
  -7   1  -7   35.15    4.30
  -7   1  -8   35.56    3.82
  -7   1  -9    4.51    1.26
  -7   0  11    1.88    1.08
   7   0 -11    2.86    1.06
  -7   0  10    3.23    1.58
   7   0 -10    5.23    1.84
   7   0  -9    4.75    2.40
   7   0  -8   25.58    4.67
   7   0  -7   43.85    5.83
   7   0  -6   63.70    6.90
  -7   0   6   63.01    6.80
   7   0  -5    9.63    2.86
  -7   0   5    8.58    3.24
   7   0  -4    6.25    2.48
  -7   0   4    5.54    3.32
  -7   0   3    5.78   12.51
   7   0  -3   18.67    3.55
   7   0  -3   22.61    9.04
  -7   0   2   70.62   32.37
   7   0  -2  111.25   18.13
   7   0  -2  107.04    8.92
  -7   0   1   79.65    7.01
  -7   0   1   53.58   29.12
   7   0  -1   71.88    7.06
   7   0  -1   65.09   13.67
  -7   0   0   40.41    5.05
   7   0   0   44.36    5.26
  -7   0  -1   43.31    5.81
   7   0   1   54.14    5.94
  -7   0  -2    6.36    2.97
  -7   0  -3    8.76    2.97
  -7   0  -4   64.34    6.52
  -7   0  -4   48.31    5.46
  -7   0  -5  141.34    9.66
  -7   0  -5  109.51    9.19
  -7   0  -6   10.11    2.32
  -7   0  -6   11.46    2.58
  -7   0  -7    4.91    1.65
  -7   0  -8   17.29    2.33
   7   1 -10   50.65    4.50
   7   1  -9   28.46    4.12
   7   1  -8    2.12    2.03
   7   1  -7   16.83    3.66
  -7  -1   7   19.49    3.50
   7   1  -6   86.24    7.91
  -7  -1   6   72.32    7.45
   7   1  -5  137.94   10.76
  -7  -1   5  139.90   11.38
   7   1  -4  135.42   10.25
  -7  -1   4  124.69   11.33
  -7  -1   4  119.46   14.12
  -7  -1   3   12.05    7.17
   7   1  -3   12.41    2.91
  -7  -1   3   11.35    3.81
  -7  -1   2    5.43    6.58
  -7  -1   2    4.35    1.78
   7   1  -2    6.82    2.33
  -7  -1   1   83.69    7.20
  -7  -1   1   76.40   13.40
   7   1  -1   99.62    8.03
  -7  -1   0   66.49    6.63
  -7  -1   0   66.54   12.05
   7   1   0   77.99    6.99
  -7  -1  -1  220.27   15.06
   7   1   1  229.18   14.78
  -7  -1  -1  234.64   20.74
  -7  -1  -2  264.34   17.99
   7   1   2  316.99   18.41
  -7  -1  -2  281.51   22.25
  -7  -1  -3   13.22    3.31
   7   1   3   15.12    3.53
  -7  -1  -4    4.92    2.38
  -7  -1  -5   41.21    4.31
  -7  -1  -5   20.22    3.26
  -7  -1  -6  107.31    6.92
  -7  -1  -6   72.44    6.32
  -7  -1  -7   64.02    4.79
   7   1   8   52.01    4.42
   7   2  -9   39.88    3.71
   7   2  -8   16.19    2.87
  -7  -2   8   15.82    2.52
   7   2  -7   13.93    3.07
  -7  -2   7   22.33    3.30
   7   2  -6    1.57    1.85
  -7  -2   6   -0.51    2.07
   7   2  -5   65.21    6.41
  -7  -2   5   69.37    7.20
  -7  -2   4   53.66    8.94
   7   2  -4   51.91    5.50
  -7  -2   4   54.66    6.89
  -7  -2   3   73.30   11.36
   7   2  -3   73.32    6.51
  -7  -2   3   56.72    7.66
  -7  -2   2   23.91    8.19
   7   2  -2   13.92    2.84
  -7  -2   2   20.96    4.77
  -7  -2   1    2.52    6.12
  -7  -2   1    3.96    1.69
   7   2  -1    5.85    2.05
  -7  -2   0   -1.51    6.02
  -7  -2   0    1.56    1.75
   7   2   0    3.69    1.77
  -7  -2  -1   73.64   10.86
  -7  -2  -1   58.63    6.20
   7   2   1   64.60    6.13
  -7  -2  -2   92.04    8.40
   7   2   2  118.57    8.78
  -7  -2  -2   95.22   11.31
  -7  -2  -3   88.95    7.69
   7   2   3   90.77    7.96
  -7  -2  -4   34.71    4.12
   7   2   4   29.54    4.44
  -7  -2  -5    8.90    1.94
   7   2   5    2.37    1.69
  -7  -2  -6    0.94    1.04
   7   2   6    0.15    0.99
   7   3  -7   29.58    3.05
  -7  -3   7   37.92    3.49
   7   3  -6   60.09    5.45
  -7  -3   6   80.96    6.07
   7   3  -5   11.57    2.50
  -7  -3   5   18.26    3.19
  -7  -3   4    0.43    3.47
   7   3  -4    2.35    1.45
  -7  -3   4    4.30    2.32
  -7  -3   3   23.94    6.55
   7   3  -3   15.45    2.65
  -7  -3   3   16.90    3.90
  -7  -3   2   70.47   10.84
   7   3  -2   82.71    6.35
  -7  -3   2   60.64    7.00
  -7  -3   1   62.48   10.46
   7   3  -1   73.44    6.09
  -7  -3   0   98.42   11.69
  -7  -3   0   68.76    5.67
   7   3   0   93.65    6.85
  -7  -3  -1   28.61    3.65
  -7  -3  -1   30.58    6.50
   7   3   1   41.97    4.46
  -7  -3  -2    4.93    1.86
   7   3   2    6.59    2.10
  -7  -3  -3   33.35    3.49
   7   3   3   14.27    2.71
  -7  -3  -4   61.00    4.82
  -7  -4   2   -0.68    2.94
  -7  -4   1   18.00    4.55
  -8   6   4    0.30    1.43
   8  -6  -3    9.29    2.00
   8  -6  -2   23.73    3.05
  -8   6   1   31.91    4.25
   8  -6  -1   24.11    3.15
  -8   6   0   62.01    5.39
  -8   6   0   50.88    4.67
  -8   6  -1    5.69    2.09
  -8   6  -1    4.75    1.74
  -8   6  -2    0.55    1.12
  -8   6  -3   14.72    2.32
   8  -5  -6   24.36    3.26
   8  -5  -5   37.95    4.38
   8  -5  -4   43.48    4.77
   8  -5  -3   12.16    2.62
  -8   5   2    0.58    1.38
   8  -5  -2   -0.21    1.46
  -8   5   1   -0.26    1.68
  -8   5   0   54.36    6.25
  -8   5  -1   46.59    5.92
  -8   5  -2   33.10    3.81
  -8   5  -2   34.32    4.79
  -8   5  -2   29.16    3.39
  -8   5  -3    0.47    1.58
  -8   5  -3    1.33    1.10
  -8   5  -4    8.92    2.11
  -8   5  -4    9.24    1.96
   8  -4  -8   14.62    2.25
   8  -4  -7   10.35    2.64
   8  -4  -6    0.23    2.13
   8  -4  -5   11.02    3.04
   8  -4  -4   20.82    3.72
  -8   4   3   68.60    6.10
   8  -4  -3   60.85    6.21
  -8   4   2   27.52    4.42
  -8   4   1    4.93    2.82
  -8   4   0   12.86    3.84
  -8   4  -1   48.96    6.55
  -8   4  -1   43.10    4.22
  -8   4  -2   72.48    7.71
  -8   4  -2   72.97    6.19
  -8   4  -3   78.99    7.60
  -8   4  -3   83.65    6.94
  -8   4  -4   17.51    3.13
  -8   4  -4   17.36    2.91
  -8   4  -5    0.33    1.15
  -8   4  -5   -0.17    0.88
  -8   4  -6    3.61    1.18
   8  -3  -8   62.92    5.24
   8  -3  -7   63.99    6.12
   8  -3  -6   38.85    4.90
   8  -3  -5   14.04    3.41
  -8   3   4    2.64    1.38
   8  -3  -4    3.87    2.23
  -8   3   3   13.46    3.14
   8  -3  -3   16.36    3.24
   8  -3  -1   47.87    4.50
   8  -3   0   18.56    2.68
  -8   3  -1   21.31    2.92
   8  -3   1   21.94    2.85
  -8   3  -2    0.61    1.14
   8  -3   2    1.12    1.14
  -8   3  -3   37.18    4.98
  -8   3  -3   38.82    4.45
   8  -3   3   24.92    3.00
  -8   3  -4   58.27    5.42
  -8   3  -4   52.41    4.96
  -8   3  -5   36.90    4.16
  -8   3  -5   39.59    4.26
  -8   3  -6   12.90    2.11
  -8   2   8    0.24    0.86
   8  -2  -8    0.66    1.28
  -8   2   7   20.47    2.86
   8  -2  -7   25.63    3.61
  -8   2   6   50.46    4.72
   8  -2  -6   45.86    5.21
   8  -2  -6   40.73    4.31
   8  -2  -5   69.82    6.48
   8  -2  -5   56.49    5.43
   8  -2  -4   61.42    6.22
   8  -2  -4   65.85    5.75
   8  -2  -3   44.45    5.13
   8  -2  -3   41.08    4.40
   8  -2  -2    0.61    1.45
   8  -2  -1   55.09    5.19
   8  -2   0   93.14    7.21
  -8   2  -1   43.55    4.44
   8  -2   1   62.49    5.37
  -8   2  -2   29.23    3.86
   8  -2   2   41.11    4.28
  -8   2  -3    0.22    1.25
   8  -2   3    0.81    1.22
  -8   2  -4    9.76    2.31
   8  -2   4    7.62    1.97
  -8   2  -5   31.41    3.63
  -8   2  -5   33.26    3.80
  -8   2  -6   92.69    6.44
  -8   1   8   11.47    1.95
  -8   1   7    0.73    1.16
   8  -1  -7    2.45    1.40
  -8   1   6   10.77    2.27
   8  -1  -6   12.25    2.50
   8  -1  -6    9.16    2.24
   8  -1  -5   16.68    3.15
   8  -1  -5   20.70    3.29
   8  -1  -4   34.84    4.43
   8  -1  -4   51.14    5.00
   8  -1  -3   51.28    5.65
   8  -1  -3   76.57    6.19
   8  -1  -2   28.08    4.24
   8  -1  -2   28.21    3.71
   8  -1  -1    6.10    2.30
   8  -1   0   56.58    5.43
   8  -1   1   97.19    7.61
  -8   1  -2   36.20    4.16
   8  -1   2   49.91    4.97
  -8   1  -3   26.21    3.54
   8  -1   3   34.91    4.09
  -8   1  -4   13.16    2.65
   8  -1   4   17.28    2.89
  -8   1  -5    1.99    1.19
   8  -1   5    0.90    1.14
   8  -1   6    1.45    0.89
  -8   0   7   55.02    4.71
   8   0  -7   72.20    5.70
  -8   0   6   32.54    3.69
   8   0  -6   38.61    4.28
  -8   0   5   15.24    2.66
   8   0  -5   29.49    3.66
   8   0  -4    1.72    1.59
   8   0  -3   24.03    3.40
   8   0  -2   68.63    6.06
   8   0  -1  115.56    8.44
   8   0   0   33.00    4.09
   8   0   1    2.67    1.64
   8   0   2    2.47    1.61
  -8   0  -3   12.03    2.22
   8   0   3   26.66    3.61
  -8   0  -4   32.12    3.55
   8   0   4   47.70    4.69
   8   0   5   38.97    3.84
   8   1  -6   34.03    3.80
   8   1  -5   51.60    4.84
   8   1  -4   38.97    4.15
   8   1  -3    4.02    1.57
   8   1  -2   -0.19    1.20
   8   1  -1   71.11    5.89
   8   1   0  127.11    8.78
   8   1   1   22.97    3.29
   8   1   2   22.00    3.17
   8   1   3   -0.74    1.17
   8   1   4    4.39    1.37
   8   2  -3   22.38    2.86
   8   2  -2   21.60    2.82
   8   2  -1    0.92    1.15
   8   2   0   32.81    3.44
   0   0   0    0.00    0.00


TITL OGH-4MePyNO-AgTFA-1-2_2 in P-1
REM P-1 (#2 in standard setting)
CELL 1.54184   7.127211   7.964895  13.833963  91.8705  94.0997 104.2625
ZERR    2.00   0.000341   0.000385   0.000757   0.0042   0.0042   0.0041
LATT  1
SFAC C H N O F Ag I
UNIT 20.00 12.00 6.00 4.00 12.00 2.00 2.00
REM  CrysAlisPro recorded range (K): Min=120.0; max=214.5; aver:167.3
TEMP -106
SIZE 0.03 0.09 0.25
TREF
HKLF 4
END
_computing_structure_solution     'SHELXT 2018/2 (Sheldrick, 2018)'
;
_shelx_hkl_checksum                35607
_olex2_submission_special_instructions  'No special instructions were received'
_oxdiff_exptl_absorpt_empirical_details
;
Empirical correction (ABSPACK) includes:
- Absorption correction using spherical harmonics
- Frame scaling
;
_oxdiff_exptl_absorpt_empirical_full_max  2.377
_oxdiff_exptl_absorpt_empirical_full_min  0.681
