# Supplementary material for: Free‐Standing Supramolecular Pyridine N‐Oxide‐Silver(I) Metallogels
Source: Adv Mater. 2025 Jul 1;37(37):2502818. doi: 10.1002/adma.202502818 (PMC12447065; doi:10.1002/adma.202502818)
Supplement: Supplementary file 2 — Supporting Data [file ADMA-37-2502818-s001.zip › (4Ag)Acet_3.cif]

data_4Ag_Acet_3
_audit_creation_date               2024-11-19
_audit_creation_method
;
Olex2 1.5-ac5-024
(compiled 2022.04.12 svn.rca3783a0 for Rigaku Oxford Diffraction, GUI svn.r6498)
;
_shelx_SHELXL_version_number       '2018/3'
_audit_contact_author_address      ?
_audit_contact_author_email        ?
_audit_contact_author_name         ''
_audit_contact_author_phone        ?
_publ_contact_author_id_orcid      ?
_publ_section_references
;
Dolomanov, O.V., Bourhis, L.J., Gildea, R.J, Howard, J.A.K. & Puschmann, H.
 (2009), J. Appl. Cryst. 42, 339-341.

Sheldrick, G.M. (2015). Acta Cryst. C71, 3-8.
;
_chemical_name_common              ?
_chemical_name_systematic          ?
_chemical_formula_moiety           'C32 H28 Ag4 F12 N4 O12'
_chemical_formula_sum              'C32 H28 Ag4 F12 N4 O12'
_chemical_formula_weight           1320.06
_chemical_melting_point            ?
_chemical_oxdiff_formula           'C15 H10 F3 I1 N2 O2 Ag1'
_chemical_oxdiff_usercomment       '2.5mg, Acetone, 1:3 ratio '
loop_
  _atom_type_symbol
  _atom_type_description
  _atom_type_scat_dispersion_real
  _atom_type_scat_dispersion_imag
  _atom_type_scat_source
 'C' 'C' 0.0181 0.0091 'International Tables Vol C Tables 4.2.6.8 and 6.1.1.4'
 'H' 'H' 0.0000 0.0000 'International Tables Vol C Tables 4.2.6.8 and 6.1.1.4'
 'Ag' 'Ag' 0.1306 4.2820 'International Tables Vol C Tables 4.2.6.8 and 6.1.1.4'
 'F' 'F' 0.0727 0.0534 'International Tables Vol C Tables 4.2.6.8 and 6.1.1.4'
 'N' 'N' 0.0311 0.0180 'International Tables Vol C Tables 4.2.6.8 and 6.1.1.4'
 'O' 'O' 0.0492 0.0322 'International Tables Vol C Tables 4.2.6.8 and 6.1.1.4'

_shelx_space_group_comment
;
The symmetry employed for this shelxl refinement is uniquely defined
by the following loop, which should always be used as a source of
symmetry information in preference to the above space-group names.
They are only intended as comments.
;
_space_group_crystal_system        'triclinic'
_space_group_IT_number             2
_space_group_name_H-M_alt          'P -1'
_space_group_name_Hall             '-P 1'
loop_
  _space_group_symop_operation_xyz
 'x, y, z'
 '-x, -y, -z'

_cell_length_a                     11.1539(2)
_cell_length_b                     14.2692(3)
_cell_length_c                     15.8190(3)
_cell_angle_alpha                  115.687(2)
_cell_angle_beta                   91.3170(10)
_cell_angle_gamma                  95.049(2)
_cell_volume                       2254.84(8)
_cell_formula_units_Z              2
_cell_measurement_reflns_used      20810
_cell_measurement_temperature      120
_cell_measurement_theta_max        77.6370
_cell_measurement_theta_min        3.1020
_shelx_estimated_absorpt_T_max     0.666
_shelx_estimated_absorpt_T_min     0.216
_exptl_absorpt_coefficient_mu      14.725
_exptl_absorpt_correction_T_max    0.979
_exptl_absorpt_correction_T_min    0.572
_exptl_absorpt_correction_type     gaussian
_exptl_absorpt_process_details
;
CrysAlisPro 1.171.42.90a (Rigaku Oxford Diffraction, 2023)
Numerical absorption correction based on gaussian integration over
a multifaceted crystal model
Empirical absorption correction using spherical harmonics,
implemented in SCALE3 ABSPACK scaling algorithm.
;
_exptl_absorpt_special_details     ?
_exptl_crystal_colour              colourless
_exptl_crystal_colour_primary      colourless
_exptl_crystal_density_diffrn      1.944
_exptl_crystal_density_meas        ?
_exptl_crystal_density_method      ?
_exptl_crystal_description         plate
_exptl_crystal_F_000               1280
loop_
  _exptl_crystal_face_index_h
  _exptl_crystal_face_index_k
  _exptl_crystal_face_index_l
  _exptl_crystal_face_perp_dist
 0 3 7 0.0382
 0 -3 -7 0.0308
 7 0 -1 0.0756
 -7 0 1 0.0681
 0 -8 9 0.0103
 0 8 -9 0.0240
 0 9 -3 0.0372
 0 -7 -3 0.0245

_exptl_crystal_size_max            0.15
_exptl_crystal_size_mid            0.07
_exptl_crystal_size_min            0.03
loop_
  _exptl_oxdiff_crystal_face_indexfrac_h
  _exptl_oxdiff_crystal_face_indexfrac_k
  _exptl_oxdiff_crystal_face_indexfrac_l
  _exptl_oxdiff_crystal_face_x
  _exptl_oxdiff_crystal_face_y
  _exptl_oxdiff_crystal_face_z
 -0.1991 3.1711 7.1487 0.0091 -0.0003 1.0000
 0.0040 -3.1678 -7.1301 -0.0361 -0.0018 -0.9993
 7.2188 -0.1115 -0.6699 0.9967 0.0784 -0.0201
 -7.2171 0.0767 0.5914 -0.9969 -0.0784 0.0091
 -0.2730 -7.5699 8.9290 -0.0251 -0.9676 0.2513
 0.2730 7.5699 -8.9290 0.0251 0.9676 -0.2513
 0.0643 9.1059 -2.9964 0.0235 0.8751 0.4835
 0.1214 -6.9536 -2.7090 -0.0136 -0.4818 -0.8762

_exptl_transmission_factor_max     ?
_exptl_transmission_factor_min     ?
_diffrn_reflns_av_R_equivalents    0.0418
_diffrn_reflns_av_unetI/netI       0.0374
_diffrn_reflns_Laue_measured_fraction_full  0.997
_diffrn_reflns_Laue_measured_fraction_max  0.997
_diffrn_reflns_limit_h_max         13
_diffrn_reflns_limit_h_min         -13
_diffrn_reflns_limit_k_max         17
_diffrn_reflns_limit_k_min         -17
_diffrn_reflns_limit_l_max         18
_diffrn_reflns_limit_l_min         -14
_diffrn_reflns_number              30608
_diffrn_reflns_point_group_measured_fraction_full  0.997
_diffrn_reflns_point_group_measured_fraction_max  0.997
_diffrn_reflns_theta_full          66.742
_diffrn_reflns_theta_max           66.742
_diffrn_reflns_theta_min           3.107
_diffrn_ambient_temperature        120
_diffrn_detector                   'Hybrid Pixel Array Detector'
_diffrn_detector_area_resol_mean   10.0000
_diffrn_detector_type              'HyPix-Arc 100'
_diffrn_measured_fraction_theta_full  0.997
_diffrn_measured_fraction_theta_max  0.997
_diffrn_measurement_details
;
List of Runs (angles in degrees, time in seconds):

  # Type    Start    End  Width  t~exp~   \w     \q     \k     \f   Frames
--------------------------------------------------------------------------
  1  \w    -15.00  21.00   0.50    0.60    --   52.83 -29.00  15.00   72
  2  \w     26.00  59.00   0.50    0.60    --   52.83 -29.00  15.00   66
  3  \w     83.00 121.00   0.50    0.60    --   53.18  29.00 176.00   76
  4  \w     45.00  76.00   0.50    0.60    --   53.18  29.00 176.00   62
  5  \w     38.00  71.00   0.50    2.50    --  101.85 -29.00  15.00   66
  6  \w    118.00 173.00   0.50    2.50    --  101.85  29.00 176.00  110
  7  \w     60.00  85.00   0.50    0.60    --   52.83  29.00 176.00   50
  8  \w    -12.00  63.00   0.50    0.60    --   53.18 -57.00   0.00  150
  9  \w     35.00  80.00   0.50    0.60    --   53.18-125.00 120.00   90
 10  \w    -16.00  57.00   0.50    0.60    --   53.18 -37.00 -90.00  146
 11  \w     42.00  96.00   0.50    0.60    --   53.18-125.00  30.00  108
 12  \w    -15.00  53.00   0.50    0.60    --   53.18 -57.00-120.00  136
 13  \w     -3.00  22.00   0.50    0.60    --   53.18 -29.00  15.00   50
 14  \w    -14.00  55.00   0.50    0.60    --   53.18 -37.00 120.00  138
 15  \w     41.00 104.00   0.50    0.60    --   53.18  77.00-150.00  126
 16  \w     81.00 106.00   0.50    2.50    --  101.85 -99.00 150.00   50
 17  \w     33.00  99.00   0.50    2.50    --  101.85 -37.00-150.00  132
 18  \w     67.00 120.00   0.50    2.50    --  101.85 -19.00-180.00  106
 19  \w    122.00 165.00   0.50    2.50    --  101.85 125.00 -60.00   86
 20  \w     83.00 163.00   0.50    2.50    --  101.85  19.00  90.00  160
 21  \w     51.00 100.00   0.50    2.50    --  101.85 -99.00-120.00   98
 22  \w     95.00 138.00   0.50    2.50    --  101.85 125.00 -90.00   86
 23  \w    131.00 170.00   0.50    2.50    --  101.85  57.00 120.00   78
 24  \w     41.00  66.00   0.50    2.50    --  101.85-125.00-120.00   50
 25  \w     48.00  84.00   0.50    2.50    --  101.85 -99.00  60.00   72
 26  \w     78.00 105.00   0.50    2.50    --  101.85 -99.00   0.00   54
 27  \w     80.00 109.00   0.50    2.50    --  101.85-125.00-120.00   58
 28  \w     32.00  64.00   0.50    2.50    --  101.85 -19.00-180.00   64
 29  \w     52.00 106.00   0.50    2.50    --  101.85 -99.00  90.00  108
 30  \w     49.00  75.00   0.50    2.50    --  101.85 -57.00  60.00   52
 31  \w     79.00 105.00   0.50    2.50    --  101.85 -57.00  60.00   52
 32  \w     86.00 112.00   0.50    2.50    --  101.85  77.00  30.00   52
 33  \w     63.00 106.00   0.50    2.50    --  101.85 -99.00 -60.00   86
 34  \w     65.00 103.00   0.50    2.50    --  101.85 -99.00  30.00   76
 35  \w     46.00  72.00   0.50    2.50    --  101.85 -99.00-180.00   52
 36  \w     44.00  84.00   0.50    2.50    --  101.85-125.00   0.00   80
 37  \w    119.00 164.00   0.50    2.50    --  101.85 125.00 120.00   90
 38  \w     93.00 147.00   0.50    2.50    --  101.85  77.00   0.00  108
 39  \w     79.00 105.00   0.50    2.50    --  101.85 -99.00 -30.00   52
 40  \w    121.00 162.00   0.50    2.50    --  101.85 125.00 -30.00   82
 41  \w     44.00  73.00   0.50    2.50    --  101.85 -99.00   0.00   58
 42  \w     81.00 106.00   0.50    2.50    --  101.85 -99.00 120.00   50
 43  \w    103.00 128.00   0.50    2.50    --  101.85 125.00-120.00   50
 44  \w     53.00 108.00   0.50    2.50    --  107.75-106.00 -81.18  110
 45  \w     43.00 101.00   0.50    2.50    --  107.75-127.00 173.38  116
;
_diffrn_measurement_device         'four-circle diffractometer'
_diffrn_measurement_device_type    'SuperNova, Dualflex, HyPix-Arc 100'
_diffrn_measurement_method         '\w scans'
_diffrn_orient_matrix_type        
 'CrysAlisPro convention (1999,Acta A55,543-557)'
_diffrn_orient_matrix_UB_11        0.1384748000
_diffrn_orient_matrix_UB_12        0.0028751000
_diffrn_orient_matrix_UB_13        0.0038579000
_diffrn_orient_matrix_UB_21        0.0087210000
_diffrn_orient_matrix_UB_22        0.0838591000
_diffrn_orient_matrix_UB_23        -0.0370044000
_diffrn_orient_matrix_UB_31        0.0079989000
_diffrn_orient_matrix_UB_32        0.0865108000
_diffrn_orient_matrix_UB_33        0.1017276000
_diffrn_radiation_monochromator    mirror
_diffrn_radiation_probe            x-ray
_diffrn_radiation_type             'Cu K\a'
_diffrn_radiation_wavelength       1.54184
_diffrn_source                     'micro-focus sealed X-ray tube'
_diffrn_source_type                'SuperNova (Cu) X-ray Source'
_reflns_Friedel_coverage           0.000
_reflns_Friedel_fraction_full      .
_reflns_Friedel_fraction_max       .
_reflns_number_gt                  7056
_reflns_number_total               7973
_reflns_special_details
;
 Reflections were merged by SHELXL according to the crystal
 class for the calculation of statistics and refinement.
 
 Structure factors included contributions from the .fab file.
 
 _reflns_Friedel_fraction is defined as the number of unique
 Friedel pairs measured divided by the number that would be
 possible theoretically, ignoring centric projections and
 systematic absences.
;
_reflns_threshold_expression       'I > 2\s(I)'
_computing_cell_refinement         'CrysAlisPro 1.171.42.90a (Rigaku OD, 2023)'
_computing_data_collection         'CrysAlisPro 1.171.42.90a (Rigaku OD, 2023)'
_computing_data_reduction          'CrysAlisPro 1.171.42.90a (Rigaku OD, 2023)'
_computing_molecular_graphics      'Olex2 1.5-ac5-024 (Dolomanov et al., 2009)'
_computing_publication_material    'Olex2 1.5-ac5-024 (Dolomanov et al., 2009)'
_computing_structure_refinement    'SHELXL 2018/3 (Sheldrick, 2015)'
_computing_structure_solution      'SHELXT 2018/2 (Sheldrick, 2018)'
_refine_diff_density_max           2.200
_refine_diff_density_min           -1.745
_refine_diff_density_rms           0.105
_refine_ls_extinction_coef         .
_refine_ls_extinction_method       none
_refine_ls_goodness_of_fit_ref     1.062
_refine_ls_hydrogen_treatment      constr
_refine_ls_matrix_type             full
_refine_ls_number_parameters       608
_refine_ls_number_reflns           7973
_refine_ls_number_restraints       36
_refine_ls_R_factor_all            0.0394
_refine_ls_R_factor_gt             0.0350
_refine_ls_restrained_S_all        1.119
_refine_ls_shift/su_max            0.004
_refine_ls_shift/su_mean           0.000
_refine_ls_structure_factor_coef   Fsqd
_refine_ls_weighting_details      
 'w=1/[\s^2^(Fo^2^)+(0.0458P)^2^+3.5036P] where P=(Fo^2^+2Fc^2^)/3'
_refine_ls_weighting_scheme        calc
_refine_ls_wR_factor_gt            0.0897
_refine_ls_wR_factor_ref           0.0939
_refine_special_details            ?
_olex2_refinement_description
;
1. Fixed Uiso
 At 1.2 times of:
  All C(H) groups
 At 1.5 times of:
  All C(H,H,H) groups
2. Uiso/Uaniso restraints and constraints
Uanis(F12) \\sim Ueq, Uanis(F15) \\sim Ueq, Uanis(F10) \\sim Ueq, Uanis(F11)
\\sim Ueq: with sigma of 0.02 and sigma for terminal atoms of 0.01
Uanis(F8) \\sim Ueq, Uanis(F9) \\sim Ueq: with sigma of 0.02 and sigma for
terminal atoms of 0.01
3. Others
 Fixed Sof: F10(0.5) F11(0.5) F12(0.5) F13(0.5) F14(0.5) F15(0.5)
4.a Aromatic/amide H refined with riding coordinates:
 C1(H1), C2(H2), C4(H4), C5(H5), C7(H7), C8(H8), C10(H10), C11(H11), C13(H13),
 C14(H14), C16(H16), C17(H17), C19(H19), C20(H20), C22(H22), C23(H23)
4.b Idealised Me refined as rotating group:
 C6(H6A,H6B,H6C), C12(H12A,H12B,H12C), C18(H18A,H18B,H18C), C24(H24A,H24B,H24C)
;
_atom_sites_solution_hydrogens     geom
_atom_sites_solution_primary       dual
_atom_sites_solution_secondary     ?
loop_
  _atom_site_label
  _atom_site_type_symbol
  _atom_site_fract_x
  _atom_site_fract_y
  _atom_site_fract_z
  _atom_site_U_iso_or_equiv
  _atom_site_adp_type
  _atom_site_occupancy
  _atom_site_site_symmetry_order
  _atom_site_calc_flag
  _atom_site_refinement_flags_posn
  _atom_site_refinement_flags_adp
  _atom_site_refinement_flags_occupancy
  _atom_site_disorder_assembly
  _atom_site_disorder_group
 Ag1 Ag 1.03404(3) 0.42419(2) 0.40152(2) 0.03274(9) Uani 1 1 d . . . . .
 Ag2 Ag 0.77362(3) 0.41434(3) 0.43024(2) 0.03607(9) Uani 1 1 d . . . . .
 Ag3 Ag 0.53385(3) 0.25112(3) 0.25166(2) 0.04432(10) Uani 1 1 d . . . . .
 Ag4 Ag 0.25202(3) 0.26121(3) 0.24821(3) 0.04525(11) Uani 1 1 d . . . . .
 F1 F 1.0378(3) 0.1420(3) 0.5001(3) 0.0734(10) Uani 1 1 d . . . . .
 F2 F 0.8471(3) 0.1215(2) 0.4758(2) 0.0618(8) Uani 1 1 d . . . . .
 F3 F 0.9287(4) 0.2292(3) 0.6109(2) 0.0729(10) Uani 1 1 d . . . . .
 F4 F 0.9318(3) 0.5952(2) 0.2106(2) 0.0505(7) Uani 1 1 d . . . . .
 F5 F 0.8075(3) 0.6844(2) 0.3082(2) 0.0515(7) Uani 1 1 d . . . . .
 F6 F 0.7435(3) 0.5401(2) 0.18984(19) 0.0477(6) Uani 1 1 d . . . . .
 F7 F 0.5294(4) 0.4155(4) 0.0368(3) 0.1017(15) Uani 1 1 d . . . . .
 F8 F 0.4405(7) 0.2696(4) -0.0460(3) 0.144(2) Uani 1 1 d . U . . .
 F9 F 0.3450(5) 0.3974(6) 0.0234(4) 0.137(2) Uani 1 1 d . U . . .
 F10 F 0.3482(15) -0.1098(8) 0.1792(8) 0.121(4) Uani 0.5 1 d . U P A 2
 F11 F 0.2495(10) -0.1050(5) 0.1895(6) 0.081(2) Uani 0.5 1 d . U P A 1
 F12 F 0.2144(16) -0.0658(13) 0.2776(14) 0.131(5) Uani 0.5 1 d . U P A 2
 F13 F 0.2232(11) -0.0298(7) 0.3319(7) 0.078(3) Uani 0.5 1 d . . P A 1
 F14 F 0.3857(14) -0.0448(8) 0.3260(7) 0.081(4) Uani 0.5 1 d . . P A 2
 F15 F 0.4063(14) -0.0663(11) 0.2815(12) 0.109(5) Uani 0.5 1 d . U P A 1
 O1 O 1.2515(2) 0.4439(2) 0.3886(2) 0.0335(6) Uani 1 1 d . . . . .
 O2 O 0.0511(3) 0.3010(2) 0.2301(2) 0.0388(7) Uani 1 1 d . . . . .
 O3 O 0.5556(2) 0.3597(2) 0.41967(19) 0.0305(6) Uani 1 1 d . . . . .
 O4 O 0.7349(3) 0.2196(2) 0.2817(2) 0.0430(7) Uani 1 1 d . . . . .
 O5 O 0.9589(3) 0.5203(2) 0.3338(2) 0.0368(7) Uani 1 1 d . . . . .
 O6 O 0.7578(3) 0.5027(2) 0.3443(2) 0.0363(7) Uani 1 1 d . . . . .
 O7 O 1.0407(3) 0.3034(2) 0.4587(2) 0.0353(6) Uani 1 1 d . . . . .
 O8 O 0.8476(3) 0.3201(3) 0.4974(2) 0.0417(7) Uani 1 1 d . . . . .
 O9 O 0.4336(3) 0.1071(3) 0.2655(3) 0.0486(8) Uani 1 1 d . . . . .
 O10 O 0.2324(3) 0.1092(3) 0.2579(3) 0.0466(8) Uani 1 1 d . . . . .
 O11 O 0.5320(3) 0.3021(3) 0.1374(2) 0.0478(8) Uani 1 1 d . . . . .
 O12 O 0.3361(3) 0.3265(3) 0.1504(2) 0.0439(7) Uani 1 1 d . . . . .
 N1 N 1.3059(3) 0.5020(3) 0.3500(2) 0.0268(7) Uani 1 1 d . . . . .
 N2 N -0.0014(3) 0.3159(3) 0.1605(2) 0.0331(8) Uani 1 1 d . . . . .
 N3 N 0.5033(3) 0.2981(3) 0.4554(2) 0.0277(7) Uani 1 1 d . . . . .
 N4 N 0.7755(3) 0.1291(3) 0.2651(2) 0.0350(8) Uani 1 1 d . . . . .
 C1 C 1.2411(4) 0.5505(3) 0.3111(3) 0.0313(9) Uani 1 1 d . . . . .
 H1 H 1.155723 0.545034 0.312033 0.038 Uiso 1 1 calc R U . . .
 C2 C 1.2989(4) 0.6082(4) 0.2700(3) 0.0356(9) Uani 1 1 d . . . . .
 H2 H 1.252349 0.642519 0.243345 0.043 Uiso 1 1 calc R U . . .
 C3 C 1.4233(4) 0.6172(3) 0.2668(3) 0.0350(9) Uani 1 1 d . . . . .
 C4 C 1.4867(4) 0.5651(3) 0.3080(3) 0.0312(9) Uani 1 1 d . . . . .
 H4 H 1.572049 0.568377 0.306851 0.037 Uiso 1 1 calc R U . . .
 C5 C 1.4280(3) 0.5098(3) 0.3499(3) 0.0277(8) Uani 1 1 d . . . . .
 H5 H 1.472824 0.476798 0.378954 0.033 Uiso 1 1 calc R U . . .
 C6 C 1.4862(5) 0.6787(4) 0.2215(4) 0.0469(11) Uani 1 1 d . . . . .
 H6A H 1.572630 0.691386 0.240376 0.070 Uiso 1 1 calc R U . . .
 H6B H 1.452822 0.745786 0.241422 0.070 Uiso 1 1 calc R U . . .
 H6C H 1.474401 0.639318 0.152959 0.070 Uiso 1 1 calc R U . . .
 C7 C 0.0665(4) 0.3443(4) 0.1045(3) 0.0385(10) Uani 1 1 d . . . . .
 H7 H 0.151961 0.353463 0.113926 0.046 Uiso 1 1 calc R U . . .
 C8 C 0.0118(4) 0.3600(4) 0.0334(3) 0.0392(10) Uani 1 1 d . . . . .
 H8 H 0.060325 0.379959 -0.005869 0.047 Uiso 1 1 calc R U . . .
 C9 C -0.1127(4) 0.3472(3) 0.0180(3) 0.0381(10) Uani 1 1 d . . . . .
 C10 C -0.1787(4) 0.3181(3) 0.0774(3) 0.0372(10) Uani 1 1 d . . . . .
 H10 H -0.264232 0.308307 0.068965 0.045 Uiso 1 1 calc R U . . .
 C11 C -0.1230(4) 0.3030(3) 0.1484(3) 0.0374(10) Uani 1 1 d . . . . .
 H11 H -0.169971 0.283652 0.188824 0.045 Uiso 1 1 calc R U . . .
 C12 C -0.1726(5) 0.3658(4) -0.0589(4) 0.0514(12) Uani 1 1 d . . . . .
 H12A H -0.228604 0.304316 -0.098483 0.077 Uiso 1 1 calc R U . . .
 H12B H -0.111093 0.377905 -0.097339 0.077 Uiso 1 1 calc R U . . .
 H12C H -0.217141 0.427141 -0.030882 0.077 Uiso 1 1 calc R U . . .
 C13 C 0.3834(4) 0.2985(3) 0.4669(3) 0.0321(9) Uani 1 1 d . . . . .
 H13 H 0.339535 0.344263 0.452132 0.039 Uiso 1 1 calc R U . . .
 C14 C 0.3248(4) 0.2334(3) 0.4996(3) 0.0350(9) Uani 1 1 d . . . . .
 H14 H 0.240308 0.233147 0.505802 0.042 Uiso 1 1 calc R U . . .
 C15 C 0.3883(4) 0.1676(3) 0.5239(3) 0.0384(10) Uani 1 1 d . . . . .
 C16 C 0.5116(4) 0.1715(3) 0.5125(3) 0.0362(9) Uani 1 1 d . . . . .
 H16 H 0.558114 0.128382 0.528819 0.043 Uiso 1 1 calc R U . . .
 C17 C 0.5676(4) 0.2358(3) 0.4783(3) 0.0322(9) Uani 1 1 d . . . . .
 H17 H 0.651906 0.236575 0.470636 0.039 Uiso 1 1 calc R U . . .
 C18 C 0.3248(5) 0.0946(4) 0.5590(4) 0.0533(13) Uani 1 1 d . . . . .
 H18A H 0.274624 0.038261 0.507139 0.080 Uiso 1 1 calc R U . . .
 H18B H 0.273740 0.133611 0.609335 0.080 Uiso 1 1 calc R U . . .
 H18C H 0.384824 0.064602 0.583281 0.080 Uiso 1 1 calc R U . . .
 C19 C 0.8952(4) 0.1224(4) 0.2626(3) 0.0379(10) Uani 1 1 d . . . . .
 H19 H 0.949140 0.182282 0.273019 0.045 Uiso 1 1 calc R U . . .
 C20 C 0.9397(4) 0.0294(4) 0.2450(3) 0.0418(10) Uani 1 1 d . . . . .
 H20 H 1.024462 0.026353 0.244538 0.050 Uiso 1 1 calc R U . . .
 C21 C 0.8639(4) -0.0601(4) 0.2279(3) 0.0421(10) Uani 1 1 d . . . . .
 C22 C 0.7407(4) -0.0495(4) 0.2319(3) 0.0433(11) Uani 1 1 d . . . . .
 H22 H 0.685110 -0.108556 0.221185 0.052 Uiso 1 1 calc R U . . .
 C23 C 0.6985(4) 0.0447(4) 0.2511(3) 0.0402(10) Uani 1 1 d . . . . .
 H23 H 0.614304 0.050406 0.254571 0.048 Uiso 1 1 calc R U . . .
 C24 C 0.9121(6) -0.1622(4) 0.2078(5) 0.0646(16) Uani 1 1 d . . . . .
 H24A H 0.971983 -0.175795 0.160618 0.097 Uiso 1 1 calc R U . . .
 H24B H 0.845739 -0.218763 0.183858 0.097 Uiso 1 1 calc R U . . .
 H24C H 0.950110 -0.158604 0.265751 0.097 Uiso 1 1 calc R U . . .
 C25 C 0.4336(4) 0.3233(4) 0.1157(3) 0.0371(10) Uani 1 1 d . . . . .
 C26 C 0.4378(5) 0.3525(5) 0.0326(4) 0.0533(13) Uani 1 1 d . . . . .
 C27 C 0.8525(4) 0.5301(3) 0.3176(3) 0.0302(9) Uani 1 1 d . . . . .
 C28 C 0.8346(4) 0.5873(3) 0.2555(3) 0.0361(9) Uani 1 1 d . . . . .
 C29 C 0.9453(4) 0.2815(3) 0.4879(3) 0.0338(9) Uani 1 1 d . . . . .
 C30 C 0.9417(4) 0.1929(4) 0.5186(4) 0.0424(11) Uani 1 1 d . . . . .
 C31 C 0.3275(4) 0.0715(4) 0.2615(3) 0.0410(10) Uani 1 1 d . . . . .
 C32 C 0.3104(6) -0.0357(5) 0.2629(6) 0.0703(19) Uani 1 1 d . . . . .

loop_
  _atom_site_aniso_label
  _atom_site_aniso_U_11
  _atom_site_aniso_U_22
  _atom_site_aniso_U_33
  _atom_site_aniso_U_23
  _atom_site_aniso_U_13
  _atom_site_aniso_U_12
 Ag1 0.02352(16) 0.04153(17) 0.04090(17) 0.02467(13) 0.00493(12) 0.00570(12)
 Ag2 0.02371(16) 0.04996(19) 0.04793(19) 0.03369(15) 0.00352(12) 0.00456(13)
 Ag3 0.0399(2) 0.0617(2) 0.04185(19) 0.03015(16) 0.00399(14) 0.01711(16)
 Ag4 0.03245(19) 0.04513(19) 0.0687(2) 0.03446(17) -0.00064(15) 0.00661(14)
 F1 0.0440(18) 0.069(2) 0.144(3) 0.078(2) 0.0162(19) 0.0176(15)
 F2 0.0503(18) 0.0594(18) 0.086(2) 0.0455(17) -0.0107(16) -0.0147(14)
 F3 0.103(3) 0.078(2) 0.0590(19) 0.0507(17) -0.0013(18) 0.007(2)
 F4 0.0430(16) 0.0657(18) 0.0624(17) 0.0437(15) 0.0216(13) 0.0151(13)
 F5 0.069(2) 0.0401(14) 0.0585(17) 0.0303(13) 0.0216(14) 0.0222(13)
 F6 0.0453(16) 0.0624(17) 0.0466(15) 0.0331(13) 0.0002(12) 0.0129(13)
 F7 0.091(3) 0.145(4) 0.114(3) 0.106(3) -0.012(2) -0.025(3)
 F8 0.284(7) 0.102(3) 0.051(2) 0.046(2) 0.007(3) -0.015(4)
 F9 0.098(3) 0.255(6) 0.158(4) 0.173(4) 0.031(3) 0.064(4)
 F10 0.187(9) 0.060(5) 0.115(7) 0.033(4) 0.037(7) 0.030(6)
 F11 0.109(6) 0.023(3) 0.086(5) 0.008(3) -0.016(5) -0.021(4)
 F12 0.127(9) 0.113(8) 0.192(11) 0.101(8) 0.015(8) 0.016(6)
 F13 0.106(7) 0.058(5) 0.092(6) 0.057(5) -0.002(6) -0.010(5)
 F14 0.133(10) 0.044(4) 0.070(5) 0.031(4) -0.026(6) 0.008(5)
 F15 0.088(6) 0.086(7) 0.174(10) 0.071(7) -0.017(7) 0.030(5)
 O1 0.0232(14) 0.0412(16) 0.0479(17) 0.0306(14) 0.0014(12) 0.0035(12)
 O2 0.0356(17) 0.0489(18) 0.0354(15) 0.0203(13) -0.0011(12) 0.0121(14)
 O3 0.0238(14) 0.0374(15) 0.0384(15) 0.0242(12) 0.0047(11) 0.0028(11)
 O4 0.0362(17) 0.0364(16) 0.059(2) 0.0213(14) 0.0018(14) 0.0148(13)
 O5 0.0220(15) 0.0449(17) 0.0516(18) 0.0280(14) 0.0032(13) 0.0072(12)
 O6 0.0228(15) 0.0509(18) 0.0493(17) 0.0344(15) 0.0041(12) 0.0065(13)
 O7 0.0288(16) 0.0386(16) 0.0452(17) 0.0242(13) 0.0046(13) 0.0045(12)
 O8 0.0259(16) 0.062(2) 0.0531(19) 0.0387(16) 0.0036(13) 0.0101(14)
 O9 0.0285(17) 0.0461(18) 0.069(2) 0.0233(16) 0.0025(15) 0.0059(14)
 O10 0.0301(17) 0.0414(17) 0.074(2) 0.0314(16) -0.0002(15) 0.0029(13)
 O11 0.0311(17) 0.080(2) 0.0484(18) 0.0416(18) 0.0072(14) 0.0142(16)
 O12 0.0290(17) 0.063(2) 0.0516(19) 0.0352(16) 0.0050(14) 0.0083(14)
 N1 0.0253(17) 0.0323(17) 0.0268(16) 0.0164(13) 0.0023(13) 0.0038(13)
 N2 0.0297(19) 0.0378(19) 0.0346(18) 0.0179(15) -0.0003(14) 0.0072(15)
 N3 0.0235(17) 0.0320(17) 0.0308(17) 0.0164(14) 0.0022(13) 0.0038(13)
 N4 0.033(2) 0.0360(19) 0.0391(19) 0.0182(15) 0.0009(15) 0.0100(15)
 C1 0.021(2) 0.042(2) 0.038(2) 0.0228(18) -0.0004(16) 0.0067(17)
 C2 0.029(2) 0.048(2) 0.038(2) 0.0264(19) 0.0008(17) 0.0075(18)
 C3 0.030(2) 0.042(2) 0.040(2) 0.0247(19) 0.0039(18) 0.0067(18)
 C4 0.0205(19) 0.041(2) 0.036(2) 0.0210(18) 0.0026(16) 0.0041(16)
 C5 0.0214(19) 0.034(2) 0.031(2) 0.0161(16) 0.0013(15) 0.0072(15)
 C6 0.037(3) 0.061(3) 0.060(3) 0.043(3) 0.007(2) 0.006(2)
 C7 0.029(2) 0.046(2) 0.042(2) 0.021(2) 0.0028(18) 0.0048(19)
 C8 0.038(2) 0.044(2) 0.038(2) 0.0201(19) 0.0034(19) 0.0059(19)
 C9 0.037(2) 0.036(2) 0.039(2) 0.0138(18) -0.0025(19) 0.0088(18)
 C10 0.029(2) 0.044(2) 0.040(2) 0.0184(19) -0.0026(18) 0.0061(18)
 C11 0.027(2) 0.042(2) 0.044(2) 0.0193(19) 0.0012(18) 0.0048(18)
 C12 0.051(3) 0.060(3) 0.050(3) 0.031(2) -0.007(2) 0.008(2)
 C13 0.022(2) 0.037(2) 0.041(2) 0.0194(18) 0.0010(16) 0.0065(16)
 C14 0.026(2) 0.041(2) 0.041(2) 0.0206(19) 0.0065(17) 0.0035(17)
 C15 0.036(2) 0.035(2) 0.048(3) 0.0207(19) 0.0104(19) 0.0047(18)
 C16 0.037(2) 0.037(2) 0.045(2) 0.0257(19) 0.0058(19) 0.0117(18)
 C17 0.023(2) 0.039(2) 0.041(2) 0.0217(18) 0.0025(17) 0.0102(17)
 C18 0.054(3) 0.054(3) 0.072(3) 0.044(3) 0.020(3) 0.010(2)
 C19 0.027(2) 0.042(2) 0.048(3) 0.022(2) 0.0018(18) 0.0044(18)
 C20 0.029(2) 0.046(3) 0.055(3) 0.026(2) 0.002(2) 0.0081(19)
 C21 0.042(3) 0.041(2) 0.051(3) 0.026(2) 0.007(2) 0.010(2)
 C22 0.037(3) 0.042(2) 0.055(3) 0.027(2) 0.001(2) -0.002(2)
 C23 0.029(2) 0.049(3) 0.049(3) 0.028(2) 0.0030(19) 0.0044(19)
 C24 0.062(4) 0.049(3) 0.096(5) 0.041(3) 0.012(3) 0.019(3)
 C25 0.029(2) 0.049(3) 0.037(2) 0.0223(19) -0.0026(18) 0.0021(19)
 C26 0.037(3) 0.087(4) 0.049(3) 0.041(3) 0.001(2) 0.008(3)
 C27 0.029(2) 0.0263(19) 0.037(2) 0.0155(17) 0.0045(17) 0.0040(16)
 C28 0.031(2) 0.043(2) 0.043(2) 0.024(2) 0.0103(18) 0.0128(18)
 C29 0.026(2) 0.039(2) 0.040(2) 0.0212(18) -0.0063(17) 0.0000(17)
 C30 0.026(2) 0.051(3) 0.059(3) 0.034(2) 0.001(2) 0.0016(19)
 C31 0.033(3) 0.039(2) 0.054(3) 0.022(2) -0.003(2) 0.0072(19)
 C32 0.042(3) 0.052(3) 0.123(6) 0.045(4) -0.012(4) 0.000(3)

_geom_special_details
;
 All esds (except the esd in the dihedral angle between two l.s. planes)
 are estimated using the full covariance matrix.  The cell esds are taken
 into account individually in the estimation of esds in distances, angles
 and torsion angles; correlations between esds in cell parameters are only
 used when they are defined by crystal symmetry.  An approximate (isotropic)
 treatment of cell esds is used for estimating esds involving l.s. planes.
;
loop_
  _geom_bond_atom_site_label_1
  _geom_bond_atom_site_label_2
  _geom_bond_distance
  _geom_bond_site_symmetry_2
  _geom_bond_publ_flag
 Ag1 Ag1 3.0853(6) 2_766 ?
 Ag1 Ag2 3.2474(4) 2_766 ?
 Ag1 Ag2 2.9508(4) . ?
 Ag1 O1 2.441(3) . ?
 Ag1 O2 2.536(3) 1_655 ?
 Ag1 O5 2.273(3) . ?
 Ag1 O7 2.273(3) . ?
 Ag2 O3 2.467(3) . ?
 Ag2 O6 2.232(3) . ?
 Ag2 O8 2.238(3) . ?
 Ag3 Ag4 3.1598(5) . ?
 Ag3 O3 2.420(3) . ?
 Ag3 O4 2.402(3) . ?
 Ag3 O9 2.349(4) . ?
 Ag3 O11 2.222(3) . ?
 Ag4 O1 2.591(3) 1_455 ?
 Ag4 O2 2.400(3) . ?
 Ag4 O10 2.233(3) . ?
 Ag4 O12 2.302(3) . ?
 F1 C30 1.315(6) . ?
 F2 C30 1.339(6) . ?
 F3 C30 1.338(6) . ?
 F4 C28 1.332(5) . ?
 F5 C28 1.339(5) . ?
 F6 C28 1.338(5) . ?
 F7 C26 1.281(7) . ?
 F8 C26 1.296(7) . ?
 F9 C26 1.301(7) . ?
 F10 C32 1.394(13) . ?
 F11 C32 1.280(10) . ?
 F12 C32 1.184(17) . ?
 F13 C32 1.459(14) . ?
 F14 C32 1.345(13) . ?
 F15 C32 1.265(15) . ?
 O1 N1 1.342(4) . ?
 O2 N2 1.340(4) . ?
 O3 N3 1.338(4) . ?
 O4 N4 1.325(5) . ?
 O5 C27 1.241(5) . ?
 O6 C27 1.241(5) . ?
 O7 C29 1.238(5) . ?
 O8 C29 1.247(5) . ?
 O9 C31 1.235(6) . ?
 O10 C31 1.242(6) . ?
 O11 C25 1.242(5) . ?
 O12 C25 1.226(5) . ?
 N1 C1 1.347(5) . ?
 N1 C5 1.357(5) . ?
 N2 C7 1.346(6) . ?
 N2 C11 1.350(6) . ?
 N3 C13 1.354(5) . ?
 N3 C17 1.346(5) . ?
 N4 C19 1.348(6) . ?
 N4 C23 1.348(6) . ?
 C1 C2 1.380(6) . ?
 C2 C3 1.386(6) . ?
 C3 C4 1.403(6) . ?
 C3 C6 1.496(6) . ?
 C4 C5 1.369(6) . ?
 C7 C8 1.378(6) . ?
 C8 C9 1.386(7) . ?
 C9 C10 1.383(7) . ?
 C9 C12 1.507(6) . ?
 C10 C11 1.377(6) . ?
 C13 C14 1.373(6) . ?
 C14 C15 1.396(7) . ?
 C15 C16 1.391(6) . ?
 C15 C18 1.511(6) . ?
 C16 C17 1.368(6) . ?
 C19 C20 1.374(7) . ?
 C20 C21 1.385(7) . ?
 C21 C22 1.396(7) . ?
 C21 C24 1.502(7) . ?
 C22 C23 1.374(7) . ?
 C25 C26 1.542(7) . ?
 C27 C28 1.543(6) . ?
 C29 C30 1.535(6) . ?
 C31 C32 1.534(8) . ?

loop_
  _geom_angle_atom_site_label_1
  _geom_angle_atom_site_label_2
  _geom_angle_atom_site_label_3
  _geom_angle
  _geom_angle_site_symmetry_1
  _geom_angle_site_symmetry_3
  _geom_angle_publ_flag
 Ag1 Ag1 Ag2 55.475(11) 2_766 2_766 ?
 Ag2 Ag1 Ag1 65.049(12) . 2_766 ?
 Ag2 Ag1 Ag2 120.524(12) . 2_766 ?
 O1 Ag1 Ag1 110.83(7) . 2_766 ?
 O1 Ag1 Ag2 55.36(7) . 2_766 ?
 O1 Ag1 Ag2 175.81(7) . . ?
 O1 Ag1 O2 78.65(10) . 1_655 ?
 O2 Ag1 Ag1 169.57(7) 1_655 2_766 ?
 O2 Ag1 Ag2 105.40(7) 1_655 . ?
 O2 Ag1 Ag2 133.87(7) 1_655 2_766 ?
 O5 Ag1 Ag1 92.36(8) . 2_766 ?
 O5 Ag1 Ag2 75.35(7) . . ?
 O5 Ag1 Ag2 105.61(8) . 2_766 ?
 O5 Ag1 O1 104.56(10) . . ?
 O5 Ag1 O2 80.71(10) . 1_655 ?
 O5 Ag1 O7 159.88(11) . . ?
 O7 Ag1 Ag1 86.79(8) . 2_766 ?
 O7 Ag1 Ag2 90.45(8) . 2_766 ?
 O7 Ag1 Ag2 86.15(7) . . ?
 O7 Ag1 O1 94.48(10) . . ?
 O7 Ag1 O2 97.02(10) . 1_655 ?
 Ag1 Ag2 Ag1 59.476(11) . 2_766 ?
 O3 Ag2 Ag1 134.30(7) . 2_766 ?
 O3 Ag2 Ag1 164.85(7) . . ?
 O6 Ag2 Ag1 100.44(8) . 2_766 ?
 O6 Ag2 Ag1 86.68(7) . . ?
 O6 Ag2 O3 95.34(10) . . ?
 O6 Ag2 O8 161.58(11) . . ?
 O8 Ag2 Ag1 75.40(8) . . ?
 O8 Ag2 Ag1 74.25(9) . 2_766 ?
 O8 Ag2 O3 100.89(10) . . ?
 O3 Ag3 Ag4 91.46(7) . . ?
 O4 Ag3 Ag4 164.00(8) . . ?
 O4 Ag3 O3 81.39(10) . . ?
 O9 Ag3 Ag4 69.46(8) . . ?
 O9 Ag3 O3 93.95(11) . . ?
 O9 Ag3 O4 96.62(11) . . ?
 O11 Ag3 Ag4 86.16(8) . . ?
 O11 Ag3 O3 127.94(12) . . ?
 O11 Ag3 O4 109.54(12) . . ?
 O11 Ag3 O9 132.48(13) . . ?
 O1 Ag4 Ag3 97.55(6) 1_455 . ?
 O2 Ag4 Ag3 165.26(8) . . ?
 O2 Ag4 O1 78.30(9) . 1_455 ?
 O10 Ag4 Ag3 87.72(8) . . ?
 O10 Ag4 O1 125.23(12) . 1_455 ?
 O10 Ag4 O2 106.29(12) . . ?
 O10 Ag4 O12 137.56(13) . . ?
 O12 Ag4 Ag3 70.11(8) . . ?
 O12 Ag4 O1 94.09(11) . 1_455 ?
 O12 Ag4 O2 95.91(11) . . ?
 Ag1 O1 Ag4 94.12(10) . 1_655 ?
 N1 O1 Ag1 123.8(2) . . ?
 N1 O1 Ag4 98.7(2) . 1_655 ?
 Ag4 O2 Ag1 96.53(10) . 1_455 ?
 N2 O2 Ag1 121.7(2) . 1_455 ?
 N2 O2 Ag4 129.8(2) . . ?
 Ag3 O3 Ag2 97.06(10) . . ?
 N3 O3 Ag2 125.9(2) . . ?
 N3 O3 Ag3 103.6(2) . . ?
 N4 O4 Ag3 128.2(3) . . ?
 C27 O5 Ag1 129.6(3) . . ?
 C27 O6 Ag2 117.1(3) . . ?
 C29 O7 Ag1 115.4(3) . . ?
 C29 O8 Ag2 129.9(3) . . ?
 C31 O9 Ag3 135.9(3) . . ?
 C31 O10 Ag4 116.1(3) . . ?
 C25 O11 Ag3 116.5(3) . . ?
 C25 O12 Ag4 134.7(3) . . ?
 O1 N1 C1 121.0(3) . . ?
 O1 N1 C5 118.3(3) . . ?
 C1 N1 C5 120.7(3) . . ?
 O2 N2 C7 120.2(4) . . ?
 O2 N2 C11 118.9(4) . . ?
 C7 N2 C11 120.9(4) . . ?
 O3 N3 C13 118.3(3) . . ?
 O3 N3 C17 121.0(3) . . ?
 C17 N3 C13 120.6(4) . . ?
 O4 N4 C19 119.2(4) . . ?
 O4 N4 C23 120.7(4) . . ?
 C23 N4 C19 120.2(4) . . ?
 N1 C1 C2 120.0(4) . . ?
 C1 C2 C3 121.6(4) . . ?
 C2 C3 C4 116.3(4) . . ?
 C2 C3 C6 121.8(4) . . ?
 C4 C3 C6 121.9(4) . . ?
 C5 C4 C3 121.3(4) . . ?
 N1 C5 C4 120.1(4) . . ?
 N2 C7 C8 119.8(4) . . ?
 C7 C8 C9 121.3(4) . . ?
 C8 C9 C12 121.3(5) . . ?
 C10 C9 C8 116.8(4) . . ?
 C10 C9 C12 121.9(4) . . ?
 C11 C10 C9 121.4(4) . . ?
 N2 C11 C10 119.8(4) . . ?
 N3 C13 C14 120.5(4) . . ?
 C13 C14 C15 120.6(4) . . ?
 C14 C15 C18 121.2(4) . . ?
 C16 C15 C14 116.6(4) . . ?
 C16 C15 C18 122.2(4) . . ?
 C17 C16 C15 121.7(4) . . ?
 N3 C17 C16 120.0(4) . . ?
 N4 C19 C20 120.4(4) . . ?
 C19 C20 C21 121.5(4) . . ?
 C20 C21 C22 116.2(4) . . ?
 C20 C21 C24 121.7(5) . . ?
 C22 C21 C24 122.1(5) . . ?
 C23 C22 C21 121.2(4) . . ?
 N4 C23 C22 120.5(4) . . ?
 O11 C25 C26 113.6(4) . . ?
 O12 C25 O11 130.7(4) . . ?
 O12 C25 C26 115.7(4) . . ?
 F7 C26 F8 106.2(6) . . ?
 F7 C26 F9 104.7(6) . . ?
 F7 C26 C25 114.7(4) . . ?
 F8 C26 F9 106.5(6) . . ?
 F8 C26 C25 110.5(5) . . ?
 F9 C26 C25 113.7(5) . . ?
 O5 C27 C28 115.1(4) . . ?
 O6 C27 O5 130.4(4) . . ?
 O6 C27 C28 114.4(4) . . ?
 F4 C28 F5 107.4(4) . . ?
 F4 C28 F6 106.7(4) . . ?
 F4 C28 C27 113.4(3) . . ?
 F5 C28 C27 110.1(3) . . ?
 F6 C28 F5 106.4(3) . . ?
 F6 C28 C27 112.5(4) . . ?
 O7 C29 O8 130.6(4) . . ?
 O7 C29 C30 117.3(4) . . ?
 O8 C29 C30 112.1(4) . . ?
 F1 C30 F2 106.4(4) . . ?
 F1 C30 F3 107.4(4) . . ?
 F1 C30 C29 114.3(4) . . ?
 F2 C30 C29 111.0(4) . . ?
 F3 C30 F2 106.1(4) . . ?
 F3 C30 C29 111.1(4) . . ?
 O9 C31 O10 130.4(4) . . ?
 O9 C31 C32 114.9(4) . . ?
 O10 C31 C32 114.7(4) . . ?
 F10 C32 C31 108.3(7) . . ?
 F11 C32 F13 98.2(8) . . ?
 F11 C32 C31 112.3(7) . . ?
 F12 C32 F10 109.9(12) . . ?
 F12 C32 F14 103.5(12) . . ?
 F12 C32 C31 118.8(9) . . ?
 F13 C32 C31 107.7(6) . . ?
 F14 C32 F10 100.7(9) . . ?
 F14 C32 C31 114.0(7) . . ?
 F15 C32 F11 112.9(10) . . ?
 F15 C32 F13 109.8(11) . . ?
 F15 C32 C31 114.6(9) . . ?

_smtbx_masks_special_details       ?
loop_
  _smtbx_masks_void_nr
  _smtbx_masks_void_average_x
  _smtbx_masks_void_average_y
  _smtbx_masks_void_average_z
  _smtbx_masks_void_volume
  _smtbx_masks_void_count_electrons
  _smtbx_masks_void_content
 1 -0.811 0.000 0.000 246.4 88.6 ?

_smtbx_masks_void_probe_radius     1.2
_smtbx_masks_void_truncation_radius  1.2
_shelx_fab_file
;
-13 -2 2 0.0344 0.0550
-13 -1 1 0.1374 -0.3890
-13 -1 2 0.1186 -0.5021
-13 -1 3 0.1019 -0.4745
-13 -1 4 0.0340 -0.2991
-13 0 1 0.3340 -0.2535
-13 0 2 0.4453 -0.2521
-13 0 3 0.4778 -0.1453
-13 0 4 0.3643 0.0055
-13 1 1 0.6489 0.2743
-13 1 2 0.8265 0.3176
-13 1 3 0.8289 0.3548
-13 1 4 0.6301 0.3178
-13 2 1 0.7857 0.1974
-13 2 2 0.9046 0.2399
-13 2 3 0.7796 0.1835
-13 3 1 0.6694 -0.1482
-13 3 2 0.6209 -0.1182
-13 4 1 0.4036 0.0677
-12 -5 1 -0.6699 -0.2599
-12 -5 2 -0.4761 -0.1140
-12 -5 3 -0.2473 -0.0371
-12 -5 4 -0.0596 -0.0475
-12 -5 5 0.0149 -0.1085
-12 -5 6 -0.0852 -0.1643
-12 -5 7 -0.3498 -0.1792
-12 -4 1 -0.0260 0.3844
-12 -4 2 0.0406 0.4613
-12 -4 3 0.0720 0.4185
-12 -4 4 0.0334 0.2886
-12 -4 5 -0.1194 0.1468
-12 -4 6 -0.4046 0.0545
-12 -4 7 -0.7492 0.0274
-12 -3 1 0.4309 0.2635
-12 -3 2 0.3610 0.2311
-12 -3 3 0.2244 0.1395
-12 -3 4 0.0250 0.0494
-12 -3 5 -0.2536 0.0157
-12 -3 6 -0.5924 0.0481
-12 -3 7 -0.8925 0.1132
-12 -3 8 -1.0167 0.1667
-12 -2 1 0.4064 -0.3696
-12 -2 2 0.2944 -0.4079
-12 -2 3 0.1388 -0.4185
-12 -2 4 -0.0533 -0.3640
-12 -2 5 -0.2983 -0.2439
-12 -2 6 -0.5732 -0.0990
-12 -2 7 -0.7921 0.0148
-12 -2 8 -0.8601 0.0609
-12 -1 1 0.1187 -0.2669
-12 -1 2 0.0384 -0.2524
-12 -1 3 -0.0246 -0.2037
-12 -1 4 -0.0924 -0.1216
-12 -1 5 -0.2062 -0.0333
-12 -1 6 -0.3636 0.0222
-12 -1 7 -0.5067 0.0165
-12 -1 8 -0.5667 -0.0519
-12 0 1 -0.1360 0.3447
-12 0 2 -0.1803 0.3707
-12 0 3 -0.1451 0.3794
-12 0 4 -0.0868 0.3555
-12 0 5 -0.0688 0.2891
-12 0 6 -0.1063 0.1824
-12 0 7 -0.1598 0.0502
-12 0 8 -0.1691 -0.0845
-12 1 1 -0.2448 0.2836
-12 1 2 -0.2555 0.2899
-12 1 3 -0.1744 0.2502
-12 1 4 -0.0739 0.1612
-12 1 5 -0.0130 0.0477
-12 1 6 0.0022 -0.0513
-12 1 7 0.0162 -0.1043
-12 2 1 -0.1125 -0.2357
-12 2 2 -0.0649 -0.2334
-12 2 3 0.0022 -0.2756
-12 2 4 0.0278 -0.3405
-12 2 5 -0.0096 -0.3740
-12 2 6 -0.0755 -0.3242
-12 2 7 -0.0992 -0.1773
-12 3 1 0.2757 -0.1403
-12 3 2 0.3701 -0.1501
-12 3 3 0.3615 -0.2040
-12 3 4 0.2289 -0.2492
-12 3 5 0.0072 -0.2160
-12 3 6 -0.2183 -0.0656
-12 4 1 0.6185 0.3053
-12 4 2 0.6685 0.2541
-12 4 3 0.5426 0.1853
-12 4 4 0.2724 0.1708
-12 4 5 -0.0633 0.2636
-12 5 1 0.5968 0.1061
-12 5 2 0.5212 0.0432
-12 5 3 0.3109 0.0489
-12 5 4 0.0231 0.1740
-12 6 1 0.3606 -0.4179
-12 6 2 0.2219 -0.4160
-12 6 3 0.0458 -0.2551
-12 7 1 0.2663 -0.3084
-12 7 2 0.2540 -0.2106
-11 -8 3 0.3207 -0.1965
-11 -8 4 0.3171 -0.1704
-11 -8 5 0.2105 0.0057
-11 -8 6 0.1275 0.1484
-11 -8 7 0.0612 0.1574
-11 -7 1 -0.7540 -0.4068
-11 -7 2 -0.1243 -0.5451
-11 -7 3 0.2993 -0.4586
-11 -7 4 0.4691 -0.2391
-11 -7 5 0.4610 -0.0460
-11 -7 6 0.3234 0.0187
-11 -7 7 0.0258 -0.0267
-11 -7 8 -0.4492 -0.0816
-11 -7 9 -0.9930 -0.0534
-11 -6 1 -0.9740 -0.3811
-11 -6 2 -0.3498 -0.2746
-11 -6 3 0.0982 -0.0900
-11 -6 4 0.3168 0.0526
-11 -6 5 0.3282 0.0721
-11 -6 6 0.1320 -0.0178
-11 -6 7 -0.2738 -0.1290
-11 -6 8 -0.8014 -0.1674
-11 -6 9 -1.2516 -0.0933
-11 -6 10 -1.4242 0.0632
-11 -5 1 -0.7959 0.2744
-11 -5 2 -0.3617 0.3822
-11 -5 3 -0.0396 0.4455
-11 -5 4 0.1377 0.4134
-11 -5 5 0.1546 0.2930
-11 -5 6 -0.0102 0.1370
-11 -5 7 -0.3188 0.0064
-11 -5 8 -0.6269 -0.0580
-11 -5 9 -0.7502 -0.0427
-11 -5 10 -0.6046 0.0422
-11 -4 1 -0.4107 0.1956
-11 -4 2 -0.1767 0.2002
-11 -4 3 0.0281 0.1804
-11 -4 4 0.1771 0.1473
-11 -4 5 0.2176 0.1104
-11 -4 6 0.1235 0.0640
-11 -4 7 -0.0324 0.0015
-11 -4 8 -0.0982 -0.0575
-11 -4 9 0.0354 -0.0627
-11 -4 10 0.3275 0.0325
-11 -3 1 -0.0979 -0.3945
-11 -3 2 0.0436 -0.4286
-11 -3 3 0.2091 -0.3999
-11 -3 4 0.3417 -0.3060
-11 -3 5 0.3613 -0.2006
-11 -3 6 0.2620 -0.1527
-11 -3 7 0.1471 -0.1799
-11 -3 8 0.1450 -0.2172
-11 -3 9 0.2826 -0.1575
-11 -3 10 0.4503 0.0599
-11 -2 1 0.0922 -0.2363
-11 -2 2 0.1834 -0.2535
-11 -2 3 0.2942 -0.1833
-11 -2 4 0.3454 -0.0705
-11 -2 5 0.2755 -0.0065
-11 -2 6 0.1208 -0.0472
-11 -2 7 -0.0133 -0.1528
-11 -2 8 -0.0616 -0.2068
-11 -2 9 -0.0685 -0.1040
-11 -2 10 -0.1407 0.1602
-11 -1 1 0.1932 0.3535
-11 -1 2 0.1570 0.3414
-11 -1 3 0.1162 0.3791
-11 -1 4 0.0352 0.4002
-11 -1 5 -0.0818 0.3400
-11 -1 6 -0.1799 0.1997
-11 -1 7 -0.2199 0.0546
-11 -1 8 -0.2385 -0.0037
-11 -1 9 -0.3234 0.0577
-11 -1 10 -0.5194 0.1851
-11 0 1 0.1897 0.1142
-11 0 2 -0.0396 0.1120
-11 0 3 -0.2517 0.1409
-11 0 4 -0.3889 0.1575
-11 0 5 -0.4008 0.1408
-11 0 6 -0.2883 0.1056
-11 0 7 -0.1322 0.0778
-11 0 8 -0.0513 0.0606
-11 0 9 -0.1080 0.0269
-11 0 10 -0.2494 -0.0525
-11 1 1 0.1473 -0.5420
-11 1 2 -0.2092 -0.5124
-11 1 3 -0.4653 -0.4399
-11 1 4 -0.5106 -0.3327
-11 1 5 -0.3352 -0.2040
-11 1 6 -0.0520 -0.0849
-11 1 7 0.1710 -0.0249
-11 1 8 0.2335 -0.0673
-11 1 9 0.1768 -0.2114
-11 2 1 0.1292 -0.2922
-11 2 2 -0.2036 -0.2643
-11 2 3 -0.3450 -0.2003
-11 2 4 -0.2332 -0.0980
-11 2 5 0.0368 0.0087
-11 2 6 0.2730 0.0588
-11 2 7 0.3310 0.0045
-11 2 8 0.2231 -0.1465
-11 2 9 0.0969 -0.3222
-11 3 1 -0.0300 0.4371
-11 3 2 -0.2438 0.4187
-11 3 3 -0.2323 0.4018
-11 3 4 -0.0340 0.3718
-11 3 5 0.1882 0.2972
-11 3 6 0.2692 0.1660
-11 3 7 0.1676 0.0146
-11 3 8 -0.0155 -0.0842
-11 4 1 -0.4450 0.2920
-11 4 3 -0.5080 0.1966
-11 4 4 -0.3382 0.0758
-11 4 5 -0.1800 -0.0710
-11 4 6 -0.0961 -0.1595
-11 4 7 -0.0660 -0.0951
-11 4 8 -0.0417 0.1498
-11 5 1 -0.7672 -0.3474
-11 5 2 -0.9059 -0.3405
-11 5 3 -0.9196 -0.4056
-11 5 4 -0.8245 -0.5056
-11 5 5 -0.6199 -0.5195
-11 5 6 -0.3009 -0.3168
-11 5 7 0.0846 0.1307
-11 6 1 -0.6160 -0.1820
-11 6 2 -0.8353 -0.2014
-11 6 3 -0.9545 -0.2959
-11 6 4 -0.8728 -0.3306
-11 6 5 -0.5109 -0.1428
-11 6 6 0.0866 0.3196
-11 7 1 -0.3106 0.4126
-11 7 2 -0.5973 0.2774
-11 7 3 -0.7277 0.1637
-11 7 4 -0.5357 0.2563
-11 7 5 0.0159 0.6368
-11 8 1 -0.4898 0.1621
-11 8 2 -0.7812 -0.0276
-11 8 3 -0.7979 -0.0142
-11 9 1 -1.0625 -0.5952
-11 9 2 -1.3018 -0.6703
-10 -10 5 -0.0590 0.2202
-10 -10 6 -0.0137 0.2520
-10 -9 1 0.0870 0.3204
-10 -9 2 0.0962 0.0762
-10 -9 3 0.0380 0.0054
-10 -9 4 -0.0670 0.1012
-10 -9 5 -0.1204 0.2486
-10 -9 6 -0.0421 0.3174
-10 -9 7 0.1322 0.2478
-10 -9 8 0.2671 0.0739
-10 -9 9 0.2561 -0.1175
-10 -8 1 0.1673 -0.5300
-10 -8 2 0.1941 -0.5795
-10 -8 3 0.0689 -0.4703
-10 -8 4 -0.0835 -0.2793
-10 -8 5 -0.1255 -0.1104
-10 -8 6 -0.0406 -0.0251
-10 -8 7 0.0488 -0.0182
-10 -8 8 0.0122 -0.0424
-10 -8 9 -0.1400 -0.0467
-10 -8 10 -0.2473 0.0012
-10 -8 11 -0.1518 0.1109
-10 -7 1 0.2896 -0.4013
-10 -7 2 0.2423 -0.3273
-10 -7 3 0.0574 -0.2196
-10 -7 4 -0.0692 -0.1408
-10 -7 5 -0.0347 -0.1173
-10 -7 6 0.0789 -0.1304
-10 -7 7 0.1013 -0.1424
-10 -7 8 -0.0380 -0.1249
-10 -7 9 -0.2235 -0.0646
-10 -7 10 -0.2642 0.0454
-10 -7 11 -0.0926 0.2052
-10 -6 1 0.4828 0.4151
-10 -6 2 0.3024 0.4510
-10 -6 3 0.1128 0.4210
-10 -6 4 0.1093 0.3292
-10 -6 5 0.2919 0.2145
-10 -6 6 0.4765 0.1167
-10 -6 7 0.4827 0.0508
-10 -6 8 0.3091 0.0123
-10 -6 9 0.1198 0.0013
-10 -6 10 0.0621 0.0307
-10 -6 11 0.1109 0.1072
-10 -6 12 0.0991 0.2043
-10 -5 1 0.5149 0.3914
-10 -5 2 0.3008 0.3488
-10 -5 3 0.2452 0.2636
-10 -5 4 0.4523 0.1811
-10 -5 5 0.7851 0.1343
-10 -5 6 0.9909 0.1175
-10 -5 7 0.9266 0.0996
-10 -5 8 0.6668 0.0595
-10 -5 9 0.4006 0.0087
-10 -5 10 0.2395 -0.0235
-10 -5 11 0.1342 -0.0261
-10 -5 12 -0.0290 -0.0225
-10 -4 1 0.3148 -0.3389
-10 -4 2 0.2316 -0.3844
-10 -4 3 0.3925 -0.3941
-10 -4 4 0.7624 -0.3384
-10 -4 5 1.1007 -0.2345
-10 -4 6 1.1635 -0.1339
-10 -4 7 0.9033 -0.0809
-10 -4 8 0.4860 -0.0790
-10 -4 9 0.1291 -0.0966
-10 -4 10 -0.0659 -0.1021
-10 -4 11 -0.1406 -0.0930
-10 -4 12 -0.1744 -0.0899
-10 -3 1 0.1652 -0.3085
-10 -3 2 0.2179 -0.3217
-10 -3 3 0.4724 -0.2788
-10 -3 4 0.7979 -0.1890
-10 -3 5 0.9461 -0.0988
-10 -3 6 0.7661 -0.0536
-10 -3 7 0.3308 -0.0614
-10 -3 8 -0.1298 -0.0909
-10 -3 9 -0.4087 -0.1017
-10 -3 10 -0.4485 -0.0781
-10 -3 11 -0.3278 -0.0354
-10 -3 12 -0.1596 0.0040
-10 -2 1 0.2040 0.3356
-10 -2 2 0.2064 0.3278
-10 -2 3 0.3308 0.3455
-10 -2 4 0.4465 0.3542
-10 -2 5 0.3820 0.3166
-10 -2 6 0.0985 0.2273
-10 -2 7 -0.2645 0.1205
-10 -2 8 -0.5014 0.0440
-10 -2 9 -0.4964 0.0235
-10 -2 10 -0.2930 0.0485
-10 -2 11 -0.0417 0.0872
-10 -2 12 0.1095 0.1157
-10 -1 1 0.1826 0.1847
-10 -1 2 0.0076 0.1961
-10 -1 3 -0.0426 0.2202
-10 -1 4 -0.0581 0.2147
-10 -1 5 -0.1430 0.1628
-10 -1 6 -0.2919 0.0874
-10 -1 7 -0.3918 0.0327
-10 -1 8 -0.3289 0.0281
-10 -1 9 -0.0954 0.0660
-10 -1 10 0.1924 0.1089
-10 -1 11 0.3693 0.1196
-10 -1 12 0.3249 0.0862
-10 0 1 0.0303 -0.5057
-10 0 2 -0.1733 -0.4348
-10 0 3 -0.1781 -0.3568
-10 0 4 -0.0995 -0.3078
-10 0 5 -0.0621 -0.2844
-10 0 6 -0.0943 -0.2524
-10 0 7 -0.1321 -0.1816
-10 0 8 -0.1002 -0.0772
-10 0 9 0.0107 0.0175
-10 0 10 0.1308 0.0499
-10 0 11 0.1657 -0.0045
-10 1 1 0.1369 -0.3018
-10 1 2 0.2084 -0.2120
-10 1 3 0.4818 -0.1608
-10 1 4 0.7244 -0.1559
-10 1 5 0.7387 -0.1628
-10 1 6 0.4794 -0.1370
-10 1 7 0.0569 -0.0652
-10 1 8 -0.3499 0.0166
-10 1 9 -0.6029 0.0447
-10 1 10 -0.6651 -0.0263
-10 1 11 -0.5845 -0.1869
-10 2 1 0.6770 0.4821
-10 2 2 1.1538 0.5004
-10 2 3 1.6682 0.4346
-10 2 4 1.8798 0.3210
-10 2 5 1.5853 0.2224
-10 2 6 0.8367 0.1807
-10 2 7 -0.0890 0.1842
-10 2 8 -0.8457 0.1762
-10 2 9 -1.1999 0.0977
-10 2 10 -1.1279 -0.0650
-10 2 11 -0.7798 -0.2640
-10 3 1 1.1567 0.3814
-10 3 2 1.8509 0.3212
-10 3 3 2.3333 0.2077
-10 3 4 2.2814 0.1024
-10 3 5 1.6220 0.0555
-10 3 6 0.6015 0.0698
-10 3 7 -0.3376 0.1025
-10 3 8 -0.8079 0.0991
-10 3 9 -0.6946 0.0365
-10 3 10 -0.1952 -0.0600
-10 4 1 1.0642 -0.3261
-10 4 2 1.6659 -0.3910
-10 4 3 1.8929 -0.4242
-10 4 4 1.5682 -0.3896
-10 4 5 0.8244 -0.2971
-10 4 6 0.0754 -0.1917
-10 4 7 -0.2215 -0.1161
-10 4 8 0.1347 -0.0765
-10 4 9 0.9417 -0.0417
-10 5 1 0.5589 -0.2669
-10 5 2 0.9156 -0.2901
-10 5 3 0.8915 -0.2371
-10 5 4 0.4830 -0.1387
-10 5 5 -0.0162 -0.0603
-10 5 6 -0.1586 -0.0452
-10 5 7 0.3492 -0.0742
-10 5 8 1.3957 -0.0786
-10 6 1 0.1447 0.2865
-10 6 2 0.3035 0.3135
-10 6 3 0.1547 0.3842
-10 6 4 -0.1848 0.4110
-10 6 5 -0.3680 0.3321
-10 6 6 -0.0460 0.1704
-10 6 7 0.8398 0.0242
-10 6 8 1.9429 -0.0067
-10 7 1 0.0174 0.1300
-10 7 2 0.0438 0.2191
-10 7 3 -0.1738 0.2812
-10 7 4 -0.4517 0.2366
-10 7 5 -0.4784 0.0920
-10 7 6 -0.0613 -0.0577
-10 8 1 0.0084 -0.3512
-10 8 2 -0.1239 -0.2506
-10 8 3 -0.4289 -0.2400
-10 8 4 -0.6915 -0.3131
-10 8 5 -0.6916 -0.3804
-10 9 1 -0.1358 -0.0476
-10 9 2 -0.4283 -0.0883
-10 9 3 -0.7511 -0.2261
-10 9 4 -0.9191 -0.3439
-10 10 1 -0.5589 0.4841
-10 10 2 -0.8497 0.2169
-9 -11 3 0.3668 0.2243
-9 -11 4 0.0472 0.1596
-9 -11 5 -0.3464 0.1903
-9 -11 6 -0.6866 0.2318
-9 -11 7 -0.8568 0.1968
-9 -11 8 -0.8248 0.0599
-9 -11 9 -0.6454 -0.1395
-9 -10 1 0.4929 0.2903
-9 -10 2 0.4150 0.1261
-9 -10 3 0.2393 0.0521
-9 -10 4 -0.0084 0.1126
-9 -10 5 -0.2591 0.2438
-9 -10 6 -0.4373 0.3351
-9 -10 7 -0.5113 0.3168
-9 -10 8 -0.4996 0.1985
-9 -10 9 -0.4240 0.0379
-9 -10 10 -0.2715 -0.1153
-9 -10 11 -0.0233 -0.2446
-9 -9 1 0.0431 -0.4323
-9 -9 2 0.0108 -0.4996
-9 -9 3 -0.0431 -0.4521
-9 -9 4 -0.0809 -0.3011
-9 -9 5 -0.0699 -0.1318
-9 -9 6 -0.0267 -0.0257
-9 -9 7 -0.0161 0.0016
-9 -9 8 -0.0848 -0.0051
-9 -9 9 -0.1946 0.0043
-9 -9 10 -0.2401 0.0392
-9 -9 11 -0.1538 0.0724
-9 -9 12 0.0073 0.0780
-9 -8 1 -0.4467 -0.2741
-9 -8 2 -0.4433 -0.3042
-9 -8 3 -0.3808 -0.2737
-9 -8 4 -0.2197 -0.2110
-9 -8 5 0.0155 -0.1707
-9 -8 6 0.2087 -0.1727
-9 -8 7 0.2210 -0.1832
-9 -8 8 0.0118 -0.1510
-9 -8 9 -0.3103 -0.0583
-9 -8 10 -0.5731 0.0638
-9 -8 11 -0.6900 0.1632
-9 -8 12 -0.7230 0.2084
-9 -8 13 -0.7906 0.2055
-9 -7 1 -0.6734 0.4740
-9 -7 2 -0.6716 0.3984
-9 -7 3 -0.5414 0.3387
-9 -7 4 -0.2576 0.2768
-9 -7 5 0.0832 0.1936
-9 -7 6 0.2869 0.1003
-9 -7 7 0.1991 0.0307
-9 -7 8 -0.1613 0.0092
-9 -7 9 -0.6111 0.0278
-9 -7 10 -0.9547 0.0550
-9 -7 11 -1.1364 0.0633
-9 -7 12 -1.2418 0.0479
-9 -7 13 -1.3606 0.0247
-9 -6 1 -0.7116 0.2952
-9 -6 2 -0.6547 0.2220
-9 -6 3 -0.4180 0.1902
-9 -6 4 -0.0391 0.1818
-9 -6 5 0.2996 0.1750
-9 -6 6 0.3787 0.1594
-9 -6 7 0.1189 0.1327
-9 -6 8 -0.3419 0.0941
-9 -6 9 -0.7580 0.0438
-9 -6 10 -0.9720 -0.0118
-9 -6 11 -1.0143 -0.0599
-9 -6 12 -1.0186 -0.0884
-9 -6 13 -1.0566 -0.0926
-9 -6 14 -1.0668 -0.0758
-9 -5 1 -0.7317 -0.5564
-9 -5 2 -0.4879 -0.5352
-9 -5 3 -0.0568 -0.4433
-9 -5 4 0.4025 -0.3129
-9 -5 5 0.6366 -0.1861
-9 -5 6 0.4864 -0.0987
-9 -5 7 0.0329 -0.0667
-9 -5 8 -0.4504 -0.0785
-9 -5 9 -0.7082 -0.1016
-9 -5 10 -0.6864 -0.1031
-9 -5 11 -0.5252 -0.0714
-9 -5 12 -0.3887 -0.0223
-9 -5 13 -0.3133 0.0171
-9 -5 14 -0.2172 0.0327
-9 -4 1 -0.6335 -0.4281
-9 -4 2 -0.1510 -0.3523
-9 -4 3 0.4531 -0.2460
-9 -4 4 0.8924 -0.1421
-9 -4 5 0.9120 -0.0773
-9 -4 6 0.4978 -0.0705
-9 -4 7 -0.0895 -0.1068
-9 -4 8 -0.5054 -0.1410
-9 -4 9 -0.5741 -0.1273
-9 -4 10 -0.3815 -0.0535
-9 -4 11 -0.1431 0.0462
-9 -4 12 0.0070 0.1157
-9 -4 13 0.1015 0.1193
-9 -4 14 0.2418 0.0674
-9 -3 1 -0.3425 0.4610
-9 -3 2 0.2803 0.4745
-9 -3 3 0.9015 0.4640
-9 -3 4 1.1783 0.4152
-9 -3 5 0.9480 0.3193
-9 -3 6 0.3700 0.1916
-9 -3 7 -0.1869 0.0750
-9 -3 8 -0.4231 0.0172
-9 -3 9 -0.3118 0.0354
-9 -3 10 -0.0608 0.0975
-9 -3 11 0.1049 0.1402
-9 -3 12 0.1266 0.1145
-9 -3 13 0.1078 0.0216
-9 -3 14 0.1626 -0.0895
-9 -2 1 -0.1144 0.3780
-9 -2 2 0.5151 0.3274
-9 -2 3 1.0164 0.2700
-9 -2 4 1.0878 0.2044
-9 -2 5 0.7088 0.1327
-9 -2 6 0.1636 0.0708
-9 -2 7 -0.1813 0.0414
-9 -2 8 -0.1522 0.0536
-9 -2 9 0.1335 0.0873
-9 -2 10 0.4069 0.1016
-9 -2 11 0.4748 0.0645
-9 -2 12 0.3374 -0.0202
-9 -2 13 0.1286 -0.1136
-9 -1 1 -0.0788 -0.4927
-9 -1 2 0.5078 -0.5093
-9 -1 3 0.8699 -0.4818
-9 -1 4 0.8012 -0.4167
-9 -1 5 0.4055 -0.3273
-9 -1 6 0.0108 -0.2284
-9 -1 7 -0.0880 -0.1368
-9 -1 8 0.1619 -0.0713
-9 -1 9 0.5657 -0.0460
-9 -1 10 0.8510 -0.0579
-9 -1 11 0.8522 -0.0817
-9 -1 12 0.5811 -0.0833
-9 -1 13 0.1737 -0.0451
-9 0 1 0.1338 -0.4073
-9 0 2 0.6713 -0.3741
-9 0 3 0.9039 -0.3034
-9 0 4 0.7307 -0.2078
-9 0 5 0.3365 -0.1122
-9 0 6 0.0377 -0.0460
-9 0 7 0.0478 -0.0294
-9 0 8 0.3448 -0.0607
-9 0 9 0.7158 -0.1103
-9 0 10 0.9110 -0.1316
-9 0 11 0.7874 -0.0869
-9 0 12 0.3682 0.0247
-9 0 13 -0.1836 0.1592
-9 1 1 0.7736 0.4648
-9 1 2 1.1960 0.4702
-9 1 3 1.2458 0.4652
-9 1 4 0.9380 0.4434
-9 1 5 0.5101 0.3902
-9 1 6 0.2358 0.2960
-9 1 7 0.2376 0.1704
-9 1 8 0.4278 0.0469
-9 1 9 0.5887 -0.0294
-9 1 10 0.5186 -0.0279
-9 1 11 0.1502 0.0457
-9 1 12 -0.4117 0.1461
-9 2 1 1.3396 0.4201
-9 2 2 1.5473 0.3816
-9 2 3 1.3858 0.3234
-9 2 4 0.9994 0.2491
-9 2 5 0.6442 0.1648
-9 2 6 0.4949 0.0850
-9 2 7 0.5303 0.0315
-9 2 8 0.5664 0.0202
-9 2 9 0.3976 0.0475
-9 2 10 -0.0557 0.0862
-9 2 11 -0.6821 0.0998
-9 2 12 -1.2334 0.0658
-9 3 1 1.1518 -0.3758
-9 3 2 1.1434 -0.3999
-9 3 3 0.9025 -0.4212
-9 3 4 0.6660 -0.4256
-9 3 5 0.6272 -0.3900
-9 3 6 0.7780 -0.2963
-9 3 7 0.9057 -0.1532
-9 3 8 0.7470 -0.0066
-9 3 9 0.1888 0.0769
-9 3 10 -0.6216 0.0496
-9 3 11 -1.3383 -0.0797
-9 4 1 0.3088 -0.3153
-9 4 2 0.2175 -0.3238
-9 4 3 0.1238 -0.3360
-9 4 4 0.2501 -0.3204
-9 4 5 0.6302 -0.2423
-9 4 6 1.0415 -0.0993
-9 4 7 1.1335 0.0551
-9 4 8 0.6760 0.1297
-9 4 9 -0.2436 0.0542
-9 4 10 -1.2236 -0.1617
-9 5 1 -0.4234 0.4104
-9 5 2 -0.4635 0.3657
-9 5 3 -0.3282 0.2961
-9 5 4 0.0852 0.2505
-9 5 5 0.6390 0.2616
-9 5 6 0.9951 0.3055
-9 5 7 0.8271 0.3019
-9 5 8 0.0697 0.1696
-9 5 9 -0.9770 -0.1012
-9 5 10 -1.7937 -0.4179
-9 6 1 -0.4999 0.3179
-9 6 2 -0.4944 0.2520
-9 6 3 -0.3127 0.1828
-9 6 4 0.0240 0.1567
-9 6 5 0.3245 0.1801
-9 6 6 0.3237 0.2002
-9 6 7 -0.1260 0.1388
-9 6 8 -0.9030 -0.0389
-9 6 9 -1.6412 -0.2776
-9 7 1 -0.0315 -0.3585
-9 7 2 -0.0914 -0.3840
-9 7 3 -0.1330 -0.3689
-9 7 4 -0.2029 -0.2918
-9 7 5 -0.3851 -0.1795
-9 7 6 -0.7369 -0.0962
-9 7 7 -1.2035 -0.0925
-9 7 8 -1.5972 -0.1556
-9 8 1 0.4656 -0.2671
-9 8 2 0.2925 -0.2650
-9 8 3 -0.0386 -0.2217
-9 8 4 -0.5021 -0.1382
-9 8 5 -1.0102 -0.0504
-9 8 6 -1.4327 -0.0021
-9 8 7 -1.6258 -0.0033
-9 9 1 0.5195 0.3193
-9 9 2 0.3332 0.2887
-9 9 3 -0.0800 0.2647
-9 9 4 -0.6140 0.2442
-9 9 5 -1.0818 0.2087
-9 10 1 0.1162 0.2112
-9 10 2 0.0453 0.1581
-9 10 3 -0.2029 0.0958
-9 10 4 -0.5047 0.0327
-9 11 1 -0.2289 -0.2227
-9 11 2 -0.1977 -0.2525
-8 -12 3 1.3387 0.4608
-8 -12 4 1.1664 0.2362
-8 -12 5 0.5279 0.0215
-8 -12 6 -0.2556 -0.1082
-8 -12 7 -0.7564 -0.1329
-8 -12 8 -0.7453 -0.0788
-8 -12 9 -0.3459 0.0043
-8 -12 10 0.0866 0.0637
-8 -11 1 0.5309 0.4844
-8 -11 2 0.8693 0.4171
-8 -11 3 0.8807 0.2998
-8 -11 4 0.4650 0.1983
-8 -11 5 -0.1834 0.1513
-8 -11 6 -0.6874 0.1599
-8 -11 7 -0.7616 0.2009
-8 -11 8 -0.4237 0.2433
-8 -11 9 0.0387 0.2551
-8 -11 10 0.3110 0.2082
-8 -11 11 0.2866 0.0918
-8 -11 12 0.1032 -0.0737
-8 -10 1 0.1174 -0.3314
-8 -10 2 0.1891 -0.3822
-8 -10 3 -0.0126 -0.3670
-8 -10 4 -0.3994 -0.2870
-8 -10 5 -0.7124 -0.1768
-8 -10 6 -0.7150 -0.0704
-8 -10 7 -0.3882 0.0177
-8 -10 8 0.0520 0.0836
-8 -10 9 0.3335 0.1170
-8 -10 10 0.3430 0.1029
-8 -10 11 0.1871 0.0405
-8 -10 12 0.0648 -0.0420
-8 -10 13 0.0866 -0.1011
-8 -9 1 -0.2313 -0.4334
-8 -9 2 -0.3909 -0.4090
-8 -9 3 -0.6527 -0.3167
-8 -9 4 -0.8273 -0.2208
-8 -9 5 -0.7390 -0.1703
-8 -9 6 -0.3811 -0.1643
-8 -9 7 0.0559 -0.1671
-8 -9 8 0.3272 -0.1507
-8 -9 9 0.3222 -0.1181
-8 -9 10 0.1321 -0.0879
-8 -9 11 -0.0577 -0.0637
-8 -9 13 -0.1192 0.0382
-8 -9 14 -0.1048 0.1192
-8 -8 1 -0.1174 0.2591
-8 -8 2 -0.4032 0.3340
-8 -8 3 -0.6166 0.3952
-8 -8 4 -0.5851 0.3708
-8 -8 5 -0.2839 0.2570
-8 -8 6 0.1218 0.1121
-8 -8 7 0.3936 0.0016
-8 -8 8 0.4026 -0.0515
-8 -8 9 0.2128 -0.0670
-8 -8 10 -0.0063 -0.0694
-8 -8 11 -0.1435 -0.0590
-8 -8 12 -0.2207 -0.0208
-8 -8 13 -0.3167 0.0437
-8 -8 14 -0.4422 0.1017
-8 -7 1 0.0982 0.2835
-8 -7 2 -0.1715 0.3736
-8 -7 3 -0.2628 0.3965
-8 -7 4 -0.0967 0.3256
-8 -7 5 0.2249 0.2092
-8 -7 6 0.4885 0.1186
-8 -7 7 0.5402 0.0864
-8 -7 8 0.4044 0.0889
-8 -7 9 0.2354 0.0833
-8 -7 10 0.1546 0.0524
-8 -7 11 0.1430 0.0148
-8 -7 12 0.0936 -0.0049
-8 -7 13 -0.0410 -0.0082
-8 -7 14 -0.1747 -0.0204
-8 -7 15 -0.1717 -0.0594
-8 -6 1 -0.1460 -0.3946
-8 -6 2 -0.2704 -0.3273
-8 -6 3 -0.1932 -0.3190
-8 -6 4 0.0591 -0.3347
-8 -6 5 0.3248 -0.3103
-8 -6 6 0.4368 -0.2167
-8 -6 7 0.3690 -0.0860
-8 -6 8 0.2529 0.0185
-8 -6 9 0.2415 0.0575
-8 -6 10 0.3584 0.0414
-8 -6 11 0.4866 0.0098
-8 -6 12 0.5031 -0.0099
-8 -6 13 0.4141 -0.0205
-8 -6 14 0.3459 -0.0383
-8 -6 15 0.4055 -0.0651
-8 -5 1 -0.6212 -0.2760
-8 -5 2 -0.5886 -0.2952
-8 -5 3 -0.4016 -0.3438
-8 -5 4 -0.1508 -0.3521
-8 -5 5 0.0100 -0.2818
-8 -5 6 0.0016 -0.1584
-8 -5 7 -0.0982 -0.0474
-8 -5 8 -0.1249 0.0013
-8 -5 9 0.0101 -0.0103
-8 -5 10 0.2299 -0.0407
-8 -5 11 0.3664 -0.0500
-8 -5 12 0.3232 -0.0302
-8 -5 13 0.1617 0.0000
-8 -5 14 0.0323 0.0218
-8 -5 15 0.0319 0.0335
-8 -4 1 -0.6238 0.5270
-8 -4 2 -0.5688 0.4134
-8 -4 3 -0.4423 0.3080
-8 -4 4 -0.3334 0.2613
-8 -4 5 -0.3370 0.2628
-8 -4 6 -0.4422 0.2593
-8 -4 7 -0.5222 0.2070
-8 -4 8 -0.4580 0.1090
-8 -4 9 -0.2750 0.0095
-8 -4 10 -0.1463 -0.0472
-8 -4 11 -0.2484 -0.0503
-8 -4 12 -0.6023 -0.0221
-8 -4 13 -1.0471 0.0088
-8 -4 14 -1.3610 0.0288
-8 -4 15 -1.4103 0.0395
-8 -3 1 -0.1454 0.3803
-8 -3 2 -0.2021 0.2878
-8 -3 3 -0.2430 0.2476
-8 -3 4 -0.3129 0.2514
-8 -3 5 -0.4329 0.2511
-8 -3 6 -0.5327 0.2064
-8 -3 7 -0.5062 0.1210
-8 -3 8 -0.3466 0.0361
-8 -3 9 -0.2137 -0.0090
-8 -3 10 -0.3378 -0.0093
-8 -3 11 -0.8293 0.0073
-8 -3 12 -1.5616 0.0112
-8 -3 13 -2.2329 -0.0033
-8 -3 14 -2.5536 -0.0205
-8 -3 15 -2.4113 -0.0273
-8 -2 1 0.0859 -0.5080
-8 -2 2 -0.0423 -0.4767
-8 -2 3 -0.1422 -0.3951
-8 -2 4 -0.2279 -0.3115
-8 -2 5 -0.2771 -0.2621
-8 -2 6 -0.2156 -0.2410
-8 -2 7 -0.0133 -0.2105
-8 -2 8 0.2125 -0.1421
-8 -2 9 0.2257 -0.0483
-8 -2 10 -0.1567 0.0261
-8 -2 11 -0.8890 0.0443
-8 -2 12 -1.6777 0.0119
-8 -2 13 -2.1502 -0.0287
-8 -2 14 -2.0867 -0.0362
-8 -1 1 -0.2453 -0.3664
-8 -1 2 -0.2695 -0.2854
-8 -1 3 -0.2232 -0.2285
-8 -1 4 -0.1357 -0.2194
-8 -1 5 0.0115 -0.2347
-8 -1 6 0.2556 -0.2231
-8 -1 7 0.5517 -0.1519
-8 -1 8 0.7328 -0.0414
-8 -1 9 0.6132 0.0476
-8 -1 10 0.1618 0.0639
-8 -1 11 -0.4121 0.0119
-8 -1 12 -0.7620 -0.0486
-8 -1 13 -0.6312 -0.0501
-8 -1 14 -0.0385 0.0294
-8 0 1 -0.6155 0.5639
-8 0 2 -0.4473 0.5541
-8 0 3 -0.2147 0.4632
-8 0 4 0.0186 0.3277
-8 0 5 0.2522 0.2142
-8 0 6 0.4947 0.1690
-8 0 7 0.6898 0.1803
-8 0 8 0.7315 0.1887
-8 0 9 0.5751 0.1387
-8 0 10 0.3350 0.0303
-8 0 11 0.2556 -0.0740
-8 0 12 0.5481 -0.0958
-8 0 13 1.2137 -0.0016
-8 0 14 1.9929 0.1686
-8 1 1 -0.5267 0.4326
-8 1 2 -0.2812 0.3528
-8 1 3 -0.0365 0.2417
-8 1 4 0.1375 0.1541
-8 1 5 0.2426 0.1257
-8 1 6 0.2974 0.1424
-8 1 7 0.2980 0.1507
-8 1 8 0.2444 0.1034
-8 1 9 0.1991 0.0037
-8 1 10 0.2941 -0.0904
-8 1 11 0.6516 -0.1071
-8 1 12 1.2686 -0.0159
-8 1 13 1.9639 0.1470
-8 2 1 -0.1770 -0.5226
-8 2 2 -0.0270 -0.5341
-8 2 3 0.0770 -0.4883
-8 2 4 0.0886 -0.3814
-8 2 5 0.0237 -0.2517
-8 2 6 -0.0770 -0.1562
-8 2 7 -0.1713 -0.1283
-8 2 8 -0.2142 -0.1497
-8 2 9 -0.1555 -0.1633
-8 2 10 0.0392 -0.1160
-8 2 11 0.3552 -0.0012
-8 2 12 0.7125 0.1350
-8 2 13 0.9880 0.2271
-8 3 1 -0.0527 -0.4549
-8 3 2 -0.0188 -0.3726
-8 3 3 0.0070 -0.2356
-8 3 4 -0.0097 -0.1041
-8 3 5 -0.0618 -0.0402
-8 3 6 -0.1214 -0.0589
-8 3 7 -0.1684 -0.1132
-8 3 8 -0.2135 -0.1309
-8 3 9 -0.2974 -0.0730
-8 3 10 -0.4606 0.0329
-8 3 11 -0.6986 0.1119
-8 3 12 -0.9396 0.1005
-8 4 1 -0.2618 0.4117
-8 4 2 -0.2162 0.4858
-8 4 3 -0.1005 0.5295
-8 4 4 0.0362 0.4786
-8 4 5 0.1699 0.3317
-8 4 6 0.2797 0.1622
-8 4 7 0.3059 0.0640
-8 4 8 0.1410 0.0733
-8 4 9 -0.3150 0.1336
-8 4 10 -1.0541 0.1359
-8 4 11 -1.8963 0.0058
-8 5 1 -0.4689 0.3271
-8 5 2 -0.3360 0.3443
-8 5 3 -0.1087 0.2855
-8 5 4 0.1614 0.1475
-8 5 5 0.4386 0.0065
-8 5 6 0.6586 -0.0408
-8 5 7 0.6922 0.0342
-8 5 8 0.3825 0.1519
-8 5 9 -0.3389 0.1748
-8 5 10 -1.3395 0.0136
-8 5 11 -2.2847 -0.2942
-8 6 1 -0.3245 -0.4520
-8 6 2 -0.1914 -0.4596
-8 6 3 -0.0167 -0.5037
-8 6 4 0.1877 -0.5192
-8 6 5 0.4079 -0.4246
-8 6 6 0.5724 -0.2088
-8 6 7 0.5467 0.0308
-8 6 8 0.2153 0.1423
-8 6 9 -0.3996 0.0320
-8 6 10 -1.0902 -0.2537
-8 7 1 0.1011 -0.3069
-8 7 2 0.1259 -0.3438
-8 7 3 0.1329 -0.3500
-8 7 4 0.1467 -0.2512
-8 7 5 0.1670 -0.0473
-8 7 6 0.1407 0.1570
-8 7 7 0.0002 0.2145
-8 7 8 -0.2562 0.0497
-8 7 9 -0.5198 -0.2660
-8 8 1 0.3167 0.4262
-8 8 2 0.3010 0.3464
-8 8 3 0.2597 0.3480
-8 8 4 0.1823 0.4351
-8 8 5 0.0335 0.5012
-8 8 6 -0.2114 0.4012
-8 8 7 -0.5081 0.0778
-8 8 8 -0.7269 -0.3640
-8 9 1 -0.0107 0.2237
-8 9 2 0.1299 0.1865
-8 9 3 0.2605 0.2586
-8 9 4 0.2726 0.3367
-8 9 5 0.0795 0.2565
-8 9 6 -0.2980 -0.0651
-8 9 7 -0.7049 -0.5307
-8 10 1 -0.5324 -0.5278
-8 10 2 -0.1701 -0.4224
-8 10 3 0.1594 -0.2285
-8 10 4 0.2823 -0.1177
-8 10 5 0.1197 -0.2294
-8 11 1 -0.5870 -0.3705
-8 11 2 -0.1895 -0.1755
-8 11 3 0.1090 0.0317
-8 11 4 0.1814 0.0934
-8 12 1 -0.0687 0.3429
-8 12 2 0.1248 0.4866
-7 -13 3 -0.0891 0.2699
-7 -13 4 -0.1096 0.0727
-7 -13 5 -0.3005 0.0254
-7 -13 6 -0.6461 0.0448
-7 -13 7 -1.0102 0.0483
-7 -13 8 -1.2255 0.0205
-7 -13 9 -1.2004 0.0009
-7 -13 10 -0.9596 0.0200
-7 -13 11 -0.6029 0.0553
-7 -12 1 0.0817 0.5396
-7 -12 2 0.1555 0.2354
-7 -12 3 0.2704 0.0646
-7 -12 4 0.2441 0.0735
-7 -12 5 -0.0268 0.1796
-7 -12 6 -0.4758 0.2621
-7 -12 7 -0.9105 0.2612
-7 -12 8 -1.1450 0.2062
-7 -12 9 -1.1060 0.1586
-7 -12 10 -0.8466 0.1394
-7 -12 11 -0.4868 0.1125
-7 -12 12 -0.1497 0.0338
-7 -12 13 0.0735 -0.0900
-7 -11 1 -0.0958 -0.4626
-7 -11 2 0.1321 -0.5732
-7 -11 3 0.4311 -0.5035
-7 -11 4 0.5639 -0.3087
-7 -11 5 0.4145 -0.1170
-7 -11 6 0.0532 -0.0206
-7 -11 7 -0.3380 -0.0133
-7 -11 8 -0.5946 -0.0223
-7 -11 9 -0.6477 0.0086
-7 -11 10 -0.5253 0.0667
-7 -11 11 -0.3143 0.0942
-7 -11 12 -0.1226 0.0560
-7 -11 13 -0.0409 -0.0200
-7 -11 14 -0.0941 -0.0683
-7 -10 1 -0.6533 -0.4986
-7 -10 2 -0.2290 -0.4623
-7 -10 3 0.2765 -0.3286
-7 -10 4 0.6030 -0.1923
-7 -10 5 0.6329 -0.1423
-7 -10 6 0.4169 -0.1848
-7 -10 7 0.0977 -0.2460
-7 -10 8 -0.1822 -0.2450
-7 -10 9 -0.3314 -0.1654
-7 -10 10 -0.3296 -0.0612
-7 -10 11 -0.2360 0.0008
-7 -10 12 -0.1685 0.0035
-7 -10 13 -0.2325 -0.0124
-7 -10 14 -0.4290 0.0052
-7 -10 15 -0.6273 0.0681
-7 -9 1 -0.9572 0.3805
-7 -9 2 -0.4245 0.4238
-7 -9 3 0.1315 0.4516
-7 -9 4 0.4930 0.3996
-7 -9 5 0.5782 0.2578
-7 -9 6 0.4303 0.0868
-7 -9 7 0.1638 -0.0307
-7 -9 8 -0.0840 -0.0571
-7 -9 9 -0.2005 -0.0245
-7 -9 10 -0.1598 0.0024
-7 -9 11 -0.0600 -0.0136
-7 -9 12 -0.0746 -0.0557
-7 -9 13 -0.3170 -0.0771
-7 -9 14 -0.7199 -0.0491
-7 -9 15 -1.0519 0.0157
-7 -8 1 -0.6411 0.4467
-7 -8 2 -0.1589 0.4556
-7 -8 3 0.2493 0.4237
-7 -8 4 0.4656 0.3378
-7 -8 5 0.4693 0.2300
-7 -8 6 0.3107 0.1527
-7 -8 7 0.0953 0.1317
-7 -8 8 -0.0411 0.1455
-7 -8 9 -0.0044 0.1468
-7 -8 10 0.1665 0.1067
-7 -8 11 0.2838 0.0372
-7 -8 12 0.1326 -0.0244
-7 -8 13 -0.3420 -0.0510
-7 -8 14 -0.9461 -0.0455
-7 -8 15 -1.3510 -0.0296
-7 -7 1 -0.0151 -0.4171
-7 -7 2 0.3144 -0.3993
-7 -7 3 0.5052 -0.3801
-7 -7 4 0.5367 -0.3445
-7 -7 5 0.4274 -0.2736
-7 -7 6 0.2314 -0.1701
-7 -7 7 0.0544 -0.0650
-7 -7 8 0.0200 0.0051
-7 -7 9 0.1668 0.0285
-7 -7 10 0.3667 0.0271
-7 -7 11 0.3801 0.0329
-7 -7 12 0.0445 0.0561
-7 -7 13 -0.5578 0.0764
-7 -7 14 -1.1211 0.0659
-7 -7 15 -1.3329 0.0191
-7 -7 16 -1.1053 -0.0388
-7 -6 1 0.5066 -0.4551
-7 -6 2 0.6787 -0.4413
-7 -6 3 0.7087 -0.4066
-7 -6 4 0.6096 -0.3359
-7 -6 5 0.3952 -0.2419
-7 -6 6 0.1208 -0.1613
-7 -6 7 -0.0951 -0.1252
-7 -6 8 -0.1419 -0.1286
-7 -6 9 -0.0344 -0.1314
-7 -6 10 0.0578 -0.0919
-7 -6 11 -0.0576 -0.0065
-7 -6 12 -0.4044 0.0831
-7 -6 13 -0.7764 0.1233
-7 -6 14 -0.8912 0.0928
-7 -6 15 -0.6345 0.0192
-7 -6 16 -0.1682 -0.0466
-7 -5 1 0.8254 0.4287
-7 -5 2 0.8835 0.3892
-7 -5 3 0.8227 0.3642
-7 -5 4 0.6230 0.3520
-7 -5 5 0.2792 0.3207
-7 -5 6 -0.1268 0.2399
-7 -5 7 -0.4394 0.1154
-7 -5 8 -0.5486 -0.0066
-7 -5 9 -0.4948 -0.0719
-7 -5 10 -0.4274 -0.0623
-7 -5 11 -0.4365 -0.0107
-7 -5 12 -0.4291 0.0267
-7 -5 13 -0.2020 0.0168
-7 -5 14 0.3368 -0.0262
-7 -5 15 1.0125 -0.0593
-7 -5 16 1.4651 -0.0520
-7 -4 1 0.8840 0.4115
-7 -4 2 0.8927 0.3606
-7 -4 3 0.7928 0.3422
-7 -4 4 0.5128 0.3330
-7 -4 5 0.0606 0.2982
-7 -4 6 -0.4166 0.2241
-7 -4 7 -0.7141 0.1311
-7 -4 8 -0.7275 0.0554
-7 -4 9 -0.5199 0.0170
-7 -4 10 -0.2193 0.0041
-7 -4 11 0.1437 -0.0117
-7 -4 12 0.6710 -0.0439
-7 -4 13 1.4450 -0.0758
-7 -4 14 2.3399 -0.0760
-7 -4 15 3.0087 -0.0306
-7 -4 16 3.0986 0.0404
-7 -3 1 0.5757 -0.5299
-7 -3 2 0.6255 -0.5107
-7 -3 3 0.5590 -0.4432
-7 -3 4 0.2831 -0.3546
-7 -3 5 -0.1372 -0.2663
-7 -3 6 -0.4799 -0.1852
-7 -3 7 -0.5250 -0.1111
-7 -3 8 -0.2225 -0.0495
-7 -3 9 0.2981 -0.0138
-7 -3 10 0.8768 -0.0120
-7 -3 11 1.4691 -0.0313
-7 -3 12 2.1287 -0.0401
-7 -3 13 2.8543 -0.0117
-7 -3 14 3.4748 0.0502
-7 -3 15 3.7182 0.1092
-7 -2 1 0.1159 -0.4812
-7 -2 2 0.2744 -0.4330
-7 -2 3 0.2963 -0.3754
-7 -2 4 0.1171 -0.3085
-7 -2 5 -0.1223 -0.2284
-7 -2 6 -0.1659 -0.1402
-7 -2 7 0.1456 -0.0630
-7 -2 8 0.7395 -0.0196
-7 -2 9 1.3748 -0.0155
-7 -2 10 1.8353 -0.0280
-7 -2 11 2.0668 -0.0199
-7 -2 12 2.1495 0.0283
-7 -2 13 2.1672 0.0934
-7 -2 14 2.1220 0.1196
-7 -2 15 1.9677 0.0617
-7 -1 1 -0.0295 0.5190
-7 -1 2 0.1972 0.4891
-7 -1 3 0.2525 0.4242
-7 -1 4 0.1469 0.3543
-7 -1 5 0.0833 0.2965
-7 -1 6 0.2835 0.2442
-7 -1 7 0.7772 0.1800
-7 -1 8 1.3447 0.1003
-7 -1 9 1.6626 0.0283
-7 -1 10 1.5240 -0.0010
-7 -1 11 0.9573 0.0239
-7 -1 12 0.1807 0.0671
-7 -1 13 -0.5356 0.0578
-7 -1 14 -0.9863 -0.0584
-7 -1 15 -1.0812 -0.2683
-7 0 1 0.2208 0.4892
-7 0 2 0.3791 0.4068
-7 0 3 0.3322 0.3166
-7 0 4 0.1878 0.2420
-7 0 5 0.1705 0.1821
-7 0 6 0.4107 0.1222
-7 0 7 0.8001 0.0566
-7 0 8 1.0409 0.0017
-7 0 9 0.8485 -0.0152
-7 0 10 0.1435 0.0140
-7 0 11 -0.8971 0.0564
-7 0 12 -1.9394 0.0479
-7 0 13 -2.6521 -0.0634
-7 0 14 -2.8377 -0.2697
-7 1 1 0.4468 -0.4901
-7 1 2 0.4349 -0.5024
-7 1 3 0.2264 -0.4721
-7 1 4 0.0026 -0.4106
-7 1 5 -0.0498 -0.3408
-7 1 6 0.0857 -0.2766
-7 1 7 0.2275 -0.2137
-7 1 8 0.1375 -0.1387
-7 1 9 -0.2909 -0.0491
-7 1 10 -0.9468 0.0328
-7 1 11 -1.5689 0.0682
-7 1 12 -1.8985 0.0291
-7 1 13 -1.8094 -0.0744
-7 1 14 -1.3556 -0.1899
-7 2 1 0.3715 -0.4306
-7 2 2 0.2124 -0.3715
-7 2 3 -0.0707 -0.2947
-7 2 4 -0.2897 -0.2230
-7 2 5 -0.3501 -0.1651
-7 2 6 -0.3293 -0.1133
-7 2 7 -0.3858 -0.0578
-7 2 8 -0.5879 -0.0019
-7 2 9 -0.8173 0.0379
-7 2 10 -0.8361 0.0474
-7 2 11 -0.4580 0.0328
-7 2 12 0.3070 0.0238
-7 2 13 1.2353 0.0557
-7 3 1 0.1972 0.5340
-7 3 2 -0.0259 0.5504
-7 3 3 -0.2754 0.5173
-7 3 4 -0.4141 0.4429
-7 3 5 -0.4458 0.3557
-7 3 6 -0.4887 0.2796
-7 3 7 -0.6208 0.2135
-7 3 8 -0.7469 0.1379
-7 3 9 -0.6206 0.0440
-7 3 10 -0.0198 -0.0426
-7 3 11 1.0593 -0.0672
-7 3 12 2.3387 0.0145
-7 3 13 3.3769 0.1950
-7 4 1 0.1854 0.4496
-7 4 2 -0.0816 0.4039
-7 4 3 -0.3139 0.3112
-7 4 4 -0.4190 0.2097
-7 4 5 -0.4412 0.1348
-7 4 6 -0.4865 0.0892
-7 4 7 -0.5775 0.0437
-7 4 8 -0.5815 -0.0285
-7 4 9 -0.2904 -0.1152
-7 4 10 0.4015 -0.1614
-7 4 11 1.3657 -0.1091
-7 4 12 2.2632 0.0500
-7 5 1 0.2698 -0.4966
-7 5 2 -0.0961 -0.5115
-7 5 3 -0.4169 -0.5099
-7 5 4 -0.5841 -0.4640
-7 5 5 -0.6090 -0.3716
-7 5 6 -0.5737 -0.2648
-7 5 7 -0.5304 -0.1856
-7 5 8 -0.4496 -0.1500
-7 5 9 -0.2625 -0.1320
-7 5 10 0.0439 -0.0856
-7 5 11 0.3688 0.0104
-7 6 1 0.2155 -0.4215
-7 6 2 -0.2657 -0.3823
-7 6 3 -0.7016 -0.3125
-7 6 4 -0.9247 -0.2164
-7 6 5 -0.8947 -0.1129
-7 6 6 -0.7033 -0.0270
-7 6 7 -0.4982 0.0272
-7 6 8 -0.3918 0.0563
-7 6 9 -0.4181 0.0798
-7 6 10 -0.5500 0.1069
-7 6 11 -0.7422 0.1216
-7 7 1 -0.0705 0.4497
-7 7 2 -0.5593 0.4753
-7 7 3 -0.9787 0.4739
-7 7 4 -1.1287 0.4341
-7 7 5 -0.9637 0.3645
-7 7 6 -0.6206 0.2874
-7 7 7 -0.3252 0.2241
-7 7 8 -0.2494 0.1830
-7 7 9 -0.4183 0.1535
-7 7 10 -0.7192 0.1108
-7 8 1 -0.4541 0.3629
-7 8 2 -0.7856 0.3563
-7 8 3 -1.0123 0.2823
-7 8 4 -0.9710 0.1614
-7 8 5 -0.6644 0.0450
-7 8 6 -0.2640 -0.0226
-7 8 7 0.0098 -0.0327
-7 8 8 0.0366 -0.0134
-7 8 9 -0.1355 -0.0068
-7 9 1 -0.6693 -0.4024
-7 9 2 -0.7760 -0.4128
-7 9 3 -0.7634 -0.4630
-7 9 4 -0.5501 -0.4934
-7 9 5 -0.1922 -0.4517
-7 9 6 0.1534 -0.3361
-7 9 7 0.3426 -0.1950
-7 9 8 0.3447 -0.0901
-7 10 1 -0.5313 -0.2508
-7 10 2 -0.5011 -0.2909
-7 10 3 -0.3663 -0.3060
-7 10 4 -0.1173 -0.2341
-7 10 5 0.1727 -0.0811
-7 10 6 0.3979 0.0809
-7 11 1 -0.1382 0.4381
-7 11 2 -0.1076 0.3545
-7 11 3 -0.0006 0.3727
-7 11 4 0.1603 0.4935
-7 11 5 0.3176 0.6229
-7 12 1 0.2080 0.1403
-7 12 2 0.1877 0.1323
-7 12 3 0.2129 0.2981
-7 13 1 0.3105 -0.7569
-6 -14 4 0.0267 0.3211
-6 -14 5 0.2016 0.1351
-6 -14 6 0.4646 0.0282
-6 -14 7 0.7277 -0.0138
-6 -14 8 0.8540 -0.0355
-6 -14 9 0.7105 -0.0644
-6 -14 10 0.2643 -0.0842
-6 -13 1 0.0387 0.5169
-6 -13 2 -0.0393 0.4568
-6 -13 3 0.0090 0.3466
-6 -13 4 0.1939 0.2473
-6 -13 5 0.4939 0.1976
-6 -13 6 0.8454 0.1901
-6 -13 7 1.1194 0.1853
-6 -13 8 1.1423 0.1503
-6 -13 9 0.7929 0.0912
-6 -13 10 0.1241 0.0527
-6 -13 11 -0.6086 0.0833
-6 -13 12 -1.0750 0.1901
-6 -13 13 -1.0851 0.3176
-6 -12 1 -0.4019 -0.3753
-6 -12 2 -0.3610 -0.3867
-6 -12 3 -0.1756 -0.3601
-6 -12 4 0.1125 -0.2856
-6 -12 5 0.4629 -0.1808
-6 -12 6 0.8094 -0.0831
-6 -12 7 1.0234 -0.0259
-6 -12 8 0.9496 -0.0161
-6 -12 9 0.5222 -0.0268
-6 -12 10 -0.1322 -0.0138
-6 -12 11 -0.7253 0.0521
-6 -12 12 -0.9833 0.1562
-6 -12 13 -0.8381 0.2383
-6 -12 14 -0.4705 0.2256
-6 -11 1 -0.9101 -0.4860
-6 -11 2 -0.7461 -0.4554
-6 -11 3 -0.5264 -0.3855
-6 -11 4 -0.3051 -0.3010
-6 -11 5 -0.0829 -0.2298
-6 -11 6 0.1300 -0.1892
-6 -11 7 0.2586 -0.1805
-6 -11 8 0.1979 -0.1908
-6 -11 9 -0.0814 -0.1978
-6 -11 10 -0.4668 -0.1783
-6 -11 11 -0.7629 -0.1213
-6 -11 12 -0.8364 -0.0414
-6 -11 13 -0.7134 0.0212
-6 -11 14 -0.5383 0.0235
-6 -11 15 -0.4370 -0.0452
-6 -10 1 -0.8862 0.3263
-6 -10 2 -0.7351 0.3419
-6 -10 3 -0.6971 0.3426
-6 -10 4 -0.7543 0.3079
-6 -10 5 -0.8025 0.2399
-6 -10 6 -0.7636 0.1579
-6 -10 7 -0.6580 0.0796
-6 -10 8 -0.5711 0.0100
-6 -10 9 -0.5633 -0.0530
-6 -10 10 -0.6234 -0.1063
-6 -10 11 -0.7057 -0.1388
-6 -10 12 -0.7912 -0.1436
-6 -10 13 -0.8927 -0.1294
-6 -10 14 -0.9987 -0.1154
-6 -10 15 -1.0374 -0.1110
-6 -10 16 -0.9218 -0.1024
-6 -9 1 -0.2874 0.4439
-6 -9 2 -0.3264 0.4434
-6 -9 3 -0.5922 0.4100
-6 -9 4 -0.9388 0.3456
-6 -9 5 -1.1690 0.2780
-6 -9 6 -1.1745 0.2354
-6 -9 7 -0.9879 0.2206
-6 -9 8 -0.7277 0.2092
-6 -9 9 -0.5138 0.1726
-6 -9 10 -0.4291 0.1044
-6 -9 11 -0.5220 0.0249
-6 -9 12 -0.7958 -0.0379
-6 -9 13 -1.1706 -0.0697
-6 -9 14 -1.4754 -0.0738
-6 -9 15 -1.5287 -0.0574
-6 -9 16 -1.2681 -0.0219
-6 -8 1 0.1521 -0.3785
-6 -8 2 -0.0980 -0.3575
-6 -8 3 -0.5118 -0.3482
-6 -8 4 -0.8692 -0.3346
-6 -8 5 -1.0001 -0.2871
-6 -8 6 -0.8812 -0.1911
-6 -8 7 -0.6112 -0.0653
-6 -8 8 -0.3234 0.0481
-6 -8 9 -0.1285 0.1134
-6 -8 10 -0.1132 0.1241
-6 -8 11 -0.3354 0.1016
-6 -8 12 -0.7748 0.0742
-6 -8 13 -1.2832 0.0587
-6 -8 14 -1.6249 0.0579
-6 -8 15 -1.6197 0.0701
-6 -8 16 -1.2810 0.0930
-6 -7 1 -0.0907 -0.4360
-6 -7 2 -0.3575 -0.4126
-6 -7 3 -0.5901 -0.4036
-6 -7 4 -0.6430 -0.3917
-6 -7 5 -0.5101 -0.3542
-6 -7 6 -0.2985 -0.2827
-6 -7 7 -0.1164 -0.1915
-6 -7 8 -0.0028 -0.1075
-6 -7 9 0.0372 -0.0490
-6 -7 10 -0.0363 -0.0160
-6 -7 11 -0.2907 0.0045
-6 -7 12 -0.7259 0.0243
-6 -7 13 -1.2000 0.0473
-6 -7 14 -1.4871 0.0719
-6 -7 15 -1.4397 0.0961
-6 -7 16 -1.1073 0.1165
-6 -6 1 -0.6372 0.4753
-6 -6 2 -0.6812 0.4569
-6 -6 3 -0.5394 0.4049
-6 -6 4 -0.2632 0.3283
-6 -6 5 -0.0246 0.2423
-6 -6 6 0.0412 0.1586
-6 -6 7 -0.0422 0.0819
-6 -6 8 -0.1359 0.0137
-6 -6 9 -0.1494 -0.0413
-6 -6 10 -0.1474 -0.0756
-6 -6 11 -0.2801 -0.0861
-6 -6 12 -0.6071 -0.0770
-6 -6 13 -1.0009 -0.0572
-6 -6 14 -1.2339 -0.0343
-6 -6 15 -1.1663 -0.0128
-6 -6 16 -0.8516 0.0032
-6 -6 17 -0.4702 0.0082
-6 -5 1 -0.8353 0.5119
-6 -5 2 -0.5772 0.4886
-6 -5 3 -0.1578 0.4512
-6 -5 4 0.1902 0.3943
-6 -5 5 0.2532 0.3194
-6 -5 6 0.0319 0.2320
-6 -5 7 -0.2480 0.1416
-6 -5 8 -0.3399 0.0606
-6 -5 9 -0.2037 0.0014
-6 -5 10 -0.0353 -0.0309
-6 -5 11 -0.0689 -0.0421
-6 -5 12 -0.3469 -0.0451
-6 -5 13 -0.6777 -0.0510
-6 -5 14 -0.8101 -0.0626
-6 -5 15 -0.6486 -0.0761
-6 -5 16 -0.3091 -0.0859
-6 -4 1 -0.5660 -0.4722
-6 -4 2 -0.1185 -0.4365
-6 -4 3 0.3396 -0.3803
-6 -4 4 0.5324 -0.3167
-6 -4 5 0.3667 -0.2552
-6 -4 6 0.0339 -0.2000
-6 -4 7 -0.1499 -0.1483
-6 -4 8 -0.0287 -0.0931
-6 -4 9 0.2547 -0.0311
-6 -4 10 0.4037 0.0304
-6 -4 11 0.2576 0.0751
-6 -4 12 -0.0541 0.0882
-6 -4 13 -0.2350 0.0674
-6 -4 14 -0.0968 0.0246
-6 -4 15 0.2780 -0.0205
-6 -4 16 0.6226 -0.0494
-6 -3 1 -0.0734 -0.4984
-6 -3 2 0.3716 -0.4498
-6 -3 3 0.6988 -0.3961
-6 -3 4 0.7322 -0.3394
-6 -3 5 0.5449 -0.2806
-6 -3 6 0.3993 -0.2183
-6 -3 7 0.4892 -0.1482
-6 -3 8 0.7379 -0.0682
-6 -3 9 0.8659 0.0144
-6 -3 10 0.6759 0.0820
-6 -3 11 0.2772 0.1164
-6 -3 12 0.0203 0.1110
-6 -3 13 0.1885 0.0764
-6 -3 14 0.7332 0.0337
-6 -3 15 1.2947 0.0040
-6 -3 16 1.4877 0.0002
-6 -2 1 0.4952 0.5174
-6 -2 2 0.7718 0.4903
-6 -2 3 0.9119 0.4322
-6 -2 4 0.8905 0.3591
-6 -2 5 0.8585 0.2844
-6 -2 6 0.9709 0.2186
-6 -2 7 1.1801 0.1671
-6 -2 8 1.2349 0.1277
-6 -2 9 0.9234 0.0910
-6 -2 10 0.3345 0.0473
-6 -2 11 -0.1377 -0.0034
-6 -2 12 -0.0921 -0.0494
-6 -2 13 0.5295 -0.0750
-6 -2 14 1.3559 -0.0712
-6 -2 15 1.8489 -0.0413
-6 -2 16 1.6965 0.0033
-6 -1 1 0.9603 0.4907
-6 -1 2 0.9812 0.4295
-6 -1 3 0.9414 0.3615
-6 -1 4 0.9165 0.3003
-6 -1 5 1.0114 0.2489
-6 -1 6 1.1947 0.2007
-6 -1 7 1.2506 0.1442
-6 -1 8 0.9520 0.0705
-6 -1 9 0.3193 -0.0181
-6 -1 10 -0.3006 -0.1038
-6 -1 11 -0.4577 -0.1591
-6 -1 12 0.0374 -0.1630
-6 -1 13 0.9245 -0.1151
-6 -1 14 1.6582 -0.0383
-6 -1 15 1.7948 0.0346
-6 -1 16 1.2900 0.0794
-6 0 1 0.9521 -0.6007
-6 0 2 0.7505 -0.5877
-6 0 3 0.6067 -0.5210
-6 0 4 0.6003 -0.4114
-6 0 5 0.7229 -0.2888
-6 0 6 0.8170 -0.1902
-6 0 7 0.6730 -0.1418
-6 0 8 0.2373 -0.1436
-6 0 9 -0.2702 -0.1671
-6 0 10 -0.4779 -0.1693
-6 0 11 -0.1549 -0.1182
-6 0 12 0.5738 -0.0138
-6 0 13 1.2906 0.1101
-6 0 14 1.5835 0.2064
-6 0 15 1.3327 0.2427
-6 1 1 0.3473 -0.6040
-6 1 2 0.0856 -0.5422
-6 1 3 -0.0067 -0.4223
-6 1 4 0.0720 -0.2757
-6 1 5 0.2129 -0.1489
-6 1 6 0.2493 -0.0776
-6 1 7 0.0964 -0.0657
-6 1 8 -0.1439 -0.0817
-6 1 9 -0.2382 -0.0775
-6 1 10 -0.0187 -0.0189
-6 1 11 0.4484 0.0901
-6 1 12 0.8881 0.2092
-6 1 13 1.0284 0.2867
-6 1 14 0.8175 0.2933
-6 1 15 0.4526 0.2374
-6 2 1 -0.3765 0.4575
-6 2 2 -0.4980 0.4620
-6 2 3 -0.4099 0.4756
-6 2 4 -0.2048 0.4653
-6 2 5 -0.0220 0.4045
-6 2 6 0.0499 0.2971
-6 2 7 0.0467 0.1805
-6 2 8 0.0928 0.1028
-6 2 9 0.2656 0.0899
-6 2 10 0.4812 0.1250
-6 2 11 0.5305 0.1574
-6 2 12 0.2593 0.1362
-6 2 13 -0.2633 0.0466
-6 2 14 -0.7524 -0.0778
-6 3 1 -0.5884 0.4432
-6 3 2 -0.4903 0.4134
-6 3 3 -0.2649 0.3688
-6 3 4 -0.0320 0.2876
-6 3 5 0.1312 0.1771
-6 3 6 0.2435 0.0757
-6 3 7 0.3846 0.0261
-6 3 8 0.5810 0.0394
-6 3 9 0.7137 0.0787
-6 3 10 0.5600 0.0766
-6 3 11 -0.0281 -0.0215
-6 3 12 -0.9491 -0.2163
-6 3 13 -1.8468 -0.4461
-6 3 14 -2.3120 -0.6169
-6 4 1 -0.1869 -0.5439
-6 4 2 0.0150 -0.5093
-6 4 3 0.1762 -0.4845
-6 4 4 0.2545 -0.4708
-6 4 5 0.2987 -0.4364
-6 4 6 0.4128 -0.3452
-6 4 7 0.6471 -0.1960
-6 4 8 0.8973 -0.0397
-6 4 9 0.9197 0.0433
-6 4 10 0.4883 -0.0087
-6 4 11 -0.4082 -0.1965
-6 4 12 -1.4943 -0.4528
-6 4 13 -2.3411 -0.6744
-6 5 1 0.3787 -0.4141
-6 5 2 0.4846 -0.3601
-6 5 3 0.4203 -0.3340
-6 5 4 0.2701 -0.3054
-6 5 5 0.1916 -0.2332
-6 5 6 0.3146 -0.1062
-6 5 7 0.6294 0.0367
-6 5 8 0.9535 0.1274
-6 5 9 1.0259 0.1137
-6 5 10 0.6823 -0.0044
-6 5 11 -0.0149 -0.1748
-6 5 12 -0.7958 -0.3258
-6 6 1 0.6464 0.6164
-6 6 2 0.5811 0.5646
-6 6 3 0.3432 0.4691
-6 6 4 0.0849 0.3806
-6 6 5 -0.0225 0.3277
-6 6 6 0.1150 0.2965
-6 6 7 0.4522 0.2498
-6 6 8 0.8233 0.1679
-6 6 9 1.0369 0.0733
-6 6 10 0.9890 0.0141
-6 6 11 0.7162 0.0227
-6 7 1 0.5260 0.4874
-6 7 2 0.4224 0.3727
-6 7 3 0.2285 0.2613
-6 7 4 0.0477 0.1800
-6 7 5 -0.0268 0.1148
-6 7 6 0.0498 0.0358
-6 7 7 0.2617 -0.0566
-6 7 8 0.5442 -0.1107
-6 7 9 0.8116 -0.0569
-6 7 10 0.9872 0.1280
-6 8 1 0.2114 -0.5306
-6 8 2 0.2623 -0.5437
-6 8 3 0.2753 -0.4874
-6 8 4 0.2399 -0.3994
-6 8 5 0.1612 -0.3422
-6 8 6 0.0812 -0.3367
-6 8 7 0.0705 -0.3248
-6 8 8 0.1853 -0.2041
-6 8 9 0.4156 0.0808
-6 9 1 -0.1061 -0.4536
-6 9 2 0.1288 -0.3425
-6 9 3 0.3023 -0.1756
-6 9 4 0.3270 -0.0511
-6 9 5 0.1880 -0.0395
-6 9 6 -0.0258 -0.1068
-6 9 7 -0.1653 -0.1231
-6 9 8 -0.1188 0.0351
-6 10 1 -0.3333 0.4360
-6 10 2 -0.0883 0.5559
-6 10 3 0.0508 0.6429
-6 10 4 0.0146 0.5769
-6 10 5 -0.1637 0.3360
-6 10 6 -0.3557 0.0444
-6 10 7 -0.4151 -0.1058
-6 11 1 -0.3435 0.3152
-6 11 2 -0.2910 0.4145
-6 11 3 -0.3495 0.3990
-6 11 4 -0.4961 0.1696
-6 11 5 -0.6384 -0.2138
-6 11 6 -0.6695 -0.5496
-6 12 1 0.0155 -0.4566
-6 12 2 -0.1853 -0.3353
-6 12 3 -0.4684 -0.3850
-6 12 4 -0.7042 -0.6360
-6 13 1 0.6316 -0.1307
-6 13 2 0.2613 -0.0768
-5 -15 6 -0.1654 -0.1202
-5 -15 7 0.0322 -0.0803
-5 -15 8 0.0742 -0.0576
-5 -15 9 -0.0533 -0.0666
-5 -14 2 -0.2785 0.3919
-5 -14 3 -0.4416 0.1840
-5 -14 4 -0.3845 0.0997
-5 -14 5 -0.1274 0.1208
-5 -14 6 0.2040 0.1783
-5 -14 7 0.4568 0.2143
-5 -14 8 0.5329 0.2096
-5 -14 9 0.4309 0.1659
-5 -14 10 0.2347 0.0781
-5 -14 11 0.0628 -0.0649
-5 -14 12 0.0041 -0.2486
-5 -14 13 0.0741 -0.4121
-5 -13 1 0.1659 -0.1812
-5 -13 2 0.0349 -0.2825
-5 -13 3 0.0727 -0.2935
-5 -13 4 0.2948 -0.2142
-5 -13 5 0.6243 -0.0982
-5 -13 6 0.9435 0.0005
-5 -13 7 1.1499 0.0648
-5 -13 8 1.1918 0.1053
-5 -13 9 1.0795 0.1252
-5 -13 10 0.8761 0.1061
-5 -13 11 0.6690 0.0319
-5 -13 12 0.5277 -0.0725
-5 -13 13 0.4730 -0.1369
-5 -13 14 0.4803 -0.0894
-5 -12 1 0.3227 -0.3626
-5 -12 2 0.4489 -0.3580
-5 -12 3 0.6924 -0.3091
-5 -12 4 0.9735 -0.2451
-5 -12 5 1.2048 -0.2010
-5 -12 6 1.3376 -0.1813
-5 -12 7 1.3646 -0.1600
-5 -12 8 1.3006 -0.1146
-5 -12 9 1.1707 -0.0554
-5 -12 10 1.0080 -0.0171
-5 -12 11 0.8470 -0.0174
-5 -12 12 0.7066 -0.0260
-5 -12 13 0.5855 0.0199
-5 -12 14 0.4811 0.1625
-5 -12 15 0.4119 0.3777
-5 -11 1 0.3390 0.3045
-5 -11 2 0.6596 0.3059
-5 -11 3 0.9601 0.2899
-5 -11 4 1.1130 0.2362
-5 -11 5 1.0800 0.1478
-5 -11 6 0.9193 0.0584
-5 -11 7 0.7297 0.0068
-5 -11 8 0.5903 0.0014
-5 -11 9 0.5323 0.0114
-5 -11 10 0.5404 -0.0022
-5 -11 11 0.5625 -0.0454
-5 -11 12 0.5330 -0.0777
-5 -11 13 0.4143 -0.0442
-5 -11 14 0.2379 0.0759
-5 -11 15 0.0982 0.2441
-5 -11 16 0.0838 0.3831
-5 -10 1 0.1520 0.3553
-5 -10 2 0.5049 0.3531
-5 -10 3 0.7041 0.3274
-5 -10 4 0.6425 0.2697
-5 -10 5 0.3612 0.2005
-5 -10 6 0.0093 0.1553
-5 -10 7 -0.2482 0.1518
-5 -10 8 -0.3078 0.1696
-5 -10 9 -0.1630 0.1650
-5 -10 10 0.0965 0.1084
-5 -10 11 0.3225 0.0119
-5 -10 12 0.3831 -0.0780
-5 -10 13 0.2484 -0.1151
-5 -10 14 0.0228 -0.0861
-5 -10 15 -0.1229 -0.0154
-5 -10 16 -0.0824 0.0562
-5 -9 1 -0.1938 -0.4370
-5 -9 2 0.0824 -0.3843
-5 -9 3 0.1583 -0.3436
-5 -9 4 -0.0091 -0.3152
-5 -9 5 -0.3203 -0.2746
-5 -9 6 -0.6032 -0.1990
-5 -9 7 -0.7037 -0.0931
-5 -9 8 -0.5539 0.0092
-5 -9 9 -0.2032 0.0695
-5 -9 10 0.1936 0.0724
-5 -9 11 0.4487 0.0329
-5 -9 12 0.4527 -0.0196
-5 -9 13 0.2567 -0.0612
-5 -9 14 0.0444 -0.0795
-5 -9 15 -0.0063 -0.0674
-5 -9 16 0.1347 -0.0178
-5 -9 17 0.3306 0.0686
-5 -8 1 -0.3605 -0.4049
-5 -8 2 -0.1708 -0.3396
-5 -8 3 -0.1383 -0.3196
-5 -8 4 -0.2410 -0.3246
-5 -8 5 -0.3773 -0.3191
-5 -8 6 -0.4301 -0.2815
-5 -8 7 -0.3208 -0.2161
-5 -8 8 -0.0470 -0.1427
-5 -8 9 0.3025 -0.0780
-5 -8 10 0.5765 -0.0283
-5 -8 11 0.6489 0.0031
-5 -8 12 0.5164 0.0096
-5 -8 13 0.3174 -0.0100
-5 -8 14 0.2301 -0.0348
-5 -8 15 0.3209 -0.0203
-5 -8 16 0.4837 0.0759
-5 -8 17 0.5384 0.2544
-5 -7 1 0.0282 0.6203
-5 -7 2 0.1367 0.5971
-5 -7 3 0.1678 0.4998
-5 -7 4 0.1742 0.3702
-5 -7 5 0.2021 0.2465
-5 -7 6 0.2730 0.1459
-5 -7 7 0.3880 0.0709
-5 -7 8 0.5238 0.0224
-5 -7 9 0.6248 0.0039
-5 -7 10 0.6271 0.0088
-5 -7 11 0.5186 0.0125
-5 -7 12 0.3768 -0.0148
-5 -7 13 0.3193 -0.0745
-5 -7 14 0.3877 -0.1204
-5 -7 15 0.4803 -0.0788
-5 -7 16 0.4270 0.0951
-5 -7 17 0.1618 0.3685
-5 -6 1 0.7205 0.6616
-5 -6 2 0.7262 0.5723
-5 -6 3 0.7448 0.4645
-5 -6 4 0.7988 0.3702
-5 -6 5 0.8393 0.2964
-5 -6 6 0.8082 0.2334
-5 -6 7 0.6959 0.1748
-5 -6 8 0.5395 0.1283
-5 -6 9 0.3843 0.1025
-5 -6 10 0.2657 0.0860
-5 -6 11 0.2199 0.0471
-5 -6 12 0.2761 -0.0365
-5 -6 13 0.4013 -0.1414
-5 -6 14 0.4596 -0.1960
-5 -6 15 0.2739 -0.1253
-5 -6 16 -0.2121 0.0859
-5 -6 17 -0.8131 0.3637
-5 -5 1 0.9267 -0.4953
-5 -5 2 0.8592 -0.5305
-5 -5 3 0.9146 -0.4999
-5 -5 4 1.0089 -0.4105
-5 -5 5 0.9878 -0.2970
-5 -5 6 0.7756 -0.1944
-5 -5 7 0.4406 -0.1146
-5 -5 8 0.1353 -0.0479
-5 -5 9 -0.0116 0.0133
-5 -5 10 0.0427 0.0549
-5 -5 11 0.2552 0.0510
-5 -5 12 0.5106 -0.0035
-5 -5 13 0.6313 -0.0709
-5 -5 14 0.4293 -0.0863
-5 -5 15 -0.1674 -0.0065
-5 -5 16 -0.9916 0.1482
-5 -5 17 -1.6581 0.2986
-5 -4 1 0.3990 -0.6477
-5 -4 2 0.3854 -0.6144
-5 -4 3 0.5895 -0.5222
-5 -4 4 0.7737 -0.4029
-5 -4 5 0.7221 -0.2958
-5 -4 6 0.4261 -0.2206
-5 -4 7 0.0770 -0.1678
-5 -4 8 -0.0991 -0.1145
-5 -4 9 -0.0044 -0.0508
-5 -4 10 0.2905 0.0098
-5 -4 11 0.6135 0.0454
-5 -4 12 0.7751 0.0512
-5 -4 13 0.6284 0.0470
-5 -4 14 0.1261 0.0586
-5 -4 15 -0.6155 0.0897
-5 -4 16 -1.3109 0.1133
-5 -4 17 -1.6271 0.0931
-5 -3 1 -0.1256 0.4882
-5 -3 2 0.0299 0.4966
-5 -3 3 0.3865 0.4867
-5 -3 4 0.6008 0.4374
-5 -3 5 0.5056 0.3429
-5 -3 6 0.2267 0.2227
-5 -3 7 0.0356 0.1124
-5 -3 8 0.1016 0.0418
-5 -3 9 0.3653 0.0176
-5 -3 10 0.6146 0.0237
-5 -3 11 0.6543 0.0375
-5 -3 12 0.4209 0.0435
-5 -3 13 -0.0114 0.0352
-5 -3 14 -0.4858 0.0068
-5 -3 15 -0.8225 -0.0492
-5 -3 16 -0.8815 -0.1330
-5 -3 17 -0.6367 -0.2259
-5 -2 1 -0.0157 0.6184
-5 -2 2 0.2781 0.5954
-5 -2 3 0.6059 0.5302
-5 -2 4 0.6713 0.4232
-5 -2 5 0.4757 0.2940
-5 -2 6 0.2682 0.1725
-5 -2 7 0.2743 0.0839
-5 -2 8 0.4751 0.0358
-5 -2 9 0.6297 0.0183
-5 -2 10 0.4965 0.0132
-5 -2 11 0.0420 0.0052
-5 -2 12 -0.5273 -0.0163
-5 -2 13 -0.9060 -0.0595
-5 -2 14 -0.8779 -0.1291
-5 -2 15 -0.4298 -0.2171
-5 -2 16 0.2453 -0.2968
-5 -1 1 0.2531 -0.5213
-5 -1 2 0.5322 -0.4967
-5 -1 3 0.6517 -0.4732
-5 -1 4 0.5187 -0.4398
-5 -1 5 0.3207 -0.3820
-5 -1 6 0.3062 -0.2957
-5 -1 7 0.5131 -0.1943
-5 -1 8 0.7080 -0.1022
-5 -1 9 0.5872 -0.0401
-5 -1 10 0.0539 -0.0132
-5 -1 11 -0.6686 -0.0121
-5 -1 12 -1.1669 -0.0247
-5 -1 13 -1.0995 -0.0445
-5 -1 14 -0.4046 -0.0673
-5 -1 15 0.6592 -0.0823
-5 -1 16 1.6413 -0.0710
-5 0 1 -0.1875 -0.5850
-5 0 2 -0.0537 -0.5414
-5 0 3 -0.1049 -0.4876
-5 0 4 -0.2051 -0.4066
-5 0 5 -0.1199 -0.2934
-5 0 6 0.2237 -0.1655
-5 0 7 0.6244 -0.0559
-5 0 8 0.7540 0.0071
-5 0 9 0.4346 0.0190
-5 0 10 -0.1940 0.0033
-5 0 11 -0.7473 -0.0047
-5 0 12 -0.8395 0.0193
-5 0 13 -0.3162 0.0782
-5 0 14 0.6622 0.1594
-5 0 15 1.7075 0.2476
-5 0 16 2.3937 0.3284
-5 1 1 -1.2321 0.6102
-5 1 2 -1.2651 0.5649
-5 1 3 -1.2828 0.5015
-5 1 4 -1.0589 0.4444
-5 1 5 -0.5148 0.3993
-5 1 6 0.1586 0.3508
-5 1 7 0.6235 0.2766
-5 1 8 0.6569 0.1703
-5 1 9 0.3245 0.0538
-5 1 10 -0.0733 -0.0312
-5 1 11 -0.2180 -0.0486
-5 1 12 0.0292 0.0099
-5 1 13 0.5757 0.1217
-5 1 14 1.1850 0.2483
-5 1 15 1.6104 0.3538
-5 2 1 -1.8522 0.6598
-5 2 2 -1.9930 0.5596
-5 2 3 -1.8411 0.4526
-5 2 4 -1.2730 0.3572
-5 2 5 -0.4663 0.2743
-5 2 6 0.2131 0.1912
-5 2 7 0.4954 0.0961
-5 2 8 0.4050 -0.0057
-5 2 9 0.2082 -0.0896
-5 2 10 0.1719 -0.1267
-5 2 11 0.3571 -0.1049
-5 2 12 0.6107 -0.0399
-5 2 13 0.7238 0.0337
-5 2 14 0.5976 0.0840
-5 2 15 0.2895 0.0975
-5 3 1 -1.4360 -0.5568
-5 3 2 -1.6018 -0.5717
-5 3 3 -1.3244 -0.5499
-5 3 4 -0.6852 -0.4929
-5 3 5 -0.0389 -0.4122
-5 3 6 0.2806 -0.3257
-5 3 7 0.2316 -0.2479
-5 3 8 0.0701 -0.1828
-5 3 9 0.0950 -0.1258
-5 3 10 0.3733 -0.0738
-5 3 11 0.6867 -0.0352
-5 3 12 0.7273 -0.0280
-5 3 13 0.3522 -0.0666
-5 3 14 -0.3128 -0.1460
-5 4 1 -0.4779 -0.6223
-5 4 2 -0.5925 -0.5595
-5 4 3 -0.3183 -0.4718
-5 4 4 0.1002 -0.3657
-5 4 5 0.3159 -0.2489
-5 4 6 0.1921 -0.1322
-5 4 7 -0.0816 -0.0288
-5 4 8 -0.1722 0.0501
-5 4 9 0.0872 0.0974
-5 4 10 0.5420 0.1081
-5 4 11 0.8409 0.0773
-5 4 12 0.7155 0.0027
-5 4 13 0.1750 -0.1077
-5 5 1 0.1843 0.5383
-5 5 2 0.1624 0.5395
-5 5 3 0.3360 0.5098
-5 5 4 0.4329 0.4624
-5 5 5 0.2661 0.4118
-5 5 6 -0.0840 0.3629
-5 5 7 -0.3343 0.3098
-5 5 8 -0.2508 0.2459
-5 5 9 0.1451 0.1718
-5 5 10 0.5923 0.0959
-5 5 11 0.7986 0.0266
-5 5 12 0.6538 -0.0317
-5 5 13 0.2782 -0.0777
-5 6 1 0.3546 0.5645
-5 6 2 0.3948 0.4953
-5 6 3 0.4089 0.3937
-5 6 4 0.2379 0.2888
-5 6 5 -0.0990 0.1999
-5 6 6 -0.4041 0.1262
-5 6 7 -0.4655 0.0561
-5 6 8 -0.2372 -0.0141
-5 6 9 0.1267 -0.0722
-5 6 10 0.4018 -0.0984
-5 6 11 0.4649 -0.0821
-5 6 12 0.3604 -0.0298
-5 7 1 0.4088 -0.5615
-5 7 2 0.4071 -0.5778
-5 7 3 0.2180 -0.5706
-5 7 4 -0.1278 -0.5223
-5 7 5 -0.4557 -0.4393
-5 7 6 -0.5787 -0.3482
-5 7 7 -0.4452 -0.2728
-5 7 8 -0.1760 -0.2161
-5 7 9 0.0400 -0.1623
-5 7 10 0.0925 -0.0958
-5 7 11 0.0157 -0.0154
-5 8 1 0.5216 -0.5749
-5 8 2 0.3712 -0.5297
-5 8 3 -0.0041 -0.4441
-5 8 4 -0.4089 -0.3223
-5 8 5 -0.6224 -0.1916
-5 8 6 -0.5564 -0.0829
-5 8 7 -0.3101 -0.0091
-5 8 8 -0.0801 0.0367
-5 8 9 -0.0093 0.0657
-5 8 10 -0.0967 0.0797
-5 9 1 0.4109 0.4982
-5 9 2 0.1091 0.4963
-5 9 3 -0.3126 0.4934
-5 9 4 -0.6146 0.4769
-5 9 5 -0.6497 0.4322
-5 9 6 -0.4533 0.3604
-5 9 7 -0.1955 0.2780
-5 9 8 -0.0428 0.1992
-5 9 9 -0.0463 0.1210
-5 10 1 -0.1076 0.5332
-5 10 2 -0.4180 0.4893
-5 10 3 -0.6731 0.4192
-5 10 4 -0.7348 0.3154
-5 10 5 -0.5972 0.1908
-5 10 6 -0.3753 0.0761
-5 10 7 -0.2042 -0.0053
-5 10 8 -0.1408 -0.0577
-5 11 1 -0.7016 -0.4177
-5 11 2 -0.8281 -0.4001
-5 11 3 -0.7929 -0.3967
-5 11 4 -0.6271 -0.4030
-5 11 5 -0.4345 -0.3906
-5 11 6 -0.3133 -0.3352
-5 12 1 -0.8957 -0.4274
-5 12 2 -0.7607 -0.3811
-5 12 3 -0.5132 -0.3463
-5 12 4 -0.2968 -0.2945
-5 12 5 -0.2138 -0.1966
-5 13 1 -0.6364 0.4038
-5 13 2 -0.3422 0.3354
-5 13 3 -0.0908 0.2574
-5 14 1 -0.2360 0.3304
-4 -15 3 0.4394 0.1701
-4 -15 4 0.7010 0.1651
-4 -15 5 0.8568 0.1836
-4 -15 6 0.7913 0.1974
-4 -15 7 0.4924 0.1888
-4 -15 8 0.0587 0.1510
-4 -15 9 -0.3590 0.0833
-4 -15 10 -0.6349 -0.0097
-4 -15 11 -0.7163 -0.1126
-4 -15 12 -0.6307 -0.2006
-4 -14 1 0.1919 -0.3846
-4 -14 2 0.3272 -0.4100
-4 -14 3 0.5877 -0.3282
-4 -14 4 0.8625 -0.1967
-4 -14 5 1.0102 -0.0766
-4 -14 6 0.9417 0.0002
-4 -14 7 0.6683 0.0348
-4 -14 8 0.2894 0.0439
-4 -14 9 -0.0596 0.0417
-4 -14 10 -0.2647 0.0345
-4 -14 11 -0.2769 0.0253
-4 -14 12 -0.1336 0.0151
-4 -14 13 0.0513 -0.0037
-4 -14 14 0.1398 -0.0481
-4 -13 1 0.0996 -0.5301
-4 -13 2 0.2344 -0.4623
-4 -13 3 0.4543 -0.3302
-4 -13 4 0.6663 -0.2174
-4 -13 5 0.7873 -0.1667
-4 -13 6 0.7877 -0.1652
-4 -13 7 0.6944 -0.1718
-4 -13 8 0.5678 -0.1546
-4 -13 9 0.4760 -0.1083
-4 -13 10 0.4756 -0.0451
-4 -13 11 0.5863 0.0209
-4 -13 12 0.7637 0.0767
-4 -13 13 0.9020 0.1039
-4 -13 14 0.8883 0.0810
-4 -13 15 0.6869 0.0021
-4 -12 1 0.0602 0.1996
-4 -12 2 0.1673 0.2992
-4 -12 3 0.2818 0.3587
-4 -12 4 0.3643 0.3216
-4 -12 5 0.4214 0.2069
-4 -12 6 0.4885 0.0802
-4 -12 7 0.5887 -0.0028
-4 -12 8 0.7135 -0.0313
-4 -12 9 0.8440 -0.0295
-4 -12 10 0.9772 -0.0219
-4 -12 11 1.1195 -0.0130
-4 -12 12 1.2507 0.0026
-4 -12 13 1.3090 0.0183
-4 -12 14 1.2296 0.0117
-4 -12 15 1.0083 -0.0336
-4 -12 16 0.7259 -0.1033
-4 -11 1 0.2158 0.4279
-4 -11 2 0.2862 0.5116
-4 -11 3 0.2825 0.4980
-4 -11 4 0.2324 0.3897
-4 -11 5 0.2187 0.2576
-4 -11 6 0.3049 0.1743
-4 -11 7 0.4755 0.1565
-4 -11 8 0.6525 0.1631
-4 -11 9 0.7684 0.1422
-4 -11 10 0.8199 0.0802
-4 -11 11 0.8495 0.0074
-4 -11 12 0.8824 -0.0378
-4 -11 13 0.8886 -0.0485
-4 -11 14 0.8107 -0.0528
-4 -11 15 0.6238 -0.0825
-4 -11 16 0.3653 -0.1402
-4 -11 17 0.1117 -0.1962
-4 -10 1 0.3561 -0.2756
-4 -10 2 0.4055 -0.2222
-4 -10 3 0.3546 -0.2508
-4 -10 4 0.2769 -0.3049
-4 -10 5 0.2674 -0.3022
-4 -10 6 0.3474 -0.2086
-4 -10 7 0.4421 -0.0660
-4 -10 8 0.4539 0.0455
-4 -10 9 0.3590 0.0739
-4 -10 10 0.2293 0.0329
-4 -10 11 0.1604 -0.0183
-4 -10 12 0.1788 -0.0296
-4 -10 13 0.2175 0.0012
-4 -10 14 0.1742 0.0352
-4 -10 15 -0.0076 0.0327
-4 -10 16 -0.3008 -0.0131
-4 -10 17 -0.6152 -0.0746
-4 -9 1 0.3494 -0.3737
-4 -9 2 0.4045 -0.3828
-4 -9 3 0.4081 -0.4481
-4 -9 4 0.4267 -0.4878
-4 -9 5 0.4866 -0.4394
-4 -9 6 0.5254 -0.3091
-4 -9 7 0.4474 -0.1634
-4 -9 8 0.2326 -0.0735
-4 -9 9 -0.0188 -0.0610
-4 -9 10 -0.1581 -0.0878
-4 -9 11 -0.1157 -0.0936
-4 -9 12 0.0370 -0.0454
-4 -9 13 0.1442 0.0414
-4 -9 14 0.0847 0.1226
-4 -9 15 -0.1497 0.1621
-4 -9 16 -0.4658 0.1543
-4 -9 17 -0.7379 0.1186
-4 -8 1 0.5024 0.5141
-4 -8 2 0.5587 0.4267
-4 -8 3 0.6318 0.3028
-4 -8 4 0.7273 0.2107
-4 -8 5 0.7726 0.1784
-4 -8 6 0.6643 0.1803
-4 -8 7 0.3859 0.1670
-4 -8 8 0.0691 0.1088
-4 -8 9 -0.0844 0.0189
-4 -8 10 0.0316 -0.0601
-4 -8 11 0.3290 -0.0905
-4 -8 12 0.5881 -0.0654
-4 -8 13 0.6292 -0.0075
-4 -8 14 0.4410 0.0521
-4 -8 15 0.1668 0.0932
-4 -8 16 -0.0223 0.1114
-4 -8 17 -0.0467 0.1104
-4 -8 18 0.0531 0.0957
-4 -7 1 1.0602 0.5807
-4 -7 2 1.0833 0.4949
-4 -7 3 1.1396 0.4216
-4 -7 4 1.1557 0.3818
-4 -7 5 1.0110 0.3617
-4 -7 6 0.6686 0.3304
-4 -7 7 0.2685 0.2685
-4 -7 8 0.0591 0.1824
-4 -7 9 0.1960 0.0968
-4 -7 10 0.5886 0.0337
-4 -7 11 0.9490 -0.0032
-4 -7 12 1.0159 -0.0256
-4 -7 13 0.7629 -0.0451
-4 -7 14 0.4100 -0.0629
-4 -7 15 0.2401 -0.0721
-4 -7 16 0.3819 -0.0697
-4 -7 17 0.7322 -0.0619
-4 -7 18 1.0506 -0.0590
-4 -6 1 1.7091 -0.5147
-4 -6 2 1.7160 -0.4999
-4 -6 3 1.7030 -0.4242
-4 -6 4 1.5418 -0.3204
-4 -6 5 1.1567 -0.2297
-4 -6 6 0.6582 -0.1721
-4 -6 7 0.3151 -0.1358
-4 -6 8 0.3430 -0.0946
-4 -6 9 0.6902 -0.0345
-4 -6 10 1.0365 0.0305
-4 -6 11 1.0374 0.0687
-4 -6 12 0.6123 0.0572
-4 -6 13 0.0241 0.0020
-4 -6 14 -0.3216 -0.0659
-4 -6 15 -0.1837 -0.1126
-4 -6 16 0.3514 -0.1239
-4 -6 17 0.9562 -0.1088
-4 -6 18 1.2972 -0.0873
-4 -5 1 2.1107 -0.6636
-4 -5 2 2.2135 -0.5819
-4 -5 3 2.1866 -0.4650
-4 -5 4 1.8935 -0.3694
-4 -5 5 1.3771 -0.3256
-4 -5 6 0.8948 -0.3169
-4 -5 7 0.7285 -0.2954
-4 -5 8 0.9169 -0.2227
-4 -5 9 1.1718 -0.1025
-4 -5 10 1.0930 0.0202
-4 -5 11 0.5151 0.0915
-4 -5 12 -0.3233 0.0874
-4 -5 13 -0.9470 0.0300
-4 -5 14 -1.0044 -0.0302
-4 -5 15 -0.5164 -0.0492
-4 -5 16 0.1749 -0.0144
-4 -5 17 0.6777 0.0547
-4 -4 1 2.5684 0.4931
-4 -4 2 2.8763 0.5350
-4 -4 3 2.8725 0.5415
-4 -4 4 2.4693 0.4693
-4 -4 5 1.8659 0.3250
-4 -4 6 1.4192 0.1628
-4 -4 7 1.3320 0.0484
-4 -4 8 1.4481 0.0145
-4 -4 9 1.3721 0.0406
-4 -4 10 0.8304 0.0723
-4 -4 11 -0.0530 0.0634
-4 -4 12 -0.8296 0.0089
-4 -4 13 -1.0883 -0.0533
-4 -4 14 -0.7812 -0.0722
-4 -4 15 -0.2325 -0.0184
-4 -4 16 0.1505 0.0994
-4 -4 17 0.1892 0.2425
-4 -3 1 3.4619 0.6251
-4 -3 2 3.9540 0.6334
-4 -3 3 3.8690 0.5943
-4 -3 4 3.2311 0.4932
-4 -3 5 2.4120 0.3563
-4 -3 6 1.8339 0.2308
-4 -3 7 1.6198 0.1514
-4 -3 8 1.5213 0.1179
-4 -3 9 1.1969 0.0986
-4 -3 10 0.5730 0.0585
-4 -3 11 -0.0660 -0.0118
-4 -3 12 -0.3459 -0.0870
-4 -3 13 -0.1662 -0.1241
-4 -3 14 0.1938 -0.0923
-4 -3 15 0.3246 0.0083
-4 -3 16 0.0495 0.1484
-4 -3 17 -0.4347 0.2858
-4 -2 1 4.2503 -0.6147
-4 -2 2 4.8043 -0.5681
-4 -2 3 4.5096 -0.5160
-4 -2 4 3.5456 -0.4508
-4 -2 5 2.4399 -0.3618
-4 -2 6 1.6592 -0.2514
-4 -2 7 1.2954 -0.1395
-4 -2 8 1.1153 -0.0550
-4 -2 9 0.8845 -0.0173
-4 -2 10 0.6203 -0.0234
-4 -2 11 0.5239 -0.0475
-4 -2 12 0.6901 -0.0572
-4 -2 13 0.9213 -0.0336
-4 -2 14 0.8592 0.0189
-4 -2 15 0.3187 0.0788
-4 -2 16 -0.5034 0.1231
-4 -2 17 -1.1522 0.1394
-4 -1 1 3.8756 -0.7100
-4 -1 2 4.4175 -0.6781
-4 -1 3 3.9714 -0.6139
-4 -1 4 2.8527 -0.5012
-4 -1 5 1.6715 -0.3554
-4 -1 6 0.8950 -0.2139
-4 -1 7 0.6072 -0.1112
-4 -1 8 0.6183 -0.0584
-4 -1 9 0.7380 -0.0391
-4 -1 10 0.9122 -0.0236
-4 -1 11 1.1242 0.0095
-4 -1 12 1.2387 0.0582
-4 -1 13 1.0195 0.0984
-4 -1 14 0.3415 0.1011
-4 -1 15 -0.6204 0.0519
-4 -1 16 -1.4420 -0.0400
-4 0 1 2.2443 0.6610
-4 0 2 2.8045 0.5810
-4 0 3 2.4247 0.5131
-4 0 4 1.4771 0.4617
-4 0 5 0.5480 0.4023
-4 0 6 0.0478 0.3134
-4 0 7 0.0429 0.2001
-4 0 8 0.3587 0.0941
-4 0 9 0.7668 0.0309
-4 0 10 1.0729 0.0233
-4 0 11 1.1034 0.0511
-4 0 12 0.7179 0.0724
-4 0 13 -0.0891 0.0492
-4 0 14 -1.0949 -0.0301
-4 0 15 -1.9080 -0.1479
-4 0 16 -2.1884 -0.2704
-4 1 1 0.5865 0.8213
-4 1 2 1.1852 0.7196
-4 1 3 0.9924 0.6206
-4 1 4 0.3613 0.5037
-4 1 5 -0.2109 0.3565
-4 1 6 -0.3904 0.1967
-4 1 7 -0.1324 0.0648
-4 1 8 0.3758 -0.0052
-4 1 9 0.8393 -0.0119
-4 1 10 0.9688 0.0102
-4 1 11 0.5870 0.0134
-4 1 12 -0.2681 -0.0318
-4 1 13 -1.3102 -0.1178
-4 1 14 -2.1181 -0.2082
-4 1 15 -2.3676 -0.2651
-4 1 16 -2.0260 -0.2744
-4 2 1 0.0374 -0.5653
-4 2 2 0.5661 -0.5240
-4 2 3 0.4488 -0.4800
-4 2 4 0.0053 -0.4567
-4 2 5 -0.3498 -0.4390
-4 2 6 -0.3408 -0.3896
-4 2 7 0.0557 -0.2862
-4 2 8 0.6250 -0.1472
-4 2 9 1.0251 -0.0252
-4 2 10 0.9613 0.0274
-4 2 11 0.3653 -0.0038
-4 2 12 -0.5267 -0.0816
-4 2 13 -1.2861 -0.1390
-4 2 14 -1.5536 -0.1231
-4 2 15 -1.2725 -0.0298
-4 3 1 0.3757 -0.7513
-4 3 2 0.6490 -0.6419
-4 3 3 0.4339 -0.5634
-4 3 4 0.0383 -0.4966
-4 3 5 -0.1895 -0.3981
-4 3 6 -0.0399 -0.2456
-4 3 7 0.4575 -0.0664
-4 3 8 1.0478 0.0764
-4 3 9 1.3909 0.1283
-4 3 10 1.2760 0.0857
-4 3 11 0.7823 0.0052
-4 3 12 0.2493 -0.0285
-4 3 13 0.0428 0.0447
-4 3 14 0.2815 0.2196
-4 4 1 0.5706 0.6111
-4 4 2 0.5133 0.5712
-4 4 3 0.2119 0.4800
-4 4 4 -0.0566 0.4003
-4 4 5 -0.0539 0.3702
-4 4 6 0.2996 0.3724
-4 4 7 0.8747 0.3506
-4 4 8 1.3937 0.2602
-4 4 9 1.6017 0.1115
-4 4 10 1.4523 -0.0266
-4 4 11 1.1617 -0.0671
-4 4 12 1.0563 0.0397
-4 4 13 1.3084 0.2704
-4 4 14 1.7768 0.5344
-4 5 1 0.2212 0.7882
-4 5 2 -0.0163 0.6320
-4 5 3 -0.2020 0.4874
-4 5 4 -0.1656 0.3950
-4 5 5 0.1484 0.3376
-4 5 6 0.6453 0.2596
-4 5 7 1.1130 0.1205
-4 5 8 1.3337 -0.0608
-4 5 9 1.2329 -0.2080
-4 5 10 0.9577 -0.2357
-4 5 11 0.7940 -0.1068
-4 5 12 0.9522 0.1402
-4 5 13 1.3850 0.4098
-4 6 1 -0.1080 -0.5643
-4 6 2 -0.2611 -0.5876
-4 6 3 -0.1765 -0.5240
-4 6 4 0.1527 -0.4081
-4 6 5 0.6010 -0.3108
-4 6 6 0.9667 -0.2857
-4 6 7 1.0686 -0.3237
-4 6 8 0.8527 -0.3567
-4 6 9 0.4476 -0.3084
-4 6 10 0.1080 -0.1527
-4 6 11 0.0523 0.0652
-4 6 12 0.3021 0.2598
-4 7 1 0.0893 -0.7847
-4 7 2 0.1502 -0.6410
-4 7 3 0.4175 -0.4479
-4 7 4 0.7711 -0.2763
-4 7 5 1.0208 -0.1802
-4 7 6 1.0125 -0.1562
-4 7 7 0.7194 -0.1464
-4 7 8 0.2699 -0.0875
-4 7 9 -0.1156 0.0328
-4 7 10 -0.2573 0.1605
-4 7 11 -0.1381 0.2162
-4 8 1 0.5062 0.4838
-4 8 2 0.6598 0.5581
-4 8 3 0.8508 0.5771
-4 8 4 0.9424 0.5139
-4 8 5 0.8237 0.3897
-4 8 6 0.4992 0.2695
-4 8 7 0.1077 0.2164
-4 8 8 -0.1513 0.2360
-4 8 9 -0.1459 0.2622
-4 8 10 0.0874 0.2045
-4 9 1 0.5505 0.7360
-4 9 2 0.5776 0.6459
-4 9 3 0.5114 0.4833
-4 9 4 0.2910 0.2815
-4 9 5 -0.0590 0.1099
-4 9 6 -0.4005 0.0362
-4 9 7 -0.5436 0.0702
-4 9 8 -0.3689 0.1413
-4 9 9 0.0676 0.1385
-4 10 1 0.2020 -0.3922
-4 10 2 0.0203 -0.4687
-4 10 3 -0.2595 -0.5436
-4 10 4 -0.6062 -0.5721
-4 10 5 -0.9148 -0.4998
-4 10 6 -1.0343 -0.3096
-4 10 7 -0.8537 -0.0600
-4 10 8 -0.3956 0.1315
-4 11 1 -0.0829 -0.6329
-4 11 2 -0.3795 -0.5916
-4 11 3 -0.6961 -0.5177
-4 11 4 -0.9511 -0.3815
-4 11 5 -1.0562 -0.1583
-4 11 6 -0.9522 0.1263
-4 11 7 -0.6505 0.3831
-4 12 1 -0.1064 0.3429
-4 12 2 -0.4012 0.3700
-4 12 3 -0.6205 0.3975
-4 12 4 -0.6860 0.4592
-4 12 5 -0.5934 0.5682
-4 13 1 -0.1228 0.5041
-4 13 2 -0.3787 0.4273
-4 13 3 -0.4633 0.3765
-4 13 4 -0.3467 0.3856
-4 14 1 -0.3430 -0.4908
-4 14 2 -0.5446 -0.5460
-3 -16 6 0.4517 0.3735
-3 -16 7 0.3349 0.2660
-3 -16 8 0.0943 0.1256
-3 -16 9 -0.1750 0.0600
-3 -16 10 -0.3838 0.0821
-3 -15 2 -0.2163 -0.7812
-3 -15 3 0.0582 -0.4263
-3 -15 4 0.3056 -0.0806
-3 -15 5 0.4019 0.1186
-3 -15 6 0.2890 0.1483
-3 -15 7 0.0194 0.0911
-3 -15 8 -0.2730 0.0540
-3 -15 9 -0.4557 0.0836
-3 -15 10 -0.4733 0.1448
-3 -15 11 -0.3645 0.1692
-3 -15 12 -0.2202 0.1225
-3 -15 13 -0.1216 0.0302
-3 -14 1 -0.3649 -0.6231
-3 -14 2 -0.0908 -0.4481
-3 -14 3 0.1724 -0.2473
-3 -14 4 0.2830 -0.1253
-3 -14 5 0.1670 -0.1186
-3 -14 6 -0.1208 -0.1798
-3 -14 7 -0.4181 -0.2236
-3 -14 8 -0.5519 -0.1942
-3 -14 9 -0.4426 -0.1000
-3 -14 10 -0.1464 0.0049
-3 -14 11 0.1864 0.0711
-3 -14 12 0.3971 0.0868
-3 -14 13 0.3946 0.0726
-3 -14 14 0.1887 0.0515
-3 -14 15 -0.1221 0.0296
-3 -13 1 0.0396 0.3462
-3 -13 2 0.2961 0.3801
-3 -13 3 0.3959 0.3455
-3 -13 4 0.2459 0.2306
-3 -13 5 -0.1077 0.0725
-3 -13 6 -0.4872 -0.0666
-3 -13 7 -0.6819 -0.1388
-3 -13 8 -0.5712 -0.1364
-3 -13 9 -0.1896 -0.0868
-3 -13 10 0.3007 -0.0275
-3 -13 11 0.6960 0.0167
-3 -13 12 0.8389 0.0368
-3 -13 13 0.6728 0.0313
-3 -13 14 0.2567 0.0025
-3 -13 15 -0.2551 -0.0376
-3 -13 16 -0.6708 -0.0637
-3 -12 1 0.6056 0.5447
-3 -12 2 0.7259 0.4916
-3 -12 3 0.5916 0.3918
-3 -12 4 0.2125 0.2767
-3 -12 5 -0.2567 0.1804
-3 -12 6 -0.5982 0.1197
-3 -12 7 -0.6565 0.0905
-3 -12 8 -0.4181 0.0784
-3 -12 9 0.0002 0.0730
-3 -12 10 0.4246 0.0699
-3 -12 11 0.6977 0.0630
-3 -12 12 0.7200 0.0380
-3 -12 13 0.4705 -0.0173
-3 -12 14 0.0203 -0.0943
-3 -12 15 -0.4768 -0.1557
-3 -12 16 -0.8392 -0.1550
-3 -12 17 -0.9467 -0.0737
-3 -11 1 0.7663 -0.3171
-3 -11 2 0.7177 -0.3314
-3 -11 3 0.4512 -0.3164
-3 -11 4 0.0556 -0.2547
-3 -11 5 -0.3045 -0.1614
-3 -11 6 -0.4902 -0.0735
-3 -11 7 -0.4641 -0.0206
-3 -11 8 -0.2852 -0.0034
-3 -11 9 -0.0479 0.0017
-3 -11 10 0.1685 0.0160
-3 -11 11 0.3053 0.0362
-3 -11 12 0.3127 0.0376
-3 -11 13 0.1647 0.0035
-3 -11 14 -0.1027 -0.0492
-3 -11 15 -0.3845 -0.0751
-3 -11 16 -0.5600 -0.0373
-3 -11 17 -0.5744 0.0554
-3 -10 1 0.2511 -0.5420
-3 -10 2 0.1283 -0.5188
-3 -10 3 -0.0570 -0.4386
-3 -10 4 -0.2268 -0.3135
-3 -10 5 -0.3185 -0.1935
-3 -10 6 -0.3303 -0.1288
-3 -10 7 -0.3068 -0.1300
-3 -10 8 -0.2782 -0.1614
-3 -10 9 -0.2252 -0.1709
-3 -10 10 -0.1113 -0.1320
-3 -10 11 0.0564 -0.0606
-3 -10 12 0.2126 0.0042
-3 -10 13 0.2889 0.0385
-3 -10 14 0.2796 0.0530
-3 -10 15 0.2422 0.0774
-3 -10 16 0.2289 0.1242
-3 -10 17 0.2261 0.1694
-3 -9 1 -0.4840 0.3665
-3 -9 2 -0.5441 0.3395
-3 -9 3 -0.5112 0.3537
-3 -9 4 -0.4042 0.3774
-3 -9 5 -0.2964 0.3571
-3 -9 6 -0.2694 0.2646
-3 -9 7 -0.3366 0.1232
-3 -9 8 -0.4108 -0.0085
-3 -9 9 -0.3651 -0.0783
-3 -9 10 -0.1429 -0.0758
-3 -9 11 0.1870 -0.0325
-3 -9 12 0.4893 0.0083
-3 -9 13 0.6771 0.0256
-3 -9 14 0.7672 0.0284
-3 -9 15 0.8229 0.0355
-3 -9 16 0.8551 0.0488
-3 -9 17 0.7958 0.0491
-3 -9 18 0.5794 0.0176
-3 -8 1 -0.8892 0.5125
-3 -8 2 -0.8079 0.4595
-3 -8 3 -0.5901 0.4523
-3 -8 4 -0.3734 0.4472
-3 -8 5 -0.3025 0.4026
-3 -8 6 -0.4155 0.3128
-3 -8 7 -0.5909 0.2092
-3 -8 8 -0.6265 0.1328
-3 -8 9 -0.4029 0.1021
-3 -8 10 0.0070 0.1009
-3 -8 11 0.3928 0.0944
-3 -8 12 0.5823 0.0578
-3 -8 13 0.5766 -0.0057
-3 -8 14 0.5171 -0.0710
-3 -8 15 0.5244 -0.1129
-3 -8 16 0.5741 -0.1253
-3 -8 17 0.5323 -0.1197
-3 -8 18 0.3090 -0.1102
-3 -7 1 -1.0941 -0.5987
-3 -7 2 -0.8382 -0.5705
-3 -7 3 -0.5280 -0.4958
-3 -7 4 -0.3799 -0.4117
-3 -7 5 -0.5001 -0.3340
-3 -7 6 -0.7739 -0.2554
-3 -7 7 -0.9272 -0.1636
-3 -7 8 -0.7442 -0.0595
-3 -7 9 -0.2667 0.0367
-3 -7 10 0.2122 0.0968
-3 -7 11 0.3783 0.1021
-3 -7 12 0.1542 0.0571
-3 -7 13 -0.2444 -0.0120
-3 -7 14 -0.5042 -0.0706
-3 -7 15 -0.4785 -0.0941
-3 -7 16 -0.2828 -0.0789
-3 -7 17 -0.1538 -0.0400
-3 -7 18 -0.2240 0.0012
-3 -6 1 -1.4643 -0.7254
-3 -6 2 -0.9958 -0.6480
-3 -6 3 -0.6324 -0.5886
-3 -6 4 -0.6027 -0.5400
-3 -6 5 -0.8807 -0.4775
-3 -6 6 -1.1618 -0.3858
-3 -6 7 -1.0885 -0.2736
-3 -6 8 -0.5660 -0.1659
-3 -6 9 0.1141 -0.0857
-3 -6 10 0.4792 -0.0410
-3 -6 11 0.2564 -0.0239
-3 -6 12 -0.4002 -0.0186
-3 -6 13 -1.0346 -0.0090
-3 -6 14 -1.2542 0.0158
-3 -6 15 -1.0126 0.0579
-3 -6 16 -0.5836 0.1087
-3 -6 17 -0.2892 0.1507
-3 -6 18 -0.2467 0.1650
-3 -5 1 -1.6379 0.6742
-3 -5 2 -0.9702 0.6495
-3 -5 3 -0.6166 0.5457
-3 -5 4 -0.7424 0.4215
-3 -5 5 -1.1306 0.3190
-3 -5 6 -1.3124 0.2399
-3 -5 7 -0.9483 0.1615
-3 -5 8 -0.1458 0.0700
-3 -5 9 0.5885 -0.0215
-3 -5 10 0.7494 -0.0838
-3 -5 11 0.2487 -0.0975
-3 -5 12 -0.5166 -0.0667
-3 -5 13 -0.9984 -0.0134
-3 -5 14 -0.9276 0.0395
-3 -5 15 -0.4717 0.0797
-3 -5 16 -0.0212 0.1027
-3 -5 17 0.1618 0.1052
-3 -5 18 0.1126 0.0822
-3 -4 1 -0.8406 0.9710
-3 -4 2 -0.1318 0.8446
-3 -4 3 0.0256 0.7007
-3 -4 4 -0.3899 0.5927
-3 -4 5 -0.9537 0.5168
-3 -4 6 -1.1039 0.4306
-3 -4 7 -0.6045 0.3036
-3 -4 8 0.2452 0.1517
-3 -4 9 0.8578 0.0247
-3 -4 10 0.8518 -0.0364
-3 -4 11 0.3534 -0.0323
-3 -4 12 -0.1550 -0.0018
-3 -4 13 -0.2770 0.0109
-3 -4 14 -0.0199 -0.0125
-3 -4 15 0.2810 -0.0588
-3 -4 16 0.3190 -0.1020
-3 -4 17 0.0977 -0.1261
-3 -4 18 -0.1105 -0.1334
-3 -3 1 0.7782 -0.5690
-3 -3 2 1.2884 -0.6243
-3 -3 3 1.0789 -0.5722
-3 -3 4 0.3201 -0.4297
-3 -3 5 -0.4181 -0.2714
-3 -3 6 -0.6030 -0.1665
-3 -3 7 -0.1584 -0.1273
-3 -3 8 0.5077 -0.1104
-3 -3 9 0.8861 -0.0651
-3 -3 10 0.7978 0.0170
-3 -3 11 0.4808 0.0956
-3 -3 12 0.2844 0.1178
-3 -3 13 0.3021 0.0626
-3 -3 14 0.3035 -0.0421
-3 -3 15 0.0125 -0.1404
-3 -3 16 -0.5650 -0.1867
-3 -3 17 -1.0940 -0.1719
-3 -2 1 1.9412 -1.0792
-3 -2 2 2.1303 -1.0099
-3 -2 3 1.6494 -0.8305
-3 -2 4 0.8129 -0.6170
-3 -2 5 0.1699 -0.4486
-3 -2 6 0.0703 -0.3481
-3 -2 7 0.4153 -0.2762
-3 -2 8 0.8084 -0.1796
-3 -2 9 0.9349 -0.0452
-3 -2 10 0.7947 0.0853
-3 -2 11 0.5866 0.1521
-3 -2 12 0.4110 0.1277
-3 -2 13 0.1289 0.0405
-3 -2 14 -0.4664 -0.0451
-3 -2 15 -1.3523 -0.0717
-3 -2 16 -2.1757 -0.0227
-3 -2 17 -2.4780 0.0728
-3 -1 1 1.7121 0.4151
-3 -1 2 1.6793 0.4720
-3 -1 3 1.2847 0.5045
-3 -1 4 0.8310 0.4544
-3 -1 5 0.6413 0.3228
-3 -1 6 0.7839 0.1728
-3 -1 7 1.0493 0.0780
-3 -1 8 1.1778 0.0632
-3 -1 9 1.0839 0.0897
-3 -1 10 0.8508 0.0943
-3 -1 11 0.5378 0.0447
-3 -1 12 0.0518 -0.0353
-3 -1 13 -0.7427 -0.0868
-3 -1 14 -1.7837 -0.0613
-3 -1 15 -2.7136 0.0457
-3 -1 16 -3.0738 0.1945
-3 -1 17 -2.6475 0.3267
-3 0 1 0.5692 1.0418
-3 0 2 0.5398 1.0257
-3 0 3 0.5536 0.8971
-3 0 4 0.7220 0.6675
-3 0 5 1.0345 0.4151
-3 0 6 1.3306 0.2275
-3 0 7 1.4379 0.1372
-3 0 8 1.3212 0.1047
-3 0 9 1.0667 0.0621
-3 0 10 0.7211 -0.0244
-3 0 11 0.1893 -0.1272
-3 0 12 -0.6555 -0.1837
-3 0 13 -1.7361 -0.1481
-3 0 14 -2.6738 -0.0262
-3 0 15 -2.9890 0.1318
-3 0 16 -2.4655 0.2648
-3 1 1 -0.3955 -0.2975
-3 1 2 -0.2324 -0.2945
-3 1 3 0.2341 -0.3536
-3 1 4 0.8398 -0.4138
-3 1 5 1.3141 -0.4014
-3 1 6 1.4597 -0.2970
-3 1 7 1.2959 -0.1546
-3 1 8 1.0056 -0.0568
-3 1 9 0.7162 -0.0470
-3 1 10 0.3430 -0.0973
-3 1 11 -0.3110 -0.1362
-3 1 12 -1.2669 -0.1092
-3 1 13 -2.1908 -0.0179
-3 1 14 -2.5542 0.0884
-3 1 15 -2.0449 0.1549
-3 1 16 -0.8696 0.1585
-3 2 1 -0.8391 -0.8745
-3 2 2 -0.4178 -0.8433
-3 2 3 0.3096 -0.7936
-3 2 4 0.9619 -0.6681
-3 2 5 1.2102 -0.4574
-3 2 6 1.0197 -0.2200
-3 2 7 0.6474 -0.0424
-3 2 8 0.3759 0.0276
-3 2 9 0.2286 0.0149
-3 2 10 -0.0386 -0.0093
-3 2 11 -0.6373 0.0109
-3 2 12 -1.4281 0.0738
-3 2 14 -1.6832 0.1275
-3 2 15 -0.6947 0.0574
-3 3 1 -1.1605 0.3478
-3 3 2 -0.5488 0.3028
-3 3 3 0.1827 0.2936
-3 3 4 0.5951 0.3352
-3 3 5 0.4992 0.3853
-3 3 6 0.0979 0.3807
-3 3 7 -0.2167 0.2942
-3 3 8 -0.2374 0.1628
-3 3 9 -0.1311 0.0600
-3 3 10 -0.2464 0.0349
-3 3 11 -0.7195 0.0722
-3 3 12 -1.2704 0.1075
-3 3 13 -1.4100 0.0812
-3 3 14 -0.8835 -0.0144
-3 3 15 0.0640 -0.1334
-3 4 1 -1.4611 0.7903
-3 4 2 -0.8405 0.7064
-3 4 3 -0.3403 0.6477
-3 4 4 -0.2775 0.5780
-3 4 5 -0.5984 0.4502
-3 4 6 -0.9299 0.2579
-3 4 7 -0.9239 0.0554
-3 4 8 -0.5837 -0.0770
-3 4 9 -0.2566 -0.0950
-3 4 10 -0.2928 -0.0295
-3 4 11 -0.6955 0.0342
-3 4 12 -1.0999 0.0208
-3 4 13 -1.1041 -0.0788
-3 4 14 -0.6360 -0.2046
-3 5 1 -1.2884 -0.4057
-3 5 2 -0.8977 -0.3620
-3 5 3 -0.8245 -0.3066
-3 5 4 -1.1287 -0.2969
-3 5 5 -1.5177 -0.3457
-3 5 6 -1.5847 -0.4028
-3 5 7 -1.1720 -0.3915
-3 5 8 -0.5261 -0.2731
-3 5 9 -0.0920 -0.0887
-3 5 10 -0.1310 0.0607
-3 5 11 -0.5109 0.0851
-3 5 12 -0.8506 -0.0282
-3 5 13 -0.8648 -0.2028
-3 6 1 -0.5142 -0.7445
-3 6 2 -0.5442 -0.6027
-3 6 3 -0.9807 -0.4972
-3 6 4 -1.5881 -0.4479
-3 6 5 -1.9243 -0.4145
-3 6 6 -1.6801 -0.3284
-3 6 7 -0.9401 -0.1545
-3 6 8 -0.1283 0.0667
-3 6 9 0.3195 0.2328
-3 6 10 0.2729 0.2467
-3 6 11 -0.0488 0.0890
-3 6 12 -0.3117 -0.1608
-3 7 1 0.1927 0.4632
-3 7 2 -0.2787 0.4748
-3 7 3 -1.0904 0.4059
-3 7 4 -1.8013 0.3064
-3 7 5 -1.9679 0.2485
-3 7 6 -1.4633 0.2726
-3 7 7 -0.5674 0.3498
-3 7 8 0.2458 0.3913
-3 7 9 0.6445 0.3074
-3 7 10 0.6237 0.0751
-3 7 11 0.4197 -0.2339
-3 8 1 0.1665 0.7844
-3 8 2 -0.5375 0.6235
-3 8 3 -1.3870 0.4331
-3 8 4 -1.9229 0.2896
-3 8 5 -1.8489 0.2327
-3 8 6 -1.2254 0.2374
-3 8 7 -0.4038 0.2254
-3 8 8 0.2356 0.1171
-3 8 9 0.5210 -0.1105
-3 8 10 0.5311 -0.3954
-3 9 1 -0.3811 -0.3752
-3 9 2 -0.9704 -0.4847
-3 9 3 -1.5113 -0.5130
-3 9 4 -1.7070 -0.4369
-3 9 5 -1.4663 -0.2963
-3 9 6 -0.9473 -0.1742
-3 9 7 -0.4197 -0.1496
-3 9 8 -0.0743 -0.2475
-3 9 9 0.0664 -0.4169
-3 10 1 -0.7232 -0.7212
-3 10 2 -0.9446 -0.6592
-3 10 3 -1.0597 -0.4924
-3 10 4 -0.9891 -0.2746
-3 10 5 -0.7761 -0.0930
-3 10 6 -0.5381 -0.0202
-3 10 7 -0.3677 -0.0739
-3 10 8 -0.2772 -0.2043
-3 11 1 -0.5999 0.2682
-3 11 2 -0.4865 0.3695
-3 11 3 -0.3453 0.4824
-3 11 4 -0.2254 0.5261
-3 11 5 -0.1711 0.4440
-3 11 6 -0.1789 0.2402
-3 11 7 -0.1966 -0.0185
-3 12 1 -0.3850 0.5316
-3 12 2 -0.2007 0.5786
-3 12 3 -0.0699 0.5528
-3 12 4 -0.0362 0.3986
-3 12 5 -0.0708 0.1237
-3 12 6 -0.0920 -0.1998
-3 13 1 -0.4141 -0.3050
-3 13 2 -0.3841 -0.2272
-3 13 3 -0.3807 -0.2303
-3 13 4 -0.3820 -0.3350
-3 14 1 -0.5885 -0.3528
-3 14 2 -0.7004 -0.2231
-2 -16 4 0.0789 -0.1836
-2 -16 5 -0.0815 -0.0597
-2 -16 6 -0.1985 0.0577
-2 -16 7 -0.2282 0.1446
-2 -16 8 -0.1537 0.1792
-2 -16 9 0.0086 0.1475
-2 -16 10 0.2078 0.0508
-2 -16 11 0.3708 -0.0887
-2 -16 12 0.4270 -0.2365
-2 -15 1 0.2184 -0.5263
-2 -15 2 0.1370 -0.4722
-2 -15 3 -0.0370 -0.3726
-2 -15 4 -0.2040 -0.2697
-2 -15 5 -0.3076 -0.1960
-2 -15 6 -0.3504 -0.1581
-2 -15 7 -0.3595 -0.1402
-2 -15 8 -0.3431 -0.1228
-2 -15 9 -0.2809 -0.0995
-2 -15 10 -0.1530 -0.0795
-2 -15 11 0.0205 -0.0799
-2 -15 12 0.1653 -0.1157
-2 -15 13 0.1867 -0.1929
-2 -15 14 0.0349 -0.3023
-2 -14 1 0.1296 0.1406
-2 -14 2 0.0084 0.2004
-2 -14 3 -0.1195 0.2366
-2 -14 4 -0.1659 0.2091
-2 -14 5 -0.1531 0.1160
-2 -14 6 -0.1685 -0.0030
-2 -14 7 -0.2679 -0.0936
-2 -14 8 -0.4114 -0.1209
-2 -14 9 -0.4851 -0.0881
-2 -14 10 -0.3888 -0.0294
-2 -14 11 -0.1248 0.0103
-2 -14 12 0.1832 -0.0041
-2 -14 13 0.3617 -0.0828
-2 -14 14 0.3060 -0.2039
-2 -14 15 0.0603 -0.3155
-2 -13 1 0.1967 0.4889
-2 -13 2 0.1610 0.5307
-2 -13 3 0.1925 0.5142
-2 -13 4 0.2915 0.4267
-2 -13 5 0.3474 0.2984
-2 -13 6 0.2461 0.1823
-2 -13 7 -0.0201 0.1200
-2 -13 8 -0.3255 0.1188
-2 -13 9 -0.4865 0.1542
-2 -13 10 -0.3864 0.1884
-2 -13 11 -0.0629 0.1888
-2 -13 12 0.3054 0.1377
-2 -13 13 0.5092 0.0376
-2 -13 14 0.4444 -0.0859
-2 -13 15 0.1760 -0.1879
-2 -13 16 -0.1175 -0.2228
-2 -12 1 0.2605 -0.1874
-2 -12 2 0.3812 -0.1596
-2 -12 3 0.5754 -0.1558
-2 -12 4 0.7428 -0.1626
-2 -12 5 0.7459 -0.1517
-2 -12 6 0.5229 -0.1046
-2 -12 7 0.1459 -0.0265
-2 -12 8 -0.2138 0.0586
-2 -12 9 -0.3856 0.1272
-2 -12 10 -0.3031 0.1684
-2 -12 11 -0.0470 0.1824
-2 -12 12 0.2032 0.1710
-2 -12 13 0.2793 0.1345
-2 -12 14 0.1273 0.0794
-2 -12 15 -0.1722 0.0235
-2 -12 16 -0.4735 -0.0107
-2 -12 17 -0.6664 -0.0125
-2 -11 1 0.0040 -0.5397
-2 -11 2 0.2970 -0.5377
-2 -11 3 0.6012 -0.5231
-2 -11 4 0.7649 -0.4783
-2 -11 5 0.6985 -0.3995
-2 -11 6 0.4274 -0.3042
-2 -11 7 0.0725 -0.2197
-2 -11 8 -0.2179 -0.1638
-2 -11 9 -0.3426 -0.1317
-2 -11 10 -0.2936 -0.1018
-2 -11 11 -0.1535 -0.0550
-2 -11 12 -0.0450 0.0095
-2 -11 13 -0.0589 0.0754
-2 -11 14 -0.2082 0.1228
-2 -11 15 -0.4383 0.1421
-2 -11 16 -0.6780 0.1362
-2 -11 17 -0.8776 0.1142
-2 -10 1 -0.4143 0.2473
-2 -10 2 0.0150 0.2132
-2 -10 3 0.3449 0.1863
-2 -10 4 0.4468 0.1695
-2 -10 5 0.3206 0.1506
-2 -10 6 0.0639 0.1114
-2 -10 7 -0.1995 0.0426
-2 -10 8 -0.3760 -0.0470
-2 -10 9 -0.4263 -0.1327
-2 -10 10 -0.3642 -0.1864
-2 -10 11 -0.2403 -0.1916
-2 -10 12 -0.1145 -0.1509
-2 -10 13 -0.0310 -0.0824
-2 -10 14 -0.0129 -0.0110
-2 -10 15 -0.0754 0.0417
-2 -10 16 -0.2317 0.0639
-2 -10 17 -0.4678 0.0570
-2 -10 18 -0.7081 0.0352
-2 -9 1 -0.4983 0.5997
-2 -9 2 -0.0733 0.5791
-2 -9 3 0.1383 0.5553
-2 -9 4 0.0989 0.5158
-2 -9 5 -0.1003 0.4534
-2 -9 6 -0.3326 0.3707
-2 -9 7 -0.5072 0.2766
-2 -9 8 -0.5852 0.1798
-2 -9 9 -0.5606 0.0861
-2 -9 10 -0.4417 0.0007
-2 -9 11 -0.2436 -0.0678
-2 -9 12 0.0114 -0.1092
-2 -9 13 0.2842 -0.1179
-2 -9 14 0.5053 -0.1004
-2 -9 15 0.5800 -0.0744
-2 -9 16 0.4365 -0.0594
-2 -9 17 0.0973 -0.0626
-2 -9 18 -0.2900 -0.0735
-2 -8 1 -0.2714 -0.3297
-2 -8 2 -0.0862 -0.2832
-2 -8 3 -0.1345 -0.2369
-2 -8 4 -0.3279 -0.2011
-2 -8 5 -0.5269 -0.1649
-2 -8 6 -0.6441 -0.1098
-2 -8 7 -0.6710 -0.0316
-2 -8 8 -0.6396 0.0510
-2 -8 9 -0.5729 0.1075
-2 -8 10 -0.4615 0.1178
-2 -8 11 -0.2719 0.0871
-2 -8 12 0.0188 0.0411
-2 -8 13 0.3766 0.0072
-2 -8 14 0.6860 -0.0045
-2 -8 15 0.7902 -0.0043
-2 -8 16 0.5956 -0.0103
-2 -8 17 0.1702 -0.0310
-2 -8 18 -0.2657 -0.0576
-2 -7 1 -0.3725 -0.6895
-2 -7 2 -0.6016 -0.6264
-2 -7 3 -0.9065 -0.5813
-2 -7 4 -1.1012 -0.5499
-2 -7 5 -1.0784 -0.5039
-2 -7 6 -0.8737 -0.4162
-2 -7 7 -0.6208 -0.2848
-2 -7 8 -0.4541 -0.1374
-2 -7 9 -0.4256 -0.0132
-2 -7 10 -0.4757 0.0616
-2 -7 11 -0.4723 0.0874
-2 -7 12 -0.3067 0.0855
-2 -7 13 0.0065 0.0804
-2 -7 14 0.3067 0.0842
-2 -7 15 0.3890 0.0917
-2 -7 16 0.1729 0.0897
-2 -7 17 -0.2053 0.0698
-2 -7 18 -0.4785 0.0360
-2 -6 1 -1.0308 0.3777
-2 -6 2 -1.6275 0.3829
-2 -6 3 -2.0342 0.3382
-2 -6 4 -2.0480 0.2488
-2 -6 5 -1.6590 0.1438
-2 -6 6 -1.0565 0.0579
-2 -6 7 -0.5237 0.0117
-2 -6 8 -0.2878 0.0032
-2 -6 9 -0.3987 0.0139
-2 -6 10 -0.6997 0.0218
-2 -6 11 -0.9238 0.0145
-2 -6 12 -0.8784 -0.0049
-2 -6 13 -0.5937 -0.0215
-2 -6 14 -0.3024 -0.0208
-2 -6 15 -0.2418 -0.0006
-2 -6 16 -0.4351 0.0268
-2 -6 17 -0.6538 0.0435
-2 -6 18 -0.6166 0.0396
-2 -5 1 -1.5239 0.7180
-2 -5 2 -2.2403 0.7290
-2 -5 3 -2.6245 0.6995
-2 -5 4 -2.5150 0.6108
-2 -5 5 -1.9641 0.4743
-2 -5 6 -1.2269 0.3235
-2 -5 7 -0.6492 0.1961
-2 -5 8 -0.4898 0.1129
-2 -5 9 -0.7624 0.0673
-2 -5 10 -1.2118 0.0326
-2 -5 11 -1.4820 -0.0155
-2 -5 12 -1.3800 -0.0785
-2 -5 13 -1.0278 -0.1331
-2 -5 14 -0.7491 -0.1516
-2 -5 15 -0.7705 -0.1254
-2 -5 16 -1.0003 -0.0732
-2 -5 17 -1.1018 -0.0262
-2 -5 18 -0.8063 -0.0040
-2 -4 1 -1.0642 -0.5340
-2 -4 2 -1.6348 -0.4179
-2 -4 3 -2.0403 -0.3011
-2 -4 4 -2.1198 -0.2199
-2 -4 5 -1.8386 -0.1812
-2 -4 6 -1.3545 -0.1635
-2 -4 7 -0.9670 -0.1357
-2 -4 8 -0.9268 -0.0840
-2 -4 9 -1.2307 -0.0241
-2 -4 10 -1.5954 0.0116
-2 -4 11 -1.6774 0.0035
-2 -4 12 -1.3767 -0.0354
-2 -4 13 -0.9407 -0.0687
-2 -4 14 -0.7482 -0.0662
-2 -4 15 -0.9544 -0.0284
-2 -4 16 -1.3303 0.0170
-2 -4 17 -1.4594 0.0408
-2 -4 18 -1.1129 0.0364
-2 -3 1 0.2317 -0.9142
-2 -3 2 -0.0796 -0.7924
-2 -3 3 -0.6427 -0.6587
-2 -3 4 -1.1727 -0.5359
-2 -3 5 -1.3949 -0.4333
-2 -3 6 -1.2753 -0.3422
-2 -3 7 -1.0496 -0.2485
-2 -3 8 -0.9957 -0.1504
-2 -3 9 -1.1553 -0.0634
-2 -3 10 -1.2871 -0.0055
-2 -3 11 -1.1166 0.0230
-2 -3 12 -0.6423 0.0425
-2 -3 13 -0.1839 0.0748
-2 -3 14 -0.1052 0.1209
-2 -3 15 -0.4735 0.1576
-2 -3 16 -0.9856 0.1590
-2 -3 17 -1.2334 0.1217
-2 -3 18 -1.0508 0.0692
-2 -2 1 1.7080 0.4731
-2 -2 2 1.5949 0.4249
-2 -2 3 0.8070 0.3826
-2 -2 4 -0.1478 0.3401
-2 -2 5 -0.7345 0.2857
-2 -2 6 -0.7858 0.2179
-2 -2 7 -0.5534 0.1456
-2 -2 8 -0.3935 0.0790
-2 -2 9 -0.4085 0.0256
-2 -2 10 -0.3921 -0.0060
-2 -2 11 -0.1038 -0.0055
-2 -2 12 0.4295 0.0300
-2 -2 13 0.8991 0.0838
-2 -2 14 0.9900 0.1222
-2 -2 15 0.6637 0.1151
-2 -2 16 0.1733 0.0599
-2 -2 17 -0.1776 -0.0135
-2 -1 1 3.0795 0.8842
-2 -1 2 3.0379 0.7533
-2 -1 3 2.0809 0.6615
-2 -1 4 0.9181 0.5829
-2 -1 5 0.2151 0.4886
-2 -1 6 0.1343 0.3692
-2 -1 7 0.3509 0.2362
-2 -1 8 0.4636 0.1109
-2 -1 9 0.3776 0.0148
-2 -1 10 0.3225 -0.0377
-2 -1 11 0.5523 -0.0463
-2 -1 12 1.0630 -0.0296
-2 -1 13 1.5925 -0.0207
-2 -1 14 1.8564 -0.0480
-2 -1 15 1.7647 -0.1152
-2 -1 16 1.4310 -0.1952
-2 -1 17 1.0255 -0.2475
-2 0 1 4.3521 -0.6258
-2 0 2 4.3011 -0.5887
-2 0 3 3.2956 -0.4893
-2 0 4 2.1165 -0.3783
-2 0 5 1.3894 -0.2854
-2 0 6 1.1926 -0.2138
-2 0 7 1.1791 -0.1543
-2 0 8 1.0105 -0.1004
-2 0 9 0.6713 -0.0523
-2 0 10 0.4206 -0.0159
-2 0 11 0.5044 -0.0005
-2 0 12 0.9312 -0.0147
-2 0 13 1.4851 -0.0610
-2 0 14 1.9006 -0.1282
-2 0 15 2.0179 -0.1929
-2 0 16 1.8208 -0.2317
-2 1 1 5.0689 -1.0671
-2 1 2 4.9749 -0.9003
-2 1 3 4.0422 -0.7443
-2 1 4 2.9746 -0.6119
-2 1 5 2.2515 -0.4832
-2 1 6 1.8847 -0.3374
-2 1 7 1.5988 -0.1779
-2 1 8 1.1811 -0.0333
-2 1 9 0.6716 0.0625
-2 1 10 0.2836 0.0921
-2 1 11 0.1990 0.0645
-2 1 12 0.4323 0.0114
-2 1 13 0.8379 -0.0280
-2 1 14 1.2017 -0.0254
-2 1 15 1.3412 0.0201
-2 1 16 1.1795 0.0798
-2 2 1 4.4371 0.6161
-2 2 2 4.2503 0.6065
-2 2 3 3.4912 0.4921
-2 2 4 2.6872 0.3453
-2 2 5 2.1419 0.2408
-2 2 6 1.8348 0.2073
-2 2 7 1.5794 0.2168
-2 2 8 1.2341 0.2143
-2 2 9 0.7991 0.1609
-2 2 10 0.3826 0.0608
-2 2 11 0.1129 -0.0401
-2 2 12 0.0606 -0.0804
-2 2 13 0.1903 -0.0184
-2 2 14 0.3627 0.1397
-2 2 15 0.4069 0.3348
-2 3 1 2.4308 1.2757
-2 3 2 2.1067 1.0488
-2 3 3 1.5998 0.7558
-2 3 4 1.2223 0.4963
-2 3 5 1.1048 0.3277
-2 3 6 1.1831 0.2397
-2 3 7 1.2889 0.1782
-2 3 8 1.2562 0.0923
-2 3 9 1.0061 -0.0286
-2 3 10 0.5917 -0.1485
-2 3 11 0.1772 -0.2068
-2 3 12 -0.0674 -0.1539
-2 3 13 -0.0960 0.0181
-2 3 14 -0.0276 0.2631
-2 3 15 -0.0410 0.4950
-2 4 1 0.2129 -0.3454
-2 4 2 -0.1809 -0.4603
-2 4 3 -0.3925 -0.5177
-2 4 4 -0.3143 -0.4882
-2 4 5 0.0355 -0.3914
-2 4 6 0.5269 -0.2793
-2 4 7 0.9551 -0.2002
-2 4 8 1.1192 -0.1694
-2 4 9 0.9386 -0.1677
-2 4 10 0.5293 -0.1593
-2 4 11 0.1468 -0.1139
-2 4 12 0.0018 -0.0200
-2 4 13 0.0964 0.1101
-2 4 14 0.2353 0.2444
-2 5 1 -0.9474 -1.1527
-2 5 2 -1.2310 -1.0038
-2 5 3 -1.1827 -0.7885
-2 5 4 -0.8372 -0.5517
-2 5 5 -0.2976 -0.3436
-2 5 6 0.2690 -0.1914
-2 5 7 0.6550 -0.0883
-2 5 8 0.7086 -0.0092
-2 5 9 0.4581 0.0619
-2 5 10 0.1338 0.1171
-2 5 11 0.0175 0.1353
-2 5 12 0.2190 0.1055
-2 5 13 0.5807 0.0399
-2 6 1 -0.8948 0.2836
-2 6 2 -0.9549 0.4265
-2 6 3 -0.7898 0.5160
-2 6 4 -0.4746 0.5193
-2 6 5 -0.1078 0.4427
-2 6 6 0.1729 0.3348
-2 6 7 0.2288 0.2556
-2 6 8 0.0300 0.2320
-2 6 9 -0.2660 0.2355
-2 6 10 -0.3876 0.2037
-2 6 11 -0.1555 0.0904
-2 6 12 0.3511 -0.0956
-2 7 1 -0.4129 1.1275
-2 7 2 -0.3364 1.0493
-2 7 3 -0.2369 0.8677
-2 7 4 -0.1403 0.6065
-2 7 5 -0.0863 0.3317
-2 7 6 -0.1497 0.1246
-2 7 7 -0.3797 0.0305
-2 7 8 -0.7024 0.0235
-2 7 9 -0.9139 0.0210
-2 7 10 -0.8164 -0.0562
-2 7 11 -0.3947 -0.2237
-2 7 12 0.1381 -0.4194
-2 8 1 -0.1456 -0.0946
-2 8 2 -0.1030 -0.2174
-2 8 3 -0.1396 -0.3580
-2 8 4 -0.2145 -0.4818
-2 8 5 -0.3291 -0.5324
-2 8 6 -0.5251 -0.4716
-2 8 7 -0.8028 -0.3220
-2 8 8 -1.0566 -0.1697
-2 8 9 -1.1252 -0.1121
-2 8 10 -0.9299 -0.1860
-2 8 11 -0.5657 -0.3360
-2 9 1 -0.1396 -0.9120
-2 9 2 -0.1702 -0.8637
-2 9 3 -0.2329 -0.7832
-2 9 4 -0.2790 -0.6609
-2 9 5 -0.3360 -0.4725
-2 9 6 -0.4582 -0.2251
-2 9 7 -0.6355 0.0144
-2 9 8 -0.7711 0.1482
-2 9 9 -0.7639 0.1177
-2 9 10 -0.6124 -0.0415
-2 10 1 -0.2557 0.0712
-2 10 2 -0.2462 0.1841
-2 10 3 -0.1653 0.2492
-2 10 4 -0.0308 0.2935
-2 10 5 0.0615 0.3585
-2 10 6 0.0380 0.4403
-2 10 7 -0.0736 0.4755
-2 10 8 -0.1710 0.3928
-2 11 1 -0.4791 0.8054
-2 11 2 -0.3386 0.7740
-2 11 3 -0.0603 0.6310
-2 11 4 0.2410 0.4669
-2 11 5 0.4132 0.3567
-2 11 6 0.3956 0.2983
-2 11 7 0.2602 0.2259
-2 12 1 -0.7673 0.0859
-2 12 2 -0.5321 -0.0723
-2 12 3 -0.1447 -0.2605
-2 12 4 0.2056 -0.3626
-2 12 5 0.3544 -0.3343
-2 12 6 0.2835 -0.2294
-2 13 1 -0.9642 -0.4748
-2 13 2 -0.7123 -0.6123
-2 13 3 -0.3238 -0.6484
-2 13 4 -0.0164 -0.5225
-2 14 1 -0.9584 -0.0078
-2 14 2 -0.7015 -0.0773
-1 -16 3 0.1331 -0.2923
-1 -16 4 -0.0605 -0.1843
-1 -16 5 -0.3100 -0.1767
-1 -16 6 -0.4871 -0.1966
-1 -16 7 -0.4429 -0.1822
-1 -16 8 -0.1230 -0.1289
-1 -16 9 0.3539 -0.0760
-1 -16 10 0.7370 -0.0514
-1 -16 11 0.7971 -0.0294
-1 -16 12 0.4845 0.0545
-1 -15 1 0.3956 0.0612
-1 -15 2 0.3462 0.1943
-1 -15 3 0.0670 0.1820
-1 -15 4 -0.4413 0.0536
-1 -15 5 -1.0411 -0.0978
-1 -15 6 -1.4845 -0.1874
-1 -15 7 -1.5435 -0.1960
-1 -15 8 -1.1677 -0.1694
-1 -15 9 -0.5463 -0.1638
-1 -15 10 -0.0099 -0.1866
-1 -15 11 0.1731 -0.1866
-1 -15 12 -0.0421 -0.1030
-1 -15 13 -0.4693 0.0730
-1 -15 14 -0.8327 0.2793
-1 -14 1 0.7570 0.6352
-1 -14 2 0.6412 0.6114
-1 -14 3 0.1535 0.4618
-1 -14 4 -0.6436 0.2785
-1 -14 5 -1.5060 0.1565
-1 -14 6 -2.0991 0.1288
-1 -14 7 -2.1815 0.1525
-1 -14 8 -1.7608 0.1543
-1 -14 9 -1.1023 0.0931
-1 -14 10 -0.5716 -0.0104
-1 -14 11 -0.4165 -0.0983
-1 -14 12 -0.6378 -0.1281
-1 -14 13 -1.0227 -0.1020
-1 -14 14 -1.2983 -0.0510
-1 -14 15 -1.2902 0.0057
-1 -14 16 -0.9950 0.0789
-1 -13 1 1.1293 0.0711
-1 -13 2 0.8938 0.0029
-1 -13 3 0.2671 -0.0916
-1 -13 4 -0.6044 -0.1252
-1 -13 5 -1.4163 -0.0591
-1 -13 6 -1.8544 0.0718
-1 -13 7 -1.7804 0.1907
-1 -13 8 -1.3257 0.2368
-1 -13 9 -0.8144 0.2013
-1 -13 10 -0.5658 0.1187
-1 -13 11 -0.7093 0.0279
-1 -13 12 -1.1295 -0.0534
-1 -13 13 -1.5562 -0.1201
-1 -13 14 -1.7267 -0.1518
-1 -13 15 -1.5196 -0.1065
-1 -13 16 -0.9992 0.0473
-1 -13 17 -0.3665 0.2840
-1 -12 1 1.0613 -0.4312
-1 -12 2 0.7358 -0.4884
-1 -12 3 0.1709 -0.5073
-1 -12 4 -0.4370 -0.4405
-1 -12 5 -0.8221 -0.3040
-1 -12 6 -0.8153 -0.1588
-1 -12 7 -0.4735 -0.0597
-1 -12 8 -0.0624 -0.0192
-1 -12 9 0.1045 -0.0121
-1 -12 10 -0.1390 -0.0113
-1 -12 11 -0.7150 -0.0150
-1 -12 12 -1.3532 -0.0363
-1 -12 13 -1.7438 -0.0686
-1 -12 14 -1.6937 -0.0660
-1 -12 15 -1.2109 0.0294
-1 -12 16 -0.4903 0.2317
-1 -12 17 0.1864 0.4767
-1 -11 1 0.4963 0.1537
-1 -11 2 0.2260 0.0811
-1 -11 3 -0.0647 0.0480
-1 -11 4 -0.1942 0.0572
-1 -11 5 -0.0151 0.0673
-1 -11 6 0.4416 0.0379
-1 -11 7 0.9350 -0.0297
-1 -11 8 1.1437 -0.0938
-1 -11 9 0.8690 -0.1115
-1 -11 10 0.1671 -0.0799
-1 -11 11 -0.6776 -0.0377
-1 -11 12 -1.3065 -0.0262
-1 -11 13 -1.4659 -0.0444
-1 -11 14 -1.1161 -0.0447
-1 -11 15 -0.4338 0.0246
-1 -11 16 0.2798 0.1653
-1 -11 17 0.7438 0.3154
-1 -11 18 0.8297 0.3907
-1 -10 1 -0.0238 0.5139
-1 -10 2 -0.1296 0.4640
-1 -10 3 -0.1346 0.4504
-1 -10 4 0.0982 0.4331
-1 -10 5 0.5967 0.3652
-1 -10 6 1.1843 0.2403
-1 -10 7 1.5471 0.1047
-1 -10 8 1.4298 0.0221
-1 -10 9 0.8112 0.0215
-1 -10 10 -0.0707 0.0712
-1 -10 11 -0.8509 0.1038
-1 -10 12 -1.2289 0.0703
-1 -10 13 -1.1023 -0.0207
-1 -10 14 -0.5917 -0.1136
-1 -10 15 0.0339 -0.1519
-1 -10 16 0.4875 -0.1233
-1 -10 17 0.5992 -0.0628
-1 -10 18 0.3935 -0.0185
-1 -9 1 -0.0633 -0.3213
-1 -9 2 -0.0887 -0.2582
-1 -9 3 -0.0400 -0.1604
-1 -9 4 0.2037 -0.0912
-1 -9 5 0.6143 -0.0829
-1 -9 6 0.9814 -0.1127
-1 -9 7 1.0468 -0.1219
-1 -9 8 0.6928 -0.0661
-1 -9 9 0.0297 0.0461
-1 -9 10 -0.6746 0.1550
-1 -9 11 -1.1524 0.1921
-1 -9 12 -1.2650 0.1302
-1 -9 13 -1.0416 0.0017
-1 -9 14 -0.6414 -0.1254
-1 -9 15 -0.2741 -0.1934
-1 -9 16 -0.1086 -0.1868
-1 -9 17 -0.1937 -0.1302
-1 -9 18 -0.4339 -0.0612
-1 -8 1 0.1597 -0.6835
-1 -8 2 -0.0144 -0.5555
-1 -8 3 -0.1858 -0.4423
-1 -8 4 -0.2137 -0.3824
-1 -8 5 -0.1202 -0.3671
-1 -8 6 -0.0565 -0.3511
-1 -8 7 -0.1575 -0.2897
-1 -8 8 -0.4316 -0.1753
-1 -8 9 -0.7738 -0.0443
-1 -8 10 -1.0594 0.0483
-1 -8 11 -1.2181 0.0680
-1 -8 12 -1.2378 0.0245
-1 -8 13 -1.1366 -0.0359
-1 -8 14 -0.9524 -0.0616
-1 -8 15 -0.7501 -0.0274
-1 -8 16 -0.6077 0.0538
-1 -8 17 -0.5711 0.1452
-1 -8 18 -0.6161 0.2113
-1 -7 1 0.2093 0.4228
-1 -7 2 -0.2763 0.4466
-1 -7 3 -0.7732 0.3967
-1 -7 4 -1.1303 0.2915
-1 -7 5 -1.3336 0.1771
-1 -7 6 -1.4253 0.0949
-1 -7 7 -1.4189 0.0555
-1 -7 8 -1.3070 0.0384
-1 -7 9 -1.1292 0.0134
-1 -7 10 -0.9868 -0.0329
-1 -7 11 -0.9647 -0.0865
-1 -7 12 -1.0380 -0.1151
-1 -7 13 -1.0741 -0.0914
-1 -7 14 -0.9409 -0.0121
-1 -7 15 -0.6214 0.0979
-1 -7 16 -0.2300 0.1982
-1 -7 17 0.0753 0.2549
-1 -7 18 0.1980 0.2561
-1 -6 1 0.0149 0.9029
-1 -6 2 -0.7224 0.8003
-1 -6 3 -1.4547 0.6549
-1 -6 4 -2.0578 0.5157
-1 -6 5 -2.4564 0.4162
-1 -6 6 -2.5587 0.3524
-1 -6 7 -2.2987 0.2926
-1 -6 8 -1.7494 0.2078
-1 -6 9 -1.1550 0.0976
-1 -6 10 -0.7937 -0.0090
-1 -6 11 -0.7706 -0.0750
-1 -6 12 -0.9297 -0.0814
-1 -6 13 -0.9770 -0.0395
-1 -6 14 -0.7110 0.0161
-1 -6 15 -0.1649 0.0482
-1 -6 16 0.4388 0.0362
-1 -6 17 0.8548 -0.0147
-1 -6 18 0.9565 -0.0797
-1 -5 1 -0.3484 -0.3711
-1 -5 2 -1.0814 -0.4367
-1 -5 3 -1.8443 -0.4545
-1 -5 4 -2.5437 -0.3964
-1 -5 5 -3.0055 -0.2782
-1 -5 6 -3.0150 -0.1504
-1 -5 7 -2.5041 -0.0612
-1 -5 8 -1.6895 -0.0234
-1 -5 9 -0.9800 -0.0128
-1 -5 10 -0.6939 0.0051
-1 -5 11 -0.8267 0.0445
-1 -5 12 -1.0772 0.0874
-1 -5 13 -1.1000 0.0984
-1 -5 14 -0.7611 0.0515
-1 -5 15 -0.1954 -0.0508
-1 -5 16 0.3365 -0.1759
-1 -5 17 0.6353 -0.2796
-1 -5 18 0.6505 -0.3293
-1 -4 1 -1.0169 -0.9371
-1 -4 2 -1.4633 -0.9094
-1 -4 3 -2.0104 -0.8246
-1 -4 4 -2.5492 -0.6842
-1 -4 5 -2.8037 -0.5244
-1 -4 6 -2.5264 -0.3870
-1 -4 7 -1.7579 -0.2860
-1 -4 8 -0.8730 -0.2026
-1 -4 9 -0.3304 -0.1091
-1 -4 10 -0.3360 0.0008
-1 -4 11 -0.7159 0.1016
-1 -4 12 -1.0946 0.1525
-1 -4 13 -1.1943 0.1272
-1 -4 14 -0.9962 0.0358
-1 -4 15 -0.6680 -0.0779
-1 -4 16 -0.3853 -0.1595
-1 -4 17 -0.2232 -0.1742
-1 -4 18 -0.1712 -0.1267
-1 -3 1 -1.8916 0.4982
-1 -3 2 -1.9179 0.4850
-1 -3 3 -2.0489 0.4516
-1 -3 4 -2.1222 0.3942
-1 -3 5 -1.8435 0.3032
-1 -3 6 -1.0855 0.1864
-1 -3 7 -0.0812 0.0748
-1 -3 8 0.7019 0.0033
-1 -3 9 0.9086 -0.0147
-1 -3 10 0.5485 0.0030
-1 -3 11 -0.0582 0.0215
-1 -3 12 -0.5561 0.0144
-1 -3 13 -0.7857 -0.0176
-1 -3 14 -0.7965 -0.0468
-1 -3 15 -0.7029 -0.0353
-1 -3 16 -0.5680 0.0387
-1 -3 17 -0.4090 0.1628
-1 -3 18 -0.2565 0.2906
-1 -2 1 -2.1345 1.1608
-1 -2 2 -1.7935 1.0759
-1 -2 3 -1.4630 0.9556
-1 -2 4 -0.9627 0.7995
-1 -2 5 -0.1183 0.6154
-1 -2 6 0.9742 0.4263
-1 -2 7 1.9324 0.2589
-1 -2 8 2.3564 0.1278
-1 -2 9 2.1311 0.0306
-1 -2 10 1.4869 -0.0430
-1 -2 11 0.7933 -0.0975
-1 -2 12 0.3014 -0.1266
-1 -2 13 0.0581 -0.1177
-1 -2 14 -0.0002 -0.0603
-1 -2 15 0.0677 0.0465
-1 -2 16 0.2210 0.1873
-1 -2 17 0.3855 0.3289
-1 -1 1 -0.9023 -0.4588
-1 -1 2 -0.3117 -0.4551
-1 -1 3 0.3524 -0.4055
-1 -1 4 1.1891 -0.3283
-1 -1 5 2.1664 -0.2396
-1 -1 6 3.0204 -0.1543
-1 -1 7 3.4115 -0.0896
-1 -1 8 3.1939 -0.0590
-1 -1 9 2.5332 -0.0615
-1 -1 10 1.7704 -0.0773
-1 -1 11 1.1824 -0.0795
-1 -1 12 0.8594 -0.0532
-1 -1 13 0.7597 -0.0042
-1 -1 14 0.8178 0.0491
-1 -1 15 0.9697 0.0910
-1 -1 16 1.1079 0.1161
-1 -1 17 1.0874 0.1252
-1 0 1 1.3342 -1.3875
-1 0 2 2.1086 -1.2632
-1 0 3 2.9152 -1.0623
-1 0 4 3.6827 -0.8161
-1 0 5 4.2126 -0.5614
-1 0 6 4.2653 -0.3383
-1 0 7 3.7627 -0.1783
-1 0 8 2.8919 -0.0874
-1 0 9 1.9936 -0.0402
-1 0 10 1.3368 0.0016
-1 0 11 0.9929 0.0585
-1 0 12 0.8908 0.1161
-1 0 13 0.9415 0.1370
-1 0 14 1.0778 0.0920
-1 0 15 1.1976 -0.0152
-1 0 16 1.1418 -0.1490
-1 1 1 2.8742 0.1536
-1 1 2 3.7895 0.2009
-1 1 3 4.5893 0.2476
-1 1 4 5.0243 0.2828
-1 1 5 4.8632 0.2918
-1 1 6 4.0763 0.2607
-1 1 7 2.9223 0.1912
-1 1 8 1.8142 0.1101
-1 1 9 1.0615 0.0570
-1 1 10 0.7148 0.0552
-1 1 11 0.6318 0.0889
-1 1 12 0.6579 0.1098
-1 1 13 0.7212 0.0706
-1 1 14 0.7727 -0.0423
-1 1 15 0.7036 -0.2000
-1 1 16 0.3921 -0.3506
-1 2 1 2.5244 1.2192
-1 2 2 3.4705 1.1192
-1 2 3 4.1644 0.9689
-1 2 4 4.2607 0.7846
-1 2 5 3.6302 0.5798
-1 2 6 2.5027 0.3697
-1 2 7 1.3516 0.1790
-1 2 8 0.5870 0.0394
-1 2 9 0.3128 -0.0294
-1 2 10 0.3460 -0.0371
-1 2 11 0.4392 -0.0218
-1 2 12 0.4700 -0.0256
-1 2 13 0.4348 -0.0675
-1 2 14 0.3220 -0.1355
-1 2 15 0.0632 -0.2005
-1 3 1 0.8335 -0.1398
-1 3 2 1.6547 -0.1909
-1 3 3 2.1702 -0.2378
-1 3 4 2.0641 -0.2698
-1 3 5 1.3753 -0.2831
-1 3 6 0.4967 -0.2758
-1 3 7 -0.1050 -0.2438
-1 3 8 -0.2157 -0.1872
-1 3 9 0.0302 -0.1185
-1 3 10 0.3348 -0.0610
-1 3 11 0.4933 -0.0323
-1 3 12 0.4836 -0.0292
-1 3 13 0.3613 -0.0293
-1 3 14 0.1377 -0.0110
-1 3 15 -0.1993 0.0285
-1 4 1 -0.7227 -1.1730
-1 4 2 -0.1245 -1.0823
-1 4 3 0.1784 -0.9414
-1 4 4 0.0098 -0.7605
-1 4 5 -0.4432 -0.5585
-1 4 6 -0.7848 -0.3558
-1 4 7 -0.7317 -0.1718
-1 4 8 -0.3130 -0.0274
-1 4 9 0.2086 0.0587
-1 4 10 0.5817 0.0831
-1 4 11 0.7279 0.0680
-1 4 12 0.7012 0.0546
-1 4 13 0.5528 0.0761
-1 4 14 0.2863 0.1332
-1 5 1 -1.3690 0.0708
-1 5 2 -1.0169 0.1138
-1 5 3 -0.9094 0.1656
-1 5 4 -1.0408 0.2191
-1 5 5 -1.1639 0.2635
-1 5 6 -1.0197 0.2890
-1 5 7 -0.5622 0.2862
-1 5 8 0.0264 0.2460
-1 5 9 0.5151 0.1684
-1 5 10 0.7984 0.0740
-1 5 11 0.9062 0.0016
-1 5 12 0.8871 -0.0138
-1 5 13 0.7339 0.0313
-1 6 1 -1.3986 1.0850
-1 6 2 -1.2992 0.9713
-1 6 3 -1.3295 0.8293
-1 6 4 -1.3546 0.6693
-1 6 5 -1.1891 0.5015
-1 6 6 -0.7800 0.3358
-1 6 7 -0.2569 0.1786
-1 6 8 0.1922 0.0339
-1 6 9 0.4783 -0.0874
-1 6 10 0.6383 -0.1634
-1 6 11 0.7287 -0.1718
-1 6 12 0.7288 -0.1117
-1 7 1 -1.2808 0.0214
-1 7 2 -1.4029 -0.0639
-1 7 3 -1.4706 -0.1405
-1 7 4 -1.3502 -0.2036
-1 7 5 -1.0172 -0.2499
-1 7 6 -0.5982 -0.2778
-1 7 7 -0.2657 -0.2883
-1 7 8 -0.0896 -0.2802
-1 7 9 -0.0001 -0.2458
-1 7 10 0.1048 -0.1741
-1 7 11 0.2293 -0.0655
-1 8 1 -1.0958 -0.8977
-1 8 2 -1.2784 -0.8145
-1 8 3 -1.2414 -0.6931
-1 8 4 -0.9857 -0.5520
-1 8 5 -0.6594 -0.4097
-1 8 6 -0.4511 -0.2801
-1 8 7 -0.4348 -0.1680
-1 8 8 -0.5136 -0.0667
-1 8 9 -0.5219 0.0367
-1 8 10 -0.3863 0.1481
-1 8 11 -0.1871 0.2526
-1 9 1 -0.8314 -0.0270
-1 9 2 -0.8239 0.0767
-1 9 3 -0.5756 0.1785
-1 9 4 -0.2637 0.2542
-1 9 5 -0.1118 0.2879
-1 9 6 -0.2227 0.2803
-1 9 7 -0.4970 0.2511
-1 9 8 -0.7167 0.2302
-1 9 9 -0.7216 0.2400
-1 9 10 -0.5237 0.2774
-1 10 1 -0.6391 0.6949
-1 10 2 -0.3220 0.6730
-1 10 3 0.0900 0.6155
-1 10 4 0.3310 0.5114
-1 10 5 0.2447 0.3655
-1 10 6 -0.1071 0.2052
-1 10 7 -0.4958 0.0728
-1 10 8 -0.6978 0.0065
-1 11 1 -0.6228 -0.0957
-1 11 2 -0.1593 -0.1382
-1 11 3 0.2163 -0.1856
-1 11 4 0.2977 -0.2459
-1 11 5 0.0735 -0.3101
-1 11 6 -0.2804 -0.3514
-1 11 7 -0.5420 -0.3371
-1 12 1 -0.7210 -0.6750
-1 12 2 -0.4177 -0.6144
-1 12 3 -0.2529 -0.5329
-1 12 4 -0.2895 -0.4483
-1 12 5 -0.4398 -0.3650
-1 12 6 -0.5512 -0.2732
-1 13 1 -0.8702 0.0714
-1 13 2 -0.8752 0.1512
-1 13 3 -0.8966 0.2208
-1 13 4 -0.8970 0.2589
-1 14 1 -1.0014 0.6034
-1 14 2 -1.1777 0.6059
0 -16 3 -0.9393 0.1131
0 -16 4 -0.4949 -0.1386
0 -16 5 -0.0210 -0.2565
0 -16 6 0.1994 -0.2230
0 -16 7 0.0186 -0.0948
0 -16 8 -0.4830 0.0292
0 -16 9 -1.0499 0.0629
0 -16 10 -1.4042 -0.0181
0 -16 11 -1.3958 -0.1633
0 -16 12 -1.0617 -0.2805
0 -16 13 -0.5757 -0.2974
0 -15 1 -1.6422 0.8116
0 -15 2 -1.3275 0.5782
0 -15 3 -0.6295 0.3175
0 -15 4 0.1559 0.1258
0 -15 5 0.6328 0.0557
0 -15 6 0.5482 0.0956
0 -15 7 -0.0538 0.1796
0 -15 8 -0.8672 0.2247
0 -15 9 -1.5118 0.1799
0 -15 10 -1.7383 0.0570
0 -15 11 -1.5268 -0.0801
0 -15 12 -1.0441 -0.1616
0 -15 13 -0.5154 -0.1609
0 -15 14 -0.1001 -0.1091
0 -15 15 0.1618 -0.0659
0 -14 1 -1.9251 0.0310
0 -14 2 -1.2605 -0.0893
0 -14 3 -0.3523 -0.1557
0 -14 4 0.3764 -0.1335
0 -14 5 0.5760 -0.0345
0 -14 6 0.1863 0.0913
0 -14 7 -0.5445 0.1832
0 -14 8 -1.2337 0.2041
0 -14 9 -1.5916 0.1619
0 -14 10 -1.5497 0.1009
0 -14 11 -1.2353 0.0682
0 -14 12 -0.8461 0.0765
0 -14 13 -0.5246 0.0951
0 -14 14 -0.3037 0.0768
0 -14 15 -0.1322 -0.0008
0 -14 16 0.0531 -0.1143
0 -13 1 -1.9296 -0.6765
0 -13 2 -1.3043 -0.6638
0 -13 3 -0.6582 -0.5628
0 -13 4 -0.3265 -0.4065
0 -13 5 -0.4323 -0.2565
0 -13 6 -0.8235 -0.1650
0 -13 7 -1.2081 -0.1438
0 -13 8 -1.3623 -0.1577
0 -13 9 -1.2524 -0.1498
0 -13 10 -1.0048 -0.0815
0 -13 11 -0.7813 0.0369
0 -13 12 -0.6678 0.1501
0 -13 13 -0.6403 0.1959
0 -13 14 -0.6077 0.1510
0 -13 15 -0.4840 0.0484
0 -13 16 -0.2458 -0.0467
0 -13 17 0.0510 -0.0824
0 -12 1 -1.7399 -0.1489
0 -12 2 -1.4427 -0.0820
0 -12 3 -1.3088 0.0271
0 -12 4 -1.4258 0.1042
0 -12 5 -1.6556 0.0887
0 -12 6 -1.7551 -0.0223
0 -12 7 -1.5746 -0.1682
0 -12 8 -1.1639 -0.2635
0 -12 9 -0.7170 -0.2537
0 -12 10 -0.4228 -0.1502
0 -12 11 -0.3493 -0.0210
0 -12 12 -0.4302 0.0577
0 -12 13 -0.5325 0.0541
0 -12 14 -0.5396 -0.0024
0 -12 15 -0.4012 -0.0501
0 -12 16 -0.1430 -0.0452
0 -12 17 0.1528 0.0083
0 -11 1 -1.1158 0.5155
0 -11 2 -1.1501 0.5854
0 -11 3 -1.4646 0.6364
0 -11 4 -1.8779 0.5957
0 -11 5 -2.0893 0.4457
0 -11 6 -1.9052 0.2416
0 -11 7 -1.3735 0.0734
0 -11 8 -0.7288 0.0026
0 -11 9 -0.2183 0.0215
0 -11 10 0.0425 0.0641
0 -11 11 0.0893 0.0609
0 -11 12 0.0333 -0.0079
0 -11 13 -0.0231 -0.0999
0 -11 14 -0.0221 -0.1504
0 -11 15 0.0525 -0.1282
0 -11 16 0.1871 -0.0617
0 -11 17 0.3432 -0.0137
0 -11 18 0.4667 -0.0275
0 -10 1 -0.1320 -0.0184
0 -10 2 -0.3577 0.0597
0 -10 3 -0.8880 0.1009
0 -10 4 -1.3705 0.0708
0 -10 5 -1.4972 0.0022
0 -10 6 -1.2024 -0.0334
0 -10 7 -0.6575 0.0105
0 -10 8 -0.1038 0.1123
0 -10 9 0.3094 0.1951
0 -10 10 0.5620 0.1887
0 -10 11 0.6929 0.0889
0 -10 12 0.7270 -0.0360
0 -10 13 0.6689 -0.0978
0 -10 14 0.5408 -0.0608
0 -10 15 0.3994 0.0276
0 -10 16 0.3071 0.0727
0 -10 17 0.2883 0.0081
0 -10 18 0.3152 -0.1509
0 -9 1 0.2438 -0.5834
0 -9 2 -0.0448 -0.5268
0 -9 3 -0.4629 -0.5087
0 -9 4 -0.6639 -0.5108
0 -9 5 -0.5000 -0.4708
0 -9 6 -0.0721 -0.3434
0 -9 7 0.4156 -0.1519
0 -9 8 0.8288 0.0177
0 -9 9 1.1501 0.0807
0 -9 10 1.3987 0.0243
0 -9 11 1.5450 -0.0762
0 -9 12 1.5204 -0.1125
0 -9 13 1.2994 -0.0290
0 -9 14 0.9547 0.1291
0 -9 15 0.6221 0.2461
0 -9 16 0.4103 0.2221
0 -9 17 0.3382 0.0476
0 -9 18 0.3443 -0.1894
0 -8 1 -0.9321 0.1014
0 -8 2 -1.0830 0.0863
0 -8 3 -0.9408 0.0177
0 -8 4 -0.3863 -0.0517
0 -8 5 0.4248 -0.0597
0 -8 6 1.2115 0.0043
0 -8 7 1.7861 0.0821
0 -8 8 2.1411 0.0932
0 -8 9 2.3593 0.0067
0 -8 10 2.4761 -0.1245
0 -8 11 2.4435 -0.1999
0 -8 12 2.2137 -0.1505
0 -8 13 1.8331 0.0026
0 -8 14 1.4386 0.1581
0 -8 15 1.1634 0.2082
0 -8 16 1.0448 0.1154
0 -8 17 1.0147 -0.0631
0 -8 18 0.9652 -0.2212
0 -7 1 -2.8446 0.6323
0 -7 2 -2.4524 0.5909
0 -7 3 -1.3353 0.4922
0 -7 4 0.2330 0.3927
0 -7 5 1.7798 0.3351
0 -7 6 2.9209 0.3090
0 -7 7 3.5386 0.2652
0 -7 8 3.7366 0.1690
0 -7 9 3.6692 0.0392
0 -7 10 3.4261 -0.0623
0 -7 11 3.0525 -0.0838
0 -7 12 2.6256 -0.0309
0 -7 13 2.2682 0.0343
0 -7 14 2.0753 0.0414
0 -7 15 2.0351 -0.0319
0 -7 16 2.0314 -0.1420
0 -7 17 1.9259 -0.2139
0 -7 18 1.6471 -0.1979
0 -6 1 -2.5484 -0.1466
0 -6 2 -1.2087 -0.1411
0 -6 3 0.8199 -0.1684
0 -6 4 2.9455 -0.1809
0 -6 5 4.6212 -0.1597
0 -6 6 5.5808 -0.1229
0 -6 7 5.8504 -0.0942
0 -6 8 5.5974 -0.0726
0 -6 9 4.9958 -0.0346
0 -6 10 4.2093 0.0327
0 -6 11 3.4313 0.1053
0 -6 12 2.8652 0.1329
0 -6 13 2.6207 0.0802
0 -6 14 2.6289 -0.0359
0 -6 15 2.6760 -0.1489
0 -6 16 2.5446 -0.1859
0 -6 17 2.1440 -0.1178
0 -6 18 1.5381 0.0210
0 -5 1 3.3451 -0.4753
0 -5 2 5.4518 -0.4939
0 -5 3 7.4115 -0.5048
0 -5 4 8.7505 -0.4794
0 -5 5 9.3297 -0.4312
0 -5 6 9.2741 -0.3827
0 -5 7 8.7545 -0.3298
0 -5 8 7.8561 -0.2447
0 -5 9 6.6408 -0.1140
0 -5 10 5.2871 0.0307
0 -5 11 4.1034 0.1256
0 -5 12 3.3564 0.1249
0 -5 13 3.0706 0.0443
0 -5 14 3.0012 -0.0427
0 -5 15 2.8189 -0.0568
0 -5 16 2.3418 0.0304
0 -5 17 1.6215 0.1772
0 -5 18 0.8484 0.3047
0 -4 1 16.4445 0.5379
0 -4 2 18.1030 0.4217
0 -4 3 18.1300 0.3858
0 -4 4 16.8496 0.3852
0 -4 5 15.0221 0.3438
0 -4 6 13.2876 0.2327
0 -4 7 11.7999 0.0945
0 -4 8 10.3215 -0.0018
0 -4 9 8.6298 -0.0262
0 -4 10 6.8271 -0.0106
0 -4 11 5.2746 -0.0101
0 -4 12 4.2558 -0.0451
0 -4 13 3.7199 -0.0800
0 -4 14 3.3434 -0.0576
0 -4 15 2.8192 0.0446
0 -4 16 2.0835 0.1877
0 -4 17 1.2944 0.2971
0 -4 18 0.6392 0.3170
0 -3 1 35.3283 0.3704
0 -3 2 34.5896 0.3859
0 -3 3 30.6655 0.5743
0 -3 4 25.2510 0.7516
0 -3 6 16.5425 0.6140
0 -3 7 14.1362 0.3741
0 -3 8 12.2318 0.1619
0 -3 9 10.2397 0.0277
0 -3 10 8.1471 -0.0465
0 -3 11 6.3253 -0.0960
0 -3 12 5.0544 -0.1270
0 -3 13 4.2578 -0.1170
0 -3 14 3.6331 -0.0535
0 -3 15 2.9620 0.0352
0 -3 16 2.2604 0.0920
0 -3 17 1.6658 0.0742
0 -3 18 1.2386 -0.0108
0 -2 1 55.4858 -1.8568
0 -2 2 50.7280 -1.3911
0 -2 3 41.8073 -0.7767
0 -2 4 31.9012 -0.2877
0 -2 5 23.7288 -0.0532
0 -2 6 18.3461 -0.0269
0 -2 7 15.1586 -0.0748
0 -2 8 12.9020 -0.0934
0 -2 9 10.7007 -0.0630
0 -2 10 8.4581 -0.0190
0 -2 11 6.5234 0.0067
0 -2 12 5.1487 0.0139
0 -2 13 4.2565 0.0158
0 -2 14 3.5996 0.0089
0 -2 15 3.0212 -0.0316
0 -2 16 2.5224 -0.1239
0 -2 17 2.1324 -0.2504
0 -1 1 70.4423 -2.4414
0 -1 2 61.4375 -1.7292
0 -1 3 48.2587 -1.1120
0 -1 4 35.0995 -0.7506
0 -1 5 24.9580 -0.6089
0 -1 6 18.5862 -0.5391
0 -1 7 14.9280 -0.4179
0 -1 8 12.4215 -0.2250
0 -1 9 10.0950 -0.0229
0 -1 10 7.8264 0.1181
0 -1 11 5.9157 0.1738
0 -1 12 4.5657 0.1623
0 -1 13 3.7038 0.1088
0 -1 14 3.1264 0.0213
0 -1 15 2.6827 -0.0994
0 -1 16 2.3061 -0.2356
0 -1 17 1.9407 -0.3450
0 0 1 74.3791 0.5345
0 0 2 62.5548 0.8016
0 0 3 47.5260 0.7071
0 0 4 33.6431 0.3748
0 0 5 23.5086 0.0395
0 0 6 17.3509 -0.1192
0 0 7 13.8208 -0.0764
0 0 8 11.3461 0.0639
0 0 9 9.0518 0.1737
0 0 10 6.8520 0.1904
0 0 11 5.0098 0.1316
0 0 12 3.7007 0.0501
0 0 13 2.8745 -0.0173
0 0 14 2.3517 -0.0643
0 0 15 1.9550 -0.0962
0 0 16 1.5654 -0.1097
0 1 1 65.4337 2.9808
0 1 2 53.2352 2.4923
0 1 3 39.4324 1.6858
0 1 4 27.6353 0.8941
0 1 5 19.5437 0.3767
0 1 6 14.8269 0.1890
0 1 7 12.0746 0.2015
0 1 8 9.9505 0.2302
0 1 9 7.8218 0.1667
0 1 10 5.7162 0.0213
0 1 11 3.9252 -0.1238
0 1 12 2.6506 -0.1928
0 1 13 1.8726 -0.1608
0 1 14 1.4085 -0.0510
0 1 15 1.0456 0.0940
0 1 16 0.6584 0.2339
0 2 0 54.1676 1.9121
0 2 1 47.2061 1.4847
0 2 3 26.9997 0.0516
0 2 4 19.1940 -0.3529
0 2 5 14.3160 -0.3902
0 2 6 11.6305 -0.2004
0 2 7 9.9016 -0.0028
0 2 8 8.1969 0.0544
0 2 9 6.2226 -0.0360
0 2 10 4.1932 -0.1770
0 2 11 2.4874 -0.2555
0 2 12 1.3427 -0.2106
0 2 13 0.7304 -0.0494
0 2 14 0.4245 0.1753
0 2 15 0.1860 0.3950
0 3 0 32.3776 -0.6087
0 3 1 26.7392 -1.0001
0 3 2 20.3308 -1.3182
0 3 3 14.9436 -1.3635
0 3 4 11.4439 -1.0964
0 3 5 9.6289 -0.6537
0 3 6 8.6562 -0.2456
0 3 7 7.6591 -0.0199
0 3 8 6.1834 0.0085
0 3 9 4.2927 -0.0694
0 3 10 2.3916 -0.1371
0 3 11 0.9178 -0.1207
0 3 12 0.0773 -0.0077
0 3 13 -0.2367 0.1693
0 3 14 -0.3097 0.3560
0 3 15 -0.3698 0.4932
0 4 0 13.5634 -0.6880
0 4 1 10.4038 -0.7540
0 4 2 7.9159 -0.6369
0 4 3 6.5770 -0.3426
0 4 4 6.2452 0.0103
0 4 5 6.3531 0.2697
0 4 6 6.2545 0.3490
0 4 7 5.5291 0.2708
0 4 8 4.1385 0.1297
0 4 9 2.4034 0.0194
0 4 10 0.8159 -0.0172
0 4 11 -0.2319 0.0134
0 4 12 -0.6503 0.0839
0 4 13 -0.6493 0.1677
0 4 14 -0.5340 0.2384
0 5 0 1.7122 0.5081
0 5 1 0.9971 0.6266
0 5 2 1.2499 0.7919
0 5 3 2.1477 0.9023
0 5 4 3.1882 0.8633
0 5 5 3.8987 0.6613
0 5 6 3.9681 0.3775
0 5 7 3.3168 0.1301
0 5 8 2.1246 -0.0055
0 5 9 0.7835 -0.0340
0 5 10 -0.2694 -0.0136
0 5 11 -0.7748 0.0014
0 5 12 -0.7781 -0.0041
0 5 13 -0.5455 -0.0162
0 6 0 -2.8743 0.2143
0 6 1 -2.2792 0.3118
0 6 2 -1.1631 0.3536
0 6 3 0.0189 0.2655
0 6 4 0.9409 0.0534
0 6 5 1.4303 -0.1864
0 6 6 1.4179 -0.3302
0 6 7 0.9342 -0.3151
0 6 8 0.1564 -0.1801
0 6 9 -0.6030 -0.0304
0 6 10 -1.0351 0.0421
0 6 11 -1.0193 0.0150
0 6 12 -0.6865 -0.0681
0 7 0 -2.5970 -0.6034
0 7 1 -2.0503 -0.5526
0 7 2 -1.5365 -0.5466
0 7 3 -1.1934 -0.6032
0 7 4 -0.9925 -0.6621
0 7 5 -0.8954 -0.6271
0 7 6 -0.9400 -0.4480
0 7 7 -1.1684 -0.1711
0 7 8 -1.5014 0.0849
0 7 9 -1.7273 0.2088
0 7 10 -1.6457 0.1682
0 7 11 -1.2298 0.0185
0 8 0 -0.8030 -0.0670
0 8 1 -0.9532 -0.0339
0 8 2 -1.3819 -0.0424
0 8 3 -1.8644 -0.0750
0 8 4 -2.1760 -0.0665
0 8 5 -2.2810 0.0338
0 8 6 -2.3142 0.2043
0 8 7 -2.3946 0.3521
0 8 8 -2.4764 0.3760
0 8 9 -2.3836 0.2405
0 8 10 -1.9839 0.0007
0 8 11 -1.3256 -0.2384
0 9 0 0.0980 0.6385
0 9 1 -0.5104 0.6355
0 9 2 -1.3147 0.5592
0 9 3 -1.9713 0.4542
0 9 4 -2.3169 0.3845
0 9 5 -2.4392 0.3717
0 9 6 -2.5213 0.3679
0 9 7 -2.6292 0.2921
0 9 8 -2.6470 0.1002
0 9 9 -2.4024 -0.1710
0 10 0 -0.3560 0.0621
0 10 1 -0.8757 0.0251
0 10 2 -1.3872 -0.0720
0 10 3 -1.6877 -0.1594
0 10 4 -1.8047 -0.1791
0 10 5 -1.9010 -0.1376
0 10 6 -2.0704 -0.1028
0 10 7 -2.2257 -0.1464
0 10 8 -2.1783 -0.2796
0 11 0 -1.2990 -0.4961
0 11 1 -1.4800 -0.5373
0 11 2 -1.4952 -0.5824
0 11 3 -1.3774 -0.5563
0 11 4 -1.2967 -0.4306
0 11 5 -1.3705 -0.2530
0 11 6 -1.5313 -0.1150
0 11 7 -1.5788 -0.0823
0 12 0 -1.9582 0.1404
0 12 1 -1.9096 0.0876
0 12 2 -1.6204 0.0611
0 12 3 -1.2967 0.1132
0 12 4 -1.1306 0.2311
0 12 5 -1.1293 0.3397
0 12 6 -1.1220 0.3545
0 13 0 -2.2169 0.6185
0 13 1 -2.0831 0.5464
0 13 2 -1.7059 0.5165
0 13 3 -1.3478 0.5403
0 13 4 -1.1377 0.5700
0 14 0 -2.1114 -0.1387
0 14 1 -1.8835 -0.1703
0 14 2 -1.4941 -0.1031
0 15 0 -1.5348 -0.9197
1 -17 8 -0.7371 -0.0627
1 -16 2 -0.0834 0.4263
1 -16 3 -0.0511 0.2697
1 -16 4 -0.2143 0.1928
1 -16 5 -0.5156 0.1959
1 -16 6 -0.7991 0.2136
1 -16 7 -0.9104 0.1699
1 -16 8 -0.8018 0.0414
1 -16 9 -0.5554 -0.1174
1 -16 10 -0.3103 -0.2097
1 -16 11 -0.1557 -0.1688
1 -16 12 -0.0840 -0.0141
1 -16 13 -0.0311 0.1546
1 -15 0 -0.6439 0.0293
1 -15 1 -0.3076 -0.0277
1 -15 2 -0.0411 -0.0750
1 -15 3 0.0370 -0.0656
1 -15 4 -0.1075 0.0100
1 -15 5 -0.3965 0.1123
1 -15 6 -0.6798 0.1805
1 -15 7 -0.8218 0.1760
1 -15 8 -0.7741 0.1114
1 -15 9 -0.5843 0.0416
1 -15 10 -0.3463 0.0225
1 -15 11 -0.1418 0.0666
1 -15 12 -0.0162 0.1304
1 -15 13 0.0135 0.1486
1 -15 14 -0.0487 0.0888
1 -15 15 -0.1705 -0.0182
1 -14 0 -0.7321 -0.5869
1 -14 1 -0.4389 -0.5550
1 -14 2 -0.2006 -0.4965
1 -14 3 -0.0908 -0.4077
1 -14 4 -0.1457 -0.3014
1 -14 5 -0.3349 -0.2016
1 -14 6 -0.5644 -0.1284
1 -14 7 -0.7156 -0.0853
1 -14 8 -0.6996 -0.0592
1 -14 9 -0.4978 -0.0331
1 -14 10 -0.1776 -0.0023
1 -14 11 0.1261 0.0201
1 -14 12 0.2645 0.0157
1 -14 13 0.1527 -0.0153
1 -14 14 -0.1675 -0.0429
1 -14 15 -0.5320 -0.0246
1 -14 16 -0.7461 0.0575
1 -13 0 -0.8526 -0.0038
1 -13 1 -0.7665 0.0364
1 -13 2 -0.6000 0.0434
1 -13 3 -0.4182 0.0223
1 -13 4 -0.3253 -0.0127
1 -13 5 -0.3846 -0.0438
1 -13 6 -0.5571 -0.0587
1 -13 7 -0.7057 -0.0560
1 -13 8 -0.6708 -0.0466
1 -13 9 -0.3782 -0.0472
1 -13 10 0.0873 -0.0711
1 -13 11 0.5029 -0.1174
1 -13 12 0.6326 -0.1645
1 -13 13 0.3868 -0.1752
1 -13 14 -0.0983 -0.1168
1 -13 15 -0.5373 0.0106
1 -13 16 -0.6858 0.1611
1 -13 17 -0.5059 0.2619
1 -12 0 -0.9823 0.6925
1 -12 1 -1.0356 0.6530
1 -12 2 -0.8532 0.5617
1 -12 3 -0.5687 0.4443
1 -12 4 -0.3817 0.3356
1 -12 5 -0.4159 0.2616
1 -12 6 -0.6237 0.2261
1 -12 7 -0.8061 0.2104
1 -12 8 -0.7413 0.1870
1 -12 9 -0.3472 0.1361
1 -12 10 0.2346 0.0574
1 -12 11 0.7076 -0.0292
1 -12 12 0.8148 -0.0915
1 -12 13 0.5247 -0.1022
1 -12 14 0.0629 -0.0578
1 -12 15 -0.2494 0.0129
1 -12 16 -0.2282 0.0605
1 -12 17 0.0517 0.0468
1 -11 0 -0.9096 0.0451
1 -11 1 -0.8746 -0.0175
1 -11 2 -0.5841 -0.0792
1 -11 3 -0.2628 -0.1170
1 -11 4 -0.1422 -0.1127
1 -11 5 -0.3069 -0.0667
1 -11 6 -0.6351 0.0020
1 -11 7 -0.8704 0.0671
1 -11 8 -0.7904 0.1105
1 -11 9 -0.3685 0.1283
1 -11 10 0.1881 0.1282
1 -11 11 0.5694 0.1205
1 -11 12 0.5811 0.1111
1 -11 13 0.2878 0.0979
1 -11 14 -0.0412 0.0715
1 -11 15 -0.1438 0.0218
1 -11 16 0.0364 -0.0512
1 -11 17 0.3288 -0.1280
1 -11 18 0.4969 -0.1739
1 -10 0 -0.6691 -0.6956
1 -10 1 -0.4128 -0.6816
1 -10 2 -0.0495 -0.6501
1 -10 3 0.1848 -0.5965
1 -10 4 0.1405 -0.5226
1 -10 5 -0.1578 -0.4391
1 -10 6 -0.5231 -0.3579
1 -10 7 -0.7158 -0.2825
1 -10 8 -0.5973 -0.2064
1 -10 9 -0.2333 -0.1215
1 -10 10 0.1396 -0.0293
1 -10 11 0.2804 0.0540
1 -10 12 0.1257 0.1056
1 -10 13 -0.1618 0.1094
1 -10 14 -0.3272 0.0677
1 -10 15 -0.2319 0.0041
1 -10 16 0.0428 -0.0449
1 -10 17 0.2818 -0.0460
1 -10 18 0.3241 0.0118
1 -9 0 -0.5838 0.1104
1 -9 1 -0.2188 0.1608
1 -9 2 0.0760 0.1754
1 -9 3 0.1705 0.1575
1 -9 4 0.0502 0.1123
1 -9 5 -0.1843 0.0459
1 -9 6 -0.3688 -0.0305
1 -9 7 -0.3651 -0.0991
1 -9 8 -0.1558 -0.1405
1 -9 9 0.1266 -0.1443
1 -9 10 0.2822 -0.1180
1 -9 11 0.1981 -0.0840
1 -9 12 -0.0501 -0.0661
1 -9 13 -0.2491 -0.0721
1 -9 14 -0.2228 -0.0864
1 -9 15 0.0197 -0.0768
1 -9 16 0.2955 -0.0154
1 -9 17 0.4076 0.1004
1 -9 18 0.3043 0.2380
1 -8 0 -0.8157 0.9300
1 -8 1 -0.5746 0.9098
1 -8 2 -0.4393 0.8476
1 -8 3 -0.3995 0.7591
1 -8 4 -0.4027 0.6568
1 -8 5 -0.3814 0.5456
1 -8 6 -0.2708 0.4263
1 -8 7 -0.0438 0.3036
1 -8 8 0.2468 0.1886
1 -8 9 0.4737 0.0926
1 -8 10 0.5212 0.0189
1 -8 11 0.3939 -0.0391
1 -8 12 0.2376 -0.0899
1 -8 13 0.2294 -0.1309
1 -8 14 0.4226 -0.1449
1 -8 15 0.6901 -0.1100
1 -8 16 0.8280 -0.0185
1 -8 17 0.7243 0.1086
1 -8 18 0.4431 0.2259
1 -7 0 -1.2112 -0.1059
1 -7 1 -1.1873 -0.1713
1 -7 2 -1.1264 -0.1952
1 -7 3 -0.9691 -0.1642
1 -7 4 -0.7272 -0.0874
1 -7 5 -0.4450 0.0052
1 -7 6 -0.1459 0.0791
1 -7 7 0.1637 0.1165
1 -7 8 0.4493 0.1229
1 -7 9 0.6408 0.1163
1 -7 10 0.6955 0.1085
1 -7 11 0.6632 0.0970
1 -7 12 0.6651 0.0726
1 -7 13 0.7842 0.0345
1 -7 14 0.9746 -0.0032
1 -7 15 1.0869 -0.0202
1 -7 16 0.9949 -0.0063
1 -7 17 0.7031 0.0290
1 -7 18 0.3380 0.0623
1 -6 0 -1.5772 -1.1552
1 -6 1 -1.6489 -1.1607
1 -6 2 -1.4692 -1.0854
1 -6 3 -1.0596 -0.9348
1 -6 4 -0.5697 -0.7427
1 -6 5 -0.1371 -0.5559
1 -6 6 0.2012 -0.4071
1 -6 7 0.4765 -0.2968
1 -6 8 0.7044 -0.2014
1 -6 9 0.8573 -0.0983
1 -6 10 0.9146 0.0116
1 -6 11 0.9089 0.1043
1 -6 12 0.9006 0.1528
1 -6 13 0.9094 0.1477
1 -6 14 0.8891 0.1036
1 -6 15 0.7798 0.0465
1 -6 16 0.5787 -0.0022
1 -6 17 0.3456 -0.0338
1 -6 18 0.1429 -0.0491
1 -5 0 -1.7136 -0.0339
1 -5 1 -1.7547 0.0060
1 -5 2 -1.3904 0.0511
1 -5 3 -0.7657 0.0858
1 -5 4 -0.1208 0.0837
1 -5 5 0.3926 0.0306
1 -5 6 0.7648 -0.0569
1 -5 7 1.0445 -0.1361
1 -5 8 1.2451 -0.1660
1 -5 9 1.3352 -0.1351
1 -5 10 1.2927 -0.0673
1 -5 11 1.1375 -0.0027
1 -5 12 0.9124 0.0297
1 -5 13 0.6571 0.0258
1 -5 14 0.4165 0.0003
1 -5 15 0.2597 -0.0281
1 -5 16 0.2493 -0.0474
1 -5 17 0.3704 -0.0534
1 -5 18 0.4994 -0.0466
1 -4 0 -1.2222 1.2143
1 -4 1 -1.3144 1.2099
1 -4 2 -0.9655 1.1550
1 -4 3 -0.3637 1.0372
1 -4 4 0.2726 0.8528
1 -4 5 0.8280 0.6233
1 -4 6 1.2768 0.3938
1 -4 7 1.6025 0.2101
1 -4 8 1.7639 0.0914
1 -4 9 1.7295 0.0244
1 -4 10 1.5130 -0.0200
1 -4 11 1.1641 -0.0617
1 -4 12 0.7464 -0.1004
1 -4 13 0.3472 -0.1234
1 -4 14 0.0986 -0.1212
1 -4 15 0.1366 -0.0943
1 -4 16 0.4875 -0.0509
1 -4 17 0.9823 -0.0008
1 -4 18 1.3183 0.0451
1 -3 0 0.1253 0.0984
1 -3 1 -0.2135 0.0724
1 -3 2 -0.1646 0.0545
1 -3 3 0.1555 0.0334
1 -3 4 0.6192 0.0094
1 -3 5 1.1179 -0.0029
1 -3 6 1.5351 0.0112
1 -3 7 1.7562 0.0473
1 -3 8 1.7294 0.0800
1 -3 9 1.5014 0.0818
1 -3 10 1.1690 0.0456
1 -3 11 0.8021 -0.0093
1 -3 12 0.4345 -0.0538
1 -3 13 0.1315 -0.0688
1 -3 14 0.0307 -0.0520
1 -3 15 0.2587 -0.0098
1 -3 16 0.7780 0.0508
1 -3 17 1.3304 0.1199
1 -3 18 1.5815 0.1776
1 -2 0 1.6533 -1.2562
1 -2 1 1.0399 -1.2295
1 -2 2 0.7467 -1.1479
1 -2 3 0.7717 -1.0191
1 -2 4 1.0395 -0.8444
1 -2 5 1.3725 -0.6286
1 -2 6 1.5448 -0.3944
1 -2 7 1.4253 -0.1827
1 -2 8 1.0779 -0.0324
1 -2 9 0.6999 0.0439
1 -2 10 0.4442 0.0652
1 -2 11 0.3040 0.0627
1 -2 12 0.1769 0.0572
1 -2 13 0.0282 0.0532
1 -2 14 -0.0413 0.0537
1 -2 15 0.0928 0.0718
1 -2 16 0.4070 0.1223
1 -2 17 0.6996 0.1992
1 -1 0 2.0145 -0.1156
1 -1 1 1.3383 -0.0952
1 -1 2 0.9693 -0.0917
1 -1 3 0.9613 -0.0903
1 -1 4 1.1874 -0.0719
1 -1 5 1.3544 -0.0311
1 -1 6 1.2001 0.0161
1 -1 7 0.7167 0.0458
1 -1 8 0.1706 0.0486
1 -1 9 -0.1247 0.0379
1 -1 10 -0.0806 0.0326
1 -1 11 0.1100 0.0354
1 -1 12 0.1743 0.0301
1 -1 13 0.0096 0.0054
1 -1 14 -0.2590 -0.0219
1 -1 15 -0.4405 -0.0127
1 -1 16 -0.4670 0.0580
1 -1 17 -0.4186 0.1692
1 0 0 0.6299 1.4120
1 0 1 0.1180 1.3317
1 0 2 -0.0399 1.1674
1 0 3 0.1676 0.9591
1 0 4 0.4898 0.7444
1 0 5 0.5597 0.5413
1 0 6 0.2049 0.3522
1 0 7 -0.3753 0.1821
1 0 8 -0.7627 0.0501
1 0 9 -0.6821 -0.0240
1 0 10 -0.2398 -0.0443
1 0 11 0.1788 -0.0443
1 0 12 0.2399 -0.0623
1 0 13 -0.0887 -0.1049
1 0 14 -0.5713 -0.1369
1 0 15 -0.9356 -0.1125
1 0 16 -1.0618 -0.0205
1 1 0 -1.4244 0.4060
1 1 1 -1.7157 0.3071
1 1 2 -1.6248 0.1924
1 1 3 -1.2456 0.0932
1 1 4 -0.9220 0.0201
1 1 5 -0.9662 -0.0381
1 1 6 -1.3539 -0.0933
1 1 7 -1.7128 -0.1376
1 1 8 -1.6436 -0.1473
1 1 9 -1.0806 -0.1101
1 1 10 -0.3568 -0.0460
1 1 11 0.0766 0.0024
1 1 12 0.0076 0.0054
1 1 13 -0.4144 -0.0278
1 1 14 -0.8524 -0.0590
1 1 15 -1.0511 -0.0564
1 1 16 -0.9635 -0.0229
1 2 0 -2.4533 -1.2026
1 2 1 -2.5636 -1.1793
1 2 2 -2.3883 -1.0719
1 2 3 -2.1187 -0.8895
1 2 4 -2.0651 -0.6762
1 2 5 -2.3365 -0.4856
1 2 6 -2.6833 -0.3447
1 2 7 -2.6913 -0.2399
1 2 8 -2.1576 -0.1386
1 2 9 -1.2920 -0.0256
1 2 10 -0.5536 0.0822
1 2 11 -0.2825 0.1522
1 2 12 -0.4597 0.1665
1 2 13 -0.7803 0.1330
1 2 14 -0.9272 0.0722
1 2 15 -0.7859 -0.0017
1 3 0 -1.9034 -0.4730
1 3 1 -1.8340 -0.3827
1 3 2 -1.7329 -0.2244
1 3 3 -1.8117 -0.0385
1 3 4 -2.1999 0.1092
1 3 5 -2.7276 0.1722
1 3 6 -2.9976 0.1554
1 3 7 -2.7097 0.1074
1 3 8 -1.9361 0.0799
1 3 9 -1.0814 0.0916
1 3 10 -0.5627 0.1243
1 3 11 -0.5034 0.1455
1 3 12 -0.6943 0.1324
1 3 13 -0.8155 0.0776
1 3 14 -0.6904 -0.0168
1 3 15 -0.3671 -0.1376
1 4 0 -0.6564 0.9389
1 4 1 -0.4218 0.9447
1 4 2 -0.4718 0.9478
1 4 3 -0.9257 0.9061
1 4 4 -1.6527 0.7798
1 4 5 -2.2645 0.5724
1 4 6 -2.3744 0.3376
1 4 7 -1.9018 0.1437
1 4 8 -1.1390 0.0292
1 4 9 -0.5150 -0.0147
1 4 10 -0.2751 -0.0263
1 4 11 -0.3479 -0.0430
1 4 12 -0.4784 -0.0845
1 4 13 -0.4643 -0.1541
1 4 14 -0.2838 -0.2413
1 5 0 0.2422 0.3022
1 5 1 0.4971 0.2503
1 5 2 0.2529 0.1967
1 5 3 -0.4284 0.1094
1 5 4 -1.2025 -0.0173
1 5 5 -1.6372 -0.1465
1 5 6 -1.5142 -0.2244
1 5 7 -0.9752 -0.2239
1 5 8 -0.3823 -0.1662
1 5 9 -0.0312 -0.1041
1 5 10 0.0316 -0.0838
1 5 11 -0.0421 -0.1191
1 5 12 -0.0871 -0.1933
1 5 13 -0.0526 -0.2758
1 6 0 0.5346 -0.9349
1 6 1 0.6058 -0.9078
1 6 2 0.1811 -0.8548
1 6 3 -0.5016 -0.7950
1 6 4 -1.0425 -0.7131
1 6 5 -1.1535 -0.5773
1 6 6 -0.8480 -0.3789
1 6 7 -0.3845 -0.1557
1 6 8 -0.0342 0.0234
1 6 9 0.1096 0.1016
1 6 10 0.1278 0.0692
1 6 11 0.1320 -0.0371
1 6 12 0.1497 -0.1600
1 7 0 0.4458 -0.3471
1 7 1 0.2887 -0.2623
1 7 2 -0.1644 -0.1951
1 7 3 -0.6154 -0.1352
1 7 4 -0.7853 -0.0496
1 7 5 -0.6185 0.0784
1 7 6 -0.2907 0.2221
1 7 7 -0.0279 0.3217
1 7 8 0.0787 0.3259
1 7 9 0.0966 0.2291
1 7 10 0.1268 0.0751
1 7 11 0.1831 -0.0734
1 8 0 0.1618 0.7672
1 8 1 -0.0403 0.7703
1 8 2 -0.2882 0.7045
1 8 3 -0.3695 0.6160
1 8 4 -0.2080 0.5443
1 8 5 0.0751 0.4890
1 8 6 0.2842 0.4141
1 8 7 0.3249 0.2864
1 8 8 0.2610 0.1121
1 8 9 0.2148 -0.0590
1 8 10 0.2320 -0.1678
1 9 0 -0.0767 0.3059
1 9 1 -0.1130 0.2206
1 9 2 -0.0589 0.1161
1 9 3 0.1555 0.0413
1 9 4 0.4603 0.0029
1 9 5 0.6959 -0.0354
1 9 6 0.7542 -0.1126
1 9 7 0.6637 -0.2254
1 9 8 0.5403 -0.3196
1 9 9 0.4661 -0.3281
1 10 0 0.0869 -0.5921
1 10 1 0.2111 -0.6460
1 10 2 0.3989 -0.6229
1 10 3 0.6429 -0.5204
1 10 4 0.8572 -0.3955
1 10 5 0.9516 -0.3216
1 10 6 0.9122 -0.3272
1 10 7 0.8035 -0.3671
1 10 8 0.6955 -0.3549
1 11 0 0.6574 -0.2109
1 11 1 0.7290 -0.1888
1 11 2 0.7662 -0.0728
1 11 3 0.7907 0.0760
1 11 4 0.7880 0.1568
1 11 5 0.7475 0.1029
1 11 6 0.6833 -0.0621
1 11 7 0.6130 -0.2338
1 12 0 1.1060 0.4124
1 12 1 0.9524 0.4723
1 12 2 0.7193 0.5707
1 12 3 0.4982 0.6033
1 12 4 0.3380 0.4748
1 12 5 0.2519 0.1759
1 13 0 1.0116 -0.0441
1 13 1 0.6883 0.0685
1 13 2 0.3223 0.1738
1 13 3 0.0321 0.1566
1 13 4 -0.1268 -0.0358
1 14 0 0.5909 -0.5138
1 14 1 0.2951 -0.3216
1 14 2 0.0077 -0.1801
1 15 0 0.2960 0.1530
2 -16 2 -0.4352 0.1709
2 -16 3 -0.1680 0.1396
2 -16 4 0.0418 0.1917
2 -16 5 0.0874 0.2702
2 -16 6 -0.0289 0.3038
2 -16 7 -0.2253 0.2581
2 -16 8 -0.4163 0.1574
2 -16 9 -0.5578 0.0645
2 -16 10 -0.6319 0.0368
2 -16 11 -0.6134 0.0897
2 -16 12 -0.4739 0.1892
2 -16 13 -0.2298 0.2789
2 -15 0 -0.8379 -0.2873
2 -15 1 -0.6659 -0.4128
2 -15 2 -0.3224 -0.4656
2 -15 3 -0.0230 -0.4096
2 -15 4 0.0481 -0.2798
2 -15 5 -0.1382 -0.1500
2 -15 6 -0.4583 -0.0778
2 -15 7 -0.7479 -0.0703
2 -15 8 -0.9141 -0.0899
2 -15 9 -0.9575 -0.0887
2 -15 10 -0.9120 -0.0438
2 -15 11 -0.7892 0.0314
2 -15 12 -0.5907 0.1058
2 -15 13 -0.3647 0.1611
2 -15 14 -0.2233 0.2092
2 -15 15 -0.2778 0.2793
2 -14 0 -0.9509 -0.1315
2 -14 1 -0.6779 -0.2383
2 -14 2 -0.3289 -0.2515
2 -14 3 -0.1481 -0.1885
2 -14 4 -0.2546 -0.1179
2 -14 5 -0.5710 -0.0994
2 -14 6 -0.9085 -0.1397
2 -14 7 -1.1207 -0.1966
2 -14 8 -1.1860 -0.2203
2 -14 9 -1.1655 -0.1939
2 -14 10 -1.1060 -0.1430
2 -14 11 -0.9973 -0.1074
2 -14 12 -0.8203 -0.1014
2 -14 13 -0.6184 -0.0955
2 -14 14 -0.5010 -0.0376
2 -14 15 -0.5621 0.0992
2 -14 16 -0.7847 0.2808
2 -13 0 -0.9488 0.3512
2 -13 1 -0.7316 0.3218
2 -13 2 -0.5211 0.3762
2 -13 3 -0.4987 0.4328
2 -13 4 -0.6826 0.4130
2 -13 5 -0.9402 0.3046
2 -13 6 -1.1235 0.1656
2 -13 7 -1.1907 0.0713
2 -13 8 -1.2065 0.0523
2 -13 9 -1.2402 0.0725
2 -13 10 -1.2766 0.0645
2 -13 11 -1.2289 -0.0105
2 -13 12 -1.0351 -0.1259
2 -13 13 -0.7371 -0.2069
2 -13 14 -0.4653 -0.1899
2 -13 15 -0.3433 -0.0783
2 -13 16 -0.3948 0.0518
2 -12 0 -0.7858 -0.1156
2 -12 1 -0.6891 -0.0127
2 -12 2 -0.6406 0.1330
2 -12 3 -0.7178 0.2125
2 -12 4 -0.8611 0.1835
2 -12 5 -0.9568 0.0966
2 -12 6 -0.9628 0.0449
2 -12 7 -0.9483 0.0836
2 -12 8 -1.0146 0.1850
2 -12 9 -1.1786 0.2636
2 -12 10 -1.3374 0.2462
2 -12 11 -1.3431 0.1320
2 -12 12 -1.1208 -0.0080
2 -12 13 -0.7298 -0.0886
2 -12 14 -0.3256 -0.0788
2 -12 15 -0.0627 -0.0263
2 -12 16 -0.0069 -0.0157
2 -12 17 -0.1092 -0.0948
2 -11 0 -0.4954 -0.7010
2 -11 1 -0.4965 -0.5293
2 -11 2 -0.5658 -0.3991
2 -11 3 -0.6779 -0.3723
2 -11 4 -0.7345 -0.4180
2 -11 5 -0.6777 -0.4430
2 -11 6 -0.5619 -0.3726
2 -11 7 -0.5134 -0.2116
2 -11 8 -0.6180 -0.0387
2 -11 9 -0.8431 0.0591
2 -11 10 -1.0589 0.0553
2 -11 11 -1.1322 0.0005
2 -11 12 -1.0117 -0.0243
2 -11 13 -0.7502 0.0216
2 -11 14 -0.4647 0.1040
2 -11 15 -0.2698 0.1430
2 -11 16 -0.2205 0.0833
2 -11 17 -0.2864 -0.0539
2 -11 18 -0.3716 -0.1816
2 -10 0 -0.2674 0.0579
2 -10 1 -0.3594 0.1304
2 -10 2 -0.5188 0.0957
2 -10 3 -0.6415 -0.0257
2 -10 4 -0.6264 -0.1526
2 -10 5 -0.4696 -0.2061
2 -10 6 -0.2679 -0.1709
2 -10 7 -0.1381 -0.1022
2 -10 8 -0.1352 -0.0746
2 -10 9 -0.2365 -0.1166
2 -10 10 -0.3849 -0.1863
2 -10 11 -0.5336 -0.2076
2 -10 12 -0.6567 -0.1363
2 -10 13 -0.7386 -0.0004
2 -10 14 -0.7713 0.1192
2 -10 15 -0.7593 0.1512
2 -10 16 -0.7140 0.0895
2 -10 17 -0.6343 -0.0039
2 -10 18 -0.5017 -0.0506
2 -9 0 -0.2155 0.9075
2 -9 1 -0.4048 0.8276
2 -9 2 -0.6165 0.6860
2 -9 3 -0.7299 0.5367
2 -9 4 -0.6882 0.4363
2 -9 5 -0.5244 0.3970
2 -9 6 -0.3079 0.3756
2 -9 7 -0.0836 0.3110
2 -9 8 0.1283 0.1787
2 -9 9 0.2872 0.0157
2 -9 10 0.3167 -0.1060
2 -9 11 0.1535 -0.1355
2 -9 12 -0.1823 -0.0823
2 -9 13 -0.5734 -0.0066
2 -9 14 -0.8689 0.0290
2 -9 15 -0.9689 0.0071
2 -9 16 -0.8611 -0.0378
2 -9 17 -0.5986 -0.0547
2 -9 18 -0.2615 -0.0232
2 -8 0 -0.2805 -0.0021
2 -8 1 -0.4501 -0.0684
2 -8 2 -0.5693 -0.0889
2 -8 3 -0.6046 -0.0479
2 -8 4 -0.5923 0.0456
2 -8 5 -0.5704 0.1493
2 -8 6 -0.5074 0.2108
2 -8 7 -0.3231 0.2053
2 -8 8 0.0069 0.1537
2 -8 9 0.3735 0.1032
2 -8 10 0.5793 0.0869
2 -8 11 0.4813 0.0977
2 -8 12 0.1045 0.0987
2 -8 13 -0.3707 0.0604
2 -8 14 -0.7272 -0.0094
2 -8 15 -0.8326 -0.0703
2 -8 16 -0.6803 -0.0837
2 -8 17 -0.3577 -0.0474
2 -8 18 0.0074 0.0015
2 -7 0 -0.4179 -1.1128
2 -7 1 -0.3091 -1.0268
2 -7 2 -0.1237 -0.8907
2 -7 3 0.0083 -0.7289
2 -7 4 -0.0380 -0.5717
2 -7 5 -0.2515 -0.4443
2 -7 6 -0.4619 -0.3490
2 -7 7 -0.4692 -0.2614
2 -7 8 -0.2176 -0.1533
2 -7 9 0.1476 -0.0232
2 -7 10 0.3909 0.0926
2 -7 11 0.3623 0.1452
2 -7 12 0.0888 0.1147
2 -7 13 -0.2730 0.0332
2 -7 14 -0.5538 -0.0348
2 -7 15 -0.6536 -0.0402
2 -7 16 -0.5578 0.0142
2 -7 17 -0.3192 0.0778
2 -7 18 -0.0402 0.0955
2 -6 0 -0.5727 -0.1344
2 -6 1 -0.0548 -0.0179
2 -6 2 0.4615 0.0410
2 -6 3 0.7355 0.0307
2 -6 4 0.6485 -0.0425
2 -6 5 0.3003 -0.1456
2 -6 6 -0.0635 -0.2236
2 -6 7 -0.2357 -0.2284
2 -6 8 -0.1831 -0.1539
2 -6 9 -0.0261 -0.0483
2 -6 10 0.0894 0.0171
2 -6 11 0.0939 0.0017
2 -6 12 -0.0021 -0.0708
2 -6 13 -0.1604 -0.1291
2 -6 14 -0.3399 -0.1117
2 -6 15 -0.4795 -0.0166
2 -6 16 -0.4986 0.0967
2 -6 17 -0.3541 0.1550
2 -6 18 -0.1053 0.1285
2 -5 0 -0.3961 1.2140
2 -5 1 0.2411 1.1873
2 -5 2 0.7282 1.0783
2 -5 3 0.9084 0.8948
2 -5 4 0.7981 0.6599
2 -5 5 0.5478 0.4215
2 -5 6 0.3037 0.2382
2 -5 7 0.1105 0.1428
2 -5 8 -0.0582 0.1154
2 -5 9 -0.2001 0.0954
2 -5 10 -0.2485 0.0305
2 -5 11 -0.1550 -0.0780
2 -5 12 0.0142 -0.1732
2 -5 13 0.1007 -0.1905
2 -5 14 0.0020 -0.1146
2 -5 15 -0.2052 0.0031
2 -5 16 -0.3133 0.0824
2 -5 17 -0.1753 0.0750
2 -5 18 0.1430 -0.0008
2 -4 0 0.5860 0.2296
2 -4 1 0.7448 0.1549
2 -4 2 0.6389 0.1222
2 -4 3 0.4052 0.1038
2 -4 4 0.2477 0.0783
2 -4 5 0.2401 0.0537
2 -4 6 0.2457 0.0538
2 -4 7 0.0598 0.0850
2 -4 8 -0.3486 0.1197
2 -4 9 -0.7466 0.1176
2 -4 10 -0.8213 0.0654
2 -4 11 -0.4785 -0.0050
2 -4 12 0.0378 -0.0407
2 -4 13 0.3442 -0.0158
2 -4 14 0.2591 0.0415
2 -4 15 -0.0406 0.0687
2 -4 16 -0.1965 0.0202
2 -4 17 -0.0078 -0.0944
2 -4 18 0.3900 -0.2148
2 -3 0 2.2540 -1.3535
2 -3 1 1.5091 -1.2667
2 -3 2 0.5014 -1.0698
2 -3 3 -0.2679 -0.8437
2 -3 4 -0.4840 -0.6421
2 -3 5 -0.2849 -0.4731
2 -3 6 -0.1429 -0.3220
2 -3 7 -0.4324 -0.1840
2 -3 8 -1.0676 -0.0735
2 -3 9 -1.5608 -0.0037
2 -3 10 -1.4644 0.0356
2 -3 11 -0.7917 0.0726
2 -3 12 -0.0201 0.1239
2 -3 13 0.3261 0.1709
2 -3 14 0.1205 0.1681
2 -3 15 -0.2966 0.0813
2 -3 16 -0.4639 -0.0782
2 -3 17 -0.2148 -0.2525
2 -2 0 3.6712 -0.5027
2 -2 1 2.0911 -0.3165
2 -2 2 0.3666 -0.1400
2 -2 3 -0.7420 -0.0328
2 -2 4 -0.9478 -0.0013
2 -2 5 -0.6360 -0.0127
2 -2 6 -0.4945 -0.0324
2 -2 7 -0.8956 -0.0476
2 -2 8 -1.5824 -0.0593
2 -2 9 -1.9423 -0.0613
2 -2 10 -1.5995 -0.0367
2 -2 11 -0.7714 0.0225
2 -2 12 -0.0696 0.0944
2 -2 13 0.0445 0.1309
2 -2 14 -0.3654 0.0901
2 -2 15 -0.8253 -0.0302
2 -2 16 -0.9046 -0.1858
2 -2 17 -0.5696 -0.3121
2 -1 0 3.9441 1.1938
2 -1 1 1.9396 1.2206
2 -1 2 -0.0407 1.1227
2 -1 3 -1.1627 0.9301
2 -1 4 -1.2569 0.7051
2 -1 5 -0.8590 0.4983
2 -1 6 -0.6748 0.3230
2 -1 7 -0.9668 0.1683
2 -1 8 -1.4072 0.0307
2 -1 9 -1.4858 -0.0696
2 -1 10 -1.0444 -0.1072
2 -1 11 -0.4262 -0.0824
2 -1 12 -0.1338 -0.0325
2 -1 13 -0.3593 -0.0080
2 -1 14 -0.8346 -0.0364
2 -1 15 -1.1082 -0.1041
2 -1 16 -0.9510 -0.1702
2 -1 17 -0.5130 -0.1976
2 0 0 3.1379 0.5588
2 0 1 1.1331 0.3930
2 0 2 -0.7078 0.1894
2 0 3 -1.6351 0.0312
2 0 4 -1.5889 -0.0326
2 0 5 -1.0964 -0.0181
2 0 6 -0.7365 0.0132
2 0 7 -0.6874 0.0081
2 0 8 -0.7313 -0.0382
2 0 9 -0.6179 -0.0878
2 0 10 -0.3712 -0.1015
2 0 11 -0.2433 -0.0733
2 0 12 -0.4110 -0.0301
2 0 13 -0.7609 -0.0024
2 0 14 -0.9803 0.0018
2 0 15 -0.8467 -0.0029
2 0 16 -0.4213 0.0015
2 1 0 2.0147 -1.0445
2 1 1 0.3426 -1.1749
2 1 2 -1.1123 -1.1942
2 1 3 -1.7781 -1.0549
2 1 4 -1.6436 -0.7844
2 1 5 -1.1035 -0.4740
2 1 6 -0.5692 -0.2229
2 1 7 -0.2202 -0.0796
2 1 8 -0.0474 -0.0269
2 1 9 -0.0280 -0.0141
2 1 10 -0.1901 -0.0007
2 1 11 -0.5159 0.0231
2 1 12 -0.8480 0.0495
2 1 13 -0.9519 0.0739
2 1 14 -0.7015 0.0997
2 1 15 -0.1999 0.1279
2 1 16 0.2886 0.1485
2 2 0 1.0546 -0.5095
2 2 1 0.0117 -0.4947
2 2 2 -0.8715 -0.3965
2 2 3 -1.2376 -0.2228
2 2 4 -1.0695 -0.0265
2 2 5 -0.5864 0.1250
2 2 6 -0.0594 0.1927
2 2 7 0.2943 0.1840
2 2 8 0.3364 0.1348
2 2 9 0.0373 0.0786
2 2 10 -0.4728 0.0310
2 2 11 -0.9178 -0.0016
2 2 12 -1.0172 -0.0093
2 2 13 -0.6787 0.0189
2 2 14 -0.0771 0.0782
2 2 15 0.4662 0.1404
2 3 0 0.2019 1.0008
2 3 1 -0.0399 1.0351
2 3 2 -0.2744 1.0049
2 3 3 -0.3314 0.9039
2 3 4 -0.1570 0.7393
2 3 5 0.1789 0.5398
2 3 6 0.5010 0.3472
2 3 7 0.5899 0.1934
2 3 8 0.3105 0.0818
2 3 9 -0.2561 -0.0059
2 3 10 -0.8039 -0.0826
2 3 11 -0.9813 -0.1344
2 3 12 -0.6464 -0.1308
2 3 13 0.0142 -0.0583
2 3 14 0.6168 0.0549
2 4 0 -0.5133 0.5985
2 4 1 -0.1097 0.5679
2 4 2 0.1239 0.4290
2 4 3 0.2653 0.2123
2 4 4 0.4156 -0.0130
2 4 5 0.5852 -0.1709
2 4 6 0.6454 -0.2210
2 4 7 0.4271 -0.1836
2 4 8 -0.0885 -0.1227
2 4 9 -0.6657 -0.0944
2 4 10 -0.9351 -0.1041
2 4 11 -0.6727 -0.1067
2 4 12 0.0003 -0.0537
2 4 13 0.6875 0.0579
2 4 14 1.0090 0.1772
2 5 0 -0.7560 -0.7050
2 5 1 -0.1778 -0.7246
2 5 2 0.1394 -0.7786
2 5 3 0.2919 -0.8246
2 5 4 0.4032 -0.7977
2 5 5 0.4706 -0.6570
2 5 6 0.3591 -0.4241
2 5 7 -0.0297 -0.1787
2 5 8 -0.5767 -0.0063
2 5 9 -0.9543 0.0613
2 5 10 -0.8625 0.0648
2 5 11 -0.2910 0.0766
2 5 12 0.4389 0.1364
2 5 13 0.9087 0.2188
2 6 0 -0.5097 -0.3439
2 6 1 -0.2149 -0.3086
2 6 2 -0.0999 -0.2776
2 6 3 -0.0106 -0.2269
2 6 4 0.1281 -0.1262
2 6 5 0.2149 0.0235
2 6 6 0.0761 0.1747
2 6 7 -0.3206 0.2609
2 6 8 -0.7603 0.2496
2 6 9 -0.9177 0.1719
2 6 10 -0.6296 0.1001
2 6 11 -0.0502 0.0882
2 6 12 0.4628 0.1277
2 7 0 -0.3394 0.7472
2 7 1 -0.4469 0.7698
2 7 2 -0.5049 0.7468
2 7 3 -0.3652 0.6920
2 7 4 -0.0784 0.6233
2 7 5 0.1330 0.5395
2 7 6 0.0760 0.4210
2 7 7 -0.2184 0.2587
2 7 8 -0.5043 0.0804
2 7 9 -0.5344 -0.0555
2 7 10 -0.2789 -0.1021
2 7 11 0.0565 -0.0654
2 8 0 -0.6219 0.3510
2 8 1 -0.9168 0.3279
2 8 2 -0.9300 0.2628
2 8 3 -0.6141 0.1743
2 8 4 -0.1542 0.0795
2 8 5 0.1757 -0.0176
2 8 6 0.2320 -0.1168
2 8 7 0.1007 -0.2032
2 8 8 -0.0127 -0.2445
2 8 9 0.0116 -0.2134
2 8 10 0.1094 -0.1181
2 9 0 -0.9456 -0.6234
2 9 1 -1.1682 -0.6431
2 9 2 -1.0317 -0.6417
2 9 3 -0.6154 -0.6059
2 9 4 -0.1485 -0.5364
2 9 5 0.1695 -0.4454
2 9 6 0.3040 -0.3426
2 9 7 0.3581 -0.2263
2 9 8 0.4252 -0.0920
2 9 9 0.4802 0.0496
2 10 0 -0.7440 -0.2718
2 10 1 -0.8283 -0.2669
2 10 2 -0.6715 -0.2229
2 10 3 -0.4072 -0.1467
2 10 4 -0.1744 -0.0562
2 10 5 -0.0056 0.0316
2 10 6 0.1659 0.1092
2 10 7 0.3911 0.1762
2 10 8 0.6089 0.2276
2 11 0 -0.1668 0.5441
2 11 1 -0.2187 0.5504
2 11 2 -0.2456 0.5441
2 11 3 -0.3239 0.5092
2 11 4 -0.4189 0.4415
2 11 5 -0.4035 0.3516
2 11 6 -0.1866 0.2564
2 12 0 0.1945 0.2244
2 12 1 0.0685 0.2380
2 12 2 -0.2078 0.2021
2 12 3 -0.5840 0.1178
2 12 4 -0.8706 0.0123
2 12 5 -0.8776 -0.0800
2 13 0 0.1772 -0.4330
2 13 1 -0.0354 -0.4046
2 13 2 -0.4525 -0.4121
2 13 3 -0.9075 -0.4269
2 14 0 0.1014 -0.1048
2 14 1 -0.1496 -0.1124
3 -16 3 -0.1872 -0.2996
3 -16 4 -0.1667 -0.1007
3 -16 5 -0.1637 -0.0482
3 -16 6 -0.1322 -0.1099
3 -16 7 -0.0470 -0.1933
3 -16 8 0.0745 -0.2090
3 -16 9 0.1885 -0.1261
3 -16 10 0.2608 0.0154
3 -16 11 0.2834 0.1355
3 -16 12 0.2612 0.1650
3 -15 0 -0.4674 -0.5343
3 -15 1 -0.2657 -0.3247
3 -15 2 -0.0832 -0.1299
3 -15 3 0.0433 -0.0325
3 -15 4 0.1115 -0.0611
3 -15 5 0.1497 -0.1705
3 -15 6 0.1905 -0.2736
3 -15 7 0.2429 -0.3001
3 -15 8 0.2888 -0.2382
3 -15 9 0.3043 -0.1322
3 -15 10 0.2786 -0.0461
3 -15 11 0.2126 -0.0245
3 -15 12 0.1033 -0.0760
3 -15 13 -0.0564 -0.1785
3 -15 14 -0.2567 -0.2949
3 -14 0 -0.4372 0.5183
3 -14 1 -0.2679 0.6385
3 -14 2 -0.0983 0.6413
3 -14 3 0.0527 0.5147
3 -14 4 0.1698 0.3199
3 -14 5 0.2431 0.1523
3 -14 6 0.2659 0.0764
3 -14 7 0.2371 0.0872
3 -14 8 0.1713 0.1248
3 -14 9 0.0995 0.1267
3 -14 10 0.0516 0.0700
3 -14 11 0.0293 -0.0259
3 -14 12 0.0001 -0.1286
3 -14 13 -0.0733 -0.2221
3 -14 14 -0.1940 -0.3105
3 -14 15 -0.3206 -0.4006
3 -13 0 -0.4413 0.3910
3 -13 1 -0.4213 0.4071
3 -13 2 -0.3344 0.3271
3 -13 3 -0.2013 0.1975
3 -13 4 -0.0741 0.1039
3 -13 5 -0.0133 0.1043
3 -13 6 -0.0572 0.1850
3 -13 7 -0.1933 0.2750
3 -13 8 -0.3524 0.3050
3 -13 9 -0.4425 0.2590
3 -13 10 -0.4067 0.1770
3 -13 11 -0.2641 0.1113
3 -13 12 -0.0941 0.0792
3 -13 13 0.0222 0.0510
3 -13 14 0.0536 -0.0201
3 -13 15 0.0197 -0.1555
3 -13 16 -0.0464 -0.3293
3 -12 0 -0.5448 -0.4901
3 -12 1 -0.6185 -0.4993
3 -12 2 -0.5906 -0.5393
3 -12 3 -0.4951 -0.5458
3 -12 4 -0.4021 -0.4683
3 -12 5 -0.3885 -0.3171
3 -12 6 -0.4958 -0.1584
3 -12 7 -0.6928 -0.0605
3 -12 8 -0.8795 -0.0386
3 -12 9 -0.9434 -0.0461
3 -12 10 -0.8334 -0.0177
3 -12 11 -0.5911 0.0735
3 -12 12 -0.3150 0.1922
3 -12 13 -0.0926 0.2671
3 -12 14 0.0393 0.2412
3 -12 15 0.0832 0.1082
3 -12 16 0.0495 -0.0856
3 -12 17 -0.0484 -0.2684
3 -11 0 -0.6661 -0.2325
3 -11 1 -0.6911 -0.2575
3 -11 2 -0.6835 -0.2905
3 -11 3 -0.6492 -0.2799
3 -11 4 -0.6091 -0.2210
3 -11 5 -0.6041 -0.1605
3 -11 6 -0.6667 -0.1534
3 -11 7 -0.7824 -0.2109
3 -11 8 -0.8863 -0.2855
3 -11 9 -0.9070 -0.3051
3 -11 10 -0.8183 -0.2291
3 -11 11 -0.6494 -0.0787
3 -11 12 -0.4495 0.0791
3 -11 13 -0.2529 0.1761
3 -11 14 -0.0789 0.1800
3 -11 15 0.0454 0.1021
3 -11 16 0.0836 -0.0197
3 -11 17 0.0244 -0.1428
3 -10 0 -0.5407 0.6850
3 -10 1 -0.4946 0.6055
3 -10 2 -0.5664 0.5411
3 -10 3 -0.6555 0.5100
3 -10 4 -0.6718 0.4804
3 -10 5 -0.5981 0.4034
3 -10 6 -0.4789 0.2608
3 -10 7 -0.3677 0.0868
3 -10 8 -0.2926 -0.0548
3 -10 9 -0.2574 -0.1177
3 -10 10 -0.2502 -0.1034
3 -10 11 -0.2399 -0.0534
3 -10 12 -0.1775 -0.0142
3 -10 13 -0.0259 -0.0080
3 -10 14 0.1925 -0.0300
3 -10 15 0.3849 -0.0660
3 -10 16 0.4449 -0.1079
3 -10 17 0.3390 -0.1530
3 -9 0 -0.0455 0.2514
3 -9 1 -0.0723 0.1792
3 -9 2 -0.3327 0.1817
3 -9 3 -0.5823 0.2293
3 -9 4 -0.6327 0.2673
3 -9 5 -0.4440 0.2586
3 -9 6 -0.1043 0.2090
3 -9 7 0.2465 0.1546
3 -9 8 0.4847 0.1264
3 -9 9 0.5475 0.1231
3 -9 10 0.4600 0.1171
3 -9 11 0.3331 0.0829
3 -9 12 0.3080 0.0216
3 -9 13 0.4571 -0.0416
3 -9 14 0.7130 -0.0815
3 -9 15 0.8999 -0.0938
3 -9 16 0.8591 -0.0944
3 -9 17 0.5731 -0.0989
3 -9 18 0.1818 -0.1063
3 -8 0 0.4068 -0.8511
3 -8 1 0.1858 -0.8065
3 -8 2 -0.2305 -0.6852
3 -8 3 -0.5227 -0.5443
3 -8 4 -0.5041 -0.4251
3 -8 5 -0.1784 -0.3319
3 -8 6 0.3138 -0.2425
3 -8 7 0.7796 -0.1388
3 -8 8 1.0495 -0.0301
3 -8 9 1.0433 0.0519
3 -8 10 0.8176 0.0799
3 -8 11 0.5510 0.0567
3 -8 12 0.4405 0.0148
3 -8 13 0.5600 -0.0079
3 -8 14 0.7952 0.0031
3 -8 15 0.9209 0.0335
3 -8 16 0.7707 0.0583
3 -8 17 0.3632 0.0660
3 -8 18 -0.1147 0.0665
3 -7 0 0.1694 -0.3749
3 -7 1 -0.1716 -0.2593
3 -7 2 -0.5040 -0.1742
3 -7 3 -0.5785 -0.1475
3 -7 4 -0.3287 -0.1638
3 -7 5 0.1585 -0.1821
3 -7 6 0.7192 -0.1695
3 -7 7 1.1674 -0.1252
3 -7 8 1.3422 -0.0776
3 -7 9 1.1759 -0.0573
3 -7 10 0.7561 -0.0703
3 -7 11 0.3050 -0.0916
3 -7 12 0.0519 -0.0863
3 -7 13 0.0804 -0.0382
3 -7 14 0.2754 0.0369
3 -7 15 0.4180 0.1045
3 -7 16 0.3518 0.1385
3 -7 17 0.0863 0.1387
3 -7 18 -0.2314 0.1254
3 -6 0 -0.7833 0.8582
3 -6 1 -1.0445 0.8825
3 -6 2 -1.0450 0.7998
3 -6 3 -0.7269 0.6445
3 -6 4 -0.1899 0.4767
3 -6 5 0.4212 0.3435
3 -6 6 0.9731 0.2552
3 -6 7 1.3351 0.1886
3 -6 8 1.3847 0.1139
3 -6 9 1.0759 0.0224
3 -6 10 0.5124 -0.0645
3 -6 11 -0.0690 -0.1116
3 -6 12 -0.4251 -0.0988
3 -6 13 -0.4489 -0.0389
3 -6 14 -0.2165 0.0287
3 -6 15 0.0874 0.0645
3 -6 16 0.2962 0.0535
3 -6 17 0.3434 0.0109
3 -6 18 0.2661 -0.0343
3 -5 0 -1.6643 0.3854
3 -5 1 -1.7093 0.2945
3 -5 2 -1.3472 0.1747
3 -5 3 -0.7313 0.0833
3 -5 4 -0.0742 0.0543
3 -5 5 0.4897 0.0801
3 -5 6 0.9049 0.1222
3 -5 7 1.1221 0.1398
3 -5 8 1.0760 0.1165
3 -5 9 0.7482 0.0675
3 -5 10 0.2362 0.0263
3 -5 11 -0.2603 0.0183
3 -5 12 -0.5385 0.0420
3 -5 13 -0.4971 0.0688
3 -5 14 -0.1759 0.0633
3 -5 15 0.2794 0.0086
3 -5 16 0.6876 -0.0825
3 -5 17 0.9053 -0.1771
3 -5 18 0.8830 -0.2432
3 -4 0 -1.7811 -0.8886
3 -4 1 -1.5972 -0.9513
3 -4 2 -1.0294 -0.9287
3 -4 3 -0.3683 -0.8086
3 -4 4 0.1516 -0.6241
3 -4 5 0.4564 -0.4301
3 -4 6 0.5812 -0.2708
3 -4 7 0.5720 -0.1609
3 -4 8 0.4492 -0.0872
3 -4 9 0.2364 -0.0261
3 -4 10 -0.0079 0.0371
3 -4 11 -0.1982 0.0972
3 -4 12 -0.2546 0.1321
3 -4 13 -0.1317 0.1189
3 -4 14 0.1602 0.0518
3 -4 15 0.5384 -0.0505
3 -4 16 0.8558 -0.1534
3 -4 17 0.9625 -0.2260
3 -3 0 -1.3003 -0.3736
3 -3 1 -0.9350 -0.3350
3 -3 2 -0.3168 -0.2356
3 -3 3 0.2308 -0.1237
3 -3 4 0.5061 -0.0529
3 -3 5 0.4850 -0.0437
3 -3 6 0.2684 -0.0744
3 -3 7 0.0037 -0.1032
3 -3 8 -0.1764 -0.0990
3 -3 9 -0.2028 -0.0593
3 -3 10 -0.0982 -0.0077
3 -3 11 0.0473 0.0243
3 -3 12 0.1522 0.0173
3 -3 13 0.2099 -0.0244
3 -3 14 0.2727 -0.0740
3 -3 15 0.3646 -0.0990
3 -3 16 0.4216 -0.0820
3 -3 17 0.3390 -0.0325
3 -2 0 -0.7763 0.9318
3 -2 1 -0.3278 1.0016
3 -2 2 0.2420 1.0213
3 -2 3 0.6636 0.9336
3 -2 4 0.7680 0.7361
3 -2 5 0.5302 0.4862
3 -2 6 0.0764 0.2625
3 -2 7 -0.3560 0.1150
3 -2 8 -0.5337 0.0433
3 -2 9 -0.3759 0.0095
3 -2 10 -0.0185 -0.0278
3 -2 11 0.2835 -0.0853
3 -2 12 0.3512 -0.1460
3 -2 13 0.2051 -0.1705
3 -2 14 0.0051 -0.1226
3 -2 15 -0.1204 0.0050
3 -2 16 -0.1817 0.1795
3 -2 17 -0.2689 0.3388
3 -1 0 -0.2566 0.3572
3 -1 1 0.0771 0.4072
3 -1 2 0.4617 0.3793
3 -1 3 0.7364 0.2625
3 -1 4 0.7460 0.1117
3 -1 5 0.4259 0.0030
3 -1 6 -0.1016 -0.0234
3 -1 7 -0.5495 0.0128
3 -1 8 -0.6517 0.0547
3 -1 9 -0.3768 0.0527
3 -1 10 0.0330 -0.0033
3 -1 11 0.2557 -0.0799
3 -1 12 0.1492 -0.1218
3 -1 13 -0.1576 -0.0822
3 -1 14 -0.4144 0.0525
3 -1 15 -0.4775 0.2517
3 -1 16 -0.3984 0.4508
3 0 0 0.5574 -0.9996
3 0 1 0.5343 -0.9627
3 0 2 0.5644 -0.9455
3 0 3 0.6089 -0.9035
3 0 4 0.5165 -0.7801
3 0 5 0.1837 -0.5635
3 0 6 -0.2856 -0.3050
3 0 7 -0.6208 -0.0851
3 0 8 -0.6175 0.0393
3 0 9 -0.3379 0.0663
3 0 10 -0.0688 0.0394
3 0 11 -0.0657 0.0152
3 0 12 -0.3291 0.0327
3 0 13 -0.6245 0.1006
3 0 14 -0.7093 0.2001
3 0 15 -0.5377 0.2961
3 0 16 -0.2589 0.3536
3 1 0 1.3614 -0.3943
3 1 1 0.8765 -0.4155
3 1 2 0.5201 -0.4244
3 1 3 0.3370 -0.3583
3 1 4 0.1763 -0.2071
3 1 5 -0.0848 -0.0276
3 1 6 -0.3768 0.1000
3 1 7 -0.5143 0.1334
3 1 8 -0.4181 0.0940
3 1 9 -0.2302 0.0416
3 1 10 -0.1892 0.0245
3 1 11 -0.3946 0.0468
3 1 12 -0.7059 0.0752
3 1 13 -0.8741 0.0697
3 1 14 -0.7674 0.0127
3 1 15 -0.4676 -0.0814
3 2 0 1.2264 1.0270
3 2 1 0.4211 0.9135
3 2 2 -0.1199 0.8158
3 2 3 -0.3428 0.7596
3 2 4 -0.4074 0.7022
3 2 5 -0.4465 0.5792
3 2 6 -0.4466 0.3733
3 2 7 -0.3426 0.1403
3 2 8 -0.1714 -0.0295
3 2 9 -0.0850 -0.0812
3 2 10 -0.2042 -0.0377
3 2 11 -0.4811 0.0171
3 2 12 -0.7288 -0.0045
3 2 13 -0.7863 -0.1380
3 2 14 -0.6497 -0.3487
3 2 15 -0.4452 -0.5534
3 3 0 -0.1407 0.4606
3 3 1 -0.9713 0.3758
3 3 2 -1.4001 0.3437
3 3 3 -1.4305 0.3210
3 3 4 -1.2397 0.2368
3 3 5 -0.9725 0.0660
3 3 6 -0.6766 -0.1344
3 3 7 -0.3794 -0.2629
3 3 8 -0.1576 -0.2515
3 3 9 -0.0971 -0.1216
3 3 10 -0.2011 0.0276
3 3 11 -0.3694 0.0833
3 3 12 -0.4834 -0.0115
3 3 13 -0.5038 -0.2296
3 3 14 -0.4778 -0.4793
3 4 0 -1.7095 -1.0073
3 4 1 -2.3105 -0.9243
3 4 2 -2.4564 -0.7672
3 4 3 -2.2287 -0.6219
3 4 4 -1.8186 -0.5447
3 4 5 -1.3761 -0.5162
3 4 6 -0.9752 -0.4630
3 4 7 -0.6546 -0.3252
3 4 8 -0.4377 -0.1125
3 4 9 -0.3172 0.0969
3 4 10 -0.2514 0.2109
3 4 11 -0.2041 0.1834
3 4 12 -0.1828 0.0375
3 4 13 -0.2214 -0.1543
3 5 0 -2.2513 -0.5912
3 5 1 -2.5245 -0.4317
3 5 2 -2.4087 -0.2662
3 5 3 -2.0466 -0.1515
3 5 4 -1.6287 -0.0898
3 5 5 -1.2847 -0.0378
3 5 6 -1.0530 0.0447
3 5 7 -0.8972 0.1516
3 5 8 -0.7415 0.2338
3 5 9 -0.5246 0.2426
3 5 10 -0.2555 0.1718
3 5 11 -0.0256 0.0622
3 5 12 0.0569 -0.0305
3 6 0 -1.7596 0.7962
3 6 1 -1.7462 0.8189
3 6 2 -1.4835 0.7709
3 6 3 -1.1470 0.6702
3 6 4 -0.9087 0.5615
3 6 5 -0.8481 0.4757
3 6 6 -0.9182 0.4022
3 6 7 -0.9759 0.3018
3 6 8 -0.8720 0.1514
3 6 9 -0.5638 -0.0221
3 6 10 -0.1647 -0.1520
3 6 11 0.1261 -0.1802
3 6 12 0.1765 -0.1009
3 7 0 -1.1339 0.5471
3 7 1 -0.9443 0.4172
3 7 2 -0.6477 0.2545
3 7 3 -0.4221 0.1216
3 7 4 -0.4023 0.0522
3 7 5 -0.6009 0.0249
3 7 6 -0.8851 -0.0157
3 7 7 -1.0428 -0.1069
3 7 8 -0.9205 -0.2268
3 7 9 -0.5434 -0.3041
3 7 10 -0.1116 -0.2731
3 7 11 0.1437 -0.1274
3 8 0 -0.7867 -0.6170
3 8 1 -0.5580 -0.7256
3 8 2 -0.3319 -0.7674
3 8 3 -0.2494 -0.7011
3 8 4 -0.3905 -0.5502
3 8 5 -0.7102 -0.3882
3 8 6 -1.0357 -0.2824
3 8 7 -1.1581 -0.2418
3 8 8 -0.9758 -0.2140
3 8 9 -0.5771 -0.1345
3 8 10 -0.1823 0.0146
3 9 0 -0.3620 -0.4140
3 9 1 -0.2357 -0.4233
3 9 2 -0.1769 -0.3469
3 9 3 -0.2537 -0.1929
3 9 4 -0.4889 -0.0254
3 9 5 -0.8135 0.0820
3 9 6 -1.0756 0.1030
3 9 7 -1.1256 0.0769
3 9 8 -0.9245 0.0719
3 10 0 0.2742 0.5398
3 10 1 0.2081 0.5541
3 10 2 0.0742 0.5941
3 10 3 -0.1225 0.6217
3 10 4 -0.3734 0.5802
3 10 5 -0.6293 0.4457
3 10 6 -0.8009 0.2553
3 10 7 -0.8135 0.0861
3 11 0 0.6262 0.3049
3 11 1 0.3985 0.3081
3 11 2 0.1733 0.3053
3 11 3 -0.0147 0.2544
3 11 4 -0.1691 0.1313
3 11 5 -0.2903 -0.0406
3 11 6 -0.3608 -0.1963
3 12 0 0.3464 -0.5435
3 12 1 0.0964 -0.5102
3 12 2 -0.0529 -0.4811
3 12 3 -0.0922 -0.4787
3 12 4 -0.0643 -0.4920
3 13 0 -0.2186 -0.2935
3 13 1 -0.3577 -0.2717
3 13 2 -0.3398 -0.2949
3 13 3 -0.2016 -0.3312
3 14 0 -0.5285 0.6676
3 14 1 -0.5320 0.5473
4 -16 4 -0.1238 -0.1763
4 -16 5 -0.2044 -0.2058
4 -16 6 -0.1547 -0.1978
4 -16 7 -0.0075 -0.1761
4 -16 8 0.0850 -0.1594
4 -16 9 -0.0066 -0.1531
4 -16 10 -0.2604 -0.1487
4 -16 11 -0.5082 -0.1327
4 -15 0 -0.3081 0.8063
4 -15 1 0.0070 0.6038
4 -15 2 0.1320 0.3800
4 -15 3 0.0169 0.2033
4 -15 4 -0.1999 0.1023
4 -15 5 -0.3164 0.0692
4 -15 6 -0.2443 0.0714
4 -15 7 -0.0783 0.0687
4 -15 8 0.0018 0.0349
4 -15 9 -0.0949 -0.0272
4 -15 10 -0.2842 -0.0886
4 -15 11 -0.3849 -0.1177
4 -15 12 -0.2850 -0.1058
4 -15 13 -0.0411 -0.0734
4 -14 0 -0.0186 0.3515
4 -14 1 0.2051 0.1985
4 -14 2 0.1792 0.0878
4 -14 3 -0.0573 0.0471
4 -14 4 -0.3176 0.0766
4 -14 5 -0.4264 0.1517
4 -14 6 -0.3570 0.2294
4 -14 7 -0.2266 0.2649
4 -14 8 -0.1643 0.2381
4 -14 9 -0.1828 0.1679
4 -14 10 -0.1743 0.0991
4 -14 11 -0.0280 0.0676
4 -14 12 0.2492 0.0732
4 -14 13 0.5225 0.0814
4 -14 14 0.6352 0.0534
4 -14 15 0.5326 -0.0227
4 -13 0 0.1537 -0.5604
4 -13 1 0.2818 -0.5688
4 -13 2 0.1964 -0.5253
4 -13 3 -0.0255 -0.4360
4 -13 4 -0.2389 -0.3115
4 -13 5 -0.3493 -0.1742
4 -13 6 -0.3674 -0.0588
4 -13 7 -0.3593 0.0045
4 -13 8 -0.3549 0.0144
4 -13 9 -0.3104 0.0039
4 -13 10 -0.1604 0.0156
4 -13 11 0.0982 0.0652
4 -13 12 0.3769 0.1263
4 -13 13 0.5501 0.1503
4 -13 14 0.5420 0.1054
4 -13 15 0.3725 0.0029
4 -13 16 0.1342 -0.1090
4 -12 0 0.1472 -0.3001
4 -12 1 0.2701 -0.2508
4 -12 2 0.2462 -0.2092
4 -12 3 0.1233 -0.1783
4 -12 4 -0.0358 -0.1536
4 -12 5 -0.1946 -0.1388
4 -12 6 -0.3397 -0.1458
4 -12 7 -0.4522 -0.1780
4 -12 8 -0.4972 -0.2142
4 -12 9 -0.4492 -0.2180
4 -12 10 -0.3255 -0.1680
4 -12 11 -0.1844 -0.0813
4 -12 12 -0.0855 -0.0062
4 -12 13 -0.0528 0.0138
4 -12 14 -0.0749 -0.0254
4 -12 15 -0.1331 -0.0832
4 -12 16 -0.2165 -0.1025
4 -11 0 0.1388 0.6486
4 -11 1 0.2596 0.6305
4 -11 2 0.2722 0.5757
4 -11 3 0.1787 0.4941
4 -11 4 -0.0052 0.3972
4 -11 5 -0.2359 0.2884
4 -11 6 -0.4417 0.1689
4 -11 7 -0.5556 0.0524
4 -11 8 -0.5638 -0.0339
4 -11 9 -0.5211 -0.0682
4 -11 10 -0.5055 -0.0572
4 -11 11 -0.5428 -0.0379
4 -11 12 -0.5764 -0.0501
4 -11 13 -0.5230 -0.1019
4 -11 14 -0.3657 -0.1570
4 -11 15 -0.1911 -0.1577
4 -11 16 -0.1194 -0.0677
4 -11 17 -0.1897 0.0961
4 -10 0 0.3000 0.3299
4 -10 1 0.3244 0.2806
4 -10 2 0.2568 0.2424
4 -10 3 0.0736 0.2155
4 -10 4 -0.2041 0.1961
4 -10 5 -0.4870 0.1768
4 -10 6 -0.6610 0.1555
4 -10 7 -0.6738 0.1417
4 -10 8 -0.5873 0.1466
4 -10 9 -0.5292 0.1660
4 -10 10 -0.5716 0.1738
4 -10 11 -0.6453 0.1395
4 -10 12 -0.5891 0.0568
4 -10 13 -0.3048 -0.0405
4 -10 14 0.1184 -0.0937
4 -10 15 0.4423 -0.0572
4 -10 16 0.4622 0.0679
4 -10 17 0.1800 0.2290
4 -9 0 0.4970 -0.7568
4 -9 1 0.4233 -0.7264
4 -9 2 0.2760 -0.6601
4 -9 3 0.0111 -0.5686
4 -9 4 -0.3310 -0.4622
4 -9 5 -0.6231 -0.3501
4 -9 6 -0.7421 -0.2362
4 -9 7 -0.6789 -0.1204
4 -9 8 -0.5554 -0.0085
4 -9 9 -0.5123 0.0812
4 -9 10 -0.5606 0.1254
4 -9 11 -0.5465 0.1151
4 -9 12 -0.2879 0.0699
4 -9 13 0.2273 0.0320
4 -9 14 0.7700 0.0393
4 -9 15 1.0135 0.0989
4 -9 16 0.7857 0.1806
4 -9 17 0.2133 0.2369
4 -8 0 0.4524 -0.3982
4 -8 1 0.4447 -0.3301
4 -8 2 0.3646 -0.2841
4 -8 3 0.1402 -0.2516
4 -8 4 -0.1750 -0.2246
4 -8 5 -0.4342 -0.1993
4 -8 6 -0.5237 -0.1737
4 -8 7 -0.4682 -0.1463
4 -8 8 -0.4058 -0.1195
4 -8 9 -0.4415 -0.0999
4 -8 10 -0.5203 -0.0911
4 -8 11 -0.4582 -0.0858
4 -8 12 -0.1232 -0.0672
4 -8 13 0.3970 -0.0231
4 -8 14 0.8125 0.0388
4 -8 15 0.8399 0.0892
4 -8 16 0.4287 0.0951
4 -8 17 -0.1897 0.0450
4 -7 0 0.2150 0.8386
4 -7 1 0.3818 0.8083
4 -7 2 0.4202 0.7271
4 -7 3 0.2637 0.6252
4 -7 4 -0.0001 0.5148
4 -7 5 -0.2078 0.3956
4 -7 6 -0.2658 0.2686
4 -7 7 -0.2300 0.1422
4 -7 8 -0.2373 0.0288
4 -7 9 -0.3529 -0.0603
4 -7 10 -0.4868 -0.1162
4 -7 11 -0.4741 -0.1327
4 -7 12 -0.2466 -0.1109
4 -7 13 0.0725 -0.0671
4 -7 14 0.2544 -0.0319
4 -7 15 0.1562 -0.0371
4 -7 16 -0.1568 -0.0938
4 -7 17 -0.4669 -0.1813
4 -6 0 0.1464 0.4766
4 -6 1 0.3095 0.3783
4 -6 2 0.2521 0.3108
4 -6 3 -0.0004 0.2781
4 -6 4 -0.2868 0.2565
4 -6 5 -0.4393 0.2228
4 -6 6 -0.4192 0.1730
4 -6 7 -0.3364 0.1200
4 -6 8 -0.3328 0.0779
4 -6 9 -0.4440 0.0518
4 -6 10 -0.5743 0.0386
4 -6 11 -0.6050 0.0328
4 -6 12 -0.5195 0.0284
4 -6 13 -0.4137 0.0155
4 -6 14 -0.3872 -0.0173
4 -6 15 -0.4325 -0.0748
4 -6 16 -0.4428 -0.1452
4 -6 17 -0.3251 -0.2021
4 -5 0 0.3076 -0.8875
4 -5 1 0.1147 -0.8854
4 -5 2 -0.3255 -0.7908
4 -5 3 -0.8245 -0.6527
4 -5 4 -1.1536 -0.5190
4 -5 5 -1.2004 -0.4052
4 -5 6 -1.0395 -0.2975
4 -5 7 -0.8521 -0.1797
4 -5 8 -0.7698 -0.0555
4 -5 9 -0.7864 0.0518
4 -5 10 -0.8112 0.1185
4 -5 11 -0.7912 0.1370
4 -5 12 -0.7622 0.1170
4 -5 13 -0.7790 0.0755
4 -5 14 -0.8137 0.0279
4 -5 15 -0.7529 -0.0127
4 -5 16 -0.5109 -0.0346
4 -5 17 -0.1414 -0.0305
4 -4 0 0.2115 -0.5636
4 -4 1 -0.5247 -0.4501
4 -4 2 -1.3826 -0.3311
4 -4 3 -2.0245 -0.2582
4 -4 4 -2.2343 -0.2367
4 -4 5 -2.0452 -0.2292
4 -4 6 -1.6850 -0.1933
4 -4 7 -1.3832 -0.1188
4 -4 8 -1.2127 -0.0321
4 -4 9 -1.0991 0.0288
4 -4 10 -0.9649 0.0452
4 -4 11 -0.8403 0.0270
4 -4 12 -0.8201 -0.0000
4 -4 13 -0.9217 -0.0136
4 -4 14 -1.0169 -0.0039
4 -4 15 -0.9302 0.0288
4 -4 16 -0.6150 0.0774
4 -4 17 -0.2217 0.1286
4 -3 0 -0.4646 0.8615
4 -3 1 -1.6333 0.9120
4 -3 2 -2.6766 0.8594
4 -3 3 -3.1897 0.7131
4 -3 4 -3.0661 0.5295
4 -3 5 -2.5372 0.3698
4 -3 6 -1.9652 0.2590
4 -3 7 -1.5696 0.1796
4 -3 8 -1.3229 0.1000
4 -3 9 -1.0839 0.0088
4 -3 10 -0.8083 -0.0759
4 -3 11 -0.6104 -0.1254
4 -3 12 -0.6216 -0.1250
4 -3 13 -0.8113 -0.0824
4 -3 14 -0.9745 -0.0173
4 -3 15 -0.9116 0.0528
4 -3 16 -0.6170 0.1155
4 -3 17 -0.2843 0.1595
4 -2 0 -1.1239 0.5609
4 -2 1 -2.5096 0.4881
4 -2 2 -3.5320 0.3693
4 -2 3 -3.7947 0.2577
4 -2 4 -3.3378 0.1949
4 -2 5 -2.5580 0.1767
4 -2 6 -1.8760 0.1603
4 -2 7 -1.4457 0.1050
4 -2 8 -1.1444 0.0110
4 -2 9 -0.8074 -0.0795
4 -2 10 -0.4447 -0.1184
4 -2 11 -0.2252 -0.0907
4 -2 12 -0.2692 -0.0230
4 -2 13 -0.4864 0.0415
4 -2 14 -0.6367 0.0759
4 -2 15 -0.5480 0.0802
4 -2 16 -0.2664 0.0690
4 -1 0 -0.7217 -0.9214
4 -1 1 -2.2047 -0.9775
4 -1 2 -3.2010 -0.9347
4 -1 3 -3.3579 -0.7733
4 -1 4 -2.8290 -0.5381
4 -1 5 -2.0805 -0.3181
4 -1 6 -1.4984 -0.1871
4 -1 7 -1.1465 -0.1524
4 -1 8 -0.8534 -0.1546
4 -1 9 -0.4845 -0.1210
4 -1 10 -0.1047 -0.0248
4 -1 11 0.1112 0.0960
4 -1 12 0.0905 0.1748
4 -1 13 -0.0427 0.1694
4 -1 14 -0.0838 0.0891
4 -1 15 0.0585 -0.0213
4 -1 16 0.2911 -0.1170
4 0 0 0.8966 -0.7091
4 0 1 -0.6208 -0.6680
4 0 2 -1.6391 -0.5153
4 0 3 -1.8776 -0.2949
4 0 4 -1.5508 -0.0982
4 0 5 -1.0953 -0.0036
4 0 6 -0.7941 -0.0185
4 0 7 -0.6287 -0.0751
4 0 8 -0.4312 -0.0855
4 0 9 -0.1248 -0.0126
4 0 10 0.1977 0.1023
4 0 11 0.3973 0.1757
4 0 12 0.4461 0.1485
4 0 13 0.4427 0.0262
4 0 14 0.4910 -0.1346
4 0 15 0.5890 -0.2714
4 1 0 2.5839 0.7415
4 1 1 1.1748 0.7870
4 1 2 0.2257 0.8211
4 1 3 -0.0978 0.7900
4 1 4 -0.0338 0.6558
4 1 5 0.0779 0.4389
4 1 6 0.0834 0.2175
4 1 7 0.0546 0.0779
4 1 8 0.1206 0.0504
4 1 9 0.3063 0.0876
4 1 10 0.5284 0.1025
4 1 11 0.7026 0.0373
4 1 12 0.8139 -0.0968
4 1 13 0.8841 -0.2377
4 1 14 0.9015 -0.3266
4 1 15 0.8158 -0.3474
4 2 0 3.1540 0.6445
4 2 1 2.0605 0.6256
4 2 2 1.3574 0.5251
4 2 3 1.0710 0.3418
4 2 4 0.9785 0.1254
4 2 5 0.8716 -0.0413
4 2 6 0.7112 -0.0947
4 2 7 0.5823 -0.0395
4 2 8 0.5589 0.0483
4 2 9 0.6385 0.0747
4 2 10 0.7763 0.0009
4 2 11 0.9357 -0.1273
4 2 12 1.0815 -0.2174
4 2 13 1.1467 -0.2059
4 2 14 1.0455 -0.1062
4 3 0 2.7024 -0.6156
4 3 1 2.0450 -0.6471
4 3 2 1.6559 -0.7187
4 3 3 1.4614 -0.7739
4 3 4 1.3068 -0.7332
4 3 5 1.1180 -0.5549
4 3 6 0.9258 -0.2819
4 3 7 0.7883 -0.0302
4 3 8 0.7289 0.0854
4 3 9 0.7466 0.0369
4 3 10 0.8433 -0.0879
4 3 11 1.0046 -0.1446
4 3 12 1.1553 -0.0400
4 3 13 1.1671 0.1971
4 4 0 2.1908 -0.4716
4 4 1 1.9162 -0.4896
4 4 2 1.7481 -0.5064
4 4 3 1.5990 -0.4476
4 4 4 1.4159 -0.2688
4 4 5 1.2195 -0.0108
4 4 6 1.0508 0.2072
4 4 7 0.9219 0.2635
4 4 8 0.8327 0.1315
4 4 9 0.8077 -0.0795
4 4 10 0.8797 -0.1858
4 4 11 1.0228 -0.0572
4 4 12 1.1205 0.2818
4 4 13 1.0339 0.6604
4 5 0 2.0191 0.6724
4 5 1 1.9653 0.6225
4 5 2 1.8924 0.5719
4 5 3 1.7626 0.5720
4 5 4 1.6012 0.6132
4 5 5 1.4501 0.6146
4 5 6 1.3142 0.4813
4 5 7 1.1750 0.1947
4 5 8 1.0463 -0.1379
4 5 9 0.9840 -0.3272
4 5 10 1.0191 -0.2261
4 5 11 1.0890 0.1550
4 5 12 1.0594 0.6330
4 6 0 1.7313 0.4723
4 6 1 1.7451 0.4112
4 6 2 1.7114 0.3724
4 6 3 1.6449 0.3569
4 6 4 1.5823 0.3124
4 6 5 1.5224 0.1713
4 6 6 1.4270 -0.0790
4 6 7 1.2824 -0.3488
4 6 8 1.1392 -0.4755
4 6 9 1.0657 -0.3254
4 6 10 1.0612 0.0965
4 6 11 1.0307 0.6194
4 7 0 1.0593 -0.6325
4 7 1 1.0485 -0.6128
4 7 2 1.0366 -0.5282
4 7 3 1.0567 -0.4356
4 7 4 1.1046 -0.4050
4 7 5 1.1220 -0.4584
4 7 6 1.0561 -0.5293
4 7 7 0.9248 -0.4874
4 7 8 0.8055 -0.2250
4 7 9 0.7508 0.2471
4 7 10 0.7253 0.7712
4 8 0 0.4306 -0.5047
4 8 1 0.3549 -0.3955
4 8 2 0.3277 -0.2509
4 8 3 0.3744 -0.1589
4 8 4 0.4466 -0.1605
4 8 5 0.4613 -0.2036
4 8 6 0.3834 -0.1653
4 8 7 0.2595 0.0623
4 8 8 0.1654 0.4762
4 8 9 0.1272 0.9308
4 9 0 0.2247 0.4513
4 9 1 0.0901 0.5626
4 9 2 0.0199 0.6073
4 9 3 0.0239 0.5209
4 9 4 0.0376 0.3414
4 9 5 -0.0098 0.2015
4 9 6 -0.1268 0.2419
4 9 7 -0.2599 0.4999
4 9 8 -0.3527 0.8585
4 10 0 0.2222 0.3834
4 10 1 0.0854 0.4470
4 10 2 0.0096 0.3755
4 10 3 -0.0148 0.1741
4 10 4 -0.0485 -0.0355
4 10 5 -0.1365 -0.0873
4 10 6 -0.2700 0.1070
4 10 7 -0.4031 0.4761
4 11 0 0.1161 -0.3274
4 11 1 0.0516 -0.3141
4 11 2 0.0428 -0.4240
4 11 3 0.0529 -0.5754
4 11 4 0.0285 -0.6104
4 11 5 -0.0524 -0.4072
4 12 0 0.0146 -0.1579
4 12 1 0.0488 -0.2357
4 12 2 0.1254 -0.3959
4 12 3 0.1799 -0.5100
4 12 4 0.1682 -0.4425
4 13 0 0.0937 0.4643
4 13 1 0.1839 0.2682
4 13 2 0.2874 0.0307
4 14 0 0.2009 0.2390
5 -16 5 0.2813 0.1075
5 -16 6 0.6748 -0.0010
5 -16 7 0.8460 -0.0686
5 -16 8 0.7282 -0.0628
5 -16 9 0.4175 0.0157
5 -16 10 0.1047 0.1219
5 -15 1 -0.4828 0.2529
5 -15 2 -0.5573 0.1827
5 -15 3 -0.3553 0.1662
5 -15 4 0.0569 0.1696
5 -15 5 0.4868 0.1653
5 -15 6 0.7210 0.1502
5 -15 7 0.6548 0.1421
5 -15 8 0.3571 0.1600
5 -15 9 0.0231 0.2014
5 -15 10 -0.1588 0.2331
5 -15 11 -0.1267 0.2059
5 -15 12 0.0372 0.0893
5 -15 13 0.1936 -0.0963
5 -14 0 -0.5320 -0.4689
5 -14 1 -0.6641 -0.5160
5 -14 2 -0.5196 -0.4672
5 -14 3 -0.1344 -0.3608
5 -14 4 0.3171 -0.2460
5 -14 5 0.6147 -0.1554
5 -14 6 0.6203 -0.0937
5 -14 7 0.3610 -0.0457
5 -14 8 0.0087 0.0055
5 -14 9 -0.2359 0.0603
5 -14 10 -0.2716 0.0967
5 -14 11 -0.1419 0.0854
5 -14 12 0.0286 0.0162
5 -14 13 0.1452 -0.0840
5 -14 14 0.2013 -0.1636
5 -13 0 -0.7939 -0.4168
5 -13 1 -0.6917 -0.3679
5 -13 2 -0.3376 -0.2879
5 -13 3 0.1280 -0.2175
5 -13 4 0.5037 -0.1822
5 -13 5 0.6340 -0.1825
5 -13 6 0.4941 -0.1998
5 -13 7 0.1965 -0.2106
5 -13 8 -0.0875 -0.2003
5 -13 9 -0.2381 -0.1708
5 -13 10 -0.2476 -0.1384
5 -13 11 -0.1914 -0.1188
5 -13 12 -0.1417 -0.1120
5 -13 13 -0.1081 -0.1018
5 -13 14 -0.0534 -0.0725
5 -13 15 0.0418 -0.0288
5 -12 0 -0.8224 0.4844
5 -12 1 -0.5458 0.5244
5 -12 2 -0.1646 0.5173
5 -12 3 0.1819 0.4541
5 -12 4 0.3805 0.3494
5 -12 5 0.3943 0.2301
5 -12 6 0.2707 0.1203
5 -12 7 0.1036 0.0342
5 -12 8 -0.0262 -0.0255
5 -12 9 -0.0914 -0.0644
5 -12 10 -0.1109 -0.0893
5 -12 11 -0.1076 -0.1011
5 -12 12 -0.0805 -0.0932
5 -12 13 -0.0183 -0.0621
5 -12 14 0.0638 -0.0198
5 -12 15 0.1146 0.0058
5 -12 16 0.0896 -0.0098
5 -11 0 -0.4742 0.4298
5 -11 1 -0.2506 0.4150
5 -11 2 -0.1093 0.3706
5 -11 3 -0.0650 0.3133
5 -11 4 -0.0790 0.2629
5 -11 5 -0.0994 0.2288
5 -11 6 -0.0966 0.2079
5 -11 7 -0.0735 0.1921
5 -11 8 -0.0456 0.1744
5 -11 9 -0.0113 0.1514
5 -11 10 0.0633 0.1248
5 -11 11 0.2199 0.1007
5 -11 12 0.4546 0.0855
5 -11 13 0.6807 0.0765
5 -11 14 0.7606 0.0589
5 -11 15 0.6043 0.0143
5 -11 16 0.2606 -0.0593
5 -10 0 0.0791 -0.5611
5 -10 1 0.0468 -0.5695
5 -10 2 -0.1573 -0.5439
5 -10 3 -0.3882 -0.4760
5 -10 4 -0.5097 -0.3756
5 -10 5 -0.4807 -0.2643
5 -10 6 -0.3627 -0.1602
5 -10 7 -0.2503 -0.0693
5 -10 8 -0.1804 0.0098
5 -10 9 -0.0911 0.0760
5 -10 10 0.1311 0.1237
5 -10 11 0.5398 0.1474
5 -10 12 1.0368 0.1460
5 -10 13 1.3892 0.1211
5 -10 14 1.3705 0.0736
5 -10 15 0.9354 0.0075
5 -10 16 0.2850 -0.0641
5 -9 0 0.4259 -0.4943
5 -9 1 0.1706 -0.4685
5 -9 2 -0.1777 -0.4137
5 -9 3 -0.4127 -0.3451
5 -9 4 -0.4366 -0.2887
5 -9 5 -0.3084 -0.2577
5 -9 6 -0.1760 -0.2403
5 -9 7 -0.1489 -0.2113
5 -9 8 -0.2032 -0.1573
5 -9 9 -0.1902 -0.0897
5 -9 10 0.0476 -0.0345
5 -9 11 0.5283 -0.0101
5 -9 12 1.0683 -0.0149
5 -9 13 1.3714 -0.0323
5 -9 14 1.2292 -0.0468
5 -9 15 0.6850 -0.0524
5 -9 16 0.0237 -0.0511
5 -9 17 -0.4184 -0.0452
5 -8 0 0.4129 0.5954
5 -8 1 0.1811 0.6033
5 -8 2 0.0207 0.5891
5 -8 3 0.0443 0.5284
5 -8 4 0.2154 0.4108
5 -8 5 0.3890 0.2596
5 -8 6 0.4197 0.1222
5 -8 7 0.2634 0.0356
5 -8 8 0.0129 -0.0000
5 -8 9 -0.1565 -0.0176
5 -8 10 -0.1044 -0.0506
5 -8 11 0.1679 -0.1042
5 -8 12 0.4995 -0.1527
5 -8 13 0.6710 -0.1643
5 -8 14 0.5604 -0.1286
5 -8 15 0.2367 -0.0639
5 -8 16 -0.0927 -0.0017
5 -8 17 -0.2394 0.0352
5 -7 0 0.3413 0.5438
5 -7 1 0.3581 0.5271
5 -7 2 0.5234 0.4912
5 -7 3 0.7753 0.4168
5 -7 4 0.9850 0.3114
5 -7 5 1.0449 0.2108
5 -7 6 0.9177 0.1513
5 -7 7 0.6351 0.1372
5 -7 8 0.2761 0.1363
5 -7 9 -0.0580 0.1080
5 -7 10 -0.2751 0.0401
5 -7 11 -0.3309 -0.0386
5 -7 12 -0.2511 -0.0827
5 -7 13 -0.1104 -0.0668
5 -7 14 0.0196 -0.0056
5 -7 15 0.1123 0.0602
5 -7 16 0.1797 0.0956
5 -7 17 0.2345 0.0936
5 -6 0 0.4661 -0.5850
5 -6 1 0.7601 -0.5647
5 -6 2 1.0988 -0.5255
5 -6 3 1.3051 -0.4794
5 -6 4 1.3057 -0.4180
5 -6 5 1.1579 -0.3249
5 -6 6 0.9550 -0.2013
5 -6 7 0.7242 -0.0766
5 -6 8 0.4222 0.0094
5 -6 9 0.0211 0.0385
5 -6 10 -0.4124 0.0311
5 -6 11 -0.7297 0.0296
5 -6 12 -0.7949 0.0620
5 -6 13 -0.5804 0.1187
5 -6 14 -0.1913 0.1614
5 -6 15 0.1933 0.1573
5 -6 16 0.4159 0.1067
5 -6 17 0.4174 0.0426
5 -5 0 0.4997 -0.5064
5 -5 1 0.9386 -0.4575
5 -5 2 1.2187 -0.4057
5 -5 3 1.1951 -0.3536
5 -5 4 0.9708 -0.2935
5 -5 5 0.7729 -0.2216
5 -5 6 0.7274 -0.1495
5 -5 7 0.7456 -0.0974
5 -5 8 0.6199 -0.0745
5 -5 9 0.2304 -0.0656
5 -5 10 -0.3275 -0.0411
5 -5 11 -0.7975 0.0155
5 -5 12 -0.9445 0.0871
5 -5 13 -0.7167 0.1317
5 -5 14 -0.2761 0.1141
5 -5 15 0.1117 0.0362
5 -5 16 0.2429 -0.0621
5 -5 17 0.0917 -0.1306
5 -4 0 -0.0520 0.6528
5 -4 1 0.3609 0.6451
5 -4 2 0.4842 0.6000
5 -4 3 0.3273 0.5264
5 -4 4 0.1548 0.4355
5 -4 5 0.2283 0.3340
5 -4 6 0.5641 0.2243
5 -4 7 0.9164 0.1131
5 -4 8 0.9839 0.0191
5 -4 9 0.6506 -0.0341
5 -4 10 0.0678 -0.0368
5 -4 11 -0.4631 -0.0075
5 -4 12 -0.6965 0.0128
5 -4 13 -0.5861 -0.0114
5 -4 14 -0.2861 -0.0837
5 -4 15 -0.0323 -0.1722
5 -4 16 0.0110 -0.2340
5 -3 0 -1.0667 0.5130
5 -3 1 -0.8215 0.4521
5 -3 2 -0.8214 0.3858
5 -3 3 -0.8934 0.3215
5 -3 4 -0.7511 0.2597
5 -3 5 -0.2656 0.1971
5 -3 6 0.4143 0.1324
5 -3 7 0.9743 0.0730
5 -3 8 1.1604 0.0320
5 -3 9 0.9329 0.0167
5 -3 10 0.4586 0.0175
5 -3 11 -0.0128 0.0101
5 -3 12 -0.2850 -0.0264
5 -3 13 -0.2931 -0.0899
5 -3 14 -0.1092 -0.1542
5 -3 15 0.1134 -0.1890
5 -3 16 0.2322 -0.1845
5 -2 0 -1.6938 -0.7264
5 -2 1 -1.6796 -0.7374
5 -2 2 -1.7259 -0.6864
5 -2 3 -1.6094 -0.5849
5 -2 4 -1.1887 -0.4574
5 -2 5 -0.5330 -0.3298
5 -2 6 0.1365 -0.2187
5 -2 7 0.6073 -0.1275
5 -2 8 0.7876 -0.0532
5 -2 9 0.7072 0.0027
5 -2 10 0.4615 0.0316
5 -2 11 0.1730 0.0271
5 -2 12 -0.0256 -0.0019
5 -2 13 -0.0285 -0.0302
5 -2 14 0.1788 -0.0331
5 -2 15 0.4879 -0.0082
5 -2 16 0.7252 0.0204
5 -1 0 -1.3197 -0.6099
5 -1 1 -1.4483 -0.5510
5 -1 2 -1.4240 -0.4431
5 -1 3 -1.1451 -0.3151
5 -1 4 -0.7037 -0.2004
5 -1 5 -0.2936 -0.1204
5 -1 6 -0.0371 -0.0758
5 -1 7 0.0865 -0.0515
5 -1 8 0.1595 -0.0318
5 -1 9 0.2095 -0.0123
5 -1 10 0.1961 0.0021
5 -1 11 0.1060 0.0098
5 -1 12 0.0254 0.0214
5 -1 13 0.0861 0.0518
5 -1 14 0.3315 0.1020
5 -1 15 0.6469 0.1497
5 0 0 -0.3962 0.6302
5 0 1 -0.4344 0.6715
5 0 2 -0.1806 0.6859
5 0 3 0.2205 0.6463
5 0 4 0.4798 0.5408
5 0 5 0.4273 0.3856
5 0 6 0.1581 0.2205
5 0 7 -0.0773 0.0878
5 0 8 -0.1130 0.0100
5 0 9 0.0033 -0.0184
5 0 10 0.1048 -0.0174
5 0 11 0.0995 -0.0009
5 0 12 0.0530 0.0309
5 0 13 0.0878 0.0811
5 0 14 0.2268 0.1397
5 0 15 0.3577 0.1828
5 1 0 0.1268 0.5428
5 1 1 0.3874 0.5418
5 1 2 0.9392 0.4938
5 1 3 1.4052 0.3876
5 1 4 1.4405 0.2385
5 1 5 1.0232 0.0868
5 1 6 0.4543 -0.0214
5 1 7 0.0867 -0.0620
5 1 8 0.0448 -0.0458
5 1 9 0.1829 -0.0081
5 1 10 0.2772 0.0192
5 1 11 0.2324 0.0288
5 1 12 0.1127 0.0356
5 1 13 0.0127 0.0554
5 1 14 -0.0588 0.0886
5 2 0 0.0725 -0.6142
5 2 1 0.6121 -0.6020
5 2 2 1.2929 -0.5919
5 2 3 1.6609 -0.5763
5 2 4 1.4853 -0.5332
5 2 5 0.9286 -0.4405
5 2 6 0.3825 -0.2973
5 2 7 0.1408 -0.1335
5 2 8 0.2052 0.0013
5 2 9 0.3606 0.0674
5 2 10 0.4003 0.0596
5 2 11 0.2729 0.0083
5 2 12 0.0522 -0.0441
5 2 13 -0.1785 -0.0704
5 2 14 -0.3839 -0.0676
5 3 0 0.1385 -0.4794
5 3 1 0.7012 -0.4705
5 3 2 1.1801 -0.4442
5 3 3 1.2418 -0.3774
5 3 4 0.8677 -0.2586
5 3 5 0.3462 -0.1021
5 3 6 0.0175 0.0511
5 3 7 0.0141 0.1496
5 3 8 0.2070 0.1596
5 3 9 0.3624 0.0856
5 3 10 0.3318 -0.0322
5 3 11 0.1195 -0.1438
5 3 12 -0.1766 -0.2194
5 3 13 -0.4499 -0.2575
5 4 0 0.6675 0.6202
5 4 1 0.9774 0.5601
5 4 2 1.0448 0.5050
5 4 3 0.7636 0.4772
5 4 4 0.2974 0.4686
5 4 5 -0.0594 0.4465
5 4 6 -0.1179 0.3757
5 4 7 0.0793 0.2442
5 4 8 0.3242 0.0766
5 4 9 0.4128 -0.0788
5 4 10 0.2684 -0.1807
5 4 11 -0.0475 -0.2233
5 4 12 -0.3971 -0.2366
5 5 0 1.0396 0.4212
5 5 1 1.0244 0.3483
5 5 2 0.7799 0.3005
5 5 3 0.3895 0.2694
5 5 4 0.0696 0.2231
5 5 5 0.0009 0.1343
5 5 6 0.1927 0.0066
5 5 7 0.4858 -0.1183
5 5 8 0.6714 -0.1826
5 5 9 0.6178 -0.1526
5 5 10 0.3267 -0.0481
5 5 11 -0.0856 0.0620
5 6 0 0.6454 -0.6936
5 6 1 0.4476 -0.6520
5 6 2 0.1830 -0.5583
5 6 3 -0.0002 -0.4607
5 6 4 0.0295 -0.4012
5 6 5 0.2807 -0.3839
5 6 6 0.6269 -0.3675
5 6 7 0.8878 -0.2897
5 6 8 0.9310 -0.1128
5 6 9 0.7272 0.1402
5 6 10 0.3497 0.3854
5 7 0 -0.1658 -0.5523
5 7 1 -0.3692 -0.4184
5 7 2 -0.4486 -0.2754
5 7 3 -0.3053 -0.1779
5 7 4 0.0414 -0.1436
5 7 5 0.4561 -0.1405
5 7 6 0.7703 -0.1065
5 7 7 0.8775 0.0103
5 7 8 0.7691 0.2115
5 7 9 0.5114 0.4373
5 8 0 -0.6146 0.4998
5 8 1 -0.7648 0.5774
5 8 2 -0.6773 0.5883
5 8 3 -0.3547 0.5128
5 8 4 0.0574 0.3746
5 8 5 0.3699 0.2299
5 8 6 0.4742 0.1382
5 8 7 0.3918 0.1308
5 8 8 0.2264 0.1937
5 9 0 -0.4964 0.4728
5 9 1 -0.6296 0.4560
5 9 2 -0.5153 0.3703
5 9 3 -0.2502 0.2305
5 9 4 -0.0279 0.0734
5 9 5 0.0113 -0.0601
5 9 6 -0.1212 -0.1409
5 9 7 -0.2906 -0.1579
5 10 0 -0.1605 -0.3572
5 10 1 -0.2879 -0.3712
5 10 2 -0.2398 -0.3887
5 10 3 -0.1633 -0.3920
5 10 4 -0.2127 -0.3725
5 10 5 -0.4162 -0.3356
5 10 6 -0.6529 -0.2888
5 11 0 0.1292 -0.2990
5 11 1 0.0631 -0.2783
5 11 2 0.0495 -0.2202
5 11 3 -0.0457 -0.1221
5 11 4 -0.2778 -0.0147
5 12 0 0.3220 0.3341
5 12 1 0.3635 0.3194
5 12 2 0.3275 0.3562
5 12 3 0.1525 0.4302
5 13 0 0.3565 0.0591
5 13 1 0.4674 0.0090
6 -15 2 0.2965 -0.6532
6 -15 3 -0.2401 -0.3157
6 -15 4 -0.5394 -0.1122
6 -15 5 -0.4805 -0.0542
6 -15 6 -0.1971 -0.0795
6 -15 7 0.0320 -0.1126
6 -15 8 0.0023 -0.1015
6 -15 9 -0.2634 -0.0193
6 -15 10 -0.5466 0.1389
6 -15 11 -0.6079 0.3495
6 -14 0 1.1836 -0.8602
6 -14 1 0.9732 -0.5926
6 -14 2 0.5189 -0.3237
6 -14 3 0.0916 -0.1671
6 -14 4 -0.0794 -0.1300
6 -14 5 0.0294 -0.1542
6 -14 6 0.2349 -0.1852
6 -14 7 0.3048 -0.2029
6 -14 8 0.1412 -0.2007
6 -14 9 -0.1550 -0.1593
6 -14 10 -0.3758 -0.0542
6 -14 11 -0.3659 0.1067
6 -14 12 -0.1244 0.2625
6 -14 13 0.2110 0.3271
6 -13 0 0.7757 0.3235
6 -13 1 0.6644 0.4872
6 -13 2 0.4322 0.5091
6 -13 3 0.2701 0.4006
6 -13 4 0.2817 0.2527
6 -13 5 0.4153 0.1405
6 -13 6 0.5229 0.0699
6 -13 7 0.4859 0.0051
6 -13 8 0.3014 -0.0695
6 -13 9 0.0717 -0.1243
6 -13 10 -0.0799 -0.1196
6 -13 11 -0.0917 -0.0594
6 -13 12 0.0092 -0.0031
6 -13 13 0.1364 -0.0204
6 -13 14 0.1993 -0.1281
6 -12 0 0.0724 0.5931
6 -12 1 0.0252 0.6068
6 -12 2 -0.0261 0.4837
6 -12 3 -0.0017 0.3198
6 -12 4 0.1039 0.2183
6 -12 5 0.2321 0.2017
6 -12 6 0.3139 0.2128
6 -12 7 0.3157 0.1869
6 -12 8 0.2481 0.1153
6 -12 9 0.1464 0.0420
6 -12 10 0.0512 0.0074
6 -12 11 -0.0020 0.0022
6 -12 12 0.0050 -0.0223
6 -12 13 0.0573 -0.1014
6 -12 14 0.1057 -0.2145
6 -12 15 0.0979 -0.2957
6 -11 0 -0.4562 -0.2493
6 -11 1 -0.5485 -0.2837
6 -11 2 -0.5649 -0.3656
6 -11 3 -0.4998 -0.3934
6 -11 4 -0.3803 -0.3172
6 -11 5 -0.2374 -0.1765
6 -11 6 -0.0975 -0.0531
6 -11 7 0.0050 0.0047
6 -11 8 0.0276 0.0124
6 -11 9 -0.0498 0.0161
6 -11 10 -0.1863 0.0389
6 -11 11 -0.2845 0.0609
6 -11 12 -0.2560 0.0479
6 -11 13 -0.0970 -0.0071
6 -11 14 0.0985 -0.0713
6 -11 15 0.2125 -0.1005
6 -10 0 -0.5714 -0.3853
6 -10 1 -0.7186 -0.4103
6 -10 2 -0.7505 -0.4405
6 -10 3 -0.6818 -0.4100
6 -10 4 -0.5315 -0.3174
6 -10 5 -0.3216 -0.2154
6 -10 6 -0.1057 -0.1545
6 -10 7 0.0191 -0.1385
6 -10 8 -0.0389 -0.1321
6 -10 9 -0.2826 -0.1018
6 -10 10 -0.5861 -0.0465
6 -10 11 -0.7598 0.0083
6 -10 12 -0.6846 0.0393
6 -10 13 -0.4056 0.0443
6 -10 14 -0.0976 0.0347
6 -10 15 0.0733 0.0161
6 -10 16 0.0705 -0.0197
6 -9 0 -0.3097 0.4660
6 -9 1 -0.4306 0.4122
6 -9 2 -0.4527 0.3520
6 -9 3 -0.3674 0.3147
6 -9 4 -0.1694 0.2839
6 -9 5 0.1050 0.2284
6 -9 6 0.3447 0.1413
6 -9 7 0.3967 0.0478
6 -9 8 0.1693 -0.0182
6 -9 9 -0.2728 -0.0409
6 -9 10 -0.7188 -0.0280
6 -9 11 -0.9436 0.0023
6 -9 12 -0.8654 0.0334
6 -9 13 -0.5960 0.0493
6 -9 14 -0.3401 0.0291
6 -9 15 -0.2319 -0.0462
6 -9 16 -0.2494 -0.1749
6 -8 0 0.1312 0.4652
6 -8 1 0.0351 0.3958
6 -8 2 -0.0360 0.3544
6 -8 3 -0.0168 0.3353
6 -8 4 0.1354 0.3103
6 -8 5 0.3779 0.2611
6 -8 6 0.5716 0.1939
6 -8 7 0.5580 0.1288
6 -8 8 0.2815 0.0824
6 -8 9 -0.1483 0.0601
6 -8 10 -0.5192 0.0615
6 -8 11 -0.6666 0.0819
6 -8 12 -0.5870 0.1049
6 -8 13 -0.4187 0.0972
6 -8 14 -0.3118 0.0203
6 -8 15 -0.3070 -0.1384
6 -8 16 -0.3263 -0.3409
6 -7 0 0.4740 -0.5564
6 -7 1 0.2800 -0.5485
6 -7 2 0.0387 -0.4736
6 -7 3 -0.1237 -0.3698
6 -7 4 -0.1308 -0.2733
6 -7 5 -0.0151 -0.1989
6 -7 6 0.1008 -0.1436
6 -7 7 0.0974 -0.1001
6 -7 8 -0.0456 -0.0630
6 -7 9 -0.2326 -0.0244
6 -7 10 -0.3351 0.0263
6 -7 11 -0.2997 0.0896
6 -7 12 -0.1861 0.1409
6 -7 13 -0.1011 0.1344
6 -7 14 -0.0973 0.0339
6 -7 15 -0.1343 -0.1497
6 -7 16 -0.1325 -0.3488
6 -6 0 0.4814 -0.5919
6 -6 1 0.1441 -0.5016
6 -6 2 -0.2301 -0.3875
6 -6 3 -0.5048 -0.2910
6 -6 4 -0.6159 -0.2287
6 -6 5 -0.5964 -0.1947
6 -6 6 -0.5346 -0.1768
6 -6 7 -0.4971 -0.1678
6 -6 8 -0.4797 -0.1598
6 -6 9 -0.4296 -0.1382
6 -6 10 -0.3128 -0.0878
6 -6 11 -0.1595 -0.0115
6 -6 12 -0.0398 0.0586
6 -6 13 0.0042 0.0772
6 -6 14 -0.0030 0.0206
6 -6 15 -0.0026 -0.0880
6 -6 16 0.0314 -0.1884
6 -5 0 0.1252 0.4878
6 -5 1 -0.1777 0.5424
6 -5 2 -0.4208 0.5417
6 -5 3 -0.5416 0.4793
6 -5 4 -0.5496 0.3779
6 -5 5 -0.5050 0.2668
6 -5 6 -0.4657 0.1614
6 -5 7 -0.4431 0.0639
6 -5 8 -0.4035 -0.0220
6 -5 9 -0.3147 -0.0822
6 -5 10 -0.1908 -0.1014
6 -5 11 -0.0866 -0.0798
6 -5 12 -0.0436 -0.0379
6 -5 13 -0.0455 -0.0013
6 -5 14 -0.0353 0.0216
6 -5 15 0.0190 0.0440
6 -5 16 0.0808 0.0826
6 -4 0 -0.3360 0.5580
6 -4 1 -0.3552 0.5223
6 -4 2 -0.2313 0.4368
6 -4 3 -0.0220 0.3328
6 -4 4 0.1741 0.2483
6 -4 5 0.2733 0.1990
6 -4 6 0.2571 0.1713
6 -4 7 0.1807 0.1396
6 -4 8 0.1259 0.0901
6 -4 9 0.1316 0.0301
6 -4 10 0.1637 -0.0215
6 -4 11 0.1569 -0.0487
6 -4 12 0.0878 -0.0432
6 -4 13 0.0049 -0.0000
6 -4 14 -0.0188 0.0838
6 -4 15 0.0357 0.2003
6 -4 16 0.1086 0.3203
6 -3 0 -0.4774 -0.4830
6 -3 1 -0.1612 -0.5327
6 -3 2 0.2693 -0.5621
6 -3 3 0.6706 -0.5331
6 -3 4 0.9056 -0.4301
6 -3 5 0.9116 -0.2757
6 -3 6 0.7415 -0.1176
6 -3 7 0.5361 -0.0009
6 -3 8 0.4287 0.0542
6 -3 9 0.4480 0.0553
6 -3 10 0.5048 0.0260
6 -3 11 0.4779 -0.0058
6 -3 12 0.3253 -0.0144
6 -3 13 0.1192 0.0197
6 -3 14 -0.0236 0.1006
6 -3 15 -0.0442 0.2072
6 -2 0 -0.0456 -0.4742
6 -2 1 0.4121 -0.4935
6 -2 2 0.8606 -0.4807
6 -2 3 1.1465 -0.4120
6 -2 4 1.1578 -0.2944
6 -2 5 0.8985 -0.1612
6 -2 6 0.5193 -0.0510
6 -2 7 0.2470 0.0141
6 -2 8 0.2335 0.0352
6 -2 9 0.4402 0.0268
6 -2 10 0.6622 0.0047
6 -2 11 0.6859 -0.0192
6 -2 12 0.4490 -0.0355
6 -2 13 0.0744 -0.0380
6 -2 14 -0.2396 -0.0285
6 -2 15 -0.3646 -0.0195
6 -1 0 0.7051 0.6052
6 -1 1 1.0631 0.5662
6 -1 2 1.3099 0.5121
6 -1 3 1.3248 0.4536
6 -1 4 1.0394 0.3849
6 -1 5 0.5293 0.2963
6 -1 6 0.0313 0.1911
6 -1 7 -0.1820 0.0894
6 -1 8 0.0001 0.0162
6 -1 9 0.4234 -0.0176
6 -1 10 0.7655 -0.0228
6 -1 11 0.7651 -0.0242
6 -1 12 0.3984 -0.0455
6 -1 13 -0.1302 -0.0983
6 -1 14 -0.5545 -0.1787
6 -1 15 -0.7196 -0.2698
6 0 0 1.1461 0.5691
6 0 1 1.2980 0.5108
6 0 2 1.3468 0.4377
6 0 3 1.1907 0.3491
6 0 4 0.7791 0.2393
6 0 5 0.2275 0.1131
6 0 6 -0.1952 -0.0051
6 0 7 -0.2443 -0.0809
6 0 8 0.0957 -0.0919
6 0 9 0.5720 -0.0459
6 0 10 0.8380 0.0200
6 0 11 0.7022 0.0586
6 0 12 0.2444 0.0366
6 0 13 -0.2763 -0.0503
6 0 14 -0.6197 -0.1766
6 1 0 0.9105 -0.5264
6 1 1 0.8901 -0.5237
6 1 2 0.8668 -0.4860
6 1 3 0.7254 -0.4314
6 1 4 0.4095 -0.3798
6 1 5 0.0352 -0.3356
6 1 6 -0.1679 -0.2842
6 1 7 -0.0548 -0.2059
6 1 8 0.2883 -0.0966
6 1 9 0.5981 0.0222
6 1 10 0.6439 0.1129
6 1 11 0.4016 0.1434
6 1 12 0.0443 0.1050
6 1 13 -0.2184 0.0169
6 1 14 -0.2948 -0.0823
6 2 0 0.2471 -0.5004
6 2 1 0.1479 -0.4378
6 2 2 0.1542 -0.3445
6 2 3 0.1296 -0.2456
6 2 4 0.0140 -0.1606
6 2 5 -0.1035 -0.0928
6 2 6 -0.0885 -0.0327
6 2 7 0.0777 0.0270
6 2 8 0.2586 0.0798
6 2 9 0.2915 0.1089
6 2 10 0.1482 0.1021
6 2 11 -0.0368 0.0632
6 2 12 -0.0963 0.0117
6 2 13 0.0160 -0.0285
6 3 0 -0.3864 0.5375
6 3 1 -0.4609 0.5573
6 3 2 -0.3801 0.5458
6 3 3 -0.2817 0.4984
6 3 4 -0.2112 0.4246
6 3 5 -0.1205 0.3436
6 3 6 0.0147 0.2688
6 3 7 0.1185 0.1978
6 3 8 0.0818 0.1182
6 3 9 -0.1004 0.0256
6 3 10 -0.2826 -0.0642
6 3 11 -0.2809 -0.1221
6 3 12 -0.0427 -0.1264
6 4 0 -0.7846 0.4724
6 4 1 -0.7570 0.4257
6 4 2 -0.6049 0.3348
6 4 3 -0.4314 0.2221
6 4 4 -0.2489 0.1210
6 4 5 -0.0466 0.0542
6 4 6 0.1178 0.0174
6 4 7 0.1371 -0.0154
6 4 8 -0.0251 -0.0659
6 4 9 -0.2521 -0.1271
6 4 10 -0.3428 -0.1661
6 4 11 -0.1817 -0.1506
6 5 0 -0.8602 -0.5311
6 5 1 -0.7426 -0.5521
6 5 2 -0.5966 -0.5645
6 5 3 -0.4479 -0.5443
6 5 4 -0.2606 -0.4720
6 5 5 -0.0431 -0.3550
6 5 6 0.1122 -0.2307
6 5 7 0.1123 -0.1416
6 5 8 -0.0234 -0.1031
6 5 9 -0.1544 -0.0914
6 5 10 -0.1381 -0.0661
6 5 11 0.0389 -0.0074
6 6 0 -0.5069 -0.4614
6 6 1 -0.4223 -0.4197
6 6 2 -0.4138 -0.3502
6 6 3 -0.4002 -0.2500
6 6 4 -0.2983 -0.1268
6 6 5 -0.1235 -0.0081
6 6 6 0.0263 0.0696
6 6 7 0.0766 0.0867
6 6 8 0.0500 0.0574
6 6 9 0.0312 0.0205
6 6 10 0.0699 0.0077
6 7 0 0.0333 0.4732
6 7 1 -0.0466 0.5095
6 7 2 -0.2294 0.5289
6 7 3 -0.3484 0.5210
6 7 4 -0.3117 0.4801
6 7 5 -0.1565 0.4023
6 7 6 0.0150 0.2906
6 7 7 0.1327 0.1618
6 7 8 0.1919 0.0432
6 7 9 0.2116 -0.0420
6 8 0 0.1239 0.4003
6 8 1 -0.1091 0.3957
6 8 2 -0.3511 0.3446
6 8 3 -0.4360 0.2496
6 8 4 -0.3312 0.1338
6 8 5 -0.1203 0.0277
6 8 6 0.0909 -0.0461
6 8 7 0.2443 -0.0807
6 9 0 -0.4569 -0.4364
6 9 1 -0.6692 -0.4489
6 9 2 -0.7441 -0.4852
6 9 3 -0.6158 -0.5169
6 9 4 -0.3537 -0.5007
6 9 5 -0.0788 -0.4085
6 9 6 0.1306 -0.2489
6 10 0 -1.0448 -0.3233
6 10 1 -1.0631 -0.3431
6 10 2 -0.8757 -0.3643
6 10 3 -0.5510 -0.3446
6 10 4 -0.2285 -0.2498
6 10 5 -0.0083 -0.0814
6 11 0 -0.9256 0.4694
6 11 1 -0.7449 0.4201
6 11 2 -0.4298 0.3671
6 11 3 -0.1218 0.3363
6 12 0 -0.2815 0.3508
6 12 1 -0.0518 0.3316
7 -15 5 -0.6271 -0.3694
7 -15 6 -0.6505 -0.2732
7 -15 7 -0.6221 -0.1320
7 -15 8 -0.5422 -0.0346
7 -15 9 -0.4142 -0.0201
7 -14 1 0.1463 0.6971
7 -14 2 0.0830 0.3765
7 -14 3 0.0250 0.0675
7 -14 4 -0.0262 -0.0952
7 -14 5 -0.0910 -0.0923
7 -14 6 -0.1817 -0.0064
7 -14 7 -0.2766 0.0563
7 -14 8 -0.3301 0.0413
7 -14 9 -0.3127 -0.0367
7 -14 10 -0.2396 -0.1279
7 -14 11 -0.1573 -0.1902
7 -13 0 0.3564 0.6925
7 -13 1 0.4133 0.4368
7 -13 2 0.4756 0.1609
7 -13 3 0.5161 0.0186
7 -13 4 0.4895 0.0490
7 -13 5 0.3661 0.1721
7 -13 6 0.1663 0.2674
7 -13 7 -0.0403 0.2649
7 -13 8 -0.1760 0.1779
7 -13 9 -0.2022 0.0673
7 -13 10 -0.1336 -0.0136
7 -13 11 -0.0164 -0.0446
7 -13 12 0.0997 -0.0262
7 -13 13 0.1730 0.0378
7 -12 0 0.2746 -0.2944
7 -12 1 0.3672 -0.4601
7 -12 2 0.4446 -0.5000
7 -12 3 0.4564 -0.3735
7 -12 4 0.3686 -0.1566
7 -12 5 0.1891 0.0279
7 -12 6 -0.0312 0.1041
7 -12 7 -0.2237 0.0837
7 -12 8 -0.3331 0.0310
7 -12 9 -0.3326 0.0001
7 -12 10 -0.2212 0.0037
7 -12 11 -0.0242 0.0311
7 -12 12 0.1979 0.0815
7 -12 13 0.3527 0.1673
7 -12 14 0.3559 0.2868
7 -11 0 -0.1158 -0.5322
7 -11 1 -0.0911 -0.5326
7 -11 2 -0.1076 -0.4093
7 -11 3 -0.1734 -0.2290
7 -11 4 -0.2621 -0.0968
7 -11 5 -0.3405 -0.0696
7 -11 6 -0.3994 -0.1186
7 -11 7 -0.4551 -0.1685
7 -11 8 -0.5158 -0.1691
7 -11 9 -0.5484 -0.1298
7 -11 10 -0.4911 -0.0898
7 -11 11 -0.3143 -0.0634
7 -11 12 -0.0766 -0.0192
7 -11 13 0.0921 0.0838
7 -11 14 0.0849 0.2428
7 -10 0 -0.5326 0.2590
7 -10 1 -0.5760 0.3319
7 -10 2 -0.6605 0.4095
7 -10 3 -0.7096 0.4067
7 -10 4 -0.6420 0.2914
7 -10 5 -0.4581 0.1172
7 -10 6 -0.2620 -0.0201
7 -10 7 -0.1878 -0.0637
7 -10 8 -0.2847 -0.0398
7 -10 9 -0.4659 -0.0249
7 -10 10 -0.5753 -0.0671
7 -10 11 -0.5227 -0.1382
7 -10 12 -0.3647 -0.1594
7 -10 13 -0.2512 -0.0762
7 -10 14 -0.2829 0.0882
7 -10 15 -0.4119 0.2481
7 -9 0 -0.5870 0.4455
7 -9 1 -0.6071 0.4916
7 -9 2 -0.6690 0.4673
7 -9 3 -0.6246 0.3444
7 -9 4 -0.3773 0.1751
7 -9 5 0.0077 0.0566
7 -9 6 0.3279 0.0515
7 -9 7 0.3936 0.1324
7 -9 8 0.1828 0.2029
7 -9 9 -0.1360 0.1776
7 -9 10 -0.3386 0.0536
7 -9 11 -0.3242 -0.0890
7 -9 12 -0.1812 -0.1562
7 -9 13 -0.0862 -0.1146
7 -9 14 -0.1331 -0.0111
7 -9 15 -0.2523 0.0742
7 -8 0 -0.2178 -0.3303
7 -8 1 -0.1589 -0.3123
7 -8 2 -0.1860 -0.3401
7 -8 3 -0.1271 -0.3881
7 -8 4 0.1050 -0.3891
7 -8 5 0.4182 -0.2910
7 -8 6 0.6058 -0.1086
7 -8 7 0.5228 0.0775
7 -8 8 0.2211 0.1774
7 -8 9 -0.0772 0.1581
7 -8 10 -0.1547 0.0634
7 -8 11 0.0291 -0.0274
7 -8 12 0.3128 -0.0629
7 -8 13 0.4742 -0.0512
7 -8 14 0.4097 -0.0378
7 -8 15 0.2006 -0.0560
7 -7 0 0.2696 -0.4214
7 -7 1 0.3699 -0.4085
7 -7 2 0.3084 -0.4055
7 -7 3 0.2412 -0.3849
7 -7 4 0.2551 -0.3203
7 -7 5 0.2942 -0.2129
7 -7 6 0.2264 -0.0971
7 -7 7 -0.0088 -0.0167
7 -7 8 -0.3071 0.0085
7 -7 9 -0.4552 -0.0044
7 -7 10 -0.2990 -0.0198
7 -7 11 0.1176 -0.0177
7 -7 12 0.5643 -0.0085
7 -7 13 0.7815 -0.0177
7 -7 14 0.6573 -0.0557
7 -7 15 0.2906 -0.1029
7 -6 0 0.5444 0.4367
7 -6 1 0.6173 0.4351
7 -6 2 0.4804 0.4180
7 -6 3 0.2704 0.3800
7 -6 4 0.0931 0.3148
7 -6 5 -0.0524 0.2229
7 -6 6 -0.2365 0.1174
7 -6 7 -0.4858 0.0231
7 -6 8 -0.7082 -0.0345
7 -6 9 -0.7380 -0.0458
7 -6 10 -0.4762 -0.0253
7 -6 11 -0.0026 -0.0035
7 -6 12 0.4429 -0.0033
7 -6 13 0.6091 -0.0207
7 -6 14 0.3999 -0.0259
7 -6 15 -0.0636 0.0096
7 -5 0 0.5107 0.4902
7 -5 1 0.5200 0.4907
7 -5 2 0.3364 0.4713
7 -5 3 0.1054 0.4046
7 -5 4 -0.0467 0.2883
7 -5 5 -0.1095 0.1523
7 -5 6 -0.1690 0.0419
7 -5 7 -0.2935 -0.0110
7 -5 8 -0.4408 -0.0077
7 -5 9 -0.4804 0.0197
7 -5 10 -0.3162 0.0329
7 -5 11 0.0040 0.0173
7 -5 12 0.2953 -0.0051
7 -5 13 0.3618 0.0103
7 -5 14 0.1400 0.0949
7 -5 15 -0.2524 0.2371
7 -4 0 0.3264 -0.4389
7 -4 1 0.2603 -0.3975
7 -4 2 0.0685 -0.3618
7 -4 3 -0.0703 -0.3471
7 -4 4 -0.0357 -0.3359
7 -4 5 0.1323 -0.2958
7 -4 6 0.2792 -0.2104
7 -4 7 0.2811 -0.0977
7 -4 8 0.1542 -0.0011
7 -4 9 0.0317 0.0413
7 -4 10 0.0382 0.0252
7 -4 11 0.1797 -0.0132
7 -4 12 0.3440 -0.0190
7 -4 13 0.3998 0.0446
7 -4 14 0.3017 0.1707
7 -4 15 0.1158 0.3094
7 -3 0 0.2409 -0.4875
7 -3 1 0.0908 -0.4389
7 -3 2 -0.0978 -0.3992
7 -3 3 -0.1284 -0.3544
7 -3 4 0.0675 -0.2819
7 -3 5 0.3729 -0.1768
7 -3 6 0.5881 -0.0635
7 -3 7 0.5948 0.0180
7 -3 8 0.4376 0.0408
7 -3 9 0.2678 0.0107
7 -3 10 0.2159 -0.0374
7 -3 11 0.3080 -0.0628
7 -3 12 0.4778 -0.0463
7 -3 13 0.6359 -0.0010
7 -3 14 0.7259 0.0389
7 -3 15 0.7307 0.0426
7 -2 0 0.2997 0.4517
7 -2 1 0.0787 0.4349
7 -2 2 -0.0853 0.3999
7 -2 3 -0.0374 0.3684
7 -2 4 0.1988 0.3439
7 -2 5 0.4526 0.3088
7 -2 6 0.5548 0.2434
7 -2 7 0.4668 0.1482
7 -2 8 0.2867 0.0499
7 -2 9 0.1550 -0.0171
7 -2 10 0.1582 -0.0380
7 -2 11 0.3006 -0.0314
7 -2 12 0.5346 -0.0384
7 -2 13 0.7929 -0.0938
7 -2 14 0.9962 -0.2011
7 -1 0 0.2515 0.4463
7 -1 1 0.0150 0.3962
7 -1 2 -0.0725 0.3568
7 -1 3 0.0388 0.3208
7 -1 4 0.2303 0.2641
7 -1 5 0.3348 0.1721
7 -1 6 0.2795 0.0610
7 -1 7 0.1257 -0.0258
7 -1 8 -0.0072 -0.0493
7 -1 9 -0.0385 -0.0083
7 -1 10 0.0440 0.0536
7 -1 11 0.2178 0.0737
7 -1 12 0.4554 0.0123
7 -1 13 0.7118 -0.1212
7 -1 14 0.9014 -0.2740
7 0 0 -0.0453 -0.5299
7 0 1 -0.2225 -0.5117
7 0 2 -0.2020 -0.4500
7 0 3 -0.0524 -0.3828
7 0 4 0.0626 -0.3394
7 0 5 0.0417 -0.3155
7 0 6 -0.0777 -0.2770
7 0 7 -0.1817 -0.1929
7 0 8 -0.1947 -0.0678
7 0 9 -0.1265 0.0535
7 0 10 -0.0235 0.1167
7 0 11 0.0969 0.0984
7 0 12 0.2468 0.0241
7 0 13 0.4122 -0.0502
7 1 0 -0.2632 -0.4952
7 1 1 -0.3412 -0.4266
7 1 2 -0.2554 -0.3431
7 1 3 -0.1389 -0.2711
7 1 4 -0.1185 -0.2130
7 1 5 -0.1934 -0.1508
7 1 6 -0.2583 -0.0706
7 1 7 -0.2279 0.0139
7 1 8 -0.1218 0.0665
7 1 9 -0.0277 0.0597
7 1 10 0.0008 0.0068
7 1 11 -0.0070 -0.0375
7 1 12 0.0103 -0.0139
7 1 13 0.0652 0.0954
7 2 0 -0.0137 0.5100
7 2 1 -0.0252 0.5067
7 2 2 0.0245 0.4708
7 2 3 0.0260 0.4191
7 2 4 -0.0445 0.3735
7 2 5 -0.0980 0.3384
7 2 6 -0.0386 0.2907
7 2 7 0.1210 0.1965
7 2 8 0.2611 0.0483
7 2 9 0.2698 -0.1082
7 2 10 0.1459 -0.1894
7 2 11 -0.0121 -0.1274
7 2 12 -0.1080 0.0743
7 3 0 0.5228 0.4883
7 3 1 0.4839 0.4020
7 3 2 0.4034 0.3093
7 3 3 0.2678 0.2453
7 3 4 0.1651 0.2132
7 3 5 0.2087 0.1792
7 3 6 0.4074 0.0985
7 3 7 0.6269 -0.0393
7 3 8 0.6940 -0.1836
7 3 9 0.5434 -0.2421
7 3 10 0.2650 -0.1433
7 3 11 0.0152 0.1014
7 4 0 0.8072 -0.4828
7 4 1 0.6468 -0.5321
7 4 2 0.4117 -0.5190
7 4 3 0.2034 -0.4389
7 4 4 0.1673 -0.3324
7 4 5 0.3569 -0.2567
7 4 6 0.6537 -0.2390
7 4 7 0.8400 -0.2461
7 4 8 0.7688 -0.2000
7 4 9 0.4761 -0.0367
7 4 10 0.1366 0.2319
7 4 11 -0.0826 0.5042
7 5 0 0.6400 -0.4520
7 5 1 0.3398 -0.4232
7 5 2 0.0275 -0.3348
7 5 3 -0.1262 -0.2188
7 5 4 -0.0117 -0.1256
7 5 5 0.3033 -0.0839
7 5 6 0.5983 -0.0732
7 5 7 0.6622 -0.0324
7 5 8 0.4523 0.0940
7 5 9 0.1119 0.3017
7 5 10 -0.1573 0.5090
7 6 0 0.2009 0.4703
7 6 1 -0.1489 0.4910
7 6 2 -0.3737 0.4972
7 6 3 -0.3322 0.4613
7 6 4 -0.0401 0.3738
7 6 5 0.3111 0.2595
7 6 6 0.4874 0.1693
7 6 7 0.3869 0.1501
7 6 8 0.1048 0.2096
7 6 9 -0.1616 0.3002
7 7 0 -0.3879 0.4255
7 7 1 -0.6353 0.4011
7 7 2 -0.6062 0.3280
7 7 3 -0.2944 0.2160
7 7 4 0.1228 0.0975
7 7 5 0.3966 0.0085
7 7 6 0.3890 -0.0298
7 7 7 0.1670 -0.0209
7 7 8 -0.0706 0.0099
7 8 0 -0.9943 -0.4381
7 8 1 -1.0270 -0.4543
7 8 2 -0.6997 -0.4780
7 8 3 -0.1876 -0.4661
7 8 4 0.2191 -0.3911
7 8 5 0.3186 -0.2690
7 8 6 0.1388 -0.1487
7 9 0 -1.2039 -0.3737
7 9 1 -1.0255 -0.3906
7 9 2 -0.5286 -0.3642
7 9 4 0.2175 -0.0344
7 9 5 0.1000 0.1634
7 10 0 -0.7494 0.4242
7 10 1 -0.4665 0.3253
7 10 2 -0.0056 0.3147
7 10 3 0.3197 0.4311
7 10 4 0.3143 0.5974
7 11 0 -0.0691 0.2490
7 11 1 0.1957 0.0913
7 11 2 0.4957 0.1075
7 12 0 0.1592 -0.8110
8 -14 3 0.1390 0.0299
8 -14 4 0.1503 0.0315
8 -14 5 0.0607 0.0896
8 -14 6 -0.1654 0.1329
8 -14 7 -0.4014 0.1212
8 -14 8 -0.4513 0.0750
8 -14 9 -0.2202 0.0464
8 -13 0 0.3493 -0.2254
8 -13 1 0.1831 -0.2624
8 -13 2 0.0579 -0.2983
8 -13 3 -0.0299 -0.2679
8 -13 4 -0.1501 -0.1587
8 -13 5 -0.3338 -0.0241
8 -13 6 -0.5050 0.0646
8 -13 7 -0.5244 0.0792
8 -13 8 -0.3112 0.0535
8 -13 9 0.0717 0.0451
8 -13 10 0.4472 0.0806
8 -13 11 0.6438 0.1350
8 -12 0 -0.3150 -0.2557
8 -12 1 -0.5010 -0.2508
8 -12 2 -0.5923 -0.2715
8 -12 3 -0.6354 -0.2468
8 -12 4 -0.6827 -0.1625
8 -12 5 -0.7221 -0.0699
8 -12 6 -0.6858 -0.0314
8 -12 7 -0.5259 -0.0600
8 -12 8 -0.2748 -0.1084
8 -12 9 -0.0299 -0.1139
8 -12 10 0.1227 -0.0527
8 -12 11 0.1668 0.0421
8 -12 12 0.1458 0.1106
8 -11 0 -0.9143 0.4327
8 -11 1 -1.0719 0.3611
8 -11 2 -1.0679 0.2475
8 -11 3 -0.9690 0.1800
8 -11 4 -0.8287 0.1697
8 -11 5 -0.6648 0.1606
8 -11 6 -0.4909 0.0966
8 -11 7 -0.3474 -0.0193
8 -11 8 -0.2821 -0.1272
8 -11 9 -0.2995 -0.1633
8 -11 10 -0.3426 -0.1132
8 -11 11 -0.3386 -0.0221
8 -11 12 -0.2696 0.0430
8 -11 13 -0.1913 0.0422
8 -10 0 -0.7767 0.4749
8 -10 1 -0.8460 0.3279
8 -10 2 -0.7660 0.2048
8 -10 3 -0.5924 0.1717
8 -10 4 -0.3797 0.2006
8 -10 5 -0.1856 0.2131
8 -10 6 -0.0748 0.1583
8 -10 7 -0.0882 0.0537
8 -10 8 -0.1968 -0.0376
8 -10 9 -0.3028 -0.0648
8 -10 10 -0.3092 -0.0292
8 -10 11 -0.2078 0.0211
8 -10 12 -0.0962 0.0331
8 -10 13 -0.0932 -0.0108
8 -10 14 -0.2232 -0.0836
8 -9 0 -0.0958 -0.3448
8 -9 1 -0.1104 -0.4420
8 -9 2 -0.0636 -0.4292
8 -9 3 0.0242 -0.3086
8 -9 4 0.1124 -0.1562
8 -9 5 0.1424 -0.0520
8 -9 6 0.0773 -0.0217
8 -9 7 -0.0458 -0.0328
8 -9 8 -0.1173 -0.0356
8 -9 9 -0.0343 -0.0072
8 -9 10 0.1955 0.0359
8 -9 11 0.4292 0.0585
8 -9 12 0.4862 0.0383
8 -9 13 0.2996 -0.0168
8 -9 14 -0.0148 -0.0760
8 -8 0 0.3034 -0.5010
8 -8 1 0.2705 -0.4905
8 -8 2 0.2383 -0.3858
8 -8 3 0.2069 -0.2449
8 -8 4 0.1415 -0.1359
8 -8 5 0.0094 -0.0864
8 -8 6 -0.1573 -0.0760
8 -8 7 -0.2440 -0.0683
8 -8 8 -0.1278 -0.0442
8 -8 9 0.2046 -0.0110
8 -8 10 0.6034 0.0136
8 -8 11 0.8391 0.0196
8 -8 12 0.7711 0.0110
8 -8 13 0.4633 -0.0020
8 -8 14 0.1368 -0.0123
8 -7 0 0.0575 0.3061
8 -7 1 0.0258 0.3441
8 -7 2 0.0266 0.3718
8 -7 3 0.0312 0.3438
8 -7 4 -0.0189 0.2613
8 -7 5 -0.1406 0.1652
8 -7 6 -0.2591 0.0958
8 -7 7 -0.2457 0.0608
8 -7 8 -0.0300 0.0399
8 -7 9 0.3123 0.0138
8 -7 10 0.5900 -0.0147
8 -7 11 0.6369 -0.0263
8 -7 12 0.4475 -0.0090
8 -7 13 0.1852 0.0271
8 -7 14 0.0460 0.0567
8 -6 0 -0.3749 0.4751
8 -6 1 -0.3039 0.4713
8 -6 2 -0.1287 0.3970
8 -6 3 0.0672 0.2681
8 -6 4 0.1918 0.1463
8 -6 5 0.2194 0.0836
8 -6 6 0.2088 0.0796
8 -6 7 0.2393 0.0896
8 -6 8 0.3236 0.0708
8 -6 9 0.3832 0.0205
8 -6 10 0.3201 -0.0260
8 -6 11 0.1208 -0.0325
8 -6 12 -0.1071 0.0054
8 -6 13 -0.2131 0.0579
8 -6 14 -0.1303 0.0887
8 -5 0 -0.4451 -0.2985
8 -5 1 -0.2385 -0.3158
8 -5 2 0.1037 -0.3734
8 -5 3 0.4757 -0.4105
8 -5 4 0.7715 -0.3701
8 -5 5 0.9364 -0.2523
8 -5 6 0.9714 -0.1152
8 -5 7 0.8967 -0.0258
8 -5 8 0.7200 -0.0082
8 -5 9 0.4449 -0.0324
8 -5 10 0.1081 -0.0485
8 -5 11 -0.2017 -0.0303
8 -5 12 -0.3781 0.0095
8 -5 13 -0.3689 0.0398
8 -5 14 -0.2215 0.0422
8 -4 0 -0.1782 -0.3730
8 -4 1 0.0652 -0.3809
8 -4 2 0.4424 -0.3906
8 -4 3 0.8705 -0.3482
8 -4 4 1.2385 -0.2434
8 -4 5 1.4484 -0.1182
8 -4 6 1.4495 -0.0308
8 -4 7 1.2526 -0.0074
8 -4 8 0.9202 -0.0273
8 -4 9 0.5402 -0.0483
8 -4 10 0.1966 -0.0457
8 -4 11 -0.0538 -0.0279
8 -4 12 -0.1931 -0.0199
8 -4 13 -0.2409 -0.0346
8 -4 14 -0.2385 -0.0619
8 -3 0 -0.0226 0.4662
8 -3 1 0.1454 0.4359
8 -3 2 0.4716 0.4034
8 -3 3 0.8862 0.3815
8 -3 4 1.2502 0.3503
8 -3 5 1.4330 0.2850
8 -3 6 1.3936 0.1870
8 -3 7 1.2014 0.0886
8 -3 8 0.9753 0.0265
8 -3 9 0.7934 0.0099
8 -3 10 0.6471 0.0137
8 -3 11 0.4759 0.0032
8 -3 12 0.2427 -0.0344
8 -3 13 -0.0207 -0.0815
8 -3 14 -0.2350 -0.1094
8 -2 0 -0.2624 0.4855
8 -2 1 -0.1712 0.4488
8 -2 2 0.1160 0.4093
8 -2 3 0.4884 0.3434
8 -2 4 0.7754 0.2381
8 -2 5 0.8801 0.1136
8 -2 6 0.8558 0.0163
8 -2 7 0.8495 -0.0165
8 -2 8 0.9550 0.0123
8 -2 9 1.1112 0.0597
8 -2 10 1.1457 0.0767
8 -2 11 0.9288 0.0461
8 -2 12 0.4983 -0.0064
8 -2 13 0.0434 -0.0381
8 -1 0 -0.6472 -0.4511
8 -1 1 -0.5607 -0.4233
8 -1 2 -0.3208 -0.3904
8 -1 3 -0.0918 -0.3800
8 -1 4 -0.0050 -0.3806
8 -1 5 -0.0250 -0.3527
8 -1 6 0.0308 -0.2665
8 -1 7 0.3158 -0.1337
8 -1 8 0.7775 -0.0049
8 -1 9 1.1573 0.0671
8 -1 10 1.1864 0.0680
8 -1 11 0.8119 0.0321
8 -1 12 0.2517 0.0142
8 -1 13 -0.1717 0.0454
8 0 0 -0.6405 -0.5083
8 0 1 -0.5348 -0.4338
8 0 2 -0.4330 -0.3755
8 0 3 -0.4793 -0.3304
8 0 4 -0.6627 -0.2691
8 0 5 -0.7780 -0.1711
8 0 6 -0.5881 -0.0530
8 0 7 -0.0603 0.0382
8 0 8 0.5488 0.0618
8 0 9 0.8659 0.0201
8 0 10 0.6965 -0.0376
8 0 11 0.1857 -0.0497
8 0 12 -0.2990 0.0114
8 1 0 -0.1481 0.4253
8 1 1 -0.0736 0.4348
8 1 2 -0.1639 0.4072
8 1 3 -0.4508 0.3776
8 1 4 -0.7588 0.3662
8 1 5 -0.8069 0.3552
8 1 6 -0.4543 0.3020
8 1 7 0.1336 0.1810
8 1 8 0.5766 0.0172
8 1 9 0.5765 -0.1182
8 1 10 0.1626 -0.1526
8 1 11 -0.3357 -0.0652
8 1 12 -0.5634 0.0928
8 2 0 0.2074 0.4718
8 2 1 0.2161 0.3977
8 2 2 0.0400 0.3358
8 2 3 -0.2325 0.3109
8 2 4 -0.3668 0.2979
8 2 5 -0.1727 0.2429
8 2 6 0.2928 0.1138
8 2 7 0.7234 -0.0611
8 2 8 0.7981 -0.1988
8 2 9 0.4559 -0.2146
8 2 10 -0.0448 -0.0843
8 2 11 -0.3424 0.1301
8 3 0 -0.0898 -0.4795
8 3 1 -0.0981 -0.5187
8 3 2 -0.1710 -0.4660
8 3 3 -0.1870 -0.3537
8 3 4 0.0065 -0.2556
8 3 5 0.4172 -0.2287
8 3 6 0.8362 -0.2649
8 3 7 0.9784 -0.2920
8 3 8 0.7308 -0.2258
8 3 9 0.2728 -0.0370
8 3 10 -0.0588 0.2170
8 4 0 -0.6019 -0.5729
8 4 1 -0.5420 -0.5108
8 4 2 -0.4370 -0.3705
8 4 3 -0.2211 -0.2311
8 4 4 0.1311 -0.1590
8 4 5 0.5081 -0.1560
8 4 6 0.7032 -0.1580
8 4 7 0.5881 -0.0855
8 4 8 0.2543 0.0903
8 4 9 -0.0344 0.3163
8 5 0 -0.5238 0.3251
8 5 1 -0.3695 0.4124
8 5 2 -0.1935 0.4615
8 5 3 0.0077 0.4147
8 5 4 0.2080 0.2861
8 5 5 0.3194 0.1582
8 5 6 0.2610 0.1236
8 5 7 0.0641 0.2154
8 5 8 -0.1153 0.3776
8 5 9 -0.1158 0.4983
8 6 0 0.0748 0.4848
8 6 1 0.2617 0.5129
8 6 2 0.3510 0.4175
8 6 3 0.3464 0.2221
8 6 4 0.2682 0.0312
8 6 5 0.1337 -0.0391
8 6 6 -0.0139 0.0561
8 6 7 -0.0906 0.2563
8 6 8 -0.0224 0.4339
8 7 0 0.3670 -0.2155
8 7 1 0.4920 -0.2483
8 7 2 0.4391 -0.3756
8 7 3 0.2617 -0.4977
8 7 4 0.0455 -0.4898
8 7 5 -0.1212 -0.2961
8 7 6 -0.1605 0.0240
8 8 0 0.0635 -0.2523
8 8 1 0.0666 -0.3293
8 8 2 -0.0705 -0.4149
8 8 3 -0.2596 -0.3962
8 8 4 -0.4120 -0.2113
8 8 5 -0.4543 0.0950
8 9 0 -0.2431 0.3699
8 9 1 -0.3679 0.2700
8 9 2 -0.5075 0.2226
8 9 3 -0.5998 0.2829
8 9 4 -0.6232 0.4245
8 10 0 -0.1162 0.2590
8 10 1 -0.3314 0.2259
8 10 2 -0.4277 0.2596
8 11 0 0.1359 -0.4502
9 -13 3 0.2716 -0.0278
9 -13 4 0.1229 0.1429
9 -13 5 0.0186 0.1166
9 -13 6 -0.0211 -0.0546
9 -13 7 -0.0202 -0.2431
9 -13 8 -0.0234 -0.3265
9 -12 0 -0.1123 -0.0906
9 -12 1 -0.2257 0.0472
9 -12 2 -0.3432 0.2135
9 -12 3 -0.3919 0.3126
9 -12 4 -0.3276 0.2770
9 -12 5 -0.1736 0.1185
9 -12 6 -0.0216 -0.0731
9 -12 7 0.0241 -0.1885
9 -12 8 -0.0724 -0.1678
9 -12 9 -0.2337 -0.0298
9 -12 10 -0.3138 0.1564
9 -11 0 -0.3727 0.2271
9 -11 1 -0.5607 0.2604
9 -11 2 -0.6628 0.2855
9 -11 3 -0.5690 0.2595
9 -11 4 -0.2772 0.1724
9 -11 5 0.0782 0.0627
9 -11 6 0.2962 -0.0082
9 -11 7 0.2459 -0.0033
9 -11 8 -0.0268 0.0646
9 -11 9 -0.3185 0.1511
9 -11 10 -0.4124 0.2216
9 -11 11 -0.2418 0.2769
9 -11 12 0.0639 0.3388
9 -10 0 0.0060 -0.2429
9 -10 1 -0.1597 -0.2487
9 -10 2 -0.2015 -0.2362
9 -10 3 -0.0155 -0.2141
9 -10 4 0.3313 -0.1802
9 -10 5 0.6236 -0.1248
9 -10 6 0.6452 -0.0497
9 -10 7 0.3506 0.0208
9 -10 8 -0.0798 0.0544
9 -10 9 -0.3617 0.0426
9 -10 10 -0.3195 0.0189
9 -10 11 -0.0171 0.0402
9 -10 12 0.3018 0.1415
9 -9 0 0.5071 -0.3416
9 -9 1 0.4380 -0.3373
9 -9 2 0.4672 -0.2978
9 -9 3 0.6364 -0.2278
9 -9 4 0.8228 -0.1423
9 -9 5 0.8246 -0.0644
9 -9 6 0.5335 -0.0221
9 -9 7 0.0548 -0.0369
9 -9 8 -0.3404 -0.1044
9 -9 9 -0.4130 -0.1845
9 -9 10 -0.1446 -0.2148
9 -9 11 0.2426 -0.1482
9 -9 12 0.4589 0.0119
9 -9 13 0.3691 0.2065
9 -8 0 0.5249 0.2541
9 -8 1 0.5563 0.2525
9 -8 2 0.6180 0.2673
9 -8 3 0.6780 0.2816
9 -8 4 0.6255 0.2703
9 -8 5 0.3721 0.2156
9 -8 6 -0.0353 0.1164
9 -8 7 -0.4006 -0.0089
9 -8 8 -0.5046 -0.1252
9 -8 9 -0.2816 -0.1928
9 -8 10 0.1058 -0.1850
9 -8 11 0.3711 -0.1049
9 -8 12 0.3162 0.0119
9 -8 13 -0.0219 0.1141
9 -7 0 0.0453 0.3318
9 -7 1 0.1084 0.3240
9 -7 2 0.1156 0.3231
9 -7 3 0.0261 0.3010
9 -7 4 -0.1699 0.2411
9 -7 5 -0.4147 0.1520
9 -7 6 -0.5804 0.0618
9 -7 7 -0.5351 0.0006
9 -7 8 -0.2487 -0.0173
9 -7 9 0.1470 0.0011
9 -7 10 0.4154 0.0326
9 -7 11 0.3668 0.0503
9 -7 12 -0.0019 0.0378
9 -7 13 -0.4926 -0.0025
9 -6 0 -0.4419 -0.3409
9 -6 1 -0.4556 -0.3183
9 -6 2 -0.5996 -0.2779
9 -6 3 -0.8217 -0.2467
9 -6 4 -0.9920 -0.2276
9 -6 5 -0.9749 -0.2000
9 -6 6 -0.7056 -0.1409
9 -6 7 -0.2395 -0.0480
9 -6 8 0.2558 0.0543
9 -6 9 0.5721 0.1272
9 -6 10 0.5678 0.1401
9 -6 11 0.2502 0.0877
9 -6 12 -0.2220 -0.0054
9 -6 13 -0.6236 -0.0979
9 -5 0 -0.4226 -0.4064
9 -5 1 -0.6032 -0.3652
9 -5 2 -0.9251 -0.3131
9 -5 3 -1.1973 -0.2656
9 -5 4 -1.2136 -0.2176
9 -5 5 -0.8941 -0.1560
9 -5 6 -0.3414 -0.0773
9 -5 7 0.2195 0.0045
9 -5 8 0.5708 0.0647
9 -5 9 0.6152 0.0836
9 -5 10 0.4097 0.0580
9 -5 11 0.1092 0.0037
9 -5 12 -0.1314 -0.0525
9 -5 13 -0.2321 -0.0851
9 -4 0 0.1856 0.3186
9 -4 1 -0.1765 0.3232
9 -4 2 -0.5873 0.3169
9 -4 3 -0.7813 0.2950
9 -4 4 -0.6152 0.2589
9 -4 5 -0.1738 0.2102
9 -4 6 0.2913 0.1498
9 -4 7 0.5392 0.0822
9 -4 8 0.4986 0.0186
9 -4 9 0.2936 -0.0269
9 -4 10 0.1307 -0.0451
9 -4 11 0.1440 -0.0371
9 -4 12 0.3123 -0.0125
9 -4 13 0.4979 0.0175
9 -3 0 0.8439 0.3534
9 -3 1 0.3722 0.3327
9 -3 2 0.0231 0.3112
9 -3 3 0.0021 0.2811
9 -3 4 0.2744 0.2311
9 -3 5 0.5904 0.1543
9 -3 6 0.6796 0.0586
9 -3 7 0.4603 -0.0309
9 -3 8 0.0998 -0.0848
9 -3 9 -0.1176 -0.0877
9 -3 10 -0.0052 -0.0490
9 -3 11 0.3924 0.0026
9 -3 12 0.8395 0.0383
9 -2 0 0.8595 -0.4326
9 -2 1 0.3939 -0.4133
9 -2 2 0.2119 -0.3648
9 -2 3 0.3565 -0.3022
9 -2 4 0.6102 -0.2456
9 -2 5 0.6693 -0.2069
9 -2 6 0.3921 -0.1807
9 -2 7 -0.0805 -0.1502
9 -2 8 -0.4284 -0.1032
9 -2 9 -0.3931 -0.0455
9 -2 10 0.0325 -0.0003
9 -2 11 0.6053 0.0079
9 -2 12 1.0054 -0.0281
9 -1 0 0.2187 -0.4454
9 -1 1 -0.1423 -0.4045
9 -1 2 -0.1457 -0.3404
9 -1 3 0.0854 -0.2609
9 -1 4 0.2495 -0.1792
9 -1 5 0.1226 -0.1057
9 -1 6 -0.2537 -0.0446
9 -1 7 -0.6062 0.0037
9 -1 8 -0.6509 0.0356
9 -1 9 -0.3159 0.0431
9 -1 10 0.2092 0.0176
9 -1 11 0.6183 -0.0415
9 -1 12 0.7016 -0.1223
9 0 0 -0.3899 0.4056
9 0 1 -0.6087 0.3821
9 0 2 -0.4813 0.3521
9 0 3 -0.2255 0.3242
9 0 4 -0.1118 0.2973
9 0 5 -0.2288 0.2644
9 0 6 -0.4227 0.2193
9 0 7 -0.4520 0.1637
9 0 8 -0.2069 0.1066
9 0 9 0.1961 0.0597
9 0 10 0.5108 0.0296
9 0 11 0.5496 0.0134
9 1 0 -0.5378 0.4386
9 1 1 -0.6452 0.3654
9 1 2 -0.4519 0.2933
9 1 3 -0.1900 0.2318
9 1 4 -0.0463 0.1760
9 1 5 -0.0185 0.1163
9 1 6 0.0324 0.0523
9 1 7 0.2097 0.0003
9 1 8 0.4673 -0.0137
9 1 9 0.6511 0.0289
9 1 10 0.6368 0.1233
9 1 11 0.4287 0.2368
9 2 0 -0.5296 -0.4165
9 2 1 -0.5899 -0.4310
9 2 2 -0.4009 -0.4142
9 2 3 -0.1615 -0.3723
9 2 4 0.0133 -0.3215
9 2 5 0.1347 -0.2749
9 2 6 0.2487 -0.2305
9 2 7 0.3427 -0.1711
9 2 8 0.3561 -0.0770
9 2 9 0.2650 0.0571
9 2 10 0.1317 0.2130
9 3 0 -0.7007 -0.4304
9 3 1 -0.7517 -0.3828
9 3 2 -0.6238 -0.3182
9 3 3 -0.4635 -0.2425
9 3 4 -0.3458 -0.1656
9 3 5 -0.2976 -0.0981
9 3 6 -0.3502 -0.0474
9 3 7 -0.5246 -0.0163
9 3 8 -0.7643 -0.0012
9 3 9 -0.9184 0.0075
9 4 0 -0.8637 0.4581
9 4 1 -0.8887 0.4471
9 4 2 -0.8253 0.4151
9 4 3 -0.7628 0.3837
9 4 4 -0.7579 0.3595
9 4 5 -0.8699 0.3236
9 4 6 -1.1397 0.2407
9 4 7 -1.5105 0.0866
9 4 8 -1.7951 -0.1244
9 5 0 -0.7917 0.5014
9 5 1 -0.7578 0.3991
9 5 2 -0.7059 0.3010
9 5 3 -0.6781 0.2467
9 5 4 -0.7246 0.2282
9 5 5 -0.9074 0.1852
9 5 6 -1.2267 0.0467
9 5 7 -1.5515 -0.2068
9 6 0 -0.6599 -0.3977
9 6 1 -0.5756 -0.4777
9 6 2 -0.4896 -0.4735
9 6 3 -0.4217 -0.3690
9 6 4 -0.4181 -0.2283
9 6 5 -0.5170 -0.1651
9 6 6 -0.6759 -0.2589
9 7 0 -0.6152 -0.5421
9 7 1 -0.5349 -0.5385
9 7 2 -0.4398 -0.4135
9 7 3 -0.3464 -0.1971
9 7 4 -0.2841 -0.0069
9 7 5 -0.2513 0.0281
9 8 0 -0.4299 0.2237
9 8 1 -0.4049 0.2335
9 8 2 -0.3759 0.3418
9 8 3 -0.3507 0.4861
9 9 0 0.0384 0.3312
9 9 1 -0.0051 0.2998
9 9 2 -0.0872 0.3659
9 10 0 0.4795 -0.4200
10 -12 3 -0.2100 0.0220
10 -12 4 -0.0145 0.0250
10 -12 5 0.0697 0.0168
10 -12 6 0.0842 -0.0030
10 -12 7 0.0627 0.0382
10 -11 0 -0.8184 -0.3279
10 -11 1 -0.4938 -0.5009
10 -11 2 -0.2367 -0.4576
10 -11 3 -0.0933 -0.2953
10 -11 4 -0.0308 -0.1521
10 -11 5 0.0001 -0.0939
10 -11 6 0.0184 -0.0818
10 -11 7 0.0273 -0.0324
10 -11 8 0.0564 0.0949
10 -11 9 0.1639 0.2608
10 -10 0 -0.2672 -0.6012
10 -10 1 -0.0979 -0.5156
10 -10 2 -0.0670 -0.3072
10 -10 3 -0.1036 -0.1143
10 -10 4 -0.1362 -0.0297
10 -10 5 -0.1513 -0.0506
10 -10 6 -0.1690 -0.1075
10 -10 7 -0.1750 -0.1327
10 -10 8 -0.1000 -0.1053
10 -10 9 0.1163 -0.0458
10 -10 10 0.4372 0.0171
10 -9 0 -0.0166 0.1368
10 -9 1 -0.0731 0.2886
10 -9 2 -0.1973 0.3957
10 -9 3 -0.2869 0.3917
10 -9 4 -0.3307 0.2869
10 -9 5 -0.3807 0.1403
10 -9 6 -0.4526 0.0068
10 -9 7 -0.4721 -0.0906
10 -9 8 -0.3357 -0.1486
10 -9 9 -0.0296 -0.1596
10 -9 10 0.3200 -0.1103
10 -9 11 0.5310 -0.0042
10 -8 0 -0.0816 0.4661
10 -8 1 -0.2762 0.5043
10 -8 2 -0.4285 0.4328
10 -8 3 -0.4967 0.2948
10 -8 4 -0.5473 0.1632
10 -8 5 -0.6393 0.0793
10 -8 6 -0.7246 0.0322
10 -8 7 -0.6778 -0.0083
10 -8 8 -0.4324 -0.0465
10 -8 9 -0.0781 -0.0523
10 -8 10 0.1905 0.0025
10 -8 11 0.2371 0.1030
10 -7 0 -0.2084 -0.1073
10 -7 1 -0.4642 -0.1780
10 -7 2 -0.6343 -0.2838
10 -7 3 -0.7349 -0.3343
10 -7 4 -0.8356 -0.2841
10 -7 5 -0.9321 -0.1654
10 -7 6 -0.9219 -0.0516
10 -7 7 -0.7145 0.0084
10 -7 8 -0.3594 0.0241
10 -7 9 -0.0461 0.0382
10 -7 10 0.0436 0.0741
10 -7 11 -0.1036 0.1087
10 -7 12 -0.3138 0.0980
10 -6 0 -0.2026 -0.3386
10 -6 1 -0.5501 -0.4239
10 -6 2 -0.7997 -0.4557
10 -6 3 -0.9606 -0.3810
10 -6 4 -1.0531 -0.2240
10 -6 5 -1.0352 -0.0638
10 -6 6 -0.8446 0.0298
10 -6 7 -0.5062 0.0442
10 -6 8 -0.1735 0.0184
10 -6 9 -0.0363 -0.0038
10 -6 10 -0.1657 -0.0136
10 -6 11 -0.4428 -0.0337
10 -6 12 -0.6439 -0.0830
10 -5 0 0.0358 0.1981
10 -5 1 -0.4223 0.1491
10 -5 2 -0.6979 0.1641
10 -5 3 -0.7842 0.2286
10 -5 4 -0.7113 0.2824
10 -5 5 -0.5074 0.2701
10 -5 6 -0.2237 0.1842
10 -5 7 0.0332 0.0663
10 -5 8 0.1328 -0.0300
10 -5 9 0.0091 -0.0795
10 -5 10 -0.2747 -0.0935
10 -5 11 -0.5540 -0.0960
10 -5 12 -0.6722 -0.0953
10 -4 0 0.4146 0.2836
10 -4 1 -0.0120 0.2920
10 -4 2 -0.1171 0.3305
10 -4 3 0.0360 0.3451
10 -4 4 0.3030 0.2925
10 -4 5 0.5398 0.1747
10 -4 6 0.6461 0.0390
10 -4 7 0.5823 -0.0579
10 -4 8 0.3712 -0.0878
10 -4 9 0.0871 -0.0632
10 -4 10 -0.1733 -0.0175
10 -4 11 -0.3308 0.0256
10 -3 0 0.6210 -0.3594
10 -3 1 0.4612 -0.2803
10 -3 2 0.6522 -0.2029
10 -3 3 0.9806 -0.1758
10 -3 4 1.1922 -0.2017
10 -3 5 1.1394 -0.2377
10 -3 6 0.8455 -0.2304
10 -3 7 0.4591 -0.1568
10 -3 8 0.1417 -0.0410
10 -3 9 -0.0297 0.0652
10 -3 10 -0.0796 0.1197
10 -3 11 -0.0755 0.1159
10 -2 0 0.5140 -0.3963
10 -2 1 0.7131 -0.2995
10 -2 2 1.0703 -0.2453
10 -2 3 1.2688 -0.2443
10 -2 4 1.0937 -0.2581
10 -2 5 0.5786 -0.2300
10 -2 6 -0.0237 -0.1305
10 -2 7 -0.4255 0.0157
10 -2 8 -0.5008 0.1411
10 -2 9 -0.3462 0.1777
10 -2 10 -0.1665 0.1006
10 -2 11 -0.0981 -0.0558
10 -1 0 0.3650 0.3818
10 -1 1 0.7543 0.3982
10 -1 2 0.9937 0.3334
10 -1 3 0.8125 0.2227
10 -1 4 0.1959 0.1325
10 -1 5 -0.5733 0.1145
10 -1 6 -1.0992 0.1672
10 -1 7 -1.1521 0.2313
10 -1 8 -0.8198 0.2258
10 -1 9 -0.4125 0.1003
10 -1 10 -0.2066 -0.1279
10 0 0 0.3979 0.5182
10 0 1 0.7026 0.4452
10 0 2 0.6596 0.3088
10 0 3 0.1595 0.1709
10 0 4 -0.5947 0.0933
10 0 5 -1.1916 0.0956
10 0 6 -1.2998 0.1381
10 0 7 -0.9141 0.1457
10 0 8 -0.3500 0.0571
10 0 9 0.0108 -0.1305
10 0 10 0.0049 -0.3516
10 1 0 0.4212 -0.2178
10 1 1 0.5127 -0.2878
10 1 2 0.2698 -0.3489
10 1 3 -0.2676 -0.3497
10 1 4 -0.8008 -0.2727
10 1 5 -0.9763 -0.1534
10 1 6 -0.6678 -0.0614
10 1 7 -0.0879 -0.0560
10 1 8 0.3764 -0.1444
10 1 9 0.4638 -0.2719
10 2 0 0.2764 -0.3684
10 2 1 0.2434 -0.3880
10 2 2 -0.0113 -0.3497
10 2 3 -0.3845 -0.2419
10 2 4 -0.6057 -0.1033
10 2 5 -0.4691 -0.0022
10 2 6 -0.0296 0.0088
10 2 7 0.4261 -0.0690
10 2 8 0.6106 -0.1768
10 3 0 0.2265 0.2743
10 3 1 0.2071 0.2671
10 3 2 0.0191 0.3044
10 3 3 -0.2175 0.3536
10 3 4 -0.2885 0.3543
10 3 5 -0.0999 0.2654
10 3 6 0.2226 0.1024
10 3 7 0.4432 -0.0656
10 3 8 0.4227 -0.1582
10 4 0 0.4593 0.3058
10 4 1 0.4521 0.3065
10 4 2 0.2537 0.3153
10 4 3 0.0228 0.2801
10 4 4 -0.0491 0.1703
10 4 5 0.0813 0.0097
10 4 6 0.2840 -0.1304
10 4 7 0.3917 -0.1784
10 5 0 0.6416 -0.3744
10 5 1 0.5207 -0.3261
10 5 2 0.2162 -0.2963
10 5 3 -0.0545 -0.3105
10 5 4 -0.1164 -0.3431
10 5 5 0.0321 -0.3325
10 5 6 0.2532 -0.2297
10 6 0 0.4412 -0.3511
10 6 1 0.1416 -0.3068
10 6 2 -0.2457 -0.2945
10 6 3 -0.4891 -0.2751
10 6 4 -0.4706 -0.1873
10 7 0 0.0920 0.3901
10 7 1 -0.2728 0.3038
10 7 2 -0.6102 0.2191
10 7 3 -0.7583 0.2274
10 8 0 -0.0143 0.3397
10 8 1 -0.2461 0.1246
11 -10 1 -0.4042 0.2192
11 -10 2 -0.1275 0.0618
11 -10 3 -0.0917 0.0118
11 -10 4 -0.2565 0.0483
11 -10 5 -0.5307 0.1062
11 -10 6 -0.8118 0.1329
11 -10 7 -0.9945 0.1165
11 -9 0 -0.6446 0.3455
11 -9 1 -0.2744 0.1062
11 -9 2 -0.0846 -0.0128
11 -9 3 -0.0967 -0.0170
11 -9 4 -0.2682 0.0232
11 -9 5 -0.5275 0.0501
11 -9 6 -0.7759 0.0552
11 -9 7 -0.8966 0.0591
11 -9 8 -0.8049 0.0690
11 -8 0 -0.1364 -0.3578
11 -8 1 0.1229 -0.4279
11 -8 2 0.2336 -0.3688
11 -8 3 0.2056 -0.2589
11 -8 4 0.0713 -0.1678
11 -8 5 -0.1155 -0.1055
11 -8 6 -0.2688 -0.0440
11 -8 7 -0.2995 0.0269
11 -8 8 -0.1782 0.0723
11 -8 9 0.0302 0.0397
11 -7 0 -0.0221 -0.4330
11 -7 1 0.1943 -0.3300
11 -7 2 0.3251 -0.1877
11 -7 3 0.3739 -0.0886
11 -7 4 0.3545 -0.0495
11 -7 5 0.3066 -0.0331
11 -7 6 0.2882 -0.0063
11 -7 7 0.3307 0.0172
11 -7 8 0.3999 -0.0091
11 -7 9 0.4168 -0.1123
11 -7 10 0.3277 -0.2614
11 -6 0 -0.3583 0.2595
11 -6 1 -0.0935 0.3617
11 -6 2 0.1482 0.4048
11 -6 3 0.3381 0.3618
11 -6 4 0.4730 0.2656
11 -6 5 0.5787 0.1640
11 -6 6 0.6741 0.0765
11 -6 7 0.7334 -0.0080
11 -6 8 0.6957 -0.0998
11 -6 9 0.5237 -0.1811
11 -6 10 0.2569 -0.2125
11 -5 0 -0.5057 0.3849
11 -5 1 -0.1721 0.3924
11 -5 2 0.1551 0.3422
11 -5 3 0.4214 0.2489
11 -5 4 0.6222 0.1429
11 -5 5 0.7740 0.0446
11 -5 6 0.8668 -0.0365
11 -5 7 0.8566 -0.0864
11 -5 8 0.7098 -0.0801
11 -5 9 0.4555 0.0023
11 -5 10 0.1858 0.1492
11 -4 0 -0.1542 -0.3099
11 -4 1 0.1904 -0.3228
11 -4 2 0.4740 -0.3217
11 -4 3 0.6470 -0.3019
11 -4 4 0.7225 -0.2707
11 -4 5 0.7259 -0.2340
11 -4 6 0.6606 -0.1800
11 -4 7 0.5233 -0.0816
11 -4 8 0.3405 0.0762
11 -4 9 0.1726 0.2705
11 -4 10 0.0745 0.4407
11 -3 0 0.3039 -0.4440
11 -3 1 0.5948 -0.4183
11 -3 2 0.7271 -0.3560
11 -3 3 0.6757 -0.2746
11 -3 4 0.4806 -0.1940
11 -3 5 0.2048 -0.1157
11 -3 6 -0.0809 -0.0244
11 -3 7 -0.2979 0.0873
11 -3 8 -0.3788 0.1967
11 -3 9 -0.3085 0.2565
11 -2 0 0.4874 0.3018
11 -2 1 0.7049 0.3035
11 -2 2 0.6859 0.2951
11 -2 3 0.4196 0.2741
11 -2 4 -0.0315 0.2479
11 -2 5 -0.5415 0.2272
11 -2 6 -0.9450 0.2063
11 -2 7 -1.0972 0.1552
11 -2 8 -0.9540 0.0371
11 -2 9 -0.6102 -0.1557
11 -1 0 0.4610 0.5199
11 -1 1 0.6060 0.4481
11 -1 2 0.4970 0.3495
11 -1 3 0.1150 0.2612
11 -1 4 -0.4553 0.2068
11 -1 5 -1.0202 0.1703
11 -1 6 -1.3491 0.0990
11 -1 7 -1.3033 -0.0587
11 -1 8 -0.9283 -0.3052
11 -1 9 -0.4282 -0.5736
11 0 0 0.3752 -0.1726
11 0 1 0.4313 -0.2621
11 0 2 0.2653 -0.3202
11 0 3 -0.1457 -0.2969
11 0 4 -0.6837 -0.2024
11 0 5 -1.1152 -0.1095
11 0 6 -1.2272 -0.1025
11 0 7 -0.9719 -0.2111
11 0 8 -0.4984 -0.3803
11 1 0 0.2261 -0.4196
11 1 1 0.1817 -0.4757
11 1 2 -0.0284 -0.4455
11 1 3 -0.3937 -0.3097
11 1 4 -0.7621 -0.1279
11 1 5 -0.9320 0.0056
11 1 6 -0.8067 0.0356
11 1 7 -0.4702 -0.0117
11 2 0 0.0253 0.1666
11 2 1 -0.0816 0.1199
11 2 2 -0.2623 0.1425
11 2 3 -0.4419 0.2133
11 2 4 -0.4818 0.2693
11 2 5 -0.3146 0.2672
11 2 6 -0.0284 0.2241
11 2 7 0.1945 0.2008
11 3 0 -0.2196 0.3397
11 3 1 -0.3240 0.2980
11 3 2 -0.3379 0.2647
11 3 3 -0.1436 0.2119
11 3 4 0.2889 0.1312
11 3 5 0.8068 0.0562
11 3 6 1.1398 0.0420
11 4 0 -0.6330 -0.1764
11 4 1 -0.7179 -0.1740
11 4 2 -0.4812 -0.2125
11 4 3 0.1655 -0.2765
11 4 4 1.0642 -0.3103
11 4 5 1.8358 -0.2568
11 5 0 -1.2025 -0.1986
11 5 1 -1.3178 -0.1975
11 5 2 -0.9009 -0.2410
11 5 3 0.0444 -0.2461
11 6 0 -1.5496 0.3449
11 6 1 -1.7389 0.2164
11 6 2 -1.3165 0.1287
11 7 0 -1.3450 0.1109
12 -8 0 0.0993 -0.1084
12 -8 1 0.0843 -0.2057
12 -8 2 0.2154 -0.3210
12 -8 3 0.3650 -0.3576
12 -8 4 0.4194 -0.2781
12 -8 5 0.3738 -0.1156
12 -7 0 0.3159 0.2457
12 -7 1 0.3780 0.1067
12 -7 2 0.3639 -0.0059
12 -7 3 0.2165 -0.0349
12 -7 4 -0.0070 0.0103
12 -7 5 -0.1620 0.0791
12 -7 6 -0.1420 0.1248
12 -6 0 0.4219 0.3202
12 -6 1 0.3430 0.2088
12 -6 2 0.0998 0.1407
12 -6 3 -0.2265 0.1210
12 -6 4 -0.4671 0.1181
12 -6 5 -0.4822 0.1002
12 -6 6 -0.2811 0.0605
12 -6 7 -0.0279 0.0161
12 -5 0 0.4986 -0.1665
12 -5 1 0.2297 -0.1810
12 -5 2 -0.1269 -0.1516
12 -5 3 -0.4182 -0.1105
12 -5 4 -0.5058 -0.0873
12 -5 5 -0.3699 -0.0866
12 -5 6 -0.1358 -0.0894
12 -5 7 0.0170 -0.0738
12 -4 0 0.4116 -0.2959
12 -4 1 0.1218 -0.2332
12 -4 2 -0.1372 -0.1584
12 -4 3 -0.2653 -0.1109
12 -4 4 -0.2413 -0.0998
12 -4 5 -0.1422 -0.1028
12 -4 6 -0.0859 -0.0881
12 -4 7 -0.1365 -0.0417
12 -3 0 0.1396 0.1791
12 -3 1 0.0328 0.2281
12 -3 2 -0.0033 0.2396
12 -3 3 0.0139 0.1935
12 -3 4 0.0185 0.1110
12 -3 5 -0.0509 0.0374
12 -3 6 -0.1941 0.0077
12 -3 7 -0.3406 0.0224
12 -2 0 -0.0837 0.2620
12 -2 1 0.0274 0.2688
12 -2 2 0.1578 0.2250
12 -2 3 0.2116 0.1366
12 -2 4 0.1329 0.0432
12 -2 5 -0.0408 -0.0107
12 -2 6 -0.1983 -0.0085
12 -2 7 -0.2392 0.0270
12 -1 0 -0.1181 -0.2574
12 -1 1 0.0634 -0.2385
12 -1 2 0.1846 -0.2343
12 -1 3 0.1651 -0.2270
12 -1 4 0.0348 -0.1890
12 -1 5 -0.0798 -0.1069
12 -1 6 -0.0604 0.0026
12 0 0 -0.0259 -0.3116
12 0 1 0.0607 -0.2704
12 0 2 0.0355 -0.2120
12 0 3 -0.0932 -0.1293
12 0 4 -0.2035 -0.0258
12 0 5 -0.1581 0.0824
12 0 6 0.0634 0.1740
12 1 0 0.1729 0.2678
12 1 1 0.1271 0.2758
12 1 2 -0.0291 0.2915
12 1 3 -0.1905 0.2937
12 1 4 -0.2034 0.2595
12 1 5 -0.0088 0.1877
12 2 0 0.4270 0.3426
12 2 1 0.3322 0.3290
12 2 2 0.1936 0.2864
12 2 3 0.1559 0.1638
12 2 4 0.3100 -0.0475
12 3 0 0.4231 -0.2241
12 3 1 0.3823 -0.1706
12 3 2 0.4226 -0.1949
12 3 3 0.6368 -0.3518
12 4 0 -0.0742 -0.2341
12 4 1 -0.0043 -0.1160
12 5 0 -0.7249 0.4036
13 -4 0 0.3742 0.0362
13 -4 1 0.1195 0.2228
13 -4 2 -0.1444 0.3886
13 -4 3 -0.1884 0.4499
13 -3 0 0.4558 0.2728
13 -3 1 0.1382 0.3882
13 -3 2 -0.0529 0.3990
13 -3 3 0.0049 0.2817
13 -2 0 0.5071 -0.1364
13 -2 1 0.2511 -0.1378
13 -2 2 0.1568 -0.2236
13 -2 3 0.2186 -0.3460
13 -1 0 0.4178 -0.2845
13 -1 1 0.2506 -0.3490
13 -1 2 0.1749 -0.4077
13 0 0 0.2236 0.1649
13 0 1 0.1370 0.0746
13 0 2 0.0428 0.0839
13 1 0 0.1686 0.2371
0 0 0 0.0 0.0
;
loop_
  _diffrn_refln_index_h
  _diffrn_refln_index_k
  _diffrn_refln_index_l
  _diffrn_refln_intensity_net
  _diffrn_refln_intensity_u
 0 0 1 1903.54 76.44
 0 0 1 1866.75 76.17
 0 0 1 2022.48 76.1
 0 0 2 611.69 24.69
 0 0 2 599.18 25.72
 0 0 2 618.06 24.81
 0 0 2 603.15 25.49
 0 0 3 12.16 1.61
 0 0 3 9.69 2.33
 0 0 3 9.36 1.78
 0 0 3 12.05 1.48
 0 0 4 4857.56 187.06
 0 0 4 4588.61 187.31
 0 0 4 4803.58 189.41
 0 0 4 4732.24 188.49
 0 0 5 360.03 15.67
 0 0 5 307.13 15.04
 0 0 5 311.34 17.51
 0 0 5 316.15 16.66
 0 0 6 1667.22 69.81
 0 0 6 1754.86 70.36
 0 0 6 1753.66 73.83
 0 0 6 1734.44 72.68
 0 0 7 288.03 14.11
 0 0 7 248.18 16.68
 0 0 7 255.85 15.89
 0 0 8 599.23 30.25
 0 0 8 629.93 26.77
 0 0 8 579.42 30.8
 0 0 8 597.94 25.28
 0 0 8 579.52 26.3
 0 0 8 577.39 24.53
 0 0 8 594.85 24.49
 0 0 8 525.79 25.48
 0 0 9 15.87 3.68
 0 0 9 16.1 2.46
 0 0 9 16.03 2.19
 0 0 9 16.46 2.01
 0 0 9 18.63 2.04
 0 0 9 9.34 3.49
 0 0 9 15.69 3.7
 0 0 9 17.65 2.72
 0 0 9 12.69 1.68
 0 0 9 15.82 2.4
 0 0 9 17.23 2.37
 0 0 9 15.42 2.02
 0 0 10 185.17 11.16
 0 0 10 161.31 8.36
 0 0 10 158.01 8.55
 0 0 10 146.83 13.31
 0 0 10 171.25 9.24
 0 0 10 197.72 11.12
 0 0 10 163.55 8.54
 0 0 10 165.53 9.59
 0 0 10 174.19 8.89
 0 0 10 157.98 9.65
 0 0 10 154.88 8.12
 0 0 10 148.97 13.72
 0 0 11 71.68 9.53
 0 0 11 108.03 8.19
 0 0 11 79.91 10.11
 0 0 11 94.37 6.47
 0 0 11 94.92 5.84
 0 0 11 92.19 6.78
 0 0 11 89.08 5.88
 0 0 11 115.73 8.4
 0 0 11 82.7 5.27
 0 0 12 412.22 27.05
 0 0 12 437.05 20.34
 0 0 12 406.89 19.37
 0 0 12 428.32 20.83
 0 0 12 470.33 22.31
 0 0 12 406.6 19.46
 0 0 12 475.08 22.53
 0 0 13 27.91 4.94
 0 0 13 27.18 5.02
 0 0 13 27.1 3.9
 0 0 13 25.96 3.05
 0 0 13 16.93 5.1
 0 0 13 23.4 3.45
 0 0 14 98.63 6.96
 0 0 15 9.51 1.91
 0 0 15 9.97 3.21
 0 0 15 6.16 3.17
 0 0 16 16.2 2.06
 0 0 16 21.23 2.7
 0 0 17 0.35 0.79
 0 0 17 0.74 1.23
 0 0 17 2.09 1.95
 0 0 18 9.21 1.12
 0 -1 18 0.11 0.54
 0 -1 18 0.09 0.9
 0 -1 17 28.93 2.38
 0 -1 17 27.49 2.76
 0 -1 16 13.55 2.44
 0 -1 16 15.3 2.12
 0 -1 16 9.09 3.2
 0 -1 15 19.79 4.06
 0 -1 15 21.9 4
 0 -1 15 28.85 3.1
 0 -1 14 0.69 1.16
 0 -1 14 -1.66 3.67
 0 -1 14 1.47 1.86
 0 -1 14 0.33 2.54
 0 -1 13 371.73 19.16
 0 -1 13 346.72 16.76
 0 -1 13 362.12 18.37
 0 -1 13 373.51 17.88
 0 -1 13 336.93 23.31
 0 -1 13 394.13 19.54
 0 -1 12 3.56 2.39
 0 -1 12 2.65 2.89
 0 -1 12 1.56 1.44
 0 -1 12 0.92 1.78
 0 -1 12 4.7 3.3
 0 -1 12 1.75 2.88
 0 -1 12 2.3 2.67
 0 -1 11 63.02 6.16
 0 -1 11 62.36 4.99
 0 -1 11 61.22 5.24
 0 -1 11 58.11 5.02
 0 -1 11 65.84 4.68
 0 -1 11 59.81 4.37
 0 -1 11 48.93 7.98
 0 -1 11 60.83 8.22
 0 -1 11 72.18 6.46
 0 -1 10 5.37 1.88
 0 -1 10 5.2 2.86
 0 -1 10 1.47 2.13
 0 -1 10 2.59 1.63
 0 -1 10 4.62 1.29
 0 -1 10 2.24 1.31
 0 -1 10 1.42 2.31
 0 -1 10 5.41 3.08
 0 -1 10 3.17 1.33
 0 -1 10 3.38 1.18
 0 -1 9 566.82 24.89
 0 -1 9 600.55 24.97
 0 -1 9 561.92 25.78
 0 -1 9 561.87 25.68
 0 1 -9 631.16 28.68
 0 -1 9 612.71 27.27
 0 -1 9 606.34 24.85
 0 -1 8 1006.7 45.37
 0 -1 8 968.69 44.62
 0 -1 8 953.77 41.71
 0 1 -8 893.46 41.43
 0 -1 7 2170 92.19
 0 -1 7 2210.09 89.79
 0 -1 7 2180.44 92.69
 0 -1 6 18.68 3.57
 0 -1 6 23.15 3.96
 0 -1 6 19.23 2.78
 0 -1 5 576.24 28.21
 0 -1 5 583.11 26.94
 0 -1 5 640.39 25.16
 0 -1 5 589.8 28.52
 0 -1 4 783.77 33.78
 0 -1 4 754.44 30.49
 0 -1 4 777.02 33.29
 0 1 -3 320.76 13.73
 0 1 -2 582.67 23.17
 0 1 -2 553.15 22.78
 0 1 -1 6150.35 266.63
 0 1 -1 6076.53 266.88
 0 1 -1 6915.63 265.51
 0 1 -1 7232.91 265.36
 0 1 0 117.58 15.68
 0 1 0 268.17 16.78
 0 1 1 737.21 30.3
 0 1 1 838.03 31.77
 0 1 1 742.25 30.08
 0 1 1 873.41 32.06
 0 1 1 736.88 31.14
 0 1 1 748.88 30.15
 0 1 1 730.71 31.43
 0 1 2 175.74 7.92
 0 1 2 176.39 7.95
 0 1 2 190.25 9.6
 0 1 2 184.46 8.54
 0 1 3 58.68 4.78
 0 1 3 51.59 3.29
 0 1 3 55.1 3.24
 0 1 3 58.56 4.03
 0 1 4 3690.17 150
 0 1 4 3696.73 150.75
 0 1 4 3813.56 151.53
 0 1 4 3768.88 148.23
 0 1 4 3781.79 149.76
 0 1 5 4146.7 172.67
 0 1 5 4566.18 173.05
 0 1 5 4328.16 170.19
 0 1 5 4256.23 174.18
 0 1 5 4197.36 172.03
 0 1 6 672.31 30.7
 0 1 6 675.39 31.19
 0 1 6 658.01 28.83
 0 1 6 676.84 33.32
 0 1 7 417.18 21.73
 0 1 7 392.57 23.37
 0 1 8 23.97 2.78
 0 1 8 26.22 2.71
 0 1 8 26.58 2.25
 0 1 8 25.84 2.39
 0 1 8 28.93 2.69
 0 1 8 23.34 2.14
 0 1 8 22.21 3.77
 0 1 8 26.09 2.76
 0 1 8 29.04 4.22
 0 1 8 23.06 2.37
 0 1 8 24.68 4.45
 0 1 8 29.87 3.38
 0 1 9 445.64 19.95
 0 1 9 433.28 19.02
 0 1 9 417.37 18.87
 0 1 9 476.5 22.41
 0 1 9 404.9 24.17
 0 1 9 399.5 18.37
 0 1 9 490.92 21.46
 0 1 9 407.9 26.13
 0 1 9 425.57 18.92
 0 1 9 457.95 19.04
 0 1 9 469.46 19.63
 0 1 9 433.34 19.47
 0 1 9 412.65 19.85
 0 1 9 410.75 20.29
 0 1 9 412.7 18.47
 0 1 10 37.32 3.4
 0 1 10 48.4 3.78
 0 1 10 42.3 4.02
 0 1 10 51.84 5.88
 0 1 10 45.89 4.02
 0 1 10 47.82 4.44
 0 1 10 41.19 3.56
 0 1 10 53.38 8.17
 0 1 10 50.27 5.6
 0 1 10 41.76 3.31
 0 1 11 705.88 31.18
 0 1 11 718.81 31.93
 0 1 11 673.91 29.12
 0 1 11 629.53 27.68
 0 1 11 647.45 28.34
 0 1 11 628.46 28.02
 0 1 11 656.33 28.38
 0 1 11 681.84 37.89
 0 1 11 665.05 29.66
 0 1 12 25.16 3.91
 0 1 12 20.22 4.71
 0 1 12 25.37 3
 0 1 12 19.25 5.51
 0 1 12 23.47 2.94
 0 1 12 26.39 4.91
 0 1 12 25.38 3
 0 1 12 25.98 3.55
 0 1 13 56.6 5.43
 0 1 13 68.14 5.55
 0 1 13 50.79 6.24
 0 1 13 61.43 4.7
 0 1 13 50.3 8.38
 0 1 13 59.53 6.55
 0 1 14 -0.37 1.32
 0 1 14 3.01 2.82
 0 1 14 -0.94 3.28
 0 1 15 11.66 2.42
 0 1 15 11.37 1.75
 0 1 15 8.65 3.11
 0 1 15 13.74 2.11
 0 1 16 -1.5 2.17
 0 1 16 0.22 0.96
 0 1 16 -0.31 1.43
 0 1 17 11.68 1.59
 0 -2 18 12.91 1.42
 0 -2 18 13 1.76
 0 -2 17 2.51 2.32
 0 -2 17 5.18 1.39
 0 -2 17 7.06 1.75
 0 -2 16 9.61 3.1
 0 -2 16 14.27 2.51
 0 -2 16 13.64 2.15
 0 -2 15 3.18 1.87
 0 -2 15 3.08 2.54
 0 -2 14 63.21 5.42
 0 -2 14 64.29 6.34
 0 -2 14 69.31 4.78
 0 -2 14 71.6 6.64
 0 -2 14 57.36 9.18
 0 -2 13 44.09 4.65
 0 -2 13 50.43 8.57
 0 -2 13 51.99 4.14
 0 -2 13 69.09 6.16
 0 -2 13 70.06 6.45
 0 -2 12 2.97 2.85
 0 -2 12 3.57 1.4
 0 -2 12 4.82 2.26
 0 -2 12 1.87 3.05
 0 -2 12 1.84 2.48
 0 -2 12 1.36 2.24
 0 -2 12 2.48 1.94
 0 -2 11 -0.55 2.42
 0 -2 11 0.3 1.05
 0 -2 11 1.03 1.48
 0 -2 11 0.24 1.63
 0 -2 11 3.17 2.8
 0 -2 11 1.25 2.17
 0 -2 11 -0.85 2.48
 0 -2 11 0.57 1.53
 0 -2 10 33.06 3.43
 0 -2 10 32.07 3.62
 0 -2 10 34.82 3.12
 0 -2 10 39.81 6.9
 0 -2 10 34.65 4.09
 0 -2 10 30.99 3.32
 0 -2 10 29.57 2.72
 0 2 -10 35.39 4.83
 0 -2 10 37.64 4.55
 0 -2 9 377.85 17.04
 0 -2 9 336.93 15.18
 0 -2 9 336.74 15.68
 0 -2 9 351.63 18.96
 0 -2 9 349.17 19.98
 0 -2 9 296.61 15.54
 0 -2 9 321.1 15.83
 0 -2 9 356.41 15.01
 0 2 -9 359.76 18.49
 0 -2 8 2153.71 93.53
 0 -2 8 2248.68 90.49
 0 -2 8 2266.51 91.58
 0 2 -8 2052.15 89.2
 0 -2 7 126.34 10.3
 0 -2 7 117.65 8.5
 0 -2 7 140.48 9.43
 0 -2 6 133.27 10.56
 0 -2 6 159.78 9.88
 0 2 -6 148.67 8.77
 0 -2 5 490.06 25.05
 0 2 -5 529.78 22.16
 0 -2 5 472.18 23.34
 0 2 -5 531.29 22.96
 0 2 -4 8.95 1.76
 0 2 -3 570.7 24.92
 0 2 -3 635.35 27.2
 0 2 -3 559.59 26.35
 0 2 -2 1207.55 47.8
 0 2 -2 1177.41 45.39
 0 2 -1 450.35 20.29
 0 2 0 197.67 11.93
 0 2 0 214.89 12.5
 0 2 0 202.43 9.44
 0 2 1 37.25 4.21
 0 2 1 41.49 4.18
 0 2 1 29.68 3.15
 0 2 2 3.18 0.8
 0 2 2 2.06 2.17
 0 2 3 9462.7 378.17
 0 2 3 9225.4 380.53
 0 2 3 9833.67 378.49
 0 2 3 9695.21 377.58
 0 2 3 9459.27 381.74
 0 2 3 9999 379.65
 0 2 4 5930.6 231.4
 0 2 4 6064.97 233.1
 0 2 4 5932.28 236.44
 0 2 4 6138.32 234.47
 0 2 4 5926.77 231.75
 0 2 4 5997.79 235.87
 0 2 4 5572.73 231.77
 0 2 5 814.14 34.78
 0 2 5 762.85 32.82
 0 2 5 822.14 37.64
 0 2 5 750.32 35.65
 0 2 5 823.73 37.52
 0 2 6 307.04 16.5
 0 2 6 307.14 19.02
 0 2 6 298.59 17.59
 0 2 6 304.51 17.52
 0 2 7 22.97 3.49
 0 2 7 19.11 1.84
 0 2 7 20.42 2.61
 0 2 7 16.91 2.61
 0 2 7 17.7 1.93
 0 2 7 19.71 3.88
 0 2 7 18.06 2.7
 0 2 7 17.91 1.9
 0 2 7 17.7 2.07
 0 2 8 151 7.8
 0 2 8 178.59 9.02
 0 2 8 171.39 11.29
 0 2 8 160.29 8.51
 0 2 8 171.74 9.11
 0 2 8 152.92 7.88
 0 2 8 166.09 9.91
 0 2 8 171.54 8.29
 0 2 8 158.49 8.57
 0 2 8 145.93 10.26
 0 2 8 139.62 9.18
 0 2 8 162.67 8.3
 0 2 8 159.45 14.18
 0 2 9 2.79 1.14
 0 2 9 4.48 1.52
 0 2 9 6.99 3.62
 0 2 9 1.27 1.13
 0 2 9 2.45 1.12
 0 2 9 0.92 1.35
 0 2 9 0.85 2.95
 0 2 9 4.04 2.8
 0 2 9 3.05 1.5
 0 2 9 1.81 1.55
 0 2 9 2.91 1.77
 0 2 9 0.46 1.3
 0 2 10 664.43 28.21
 0 2 10 734.1 31.47
 0 2 10 664.64 30.01
 0 2 10 663 29.34
 0 2 10 660.05 28.64
 0 2 10 689.52 28.87
 0 2 10 630.63 28.69
 0 2 10 660.28 28.76
 0 2 10 684.51 29.99
 0 2 10 698.66 28.82
 0 2 10 636.28 28.21
 0 2 10 673.29 38.4
 0 2 10 741.1 32.96
 0 2 11 11.66 4.66
 0 2 11 6.43 1.87
 0 2 11 6.34 2.28
 0 2 11 8.02 4.08
 0 2 11 7.7 1.72
 0 2 11 6.39 2.14
 0 2 11 6.56 1.83
 0 2 11 4.55 3.62
 0 2 12 34.24 4.05
 0 2 12 34.93 3.46
 0 2 12 34.54 3.48
 0 2 12 32.54 5.47
 0 2 12 34.36 3.37
 0 2 12 25.95 6.65
 0 2 12 38.01 4.34
 0 2 12 36.62 5.51
 0 2 13 -0.74 2.04
 0 2 14 38.81 4.07
 0 2 14 42.99 5.33
 0 2 14 45.99 3.68
 0 2 14 39.38 3.29
 0 2 15 7.46 1.65
 0 2 15 5.26 2.85
 0 2 15 9.19 1.44
 0 2 16 22.18 1.96
 0 2 16 32.53 2.72
 0 -3 19 25.3 1.93
 0 -3 18 0.47 0.81
 0 -3 18 -0.6 1.15
 0 -3 18 -1.13 1.75
 0 -3 17 66.61 4.13
 0 -3 17 65.25 4.43
 0 -3 16 -0.26 2.98
 0 -3 15 47.73 8.11
 0 -3 15 45.17 4.38
 0 -3 14 7.08 1.69
 0 -3 14 12.03 3.51
 0 -3 14 9.73 4.29
 0 -3 14 9.88 2.84
 0 -3 14 7.78 2.31
 0 -3 13 1.97 2.46
 0 -3 13 1.22 3.03
 0 -3 13 1.06 1.73
 0 -3 13 0.98 2.64
 0 -3 13 2.4 1.26
 0 -3 12 4.01 2.92
 0 -3 12 3.15 1.64
 0 -3 12 4.51 2.41
 0 -3 12 4.08 1.33
 0 -3 12 3.98 1.97
 0 -3 12 0.94 2.74
 0 -3 11 93.02 11.18
 0 -3 11 87.19 5.78
 0 -3 11 106.3 7.29
 0 -3 11 92 6.66
 0 -3 11 83.25 5.2
 0 -3 11 87.44 6.22
 0 -3 11 85.19 6.41
 0 -3 10 14.8 3.12
 0 -3 10 10.87 2.39
 0 -3 10 13.42 2.67
 0 -3 10 4.69 3.37
 0 -3 10 14.25 2.54
 0 3 -10 14.55 3.43
 0 -3 10 12.59 2
 0 -3 10 16.03 1.91
 0 -3 9 482.91 22.13
 0 -3 9 534.51 25.71
 0 -3 9 520.68 26.2
 0 3 -9 479.01 24.64
 0 -3 8 1464.67 63.29
 0 -3 8 1465.58 65.92
 0 -3 8 1588.05 62.81
 0 3 -8 1346.21 61.51
 0 -3 7 417.83 24.04
 0 -3 7 480.72 21.79
 0 3 -7 440.25 19.69
 0 3 -7 405.07 21.08
 0 -3 6 11.28 3.22
 0 -3 6 15.44 2.62
 0 3 -6 17.24 2.59
 0 3 -6 8.94 2.37
 0 -3 5 7.42 2.66
 0 3 -5 8.07 2.27
 0 3 -5 8.72 2.1
 0 3 -4 5.59 2.69
 0 -3 4 9.68 2.85
 0 3 -4 4.23 1.81
 0 3 -3 7735.99 297.52
 0 -3 3 7430.78 295.75
 0 3 -3 8050.79 298.41
 0 3 -3 7099.24 294.55
 0 3 -2 777.26 33.57
 0 3 -2 731.56 33.45
 0 3 -2 830.47 36.88
 0 3 -2 759.51 35.94
 0 3 -1 4.66 2.38
 0 3 0 640.39 28.39
 0 3 0 670.71 32.23
 0 3 1 4496.19 186.56
 0 3 1 4422.33 184.14
 0 3 1 4730.05 186.61
 0 3 2 1405.11 61.26
 0 3 2 1412.02 58.34
 0 3 2 1403.37 59.03
 0 3 2 1399.27 56.4
 0 3 3 5435.92 213.32
 0 3 3 5221.42 217.13
 0 3 3 5480.2 215.26
 0 3 3 5508.43 216.14
 0 3 3 5399.12 219.43
 0 3 4 647.98 30.94
 0 3 4 650.83 27.43
 0 3 4 620.08 32.36
 0 3 4 588.64 29.37
 0 3 5 114.74 9.89
 0 3 5 107.27 10.14
 0 3 5 107.69 8.71
 0 3 6 198.2 9.66
 0 3 6 198.87 10.78
 0 3 6 221.13 9.89
 0 3 6 210.4 9.91
 0 3 6 237.21 11.27
 0 3 6 219.16 10.06
 0 3 6 218.46 10.71
 0 3 6 206.24 14.67
 0 3 6 215.55 9.92
 0 3 6 196.51 10.8
 0 3 6 209.2 12.62
 0 3 7 66.57 4.09
 0 3 7 56.95 4.56
 0 3 7 61.46 6.38
 0 3 7 55.15 4.14
 0 3 7 56.86 3.91
 0 3 7 59.64 8.14
 0 3 7 65.84 5.41
 0 3 7 52 4.74
 0 3 7 59.59 4.61
 0 3 7 58.38 3.98
 0 3 7 57.88 4.93
 0 3 7 60.56 3.9
 0 3 7 56.5 6.36
 0 3 7 69.34 4.38
 0 3 8 251.78 11.54
 0 3 8 245.98 11.8
 0 3 8 243.84 12.54
 0 3 8 236.85 11.54
 0 3 8 250.08 12.26
 0 3 8 241.84 12.71
 0 3 8 273.44 13.61
 0 3 8 245.56 14.57
 0 3 8 248.28 11.76
 0 3 8 245.72 12.29
 0 3 8 236.57 11.94
 0 3 8 258.36 19.56
 0 3 8 237.98 14.83
 0 3 9 657.08 30.7
 0 3 9 585.48 26.7
 0 3 9 599.91 26.94
 0 3 9 596.7 26.3
 0 3 9 663.38 28.83
 0 3 9 661.09 37.06
 0 3 9 642.09 26.68
 0 3 9 593.09 26.18
 0 3 9 627.16 27.22
 0 3 9 597.43 27.74
 0 3 9 672.02 27.61
 0 3 9 612.62 26.68
 0 3 10 119.42 6.71
 0 3 10 123.46 9.02
 0 3 10 120.34 13.67
 0 3 10 126.88 10.18
 0 3 10 118.72 7.01
 0 3 10 109.87 6.61
 0 3 10 118.37 7.96
 0 3 10 109.93 6.98
 0 3 10 115.45 7.95
 0 3 10 109.34 7.44
 0 3 10 115.52 6.91
 0 3 11 77.7 7.35
 0 3 11 82.04 11.38
 0 3 11 86.2 6.4
 0 3 11 87.04 5.76
 0 3 11 81.78 5.33
 0 3 11 87.08 8.45
 0 3 11 79.1 5.65
 0 3 11 75.05 5.41
 0 3 11 90.54 5.78
 0 3 11 78.81 6.46
 0 3 12 0.74 2.07
 0 3 12 2 3.13
 0 3 12 -0.41 3.26
 0 3 13 40.45 3.49
 0 3 13 33.43 3.94
 0 3 13 37.13 5.33
 0 3 13 35.19 3.33
 0 3 13 27.84 4.66
 0 3 14 3.05 1.26
 0 3 14 4.69 1.97
 0 3 14 2.86 1.39
 0 3 14 3.16 2.64
 0 3 15 40.35 2.98
 0 3 15 50.13 3.72
 0 -4 19 6.22 1.15
 0 -4 19 6.14 0.89
 0 -4 18 41.48 3.04
 0 -4 18 42.24 2.82
 0 -4 17 13.76 3.08
 0 -4 17 36.44 3.22
 0 -4 16 67.46 5.95
 0 -4 15 -0.28 2.75
 0 -4 15 0.22 1.53
 0 -4 15 1.89 2.94
 0 -4 15 -0.73 1.18
 0 -4 14 101.34 6.98
 0 -4 14 107.5 6.17
 0 -4 14 91.16 12.02
 0 -4 14 97.05 6.81
 0 -4 14 107.12 7.94
 0 -4 13 61.68 4.36
 0 -4 13 76.35 6.34
 0 -4 13 66.89 10
 0 -4 13 58.59 5.16
 0 -4 12 132.18 7.96
 0 -4 12 147.14 8.93
 0 -4 12 147.12 7.77
 0 -4 12 166.01 9.71
 0 -4 12 161.82 15.19
 0 -4 12 153.31 8.9
 0 -4 11 5.59 2.11
 0 -4 11 6.94 3.7
 0 -4 11 5.9 1.44
 0 -4 11 4.88 1.29
 0 -4 11 3.01 2.48
 0 -4 11 7.37 2.71
 0 -4 11 5.01 2.04
 0 -4 11 4.18 1.51
 0 -4 10 1222.59 53.55
 0 -4 10 1462.35 55.2
 0 -4 10 1320.53 63.03
 0 4 -10 1380.95 58.27
 0 4 -9 1073.59 47.13
 0 -4 9 1028.44 48.6
 0 -4 8 28.93 3.73
 0 -4 8 21.5 4.81
 0 4 -8 33.55 4.47
 0 4 -7 67.3 6.2
 0 -4 7 85.6 8.39
 0 -4 7 91.67 6.18
 0 4 -7 75.88 6.56
 0 4 -6 292.75 16.75
 0 -4 6 329.31 18.56
 0 -4 6 287.04 14.57
 0 4 -6 340.36 16.52
 0 -4 5 327.93 18.66
 0 4 -5 352.17 17.57
 0 4 -4 1014.36 43
 0 4 -4 958.34 41.98
 0 -4 4 909.31 40.49
 0 4 -3 206.3 14.45
 0 4 -3 201.5 12.18
 0 4 -3 221.76 12.65
 0 4 -2 36.55 4.68
 0 4 -2 33.36 5.49
 0 4 -1 109.34 9.64
 0 4 -1 89.83 8.09
 0 4 0 186.73 11.82
 0 4 0 218.39 13.06
 0 4 1 29.82 3.88
 0 4 1 29.07 4.96
 0 4 2 4649.45 178.99
 0 4 2 4319.62 179.33
 0 4 2 4612.17 182.58
 0 4 2 4758.1 178.7
 0 4 2 4264.84 175.77
 0 4 3 1198.02 54.48
 0 4 3 1294.28 53.29
 0 4 3 1227.27 53.68
 0 4 3 1217.71 57.46
 0 4 4 67.03 7.27
 0 4 4 54.68 4.94
 0 4 4 59.45 6.21
 0 4 4 64.8 8.43
 0 4 5 20.56 3.82
 0 4 5 17.2 4.69
 0 4 5 22.79 2.1
 0 4 5 24.88 2.8
 0 4 5 26.44 2.47
 0 4 5 25.5 2.81
 0 4 5 18.35 4.36
 0 4 5 22.91 2.16
 0 4 5 26.74 2.44
 0 4 6 70.27 4.18
 0 4 6 56.02 6.38
 0 4 6 58.05 6.19
 0 4 6 67.23 4.79
 0 4 6 64.99 4.37
 0 4 6 59.98 4.22
 0 4 6 61.09 8.16
 0 4 6 65.17 5.14
 0 4 6 71.28 4.49
 0 4 6 59.75 4.69
 0 4 6 63.72 5.06
 0 4 6 59.97 4.88
 0 4 6 63.01 7.38
 0 4 6 53.21 7.54
 0 4 6 60.31 3.99
 0 4 7 329.67 15.22
 0 4 7 352.13 18.78
 0 4 7 334.04 15.11
 0 4 7 335.41 15.31
 0 4 7 327.92 15.52
 0 4 7 335.13 22.85
 0 4 7 346.78 16.19
 0 4 7 346.81 16.62
 0 4 7 357.61 18.65
 0 4 7 337.13 16.21
 0 4 7 376.67 22.31
 0 4 7 346.07 16.34
 0 4 7 315.93 15.57
 0 4 8 849.02 38.24
 0 4 8 802.3 34.98
 0 4 8 839.26 44.76
 0 4 8 811.69 34.21
 0 4 8 841.34 34.09
 0 4 8 805.2 34.16
 0 4 8 867.37 36.09
 0 4 8 797.77 34.77
 0 4 8 824.06 35.57
 0 4 8 755.6 35.08
 0 4 9 141.04 9.6
 0 4 9 153.07 15.53
 0 4 9 131.91 10.96
 0 4 9 147.84 9.2
 0 4 9 148.94 8.68
 0 4 9 144.37 8.04
 0 4 9 140.03 7.77
 0 4 9 148.2 8.02
 0 4 9 137.86 8.37
 0 4 10 25.01 5.45
 0 4 10 28.41 3.1
 0 4 10 30.07 3.08
 0 4 10 23.66 3.18
 0 4 10 27.63 3.9
 0 4 10 26.88 3.72
 0 4 10 23.8 4.43
 0 4 10 31.72 3.38
 0 4 10 24.59 6.52
 0 4 10 24.59 2.89
 0 4 10 31.59 3.88
 0 4 10 20.92 2.77
 0 4 10 24.8 2.79
 0 4 11 4.66 2.16
 0 4 11 0.76 1.22
 0 4 11 1.13 1.23
 0 4 11 1.36 1.92
 0 4 11 4.69 1.86
 0 4 11 2.23 1.49
 0 4 11 1.71 1.8
 0 4 11 4.47 3.42
 0 4 11 -0.19 1.44
 0 4 11 -0.87 3.52
 0 4 12 22.13 2.68
 0 4 12 20.15 3.19
 0 4 12 19.86 4.5
 0 4 12 18.77 2.55
 0 4 12 15.27 2.27
 0 4 12 17.15 2.19
 0 4 12 22.02 2.69
 0 4 12 11.31 3.62
 0 4 12 13.4 2.2
 0 4 13 2.7 1.38
 0 4 13 1.83 1.87
 0 4 13 0.76 2.84
 0 4 13 1.35 1.25
 0 4 13 1.41 1.28
 0 4 13 3.52 1.76
 0 4 14 37.22 2.79
 0 4 14 39.16 2.99
 0 -5 19 13.78 1.43
 0 -5 19 14.66 1.63
 0 -5 18 2.56 1.84
 0 -5 18 5.88 1.53
 0 -5 17 37.69 3.28
 0 -5 17 14.48 3.08
 0 -5 16 0.87 2.35
 0 -5 16 3.23 1.61
 0 -5 16 -0.73 2.58
 0 -5 15 52.39 5.32
 0 -5 15 61.8 4.98
 0 -5 15 63.45 9.85
 0 -5 15 56.95 4.85
 0 -5 14 -2.03 2.96
 0 -5 14 0.27 2.48
 0 -5 14 0.23 1.83
 0 -5 13 76.68 4.89
 0 -5 13 73.02 10.46
 0 -5 13 76.65 6.02
 0 -5 13 82.67 6.48
 0 -5 12 1.51 1.93
 0 -5 12 4.09 2.51
 0 -5 12 0.67 2.09
 0 -5 12 3.34 1.17
 0 -5 12 -0.94 2.31
 0 -5 12 0.82 1.51
 0 -5 11 617.88 35.43
 0 -5 11 587.85 26.46
 0 -5 11 631.48 33.18
 0 -5 11 662.76 27.77
 0 -5 10 369.02 15.63
 0 5 -10 295.94 18.32
 0 -5 10 284.84 14.39
 0 -5 10 342.2 22.43
 0 -5 10 321.75 20.1
 0 5 -9 100.42 7.79
 0 5 -9 109.11 9.23
 0 -5 9 105.05 6.1
 0 5 -8 12.35 2.89
 0 -5 8 18.32 4.33
 0 5 -8 10.38 3.1
 0 5 -7 437.78 22.53
 0 -5 7 444.94 24.01
 0 5 -7 399.94 21.86
 0 -5 6 350.45 21.03
 0 5 -6 366.22 20.27
 0 -5 5 5228.53 206.75
 0 5 -5 5023.7 206.35
 0 -5 4 1130.11 49.52
 0 5 -3 14.44 4.16
 0 5 -3 13.15 4.2
 0 5 -3 12.17 3.13
 0 5 -2 153.43 11.85
 0 5 -2 122.69 9.82
 0 5 -2 126.88 11.54
 0 5 -1 76.86 8.48
 0 5 -1 69.42 7.5
 0 5 0 68.2 5.82
 0 5 0 63.81 7.61
 0 5 1 1395.26 58.81
 0 5 1 1393.39 61.26
 0 5 1 1349.71 58.48
 0 5 1 1326.51 62.04
 0 5 2 1158.97 51.3
 0 5 2 1210.05 52.35
 0 5 2 1129.65 50.8
 0 5 2 1140.77 54.88
 0 5 3 346.81 19.68
 0 5 3 326.54 22.03
 0 5 3 349.4 19.02
 0 5 3 312.17 17.96
 0 5 4 29.87 4.06
 0 5 4 20.75 5.59
 0 5 4 26.13 4.75
 0 5 4 28.7 2.51
 0 5 4 29.9 2.47
 0 5 4 27.96 2.81
 0 5 4 29 2.77
 0 5 5 46.63 5.18
 0 5 5 44.62 3.82
 0 5 5 41.92 3.47
 0 5 5 47.74 3.56
 0 5 5 43.94 6.83
 0 5 5 36.27 3.81
 0 5 5 40.99 5.71
 0 5 5 42.33 4.11
 0 5 5 41.89 4
 0 5 5 44.06 3.25
 0 5 5 47 3.9
 0 5 5 42.33 3.26
 0 5 5 31.78 5.5
 0 5 6 248.71 13.65
 0 5 6 210.76 10.96
 0 5 6 231.37 11.69
 0 5 6 219.95 10.89
 0 5 6 225.5 17.5
 0 5 6 226.18 11.69
 0 5 6 225.83 14.05
 0 5 6 209.84 11.29
 0 5 6 218.24 10.6
 0 5 6 226.98 10.67
 0 5 6 239.41 16.9
 0 5 6 208.14 11.49
 0 5 6 200.55 11.82
 0 5 7 967.04 43.08
 0 5 7 970.78 39.76
 0 5 7 1002.84 41.04
 0 5 7 926.84 49.43
 0 5 7 891.61 40.42
 0 5 7 960.56 39.5
 0 5 7 963.95 39.63
 0 5 7 913.77 39.65
 0 5 7 1014.19 48.53
 0 5 7 975.03 40.94
 0 5 7 939.22 40.13
 0 5 8 90.03 6.01
 0 5 8 92.13 5.98
 0 5 8 102.95 12.56
 0 5 8 88.56 5.85
 0 5 8 86.81 6.3
 0 5 8 97.68 6.94
 0 5 8 104.21 5.98
 0 5 8 93.21 7.16
 0 5 8 88.73 6.2
 0 5 8 91.8 8.73
 0 5 8 94.62 6.58
 0 5 9 91.63 5.88
 0 5 9 87.87 7.17
 0 5 9 68.37 10.86
 0 5 9 87.31 8.42
 0 5 9 91.33 6.28
 0 5 9 85.84 6.37
 0 5 9 98.81 7.12
 0 5 9 85.38 6.25
 0 5 9 90.76 6.04
 0 5 9 84.78 5.64
 0 5 9 89.53 5.85
 0 5 10 77.67 7.36
 0 5 10 106.82 6.62
 0 5 10 112.74 7.59
 0 5 10 101.95 7.67
 0 5 10 115.21 7.43
 0 5 10 104.95 6.82
 0 5 10 112.75 6.79
 0 5 10 103.01 6.59
 0 5 10 109.62 6.46
 0 5 10 99.64 9.21
 0 5 10 105.88 6.82
 0 5 11 4.23 1.71
 0 5 11 4.51 2.05
 0 5 11 1.47 1.71
 0 5 11 3.21 1.53
 0 5 11 4.17 2.13
 0 5 11 5.51 1.82
 0 5 11 4.31 1.73
 0 5 11 3.41 3.13
 0 5 11 3.58 1.51
 0 5 12 6.92 1.73
 0 5 12 6.14 2.02
 0 5 12 6.74 1.79
 0 5 12 5.74 2.07
 0 5 12 8.31 1.66
 0 5 12 6.41 1.69
 0 5 12 7.17 1.85
 0 5 12 7.93 1.6
 0 5 12 2.98 2.87
 0 5 13 58.63 3.8
 0 5 13 69.47 4.78
 0 5 13 59.83 3.97
 0 5 13 63.45 4.07
 0 -6 19 -0.36 0.92
 0 -6 19 1.02 0.76
 0 -6 18 4.35 1.86
 0 -6 18 19.03 2.1
 0 -6 17 28.55 2.87
 0 -6 17 37.08 3.2
 0 -6 16 196.53 8.89
 0 -6 16 201.04 16.38
 0 -6 15 -0.25 2.12
 0 -6 15 -0.99 2.67
 0 -6 15 1.34 1.82
 0 -6 14 271.89 14.61
 0 -6 14 302.18 22.85
 0 -6 14 291.04 14.59
 0 -6 13 5.07 2.3
 0 -6 13 7.62 2.61
 0 -6 13 4.62 1.86
 0 -6 13 6.53 3.2
 0 -6 13 4.96 3.78
 0 -6 12 68.6 5.49
 0 -6 12 67.18 4.97
 0 -6 12 79.43 5.8
 0 -6 12 62.97 9.34
 0 -6 12 65.29 8.53
 0 -6 11 126.83 7.49
 0 -6 11 110.96 12.32
 0 -6 11 130.65 12.16
 0 -6 10 500.37 28.58
 0 -6 10 460.61 20.72
 0 -6 10 513.75 21.33
 0 -6 10 451.27 20.27
 0 6 -10 444.5 25.96
 0 6 -9 35.56 5.06
 0 6 -9 33.48 5.76
 0 -6 9 48.61 6.89
 0 -6 9 41.49 3.12
 0 -6 9 41.96 3.46
 0 -6 8 96.19 5.79
 0 6 -8 113.77 9.83
 0 6 -8 100.84 8.98
 0 -6 7 6.32 2.72
 0 6 -7 3.93 2.54
 0 6 -7 8.47 2.96
 0 -6 6 6014.16 241.99
 0 6 -6 6246.94 242.58
 0 6 -6 5770.96 242.71
 0 -6 5 2188.33 92.2
 0 -6 4 228.2 13.9
 0 6 -3 2.79 2.66
 0 6 -2 645.97 32.76
 0 6 -1 36.3 6.27
 0 6 0 2068.22 91.95
 0 6 0 2169.4 87.69
 0 6 0 2041.04 91.91
 0 6 1 1044.31 48.27
 0 6 1 1081.96 52.44
 0 6 1 1048.45 50.69
 0 6 1 1142.53 48.56
 0 6 2 195.85 13.48
 0 6 2 207.13 9.45
 0 6 2 206.87 9.51
 0 6 2 199.81 14.19
 0 6 2 182.79 9.67
 0 6 2 201.77 16.57
 0 6 3 16.32 3.79
 0 6 3 11.61 3.5
 0 6 3 17.24 2.02
 0 6 3 14.64 2.41
 0 6 3 13.09 1.78
 0 6 3 16.9 2.95
 0 6 3 14.6 3.44
 0 6 3 15.78 2.21
 0 6 3 15.95 2.13
 0 6 4 442.81 20.43
 0 6 4 401.54 21.04
 0 6 4 415 18.72
 0 6 4 430.98 18.36
 0 6 4 382.73 24.18
 0 6 4 427.95 27.66
 0 6 4 421.31 24.44
 0 6 4 403.85 18.18
 0 6 4 404.55 18.48
 0 6 4 442.31 19.24
 0 6 4 422.35 18.67
 0 6 4 399.91 19.2
 0 6 5 75.96 4.98
 0 6 5 66.07 5.21
 0 6 5 65.24 4.77
 0 6 5 67.34 4.47
 0 6 5 61.77 5.37
 0 6 5 61.52 5.16
 0 6 5 66.54 4.54
 0 6 5 62.53 9.28
 0 6 5 74.65 8.81
 0 6 5 67.75 4.48
 0 6 5 62.84 4.67
 0 6 5 75.13 6.53
 0 6 5 72.95 7.18
 0 6 5 58.09 8.53
 0 6 6 944.86 42.24
 0 6 6 963.9 39.75
 0 6 6 942.34 40.52
 0 6 6 958.9 39.9
 0 6 6 949.68 40.23
 0 6 6 970.09 48.17
 0 6 6 924.7 40.46
 0 6 6 968.8 39.34
 0 6 6 937.05 39.33
 0 6 6 923.83 39.6
 0 6 6 940.52 48.93
 0 6 6 933.34 39.46
 0 6 7 384.43 17.49
 0 6 7 354.1 19.84
 0 6 7 375.84 17.64
 0 6 7 384.65 18.43
 0 6 7 358.96 17.94
 0 6 7 356.1 24.62
 0 6 7 363.3 17.03
 0 6 7 366.69 25.79
 0 6 7 379.63 17.23
 0 6 7 364.85 16.97
 0 6 7 360.33 17.16
 0 6 7 384.53 18.06
 0 6 8 40.62 3.81
 0 6 8 34.12 4.17
 0 6 8 40.31 4.11
 0 6 8 32.84 4.42
 0 6 8 36.7 4.12
 0 6 8 38.14 3.62
 0 6 8 43.11 4.16
 0 6 8 36.95 5.8
 0 6 8 38.19 3.57
 0 6 8 29.2 7.22
 0 6 8 39.78 3.73
 0 6 9 78.92 7.13
 0 6 9 99.47 6.93
 0 6 9 109.96 6.65
 0 6 9 111.36 7.3
 0 6 9 103.2 7.59
 0 6 9 106.12 7.38
 0 6 9 110.35 6.67
 0 6 9 105.8 6.95
 0 6 9 105.08 9.24
 0 6 9 106 6.46
 0 6 9 108.02 6.7
 0 6 10 0.74 1.64
 0 6 10 2.92 1.9
 0 6 10 1.26 1.25
 0 6 10 3.41 2.91
 0 6 11 4.63 1.56
 0 6 11 2.96 1.66
 0 6 11 2.48 1.23
 0 6 11 6.22 2.06
 0 6 11 1.85 1.62
 0 6 11 3.06 1.32
 0 6 11 4.11 1.89
 0 6 11 3.36 1.59
 0 6 12 80.23 4.77
 0 6 12 75.78 4.68
 0 6 12 76.98 4.6
 0 6 12 77.93 4.76
 0 6 12 78.5 4.64
 0 6 12 74.13 4.44
 0 -7 19 14.91 1.63
 0 -7 18 3.29 1.26
 0 -7 18 1.65 1.24
 0 -7 17 157.49 6.83
 0 -7 17 170.71 6.94
 0 -7 16 41.9 3.73
 0 -7 16 39.28 7.15
 0 -7 15 68.04 5.84
 0 -7 15 84.4 11.18
 0 -7 14 1.42 1.89
 0 -7 14 1.01 3.15
 0 -7 14 1.5 2.18
 0 -7 14 0.23 2.07
 0 -7 14 2.96 1.71
 0 -7 13 258.99 20.68
 0 -7 13 249.8 12.88
 0 -7 13 256.36 13.25
 0 -7 13 244.18 12.38
 0 -7 13 234.24 18.1
 0 -7 12 16.77 4.7
 0 -7 12 18.3 5.36
 0 -7 12 12.33 2.31
 0 -7 12 20.9 3.03
 0 -7 12 15.32 2.9
 0 -7 11 35.67 3.53
 0 -7 11 30.26 2.95
 0 -7 11 36.62 7.08
 0 -7 10 22.38 2.65
 0 -7 10 20.4 2.36
 0 -7 10 23.18 5.26
 0 -7 9 219.84 11
 0 -7 9 241.8 16.84
 0 -7 9 223.78 10.69
 0 7 -9 215.55 15.11
 0 -7 8 1.45 1.18
 0 7 -8 1.14 2.34
 0 -7 8 0.72 1.22
 0 -7 7 759.85 31.25
 0 7 -7 807.17 38.15
 0 -7 7 726.02 37.09
 0 -7 7 725.6 30.91
 0 7 -6 293.39 19.81
 0 -7 6 325.28 18.91
 0 7 -5 260.53 17.94
 0 -7 5 250.44 15.67
 0 7 -4 1.35 3.14
 0 -7 4 1.21 1.66
 0 7 -3 133.31 11.31
 0 7 -3 138.51 12.64
 0 -7 3 131.4 9.64
 0 7 -2 948.88 47.32
 0 7 -2 935.19 45.73
 0 7 -1 2720.45 116.25
 0 7 -1 2659.84 115.38
 0 7 0 691.69 37.71
 0 7 0 714.9 29.5
 0 7 1 40.81 3.57
 0 7 1 47.29 3.35
 0 7 1 43.34 3.42
 0 7 1 45.77 3.66
 0 7 1 41.36 6.72
 0 7 1 48.42 3.51
 0 7 1 42.88 3.24
 0 7 2 103.66 11.94
 0 7 2 105.64 9.71
 0 7 2 106.33 6.36
 0 7 2 104.37 6.29
 0 7 2 99.59 5.64
 0 7 2 102.06 5.83
 0 7 2 96.54 5.63
 0 7 2 97.61 6.05
 0 7 2 95.79 5.68
 0 7 3 533.96 30.24
 0 7 3 605.99 34.9
 0 7 3 650.21 31.51
 0 7 3 569.54 25.54
 0 7 3 551.23 24.15
 0 7 3 578.53 24.08
 0 7 3 519.13 25.88
 0 7 3 578.24 23.95
 0 7 3 588.15 24.99
 0 7 3 543.46 24.14
 0 7 3 526.72 24.34
 0 7 3 545.05 24.69
 0 7 4 0.74 2.14
 0 7 4 2.13 2.21
 0 7 4 3.49 1.55
 0 7 4 2.69 1.99
 0 7 4 1.9 1.26
 0 7 4 1.94 2.31
 0 7 4 0.76 1.4
 0 7 4 3.24 1.64
 0 7 4 1.13 1.55
 0 7 4 2.68 1.79
 0 7 5 693 37.36
 0 7 5 735.86 37.29
 0 7 5 680.53 30.65
 0 7 5 667.09 28.52
 0 7 5 645.71 28.27
 0 7 5 660.92 28.26
 0 7 5 660.37 29.41
 0 7 5 619.9 28.47
 0 7 5 660.06 28.7
 0 7 5 671.63 29.33
 0 7 5 663.1 28.24
 0 7 6 259.11 19.5
 0 7 6 227.63 12.48
 0 7 6 257.43 13.5
 0 7 6 242.87 12.19
 0 7 6 254.88 12.62
 0 7 6 244.54 14.51
 0 7 6 248.83 12.35
 0 7 6 264.91 13.37
 0 7 6 249.82 12.25
 0 7 6 246.15 12.49
 0 7 7 2.45 2.4
 0 7 7 0.36 1.46
 0 7 7 2.63 1.88
 0 7 7 1.9 3.41
 0 7 7 0.19 1.63
 0 7 7 1.61 1.38
 0 7 7 1.67 1.76
 0 7 7 -0.21 2.09
 0 7 7 1.58 1.68
 0 7 8 2.09 2.17
 0 7 8 1.82 1.67
 0 7 8 2.68 1.95
 0 7 8 0.54 1.32
 0 7 8 -0.84 1.93
 0 7 8 1.56 2.91
 0 7 8 -0.38 1.53
 0 7 8 -0.28 1.68
 0 7 8 -0.96 1.68
 0 7 9 2.15 1.86
 0 7 9 -0.28 1.6
 0 7 9 -0.36 1.21
 0 7 10 7.64 1.67
 0 7 10 11.25 2.18
 0 7 10 7.66 2.12
 0 7 10 8.35 2.24
 0 7 10 11.29 1.95
 0 7 10 6.25 1.61
 0 7 11 61.26 3.96
 0 7 11 68.95 4.44
 0 7 11 64.34 4.26
 0 7 11 57.9 3.96
 0 -8 19 2.85 0.93
 0 -8 19 5.25 1.05
 0 -8 18 21.11 2.39
 0 -8 18 23.35 2.3
 0 -8 17 8.11 1.73
 0 -8 17 10.59 2.08
 0 -8 16 67.49 5.31
 0 -8 16 66.61 4.68
 0 -8 16 82.31 10.43
 0 -8 15 1.96 2.86
 0 -8 15 5.98 2.3
 0 -8 15 7.28 3.1
 0 -8 14 62.06 5.17
 0 -8 14 40.89 7.88
 0 -8 14 55.96 8.12
 0 -8 14 50.98 4.43
 0 -8 13 32.29 3.87
 0 -8 13 32.07 3.54
 0 -8 13 35.8 6.63
 0 -8 13 27.14 6.33
 0 -8 12 185.27 10.2
 0 -8 12 178.75 15.53
 0 -8 12 181.28 9.69
 0 -8 12 170.13 9.11
 0 -8 12 176.37 16.14
 0 -8 11 5.69 1.53
 0 -8 11 6.67 3.78
 0 -8 11 1.97 1.54
 0 -8 10 206.14 10.87
 0 -8 10 222.07 10.69
 0 -8 10 221.55 17.05
 0 8 -10 213.54 15.66
 0 8 -10 216.59 10.36
 0 -8 9 44.49 6.89
 0 -8 9 34.69 3.15
 0 -8 9 36.6 3.36
 0 8 -9 41.48 3.3
 0 8 -9 41.02 6.33
 0 -8 8 1044.51 41.67
 0 -8 8 963.03 41.23
 0 -8 8 1030.99 48.43
 0 -8 7 305.84 14.46
 0 -8 7 337.4 14.82
 0 -8 6 59.74 4.21
 0 -8 6 53.07 6.74
 0 -8 6 64.68 4.22
 0 -8 5 0.38 1.09
 0 -8 5 1.4 1.85
 0 -8 4 84.78 5.16
 0 -8 4 93.24 8.06
 0 -8 3 412.81 18.19
 0 -8 3 417.47 21.52
 0 -8 2 1515.25 64.06
 0 8 -1 433.45 26.51
 0 8 -1 408.11 17.75
 0 8 -1 399.27 17.79
 0 8 -1 415.02 18.25
 0 8 0 2.58 3.54
 0 8 0 2.32 2.01
 0 8 0 1.68 1.39
 0 8 0 1.77 1.37
 0 8 0 1.57 1.16
 0 8 0 0.91 1.32
 0 8 0 4.04 3.07
 0 8 1 5.86 1.83
 0 8 1 4.54 1.52
 0 8 1 5.95 1.69
 0 8 1 6.49 1.7
 0 8 1 6.21 1.85
 0 8 1 4.66 3.83
 0 8 1 5.6 1.54
 0 8 1 13.77 4.37
 0 8 1 4.36 2.66
 0 8 1 6.25 1.64
 0 8 2 23.59 2.79
 0 8 2 25.61 2.8
 0 8 2 34.48 3.39
 0 8 2 22.53 2.89
 0 8 2 22.76 2.95
 0 8 2 22.48 5.04
 0 8 2 23.11 4.94
 0 8 3 22.06 3.03
 0 8 3 25.87 2.87
 0 8 3 20.63 2.82
 0 8 3 21.82 3.02
 0 8 3 21.08 3.01
 0 8 3 21.99 2.68
 0 8 3 29.74 5.73
 0 8 4 839.33 42.93
 0 8 4 806.29 34.43
 0 8 4 797.44 34.03
 0 8 4 798.79 35.73
 0 8 4 836.06 34.26
 0 8 4 790.86 33.95
 0 8 4 793.84 35.12
 0 8 4 827.15 34.9
 0 8 4 777.98 33.84
 0 8 5 124.38 12.84
 0 8 5 115.83 7.24
 0 8 5 110.76 6.91
 0 8 5 98.2 8.13
 0 8 5 113.55 7.16
 0 8 5 113.4 6.84
 0 8 5 114.4 7.22
 0 8 5 114.9 7.76
 0 8 5 121.69 7.73
 0 8 5 106.3 6.7
 0 8 6 21.18 3.1
 0 8 6 24.36 3.05
 0 8 6 18.1 4
 0 8 6 18.25 3.05
 0 8 6 22.75 2.87
 0 8 6 21.3 3.29
 0 8 6 13.08 4.66
 0 8 6 20.58 3.42
 0 8 6 23.83 2.89
 0 8 7 1.87 2.04
 0 8 7 0.7 2.87
 0 8 7 3.25 1.87
 0 8 7 0.28 1.63
 0 8 7 0.8 1.67
 0 8 7 2.19 1.5
 0 8 7 2.37 2
 0 8 7 5.56 1.86
 0 8 8 32.94 3.92
 0 8 9 4.88 2.1
 0 8 9 4.57 1.95
 0 8 9 6.1 2.05
 0 8 9 5.3 1.52
 0 8 9 6.36 1.64
 0 8 10 126.48 6.67
 0 8 10 119.98 6.25
 0 8 10 101.08 6.02
 0 8 10 115.14 6.49
 0 8 11 35.27 2.47
 0 -9 19 33.88 2.61
 0 -9 19 46.28 2.62
 0 -9 18 0.13 1.2
 0 -9 18 -0.11 0.93
 0 -9 17 73.77 5.17
 0 -9 17 72.92 4.63
 0 -9 17 79.33 4.92
 0 -9 16 7.89 1.82
 0 -9 16 6.79 2.07
 0 -9 15 43.71 7.12
 0 -9 15 68.4 9.89
 0 -9 14 4.95 2.2
 0 -9 14 -1.64 2.56
 0 -9 14 0.97 2.62
 0 -9 14 2.55 1.82
 0 -9 13 265.17 20.96
 0 -9 13 259.1 20.01
 0 -9 13 274.12 13.52
 0 -9 13 286.11 14.2
 0 -9 13 260.71 12.92
 0 -9 12 12.67 4.98
 0 -9 12 7.8 2.07
 0 -9 12 6.58 2.33
 0 -9 12 7.39 1.8
 0 -9 11 41.19 7.42
 0 -9 11 54.46 4.43
 0 -9 11 52.66 4.64
 0 -9 11 48.82 3.98
 0 -9 10 83.82 5.34
 0 9 -10 78.14 9.37
 0 9 -10 81.57 5.23
 0 -9 10 74.89 5.47
 0 -9 10 95.71 10.35
 0 -9 9 233.93 11.43
 0 9 -9 222.3 17.47
 0 9 -9 223.13 11.34
 0 -9 9 248.61 11.75
 0 -9 9 222.97 16.93
 0 -9 8 259.57 12.5
 0 9 -8 251.32 18.94
 0 9 -8 257.87 12.63
 0 -9 8 270.84 12.71
 0 -9 8 264.32 18.25
 0 9 -7 50.82 7.89
 0 -9 7 45.16 3.69
 0 -9 7 52.6 3.95
 0 9 -6 13.82 4.4
 0 -9 6 13.67 2.13
 0 -9 6 9.22 1.94
 0 -9 6 13.96 1.73
 0 -9 5 324.69 14.41
 0 -9 5 333.72 14.74
 0 9 -5 306.34 22.38
 0 -9 5 320.37 14.85
 0 -9 5 311.6 18.84
 0 -9 4 2.23 0.95
 0 -9 4 1.83 1.25
 0 -9 4 4.16 1.44
 0 -9 4 2.94 1.85
 0 -9 3 1723.78 70.08
 0 9 -3 1878.78 81.64
 0 9 -3 1734.91 69.71
 0 9 -2 479.06 21.04
 0 9 -2 477.76 20.23
 0 9 -2 453.99 20.34
 0 -9 2 459.15 20.37
 0 9 -2 470.57 20.23
 0 9 -2 486.84 30.03
 0 9 -1 8.65 3.2
 0 9 -1 6.99 1.74
 0 9 -1 6.29 3.71
 0 9 -1 8.61 1.94
 0 -9 1 6.9 1.5
 0 9 -1 8.68 1.78
 0 9 -1 9.32 1.84
 0 9 0 -0.37 1.16
 0 9 0 2.03 1.59
 0 9 0 1.26 1.48
 0 9 0 0.89 2.4
 0 9 0 0.37 1.53
 0 9 0 -0.21 1.38
 0 9 0 4.87 2.86
 0 9 0 2.05 1.57
 0 9 1 16.47 2.61
 0 9 1 18.23 2.68
 0 9 1 11.93 2.31
 0 9 1 12.62 4.11
 0 9 1 12.4 2.25
 0 9 1 11.97 2.18
 0 9 1 20.3 5.2
 0 9 2 38.14 6.94
 0 9 2 38.94 3.85
 0 9 2 35.9 3.58
 0 9 2 36.52 3.85
 0 9 2 53.08 4.5
 0 9 3 602.4 34.68
 0 9 3 625.02 26.32
 0 9 3 569.92 26.14
 0 9 3 611.22 26.73
 0 9 3 588.3 27.17
 0 9 3 608.03 26.72
 0 9 4 303.84 21.65
 0 9 4 281.65 13.53
 0 9 4 259.15 13.26
 0 9 4 272.04 13.25
 0 9 4 269.24 13.71
 0 9 4 246.2 14.02
 0 9 4 279.08 13.92
 0 9 5 35.79 7.28
 0 9 5 34.49 3.77
 0 9 5 34.27 3.54
 0 9 5 33.2 3.37
 0 9 5 31.01 3.68
 0 9 5 31.97 3.91
 0 9 5 29 3.8
 0 9 6 -0.83 1.72
 0 9 6 1.71 1.71
 0 9 6 -0.95 2.08
 0 9 6 -0.55 1.99
 0 9 6 -0.37 1.37
 0 9 6 1.21 1.76
 0 9 6 -1.84 2.22
 0 9 7 58.5 4.77
 0 9 7 50.65 4.11
 0 9 7 48.78 4.41
 0 9 7 48.57 4.33
 0 9 8 4.28 1.96
 0 9 8 0.94 1.6
 0 9 8 1.53 1.36
 0 9 8 -0.36 1.76
 0 9 9 125.14 6.47
 0 9 9 128.58 6.85
 0 9 10 31.41 2.39
 0 -10 19 4.56 0.74
 0 -10 19 5.51 1.1
 0 -10 18 35.37 2.95
 0 -10 18 32.98 2.49
 0 -10 18 30.25 2.36
 0 -10 17 23.51 2.8
 0 -10 17 20.37 2.24
 0 -10 17 24.07 2.42
 0 -10 16 101.36 6.44
 0 -10 16 85.62 5.74
 0 -10 15 39.13 6.95
 0 -10 15 49.59 7.98
 0 -10 14 69.76 5.25
 0 -10 14 77.91 5.82
 0 -10 14 70.52 4.86
 0 -10 14 58.9 8.76
 0 -10 14 66.39 9.7
 0 -10 13 12.58 2.55
 0 -10 13 10.23 4.47
 0 -10 13 10.72 2.1
 0 -10 13 11.4 4.11
 0 -10 13 10.7 2.63
 0 -10 12 129.1 8.04
 0 -10 12 119.3 7.18
 0 -10 12 128.88 7.71
 0 -10 12 112.94 12.54
 0 -10 11 35.45 6.79
 0 10 -11 25.99 5.73
 0 -10 11 30.73 3.18
 0 -10 11 29.77 3.65
 0 10 -11 29.02 3.06
 0 -10 11 31.92 3.42
 0 -10 10 43.09 6.97
 0 10 -10 49.08 7.82
 0 -10 10 41.89 3.71
 0 -10 10 39.14 4.01
 0 -10 10 41.12 3.89
 0 10 -10 41.34 3.69
 0 -10 9 10.53 2.05
 0 10 -9 11.19 4.15
 0 -10 9 10.09 3.65
 0 10 -9 8.74 2.04
 0 -10 9 16.26 2.54
 0 -10 8 77.32 5.08
 0 -10 8 65.18 8.26
 0 10 -8 74.95 10.23
 0 -10 8 73.57 5.08
 0 10 -8 68.33 5.11
 0 -10 7 58.25 4.31
 0 -10 7 42.98 6.71
 0 10 -7 57.42 8.82
 0 -10 7 62.27 4.44
 0 10 -7 56.86 4.54
 0 -10 6 66.68 4.73
 0 -10 6 69.82 4.47
 0 10 -6 71.09 10.05
 0 -10 6 77.94 4.9
 0 -10 5 48.63 3.78
 0 -10 5 45.53 3.37
 0 -10 5 47.83 3.64
 0 -10 4 809.73 33.72
 0 -10 4 798.7 33.25
 0 10 -4 849.33 45.02
 0 -10 4 795.38 33.16
 0 10 -3 307.38 14.57
 0 -10 3 292.58 13.66
 0 10 -3 305.17 22.5
 0 10 -3 281.5 13.36
 0 10 -2 8.81 4.45
 0 10 -2 8.9 1.74
 0 10 -2 8.62 1.84
 0 10 -2 5.76 1.81
 0 -10 2 10.3 1.8
 0 10 -2 9.94 2.35
 0 10 -1 4.57 1.85
 0 10 -1 2.35 2.59
 0 -10 1 1.09 1.07
 0 10 -1 -0.98 2.65
 0 10 -1 1.64 1.43
 0 10 -1 1.46 1.3
 0 10 -1 -0.2 1.77
 0 10 -1 2.63 1.5
 0 10 -1 2.65 1.53
 0 10 0 17.35 2.64
 0 10 0 22.88 5.73
 0 10 0 22.05 2.83
 0 10 0 22.29 2.85
 0 10 0 20.24 3
 0 10 0 20.49 2.8
 0 10 0 18.67 2.63
 0 10 0 19.36 5.48
 0 10 1 133.21 14.34
 0 10 1 169.4 9.2
 0 10 1 167.14 9.1
 0 10 1 176.36 15.44
 0 10 1 162.81 9.25
 0 10 1 155.7 9.72
 0 10 1 170.95 9.01
 0 10 2 331.11 16
 0 10 2 350.36 16.26
 0 10 2 324.07 23.2
 0 10 2 316.03 16.62
 0 10 2 332.39 15.75
 0 10 3 309.63 14.97
 0 10 3 316.21 15.08
 0 10 3 301.81 22.49
 0 10 3 304.34 14.68
 0 10 3 278.18 15.36
 0 10 3 298.01 14.61
 0 10 4 7.64 2.35
 0 10 4 7.58 3.77
 0 10 4 8.62 1.83
 0 10 4 9.89 2.47
 0 10 4 8.07 2.44
 0 10 4 10.95 2.49
 0 10 4 6.19 1.73
 0 10 5 0.27 1.51
 0 10 5 -1.88 2.92
 0 10 6 18.64 2.88
 0 10 6 14.73 2.55
 0 10 6 13.88 2.25
 0 10 7 5.14 1.92
 0 10 7 3.05 1.44
 0 10 7 6.56 2.16
 0 10 8 80.37 4.86
 0 10 8 85.08 5.05
 0 10 8 92.45 5.44
 0 10 9 12.56 1.56
 0 10 9 10.7 1.21
 0 -11 19 26.72 2.08
 0 -11 18 15.42 1.44
 0 -11 18 13.48 1.59
 0 -11 18 16.58 1.97
 0 -11 17 5.29 1.19
 0 -11 17 1.26 1.21
 0 -11 17 3.63 1.58
 0 -11 16 7.26 1.74
 0 -11 16 8.17 2.13
 0 -11 15 86.2 5.3
 0 -11 15 87.2 6.11
 0 -11 14 23.66 5.84
 0 -11 14 20.08 5.1
 0 -11 13 133.9 13.86
 0 -11 13 138.37 8.48
 0 -11 13 131.34 13.51
 0 -11 13 140.23 8.3
 0 -11 13 143.28 7.96
 0 -11 12 14.62 2.38
 0 -11 12 11.52 2.62
 0 -11 12 12.14 4.29
 0 -11 12 11.61 2.55
 0 -11 11 325.47 15.02
 0 11 -11 293.3 14.67
 0 11 -11 277.76 21.5
 0 -11 11 308.12 15.32
 0 -11 11 333.84 15.31
 0 -11 11 313.04 22.04
 0 -11 10 134.12 7.65
 0 11 -10 124.69 7.56
 0 11 -10 104.95 12.69
 0 -11 10 137.7 7.98
 0 -11 10 131.74 12.73
 0 -11 10 122.11 7.58
 0 -11 9 14.07 2.64
 0 -11 9 19.65 2.71
 0 11 -9 18.89 2.75
 0 -11 9 18.24 2.72
 0 -11 9 20.72 4.76
 0 11 -9 24.81 6.33
 0 -11 8 17.74 2.59
 0 11 -8 17.55 2.77
 0 -11 8 17.31 2.57
 0 -11 8 16.45 2.5
 0 -11 8 29.21 5.29
 0 11 -8 15.65 5.31
 0 11 -7 123.09 13.81
 0 -11 7 140.46 7.75
 0 11 -7 130.64 7.99
 0 -11 7 136.29 7.64
 0 11 -6 51.14 8.82
 0 -11 6 50.72 4.02
 0 11 -6 53.19 4.51
 0 -11 6 45.55 3.78
 0 11 -5 167.34 16.28
 0 -11 5 162.67 8.65
 0 11 -5 167.09 9.33
 0 -11 5 153.43 8.26
 0 11 -4 143.52 8.55
 0 11 -4 147.25 15.35
 0 11 -4 146.31 8.74
 0 -11 4 137.71 7.77
 0 -11 3 -0.31 1.13
 0 11 -3 1.4 1.6
 0 11 -3 0.86 1.59
 0 11 -3 -1.04 3.04
 0 11 -3 1.28 1.26
 0 11 -2 4.27 1.68
 0 11 -2 8.14 2.29
 0 11 -2 6.33 4.02
 0 11 -2 2.62 3.04
 0 11 -2 3.49 1.85
 0 11 -2 3.48 1.86
 0 11 -2 3.73 1.64
 0 -11 2 2.52 1.28
 0 11 -1 16.69 2.71
 0 11 -1 11.64 2.38
 0 11 -1 14.44 2.36
 0 11 -1 12.77 2.57
 0 11 -1 20.55 5.58
 0 11 -1 19.87 5.66
 0 11 -1 14.91 2.39
 0 11 0 124.33 7.84
 0 11 0 113.77 13.48
 0 11 0 139.29 7.89
 0 11 0 134.37 7.65
 0 11 0 134.82 8.62
 0 11 0 118.47 13.18
 0 11 1 441.84 20.14
 0 11 1 425.86 19.86
 0 11 1 447.03 21.12
 0 11 1 438.3 28.41
 0 11 2 114.72 7.17
 0 11 2 106.35 6.85
 0 11 2 104.01 12.4
 0 11 2 106.41 7.56
 0 11 2 103.97 6.82
 0 11 3 2.7 1.98
 0 11 3 1.37 1.56
 0 11 3 2.42 1.75
 0 11 3 2.85 3.13
 0 11 4 10.78 2.31
 0 11 4 8.79 2.25
 0 11 4 6.88 1.9
 0 11 4 7.13 1.62
 0 11 4 5.55 3.23
 0 11 5 1.42 1.77
 0 11 5 2.38 1.78
 0 11 5 2.89 1.44
 0 11 5 1.42 1.52
 0 11 6 11.98 1.98
 0 11 6 11.26 2.14
 0 11 6 14.05 2.33
 0 11 7 79.15 4.56
 0 11 7 76.97 4.69
 0 11 8 19.66 1.86
 0 -12 19 7.58 1.01
 0 -12 18 3.41 0.96
 0 -12 18 2.45 1.11
 0 -12 17 1.31 1.33
 0 -12 17 2.21 1.12
 0 -12 17 1.07 0.73
 0 -12 16 51.67 3.46
 0 -12 16 49.23 4.02
 0 -12 16 54.37 3.96
 0 -12 15 53.31 3.89
 0 -12 15 61.64 4.48
 0 -12 15 52.51 4.39
 0 -12 14 28.1 5.87
 0 -12 14 23.43 3.05
 0 -12 14 27 2.86
 0 -12 13 8.87 3.67
 0 -12 13 9.44 3.91
 0 12 -12 145.59 7.94
 0 -12 12 143.57 8.37
 0 -12 12 134.61 8.34
 0 -12 12 143.51 13.66
 0 -12 12 150.77 8.28
 0 -12 11 67.9 5.09
 0 12 -11 69.92 5.04
 0 -12 11 78.67 5.42
 0 -12 11 63.09 5.09
 0 12 -11 54.89 8.76
 0 -12 11 64.93 8.69
 0 -12 10 6.07 2.14
 0 -12 10 8.34 2.13
 0 12 -10 2.94 3.89
 0 -12 10 6.71 2.14
 0 12 -10 9.4 2.17
 0 -12 10 13.08 4
 0 -12 9 27.66 3.15
 0 -12 9 21.32 2.88
 0 -12 9 30.98 3.25
 0 12 -9 21.4 6.01
 0 12 -9 24.46 3.2
 0 12 -8 82.53 11.66
 0 12 -8 93.76 6.46
 0 -12 8 94.4 6.05
 0 -12 8 96.08 6.18
 0 12 -7 89.1 11.83
 0 12 -7 76.67 5.75
 0 -12 7 78.54 5.27
 0 -12 7 80.39 5.48
 0 12 -6 152.55 9.13
 0 -12 6 162.82 8.7
 0 12 -6 142.29 15.55
 0 12 -5 308.13 15.08
 0 12 -5 326.03 24.37
 0 -12 5 291.73 14.23
 0 12 -5 303.08 15.48
 0 12 -4 1.76 1.67
 0 12 -4 3.36 1.97
 0 12 -4 6.54 3.98
 0 -12 4 4.12 1.51
 0 12 -4 0.93 3.07
 0 12 -3 21.62 5.83
 0 12 -3 29.07 3.59
 0 12 -3 26.1 3.44
 0 12 -3 26.29 6.87
 0 12 -3 21.07 2.53
 0 -12 3 25.19 2.68
 0 12 -2 59.91 5.26
 0 12 -2 64.86 5.17
 0 12 -2 59.83 4.4
 0 12 -2 58.71 10.05
 0 12 -2 58 9.23
 0 12 -2 56.15 5.18
 0 12 -1 -0.43 1.45
 0 12 -1 0.86 1.44
 0 12 -1 2.69 1.7
 0 12 -1 0.77 1.43
 0 12 -1 -1.05 2.83
 0 12 -1 -0.96 2.37
 0 12 0 217.8 11.25
 0 12 0 236.86 19.22
 0 12 0 212.56 11.06
 0 12 0 222.5 12.22
 0 12 0 182.37 17.5
 0 12 0 215.47 10.86
 0 12 1 189.29 10.33
 0 12 1 189.35 11.07
 0 12 2 16.11 2.49
 0 12 2 8.42 4.02
 0 12 2 13.49 2.45
 0 12 3 6.86 1.98
 0 12 3 5.04 1.53
 0 12 3 11.56 2.3
 0 12 3 7.93 1.92
 0 12 3 6.61 2.02
 0 12 4 1.27 1.58
 0 12 4 4.63 1.76
 0 12 4 4.08 1.65
 0 12 4 3.73 1.59
 0 12 4 3.88 1.31
 0 12 5 2.46 1.48
 0 12 5 2.51 1.36
 0 12 5 4.01 1.68
 0 12 6 76.12 4.41
 0 12 6 69.07 4.13
 0 12 7 26.14 2.01
 0 -13 18 1.65 0.77
 0 -13 18 0.46 0.79
 0 -13 17 38.62 3.03
 0 -13 17 49.91 3.19
 0 -13 16 22 2.03
 0 -13 16 15.71 2.18
 0 -13 16 21.27 2.29
 0 -13 15 47.9 3.42
 0 -13 15 36.81 3.45
 0 -13 15 47.99 3.73
 0 -13 14 80.34 5.12
 0 -13 14 70.97 5.16
 0 -13 14 87.71 5.48
 0 -13 13 97.5 6.78
 0 -13 13 148.41 7.32
 0 -13 12 84.4 10.51
 0 13 -12 88.28 5.33
 0 -13 12 65.1 5.11
 0 13 -11 67.49 9.71
 0 -13 11 73.63 5.24
 0 13 -10 74 10.64
 0 -13 10 83.58 5.72
 0 13 -10 89.85 5.98
 0 13 -9 24.84 6.36
 0 -13 9 13.34 2.4
 0 13 -9 19.19 2.77
 0 13 -8 2.13 3.5
 0 -13 8 2.59 1.7
 0 13 -8 -0.22 1.69
 0 13 -7 315.67 14.93
 0 13 -7 296.19 15.09
 0 13 -7 271.85 22.91
 0 -13 7 300.66 14.18
 0 -13 7 275.54 13.61
 0 13 -6 218.31 11.6
 0 -13 6 207.71 10.87
 0 13 -6 215.2 19.49
 0 13 -6 223.18 12.04
 0 13 -5 2.8 2.71
 0 13 -5 2.9 1.84
 0 -13 5 2.18 1.4
 0 13 -5 3.27 2.94
 0 13 -5 1.26 1.69
 0 13 -4 2.84 3.12
 0 13 -4 0.22 1.64
 0 -13 4 0.95 1.2
 0 13 -4 6.55 3.98
 0 13 -4 2.27 1.73
 0 13 -3 100.37 12.86
 0 13 -3 107.01 12.65
 0 13 -3 105.1 7.32
 0 13 -3 113.13 7.19
 0 13 -2 5.22 3.44
 0 13 -2 2.74 1.61
 0 13 -2 -0.96 2.79
 0 13 -1 101.2 12.32
 0 13 -1 109.78 12.59
 0 13 0 140.36 7.76
 0 13 0 145.46 8.07
 0 13 0 165.1 8.71
 0 13 1 1.23 1.45
 0 13 1 0.91 1.45
 0 13 1 0.78 1.46
 0 13 2 0.2 1.34
 0 13 2 0.29 1.33
 0 13 2 2.46 1.49
 0 13 2 1 1.39
 0 13 2 -0.45 1.46
 0 13 3 -1.01 1.33
 0 13 3 2.06 1.39
 0 13 3 0.56 1.09
 0 13 4 0.51 0.98
 0 13 4 0.25 1.12
 0 13 5 65.65 3.57
 0 13 5 43.53 2.97
 0 -14 17 9.43 1.3
 0 -14 17 16.32 1.58
 0 -14 16 51.15 2.97
 0 -14 16 55.86 3.38
 0 -14 15 19.69 2.03
 0 -14 15 21.7 2.26
 0 -14 14 41.69 3.11
 0 -14 14 41.11 3.25
 0 -14 13 61.85 4.01
 0 -14 13 61.44 4.1
 0 14 -12 104.62 5.7
 0 -14 12 119.57 6.13
 0 -14 12 115.15 6.07
 0 14 -11 5.07 1.63
 0 -14 11 6.29 1.77
 0 -14 11 7.87 1.82
 0 14 -10 42.36 3.84
 0 14 -10 41.87 7.74
 0 -14 10 38.02 3.4
 0 14 -9 1.97 2.86
 0 14 -9 1.79 1.54
 0 -14 9 2.16 1.3
 0 14 -8 198.95 18
 0 14 -7 107.13 13.16
 0 14 -7 104.17 11.72
 0 14 -6 4.14 3.61
 0 14 -6 13.83 4.66
 0 14 -5 -1.03 2.26
 0 14 -5 0.88 2.15
 0 14 -4 42.45 8.08
 0 14 -4 57.44 8.73
 0 14 -3 3.68 1.73
 0 14 -2 234.14 11.74
 0 14 -1 112.23 6.25
 0 14 -1 125.47 6.99
 0 14 -1 117.19 6.73
 0 14 0 2.65 1.54
 0 14 0 5.58 1.77
 0 14 1 -0.71 1.26
 0 14 1 -0.51 1.25
 0 14 2 19.18 2.14
 0 14 2 14.26 1.78
 0 14 3 5.41 1.28
 0 14 4 49.54 2.95
 0 -15 17 17.42 1.39
 0 -15 16 8.04 1.09
 0 -15 16 10.17 1.29
 0 -15 15 5.59 1.11
 0 -15 15 5.17 1.18
 0 15 -14 1.16 0.82
 0 -15 14 1.08 0.94
 0 -15 14 0.22 0.98
 0 -15 14 -0.67 0.85
 0 -15 13 56.63 3.7
 0 15 -13 44.41 3.46
 0 -15 13 49.68 3.52
 0 15 -12 19.47 2.36
 0 -15 12 25.86 2.55
 0 15 -12 20.87 2.21
 0 -15 12 19.99 2.26
 0 15 -11 58.92 4.38
 0 -15 11 72.09 4.54
 0 15 -11 66.74 4.43
 0 -15 11 57.68 4.07
 0 15 -10 1.6 1.37
 0 -15 10 2.69 1.37
 0 -15 10 0.86 1
 0 15 -10 1.38 1.23
 0 -15 9 152.45 8.03
 0 15 -9 136.1 8.16
 0 15 -9 161.87 8.38
 0 -15 8 106.69 6.02
 0 15 -8 89.42 6.21
 0 15 -8 104.5 6.38
 0 -15 7 18.73 2.27
 0 15 -7 14.2 2.45
 0 -15 6 16.59 2.1
 0 15 -6 19.69 2.7
 0 15 -6 19.33 2.59
 0 -15 5 7.91 1.43
 0 15 -5 12.03 2.18
 0 15 -4 1.16 1.34
 0 15 -3 96.37 5.84
 0 15 -3 97.13 5.68
 0 15 -2 127.25 6.91
 0 15 -2 134.45 7.02
 0 15 -1 5 1.45
 0 15 -1 6.08 1.41
 0 15 0 5.3 1.29
 0 15 0 3.23 1.18
 0 15 1 12.98 1.55
 0 15 1 9.11 1.33
 0 15 2 0.07 0.63
 0 -16 15 0.3 0.57
 0 -16 15 0.56 0.64
 0 -16 14 12.67 1.43
 0 -16 14 16.19 1.63
 0 -16 13 30.58 2.37
 0 -16 13 41.5 2.76
 0 -16 12 11.89 1.61
 0 -16 12 7.6 1.2
 0 16 -11 19.83 2.04
 0 -16 11 25.09 2.25
 0 -16 10 63.85 4.08
 0 16 -10 65.28 4.21
 0 -16 9 21.19 2.14
 0 16 -9 18.76 2.25
 0 -16 8 2.18 1.01
 0 16 -8 3.07 1.32
 0 16 -7 13.58 1.51
 0 -16 7 14.87 1.72
 0 16 -7 15.02 2.15
 0 16 -6 2.74 0.97
 0 -16 6 2.14 0.87
 0 16 -6 2.46 1.31
 0 16 -5 14.7 1.97
 0 16 -5 11.5 1.49
 0 16 -4 67.6 4.17
 0 16 -4 63.01 3.8
 0 16 -3 70.93 4.21
 0 16 -3 65.57 3.87
 0 16 -2 -0.19 0.94
 0 16 -2 -0.32 0.78
 0 16 -1 0.48 0.64
 0 16 -1 0.59 0.81
 0 -17 13 8.92 1.09
 0 -17 12 24.6 1.89
 0 -17 11 12.33 1.4
 0 17 -10 11.1 1.11
 0 -17 10 18.85 1.62
 0 17 -9 4.52 0.95
 0 -17 9 4.49 0.93
 0 17 -8 6.6 1.12
 0 -17 8 4.19 0.81
 0 17 -7 3.19 0.99
 0 17 -6 1.12 0.87
 0 17 -5 53.59 3.19
 0 17 -4 43.75 2.67
 0 17 -3 1.36 0.61
 -1 17 -3 26.4 1.88
 -1 17 -4 25.05 1.96
 -1 17 -5 21.07 1.85
 -1 17 -6 1.71 0.9
 -1 17 -7 12.82 1.49
 -1 17 -8 31.1 2.15
 1 -17 8 24.35 1.8
 -1 17 -9 5.2 0.93
 1 -17 9 6.48 1.02
 1 -17 10 22.83 1.84
 -1 17 -11 14.11 1.38
 1 -17 11 18.49 1.67
 1 -17 12 -0.43 0.75
 1 -17 13 9.25 1.11
 1 -17 14 13.51 1.17
 -1 16 0 1.89 0.7
 -1 16 -1 24.95 1.96
 -1 16 -1 18.56 1.59
 -1 16 -2 41.43 2.88
 -1 16 -2 35.03 2.45
 -1 16 -3 40.98 2.77
 -1 16 -3 44.21 3.17
 -1 16 -4 18.51 1.76
 -1 16 -4 18.37 2.14
 -1 16 -5 0.99 0.81
 -1 16 -5 0.99 1.24
 -1 16 -6 12.64 1.97
 1 -16 7 53.08 3.6
 -1 16 -7 62.34 4.38
 1 -16 8 58.25 3.81
 -1 16 -8 64.69 4.32
 -1 16 -8 56.89 4.23
 1 -16 9 14.96 1.84
 -1 16 -9 16.31 2.13
 -1 16 -9 11.19 1.93
 -1 16 -10 40.21 3.22
 1 -16 10 45.84 3.12
 1 -16 11 0.92 1.07
 1 -16 11 0.81 0.83
 -1 16 -11 1.18 1
 1 -16 12 7.45 1.44
 1 -16 12 3.59 0.96
 -1 16 -12 7.49 1.35
 1 -16 13 15.88 1.75
 1 -16 13 12.47 1.47
 -1 16 -13 14.81 1.67
 1 -16 14 11.95 1.43
 1 -16 14 8.66 1.18
 -1 16 -14 8.51 1.13
 1 -16 15 15.25 1.38
 1 -16 15 11 1.23
 -1 15 2 8.61 1.17
 -1 15 1 0.27 0.83
 -1 15 1 0.26 0.88
 -1 15 0 13.59 1.85
 -1 15 0 13.76 1.72
 -1 15 -1 11.14 1.71
 -1 15 -1 12.81 1.95
 -1 15 -2 18.29 2.17
 -1 15 -2 21.03 2.54
 -1 15 -3 23.55 2.61
 -1 15 -3 18.22 2.19
 -1 15 -4 0.92 1.06
 -1 15 -4 -0.17 1.42
 -1 15 -5 83.15 5.56
 -1 15 -5 74.23 4.79
 -1 15 -5 89.26 5.97
 1 -15 6 157.94 8.38
 -1 15 -6 185.08 9.74
 -1 15 -6 174.91 9.28
 1 -15 7 112.12 6.31
 -1 15 -7 108.58 7.06
 -1 15 -7 110.88 6.84
 1 -15 8 37.64 3.21
 -1 15 -8 32.32 3.59
 -1 15 -8 38.91 3.67
 1 -15 9 56.44 4.02
 -1 15 -9 44.59 4.14
 -1 15 -9 51.58 4.2
 -1 15 -10 6.58 1.78
 -1 15 -10 9.71 1.99
 1 -15 10 8.18 1.77
 1 -15 10 8.37 1.57
 -1 15 -11 28.83 3.11
 1 -15 11 36.19 3.14
 -1 15 -11 31.49 3.01
 1 -15 11 28.97 2.75
 1 -15 12 16.66 2.15
 1 -15 12 22.89 2.47
 1 -15 13 16.51 2.07
 1 -15 13 15.2 1.97
 1 -15 14 18.05 1.95
 1 -15 14 18.22 1.94
 1 -15 15 5.47 1.19
 1 -15 15 2.71 0.84
 1 -15 16 0.8 0.76
 1 -15 16 0.72 0.68
 -1 15 -16 0.29 0.56
 1 -15 17 0.72 0.54
 -1 14 4 1.95 0.87
 -1 14 3 6.45 1.15
 -1 14 3 8.98 1.43
 -1 14 2 6.49 1.52
 -1 14 2 6.47 1.42
 -1 14 2 4.25 1.46
 -1 14 1 65.47 4.42
 -1 14 1 67.26 4.47
 -1 14 1 63.87 4.75
 -1 14 0 50.35 3.92
 -1 14 0 46.63 3.88
 -1 14 0 54.86 4.42
 -1 14 -1 37.55 3.35
 -1 14 -1 34.05 3.65
 -1 14 -1 32.99 3.21
 -1 14 -2 104.95 6.28
 -1 14 -2 98.59 6.79
 -1 14 -2 96.94 6.34
 -1 14 -3 94 5.93
 -1 14 -3 93 6.28
 -1 14 -4 3.4 2.81
 -1 14 -5 117 12.45
 -1 14 -6 112.74 12.12
 -1 14 -7 40.09 6.89
 1 -14 7 29.35 5.77
 -1 14 -8 6.2 3.09
 1 -14 8 9.81 3.62
 1 -14 9 12.49 4.15
 1 -14 9 14.71 2.18
 1 -14 10 61.64 4.52
 -1 14 -10 61.52 4.77
 1 -14 10 59.48 8.52
 1 -14 11 105.09 6.34
 -1 14 -11 99.39 6.34
 1 -14 11 108 6.46
 1 -14 12 78.49 4.82
 1 -14 12 87.44 4.93
 1 -14 13 52.43 3.86
 1 -14 13 56.16 3.88
 1 -14 14 15.77 2.15
 1 -14 14 14.43 1.97
 1 -14 15 0.64 1.1
 1 -14 15 1.82 1.13
 1 -14 15 1.23 1.03
 1 -14 16 -0.64 1.07
 1 -14 16 -0.29 1.03
 1 -14 16 0.25 0.75
 1 -14 17 0.57 0.77
 1 -14 17 -0.14 0.84
 -1 13 6 2.11 0.78
 -1 13 5 5.78 1.27
 -1 13 4 10.07 1.78
 -1 13 4 7.29 1.3
 -1 13 4 7.63 1.73
 -1 13 3 1.95 1.29
 -1 13 3 0.12 1.07
 -1 13 3 2.33 1.49
 -1 13 2 74.05 4.93
 -1 13 2 75.64 5.12
 -1 13 2 73.6 5.68
 -1 13 1 38.68 3.62
 -1 13 1 40.83 3.65
 -1 13 1 38.18 4.07
 -1 13 0 11.69 4.1
 -1 13 0 12.11 2.1
 -1 13 0 12.15 2.14
 -1 13 0 16.29 2.51
 -1 13 -1 42.26 8.14
 -1 13 -1 46.3 4.61
 -1 13 -2 65.55 9.76
 -1 13 -2 70.36 5.9
 -1 13 -2 73.44 5.46
 -1 13 -3 2.12 1.75
 -1 13 -3 1.57 1.75
 -1 13 -3 2.76 2.86
 -1 13 -3 3.58 1.89
 -1 13 -3 2.22 3.45
 -1 13 -4 77.76 6.34
 -1 13 -4 92.81 6.64
 -1 13 -4 90.29 11.06
 -1 13 -4 72.76 11.12
 1 -13 4 79.88 5.26
 -1 13 -4 79.13 6.05
 -1 13 -5 219.3 12.5
 -1 13 -5 195.48 17.57
 -1 13 -5 222.09 19.97
 1 -13 5 229.49 11.28
 -1 13 -5 234.65 12.21
 -1 13 -6 118.1 7.93
 -1 13 -6 121.2 12.81
 -1 13 -6 109.02 7.29
 1 -13 6 111.79 6.76
 -1 13 -6 97.46 12.99
 -1 13 -7 17.53 5.96
 1 -13 7 27.19 2.98
 -1 13 -7 21.61 3.19
 1 -13 7 20.87 2.66
 -1 13 -8 -1.08 3.13
 1 -13 8 -0.19 1.43
 -1 13 -8 0.44 1.65
 1 -13 8 1.39 1.36
 -1 13 -9 2.09 3.25
 -1 13 -9 2.75 1.68
 1 -13 9 2.55 1.52
 1 -13 9 2.45 1.54
 1 -13 10 181.79 16.32
 1 -13 10 194.37 10.36
 -1 13 -10 187.41 10.47
 1 -13 10 216.14 10.6
 1 -13 11 54.43 8.5
 1 -13 11 48.75 4.19
 1 -13 11 49.21 4.2
 -1 13 -12 66.95 4.51
 1 -13 12 47.25 4.24
 1 -13 12 58.49 8.52
 1 -13 13 21.57 2.58
 1 -13 13 21.81 2.71
 1 -13 14 4.99 1.54
 1 -13 14 1.5 1.45
 1 -13 14 4.96 1.69
 1 -13 15 4.36 1.31
 1 -13 15 2.28 1.45
 1 -13 15 3.83 1.51
 1 -13 16 8.47 1.4
 1 -13 16 8.54 1.61
 1 -13 16 4.56 1.47
 1 -13 17 22.46 2.29
 1 -13 17 28.94 2.35
 1 -13 18 10.18 1.3
 1 -13 18 8.82 1.12
 -1 12 7 0.44 0.65
 -1 12 7 0.5 0.83
 -1 12 6 15.16 2.21
 -1 12 6 16.87 2.02
 -1 12 5 10.06 2.1
 -1 12 5 8.88 1.8
 -1 12 4 6.98 1.97
 -1 12 4 3.31 1.47
 -1 12 4 4.23 1.35
 -1 12 3 42.54 3.69
 -1 12 3 30.93 3.74
 -1 12 3 36.92 3.53
 -1 12 3 28.01 3.06
 -1 12 3 44.13 3.86
 -1 12 2 44.82 7.94
 -1 12 2 58.02 5.25
 1 -12 -1 20.08 4.74
 -1 12 1 19.33 3.24
 -1 12 1 28.84 6.36
 -1 12 1 23.9 3
 -1 12 1 22.97 2.97
 -1 12 0 16.08 2.54
 -1 12 0 19.97 2.75
 -1 12 0 10.26 4.27
 -1 12 0 18 3.12
 -1 12 0 14.09 2.44
 -1 12 0 16.15 2.54
 -1 12 -1 17.29 5.76
 -1 12 -1 21.22 5.62
 -1 12 -1 25.1 2.87
 -1 12 -1 23.2 3.4
 -1 12 -1 18.57 2.62
 -1 12 -1 25.4 3.2
 -1 12 -2 33.25 3.82
 -1 12 -2 36.87 7.98
 -1 12 -2 35.71 3.27
 -1 12 -2 39.56 4.2
 -1 12 -2 36.34 7.12
 -1 12 -2 31.42 3.97
 -1 12 -3 263.65 20.72
 -1 12 -3 263.85 22.41
 -1 12 -3 287.7 14.79
 1 -12 3 267.27 13.17
 -1 12 -3 303.46 14.48
 -1 12 -4 225.27 18.21
 -1 12 -4 219.43 11.79
 -1 12 -4 215.62 12.21
 -1 12 -4 187.96 18.52
 1 -12 4 223.81 11.01
 -1 12 -5 150.32 8.59
 -1 12 -5 125.76 8.57
 1 -12 5 126.77 7.49
 -1 12 -5 131.54 14.87
 -1 12 -6 260.46 21.58
 1 -12 6 252.2 12.6
 -1 12 -6 238.81 13.11
 1 -12 6 273.26 12.55
 1 -12 7 208.76 10.6
 -1 12 -7 196.63 10.93
 -1 12 -7 204.64 18.66
 1 -12 8 5 1.82
 -1 12 -8 5.24 3.99
 -1 12 -8 6.65 2.13
 1 -12 9 338.39 14.74
 -1 12 -9 300.1 23.07
 -1 12 -9 326.69 14.95
 1 -12 10 256.52 13.27
 1 -12 10 278.1 13.43
 -1 12 -10 286.08 21.82
 -1 12 -10 279.65 13.57
 1 -12 11 2.85 1.55
 -1 12 -11 1.29 1.41
 1 -12 11 0.73 1.96
 1 -12 11 4.16 1.84
 1 -12 12 10.24 2.09
 1 -12 12 6.23 3.4
 1 -12 12 8.39 3.37
 1 -12 12 6.33 2.04
 -1 12 -12 8.15 1.76
 1 -12 13 9.52 3.81
 1 -12 13 3.09 2.69
 1 -12 14 -0.81 2.19
 1 -12 14 0.33 1.26
 1 -12 14 1.38 1.63
 1 -12 14 0.57 1.33
 1 -12 15 51.27 4.05
 1 -12 15 43.69 3.51
 1 -12 15 45.17 4.03
 1 -12 16 30.91 2.91
 1 -12 16 27.98 2.49
 1 -12 16 31.95 3.12
 1 -12 17 4.99 1.31
 1 -12 17 6.9 1.65
 1 -12 18 -0.56 0.86
 1 -12 18 -0.68 1.03
 1 -12 19 0.54 0.56
 -1 11 8 -0.55 0.91
 -1 11 8 -0.09 0.72
 -1 11 7 3.76 1.32
 -1 11 7 4.26 1.57
 -1 11 7 4.47 1.28
 -1 11 6 18.64 2.75
 -1 11 6 14.78 2.22
 -1 11 6 12.71 2.48
 -1 11 5 0.91 1.86
 -1 11 5 -0.17 1.31
 -1 11 5 0.24 1.49
 -1 11 4 15.51 5.14
 -1 11 4 14.45 2.11
 -1 11 3 86.77 5.97
 -1 11 3 69.8 5.22
 -1 11 3 82.45 5.75
 -1 11 3 81.24 10.72
 -1 11 3 76.96 6.33
 -1 11 3 88.9 6.07
 -1 11 2 16.44 2.54
 -1 11 2 18.7 2.88
 -1 11 2 17.63 5.14
 -1 11 2 18.08 2.95
 -1 11 2 17.57 3.05
 -1 11 1 88.13 11.29
 -1 11 1 109.73 6.83
 -1 11 1 96.62 6.55
 -1 11 1 97.59 7.32
 -1 11 1 108.53 6.7
 -1 11 0 176.13 16.03
 -1 11 0 180.72 9.64
 -1 11 0 169.87 10.52
 -1 11 0 180.62 9.57
 -1 11 0 179.42 9.91
 -1 11 0 173.27 17.01
 -1 11 -1 3.42 2.99
 -1 11 -1 9.53 1.99
 -1 11 -1 8.65 2.38
 -1 11 -1 7.27 2.2
 -1 11 -1 6.62 1.98
 -1 11 -1 13.94 5.53
 -1 11 -1 8.51 2.04
 1 -11 2 330.37 15.22
 -1 11 -2 333.07 15.26
 -1 11 -2 343.53 16.41
 -1 11 -2 324.52 15.25
 -1 11 -2 339.54 16.61
 -1 11 -2 329.45 22.76
 -1 11 -2 337.38 25.29
 1 -11 3 95.98 5.89
 -1 11 -3 108.68 6.88
 -1 11 -3 84.24 6.52
 -1 11 -3 91.79 10.65
 -1 11 -3 93.05 12.38
 -1 11 -4 9.73 2.37
 -1 11 -4 10.65 2.52
 -1 11 -4 8.4 4.02
 1 -11 4 13.65 2.13
 1 -11 5 176.85 9.08
 -1 11 -5 186.11 17.26
 -1 11 -5 176.62 9.9
 1 -11 5 170.46 9.23
 -1 11 -6 221 19.56
 1 -11 6 228.4 11.42
 -1 11 -6 229.23 11.97
 -1 11 -7 29.68 6.86
 1 -11 7 27.41 3.03
 1 -11 7 25.09 2.92
 -1 11 -7 24.15 3.17
 -1 11 -8 367.72 25.8
 1 -11 8 372.51 17.07
 1 -11 8 361.17 16.98
 1 -11 8 370.17 16.96
 -1 11 -8 366.17 17.3
 1 -11 9 559.49 31.48
 -1 11 -9 569.43 34.67
 1 -11 9 594.84 25.53
 1 -11 9 579.5 25.34
 1 -11 9 586.95 25.49
 -1 11 -9 557.08 25.44
 1 -11 10 124.6 12.5
 1 -11 10 144.77 8.4
 -1 11 -10 136.49 14.07
 1 -11 10 148.47 8.36
 -1 11 -10 136.87 8.09
 1 -11 10 146.12 8.15
 1 -11 11 36.26 7.34
 1 -11 11 50.22 4.05
 1 -11 11 45.13 4.25
 1 -11 11 42.99 7.25
 -1 11 -11 37.54 3.67
 1 -11 11 44.1 4.21
 1 -11 12 14.39 4.77
 1 -11 12 13.53 2.33
 1 -11 12 13.39 4.63
 1 -11 12 14.94 2.71
 1 -11 12 14.93 2.73
 1 -11 13 8.9 4.29
 1 -11 13 11.35 2.12
 1 -11 13 16.3 4.92
 1 -11 13 9.53 2.58
 1 -11 14 37.42 7.04
 1 -11 14 42.49 7.57
 1 -11 15 107.14 6.48
 1 -11 15 106.03 6.75
 1 -11 15 92.52 5.8
 1 -11 16 19.49 2.67
 1 -11 16 17.06 1.94
 1 -11 16 18.61 2.37
 1 -11 17 -0.48 0.74
 1 -11 17 0.38 1.16
 1 -11 17 1.35 1.37
 1 -11 18 -0.46 1.15
 1 -11 18 -0.6 0.91
 1 -11 19 3.61 0.93
 -1 10 9 2.03 1.07
 -1 10 9 1.71 0.86
 -1 10 8 4.45 1.68
 -1 10 8 2.69 1.21
 -1 10 8 4.81 1.46
 -1 10 7 9.61 1.97
 -1 10 7 16.01 2.66
 -1 10 7 11.27 2.35
 -1 10 6 -0.18 1.25
 -1 10 6 -0.61 1.86
 -1 10 5 15.98 2.9
 -1 10 5 13.97 4.84
 -1 10 4 24.83 3.33
 -1 10 4 17.28 2.67
 -1 10 4 16.59 3
 -1 10 4 22.35 3.37
 -1 10 4 20.55 3.18
 -1 10 4 20.98 2.61
 -1 10 4 15.91 5.1
 -1 10 3 46.73 4.28
 -1 10 3 43.37 4.49
 -1 10 3 39.04 4.09
 -1 10 3 42.46 4.27
 -1 10 3 39.21 3.85
 -1 10 3 40.08 7.4
 -1 10 2 73.67 5.5
 -1 10 2 75.42 5.96
 -1 10 2 74.03 5.42
 -1 10 2 73.38 5.53
 -1 10 2 63.7 9.36
 -1 10 2 63.01 4.98
 -1 10 1 119.3 6.99
 -1 10 1 85.24 11.12
 -1 10 1 104.17 7.28
 -1 10 1 100.7 11.26
 -1 10 1 102.59 6.53
 -1 10 1 98.59 6.64
 -1 10 1 104.73 6.68
 -1 10 0 8.8 4.19
 -1 10 0 14.5 2.49
 -1 10 0 14.47 2.58
 -1 10 0 16.63 2.49
 -1 10 0 8.89 2.19
 -1 10 0 14.09 4.5
 -1 10 0 14.45 2.39
 -1 10 -1 240.41 12.54
 -1 10 -1 244.93 11.78
 -1 10 -1 254.1 12.56
 -1 10 -1 235.92 19.81
 -1 10 -1 221.62 17.34
 -1 10 -1 233.32 11.77
 -1 10 -2 429.19 26.09
 -1 10 -2 450.05 20.34
 -1 10 -2 425.41 19.08
 -1 10 -2 425.43 19.15
 -1 10 -2 443.31 29.63
 1 -10 2 436.13 19.23
 -1 10 -2 452.46 20.4
 -1 10 -3 131.9 7.84
 -1 10 -3 128.33 6.75
 -1 10 -3 124.25 6.75
 -1 10 -3 127.51 13.98
 1 -10 3 126.04 7.1
 -1 10 -3 124.39 7.86
 -1 10 -4 91.72 6.33
 1 -10 4 98.91 5.88
 -1 10 -4 92.49 11.71
 1 -10 5 47.85 3.81
 -1 10 -5 49.75 4.37
 1 -10 5 51.95 3.96
 -1 10 -5 51.63 8.54
 1 -10 6 1.41 1.49
 -1 10 -6 -1.83 3.02
 -1 10 -6 -0.38 1.32
 1 -10 6 0.79 1.26
 1 -10 7 294.1 13.92
 -1 10 -7 288.48 21.51
 1 -10 7 296.69 18.63
 1 -10 7 302.55 13.91
 -1 10 -7 284.92 14.1
 1 -10 7 284.02 13.78
 1 -10 8 254.72 12.38
 -1 10 -8 246.72 19.6
 1 -10 8 256.64 17.49
 1 -10 8 239.45 12.46
 -1 10 -8 256.95 12.51
 1 -10 8 248.17 12.18
 1 -10 9 386.75 17.3
 -1 10 -9 351.09 24.31
 1 -10 9 373.4 23.36
 1 -10 9 370.26 17.4
 -1 10 -9 367.38 17.08
 1 -10 9 360.42 17
 1 -10 10 224.29 11.19
 -1 10 -10 203.73 17.07
 -1 10 -10 204.06 10.68
 1 -10 10 218.95 11.32
 1 -10 10 210.13 10.78
 1 -10 10 191.41 16.16
 -1 10 -11 209.26 10.9
 1 -10 11 223.19 11.58
 1 -10 11 248.12 18.33
 1 -10 11 254.7 19
 1 -10 11 226.69 11.89
 1 -10 11 218.63 11.21
 1 -10 12 20.62 3.03
 1 -10 12 21.87 5.52
 1 -10 12 21.35 5.7
 1 -10 12 27.08 2.99
 1 -10 12 28.96 3.58
 1 -10 13 185.1 10.06
 1 -10 13 181.22 9.68
 1 -10 13 174.11 15.92
 1 -10 13 195.05 10.6
 1 -10 13 162.31 15.65
 1 -10 14 50.84 4.03
 1 -10 14 50.21 8.26
 1 -10 14 46.5 7.7
 1 -10 14 50.89 4.73
 1 -10 15 10.28 4.2
 1 -10 15 15.85 4.96
 1 -10 16 0.19 1.74
 1 -10 16 0.49 1.3
 1 -10 16 -0.14 1.02
 1 -10 17 6.08 1.41
 1 -10 17 8.96 1.94
 1 -10 17 5.66 1.3
 1 -10 18 0.85 0.83
 1 -10 18 1.87 1.32
 1 -10 18 2.45 0.83
 1 -10 19 -0.33 0.84
 -1 9 10 0.49 0.81
 -1 9 10 -0.19 0.91
 -1 9 9 7.38 1.98
 -1 9 9 7.11 1.57
 -1 9 9 5.81 1.43
 -1 9 9 6.56 1.7
 -1 9 8 8.44 1.8
 -1 9 8 6.89 1.93
 -1 9 8 9.12 2.21
 -1 9 8 8.59 2.33
 -1 9 7 6.26 2.34
 -1 9 7 10.34 2.61
 -1 9 7 6.63 1.85
 -1 9 6 4.38 2.2
 -1 9 6 2.09 1.52
 -1 9 6 2.1 2.11
 -1 9 6 1.65 1.71
 -1 9 6 2.6 1.89
 -1 9 5 18.74 2.96
 -1 9 5 17.31 2.58
 -1 9 5 16.78 5.15
 -1 9 5 9.47 1.9
 -1 9 5 16.5 3
 -1 9 5 13.49 2.71
 -1 9 5 17.53 2.95
 -1 9 4 104.3 6.83
 -1 9 4 109.55 12.1
 -1 9 4 90.75 5.95
 -1 9 4 110.8 6.61
 -1 9 4 106.95 7.11
 -1 9 4 94.86 7.08
 -1 9 4 95.66 6.78
 -1 9 3 47.03 4.15
 -1 9 3 32.53 6.84
 -1 9 3 38.72 3.61
 -1 9 3 35.36 3.95
 -1 9 3 38.36 4.09
 -1 9 3 35.54 4.04
 -1 9 2 20.2 3.11
 -1 9 2 25.48 5.78
 -1 9 2 26.42 3.22
 -1 9 2 28.21 3.42
 -1 9 2 27.8 3.47
 -1 9 1 1.56 1.54
 -1 9 1 0.7 1.34
 -1 9 1 1.87 1.71
 -1 9 1 2.83 1.43
 -1 9 1 4.53 1.92
 -1 9 1 5.62 1.87
 -1 9 1 1.83 1.53
 -1 9 1 0.84 2.25
 -1 9 1 1.43 2.23
 -1 9 0 168.26 10.19
 -1 9 0 182.22 9.41
 -1 9 0 190.22 9.95
 -1 9 0 186.55 9.46
 -1 9 0 187.17 10.2
 -1 9 0 171.15 15.92
 -1 9 0 179.43 9.75
 -1 9 0 164.5 13.93
 -1 9 0 183.16 9.59
 -1 9 -1 413.92 17.91
 -1 9 -1 408.42 17.99
 -1 9 -1 405.75 23.9
 -1 9 -1 414.38 18.59
 -1 9 -1 417.61 27.29
 1 -9 1 382.81 17.61
 -1 9 -1 388.03 18.57
 -1 9 -2 306.51 23.35
 -1 9 -2 339.92 16.22
 -1 9 -2 332.87 15.11
 -1 9 -2 346.75 15.3
 -1 9 -2 353.68 16.15
 1 -9 2 329.39 15.31
 1 -9 3 219.5 10.62
 -1 9 -3 234.75 18.64
 -1 9 -3 211.97 11.2
 1 -9 4 231.57 11.29
 -1 9 -4 238.5 12.05
 1 -9 4 248.43 11.59
 -1 9 -4 270.13 19.76
 1 -9 5 50.27 3.82
 1 -9 5 42.33 5.49
 -1 9 -5 49.72 4.14
 1 -9 5 50.39 3.79
 -1 9 -5 53.41 8.29
 1 -9 6 559.04 23.45
 1 -9 6 549.53 23.34
 1 -9 6 561.29 28.44
 -1 9 -6 503.21 23.54
 1 -9 6 525.59 23.26
 -1 9 -6 580.51 32.39
 1 -9 7 641.07 26.86
 1 -9 7 618.66 26.99
 -1 9 -7 614.83 26.9
 1 -9 7 614.69 26.66
 -1 9 -7 650.01 35.42
 1 -9 8 122.81 7.14
 1 -9 8 125.83 7.28
 1 -9 8 124.09 11.36
 -1 9 -8 115.03 6.91
 1 -9 8 116.97 6.82
 -1 9 -8 120.23 12.11
 1 -9 9 102.42 6.32
 1 -9 9 101 6.37
 1 -9 9 97.87 10.38
 -1 9 -9 93.98 5.87
 1 -9 9 86.03 5.74
 -1 9 -9 103.92 10.95
 1 -9 10 83.57 5.91
 1 -9 10 99.29 6.43
 1 -9 10 82.32 9.97
 -1 9 -10 91.16 5.59
 1 -9 10 90.05 5.68
 -1 9 -10 78.51 9.63
 1 -9 11 11.65 4.31
 1 -9 11 11.78 2.35
 1 -9 11 10.01 4.13
 1 -9 11 14.7 2.73
 1 -9 11 11.53 2.09
 1 -9 12 550.87 31.7
 1 -9 12 493.83 22.5
 1 -9 12 509.05 22.92
 1 -9 12 533.52 23.53
 1 -9 12 482.94 30.84
 1 -9 13 328.35 23.89
 1 -9 13 371.56 17.31
 1 -9 13 360.23 16.79
 1 -9 13 347.98 24.98
 1 -9 13 380.97 17.88
 1 -9 14 26.21 3.56
 1 -9 14 24.85 6.31
 1 -9 14 37.42 6.89
 1 -9 15 2.8 3.08
 1 -9 15 3.93 3
 1 -9 16 12.94 2.04
 1 -9 16 14.99 2.22
 1 -9 17 0.89 1.04
 1 -9 17 0.51 1.47
 1 -9 17 -0.88 1.18
 1 -9 18 8.56 1.34
 1 -9 18 8.13 1.61
 1 -9 19 3.11 1.03
 -1 8 11 2.99 1.03
 -1 8 11 0.49 0.8
 -1 8 10 0.52 1.15
 -1 8 10 4.25 1.65
 -1 8 10 2.74 1.42
 -1 8 10 1.82 1.16
 -1 8 9 9.12 1.82
 -1 8 9 10.47 2.27
 -1 8 9 12.73 2.47
 -1 8 9 10.08 2.39
 -1 8 9 9.63 2.35
 -1 8 9 7.47 1.69
 -1 8 8 12.13 2.68
 -1 8 7 23.49 2.85
 -1 8 7 21.41 4.33
 -1 8 7 29 3.65
 -1 8 7 21.41 3.39
 -1 8 7 26.82 3.58
 -1 8 7 26.18 3.16
 -1 8 7 24.22 3.19
 -1 8 6 109.7 12.4
 -1 8 6 110.76 7.41
 -1 8 6 98.66 6.35
 -1 8 6 103.1 7.34
 -1 8 6 92.98 6.41
 -1 8 6 93.71 6.36
 -1 8 6 80.17 7.64
 -1 8 6 112.36 7
 -1 8 6 106.01 6.89
 -1 8 5 10.64 2.65
 -1 8 5 8.01 3.23
 -1 8 5 9.11 2.12
 -1 8 5 8.56 2.78
 -1 8 5 11.52 2.1
 -1 8 5 9.18 2.39
 -1 8 5 9.03 2.21
 -1 8 5 12.68 2.41
 -1 8 5 10.11 1.82
 -1 8 5 14.03 4.83
 -1 8 5 6.27 2.21
 -1 8 4 15.74 2.89
 -1 8 4 12.77 2.57
 -1 8 4 19.33 5.34
 -1 8 4 14.24 2.54
 -1 8 4 15.78 2.37
 -1 8 4 11.52 3.28
 -1 8 4 18.96 2.68
 -1 8 4 18.99 4.23
 -1 8 4 17.2 2.87
 -1 8 3 135.69 7.66
 -1 8 3 131.88 8.03
 -1 8 3 153.89 13.19
 -1 8 3 132.61 8.02
 -1 8 3 131.08 8.17
 -1 8 3 128.75 7.49
 -1 8 2 169.28 8.62
 -1 8 2 156.39 9.1
 -1 8 2 158.54 8.9
 -1 8 2 169.31 8.76
 -1 8 2 154.3 13.11
 -1 8 2 155.15 8.89
 -1 8 2 154.17 13.46
 -1 8 1 278.17 13.37
 -1 8 1 275.02 18.1
 -1 8 1 258.28 12.93
 -1 8 1 273.77 13.3
 -1 8 1 269.59 13.12
 -1 8 1 284.99 13.7
 -1 8 1 271.87 13.97
 -1 8 1 283.24 19.65
 -1 8 1 286.54 13.04
 -1 8 0 477.69 21.24
 -1 8 0 471.44 29.06
 -1 8 0 499.43 21.06
 -1 8 0 504.93 26.59
 -1 8 0 480.11 21
 -1 8 0 487.7 21.36
 -1 8 0 460.23 21.34
 -1 8 0 485.25 21.98
 -1 8 -1 177.1 9.24
 -1 8 -1 183.18 9.07
 -1 8 -1 173.79 8.76
 -1 8 -1 171.37 9.46
 -1 8 -1 185.95 8.96
 -1 8 -2 265.55 13.08
 -1 8 -3 351.11 16.57
 1 -8 3 364.21 18.16
 1 -8 4 34.21 4.6
 -1 8 -4 29.48 3.09
 1 -8 4 30.93 2.87
 1 -8 5 694.33 31.91
 1 -8 5 638.84 26.99
 -1 8 -5 612.28 27.28
 1 -8 6 381.14 17.67
 1 -8 6 416.38 22.82
 1 -8 6 420.44 17.96
 -1 8 -6 398.55 17.97
 1 -8 7 381.79 17.31
 1 -8 7 402.67 23.05
 1 -8 7 420.58 17.73
 -1 8 -7 368.7 17.36
 1 -8 8 232.07 11.42
 1 -8 8 230 11.13
 1 -8 8 236.61 11.76
 -1 8 -8 224.94 11.09
 -1 8 -9 50.78 3.91
 1 -8 9 66.99 4.93
 1 -8 9 58.86 7.88
 1 -8 9 59.91 4.23
 1 -8 9 63.67 4.58
 -1 8 -9 52.75 7.49
 1 -8 10 3.32 1.57
 1 -8 10 3.08 3.39
 1 -8 10 1.2 1.72
 1 -8 10 3.84 1.39
 1 -8 11 192.84 16.02
 1 -8 11 181.95 9.79
 1 -8 11 191.31 10.16
 1 -8 11 214.78 10.83
 1 -8 11 181.8 15.99
 1 -8 12 941.91 48.07
 1 -8 12 946.81 38.96
 1 -8 12 905.09 39.22
 1 -8 12 946.67 39.95
 1 -8 12 900.58 48.53
 1 -8 13 325.32 22.54
 1 -8 13 318.3 14.72
 1 -8 13 307.69 15.1
 1 -8 13 314.94 15.74
 1 -8 13 303.56 23.07
 1 -8 14 77.37 6.04
 1 -8 14 77.75 9.88
 1 -8 14 78.12 10.74
 1 -8 15 11.88 2.58
 1 -8 15 6.13 2.94
 1 -8 16 2.7 2.97
 1 -8 16 4.71 1.5
 1 -8 16 6.2 2.04
 1 -8 17 18.98 2.29
 1 -8 17 18.18 2.6
 1 -8 18 23.11 2.15
 1 -8 18 16.42 2.15
 1 -8 19 1.01 0.67
 1 -8 19 0.97 0.78
 -1 7 11 7.45 1.88
 -1 7 11 6.64 1.56
 -1 7 11 9.06 1.67
 -1 7 10 36 3.23
 -1 7 10 28.66 3.24
 -1 7 10 19.13 4.43
 -1 7 10 27.3 3.17
 -1 7 10 26.82 3.29
 -1 7 10 23.83 2.74
 -1 7 10 32.61 3.77
 -1 7 10 29.1 3.25
 -1 7 9 26 2.83
 -1 7 9 25.52 3.2
 -1 7 9 21.14 3.4
 -1 7 8 14.62 2.51
 -1 7 8 13.16 2.22
 -1 7 8 13.24 2.8
 -1 7 8 10.6 2.07
 -1 7 8 16 2.89
 -1 7 8 16.09 2.72
 -1 7 8 7.93 3.81
 -1 7 8 11.37 2.68
 -1 7 8 16.79 2.76
 -1 7 7 55.68 4.51
 -1 7 7 48.84 4.19
 -1 7 7 52.23 4.55
 -1 7 7 56.07 5.17
 -1 7 7 49.43 4.08
 -1 7 7 51.13 5.03
 -1 7 7 57.11 4.76
 -1 7 7 53.26 6.29
 -1 7 7 57.29 4.88
 -1 7 6 4.08 2.04
 -1 7 6 4.23 1.86
 -1 7 6 1.73 3.16
 -1 7 6 3.21 1.75
 -1 7 6 5.7 3.95
 -1 7 6 3.63 1.94
 -1 7 6 4.61 2.17
 -1 7 6 4.21 1.62
 -1 7 6 3.17 2.42
 -1 7 6 0.72 3.15
 -1 7 6 3.71 1.66
 -1 7 6 3 2.09
 -1 7 5 6.87 2.21
 -1 7 5 5.26 1.85
 -1 7 5 6.28 3.56
 -1 7 5 2.99 1.68
 -1 7 5 5.58 1.51
 -1 7 5 3.58 1.83
 -1 7 5 8.29 2.4
 -1 7 5 6.2 2.4
 -1 7 5 5.25 1.51
 -1 7 5 6.81 3.95
 -1 7 5 4.96 2.07
 -1 7 5 4.16 2.97
 -1 7 5 5.93 1.65
 -1 7 4 70.05 8.66
 -1 7 4 60.24 4.41
 -1 7 4 56.86 6.41
 -1 7 4 70.99 4.63
 -1 7 4 69.91 4.85
 -1 7 4 69.17 6.07
 -1 7 4 61.11 4.55
 -1 7 4 73.03 5.28
 -1 7 4 64.54 4.34
 -1 7 4 63.15 5.18
 -1 7 4 55.01 5.06
 -1 7 4 63.19 4.88
 -1 7 3 8 1.95
 -1 7 3 1.25 1.68
 -1 7 3 4.86 3.15
 -1 7 3 2.78 1.92
 -1 7 3 5.12 1.31
 -1 7 3 2.38 1.36
 -1 7 3 3.15 1.37
 -1 7 3 2.1 1.31
 -1 7 3 -0.48 2.37
 -1 7 3 2.56 1.61
 -1 7 3 2.27 1.63
 -1 7 2 42.23 3.41
 -1 7 2 36.52 3.09
 -1 7 2 31.14 3.33
 -1 7 2 35.89 4.45
 -1 7 2 44.05 3.95
 -1 7 2 40.28 3.62
 -1 7 2 36 2.99
 -1 7 2 42 3.59
 -1 7 2 34.73 2.85
 -1 7 2 34.3 5.32
 -1 7 2 36.11 3.28
 -1 7 1 930.66 40.73
 -1 7 1 931.48 40.24
 -1 7 1 960.05 40.12
 -1 7 1 998.09 40.25
 -1 7 1 1011.64 39.86
 -1 7 1 986.94 39.92
 -1 7 1 945.69 47.05
 -1 7 0 299.31 20.84
 -1 7 0 328.19 14.71
 -1 7 0 328.28 14.4
 -1 7 0 302.25 18.25
 -1 7 -1 210.9 16.72
 -1 7 -2 212.47 16.35
 1 -7 2 179.88 10.21
 -1 7 -3 294.2 20.43
 1 -7 3 293.76 15.95
 -1 7 -4 799.21 41.07
 1 -7 4 782.95 36.65
 -1 7 -5 1689.49 76.39
 1 -7 5 1684.7 72.88
 -1 7 -6 115.63 11.01
 1 -7 6 112.95 9.87
 -1 7 -7 100.98 9.89
 1 -7 7 105.74 6.16
 1 -7 7 97.73 5.71
 1 -7 7 107.7 9.93
 1 -7 8 204.73 10.06
 1 -7 8 190.79 9.58
 -1 7 -8 198.89 14.61
 -1 7 -9 2.82 2.15
 1 -7 9 1.66 1.54
 1 -7 9 2.39 1.53
 1 -7 9 3.52 2.45
 1 -7 9 1.51 1.24
 1 -7 10 375.33 17.23
 1 -7 10 349.44 16.53
 1 -7 10 354.77 16.26
 1 -7 10 357.07 23.57
 1 -7 10 373.61 23.35
 1 -7 11 300.83 15.22
 1 -7 11 311.39 14.7
 1 -7 11 310.07 14.37
 1 -7 11 293.28 21.69
 1 -7 11 313.74 21.42
 1 -7 12 183.84 10.1
 1 -7 12 166.65 9.34
 1 -7 12 170.21 8.99
 1 -7 12 175.19 16.27
 1 -7 12 184.29 15.38
 1 -7 13 22.86 5.37
 1 -7 13 21.35 3.32
 1 -7 13 21.8 6.31
 1 -7 13 20.81 2.8
 1 -7 14 45.39 4.01
 1 -7 14 50.92 8.78
 1 -7 14 51.05 4.69
 1 -7 14 43.04 7.24
 1 -7 14 45.05 3.52
 1 -7 15 6.73 1.91
 1 -7 15 7.97 4.25
 1 -7 15 9.36 2.35
 1 -7 16 71.13 5.34
 1 -7 16 75.09 10.15
 1 -7 17 126.69 6.99
 1 -7 17 119.34 7.06
 1 -7 18 23.14 2.24
 1 -7 18 16.06 2.03
 1 -7 19 -0.41 0.75
 1 -7 19 -0.07 0.77
 -1 6 12 4.44 1.33
 -1 6 12 7.24 1.9
 -1 6 12 5.44 1.44
 -1 6 12 5.53 1.78
 -1 6 11 5.4 1.68
 -1 6 11 3.75 1.47
 -1 6 11 2.12 3.18
 -1 6 11 5.47 1.87
 -1 6 11 3.17 1.87
 -1 6 11 5.84 1.93
 -1 6 11 3.25 1.42
 -1 6 11 2.94 1.66
 -1 6 11 2.16 1.32
 -1 6 11 1.79 2.48
 -1 6 10 11.05 2.02
 -1 6 10 15.84 2.66
 -1 6 10 13.06 2.81
 -1 6 9 5.81 1.77
 -1 6 9 5.23 2.12
 -1 6 9 6.41 1.9
 -1 6 9 6.39 1.79
 -1 6 9 8.79 2.41
 -1 6 9 3.41 3.61
 -1 6 9 7.43 2.41
 -1 6 9 8.56 2.5
 -1 6 8 12.47 2.71
 -1 6 8 12.18 2.43
 -1 6 8 12.62 2.27
 -1 6 8 11.39 2.13
 -1 6 8 10.83 2.71
 -1 6 8 9.72 2.33
 -1 6 8 14.72 4.08
 -1 6 8 13.98 2.75
 -1 6 8 9.2 2.08
 -1 6 7 0.26 1.75
 -1 6 7 0.51 1.31
 -1 6 7 0.2 1.68
 -1 6 7 2.15 3.63
 -1 6 7 -0.96 2.26
 -1 6 7 -0.32 1.41
 -1 6 7 2.18 2.17
 -1 6 7 -0.7 1.44
 -1 6 7 1.93 1.64
 -1 6 7 0.4 1.87
 -1 6 7 -1.18 3.74
 -1 6 6 28.57 5.7
 -1 6 6 34.32 5.18
 -1 6 6 32.63 3.53
 -1 6 6 34.62 3.21
 -1 6 6 32.37 3.11
 -1 6 6 34.81 5.54
 -1 6 6 34.68 4.04
 -1 6 6 34.5 4.09
 -1 6 6 34.05 3.06
 -1 6 6 31.85 3.41
 -1 6 6 29.16 3.55
 -1 6 6 27.95 3.12
 -1 6 5 110.71 11
 -1 6 5 120.22 6.85
 -1 6 5 105.87 8.23
 -1 6 5 113.92 6.52
 -1 6 5 112.98 6.44
 -1 6 5 98.89 5.93
 -1 6 5 102.1 9.02
 -1 6 5 123.79 7.36
 -1 6 5 116.29 6.68
 -1 6 5 116.79 6.36
 -1 6 5 118.76 7.51
 -1 6 5 113.57 7.59
 -1 6 5 127.56 7.02
 -1 6 4 0.21 1.35
 -1 6 4 0.68 3.08
 -1 6 4 2.06 1.2
 -1 6 4 -2.39 2.82
 -1 6 4 2.21 1.25
 -1 6 4 2.37 2.44
 -1 6 4 1.18 1.11
 -1 6 4 1.91 1.44
 -1 6 4 0.43 1.34
 -1 6 4 1.67 2.93
 -1 6 4 1.55 1.72
 -1 6 4 1.76 1.07
 -1 6 3 238.05 11.04
 -1 6 3 238.49 11.74
 -1 6 3 245.25 12.11
 -1 6 3 248.34 15.32
 -1 6 3 245.12 11.28
 -1 6 3 236.79 12.32
 -1 6 3 241.68 13.76
 -1 6 3 249.67 11.48
 -1 6 2 175.55 9.03
 -1 6 2 172.94 9.2
 -1 6 2 194.92 8.91
 -1 6 2 173.79 9.31
 -1 6 2 203.16 13.36
 -1 6 2 191.36 8.99
 -1 6 2 198.59 13.04
 -1 6 1 147.56 11.9
 -1 6 1 154.68 10.81
 -1 6 0 123.88 11.2
 -1 6 0 126.85 9.15
 1 -6 1 730.99 30.91
 -1 6 -1 829.4 38.89
 1 -6 2 7.55 2.22
 -1 6 -2 10.06 4.31
 1 -6 3 1897.47 79.52
 -1 6 -3 1915.27 84.52
 1 -6 4 3743.49 154.02
 -1 6 -4 3856.92 157.69
 1 -6 5 1226.19 54.61
 -1 6 -5 1205.08 56.06
 1 -6 6 315.42 18.76
 -1 6 -6 287.77 18.76
 1 -6 7 433.72 24.55
 -1 6 -7 421.04 23.69
 1 -6 8 31.54 3.05
 1 -6 8 34.14 2.87
 -1 6 -8 27 4.71
 1 -6 9 335.22 15.05
 1 -6 9 305.52 14.4
 1 -6 9 295.37 14.02
 1 -6 9 308.82 20.99
 1 -6 10 728.65 31.45
 1 -6 10 749.92 38.11
 1 -6 10 805.55 31.26
 1 -6 10 684.82 30.74
 1 -6 10 683.5 30.33
 1 -6 10 764.52 39.73
 1 -6 11 146.52 8.8
 1 -6 11 165.8 13.83
 1 -6 11 158.9 8.7
 1 -6 11 137.93 7.97
 1 -6 11 137.02 7.61
 1 -6 11 147.02 14.54
 1 -6 12 0.77 2.08
 1 -6 12 2.51 1.64
 1 -6 12 5.75 3.94
 1 -6 12 1.5 1.97
 1 -6 12 2.48 1.97
 1 -6 13 55.31 4.12
 1 -6 13 69.06 5.55
 1 -6 13 60.14 8.44
 1 -6 13 58 9.72
 1 -6 13 69.68 5.62
 1 -6 14 1.52 2.05
 1 -6 14 4.16 4.12
 1 -6 14 1.18 2.03
 1 -6 14 1.9 2.35
 1 -6 14 1.78 1.14
 1 -6 15 231.75 11.3
 1 -6 15 227.11 11.49
 1 -6 15 215.59 10.21
 1 -6 15 245.64 19.66
 1 -6 16 244.99 11.27
 1 -6 16 249.4 10.25
 1 -6 16 241.24 18.73
 1 -6 17 23.8 2.63
 1 -6 17 19.75 2.39
 1 -6 18 0.49 0.91
 1 -6 18 1.35 1.12
 1 -6 19 0.62 0.72
 1 -6 19 0.39 0.8
 -1 5 13 9.25 1.98
 -1 5 13 10.01 1.99
 -1 5 13 9.58 1.52
 -1 5 12 1.14 1.29
 -1 5 12 0.91 1.62
 -1 5 12 1.69 1.26
 -1 5 12 -0.48 2.64
 -1 5 12 1.73 1.25
 -1 5 12 1.36 1.79
 -1 5 12 1.51 1.28
 -1 5 12 -0.34 2.97
 -1 5 12 3.49 1.63
 -1 5 12 4.4 1.59
 -1 5 11 2.92 1.8
 -1 5 11 3.72 1.81
 -1 5 11 3.13 1.53
 -1 5 11 0.84 2.8
 -1 5 11 2.88 1.89
 -1 5 11 4.99 1.59
 -1 5 10 18.08 2.58
 -1 5 10 20.49 3.33
 -1 5 10 6.73 3.25
 -1 5 10 21.12 2.6
 -1 5 10 21.19 3.23
 -1 5 10 17.39 2.86
 -1 5 10 14.18 2.43
 -1 5 10 18.45 2.89
 -1 5 10 19.4 2.57
 -1 5 10 15.15 2.8
 -1 5 10 18.12 4.71
 -1 5 9 34.62 3.27
 -1 5 9 29.47 3.58
 -1 5 9 27.47 3.83
 -1 5 9 28.34 3.61
 -1 5 9 30.23 3.31
 -1 5 9 29.7 3.2
 -1 5 9 28.27 3
 -1 5 9 18.87 3.85
 -1 5 9 28.96 5.37
 -1 5 9 34.46 3.69
 -1 5 8 5.67 1.68
 -1 5 8 4.68 1.99
 -1 5 8 3.96 2.71
 -1 5 8 4.61 1.94
 -1 5 8 2.54 3.76
 -1 5 8 6.24 1.6
 -1 5 8 4.48 2.31
 -1 5 8 7.67 4.16
 -1 5 8 6.23 1.92
 -1 5 8 3.99 1.84
 -1 5 8 1.99 1.9
 -1 5 7 4.25 3.66
 -1 5 7 6.74 1.74
 -1 5 7 5.8 1.84
 -1 5 7 3.43 1.81
 -1 5 7 8.13 4.17
 -1 5 7 4.65 3.83
 -1 5 7 5.13 2.51
 -1 5 7 8.23 1.61
 -1 5 7 5.97 2.42
 -1 5 7 6.2 2.27
 -1 5 7 6.72 1.68
 -1 5 7 5.68 1.81
 -1 5 7 6.32 2.01
 -1 5 6 226.05 13.85
 -1 5 6 232.3 11.63
 -1 5 6 230.64 12.55
 -1 5 6 246.46 12.37
 -1 5 6 257.07 11.69
 -1 5 6 232.81 12.14
 -1 5 6 229.45 11.45
 -1 5 6 242.83 12.22
 -1 5 6 230 14.44
 -1 5 6 212.58 11.98
 -1 5 6 244.84 11.33
 -1 5 6 242.9 17.34
 -1 5 6 234.35 11.07
 -1 5 6 224.59 11.17
 -1 5 6 246.36 18.57
 -1 5 5 254.46 12.19
 -1 5 5 260.48 13.2
 -1 5 5 248.97 12.96
 -1 5 5 275.35 12.38
 -1 5 5 258.36 12.73
 -1 5 5 286.75 12.81
 -1 5 5 250.73 14.97
 -1 5 5 258.05 18.3
 -1 5 5 233.15 12.5
 -1 5 5 265.16 11.99
 -1 5 5 248.92 11.49
 -1 5 5 252.32 11.96
 -1 5 5 262.49 17.1
 -1 5 5 257.15 11.75
 -1 5 4 287.22 16.14
 -1 5 4 296.95 14.42
 -1 5 4 283.1 13.9
 -1 5 4 316.94 13.48
 -1 5 4 294.13 13.57
 -1 5 4 289.02 13.38
 -1 5 4 322.01 13.84
 -1 5 3 454.46 23.72
 -1 5 3 448.7 22.8
 -1 5 3 470.63 24.89
 -1 5 2 7.23 2.81
 -1 5 2 18.77 3.53
 -1 5 2 16.64 5.24
 -1 5 2 10.83 2.27
 -1 5 2 15.96 3.2
 -1 5 1 3.83 2.39
 -1 5 1 6.3 2.11
 -1 5 1 1.99 2.92
 -1 5 0 587.75 30.24
 -1 5 0 610.32 31.74
 1 -5 1 1.97 1.26
 -1 5 -1 3.72 2.55
 1 -5 2 731.73 32.24
 -1 5 -2 694.13 36.19
 1 -5 3 482.89 23.56
 -1 5 -3 461.21 26.2
 1 -5 4 981.95 44.57
 -1 5 -4 991.2 46.39
 1 -5 5 1067.24 48.5
 -1 5 -5 1062.46 48.8
 1 -5 6 979.76 45.98
 -1 5 -6 977.32 44.85
 1 -5 7 117.92 10.64
 -1 5 -7 97.08 8.6
 -1 5 -7 122.61 9.36
 1 -5 8 935.39 44.96
 -1 5 -8 881.54 40.89
 -1 5 -9 1094.14 49.86
 1 -5 9 1169.68 47.21
 1 -5 9 1118.34 46.51
 1 -5 10 332.74 22.72
 1 -5 10 288.95 14.23
 1 -5 10 370.82 15.8
 1 -5 10 323.45 14.86
 1 -5 10 313.69 15.49
 1 -5 10 316.49 20.6
 1 -5 11 86.02 6.09
 1 -5 11 80.15 5.28
 1 -5 11 62.41 9.5
 1 -5 11 73.21 5.84
 1 -5 11 76.33 9.13
 1 -5 12 48.55 3.68
 1 -5 12 53.67 4.24
 1 -5 12 48.65 4.85
 1 -5 12 42.21 8.15
 1 -5 12 41.03 6.91
 1 -5 12 49.11 4.66
 1 -5 13 61.88 8.48
 1 -5 13 66.47 5.84
 1 -5 13 71.64 4.72
 1 -5 13 69.42 10.17
 1 -5 13 76.88 5.89
 1 -5 14 74.93 5.76
 1 -5 14 88.67 6.24
 1 -5 14 86.98 6.73
 1 -5 14 79.99 5.17
 1 -5 14 72.27 10.83
 1 -5 15 267.54 12.91
 1 -5 15 248.34 11.77
 1 -5 15 247.31 12.69
 1 -5 15 285.62 21.58
 1 -5 16 62.97 3.97
 1 -5 16 52.23 4.25
 1 -5 17 0.52 0.87
 1 -5 17 1.15 1.31
 1 -5 17 0.19 2.13
 1 -5 18 -0.12 1.15
 1 -5 18 0.11 0.9
 1 -5 19 1.38 0.83
 1 -5 19 0.58 0.68
 -1 4 14 10.56 2.06
 -1 4 14 11.63 1.52
 -1 4 13 3.18 2.87
 -1 4 13 5.7 1.53
 -1 4 13 6 2.1
 -1 4 13 6.6 1.61
 -1 4 13 7.02 2.07
 -1 4 13 3.73 2.7
 -1 4 12 6.48 3.15
 -1 4 12 13.28 2.15
 -1 4 12 12.25 2.12
 -1 4 12 17.81 3.06
 -1 4 12 12.64 2.05
 -1 4 12 14.62 2.22
 -1 4 12 14.99 2.33
 -1 4 12 14.89 2.29
 -1 4 12 9.7 3.96
 -1 4 11 0.32 3.18
 -1 4 11 3.04 3.31
 -1 4 11 2.62 1.76
 -1 4 11 3.02 1.81
 -1 4 11 3.91 1.51
 -1 4 11 1.11 1.78
 -1 4 11 2.29 1.34
 -1 4 11 2.83 1.54
 -1 4 11 1.63 1.83
 -1 4 11 3.28 1.56
 -1 4 10 10.57 2.47
 -1 4 10 12.23 2.25
 -1 4 10 12 3.6
 -1 4 10 11.57 2.43
 -1 4 10 12.8 2.19
 -1 4 10 13.11 2.8
 -1 4 10 7.69 4.52
 -1 4 10 7.94 2.53
 -1 4 10 8.81 2.06
 -1 4 10 12.64 2.58
 -1 4 10 10.1 2.03
 -1 4 9 31.93 3.17
 -1 4 9 24.33 3.24
 -1 4 9 34.31 3.7
 -1 4 9 30.6 3.89
 -1 4 9 21.24 6.6
 -1 4 9 23.06 5.1
 -1 4 9 25.09 2.89
 -1 4 9 31.65 3.18
 -1 4 9 30.19 3.49
 -1 4 9 30.08 2.97
 -1 4 9 28.79 5.79
 -1 4 9 30.31 4.56
 -1 4 8 26.43 2.85
 -1 4 8 26.69 3.35
 -1 4 8 27.38 3.07
 -1 4 8 25.15 6.45
 -1 4 8 31.13 5.18
 -1 4 8 26.41 2.77
 -1 4 8 25.28 3.59
 -1 4 8 26.68 3.32
 -1 4 8 25.73 3.72
 -1 4 8 25.89 2.64
 -1 4 8 18.51 4.74
 -1 4 8 22.65 3.01
 -1 4 8 26.51 4.07
 -1 4 7 11.92 2.05
 -1 4 7 10.75 2.43
 -1 4 7 14.48 2.41
 -1 4 7 10.2 4.41
 -1 4 7 10.04 1.89
 -1 4 7 12.71 2.44
 -1 4 7 13.15 1.89
 -1 4 7 13.64 4.26
 -1 4 7 13.69 2.59
 -1 4 7 12.24 1.77
 -1 4 7 16.16 3.05
 -1 4 6 20.97 2.37
 -1 4 6 16.2 1.88
 -1 4 6 19.35 2.87
 -1 4 6 23.29 5.41
 -1 4 6 16.73 2.88
 -1 4 6 21.21 4.38
 -1 4 6 16.32 2.39
 -1 4 6 19.21 2.18
 -1 4 6 16.09 2.49
 -1 4 6 18 4.28
 -1 4 6 18.25 2.01
 -1 4 6 20.72 2.89
 -1 4 5 69.56 5.02
 -1 4 5 70.09 5.22
 -1 4 5 76.71 6.82
 -1 4 5 75.23 4.46
 -1 4 5 66.44 4.78
 -1 4 5 77.34 4.31
 1 -4 -5 60.28 4.8
 -1 4 4 578.46 29.62
 -1 4 4 567.42 28.21
 -1 4 3 319.3 16.72
 -1 4 3 354.97 19.22
 -1 4 3 341.72 16.22
 -1 4 3 338.86 17.91
 -1 4 3 316.17 20.82
 -1 4 2 683.85 30.39
 -1 4 2 679.5 30.28
 -1 4 2 656.9 34.78
 -1 4 2 640.04 31.07
 -1 4 2 652.72 28.96
 -1 4 1 12.17 2.92
 -1 4 1 17.04 4.53
 -1 4 1 14.96 2.55
 -1 4 1 9.91 2.53
 -1 4 0 243.61 14.42
 -1 4 0 242.21 15.6
 1 -4 1 345.62 16.12
 -1 4 -1 409.84 20.34
 1 -4 2 1911.96 80.97
 -1 4 -2 2130.25 84.71
 1 -4 3 225.31 13.33
 -1 4 -3 257.28 15.18
 1 -4 4 174.43 11.91
 -1 4 -4 187.82 12.27
 -1 4 -5 202.21 12.05
 1 -4 5 189.95 13.17
 -1 4 -5 201.3 12.51
 -1 4 -6 100.92 7.47
 1 -4 6 108.02 9.67
 -1 4 -6 108.59 8.12
 1 -4 7 2613.05 111.3
 -1 4 -7 2618.33 106.67
 1 -4 8 1058.93 50.4
 -1 4 -8 1108.43 47.19
 1 -4 8 1079.48 52.4
 1 -4 8 1098.09 47.91
 1 -4 9 516.24 22.89
 -1 4 -9 519.39 25.2
 1 -4 9 560 26.72
 1 -4 9 544 23.68
 1 -4 10 104.81 12.12
 1 -4 10 109.78 10.46
 1 -4 10 112.98 7.49
 1 -4 10 108.35 6.63
 1 -4 11 67.38 8.3
 1 -4 11 72.62 4.62
 1 -4 11 79.13 6.13
 1 -4 11 70.46 5.36
 1 -4 11 72.34 4.9
 1 -4 11 70.79 5.69
 1 -4 11 61.5 9.45
 1 -4 12 6.96 3.26
 1 -4 12 11.19 2.64
 1 -4 12 12.11 3.18
 1 -4 12 6.95 3.95
 1 -4 12 5.63 2.35
 1 -4 12 8.28 1.65
 1 -4 13 42.8 4.3
 1 -4 13 41.21 4.24
 1 -4 13 35.35 7.52
 1 -4 13 46.18 3.7
 1 -4 14 230.77 12.18
 1 -4 14 233.45 12.12
 1 -4 14 198.22 18.73
 1 -4 14 229.38 12.95
 1 -4 14 221.66 11.13
 1 -4 15 72.28 10.38
 1 -4 15 70.44 5.51
 1 -4 16 -0.97 2.52
 1 -4 16 0.13 0.96
 1 -4 17 7.39 2.56
 1 -4 17 12.98 1.63
 1 -4 17 12.17 2.07
 1 -4 18 1.45 1.14
 1 -4 18 1.91 1.04
 1 -4 19 17.87 1.64
 1 -4 19 19.46 1.55
 -1 3 15 7.5 1.22
 -1 3 15 10.11 1.88
 -1 3 14 -0.26 1.17
 -1 3 14 -1.89 1.79
 -1 3 14 0.28 2.86
 -1 3 14 -0.72 2.51
 -1 3 13 10.2 1.79
 -1 3 13 15.72 2.92
 -1 3 13 11.98 2.08
 -1 3 13 5.03 3.23
 -1 3 13 7.48 3.63
 -1 3 13 14.1 2.12
 -1 3 12 -1.32 3.63
 -1 3 12 0.41 3.35
 -1 3 12 0.24 1.93
 -1 3 12 -0.4 1.29
 -1 3 12 -0.28 1.8
 -1 3 11 5.69 3.76
 -1 3 11 8.37 2.35
 -1 3 11 5.46 1.71
 -1 3 11 5.18 1.87
 -1 3 11 4.72 1.68
 -1 3 11 6.36 1.65
 -1 3 11 9.57 2.61
 -1 3 11 4.34 1.56
 -1 3 11 4.74 3.39
 -1 3 11 5.32 1.96
 -1 3 10 50.26 4.2
 -1 3 10 50.01 4.18
 -1 3 10 56.88 5.94
 -1 3 10 54.77 4.02
 -1 3 10 48.74 4.9
 -1 3 10 48.5 4.77
 -1 3 10 48.44 4.46
 -1 3 10 50.36 4
 -1 3 10 50.34 8.99
 -1 3 10 52.54 6.9
 -1 3 10 46.78 4.2
 -1 3 9 27.78 2.89
 -1 3 9 31.87 4.04
 -1 3 9 29.83 2.87
 -1 3 9 29.07 4.99
 -1 3 9 31.68 7.15
 -1 3 9 37.65 4.71
 -1 3 9 26.56 3.21
 -1 3 9 31.79 5.37
 -1 3 9 28.33 3.19
 -1 3 9 31.17 3.64
 -1 3 9 31 3.35
 -1 3 9 31.47 2.98
 -1 3 8 33.63 4.33
 -1 3 8 31.97 6.94
 -1 3 8 30.29 2.74
 -1 3 8 29.24 4.94
 -1 3 8 33.65 2.97
 -1 3 8 32.79 3.38
 -1 3 8 28.68 3.79
 -1 3 8 33 3.17
 -1 3 8 30.35 3.43
 -1 3 8 28.07 3.67
 -1 3 8 30.16 2.74
 -1 3 7 65.18 5.41
 -1 3 7 53.21 8.1
 -1 3 7 63.71 4.62
 -1 3 7 59.13 4.12
 -1 3 7 56.04 3.83
 -1 3 7 57.94 4.59
 -1 3 7 54.73 4.75
 -1 3 7 61.46 6.33
 -1 3 7 60.57 3.86
 -1 3 7 53.58 4.63
 -1 3 7 63.05 4.05
 -1 3 6 194.52 10.07
 -1 3 6 200.56 8.91
 -1 3 6 182.31 9.66
 -1 3 6 180.39 11.23
 -1 3 6 179.58 8.79
 -1 3 6 176.93 8.63
 -1 3 6 182 8.96
 -1 3 6 179.35 9.6
 -1 3 6 184.94 9.74
 -1 3 6 174.03 9.61
 -1 3 5 72.37 7.93
 1 -3 -5 62.49 4.16
 1 -3 -5 67.03 4.24
 -1 3 5 78.09 7.02
 -1 3 4 24.98 4.51
 -1 3 4 29.2 4.85
 -1 3 4 23.75 2.92
 -1 3 4 21.17 3.54
 1 -3 -4 34.15 3.01
 -1 3 3 54.23 4.34
 -1 3 3 60.84 4.66
 -1 3 3 56.34 5.94
 -1 3 3 62.23 5.34
 -1 3 3 62.36 7.2
 -1 3 2 1131.1 45.29
 -1 3 2 1134.57 45.85
 -1 3 2 1060.16 46.98
 -1 3 2 1031.6 49.54
 -1 3 2 1044.93 45.9
 -1 3 1 4.38 1.81
 -1 3 1 2.84 1.31
 -1 3 1 3.08 2.86
 -1 3 1 1.77 1.36
 -1 3 0 1102.26 46.88
 1 -3 1 1493.59 59.88
 1 -3 2 778.16 34.62
 -1 3 -2 883.39 36.39
 1 -3 3 219.04 12.63
 -1 3 -3 256.74 13.23
 1 -3 4 701.95 33.53
 -1 3 -4 711.62 31.69
 -1 3 -4 791.67 32.69
 1 -3 5 45.49 5.44
 -1 3 -5 35.72 3.67
 -1 3 -5 49.58 4.37
 -1 3 -6 349.36 16.92
 1 -3 6 389.38 20.86
 -1 3 -7 2752.39 108.5
 1 -3 7 2647.42 111.34
 1 -3 7 2587.09 113.39
 1 -3 8 697.38 33.92
 1 -3 8 676.27 31.03
 1 -3 8 656.2 30.08
 1 -3 9 201.3 13.2
 1 -3 9 178.39 13.15
 1 -3 9 165.89 9.71
 1 -3 9 218.06 10.96
 1 -3 10 123.19 6.86
 1 -3 10 139.16 8.21
 1 -3 10 111.87 12.26
 1 -3 10 122.37 7.84
 1 -3 11 -0.62 1.69
 1 -3 11 0.61 1.65
 1 -3 11 3.82 2.18
 1 -3 11 4.67 2.57
 1 -3 11 4.57 3.62
 1 -3 11 1.45 1.21
 1 -3 11 -0.82 2.6
 1 -3 12 227.54 11.69
 1 -3 12 261.32 13.43
 1 -3 12 238.39 12.62
 1 -3 12 267.25 20.92
 1 -3 12 293.03 14.33
 1 -3 12 224.96 12.5
 1 -3 13 469.64 20.91
 1 -3 13 435.84 21.42
 1 -3 13 462.42 21.86
 1 -3 13 521.9 23.37
 1 -3 13 493.34 22.66
 1 -3 13 469.94 31.03
 1 -3 14 17.2 2.99
 1 -3 14 15.36 2.28
 1 -3 14 16.18 5.6
 1 -3 14 23.23 3.8
 1 -3 14 20.4 4.06
 1 -3 15 1.82 1.77
 1 -3 16 7.68 2.96
 1 -3 16 4.41 1.88
 1 -3 16 8.95 1.59
 1 -3 17 24.92 2.77
 1 -3 17 19.9 2.3
 1 -3 18 25.03 2.45
 1 -3 18 25.52 2.19
 1 -3 19 33.6 2.13
 -1 2 16 5.98 2.16
 -1 2 16 25.14 2.34
 -1 2 15 11.63 2.22
 -1 2 15 8.87 1.58
 -1 2 14 2.21 2.91
 -1 2 14 4.51 1.37
 -1 2 14 3.46 1.93
 -1 2 14 0.56 3.02
 -1 2 14 2.58 1.84
 -1 2 13 2.13 1.77
 -1 2 12 9.08 1.82
 -1 2 12 11.8 2.92
 -1 2 12 9.6 1.94
 -1 2 12 8.63 2.43
 -1 2 12 8.2 2.06
 -1 2 12 9.1 3.63
 -1 2 12 10.31 3.99
 -1 2 11 31.45 4.88
 -1 2 11 36.54 3.82
 -1 2 11 34.93 5.67
 -1 2 11 30.19 3.27
 -1 2 11 28.42 3.03
 -1 2 11 29.96 3.93
 -1 2 11 27.97 6.86
 -1 2 11 25.35 2.82
 -1 2 10 194.84 12.45
 -1 2 10 161.16 9.09
 -1 2 10 166.59 9.03
 -1 2 10 195.3 11.54
 -1 2 10 164.17 8.82
 -1 2 10 180.37 10.21
 -1 2 10 171.9 11.73
 -1 2 10 163.32 10.43
 -1 2 10 177.35 16.52
 -1 2 10 175.55 9.33
 -1 2 10 174.69 9.05
 -1 2 10 172 10.13
 -1 2 10 181.66 9.75
 -1 2 9 15.87 2.36
 -1 2 9 17.01 5.25
 -1 2 9 17.77 3.68
 -1 2 9 20.91 4.44
 -1 2 9 17.76 2.7
 -1 2 9 18.8 2.22
 -1 2 9 14.42 2.98
 -1 2 9 20.6 2.41
 -1 2 9 20.25 2.45
 -1 2 9 16.54 2.43
 -1 2 8 253.73 13.15
 -1 2 8 230.04 18.06
 -1 2 8 222.8 13.56
 -1 2 8 244.96 11.51
 -1 2 8 242.67 11.19
 -1 2 8 234.77 12.44
 -1 2 8 217.49 11.77
 -1 2 8 226.94 11.37
 -1 2 8 222.21 12.26
 -1 2 8 246.09 11.04
 -1 2 8 233.98 10.89
 -1 2 8 224.48 11.24
 -1 2 7 43.74 5.21
 -1 2 7 48.08 3.85
 -1 2 7 52.31 4.29
 -1 2 7 46.7 3.36
 -1 2 7 48.09 4.06
 -1 2 7 47.47 3.24
 -1 2 7 53.83 3.46
 -1 2 7 54.03 4.91
 -1 2 7 48.04 4.13
 -1 2 6 570.44 30.93
 -1 2 6 602.18 27.59
 -1 2 5 24.58 3.12
 -1 2 5 16.95 2.76
 -1 2 5 28.57 4.96
 1 -2 -5 16.71 1.55
 -1 2 5 21.25 3.7
 -1 2 4 543.15 25.45
 -1 2 4 526.92 24.07
 1 -2 -4 540.44 22.79
 -1 2 4 582.29 27.33
 -1 2 4 545.85 23.89
 -1 2 3 98.93 7.43
 -1 2 3 95.75 5.83
 -1 2 3 97 5.44
 -1 2 3 108.57 8.03
 -1 2 3 89.21 6.41
 -1 2 2 64.73 4.73
 -1 2 2 78.24 6.51
 -1 2 2 65.56 4.4
 -1 2 2 67.02 4.45
 -1 2 2 69.41 3.66
 -1 2 1 445.83 20.31
 -1 2 1 455.29 20.36
 -1 2 0 1129.62 46.33
 1 -2 1 403.62 16.99
 -1 2 -2 674.48 28.1
 1 -2 2 638.04 27.79
 -1 2 -3 507.59 21.94
 -1 2 -3 545.19 22.58
 1 -2 3 499 23.32
 -1 2 -4 5.69 1.31
 1 -2 5 818.94 37.07
 -1 2 -5 821.87 33.88
 1 -2 5 846.31 35.96
 1 -2 5 790.65 33.52
 1 -2 6 2074.41 82.31
 1 -2 6 2006.06 78.84
 -1 2 -6 2062.16 80.07
 1 -2 6 1897.35 78.72
 1 -2 6 1973.73 83.94
 1 -2 7 437.86 22.93
 1 -2 7 473.1 23.54
 1 -2 7 448.52 24.83
 -1 2 -7 468.18 21.06
 1 -2 8 282.67 16.45
 1 -2 8 283.35 16.99
 1 -2 8 273.76 18.31
 -1 2 -8 285.47 14.55
 1 -2 9 389.06 17.15
 1 -2 9 335.2 16.04
 1 -2 9 332.49 15.16
 1 -2 9 382.4 17.56
 1 -2 9 359.1 19.85
 1 -2 9 331.29 15.85
 1 -2 9 317.71 16.02
 1 -2 10 13.69 3.68
 1 -2 10 18.14 4.86
 1 -2 10 18.07 3.71
 1 -2 10 13.33 1.89
 1 -2 10 9.65 2.24
 1 -2 10 15.71 2.6
 1 -2 10 12.02 3.01
 1 -2 10 16.33 1.97
 1 -2 11 374.43 17.96
 1 -2 11 364.98 17.68
 1 -2 11 365.23 18.42
 1 -2 11 419.15 23.93
 1 -2 11 419.67 19.33
 1 -2 11 370.89 16.99
 1 -2 11 359.24 17.11
 1 -2 11 395.04 25.94
 1 -2 12 417.64 19.67
 1 -2 12 382.85 27.85
 1 -2 12 481.92 22.39
 1 -2 12 427.02 26.16
 1 -2 12 474.61 21.83
 1 -2 12 448.51 20.78
 1 -2 13 123.64 7.17
 1 -2 13 132.91 9.33
 1 -2 13 114.04 13.34
 1 -2 13 123.79 8.72
 1 -2 13 117.5 7.87
 1 -2 13 105.54 11.35
 1 -2 14 8.57 1.8
 1 -2 14 7.4 3.46
 1 -2 14 10.81 3.18
 1 -2 14 4.9 2.07
 1 -2 15 24.28 3.32
 1 -2 16 11.04 3.2
 1 -2 16 6.5 1.66
 1 -2 16 8.86 2.21
 1 -2 17 22.19 2.59
 1 -2 17 24.97 2.41
 1 -2 18 33.04 2.61
 1 -2 18 31.87 2.29
 -1 1 17 54.57 3.47
 -1 1 16 3.38 1.55
 -1 1 16 3.73 1.15
 -1 1 16 2.43 2.4
 -1 1 15 38.77 3.11
 -1 1 15 31.82 4.3
 -1 1 15 41.83 3.87
 -1 1 14 1.55 3.19
 -1 1 14 8.94 2.62
 -1 1 14 4.31 1.57
 -1 1 14 10.42 3.41
 -1 1 13 2.66 1.9
 -1 1 13 4.12 1.8
 -1 1 13 4.05 2.23
 -1 1 13 4.43 1.58
 -1 1 13 3.8 3.35
 -1 1 13 5.15 3.42
 -1 1 12 48.04 5.83
 -1 1 12 44.61 8.11
 -1 1 12 47.99 4.24
 -1 1 12 39.55 3.58
 -1 1 12 44.8 4.88
 -1 1 12 47.98 4
 -1 1 12 52.83 6.33
 -1 1 12 45.44 4.47
 -1 1 11 131.41 9.32
 -1 1 11 123.09 7.68
 -1 1 11 119.05 7.12
 -1 1 11 113.37 6.71
 -1 1 11 115.36 7.17
 -1 1 11 132.34 9.8
 1 -1 -11 109.55 10.94
 -1 1 11 116.07 8.04
 -1 1 11 132.05 13.76
 -1 1 11 127.78 8.43
 -1 1 10 20.79 5.56
 -1 1 10 28.54 4.49
 -1 1 10 22.24 4.37
 -1 1 10 26.52 2.56
 -1 1 10 29.09 2.94
 -1 1 10 25.34 2.74
 -1 1 10 22.79 3.43
 -1 1 10 24.99 3.34
 -1 1 10 25.03 3.28
 -1 1 10 26.5 3.15
 -1 1 9 46.13 4.58
 -1 1 9 58.03 5.71
 -1 1 9 60.27 8.54
 -1 1 9 51.19 5.69
 -1 1 9 55.92 3.88
 -1 1 9 52.69 3.78
 -1 1 9 46.8 3.73
 -1 1 9 50.38 3.84
 -1 1 9 52.88 3.59
 -1 1 9 45.4 3.91
 -1 1 9 47.78 4.2
 -1 1 8 119.27 7.99
 -1 1 8 105.15 7.02
 -1 1 8 115.33 6.77
 -1 1 8 113.84 5.97
 -1 1 8 98.47 7.73
 -1 1 8 112.69 5.94
 -1 1 8 110.82 7.14
 -1 1 8 118.12 6.19
 -1 1 8 118.21 6.82
 -1 1 8 117.11 9.69
 -1 1 7 157.73 11.17
 -1 1 7 164.4 13.3
 -1 1 6 12.44 2.78
 -1 1 6 11.61 3.65
 -1 1 5 10.72 2.22
 -1 1 5 10.83 1.31
 -1 1 5 12.27 2.46
 -1 1 5 16.37 3.75
 -1 1 4 365.12 17.31
 -1 1 4 351.71 17.09
 -1 1 4 369.58 18.12
 -1 1 4 371.53 15.25
 -1 1 4 377.26 19.3
 -1 1 3 346.77 14.14
 -1 1 3 385.66 17.78
 -1 1 3 364.39 15.99
 -1 1 3 346.38 16.56
 -1 1 3 350.71 15.94
 1 -1 -3 348.11 14.84
 1 -1 -3 350.77 14.85
 -1 1 2 672.6 27.66
 -1 1 2 668.89 27.88
 1 -1 -2 648.89 27.24
 -1 1 2 693.89 28.29
 -1 1 1 2423.33 92.55
 1 -1 -1 2377.59 92.27
 -1 1 1 2209.22 92.33
 1 -1 0 121.15 6.05
 -1 1 0 129.84 5.55
 1 -1 0 125.67 5.66
 1 -1 1 36.25 2.42
 1 -1 1 36.07 2.39
 1 -1 1 35.19 2.48
 1 -1 2 367.63 15.92
 1 -1 2 395.95 16.81
 1 -1 3 162.04 8.57
 1 -1 3 173.06 7.67
 1 -1 3 161.57 7.61
 -1 1 -3 164.02 7.26
 1 -1 4 1098.23 45.48
 1 -1 4 1088.02 47.3
 -1 1 -4 1212.31 45.79
 1 -1 5 411.5 17.69
 1 -1 5 380.69 16.14
 1 -1 5 413.24 20.07
 1 -1 5 422.97 18.96
 1 -1 6 426.69 21.79
 1 -1 6 421.62 20.5
 -1 1 -6 434.05 18.95
 1 -1 6 429.14 22.2
 1 -1 6 401.89 18.84
 1 -1 7 153.99 10.05
 1 -1 7 156.57 11.44
 1 -1 7 154.07 11.4
 -1 1 -7 151.86 8.81
 1 -1 8 263.46 17.3
 1 -1 8 260.93 11.96
 1 -1 8 272.22 15.47
 -1 1 -8 273.86 13.97
 1 -1 8 257.01 16.77
 1 -1 8 271.02 14.06
 1 -1 9 27.96 2.94
 1 -1 9 30.66 2.7
 1 -1 9 37.49 5
 1 -1 9 24.96 5.25
 1 -1 9 31.26 3.44
 1 -1 9 29.86 3.27
 1 -1 9 31.78 3.05
 1 -1 9 30.09 2.69
 1 -1 9 41.47 4.5
 1 -1 9 31.26 4.58
 1 -1 9 32.7 2.86
 1 -1 10 516.12 22.19
 1 -1 10 438.69 25.67
 1 -1 10 450.44 19.32
 1 -1 10 395.26 18.74
 1 -1 10 418.52 19.11
 1 -1 10 490.38 21.74
 1 -1 10 428.09 19.71
 1 -1 10 452.15 26.86
 1 -1 10 428.73 19.12
 1 -1 10 438.28 20.28
 1 -1 11 451.79 20.77
 1 -1 11 386.14 24.48
 1 -1 11 399.25 17.91
 1 -1 11 368.54 17.44
 1 -1 11 450.77 20.57
 1 -1 11 396.04 18.68
 1 -1 11 406 26
 1 -1 11 387 19.11
 1 -1 11 389.45 17.94
 1 -1 12 269.8 19.45
 1 -1 12 237.19 12.38
 1 -1 12 251.43 13.86
 1 -1 12 299.51 15.53
 1 -1 12 250.9 12.57
 1 -1 12 270 14.8
 1 -1 12 265.44 13.52
 1 -1 13 15.28 4.16
 1 -1 13 14.07 2.3
 1 -1 13 12.5 2.8
 1 -1 13 10.32 3.93
 1 -1 13 13.96 3.56
 1 -1 14 9.56 3.76
 1 -1 14 10.75 2.01
 1 -1 14 13.75 2.79
 1 -1 14 7.61 3.47
 1 -1 14 14.03 3.67
 1 -1 15 4.94 3.2
 1 -1 15 3.77 1.63
 1 -1 15 7.63 1.67
 1 -1 16 10.49 3.22
 1 -1 16 8.29 2.11
 1 -1 16 8.18 1.77
 1 -1 17 62.67 3.98
 1 -1 17 65.45 4.38
 1 -1 18 3.28 1.02
 1 -1 18 2.2 0.7
 -1 0 18 33.36 2.15
 -1 0 17 4.52 0.93
 -1 0 17 4.11 1.38
 -1 0 16 14.44 1.89
 -1 0 16 18.73 2.56
 -1 0 15 0.84 3.15
 -1 0 15 1.46 1.21
 -1 0 15 1.72 2.54
 -1 0 14 3.09 1.85
 -1 0 13 133.21 8.34
 -1 0 13 130.78 8.79
 -1 0 13 123.56 9.46
 -1 0 13 122.94 9.63
 -1 0 12 68 6.75
 -1 0 12 55.82 4.18
 -1 0 12 62.81 5.13
 -1 0 12 55.59 5.24
 -1 0 12 64.88 5.62
 -1 0 12 60.54 4.78
 -1 0 12 54.35 4.39
 -1 0 12 52.79 8.37
 -1 0 12 62.03 6.71
 -1 0 11 24.98 2.85
 -1 0 11 22.47 2.7
 -1 0 11 23.73 5.75
 -1 0 11 34.26 4.9
 -1 0 11 20.98 4.32
 -1 0 11 21.65 2.49
 -1 0 11 23.39 3.12
 -1 0 11 18.45 3.15
 1 0 -11 22.64 4.62
 -1 0 11 19.83 3.3
 -1 0 10 177.9 14.56
 1 0 -10 189.07 13.7
 -1 0 10 196.45 10.52
 -1 0 10 179.87 9.95
 -1 0 10 175.68 9.3
 -1 0 10 184.09 11.49
 -1 0 10 182.85 9.63
 -1 0 10 182.45 9.1
 -1 0 10 215.02 11.85
 -1 0 10 206.02 16.09
 -1 0 10 184.4 10.5
 -1 0 9 102.14 6.68
 -1 0 9 117.09 7.92
 -1 0 9 93.18 10.27
 -1 0 9 100.14 7.55
 -1 0 9 106.45 6.93
 -1 0 9 112.8 6.24
 -1 0 9 109.62 6.02
 -1 0 9 103.35 5.77
 -1 0 9 110.14 6.74
 -1 0 8 31.87 4.19
 -1 0 8 42.56 6.37
 -1 0 8 36.94 2.78
 -1 0 8 37.19 3.59
 -1 0 8 33.48 3.42
 -1 0 8 42.75 5.83
 -1 0 8 34.93 2.88
 -1 0 8 38.22 2.74
 -1 0 7 447.16 25.01
 -1 0 7 452.69 23.66
 -1 0 6 250.27 12.06
 -1 0 6 256.17 15.9
 -1 0 6 243.68 14.52
 -1 0 5 165.4 8.34
 -1 0 5 157.96 11.04
 -1 0 5 161.32 10.23
 -1 0 4 84.6 5.79
 -1 0 4 81.64 6.61
 -1 0 4 78.16 6.11
 -1 0 3 771.82 33.32
 -1 0 3 758.54 33.09
 -1 0 3 747.06 32.41
 1 0 -3 781.69 31
 -1 0 2 1060.59 42.2
 -1 0 2 971.94 41.91
 1 0 -2 1047.26 41.18
 1 0 -1 212.57 9.27
 1 0 0 3.18 0.63
 -1 0 0 3.22 0.61
 1 0 1 962.41 38.35
 1 0 1 962.12 38.2
 1 0 1 977.83 38.7
 1 0 2 145.23 7.42
 1 0 2 132.18 6.4
 1 0 2 145.79 7.1
 1 0 2 146.34 6.87
 1 0 3 304.57 12.33
 1 0 3 279.36 13.17
 1 0 3 287.67 13.45
 1 0 3 280.62 13.35
 1 0 3 274.74 13.86
 1 0 4 2291.34 94.01
 1 0 4 2365.82 94.27
 1 0 4 2394.21 94.82
 1 0 4 2344.85 95.29
 1 0 5 834.61 37.22
 1 0 5 852.98 35.93
 1 0 5 855.72 38.08
 1 0 5 804.2 35.47
 1 0 6 69.68 6.54
 1 0 6 80.36 5.88
 1 0 6 61.12 6.81
 1 0 6 58.19 5.12
 1 0 7 171.85 12.21
 1 0 7 169.92 12.82
 1 0 7 176.27 10.81
 1 0 8 91.68 6.94
 1 0 8 93.96 5.2
 1 0 8 77.67 6.07
 1 0 8 88.39 7.36
 1 0 8 109.78 7.8
 1 0 8 85.49 5.7
 1 0 8 94.28 5.53
 1 0 9 350.63 16.75
 1 0 9 321.86 20.76
 1 0 9 315.97 14.54
 1 0 9 322.53 14.29
 1 0 9 303.99 14.1
 1 0 9 299.21 14.09
 1 0 9 358.22 17.29
 1 0 9 289.35 14.56
 1 0 9 324.25 20.29
 1 0 9 307.08 15.08
 1 0 10 959.87 40.16
 1 0 10 914.34 45.54
 1 0 10 952.93 37.74
 1 0 10 887.13 37.34
 1 0 10 886.32 37.27
 1 0 10 820.79 37.03
 1 0 10 1002.53 40.71
 1 0 10 921.05 38.12
 1 0 10 790.92 44.27
 1 0 10 890.04 38.56
 1 0 11 141.32 13.99
 1 0 11 167.82 9.02
 1 0 11 171.78 8.99
 1 0 11 178.31 11.39
 1 0 11 157.36 8.55
 1 0 11 165.38 8.85
 1 0 11 181.43 11.35
 1 0 11 168.92 9.56
 1 0 11 152.9 9.72
 1 0 12 32.06 6.56
 1 0 12 34.8 5.6
 1 0 12 37.44 3.62
 1 0 12 39.88 4.4
 1 0 12 43.39 5.61
 1 0 12 27.48 2.95
 1 0 12 34.82 3.46
 1 0 12 38.19 4.13
 1 0 13 4.97 1.71
 1 0 13 2.27 1.53
 1 0 13 2.52 3.07
 1 0 13 5.36 2.28
 1 0 13 3.56 2.85
 1 0 13 5.71 4.02
 1 0 14 3.12 2.98
 1 0 14 6.45 2.26
 1 0 15 34.82 4.67
 1 0 15 37.71 3.52
 1 0 15 40.17 4.02
 1 0 16 69.97 4.26
 1 0 16 85.81 4.9
 1 0 16 77.45 5.23
 1 0 17 13.47 1.57
 1 0 17 14.05 1.94
 -1 -1 18 2.19 1.65
 -1 -1 18 2.01 1.02
 -1 -1 17 4.57 2.45
 -1 -1 17 8.4 1.33
 -1 -1 17 6.91 1.72
 -1 -1 16 -0.57 1.04
 -1 -1 16 0.94 1.44
 -1 -1 16 -0.24 2.58
 -1 -1 16 0.23 2.15
 -1 -1 15 1.59 1.34
 -1 -1 15 6.72 3.05
 -1 -1 15 0.59 2.99
 -1 -1 14 129.88 9.4
 -1 -1 14 116.45 8.99
 -1 -1 14 132.55 8.23
 -1 -1 13 123.52 7.49
 -1 -1 13 138.56 9.08
 -1 -1 13 153.07 10.17
 -1 -1 13 142.08 9.85
 -1 -1 13 130.92 8.38
 -1 -1 12 -1.98 3.03
 -1 -1 12 1.69 2.63
 -1 -1 12 1.51 2.63
 -1 -1 12 1.01 1.66
 -1 -1 12 0.34 1.21
 -1 -1 12 -0.54 1.89
 -1 -1 12 -1.7 2.85
 -1 -1 12 -0.6 1.49
 -1 -1 12 -0.91 1.91
 -1 -1 11 118.25 11.46
 -1 -1 11 106.9 6.46
 -1 -1 11 102.39 6.91
 -1 -1 11 90.21 5.71
 -1 -1 11 104.42 7.09
 1 1 -11 98.27 9.65
 -1 -1 11 100.88 6.05
 -1 -1 11 89.78 10.63
 -1 -1 11 115.23 8.33
 -1 -1 10 9.13 3.08
 -1 -1 10 7.02 2.07
 -1 -1 10 7.82 3.14
 -1 -1 10 8.63 3.55
 -1 -1 10 6.97 2.02
 -1 -1 10 7.7 1.54
 -1 -1 10 7.68 1.79
 -1 -1 10 7.02 1.53
 -1 -1 10 6.76 2.81
 -1 -1 9 431.07 21.15
 -1 -1 9 458.23 19.52
 -1 -1 9 459 20.59
 -1 -1 9 449.51 19.86
 -1 -1 9 439.77 19.35
 1 1 -9 499.3 24.48
 -1 -1 9 473.63 20.6
 -1 -1 8 38.76 3.47
 -1 -1 8 42.73 6.07
 -1 -1 7 681.61 34.69
 -1 -1 7 717.09 31.86
 -1 -1 7 764.06 35.13
 -1 -1 6 150.43 10.74
 -1 -1 6 139.44 10.35
 1 1 -5 542.5 23.39
 -1 -1 5 566.73 26.94
 -1 -1 5 555.71 26.36
 1 1 -5 557.58 23.64
 -1 -1 4 182.38 11.13
 -1 -1 4 175.47 10.07
 -1 -1 3 554.32 25.33
 -1 -1 3 602.63 24.87
 1 1 -2 69.34 3.48
 1 1 -2 77.42 4.5
 -1 -1 1 0.57 0.7
 1 1 -1 0.55 0.56
 1 1 0 580.04 23.95
 -1 -1 0 572.45 23.41
 1 1 1 191.89 8.84
 1 1 1 184.92 9.11
 1 1 2 809.39 34.32
 1 1 2 830.45 34.09
 1 1 2 824.59 33.96
 1 1 3 934.27 36.06
 1 1 3 822.01 36.34
 1 1 3 877.8 36.55
 1 1 3 828.59 36.24
 1 1 3 837.18 35.83
 1 1 4 169.37 8.97
 1 1 4 181.91 9.96
 1 1 4 148.15 8.63
 1 1 4 180.4 11.18
 1 1 4 167.9 9.04
 1 1 4 170.17 9.79
 1 1 4 168.44 9.73
 1 1 5 58.25 5.57
 1 1 5 64.17 4.96
 1 1 5 60.71 6.41
 1 1 5 57.27 5.42
 1 1 5 59.64 5.52
 1 1 6 172.02 11.52
 1 1 6 179.92 11.58
 1 1 6 169.74 11.55
 1 1 6 185.85 13.21
 1 1 6 192.81 10.6
 1 1 7 280.33 12.82
 1 1 7 254.97 14.4
 1 1 7 264.22 12.12
 1 1 7 289.41 15.4
 1 1 7 247.5 15.96
 1 1 7 283.63 13.89
 1 1 8 227.42 12.78
 1 1 8 191.4 10.33
 1 1 8 200.4 9.96
 1 1 8 234.85 11.75
 1 1 8 214.63 10.17
 1 1 8 192.39 9.51
 1 1 8 185.5 9.32
 1 1 8 195.45 9.51
 1 1 8 204.1 10.27
 1 1 8 187.97 9.03
 1 1 8 188.41 9.05
 1 1 8 201.87 15.3
 1 1 9 516.51 23.32
 1 1 9 521.72 22.8
 1 1 9 567.74 23.4
 1 1 9 521.11 23.73
 1 1 9 489 22.16
 1 1 9 578.95 26.44
 1 1 9 527.16 22.69
 1 1 9 516.51 22.77
 1 1 9 535.06 30.56
 1 1 9 619.81 25.55
 1 1 10 188.9 11.32
 1 1 10 179.53 15.44
 1 1 10 178.38 9.25
 1 1 10 166.31 9.69
 1 1 10 163.88 9.31
 1 1 10 189.89 12
 1 1 10 142.95 8.42
 1 1 10 159.79 8.6
 1 1 10 167.27 8.81
 1 1 10 156.84 8.6
 1 1 11 57.92 6.54
 1 1 11 50.25 8.3
 1 1 11 51.57 4.43
 1 1 11 52.71 4.16
 1 1 11 48.36 4.04
 1 1 11 49.92 4.23
 1 1 11 53.86 4.82
 1 1 11 51.05 6.45
 1 1 11 58.69 4.51
 1 1 11 55.81 5.17
 1 1 12 61.39 9.32
 1 1 12 60.94 4.63
 1 1 12 64.49 4.87
 1 1 12 63.93 5.53
 1 1 12 74.42 7.48
 1 1 12 53.75 6.78
 1 1 12 71 5.16
 1 1 12 63.1 5.67
 1 1 13 -0.61 1.44
 1 1 13 0.39 1.37
 1 1 13 -0.35 3.44
 1 1 13 -0.26 2.12
 1 1 13 0.37 3.08
 1 1 13 -0.87 2.7
 1 1 14 47.4 5.76
 1 1 14 59.45 4.54
 1 1 15 91.86 6.12
 1 1 15 82.92 5.12
 1 1 15 88.25 5.49
 1 1 15 76.54 6.71
 1 1 16 15.1 1.9
 1 1 16 13.01 1.5
 1 1 16 14.99 2.23
 1 1 17 0.52 0.97
 1 1 17 -0.3 0.6
 -1 -2 19 0.51 0.55
 -1 -2 18 21.83 2.14
 -1 -2 18 16.79 1.47
 -1 -2 17 5.97 1.64
 -1 -2 17 7.1 1.34
 -1 -2 16 -0.79 1.41
 -1 -2 16 1.59 2.01
 -1 -2 16 -1.52 2.69
 -1 -2 16 0.16 1.09
 -1 -2 15 96.75 8.06
 -1 -2 15 155.54 8.38
 -1 -2 14 343.23 15.69
 -1 -2 14 333.67 17.72
 -1 -2 14 356.01 16.89
 -1 -2 14 287.01 22.51
 -1 -2 14 340.45 17.93
 -1 -2 13 7.76 1.71
 -1 -2 13 2.25 2.79
 -1 -2 13 8.01 2.72
 -1 -2 13 6.82 3.32
 -1 -2 13 9.12 3.89
 -1 -2 13 8.3 2.36
 -1 -2 13 5.03 2.02
 -1 -2 12 36.41 7.03
 -1 -2 12 35.25 3.23
 -1 -2 12 31.13 4.61
 -1 -2 12 31.82 3.61
 -1 -2 12 39.61 4.93
 -1 -2 12 37.21 4.28
 -1 -2 11 13.88 1.95
 -1 -2 11 18.51 3.75
 -1 -2 11 14.53 2.73
 1 2 -11 8.96 3.05
 -1 -2 11 11.43 2.32
 -1 -2 11 11.45 2.29
 -1 -2 11 13.22 4.57
 -1 -2 10 86.93 6.6
 -1 -2 10 88.63 10.19
 -1 -2 10 99.13 6.14
 -1 -2 10 85 5.19
 -1 -2 10 86.28 6.09
 -1 -2 10 90.83 5.68
 -1 -2 9 34.77 3.48
 1 2 -9 38.31 5.13
 -1 -2 9 39.8 3.42
 -1 -2 9 37.2 3.16
 -1 -2 9 39.28 5.55
 -1 -2 9 35.27 2.84
 -1 -2 8 415.72 22.33
 -1 -2 8 412.58 23.97
 1 2 -8 435.26 21.81
 -1 -2 8 410.67 21.06
 -1 -2 7 517.98 22.69
 1 2 -7 558.02 22.38
 -1 -2 7 510.35 24.34
 -1 -2 6 419.81 20.18
 1 2 -6 366.33 19.37
 1 2 -6 394.89 18.7
 1 2 -6 405.96 18.44
 -1 -2 6 412.76 22.09
 -1 -2 5 216.72 11.74
 1 2 -5 200.7 11.52
 1 2 -5 227.52 12.08
 1 2 -5 221.79 11.8
 -1 -2 5 224.19 13.75
 -1 -2 4 1904.78 75.64
 1 2 -4 1986.97 76.91
 1 2 -4 1750.41 76.48
 1 2 -3 49.57 3.22
 1 2 -3 54.24 4.21
 1 2 -2 561.95 23.72
 1 2 -1 349.96 15.64
 1 2 0 523.84 22.21
 1 2 1 844.58 35.53
 1 2 1 810.55 34.85
 1 2 2 1460.22 60.38
 1 2 2 1415.92 59.07
 1 2 2 1529.18 60.3
 1 2 2 1429.64 58.51
 1 2 2 1406.59 59.81
 1 2 3 6.14 2.28
 1 2 3 6.67 2.43
 1 2 3 4.48 2.29
 1 2 3 6.03 1.75
 1 2 3 7.52 1.53
 1 2 3 6.7 2.1
 1 2 4 319.52 17.13
 1 2 4 298.25 14.47
 1 2 4 297.62 15.12
 1 2 4 310.37 15.74
 1 2 4 287.1 14.84
 1 2 4 294.97 16.46
 1 2 5 372.58 20.77
 1 2 5 383.83 19.9
 1 2 5 379.81 18.18
 1 2 5 407.36 21.7
 1 2 6 5.87 2.74
 1 2 6 1.68 2.13
 1 2 6 4.51 1.61
 1 2 6 2.55 1.75
 1 2 7 490.74 20.85
 1 2 7 432.14 19.69
 1 2 7 454.28 19
 1 2 7 435.08 18.61
 1 2 7 416.22 18.72
 1 2 7 446.29 19.11
 1 2 7 444.2 22.38
 1 2 7 459.54 26.04
 1 2 8 449.76 22.76
 1 2 8 424.09 19.09
 1 2 8 440.14 19.84
 1 2 8 406.21 18.6
 1 2 8 496.14 21.3
 1 2 8 422.77 26.37
 1 2 8 447.81 19.07
 1 2 8 422.13 18.58
 1 2 8 435.45 19.64
 1 2 8 461.35 20.23
 1 2 8 431.99 19.48
 1 2 9 89.05 8.23
 1 2 9 87.51 5.4
 1 2 9 84.77 5.56
 1 2 9 89.57 5.63
 1 2 9 88.24 6.26
 1 2 9 81.07 5.07
 1 2 9 95.69 7.45
 1 2 9 82.35 10.35
 1 2 9 89.62 5.54
 1 2 9 92.01 6.45
 1 2 9 83.73 5.86
 1 2 9 87.39 5.13
 1 2 9 97.94 6.15
 1 2 10 21.65 2.33
 1 2 10 22.22 4.53
 1 2 10 18.68 2.54
 1 2 10 18.98 2.65
 1 2 10 16.4 2.47
 1 2 10 19.35 2.6
 1 2 10 16.31 2.95
 1 2 10 16.04 4.51
 1 2 10 18.74 2.8
 1 2 10 20.93 5.71
 1 2 10 21.18 2.5
 1 2 10 20.54 3.05
 1 2 11 68.06 5.01
 1 2 11 65.73 5.06
 1 2 11 78.91 5.71
 1 2 11 88.14 7.74
 1 2 11 58.02 9.55
 1 2 11 78.89 5.48
 1 2 11 83.43 6.14
 1 2 11 65.18 4.98
 1 2 11 87.87 5.62
 1 2 11 81.71 8.18
 1 2 11 70.89 6.02
 1 2 12 7.42 1.91
 1 2 12 8.62 4.01
 1 2 12 0.94 2.75
 1 2 12 5.44 2.29
 1 2 12 7.46 2.71
 1 2 12 4.29 3.7
 1 2 13 54.4 4.08
 1 2 13 50.44 8.16
 1 2 13 56.94 5.15
 1 2 14 122.97 7
 1 2 14 132.3 7.99
 1 2 14 136.49 7.4
 1 2 15 23.1 2.3
 1 2 15 26.41 2.61
 1 2 15 25.68 3.01
 1 2 16 1.27 1.19
 1 2 16 0.51 0.82
 -1 -3 19 4.74 0.99
 -1 -3 18 0.61 1.1
 -1 -3 18 0.68 0.8
 -1 -3 18 0.58 1.88
 -1 -3 17 -0.16 1.38
 -1 -3 17 -1.44 2.26
 -1 -3 17 -0.52 0.98
 -1 -3 16 82.08 6.47
 -1 -3 16 59.88 5.26
 -1 -3 15 292.62 14.5
 -1 -3 15 257.05 20.36
 -1 -3 14 3.05 1.89
 -1 -3 14 0.93 2.51
 -1 -3 14 1.45 2.39
 -1 -3 14 3.12 3.01
 -1 -3 13 119.05 7.03
 -1 -3 13 128.35 8.82
 -1 -3 13 128.9 7.82
 -1 -3 13 138.78 14.16
 -1 -3 13 132.47 8.02
 -1 -3 13 141.88 9.4
 -1 -3 12 23.51 6.01
 -1 -3 12 36.74 4.58
 -1 -3 12 30.3 2.88
 -1 -3 12 37.85 4.2
 -1 -3 12 33.25 3.6
 -1 -3 12 30.76 3.39
 -1 -3 12 31.21 4.32
 -1 -3 11 13.32 1.86
 1 3 -11 12.91 3.78
 -1 -3 11 10.13 2.44
 -1 -3 11 11.67 4.32
 -1 -3 11 14.39 2.27
 -1 -3 10 409.94 18.33
 -1 -3 10 387.78 17.49
 -1 -3 10 414.04 18.99
 -1 -3 9 387.38 20.8
 1 3 -9 388.32 20.92
 -1 -3 9 370.64 17.47
 -1 -3 8 4.64 2.86
 -1 -3 8 5.58 2.15
 1 3 -8 9.36 1.54
 1 3 -8 5.08 2.44
 -1 -3 7 505.77 26.49
 -1 -3 7 541.56 23.45
 1 3 -6 677.11 31.84
 -1 -3 6 698.57 34.21
 -1 -3 6 723.31 30.46
 1 3 -6 721.72 32.64
 1 3 -6 659.23 31.55
 1 3 -5 70.42 6.74
 -1 -3 5 82.58 7.46
 -1 -3 5 84.75 4.97
 1 3 -5 87.46 6.47
 1 3 -5 73.8 6.87
 1 3 -4 13.3 3.23
 1 3 -4 19.39 3.57
 1 3 -4 13.76 2.75
 1 3 -4 11.67 2.02
 1 3 -3 68.43 4.84
 1 3 -3 71.86 6.1
 1 3 -2 793.95 33.56
 1 3 -2 777 30.94
 1 3 -1 844.08 36.16
 1 3 -1 835.92 34.23
 1 3 0 341.81 18.46
 1 3 0 355.01 16.1
 1 3 1 1757.78 72.25
 1 3 1 1680.57 73.61
 1 3 1 1816.56 74.16
 1 3 1 1703.19 71
 1 3 2 430 24.63
 1 3 2 495.54 23.86
 1 3 2 432.67 24.36
 1 3 2 513.48 22.56
 1 3 2 497.97 23.12
 1 3 3 21.98 4.05
 1 3 3 26.28 4.33
 1 3 3 28.1 4.41
 1 3 3 27.28 4.21
 1 3 3 26.83 3.59
 1 3 4 664.23 32.45
 1 3 4 671.58 31.21
 1 3 4 664.66 33
 1 3 5 225.05 15.36
 1 3 5 209.64 15.46
 1 3 5 244.12 14.54
 1 3 6 9.08 3.44
 1 3 6 4.38 1.04
 1 3 6 9.39 3.64
 1 3 6 6.14 1.28
 1 3 6 6.2 1.23
 1 3 6 5.14 1.72
 1 3 6 7.17 1.5
 1 3 6 4.81 2.42
 1 3 6 3.07 1.19
 1 3 7 461.93 20.05
 1 3 7 473.54 20.35
 1 3 7 452.96 20.27
 1 3 7 482.78 20.6
 1 3 7 478.71 23.92
 1 3 7 502.01 22.06
 1 3 7 480.34 28.04
 1 3 7 495.27 26.72
 1 3 7 481.01 20.47
 1 3 7 450.13 20.78
 1 3 7 471.93 21.39
 1 3 7 478.04 21.21
 1 3 8 167.01 11.55
 1 3 8 159.27 8.43
 1 3 8 152.96 8.25
 1 3 8 154.01 8.01
 1 3 8 181.97 10.27
 1 3 8 156.5 14.67
 1 3 8 146.96 8.74
 1 3 8 151.4 8.72
 1 3 8 161.81 9.21
 1 3 8 151.04 7.85
 1 3 8 157.64 8.26
 1 3 9 3.56 1.28
 1 3 9 5.16 2.03
 1 3 9 3.23 1.44
 1 3 9 2.12 1.68
 1 3 9 8.36 4.24
 1 3 9 0.43 1.76
 1 3 9 4.13 1.38
 1 3 9 4.72 1.45
 1 3 9 2.7 3.17
 1 3 9 8.34 4.08
 1 3 9 3.6 1.91
 1 3 9 3.62 1.62
 1 3 9 3.35 1.47
 1 3 9 2.35 1.77
 1 3 10 33.35 5.76
 1 3 10 33.21 3.4
 1 3 10 26.13 2.92
 1 3 10 34.4 3.34
 1 3 10 28.78 3.71
 1 3 10 27.8 2.83
 1 3 10 26.72 5.03
 1 3 10 25.68 6.7
 1 3 10 30.59 3.43
 1 3 10 28.7 3.51
 1 3 10 30.71 3.25
 1 3 10 31.59 3.83
 1 3 10 25.76 2.68
 1 3 11 8.65 2.51
 1 3 11 12.05 2.29
 1 3 11 13.59 2.38
 1 3 11 13.53 2.9
 1 3 11 8.01 4.43
 1 3 11 11.95 4.53
 1 3 11 16.14 4.5
 1 3 12 44.73 8.16
 1 3 12 45.8 4.7
 1 3 13 139.35 7.57
 1 3 13 135.61 7.46
 1 3 13 122.75 6.97
 1 3 14 52.39 4.33
 1 3 14 47.35 3.61
 1 3 14 40.54 3.28
 1 3 14 38.36 2.96
 1 3 15 1.61 0.9
 1 3 15 1.03 1.03
 1 3 15 2.37 1.49
 -1 -4 19 0.58 1.21
 -1 -4 19 -0.59 0.86
 -1 -4 18 0.69 0.81
 -1 -4 18 0.9 1.74
 -1 -4 18 0.9 1.17
 -1 -4 17 17.39 3.33
 -1 -4 17 45.13 3.58
 -1 -4 16 76.62 6.32
 -1 -4 15 20.09 5.47
 -1 -4 15 20.99 3.88
 -1 -4 15 22.14 3.07
 -1 -4 14 88.92 11.54
 -1 -4 14 91.75 6.56
 -1 -4 14 115.39 8.07
 -1 -4 13 -0.22 1.83
 -1 -4 13 0.78 2.11
 -1 -4 13 -1.92 3.5
 -1 -4 13 2.36 1.57
 -1 -4 13 -0.29 2.65
 -1 -4 12 1.47 2.08
 -1 -4 12 3.77 2.84
 -1 -4 12 3.09 1.45
 -1 -4 12 7.27 3.74
 -1 -4 11 123.84 7.11
 -1 -4 11 135.49 13.25
 -1 -4 11 129.57 7.03
 -1 -4 10 676.75 28.97
 -1 -4 10 714.45 37.53
 -1 -4 10 691.02 29.04
 -1 -4 9 3.24 1.52
 1 4 -9 4.68 2.36
 1 4 -8 597.39 28.47
 1 4 -8 616.66 30.25
 -1 -4 8 652.78 32.68
 1 4 -7 76.89 6.94
 1 4 -7 71.18 6.75
 -1 -4 7 75.77 7.91
 -1 -4 6 1234.05 54.89
 1 4 -6 1113.85 52.37
 1 4 -6 1295.16 54.81
 1 4 -6 1263.75 53.97
 1 4 -5 476.5 23.06
 1 4 -5 475.3 25.48
 1 4 -5 449.75 24.41
 1 4 -4 740.26 37.74
 1 4 -4 805.13 38.53
 1 4 -4 839.75 36.07
 1 4 -4 792.13 35
 1 4 -3 158.88 11.84
 1 4 -3 156.22 12.08
 1 4 -3 163.85 10.12
 1 4 -3 172.63 10.7
 1 4 -2 118.86 9.01
 1 4 -2 112.66 9.68
 1 4 -2 124.54 8.63
 1 4 -2 124.52 6.08
 1 4 -2 131.75 10.27
 1 4 -1 432.34 23.29
 1 4 -1 419.4 21.23
 1 4 -1 423.56 18.76
 1 4 -1 424.2 23.66
 1 4 0 1093.29 51.03
 1 4 0 1140.74 49.26
 1 4 0 1108.44 46.84
 1 4 0 1135.09 51.95
 1 4 1 28.55 4.47
 1 4 1 26.15 5.15
 1 4 1 23.52 3.38
 1 4 1 36.77 5.9
 1 4 2 4.31 2.06
 1 4 2 1.42 2.14
 1 4 2 0.31 1.28
 1 4 2 0.52 2.86
 1 4 2 0.57 2.49
 1 4 3 210.21 14.11
 1 4 3 224.07 13.99
 1 4 3 220.22 14.53
 1 4 3 202.77 14.92
 1 4 3 243.31 13.79
 1 4 4 221.62 14.94
 1 4 4 229.34 14.25
 1 4 4 224.32 16.41
 1 4 5 210.57 10.32
 1 4 5 188.24 9.04
 1 4 5 189.12 15.49
 1 4 5 194.35 9.2
 1 4 5 195.85 11.63
 1 4 5 194.45 9.33
 1 4 5 188.33 9.8
 1 4 5 187.99 9.28
 1 4 6 399.29 17.47
 1 4 6 396.08 18.46
 1 4 6 390.06 17.68
 1 4 6 410.96 17.9
 1 4 6 416.9 20.84
 1 4 6 441.34 19.09
 1 4 6 354.41 23.87
 1 4 6 406.19 23.5
 1 4 6 412.6 17.77
 1 4 6 391.22 18.07
 1 4 6 411.48 18.62
 1 4 6 398.26 17.57
 1 4 7 180.82 9.33
 1 4 7 186.64 9.63
 1 4 7 181.55 12.29
 1 4 7 196.98 10.82
 1 4 7 193.02 16.02
 1 4 7 185.63 14.72
 1 4 7 191.65 9.23
 1 4 7 184.62 9.9
 1 4 7 197 10.52
 1 4 7 185.87 9.5
 1 4 7 187.85 9.39
 1 4 7 185.93 10.2
 1 4 8 38.87 6.08
 1 4 8 36.72 3.62
 1 4 8 37.89 3.92
 1 4 8 37.67 3.42
 1 4 8 40.02 4.96
 1 4 8 47.29 8.62
 1 4 8 42.43 4.12
 1 4 8 42.1 3.36
 1 4 8 35.91 4.13
 1 4 8 45.13 4.13
 1 4 8 45.9 3.75
 1 4 9 141.12 11.23
 1 4 9 138.43 7.81
 1 4 9 141.26 8.18
 1 4 9 127.9 8.12
 1 4 9 135.84 7.66
 1 4 9 150.34 9.78
 1 4 9 143.57 15
 1 4 9 138.19 8.6
 1 4 9 138.94 7.96
 1 4 9 137.26 8.66
 1 4 9 142.57 7.64
 1 4 9 139.61 9.06
 1 4 9 145.38 8.67
 1 4 10 39.67 3.5
 1 4 10 38.17 5.44
 1 4 10 38.56 7.82
 1 4 10 40.22 3.72
 1 4 10 38.99 4.29
 1 4 10 37.4 3.75
 1 4 10 40.47 6.64
 1 4 10 34.38 3.21
 1 4 10 36.51 4.19
 1 4 10 38.5 3.49
 1 4 11 42.6 8.3
 1 4 11 46.38 4.7
 1 4 11 49.69 4.11
 1 4 11 50.67 6.91
 1 4 11 41.29 3.96
 1 4 11 44.63 3.99
 1 4 11 38.26 5.4
 1 4 12 76.89 5.24
 1 4 12 70.12 4.75
 1 4 12 70.32 5.07
 1 4 12 56.39 6.33
 1 4 12 73.91 5.04
 1 4 13 21.56 2.57
 1 4 13 17.29 2.35
 1 4 13 18.43 2.89
 1 4 13 16.54 2.16
 1 4 14 4.28 1.29
 1 4 14 3.27 1.19
 1 4 14 5.42 1.86
 1 4 14 3.7 1.09
 -1 -5 19 0.87 0.61
 -1 -5 19 0.24 1.18
 -1 -5 19 0.63 0.97
 -1 -5 18 14.92 2.66
 -1 -5 18 48.89 3.28
 -1 -5 17 37.29 4.54
 -1 -5 17 107.71 5.59
 -1 -5 16 0.25 2.21
 -1 -5 16 -0.89 1.47
 -1 -5 15 47.34 8.43
 -1 -5 15 48.57 5.13
 -1 -5 15 54.39 4.65
 -1 -5 14 1.79 1.81
 -1 -5 14 0.84 2.51
 -1 -5 14 1.97 2.87
 -1 -5 13 12.33 2.76
 -1 -5 13 13.56 5.13
 -1 -5 13 15.68 3.24
 -1 -5 12 469.54 21.2
 -1 -5 12 436.24 28.41
 -1 -5 12 425.11 19.65
 1 5 -11 445.96 24.23
 -1 -5 11 386.93 17.93
 -1 -5 11 415.12 18.3
 -1 -5 11 427.4 26.54
 -1 -5 11 401.17 23.6
 -1 -5 10 23.3 2.66
 -1 -5 10 25.35 5.81
 1 5 -9 274.38 17.18
 1 5 -9 281.69 15.78
 1 5 -8 4.11 2.47
 1 5 -8 10.15 2.91
 -1 -5 8 7.81 3.11
 1 5 -7 958.01 45.93
 1 5 -7 1054.91 47.88
 1 5 -7 1065.51 47.16
 -1 -5 7 1023.13 48.04
 1 5 -6 8.28 3.28
 1 5 -6 18.11 4.84
 1 5 -6 23.38 5.19
 -1 -5 6 6.97 3.27
 1 5 -5 424.34 23.8
 1 5 -5 438 20.83
 1 5 -5 405.4 24.2
 1 5 -5 392.53 21.7
 1 5 -4 272.92 18.08
 1 5 -4 317.48 16.48
 1 5 -4 299.6 19.31
 1 5 -4 253.89 16.29
 1 5 -3 1085.28 49.97
 1 5 -3 1100.99 50.79
 1 5 -3 1160.01 47.62
 1 5 -2 7.61 3.7
 1 5 -2 4.93 2.87
 1 5 -2 11.49 3.72
 1 5 -1 973.88 48.44
 1 5 -1 1034.62 46.54
 1 5 -1 1021.05 42.86
 1 5 -1 1037.58 49.49
 1 5 0 6.89 3.31
 1 5 0 4.87 2.94
 1 5 0 4.12 1.87
 1 5 0 8.23 3.7
 1 5 1 77.18 8.86
 1 5 1 63.5 6.13
 1 5 1 80.69 9.16
 1 5 1 87.27 8.68
 1 5 2 183.51 14.2
 1 5 2 198.23 12.61
 1 5 2 191.42 14.72
 1 5 2 198.62 14.95
 1 5 2 187.38 12.41
 1 5 3 242.61 10.98
 1 5 3 249.91 11.05
 1 5 3 231.95 17.76
 1 5 3 215.47 14.76
 1 5 3 231.92 15.34
 1 5 4 717.12 31.93
 1 5 4 740.4 29.86
 1 5 4 720.47 30.58
 1 5 4 735.1 30.41
 1 5 4 683.52 29.81
 1 5 5 769.65 32.1
 1 5 5 739.97 32.54
 1 5 5 777.03 31.97
 1 5 5 790.67 32.96
 1 5 5 756.06 39.18
 1 5 5 787.89 32.14
 1 5 5 746.92 32.34
 1 5 5 787.65 32.86
 1 5 5 759.32 34.55
 1 5 5 748.83 38.1
 1 5 5 662.51 40.5
 1 5 6 138.85 7.58
 1 5 6 136.03 8.05
 1 5 6 134.02 7.4
 1 5 6 140.69 7.7
 1 5 6 148.88 8.61
 1 5 6 136.84 13.02
 1 5 6 143.54 7.35
 1 5 6 127.76 7.79
 1 5 6 138.85 8.27
 1 5 6 136.75 9.86
 1 5 6 127.64 12.12
 1 5 6 120.46 13.16
 1 5 7 14.02 4.13
 1 5 7 17.99 3.01
 1 5 7 13.31 2.9
 1 5 7 19.99 2.48
 1 5 7 20.59 2.93
 1 5 7 18.3 2.38
 1 5 7 19.96 3.54
 1 5 7 20.29 5.61
 1 5 7 13.73 2.75
 1 5 7 18.92 2.33
 1 5 7 5.44 3.26
 1 5 7 15.85 2.48
 1 5 8 130.94 7.43
 1 5 8 123.52 8.13
 1 5 8 120.14 8.82
 1 5 8 123.3 13.82
 1 5 8 129.19 10.54
 1 5 8 126.45 7.22
 1 5 8 142.76 7.75
 1 5 8 134.57 8.27
 1 5 8 125.4 8.51
 1 5 8 135.67 8.3
 1 5 9 144.82 8.2
 1 5 9 157.94 8.6
 1 5 9 162.33 8.69
 1 5 9 133.34 9.78
 1 5 9 132.96 15.08
 1 5 9 148.03 8.12
 1 5 9 154.69 8.38
 1 5 9 149.25 9.13
 1 5 9 151.98 9.66
 1 5 9 148.85 11.64
 1 5 9 132.71 8.62
 1 5 10 21.87 6.41
 1 5 10 17.95 3.2
 1 5 10 21.97 5.31
 1 5 10 16.42 2.69
 1 5 10 20.72 2.82
 1 5 10 16.5 2.59
 1 5 10 16.02 2.77
 1 5 10 18.38 2.52
 1 5 10 18.36 2.37
 1 5 10 12.07 3.56
 1 5 11 99.98 6.46
 1 5 11 100.07 6.51
 1 5 11 97.78 6.3
 1 5 11 108.96 6.6
 1 5 11 110.43 6.11
 1 5 12 17.83 2.27
 1 5 12 17.56 2.42
 1 5 12 18.82 2.45
 1 5 12 20.2 2.94
 1 5 12 15.86 2.36
 1 5 13 0.85 0.99
 1 5 13 0.94 1.15
 1 5 13 -0.41 1.09
 1 5 13 1.23 1.22
 1 5 13 2.28 1.72
 -1 -6 19 58.14 3.35
 -1 -6 19 62.21 3.66
 -1 -6 18 27.1 3.41
 -1 -6 18 123.31 5.1
 -1 -6 17 -0.45 1.39
 -1 -6 17 0.5 1.27
 -1 -6 17 -1.14 2.17
 -1 -6 16 73.73 9.69
 -1 -6 16 71.35 4.92
 -1 -6 15 5.62 2.4
 -1 -6 15 2.91 3.01
 -1 -6 15 2.88 2.03
 -1 -6 14 67.89 10.23
 -1 -6 14 64.01 5.41
 -1 -6 14 60.37 4.67
 -1 -6 14 64.99 5.81
 -1 -6 13 310.97 23.89
 -1 -6 13 375.07 17.34
 -1 -6 13 345.15 16.87
 -1 -6 13 321.59 15.83
 -1 -6 12 600.6 26.79
 -1 -6 12 680.72 28.08
 -1 -6 12 565.06 32.69
 -1 -6 12 641.57 36.61
 1 6 -12 579.93 33.08
 -1 -6 11 7.51 3.67
 1 6 -11 2.57 2.35
 -1 -6 11 6.51 1.77
 -1 -6 10 187.06 9.27
 -1 -6 10 198.43 15.87
 -1 -6 10 195 9.93
 -1 -6 9 66.53 4.21
 1 6 -9 69.88 7.3
 -1 -6 9 64.99 8.37
 -1 -6 9 66.72 4.67
 1 6 -8 26.52 4.91
 -1 -6 8 24.2 2.38
 1 6 -8 33.81 5.4
 1 6 -7 234.7 15.51
 -1 -6 7 191.97 14.63
 1 6 -7 194.51 13.99
 1 6 -6 927.48 41.02
 1 6 -6 833.47 42.45
 -1 -6 6 801.18 40.56
 1 6 -6 815.7 41.57
 1 6 -5 721.75 33.84
 1 6 -5 769.95 38.13
 1 6 -5 767.17 37.35
 1 6 -4 1081.15 48.88
 1 6 -4 1077.94 52.4
 1 6 -4 1067.86 51.63
 1 6 -3 809.32 39.9
 1 6 -3 859.09 43.3
 1 6 -3 860.39 42.61
 1 6 -2 900.97 43.76
 1 6 -2 938.15 46.35
 1 6 -2 955 47.05
 1 6 -1 15.48 4.79
 1 6 -1 10.87 3.75
 1 6 -1 13.72 2.53
 1 6 -1 11.53 4.5
 1 6 0 383.04 24.34
 1 6 0 451.93 21.55
 1 6 0 428.7 26.77
 1 6 0 424.22 26.13
 1 6 1 442.93 26.65
 1 6 1 466.91 24.13
 1 6 1 454.2 23.34
 1 6 1 446.07 27.63
 1 6 1 476.82 27.4
 1 6 2 421.41 18.28
 1 6 2 435.85 23.21
 1 6 2 428.41 18.33
 1 6 3 25.64 2.53
 1 6 3 26.19 3.64
 1 6 3 18.19 5.4
 1 6 3 26.19 2.78
 1 6 3 21.79 4.4
 1 6 3 26.53 2.46
 1 6 3 34.9 2.71
 1 6 3 26.34 4.82
 1 6 3 23.14 2.59
 1 6 4 611.83 27.29
 1 6 4 621.61 27.43
 1 6 4 633.34 33.54
 1 6 4 711.4 34.29
 1 6 4 614.74 36.94
 1 6 4 658.05 27.8
 1 6 4 612.18 27.27
 1 6 4 660.22 29.09
 1 6 4 656.88 26.97
 1 6 4 613.75 27.14
 1 6 4 636.26 26.94
 1 6 4 651.4 27.06
 1 6 5 112.23 8.48
 1 6 5 110.17 6.62
 1 6 5 111.17 6.52
 1 6 5 117.95 7.36
 1 6 5 112.88 11.48
 1 6 5 110.12 6.49
 1 6 5 115.17 7.26
 1 6 5 114.44 6.9
 1 6 5 112.08 6.93
 1 6 5 119.1 11.56
 1 6 5 110.02 13.02
 1 6 6 19.97 2.39
 1 6 6 17.14 5.38
 1 6 6 15.51 3.94
 1 6 6 23.5 3.22
 1 6 6 20.36 3.06
 1 6 6 18.65 2.51
 1 6 6 19.51 3.46
 1 6 6 17.86 2.6
 1 6 6 16.99 2.87
 1 6 6 18.9 4.94
 1 6 6 11.04 4.33
 1 6 6 16.94 2.45
 1 6 6 15.18 2.96
 1 6 7 35.03 5.42
 1 6 7 38.29 4.12
 1 6 7 38.43 3.65
 1 6 7 37.1 4.12
 1 6 7 40.27 4.82
 1 6 7 44.4 8.05
 1 6 7 40.03 3.46
 1 6 7 39.55 3.69
 1 6 7 43.28 3.84
 1 6 7 38.14 7.22
 1 6 7 37.45 4.15
 1 6 7 37.13 4.03
 1 6 8 36.56 4.79
 1 6 8 32.4 7.22
 1 6 8 35.26 3.77
 1 6 8 31.06 5.72
 1 6 8 27.61 3.67
 1 6 8 30.29 4.02
 1 6 8 32.54 3.89
 1 6 8 33.39 3.19
 1 6 8 34.14 3.47
 1 6 8 26.64 3.25
 1 6 8 23.42 3.03
 1 6 9 10.29 4.95
 1 6 9 13.25 2.12
 1 6 9 16.49 3.06
 1 6 9 14.52 2.85
 1 6 9 8.38 2.28
 1 6 9 13.72 2.29
 1 6 9 13.94 2.21
 1 6 9 12.44 2.36
 1 6 9 16.87 2.55
 1 6 9 11.34 2.55
 1 6 10 170.83 9.15
 1 6 10 168.01 9.47
 1 6 10 181.41 9.11
 1 6 10 187.34 9.77
 1 6 10 178.35 9.52
 1 6 10 171.95 9.44
 1 6 11 40.84 3.46
 1 6 11 37.83 3.93
 1 6 11 29.51 3.29
 1 6 11 36.49 2.96
 1 6 11 40.13 3.46
 1 6 11 38.69 3.41
 1 6 12 8.09 1.67
 1 6 12 8.14 1.67
 1 6 12 10.87 1.76
 1 6 12 6.02 1.51
 -1 -7 19 116.44 5.87
 -1 -7 18 16.63 2.01
 -1 -7 18 11.45 1.71
 -1 -7 17 16.25 2.27
 -1 -7 17 11.72 2.12
 -1 -7 16 0.62 2.03
 -1 -7 16 -0.9 3.81
 -1 -7 16 0.82 1.79
 -1 -7 15 1.37 1.36
 -1 -7 15 -0.23 2.16
 -1 -7 15 0.98 2.41
 -1 -7 15 -1.14 2.01
 -1 -7 14 6.46 1.87
 -1 -7 14 5.92 2.34
 -1 -7 14 9.03 3.98
 -1 -7 14 8.8 2.55
 -1 -7 13 361.63 16.94
 -1 -7 13 299.76 21.49
 -1 -7 13 334.66 16.05
 -1 -7 13 342.44 24.75
 -1 -7 12 32.45 3.84
 -1 -7 12 29.84 3.35
 -1 -7 12 33.98 7.24
 1 7 -12 40.21 6.91
 -1 -7 11 129.98 7.67
 1 7 -11 117.46 12.11
 -1 -7 11 131.74 7.13
 -1 -7 10 1.86 1.43
 1 7 -10 6.85 3.2
 -1 -7 10 3.09 3.06
 -1 -7 10 3.21 1.21
 -1 -7 9 126.23 6.84
 -1 -7 9 131.65 12.23
 -1 -7 9 125.68 7.25
 1 7 -8 252.81 17.31
 -1 -7 8 228.37 11.01
 -1 -7 7 641.76 25.84
 -1 -7 7 599.24 25.93
 1 7 -6 31.75 6.09
 -1 -7 6 28.45 5.27
 -1 -7 6 32.65 2.92
 1 7 -6 41.19 7
 1 7 -6 29.58 5.8
 1 7 -5 309.12 21.53
 1 7 -5 277.74 17.98
 1 7 -5 324.18 21.02
 1 7 -4 249.72 18.88
 1 7 -4 241.32 16.43
 1 7 -4 252.77 18.41
 1 7 -3 905.41 43.91
 1 7 -3 822.5 42.17
 1 7 -2 29.61 6.43
 1 7 -2 29.19 5.69
 1 7 -2 40.98 7.22
 1 7 -1 0.86 3.41
 1 7 -1 0.79 3.23
 1 7 0 176.66 11.3
 1 7 0 153.12 7.73
 1 7 0 163.34 7.88
 1 7 1 437.97 23.47
 1 7 1 409.9 26.37
 1 7 1 392.52 17.59
 1 7 1 403.9 17.89
 1 7 1 402.83 17.57
 1 7 1 442.5 22.6
 1 7 1 398.49 17.51
 1 7 2 108.38 6.28
 1 7 2 118.28 6.94
 1 7 2 108.59 6.56
 1 7 2 115.25 6.44
 1 7 2 146.18 14.21
 1 7 2 132.07 11.08
 1 7 2 125 6.49
 1 7 2 114.3 6.38
 1 7 2 108.24 7.31
 1 7 3 401.63 24.69
 1 7 3 447.94 25.67
 1 7 3 439.4 29.32
 1 7 3 440.12 19.16
 1 7 3 445.55 19.93
 1 7 3 435.33 19.5
 1 7 3 422.59 19.47
 1 7 3 435.06 19.34
 1 7 3 411 20.54
 1 7 3 441.31 19.1
 1 7 4 6.55 2.75
 1 7 4 2.66 1.49
 1 7 4 4.3 2.85
 1 7 4 6.44 2.13
 1 7 4 5.25 3.83
 1 7 4 3.9 1.62
 1 7 4 1.48 1.97
 1 7 4 3.07 1.39
 1 7 4 5.49 1.96
 1 7 4 2.51 1.55
 1 7 4 4.18 1.57
 1 7 4 5.1 3.2
 1 7 5 2.89 2.95
 1 7 5 1.29 1.38
 1 7 5 -0.2 1.63
 1 7 5 0.17 1.88
 1 7 5 0.56 1.58
 1 7 5 2.83 2.09
 1 7 5 0.81 3.1
 1 7 5 2.03 1.49
 1 7 5 4.24 4.36
 1 7 5 3.17 1.69
 1 7 5 2.04 1.49
 1 7 5 1.38 2
 1 7 5 1.61 2.34
 1 7 6 152.56 15.16
 1 7 6 175.55 15.58
 1 7 6 160.3 9.52
 1 7 6 166.74 10.07
 1 7 6 167.16 8.94
 1 7 6 168.48 9.25
 1 7 6 159.97 11.22
 1 7 6 174.13 9.45
 1 7 6 177.91 9.3
 1 7 6 167.74 9.29
 1 7 6 165 9.9
 1 7 7 41.62 7.94
 1 7 7 33.39 7.28
 1 7 7 48.4 3.93
 1 7 7 46.52 4.11
 1 7 7 40.26 4.53
 1 7 7 44.35 4.07
 1 7 7 43.97 3.96
 1 7 7 43.12 5.82
 1 7 7 46.79 4.26
 1 7 7 50.55 4.62
 1 7 7 47.56 4.79
 1 7 8 93.15 5.97
 1 7 8 95.51 6.25
 1 7 8 97.44 6.77
 1 7 8 90.6 6.11
 1 7 8 98.63 6.27
 1 7 8 101.07 6.56
 1 7 8 93.47 6.69
 1 7 8 89.13 6.93
 1 7 9 123.44 7.77
 1 7 9 133.97 7.61
 1 7 9 124.75 7.36
 1 7 9 120.02 7.42
 1 7 9 129.85 7.25
 1 7 9 139.86 7.89
 1 7 10 15.73 2.47
 1 7 10 14.8 2.27
 1 7 10 14.99 2.01
 1 7 10 19.59 2.64
 1 7 10 17.86 2.44
 1 7 11 5.32 1.58
 1 7 11 6.92 1.76
 1 7 11 3.29 1.02
 1 7 11 5.36 1.57
 -1 -8 19 14.28 1.53
 -1 -8 19 8.15 1.24
 -1 -8 18 21.92 2.29
 -1 -8 18 17.74 2.22
 -1 -8 17 6.16 1.64
 -1 -8 17 6.33 1.78
 -1 -8 16 1.79 2.95
 -1 -8 16 0.21 1.88
 -1 -8 15 108.11 12.94
 -1 -8 15 123.98 7.72
 -1 -8 15 108.48 6.88
 -1 -8 14 215.93 18.94
 -1 -8 14 247.16 12.53
 -1 -8 14 225.36 11.6
 -1 -8 14 188.23 16.26
 -1 -8 13 4.89 3.58
 -1 -8 13 10.95 3.86
 -1 -8 13 8.79 2.21
 -1 -8 12 209.84 11.18
 -1 -8 12 217.42 18.39
 -1 -8 12 219.1 10.68
 -1 -8 11 31.13 2.98
 -1 -8 11 36.24 3.51
 1 8 -11 24.66 6.12
 -1 -8 11 35.24 6.99
 1 8 -10 19.38 5.73
 -1 -8 10 25.93 3.02
 1 8 -10 22.36 2.45
 -1 -8 10 30.19 6.25
 -1 -8 10 26.98 2.7
 1 8 -10 21.8 4.8
 -1 -8 9 135.15 7.48
 1 8 -9 162.74 13.42
 -1 -8 9 134.59 7.81
 -1 -8 9 145.77 13.15
 -1 -8 8 316.34 15.06
 1 8 -8 355.95 22.6
 -1 -8 8 342.26 15.5
 -1 -8 8 332.58 21.51
 -1 -8 7 16.93 2.3
 -1 -8 7 15.1 2.07
 -1 -8 7 15.49 1.93
 -1 -8 6 352.45 15.83
 -1 -8 6 330.47 15.77
 -1 -8 6 364.76 15.57
 -1 -8 6 330.6 21.27
 1 8 -5 9.95 3.56
 -1 -8 5 7.73 1.77
 -1 -8 5 5.16 3.16
 -1 -8 5 7.7 1.67
 -1 -8 5 7.66 1.46
 -1 -8 4 329.67 15.18
 -1 -8 3 4.98 1.58
 1 8 -2 32.45 2.91
 1 8 -2 36.01 6.79
 -1 -8 2 35.92 3.16
 1 8 -1 262.8 12.06
 1 8 -1 260.99 12.29
 1 8 -1 261.36 11.79
 -1 -8 1 242.63 12.1
 1 8 -1 274.62 20.12
 -1 -8 0 155.66 8.19
 1 8 0 161.32 8.11
 1 8 0 158.93 8.07
 1 8 0 149.31 8.29
 1 8 0 176.28 15.76
 1 8 0 171.8 13.28
 1 8 0 162.85 8.47
 1 8 0 176.35 15.4
 1 8 1 162.56 8.58
 1 8 1 165.01 8.92
 1 8 1 166.95 9.2
 1 8 1 187.25 14.33
 1 8 1 187.07 16.86
 1 8 1 164.69 14.82
 1 8 1 169.8 8.57
 1 8 2 367.24 22.09
 1 8 2 322.81 22.59
 1 8 2 366.52 16.43
 1 8 2 357.63 16.35
 1 8 2 351.23 16.84
 1 8 2 359.41 16.85
 1 8 2 411.15 23.79
 1 8 2 389.19 26.83
 1 8 2 357.6 17.14
 1 8 3 6.94 3.25
 1 8 3 8.83 1.96
 1 8 3 8.22 2.57
 1 8 3 6.92 3.39
 1 8 3 5.49 4.01
 1 8 3 7.62 1.83
 1 8 3 8.59 2.02
 1 8 3 7.11 1.9
 1 8 3 5.48 1.85
 1 8 4 6.23 3.2
 1 8 4 4.02 1.65
 1 8 4 4.03 2.21
 1 8 4 2.79 1.77
 1 8 4 3.37 3.91
 1 8 4 3.76 1.97
 1 8 4 3.53 1.84
 1 8 4 4.97 1.92
 1 8 4 2.5 2.9
 1 8 5 136.89 7.84
 1 8 5 135.23 8.69
 1 8 5 116.26 12.94
 1 8 5 133.42 7.89
 1 8 5 131.93 7.83
 1 8 5 139.75 8.15
 1 8 5 142.64 8.62
 1 8 5 130.02 7.6
 1 8 6 55.23 4.57
 1 8 6 56.95 5.34
 1 8 6 52.32 8.88
 1 8 6 58.68 4.85
 1 8 6 50.71 4.45
 1 8 6 59.11 5.23
 1 8 6 62.58 4.57
 1 8 6 63.18 4.96
 1 8 7 55.56 4.62
 1 8 7 51.78 4.32
 1 8 7 54.25 4.56
 1 8 7 45.98 4.9
 1 8 7 56.81 4.47
 1 8 7 48.05 4.06
 1 8 7 57.06 5.03
 1 8 8 125.62 7.28
 1 8 8 114.37 7.13
 1 8 8 122.02 7.66
 1 8 8 129.41 7.56
 1 8 8 116.53 6.92
 1 8 9 39.39 3.39
 1 8 9 28.13 2.84
 1 8 9 31.77 3.4
 1 8 9 33.61 3.36
 1 8 10 0.72 0.95
 1 8 10 0.13 1.34
 1 8 10 1.22 1.49
 1 8 11 9.2 1.1
 1 8 11 16.88 1.84
 -1 -9 19 16.19 1.53
 -1 -9 19 9.47 1.38
 -1 -9 18 7.64 1.66
 -1 -9 18 10.04 1.58
 -1 -9 17 -0.85 1.67
 -1 -9 17 -0.25 1.09
 -1 -9 16 152.17 8.83
 -1 -9 15 296.29 20.55
 -1 -9 15 341.34 23.99
 -1 -9 14 88.05 6.35
 -1 -9 14 77.51 10.8
 -1 -9 14 64.94 8.99
 -1 -9 14 78.72 5.62
 -1 -9 13 89.89 5.77
 -1 -9 13 97.89 11.94
 -1 -9 13 98.35 6.89
 -1 -9 13 84.17 10.34
 -1 -9 13 96.57 6.4
 -1 -9 12 1.2 1.9
 -1 -9 12 1.48 1.28
 -1 -9 12 0.93 2.5
 -1 -9 11 155.69 8.52
 -1 -9 11 129.32 13.52
 1 9 -11 128.93 12.35
 -1 -9 11 138.62 7.83
 -1 -9 10 76.56 5.23
 -1 -9 10 78.84 5.61
 -1 -9 10 85 10.25
 1 9 -10 83.14 5.33
 1 9 -10 101.35 10.67
 -1 -9 9 270.4 13.09
 1 9 -9 270.21 20
 -1 -9 9 277.83 13.38
 -1 -9 9 267.42 19.56
 -1 -9 8 -0.72 2.73
 -1 -9 8 0.84 1.48
 1 9 -8 3.36 3.2
 -1 -9 8 0.63 1.3
 -1 -9 7 278.56 12.7
 -1 -9 7 251.64 12.49
 1 9 -7 267.06 19.97
 -1 -9 7 265.47 18.49
 -1 -9 7 251.09 12.19
 -1 -9 6 50.43 3.8
 -1 -9 6 45.9 3.53
 1 9 -6 55.4 8.73
 -1 -9 6 43.3 3.75
 -1 -9 5 337.56 15.21
 -1 -9 5 314.14 15.4
 -1 -9 5 348.04 15.09
 -1 -9 4 10.36 1.93
 1 9 -4 12.66 4.19
 -1 -9 4 10.63 1.62
 -1 -9 4 8.86 1.69
 -1 -9 4 5.58 2.83
 1 9 -3 275.84 13.63
 -1 -9 3 290.16 13.54
 1 9 -3 281.51 21.36
 1 9 -3 332.61 22.16
 1 9 -2 226.52 10.72
 1 9 -2 233.09 11.37
 1 9 -2 236.56 18.9
 1 9 -2 225.59 10.55
 1 9 -2 246.68 19.45
 -1 -9 2 212.45 10.96
 1 9 -1 244.8 11.91
 -1 -9 1 248.33 11.99
 1 9 -1 262.39 20.55
 1 9 -1 250.59 11.72
 1 9 -1 255.11 12.42
 1 9 -1 255.69 20.08
 -1 -9 0 6.4 1.51
 1 9 0 6.68 1.78
 1 9 0 5.92 3.16
 1 9 0 7.08 4.16
 1 9 0 4.43 1.53
 1 9 0 6.76 1.95
 1 9 0 7.37 3.93
 1 9 0 9.63 1.9
 1 9 1 160.5 8.57
 1 9 1 161.89 9.43
 1 9 1 166.13 8.99
 1 9 1 158.45 8.75
 1 9 1 163.85 14.49
 1 9 1 198.7 17.95
 1 9 1 167.1 15.4
 1 9 1 168.08 9.13
 1 9 2 66.14 9.09
 1 9 2 62.13 4.71
 1 9 2 71.06 5.51
 1 9 2 53.11 10.04
 1 9 2 69.15 5.19
 1 9 2 67.34 4.84
 1 9 2 69.44 5.27
 1 9 3 8.76 2.32
 1 9 3 13.76 2.41
 1 9 3 14.08 2.57
 1 9 3 10.32 2.36
 1 9 3 11.39 4.33
 1 9 3 9.65 2.5
 1 9 4 25.77 3.24
 1 9 4 28.64 3.25
 1 9 4 30.57 3.23
 1 9 4 24.77 3.51
 1 9 4 21.63 3.06
 1 9 4 24.72 3.53
 1 9 4 24.79 5.97
 1 9 5 39.56 4.45
 1 9 5 42.12 3.93
 1 9 5 41.33 3.98
 1 9 5 37.77 7.72
 1 9 5 39.06 4.08
 1 9 5 40.75 3.72
 1 9 5 41 4.29
 1 9 6 7.5 3.86
 1 9 6 3.01 1.91
 1 9 7 72.53 5.13
 1 9 7 75.89 5.46
 1 9 7 70.6 5.07
 1 9 7 65.53 4.9
 1 9 7 59.13 4.59
 1 9 8 40.23 3.6
 1 9 8 47.03 3.88
 1 9 8 42.68 3.46
 1 9 8 44.38 3.95
 1 9 9 6.76 1.77
 1 9 9 7.69 1.46
 1 9 9 6.48 1.83
 1 9 10 1.3 0.72
 1 9 10 3.15 1.31
 -1 -10 19 1.05 0.89
 -1 -10 19 0.3 0.6
 -1 -10 18 2.61 0.93
 -1 -10 18 2.99 1.38
 -1 -10 18 3.18 1.05
 -1 -10 17 81.14 5.06
 -1 -10 17 94.35 5.78
 -1 -10 16 297.38 14.56
 -1 -10 15 3.68 2.56
 -1 -10 15 9.04 3.98
 -1 -10 14 66.92 4.67
 -1 -10 14 68.03 9.77
 -1 -10 14 58.62 8.62
 -1 -10 14 70.32 5.24
 -1 -10 14 73.85 5.71
 -1 -10 13 21.84 2.6
 -1 -10 13 18.09 2.9
 -1 -10 13 15.16 4.94
 -1 -10 13 21.81 3.31
 -1 -10 12 86.34 5.73
 -1 -10 12 87.2 6.09
 -1 -10 12 95.82 11.56
 -1 -10 11 51.22 4.49
 1 10 -11 53.02 8.06
 -1 -10 11 44.19 3.84
 1 10 -11 48.03 3.89
 -1 -10 11 48.34 8.06
 -1 -10 10 365.95 24.52
 1 10 -10 339.14 24.32
 -1 -10 10 385.24 17.59
 1 10 -10 380.07 17.32
 -1 -10 10 366.79 17.21
 -1 -10 9 0.17 1.36
 1 10 -9 0.9 2.98
 -1 -10 9 0.18 1.56
 -1 -10 9 2.34 2.71
 -1 -10 8 31.58 3.25
 -1 -10 8 35.9 6.41
 1 10 -8 36.34 7.06
 -1 -10 8 32.04 3.34
 -1 -10 7 0.51 1.4
 1 10 -7 -0.95 2.33
 -1 -10 7 0.69 1.85
 -1 -10 7 1.49 1.08
 -1 -10 7 1.79 1.56
 -1 -10 6 107.64 6.37
 -1 -10 6 109.2 6.61
 1 10 -6 119.34 13.03
 -1 -10 6 95.83 10.39
 -1 -10 6 109.52 6.25
 -1 -10 5 5.75 1.54
 -1 -10 5 6.4 1.43
 -1 -10 5 4 1.58
 1 10 -5 2.91 3.21
 -1 -10 4 89.72 5.41
 1 10 -4 93.61 6.16
 -1 -10 4 88.37 5.74
 1 10 -4 102.03 12.18
 1 10 -3 4.97 3.45
 -1 -10 3 2.98 1.24
 1 10 -3 2.57 1.55
 -1 -10 3 3.67 1.5
 -1 -10 2 160.14 8.44
 1 10 -2 157.38 8.19
 1 10 -2 163.78 9.02
 1 10 -2 153.05 8.1
 1 10 -2 167.51 16.1
 -1 -10 1 38.4 3.29
 1 10 -1 41.51 3.53
 1 10 -1 37.63 6.97
 1 10 -1 33.58 3.58
 1 10 -1 29.09 6.87
 1 10 -1 37.05 3.44
 1 10 -1 42.43 3.73
 1 10 0 354.31 16.48
 1 10 0 392.77 25.16
 1 10 0 363.7 16.7
 1 10 0 339.5 25.07
 1 10 0 351.18 17.03
 1 10 0 375.92 17.04
 1 10 1 60.21 4.73
 1 10 1 62.62 4.91
 1 10 1 59.04 9.12
 1 10 1 64.32 5.35
 1 10 1 60.81 4.84
 1 10 1 63.77 4.65
 1 10 1 55.56 8.79
 1 10 2 15.7 2.71
 1 10 2 13.86 4.58
 1 10 2 17.2 2.69
 1 10 2 13.43 2.58
 1 10 2 13.9 2.74
 1 10 3 23.83 3.41
 1 10 3 25.45 3.37
 1 10 3 26.43 3.53
 1 10 3 26.57 6.34
 1 10 3 30.23 3.38
 1 10 4 159.02 9.03
 1 10 4 162.97 10.03
 1 10 4 159.44 15.58
 1 10 4 164.77 9.12
 1 10 4 165.59 9.46
 1 10 4 176.44 9.63
 1 10 5 8.4 3.98
 1 10 6 129.75 7.44
 1 10 6 113.79 6.83
 1 10 6 123.82 7.09
 1 10 6 125.6 7.24
 1 10 7 16.21 2.59
 1 10 7 16.85 2.21
 1 10 7 20.95 2.66
 1 10 7 19.77 2.58
 1 10 8 0.26 1.51
 1 10 8 -0.44 1.04
 1 10 9 5.69 1.01
 -1 -11 19 -0.07 0.89
 -1 -11 18 82.53 4.67
 -1 -11 18 97.89 4.75
 -1 -11 18 89.42 5.13
 -1 -11 17 257.51 11.72
 -1 -11 17 244.06 11.99
 -1 -11 16 54.97 4.38
 -1 -11 15 31.44 3.67
 -1 -11 15 42.84 3.3
 -1 -11 15 40.6 3.73
 -1 -11 14 1.62 2.52
 -1 -11 14 -0.88 2.17
 -1 -11 13 2.69 1.97
 -1 -11 13 1.54 1.31
 -1 -11 13 2.81 1.9
 -1 -11 13 1.8 2.22
 -1 -11 12 62.79 5.28
 -1 -11 12 66.68 4.89
 -1 -11 12 68.62 9.64
 -1 -11 12 69.06 5.22
 1 11 -11 432.87 28.29
 -1 -11 11 470.23 28.89
 -1 -11 11 466.43 20.74
 1 11 -11 445.51 20.53
 -1 -11 11 466.06 21.01
 -1 -11 11 458.59 21.21
 -1 -11 10 10.51 2.21
 -1 -11 10 13.12 4.35
 -1 -11 10 18.7 2.76
 1 11 -10 13.65 2.37
 1 11 -10 17.79 5.27
 1 11 -9 204.39 18.28
 -1 -11 9 234.53 11.45
 -1 -11 9 229.9 11.34
 1 11 -9 205.79 11.29
 -1 -11 9 196.08 16.62
 1 11 -8 42.3 8.18
 -1 -11 8 44.61 3.96
 -1 -11 8 49.09 4.05
 -1 -11 8 41.82 6.82
 -1 -11 7 253.43 12.07
 -1 -11 7 251.98 12.26
 -1 -11 7 238.25 17.32
 1 11 -7 267.72 21.32
 -1 -11 7 232.31 11.73
 -1 -11 6 10.47 1.96
 -1 -11 6 7.99 1.93
 -1 -11 6 11.96 1.85
 -1 -11 5 295.53 13.78
 -1 -11 5 292.37 13.66
 1 11 -5 289.27 14.76
 -1 -11 5 296.59 14.17
 1 11 -4 18.91 5.79
 1 11 -4 13.37 2.51
 1 11 -4 11.6 1.91
 -1 -11 4 12.81 1.97
 -1 -11 4 11.31 2.06
 -1 -11 3 285.91 13.36
 1 11 -3 282.13 14.4
 1 11 -3 293.81 13.55
 1 11 -3 307.63 23.5
 -1 -11 3 279.26 13.56
 1 11 -2 17.58 2.55
 1 11 -2 18.01 2.34
 1 11 -2 15.46 2.77
 1 11 -2 10.59 4.98
 1 11 -2 16.17 2.7
 1 11 -2 15.78 4.93
 -1 -11 2 17.75 2.27
 1 11 -1 409.49 26.63
 1 11 -1 359.19 17.01
 1 11 -1 365.73 26.6
 1 11 -1 371.87 17.88
 1 11 -1 401.12 17.6
 1 11 0 2.82 1.92
 1 11 0 2.87 2.98
 1 11 0 0.34 1.54
 1 11 0 -0.96 1.64
 1 11 0 3 3.3
 1 11 0 1.64 1.64
 1 11 1 28.1 6.57
 1 11 1 25.66 3.14
 1 11 1 31.81 3.44
 1 11 1 28.2 3.19
 1 11 2 58.42 9.24
 1 11 2 53.91 4.56
 1 11 2 60.22 4.9
 1 11 2 61.61 4.7
 1 11 3 130.23 14.05
 1 11 4 16.62 2.55
 1 11 4 14.89 2.58
 1 11 4 19.95 2.59
 1 11 4 12.47 2.42
 1 11 5 158.33 8.37
 1 11 5 131.44 8.64
 1 11 5 159.66 8.47
 1 11 5 163.27 8.61
 1 11 6 14.52 2.07
 1 11 6 18.49 2.49
 1 11 6 19.46 2.47
 1 11 7 3.12 1.41
 1 11 7 -0.11 1.01
 1 11 8 8.72 1.13
 -1 -12 19 36.31 2.25
 -1 -12 18 131.25 6.15
 -1 -12 18 130.92 5.88
 -1 -12 17 15.98 2.07
 -1 -12 17 14.14 1.82
 -1 -12 16 16.84 1.83
 -1 -12 16 18.12 2.42
 -1 -12 16 23.9 2.48
 -1 -12 15 1.93 1.16
 -1 -12 15 -0.18 1.48
 -1 -12 14 1.8 1.56
 -1 -12 14 3.34 1.38
 -1 -12 14 3.34 1.93
 -1 -12 13 160.21 14.75
 -1 -12 12 306.06 16.06
 1 12 -12 330.25 15.55
 -1 -12 12 361.59 16.27
 -1 -12 12 362.08 16.04
 1 12 -12 315.02 22.42
 -1 -12 12 342.58 23.25
 1 12 -11 18.05 5.16
 -1 -12 11 23.03 3.02
 -1 -12 11 26.61 5.83
 -1 -12 11 27.29 3.07
 -1 -12 11 29.65 3.35
 1 12 -11 25.93 2.97
 -1 -12 10 150.4 14.06
 -1 -12 10 173.19 9.2
 1 12 -10 167.82 9.2
 -1 -12 10 183.88 9.3
 1 12 -10 152.62 15.5
 -1 -12 10 141.07 8.87
 -1 -12 9 62.96 8.28
 1 12 -9 60 4.81
 -1 -12 9 57.2 4.57
 1 12 -9 54.15 9.3
 -1 -12 9 44.05 4.12
 -1 -12 9 64.68 4.71
 1 12 -8 145.93 8.95
 -1 -12 8 154.45 8.66
 -1 -12 8 165.4 8.65
 1 12 -8 132.42 15.02
 1 12 -7 49.41 4.43
 1 12 -7 44.78 8.63
 -1 -12 7 46.51 4.02
 -1 -12 7 40.9 3.66
 1 12 -6 236.51 12.33
 1 12 -6 236.76 12.1
 1 12 -6 208.84 19.31
 -1 -12 6 210.96 10.91
 -1 -12 6 236.35 11.56
 1 12 -5 18.44 2.91
 1 12 -5 15.75 2.76
 1 12 -5 18.41 5.86
 -1 -12 5 13.06 1.98
 -1 -12 5 15.42 2.33
 1 12 -4 124.62 8.09
 1 12 -4 135.88 8.17
 1 12 -4 129.34 14.62
 -1 -12 4 129 7.41
 1 12 -3 20.96 2.51
 -1 -12 3 20.39 2.45
 1 12 -3 19.12 2.91
 1 12 -3 17.37 5.77
 1 12 -3 25.67 6.18
 1 12 -3 18.04 2.89
 1 12 -2 81.26 11.12
 1 12 -2 100.24 6.58
 1 12 -2 94.42 5.93
 1 12 -2 82.46 11.63
 1 12 -1 8.22 1.85
 1 12 -1 9.97 4.26
 1 12 -1 10.08 2.29
 1 12 -1 8.08 2.02
 1 12 -1 8.25 4.25
 1 12 0 20.94 2.64
 1 12 0 21.59 2.81
 1 12 0 13.88 5.05
 1 12 0 13.38 4.64
 1 12 0 20.87 2.75
 1 12 1 36.98 7.47
 1 12 2 31.67 3.4
 1 12 2 34.01 3.39
 1 12 2 30.98 6.64
 1 12 2 29.36 3.15
 1 12 3 9.55 1.72
 1 12 3 9.82 1.95
 1 12 3 10.62 2.1
 1 12 3 11.15 2.14
 1 12 4 71.03 4.89
 1 12 4 86.97 5.33
 1 12 4 76.84 5.11
 1 12 5 22.26 2.43
 1 12 5 21.2 2.34
 1 12 6 -0.1 0.89
 -1 -13 18 3.26 0.92
 -1 -13 18 4.76 0.88
 -1 -13 17 16.82 1.77
 -1 -13 17 12.61 1.2
 -1 -13 17 15.95 1.83
 -1 -13 16 -0.74 1.13
 -1 -13 16 0.13 1.24
 -1 -13 16 0.45 0.8
 -1 -13 15 0.9 1.37
 -1 -13 15 1.54 1.12
 -1 -13 14 82.5 5.88
 -1 -13 14 117.12 6.08
 -1 -13 13 284.79 12.62
 -1 -13 13 267.17 12.19
 -1 -13 12 11.75 2.17
 1 13 -12 10.4 1.84
 1 13 -11 11.51 4.37
 1 13 -10 2.35 1.68
 -1 -13 10 2.77 1.59
 1 13 -10 1.92 2.59
 -1 -13 10 -0.36 1.55
 1 13 -9 5.58 1.92
 -1 -13 9 11.35 2.42
 -1 -13 9 8.75 1.99
 1 13 -8 64.01 5.23
 -1 -13 8 72.68 5.12
 1 13 -8 69.08 10.43
 -1 -13 8 66.56 4.79
 1 13 -7 31.68 3.52
 1 13 -7 30.84 7.01
 -1 -13 7 27.54 3.04
 1 13 -6 5.03 1.93
 1 13 -6 2.14 3.12
 -1 -13 6 5.62 1.71
 1 13 -5 4.38 2.14
 1 13 -5 1.94 3.37
 1 13 -5 4.29 4.09
 -1 -13 5 2.69 1.48
 1 13 -4 69.2 5.3
 1 13 -4 66.51 10.01
 1 13 -4 67.31 10.36
 -1 -13 4 64.45 4.6
 1 13 -3 124.26 7.91
 1 13 -3 146.87 14.93
 1 13 -3 145.65 15.25
 1 13 -2 -0.98 2.65
 1 13 -2 -1.01 2.47
 1 13 -1 27.03 6.21
 1 13 -1 29.14 3.24
 1 13 -1 32.6 3.12
 1 13 -1 27.1 6.27
 1 13 0 30.15 2.99
 1 13 0 24.17 2.57
 1 13 1 97.5 5.75
 1 13 1 90.46 5.9
 1 13 1 85.85 5.29
 1 13 2 5.15 1.55
 1 13 2 3.84 1.55
 1 13 2 5.96 1.69
 1 13 2 4.19 1.35
 1 13 3 59.71 3.81
 1 13 3 51.75 3.43
 1 13 3 52.59 3.76
 1 13 4 5.52 1.38
 1 13 5 -0.5 0.88
 -1 -14 17 3.91 0.93
 -1 -14 17 1.4 0.77
 -1 -14 16 1.31 0.99
 -1 -14 16 2.32 1.09
 -1 -14 16 0.52 0.7
 -1 -14 15 65.23 3.94
 -1 -14 15 66.27 3.69
 -1 -14 14 186.77 7.9
 -1 -14 14 186.11 7.68
 -1 -14 13 19.62 2.34
 1 14 -13 18.79 1.96
 1 14 -12 25.28 2.45
 -1 -14 12 23.37 2.55
 1 14 -11 6.81 1.77
 -1 -14 11 6.9 1.72
 1 14 -10 6.47 1.88
 -1 -14 10 7.31 1.82
 1 14 -9 75.69 10.4
 1 14 -8 159.57 15.71
 1 14 -7 1.99 3.09
 1 14 -6 67.9 10.08
 1 14 -6 74.51 9.94
 -1 -14 5 2.95 1.29
 1 14 -5 0.99 2.67
 1 14 -5 0.9 2.41
 1 14 -4 53.68 4.45
 -1 -14 4 50.25 3.72
 1 14 -4 55.69 8.73
 1 14 -4 59.04 9.13
 1 14 -3 -0.37 1.41
 1 14 -2 33.91 2.86
 1 14 -2 38.22 3.44
 1 14 -1 1.16 1.28
 1 14 -1 0.82 1.28
 1 14 -1 0.12 1.08
 1 14 0 37.78 3.32
 1 14 0 38.3 3
 1 14 1 10.41 1.69
 1 14 1 14.38 2.01
 1 14 1 10.52 1.65
 1 14 2 41.88 3.09
 1 14 2 36.49 2.62
 1 14 3 3.4 1.09
 1 14 4 -0.18 0.6
 -1 -15 16 26.15 1.97
 -1 -15 16 23.03 1.7
 -1 -15 15 162.29 5.35
 -1 -15 15 164.02 5.14
 -1 -15 14 53.71 2.92
 -1 -15 14 46 2.81
 -1 -15 13 16.65 2
 -1 -15 13 15.23 1.93
 1 15 -12 1.03 1.01
 -1 -15 12 0.13 1.1
 -1 -15 12 0.85 0.97
 1 15 -11 8.86 1.67
 -1 -15 11 9.36 1.79
 -1 -15 11 5.45 1.38
 1 15 -10 19.52 2.42
 -1 -15 10 16.51 2.22
 -1 -15 10 12.68 1.71
 -1 -15 9 204.61 9.92
 1 15 -9 190.68 10.01
 -1 -15 8 1.43 1.25
 1 15 -8 0.85 1.4
 -1 -15 7 64.28 4.37
 1 15 -7 70.83 4.93
 -1 -15 6 -0.25 1.06
 1 15 -6 0.85 1.36
 -1 -15 5 9.72 1.52
 1 15 -5 17.16 2.36
 1 15 -4 7.91 1.74
 1 15 -3 21.46 2.4
 1 15 -2 -0.47 1.06
 1 15 -2 -0.26 1.09
 1 15 -1 1.41 1.09
 1 15 -1 2.27 1.19
 1 15 0 7.43 1.36
 1 15 0 5.49 1.19
 1 15 1 18.26 1.63
 1 15 1 29.9 2.12
 1 15 2 1.75 0.74
 -1 -16 15 9.23 1.03
 -1 -16 14 11.86 1.36
 -1 -16 14 7.19 1.04
 -1 -16 13 4.06 1.1
 -1 -16 13 2.97 0.84
 1 16 -12 -0.08 0.79
 -1 -16 12 0.61 0.98
 -1 -16 12 0.29 0.66
 1 16 -11 35.11 2.75
 -1 -16 11 39.43 2.93
 1 16 -10 100.08 5.68
 -1 -16 10 107.22 5.67
 1 16 -9 13.61 1.91
 -1 -16 9 12.82 1.72
 1 16 -8 16.19 2.11
 -1 -16 8 17.35 1.9
 1 16 -7 -0.13 1.14
 -1 -16 7 0.09 0.88
 1 16 -6 15.87 1.94
 -1 -16 6 10.12 1.31
 1 16 -5 3.83 1.24
 1 16 -5 4.96 1.14
 1 16 -4 18 1.98
 1 16 -4 20.75 1.95
 1 16 -3 2.82 0.97
 1 16 -2 20.52 1.9
 1 16 -2 24.73 1.97
 1 16 -1 -0.18 0.68
 1 16 -1 0.06 0.63
 -1 -17 13 8.94 1.04
 -1 -17 12 31.3 2.13
 -1 -17 11 113.43 5.47
 -1 -17 10 12.17 1.31
 1 17 -10 7.73 0.98
 1 17 -9 21.32 1.9
 -1 -17 9 17.47 1.53
 1 17 -8 2.04 0.96
 -1 -17 8 2.31 0.67
 1 17 -7 5.45 1.14
 1 17 -6 4.69 1.03
 1 17 -5 21.17 1.75
 1 17 -4 0.97 0.71
 -2 17 -3 13.92 1.37
 -2 17 -4 0.58 0.78
 -2 17 -5 5.72 1.13
 -2 17 -6 -0.08 0.8
 -2 17 -7 17.28 1.65
 -2 17 -8 98.31 4.83
 2 -17 9 7.99 1.07
 2 -17 10 -0.43 0.71
 -2 17 -10 0.1 0.72
 2 -17 11 2.83 0.84
 -2 17 -11 0.87 0.77
 2 -17 12 0.07 0.73
 -2 17 -12 0.81 0.62
 2 -17 13 64.07 3.39
 -2 16 0 0.92 0.63
 -2 16 -1 31.49 2.38
 -2 16 -2 7.31 1.24
 -2 16 -2 8.36 1.06
 -2 16 -3 0.12 0.93
 -2 16 -3 0.45 0.63
 -2 16 -3 -0.22 1.11
 -2 16 -4 17 2.06
 -2 16 -4 17.61 2.11
 -2 16 -5 24.04 2.51
 -2 16 -5 28.7 2.61
 -2 16 -6 54.29 4.01
 -2 16 -6 59.71 3.93
 -2 16 -7 205.55 9.37
 -2 16 -7 192.27 9.66
 2 -16 7 179.66 8.87
 -2 16 -7 209.41 10.14
 -2 16 -8 46.35 3.3
 -2 16 -8 45.32 3.61
 -2 16 -8 54.96 4.08
 2 -16 8 51.56 3.38
 -2 16 -9 13.16 2.13
 -2 16 -9 10.81 1.49
 2 -16 9 12.34 1.68
 2 -16 10 12.58 1.73
 -2 16 -10 8.13 1.66
 2 -16 11 6.41 1.38
 2 -16 11 4.44 1.01
 -2 16 -11 4.72 1.39
 2 -16 12 49.63 3.33
 -2 16 -12 60.35 4.01
 2 -16 13 130.55 6.81
 -2 16 -13 143.58 7.31
 2 -16 14 18.73 1.72
 -2 16 -14 21.74 1.92
 2 -16 14 25.19 1.97
 2 -16 15 0.88 0.66
 2 -16 15 0.12 0.53
 -2 15 2 8.35 1.05
 -2 15 1 3.92 1.01
 -2 15 1 2.84 1.08
 -2 15 1 3.39 1.12
 -2 15 0 49.31 3.19
 -2 15 0 44.6 3.31
 -2 15 0 44.89 3.54
 -2 15 -1 6.75 1.66
 -2 15 -1 4.98 1.3
 -2 15 -1 3.95 1.54
 -2 15 -2 -0.3 1.35
 -2 15 -2 1.52 1.02
 -2 15 -2 0.37 1.29
 -2 15 -3 10.69 1.62
 -2 15 -3 10.93 2.07
 -2 15 -3 11.28 2.19
 -2 15 -4 46.04 3.75
 -2 15 -4 37.61 3
 -2 15 -4 39.44 3.86
 -2 15 -5 12.62 2.46
 -2 15 -5 9.81 2.21
 -2 15 -5 13.28 2.35
 -2 15 -6 226.09 11.81
 2 -15 6 215.86 10.45
 -2 15 -6 215.29 11.6
 -2 15 -6 230.58 11.43
 -2 15 -7 157.21 9.09
 2 -15 7 150.02 7.99
 -2 15 -7 143.63 8.76
 -2 15 -7 170.62 8.87
 2 -15 8 0.29 1.06
 -2 15 -8 -3.24 1.89
 -2 15 -8 -1.28 1.61
 -2 15 -9 -0.42 1.62
 -2 15 -9 -1.94 1.8
 2 -15 9 -0.45 1.24
 2 -15 9 0.24 1.02
 2 -15 10 7.19 1.72
 2 -15 10 6.14 1.43
 -2 15 -10 4.46 1.85
 2 -15 11 92.14 5.57
 2 -15 11 104.07 5.9
 -2 15 -11 96.29 6.3
 2 -15 12 241.9 12.06
 2 -15 12 289.27 12.5
 2 -15 13 35.69 2.99
 2 -15 13 40.64 3.15
 2 -15 14 3.95 1.19
 2 -15 14 4.64 1.21
 2 -15 15 6.43 1.15
 2 -15 15 6.3 1.22
 2 -15 16 0.38 0.74
 -2 14 4 0.16 0.64
 -2 14 4 0.71 0.71
 -2 14 3 6.74 1.49
 -2 14 3 7.6 1.39
 -2 14 2 3.96 1.49
 -2 14 2 5.57 1.44
 -2 14 2 6.08 1.41
 -2 14 1 25.64 3.06
 -2 14 1 29.89 2.87
 -2 14 1 29.47 2.8
 -2 14 0 5.67 1.88
 -2 14 0 6.78 1.65
 -2 14 0 9.28 1.95
 -2 14 -1 3.05 1.67
 -2 14 -1 1.66 1.67
 -2 14 -1 4.11 1.48
 -2 14 -2 6.07 1.93
 -2 14 -2 5.79 1.64
 -2 14 -2 7.51 2.14
 -2 14 -3 19.16 3.01
 -2 14 -3 17.48 2.7
 2 -14 3 12.69 4.2
 -2 14 -3 14.61 2.13
 -2 14 -4 24.46 2.67
 -2 14 -4 26.96 3.59
 2 -14 4 31.46 6.38
 2 -14 5 216.06 17.92
 2 -14 5 212.03 10.51
 -2 14 -5 211.86 12
 -2 14 -5 227.71 17.43
 -2 14 -6 75.69 9.39
 2 -14 7 19.06 5
 2 -14 7 17.8 4.57
 2 -14 8 48.25 7.95
 2 -14 8 41.02 3.47
 2 -14 8 42.88 6.88
 2 -14 9 14.68 4.33
 2 -14 9 14.49 2.16
 2 -14 9 13.57 4.18
 2 -14 10 138.58 13.82
 -2 14 -10 184.66 9.79
 2 -14 10 180.29 9.41
 2 -14 10 196.62 9.69
 2 -14 10 156.72 14.41
 2 -14 11 473.37 21.21
 2 -14 11 486.89 21.36
 2 -14 12 75.4 4.67
 2 -14 12 81.74 4.81
 2 -14 13 1.52 1.2
 2 -14 13 0.16 1.22
 2 -14 13 0.9 1.33
 2 -14 14 1.21 1.03
 2 -14 14 0.14 1.21
 2 -14 14 2.27 1.34
 2 -14 15 1.65 1.21
 2 -14 15 1.84 1.12
 2 -14 15 4.79 1.22
 2 -14 16 92.12 4.62
 2 -14 16 81.62 4.19
 2 -14 17 139.1 5
 2 -14 17 63.18 4.11
 -2 13 6 0.26 0.65
 -2 13 5 0.89 1
 -2 13 5 -0.13 1.09
 -2 13 4 7.94 1.6
 -2 13 4 4.33 1.54
 -2 13 3 1.15 1.16
 -2 13 3 0.45 1.29
 -2 13 3 1.03 1.45
 -2 13 2 44.12 3.68
 -2 13 2 42.6 3.71
 -2 13 2 41.62 4.22
 -2 13 1 -0.18 1.46
 -2 13 1 -0.36 1.45
 -2 13 1 -0.26 1.54
 -2 13 0 9.73 2.21
 -2 13 0 12.06 2.24
 2 -13 1 4.24 2.8
 -2 13 -1 1.77 2.75
 -2 13 -1 1.13 1.94
 2 -13 2 34.57 6.99
 -2 13 -2 25.62 6.07
 -2 13 -2 40.22 4.44
 -2 13 -2 37.6 4.22
 -2 13 -2 38.17 3.62
 -2 13 -2 33.51 3.76
 -2 13 -3 59.48 8.83
 -2 13 -3 56.75 5.39
 -2 13 -3 51.92 5.18
 -2 13 -3 59.2 5.05
 -2 13 -3 58.38 4.52
 -2 13 -4 291.12 15.02
 -2 13 -4 272.91 20.61
 -2 13 -4 297.65 14.51
 2 -13 4 267.81 13.22
 -2 13 -5 71.41 5.99
 -2 13 -5 63.48 9.03
 -2 13 -5 61.61 5.25
 2 -13 5 67.03 4.81
 -2 13 -6 8.67 2.48
 -2 13 -6 9.85 2.44
 2 -13 6 9.12 1.99
 2 -13 6 8.05 3.33
 -2 13 -6 2.43 2.53
 -2 13 -7 65.06 5.28
 2 -13 7 65.83 4.83
 2 -13 7 61.09 4.56
 -2 13 -7 64.35 8.68
 2 -13 7 68.05 8.98
 -2 13 -8 73.36 5.73
 2 -13 8 83.4 5.57
 2 -13 8 79.97 5.4
 2 -13 8 79.09 10
 -2 13 -9 97.48 6.73
 2 -13 9 112.5 6.71
 2 -13 9 100.1 6.45
 2 -13 9 101.51 11.43
 -2 13 -10 747.43 32.59
 2 -13 10 691.79 39.62
 2 -13 10 784.93 32.57
 2 -13 10 648.35 39.72
 2 -13 10 789.92 32.64
 2 -13 11 120.51 11.96
 2 -13 11 126.26 12.95
 2 -13 12 1.54 1.44
 2 -13 12 0.83 2.05
 2 -13 13 27.69 2.91
 2 -13 13 22.54 2.65
 2 -13 14 2.89 1.56
 2 -13 14 3.39 1.53
 2 -13 14 4.08 1.45
 2 -13 15 119.38 6.32
 2 -13 15 104.23 5.81
 2 -13 16 215.57 9.48
 2 -13 16 198.39 8.92
 2 -13 17 22.18 2.19
 2 -13 17 35.8 2.51
 2 -13 18 -0.27 0.7
 2 -13 18 1.16 0.62
 -2 12 7 2.17 0.89
 -2 12 7 1.66 0.85
 -2 12 6 11.76 1.72
 -2 12 6 12.42 2.07
 -2 12 5 15.44 2.19
 -2 12 5 16.95 2.6
 -2 12 4 7.66 1.82
 -2 12 4 7.65 1.69
 -2 12 4 7.2 2.13
 -2 12 3 24.67 2.82
 -2 12 3 27.11 3.04
 -2 12 2 1.65 1.65
 -2 12 2 -0.89 2.19
 -2 12 1 12.26 2.35
 -2 12 1 11.79 4.37
 2 -12 -1 10.99 3.81
 -2 12 1 10.28 2.59
 -2 12 1 13.54 2.49
 2 -12 0 -0.85 1.87
 -2 12 0 0.53 1.42
 -2 12 0 -0.21 1.53
 -2 12 0 4.54 2.99
 -2 12 0 -0.29 1.79
 -2 12 0 -1.22 1.59
 2 -12 1 3.71 2.88
 -2 12 -1 2.97 1.53
 -2 12 -1 2.87 1.58
 -2 12 -1 5.93 2.21
 -2 12 -1 2.17 1.92
 -2 12 -1 1.79 2.6
 -2 12 -1 2.24 1.73
 -2 12 -2 19.66 3.33
 -2 12 -2 14.55 2.86
 -2 12 -2 17.6 2.96
 -2 12 -2 20.2 5.33
 2 -12 3 117.01 6.98
 -2 12 -3 131.58 8.58
 -2 12 -3 139.69 8.29
 -2 12 -3 108.21 12.25
 -2 12 -4 96.59 11.15
 2 -12 4 93.15 5.96
 -2 12 -4 90.62 7.04
 -2 12 -4 99 6.82
 -2 12 -4 98.72 13.1
 -2 12 -5 3.27 2.84
 2 -12 5 0.72 1.37
 -2 12 -5 -0.56 1.88
 -2 12 -5 -2.28 3.97
 -2 12 -5 -0.93 2.29
 2 -12 6 5.52 1.75
 -2 12 -6 3.2 2.06
 -2 12 -6 3.36 3.69
 2 -12 6 4.18 1.52
 2 -12 7 5.06 1.75
 -2 12 -7 5.35 2.1
 2 -12 7 5.43 1.76
 -2 12 -7 7.65 3.99
 2 -12 8 176.45 9.63
 -2 12 -8 174.83 9.9
 2 -12 8 185.22 9.72
 2 -12 8 158.46 14.99
 2 -12 9 847.92 46.13
 2 -12 9 942.96 37.64
 -2 12 -9 879.71 37.7
 2 -12 9 928.82 37.73
 2 -12 9 819.34 36.96
 2 -12 10 442.37 27.72
 2 -12 10 446.73 19.64
 -2 12 -10 443.88 19.7
 2 -12 10 407.19 26.07
 2 -12 10 431.27 19.79
 2 -12 10 389.89 19.25
 2 -12 11 6.19 3.64
 2 -12 11 8.42 2.07
 -2 12 -11 3.66 1.54
 2 -12 11 8.19 2.11
 2 -12 11 5.09 1.79
 2 -12 11 5.87 2.91
 2 -12 12 49.18 4.43
 2 -12 12 53.6 4.53
 2 -12 12 43.99 7.75
 2 -12 12 54.44 4.33
 2 -12 13 22.43 5.06
 2 -12 13 27.38 6.02
 2 -12 14 229.09 10.95
 2 -12 14 222.26 11.22
 2 -12 14 199.12 11.04
 2 -12 15 388.72 17.4
 2 -12 15 411.45 17.95
 2 -12 15 375.33 17.85
 2 -12 16 30.96 2.59
 2 -12 16 30.85 3.08
 2 -12 16 28.04 2.84
 2 -12 17 -0.5 1.19
 2 -12 17 0.34 1.01
 2 -12 18 2.01 0.98
 2 -12 18 2.42 0.84
 -2 11 8 6.29 1.27
 -2 11 8 7.44 1.27
 -2 11 7 1.13 1.12
 -2 11 7 1.43 1.27
 -2 11 7 0.92 1.3
 -2 11 6 21.33 2.55
 -2 11 6 23.37 3.07
 -2 11 5 11.25 2.12
 -2 11 5 7.81 1.61
 -2 11 5 7.21 2.12
 -2 11 4 0.8 1.39
 -2 11 4 1.88 1.74
 -2 11 3 20.42 2.84
 -2 11 3 15.7 2.97
 -2 11 3 15.59 5.09
 -2 11 3 19.43 2.67
 -2 11 3 22.45 3.27
 -2 11 2 7.85 2.06
 -2 11 2 12.16 2.59
 -2 11 2 8.85 2.56
 -2 11 2 6.4 3.35
 -2 11 2 8.06 2.31
 -2 11 2 12.1 2.38
 -2 11 1 2.68 3.26
 -2 11 1 4.98 1.85
 -2 11 1 7.49 2.26
 -2 11 1 7.66 2.15
 2 -11 -1 9.57 3.51
 -2 11 1 5.74 2.24
 -2 11 1 6.21 1.98
 -2 11 0 8.39 2.2
 -2 11 0 11.01 2.4
 -2 11 0 18.18 2.82
 -2 11 0 18.6 2.98
 -2 11 0 13.71 2.8
 -2 11 0 18.95 5.12
 -2 11 0 14.88 2.47
 -2 11 -1 28.56 3.39
 -2 11 -1 29.08 3.19
 -2 11 -1 26.49 3.49
 -2 11 -1 22.9 2.86
 -2 11 -1 24.38 3.53
 -2 11 -1 30.79 6.29
 -2 11 -2 148.76 9.28
 -2 11 -2 148.5 13.94
 -2 11 -2 144.6 8.03
 -2 11 -2 142.78 16.03
 -2 11 -2 170.04 9.37
 -2 11 -3 1.04 1.74
 -2 11 -3 1.87 1.99
 -2 11 -3 2.28 3.96
 2 -11 3 1.83 1.24
 -2 11 -3 0.78 2.09
 -2 11 -4 26.25 3.51
 -2 11 -4 32.47 7.54
 2 -11 4 24.7 2.81
 -2 11 -4 14.5 4.46
 2 -11 5 51.92 4.25
 -2 11 -5 63.36 5.08
 -2 11 -5 68.8 10.48
 2 -11 5 53.86 4.13
 2 -11 6 31.51 3.29
 -2 11 -6 28.61 3.51
 2 -11 6 33.37 3.19
 2 -11 7 182.98 9.88
 2 -11 7 197.6 10.11
 -2 11 -7 181.57 10.26
 -2 11 -7 182.25 17.22
 2 -11 8 548.3 23.51
 2 -11 8 533.71 23.64
 2 -11 8 510.9 23.19
 -2 11 -8 544.05 33.45
 -2 11 -8 516.65 23.66
 2 -11 9 123.7 13.09
 2 -11 9 131.38 7.95
 -2 11 -9 135.34 8.01
 2 -11 9 150.36 8.15
 2 -11 10 31.87 3.4
 2 -11 10 21.7 5.7
 2 -11 10 36.31 3.65
 2 -11 10 28.04 5.62
 -2 11 -10 34.45 3.43
 2 -11 11 33.14 6.28
 2 -11 11 40.48 3.93
 2 -11 11 43.55 7.83
 2 -11 11 34.83 3.81
 2 -11 11 35.62 3.57
 -2 11 -11 38.86 3.54
 2 -11 12 -0.81 2.34
 2 -11 12 0.56 1.35
 2 -11 12 3.59 2.79
 2 -11 12 1.74 1.9
 2 -11 12 2.1 1.71
 2 -11 13 359.23 17.22
 2 -11 13 342.61 23.63
 2 -11 13 357 16.69
 2 -11 13 362.9 17.15
 2 -11 13 360.1 24.68
 2 -11 14 576.81 33.4
 2 -11 14 596.75 34.19
 2 -11 15 140.96 7.97
 2 -11 15 138.69 7.56
 2 -11 15 140.43 8.23
 2 -11 16 2.16 1.11
 2 -11 16 5.2 1.84
 2 -11 16 5.53 1.58
 2 -11 17 21.65 2.49
 2 -11 17 19.29 2.17
 2 -11 18 1.08 1.08
 2 -11 18 1.26 0.77
 2 -11 19 38.06 2.41
 -2 10 9 13.2 1.71
 -2 10 9 13.12 1.68
 -2 10 9 17.8 1.83
 -2 10 8 -0.16 1.24
 -2 10 8 0.13 1.12
 -2 10 8 0.14 1.13
 -2 10 8 1.18 1.42
 -2 10 7 9.88 1.96
 -2 10 7 16.52 2.71
 -2 10 6 4.73 2.21
 -2 10 6 0.18 1.42
 -2 10 5 -0.27 1.56
 -2 10 4 -0.4 1.44
 -2 10 4 -0.51 1.45
 -2 10 4 0.84 1.77
 -2 10 4 -0.22 2.05
 -2 10 4 -0.93 2.69
 -2 10 4 1.17 2.06
 -2 10 3 1.47 1.59
 -2 10 3 2.79 1.94
 -2 10 3 1.94 2.2
 -2 10 3 1.81 2.44
 -2 10 3 1.62 1.43
 -2 10 3 5.54 2.21
 2 -10 -2 -0.71 2.08
 -2 10 2 1.63 2.12
 -2 10 2 -0.2 1.41
 -2 10 2 0.86 2.12
 -2 10 2 1.76 1.93
 -2 10 2 0.82 1.73
 -2 10 1 72.91 5.31
 -2 10 1 76.72 5.61
 -2 10 1 78.38 5.55
 -2 10 1 71.11 9.38
 -2 10 1 86.09 6.41
 -2 10 1 68.41 6.28
 -2 10 1 79.86 5.74
 -2 10 0 18.76 2.72
 -2 10 0 13.29 2.66
 -2 10 0 13.56 2.57
 -2 10 0 14.63 4.52
 -2 10 0 17.43 2.62
 -2 10 0 14.87 2.5
 -2 10 0 14.69 2.79
 -2 10 -1 251.96 12.34
 -2 10 -1 228.13 12.66
 -2 10 -1 226.04 12.18
 -2 10 -1 202.27 16.57
 -2 10 -1 221.61 11.34
 -2 10 -1 233.53 11.37
 -2 10 -1 229.58 19.98
 -2 10 -2 54.42 4.84
 -2 10 -2 57.31 5.06
 -2 10 -2 62.98 5.08
 -2 10 -2 56.93 4.13
 -2 10 -2 57.65 7.76
 -2 10 -2 60.71 9.93
 -2 10 -2 60.34 4.23
 2 -10 2 51.41 4.08
 -2 10 -3 34.54 3.82
 2 -10 3 30.37 3.09
 -2 10 -3 29.17 3.6
 -2 10 -3 29.03 7.29
 -2 10 -3 37.71 6.27
 -2 10 -4 0.87 1.59
 -2 10 -4 1.05 2.83
 2 -10 4 1.96 1.15
 2 -10 4 2.21 1.42
 2 -10 5 28.8 2.97
 -2 10 -5 31.56 3.5
 -2 10 -5 27.58 6.65
 2 -10 5 31.92 3.26
 -2 10 -6 48.39 4.27
 -2 10 -6 47.27 8.52
 2 -10 6 47.36 3.98
 -2 10 -7 505.38 31.61
 2 -10 7 490.38 22.26
 -2 10 -7 496.64 22.57
 2 -10 7 515.54 22.24
 2 -10 8 53.94 7.5
 2 -10 8 75.24 5.12
 -2 10 -8 67.42 5.07
 2 -10 8 71.59 5.19
 -2 10 -8 87.34 10.79
 2 -10 9 22.81 5.16
 -2 10 -9 22.87 2.8
 2 -10 9 25.75 3.22
 2 -10 9 24.11 2.85
 2 -10 10 2.18 1.48
 2 -10 10 0.77 2.08
 -2 10 -10 1.56 1.36
 2 -10 10 2.54 1.8
 2 -10 10 5.08 3.09
 2 -10 11 21.62 2.72
 -2 10 -11 21.28 2.52
 2 -10 11 15.84 5.18
 2 -10 11 11.55 4.13
 2 -10 11 22.78 3.16
 2 -10 12 315.85 24.08
 2 -10 12 385.36 17.94
 2 -10 12 376.57 17.33
 2 -10 12 349.86 24.39
 2 -10 13 909.35 49.41
 2 -10 13 1008.61 41.42
 2 -10 13 976.43 50.2
 2 -10 13 944.44 40.98
 2 -10 13 966.92 40.57
 2 -10 14 256.99 20.2
 2 -10 14 284.18 14.14
 2 -10 14 277.05 13.7
 2 -10 14 261.68 20.43
 2 -10 15 6.9 1.6
 2 -10 15 4.03 2.81
 2 -10 15 7.71 1.95
 2 -10 15 9.03 2.21
 2 -10 15 5.9 3.6
 2 -10 16 17.46 2.64
 2 -10 16 22.39 2.58
 2 -10 17 4.67 1.72
 2 -10 17 4.21 1.24
 2 -10 18 57.34 3.67
 2 -10 18 45.79 2.94
 2 -10 19 95.7 4.85
 -2 9 10 20.41 2.08
 -2 9 10 23.11 2.33
 -2 9 10 20.14 2.08
 -2 9 9 2.47 1.65
 -2 9 9 2.65 1.5
 -2 9 9 2.51 1.26
 -2 9 9 2.15 1.18
 -2 9 8 10.54 1.93
 -2 9 8 12.76 2.51
 -2 9 7 4.21 1.66
 -2 9 7 5.11 2.94
 -2 9 7 6.54 2.43
 -2 9 6 2.35 2.25
 -2 9 6 6.06 2.21
 -2 9 6 2.92 1.64
 -2 9 5 24.37 3.48
 -2 9 5 20.45 5.67
 -2 9 5 18.05 2.44
 -2 9 5 26.03 3.09
 -2 9 5 27.34 3.77
 -2 9 5 29.63 3.79
 -2 9 5 34.97 3.82
 -2 9 4 2.61 2.05
 -2 9 4 0.89 2.94
 -2 9 4 1.02 1.29
 -2 9 4 2.53 2.37
 -2 9 4 1.9 1.76
 -2 9 4 4.59 2.58
 -2 9 4 0.39 1.52
 -2 9 3 2.77 2.07
 -2 9 3 0.83 2.25
 -2 9 3 1.04 1.5
 -2 9 3 0.21 2.18
 -2 9 3 2.8 2.26
 -2 9 3 0.95 1.56
 -2 9 3 0.78 1.59
 -2 9 2 85.46 6.9
 -2 9 2 90.86 6.17
 -2 9 2 85.44 6.42
 -2 9 2 95.09 6.43
 -2 9 2 97.36 10.59
 -2 9 2 90.92 5.92
 -2 9 2 88.54 6.02
 2 -9 -2 72.36 8.99
 -2 9 1 4.98 1.86
 -2 9 1 2.53 1.51
 -2 9 1 0.27 1.61
 -2 9 1 0.79 1.64
 -2 9 1 3.49 1.58
 -2 9 1 2.84 2.47
 -2 9 1 2.49 1.79
 -2 9 0 55.7 4.54
 -2 9 0 62.08 4.57
 -2 9 0 57.08 4.67
 -2 9 0 60.6 5.2
 -2 9 0 61.12 4.61
 -2 9 0 52.14 7.28
 -2 9 0 50.2 8.46
 -2 9 -1 82.94 5.89
 -2 9 -1 89.94 5.43
 -2 9 -1 93.69 6.01
 -2 9 -1 76.21 8.66
 -2 9 -1 88.96 6.36
 -2 9 -1 87.16 5.53
 2 -9 1 81.82 5.12
 -2 9 -1 74.67 10.49
 -2 9 -2 6.73 2.13
 -2 9 -2 10.14 1.93
 2 -9 2 9.95 1.87
 -2 9 -2 10.49 3.41
 -2 9 -2 9.79 2.06
 -2 9 -2 7.05 3.85
 -2 9 -2 9.05 2.14
 -2 9 -2 9.12 1.72
 2 -9 3 1.9 1.42
 2 -9 3 0.47 0.9
 -2 9 -3 1.04 1.54
 -2 9 -3 -2 3.65
 -2 9 -3 -0.21 1.29
 2 -9 4 2.61 1.44
 2 -9 4 4.43 1.38
 -2 9 -4 4.9 3.73
 -2 9 -4 4.1 1.64
 -2 9 -4 0.2 1.58
 2 -9 5 96.95 5.94
 -2 9 -5 94.74 11.49
 -2 9 -5 85.65 6.08
 2 -9 6 536.9 28.3
 2 -9 6 527.39 23.63
 -2 9 -6 509.11 23.88
 2 -9 6 558.33 23.75
 2 -9 6 562.49 23.59
 -2 9 -6 521.54 32.46
 2 -9 7 297.39 14.11
 -2 9 -7 279.05 14.15
 2 -9 7 317.06 14.43
 -2 9 -7 302.09 21.75
 2 -9 7 296.46 14.31
 2 -9 8 27.32 3.15
 2 -9 8 23.69 2.76
 -2 9 -8 19 2.58
 2 -9 8 24.83 3.05
 2 -9 8 20.66 4.81
 -2 9 -8 27.88 5.84
 2 -9 9 25.56 5.43
 2 -9 9 23.63 3.06
 -2 9 -9 22.54 2.64
 2 -9 9 26.38 3.27
 2 -9 9 23.78 2.72
 2 -9 10 66.41 4.73
 2 -9 10 56.92 4.74
 2 -9 10 63.08 8.72
 -2 9 -10 58.18 4.31
 2 -9 10 80.13 9.86
 2 -9 10 63.41 5.19
 2 -9 11 192.61 16.58
 2 -9 11 198.23 10.69
 2 -9 11 182.16 9.94
 2 -9 11 198.64 16.81
 2 -9 12 783.71 41.99
 2 -9 12 771.1 33.08
 2 -9 12 745.96 32.23
 2 -9 12 709.84 40.97
 2 -9 13 133.9 14.04
 2 -9 13 135.64 13.96
 2 -9 13 133.64 8.28
 2 -9 13 142.46 8.74
 2 -9 13 148.44 8.11
 2 -9 14 0.93 2.51
 2 -9 14 0.88 2.56
 2 -9 14 1.39 1.5
 2 -9 14 2.31 1.93
 2 -9 14 0.99 1.25
 2 -9 15 16.27 5
 2 -9 15 12.16 4.02
 2 -9 16 12.41 1.83
 2 -9 16 15.74 2.25
 2 -9 16 15.33 2.64
 2 -9 17 203.65 9.86
 2 -9 17 215.55 10.6
 2 -9 17 207 9.66
 2 -9 18 188.01 9.15
 2 -9 19 23.4 1.89
 -2 8 11 10.5 1.5
 -2 8 11 9.81 1.58
 -2 8 11 9.47 1.69
 -2 8 10 2.94 1.3
 -2 8 10 1.65 1.18
 -2 8 10 4.26 1.75
 -2 8 9 1.87 2.61
 -2 8 9 -0.45 1.61
 -2 8 9 0.65 1.29
 -2 8 9 -0.25 1.62
 -2 8 9 2.94 1.91
 -2 8 9 0.72 1.22
 -2 8 8 1.88 1.82
 -2 8 8 0.35 2.84
 -2 8 7 11.08 2.62
 -2 8 7 3.98 3.21
 -2 8 7 14.78 2.87
 -2 8 7 8.98 3
 -2 8 7 11.42 2.16
 -2 8 6 36.44 5.61
 -2 8 6 28.98 4.63
 -2 8 6 42.23 4.23
 -2 8 6 35.09 3.18
 -2 8 6 38.82 3.78
 -2 8 6 40.36 4.38
 -2 8 6 37.33 4.5
 -2 8 6 43.37 4.58
 -2 8 6 38.38 4.09
 -2 8 5 66.34 7.05
 -2 8 5 70.01 5.3
 -2 8 5 40.53 5.43
 -2 8 5 62.5 9.1
 -2 8 5 49.83 4.13
 -2 8 5 65.91 4.78
 -2 8 5 58.11 5.22
 -2 8 5 71.71 5.74
 -2 8 5 56.38 5.44
 -2 8 5 61.99 5.28
 -2 8 4 2.98 3.28
 -2 8 4 2.34 1.4
 -2 8 4 5.07 2.36
 -2 8 4 0.89 2.77
 -2 8 4 4.87 3.46
 -2 8 4 4.09 1.56
 -2 8 4 5.98 2.11
 -2 8 4 5.45 2.51
 -2 8 4 4.1 2.04
 -2 8 4 5.14 2.33
 -2 8 3 1.35 1.6
 -2 8 3 3.68 2.8
 -2 8 3 0.86 1.8
 -2 8 3 2.23 1.63
 -2 8 3 3.73 2.04
 2 -8 -3 2.9 2.11
 -2 8 3 3.44 1.83
 -2 8 3 0.68 1.29
 -2 8 3 -0.68 2.82
 -2 8 3 2.79 1.69
 -2 8 2 15.19 2.56
 -2 8 2 14.61 4.05
 -2 8 2 19.98 2.61
 -2 8 2 14.26 2.67
 -2 8 2 16.08 2.67
 -2 8 2 14.86 2.09
 -2 8 2 15.59 2.25
 -2 8 2 20.81 2.69
 -2 8 2 18.64 2.85
 -2 8 1 103.53 6.47
 -2 8 1 95.48 6.01
 -2 8 1 104.25 10.87
 -2 8 1 94.72 6.06
 -2 8 1 89.93 6.61
 -2 8 1 99.76 5.95
 -2 8 1 102.33 6.16
 -2 8 1 86.98 9.16
 -2 8 0 2.31 1.56
 -2 8 0 2.59 1.37
 -2 8 0 5.2 1.7
 -2 8 0 2.41 2.79
 -2 8 0 0.21 1.36
 -2 8 0 3.28 1.61
 -2 8 0 3.83 2.25
 -2 8 -1 8.6 4.02
 -2 8 -1 8.13 1.76
 -2 8 -1 6.2 1.64
 -2 8 -1 9.1 2.06
 -2 8 -1 8.72 1.89
 -2 8 -1 8.83 2.06
 -2 8 -2 154.26 8.86
 -2 8 -2 161.2 8.86
 2 -8 3 38.48 3.42
 -2 8 -3 39.49 3.85
 2 -8 4 222.76 10.72
 -2 8 -4 210.01 11.16
 2 -8 4 196.88 12.29
 2 -8 5 325.95 15.24
 2 -8 5 340.73 15.46
 -2 8 -5 324.48 15.68
 2 -8 5 343.62 19.38
 2 -8 6 24.43 2.82
 -2 8 -6 18.59 2.67
 2 -8 6 23.03 2.71
 2 -8 6 17.76 4.11
 2 -8 6 19.62 2.5
 2 -8 7 19.11 2.39
 2 -8 7 17.73 2.71
 -2 8 -7 16.21 2.3
 2 -8 7 19.57 2.79
 2 -8 7 11.17 3.6
 -2 8 -7 23.01 5.31
 2 -8 8 17.73 2.39
 2 -8 8 21.18 2.98
 -2 8 -8 17.07 2.3
 2 -8 8 20.49 2.86
 2 -8 8 25.36 5.45
 -2 8 -8 18.31 4.75
 2 -8 9 0.76 2.21
 2 -8 9 4.7 2.85
 2 -8 9 0.97 1.32
 2 -8 9 0.19 1.51
 -2 8 -9 0.44 1.03
 2 -8 9 1.67 1.82
 2 -8 10 160.27 9.29
 2 -8 10 175.33 15.43
 2 -8 10 177 15.13
 2 -8 10 167.54 9.04
 2 -8 10 179.81 9.93
 2 -8 11 533.86 32.2
 2 -8 11 534.12 31.81
 2 -8 11 509.18 23.18
 2 -8 11 553.02 24.23
 2 -8 12 106.9 12.6
 2 -8 12 121.12 7.15
 2 -8 12 132.26 8.12
 2 -8 12 115.18 12.7
 2 -8 13 12.47 2.06
 2 -8 13 9.77 2.64
 2 -8 13 11.79 2.37
 2 -8 13 5.83 3.56
 2 -8 13 6.26 3.83
 2 -8 14 39.12 4.11
 2 -8 14 41.18 7.88
 2 -8 14 34.79 6.75
 2 -8 14 29.84 3.37
 2 -8 15 6.54 1.72
 2 -8 15 4.78 3.04
 2 -8 15 6.66 3.92
 2 -8 16 263.58 12.39
 2 -8 16 251.81 12.33
 2 -8 16 276.46 13.2
 2 -8 16 253.56 11.91
 2 -8 17 440.6 18.74
 2 -8 17 399 17.47
 2 -8 17 409.84 17.93
 2 -8 18 52.43 3.28
 2 -8 18 56.26 3.77
 2 -8 19 0.2 0.67
 -2 7 12 20.27 2.31
 -2 7 12 17.75 1.98
 -2 7 11 2.22 1.28
 -2 7 11 -0.57 1.47
 -2 7 11 0.28 2.79
 -2 7 11 0.45 1.11
 -2 7 10 7.35 2.06
 -2 7 10 10.68 2.04
 -2 7 10 10.21 2.33
 -2 7 10 3.73 2.91
 -2 7 10 9.78 1.89
 -2 7 9 2.72 1.94
 -2 7 8 0.38 1.42
 -2 7 8 -0.47 2.19
 -2 7 8 0.28 1.68
 -2 7 8 1.31 1.73
 -2 7 8 -0.4 3.19
 -2 7 8 3.71 2.3
 -2 7 7 38.1 3.78
 -2 7 7 49.37 4.95
 -2 7 7 42.57 5
 -2 7 7 46.29 4.04
 -2 7 7 45.65 4.75
 -2 7 7 51.21 6.81
 -2 7 7 49.49 4.49
 -2 7 7 30.83 5.4
 -2 7 6 106.94 6.82
 -2 7 6 115.95 7.83
 -2 7 6 119.76 7.98
 -2 7 6 111.66 8.13
 -2 7 6 110.13 6.45
 -2 7 6 123.26 7.15
 -2 7 6 118.74 10.08
 -2 7 6 125.4 7.52
 -2 7 6 109.85 8.92
 -2 7 6 118.9 7.54
 -2 7 5 24.62 5.66
 -2 7 5 21.77 2.77
 -2 7 5 22.36 2.5
 -2 7 5 26 3.71
 -2 7 5 23.34 3.19
 -2 7 5 22.6 3.35
 -2 7 5 22.32 2.72
 -2 7 5 19.76 2.39
 -2 7 5 25.55 4.96
 -2 7 5 20.33 4.09
 -2 7 5 24.72 3.13
 -2 7 5 21.81 3.05
 -2 7 4 0.71 2.2
 -2 7 4 5.3 1.64
 -2 7 4 4.6 2.36
 -2 7 4 2.47 1.24
 -2 7 4 3.09 1.61
 -2 7 4 2.92 1.8
 -2 7 4 2.22 1.22
 -2 7 4 4.11 3.34
 -2 7 4 4.11 1.55
 -2 7 4 2.1 1.88
 -2 7 4 1.6 1.76
 -2 7 3 20.16 2.93
 -2 7 3 21.66 4.49
 -2 7 3 18.81 2.39
 -2 7 3 21.09 2.97
 -2 7 3 20.7 4.54
 -2 7 3 22.8 2.82
 -2 7 3 21.83 2.28
 -2 7 3 23.67 2.8
 -2 7 3 19.81 2.45
 -2 7 3 26.2 3.25
 -2 7 2 1.88 1.64
 -2 7 2 1.89 1.41
 -2 7 2 2.34 1.68
 -2 7 2 1.06 1.44
 -2 7 2 1.96 1.16
 -2 7 2 2.77 2.28
 -2 7 2 1.11 1.41
 -2 7 2 3.08 1.74
 -2 7 2 1.23 1.02
 -2 7 2 4.68 2.96
 -2 7 1 142.55 8.32
 -2 7 1 156.6 8.03
 -2 7 1 151.43 8.09
 -2 7 1 153.09 8.25
 -2 7 1 159.52 7.93
 -2 7 1 148.15 10.85
 -2 7 1 151.56 8.64
 -2 7 0 3.47 1.36
 -2 7 0 4.08 2.99
 -2 7 0 2.21 2.07
 -2 7 0 5.01 1.71
 -2 7 -1 0.4 1.4
 -2 7 -1 0.74 2.69
 -2 7 -2 27.1 6.4
 2 -7 3 72.45 5.56
 -2 7 -3 82.81 10.33
 2 -7 4 478.25 24.52
 -2 7 -4 531.99 30.6
 2 -7 5 160.71 12.44
 -2 7 -5 182.39 15.18
 2 -7 6 12.21 2.23
 2 -7 6 9.24 3.48
 -2 7 -6 10 4.1
 2 -7 6 11.75 2.03
 2 -7 7 3.09 1.38
 2 -7 7 0.35 1.55
 2 -7 7 5.52 3.13
 2 -7 7 2.43 1.85
 -2 7 -7 -0.67 2.09
 2 -7 8 55.21 4.39
 2 -7 8 48.45 3.84
 2 -7 8 45.79 4.39
 2 -7 9 185.06 15.29
 2 -7 9 204.83 10.45
 2 -7 9 187.18 9.82
 2 -7 9 185.9 9.36
 2 -7 9 200.31 16.16
 -2 7 -9 159.91 8.71
 2 -7 10 438.45 20.18
 2 -7 10 452.7 28.33
 2 -7 10 440.41 27.38
 2 -7 10 435.51 19.75
 2 -7 10 454.14 20.79
 2 -7 11 209.1 17.6
 2 -7 11 192.18 11.02
 2 -7 11 197.47 10.12
 2 -7 11 196.61 16.48
 2 -7 12 2.62 2.06
 2 -7 12 5.32 1.54
 2 -7 12 2.59 2.52
 2 -7 12 0.97 2.62
 2 -7 13 11.39 2.85
 2 -7 13 12.81 2.45
 2 -7 13 12.16 4.75
 2 -7 13 8.75 3.87
 2 -7 14 7.38 1.6
 2 -7 14 11.22 2.13
 2 -7 14 9.11 2.46
 2 -7 14 6.53 1.92
 2 -7 14 11.26 4.65
 2 -7 14 9.32 3.5
 2 -7 15 56.46 4.87
 2 -7 15 51.65 7.65
 2 -7 15 56.46 9.39
 2 -7 15 48.02 4.14
 2 -7 16 233.58 11.24
 2 -7 16 237.18 11.77
 2 -7 16 254.64 12.44
 2 -7 17 80.78 4.73
 2 -7 17 88.67 5.27
 2 -7 17 88.98 5.55
 2 -7 18 0.21 0.64
 2 -7 18 0.11 1.08
 2 -7 18 -0.1 1.01
 2 -7 19 0.22 0.65
 -2 6 13 29.49 2.76
 -2 6 12 -0.95 1.43
 -2 6 12 0.99 1.12
 -2 6 12 0.73 1.1
 -2 6 12 -0.28 2.51
 -2 6 12 2.36 1.48
 -2 6 11 36.2 3.88
 -2 6 11 33.8 3.3
 -2 6 11 31.98 3.05
 -2 6 11 36.58 3.4
 -2 6 10 38.4 4.27
 -2 6 10 43.26 4.05
 -2 6 9 0.22 2.12
 -2 6 9 1.97 1.88
 -2 6 9 3.64 2.12
 -2 6 9 2.58 3.81
 -2 6 9 3.85 1.8
 -2 6 9 2.21 1.83
 -2 6 9 1.31 1.5
 -2 6 8 23.14 2.91
 -2 6 8 19.68 3.47
 -2 6 8 21.13 3.5
 -2 6 8 23.97 2.92
 -2 6 8 17.57 3.06
 -2 6 8 22.74 2.95
 -2 6 8 29.18 5.73
 -2 6 8 18.83 4.76
 -2 6 8 23.71 3.34
 -2 6 7 125.62 7.22
 -2 6 7 120.47 8.03
 -2 6 7 111.87 7.08
 -2 6 7 115.54 8.4
 -2 6 7 127.24 8.07
 -2 6 7 125.69 7.26
 -2 6 7 111.91 10.12
 -2 6 7 116.65 9.67
 -2 6 7 117.83 7.54
 -2 6 7 125.52 7.59
 -2 6 6 53.35 4.9
 -2 6 6 60.3 4.48
 -2 6 6 60.24 4.22
 -2 6 6 69.51 5.35
 -2 6 6 59.07 5.39
 -2 6 6 63.13 5.54
 -2 6 6 61.14 4.16
 -2 6 6 70.22 4.71
 -2 6 6 71.19 7.53
 -2 6 6 66.72 5.05
 -2 6 6 65.13 5.02
 -2 6 5 39.38 6.46
 -2 6 5 40.06 3.38
 -2 6 5 34.78 3.67
 -2 6 5 40 3.16
 -2 6 5 38.72 3.88
 -2 6 5 45.95 4.43
 -2 6 5 40.27 4.13
 -2 6 5 41.06 3.43
 -2 6 5 37.87 3.19
 -2 6 5 41.14 6.02
 -2 6 5 45.08 3.89
 -2 6 5 47.97 3.96
 -2 6 4 3.79 1.78
 -2 6 4 4.93 3.53
 -2 6 4 4.01 1.83
 -2 6 4 3.06 1.39
 -2 6 4 2.93 1.2
 2 -6 -4 3.22 1.72
 -2 6 4 3.44 1.21
 -2 6 4 2.49 1.4
 -2 6 4 2.91 2.22
 -2 6 4 2.11 1.06
 -2 6 4 3.1 1.3
 -2 6 4 3.21 1.69
 -2 6 4 4.22 2.39
 -2 6 3 149.46 7.99
 -2 6 3 143.63 10.05
 -2 6 3 160.51 8.47
 -2 6 3 142.65 8.62
 2 -6 -3 151.5 10.97
 -2 6 3 142.85 7.9
 -2 6 3 165.73 7.92
 -2 6 3 154.35 7.82
 -2 6 3 156.58 8.7
 -2 6 3 156.51 8.45
 -2 6 2 13.52 1.9
 -2 6 2 12.85 1.96
 -2 6 2 12.69 3.22
 -2 6 2 14.47 1.94
 -2 6 2 10.29 2.26
 -2 6 2 13.51 2.25
 -2 6 2 9.92 2.03
 -2 6 2 10.68 2.79
 -2 6 1 124.21 10.04
 -2 6 1 102.3 8.21
 -2 6 1 102.05 8.45
 -2 6 0 202.04 13.99
 -2 6 0 155.87 10.72
 -2 6 -1 12.17 4.04
 2 -6 2 7.7 1.4
 -2 6 -2 10.6 4.19
 2 -6 3 930.94 40.68
 -2 6 -3 968.57 47.05
 2 -6 4 1483.39 64.17
 -2 6 -4 1493.36 68.44
 -2 6 -5 41.92 6.64
 2 -6 5 38.99 5.91
 -2 6 -6 34.31 5.61
 2 -6 6 16.53 4.73
 2 -6 7 4.66 1.96
 2 -6 7 7.74 4.17
 2 -6 8 21.77 4
 2 -6 8 21.33 2.8
 2 -6 8 25.57 3.33
 2 -6 8 22.31 2.52
 2 -6 9 928.85 37.09
 2 -6 9 861.29 36.29
 2 -6 9 817.58 35.6
 2 -6 9 815.68 43.08
 2 -6 9 844.55 44.86
 2 -6 10 184.76 10.19
 2 -6 10 170.57 9.48
 2 -6 10 185.42 16.42
 2 -6 10 179.5 15.09
 2 -6 10 168.54 8.96
 2 -6 11 2.8 1.99
 2 -6 11 3.22 2.8
 2 -6 11 1.91 3.15
 2 -6 11 3.26 1.36
 2 -6 11 3.53 2.11
 2 -6 12 19.19 3.17
 2 -6 12 10.1 4.88
 2 -6 12 19.26 5.08
 2 -6 12 18.59 3.08
 2 -6 12 13.9 2.42
 2 -6 13 1.69 2.63
 2 -6 13 1.05 3.27
 2 -6 13 -0.47 1.1
 2 -6 13 0.58 1.4
 2 -6 13 0.98 1.88
 2 -6 13 -1.57 2.25
 2 -6 14 153.93 14.25
 2 -6 14 142.1 8.66
 2 -6 14 151.25 8.16
 2 -6 14 142.2 9.09
 2 -6 14 179.55 9.6
 2 -6 14 144.99 15.51
 2 -6 15 246.36 13
 2 -6 15 248.71 12.64
 2 -6 16 42.25 3.23
 2 -6 16 44 3.89
 2 -6 17 13.89 1.7
 2 -6 17 15 2.09
 2 -6 17 12.03 1.99
 2 -6 18 7.86 1.15
 2 -6 18 6.85 1.28
 2 -6 18 9.96 1.58
 2 -6 19 1.06 0.63
 2 -6 19 0.93 0.64
 -2 5 13 2.59 1.64
 -2 5 13 1.54 1.28
 -2 5 13 1.63 1.27
 -2 5 13 1.42 2.3
 -2 5 13 3.38 2.68
 -2 5 12 19.77 2.38
 -2 5 12 22.9 3.14
 -2 5 12 13.5 3.75
 -2 5 12 20.87 2.6
 -2 5 12 18.53 2.61
 -2 5 11 13.68 2.8
 -2 5 11 16.11 2.49
 -2 5 11 16.62 2.47
 -2 5 10 20.88 3.07
 -2 5 10 19.32 2.8
 -2 5 10 19.22 2.83
 -2 5 10 18.54 2.88
 -2 5 10 12.34 4.47
 -2 5 10 8.93 3.41
 -2 5 10 19.18 2.68
 -2 5 10 17.01 3.11
 -2 5 9 61.62 4.63
 -2 5 9 58.59 5.44
 -2 5 9 57.09 4.74
 -2 5 9 67.26 5.27
 -2 5 9 61.17 4.61
 -2 5 9 70.38 7.6
 -2 5 9 54.7 6.95
 -2 5 9 59.83 5.02
 -2 5 8 122.21 8.57
 -2 5 8 132.84 8.07
 -2 5 8 110.86 10.14
 -2 5 8 139.34 7.39
 -2 5 8 131.05 8.46
 -2 5 8 149.58 8.05
 -2 5 8 140.41 7.72
 -2 5 8 140.69 8.39
 -2 5 8 118.01 8.85
 -2 5 8 156.04 11.19
 -2 5 8 118.82 8.52
 -2 5 8 128.77 7.54
 -2 5 7 1.44 1.67
 -2 5 7 0.17 1.32
 -2 5 7 0.93 1.31
 -2 5 7 -0.25 1.73
 -2 5 7 1.64 2.24
 -2 5 7 1.9 1.09
 -2 5 7 2.05 2.15
 -2 5 7 1.17 1.38
 -2 5 7 0.16 1.16
 -2 5 7 1.72 1.91
 -2 5 7 2.49 3.65
 -2 5 7 1.11 1.68
 -2 5 6 32.03 3.76
 -2 5 6 29.11 3.42
 -2 5 6 33.07 2.98
 -2 5 6 32.03 2.71
 -2 5 6 29.77 3.35
 -2 5 6 30.44 2.93
 -2 5 6 32.69 2.7
 -2 5 6 36.52 3.1
 -2 5 6 31.48 3.35
 -2 5 6 30.31 5.22
 -2 5 6 29.19 3.55
 -2 5 6 36.39 3.96
 -2 5 6 32.97 3.27
 -2 5 5 2.11 1.54
 -2 5 5 0.87 1.16
 -2 5 5 2.75 1.52
 -2 5 5 1.16 0.99
 -2 5 5 0.18 1.18
 -2 5 5 3.22 2.07
 -2 5 5 2.32 0.96
 -2 5 5 1.42 3.63
 -2 5 5 1.54 1.03
 -2 5 5 5.3 2.51
 -2 5 5 0.3 1.5
 -2 5 5 2.94 1.51
 -2 5 4 108.03 6.06
 -2 5 4 102.72 8.18
 -2 5 4 99.31 5.82
 -2 5 4 94.11 5.88
 -2 5 4 105.14 5.58
 -2 5 4 97.81 6.44
 -2 5 4 106.73 6.76
 -2 5 4 96.11 5.36
 -2 5 4 96.01 5.52
 2 -5 -4 101.42 7.72
 -2 5 3 379.9 19.93
 -2 5 3 430.99 21.73
 2 -5 -3 387.89 20.32
 -2 5 2 399.1 19.82
 -2 5 2 376.57 20.1
 -2 5 1 54.05 5.24
 -2 5 1 51.86 5.8
 -2 5 1 46.8 4.95
 -2 5 0 382.38 20.36
 -2 5 0 349.08 17.94
 -2 5 -1 3.76 2.37
 -2 5 -2 168.2 12.03
 2 -5 2 139.16 7.73
 -2 5 -3 3.11 2.48
 2 -5 3 1.84 1.76
 -2 5 -4 -1.54 2.51
 2 -5 4 2.31 1.89
 -2 5 -5 146.32 11.44
 2 -5 5 147.21 11.48
 2 -5 6 13.11 4.22
 2 -5 7 390.57 20.77
 2 -5 7 411.2 23.36
 2 -5 7 384.59 24.35
 2 -5 8 480.97 21.83
 2 -5 8 510.1 22.51
 2 -5 9 318.5 14.89
 2 -5 9 299.48 21.33
 2 -5 9 275.21 13.36
 2 -5 9 292.86 14.1
 2 -5 9 314.91 20.07
 2 -5 10 37.82 4.2
 2 -5 10 32.46 6.12
 2 -5 10 49.05 4.4
 2 -5 10 40.91 7.5
 2 -5 10 36.27 3.14
 2 -5 11 51.28 4.85
 2 -5 11 44.07 4.02
 2 -5 11 45.67 4.59
 2 -5 11 49.86 8.72
 2 -5 11 50.02 7.64
 2 -5 12 77.84 10.76
 2 -5 12 69.05 5.62
 2 -5 12 62.16 5.61
 2 -5 12 73.22 9.45
 2 -5 12 61.53 4.89
 2 -5 13 110.29 11.75
 2 -5 13 100.01 6.83
 2 -5 13 115.14 7.65
 2 -5 13 107.24 7.24
 2 -5 13 95.73 6.09
 2 -5 13 85.09 11.97
 2 -5 14 344.09 16.8
 2 -5 14 344.39 17.36
 2 -5 14 339.65 16.01
 2 -5 14 349.2 25.98
 2 -5 14 369.89 17.27
 2 -5 15 95.02 6.43
 2 -5 16 3.58 1.27
 2 -5 16 2.3 1.48
 2 -5 16 2.76 2.41
 2 -5 17 15.6 1.84
 2 -5 17 17.96 2.32
 2 -5 18 10.32 1.61
 2 -5 18 10.38 1.51
 2 -5 19 29.08 1.83
 2 -5 19 16.77 1.47
 -2 4 14 3.14 1.58
 -2 4 14 1.62 2.16
 -2 4 14 2.56 1.49
 -2 4 14 3.02 2.58
 -2 4 13 28.79 3.45
 -2 4 13 27.15 2.82
 -2 4 13 27.75 3.01
 -2 4 12 4.96 3.18
 -2 4 12 9.94 1.92
 -2 4 12 1.15 2.94
 -2 4 12 6.38 2.3
 -2 4 12 6.73 1.91
 -2 4 11 27.84 3.14
 -2 4 11 28.06 3.79
 -2 4 11 32.7 3.41
 -2 4 11 18.88 4.44
 -2 4 11 25.29 3.31
 -2 4 11 27.48 3.88
 -2 4 11 23.32 2.81
 -2 4 10 172.68 10.44
 -2 4 10 171.69 9.64
 -2 4 10 179.15 9.59
 -2 4 10 182.63 12.4
 -2 4 10 178.09 9.64
 -2 4 10 161.19 12.41
 -2 4 10 168.57 9.47
 -2 4 10 176.1 9.28
 -2 4 10 137.88 10.3
 -2 4 9 119.32 7.27
 -2 4 9 115.65 7.95
 -2 4 9 123.15 7.49
 -2 4 9 125.75 8.8
 -2 4 9 113.45 8.19
 -2 4 9 116.2 6.94
 -2 4 9 122.8 10.01
 -2 4 9 112.79 6.69
 -2 4 9 125.37 7.58
 -2 4 9 127.24 7.13
 -2 4 9 104.96 8.26
 -2 4 8 10.13 1.69
 -2 4 8 9.99 2.53
 -2 4 8 10.02 2
 -2 4 8 13.27 4.23
 -2 4 8 9.32 2.99
 -2 4 8 11.19 2.75
 -2 4 8 7.4 1.71
 -2 4 8 7.99 2.45
 -2 4 8 9.03 1.88
 -2 4 8 5.37 2.06
 -2 4 8 9.82 2.21
 -2 4 7 90.2 5.39
 -2 4 7 73.8 5.36
 -2 4 7 78.37 5.74
 -2 4 7 78.9 5.12
 -2 4 7 92.87 6.1
 -2 4 7 82.5 6.24
 -2 4 7 81.84 5.15
 -2 4 7 76.12 4.73
 -2 4 7 93.41 6.6
 -2 4 7 79.21 5.02
 -2 4 7 71.43 5.8
 -2 4 7 75.56 7.72
 -2 4 6 41.51 3.42
 -2 4 6 42 3.58
 -2 4 6 39.75 4.08
 -2 4 6 42.89 3.72
 -2 4 6 41.85 2.96
 -2 4 6 44.07 4.13
 -2 4 6 46.11 4.15
 -2 4 6 37.03 3.04
 -2 4 6 52.09 4.19
 -2 4 6 36.63 2.8
 -2 4 6 36.66 3.06
 -2 4 6 39.88 5.35
 -2 4 5 14.97 2.33
 -2 4 5 14.5 3.73
 -2 4 5 10.7 1.6
 2 -4 -5 12.32 2.16
 2 -4 -5 12.23 2.11
 -2 4 5 14.32 2.64
 -2 4 5 16.39 2.26
 -2 4 5 9.55 2.91
 -2 4 5 12.32 1.99
 -2 4 5 12.57 1.96
 -2 4 4 52.32 5.34
 -2 4 4 55.73 6.2
 -2 4 3 368.87 18.66
 -2 4 3 373.15 19.53
 2 -4 -3 380.37 18.63
 -2 4 2 63.72 5.65
 -2 4 2 73.22 5.8
 2 -4 -1 2.51 0.93
 -2 4 1 3.8 1.59
 -2 4 1 4.26 1.67
 -2 4 1 3.58 1.54
 -2 4 0 152.9 9.86
 -2 4 0 141.88 8.34
 -2 4 -1 119.45 8.73
 2 -4 2 74.16 5.04
 -2 4 -2 94.44 7.42
 2 -4 3 430.19 20.98
 -2 4 -3 467.21 22.76
 -2 4 -4 7.21 2.59
 2 -4 4 9.06 2.86
 2 -4 5 267.43 16.39
 2 -4 5 275.42 15.93
 2 -4 6 981.25 45.6
 2 -4 6 906.01 41.66
 2 -4 6 1030.68 44.59
 2 -4 7 1081.61 53.06
 2 -4 7 1111 51.41
 2 -4 7 1158.22 48.63
 2 -4 8 733.4 35.56
 2 -4 8 688.64 30.27
 2 -4 9 8.51 2.25
 2 -4 9 8.96 3.71
 2 -4 9 11.05 2.93
 2 -4 9 10.98 2.91
 2 -4 10 8.53 2.69
 2 -4 10 7.06 2.2
 2 -4 10 4.7 2.67
 2 -4 10 6.33 3.59
 2 -4 10 6.16 2.27
 2 -4 11 4.15 2.6
 2 -4 11 4.37 2.14
 2 -4 11 4.79 1.65
 2 -4 11 6.93 2.98
 2 -4 11 3.93 4.04
 2 -4 11 3.64 2.78
 2 -4 12 45.26 7.4
 2 -4 12 50.26 4.84
 2 -4 12 55.19 4.13
 2 -4 12 59.1 5.73
 2 -4 12 48.53 4.51
 2 -4 13 233.81 12.76
 2 -4 13 239.01 20.67
 2 -4 13 249.66 12.04
 2 -4 13 237.09 12.67
 2 -4 13 250.21 13.66
 2 -4 14 100.97 7.58
 2 -4 14 88.61 6.55
 2 -4 14 101.11 6.16
 2 -4 14 101.62 6.81
 2 -4 15 1.09 1.58
 2 -4 16 6.94 1.87
 2 -4 16 3.61 2.68
 2 -4 16 4.75 1.39
 2 -4 17 -0.56 1.12
 2 -4 17 -0.62 1.36
 2 -4 17 0.76 0.9
 2 -4 18 18.4 1.9
 2 -4 18 16.15 1.9
 2 -4 19 59 3.09
 -2 3 15 -0.5 1.97
 -2 3 15 -0.88 1.2
 -2 3 14 0.53 1.5
 -2 3 14 0.93 2.6
 -2 3 14 0.43 1.8
 -2 3 14 3.32 2.65
 -2 3 13 27.19 3.04
 -2 3 13 30.82 3.85
 -2 3 12 33.46 3.63
 -2 3 12 30.13 3.34
 -2 3 12 30.6 4.02
 -2 3 12 23.9 4.97
 -2 3 11 155.18 8.38
 -2 3 11 169.47 11.79
 -2 3 11 147.38 9.5
 -2 3 11 166.19 9.14
 -2 3 11 172.14 10.04
 -2 3 11 159.39 8.48
 -2 3 11 144.66 8.18
 -2 3 11 163.51 8.96
 -2 3 10 92.07 7.79
 -2 3 10 97.28 7.63
 -2 3 10 99.52 7.24
 -2 3 10 107.88 6.83
 -2 3 10 106.2 6.72
 -2 3 10 106.45 6.24
 -2 3 10 102.79 6.47
 -2 3 10 101.76 6.28
 -2 3 10 115.08 9.33
 -2 3 9 -0.37 1.75
 -2 3 9 0.53 1.75
 -2 3 9 0.3 1.94
 -2 3 9 2.08 2.63
 -2 3 9 -1.94 3.51
 -2 3 9 -0.48 1.67
 -2 3 9 0.42 0.99
 -2 3 9 0.62 1.21
 -2 3 9 0.56 1.99
 -2 3 9 -0.61 1.34
 -2 3 9 -0.18 1.3
 -2 3 8 148.93 9.02
 -2 3 8 134.64 7.44
 -2 3 8 126.11 7.89
 -2 3 8 129.3 9.88
 -2 3 8 129.95 6.9
 -2 3 8 128.65 7.65
 -2 3 8 141.37 7.8
 -2 3 8 138.96 8.64
 -2 3 8 114.2 8.09
 -2 3 8 129 7.14
 -2 3 7 23.26 2.32
 -2 3 7 20.58 5.86
 -2 3 7 18.86 3.48
 -2 3 7 22.67 2.9
 -2 3 7 22.93 3.02
 -2 3 7 20.88 2.42
 -2 3 7 17.73 2.5
 -2 3 7 21.73 2.98
 -2 3 7 19.98 2.55
 -2 3 7 20.5 2.31
 -2 3 7 17.62 1.92
 -2 3 7 18.26 4.15
 -2 3 6 56.6 4.59
 -2 3 6 67.69 4.83
 -2 3 6 59.96 4.71
 -2 3 6 55.8 4.16
 -2 3 6 60.64 6.02
 -2 3 6 67.15 3.97
 -2 3 6 55.88 5.74
 -2 3 6 65.02 4.12
 -2 3 5 249.86 17.35
 2 -3 -5 249.16 12.42
 -2 3 5 234.8 13.97
 2 -3 -5 274.14 12.63
 -2 3 5 246.45 15.47
 -2 3 4 372.82 20.96
 -2 3 4 356.65 17.95
 -2 3 4 357.03 18.91
 2 -3 -4 356.75 16.89
 2 -3 -4 351.25 16.85
 2 -3 -3 8.09 1.85
 -2 3 3 9.5 2.06
 -2 3 3 5.75 1.92
 -2 3 2 38.1 3.93
 -2 3 2 43.76 4.06
 2 -3 -2 35.81 3.79
 -2 3 1 0.63 1.34
 -2 3 1 -0.18 1.05
 2 -3 -1 0.54 0.58
 2 -3 0 157.4 8
 -2 3 0 161 8.18
 2 -3 1 190.03 9.89
 2 -3 2 33.52 3.08
 2 -3 2 30.75 3.32
 2 -3 3 15.01 2.64
 2 -3 3 14.75 2.62
 2 -3 4 109.55 7.38
 2 -3 4 134.15 8.7
 2 -3 4 119.5 8.17
 2 -3 5 75.98 5.64
 2 -3 5 72.48 6.5
 2 -3 5 88.83 7.75
 2 -3 6 795.79 35.38
 2 -3 6 835.29 35.4
 2 -3 6 839.94 39.42
 2 -3 6 826.22 37.86
 2 -3 7 149.92 11.98
 2 -3 7 123.79 10
 2 -3 8 181.95 13.14
 2 -3 9 27.55 5.89
 2 -3 9 37.85 4.57
 2 -3 9 27.6 3.38
 2 -3 10 4.43 3.03
 2 -3 10 2.23 1.92
 2 -3 10 5.18 2.53
 2 -3 10 4.31 3.55
 2 -3 10 3.56 2.1
 2 -3 10 1.26 1.84
 2 -3 11 248.97 13.04
 2 -3 11 211.22 10.69
 2 -3 11 192.07 17.74
 2 -3 11 231.95 12.15
 2 -3 11 214.55 11.59
 2 -3 11 223.14 16.36
 2 -3 11 213.53 15.69
 2 -3 11 199.07 11.2
 2 -3 12 485.75 21.94
 2 -3 12 463.1 31.55
 2 -3 12 493.89 22.8
 2 -3 12 476.15 28.04
 2 -3 12 476.94 22.69
 2 -3 13 89.1 6.62
 2 -3 13 100.41 6.66
 2 -3 13 99.29 6.12
 2 -3 13 73.62 9.16
 2 -3 13 94.31 7.66
 2 -3 14 19.93 3.1
 2 -3 14 19.91 3.98
 2 -3 14 15.43 2.28
 2 -3 15 13.75 2.69
 2 -3 16 4.65 1.84
 2 -3 16 3.02 2.6
 2 -3 16 5.01 1.42
 2 -3 16 4.22 1.53
 2 -3 17 41.2 3.55
 2 -3 17 44.9 3.39
 2 -3 18 72.54 4.03
 2 -3 18 72.47 3.85
 -2 2 16 1.88 1.81
 -2 2 16 2.6 1.14
 -2 2 15 -0.21 2.35
 -2 2 15 -0.49 1.5
 -2 2 15 0.47 2.33
 -2 2 14 0.82 2.97
 -2 2 14 -1.24 2.69
 -2 2 14 1 1.71
 -2 2 14 -0.41 1.71
 -2 2 13 71.53 5.54
 -2 2 12 74.06 7.68
 -2 2 12 86.95 5.55
 -2 2 12 91.7 6.9
 -2 2 12 83.15 5.48
 -2 2 12 89.54 6.26
 -2 2 12 90.94 6.13
 -2 2 11 110.68 8.48
 -2 2 11 92.1 8.65
 -2 2 11 106.39 8.96
 -2 2 11 101.23 7.68
 -2 2 11 102.01 7.45
 -2 2 11 99.93 6.23
 -2 2 11 111.12 6.37
 -2 2 11 105.16 6.78
 -2 2 11 101.6 6.8
 -2 2 11 97.42 7.23
 -2 2 10 1.93 3.06
 -2 2 10 -0.37 3.26
 -2 2 10 1.42 2.05
 -2 2 10 -0.19 1.29
 -2 2 10 0.39 1.53
 -2 2 10 0.15 1.05
 -2 2 10 -0.16 1.2
 -2 2 10 -0.25 1.55
 -2 2 10 -0.77 1.54
 -2 2 9 34.29 3.26
 -2 2 9 31.52 3.51
 -2 2 9 29.08 3.81
 -2 2 9 30.54 3.08
 -2 2 9 29.88 7.06
 -2 2 9 34.16 5.41
 -2 2 9 29.57 3.75
 -2 2 9 32.59 2.86
 -2 2 9 33.54 3.24
 -2 2 9 30.94 2.88
 -2 2 9 37.55 4.75
 -2 2 8 99.63 7.25
 -2 2 8 97.33 5.73
 -2 2 8 96.42 6.14
 -2 2 8 84.97 6.31
 -2 2 8 89.61 7.78
 -2 2 8 86.14 6.4
 -2 2 8 91.55 5.69
 -2 2 8 84.12 10.82
 -2 2 8 90.34 5.31
 -2 2 8 89.44 5.74
 -2 2 7 22.44 2.19
 -2 2 7 19.58 2.75
 -2 2 7 26.81 2.68
 -2 2 7 20.49 2.7
 -2 2 7 21.46 3.69
 -2 2 7 19.02 3.99
 -2 2 6 128.32 9.39
 -2 2 6 140.66 12.48
 -2 2 5 132.4 8.9
 -2 2 5 150.07 11.91
 2 -2 -5 135.31 7.25
 -2 2 5 124.66 8.05
 -2 2 4 7.93 2.02
 -2 2 4 8.71 1.72
 -2 2 4 9.91 3.19
 2 -2 -4 12.3 1.83
 -2 2 4 9.33 2.42
 2 -2 -4 7.35 1.55
 -2 2 3 580.88 26.07
 -2 2 3 567.11 24.67
 2 -2 -3 602.51 25.33
 -2 2 3 594.73 26.51
 2 -2 -3 573.54 25.2
 2 -2 -2 307.96 14.33
 -2 2 2 321.47 14.85
 -2 2 2 291.26 13.34
 -2 2 2 300.49 14.58
 -2 2 1 239.74 11.78
 2 -2 -1 233.03 10.08
 2 -2 -1 248.88 11.78
 -2 2 1 232.2 11.17
 2 -2 0 1050.87 42.88
 2 -2 0 1036.38 41.79
 -2 2 0 1017.84 41.56
 2 -2 1 1428.35 56.28
 -2 2 -1 1372.54 54.73
 2 -2 2 1.62 1.29
 2 -2 2 1.66 1.21
 2 -2 2 1.37 1.21
 2 -2 3 62.83 4.51
 2 -2 3 59.67 4.96
 2 -2 4 155.19 9.66
 2 -2 4 146.43 9.04
 2 -2 4 141.23 8.13
 2 -2 4 156.57 8.25
 2 -2 5 187.72 12.14
 2 -2 5 190.92 11.51
 2 -2 5 211.08 10.32
 2 -2 5 190.21 10.07
 2 -2 6 40.5 4.75
 2 -2 6 40.48 5.53
 2 -2 7 6.2 1.85
 2 -2 7 4.42 2.13
 2 -2 7 6.85 3.18
 2 -2 8 343.75 18.66
 2 -2 8 270.83 17.8
 2 -2 9 1.15 1.55
 2 -2 9 0.53 1.07
 2 -2 9 1.39 1.15
 2 -2 9 4.58 2.31
 2 -2 9 0.72 2.09
 2 -2 10 314.72 15.48
 2 -2 10 244.06 13.06
 2 -2 10 244.42 13.06
 2 -2 10 274.67 12.68
 2 -2 10 299.64 14.65
 2 -2 10 265.13 19.74
 2 -2 10 270.99 12.68
 2 -2 10 262.42 17.73
 2 -2 10 282.7 18.44
 2 -2 11 692.56 28.71
 2 -2 11 606.65 32.72
 2 -2 11 552.6 26.14
 2 -2 11 575.97 26.04
 2 -2 11 589.76 25.66
 2 -2 11 588.68 25.44
 2 -2 11 518.89 33.86
 2 -2 11 634.84 27.65
 2 -2 12 122.29 8.12
 2 -2 12 133.63 7.61
 2 -2 12 140.32 9.28
 2 -2 12 123.43 7.09
 2 -2 12 134.61 12.56
 2 -2 12 144.97 9.94
 2 -2 12 136.13 7.44
 2 -2 13 22.73 3.27
 2 -2 13 20.86 4.48
 2 -2 13 29.46 6.06
 2 -2 13 25.89 2.89
 2 -2 14 43.06 7.04
 2 -2 14 57.63 6.21
 2 -2 14 57.61 5.09
 2 -2 14 55.98 4.36
 2 -2 15 8.88 2.01
 2 -2 15 12.66 3.68
 2 -2 15 9.22 1.87
 2 -2 16 44.08 3.33
 2 -2 16 43.37 3.91
 2 -2 16 38.64 3.4
 2 -2 17 61.85 4.34
 2 -2 17 63.85 4.06
 2 -2 18 14.63 1.6
 2 -2 18 14.74 1.49
 -2 1 17 1.58 0.91
 -2 1 17 1.83 1.58
 -2 1 16 7.12 2.46
 -2 1 16 13.54 2.04
 -2 1 15 1.06 2.33
 -2 1 15 -0.19 1.56
 -2 1 15 -0.25 2.72
 -2 1 14 18.95 4.05
 -2 1 14 25.51 3.65
 -2 1 14 29.26 2.82
 -2 1 14 12.63 3.57
 -2 1 13 131.49 8.67
 -2 1 13 130.94 8
 -2 1 13 131.35 7.79
 -2 1 13 133.36 7.27
 -2 1 13 100.46 8.52
 -2 1 13 92 8.62
 -2 1 12 101.39 9.02
 -2 1 12 116.78 7.46
 -2 1 12 123.98 6.94
 -2 1 12 121.13 7.34
 -2 1 12 109.31 7.93
 -2 1 12 110.56 6.71
 -2 1 12 115.99 8.93
 2 -1 -12 92.94 10.77
 -2 1 12 108.59 7.92
 -2 1 11 0.6 1.27
 -2 1 11 0.21 1.61
 -2 1 11 1.12 2
 2 -1 -11 0.72 1.94
 -2 1 11 1.59 2.02
 -2 1 11 0.36 3.04
 -2 1 11 1.28 1.24
 -2 1 11 -0.34 3.11
 -2 1 10 5.47 3.39
 -2 1 10 6.63 1.68
 -2 1 10 7.08 1.94
 -2 1 10 8.35 2.38
 -2 1 10 7.35 1.65
 -2 1 10 6.37 2.14
 -2 1 10 7.05 2.08
 -2 1 10 15.29 3.92
 -2 1 9 98.8 6.02
 -2 1 9 104.17 6.43
 -2 1 9 101.31 6.67
 -2 1 9 116.38 8.59
 -2 1 9 104.87 7.33
 -2 1 9 108.82 6.08
 -2 1 9 122.71 12.8
 -2 1 9 106.43 7.15
 -2 1 9 112.75 6.41
 -2 1 8 231.17 10.73
 -2 1 8 211.33 12.56
 -2 1 8 230.78 11.73
 -2 1 8 212.81 10.35
 -2 1 8 229.31 10.49
 -2 1 8 212.7 10.99
 -2 1 8 211.15 11.46
 -2 1 8 219.7 10.38
 -2 1 8 227.68 12.88
 -2 1 7 173.22 14.28
 -2 1 7 155.74 10.91
 -2 1 7 154.5 7.51
 -2 1 7 142.53 9.58
 -2 1 7 142.88 9.37
 -2 1 7 158.94 8.62
 -2 1 7 156.77 8.5
 -2 1 6 79.49 6.93
 -2 1 6 76.65 6.87
 -2 1 6 91.58 9.61
 -2 1 5 0.59 1.4
 2 -1 -5 1.28 0.73
 -2 1 5 0.57 1.43
 -2 1 5 2.02 2.77
 -2 1 4 52.12 4.92
 -2 1 4 62.76 5.3
 -2 1 4 65.03 6.52
 2 -1 -4 70.94 4.31
 -2 1 3 36.19 3.51
 -2 1 3 32.7 3.7
 2 -1 -3 32.7 2.85
 2 -1 -2 706.32 30.83
 -2 1 2 727.05 31.54
 2 -1 -2 785.51 31.01
 2 -1 -1 120.79 6.67
 2 -1 -1 127.02 6.69
 2 -1 -1 122.07 5.82
 2 -1 0 214.42 9.47
 -2 1 0 191.26 9.86
 2 -1 1 29.66 2.58
 2 -1 2 305.66 13.53
 2 -1 2 286.82 13.41
 2 -1 2 281.13 13.82
 2 -1 3 8.92 1.58
 2 -1 4 6.07 1.31
 2 -1 4 3.5 1.55
 2 -1 4 4.2 1.91
 2 -1 5 17.49 1.99
 2 -1 5 18.28 3.36
 2 -1 5 11.09 2.59
 2 -1 6 41.7 4.63
 -2 1 -6 25.41 1.91
 2 -1 6 39.2 5.04
 2 -1 6 35.19 3.84
 2 -1 7 43.05 4.38
 2 -1 7 40.46 5.03
 2 -1 7 42.58 5.75
 2 -1 7 40.97 5.65
 2 -1 8 0.4 1.18
 2 -1 8 0.45 1.55
 2 -1 8 1.5 1.53
 2 -1 8 2.1 2.91
 2 -1 8 0.11 0.93
 2 -1 8 1.35 2.58
 2 -1 9 179.43 14.17
 2 -1 9 206.16 11.56
 2 -1 9 177.52 9.51
 2 -1 9 183.31 9.38
 2 -1 9 173.42 9.84
 2 -1 9 182.52 9.35
 2 -1 9 202.04 11.69
 2 -1 9 173.78 14.35
 2 -1 9 191.27 9.26
 2 -1 10 142.25 12.97
 2 -1 10 165.41 10.26
 2 -1 10 149.94 8.52
 2 -1 10 133.36 8.73
 2 -1 10 140.74 13.59
 2 -1 10 155.78 8.17
 2 -1 10 163.74 8.36
 2 -1 10 148.33 10.36
 2 -1 11 209.48 12.61
 2 -1 11 178.47 9.44
 2 -1 11 195.82 9.85
 2 -1 11 198.12 11.9
 2 -1 11 177.07 9.63
 2 -1 11 165.55 14.81
 2 -1 11 200.63 10.63
 2 -1 12 20.17 3.27
 2 -1 12 19.88 2.35
 2 -1 12 22.3 2.77
 2 -1 12 15.55 4.06
 2 -1 12 17.31 2.5
 2 -1 12 19.18 5.25
 2 -1 12 22.53 4.69
 2 -1 13 25.31 2.94
 2 -1 13 29.23 3.73
 2 -1 13 21.64 5.44
 2 -1 13 22.75 4.72
 2 -1 13 21.48 2.74
 2 -1 14 -1.01 1.86
 2 -1 14 0.76 2.21
 2 -1 15 59.37 6.06
 2 -1 15 65.36 4.64
 2 -1 15 76.52 5.16
 2 -1 16 79.63 5.54
 2 -1 16 84.32 5.2
 2 -1 17 20.84 2.03
 2 -1 17 17.91 1.72
 2 -1 17 24.16 2.44
 2 -1 18 4.61 0.95
 -2 0 17 2.33 1.23
 -2 0 17 -0.15 1.88
 -2 0 16 11.05 3.19
 -2 0 16 22.55 3.38
 -2 0 15 18.23 2.17
 -2 0 15 11.92 3.29
 -2 0 15 19.44 2.79
 -2 0 14 142.09 8.64
 -2 0 13 99.3 8.2
 -2 0 13 101.92 6.29
 -2 0 13 97.94 8.31
 -2 0 13 96.68 7.37
 -2 0 13 95.74 7.12
 -2 0 13 102.72 6.96
 -2 0 12 64.48 5.6
 -2 0 12 64.06 6.55
 -2 0 12 57.34 4.79
 2 0 -12 55.76 7.97
 -2 0 12 53.35 5.28
 -2 0 12 61.91 5.14
 -2 0 11 43.4 5.63
 -2 0 11 47.69 3.77
 -2 0 11 46.68 4.59
 -2 0 11 57.31 5.93
 -2 0 11 48.83 4.66
 2 0 -11 41.82 6.83
 -2 0 11 53.11 4.49
 -2 0 11 45.21 4.09
 -2 0 10 37.46 3.99
 -2 0 10 35.55 6.88
 -2 0 10 44.53 3.61
 -2 0 10 33.84 3.62
 -2 0 10 38.07 3.28
 -2 0 10 32.74 4.67
 -2 0 10 37.1 3.92
 2 0 -10 36.94 5.93
 -2 0 10 34.7 3.08
 -2 0 9 138.99 9.27
 -2 0 9 168.49 13.91
 -2 0 9 140.87 9.49
 -2 0 9 145.42 8.54
 -2 0 9 142.3 7.37
 -2 0 9 140.62 8.05
 -2 0 9 142.29 8.59
 -2 0 9 139.9 7.37
 -2 0 9 140.31 7.67
 -2 0 8 447.62 25.56
 -2 0 8 411.36 19.79
 -2 0 8 391.19 22.72
 -2 0 8 399.61 18.78
 -2 0 8 398.09 18.79
 -2 0 8 421.48 18.04
 -2 0 8 425.54 20.02
 -2 0 8 402.65 17.65
 -2 0 7 440.06 23.88
 -2 0 7 481.45 26.54
 -2 0 6 139.37 10.27
 -2 0 6 148.79 11.73
 -2 0 6 135.13 9.81
 -2 0 5 135.6 9.78
 -2 0 5 152.31 10.74
 -2 0 5 121.5 8.94
 2 0 -5 148.43 7.28
 -2 0 4 150.51 10.16
 -2 0 4 175.74 10.74
 2 0 -4 160.55 8.04
 -2 0 4 153.37 9.45
 2 0 -3 143.82 7.44
 -2 0 3 142.54 8.34
 2 0 -2 429.24 18.71
 -2 0 1 271.32 12.75
 2 0 -1 286.09 12.59
 2 0 -1 262.19 11.97
 2 0 0 36.14 2.82
 -2 0 0 42.26 3.03
 2 0 1 514 22.55
 -2 0 -1 548.61 22.88
 2 0 2 783.99 32.18
 2 0 2 793.83 32.84
 2 0 3 397.31 18.03
 2 0 3 377.62 17.01
 2 0 3 384.65 17.16
 2 0 4 2.78 1.42
 2 0 4 3.97 1.47
 2 0 4 2.28 1.57
 2 0 4 1.61 0.87
 2 0 4 4.17 1.64
 2 0 5 1.27 1.28
 2 0 5 0.35 1.82
 2 0 5 1.1 1.28
 2 0 6 24.09 3.39
 2 0 6 21.92 3.85
 2 0 6 18.65 4.06
 2 0 6 23.28 3.6
 2 0 7 54.15 5.59
 2 0 7 45.21 6.18
 2 0 7 37.4 5.5
 2 0 7 34.96 4.47
 2 0 7 47.92 4.74
 2 0 7 41.56 2.97
 2 0 8 109.93 8.8
 2 0 8 99.95 9.9
 2 0 8 91.62 6.1
 2 0 8 107.45 8.26
 2 0 8 92.18 5.84
 2 0 8 117.7 7.92
 2 0 8 101.53 5.63
 2 0 8 106.67 6.11
 2 0 9 102.45 10.86
 2 0 9 115.49 6.84
 2 0 9 102.59 6.94
 2 0 9 121.38 9.03
 2 0 9 128.15 8.86
 2 0 9 113.11 6.67
 2 0 9 111.99 6.35
 2 0 10 72.65 9.53
 2 0 10 87.74 6.11
 2 0 10 86.1 6.39
 2 0 10 88.87 7.82
 2 0 10 93.95 5.93
 2 0 10 96.69 8.17
 2 0 10 88.62 5.55
 2 0 10 93.59 5.73
 2 0 11 127.31 12.89
 2 0 11 130.59 8.17
 2 0 11 122.52 8.31
 2 0 11 134.58 10.04
 2 0 11 134.84 7.69
 2 0 11 126.23 7.28
 2 0 11 128.7 9.91
 2 0 11 136.39 7.65
 2 0 12 9.89 2.56
 2 0 12 10.81 2.16
 2 0 12 8.31 1.83
 2 0 12 11.09 4.31
 2 0 12 8.02 3.71
 2 0 12 12.26 4.2
 2 0 12 5.38 1.82
 2 0 13 3.35 3.32
 2 0 13 1.43 1.24
 2 0 13 0.21 1.46
 2 0 13 -0.18 1.33
 2 0 13 0.26 2.13
 2 0 13 1.79 3.5
 2 0 13 0.78 1.44
 2 0 14 65.29 4.77
 2 0 14 49.98 7.89
 2 0 14 64.44 5.52
 2 0 15 80.92 6.98
 2 0 15 92.49 6.31
 2 0 15 92.29 5.86
 2 0 16 38.64 3.43
 2 0 16 31.19 2.67
 2 0 16 37.11 3.03
 2 0 17 10.24 1.54
 2 0 17 8.17 1.27
 -2 -1 18 3.78 1.07
 -2 -1 18 -0.11 1.39
 -2 -1 17 5.81 1.55
 -2 -1 17 3.27 2.19
 -2 -1 16 59.01 3.63
 -2 -1 16 28.65 4.03
 -2 -1 16 22.75 4.1
 -2 -1 16 60.47 4.35
 -2 -1 15 61.33 6.18
 -2 -1 15 43.05 5.42
 -2 -1 14 157.71 8.74
 -2 -1 14 118.17 9.05
 -2 -1 14 101.1 8.68
 -2 -1 14 155.08 9.38
 -2 -1 13 6.66 2.57
 -2 -1 13 1.78 3.04
 -2 -1 13 3.37 1.9
 -2 -1 13 7.13 2.28
 -2 -1 13 2.33 2.97
 -2 -1 12 -1.01 1.86
 -2 -1 12 0.84 1.49
 -2 -1 12 -0.17 1.11
 -2 -1 12 -0.27 2.03
 2 1 -12 2.84 2.2
 -2 -1 12 -0.65 3.2
 -2 -1 11 46.7 4.11
 -2 -1 11 50.48 3.89
 -2 -1 11 50.65 7.86
 -2 -1 11 48.16 4.56
 -2 -1 11 63.3 5.99
 -2 -1 11 52.38 5.59
 2 1 -11 44.81 6.8
 -2 -1 11 50.53 4.76
 -2 -1 10 35.64 3.68
 2 1 -10 27.34 5.11
 -2 -1 10 30.61 3.61
 -2 -1 10 35.25 6.26
 -2 -1 10 37.03 6.21
 -2 -1 10 36.89 3.1
 -2 -1 10 32.04 2.91
 -2 -1 10 37.67 3.35
 -2 -1 10 34.43 4.52
 -2 -1 9 123.4 7.74
 -2 -1 9 124.86 6.65
 -2 -1 9 126.95 8.37
 -2 -1 9 130.15 6.77
 -2 -1 9 129.16 7.64
 -2 -1 9 129.72 7.14
 -2 -1 9 137.81 8.61
 -2 -1 9 124.35 7.5
 -2 -1 8 189.24 9.59
 -2 -1 8 179.65 8.64
 -2 -1 8 178.64 9.58
 -2 -1 8 198.73 14.28
 -2 -1 8 175.09 8.91
 -2 -1 8 183.29 13.6
 -2 -1 7 158.05 11.36
 2 1 -7 115.18 6.56
 2 1 -7 110.74 6.25
 -2 -1 7 152.6 11.03
 -2 -1 6 160.44 11.06
 -2 -1 6 137.85 10.74
 -2 -1 5 475.66 24.41
 -2 -1 5 555.35 25.13
 -2 -1 5 512.84 25.87
 -2 -1 4 21.59 3.09
 2 1 -3 3.94 1.21
 2 1 -2 1646.62 66.46
 2 1 -1 20.4 2.41
 -2 -1 1 19.92 2.25
 2 1 0 32.57 2.89
 -2 -1 0 28.31 2.4
 -2 -1 -1 111.37 5.42
 2 1 1 100.4 5.86
 2 1 1 108.37 6.23
 2 1 2 1237.61 51.4
 2 1 2 1237.24 52.02
 -2 -1 -2 1248.69 49.67
 2 1 2 1301.39 51.88
 2 1 2 1265.74 51.17
 2 1 3 525.88 23.94
 2 1 3 526.98 24.24
 2 1 3 543.26 23.64
 2 1 4 12.47 2.52
 2 1 4 14.41 2.42
 2 1 4 9.88 2.1
 2 1 5 6.09 2.04
 2 1 5 6.26 2.96
 2 1 5 7.96 1.84
 2 1 5 8.7 2.2
 2 1 5 8.75 2.39
 2 1 6 282.89 16.17
 2 1 6 271.89 17.7
 2 1 6 300.33 15.74
 2 1 6 276.49 16.06
 2 1 7 36.8 5.16
 2 1 7 41.67 5.56
 2 1 7 43.15 3.56
 2 1 7 44.19 3.1
 2 1 7 43.71 4.79
 2 1 7 44.38 5.06
 2 1 8 76.38 9.31
 2 1 8 102.22 8.51
 2 1 8 83.98 5.17
 2 1 8 95.87 5.86
 2 1 8 84.32 5.72
 2 1 8 89.38 5.33
 2 1 8 100.41 7.31
 2 1 8 85.15 5.59
 2 1 9 4.68 3.43
 2 1 9 3.56 1.72
 2 1 9 2.18 1.43
 2 1 9 2.31 1.52
 2 1 9 2.79 2.97
 2 1 9 1.94 1.05
 2 1 9 0.92 1.17
 2 1 9 3.14 3.43
 2 1 10 53.63 6.29
 2 1 10 44.04 7.81
 2 1 10 56.16 4.47
 2 1 10 56.3 6.78
 2 1 10 58.76 4.34
 2 1 10 54.93 4.84
 2 1 10 55.9 4.95
 2 1 10 56.64 4.31
 2 1 11 23.57 4.95
 2 1 11 24.06 5.87
 2 1 11 25.09 3.05
 2 1 11 25.95 3.52
 2 1 11 20.82 2.93
 2 1 11 23.02 3.39
 2 1 11 25.22 2.95
 2 1 11 23.82 5.01
 2 1 11 27.27 2.94
 2 1 12 1.94 1.38
 2 1 12 1.66 1.48
 2 1 12 0.97 1.48
 2 1 12 5.11 3.54
 2 1 12 0.78 2.13
 2 1 12 1.37 1.45
 2 1 12 3 4.02
 2 1 12 0.9 2.61
 2 1 13 37.67 7.26
 2 1 13 48.25 4.8
 2 1 14 79.91 5.51
 2 1 14 78.54 7.12
 2 1 15 24.12 2.66
 2 1 15 22.91 2.48
 2 1 15 22.63 3
 2 1 16 12.23 2.02
 2 1 16 9.13 1.38
 2 1 16 14.14 1.79
 -2 -2 18 2.62 1.15
 -2 -2 18 2.16 1.7
 -2 -2 17 27.63 2.2
 -2 -2 17 28.79 2.81
 -2 -2 16 89.8 5.4
 -2 -2 16 81.71 4.57
 -2 -2 16 33.7 4.39
 -2 -2 16 40.24 4.98
 -2 -2 15 131.69 7.58
 -2 -2 15 85.07 7.35
 -2 -2 14 -1.27 3.01
 -2 -2 14 1.44 1.52
 -2 -2 14 2.59 1.81
 -2 -2 14 0.97 2.55
 -2 -2 13 33.33 4.85
 -2 -2 13 43.37 4.75
 -2 -2 13 39.66 4.23
 -2 -2 13 46.7 7.98
 -2 -2 12 40.53 4.46
 2 2 -12 39.82 6.61
 -2 -2 12 32.69 6.73
 -2 -2 12 51.14 5.55
 -2 -2 12 37 3.99
 -2 -2 11 135.56 8.15
 -2 -2 11 140.98 9.01
 2 2 -11 124.98 11.66
 -2 -2 11 136.56 8.5
 2 2 -10 537.66 28.32
 -2 -2 10 503.88 23.34
 -2 -2 10 478.76 29.15
 -2 -2 10 532.81 23.26
 -2 -2 10 496.99 23.87
 -2 -2 10 531.26 22.93
 -2 -2 10 523.39 24
 -2 -2 9 599.35 26.92
 -2 -2 9 629.49 26.52
 -2 -2 9 603.69 27.48
 -2 -2 9 633.42 31.52
 -2 -2 9 643.91 26.95
 -2 -2 9 608.73 27.64
 2 2 -8 6.27 2.43
 -2 -2 8 8.6 1.54
 -2 -2 8 7.09 1.59
 -2 -2 8 5.18 2.77
 -2 -2 7 71.17 7.82
 2 2 -7 71.45 6.08
 2 2 -7 83.29 7.19
 -2 -2 7 90.14 7.44
 2 2 -7 69.49 6.13
 2 2 -6 415.95 20.89
 -2 -2 6 401.48 22.56
 2 2 -6 406.26 19.76
 2 2 -5 94.87 7.22
 2 2 -4 449.93 20.02
 2 2 -4 394.83 17.34
 -2 -2 3 545.45 25.94
 2 2 -3 585.94 24.25
 -2 -2 2 89.57 6.09
 2 2 -2 90.1 5.37
 -2 -2 1 1028.64 43.04
 2 2 -1 1016.76 43.65
 2 2 -1 1062.48 43.06
 2 2 0 345.14 16.39
 2 2 1 246.9 12.32
 2 2 2 538.56 24.83
 2 2 2 572.23 24.8
 2 2 2 557.15 25.57
 2 2 3 123.68 9.02
 2 2 3 115.71 7.64
 2 2 3 126.75 7.82
 2 2 3 115.38 8.28
 2 2 4 60.43 5.58
 2 2 4 62.22 5.85
 2 2 4 71.15 6.45
 2 2 4 65.19 6.74
 2 2 4 66.08 5.48
 2 2 5 45.32 5.94
 2 2 5 40.07 4.41
 2 2 5 41 4.82
 2 2 5 36.79 5.01
 2 2 6 33.88 3.88
 2 2 6 25.63 4.32
 2 2 6 29.52 4.72
 2 2 6 36.44 2.65
 2 2 6 26.28 4.71
 2 2 6 35.24 3.18
 2 2 6 24 3.71
 2 2 7 38.75 3.01
 2 2 7 37.6 3.12
 2 2 7 42.54 3.21
 2 2 7 41.24 3.74
 2 2 7 34.69 3.21
 2 2 7 45.81 4.78
 2 2 7 42.43 3.12
 2 2 7 41.43 3.51
 2 2 7 47.77 5.87
 2 2 7 42.58 3.75
 2 2 7 43.95 6.85
 2 2 8 80.92 4.79
 2 2 8 86.02 5.32
 2 2 8 85.5 5.26
 2 2 8 84.25 6.01
 2 2 8 88.28 5.65
 2 2 8 83.07 6.76
 2 2 8 78.77 5.01
 2 2 8 76.54 9.58
 2 2 8 75.56 5.48
 2 2 8 63.9 7.5
 2 2 8 84.4 5.65
 2 2 9 0.87 1.02
 2 2 9 3.11 3.26
 2 2 9 1.17 1.46
 2 2 9 -0.86 3.13
 2 2 9 2.36 1.37
 2 2 9 3.92 3.52
 2 2 9 0.63 1.21
 2 2 9 0.66 1.69
 2 2 9 -0.21 1.65
 2 2 9 1.78 1.76
 2 2 10 30.99 3.22
 2 2 10 34.18 3.27
 2 2 10 30.92 5.35
 2 2 10 19.37 6.12
 2 2 10 39.77 6.28
 2 2 10 34.74 3.9
 2 2 10 28.82 3.42
 2 2 10 31.67 3.76
 2 2 10 33.26 3.32
 2 2 11 3.26 4.04
 2 2 11 2.17 3.54
 2 2 11 0.76 1.43
 2 2 11 0.83 1.61
 2 2 11 3.79 3.45
 2 2 11 0.52 1.81
 2 2 11 -0.51 2.08
 2 2 11 1.72 1.53
 2 2 11 0.2 1.39
 2 2 11 -1.24 1.63
 2 2 12 11.74 2.19
 2 2 12 14.39 2.38
 2 2 12 17.66 5.23
 2 2 12 9.72 4.29
 2 2 12 12.56 2.34
 2 2 12 13.23 3.01
 2 2 13 73.58 7.29
 2 2 13 83.62 5.69
 2 2 14 54.18 4.63
 2 2 14 42.05 3.39
 2 2 14 56.9 4.13
 2 2 14 45.76 3.77
 2 2 15 9.16 2.03
 2 2 15 10.69 1.75
 2 2 15 10.92 1.6
 2 2 16 6.56 1.17
 2 2 16 5.84 0.9
 -2 -3 19 3.81 0.85
 -2 -3 18 22.41 1.67
 -2 -3 18 28.96 2.44
 -2 -3 17 91.29 4.71
 -2 -3 17 105.01 5.61
 -2 -3 16 9.34 2.42
 -2 -3 16 10.5 3.08
 -2 -3 15 20.88 3.04
 -2 -3 14 19.81 5.5
 -2 -3 14 30 4.62
 -2 -3 14 27.7 3.35
 -2 -3 14 19.37 3.64
 -2 -3 13 9.15 3.06
 -2 -3 13 6.85 2.09
 -2 -3 13 13.03 3.6
 -2 -3 13 12.64 2.46
 -2 -3 13 13.67 4.6
 -2 -3 12 151.15 14.57
 2 3 -12 151.07 13.47
 -2 -3 12 158.25 9.79
 -2 -3 12 158.73 9.07
 -2 -3 11 451.1 20.53
 2 3 -11 526.8 27.19
 -2 -3 11 451.2 27.75
 -2 -3 11 443.83 21.14
 -2 -3 11 432.1 21.08
 -2 -3 10 401.49 19.05
 -2 -3 10 410.56 18.43
 -2 -3 10 419.75 25.3
 -2 -3 10 385.86 18.87
 2 3 -10 409.94 23.47
 -2 -3 10 397.13 18.78
 -2 -3 9 48.89 4.21
 -2 -3 9 54.8 4.09
 -2 -3 8 2.99 2.63
 2 3 -8 5.22 2.13
 -2 -3 8 4 1.33
 2 3 -8 3.4 1.84
 2 3 -8 2.76 2.21
 2 3 -7 2.6 2.02
 -2 -3 7 1.1 2.49
 2 3 -7 0.41 1.74
 2 3 -7 1.98 2.26
 2 3 -6 684.83 29.1
 2 3 -6 500.98 27.19
 2 3 -5 26.28 2.65
 2 3 -5 38.41 4.43
 2 3 -5 35.38 4.24
 2 3 -4 517.65 24.69
 2 3 -4 511.51 22.57
 2 3 -3 77.64 6.25
 2 3 -3 78.43 5.35
 2 3 -2 27.7 3.56
 2 3 -2 19.61 2.61
 2 3 -1 353.7 17.58
 2 3 -1 342.6 16.87
 2 3 0 9.61 2.34
 2 3 1 4.49 1.85
 2 3 1 3.19 1.87
 2 3 2 2.53 2.03
 2 3 2 7.59 1.92
 2 3 2 4.59 2.11
 2 3 2 3.72 1.87
 2 3 3 7.43 2.73
 2 3 3 5.19 2.68
 2 3 3 6.99 2.02
 2 3 3 6.41 2.63
 2 3 4 5.49 2.71
 2 3 4 4.72 2.94
 2 3 4 4.28 2.56
 2 3 4 5.74 2.09
 2 3 4 2.98 2.26
 2 3 5 62.11 4.86
 2 3 5 62.42 3.69
 2 3 5 58.96 3.83
 2 3 5 58.94 3.72
 2 3 5 71.07 6.26
 2 3 5 61.29 4.42
 2 3 5 59.06 6.4
 2 3 5 53.28 7.06
 2 3 6 470.12 22.66
 2 3 6 455.75 19.07
 2 3 6 456.7 19.31
 2 3 6 480.22 20.72
 2 3 6 466.48 26.27
 2 3 6 417.37 25.63
 2 3 6 414.64 18.7
 2 3 6 444.32 19.96
 2 3 6 438.8 19.66
 2 3 6 438 19.14
 2 3 7 174.48 11.8
 2 3 7 173.06 8.66
 2 3 7 162.64 8.34
 2 3 7 155.91 8.2
 2 3 7 187.26 10.21
 2 3 7 174.22 14.6
 2 3 7 166.94 13.18
 2 3 7 164.42 8.52
 2 3 7 169.48 9.34
 2 3 7 158.06 8.92
 2 3 7 159.23 8
 2 3 7 169.11 9.2
 2 3 8 35.74 3.06
 2 3 8 30.04 3.11
 2 3 8 36.38 3.27
 2 3 8 40.38 3.27
 2 3 8 36.66 4.79
 2 3 8 36.58 7.07
 2 3 8 35.16 3.75
 2 3 8 31.36 6
 2 3 8 32.92 3.77
 2 3 8 37.23 3.77
 2 3 8 34.25 2.85
 2 3 9 88.71 7.77
 2 3 9 93.41 11.56
 2 3 9 89.92 5.77
 2 3 9 85.11 5.42
 2 3 9 99.55 6.66
 2 3 9 87.59 5.89
 2 3 9 104.69 6.19
 2 3 9 74.1 8.76
 2 3 9 93.19 6.4
 2 3 10 35.8 5.62
 2 3 10 27.53 6.79
 2 3 10 31.52 3.46
 2 3 10 33.81 4.07
 2 3 10 38.8 3.76
 2 3 10 21.45 5.7
 2 3 10 38.42 3.87
 2 3 10 31.89 3.37
 2 3 10 38.07 3.24
 2 3 10 36.52 3.61
 2 3 11 0.99 3.25
 2 3 11 1.32 2.19
 2 3 11 0.99 1.53
 2 3 11 -0.21 1.61
 2 3 11 1.84 1.54
 2 3 11 0.55 1.48
 2 3 11 1.04 3.52
 2 3 12 9.69 1.98
 2 3 12 14.19 2.95
 2 3 12 13.01 4.7
 2 3 13 26.12 2.8
 2 3 13 27.24 3.02
 2 3 13 34.89 3.85
 2 3 13 35.9 3.32
 2 3 14 11.52 1.67
 2 3 14 10.52 1.9
 2 3 14 9.3 1.84
 2 3 15 2.37 0.96
 2 3 15 3.61 1.16
 -2 -4 19 42.95 2.29
 -2 -4 19 5.17 1.44
 -2 -4 18 90.78 4.55
 -2 -4 18 79.28 3.7
 -2 -4 17 7.48 2.6
 -2 -4 17 27.37 2.82
 -2 -4 16 -0.77 2.55
 -2 -4 15 2.6 2.86
 -2 -4 15 5.26 3.2
 -2 -4 14 31.16 3.59
 -2 -4 14 36.84 4.76
 -2 -4 14 27.98 6.69
 -2 -4 14 34.21 3.58
 -2 -4 13 144.75 9.29
 -2 -4 13 159.86 14.81
 2 4 -13 132.44 12.25
 -2 -4 13 131 7.73
 -2 -4 12 268.54 20.63
 -2 -4 12 285.99 13.86
 2 4 -12 269.45 19.03
 2 4 -11 27.54 5.37
 -2 -4 11 30.15 6.31
 -2 -4 11 28.28 3
 -2 -4 11 32.94 3.24
 -2 -4 10 9.67 3.94
 -2 -4 10 11.09 2.43
 -2 -4 10 10.33 1.93
 -2 -4 10 9.1 2.16
 2 4 -10 9.63 3.33
 -2 -4 9 15.67 2.48
 -2 -4 9 16.02 2.31
 -2 -4 9 17.03 4.47
 2 4 -8 21.67 4.25
 2 4 -8 17.58 4.04
 -2 -4 8 19.41 2.29
 -2 -4 8 15.08 4.37
 2 4 -8 15.83 3.59
 2 4 -7 462.99 23.77
 2 4 -7 459.78 25.31
 -2 -4 7 417.36 24.8
 2 4 -7 444.15 24.38
 2 4 -6 1002.02 45.95
 2 4 -6 940.97 40.9
 2 4 -6 1024.69 44.6
 2 4 -6 1081.8 46.89
 2 4 -5 681.61 29.98
 2 4 -5 738.58 33.66
 2 4 -4 266.58 13.28
 2 4 -4 271.39 15.46
 2 4 -3 211.54 13.2
 2 4 -3 206.53 11.6
 2 4 -3 185.81 12.14
 2 4 -2 84.32 7.43
 2 4 -2 81.71 6.37
 2 4 -2 75.08 4.41
 2 4 -2 88.18 7.26
 2 4 -1 336.11 17.9
 2 4 -1 326.29 16.38
 2 4 -1 306.12 14.16
 2 4 0 55.2 6.42
 2 4 0 64.88 6.13
 2 4 0 65.37 5.14
 2 4 1 357.83 20.98
 2 4 1 397.18 20.16
 2 4 1 339.12 18.2
 2 4 2 26.31 4.07
 2 4 2 33.53 5.13
 2 4 2 26.3 5.2
 2 4 2 33.68 4.23
 2 4 2 27.65 5.34
 2 4 3 -0.44 2.05
 2 4 3 -1.95 2.67
 2 4 3 0.77 1.74
 2 4 3 1.62 2.29
 2 4 3 -0.6 2.55
 2 4 4 77.02 7.58
 2 4 4 88.38 9.51
 2 4 4 80.62 4.74
 2 4 4 90.26 5.45
 2 4 4 87.8 6.72
 2 4 4 82.05 4.7
 2 4 5 230.26 13.36
 2 4 5 233.21 10.78
 2 4 5 238.3 11.71
 2 4 5 248.65 12.2
 2 4 5 220.57 16.2
 2 4 5 258.69 15.89
 2 4 5 237.36 11.05
 2 4 5 227.91 11.39
 2 4 5 228.91 10.94
 2 4 6 112.92 8.9
 2 4 6 112.63 7.07
 2 4 6 111.39 6.43
 2 4 6 118.1 6.98
 2 4 6 121.01 7.27
 2 4 6 126.42 7.83
 2 4 6 113.09 6.5
 2 4 6 122.23 6.62
 2 4 6 115.38 6.18
 2 4 6 131.22 11.16
 2 4 6 96.47 11.3
 2 4 6 116.13 6.3
 2 4 6 109.5 11.38
 2 4 7 7.32 2.11
 2 4 7 7.67 4.03
 2 4 7 7.9 1.59
 2 4 7 6.87 2.23
 2 4 7 6.92 1.72
 2 4 7 11.36 2.36
 2 4 7 11.88 3.23
 2 4 7 10.27 1.87
 2 4 7 5.52 2.96
 2 4 7 7.4 3.85
 2 4 7 10 1.84
 2 4 7 7.83 1.81
 2 4 8 7.51 4.52
 2 4 8 8.4 1.76
 2 4 8 10.07 1.94
 2 4 8 8.45 2.33
 2 4 8 10.51 3.77
 2 4 8 3.67 3.51
 2 4 8 9.65 1.97
 2 4 8 8.43 2.08
 2 4 8 10.06 2.43
 2 4 8 8.48 1.63
 2 4 8 8.6 2.27
 2 4 9 58.78 6.2
 2 4 9 54.38 9.13
 2 4 9 52.49 4.65
 2 4 9 53.05 4.08
 2 4 9 55.5 4.49
 2 4 9 54.15 4.9
 2 4 9 54.43 4.55
 2 4 9 52.12 7.37
 2 4 9 48.74 4.84
 2 4 10 25.46 3.2
 2 4 10 27.57 6.72
 2 4 10 26.2 3.53
 2 4 10 32.4 3.4
 2 4 10 31.39 5.02
 2 4 10 25.2 3.26
 2 4 10 26.65 3.76
 2 4 10 25.21 2.8
 2 4 11 25.31 3.69
 2 4 11 14.8 5.49
 2 4 12 18.89 2.55
 2 4 12 16.78 2.54
 2 4 12 14.82 2.15
 2 4 12 21.19 2.73
 2 4 13 12.78 2.1
 2 4 13 16.39 2.67
 2 4 13 11.41 1.94
 2 4 13 9.07 1.61
 2 4 13 13.57 1.96
 2 4 14 9.52 1.54
 2 4 14 7.64 1.27
 2 4 14 8.55 1.54
 -2 -5 19 59.87 2.77
 -2 -5 19 6.35 1.55
 -2 -5 18 38.68 2.95
 -2 -5 18 35.68 2.39
 -2 -5 17 1 1.28
 -2 -5 17 1.22 2.19
 -2 -5 16 -0.17 1.37
 -2 -5 16 0.75 2.23
 -2 -5 15 19.62 2.86
 -2 -5 15 18.28 5.37
 -2 -5 15 19.52 3.68
 -2 -5 14 234.46 11.99
 -2 -5 14 213.3 12.72
 -2 -5 14 214.18 18.71
 -2 -5 13 319.57 15.34
 -2 -5 13 327.41 15.59
 2 5 -13 273.29 20.48
 -2 -5 13 320.41 23.61
 -2 -5 12 331.78 15
 -2 -5 12 306.39 22.41
 2 5 -12 298.6 20.49
 -2 -5 12 302.75 14.79
 -2 -5 11 21.61 2.75
 2 5 -11 20.65 4.7
 -2 -5 11 20.34 2.46
 -2 -5 11 29.92 6.31
 2 5 -10 -0.62 2.04
 -2 -5 10 0.74 1.03
 -2 -5 10 -0.77 2.67
 -2 -5 9 79.07 5.23
 -2 -5 9 81.88 9.51
 -2 -5 8 19.03 2.31
 2 5 -8 24.71 4.99
 2 5 -8 24.63 4.9
 2 5 -8 19.41 4.23
 2 5 -7 341.49 20.71
 -2 -5 7 326.75 20.52
 2 5 -7 329.7 21.17
 2 5 -7 288.59 18.24
 2 5 -6 20.4 3.3
 2 5 -6 12.57 4.33
 2 5 -6 17.84 5.01
 2 5 -5 26.42 4.08
 2 5 -5 34.23 5.06
 2 5 -5 30.26 5.91
 2 5 -5 40.04 6.51
 2 5 -4 90.05 8.2
 2 5 -4 91.47 9.39
 2 5 -4 89.96 7.52
 2 5 -4 75.89 8.62
 2 5 -3 59.72 6.73
 2 5 -3 56.32 6.1
 2 5 -2 127.89 10.74
 2 5 -2 165.79 12.96
 2 5 -2 159.63 11.12
 2 5 -2 156.71 7.91
 2 5 -1 162.03 9.11
 2 5 -1 165.46 13.04
 2 5 -1 165.12 11.68
 2 5 -1 156.21 13.02
 2 5 0 113.61 7.92
 2 5 0 136.95 11.97
 2 5 0 125.12 10.13
 2 5 0 119.59 11.66
 2 5 1 17.45 3.26
 2 5 1 15.22 4.7
 2 5 1 13.39 4.62
 2 5 1 17.68 4.13
 2 5 2 2.86 2.16
 2 5 2 -0.78 2.85
 2 5 2 3.67 2.85
 2 5 2 0.72 2.72
 2 5 2 1.69 1.91
 2 5 3 14.73 3.09
 2 5 3 13.06 1.64
 2 5 3 9.54 1.58
 2 5 3 13.39 2.13
 2 5 3 8.51 3.77
 2 5 3 13.64 4.13
 2 5 3 14.28 3.62
 2 5 4 29.59 5.08
 2 5 4 28.01 4.3
 2 5 4 34.46 5.56
 2 5 4 26.67 2.51
 2 5 4 25.6 2.86
 2 5 4 32.94 6.47
 2 5 4 32.53 3.05
 2 5 4 30.29 2.65
 2 5 4 31.59 3.6
 2 5 5 92.18 11.54
 2 5 5 119.29 10.84
 2 5 5 116.13 8.78
 2 5 5 114.97 7.54
 2 5 5 112.53 11.23
 2 5 5 114.28 6.54
 2 5 5 124.15 6.67
 2 5 5 127.8 7.28
 2 5 5 117.92 7.18
 2 5 5 116.75 7.05
 2 5 6 3.82 3.15
 2 5 6 -0.13 0.98
 2 5 6 -0.36 3.16
 2 5 6 1.42 1.69
 2 5 6 3.06 2.74
 2 5 6 0.79 2.73
 2 5 6 -0.7 1.88
 2 5 6 0.2 1.52
 2 5 6 1.32 1.39
 2 5 6 1.08 1.4
 2 5 6 0.32 1.26
 2 5 6 0.47 1.07
 2 5 7 7.64 1.62
 2 5 7 5.67 4.12
 2 5 7 6.61 2.23
 2 5 7 8.79 1.87
 2 5 7 9.83 2.11
 2 5 7 10 3.65
 2 5 7 7.94 4.13
 2 5 7 8.75 2.37
 2 5 7 9.45 2.38
 2 5 7 10.19 3.96
 2 5 7 8.53 1.81
 2 5 8 4.36 1.57
 2 5 8 5.04 2.36
 2 5 8 1.73 3.2
 2 5 8 -1.93 3.01
 2 5 8 2.09 1.96
 2 5 8 2.62 3.69
 2 5 8 2.48 1.94
 2 5 8 1.8 1.61
 2 5 8 1.7 1.53
 2 5 8 0.23 2.03
 2 5 8 3.03 1.36
 2 5 9 36.75 3.48
 2 5 9 38.96 5.5
 2 5 9 31.42 7.53
 2 5 9 34.92 3.63
 2 5 9 37.94 4.2
 2 5 9 32.16 3.11
 2 5 9 50.98 4.12
 2 5 9 34.83 4.02
 2 5 9 41.53 4.4
 2 5 10 122.15 8.1
 2 5 10 107.61 13.19
 2 5 11 24.29 2.9
 2 5 11 29.86 3.21
 2 5 11 22.6 2.84
 2 5 11 23.54 3.01
 2 5 12 27.71 2.72
 2 5 12 35.51 3.78
 2 5 12 32.43 3.06
 2 5 12 33.76 3.1
 2 5 12 25.98 2.91
 2 5 13 18.59 1.85
 2 5 13 21.93 2.26
 2 5 13 21.23 2.21
 2 5 13 17.38 1.99
 -2 -6 19 28.12 2.15
 -2 -6 19 18.29 1.45
 -2 -6 18 0.68 1.68
 -2 -6 18 6.25 1.47
 -2 -6 17 0.17 1.26
 -2 -6 17 0.77 1.98
 -2 -6 17 -0.73 1.34
 -2 -6 16 2.82 2.31
 -2 -6 16 6.21 1.94
 -2 -6 15 159.25 8.59
 -2 -6 15 175.56 15.61
 -2 -6 14 161.96 10.46
 -2 -6 14 190.82 10.27
 -2 -6 14 181.39 16.63
 -2 -6 14 169.2 9.25
 -2 -6 13 80.73 10.87
 2 6 -13 55.69 8.39
 -2 -6 13 75.62 5.29
 -2 -6 12 64 9.51
 -2 -6 12 68.8 5.05
 2 6 -12 58.7 8.4
 -2 -6 11 24.39 3.01
 -2 -6 11 35.08 6.89
 -2 -6 10 23.16 5.81
 -2 -6 10 20.3 2.23
 2 6 -10 20.53 4.84
 -2 -6 9 545.75 23.56
 2 6 -9 580.87 29.83
 -2 -6 9 519.86 22.94
 -2 -6 9 567.28 31.84
 2 6 -8 373.71 22.53
 2 6 -8 353.5 21.44
 -2 -6 8 298.33 14.07
 -2 -6 8 304.39 14.33
 2 6 -7 26.12 5.78
 2 6 -7 26.44 4.93
 2 6 -7 36.02 6.72
 -2 -6 7 24.71 2.36
 2 6 -6 1.65 2.83
 2 6 -6 3.93 2.03
 2 6 -6 9.03 4.23
 2 6 -6 6.69 3.56
 2 6 -5 226.25 15.94
 2 6 -5 253.24 19.06
 2 6 -5 266.26 15.68
 2 6 -5 206.68 17.01
 2 6 -4 162.76 13.66
 2 6 -4 197.71 15.79
 2 6 -4 192.37 13.17
 2 6 -4 172.57 15.37
 2 6 -3 561.9 32.9
 2 6 -3 574.63 33.88
 2 6 -3 642.51 31.1
 2 6 -2 112.13 11.92
 2 6 -2 117.44 12.17
 2 6 -2 118.76 10.39
 2 6 -2 111.77 6.8
 2 6 -1 127.82 12.94
 2 6 -1 148.75 9.01
 2 6 -1 139.27 13.83
 2 6 -1 143.59 11.87
 2 6 0 16.23 4.54
 2 6 0 13.57 2.93
 2 6 0 18.59 5.51
 2 6 0 24.79 6.11
 2 6 1 21.31 5.73
 2 6 1 14.76 3.26
 2 6 1 18.4 2.01
 2 6 1 17.89 5.1
 2 6 1 16.05 1.81
 2 6 2 0.85 2.64
 2 6 2 -0.66 1.17
 2 6 2 2.34 2.96
 2 6 2 1.41 1.1
 2 6 2 0.44 0.97
 2 6 2 1.11 0.98
 2 6 3 -0.57 1.79
 2 6 3 1.11 1.82
 2 6 3 0.15 1.29
 2 6 3 -0.32 1.35
 2 6 3 -0.37 1.25
 2 6 3 0.13 1.03
 2 6 3 0.88 2.72
 2 6 3 0.39 1.12
 2 6 4 1.43 2.35
 2 6 4 1.07 1.76
 2 6 4 0.65 2.01
 2 6 4 1.95 3.38
 2 6 4 -0.17 1.44
 2 6 4 0.95 1.29
 2 6 4 1.15 1.23
 2 6 4 0.14 1.3
 2 6 4 -0.64 2.23
 2 6 4 -0.29 1.19
 2 6 5 14.38 4
 2 6 5 20.21 2.5
 2 6 5 20.81 2.85
 2 6 5 20.62 2.55
 2 6 5 23.84 5.3
 2 6 5 20.96 6.25
 2 6 5 19.6 2.82
 2 6 5 24.42 3.06
 2 6 5 20.89 2.63
 2 6 5 21.53 4.99
 2 6 5 21.25 2.65
 2 6 6 0.76 1.21
 2 6 6 1.09 1.55
 2 6 6 1.03 1.46
 2 6 6 1.53 1.92
 2 6 6 0.84 2.45
 2 6 6 4.2 3.83
 2 6 6 0.43 1.67
 2 6 6 0.35 1.52
 2 6 6 2.95 1.77
 2 6 6 -0.17 1.44
 2 6 6 2.39 3.28
 2 6 7 10.7 2.19
 2 6 7 10.22 2.51
 2 6 7 12.69 2.75
 2 6 7 11.08 2.75
 2 6 7 10.31 2.35
 2 6 7 11.3 1.91
 2 6 7 14.38 2.44
 2 6 7 11.62 2.76
 2 6 7 11.13 4.46
 2 6 7 13.81 4.47
 2 6 8 5.83 2.3
 2 6 8 3.93 3.24
 2 6 8 4.47 2.39
 2 6 8 3.95 1.8
 2 6 8 5.44 2.3
 2 6 8 6.41 1.61
 2 6 8 4.97 1.76
 2 6 8 5.36 1.8
 2 6 8 6.27 2.35
 2 6 9 32.19 4.03
 2 6 9 34.5 7.45
 2 6 10 17.41 2.57
 2 6 10 20.11 2.82
 2 6 10 18.55 2.42
 2 6 10 18.2 2.77
 2 6 10 21.92 2.79
 2 6 11 10.2 1.95
 2 6 11 10.28 1.97
 2 6 11 9.08 1.92
 2 6 11 11.1 2.13
 2 6 12 4.55 1.54
 2 6 12 4.3 1.3
 2 6 12 5.45 1.48
 -2 -7 19 13.46 1.58
 -2 -7 19 12.18 1.21
 -2 -7 18 4.75 1.28
 -2 -7 18 1.27 1.46
 -2 -7 17 1.86 1.82
 -2 -7 17 3.19 1.59
 -2 -7 16 124.15 6.46
 -2 -7 16 44.88 4.93
 -2 -7 15 184.42 10.29
 -2 -7 15 170.96 16.38
 -2 -7 14 14 3.04
 -2 -7 14 18.79 5.69
 -2 -7 14 22.19 2.78
 -2 -7 13 16.89 4.34
 -2 -7 13 16.42 2.68
 2 7 -13 6.49 3.92
 -2 -7 13 15.62 5.17
 -2 -7 12 -0.39 1.56
 -2 -7 12 -0.93 3.25
 2 7 -12 0.8 2.32
 -2 -7 11 71.31 4.68
 2 7 -11 67.14 8.95
 -2 -7 11 73.3 9.92
 -2 -7 11 77.99 5.53
 2 7 -10 441.11 26.35
 -2 -7 10 422.97 18.84
 -2 -7 10 438.39 27.62
 -2 -7 9 450.52 27.44
 2 7 -9 451.6 26.45
 -2 -7 9 437.47 19.39
 -2 -7 9 436.12 19.66
 -2 -7 8 314.78 14.31
 -2 -7 8 289.52 14.19
 -2 -7 8 319.39 14.11
 -2 -7 8 314.24 21.23
 2 7 -8 279.68 19.72
 -2 -7 7 94.46 5.8
 -2 -7 7 95 5.49
 -2 -7 6 65.83 4.16
 -2 -7 6 58.75 4.49
 2 7 -5 1.89 1.6
 2 7 -5 2.28 2.42
 -2 -7 5 1.27 1.03
 2 7 -4 6.3 2
 2 7 -4 5.48 2.77
 2 7 -3 53.86 4.69
 2 7 -3 62.03 7.81
 2 7 -2 20.74 3.02
 2 7 -1 143.92 7.06
 2 7 -1 136.22 9.23
 2 7 0 17.83 2.03
 2 7 0 13.41 2.91
 2 7 0 18 4.98
 2 7 1 55.81 8.67
 2 7 1 56.1 3.8
 2 7 1 60.33 7.35
 2 7 1 53.43 3.86
 2 7 1 58.16 3.84
 2 7 2 17.08 5.83
 2 7 2 14.36 3.5
 2 7 2 14.63 2.01
 2 7 2 13.13 3.74
 2 7 2 13.19 2.06
 2 7 2 16.73 2.16
 2 7 3 11.99 1.98
 2 7 3 11.81 2.1
 2 7 3 9.38 4.61
 2 7 3 12.5 1.96
 2 7 3 15.75 4.28
 2 7 3 9.91 3.5
 2 7 3 14.5 2.14
 2 7 4 2.18 1.67
 2 7 4 1.49 1.47
 2 7 4 1.77 1.48
 2 7 4 4.61 2.1
 2 7 4 1.12 3.69
 2 7 4 2.4 1.49
 2 7 4 0.75 2.47
 2 7 4 1.42 2.35
 2 7 4 4.37 1.79
 2 7 5 0.37 1.62
 2 7 5 0.8 2.79
 2 7 5 1.78 1.57
 2 7 5 1.72 1.48
 2 7 5 2.39 2.15
 2 7 5 1.13 3.29
 2 7 5 -0.82 2.2
 2 7 5 -0.2 1.66
 2 7 5 1.56 1.57
 2 7 6 0.38 1.57
 2 7 6 0.65 1.65
 2 7 6 -0.55 1.51
 2 7 6 2.16 3.35
 2 7 6 2.84 1.77
 2 7 6 -1.46 2.41
 2 7 6 4.86 2.45
 2 7 6 -0.54 1.61
 2 7 6 0.5 1.18
 2 7 6 -0.88 2.9
 2 7 6 0.87 3.04
 2 7 7 8.38 4.23
 2 7 7 9.57 2.21
 2 7 7 9.96 2.29
 2 7 7 7.53 1.79
 2 7 7 13.46 3
 2 7 7 9.27 2.5
 2 7 7 10.56 2.17
 2 7 7 8.74 2.67
 2 7 7 9.16 2.2
 2 7 7 5.45 3.62
 2 7 8 16.91 5.3
 2 7 9 26.86 3.06
 2 7 9 26.67 3.04
 2 7 9 25.28 3.21
 2 7 9 24.6 3.04
 2 7 9 25.39 2.61
 2 7 9 21.8 2.76
 2 7 10 -0.46 1.35
 2 7 10 2.09 1.6
 2 7 10 0.11 0.9
 2 7 10 -0.32 1.55
 2 7 11 1.86 1.41
 2 7 11 2.72 1.42
 2 7 11 2.87 1.45
 2 7 12 1.61 1.02
 2 7 12 0.53 0.87
 -2 -8 19 3.25 1.02
 -2 -8 19 1.48 0.78
 -2 -8 18 0.25 1.01
 -2 -8 18 1.69 1.24
 -2 -8 17 84.49 5.51
 -2 -8 16 241.67 9.68
 -2 -8 16 252.06 8.91
 -2 -8 15 164.09 15.84
 -2 -8 14 25.31 3.16
 -2 -8 14 26.77 6.52
 -2 -8 13 11.02 2.38
 -2 -8 13 8.27 2.58
 2 8 -13 1.73 3.01
 -2 -8 13 11.81 4.47
 -2 -8 12 108.98 6.3
 -2 -8 12 110.26 12.8
 -2 -8 12 109.29 6.97
 2 8 -12 98.14 12.09
 -2 -8 11 152.46 8.09
 -2 -8 11 166.78 15.38
 -2 -8 11 145.27 8.63
 2 8 -11 143.65 14.33
 -2 -8 10 228.09 11.61
 -2 -8 10 224.62 10.96
 -2 -8 10 206.81 17.63
 2 8 -10 221.69 17.87
 2 8 -10 193.54 16.29
 -2 -8 9 185.66 16.02
 -2 -8 9 170.49 9.01
 2 8 -9 164.09 15.48
 -2 -8 9 172.06 9.02
 -2 -8 8 117.55 6.46
 -2 -8 8 113.18 6.66
 -2 -8 8 107.02 11.64
 -2 -8 8 111.1 6.44
 -2 -8 7 3.07 1.2
 2 8 -7 -0.79 2.45
 2 8 -7 1.99 3.28
 2 8 -7 5.42 3.72
 -2 -8 7 3.28 1.5
 -2 -8 7 0.76 2.99
 -2 -8 7 4.4 1.42
 -2 -8 6 35.36 2.95
 2 8 -6 32.44 7.24
 2 8 -6 35.76 5.87
 -2 -8 6 29.95 3.19
 2 8 -6 23.98 6.04
 -2 -8 5 318.81 14.34
 -2 -8 5 299.14 14.89
 2 8 -4 148.27 14.27
 -2 -8 4 123.22 7.17
 2 8 -3 1.04 3.01
 2 8 -3 0.95 3.12
 2 8 -3 1.56 2.84
 2 8 -2 37.79 7.87
 2 8 -2 45.2 7.47
 2 8 -2 28.78 6.65
 2 8 -1 -3.17 3.07
 2 8 -1 0.53 1.02
 2 8 -1 1.94 3.19
 2 8 -1 -0.88 2.72
 2 8 0 103.1 5.66
 2 8 0 105.88 5.93
 2 8 0 100.78 5.74
 2 8 0 118.01 10.9
 2 8 0 95.96 11.99
 2 8 0 119.84 13.07
 -2 -8 0 104.83 6.31
 2 8 1 9.75 3.06
 2 8 1 9.74 1.72
[truncated: 475,801 more chars]
