# Supplementary material for: Free‐Standing Supramolecular Pyridine N‐Oxide‐Silver(I) Metallogels
Source: Adv Mater. 2025 Jul 1;37(37):2502818. doi: 10.1002/adma.202502818 (PMC12447065; doi:10.1002/adma.202502818)
Supplement: Supplementary file 2 — Supporting Data [file ADMA-37-2502818-s001.zip › (4Ag)Acet_4.cif]

data_4Ag_Acet_4
# start Validation Reply Form
_vrf_PLAT976_4Ag_Acet_4
;
PROBLEM: Check Calcd Resid. Dens.  0.81Ang From O5      .      -1.55 eA-3  
RESPONSE: Due to unresolved disorder
;
# end Validation Reply Form
_audit_creation_date               2024-11-19
_audit_creation_method
;
Olex2 1.5-ac5-024
(compiled 2022.04.12 svn.rca3783a0 for Rigaku Oxford Diffraction, GUI svn.r6498)
;
_shelx_SHELXL_version_number       '2018/3'
_audit_contact_author_address      ?
_audit_contact_author_email        ?
_audit_contact_author_name         ''
_audit_contact_author_phone        ?
_publ_contact_author_id_orcid      ?
_publ_section_references
;
Dolomanov, O.V., Bourhis, L.J., Gildea, R.J, Howard, J.A.K. & Puschmann, H.
 (2009), J. Appl. Cryst. 42, 339-341.

Sheldrick, G.M. (2015). Acta Cryst. A71, 3-8.

Sheldrick, G.M. (2015). Acta Cryst. C71, 3-8.
;
_chemical_name_common              ?
_chemical_name_systematic          ?
_chemical_formula_moiety           'C4 H2 Ag2 F6 O5, C6 H7 N O'
_chemical_formula_sum              'C10 H9 Ag2 F6 N O6'
_chemical_formula_weight           568.92
_chemical_melting_point            ?
_chemical_oxdiff_formula           'C10 H10 N1 O1 Ag1 F3'
_chemical_oxdiff_usercomment       2.5mg,acetone
loop_
  _atom_type_symbol
  _atom_type_description
  _atom_type_scat_dispersion_real
  _atom_type_scat_dispersion_imag
  _atom_type_scat_source
 'C' 'C' 0.0181 0.0091 'International Tables Vol C Tables 4.2.6.8 and 6.1.1.4'
 'H' 'H' 0.0000 0.0000 'International Tables Vol C Tables 4.2.6.8 and 6.1.1.4'
 'Ag' 'Ag' 0.1306 4.2820 'International Tables Vol C Tables 4.2.6.8 and 6.1.1.4'
 'F' 'F' 0.0727 0.0534 'International Tables Vol C Tables 4.2.6.8 and 6.1.1.4'
 'N' 'N' 0.0311 0.0180 'International Tables Vol C Tables 4.2.6.8 and 6.1.1.4'
 'O' 'O' 0.0492 0.0322 'International Tables Vol C Tables 4.2.6.8 and 6.1.1.4'

_shelx_space_group_comment
;
The symmetry employed for this shelxl refinement is uniquely defined
by the following loop, which should always be used as a source of
symmetry information in preference to the above space-group names.
They are only intended as comments.
;
_space_group_crystal_system        'triclinic'
_space_group_IT_number             2
_space_group_name_H-M_alt          'P -1'
_space_group_name_Hall             '-P 1'
loop_
  _space_group_symop_operation_xyz
 'x, y, z'
 '-x, -y, -z'

_cell_length_a                     7.1501(3)
_cell_length_b                     7.9656(3)
_cell_length_c                     13.8632(4)
_cell_angle_alpha                  91.776(3)
_cell_angle_beta                   94.182(3)
_cell_angle_gamma                  104.160(3)
_cell_volume                       762.57(5)
_cell_formula_units_Z              2
_cell_measurement_reflns_used      5602
_cell_measurement_temperature      150.01(10)
_cell_measurement_theta_max        76.8540
_cell_measurement_theta_min        3.2240
_shelx_estimated_absorpt_T_max     0.412
_shelx_estimated_absorpt_T_min     0.130
_exptl_absorpt_coefficient_mu      21.582
_exptl_absorpt_correction_T_max    1.000
_exptl_absorpt_correction_T_min    0.529
_exptl_absorpt_correction_type     gaussian
_exptl_absorpt_process_details
;
CrysAlisPro 1.171.43.126a (Rigaku Oxford Diffraction, 2024)
Numerical absorption correction based on gaussian integration over
a multifaceted crystal model
Empirical absorption correction using spherical harmonics,
implemented in SCALE3 ABSPACK scaling algorithm.
;
_exptl_absorpt_special_details     ?
_exptl_crystal_colour              colourless
_exptl_crystal_colour_primary      colourless
_exptl_crystal_density_diffrn      2.478
_exptl_crystal_density_meas        ?
_exptl_crystal_density_method      ?
_exptl_crystal_description         plate
_exptl_crystal_F_000               544
loop_
  _exptl_crystal_face_index_h
  _exptl_crystal_face_index_k
  _exptl_crystal_face_index_l
  _exptl_crystal_face_perp_dist
 -4 2 -1 0.0592
 4 -2 1 0.0569
 -1 -5 0 0.0596
 -1 5 -1 0.0634
 -1 1 -9 0.0248
 1 -1 9 0.0205
 -2 -3 5 0.0582
 2 2 6 0.0695
 0 2 -8 0.0424
 -2 0 -8 0.0470

_exptl_crystal_size_max            0.16
_exptl_crystal_size_mid            0.14
_exptl_crystal_size_min            0.05
loop_
  _exptl_oxdiff_crystal_face_indexfrac_h
  _exptl_oxdiff_crystal_face_indexfrac_k
  _exptl_oxdiff_crystal_face_indexfrac_l
  _exptl_oxdiff_crystal_face_x
  _exptl_oxdiff_crystal_face_y
  _exptl_oxdiff_crystal_face_z
 -4.4613 2.1600 -1.2597 -0.2074 -0.8743 -0.4389
 4.4490 -2.2227 1.2662 0.2088 0.8799 0.4268
 -0.9696 -4.6382 0.4664 0.1004 0.4094 -0.9068
 -1.1690 5.1535 -0.9949 -0.1850 -0.7675 0.6138
 -0.5600 1.0510 -8.7537 -0.9885 -0.1491 -0.0250
 0.5797 -1.0275 8.7529 0.9883 0.1491 0.0321
 -1.8109 -3.2217 5.4899 0.6319 0.0929 -0.7695
 2.3529 1.5994 6.0712 0.6747 0.1040 0.7307
 0.4511 2.1440 -8.2158 -0.9332 -0.1397 0.3312
 -1.5782 -0.2956 -8.0400 -0.9020 -0.1373 -0.4093

_exptl_transmission_factor_max     ?
_exptl_transmission_factor_min     ?
_diffrn_reflns_av_R_equivalents    0.0608
_diffrn_reflns_av_unetI/netI       0.0526
_diffrn_reflns_Laue_measured_fraction_full  0.994
_diffrn_reflns_Laue_measured_fraction_max  0.994
_diffrn_reflns_limit_h_max         8
_diffrn_reflns_limit_h_min         -7
_diffrn_reflns_limit_k_max         9
_diffrn_reflns_limit_k_min         -9
_diffrn_reflns_limit_l_max         16
_diffrn_reflns_limit_l_min         -16
_diffrn_reflns_number              8590
_diffrn_reflns_point_group_measured_fraction_full  0.994
_diffrn_reflns_point_group_measured_fraction_max  0.994
_diffrn_reflns_theta_full          66.713
_diffrn_reflns_theta_max           66.712
_diffrn_reflns_theta_min           3.200
_diffrn_ambient_environment        N~2~
_diffrn_ambient_temperature        150.01(10)
_diffrn_detector                   'Hybrid Pixel Array Detector'
_diffrn_detector_area_resol_mean   10.0000
_diffrn_detector_type              'HyPix-Arc 100'
_diffrn_measured_fraction_theta_full  0.994
_diffrn_measured_fraction_theta_max  0.994
_diffrn_measurement_details
;
List of Runs (angles in degrees, time in seconds):

  # Type    Start    End  Width  t~exp~   \w     \q     \k     \f   Frames
--------------------------------------------------------------------------
  1  \w     84.00 119.00   0.50    0.05    --   48.11-149.00 -26.00   70
  2  \w     39.00  78.00   0.50    0.05    --  107.82-125.00  90.00   78
  3  \w    102.00 128.00   0.50    0.05    --  107.82-149.00 -26.00   52
  4  \w     64.00  92.00   0.50    0.05    --  107.82-125.00 -90.00   56
  5  \w     73.00 109.00   0.50    0.05    --  107.82-125.00-180.00   72
  6  \w     38.00  63.00   0.50    0.05    --  107.82-125.00-180.00   50
  7  \w     41.00  72.00   0.50    0.05    --  107.82 -95.00 -30.00   62
  8  \w     77.00 106.00   0.50    0.05    --  107.82 -95.00 -30.00   58
  9  \w     37.00 104.00   0.50    0.05    --  107.82 -95.00 -60.00  134
 10  \w     39.00 102.00   0.50    0.05    --  107.82 -95.00-180.00  126
 11  \w     66.00 106.00   0.50    0.05    --  107.82 -95.00  30.00   80
 12  \w     69.00 106.00   0.50    0.05    --  107.82 -95.00  60.00   74
 13  \w     37.00  65.00   0.50    0.05    --  107.82 -95.00   0.00   56
 14  \w     40.00  66.00   0.50    0.05    --  107.82-123.00 137.00   52
 15  \w     85.00 110.00   0.50    0.05    --  107.82-123.00 137.00   50
 16  \w     30.00  56.00   0.50    0.05    --  107.82 -45.00  90.00   52
 17  \w     35.00  61.00   0.50    0.05    --  107.82 -61.00 120.00   52
 18  \w     40.00  65.00   0.50    0.05    --  107.82 -61.00   0.00   50
 19  \w     36.00  61.00   0.50    0.05    --  107.82 -45.00  30.00   50
 20  \w     31.00  58.00   0.50    0.05    --  107.82 -45.00 -30.00   54
 21  \w     93.00 120.00   0.50    0.05    --   48.11 149.00  20.00   54
 22  \w     91.00 116.00   0.50    0.05    --  107.82 149.00  20.00   50
 23  \w     92.00 175.00   0.50    0.05    --  107.82  45.00-150.00  166
 24  \w     87.00 168.00   0.50    0.05    --  107.82  30.00 -90.00  162
 25  \w    128.00 167.00   0.50    0.05    --  107.82  45.00 -30.00   78
 26  \w    115.00 150.00   0.50    0.05    --  107.82  15.00  30.00   70
 27  \w     41.00  92.00   0.50    0.05    --  107.82  15.00  30.00  102
 28  \w    -98.00 -72.00   0.50    0.05    --  -47.74 149.00  20.00   52
 29  \w   -128.00 -81.00   0.50    0.05    --  -88.32 149.00  20.00   94
 30  \w    -97.00 -71.00   0.50    0.05    --  -88.32  77.00  30.00   52
 31  \w    -66.00 -41.00   0.50    0.05    --  -88.32  77.00  30.00   50
 32  \w    -50.00 -13.00   0.50    0.05    --  -88.32  61.00  60.00   74
 33  \w    -60.00 -17.00   0.50    0.05    --  -88.32  61.00 150.00   86
 34  \w    -55.00 -22.00   0.50    0.05    --  -88.32  61.00   0.00   66
 35  \w    -34.00  -9.00   0.50    0.05    --  -88.32  45.00 -60.00   50
 36  \w    -55.00 -30.00   0.50    0.05    --  -88.32  61.00-150.00   50
 37  \w    -58.00 -26.00   0.50    0.05    --  -88.32  61.00-180.00   64
 38  \w    -86.00 -22.00   0.50    0.05    --  -88.32 123.00-143.00  128
 39  \w    -36.00  -9.00   0.50    0.05    --  -88.32  45.00 -30.00   54
 40  \w      1.00  33.00   0.50    0.05    --  -47.74  19.00 -30.00   64
 41  \w      3.00  32.00   0.50    0.05    --  -47.74  19.00   0.00   58
 42  \w    -37.00 -12.00   0.50    0.05    --  -88.32  45.00 150.00   50
 43  \w   -107.00 -65.00   0.50    0.05    --  -47.74-149.00 -26.00   84
 44  \w   -109.00 -78.00   0.50    0.05    --  -88.32-149.00 -26.00   62
 45  \w   -143.00-118.00   0.50    0.05    --  -88.32-123.00 137.00   50
 46  \w   -118.00 -75.00   0.50    0.05    --  -47.74-123.00 137.00   86
 47  \w   -116.00 -23.00   0.50    0.05    --  -47.74 -77.00-120.00  186
 48  \w   -169.00 -64.00   0.50    0.05    --  -88.32 -30.00-180.00  210
;
_diffrn_measurement_device         'four-circle diffractometer'
_diffrn_measurement_device_type    'SuperNova, Single source at offset, EoS'
_diffrn_measurement_method         '\w scans'
_diffrn_orient_matrix_type        
 'CrysAlisPro convention (1999,Acta A55,543-557)'
_diffrn_orient_matrix_UB_11        0.0091848000
_diffrn_orient_matrix_UB_12        -0.0124100000
_diffrn_orient_matrix_UB_13        0.1108459000
_diffrn_orient_matrix_UB_21        0.1404466000
_diffrn_orient_matrix_UB_22        -0.1182554000
_diffrn_orient_matrix_UB_23        -0.0061465000
_diffrn_orient_matrix_UB_31        0.1729511000
_diffrn_orient_matrix_UB_32        0.1604637000
_diffrn_orient_matrix_UB_33        0.0110543000
_diffrn_radiation_monochromator    mirror
_diffrn_radiation_probe            x-ray
_diffrn_radiation_type             'Cu K\a'
_diffrn_radiation_wavelength       1.54184
_diffrn_source                     'Rotating-anode X-ray tube'
_diffrn_source_type                'PhotonJet R (Cu) X-ray Source'
_reflns_Friedel_coverage           0.000
_reflns_Friedel_fraction_full      .
_reflns_Friedel_fraction_max       .
_reflns_number_gt                  2430
_reflns_number_total               2689
_reflns_special_details
;
 Reflections were merged by SHELXL according to the crystal
 class for the calculation of statistics and refinement.
 
 _reflns_Friedel_fraction is defined as the number of unique
 Friedel pairs measured divided by the number that would be
 possible theoretically, ignoring centric projections and
 systematic absences.
;
_reflns_threshold_expression       'I > 2\s(I)'
_computing_cell_refinement         'CrysAlisPro 1.171.43.126a (Rigaku OD, 2024)'
_computing_data_collection        
 'CrysAlisPro system (CCD 43.126a 64-bit (release 11-06-2024))'
_computing_data_reduction          'CrysAlisPro 1.171.43.126a (Rigaku OD, 2024)'
_computing_molecular_graphics      'Olex2 1.5-ac5-024 (Dolomanov et al., 2009)'
_computing_publication_material    'Olex2 1.5-ac5-024 (Dolomanov et al., 2009)'
_computing_structure_refinement    'SHELXL 2018/3 (Sheldrick, 2015)'
_computing_structure_solution      'SHELXT 2018/2 (Sheldrick, 2018)'
_refine_diff_density_max           1.006
_refine_diff_density_min           -1.568
_refine_diff_density_rms           0.198
_refine_ls_extinction_coef         .
_refine_ls_extinction_method       none
_refine_ls_goodness_of_fit_ref     1.062
_refine_ls_hydrogen_treatment      mixed
_refine_ls_matrix_type             full
_refine_ls_number_parameters       262
_refine_ls_number_reflns           2689
_refine_ls_number_restraints       26
_refine_ls_R_factor_all            0.0473
_refine_ls_R_factor_gt             0.0438
_refine_ls_restrained_S_all        1.085
_refine_ls_shift/su_max            0.000
_refine_ls_shift/su_mean           0.000
_refine_ls_structure_factor_coef   Fsqd
_refine_ls_weighting_details      
 'w=1/[\s^2^(Fo^2^)+(0.0895P)^2^+0.1139P] where P=(Fo^2^+2Fc^2^)/3'
_refine_ls_weighting_scheme        calc
_refine_ls_wR_factor_gt            0.1210
_refine_ls_wR_factor_ref           0.1236
_refine_special_details            ?
_olex2_refinement_description
;
1. Fixed Uiso
 At 1.2 times of:
  All C(H) groups
 At 1.5 times of:
  All C(H,H,H) groups
2. Restrained distances
 O6-H6A
 0.86 with sigma of 0.01
 O6-H6B
 0.86 with sigma of 0.01
3. Uiso/Uaniso restraints and constraints
Uanis(F8) \\sim Ueq, Uanis(F5) \\sim Ueq, Uanis(F4) \\sim Ueq, Uanis(F6) \\sim
Ueq: with sigma of 0.1 and sigma for terminal atoms of 0.01
4. Others
 Fixed Sof: F4(0.4) F5(0.6) F6(0.4) F7(0.6) F8(0.4) F9(0.6)
5.a Aromatic/amide H refined with riding coordinates:
 C1(H1), C2(H2), C4(H4), C5(H5)
5.b Idealised Me refined as rotating group:
 C6(H6C,H6D,H6E)
;
_atom_sites_solution_hydrogens     mixed
_atom_sites_solution_primary       dual
_atom_sites_solution_secondary     ?
loop_
  _atom_site_label
  _atom_site_type_symbol
  _atom_site_fract_x
  _atom_site_fract_y
  _atom_site_fract_z
  _atom_site_U_iso_or_equiv
  _atom_site_adp_type
  _atom_site_occupancy
  _atom_site_site_symmetry_order
  _atom_site_calc_flag
  _atom_site_refinement_flags_posn
  _atom_site_refinement_flags_adp
  _atom_site_refinement_flags_occupancy
  _atom_site_disorder_assembly
  _atom_site_disorder_group
 Ag1 Ag 0.48458(5) 0.16458(5) 0.41458(3) 0.02614(18) Uani 1 1 d . . . . .
 Ag2 Ag 0.69860(9) 0.52088(6) 0.44821(3) 0.0547(2) Uani 1 1 d . . . . .
 F1 F 0.4424(8) 0.3025(5) 0.0791(3) 0.0601(12) Uani 1 1 d . . . . .
 F2 F 0.3962(6) 0.5491(6) 0.1175(3) 0.0546(11) Uani 1 1 d . . . . .
 F3 F 0.6819(5) 0.5180(6) 0.1070(3) 0.0528(10) Uani 1 1 d . . . . .
 F4 F 0.8300(18) 0.0708(12) 0.7140(9) 0.051(3) Uani 0.4 1 d . U P A 1
 F5 F 0.9356(18) 0.1264(18) 0.6870(7) 0.089(3) Uani 0.6 1 d . U P A 2
 F6 F 1.0324(15) 0.3046(18) 0.7075(10) 0.062(3) Uani 0.4 1 d . U P A 1
 F7 F 0.9359(16) 0.3638(9) 0.7620(6) 0.070(3) Uani 0.6 1 d . . P A 2
 F8 F 0.783(2) 0.304(2) 0.7784(8) 0.066(3) Uani 0.4 1 d . U P A 1
 F9 F 0.7018(9) 0.1562(12) 0.7647(5) 0.061(2) Uani 0.6 1 d . . P A 2
 O2 O 0.6027(5) 0.1660(5) 0.5745(3) 0.0284(8) Uani 1 1 d . . . . .
 O3 O 0.8131(7) 0.4250(5) 0.5824(3) 0.0410(10) Uani 1 1 d . . . . .
 O4 O 0.5868(8) 0.5381(6) 0.2980(3) 0.0508(13) Uani 1 1 d . . . . .
 O5 O 0.4756(6) 0.2535(5) 0.2638(3) 0.0320(9) Uani 1 1 d . . . . .
 O6 O 0.8142(5) 0.8160(5) 0.5043(3) 0.0250(7) Uani 1 1 d D . . . .
 H6A H 0.926(4) 0.831(8) 0.535(4) 0.023(14) Uiso 1 1 d D . . . .
 H6B H 0.803(9) 0.909(5) 0.477(4) 0.032(17) Uiso 1 1 d D . . . .
 C7 C 0.5243(8) 0.4060(7) 0.2444(4) 0.0267(11) Uani 1 1 d . . . . .
 C8 C 0.5096(8) 0.4435(7) 0.1360(4) 0.0296(11) Uani 1 1 d . . . . .
 C9 C 0.7389(7) 0.2804(6) 0.6112(4) 0.0213(10) Uani 1 1 d . . . . .
 C10 C 0.8380(7) 0.2355(7) 0.7067(4) 0.0274(11) Uani 1 1 d . . . . .
 O1 O 0.8302(5) 0.0964(5) 0.3934(3) 0.0286(8) Uani 1 1 d . . . . .
 N1 N 0.8366(6) 0.1019(6) 0.2976(3) 0.0245(9) Uani 1 1 d . . . . .
 C1 C 0.7308(7) -0.0303(7) 0.2391(4) 0.0273(11) Uani 1 1 d . . . . .
 H1 H 0.656087 -0.130451 0.266251 0.033 Uiso 1 1 calc R U . . .
 C2 C 0.7303(8) -0.0213(8) 0.1396(4) 0.0317(12) Uani 1 1 d . . . . .
 H2 H 0.654129 -0.115540 0.099174 0.038 Uiso 1 1 calc R U . . .
 C3 C 0.8388(8) 0.1226(8) 0.0975(4) 0.0317(12) Uani 1 1 d . . . . .
 C4 C 0.9488(8) 0.2551(8) 0.1624(4) 0.0330(12) Uani 1 1 d . . . . .
 H4 H 1.026407 0.356209 0.137415 0.040 Uiso 1 1 calc R U . . .
 C5 C 0.9469(7) 0.2424(7) 0.2613(4) 0.0280(11) Uani 1 1 d . . . . .
 H5 H 1.023905 0.333326 0.303617 0.034 Uiso 1 1 calc R U . . .
 C6 C 0.8336(11) 0.1414(10) -0.0085(5) 0.0478(16) Uani 1 1 d . . . . .
 H6C H 0.781080 0.027561 -0.041897 0.072 Uiso 1 1 calc R U . . .
 H6D H 0.965056 0.190147 -0.026767 0.072 Uiso 1 1 calc R U . . .
 H6E H 0.751283 0.219060 -0.026943 0.072 Uiso 1 1 calc R U . . .

loop_
  _atom_site_aniso_label
  _atom_site_aniso_U_11
  _atom_site_aniso_U_22
  _atom_site_aniso_U_33
  _atom_site_aniso_U_23
  _atom_site_aniso_U_13
  _atom_site_aniso_U_12
 Ag1 0.0328(3) 0.0218(3) 0.0202(3) 0.00515(16) -0.00041(15) -0.00015(17)
 Ag2 0.1023(5) 0.0207(3) 0.0255(3) 0.0057(2) -0.0209(3) -0.0079(2)
 F1 0.105(3) 0.038(2) 0.0264(19) 0.0022(16) -0.009(2) 0.001(2)
 F2 0.071(3) 0.065(3) 0.038(2) 0.020(2) -0.0042(18) 0.039(2)
 F3 0.049(2) 0.069(3) 0.037(2) 0.0208(19) 0.0073(16) 0.0048(19)
 F4 0.060(6) 0.021(4) 0.061(6) 0.016(4) -0.036(5) -0.002(4)
 F5 0.109(6) 0.118(8) 0.070(5) -0.004(5) -0.012(5) 0.091(6)
 F6 0.040(5) 0.070(7) 0.067(6) 0.028(5) -0.018(4) 0.002(4)
 F7 0.107(7) 0.029(4) 0.042(4) 0.014(3) -0.047(5) -0.027(4)
 F8 0.087(7) 0.087(8) 0.039(5) 0.007(5) 0.005(5) 0.050(6)
 F9 0.041(3) 0.096(6) 0.033(3) 0.042(4) -0.006(3) -0.013(4)
 O2 0.0287(18) 0.028(2) 0.0242(19) 0.0083(16) -0.0013(14) -0.0020(15)
 O3 0.066(3) 0.024(2) 0.022(2) 0.0042(17) -0.0093(18) -0.0070(19)
 O4 0.094(4) 0.027(2) 0.026(2) 0.0057(18) -0.011(2) 0.008(2)
 O5 0.044(2) 0.023(2) 0.027(2) 0.0096(16) -0.0031(16) 0.0059(16)
 O6 0.0247(17) 0.0224(19) 0.0256(18) 0.0058(15) -0.0023(14) 0.0018(14)
 C7 0.036(3) 0.023(3) 0.022(3) 0.005(2) -0.001(2) 0.009(2)
 C8 0.039(3) 0.023(3) 0.025(3) 0.005(2) -0.003(2) 0.004(2)
 C9 0.025(2) 0.017(2) 0.019(2) 0.0033(19) 0.0007(18) -0.0001(19)
 C10 0.027(2) 0.022(3) 0.030(3) 0.000(2) -0.003(2) 0.003(2)
 O1 0.0310(18) 0.031(2) 0.0235(18) 0.0053(15) -0.0007(14) 0.0067(15)
 N1 0.029(2) 0.023(2) 0.022(2) 0.0049(17) 0.0000(16) 0.0079(17)
 C1 0.031(3) 0.021(3) 0.029(3) 0.002(2) 0.000(2) 0.007(2)
 C2 0.037(3) 0.028(3) 0.030(3) -0.001(2) -0.001(2) 0.011(2)
 C3 0.037(3) 0.038(3) 0.026(3) 0.003(2) 0.001(2) 0.020(2)
 C4 0.034(3) 0.032(3) 0.032(3) 0.009(2) 0.004(2) 0.005(2)
 C5 0.026(2) 0.024(3) 0.030(3) 0.003(2) -0.002(2) 0.000(2)
 C6 0.070(4) 0.050(4) 0.030(3) 0.006(3) 0.002(3) 0.026(4)

_geom_special_details
;
 All esds (except the esd in the dihedral angle between two l.s. planes)
 are estimated using the full covariance matrix.  The cell esds are taken
 into account individually in the estimation of esds in distances, angles
 and torsion angles; correlations between esds in cell parameters are only
 used when they are defined by crystal symmetry.  An approximate (isotropic)
 treatment of cell esds is used for estimating esds involving l.s. planes.
;
loop_
  _geom_bond_atom_site_label_1
  _geom_bond_atom_site_label_2
  _geom_bond_distance
  _geom_bond_site_symmetry_2
  _geom_bond_publ_flag
 Ag1 Ag2 2.8815(6) . ?
 Ag1 O2 2.313(4) . ?
 Ag1 O2 2.565(4) 2_656 ?
 Ag1 O5 2.229(4) . ?
 Ag1 O6 2.521(4) 2_666 ?
 Ag2 Ag2 3.2250(14) 2_666 ?
 Ag2 O3 2.210(4) . ?
 Ag2 O4 2.196(4) . ?
 Ag2 O6 2.378(4) . ?
 F1 C8 1.320(7) . ?
 F2 C8 1.322(7) . ?
 F3 C8 1.327(7) . ?
 F4 C10 1.307(11) . ?
 F5 C10 1.275(10) . ?
 F6 C10 1.363(12) . ?
 F7 C10 1.282(8) . ?
 F8 C10 1.251(12) . ?
 F9 C10 1.357(8) . ?
 O2 C9 1.226(6) . ?
 O3 C9 1.236(6) . ?
 O4 C7 1.237(7) . ?
 O5 C7 1.224(7) . ?
 C7 C8 1.542(7) . ?
 C9 C10 1.549(7) . ?
 O1 N1 1.334(6) . ?
 N1 C1 1.344(7) . ?
 N1 C5 1.338(7) . ?
 C1 C2 1.384(8) . ?
 C2 C3 1.389(9) . ?
 C3 C4 1.405(8) . ?
 C3 C6 1.480(8) . ?
 C4 C5 1.380(8) . ?

loop_
  _geom_angle_atom_site_label_1
  _geom_angle_atom_site_label_2
  _geom_angle_atom_site_label_3
  _geom_angle
  _geom_angle_site_symmetry_1
  _geom_angle_site_symmetry_3
  _geom_angle_publ_flag
 O2 Ag1 Ag2 159.20(9) 2_656 . ?
 O2 Ag1 Ag2 78.79(10) . . ?
 O2 Ag1 O2 84.23(14) . 2_656 ?
 O2 Ag1 O6 80.83(12) . 2_666 ?
 O5 Ag1 Ag2 79.90(11) . . ?
 O5 Ag1 O2 114.17(14) . 2_656 ?
 O5 Ag1 O2 156.70(14) . . ?
 O5 Ag1 O6 111.57(14) . 2_666 ?
 O6 Ag1 Ag2 98.19(8) 2_666 . ?
 O6 Ag1 O2 90.81(12) 2_666 2_656 ?
 Ag1 Ag2 Ag2 73.049(19) . 2_666 ?
 O3 Ag2 Ag1 83.53(10) . . ?
 O3 Ag2 Ag2 86.06(13) . 2_666 ?
 O3 Ag2 O6 92.86(14) . . ?
 O4 Ag2 Ag1 82.19(12) . . ?
 O4 Ag2 Ag2 99.03(16) . 2_666 ?
 O4 Ag2 O3 162.69(17) . . ?
 O4 Ag2 O6 103.37(15) . . ?
 O6 Ag2 Ag1 165.27(9) . . ?
 O6 Ag2 Ag2 92.50(9) . 2_666 ?
 Ag1 O2 Ag1 95.77(14) . 2_656 ?
 C9 O2 Ag1 132.3(3) . 2_656 ?
 C9 O2 Ag1 122.3(3) . . ?
 C9 O3 Ag2 121.9(3) . . ?
 C7 O4 Ag2 120.8(4) . . ?
 C7 O5 Ag1 123.3(4) . . ?
 Ag2 O6 Ag1 96.10(12) . 2_666 ?
 O4 C7 C8 113.4(5) . . ?
 O5 C7 O4 130.5(5) . . ?
 O5 C7 C8 116.2(5) . . ?
 F1 C8 F2 107.4(5) . . ?
 F1 C8 F3 105.8(5) . . ?
 F1 C8 C7 113.3(5) . . ?
 F2 C8 F3 107.2(5) . . ?
 F2 C8 C7 111.7(5) . . ?
 F3 C8 C7 111.2(4) . . ?
 O2 C9 O3 130.0(5) . . ?
 O2 C9 C10 115.3(4) . . ?
 O3 C9 C10 114.7(4) . . ?
 F4 C10 F6 101.6(9) . . ?
 F4 C10 C9 114.5(6) . . ?
 F5 C10 F7 112.7(9) . . ?
 F5 C10 F9 106.6(9) . . ?
 F5 C10 C9 108.7(6) . . ?
 F6 C10 C9 108.6(6) . . ?
 F7 C10 F9 101.8(7) . . ?
 F7 C10 C9 116.6(5) . . ?
 F8 C10 F4 114.0(10) . . ?
 F8 C10 F6 106.4(11) . . ?
 F8 C10 C9 110.9(7) . . ?
 F9 C10 C9 109.8(4) . . ?
 O1 N1 C1 120.2(4) . . ?
 O1 N1 C5 118.7(4) . . ?
 C5 N1 C1 121.0(5) . . ?
 N1 C1 C2 120.3(5) . . ?
 C1 C2 C3 121.3(5) . . ?
 C2 C3 C4 115.7(5) . . ?
 C2 C3 C6 122.9(6) . . ?
 C4 C3 C6 121.3(6) . . ?
 C5 C4 C3 121.8(5) . . ?
 N1 C5 C4 119.9(5) . . ?

loop_
  _diffrn_refln_index_h
  _diffrn_refln_index_k
  _diffrn_refln_index_l
  _diffrn_refln_intensity_net
  _diffrn_refln_intensity_u
 0 0 1 4679.96 233.95
 0 0 2 626.84 32.7
 0 0 3 518.39 27.93
 0 0 4 40.17 5.26
 0 0 5 106.76 8.26
 0 0 6 5679.16 286.13
 0 0 7 4145.65 209.87
 0 0 8 379.36 22.64
 0 0 -9 369.73 22.67
 0 0 9 390.87 22.91
 0 0 -10 23.37 4.99
 0 0 10 19.41 5.4
 0 0 -11 66.47 7.49
 0 0 11 68.81 7.71
 0 0 12 102.67 10.22
 0 0 12 103.64 9.59
 0 0 -12 101.27 9.4
 0 0 -13 5.15 2.7
 0 0 13 12.91 4.84
 0 0 13 11.2 4.71
 0 0 14 13.72 4.34
 0 0 -14 15.5 3.3
 0 0 -15 13.24 2.85
 0 0 15 15.89 4.06
 0 0 -16 5.98 1.9
 0 0 16 4.15 3.08
 0 0 -17 22.85 2.8
 0 0 -17 30.64 2.53
 0 1 -17 169.55 10.97
 0 1 -17 206.29 10.74
 0 -1 16 248.08 14.8
 0 1 -16 237.68 13.96
 0 1 -15 279.17 16.6
 0 -1 15 284.02 17.48
 0 1 -14 102.6 8.2
 0 -1 14 112.79 9.48
 0 1 -13 19.48 3.65
 0 -1 13 26.3 5.67
 0 -1 12 456.97 26.53
 0 1 -12 425.43 25.47
 0 -1 11 1405.97 74.56
 0 -1 10 805.88 45.16
 0 1 -10 839.63 45.32
 0 1 -9 2483.64 123.53
 0 -1 9 2243.02 122.95
 0 -1 9 2494.1 123.54
 0 -1 8 1292.81 68.05
 0 -1 7 760.73 41.06
 0 -1 7 757.72 41.33
 0 -1 6 61.21 6.5
 0 -1 6 35.95 6.45
 0 -1 5 815.43 38.12
 0 1 -5 692.52 35.53
 0 1 -4 366.14 19.94
 0 -1 4 481.51 21.68
 0 -1 3 4042.93 189.33
 0 1 -3 4148.9 189.51
 0 1 -2 825.46 41.38
 0 -1 2 785.04 40.53
 0 -1 1 514.48 26.2
 0 1 -1 515.14 27.33
 0 1 0 336.33 18.47
 0 1 1 34.54 2.38
 0 1 1 22.51 3.48
 0 1 2 103.67 7.67
 0 1 2 130.38 7.23
 0 1 3 1.45 0.99
 0 1 3 5.24 2.19
 0 1 4 73.24 4.29
 0 1 5 190.84 9.91
 0 1 6 3.55 5.03
 0 1 7 166.71 12.38
 0 1 8 35.76 6.31
 0 -1 -9 145.71 11.22
 0 1 9 149.81 11.81
 0 -1 -10 612.7 35.43
 0 1 10 620.56 35.66
 0 1 10 660.11 37.1
 0 -1 -11 229.74 16.02
 0 1 11 262.27 17.79
 0 1 11 226.21 16.25
 0 1 12 608.63 35.49
 0 1 12 592.49 34.28
 0 -1 -12 591.01 34.15
 0 -1 -13 581.2 33.75
 0 1 13 611.15 35.03
 0 1 13 590.56 33.86
 0 1 14 451.44 26.26
 0 1 15 80.65 7.19
 0 -1 -15 83.02 6.42
 0 1 16 16.59 3.47
 0 -1 -16 17.83 2.6
 0 1 16 18.26 3.41
 0 1 17 33.2 2.71
 0 2 -17 79.91 5.25
 0 2 -16 3.84 1.82
 0 -2 16 4.64 2.21
 0 -2 16 -0.87 3.22
 0 2 -16 0.3 1.64
 0 2 -15 18.68 2.91
 0 -2 15 17.52 4.39
 0 -2 15 12.49 3.35
 0 2 -15 8.93 2.74
 0 -2 14 331.96 20.69
 0 2 -13 321.53 20.18
 0 -2 13 348.42 21.42
 0 2 -12 770.88 42.59
 0 -2 11 407.48 26.46
 0 -2 11 493.14 27.48
 0 2 -11 440.15 26.11
 0 2 -10 83.42 7.71
 0 -2 10 72.59 7.97
 0 -2 10 80.66 9.08
 0 2 -9 88.31 7.82
 0 -2 9 95.7 9.36
 0 -2 9 76.07 8.01
 0 -2 8 37.5 6.64
 0 -2 8 32.34 5.83
 0 -2 7 2.79 5.09
 0 -2 6 9.8 4.07
 0 -2 6 7.79 4.98
 0 2 -5 9.19 1.6
 0 -2 5 11.48 2.8
 0 -2 4 1541.95 76.07
 0 2 -4 1448.49 75.86
 0 -2 3 525.75 26.9
 0 2 -3 458.8 27.09
 0 2 -2 559.14 29.04
 0 -2 2 494.9 26.56
 0 2 -1 234.9 15.38
 0 2 0 148.17 11.19
 0 2 1 1039.62 49.23
 0 2 1 739.8 51.16
 0 2 2 3797.74 188.81
 0 2 2 3671.5 191.09
 0 2 3 4920.34 250.07
 0 2 3 5129.78 248.58
 0 2 3 4779.36 248.84
 0 2 4 1035.52 52.87
 0 2 4 1004.1 52.22
 0 2 5 820.56 43.08
 0 2 5 891.1 45.05
 0 2 6 87.12 8.72
 0 2 6 95.17 8.48
 0 2 7 494.88 28.5
 0 2 8 680.04 38.81
 0 2 8 708.54 39.82
 0 2 9 2922.96 138.33
 0 2 9 2589.18 139.96
 0 2 9 2523.92 138.94
 0 -2 -9 2677.01 138.48
 0 2 10 1215.48 65.64
 0 -2 -10 1199.91 64.92
 0 2 10 1234.64 66.58
 0 -2 -11 309.39 20.4
 0 2 11 329.38 21.19
 0 2 11 330 21.89
 0 2 12 586.32 34.29
 0 -2 -12 552.39 32.56
 0 -2 -13 29.44 5.42
 0 2 13 24.67 5.43
 0 2 14 13.13 4.34
 0 -2 -15 109.55 7.65
 0 2 15 117.28 8.64
 0 2 15 117.05 8.86
 0 -2 -16 241.91 11.6
 0 2 16 173.74 11.14
 0 -3 16 -2.51 2.91
 0 3 -16 2.83 1.33
 0 -3 16 0.39 1.97
 0 -3 15 37.31 4.59
 0 3 -15 38.32 4.26
 0 3 -15 49.43 4.4
 0 -3 15 48.27 5.59
 0 3 -14 33.49 4.38
 0 -3 14 36.22 4.96
 0 -3 14 42.44 6.09
 0 3 -14 37.17 4.57
 0 3 -13 226.43 14.51
 0 -3 13 221.16 15.58
 0 3 -13 196.67 14.44
 0 -3 12 262.5 17.77
 0 3 -12 233.2 16.27
 0 3 -11 180.75 13.39
 0 -3 11 200.65 15.23
 0 -3 11 173.76 14.04
 0 -3 10 29.58 7.19
 0 3 -10 31.19 5.34
 0 -3 10 27.48 6.21
 0 3 -9 659.3 35.51
 0 -3 9 639.54 36.51
 0 -3 9 552.78 35.96
 0 3 -8 945.78 49.17
 0 -3 8 878.22 49.88
 0 -3 8 871.03 50.08
 0 -3 7 2828.88 133.88
 0 -3 7 2372.77 133.47
 0 3 -6 2294.42 124.91
 0 -3 6 2918.02 127.58
 0 -3 5 1628.77 76.51
 0 3 -5 1372.38 75.64
 0 -3 4 483.3 24.46
 0 3 -4 403.26 24.43
 0 -3 3 141.98 9.06
 0 3 -3 149.42 11.69
 0 3 -3 144.08 9.86
 0 3 -2 3257.2 167.37
 0 3 -2 3578.58 169.81
 0 -3 2 3222.47 165.69
 0 3 -1 2465.52 129.49
 0 3 -1 2490.89 127.23
 0 3 0 3561.53 236.03
 0 3 0 5660.13 235.76
 0 3 1 4336.42 270.9
 0 3 1 6184.32 270.14
 0 3 2 2130.85 119.94
 0 3 2 2523.85 118.59
 0 3 2 2276.29 116.39
 0 3 3 437.88 24.04
 0 3 3 413.84 23.43
 0 3 3 493.51 25
 0 3 3 440.08 24.57
 0 3 4 4.31 2.44
 0 3 4 2.32 1.86
 0 3 4 3.4 3.45
 0 3 4 3.31 4.45
 0 3 4 3.7 3.68
 0 3 5 5.46 2.75
 0 3 5 2.62 1.55
 0 3 5 6.68 3.74
 0 3 5 5.26 4.93
 0 3 5 6.1 3.9
 0 3 6 147.89 12.03
 0 3 6 189.27 12.5
 0 3 7 1029.61 57.76
 0 3 7 1040.98 58.34
 0 3 7 1149.79 57.91
 0 -3 -8 394.4 21.51
 0 3 8 442.25 22.34
 0 3 8 265.72 21.39
 0 3 8 264.3 21.07
 0 3 9 165.98 14.87
 0 3 9 214.25 14.17
 0 -3 -9 196.18 13.87
 0 3 9 154.31 14.33
 0 -3 -10 8.33 4.86
 0 3 10 6.77 6.06
 0 3 10 18.4 6.52
 0 -3 -11 24.94 5.44
 0 3 11 23.32 5.46
 0 3 11 24.17 6.36
 0 -3 -12 7.67 4.11
 0 3 12 11.21 5.1
 0 3 12 3.83 4.96
 0 3 13 74.46 7.93
 0 3 13 61.12 7.28
 0 3 14 -0.5 3.93
 0 -3 -15 1.61 1.41
 0 3 15 -1 1.53
 0 3 16 18.03 2.26
 0 3 16 18.79 1.87
 0 -4 16 283.41 15.22
 0 -4 15 229.86 14.16
 0 -4 15 273.01 15.08
 0 4 -14 164.95 11.78
 0 -4 14 211.46 13.34
 0 -4 14 178.37 12.1
 0 4 -14 226.5 13.54
 0 4 -13 14.27 3.5
 0 -4 13 16.68 5.5
 0 -4 12 133.79 11.9
 0 4 -12 137.76 10.79
 0 4 -12 122.41 10.61
 0 4 -11 985.02 51.15
 0 4 -11 909.73 51.15
 0 -4 11 868.66 51.49
 0 4 -10 1247.41 65.37
 0 -4 10 1271.16 66.8
 0 -4 10 1121.12 66.09
 0 4 -10 1187.16 65.58
 0 -4 9 458.19 28.36
 0 4 -9 437.17 26.53
 0 4 -9 475.29 27.18
 0 -4 8 795.69 48.98
 0 -4 8 861.51 49.72
 0 4 -8 891.47 48.25
 0 4 -8 900.16 48.02
 0 4 -7 511.59 30.87
 0 4 -7 560.38 31.63
 0 -4 7 620.94 32.95
 0 -4 7 547.6 32.85
 0 4 -7 538.52 31.58
 0 4 -6 108.39 9.69
 0 4 -6 94.56 7.94
 0 4 -6 104.68 9.61
 0 -4 6 98.96 8.31
 0 4 -6 81.97 7.08
 0 4 -5 243.39 17.78
 0 -4 5 267.11 16.02
 0 4 -5 278.05 18.39
 0 4 -5 234.6 15.5
 0 -4 4 472.32 27.52
 0 4 -4 548.94 31.48
 0 4 -4 498.88 30.87
 0 4 -3 275.73 20.61
 0 4 -3 304.45 21.21
 0 4 -2 274.73 20.27
 0 4 -2 232.91 15.13
 0 4 -2 278.13 20.38
 0 4 -1 24.84 6.49
 0 4 -1 26.34 4.54
 0 4 -1 42.36 4.68
 0 4 -1 41.29 8.44
 0 4 0 156.23 9.4
 0 4 0 137.49 9.1
 0 4 1 1.52 2.66
 0 4 1 3.26 3.08
 0 4 1 0.51 4.1
 0 4 1 3.22 5.33
 0 4 1 4.34 6.1
 0 4 2 17.92 6.01
 0 4 2 15.45 6.06
 0 4 2 21.8 4.85
 0 4 2 22.46 3.83
 0 4 2 19.54 3.59
 0 4 3 491.17 30.22
 0 4 3 467.37 26.12
 0 4 3 498.28 30.76
 0 4 3 442.75 25.95
 0 4 4 1.88 2.31
 0 4 4 0.45 3.89
 0 4 4 2.89 3.64
 0 4 4 0.48 3.71
 0 4 5 571.37 30.07
 0 4 5 533.15 31.91
 0 4 5 565.25 31.94
 0 4 5 478.93 29.05
 0 4 5 512.03 30.29
 0 4 6 438.25 26.63
 0 4 6 431.53 25.65
 0 4 6 373.79 25.69
 0 4 7 134.79 11.19
 0 4 7 139.69 11.1
 0 4 7 149.65 12.36
 0 4 7 120.89 12.23
 0 -4 -7 135.16 10.94
 0 -4 -8 104.73 9.22
 0 4 8 93.99 8.64
 0 4 8 79.05 10.14
 0 4 8 73.9 10.05
 0 4 9 17.42 7.35
 0 4 9 18.44 7.05
 0 -4 -9 27.62 5.71
 0 -4 -10 152.46 11.92
 0 4 11 375.41 22.97
 0 -4 -11 302.44 19.84
 0 4 11 292.68 19.07
 0 4 11 360.96 22.57
 0 4 12 727.39 41.55
 0 -4 -13 420.82 24.2
 0 4 13 438.96 25.53
 0 4 14 349.15 19.1
 0 4 14 301.59 17.98
 0 4 15 75.51 5.16
 0 -5 15 6.21 1.84
 0 -5 14 83.68 6.46
 0 5 -14 94.37 7.49
 0 -5 14 85.36 6.99
 0 -5 13 190.2 12.7
 0 -5 13 172.13 11.82
 0 -5 12 295.15 19.36
 0 -5 11 564.94 33.6
 0 -5 10 17.54 7.17
 0 -5 10 20.07 6.99
 0 -5 9 60.25 9.88
 0 -5 8 23.76 6.9
 0 -5 8 20.7 7.45
 0 -5 7 3.82 3.69
 0 5 -7 2.51 2.79
 0 -5 7 0.44 6.16
 0 5 -6 261 19.16
 0 -5 6 248.43 17.25
 0 5 -6 252.73 16.69
 0 5 -6 263.04 18.85
 0 5 -5 19.85 5.37
 0 5 -5 15.3 3.25
 0 -5 5 20.79 4.03
 0 5 -5 15.95 3.3
 0 5 -5 14.58 3.41
 0 5 -5 10.28 4.93
 0 5 -4 418.98 28.62
 0 5 -4 581.42 34.07
 0 5 -4 491.26 29.37
 0 5 -4 504.55 28.39
 0 -5 4 511.97 28.64
 0 5 -4 568.49 33.56
 0 -5 3 1661.92 87.03
 0 5 -3 1957.55 94.33
 0 5 -3 1582.66 86.69
 0 5 -3 1724.13 89.22
 0 5 -3 2034.63 94.95
 0 5 -3 1534.72 88.24
 0 5 -2 355.26 24.02
 0 5 -2 421.73 25.31
 0 5 -2 460.47 30.33
 0 5 -2 423.5 29.42
 0 5 -2 359.76 21.96
 0 -5 2 374.94 22.21
 0 5 -1 138.92 10.7
 0 -5 1 152.75 10.38
 0 5 -1 128.1 15.68
 0 5 -1 174.45 13.74
 0 5 -1 146.65 12.59
 0 5 -1 128.1 15.72
 0 5 0 194.38 15.03
 0 5 0 219.04 15.98
 0 5 0 181.44 12.21
 0 5 0 92.34 15.46
 0 5 0 205.87 12.8
 0 -5 0 201.44 12.52
 0 5 0 110.11 15.91
 0 5 0 220.72 13.14
 0 5 1 325.31 28.2
 0 5 1 300.48 27.58
 0 5 1 393.09 22.67
 0 5 1 393.21 22.75
 0 5 1 445.83 26.06
 0 5 1 420.62 25.31
 0 5 1 372.12 22.35
 0 5 2 1277.88 74.38
 0 5 2 1291.13 67.45
 0 5 2 1202.22 67.19
 0 5 2 1169.6 73.17
 0 5 2 1230.52 66.95
 0 5 2 1290.64 67.49
 0 5 2 1474.27 70.52
 0 5 2 1343.45 69.45
 0 5 3 1573.93 85.46
 0 5 3 1710.53 86.21
 0 5 3 1535.28 84.2
 0 5 3 1612.84 84.86
 0 5 3 1613.22 84.46
 0 5 3 1679.93 84.94
 0 5 3 1734.13 91.04
 0 5 3 1738.48 90.58
 0 5 3 1535.16 84.66
 0 5 4 690.63 39.84
 0 5 4 688.17 39.54
 0 5 4 665.98 39.4
 0 5 4 657.29 39.91
 0 5 4 775.44 43.7
 0 5 4 763.65 40.01
 0 5 4 793.92 44.35
 0 5 5 892.33 45.96
 0 5 5 813.85 45.28
 0 5 5 873.86 48.07
 0 5 5 758.97 45.96
 0 5 5 867.26 47.49
 0 5 6 191.53 14.59
 0 5 6 197.04 14.72
 0 5 6 132.94 13.59
 0 5 6 146.33 13.15
 0 5 7 1.92 6.41
 0 5 7 4.17 4.17
 0 5 7 10.27 6.4
 0 5 7 3.63 5.84
 0 5 8 297.29 18.29
 0 5 8 198.64 18.94
 0 5 9 578.98 35.14
 0 5 9 615.65 37.64
 0 5 10 393.54 26.58
 0 5 10 372.19 26.84
 0 5 10 435.97 24.77
 0 5 10 392.52 23.8
 0 5 11 468.82 27.32
 0 5 11 406.59 24.28
 0 5 12 264.3 16.91
 0 5 12 239.1 14.63
 0 5 13 106.23 7.81
 0 5 13 109.58 7.28
 0 5 14 7.03 1.47
 0 -6 14 139.42 8.02
 0 6 -13 175.74 11.48
 0 -6 13 174.97 10.62
 0 -6 12 265.2 16.38
 0 -6 12 292.65 17.04
 0 -6 11 45.23 6.57
 0 -6 11 40.49 5.64
 0 -6 10 10.34 5.48
 0 -6 9 342.96 22.97
 0 -6 9 342.81 21.56
 0 -6 8 534.51 31.9
 0 -6 8 493.85 33.4
 0 -6 7 792.69 45.77
 0 -6 6 1114.33 63.18
 0 6 -6 1225.99 66.05
 0 -6 6 1143.86 64.07
 0 6 -6 1186.48 63.19
 0 6 -5 911.82 49.97
 0 6 -5 906.43 53.96
 0 6 -5 938.38 53.98
 0 -6 5 863.39 49.62
 0 6 -4 440.05 29.44
 0 6 -4 385.24 23.63
 0 6 -4 336.46 24.24
 0 6 -4 430.03 29.59
 0 -6 4 373.05 23.34
 0 6 -3 5.56 3
 0 6 -3 4.58 3.3
 0 6 -3 3.65 5.6
 0 6 -3 5.63 3.23
 0 -6 3 3.59 2.55
 0 6 -3 10.55 6.85
 0 -6 2 329.19 21.55
 0 6 -2 403.67 30.14
 0 6 -2 344.51 21.86
 0 6 -2 347.06 24.31
 0 6 -2 388.6 25.46
 0 6 -2 426.98 31.23
 0 6 -1 573.96 46.71
 0 6 -1 591.76 47.02
 0 6 -1 820.36 44.3
 0 6 -1 753.22 43.1
 0 6 -1 678.81 38.97
 0 -6 1 712.49 39.07
 0 6 0 996.92 49.74
 0 6 0 823.94 43.78
 0 -6 0 884.3 44.07
 0 6 0 483.8 48.92
 0 6 0 474.86 48.42
 0 6 0 930.2 48.47
 0 6 1 758.51 57.57
 0 6 1 1115.82 55.46
 0 6 1 889.88 50.23
 0 6 1 1026.17 54.23
 0 -6 -1 930.66 50.5
 0 6 1 947.48 50.96
 0 6 1 884.67 49.33
 0 6 1 925.32 50.32
 0 6 1 786.8 58.47
 0 6 2 1484.23 83.09
 0 6 2 1663.49 85.11
 0 6 2 1562.02 84.56
 0 6 2 1623.71 93.76
 0 6 2 1561.23 84.49
 0 6 2 1676.14 93.26
 0 6 3 509.91 35.22
 0 6 3 418.03 31.11
 0 6 3 473.05 28.96
 0 6 3 442.99 28.74
 0 6 3 506.19 30.27
 0 6 3 538.74 34.94
 0 6 4 35.8 6.33
 0 6 4 48.42 8.4
 0 6 4 19.87 7.35
 0 6 4 48.18 8.45
 0 6 4 41.77 7.83
 0 6 5 25.26 6.16
 0 6 5 27.65 6.17
 0 6 5 18.51 7.45
 0 6 5 21.3 5.86
 0 6 6 38.87 5.67
 0 6 6 44.43 7.21
 0 6 7 28.58 7.29
 0 6 7 18.37 6.5
 0 6 7 25.03 5.01
 0 6 7 23.27 5.41
 0 6 7 12.71 7
 0 6 8 102.75 10.76
 0 6 8 93.16 9.01
 0 6 8 82.21 10.68
 0 6 8 102.4 9.28
 0 6 8 89.61 8.9
 0 6 9 63.05 9.44
 0 6 9 78.45 8.63
 0 6 9 61.28 7.16
 0 6 10 3.26 2.73
 0 6 10 3.43 2.75
 0 6 10 3.65 4.48
 0 6 10 2.98 2.72
 0 6 11 12.6 2.86
 0 6 11 16.03 3.23
 0 6 12 0.66 1.57
 0 6 12 1.14 1.69
 0 6 13 0.34 0.95
 0 7 -12 21.73 2.52
 0 7 -11 242.65 15.23
 0 7 -10 382.9 22.37
 0 -7 10 348.12 20.99
 0 -7 9 477.29 27.83
 0 -7 8 325.45 21.16
 0 -7 7 58.77 8.88
 0 7 -6 52.4 8.32
 0 7 -5 2.68 4.73
 0 -7 5 -0.38 2.71
 0 7 -5 3.59 3.37
 0 -7 4 109.55 10.04
 0 7 -4 139.9 15.23
 0 7 -4 133.34 11.16
 0 -7 3 108.26 9.74
 0 7 -3 127.65 10.94
 0 7 -2 18.59 4.73
 0 -7 2 19.09 4.09
 0 7 -2 20 6.6
 0 7 -1 23.14 7.66
 0 7 -1 25.84 4.26
 0 7 -1 17.6 4.61
 0 -7 1 13.19 3.48
 0 7 0 25.36 4.11
 0 -7 0 23.36 4.62
 0 7 0 27.28 5.09
 0 7 0 22.59 8.21
 0 7 1 75.6 7.09
 0 -7 -1 79.36 8.31
 0 -7 -2 8.65 3.72
 0 7 2 16.39 7.03
 0 7 2 7.54 4.16
 0 7 3 -2.11 6.84
 0 -7 -3 1.37 3.44
 0 7 3 5.93 6.37
 0 7 3 1.54 4.28
 0 7 4 150.42 13.26
 0 7 4 169.57 16.1
 0 7 4 172.92 15.5
 0 7 5 315.29 20.46
 0 7 5 312.48 21.85
 0 7 5 290.75 21.21
 0 7 6 337.87 22.84
 0 7 7 162.35 12.37
 0 7 7 142.2 12.2
 0 7 8 53.68 6.2
 0 7 8 51.13 6.05
 0 7 9 27.04 4.07
 0 7 9 33.27 4.38
 0 7 10 17.39 2.95
 0 7 10 14.43 2.52
 0 7 11 121.88 7.52
 0 8 -10 7.18 1.9
 0 8 -9 5.25 2.26
 0 8 -8 0.93 2.73
 0 8 -7 19.84 4.66
 0 8 -6 123.22 11.09
 0 8 -6 102.51 10.48
 0 8 -5 208.82 14.89
 0 8 -5 201.76 17.11
 0 8 -5 223.09 16.38
 0 8 -4 135.9 11.4
 0 8 -4 132.83 11.62
 0 8 -4 133.05 14.26
 0 8 -3 341.87 22.75
 0 8 -3 365.08 28.06
 0 8 -2 333.67 28.26
 0 8 -1 99.66 15.31
 0 8 0 14.76 9.03
 0 8 0 2.81 2.51
 0 8 1 90.21 13.98
 0 8 2 172.62 18.33
 0 8 3 450.09 29.07
 0 8 3 431.34 27.66
 0 8 4 421.23 26.97
 0 8 4 575.24 31.36
 0 8 5 314.82 21.11
 0 8 5 408.85 23.79
 0 8 6 156.37 11.95
 0 8 6 151.5 11.28
 0 8 7 9.93 3.23
 0 8 7 5.82 3.28
 0 8 8 10.12 2.52
 0 8 8 7.77 2.58
 0 8 9 127.03 7.89
 0 9 -7 258.98 15.36
 0 9 -6 512.95 28.73
 0 9 -5 448.79 26.62
 0 9 -5 562.19 28.43
 0 9 -4 157.7 12.93
 0 9 -4 139.61 10.67
 0 9 -3 23.36 6.65
 0 9 -3 22.65 3.82
 0 9 -2 49.03 8.88
 0 9 -2 42.29 4.85
 0 9 -1 123.26 14.53
 0 9 0 219.6 19.53
 0 9 0 194.06 14.7
 0 9 1 526.79 31.64
 0 9 1 380.75 26.2
 0 9 2 285.24 19.82
 0 9 2 214.67 17.2
 0 9 3 113.07 10.41
 0 9 4 17.42 4.44
 0 9 4 5.42 1.89
 0 9 5 4.9 2.83
 0 9 6 7.67 2.12
 -1 9 6 239.1 14.64
 -1 9 5 142.56 10.65
 -1 9 4 28.34 5.2
 -1 9 3 23.63 5.45
 -1 9 3 23 5.75
 -1 9 2 142.26 13.57
 -1 9 2 164.53 15.29
 -1 9 1 672.24 41.84
 -1 9 1 748.73 46.06
 -1 9 0 679.38 45.15
 -1 9 0 681.65 40.55
 -1 9 -1 424.95 30.52
 -1 9 -1 371.49 24.48
 -1 9 -2 158.76 10.87
 -1 9 -2 184.38 17.08
 -1 9 -3 6.97 2.52
 -1 9 -3 5.48 5.7
 -1 9 -4 17.8 5.24
 -1 9 -4 7.8 2.86
 -1 9 -5 160.27 11.38
 -1 9 -6 410.56 23.66
 -1 9 -7 266.25 15.95
 -1 9 -8 156.76 9.77
 -1 8 9 171.29 11.22
 -1 8 9 243.62 12.13
 -1 8 8 166.58 11.86
 -1 8 8 216.58 12.4
 -1 8 7 47.81 5.74
 -1 8 7 49 5.83
 -1 8 6 4.86 3.8
 -1 8 6 3.56 3.54
 -1 8 5 25.77 5.72
 -1 8 5 28.91 5.39
 -1 8 4 154.57 14.09
 -1 8 4 115.87 10.73
 -1 8 4 152.67 13.69
 -1 8 3 168.06 16.39
 -1 8 3 132.13 15.86
 -1 8 2 417.51 33.65
 -1 8 2 482.87 35.7
 -1 8 1 223.89 24.5
 -1 8 1 249.29 24.68
 -1 8 1 266.41 22.52
 -1 8 0 -1.23 8.45
 -1 8 0 6.53 8.02
 -1 8 0 -4.02 6.46
 -1 8 -1 29.33 9.96
 -1 8 -1 13.62 8.06
 -1 8 -2 -1.1 6.87
 -1 8 -2 7.32 8.14
 -1 8 -3 -0.88 6.6
 -1 8 -3 3.7 5.97
 -1 8 -4 32.37 7.5
 -1 8 -4 16.36 6.22
 -1 8 -5 -0.56 4.32
 1 -8 5 6.31 5.66
 1 -8 6 30.13 6.69
 -1 8 -6 36.24 6.19
 1 -8 7 35.82 6.63
 1 -8 8 10.23 4.81
 1 -8 10 41.99 4.47
 -1 8 -11 121.3 7.7
 -1 7 11 41.07 3.79
 -1 7 10 5.11 2.5
 -1 7 9 8.35 3.32
 -1 7 9 8.04 2.92
 -1 7 8 16.92 4.16
 -1 7 6 32.03 5.94
 -1 7 5 -2.35 4.92
 -1 7 5 -0.49 5.97
 -1 7 5 3.7 4.43
 -1 7 5 4.47 3.85
 -1 7 4 79.79 10.36
 -1 7 4 73.33 11.16
 -1 7 4 60.74 9.8
 1 -7 -4 79.29 8.93
 -1 7 4 99.09 9.26
 -1 7 4 94 12.23
 -1 7 3 405.9 25.66
 1 -7 -3 320.06 23.51
 -1 7 3 392.02 24.93
 -1 7 2 80.34 9.52
 1 -7 -2 55.68 7.29
 -1 7 2 70.31 9.26
 -1 7 1 7.27 4.85
 -1 7 1 -1.32 9.55
 -1 7 1 2.52 8.89
 -1 7 1 -0.73 4.3
 -1 7 1 1.69 5.06
 1 -7 -1 2.88 3.27
 1 -7 0 111.25 10.05
 -1 7 0 157.84 14.47
 -1 7 0 100.27 8.7
 -1 7 0 91.16 16.79
 -1 7 0 175.98 15.75
 -1 7 0 115.63 17.6
 -1 7 -1 352.54 24.41
 1 -7 1 293.39 20.4
 -1 7 -1 252.93 27.91
 -1 7 -1 284.59 29.08
 -1 7 -1 321.61 21.23
 -1 7 -1 399.03 26.12
 -1 7 -2 767.43 44.26
 -1 7 -2 753.3 49.72
 -1 7 -2 739.4 50.24
 -1 7 -2 696.08 42.85
 1 -7 2 644.5 39.66
 -1 7 -2 703.79 40.48
 -1 7 -3 1340.53 70.75
 -1 7 -3 1387.6 73.13
 1 -7 3 1228.94 69.95
 -1 7 -3 1288.42 71.97
 -1 7 -4 808.78 47.45
 1 -7 4 851.17 46.96
 -1 7 -4 841.5 48.19
 -1 7 -5 343.58 24.9
 -1 7 -5 297.2 20.63
 -1 7 -5 317.96 24.57
 1 -7 5 322.79 21.03
 -1 7 -6 22.06 6.06
 -1 7 -6 16.2 5.04
 1 -7 6 29.56 7.55
 1 -7 7 70.85 9.39
 1 -7 8 288.73 20.2
 1 -7 9 540.33 32.03
 1 -7 10 416.79 24.81
 1 -7 10 415.66 23.47
 1 -7 11 499.21 27.94
 1 -7 11 502.49 27.05
 1 -7 12 165.2 9.62
 -1 6 13 50.29 3.47
 -1 6 13 41.69 3.63
 -1 6 12 42.48 3.88
 -1 6 12 35.11 3.91
 1 -6 -11 17.88 3.67
 -1 6 11 22.83 3.46
 -1 6 11 26.03 5.58
 -1 6 10 2.31 5.11
 -1 6 9 92.75 10.29
 -1 6 9 64.2 10.14
 -1 6 9 96.32 9.14
 -1 6 8 522.97 34.89
 -1 6 8 458.77 35.37
 -1 6 7 606.04 35.99
 -1 6 6 673.23 40.37
 -1 6 6 592.37 39.44
 -1 6 5 419.21 28.01
 -1 6 5 405.47 24.43
 -1 6 5 450.45 26.36
 -1 6 5 368.65 23.78
 -1 6 5 329.92 24.98
 -1 6 5 453.58 29.01
 -1 6 4 248.77 20.27
 -1 6 4 236.15 20.27
 -1 6 4 230.27 16.43
 -1 6 4 209.32 16.95
 -1 6 4 219.42 16.21
 -1 6 4 218.56 15.78
 -1 6 3 22.13 5.88
 1 -6 -3 8.7 3.69
 -1 6 3 13.63 6.94
 -1 6 3 17.31 4.45
 -1 6 3 12.45 4.7
 -1 6 3 11.29 6.86
 -1 6 3 6.74 3.14
 -1 6 3 17.56 6.87
 -1 6 2 462.98 35.66
 1 -6 -2 455.12 28.18
 -1 6 2 438.53 28.39
 -1 6 2 454.5 36.03
 -1 6 2 559.57 32.08
 -1 6 2 519.77 30.91
 1 -6 -1 1121.76 60.54
 -1 6 1 1420.55 66.74
 -1 6 1 1085.18 60.61
 -1 6 1 1078.5 60.6
 -1 6 1 911.92 68.19
 -1 6 1 951.05 68.96
 -1 6 1 1333.02 65.12
 -1 6 0 1176.23 61.52
 -1 6 0 1349.85 66.48
 1 -6 0 1189.63 61.36
 -1 6 0 1153.82 61.38
 -1 6 0 669.32 66.44
 -1 6 0 1547.9 68.83
 -1 6 0 805.3 68.18
 -1 6 -1 1285.97 69.19
 -1 6 -1 1239.57 69.21
 -1 6 -1 1381.18 73.26
 -1 6 -1 1266.78 79.31
 -1 6 -1 1217.65 78.41
 -1 6 -1 1510.88 74.94
 1 -6 1 1286.48 69.12
 -1 6 -2 742.47 48.87
 -1 6 -2 846.26 50.64
 1 -6 2 659.66 39.9
 -1 6 -2 759.64 43.06
 -1 6 -2 686.2 40.11
 -1 6 -2 815.16 44.49
 -1 6 -3 294.01 23.55
 -1 6 -3 281.12 22.97
 -1 6 -3 254.02 18.07
 -1 6 -3 235.9 16.5
 -1 6 -3 258.64 18.64
 1 -6 3 240.69 16.57
 -1 6 -4 2.99 5.35
 -1 6 -4 6.86 4.52
 1 -6 4 4.94 3.02
 -1 6 -4 5.11 2.97
 -1 6 -4 5.67 3.13
 -1 6 -5 98.01 8.9
 -1 6 -5 84.43 8.19
 -1 6 -5 113.61 12.12
 -1 6 -5 99.82 11.66
 1 -6 5 95.46 9.16
 1 -6 6 288.28 18.98
 -1 6 -6 245.35 16.9
 -1 6 -6 293.5 20.94
 -1 6 -6 320.62 21.38
 -1 6 -6 242.85 17.15
 1 -6 7 461.21 28.58
 1 -6 7 429.82 26.35
 1 -6 8 642.28 39.8
 1 -6 8 686.39 39.89
 1 -6 8 635.64 36.94
 1 -6 9 75.03 7.97
 1 -6 9 50.38 9.55
 1 -6 10 1.69 6.52
 1 -6 11 25.2 4.96
 1 -6 11 22.74 6.55
 1 -6 12 -0.38 3.34
 1 -6 12 -2.52 4.52
 1 -6 13 3.62 3.32
 1 -6 13 2.13 2.51
 1 -6 14 7.44 1.8
 -1 5 14 51.81 4.23
 1 -5 -13 5.36 2.91
 -1 5 13 6.24 3.65
 -1 5 13 1.96 3.52
 -1 5 13 2.87 1.93
 -1 5 12 10.52 4.99
 -1 5 12 12.28 2.94
 -1 5 12 13.07 5.23
 1 -5 -12 7.12 3.55
 -1 5 11 384.56 24.62
 -1 5 11 384.82 25.79
 -1 5 10 543.22 33.54
 1 -5 -10 552.16 31.88
 1 -5 -9 617.76 35.7
 -1 5 8 351.18 25.38
 -1 5 8 389.85 24.41
 1 -5 -8 396.05 24.17
 -1 5 8 319.67 24.76
 -1 5 7 102.93 10.84
 -1 5 7 121.82 10.83
 -1 5 7 112.74 11.35
 1 -5 -7 79.63 9.23
 -1 5 7 107.28 9.77
 -1 5 6 125.23 11.79
 -1 5 6 129.73 11.37
 -1 5 6 134.12 10.77
 -1 5 5 28.17 5.77
 -1 5 5 27.32 5.94
 -1 5 5 32.17 6.19
 -1 5 5 25.05 3.89
 -1 5 5 27.59 6.19
 -1 5 5 20.91 6.56
 -1 5 5 29.62 3.98
 -1 5 4 258.8 16.92
 -1 5 4 256.28 16.77
 -1 5 4 235.62 16.2
 -1 5 4 237.9 16.89
 -1 5 4 237.66 16.18
 -1 5 4 251.31 19.84
 -1 5 3 269.37 20.94
 -1 5 3 261.03 17.44
 -1 5 3 230.87 16.22
 -1 5 3 238.75 16.6
 -1 5 3 239.53 20.2
 -1 5 3 232.75 15.73
 -1 5 2 218.43 19.48
 -1 5 2 180.27 12.75
 -1 5 2 191.91 18.52
 -1 5 2 180.79 13.37
 -1 5 2 171.35 12.92
 -1 5 1 22.65 4.03
 1 -5 -1 37.37 4.25
 -1 5 1 14.09 7.19
 -1 5 1 20.04 8.13
 -1 5 1 21.1 5.27
 -1 5 0 42.57 5.29
 1 -5 0 44.53 4.75
 -1 5 0 41.49 10.12
 -1 5 -1 27.03 8.45
 1 -5 1 39.4 4.41
 -1 5 -1 33.4 4.83
 -1 5 -1 38.72 9.59
 -1 5 -2 92.9 8.24
 -1 5 -2 102.48 13.08
 1 -5 2 102.09 7.97
 -1 5 -2 112.34 13.25
 -1 5 -3 137.17 13.73
 -1 5 -3 111.16 9.93
 1 -5 3 115.83 9.03
 -1 5 -3 139.56 13.53
 -1 5 -3 118.9 10.64
 -1 5 -4 171.3 14.92
 1 -5 4 182.51 12.3
 -1 5 -4 142.55 11.86
 -1 5 -4 185.52 13.16
 -1 5 -4 200.22 16.12
 1 -5 5 403.99 22.81
 1 -5 5 409.06 23.6
 -1 5 -5 358.13 22.92
 -1 5 -5 438.56 26.77
 -1 5 -5 429.51 26.54
 -1 5 -5 326.05 22.31
 -1 5 -5 383.45 22.6
 1 -5 6 336 21.33
 -1 5 -6 340.48 23.39
 -1 5 -6 365.04 21.61
 1 -5 6 380.5 22.53
 -1 5 -6 316.55 20.63
 -1 5 -6 363.06 23.71
 1 -5 7 431.13 27.4
 1 -5 7 449.67 27.12
 1 -5 7 369.11 24.81
 -1 5 -7 431.78 25.74
 1 -5 8 86.27 11.33
 1 -5 8 81.02 8.91
 -1 5 -8 75.79 8.29
 1 -5 8 69.01 9.75
 1 -5 9 70.76 11.12
 1 -5 9 60.42 9.63
 -1 5 -9 73.61 8.27
 1 -5 9 58.43 8.01
 1 -5 10 101.65 12.66
 -1 5 -10 133.81 11.28
 1 -5 10 128.61 13.5
 1 -5 10 131.88 11.1
 1 -5 11 414.71 25.65
 1 -5 11 364.45 23.21
 -1 5 -11 372.4 23.94
 -1 5 -12 552.09 32.75
 1 -5 12 604.67 33.99
 1 -5 13 719.71 39.65
 -1 5 -13 693.33 39.81
 1 -5 14 320.79 17.24
 1 -5 14 316.23 16.4
 1 -5 15 103.81 6.46
 1 -4 -14 77.75 6.75
 -1 4 14 81.8 6.87
 1 -4 -13 135.99 10.57
 -1 4 13 148.47 11.48
 -1 4 13 152.01 11.17
 -1 4 12 218.74 15.3
 -1 4 12 213.43 15.75
 1 -4 -12 186.51 14.09
 1 -4 -11 6.94 4.62
 -1 4 11 8.45 6.31
 -1 4 11 7.83 4.49
 -1 4 11 8.83 5.72
 -1 4 10 114.28 11.9
 1 -4 -10 138 11.47
 1 -4 -9 0.35 5.26
 -1 4 9 3.73 6.43
 -1 4 9 1.35 5.79
 -1 4 9 5.85 4.39
 -1 4 8 53.18 7.36
 -1 4 8 45.03 8.32
 1 -4 -8 45.7 6.87
 -1 4 8 49.17 8.11
 -1 4 7 6.62 5.61
 -1 4 7 7.88 5.82
 -1 4 7 7.12 5.41
 -1 4 7 8.96 4.09
 -1 4 6 1.28 5.2
 -1 4 6 -0.96 3.35
 -1 4 6 2.67 5.44
 -1 4 6 -1.89 5.04
 -1 4 5 4.92 3.06
 -1 4 5 7.59 5.27
 -1 4 5 11.39 4.48
 -1 4 5 4.88 3.64
 -1 4 5 10.18 4.41
 -1 4 4 981.37 52.66
 -1 4 4 867.45 49.25
 -1 4 4 926.46 49.04
 -1 4 4 934.13 48.95
 -1 4 3 791.12 45.88
 -1 4 3 738.43 41.16
 -1 4 3 790.77 41.53
 -1 4 3 791.68 41.75
 -1 4 2 495.52 26.35
 -1 4 2 472.03 26.08
 -1 4 2 475.3 26.53
 -1 4 2 428.48 31.28
 -1 4 1 16.04 4.44
 -1 4 1 17.89 3.39
 -1 4 1 10.36 6.09
 -1 4 0 317.57 17.93
 -1 4 0 319.06 18.06
 1 -4 0 338.57 17.97
 -1 4 -1 803.95 50.52
 1 -4 1 880.72 45.41
 -1 4 -1 863.41 45.6
 -1 4 -2 1504.02 77.68
 -1 4 -3 1603.13 84.41
 -1 4 -3 1709.09 88.63
 -1 4 -4 4414.9 222.16
 1 -4 4 4286.88 218.86
 -1 4 -5 2232.59 119.89
 1 -4 5 2337.25 118.01
 -1 4 -6 370.05 19.97
 1 -4 6 369.32 20.96
 -1 4 -7 5.02 3.4
 1 -4 7 7.41 4.42
 1 -4 7 7.32 5.92
 -1 4 -7 6.32 3.28
 1 -4 8 307.85 21.24
 -1 4 -8 297.84 19.46
 1 -4 8 271.12 20.63
 -1 4 -8 280.72 18.55
 1 -4 9 277.69 20.74
 -1 4 -9 281.22 19.04
 -1 4 -9 295.63 18.34
 1 -4 9 223.55 19.43
 -1 4 -10 953.31 53.19
 1 -4 10 842.99 53.31
 1 -4 10 939.42 54.27
 -1 4 -10 1040.99 52.58
 -1 4 -11 1490.86 75.24
 1 -4 11 1398.08 74.88
 -1 4 -11 1443.91 76.08
 1 -4 11 1290.45 76.08
 1 -4 12 674.1 38.6
 -1 4 -12 680.77 37.14
 -1 4 -12 643.89 37.79
 1 -4 12 632.92 36.83
 -1 4 -13 112.87 9.52
 1 -4 13 121.43 10.73
 1 -4 14 4.89 3.08
 1 -4 14 6.01 4.37
 -1 4 -14 4.78 2.3
 1 -4 15 37.77 4.52
 -1 4 -15 26.42 3.15
 1 -4 15 29.39 3.43
 1 -4 16 67.26 4.36
 -1 3 16 1.82 1.13
 1 -3 -16 2.01 1.42
 -1 3 15 80.57 6.75
 -1 3 15 79.27 6.42
 -1 3 14 180.76 11.8
 -1 3 14 164.09 11.88
 1 -3 -14 144.95 11.24
 -1 3 13 203.09 14.95
 -1 3 13 214.8 14.86
 -1 3 12 117.95 10.35
 -1 3 12 89.72 9.74
 1 -3 -12 91.49 9.24
 -1 3 12 111.91 10.4
 -1 3 11 193.51 15.28
 -1 3 11 203.69 15.79
 -1 3 11 175.62 14.97
 1 -3 -11 202.36 14.6
 1 -3 -10 22.06 5.67
 -1 3 10 27.48 6.86
 -1 3 10 13.98 6.47
 1 -3 -9 234.14 16.08
 -1 3 9 243 17.77
 -1 3 9 204.85 16.47
 1 -3 -8 665.08 34.73
 -1 3 8 591.48 35.83
 -1 3 8 553.05 34.91
 -1 3 7 1773.51 93.43
 -1 3 7 1806.83 94.25
 -1 3 6 1812.73 90.38
 -1 3 6 1658.4 89.44
 -1 3 5 1747.98 93.79
 -1 3 5 1873.69 94.87
 -1 3 5 1809.15 93.67
 -1 3 5 1865.06 93.71
 -1 3 4 1106.33 59.12
 -1 3 4 1108.52 59.02
 -1 3 4 1258.8 61.48
 -1 3 4 1137.2 59.01
 -1 3 3 1.67 2.06
 -1 3 3 0.69 4.06
 -1 3 2 61.66 4.81
 -1 3 2 69.18 8.28
 -1 3 1 1413.17 76.16
 -1 3 0 1702.42 90.63
 -1 3 -1 2718.2 139.86
 1 -3 1 2691.92 136.1
 1 -3 2 841.89 45.29
 -1 3 -2 971.94 48.79
 1 -3 3 1188.44 62.01
 -1 3 -3 1236.16 64.42
 -1 3 -4 147.6 10.73
 1 -3 4 130.81 9.09
 -1 3 -5 130.97 9.96
 -1 3 -6 275.99 16.94
 1 -3 6 377.15 19.61
 1 -3 7 471.75 26.67
 1 -3 7 398.46 26.05
 1 -3 8 66.06 8.85
 1 -3 8 94.59 10.04
 -1 3 -8 87.14 7.66
 -1 3 -9 110.18 9.02
 1 -3 9 87.47 10.41
 1 -3 9 106.19 11.18
 1 -3 10 31.37 7.65
 -1 3 -10 19.51 4.54
 1 -3 10 28.45 6.36
 -1 3 -11 0.64 3.12
 1 -3 11 0.76 4.08
 1 -3 11 2.88 6.84
 1 -3 12 21.02 6.3
 -1 3 -12 32.12 4.76
 1 -3 12 29.95 5.79
 -1 3 -12 25.22 4.87
 -1 3 -13 3.12 2.75
 1 -3 13 5.62 3.96
 1 -3 13 4.7 5.09
 -1 3 -13 0.96 2.61
 -1 3 -14 79.77 7.51
 -1 3 -14 87.97 7.1
 1 -3 14 99.12 8.76
 1 -3 14 93.08 7.52
 -1 3 -15 104.39 8.18
 -1 3 -15 123.52 8.02
 1 -3 15 132.39 9.24
 1 -3 15 111.89 7.95
 -1 3 -16 160.3 10.11
 1 -3 16 175.87 9.72
 1 -2 -16 358.68 19.38
 -1 2 16 344.69 19.8
 -1 2 15 483.77 26.74
 -1 2 15 473.2 26.98
 -1 2 14 323 19.71
 -1 2 14 320.58 19.99
 -1 2 13 13.72 4.97
 1 -2 -13 11.59 4.73
 -1 2 12 220.94 16.29
 1 -2 -12 204.91 15.03
 -1 2 11 327.67 21.09
 -1 2 11 326.96 21.94
 1 -2 -11 303.93 20.22
 -1 2 10 487.44 29.24
 -1 2 10 515.27 30.33
 1 -2 -10 458.6 28.42
 -1 2 9 1100.98 59.85
 -1 2 9 1078.7 58.82
 1 -2 -9 1076.87 58.26
 -1 2 8 762.39 44.69
 -1 2 8 832.17 44.24
 -1 2 7 288.93 18.42
 -1 2 7 271.73 17.69
 -1 2 6 8.31 4.1
 -1 2 6 3.63 4.44
 -1 2 5 -0.17 2.14
 -1 2 5 0.85 3.83
 -1 2 5 1.44 3.72
 -1 2 4 30.03 4.27
 -1 2 4 32.36 4.17
 -1 2 3 10.87 2.91
 -1 2 3 13.25 3.91
 -1 2 2 8.5 4.2
 -1 2 2 4.77 1.82
 -1 2 1 1485.86 75.12
 1 -2 0 707.59 36.26
 1 -2 1 224.59 12.32
 1 -2 2 297.93 17.04
 -1 2 -2 367.33 19.2
 -1 2 -3 1.34 2.83
 1 -2 3 1.94 1.82
 -1 2 -4 414.32 23.35
 1 -2 4 427.82 23.26
 -1 2 -5 3458 177.97
 1 -2 5 3636.55 179.01
 1 -2 6 1460.21 80.05
 1 -2 6 1604.09 79.95
 1 -2 7 39.15 6.56
 1 -2 7 31.71 6.14
 1 -2 8 669.42 37.74
 1 -2 8 662.16 37.87
 1 -2 9 57.46 7.67
 -1 2 -9 56.15 5.9
 1 -2 9 42.93 6.56
 -1 2 -10 5.1 3.35
 1 -2 10 0.66 3.48
 1 -2 10 -2.07 5.41
 -1 2 -11 573.86 32.1
 1 -2 11 546.97 32.94
 -1 2 -12 881.57 47.89
 1 -2 13 1141.53 61.76
 1 -2 13 1213.55 63.02
 -1 2 -13 1160.89 61.83
 1 -2 14 1089.1 58.31
 1 -2 14 1145.35 59.49
 -1 2 -15 198.35 13.4
 1 -2 15 201.24 12.66
 -1 2 -15 220.49 12.96
 1 -2 15 239.22 14.11
 -1 2 -16 58.92 4.48
 1 -2 16 67.8 5.53
 -1 2 -16 56.35 4.91
 -1 2 -17 -0.08 1.01
 1 -1 -17 52.02 3.85
 -1 1 16 72.32 6.19
 1 -1 -16 70.1 5.48
 1 -1 -15 4.53 2.36
 -1 1 15 2.76 3.63
 -1 1 14 15.69 4.56
 1 -1 -14 20.17 4.67
 -1 1 13 29.36 5.55
 -1 1 13 27.67 5.57
 1 -1 -13 27.7 5.36
 -1 1 12 17.81 5.37
 1 -1 -12 21.6 4.94
 -1 1 12 17.1 5.68
 -1 1 11 2.52 5.1
 1 -1 -11 5.28 4.17
 -1 1 11 4.84 4.82
 -1 1 10 11.55 5.32
 -1 1 10 10.26 4.95
 1 -1 -10 12.37 4.52
 -1 1 9 104.5 9.27
 -1 1 9 89.46 9.42
 1 -1 -9 83.77 8.35
 -1 1 8 24.6 6.06
 -1 1 8 28.99 6.06
 -1 1 7 1.19 4.94
 -1 1 6 6.05 4.72
 -1 1 5 71.26 4.75
 1 -1 -5 60.41 4.61
 -1 1 5 67.55 6.84
 -1 1 4 540.42 29.23
 -1 1 3 574.98 30.21
 -1 1 2 1503.07 75.88
 -1 1 1 1402.39 70.6
 1 -1 0 1.78 1.01
 -1 1 0 2.44 1.35
 1 -1 1 267.93 14.29
 1 -1 2 4807.77 241.14
 1 -1 3 4314.35 217.46
 1 -1 4 1788.93 92.15
 -1 1 -5 8462.66 430.53
 1 -1 5 9044.82 433.07
 1 -1 5 8663.37 430.55
 1 -1 6 2205.73 99.87
 1 -1 6 1730.74 98.61
 1 -1 7 248.15 16.12
 1 -1 7 290.84 17.29
 1 -1 8 33.15 6.04
 1 -1 8 33.41 4.72
 1 -1 8 33.23 5.47
 1 -1 9 733.09 38.54
 1 -1 9 702.6 38.96
 1 -1 9 652.2 39.03
 1 -1 10 671.77 37.38
 -1 1 -10 655.34 36.5
 -1 1 -11 1054.08 56.46
 1 -1 11 1064.43 57.23
 1 -1 12 716.19 40.81
 1 -1 12 751.93 40.22
 -1 1 -12 721.42 40.03
 -1 1 -13 111.48 8.55
 1 -1 13 106.77 8.72
 1 -1 13 105.74 9.73
 1 -1 14 27.86 5.06
 1 -1 15 9.53 3.65
 -1 1 -15 5.79 2.13
 1 -1 15 8.03 2.34
 -1 1 -16 35.28 3.21
 -1 1 -16 31.52 3.69
 1 -1 16 36.12 4.17
 -1 1 -17 52.13 4.01
 1 0 -17 1.86 1.36
 -1 0 16 28.97 3.96
 1 0 -16 17.84 2.75
 1 0 -15 109.79 8.09
 -1 0 15 111.99 9.1
 1 0 -14 321.01 19.89
 -1 0 14 358.55 21.01
 -1 0 13 629.38 35.34
 1 0 -13 596.09 35.07
 -1 0 13 648.38 36.78
 -1 0 12 626.46 36.07
 1 0 -12 582.51 34.3
 -1 0 12 610.12 34.67
 -1 0 11 253.88 17.2
 1 0 -11 245.42 16.88
 -1 0 11 278.01 18.67
 -1 0 10 -1.17 4.53
 1 0 -10 1.42 3.75
 -1 0 9 329.61 20.09
 1 0 -9 314.74 19.71
 -1 0 8 874.62 47.27
 -1 0 7 2138.12 109.92
 -1 0 6 7853.08 393.6
 -1 0 5 1733.64 74.41
 1 0 -5 1335.86 73.13
 -1 0 4 2749.28 131.99
 1 0 -4 2521.66 131.59
 -1 0 3 83.35 5.71
 1 0 -3 87.4 5.79
 1 0 -2 823.11 41.43
 -1 0 2 760 40.54
 -1 0 1 483.99 24.45
 1 0 -1 500.68 25.83
 1 0 -1 463.04 25.42
 1 0 0 2652.93 158.9
 1 0 0 2446.65 158.48
 1 0 1 1808.31 100.18
 1 0 1 2156 100.23
 1 0 1 2003.64 100.62
 1 0 2 1546.64 73
 1 0 2 1296.94 73.3
 1 0 3 1528.7 77.27
 1 0 3 1479.65 75.6
 1 0 4 54.01 6.45
 1 0 5 21.99 2.12
 1 0 5 32.21 5.5
 1 0 6 209.6 14.36
 1 0 7 63.55 7.84
 1 0 7 73.82 6.8
 1 0 8 -0.26 4.94
 1 0 8 2.04 2.92
 -1 0 -9 6.37 4.49
 1 0 9 5.87 3.08
 1 0 9 1.09 4.76
 1 0 10 40.63 6.51
 -1 0 -10 45.97 6.35
 1 0 10 41.69 5.19
 1 0 11 50.72 6.87
 -1 0 -12 3.9 2.75
 1 0 13 1.94 4.51
 -1 0 -13 0.91 2.4
 1 0 13 7.49 4.26
 1 0 14 134.27 10.21
 1 0 15 403.95 22.59
 -1 0 -15 389.59 21.83
 1 0 16 208.18 11.91
 -1 0 -16 207.63 11.72
 -1 0 -17 221 12.44
 1 1 -17 153.08 10.26
 1 1 -17 214.26 10.51
 1 1 -16 307.92 18.35
 -1 -1 16 362.65 19.35
 -1 -1 15 636.11 33.71
 1 1 -15 580.88 32.71
 -1 -1 14 313.74 19.13
 1 1 -14 292.33 18.22
 -1 -1 13 56.55 7.83
 -1 -1 13 52.02 6.86
 1 1 -13 47.25 5.49
 1 1 -12 0.82 2.66
 -1 -1 12 3.15 4.62
 -1 -1 11 186.47 13.79
 1 1 -11 180.57 13.33
 -1 -1 10 183.88 13.57
 1 1 -10 185.17 13.17
 1 1 -9 1083.5 57.32
 -1 -1 9 1061.92 57.47
 -1 -1 8 615.07 33.84
 -1 -1 8 635.3 34.93
 -1 -1 7 1998.51 100.7
 -1 -1 7 1916.08 99.64
 -1 -1 6 621.75 29.83
 -1 -1 6 463.55 28.15
 -1 -1 5 94.15 6.77
 1 1 -5 84.91 5.47
 -1 -1 4 100.71 6.03
 1 1 -4 112.71 7.16
 1 1 -3 112.7 7.58
 -1 -1 3 127.95 7.15
 1 1 -2 241.08 14.15
 -1 -1 2 225.19 12.03
 1 1 -1 6.74 3.29
 1 1 0 1112.26 58.03
 1 1 1 1643.94 81.26
 1 1 1 1585.91 83.53
 1 1 1 1615.01 81.1
 1 1 2 533.53 29.16
 1 1 2 593.31 30.45
 1 1 3 65.2 5.55
 1 1 3 62.37 4.63
 1 1 4 276.19 15.19
 1 1 4 253.37 14.39
 1 1 5 935.15 47.8
 1 1 6 1808.33 93.71
 1 1 7 1585.83 87.4
 1 1 7 1795.22 87.82
 1 1 8 1453.61 73.69
 1 1 8 1345.77 73.59
 -1 -1 -9 226.14 15.43
 1 1 9 227.53 15.8
 -1 -1 -10 77.85 7.89
 1 1 10 62.83 7.67
 1 1 10 68.02 8.5
 1 1 11 158.9 13
 1 1 11 139.76 11.88
 -1 -1 -11 160.08 12.1
 1 1 12 1293.55 70.02
 1 1 13 1265.82 62.09
 -1 -1 -13 1090.12 60.69
 1 1 14 897.5 46.41
 -1 -1 -14 836.95 45.41
 -1 -1 -15 377.57 20.67
 1 1 16 63.52 4.72
 1 1 16 61.33 5.49
 -1 -2 16 21.75 3.15
 1 2 -16 19.06 2.57
 1 2 -16 22.78 2.86
 -1 -2 16 24.93 3.84
 -1 -2 15 2.67 3.6
 1 2 -15 0.9 2.19
 -1 -2 14 1.63 4.09
 -1 -2 13 1.54 4.65
 1 2 -13 4.89 2.9
 1 2 -13 4.39 4.58
 1 2 -12 14.79 3.91
 1 2 -11 12.97 3.87
 -1 -2 11 14.8 5.8
 -1 -2 10 89.27 9.03
 1 2 -10 77.65 7.03
 1 2 -10 83.08 8.03
 1 2 -9 150.43 11.54
 1 2 -9 161.32 11.19
 -1 -2 9 160.93 12.55
 -1 -2 8 387.84 23.63
 -1 -2 7 12.81 4.18
 -1 -2 7 -1.64 5.64
 -1 -2 6 15.5 5.97
 1 2 -6 10.36 1.83
 -1 -2 6 14.32 3.56
 1 2 -5 232.18 13.67
 -1 -2 5 246.44 13.87
 -1 -2 4 1598.22 81.21
 -1 -2 3 1324.03 67.34
 1 2 -2 3598.2 174.89
 1 2 -2 3259.83 172.8
 -1 -2 2 3460.34 171.78
 1 2 -1 1607.26 88.59
 1 2 -1 1752.54 87.09
 1 2 0 123.57 7.77
 1 2 0 72.55 8.35
 1 2 1 492.47 28.95
 1 2 1 508.8 27.51
 1 2 2 1506.1 73.73
 1 2 2 1378.16 70.12
 1 2 3 6159.92 308.33
 1 2 4 2839.04 135.43
 1 2 4 2425.32 136.46
 1 2 5 2096.11 110.33
 1 2 5 2078.39 109.22
 1 2 6 1600.48 102.92
 1 2 6 2003.2 102.65
 1 2 7 236.07 15.26
 1 2 7 176.59 13.63
 1 2 8 16.89 5.76
 1 2 8 14.88 5.9
 -1 -2 -8 15.53 4.79
 1 2 9 310.68 19.03
 1 2 9 299.73 21.16
 -1 -2 -9 338.52 20.26
 1 2 9 353.63 20.65
 1 2 9 283.85 20.54
 1 2 10 646.98 36.08
 -1 -2 -10 618.43 35.91
 1 2 10 641.88 37.58
 1 2 10 633.93 36.74
 1 2 11 50.12 6.74
 -1 -2 -11 57.21 7
 1 2 11 54.28 7.85
 1 2 12 261.28 18.11
 1 2 12 262.77 17.51
 -1 -2 -12 247.25 16.83
 1 2 14 29.8 5.14
 1 2 14 25.04 3.47
 1 2 15 -0.78 2.83
 1 2 15 -0.12 1.58
 1 2 16 5.92 1.68
 -1 -2 -16 4.49 1.32
 -1 -3 16 3.12 2.03
 -1 -3 15 136.81 9.96
 1 3 -15 153.55 9.88
 1 3 -15 175.6 10.86
 -1 -3 15 155.85 10.6
 -1 -3 14 374.01 22.14
 1 3 -14 396.55 21.63
 1 3 -13 1085.82 55.06
 -1 -3 13 938.34 54.08
 1 3 -13 1004.81 53.87
 1 3 -12 1028.96 54.11
 -1 -3 12 958.43 54.13
 1 3 -11 346.93 21.45
 -1 -3 11 321.41 21.68
 1 3 -10 83.34 8.41
 -1 -3 10 82.35 9.44
 -1 -3 9 9.54 5.93
 1 3 -9 16.19 4.42
 1 3 -9 16.79 4.01
 -1 -3 8 581.6 33.95
 -1 -3 8 529.83 33.24
 1 3 -8 598.9 33.34
 1 3 -8 615.33 33.19
 -1 -3 7 2071.36 97.17
 1 3 -7 1877.96 96.72
 1 3 -6 3543.64 187.27
 -1 -3 6 3469.34 188.67
 -1 -3 5 2465.61 136.54
 1 3 -5 2813.32 138.2
 1 3 -5 2873.38 138.08
 -1 -3 5 2657.66 135.89
 1 3 -4 731.29 40.51
 1 3 -4 700.68 40.56
 -1 -3 4 690.79 37.66
 1 3 -4 748.25 40.46
 1 3 -3 1219.74 60.47
 1 3 -3 978.11 57.17
 1 3 -3 1209.09 60.67
 1 3 -3 1165.69 59.87
 -1 -3 3 1055.74 56.21
 1 3 -2 20.37 5.55
 1 3 -2 15.49 5.64
 1 3 -2 10.63 4.71
 1 3 -2 14.18 3.36
 -1 -3 2 15.15 2.45
 1 3 -1 399.22 26.12
 1 3 -1 455.64 27.06
 1 3 -1 420.74 23.69
 1 3 0 939.57 68.92
 1 3 0 1065.58 69.67
 1 3 1 1382.89 83.92
 1 3 1 1807.78 82.15
 1 3 1 1343.69 83.54
 1 3 1 1638.59 83.68
 1 3 2 614.65 36.03
 1 3 2 577.94 32.01
 1 3 2 606.12 35.33
 1 3 2 614.78 32.67
 1 3 2 587.66 36.21
 1 3 2 636.07 33.7
 1 3 3 637.78 33.59
 1 3 3 646.63 35.48
 1 3 3 606.76 34.65
 1 3 3 681.38 37.13
 1 3 3 717.61 38.07
 1 3 3 716.9 38.58
 1 3 4 171.15 12.94
 1 3 4 182.9 12.37
 1 3 4 176.72 13
 1 3 4 189.5 10.93
 1 3 4 200.21 13.9
 1 3 5 2.07 1.61
 1 3 5 0.31 2.86
 1 3 5 2.27 3.45
 1 3 5 2.78 2.77
 1 3 5 -0.3 5.42
 1 3 6 8.56 5.87
 1 3 7 99.11 9.05
 1 3 7 111.71 10.5
 1 3 7 101.72 9.67
 1 3 8 69.44 6.99
 1 3 8 51.77 8.03
 1 3 8 50.27 7.87
 1 3 9 5.71 5.28
 1 3 9 11.98 5.95
 -1 -3 -9 5.75 4.2
 1 3 9 6.79 3.64
 1 3 10 436.97 25.64
 1 3 10 480.96 27.09
 -1 -3 -10 420.46 26.1
 -1 -3 -11 422.09 24.92
 1 3 11 445.92 27.5
 1 3 11 429.52 25.23
 1 3 11 397 23.91
 1 3 12 8.58 5.19
 1 3 13 4.07 4.35
 1 3 14 107.91 8.36
 1 3 14 90.81 6.89
 1 3 15 194.9 11.09
 1 3 15 179.7 10.23
 -1 -4 16 216.19 11.81
 -1 -4 15 287.82 16.23
 -1 -4 14 342.7 21.58
 -1 -4 14 385.33 22.11
 1 4 -13 167.49 12.63
 1 4 -13 173.21 11.78
 -1 -4 13 159.28 12.05
 -1 -4 12 65.47 7.82
 1 4 -12 53.49 6.56
 1 4 -11 7.31 4
 -1 -4 11 8.01 5.58
 1 4 -10 128.63 10.61
 1 4 -10 120.76 10.88
 -1 -4 9 593.23 35.52
 1 4 -9 614.44 35.08
 1 4 -9 595.63 35.27
 -1 -4 8 474.67 28.88
 1 4 -8 452.87 27.64
 -1 -4 8 441.15 28.31
 1 4 -8 467.87 27.86
 1 4 -7 236.73 15.47
 1 4 -7 226.77 15.23
 -1 -4 7 226.37 15.51
 -1 -4 7 182.01 15.93
 1 4 -6 483.57 27.65
 1 4 -6 388.91 24.85
 -1 -4 6 486.14 25.83
 1 4 -6 446.12 25.8
 -1 -4 6 388.9 26.11
 1 4 -6 434.21 25.18
 1 4 -5 72.23 8.06
 -1 -4 5 59.32 5.85
 1 4 -5 57.09 5.96
 -1 -4 5 59.99 7.74
 1 4 -5 67.18 7.96
 1 4 -4 2.56 4.28
 1 4 -4 -1.62 4.21
 1 4 -4 1.44 3.78
 -1 -4 4 -0.68 2.14
 1 4 -3 20.42 5.82
 1 4 -3 18.46 3.83
 1 4 -3 26.36 6.66
 1 4 -3 25.31 6.34
 -1 -4 3 19.45 3.17
 1 4 -2 3.83 5.5
 1 4 -2 6.31 3.21
 1 4 -2 4.68 5.38
 1 4 -2 8.87 5.11
 1 4 -2 7.09 3.5
 1 4 -1 785.18 51.27
 1 4 -1 953.65 48.98
 1 4 -1 688.8 49.33
 1 4 -1 847.92 52.31
 1 4 -1 920.25 45.46
 1 4 0 104.47 14.12
 1 4 0 168.39 13.04
 1 4 0 186.48 11.15
 1 4 0 122.28 14.59
 1 4 0 141.24 14.22
 1 4 0 204.36 11.67
 1 4 1 481.26 27.72
 1 4 1 476.29 25.45
 1 4 1 356.53 29.3
 1 4 1 408.89 28.83
 1 4 1 342.73 29.42
 1 4 1 501.43 25.43
 1 4 2 487.33 27.03
 1 4 2 477.43 26.82
 1 4 2 511.44 31.18
 1 4 2 492.74 32.03
 1 4 2 497.7 32.81
 1 4 3 7.51 4.82
 1 4 3 13.14 3.47
 1 4 3 7 4.96
 1 4 3 14.3 4.76
 1 4 3 10.38 3.8
 1 4 3 15.1 5.07
 1 4 4 120.02 9.15
 1 4 4 139.28 11.8
 1 4 4 109.72 9.52
 1 4 4 100.66 10.49
 1 4 4 108.15 10.38
 1 4 4 123.91 10.64
 1 4 4 107.83 9.05
 1 4 5 1101.8 62.1
 1 4 5 1092.54 60.29
 1 4 5 1262.84 63.01
 1 4 5 1193.85 61.41
 1 4 5 1264.21 61.16
 1 4 6 1028.01 55.19
 1 4 6 1065.68 55.38
 1 4 6 1152.34 55.28
 1 4 7 929.41 54.59
 1 4 7 955.41 54.12
 1 4 7 1008.47 53.81
 1 4 8 1124.55 55.39
 1 4 8 1131.81 56.6
 1 4 8 1025.6 55.35
 1 4 9 142.81 12
 1 4 9 169.12 12.23
 1 4 10 3.69 6.54
 1 4 10 7.49 3.35
 1 4 11 143.23 13.12
 1 4 12 275.3 17.4
 1 4 12 321.41 18.59
 1 4 12 300.59 18.41
 1 4 12 343.87 20.61
 1 4 13 490 26.36
 1 4 13 422.17 24.77
 1 4 14 324.32 18.66
 1 4 14 322.24 18.55
 -1 -5 15 8.81 1.8
 1 5 -14 -0.17 2.91
 -1 -5 14 -0.25 2.36
 1 5 -13 3.18 3.75
 -1 -5 13 -0.87 3.16
 -1 -5 13 1.58 2.93
 1 5 -12 19.53 5.22
 -1 -5 12 10.56 4.53
 -1 -5 11 18.91 5.54
 -1 -5 10 339.78 22.03
 1 5 -10 345.17 21.53
 1 5 -9 770.1 43.55
 1 5 -8 172.3 13.12
 -1 -5 8 158.68 14.13
 1 5 -7 107.18 9.75
 -1 -5 7 124.19 10.5
 1 5 -6 72.13 7.44
 1 5 -6 60.53 8.5
 1 5 -6 49.02 6.2
 -1 -5 6 64.21 6.95
 1 5 -5 280.2 20.58
 1 5 -5 262.8 17.18
 -1 -5 5 240.56 16.68
 -1 -5 4 1288.02 69.73
 1 5 -4 1262.38 69.89
 1 5 -3 2317.56 112.83
 -1 -5 3 1999.71 104.88
 1 5 -3 1914.6 104.85
 1 5 -3 1966.79 105.21
 1 5 -3 2017.65 109.25
 1 5 -3 2361.66 113.76
 1 5 -3 2140.22 111.26
 1 5 -2 1228.85 66.78
 1 5 -2 1259.41 73.02
 1 5 -2 1329.49 71.91
 1 5 -2 1421.96 76.24
 1 5 -2 1181.63 69.48
 1 5 -2 1312.92 67.54
 1 5 -2 1396.52 75.46
 -1 -5 2 1241.03 66.75
 1 5 -1 895.32 62.51
 1 5 -1 1056 55.04
 1 5 -1 800.64 59.37
 1 5 -1 1037.18 59.99
 1 5 -1 830.05 61.15
 1 5 -1 1022.34 59.24
 1 5 -1 1050.46 54.54
 -1 -5 1 1105.51 55.2
 1 5 -1 1156.84 55.82
 1 5 0 252.46 15.45
 1 5 0 137.37 19.08
 1 5 0 148.31 19.07
 1 5 0 212.24 19.96
 1 5 0 245.07 19.73
 1 5 0 268.25 19.93
 1 5 0 269.65 15.65
 1 5 0 274.14 16.23
 1 5 0 263.64 15.63
 1 5 1 72.39 12.13
 1 5 1 96.19 10.69
 1 5 1 85.01 11.51
 1 5 1 78.38 12.06
 1 5 1 93.03 8.11
 1 5 1 101.33 8.61
 1 5 1 65.01 10.07
 1 5 1 93.95 7.46
 1 5 1 87.98 7.57
 1 5 1 86.9 7.65
 1 5 2 747.09 47.99
 1 5 2 765.02 49.02
 1 5 2 735.39 45.82
 1 5 2 804.67 42.32
 1 5 2 729.33 45.14
 1 5 2 764.85 46.61
 1 5 2 754.77 41.46
 1 5 2 791.03 42.44
 1 5 2 743.67 41.79
 1 5 3 1220.52 66.44
 1 5 3 1403.4 72.64
 1 5 3 1276.11 70.31
 1 5 3 1266.7 66.22
 1 5 3 1212.54 64.93
 1 5 3 1220.93 65.77
 1 5 3 1268.96 67.05
 1 5 4 1188.27 63.83
 1 5 4 1047.74 60.25
 1 5 4 1139.89 59.8
 1 5 4 1098.88 62.44
 1 5 4 1105.68 59.32
 1 5 4 1080.21 58.4
 1 5 5 1462.39 72.01
 1 5 5 1282.44 70.86
 1 5 5 1414.27 69.8
 1 5 5 1272.48 67.97
 1 5 5 1254.82 68.63
 1 5 6 669.88 40.01
 1 5 6 650.1 40.55
 1 5 6 710.51 39.47
 1 5 6 724.77 41.07
 1 5 7 244.44 17.34
 1 5 7 215.83 18.38
 1 5 7 231.55 17.57
 1 5 7 267.97 17.77
 1 5 8 3.93 4.02
 1 5 8 -2.63 6.73
 1 5 8 1.22 3.54
 1 5 8 -2.05 3.66
 1 5 8 0.54 6.88
 1 5 9 26.87 6.74
 1 5 9 21.3 4.63
 1 5 9 22.71 4.96
 1 5 9 22.75 4.79
 1 5 9 20.68 7.42
 1 5 10 65.35 8.23
 1 5 10 60.13 9.4
 1 5 11 61.66 6.09
 1 5 11 55.6 5.5
 1 5 11 63.85 6.72
 1 5 11 56.37 8.08
 1 5 12 47.63 5.21
 1 5 12 49.25 4.49
 1 5 12 60.32 6.64
 1 5 12 49.76 4.83
 1 5 13 1.78 1.48
 -1 -6 13 374.85 20.08
 -1 -6 12 733.74 38.56
 1 6 -12 660.98 38.49
 -1 -6 11 448.82 25.89
 1 6 -11 485.07 27.62
 1 6 -10 428.69 26.07
 -1 -6 10 402.19 24.07
 1 6 -8 139.54 11.58
 -1 -6 7 502.84 30.38
 1 6 -7 483.25 30.06
 -1 -6 6 1210.72 64.86
 1 6 -6 1099.42 64.76
 1 6 -6 1308.14 66.03
 1 6 -5 1335.01 70.9
 -1 -6 5 1204.04 65.38
 1 6 -5 1105.91 66.22
 1 6 -5 1284.07 66.54
 1 6 -4 860.16 49.6
 -1 -6 4 894.67 49.12
 1 6 -4 972.24 55.92
 1 6 -3 188.08 14.19
 1 6 -3 200.69 15.18
 -1 -6 3 185.16 13.6
 1 6 -3 238.09 21
 1 6 -2 6.4 3.22
 1 6 -2 9.15 4.98
 1 6 -2 14.32 8.32
 1 6 -2 1.63 5.02
 -1 -6 2 7.36 2.72
 1 6 -1 12.4 3.71
 -1 -6 1 16.83 3.48
 1 6 -1 4.46 7.36
 1 6 -1 20.26 3.99
 1 6 -1 13.1 5.89
 1 6 0 322.47 19.82
 -1 -6 0 347.25 20.22
 1 6 0 330.96 25
 1 6 0 322.18 19.89
 1 6 0 308.8 19.64
 1 6 1 364.62 22.24
 1 6 1 341.17 21.86
 -1 -6 -1 369.37 22.35
 1 6 1 319.75 28.89
 1 6 1 363.51 27.14
 1 6 1 362.17 21.5
 1 6 1 333.25 21.33
 1 6 2 177.39 13.48
 1 6 2 186.96 17.92
 1 6 2 204.02 14.77
 1 6 2 197.3 19.7
 1 6 2 192.01 14
 1 6 2 173.71 12.89
 1 6 3 19.5 5.43
 1 6 3 11.43 6.66
 1 6 3 10.1 3.28
 1 6 3 17.51 6.66
 1 6 3 11.66 6.45
 1 6 4 25.94 4.97
 1 6 4 29.59 7.47
 1 6 4 34.88 6.72
 1 6 4 24.99 7.12
 1 6 5 19.65 5.9
 1 6 5 17.89 3.96
 1 6 5 26.21 6.72
 1 6 6 5.49 7.44
 1 6 6 12.71 5.05
 1 6 6 7.58 4.7
 1 6 6 6.21 3.41
 1 6 7 3.84 3.39
 1 6 7 0.76 3.95
 1 6 7 0.87 7.65
 1 6 7 1.32 3.75
 1 6 8 42.34 7.89
 1 6 9 150.84 11.95
 1 6 9 146.29 10.55
 1 6 9 127.6 10.61
 1 6 9 131.82 10.56
 1 6 10 204.96 12.63
 1 6 10 224.98 13.66
 1 6 10 205.11 13.05
 1 6 11 202.38 12.82
 1 6 11 223.46 12.73
 1 6 12 38.01 3.31
 1 7 -11 19.31 2.57
 1 7 -10 14.68 3.3
 1 7 -9 73.33 7.53
 1 7 -9 85.85 6.96
 1 7 -8 89.72 8.04
 1 7 -7 5.8 3.56
 1 7 -6 7.04 5.08
 1 7 -5 46.07 6.52
 1 7 -5 46.21 6.95
 1 7 -5 37.28 8.06
 1 7 -4 15.81 4.66
 1 7 -4 25.81 7.6
 1 7 -4 17.49 4.7
 1 7 -3 45.18 6.63
 1 7 -3 42.13 10.2
 1 7 -3 49.76 6.8
 1 7 -2 120.51 13.36
 1 7 -2 124.28 10.47
 1 7 -2 115.39 10.27
 1 7 -2 92.42 14.99
 -1 -7 2 102.22 9.33
 1 7 -1 350.55 22.02
 1 7 -1 306.7 24.26
 1 7 -1 348.92 21.64
 -1 -7 1 341.37 21.34
 1 7 0 992.79 55.5
 1 7 0 1021.51 61
 1 7 0 1060.11 56.37
 -1 -7 0 1055.24 56.23
 1 7 1 307.71 28.06
 1 7 1 299.47 20.52
 -1 -7 -1 318.47 20.81
 1 7 1 302.97 19.74
 1 7 1 383.6 26.06
 1 7 1 305.62 25.17
 1 7 2 22.54 4.04
 1 7 2 23.05 4.85
 1 7 2 30.78 8.67
 1 7 3 8.02 4.33
 1 7 3 10.33 6.41
 1 7 3 13.78 6.94
 1 7 4 48.17 8.22
 1 7 4 24.81 8.23
 1 7 4 42.61 8.01
 1 7 5 150.68 13.58
 1 7 6 585.28 32.5
 1 7 6 601.93 31.56
 1 7 7 486.88 30.92
 1 7 7 522.83 30.8
 1 7 7 551.39 30.43
 1 7 8 314.97 20
 1 7 8 352.2 20.15
 1 7 9 124.31 9
 1 7 9 144.4 9.25
 1 7 10 12.87 2.38
 1 8 -9 369.54 20.87
 1 8 -8 235.78 15.16
 1 8 -7 134.1 11.3
 1 8 -7 165.23 10.73
 1 8 -6 3.08 3.1
 1 8 -6 3.28 3.05
 1 8 -6 1.5 2.13
 1 8 -5 108.81 11.33
 1 8 -5 117.47 10.67
 1 8 -5 115.37 10.08
 1 8 -4 280.37 21.98
 1 8 -4 275.06 18.95
 1 8 -4 277.08 19.17
 1 8 -3 987.22 54.27
 1 8 -3 944.59 53.86
 1 8 -3 1011.33 59.84
 1 8 -2 823.76 48.26
 1 8 -2 938.52 49.4
 1 8 -2 861.75 55.65
 1 8 -1 538.85 33.18
 1 8 -1 590.42 32.15
 1 8 0 188.93 21.36
 1 8 0 218.57 17.2
 1 8 0 205.87 14.26
 1 8 1 5.45 7.31
 1 8 1 10.37 6.25
 1 8 2 30.78 7.7
 1 8 2 40.03 9.18
 1 8 3 306.42 24
 1 8 3 367.94 24.2
 1 8 4 396.17 23.69
 1 8 4 368.35 23.2
 1 8 5 433.32 24.55
 1 8 5 357.97 22.29
 1 8 6 257.08 16.03
 1 8 6 230.55 14.95
 1 8 7 42.14 4.64
 1 9 -5 226.97 14.32
 1 9 -4 99.73 7.57
 1 9 -3 98.64 8.44
 1 9 -2 3.34 3.25
 1 9 -1 5.25 3.73
 1 9 0 4.16 3.88
 1 9 1 13.84 3.99
 1 9 2 0.24 2.94
 1 9 2 0.71 2.3
 1 9 3 -0.22 3.02
 -2 9 6 241.03 14.79
 -2 9 5 157.68 11.7
 -2 9 4 66.82 7.68
 -2 9 3 19.22 5.38
 -2 9 3 7.51 4.48
 -2 9 2 0.67 5.26
 -2 9 2 7.85 6.17
 -2 9 1 43.23 9.35
 -2 9 1 48.44 8.49
 -2 9 1 58.47 10.76
 -2 9 0 273.17 24.9
 -2 9 0 286.13 24.58
 -2 9 0 298.16 21.6
 -2 9 -1 277.83 20.44
 -2 9 -1 294.97 24.46
 -2 9 -1 276.8 24.5
 -2 9 -2 94.63 12.17
 -2 9 -2 68.06 7.99
 -2 9 -2 87.18 12.02
 -2 9 -3 44.56 7.91
 -2 9 -4 37.45 6.27
 -2 9 -4 27.47 3.76
 2 -9 4 27.5 5.98
 2 -9 5 2.4 4.61
 -2 9 -5 0.42 1.98
 2 -9 6 2.26 3.11
 -2 9 -6 2.35 2.08
 -2 9 -7 28.49 3.42
 -2 8 10 33.46 3.07
 -2 8 9 40.97 4.11
 -2 8 8 101.63 8.06
 -2 8 8 127.74 8.67
 -2 8 7 81.25 7.56
 -2 8 6 13.73 4.06
 -2 8 5 6.15 5.8
 -2 8 5 6.99 3.64
 -2 8 4 97.06 11.51
 -2 8 4 75.55 10.39
 -2 8 4 62.19 9.19
 -2 8 3 -1.81 6.28
 -2 8 3 2.78 5.63
 -2 8 3 2.55 5.99
 -2 8 2 -1.05 7.34
 -2 8 2 2.27 5.18
 -2 8 2 -4.44 7.4
 -2 8 1 101.5 15.69
 -2 8 1 90.68 16.26
 -2 8 1 91.38 10.92
 -2 8 0 1.35 4.07
 -2 8 0 9.32 8.32
 -2 8 0 3.85 7.59
 -2 8 -1 48.78 7.97
 -2 8 -1 42.62 11.5
 -2 8 -1 44.92 11.67
 -2 8 -2 152.25 18.51
 -2 8 -2 160.09 18.8
 -2 8 -2 141.38 13.63
 -2 8 -3 -0.93 5.15
 -2 8 -3 0.9 5.32
 -2 8 -4 126.05 14.29
 -2 8 -4 130.44 13.99
 -2 8 -5 157.25 14.45
 2 -8 5 163.06 12.35
 -2 8 -5 150.27 14.38
 -2 8 -6 293.65 20.21
 2 -8 6 282.54 19.67
 2 -8 6 301.42 19.15
 2 -8 7 374.55 23.61
 2 -8 8 289.44 18.57
 2 -8 9 153.38 11.08
 2 -8 9 156.07 10.98
 2 -8 10 -2.32 3.03
 -2 7 12 5.61 1.31
 -2 7 11 0.75 1.84
 2 -7 -11 0.37 2
 2 -7 -10 29.21 4.1
 -2 7 10 32.66 5.47
 -2 7 9 47.98 7.36
 -2 7 9 40.58 4.97
 2 -7 -9 53.82 5.76
 -2 7 8 14.17 5.98
 -2 7 8 18.52 4.15
 2 -7 -8 20.17 4.94
 -2 7 7 29.34 7.64
 -2 7 7 35.47 7.27
 -2 7 6 13.86 6.77
 2 -7 -6 5.76 5.19
 -2 7 6 10.14 5.92
 -2 7 6 11.94 4.32
 -2 7 5 200.3 17.34
 -2 7 5 189.08 16.21
 -2 7 5 163.65 12.88
 -2 7 5 182.35 16.83
 -2 7 5 189.83 15.02
 -2 7 4 355.83 26.69
 -2 7 4 322.51 21.84
 -2 7 4 336.32 23.04
 -2 7 4 333.01 21.41
 -2 7 4 378.91 27.63
 -2 7 3 970.43 52.59
 -2 7 3 1056.33 54.13
 -2 7 2 454.31 28.34
 -2 7 2 394.1 26.34
 -2 7 1 575.78 33.86
 -2 7 1 528.95 32.16
 -2 7 1 399.31 36.63
 -2 7 1 400.44 27.18
 -2 7 1 413.36 37.55
 2 -7 -1 413.7 27.17
 -2 7 0 183.55 14.8
 -2 7 0 177.6 23.03
 -2 7 0 297.63 21.59
 2 -7 0 214.2 15.12
 -2 7 0 268.11 19.64
 2 -7 0 170.03 12.91
 -2 7 0 161.59 22.17
 -2 7 -1 34.05 12.48
 -2 7 -1 30.93 11.18
 -2 7 -1 57.1 8.94
 -2 7 -1 35.64 6.52
 2 -7 1 34.43 5.33
 2 -7 1 34.68 5.54
 -2 7 -1 34.51 7.12
 -2 7 -2 259.5 18.92
 -2 7 -2 197.65 16.45
 2 -7 2 194.82 14.51
 2 -7 2 162.76 13.14
 -2 7 -2 223.96 23.27
 -2 7 -3 1079.92 58.33
 -2 7 -3 1001.44 56.89
 2 -7 3 956.27 55.32
 -2 7 -4 795.08 45.85
 2 -7 4 795.14 44.92
 -2 7 -4 768.25 44.96
 -2 7 -5 317.9 21.17
 -2 7 -5 348.38 25.75
 -2 7 -5 334.07 21.81
 2 -7 5 345.41 22.72
 -2 7 -5 352.27 26.02
 -2 7 -6 359.6 23.34
 -2 7 -6 286.85 19.07
 -2 7 -6 321.79 23.19
 2 -7 7 85.33 10.43
 2 -7 8 3.47 4.08
 2 -7 8 8.68 6.35
 2 -7 9 176.27 11.97
 2 -7 9 159.96 14.07
 2 -7 10 319.61 18.31
 2 -7 10 296.61 19.72
 2 -7 11 139.22 9.22
 2 -7 11 146.81 10.44
 2 -7 12 78.19 5.36
 -2 6 13 63.64 4.83
 -2 6 13 66.93 4.7
 -2 6 12 165.46 10.99
 -2 6 12 197.56 12.93
 2 -6 -12 195.95 11.63
 -2 6 11 126.74 11.25
 2 -6 -11 125.7 9.56
 -2 6 10 134.52 13.06
 2 -6 -10 148.74 11.36
 -2 6 9 5.39 6.01
 2 -6 -9 9.77 5.12
 -2 6 8 261.25 20.81
 -2 6 8 283.09 18.64
 2 -6 -8 269.61 18.59
 2 -6 -6 325.25 25.46
 -2 6 6 617.86 29.98
 -2 6 5 584.15 33.87
 -2 6 5 611.27 36.83
 -2 6 5 568.94 32.64
 -2 6 5 544.05 31.88
 -2 6 5 642.71 37.83
 -2 6 4 789.27 41.69
 -2 6 4 689.64 40.11
 -2 6 4 732.21 45.41
 2 -6 -4 604.27 39.4
 -2 6 4 703.69 40.24
 -2 6 4 747.72 45.35
 -2 6 3 518.54 32.68
 -2 6 3 577.28 40.06
 -2 6 3 631.53 36.11
 -2 6 3 671.68 41.63
 -2 6 3 596.48 34.94
 2 -6 -3 521.05 32.82
 -2 6 2 100 9.16
 -2 6 2 118.17 15.92
 2 -6 -2 113.82 9.71
 -2 6 2 112.22 16.35
 -2 6 2 143.43 12.52
 2 -6 -2 99.09 8.48
 -2 6 1 240.14 16.22
 2 -6 -1 225.62 14.56
 -2 6 1 204.37 23.42
 -2 6 1 217.94 23.57
 2 -6 -1 234.28 15.78
 -2 6 0 260.87 27.86
 -2 6 0 276.58 28.38
 -2 6 0 330.21 20.57
 2 -6 0 312.21 19.16
 2 -6 0 365.95 20.84
 -2 6 -1 616.97 43.97
 -2 6 -1 612.05 44.04
 2 -6 1 630.26 34.6
 -2 6 -1 566.62 34.13
 -2 6 -2 403.37 29.81
 -2 6 -2 372.1 28.73
 -2 6 -2 343.2 23.08
 -2 6 -2 287.29 20.34
 2 -6 2 322.37 20.66
 -2 6 -3 25.48 8.17
 2 -6 3 21.97 4.29
 -2 6 -3 21.83 4.99
 -2 6 -3 31.04 8.91
 -2 6 -4 -0.93 2.53
 -2 6 -4 -2.26 5.72
 -2 6 -4 -2.14 5.86
 2 -6 4 1.89 2.88
 -2 6 -4 1.58 2.68
 -2 6 -5 18.78 5.9
 2 -6 5 12.17 4.4
 -2 6 -5 12.03 3.6
 2 -6 5 20.38 4.87
 -2 6 -5 8.44 2.94
 -2 6 -6 14.18 3.22
 -2 6 -6 21.54 3.82
 2 -6 6 24.55 5.92
 2 -6 6 21.33 5.15
 2 -6 7 3.17 4.86
 2 -6 7 4.71 5.43
 2 -6 8 9.78 5.1
 2 -6 8 13.51 6.88
 -2 6 -8 16.14 4.45
 2 -6 8 12.05 6.86
 2 -6 9 229.89 15.96
 -2 6 -9 238.4 16.66
 2 -6 9 216 18.09
 2 -6 10 513.26 31.86
 2 -6 11 117.9 9.51
 2 -6 11 127.44 11.36
 2 -6 12 34.63 4.52
 2 -6 12 31.99 5.72
 2 -6 13 4.32 3.34
 2 -6 13 2.84 2.33
 2 -6 14 24.07 2.41
 2 -5 -14 188.52 11.41
 -2 5 13 73.09 7.21
 2 -5 -13 71.02 6.54
 -2 5 13 67.05 5.31
 2 -5 -12 21.37 4.57
 -2 5 12 31.48 5.91
 -2 5 12 23.27 5.02
 -2 5 11 3.76 4.96
 2 -5 -10 85.43 9.2
 -2 5 10 85.02 9.74
 -2 5 9 74.71 9.9
 2 -5 -9 117.6 10.46
 -2 5 8 137.63 12.71
 -2 5 8 143.46 12.76
 2 -5 -8 136.67 12.07
 -2 5 7 65.41 8.56
 -2 5 7 62.78 8.18
 -2 5 6 20.51 5.93
 -2 5 6 16.02 6.09
 -2 5 6 11.22 6.37
 -2 5 6 15.05 4.81
 -2 5 5 34.21 4.87
 -2 5 5 59.02 7.46
 -2 5 5 66.55 8.71
 -2 5 5 50.63 6.3
 -2 5 5 52.55 6.75
 -2 5 5 44.71 7.88
 -2 5 5 44.27 7.52
 2 -5 -4 41.54 5.54
 -2 5 4 50.4 6.5
 -2 5 4 45.61 8.7
 -2 5 4 41.14 8.14
 -2 5 3 50.81 6.12
 2 -5 -3 43.24 5.43
 -2 5 3 55.85 9.8
 -2 5 2 21.61 4.34
 2 -5 -2 21.32 3.74
 -2 5 2 20.16 7.87
 -2 5 1 167.39 11.49
 2 -5 -1 172.91 11.61
 -2 5 1 137.44 17.13
 2 -5 0 178.22 11.7
 -2 5 0 172.78 11.88
 2 -5 1 19.73 3.53
 -2 5 -1 26.79 8.37
 -2 5 -1 25.76 4.48
 -2 5 -2 344.69 21.21
 2 -5 2 346.01 21.11
 -2 5 -3 67.42 7.07
 -2 5 -3 71.44 9.82
 2 -5 3 62.49 6.39
 2 -5 4 316.28 20.77
 -2 5 -4 333.51 20.16
 -2 5 -4 359.46 24.91
 -2 5 -4 369.48 24.65
 2 -5 4 342.47 20.03
 2 -5 5 908.96 48.7
 -2 5 -5 901.41 52.34
 -2 5 -5 918.55 49.09
 2 -5 5 857.33 49.76
 -2 5 -5 934.88 52.42
 2 -5 6 1507.62 78.16
 -2 5 -6 1624.66 77.16
 2 -5 6 1571.1 76.47
 2 -5 7 807.4 47.65
 2 -5 7 729.04 45.12
 2 -5 8 356.69 24.24
 2 -5 8 467.51 27.96
 -2 5 -8 452.21 25.88
 2 -5 8 326.36 25.73
 -2 5 -9 1014.2 52.23
 2 -5 9 954.08 50.9
 2 -5 10 26.99 6.28
 -2 5 -10 19.68 5.25
 2 -5 10 24.99 8.27
 2 -5 10 29.82 7.42
 2 -5 11 73.03 7.7
 -2 5 -11 66.68 7.74
 2 -5 11 72.36 10.04
 2 -5 12 302.93 18.46
 2 -5 12 311.05 20.13
 -2 5 -12 286.24 18.94
 2 -5 13 443.94 25.41
 -2 5 -13 444.52 25.96
 2 -5 13 497.21 26.8
 2 -5 14 191.88 11.34
 -2 5 -14 177.41 11.37
 2 -5 14 203.7 12.09
 2 -5 15 256.22 13.75
 2 -4 -15 25.36 3.62
 -2 4 14 20.57 4.44
 2 -4 -14 25.35 4.32
 -2 4 13 1.64 3.68
 2 -4 -13 -0.82 4.04
 -2 4 13 -3.93 4.98
 -2 4 12 8.73 4.6
 2 -4 -12 1.98 4.94
 -2 4 12 1.91 5.34
 -2 4 11 -0.48 4.3
 2 -4 -11 5.24 5.12
 -2 4 11 10.32 6.31
 -2 4 11 7.15 5.22
 -2 4 10 157.03 15.08
 2 -4 -10 226.28 15.51
 -2 4 9 347.26 27.13
 -2 4 9 396.34 27.59
 2 -4 -9 492.4 27.56
 -2 4 9 507.59 27.97
 -2 4 8 202.65 15.9
 -2 4 8 210.89 15.5
 2 -4 -8 190.43 15.07
 -2 4 8 211.17 16.35
 -2 4 7 48.75 6.76
 -2 4 7 45.67 6.96
 2 -4 -7 39.45 5.67
 -2 4 7 35.81 7.07
 -2 4 6 20.14 5.72
 -2 4 6 15.31 5.09
 -2 4 6 16.3 4.63
 -2 4 5 315.75 19.1
 -2 4 5 326.26 19.45
 -2 4 5 265.29 19.07
 -2 4 5 304.2 19.35
 -2 4 5 364.01 21.68
 -2 4 4 852.3 46.11
 -2 4 4 851.87 46.15
 -2 4 4 873.44 45.92
 -2 4 3 3115.82 157.59
 -2 4 3 3109.26 157.14
 -2 4 3 3077.88 157.39
 -2 4 2 2903.86 147.04
 2 -4 -2 2888.36 146.92
 -2 4 1 1493.67 79.4
 2 -4 -1 1598.62 79.56
 2 -4 0 882.86 44.77
 -2 4 0 813.2 44.47
 -2 4 -2 685.56 37.04
 2 -4 3 1134.26 60.89
 -2 4 -3 1186.45 60.98
 2 -4 4 2534.88 129.91
 -2 4 -5 1325.33 71.57
 2 -4 5 1334.8 70.64
 -2 4 -6 1382.8 70.44
 2 -4 6 1263.71 69.98
 2 -4 6 1334.58 71.31
 2 -4 7 28.19 6.38
 2 -4 7 36.78 7.16
 -2 4 -7 46.81 5.43
 -2 4 -7 40.39 5.82
 -2 4 -8 29.74 5.4
 2 -4 8 34.01 6.57
 -2 4 -8 44.43 5.43
 2 -4 8 22.1 7.08
 2 -4 8 32.57 7.96
 2 -4 9 62.78 8.28
 -2 4 -9 64.26 7.08
 2 -4 9 45.9 8.88
 2 -4 9 54.95 10.26
 -2 4 -9 72.89 8.08
 2 -4 10 230.96 16.98
 -2 4 -10 254.17 17.82
 -2 4 -10 246.35 16.45
 2 -4 10 224.41 17.57
 -2 4 -11 200.96 15.22
 2 -4 11 159.69 15.08
 -2 4 -11 216.34 14.32
 2 -4 11 205.13 16.48
 2 -4 11 204.22 14.76
 -2 4 -12 74.24 7.93
 2 -4 12 69.93 8.95
 2 -4 12 74.18 7.59
 2 -4 13 27.6 5.6
 -2 4 -13 27.57 4.45
 2 -4 13 26.89 4.56
 2 -4 14 3.81 2.68
 2 -4 14 2.77 3.62
 -2 4 -14 4.86 2.25
 2 -4 15 0.39 1.93
 -2 4 -15 2 1.51
 2 -3 -16 9.14 1.84
 -2 3 15 7.98 3.52
 2 -3 -15 12.23 3.52
 -2 3 14 146.91 11.33
 2 -3 -14 153.03 11.18
 -2 3 13 318.24 20.57
 -2 3 12 386.33 24.65
 -2 3 12 339.38 24.57
 -2 3 12 405.65 24.21
 2 -3 -12 411.68 24.42
 -2 3 11 655.62 42.19
 2 -3 -11 789.99 41.88
 -2 3 10 415.63 25.21
 -2 3 10 401.14 25.78
 2 -3 -10 423.19 25.19
 -2 3 10 338.15 25.4
 2 -3 -9 3.09 3.78
 -2 3 9 13.76 5.45
 -2 3 9 1.38 4.22
 2 -3 -9 1.03 4.71
 -2 3 9 11.16 5.91
 2 -3 -8 234.68 14.39
 -2 3 8 220.14 15.8
 2 -3 -8 224.15 15.22
 -2 3 8 218.83 15.23
 -2 3 7 1200.8 68.99
 -2 3 7 1315.59 68.68
 -2 3 7 1330 68.24
 -2 3 6 1286.69 66.4
 -2 3 6 1233.1 67.17
 -2 3 6 1264 66.73
 -2 3 5 1907.14 97.45
 -2 3 5 1930.25 97.83
 -2 3 5 1848.33 99.09
 -2 3 4 1290.63 67.3
 -2 3 4 1418.11 70.58
 -2 3 4 1271.87 67.55
 -2 3 3 976.61 51.81
 -2 3 3 965.8 51.86
 -2 3 2 12.23 2.64
 2 -3 -2 13.03 2.3
 -2 3 2 14.25 3.36
 2 -3 -1 1092.7 56.16
 2 -3 0 469.86 25.18
 2 -3 1 403.86 22.08
 2 -3 2 30.62 3.64
 2 -3 3 3.02 2.42
 -2 3 -3 3.35 3.78
 -2 3 -4 115.21 9.5
 -2 3 -5 200.44 13.52
 2 -3 6 14.98 5.25
 2 -3 7 18.78 5.38
 2 -3 7 13.68 5.73
 -2 3 -7 23.36 4.32
 2 -3 7 5.64 5.34
 2 -3 8 102.15 9.81
 -2 3 -8 105.56 8.48
 2 -3 8 107.03 11.1
 -2 3 -8 99.2 9.17
 2 -3 8 90.8 10.3
 2 -3 9 404.41 26.1
 2 -3 9 380.38 26.13
 -2 3 -9 409.38 25.73
 -2 3 -9 433.26 24.61
 2 -3 9 416.87 25.46
 2 -3 10 502.44 35.14
 2 -3 10 609.57 35.99
 -2 3 -10 616.3 35.61
 -2 3 -10 636.96 34.34
 2 -3 10 622.94 34.91
 -2 3 -11 650.29 39.02
 2 -3 11 581.84 38.59
 -2 3 -11 734.88 37.91
 2 -3 11 695.46 38.19
 2 -3 12 73.43 8.84
 2 -3 12 72.98 7.62
 -2 3 -12 68.02 7.82
 -2 3 -12 78.8 7.22
 2 -3 13 2.64 4.72
 2 -3 14 46.57 5.05
 2 -3 14 53.95 5.96
 -2 3 -14 48.78 5.38
 2 -3 15 181.71 11.02
 -2 3 -15 175.64 11.79
 -2 3 -16 363.95 19.69
 2 -2 -17 38.39 2.97
 -2 2 16 205.53 12.83
 2 -2 -16 215.23 12.41
 2 -2 -15 297.01 18
 -2 2 15 299.3 18.06
 -2 2 14 334.58 20.64
 -2 2 13 59.97 7.56
 2 -2 -13 59.28 7.22
 -2 2 12 0.46 4.93
 2 -2 -12 -0.67 4.82
 2 -2 -11 33.31 6.07
 -2 2 11 31.34 6.78
 -2 2 11 27.87 6.48
 -2 2 10 102.68 11.22
 -2 2 10 119.57 10.99
 2 -2 -10 109.72 10.09
 -2 2 9 26.14 6.28
 2 -2 -9 35.08 5.05
 2 -2 -9 27.28 5.78
 -2 2 9 33.62 6.71
 -2 2 8 56.86 7.22
 2 -2 -8 45.6 5.82
 -2 2 8 56.16 7.39
 2 -2 -8 59.48 6.75
 -2 2 7 152.99 11.75
 -2 2 7 140.24 11.1
 2 -2 -6 32.66 4.65
 -2 2 6 45.19 4.59
 -2 2 6 46.77 6.01
 -2 2 5 20.86 4.45
 -2 2 5 28.43 4.67
 -2 2 3 20.97 3.09
 -2 2 2 22.75 2.83
 2 -2 -2 20.3 2.21
 -2 2 1 924.11 48.74
 2 -2 -1 973.02 48.53
 2 -2 0 4298.7 215.56
 2 -2 1 78.22 5.69
 2 -2 2 308.85 17.69
 2 -2 3 112.11 8.74
 2 -2 4 189.98 13.63
 2 -2 5 409.17 24.93
 2 -2 6 2648.24 135.54
 2 -2 7 2720.9 144.38
 2 -2 7 2932.22 145.28
 2 -2 8 1332.02 68.58
 2 -2 8 1213.8 68.52
 2 -2 8 1236.55 68.73
 2 -2 8 1390.9 69.52
 2 -2 9 412.76 26.18
 2 -2 9 414.33 25.79
 -2 2 -9 435.1 24.8
 2 -2 9 445.11 26.34
 2 -2 9 416.17 25.66
 -2 2 -10 275.74 16.24
 2 -2 10 246.59 17.29
 2 -2 10 244.43 16.79
 2 -2 11 5.24 3.45
 2 -2 11 6.32 4.76
 2 -2 11 8.36 5.48
 -2 2 -11 3.9 3.02
 2 -2 12 178.13 12.43
 -2 2 -12 201.14 12.9
 2 -2 12 174.57 13.56
 2 -2 12 173.77 12.88
 2 -2 13 343.17 21.22
 -2 2 -13 349.32 21.72
 2 -2 14 369.46 21.07
 -2 2 -14 380.54 21.17
 -2 2 -14 366.59 22.31
 2 -2 14 381.46 21.95
 -2 2 -15 187.28 12.13
 -2 2 -16 142.25 8.91
 2 -1 -17 -0.16 1.22
 -2 1 16 14.41 3.38
 2 -1 -16 11.9 2.34
 2 -1 -15 55.14 5.24
 -2 1 15 62.88 6.43
 -2 1 14 16.56 4.79
 -2 1 13 189.85 13.48
 -2 1 13 184.35 14.43
 2 -1 -13 164.32 12.76
 -2 1 12 9.46 4.77
 2 -1 -12 4.32 4.38
 -2 1 11 241.64 17.01
 2 -1 -11 219.31 15.28
 -2 1 11 203.34 15.62
 -2 1 10 448.87 27.73
 2 -1 -10 424.74 25.93
 -2 1 10 445.58 26.6
 -2 1 9 1139.43 62.03
 2 -1 -9 1089.19 60.28
 2 -1 -9 1133.9 59.52
 -2 1 9 1172.53 61.03
 -2 1 8 1201.86 66.77
 -2 1 8 1277.68 66.07
 -2 1 7 501.69 28.53
 -2 1 6 2.24 4.13
 2 -1 -6 0.4 1.88
 -2 1 6 1 4.28
 2 -1 -5 568.84 29.48
 -2 1 5 512.04 29.69
 -2 1 4 1794.29 91.73
 2 -1 -4 1806.07 92.54
 -2 1 3 5221.16 263.64
 2 -1 -3 5346.83 265.57
 -2 1 2 8343.36 416.97
 -2 1 1 9999 483.35
 2 -1 -1 9290.79 483.6
 2 -1 0 96.11 7.83
 2 -1 1 14.54 5.83
 2 -1 2 11.5 5.96
 2 -1 3 911.41 46.04
 2 -1 3 783.32 46.29
 2 -1 4 4130.82 212.72
 2 -1 4 4361.55 214.5
 2 -1 5 4876.85 217.72
 2 -1 5 4051.17 214.33
 2 -1 6 528.75 29.97
 2 -1 7 6.14 4.69
 2 -1 7 4.12 3.49
 2 -1 7 6.47 5.36
 2 -1 8 46.41 6.72
 2 -1 8 43.58 5.85
 2 -1 8 50.26 6.82
 2 -1 9 1.39 4.31
 -2 1 -9 0.94 2.39
 2 -1 9 0.67 3.35
 2 -1 9 2.03 4.97
 2 -1 10 35.35 6.28
 -2 1 -10 29.73 4.22
 2 -1 10 25.63 5.01
 2 -1 10 18.84 5.24
 2 -1 11 123.14 9.98
 2 -1 11 113.53 10.04
 2 -1 11 101.59 9.35
 -2 1 -11 113.14 8.94
 2 -1 12 9.34 4.31
 2 -1 13 21.59 3.98
 2 -1 13 20.67 4.81
 2 -1 14 0.56 2.39
 2 -1 15 7 2.33
 -2 1 -15 10.45 2.6
 2 -1 16 -0.66 1.3
 -2 1 -16 -1.03 1.73
 2 0 -17 117.59 7.12
 -2 0 16 33.27 4.37
 2 0 -16 31.4 3.35
 2 0 -15 0.74 2.15
 -2 0 15 2.48 3.77
 -2 0 14 226.6 15.24
 -2 0 13 674.43 37.14
 2 0 -13 585.5 35.04
 -2 0 13 644.81 35.77
 -2 0 12 912.33 49.98
 2 0 -12 859.95 47.9
 -2 0 11 460.4 28.38
 -2 0 11 457.97 27.07
 2 0 -11 436.07 26.39
 2 0 -10 255.68 16.62
 2 0 -10 245.87 17.03
 -2 0 10 272.85 18.94
 -2 0 10 263.42 17.76
 2 0 -10 315.54 18.39
 -2 0 9 91.89 9.84
 2 0 -9 119.25 9.82
 2 0 -9 84.98 7.86
 2 0 -9 94.42 8.47
 -2 0 9 97.42 9.13
 -2 0 8 159.6 13.5
 2 0 -8 197.25 13.56
 -2 0 8 175.51 12.92
 2 0 -7 1221.37 64.81
 -2 0 7 1224.26 64.49
 2 0 -6 963.8 52.24
 -2 0 6 1065.97 52.15
 -2 0 6 904.02 52.38
 2 0 -5 970.19 44.8
 -2 0 5 721.68 44.7
 2 0 -4 690.01 33.99
 -2 0 4 579.56 33.11
 2 0 -3 168.03 10.75
 -2 0 3 141.97 8.88
 2 0 -2 910 46.25
 -2 0 2 846.08 43.55
 -2 0 1 11.19 1.53
 2 0 -1 15.32 4.74
 2 0 0 24.45 5.43
 2 0 0 23.98 3.86
 2 0 1 9.91 4.67
 2 0 2 92.75 7.92
 2 0 3 597.85 32.51
 2 0 4 111.36 7.93
 2 0 5 0.53 3.8
 2 0 6 2.02 3.59
 2 0 7 81.77 8.06
 2 0 7 105.62 9.25
 2 0 8 165.02 12.58
 2 0 8 176.91 12.8
 2 0 9 865.8 48.81
 2 0 9 913.39 48.6
 2 0 10 346.47 21.21
 2 0 10 330.11 21.31
 2 0 11 660.2 37.47
 2 0 11 657.52 36.97
 2 0 12 513.34 31.02
 2 0 12 513.38 29.46
 2 0 14 31.82 4.2
 2 0 15 208.77 12
 -2 0 -15 183.73 12.29
 2 0 16 225.73 11.79
 -2 0 -16 189.49 11.95
 2 1 -17 67.63 4.47
 2 1 -16 125.38 8.46
 -2 -1 16 99.2 7.14
 2 1 -16 106.29 7.2
 -2 -1 16 114.98 7.97
 -2 -1 15 228.65 13.66
 2 1 -15 189.32 12.51
 -2 -1 14 230.86 15.34
 2 1 -13 73.97 7.02
 -2 -1 13 79.27 7.99
 -2 -1 12 8.24 4.37
 2 1 -12 4.99 3.03
 2 1 -11 -0.35 5.05
 -2 -1 11 0.42 4.89
 2 1 -11 3.13 2.45
 -2 -1 11 0.31 5.14
 2 1 -11 0.57 2.75
 2 1 -11 -0.29 3.96
 -2 -1 10 75.26 9.06
 2 1 -10 70.99 6.84
 -2 -1 10 79.57 8.5
 2 1 -10 77.08 7.8
 -2 -1 9 17.41 5.61
 2 1 -9 17.2 4.11
 2 1 -9 18.37 4.81
 2 1 -8 79.34 7.28
 -2 -1 8 82.15 8.64
 -2 -1 7 50.23 7.13
 2 1 -6 225.16 14.13
 -2 -1 6 227.43 15.1
 2 1 -5 373.39 19
 2 1 -5 460.78 20.96
 -2 -1 4 346.5 18.42
 2 1 -4 324.31 19.61
 2 1 -3 31.11 3.89
 -2 -1 3 33.03 2.34
 -2 -1 2 1336.82 68.08
 2 1 -2 1489.89 70.63
 2 1 -1 697.7 37.62
 2 1 0 1945.09 99.83
 2 1 1 2743.59 139.65
 2 1 2 864.04 45.84
 2 1 3 28.64 3.85
 2 1 3 28.58 4.75
 2 1 4 67.49 7.5
 2 1 4 48.59 5.86
 2 1 4 62.26 5.32
 2 1 5 504.64 26.63
 2 1 5 399.99 24.52
 2 1 6 2318.56 120.06
 2 1 7 2862.13 147.22
 2 1 8 2928.11 146.82
 -2 -1 -8 2788.99 146.06
 2 1 9 601.35 34.62
 2 1 10 96.44 10.03
 2 1 11 239.01 17.29
 2 1 12 55.81 6.73
 2 1 12 45.67 5.31
 2 1 14 276.62 16.52
 2 1 15 193.83 11.66
 2 1 15 191.22 10.86
 2 1 16 5.94 1.56
 2 2 -16 48.53 3.83
 2 2 -16 51.91 5.01
 2 2 -15 116.42 7.81
 -2 -2 15 129.89 8.97
 2 2 -15 120.23 8.26
 2 2 -14 113.84 9.09
 2 2 -14 109.02 8.19
 -2 -2 14 98.71 8.63
 2 2 -13 109.04 9.57
 -2 -2 13 98.72 9.03
 2 2 -13 99.01 8.31
 -2 -2 12 6.62 4.79
 2 2 -12 11.94 5.15
 2 2 -12 4.89 2.81
 -2 -2 12 4.55 4.69
 2 2 -12 5.92 3.47
 -2 -2 11 447.02 27.64
 -2 -2 11 454.29 26.62
 2 2 -11 387.36 25.21
 2 2 -11 431.33 26.18
 2 2 -10 1105.48 59.1
 -2 -2 10 1139.64 59.89
 2 2 -10 1080.52 59.74
 2 2 -9 1016.75 54.51
 -2 -2 9 1041.56 55.22
 2 2 -9 992.53 55
 2 2 -8 1260.03 73.68
 -2 -2 8 1510.69 74.44
 2 2 -8 1469.93 74
 2 2 -8 1400.35 74
 2 2 -7 765.61 43.03
 -2 -2 7 810.7 43.39
 -2 -2 6 493.16 26.13
 2 2 -6 458.91 25.78
 2 2 -5 404.47 22.66
 2 2 -5 414.75 22.88
 2 2 -5 418.18 22.8
 -2 -2 5 330.67 19.56
 2 2 -5 330.81 20.48
 2 2 -4 1702.55 85.2
 2 2 -4 1633.96 85.12
 2 2 -4 1800.76 85.86
 -2 -2 4 1591.78 81.67
 2 2 -4 1478.3 83.02
 2 2 -3 3165.24 146.37
 2 2 -3 2721.78 143.5
 -2 -2 3 2772.25 141.57
 2 2 -2 3099.38 155.6
 2 2 -2 2939.2 153.21
 2 2 -1 2931.54 169.73
 2 2 -1 3556.07 168.22
 2 2 0 1747.31 105.45
 2 2 0 2204.38 104.18
 2 2 1 89.09 9.73
 2 2 1 104.34 8.55
 2 2 2 16.68 5.41
 2 2 2 17.32 5.09
 2 2 2 15.43 3.52
 2 2 3 10.95 2.96
 2 2 3 13.81 5.15
 2 2 3 11.37 4.2
 2 2 3 7.44 4.17
 2 2 4 544.01 31.11
 2 2 4 540.51 31.56
 2 2 4 509.78 30.63
 2 2 4 548.37 29.91
 2 2 5 1312.71 72.71
 2 2 5 1612.66 75.77
 2 2 6 1631.1 86.47
 2 2 7 177.72 13.34
 2 2 7 165.54 11.88
 2 2 7 166.48 11.67
 2 2 7 172.25 12.62
 2 2 8 62.36 6.5
 2 2 8 53.26 6.4
 2 2 8 60.33 5.92
 2 2 9 6.16 5.33
 2 2 9 4.74 3.3
 2 2 10 46.25 7.09
 2 2 11 10.31 5.21
 2 2 12 39.61 5.81
 2 2 12 41.03 5.09
 2 2 13 13.1 4.03
 2 2 13 9.76 2.56
 2 2 14 15.3 3.11
 2 2 14 11.79 3.87
 2 2 14 13.52 2.25
 2 2 15 24.23 2.85
 2 2 15 16.75 1.95
 -2 -3 16 12.7 2.26
 2 3 -15 10.68 2.22
 -2 -3 14 167.36 11.22
 2 3 -14 155.72 10.43
 2 3 -14 162.74 10.88
 2 3 -14 190.76 12.27
 2 3 -13 384.7 23.31
 -2 -3 13 378.61 23.45
 -2 -3 12 630.37 37.07
 2 3 -12 659.49 37.38
 2 3 -12 725.56 38.76
 2 3 -11 443.4 27.61
 2 3 -11 529.69 29.08
 2 3 -10 12.1 3.69
 -2 -3 10 18.24 5.96
 2 3 -10 11.28 4.36
 2 3 -9 225.44 15.35
 -2 -3 9 214.38 15.8
 2 3 -9 226.91 15.79
 2 3 -8 3.63 3.2
 -2 -3 8 3.82 5.51
 2 3 -8 0.34 3.48
 2 3 -7 348.18 21.5
 2 3 -7 340.26 21.12
 2 3 -6 430.61 24.42
 2 3 -6 338.67 21.68
 2 3 -6 371.19 22.75
 2 3 -6 440.87 23.94
 2 3 -6 328.92 21.95
 2 3 -5 789.98 43.76
 2 3 -5 822.61 43.72
 2 3 -5 699.86 41.26
 2 3 -4 139.47 12.26
 2 3 -4 153.02 12.77
 -2 -3 4 134.22 9.03
 2 3 -4 134.7 10.51
 -2 -3 3 44.91 3.99
 2 3 -3 45.27 5.79
 2 3 -3 37.56 7.6
 2 3 -3 41.3 6.91
 2 3 -2 109.91 8.9
 2 3 -2 111.81 12.16
 -2 -3 2 127.86 7.97
 2 3 -2 113.32 11.96
 2 3 -1 49.43 8.4
 2 3 -1 49.37 8.79
 2 3 0 70.98 10.1
 2 3 0 79.81 10.13
 2 3 1 14.13 5.96
 2 3 1 18.86 4.34
 2 3 1 13.64 5.99
 2 3 2 151.68 11.11
 2 3 2 150.33 13.44
 2 3 2 146.59 11.86
 2 3 2 167.85 14.37
 2 3 3 146.12 10.06
 2 3 3 151.65 13.44
 2 3 3 139.17 12.23
 2 3 3 135.91 11.32
 2 3 3 151.18 11.42
 2 3 4 1244.66 64.48
 2 3 4 1222.16 63.65
 2 3 4 1147.34 65.17
 2 3 4 1087.47 64.52
 2 3 5 382.58 23.76
 2 3 5 431.27 25.5
 2 3 5 422.08 24.16
 2 3 5 327.47 24.39
 2 3 5 384.08 23.93
 2 3 5 402.76 23.24
 2 3 6 16.63 6.71
 2 3 6 10.43 2.77
 2 3 6 15.01 4.37
 2 3 6 14.58 5.82
 2 3 6 7.47 4.24
 2 3 7 9.45 2.83
 2 3 7 6.27 6.27
 2 3 7 13.66 7.21
 2 3 7 9.95 4.26
 2 3 7 9.84 4.09
 2 3 8 177.5 13.15
 2 3 8 197.14 14.98
 2 3 8 195.81 12.89
 2 3 9 336.9 21.68
 2 3 9 408.29 23.57
 2 3 9 361.09 21.32
 2 3 10 930.84 50
 2 3 10 843.46 51.57
 2 3 10 875.87 48.35
 2 3 10 934.6 49.8
 2 3 11 1040.66 55.61
 2 3 11 991.31 55.44
 2 3 11 1066.68 57.8
 2 3 12 342.64 21.53
 2 3 12 305.41 19.42
 2 3 12 338.52 19.89
 2 3 13 136.59 9.49
 2 3 13 134.26 9.41
 2 3 13 163.98 11.28
 2 3 14 4.46 2.97
 2 3 14 1.61 2.07
 2 3 14 0.45 1.38
 2 3 15 102.51 6.15
 -2 -4 15 61.44 4.7
 2 4 -14 142.46 10.48
 2 4 -14 144.8 10.2
 2 4 -13 54.26 4.98
 2 4 -13 57.24 6.82
 2 4 -12 5.89 2.77
 2 4 -12 10.37 5.02
 2 4 -11 89.68 8.49
 2 4 -11 91.99 10.12
 2 4 -11 87.47 8.81
 2 4 -10 37.93 6.09
 2 4 -10 51.27 8.49
 2 4 -10 37.41 6.04
 2 4 -9 100.72 9.94
 2 4 -9 92.03 9.44
 2 4 -8 29.24 5.7
 2 4 -8 32.54 5.72
 2 4 -8 22.69 5.4
 2 4 -7 165.84 12.81
 2 4 -7 153.4 11.84
 2 4 -7 142.57 12.23
 2 4 -6 211 14.63
 2 4 -6 229.93 16.69
 2 4 -6 180.13 14.04
 2 4 -6 186.14 13.22
 2 4 -6 180.75 13.92
 2 4 -6 200.98 15.23
 2 4 -6 178.2 13.45
 2 4 -5 719.53 38.46
 2 4 -5 563.13 34.21
 2 4 -5 569.44 33.42
 2 4 -5 587.44 35.26
 2 4 -5 700.18 37.51
 2 4 -5 527.29 33.48
 2 4 -5 587.1 34.52
 2 4 -5 644.35 34.44
 2 4 -4 580.47 33.15
 2 4 -4 579.03 31.65
 2 4 -4 451.49 32.08
 2 4 -4 532.16 31.93
 2 4 -4 589.7 31.73
 2 4 -4 559.44 33.98
 2 4 -4 648.66 36.45
 2 4 -4 693 37.6
 2 4 -4 512.36 31.24
 2 4 -4 499.04 30.2
 -2 -4 4 650.58 31.38
 2 4 -3 0.64 5.03
 2 4 -3 0.24 2.23
 2 4 -3 1 3.45
 2 4 -3 1.47 3.08
 2 4 -3 -0.45 2.7
 2 4 -3 2.47 2.22
 2 4 -3 -2.07 5.5
 -2 -4 3 0.88 1.94
 2 4 -3 0.85 4.73
 2 4 -2 175.43 14.03
 2 4 -2 174.85 16.62
 2 4 -2 152.5 11.09
 2 4 -2 151.57 10.71
 2 4 -2 155.03 11.04
 2 4 -2 172.02 14.36
 2 4 -2 154.43 15.51
 -2 -4 2 168.81 10.77
 2 4 -1 706.72 38.4
 2 4 -1 580.12 43.99
 2 4 -1 782.61 39.38
 2 4 -1 749.63 43
 2 4 -1 744.76 38.69
 2 4 -1 825.26 43.48
 2 4 -1 498.98 42.24
 2 4 0 780.26 41.25
 2 4 0 864.1 45.85
 2 4 0 800.45 41.42
 2 4 0 820.82 41.2
 2 4 0 871.12 46.19
 2 4 0 805.41 41.83
 2 4 1 1351.4 87.5
 2 4 1 1531.17 81.39
 2 4 1 1549.05 81.46
 2 4 1 1446.51 85.21
 2 4 1 1883.87 86.53
 2 4 1 1754.13 86.17
 2 4 1 1615.58 81.95
 2 4 1 1514.57 87.07
 2 4 2 1343.32 73.1
 2 4 2 1469.18 70.43
 2 4 2 1242.66 65.95
 2 4 2 1266.42 69.48
 2 4 2 1360.94 71.83
 2 4 2 1215.73 66.48
 2 4 2 1273.55 70.74
 2 4 2 1236.96 65.49
 2 4 2 1276.32 66.4
 2 4 2 1336.76 67.12
 2 4 2 1172.33 66
 2 4 3 332.19 21.31
 2 4 3 392.54 25.84
 2 4 3 308.22 20.13
 2 4 3 345.8 24.08
 2 4 3 372.83 22.01
 2 4 3 304.1 21.89
 2 4 3 352.64 23.97
 2 4 3 325.32 20.54
 2 4 3 372.79 22.85
 2 4 3 350.48 19.96
 2 4 3 354.3 20.64
 2 4 3 342.16 20.57
 2 4 4 120.46 12
 2 4 4 111.02 9.47
 2 4 4 127.76 12.03
 2 4 4 102.02 10.87
 2 4 4 108.11 8.51
 2 4 4 95.87 9.41
 2 4 4 95.6 10.34
 2 4 4 114.02 9.88
 2 4 4 94.23 9.69
 2 4 4 113.29 9.28
 2 4 5 154.15 13.2
 2 4 5 108.96 12.53
 2 4 5 152.89 13.19
 2 4 5 148.48 11.19
 2 4 5 139.85 11.81
 2 4 5 105.09 10.31
 2 4 5 129.86 11.62
 2 4 5 166.88 12.41
 2 4 5 151.72 11.01
 2 4 6 569.26 34.25
 2 4 6 622.5 33.09
 2 4 6 543.68 32.9
 2 4 6 592.72 34.18
 2 4 7 941.48 59.4
 2 4 7 1005.12 59.56
 2 4 7 1074.9 59.23
 2 4 7 1161.3 59.11
 2 4 7 1116.34 58.45
 2 4 8 1076.43 61.88
 2 4 8 1152.06 62.26
 2 4 8 1165.84 61.47
 2 4 9 452.58 34.57
 2 4 9 526.31 32.79
 2 4 9 667.02 34.76
 2 4 9 612.01 33.75
 2 4 9 568.93 32.45
 2 4 10 374.73 26.14
 2 4 10 399.38 23.97
 2 4 10 385.77 23.03
 2 4 11 77.79 6.65
 2 4 11 77.79 7.05
 2 4 11 86.16 7.39
 2 4 11 84.31 9.62
 2 4 12 6.37 4.6
 2 4 12 4.95 3.99
 2 4 12 4.36 2.22
 2 4 12 6.65 2.78
 2 4 13 54.54 4.38
 2 4 13 56.1 5.69
 2 4 13 49.64 4.35
 2 4 14 74.46 4.82
 -2 -5 14 60.18 4.49
 -2 -5 13 25.55 3.56
 2 5 -13 17.59 2.41
 2 5 -13 32.53 4.65
 2 5 -12 22.9 5.05
 2 5 -12 19.87 3.23
 2 5 -11 109.91 9.05
 2 5 -11 109.32 10.57
 2 5 -10 647.94 38.34
 2 5 -9 847.96 47.74
 2 5 -9 790.45 46.38
 2 5 -8 608.15 38.87
 2 5 -8 662.05 38.01
 2 5 -7 583.26 35.1
 2 5 -6 426.77 23.19
 2 5 -6 400.04 25.17
 2 5 -5 6.53 4.4
 2 5 -5 6.18 3.9
 2 5 -5 8.79 5.93
 2 5 -5 4.04 6.96
 2 5 -5 6.8 2.99
 2 5 -5 9.81 3.95
 2 5 -5 6.11 4.66
 2 5 -4 322.98 20.42
 2 5 -4 351.17 25.94
 2 5 -4 281.35 20.75
 2 5 -4 317.42 20.68
 2 5 -4 313.47 22.91
 2 5 -4 357.14 25.27
 2 5 -4 331.25 22.22
 -2 -5 4 306.63 19.47
 2 5 -3 727.78 41.45
 2 5 -3 752.33 44.95
 2 5 -3 731.72 42.02
 2 5 -3 848.54 49.9
 -2 -5 3 723.97 40.84
 2 5 -3 733.44 45.56
 2 5 -3 792.35 47.94
 2 5 -3 732.63 41.94
 2 5 -3 783.56 42.74
 2 5 -2 897.53 49.72
 2 5 -2 1007.18 54.8
 2 5 -2 916.42 50.31
 2 5 -2 940.77 58.47
 2 5 -2 861.69 51.63
 2 5 -2 968.83 55.23
 2 5 -2 844.26 56.05
 2 5 -2 935.18 50.39
 2 5 -2 931.93 50.65
 -2 -5 2 908.19 49.37
 2 5 -1 421.58 43.48
 2 5 -1 735.86 39.5
 2 5 -1 718.31 42.62
 2 5 -1 813.81 44.83
 2 5 -1 679.92 38.72
 2 5 -1 701.09 38.01
 2 5 -1 729.3 44.4
 2 5 -1 455.16 42.66
 2 5 -1 782.07 39.75
 2 5 -1 743.3 39.66
 -2 -5 1 753.65 38.88
 2 5 0 1072.05 54.65
 2 5 0 1060.55 53.75
 2 5 0 662.75 59.29
 2 5 0 1147.92 60.25
 2 5 0 1000.98 58.82
 2 5 0 1037.08 53.57
 2 5 0 1072.6 59.95
 2 5 0 976.1 53.97
 2 5 0 715.59 58.6
 2 5 0 1083.79 54.78
 2 5 1 1244.39 60.5
 2 5 1 837.83 61.06
 2 5 1 913.67 58.62
 2 5 1 971.52 54.04
 2 5 1 1060.64 54.38
 2 5 1 1091.29 59.71
 2 5 1 966.32 60.66
 2 5 1 1015.51 54.23
 2 5 1 1029.52 54.56
 2 5 1 961.45 54.24
 2 5 2 9.5 7.17
 2 5 2 10.01 3.45
 2 5 2 7.53 3.02
 2 5 2 13.76 4.38
 2 5 2 7.12 4.38
 2 5 2 6.39 5.67
 2 5 2 9.52 4.5
 2 5 2 10.87 6.61
 2 5 2 7.23 6.19
 2 5 2 13.42 2.82
 2 5 2 14.57 4.43
 2 5 3 121.36 13.99
 2 5 3 100.16 8.04
 2 5 3 96.3 12.16
 2 5 3 101.91 10.69
 2 5 3 97.37 10.6
 2 5 3 95.79 11.7
 2 5 3 121.98 11.33
 2 5 3 119.42 10.29
 2 5 3 100.91 9.16
 2 5 4 109.97 10.77
 2 5 4 132.93 13.56
 2 5 4 109.69 12.69
 2 5 4 120.78 10.94
 2 5 4 108.97 9.07
 2 5 5 126.14 11.78
 2 5 5 144.56 13.36
 2 5 5 129.24 10.28
 2 5 5 102.33 11.12
 2 5 6 147.92 13.02
 2 5 6 126.88 10.94
 2 5 6 119.84 11.47
 2 5 7 205.11 18.19
 2 5 7 252.23 18.13
 2 5 7 263.36 17.52
 2 5 7 245.56 17.27
 2 5 8 27.89 7.81
 2 5 8 37.43 8.48
 2 5 8 31.9 5.95
 2 5 8 31.01 5.44
 2 5 8 24.65 5.11
 2 5 9 4.76 6.54
 2 5 9 18.01 6.43
 2 5 9 7.57 3.59
 2 5 10 3.86 5.21
 2 5 10 1.77 2.58
 2 5 10 5.66 5.12
 2 5 10 2.69 2.69
 2 5 10 2.92 2.84
 2 5 11 30.79 5.56
 2 5 11 29.38 4.79
 2 5 11 24.63 3.61
 2 5 11 29.17 3.61
 2 5 12 26.81 2.95
 2 5 12 20.06 2.39
 -2 -6 12 176.66 10.19
 2 6 -11 322.86 18.9
 2 6 -11 342.43 20.19
 2 6 -10 233.15 14.53
 2 6 -10 195.03 14.07
 2 6 -10 227.89 15.66
 2 6 -9 49.22 6.37
 2 6 -9 45.65 7.77
 2 6 -9 47.07 5.92
 2 6 -8 3.16 6.39
 2 6 -7 55.36 7.21
 2 6 -7 41.26 6.99
 2 6 -6 159.18 13.47
 2 6 -6 155.04 14
 2 6 -5 161.17 12.97
 2 6 -5 145.53 15.76
 2 6 -5 154.17 13.66
 2 6 -5 138.71 12.61
 2 6 -4 65.21 7.83
 2 6 -4 73.81 8.54
 2 6 -4 53.2 8.02
 2 6 -4 59.32 7.86
 2 6 -3 3.85 5.03
 2 6 -3 2.64 3.91
 2 6 -3 3.91 3.71
 -2 -6 3 1.89 2.34
 2 6 -3 0.91 3.45
 2 6 -2 6.58 3.49
 2 6 -2 11.9 5.39
 2 6 -2 7.42 4.88
 2 6 -2 4.17 3.23
 -2 -6 2 8.89 3.02
 2 6 -1 12.95 3.77
 2 6 -1 14.68 5.1
 2 6 -1 16.34 4.22
 2 6 -1 11.25 5.86
 2 6 -1 11.55 6.11
 -2 -6 1 14.71 3.54
 2 6 0 29.48 5.03
 2 6 0 41.3 8.14
 2 6 0 27.01 6.08
 2 6 0 32.2 6.31
 2 6 0 26.61 7.55
 -2 -6 0 37.43 4.95
 2 6 0 30.94 4.95
 2 6 1 2.49 2.83
 2 6 1 -1.38 3.11
 -2 -6 -1 1.09 2.54
 2 6 1 0.75 4.52
 2 6 1 3.7 6.19
 2 6 1 3.72 3.41
 2 6 2 139.97 11.3
 2 6 2 141.66 15.53
 2 6 2 143.85 11.28
 2 6 2 118.83 10.65
 2 6 2 165.92 14.9
 2 6 3 654.76 41.29
 2 6 3 602.56 39.1
 2 6 3 566.98 35.21
 2 6 3 650.93 37.94
 2 6 3 563.82 34.74
 2 6 4 578.15 34.83
 2 6 4 470.45 31.44
 2 6 4 487 31.16
 2 6 4 563.68 35.31
 2 6 5 503.52 30.59
 2 6 5 462.18 26.36
 2 6 5 454.42 28.22
 2 6 6 108.59 10.78
 2 6 6 108.05 10.02
 2 6 7 3.23 3.87
 2 6 7 2.92 7.11
 2 6 7 9.22 3.3
 2 6 8 33.58 5.03
 2 6 8 29.56 7.32
 2 6 8 27.24 4.9
 2 6 8 22.32 4.4
 2 6 9 356.81 20.36
 2 6 9 314.1 19.14
 2 6 9 290.11 19.14
 2 6 9 336.4 19.2
 2 6 10 364.19 22.59
 2 6 10 490.87 23.85
 2 6 11 412.23 21.9
 2 7 -10 17.65 2.44
 2 7 -10 13.59 2.25
 2 7 -9 3.38 2.54
 2 7 -9 6.2 2.42
 2 7 -8 81.99 7.6
 2 7 -8 80.13 7.82
 2 7 -7 121.36 10.57
 2 7 -7 125.03 11.02
 2 7 -6 169.15 13.28
 2 7 -6 167 13.71
 2 7 -6 151.13 11.62
 2 7 -5 141.91 12.33
 2 7 -5 130.44 11.21
 2 7 -4 304.69 24.92
 2 7 -3 100.84 14.6
 2 7 -2 24.31 5.18
 2 7 -2 27.58 9.7
 2 7 -2 29.36 5.41
 2 7 -1 230.89 16.04
 2 7 -1 240.87 16.2
 2 7 0 385.43 23.13
 2 7 0 363.39 22.98
 2 7 1 473.45 36.31
 2 7 2 701.37 46.65
 2 7 3 598.29 34.18
 2 7 3 611.06 36.52
 2 7 3 507.35 31.65
 2 7 4 120.15 11.92
 2 7 4 111.59 9.59
 2 7 4 90.89 10.8
 2 7 4 106.36 9.51
 2 7 5 0.66 3.84
 2 7 5 10.35 6.34
 2 7 5 6.31 4.57
 2 7 6 140.51 11.06
 2 7 6 104.56 11.24
 2 7 6 135.03 10.52
 2 7 7 209.67 14.33
 2 7 7 215.66 15.18
 2 7 8 335.87 19.54
 2 7 9 258.36 13.28
 2 7 9 207.74 13.01
 2 8 -8 460.89 25.21
 2 8 -7 515.76 30.26
 2 8 -7 568.39 29.89
 2 8 -6 227.88 14.07
 2 8 -6 185.43 13.99
 2 8 -5 4.65 3.3
 2 8 -5 6.65 3.53
 2 8 -5 1.66 2.29
 2 8 -4 42.78 5.99
 2 8 -4 27.98 4.74
 2 8 -4 36.77 5.67
 2 8 -3 185.96 14.15
 2 8 -3 184.12 13.68
 2 8 -3 166.18 13.42
 2 8 -2 371.8 24.44
 2 8 -2 352.14 22.79
 2 8 -1 466.19 30.33
 2 8 0 384.94 26.17
 2 8 1 48.66 7.22
 2 8 1 25.68 5.98
 2 8 2 1.88 3.39
 2 8 2 -0.41 4.43
 2 8 3 15.7 3.82
 2 8 3 20.57 5.23
 2 8 4 23.08 3.39
 2 8 4 33.34 5.44
 2 8 5 2.76 2.9
 2 8 6 -0.87 2.36
 2 9 -1 23.27 4.02
 -3 9 6 53.96 5
 -3 9 5 56.25 6.03
 -3 9 4 31.63 5.18
 -3 9 3 43.33 7.21
 -3 9 3 36.73 6.9
 -3 9 3 38.18 6.42
 -3 9 2 1.98 5.43
 -3 9 2 8.35 5.26
 -3 9 2 10.68 5.49
 -3 9 1 27.29 8.16
 -3 9 1 26.49 7.75
 -3 9 1 13.26 6.13
 -3 9 0 4.42 5.98
 -3 9 0 -2.53 6.04
 -3 9 0 -1.1 4.95
 -3 9 -1 16.92 7.04
 -3 9 -1 29.31 8.22
 -3 9 -1 28.07 6.28
 -3 9 -2 -3.62 4.97
 -3 9 -2 -1.39 5.72
 -3 9 -2 4.05 4.2
 3 -9 2 0.95 3.75
 -3 9 -3 6.71 4.55
 -3 9 -3 4.65 4.48
 3 -9 3 3.15 3.59
 -3 9 -4 7.8 3.49
 3 -9 4 2.54 4.68
 -3 9 -4 2.92 3.47
 3 -9 4 2.39 3.87
 3 -9 5 29.65 5.79
 3 -9 5 33.12 4.95
 3 -9 6 -0.16 3.18
 3 -9 7 1.25 2.68
 -3 8 10 19.49 2.21
 -3 8 9 10.46 2.51
 -3 8 8 2.34 2.13
 3 -8 -8 3.05 3.01
 -3 8 7 1.69 4.67
 -3 8 7 -0.99 2.38
 3 -8 -7 0.6 3.79
 -3 8 6 10.38 5.26
 -3 8 6 16.49 3.93
 3 -8 -6 9.81 4.16
 -3 8 5 72.86 9.19
 -3 8 5 78.2 8.31
 -3 8 4 75.13 7.55
 -3 8 4 83.92 10.88
 -3 8 4 72.5 9.31
 -3 8 4 81.67 11.04
 -3 8 3 13.16 5.78
 -3 8 3 26.69 8.3
 -3 8 3 26.14 7.82
 -3 8 2 68.57 12.52
 -3 8 2 36.61 7.35
 -3 8 2 51.42 11.68
 -3 8 1 135.67 18.81
 -3 8 1 115.68 11.44
 -3 8 1 150.03 19.53
 -3 8 0 316.24 22.69
 -3 8 0 233.5 26.16
 -3 8 0 274.66 27.66
 -3 8 -1 461.81 30.34
 -3 8 -1 425.23 35.96
 -3 8 -1 444.41 36.57
 -3 8 -2 498.11 38.72
 -3 8 -2 535.05 39.14
 -3 8 -3 70.11 11.64
 -3 8 -3 71.4 11.49
 -3 8 -4 -1.44 3.18
 3 -8 4 2.42 4.46
 -3 8 -4 -1.36 5.42
 -3 8 -4 2.78 4.11
 -3 8 -5 39.76 6.69
 -3 8 -5 24.31 3.85
 3 -8 5 34.82 5.91
 -3 8 -5 24.58 5.69
 3 -8 6 239.78 16.44
 3 -8 6 214.05 15.4
 3 -8 7 226.03 16.31
 3 -8 7 244.98 15.87
 3 -8 8 255.38 17
 3 -8 8 269.7 16.66
 3 -8 9 140.1 10.48
 3 -8 9 163.33 10.49
 3 -8 10 81.66 6.1
 3 -7 -11 39.46 4.02
 -3 7 10 161.21 12
 3 -7 -10 161.36 10.84
 -3 7 9 212.58 16.72
 -3 7 9 272.41 17.74
 3 -7 -9 248.36 15.75
 -3 7 8 79.34 9.33
 -3 7 8 79.85 7.57
 3 -7 -8 88.61 8.38
 -3 7 7 83.92 9.66
 -3 7 6 15.1 6.01
 -3 7 5 -0.33 2.35
 -3 7 5 4.62 4.78
 -3 7 5 7.6 4.54
 -3 7 4 135 11.93
 -3 7 4 154.55 16.43
 -3 7 4 142.15 12.74
 -3 7 4 146.46 13.37
 -3 7 4 130.22 15.53
 -3 7 3 810.77 46.07
 -3 7 3 932.88 54.56
 -3 7 3 926.82 48.58
 -3 7 3 720.51 44.69
 -3 7 3 873.26 53.37
 3 -7 -3 688.02 42.08
 -3 7 2 679.29 37.91
 -3 7 2 738.64 40.02
 3 -7 -2 517.78 31.72
 3 -7 -2 492.75 33.42
 -3 7 2 674.89 46.19
 -3 7 1 355.88 33.94
 3 -7 -1 377.33 24.03
 3 -7 -1 328.09 21.61
 3 -7 0 271.71 18.28
 3 -7 0 307.4 20.55
 -3 7 0 243.51 27.86
 -3 7 -1 27.05 6.3
 -3 7 -1 13.17 9.22
 3 -7 1 16.41 4.43
 3 -7 1 18.44 4.8
 -3 7 -2 46.55 8
 -3 7 -2 52.35 11.84
 -3 7 -2 39.07 7.07
 3 -7 2 44.37 6.55
 3 -7 2 36.37 6.03
 -3 7 -3 115.25 10.96
 -3 7 -3 120.38 12.27
 3 -7 3 106.95 9.89
 3 -7 3 102.63 10.57
 -3 7 -3 120.56 15.34
 -3 7 -4 299.66 21.24
 -3 7 -4 352.54 26.93
 -3 7 -4 332.73 22.65
 3 -7 4 341.56 23.07
 -3 7 -4 332.32 25.72
 -3 7 -5 243.95 19.3
 -3 7 -5 196.48 14.46
 -3 7 -5 220.37 18.89
 -3 7 -6 266.09 16.87
 3 -7 7 90.76 10.43
 3 -7 8 8.06 4.11
 3 -7 8 12.28 6.3
 3 -7 9 17.9 4.08
 3 -7 9 20.47 6.03
 3 -7 10 3.96 4.62
 3 -7 10 4.43 3.06
 3 -7 11 6.14 2.61
 3 -7 11 -0.9 3.69
 3 -7 12 4.03 1.67
 3 -7 12 4.15 1.95
 3 -6 -13 91.69 6.31
 -3 6 12 267.39 16.62
 3 -6 -12 262.51 15.83
 -3 6 11 98.63 9.34
 3 -6 -11 91.3 8.42
 -3 6 10 68.03 8.78
 3 -6 -10 69.54 7.75
 -3 6 9 58.96 8.8
 -3 6 8 1.06 5.71
 3 -6 -8 4.52 5.25
 -3 6 7 4.69 5.99
 3 -6 -6 167.55 12.68
 -3 6 5 180.11 14.48
 -3 6 5 198.03 17.18
 -3 6 5 151.47 16.07
 -3 6 5 162.62 12.71
 3 -6 -5 178.07 13.02
 -3 6 4 -0.86 6.05
 -3 6 4 5.9 4.85
 -3 6 4 4.21 6.1
 3 -6 -4 3.16 4.62
 -3 6 3 13.01 7.56
 -3 6 3 13.37 4.73
 -3 6 3 29.03 9.58
 3 -6 -3 13.66 4.7
 3 -6 -2 33.7 5.4
 -3 6 2 41.4 11.76
 3 -6 -2 35.42 5.53
 -3 6 1 6.34 8.95
 -3 6 1 2.77 4.05
 3 -6 -1 7.2 3.53
 3 -6 -1 6.18 4.12
 3 -6 0 3.11 3.78
 -3 6 0 0.33 3.81
 3 -6 0 1.9 2.82
 -3 6 0 4.9 8.28
 -3 6 -1 11.39 8.04
 -3 6 -1 4.53 4.11
 3 -6 1 7.7 3.75
 3 -6 1 4.29 4.24
 3 -6 2 4.38 3.27
 -3 6 -2 6.21 4.4
 -3 6 -2 2.99 6.74
 -3 6 -3 66.28 11.51
 3 -6 3 55.34 7.31
 -3 6 -3 73.96 11.4
 -3 6 -4 264.3 22.44
 3 -6 4 261.53 19.09
 -3 6 -4 312.74 23.29
 3 -6 4 255.82 16.56
 -3 6 -5 358.01 25.9
 3 -6 5 353.76 21.22
 3 -6 5 323.33 23.54
 -3 6 -5 347.95 25.16
 3 -6 6 -0.31 5.08
 -3 6 -6 4.9 2.25
 3 -6 6 1.6 6.11
 3 -6 7 30.59 6.02
 3 -6 7 41.33 8.24
 3 -6 7 21.64 7.53
 3 -6 8 102.02 9.84
 3 -6 8 126.46 12.76
 3 -6 9 258.45 19.45
 3 -6 10 496.31 30.52
 3 -6 10 508.6 28.94
 3 -6 11 867.61 46.5
 3 -6 11 830.76 45.18
 3 -6 12 419.2 22.92
 3 -6 12 408.18 23.56
 3 -6 13 21.41 2.75
 3 -6 13 15.54 2.53
 3 -5 -14 23.94 3.38
 -3 5 13 5.45 3.5
 3 -5 -13 -1.23 3.68
 -3 5 12 15.64 4.88
 3 -5 -12 22.52 5.23
 -3 5 11 53.65 7.99
 3 -5 -10 8.62 5.85
 -3 5 9 50.95 7.79
 3 -5 -9 58.2 8.64
 -3 5 8 0.52 4.51
 3 -5 -8 8.77 4.51
 -3 5 7 82.49 10.12
 3 -5 -7 80.22 8.63
 -3 5 7 71.78 9
 -3 5 6 141.54 13.24
 -3 5 6 153.54 12.96
 3 -5 -6 174.83 12.73
 -3 5 5 300.9 20.16
 3 -5 -5 294.66 19.07
 -3 5 5 301.04 22.22
 -3 5 4 114.23 10.39
 3 -5 -4 131.36 10.26
 -3 5 4 141.7 14.35
 -3 5 3 8.78 3.89
 -3 5 3 8.93 6.74
 3 -5 -3 8.44 4.12
 -3 5 2 5.23 3.66
 3 -5 -2 9.01 2.92
 3 -5 -2 5.39 3.57
 -3 5 2 6.48 7.21
 -3 5 1 199.4 13.16
 -3 5 1 192.1 20.23
 3 -5 -1 194.23 13
 3 -5 -1 197.45 13.5
 3 -5 0 780.63 42.97
 3 -5 0 875.9 44.26
 -3 5 -1 765.36 43.28
 -3 5 -1 870.66 51.89
 3 -5 1 810.1 43.92
 3 -5 2 1237.39 67.09
 -3 5 -2 1280.95 68.58
 3 -5 2 1362.86 69.48
 3 -5 3 1126.78 62.21
 -3 5 -3 1193.64 63.6
 3 -5 3 1264.93 64.74
 -3 5 -3 1327.01 69.54
 3 -5 4 17.9 4.23
 -3 5 -4 19.94 5.65
 -3 5 -4 19.94 3.91
 3 -5 4 20.71 5.19
 3 -5 5 3.33 4.2
 3 -5 5 3.31 5.17
 -3 5 -5 1.29 2.76
 -3 5 -5 7.87 4.64
 3 -5 6 322.31 20.32
 -3 5 -6 339.45 20.77
 3 -5 7 546.94 30.91
 -3 5 -7 626.87 32.31
 3 -5 8 404.38 24.61
 -3 5 -8 442.42 25.74
 3 -5 9 1052.03 56.6
 -3 5 -9 1056.71 57.67
 3 -5 9 1023.07 58.62
 3 -5 9 990.96 58.12
 3 -5 10 275.24 19.36
 -3 5 -10 328.77 20.75
 3 -5 10 305.87 21.5
 3 -5 11 66.77 8.64
 3 -5 12 12.57 3.64
 3 -5 12 7.49 4.81
 -3 5 -12 7.88 3.28
 -3 5 -13 170.26 11.12
 3 -5 13 164.6 10.59
 3 -5 13 171.44 11.25
 3 -5 14 48.33 3.86
 3 -4 -15 94.24 6.74
 3 -4 -14 81.77 7.06
 3 -4 -13 49.49 6.32
 -3 4 13 47.33 6.69
 -3 4 12 11.78 5.88
 -3 4 11 62 8.79
 3 -4 -11 60.83 8.59
 -3 4 10 135.46 13.22
 3 -4 -10 166.1 13.67
 3 -4 -10 159.05 12.26
 -3 4 9 363.46 27.25
 -3 4 9 394.28 27.46
 3 -4 -9 483.71 27.81
 3 -4 -9 466.2 26.61
 -3 4 8 282.58 21.52
 3 -4 -8 331.03 20.9
 -3 4 8 354.27 22.67
 -3 4 7 277.25 20.18
 3 -4 -7 316.41 19.77
 -3 4 7 309.1 20.74
 -3 4 6 231.8 16.4
 -3 4 6 211.72 16.45
 -3 4 6 237.1 16.39
 3 -4 -6 244.26 15.89
 3 -4 -5 -1.3 4.79
 -3 4 5 1.44 4.1
 -3 4 5 2.24 3.09
 -3 4 5 2.94 4.44
 -3 4 4 105.06 8.78
 3 -4 -4 104.24 8.77
 -3 4 4 124.91 12.2
 -3 4 3 953.95 53.08
 -3 4 3 997.62 53.17
 -3 4 2 2004.7 104.41
 3 -4 -2 2063.35 104.04
 -3 4 2 2213.05 112.58
 3 -4 -2 1998.71 104.46
 -3 4 1 1083.89 55.3
 3 -4 -1 1064.79 54.76
 3 -4 -1 1075.33 55.65
 -3 4 0 1484.86 84.4
 -3 4 -1 9.76 6.44
 -3 4 -2 76.75 6.97
 -3 4 -2 94.85 10.87
 3 -4 2 73.5 7.14
 -3 4 -3 19.09 4.28
 3 -4 3 26.43 4.58
 -3 4 -3 21.01 6.04
 3 -4 4 870.98 45.16
 -3 4 -4 895.06 48.52
 -3 4 -4 783.96 45.04
 3 -4 4 845.14 47.11
 3 -4 5 117.64 9.58
 3 -4 5 108.52 11.13
 -3 4 -5 109.96 9.05
 -3 4 -5 107.56 10.07
 3 -4 6 285.02 17.97
 -3 4 -6 299.61 17.9
 3 -4 7 51.7 7.34
 -3 4 -7 58.28 6.85
 3 -4 7 56.5 8.26
 3 -4 8 24.82 6.32
 3 -4 8 23.98 7.62
 -3 4 -8 29.2 5.46
 3 -4 8 16.91 6.67
 3 -4 9 -1.31 5.31
 3 -4 9 2.54 5.18
 -3 4 -9 4.95 4.05
 3 -4 9 1.44 7.24
 3 -4 10 90.05 9.15
 -3 4 -10 78.1 8.76
 3 -4 10 82.99 10.09
 3 -4 10 71.65 9.1
 3 -4 11 28.19 5.67
 3 -4 11 21.09 6.71
 -3 4 -11 28.88 5.6
 3 -4 12 63.82 7.59
 3 -4 13 110.51 8.3
 -3 4 -13 112.66 8.86
 3 -4 13 112.48 8.83
 3 -4 14 195.36 11.79
 -3 4 -14 211.14 12.62
 -3 4 -15 70.64 5
 3 -3 -16 62.42 4.31
 -3 3 15 1.2 3.05
 3 -3 -15 2.64 2.87
 3 -3 -14 153.13 10.98
 -3 3 14 144.74 11
 -3 3 13 212.73 15.15
 3 -3 -12 214.32 15.98
 -3 3 12 238.3 16.85
 -3 3 11 243.39 19.22
 3 -3 -11 284.46 18.93
 -3 3 10 176.6 15.72
 -3 3 10 188.38 15.73
 3 -3 -10 200.35 15.35
 3 -3 -10 221.27 14.8
 3 -3 -9 124.68 11.19
 -3 3 9 95.69 10.88
 3 -3 -9 120.72 10.43
 -3 3 9 119.2 11.59
 -3 3 8 5.85 4.15
 -3 3 8 5.31 5.86
 3 -3 -8 4.27 4.37
 -3 3 7 90.91 9.25
 3 -3 -7 90.42 8.5
 -3 3 7 87.39 9.04
 -3 3 6 37.67 5.47
 -3 3 6 37.91 6.16
 3 -3 -6 31.65 5.34
 -3 3 5 184.44 12.47
 -3 3 5 167.14 12.19
 -3 3 4 20.5 3.61
 -3 3 4 16.13 4.13
 -3 3 3 18.72 3.96
 -3 3 2 432.86 23.52
 3 -3 -2 422.17 23.37
 3 -3 -1 22.65 3.08
 3 -3 -1 24.64 3.38
 3 -3 0 1.79 1.96
 3 -3 0 0.96 2.53
 3 -3 1 460.35 26.16
 -3 3 -2 337.48 19.44
 3 -3 2 355.1 21.27
 -3 3 -3 988.72 51.72
 3 -3 4 661.14 38.61
 3 -3 5 712.1 41.19
 3 -3 6 27.23 5.82
 3 -3 6 40.84 7.49
 -3 3 -6 37.81 5.22
 3 -3 7 191.37 12.62
 -3 3 -7 193.97 13.97
 3 -3 7 188.54 14.58
 3 -3 7 186.57 13.85
 3 -3 7 164.41 14.67
 3 -3 8 98.89 10.04
 3 -3 8 99.21 8.58
 3 -3 8 87.28 10.44
 3 -3 8 95.28 10.59
 3 -3 9 1199.5 61.05
 3 -3 9 1081.31 59.51
 3 -3 9 1041.76 61.68
 -3 3 -9 1182.4 61.97
 3 -3 9 1128.17 61.41
 3 -3 9 1091.77 61.6
 3 -3 10 1064.38 56
 3 -3 10 990.74 54.8
 -3 3 -10 1138.91 57.66
 3 -3 10 929.59 56.4
 3 -3 11 1034.18 56.71
 3 -3 11 1039.12 57.14
 -3 3 -11 1098.25 58.53
 -3 3 -12 1281.56 66.75
 3 -3 12 1196.79 65.23
 -3 3 -13 294.6 18.42
 3 -3 13 282.69 17.04
 3 -3 14 13.98 2.9
 -3 3 -14 15.04 3.1
 -3 3 -15 28.85 3.1
 3 -2 -16 60.6 4.52
 3 -2 -15 27.93 4.28
 3 -2 -15 32.25 3.53
 -3 2 15 24.89 4.53
 -3 2 14 21.87 5.01
 3 -2 -14 27.16 4.56
 -3 2 13 -0.32 5.01
 -3 2 12 -4.02 4.52
 -3 2 12 -1.46 5.35
 3 -2 -12 2.25 4.59
 3 -2 -11 2.05 4.96
 -3 2 10 103.5 10.64
 3 -2 -10 89.6 9.52
 3 -2 -10 112.32 9.64
 3 -2 -9 -0.26 3.42
 3 -2 -9 -0.95 4.52
 -3 2 9 -0.73 5.11
 3 -2 -9 -0.57 4.3
 3 -2 -8 19.11 5.19
 -3 2 8 14.79 5.44
 3 -2 -8 20.69 4.77
 3 -2 -7 21.12 5.31
 -3 2 7 20.85 5.31
 3 -2 -7 18.5 4.66
 3 -2 -6 642.62 33.14
 3 -2 -6 554.44 33.03
 -3 2 6 593.66 32.81
 3 -2 -6 562.88 32.81
 3 -2 -5 301.83 19.03
 3 -2 -5 299.12 17.71
 -3 2 5 279.91 17.48
 -3 2 4 973.01 52.58
 3 -2 -4 1037.53 55.08
 -3 2 4 1007.66 52.22
 -3 2 3 188.86 11.64
 -3 2 2 4.4 2.12
 3 -2 -2 1.09 3.21
 3 -2 -1 10.14 4.97
 3 -2 0 1317.04 69.34
 3 -2 1 2489.59 128.45
 3 -2 2 1982.5 103.87
 3 -2 3 2280.91 134.05
 3 -2 3 2999.78 135.72
 3 -2 4 1074.7 58.55
 3 -2 5 -0.38 5.36
 3 -2 5 -0.29 3.84
 3 -2 6 498.77 30.51
 3 -2 7 789.1 42.72
 3 -2 7 767.11 41.9
 -3 2 -7 838.72 43.24
 3 -2 7 666.23 42.49
 3 -2 7 830.47 44.65
 3 -2 8 389.47 23.94
 3 -2 8 371.33 23.19
 3 -2 8 363.44 24.61
 -3 2 -8 419.12 24.72
 3 -2 8 404 24.4
 3 -2 8 408.38 25.41
 3 -2 9 857.81 48.06
 3 -2 9 860.85 49.87
 -3 2 -9 904.75 49.59
 3 -2 9 913.78 48.72
 3 -2 9 875.06 48.64
 3 -2 10 500.56 29.98
 3 -2 10 486.09 29.6
 3 -2 10 506.09 31.41
 -3 2 -10 547.45 31.5
 3 -2 10 533.11 30.21
 3 -2 11 67.25 7.62
 3 -2 11 76.81 7.46
 3 -2 11 61.65 8.1
 -3 2 -11 73.88 8.08
 3 -2 11 72.11 7.87
 3 -2 12 3.27 3.46
 -3 2 -12 5.45 3.48
 3 -2 12 1 4.15
 3 -2 12 6.8 3.78
 3 -2 13 80.74 6.74
 -3 2 -13 72.78 7.42
 3 -2 14 10.64 2.49
 -3 2 -14 9.84 2.75
 3 -2 15 13.13 1.92
 -3 2 -15 14.57 2.43
 3 -1 -16 91.92 6.14
 -3 1 15 272.62 16.15
 3 -1 -15 251.5 15.2
 -3 1 14 168.06 11.66
 3 -1 -14 151.77 10.83
 3 -1 -14 144.24 10.23
 -3 1 13 227.65 16.21
 3 -1 -13 213.28 15.34
 -3 1 12 60.84 8.38
 3 -1 -12 46.53 6.28
 -3 1 12 50.94 7.4
 -3 1 11 164.14 13.33
 3 -1 -11 130.44 10.31
 3 -1 -11 128.14 10.81
 -3 1 11 129.88 11.7
 -3 1 10 182.95 14.64
 3 -1 -10 163.97 12.29
 3 -1 -10 163.05 12.74
 -3 1 10 176.49 13.87
 -3 1 9 823.16 46.63
 -3 1 9 806.64 47.52
 3 -1 -9 811.42 45.5
 3 -1 -9 867.62 46.14
 3 -1 -9 885.44 46.06
 -3 1 8 814.85 49.83
 3 -1 -8 952.49 49
 -3 1 8 848.83 49.12
 3 -1 -8 985.04 49.07
 -3 1 7 1457.6 71.27
 -3 1 7 1242.76 69.83
 3 -1 -6 152.64 10.62
 -3 1 6 137.77 10.48
 3 -1 -6 149.15 10.49
 3 -1 -5 174.58 12.36
 -3 1 5 171.5 11.29
 3 -1 -4 172.74 12.41
 3 -1 -4 153.88 10.88
 3 -1 -3 1000.87 49.01
 -3 1 3 826.26 44.89
 -3 1 2 2733.85 142.08
 3 -1 -2 3284.15 147.58
 3 -1 -1 2612.26 151.15
 -3 1 1 2972.6 146.4
 3 -1 0 1177.34 86
 3 -1 0 1742.66 82.34
 3 -1 1 13.31 6.84
 3 -1 1 8.66 3.79
 3 -1 2 16.94 5.59
 3 -1 2 27.44 3.19
 3 -1 3 10.64 4.93
 3 -1 3 7.61 5.78
 3 -1 4 109.29 9.01
 3 -1 4 99.3 11
 3 -1 5 9.84 3.3
 3 -1 6 -0.39 4.59
 3 -1 7 4.16 3.7
 3 -1 7 1.32 3.49
 3 -1 8 150.79 11.39
 3 -1 8 152.28 11.63
 3 -1 8 145.51 12.34
 3 -1 9 44.51 6.47
 3 -1 9 43.84 6.59
 3 -1 9 35.86 5.65
 3 -1 10 48.69 6.76
 3 -1 10 44.35 6.59
 3 -1 11 51.14 6.45
 3 -1 12 333 19.64
 3 -1 12 303.11 20.21
 -3 1 -12 304.73 20.34
 3 -1 13 219.8 13.97
 -3 1 -13 213.4 14.7
 3 -1 14 367.08 20.24
 -3 1 -14 346.05 20.88
 3 -1 15 114.22 6.98
 -3 1 -15 101.21 7.27
 3 0 -16 64.68 4.75
 3 0 -15 16.64 4.05
 -3 0 15 16.79 3.91
 3 0 -15 10.78 2.41
 3 0 -14 72.48 6.47
 -3 0 14 79.35 7.74
 3 0 -13 95.84 8
 -3 0 13 113.11 9.38
 -3 0 12 280.39 18.94
 3 0 -12 248.19 16.58
 3 0 -12 252.74 16.12
 -3 0 12 269.77 17.72
 -3 0 11 295.21 20.28
 3 0 -11 338.42 19.54
 3 0 -11 279.39 18.12
 3 0 -11 257.05 17.89
 -3 0 11 283.01 19.18
 -3 0 10 267.56 19.11
 3 0 -10 237.48 16.95
 3 0 -10 251.5 17.1
 -3 0 10 268.92 18.14
 -3 0 9 162.35 14.22
 -3 0 9 179.08 13.97
 3 0 -9 175.72 13.04
 3 0 -9 207.01 13.56
 -3 0 8 19.96 5.48
 3 0 -8 26.92 4.52
 -3 0 8 27.52 5.82
 3 0 -8 29.73 6.59
 3 0 -7 137.66 11.51
 -3 0 7 124.01 10.07
 -3 0 6 36.49 4.96
 3 0 -6 29.64 6.11
 -3 0 6 26.59 4.94
 3 0 -5 45.7 5.66
 3 0 -5 39.74 5.46
 -3 0 5 42.69 4.81
 3 0 -5 38.76 6.27
 3 0 -4 33.25 5.82
 3 0 -4 31.42 5.56
 3 0 -4 27.93 5.2
 3 0 -3 173.69 12.91
 3 0 -3 143.52 10.17
 3 0 -2 100.07 9.92
 -3 0 2 87.38 5.61
 3 0 -2 88.55 6.68
 3 0 -2 93.56 7.09
 3 0 -1 647.23 38.26
 3 0 0 489.85 30.58
 3 0 1 24.14 6.86
 3 0 1 32.01 3.49
 3 0 2 24.96 6.01
 3 0 2 31.25 3.54
 3 0 3 2591.9 134.73
 3 0 3 2627.53 134.81
 3 0 4 978.75 52.61
 3 0 4 969.52 52.55
 3 0 5 1144.77 62.08
 3 0 6 858.53 48
 3 0 7 120.47 10.43
 3 0 7 113.36 10.49
 3 0 7 111.51 8.79
 3 0 8 1.18 3.61
 3 0 8 4 2.77
 3 0 9 733.89 41.38
 3 0 9 710.21 39.76
 3 0 10 1488.25 80.09
 3 0 10 1544.99 80.99
 3 0 11 1294.04 70.01
 3 0 11 1307.16 69.36
 3 0 12 948.27 51.27
 3 0 13 384.59 22.3
 3 0 13 406.42 22.77
 -3 0 -13 357.25 22.46
 3 0 14 127.34 8.37
 -3 0 -14 106.13 8.14
 3 0 15 1.41 1.76
 -3 0 -15 2.82 1.44
 3 1 -16 51.43 3.75
 3 1 -16 48.18 3.77
 3 1 -15 7.8 3.84
 -3 -1 15 12.58 3.36
 3 1 -15 10.02 2.22
 -3 -1 14 27.28 4.88
 3 1 -14 32.6 3.95
 -3 -1 13 4.24 4.16
 3 1 -12 51.04 6.98
 3 1 -12 35.84 4.74
 3 1 -12 39.52 5.11
 -3 -1 12 38.07 6.2
 3 1 -11 32.84 4.6
 3 1 -11 26.97 4.76
 3 1 -10 394.48 22.89
 3 1 -10 366.47 23.44
 3 1 -10 384.99 23.84
 3 1 -10 393.07 23.94
 -3 -1 10 397.53 24.49
 3 1 -9 31.93 7.5
 3 1 -9 26.08 5.07
 3 1 -9 27.71 4.96
 -3 -1 9 24.16 6.06
 3 1 -8 124.19 12.13
 3 1 -8 135.9 10.65
 3 1 -7 40.78 5.43
 3 1 -7 36.26 4.71
 3 1 -6 709.12 40.28
 3 1 -5 846.69 51.74
 3 1 -5 1149.02 54.17
 3 1 -4 1158.64 61.3
 3 1 -3 1396.74 74.33
 3 1 -3 1442.53 74.55
 3 1 -3 1498.95 76.12
 3 1 -2 94.75 7.43
 3 1 -2 93.73 7.04
 3 1 -2 110.36 9.18
 3 1 -2 84.68 7.36
 3 1 -1 126.68 8.82
 3 1 -1 150.86 11.33
 3 1 -1 123.84 8.51
 3 1 0 2131.21 105.63
 3 1 0 2091.89 105.56
 3 1 0 1913.76 108.14
 3 1 1 2556.82 128.43
 3 1 1 2479.56 131.17
 3 1 2 1803.51 98.12
 3 1 2 1904.97 97.45
 3 1 3 1150.44 63.2
 3 1 4 214.07 16.37
 3 1 5 344.43 19.99
 3 1 5 228.48 17.1
 3 1 6 173.42 12.77
 3 1 6 156.77 12.99
 3 1 6 161.39 11.24
 3 1 6 129.79 10.77
 3 1 7 765.92 40.09
 3 1 7 737.65 40.7
 3 1 7 729.36 41.07
 3 1 7 684.73 39.37
 3 1 7 654.82 38.88
 3 1 8 245.74 17.71
 3 1 8 284.61 17.49
 3 1 8 274.53 18.5
 3 1 8 254.14 17.06
 3 1 8 244.63 16.44
 3 1 9 226.3 15.36
 3 1 9 210.85 16.06
 3 1 9 240.43 15.68
 3 1 10 29.12 3.94
 3 1 10 9.39 3.51
 3 1 11 159.56 11.38
 3 1 11 150.32 10.67
 3 1 11 167.29 12.21
 3 1 12 69.39 7.55
 3 1 13 -0.64 3.72
 3 1 13 2.14 2.76
 3 1 14 1.53 2.2
 3 1 14 2.64 2.99
 3 1 15 9.57 1.95
 3 2 -15 394.94 21.87
 3 2 -15 380.92 21.69
 3 2 -14 464.2 25.59
 3 2 -14 400.1 23.3
 3 2 -13 228.58 15.59
 3 2 -13 267.77 16.2
 3 2 -12 61.59 7.81
 3 2 -12 44.65 5.45
 3 2 -12 63.54 6.36
 3 2 -11 50.83 5.96
 3 2 -11 51.53 6.2
 3 2 -10 119.47 9.98
 3 2 -10 119.68 10.3
 3 2 -10 147.38 13.12
 3 2 -9 1431.87 72.91
 3 2 -9 1435.54 73.99
 3 2 -9 1343.72 73.75
 3 2 -9 1229.15 73.53
 3 2 -8 1382.19 70.57
 3 2 -8 1248.78 73.15
 3 2 -8 1386.65 71.55
 3 2 -8 1306.34 71.33
 3 2 -7 697.13 36.67
 3 2 -7 763.79 38.02
 3 2 -7 721.8 37.51
 3 2 -6 525.01 28.94
 3 2 -6 580.79 30.35
 3 2 -6 545.43 31.06
 3 2 -6 592.29 31.64
 3 2 -6 530.75 29.07
 3 2 -5 56.4 8.2
 3 2 -5 66.49 8.22
 3 2 -5 85.16 8.89
 3 2 -5 69.51 6.86
 3 2 -4 47.15 5.95
 3 2 -4 42.26 6.68
 3 2 -4 39.19 5.08
 3 2 -4 44.29 7.32
 3 2 -4 59.98 8.13
 3 2 -4 54.52 6.09
 3 2 -3 640.66 37.29
 3 2 -3 687.15 37.22
 3 2 -3 667.57 37.75
 3 2 -3 730 42.09
 3 2 -3 678.83 36.75
 3 2 -3 742.11 39.8
 3 2 -2 2388.73 114.99
 3 2 -2 2136.9 111.63
 3 2 -2 2160.23 111.4
 3 2 -2 2180.96 111.6
 3 2 -1 652.08 37.35
 3 2 -1 639.47 34.08
 3 2 -1 625.08 33.82
 3 2 0 770.39 43.55
 3 2 0 753.58 39.86
 3 2 1 160.67 13.19
 3 2 1 162.07 12.56
 3 2 1 182.46 11.55
 3 2 1 136.43 15.04
 3 2 2 12.77 4.11
 3 2 2 7.99 4.99
 3 2 2 20.91 6.13
 3 2 2 13.45 6.06
 3 2 3 72.04 9.29
 3 2 3 77.7 9.44
 3 2 3 97.81 8.87
 3 2 3 98.16 10.19
 3 2 4 6.5 2.85
 3 2 4 5.94 2.51
 3 2 4 4.33 4.97
 3 2 4 8.05 4.79
 3 2 4 5.9 3.4
 3 2 4 5.4 3.55
 3 2 4 6.78 2.52
 3 2 4 7.81 3.83
 3 2 5 26.67 4.09
 3 2 5 23.5 6.25
 3 2 5 29.83 6.15
 3 2 5 19.94 4.46
 3 2 5 20.56 4.59
 3 2 5 29.99 4.37
 3 2 5 21.93 4.78
 3 2 5 30.13 4.51
 3 2 6 59.59 7.66
 3 2 6 54.82 7.77
 3 2 6 50.81 5.96
 3 2 6 39.25 5.4
 3 2 6 45.06 6.19
 3 2 7 108.56 10.32
 3 2 7 119.18 11.07
 3 2 7 100.77 9.18
 3 2 7 95.6 9.19
 3 2 7 108.92 9.32
 3 2 8 104.88 10.4
 3 2 8 110.25 9.91
 3 2 8 127.34 10.09
 3 2 8 115.62 9.75
 3 2 9 409.64 26.86
 3 2 9 475.27 27.01
 3 2 9 437.55 26.09
 3 2 9 443.53 26
 3 2 10 58.42 7.4
 3 2 10 62.74 8.56
 3 2 10 69.75 7.08
 3 2 11 41.5 5.35
 3 2 11 39.67 6.02
 3 2 12 154.56 10.7
 3 2 12 152.87 11.94
 3 2 12 150.76 11.01
 3 2 12 134.2 9.93
 3 2 13 263.14 15.17
 3 2 13 276.78 16.25
 3 2 13 266.2 15.43
 3 2 13 223.59 14.34
 3 2 14 246.81 14.04
 3 3 -15 45.66 3.45
 3 3 -14 7.72 4.05
 3 3 -14 2.98 1.81
 3 3 -13 41.7 5.11
 3 3 -13 53.92 7.27
 3 3 -13 48.05 6.39
 3 3 -13 53.59 5.07
 3 3 -12 145.28 12
 3 3 -12 142.37 10.59
 3 3 -11 460.09 26.54
 3 3 -11 414.47 24.33
 3 3 -10 115.69 9.88
 3 3 -9 26.66 7.8
 3 3 -9 17.36 4.82
 3 3 -8 3.36 2.91
 3 3 -8 2.12 6.53
 3 3 -8 3.75 3.99
 3 3 -7 50.32 5.91
 3 3 -7 48.2 6.74
 3 3 -6 2.36 3
 3 3 -6 -0.36 2.19
 3 3 -6 1.36 6.57
 3 3 -6 -0.64 2.81
 3 3 -6 -0.71 3.28
 3 3 -6 1.93 4.22
 3 3 -6 3.54 2.63
 3 3 -6 -0.47 3.42
 3 3 -6 0.31 2.53
 3 3 -6 0.36 3.33
 3 3 -5 38.05 5.29
 3 3 -5 42.71 5.5
 3 3 -5 33.91 5.95
 3 3 -5 27.54 6.9
 3 3 -5 31.75 5.08
 3 3 -5 29.9 4.67
 3 3 -5 23.86 4.57
 3 3 -5 26.23 5.57
 3 3 -5 43.37 6.54
 3 3 -5 25.67 6.28
 3 3 -5 33.76 4.76
 3 3 -5 31.97 4.45
 3 3 -5 32.27 4.21
 3 3 -4 81.24 8.58
 3 3 -4 86.87 7.56
 3 3 -4 82.68 8.5
 3 3 -4 76.5 8.91
 3 3 -4 78.17 8.37
 3 3 -4 96.57 11.02
 3 3 -4 87.09 8.18
 3 3 -4 80.02 6.93
 3 3 -4 88.15 8
 3 3 -4 82.93 6.64
 3 3 -3 407.49 23.48
 3 3 -3 413.47 23.28
 3 3 -3 448.99 26.77
 3 3 -3 488.12 30.07
 3 3 -3 495.39 30.66
 3 3 -3 396.24 24.08
 3 3 -3 372.96 22.84
 3 3 -3 386.88 23.87
 3 3 -3 387.98 22.49
 3 3 -2 463.16 25.11
 3 3 -2 429.28 24.79
 3 3 -2 482.04 32.62
 3 3 -2 436.96 25.22
 3 3 -2 507.58 29.57
 3 3 -2 451.88 31.54
 3 3 -2 468.51 32.23
 3 3 -2 456.87 25.97
 3 3 -2 422.09 24.7
 3 3 -2 428.71 24.33
 3 3 -1 530.57 27.49
 3 3 -1 399.76 33.07
 3 3 -1 596.48 32.67
 3 3 -1 336.04 31.9
 3 3 -1 397.85 33.2
 3 3 -1 545.15 28.76
 3 3 -1 512.32 27.49
 3 3 0 235.58 23.3
 3 3 0 317.43 18.19
 3 3 0 385.55 23.31
 3 3 0 226.26 22.83
 3 3 0 289.35 24.53
 3 3 0 348.26 19.37
 3 3 1 8.72 2.82
 3 3 1 11.25 2.37
 3 3 1 9.42 3.26
 3 3 1 11.83 5.53
 3 3 1 0.73 6.22
 3 3 1 4.67 6
 3 3 1 7.66 2.13
 3 3 1 5.73 2.72
 3 3 2 261.71 18.05
 3 3 2 211.49 14.19
 3 3 2 212.59 17.8
 3 3 2 250.76 17.45
 3 3 2 261.61 16.04
 3 3 2 246.48 14.81
 3 3 2 229.02 19.3
 3 3 2 225.16 19.59
 3 3 2 216.99 14.05
 3 3 2 247.27 15.64
 3 3 3 1048.46 56.38
 3 3 3 1155.74 59.89
 3 3 3 1108.57 59.23
 3 3 3 1002.76 56.1
 3 3 3 1098.83 60.81
 3 3 3 1109.59 58.39
 3 3 3 1046.37 60.81
 3 3 3 1110.15 57.01
 3 3 3 1033.76 56.28
 3 3 3 1089.46 57.82
 3 3 4 1188.2 65.05
 3 3 4 1304.52 69.71
 3 3 4 1109.84 67.27
 3 3 4 1203.26 68.41
 3 3 4 1307.28 66.18
 3 3 4 1228.69 66.95
 3 3 4 1326.15 65.73
 3 3 4 1197.88 66.6
 3 3 4 1313.73 67.77
 3 3 5 844.31 43.73
 3 3 5 871.56 46.64
 3 3 5 758.6 44.67
 3 3 5 794.43 43.4
 3 3 5 900.19 43.66
 3 3 5 749.84 43.63
 3 3 5 758.05 43.79
 3 3 6 782.62 43.74
 3 3 6 753.95 45.12
 3 3 6 885.13 47.14
 3 3 6 820.15 44.55
 3 3 6 898.74 45.1
 3 3 6 814.66 44.97
 3 3 7 113.2 12.76
 3 3 7 159.49 13.38
 3 3 7 153.49 15.01
 3 3 7 177.56 12.34
 3 3 7 152.83 11.99
 3 3 7 151.45 12.3
 3 3 7 147.88 12.14
 3 3 8 39.04 6.73
 3 3 8 39.3 5.13
 3 3 8 40.67 6.13
 3 3 8 44.14 6.2
 3 3 8 38.15 6.37
 3 3 9 197.8 14.18
 3 3 9 177.23 14.34
 3 3 9 222.98 16.24
 3 3 9 206.48 14.45
 3 3 9 211.07 13.98
 3 3 10 537.38 35.73
 3 3 10 640.65 35.27
 3 3 10 612.46 34.22
 3 3 11 517.75 30.61
 3 3 11 589.55 32.83
 3 3 11 596.16 31.73
 3 3 11 568.29 30.92
 3 3 11 513.86 29.84
 3 3 12 575.83 30.27
 3 3 12 562.89 31.43
 3 3 12 524.87 30.01
 3 3 13 253.87 14.05
 3 3 13 246.49 14.02
 3 3 13 235.6 13.8
 3 4 -14 7.57 1.54
 3 4 -13 22.25 3.18
 3 4 -13 15.93 4.44
 3 4 -12 158.33 11.8
 3 4 -12 182.91 12.85
 3 4 -12 164.17 13.13
 3 4 -11 268.44 19.22
 3 4 -11 262.24 18.48
 3 4 -10 354.59 22.19
 3 4 -10 360.36 23.19
 3 4 -9 0.55 6.56
 3 4 -9 4.07 4.29
 3 4 -9 3.06 6.64
 3 4 -8 116.82 11.22
 3 4 -8 113.54 10.4
 3 4 -8 91.48 9.54
 3 4 -7 322.47 19.56
 3 4 -7 211.63 17.89
 3 4 -7 281.14 18.26
 3 4 -7 278.77 17.07
 3 4 -7 248.76 17.66
 3 4 -6 704.45 41.16
 3 4 -6 956.24 43.88
 3 4 -6 763.47 42.24
 3 4 -6 481.65 41.03
 3 4 -6 766.8 42.33
 3 4 -6 800.01 41.57
 3 4 -6 700.88 41.64
 3 4 -6 849.82 44.29
 3 4 -6 673.68 40.81
 3 4 -6 700.08 42.04
 3 4 -6 726.35 42.02
 3 4 -5 1116.19 61.63
 3 4 -5 1310.13 61.51
 3 4 -5 1128.14 61.02
 3 4 -5 1137.25 60.29
 3 4 -5 894.27 60.26
 3 4 -5 1055.67 60.78
 3 4 -5 1179.9 60.68
 3 4 -5 1105.7 62.03
 3 4 -5 1305.56 65.02
 3 4 -5 1027.22 59.59
 3 4 -5 1087.62 61.13
 3 4 -4 938.54 54.18
 3 4 -4 1126.51 56.13
 3 4 -4 1047.1 57.64
 3 4 -4 943.95 55.78
 3 4 -4 1002.04 56.32
 3 4 -4 1125.19 56.51
 3 4 -4 1117.1 59.42
 3 4 -4 1196.3 62.18
 3 4 -4 945.12 55.09
 3 4 -4 1019.69 56.78
 3 4 -4 1087.94 58.51
 3 4 -3 466.31 26.91
 3 4 -3 553.27 35.66
 3 4 -3 493.37 30.76
 3 4 -3 482.61 27.57
 3 4 -3 513.54 31.59
 3 4 -3 513.19 33.93
 3 4 -3 451.08 27.88
 3 4 -3 433.24 26.51
 3 4 -3 416.72 25.54
 3 4 -2 1.93 3.74
 3 4 -2 -0.96 8.17
 3 4 -2 3.44 2.79
 3 4 -2 2.32 3.59
 3 4 -2 8.7 5.03
 3 4 -2 0.89 6.6
 3 4 -2 4.57 2.7
 3 4 -2 1.07 3.22
 3 4 -2 1.17 1.66
 3 4 -1 68.37 6.65
 3 4 -1 69.66 12.57
 3 4 -1 81.58 7.44
 3 4 -1 70.55 8.88
 3 4 -1 78.69 10.81
 3 4 -1 76.04 5.99
 3 4 -1 93.63 10.74
 3 4 -1 44 10.45
 3 4 -1 85.04 7.86
 3 4 -1 79.16 6.94
 3 4 0 591.1 33.28
 3 4 0 597.72 33.6
 3 4 0 664.57 38.03
 3 4 0 657.82 39.37
 3 4 0 674.08 39.6
 3 4 0 618.64 34.61
 3 4 0 649.27 33.77
 3 4 0 614.97 32.57
 3 4 1 777.88 55.02
 3 4 1 858.57 47.21
 3 4 1 834.29 47.24
 3 4 1 839.53 51.73
 3 4 1 1037.38 53.67
 3 4 1 1006.32 53.51
 3 4 1 799.41 54.13
 3 4 1 876.4 48.35
 3 4 1 936.14 47.72
 3 4 1 902.23 47.91
 3 4 1 855.73 46.46
 3 4 2 557.33 31.95
 3 4 2 548.06 36.78
 3 4 2 597.71 36.44
 3 4 2 586.01 38.36
 3 4 2 539.79 31.33
 3 4 2 548.41 31.89
 3 4 2 585.81 33.28
 3 4 3 735.15 40.7
 3 4 3 789.98 44.34
 3 4 3 772.6 43.63
 3 4 3 700.01 40.38
 3 4 3 768.48 45.61
 3 4 3 753.5 42.29
 3 4 3 679.42 43.06
 3 4 3 765.69 45.85
 3 4 3 717.23 40.18
 3 4 3 764.59 42.23
 3 4 4 345.39 22.31
 3 4 4 318.66 19.93
 3 4 4 319.82 21.47
 3 4 4 290.41 19.45
 3 4 4 359.29 24.41
 3 4 4 303.22 22.08
 3 4 4 265.47 20.46
 3 4 4 333.34 23.19
 3 4 4 329.32 19.92
 3 4 4 342.62 21.85
 3 4 5 11.5 7.28
 3 4 5 24.53 7.09
 3 4 5 19.3 4.29
 3 4 5 24.77 4.68
 3 4 5 29.21 6.27
 3 4 6 2.67 4.99
 3 4 6 2.24 3.71
 3 4 6 1.24 4.95
 3 4 7 125.34 12.38
 3 4 7 143.46 12.76
 3 4 7 125.86 13.95
 3 4 7 139.8 11.66
 3 4 7 138.4 11.79
 3 4 8 66.39 9.65
 3 4 8 51.54 7.04
 3 4 8 47.98 6.47
 3 4 8 54.62 6.56
 3 4 9 46.98 8.56
 3 4 9 64.64 8.68
 3 4 10 64.76 6.66
 3 4 10 77.11 6.95
 3 4 11 10.59 2.58
 3 4 11 11.51 2.26
 3 4 12 5.68 3.2
 3 4 12 2.42 1.18
 -3 -5 13 219.98 12.79
 3 5 -13 246.63 12.98
 3 5 -12 111.32 7.87
 3 5 -11 3 2.59
 3 5 -11 4.82 4.48
 3 5 -10 105.21 9.49
 3 5 -10 107.03 10.4
 3 5 -9 445.62 28.61
 3 5 -9 453.93 26.98
 3 5 -8 808.05 41.54
 3 5 -8 769.12 40.33
 3 5 -7 506.68 26.09
 3 5 -7 439.04 24.8
 3 5 -6 323.15 20.22
 3 5 -6 262.46 18.3
 3 5 -6 204.09 18.55
 3 5 -6 299.03 19.09
 3 5 -6 262.66 18.89
 3 5 -6 273.63 20.37
 3 5 -6 286.55 19.68
 3 5 -6 228.74 18.52
 3 5 -5 41.16 6.62
 3 5 -5 39.83 6.55
 3 5 -5 39.19 6.69
 3 5 -5 35.1 6.78
 3 5 -5 40.75 6.76
 3 5 -5 32.9 6.17
 3 5 -4 46.48 6.55
 3 5 -4 36.45 6.76
 3 5 -4 53.74 7.75
 3 5 -4 50.95 8.12
 3 5 -4 53.11 9.8
 3 5 -4 51.06 7.93
 3 5 -4 43.89 6.14
 3 5 -4 48.59 6.89
 3 5 -3 58.49 6.86
 3 5 -3 51.76 7.79
 3 5 -3 47.66 8.6
 3 5 -3 61.97 11.58
 3 5 -3 46.47 6.41
 3 5 -3 55.64 8.86
 3 5 -3 52.81 5.31
 3 5 -3 47.43 7.1
 3 5 -2 447.01 26.31
 3 5 -2 455.31 35.71
 3 5 -2 474.7 31.78
 3 5 -2 455.75 27.23
 3 5 -2 454.53 32.02
 3 5 -2 377.79 32.62
 3 5 -2 466.07 27.68
 3 5 -2 435.5 26.59
 3 5 -2 405.41 24.6
 3 5 -1 264.48 30.88
 3 5 -1 445.91 28.29
 3 5 -1 493.46 32.08
 3 5 -1 425.8 31.24
 3 5 -1 436.95 25.4
 3 5 -1 258.97 29.73
 3 5 -1 459.7 26.88
 3 5 -1 473.01 26.38
 3 5 -1 458.43 26.46
 3 5 -1 415.51 23.98
 3 5 0 45.99 12.13
 3 5 0 67.02 7.66
 3 5 0 87.21 11.12
 3 5 0 83.14 11.34
 3 5 0 43.34 10.7
 3 5 0 99.53 12.16
 3 5 0 62.95 5.81
 3 5 0 78.25 8.19
 3 5 0 78.97 7.79
 -3 -5 0 65.15 6.5
 3 5 0 69.68 6.97
 3 5 1 34.79 5.04
 3 5 1 33.36 5.72
 3 5 1 33.99 6.37
 3 5 1 41.42 9.15
 3 5 1 39.67 8.09
 3 5 1 48.47 10.46
 3 5 1 37.97 5.67
 3 5 1 40.42 4.32
 3 5 1 47.77 8.78
 3 5 2 10.75 3.36
 3 5 2 10.43 5.19
 3 5 2 8.04 4.07
 3 5 2 13.73 6.08
 3 5 2 10.66 6.71
 3 5 2 11.24 4.98
 3 5 2 9.83 6.73
 3 5 2 11.72 4.82
 3 5 2 6.77 5.45
 3 5 2 3.45 1.92
 3 5 3 0.66 2.83
 3 5 3 0.53 4.06
 3 5 3 3.98 5.08
 3 5 3 -2.26 4.09
 3 5 3 -0.7 5.54
 3 5 3 4.2 3.62
 3 5 3 0.99 1.79
 3 5 4 -0.27 1.77
 3 5 4 1.54 3.37
 3 5 4 3.62 3.71
 3 5 4 -3.12 6.67
 3 5 4 -0.65 6.25
 3 5 4 2.38 2.47
 3 5 4 0.57 4.48
 3 5 4 -0.43 4.63
 3 5 5 8.22 7.23
 3 5 5 10.61 5.57
 3 5 5 8.02 3.45
 3 5 5 3.9 4.42
 3 5 6 73.95 9.39
 3 5 6 52.15 10.12
 3 5 6 67.11 7.32
 3 5 6 71.81 8.49
 3 5 7 137.08 14.03
 3 5 8 239.56 17.08
 3 5 8 272.94 19.1
 3 5 8 250.51 16.66
 3 5 9 169.15 12.75
 3 5 9 197.6 14.17
 3 5 9 193.74 12.77
 3 5 10 45.89 5.08
 3 5 10 54.91 4.85
 3 5 11 0.29 1.28
 3 6 -11 23.4 2.94
 3 6 -10 10.92 3
 3 6 -9 10.39 3.61
 3 6 -9 9.37 2.65
 3 6 -8 45.6 6.31
 3 6 -8 39.88 5.55
 3 6 -7 20.51 4.87
 3 6 -7 21.29 5.2
 3 6 -6 53.12 6.33
 3 6 -5 3.18 4.22
 3 6 -5 2.03 3.81
 3 6 -4 43.94 6.66
 3 6 -4 35.47 6.61
 3 6 -4 53.85 7.93
 3 6 -4 46.94 7.15
 3 6 -3 469.02 32.77
 3 6 -3 543.85 31.99
 3 6 -3 523.6 31.91
 3 6 -3 490.4 30.51
 3 6 -2 574.15 34.9
 3 6 -2 571.24 38.87
 3 6 -2 616.3 36.37
 3 6 -2 646.5 36.57
 3 6 -1 455.32 26.9
 3 6 -1 480.53 31.94
 3 6 -1 487 28.3
 3 6 -1 458.11 33.01
 3 6 -1 467.69 27.99
 3 6 0 10.32 3.83
 3 6 0 9.58 6.96
 3 6 0 6.79 4.68
 3 6 0 7.39 5.95
 3 6 1 49.17 6.18
 3 6 1 57.19 9.03
 3 6 1 44.24 8.85
 3 6 1 42.2 5.39
 3 6 2 5.69 3.14
 3 6 2 2.38 4.83
 3 6 2 4.46 5.36
 3 6 2 5.35 6.44
 3 6 3 321.75 21.39
 3 6 4 601.89 34.96
 3 6 4 580.27 35.09
 3 6 5 726.87 37.33
 3 6 5 499.19 34.3
 3 6 6 341.38 20.09
 3 6 6 223.74 18.65
 3 6 7 65.47 7.37
 3 6 7 66.29 8.73
 3 6 8 12.98 3.42
 3 6 8 14.6 5.68
 3 6 8 10.39 2.98
 3 6 9 24.08 3.53
 3 6 9 27.35 3.19
 3 7 -9 22.39 3.09
 3 7 -8 6.42 2.98
 3 7 -8 6.12 2.37
 3 7 -7 135.87 10.59
 3 7 -7 131.18 10.38
 3 7 -6 381.73 22.69
 3 7 -6 437.86 23.11
 3 7 -5 413.3 27.08
 3 7 -5 468.48 28.94
 3 7 -4 575.68 35.91
 3 7 -4 606.05 36.66
 3 7 -4 673.29 36.62
 3 7 -3 383.61 24.32
 3 7 -3 379.88 25.7
 3 7 -3 389.36 25.05
 3 7 -2 75.7 8.1
 3 7 -2 75.99 9.97
 3 7 -1 11.47 3.92
 3 7 -1 5.1 5.35
 3 7 0 159.23 14.55
 3 7 0 115.53 11.2
 3 7 0 138.98 10.9
 3 7 1 302.12 20.79
 3 7 1 237.23 18.77
 3 7 2 319.91 22.72
 3 7 2 303.2 19.12
 3 7 3 275.88 19.75
 3 7 3 308.01 18.62
 3 7 3 244.71 16.42
 3 7 4 149.24 11.47
 3 7 4 166.54 11.7
 3 7 5 39.13 5.79
 3 7 5 26.81 4.27
 3 7 6 -2.25 3.14
 3 7 6 -0.75 2.51
 3 7 7 4.05 2.35
 3 7 7 5.98 1.92
 3 8 -4 -1.88 2.59
 3 8 -3 24.23 4.34
 3 8 -2 5.99 3.74
 3 8 -1 26.16 5.63
 3 8 0 11.7 4.19
 3 8 1 0.31 3.12
 3 8 2 3.04 2.66
 -4 9 5 19.04 3.32
 -4 9 4 1.83 2.8
 4 -9 -4 -0.94 3.28
 -4 9 3 -0.46 3.27
 -4 9 3 1 3.26
 -4 9 2 2.42 4.54
 -4 9 2 0.59 2.32
 -4 9 2 8 5.34
 -4 9 1 91.63 11.5
 -4 9 1 83.01 7.83
 4 -9 -1 66.76 6.3
 -4 9 1 90.8 11.42
 -4 9 0 74.69 7.56
 -4 9 0 76.07 10.72
 -4 9 0 68.78 10.47
 4 -9 0 58.3 6.07
 -4 9 -1 13.41 5.94
 -4 9 -1 6.68 3.09
 4 -9 1 8.92 3.9
 -4 9 -1 11.77 5.86
 -4 9 -2 46.09 8.37
 -4 9 -2 50.12 5.78
 -4 9 -2 57.59 8.82
 4 -9 2 50.12 5.85
 -4 9 -3 151.29 10.75
 -4 9 -3 163.94 13.89
 4 -9 3 166.26 10.9
 4 -9 4 127.55 10.21
 4 -9 4 123.31 9.22
 4 -9 5 148.17 10.12
 4 -9 6 131.42 8.8
 4 -8 -9 11.17 2.5
 4 -8 -8 -0.45 2.88
 -4 8 7 22.26 5.06
 -4 8 7 14.49 2.86
 4 -8 -7 17.84 4.08
 -4 8 6 64.28 7.54
 -4 8 6 56.68 6.08
 4 -8 -6 49.68 6.12
 -4 8 5 120.55 8.9
 -4 8 5 128.5 11.59
 -4 8 4 210.02 14.51
 -4 8 4 239.5 19
 -4 8 4 192.17 15.8
 4 -8 -4 212.56 13.78
 -4 8 4 229.73 19.02
 -4 8 3 54.39 10.2
 -4 8 3 53.87 7.68
 -4 8 3 58.9 6.88
 -4 8 3 66.81 10.88
 4 -8 -3 42.97 5.85
 -4 8 2 2.5 3.02
 -4 8 2 0.99 6.88
 -4 8 2 6.56 4.63
 4 -8 -2 6.03 4.1
 -4 8 1 54.88 12
 -4 8 1 34.77 6.48
 4 -8 -1 39.02 5.78
 -4 8 0 181.16 20.71
 4 -8 0 168.32 12.37
 -4 8 -1 245.08 24.05
 4 -8 1 228.21 15.46
 -4 8 -2 405.69 25.74
 -4 8 -2 378.13 31.05
 4 -8 2 374.36 23.19
 -4 8 -3 113.45 10.54
 -4 8 -3 117.71 14.54
 -4 8 -3 138.21 15.06
 4 -8 3 118.72 10.17
 -4 8 -4 36.2 4.79
 -4 8 -4 29.12 6.96
 4 -8 4 44.33 6.31
 -4 8 -4 33.06 7.5
 -4 8 -5 15.82 4.72
 -4 8 -5 13.59 2.66
 -4 8 -5 13.31 4.42
 4 -8 5 13.75 5.12
 4 -8 6 24.84 5.91
 4 -8 6 25.81 5.32
 4 -8 7 49.33 6.77
 4 -8 7 50.98 6.04
 4 -8 8 165.3 11.47
 4 -8 8 161.88 10.99
 4 -8 9 45.75 4.56
 4 -7 -11 0.22 2.16
 -4 7 10 156.67 11.18
 4 -7 -10 147.16 10.2
 4 -7 -9 185.2 12.71
 4 -7 -8 117.3 9.84
 4 -7 -7 134.95 10.07
 4 -7 -6 84.6 8.07
 -4 7 5 30.19 7.45
 -4 7 4 31.79 5.18
 -4 7 4 26.64 7.74
 -4 7 4 26.59 6.59
 4 -7 -4 28.68 5.58
 -4 7 3 415.66 32.63
 -4 7 3 404.11 25.43
 4 -7 -3 361.67 23.14
 -4 7 2 87.52 16.39
 -4 7 2 84.9 14.96
 -4 7 2 88.54 9.41
 4 -7 -2 73.94 7.9
 -4 7 1 88.11 16.27
 -4 7 1 80.31 8.96
 -4 7 1 84.98 15.96
 4 -7 -1 84.75 8.38
 -4 7 0 89.43 16.19
 -4 7 0 85.37 8.95
 4 -7 0 83.69 8.55
 -4 7 0 73.48 14.81
 -4 7 -1 3.84 8.41
 -4 7 -1 7.56 4.64
 4 -7 1 3.71 4.32
 -4 7 -1 6.17 8.1
 -4 7 -2 64.84 13.17
 4 -7 2 53.91 7.2
 -4 7 -2 69.71 12.66
 -4 7 -3 114.39 15.14
 4 -7 3 111.67 10.42
 -4 7 -4 55.52 6.95
 -4 7 -4 64.71 10.1
 4 -7 4 66.17 8.4
 -4 7 -5 4.77 4.54
 4 -7 5 1.12 4.9
 4 -7 6 2.88 3.89
 -4 7 -6 1.18 1.58
 4 -7 6 5.98 5.7
 4 -7 7 14.94 4.38
 4 -7 7 15.62 5.95
 4 -7 7 11.44 5.21
 4 -7 8 123.17 9.18
 4 -7 8 115.74 10.81
 4 -7 8 111.38 10.1
 4 -7 9 99.91 7.85
 4 -7 9 121.35 9.38
 4 -7 9 92.68 8.56
 4 -7 10 0.13 2.7
 4 -7 10 4.62 3.23
 4 -7 11 4.47 2
 4 -7 11 5.91 2.2
 4 -6 -13 17.33 2.37
 4 -6 -12 51.34 5
 -4 6 11 123.15 10.29
 4 -6 -11 139.76 10.08
 -4 6 10 28.93 6.08
 4 -6 -10 29.52 5.72
 -4 6 9 -2.11 4.74
 4 -6 -9 4.12 4.93
 4 -6 -9 5.47 3.78
 -4 6 8 22.44 6.25
 -4 6 7 54.63 8.11
 4 -6 -7 54.83 7.26
 -4 6 6 64.02 8.59
 4 -6 -6 74.22 8.24
 4 -6 -5 6.69 4.96
 -4 6 5 -0.72 5.38
 4 -6 -4 3.23 4.87
 -4 6 4 -1.73 5.75
 4 -6 -3 49.33 6.94
 -4 6 3 61.8 12.29
 4 -6 -2 153.92 12.09
 -4 6 2 163.14 19.69
 4 -6 -1 128.02 10.61
 -4 6 1 133.22 11.32
 -4 6 1 117.38 17.6
 -4 6 0 51.65 6.78
 4 -6 0 53.15 6.75
 -4 6 0 42.73 11.61
 -4 6 -1 22.66 5.19
 4 -6 1 26.44 6.21
 4 -6 1 28.17 5.65
 -4 6 -1 32.92 10.45
 -4 6 -2 210.44 15.08
 4 -6 2 208.15 13.51
 4 -6 2 201.25 15.06
 4 -6 2 226.65 18.09
 4 -6 3 469.38 27.54
 4 -6 3 479.01 29.22
 4 -6 3 528.94 33.14
 -4 6 -3 537.21 35.84
 4 -6 4 498.01 28.16
 4 -6 4 495.33 29.83
 4 -6 4 468.92 32.51
 -4 6 -4 491.96 33.7
 4 -6 5 485.76 25.77
 -4 6 -5 438.61 29.52
 4 -6 6 174.48 12.3
 4 -6 6 118.84 14.22
 4 -6 7 109.33 9.95
 4 -6 7 114.73 11.54
 4 -6 8 70.19 9.48
 4 -6 9 176.63 12.83
 4 -6 9 182.85 14.33
 4 -6 10 184.02 12.46
 4 -6 10 189.57 13.39
 4 -6 11 274.33 15.53
 4 -6 11 245.93 15.52
 4 -6 12 168.55 10.07
 4 -5 -14 1.23 2.03
 -4 5 13 4.75 2.88
 4 -5 -13 2.05 3.07
 -4 5 12 46.5 5.98
 4 -5 -12 54.09 6.36
 -4 5 11 302.24 21.08
 4 -5 -11 348.55 21.26
 -4 5 10 144.26 13.01
 -4 5 9 4.87 5.48
 4 -5 -9 7.04 6.2
 4 -5 -9 5.01 4.61
 -4 5 8 4.11 4.63
 -4 5 8 9.42 5.76
 4 -5 -8 6.6 5.27
 4 -5 -7 77.48 8.91
 4 -5 -6 84.71 11.61
 -4 5 6 113.75 11.38
 4 -5 -6 130.17 11.12
 -4 5 6 121.6 11.99
 -4 5 5 415.83 26.57
 4 -5 -5 431.53 26.24
 -4 5 5 442.62 29.77
 -4 5 4 746 43
 4 -5 -4 750.9 42.7
 -4 5 4 867.22 49.45
 -4 5 3 227.17 16.04
 4 -5 -3 240.85 16.25
 4 -5 -2 31.21 5.57
 -4 5 2 28.01 4.95
 -4 5 2 31.96 9.15
 -4 5 1 119.05 17.22
 4 -5 -1 120.51 9.98
 4 -5 -1 126.35 8.66
 -4 5 0 539.92 29.57
 -4 5 0 441.34 36.75
 4 -5 0 506.48 29.18
 4 -5 0 505.01 27.82
 -4 5 -1 303.64 19.93
 4 -5 1 337.26 20.22
 4 -5 1 345.78 22.76
 -4 5 -1 340.2 27.75
 4 -5 1 319.91 18.84
 4 -5 2 457.74 27.08
 -4 5 -2 488.29 28.31
 4 -5 2 489.74 28.5
 4 -5 2 524.97 31.73
 -4 5 -2 565.01 36.06
 4 -5 3 636.79 36.25
 -4 5 -3 664.55 37.26
 4 -5 3 693.43 40.94
 -4 5 -3 714.1 43.02
 4 -5 4 266.89 16.89
 4 -5 4 248.67 20.4
 -4 5 -4 258.33 20.34
 -4 5 -5 128.65 12.44
 4 -5 5 146.34 10.94
 4 -5 6 166.43 13.07
 -4 5 -6 175.47 13.28
 4 -5 6 153.13 15.51
 4 -5 7 68.57 8.48
 -4 5 -7 87.16 8.84
 4 -5 7 68.55 9.83
 4 -5 8 20.42 5.86
 4 -5 8 18.84 6.33
 -4 5 -8 17.97 4.72
 4 -5 8 15.28 6.58
 -4 5 -9 129.93 11.35
 4 -5 9 130.05 12.09
 4 -5 9 125.5 10.87
 4 -5 10 31.44 6.6
 4 -5 11 3.31 3.58
 -4 5 -11 4.45 2.98
 4 -5 12 0.16 2.66
 4 -5 13 7.26 2.15
 4 -4 -14 168.41 10.71
 -4 4 13 100.87 8.83
 4 -4 -13 104.91 8.55
 4 -4 -12 51.94 6.97
 4 -4 -10 203.7 15.85
 4 -4 -10 206.11 15.03
 -4 4 10 191.36 16.09
 -4 4 9 226.98 19.21
 4 -4 -9 265.16 19.34
 4 -4 -8 512.24 29.68
 -4 4 8 431.32 29.95
 -4 4 8 497.23 30.52
 -4 4 7 299.87 21.38
 4 -4 -7 331.33 21.25
 -4 4 6 285.24 18.55
 -4 4 6 261.45 19.05
 4 -4 -6 276.86 18.07
 4 -4 -6 214.42 18.58
 -4 4 5 27.42 4.88
 -4 4 5 20.1 5.12
 4 -4 -5 19.97 6.83
 4 -4 -5 24.05 5.64
 -4 4 5 17.72 5.58
 -4 4 4 31.09 5.31
 4 -4 -4 33.94 5.12
 4 -4 -4 33.66 5.8
 -4 4 3 359.08 21.06
 4 -4 -3 344.66 19.98
 4 -4 -3 348.45 21.14
 4 -4 -3 361.28 21.31
 -4 4 2 483.87 28.06
 4 -4 -2 488.11 28.26
 4 -4 -2 517.81 28.64
 4 -4 -2 521.65 27.49
 4 -4 -1 7.38 2.94
 4 -4 -1 8.06 2.66
 4 -4 -1 10.4 3.97
 4 -4 0 5.01 2.86
 4 -4 0 6.67 3.63
 -4 4 -1 2.25 3.01
 4 -4 1 2.42 2.98
 4 -4 1 3.07 3.65
 4 -4 2 9.8 3.36
 -4 4 -2 7.89 3.39
 4 -4 2 9.29 6.63
 4 -4 2 7.03 4.15
 4 -4 3 125.54 9.46
 -4 4 -3 131.58 9.64
 4 -4 3 107.59 12.61
 4 -4 4 295.05 17.81
 -4 4 -4 287.66 17.84
 4 -4 4 231.98 20.39
 -4 4 -4 289.49 20.65
 4 -4 5 9.09 4.47
 -4 4 -5 9.85 3.34
 4 -4 5 3.11 5.35
 4 -4 5 1.54 7.08
 -4 4 -5 3.24 3.41
 4 -4 6 41.66 6.73
 -4 4 -6 35.31 5.69
 4 -4 6 31.3 8.42
 4 -4 7 193.36 14.44
 -4 4 -7 204.36 14.66
 4 -4 7 174.37 14.87
 4 -4 7 159.84 14.91
 4 -4 8 233.69 16.98
 4 -4 8 207.99 17.86
 4 -4 9 68.2 8.55
 4 -4 9 73.92 9.12
 -4 4 -9 90.75 9.11
 4 -4 9 77.75 9.53
 4 -4 9 80.23 9.34
 4 -4 10 117.55 11.36
 -4 4 -10 136.79 11.69
 4 -4 10 134.62 11.3
 4 -4 10 140.91 11.22
 4 -4 11 10.8 4.11
 -4 4 -11 7.39 3.61
 4 -4 12 65.51 6.11
 -4 4 -12 68.14 6.7
 4 -4 13 99.43 6.69
 -4 4 -13 89.96 7.2
 4 -4 14 299.67 16
 4 -3 -15 0.99 1.38
 4 -3 -14 26.71 4.24
 4 -3 -14 41.95 4.61
 4 -3 -13 88.03 7.82
 -4 3 13 78.71 8.15
 -4 3 12 3.16 5.31
 4 -3 -11 58.21 7.67
 -4 3 11 55.92 8.64
 -4 3 10 12.13 5.13
 4 -3 -10 11.18 5.71
 4 -3 -10 19.14 5.19
 -4 3 9 4.58 4.7
 4 -3 -9 9.33 5.55
 -4 3 9 7.76 5.92
 4 -3 -9 5.26 4.65
 -4 3 8 182.98 15.32
 4 -3 -8 193.91 14.71
 -4 3 8 205.76 15.51
 -4 3 7 36.14 6.33
 -4 3 7 37.74 6.98
 4 -3 -7 32.93 6.34
 4 -3 -6 6.49 4.11
 -4 3 6 2.18 3.44
 -4 3 6 5.02 4.94
 4 -3 -6 6.04 4.8
 4 -3 -6 7.19 4.37
 4 -3 -5 4.28 5.03
 -4 3 5 2.17 3.26
 -4 3 5 1.07 4.68
 4 -3 -5 5.17 4.46
 4 -3 -4 150.53 14.58
 -4 3 4 161.12 11.67
 4 -3 -4 163.19 11.73
 4 -3 -4 164.43 11.74
 4 -3 -4 179.74 11.11
 4 -3 -3 223.74 18.17
 -4 3 3 180.9 12.41
 -4 3 3 191.86 12.29
 4 -3 -3 190.23 12.49
 4 -3 -3 194.2 13.1
 4 -3 -2 625.43 40.91
 4 -3 -2 616.09 34.02
 4 -3 -2 648.51 34.74
 4 -3 -1 488.78 27.23
 4 -3 -1 512.51 27.9
 4 -3 0 112.71 8.35
 4 -3 0 117.29 7.9
 4 -3 2 65.94 11.18
 4 -3 3 692.08 36.12
 4 -3 3 712.71 41.82
 -4 3 -3 641.75 36.1
 4 -3 3 625.25 39.99
 4 -3 4 915.24 47.57
 4 -3 4 888.34 51.24
 -4 3 -4 861.62 47.58
 4 -3 4 871.53 50.74
 4 -3 5 1398.52 81.12
 4 -3 5 1503.4 78.15
 -4 3 -5 1536.41 79.65
 4 -3 5 1609.81 79.55
 4 -3 5 1488.66 82.35
 4 -3 6 480.71 27.76
 4 -3 6 462.59 26.35
 -4 3 -6 463.89 27.84
 4 -3 6 445.49 29.66
 4 -3 7 143.34 12.02
 -4 3 -7 162.83 12.48
 4 -3 7 129.5 13.02
 4 -3 8 135.81 11.7
 4 -3 8 125.93 10.67
 -4 3 -8 152.89 12.23
 4 -3 8 132.22 12.68
 4 -3 9 12.6 5.42
 -4 3 -9 16.37 4.65
 4 -3 10 109.47 11.31
 -4 3 -10 128.82 11.38
 4 -3 10 135.07 10.76
 4 -3 11 430.95 26.96
 4 -3 12 449.09 25.49
 -4 3 -12 471.14 27.13
 4 -3 13 153.02 9.38
 -4 3 -13 147 10.42
 -4 3 -14 59.19 4.6
 4 -3 14 46.29 3.69
 4 -2 -15 15.47 3.35
 4 -2 -15 21.74 2.55
 4 -2 -14 13.1 3.31
 4 -2 -14 12.65 2.54
 -4 2 14 13.03 4.14
 4 -2 -13 81.45 7.47
 -4 2 13 87.07 8.63
 -4 2 12 233.53 16.75
 -4 2 11 241.72 19.54
 4 -2 -11 286.17 18.08
 4 -2 -11 280.84 18.16
 -4 2 11 282.32 19.44
 -4 2 10 314.53 24.48
 4 -2 -10 387.77 23.14
 4 -2 -10 369.47 23.36
 4 -2 -10 406.24 23.73
 4 -2 -9 125.6 11.73
 4 -2 -9 128.66 10.57
 4 -2 -9 126.44 10.43
 -4 2 9 100.76 10.88
 -4 2 8 -1.35 4.43
 4 -2 -8 -0.79 5.97
 4 -2 -8 6.12 4.75
 -4 2 8 -1.43 5.47
 4 -2 -8 -1.25 4.15
 -4 2 7 56.74 7.15
 4 -2 -7 63.33 8.08
 -4 2 7 63.99 7.68
 4 -2 -7 49.67 6.77
 4 -2 -6 390.47 23.72
 4 -2 -6 382.9 23.33
 -4 2 6 371.98 22.97
 4 -2 -6 384.15 23.11
 -4 2 6 376.31 22.44
 4 -2 -6 324.06 21.92
 4 -2 -5 722.29 39.93
 -4 2 5 681.5 37.85
 4 -2 -5 717.34 38.26
 -4 2 5 698.59 37.45
 4 -2 -5 610.01 37.32
 4 -2 -5 712.88 40.15
 4 -2 -4 1566.82 77.24
 4 -2 -4 1483.46 76.63
 4 -2 -4 1382.85 73.09
 -4 2 4 1350.47 72.7
 4 -2 -4 1349.44 73.46
 4 -2 -3 1025.57 55.97
 4 -2 -3 1038.27 55.76
 4 -2 -2 293.45 18.2
 4 -2 -2 335.43 23.85
 4 -2 -2 301.21 17.86
 4 -2 -1 381.18 20.74
 4 -2 -1 347.32 20.17
 4 -2 0 442.84 23.99
 4 -2 0 466.74 24.56
 4 -2 1 392.17 29.94
 4 -2 1 439.48 23.94
 4 -2 2 945.73 43.06
 4 -2 2 532.23 36.08
 4 -2 3 1578.02 86.08
 4 -2 3 1588.08 86.41
 4 -2 4 679.98 39.43
 4 -2 4 689.19 39.13
 4 -2 4 649.96 35.81
 4 -2 4 693.47 36.17
 4 -2 4 589.79 38.81
 4 -2 5 86.98 8.67
 4 -2 5 90.12 7.6
 4 -2 5 87.27 8.15
 -4 2 -5 95.42 7.86
 4 -2 5 89.69 8.85
 4 -2 5 71.24 9.56
 4 -2 6 28.61 5.54
 4 -2 6 23.54 4.81
 -4 2 -6 27.37 4.68
 4 -2 6 22.67 6.71
 4 -2 7 23.03 5.83
 4 -2 7 23.62 5.01
 -4 2 -7 27.37 5.22
 4 -2 8 12.11 5.26
 4 -2 8 15.9 4.7
 4 -2 8 12.13 5.47
 -4 2 -8 11.5 4.42
 4 -2 9 43.63 6.73
 4 -2 9 31.75 5.8
 -4 2 -9 43 6.46
 4 -2 10 32.43 5.74
 4 -2 10 26.46 5.23
 4 -2 10 24.43 5.87
 -4 2 -10 30.69 5.71
 4 -2 11 9.41 4.06
 4 -2 11 12.3 4.44
 -4 2 -11 16.36 4.57
 4 -2 12 1.83 2.97
 4 -2 12 0.89 2.98
 -4 2 -12 0.3 3.06
 4 -2 13 43.76 4.07
 -4 2 -13 44.92 4.73
 4 -2 14 1.36 1.49
 4 -2 14 1.39 0.99
 -4 2 -14 0.13 1.61
 4 -1 -15 199.61 11.5
 -4 1 14 263.5 15.96
 4 -1 -14 247.07 14.79
 4 -1 -13 178.74 12.29
 -4 1 13 158.69 11.64
 4 -1 -12 10.54 4.07
 -4 1 12 8.18 4.86
 4 -1 -12 10.42 5.17
 -4 1 11 17.6 5.92
 4 -1 -11 40.52 7.76
 4 -1 -11 29.26 5.51
 -4 1 11 37.26 6.78
 -4 1 10 43.97 7.27
 4 -1 -10 54.33 8.7
 4 -1 -10 53.55 6.67
 -4 1 10 52.23 7.94
 -4 1 9 176.65 16.41
 4 -1 -9 206.54 17.74
 -4 1 8 424.45 29.02
 4 -1 -8 445.7 30.05
 -4 1 7 334.05 20.28
 4 -1 -7 308.4 20.77
 4 -1 -7 270.61 18.69
 4 -1 -6 146.56 11.39
 -4 1 6 134.57 10.39
 4 -1 -6 139.21 11.13
 4 -1 -6 154.92 12.01
 4 -1 -5 4.14 4.08
 4 -1 -5 -1.2 4.41
 4 -1 -5 0.4 3.44
 -4 1 5 1.9 2.66
 4 -1 -4 -2.85 4.9
 4 -1 -4 -1.35 4.52
 4 -1 -4 0.78 3.91
 4 -1 -3 11.49 6.08
 4 -1 -3 17.06 5.75
 -4 1 3 11.22 2.5
 4 -1 -3 14.49 4.22
 4 -1 -3 10.66 3.26
 4 -1 -2 172.23 15.61
 4 -1 -2 169.92 11.65
 4 -1 -2 193.11 16.7
 4 -1 -2 171.31 11.59
 4 -1 -2 180.93 11.64
 4 -1 -1 16.38 7.77
 4 -1 -1 18.68 6.99
 4 -1 -1 24.75 3.6
 4 -1 -1 24.63 3.61
 4 -1 0 2.84 7.83
 4 -1 0 10.74 6.8
 4 -1 0 5.52 2.45
 4 -1 0 5.49 2.38
 4 -1 1 76.7 11.47
 4 -1 1 87.06 11.58
 4 -1 1 85.92 6.66
 4 -1 2 130.77 13.57
 4 -1 2 135.1 13.49
 4 -1 3 8.5 5.16
 4 -1 3 3.34 4.51
 4 -1 4 230.02 16.39
 4 -1 4 222.76 16.23
 4 -1 4 209.66 13.73
 4 -1 5 7.25 3.4
 4 -1 5 5.28 3.8
 4 -1 5 3.23 3.44
 4 -1 5 4.02 3.91
 4 -1 6 113.28 9.18
 4 -1 6 101.53 8.84
 4 -1 7 134.78 11.01
 4 -1 7 141.07 11.3
 4 -1 7 126.37 12.2
 -4 1 -7 140.97 11.3
 4 -1 8 638.51 37.26
 4 -1 8 642.32 38.75
 -4 1 -8 674.86 38.03
 4 -1 9 126.75 10.8
 -4 1 -9 113.63 10.72
 4 -1 10 317.52 20.7
 4 -1 10 316.83 21.7
 -4 1 -10 329.31 21.34
 4 -1 11 108.76 9.14
 4 -1 11 85.58 9.09
 4 -1 12 80.25 6.98
 4 -1 12 103.36 8.3
 4 -1 12 99.73 8.67
 -4 1 -12 106.33 8.56
 -4 1 -13 130.85 9.26
 4 -1 13 119.22 8.28
 4 -1 14 404.52 18.63
 -4 1 -14 288.58 18.08
 4 0 -16 15.17 1.81
 4 0 -15 2.88 2.33
 4 0 -14 25.92 4.98
 4 0 -14 21.22 2.95
 4 0 -13 36.07 4.4
 4 0 -13 32.97 4.17
 4 0 -12 29.02 6.86
 4 0 -12 26.58 4.27
 4 0 -11 28.6 5.17
 4 0 -11 34.26 4.59
 4 0 -11 33.15 8
 4 0 -10 30.52 8.43
 4 0 -10 38.49 5.87
 4 0 -9 4.7 6.56
 4 0 -9 4.14 4
 4 0 -8 19.98 7.43
 4 0 -8 33.86 5.63
 4 0 -7 167.83 11.61
 4 0 -7 165.71 12.33
 4 0 -6 48.68 7.61
 4 0 -6 39.38 4.65
 4 0 -6 39.01 5.93
 4 0 -5 24.66 5.7
 4 0 -5 21.17 3.44
 4 0 -4 217.8 17.06
 4 0 -4 239.52 17.32
 4 0 -4 215.39 14.92
 4 0 -4 214.93 14.71
 4 0 -3 1176.99 61.41
 4 0 -3 1186.69 61.39
 4 0 -3 1035.25 56.37
 4 0 -3 1026.96 56.38
 4 0 -3 1036.86 56.41
 4 0 -2 213.4 18.34
 4 0 -2 224.7 14.33
 4 0 -2 220.75 18.59
 4 0 -2 221.75 14.11
 4 0 -2 225.04 14.06
 4 0 -1 1023.59 71.4
 4 0 -1 1022.15 71.28
 4 0 -1 1386.88 66.98
 4 0 -1 1380.98 66.95
 4 0 0 632.2 45.7
 4 0 0 577.23 45.19
 4 0 1 49.46 9.57
 4 0 1 48.06 9.55
 4 0 1 50.09 4.98
 4 0 2 25.67 7.06
 4 0 2 27.28 6.95
 4 0 3 563.04 34.73
 4 0 4 840.79 43.75
 4 0 4 843.89 47.12
 4 0 4 715.55 46.46
 4 0 4 816.16 43.35
 4 0 4 820.09 44.39
 4 0 5 1969.38 98.4
 4 0 5 2019.46 101.78
 4 0 5 1735.5 100.88
 4 0 5 2017.63 98.05
 4 0 5 1733.37 98.27
 4 0 6 1761.78 86.57
 4 0 6 1496.48 88.16
 4 0 6 1745.12 85.83
 4 0 6 1535.22 85.77
 4 0 7 390.69 23.85
 4 0 7 378.53 25.19
 4 0 7 369.6 22.66
 4 0 7 386.46 23.06
 4 0 8 6.93 4.69
 4 0 8 8.73 4.88
 4 0 8 8.49 3.14
 4 0 9 20.89 5.2
 4 0 9 16.24 4.07
 4 0 10 5.2 4.21
 4 0 10 7.81 4.08
 4 0 10 14.07 3.24
 4 0 11 464.49 26.45
 4 0 11 417.59 26.53
 4 0 12 560.31 27.4
 4 0 12 421.4 25.59
 4 0 13 141.82 8.6
 4 0 13 144.29 9.06
 4 0 14 18.7 2.58
 4 1 -15 28.2 3.04
 4 1 -14 3.36 3.86
 4 1 -14 5.68 3.08
 4 1 -13 84.95 8.41
 4 1 -13 52.35 5.47
 4 1 -12 546.58 33.53
 4 1 -11 343.17 20.83
 4 1 -11 410.63 25.88
 4 1 -11 363.99 21.86
 4 1 -10 234.09 14.77
 4 1 -10 229.23 15.24
 4 1 -10 208.63 15.25
 4 1 -9 372.84 19.5
 4 1 -9 314.62 19.71
 4 1 -8 79.08 7.2
 4 1 -8 46.19 9.3
 4 1 -8 63.79 9.07
 4 1 -8 54.7 7.14
 4 1 -7 6.82 3.49
 4 1 -7 10.84 5.87
 4 1 -7 6.94 5.98
 4 1 -7 4.64 4.14
 4 1 -7 8.51 3.54
 4 1 -6 695.27 38.35
 4 1 -6 659.16 39.79
 4 1 -6 603.77 38.19
 4 1 -6 638.75 37.85
 4 1 -6 762.89 41.29
 4 1 -6 781.31 38.48
 4 1 -5 893.87 47.87
 4 1 -5 830.02 48.61
 4 1 -5 847.61 48.67
 4 1 -5 840.31 48.26
 4 1 -5 930.63 51.87
 4 1 -5 925.69 47.45
 4 1 -5 898.37 47.54
 4 1 -4 783.29 42.86
 4 1 -4 792.31 42.38
 4 1 -4 747.19 43.06
 4 1 -4 785.44 43.09
 4 1 -4 822.33 44.26
 4 1 -4 937.66 48.77
 4 1 -4 761 41.78
 4 1 -4 831.07 42.12
 4 1 -4 652.8 43.6
 4 1 -3 753 41.65
 4 1 -3 769.58 41.26
 4 1 -3 743.45 41.98
 4 1 -3 759.48 41.93
 4 1 -3 812.76 41.12
 4 1 -2 295.25 17.34
 4 1 -2 293.76 17.79
 4 1 -2 277.99 17.38
 4 1 -1 126.57 9.6
 4 1 -1 130.66 9.19
 4 1 -1 128.8 9.07
 4 1 0 153.1 9.53
 4 1 0 94.46 11.47
 4 1 1 479.28 24.12
 4 1 1 313.99 26.56
 4 1 2 422.47 26.81
 4 1 2 386.22 22.89
 4 1 2 376.49 28.06
 4 1 2 442.36 24.32
 4 1 2 438.9 23.59
 4 1 3 1350.18 73.45
 4 1 3 1396.17 77.55
 4 1 3 1432.2 73.62
 4 1 3 1494.87 79.57
 4 1 3 1438.94 76.2
 4 1 3 1419.91 79.61
 4 1 3 1448.44 75.01
 4 1 3 1462.89 74.36
 4 1 4 365.18 21.91
 4 1 4 390.62 25.82
 4 1 4 427.4 27.08
 4 1 4 337.59 22.72
 4 1 4 335.97 25.33
 4 1 4 418.67 22.38
 4 1 4 351.79 22.73
 4 1 4 415.67 23.01
 4 1 5 122.82 9.71
 4 1 5 120.38 12.26
 4 1 5 134.47 12.83
 4 1 5 89.45 10.28
 4 1 5 116.18 11.19
 4 1 5 129.29 9.53
 4 1 5 96.62 9.43
 4 1 5 147.61 10.5
 4 1 6 28.57 5.26
 4 1 6 21.56 6.14
 4 1 6 19.34 6.09
 4 1 6 25.45 4.69
 4 1 6 28.5 4.69
 4 1 6 27.11 4.94
 4 1 7 0.36 4.3
 4 1 7 3.99 4.74
 4 1 7 6.06 4.71
 4 1 7 0.39 3.13
 4 1 7 3.28 3.23
 4 1 7 0.66 3.11
 4 1 8 1.48 4.52
 4 1 8 3.69 4.69
 4 1 8 3.37 4.53
 4 1 8 0.37 2.54
 4 1 8 -0.65 3.31
 4 1 8 2.14 3.17
 4 1 9 4.36 4.29
 4 1 9 4.17 4.04
 4 1 9 9.14 3.23
 4 1 9 9.21 3.24
 4 1 10 8.99 4.47
 4 1 10 4.3 2.45
 4 1 10 6.87 3.02
 4 1 11 42.32 6.47
 4 1 11 36.7 4.26
 4 1 12 56.6 5.53
 4 1 12 55.26 6.11
 4 1 12 39.54 3.81
 4 1 13 29.13 3.65
 4 1 13 28.82 3.6
 4 1 13 32.88 4.21
 4 1 14 1.22 1.48
 4 2 -15 178.69 10.26
 4 2 -14 148.77 10.17
 4 2 -14 179.78 11.59
 4 2 -13 113.96 9.82
 4 2 -13 102.67 7.99
 4 2 -12 50.65 8.03
 4 2 -12 39.02 4.69
 4 2 -12 37.35 6.69
 4 2 -11 49.03 8.74
 4 2 -11 44.52 5.53
 4 2 -10 16.15 3.43
 4 2 -10 13.29 7.28
 4 2 -10 14.01 6.67
 4 2 -10 10.13 3.77
 4 2 -9 160.15 11.52
 4 2 -9 156.29 12.05
 4 2 -9 138.13 11.71
 4 2 -8 581.09 28.42
 4 2 -8 300.51 28.6
 4 2 -8 397.95 29.19
 4 2 -8 353.68 29.37
 4 2 -8 598.38 29.44
 4 2 -8 526.91 28.53
 4 2 -7 130.53 10.36
 4 2 -7 127.73 12.14
 4 2 -7 146.95 11.65
 4 2 -7 141.7 11.29
 4 2 -7 135.79 10.66
 4 2 -6 192.02 13.54
 4 2 -6 168.95 14.83
 4 2 -6 175.29 14.14
 4 2 -6 195 14.44
 4 2 -6 202.21 15.72
 4 2 -6 212.92 16.18
 4 2 -6 177.4 12.97
 4 2 -5 5.5 3.57
 4 2 -5 2.62 5.22
 4 2 -5 3.6 3.63
 4 2 -5 3.95 3.28
 4 2 -5 6.82 5.43
 4 2 -5 -0.59 4.97
 4 2 -5 0.63 4.28
 4 2 -5 6.63 2.59
 4 2 -5 3.56 2.32
 4 2 -4 -0.58 2.97
 4 2 -4 3.85 4.47
 4 2 -4 1.78 3.39
 4 2 -4 2.13 2.85
 4 2 -4 2.01 5.32
 4 2 -4 4.78 5.49
 4 2 -4 0.73 5.39
 4 2 -4 -0.25 2.23
 4 2 -4 2.63 1.98
 4 2 -3 31.39 4.47
 4 2 -3 31.64 3.97
 4 2 -3 24.61 4.98
 4 2 -3 19.36 5.67
 4 2 -3 24.4 4.12
 4 2 -3 19.8 6.18
 4 2 -3 16.28 7.63
 4 2 -3 25.03 5.45
 4 2 -3 24.44 8.51
 4 2 -3 27.38 3.68
 4 2 -3 24.86 3.67
 4 2 -3 23.08 4.49
 4 2 -3 28.26 3.61
 4 2 -3 24.61 5.78
 4 2 -2 137.82 9.87
 4 2 -2 137.46 13.26
 4 2 -2 130.37 9.41
 4 2 -2 150.24 10.75
 4 2 -2 146.56 10.11
 4 2 -2 135.27 15.92
 4 2 -2 174.31 14.09
 4 2 -2 135.3 10.97
 4 2 -2 153.22 17.03
 4 2 -2 164.99 14.31
 4 2 -2 127.04 9.55
 4 2 -2 139.68 9.68
 4 2 -2 148.86 9.64
 4 2 -1 0.62 4.44
 4 2 -1 2.61 1.56
 4 2 -1 1.69 4.33
 4 2 -1 1.53 2.16
 4 2 -1 0.72 3.71
 4 2 -1 1.17 4.02
 4 2 -1 0.99 7.87
 4 2 -1 2.67 2.41
 4 2 -1 3.23 1.79
 4 2 0 0.76 1.52
 4 2 0 3.78 3.65
 4 2 0 2.18 1.65
 4 2 0 -0.57 4.95
 4 2 0 3.26 2.08
 4 2 0 2.14 2.25
 4 2 0 1.7 4.16
 4 2 0 1.77 3.62
 4 2 0 5.97 6.43
 4 2 0 1.21 2.54
 4 2 1 189.64 16.08
 4 2 1 189 15.66
 4 2 1 172.38 11.3
 4 2 1 179.34 11.66
 4 2 1 189.18 12.75
 4 2 1 170.26 18.29
 4 2 1 211.52 16.19
 4 2 1 183.42 11.98
 4 2 1 199.09 19.94
 4 2 1 187.01 16.23
 4 2 1 185.32 12.63
 4 2 2 700.56 39.82
 4 2 2 670.07 39.7
 4 2 2 614.52 34.65
 4 2 2 620.94 34.79
 4 2 2 703.5 37.13
 4 2 2 660.09 42.6
 4 2 2 703.98 43.67
 4 2 2 690.83 35.84
 4 2 2 692.88 36.66
 4 2 3 367.89 24.74
 4 2 3 379 21.33
 4 2 3 409 26.48
 4 2 3 358.45 21.29
 4 2 3 386.27 21.49
 4 2 3 293.62 24.94
 4 2 3 355.94 26.57
 4 2 3 416.45 28.17
 4 2 3 393.13 22.58
 4 2 4 56.25 7.47
 4 2 4 58.88 6.04
 4 2 4 56.26 5.9
 4 2 4 56.56 9.63
 4 2 4 55.95 9.18
 4 2 4 47.45 8.07
 4 2 4 66.89 9.14
 4 2 4 55.94 6.06
 4 2 4 71.55 6.95
 4 2 5 1.36 3.61
 4 2 5 2.99 2.94
 4 2 5 -2.39 5.73
 4 2 5 -2.81 5.38
 4 2 5 1.46 3.61
 4 2 5 3.17 3.03
 4 2 6 101.71 9.25
 4 2 6 111.36 11.63
 4 2 6 105.03 11.62
 4 2 6 97.8 8.98
 4 2 6 81.63 8.85
 4 2 7 257.17 18.11
 4 2 7 267.7 19.88
 4 2 7 253.55 17.86
 4 2 7 307.61 19.2
 4 2 8 726.6 46.12
 4 2 8 831.27 47.81
 4 2 8 921.76 49.3
 4 2 8 819.99 46.42
 4 2 8 922.03 47.34
 4 2 8 855.01 46.33
 4 2 9 879.56 48.98
 4 2 9 780.38 49.16
 4 2 9 1024.42 51.03
 4 2 9 899.09 48.77
 4 2 9 893.18 48.57
 4 2 9 894.29 48.19
 4 2 10 296.93 18.1
 4 2 10 225.93 15.37
 4 2 11 13.48 2.21
 4 2 11 16.81 4.08
 4 2 11 22.06 4.87
 4 2 12 13.9 3.1
 4 2 12 8.04 3.01
 4 2 12 16.26 3.98
 4 2 13 174.53 10.24
 4 3 -14 22.62 2.53
 4 3 -13 81.32 7.35
 4 3 -13 64.35 5.82
 4 3 -12 55.46 6.23
 4 3 -12 82.99 8.58
 4 3 -11 30.73 5.35
 4 3 -11 23.76 4.36
 4 3 -10 24.99 7.62
 4 3 -10 34.71 5.3
 4 3 -9 10.74 6.74
 4 3 -9 22.19 5.4
 4 3 -9 14.36 7.4
 4 3 -9 16.4 4.76
 4 3 -8 100.09 10.53
 4 3 -8 88.86 9.37
 4 3 -7 331.8 19.63
 4 3 -7 214.61 18.2
 4 3 -7 292.86 18.31
 4 3 -7 255.54 16.75
 4 3 -6 145.74 13.17
 4 3 -6 229.06 15.16
 4 3 -6 176.57 14.82
 4 3 -6 125.65 13.96
 4 3 -6 194.25 14.87
 4 3 -6 185.91 13.98
 4 3 -6 187.61 15.76
 4 3 -6 169.86 12.97
 4 3 -5 61.19 6.86
 4 3 -5 50.04 7.46
 4 3 -5 45.28 6.86
 4 3 -5 49.31 7.15
 4 3 -5 63.26 9.35
 4 3 -5 39.16 5.55
 4 3 -5 58.78 6.01
 4 3 -5 45.31 6.31
 4 3 -4 108.78 10.97
 4 3 -4 101.34 8.98
 4 3 -4 106.6 10.07
 4 3 -4 106.41 10.35
 4 3 -4 117.18 13.81
 4 3 -4 136.16 14.81
 4 3 -4 92.62 9.64
 4 3 -4 109.39 11.41
 4 3 -4 107.92 8.76
 4 3 -4 101.56 8.38
 4 3 -3 842.3 46.82
 4 3 -3 777.17 42.17
 4 3 -3 772.4 42.51
 4 3 -3 783.81 43.52
 4 3 -3 854.71 51.21
 4 3 -3 929.8 52.83
 4 3 -3 720.43 41.29
 4 3 -3 733.57 43.71
 4 3 -3 913.12 48.36
 4 3 -3 711.72 41.84
 4 3 -3 762.95 41.59
 4 3 -2 835.44 48.03
 4 3 -2 751.23 42.14
 4 3 -2 782.69 51.86
 4 3 -2 815.54 53
 4 3 -2 799.74 44.47
 4 3 -2 784.39 42.16
 4 3 -2 767.43 42.38
 4 3 -2 893.06 49.54
 4 3 -2 749.06 41.82
 4 3 -1 720.76 39.85
 4 3 -1 776.88 45.86
 4 3 -1 788.33 42.99
 4 3 -1 776.58 40.57
 4 3 -1 423.57 45.39
 4 3 -1 780.86 42.43
 4 3 -1 445.28 46.17
 4 3 -1 787.34 40.42
 4 3 -1 753.91 40.3
 4 3 -1 853.68 47.77
 4 3 -1 760 39.76
 4 3 0 861.91 47.57
 4 3 0 995.38 54.26
 4 3 0 992.56 52.35
 4 3 0 865.95 47.93
 4 3 0 637.37 54.92
 4 3 0 670.75 56.1
 4 3 0 916.26 48.49
 4 3 0 1054.5 55.86
 4 3 0 955.3 47.77
 4 3 1 345.02 24.24
 4 3 1 323.14 23.45
 4 3 1 303.29 19.07
 4 3 1 314.96 19.53
 4 3 1 305.97 27.2
 4 3 1 279.13 27.42
 4 3 1 327.48 20.17
 4 3 1 364.24 25.55
 4 3 1 319.06 18.96
 4 3 2 6.67 5.04
 4 3 2 8.87 2.86
 4 3 2 14.92 5.81
 4 3 2 7.98 5.29
 4 3 2 16.73 7.42
 4 3 2 7.25 3.26
 4 3 2 20.44 7.54
 4 3 2 22.22 8.27
 4 3 3 256.94 18.9
 4 3 3 226.26 15.2
 4 3 3 229.78 14.66
 4 3 3 268.97 20.57
 4 3 3 237.44 17.69
 4 3 3 235.83 16.17
 4 3 3 257.11 20.94
 4 3 3 256.2 19.22
 4 3 4 786.04 45.72
 4 3 4 748.77 42.78
 4 3 4 888.76 48.85
 4 3 4 829.11 42.74
 4 3 4 691.37 45.37
 4 3 4 815.86 44.6
 4 3 4 782.58 47.38
 4 3 5 867.26 44.92
 4 3 5 792.55 39.38
 4 3 5 516.83 41.14
 4 3 5 570.92 39.49
 4 3 5 770.22 41.21
 4 3 5 803.34 40.5
 4 3 6 954.85 51.9
 4 3 6 838.73 47.69
 4 3 6 856.12 49.17
 4 3 6 888.07 48.75
 4 3 7 391.35 25.33
 4 3 7 333.13 22.65
 4 3 7 375.73 26.06
 4 3 7 399.7 23.96
 4 3 7 358.81 23.12
 4 3 8 95.64 10.23
 4 3 8 97.89 9.45
 4 3 8 123.31 12.62
 4 3 8 114.47 9.31
 4 3 8 112 9.64
 4 3 8 105.87 9.36
 4 3 9 3.86 2.08
 4 3 9 2.48 3.69
 4 3 9 2.33 3.41
 4 3 9 3.73 3.75
 4 3 9 0.77 6.03
 4 3 9 2.63 2.58
 4 3 10 62.81 6.3
 4 3 10 79.56 6.72
 4 3 10 72.95 8.04
 4 3 10 64.54 5.79
 4 3 11 57.95 4.96
 4 3 11 44.3 4.04
 4 3 12 161.99 9.47
 4 4 -13 27.04 2.97
 4 4 -12 100.29 7.88
 4 4 -12 117.14 9.15
 4 4 -11 371.28 22.25
 4 4 -11 356.4 22.89
 4 4 -10 328.78 23.45
 4 4 -10 390.86 23.37
 4 4 -9 91.55 10.98
 4 4 -8 72.53 8.87
 4 4 -8 73.52 7.63
 4 4 -7 29.86 6.25
 4 4 -7 27.39 7.4
 4 4 -7 26.42 5.83
 4 4 -7 27.44 5.82
 4 4 -6 159.9 14.97
 4 4 -6 242.09 16.76
 4 4 -6 210.13 16.21
 4 4 -6 229.86 16.39
 4 4 -6 203.46 15.69
 4 4 -6 208.19 17.12
 4 4 -6 229.48 16.35
 4 4 -6 185.43 14.6
 4 4 -5 446.6 28.71
 4 4 -5 517.48 28.66
 4 4 -5 441.09 28.28
 4 4 -5 531.23 29.23
 4 4 -5 462.31 29.45
 4 4 -5 422.55 29.41
 4 4 -5 422.46 28.36
 4 4 -5 389.39 26.65
 4 4 -4 359.62 24.99
 4 4 -4 389.15 22.78
 4 4 -4 403.88 23.93
 4 4 -4 369.04 25.77
 4 4 -4 320.92 23.34
 4 4 -4 330.9 25.37
 4 4 -4 324.29 21.7
 4 4 -4 335.53 21.08
 4 4 -3 524.29 32.11
 4 4 -3 467.41 27.18
 4 4 -3 494.39 28.48
 4 4 -3 526.43 33.09
 4 4 -3 456.15 34.77
 4 4 -3 480.19 29.18
 4 4 -3 420.69 26.68
 4 4 -3 452.32 31.79
 4 4 -3 394.73 25.66
 4 4 -2 192.68 13.59
 4 4 -2 214.7 18.61
 4 4 -2 204.53 14.73
 4 4 -2 236.17 19.93
 4 4 -2 185.1 20.59
 4 4 -2 194.69 15.3
 4 4 -2 185.92 12.78
 4 4 -2 193.8 13.7
 4 4 -2 178.95 12.61
 4 4 -2 210.45 19.35
 4 4 -1 221.8 15.67
 4 4 -1 256.13 21.79
 4 4 -1 245.71 18.42
 4 4 -1 271 17.08
 4 4 -1 293.27 23.42
 4 4 -1 233.22 15.66
 4 4 -1 275.79 16.83
 4 4 -1 247.09 15.36
 4 4 -1 277.36 22.87
 4 4 0 8.79 2.92
 4 4 0 6.83 5.61
 4 4 0 3.75 6.28
 4 4 0 0.56 5.68
 4 4 0 -0.62 3.76
 4 4 0 -0.85 4.91
 4 4 0 10.19 8.51
 4 4 0 1.77 3.16
 4 4 0 1.64 3.28
 4 4 0 1.42 1.99
 4 4 1 650.37 40.47
 4 4 1 796.11 47.11
 4 4 1 712.63 41.21
 4 4 1 774.11 46.22
 4 4 1 895.74 49.13
 4 4 1 699.12 49.92
 4 4 1 769.05 41.9
 4 4 1 815.72 42.24
 4 4 1 876.79 49.34
 4 4 1 730.37 40.52
 4 4 2 95.69 11.26
 4 4 2 76.3 7.74
 4 4 2 82.28 7.11
 4 4 2 74.46 11.16
 4 4 2 88.35 10.79
 4 4 2 97.17 11.63
 4 4 2 67.59 7.84
 4 4 2 81.05 8.16
 4 4 3 84.1 10.19
 4 4 3 68.88 7.57
 4 4 3 83.74 11.39
 4 4 3 76.81 9.65
 4 4 3 83.96 10.27
 4 4 3 93.25 8.73
 4 4 3 88.15 7.49
 4 4 4 130.01 11.94
 4 4 4 110.32 11.14
 4 4 4 120.23 12.79
 4 4 5 29.69 8.82
 4 4 5 78.33 10.01
 4 4 6 65 9.03
 4 4 6 33.47 9
 4 4 8 3.6 3.9
 4 4 8 3.41 2.92
 4 4 9 62.22 6.54
 4 4 9 65.3 5.91
 4 4 10 80.13 7.34
 4 4 10 64.75 5.32
 4 4 11 63.43 4.7
 4 5 -12 106.16 6.79
 4 5 -11 1.09 1.93
 4 5 -10 47.49 5.66
 4 5 -9 99.8 9.3
 4 5 -8 157.46 13.23
 4 5 -8 169 11.79
 4 5 -7 106.56 9.58
 4 5 -7 94.13 9.25
 4 5 -6 36.54 6.54
 4 5 -5 1.3 3.57
 4 5 -5 3.32 3.73
 4 5 -5 0.87 5.4
 4 5 -5 3.2 3.76
 4 5 -5 3.84 4.64
 4 5 -5 1.52 3.47
 4 5 -4 119.47 11.98
 4 5 -4 121.07 10.61
 4 5 -4 129.4 11.96
 4 5 -4 111.49 12.15
 4 5 -4 99.34 13.17
 4 5 -4 104.86 11.05
 4 5 -4 99.9 9.72
 4 5 -3 79.09 7.97
 4 5 -3 84.37 9.66
 4 5 -3 66.7 10.37
 4 5 -3 75.31 10.63
 4 5 -3 76.47 12.6
 4 5 -3 76 9.03
 4 5 -3 77.33 8.03
 4 5 -3 66.97 6.55
 4 5 -2 62.08 9.92
 4 5 -2 62.18 8.3
 4 5 -2 87.48 11.54
 4 5 -2 58.91 12.18
 4 5 -2 49.77 6.51
 4 5 -2 69.74 7.7
 4 5 -2 62.5 6.03
 4 5 -1 28.89 8.29
 4 5 -1 23.37 4.43
 4 5 -1 33.75 8.65
 4 5 -1 33.14 6.06
 4 5 -1 29.62 8.56
 4 5 -1 4.49 8.03
 4 5 -1 32.15 5.44
 4 5 -1 27.53 3.9
 4 5 0 57.75 6.38
 4 5 0 66.74 7.95
 4 5 0 67.75 10.5
 4 5 0 54.29 8.75
 4 5 0 71.15 11.14
 4 5 0 39.58 11.23
 4 5 0 53.96 6.14
 4 5 0 64.23 7.6
 4 5 0 63.01 5.85
 4 5 1 198.93 14.53
 4 5 1 251 20.35
 4 5 1 219.4 15.6
 4 5 1 240.38 19
 4 5 1 229.81 20.51
 4 5 1 180.67 20.59
 4 5 1 223.96 15.21
 4 5 1 242.46 16.56
 4 5 1 217.26 14.29
 4 5 2 526.14 31.91
 4 5 2 609.77 36.97
 4 5 2 539.35 32.47
 4 5 2 612.56 37.21
 4 5 2 580.2 36.93
 4 5 2 651.64 40.15
 4 5 2 566.24 32.97
 4 5 2 559.39 31.79
 4 5 3 354.89 23.98
 4 5 3 349.62 25.28
 4 5 3 311.05 23.63
 4 5 3 390.62 26.15
 4 5 3 322.72 21.89
 4 5 4 135.34 12.78
 4 5 4 150.6 13.28
 4 5 5 -0.52 5.28
 4 5 5 -2.41 6.52
 4 5 5 2.24 3.57
 4 5 5 0.83 2.14
 4 5 6 143.35 12.53
 4 5 6 159.04 11.3
 4 5 6 123.8 9.8
 4 5 7 218.79 14.99
 4 5 7 188.27 15.28
 4 5 7 214.1 13.64
 4 5 7 176.35 12.63
 4 5 8 441.47 28.06
 4 5 8 525 29.08
 4 5 8 521.92 27.73
 4 5 9 469.56 25.38
 4 6 -10 3.64 1.88
 4 6 -9 78.78 6.63
 4 6 -8 128.99 10.02
 4 6 -7 198.92 14.69
 4 6 -7 211.87 13.4
 4 6 -6 69.35 8.13
 4 6 -6 83.8 7.97
 4 6 -5 22.13 4.96
 4 6 -5 12.97 4.18
 4 6 -5 16.6 5.63
 4 6 -4 21.43 4.83
 4 6 -4 13.52 4.88
 4 6 -4 15.15 6.09
 4 6 -3 281.53 22.22
 4 6 -3 313.74 20.37
 4 6 -3 353.27 22.26
 4 6 -2 393.2 25.24
 4 6 -2 424.3 29.36
 4 6 -2 461.77 27.37
 4 6 -1 517.2 31.29
 4 6 -1 554.34 36.17
 4 6 -1 582.85 33.23
 4 6 0 433.81 25.65
 4 6 0 400.42 26.96
 4 6 1 197.97 16.67
 4 6 1 212.91 14.06
 4 6 2 70.88 8.8
 4 6 2 57.46 8.67
 4 6 2 65.89 6.45
 4 6 3 52.72 7.28
 4 6 3 65.31 8.72
 4 6 3 64.74 6.52
 4 6 4 197.95 15.22
 4 6 4 170.03 12.62
 4 6 5 223.65 15.19
 4 6 5 183.63 13.23
 4 6 6 287.3 17.67
 4 6 6 258.11 16.42
 4 6 7 185.95 12.84
 4 6 7 216.16 12.49
 4 6 8 81.5 5.46
 4 7 -7 2.84 2.04
 4 7 -6 78.21 6.78
 4 7 -5 122.54 9.62
 4 7 -4 209.98 14.25
 4 7 -3 279.78 19.39
 4 7 -3 307.09 18.73
 4 7 -2 88.09 7.79
 4 7 -2 85.13 9.45
 4 7 -1 -1.43 4.5
 4 7 0 18.09 5.72
 4 7 1 28.02 5.85
 4 7 2 21.15 4.51
 4 7 3 3.51 3.44
 -5 9 4 7.02 2.41
 5 -9 -4 3.46 2.75
 -5 9 3 12.34 3.38
 -5 9 2 24.89 3.48
 5 -9 -2 24.64 3.64
 -5 9 1 70.78 6.42
 5 -9 -1 68.9 6.02
 -5 9 0 106.81 8.67
 5 -9 0 114.04 8.28
 -5 9 -1 18.74 3.25
 5 -9 1 16.84 4.05
 -5 9 -2 -0.21 1.67
 5 -9 2 0.71 3.55
 -5 9 -3 40.89 3.97
 5 -9 3 43.31 4.96
 5 -9 4 96.03 7.23
 5 -9 5 96.27 6.8
 5 -8 -8 1.38 2.35
 5 -8 -7 2.2 3.06
 -5 8 6 34.47 5.5
 -5 8 6 29.64 3.75
 5 -8 -6 26.72 4.68
 5 -8 -6 32.76 3.74
 -5 8 5 117.12 8.23
 -5 8 5 127.02 10.48
 5 -8 -5 123.11 8.7
 -5 8 4 122.05 9.06
 -5 8 4 126.58 12.01
 -5 8 4 118.27 10.42
 -5 8 4 91.21 11.7
 5 -8 -4 118.38 9.01
 -5 8 3 86.05 8.29
 -5 8 3 98.57 12.02
 -5 8 3 96.47 9.17
 5 -8 -3 91.24 7.98
 -5 8 2 31.8 5.41
 -5 8 2 36.79 9
 -5 8 2 46.92 6.41
 5 -8 -2 38.28 5.59
 -5 8 1 11.8 3.96
 -5 8 1 22.21 8.08
 5 -8 -1 11.2 4.41
 -5 8 0 6.08 3.35
 -5 8 0 -2.73 7.6
 5 -8 0 2.08 4.2
 -5 8 -1 32.79 5.88
 -5 8 -1 47.04 9.41
 5 -8 1 44.81 6.27
 -5 8 -2 197.42 14.97
 -5 8 -2 228.11 19.79
 5 -8 2 202.97 14.19
 -5 8 -3 96.35 8.68
 -5 8 -3 100.98 11.96
 5 -8 3 107.1 9.18
 -5 8 -4 15 2.96
 -5 8 -4 12.71 5.13
 5 -8 4 21.48 5.08
 -5 8 -4 7.77 4.56
 -5 8 -5 0.81 1.24
 5 -8 5 3.79 4.49
 5 -8 5 4.91 4.36
 5 -8 6 2.97 3.91
 5 -8 7 19.56 3.83
 5 -8 8 14.39 2.87
 5 -7 -10 2.95 2.52
 -5 7 9 69.57 7.19
 5 -7 -9 75.19 6.55
 -5 7 8 45.63 6.8
 5 -7 -8 48.74 5.92
 5 -7 -8 47.7 4.93
 -5 7 7 22.11 6.21
 5 -7 -7 41.23 5.13
 -5 7 6 1.22 5
 5 -7 -6 3.52 3.88
 -5 7 5 1.94 1.91
 -5 7 5 1.67 3.93
 -5 7 5 2.9 5.02
 5 -7 -5 3.05 4.31
 -5 7 4 12.44 6.43
 -5 7 4 9.79 5.21
 -5 7 3 83.69 13.35
 -5 7 3 73.09 8.79
 -5 7 2 74.92 8.51
 5 -7 -2 73.86 8.19
 -5 7 1 55.47 7.18
 5 -7 -1 50.05 6.88
 -5 7 0 2.69 4.08
 5 -7 0 5.05 4.62
 5 -7 1 22.11 5.85
 -5 7 -2 115.97 16.11
 5 -7 2 130.96 11.16
 -5 7 -3 190.46 18.99
 5 -7 3 190.47 12.46
 5 -7 4 15.01 4.19
 -5 7 -4 23.76 6.51
 5 -7 5 3.86 3.75
 -5 7 -5 3.33 1.96
 -5 7 -5 5.38 4.1
 5 -7 5 7.07 5.14
 5 -7 5 10.14 5.46
 5 -7 6 21.79 4.48
 5 -7 6 19.32 5.96
 5 -7 6 19.65 5.67
 5 -7 7 93.09 8.63
 5 -7 7 97.37 7.82
 5 -7 8 197.49 13
 5 -7 8 195.62 12.27
 5 -7 9 433.99 23.54
 5 -7 9 423.53 23.14
 5 -7 10 148.3 8.61
 5 -6 -12 16.19 2.55
 5 -6 -11 3.29 2.87
 -5 6 10 27 4.56
 5 -6 -10 23.12 4.87
 -5 6 9 28.25 5.45
 5 -6 -9 30.85 5.71
 5 -6 -9 32.73 5.04
 -5 6 8 49.72 6.99
 5 -6 -8 58.03 7.55
 5 -6 -8 56.1 6.76
 -5 6 7 83.6 8.92
 -5 6 6 109.8 10.19
 5 -6 -6 98.76 9.91
 5 -6 -5 8.26 5.48
 5 -6 -4 -5.31 8.39
 5 -6 -4 2.73 5.1
 -5 6 4 0.81 5.82
 5 -6 -3 24.99 11.01
 -5 6 3 51.51 10.37
 5 -6 -3 33.87 6.56
 5 -6 -2 302.61 19.01
 -5 6 2 294.76 26.99
 5 -6 -1 220.09 15.5
 -5 6 1 195.43 22.61
 5 -6 0 259.71 16.68
 -5 6 0 215.14 23.64
 5 -6 0 220.7 14.3
 5 -6 1 76.43 8.48
 -5 6 -1 73.14 12.92
 5 -6 1 68.72 6.5
 5 -6 2 17.98 10.94
 5 -6 2 10.4 3.99
 5 -6 2 8.9 5.28
 -5 6 -2 4.74 7.15
 5 -6 3 49.95 11.55
 5 -6 3 66.92 8.31
 -5 6 -3 62.93 10.68
 5 -6 3 69.75 6.82
 5 -6 4 234.17 17.42
 5 -6 4 241.38 15.72
 5 -6 5 295.19 21.3
 5 -6 5 344.98 20.44
 5 -6 6 322.68 21.47
 5 -6 7 145.35 12.63
 5 -6 7 179.13 12.45
 5 -6 8 50.94 6.31
 5 -6 8 57.69 7.05
 5 -6 8 65.35 6.68
 5 -6 9 1.01 3.7
 5 -6 9 0.84 3.72
 5 -6 10 36.49 4.4
 5 -6 11 69.43 5.18
 5 -5 -13 2.22 1.96
 5 -5 -12 35.65 4.54
 -5 5 11 86.67 7.89
 5 -5 -11 78.79 7.76
 5 -5 -10 74.23 8.47
 -5 5 10 82.46 8.91
 5 -5 -10 108.49 9.42
 5 -5 -10 109.73 8.98
 5 -5 -9 53.86 7.46
 -5 5 9 65.55 7.99
 5 -5 -8 26.87 5.54
 -5 5 8 27.72 6.29
 5 -5 -8 24.2 6
 5 -5 -7 0.43 3.53
 -5 5 7 -2.45 4.6
 5 -5 -7 1.88 5.14
 5 -5 -6 93.48 11.18
 5 -5 -6 77.72 10.57
 5 -5 -6 112.67 10.47
 5 -5 -5 409.07 30.95
 5 -5 -5 475.08 28.15
 -5 5 5 465.56 31.53
 5 -5 -4 369.67 29.73
 5 -5 -4 415.43 25.35
 -5 5 4 416.66 30.39
 5 -5 -3 284.74 26.35
 5 -5 -3 314.76 20.36
 -5 5 3 310.66 26.71
 5 -5 -3 309.7 18.4
 5 -5 -2 120.35 17.82
 5 -5 -2 128.92 9.57
 5 -5 -2 136.54 11.27
 -5 5 2 130.59 17.24
 5 -5 -1 46.36 14.13
 -5 5 1 39.57 11.1
 5 -5 -1 56.75 7.32
 5 -5 -1 61.01 5.96
 5 -5 0 38.92 13.58
 -5 5 0 68.15 7.13
 5 -5 0 66.17 7.75
 -5 5 0 55.08 11.83
 5 -5 0 61.53 6.23
 5 -5 1 102.8 9.56
 -5 5 -1 80.99 13.49
 5 -5 1 92.65 7.84
 5 -5 2 198.59 14.46
 -5 5 -2 219.84 20.33
 5 -5 2 204.68 13.23
 5 -5 3 169.88 19.38
 5 -5 3 201.63 14.78
 -5 5 -3 196.6 18.02
 5 -5 3 186.66 13.21
 5 -5 4 10.72 7.36
 5 -5 4 19.05 4.95
 5 -5 4 14.81 5.71
 -5 5 -4 12.83 4.99
 5 -5 5 15.15 5.22
 5 -5 5 9.52 6.19
 5 -5 6 82.98 8.76
 5 -5 6 76.88 9.25
 5 -5 7 55.7 7.21
 5 -5 7 40.68 7.42
 5 -5 8 0.31 4.7
 5 -5 9 6.25 4.37
 5 -5 9 5.28 3.59
 5 -5 9 7.47 4
 5 -5 10 17.48 4.23
 5 -5 11 36.39 4.14
 5 -5 12 115.18 7.15
 5 -4 -13 37.52 4.12
 -5 4 12 32.32 5.04
 5 -4 -12 30.58 5.04
 5 -4 -12 40.38 5.18
 -5 4 11 0.97 4.12
 5 -4 -11 5.65 3.84
 5 -4 -11 3.84 4.29
 5 -4 -10 62.32 8.38
 -5 4 10 58.13 7.75
 5 -4 -9 73.49 9.86
 5 -4 -9 107.69 10.28
 5 -4 -9 97.34 9.93
 -5 4 8 184.26 15.26
 5 -4 -8 192.16 14.7
 5 -4 -8 172.58 15.72
 5 -4 -7 50.7 7.81
 5 -4 -6 23.62 6.23
 5 -4 -6 13.88 5.28
 5 -4 -6 22.32 5.72
 5 -4 -6 11.94 5.77
 -5 4 6 20.5 5.57
 5 -4 -5 25.55 7.4
 5 -4 -5 15.06 6.92
 5 -4 -5 19.45 4.85
 5 -4 -5 18.99 6.1
 5 -4 -4 121.73 13.95
 5 -4 -4 94.16 9.44
 5 -4 -4 108.35 10.23
 5 -4 -3 202.26 19.19
 5 -4 -3 204.93 13.71
 5 -4 -3 165.39 11.87
 5 -4 -3 187.9 13.71
 5 -4 -3 179.3 12.25
 5 -4 -2 25.54 10.22
 5 -4 -2 40.72 5.1
 5 -4 -2 37.7 5.05
 5 -4 -2 35.46 4.31
 5 -4 -2 36.61 6.35
 5 -4 -1 162.71 20.08
 5 -4 -1 179.01 11.56
 5 -4 -1 173.03 12.88
 5 -4 -1 176.16 11.73
 5 -4 0 7.33 10.42
 5 -4 0 20.11 4.24
 5 -4 0 17.03 4.96
 5 -4 1 564.46 31.74
 5 -4 1 570.61 30.59
 5 -4 2 407.57 33.2
 5 -4 2 466.89 26.95
 5 -4 2 445.76 25.76
 5 -4 3 380.95 29.77
 5 -4 3 403.98 24.77
 5 -4 3 408.27 23.87
 5 -4 4 61.25 7.23
 5 -4 4 68.48 10.25
 5 -4 4 67.94 10
 5 -4 4 56.52 7.68
 -5 4 -4 57.35 8.69
 5 -4 5 14.73 5.93
 5 -4 5 22.96 5.81
 5 -4 5 27.99 6.47
 5 -4 6 5.21 5.42
 5 -4 6 1.93 4.96
 5 -4 6 9.24 5.34
 5 -4 7 377.94 24.57
 -5 4 -7 419.52 25.48
 5 -4 8 563.9 32.95
 5 -4 8 495.74 34.15
 5 -4 9 477.39 29.77
 5 -4 10 349.48 20.31
 5 -4 10 318.95 21.31
 5 -4 11 78.07 7.48
 5 -4 11 103.4 7.41
 5 -4 12 1.67 2.27
 5 -4 13 27.23 2.47
 5 -3 -14 7.1 1.38
 5 -3 -13 34.11 4.98
 5 -3 -13 34.56 4.73
 5 -3 -12 47.83 6.3
 5 -3 -12 45.84 5.54
 5 -3 -11 25.15 5.77
 5 -3 -11 25.74 5.07
 5 -3 -11 20.14 4.77
 5 -3 -10 -1 4.35
 5 -3 -10 -0.64 4.19
 5 -3 -10 -3.15 5.24
 5 -3 -10 -0.33 5.01
 -5 3 9 31.28 6.3
 5 -3 -9 28.54 6.8
 5 -3 -9 34.2 6.55
 5 -3 -9 37.44 6.59
 -5 3 8 124.76 11.32
 5 -3 -8 91.11 9.89
 5 -3 -8 108.52 10.46
 -5 3 7 236.9 16.95
 5 -3 -7 234.99 17.68
 5 -3 -7 203.18 15.96
 5 -3 -6 152.32 14.12
 5 -3 -6 150.75 13.63
 5 -3 -6 184.53 14.86
 -5 3 6 179.57 13.4
 5 -3 -6 160.3 13.5
 5 -3 -6 160.1 13.05
 5 -3 -5 146.48 13.68
 5 -3 -5 145.94 13.36
 5 -3 -5 134.75 11.93
 5 -3 -5 128.11 11.16
 5 -3 -5 112.88 10.92
 5 -3 -4 34.84 8.32
 5 -3 -4 37.85 7.87
 5 -3 -4 31.81 5.48
 5 -3 -4 26.11 4.31
 5 -3 -4 29.57 5.03
 5 -3 -4 23.89 5.58
 5 -3 -3 81.13 12.26
 5 -3 -3 92.24 12.4
 5 -3 -3 70.39 7.51
 5 -3 -3 67.94 6.42
 5 -3 -3 83.24 7.45
 5 -3 -3 71.6 7.95
 5 -3 -3 72.41 6.94
 5 -3 -2 426.55 32.02
 5 -3 -2 439.8 25.57
 5 -3 -2 436.6 24.42
 5 -3 -2 426.59 24.87
 5 -3 -2 417.29 25.23
 5 -3 -2 426.55 24.27
 5 -3 -1 766.01 40.56
 5 -3 -1 760.45 39.83
 5 -3 -1 739.28 40.33
 5 -3 -1 721.05 39.18
 5 -3 0 613.67 32.41
 5 -3 0 630.01 33.12
 5 -3 0 615.33 32.05
 5 -3 1 82.03 13.86
 5 -3 1 86.52 13.55
 5 -3 1 111.85 9.15
 5 -3 1 100.59 8.03
 5 -3 2 9.88 7.15
 5 -3 2 3.97 7.08
 5 -3 2 1.1 3.86
 5 -3 2 1.1 4.31
 5 -3 3 19.17 7.64
 5 -3 3 27.96 7.63
 5 -3 3 15.01 4.51
 5 -3 3 14.42 3.3
 5 -3 3 15.63 5.04
 5 -3 4 323.42 19.18
 5 -3 4 293.81 22.19
 5 -3 4 287.89 22.25
 5 -3 4 291.54 17.96
 5 -3 5 631.37 35.24
 5 -3 5 538.7 36.8
 5 -3 5 628.44 34.21
 -5 3 -5 642.29 35.41
 5 -3 6 536.8 31.77
 5 -3 6 521.86 30.61
 -5 3 -6 570.73 32.22
 5 -3 7 218.65 16.15
 5 -3 7 234.06 15.41
 -5 3 -7 238.37 16.74
 5 -3 8 71.39 8.35
 5 -3 8 64.07 7.06
 5 -3 8 62.43 8.63
 -5 3 -8 78.71 8.25
 5 -3 9 -2.87 4.75
 5 -3 9 -4.62 5.28
 -5 3 -9 1.9 3.53
 5 -3 10 18.76 4.49
 5 -3 10 16.31 4.64
 -5 3 -10 19.14 4.29
 5 -3 11 27.6 4.11
 5 -3 11 20.4 4.57
 -5 3 -11 27.65 4.26
 5 -3 12 20.95 2.74
 5 -3 13 1.15 0.87
 5 -2 -14 14.56 1.93
 5 -2 -14 15.15 3.17
 5 -2 -14 16.62 3.28
 5 -2 -13 4.96 1.8
 5 -2 -13 0.31 3.37
 5 -2 -13 2.97 2.13
 5 -2 -12 190.04 14.86
 5 -2 -12 187.41 12.83
 5 -2 -11 180.52 15.44
 5 -2 -10 202.23 18.21
 5 -2 -10 245.99 16.3
 -5 2 9 127.21 13.68
 5 -2 -9 241.22 14.82
 -5 2 8 61.66 8.11
 5 -2 -8 73.46 9.35
 5 -2 -8 65.76 9.32
 5 -2 -8 74.62 8.16
 -5 2 7 138.61 11.47
 5 -2 -7 130.03 12.06
 5 -2 -7 145.5 13.05
 5 -2 -6 340.34 22.55
 5 -2 -6 331.15 22.28
 -5 2 6 341.91 20.93
 5 -2 -6 337.02 21.66
 5 -2 -6 340.78 22.4
 5 -2 -6 253.96 19.76
 5 -2 -5 534.82 31.59
 5 -2 -5 504.28 30.91
 5 -2 -5 465.1 29.4
 5 -2 -5 485.14 28.71
 5 -2 -5 509.34 29.29
 5 -2 -5 396.01 27.5
 5 -2 -4 481.2 31.21
 5 -2 -4 465.75 30.62
 5 -2 -4 462.53 27.72
 5 -2 -4 464.52 26.1
 5 -2 -4 459.2 27.3
 5 -2 -4 405.25 26.47
 5 -2 -3 591.38 36.9
 5 -2 -3 545.31 31.74
 5 -2 -3 555.65 30.44
 5 -2 -3 542.54 31.32
 5 -2 -3 493.99 30.99
 5 -2 -3 540.21 30.1
 5 -2 -2 222.54 20.75
 5 -2 -2 264.48 21.65
 5 -2 -2 235.38 15.42
 5 -2 -2 228.93 14.32
 5 -2 -2 245.36 15.2
 5 -2 -2 224.11 15.34
 5 -2 -2 214.56 14.08
 5 -2 -1 22.93 8.61
 5 -2 -1 32.33 9.87
 5 -2 -1 40.51 5.06
 5 -2 -1 37.27 4.68
 5 -2 -1 48.11 6.14
 5 -2 -1 43.01 5.03
 5 -2 0 128.37 9.06
 5 -2 0 123.12 8.67
 5 -2 1 18.35 8.31
 5 -2 1 31.61 9.27
 5 -2 1 26.85 4.32
 5 -2 1 21.93 3.48
 5 -2 1 20.91 3.63
 5 -2 1 20.61 2.91
 5 -2 2 71.22 11.74
 5 -2 2 86.46 11.59
 5 -2 2 76.99 6.5
 5 -2 2 79.07 7
 5 -2 3 4.64 5.46
 5 -2 3 14 6.19
 5 -2 3 11.29 4.09
 5 -2 3 6.21 2.97
 5 -2 4 0.56 4.6
 5 -2 4 -1.09 4.5
 5 -2 4 0.52 3.75
 5 -2 4 -0.24 3.05
 5 -2 5 100.72 8.42
 5 -2 5 87.57 8.76
 5 -2 6 153.94 11.18
 5 -2 6 118.79 11.09
 5 -2 7 19.36 5.62
 5 -2 7 24.26 5.06
 5 -2 8 2.72 4.7
 5 -2 8 2.27 4.26
 5 -2 8 -0.5 4.8
 5 -2 9 0.78 3.93
 5 -2 9 0.92 3.67
 5 -2 9 -1.35 4.91
 5 -2 10 152.6 12.68
 5 -2 11 110.56 8.72
 5 -2 11 135.12 9.26
 5 -2 11 133.77 10.39
 5 -2 12 53.68 4.81
 5 -2 12 69.22 5.24
 5 -2 13 78.18 4.63
 5 -2 13 53.05 4.43
 5 -1 -14 74.67 4.95
 5 -1 -14 77.91 6.97
 5 -1 -14 81.56 7.07
 5 -1 -14 78.16 5.4
 5 -1 -13 55.01 4.73
 5 -1 -13 76.96 6.89
 5 -1 -13 75.08 7.55
 5 -1 -13 62.14 5.43
 5 -1 -12 8.39 2.47
 5 -1 -12 14.28 4.86
 5 -1 -12 11.41 4.59
 5 -1 -12 10.41 3.11
 5 -1 -12 13.58 3.93
 5 -1 -11 -3.77 5.49
 5 -1 -11 1.12 4.55
 5 -1 -10 137.88 13.3
 5 -1 -10 126.48 10.98
 5 -1 -9 131.99 11.32
 5 -1 -8 126.07 13.51
 5 -1 -8 125.77 13.52
 5 -1 -8 163.09 12.15
 5 -1 -7 26.5 7.28
 5 -1 -7 21.1 6.25
 5 -1 -7 19.59 5.36
 5 -1 -6 24.01 6
 5 -1 -6 18.57 6.35
 5 -1 -6 22.38 5.79
 5 -1 -6 22.77 3.86
 5 -1 -6 18.6 5.08
 5 -1 -5 24.06 6.41
 5 -1 -5 17.47 5.58
 5 -1 -5 23.89 5.2
 5 -1 -5 20.39 5.98
 5 -1 -5 16.55 5.05
 5 -1 -5 22 5.37
 5 -1 -4 201.21 16.54
 5 -1 -4 183.18 15.8
 5 -1 -4 173.36 12.99
 5 -1 -4 182.78 13.23
 5 -1 -4 157.68 11.35
 5 -1 -4 178.75 12.98
 5 -1 -4 125.88 12.13
 5 -1 -4 155.39 10.93
 5 -1 -3 416.36 27.8
 5 -1 -3 377.61 26.77
 5 -1 -3 359.65 21.55
 5 -1 -3 327.06 20.03
 5 -1 -3 355.15 21.36
 5 -1 -3 313.96 21.3
 5 -1 -3 333.58 19.71
 5 -1 -2 180.15 17.94
 5 -1 -2 186.08 17.9
 5 -1 -2 169.11 12.02
 5 -1 -2 162.72 10.94
 5 -1 -2 171.54 11.91
 5 -1 -2 160.51 10.5
 5 -1 -2 158.17 11.11
 5 -1 -1 37.39 10.52
 5 -1 -1 31.6 9.4
 5 -1 -1 48.06 5.31
 5 -1 -1 36.58 4
 5 -1 -1 46.19 4.62
 5 -1 -1 44.53 5.18
 5 -1 -1 41.62 4.02
 5 -1 -1 44.23 5.06
 5 -1 0 107.05 15.79
 5 -1 0 114.16 15.67
 5 -1 0 159.18 10.72
 5 -1 0 140.06 9.28
 5 -1 0 157.07 9.55
 5 -1 0 143.47 9.97
 5 -1 1 440.96 32.45
 5 -1 1 444.19 32.26
 5 -1 1 426.94 24.44
 5 -1 1 440.42 25.22
 5 -1 1 468.49 24.3
 5 -1 1 435.7 24.51
 5 -1 1 407.87 24.1
 5 -1 2 1142.74 63.48
 5 -1 2 1093.2 55.65
 5 -1 2 1150.68 63.38
 5 -1 2 978.66 55.24
 5 -1 2 1141.54 57.4
 5 -1 2 1000.42 55.29
 5 -1 3 385.5 27.28
 5 -1 3 377.13 27.1
 5 -1 3 390.16 22.55
 5 -1 3 365.87 22.02
 5 -1 3 373.16 23.49
 5 -1 3 389.86 22.25
 5 -1 4 228.97 19.03
 5 -1 4 252.66 19.41
 5 -1 4 247.84 15.92
 5 -1 4 235.9 16.91
 5 -1 4 266.32 17.22
 5 -1 4 258.55 16.14
 5 -1 5 151.84 11.06
 5 -1 5 112.63 12.67
 5 -1 5 124.91 10.53
 5 -1 5 141.67 11.35
 5 -1 5 154.97 11.19
 5 -1 6 22.25 5.46
 5 -1 6 15.62 4.62
 5 -1 6 6.06 5.55
 5 -1 7 349.7 22.83
 5 -1 7 366.03 22.82
 5 -1 8 972.12 48.33
 5 -1 8 796.58 47.54
 5 -1 8 864.93 47.82
 5 -1 8 798.1 49.07
 5 -1 9 739.64 39.54
 5 -1 9 724.29 39.87
 5 -1 9 626.79 40.38
 5 -1 10 243.18 17.26
 5 -1 11 242.86 15.05
 5 -1 11 244.65 15.72
 5 -1 11 217.55 14.22
 5 -1 12 50.23 4.6
 5 -1 12 34.06 3.63
 5 -1 13 6.87 1.32
 5 -1 13 7.91 1.97
 5 0 -15 -0.4 1.05
 5 0 -14 19.24 2.6
 5 0 -14 20.07 3.51
 5 0 -13 67.59 5.19
 5 0 -13 65.84 7.26
 5 0 -13 85.09 8.01
 5 0 -13 73.09 5.97
 5 0 -12 70.52 5.94
 5 0 -12 87.52 9.3
 5 0 -12 92.06 9.4
 5 0 -12 75.93 6.6
 5 0 -11 81.71 10
 5 0 -11 66.54 9.33
 5 0 -10 33.92 4.54
 5 0 -10 31.5 8.14
 5 0 -10 23.12 6.56
 5 0 -10 23.9 5.32
 5 0 -9 244.13 14.17
 5 0 -9 144.65 15.49
 5 0 -9 121.07 15.33
 5 0 -9 204.74 14.22
 5 0 -8 79.52 7.65
 5 0 -8 50.8 9.46
 5 0 -8 66.75 9.7
 5 0 -8 70.04 8
 5 0 -7 377.74 26.79
 5 0 -7 398.5 27.25
 5 0 -7 357.85 24.45
 5 0 -6 471.78 30.75
 5 0 -6 479.91 29.04
 5 0 -6 510.58 31.03
 5 0 -6 469.81 30.68
 5 0 -6 429.35 28.39
 5 0 -6 461.96 31.92
 5 0 -6 555.16 28.87
 5 0 -6 525.45 29.94
 5 0 -5 138.71 12.16
 5 0 -5 131.95 10.95
 5 0 -5 151.46 12.93
 5 0 -5 139.98 12.18
 5 0 -5 140.17 11.64
 5 0 -5 155.36 10.7
 5 0 -5 168.83 12.7
 5 0 -5 133.71 10.61
 5 0 -4 2.16 3.19
 5 0 -4 3.62 3.28
 5 0 -4 -2.89 5.18
 5 0 -4 4.01 3.41
 5 0 -4 2.24 3.28
 5 0 -4 2.67 2.39
 5 0 -4 1.24 1.82
 5 0 -3 504.66 29.35
 5 0 -3 468.05 28.16
 5 0 -3 534.64 29.91
 5 0 -3 447.48 27.87
 5 0 -3 496.29 29.36
 5 0 -3 594.68 32.73
 5 0 -3 525.22 28.24
 5 0 -3 524.6 28.2
 5 0 -2 326.17 19.53
 5 0 -2 306.25 18.27
 5 0 -2 283.03 18.13
 5 0 -2 309.33 19.35
 5 0 -2 315.42 18.28
 5 0 -1 388.69 22.82
 5 0 -1 417.72 23.27
 5 0 -1 410.07 24.11
 5 0 -1 395.89 22.74
 5 0 -1 447.17 23.34
 5 0 0 399.56 26.13
 5 0 0 511.35 27.12
 5 0 0 509.29 28
 5 0 0 621.01 34.35
 5 0 0 515.79 28.33
 5 0 0 477.71 26.75
 5 0 0 516.48 27.13
 5 0 0 521.24 27.39
 5 0 1 161.87 11.19
 5 0 1 172.1 11.98
 5 0 1 201.62 16.26
 5 0 1 179.23 12.52
 5 0 1 178.91 11.26
 5 0 1 166.94 11.53
 5 0 2 4.92 3.78
 5 0 2 3.9 3.01
 5 0 2 4.3 7.29
 5 0 2 5.75 2.32
 5 0 2 5.9 4.5
 5 0 2 3.96 3.28
 5 0 3 61.19 6.31
 5 0 3 66.75 10.71
 5 0 3 69.17 8.1
 5 0 3 65.59 7.35
 5 0 3 66.39 6.29
 5 0 4 95.72 8.36
 5 0 4 89.43 11.66
 5 0 4 84.46 8.72
 5 0 4 101.92 9.32
 5 0 4 108.76 8.98
 5 0 5 435.07 24.33
 5 0 5 443.24 23.68
 5 0 5 385.33 27.02
 5 0 5 379.75 23.75
 5 0 6 295.84 19.9
 5 0 6 293.61 19.57
 5 0 6 317.7 19.71
 5 0 6 304.25 22.17
 5 0 6 275.12 19.2
 5 0 7 66.47 7.98
 5 0 7 66.3 7.9
 5 0 7 60.11 6.77
 5 0 7 67.63 7.55
 5 0 8 41.64 6.68
 5 0 8 38.85 6.42
 5 0 8 41.72 6.74
 5 0 8 50.75 6.27
 5 0 9 2.42 4.11
 5 0 9 3.39 3.76
 5 0 9 2.4 3.77
 5 0 9 3.76 2.72
 5 0 10 42.55 5.76
 5 0 10 37.44 5.61
 5 0 10 39.5 4.63
 5 0 11 1.57 3.04
 5 0 11 1.63 1.59
 5 0 11 2.46 3.94
 5 0 12 4.21 1.37
 5 0 12 7.19 2.38
 5 0 12 5.22 3.25
 5 0 13 11.05 1.96
 5 1 -14 2.21 1.56
 5 1 -13 17.23 4.59
 5 1 -13 15.61 3.47
 5 1 -13 16.07 2.86
 5 1 -12 129.9 8.7
 5 1 -12 160.03 12.29
 5 1 -12 156.98 12.03
 5 1 -12 122.69 9.35
 5 1 -11 305.08 17.75
 5 1 -11 365.73 22.16
 5 1 -11 303.27 21.33
 5 1 -10 242.63 22.19
 5 1 -10 396.85 20.7
 5 1 -10 356.97 24.44
 5 1 -10 232.09 22.36
 5 1 -10 395.03 21.37
 5 1 -10 345.25 21.17
 5 1 -9 40.97 8.33
 5 1 -9 98.33 8.11
 5 1 -9 52.39 9.88
 5 1 -9 39.82 8.53
 5 1 -9 101.15 8.67
 5 1 -9 92.32 8.43
 5 1 -8 16.71 4.43
 5 1 -8 12.73 4.96
 5 1 -7 16.86 5.5
 5 1 -7 17.94 4.48
 5 1 -7 7.9 6.88
 5 1 -7 20.15 5.79
 5 1 -7 21.82 5.44
 5 1 -7 17.69 4.39
 5 1 -6 194.21 15.88
 5 1 -6 217.26 15.45
 5 1 -6 205.9 16.88
 5 1 -6 224.59 16.75
 5 1 -6 213.81 15.89
 5 1 -6 195.17 17.16
 5 1 -6 197.88 17.63
 5 1 -6 220.25 14.91
 5 1 -5 220.39 16.82
 5 1 -5 243.37 16.59
 5 1 -5 249.8 18.03
 5 1 -5 230.42 17.19
 5 1 -5 225.65 17.44
 5 1 -5 238.39 17.22
 5 1 -5 258.23 21.15
 5 1 -5 256.19 16.12
 5 1 -5 247.76 16.27
 5 1 -4 335.71 21.52
 5 1 -4 331.99 21.07
 5 1 -4 330.34 22.06
 5 1 -4 316.05 21.57
 5 1 -4 369.16 23.71
 5 1 -4 349.38 27.71
 5 1 -4 356.94 20.75
 5 1 -4 343.55 20.66
 5 1 -3 341.62 21.23
 5 1 -3 343.38 21.72
 5 1 -3 365.34 22.51
 5 1 -3 320.49 21.66
 5 1 -3 386.82 30.46
 5 1 -3 347.23 20.96
 5 1 -3 369.85 21.14
 5 1 -2 61.14 5.89
 5 1 -2 55.86 5.54
 5 1 -2 52.08 6.08
 5 1 -2 39.28 11.64
 5 1 -2 60.42 6.14
 5 1 -2 63.04 9.56
 5 1 -2 61.96 5.62
 5 1 -1 4.61 2.39
 5 1 -1 8.68 2.25
 5 1 -1 2.78 2.49
 5 1 -1 7.47 2.87
 5 1 -1 1.21 8.33
 5 1 -1 14.22 5.78
 5 1 -1 6.92 3.24
 5 1 -1 7.08 2.2
 5 1 0 40.39 4.54
 5 1 0 46.2 5.2
 5 1 0 32.73 4.19
 5 1 0 23.44 10.32
 5 1 0 55.09 8.69
 5 1 0 41.67 5.39
 5 1 0 46.05 4.56
 5 1 1 74.37 6.33
 5 1 1 59.49 6.15
 5 1 1 72.88 10.2
 5 1 1 97.06 11.19
 5 1 1 74.9 13.53
 5 1 1 75.45 6.44
 5 1 1 81.89 7.82
 5 1 1 72.92 6.27
 5 1 2 5.44 2.37
 5 1 2 9.41 3.27
 5 1 2 12.45 7.07
 5 1 2 4.04 6.32
 5 1 2 8.01 7.63
 5 1 2 11.68 4.9
 5 1 2 11.41 4.32
 5 1 3 19.44 3.72
 5 1 3 15.74 3.8
 5 1 3 5.95 7.56
 5 1 3 19.5 7.59
 5 1 3 21.28 7.94
 5 1 3 12.32 4.46
 5 1 3 14.44 4.6
 5 1 4 6.45 2.96
 5 1 4 9.1 3.76
 5 1 4 4.23 6.95
 5 1 4 8.06 6.61
 5 1 4 1.92 5.16
 5 1 4 7.4 3.11
 5 1 4 12.05 5.53
 5 1 4 4.8 4.06
 5 1 5 16.71 4.55
 5 1 5 21.21 4.45
 5 1 5 11.68 6.82
 5 1 5 11.61 4.4
 5 1 6 120.25 10.42
 5 1 6 110.47 10.32
 5 1 6 124.26 10.97
 5 1 7 154.81 12.74
 5 1 7 160.48 12.88
 5 1 7 141.65 13.84
 5 1 7 155.67 12.28
 5 1 7 184.63 13.31
 5 1 8 105.79 9.8
 5 1 8 81.57 9.35
 5 1 8 100.66 10.42
 5 1 8 113.19 9.02
 5 1 8 114.71 9.63
 5 1 9 15.6 6.37
 5 1 10 117.73 9.51
 5 1 10 135.52 10.64
 5 1 10 110.1 8.56
 5 1 11 137.54 8.89
 5 1 11 129.82 9.35
 5 1 12 146.08 9.09
 5 1 13 123.64 7.1
 5 2 -14 78.9 5.26
 5 2 -13 58.28 5.15
 5 2 -13 69.16 6.41
 5 2 -12 7.17 4.5
 5 2 -12 4.01 2.57
 5 2 -12 10.18 2.63
 5 2 -11 42.47 7.38
 5 2 -11 26.37 4.8
 5 2 -11 27.99 5.42
 5 2 -11 26.07 4.11
 5 2 -10 83.95 10.56
 5 2 -10 60.54 8.38
 5 2 -9 61.18 6.34
 5 2 -9 68.49 8.05
 5 2 -9 20.66 7.77
 5 2 -9 29.11 6.68
 5 2 -9 55.31 6.66
 5 2 -8 109.9 9.3
 5 2 -8 103.47 10.2
 5 2 -8 58.21 10.35
 5 2 -8 60.94 9.32
 5 2 -8 107.57 9.81
 5 2 -8 101.92 9.59
 5 2 -7 9.25 4.11
 5 2 -7 18.35 7.09
 5 2 -7 15.04 4.69
 5 2 -7 8.17 4.55
 5 2 -7 10.79 4.7
 5 2 -7 17.96 5.85
 5 2 -7 10.38 3.83
 5 2 -6 2.42 3.77
 5 2 -6 1.99 3.52
 5 2 -6 -0.93 4.39
 5 2 -6 -0.87 5.11
 5 2 -6 -0.65 4.07
 5 2 -6 -0.71 2.91
 5 2 -5 103.89 9.53
 5 2 -5 101.39 8.95
 5 2 -5 75.51 9.82
 5 2 -5 82.48 8.99
 5 2 -5 81.41 10.13
 5 2 -5 113.28 11.4
 5 2 -5 108.26 12.89
 5 2 -5 94.74 12.62
 5 2 -5 83.28 8.14
 5 2 -5 101.39 8.72
 5 2 -4 295.24 18.8
 5 2 -4 279.87 17.93
 5 2 -4 285.47 19.39
 5 2 -4 262.73 18.33
 5 2 -4 252.71 19.8
 5 2 -4 285.6 24.41
 5 2 -4 353.58 26.57
 5 2 -4 266.28 17.67
 5 2 -4 286.05 17.86
 5 2 -3 236.04 15.62
 5 2 -3 252.92 16.64
 5 2 -3 273.93 24.71
 5 2 -3 258.55 24.89
 5 2 -3 236.83 15.93
 5 2 -3 265.54 16.1
 5 2 -2 122.52 9.77
 5 2 -2 118.03 17.36
 5 2 -2 123.02 17.62
 5 2 -2 121.57 9.84
 5 2 -2 116.39 9.4
 5 2 -2 136.41 9.52
 5 2 -1 3.06 6.64
 5 2 -1 5.42 2.77
 5 2 -1 -2.45 9.66
 5 2 -1 2.67 7.58
 5 2 -1 4.42 3.14
 5 2 -1 2.44 2.15
 5 2 0 296.16 20.05
 5 2 0 235.75 15.54
 5 2 0 242.9 15.64
 5 2 0 152.04 22.45
 5 2 0 182.87 24.64
 5 2 0 282.95 17.07
 5 2 0 252.83 15.57
 5 2 0 277.23 22.28
 5 2 1 183.2 16.47
 5 2 1 157.65 11.69
 5 2 1 187.2 12.56
 5 2 1 162.97 20.43
 5 2 1 163.08 21.02
 5 2 1 206.36 13.93
 5 2 1 179.72 12.05
 5 2 2 589.37 36.8
 5 2 2 503.29 30.53
 5 2 2 521.28 30.63
 5 2 2 541.72 39.89
 5 2 2 597.65 32.16
 5 2 2 529.7 40.67
 5 2 2 610.49 33.39
 5 2 2 582.47 31.38
 5 2 3 884.28 49.83
 5 2 3 747.54 43.27
 5 2 3 739.45 50.44
 5 2 3 840.1 45.08
 5 2 3 796.55 51.87
 5 2 3 858.94 46.24
 5 2 4 403.65 27.76
 5 2 4 352.03 22.12
 5 2 4 384.31 23.84
 5 2 4 337.59 26.92
 5 2 4 381 24.37
 5 2 5 125.97 13.26
 5 2 5 117.14 9.52
 5 2 5 91.69 12.3
 5 2 5 108.14 10.03
 5 2 5 107.39 10.38
 5 2 6 31.66 5.6
 5 2 6 36.91 5.82
 5 2 6 28.05 7.2
 5 2 6 26.01 9.58
 5 2 6 25.42 5.29
 5 2 7 188.53 14.14
 5 2 7 172.71 16.31
 5 2 7 213.33 14.85
 5 2 7 189.08 14.04
 5 2 8 218.35 15.49
 5 2 8 246.03 17.88
 5 2 8 228.23 15.17
 5 2 9 471.03 27.96
 5 2 9 452.83 27.6
 5 2 9 489.27 27.32
 5 2 10 351.93 19.35
 5 2 10 380.66 20.53
 5 2 11 152.4 9.9
 5 2 11 177.18 10.88
 5 3 -13 99.34 6.48
 5 3 -12 54.87 5.08
 5 3 -12 62.67 6.31
 5 3 -11 10.52 3.29
 5 3 -11 9.13 4.91
 5 3 -11 5.29 2.42
 5 3 -10 48.01 6.24
 5 3 -10 49.98 8.05
 5 3 -10 48.42 5.79
 5 3 -10 51.58 5.38
 5 3 -9 153.41 12.09
 5 3 -9 147.22 10.99
 5 3 -8 148.98 14.25
 5 3 -7 335.55 20.64
 5 3 -7 299.99 19.92
 5 3 -6 322.39 19.6
 5 3 -6 254.95 19.45
 5 3 -6 268.8 19.49
 5 3 -6 257.65 18.83
 5 3 -6 274.87 20.97
 5 3 -6 249.96 17.94
 5 3 -5 99.59 9.14
 5 3 -5 78.21 9.73
 5 3 -5 93.32 12.04
 5 3 -5 91.14 8.55
 5 3 -4 5.22 3.43
 5 3 -4 2.97 4.35
 5 3 -4 1.32 2.66
 5 3 -4 2.99 2.6
 5 3 -3 97.08 8.88
 5 3 -3 121.84 10.77
 5 3 -3 108.94 9.32
 5 3 -3 119.75 9.07
 5 3 -3 114.86 13.29
 5 3 -2 212.8 18.42
 5 3 -2 160.11 11.68
 5 3 -2 180.17 12.96
 5 3 -2 168.1 21.84
 5 3 -2 155.28 11.74
 5 3 -2 163.59 12.14
 5 3 -2 164.01 11.59
 5 3 -1 355.95 26.32
 5 3 -1 289.95 21.18
 5 3 -1 304.83 19.45
 5 3 -1 319.91 19.53
 5 3 -1 322.4 19.58
 5 3 -1 319.83 18.81
 5 3 0 249.08 21.02
 5 3 0 211.42 17.52
 5 3 0 191.48 14.27
 5 3 0 227.92 15.12
 5 3 0 227.3 14.98
 5 3 0 217.36 14.01
 5 3 1 128.75 13.53
 5 3 1 95.81 8.92
 5 3 1 122.57 10.34
 5 3 1 128.3 10.07
 5 3 1 112.25 8.83
 5 3 1 122.57 14.43
 5 3 2 52.05 6
 5 3 2 57.98 10.21
 5 3 2 52.85 7.14
 5 3 2 64.88 6.16
 5 3 3 8.34 2.83
 5 3 3 11.57 3.53
 5 3 3 14.22 7.59
 5 3 3 13.34 6.52
 5 3 3 12.42 4.47
 5 3 4 51.27 5.88
 5 3 4 63.8 7.48
 5 3 4 40.13 8.27
 5 3 4 71.31 10.79
 5 3 4 45.95 6.81
 5 3 4 60.92 9.05
 5 3 4 55.59 7.67
 5 3 4 62.43 6.41
 5 3 5 51.72 6.82
 5 3 5 69.28 10.04
 5 3 5 55.17 7.22
 5 3 6 192.42 12.32
 5 3 6 121.29 13.86
 5 3 7 33.77 5.08
 5 3 7 35.41 7.93
 5 3 7 37.46 5.22
 5 3 8 23.72 4.32
 5 3 8 21.42 6.47
 5 3 8 25.23 4.1
 5 3 9 3.1 3.32
 5 3 9 10.72 2.46
 5 3 10 -0.16 1.54
 5 3 10 0.09 1.36
 5 3 11 -0.41 0.97
 5 4 -12 67.92 4.83
 5 4 -11 162.13 10.56
 5 4 -10 241.15 14.36
 5 4 -10 199.17 12.37
 5 4 -9 119.3 10.22
 5 4 -9 129.09 9.24
 5 4 -8 23.53 5.28
 5 4 -8 26.15 5.1
 5 4 -7 4.49 3.86
 5 4 -7 8.39 4.72
 5 4 -6 21.05 4.23
 5 4 -6 16.09 5.04
 5 4 -5 170.62 15.88
 5 4 -5 152.65 12.16
 5 4 -4 157.87 12.17
 5 4 -4 171.56 14.02
 5 4 -4 149.53 14.74
 5 4 -4 181.09 17.49
 5 4 -4 149.02 12.06
 5 4 -4 149.39 14.64
 5 4 -3 199.08 18.15
 5 4 -3 181.85 13.51
 5 4 -3 221.18 15.79
 5 4 -3 197.26 18.4
 5 4 -3 220.34 21.71
 5 4 -3 184.84 13.96
 5 4 -3 190.45 13.18
 5 4 -2 28.55 4.58
 5 4 -2 29.37 8.57
 5 4 -2 35.98 6.13
 5 4 -2 31.38 8.1
 5 4 -2 23.97 9.93
 5 4 -2 27.03 4.24
 5 4 -2 32.54 5.12
 5 4 -2 31.72 4.29
 5 4 -1 1.64 7.22
 5 4 -1 11.54 4.52
 5 4 -1 13.88 6.97
 5 4 -1 6.12 8.29
 5 4 -1 7.72 3.08
 5 4 -1 6.54 3.4
 5 4 -1 9.84 2.51
 5 4 0 4.84 6.42
 5 4 0 0.5 5.54
 5 4 0 1.29 3.65
 5 4 0 1.82 5.39
 5 4 0 -1.2 7.97
 5 4 0 5.83 3.25
 5 4 0 3.74 3.19
 5 4 0 3.19 2.12
 5 4 1 34.98 8.69
 5 4 1 31.92 7.75
 5 4 1 28.71 5.15
 5 4 1 34.94 8.53
 5 4 1 37.33 9.63
 5 4 1 31.18 5.2
 5 4 1 37.14 5.65
 5 4 1 28.02 4.12
 5 4 2 24.18 4.83
 5 4 2 27.39 8.02
 5 4 2 26.93 6.85
 5 4 2 19.12 7.53
 5 4 2 26.98 5.25
 5 4 2 30.62 5.5
 5 4 2 28.28 4.11
 5 4 3 10.84 5.64
 5 4 4 13.53 3.97
 5 4 4 13.22 5.1
 5 4 4 19.73 4.71
 5 4 4 16.08 3.41
 5 4 5 164.36 14.59
 5 4 5 149.83 12.35
 5 4 5 170.57 12.51
 5 4 5 150.31 11.49
 5 4 6 134.93 11.92
 5 4 6 136.2 10.38
 5 4 6 110.1 9.46
 5 4 7 106.75 8.19
 5 4 7 86.05 7.74
 5 4 8 54.74 4.82
 5 4 8 42.25 4.65
 5 4 9 -0.32 1.56
 5 4 9 -0.92 1.34
 5 5 -10 59.11 4.75
 5 5 -9 64.09 5.8
 5 5 -8 27.24 4.42
 5 5 -8 26.73 3.84
 5 5 -7 3.19 3.38
 5 5 -7 7.49 3.9
 5 5 -6 1.36 3.41
 5 5 -6 5.81 4.64
 5 5 -5 76.89 7.92
 5 5 -5 90.39 9.25
 5 5 -5 67.74 8.09
 5 5 -5 76.88 9.32
 5 5 -4 332.24 20.58
 5 5 -4 361.19 22.4
 5 5 -4 275.77 22.4
 5 5 -4 320.14 24.18
 5 5 -3 125.72 10.27
 5 5 -3 159.5 12.62
 5 5 -3 144.41 14.4
 5 5 -3 136.05 15.53
 5 5 -3 117.42 10.74
 5 5 -2 22.67 4.17
 5 5 -2 27.26 8.05
 5 5 -2 25.4 6.12
 5 5 -2 32.08 7.57
 5 5 -2 29.23 8.98
 5 5 -2 30.45 5.62
 5 5 -2 23.37 3.78
 5 5 -1 15.19 3.56
 5 5 -1 26.43 7.73
 5 5 -1 18.17 5.61
 5 5 -1 15.4 6.57
 5 5 -1 10.02 8.02
 5 5 -1 15.43 4.48
 5 5 -1 17.67 3.32
 5 5 0 46.84 8.9
 5 5 0 39.15 6.11
 5 5 0 41.87 8.88
 5 5 0 20.35 8.96
 5 5 0 28.66 4.39
 5 5 0 39.09 6.02
 5 5 0 40.91 4.63
 5 5 1 70.03 9.13
 5 5 1 90.56 11.43
 5 5 1 102.62 13.43
 5 5 1 89.39 7.71
 5 5 1 82.52 8.93
 5 5 1 89.76 7.33
 5 5 2 502.9 33.3
 5 5 2 520.05 34.03
 5 5 2 549.18 35.92
 5 5 2 532.37 30.93
 5 5 2 556.03 32.41
 5 5 2 569.52 30.59
 5 5 3 452.74 28.55
 5 5 3 387.01 27.13
 5 5 3 432.93 28.7
 5 5 3 451.68 26.33
 5 5 3 474.63 25.68
 5 5 4 237.34 17.18
 5 5 4 237.85 15.26
 5 5 4 205.3 13.99
 5 5 5 48.59 5.55
 5 5 5 43.15 4.6
 5 5 6 0.41 2.58
 5 5 6 1.44 1.72
 5 5 7 15.01 2.63
 5 6 -7 189.69 11.82
 5 6 -6 139.43 9.91
 5 6 -5 123.78 9.27
 5 6 -4 21.66 4.05
 5 6 -3 12.1 3.38
 5 6 -2 68.87 6.37
 6 -8 -6 9.5 2.86
 6 -8 -5 48.02 5.28
 6 -8 -5 51.13 4.6
 -6 8 4 57.56 4.91
 6 -8 -4 62.77 5.68
 6 -8 -3 0.77 4.11
 -6 8 3 3.41 1.99
 -6 8 3 6.5 4.21
 6 -8 -3 5.66 3.55
 6 -8 -2 -1.44 4.56
 -6 8 2 1.1 2.21
 -6 8 2 2.19 4.54
 6 -8 -2 0.83 3.62
 6 -8 -1 5.81 5.38
 -6 8 1 0.62 2.37
 -6 8 1 0.61 4.93
 6 -8 -1 1.33 3.85
 6 -8 0 9.77 6.39
 -6 8 0 20.37 4
 -6 8 0 17.45 6.45
 6 -8 0 21.07 4.88
 -6 8 -1 79.25 7.57
 -6 8 -1 88.33 10.82
 6 -8 1 95.26 8.07
 6 -8 2 15.02 5.64
 -6 8 -2 23.14 3.71
 -6 8 -2 13.94 5.72
 6 -8 2 24 5.13
 -6 8 -3 8.32 2.27
 6 -8 3 12.47 4.49
 -6 8 -4 1.85 1.21
 6 -8 4 1.58 3.8
 6 -8 5 9.06 3.48
 6 -7 -9 19.61 2.8
 6 -7 -8 25.16 3.89
 6 -7 -8 23.07 3.24
 -6 7 7 4.17 3.85
 6 -7 -7 4.4 3.6
 6 -7 -7 7.59 2.98
 -6 7 6 -0.28 3.86
 6 -7 -6 2.23 3.29
 -6 7 5 4.21 1.77
 -6 7 5 12.87 4.43
 6 -7 -5 13.46 4.18
 6 -7 -4 101.51 11.65
 -6 7 4 100.59 11.59
 -6 7 4 113.56 9.62
 6 -7 -4 104.87 9.19
 6 -7 -3 68.79 11.05
 -6 7 3 63.85 11.02
 -6 7 3 78.19 8.12
 6 -7 -3 101.07 8.55
 6 -7 -2 36.41 9.66
 -6 7 2 39.87 5.89
 6 -7 -2 45.32 6.54
 -6 7 1 1.66 3.96
 6 -7 -1 4.49 4.73
 6 -7 0 18.25 5.52
 6 -7 1 39.05 4.59
 6 -7 1 35 6.84
 6 -7 2 51.18 10.87
 -6 7 -2 51.38 10.57
 6 -7 2 92.56 9.08
 6 -7 2 82.48 6.65
 6 -7 3 109.63 12.99
 -6 7 -3 127.9 13.67
 6 -7 3 143.71 11.59
 6 -7 3 142.86 9.65
 6 -7 4 57.75 7.65
 -6 7 -4 46 7.54
 6 -7 4 54.85 7.32
 6 -7 4 61.49 5.94
 6 -7 5 26.23 4.09
 -6 7 -5 13.09 2.4
 6 -7 5 23.09 5.1
 6 -7 6 8.8 3.19
 6 -7 6 7.31 4.08
 6 -7 7 23.79 3.57
 6 -7 7 29.74 4.16
 6 -7 8 110.31 7.01
 6 -6 -10 0.25 2.52
 6 -6 -9 8.31 3.71
 6 -6 -9 11.13 3.28
 6 -6 -8 21.36 4.49
 6 -6 -8 23.67 4.46
 6 -6 -7 30.96 5.79
 6 -6 -7 29.16 5.28
 6 -6 -6 86.21 8.49
 6 -6 -5 17.44 5.83
 6 -6 -5 11.71 5.18
 6 -6 -4 3.95 5.97
 -6 6 4 1.08 4.35
 6 -6 -3 33.29 8.68
 -6 6 3 38.9 6.07
 -6 6 2 128.78 11.09
 6 -6 -2 147.74 12.02
 6 -6 -1 40 7.01
 6 -6 0 123.85 11.44
 6 -6 1 164.62 13.46
 6 -6 2 49.28 10.63
 6 -6 3 1.39 6.41
 6 -6 4 78.99 10.7
 6 -6 4 97.76 9.86
 6 -6 4 102.5 8.53
 6 -6 5 80.2 8.97
 6 -6 5 95.72 8.28
 6 -6 6 6.42 3.98
 6 -6 6 7.64 5.03
 6 -6 7 11.13 3.9
 6 -6 7 4.54 3.29
 6 -6 7 7.9 4.14
 6 -6 8 11.74 3.57
 6 -6 9 3.26 2.56
 6 -6 9 1.41 1.02
 6 -6 10 38.83 3.22
 6 -5 -12 22.1 2.1
 6 -5 -10 58.31 5.9
 6 -5 -9 61.59 6.83
 6 -5 -9 65.44 6.05
 6 -5 -9 67.91 6.98
 6 -5 -9 67.26 7.06
 6 -5 -8 -3.04 3.24
 6 -5 -8 -0.28 4.8
 6 -5 -8 2.6 4.37
 6 -5 -7 -0.37 3.65
 6 -5 -6 35.68 6.57
 6 -5 -5 165.56 15.77
 6 -5 -5 164.01 13.43
 6 -5 -4 81.98 11.82
 6 -5 -4 78.3 8.9
 6 -5 -3 90.02 14.15
 6 -5 -3 98.44 13.74
 6 -5 -3 76.57 9.17
 -6 5 3 91.72 13.11
 6 -5 -2 1 8.22
 6 -5 -2 3.34 3.77
 6 -5 -2 -2.93 8.02
 6 -5 -2 7.92 2.75
 6 -5 -2 6.12 5.61
 -6 5 2 -0.99 6.83
 6 -5 -1 27.02 10.8
 6 -5 -1 35.9 11.51
 6 -5 -1 40.65 5.5
 6 -5 -1 39.04 4.75
 6 -5 -1 49.62 7.57
 -6 5 1 15.61 8.74
 6 -5 0 3.23 8.19
 6 -5 0 12.61 8.8
 6 -5 0 6.96 3.96
 6 -5 0 6.98 2.7
 6 -5 0 10.99 5.65
 -6 5 0 -2.06 8.79
 6 -5 1 128.45 17.78
 6 -5 1 101.92 17.06
 6 -5 1 183.22 11.81
 6 -5 1 198.03 14.43
 -6 5 -1 162.03 18.63
 6 -5 1 180.48 12.35
 6 -5 2 129.3 16.3
 6 -5 2 104.16 15.07
 6 -5 2 153.37 12.87
 -6 5 -2 150.6 16.43
 6 -5 2 141.93 10.85
 6 -5 3 3.03 6.52
 6 -5 3 7.63 4.63
 6 -5 3 4.58 5.75
 6 -5 4 -7.35 6.15
 6 -5 4 6.3 4.52
 6 -5 4 4.56 6.06
 6 -5 5 63.57 8.33
 6 -5 7 34.58 5.76
 6 -5 7 29.25 5.56
 6 -5 8 87.08 8.69
 6 -5 8 116.31 8.66
 6 -5 9 10.72 3.5
 6 -5 9 9.57 3.17
 6 -5 10 25.14 2.91
 6 -5 10 43.25 3.95
 6 -4 -12 3.19 1.56
 6 -4 -11 2.69 2.86
 6 -4 -11 3.95 2.52
 6 -4 -10 66.69 7.48
 6 -4 -10 69.9 6.71
 6 -4 -10 76.38 6.79
 6 -4 -9 26.23 5.94
 6 -4 -9 44.02 6.02
 6 -4 -9 43.1 6.12
 6 -4 -8 0.93 3.93
 6 -4 -8 7.9 4.38
 6 -4 -7 8.14 4.09
 6 -4 -7 4.22 4.96
 6 -4 -6 -0.53 4.25
 6 -4 -6 3.27 4.13
 6 -4 -6 2.93 4.94
 6 -4 -5 10.92 5.86
 6 -4 -5 8.05 5.42
 6 -4 -5 20.32 5.22
 6 -4 -5 16.77 5.81
 6 -4 -4 194.86 19.3
 6 -4 -4 217.13 15.83
 6 -4 -3 313.48 25.91
 6 -4 -3 289.94 18.66
 6 -4 -3 329.65 20.7
 6 -4 -2 34.1 5.37
 6 -4 -2 32.98 10.07
 6 -4 -2 29.27 4.55
 6 -4 -2 36.64 7.04
 6 -4 -1 5.28 8.39
 6 -4 -1 4.77 4.12
 6 -4 -1 2.2 2.77
 6 -4 -1 0.36 5.44
 6 -4 0 1.04 8.29
 6 -4 0 5.1 4.3
 6 -4 0 4.65 2.91
 6 -4 0 5.78 5.49
 6 -4 1 58.48 12.17
 6 -4 1 77.85 9.48
 6 -4 1 85.93 7.98
 6 -4 2 131.07 16.51
 6 -4 2 177.67 13.76
 6 -4 2 154.51 11.95
 6 -4 3 348.89 27.14
 6 -4 3 308.18 26.21
 6 -4 3 376.75 22.04
 6 -4 4 149.49 14.94
 6 -4 4 150.88 14.84
 -6 4 -4 142.99 14.48
 6 -4 4 181.33 12.77
 6 -4 5 56.74 7.47
 6 -4 6 4.7 4.82
 6 -4 7 71.17 8.57
 6 -4 8 159.17 13.49
 6 -4 8 187.57 12.5
 6 -4 9 187.81 12.12
 6 -4 9 164.42 13.15
 6 -4 9 198.7 12.36
 6 -4 10 170.88 11.55
 6 -4 10 192.77 12.71
 6 -4 10 215 11.79
 6 -4 11 47.2 3.96
 6 -3 -13 50.38 3.62
 6 -3 -12 35.72 4.95
 6 -3 -12 38.86 3.54
 6 -3 -11 36.48 5.8
 6 -3 -11 27.61 4.98
 6 -3 -11 32.68 4.66
 6 -3 -10 15.09 5.19
 6 -3 -10 25.11 5.19
 6 -3 -10 26.97 4.84
 6 -3 -9 6.71 4.73
 6 -3 -9 6.58 4.36
 6 -3 -8 33.24 6.82
 6 -3 -8 36.66 6.45
 6 -3 -8 40.16 6.34
 6 -3 -7 114.12 11.96
 6 -3 -7 116.36 10.99
 6 -3 -7 110.66 10.48
 6 -3 -6 316.01 21.56
 6 -3 -6 270.11 20.66
 6 -3 -6 277.81 20.23
 6 -3 -6 292.85 19.7
 6 -3 -6 237.61 18.36
 6 -3 -5 43.93 8.06
 6 -3 -5 32.92 6.74
 6 -3 -4 -4.56 6.53
 6 -3 -4 3.66 6.07
 6 -3 -4 3.46 3.79
 6 -3 -4 2.22 3.52
 6 -3 -4 1.84 5.25
 6 -3 -3 4.41 7.48
 6 -3 -3 14.41 7.13
 6 -3 -3 14.71 4.26
 6 -3 -3 17.36 3.85
 6 -3 -3 14.18 4
 6 -3 -3 14.58 5.67
 6 -3 -2 310.29 27.27
 6 -3 -2 249.26 25.41
 6 -3 -2 309.95 18.93
 6 -3 -2 297.36 19.26
 6 -3 -2 328.63 20.7
 6 -3 -2 314.64 18.97
 6 -3 -1 76.42 14.71
 6 -3 -1 64.86 13.08
 6 -3 -1 98.38 8.07
 6 -3 -1 92.11 8.18
 6 -3 -1 118.64 10.47
 6 -3 -1 94.43 8.41
 6 -3 0 252.23 28.49
 6 -3 0 195.68 26.8
 6 -3 0 420.28 22.75
 6 -3 0 447.78 24.66
 6 -3 0 410.31 22.65
 6 -3 1 248.72 24.49
 6 -3 1 287.83 17.17
 6 -3 2 59.06 11.8
 6 -3 2 68.96 12.02
 6 -3 2 72.34 7.61
 6 -3 3 3.64 5.67
 6 -3 3 2.58 4.55
 6 -3 3 6.76 2.61
 6 -3 4 207.22 14.13
 6 -3 4 227.71 14.91
 6 -3 5 114.85 10.43
 6 -3 6 2.55 5.05
 6 -3 6 3.55 3.15
 6 -3 6 6.91 4.54
 6 -3 7 11.23 4.9
 6 -3 8 6.62 4.14
 6 -3 8 4.32 2.97
 6 -3 8 5.86 4.16
 6 -3 8 4.73 2.55
 6 -3 9 0.37 3.4
 6 -3 9 -3.03 3.87
 6 -3 9 0.23 1.87
 6 -3 10 82.61 6.62
 6 -3 10 91.68 7.86
 6 -3 11 70.36 5.28
 6 -3 12 0.97 0.82
 6 -2 -13 11.06 1.68
 6 -2 -13 9.7 1.98
 6 -2 -12 39.7 5.74
 6 -2 -12 47.7 4.2
 6 -2 -12 55.98 6
 6 -2 -12 52.46 4.71
 6 -2 -12 51.96 5.11
 6 -2 -11 68.83 8.52
 6 -2 -11 79.81 6.3
 6 -2 -11 90.2 8.7
 6 -2 -11 79.05 7.33
 6 -2 -10 56.12 8.15
 6 -2 -10 64.81 8.41
 6 -2 -10 71.23 7.33
 6 -2 -9 83.25 10.55
 6 -2 -9 94.94 10.31
 6 -2 -8 3.47 4.5
 6 -2 -8 0.53 4.75
 6 -2 -8 1.59 4.3
 6 -2 -7 58.06 8.6
 6 -2 -7 48.28 7.8
 6 -2 -7 47.84 7.25
 6 -2 -6 26.87 4.82
 6 -2 -6 24.6 6.34
 6 -2 -5 97.26 11.58
 6 -2 -5 70.51 8.72
 6 -2 -4 67.13 10.64
 6 -2 -4 53.8 10.03
 6 -2 -4 50.9 7.11
 6 -2 -4 49.59 6.15
 6 -2 -4 51.94 6.82
 6 -2 -4 50.19 7.79
 6 -2 -3 172.5 18.23
 6 -2 -3 171.68 17.97
 6 -2 -3 169.23 12.69
 6 -2 -3 136.56 10.4
 6 -2 -3 151.28 11.15
 6 -2 -3 144.33 11.78
 6 -2 -3 143.94 12.84
 6 -2 -2 89.06 14.24
 6 -2 -2 93.34 14.09
 6 -2 -2 70 6.37
 6 -2 -2 79.38 7.27
 6 -2 -2 90.89 8.19
 6 -2 -1 82.69 16.18
 6 -2 -1 106.84 16.57
 6 -2 -1 147.69 10.8
 6 -2 -1 173.2 11.77
 6 -2 -1 164.4 11.26
 6 -2 0 74.9 14.19
 6 -2 0 102.6 8.01
 6 -2 0 96.03 8.32
 6 -2 1 27.82 9.96
 6 -2 1 33.94 9.86
 6 -2 1 43.16 6
 6 -2 2 80.1 12.9
 6 -2 2 105.95 13.91
 6 -2 2 84.45 7.42
 6 -2 2 110.17 8.94
 6 -2 3 15.48 7.44
 6 -2 3 16.72 6.78
 6 -2 3 15.9 5.3
 6 -2 3 12.23 3.03
 6 -2 4 1.21 5.02
 6 -2 4 5.1 3.93
 6 -2 4 2.86 2.74
 6 -2 4 3.74 3.13
 6 -2 5 133.54 10.39
 6 -2 5 122.26 9.75
 6 -2 5 90.47 11.65
 6 -2 5 90.8 9.06
 6 -2 5 126.89 10.58
 6 -2 6 237.13 15.65
 6 -2 6 248.41 15.45
 6 -2 6 198.39 14.84
 6 -2 7 165.91 12.68
 6 -2 7 176.03 12.57
 6 -2 7 150.71 13.94
 6 -2 8 64.71 6.94
 6 -2 8 68.14 8.33
 6 -2 9 52.1 5.72
 6 -2 9 50.95 6.66
 6 -2 9 51.56 5.43
 6 -2 10 19.2 3.46
 6 -2 10 16.44 3.76
 6 -2 10 15.91 2.83
 6 -2 11 138.44 9.58
 6 -2 11 138.01 8.79
 6 -2 12 106.91 6.51
 6 -1 -13 17.08 1.99
 6 -1 -13 11.96 2.25
 6 -1 -12 -1.75 3.11
 6 -1 -12 -0.52 1.47
 6 -1 -12 1.48 2.88
 6 -1 -12 4.97 2.22
 6 -1 -11 8.94 4.04
 6 -1 -11 6.05 2.33
 6 -1 -11 6.91 4.18
 6 -1 -11 4.91 3.14
 6 -1 -10 10.63 4.77
 6 -1 -10 10.7 3.08
 6 -1 -10 14.82 5.26
 6 -1 -10 13.89 4.28
 6 -1 -9 41.81 7.7
 6 -1 -9 42.82 7.55
 6 -1 -8 51.98 8.24
 6 -1 -8 73.88 7.27
 6 -1 -8 55.72 8.35
 6 -1 -8 57.34 7.22
 6 -1 -7 38.38 7.26
 6 -1 -7 31.96 5.64
 6 -1 -7 31.8 6.71
 6 -1 -6 29.78 5.2
 6 -1 -6 23.58 4.45
 6 -1 -6 27.67 6.42
 6 -1 -5 145.48 11.33
 6 -1 -5 130.22 12.08
 6 -1 -5 145.94 12.53
 6 -1 -4 356.95 23.48
 6 -1 -4 332.94 21.69
 6 -1 -4 379.28 23.55
 6 -1 -4 395.7 24.83
 6 -1 -3 285.82 25.06
 6 -1 -3 270.54 18.8
 6 -1 -3 252.51 17.03
 6 -1 -3 279.53 17.69
 6 -1 -3 280.93 18.6
 6 -1 -3 341.76 22.17
 6 -1 -3 278.08 17.19
 6 -1 -2 279.73 25.44
 6 -1 -2 233.87 16.02
 6 -1 -2 269.4 16.95
 6 -1 -2 276.37 17.87
 6 -1 -2 323.19 22.82
 6 -1 -2 281.45 16.56
 6 -1 -1 147.77 10.35
 6 -1 -1 166.6 11.49
 6 -1 -1 173.16 12.19
 6 -1 -1 191.94 16.93
 6 -1 -1 161.14 10.81
 6 -1 0 8.9 8.72
 6 -1 0 23.16 5.35
 6 -1 0 19.42 3.92
 6 -1 0 17.46 3.93
 6 -1 0 27.59 7.5
 6 -1 0 19.59 3.18
 6 -1 1 144.91 18.94
 6 -1 1 190.39 12.51
 6 -1 1 205.23 17.24
 6 -1 1 160.37 11.59
 6 -1 1 175.16 11.68
 6 -1 1 192.39 12.95
 6 -1 2 272.78 24.66
 6 -1 2 336.16 23.89
 6 -1 2 332.19 19.67
 6 -1 2 317.92 19.26
 6 -1 2 335.76 20.32
 6 -1 3 757.18 42.77
 6 -1 3 651.97 47.43
 6 -1 3 813.95 45.92
 6 -1 3 801.46 43.22
 6 -1 3 809.15 42.66
 6 -1 3 798.29 43.21
 6 -1 4 313.75 19.38
 6 -1 4 259.04 19.87
 6 -1 4 328.12 20
 6 -1 4 316.74 19.73
 6 -1 5 72.16 7.6
 6 -1 5 89 10.97
 6 -1 5 59.39 6.77
 6 -1 5 73.41 7.61
 6 -1 6 6.98 4.25
 6 -1 6 4.45 5.25
 6 -1 6 4.21 3.27
 6 -1 7 180.09 13.53
 6 -1 7 180.22 15.17
 6 -1 7 191.74 13.85
 6 -1 8 105.53 9.24
 6 -1 8 95.21 10.02
 6 -1 8 120.68 9.47
 6 -1 9 223.78 14.36
 6 -1 9 199.5 15.1
 6 -1 9 226.73 14.38
 6 -1 10 388.95 21.3
 6 -1 10 368.69 22.04
 6 -1 10 355.63 21.02
 6 -1 11 44.16 3.89
 6 -1 11 48.7 4.89
 6 -1 11 34.15 3.37
 6 -1 11 30.29 2.82
 6 0 -13 88.94 6.26
 6 0 -13 92.35 6.12
 6 0 -12 85.92 5.98
 6 0 -12 89.23 6.86
 6 0 -12 90.23 7.86
 6 0 -12 81.61 6.36
 6 0 -11 29.32 3.56
 6 0 -11 19.69 4.58
 6 0 -11 32.47 5.46
 6 0 -11 21.9 3.71
 6 0 -10 66.32 8.59
 6 0 -10 87.38 7.08
 6 0 -10 86.78 9.87
 6 0 -10 67.89 8.73
 6 0 -10 86.25 7.52
 6 0 -10 83.69 7.66
 6 0 -9 5.07 4.48
 6 0 -9 21.94 6.91
 6 0 -9 15.37 5.49
 6 0 -8 88.49 10.94
 6 0 -8 159.18 10.75
 6 0 -8 87.75 11.71
 6 0 -8 94.72 11.41
 6 0 -8 145.47 11
 6 0 -7 181.32 15.93
 6 0 -7 226.43 15.38
 6 0 -7 195.56 16.9
 6 0 -7 204.51 16.66
 6 0 -7 214.85 15.52
 6 0 -6 248.2 18.12
 6 0 -6 250.06 16.82
 6 0 -6 220.22 17.66
 6 0 -6 245.5 17.32
 6 0 -6 237.15 16.69
 6 0 -6 195.16 19.55
 6 0 -5 34.45 5.41
 6 0 -5 22.24 7.61
 6 0 -5 37.02 5.8
 6 0 -5 33.16 4.69
 6 0 -4 12.34 4.21
 6 0 -4 15.06 3.97
 6 0 -4 18.83 7.52
 6 0 -4 17.89 5.08
 6 0 -4 14.73 3.29
 6 0 -4 8.82 2.99
 6 0 -3 0.56 2.96
 6 0 -3 0.37 2.86
 6 0 -3 -1.27 5.04
 6 0 -3 0.54 2.2
 6 0 -3 -0.27 2.23
 6 0 -2 169.59 11.9
 6 0 -2 170.55 12.16
 6 0 -2 175.05 13.03
 6 0 -2 198.81 17.27
 6 0 -2 180.19 12.18
 6 0 -2 172.46 12
 6 0 -1 260.22 16.18
 6 0 -1 251 16.72
 6 0 -1 216.81 14.99
 6 0 -1 271.38 15.99
 6 0 0 411.53 23.79
 6 0 0 379.43 23.02
 6 0 0 394.59 23.4
 6 0 1 122.27 9.19
 6 0 1 98.81 8.41
 6 0 1 110.61 8.63
 6 0 2 6.03 2.54
 6 0 2 3.4 2.32
 6 0 2 6.58 3.42
 6 0 2 4.31 6.25
 6 0 2 13.72 5.12
 6 0 3 0.56 2.1
 6 0 3 0.64 2.14
 6 0 3 5.62 3.56
 6 0 3 8.09 6.26
 6 0 3 0.52 3.35
 6 0 4 11.47 3.45
 6 0 4 15.09 4.2
 6 0 4 16.91 7.52
 6 0 4 11.45 3.95
 6 0 4 11.17 5.7
 6 0 4 8.86 4.36
 6 0 5 25.93 4.69
 6 0 5 26.61 5.29
 6 0 5 21.29 7.37
 6 0 6 19.35 4.24
 6 0 6 18.64 4.79
 6 0 6 12.31 6.02
 6 0 7 20.93 5.85
 6 0 8 27.78 5.05
 6 0 8 32.88 5.83
 6 0 8 41.14 5.13
 6 0 9 72.97 6.68
 6 0 9 74.99 7.86
 6 0 9 58.28 5.9
 6 0 10 42.46 4.56
 6 0 10 48.52 5.69
 6 0 10 39.37 4.01
 6 0 11 14.51 1.98
 6 0 11 16.15 2.01
 6 1 -13 4.77 1.41
 6 1 -12 36.99 3.84
 6 1 -12 33.17 3.6
 6 1 -11 56.47 5.33
 6 1 -11 45.94 4.82
 6 1 -11 39.78 5.54
 6 1 -10 115.34 8.18
 6 1 -10 100.21 8.97
 6 1 -10 103.8 10.78
 6 1 -10 97.21 9.76
 6 1 -10 108.73 8.49
 6 1 -9 102.16 8.09
 6 1 -9 89.81 8.67
 6 1 -9 63.74 9.69
 6 1 -9 54.67 8.19
 6 1 -9 110.19 8.64
 6 1 -9 94.14 8.39
 6 1 -8 1.48 5.88
 6 1 -8 2.95 3.92
 6 1 -7 19.74 4.86
 6 1 -7 20.51 4.98
 6 1 -7 19.87 4.79
 6 1 -7 15.72 5.21
 6 1 -7 26.2 5.61
 6 1 -7 29.38 6.12
 6 1 -7 21.3 4.67
 6 1 -6 66.53 8.08
 6 1 -6 72.36 8.6
 6 1 -6 80.38 9.35
 6 1 -6 62.23 9.42
 6 1 -6 69.29 7.32
 6 1 -5 117.46 10.46
 6 1 -5 106.54 10.46
 6 1 -5 119.16 11.86
 6 1 -5 113.69 13.66
 6 1 -5 105.06 13.98
 6 1 -5 122.19 9.79
 6 1 -4 105.61 9.59
 6 1 -4 125.16 12.29
 6 1 -4 110.8 11.75
 6 1 -4 101.25 14.53
 6 1 -4 111.6 9.26
 6 1 -4 102.41 9.02
 6 1 -3 85.01 10.76
 6 1 -3 88.35 14.84
 6 1 -3 79.1 7.11
 6 1 -3 61.05 6.53
 6 1 -2 3.11 4.69
 6 1 -2 5.38 7.48
 6 1 -2 2.88 2.57
 6 1 -2 4.14 2.51
 6 1 -1 56.67 6.2
 6 1 -1 79.74 11.33
 6 1 -1 39.17 12.72
 6 1 -1 62.7 6.05
 6 1 0 218.8 14.35
 6 1 0 203.39 13.58
 6 1 0 189.57 13.43
 6 1 0 178.63 24.96
 6 1 0 220.18 14
 6 1 1 190.73 12.9
 6 1 1 169.21 12.38
 6 1 1 214.27 18.21
 6 1 1 144.21 21.17
 6 1 1 192.55 14.36
 6 1 1 171.26 12.24
 6 1 2 67.18 6.99
 6 1 2 58.67 12.62
 6 1 2 96.83 10.83
 6 1 2 69.76 13
 6 1 2 83.48 9.13
 6 1 2 93.15 7.54
 6 1 3 2.67 2.46
 6 1 3 4.11 2.76
 6 1 3 3.24 5.63
 6 1 3 -6.23 7.37
 6 1 3 1.76 4.47
 6 1 4 36.14 5.38
 6 1 4 38.94 5.65
 6 1 4 38.1 8.38
 6 1 4 29.02 7.15
 6 1 4 38.5 6.48
 6 1 4 41.77 5.31
 6 1 5 192.66 13.27
 6 1 5 174.76 16.18
 6 1 5 210.31 14.32
 6 1 5 196.28 14.21
 6 1 6 357 22.59
 6 1 6 258.81 20.95
 6 1 7 281.98 19.23
 6 1 7 276.14 20.87
 6 1 7 339.47 20.24
 6 1 7 337.37 19.6
 6 1 8 151.54 11.35
 6 1 8 167.95 12.9
 6 1 8 170.46 11.72
 6 1 9 2.86 1.76
 6 1 9 2.53 2.77
 6 1 9 4.77 4.27
 6 1 10 26.26 3
 6 1 10 31.44 3.32
 6 2 -12 1.41 1.37
 6 2 -11 29.95 3.61
 6 2 -11 26.4 3.37
 6 2 -11 23.95 3.05
 6 2 -10 65.55 6.2
 6 2 -10 55.38 5.59
 6 2 -9 135.94 10.77
 6 2 -9 140.06 10.5
 6 2 -8 100.56 8.86
 6 2 -8 118.73 9.35
 6 2 -7 33.8 5.37
 6 2 -7 36.98 5.97
 6 2 -6 59.55 7.55
 6 2 -6 53.41 8.57
 6 2 -5 211.76 15.41
 6 2 -5 202.43 16.02
 6 2 -5 223.01 19.56
 6 2 -5 213.71 14.75
 6 2 -4 391 24.56
 6 2 -4 457.23 32.48
 6 2 -4 358.56 23.55
 6 2 -4 419.5 24.14
 6 2 -3 384.5 24.45
 6 2 -3 434.88 34
 6 2 -3 381.97 23.93
 6 2 -3 424.99 24.14
 6 2 -2 180.61 12.8
 6 2 -2 164.19 21.08
 6 2 -2 160.34 21.63
 6 2 -2 155.77 12.09
 6 2 -2 170.21 11.99
 6 2 -1 191.63 12.83
 6 2 -1 124.28 20.56
 6 2 -1 149.3 22
 6 2 -1 189.04 12.94
 6 2 -1 167.78 12.06
 6 2 0 4.65 3.49
 6 2 0 2.66 9.77
 6 2 0 -2.89 11.27
 6 2 0 4.71 3.53
 6 2 0 5.13 2.94
 6 2 0 5.5 2.38
 6 2 1 269.4 18.14
 6 2 1 260.1 27.13
 6 2 1 321.01 18.93
 6 2 2 275.8 25.98
 6 2 2 304.45 21.09
 6 2 2 331.7 19.58
 6 2 3 372.39 23.58
 6 2 3 331.07 27.65
 6 2 3 420.71 25.1
 6 2 3 373.74 22.74
 6 2 4 117.75 12.48
 6 2 5 78.64 8.1
 6 2 5 65.69 7.67
 6 2 5 65.29 6.93
 6 2 6 10.35 3.32
 6 2 6 13.24 3.54
 6 2 6 8.94 3.61
 6 2 7 61.03 6.4
 6 2 7 66.89 6.53
 6 2 7 69.94 6.67
 6 2 8 97.79 7.69
 6 2 9 94.57 6.82
 6 2 10 49.19 3.77
 6 3 -11 26.07 2.84
 6 3 -10 -0.34 1.96
 6 3 -10 -0.82 1.87
 6 3 -9 8.72 3.02
 6 3 -9 4.25 2.93
 6 3 -8 48.64 6.16
 6 3 -8 68.29 6.84
 6 3 -7 163.74 12.74
 6 3 -7 203.1 13.8
 6 3 -6 143.54 10.86
 6 3 -6 150.59 12.08
 6 3 -6 111.52 10.62
 6 3 -6 143.99 10.8
 6 3 -5 49.43 5.91
 6 3 -5 41.94 6.9
 6 3 -5 54.91 7.68
 6 3 -5 43.11 8.22
 6 3 -5 51.5 6.03
 6 3 -4 11.85 6.89
 6 3 -3 4.87 6.29
 6 3 -2 20.23 9.54
 6 3 -1 127.39 18.1
 6 3 0 174.49 20.74
 6 3 1 1 3.3
 6 3 1 1.02 7.49
 6 3 2 1.36 2.93
 6 3 2 -1.22 4.3
 6 3 2 1.63 5.68
 6 3 2 -2.98 4.53
 6 3 2 -1.82 3.48
 6 3 3 4.22 3.46
 6 3 3 3.69 4.64
 6 3 3 9.18 4.11
 6 3 3 8.44 3.76
 6 3 3 10.66 2.83
 6 3 4 3.47 2.94
 6 3 4 15.47 4.55
 6 3 4 10.36 4.15
 6 3 4 11.11 3.77
 6 3 4 10.64 2.99
 6 3 5 10.72 3.9
 6 3 5 16.36 3.99
 6 3 5 10.03 3.06
 6 3 6 15.92 3.92
 6 3 6 15.72 3.71
 6 3 6 10.98 3
 6 3 7 8.12 2.46
 6 3 7 8.06 2.42
 6 3 8 69.73 5.33
 6 4 -9 19.59 2.72
 6 4 -8 2.4 2.29
 6 4 -8 1.81 2.52
 6 4 -7 37.13 4.77
 6 4 -7 56.29 5.82
 6 4 -6 82.51 7.38
 6 4 -6 69.87 6.96
 6 4 -5 107.35 8.92
 6 4 -5 136.13 11.07
 6 4 -5 123.91 10.4
 6 4 -5 124.48 11.46
 6 4 -4 88.53 8.9
 6 4 -4 83.31 9.18
 6 4 -4 99.12 10.78
 6 4 -3 4.79 4.63
 6 4 -3 4.18 4.33
 6 4 -3 8.33 6.15
 6 4 -3 3.8 2.99
 6 4 -2 33.85 5.63
 6 4 -2 23.67 6.82
 6 4 -2 22.18 8.13
 6 4 -2 20.06 4.37
 6 4 -2 25 3.78
 6 4 -1 89.87 8.3
 6 4 -1 85.47 12.07
 6 4 -1 96.4 8.6
 6 4 -1 90.76 7.49
 6 4 0 184.37 13.42
 6 4 0 171.8 19.26
 6 4 0 198.8 14.31
 6 4 0 207.59 13.22
 6 4 1 151.33 11.76
 6 4 1 204.97 16.7
 6 4 1 175.73 17.58
 6 4 1 191.57 13.57
 6 4 1 188.05 12.16
 6 4 2 44.29 6.79
 6 4 2 41.14 8.08
 6 4 2 44.87 5.85
 6 4 2 58.39 6.69
 6 4 2 49.05 5.17
 6 4 3 4.79 2.95
 6 4 3 8.85 4.31
 6 4 3 10.13 3.86
 6 4 3 7.07 3.64
 6 4 3 9.84 2.81
 6 4 4 94.98 7.87
 6 4 4 97.81 8.1
 6 4 4 74.39 6.84
 6 4 5 145.32 9.85
 6 4 5 123.05 9.07
 6 4 6 186.35 11.38
 6 5 -6 16.79 3.49
 6 5 -5 92.68 7.98
 6 5 -4 224.66 15.01
 6 5 -3 309.86 19.41
 6 5 -2 150.23 11.24
 6 5 -1 35.85 6.75
 6 5 -1 34.88 7.65
 6 5 0 5.46 3.24
 7 -8 -2 -0.51 2.58
 -7 8 1 9.47 2.09
 7 -8 -1 17.21 3.34
 -7 8 0 28.24 3.37
 7 -8 0 37.84 4.36
 -7 8 -1 59.25 4.85
 7 -7 -6 1.81 2.29
 7 -7 -5 1.61 3.06
 7 -7 -5 4.27 2.86
 -7 7 4 24.89 3.28
 7 -7 -4 43.23 4.85
 7 -7 -3 60.71 7.8
 -7 7 3 49.67 7.72
 7 -7 -3 55.76 6.29
 7 -7 -2 13.03 5.67
 -7 7 2 21.27 6.42
 7 -7 -2 21.13 4.93
 7 -7 -1 6.74 5.5
 -7 7 1 6.98 4.5
 7 -7 -1 12.67 4.8
 7 -7 0 5.19 5.33
 -7 7 0 12.37 5.51
 7 -7 0 23.93 5.3
 7 -7 1 21.05 6.28
 -7 7 -1 20.17 6.19
 7 -7 2 75.95 8.94
 -7 7 -2 73.42 9.93
 -7 7 -3 70.28 6.21
 7 -7 3 102.39 7.9
 7 -7 5 21.66 3.01
 7 -6 -8 32.85 3.77
 7 -6 -7 52.21 5.15
 7 -6 -6 32.66 3.5
 7 -6 -6 40.91 5.34
 7 -6 -5 11.8 4.19
 7 -6 -4 1.89 4.63
 7 -6 -4 2.42 4.25
 7 -6 -3 4.09 4.8
 7 -6 -3 2.62 4.46
 7 -6 -2 31.48 8.09
 7 -6 -2 43.42 6.79
 7 -6 -1 115.98 15.26
 7 -6 -1 189.28 13.22
 7 -6 0 28.77 8.01
 7 -6 0 52.78 7.52
 7 -6 1 4.66 5.78
 7 -6 1 3.66 3.63
 7 -6 1 3.88 5.41
 7 -6 2 1.71 5.09
 7 -6 2 0.2 3.64
 7 -6 2 6.2 5.32
 7 -6 3 12.69 4.77
 7 -6 3 16.83 4.31
 7 -6 3 8.99 2.87
 7 -6 3 14.76 5.31
 7 -6 4 34.26 5.41
 7 -6 4 42.76 4.35
 7 -6 4 48.17 5.48
 7 -6 5 36.05 4.74
 7 -6 5 29.49 3.48
 7 -6 5 34.85 5.06
 7 -6 6 27.78 3.96
 7 -6 6 20.69 2.78
 7 -6 7 -1.22 2.61
 7 -5 -10 36.9 2.92
 7 -5 -9 29.3 3.03
 7 -5 -9 30.72 3.35
 7 -5 -8 3.49 1.96
 7 -5 -8 1.81 2.78
 7 -5 -8 1.66 3.14
 7 -5 -7 40.32 5.38
 7 -5 -6 15.8 3.1
 7 -5 -6 21.42 4.93
 7 -5 -5 101.08 10.33
 7 -5 -5 83.66 8.84
 7 -5 -4 68.04 9.56
 7 -5 -4 55.44 7.45
 7 -5 -3 14.36 6.73
 7 -5 -3 5.81 5.46
 7 -5 -2 2.48 6.65
 7 -5 -2 1.78 5.02
 7 -5 -1 216.89 13.85
 7 -5 -1 258.34 16.8
 7 -5 0 123.43 9.09
 7 -5 0 144.62 12.06
 7 -5 0 135.45 9.91
 7 -5 1 24.57 8.42
 7 -5 1 44.04 5.85
 7 -5 1 36.69 4.64
 7 -5 1 31.61 7.48
 7 -5 2 54.87 5.68
 7 -5 2 56.38 8.34
 7 -5 2 65.37 6.77
 7 -5 3 7.79 5.29
 7 -5 3 8.95 4.37
 7 -5 3 3.97 2.82
 7 -5 4 2.12 3.75
 7 -5 4 -0.25 4.34
 7 -5 4 1.39 2.73
 7 -5 5 38.8 4.85
 7 -5 5 47.91 6.05
 7 -5 6 193.01 11.83
 7 -5 6 162.54 12.99
 7 -5 6 174.96 11.97
 7 -5 7 88.68 6.03
 7 -5 7 73.1 6.9
 7 -5 7 92.16 6.5
 7 -5 8 50.41 4.36
 7 -5 8 61.67 4.88
 7 -4 -11 6.9 1.36
 7 -4 -10 66.38 5.01
 7 -4 -10 68.92 5.27
 7 -4 -9 63.59 5.45
 7 -4 -9 71.41 6.12
 7 -4 -8 61.48 5.57
 7 -4 -8 58.2 6.29
 7 -4 -7 8.34 2.84
 7 -4 -7 9.29 4.27
 7 -4 -6 0.66 2.45
 7 -4 -6 -0.54 1.96
 7 -4 -6 -0.3 4.55
 7 -4 -5 14.29 5.29
 7 -4 -5 10.95 2.85
 7 -4 -5 6.54 5.12
 7 -4 -4 116.47 13.47
 7 -4 -3 122.94 14.75
 7 -4 -2 23.67 8.92
 7 -4 -1 1.93 8.37
 7 -4 -1 22.48 3.99
 7 -4 0 12.61 4.57
 7 -4 0 10.66 3.34
 7 -4 1 33.79 8.81
 7 -4 2 82.62 12.3
 7 -4 3 193.57 17.34
 7 -4 4 75.98 9.58
 7 -4 4 88.17 7.85
 7 -4 4 63.17 7.33
 7 -4 5 28.72 5.54
 7 -4 5 21.57 5.82
 7 -4 5 24.25 3.66
 7 -4 6 0.91 3.9
 7 -4 6 2.3 1.85
 7 -4 6 5.07 3.79
 7 -4 7 10.77 3.84
 7 -4 7 8.57 2.29
 7 -4 7 13.55 4.15
 7 -4 8 22.42 3.44
 7 -4 8 14.6 2.41
 7 -4 8 17.36 3.77
 7 -4 9 35.49 3.28
 7 -4 9 24.17 2.56
 7 -3 -11 26.04 2.76
 7 -3 -11 27.71 3.04
 7 -3 -11 27.45 3.19
 7 -3 -10 2.18 2.65
 7 -3 -10 3.78 1.83
 7 -3 -10 1.02 2.55
 7 -3 -9 18.26 4.23
 7 -3 -9 20.51 3.21
 7 -3 -9 17.67 3.82
 7 -3 -9 24.34 4.37
 7 -3 -8 95.62 7.11
 7 -3 -8 87.41 7.67
 7 -3 -7 36.52 6.36
 7 -3 -7 51 5.57
 7 -3 -7 51.19 6.39
 7 -3 -7 57.06 6.62
 7 -3 -6 48.31 5.44
 7 -3 -6 49.97 6.47
 7 -3 -6 37.84 5.34
 7 -3 -6 51.61 6.82
 7 -3 -5 11.27 5.55
 7 -3 -5 14.28 4.04
 7 -3 -4 2.15 5.54
 7 -3 -4 8.2 3.58
 7 -3 -4 10.1 4.11
 7 -3 -3 24.55 8.35
 7 -3 -3 21.03 4.39
 7 -3 -2 184.01 19.98
 7 -3 -2 175.88 12.63
 7 -3 -1 45.33 11.52
 7 -3 -1 67.68 6.79
 7 -3 0 15.96 7.81
 7 -3 0 21.89 5.36
 7 -3 0 17 3.89
 7 -3 1 3.63 6.24
 7 -3 1 10.13 5.08
 7 -3 1 3.1 3.23
 7 -3 2 13.31 7.09
 7 -3 2 22.62 5.53
 7 -3 2 15.04 3.96
 7 -3 3 -1.93 5.84
 7 -3 4 59.17 9.07
 7 -3 4 55.06 6.61
 7 -3 4 56.68 5.76
 7 -3 5 50.7 6.66
 7 -3 5 42.62 7.39
 7 -3 5 37.64 4.72
 7 -3 5 41.89 5.01
 7 -3 6 3.04 4.27
 7 -3 6 0.48 2.02
 7 -3 6 3.77 4.37
 7 -3 7 8.9 3.72
 7 -3 7 5.88 2.38
 7 -3 7 3.39 3.57
 7 -3 8 32.52 4.9
 7 -3 8 34.05 3.78
 7 -3 9 56.72 4.57
 7 -2 -12 52.99 3.64
 7 -2 -11 131.93 7.97
 7 -2 -11 124.85 8.16
 7 -2 -11 122.31 8.28
 7 -2 -10 15.28 3.94
 7 -2 -10 23.18 3.12
 7 -2 -10 22.84 3.96
 7 -2 -10 18.97 3.71
 7 -2 -9 8.97 3.8
 7 -2 -9 12.43 2.99
 7 -2 -9 13.34 3.97
 7 -2 -9 12.26 3.85
 7 -2 -8 -0.85 3.34
 7 -2 -8 2.68 2.61
 7 -2 -8 1.14 3.3
 7 -2 -8 0.28 3.56
 7 -2 -7 25.72 5.77
 7 -2 -7 35.34 4.79
 7 -2 -7 35.78 5.97
 7 -2 -6 29.63 5.36
 7 -2 -6 23.65 4.31
 7 -2 -6 32.49 5.9
 7 -2 -5 120.25 10.78
 7 -2 -4 67.87 6.84
 7 -2 -4 77.78 8.17
 7 -2 -3 2.21 3.58
 7 -2 -3 3.41 3.9
 7 -2 -2 5.54 3.24
 7 -2 -2 2.6 4.95
 7 -2 -1 133.31 10.58
 7 -2 -1 154.68 14.96
 7 -2 0 133.53 10.61
 7 -2 0 153.6 15.01
 7 -2 1 181.51 12.29
 7 -2 1 180.83 16.13
 7 -2 2 120.72 10.05
 7 -2 2 112.32 13.94
 7 -2 2 115.27 12.25
 7 -2 2 139.42 10.89
 7 -2 3 41.47 5.65
 7 -2 3 23.73 7.7
 7 -2 4 13.97 5.54
 7 -2 4 11.76 2.9
 7 -2 4 8.27 5.96
 7 -2 4 8.23 3.28
 7 -2 5 82.69 9.84
 7 -2 5 61.83 6.53
 7 -2 5 79.76 7.24
 7 -2 5 71.78 7.81
 7 -2 6 240.29 17.52
 7 -2 6 224.98 15.35
 7 -2 6 247.98 15.16
 7 -2 7 123.27 10.59
 7 -2 7 122.33 9.26
 7 -2 8 99.86 8.32
 7 -2 8 91.9 7.22
 7 -2 9 12.77 2.29
 7 -2 9 18.71 2.75
 7 -2 10 6.53 1.28
 7 -1 -12 1.19 1.12
 7 -1 -11 40.7 3.64
 7 -1 -11 46.54 3.95
 7 -1 -10 76.18 5.78
 7 -1 -10 66.45 6.93
 7 -1 -10 66.34 5.87
 7 -1 -10 72.92 6.26
 7 -1 -9 26.21 3.79
 7 -1 -9 27.65 4.87
 7 -1 -9 27.08 4.4
 7 -1 -8 96.26 7.59
 7 -1 -8 93.61 8.08
 7 -1 -7 44.56 5.58
 7 -1 -7 58.16 6.76
 7 -1 -6 12.25 4.32
 7 -1 -6 4.98 2.66
 7 -1 -5 40.31 6.22
 7 -1 -4 129.99 10.38
 7 -1 -4 137.91 11.46
 7 -1 -4 144.14 12.93
 7 -1 -3 75.23 7
 7 -1 -3 72.09 7.86
 7 -1 -3 81.58 10.02
 7 -1 -2 38.88 5.38
 7 -1 -2 46.43 8.48
 7 -1 -1 67.5 7.05
 7 -1 -1 62.68 6.18
 7 -1 0 10.8 3.84
 7 -1 0 13.12 5.95
 7 -1 1 152.32 11.58
 7 -1 1 166.48 15.55
 7 -1 2 81.34 7.77
 7 -1 2 75.31 9.47
 7 -1 3 100.15 12.42
 7 -1 4 96.54 8.62
 7 -1 4 95.28 11.27
 7 -1 4 74.95 8.12
 7 -1 4 101.49 8.32
 7 -1 5 35.59 5.49
 7 -1 5 31.74 6.76
 7 -1 5 40.38 5.13
 7 -1 6 0.83 2.16
 7 -1 6 1.32 3.09
 7 -1 6 5.86 4.6
 7 -1 7 29.1 4.17
 7 -1 7 24.18 4.74
 7 -1 7 27.34 3.94
 7 -1 8 18.68 2.99
 7 -1 8 16.45 2.96
 7 -1 8 13.73 3.69
 7 -1 9 3.28 1.34
 7 0 -11 9.02 1.98
 7 0 -10 6.36 2.91
 7 0 -10 5.6 2.31
 7 0 -9 5.17 3.19
 7 0 -9 4.77 2.81
 7 0 -9 6.05 3.12
 7 0 -8 42.89 5.08
 7 0 -8 43.36 5.31
 7 0 -8 44.55 5.58
 7 0 -7 42.89 5.6
 7 0 -7 34.5 6.17
 7 0 -7 49.95 6.28
 7 0 -7 54.04 6.61
 7 0 -6 66.76 7.11
 7 0 -6 63.14 7.76
 7 0 -6 89.01 8.52
 7 0 -6 66.05 8.91
 7 0 -5 16.26 4.56
 7 0 -5 19.22 6.26
 7 0 -5 13.53 6.17
 7 0 -4 2.3 3.51
 7 0 -4 7.18 6.8
 7 0 -3 21.03 4.59
 7 0 -3 12.83 5.65
 7 0 -2 115.8 13.24
 7 0 -1 60.77 9.72
 7 0 -1 48.17 5.71
 7 0 -1 46.03 5.23
 7 0 0 33.42 7.83
 7 0 0 25.77 4.36
 7 0 2 3.41 5.94
 7 0 3 2.57 2.4
 7 0 3 6.21 3.51
 7 0 3 7.45 5.15
 7 0 3 5 2.35
 7 0 4 62.42 6.7
 7 0 4 59.87 6.39
 7 0 4 71.18 6.32
 7 0 5 101.47 8.67
 7 0 5 113.38 9.12
 7 0 5 99.45 8.23
 7 0 6 12.13 3.11
 7 0 6 9.86 2.51
 7 0 7 0.66 2.17
 7 0 7 3.94 1.88
 7 0 8 36.49 3.74
 7 0 8 25.21 2.96
 7 1 -10 43.58 4.06
 7 1 -10 44.35 4.05
 7 1 -9 28.71 4.17
 7 1 -9 28.12 3.81
 7 1 -8 1.52 2.88
 7 1 -8 1.11 2.88
 7 1 -7 4.76 3.27
 7 1 -7 18.61 4.09
 7 1 -6 52.19 6.95
 7 1 -6 67.53 7.16
 7 1 -6 75.13 7.57
 7 1 -6 67.97 6.4
 7 1 -5 106.51 9.82
 7 1 -5 126.55 13.13
 7 1 -5 117.38 9.15
 7 1 -4 101.9 12.82
 7 1 -4 83.35 7.54
 7 1 -3 3.7 5.98
 7 1 -3 9.14 3.89
 7 1 -3 4.44 2.59
 7 1 -3 4.23 2.8
 7 1 -2 12.81 8.52
 7 1 -2 12.99 3.9
 7 1 -1 96.54 7.87
 7 1 -1 90.77 15.3
 7 1 0 73.46 13.79
 7 1 1 269.73 25.51
 7 1 1 292.81 18.51
 7 1 1 288.18 17.92
 7 1 2 298.38 26.25
 7 1 2 348.45 20.42
 7 1 3 10.79 5.85
 7 1 3 13.48 3.25
 7 1 4 5.54 3.72
 7 1 4 8.74 2.66
 7 1 5 51.03 5.35
 7 1 6 118.94 8.55
 7 1 7 92.01 6.69
 7 1 8 158.4 9.55
 7 1 8 147 9
 7 2 -9 76.85 5.77
 7 2 -8 30.9 4.23
 7 2 -7 26.24 4.54
 7 2 -6 -1.55 2.52
 7 2 -6 2.25 3.92
 7 2 -5 81.71 7.79
 7 2 -5 58.48 6.95
 7 2 -5 66.34 8.74
 7 2 -5 69.85 6.58
 7 2 -4 82.99 8.35
 7 2 -4 94.22 11.55
 7 2 -4 85.47 7.54
 7 2 -3 99.34 8.67
 7 2 -3 84.97 13
 7 2 -3 96.56 8.12
 7 2 -2 39.65 5.52
 7 2 -2 42.81 10.24
 7 2 -2 38.27 5.08
 7 2 -2 50.98 5.28
 7 2 -1 13.22 3.73
 7 2 -1 7.99 7.79
 7 2 -1 11.17 3.23
 7 2 -1 9.03 2.83
 7 2 0 7.7 3.16
 7 2 0 9.55 8
 7 2 0 3.54 2.62
 7 2 0 7.96 2.6
 7 2 1 36.31 9.17
 7 2 1 44.81 5.67
 7 2 1 48.68 5.18
 7 2 2 98.07 10.61
 7 2 2 106.14 12.58
 7 2 2 121.52 9.65
 7 2 2 114.45 8.74
 7 2 3 88.06 8.67
 7 2 3 85.41 10.03
 7 2 3 115.33 9.11
 7 2 3 106.3 8.17
 7 2 4 53.57 6.04
 7 2 4 57.61 5.48
 7 2 5 17.63 3.63
 7 2 5 15.63 2.97
 7 2 6 -0.73 2.09
 7 2 6 -0.16 1.48
 7 2 7 6.82 1.59
 7 3 -8 16.73 2.53
 7 3 -7 44.48 4.68
 7 3 -6 111.96 7.49
 7 3 -6 56.11 5.29
 7 3 -5 25.48 4.61
 7 3 -5 17.88 3.54
 7 3 -4 1.28 3.6
 7 3 -4 1.78 2.51
 7 3 -4 1.36 3.83
 7 3 -4 1.2 2.41
 7 3 -3 10.36 3.98
 7 3 -3 10.4 4.09
 7 3 -3 6.47 5.35
 7 3 -3 9.45 3.07
 7 3 -2 58.71 6.27
 7 3 -2 62.01 8.6
 7 3 -2 56.69 9.81
 7 3 -2 66.2 6.46
 7 3 -1 52.26 5.6
 7 3 -1 61.79 8.57
 7 3 -1 53.99 9.59
 7 3 -1 53.42 5.82
 7 3 -1 54.83 5.4
 7 3 0 63.81 6.13
 7 3 0 69.92 9.2
 7 3 0 81.78 11.2
 7 3 0 79.87 7.38
 7 3 0 90.58 6.93
 7 3 1 28.29 5.66
 7 3 1 28.88 7.09
 7 3 1 32.52 4.77
 7 3 1 30.27 4.04
 7 3 2 9.9 3.36
 7 3 2 17.04 3.76
 7 3 2 10.28 2.63
 7 3 3 52.38 5.37
 7 3 3 50.98 4.69
 7 3 4 91.16 7.16
 7 3 4 88.09 6.75
 7 3 5 55.64 4.56
 7 4 -4 26.5 3.99
 7 4 -3 0.34 2.99
 7 4 -3 -0.52 2.3
 7 4 -2 10.18 3.65
 7 4 -1 47.92 6.33
 7 4 0 131.62 10.82
 7 4 0 135.92 9.67
 8 -6 -3 11.73 2.6
 8 -6 -3 16.64 3.41
 8 -6 -2 18.05 3.54
 8 -6 -1 19.78 3.88
 8 -6 0 66.85 6.47
 8 -6 1 2.63 2.08
 8 -6 2 1.35 1.65
 8 -5 -7 16.6 2.43
 8 -5 -6 39.74 4.19
 8 -5 -5 40.53 4.43
 8 -5 -5 81.19 5.78
 8 -5 -4 32.11 4.33
 8 -5 -4 45.76 5.15
 8 -5 -3 3.91 2.74
 8 -5 -2 2.61 4.53
 8 -5 -2 -0.33 2.78
 8 -5 -1 -2.71 4.41
 8 -5 -1 2.48 3.12
 8 -5 0 49.88 8.26
 8 -5 0 57.73 6.86
 8 -5 1 57.71 6.71
 8 -5 2 60.89 5.13
 8 -5 2 41.61 5.3
 8 -5 3 1.29 2.18
 8 -5 3 1.12 1.72
 8 -5 4 14.03 2.68
 8 -5 5 26.87 2.96
 8 -4 -8 33 3.47
 8 -4 -7 14.49 3
 8 -4 -6 0.52 1.33
 8 -4 -5 10.31 2.77
 8 -4 -4 29.57 4.61
 8 -4 -3 83.1 8.38
 8 -4 -2 51.36 7.02
 8 -4 -1 18.1 4.7
 8 -4 0 7.94 3.78
 8 -4 1 55.17 5.49
 8 -4 1 40.8 6.26
 8 -4 2 93.02 7.24
 8 -4 2 66.1 7.4
 8 -4 3 107.71 7.85
 8 -4 3 85.23 9.36
 8 -4 3 84.91 7.56
 8 -4 4 17.58 3.32
 8 -4 5 0.99 2.18
 8 -4 6 3.87 1.87
 8 -3 -9 37.38 3.34
 8 -3 -9 39.35 3.46
 8 -3 -8 61.14 4.78
 8 -3 -8 81.44 5.79
 8 -3 -7 51.37 4.43
 8 -3 -7 61.88 5.66
 8 -3 -6 40.65 5.12
 8 -3 -6 29.95 3.67
 8 -3 -5 9.73 2.91
 8 -3 -4 9.74 3.21
 8 -3 -3 15.04 4.3
 8 -3 -2 121.37 11.66
 8 -3 -1 46.8 7.24
 8 -3 0 11.21 3.56
 8 -3 0 16.41 5.12
 8 -3 1 14.74 3.65
 8 -3 1 9.23 4.15
 8 -3 2 7.67 3.3
 8 -3 2 2.46 2.65
 8 -3 3 64.76 5.98
 8 -3 3 44.35 5.54
 8 -3 4 89.73 7.46
 8 -3 5 52.1 5.17
 8 -3 6 15.97 2.8
 8 -2 -9 10.8 2
 8 -2 -9 11.95 2.3
 8 -2 -8 2.37 2.17
 8 -2 -8 1.32 2.4
 8 -2 -7 44.64 5.15
 8 -2 -6 81.62 7.49
 8 -2 -5 89.43 7.95
 8 -2 -5 66.36 6.83
 8 -2 -4 63.37 7.43
 8 -2 -4 67.53 7.35
 8 -2 -3 26.19 5.57
 8 -2 -2 1.47 3.72
 8 -2 -1 87.66 10.08
 8 -2 0 127.46 9.9
 8 -2 0 131.85 12.31
 8 -2 1 112.96 8.99
 8 -2 1 102.28 10.5
 8 -2 2 71.73 6.9
 8 -2 2 63.43 7.4
 8 -2 3 2.48 2.94
 8 -2 3 -1.28 3.44
 8 -2 3 1.37 2.04
 8 -2 3 1.08 2.11
 8 -2 4 15.22 3.52
 8 -2 5 50.62 5.08
 8 -2 6 118.3 8
 8 -1 -8 22.75 3.04
 8 -1 -7 6.02 2.65
 8 -1 -7 6.52 3.02
 8 -1 -6 9.08 3.67
 8 -1 -5 31.56 5.17
 8 -1 -5 18.69 5.16
 8 -1 -4 38.62 7.79
 8 -1 -3 76.96 11.43
 8 -1 -3 85.31 9.04
 8 -1 -2 30.95 8.71
 8 -1 -2 39.81 6.82
 8 -1 -1 4.95 6.42
 8 -1 -1 3.68 4.19
 8 -1 0 31.09 8.86
 8 -1 0 44.2 6.82
 8 -1 0 38.47 4.43
 8 -1 1 66.26 10.4
 8 -1 1 73.6 6.34
 8 -1 2 20.64 6.43
 8 -1 2 35.72 4.22
 8 -1 3 32.79 4.6
 8 -1 3 22.8 5.3
 8 -1 3 32.19 4.1
 8 -1 4 15.16 3.39
 8 -1 4 23.61 3.47
 8 -1 5 2.02 2
 8 -1 6 3.64 1.67
 8 0 -8 51.79 4.39
 8 0 -7 67.57 5.66
 8 0 -6 33.64 4.27
 8 0 -5 19.56 3.63
 8 0 -4 0.17 2.87
 8 0 -4 -1.96 4.03
 8 0 -3 9.93 6.15
 8 0 -3 22.77 3.31
 8 0 -2 47.64 9.62
 8 0 -2 54.43 5.09
 8 0 -1 62.47 11.41
 8 0 -1 89.58 7.01
 8 0 0 14.37 7.05
 8 0 0 11.56 3.05
 8 0 1 4.27 5.11
 8 0 1 0.22 2.26
 8 0 1 -0.2 2.09
 8 0 2 7.54 4.66
 8 0 2 13.4 3.19
 8 0 2 7.09 2.31
 8 0 3 40.86 4.71
 8 0 3 37.06 3.84
 8 0 4 78.1 6.47
 8 0 5 81.45 6.2
 8 1 -7 65.47 5.02
 8 1 -6 71.16 5.84
 8 1 -5 60.93 5.27
 8 1 -5 46.62 5.05
 8 1 -4 42.57 4.54
 8 1 -4 33.75 4.92
 8 1 -3 10.46 4.41
 8 1 -3 2.74 1.97
 8 1 -2 -0.59 4.82
 8 1 -2 2.16 2.16
 8 1 -1 77.63 10.82
 8 1 -1 81.71 6.72
 8 1 0 134.03 13.83
 8 1 0 140.92 9.88
 8 1 1 29.56 5.47
 8 1 1 42.33 4.72
 8 1 1 43.01 4.39
 8 1 2 31.46 4.56
 8 1 2 39.91 4.58
 8 1 2 45.59 4.29
 8 1 3 0.38 2.21
 8 1 3 1.15 1.53
 8 1 4 10.59 2.29
 8 2 -3 29.26 4.09
 8 2 -2 33.06 4.73
 8 2 -2 29.45 3.72
 8 2 -1 0.93 2.51
 8 2 -1 0.18 2.12
 8 2 0 28.92 4.71
 8 2 0 38.34 4.11
 8 2 1 13.01 2.8
 8 2 1 18.53 3.05

_iucr_refine_instructions_details
;
TITL ogh-4mepyno-agtfa-1-4-2.5mg-acetone_gau_a.res in P-1
    ogh-4mepyno-agtfa-1-4-2.5mg-acetone_gau.res
    created by SHELXL-2018/3 at 19:26:01 on 19-Nov-2024
REM Old TITL OGH-4MePyNO-AgTFA-1-4-2 in P-1
REM SHELXT solution in P-1: R1 0.251, Rweak 0.016, Alpha 0.110
REM <I/s> 0.000 for 0 systematic absences, Orientation as input
REM Formula found by SHELXT: C14 N5 O2 F3
CELL 1.54184 7.1501 7.9656 13.8632 91.776 94.182 104.16
ZERR 2 0.0003 0.0003 0.0004 0.003 0.003 0.003
LATT 1
SFAC C H Ag F N O
UNIT 20 18 4 12 2 12
DFIX 0.86 0.01 O6 H6a
ISOR 0.1 0.01 F8 F5 F4 F6
DFIX 0.86 0.01 O6 H6b

L.S. 4
PLAN  5
SIZE 0.05 0.14 0.16
TEMP -123
BOND
list 4
fmap 2
acta
OMIT -2 133.5
REM <olex2.extras>
REM <HklSrc "%.\\OGH-4MePyNO-AgTFA-1-4-2.5mg-acetone_gau.hkl">
REM </olex2.extras>

WGHT    0.089500    0.113900
FVAR       0.46464
AG1   3    0.484579    0.164575    0.414581    11.00000    0.03276    0.02176 =
         0.02016    0.00515   -0.00041   -0.00015
AG2   3    0.698597    0.520877    0.448205    11.00000    0.10230    0.02068 =
         0.02548    0.00572   -0.02093   -0.00791
F1    4    0.442351    0.302453    0.079060    11.00000    0.10526    0.03772 =
         0.02638    0.00220   -0.00854    0.00060
F2    4    0.396186    0.549144    0.117521    11.00000    0.07135    0.06536 =
         0.03828    0.01999   -0.00415    0.03871
F3    4    0.681928    0.518014    0.107012    11.00000    0.04889    0.06925 =
         0.03693    0.02076    0.00731    0.00484
PART 1
F4    4    0.830034    0.070827    0.713982    10.40000    0.05999    0.02132 =
         0.06120    0.01579   -0.03635   -0.00243
PART 2
F5    4    0.935594    0.126439    0.686954    10.60000    0.10890    0.11838 =
         0.07041   -0.00412   -0.01211    0.09111
PART 1
F6    4    1.032446    0.304578    0.707454    10.40000    0.04010    0.07042 =
         0.06727    0.02821   -0.01761    0.00165
PART 2
F7    4    0.935899    0.363813    0.761954    10.60000    0.10728    0.02936 =
         0.04222    0.01418   -0.04717   -0.02654
PART 1
F8    4    0.783425    0.304030    0.778389    10.40000    0.08727    0.08732 =
         0.03910    0.00698    0.00538    0.05003
PART 2
F9    4    0.701827    0.156156    0.764707    10.60000    0.04113    0.09552 =
         0.03261    0.04232   -0.00552   -0.01318
PART 0
O2    6    0.602709    0.165980    0.574537    11.00000    0.02875    0.02758 =
         0.02416    0.00829   -0.00126   -0.00201
O3    6    0.813081    0.425026    0.582403    11.00000    0.06552    0.02378 =
         0.02234    0.00424   -0.00931   -0.00704
O4    6    0.586821    0.538091    0.297965    11.00000    0.09417    0.02697 =
         0.02573    0.00573   -0.01087    0.00836
O5    6    0.475628    0.253455    0.263838    11.00000    0.04366    0.02331 =
         0.02742    0.00959   -0.00312    0.00590
O6    6    0.814232    0.815987    0.504331    11.00000    0.02468    0.02238 =
         0.02560    0.00578   -0.00228    0.00178
H6A   2    0.926482    0.831034    0.534788    11.00000    0.02285
H6B   2    0.802731    0.908754    0.477290    11.00000    0.03224
C7    1    0.524329    0.405998    0.244422    11.00000    0.03574    0.02279 =
         0.02224    0.00484   -0.00090    0.00924
C8    1    0.509618    0.443525    0.136037    11.00000    0.03855    0.02253 =
         0.02495    0.00544   -0.00338    0.00369
C9    1    0.738940    0.280435    0.611170    11.00000    0.02525    0.01689 =
         0.01893    0.00332    0.00066   -0.00013
C10   1    0.838045    0.235547    0.706669    11.00000    0.02736    0.02208 =
         0.03040   -0.00009   -0.00293    0.00306

O1    6    0.830194    0.096408    0.393413    11.00000    0.03100    0.03058 =
         0.02352    0.00526   -0.00074    0.00672
N1    5    0.836623    0.101886    0.297598    11.00000    0.02910    0.02266 =
         0.02237    0.00486   -0.00001    0.00793
C1    1    0.730839   -0.030338    0.239117    11.00000    0.03146    0.02088 =
         0.02922    0.00191   -0.00020    0.00665
AFIX  43
H1    2    0.656087   -0.130451    0.266251    11.00000   -1.20000
AFIX   0
C2    1    0.730287   -0.021349    0.139558    11.00000    0.03701    0.02841 =
         0.03011   -0.00054   -0.00142    0.01056
AFIX  43
H2    2    0.654129   -0.115540    0.099174    11.00000   -1.20000
AFIX   0
C3    1    0.838842    0.122618    0.097492    11.00000    0.03668    0.03768 =
         0.02627    0.00319    0.00083    0.02016
C4    1    0.948756    0.255140    0.162354    11.00000    0.03449    0.03150 =
         0.03198    0.00877    0.00428    0.00491
AFIX  43
H4    2    1.026407    0.356209    0.137415    11.00000   -1.20000
AFIX   0
C5    1    0.946949    0.242437    0.261319    11.00000    0.02621    0.02365 =
         0.03043    0.00321   -0.00178    0.00001
AFIX  43
H5    2    1.023905    0.333326    0.303617    11.00000   -1.20000
AFIX   0
C6    1    0.833625    0.141436   -0.008480    11.00000    0.07004    0.04950 =
         0.02956    0.00627    0.00182    0.02558
AFIX 137
H6C   2    0.781080    0.027561   -0.041897    11.00000   -1.50000
H6D   2    0.965056    0.190147   -0.026767    11.00000   -1.50000
H6E   2    0.751283    0.219060   -0.026943    11.00000   -1.50000
AFIX   0
HKLF 4


REM  ogh-4mepyno-agtfa-1-4-2.5mg-acetone_gau_a.res in P-1
REM wR2 = 0.1236, GooF = S = 1.062, Restrained GooF = 1.085 for all data
REM R1 = 0.0438 for 2430 Fo > 4sig(Fo) and 0.0473 for all 2689 data
REM 262 parameters refined using 26 restraints

END  
     
WGHT      0.0895      0.1139 

REM Highest difference peak  1.006,  deepest hole -1.568,  1-sigma level  0.198
Q1    1   0.4385  0.1431  0.3423  11.00000  0.05    1.01
Q2    1   0.6654  0.5055  0.3841  11.00000  0.05    0.89
Q3    1   0.5948  0.7580  0.4546  11.00000  0.05    0.79
Q4    1   0.4754  0.1552  0.4769  11.00000  0.05    0.73
Q5    1   0.6297  0.5067  0.4766  11.00000  0.05    0.72

  REM The information below was added by Olex2.
  REM
  REM R1 = 0.0438 for 2430 Fo > 4sig(Fo) and 0.0473 for all 9210 data
  REM 262 parameters refined using n/a restraints
  REM Highest difference peak 1.01, deepest hole -1.57
  REM Mean Shift 0, Max Shift 0.000.

  REM +++ Tabular Listing of Refinement Information +++
  REM R1_all = 0.0473
  REM R1_gt = 0.0438
  REM wR_ref = 0.1236
  REM GOOF = 1.062
  REM Shift_max = 0.000
  REM Shift_mean = 0
  REM Reflections_all = 9210
  REM Reflections_gt = 2430
  REM Parameters = 262
  REM Hole = -1.57
  REM Peak = 1.01
  REM Flack = n/a

  
;
_olex2_submission_special_instructions  'No special instructions were received'
_oxdiff_exptl_absorpt_empirical_details
;
Empirical correction (ABSPACK) includes:
- Absorption correction using spherical harmonics
- Frame scaling
;
_oxdiff_exptl_absorpt_empirical_full_max  2.546
_oxdiff_exptl_absorpt_empirical_full_min  0.457
