# Supplementary material for: Free‐Standing Supramolecular Pyridine N‐Oxide‐Silver(I) Metallogels
Source: Adv Mater. 2025 Jul 1;37(37):2502818. doi: 10.1002/adma.202502818 (PMC12447065; doi:10.1002/adma.202502818)
Supplement: Supplementary file 2 — Supporting Data [file ADMA-37-2502818-s001.zip › (4Ag)EtOH_2.cif]

data_4Ag_EtOH_2
_audit_creation_date               2024-11-19
_audit_creation_method
;
Olex2 1.5-ac5-024
(compiled 2022.04.12 svn.rca3783a0 for Rigaku Oxford Diffraction, GUI svn.r6498)
;
_shelx_SHELXL_version_number       '2018/3'
_audit_contact_author_address      ?
_audit_contact_author_email        ?
_audit_contact_author_name         ''
_audit_contact_author_phone        ?
_publ_contact_author_id_orcid      ?
_publ_section_references
;
Dolomanov, O.V., Bourhis, L.J., Gildea, R.J, Howard, J.A.K. & Puschmann, H.
 (2009), J. Appl. Cryst. 42, 339-341.

Sheldrick, G.M. (2015). Acta Cryst. A71, 3-8.

Sheldrick, G.M. (2015). Acta Cryst. C71, 3-8.
;
_chemical_name_common              ?
_chemical_name_systematic          ?
_chemical_formula_moiety           'C4 H2 Ag2 F6 O5, C6 H7 N O'
_chemical_formula_sum              'C10 H9 Ag2 F6 N O6'
_chemical_formula_weight           568.92
_chemical_melting_point            ?
_chemical_oxdiff_formula           'C10 H10 N1 O1 F3 Ag1'
_chemical_oxdiff_usercomment       '2.5mg, EtOH'
loop_
  _atom_type_symbol
  _atom_type_description
  _atom_type_scat_dispersion_real
  _atom_type_scat_dispersion_imag
  _atom_type_scat_source
 'C' 'C' 0.0181 0.0091 'International Tables Vol C Tables 4.2.6.8 and 6.1.1.4'
 'H' 'H' 0.0000 0.0000 'International Tables Vol C Tables 4.2.6.8 and 6.1.1.4'
 'Ag' 'Ag' 0.1306 4.2820 'International Tables Vol C Tables 4.2.6.8 and 6.1.1.4'
 'F' 'F' 0.0727 0.0534 'International Tables Vol C Tables 4.2.6.8 and 6.1.1.4'
 'N' 'N' 0.0311 0.0180 'International Tables Vol C Tables 4.2.6.8 and 6.1.1.4'
 'O' 'O' 0.0492 0.0322 'International Tables Vol C Tables 4.2.6.8 and 6.1.1.4'

_shelx_space_group_comment
;
The symmetry employed for this shelxl refinement is uniquely defined
by the following loop, which should always be used as a source of
symmetry information in preference to the above space-group names.
They are only intended as comments.
;
_space_group_crystal_system        'triclinic'
_space_group_IT_number             2
_space_group_name_H-M_alt          'P -1'
_space_group_name_Hall             '-P 1'
loop_
  _space_group_symop_operation_xyz
 'x, y, z'
 '-x, -y, -z'

_cell_length_a                     7.1617(4)
_cell_length_b                     7.9631(4)
_cell_length_c                     13.8654(5)
_cell_angle_alpha                  91.780(3)
_cell_angle_beta                   94.209(3)
_cell_angle_gamma                  104.191(4)
_cell_volume                       763.55(7)
_cell_formula_units_Z              2
_cell_measurement_reflns_used      3144
_cell_measurement_temperature      150.00(10)
_cell_measurement_theta_max        74.9080
_cell_measurement_theta_min        3.2310
_shelx_estimated_absorpt_T_max     0.672
_shelx_estimated_absorpt_T_min     0.314
_exptl_absorpt_coefficient_mu      21.555
_exptl_absorpt_correction_T_max    0.985
_exptl_absorpt_correction_T_min    0.800
_exptl_absorpt_correction_type     gaussian
_exptl_absorpt_process_details
;
CrysAlisPro 1.171.43.126a (Rigaku Oxford Diffraction, 2024)
Numerical absorption correction based on gaussian integration over
a multifaceted crystal model
Empirical absorption correction using spherical harmonics,
implemented in SCALE3 ABSPACK scaling algorithm.
;
_exptl_absorpt_special_details     ?
_exptl_crystal_colour              colourless
_exptl_crystal_colour_primary      colourless
_exptl_crystal_density_diffrn      2.475
_exptl_crystal_density_meas        ?
_exptl_crystal_density_method      ?
_exptl_crystal_description         plate
_exptl_crystal_F_000               544
loop_
  _exptl_crystal_face_index_h
  _exptl_crystal_face_index_k
  _exptl_crystal_face_index_l
  _exptl_crystal_face_perp_dist
 0 -5 3 0.0318
 2 4 -1 0.0107
 -3 2 -7 0.0119
 1 0 9 0.0121
 1 0 -9 0.0043
 -1 0 9 0.0128
 4 1 0 0.0297
 -3 2 7 0.0129
 4 -2 -6 0.0256
 0 -2 -8 0.0140

_exptl_crystal_size_max            0.07
_exptl_crystal_size_mid            0.05
_exptl_crystal_size_min            0.02
loop_
  _exptl_oxdiff_crystal_face_indexfrac_h
  _exptl_oxdiff_crystal_face_indexfrac_k
  _exptl_oxdiff_crystal_face_indexfrac_l
  _exptl_oxdiff_crystal_face_x
  _exptl_oxdiff_crystal_face_y
  _exptl_oxdiff_crystal_face_z
 -0.2749 -4.6430 3.4430 0.2308 0.9680 0.0983
 1.6756 4.2106 -1.1196 -0.1447 -0.8614 -0.4869
 -2.5126 1.6630 -7.0684 -0.0809 -0.5053 0.8591
 0.5031 0.0981 8.8089 -0.4352 0.4699 -0.7680
 0.5096 0.1421 -8.9941 0.5465 -0.5919 0.5925
 -0.5096 -0.1421 8.9941 -0.5465 0.5919 -0.5925
 4.1887 0.9916 -0.0442 0.4205 -0.4615 -0.7811
 -3.0891 2.1673 6.5839 -0.9568 0.2636 -0.1228
 3.5207 -2.0894 -5.8917 0.9639 -0.2660 -0.0095
 -0.2563 -1.8513 -8.0537 0.5956 -0.1617 0.7868

_exptl_transmission_factor_max     ?
_exptl_transmission_factor_min     ?
_diffrn_reflns_av_R_equivalents    0.0571
_diffrn_reflns_av_unetI/netI       0.0587
_diffrn_reflns_Laue_measured_fraction_full  0.999
_diffrn_reflns_Laue_measured_fraction_max  0.999
_diffrn_reflns_limit_h_max         8
_diffrn_reflns_limit_h_min         -8
_diffrn_reflns_limit_k_max         9
_diffrn_reflns_limit_k_min         -9
_diffrn_reflns_limit_l_max         13
_diffrn_reflns_limit_l_min         -16
_diffrn_reflns_number              8627
_diffrn_reflns_point_group_measured_fraction_full  0.999
_diffrn_reflns_point_group_measured_fraction_max  0.999
_diffrn_reflns_theta_full          66.709
_diffrn_reflns_theta_max           66.709
_diffrn_reflns_theta_min           3.200
_diffrn_ambient_environment        N~2~
_diffrn_ambient_temperature        150.00(10)
_diffrn_detector                   'Hybrid Pixel Array Detector'
_diffrn_detector_area_resol_mean   10.0000
_diffrn_detector_type              'HyPix-Arc 100'
_diffrn_measured_fraction_theta_full  0.999
_diffrn_measured_fraction_theta_max  0.999
_diffrn_measurement_details
;
List of Runs (angles in degrees, time in seconds):

  # Type    Start    End  Width  t~exp~   \w     \q     \k     \f   Frames
--------------------------------------------------------------------------
  1  \w   -115.00 -82.00   0.50    0.52    --  -88.32  77.00 150.00   66
  2  \w    -78.00 -46.00   0.50    0.52    --  -88.32  77.00 150.00   64
  3  \w    -49.00 -17.00   0.50    0.52    --  -88.32  61.00  30.00   64
  4  \w    -37.00 -11.00   0.50    0.52    --  -88.32  45.00 150.00   52
  5  \w    -44.00 -14.00   0.50    0.52    --  -88.32  61.00   0.00   60
  6  \w    -37.00 -12.00   0.50    0.52    --  -88.32  45.00 120.00   50
  7  \w    -37.00 -12.00   0.50    0.52    --  -88.32  45.00  30.00   50
  8  \w    -36.00  -9.00   0.50    0.52    --  -88.32  45.00 -30.00   54
  9  \w     -2.00  32.00   0.50    0.13    --  -47.92  19.00 -30.00   68
 10  \w    -22.00  17.00   0.50    0.13    --  -47.92  62.00-158.00   78
 11  \w    -62.00 -13.00   0.50    0.52    --  -88.32  62.00-158.00   98
 12  \w    -37.00 -12.00   0.50    0.52    --  -88.32  45.00-120.00   50
 13  \w   -106.00 -59.00   0.50    0.52    --  -88.32 125.00-150.00   94
 14  \w    -54.00 -19.00   0.50    0.52    --  -88.32 125.00-150.00   70
 15  \w   -142.00 -66.00   0.50    0.52    --  -88.32 -62.00  64.00  152
 16  \w   -122.00 -49.00   0.50    0.13    --  -47.92 -62.00  64.00  146
 17  \w   -117.00 -75.00   0.50    0.13    --  -47.92-125.00-120.00   84
 18  \w   -100.00 -74.00   0.50    0.52    --  -88.32-125.00-150.00   52
 19  \w   -158.00-132.00   0.50    0.52    --  -88.32-125.00-150.00   52
 20  \w     30.00  57.00   0.50    0.52    --  107.82 -45.00-150.00   54
 21  \w     35.00  82.00   0.50    0.52    --  107.82 -61.00-180.00   94
 22  \w    108.00 134.00   0.50    0.52    --  107.82 -77.00 -30.00   52
 23  \w     34.00  83.00   0.50    0.52    --  107.82 -62.00  64.00   98
 24  \w     34.00  59.00   0.50    0.52    --  107.82 -45.00  90.00   50
 25  \w     -8.00  70.00   0.50    0.13    --   48.36 -62.00  64.00  156
 26  \w     43.00  77.00   0.50    0.52    --  107.82 -77.00 -30.00   68
 27  \w     45.00 111.00   0.50    0.52    --  107.82-125.00-180.00  132
 28  \w     37.00  79.00   0.50    0.52    --  107.82 -95.00 -60.00   84
 29  \w     46.00 107.00   0.50    0.52    --  107.82-125.00 -60.00  122
 30  \w     77.00 102.00   0.50    0.52    --  107.82 -95.00 -30.00   50
 31  \w     38.00  71.00   0.50    0.52    --  107.82 -95.00 -30.00   66
 32  \w     43.00 104.00   0.50    0.52    --  107.82 -95.00  30.00  122
 33  \w     49.00 102.00   0.50    0.52    --  107.82 -95.00  90.00  106
 34  \w     43.00  68.00   0.50    0.52    --  107.82-125.00  60.00   50
 35  \w     81.00 106.00   0.50    0.52    --  107.82 -95.00 -90.00   50
 36  \w     61.00 104.00   0.50    0.52    --  107.82 -95.00-180.00   86
 37  \w     51.00  76.00   0.50    0.13    --   48.36  62.00-158.00   50
 38  \w     92.00 163.00   0.50    0.52    --  107.82  45.00-180.00  142
 39  \w    115.00 140.00   0.50    0.52    --  107.82  62.00-158.00   50
 40  \w    110.00 156.00   0.50    0.52    --  107.82  61.00 -30.00   92
 41  \w    128.00 176.00   0.50    0.52    --  107.82  45.00  90.00   96
 42  \w    133.00 168.00   0.50    0.52    --  107.82  45.00 120.00   70
 43  \w    121.00 175.00   0.50    0.52    --  107.82  45.00  60.00  108
 44  \w     91.00 117.00   0.50    0.52    --  107.82  45.00  60.00   52
 45  \w     96.00 122.00   0.50    0.52    --  107.82  45.00 120.00   52
;
_diffrn_measurement_device         'four-circle diffractometer'
_diffrn_measurement_device_type    'XtaLAB Synergy R, HyPix-Arc 100'
_diffrn_measurement_method         '\w scans'
_diffrn_orient_matrix_type        
 'CrysAlisPro convention (1999,Acta A55,543-557)'
_diffrn_orient_matrix_UB_11        0.1230089000
_diffrn_orient_matrix_UB_12        -0.0980247000
_diffrn_orient_matrix_UB_13        -0.0553396000
_diffrn_orient_matrix_UB_21        -0.0716041000
_diffrn_orient_matrix_UB_22        -0.1603407000
_diffrn_orient_matrix_UB_23        0.0592204000
_diffrn_orient_matrix_UB_31        -0.1712312000
_diffrn_orient_matrix_UB_32        -0.0678638000
_diffrn_orient_matrix_UB_33        -0.0766452000
_diffrn_radiation_monochromator    mirror
_diffrn_radiation_probe            x-ray
_diffrn_radiation_type             'Cu K\a'
_diffrn_radiation_wavelength       1.54184
_diffrn_source                     'Rotating-anode X-ray tube'
_diffrn_source_type                'PhotonJet R (Cu) X-ray Source'
_reflns_Friedel_coverage           0.000
_reflns_Friedel_fraction_full      .
_reflns_Friedel_fraction_max       .
_reflns_number_gt                  2230
_reflns_number_total               2705
_reflns_special_details
;
 Reflections were merged by SHELXL according to the crystal
 class for the calculation of statistics and refinement.
 
 _reflns_Friedel_fraction is defined as the number of unique
 Friedel pairs measured divided by the number that would be
 possible theoretically, ignoring centric projections and
 systematic absences.
;
_reflns_threshold_expression       'I > 2\s(I)'
_computing_cell_refinement         'CrysAlisPro 1.171.43.126a (Rigaku OD, 2024)'
_computing_data_collection        
 'CrysAlisPro system (CCD 43.126a 64-bit (release 11-06-2024))'
_computing_data_reduction          'CrysAlisPro 1.171.43.126a (Rigaku OD, 2024)'
_computing_molecular_graphics      'Olex2 1.5-ac5-024 (Dolomanov et al., 2009)'
_computing_publication_material    'Olex2 1.5-ac5-024 (Dolomanov et al., 2009)'
_computing_structure_refinement    'SHELXL 2018/3 (Sheldrick, 2015)'
_computing_structure_solution      'SHELXT 2018/2 (Sheldrick, 2018)'
_refine_diff_density_max           1.422
_refine_diff_density_min           -1.308
_refine_diff_density_rms           0.167
_refine_ls_extinction_coef         .
_refine_ls_extinction_method       none
_refine_ls_goodness_of_fit_ref     1.058
_refine_ls_hydrogen_treatment      mixed
_refine_ls_matrix_type             full
_refine_ls_number_parameters       238
_refine_ls_number_reflns           2705
_refine_ls_number_restraints       20
_refine_ls_R_factor_all            0.0594
_refine_ls_R_factor_gt             0.0471
_refine_ls_restrained_S_all        1.063
_refine_ls_shift/su_max            0.000
_refine_ls_shift/su_mean           0.000
_refine_ls_structure_factor_coef   Fsqd
_refine_ls_weighting_details      
 'w=1/[\s^2^(Fo^2^)+(0.0571P)^2^+2.6611P] where P=(Fo^2^+2Fc^2^)/3'
_refine_ls_weighting_scheme        calc
_refine_ls_wR_factor_gt            0.1131
_refine_ls_wR_factor_ref           0.1196
_refine_special_details            ?
_olex2_refinement_description
;
1. Fixed Uiso
 At 1.2 times of:
  All C(H) groups
 At 1.5 times of:
  All C(H,H,H) groups
2. Restrained distances
 O6-H6A
 0.86 with sigma of 0.01
 H6B-O6
 0.86 with sigma of 0.01
3. Uiso/Uaniso restraints and constraints
Uanis(F5) \\sim Ueq, Uanis(F9) \\sim Ueq, Uanis(F8) \\sim Ueq: with sigma of
0.02 and sigma for terminal atoms of 0.01
Uanis(F6) = Uanis(F4) = Uanis(F8)
Uanis(F5) = Uanis(F7) = Uanis(F9)
4. Others
 Fixed Sof: F4(0.5) F5(0.5) F6(0.5) F7(0.5) F8(0.5) F9(0.5)
5.a Aromatic/amide H refined with riding coordinates:
 C1(H1), C2(H2), C4(H4), C5(H5)
5.b Idealised Me refined as rotating group:
 C6(H6C,H6D,H6E)
;
_atom_sites_solution_hydrogens     mixed
_atom_sites_solution_primary       dual
_atom_sites_solution_secondary     ?
loop_
  _atom_site_label
  _atom_site_type_symbol
  _atom_site_fract_x
  _atom_site_fract_y
  _atom_site_fract_z
  _atom_site_U_iso_or_equiv
  _atom_site_adp_type
  _atom_site_occupancy
  _atom_site_site_symmetry_order
  _atom_site_calc_flag
  _atom_site_refinement_flags_posn
  _atom_site_refinement_flags_adp
  _atom_site_refinement_flags_occupancy
  _atom_site_disorder_assembly
  _atom_site_disorder_group
 Ag1 Ag 0.51488(8) 0.83508(6) 0.58534(3) 0.02943(19) Uani 1 1 d . . . . .
 Ag2 Ag 0.30086(13) 0.47884(8) 0.55167(4) 0.0607(3) Uani 1 1 d . . . . .
 F1 F 0.6025(9) 0.4497(8) 0.8822(4) 0.0597(15) Uani 1 1 d . . . . .
 F2 F 0.3174(8) 0.4794(8) 0.8930(4) 0.0558(14) Uani 1 1 d . . . . .
 F3 F 0.5584(10) 0.6978(7) 0.9207(3) 0.0589(15) Uani 1 1 d . . . . .
 F4 F 0.0773(18) 0.6332(15) 0.2350(7) 0.0533(15) Uani 0.5 1 d . . P A 1
 F5 F 0.229(2) 0.708(2) 0.2218(11) 0.081(2) Uani 0.5 1 d . U P A 2
 F6 F 0.3008(16) 0.8456(16) 0.2351(7) 0.0533(15) Uani 0.5 1 d . . P A 1
 F7 F 0.163(2) 0.933(2) 0.2895(11) 0.081(2) Uani 0.5 1 d . . P A 2
 F8 F 0.0596(18) 0.8704(16) 0.3133(7) 0.0533(15) Uani 0.5 1 d . U P A 1
 F9 F -0.023(2) 0.6849(19) 0.2830(11) 0.081(2) Uani 0.5 1 d . U P A 2
 O1 O 0.1693(7) 0.9039(6) 0.6072(3) 0.0306(11) Uani 1 1 d . . . . .
 O2 O 0.5243(8) 0.7459(6) 0.7361(4) 0.0353(12) Uani 1 1 d . . . . .
 O3 O 0.4134(12) 0.4604(8) 0.7021(4) 0.0577(19) Uani 1 1 d . . . . .
 O4 O 0.1872(10) 0.5744(7) 0.4170(4) 0.0469(16) Uani 1 1 d . . . . .
 O5 O 0.3974(7) 0.8353(6) 0.4260(3) 0.0300(11) Uani 1 1 d . . . . .
 O6 O 0.1858(7) 0.1845(6) 0.4955(3) 0.0292(11) Uani 1 1 d D . . . .
 H6A H 0.200(12) 0.104(7) 0.533(5) 0.03(2) Uiso 1 1 d D . . . .
 H6B H 0.068(6) 0.163(15) 0.471(8) 0.07(4) Uiso 1 1 d D . . . .
 N1 N 0.1627(8) 0.8972(7) 0.7033(4) 0.0253(12) Uani 1 1 d . . . . .
 C1 C 0.0528(11) 0.7561(10) 0.7397(5) 0.0325(16) Uani 1 1 d . . . . .
 H1 H -0.023333 0.664721 0.697448 0.039 Uiso 1 1 calc R U . . .
 C2 C 0.0506(11) 0.7439(11) 0.8380(5) 0.0348(17) Uani 1 1 d . . . . .
 H2 H -0.027649 0.643712 0.863394 0.042 Uiso 1 1 calc R U . . .
 C3 C 0.1618(11) 0.8771(11) 0.9014(5) 0.0337(16) Uani 1 1 d . . . . .
 C4 C 0.2677(12) 1.0202(10) 0.8606(5) 0.0348(17) Uani 1 1 d . . . . .
 H4 H 0.341650 1.114533 0.901674 0.042 Uiso 1 1 calc R U . . .
 C5 C 0.2701(11) 1.0314(9) 0.7604(5) 0.0310(16) Uani 1 1 d . . . . .
 H5 H 0.345415 1.131135 0.733224 0.037 Uiso 1 1 calc R U . . .
 C6 C 0.1663(14) 0.8599(13) 1.0096(6) 0.045(2) Uani 1 1 d . . . . .
 H6C H 0.249769 0.783771 1.028953 0.067 Uiso 1 1 calc R U . . .
 H6D H 0.035141 0.810104 1.027612 0.067 Uiso 1 1 calc R U . . .
 H6E H 0.217015 0.974538 1.042419 0.067 Uiso 1 1 calc R U . . .
 C7 C 0.4765(11) 0.5947(10) 0.7558(5) 0.0322(16) Uani 1 1 d . . . . .
 C8 C 0.4890(11) 0.5566(9) 0.8640(5) 0.0313(16) Uani 1 1 d . . . . .
 C9 C 0.2602(10) 0.7208(9) 0.3884(5) 0.0276(15) Uani 1 1 d . . . . .
 C10 C 0.1640(10) 0.7653(9) 0.2945(5) 0.0245(14) Uani 1 1 d . . . . .

loop_
  _atom_site_aniso_label
  _atom_site_aniso_U_11
  _atom_site_aniso_U_22
  _atom_site_aniso_U_33
  _atom_site_aniso_U_23
  _atom_site_aniso_U_13
  _atom_site_aniso_U_12
 Ag1 0.0407(3) 0.0268(3) 0.0165(3) 0.00449(18) -0.00148(19) 0.0008(2)
 Ag2 0.1157(7) 0.0261(3) 0.0231(3) 0.0048(2) -0.0235(3) -0.0069(3)
 F1 0.082(4) 0.080(4) 0.033(3) 0.021(3) 0.000(2) 0.047(3)
 F2 0.055(3) 0.073(4) 0.036(3) 0.020(2) 0.004(2) 0.006(3)
 F3 0.101(4) 0.044(3) 0.021(2) -0.001(2) -0.010(2) 0.002(3)
 F4 0.065(4) 0.063(4) 0.026(3) 0.010(2) -0.014(3) 0.008(3)
 F5 0.077(4) 0.077(4) 0.081(4) 0.029(4) -0.026(4) 0.010(4)
 F6 0.065(4) 0.063(4) 0.026(3) 0.010(2) -0.014(3) 0.008(3)
 F7 0.077(4) 0.077(4) 0.081(4) 0.029(4) -0.026(4) 0.010(4)
 F8 0.065(4) 0.063(4) 0.026(3) 0.010(2) -0.014(3) 0.008(3)
 F9 0.077(4) 0.077(4) 0.081(4) 0.029(4) -0.026(4) 0.010(4)
 O1 0.043(3) 0.031(3) 0.016(2) 0.0023(19) -0.0007(19) 0.006(2)
 O2 0.056(3) 0.022(3) 0.025(3) 0.008(2) 0.002(2) 0.004(2)
 O3 0.109(6) 0.034(3) 0.023(3) 0.002(2) -0.019(3) 0.011(3)
 O4 0.077(4) 0.029(3) 0.019(3) 0.007(2) -0.014(3) -0.013(3)
 O5 0.034(3) 0.029(3) 0.020(2) 0.0028(19) -0.0044(19) -0.003(2)
 O6 0.034(3) 0.029(3) 0.022(2) 0.004(2) -0.004(2) 0.005(2)
 N1 0.030(3) 0.026(3) 0.019(3) 0.003(2) -0.001(2) 0.006(2)
 C1 0.037(4) 0.028(4) 0.028(4) 0.003(3) -0.003(3) 0.002(3)
 C2 0.036(4) 0.040(4) 0.028(4) 0.012(3) 0.002(3) 0.009(3)
 C3 0.039(4) 0.044(4) 0.023(4) 0.004(3) -0.005(3) 0.020(3)
 C4 0.044(4) 0.031(4) 0.029(4) 0.000(3) -0.005(3) 0.012(3)
 C5 0.036(4) 0.023(4) 0.030(4) 0.000(3) -0.008(3) 0.006(3)
 C6 0.062(5) 0.055(5) 0.024(4) 0.006(3) 0.001(4) 0.028(4)
 C7 0.042(4) 0.039(4) 0.015(3) 0.002(3) -0.007(3) 0.011(3)
 C8 0.043(4) 0.030(4) 0.019(3) 0.004(3) -0.003(3) 0.007(3)
 C9 0.033(4) 0.026(4) 0.019(3) 0.001(3) 0.001(3) -0.002(3)
 C10 0.031(4) 0.021(3) 0.020(3) -0.005(3) 0.003(3) 0.005(3)

_geom_special_details
;
 All esds (except the esd in the dihedral angle between two l.s. planes)
 are estimated using the full covariance matrix.  The cell esds are taken
 into account individually in the estimation of esds in distances, angles
 and torsion angles; correlations between esds in cell parameters are only
 used when they are defined by crystal symmetry.  An approximate (isotropic)
 treatment of cell esds is used for estimating esds involving l.s. planes.
;
loop_
  _geom_bond_atom_site_label_1
  _geom_bond_atom_site_label_2
  _geom_bond_distance
  _geom_bond_site_symmetry_2
  _geom_bond_publ_flag
 Ag1 Ag2 2.8802(8) . ?
 Ag1 O2 2.230(5) . ?
 Ag1 O5 2.307(5) . ?
 Ag1 O5 2.557(5) 2_676 ?
 Ag1 O6 2.526(5) 2_666 ?
 Ag2 Ag2 3.2344(19) 2_666 ?
 Ag2 O3 2.203(5) . ?
 Ag2 O4 2.213(5) . ?
 Ag2 O6 2.371(5) . ?
 F1 C8 1.331(9) . ?
 F2 C8 1.330(9) . ?
 F3 C8 1.320(9) . ?
 F4 C10 1.313(13) . ?
 F5 C10 1.260(18) . ?
 F6 C10 1.375(13) . ?
 F7 C10 1.343(17) . ?
 F8 C10 1.284(14) . ?
 F9 C10 1.332(16) . ?
 O1 N1 1.339(7) . ?
 O2 C7 1.214(9) . ?
 O3 C7 1.252(10) . ?
 O4 C9 1.245(9) . ?
 O5 C9 1.234(8) . ?
 N1 C1 1.340(9) . ?
 N1 C5 1.348(9) . ?
 C1 C2 1.370(11) . ?
 C2 C3 1.399(11) . ?
 C3 C4 1.368(12) . ?
 C3 C6 1.509(10) . ?
 C4 C5 1.396(11) . ?
 C7 C8 1.541(9) . ?
 C9 C10 1.520(10) . ?

loop_
  _geom_angle_atom_site_label_1
  _geom_angle_atom_site_label_2
  _geom_angle_atom_site_label_3
  _geom_angle
  _geom_angle_site_symmetry_1
  _geom_angle_site_symmetry_3
  _geom_angle_publ_flag
 O2 Ag1 Ag2 79.89(13) . . ?
 O2 Ag1 O5 156.94(18) . . ?
 O2 Ag1 O5 114.37(16) . 2_676 ?
 O2 Ag1 O6 111.34(19) . 2_666 ?
 O5 Ag1 Ag2 159.17(11) 2_676 . ?
 O5 Ag1 Ag2 79.07(12) . . ?
 O5 Ag1 O5 83.81(16) . 2_676 ?
 O5 Ag1 O6 81.03(17) . 2_666 ?
 O6 Ag1 Ag2 98.22(12) 2_666 . ?
 O6 Ag1 O5 90.68(17) 2_666 2_676 ?
 Ag1 Ag2 Ag2 72.93(3) . 2_666 ?
 O3 Ag2 Ag1 82.37(16) . . ?
 O3 Ag2 Ag2 98.7(2) . 2_666 ?
 O3 Ag2 O4 163.1(2) . . ?
 O3 Ag2 O6 103.2(2) . . ?
 O4 Ag2 Ag1 83.59(13) . . ?
 O4 Ag2 Ag2 85.96(19) . 2_666 ?
 O4 Ag2 O6 92.74(18) . . ?
 O6 Ag2 Ag1 165.18(13) . . ?
 O6 Ag2 Ag2 92.52(13) . 2_666 ?
 C7 O2 Ag1 123.6(5) . . ?
 C7 O3 Ag2 120.2(5) . . ?
 C9 O4 Ag2 122.1(4) . . ?
 Ag1 O5 Ag1 96.19(16) . 2_676 ?
 C9 O5 Ag1 122.6(4) . . ?
 C9 O5 Ag1 131.8(5) . 2_676 ?
 Ag2 O6 Ag1 96.15(18) . 2_666 ?
 O1 N1 C1 119.1(6) . . ?
 O1 N1 C5 118.8(6) . . ?
 C1 N1 C5 122.1(6) . . ?
 N1 C1 C2 119.9(7) . . ?
 C1 C2 C3 120.9(7) . . ?
 C2 C3 C6 120.8(8) . . ?
 C4 C3 C2 116.9(7) . . ?
 C4 C3 C6 122.2(7) . . ?
 C3 C4 C5 121.8(7) . . ?
 N1 C5 C4 118.3(7) . . ?
 O2 C7 O3 130.5(7) . . ?
 O2 C7 C8 116.7(6) . . ?
 O3 C7 C8 112.8(7) . . ?
 F1 C8 C7 111.1(6) . . ?
 F2 C8 F1 106.2(6) . . ?
 F2 C8 C7 112.0(6) . . ?
 F3 C8 F1 107.2(6) . . ?
 F3 C8 F2 107.1(6) . . ?
 F3 C8 C7 112.8(6) . . ?
 O4 C9 C10 115.1(6) . . ?
 O5 C9 O4 129.3(7) . . ?
 O5 C9 C10 115.6(6) . . ?
 F4 C10 F6 97.6(8) . . ?
 F4 C10 C9 115.9(7) . . ?
 F5 C10 F7 112.7(11) . . ?
 F5 C10 F9 102.6(11) . . ?
 F5 C10 C9 111.4(8) . . ?
 F6 C10 C9 110.6(6) . . ?
 F7 C10 C9 114.5(8) . . ?
 F8 C10 F4 114.5(9) . . ?
 F8 C10 F6 107.9(9) . . ?
 F8 C10 C9 109.5(7) . . ?
 F9 C10 F7 102.9(11) . . ?
 F9 C10 C9 111.8(8) . . ?

loop_
  _diffrn_refln_index_h
  _diffrn_refln_index_k
  _diffrn_refln_index_l
  _diffrn_refln_intensity_net
  _diffrn_refln_intensity_u
 0 0 -1 5764.54 322.31
 0 0 -2 744.22 44.91
 0 0 -3 574.29 37.78
 0 0 -5 102.76 21.78
 0 0 -6 5749.65 329.81
 0 0 -7 4517.9 254.89
 0 0 -7 4522.22 262.8
 0 0 -8 422.1 40.68
 0 0 -8 447.64 30.5
 0 0 -8 460.24 29.33
 0 0 -9 466.59 32.97
 0 0 -9 511.19 31.55
 0 0 -9 457.43 43.89
 0 0 -10 27.54 10.07
 0 0 -10 14.65 13.33
 0 0 -10 25.07 12.42
 0 0 -10 32.79 11.59
 0 0 -11 92.63 15.89
 0 0 -11 90.4 14.73
 0 0 -11 94.07 15.21
 0 0 -11 102.26 13.12
 0 0 -12 110.75 15.9
 0 0 -12 148.68 14.92
 0 0 -12 117.99 17.86
 0 0 -13 21.77 14.62
 0 0 -13 5.33 10.96
 0 0 -13 19.03 10.58
 0 0 -13 20.65 13.61
 0 0 -14 27.69 11.33
 0 0 -14 18.9 14.71
 0 0 -14 18.44 13.04
 0 0 -14 35 13.66
 0 0 -15 18.23 12.84
 0 0 -15 19.01 11.85
 0 0 -15 16.06 11.84
 0 0 -16 10.82 10.74
 0 0 -16 11.87 9.3
 0 0 -16 7.87 9.6
 0 0 -16 8.71 10.31
 0 0 -17 39.97 8.4
 0 1 -17 243.62 17.46
 0 1 -17 280.99 18.07
 0 1 -16 302.46 21.84
 0 1 -16 288.8 21.94
 0 1 -15 342.06 26.79
 0 1 -15 402.49 27.84
 0 1 -14 114.32 16.19
 0 1 -14 145.07 15.83
 0 1 -14 142.47 18.4
 0 1 -13 13.66 13.14
 0 1 -13 21.58 14.64
 0 1 -13 38.18 13.08
 0 1 -13 29.04 10.97
 0 1 -12 602.66 39.88
 0 1 -12 591.25 37.95
 0 1 -12 558 39.59
 0 1 -12 583.7 39.95
 0 1 -11 1861.25 108.35
 0 1 -11 1819.18 109.6
 0 1 -11 1891.85 108.1
 0 1 -10 1130.32 64.37
 0 1 -10 1153.97 80.07
 0 1 -10 978.9 64.16
 0 1 -10 1053.59 65.64
 0 1 -10 1113.49 64.2
 0 1 -9 2812.41 170.56
 0 1 -9 3284.47 185.18
 0 1 -9 2988.19 171.82
 0 1 -9 3175.49 171.03
 0 1 -8 1460.55 90.25
 0 1 -8 1702.31 91.36
 0 1 -7 1019.94 65.67
 0 1 -7 884.26 52.86
 0 1 -7 846.61 52.19
 0 1 -6 35.41 22.77
 0 -1 5 972.53 53.97
 0 1 -5 969.3 64.21
 0 1 -5 885.46 54.32
 0 1 -4 429.22 38.74
 0 1 -4 490.67 30.3
 0 1 -3 4707.97 256.49
 0 1 -3 4241.4 259.34
 0 1 -2 922.08 54.23
 0 1 -2 888.08 56.53
 0 1 -1 538.82 35.85
 0 1 -1 632.18 36.82
 0 1 0 427.48 27.96
 0 -1 -1 59.81 9.73
 0 1 1 31.85 9.7
 0 -1 -2 150.01 16.23
 0 1 2 124.43 12.86
 0 -1 -3 0.74 14.01
 0 1 3 -3.49 8.1
 0 -1 -4 96.46 17.64
 0 1 4 94.27 10.47
 0 -1 -5 259.15 16.11
 0 1 5 231.5 16.46
 0 -1 -6 13.18 9.98
 0 -1 -6 10.56 10.28
 0 -1 -7 179.22 17.71
 0 -1 -7 199.39 16.94
 0 -1 -7 187.85 25.71
 0 -1 -7 183.87 16.68
 0 -1 -8 42.4 10.78
 0 -1 -8 54.36 11.4
 0 -1 -8 37.9 18.89
 0 -1 -8 45.69 12.73
 0 -1 -9 173.27 17.73
 0 -1 -9 160.07 15.87
 0 -1 -9 156.64 14.81
 0 -1 -9 137.45 16.79
 0 -1 -10 740.75 48.62
 0 -1 -10 824.45 47.4
 0 -1 -10 748.91 46.31
 0 -1 -10 757.16 48.51
 0 -1 -10 743.29 46.93
 0 -1 -11 317.46 22.74
 0 -1 -11 266.64 24.53
 0 -1 -11 290.44 23.22
 0 -1 -11 305.25 25.7
 0 -1 -12 707.87 47.93
 0 -1 -12 816.25 49.88
 0 -1 -12 757.93 49.25
 0 -1 -12 782.51 49.41
 0 -1 -13 752.7 49.3
 0 -1 -13 774.54 49.74
 0 -1 -13 788.37 49.92
 0 -1 -13 766.88 50.07
 0 -1 -14 583.59 39.52
 0 -1 -15 120.59 16.04
 0 -1 -15 135.52 14.89
 0 -1 -15 121.78 15.22
 0 -1 -15 109.86 15.36
 0 -1 -16 33.86 10
 0 -1 -16 8.63 9.82
 0 -1 -16 9.81 9.23
 0 -1 -17 48.18 8.15
 0 2 -17 132.64 10.94
 0 2 -16 2.18 10.68
 0 2 -16 8.99 9.13
 0 2 -15 19.5 12.72
 0 2 -15 21.33 11.18
 0 2 -14 374.48 25.89
 0 2 -13 444.48 31.1
 0 2 -13 407.27 31.61
 0 2 -13 413.19 28.91
 0 2 -12 1008.93 62.83
 0 2 -12 1073.62 63.36
 0 2 -11 559.48 36.98
 0 2 -11 535.94 37.59
 0 2 -11 600.78 37.26
 0 2 -11 560.34 38.7
 0 2 -10 105.62 14.25
 0 2 -10 98.15 14.21
 0 2 -10 105.01 12.84
 0 2 -10 111.51 13.96
 0 2 -10 111.39 15.81
 0 2 -9 91.12 13.64
 0 2 -9 97.5 12.98
 0 2 -9 97.37 13.23
 0 2 -9 107.89 15.34
 0 2 -9 94.56 12.09
 0 2 -8 35.87 11.41
 0 2 -8 57.49 12.99
 0 2 -8 68.44 26.31
 0 2 -7 -1.5 11.37
 0 2 -6 0.43 11.42
 0 2 -6 6 9.9
 0 2 -6 23.92 24.13
 0 2 -5 15.08 11.1
 0 2 -5 18.91 22.53
 0 2 -4 1704.37 100.55
 0 2 -4 1657.28 104.74
 0 2 -3 579.45 39.84
 0 2 -2 522.91 37.35
 0 2 -1 231.28 23.49
 0 -2 0 286.86 20.81
 0 2 0 254.93 24.23
 0 2 1 1040.78 69.11
 0 -2 -1 1163.03 67.4
 0 2 2 4406.74 253.4
 0 -2 -2 4457.6 253.1
 0 2 3 5581.41 307.05
 0 -2 -3 5180.25 307.89
 0 2 4 1127.82 69.13
 0 -2 -4 1105.48 72.49
 0 -2 -5 1059.44 71.94
 0 -2 -5 1152.88 65.9
 0 2 5 1019.19 66.71
 0 -2 -6 134.54 13.75
 0 -2 -6 153.26 15.71
 0 -2 -7 825.09 52.52
 0 -2 -7 908.04 52.1
 0 -2 -7 832.08 52.75
 0 -2 -8 990.54 61.8
 0 -2 -8 1007.76 61.75
 0 -2 -8 1040.51 61.72
 0 -2 -8 967.18 61.71
 0 -2 -8 1064.11 61.06
 0 -2 -9 3207.58 187.85
 0 -2 -9 3278 186.95
 0 -2 -9 3109.69 187.61
 0 -2 -9 3188.61 187.55
 0 -2 -9 3318.61 187.76
 0 -2 -9 3304.57 187.91
 0 -2 -9 3309.49 188.01
 0 -2 -9 3472.34 186.5
 0 -2 -10 1506.91 90.55
 0 -2 -10 1459.23 90.54
 0 -2 -10 1491.15 89.46
 0 -2 -10 1489.58 90.65
 0 -2 -10 1539.08 90.75
 0 -2 -10 1546.92 88.85
 0 -2 -10 1614.78 90.86
 0 -2 -11 381.59 30.35
 0 -2 -11 384.83 30.31
 0 -2 -11 415.38 28.05
 0 -2 -11 362.5 29.27
 0 -2 -11 384.52 29.55
 0 -2 -12 714.56 47.3
 0 -2 -12 791.14 47.71
 0 -2 -12 788.73 47.97
 0 -2 -12 640.79 45.22
 0 -2 -13 55.12 15.71
 0 -2 -13 35.76 14.14
 0 -2 -13 71.93 16.26
 0 -2 -13 45.81 14.2
 0 -2 -14 15.07 12.55
 0 -2 -14 16.32 12.93
 0 -2 -14 -2.66 12.65
 0 -2 -14 34.26 15.47
 0 -2 -15 141.67 14.84
 0 -2 -15 119.29 14.68
 0 -2 -15 141.72 15.12
 0 -2 -16 315.1 22.34
 0 -2 -16 327.56 22.33
 0 -2 -16 319.61 21.75
 0 3 -16 18.64 9.41
 0 3 -16 3.33 7.79
 0 3 -15 97.4 13.78
 0 3 -15 45.89 11.04
 0 3 -14 34.17 14.44
 0 3 -14 45.35 9.78
 0 3 -13 260.98 20.86
 0 3 -13 258.29 20.58
 0 3 -12 283.72 24.25
 0 3 -12 276.88 23.06
 0 3 -12 314.52 23.4
 0 3 -12 320.26 25.46
 0 3 -11 222.13 19.95
 0 3 -11 231.81 21.48
 0 3 -11 252.96 20.16
 0 3 -11 205.29 21.58
 0 3 -10 44.75 12.49
 0 3 -10 51.11 11.73
 0 3 -10 21.16 13.9
 0 3 -10 52.78 12.52
 0 3 -10 42.5 14.25
 0 3 -9 853.07 49.88
 0 3 -9 733.08 48.39
 0 3 -9 795.43 48.82
 0 3 -9 715.69 48.83
 0 3 -8 1135.25 67.79
 0 3 -8 1054.06 67.61
 0 3 -8 1208.02 68.62
 0 3 -7 2665.16 152.91
 0 3 -6 2931.15 168.06
 0 3 -6 2998.02 174.91
 0 3 -5 1756.02 106.23
 0 3 -5 1700.76 98.84
 0 3 -4 505.11 40.04
 0 3 -3 159.26 20.55
 0 -3 3 101.89 9.08
 0 3 -2 3395.76 159.41
 0 -3 2 2451.82 149.26
 0 -3 1 2445.19 143.25
 0 3 -1 2597.09 149.9
 0 -3 0 7311.57 392.04
 0 3 0 6312.77 395.43
 0 3 1 6814.87 393.4
 0 -3 -1 6922.68 390.39
 0 3 2 2484.69 149.95
 0 -3 -2 2516.7 148.59
 0 -3 -3 499.93 38.77
 0 3 3 468.4 38.25
 0 -3 -3 455.3 30.4
 0 3 4 -1.35 14.57
 0 -3 -4 13.17 10.24
 0 -3 -4 3.09 17.62
 0 3 5 -1.35 14.54
 0 -3 -5 3.18 9.46
 0 -3 -6 222.95 18.53
 0 -3 -6 188.53 27.39
 0 -3 -7 1357.85 85.05
 0 -3 -7 1552.77 84.93
 0 -3 -7 1535.64 85.64
 0 -3 -7 1288.8 84.62
 0 -3 -8 475.68 34.35
 0 -3 -8 513.54 34.56
 0 -3 -8 487.73 32.2
 0 -3 -8 416.6 32.77
 0 -3 -8 456.66 33.24
 0 -3 -8 473.97 33.07
 0 -3 -9 240.3 22.58
 0 -3 -9 243.09 20.54
 0 -3 -9 255.8 22.18
 0 -3 -9 237.13 21.58
 0 -3 -9 217.84 21.5
 0 -3 -9 254.8 24
 0 -3 -9 271.66 24.43
 0 -3 -10 12.09 13.19
 0 -3 -10 13.54 12.71
 0 -3 -10 12.26 14.54
 0 -3 -10 24.48 12.03
 0 -3 -10 -0.78 12.21
 0 -3 -10 24.98 17.22
 0 -3 -10 14.58 17.28
 0 -3 -11 27.96 11.5
 0 -3 -11 54.85 18.42
 0 -3 -11 18.33 14.82
 0 -3 -12 10.25 12.52
 0 -3 -12 9.29 10.45
 0 -3 -12 17.5 18.39
 0 -3 -12 19.75 14.71
 0 -3 -12 6 12.88
 0 -3 -12 8.85 14.64
 0 -3 -13 89.14 14.94
 0 -3 -13 74.92 12.38
 0 -3 -14 -4 11.23
 0 -3 -14 7.31 11.88
 0 -3 -14 -2.31 11.17
 0 -3 -15 -10.98 10.43
 0 -3 -15 25.51 9.49
 0 -3 -16 40.44 7.15
 0 -3 -16 29.26 7.27
 0 4 -16 349.3 22.21
 0 4 -15 297.78 21.9
 0 4 -15 295.21 20.08
 0 4 -14 242.57 18.5
 0 4 -13 17.23 9.93
 0 4 -12 134.78 15.34
 0 4 -12 136.48 17.04
 0 4 -12 136.4 15.79
 0 4 -11 1009.92 63.44
 0 4 -11 1068.3 64.11
 0 4 -10 1302.29 82.43
 0 4 -10 1369.77 82.71
 0 4 -10 1460.95 83.67
 0 4 -9 544.38 37.64
 0 4 -9 526.16 36.15
 0 4 -9 531.63 36.69
 0 4 -8 1006.79 60.66
 0 4 -8 953.94 60.08
 0 4 -7 523.76 37.42
 0 4 -7 659.75 38.91
 0 4 -6 118.39 12.83
 0 4 -6 93.86 20.67
 0 4 -5 271.8 20.47
 0 4 -4 558.24 35.98
 0 4 -3 250.84 20.37
 0 4 -2 292.96 20.98
 0 -4 2 229.93 18.32
 0 -4 1 21.93 12.5
 0 -4 1 38.65 8.64
 0 4 -1 43.34 11.37
 0 -4 0 136.72 14.38
 0 -4 0 173.51 13.79
 0 4 0 158.59 16.42
 0 4 1 -4.95 10.89
 0 -4 -1 0.52 9.61
 0 -4 -1 -8.28 14.58
 0 -4 -1 4.45 8.28
 0 4 2 16.95 10.79
 0 -4 -2 26.9 18.53
 0 -4 -2 19.62 10.74
 0 -4 -3 477.04 31.63
 0 4 3 442.72 30.83
 0 -4 -4 1.29 10.44
 0 -4 -4 3.99 19.01
 0 4 4 8.63 8.51
 0 -4 -5 579.36 37.89
 0 -4 -5 619.54 50.34
 0 4 5 563.65 36.32
 0 -4 -5 504.65 43.07
 0 -4 -6 527.89 36.49
 0 -4 -6 556.77 36.77
 0 -4 -6 540.08 36.51
 0 -4 -7 195.35 19.85
 0 -4 -7 233.62 28.77
 0 -4 -7 176.9 20.3
 0 -4 -7 182.74 20.29
 0 -4 -7 178.1 18.08
 0 -4 -8 141.51 18.4
 0 -4 -8 129.47 17.33
 0 -4 -8 136.61 15.92
 0 -4 -8 156.59 28.84
 0 -4 -8 161.75 16.32
 0 -4 -8 120.51 18.78
 0 -4 -8 119.77 18.54
 0 -4 -9 21.68 11.96
 0 -4 -9 39.27 27.2
 0 -4 -9 8.08 13.57
 0 -4 -9 8.13 15.72
 0 -4 -9 33.11 12.97
 0 -4 -9 20.72 15.9
 0 -4 -9 22.15 14.03
 0 -4 -9 26.29 13.38
 0 -4 -10 171.18 20.13
 0 -4 -10 146.81 17.19
 0 -4 -10 159.79 20.27
 0 -4 -11 371.51 28.71
 0 -4 -11 389.42 30.01
 0 -4 -11 394.44 28.22
 0 -4 -11 341.17 27.83
 0 -4 -11 402.1 29.45
 0 -4 -11 385.81 29.72
 0 -4 -12 778.56 50.07
 0 -4 -12 836.31 51.24
 0 -4 -13 491.37 32.41
 0 -4 -13 520.58 33.6
 0 -4 -13 478.86 33.38
 0 -4 -14 375.66 25.5
 0 -4 -14 343.85 24.87
 0 -4 -14 370.73 24.28
 0 -4 -14 390.3 25.54
 0 -4 -15 134.09 11.28
 0 -4 -15 111.96 10.4
 0 5 -15 9.19 7.65
 0 5 -14 118.28 11.05
 0 5 -13 234.67 18.06
 0 5 -12 360 25.22
 0 5 -12 344.8 27.08
 0 5 -11 629.52 41.6
 0 5 -11 652.54 42.01
 0 5 -11 638.32 43.15
 0 5 -10 31.28 15.06
 0 5 -10 20.01 11.55
 0 5 -10 2.33 11.5
 0 5 -9 81.71 13.34
 0 5 -9 76.92 14.45
 0 5 -8 27.35 11.39
 0 5 -8 27.05 12.61
 0 5 -7 -7.15 11.22
 0 5 -7 12.11 11.93
 0 5 -6 289.39 35.41
 0 5 -6 235.95 20.62
 0 -5 6 243.28 28.59
 0 -5 6 243.36 20.31
 0 -5 5 22.8 16.33
 0 5 -5 14.58 10.83
 0 -5 5 16.13 9.57
 0 -5 5 30.01 10.09
 0 5 -5 39.03 22.09
 0 5 -5 0.74 10.7
 0 5 -4 539.78 50.42
 0 -5 4 549.93 35.4
 0 -5 4 517.55 36.23
 0 5 -4 541.36 36.17
 0 5 -4 525.92 36.51
 0 5 -3 1760.54 106.96
 0 5 -3 1886.32 107.91
 0 -5 3 1909.05 107.56
 0 -5 3 1771.59 106.31
 0 5 -3 1842.24 122.99
 0 5 -2 401.97 31.82
 0 5 -2 462.42 30.84
 0 -5 2 403.02 29.72
 0 -5 2 471.5 32.01
 0 -5 2 483.75 29.7
 0 5 -2 396.72 44.53
 0 -5 1 210.1 15.55
 0 -5 1 131.36 15.15
 0 5 -1 145.67 18.13
 0 -5 1 166.02 15.51
 0 -5 1 197.21 18.17
 0 5 -1 171.65 30.86
 0 -5 0 232.39 17.86
 0 -5 0 195.78 19.25
 0 5 0 178.53 19.41
 0 5 0 211.86 33.11
 0 -5 0 209.05 17.41
 0 -5 0 190.34 18.36
 0 -5 -1 427.57 29.3
 0 -5 -1 392.2 28.8
 0 5 1 419.39 44.28
 0 -5 -1 393.87 27.88
 0 5 1 369.39 29.31
 0 5 2 1379.92 81.75
 0 -5 -2 1484.81 81.53
 0 -5 -2 1390.54 80.53
 0 -5 -2 1296.36 81.28
 0 5 2 1273.52 95.36
 0 -5 -3 1820.52 101.45
 0 5 3 1666.11 115.45
 0 -5 -3 1763.49 99.25
 0 -5 -3 1678.29 112.24
 0 -5 -3 1537.87 99.71
 0 -5 -3 1829.65 100.58
 0 5 3 1605.07 100.68
 0 -5 -4 732.67 47.61
 0 -5 -4 791.82 48.1
 0 5 4 707.07 48.43
 0 -5 -4 767.47 47.71
 0 -5 -4 816.67 58.84
 0 -5 -4 777.08 49.27
 0 5 4 723.06 62.81
 0 5 5 837.91 69.31
 0 -5 -5 866.3 54.87
 0 -5 -5 1003.34 55.09
 0 -5 -5 840.91 64.32
 0 -5 -5 906.71 56.6
 0 -5 -5 938.83 55.59
 0 -5 -5 791.35 53.87
 0 5 5 858.71 55.12
 0 -5 -6 224.88 22.43
 0 -5 -6 229.44 19.13
 0 -5 -6 232.62 21.74
 0 -5 -6 212.62 22.04
 0 -5 -7 5.33 14.51
 0 -5 -7 5.17 8.76
 0 -5 -7 -5.58 12.2
 0 -5 -7 18 16.14
 0 -5 -7 11.95 15.05
 0 -5 -7 2.63 11.67
 0 -5 -8 314.96 27.39
 0 -5 -8 285.42 26.26
 0 -5 -8 333.9 27.22
 0 -5 -8 355.84 26.01
 0 -5 -8 313.87 25.39
 0 -5 -8 310.95 27.45
 0 -5 -9 888.45 52.15
 0 -5 -9 753.95 49.58
 0 -5 -9 752.48 50.55
 0 -5 -9 756.74 51.32
 0 -5 -9 755.19 50.91
 0 -5 -9 837.19 50.52
 0 -5 -10 440.65 32.8
 0 -5 -10 448.32 31.99
 0 -5 -10 465.44 33.64
 0 -5 -10 446.91 31.24
 0 -5 -10 498 33.26
 0 -5 -10 428.81 31.74
 0 -5 -11 544.59 33.92
 0 -5 -11 434.29 33.28
 0 -5 -12 278.38 21.7
 0 -5 -12 287.76 21.81
 0 -5 -12 300.37 22.91
 0 -5 -13 144.28 13.48
 0 -5 -13 146.49 13.42
 0 -5 -13 168.46 14.63
 0 -5 -14 6.29 5.91
 0 6 -14 166 12.98
 0 6 -13 206.05 15.07
 0 6 -12 341.61 24.08
 0 6 -12 317.83 22.66
 0 6 -11 48.74 13.31
 0 6 -11 61.07 10.96
 0 6 -11 47.4 10.89
 0 6 -10 0.75 13.3
 0 6 -9 345.96 28.68
 0 6 -9 340.83 26.84
 0 6 -9 355.39 25.84
 0 6 -8 667.57 44.16
 0 6 -8 663.14 43.07
 0 6 -7 794.17 48.7
 0 6 -7 732.99 49.56
 0 6 -6 1221.76 90.42
 0 -6 6 1136.41 81.45
 0 6 -6 1114.26 70.69
 0 6 -5 937.27 58.53
 0 6 -5 943.82 58.95
 0 6 -5 865.49 76.57
 0 -6 5 960.35 70.75
 0 -6 5 858.27 57.27
 0 -6 5 936.38 57.7
 0 -6 4 444.82 31.47
 0 6 -4 410.26 30.45
 0 6 -4 395.58 31.67
 0 6 -4 368.1 47.35
 0 -6 4 420.63 43.19
 0 -6 4 384.87 29.53
 0 -6 3 -2.88 22.83
 0 6 -3 26.42 14.73
 0 6 -3 -7.52 27.38
 0 -6 3 10.73 12.78
 0 -6 3 -0.76 10.29
 0 6 -3 -3.22 11.12
 0 6 -2 375.89 28.52
 0 -6 2 365.51 29.9
 0 6 -2 400.29 49.62
 0 -6 2 386.68 28.02
 0 6 -2 348.73 30.7
 0 -6 2 429.89 44.96
 0 -6 1 752.12 65.46
 0 6 -1 677.16 50.82
 0 6 -1 776.41 70.71
 0 -6 1 792.66 51.41
 0 6 -1 718.11 49.38
 0 -6 1 865.17 48.96
 0 -6 0 879.9 56.42
 0 6 0 906.26 58.58
 0 -6 0 888.4 72.35
 0 6 0 773.85 74.44
 0 -6 0 1014.7 56.6
 0 -6 0 811.32 57.65
 0 -6 -1 990.37 63.34
 0 6 1 1012.48 63.85
 0 -6 -1 900.55 61.48
 0 -6 -1 1003.06 77.77
 0 6 1 919.66 82.03
 0 -6 -1 1072.58 61.82
 0 6 2 1701.54 107.52
 0 -6 -2 1790.29 106.93
 0 -6 -2 1768.31 105.85
 0 -6 -2 1879.4 107.61
 0 6 2 1742.19 127.51
 0 -6 -2 1930.52 123.21
 0 -6 -3 473.02 34.46
 0 -6 -3 513.11 34.94
 0 -6 -3 445.53 33.19
 0 -6 -3 452.86 45.68
 0 6 3 498.02 51.98
 0 -6 -3 487.7 34.21
 0 6 3 470.75 35.18
 0 6 4 68.23 15.14
 0 -6 -4 57.92 13.17
 0 -6 -4 46.59 13.49
 0 -6 -4 60.23 21.71
 0 -6 -4 33.03 12.26
 0 -6 -4 47.34 14.32
 0 6 4 107.98 29.89
 0 -6 -5 30.75 11.78
 0 -6 -5 14.02 12.91
 0 6 5 24.06 24.09
 0 -6 -5 4.95 18.84
 0 -6 -5 19.11 12.65
 0 6 5 9.6 12.68
 0 -6 -6 58.27 16.6
 0 -6 -6 64.93 11.96
 0 -6 -6 40.74 13.61
 0 -6 -7 37.77 16.01
 0 -6 -7 23.86 13.49
 0 -6 -7 40.43 15.07
 0 -6 -7 26.03 12.75
 0 -6 -8 127.99 17.22
 0 -6 -8 93 15.23
 0 -6 -8 110.79 18.04
 0 -6 -8 124.64 17.05
 0 -6 -8 118.5 15.51
 0 -6 -9 82.54 14.21
 0 -6 -10 8.58 9.78
 0 -6 -10 2.17 12.69
 0 -6 -10 0.58 10.56
 0 -6 -10 -3.9 10.98
 0 -6 -11 29.25 10.08
 0 -6 -12 1.01 7.96
 0 -6 -13 6.01 5.44
 0 7 -12 20.22 5.63
 0 7 -11 232.37 18.05
 0 7 -11 208.02 16.11
 0 7 -10 386.31 26.41
 0 7 -10 369.91 24.76
 0 7 -10 328.08 23.95
 0 7 -9 544.27 34.55
 0 7 -9 445.2 32.45
 0 7 -8 354.49 28.41
 0 7 -7 76.43 13.8
 0 7 -6 71.23 14.26
 0 7 -6 63.98 13.59
 0 7 -5 -3.87 13.2
 0 -7 5 19.55 20.04
 0 7 -4 130.17 16.49
 0 7 -4 108.58 18.29
 0 -7 4 73.72 26.36
 0 7 -3 108.54 32.69
 0 7 -3 130.65 16.89
 0 -7 3 157.99 32.88
 0 -7 2 34.43 24.72
 0 -7 2 15.62 14.6
 0 7 -2 33.05 13.19
 0 7 -1 36.58 31.26
 0 -7 1 45.72 26.25
 0 -7 1 24.55 14.49
 0 7 -1 32.33 13.41
 0 7 0 17.6 12.31
 0 -7 0 29.77 14.18
 0 7 0 13.63 27.97
 0 -7 0 66.87 26.06
 0 7 1 93.3 35.37
 0 -7 -1 46.27 16.1
 0 -7 -1 115.94 28.92
 0 7 2 12.93 28.68
 0 -7 -2 12.97 20.98
 0 7 3 20.61 26.91
 0 -7 -3 -11.95 13.06
 0 -7 -3 6.05 18.99
 0 7 3 27.04 15.06
 0 7 4 153.28 18.23
 0 -7 -4 113.75 16.33
 0 7 5 305.16 25.63
 0 -7 -5 290.19 24.54
 0 -7 -5 292.13 23.61
 0 -7 -6 476.99 34.2
 0 -7 -7 176.44 18.45
 0 -7 -7 158.73 17.95
 0 -7 -7 179.54 16.93
 0 -7 -8 69.03 11.5
 0 -7 -8 88.59 13.15
 0 -7 -8 66.74 12.31
 0 -7 -9 40.8 9.49
 0 -7 -9 51.64 10.86
 0 -7 -10 17.22 8.65
 0 -7 -11 135.67 11.23
 0 8 -10 15.44 5.4
 0 8 -9 6.3 6.74
 0 8 -9 2.46 9.28
 0 8 -8 10.36 8.1
 0 8 -8 -4.07 10.5
 0 8 -7 13.04 11.53
 0 8 -7 17.97 9.4
 0 8 -6 88.34 12.47
 0 8 -5 185.4 18.91
 0 8 -5 166.5 16.57
 0 8 -4 115.28 17.32
 0 8 -3 276.95 25.95
 0 8 -2 283.49 26.7
 0 8 -1 97.71 18.11
 0 8 0 -17.89 15.36
 0 8 1 80.17 17.09
 0 8 2 149.1 19.1
 0 8 3 385.9 28.76
 0 8 3 331.41 27.63
 0 -8 -4 513.46 33.41
 0 8 4 521.82 34.83
 0 8 4 433.78 33.81
 0 8 5 317.66 24.81
 0 -8 -6 126.53 12.75
 0 8 6 99.81 14.16
 0 -8 -7 14.77 8.61
 0 8 7 6.41 8.87
 0 -8 -8 19.23 7.17
 0 8 8 -0.35 6.96
 0 9 -7 236.29 15.6
 0 9 -6 429.05 26.79
 0 9 -5 478.59 30.07
 0 9 -4 117.43 11.75
 0 9 -4 99.61 12.62
 0 9 -3 24.81 8.38
 0 9 -3 30.52 10.56
 0 9 -2 55.53 11.92
 0 9 -2 31.84 9.12
 0 9 -1 98.38 14.73
 0 9 0 195.91 16.91
 0 9 0 194.21 18.91
 0 9 1 352.89 26.95
 0 9 1 374.87 25.46
 0 9 2 220.89 17.97
 0 9 2 185.15 16.78
 0 9 3 93.74 11.19
 0 9 4 9.21 7.48
 0 9 5 -4.02 5.99
 -1 9 6 162.02 13.36
 -1 9 5 103.1 11.72
 1 -9 -4 29.81 9.19
 -1 9 4 24.41 9.26
 -1 9 3 32.3 10.36
 -1 9 3 34.96 9.83
 -1 9 2 107.62 13.17
 -1 9 2 91.02 14.16
 -1 9 1 523.34 37.05
 -1 9 1 552.23 35.68
 -1 9 0 552.32 39.19
 -1 9 0 593.62 37.67
 -1 9 -1 391.89 26.68
 -1 9 -1 338.91 28.3
 -1 9 -2 158.05 18.04
 -1 9 -3 4.13 10.85
 -1 9 -3 19.95 8.92
 -1 9 -4 17.71 8.74
 -1 9 -4 22.49 10.24
 -1 9 -4 9.52 9.53
 -1 9 -5 170.01 14.53
 -1 9 -6 347.14 22.97
 -1 9 -7 240.46 16.49
 -1 9 -8 138.62 10.03
 1 -8 -9 229.91 15.98
 1 -8 -8 197.98 14.91
 1 -8 -8 179.62 14.52
 1 -8 -8 154.52 13.69
 1 -8 -7 43.36 10.09
 1 -8 -7 49.09 9.27
 1 -8 -7 54.58 10.93
 1 -8 -6 -5.02 10.86
 1 -8 -6 10.45 8.68
 1 -8 -6 -9.87 10.12
 -1 8 5 21.99 11.44
 -1 8 4 159.74 18.28
 -1 8 3 137.29 17.91
 -1 8 2 349.81 29.53
 -1 8 1 219.4 23.3
 -1 8 1 212.95 21.3
 1 -8 -1 237.7 23.13
 -1 8 0 16.71 15.98
 1 -8 0 -9.91 13.53
 -1 8 0 2.55 12.03
 -1 8 -1 31.92 12.93
 1 -8 1 14.9 13.53
 -1 8 -1 33.59 16.5
 1 -8 2 -5.76 13.82
 -1 8 -2 -17.34 14.32
 -1 8 -2 -0.82 11.61
 -1 8 -3 -8.18 14.61
 -1 8 -4 28.96 13.78
 -1 8 -5 -4.04 11.04
 -1 8 -5 10.67 13.4
 -1 8 -5 -0.82 12.01
 -1 8 -6 46.82 13.64
 -1 8 -6 54.11 11.22
 -1 8 -7 54.65 10.96
 -1 8 -7 53.55 13.26
 -1 8 -8 17.52 8.83
 -1 8 -8 9.04 10.82
 -1 8 -9 12.98 7.03
 -1 8 -9 15.01 9.37
 -1 8 -10 45.98 6.92
 1 -7 -12 73.51 7.38
 1 -7 -11 34.06 8.14
 1 -7 -10 -5.48 8.65
 1 -7 -10 12.31 8.21
 1 -7 -10 3.68 9.14
 1 -7 -9 15.64 10.78
 1 -7 -9 3.57 10.41
 1 -7 -9 25.76 9.7
 1 -7 -8 22.46 10.74
 1 -7 -8 29.3 12.16
 1 -7 -8 31.53 12.93
 1 -7 -8 26.3 11.82
 1 -7 -7 16 13.33
 1 -7 -7 16.65 13.59
 1 -7 -6 50.33 11.26
 1 -7 -6 50.03 12.87
 1 -7 -5 7.58 10.79
 1 -7 -5 -3.39 11.77
 -1 7 5 16.83 13
 1 -7 -5 -2.23 9.53
 1 -7 -4 101.73 23.81
 1 -7 -4 70.68 14.13
 1 -7 -4 93.42 15.19
 -1 7 4 95.47 16.27
 1 -7 -3 344.53 26.75
 1 -7 -3 267.54 25.21
 -1 7 3 340 46.97
 1 -7 -3 305.34 38.43
 -1 7 2 88.83 35.28
 1 -7 -2 63.62 14.06
 1 -7 -2 29.96 14.56
 1 -7 -1 3.25 11.46
 -1 7 1 18.3 30.15
 1 -7 -1 8.1 13.55
 -1 7 1 -18.42 16.93
 1 -7 0 129.84 18.89
 1 -7 0 105.55 15.6
 -1 7 0 107.1 20.05
 -1 7 0 65.47 33.83
 -1 7 -1 281.95 29.13
 1 -7 1 315.16 24.56
 1 -7 1 287.48 26.88
 -1 7 -1 304.7 47.49
 -1 7 -1 299.28 25.58
 -1 7 -2 685.79 46.69
 -1 7 -2 756.11 72.7
 1 -7 2 696.17 44.81
 1 -7 2 702.9 48.06
 -1 7 -2 712.44 49.15
 1 -7 3 1329.73 80.75
 -1 7 -3 1351.93 106.32
 -1 7 -3 1269.88 79.89
 -1 7 -4 910.71 56.67
 1 -7 4 836.82 70.43
 -1 7 -4 902.5 80.69
 1 -7 4 842.59 56.49
 -1 7 -5 318.63 26.68
 1 -7 5 287.71 35.24
 -1 7 -5 314.51 45.93
 1 -7 5 278.59 24.26
 -1 7 -6 22.56 12.98
 -1 7 -6 29.62 11.6
 -1 7 -6 10.98 12.12
 -1 7 -7 70.62 16.5
 -1 7 -7 85.76 14.16
 -1 7 -7 75.04 13.09
 -1 7 -8 395.8 30.5
 -1 7 -9 610.22 38.16
 -1 7 -9 554.73 38.6
 -1 7 -9 617.74 40.15
 -1 7 -10 499.24 31.63
 -1 7 -10 419.09 29.16
 -1 7 -10 443.92 29.7
 -1 7 -11 552.53 34.15
 -1 7 -11 503.5 32.57
 -1 7 -12 175.89 13.41
 -1 7 -12 165.21 12.37
 1 -6 -13 56.45 8.08
 1 -6 -12 44.45 10.01
 1 -6 -12 51.09 9.81
 1 -6 -12 52.87 9.11
 1 -6 -11 31.7 11.64
 1 -6 -11 20.72 9.82
 1 -6 -11 34.22 10.57
 1 -6 -11 27.97 11.11
 1 -6 -10 -2.93 10.52
 1 -6 -10 -10.96 12.85
 1 -6 -10 -1.98 10.93
 1 -6 -10 -7.11 11.78
 1 -6 -9 143.97 18.34
 1 -6 -9 124.19 16.09
 1 -6 -9 124.67 17.33
 1 -6 -9 113.81 15.57
 1 -6 -8 706.67 48.25
 1 -6 -8 813.69 49.53
 1 -6 -8 666.88 45.23
 1 -6 -8 763.46 47.27
 1 -6 -8 717.31 47.24
 1 -6 -7 767.58 48.11
 1 -6 -7 748.28 49.18
 1 -6 -6 945.18 56.3
 1 -6 -6 851.41 56.31
 -1 6 5 362.1 46.3
 1 -6 -5 366.29 28.44
 -1 6 5 379.46 29.91
 1 -6 -5 435.91 29.42
 1 -6 -5 448.56 45.48
 1 -6 -4 201.91 19.82
 1 -6 -4 210.76 19.98
 1 -6 -4 210.85 32.57
 -1 6 4 240.35 22.44
 -1 6 4 191.99 36.36
 1 -6 -3 16.39 12.38
 -1 6 3 3.74 26.4
 1 -6 -3 6.93 11.27
 -1 6 3 22.78 13.74
 1 -6 -3 2.68 21.37
 1 -6 -3 13.4 11.8
 1 -6 -2 476.59 32.48
 1 -6 -2 496.57 33.61
 -1 6 2 451.87 53.53
 1 -6 -2 374.04 31.48
 -1 6 2 479.92 34.65
 -1 6 1 1092.3 72.44
 1 -6 -1 1153.71 72.13
 1 -6 -1 1116.33 70.27
 1 -6 -1 1312.73 71.1
 -1 6 1 965.75 90.07
 -1 6 0 1085.57 92.86
 -1 6 0 1119.65 73.17
 1 -6 0 1313.16 71.06
 1 -6 0 1046.24 71.66
 -1 6 -1 1319.79 101.07
 1 -6 1 1152.96 79.04
 1 -6 1 1442.53 77.8
 -1 6 -1 1227.16 80.12
 1 -6 2 684.87 43.14
 -1 6 -2 680.62 44.83
 1 -6 2 643.99 45.54
 -1 6 -2 688.84 46.85
 -1 6 -2 752.11 67.24
 -1 6 -3 226.64 38.33
 -1 6 -3 234.93 21.66
 -1 6 -3 282.5 24.25
 1 -6 3 238.36 21.98
 1 -6 3 238.93 19.18
 -1 6 -4 14.88 12.33
 -1 6 -4 11.13 13.4
 1 -6 4 13.67 11.38
 -1 6 -4 10.97 25.82
 -1 6 -5 120.05 30.26
 -1 6 -5 101.17 16.5
 -1 6 -5 113.24 15.55
 1 -6 5 96.77 14.23
 1 -6 6 303.73 23.77
 -1 6 -6 306.91 25.28
 -1 6 -6 273.37 40.23
 -1 6 -7 457.41 32.92
 -1 6 -7 484.39 33.97
 -1 6 -8 694.49 46.16
 -1 6 -8 708.52 47.31
 -1 6 -8 697.1 45.57
 -1 6 -9 60.54 13.27
 -1 6 -9 103.13 16.56
 -1 6 -9 63.16 13.85
 -1 6 -10 11.21 13.21
 -1 6 -11 30.53 10.11
 -1 6 -11 27.99 10.31
 -1 6 -11 51.94 13.21
 -1 6 -12 10.2 11.13
 -1 6 -12 3.86 10.77
 -1 6 -12 3.03 7.51
 -1 6 -13 5.37 8.07
 -1 6 -13 0.89 6.12
 -1 6 -14 11.32 7.17
 1 -5 -14 78.76 9.77
 1 -5 -14 73.36 9.03
 1 -5 -13 3.61 8.76
 1 -5 -13 9.44 8.14
 1 -5 -13 12.95 9.05
 1 -5 -13 12.12 10.31
 1 -5 -12 21.83 9.74
 1 -5 -12 8.33 12.05
 1 -5 -12 10.26 10.98
 1 -5 -11 479.67 32.81
 1 -5 -11 476.85 32.68
 1 -5 -11 443.32 31.56
 1 -5 -11 416.85 31.91
 1 -5 -10 663.78 43.82
 1 -5 -10 689.49 44.53
 1 -5 -10 657.68 44.2
 1 -5 -10 662.1 42.87
 1 -5 -10 614.43 43.46
 1 -5 -10 618.95 42.53
 1 -5 -9 708.5 47.23
 1 -5 -8 500.32 37.69
 1 -5 -8 496.42 37.6
 1 -5 -8 516.76 36.64
 1 -5 -7 116.78 28.76
 1 -5 -7 131.73 18.72
 1 -5 -7 139.4 15.15
 1 -5 -6 114.9 17.49
 1 -5 -6 120.56 28.18
 1 -5 -6 148.68 15.19
 1 -5 -5 43.99 13
 -1 5 5 32.25 11.44
 1 -5 -5 41.47 22.61
 1 -5 -5 31.92 11.08
 -1 5 5 22.18 19.35
 1 -5 -5 38.32 11.75
 1 -5 -5 33.96 9.74
 1 -5 -4 290.46 23.01
 1 -5 -4 256.16 33.49
 -1 5 4 285.36 36.86
 1 -5 -4 305.43 22.32
 -1 5 4 249.06 23.04
 1 -5 -4 286.84 22.16
 1 -5 -4 263.22 21.51
 -1 5 3 255.42 35.55
 1 -5 -3 233.46 20.26
 1 -5 -3 211.78 19.86
 -1 5 3 254.97 21.62
 1 -5 -3 273.53 31.52
 1 -5 -2 179.33 16.55
 1 -5 -2 161.98 25.37
 1 -5 -2 189.51 16.94
 -1 5 2 157.33 17.9
 -1 5 2 147 30.21
 -1 5 1 44.46 22.75
 -1 5 1 29.25 12.72
 1 -5 -1 22.8 9.31
 -1 5 0 17.94 23.48
 -1 5 0 28.74 12.47
 1 -5 0 51 9.56
 -1 5 -1 11.95 23.28
 -1 5 -1 45.01 13.21
 -1 5 -2 146.58 30.35
 -1 5 -2 107.37 16
 1 -5 2 105.66 12.16
 1 -5 3 115.58 12.66
 -1 5 -3 116.37 14.14
 -1 5 -3 115.28 15.46
 -1 5 -3 86.29 27.42
 -1 5 -4 171.15 17.78
 1 -5 4 178.62 16.98
 -1 5 -4 181.34 17.57
 -1 5 -4 180.83 29.78
 -1 5 -5 446.9 43.86
 1 -5 5 382.89 29.25
 -1 5 -5 445.24 30.74
 -1 5 -5 493.11 31.59
 -1 5 -6 450.65 42.35
 -1 5 -6 365.94 27.75
 -1 5 -6 384.18 27.6
 -1 5 -7 422.96 31.28
 -1 5 -7 451.28 30.94
 -1 5 -8 66.58 15.98
 -1 5 -8 80.37 13.8
 -1 5 -8 99.12 15.03
 -1 5 -8 81.57 14.4
 -1 5 -9 71.01 14.36
 -1 5 -9 78.69 14.27
 -1 5 -10 126.11 16.16
 -1 5 -10 125.96 18.55
 -1 5 -10 129.65 15.96
 -1 5 -11 452.06 29.5
 -1 5 -11 375.64 30.32
 -1 5 -11 383.68 29.7
 -1 5 -12 699.73 44.7
 -1 5 -12 693.54 43.39
 -1 5 -12 666.04 44.8
 -1 5 -13 896.43 52.08
 -1 5 -13 865.74 52.6
 -1 5 -13 816.66 53.47
 -1 5 -14 410.29 27.8
 -1 5 -15 130.68 11.82
 1 -4 -15 3.79 8.19
 1 -4 -14 98.98 11.42
 1 -4 -14 100.15 13.18
 1 -4 -14 100.04 13.25
 1 -4 -13 151.67 15.79
 1 -4 -13 150.57 17.35
 1 -4 -13 171.02 17.59
 1 -4 -13 198.87 17.51
 1 -4 -12 234.99 22.17
 1 -4 -12 228.84 21.8
 1 -4 -12 245.32 20.22
 1 -4 -12 229.05 21.54
 1 -4 -11 8.08 11.77
 1 -4 -11 20.37 14.31
 1 -4 -11 15.58 12.62
 1 -4 -11 13.09 14.52
 1 -4 -11 19.98 13.46
 1 -4 -11 -11.14 14.13
 1 -4 -10 214.28 21.44
 1 -4 -10 168.51 19.99
 1 -4 -9 17.82 14.11
 1 -4 -9 4.45 14.39
 1 -4 -9 10.75 15.06
 1 -4 -8 91.19 25.21
 1 -4 -8 79.07 16.17
 1 -4 -8 57.28 14.94
 1 -4 -8 73.27 16.95
 1 -4 -7 -5.19 20.43
 1 -4 -7 6.78 8.43
 1 -4 -6 13.04 13.06
 1 -4 -6 -2.03 9.75
 1 -4 -6 6.99 18.81
 1 -4 -5 11.27 9.07
 1 -4 -5 24.84 18.48
 -1 4 5 7.31 8.67
 1 -4 -4 1060.96 60.64
 -1 4 4 961.13 60.24
 1 -4 -4 927.53 69.64
 1 -4 -3 816.96 50.51
 -1 4 3 822.74 50.64
 1 -4 -2 454.75 31.23
 -1 4 2 489.16 32.73
 1 -4 -2 522.12 39.31
 -1 4 1 27.87 20.8
 1 -4 -1 18.04 14.28
 -1 4 1 18.01 11.72
 1 -4 -1 5.55 8.48
 -1 4 0 264.07 33.34
 -1 4 0 275.76 22.54
 1 -4 0 320.77 26.96
 -1 4 -1 807.43 53.37
 -1 4 -1 758.41 65.07
 1 -4 1 924.27 51.7
 -1 4 -2 1515.04 89.71
 -1 4 -2 1549.4 102.57
 -1 4 -3 1702.32 99.36
 -1 4 -4 4549.1 257.5
 -1 4 -5 2403.78 138.03
 -1 4 -6 350.88 24.51
 -1 4 -7 12.55 10.56
 -1 4 -7 4.37 10.24
 -1 4 -8 298.47 25.05
 -1 4 -8 324.9 24.73
 -1 4 -8 284.27 23.97
 -1 4 -8 350.88 25.11
 -1 4 -9 356.76 26.19
 -1 4 -9 337.75 27.31
 -1 4 -9 311.64 26.42
 -1 4 -9 363.43 26.84
 -1 4 -10 1169.79 69.83
 -1 4 -10 1146.38 70.78
 -1 4 -10 1118.17 70.28
 -1 4 -11 1682.69 97.03
 -1 4 -11 1592.16 97.57
 -1 4 -12 790.06 50.6
 -1 4 -12 764.18 50.72
 -1 4 -12 798.1 49.26
 -1 4 -13 115.3 15.93
 -1 4 -13 134.28 13.61
 -1 4 -14 8.87 12.56
 -1 4 -15 64.03 11.91
 -1 4 -16 101.56 10.23
 1 -3 -16 -0.79 7.63
 1 -3 -15 85.86 11.93
 1 -3 -15 85.14 12.61
 1 -3 -15 100.23 12.82
 1 -3 -14 190.58 18.81
 1 -3 -14 208.71 18.09
 1 -3 -14 176.85 18.24
 1 -3 -13 286.22 23.28
 1 -3 -13 248.94 23.49
 1 -3 -12 138.07 17.06
 1 -3 -12 115.75 17.59
 1 -3 -12 97.08 14.79
 1 -3 -11 257.89 24.42
 1 -3 -11 252.75 23.61
 1 -3 -11 252.2 21.56
 1 -3 -11 280.46 28.01
 1 -3 -11 246.19 23.03
 1 -3 -11 253.57 23.11
 1 -3 -10 24.64 13.17
 1 -3 -10 36.01 14.61
 1 -3 -10 32.49 14.06
 1 -3 -10 23.83 11.38
 1 -3 -10 15.2 19.21
 1 -3 -10 16.33 13.38
 1 -3 -9 353.85 26.21
 1 -3 -9 320.19 27.18
 1 -3 -9 328.73 26.82
 1 -3 -9 335 24.76
 1 -3 -9 326.27 28.37
 1 -3 -8 1038.58 75.14
 1 -3 -8 907.5 62.01
 1 -3 -8 1037.62 62.28
 1 -3 -8 1069.2 60.58
 1 -3 -8 1013.11 61.07
 1 -3 -8 941.84 62.08
 1 -3 -7 2310.69 135.44
 1 -3 -7 2426.06 147.35
 1 -3 -6 1777.21 123.91
 1 -3 -6 2056.15 115.23
 -1 3 5 1848.66 121.73
 1 -3 -5 2053.99 115.19
 1 -3 -4 1207.65 77.16
 1 -3 -4 1181.16 69.57
 -1 3 4 1148.58 77.34
 1 -3 -3 7.92 14.27
 -1 3 3 2.94 16.09
 1 -3 -2 78.97 16.02
 -1 3 2 95.81 21.38
 -1 3 1 1975.86 122.51
 -1 3 0 2123.65 130.24
 -1 3 -1 2450.25 148.39
 -1 3 -2 860.58 60.26
 -1 3 -3 1348.35 87.11
 -1 3 -4 165.39 23.07
 -1 3 -5 128.88 20.19
 -1 3 -6 390.69 34.09
 -1 3 -6 410.46 28.06
 -1 3 -7 453.55 30.46
 -1 3 -7 418.08 30.01
 -1 3 -8 118.01 15.21
 -1 3 -8 118.65 14.43
 -1 3 -8 121.51 15.77
 -1 3 -8 94.27 12.92
 -1 3 -8 103.49 13.87
 -1 3 -9 142.28 16.41
 -1 3 -9 122.28 16.36
 -1 3 -9 138.85 15.58
 -1 3 -9 121.62 15.74
 -1 3 -9 136.98 14.45
 -1 3 -10 48.23 13.71
 -1 3 -10 31.68 10.24
 -1 3 -10 16.05 11.97
 -1 3 -11 16.72 14.21
 -1 3 -11 3.04 11.99
 -1 3 -11 -8.84 13.31
 -1 3 -11 3.12 9.57
 -1 3 -12 28.17 9.75
 -1 3 -12 15.41 13.85
 -1 3 -12 16.81 13.21
 -1 3 -13 -1.08 8.87
 -1 3 -13 -3.4 14.22
 -1 3 -14 92.32 13.18
 -1 3 -14 118.37 16.26
 -1 3 -15 147.16 13.86
 -1 3 -15 157.7 16.44
 -1 3 -16 261.56 19.16
 1 -2 -17 141.5 10.77
 1 -2 -16 425.88 28.8
 1 -2 -16 447.4 28.2
 1 -2 -16 428.92 28
 1 -2 -15 568.78 36.21
 1 -2 -15 558.2 35.44
 1 -2 -15 502.68 35.12
 1 -2 -14 412.73 30.63
 1 -2 -13 17.9 13.56
 1 -2 -13 9.49 10.01
 1 -2 -13 22.28 13.6
 1 -2 -12 273.94 23.68
 1 -2 -12 281.02 21.49
 1 -2 -11 370.01 30.57
 1 -2 -11 366.39 29.73
 1 -2 -11 413.52 30.08
 1 -2 -11 414.86 28.09
 1 -2 -11 424.27 28.58
 1 -2 -10 685.37 40.85
 1 -2 -10 631.27 39.82
 1 -2 -10 628.22 41.9
 1 -2 -10 602.83 42.36
 1 -2 -10 602.23 41.24
 1 -2 -10 576.61 41.33
 1 -2 -10 647.83 41.49
 1 -2 -9 1428.03 81.89
 1 -2 -9 1392.9 83.1
 1 -2 -9 1385.24 82.45
 1 -2 -9 1268.24 83.28
 1 -2 -9 1370.27 82.68
 1 -2 -9 1387.54 83.49
 1 -2 -9 1501.29 82.45
 1 -2 -8 1329.53 83.43
 1 -2 -8 1168.21 70.56
 1 -2 -8 1140.01 70.78
 1 -2 -7 459.67 30.95
 1 -2 -7 440.96 31.16
 1 -2 -6 5.17 7.67
 1 -2 -6 15.3 11.2
 1 -2 -6 1.52 17.05
 -1 2 5 11.76 12.73
 1 -2 -5 -7.45 15.51
 -1 2 4 29.81 13.99
 1 -2 -4 26.22 14.09
 -1 2 3 25.6 14.26
 1 -2 -3 7.29 12.58
 -1 2 2 0.99 15.26
 1 -2 -1 1972.72 111.14
 -1 2 1 1666.42 107.44
 -1 2 0 607.08 45.68
 1 -2 0 689.6 48.14
 -1 2 -1 201.98 24.07
 1 -2 1 248.28 28.27
 -1 2 -2 378.37 31.06
 -1 2 -3 -11.66 14.89
 -1 2 -4 479.87 35.8
 -1 2 -5 3727.09 220.36
 -1 2 -5 3875.58 216.2
 -1 2 -6 1679.35 95.84
 -1 2 -6 1552.27 98.88
 -1 2 -6 1691.67 95.91
 -1 2 -7 54.84 11.47
 -1 2 -7 52.53 11.15
 -1 2 -7 49.9 11.99
 -1 2 -8 952.82 57.38
 -1 2 -8 969.14 58.21
 -1 2 -8 931.82 57.6
 -1 2 -9 56.54 12.82
 -1 2 -9 43.51 12.49
 -1 2 -9 78.58 10.53
 -1 2 -9 71.29 14.03
 -1 2 -9 67.27 11.93
 -1 2 -9 77.52 13.84
 -1 2 -9 88.2 13.52
 -1 2 -10 -1.34 10.93
 -1 2 -10 14.98 9.19
 -1 2 -10 13.08 12.38
 -1 2 -10 -2.46 13.09
 -1 2 -10 12.11 11.99
 -1 2 -10 -4.16 12.04
 -1 2 -11 660.94 44.34
 -1 2 -11 707.71 42.96
 -1 2 -11 694.95 44.78
 -1 2 -11 644.16 44.26
 -1 2 -12 1105.65 62.08
 -1 2 -12 929.34 62.66
 -1 2 -13 1422.89 86.28
 -1 2 -13 1492.7 87.4
 -1 2 -15 263.67 20.84
 -1 2 -15 299.27 22.82
 -1 2 -16 88.66 12.48
 -1 2 -16 73.6 10.5
 -1 2 -17 7.67 6.62
 1 -1 -17 79.37 8.89
 1 -1 -17 68.05 8.94
 1 -1 -16 76.05 11.79
 1 -1 -16 84.31 12.21
 1 -1 -15 16.85 12.15
 1 -1 -15 9.7 11.71
 1 -1 -14 26.54 11.41
 1 -1 -13 29.13 13.6
 1 -1 -13 49.08 14.61
 1 -1 -13 32.28 12.97
 1 -1 -13 28.77 10.02
 1 -1 -13 33.03 11.53
 1 -1 -12 15.12 10.19
 1 -1 -12 37.82 12.18
 1 -1 -12 24.62 13.93
 1 -1 -12 20.59 13.79
 1 -1 -11 -2 10.35
 1 -1 -11 9.82 13.69
 1 -1 -11 5.07 10.91
 1 -1 -11 5.14 13.68
 1 -1 -10 16.41 13.22
 1 -1 -10 17.22 10.53
 1 -1 -10 4.09 13.06
 1 -1 -10 21.78 10.32
 1 -1 -10 7.14 24.53
 1 -1 -9 116.51 14.26
 1 -1 -9 140.58 16.45
 1 -1 -9 151.18 14.54
 1 -1 -9 124.29 15.11
 1 -1 -9 137.91 14.11
 1 -1 -8 16.72 12.1
 1 -1 -8 30.89 11.07
 1 -1 -8 38.13 10.44
 1 -1 -7 0.39 7.66
 1 -1 -7 -5.98 15.98
 1 -1 -7 12.55 9.69
 1 -1 -7 -2.37 10.42
 1 -1 -6 12.34 10.84
 1 -1 -6 1.63 7.57
 1 -1 -6 12.36 15.68
 1 -1 -6 12.9 9.75
 1 -1 -5 70.87 15.87
 -1 1 5 75.24 12.14
 -1 1 4 469.12 36.48
 1 -1 -4 549.36 37.73
 1 -1 -3 647.38 41.39
 -1 1 3 547.42 38.52
 -1 1 2 1620.04 95.82
 -1 1 1 1510.58 89.8
 -1 1 0 0.66 13.3
 -1 1 -1 266.85 23.58
 -1 1 -2 4731.89 268.55
 1 -1 3 4648.43 264.64
 1 -1 4 2082.96 116.56
 -1 1 -4 1918.52 115.66
 -1 1 -5 9999 560.29
 -1 1 -6 2620.99 136.35
 -1 1 -6 2183.35 136.01
 -1 1 -7 402.65 27.09
 -1 1 -7 389.9 27.4
 -1 1 -8 38.88 11.54
 -1 1 -8 34.97 10.8
 -1 1 -9 946.33 53.7
 -1 1 -9 927.3 55.1
 -1 1 -9 882.58 54.57
 -1 1 -9 897.84 55.31
 -1 1 -9 900.14 55.99
 -1 1 -9 817.7 54.5
 -1 1 -9 885.48 54.76
 -1 1 -9 889.75 55.17
 -1 1 -10 844.51 52.89
 -1 1 -10 807.78 52.6
 -1 1 -10 876.54 53.5
 -1 1 -10 865.36 51.55
 -1 1 -11 1380.42 82.32
 -1 1 -11 1427.33 82.47
 -1 1 -11 1382.32 82
 -1 1 -11 1312.94 81.39
 -1 1 -11 1346.74 81.46
 -1 1 -12 958.03 58.41
 -1 1 -12 891.55 57.66
 -1 1 -12 966.89 59.22
 -1 1 -12 946.49 58.99
 -1 1 -13 137.03 19.07
 -1 1 -13 153.97 17.95
 -1 1 -13 154.14 17.28
 -1 1 -14 26.35 12.47
 -1 1 -15 2.99 11.18
 -1 1 -15 17.29 13.11
 -1 1 -15 2.77 11.5
 -1 1 -16 49.73 9.64
 -1 1 -16 61.81 12.15
 -1 1 -16 47.59 10.15
 -1 1 -17 67.55 8.01
 1 0 -17 4.1 7.07
 1 0 -17 14.45 7.75
 1 0 -16 35.73 10.92
 1 0 -16 34.47 9.84
 1 0 -15 118.13 15.1
 1 0 -15 142.79 15.18
 1 0 -15 150.88 16.09
 1 0 -15 113.32 15.54
 1 0 -14 454.29 32.41
 1 0 -14 482.23 33.08
 1 0 -14 443.36 30.98
 1 0 -13 727.18 51.22
 1 0 -13 879.45 52.89
 1 0 -13 862.97 51.24
 1 0 -12 777.14 48.37
 1 0 -12 798.11 49.16
 1 0 -12 854.12 67.6
 1 0 -12 748.36 49.64
 1 0 -12 796.18 50.83
 1 0 -11 323.57 24.38
 1 0 -11 316.78 25.36
 1 0 -11 318.03 25.44
 1 0 -11 303.14 40.27
 1 0 -11 319.48 23.34
 1 0 -10 -2.1 10.49
 1 0 -10 9.41 8.58
 1 0 -10 2.52 24.98
 1 0 -10 4.41 12.12
 1 0 -9 328.58 41.36
 1 0 -9 365.47 26.14
 1 0 -9 362.92 27.27
 1 0 -9 404.39 25.84
 1 0 -8 1069.62 64.18
 1 0 -7 2387.63 139.66
 1 0 -7 2493.09 139.06
 1 0 -6 8331.95 473.77
 1 0 -6 8391.55 469.09
 1 0 -5 1633.58 97.31
 1 0 -4 2627.07 144.03
 -1 0 4 2402.19 143.18
 -1 0 3 70.9 12.21
 -1 0 2 869.83 52.73
 -1 0 1 502.8 33.12
 -1 0 1 526.93 35.41
 -1 0 0 3416.68 192.41
 -1 0 0 3363.13 193.29
 -1 0 -1 2243.41 127.83
 -1 0 -1 2211.51 128.59
 -1 0 -2 1530.62 89.13
 -1 0 -3 1671.43 96.8
 -1 0 -4 46.16 9.46
 -1 0 -4 57.57 14.3
 -1 0 -5 18.06 16.04
 -1 0 -6 229.29 24.21
 -1 0 -6 218.87 17.97
 -1 0 -7 81.63 12.61
 -1 0 -7 83.25 11.84
 -1 0 -8 7.32 10.31
 -1 0 -8 1.96 11.01
 -1 0 -9 10.25 11.79
 -1 0 -9 11.8 11.27
 -1 0 -9 4.74 12.13
 -1 0 -9 17.62 13.24
 -1 0 -9 6.17 10.12
 -1 0 -9 3.58 10.49
 -1 0 -10 31.05 11.26
 -1 0 -10 35.76 12.89
 -1 0 -10 60.37 14.87
 -1 0 -10 62.82 14.13
 -1 0 -10 42.38 12.03
 -1 0 -11 39.6 13.68
 -1 0 -11 46.47 12.18
 -1 0 -11 60.62 15.26
 -1 0 -11 53.5 12.15
 -1 0 -11 64.3 16.03
 -1 0 -12 2.79 14.93
 -1 0 -12 -6.59 11.34
 -1 0 -12 0.69 12.85
 -1 0 -13 14.34 15.02
 -1 0 -13 -8.84 13.91
 -1 0 -13 0.68 13.37
 -1 0 -14 143.15 17.35
 -1 0 -15 477.45 32.81
 -1 0 -15 549.9 33.59
 -1 0 -15 458.17 31.33
 -1 0 -15 487.05 32.69
 -1 0 -15 476.4 32.35
 -1 0 -16 304.54 21.89
 -1 0 -16 294.6 21.18
 -1 0 -16 286.96 20.83
 1 1 -17 246.96 16.43
 1 1 -17 251.49 17.57
 1 1 -16 371.12 26.06
 1 1 -16 447.41 27.67
 1 1 -15 787.77 47.61
 1 1 -15 723.04 48.09
 1 1 -15 834.63 48.92
 1 1 -14 362.22 28.22
 1 1 -14 423.27 29.45
 1 1 -13 82.07 13.68
 1 1 -13 76.21 14.91
 1 1 -13 55.05 15.38
 1 1 -12 7.22 13.36
 1 1 -12 -17.7 27.11
 1 1 -12 10.45 11.26
 1 1 -11 224.7 19.27
 1 1 -11 245.26 38.86
 1 1 -11 248.37 22.09
 1 1 -11 223.07 20.09
 1 1 -10 246.48 19.84
 1 1 -10 266.01 21.04
 1 1 -10 255.04 38.08
 1 1 -9 1287.21 91.11
 1 1 -9 1320.08 75.51
 1 1 -9 1238.08 75.04
 1 1 -9 1249.98 74.84
 1 1 -8 821.94 60.86
 1 1 -8 646.24 42.87
 1 1 -8 783.15 44.34
 1 1 -7 2303.22 130.55
 1 1 -7 2286.57 131.16
 1 1 -6 605.04 50.1
 1 1 -6 582.65 36.66
 -1 -1 5 131.51 14.64
 1 1 -5 117.22 27.05
 1 1 -4 61.41 24.76
 -1 -1 4 100.89 13.15
 1 1 -3 126.61 25.54
 -1 -1 3 139.87 15.45
 1 1 -3 127.87 9.85
 1 1 -2 187.42 25.97
 -1 -1 2 269.01 21.01
 -1 -1 1 9.84 12.58
 1 1 -1 8.32 16.84
 1 1 0 1672.78 94.5
 -1 -1 0 1587.37 96.39
 -1 -1 -1 2150.52 124.9
 -1 -1 -2 773.62 48.71
 -1 -1 -3 101.08 14.18
 -1 -1 -4 329.29 23.15
 -1 -1 -4 280.49 20.04
 -1 -1 -5 1097.93 67.47
 -1 -1 -5 1196 68.52
 -1 -1 -6 1880.06 108.08
 -1 -1 -6 1822.94 107.99
 -1 -1 -6 1946.33 108.14
 -1 -1 -7 1936 110.03
 -1 -1 -7 1803.44 109.3
 -1 -1 -7 1897.98 109.93
 -1 -1 -7 1955.44 110.08
 -1 -1 -7 1980.79 109.9
 -1 -1 -8 1611.44 94.42
 -1 -1 -8 1679.95 95.43
 -1 -1 -8 1589.3 95.34
 -1 -1 -8 1671.87 95.22
 -1 -1 -9 305.72 22.63
 -1 -1 -9 321.08 24.45
 -1 -1 -9 307.7 23.94
 -1 -1 -9 311.61 24.33
 -1 -1 -9 342.62 24.87
 -1 -1 -9 285.83 24.92
 -1 -1 -9 273.89 22.63
 -1 -1 -10 75.22 14.08
 -1 -1 -10 85.85 12.1
 -1 -1 -10 71.77 15.63
 -1 -1 -10 79.06 14.9
 -1 -1 -10 65.4 16.63
 -1 -1 -10 99.83 15.5
 -1 -1 -10 68.6 12.95
 -1 -1 -11 161.83 20.64
 -1 -1 -11 174.39 19.72
 -1 -1 -11 171.04 18.3
 -1 -1 -11 161.5 19.46
 -1 -1 -12 1550.86 95.06
 -1 -1 -12 1642.05 95.48
 -1 -1 -13 1570.48 91.64
 -1 -1 -13 1561.16 92.44
 -1 -1 -13 1475.87 92.09
 -1 -1 -13 1658.95 93.05
 -1 -1 -13 1488.29 92.21
 -1 -1 -14 1121.29 68.36
 -1 -1 -14 1129.06 67.54
 -1 -1 -14 1130.95 68.8
 -1 -1 -15 498.98 32.35
 -1 -1 -15 461.65 33.05
 -1 -1 -15 508.82 33.4
 -1 -1 -15 567.03 34.23
 -1 -1 -15 492.94 33.49
 -1 -1 -16 68.07 10.98
 -1 -1 -16 76.3 9.14
 1 2 -17 61.25 8.08
 1 2 -16 34.08 9.42
 1 2 -16 29.96 10.02
 1 2 -15 3.64 8.78
 1 2 -15 -28 12.92
 1 2 -14 10.96 11.9
 1 2 -13 9.38 9.99
 1 2 -13 12.38 13.24
 1 2 -13 -14.01 11.75
 1 2 -12 22.7 10.41
 1 2 -12 20.16 12.16
 1 2 -11 7.97 13.38
 1 2 -11 14.76 10.35
 1 2 -11 27.99 12.46
 1 2 -10 118.81 13.24
 1 2 -10 127.43 31.97
 1 2 -10 64.32 13.14
 1 2 -10 87.5 15.93
 1 2 -10 74.79 14.23
 1 2 -10 118.65 14.6
 1 2 -9 246.83 19.68
 1 2 -9 214.73 18.09
 1 2 -9 247.94 36.49
 1 2 -9 193.58 19.85
 1 2 -9 186.65 18.44
 1 2 -8 500.99 49.12
 1 2 -8 487.72 32.14
 1 2 -7 -15.4 25.27
 1 2 -6 9.46 9.9
 -1 -2 6 6.5 10.47
 1 2 -5 230.54 33.64
 -1 -2 5 265.69 23.56
 1 2 -5 266.16 24.06
 1 2 -4 1546.92 107.24
 -1 -2 4 1828.22 103.55
 1 2 -3 1350.74 86.49
 -1 -2 3 1366.18 83.38
 1 2 -2 3813.77 225.86
 -1 -2 2 4025.99 225.83
 -1 -2 1 2317.58 136.66
 -1 -2 0 126.55 19.12
 -1 -2 -1 619.71 43.68
 -1 -2 -2 1821.82 108.95
 -1 -2 -3 7450.11 421.78
 -1 -2 -4 3286.87 190.13
 -1 -2 -5 2720.5 147.91
 1 2 5 2608.39 152.45
 -1 -2 -5 2659.22 151.91
 -1 -2 -5 2440.1 147.8
 -1 -2 -6 2585.63 150.59
 -1 -2 -6 2680.46 151.31
 -1 -2 -6 2594.54 151.12
 -1 -2 -6 2700.04 150.64
 -1 -2 -6 2664.97 150.83
 -1 -2 -7 308.25 24.3
 -1 -2 -7 358.26 24.73
 -1 -2 -7 339.29 24.65
 -1 -2 -7 363.85 24.88
 -1 -2 -7 343.13 24.19
 -1 -2 -8 10.7 10.3
 -1 -2 -8 20.05 13.05
 -1 -2 -8 17.53 9.36
 -1 -2 -8 9.95 13.29
 -1 -2 -8 20.04 11.13
 -1 -2 -8 23.92 11.34
 -1 -2 -8 17.62 15.19
 -1 -2 -8 24.6 10.34
 -1 -2 -8 14.9 10.02
 -1 -2 -8 19.85 10.79
 -1 -2 -8 14.84 13
 -1 -2 -9 384.07 27.79
 -1 -2 -9 394.89 27.35
 -1 -2 -9 351.84 27.37
 -1 -2 -9 419.72 28.85
 -1 -2 -9 362.31 26.59
 -1 -2 -9 385.28 29.46
 -1 -2 -9 365.95 29.9
 -1 -2 -9 389.54 29.46
 -1 -2 -10 763.45 50.79
 -1 -2 -10 733.64 48.43
 -1 -2 -10 772.7 48.58
 -1 -2 -10 777.04 50.58
 -1 -2 -10 818.88 49.55
 -1 -2 -10 757.34 48.98
 -1 -2 -10 811.21 50.77
 -1 -2 -10 759.21 50.49
 -1 -2 -11 63.95 13.42
 -1 -2 -11 64.22 16.78
 -1 -2 -11 49 12.25
 -1 -2 -11 45.39 15.87
 -1 -2 -11 47.71 15.97
 -1 -2 -11 68.81 15.51
 -1 -2 -11 43.46 17.41
 -1 -2 -12 296.95 26.46
 -1 -2 -12 327.3 26.1
 -1 -2 -12 330.25 27.09
 -1 -2 -12 320.16 27.33
 -1 -2 -12 307.53 26.42
 -1 -2 -13 90.61 15.53
 -1 -2 -13 95.54 16.62
 -1 -2 -14 64.73 14.99
 -1 -2 -14 29.24 12.87
 -1 -2 -14 46.48 12.13
 -1 -2 -14 28.69 12.43
 -1 -2 -15 2.85 9.32
 -1 -2 -16 -1.79 6.54
 1 3 -16 -4.13 7.92
 1 3 -16 0.66 7.59
 1 3 -15 162.95 15.75
 1 3 -15 170.37 14.21
 1 3 -14 435.6 30.36
 1 3 -14 483.37 32.06
 1 3 -13 1176.34 70.33
 1 3 -13 1233.94 71.64
 1 3 -13 1110.74 70.37
 1 3 -12 1282.65 74.96
 1 3 -12 1183.39 75.59
 1 3 -12 1254.9 75.25
 1 3 -11 365.47 30.49
 1 3 -11 419.03 29.05
 1 3 -11 406.11 29.94
 1 3 -10 82.67 13.33
 1 3 -10 97.73 15.99
 1 3 -10 91.71 15.72
 1 3 -10 88.3 15.33
 1 3 -9 38.55 11.38
 1 3 -9 12.21 12.58
 1 3 -9 33.44 12.87
 1 3 -9 30.71 11.26
 1 3 -8 586.38 42.25
 1 3 -8 707.53 42.6
 1 3 -8 720.29 43.73
 -1 -3 7 1984.81 113.97
 1 3 -7 2227.37 132.42
 1 3 -7 1921.75 114.46
 1 3 -7 1954.88 114.17
 -1 -3 6 4187.38 233.83
 -1 -3 6 3949.22 226.71
 1 3 -6 3880.63 226.81
 1 3 -6 4112.38 241.37
 1 3 -6 4307.79 235.55
 -1 -3 5 2505.89 149.06
 1 3 -5 2595.77 149.06
 1 3 -5 2933.68 158.93
 -1 -3 5 2790.85 156.62
 -1 -3 4 665.3 41.7
 1 3 -4 743.93 51.46
 -1 -3 4 673.8 48.96
 -1 -3 3 1113.4 65.67
 1 3 -3 1076.98 75.27
 -1 -3 3 1185.28 73.94
 -1 -3 2 31.87 16.61
 -1 -3 2 17.87 8.6
 -1 -3 1 481.9 38.85
 -1 -3 1 458.37 29.39
 -1 -3 0 2211.53 125.44
 -1 -3 0 2159.99 133.58
 -1 -3 -1 2000.86 116.62
 -1 -3 -1 2036.23 116.75
 -1 -3 -1 2248.09 125.66
 -1 -3 -2 688.23 42.33
 1 3 2 696.12 52.65
 -1 -3 -2 691.72 42.71
 -1 -3 -2 765.8 51.19
 1 3 3 698.78 52.1
 -1 -3 -3 780.62 51
 -1 -3 -3 676.08 43.11
 -1 -3 -4 228.05 17.28
 -1 -3 -4 189.2 22.68
 1 3 4 157.94 22.91
 1 3 5 -4.59 13.15
 -1 -3 -5 9.36 11.87
 -1 -3 -5 -6.62 9.4
 -1 -3 -5 0.47 11.31
 -1 -3 -6 15.65 10.44
 -1 -3 -6 10.52 10.95
 -1 -3 -6 9.77 10.25
 -1 -3 -6 9.55 10.44
 -1 -3 -6 14.36 12.55
 -1 -3 -6 1.52 9.7
 -1 -3 -6 16.43 14.53
 -1 -3 -6 9.51 12.59
 -1 -3 -7 154.35 15.79
 -1 -3 -7 153.99 20.06
 -1 -3 -7 125.67 15.54
 -1 -3 -7 129.05 17.62
 -1 -3 -7 114.58 14.93
 -1 -3 -7 156.45 18.07
 -1 -3 -7 104.41 14.46
 -1 -3 -7 136.72 14.97
 -1 -3 -7 151.49 18.01
 -1 -3 -7 129.52 19.25
 -1 -3 -7 170.38 18.44
 -1 -3 -8 89.79 13.38
 -1 -3 -8 92.19 13.28
 -1 -3 -8 101.76 16.7
 -1 -3 -8 80.03 13.65
 -1 -3 -8 79.53 17.14
 -1 -3 -8 83.9 19.31
 -1 -3 -8 69.88 16.75
 -1 -3 -8 89.98 17.84
 -1 -3 -8 85.68 13.79
 -1 -3 -8 91.11 13.06
 -1 -3 -9 12.94 10.43
 -1 -3 -9 15.13 10.28
 -1 -3 -9 2.37 11.57
 -1 -3 -9 6.11 14.17
 -1 -3 -9 -5.64 11.34
 -1 -3 -9 -8.43 16.36
 -1 -3 -9 8.42 11.54
 -1 -3 -9 7.19 15.51
 -1 -3 -9 0.76 16.31
 -1 -3 -10 525.52 37.59
 -1 -3 -10 524.67 35.72
 -1 -3 -10 505.24 35.04
 -1 -3 -10 496.71 35.17
 -1 -3 -10 513.27 35.55
 -1 -3 -10 533.31 37.98
 -1 -3 -10 552.68 37.6
 -1 -3 -10 519.95 38.26
 -1 -3 -11 516.51 36.45
 -1 -3 -11 562.66 36.23
 -1 -3 -11 569.31 38.44
 -1 -3 -11 536.53 38.35
 -1 -3 -11 555.96 39.01
 -1 -3 -11 504.45 36.19
 -1 -3 -11 569.32 39.43
 -1 -3 -12 23.63 14.76
 -1 -3 -12 25.42 14.02
 -1 -3 -12 8.88 17.6
 -1 -3 -12 12.21 11.18
 -1 -3 -12 22.17 14.39
 -1 -3 -13 16.75 18.91
 -1 -3 -13 1.27 12.43
 -1 -3 -13 -22.71 13
 -1 -3 -13 1.36 9.29
 -1 -3 -14 160.01 15.55
 -1 -3 -15 191.13 16.17
 -1 -3 -15 214.68 15.66
 1 4 -15 349.1 22.43
 1 4 -15 361.34 23.75
 1 4 -14 464.74 29.98
 1 4 -14 458.76 29.93
 1 4 -13 186.09 16.67
 1 4 -13 191.23 17.36
 1 4 -12 72.57 12.57
 1 4 -12 105.74 14.38
 1 4 -11 14.63 13.73
 1 4 -11 13.02 12.96
 1 4 -11 -3.57 10.4
 1 4 -10 130.19 15.71
 1 4 -10 123.35 18.79
 1 4 -9 706.73 42.74
 1 4 -9 582.21 43.55
 1 4 -9 607.56 42.79
 1 4 -9 710.26 43.69
 1 4 -8 489.25 33.85
 1 4 -8 474.02 33.45
 1 4 -8 482.34 32.67
 1 4 -7 236.04 18.97
 1 4 -7 205 19.3
 1 4 -7 237.22 19.98
 1 4 -6 440.46 30.9
 1 4 -6 485.45 30.92
 1 4 -6 465.12 30.56
 1 4 -6 473.15 41.76
 -1 -4 6 425.76 30.62
 -1 -4 6 401.84 38.01
 1 4 -5 36.86 18.05
 -1 -4 5 49.67 15.74
 1 4 -5 57.88 10.78
 -1 -4 5 52.02 10.96
 -1 -4 4 2.75 9.1
 1 4 -4 -10.95 19.23
 -1 -4 4 -3.77 16.64
 -1 -4 3 14.72 9.21
 1 4 -3 22.19 17.93
 -1 -4 3 30.86 18.08
 -1 -4 2 4.05 8.43
 -1 -4 2 -1.96 17.35
 1 4 -2 13.5 17.23
 -1 -4 1 1046.41 60.1
 -1 -4 1 974.12 71.22
 -1 -4 1 975.18 59.88
 1 4 -1 963.01 72.7
 -1 -4 0 192.56 16.48
 1 4 0 158.56 28.44
 -1 -4 0 210.72 17.37
 -1 -4 0 232.35 27.7
 -1 -4 -1 539.48 33.08
 -1 -4 -1 503.17 33.43
 1 4 1 417.44 43.18
 -1 -4 -1 498.35 44.16
 1 4 2 614.7 51.48
 -1 -4 -2 645.67 50.05
 -1 -4 -2 597.27 38.62
 -1 -4 -3 5.57 15.18
 1 4 3 -2.22 16.73
 -1 -4 -4 122.9 15.44
 -1 -4 -4 124.41 21.31
 1 4 4 149.51 22.88
 -1 -4 -4 133.97 15.54
 -1 -4 -4 134.39 15.2
 -1 -4 -4 127.82 16.26
 1 4 5 1213.34 75.28
 -1 -4 -5 1148.03 76.3
 -1 -4 -5 1283.58 74.96
 -1 -4 -5 1309.63 75.93
 -1 -4 -5 1273.49 84.65
 -1 -4 -5 1293.54 75.06
 1 4 5 1107.58 85.64
 -1 -4 -5 1393.14 76.11
 -1 -4 -6 1082.58 71.25
 -1 -4 -6 1246.78 71.86
 -1 -4 -6 1164.71 72.57
 -1 -4 -6 1265.67 75.28
 -1 -4 -6 1275.53 72.59
 -1 -4 -6 1151.52 71.97
 -1 -4 -7 1166.86 69.17
 -1 -4 -7 1148.81 68.74
 -1 -4 -7 1213.74 71.92
 -1 -4 -7 1246.44 68.02
 -1 -4 -7 1083.34 67.86
 -1 -4 -8 1221.01 75.72
 -1 -4 -8 1333.23 79.21
 -1 -4 -8 1277.33 76.02
 -1 -4 -8 1191.72 75.14
 -1 -4 -8 1114.68 75.73
 -1 -4 -8 1323.47 75.27
 -1 -4 -9 256.98 31.07
 -1 -4 -9 228.21 21.79
 -1 -4 -9 228.64 23.93
 -1 -4 -9 205.98 20.32
 -1 -4 -10 20.86 11.55
 -1 -4 -10 14.87 12.16
 -1 -4 -10 18.7 15.6
 -1 -4 -10 -6.25 11.36
 -1 -4 -10 3.76 13.68
 -1 -4 -11 145.57 18.14
 -1 -4 -11 143.7 18.94
 -1 -4 -11 158.18 16.81
 -1 -4 -12 327.72 24.8
 -1 -4 -12 336.03 26.31
 -1 -4 -12 362.16 26.64
 -1 -4 -12 340.2 26.2
 -1 -4 -13 509.64 33.31
 -1 -4 -13 518.43 34.35
 -1 -4 -13 556.37 34.46
 -1 -4 -14 435.54 28.55
 -1 -4 -14 460.25 28.65
 1 5 -14 -2.73 6.5
 1 5 -13 -2.43 8.73
 1 5 -13 -7.86 7.73
 1 5 -12 28.74 9.82
 1 5 -12 8.72 10.97
 1 5 -11 29.45 13.93
 1 5 -10 362.24 28.81
 1 5 -10 337.93 26.25
 1 5 -9 764.43 50.1
 1 5 -9 792.78 51.04
 1 5 -8 187.61 18.82
 1 5 -7 118.64 15.85
 1 5 -6 50.54 12.19
 1 5 -6 40.42 12.22
 1 5 -6 49.45 23.45
 -1 -5 6 38.84 16.95
 1 5 -5 173.31 32.55
 1 5 -5 296.77 22.72
 -1 -5 5 208.35 30.88
 -1 -5 5 248.56 19.28
 1 5 -4 1407.9 81.99
 1 5 -4 1248.7 80.65
 1 5 -4 1472.63 98.75
 -1 -5 4 1356.8 93.78
 -1 -5 4 1375.39 79.19
 -1 -5 4 1338.17 80.98
 1 5 -3 2150.63 123.51
 -1 -5 3 2090.32 121.7
 1 5 -3 2254.9 124.84
 -1 -5 3 2075.42 137.26
 1 5 -3 2178.37 140.82
 -1 -5 3 2029.94 123.26
 1 5 -2 1484.65 88.52
 1 5 -2 1325.67 103.97
 -1 -5 2 1626.06 90.4
 -1 -5 2 1555.32 103.83
 -1 -5 2 1429.87 88.29
 -1 -5 1 1063.2 71.4
 -1 -5 1 1257.37 73.17
 1 5 -1 1057.47 86.88
 1 5 -1 1199.32 71.3
 -1 -5 1 1259.37 87.3
 -1 -5 1 1241.53 71.46
 1 5 0 289.96 38.06
 -1 -5 0 259 23.63
 -1 -5 0 271.55 36.77
 -1 -5 0 296.38 24.7
 -1 -5 0 326.28 22.87
 -1 -5 -1 90.86 14.97
 -1 -5 -1 89.56 23.44
 -1 -5 -1 98.12 12.95
 1 5 1 72.7 22.79
 1 5 1 89.34 14.52
 -1 -5 -1 85.46 14.81
 -1 -5 -2 789.78 52.98
 -1 -5 -2 907.55 52.64
 1 5 2 842.72 69.56
 1 5 2 843.04 54.38
 -1 -5 -2 838.39 54.6
 -1 -5 -2 907.77 67.09
 -1 -5 -3 1260.27 80.31
 -1 -5 -3 1419.17 81.14
 -1 -5 -3 1328.16 81.06
 -1 -5 -3 1430.33 80.78
 -1 -5 -3 1367.53 82.79
 1 5 3 1308.43 97.34
 -1 -5 -3 1286.75 93.05
 1 5 3 1372.74 82.2
 -1 -5 -4 1107.91 71.25
 1 5 4 1199.87 72.6
 1 5 4 1231.4 88.75
 -1 -5 -4 1098.36 72.9
 -1 -5 -4 1224.55 72.19
 -1 -5 -4 1253.45 71.68
 -1 -5 -4 1177.78 83.82
 -1 -5 -4 1177.62 71.48
 -1 -5 -5 1454.53 86.47
 1 5 5 1350.3 101.43
 1 5 5 1557.43 87.3
 -1 -5 -5 1295.37 86.57
 -1 -5 -5 1425.59 98.01
 -1 -5 -5 1506.66 86.84
 -1 -5 -5 1434.56 86.62
 -1 -5 -5 1464.63 88.24
 -1 -5 -6 832.65 52.35
 -1 -5 -6 818.1 51.14
 -1 -5 -6 780.37 51.85
 -1 -5 -6 793.56 52.06
 -1 -5 -6 841.25 52.32
 -1 -5 -6 729.12 50.84
 -1 -5 -7 313.21 24.25
 -1 -5 -7 280.82 25.13
 -1 -5 -7 317.96 25.69
 -1 -5 -7 304.02 26.65
 -1 -5 -7 265.07 26.16
 -1 -5 -7 250.81 23.86
 -1 -5 -8 -3.5 10.94
 -1 -5 -8 -0.77 16.23
 -1 -5 -8 0.75 13.49
 -1 -5 -8 -2.22 16.99
 -1 -5 -8 12.66 12.09
 -1 -5 -8 -11.04 11.78
 -1 -5 -9 28.77 12.08
 -1 -5 -9 7.05 16.19
 -1 -5 -9 20.13 11.62
 -1 -5 -9 35.79 13.59
 -1 -5 -9 47.48 16.56
 -1 -5 -9 18.68 11.18
 -1 -5 -10 60.29 11.67
 -1 -5 -11 47.17 11.79
 -1 -5 -11 81.09 14.52
 -1 -5 -11 44.66 13.49
 -1 -5 -12 55.13 11.9
 -1 -5 -12 60.45 11.58
 -1 -5 -12 65.2 10.57
 -1 -5 -13 -3.67 6.95
 -1 -5 -13 11.04 7.79
 1 6 -13 369.37 23.59
 1 6 -13 396.77 24.05
 1 6 -12 790.78 48.08
 1 6 -12 813.66 48.14
 1 6 -11 483.08 32.59
 1 6 -11 524.47 33.67
 1 6 -11 482.25 32.19
 1 6 -10 400.76 31.1
 1 6 -10 431.39 29.34
 1 6 -9 42.8 12.2
 -1 -6 8 71.4 13.36
 1 6 -8 89.32 14.05
 1 6 -7 455.56 31.05
 -1 -6 7 383.16 31.11
 -1 -6 6 1207.58 87.53
 1 6 -6 1204.57 74.14
 1 6 -6 1286.82 94.85
 1 6 -5 1273.51 96.16
 1 6 -5 1299.52 77.26
 -1 -6 5 1182.43 75.95
 -1 -6 5 1238.67 90.39
 1 6 -4 964.64 59.28
 -1 -6 4 853.63 58.64
 1 6 -4 1014.16 60.64
 -1 -6 4 908.3 56.57
 -1 -6 4 1070.39 76.4
 1 6 -4 911.75 78.13
 -1 -6 3 194.14 17.08
 -1 -6 3 208.97 34.23
 1 6 -3 169.35 34.71
 1 6 -3 206.21 22.16
 1 6 -3 252.26 20.56
 -1 -6 3 199.44 19.65
 1 6 -2 7.82 26.25
 1 6 -2 22.74 13.57
 -1 -6 2 9.99 21.34
 1 6 -2 14.99 11.62
 -1 -6 2 2.15 8.92
 -1 -6 2 18.16 11.19
 1 6 -1 11 11.72
 1 6 -1 16.79 14.75
 1 6 -1 7.94 27.36
 -1 -6 1 21.43 11.67
 -1 -6 1 27.19 24.58
 1 6 0 232.89 40.81
 1 6 0 277.45 26.4
 -1 -6 0 268.31 25.39
 1 6 0 335.14 25.18
 1 6 1 427.75 50.88
 1 6 1 394.43 32.04
 -1 -6 -1 384.11 31.05
 -1 -6 -1 418.88 46.43
 1 6 2 221.68 23.11
 -1 -6 -2 259.65 36.02
 -1 -6 -2 208.94 22.39
 1 6 2 203.47 37
 1 6 3 -30.09 28.81
 -1 -6 -3 -5.92 19.68
 -1 -6 -3 11.72 12.47
 -1 -6 -3 1.97 13.3
 1 6 3 14.72 14.08
 1 6 4 54.87 25.04
 1 6 4 38.83 14.6
 -1 -6 -4 28.39 14.09
 -1 -6 -4 25.83 12
 -1 -6 -4 36.19 21.11
 -1 -6 -5 22.11 12.33
 -1 -6 -5 24.72 15.14
 -1 -6 -5 33.5 19.1
 -1 -6 -6 17.46 12.28
 -1 -6 -6 3.3 15.22
 -1 -6 -6 14.37 13.99
 -1 -6 -6 11.85 12.03
 -1 -6 -6 -0.69 12.3
 -1 -6 -7 9.96 11.37
 -1 -6 -7 -6.89 11.86
 -1 -6 -7 -5.4 11.86
 -1 -6 -7 -3.64 13.48
 -1 -6 -7 -10.22 14.96
 -1 -6 -8 60.05 11.54
 -1 -6 -8 11.73 14.68
 -1 -6 -9 147.94 16.97
 -1 -6 -9 155.79 17.15
 -1 -6 -10 213.69 18.3
 -1 -6 -11 249.66 18.64
 -1 -6 -12 68.06 8.24
 1 7 -12 17.55 4.56
 1 7 -11 34.36 7.32
 1 7 -11 30.98 6.67
 1 7 -10 22.45 9.13
 1 7 -10 17.27 7.53
 1 7 -10 18.03 10.03
 1 7 -9 74.97 10.88
 1 7 -9 62.11 13.31
 1 7 -8 77.21 12.11
 -1 -7 7 -5.68 10.52
 -1 -7 6 14.35 10.98
 1 7 -6 22.26 12.01
 -1 -7 5 37.13 11.99
 1 7 -5 33.44 11.43
 1 7 -5 60.54 14.38
 -1 -7 4 20.86 11.26
 1 7 -4 -3.03 14.49
 1 7 -3 4.19 29.87
 1 7 -3 47.15 16.26
 -1 -7 3 37.46 25.62
 1 7 -3 37.23 12.5
 1 7 -2 114.66 18.01
 1 7 -2 95.15 31.48
 1 7 -2 81.69 14.65
 -1 -7 2 110.89 30.72
 1 7 -1 282.07 28.43
 1 7 -1 256.15 45.66
 -1 -7 1 304.17 42.52
 1 7 -1 330.3 26.35
 -1 -7 1 355.95 23.92
 -1 -7 0 1129.34 64.64
 1 7 0 819.27 85.43
 1 7 0 1033.31 68.88
 1 7 0 1080.37 66.76
 -1 -7 0 1023.42 85.55
 -1 -7 -1 302.13 26.69
 1 7 1 353.13 29.03
 1 7 1 253.46 44.27
 1 7 1 340.51 26.61
 -1 -7 -1 349.41 43.68
 1 7 2 37.01 15.17
 -1 -7 -2 22.76 12.41
 1 7 2 34.23 13.33
 -1 -7 -3 20.64 12.56
 1 7 3 -7.98 13.72
 1 7 3 19.08 12.33
 -1 -7 -4 40.66 12.82
 1 7 4 38.41 14.6
 -1 -7 -5 154.31 18.2
 -1 -7 -5 174.19 18.11
 -1 -7 -6 517.76 35.48
 -1 -7 -7 564.65 37.25
 -1 -7 -8 341.94 24.49
 -1 -7 -9 147.69 13.84
 -1 -7 -10 12.57 6.92
 1 8 -9 360.79 21.08
 1 8 -9 306 20.92
 1 8 -8 226.62 16.32
 1 8 -8 223.98 18.05
 1 8 -7 117.69 14.46
 1 8 -7 137.24 12.53
 1 8 -6 10.06 8.69
 1 8 -5 91.17 11.93
 1 8 -5 97.13 13.99
 1 8 -4 195.74 18.07
 1 8 -4 262.37 21.53
 1 8 -3 775.61 49.94
 1 8 -3 863.73 53.14
 1 8 -2 809.72 53.28
 1 8 -1 568.85 35.85
 1 8 -1 465.4 37.4
 1 8 0 237.97 20.14
 1 8 0 221.13 22.75
 1 8 1 -4.52 13.93
 1 8 1 0.66 10.43
 1 8 2 27.31 10.56
 1 8 2 19.35 13.17
 -1 -8 -2 22.65 7.93
 1 8 3 283.7 22
 -1 -8 -3 251.53 17.68
 -1 -8 -4 318.65 21.27
 1 8 4 327.31 24.46
 1 8 4 288.47 22.96
 1 8 5 298.03 21.36
 -1 -8 -5 297.67 20.09
 1 8 6 133.12 12.76
 -1 -8 -6 166.38 12.11
 -1 -8 -6 163.74 12.95
 -1 -8 -7 28.2 5.16
 1 9 -5 206.22 13.91
 -1 -9 4 88.09 10.1
 1 9 -4 108.38 9.17
 1 9 -3 67.71 8.3
 1 9 -2 3.34 6.39
 1 9 -1 1.52 6.62
 1 9 0 -2.91 6.62
 1 9 1 0.26 6.06
 -1 -9 -2 2.27 6.72
 -1 -9 -3 1.38 6.09
 -2 10 1 20.22 5.27
 -2 10 0 11.56 5.25
 -2 10 -1 8.79 5.17
 -2 10 -2 71.04 7.01
 -2 9 7 75.66 8.73
 -2 9 6 154.93 13.89
 -2 9 5 112.07 13.12
 2 -9 -5 159.32 13.64
 2 -9 -4 87.18 11.65
 -2 9 4 49.13 10.98
 -2 9 3 9.29 9.87
 -2 9 3 4.24 9.86
 -2 9 2 -7 11.05
 -2 9 2 8.46 9.81
 -2 9 1 52.92 11.07
 -2 9 1 25.23 12.32
 -2 9 0 236.25 18.55
 -2 9 0 198.63 20.34
 2 -9 0 169.34 18.89
 -2 9 -1 238.38 22.44
 -2 9 -1 249.63 20.08
 -2 9 -2 81.82 14.2
 -2 9 -3 40.21 12.12
 -2 9 -3 24.27 9.6
 -2 9 -4 28.38 8.99
 -2 9 -4 13.06 9.68
 -2 9 -5 0.41 7.77
 -2 9 -6 0.34 6.46
 -2 9 -7 30.45 6.26
 2 -8 -9 37.67 7.92
 2 -8 -9 36.42 7.31
 2 -8 -8 130.21 13.21
 2 -8 -8 120.15 12.15
 2 -8 -8 134.53 12.74
 2 -8 -8 136.96 13.71
 2 -8 -7 103.19 13.71
 2 -8 -7 90.51 11.49
 2 -8 -7 75.87 11.97
 2 -8 -7 105.67 13.73
 2 -8 -6 6.5 8.71
 2 -8 -6 10.28 10.14
 2 -8 -6 13.84 12.25
 2 -8 -6 20.28 9.68
 2 -8 -5 -2.54 10.27
 -2 8 5 2.09 10.58
 2 -8 -5 -5.71 9.8
 2 -8 -4 84.37 13.27
 -2 8 4 65.3 14.57
 -2 8 3 9.5 13.26
 2 -8 -2 -5.39 12.16
 2 -8 -2 7.13 12.86
 -2 8 2 18.65 14.51
 -2 8 2 8.55 12.03
 2 -8 -1 90.21 14.56
 -2 8 1 85.54 18.28
 -2 8 1 89.57 15.18
 2 -8 -1 76.07 15.73
 2 -8 0 13.81 10.92
 2 -8 0 7.88 13.38
 -2 8 0 -0.85 12.59
 -2 8 0 24.93 15.32
 2 -8 1 36.78 11.13
 -2 8 -1 33.34 12.69
 -2 8 -1 19.26 15.77
 2 -8 1 27.54 14.4
 2 -8 2 89.23 16.72
 -2 8 -2 88.89 15.26
 -2 8 -3 12.21 14.32
 -2 8 -4 175.84 19.28
 -2 8 -4 110.56 16.93
 -2 8 -5 166.39 17.77
 -2 8 -5 142.4 15.92
 -2 8 -5 185.73 18.25
 2 -8 5 136.63 16.36
 -2 8 -6 319.22 23.99
 -2 8 -6 295.04 23.91
 -2 8 -7 443.62 28.36
 -2 8 -7 484.01 29.74
 -2 8 -8 403.05 25.15
 -2 8 -8 366.46 23.6
 -2 8 -9 208.7 16.19
 -2 8 -9 182.16 14.4
 -2 8 -9 172.4 13.85
 -2 8 -10 -1.51 4.49
 -2 8 -10 4.7 8.09
 2 -7 -12 11.31 5.55
 2 -7 -11 8.05 6.88
 2 -7 -11 10.03 7.56
 2 -7 -11 -2.16 6.89
 2 -7 -10 35.57 9.95
 2 -7 -10 41.66 9.77
 2 -7 -10 33.2 9.97
 2 -7 -9 43.88 8.4
 2 -7 -9 63.87 11.55
 2 -7 -9 58.01 12.82
 2 -7 -9 77.61 13.16
 2 -7 -8 18.2 8.75
 2 -7 -8 16.49 11.06
 2 -7 -8 18.78 13.25
 2 -7 -8 34.87 13.91
 2 -7 -7 31.33 14.53
 2 -7 -6 6.44 10.46
 2 -7 -5 238.94 34.93
 -2 7 5 169.96 20.36
 2 -7 -5 213.61 19.65
 2 -7 -5 188.46 18.96
 2 -7 -4 286.71 25.19
 2 -7 -4 342.15 40.43
 2 -7 -4 314 25.43
 -2 7 4 336.3 46.42
 -2 7 4 280.36 27.08
 2 -7 -3 865.82 54.67
 2 -7 -3 775.11 53.37
 2 -7 -2 261.77 23.06
 -2 7 2 256.68 45.32
 2 -7 -2 263.87 24.75
 2 -7 -1 392.44 31.73
 -2 7 1 422.74 55.7
 -2 7 1 426.02 33.81
 2 -7 -1 364.34 29.45
 2 -7 0 255.43 20.76
 -2 7 0 198.52 43.17
 -2 7 0 214.57 25.22
 2 -7 0 181.04 22.3
 -2 7 -1 35.91 16.48
 2 -7 1 21.52 14.12
 2 -7 1 37.04 11.89
 -2 7 -1 42.03 13.43
 -2 7 -1 14.5 33.06
 2 -7 2 180.68 17.04
 -2 7 -2 156.81 18.98
 -2 7 -2 187.69 42.6
 2 -7 2 197.44 20.97
 2 -7 3 878.3 58.08
 -2 7 -3 1019.6 60.95
 -2 7 -3 1122.09 88.58
 2 -7 3 1005.05 61.86
 2 -7 4 785.45 51.9
 -2 7 -4 790.44 51.79
 -2 7 -4 856.1 76
 2 -7 5 329.48 28.26
 -2 7 -5 433.19 50.73
 -2 7 -5 389.96 30.02
 -2 7 -5 424.8 30.65
 -2 7 -6 379.55 29.09
 -2 7 -6 378.99 29.71
 -2 7 -6 362.66 28.15
 -2 7 -7 61.73 13.13
 -2 7 -7 60.31 12.63
 -2 7 -7 96.61 15.71
 -2 7 -8 -10.66 13.57
 -2 7 -9 196.85 17.18
 -2 7 -9 231.83 19.89
 -2 7 -9 186.65 17.89
 -2 7 -10 365.1 25.03
 -2 7 -10 336.34 23.81
 -2 7 -10 375.68 26.22
 -2 7 -11 146.83 11.52
 -2 7 -11 145.99 14.88
 -2 7 -11 142.31 14.58
 -2 7 -12 85.62 10.15
 -2 7 -12 78.35 9.55
 2 -6 -13 78.45 9.1
 2 -6 -13 106.64 9.95
 2 -6 -12 200.59 16.23
 2 -6 -12 166.1 15.5
 2 -6 -11 147.57 15.12
 2 -6 -11 132.14 14.25
 2 -6 -11 116.07 14.15
 2 -6 -11 133.06 15.28
 2 -6 -11 128.94 15.32
 2 -6 -10 158.56 17.39
 2 -6 -10 191.2 19.14
 2 -6 -10 176.26 19.03
 2 -6 -10 166.34 18.24
 2 -6 -9 19.86 14.1
 2 -6 -9 3.55 14.7
 2 -6 -8 390.12 31.32
 2 -6 -8 425.11 46.65
 2 -6 -8 359.54 26.78
 2 -6 -7 355.37 26.21
 2 -6 -7 280.11 39.67
 2 -6 -6 664.15 43.04
 2 -6 -6 585.95 57.66
 2 -6 -5 626.16 38.63
 2 -6 -5 504.82 36.94
 2 -6 -5 558.6 53.04
 -2 6 5 554.93 39.07
 -2 6 5 504.45 55.54
 2 -6 -4 654.51 57.63
 -2 6 4 634.99 63.96
 -2 6 4 644.63 44.28
 2 -6 -4 624.16 42.48
 -2 6 3 469.42 55.13
 2 -6 -3 543.73 47.79
 -2 6 3 514.37 36.48
 2 -6 -3 430.04 33.82
 -2 6 2 121 35.14
 -2 6 2 125.96 18.86
 2 -6 -2 106.02 25.33
 2 -6 -2 123.35 15.93
 -2 6 1 156.88 38.2
 2 -6 -1 222.25 30.61
 -2 6 1 223.94 24.22
 -2 6 0 346.14 30.95
 -2 6 0 349.97 49.94
 2 -6 0 413.54 28.02
 2 -6 1 628.42 38.72
 -2 6 -1 607.56 62.79
 -2 6 -1 526.39 42.24
 2 -6 2 319.94 23.73
 -2 6 -2 319.69 28.95
 -2 6 -2 327.89 47.8
 -2 6 -2 349.94 26.19
 -2 6 -3 23.45 25.27
 -2 6 -3 23.63 11.74
 2 -6 3 -2.67 8.8
 -2 6 -3 9.72 13.9
 -2 6 -4 8.01 11.18
 -2 6 -4 -7.48 23
 -2 6 -4 13.92 13.8
 2 -6 5 23.28 10.78
 -2 6 -5 10.62 11.63
 -2 6 -5 10.68 25.54
 -2 6 -5 7.04 14.67
 -2 6 -5 10.55 12.46
 -2 6 -6 35.98 12.37
 -2 6 -6 36.64 24.3
 -2 6 -6 13.89 11.88
 -2 6 -6 28.91 15.15
 -2 6 -7 6.78 11.51
 -2 6 -7 6.39 11.01
 -2 6 -8 23.96 14
 -2 6 -8 13.23 11.21
 -2 6 -8 23.48 12.75
 -2 6 -8 2.8 10.93
 -2 6 -9 238.53 20.66
 -2 6 -9 261.54 22.75
 -2 6 -9 229.39 21.65
 -2 6 -10 648.73 43.15
 -2 6 -11 131.52 15.01
 -2 6 -11 149.6 17.3
 -2 6 -11 134.35 16.27
 -2 6 -11 137.1 13.28
 -2 6 -12 31.71 7.41
 -2 6 -12 44.06 12.13
 -2 6 -12 37.92 10.92
 -2 6 -13 8.38 8.06
 -2 6 -13 12.63 9.15
 -2 6 -13 -2.24 8.79
 2 -5 -14 168.7 13.47
 2 -5 -14 165.86 13.35
 2 -5 -13 60.54 10.5
 2 -5 -13 93.15 11.94
 2 -5 -13 102.77 12.83
 2 -5 -12 6.11 10.12
 2 -5 -12 48.25 13.25
 2 -5 -12 16.26 10.65
 2 -5 -12 28.3 12.01
 2 -5 -12 28.08 11.18
 2 -5 -11 14.44 12.83
 2 -5 -11 3.7 12.22
 2 -5 -11 5.34 13.91
 2 -5 -10 92.98 17.69
 2 -5 -10 104.47 16.9
 2 -5 -10 111.95 17.12
 2 -5 -9 165 32.29
 2 -5 -9 147.64 19.5
 2 -5 -8 214.87 23.4
 2 -5 -8 180.69 33.59
 2 -5 -8 196.71 21.34
 2 -5 -8 231.67 19.08
 2 -5 -7 24.44 23.85
 2 -5 -7 50.18 11.08
 2 -5 -6 29.48 10.79
 2 -5 -6 19.79 20.5
 2 -5 -5 60.7 11.86
 -2 5 5 58.05 23.17
 -2 5 5 41.84 12.01
 2 -5 -5 66.56 23.7
 -2 5 4 36.46 24.34
 -2 5 4 39.4 12.87
 2 -5 -4 48.98 11.81
 2 -5 -4 57.49 20.67
 2 -5 -3 63.39 12
 -2 5 3 62.63 25.48
 2 -5 -3 39.43 18.43
 -2 5 3 63.68 13.79
 2 -5 -2 18.78 16.26
 2 -5 -2 8.74 10
 -2 5 2 48 27.08
 -2 5 2 22.59 13.57
 2 -5 -1 185.17 24.46
 -2 5 1 158.63 18.68
 -2 5 1 146.61 32.38
 2 -5 -1 183.44 16.65
 -2 5 0 153.95 33.83
 -2 5 0 144.36 17.92
 -2 5 -1 16.3 24.83
 -2 5 -1 24.68 13.54
 -2 5 -2 341.09 27.6
 -2 5 -2 428.46 44.17
 -2 5 -3 81.07 12.7
 -2 5 -3 71.98 14.13
 -2 5 -4 361.45 25.12
 -2 5 -4 340.52 27.35
 -2 5 -4 358.06 26.33
 -2 5 -4 385.99 42.48
 -2 5 -5 865.64 54.58
 -2 5 -5 871.07 55.75
 -2 5 -5 863.88 71.16
 -2 5 -5 938.37 55.67
 -2 5 -6 1373.89 90.44
 -2 5 -6 1612.78 91.79
 -2 5 -6 1606.17 107.26
 -2 5 -6 1495.82 90.88
 -2 5 -6 1664.36 91.12
 -2 5 -7 844.17 52.99
 -2 5 -7 947.8 54.67
 -2 5 -7 764.63 52.95
 -2 5 -8 411.17 31.29
 -2 5 -8 486.19 33.61
 -2 5 -8 457.49 32.39
 -2 5 -9 1098.58 66.46
 -2 5 -9 1044.93 65.17
 -2 5 -9 1067.94 66.72
 -2 5 -10 19.67 11.36
 -2 5 -10 15.55 10.12
 -2 5 -10 14.31 12.3
 -2 5 -10 28.01 14.07
 -2 5 -11 63.9 14.27
 -2 5 -11 59.61 15.87
 -2 5 -11 72.14 13.7
 -2 5 -12 320.82 24.51
 -2 5 -12 316.81 22.2
 -2 5 -12 316.61 25.7
 -2 5 -12 317.85 25.56
 -2 5 -13 492.83 33.06
 -2 5 -13 500 32.98
 -2 5 -14 224.5 17.51
 -2 5 -14 219.84 16.7
 -2 5 -15 307.62 19.73
 2 -4 -15 25.12 8.32
 2 -4 -14 12.31 10.49
 2 -4 -14 26.65 10.54
 2 -4 -14 20.15 10.48
 2 -4 -13 14.88 9.88
 2 -4 -13 -2.58 12.63
 2 -4 -13 8.41 12.47
 2 -4 -12 22.47 14.67
 2 -4 -11 18.3 14.03
 2 -4 -11 3.14 12.38
 2 -4 -11 17.29 15.73
 2 -4 -9 649.98 58.73
 2 -4 -9 662.06 43.71
 2 -4 -9 600.07 43.96
 2 -4 -9 630.74 41.3
 2 -4 -8 279.48 22.01
 2 -4 -8 301.89 38.83
 2 -4 -8 290.86 26.15
 2 -4 -8 323.24 23.8
 2 -4 -7 48.4 10.37
 2 -4 -7 37.08 22.72
 2 -4 -7 69.67 13.22
 2 -4 -6 24.88 10.11
 2 -4 -6 7.66 11.23
 2 -4 -6 2.33 18.1
 2 -4 -5 339.09 22.75
 -2 4 5 331.59 36.71
 -2 4 5 310.95 24
 2 -4 -5 365.7 35.47
 2 -4 -4 903.58 53.26
 2 -4 -4 883.12 63.68
 -2 4 4 890.87 55.1
 -2 4 3 3282.29 187.95
 2 -4 -3 3299.84 195.1
 -2 4 2 2955.01 169.49
 -2 4 1 1502.12 89.06
 -2 4 0 706.42 45.44
 -2 4 -1 6.87 11.92
 -2 4 -2 714.2 45.54
 -2 4 -3 1254.34 74.89
 -2 4 -4 2572.77 147.89
 -2 4 -5 1370.49 79.2
 -2 4 -5 1272.28 79.09
 -2 4 -5 1429.58 92.96
 -2 4 -6 1357.9 81.1
 -2 4 -6 1358.63 80.51
 -2 4 -6 1388.57 81.59
 -2 4 -7 43.58 13.49
 -2 4 -7 44.49 11.63
 -2 4 -7 31.08 10.19
 -2 4 -8 21.14 11.99
 -2 4 -8 47.27 13.89
 -2 4 -8 43.41 10.61
 -2 4 -8 33.19 12.62
 -2 4 -9 79.05 12.16
 -2 4 -9 82.84 14.83
 -2 4 -9 63.86 14.8
 -2 4 -9 70.37 14.06
 -2 4 -10 252.01 20.52
 -2 4 -10 284.2 23.61
 -2 4 -10 252.02 22.98
 -2 4 -11 196.97 20.55
 -2 4 -11 208.93 22.26
 -2 4 -11 207.8 21.53
 -2 4 -11 237.8 18.37
 -2 4 -12 79.41 13.95
 -2 4 -12 104.88 16.83
 -2 4 -13 17.17 13.08
 -2 4 -13 24.48 12.29
 -2 4 -13 34.4 13.36
 -2 4 -14 8.64 10.69
 -2 4 -14 0.45 11.29
 -2 4 -14 2.79 9.45
 -2 4 -15 10.67 9.18
 2 -3 -16 11.98 7.67
 2 -3 -15 20.08 8.67
 2 -3 -15 18.32 10.57
 2 -3 -15 24.43 10.34
 2 -3 -14 218.86 18.6
 2 -3 -14 159.82 16.62
 2 -3 -13 442.47 32.52
 2 -3 -12 440.76 30.66
 2 -3 -12 480.16 33.7
 2 -3 -12 431.41 31.06
 2 -3 -12 406.37 29.99
 2 -3 -11 920.66 57.08
 2 -3 -11 937.97 57.77
 2 -3 -10 515.58 50.74
 2 -3 -10 446.01 32.38
 2 -3 -10 508.42 34
 2 -3 -10 458.22 32.98
 2 -3 -10 488.49 35.22
 2 -3 -9 6.76 11.27
 2 -3 -9 2.82 20.23
 2 -3 -9 13.92 12.35
 2 -3 -9 3.28 13.49
 2 -3 -8 307.65 26.01
 2 -3 -8 342.87 27.09
 2 -3 -8 346.61 38.31
 2 -3 -8 361.88 25.26
 2 -3 -7 1637.89 111.24
 2 -3 -7 1685.85 100.12
 2 -3 -7 1732.66 99.07
 2 -3 -7 1701.71 98.9
 2 -3 -6 1445.6 91.91
 2 -3 -6 1361.61 80.23
 2 -3 -5 1832.11 104.78
 -2 3 5 1932.58 115.68
 -2 3 5 1798.48 105.21
 2 -3 -4 1358.49 78.3
 -2 3 4 1360.83 89.88
 -2 3 3 1099.85 76.5
 2 -3 -2 2.07 23.76
 -2 3 2 5.51 21.61
 -2 3 1 986.69 75.5
 2 -3 -1 1186.56 79.79
 -2 3 0 351.95 39.62
 2 -3 0 451.6 43.22
 -2 3 -1 366.88 39.11
 2 -3 1 443.88 44.6
 2 -3 2 20.73 23.01
 -2 3 -2 14.46 20.53
 -2 3 -3 12.35 18.66
 -2 3 -4 108.55 22.23
 -2 3 -4 102.93 13.72
 -2 3 -5 222.14 26.72
 -2 3 -5 215.44 16.83
 -2 3 -5 209.24 18.67
 -2 3 -6 18.4 11.74
 -2 3 -7 21.37 12.06
 -2 3 -7 11.16 10.16
 -2 3 -8 109.39 15.15
 -2 3 -8 128.71 15.22
 -2 3 -8 132.13 15.92
 -2 3 -8 139.57 15.98
 -2 3 -8 113.29 12.72
 -2 3 -9 488 35.17
 -2 3 -9 497.43 32.82
 -2 3 -9 559.43 35.72
 -2 3 -9 461.98 34.35
 -2 3 -9 531.38 36.04
 -2 3 -10 738.59 48.18
 -2 3 -10 761.14 47.85
 -2 3 -10 713.79 48.16
 -2 3 -10 727.11 45.46
 -2 3 -10 733.1 47.97
 -2 3 -11 755.85 48.46
 -2 3 -11 823.28 51.6
 -2 3 -11 824.62 51.14
 -2 3 -12 77.25 16.54
 -2 3 -12 115.06 17.32
 -2 3 -13 4.53 11.06
 -2 3 -14 46.41 13.22
 -2 3 -14 49.03 11.48
 -2 3 -14 46.25 12.19
 -2 3 -15 238.24 19.33
 -2 3 -16 529.99 32.42
 2 -2 -17 54.58 6.71
 2 -2 -16 266.51 19.62
 2 -2 -16 240.32 17.96
 2 -2 -16 268.61 18.99
 2 -2 -15 376.09 26.83
 2 -2 -15 356.88 25.36
 2 -2 -14 354.93 27.79
 2 -2 -14 383.68 28.14
 2 -2 -14 364.69 26.49
 2 -2 -13 58.98 13.47
 2 -2 -13 77.78 14.97
 2 -2 -13 32.36 11.33
 2 -2 -12 -2.84 11.53
 2 -2 -11 30 28.8
 2 -2 -11 42.5 12.11
 2 -2 -11 45.41 15.88
 2 -2 -11 35.75 12.2
 2 -2 -10 137.54 18.94
 2 -2 -10 167.31 28.72
 2 -2 -10 141.53 16.57
 2 -2 -10 168.1 16.99
 2 -2 -10 146.53 17.68
 2 -2 -10 184.9 16.9
 2 -2 -9 31.82 12.81
 2 -2 -9 73.86 12.3
 2 -2 -9 72.21 12.16
 2 -2 -9 31.55 20.09
 2 -2 -9 63.63 12.69
 2 -2 -8 114.53 13.4
 2 -2 -8 84.4 13.14
 2 -2 -8 64.18 20.7
 2 -2 -8 85.81 11.52
 2 -2 -8 125.77 13.49
 2 -2 -8 73.21 13.98
 2 -2 -7 203.08 17.72
 2 -2 -7 212.42 16.39
 2 -2 -7 192.79 25.69
 2 -2 -7 186.05 18.48
 2 -2 -6 56.97 9.19
 2 -2 -6 54.15 11.73
 2 -2 -5 2.92 17.49
 2 -2 -5 25.19 7.51
 -2 2 5 40.76 17.53
 2 -2 -5 12.52 15.2
 -2 2 4 162.14 25.54
 2 -2 -4 228.78 28.4
 2 -2 -3 9.63 21.77
 -2 2 3 17.25 20.09
 -2 2 3 2.7 17.18
 2 -2 -2 21.5 23.5
 -2 2 2 11.09 19.07
 2 -2 -1 935.56 68.31
 -2 2 1 939.95 65.03
 2 -2 0 3840.49 212.56
 -2 2 0 3340 208.36
 2 -2 1 85.03 26.43
 -2 2 -1 68.78 20.91
 -2 2 -2 331.66 32.89
 2 -2 2 349.71 36.33
 -2 2 -3 81.21 21.29
 2 -2 3 69.27 22.95
 -2 2 -4 234.61 26.62
 -2 2 -4 219.1 17.85
 -2 2 -5 548.93 43.03
 2 -2 5 491.51 43.17
 -2 2 -5 612.08 36.81
 -2 2 -6 3131.95 176.57
 -2 2 -6 3077.33 175.9
 -2 2 -7 3405.07 201.65
 -2 2 -7 3746.24 202.41
 -2 2 -8 1569.88 94.73
 -2 2 -8 1556.5 95.49
 -2 2 -8 1745.23 96.6
 -2 2 -8 1539.45 94.92
 -2 2 -8 1739.04 95.6
 -2 2 -9 601.26 37.78
 -2 2 -9 481.77 36.92
 -2 2 -9 573.35 34.86
 -2 2 -9 556.02 37.68
 -2 2 -9 535.67 36.53
 -2 2 -9 562.51 38.45
 -2 2 -9 549.44 37.52
 -2 2 -10 331.43 26.97
 -2 2 -10 321.74 25.48
 -2 2 -10 318.13 27.14
 -2 2 -10 331.5 26.48
 -2 2 -10 356.23 23.6
 -2 2 -10 349.72 27.86
 -2 2 -11 14.4 12.61
 -2 2 -11 -9.18 14.77
 -2 2 -11 6.87 14.82
 -2 2 -12 214.89 21.21
 -2 2 -12 209.32 19.52
 -2 2 -12 205.47 21.64
 -2 2 -12 197.02 19.84
 -2 2 -13 396.68 31.61
 -2 2 -13 442.85 30.4
 -2 2 -14 431.54 29.92
 -2 2 -14 447.09 30.53
 -2 2 -14 458.84 31.65
 -2 2 -15 261.45 19.75
 -2 2 -15 301.48 21.68
 -2 2 -16 198.09 14.96
 -2 2 -16 193.86 15.95
 2 -1 -17 4.56 5.81
 2 -1 -17 10.11 6.51
 2 -1 -16 12.13 9.86
 2 -1 -16 27.1 9.55
 2 -1 -15 78.53 10.38
 2 -1 -15 95.51 13.23
 2 -1 -15 87.75 14.18
 2 -1 -15 71.95 12.53
 2 -1 -14 19.32 12.04
 2 -1 -13 236.56 21.91
 2 -1 -13 254.23 20.67
 2 -1 -13 224.23 19.65
 2 -1 -12 15.43 29.03
 2 -1 -12 9.11 10.89
 2 -1 -12 6.72 11.28
 2 -1 -11 210.19 20.11
 2 -1 -11 225.22 20.63
 2 -1 -11 306.78 23.54
 2 -1 -11 259.21 39.83
 2 -1 -10 484.18 34.13
 2 -1 -10 527.52 36.03
 2 -1 -10 546.2 54.8
 2 -1 -10 539.17 34.81
 2 -1 -9 1372.45 86.13
 2 -1 -9 1450.74 85.53
 2 -1 -9 1499.51 86.21
 2 -1 -9 1383.17 96.64
 2 -1 -9 1494.72 85.33
 2 -1 -8 1611.23 100.36
 2 -1 -8 1829.74 101.5
 2 -1 -8 1785.16 100.57
 2 -1 -7 792.28 48.62
 2 -1 -7 850.84 56.7
 2 -1 -7 806.97 47.75
 2 -1 -7 746.06 47.37
 2 -1 -6 -4.79 11.02
 2 -1 -6 6.6 7.43
 2 -1 -6 -1.22 15.25
 2 -1 -6 13.64 14.9
 2 -1 -6 6.93 9.55
 2 -1 -5 588.64 39.72
 -2 1 5 505.31 40.49
 -2 1 4 1763.94 107.68
 -2 1 3 5003.71 287.71
 -2 1 2 9217.82 522.37
 -2 1 1 9792.71 554.49
 -2 1 0 46.86 20.69
 -2 1 -1 -2.36 17.95
 -2 1 -2 3.43 18.72
 -2 1 -3 880.65 58.82
 -2 1 -4 4149.52 239.25
 2 -1 5 4706.39 290.29
 -2 1 -5 5227.96 284.14
 -2 1 -5 4980.46 284.38
 -2 1 -6 688.22 43.26
 -2 1 -6 694.78 43.61
 -2 1 -7 12.54 12.4
 -2 1 -7 5.71 11.08
 -2 1 -8 51.88 11.88
 -2 1 -8 52.01 11.97
 -2 1 -8 61.52 14.21
 -2 1 -8 56.84 14.08
 -2 1 -8 52.44 13.59
 -2 1 -9 10.94 13.22
 -2 1 -9 -1.98 10.16
 -2 1 -9 5.5 9.29
 -2 1 -9 20.84 13.76
 -2 1 -9 1.69 12.07
 -2 1 -9 9.14 13.17
 -2 1 -9 -9.53 13.72
 -2 1 -10 22.83 11.35
 -2 1 -10 42.77 14.6
 -2 1 -10 27.64 13.2
 -2 1 -10 37.48 13.86
 -2 1 -10 24.15 14.85
 -2 1 -10 47.73 15.09
 -2 1 -10 23.68 12.24
 -2 1 -11 139.41 18.94
 -2 1 -11 150.91 17.62
 -2 1 -11 122.68 17.67
 -2 1 -11 148.81 19.1
 -2 1 -11 133.7 17.43
 -2 1 -11 151.74 18.8
 -2 1 -12 -6.04 13.69
 -2 1 -12 5.17 12.88
 -2 1 -12 1.4 14.8
 -2 1 -12 17.84 14.34
 -2 1 -12 8.25 12.09
 -2 1 -13 44.35 13.34
 -2 1 -13 41.86 15.52
 -2 1 -13 30.72 12.1
 -2 1 -13 28.17 13.69
 -2 1 -14 5.24 11.3
 -2 1 -14 9.32 13.59
 -2 1 -14 1.47 11.43
 -2 1 -15 5.91 11.52
 -2 1 -15 20.48 9.83
 -2 1 -15 13.41 11.98
 -2 1 -16 -5.72 9.6
 -2 1 -16 2.22 8.59
 2 0 -17 151.5 12.12
 2 0 -16 31.63 9.97
 2 0 -16 20.77 8.78
 2 0 -15 -8.82 10.97
 2 0 -15 5.9 10.98
 2 0 -15 9.55 7.96
 2 0 -15 10.41 9.47
 2 0 -14 320.13 26.01
 2 0 -13 758.16 47.18
 2 0 -13 742.08 48.76
 2 0 -13 724.22 46.47
 2 0 -12 1116.69 86.77
 2 0 -12 1068.54 65.55
 2 0 -12 1096.19 66.03
 2 0 -11 592.33 38.57
 2 0 -11 593.39 58.72
 2 0 -11 535.16 37.6
 2 0 -10 318.2 24.67
 2 0 -10 376.01 45.55
 2 0 -10 295.2 23.78
 2 0 -9 110.88 13.78
 2 0 -9 97.19 12.65
 2 0 -9 110.9 15.28
 2 0 -9 84.37 30.26
 2 0 -9 135.06 15.38
 2 0 -9 127.83 12.8
 2 0 -8 185.65 15.85
 2 0 -8 201.47 17.95
 2 0 -7 1441.28 91.04
 2 0 -7 1450.06 85.07
 2 0 -7 1503.06 85.74
 2 0 -6 1636.9 91.86
 2 0 -6 1627.39 92.53
 2 0 -6 1450.05 96.26
 2 0 -5 940.68 58.48
 -2 0 5 927.56 61.31
 -2 0 4 555.29 40.63
 -2 0 3 110.48 17.97
 -2 0 2 786.23 53.44
 -2 0 1 2.95 15.53
 -2 0 0 48.2 16.58
 -2 0 -1 10.72 15.5
 -2 0 -2 93.47 17.72
 -2 0 -3 705.15 47.93
 -2 0 -4 171.11 19.44
 -2 0 -5 4.46 11.73
 -2 0 -5 -3.72 10.97
 -2 0 -6 14.58 12.53
 -2 0 -6 7.49 11.17
 -2 0 -7 84.8 15.27
 -2 0 -7 104.37 13.73
 -2 0 -8 185.88 19.96
 -2 0 -8 194.82 18.58
 -2 0 -8 198.86 18.71
 -2 0 -8 205.78 19.25
 -2 0 -8 174.87 18.03
 -2 0 -8 162.87 19.1
 -2 0 -8 189.16 18.06
 -2 0 -9 1038.4 64.55
 -2 0 -9 1077.98 64.67
 -2 0 -9 1076.11 65.05
 -2 0 -9 1050.17 65.72
 -2 0 -9 1031.75 64.31
 -2 0 -9 1064.36 65.68
 -2 0 -9 1060.77 65.94
 -2 0 -10 437.41 32.42
 -2 0 -10 405.16 30.51
 -2 0 -10 453.61 31.7
 -2 0 -10 457.51 32.82
 -2 0 -10 410.35 31.37
 -2 0 -10 422.27 32.16
 -2 0 -11 821.79 52.02
 -2 0 -11 815.87 51.79
 -2 0 -11 790.52 52.66
 -2 0 -11 793.25 52.55
 -2 0 -11 810.51 51.26
 -2 0 -12 640.58 42.13
 -2 0 -12 614.1 42.71
 -2 0 -12 690.47 43.53
 -2 0 -12 643.67 43.94
 -2 0 -12 689.33 43.98
 -2 0 -12 625.4 41.57
 -2 0 -13 57.82 14.53
 -2 0 -13 78.97 16.89
 -2 0 -13 56.54 15.03
 -2 0 -14 22.09 13.63
 -2 0 -14 37.29 12.31
 -2 0 -14 27.48 14.46
 -2 0 -15 253.68 20.65
 -2 0 -15 250.06 21.13
 -2 0 -15 277.85 20.17
 -2 0 -16 287.95 20.14
 2 1 -17 83.35 8.88
 2 1 -16 132.18 14.27
 2 1 -16 167.74 14.07
 2 1 -15 273.63 21.19
 2 1 -15 242.83 19.69
 2 1 -14 235.06 19.43
 2 1 -14 272.87 22.52
 2 1 -13 76.5 14
 2 1 -13 122.73 16.78
 2 1 -13 99.85 13.62
 2 1 -12 -12.5 11.97
 2 1 -12 13.15 27.65
 2 1 -11 -6.06 9.71
 2 1 -11 -13.1 28.46
 2 1 -11 4.57 12.31
 2 1 -10 111.69 12.94
 2 1 -10 126.32 16.37
 2 1 -10 81.93 14.7
 2 1 -10 74.77 33.08
 2 1 -9 19.15 8.45
 2 1 -9 12 11.18
 2 1 -9 21.99 10.85
 2 1 -9 -5.71 31.06
 2 1 -9 16.25 11.91
 2 1 -9 3.65 8.53
 2 1 -8 81.4 12.99
 2 1 -8 76.31 10.36
 2 1 -8 102.14 12.52
 2 1 -8 71.98 29.8
 2 1 -7 44.35 8.21
 2 1 -7 58.83 10.72
 2 1 -7 73.2 29.07
 -2 -1 6 212.93 23.77
 2 1 -6 261.64 17.49
 -2 -1 5 437.34 34.52
 2 1 -4 342.01 23.01
 -2 -1 4 387.68 30.81
 -2 -1 3 52.78 16.19
 -2 -1 2 1464.8 90.87
 -2 -1 1 750.81 51.7
 2 1 0 2342.8 137.98
 -2 -1 0 2483.19 142.07
 2 1 1 3843.33 215.55
 -2 -1 -1 3791.43 222.16
 -2 -1 -2 1172.86 74.71
 -2 -1 -3 34.93 14.31
 -2 -1 -4 63.87 12.38
 -2 -1 -4 61.31 12.24
 -2 -1 -4 53.61 15.19
 -2 -1 -5 514.21 31.77
 -2 -1 -5 451.05 37.23
 -2 -1 -5 491.14 33.29
 -2 -1 -5 551.52 33.86
 -2 -1 -6 2539.83 131.1
 -2 -1 -6 2248.39 132.09
 -2 -1 -6 2008.47 131.42
 -2 -1 -6 2321.45 130.9
 -2 -1 -6 2291.96 130.85
 -2 -1 -7 2555.69 160.27
 -2 -1 -7 2810.09 159.35
 -2 -1 -7 2996.03 160.27
 -2 -1 -8 3247.74 180.79
 -2 -1 -8 3081.66 180.76
 -2 -1 -8 3353 179.44
 -2 -1 -8 2997.66 180.1
 -2 -1 -8 2912.73 180.86
 -2 -1 -8 3320.13 180.29
 -2 -1 -8 3109.79 180.22
 -2 -1 -8 2930.89 179.39
 -2 -1 -8 3310.6 180.15
 -2 -1 -9 780.35 48.97
 -2 -1 -9 753.85 47
 -2 -1 -9 766.67 49.05
 -2 -1 -9 756.97 48.54
 -2 -1 -9 741.01 47.92
 -2 -1 -9 757.52 49.2
 -2 -1 -9 749.69 48.02
 -2 -1 -9 694.36 48.96
 -2 -1 -9 754.52 49.53
 -2 -1 -10 119.24 18.3
 -2 -1 -10 98.28 18.51
 -2 -1 -10 106.88 17.47
 -2 -1 -10 123.52 19.95
 -2 -1 -10 117.62 16.08
 -2 -1 -10 128.06 17.26
 -2 -1 -10 131.15 17.77
 -2 -1 -11 301.46 26.32
 -2 -1 -11 285.03 25.38
 -2 -1 -11 297.43 27.24
 -2 -1 -11 326.58 25.23
 -2 -1 -12 72.39 15.8
 -2 -1 -12 69.39 14.97
 -2 -1 -12 42.87 17.62
 -2 -1 -12 50.08 14.12
 -2 -1 -12 91.79 16.63
 -2 -1 -13 255.07 22.92
 -2 -1 -14 358.86 26.13
 -2 -1 -14 364.1 25.76
 -2 -1 -14 362.91 26.62
 -2 -1 -14 303.69 23.61
 -2 -1 -15 273.99 21.22
 -2 -1 -16 12.02 6.82
 2 2 -16 52.25 8.22
 2 2 -15 154.33 14.66
 2 2 -15 166.62 15.38
 2 2 -14 173.28 16.17
 2 2 -14 131.07 16.35
 2 2 -13 141.9 16.49
 2 2 -13 130.84 17.21
 2 2 -12 -8.93 14.72
 2 2 -12 23.27 10.12
 2 2 -12 25.38 12.78
 2 2 -11 467.58 34.82
 2 2 -11 575.11 56.24
 2 2 -11 506.59 35.31
 2 2 -11 467.62 32.51
 2 2 -11 457.88 33.88
 2 2 -10 1272.15 77.72
 2 2 -10 1388.1 79.4
 2 2 -10 1351.31 99.06
 2 2 -10 1245.95 78.3
 2 2 -10 1255.36 76.91
 2 2 -9 1160.52 72.11
 2 2 -9 1169.25 70.24
 2 2 -9 1247.34 91.49
 2 2 -8 1626.71 94.63
 2 2 -8 1754.45 114.37
 2 2 -8 1577.99 96.1
 2 2 -7 865.95 69.26
 2 2 -6 546.66 51.7
 -2 -2 6 557.22 42.52
 -2 -2 5 357.04 31.68
 2 2 -4 1340.81 96.56
 -2 -2 4 1598.9 94.5
 2 2 -3 2662.84 164.96
 -2 -2 3 2840.96 164.72
 2 2 -2 3205.59 187.25
 -2 -2 2 3159.02 188.48
 -2 -2 1 4258.15 262.63
 2 2 -1 4717.88 259.87
 -2 -2 0 2733.74 163.39
 -2 -2 -1 106.5 11.46
 -2 -2 -1 153.28 22.59
 -2 -2 -2 5.44 14.16
 -2 -2 -2 11.14 8.17
 -2 -2 -2 14.16 16.86
 -2 -2 -3 18.05 10.06
 -2 -2 -3 4.96 8.06
 -2 -2 -3 -2.83 15.19
 -2 -2 -3 5.67 12.81
 -2 -2 -4 674.43 39.66
 -2 -2 -4 608.91 40.03
 -2 -2 -4 612.93 38.96
 -2 -2 -4 612.89 46.47
 -2 -2 -5 1531.67 98.37
 -2 -2 -5 1559.79 91.29
 -2 -2 -5 1496.95 90.58
 -2 -2 -5 1620.09 91.96
 -2 -2 -5 1652.81 92.03
 -2 -2 -6 1547.86 93.95
 -2 -2 -6 1765.1 94.21
 -2 -2 -6 1649.64 94.17
 -2 -2 -6 1384.22 93.13
 -2 -2 -6 1674.32 93.55
 -2 -2 -6 1590.72 92.66
 -2 -2 -7 167.92 17.9
 -2 -2 -7 201.73 18.15
 -2 -2 -7 152.18 19.57
 -2 -2 -7 213.53 19.02
 -2 -2 -7 226.66 20.86
 -2 -2 -7 194.38 17.75
 -2 -2 -7 170.7 19.06
 -2 -2 -7 168.66 21.33
 -2 -2 -7 205.29 19.86
 -2 -2 -7 205.51 20.47
 -2 -2 -7 214.98 17.24
 -2 -2 -8 77.04 15.13
 -2 -2 -8 65.65 12.78
 -2 -2 -8 49.35 15.55
 -2 -2 -8 90.4 13.61
 -2 -2 -8 69.77 13.38
 -2 -2 -8 66.83 16.03
 -2 -2 -8 48.78 15.12
 -2 -2 -8 90.67 16.05
 -2 -2 -8 53.15 11.85
 -2 -2 -8 81.44 18.21
 -2 -2 -8 55.67 12.62
 -2 -2 -9 11.91 15.56
 -2 -2 -9 13.93 12.14
 -2 -2 -9 12.9 15.06
 -2 -2 -9 -6.82 12.39
 -2 -2 -9 28.74 16.18
 -2 -2 -9 11.22 17.79
 -2 -2 -9 13.95 11.27
 -2 -2 -9 19.19 14.84
 -2 -2 -9 7.54 15.44
 -2 -2 -9 21.17 14.17
 -2 -2 -10 36.17 14.79
 -2 -2 -10 45.98 16.77
 -2 -2 -10 31.58 12.47
 -2 -2 -10 68.78 17.07
 -2 -2 -10 31.56 15.32
 -2 -2 -10 40.72 18.03
 -2 -2 -10 27.38 16.01
 -2 -2 -10 56.99 15.95
 -2 -2 -11 13.55 15.38
 -2 -2 -11 8.26 11.25
 -2 -2 -11 5.49 15.43
 -2 -2 -11 9.8 13.94
 -2 -2 -11 10.55 17.56
 -2 -2 -11 16.72 14.33
 -2 -2 -11 14.67 14.8
 -2 -2 -12 82.85 15.75
 -2 -2 -12 46.63 16.51
 -2 -2 -12 64.5 16.04
 -2 -2 -12 83.82 15.14
 -2 -2 -13 12.58 14.32
 -2 -2 -13 7.96 11.46
 -2 -2 -14 6.56 13.93
 -2 -2 -14 22.63 9.64
 -2 -2 -15 36.29 9.35
 2 3 -16 13.87 5.37
 2 3 -15 22.36 8.27
 2 3 -14 177.98 16.5
 2 3 -14 174.82 16.41
 2 3 -13 506.31 34.87
 2 3 -12 675.27 44.8
 2 3 -12 755.96 46.61
 2 3 -12 705.61 46.04
 2 3 -11 595.56 38.35
 2 3 -11 575.62 40.62
 2 3 -11 562.62 39.45
 2 3 -10 20.45 13.65
 2 3 -10 17.49 10.23
 2 3 -10 9.23 13.26
 2 3 -9 258.96 20.88
 2 3 -9 253.33 22.48
 2 3 -9 244.6 42.57
 2 3 -9 219.74 23.32
 2 3 -8 3.8 9.85
 2 3 -8 12.37 27.45
 -2 -3 8 7.71 10.39
 2 3 -8 0.67 12.24
 2 3 -7 294.11 23.46
 -2 -3 7 330.14 24.8
 2 3 -7 366.38 43.81
 2 3 -7 335.47 24.83
 2 3 -6 413.12 36.93
 -2 -3 6 386.94 27.41
 2 3 -6 426.06 44.7
 2 3 -6 341.17 26.4
 -2 -3 6 386.11 35.46
 2 3 -6 377.4 26.29
 2 3 -5 724.6 60.1
 -2 -3 5 723.68 45.79
 2 3 -5 715.62 44.71
 -2 -3 5 788.31 55.89
 -2 -3 4 153.37 23.03
 -2 -3 4 127.9 14.35
 -2 -3 3 44.15 10.32
 -2 -3 3 36.9 8.83
 -2 -3 2 111.64 12.53
 -2 -3 2 106.87 11.49
 -2 -3 1 85.06 11.02
 -2 -3 1 92 11.35
 -2 -3 0 147.5 13.46
 -2 -3 0 133.94 13.49
 -2 -3 -1 18.91 8.55
 -2 -3 -1 12.62 8.18
 -2 -3 -2 176.43 25.52
 -2 -3 -2 173.67 15.99
 -2 -3 -2 184.41 15.18
 -2 -3 -3 161.72 14.34
 -2 -3 -3 149.28 23.75
 -2 -3 -3 160.71 14.85
 -2 -3 -4 1480.15 87.26
 -2 -3 -4 1357.52 76.65
 -2 -3 -4 1204.18 75.2
 -2 -3 -5 431.23 32.62
 -2 -3 -5 537.5 34.38
 -2 -3 -5 526.29 35.58
 -2 -3 -5 546.11 34.3
 -2 -3 -5 499.06 34.68
 -2 -3 -5 513.1 41.84
 2 3 5 488.45 43.85
 -2 -3 -5 548 34.51
 -2 -3 -6 14.93 15.45
 -2 -3 -6 37.47 11.59
 -2 -3 -6 19.98 13.03
 -2 -3 -6 16.52 10.21
 -2 -3 -6 41.06 13.7
 -2 -3 -6 40.8 16.25
 -2 -3 -6 18.87 9.99
 -2 -3 -6 23.17 13.68
 -2 -3 -6 30.18 11.82
 -2 -3 -7 13.72 9.92
 -2 -3 -7 10.99 14.35
 -2 -3 -7 3.96 11.76
 -2 -3 -7 17.52 12.4
 -2 -3 -7 15.01 13.09
 -2 -3 -7 6.77 9.92
 -2 -3 -7 6.35 15.47
 -2 -3 -7 15.54 15.97
 -2 -3 -7 4.76 14.85
 -2 -3 -7 -1.59 11.14
 -2 -3 -8 218.72 17.89
 -2 -3 -8 192.01 22.55
 -2 -3 -8 138.98 21.16
 -2 -3 -8 197.25 18.83
 -2 -3 -8 218.22 19.95
 -2 -3 -8 145.65 18.27
 -2 -3 -8 155.65 21.03
 -2 -3 -8 183.75 18.74
 -2 -3 -9 408.58 33.25
 -2 -3 -9 419.68 30.7
 -2 -3 -9 443.38 32.92
 -2 -3 -9 400.12 32.28
 -2 -3 -9 414.87 30.62
 -2 -3 -10 1043.39 65.93
 -2 -3 -10 1054.95 66.08
 -2 -3 -10 1034.55 64.29
 -2 -3 -10 1062.07 65.53
 -2 -3 -11 1182.39 71.75
 -2 -3 -11 1126.09 69.49
 -2 -3 -11 1156.91 70.59
 -2 -3 -12 374.3 26.74
 -2 -3 -12 396.49 28.39
 -2 -3 -13 183.05 17.75
 -2 -3 -13 190.29 16.62
 -2 -3 -13 168.16 15.18
 -2 -3 -14 4.65 9.82
 -2 -3 -14 17.37 8.36
 -2 -3 -15 114.32 10.08
 2 4 -15 85.83 8.48
 2 4 -14 143.47 13.58
 2 4 -14 158.87 13.7
 2 4 -13 38 8.79
 2 4 -13 50.53 11.26
 2 4 -12 1.3 11.35
 2 4 -11 115.71 15.53
 2 4 -11 122.06 16.47
 2 4 -11 92.06 13.17
 2 4 -11 113.7 16.19
 2 4 -10 70.61 12.06
 2 4 -10 52.02 15.3
 2 4 -10 31.06 13.21
 2 4 -9 63.34 16.42
 2 4 -9 54.06 12.76
 -2 -4 8 30.18 11.46
 2 4 -8 17.14 12.01
 2 4 -8 14.88 10.99
 2 4 -7 122.07 15.15
 -2 -4 7 135.86 16.24
 -2 -4 6 181.55 26.9
 2 4 -6 198.68 17.53
 -2 -4 6 154.26 18.07
 2 4 -5 718.66 57.29
 -2 -4 5 715.16 42.47
 -2 -4 5 647.76 43.63
 -2 -4 5 646.08 54.71
 2 4 -5 654.82 42.53
 -2 -4 4 668.8 40.25
 -2 -4 4 620.32 41.62
 -2 -4 4 650.77 52.98
 2 4 -4 595.08 54.21
 -2 -4 3 -4.47 10.12
 -2 -4 3 6.86 7.36
 2 4 -3 10.72 20.39
 -2 -4 3 -7.38 18.57
 -2 -4 3 1.66 8.94
 2 4 -2 206.32 30.64
 -2 -4 2 185.71 28.99
 -2 -4 2 168.67 15.76
 -2 -4 2 152.72 15.81
 -2 -4 1 838.08 52.75
 -2 -4 1 876.15 67.83
 -2 -4 1 872.33 52.79
 -2 -4 0 951.08 57.17
 -2 -4 0 870.33 70.45
 -2 -4 0 962.04 57.02
 2 4 0 806.16 69.81
 -2 -4 -1 1939.46 111.83
 2 4 1 1783.63 126.06
 -2 -4 -1 1916.35 112.08
 -2 -4 -1 2019.79 127.03
 -2 -4 -2 1464.09 89.52
 -2 -4 -2 1572.47 89.21
 2 4 2 1533.4 105.55
 -2 -4 -2 1575.46 89.2
 -2 -4 -2 1540.1 103.05
 -2 -4 -2 1442.32 89.77
 -2 -4 -3 398.73 28.12
 -2 -4 -3 434.04 29.17
 -2 -4 -3 447.47 29.21
 2 4 3 416.12 41.7
 -2 -4 -3 355.87 38.95
 -2 -4 -3 344.64 28.35
 -2 -4 -4 109.64 15.21
 -2 -4 -4 146.78 16.9
 -2 -4 -4 169.7 18.22
 2 4 4 90.07 25.17
 -2 -4 -4 130.85 16.75
 -2 -4 -4 116.96 23.93
 -2 -4 -5 131.92 16.67
 -2 -4 -5 146.06 18.17
 2 4 5 152.75 24.86
 -2 -4 -5 156.79 18.61
 -2 -4 -5 156.45 17.49
 -2 -4 -5 125.8 23.82
 -2 -4 -5 171.32 19.57
 -2 -4 -6 636.03 42.26
 -2 -4 -6 624.52 40.73
 -2 -4 -6 583.28 41.48
 -2 -4 -6 576.56 41.61
 -2 -4 -6 598.64 41.48
 -2 -4 -7 1198.31 73.77
 -2 -4 -7 1212.8 77.08
 -2 -4 -7 1219.43 72.86
 -2 -4 -7 1125.72 73.71
 -2 -4 -7 1275.88 73.77
 -2 -4 -7 1114.71 73.48
 -2 -4 -7 1211.52 73.98
 -2 -4 -8 1282.26 79.3
 -2 -4 -8 1348.38 75.79
 -2 -4 -8 1213.95 76.21
 -2 -4 -8 1093.08 75.45
 -2 -4 -9 715.79 43.55
 -2 -4 -9 647.53 43.16
 -2 -4 -9 573.01 44.37
 -2 -4 -9 632.45 44.29
 -2 -4 -10 481.22 33.57
 -2 -4 -10 501.16 35.47
 -2 -4 -10 473.85 33.41
 -2 -4 -10 470.3 34.79
 -2 -4 -11 107.25 16.8
 -2 -4 -11 123.49 16.15
 -2 -4 -11 94.23 13.82
 -2 -4 -12 -12.22 9.82
 -2 -4 -12 19.19 11.89
 -2 -4 -12 9.72 11.15
 -2 -4 -13 60.98 8.99
 -2 -4 -13 61.91 10.83
 -2 -4 -14 109.95 9.84
 2 5 -14 78.36 8.22
 2 5 -13 44.68 9.18
 2 5 -13 38.09 7.36
 2 5 -12 14.46 7.9
 2 5 -12 29.69 10.29
 2 5 -11 106.97 14.61
 2 5 -11 100.04 12.37
 2 5 -11 99.24 14.12
 2 5 -10 507.04 35.7
 2 5 -9 668.95 45.01
 2 5 -9 741.97 47.44
 2 5 -8 554.64 37.31
 2 5 -7 481.7 33.59
 2 5 -6 399.36 43.69
 2 5 -6 410.5 29.94
 -2 -5 6 398.92 41.23
 2 5 -6 379.81 28.54
 -2 -5 5 8.14 9.46
 2 5 -5 9.57 21.42
 2 5 -5 8.59 10.83
 -2 -5 5 22.67 19.69
 2 5 -5 19.59 10.82
 -2 -5 4 318.31 39.17
 -2 -5 4 335 24.23
 2 5 -4 380.81 42.94
 2 5 -3 768.49 48.29
 2 5 -3 776.99 67.29
 -2 -5 3 797.84 66.38
 -2 -5 3 750.3 46.75
 -2 -5 3 737.67 48.66
 -2 -5 2 900.26 56.35
 -2 -5 2 889.49 54.29
 2 5 -2 893.43 74.18
 -2 -5 2 825.14 56.03
 -2 -5 2 988.97 74.98
 2 5 -2 955.78 56.04
 -2 -5 1 810.22 50.05
 2 5 -1 718.41 66.91
 -2 -5 1 810.46 67.66
 -2 -5 1 717.18 49.87
 2 5 -1 822.74 49.55
 2 5 0 1141.71 89.74
 -2 -5 0 1068.06 86.76
 2 5 0 1214.97 71.27
 -2 -5 0 1165.26 71.6
 -2 -5 -1 1229.24 72.32
 -2 -5 -1 1175.43 70.76
 2 5 1 1179 90.58
 -2 -5 -1 1410.58 91.75
 2 5 1 1119.79 71.48
 -2 -5 -2 3.04 11.92
 -2 -5 -2 27.06 20.88
 2 5 2 6.77 21.26
 -2 -5 -3 102.02 15.92
 -2 -5 -3 137.67 17.96
 2 5 3 113.26 29.9
 -2 -5 -3 97.84 17.1
 -2 -5 -3 106.16 25.17
 -2 -5 -4 121.08 17.65
 -2 -5 -4 107.4 17.78
 -2 -5 -4 165.97 19.66
 2 5 4 131.12 29.02
 2 5 4 149.12 17.45
 -2 -5 -4 142.79 27.67
 -2 -5 -5 77.43 16.43
 -2 -5 -5 107.29 18.11
 -2 -5 -5 135.8 19.65
 -2 -5 -5 119.86 24.76
 -2 -5 -6 183.83 21.71
 -2 -5 -6 161.59 20.73
 -2 -5 -7 253.98 24.26
 -2 -5 -7 285.28 24.94
 -2 -5 -7 292.98 26.33
 -2 -5 -7 271.36 24.15
 -2 -5 -8 42.5 12.81
 -2 -5 -8 48.19 14.36
 -2 -5 -8 34.94 16.42
 -2 -5 -9 19.71 10.12
 -2 -5 -10 17.72 11.22
 -2 -5 -10 15.96 13.47
 -2 -5 -11 44.15 10.32
 -2 -5 -11 37.36 11.66
 -2 -5 -12 37.2 8.32
 -2 -5 -12 30.75 9.3
 2 6 -13 133.28 9.76
 2 6 -12 181.99 14.6
 2 6 -12 198.31 13.71
 2 6 -11 300.57 21.64
 2 6 -11 296.02 20.33
 -2 -6 10 167.56 16.89
 2 6 -10 219.74 16.67
 2 6 -10 212.46 18.5
 2 6 -10 215.48 17.91
 2 6 -9 49.63 12.65
 -2 -6 9 30.12 11.41
 2 6 -9 55.3 10.45
 -2 -6 8 10.5 10.92
 2 6 -7 32.48 11.09
 -2 -6 7 28.87 12.67
 -2 -6 6 126.3 17.38
 2 6 -6 141.93 15.7
 2 6 -6 148.19 17.18
 2 6 -5 199.33 19.28
 -2 -6 5 144.06 18.3
 2 6 -5 162.49 31.94
 -2 -6 5 140.28 28.64
 2 6 -5 174.3 17.2
 -2 -6 4 58.9 10.83
 2 6 -4 33.98 24.8
 -2 -6 4 26.6 20.41
 -2 -6 3 0.58 9.02
 -2 -6 3 10.62 22.66
 2 6 -3 -35.2 32.89
 2 6 -2 6.05 11.04
 2 6 -2 -12.07 30.61
 -2 -6 2 -18.39 25.97
 -2 -6 2 6.44 8.93
 -2 -6 1 27.89 9.63
 2 6 -1 16.57 11.66
 2 6 -1 12.21 25.8
 -2 -6 1 15 23.78
 -2 -6 1 -16.49 15.4
 2 6 0 21.85 11.26
 -2 -6 0 -11.11 25.07
 2 6 0 -12.22 26.84
 -2 -6 -1 14.28 23.3
 2 6 1 -11.32 11.84
 2 6 1 12.03 24.11
 2 6 2 208.45 37.25
 -2 -6 -2 131.43 30.95
 -2 -6 -3 562.24 40.47
 2 6 3 659.18 62.24
 2 6 3 635.12 43.15
 -2 -6 -3 597.61 42.8
 -2 -6 -3 720.38 59.16
 2 6 4 575.14 39.6
 -2 -6 -4 544.39 38.42
 2 6 4 532.55 56.84
 -2 -6 -4 471.83 50.21
 -2 -6 -4 563.31 39.73
 -2 -6 -5 480.62 36.1
 -2 -6 -5 543.79 37
 -2 -6 -6 98.77 14.76
 -2 -6 -7 3.37 10.9
 -2 -6 -7 13.74 10.91
 -2 -6 -7 4.7 13.15
 -2 -6 -8 15.92 12.05
 -2 -6 -8 28.97 10.03
 -2 -6 -9 348.39 25.04
 -2 -6 -10 501.95 31.97
 -2 -6 -11 529.43 32.07
 2 7 -11 5.04 4.94
 2 7 -10 25.08 7.68
 2 7 -10 18.59 5.62
 2 7 -9 23.63 9.61
 2 7 -9 6.12 6.73
 2 7 -8 49.45 10.85
 -2 -7 8 64.34 10.59
 2 7 -8 58.52 9.09
 -2 -7 7 96.8 13.2
 2 7 -7 64.99 10.76
 -2 -7 6 152.8 15.94
 2 7 -6 110.7 13.49
 -2 -7 5 111.75 15.4
 2 7 -5 146.83 17.19
 2 7 -5 123.13 13.85
 2 7 -4 291.34 25.28
 -2 -7 4 269.57 23.12
 2 7 -3 112.06 17.09
 2 7 -2 32.93 14.38
 2 7 -1 204.52 22.57
 2 7 0 407.47 30.85
 -2 -7 0 343.45 28.04
 2 7 1 515.38 37.21
 -2 -7 -1 488.05 35.52
 2 7 2 639.15 45.36
 -2 -7 -2 678.89 44.42
 -2 -7 -3 598.94 40.17
 2 7 3 584.91 41.48
 -2 -7 -4 135.38 15.43
 -2 -7 -4 138.48 15.67
 2 7 4 114.34 16.44
 -2 -7 -5 9.93 11.58
 -2 -7 -5 6.81 10.19
 -2 -7 -5 14.55 8.44
 -2 -7 -6 92.91 12.71
 -2 -7 -6 104.76 14.1
 -2 -7 -7 226.46 18.41
 -2 -7 -8 377.43 24.77
 -2 -7 -9 276.72 18.13
 2 8 -8 403.03 24.82
 2 8 -7 408.87 24.79
 2 8 -6 180.96 12.33
 -2 -8 6 124.61 12.01
 2 8 -5 13.15 6.77
 -2 -8 5 6.97 8.2
 2 8 -4 11.78 10.46
 -2 -8 4 33.74 10.5
 2 8 -4 17.57 7.82
 2 8 -3 152.97 16.26
 2 8 -3 128.24 12.5
 2 8 -2 321.5 23.73
 2 8 -2 256.25 19.54
 2 8 -1 338.87 27.63
 2 8 -1 347.58 24.29
 -2 -8 1 398.47 24.16
 -2 -8 0 299.04 19.95
 2 8 0 271.9 24.02
 -2 -8 -1 32.76 7.64
 2 8 1 39.77 12.5
 2 8 2 11.15 10.99
 -2 -8 -2 7.5 9.41
 -2 -8 -2 -1.36 6.73
 2 8 3 0.55 9.49
 -2 -8 -3 19.34 6.58
 -2 -8 -3 14.54 8.23
 -2 -8 -4 25.65 9.07
 -2 -8 -4 28.05 6.5
 -2 -8 -5 6.18 6.39
 -2 -8 -5 2.72 4.94
 -3 9 7 6.74 5.2
 -3 9 6 30.4 7.89
 3 -9 -5 61.76 10.1
 -3 9 5 46.39 9.54
 -3 9 4 44.47 9.8
 3 -9 -3 31.07 9.22
 -3 9 3 25.78 10.29
 -3 9 3 23.36 9.6
 3 -9 -2 17.79 10.19
 -3 9 2 5.98 10.61
 -3 9 2 17.82 9.31
 3 -9 -1 6.53 10.5
 -3 9 1 14.51 11.6
 -3 9 1 15.27 9.2
 -3 9 0 21.91 7.88
 -3 9 0 -1.52 11.76
 -3 9 0 -5.39 9.15
 3 -9 0 30.95 11.22
 -3 9 -1 17.86 8.78
 3 -9 1 19.95 11.54
 -3 9 -1 27.23 12.38
 -3 9 -1 26.12 9.34
 3 -9 2 -3.93 11.4
 -3 9 -2 -2.37 8.55
 -3 9 -2 2.84 11.03
 3 -9 3 0.59 9.19
 -3 9 -3 28.54 10.57
 -3 9 -3 10.67 7.86
 -3 9 -4 3.97 6.98
 -3 9 -4 2.25 7.95
 -3 9 -4 -4.25 8.98
 -3 9 -5 25.88 6.77
 -3 9 -5 38.38 7.91
 -3 9 -6 2.73 6.33
 -3 9 -7 2.38 7.55
 -3 9 -7 6.63 5.02
 3 -8 -10 13.37 4.72
 3 -8 -9 10.37 6.58
 3 -8 -9 18.62 6.83
 3 -8 -8 8.07 9.04
 3 -8 -8 -0.35 7.7
 3 -8 -8 4.47 8.53
 3 -8 -8 -4.84 8.1
 3 -8 -8 -0.98 6.08
 3 -8 -7 -0.57 10.48
 3 -8 -7 -0.85 8.7
 3 -8 -7 -12.87 8.33
 3 -8 -6 22.29 9.44
 3 -8 -6 25.16 11.93
 3 -8 -5 63.45 11.7
 -3 8 5 46.79 12.12
 3 -8 -5 57.2 10.98
 3 -8 -4 64.74 12.16
 -3 8 4 66.34 14.56
 3 -8 -4 62.06 12.64
 -3 8 3 29.19 13.97
 -3 8 2 27.05 13.7
 3 -8 -1 95.28 17.16
 -3 8 1 93.76 18.23
 3 -8 0 184.28 20.6
 -3 8 0 127.27 20.41
 3 -8 1 291.06 26.22
 -3 8 -1 300.79 27.76
 -3 8 -2 425.69 33.99
 -3 8 -3 72.58 16.16
 3 -8 4 0.77 11.17
 -3 8 -4 0.85 12.5
 -3 8 -4 16.49 10.11
 3 -8 5 21.06 10.54
 -3 8 -5 26.47 9.69
 -3 8 -5 40.42 11.86
 -3 8 -6 179.27 16.44
 -3 8 -6 241.08 19.09
 -3 8 -7 297.47 20.85
 -3 8 -7 225.75 18.11
 -3 8 -7 264.49 19.96
 -3 8 -8 294.77 22
 -3 8 -8 343.06 23.03
 -3 8 -9 163.54 13.74
 -3 8 -9 185.39 15.42
 -3 8 -10 91.02 9.66
 3 -7 -12 4.27 4.57
 3 -7 -12 2.23 5
 3 -7 -11 28.24 7.36
 3 -7 -10 192.35 15.53
 3 -7 -10 176.61 15.93
 3 -7 -10 201.99 16.13
 3 -7 -9 270.16 21.16
 3 -7 -9 308.96 20.99
 3 -7 -8 88.98 11.88
 3 -7 -8 125.58 16.23
 3 -7 -8 99.76 16.33
 3 -7 -7 119.21 17
 3 -7 -6 21.84 11.18
 3 -7 -5 18.28 12.09
 3 -7 -5 16.58 10.92
 -3 7 5 2.57 12.36
 3 -7 -4 92.75 15.48
 3 -7 -4 92.25 15.93
 3 -7 -4 121.89 28.96
 -3 7 4 145.08 36.54
 -3 7 4 111.74 17.64
 3 -7 -3 640.8 44.11
 3 -7 -3 633.41 58.33
 -3 7 3 547.05 66.61
 -3 7 3 712.83 46.78
 3 -7 -2 481.73 34.92
 3 -7 -2 494.25 48.8
 -3 7 2 483.8 61.84
 -3 7 1 329.33 52.24
 3 -7 -1 317.72 26.07
 3 -7 0 229.46 20.92
 -3 7 0 225.11 21.74
 -3 7 0 251.54 48.3
 3 -7 1 17.62 10.24
 -3 7 -1 -4.09 11.75
 -3 7 -2 56.32 33.17
 -3 7 -2 20.83 11.82
 3 -7 2 30.82 10.4
 -3 7 -3 167.58 37.58
 -3 7 -3 124.37 16.15
 3 -7 4 315.87 26.22
 -3 7 -4 353.35 50.61
 -3 7 -4 318.76 27.25
 -3 7 -4 312.66 26.12
 -3 7 -5 222.7 21.83
 -3 7 -5 239.15 21.7
 -3 7 -5 225.94 19.13
 3 -7 5 181.07 19.95
 -3 7 -6 299.85 24.37
 -3 7 -6 379.49 27.13
 -3 7 -7 70.83 14.6
 -3 7 -7 55.33 11.04
 -3 7 -8 -2.69 9.42
 -3 7 -8 15.37 11.48
 -3 7 -8 19.31 12.04
 -3 7 -9 16.98 10.17
 -3 7 -9 22.67 11.66
 -3 7 -10 20.72 9.43
 -3 7 -10 5.36 11.04
 -3 7 -10 -1.49 9.67
 -3 7 -11 6.21 7.22
 -3 7 -11 22.39 9.59
 -3 7 -12 -1.19 6.93
 3 -6 -13 52.77 7.42
 3 -6 -13 76.95 8.36
 3 -6 -12 303.47 20.74
 3 -6 -12 254.11 19.44
 3 -6 -11 69.57 12.03
 3 -6 -11 98.56 12.38
 3 -6 -11 121.43 14.82
 3 -6 -11 99.95 13.56
 3 -6 -10 73.42 14.46
 3 -6 -10 85.65 13.56
 3 -6 -9 75.05 14.59
 3 -6 -9 83.87 16.3
 3 -6 -8 18.6 9.92
 3 -6 -8 23.58 14.71
 3 -6 -8 19.78 15.4
 3 -6 -7 52.42 23.53
 3 -6 -7 14.72 11.25
 3 -6 -6 208.59 34.17
 3 -6 -6 198.47 19.77
 3 -6 -5 181.31 18.46
 3 -6 -5 152.53 29.67
 -3 6 5 106.11 35.56
 -3 6 5 173.6 18.9
 3 -6 -4 -2.86 21.46
 -3 6 4 11.62 29.04
 3 -6 -4 -1.67 12.48
 -3 6 4 6.64 13.58
 3 -6 -3 13.23 11.57
 -3 6 3 17.65 9.4
 3 -6 -3 21.45 22.05
 -3 6 3 12.35 27.39
 -3 6 3 16.22 14.08
 3 -6 -2 35.13 20.56
 -3 6 2 12.92 29.7
 -3 6 2 22.3 15.76
 3 -6 -2 29.55 11.95
 -3 6 2 34.51 9.54
 3 -6 -1 -4.73 20.1
 -3 6 1 26.61 33.02
 -3 6 1 -19.69 16.03
 3 -6 -1 19.62 11.68
 -3 6 1 4.72 8.52
 3 -6 0 6.36 9.98
 -3 6 0 -17.94 32.18
 3 -6 0 6.72 17.5
 -3 6 0 -6.64 15.84
 -3 6 0 -0.6 8.98
 -3 6 -1 13.29 30.26
 -3 6 -1 12.03 15.26
 -3 6 -1 17.52 11.11
 3 -6 1 7.82 9.96
 3 -6 2 -0.6 9.07
 -3 6 -2 17.07 27.85
 -3 6 -2 32.62 15.42
 -3 6 -2 9.44 10.8
 -3 6 -3 44.24 10.79
 -3 6 -3 40.5 12.15
 -3 6 -3 47.9 14.85
 -3 6 -3 35.67 14.23
 -3 6 -4 275.53 21.67
 -3 6 -4 263.45 41.7
 -3 6 -4 220.68 23.67
 -3 6 -4 307.37 24.31
 -3 6 -4 230.1 21.15
 -3 6 -5 359.9 26.99
 -3 6 -5 282.67 45.2
 -3 6 -5 322.66 27.56
 -3 6 -5 406.73 28.97
 -3 6 -6 16.68 10.03
 -3 6 -6 12.19 11.44
 -3 6 -7 22.46 12.07
 -3 6 -7 29.43 13.9
 -3 6 -8 135.55 16.57
 -3 6 -8 138.91 17.87
 -3 6 -9 281.69 23.35
 -3 6 -9 256.8 23.28
 -3 6 -10 536.88 36.65
 -3 6 -10 574.13 37.29
 -3 6 -10 524.23 37.33
 -3 6 -11 941.34 55.91
 -3 6 -11 900.69 56.04
 -3 6 -11 898.91 54.71
 -3 6 -12 468.13 30.07
 -3 6 -12 455.09 28.71
 -3 6 -12 428.71 29.63
 -3 6 -13 34.82 8.31
 3 -5 -14 33.88 7.15
 3 -5 -13 -5.35 8.31
 3 -5 -13 -12.4 10.39
 3 -5 -13 1.72 8.62
 -3 5 12 1.97 8.66
 3 -5 -12 12.65 10.1
 3 -5 -12 31.21 12.7
 3 -5 -12 -2.01 10.34
 3 -5 -11 55.32 13.93
 3 -5 -11 65.79 15.54
 -3 5 11 37.57 11.02
 3 -5 -11 67.57 12.49
 3 -5 -10 13.97 14.3
 3 -5 -10 -11.27 12
 -3 5 10 -5.75 10.9
 3 -5 -9 53.47 11.58
 3 -5 -9 87.07 17.34
 3 -5 -9 87.64 26.4
 -3 5 9 48.45 13.14
 3 -5 -9 71.05 15.56
 -3 5 8 14.71 11.35
 3 -5 -8 -6.2 10.92
 3 -5 -8 23.27 24.02
 -3 5 7 71.12 13.86
 3 -5 -7 112.59 14.99
 3 -5 -7 97.82 28.03
 -3 5 6 135.09 15.89
 3 -5 -6 173.44 29.57
 3 -5 -6 139.01 16.63
 -3 5 5 238.09 39.52
 3 -5 -5 289.53 22.92
 -3 5 5 236.85 22.17
 3 -5 -5 274.11 34.03
 -3 5 5 257.13 21.18
 -3 5 4 97.37 12.86
 -3 5 4 109.08 12.12
 3 -5 -4 138.67 24.47
 -3 5 4 129.13 30.03
 -3 5 4 125.58 15.95
 3 -5 -4 112.4 15.34
 3 -5 -3 7.24 10.66
 3 -5 -3 8.72 16.82
 -3 5 3 20.83 22.01
 -3 5 3 7.74 12.36
 -3 5 3 0.58 8.84
 3 -5 -2 -2.07 9.93
 -3 5 2 5.51 8.46
 -3 5 2 -14.38 25.39
 -3 5 2 13.37 13.32
 3 -5 -1 218.6 18.73
 -3 5 1 198.73 39.02
 -3 5 1 177.9 20.49
 -3 5 1 188.39 16.47
 -3 5 0 669.99 67.78
 -3 5 0 657.79 50.32
 3 -5 0 820.69 48.37
 -3 5 0 809.55 47.69
 -3 5 -1 729.62 45.66
 3 -5 1 725.36 45.92
 -3 5 -1 782.25 69.02
 -3 5 -1 760.28 49.19
 3 -5 2 1197.76 72.55
 -3 5 -2 1313.15 96.9
 -3 5 -2 1357.81 76.85
 -3 5 -2 1175.98 73.63
 -3 5 -2 1237.94 73.31
 -3 5 -3 1188.9 73.17
 -3 5 -3 1446.64 96.91
 -3 5 -3 1255.97 75.59
 -3 5 -3 1223.28 74.1
 -3 5 -4 22.61 9.51
 -3 5 -4 41.98 25.76
 -3 5 -4 22.27 10.68
 -3 5 -4 19.35 13.19
 -3 5 -4 22.8 10.04
 -3 5 -5 4.07 10.6
 -3 5 -5 6.32 12.77
 -3 5 -5 3.3 24.01
 -3 5 -5 9.05 10.6
 -3 5 -6 294.81 24.52
 -3 5 -6 333.12 26.34
 -3 5 -7 522.03 38.49
 -3 5 -7 607.04 39.4
 -3 5 -8 438.24 32.67
 -3 5 -9 1168.95 72.85
 -3 5 -9 1204.09 72.93
 -3 5 -9 1174.63 73.03
 -3 5 -10 347.51 26.36
 -3 5 -10 353.37 27.49
 -3 5 -10 287.88 26.16
 -3 5 -10 317.59 25.99
 -3 5 -11 59.25 13.7
 -3 5 -12 16.35 10.27
 -3 5 -12 15.02 12.75
 -3 5 -12 25.88 11.45
 -3 5 -12 25.34 11.25
 -3 5 -13 188.64 16.39
 -3 5 -13 162.24 15.59
 -3 5 -13 194.09 15.86
 -3 5 -14 60.59 8.88
 -3 5 -14 52.66 8.44
 3 -4 -15 76.49 8.63
 3 -4 -14 98.5 11.62
 3 -4 -14 70.18 10.39
 3 -4 -13 47.79 9.82
 3 -4 -13 58.92 13.15
 3 -4 -13 39.62 11.8
 3 -4 -12 21.88 14.24
 3 -4 -11 74.72 15.02
 3 -4 -11 63.62 13.43
 3 -4 -11 73.96 12.83
 3 -4 -11 91.93 16.99
 3 -4 -10 149.7 31.57
 3 -4 -10 175.61 18.03
 3 -4 -9 634.64 38.71
 3 -4 -9 670.93 59.23
 3 -4 -9 506.74 37.68
 3 -4 -9 593.62 39.84
 3 -4 -9 589.77 41.24
 3 -4 -8 417.08 30.9
 3 -4 -8 415.73 29.41
 3 -4 -8 440.01 29
 3 -4 -8 362.94 28.4
 3 -4 -8 361.67 43.94
 3 -4 -8 397.78 31.73
 3 -4 -7 320.51 24.39
 3 -4 -7 330.29 23.62
 3 -4 -7 322.42 38.63
 3 -4 -7 314.35 25.65
 3 -4 -7 284.23 23.52
 3 -4 -6 217.9 18.72
 3 -4 -6 224.5 17.75
 3 -4 -6 232.86 30.66
 3 -4 -6 194.56 18.95
 3 -4 -5 0.48 7.43
 3 -4 -5 22.61 9.64
 3 -4 -5 -6.49 18.42
 -3 4 5 8.13 22
 -3 4 5 15.01 10.12
 3 -4 -5 19.14 10.62
 -3 4 4 92.43 10.78
 3 -4 -4 132.52 11.38
 -3 4 4 88.56 26.78
 3 -4 -4 104.63 13.38
 -3 4 4 91.49 14.18
 -3 4 3 899.21 54.89
 -3 4 3 1060.67 75.06
 -3 4 3 947.02 57.75
 -3 4 2 2050.06 137.96
 -3 4 2 2091.5 121.94
 -3 4 1 1063.72 78.51
 -3 4 1 971.14 61.61
 3 -4 -1 970.03 80.63
 3 -4 0 1593.56 110.12
 -3 4 0 1535.77 104.9
 -3 4 0 1389.01 86.33
 3 -4 1 3.31 27.69
 -3 4 -1 8.75 22.35
 -3 4 -1 1.45 12.31
 -3 4 -1 7.9 10.77
 -3 4 -2 84.64 25.76
 -3 4 -2 75.62 13.78
 -3 4 -2 73.36 13.2
 -3 4 -3 25.56 12.24
 -3 4 -3 34.98 24.69
 -3 4 -3 21.76 23.67
 -3 4 -3 16.84 10.85
 -3 4 -4 864.66 52.47
 -3 4 -4 786.75 67.98
 -3 4 -4 837.78 53.47
 -3 4 -4 882.4 53.37
 -3 4 -5 119.93 14.18
 -3 4 -5 149.95 16.26
 -3 4 -5 127.01 28.27
 -3 4 -5 110.98 13.86
 -3 4 -6 304.35 23.13
 -3 4 -6 317.77 24
 -3 4 -6 241.94 23.28
 -3 4 -7 54.37 13.18
 -3 4 -7 52.72 14.48
 -3 4 -7 57.91 14.74
 -3 4 -8 25.93 13.09
 -3 4 -8 66.75 14.65
 -3 4 -8 36.47 14.22
 -3 4 -9 13.09 13.53
 -3 4 -9 3.22 12.41
 -3 4 -9 25.11 15.67
 -3 4 -9 25.19 13.55
 -3 4 -9 13.47 14.09
 -3 4 -10 94.67 16.12
 -3 4 -10 103.83 15.53
 -3 4 -10 111.83 17.88
 -3 4 -10 81.58 15.95
 -3 4 -11 34.62 13.01
 -3 4 -11 11.66 12.15
 -3 4 -11 40.17 14.99
 -3 4 -11 24.04 13.36
 -3 4 -12 58.8 14.67
 -3 4 -12 84.33 14.43
 -3 4 -12 67.65 13.64
 -3 4 -13 127.01 14.65
 -3 4 -13 112.89 15.29
 -3 4 -13 136.24 15.04
 -3 4 -14 247.33 18.14
 -3 4 -14 209.75 17.67
 -3 4 -14 225.88 17.76
 -3 4 -15 97.24 9.62
 3 -3 -16 50.02 7.03
 3 -3 -15 5.71 9.59
 3 -3 -15 -10.96 9.16
 3 -3 -14 185.29 17.34
 3 -3 -13 245.93 21.82
 3 -3 -12 207.04 19.22
 3 -3 -12 246.03 22.46
 3 -3 -11 253.04 21.44
 3 -3 -10 269.8 36.85
 3 -3 -10 238.56 21.27
 3 -3 -10 250.17 21.18
 3 -3 -10 251.93 23.1
 3 -3 -9 114.51 14.37
 3 -3 -9 170.55 16.19
 3 -3 -9 168.49 17.15
 3 -3 -9 153.53 30.89
 3 -3 -9 131.57 16.79
 3 -3 -9 151.56 18.44
 3 -3 -8 12.55 9.19
 3 -3 -8 0.57 11.57
 3 -3 -8 14.04 9.4
 3 -3 -8 1.96 10.95
 3 -3 -8 29.43 21.19
 3 -3 -8 16.12 12.65
 3 -3 -7 99.54 12.58
 3 -3 -7 120.57 14.77
 3 -3 -7 133.49 25.48
 3 -3 -7 113.35 14.21
 3 -3 -7 100.49 12.77
 3 -3 -6 40.19 9.02
 3 -3 -6 33.78 11.19
 3 -3 -6 14.2 18.11
 -3 3 5 172.41 14.03
 -3 3 5 195.63 16.38
 -3 3 4 19.3 7.86
 -3 3 4 10.09 10.04
 -3 3 3 24.52 8.11
 -3 3 3 22.2 11.41
 -3 3 2 453.35 29.19
 -3 3 2 465.39 31.58
 -3 3 1 7.57 29.24
 -3 3 1 21.09 12.48
 -3 3 0 7.6 26.31
 -3 3 0 15.28 12.17
 -3 3 -1 367.79 46.41
 -3 3 -1 439.36 30.28
 -3 3 -2 319.65 23.18
 -3 3 -2 275.73 21.74
 -3 3 -3 986.59 57.41
 -3 3 -3 894.28 56.58
 -3 3 -4 744.81 47.16
 -3 3 -4 777.48 47.57
 -3 3 -5 998.35 61.99
 -3 3 -5 1092.32 63.22
 -3 3 -6 41.35 11.01
 -3 3 -6 24.97 12.88
 -3 3 -6 29.73 12.52
 -3 3 -7 222.91 20.3
 -3 3 -7 242.56 21.08
 -3 3 -7 201.96 21.2
 -3 3 -8 86.17 16.73
 -3 3 -8 98.52 16.54
 -3 3 -8 120.87 16.41
 -3 3 -8 92.97 15.13
 -3 3 -8 94.94 14.47
 -3 3 -9 1291.43 80.74
 -3 3 -9 1288.88 81.07
 -3 3 -9 1320.25 80.27
 -3 3 -9 1391.56 80.07
 -3 3 -9 1300.03 80.42
 -3 3 -10 1271.13 75.07
 -3 3 -10 1199.17 76.3
 -3 3 -10 1246.71 76.22
 -3 3 -10 1230.13 75.72
 -3 3 -10 1221.99 74.85
 -3 3 -11 1209.77 70.04
 -3 3 -11 1109.98 70.46
 -3 3 -11 1178.09 71.29
 -3 3 -11 1080.44 69.69
 -3 3 -11 1147.07 70.44
 -3 3 -12 1329.95 82.39
 -3 3 -12 1411.46 82.51
 -3 3 -13 360.97 26.49
 -3 3 -13 313.37 25.69
 -3 3 -13 368.43 26.21
 -3 3 -14 34 10.9
 -3 3 -14 22.23 11.38
 -3 3 -14 28.49 9.83
 -3 3 -15 32.95 8.46
 -3 3 -15 38.46 9.36
 3 -2 -16 82.51 9.86
 3 -2 -15 29.56 9.99
 3 -2 -15 44.91 9.12
 3 -2 -14 29.41 10.72
 3 -2 -14 40.3 11.39
 3 -2 -14 25.01 10
 3 -2 -13 -4.02 12.49
 3 -2 -13 1.08 11.24
 3 -2 -12 -8.99 13.52
 3 -2 -12 9.94 29.7
 3 -2 -12 8.9 11.21
 3 -2 -12 5.45 11.45
 3 -2 -11 11.73 11.95
 3 -2 -11 6.95 31.15
 3 -2 -11 -7.36 11.69
 3 -2 -10 130.41 16.39
 3 -2 -10 134.99 15.55
 3 -2 -10 96.79 27.59
 3 -2 -10 100.71 18
 3 -2 -10 140.88 16.39
 3 -2 -10 148.17 16.24
 3 -2 -9 -4.95 11.6
 3 -2 -9 -6.8 9.91
 3 -2 -9 -2.54 19.56
 3 -2 -9 -6.23 9.65
 3 -2 -9 -2.28 11.28
 3 -2 -9 17.85 11.94
 3 -2 -8 52.07 12.73
 3 -2 -8 31.48 10.36
 3 -2 -8 61.16 20.24
 3 -2 -8 32.08 10.2
 3 -2 -8 50.32 12.02
 3 -2 -8 52.65 12.66
 3 -2 -7 13.59 8.44
 3 -2 -7 7.82 16.38
 3 -2 -7 20.41 10.98
 3 -2 -7 24.29 9.98
 3 -2 -6 673.76 47.79
 3 -2 -6 577.74 38.56
 -3 2 6 616.16 48.47
 3 -2 -6 555.7 50.76
 3 -2 -6 600.15 37.59
 -3 2 5 290.68 31.75
 3 -2 -5 270.71 19.89
 3 -2 -5 234 34.47
 -3 2 4 1033.86 60.11
 -3 2 4 988.38 72.74
 -3 2 3 195.9 15.2
 -3 2 3 201.38 31.52
 -3 2 3 195.47 17.22
 -3 2 2 5.08 8.05
 -3 2 2 16.23 23.64
 -3 2 2 -4.24 10.47
 -3 2 1 4.84 8.15
 -3 2 1 24.83 26.31
 -3 2 1 9.11 11.36
 -3 2 0 1072.56 91.75
 -3 2 0 1157.44 80.91
 -3 2 -1 2530.19 159.73
 -3 2 -1 2578.87 147.05
 -3 2 -2 2722.73 167.38
 -3 2 -2 2722.46 155.37
 -3 2 -3 2977.46 169.06
 -3 2 -3 2946.89 156.76
 -3 2 -3 2523.26 156.17
 3 -2 4 1014.65 76.81
 -3 2 -4 1167.41 73.73
 -3 2 -4 996.38 61.97
 3 -2 5 15.4 19.92
 -3 2 -5 5.36 16.26
 -3 2 -5 -3.8 11.77
 -3 2 -6 539.93 33.37
 -3 2 -6 521.21 36.21
 -3 2 -7 897.74 54.17
 -3 2 -7 914.45 55.21
 -3 2 -7 861.59 56.25
 -3 2 -7 934.35 55.58
 -3 2 -7 835.22 55.71
 -3 2 -7 872.34 56.19
 -3 2 -8 444.61 32.71
 -3 2 -8 406.16 34.18
 -3 2 -8 486.03 33.61
 -3 2 -8 520.14 33.36
 -3 2 -8 471.61 33.45
 -3 2 -8 460.58 31.53
 -3 2 -9 1098.11 67.04
 -3 2 -9 1016.48 67.66
 -3 2 -9 1082.85 66.58
 -3 2 -9 1097.1 66.09
 -3 2 -9 1072.34 65.25
 -3 2 -10 611.89 40.32
 -3 2 -10 628.41 43.61
 -3 2 -10 592.42 42.23
 -3 2 -10 626.59 41.89
 -3 2 -10 641.4 42.1
 -3 2 -10 613.12 42.05
 -3 2 -11 104.5 15.78
 -3 2 -11 112.73 18.47
 -3 2 -11 91.25 16.67
 -3 2 -11 75.62 16.38
 -3 2 -11 91.68 15.8
 -3 2 -12 12.3 14.01
 -3 2 -12 4.46 14.02
 -3 2 -12 1.41 11.93
 -3 2 -13 86.46 14.96
 -3 2 -13 88.53 15.71
 -3 2 -13 71.81 13.41
 -3 2 -14 5.44 9.66
 -3 2 -14 23.16 10.99
 -3 2 -14 14.6 11.82
 -3 2 -15 11.04 8.14
 -3 2 -15 28.82 10
 3 -1 -16 109.21 10.45
 3 -1 -15 276.45 20.54
 3 -1 -15 306.92 22.16
 3 -1 -15 267.01 19.87
 3 -1 -14 174.89 16.61
 3 -1 -14 161.29 15.98
 3 -1 -14 191.03 18.68
 3 -1 -13 272.51 22.55
 3 -1 -13 276.04 22.91
 3 -1 -13 305.69 22.84
 3 -1 -12 34.2 13.54
 3 -1 -12 68.42 34.56
 3 -1 -12 46.23 13.04
 3 -1 -12 78.6 13.54
 3 -1 -11 147.41 17.66
 3 -1 -11 163.95 39.4
 3 -1 -11 155.39 16.82
 3 -1 -11 133.4 16.18
 3 -1 -10 209.44 18.8
 3 -1 -10 201.21 19.81
 3 -1 -10 177.67 18.96
 3 -1 -9 1029.35 64.33
 3 -1 -9 1029.78 64.09
 3 -1 -9 1095.86 63.83
 3 -1 -8 1308.64 81.55
 3 -1 -8 1391.53 81.48
 3 -1 -8 1451.36 82.05
 3 -1 -7 1959.78 111.05
 3 -1 -7 1885.09 111.27
 3 -1 -6 163.88 22.05
 3 -1 -6 173.42 15.87
 -3 1 5 163.77 14.99
 3 -1 -5 186.12 15.69
 -3 1 4 140.63 26.08
 -3 1 3 890.41 66.29
 -3 1 2 3057.41 174.2
 -3 1 2 2669.36 170.9
 -3 1 1 2871.47 166.15
 -3 1 1 2568.26 163.46
 -3 1 0 1392.12 94.43
 -3 1 0 1439.09 92.94
 -3 1 -1 14.36 22.67
 -3 1 -1 19.83 19
 -3 1 -2 43.79 20.13
 -3 1 -3 1.6 11.1
 -3 1 -3 6.85 18.23
 -3 1 -4 127.57 15.05
 -3 1 -5 9.58 11.94
 -3 1 -6 0.59 11.95
 -3 1 -7 -0.76 13.71
 -3 1 -7 8.93 9.86
 -3 1 -7 5.47 13.07
 -3 1 -7 -6.57 13.77
 -3 1 -7 8.82 10.48
 -3 1 -7 5.84 12.18
 -3 1 -8 187.62 17.68
 -3 1 -8 166.58 20.92
 -3 1 -8 193.52 18.56
 -3 1 -8 186.35 18.64
 -3 1 -8 216.53 20.14
 -3 1 -8 181.31 19.38
 -3 1 -8 143.01 18.14
 -3 1 -8 200.65 19.63
 -3 1 -9 57.33 13.11
 -3 1 -9 65.43 14.3
 -3 1 -9 57.61 15.5
 -3 1 -9 58.07 15.81
 -3 1 -9 46.87 13.61
 -3 1 -9 57.17 16.63
 -3 1 -9 59.24 14.42
 -3 1 -10 51.42 13.15
 -3 1 -10 82.33 17.7
 -3 1 -10 91.67 15.3
 -3 1 -10 63.34 16.05
 -3 1 -10 74.78 17.25
 -3 1 -10 59.57 14.73
 -3 1 -11 80.89 17.29
 -3 1 -11 66.55 14.82
 -3 1 -11 44.14 15.76
 -3 1 -11 58.45 17.15
 -3 1 -12 407.2 28.64
 -3 1 -12 354.62 27.8
 -3 1 -12 382.61 29.01
 -3 1 -12 353.29 29.5
 -3 1 -13 236.16 20.94
 -3 1 -13 253.05 22.18
 -3 1 -13 282.25 23.18
 -3 1 -13 259.35 21.15
 -3 1 -14 443.53 30.85
 -3 1 -14 471.68 31.45
 -3 1 -15 156 15.01
 -3 1 -15 166.57 13.66
 -3 1 -15 154.95 15.14
 -3 1 -16 93.24 9.03
 3 0 -16 71.97 10.03
 3 0 -16 94.85 10.56
 3 0 -15 23.64 9.09
 3 0 -15 15.82 8.35
 3 0 -15 25.85 10.52
 3 0 -14 86.37 14.79
 3 0 -14 92.65 13.05
 3 0 -14 90.91 12.74
 3 0 -13 115.12 15.2
 3 0 -13 130.49 15.51
 3 0 -12 300.57 46.18
 3 0 -12 259.74 22.6
 3 0 -12 299.8 23.4
 3 0 -11 344.25 25.89
 3 0 -11 268.97 45.53
 3 0 -11 336.56 26.12
 3 0 -10 277.33 22.38
 3 0 -10 283.54 22.72
 3 0 -10 327.25 45.53
 3 0 -10 255.71 22.3
 3 0 -9 194.69 17.61
 3 0 -9 201.12 18.7
 3 0 -9 249.08 41.11
 3 0 -9 203.96 18.6
 3 0 -9 193.46 20.06
 3 0 -8 24.79 9.33
 3 0 -8 53.07 11.8
 3 0 -8 21.39 12.76
 3 0 -8 31.11 9.34
 3 0 -8 29.31 11.26
 3 0 -7 235.55 17.6
 3 0 -7 215.25 18.41
 3 0 -6 43.13 10.76
 -3 0 5 31.29 9.37
 -3 0 5 33.5 18.31
 -3 0 4 34.24 18.67
 -3 0 4 23.34 10.28
 -3 0 3 140.13 23.56
 -3 0 2 115.44 23.14
 -3 0 1 773.28 57.11
 -3 0 0 712.77 53.68
 -3 0 -1 39.42 19.44
 -3 0 -2 29.63 10.35
 -3 0 -2 19.73 17.81
 -3 0 -3 2705 152.94
 -3 0 -3 2529.75 161.81
 -3 0 -3 2709.81 153.13
 -3 0 -4 1082.19 63.73
 -3 0 -4 1048.8 73.07
 -3 0 -4 1091.68 64.89
 -3 0 -5 1561.29 83.81
 -3 0 -5 1417.39 93.34
 -3 0 -5 1281.05 85.2
 -3 0 -6 1181.92 68.52
 -3 0 -6 1186.33 68.54
 -3 0 -6 1024.53 68.23
 -3 0 -7 167.64 18.52
 -3 0 -7 160 16.57
 -3 0 -7 152.92 17.34
 -3 0 -7 141.19 17.41
 -3 0 -7 134.96 18.55
 -3 0 -7 122.47 15.78
 -3 0 -7 142.42 17.33
 -3 0 -8 20.46 14.66
 -3 0 -8 -1.4 11.18
 -3 0 -8 -17.5 14.58
 -3 0 -8 8.15 13.96
 -3 0 -8 5.89 15.18
 -3 0 -8 -0.88 10.8
 -3 0 -8 7.16 13.13
 -3 0 -9 783.45 53.88
 -3 0 -9 799.19 52.46
 -3 0 -9 828.04 52.88
 -3 0 -9 869.42 53.39
 -3 0 -9 769.71 53.34
 -3 0 -9 840.08 52.5
 -3 0 -10 1928.38 111.59
 -3 0 -10 1926.47 113.08
 -3 0 -10 1882.95 111.47
 -3 0 -10 1859.14 111.46
 -3 0 -10 1851.4 111.69
 -3 0 -11 1567.11 93.71
 -3 0 -11 1519.26 92.05
 -3 0 -11 1525.23 92.29
 -3 0 -11 1600.78 92.71
 -3 0 -11 1506.68 91.91
 -3 0 -12 1134.6 69.12
 -3 0 -12 1142.99 69.18
 -3 0 -12 1150.31 69.58
 -3 0 -12 1099.57 68.61
 -3 0 -13 459.54 32.38
 -3 0 -13 459.37 32.47
 -3 0 -13 478.52 33.25
 -3 0 -14 143.68 16.8
 -3 0 -14 161.83 15.92
 -3 0 -14 195.2 17.61
 -3 0 -15 14.54 9.55
 -3 0 -15 -3.65 7.54
 3 1 -16 76.06 9.94
 3 1 -15 34.95 8.17
 3 1 -15 24.12 9.92
 3 1 -15 21.4 9.2
 3 1 -14 45.5 10.64
 3 1 -14 34.1 11.89
 3 1 -14 31.25 11.14
 3 1 -13 8.23 12.73
 3 1 -13 5.35 11.08
 3 1 -12 81.56 32.73
 3 1 -12 62.01 13.59
 3 1 -11 37.03 12.74
 3 1 -11 10.53 31.36
 3 1 -10 456.78 34.29
 3 1 -10 467.49 55.66
 3 1 -10 515.14 35.67
 3 1 -10 623.22 38.36
 3 1 -10 531.4 34.32
 3 1 -9 66.49 12.93
 3 1 -9 44.71 10.32
 3 1 -9 60.44 14.77
 3 1 -9 51.14 10.39
 3 1 -8 90.86 14.63
 3 1 -8 129.56 12.94
 3 1 -8 114.71 12.64
 3 1 -8 109.98 16.48
 3 1 -7 29.99 8.32
 3 1 -7 13.63 28.65
 3 1 -7 32.34 12.49
 3 1 -6 1084.17 81.7
 -3 -1 5 1026.25 61.93
 -3 -1 4 1315.93 77.88
 -3 -1 3 1625.94 93.97
 -3 -1 3 1546.4 103.5
 -3 -1 2 71.51 21.66
 -3 -1 2 113.16 13.76
 -3 -1 1 121.68 14.99
 -3 -1 1 114.02 23.5
 -3 -1 0 2046.07 124.48
 3 1 0 2137.63 127.71
 -3 -1 0 2039.43 134.18
 -3 -1 0 2295.68 123.7
 -3 -1 -1 2840.2 162.54
 -3 -1 -1 2784.98 172.43
 -3 -1 -1 2868.09 161.64
 -3 -1 -2 2298.3 132.27
 -3 -1 -2 2361.05 132.88
 -3 -1 -2 2207.43 142.1
 -3 -1 -3 1302.99 76.2
 -3 -1 -3 1278.98 75.92
 -3 -1 -4 261.76 19.26
 -3 -1 -4 251.96 18.66
 -3 -1 -4 243.1 21.05
 -3 -1 -5 371.52 24.75
 -3 -1 -5 343.22 27.07
 -3 -1 -6 139.81 16.75
 -3 -1 -6 147.65 16.84
 -3 -1 -6 121.82 16
 -3 -1 -6 142.64 17.24
 -3 -1 -6 111.92 17.09
 -3 -1 -6 147.08 18.23
 -3 -1 -6 168.78 19.03
 -3 -1 -6 132.23 15.11
 -3 -1 -6 180 14.61
 -3 -1 -7 610.93 45.98
 -3 -1 -7 734.04 45.69
 -3 -1 -7 762.65 46.55
 -3 -1 -7 731.63 46.58
 -3 -1 -7 616.87 46.03
 -3 -1 -7 745.9 46.57
 -3 -1 -7 711.06 44.96
 -3 -1 -7 719.76 46.24
 -3 -1 -7 717.12 46.16
 -3 -1 -8 238.44 24.08
 -3 -1 -8 267.33 25.07
 -3 -1 -8 284.11 24.71
 -3 -1 -8 255.76 25.91
 -3 -1 -8 284.91 24.5
 -3 -1 -8 252.55 23.43
 -3 -1 -8 315.57 24.57
 -3 -1 -8 279.89 23.43
 -3 -1 -8 293.94 23.3
 -3 -1 -9 272.35 24.01
 -3 -1 -9 272.96 23.35
 -3 -1 -9 269.17 21.98
 -3 -1 -9 226.54 24.42
 -3 -1 -9 268.07 24.28
 -3 -1 -9 270.94 26.01
 -3 -1 -9 208.4 23.16
 -3 -1 -9 217.48 22.2
 -3 -1 -10 6.73 14.27
 -3 -1 -10 16.4 15.94
 -3 -1 -10 33.09 16
 -3 -1 -10 15.22 17.28
 -3 -1 -10 10.98 11.93
 -3 -1 -10 10.39 13.46
 -3 -1 -11 209.22 20.62
 -3 -1 -11 216.31 22.08
 -3 -1 -11 204.83 21.25
 -3 -1 -11 193.59 23.31
 -3 -1 -12 78.13 14.9
 -3 -1 -13 18.53 13.17
 -3 -1 -13 11.73 11.68
 -3 -1 -14 -5.2 9.61
 -3 -1 -14 16.73 11.61
 -3 -1 -15 25.9 10.98
 -3 -1 -15 8.42 7.08
 3 2 -16 180.03 12.79
 3 2 -15 494.69 30.18
 3 2 -15 441.3 29.35
 3 2 -14 467.87 29.81
 3 2 -14 408.28 28.83
 3 2 -14 466.05 30.35
 3 2 -13 313.02 24.94
 3 2 -12 74.75 14.94
 3 2 -12 77.43 14.56
 3 2 -11 79.7 32.9
 3 2 -11 78.94 14.94
 3 2 -11 50.01 14.64
 3 2 -11 53.67 13.58
 3 2 -11 56.15 11.24
 3 2 -10 131.54 17.03
 3 2 -10 104.42 34.36
 3 2 -10 88 17.63
 3 2 -10 122.28 13.71
 3 2 -9 1388.27 84.35
 3 2 -9 1331.51 86.1
 3 2 -9 1433.89 83.48
 3 2 -8 1551.05 104.2
 3 2 -8 1270.1 82.91
 3 2 -8 1397.64 80.65
 3 2 -7 837.58 69.18
 3 2 -7 781.68 48.33
 3 2 -6 598.64 56.04
 -3 -2 6 560.5 47.79
 3 2 -5 93.52 28.69
 -3 -2 5 84.03 21.61
 -3 -2 4 58.81 19.93
 3 2 -3 695.87 56.99
 -3 -2 3 778.08 58.32
 3 2 -2 2602.86 153.97
 -3 -2 2 2448.44 157.23
 -3 -2 1 778.06 46.84
 -3 -2 1 710.71 58.28
 -3 -2 0 913.22 53.69
 -3 -2 0 808.12 65.92
 -3 -2 -1 200.18 16.33
 -3 -2 -1 252.13 30.43
 -3 -2 -2 15.81 16.12
 -3 -2 -2 15.18 7.34
 -3 -2 -2 37.98 18.56
 -3 -2 -2 21.39 8.08
 -3 -2 -2 16.29 8.41
 -3 -2 -3 101.79 17.07
 -3 -2 -3 130.53 11.74
 -3 -2 -3 112.48 12.28
 -3 -2 -3 80 21.65
 -3 -2 -4 2.35 14.46
 -3 -2 -4 16.15 9.18
 -3 -2 -4 14.87 12.21
 -3 -2 -4 5.47 12.05
 -3 -2 -4 15.02 13.54
 -3 -2 -4 2.11 15.7
 -3 -2 -5 21.97 14.96
 -3 -2 -5 43.55 14.1
 -3 -2 -5 39.43 10.35
 -3 -2 -5 28.47 12.9
 -3 -2 -5 36.92 13.16
 -3 -2 -5 43.61 15.88
 -3 -2 -5 29.56 9.9
 -3 -2 -5 49 13.02
 -3 -2 -5 16.75 15.71
 -3 -2 -6 17.41 15.47
 -3 -2 -6 29.18 15.08
 -3 -2 -6 40.81 14.03
 -3 -2 -6 53.18 14.05
 -3 -2 -6 62.41 11.81
 -3 -2 -6 36.99 16.3
 -3 -2 -6 52.81 11.85
 -3 -2 -6 67.91 14.68
 -3 -2 -7 95.01 18.09
 -3 -2 -7 81.91 15.83
 -3 -2 -7 106.36 18.42
 -3 -2 -7 119.78 16.93
 -3 -2 -7 122.63 16.57
 -3 -2 -7 146.37 19.43
 -3 -2 -7 98.05 15.42
 -3 -2 -7 118.11 17.32
 -3 -2 -8 134.45 19.77
 -3 -2 -8 130.86 15.87
 -3 -2 -8 112.84 16.55
 -3 -2 -8 138.59 20.03
 -3 -2 -8 109.75 16.58
 -3 -2 -8 153.33 17.38
 -3 -2 -8 141.14 20.13
 -3 -2 -8 108.52 17.31
 -3 -2 -8 109.68 18.27
 -3 -2 -9 546.33 38.68
 -3 -2 -9 570.89 37.13
 -3 -2 -9 558.05 38.51
 -3 -2 -9 511.48 38.6
 -3 -2 -9 486.86 37.18
 -3 -2 -10 87.54 18.25
 -3 -2 -10 76.4 14.49
 -3 -2 -10 112.63 17.65
 -3 -2 -10 93.83 16.59
 -3 -2 -10 71.31 17.92
 -3 -2 -11 48.79 16.29
 -3 -2 -11 68.35 15.83
 -3 -2 -12 140.33 18.63
 -3 -2 -12 159.15 18.29
 -3 -2 -12 169.57 16.13
 -3 -2 -13 308.34 24.84
 -3 -2 -13 320.47 23.5
 -3 -2 -14 258.57 18.76
 3 3 -15 56.41 8.13
 3 3 -14 4.23 7.53
 3 3 -14 4.32 8.64
 3 3 -13 65.43 12.17
 3 3 -13 73.32 12
 3 3 -12 150.38 16.72
 3 3 -11 392.28 27.95
 3 3 -11 415.62 31.98
 3 3 -11 437.15 30.06
 3 3 -11 380.83 29.71
 3 3 -10 112.7 13.79
 3 3 -10 130.74 18.49
 3 3 -10 133.59 16.66
 3 3 -10 100.81 16.34
 3 3 -9 37.2 13.3
 3 3 -9 12.51 14.67
 3 3 -9 17.3 31.05
 -3 -3 9 21.43 12.39
 3 3 -9 20.87 9.77
 3 3 -8 13.36 30.68
 -3 -3 8 10.1 11.88
 3 3 -8 -4.84 9.55
 3 3 -7 53.47 30.77
 -3 -3 7 55.48 13.66
 3 3 -7 50.68 11.03
 3 3 -6 20.24 27.81
 -3 -3 6 1.58 11.27
 -3 -3 6 14.72 18.66
 3 3 -6 8.92 9.22
 -3 -3 6 -2.64 10.17
 -3 -3 5 33.2 9.77
 3 3 -5 51.78 28.41
 -3 -3 5 33.98 11.89
 -3 -3 5 54.76 20.67
 3 3 -4 104.38 28.49
 -3 -3 4 85.8 13.5
 -3 -3 4 69.06 22.36
 -3 -3 4 81.46 10.94
 -3 -3 3 420.63 29.91
 -3 -3 3 425.1 42.93
 -3 -3 3 438.39 28.22
 -3 -3 2 523.33 34.9
 -3 -3 2 552.11 49.19
 -3 -3 1 590.18 38.51
 -3 -3 1 635.86 39.1
 -3 -3 1 566.43 51.97
 -3 -3 0 443.54 29.35
 -3 -3 0 420.89 29.34
 -3 -3 0 438 43.97
 -3 -3 -1 2.22 8.03
 -3 -3 -1 14.83 9.19
 -3 -3 -1 -6.61 11.1
 -3 -3 -1 10.67 11.68
 -3 -3 -1 18.23 20.89
 -3 -3 -2 255.39 19.38
 -3 -3 -2 234.34 20.67
 -3 -3 -2 252.37 20.65
 -3 -3 -2 236.57 18.5
 -3 -3 -2 266.93 20.21
 -3 -3 -2 234.35 31.51
 -3 -3 -3 1274.23 70.82
 -3 -3 -3 1155.35 71.5
 -3 -3 -3 1201.92 71.42
 -3 -3 -3 1151.73 70.57
 -3 -3 -3 1131.13 70.22
 -3 -3 -3 1207.86 71.18
 -3 -3 -3 1069.81 82.79
 -3 -3 -4 1378.59 84.15
 -3 -3 -4 1364.06 84.2
 -3 -3 -4 1445.66 83.93
 -3 -3 -4 1405.89 83.49
 -3 -3 -4 1394.88 83.91
 -3 -3 -4 1288.16 95.26
 -3 -3 -4 1482.97 84.2
 -3 -3 -5 910.84 58.33
 -3 -3 -5 919.78 57.93
 -3 -3 -5 890.07 57.71
 -3 -3 -5 962.82 57.83
 -3 -3 -5 898.88 56.67
 -3 -3 -5 987.06 57.38
 -3 -3 -5 827.2 67.76
 -3 -3 -5 852.24 56.88
 -3 -3 -6 922.48 59.64
 -3 -3 -6 961.3 59.97
 -3 -3 -6 847.49 58.63
 -3 -3 -6 996.23 59.64
 -3 -3 -6 894.31 58.53
 -3 -3 -6 965.43 58.84
 -3 -3 -7 170.49 22.95
 -3 -3 -7 193.93 20.3
 -3 -3 -7 227.01 21.06
 -3 -3 -7 183.6 22.12
 -3 -3 -7 178.28 19.7
 -3 -3 -7 137.71 18.76
 -3 -3 -7 202.01 22.03
 -3 -3 -8 23.64 18.22
 -3 -3 -8 32.01 13.52
 -3 -3 -8 39.68 14.71
 -3 -3 -8 25.98 17.07
 -3 -3 -8 45.45 13.36
 -3 -3 -8 12.62 16.28
 -3 -3 -9 214.31 19.38
 -3 -3 -9 212.87 24.54
 -3 -3 -9 196.29 20.03
 -3 -3 -9 175.59 22.95
 -3 -3 -9 174.49 19.32
 -3 -3 -9 194.8 21.68
 -3 -3 -10 636.23 44.65
 -3 -3 -10 614.33 41.85
 -3 -3 -10 637.88 43.8
 -3 -3 -10 679.2 42.78
 -3 -3 -11 612.13 42.6
 -3 -3 -11 603.3 39.15
 -3 -3 -11 616.79 41.01
 -3 -3 -12 627.17 39.2
 -3 -3 -12 588.31 37.49
 -3 -3 -13 317.6 22.15
 -3 -3 -14 126.91 10.54
 3 4 -14 11.04 6.94
 3 4 -13 21.81 9.32
 3 4 -12 160.62 16.72
 3 4 -12 195.81 16.5
 3 4 -12 147.22 13.81
 3 4 -11 275.26 22.93
 3 4 -11 235.59 19.25
 3 4 -10 346.06 26.87
 3 4 -10 334.14 28.36
 3 4 -10 350.47 24.81
 3 4 -9 12.35 14.52
 -3 -4 9 14.91 11.77
 3 4 -9 10.3 9.81
 3 4 -8 64.7 11.79
 3 4 -7 174.63 17.49
 -3 -4 7 222.04 20.85
 3 4 -6 856.46 64.87
 3 4 -6 659.28 45.64
 -3 -4 6 737 48.19
 -3 -4 6 691.85 60.69
 -3 -4 6 794.25 47.86
 3 4 -5 1181.19 88.35
 -3 -4 5 1160.22 72.03
 -3 -4 5 1101.29 86.09
 -3 -4 5 1183.15 70.06
 -3 -4 4 1123.63 63.53
 -3 -4 4 939.33 63.93
 -3 -4 4 1075.83 65.59
 -3 -4 4 1125.73 82.29
 3 4 -4 1135.56 83.3
 -3 -4 3 430.54 32.2
 -3 -4 3 468.11 33.34
 -3 -4 3 519.98 51.35
 -3 -4 3 503.38 31.29
 -3 -4 2 -2.08 10
 -3 -4 2 -0.74 10.22
 -3 -4 2 25.87 22.64
 -3 -4 2 1.56 8.21
 -3 -4 1 92.76 13.32
 -3 -4 1 84.44 12.67
 -3 -4 1 70.5 12.38
 -3 -4 1 52.53 24.14
 -3 -4 0 755.96 44.18
 -3 -4 0 591.91 42.52
 -3 -4 0 683.96 41.87
 -3 -4 0 718.72 44.46
 -3 -4 0 635.14 60.51
 -3 -4 -1 1035.86 61.2
 -3 -4 -1 969.96 60.49
 -3 -4 -1 983.35 59.43
 -3 -4 -1 999.66 61.45
 -3 -4 -1 918.06 77.19
 -3 -4 -2 642.98 41.82
 -3 -4 -2 686.96 42.41
 -3 -4 -2 613.39 40.36
 -3 -4 -2 662.61 42.79
 -3 -4 -2 561.89 55.8
 -3 -4 -3 858.82 52.68
 3 4 3 933.11 71.9
 -3 -4 -3 847.24 52.38
 -3 -4 -3 790.45 50.64
 -3 -4 -3 839.9 67.46
 -3 -4 -3 758.77 52.19
 -3 -4 -4 379.63 29.43
 -3 -4 -4 357.82 28.84
 3 4 4 297.47 41.6
 -3 -4 -4 363.53 40.45
 -3 -4 -5 16.44 11.07
 -3 -4 -5 24.29 16.45
 -3 -4 -5 2.71 18.34
 -3 -4 -5 30.09 15.36
 -3 -4 -6 16.71 13.84
 -3 -4 -6 18.26 15.57
 -3 -4 -6 20.93 16.61
 -3 -4 -7 141.73 18.58
 -3 -4 -7 128.38 19.14
 -3 -4 -7 160.62 18.17
 -3 -4 -7 149.19 21.3
 -3 -4 -8 34.61 14.84
 -3 -4 -8 47.15 17.29
 -3 -4 -8 56 12.99
 -3 -4 -9 59.9 12.4
 -3 -4 -10 106.15 16.27
 -3 -4 -10 87.23 13.44
 -3 -4 -11 16.62 9.6
 -3 -4 -11 21.79 12.01
 -3 -4 -12 18.43 7.46
 -3 -4 -12 3.02 9.43
 3 5 -13 259.81 17.58
 3 5 -12 131.67 12.56
 -3 -5 11 9.04 8.54
 3 5 -11 1.08 6.85
 3 5 -11 -0.55 9.66
 3 5 -11 -2.9 9.45
 3 5 -10 62.91 9.98
 3 5 -10 69.98 14.19
 3 5 -10 94.39 13.27
 3 5 -9 386.27 26.8
 3 5 -8 652.72 41.59
 3 5 -7 383.42 27.4
 3 5 -6 231.66 37.56
 3 5 -6 319.94 24.9
 -3 -5 6 242.73 34.84
 -3 -5 6 320.55 24.87
 3 5 -5 13.59 21.43
 -3 -5 5 45.14 10.61
 -3 -5 5 51.82 24.05
 -3 -5 4 49.65 12.73
 -3 -5 4 37.6 10.25
 3 5 -4 50.06 27.49
 -3 -5 4 34.47 24.05
 -3 -5 3 45.63 12.42
 3 5 -3 81.65 27.79
 -3 -5 3 83.39 27.54
 -3 -5 3 47.71 10.68
 -3 -5 2 448.41 30.32
 3 5 -2 504.43 53.43
 -3 -5 2 457.2 51.98
 -3 -5 2 408.31 32.75
 -3 -5 2 480.75 32.86
 -3 -5 1 483.19 32.47
 3 5 -1 467.37 54.11
 -3 -5 1 427.72 30.05
 -3 -5 1 444.53 33.09
 -3 -5 1 368.28 48.72
 -3 -5 0 79.75 13.67
 -3 -5 0 85.24 15.71
 -3 -5 0 128.62 31.38
 -3 -5 -1 41.6 11.49
 -3 -5 -1 41.67 12.88
 3 5 1 3.84 25.61
 -3 -5 -1 44.02 14.18
 -3 -5 -1 10.84 24.55
 -3 -5 -2 -6.93 13.85
 3 5 2 -3.76 23.86
 -3 -5 -2 30.85 23.2
 -3 -5 -3 4.46 13.88
 -3 -5 -3 -19.46 23.08
 -3 -5 -4 -9.52 11.88
 -3 -5 -4 -2.37 13.65
 3 5 4 -3.48 22.72
 -3 -5 -4 11.94 18.55
 -3 -5 -4 -2.99 12.98
 -3 -5 -5 -11.61 13.58
 -3 -5 -5 11.25 13.7
 -3 -5 -5 12.07 15.44
 -3 -5 -6 58.77 14.71
 -3 -5 -6 71.66 16.59
 -3 -5 -6 82.17 17.75
 -3 -5 -6 83.8 15.27
 -3 -5 -7 166.48 17.94
 -3 -5 -8 244.84 20.81
 -3 -5 -8 276.89 21.27
 -3 -5 -8 234.58 22.11
 -3 -5 -8 240.97 23.08
 -3 -5 -9 195.58 17.59
 -3 -5 -9 165.08 15.81
 -3 -5 -10 77.22 11.38
 -3 -5 -11 -4.82 7.23
 3 6 -12 35.2 5.51
 3 6 -11 30.8 7.43
 3 6 -10 6.52 9.01
 -3 -6 10 9.54 7.88
 3 6 -10 16.44 5.66
 3 6 -10 14.15 8.47
 -3 -6 9 15.52 9.67
 3 6 -9 7.56 9.97
 3 6 -9 5.75 6.68
 -3 -6 8 27 11.18
 3 6 -8 34.79 12.11
 3 6 -8 49.79 8.68
 -3 -6 7 15.82 11.4
 -3 -6 6 52.72 12.81
 3 6 -6 37.69 12.58
 -3 -6 6 30.01 11.3
 -3 -6 5 21.43 11.16
 3 6 -5 3.47 11.95
 -3 -6 4 41.37 12.17
 3 6 -4 29.24 12.63
 -3 -6 4 32.92 9.66
 3 6 -3 489.18 35.18
 -3 -6 3 457.22 33.29
 -3 -6 3 448.31 30.89
 -3 -6 2 617.6 39.33
 -3 -6 2 538.47 36.34
 3 6 -2 549.99 40.64
 -3 -6 1 467.97 32.39
 3 6 -1 479.65 34.76
 -3 -6 1 475.73 30.42
 -3 -6 0 13.98 9.54
 3 6 0 26.47 13.95
 -3 -6 0 15.6 13.49
 -3 -6 -1 37.1 14.5
 3 6 1 53.8 14.56
 -3 -6 -2 18.21 13.05
 3 6 2 9.94 13.54
 3 6 3 365.76 28.07
 -3 -6 -3 311.67 27.26
 3 6 4 634.74 43.68
 -3 -6 -4 672.22 43.75
 -3 -6 -4 637.38 42.2
 -3 -6 -5 721.54 46.15
 -3 -6 -5 737.52 46.03
 -3 -6 -5 645.22 45.16
 -3 -6 -6 333.93 24.23
 -3 -6 -6 283.23 23.71
 -3 -6 -6 309.22 24.52
 -3 -6 -7 84.63 11.4
 -3 -6 -7 61.26 13.01
 -3 -6 -7 74.7 11.36
 -3 -6 -8 15.54 10.02
 -3 -6 -9 42.79 8.88
 -3 -6 -10 112.22 9.16
 3 7 -9 23.77 6.18
 3 7 -9 18.22 6.7
 3 7 -8 -10.78 8.25
 -3 -7 7 96.1 11.58
 3 7 -7 81.96 11.6
 -3 -7 6 258.84 21.64
 -3 -7 6 309.02 21.01
 -3 -7 5 401.46 28.63
 3 7 -5 442.05 29.16
 -3 -7 5 374.37 28.11
 3 7 -4 565.72 38.13
 -3 -7 4 554.87 37.69
 3 7 -3 335 26.92
 -3 -7 3 339.07 27.04
 3 7 -2 61.87 14.28
 -3 -7 2 87.85 10.61
 -3 -7 2 69.43 14.74
 -3 -7 1 14.13 13.58
 3 7 -1 -1.76 12.98
 -3 -7 1 13.76 8.23
 3 7 0 108.4 16.64
 -3 -7 0 134.55 17.15
 -3 -7 0 118.72 12.2
 -3 -7 0 105.42 14.36
 -3 -7 -1 227.35 19.98
 3 7 1 207.23 21.41
 -3 -7 -1 234.97 17.92
 -3 -7 -1 241.34 21.05
 -3 -7 -2 337.53 25.32
 3 7 2 330.91 26.85
 -3 -7 -2 333.51 25.53
 -3 -7 -2 351.83 23.68
 -3 -7 -3 246.23 19.85
 -3 -7 -3 300.7 22.04
 -3 -7 -3 273.51 22.81
 3 7 3 294.11 23.1
 -3 -7 -3 290.55 21.43
 -3 -7 -4 185.62 14.89
 -3 -7 -4 181.81 16.17
 3 7 4 186.85 16.71
 -3 -7 -4 150.38 14.35
 -3 -7 -4 158.48 14.42
 -3 -7 -4 202.58 17.17
 -3 -7 -5 26.85 9.77
 -3 -7 -5 28.27 9.09
 -3 -7 -5 38.33 8.81
 -3 -7 -5 36.97 7.89
 -3 -7 -6 -4.32 6.94
 -3 -7 -6 11.55 7.56
 -3 -7 -6 9.34 6.18
 -3 -7 -7 4.07 4.7
 3 8 -5 15.46 6.83
 -3 -8 4 8.94 6.64
 -3 -8 3 10.34 8.07
 -3 -8 3 24.19 8.53
 -3 -8 2 19.74 9.46
 -3 -8 2 1.32 8.7
 -3 -8 1 16.63 9.57
 -3 -8 1 23.04 9.19
 -3 -8 0 10.86 9.34
 -3 -8 0 13.68 7.98
 -3 -8 -1 2.62 8.54
 -3 -8 -1 2.76 5.09
 -3 -8 -1 9.23 7.37
 -3 -8 -2 3.1 4.63
 -3 -8 -2 0.37 7.96
 -3 -8 -2 -7.74 5.9
 -3 -8 -3 2.27 5.83
 4 -9 -5 16.12 6.67
 4 -9 -4 11.51 6.46
 4 -9 -4 4.91 7.09
 4 -9 -3 3.55 7.9
 4 -9 -3 12.97 7.77
 4 -9 -2 0.43 7.8
 4 -9 -2 1.04 8.62
 -4 9 2 5.71 9.53
 4 -9 -1 40.96 9.61
 -4 9 1 59.12 12.35
 4 -9 -1 73.89 11.67
 4 -9 0 24.26 10.53
 -4 9 0 49.19 11.75
 4 -9 1 0.6 9.16
 -4 9 -1 23.88 10.43
 -4 9 -1 8.49 7.69
 -4 9 -2 33 8.95
 -4 9 -2 32.22 11.03
 4 -9 2 60.14 11.17
 -4 9 -3 84.02 11.16
 4 -9 3 98.27 12.06
 -4 9 -3 98.26 12.23
 4 -9 4 52.05 9.44
 -4 9 -4 68.86 9.89
 -4 9 -5 136.81 11.87
 -4 9 -6 131.27 10.72
 4 -8 -9 16.45 5.93
 4 -8 -8 2.97 5.96
 4 -8 -8 -0.94 7.06
 4 -8 -7 10.15 7.72
 4 -8 -7 27.25 9.09
 4 -8 -7 40.82 10.57
 4 -8 -6 58.66 10.2
 4 -8 -6 61.68 12.01
 4 -8 -5 109.73 12.65
 4 -8 -5 116.68 13.73
 4 -8 -4 112.03 14.58
 4 -8 -4 150.91 15.91
 -4 8 4 175.76 17.21
 -4 8 4 109.18 14.76
 4 -8 -3 22.1 11.59
 4 -8 -3 19.11 11.06
 -4 8 3 41.29 13.69
 -4 8 3 36.63 10.92
 4 -8 -2 6.48 11.44
 4 -8 -2 -9.67 10.66
 -4 8 2 1.51 8.6
 -4 8 2 8.22 12.69
 -4 8 2 14.58 10.39
 4 -8 -1 36.31 11.69
 -4 8 1 23.45 10.24
 -4 8 1 30.21 14.09
 -4 8 1 22.46 10.44
 4 -8 0 118.79 14.96
 -4 8 0 156.56 15.53
 -4 8 0 132.03 19.14
 -4 8 0 128.15 14.69
 -4 8 -1 186.04 17.48
 -4 8 -1 214.79 21.52
 -4 8 -2 304.03 24.04
 -4 8 -2 352.96 26.91
 4 -8 3 87.93 14.87
 -4 8 -3 101.35 14.21
 -4 8 -3 84.4 15.31
 4 -8 4 31.1 11.74
 -4 8 -4 18.45 11.4
 -4 8 -4 18.19 11.83
 -4 8 -5 35.48 11.21
 4 -8 5 19.9 10.09
 -4 8 -6 45.75 10.23
 -4 8 -7 48.11 10.07
 -4 8 -7 76.78 11.79
 -4 8 -7 50.53 9.25
 -4 8 -8 200.72 16.35
 -4 8 -8 214.38 16.07
 -4 8 -9 47.74 7.39
 -4 8 -9 51.83 8.48
 4 -7 -11 2.2 5.73
 4 -7 -10 127.69 13.04
 4 -7 -10 148.36 13.74
 4 -7 -9 158.53 14.59
 4 -7 -9 199.33 16
 4 -7 -9 218.47 17.35
 4 -7 -8 166.2 15.54
 4 -7 -8 145.34 16.39
 4 -7 -7 139.9 15.19
 4 -7 -7 161.85 17.54
 4 -7 -7 171.89 18.67
 4 -7 -6 84.87 15.24
 4 -7 -5 28.04 12.57
 -4 7 5 23.15 11.87
 4 -7 -4 16.53 12.61
 -4 7 4 35.91 13.41
 4 -7 -3 346.07 28.22
 -4 7 3 348.58 29.65
 -4 7 2 105.66 13.52
 4 -7 -2 70.99 24.83
 4 -7 -2 56.15 14.18
 -4 7 2 68.33 35.83
 -4 7 2 75.97 17.18
 -4 7 2 84.86 12.94
 -4 7 1 54.94 12.64
 4 -7 -1 59.6 13.66
 4 -7 -1 60.33 22.09
 -4 7 1 81.68 36.18
 -4 7 1 69.33 17.69
 -4 7 1 49.95 12.69
 4 -7 0 58.1 12.95
 -4 7 0 70.85 13.74
 -4 7 0 72.79 18.35
 4 -7 1 8.23 10.53
 -4 7 -1 -10.23 39.17
 -4 7 -1 -5.77 15.68
 -4 7 -2 24.26 36.72
 -4 7 -2 45.73 16.78
 -4 7 -3 107.31 17.13
 -4 7 -4 57.61 12.73
 -4 7 -4 72.26 15.24
 -4 7 -5 -6.32 11.62
 -4 7 -6 11.18 10.72
 -4 7 -6 5.13 11.92
 -4 7 -7 13.84 10.08
 -4 7 -7 18.28 9.85
 -4 7 -7 9 11.76
 -4 7 -8 141.77 14.55
 -4 7 -8 152.28 14.12
 -4 7 -8 141.58 15.51
 -4 7 -8 143.13 16.23
 -4 7 -9 148.09 14.03
 -4 7 -9 122.18 14.49
 -4 7 -9 121.28 13.87
 -4 7 -10 9.33 9.77
 -4 7 -10 -2.67 7.4
 -4 7 -11 16.55 7.41
 4 -6 -12 35.08 7.77
 4 -6 -12 58.19 9.75
 4 -6 -11 163.3 14.87
 4 -6 -11 149.75 13.15
 4 -6 -10 39.84 11.66
 4 -6 -10 30.72 8.18
 4 -6 -10 24.46 9.28
 -4 6 10 28.07 8.72
 4 -6 -9 -10.06 9.07
 4 -6 -9 8.2 12.32
 4 -6 -9 -3 10.67
 -4 6 9 -7.73 9.63
 4 -6 -8 30.69 12.6
 4 -6 -8 30.29 14.33
 4 -6 -7 81.63 13
 4 -6 -7 51.05 14.37
 -4 6 7 50.15 12.49
 4 -6 -6 80.33 14.49
 4 -6 -6 54.1 25.7
 -4 6 6 76.17 13.26
 -4 6 5 -5.85 10.72
 4 -6 -5 4.23 12.24
 4 -6 -5 21.46 22.67
 -4 6 5 45.84 28.45
 -4 6 4 5.06 10.01
 4 -6 -4 6.98 12.57
 4 -6 -4 -5.86 21.97
 -4 6 4 4.24 31.79
 4 -6 -3 54.04 14.52
 -4 6 3 39.52 10.69
 -4 6 3 31.25 11.15
 4 -6 -3 86.27 23.66
 -4 6 3 18.27 34.35
 -4 6 3 44.76 15.74
 -4 6 2 136.9 15.86
 4 -6 -2 140.25 17.34
 4 -6 -2 119.31 26.37
 -4 6 2 81.97 36.95
 -4 6 2 144.16 20.49
 -4 6 2 138.76 15.45
 -4 6 1 121.52 15.74
 -4 6 1 94.92 41.62
 4 -6 -1 111.46 16.43
 -4 6 1 117.26 21
 -4 6 1 138.87 14.79
 4 -6 0 46.73 12
 -4 6 0 42.13 11.27
 -4 6 0 55.53 35.43
 -4 6 0 42.5 16.31
 4 -6 1 33.7 11.6
 -4 6 -1 54.65 37.33
 -4 6 -1 44 15.84
 -4 6 -2 246.25 44.82
 -4 6 -2 182.22 22.8
 -4 6 -3 510.97 35.13
 -4 6 -3 483.37 59.29
 -4 6 -3 520.1 38.16
 -4 6 -4 481.49 33.84
 -4 6 -4 475.76 57.43
 -4 6 -5 430.57 31.46
 -4 6 -5 423.91 52.01
 -4 6 -6 151.49 18.42
 -4 6 -6 196.07 20.16
 -4 6 -7 80.33 14.8
 -4 6 -7 112.85 16.65
 -4 6 -8 79.93 11.75
 -4 6 -9 196.65 18.46
 -4 6 -9 199.58 18.37
 -4 6 -9 171.11 18.97
 -4 6 -10 181.88 16.82
 -4 6 -10 181.88 17.89
 -4 6 -10 191.45 17.57
 -4 6 -10 190.63 17.15
 -4 6 -11 306.46 20.76
 -4 6 -11 267.35 21.41
 -4 6 -11 283.9 21.1
 -4 6 -12 157.26 13.65
 -4 5 13 0.62 6.1
 4 -5 -13 -4.59 8.9
 -4 5 12 35.14 9.28
 4 -5 -12 40.88 9.81
 4 -5 -12 65.82 12.37
 4 -5 -11 334.62 24.45
 4 -5 -11 341.43 23.09
 4 -5 -10 154.68 15.17
 4 -5 -10 172.8 17.71
 -4 5 9 6.39 11.53
 4 -5 -9 11.1 9.79
 4 -5 -9 31.11 12.07
 4 -5 -9 27.46 13.79
 -4 5 8 14.91 11.79
 4 -5 -8 9.44 10.83
 4 -5 -8 2.96 12.52
 4 -5 -8 13.28 23.82
 4 -5 -8 -1.77 14.44
 4 -5 -7 71.54 13.59
 -4 5 7 47.69 13.44
 4 -5 -7 89.46 28.28
 -4 5 6 68.4 14.42
 4 -5 -6 91.28 14.8
 4 -5 -6 127.12 13.22
 4 -5 -6 138.6 27.73
 -4 5 5 327.15 26
 4 -5 -5 359.81 24.37
 4 -5 -5 361 39.9
 -4 5 5 318.65 46.02
 -4 5 5 313.8 26.34
 4 -5 -5 316.16 27.06
 4 -5 -4 609.92 45.49
 -4 5 4 726.44 43.6
 4 -5 -4 762.93 59.73
 -4 5 4 642.03 67.14
 -4 5 4 749.06 46.89
 -4 5 4 663.23 44.62
 -4 5 3 209.86 17.69
 4 -5 -3 196.79 20.24
 -4 5 3 189.13 18.36
 -4 5 3 172.91 40.71
 -4 5 3 252.62 22.82
 -4 5 2 33.81 10.55
 4 -5 -2 39.07 12.86
 -4 5 2 49.35 10.99
 -4 5 2 38.69 33.23
 -4 5 2 34.36 14.89
 -4 5 1 134.12 14.68
 4 -5 -1 111.96 15.32
 -4 5 1 111.84 18.13
 -4 5 1 105.14 13.76
 4 -5 0 478.73 32.95
 -4 5 0 520.21 32.78
 -4 5 0 386.42 57.01
 -4 5 0 416.17 35.65
 4 -5 1 314.55 23.6
 -4 5 -1 279.44 47.17
 -4 5 -1 303.9 27.09
 -4 5 -1 308.59 23.57
 -4 5 -2 572.53 60.32
 -4 5 -2 441.5 35.07
 -4 5 -3 704.64 69.16
 -4 5 -3 671.17 45.88
 -4 5 -4 317.2 23.11
 -4 5 -4 275.55 42.55
 -4 5 -4 261.78 24.13
 -4 5 -4 249.29 24.25
 -4 5 -5 150.85 16.48
 -4 5 -5 141.83 33.24
 -4 5 -5 139.2 16.77
 -4 5 -5 108.63 18.23
 -4 5 -6 188.6 19.68
 -4 5 -6 183.28 21.31
 -4 5 -7 78.29 15.17
 -4 5 -8 8.7 12.74
 -4 5 -8 11.64 9.64
 -4 5 -8 34.57 13.31
 -4 5 -8 23.62 14.37
 -4 5 -9 131.38 17.47
 -4 5 -9 181.16 18.29
 -4 5 -9 159.36 19.32
 -4 5 -10 23.85 12.33
 -4 5 -10 42.06 11.72
 -4 5 -11 -4.73 9.35
 -4 5 -11 -10.48 11.76
 -4 5 -11 -3.41 10.41
 -4 5 -12 10.54 10.2
 -4 5 -12 -3.2 9.09
 -4 5 -13 6.46 8.1
 -4 4 14 64.79 9.03
 -4 4 13 57.6 11.14
 4 -4 -13 123.36 13.15
 4 -4 -12 64.74 13.32
 -4 4 12 2.67 10.17
 4 -4 -11 27.91 14.32
 4 -4 -10 183.47 18.02
 4 -4 -10 222.16 19.78
 4 -4 -10 226.63 20.94
 4 -4 -9 312.07 25.36
 4 -4 -9 363.76 43.73
 4 -4 -9 382.57 26.86
 4 -4 -8 631.59 39.4
 4 -4 -8 659.22 57.78
 4 -4 -8 585.16 40.8
 4 -4 -8 565.54 39.07
 4 -4 -8 552.11 39.29
 4 -4 -7 322.14 24.34
 4 -4 -7 374.57 41.65
 4 -4 -7 324.2 25.77
 4 -4 -7 312.78 25.33
 4 -4 -6 304.05 22.77
 -4 4 6 275.18 23.05
 4 -4 -6 254.69 20.86
 -4 4 6 238.13 36.33
 4 -4 -6 254.87 21.96
 4 -4 -6 260.23 22.17
 4 -4 -6 290.34 36.36
 -4 4 5 12.99 10.99
 4 -4 -5 49.55 12.07
 4 -4 -5 26.15 8.8
 4 -4 -5 39.79 12.03
 -4 4 5 6.28 24.26
 -4 4 5 13.68 10.99
 -4 4 4 51.69 11.17
 4 -4 -4 18.5 11.55
 -4 4 4 31.83 8.99
 4 -4 -4 40.81 28.08
 -4 4 4 6.68 26
 -4 4 4 25.38 12.19
 4 -4 -4 33.84 10.82
 -4 4 3 369.78 25.37
 4 -4 -3 349.81 50.2
 4 -4 -3 331.04 27.06
 -4 4 3 363.45 48.55
 -4 4 3 346.69 28.41
 -4 4 3 393.39 26.63
 -4 4 2 508.1 33.19
 4 -4 -2 454.45 34.45
 4 -4 -2 389.34 57.7
 -4 4 2 506.42 56.03
 -4 4 2 508.52 35.9
 -4 4 2 545.36 33.71
 -4 4 1 6.15 9.57
 4 -4 -1 5.26 10.22
 4 -4 -1 8.19 27.97
 -4 4 1 18.77 29.54
 -4 4 1 -1.72 12.72
 -4 4 1 9.91 8.86
 -4 4 0 9.84 9.07
 -4 4 0 1.18 10.1
 4 -4 0 -3.06 9.41
 4 -4 0 -12.49 32.31
 -4 4 0 -3.77 29.45
 -4 4 0 3.45 12.91
 4 -4 1 -4.15 30.9
 -4 4 -1 7.07 8.71
 -4 4 -1 3.7 27.76
 -4 4 -1 -6.75 13.19
 4 -4 2 16.41 31.65
 -4 4 -2 49.73 29.89
 -4 4 -2 2.44 11.76
 -4 4 -2 20.86 9.66
 4 -4 3 99.71 34.95
 -4 4 -3 88.16 30.54
 -4 4 -3 125.08 16.28
 -4 4 -3 128.56 16.4
 -4 4 -4 355.14 42.49
 -4 4 -4 280.43 24.36
 -4 4 -4 379.92 25.46
 -4 4 -4 264.07 24.92
 -4 4 -5 7.94 10.81
 -4 4 -5 22.35 13.02
 -4 4 -5 24.34 23.79
 -4 4 -5 20.53 13.76
 -4 4 -6 38.6 13.24
 -4 4 -6 18.76 14.38
 -4 4 -6 29.35 14.94
 -4 4 -7 188.98 19.77
 -4 4 -7 185.25 17.19
 -4 4 -7 153.37 20.21
 -4 4 -7 185.42 20.71
 -4 4 -8 293.74 25.2
 -4 4 -8 264.41 25.28
 -4 4 -8 274.78 23.6
 -4 4 -8 280.41 25.08
 -4 4 -9 101.65 16.43
 -4 4 -9 71.93 14.26
 -4 4 -9 100.55 16.66
 -4 4 -9 89.61 16.94
 -4 4 -10 159.59 18.25
 -4 4 -10 138.55 16.23
 -4 4 -10 132.7 18.31
 -4 4 -10 148.72 18.73
 -4 4 -10 156.28 17.83
 -4 4 -11 3.67 11.42
 -4 4 -11 10.61 9.51
 -4 4 -11 16.39 13.87
 -4 4 -11 13.69 11.92
 -4 4 -11 11.77 11.72
 -4 4 -12 73.15 13.21
 -4 4 -12 73.8 11.84
 -4 4 -12 54.41 11.7
 -4 4 -13 98.39 12.76
 -4 4 -13 115.79 12.4
 -4 4 -14 429.47 26.96
 4 -3 -15 -0.19 6.3
 -4 3 15 -0.63 6.04
 4 -3 -14 66.09 10.15
 4 -3 -13 107.07 13.5
 4 -3 -13 82 12.1
 4 -3 -12 17.01 12.65
 4 -3 -11 80.01 16.24
 4 -3 -11 79.99 14.08
 4 -3 -10 14.61 9.67
 4 -3 -10 9.03 22.77
 4 -3 -10 30.15 12.92
 4 -3 -9 -11.26 13.03
 4 -3 -9 6.82 10.03
 4 -3 -9 31.99 11.38
 4 -3 -9 6 23.62
 4 -3 -9 13.91 12.75
 4 -3 -8 268.56 22.06
 4 -3 -8 239.87 21.53
 4 -3 -8 255.32 34.6
 4 -3 -8 284.59 22.17
 4 -3 -8 250.29 22.7
 4 -3 -7 40.7 11.34
 4 -3 -7 32.16 10.4
 4 -3 -7 28.06 20.81
 4 -3 -7 42.4 12.31
 4 -3 -7 39.84 13.39
 4 -3 -6 24.95 21.66
 -4 3 6 12.51 9.89
 4 -3 -6 2.29 18.57
 -4 3 6 20.79 18.79
 4 -3 -6 3.3 11.06
 4 -3 -5 6.55 23.68
 -4 3 5 -11 21.78
 4 -3 -5 15.1 11.18
 -4 3 4 122.21 14.23
 -4 3 4 160.97 13.84
 4 -3 -4 112.27 33.74
 -4 3 4 103.94 29.94
 -4 3 3 188.18 15.26
 4 -3 -3 123.05 33.37
 -4 3 3 159.28 15.34
 -4 3 3 168.5 33.51
 -4 3 2 658.57 38.78
 4 -3 -2 551.6 62.27
 -4 3 2 655.99 59.58
 -4 3 2 541.25 40.95
 -4 3 1 538.35 31.71
 -4 3 1 432.62 51.53
 -4 3 1 407.97 33.65
 4 -3 -1 418.38 55.91
 -4 3 0 103.03 12.31
 4 -3 0 98.85 37.03
 -4 3 0 79.66 31.93
 -4 3 0 63.81 14.97
 -4 3 -1 207.14 17.66
 4 -3 1 228.45 41.08
 -4 3 -1 175.51 35.09
 -4 3 -1 195.49 19.51
 -4 3 -2 68.47 12.15
 4 -3 2 56.57 34.19
 -4 3 -2 102.94 30.71
 -4 3 -2 63.48 13.63
 -4 3 -3 483.14 34.67
 4 -3 3 600.92 59.4
 -4 3 -4 788.26 50.6
 -4 3 -4 928.42 69.65
 -4 3 -4 855.96 51.76
 -4 3 -5 1790.62 94.82
 -4 3 -5 1603.68 93.58
 4 -3 5 1361.92 112.67
 -4 3 -5 1589.64 95.03
 -4 3 -5 1472.36 93.75
 -4 3 -5 1555.7 109.69
 -4 3 -5 1616.82 94.71
 -4 3 -6 494.66 33.17
 -4 3 -6 446.98 31.09
 -4 3 -6 463.21 34.37
 -4 3 -6 454.94 33.41
 -4 3 -7 165.94 18.13
 -4 3 -7 135.76 19.75
 -4 3 -7 170.84 19.55
 -4 3 -7 145.34 16.74
 -4 3 -8 171.67 19
 -4 3 -8 142.05 16.33
 -4 3 -8 127.14 19.75
 -4 3 -8 150.35 19.69
 -4 3 -8 171.99 19.7
 -4 3 -9 31.29 13.71
 -4 3 -9 15.59 10.79
 -4 3 -9 7.66 14.69
 -4 3 -9 12.81 14.5
 -4 3 -9 26.72 13.87
 -4 3 -10 137.45 17.41
 -4 3 -10 128.83 14.51
 -4 3 -10 103.59 18.44
 -4 3 -10 127.78 18.09
 -4 3 -10 128.94 17.13
 -4 3 -10 121.74 17.26
 -4 3 -11 518.86 36.2
 -4 3 -12 500.32 34.28
 -4 3 -12 482.73 33.16
 -4 3 -12 517.75 34.04
 -4 3 -13 194.25 16.84
 -4 3 -13 156.11 15.74
 -4 3 -13 177.31 15.9
 -4 3 -14 87.39 11.01
 -4 3 -14 79.97 10
 -4 2 16 9.78 4.4
 4 -2 -15 34.18 9.11
 4 -2 -15 27.69 7.56
 4 -2 -14 19.1 8.99
 4 -2 -13 84.46 12.75
 4 -2 -13 73.91 12.47
 4 -2 -12 259.82 20.84
 4 -2 -12 203.08 19.79
 4 -2 -11 293.39 23.69
 4 -2 -11 306.46 46.3
 4 -2 -11 249.64 22.28
 4 -2 -11 256 22.32
 4 -2 -10 449.85 31.89
 4 -2 -10 452.37 31.74
 4 -2 -9 163.05 17.79
 4 -2 -9 179.65 18.59
 4 -2 -9 184.55 18.14
 4 -2 -8 4.52 11.21
 4 -2 -8 -0.69 9.9
 4 -2 -8 7.21 19.64
 4 -2 -8 8.43 11.7
 4 -2 -8 5.02 11.26
 4 -2 -7 67.94 13.08
 4 -2 -7 94.88 11.96
 4 -2 -7 65.09 20.7
 4 -2 -7 56.22 12.34
 -4 2 6 359.69 25.04
 4 -2 -6 309.83 42.45
 -4 2 6 325.45 24.65
 4 -2 -6 347.8 25.28
 -4 2 5 616.5 39.3
 -4 2 5 698.1 55.08
 4 -2 -5 586.09 38.8
 -4 2 4 1243.95 76.07
 -4 2 4 1427.36 93.37
 -4 2 3 1032.52 64.05
 -4 2 3 1107.19 81.51
 -4 2 2 300.37 21.64
 -4 2 2 270.48 39.24
 -4 2 1 429.62 28.18
 -4 2 1 350.56 45.17
 -4 2 0 469.29 30.08
 -4 2 0 358.9 46.18
 -4 2 -1 462.69 30.79
 -4 2 -1 481.31 29.81
 -4 2 -2 811.68 55.22
 -4 2 -2 934.3 56.82
 -4 2 -2 974.88 73.37
 -4 2 -2 996.11 55.43
 -4 2 -3 1449.13 79.83
 -4 2 -3 1599.19 98.2
 -4 2 -3 1436.9 79.22
 -4 2 -4 725.58 42.28
 -4 2 -4 640.12 42.74
 -4 2 -4 706.75 45.2
 -4 2 -4 724.49 57.88
 -4 2 -4 602.65 43.18
 -4 2 -5 81.87 12.49
 -4 2 -5 101.42 11.57
 4 -2 5 80.55 28.72
 -4 2 -5 78.64 12.25
 -4 2 -5 68.86 15.23
 -4 2 -5 100.84 15.97
 -4 2 -5 105.6 12.77
 -4 2 -5 70.98 15.04
 -4 2 -6 23.54 11.26
 -4 2 -6 15.65 13.51
 -4 2 -6 21.28 13.65
 -4 2 -6 27.69 14.56
 -4 2 -6 22.69 10.49
 -4 2 -6 27.98 13.81
 -4 2 -7 26.23 11.85
 -4 2 -7 29.37 14.82
 -4 2 -7 38.09 15.22
 -4 2 -7 32.21 11.6
 -4 2 -7 27.31 13.81
 -4 2 -8 38.93 13.04
 -4 2 -8 11.93 16.55
 -4 2 -8 11.97 15.02
 -4 2 -8 19.42 14.68
 -4 2 -8 22.56 12.33
 -4 2 -8 16.2 14.81
 -4 2 -9 45.69 14.12
 -4 2 -9 41.78 16.87
 -4 2 -9 56.08 15.67
 -4 2 -9 31.65 15.25
 -4 2 -10 43.65 12.93
 -4 2 -10 52.12 16.72
 -4 2 -10 40.36 14.2
 -4 2 -10 41.5 15.41
 -4 2 -10 29.26 15.24
 -4 2 -11 22.42 15.38
 -4 2 -11 25.52 14.68
 -4 2 -11 21.32 14.41
 -4 2 -11 27.49 13.06
 -4 2 -12 15.69 12.75
 -4 2 -12 4.11 12.52
 -4 2 -12 3.09 11.33
 -4 2 -13 72.15 12.88
 -4 2 -13 60.28 12.45
 -4 2 -13 47.84 11.17
 -4 2 -14 13.1 9.02
 -4 2 -14 14.95 9.14
 -4 2 -15 15.95 6.12
 -4 1 16 8.78 4.93
 4 -1 -15 294.97 18.66
 4 -1 -15 195.48 16.47
 4 -1 -14 243.45 19.46
 4 -1 -14 307.64 22.25
 4 -1 -14 273.21 20.18
 4 -1 -13 150.23 15.45
 4 -1 -12 -4 10.87
 4 -1 -12 14.4 11.42
 4 -1 -11 42.19 13.24
 4 -1 -11 21.9 11.57
 4 -1 -11 57.53 35.51
 4 -1 -11 39.98 12.45
 4 -1 -10 76.54 13.33
 4 -1 -10 36.34 36.11
 4 -1 -10 35.96 12.77
 4 -1 -9 290.84 23.08
 4 -1 -9 271.35 22.84
 4 -1 -8 700.75 44.74
 4 -1 -8 691.51 44.24
 4 -1 -7 437.75 29.85
 4 -1 -7 373.21 27.09
 -4 1 7 364.36 27.32
 -4 1 6 137.67 14.59
 4 -1 -6 142.35 16.49
 -4 1 6 127.54 14.89
 -4 1 5 3 9.41
 -4 1 4 3.08 10.23
 -4 1 3 16.32 10.55
 -4 1 2 163.88 17.39
 -4 1 1 13.53 12.29
 -4 1 0 -2.56 11.43
 -4 1 0 1.53 8.37
 -4 1 -1 76.77 11.54
 -4 1 -1 93.09 13.61
 -4 1 -2 120.8 15.12
 -4 1 -2 138.39 14.39
 -4 1 -3 15.33 9.98
 -4 1 -3 -3.12 11.31
 -4 1 -4 252.05 20.09
 -4 1 -4 265.41 22.38
 -4 1 -4 235.08 21.51
 -4 1 -5 7.02 9.33
 -4 1 -5 11.77 13.52
 -4 1 -5 9.35 8.72
 -4 1 -5 7.54 13.74
 -4 1 -5 20.73 9.9
 -4 1 -5 4.08 12.72
 -4 1 -6 106.19 13.18
 -4 1 -6 93.66 16.52
 -4 1 -6 105.33 16.25
 -4 1 -6 106.62 17.1
 -4 1 -6 88.72 14.17
 -4 1 -6 87.29 16.56
 -4 1 -7 130.96 15.7
 -4 1 -7 147.14 19.28
 -4 1 -7 143.96 18.27
 -4 1 -7 135.88 19.36
 -4 1 -7 114.98 18.19
 -4 1 -7 121.72 16.53
 -4 1 -7 140.11 18.8
 -4 1 -8 709.78 48.16
 -4 1 -8 667.62 50.82
 -4 1 -8 803.2 50.36
 -4 1 -8 854.88 50.51
 -4 1 -8 761.46 49.47
 -4 1 -8 660.79 49.95
 -4 1 -8 851.35 50.76
 -4 1 -9 149.76 20.57
 -4 1 -9 148.65 19.76
 -4 1 -9 150.23 16.59
 -4 1 -9 139.63 20.01
 -4 1 -9 129.63 18.04
 -4 1 -10 417.57 32.46
 -4 1 -10 380.55 30.11
 -4 1 -10 387.39 30.01
 -4 1 -10 356.93 29.05
 -4 1 -10 366.6 27.74
 -4 1 -11 132.75 19.15
 -4 1 -11 146.68 18.83
 -4 1 -11 159.78 19.37
 -4 1 -11 135.12 17.17
 -4 1 -12 114.29 16.41
 -4 1 -12 121.21 16.59
 -4 1 -12 104.69 14.82
 -4 1 -13 172.53 16.41
 -4 1 -13 147.66 16.57
 -4 1 -13 156.05 15.46
 -4 1 -14 407.19 28.15
 -4 1 -14 451.85 28.07
 -4 1 -15 328.43 20.9
 4 0 -15 11.15 7.52
 4 0 -15 8.19 8.57
 4 0 -15 11.36 7.32
 4 0 -14 38.11 11.41
 4 0 -14 21.95 9.74
 4 0 -14 35.62 9.72
 4 0 -13 54.22 11.65
 4 0 -13 29.07 10.89
 4 0 -12 39.35 11.65
 4 0 -12 40.82 12.93
 4 0 -11 29.72 11.14
 4 0 -11 53.32 13.11
 4 0 -10 17.63 11.28
 4 0 -10 26.5 12.63
 4 0 -10 28.73 31.24
 4 0 -9 11.9 10.91
 4 0 -9 35 32.76
 4 0 -9 6.93 13.5
 4 0 -9 -0.61 11.22
 4 0 -8 51.45 10.97
 4 0 -8 56.02 12.46
 4 0 -8 24.07 13.73
 4 0 -7 196.66 20.4
 4 0 -7 221 18.85
 4 0 -6 51.48 13.77
 -4 0 6 55.35 10.88
 4 0 -6 51.12 11.62
 -4 0 5 16.58 10.29
 -4 0 5 30.44 20.37
 -4 0 4 194.81 18.32
 -4 0 4 193.53 30.9
 -4 0 3 1026.56 61.32
 -4 0 3 904.47 73.33
 -4 0 2 233.11 20.19
 -4 0 2 214.53 32.29
 -4 0 1 1223.19 73.66
 -4 0 1 1210.6 86.94
 -4 0 0 778.3 53.65
 -4 0 0 795 66.31
 -4 0 0 930.08 51.9
 -4 0 -1 64.11 11.47
 -4 0 -1 47.38 22.22
 -4 0 -1 43.1 11.87
 -4 0 -2 20.37 11.02
 -4 0 -2 -4.97 19.18
 -4 0 -2 25.3 10.66
 -4 0 -3 628.49 38.75
 -4 0 -3 594.69 38.72
 -4 0 -4 899.38 52.3
 -4 0 -4 819.33 54.15
 -4 0 -4 808.52 52.37
 -4 0 -4 777.12 52.66
 -4 0 -4 921.54 51.37
 -4 0 -4 833.6 52.09
 -4 0 -4 720.84 63.18
 -4 0 -4 858.35 53.15
 -4 0 -5 2036.93 115.65
 -4 0 -5 1987.28 117.39
 -4 0 -5 1925.44 115.84
 -4 0 -5 1993.44 115.12
 -4 0 -5 1757.76 115.91
 -4 0 -5 2036.69 115.44
 -4 0 -5 2105.29 115.03
 -4 0 -5 2190.67 116.94
 -4 0 -5 1841.49 116.53
 -4 0 -6 1938.36 103.59
 -4 0 -6 1885.24 103.51
 -4 0 -6 1664.12 101.12
 -4 0 -6 1638.43 101.94
 -4 0 -6 1730.38 101.26
 -4 0 -6 1911.25 103.01
 -4 0 -6 1401.91 101.54
 -4 0 -7 440.46 33.33
 -4 0 -7 453.86 32.85
 -4 0 -7 415.97 30.86
 -4 0 -7 457.77 33.13
 -4 0 -7 378.72 32.29
 -4 0 -7 445.67 32.33
 -4 0 -7 391.3 32.66
 -4 0 -8 0.98 15.1
 -4 0 -8 1.65 14.62
 -4 0 -8 6 13.07
 -4 0 -8 7.72 12.26
 -4 0 -8 30.38 15.57
 -4 0 -8 3.55 17.5
 -4 0 -8 9.18 13.32
 -4 0 -9 36.64 16.48
 -4 0 -9 20.29 12.78
 -4 0 -9 21.74 16.21
 -4 0 -9 2.89 17.28
 -4 0 -9 14.83 14.1
 -4 0 -10 10.26 15.08
 -4 0 -10 9.62 14.67
 -4 0 -10 13.99 17.21
 -4 0 -10 -2.03 12.43
 -4 0 -10 18.97 14.05
 -4 0 -11 500.7 34.58
 -4 0 -11 481.73 35.02
 -4 0 -12 560.2 38.22
 -4 0 -12 531.5 36.98
 -4 0 -12 613.87 38.35
 -4 0 -12 602.08 37.95
 -4 0 -13 136.68 15.1
 -4 0 -13 133.94 15.47
 -4 0 -13 140.43 13.64
 -4 0 -13 162.59 15.41
 -4 0 -14 7.27 9.28
 4 1 -15 24.59 7.23
 4 1 -15 38.31 7.5
 4 1 -14 -2.35 8.77
 4 1 -14 -4.39 9.67
 4 1 -14 4.3 8.87
 4 1 -13 46.71 12.21
 4 1 -13 59.62 11.63
 4 1 -13 59.78 11.4
 4 1 -12 485.1 34.26
 4 1 -11 405.96 51.58
 4 1 -11 414.6 29.91
 4 1 -10 263.47 44.47
 4 1 -10 278.53 24.62
 4 1 -10 229.93 21.69
 4 1 -9 358.18 27.24
 4 1 -9 376.67 51.55
 4 1 -9 409.27 31.27
 4 1 -9 400.82 28.57
 4 1 -8 56.53 11.2
 4 1 -8 87.54 16.42
 4 1 -8 84.47 34.64
 4 1 -8 88.52 13.95
 4 1 -7 35.03 13.94
 4 1 -7 25.51 11.84
 4 1 -6 730.57 63.55
 -4 -1 6 633.32 56.91
 4 1 -6 644.69 44.76
 -4 -1 6 702.98 43.99
 -4 -1 5 856.35 52.51
 4 1 -5 732.61 68.1
 -4 -1 5 757.17 65.36
 -4 -1 5 828.89 51.92
 -4 -1 4 743.11 49.13
 4 1 -4 709.58 63.89
 -4 -1 4 826.37 47.27
 -4 -1 4 710.22 61.84
 -4 -1 4 750.75 49.01
 -4 -1 3 863.25 52.24
 -4 -1 3 690.06 63.35
 -4 -1 2 303.73 24.36
 -4 -1 2 292.01 37.11
 -4 -1 1 145.45 16.21
 -4 -1 1 130.22 26.7
 -4 -1 0 145.45 17.33
 -4 -1 0 172.49 14.67
 -4 -1 0 154.79 29.39
 -4 -1 -1 533.03 36.26
 -4 -1 -1 553.78 34.03
 -4 -1 -1 490.64 48.73
 -4 -1 -1 522.37 35.72
 -4 -1 -2 459.35 31.32
 -4 -1 -2 427.91 33.1
 -4 -1 -2 450.29 31.19
 -4 -1 -2 443.96 29.74
 -4 -1 -2 467.69 29.04
 -4 -1 -2 368.92 43.55
 -4 -1 -2 444.76 31.28
 -4 -1 -3 1614.48 92.53
 -4 -1 -3 1575.89 93.98
 -4 -1 -3 1539.6 92.16
 -4 -1 -3 1513.65 90.9
 -4 -1 -3 1541.63 91.74
 -4 -1 -3 1524.38 91.16
 -4 -1 -3 1606.61 91.76
 -4 -1 -3 1624.48 92.32
 -4 -1 -3 1510.44 106.24
 -4 -1 -3 1545.48 92.39
 -4 -1 -4 422.05 31.87
 -4 -1 -4 395.33 30.05
 -4 -1 -4 422.7 29.08
 -4 -1 -4 419.89 30.63
 -4 -1 -4 402.22 28.06
 -4 -1 -4 446.28 29.23
 -4 -1 -4 357.66 40.66
 -4 -1 -4 397.57 29.16
 -4 -1 -4 385.82 30.51
 -4 -1 -5 136.66 16.62
 -4 -1 -5 112.9 17.42
 -4 -1 -5 102.08 16.58
 -4 -1 -5 111.98 16.45
 -4 -1 -5 84.97 17.51
 -4 -1 -5 145.41 14.07
 -4 -1 -5 103.8 13.93
 -4 -1 -5 93.15 23.6
 -4 -1 -5 110.65 17.92
 -4 -1 -6 24.47 16.07
 -4 -1 -6 25.4 14.07
 -4 -1 -6 29.55 13.32
 -4 -1 -6 22.43 10.06
 -4 -1 -6 14.66 14.17
 -4 -1 -6 23.86 14.83
 -4 -1 -6 17.36 16.67
 -4 -1 -6 19.93 11.46
 -4 -1 -7 -1.77 15.02
 -4 -1 -7 19.8 14.14
 -4 -1 -7 -5.92 13.85
 -4 -1 -7 1.41 15.8
 -4 -1 -7 11.01 16.14
 -4 -1 -7 -1.95 12.06
 -4 -1 -7 13.14 15.93
 -4 -1 -8 6.53 16.11
 -4 -1 -8 -10.87 14.81
 -4 -1 -8 3.5 12.66
 -4 -1 -8 0.72 13.41
 -4 -1 -8 1.47 16.14
 -4 -1 -8 12.71 16.97
 -4 -1 -8 -7.33 13.68
 -4 -1 -9 17.38 14.25
 -4 -1 -9 16.92 15.52
 -4 -1 -9 14.62 12.44
 -4 -1 -9 18.54 12.89
 -4 -1 -9 16.3 15.77
 -4 -1 -9 -2.92 16.17
 -4 -1 -9 17.72 16.08
 -4 -1 -9 2.12 13.26
 -4 -1 -10 17.53 14.95
 -4 -1 -10 0.78 13.28
 -4 -1 -10 6.96 14.56
 -4 -1 -10 -8.08 14.88
 -4 -1 -10 9.98 15.15
 -4 -1 -10 -10.83 12.76
 -4 -1 -11 34.35 14.92
 -4 -1 -11 44.02 15.01
 -4 -1 -11 57.58 13.9
 -4 -1 -12 70.58 13.97
 -4 -1 -12 52.52 12.3
 -4 -1 -12 57.29 13.66
 -4 -1 -13 51.18 11.62
 -4 -1 -13 29.81 9.47
 4 2 -15 170.07 11.7
 4 2 -15 141.75 10.99
 4 2 -14 130.82 13.12
 4 2 -14 153.22 13.31
 4 2 -13 149.61 14.37
 4 2 -13 107.97 13.38
 4 2 -12 49.55 12.05
 4 2 -12 35.4 11.45
 -4 -2 11 27.11 11.37
 4 2 -11 47.92 13.23
 4 2 -11 46.78 14.08
 4 2 -11 68.65 12.8
 4 2 -10 3.42 32.05
 -4 -2 10 0.83 11.8
 4 2 -10 4.98 12.35
 4 2 -10 8.27 13.86
 4 2 -10 17.95 11.97
 4 2 -9 191.91 38.34
 4 2 -9 167.1 20.57
 4 2 -9 151.42 17.78
 4 2 -8 613.98 60.93
 4 2 -8 519.97 38.65
 4 2 -8 521.65 36.15
 4 2 -7 107.55 17.67
 4 2 -7 134.65 35.52
 4 2 -6 211.36 39.59
 -4 -2 6 116.13 27.58
 -4 -2 6 192.72 18.55
 4 2 -5 2.79 26.85
 -4 -2 5 23.19 19.96
 -4 -2 5 4.51 11.42
 -4 -2 4 2.97 21.93
 -4 -2 4 20.93 12.31
 -4 -2 4 4.52 8.04
 -4 -2 3 26.25 12.91
 -4 -2 3 35.88 22.32
 -4 -2 3 28.6 13
 -4 -2 3 29.09 8.75
 -4 -2 2 174.88 16.38
 -4 -2 2 167.75 16.7
 -4 -2 2 171.14 31.13
 -4 -2 2 191.1 19.27
 -4 -2 2 162.35 14.28
 -4 -2 1 10.52 7.34
 -4 -2 1 13.83 11.05
 -4 -2 1 8.99 9.34
 -4 -2 1 -3.1 20.97
 -4 -2 1 -2.46 12.65
 -4 -2 0 -8.93 11.79
 -4 -2 0 -3.09 22.88
 -4 -2 0 -3.41 9.31
 -4 -2 0 -4.1 12.65
 -4 -2 -1 218.56 17.26
 -4 -2 -1 238.94 23.11
 -4 -2 -1 215.3 19.95
 -4 -2 -1 218.67 17.53
 -4 -2 -1 220.24 17.95
 -4 -2 -1 178.48 31.66
 -4 -2 -1 224.27 21.12
 -4 -2 -2 887.35 52.46
 -4 -2 -2 803.89 49.4
 -4 -2 -2 753.25 48.22
 -4 -2 -2 687.64 48.12
 -4 -2 -2 818.54 48.51
 -4 -2 -2 790.93 65.43
 -4 -2 -2 763.4 50.19
 -4 -2 -3 464.87 34.98
 -4 -2 -3 540.15 34.49
 -4 -2 -3 458.43 32.56
 -4 -2 -3 433.43 31.91
 -4 -2 -3 469.64 32.26
 -4 -2 -3 500.59 48.26
 -4 -2 -3 505.14 33.83
 -4 -2 -4 63.59 11.99
 -4 -2 -4 85.48 17.19
 -4 -2 -4 89.56 16.15
 -4 -2 -4 88.85 15.59
 -4 -2 -4 90.43 17.54
 -4 -2 -4 87.6 12.54
 -4 -2 -4 88.15 24.59
 -4 -2 -4 68.91 13.99
 -4 -2 -5 -12.42 21.12
 -4 -2 -5 -4.99 14.54
 -4 -2 -5 10.02 10.62
 -4 -2 -5 -3.77 13.32
 -4 -2 -5 -7.09 14.77
 -4 -2 -5 4 14.97
 -4 -2 -5 -5.23 16.17
 -4 -2 -5 1.64 10.1
 -4 -2 -5 25.06 20.28
 -4 -2 -6 61.75 22.19
 -4 -2 -6 72.8 17.32
 -4 -2 -6 86.93 16.93
 -4 -2 -6 98.99 17.75
 -4 -2 -6 100.65 14.39
 -4 -2 -6 78.21 17.76
 -4 -2 -6 96.02 19.24
 -4 -2 -6 84.93 14.59
 -4 -2 -7 232.27 23.52
 -4 -2 -7 232.08 23.5
 -4 -2 -7 249.7 22.97
 -4 -2 -7 224.78 24.3
 -4 -2 -7 241.79 24.89
 -4 -2 -7 219.79 22.66
 -4 -2 -8 808.43 53.92
 -4 -2 -8 840.28 53.86
 -4 -2 -8 858.58 53.47
 -4 -2 -8 749.63 53.7
 -4 -2 -8 902.22 54.69
 -4 -2 -8 740.21 54.1
 -4 -2 -8 903.88 55.97
 -4 -2 -9 990.3 62.3
 -4 -2 -9 976.07 61.31
 -4 -2 -9 986.08 62.53
 -4 -2 -9 1020.68 62.63
 -4 -2 -9 960.57 63.21
 -4 -2 -10 317.54 24.17
 -4 -2 -11 24.61 15.06
 -4 -2 -11 28.6 10.02
 -4 -2 -11 28.95 12.8
 -4 -2 -12 9.14 15.02
 -4 -2 -12 0.39 10.46
 -4 -2 -13 163.16 13.24
 4 3 -14 20.15 6.45
 4 3 -14 33.8 6.83
 4 3 -13 72.96 10.26
 4 3 -12 72.67 11.55
 4 3 -11 51.3 13.8
 -4 -3 11 28.12 9.99
 4 3 -11 53.11 12.01
 -4 -3 10 17.07 11.17
 4 3 -10 44.41 14.15
 4 3 -10 14.6 11.89
 4 3 -9 27.22 12.82
 -4 -3 9 20.34 12.09
 4 3 -9 13.23 14.48
 4 3 -8 72.4 16.71
 -4 -3 7 238.82 24.24
 4 3 -7 365.15 44.42
 4 3 -6 153.09 37.28
 -4 -3 6 145.9 19.56
 -4 -3 6 201.94 32.62
 -4 -3 6 228.29 19.47
 -4 -3 5 46.46 13.62
 -4 -3 5 93.23 27.3
 -4 -3 5 83.73 14.89
 -4 -3 5 69.05 11.45
 -4 -3 4 122.65 15.73
 -4 -3 4 83.99 27.8
 -4 -3 4 78.49 15.59
 -4 -3 4 94.12 12.24
 -4 -3 3 868.07 51.29
 -4 -3 3 693.32 66.93
 -4 -3 3 834.03 52.82
 -4 -3 3 741.51 48.42
 -4 -3 2 821.61 51.95
 -4 -3 2 875.9 53.12
 -4 -3 2 941.33 53.72
 -4 -3 2 805.27 70.92
 -4 -3 2 887.87 55.53
 -4 -3 2 766.98 51.09
 -4 -3 1 708.72 47.65
 -4 -3 1 755.46 49
 -4 -3 1 827.38 49.87
 -4 -3 1 875.92 50.1
 -4 -3 1 744.69 68.19
 -4 -3 1 819.87 52.5
 -4 -3 0 1061.95 65.19
 -4 -3 0 1031.59 65.08
 -4 -3 0 1053.21 65.64
 -4 -3 0 1126.75 64.82
 -4 -3 0 1109.44 65.67
 -4 -3 0 1001.41 83.87
 -4 -3 0 1076.94 67.86
 -4 -3 -1 342.31 25.74
 -4 -3 -1 384.2 27.94
 -4 -3 -1 323.75 26.2
 -4 -3 -1 373.66 25.46
 -4 -3 -1 353.58 43.54
 -4 -3 -1 385.76 29.18
 -4 -3 -2 21.37 11.02
 -4 -3 -2 -5.68 9.01
 -4 -3 -2 19.17 15.68
 -4 -3 -2 25 13.71
 -4 -3 -2 23.91 8.92
 -4 -3 -2 33.16 22.65
 -4 -3 -2 11.38 12.74
 -4 -3 -3 206.74 24
 -4 -3 -3 252.64 23.67
 -4 -3 -3 263.27 23.27
 -4 -3 -3 243.07 20.24
 -4 -3 -3 255.71 21.77
 -4 -3 -3 247.11 34.86
 -4 -3 -3 256.37 22.79
 -4 -3 -4 838.21 57.03
 -4 -3 -4 838.43 56.04
 -4 -3 -4 925.89 55.49
 -4 -3 -4 870.76 54.88
 -4 -3 -4 718.83 67.89
 -4 -3 -4 882.77 55.19
 -4 -3 -4 886.32 55.29
 -4 -3 -5 730.52 52.09
 -4 -3 -5 706.25 51.58
 -4 -3 -5 794.9 51.34
 -4 -3 -5 845.42 51.13
 -4 -3 -5 816.84 51.23
 -4 -3 -6 908.04 57.87
 -4 -3 -6 833.07 57.41
 -4 -3 -6 903.06 57.35
 -4 -3 -6 898.4 56.87
 -4 -3 -7 333.1 34.27
 -4 -3 -7 346.03 29.23
 -4 -3 -7 420.49 30.61
 -4 -3 -7 390.71 30.56
 -4 -3 -7 376 29.26
 -4 -3 -7 344.44 28.74
 -4 -3 -8 113.82 15.92
 -4 -3 -8 136.42 17.67
 -4 -3 -8 110.86 18.84
 -4 -3 -8 97.54 14.78
 -4 -3 -8 105.6 15.24
 -4 -3 -9 5.7 13.08
 -4 -3 -9 0.76 10.5
 -4 -3 -10 86.41 12.67
 -4 -3 -10 68.07 14.87
 -4 -3 -11 56.54 10.13
 -4 -3 -11 78.75 12.53
 -4 -3 -12 195.71 15.31
 4 4 -13 13.55 6.38
 4 4 -12 95.63 11.02
 4 4 -11 331.56 24.82
 4 4 -11 321.44 23.17
 4 4 -10 377.85 28.54
 4 4 -10 369.6 26.64
 -4 -4 9 144.93 16.72
 4 4 -8 65.37 15.61
 -4 -4 8 51.76 12.81
 -4 -4 7 27.8 12.7
 4 4 -6 249.67 32.82
 -4 -4 6 219.61 32.85
 -4 -4 6 181.7 20.86
 -4 -4 6 221.24 20.18
 4 4 -5 395.11 46.1
 -4 -4 5 382.18 47.07
 -4 -4 5 427.95 31.36
 -4 -4 5 406.33 28.75
 -4 -4 4 284.62 25.22
 -4 -4 4 391.21 45.59
 -4 -4 4 367.99 28.79
 -4 -4 4 329.02 24.14
 -4 -4 3 378.49 30.97
 -4 -4 3 444.5 32.29
 -4 -4 3 505.79 53.13
 -4 -4 3 484.38 34.94
 -4 -4 3 421.9 29.22
 -4 -4 2 203.93 18.53
 -4 -4 2 174.83 15.87
 -4 -4 2 170.34 18.93
 -4 -4 2 199.16 36.06
 -4 -4 2 195.68 22.41
 -4 -4 2 172.56 16.3
 -4 -4 1 257.32 21.92
 -4 -4 1 273.42 22.04
 -4 -4 1 280.05 20.54
 -4 -4 1 257.42 23.07
 -4 -4 1 247.68 40.79
 -4 -4 1 225.73 25.84
 -4 -4 1 262.75 20.58
 -4 -4 0 7.45 11.83
 -4 -4 0 3.01 9.41
 -4 -4 0 7.07 12.63
 -4 -4 0 -3.74 8.5
 -4 -4 0 7.88 26.89
 -4 -4 0 25.21 15.56
 -4 -4 -1 809.89 51.14
 -4 -4 -1 762.61 51.24
 -4 -4 -1 807.63 50.09
 -4 -4 -1 814.25 52.02
 -4 -4 -1 816.43 72.45
 -4 -4 -1 834.1 54.09
 -4 -4 -2 91.56 16.58
 -4 -4 -2 96.42 12.28
 -4 -4 -2 53.93 25.28
 -4 -4 -2 96.69 16.49
 -4 -4 -3 109.79 19
 -4 -4 -3 77.37 16.44
 4 4 3 96.34 27.32
 -4 -4 -3 74.61 11.93
 -4 -4 -3 30.23 23.33
 -4 -4 -3 73.88 15.21
 -4 -4 -4 148.73 19.92
 -4 -4 -4 101.65 18.58
 4 4 4 146.85 29.53
 -4 -4 -4 108.9 14.13
 -4 -4 -4 153 28.13
 -4 -4 -4 127.8 16.3
 -4 -4 -5 50.49 15.72
 -4 -4 -5 74.66 17.35
 -4 -4 -5 44.45 12
 -4 -4 -5 82.27 15.05
 -4 -4 -6 77.48 15.5
 -4 -4 -6 41.29 16.03
 -4 -4 -6 66.26 14.49
 -4 -4 -7 35.36 12
 -4 -4 -7 26.96 10.36
 -4 -4 -8 -5.74 10.49
 -4 -4 -8 -2.54 12.47
 -4 -4 -8 -4.94 14.82
 -4 -4 -8 -8.68 10.11
 -4 -4 -9 79.56 12.83
 -4 -4 -10 82.75 11.04
 -4 -4 -11 91.22 9.29
 4 5 -12 89.6 8.05
 4 5 -11 6.06 7.82
 4 5 -11 4.43 6.96
 -4 -5 10 34.81 9.47
 4 5 -10 39.11 10.88
 4 5 -10 63.29 9.95
 -4 -5 9 74.97 13
 4 5 -9 104.75 14.42
 4 5 -9 108.27 12.43
 4 5 -8 103.51 15.35
 -4 -5 8 97.11 14.45
 -4 -5 7 78.44 13.61
 -4 -5 6 48.66 12.98
 4 5 -6 30.51 11.58
 -4 -5 5 18.05 11.57
 -4 -5 5 0.83 12.56
 -4 -5 4 97.12 14.26
 -4 -5 4 97.52 16.46
 -4 -5 4 93.43 12.3
 -4 -5 3 86.1 14.36
 -4 -5 3 55.02 14.47
 -4 -5 3 115.31 17.78
 -4 -5 3 90.69 12.25
 -4 -5 2 71.67 12.97
 -4 -5 2 58.02 14.34
 4 5 -2 117.04 31.74
 -4 -5 2 76.41 30
 -4 -5 2 64.46 11.25
 -4 -5 2 107.13 18.29
 -4 -5 1 24.6 11.17
 4 5 -1 19.95 26.8
 -4 -5 1 17.23 12.6
 -4 -5 1 61.12 30.81
 -4 -5 1 13.83 15.93
 -4 -5 1 27.63 9.99
 -4 -5 0 45.4 10.67
 -4 -5 0 58.9 12.09
 4 5 0 63.7 29.39
 -4 -5 0 75.43 14.12
 -4 -5 0 56.1 16.81
 -4 -5 -1 239.47 20.94
 -4 -5 -1 223.61 19.1
 -4 -5 -1 230.49 23.49
 -4 -5 -2 595.63 42.79
 -4 -5 -2 610.23 40.08
 -4 -5 -2 562.05 40.95
 -4 -5 -3 330.07 29.99
 -4 -5 -3 405.87 29.35
 -4 -5 -3 386.41 29.5
 -4 -5 -3 352.11 28.27
 4 5 4 148.29 17.54
 -4 -5 -4 148.31 18.01
 -4 -5 -5 13.08 11.35
 -4 -5 -5 -4.83 12.44
 -4 -5 -5 -9.2 14
 -4 -5 -6 119.98 15.62
 -4 -5 -6 139.21 17.45
 -4 -5 -6 150.82 16
 -4 -5 -7 239.05 18.35
 -4 -5 -7 180.63 18.02
 -4 -5 -7 218.13 19.35
 -4 -5 -8 481.21 32.33
 -4 -5 -8 507.5 31.84
 -4 -5 -9 475.86 30.06
 -4 -5 -10 215.61 14.53
 4 6 -10 10.2 5.57
 4 6 -10 6.1 5.03
 4 6 -9 63.11 9.19
 4 6 -9 56.32 8.45
 -4 -6 8 62.88 10.8
 4 6 -8 76.5 11.59
 4 6 -8 97.18 10.51
 -4 -6 7 105.92 13.54
 4 6 -7 135.28 14.46
 -4 -6 6 57.9 11.53
 -4 -6 6 66.66 10.7
 -4 -6 5 13.17 9.76
 4 6 -5 16.42 10.35
 -4 -6 5 15.27 10.93
 -4 -6 4 12.06 10.01
 -4 -6 4 10.77 11.29
 4 6 -4 3.1 10.86
 -4 -6 4 17.84 12.04
 -4 -6 3 260.09 21.81
 -4 -6 3 240.15 23.71
 4 6 -3 299.5 23.83
 -4 -6 3 268.18 23.82
 -4 -6 3 273.93 20.1
 -4 -6 2 380.58 25.82
 -4 -6 2 331.89 28.26
 4 6 -2 347.95 27.6
 -4 -6 2 287.08 25.21
 -4 -6 2 310.64 27.68
 -4 -6 2 341.48 23.67
 -4 -6 1 445.59 33.44
 -4 -6 1 464.21 28.86
 4 6 -1 404.03 32.02
 -4 -6 1 349.07 30.56
 -4 -6 1 443.58 32.41
 -4 -6 0 410.61 32.93
 4 6 0 389.41 31.74
 -4 -6 0 380.66 30.72
 -4 -6 0 439.08 31.96
 -4 -6 0 454.02 28.63
 -4 -6 -1 238.09 23.57
 4 6 1 222.97 22.29
 -4 -6 -1 206.07 21.16
 -4 -6 -1 254.54 22.06
 -4 -6 -1 259.09 18.93
 -4 -6 -2 60.24 10.34
 -4 -6 -2 41.91 14.07
 -4 -6 -2 62.03 11.95
 -4 -6 -2 56.4 13.27
 4 6 2 69.1 13.77
 -4 -6 -2 68.99 13.18
 -4 -6 -3 39.63 9.5
 -4 -6 -3 74.21 14.33
 -4 -6 -3 33.35 11.68
 -4 -6 -3 72.41 12.37
 4 6 3 63.19 12.97
 -4 -6 -3 41.33 11.07
 -4 -6 -4 170.92 16.81
 -4 -6 -4 159.69 14.21
 -4 -6 -4 142.43 15.87
 4 6 4 175.9 16.03
 -4 -6 -4 143.55 14.24
 -4 -6 -4 168.15 16.27
 -4 -6 -5 197.88 15.7
 -4 -6 -5 132.82 13.6
 -4 -6 -5 188.69 15.96
 -4 -6 -5 145.32 15.84
 -4 -6 -6 238.34 17.47
 -4 -6 -6 206.09 17.4
 -4 -6 -6 258.19 17.42
 -4 -6 -6 198.85 16.13
 -4 -6 -7 208.2 14.17
 -4 -6 -7 152 12.66
 4 7 -7 2.85 5.76
 4 7 -6 38.56 8.33
 4 7 -6 48.38 6.87
 4 7 -5 69.39 10.51
 -4 -7 5 81.3 9.18
 -4 -7 4 127.29 12.7
 -4 -7 3 180.87 16.52
 4 7 -3 221.5 17.68
 -4 -7 3 205.8 17.18
 -4 -7 2 58.05 12.03
 4 7 -2 78.88 12.1
 -4 -7 2 66.28 11.68
 -4 -7 1 7.85 10.48
 4 7 -1 -3.07 10.14
 -4 -7 1 14.95 9.9
 -4 -7 0 15.29 10.55
 4 7 0 12.59 10.29
 -4 -7 0 11.05 9.47
 -4 -7 0 18.42 7.15
 -4 -7 -1 28.37 10.67
 4 7 1 -3.87 10.06
 -4 -7 -1 15.33 8.73
 -4 -7 -1 17.84 6.93
 -4 -7 -2 30.63 9.79
 -4 -7 -2 28.48 8.18
 -4 -7 -2 20.44 6.85
 -4 -7 -3 21.6 8.48
 -4 -7 -3 7.16 5.84
 -4 -7 -4 -7.7 6.3
 -4 -7 -4 -0.23 4.85
 5 -9 -5 2.89 4.37
 5 -9 -4 -1.31 5.68
 5 -9 -3 6.4 6.25
 5 -9 -3 4.38 5.7
 5 -9 -2 13.5 7.78
 5 -9 -2 15.55 6.39
 5 -9 -1 45.13 9.53
 5 -9 0 77.21 10.97
 5 -9 1 13.31 8.21
 5 -9 2 5.41 7.53
 5 -9 3 14.46 7.07
 -5 9 -4 59.63 7.5
 -5 9 -5 55.48 6.46
 5 -8 -8 -2.35 4.84
 5 -8 -8 6.92 5.44
 5 -8 -7 -0.32 6.11
 5 -8 -6 38.57 8.42
 5 -8 -6 57.75 10.07
 5 -8 -5 117.39 12.13
 5 -8 -5 143.14 13.83
 5 -8 -4 90.72 11.98
 5 -8 -4 87.31 12.71
 5 -8 -3 52.42 11.5
 5 -8 -3 51.64 11.12
 5 -8 -2 26.42 9.94
 -5 8 2 24.71 8.44
 5 -8 -1 2.2 9.25
 -5 8 1 6.54 8.71
 5 -8 0 4.98 8.35
 -5 8 0 -0.55 9.46
 -5 8 -1 28.37 10.69
 -5 8 -2 167.38 16.47
 5 -8 3 62.48 12.43
 -5 8 -3 113.23 13.04
 5 -8 4 10.97 9.33
 -5 8 -4 21.44 9.25
 5 -8 5 -1.62 7.1
 -5 8 -5 -5.54 7.02
 -5 8 -5 -7.41 8.41
 -5 8 -6 2.3 5.97
 -5 8 -6 7.81 6.97
 -5 8 -6 6.38 8
 -5 8 -7 30.87 7.32
 -5 8 -8 15.67 5.25
 5 -7 -10 4.03 6.01
 5 -7 -9 45.2 7.37
 -5 7 9 33.31 6.66
 5 -7 -8 38.28 8.77
 -5 7 8 37.96 8.15
 5 -7 -7 38.91 10.16
 5 -7 -7 51.09 11.48
 -5 7 7 30.62 8.95
 5 -7 -6 8.2 9.68
 5 -7 -6 1.99 11.76
 -5 7 6 11.98 8.81
 5 -7 -5 -1.41 10.34
 -5 7 5 19.12 9.43
 -5 7 4 4.45 9.64
 -5 7 3 45.95 10.56
 5 -7 -2 64.47 14.13
 -5 7 2 79.32 12.02
 5 -7 -1 50.7 12.87
 -5 7 1 71.68 12.59
 -5 7 1 27.55 16.17
 -5 7 0 -6.58 11.39
 -5 7 0 23.6 15.69
 -5 7 -1 29.72 12.18
 -5 7 -1 16.68 14.54
 -5 7 -2 106.45 15.67
 -5 7 -2 117.29 17.63
 -5 7 -3 162.59 18.17
 -5 7 -4 19.1 10.48
 -5 7 -4 15.23 11.83
 -5 7 -5 4.46 10.58
 -5 7 -5 10.39 10.61
 -5 7 -5 11.19 12.02
 -5 7 -6 19.61 10.29
 -5 7 -6 21.53 10.04
 -5 7 -6 23.85 11.92
 -5 7 -7 132.19 13.25
 -5 7 -7 96.88 11.42
 -5 7 -7 104.5 12.86
 -5 7 -7 98.56 13.6
 -5 7 -8 216.85 16.84
 -5 7 -8 195.29 16.53
 -5 7 -8 222.62 17.37
 -5 7 -9 436.14 27.23
 -5 7 -9 427.93 27.59
 -5 7 -10 124.26 10.21
 -5 6 11 4.35 5.75
 5 -6 -10 27.69 7.08
 5 -6 -10 13 10.77
 -5 6 10 15.8 7.64
 5 -6 -9 38.6 10.53
 5 -6 -9 36.45 8.78
 -5 6 9 23.38 9.41
 5 -6 -8 60.86 13.17
 5 -6 -8 55.63 10.93
 -5 6 8 29.42 10.71
 5 -6 -7 72.77 14.65
 5 -6 -6 115.92 15.59
 -5 6 6 94.84 13.79
 -5 6 6 73.97 13.68
 5 -6 -5 10.88 12.24
 -5 6 5 3.79 10.36
 5 -6 -4 20.09 12.3
 5 -6 -4 -11.7 21.48
 -5 6 4 24.84 29.46
 -5 6 4 16.04 10.81
 5 -6 -3 26.51 12.78
 -5 6 3 18.83 10.33
 5 -6 -3 14.24 20.47
 -5 6 3 45.29 37.02
 -5 6 3 35.16 11.64
 5 -6 -2 250.37 23.82
 -5 6 2 295.86 22.4
 -5 6 2 236.64 48.42
 -5 6 2 233.86 21.7
 5 -6 -1 166.76 18.8
 -5 6 1 161.1 42.57
 -5 6 1 157.84 17
 5 -6 0 188.52 19.37
 -5 6 0 177.25 44.9
 -5 6 0 206.78 18.88
 -5 6 -1 73.7 39.37
 -5 6 -2 21.38 13.78
 -5 6 -2 18.51 33.46
 -5 6 -2 3.15 14.03
 -5 6 -3 50.03 12.75
 -5 6 -3 80.18 15.11
 -5 6 -3 76.58 30.48
 -5 6 -4 223.31 20.57
 -5 6 -4 226.06 21.63
 -5 6 -5 302.69 25.83
 -5 6 -5 359.06 25.88
 -5 6 -5 297.51 25.98
 -5 6 -6 335.75 25.42
 -5 6 -7 145.36 17.74
 -5 6 -7 170.77 16.15
 -5 6 -7 188.96 18.61
 -5 6 -7 197.43 18.36
 -5 6 -8 57.72 12.85
 -5 6 -8 64.79 11.39
 -5 6 -8 50.81 13.25
 -5 6 -8 61.83 12.33
 -5 6 -9 13.35 9.91
 -5 6 -9 -7.18 8.99
 -5 6 -9 -8.26 11.06
 -5 6 -9 10.31 9.58
 -5 6 -10 54.96 9.14
 -5 6 -10 25.8 7.52
 -5 6 -10 42.69 10.17
 -5 6 -10 27.97 8.86
 -5 6 -11 73.77 9.38
 -5 5 13 2.6 4.63
 5 -5 -12 35.23 8.91
 -5 5 12 23.11 7.41
 -5 5 11 52.08 10.45
 5 -5 -11 68.37 12.38
 -5 5 10 81.37 12.67
 5 -5 -10 71.27 10.9
 5 -5 -10 72.37 15.26
 5 -5 -9 107.51 14.59
 -5 5 8 52.55 12.71
 5 -5 -8 42.81 13.09
 5 -5 -8 32.93 11.13
 5 -5 -8 16.17 9.65
 -5 5 7 -14.98 11.96
 5 -5 -7 3.15 11.41
 5 -5 -7 10.89 9.95
 5 -5 -7 12.39 20.41
 5 -5 -7 12.34 13.01
 -5 5 6 87.39 14.77
 5 -5 -6 93.36 15.58
 -5 5 6 84.66 14.46
 5 -5 -6 97.06 12.81
 5 -5 -5 405.02 31.07
 5 -5 -5 399.55 43.75
 -5 5 5 436.65 52.2
 -5 5 5 417.97 30.82
 5 -5 -4 355.13 29.11
 5 -5 -4 381.44 25.97
 -5 5 4 359.02 50.89
 -5 5 4 350.14 28
 5 -5 -3 227.68 23.15
 -5 5 3 267.91 21.32
 -5 5 3 310.01 50.42
 -5 5 3 240.35 21.44
 5 -5 -2 93.16 16.31
 -5 5 2 135.15 15.53
 -5 5 2 144.66 41.04
 -5 5 2 104.55 14.57
 5 -5 -1 58.77 14.4
 -5 5 1 72.66 13.95
 -5 5 1 33.71 35.73
 -5 5 1 28.57 16.09
 -5 5 1 47.99 12.15
 5 -5 0 72.38 13.41
 -5 5 0 57.13 14.25
 -5 5 0 72.41 36.2
 -5 5 0 49.54 17.27
 -5 5 0 113.62 13.79
 5 -5 1 75.75 13.18
 -5 5 -1 114.28 15.82
 -5 5 -1 70.32 35
 -5 5 -1 83.99 13.58
 -5 5 -2 177.22 19.72
 -5 5 -2 195.67 39.74
 -5 5 -3 159.34 18.67
 -5 5 -3 141.09 38.39
 -5 5 -4 16.78 11.99
 -5 5 -4 -15.29 29.89
 -5 5 -4 15.55 14.74
 -5 5 -5 29.76 13.15
 -5 5 -5 21.98 11.77
 -5 5 -5 12.21 14.89
 -5 5 -5 -6.94 26.22
 -5 5 -6 67.65 14.9
 -5 5 -6 104.9 13.89
 -5 5 -6 111.66 17.09
 -5 5 -6 95.49 15.96
 -5 5 -7 90.45 15.13
 -5 5 -7 56.34 11.26
 -5 5 -7 73.4 15.97
 -5 5 -7 106.99 15.5
 -5 5 -8 -5.45 12.63
 -5 5 -9 14.41 11.27
 -5 5 -9 6.2 9.22
 -5 5 -9 -8.38 11.33
 -5 5 -9 25.25 12.47
 -5 5 -9 0.61 11.14
 -5 5 -10 0.59 10.15
 -5 5 -10 21.72 8.04
 -5 5 -10 19.01 11.17
 -5 5 -10 26.31 10.24
 -5 5 -11 39.85 10.19
 -5 5 -11 32.12 9.47
 -5 5 -12 107.78 10.87
 -5 4 14 6.07 4.79
 -5 4 13 14.15 7.59
 -5 4 12 15.82 9.19
 5 -4 -12 39.38 9.96
 -5 4 11 1.36 10.12
 5 -4 -11 5.45 7.29
 5 -4 -11 11.78 11.53
 5 -4 -11 0.47 9.86
 5 -4 -10 72.76 15.15
 -5 4 9 84.7 15.47
 5 -4 -9 128.92 14.95
 5 -4 -9 92.27 14.14
 5 -4 -9 122.77 14.46
 5 -4 -9 134.98 15.53
 5 -4 -8 236.91 20.22
 5 -4 -8 215.88 19.89
 5 -4 -8 258.64 36.05
 5 -4 -8 220.33 20.48
 5 -4 -8 231.88 20.9
 -5 4 8 195.7 21.15
 -5 4 7 23.67 13
 5 -4 -7 53.6 13.56
 5 -4 -7 35.27 13.17
 -5 4 6 35.39 12.54
 5 -4 -6 29.47 13.26
 5 -4 -6 5.35 9.85
 -5 4 6 26.51 11.55
 5 -4 -6 42.44 21.71
 -5 4 6 -6.58 25.42
 5 -4 -6 26.81 12
 -5 4 5 15.22 11.46
 5 -4 -5 4.29 13.05
 5 -4 -5 8.43 29.76
 -5 4 5 15.42 12.4
 -5 4 5 10.8 26.63
 -5 4 4 69.93 12.98
 5 -4 -4 94.11 16
 5 -4 -4 89.49 36.17
 -5 4 4 104.59 34.15
 -5 4 3 186.16 17.07
 5 -4 -3 133.06 18.79
 5 -4 -3 145.99 40.71
 -5 4 3 164.19 37.99
 -5 4 3 185.86 17.66
 5 -4 -2 41.6 13.17
 5 -4 -2 19.67 33.63
 -5 4 2 27.16 11.05
 -5 4 2 72.81 34.39
 -5 4 2 28.1 10.89
 5 -4 -1 207.33 19.95
 -5 4 1 174.46 18.94
 5 -4 -1 147.72 44.45
 -5 4 1 205.61 18.26
 5 -4 0 -2.21 11.25
 -5 4 0 24.76 11.85
 5 -4 0 -25.92 39.44
 -5 4 0 39.54 33.88
 -5 4 0 4.82 10.32
 -5 4 -1 573.3 36.73
 5 -4 1 454.53 34.62
 5 -4 1 512.11 66.21
 -5 4 -1 521.36 59.41
 -5 4 -1 533.07 35.05
 -5 4 -2 403.1 30.98
 -5 4 -2 486.14 55.06
 -5 4 -2 421.79 29.74
 -5 4 -3 292.73 25.59
 5 -4 3 288.54 51.37
 -5 4 -3 412.38 49.42
 -5 4 -4 51.96 13.76
 5 -4 4 46.1 34.93
 -5 4 -4 44.34 14.6
 -5 4 -4 69.46 13.71
 -5 4 -4 43.42 15.53
 -5 4 -4 68.72 29.49
 -5 4 -4 34.33 14.36
 -5 4 -5 20.37 12.02
 -5 4 -5 19.28 11.3
 -5 4 -5 18.3 14.69
 -5 4 -5 15.81 11.25
 -5 4 -5 18.22 15
 -5 4 -5 13.44 25.05
 -5 4 -5 15.56 13.83
 -5 4 -6 4.27 12.91
 -5 4 -6 -21.01 15.5
 -5 4 -6 5.18 15
 -5 4 -7 388.02 29.52
 -5 4 -7 376.91 27.25
 -5 4 -7 431.44 30.36
 -5 4 -7 403.45 30.19
 -5 4 -8 568.58 40.89
 -5 4 -8 579.48 41.8
 -5 4 -8 581.99 40.81
 -5 4 -8 646.14 41.34
 -5 4 -9 582.34 39.6
 -5 4 -10 347.45 26.98
 -5 4 -10 358.72 27.31
 -5 4 -10 335.5 26.89
 -5 4 -10 392.82 27.12
 -5 4 -11 92.71 13.5
 -5 4 -11 113 13.47
 -5 4 -12 -2.16 9.12
 -5 4 -12 16.26 8.5
 -5 4 -13 48.6 7.8
 -5 3 14 8.77 6.38
 -5 3 13 25.99 9.3
 5 -3 -13 40.91 8.94
 -5 3 12 34.45 11.16
 5 -3 -12 44.02 10.57
 5 -3 -12 58.03 10.91
 5 -3 -11 16 11.7
 5 -3 -10 0.64 9.97
 5 -3 -10 8.95 10.12
 5 -3 -10 -12.18 13.12
 5 -3 -10 10.53 11.12
 5 -3 -9 44.94 11.62
 5 -3 -9 44.72 12.39
 5 -3 -9 40.75 12.66
 5 -3 -8 104.76 15.33
 5 -3 -8 109.12 26.47
 5 -3 -8 102.33 14.93
 5 -3 -7 278.93 21.45
 5 -3 -7 292.73 35.06
 -5 3 7 218 22.43
 5 -3 -7 222.83 21.28
 -5 3 6 148.21 17.17
 5 -3 -6 104.97 34.93
 -5 3 6 142.68 16.43
 5 -3 -6 154.73 16.91
 5 -3 -5 120.43 36.42
 -5 3 5 118.52 16.13
 -5 3 5 139.14 15.87
 -5 3 4 35.56 10.97
 5 -3 -4 65.67 35.82
 -5 3 4 34.55 13.28
 -5 3 4 47.02 29.62
 -5 3 3 53.23 11.17
 5 -3 -3 4.58 30.59
 -5 3 3 66.96 15.28
 -5 3 3 37.85 29.72
 5 -3 -2 414.42 56.96
 -5 3 2 336.92 29.48
 -5 3 2 434.54 51.75
 -5 3 2 357.61 26.1
 -5 3 1 771.82 46.28
 5 -3 -1 632.27 75.63
 -5 3 1 631.37 47.43
 -5 3 1 741.58 45.33
 -5 3 1 661.96 67.71
 -5 3 0 610.21 38.06
 5 -3 0 592.83 67.94
 -5 3 0 431.39 38.53
 -5 3 0 644.84 61.53
 -5 3 0 612.64 37.15
 -5 3 -1 119.9 14.98
 5 -3 1 90.17 43.47
 -5 3 -1 107.83 17.65
 -5 3 -1 151.77 35.02
 -5 3 -1 88.75 12.58
 -5 3 -2 14.93 9.53
 -5 3 -2 7.82 11.62
 5 -3 2 9.87 33.13
 -5 3 -2 5.34 12.72
 -5 3 -2 26.22 27.08
 -5 3 -3 2.83 11.39
 5 -3 3 -4.77 34.51
 -5 3 -3 11.9 12.6
 -5 3 -3 -3.58 27.27
 -5 3 -3 19.41 12.55
 -5 3 -4 293.03 23.13
 5 -3 4 235.39 44.7
 -5 3 -4 292.67 23.87
 -5 3 -4 235.97 24.49
 -5 3 -4 285.08 24.43
 -5 3 -5 687.13 40.39
 -5 3 -5 621.78 38.95
 5 -3 5 490.72 61.24
 -5 3 -5 583.43 41.27
 -5 3 -5 576.79 39.36
 -5 3 -5 565.29 40.42
 -5 3 -5 479.93 40.23
 -5 3 -6 574.28 37.23
 -5 3 -6 508.76 38.83
 -5 3 -6 515.19 37.75
 -5 3 -6 500.28 37.85
 -5 3 -7 238.83 21.55
 -5 3 -7 189.47 23.69
 -5 3 -7 219.24 22.59
 -5 3 -8 87.07 15.34
 -5 3 -8 54.18 17.95
 -5 3 -8 78.2 16.62
 -5 3 -8 84.81 16.3
 -5 3 -9 -0.8 12.11
 -5 3 -9 7.51 14.84
 -5 3 -9 6.93 14.38
 -5 3 -9 9.84 13.18
 -5 3 -10 49.08 11.95
 -5 3 -10 12.68 12.44
 -5 3 -11 35.63 12.96
 -5 3 -11 41.77 12.65
 -5 3 -11 34.05 11.39
 -5 3 -12 30.66 10.64
 -5 3 -12 35.27 9.58
 -5 3 -13 15.07 7.99
 -5 2 15 11.29 4.69
 -5 2 14 5.76 6.9
 5 -2 -14 25.16 7.49
 5 -2 -13 2.4 8.7
 5 -2 -12 120.94 13.84
 5 -2 -11 174.09 17.55
 5 -2 -10 181.62 18.33
 5 -2 -10 236.63 20.13
 5 -2 -10 216.09 19.64
 5 -2 -9 254.01 22.03
 5 -2 -8 117.28 14.51
 5 -2 -8 75.49 14.86
 5 -2 -7 135.26 16.87
 -5 2 7 127.12 15.6
 -5 2 6 298.02 24.23
 -5 2 6 326.28 24.66
 -5 2 5 482.48 32.25
 -5 2 5 439.91 31.42
 -5 2 5 409.14 30.61
 -5 2 4 416.97 31.02
 -5 2 4 380.5 29.93
 -5 2 4 422.36 28.73
 -5 2 3 537.55 36.21
 -5 2 3 485.55 34.36
 -5 2 3 483.68 32.91
 -5 2 2 202.19 21.26
 -5 2 2 229.39 19.98
 -5 2 2 206.25 17.54
 -5 2 1 31.3 13.57
 -5 2 1 59.59 13.93
 -5 2 1 32.94 7.85
 -5 2 1 39.35 12.07
 -5 2 1 45.37 9.45
 -5 2 0 151.36 15.77
 -5 2 0 113.08 18.03
 -5 2 0 145.98 18.68
 -5 2 0 161.75 13.5
 -5 2 0 150.81 14.35
 -5 2 -1 29.52 13.55
 -5 2 -1 16.01 13.65
 -5 2 -1 29.6 8.01
 -5 2 -1 21.37 9.1
 -5 2 -2 78.83 14.68
 -5 2 -2 99.75 17.38
 -5 2 -2 90.3 11.28
 -5 2 -2 95.34 13.72
 -5 2 -3 -1.85 13.4
 -5 2 -3 8.79 11.25
 -5 2 -3 10.9 9.1
 -5 2 -3 7.46 11.94
 5 -2 4 -4.5 30.73
 -5 2 -4 2.85 14.86
 -5 2 -4 -2.28 10.25
 -5 2 -4 3.3 14.08
 -5 2 -4 6.43 9.15
 -5 2 -4 0.71 13.1
 -5 2 -5 108.58 14.13
 5 -2 5 104.25 33.84
 -5 2 -5 91.89 17.92
 -5 2 -5 87.05 13.23
 -5 2 -5 104.51 17.42
 -5 2 -5 78.08 13.61
 -5 2 -5 95.72 17.71
 -5 2 -6 167.77 17.05
 -5 2 -6 163.01 20.7
 -5 2 -6 155.04 20.38
 -5 2 -6 158.27 19.93
 -5 2 -6 121.38 17.28
 -5 2 -6 134.81 19.55
 -5 2 -7 20.34 12.36
 -5 2 -7 41.57 16.78
 -5 2 -7 30.86 15.98
 -5 2 -7 32.85 12.7
 -5 2 -8 -3.91 11.75
 -5 2 -8 21.16 16.89
 -5 2 -8 6.85 15.39
 -5 2 -8 7.48 12.33
 -5 2 -8 21.74 14.27
 -5 2 -9 0.72 11.61
 -5 2 -9 -4.03 16.45
 -5 2 -9 2.88 14.38
 -5 2 -9 -0.78 13.64
 -5 2 -10 153.57 16.13
 -5 2 -10 184.54 18.83
 -5 2 -11 135.79 17.41
 -5 2 -11 130.14 16.17
 -5 2 -11 134.89 15.76
 -5 2 -12 71.88 12.07
 -5 2 -12 57.77 11.16
 -5 2 -13 79.82 10.23
 -5 2 -13 86.23 10.71
 -5 1 15 13.74 4.74
 5 -1 -15 59.3 6.12
 5 -1 -14 95.01 10.52
 5 -1 -14 70.03 8.99
 5 -1 -13 83.3 11.42
 5 -1 -12 20.13 10.92
 5 -1 -12 12.5 9.82
 5 -1 -11 8.48 10.07
 5 -1 -11 8.82 11.84
 5 -1 -10 148.76 17.06
 5 -1 -10 145.66 16.64
 5 -1 -10 106.59 36.72
 5 -1 -10 162.14 16.03
 5 -1 -9 189.65 18.07
 5 -1 -8 225.26 19.52
 -5 1 8 180.45 18.57
 -5 1 7 26.81 11.57
 -5 1 6 21.58 10.94
 -5 1 6 26.5 12.27
 -5 1 5 19.63 9.76
 -5 1 5 20.41 11.35
 5 -1 -5 3.8 13.18
 -5 1 5 13.61 11.97
 -5 1 5 37.12 13.76
 -5 1 4 121.09 14.04
 -5 1 4 156.57 17.73
 -5 1 4 151.92 16.54
 -5 1 4 167.01 18.56
 -5 1 3 398.68 28.44
 -5 1 3 374.53 27.11
 -5 1 3 313.47 28.58
 -5 1 3 345.85 24.62
 -5 1 2 211.75 19.18
 -5 1 2 134.84 18.68
 -5 1 2 185.64 17.88
 -5 1 2 190.17 20.51
 -5 1 2 193.63 15.57
 -5 1 1 64.31 14.23
 -5 1 1 48.94 14
 -5 1 1 75.03 13.01
 -5 1 1 56.72 14.9
 -5 1 0 171.37 18.48
 -5 1 0 117.19 17.81
 -5 1 0 157.77 13.98
 -5 1 0 168.82 16.53
 -5 1 0 134.78 18.87
 -5 1 -1 459.68 33.3
 -5 1 -1 409.93 32.95
 -5 1 -1 456.2 29.88
 -5 1 -1 447.12 30.67
 -5 1 -1 401.66 33.09
 -5 1 -1 470.2 30.17
 -5 1 -2 1111.25 67.9
 -5 1 -2 1078.55 68.88
 -5 1 -2 1121.82 65.91
 -5 1 -2 1093.88 65.88
 -5 1 -2 980.64 67.6
 -5 1 -2 1138.43 66
 -5 1 -3 361 27.71
 -5 1 -3 350.4 29.08
 -5 1 -3 378.48 27.33
 -5 1 -3 309.44 26.72
 -5 1 -3 365.38 26.01
 -5 1 -3 314.55 27.87
 -5 1 -3 399.42 27.58
 -5 1 -4 296.76 21.2
 -5 1 -4 284.43 22.22
 -5 1 -4 266.16 25.77
 -5 1 -4 229.41 22.81
 -5 1 -4 229.85 23.8
 -5 1 -4 289.01 22.37
 -5 1 -4 272.91 24.12
 -5 1 -5 173.15 15.92
 -5 1 -5 163.71 16.53
 -5 1 -5 152.79 20.18
 -5 1 -5 156.73 18.62
 -5 1 -5 136.22 19.74
 -5 1 -5 146.5 16.95
 -5 1 -5 127.06 19.2
 -5 1 -6 23.58 16.06
 -5 1 -6 16.59 15.06
 -5 1 -6 13.48 13.64
 -5 1 -6 12.39 16.22
 -5 1 -6 35.11 12.5
 -5 1 -6 13.64 15.6
 -5 1 -7 311.41 28.76
 -5 1 -7 371.26 28.54
 -5 1 -7 365.48 28.38
 -5 1 -8 753.19 57.36
 -5 1 -8 861.07 56.74
 -5 1 -8 935.48 56.36
 -5 1 -8 762.67 56.36
 -5 1 -8 1011.12 57.19
 -5 1 -9 697.71 51.6
 -5 1 -9 790.07 50.22
 -5 1 -9 742.35 51.05
 -5 1 -9 812.62 50.51
 -5 1 -10 302.77 25.14
 -5 1 -11 273.46 23.41
 -5 1 -11 278.24 22.22
 -5 1 -11 255.77 21.96
 -5 1 -12 77.21 11.95
 -5 1 -12 57.41 11.52
 -5 1 -12 59.67 11.99
 -5 1 -13 13.54 8.01
 -5 1 -13 11.14 8.42
 5 0 -15 12.08 5
 -5 0 14 -3.94 6.06
 5 0 -14 6.91 7.49
 5 0 -13 77.1 11.94
 5 0 -13 75.94 11.14
 5 0 -13 75.7 10.22
 5 0 -12 99.74 13.17
 5 0 -12 81 11.94
 5 0 -11 58.55 11.39
 5 0 -10 29.1 10.68
 5 0 -10 24.23 11.14
 5 0 -9 235.7 19.26
 5 0 -9 182.25 18.35
 5 0 -9 199.89 41.27
 -5 0 9 193 18.74
 5 0 -8 82.39 12.87
 5 0 -8 67.9 34.34
 5 0 -8 64.19 16
 -5 0 8 85.89 13.99
 5 0 -7 450.11 56.13
 5 0 -7 458 35.16
 -5 0 7 483.4 33.71
 -5 0 6 407.91 32.38
 -5 0 6 443.6 33.48
 -5 0 5 117.35 17.32
 -5 0 5 143.57 16.76
 5 0 -5 146.45 17.93
 -5 0 4 0.86 11.81
 -5 0 4 37.41 25.33
 5 0 -4 8.48 13.11
 -5 0 4 4.29 12.89
 -5 0 3 471.72 33.84
 -5 0 3 424.87 48.9
 -5 0 3 435.34 33.85
 -5 0 2 304.94 24.74
 -5 0 2 276.94 23.94
 -5 0 2 283.32 41.51
 -5 0 2 267.66 25.15
 -5 0 1 373.01 29.79
 -5 0 1 376.22 30.17
 -5 0 1 332.83 44.71
 -5 0 1 469.18 29.29
 -5 0 1 373.88 30.92
 -5 0 0 466.58 35.03
 -5 0 0 431.71 34.64
 -5 0 0 545.25 32.38
 -5 0 0 515.89 33.01
 -5 0 0 456.15 35
 -5 0 -1 163.44 18.66
 -5 0 -1 177.01 18.7
 -5 0 -1 136.12 20.17
 -5 0 -1 159.27 18.42
 -5 0 -1 159.11 14.8
 -5 0 -1 150.05 29.96
 -5 0 -1 154.91 15.36
 -5 0 -1 140.19 18.55
 -5 0 -2 4.66 13.5
 -5 0 -2 -4.73 14.14
 -5 0 -2 12.34 12.96
 -5 0 -2 1.66 11.8
 -5 0 -2 7.25 9.26
 -5 0 -2 -6.84 23.94
 -5 0 -2 -5.12 9.66
 -5 0 -2 -2.59 12.73
 -5 0 -3 76.25 15.66
 -5 0 -3 71.65 16.22
 -5 0 -3 71.45 15.07
 -5 0 -3 56.49 12.65
 -5 0 -3 58.56 15.03
 -5 0 -3 58.51 11.16
 -5 0 -3 64.29 11.1
 -5 0 -3 74.92 14.67
 -5 0 -4 82.39 17.61
 -5 0 -4 86.58 17.74
 -5 0 -4 94.25 17.06
 -5 0 -4 94.91 13.97
 -5 0 -4 76.01 17.02
 -5 0 -4 89.89 13.33
 -5 0 -4 88.11 15.08
 -5 0 -4 92.64 12.84
 -5 0 -5 381.4 28.64
 -5 0 -5 391.35 32.14
 -5 0 -5 363.49 30.27
 -5 0 -5 376.74 31.17
 -5 0 -5 439.82 30.33
 -5 0 -5 436.95 28.37
 -5 0 -5 354.88 31.48
 -5 0 -6 268.97 26.06
 -5 0 -6 284.82 25.33
 -5 0 -6 250.07 23.62
 -5 0 -6 238.43 25.36
 -5 0 -6 327.75 24.73
 -5 0 -6 183.87 24.72
 -5 0 -7 45.76 16.98
 -5 0 -7 71.73 16.01
 -5 0 -7 64.96 14.82
 -5 0 -7 54.99 17.99
 -5 0 -7 53.44 14.82
 -5 0 -8 41.81 16.54
 -5 0 -8 39.25 16.23
 -5 0 -8 37.44 14.4
 -5 0 -8 57.11 17.65
 -5 0 -8 42.92 14.22
 -5 0 -9 5.98 15.09
 -5 0 -9 8.99 14.96
 -5 0 -9 7.84 15.31
 -5 0 -9 -0.99 12.71
 -5 0 -10 49.12 15.13
 -5 0 -10 41.21 14.14
 -5 0 -10 32.29 13.07
 -5 0 -10 42.46 14.38
 -5 0 -11 -17.42 13.18
 -5 0 -11 15.56 11.43
 -5 0 -11 -2.28 11.57
 -5 0 -11 19.96 12.48
 -5 0 -12 15.98 9.91
 -5 0 -12 3.86 10.14
 -5 0 -13 16.57 8.43
 5 1 -14 4.4 6.76
 5 1 -14 -1.5 5.9
 5 1 -13 14.71 8.79
 5 1 -13 11.34 8.61
 5 1 -13 10.21 7.76
 5 1 -12 133.39 13.81
 5 1 -12 122.41 12.6
 5 1 -11 270.56 20.93
 5 1 -10 357.48 26.14
 5 1 -9 82.79 12.38
 5 1 -9 51.62 34.58
 5 1 -9 95.67 16.99
 5 1 -9 99.5 13.97
 5 1 -8 3.49 31.58
 5 1 -8 8.28 13.99
 5 1 -8 28.22 11.88
 5 1 -7 10.29 32.53
 5 1 -7 7.4 14.13
 5 1 -6 204.19 41.6
 -5 -1 6 192.56 34.36
 5 1 -6 213.62 21.96
 -5 -1 6 195.19 20.64
 -5 -1 5 225.51 36.71
 5 1 -5 182.26 21.24
 -5 -1 5 220.02 21.6
 -5 -1 4 338.99 26.48
 -5 -1 4 260.21 40.52
 5 1 -4 242.9 24.82
 -5 -1 4 314.77 25.64
 -5 -1 3 340.97 28.23
 -5 -1 3 291.43 42.13
 -5 -1 3 320.26 28
 -5 -1 3 343.82 23.79
 -5 -1 2 28.48 14
 -5 -1 2 55.18 15.29
 -5 -1 2 89.37 30.16
 -5 -1 2 56.47 15.14
 -5 -1 2 47.05 9.18
 -5 -1 1 -1.81 13.9
 -5 -1 1 10.62 13.9
 -5 -1 1 1.29 9.06
 -5 -1 1 -7.5 26.04
 -5 -1 1 0.95 13.63
 -5 -1 1 8.64 7.85
 -5 -1 0 53.8 15.97
 -5 -1 0 57.33 14.45
 -5 -1 0 57.72 14.25
 -5 -1 0 60.84 9.87
 -5 -1 0 63.92 28.53
 -5 -1 0 38.96 10.51
 -5 -1 0 43.72 14.79
 -5 -1 0 40.71 8.68
 -5 -1 -1 95.58 18.14
 -5 -1 -1 102.05 15.8
 -5 -1 -1 98.88 16.04
 -5 -1 -1 112.51 12.46
 -5 -1 -1 79.22 11.53
 -5 -1 -1 86.78 13
 -5 -1 -1 64.12 15.74
 -5 -1 -2 -3.04 15.92
 -5 -1 -2 8.13 14
 -5 -1 -2 -1.76 12.21
 -5 -1 -2 2.83 8.94
 -5 -1 -2 28.66 24.89
 -5 -1 -2 34.5 9.92
 -5 -1 -2 23.44 13.95
 -5 -1 -3 9.18 20.14
 -5 -1 -3 16.33 15.18
 -5 -1 -3 12.42 15.02
 -5 -1 -3 20.63 14.34
 -5 -1 -3 15.38 9.83
 -5 -1 -3 65.89 24.1
 -5 -1 -3 16.27 10.04
 -5 -1 -3 20.87 13.36
 -5 -1 -4 17.29 9.99
 -5 -1 -4 29.21 20.27
 -5 -1 -4 -2.05 14.47
 -5 -1 -4 15.34 14.93
 -5 -1 -4 -5.82 14.1
 -5 -1 -4 16.73 15.49
 -5 -1 -4 6.69 10.56
 -5 -1 -4 -3.33 21.09
 -5 -1 -4 -0.83 12.07
 -5 -1 -5 -13.1 19.7
 -5 -1 -5 9.89 10.31
 -5 -1 -5 25.64 14.37
 -5 -1 -5 12.14 15.11
 -5 -1 -5 2.47 15.4
 -5 -1 -5 17.4 14.9
 -5 -1 -5 25.68 17.07
 -5 -1 -5 10.86 11.3
 -5 -1 -6 129.64 18.2
 -5 -1 -6 120 18.97
 -5 -1 -6 129.29 18.58
 -5 -1 -6 120.28 18.03
 -5 -1 -6 111.05 20.2
 -5 -1 -6 115.19 17.36
 -5 -1 -7 159.6 23.31
 -5 -1 -7 147.03 20.02
 -5 -1 -7 171.89 20.17
 -5 -1 -7 171.69 19.69
 -5 -1 -7 149.24 19.45
 -5 -1 -7 170.52 21.71
 -5 -1 -7 139.71 19.44
 -5 -1 -8 102.34 21.03
 -5 -1 -8 116.91 17.28
 -5 -1 -8 134 18.37
 -5 -1 -8 130.06 17.98
 -5 -1 -8 141.91 16.93
 -5 -1 -8 53.92 16.5
 -5 -1 -8 115.28 18.6
 -5 -1 -8 61.63 15.62
 -5 -1 -9 24.38 18.53
 -5 -1 -9 17.62 12.87
 -5 -1 -9 -3.44 13.91
 -5 -1 -9 13.67 11.79
 -5 -1 -9 14.43 11.41
 -5 -1 -9 4.97 13.35
 -5 -1 -10 88.05 13.69
 -5 -1 -10 108.39 15.67
 -5 -1 -10 92.9 13.84
 -5 -1 -11 101.81 14.4
 5 2 -14 65.89 7.04
 5 2 -13 52.41 8.95
 5 2 -13 56.02 8.04
 -5 -2 12 9.65 7.07
 5 2 -12 15.11 8.05
 -5 -2 11 8.25 9.33
 -5 -2 11 17.48 8.61
 5 2 -11 21.08 9.6
 -5 -2 10 72.08 13.69
 5 2 -10 102.52 13.01
 -5 -2 9 54.29 14.06
 5 2 -9 105.96 16.45
 -5 -2 8 84.2 15.95
 5 2 -8 111.28 14.86
 5 2 -7 22.93 15.26
 -5 -2 6 16.95 22.53
 5 2 -6 6.71 14.63
 -5 -2 6 -4.2 12.51
 -5 -2 5 112.49 16.69
 -5 -2 5 93.73 27.58
 -5 -2 5 86.55 15.87
 -5 -2 4 294.03 25.09
 -5 -2 4 287.74 41.84
 -5 -2 4 291.35 26.27
 -5 -2 3 294.94 23.46
 -5 -2 3 297.21 26.23
 -5 -2 3 259.74 20.7
 -5 -2 2 172.63 19.72
 -5 -2 2 212.11 36.69
 -5 -2 2 139.76 16.05
 -5 -2 2 168.93 20.09
 -5 -2 2 108.88 13.2
 -5 -2 1 -15.27 15.73
 -5 -2 1 12.12 12.96
 -5 -2 1 0.67 8
 -5 -2 1 20.27 27.2
 -5 -2 1 2.13 10.24
 -5 -2 1 10.31 15.3
 -5 -2 1 -2.62 8.38
 -5 -2 0 210.21 24.84
 -5 -2 0 213.96 21.91
 -5 -2 0 250.04 20.81
 -5 -2 0 248.55 19.91
 -5 -2 0 276.52 20.8
 -5 -2 0 241.2 39.32
 -5 -2 0 225.93 23.61
 -5 -2 0 244.78 19.01
 -5 -2 -1 134.64 20.64
 -5 -2 -1 176.59 19.29
 -5 -2 -1 185.96 17.48
 -5 -2 -1 166.51 16.25
 -5 -2 -1 211.4 35.97
 -5 -2 -1 178.49 16.68
 -5 -2 -1 202.03 20.91
 -5 -2 -1 152.05 16.1
 -5 -2 -1 150.46 14.86
 -5 -2 -2 501.26 40.23
 -5 -2 -2 543.74 38.42
 -5 -2 -2 595.59 37.3
 -5 -2 -2 554.79 36.64
 -5 -2 -2 458.97 53.81
 -5 -2 -2 526 38.89
 -5 -2 -3 762.44 53.99
 -5 -2 -3 800.25 52.81
 -5 -2 -3 813.84 51.4
 -5 -2 -3 878.15 51.79
 -5 -2 -3 729.33 69.09
 -5 -2 -3 766.45 52.28
 -5 -2 -4 394.66 31.61
 -5 -2 -4 366.64 30.17
 -5 -2 -4 378.9 28.4
 -5 -2 -4 367.7 42.68
 -5 -2 -4 345.53 28.43
 -5 -2 -5 131.69 18.65
 -5 -2 -5 116.3 15.5
 -5 -2 -5 123.75 19.28
 -5 -2 -5 130.19 16.2
 -5 -2 -6 10.44 14.08
 -5 -2 -6 23.21 15.7
 -5 -2 -6 31.45 16.02
 -5 -2 -6 35.03 11.92
 -5 -2 -6 18.79 12.68
 -5 -2 -7 197.03 20.08
 -5 -2 -7 177.22 20.22
 -5 -2 -7 141.3 19.89
 -5 -2 -7 180.92 17.88
 -5 -2 -7 134.56 18.36
 -5 -2 -8 156.3 17.9
 -5 -2 -8 176.17 18.5
 -5 -2 -8 160.13 19.16
 -5 -2 -9 490.61 32.62
 -5 -2 -9 492.21 32.26
 -5 -2 -9 430.95 32.48
 -5 -2 -9 498.63 33.81
 -5 -2 -10 313.32 21.79
 5 3 -13 78.08 7.87
 5 3 -12 45.54 7.86
 -5 -3 11 -0.35 7.22
 -5 -3 11 1.77 7.55
 5 3 -11 15.36 8.01
 5 3 -10 26.94 11.84
 -5 -3 10 37.69 10.63
 5 3 -10 30.09 9.77
 5 3 -9 114.55 16.25
 -5 -3 9 91.86 14.34
 5 3 -9 107.62 13.3
 -5 -3 8 201.73 20.05
 -5 -3 7 204.92 21.33
 5 3 -7 226.5 22.89
 -5 -3 6 201.51 21.45
 5 3 -6 235.37 23.74
 -5 -3 6 238.1 21.62
 -5 -3 5 83.86 27.06
 -5 -3 5 71.23 15.07
 -5 -3 5 49.83 13.13
 -5 -3 5 103.3 15.97
 -5 -3 4 -11.66 28.1
 -5 -3 4 -5.87 14.46
 -5 -3 4 0.59 8.91
 -5 -3 3 74.49 16.77
 -5 -3 3 114.45 33.42
 -5 -3 3 117.97 18.07
 -5 -3 3 99.84 12.71
 -5 -3 2 129.58 20.62
 -5 -3 2 163.08 15.3
 -5 -3 2 208.01 38.28
 -5 -3 2 177.5 21.68
 -5 -3 2 145.64 14.98
 -5 -3 1 245.29 26.18
 -5 -3 1 238.11 22.81
 -5 -3 1 308.34 21.57
 -5 -3 1 253.53 42.57
 -5 -3 1 249.44 25.85
 -5 -3 1 278.33 20.95
 -5 -3 0 168.76 23.33
 -5 -3 0 199.06 20.43
 -5 -3 0 235.29 18.33
 -5 -3 0 236.21 40.12
 -5 -3 0 175.27 22.04
 -5 -3 0 187.18 17.2
 -5 -3 -1 109.65 19.27
 -5 -3 -1 118.49 17.17
 -5 -3 -1 126.18 13.81
 -5 -3 -1 64.28 29.08
 -5 -3 -1 121.41 18.46
 -5 -3 -1 112.07 13.29
 -5 -3 -2 53.53 17.64
 -5 -3 -2 57.29 16.41
 -5 -3 -2 72.28 11.77
 -5 -3 -2 30.27 25.41
 -5 -3 -2 78.02 15.72
 -5 -3 -3 3.23 11.27
 -5 -3 -3 20.02 15.01
 -5 -3 -3 10.75 14.93
 -5 -3 -3 18.81 9.92
 -5 -3 -3 3.54 23.31
 -5 -3 -3 23.71 13.43
 -5 -3 -4 81.23 17.28
 -5 -3 -4 86.52 17.68
 -5 -3 -4 55.97 12.92
 -5 -3 -4 54.24 11.71
 -5 -3 -4 35.71 12.96
 -5 -3 -5 65.44 16.24
 -5 -3 -5 43.66 16.53
 -5 -3 -5 55.16 12.51
 -5 -3 -6 183.83 18.83
 -5 -3 -7 34.76 11.21
 -5 -3 -7 29.41 12.19
 -5 -3 -7 58.66 14.07
 -5 -3 -7 34.68 11.24
 -5 -3 -8 8.3 10.32
 -5 -3 -8 31.6 11.87
 -5 -3 -8 18.54 9.63
 -5 -3 -9 12.64 9.58
 -5 -3 -10 5.27 7.28
 -5 -4 11 86.2 8.95
 5 4 -11 115.27 9.2
 5 4 -10 196.86 16.46
 5 4 -10 175.31 14.18
 5 4 -9 124.92 14.3
 5 4 -9 96.68 11.81
 5 4 -8 44.28 12.78
 5 4 -8 21.96 9.57
 5 4 -7 -0.8 13.48
 -5 -4 7 4.61 11.17
 5 4 -7 -1.95 10.44
 -5 -4 6 20.7 11.08
 -5 -4 6 7.42 11.97
 -5 -4 5 201.21 18.83
 -5 -4 5 167.63 18.99
 -5 -4 4 150.09 15.9
 -5 -4 4 143.93 13.95
 -5 -4 4 147.83 18.45
 -5 -4 3 161.24 16.59
 -5 -4 3 141.59 17.68
 -5 -4 3 164.32 19.65
 -5 -4 3 188.89 15.66
 -5 -4 3 179.18 20.75
 -5 -4 3 140.11 15.1
 -5 -4 2 43.46 13.12
 -5 -4 2 22.6 10.05
 -5 -4 2 17.05 16.38
 -5 -4 2 25.9 8.89
 -5 -4 2 27.15 15.12
 -5 -4 2 29.94 9.76
 -5 -4 1 14.05 12.01
 -5 -4 1 20.15 9.59
 -5 -4 1 15.98 16.37
 -5 -4 1 15.98 8.75
 -5 -4 1 -6.33 15.45
 -5 -4 1 4.07 9.01
 -5 -4 0 3.3 11.96
 -5 -4 0 9.88 9.22
 -5 -4 0 -9.77 16.15
 -5 -4 0 10.97 12.42
 -5 -4 0 1.3 8.3
 -5 -4 0 -12.33 15.27
 -5 -4 0 -0.59 8.7
 -5 -4 -1 18.07 15.54
 -5 -4 -1 50.91 13.01
 -5 -4 -1 43.97 13.81
 -5 -4 -1 45.71 9.86
 -5 -4 -1 24.97 13.96
 -5 -4 -1 32.64 10.24
 -5 -4 -2 63.9 16.33
 -5 -4 -2 36.7 14.5
 -5 -4 -2 27.34 12.21
 -5 -4 -2 41.18 13.75
 -5 -4 -2 36.31 9.94
 -5 -4 -3 5.43 11.14
 -5 -4 -4 6.63 9.39
 -5 -4 -4 3.34 10.72
 -5 -4 -5 133.4 16.89
 -5 -4 -5 115.52 16.88
 -5 -4 -5 110.94 13.88
 -5 -4 -5 135.42 15.8
 -5 -4 -6 130 15.35
 -5 -4 -6 112.23 14
 -5 -4 -6 143.98 16.48
 -5 -4 -6 92.15 12.31
 -5 -4 -7 85.61 12.52
 -5 -4 -7 101.35 13.68
 -5 -4 -7 100.45 11.9
 -5 -4 -8 52.01 8.84
 -5 -4 -8 50.78 10.25
 -5 -4 -9 10.75 6.94
 -5 -5 10 43.23 5.59
 5 5 -9 66.81 9.48
 5 5 -9 51.03 6.92
 -5 -5 8 13.75 8.16
 5 5 -8 26.87 9.46
 5 5 -8 23.76 7.18
 -5 -5 7 -19.29 9.32
 5 5 -7 -0.32 7.69
 -5 -5 6 -5.67 9.57
 5 5 -6 12.4 11.58
 -5 -5 6 -2.58 8.72
 -5 -5 5 63.41 11.6
 5 5 -5 90.34 12.48
 -5 -5 5 65.6 12.54
 -5 -5 4 301.51 21.67
 -5 -5 4 255.53 18.95
 -5 -5 4 248.25 22.73
 -5 -5 3 108.08 13.22
 -5 -5 3 115.24 15.43
 -5 -5 3 93.07 16.18
 -5 -5 2 16.96 9.34
 -5 -5 2 21.21 13.56
 -5 -5 2 37.52 13.34
 -5 -5 2 22.65 8.74
 -5 -5 1 20.18 14.42
 -5 -5 1 18.5 13.48
 -5 -5 1 21.36 8.87
 -5 -5 0 8.92 13.66
 -5 -5 0 40.63 13.96
 -5 -5 0 43.41 9.36
 -5 -5 -1 78.01 10.83
 -5 -5 -1 68.91 16.05
 -5 -5 -1 69.86 13.85
 -5 -5 -2 412.65 33.47
 -5 -5 -2 444.02 31.72
 -5 -5 -2 502.61 33.43
 -5 -5 -2 488.75 32.68
 -5 -5 -2 477.77 30.7
 -5 -5 -3 389.76 28.95
 -5 -5 -3 395.68 27.6
 5 5 3 353.23 28.04
 -5 -5 -3 436.65 28.61
 -5 -5 -3 385.92 27.11
 -5 -5 -3 362.6 25.83
 -5 -5 -4 220.17 18.63
 -5 -5 -4 192.82 17.83
 5 5 4 152.04 16.54
 -5 -5 -4 205.59 17.73
 -5 -5 -4 196.91 15.75
 -5 -5 -4 183.28 15.26
 -5 -5 -5 55.7 10.67
 -5 -5 -5 49.2 11.4
 -5 -5 -5 57.34 10.35
 -5 -5 -5 32.48 7.91
 -5 -5 -6 9.31 8.1
 -5 -5 -6 -0.38 9.24
 -5 -5 -6 3.66 5.7
 -5 -5 -7 5.62 5.78
 -5 -5 -7 1.56 4.11
 5 6 -7 126.45 10.66
 -5 -6 7 102.97 9.79
 5 6 -6 115.96 11.6
 5 6 -5 99.75 11.52
 -5 -6 5 77.72 9.67
 5 6 -4 29.25 9.83
 -5 -6 4 30.82 9.16
 -5 -6 3 1.81 7.91
 5 6 -3 7.83 8.92
 -5 -6 3 11.74 9.89
 -5 -6 2 48.72 10.82
 5 6 -2 42.85 11.13
 -5 -6 2 42.49 10.83
 -5 -6 1 135.05 15.12
 5 6 -1 124.31 15.06
 -5 -6 1 152.32 15.09
 -5 -6 0 124.15 14.68
 5 6 0 97.53 14.15
 -5 -6 0 123.15 14.21
 -5 -6 0 142.39 11.63
 -5 -6 -1 77.32 12.58
 5 6 1 68.11 11.4
 -5 -6 -1 46.3 10.16
 -5 -6 -1 73.19 10.69
 -5 -6 -1 67.99 8.73
 -5 -6 -2 60.78 10.61
 -5 -6 -2 43.2 8.88
 -5 -6 -2 43.61 7.66
 -5 -6 -3 4.18 7.84
 -5 -6 -3 4.13 5.73
 -5 -6 -4 41.05 7.52
 -5 -6 -4 38.7 5.79
 6 -8 -6 11.39 5.3
 6 -8 -5 46.48 8.12
 6 -8 -4 37.75 7.97
 6 -8 -4 47.49 8.58
 6 -8 -3 11.75 7.63
 6 -8 -3 -1.95 7.39
 6 -8 -2 14.03 7.69
 -6 8 2 -11.86 9.61
 6 -8 -1 -3.71 6.84
 -6 8 1 17.74 10.46
 -6 8 0 27.37 10.54
 -6 8 -1 68.72 8.71
 -6 8 -1 33.21 11.29
 -6 8 -2 30.17 7.42
 -6 8 -2 7.94 9.12
 6 -8 3 10.34 8.19
 -6 8 -3 5.19 6.83
 6 -8 4 2.99 6.38
 -6 8 -4 7.52 5.72
 -6 8 -5 6.11 5.9
 6 -7 -8 24.82 6.37
 -6 7 8 21.89 5.99
 6 -7 -7 18.54 7.66
 -6 7 7 8.14 7.07
 6 -7 -6 4.39 8.51
 -6 7 6 1.35 7.82
 6 -7 -5 1.68 9.32
 -6 7 5 14.37 8.95
 -6 7 5 10.23 8.4
 6 -7 -4 88.97 13.08
 -6 7 4 75.53 13.06
 -6 7 4 96.22 12.09
 6 -7 -3 56.71 11.51
 -6 7 3 41.45 13.12
 6 -7 -2 35.32 10.98
 -6 7 2 36.48 13.21
 6 -7 -1 -9.26 9.28
 -6 7 1 25.96 13.97
 6 -7 0 -8.12 9.28
 -6 7 0 19.35 10.02
 -6 7 0 16.24 10.57
 -6 7 0 0.9 13.35
 -6 7 -1 29.47 10.25
 -6 7 -1 23.76 11.1
 -6 7 -1 36.23 13.4
 -6 7 -2 67.55 11.62
 -6 7 -2 61.3 12.48
 -6 7 -2 50.18 13.83
 -6 7 -3 124.03 13.56
 -6 7 -3 94.52 13.72
 -6 7 -3 83.54 14
 -6 7 -4 62.72 11.3
 -6 7 -4 51.97 11.12
 -6 7 -5 20.66 9.46
 -6 7 -5 21.73 8.71
 -6 7 -6 15.85 8.4
 -6 7 -6 11.61 7.29
 -6 7 -7 33.49 7.61
 -6 7 -7 21.15 6.41
 -6 7 -8 93.3 8.73
 6 -6 -10 7.54 4.77
 -6 6 10 -2.34 5.64
 6 -6 -9 -4.4 6.68
 6 -6 -9 3.46 9.09
 -6 6 9 -1.23 7.21
 6 -6 -8 16.79 8.32
 -6 6 8 22.61 8.87
 6 -6 -7 33.12 10.03
 -6 6 7 10.7 9.12
 6 -6 -6 79.37 13.1
 -6 6 6 60.76 11.4
 -6 6 6 72.94 12.03
 6 -6 -5 5.16 11.34
 -6 6 5 -6.56 10.84
 -6 6 5 13.1 10.22
 -6 6 4 8.54 12.12
 -6 6 3 21.02 14.12
 -6 6 2 97.15 18.35
 -6 6 2 101.72 14.07
 -6 6 1 18.08 11.4
 -6 6 1 12.92 14.95
 -6 6 1 17.83 11.07
 -6 6 0 92.56 14.67
 -6 6 0 81.84 17.59
 -6 6 -1 157.28 17.64
 -6 6 -1 135.33 19.26
 -6 6 -2 72.97 14.14
 -6 6 -2 46.48 14
 -6 6 -3 -9.65 11.93
 -6 6 -3 -5.08 12.42
 -6 6 -4 80 13.38
 -6 6 -4 99.08 13.67
 -6 6 -5 97.3 13.59
 -6 6 -5 71.11 12.37
 -6 6 -6 -5.71 10.59
 -6 6 -6 3.18 8.58
 -6 6 -7 5.64 9.53
 -6 6 -7 -0.73 7.67
 -6 6 -8 19.44 8.82
 -6 6 -9 1.37 6.7
 -6 5 12 7.42 4.76
 -6 5 11 76.84 9.37
 6 -5 -10 28.26 7.8
 -6 5 10 29.39 8.9
 6 -5 -9 65.87 10.35
 6 -5 -9 31.6 11.55
 -6 5 9 60.05 10.73
 6 -5 -8 -6.18 9.51
 6 -5 -8 14.11 8.49
 -6 5 8 12.3 10.11
 6 -5 -7 7.39 8.83
 6 -5 -6 44.17 13.69
 6 -5 -6 33.86 9.95
 -6 5 6 33.32 10.97
 -6 5 6 46.22 12.09
 6 -5 -5 130.47 17.77
 6 -5 -5 140.99 14.5
 -6 5 5 124.39 17
 -6 5 5 149.94 16.63
 6 -5 -4 74.5 15.71
 6 -5 -4 72.92 11.57
 -6 5 4 65.93 15.31
 -6 5 4 51.6 12.53
 6 -5 -3 59.24 15.3
 -6 5 3 57.55 16.23
 -6 5 3 35.76 36.24
 -6 5 3 73.84 12.79
 6 -5 -2 13.98 13.09
 -6 5 2 10.02 14.88
 -6 5 2 -18.97 30.36
 -6 5 2 5.42 10.78
 6 -5 -1 33.96 12.79
 -6 5 1 39.05 15.87
 -6 5 1 58.67 35.67
 -6 5 1 42.48 11.73
 6 -5 0 -9.8 10.58
 -6 5 0 13.94 12.6
 -6 5 0 5.72 14.69
 -6 5 0 34.12 34.96
 -6 5 0 -11.62 10.93
 -6 5 -1 144.31 17.97
 -6 5 -1 165.8 21.01
 -6 5 -1 201.58 43.54
 -6 5 -2 125.51 17.34
 -6 5 -2 117.31 18.27
 -6 5 -2 139.94 39.02
 -6 5 -3 -6.93 12.05
 -6 5 -3 4.82 12.07
 -6 5 -3 0.93 12.63
 -6 5 -4 14.68 11.85
 -6 5 -4 -2.94 11.15
 -6 5 -4 21.27 12.11
 -6 5 -5 60.83 11.71
 -6 5 -6 29.77 13.4
 -6 5 -7 36.67 11.72
 -6 5 -7 40.81 12.2
 -6 5 -7 38.24 12.7
 -6 5 -7 49.13 11.84
 -6 5 -8 106.63 13.56
 -6 5 -8 121.87 13.59
 -6 5 -8 116.68 13.79
 -6 5 -8 80.79 12.97
 -6 5 -9 4.79 8.6
 -6 5 -9 16.86 9.82
 -6 5 -9 -1.13 8.26
 -6 5 -10 30.85 8.32
 -6 4 13 2.75 3.97
 -6 4 12 0.35 6.27
 6 -4 -11 -0.66 6.31
 -6 4 11 10.75 8.32
 -6 4 10 63.8 11.85
 6 -4 -10 67.01 10.09
 -6 4 9 30.75 11.11
 6 -4 -9 34.01 10.29
 6 -4 -9 45.53 10.3
 6 -4 -9 44.89 10.69
 6 -4 -8 5.21 9.27
 -6 4 7 -3.24 11.29
 6 -4 -7 17.35 11.79
 6 -4 -7 -10.77 9.45
 6 -4 -6 14.47 12.84
 6 -4 -6 4.7 9.68
 -6 4 6 -9.27 11.75
 -6 4 6 12.18 11.05
 6 -4 -5 14.33 12.85
 6 -4 -5 4.51 32.62
 -6 4 5 20.42 12.92
 -6 4 5 -1.6 11.14
 6 -4 -4 196.76 20.08
 6 -4 -4 128.23 40.83
 -6 4 4 147.42 17.27
 6 -4 -3 210.66 22.92
 6 -4 -3 190.73 49.69
 -6 4 3 255.05 20.9
 6 -4 -2 51.67 14.8
 6 -4 -2 55.96 41.75
 -6 4 2 38.05 32.57
 -6 4 2 41.1 11.35
 6 -4 -1 0.86 12.79
 6 -4 -1 17.52 42.86
 -6 4 1 4.88 31.22
 -6 4 1 -3.7 9.72
 6 -4 0 19.73 12.49
 6 -4 0 17.75 40.06
 -6 4 0 24.25 30.76
 -6 4 0 20.75 10.8
 6 -4 1 23.33 39.95
 -6 4 -1 79.42 34.93
 6 -4 2 89.85 42.71
 6 -4 3 237.18 53.48
 -6 4 -3 360 28.61
 -6 4 -4 175.74 17.08
 6 -4 4 100.79 40.2
 -6 4 -4 115.76 18.69
 -6 4 -4 130.74 17.42
 -6 4 -5 76.46 13.85
 -6 4 -5 47.42 15.58
 -6 4 -5 51.87 12.14
 -6 4 -6 8.56 11.65
 -6 4 -6 20.31 14.5
 -6 4 -6 2.06 12.91
 -6 4 -7 66.14 15.89
 -6 4 -7 74.86 14.95
 -6 4 -7 95.65 15.36
 -6 4 -8 189.3 18.1
 -6 4 -8 165.47 19.15
 -6 4 -8 193.48 18.31
 -6 4 -8 191.14 18.4
 -6 4 -9 217 17.86
 -6 4 -9 195.06 18.85
 -6 4 -9 193.88 17.95
 -6 4 -9 209.45 17.99
 -6 4 -10 187.35 15.47
 -6 4 -10 211.82 16.69
 -6 4 -10 196.52 16.29
 -6 4 -10 174.03 15.85
 -6 4 -11 70.35 9.16
 -6 3 13 17.35 5.77
 -6 3 12 36.2 8.3
 6 -3 -12 37.71 8.01
 -6 3 11 15.77 9.2
 6 -3 -11 42.02 7.94
 6 -3 -11 21.89 9.14
 -6 3 10 12.28 10
 6 -3 -10 -7.71 9.3
 6 -3 -10 26.37 9.99
 6 -3 -10 18.46 10.04
 6 -3 -9 7.48 9.72
 6 -3 -9 9.09 10.85
 -6 3 8 38.92 12.64
 6 -3 -8 31.07 11.72
 6 -3 -8 43.39 11.6
 -6 3 7 98.49 15.16
 6 -3 -7 80.98 15.25
 -6 3 6 213.66 21.18
 -6 3 6 262.11 21.7
 6 -3 -5 9.45 33.9
 -6 3 5 22.94 11.33
 -6 3 4 -2.94 12.57
 -6 3 4 -11 10.4
 6 -3 -3 21.8 40.6
 -6 3 3 21.96 14.69
 -6 3 3 10.6 10.15
 6 -3 -2 223.64 56.57
 -6 3 2 301.97 26.67
 -6 3 2 246.85 21.4
 6 -3 -1 101.28 42.84
 -6 3 1 63.56 16.67
 -6 3 1 50.8 11.44
 6 -3 0 264.48 57.86
 -6 3 0 297.42 28.94
 -6 3 0 345.94 24.86
 6 -3 1 213.29 54.24
 -6 3 -1 254.87 24.39
 -6 3 -1 232.76 20.35
 6 -3 2 28.59 43.24
 -6 3 -2 36.19 15.05
 6 -3 3 10.76 36.1
 -6 3 -4 242.19 20.85
 6 -3 4 142.41 46.05
 -6 3 -5 130.39 15.32
 -6 3 -5 112.28 18.53
 -6 3 -5 78.16 14.36
 -6 3 -5 103.47 17.01
 -6 3 -6 -9.05 12.08
 -6 3 -6 4.84 15.12
 -6 3 -6 6.82 14.64
 -6 3 -6 -10.55 13.86
 -6 3 -7 25.37 12.84
 -6 3 -8 7.13 10.42
 -6 3 -8 24.9 14.71
 -6 3 -8 13.01 12.99
 -6 3 -8 14.36 12.79
 -6 3 -9 -7.33 9.17
 -6 3 -9 17.42 13.05
 -6 3 -9 0.51 11.69
 -6 3 -9 15.62 11.39
 -6 3 -10 92.7 13.78
 -6 3 -10 98.03 12.87
 -6 3 -10 109.26 12.99
 -6 3 -11 116.55 11.89
 -6 3 -12 3.92 5.69
 -6 2 13 -1.15 5.47
 6 -2 -13 9.11 6.14
 -6 2 12 18.43 8.27
 6 -2 -12 28.56 8.32
 -6 2 11 45.36 10.68
 6 -2 -11 40.93 9.07
 6 -2 -11 65.9 10.53
 6 -2 -11 52.15 10.29
 -6 2 10 34.28 11.32
 6 -2 -10 38.03 10.53
 6 -2 -10 64.99 11.43
 6 -2 -10 58.07 11.55
 6 -2 -9 149.33 16.06
 -6 2 8 -0.78 11.01
 6 -2 -8 10.81 10
 6 -2 -8 12.1 12.01
 -6 2 7 39.29 12.73
 6 -2 -7 66.16 13.4
 -6 2 6 23.65 11.43
 6 -2 -6 58.21 33.62
 -6 2 6 28.08 12.97
 -6 2 5 93.31 13.53
 6 -2 -5 93.35 36.97
 -6 2 5 100.1 16.06
 -6 2 4 57.33 14.85
 -6 2 4 47.4 14.22
 -6 2 4 40.55 10.37
 -6 2 3 140.01 19.13
 -6 2 3 146.25 14.21
 -6 2 3 125.65 17.58
 -6 2 3 147.89 14.6
 -6 2 2 95.02 17.56
 -6 2 2 86.89 11.11
 -6 2 2 89.23 16.22
 -6 2 2 97.41 12.11
 -6 2 1 123.5 19.99
 -6 2 1 165.52 14.52
 -6 2 1 127.41 14.34
 -6 2 0 98.74 18.16
 -6 2 0 93.34 17.24
 -6 2 0 94.1 11.51
 -6 2 0 51.55 10.83
 -6 2 -1 46.67 16.86
 -6 2 -1 58.04 15.74
 -6 2 -1 42.24 10.48
 -6 2 -2 102.01 19.61
 -6 2 -2 108.94 17.16
 -6 2 -2 125.54 14.36
 6 -2 3 26.98 36.86
 -6 2 -3 17.99 15.73
 -6 2 -3 29.27 13.46
 -6 2 -3 19.84 10.83
 -6 2 -4 1.35 10.47
 -6 2 -4 5.28 15.55
 -6 2 -4 5.7 10.43
 -6 2 -5 101.18 14.15
 -6 2 -5 104.86 17.87
 -6 2 -5 69.62 17.56
 -6 2 -5 100.79 15.1
 -6 2 -5 91.28 17.39
 -6 2 -6 180.95 17.71
 -6 2 -6 202.01 22.21
 -6 2 -6 170.42 20.92
 -6 2 -6 159.55 18.86
 -6 2 -6 154.17 20.33
 -6 2 -7 167.37 21.75
 -6 2 -7 186.19 20.1
 -6 2 -8 74.37 15.37
 -6 2 -8 75.58 12.91
 -6 2 -8 62.32 15.25
 -6 2 -9 47.28 14.64
 -6 2 -9 90.58 14.54
 -6 2 -9 60.56 14.06
 -6 2 -10 19.26 10.9
 -6 2 -10 9.78 11.5
 -6 2 -10 24.77 10.91
 -6 2 -11 163.21 14.42
 -6 2 -11 158.76 14.82
 6 -1 -13 22.09 7.01
 -6 1 12 1.51 6.77
 6 -1 -12 -4.22 8.29
 -6 1 11 5.11 8.43
 6 -1 -11 14.54 7.95
 6 -1 -11 10.46 8.34
 6 -1 -11 0.88 9.24
 -6 1 10 6.77 9.85
 6 -1 -10 6.78 9.24
 6 -1 -10 23.52 11.05
 6 -1 -9 62.02 11.68
 -6 1 8 61.07 13.12
 6 -1 -8 97.85 12.76
 -6 1 8 64.77 13.05
 -6 1 7 32.25 11.52
 -6 1 7 45.93 13.16
 -6 1 6 3.92 9.68
 -6 1 6 32.05 12.65
 -6 1 5 111.35 16.73
 -6 1 4 339.83 28.65
 -6 1 4 335.16 27.12
 -6 1 3 290.12 25.78
 -6 1 3 259.49 23.26
 -6 1 3 208.4 24.88
 -6 1 2 275.88 25.45
 -6 1 2 250.52 19.81
 -6 1 2 256.42 22.67
 -6 1 2 209.3 24.95
 -6 1 1 147.87 19.35
 -6 1 1 116.24 19.87
 -6 1 1 175.36 15.2
 -6 1 1 145.12 17.52
 -6 1 1 139.83 21.56
 -6 1 0 1.93 14.98
 -6 1 0 13.83 14
 -6 1 0 17.48 9.05
 -6 1 0 14.85 11.77
 -6 1 0 11.85 15.01
 -6 1 -1 139.36 20.73
 -6 1 -1 163.84 19.22
 -6 1 -1 159.38 15.31
 -6 1 -1 144.3 16.43
 -6 1 -1 137.73 20.41
 -6 1 -2 244.21 27.81
 -6 1 -2 292.32 23.47
 -6 1 -3 805.06 49.16
 -6 1 -3 682.1 50.83
 -6 1 -3 716.64 47.35
 -6 1 -3 711.31 48.26
 -6 1 -4 303.85 29.36
 -6 1 -4 336.18 26.11
 -6 1 -5 98.28 18.43
 -6 1 -5 59.68 17.07
 -6 1 -5 73.11 16.47
 -6 1 -5 53.8 16.07
 -6 1 -5 82.78 14.24
 -6 1 -6 20.49 15.65
 -6 1 -6 6.81 15.2
 -6 1 -6 6.81 14.54
 -6 1 -6 -3.53 15.8
 -6 1 -6 -1.86 11.81
 -6 1 -7 176.5 21.04
 -6 1 -7 166.99 20.91
 -6 1 -8 89.02 17.07
 -6 1 -8 101.54 17.86
 -6 1 -8 75.53 16.15
 -6 1 -8 116.05 15.69
 -6 1 -9 178.45 20.35
 -6 1 -9 215.54 19.58
 -6 1 -9 232.01 20.57
 -6 1 -10 381.15 28.31
 -6 1 -10 403.83 27.8
 -6 1 -10 430.08 28.82
 -6 1 -11 45.12 9.76
 6 0 -13 68.29 8.1
 -6 0 12 37.23 8.86
 6 0 -12 69.27 9.62
 6 0 -11 33.84 9.98
 6 0 -10 72.55 10.69
 6 0 -9 27.6 9.6
 -6 0 9 17.3 11.2
 6 0 -8 120.18 13.84
 -6 0 8 114.86 15.55
 -6 0 7 221.18 21.08
 6 0 -6 247.69 23.66
 -6 0 6 258.8 23.51
 -6 0 5 34.91 13.45
 -6 0 5 21.92 14.13
 -6 0 4 0.86 12.42
 -6 0 4 -1.01 14.61
 -6 0 3 -8.39 14.04
 -6 0 3 10.86 13.25
 -6 0 3 11.57 15.12
 -6 0 2 174.1 20.79
 -6 0 2 180.1 16.06
 -6 0 2 150.56 19.06
 -6 0 2 141.62 21.45
 -6 0 1 230.2 23.83
 -6 0 1 204.73 23.52
 -6 0 1 267.7 20.37
 -6 0 1 245.87 20.66
 -6 0 1 264.24 22.25
 -6 0 1 206.3 25.17
 -6 0 0 433.7 32.52
 -6 0 0 406.6 32.65
 -6 0 0 412.92 28.39
 -6 0 0 385.84 29.21
 -6 0 0 347.21 32.92
 -6 0 -1 99.7 19.39
 -6 0 -1 126.31 17.51
 -6 0 -1 104.2 13.29
 -6 0 -1 94.41 14.16
 -6 0 -1 110.03 18.35
 -6 0 -2 19.48 16.79
 -6 0 -2 12.6 12.63
 -6 0 -2 -3.9 10.44
 -6 0 -2 11.6 10.8
 -6 0 -2 8.09 14.19
 -6 0 -3 7.56 15.31
 -6 0 -3 -3.3 10.62
 -6 0 -3 -13.29 14.92
 -6 0 -4 24.87 9.96
 -6 0 -4 9.5 15.86
 -6 0 -4 12.17 10.85
 -6 0 -5 1.55 20.25
 -6 0 -5 9.03 14.29
 -6 0 -5 20.21 15.41
 -6 0 -5 16.95 15.79
 -6 0 -5 12.69 11.23
 -6 0 -6 41.54 20.36
 -6 0 -6 20.59 14.67
 -6 0 -6 17.88 13.94
 -6 0 -6 8.23 15.67
 -6 0 -6 2.78 11.99
 -6 0 -7 49.84 18.97
 -6 0 -8 19.23 13.54
 -6 0 -8 23.65 12.16
 -6 0 -8 31.01 14.26
 -6 0 -8 28.16 12.66
 -6 0 -9 80.15 13.18
 -6 0 -9 60.46 11.95
 -6 0 -10 42.02 10.05
 6 1 -13 14.48 5.33
 6 1 -12 32.29 7.75
 -6 -1 11 40.57 9.21
 6 1 -11 47.09 9.9
 -6 -1 10 78.62 12.73
 -6 -1 10 75.37 10.81
 -6 -1 9 69.1 13.56
 -6 -1 9 91.74 12.58
 6 1 -8 5.8 8.05
 -6 -1 8 -7.7 12.13
 6 1 -7 12.74 8.92
 6 1 -7 31.76 14.11
 -6 -1 7 29.97 12.98
 -6 -1 6 65.36 14.77
 6 1 -6 80.11 15.94
 -6 -1 6 61.23 15.32
 -6 -1 6 83.93 15.39
 -6 -1 5 95.9 16.32
 6 1 -5 111.56 16.82
 -6 -1 5 99.86 17.05
 -6 -1 5 89.02 16.97
 -6 -1 4 103.83 16.6
 -6 -1 4 82.67 17.06
 -6 -1 3 102.7 31.98
 -6 -1 3 94.68 16.43
 -6 -1 3 65.78 17.54
 -6 -1 2 9.81 13.61
 -6 -1 2 4.25 8.64
 -6 -1 2 39.88 29.2
 -6 -1 2 4.77 12.46
 -6 -1 2 19.8 16.33
 -6 -1 1 67.87 16.62
 -6 -1 1 59.83 10.71
 -6 -1 1 58.28 31.54
 -6 -1 1 55.92 13.34
 -6 -1 1 26.7 16.76
 -6 -1 0 197.05 23.57
 -6 -1 0 230.1 19.18
 -6 -1 0 234.97 41.1
 -6 -1 0 228.83 20.26
 -6 -1 0 236.75 25.07
 -6 -1 -1 191.74 22.46
 -6 -1 -1 169.52 17.21
 -6 -1 -1 153.03 37.86
 -6 -1 -1 175.29 17.25
 -6 -1 -1 189.87 22.42
 -6 -1 -2 88.28 18.41
 -6 -1 -2 99.08 13.26
 -6 -1 -2 89.39 17.11
 -6 -1 -2 81.35 13.17
 -6 -1 -3 -4.28 9.71
 -6 -1 -3 1.06 15.38
 -6 -1 -3 4.18 15.33
 -6 -1 -3 1.65 10
 -6 -1 -3 5.51 12.95
 -6 -1 -4 56.8 11.2
 -6 -1 -4 10.38 13.98
 -6 -1 -4 41.75 16.37
 -6 -1 -4 36.32 15.82
 -6 -1 -4 42.72 11.88
 -6 -1 -4 17.4 12.34
 -6 -1 -5 144.89 19.15
 -6 -1 -5 166.96 20.4
 -6 -1 -5 164.89 20.54
 -6 -1 -5 171.04 18.46
 -6 -1 -5 174.71 16.72
 -6 -1 -6 258.04 23.08
 -6 -1 -7 278.86 22.62
 -6 -1 -7 265.27 23.13
 -6 -1 -7 242.35 22.49
 -6 -1 -8 132.42 14.96
 -6 -1 -8 150.91 16.02
 -6 -1 -8 147.17 16.39
 -6 -1 -9 23.71 9.09
 6 2 -12 13.76 6.01
 -6 -2 11 10.8 5.4
 -6 -2 10 27.22 9.41
 -6 -2 10 61.8 9.16
 -6 -2 9 105.46 13.81
 -6 -2 9 118.52 13.26
 -6 -2 8 99.11 14.55
 6 2 -8 102.76 15.18
 -6 -2 8 113.91 14.35
 -6 -2 7 12.38 11.81
 6 2 -7 46.4 14
 -6 -2 7 24.11 10.18
 -6 -2 6 27.6 12.78
 -6 -2 5 220.84 20.2
 -6 -2 5 187.21 20.39
 -6 -2 4 431.03 28.12
 -6 -2 4 350.26 28.94
 -6 -2 3 351.18 26.63
 -6 -2 3 392.56 28.45
 -6 -2 3 377.53 29.32
 -6 -2 3 364.01 30.68
 -6 -2 2 152.27 19.66
 -6 -2 2 163.23 15.5
 -6 -2 2 181.31 16.82
 -6 -2 2 105.64 34.14
 -6 -2 2 145.56 17.14
 -6 -2 2 161.44 17.82
 -6 -2 2 126.88 20.99
 -6 -2 1 166.42 21.11
 -6 -2 1 174.12 18.42
 -6 -2 1 196.14 16.85
 -6 -2 1 168.81 17.86
 -6 -2 1 157.24 16.93
 -6 -2 1 190.95 22.5
 -6 -2 1 175.89 15.6
 -6 -2 0 8.43 15.41
 -6 -2 0 -2.17 8.89
 -6 -2 0 -4.35 26.76
 -6 -2 0 18.55 10.5
 -6 -2 0 2.15 15.33
 -6 -2 0 6.27 10.26
 -6 -2 -1 265.53 27.29
 -6 -2 -1 327.11 24.01
 -6 -2 -1 274.37 22.68
 -6 -2 -1 278.77 26.79
 -6 -2 -2 240.21 26.09
 -6 -2 -2 252.59 24.78
 -6 -2 -2 271.77 21.96
 -6 -2 -2 298.92 22.66
 -6 -2 -2 249.06 24.41
 -6 -2 -3 375.92 29.54
 -6 -2 -3 331.33 28.05
 -6 -2 -3 340.99 25.81
 -6 -2 -3 344.68 25.65
 -6 -2 -3 288.93 26.68
 -6 -2 -4 122.03 14.72
 -6 -2 -5 63.35 15.04
 -6 -2 -5 42.26 15.57
 -6 -2 -5 62.48 11.91
 -6 -2 -5 45.16 12.34
 -6 -2 -6 28.12 12.14
 -6 -2 -6 15.99 13.2
 -6 -2 -6 9.01 10.11
 -6 -2 -7 57.89 12.34
 -6 -2 -7 69.37 12.93
 -6 -2 -7 47.65 11.13
 -6 -2 -8 91.99 11.71
 -6 -2 -8 87.92 11.66
 -6 -3 11 11 4.29
 -6 -3 10 11.09 6.18
 6 3 -9 0.96 8.99
 -6 -3 9 8.52 8.19
 -6 -3 9 3.41 8.08
 6 3 -8 27.15 11.06
 -6 -3 8 41.96 10.74
 -6 -3 8 47.84 10.32
 6 3 -7 131.93 15.56
 -6 -3 7 134.38 15.29
 -6 -3 7 113.74 14.99
 -6 -3 6 75.88 12.29
 6 3 -6 118.4 15.26
 -6 -3 6 108.13 14.39
 -6 -3 6 86.56 13.76
 -6 -3 5 28.58 11.07
 -6 -3 5 34.86 10.68
 -6 -3 5 26.19 9.21
 6 3 -5 65.47 13.17
 -6 -3 5 51.08 12.14
 -6 -3 5 39.54 13.03
 -6 -3 4 0.72 10.42
 -6 -3 4 -4.45 8.83
 6 3 -4 -5.15 12.27
 -6 -3 4 5.3 11
 -6 -3 3 2.25 10.59
 -6 -3 2 31.44 12.19
 -6 -3 1 157.96 17.1
 -6 -3 0 233.63 20.06
 -6 -3 0 190.16 17.38
 -6 -3 -1 3.68 10.68
 -6 -3 -1 -2.97 8.12
 -6 -3 -2 3.7 13.74
 -6 -3 -2 3.55 10.14
 -6 -3 -2 3.37 9.26
 -6 -3 -2 2.44 12.07
 -6 -3 -2 -10.86 8.34
 -6 -3 -3 6.86 13.51
 -6 -3 -3 8.29 13.63
 -6 -3 -3 9.39 10.61
 -6 -3 -3 11.99 9.32
 -6 -3 -3 11.96 11
 -6 -3 -3 14.84 7.93
 -6 -3 -4 12.36 12.21
 -6 -3 -4 27.02 13.58
 -6 -3 -4 12.94 9.14
 -6 -3 -4 18.53 9.8
 -6 -3 -5 18.16 11.51
 -6 -3 -5 45.3 13.01
 -6 -3 -5 13.95 9.03
 -6 -3 -5 17.1 9.94
 -6 -3 -6 25.17 10.41
 -6 -3 -6 1.61 8.37
 -6 -3 -7 1.28 8.37
 -6 -3 -7 9.12 6.86
 -6 -3 -8 41.1 7.08
 -6 -4 9 6.35 4.05
 -6 -4 9 11.05 5.96
 -6 -4 8 4.15 5.2
 6 4 -8 15.32 7.81
 -6 -4 8 7.75 7.21
 -6 -4 7 30.99 7.07
 6 4 -7 49.34 9.68
 -6 -4 7 46.23 9.34
 -6 -4 6 81.75 10.72
 -6 -4 6 64.61 9.2
 6 4 -6 82.76 11.71
 -6 -4 6 87.93 12.11
 -6 -4 6 75.79 10.91
 -6 -4 5 97.86 11.99
 -6 -4 5 104.84 11.11
 6 4 -5 136.72 14.12
 -6 -4 5 120.16 14.03
 -6 -4 5 90.53 13.6
 -6 -4 4 89.65 10
 6 4 -4 93.18 12.76
 -6 -4 4 77.37 12.2
 -6 -4 4 62.32 12.76
 -6 -4 3 8.53 9.7
 -6 -4 3 11.51 7.21
 6 4 -3 19.46 10.38
 -6 -4 3 12.22 9.78
 -6 -4 3 1.52 11.87
 -6 -4 2 34.56 11.49
 -6 -4 2 19.3 10.26
 -6 -4 2 11.8 7.47
 -6 -4 2 23.18 9.1
 -6 -4 2 8.04 12.93
 -6 -4 1 57.97 14.47
 -6 -4 1 60.9 12.48
 -6 -4 1 72.56 9.98
 -6 -4 1 74.15 10.09
 -6 -4 1 64.71 14.6
 -6 -4 0 141.69 18.27
 -6 -4 0 157.65 14.35
 -6 -4 0 161.77 16.39
 -6 -4 0 157.99 18.29
 -6 -4 0 194.5 14.72
 -6 -4 -1 137.07 17.81
 -6 -4 -1 144.34 13.5
 -6 -4 -1 145.66 15.39
 -6 -4 -1 144.99 16.65
 -6 -4 -1 154.57 13.18
 -6 -4 -2 51.65 13.2
 -6 -4 -2 42.52 8.87
 -6 -4 -2 60.07 11.77
 -6 -4 -2 35.68 8.27
 -6 -4 -3 -1.91 11.65
 -6 -4 -3 -2.74 7.29
 -6 -4 -3 15.75 9.49
 -6 -4 -3 10.34 8.55
 -6 -4 -3 1.68 6.87
 -6 -4 -4 71.15 10.68
 -6 -4 -4 55.4 11.3
 -6 -4 -4 46.26 8.38
 -6 -4 -5 114.54 12.3
 -6 -4 -6 132.02 11.97
 -6 -5 7 2.99 4.7
 6 5 -6 12.44 6.15
 -6 -5 6 18.04 6.11
 6 5 -5 45.07 7.91
 -6 -5 5 46.13 8.02
 -6 -5 5 49.88 7.93
 6 5 -4 106.12 10.47
 -6 -5 4 102.72 10.33
 -6 -5 4 115.8 12.11
 6 5 -3 122.06 12.12
 -6 -5 3 215.32 15.63
 -6 -5 2 67.45 9.47
 6 5 -2 73.69 11.27
 -6 -5 2 97.43 12.53
 -6 -5 1 10.73 8.67
 6 5 -1 9.82 9.18
 -6 -5 1 25.76 9.71
 -6 -5 0 7.26 9.22
 6 5 0 -2.09 8.7
 -6 -5 0 13.72 9.18
 -6 -5 -1 5.87 8.89
 -6 -5 -1 25.65 8.67
 -6 -5 -2 85.32 11.43
 -6 -5 -2 84.85 9.53
 -6 -5 -3 102.68 10.89
 -6 -5 -4 36.9 6.76
 7 -8 -2 4.87 5.01
 7 -8 -1 6.51 6.14
 7 -8 0 10.77 6.05
 7 -8 1 43.19 6.51
 7 -7 -7 -0.38 3.94
 7 -7 -6 14.09 5.58
 7 -7 -5 7.54 6.18
 -7 7 5 -1.15 5.34
 7 -7 -4 27.81 8.06
 -7 7 4 26.66 7.17
 7 -7 -3 9.65 7.77
 -7 7 3 35.51 8.04
 -7 7 3 33.98 9.35
 7 -7 -2 -2.74 7.06
 -7 7 2 6.17 7.55
 -7 7 2 3.93 9.1
 -7 7 1 10.58 7.78
 -7 7 1 1.79 9.56
 -7 7 0 18.31 8.25
 -7 7 0 14.92 9.81
 -7 7 -1 26.6 8.63
 -7 7 -1 24.48 10.07
 -7 7 -2 75.48 9.51
 -7 7 -2 28.95 9.81
 -7 7 -3 91.93 10.46
 -7 7 -4 17.16 7.36
 -7 7 -5 14.64 6.36
 -7 6 9 2.17 4.02
 7 -6 -8 20.26 6.38
 -7 6 8 21.27 6.47
 7 -6 -7 25.45 7.73
 -7 6 7 32.2 7.88
 7 -6 -6 46.29 9.38
 -7 6 6 40.65 9.19
 7 -6 -5 2.09 8.91
 -7 6 5 8.35 8.42
 -7 6 5 7.76 8.3
 7 -6 -4 12.96 9.56
 -7 6 4 14.12 9.37
 -7 6 4 4.97 8.58
 7 -6 -3 24.02 9.94
 -7 6 3 -7.11 10.87
 7 -6 -2 29.6 9.79
 -7 6 2 27.37 12.09
 7 -6 -1 85.13 11.58
 -7 6 1 69.7 14.6
 -7 6 0 36.61 13.39
 -7 6 -1 2.83 9.14
 -7 6 -1 11.43 11.52
 -7 6 -2 13.91 9.46
 -7 6 -2 10.17 9.94
 -7 6 -3 8.57 9.08
 -7 6 -3 14.36 10.08
 -7 6 -4 45.41 9.84
 -7 6 -5 31.98 9.26
 -7 6 -6 24.17 7.91
 -7 6 -7 2 6.09
 -7 5 10 21.39 5.48
 7 -5 -9 17.04 6.66
 -7 5 9 25.2 7.06
 7 -5 -8 2.98 7.44
 -7 5 8 2.28 7.44
 7 -5 -7 36.64 9.88
 -7 5 7 36.33 9.53
 7 -5 -6 16.95 10.43
 -7 5 6 27.6 9.97
 7 -5 -5 55.05 12.83
 -7 5 5 59.62 12.17
 -7 5 5 75.88 11.55
 7 -5 -4 57.22 12.46
 -7 5 4 43.07 13.01
 -7 5 4 49.48 11.22
 7 -5 -3 18.11 11.89
 -7 5 3 -1.73 11.88
 -7 5 3 2.62 9.26
 7 -5 -2 17.4 11.04
 -7 5 2 24.35 13.39
 -7 5 2 -9.23 10.32
 7 -5 -1 137.81 15.61
 -7 5 1 156.84 19.5
 -7 5 0 80.34 16.11
 -7 5 -1 38.59 13.61
 -7 5 -2 64.21 11.87
 -7 5 -2 47.46 12.73
 -7 5 -2 43.68 12.77
 -7 5 -3 -0.62 9.89
 -7 5 -3 18.75 11.9
 -7 5 -3 -1.41 10.51
 -7 5 -4 7.11 9.74
 -7 5 -4 -0.59 11.22
 -7 5 -5 41.37 10.12
 -7 5 -5 -2.6 11.34
 -7 5 -6 152.8 14.61
 -7 5 -6 159.55 14.5
 -7 5 -7 78.54 10.17
 -7 5 -7 63.55 9.35
 -7 5 -8 36.36 6.88
 -7 4 11 -0.22 4.47
 7 -4 -10 21.29 6.29
 -7 4 10 38.26 7.3
 7 -4 -9 42.72 8.68
 7 -4 -9 46.43 8.11
 -7 4 9 20.88 8.44
 7 -4 -8 34.97 9.78
 7 -4 -8 49.87 9.21
 -7 4 8 42.3 10.3
 7 -4 -7 16.9 10.23
 7 -4 -7 7.47 8.65
 -7 4 7 -4.24 9.17
 7 -4 -6 -7.06 11.33
 7 -4 -6 -6.22 8.54
 -7 4 6 -8.57 9.08
 -7 4 6 -7.06 9.5
 7 -4 -5 9.84 8.94
 -7 4 5 10.45 10.24
 -7 4 5 -0.66 9.52
 -7 4 4 88.88 14.88
 -7 4 3 103.27 16.8
 -7 4 2 29.66 14.64
 -7 4 2 19.99 10.18
 -7 4 1 19.95 14.19
 -7 4 1 27.18 10.37
 -7 4 0 19.64 14.37
 -7 4 -1 38.86 14.71
 -7 4 -2 102.68 15.93
 -7 4 -3 206.38 20.72
 -7 4 -3 172.5 18.82
 -7 4 -4 67.8 11.84
 -7 4 -4 55.24 15.14
 -7 4 -4 54.6 11.85
 -7 4 -5 28.63 10.48
 -7 4 -5 25.12 13.08
 -7 4 -6 3.17 9.14
 -7 4 -6 31.55 12.58
 -7 4 -7 11.35 8.22
 -7 4 -7 15.03 10.68
 -7 4 -8 9.07 6.49
 -7 4 -8 23.58 9.03
 -7 3 11 13.62 5.52
 7 -3 -10 6.75 6.87
 -7 3 10 2.65 6.83
 7 -3 -9 24.67 8.74
 7 -3 -9 17.4 8.02
 -7 3 9 -1.45 8.01
 7 -3 -8 78.39 12.04
 7 -3 -8 94.6 11.34
 -7 3 8 58.49 11.17
 7 -3 -7 38.57 11.15
 7 -3 -7 37.3 10.23
 -7 3 7 36.11 10.83
 7 -3 -6 64.2 10.73
 -7 3 6 43.21 11.08
 -7 3 6 57.2 11.65
 -7 3 5 8.03 11.02
 -7 3 4 -10.03 12.47
 -7 3 3 16.97 14.35
 -7 3 3 16.47 9.57
 -7 3 2 147.09 20.13
 -7 3 2 154.18 15.43
 7 -3 -1 51.62 13.85
 -7 3 1 42.13 15.46
 -7 3 1 73.85 11.68
 -7 3 0 29.7 15.4
 -7 3 -1 11.02 13.6
 -7 3 -2 29.34 12.99
 -7 3 -3 13.82 11.89
 -7 3 -4 67.77 11.46
 -7 3 -4 48.68 11.7
 -7 3 -5 43.2 10.46
 -7 3 -5 64.11 14.88
 -7 3 -6 -4.47 8.93
 -7 3 -6 -8.2 13.72
 -7 3 -7 -5.38 12.46
 -7 3 -7 9.9 7.93
 -7 3 -7 22.69 12.25
 -7 3 -8 10.9 10.26
 -7 3 -9 57.51 9.69
 7 -2 -11 76.3 7.63
 7 -2 -10 12.67 7.42
 7 -2 -10 25.31 7.43
 7 -2 -10 11.98 6.89
 -7 2 10 5.7 6.59
 7 -2 -9 11.81 8.53
 7 -2 -9 12.05 7.97
 -7 2 9 7 7.63
 7 -2 -8 -1.87 9.56
 7 -2 -8 2.25 8.47
 -7 2 8 10.73 8.67
 7 -2 -7 37.13 10.13
 -7 2 7 24.95 9.48
 -7 2 6 31.07 10.5
 -7 2 6 17.17 9.33
 -7 2 5 96.91 14.9
 -7 2 4 97.92 16.11
 -7 2 3 -11.15 13.8
 -7 2 2 1.07 14.54
 -7 2 1 65.17 16.75
 -7 2 0 117.12 18.3
 -7 2 -1 134.49 19.16
 -7 2 -1 166.84 15.85
 -7 2 -2 112.29 16.92
 -7 2 -3 35.23 12.62
 -7 2 -4 1.41 10.54
 -7 2 -4 14.49 10.32
 -7 2 -5 64.41 15.4
 -7 2 -5 63.51 11.97
 -7 2 -6 154.16 18.79
 -7 2 -6 167.28 16.43
 -7 2 -7 94.56 15.46
 -7 2 -7 102.11 11.95
 -7 2 -8 89.93 13.33
 -7 2 -9 19.62 8.81
 7 -1 -11 31.11 6.23
 7 -1 -10 50.62 8.25
 7 -1 -10 63.98 8.31
 7 -1 -10 47.54 7.92
 7 -1 -9 13.02 7.47
 7 -1 -9 18.25 8.2
 7 -1 -8 78.9 11.22
 7 -1 -7 56.71 10.45
 -7 1 6 11.34 8.28
 -7 1 5 52.45 13.1
 -7 1 4 116.55 17.18
 -7 1 4 143.47 14.12
 -7 1 4 131.66 17.58
 -7 1 3 38.37 15.11
 -7 1 3 53.38 10.28
 -7 1 3 64.57 14.38
 -7 1 2 21.17 15.14
 -7 1 2 28.26 9.29
 -7 1 2 28.77 13.12
 -7 1 1 56.79 16.08
 -7 1 1 64.75 11
 -7 1 0 10.88 14.05
 -7 1 0 8.38 13.91
 -7 1 0 17.38 9.02
 -7 1 -1 108.73 18.67
 -7 1 -1 138.22 17.68
 -7 1 -1 128.43 14.69
 -7 1 -2 50.13 16.73
 -7 1 -2 81.32 14.6
 -7 1 -2 82.14 12.25
 -7 1 -2 57.89 10.7
 -7 1 -3 88.22 14.61
 -7 1 -4 82.89 13.13
 -7 1 -5 32.34 13.04
 -7 1 -5 32.09 10.75
 -7 1 -6 -4.97 12.17
 -7 1 -6 11.5 10.03
 -7 1 -7 44.54 12.31
 -7 1 -7 28.45 9.53
 -7 1 -8 31.91 10.32
 -7 1 -9 6.17 7.34
 -7 0 11 7.91 3.93
 7 0 -11 9.47 5.15
 7 0 -10 5.86 6.2
 -7 0 10 -1.65 5.53
 -7 0 10 -1.73 7.35
 7 0 -10 6.38 6.59
 7 0 -9 12.16 6.53
 -7 0 9 0.55 8.69
 7 0 -9 17.52 8.05
 7 0 -8 37.47 8.41
 -7 0 8 27.47 10.92
 -7 0 8 26.28 10.03
 7 0 -8 32.17 9.11
 7 0 -7 31.71 8.76
 -7 0 7 24.66 11.45
 -7 0 7 29.66 11.62
 -7 0 6 58.83 10.73
 -7 0 6 52.33 12.93
 -7 0 6 67.88 13.74
 -7 0 5 15.05 11.14
 -7 0 4 2.87 10.44
 -7 0 3 7.25 8.46
 -7 0 3 10.59 9.68
 -7 0 3 17.19 13.36
 -7 0 2 71.73 11.65
 -7 0 2 99.51 15.5
 -7 0 1 34.9 9.62
 -7 0 1 55.6 12.85
 -7 0 0 29.43 9.93
 -7 0 -1 46.49 10.79
 -7 0 -1 28.68 9.92
 -7 0 -2 4.27 8.73
 -7 0 -3 5.06 8.39
 -7 0 -3 1.48 12.73
 -7 0 -4 40.52 13.14
 -7 0 -4 61.27 14.72
 -7 0 -4 50.22 11.51
 -7 0 -5 116.84 15.29
 -7 0 -5 98.8 16.11
 -7 0 -5 86.02 13.01
 -7 0 -6 21.01 11.21
 -7 0 -6 1.3 9.38
 -7 0 -7 9.3 9.9
 -7 0 -7 17.07 8.89
 -7 0 -8 29.15 7.96
 -7 -1 10 17.86 5.61
 7 1 -10 16.28 5.88
 -7 -1 9 6.39 6.79
 -7 -1 9 32.18 8.72
 -7 -1 9 28.85 7.69
 7 1 -9 12.14 7.24
 -7 -1 8 2.43 7.23
 -7 -1 8 3.37 8.87
 -7 -1 8 -8.78 8.38
 -7 -1 8 -2.27 6.78
 -7 -1 7 16.99 8.37
 -7 -1 7 5.74 9.9
 -7 -1 7 17.98 10.56
 7 1 -6 65.83 9.15
 -7 -1 6 63.92 10.45
 -7 -1 6 48.26 12.17
 -7 -1 6 75.66 12.89
 -7 -1 5 94.61 12.18
 -7 -1 5 112.25 14.05
 -7 -1 5 100.87 15.38
 -7 -1 4 97.65 12.08
 -7 -1 4 73.5 12.41
 -7 -1 4 69.73 14.02
 -7 -1 4 80.31 15.45
 -7 -1 3 15.53 9.44
 -7 -1 2 7.18 10.29
 -7 -1 1 95.88 15.83
 -7 -1 1 122.53 14.34
 -7 -1 0 26.42 14.62
 -7 -1 0 46.07 10.75
 -7 -1 -1 217.55 23.57
 -7 -1 -1 236.39 20.04
 -7 -1 -1 265.39 20.29
 -7 -1 -1 242.49 23.43
 -7 -1 -2 252.65 22.24
 -7 -1 -2 267.66 25.22
 -7 -1 -2 281.06 21.89
 -7 -1 -2 287.18 21.39
 -7 -1 -3 5.93 10.92
 -7 -1 -3 14.34 8.95
 -7 -1 -3 23.82 13.53
 -7 -1 -3 9.45 9.12
 -7 -1 -4 -4.91 10.75
 -7 -1 -4 5.95 12.48
 -7 -1 -4 13.06 8.88
 -7 -1 -5 26.8 10.18
 -7 -1 -5 30.19 10.01
 -7 -1 -6 108.46 12.88
 -7 -1 -6 78.86 11.56
 -7 -1 -7 79.53 10.11
 -7 -2 9 32.24 6.21
 -7 -2 9 37.72 6.95
 7 2 -9 39.65 6.04
 -7 -2 8 4.24 6.35
 -7 -2 8 23.7 7.6
 -7 -2 8 21.14 8.05
 -7 -2 7 26.78 8.02
 -7 -2 7 29.82 9.09
 -7 -2 7 20.42 9.48
 -7 -2 6 3.51 7.37
 -7 -2 6 -4.27 9.68
 -7 -2 6 -2.81 9.07
 -7 -2 6 5.04 7.73
 -7 -2 5 56.53 9.37
 -7 -2 5 53.65 11.87
 -7 -2 5 49.38 10.76
 -7 -2 5 34.47 10.29
 -7 -2 4 69.38 10.01
 -7 -2 4 57.17 11.91
 -7 -2 4 47.07 13.13
 -7 -2 4 65.42 11.24
 -7 -2 4 47.35 11.16
 -7 -2 3 78.98 10.95
 -7 -2 3 73.47 12.24
 -7 -2 3 92.96 15.7
 -7 -2 3 77.96 12.57
 -7 -2 2 29.79 10.63
 -7 -2 2 44.26 9.43
 -7 -2 2 34.66 10.53
 -7 -2 2 21.22 13.75
 -7 -2 1 -0.64 9.85
 -7 -2 1 36.47 12.05
 -7 -2 1 8.28 8.25
 -7 -2 1 1.99 9.32
 -7 -2 1 9.41 13.18
 -7 -2 0 10.52 9.74
 -7 -2 0 -7.29 13.98
 -7 -2 0 11.3 8.22
 -7 -2 0 9.86 8.08
 -7 -2 0 6.55 12.41
 -7 -2 -1 30.58 9.83
 -7 -2 -1 35.25 13.31
 -7 -2 -1 56.83 9.72
 -7 -2 -1 40.96 13.03
 -7 -2 -2 99.44 15.52
 -7 -2 -2 83.48 11.92
 -7 -2 -2 102.77 11.6
 -7 -2 -2 88.01 13.8
 -7 -2 -3 74.72 13.64
 -7 -2 -3 82.33 10.95
 -7 -2 -3 82.48 11.14
 -7 -2 -4 30.48 11.63
 -7 -2 -4 38.57 8.99
 -7 -2 -5 26.37 9.78
 -7 -2 -5 16.46 8
 -7 -2 -6 -3 7.31
 -7 -2 -6 4.93 6.49
 -7 -3 8 5.68 3.98
 -7 -3 8 5.36 5
 -7 -3 7 17.7 5.72
 -7 -3 7 23.87 6.96
 -7 -3 6 57.7 7.95
 -7 -3 6 70.15 9.75
 -7 -3 5 18.4 6.98
 -7 -3 5 6.64 8.52
 -7 -3 4 -2.2 8.06
 -7 -3 4 -3.87 6.61
 -7 -3 4 8.99 8.42
 -7 -3 4 5.86 9.99
 -7 -3 3 2.97 8.45
 -7 -3 3 12.14 7.36
 -7 -3 3 20.96 8.46
 -7 -3 3 32.74 11.57
 -7 -3 2 35.52 9.99
 -7 -3 2 56.82 8.75
 -7 -3 2 41.06 8.42
 -7 -3 2 42.1 12.2
 -7 -3 1 34.25 10.17
 -7 -3 1 40.98 10.28
 -7 -3 1 49.42 8.52
 -7 -3 1 55.24 12.51
 -7 -3 0 67.11 11.92
 -7 -3 0 70.79 10.87
 -7 -3 0 81.34 9.93
 -7 -3 0 64.85 12.71
 -7 -3 -1 28.1 8.63
 -7 -3 -1 34.13 7.61
 -7 -3 -1 16.17 9.93
 -7 -3 -2 8.25 10.01
 -7 -3 -2 5.93 6.88
 -7 -3 -3 51.37 9.89
 -7 -3 -3 29.27 7.4
 -7 -3 -4 63.31 9.19
 -7 -3 -4 47.12 7.42
 -7 -3 -5 37.87 7.06
 -7 -4 2 -3.41 7.89
 -7 -4 1 27.96 8.63
 -8 6 5 -5.02 4.64
 8 -6 -4 1.7 4.78
 -8 6 4 -2.14 5.62
 -8 6 3 13.68 6.4
 -8 6 2 11.74 6.76
 -8 6 1 20.49 7.28
 -8 6 0 43.22 7.73
 -8 6 -1 12.59 6.75
 -8 6 -2 -7.44 6.71
 -8 6 -3 11.04 5.78
 8 -5 -7 8.03 5.04
 8 -5 -6 42.71 7.36
 8 -5 -5 37.76 8.31
 8 -5 -4 28.08 8.27
 8 -5 -3 4.81 7.14
 -8 5 3 1.06 8.78
 8 -5 -2 3.88 6.35
 -8 5 2 -1.76 9.33
 -8 5 1 -2.13 7.8
 -8 5 1 -8.01 8.9
 -8 5 1 -6.7 9.65
 -8 5 0 54.17 9.07
 -8 5 0 50.35 9.94
 -8 5 0 43.18 11.46
 -8 5 -1 54.45 8.92
 -8 5 -1 44.47 9.63
 -8 5 -1 39.17 10.24
 -8 5 -2 37.58 8.52
 -8 5 -2 50.95 9.06
 -8 5 -3 -6.22 6.88
 -8 5 -3 -0.83 7.26
 -8 5 -4 15.73 6.48
 8 -4 -8 23.03 5.55
 8 -4 -7 15.04 6.99
 8 -4 -6 7.82 7.61
 8 -4 -5 10.64 8.41
 8 -4 -5 9.3 6.93
 8 -4 -4 23.96 9.16
 8 -4 -4 30.28 7.9
 -8 4 4 8.9 9.27
 8 -4 -3 53.12 10.06
 -8 4 3 52 11.98
 8 -4 -2 4.4 8.2
 -8 4 2 19.57 11.24
 -8 4 1 5.74 11
 -8 4 0 7.16 7.86
 -8 4 0 18.79 11.16
 -8 4 -1 23.31 8.43
 -8 4 -1 23.5 11.17
 -8 4 -1 32.3 10.97
 -8 4 -2 61.43 9.17
 -8 4 -2 44.78 11.58
 -8 4 -2 35.97 10.25
 -8 4 -3 64.95 9.12
 -8 4 -3 51.37 11.57
 -8 4 -4 5.61 6.67
 -8 4 -4 9.64 9.11
 -8 4 -5 7.81 8.09
 -8 4 -6 2.19 6.03
 8 -3 -9 13.07 4.46
 8 -3 -8 33.2 7.21
 8 -3 -7 41 8.98
 8 -3 -7 50.89 8.08
 8 -3 -6 32.09 9.43
 8 -3 -6 39.9 7.99
 8 -3 -5 20.91 9.56
 8 -3 -5 22.48 7.94
 -8 3 5 -3.6 8.52
 8 -3 -4 -5.5 9.65
 -8 3 4 3.12 9.54
 8 -3 -3 6.56 9.33
 -8 3 3 0.71 11.14
 8 -3 -2 92.93 12.14
 -8 3 2 77.69 14.34
 8 -3 -1 31.71 8.89
 -8 3 1 27.97 12.06
 -8 3 0 16.16 7.8
 -8 3 0 12.01 11.49
 -8 3 -1 19.41 7.71
 -8 3 -1 10.94 10.64
 -8 3 -2 1.49 7.44
 -8 3 -2 7.77 11.01
 -8 3 -2 0.59 9.45
 -8 3 -3 40.89 11.79
 -8 3 -4 70.83 12.26
 -8 3 -5 49.09 10.64
 -8 3 -6 17.88 8.21
 -8 3 -7 3.15 5.12
 8 -2 -9 3.52 4.7
 8 -2 -8 15.65 6.96
 8 -2 -7 18.57 8.36
 8 -2 -7 26.76 7.3
 8 -2 -6 37.92 9.8
 8 -2 -6 70.42 9.2
 8 -2 -5 63.47 11.23
 8 -2 -4 25.65 10.41
 -8 2 4 49.92 11.38
 8 -2 -3 25.51 10.12
 -8 2 3 20.41 11.22
 8 -2 -2 3.69 9.1
 -8 2 2 6.23 11.61
 8 -2 -1 42.04 9.16
 -8 2 1 61.66 13.47
 -8 2 0 101.83 15.07
 -8 2 -1 56.12 12.4
 -8 2 -2 72.99 13.46
 -8 2 -3 2.86 10.4
 -8 2 -4 -1.58 10.68
 -8 2 -5 37.85 10.13
 -8 2 -6 99.41 11.04
 -8 2 -7 30.5 6.14
 8 -1 -9 30.95 5.18
 8 -1 -8 9.41 6.79
 8 -1 -7 13.7 7.53
 -8 1 7 5 4.71
 8 -1 -6 18.87 6.89
 -8 1 6 8.85 5.94
 -8 1 5 12.12 6.73
 -8 1 4 23.95 7.92
 -8 1 3 51.27 9.04
 -8 1 2 31.75 8.08
 -8 1 1 6.53 7.7
 -8 1 1 5.48 8.19
 -8 1 0 39.74 8.79
 -8 1 0 25.7 8.32
 -8 1 -1 84.66 10.66
 -8 1 -2 21.09 10.8
 -8 1 -2 33.09 8.6
 -8 1 -3 30.64 10.41
 -8 1 -3 11.23 7.83
 -8 1 -4 14.94 9.62
 -8 1 -4 10.79 7.32
 -8 1 -5 12.75 8.34
 -8 1 -5 7.21 6.3
 -8 1 -6 0.83 6.2
 8 0 -8 16.57 5.48
 -8 0 7 26 5.97
 -8 0 6 24.02 6.67
 -8 0 5 10.09 6.78
 -8 0 5 9.09 7.92
 -8 0 4 4.85 6.85
 -8 0 4 12.86 8.3
 -8 0 3 9.3 7.19
 -8 0 3 -2.03 8.69
 -8 0 2 54.77 8.69
 -8 0 2 37.67 9.29
 -8 0 1 102.84 10.73
 -8 0 1 63.36 10.72
 -8 0 0 20.95 7.65
 -8 0 0 10.81 7.78
 -8 0 -1 0.8 6.92
 -8 0 -1 1.44 9.59
 -8 0 -1 -1.45 7.61
 -8 0 -2 0.45 9.38
 -8 0 -2 18.21 7.5
 -8 0 -3 22.31 9.25
 -8 0 -3 25.44 7.65
 -8 0 -4 42.95 8.88
 -8 0 -4 58.72 8.37
 -8 0 -5 64.04 7.7
 -8 -1 7 16.63 4.58
 -8 -1 6 18.75 6.09
 -8 -1 5 44.02 7.68
 -8 -1 4 32.64 7.38
 -8 -1 3 0.43 7.44
 -8 -1 3 7 6.6
 -8 -1 2 -0.88 7.25
 -8 -1 2 -1.7 7.1
 -8 -1 1 47.97 9.29
 -8 -1 1 88.6 9.68
 -8 -1 0 67.94 10.14
 -8 -1 0 107.8 10.45
 -8 -1 -1 29.87 7.74
 -8 -1 -2 33.11 7.21
 -8 -1 -3 -5.97 5.92
 -8 -1 -4 5.73 5.32
 -8 -2 4 12.22 5.15
 -8 -2 3 24.22 5.95
 -8 -2 2 22.51 6.05
 -8 -2 1 9.47 5.71
 -8 -2 0 26.66 6.19
 -8 -2 -1 8.47 5.01
 -9 3 2 8.75 6.43
 -9 3 1 33.23 7.19
 -9 3 0 15.78 6.6
 -9 2 2 2.28 6.35
 -9 2 1 20.33 6.87
 -9 2 0 33.56 7.06

_iucr_refine_instructions_details
;
TITL ogh-4mepyno-agtfa-1-2_etoh_gau_a.res in P-1
    ogh-4mepyno-agtfa-1-2_etoh_gau.res
    created by SHELXL-2018/3 at 18:39:57 on 19-Nov-2024
REM Old TITL OGH-4MePyNO-AgTFA-1-2_ETOH_gau in P-1
REM SHELXT solution in P-1: R1 0.257, Rweak 0.021, Alpha 0.069
REM <I/s> 0.000 for 0 systematic absences, Orientation as input
REM Formula found by SHELXT: C14 N4 O3 F3 Ag2
CELL 1.54184 7.1617 7.9631 13.8654 91.78 94.209 104.191
ZERR 2 0.0004 0.0004 0.0005 0.003 0.003 0.004
LATT 1
SFAC C H Ag F N O
UNIT 20 18 4 12 2 12
DFIX 0.86 0.01 O6 H6a
ISOR 0.02 0.01 F5 F9 F8
DFIX 0.86 0.01 H6b O6
EADP F6 F4 F8
EADP F5 F7 F9

L.S. 4 0 0
PLAN  20
SIZE 0.02 0.05 0.07
TEMP -123
list 4
fmap 2 53
acta
OMIT -2 133.5
REM <olex2.extras>
REM <HklSrc "%.\\OGH-4MePyNO-AgTFA-1-2_ETOH_gau.hkl">
REM </olex2.extras>

WGHT    0.057100    2.661100
FVAR       0.49981
AG1   3    0.514885    0.835077    0.585343    11.00000    0.04065    0.02680 =
         0.01651    0.00449   -0.00148    0.00081
AG2   3    0.300862    0.478836    0.551674    11.00000    0.11569    0.02609 =
         0.02314    0.00481   -0.02355   -0.00687
F1    4    0.602488    0.449651    0.882201    11.00000    0.08153    0.07966 =
         0.03268    0.02076   -0.00022    0.04748
F2    4    0.317399    0.479354    0.893029    11.00000    0.05457    0.07305 =
         0.03570    0.01978    0.00442    0.00592
F3    4    0.558423    0.697756    0.920671    11.00000    0.10142    0.04367 =
         0.02092   -0.00069   -0.00992    0.00207
PART 1
F4    4    0.077344    0.633246    0.234994    10.50000    0.06455    0.06338 =
         0.02560    0.00951   -0.01350    0.00766
PART 2
F5    4    0.229228    0.707941    0.221818    10.50000    0.07744    0.07663 =
         0.08133    0.02860   -0.02614    0.00993
PART 1
F6    4    0.300812    0.845620    0.235118    10.50000    0.06455    0.06338 =
         0.02560    0.00951   -0.01350    0.00766
PART 2
F7    4    0.163255    0.933311    0.289471    10.50000    0.07744    0.07663 =
         0.08133    0.02860   -0.02614    0.00993
PART 1
F8    4    0.059603    0.870405    0.313326    10.50000    0.06455    0.06338 =
         0.02560    0.00951   -0.01350    0.00766
PART 2
F9    4   -0.023239    0.684916    0.283018    10.50000    0.07744    0.07663 =
         0.08133    0.02860   -0.02614    0.00993

PART 0
O1    6    0.169300    0.903934    0.607196    11.00000    0.04273    0.03119 =
         0.01570    0.00233   -0.00068    0.00602

O2    6    0.524281    0.745868    0.736072    11.00000    0.05599    0.02229 =
         0.02461    0.00798    0.00214    0.00376
O3    6    0.413405    0.460370    0.702100    11.00000    0.10907    0.03415 =
         0.02259    0.00228   -0.01897    0.01091
O4    6    0.187242    0.574435    0.417035    11.00000    0.07668    0.02903 =
         0.01908    0.00740   -0.01367   -0.01309
O5    6    0.397423    0.835296    0.425951    11.00000    0.03380    0.02931 =
         0.02031    0.00283   -0.00442   -0.00322
O6    6    0.185807    0.184546    0.495513    11.00000    0.03409    0.02864 =
         0.02241    0.00362   -0.00434    0.00502
H6A   2    0.199864    0.104189    0.533461    11.00000    0.03145
H6B   2    0.068115    0.162826    0.470907    11.00000    0.06884
N1    5    0.162687    0.897153    0.703314    11.00000    0.02973    0.02605 =
         0.01907    0.00299   -0.00119    0.00584
C1    1    0.052839    0.756113    0.739707    11.00000    0.03656    0.02847 =
         0.02842    0.00308   -0.00338    0.00205
AFIX  43
H1    2   -0.023333    0.664721    0.697448    11.00000   -1.20000
AFIX   0
C2    1    0.050575    0.743949    0.837965    11.00000    0.03647    0.04029 =
         0.02773    0.01195    0.00183    0.00896
AFIX  43
H2    2   -0.027649    0.643712    0.863394    11.00000   -1.20000
AFIX   0
C3    1    0.161832    0.877058    0.901388    11.00000    0.03885    0.04395 =
         0.02256    0.00434   -0.00527    0.02008
C4    1    0.267712    1.020200    0.860644    11.00000    0.04415    0.03122 =
         0.02892   -0.00046   -0.00546    0.01199
AFIX  43
H4    2    0.341650    1.114533    0.901674    11.00000   -1.20000
AFIX   0
C5    1    0.270069    1.031426    0.760446    11.00000    0.03646    0.02337 =
         0.03042    0.00038   -0.00846    0.00570
AFIX  43
H5    2    0.345415    1.131135    0.733224    11.00000   -1.20000
AFIX   0
C6    1    0.166334    0.859860    1.009578    11.00000    0.06195    0.05520 =
         0.02432    0.00578    0.00087    0.02801
AFIX 137
H6C   2    0.249769    0.783771    1.028953    11.00000   -1.50000
H6D   2    0.035141    0.810104    1.027612    11.00000   -1.50000
H6E   2    0.217015    0.974538    1.042419    11.00000   -1.50000
AFIX   0

C7    1    0.476491    0.594687    0.755801    11.00000    0.04211    0.03894 =
         0.01472    0.00242   -0.00702    0.01083
C8    1    0.489044    0.556578    0.864036    11.00000    0.04314    0.02988 =
         0.01882    0.00382   -0.00309    0.00665
C9    1    0.260180    0.720847    0.388439    11.00000    0.03312    0.02565 =
         0.01886    0.00104    0.00085   -0.00200
C10   1    0.164026    0.765291    0.294539    11.00000    0.03061    0.02138 =
         0.02040   -0.00478    0.00295    0.00510
HKLF 4


REM  ogh-4mepyno-agtfa-1-2_etoh_gau_a.res in P-1
REM wR2 = 0.1196, GooF = S = 1.058, Restrained GooF = 1.063 for all data
REM R1 = 0.0471 for 2230 Fo > 4sig(Fo) and 0.0594 for all 2705 data
REM 238 parameters refined using 20 restraints

END  
     
WGHT      0.0571      2.6611 

REM Highest difference peak  1.422,  deepest hole -1.308,  1-sigma level  0.167
Q1    1  -0.0169  0.7936  0.3163  11.00000  0.05    1.42
Q2    1   0.2563  0.9047  0.2579  11.00000  0.05    1.24
Q3    1   0.3063  0.7880  0.2189  11.00000  0.05    1.13
Q4    1   0.1569  0.6266  0.2270  11.00000  0.05    1.11
Q5    1   0.0159  0.6573  0.2455  11.00000  0.05    1.08
Q6    1   0.1343  0.9328  0.3090  11.00000  0.05    1.00
Q7    1   0.5218  0.7229  0.4610  11.00000  0.05    0.66
Q8    1   0.2399  0.5053  0.6377  11.00000  0.05    0.62
Q9    1   0.3477  0.3787  0.4255  11.00000  0.05    0.62
Q10   1   0.5499  0.8066  0.4988  11.00000  0.05    0.61
Q11   1   0.4908  0.8629  0.6586  11.00000  0.05    0.59
Q12   1   0.1633  1.0159  0.5846  11.00000  0.05    0.59
Q13   1   0.3575  0.4660  0.4962  11.00000  0.05    0.57
Q14   1   0.3911  0.3351  0.4905  11.00000  0.05    0.56
Q15   1   0.4447  0.9759  0.7002  11.00000  0.05    0.53
Q16   1   0.6604  0.7566  0.5869  11.00000  0.05    0.52
Q17   1   0.3510  0.8622  0.7357  11.00000  0.05    0.50
Q18   1   0.1694  0.5797  0.6666  11.00000  0.05    0.46
Q19   1   0.3579  0.8815  0.7046  11.00000  0.05    0.45
Q20   1   0.4211  0.9992  0.7587  11.00000  0.05    0.45

  REM The information below was added by Olex2.
  REM
  REM R1 = 0.0471 for 2230 Fo > 4sig(Fo) and 0.0594 for all 9290 data
  REM 238 parameters refined using n/a restraints
  REM Highest difference peak 1.42, deepest hole -1.31
  REM Mean Shift 0, Max Shift 0.000.

  REM +++ Tabular Listing of Refinement Information +++
  REM R1_all = 0.0594
  REM R1_gt = 0.0471
  REM wR_ref = 0.1196
  REM GOOF = 1.058
  REM Shift_max = 0.000
  REM Shift_mean = 0
  REM Reflections_all = 9290
  REM Reflections_gt = 2230
  REM Parameters = 238
  REM Hole = -1.31
  REM Peak = 1.42
  REM Flack = n/a

  
;
_olex2_submission_special_instructions  'No special instructions were received'
_oxdiff_exptl_absorpt_empirical_details
;
Empirical correction (ABSPACK) includes:
- Absorption correction using spherical harmonics
- Frame scaling
;
_oxdiff_exptl_absorpt_empirical_full_max  1.649
_oxdiff_exptl_absorpt_empirical_full_min  0.689
