# Supplementary material for: Free‐Standing Supramolecular Pyridine N‐Oxide‐Silver(I) Metallogels
Source: Adv Mater. 2025 Jul 1;37(37):2502818. doi: 10.1002/adma.202502818 (PMC12447065; doi:10.1002/adma.202502818)
Supplement: Supplementary file 2 — Supporting Data [file ADMA-37-2502818-s001.zip › (4Ag)EtOH_3.cif]

data_4Ag_EtOH_3
_audit_creation_date               2024-11-19
_audit_creation_method
;
Olex2 1.5-ac5-024
(compiled 2022.04.12 svn.rca3783a0 for Rigaku Oxford Diffraction, GUI svn.r6498)
;
_shelx_SHELXL_version_number       '2018/3'
_audit_contact_author_address      ?
_audit_contact_author_email        ?
_audit_contact_author_name         ''
_audit_contact_author_phone        ?
_publ_contact_author_id_orcid      ?
_publ_section_references
;
Dolomanov, O.V., Bourhis, L.J., Gildea, R.J, Howard, J.A.K. & Puschmann, H.
 (2009), J. Appl. Cryst. 42, 339-341.

Sheldrick, G.M. (2015). Acta Cryst. A71, 3-8.

Sheldrick, G.M. (2015). Acta Cryst. C71, 3-8.
;
_chemical_name_common              ?
_chemical_name_systematic          ?
_chemical_formula_moiety           'C4 H2 Ag2 F6 O5, C6 H7 N O'
_chemical_formula_sum              'C10 H9 Ag2 F6 N O6'
_chemical_formula_weight           568.92
_chemical_melting_point            ?
_chemical_oxdiff_formula           'C10 H10 N1 O1 F3 Ag1'
_chemical_oxdiff_usercomment       '2.5mg, EtOH, 1:3'
loop_
  _atom_type_symbol
  _atom_type_description
  _atom_type_scat_dispersion_real
  _atom_type_scat_dispersion_imag
  _atom_type_scat_source
 'C' 'C' 0.0181 0.0091 'International Tables Vol C Tables 4.2.6.8 and 6.1.1.4'
 'H' 'H' 0.0000 0.0000 'International Tables Vol C Tables 4.2.6.8 and 6.1.1.4'
 'Ag' 'Ag' 0.1306 4.2820 'International Tables Vol C Tables 4.2.6.8 and 6.1.1.4'
 'F' 'F' 0.0727 0.0534 'International Tables Vol C Tables 4.2.6.8 and 6.1.1.4'
 'N' 'N' 0.0311 0.0180 'International Tables Vol C Tables 4.2.6.8 and 6.1.1.4'
 'O' 'O' 0.0492 0.0322 'International Tables Vol C Tables 4.2.6.8 and 6.1.1.4'

_shelx_space_group_comment
;
The symmetry employed for this shelxl refinement is uniquely defined
by the following loop, which should always be used as a source of
symmetry information in preference to the above space-group names.
They are only intended as comments.
;
_space_group_crystal_system        'triclinic'
_space_group_IT_number             2
_space_group_name_H-M_alt          'P -1'
_space_group_name_Hall             '-P 1'
loop_
  _space_group_symop_operation_xyz
 'x, y, z'
 '-x, -y, -z'

_cell_length_a                     7.1608(2)
_cell_length_b                     7.9601(3)
_cell_length_c                     13.8606(5)
_cell_angle_alpha                  91.765(3)
_cell_angle_beta                   94.249(3)
_cell_angle_gamma                  104.123(3)
_cell_volume                       763.10(5)
_cell_formula_units_Z              2
_cell_measurement_reflns_used      5602
_cell_measurement_temperature      150.1(2)
_cell_measurement_theta_max        76.9760
_cell_measurement_theta_min        3.1960
_shelx_estimated_absorpt_T_max     0.672
_shelx_estimated_absorpt_T_min     0.314
_exptl_absorpt_coefficient_mu      21.567
_exptl_absorpt_correction_T_max    0.978
_exptl_absorpt_correction_T_min    0.761
_exptl_absorpt_correction_type     gaussian
_exptl_absorpt_process_details
;
CrysAlisPro 1.171.43.126a (Rigaku Oxford Diffraction, 2024)
Numerical absorption correction based on gaussian integration over
a multifaceted crystal model
Empirical absorption correction using spherical harmonics,
implemented in SCALE3 ABSPACK scaling algorithm.
;
_exptl_absorpt_special_details     ?
_exptl_crystal_colour              colourless
_exptl_crystal_colour_primary      colourless
_exptl_crystal_density_diffrn      2.476
_exptl_crystal_density_meas        ?
_exptl_crystal_density_method      ?
_exptl_crystal_description         plate
_exptl_crystal_F_000               544
loop_
  _exptl_crystal_face_index_h
  _exptl_crystal_face_index_k
  _exptl_crystal_face_index_l
  _exptl_crystal_face_perp_dist
 4 -2 3 0.0336
 -4 2 -3 0.0243
 1 4 -5 0.0261
 -1 -4 5 0.0257
 1 -1 -9 0.0094
 3 -1 -7 0.0211
 -5 1 2 0.0267
 -1 1 9 0.0111
 2 -2 8 0.0211
 3 -4 4 0.0302

_exptl_crystal_size_max            0.07
_exptl_crystal_size_mid            0.06
_exptl_crystal_size_min            0.02
loop_
  _exptl_oxdiff_crystal_face_indexfrac_h
  _exptl_oxdiff_crystal_face_indexfrac_k
  _exptl_oxdiff_crystal_face_indexfrac_l
  _exptl_oxdiff_crystal_face_x
  _exptl_oxdiff_crystal_face_y
  _exptl_oxdiff_crystal_face_z
 4.1716 -2.1452 3.0055 -0.0948 -0.3862 0.9175
 -4.3219 1.7911 -2.5429 0.0740 0.2984 -0.9516
 0.8050 3.9555 -5.2024 0.2276 0.9556 0.1870
 -1.1225 -3.8513 5.0519 -0.2237 -0.9402 -0.2570
 0.5028 -0.5305 -8.9169 0.9552 0.2846 -0.0817
 3.1607 -0.7954 -7.0283 0.8109 0.2396 0.5339
 -4.5972 0.7114 1.6198 -0.2681 -0.0766 -0.9603
 -0.9162 0.5842 8.8656 -0.9584 -0.2852 -0.0089
 1.9133 -1.9083 7.6308 -0.6078 -0.6013 0.5187
 3.3098 -3.6178 3.7619 -0.0651 -0.7106 0.7006

_exptl_transmission_factor_max     ?
_exptl_transmission_factor_min     ?
_diffrn_reflns_av_R_equivalents    0.0554
_diffrn_reflns_av_unetI/netI       0.0562
_diffrn_reflns_Laue_measured_fraction_full  1.000
_diffrn_reflns_Laue_measured_fraction_max  1.000
_diffrn_reflns_limit_h_max         8
_diffrn_reflns_limit_h_min         -7
_diffrn_reflns_limit_k_max         9
_diffrn_reflns_limit_k_min         -9
_diffrn_reflns_limit_l_max         16
_diffrn_reflns_limit_l_min         -16
_diffrn_reflns_number              8824
_diffrn_reflns_point_group_measured_fraction_full  1.000
_diffrn_reflns_point_group_measured_fraction_max  1.000
_diffrn_reflns_theta_full          66.725
_diffrn_reflns_theta_max           66.725
_diffrn_reflns_theta_min           3.201
_diffrn_ambient_environment        N~2~
_diffrn_ambient_temperature        150.1(2)
_diffrn_detector                   'Hybrid Pixel Array Detector'
_diffrn_detector_area_resol_mean   10.0000
_diffrn_detector_type              'HyPix-Arc 100'
_diffrn_measured_fraction_theta_full  1.000
_diffrn_measured_fraction_theta_max  1.000
_diffrn_measurement_details
;
List of Runs (angles in degrees, time in seconds):

  # Type    Start    End  Width  t~exp~   \w     \q     \k     \f   Frames
--------------------------------------------------------------------------
  1  \w     81.00 108.00   0.50    0.20    --  107.82-114.00 -23.00   54
  2  \w     67.00 110.00   0.50    0.20    --  107.82-125.00 -90.00   86
  3  \w     67.00 111.00   0.50    0.20    --  107.82-125.00-120.00   88
  4  \w     42.00  68.00   0.50    0.10    --   48.61-114.00 -23.00   52
  5  \w     43.00  69.00   0.50    0.20    --  107.82 -95.00  90.00   52
  6  \w     42.00 104.00   0.50    0.20    --  111.50 -98.00 162.40  124
  7  \w     46.00 103.00   0.50    0.20    --  107.82 -95.00 120.00  114
  8  \w     56.00 104.00   0.50    0.20    --  107.82 -95.00  60.00   96
  9  \w     52.00  77.00   0.50    0.20    --  107.82 -95.00 -30.00   50
 10  \w     51.00 102.00   0.50    0.20    --  107.82 -77.00 -30.00  102
 11  \w     31.00  61.00   0.50    0.20    --  107.82 -45.00-120.00   60
 12  \w     33.00  58.00   0.50    0.20    --  107.82 -45.00-180.00   50
 13  \w     35.00  60.00   0.50    0.20    --  107.82 -45.00-150.00   50
 14  \w     32.00  60.00   0.50    0.20    --  107.82 -45.00 -60.00   56
 15  \w     -7.00  28.00   0.50    0.10    --   48.61 -19.00-180.00   70
 16  \w     34.00  61.00   0.50    0.20    --  107.82 -45.00   0.00   54
 17  \w     36.00  61.00   0.50    0.20    --  107.82 -45.00  30.00   50
 18  \w     30.00  62.00   0.50    0.20    --  107.82 -45.00 150.00   64
 19  \w     90.00 116.00   0.50    0.20    --  107.82  45.00  30.00   52
 20  \w    108.00 167.00   0.50    0.20    --  107.82  45.00   0.00  118
 21  \w     87.00 146.00   0.50    0.20    --  107.82  30.00-180.00  118
 22  \w    124.00 167.00   0.50    0.20    --  107.82  45.00  30.00   86
 23  \w    129.00 167.00   0.50    0.20    --  107.82  45.00 120.00   76
 24  \w     91.00 116.00   0.50    0.20    --  107.82  45.00 120.00   50
 25  \w    146.00 176.00   0.50    0.20    --  107.82 125.00  30.00   60
 26  \w    124.00 150.00   0.50    0.20    --  107.82 114.00  67.00   52
 27  \w     81.00 123.00   0.50    0.20    --  107.82 125.00  30.00   84
 28  \w     87.00 112.00   0.50    0.20    --  107.82 114.00  67.00   50
 29  \w     -3.00  31.00   0.50    0.10    --  -48.11  19.00 -90.00   68
 30  \w      0.00  31.00   0.50    0.10    --  -48.11  19.00-150.00   62
 31  \w      0.00  30.00   0.50    0.10    --  -48.11  19.00-120.00   60
 32  \w     -2.00  29.00   0.50    0.10    --  -48.11  19.00   0.00   62
 33  \w   -115.00 -56.00   0.50    0.20    --  -88.32  77.00  30.00  118
 34  \w    -56.00 -25.00   0.50    0.20    --  -88.32  61.00 -90.00   62
 35  \w    -37.00 -10.00   0.50    0.20    --  -88.32  45.00   0.00   54
 36  \w    -37.00 -11.00   0.50    0.20    --  -88.32  45.00 -60.00   52
 37  \w    -35.00 -10.00   0.50    0.20    --  -88.32  45.00 -30.00   50
 38  \w    -47.00 -21.00   0.50    0.20    --  -88.32  77.00  30.00   52
 39  \w    -36.00 -11.00   0.50    0.20    --  -88.32  45.00  30.00   50
 40  \w    -34.00  -9.00   0.50    0.20    --  -88.32  45.00  60.00   50
 41  \w    -61.00 -13.00   0.50    0.20    --  -88.32  61.00 150.00   96
 42  \w    -34.00  -9.00   0.50    0.20    --  -88.32  45.00  90.00   50
 43  \w    -37.00 -12.00   0.50    0.20    --  -88.32  45.00-120.00   50
 44  \w   -155.00 -83.00   0.50    0.20    --  -88.32 -45.00-180.00  144
 45  \w   -137.00 -81.00   0.50    0.20    --  -88.32-114.00 -23.00  112
 46  \w   -118.00 -78.00   0.50    0.10    --  -48.11-125.00  30.00   80
 47  \w   -119.00 -74.00   0.50    0.10    --  -48.11-125.00 120.00   90
 48  \w   -102.00 -62.00   0.50    0.20    --  -88.32 114.00  67.00   80
 49  \w    -64.00 -19.00   0.50    0.10    --  -48.11 114.00  67.00   90
;
_diffrn_measurement_device         'four-circle diffractometer'
_diffrn_measurement_device_type    'XtaLAB Synergy R, HyPix-Arc 100'
_diffrn_measurement_method         '\w scans'
_diffrn_orient_matrix_type        
 'CrysAlisPro convention (1999,Acta A55,543-557)'
_diffrn_orient_matrix_UB_11        0.0102705000
_diffrn_orient_matrix_UB_12        -0.0785388000
_diffrn_orient_matrix_UB_13        -0.1018681000
_diffrn_orient_matrix_UB_21        0.0303012000
_diffrn_orient_matrix_UB_22        0.1815030000
_diffrn_orient_matrix_UB_23        -0.0410022000
_diffrn_orient_matrix_UB_31        0.2203241000
_diffrn_orient_matrix_UB_32        0.0285898000
_diffrn_orient_matrix_UB_33        0.0198805000
_diffrn_radiation_monochromator    mirror
_diffrn_radiation_probe            x-ray
_diffrn_radiation_type             'Cu K\a'
_diffrn_radiation_wavelength       1.54184
_diffrn_source                     'Rotating-anode X-ray tube'
_diffrn_source_type                'PhotonJet R (Cu) X-ray Source'
_reflns_Friedel_coverage           0.000
_reflns_Friedel_fraction_full      .
_reflns_Friedel_fraction_max       .
_reflns_number_gt                  2293
_reflns_number_total               2706
_reflns_special_details
;
 Reflections were merged by SHELXL according to the crystal
 class for the calculation of statistics and refinement.
 
 _reflns_Friedel_fraction is defined as the number of unique
 Friedel pairs measured divided by the number that would be
 possible theoretically, ignoring centric projections and
 systematic absences.
;
_reflns_threshold_expression       'I > 2\s(I)'
_computing_cell_refinement         'CrysAlisPro 1.171.43.126a (Rigaku OD, 2024)'
_computing_data_collection        
 'CrysAlisPro system (CCD 43.126a 64-bit (release 11-06-2024))'
_computing_data_reduction          'CrysAlisPro 1.171.43.126a (Rigaku OD, 2024)'
_computing_molecular_graphics      'Olex2 1.5-ac5-024 (Dolomanov et al., 2009)'
_computing_publication_material    'Olex2 1.5-ac5-024 (Dolomanov et al., 2009)'
_computing_structure_refinement    'SHELXL 2018/3 (Sheldrick, 2015)'
_computing_structure_solution      'SHELXT 2018/2 (Sheldrick, 2018)'
_refine_diff_density_max           0.623
_refine_diff_density_min           -0.965
_refine_diff_density_rms           0.137
_refine_ls_extinction_coef         .
_refine_ls_extinction_method       none
_refine_ls_goodness_of_fit_ref     1.044
_refine_ls_hydrogen_treatment      mixed
_refine_ls_matrix_type             full
_refine_ls_number_parameters       262
_refine_ls_number_reflns           2706
_refine_ls_number_restraints       20
_refine_ls_R_factor_all            0.0432
_refine_ls_R_factor_gt             0.0347
_refine_ls_restrained_S_all        1.074
_refine_ls_shift/su_max            0.001
_refine_ls_shift/su_mean           0.000
_refine_ls_structure_factor_coef   Fsqd
_refine_ls_weighting_details      
 'w=1/[\s^2^(Fo^2^)+(0.0399P)^2^+0.3594P] where P=(Fo^2^+2Fc^2^)/3'
_refine_ls_weighting_scheme        calc
_refine_ls_wR_factor_gt            0.0821
_refine_ls_wR_factor_ref           0.0860
_refine_special_details            ?
_olex2_refinement_description
;
1. Fixed Uiso
 At 1.2 times of:
  All C(H) groups
 At 1.5 times of:
  All C(H,H,H) groups
2. Restrained distances
 H6A-O6
 0.86 with sigma of 0.01
 O6-H6B
 0.86 with sigma of 0.01
3. Uiso/Uaniso restraints and constraints
Uanis(F4) \\sim Ueq, Uanis(F1) \\sim Ueq, Uanis(F6) \\sim Ueq: with sigma of
0.02 and sigma for terminal atoms of 0.01
4. Others
 Fixed Sof: F1(0.5) F2(0.5) F3(0.5) F4(0.5) F5(0.5) F6(0.5)
5.a Aromatic/amide H refined with riding coordinates:
 C1(H1), C2(H2), C4(H4), C5(H5)
5.b Idealised Me refined as rotating group:
 C6(H6C,H6D,H6E)
;
_atom_sites_solution_hydrogens     mixed
_atom_sites_solution_primary       dual
_atom_sites_solution_secondary     ?
loop_
  _atom_site_label
  _atom_site_type_symbol
  _atom_site_fract_x
  _atom_site_fract_y
  _atom_site_fract_z
  _atom_site_U_iso_or_equiv
  _atom_site_adp_type
  _atom_site_occupancy
  _atom_site_site_symmetry_order
  _atom_site_calc_flag
  _atom_site_refinement_flags_posn
  _atom_site_refinement_flags_adp
  _atom_site_refinement_flags_occupancy
  _atom_site_disorder_assembly
  _atom_site_disorder_group
 Ag1 Ag 0.51554(5) 0.83509(5) 0.58529(2) 0.02839(14) Uani 1 1 d . . . . .
 Ag2 Ag 0.30158(8) 0.47884(5) 0.55168(3) 0.05665(19) Uani 1 1 d . . . . .
 F1 F 0.0550(18) 0.8638(18) 0.3129(6) 0.072(3) Uani 0.5 1 d . U P A 1
 F2 F -0.0247(13) 0.6890(16) 0.2863(11) 0.091(4) Uani 0.5 1 d . . P A 2
 F3 F 0.0733(17) 0.6333(9) 0.2362(5) 0.051(2) Uani 0.5 1 d . . P A 1
 F4 F 0.231(2) 0.712(2) 0.2224(6) 0.092(3) Uani 0.5 1 d . U P A 2
 F5 F 0.2981(9) 0.8491(12) 0.2363(5) 0.049(2) Uani 0.5 1 d . . P A 1
 F6 F 0.1631(16) 0.9286(10) 0.2885(8) 0.067(3) Uani 0.5 1 d . U P A 2
 F7 F 0.3178(5) 0.4808(5) 0.8931(2) 0.0535(9) Uani 1 1 d . . . . .
 F8 F 0.6037(6) 0.4512(6) 0.8826(2) 0.0571(10) Uani 1 1 d . . . . .
 F9 F 0.5577(6) 0.6979(5) 0.9208(2) 0.0592(10) Uani 1 1 d . . . . .
 O2 O 0.3972(5) 0.8346(5) 0.4255(2) 0.0292(7) Uani 1 1 d . . . . .
 O3 O 0.1870(6) 0.5744(5) 0.4174(3) 0.0447(10) Uani 1 1 d . . . . .
 O4 O 0.4136(8) 0.4622(6) 0.7018(3) 0.0556(12) Uani 1 1 d . . . . .
 O5 O 0.5257(5) 0.7459(5) 0.7358(2) 0.0346(8) Uani 1 1 d . . . . .
 O6 O 0.1857(5) 0.1834(5) 0.4955(2) 0.0290(7) Uani 1 1 d D . . . .
 H6A H 0.075(5) 0.168(10) 0.464(5) 0.06(2) Uiso 1 1 d D . . . .
 H6B H 0.190(15) 0.109(10) 0.539(6) 0.10(3) Uiso 1 1 d D . . . .
 C7 C 0.4759(7) 0.5944(7) 0.7554(3) 0.0284(10) Uani 1 1 d . . . . .
 C8 C 0.4904(7) 0.5561(7) 0.8644(3) 0.0304(11) Uani 1 1 d . . . . .
 C9 C 0.2607(6) 0.7204(6) 0.3888(3) 0.0236(9) Uani 1 1 d . . . . .
 C10 C 0.1627(7) 0.7649(6) 0.2934(3) 0.0279(10) Uani 1 1 d . . . . .
 O1 O 0.1708(5) 0.9032(5) 0.6066(2) 0.0292(7) Uani 1 1 d . . . . .
 N1 N 0.1631(5) 0.8969(5) 0.7030(3) 0.0251(8) Uani 1 1 d . . . . .
 C1 C 0.0534(7) 0.7585(7) 0.7396(4) 0.0308(11) Uani 1 1 d . . . . .
 H1 H -0.024728 0.668276 0.697254 0.037 Uiso 1 1 calc R U . . .
 C2 C 0.0512(8) 0.7439(7) 0.8377(4) 0.0344(12) Uani 1 1 d . . . . .
 H2 H -0.025497 0.642389 0.862581 0.041 Uiso 1 1 calc R U . . .
 C3 C 0.1605(8) 0.8766(7) 0.9016(3) 0.0327(11) Uani 1 1 d . . . . .
 C4 C 0.2693(8) 1.0206(7) 0.8602(4) 0.0350(12) Uani 1 1 d . . . . .
 H4 H 0.344771 1.114744 0.900825 0.042 Uiso 1 1 calc R U . . .
 C5 C 0.2698(7) 1.0294(7) 0.7613(4) 0.0296(11) Uani 1 1 d . . . . .
 H5 H 0.345468 1.128986 0.734154 0.036 Uiso 1 1 calc R U . . .
 C6 C 0.1660(10) 0.8594(9) 1.0087(4) 0.0480(15) Uani 1 1 d . . . . .
 H6C H 0.251534 0.784960 1.027926 0.072 Uiso 1 1 calc R U . . .
 H6D H 0.035423 0.807691 1.026804 0.072 Uiso 1 1 calc R U . . .
 H6E H 0.214623 0.974295 1.041519 0.072 Uiso 1 1 calc R U . . .

loop_
  _atom_site_aniso_label
  _atom_site_aniso_U_11
  _atom_site_aniso_U_22
  _atom_site_aniso_U_33
  _atom_site_aniso_U_23
  _atom_site_aniso_U_13
  _atom_site_aniso_U_12
 Ag1 0.0377(2) 0.0259(2) 0.01808(18) 0.00503(13) -0.00155(13) 0.00172(14)
 Ag2 0.1050(4) 0.0255(2) 0.0240(2) 0.00542(17) -0.0219(2) -0.0061(2)
 F1 0.087(6) 0.107(7) 0.046(4) -0.001(5) -0.001(4) 0.072(6)
 F2 0.044(5) 0.085(8) 0.118(10) 0.053(8) -0.046(6) -0.022(5)
 F3 0.081(6) 0.029(4) 0.025(3) 0.006(3) -0.031(4) -0.013(4)
 F4 0.118(7) 0.139(8) 0.040(4) 0.004(5) 0.010(5) 0.074(7)
 F5 0.037(3) 0.070(5) 0.025(3) 0.030(4) -0.014(3) -0.016(4)
 F6 0.078(5) 0.031(4) 0.078(6) 0.018(4) -0.048(5) 0.003(4)
 F7 0.0515(19) 0.071(3) 0.0347(17) 0.0195(17) 0.0051(14) 0.0056(18)
 F8 0.075(2) 0.074(3) 0.0363(17) 0.0176(18) -0.0037(17) 0.045(2)
 F9 0.100(3) 0.044(2) 0.0238(15) -0.0001(14) -0.0112(17) 0.004(2)
 O2 0.0321(17) 0.0293(19) 0.0208(15) 0.0028(14) -0.0054(13) -0.0007(14)
 O3 0.070(3) 0.027(2) 0.0244(18) 0.0039(15) -0.0121(17) -0.0082(18)
 O4 0.101(3) 0.033(2) 0.0245(19) 0.0050(17) -0.016(2) 0.006(2)
 O5 0.050(2) 0.028(2) 0.0231(16) 0.0084(15) -0.0014(15) 0.0051(16)
 O6 0.0351(18) 0.0275(19) 0.0232(16) 0.0045(14) -0.0030(14) 0.0062(15)
 C7 0.035(2) 0.030(3) 0.019(2) 0.003(2) -0.0059(19) 0.008(2)
 C8 0.045(3) 0.025(3) 0.020(2) 0.0048(19) -0.006(2) 0.008(2)
 C9 0.028(2) 0.022(2) 0.019(2) 0.0011(18) 0.0000(17) 0.0033(19)
 C10 0.035(3) 0.022(3) 0.027(2) 0.000(2) 0.001(2) 0.007(2)
 O1 0.0362(17) 0.0310(19) 0.0177(14) 0.0051(13) -0.0009(13) 0.0037(14)
 N1 0.0262(18) 0.026(2) 0.0236(18) 0.0060(16) 0.0017(15) 0.0073(16)
 C1 0.033(2) 0.026(3) 0.029(2) 0.003(2) -0.002(2) 0.002(2)
 C2 0.037(3) 0.036(3) 0.030(3) 0.013(2) 0.003(2) 0.008(2)
 C3 0.040(3) 0.041(3) 0.024(2) 0.004(2) 0.001(2) 0.024(2)
 C4 0.041(3) 0.034(3) 0.032(3) 0.001(2) -0.006(2) 0.015(2)
 C5 0.033(2) 0.023(3) 0.030(2) 0.001(2) -0.007(2) 0.005(2)
 C6 0.061(4) 0.058(4) 0.029(3) 0.006(3) 0.000(3) 0.022(3)

_geom_special_details
;
 All esds (except the esd in the dihedral angle between two l.s. planes)
 are estimated using the full covariance matrix.  The cell esds are taken
 into account individually in the estimation of esds in distances, angles
 and torsion angles; correlations between esds in cell parameters are only
 used when they are defined by crystal symmetry.  An approximate (isotropic)
 treatment of cell esds is used for estimating esds involving l.s. planes.
;
loop_
  _geom_bond_atom_site_label_1
  _geom_bond_atom_site_label_2
  _geom_bond_distance
  _geom_bond_site_symmetry_2
  _geom_bond_publ_flag
 Ag1 Ag2 2.8807(6) . ?
 Ag1 O2 2.312(3) . ?
 Ag1 O2 2.561(4) 2_676 ?
 Ag1 O5 2.227(3) . ?
 Ag1 O6 2.520(4) 2_666 ?
 Ag2 Ag2 3.2261(12) 2_666 ?
 Ag2 O3 2.210(3) . ?
 Ag2 O4 2.194(4) . ?
 Ag2 O6 2.380(4) . ?
 F1 C10 1.265(10) . ?
 F2 C10 1.325(10) . ?
 F3 C10 1.297(8) . ?
 F4 C10 1.235(11) . ?
 F5 C10 1.358(8) . ?
 F6 C10 1.306(9) . ?
 F7 C8 1.331(6) . ?
 F8 C8 1.317(6) . ?
 F9 C8 1.320(6) . ?
 O2 C9 1.227(6) . ?
 O3 C9 1.243(6) . ?
 O4 C7 1.237(7) . ?
 O5 C7 1.217(6) . ?
 C7 C8 1.551(6) . ?
 C9 C10 1.543(6) . ?
 O1 N1 1.343(5) . ?
 N1 C1 1.327(6) . ?
 N1 C5 1.346(6) . ?
 C1 C2 1.369(7) . ?
 C2 C3 1.396(8) . ?
 C3 C4 1.386(8) . ?
 C3 C6 1.493(7) . ?
 C4 C5 1.375(7) . ?

loop_
  _geom_angle_atom_site_label_1
  _geom_angle_atom_site_label_2
  _geom_angle_atom_site_label_3
  _geom_angle
  _geom_angle_site_symmetry_1
  _geom_angle_site_symmetry_3
  _geom_angle_publ_flag
 O2 Ag1 Ag2 78.93(9) . . ?
 O2 Ag1 Ag2 159.22(7) 2_676 . ?
 O2 Ag1 O2 84.11(12) . 2_676 ?
 O2 Ag1 O6 81.02(11) . 2_666 ?
 O5 Ag1 Ag2 79.88(10) . . ?
 O5 Ag1 O2 156.85(13) . . ?
 O5 Ag1 O2 114.21(12) . 2_676 ?
 O5 Ag1 O6 111.35(12) . 2_666 ?
 O6 Ag1 Ag2 98.45(8) 2_666 . ?
 O6 Ag1 O2 90.61(11) 2_666 2_676 ?
 Ag1 Ag2 Ag2 72.889(18) . 2_666 ?
 O3 Ag2 Ag1 83.61(10) . . ?
 O3 Ag2 Ag2 86.06(12) . 2_666 ?
 O3 Ag2 O6 92.76(13) . . ?
 O4 Ag2 Ag1 82.05(12) . . ?
 O4 Ag2 Ag2 98.95(14) . 2_666 ?
 O4 Ag2 O3 162.65(17) . . ?
 O4 Ag2 O6 103.53(14) . . ?
 O6 Ag2 Ag1 165.25(9) . . ?
 O6 Ag2 Ag2 92.64(9) . 2_666 ?
 Ag1 O2 Ag1 95.89(12) . 2_676 ?
 C9 O2 Ag1 122.3(3) . . ?
 C9 O2 Ag1 132.2(3) . 2_676 ?
 C9 O3 Ag2 121.8(3) . . ?
 C7 O4 Ag2 120.9(3) . . ?
 C7 O5 Ag1 123.5(3) . . ?
 Ag2 O6 Ag1 95.86(12) . 2_666 ?
 O4 C7 C8 113.2(4) . . ?
 O5 C7 O4 130.3(4) . . ?
 O5 C7 C8 116.4(4) . . ?
 F7 C8 C7 111.2(4) . . ?
 F8 C8 F7 107.2(4) . . ?
 F8 C8 F9 107.5(4) . . ?
 F8 C8 C7 111.5(4) . . ?
 F9 C8 F7 106.3(4) . . ?
 F9 C8 C7 112.7(4) . . ?
 O2 C9 O3 129.9(4) . . ?
 O2 C9 C10 115.4(4) . . ?
 O3 C9 C10 114.7(4) . . ?
 F1 C10 F3 112.3(8) . . ?
 F1 C10 F5 108.5(8) . . ?
 F1 C10 C9 108.9(5) . . ?
 F2 C10 C9 110.3(6) . . ?
 F3 C10 F5 100.9(7) . . ?
 F3 C10 C9 115.6(5) . . ?
 F4 C10 F2 107.2(11) . . ?
 F4 C10 F6 111.5(10) . . ?
 F4 C10 C9 111.1(6) . . ?
 F5 C10 C9 110.2(4) . . ?
 F6 C10 F2 102.1(8) . . ?
 F6 C10 C9 114.1(5) . . ?
 O1 N1 C5 119.6(4) . . ?
 C1 N1 O1 119.5(4) . . ?
 C1 N1 C5 120.8(4) . . ?
 N1 C1 C2 120.8(5) . . ?
 C1 C2 C3 120.7(5) . . ?
 C2 C3 C6 121.3(5) . . ?
 C4 C3 C2 116.5(5) . . ?
 C4 C3 C6 122.2(5) . . ?
 C5 C4 C3 121.1(5) . . ?
 N1 C5 C4 120.0(5) . . ?

loop_
  _diffrn_refln_index_h
  _diffrn_refln_index_k
  _diffrn_refln_index_l
  _diffrn_refln_intensity_net
  _diffrn_refln_intensity_u
 0 0 1 3990.34 245.07
 0 0 2 620.43 40.86
 0 0 3 491.71 32.33
 0 0 3 405.7 31.53
 0 0 4 29.53 11.15
 0 0 4 22.19 6.25
 0 0 5 73.98 12.99
 0 0 5 93.88 9.6
 0 0 6 4870.26 306.68
 0 0 6 5186.39 310.11
 0 0 7 3499.49 217.01
 0 0 7 3582.82 220.5
 0 0 7 3430.13 216.45
 0 0 8 356.9 29.58
 0 0 8 368.1 23.5
 0 0 8 315.06 25.25
 0 0 8 308.01 24.56
 0 0 -9 311.35 26.1
 0 0 9 332.65 22.56
 0 0 10 11.82 11.45
 0 0 10 19.91 7.7
 0 0 -10 14.82 9.01
 0 0 10 15.16 4.18
 0 0 10 22.91 4.37
 0 0 11 62.13 6.58
 0 0 11 46.96 9.61
 0 0 -11 46.69 11.15
 0 0 11 62.99 6.95
 0 0 11 70.81 7.15
 0 0 -12 91.13 14.11
 0 0 12 114.95 9.53
 0 0 12 105.7 15.92
 0 0 12 106.4 9.35
 0 0 12 90.56 12.17
 0 0 12 93.14 8.8
 0 0 13 6.62 7.59
 0 0 13 18.61 4.62
 0 0 -13 15.1 9.88
 0 0 13 -2 9.17
 0 0 13 6.92 3.59
 0 0 -13 18.06 6.66
 0 0 13 14.2 4.77
 0 0 14 13.62 4.3
 0 0 -14 1.06 9.5
 0 0 -14 7.72 6.39
 0 0 14 23.2 7.67
 0 0 15 13.26 3.72
 0 0 15 17.12 3.31
 0 0 -15 8.04 5.92
 0 0 16 0.28 2.76
 0 0 -16 4.14 4.23
 0 0 17 24.38 2.79
 0 0 17 32.28 3.08
 0 -1 17 201.95 13.33
 0 -1 16 217.73 14.95
 0 -1 16 204.73 14.69
 0 -1 16 228 14.83
 0 1 -16 219.66 16.17
 0 -1 15 263.68 17.98
 0 -1 15 247.64 17.86
 0 -1 15 286.28 20.11
 0 1 -15 238.8 19.38
 0 -1 14 107.98 9.37
 0 -1 14 110.45 12.48
 0 1 -14 95.25 10.85
 0 -1 13 37.4 9.46
 0 -1 13 18.57 4.81
 0 -1 13 4.09 9.81
 0 -1 13 13.94 3.95
 0 -1 13 18.72 5.47
 0 1 -13 29.07 9.88
 0 -1 12 355.3 30.45
 0 -1 12 396.36 27.9
 0 1 -12 422.37 32.7
 0 -1 12 419.88 28.36
 0 -1 12 512.39 40.16
 0 -1 12 442.13 28.73
 0 -1 12 463.9 30.97
 0 -1 11 1360.41 82.96
 0 -1 11 1322.87 83.33
 0 -1 11 1266.48 83.11
 0 1 -11 1298.82 87.17
 0 -1 11 1409.68 94.03
 0 1 -10 736.48 53.11
 0 -1 10 820.22 59.24
 0 -1 10 752.27 49.66
 0 -1 10 774.31 49.59
 0 -1 10 794.84 49.41
 0 -1 9 2290.11 134.72
 0 1 -9 2044.58 136.97
 0 -1 9 2096.84 137.58
 0 -1 9 2122.43 133.9
 0 -1 9 2138.22 133.81
 0 -1 9 2296.22 142.62
 0 -1 8 1125.41 81.58
 0 -1 8 1187.23 75.01
 0 1 -8 1198.82 75.47
 0 -1 7 632.78 43.65
 0 -1 6 26.88 10.81
 0 -1 6 29.26 5.45
 0 1 -5 626.57 42.76
 0 -1 5 787.28 43.72
 0 -1 5 681.69 48.8
 0 -1 4 368.27 23.87
 0 -1 4 370.85 28.53
 0 -1 3 3273.11 198.72
 0 -1 3 3180.04 195.36
 0 -1 2 645.2 40.2
 0 -1 1 421.72 25.85
 0 1 -1 407.72 25.65
 0 -1 0 406 26.19
 0 1 1 32.34 4.9
 0 1 2 112.18 10.05
 0 1 3 -4.68 7.14
 0 1 4 62.41 10.29
 0 1 4 79.07 6.79
 0 1 5 150.41 16.37
 0 1 5 197.02 18.45
 0 1 5 150.45 10.86
 0 1 5 208.37 12.79
 0 1 6 -2.62 9.24
 0 1 6 2.21 8.81
 0 1 6 -1.35 3.99
 0 1 7 153.55 13.67
 0 1 8 28.82 9.63
 0 1 8 32.93 7.97
 0 1 9 113.76 16.41
 0 1 9 116.74 9.63
 0 1 9 141.31 14.78
 0 -1 -9 118.47 14.99
 0 1 9 102.12 11.96
 0 1 10 509.56 34.32
 0 1 10 537.73 39.46
 0 1 10 506.75 36.3
 0 1 10 518.04 41.29
 0 -1 -10 535.65 39.22
 0 1 10 538.42 34.33
 0 1 11 247.53 16.72
 0 -1 -11 228.45 18.88
 0 -1 -11 199.14 21.13
 0 1 11 202.59 22.76
 0 1 11 239.22 19.43
 0 1 11 215.61 16.55
 0 -1 -12 567.62 37.95
 0 1 12 543.8 35.7
 0 1 12 508.47 35.41
 0 -1 -12 574.85 40.73
 0 1 12 544.3 37.89
 0 1 12 537.3 43.16
 0 -1 -13 557.16 41.72
 0 1 13 571.35 37.51
 0 -1 -13 559.82 39.33
 0 1 13 555.74 37.18
 0 1 13 635.57 39.85
 0 1 13 509.32 44.03
 0 1 13 571.84 37.25
 0 -1 -14 402.24 29.04
 0 -1 -15 71.8 10.81
 0 1 15 84.26 7.1
 0 -1 -15 71.01 9.14
 0 1 15 92.51 7.57
 0 1 16 13.26 3.1
 0 1 16 13.25 2.46
 0 -1 -16 17.34 4.98
 0 1 17 33.56 3.08
 0 -2 16 2.6 1.98
 0 -2 16 2.43 4.45
 0 -2 16 4.03 2.69
 0 -2 16 5.23 2.62
 0 -2 15 12.57 3.15
 0 -2 15 15.75 3.66
 0 -2 15 20.36 3.84
 0 -2 14 290.22 22.64
 0 -2 13 327.36 22.84
 0 -2 13 312.67 24.9
 0 -2 13 383.22 34.01
 0 -2 12 703.79 49.43
 0 -2 12 714.61 46.71
 0 -2 12 723.73 47.11
 0 -2 11 402.63 29.74
 0 -2 11 422.09 27.14
 0 -2 11 401.73 27.58
 0 -2 11 383.78 27.19
 0 -2 11 439.08 38.31
 0 -2 11 360.01 32.1
 0 2 -10 83.18 13.49
 0 -2 10 94.1 13.05
 0 -2 10 75.31 7.51
 0 -2 10 66.94 7.92
 0 -2 10 77.21 7.77
 0 -2 10 80.29 9.5
 0 -2 10 96.59 17.88
 0 -2 9 85.26 9.78
 0 -2 9 67.99 11.8
 0 -2 9 85.68 7.66
 0 -2 9 78.58 8.06
 0 2 -9 93.54 10.16
 0 -2 9 106.54 18.7
 0 2 -9 63.19 12.14
 0 -2 9 88.55 17.39
 0 -2 9 78.2 7.64
 0 -2 9 71.02 8.97
 0 -2 8 36.34 13.86
 0 -2 8 34.92 9.26
 0 2 -8 40.92 7.54
 0 -2 8 47.57 6.39
 0 -2 7 1.97 4.46
 0 -2 6 11.04 4.54
 0 -2 6 7.04 11.88
 0 -2 6 8.66 7.31
 0 -2 5 11.43 10.84
 0 -2 5 9.28 3.79
 0 -2 4 1324.56 82.82
 0 -2 3 409.48 26.57
 0 -2 2 419.46 26.98
 0 2 -2 419.73 26.22
 0 2 -1 190.44 13.54
 0 -2 0 173.62 14.29
 0 -2 -1 904.69 58.42
 0 -2 -2 3572.86 221.49
 0 2 3 4774.05 294.85
 0 2 4 944.46 62.46
 0 2 5 869.16 60.53
 0 -2 -5 903.91 56.98
 0 2 6 96.66 10.97
 0 -2 -6 114.87 10.53
 0 -2 -7 602.46 38.41
 0 2 7 631.99 42.3
 0 2 7 573.28 38.51
 0 2 8 701.91 55.03
 0 2 8 794.41 50.34
 0 -2 -8 668.48 52.13
 0 -2 -8 775.34 50.17
 0 2 8 799.97 53.97
 0 -2 -9 2291.39 157.1
 0 -2 -9 2510.89 154.75
 0 2 9 2269.14 158.05
 0 2 9 2564.66 161.2
 0 2 9 2598.07 154.77
 0 2 10 1104.74 75.86
 0 -2 -10 1089.47 74.52
 0 2 10 1218.3 78.7
 0 2 10 1052.76 69.1
 0 -2 -10 1126.18 71.55
 0 -2 -11 310.85 23.18
 0 2 11 319.8 29.13
 0 2 11 283.96 20.31
 0 2 11 245.12 25.76
 0 -2 -11 298.59 26.64
 0 2 12 587.4 42.79
 0 -2 -12 467.95 39.33
 0 2 12 523.81 34.55
 0 -2 -13 20.49 10.58
 0 2 13 31.06 5.1
 0 -2 -13 25.37 7.38
 0 2 14 13.93 3.55
 0 -2 -14 6.05 8.79
 0 2 14 3.96 3.41
 0 -2 -14 6.04 6.31
 0 -2 -15 107.16 11.92
 0 -2 -15 97.66 10.23
 0 2 15 102.7 7.93
 0 2 15 95.62 8.01
 0 2 16 213.03 14.65
 0 -2 -16 226.96 17.16
 0 2 16 237.47 14.94
 0 -2 -16 231.06 16.57
 0 -3 16 0.69 2.29
 0 -3 15 39.74 4.83
 0 -3 15 45.53 7.38
 0 -3 15 33.65 4.58
 0 -3 14 33.64 4.67
 0 -3 14 38.98 8.51
 0 -3 14 29.47 4.15
 0 -3 14 30.87 5.12
 0 -3 13 188.03 13.58
 0 -3 13 169.36 14.04
 0 -3 13 183.12 13.8
 0 -3 12 216.76 22.97
 0 -3 12 234.49 16.85
 0 -3 12 236.62 19.5
 0 -3 12 240.44 17.57
 0 -3 12 228.39 27.26
 0 -3 12 218.73 16.91
 0 -3 11 177.55 19.73
 0 -3 11 195.74 25.25
 0 -3 11 157.93 15.57
 0 -3 11 165.86 13.22
 0 -3 10 30.06 5.54
 0 -3 10 29.23 10.21
 0 -3 10 5.92 13.84
 0 -3 10 33.32 5.39
 0 -3 10 25.42 6.76
 0 -3 10 44.64 17.46
 0 -3 9 567.79 51.21
 0 -3 9 599.34 45.36
 0 -3 9 617.59 38.91
 0 3 -9 556.43 41.13
 0 -3 9 580.82 41.47
 0 -3 8 839.46 54.57
 0 -3 8 799.7 51.87
 0 -3 8 900.66 58.85
 0 -3 7 2258.11 141.81
 0 -3 7 2241.68 141.5
 0 -3 7 2220.65 150.38
 0 -3 6 2381.69 151.58
 0 -3 6 2480.09 151.22
 0 -3 6 2330.95 158.41
 0 -3 5 1220.46 77.93
 0 -3 4 342.17 23.36
 0 -3 3 88.13 7.83
 0 3 -2 2557.91 157.53
 0 3 -1 2053.63 127.63
 0 3 0 6187.15 381.05
 0 -3 -1 6018.43 372.06
 0 -3 -2 2065.01 131.08
 0 -3 -3 384.93 29.38
 0 -3 -4 4.56 4.45
 0 -3 -4 1.18 7.7
 0 -3 -5 4.5 4.71
 0 3 6 178.19 18.91
 0 -3 -6 170.98 14.42
 0 3 7 1142.74 74.71
 0 -3 -7 994.23 68.7
 0 3 7 1149 73.91
 0 3 8 304.71 27.79
 0 3 8 338.43 30.01
 0 -3 -8 276.92 26.67
 0 -3 -8 284.5 24.01
 0 -3 -8 334.64 24.07
 0 -3 -9 187.16 21.03
 0 -3 -9 177.92 16.31
 0 -3 -9 160.13 16.47
 0 3 9 179.87 20.35
 0 -3 -10 1.56 13.56
 0 -3 -10 11.64 7.5
 0 3 10 16.87 10.34
 0 3 11 19.33 10.29
 0 3 11 23.98 4.95
 0 -3 -11 39.46 14.19
 0 -3 -12 8.25 11.3
 0 -3 -12 9.3 7.32
 0 3 12 3.62 4.13
 0 -3 -13 60.98 9.13
 0 3 14 -0.64 2.84
 0 3 14 -0.64 2.81
 0 -3 -14 -2.71 7.95
 0 -3 -14 -8.4 5.59
 0 3 15 0.22 2.23
 0 -3 -15 5.7 6.03
 0 -3 -15 -4.32 4.68
 0 3 15 0.85 2.21
 0 -3 -16 16.47 4.36
 0 -4 16 267.37 17.3
 0 -4 15 188.87 15.68
 0 -4 15 230.93 14.88
 0 -4 14 183.66 13.53
 0 -4 13 8.9 3.4
 0 -4 12 111.69 10.44
 0 -4 12 111.95 9.74
 0 -4 11 721.77 53.79
 0 -4 11 803.39 51.13
 0 -4 11 813.64 51.47
 0 -4 11 737 58.12
 0 -4 11 815.9 51.74
 0 -4 11 747.89 63.09
 0 4 -10 1025.72 70.45
 0 -4 10 1073.94 67.91
 0 -4 10 1057.97 75.16
 0 -4 10 1007.59 81.06
 0 -4 10 1031.83 70.69
 0 -4 10 1071.56 67.49
 0 -4 10 1057.83 67.96
 0 -4 9 310.13 37.2
 0 -4 9 410.86 26.85
 0 -4 9 419.57 35.17
 0 -4 9 345.5 29.36
 0 -4 9 397.94 27.34
 0 -4 8 705.71 47.4
 0 -4 8 737.46 49.98
 0 -4 8 659.4 58.97
 0 -4 8 811.08 55.62
 0 -4 8 744.72 50.52
 0 -4 8 715.52 46.86
 0 -4 7 439.41 29.16
 0 -4 7 425.02 29.59
 0 -4 7 440.46 31.97
 0 -4 7 460.3 32.9
 0 -4 7 452.95 40.85
 0 -4 6 67.31 14.77
 0 -4 6 73.61 7.45
 0 -4 6 87.21 11.08
 0 -4 6 73.15 8.68
 0 4 -5 183.48 15.62
 0 4 -4 392.43 28.34
 0 -4 3 191.12 15.22
 0 -4 2 203 15.78
 0 4 -1 32.08 5.1
 0 4 -1 27.85 5.88
 0 -4 0 127.29 10.33
 0 4 0 115.73 12.78
 0 4 1 4.22 7.91
 0 -4 -1 -5.19 4.66
 0 4 2 31.69 11.46
 0 -4 -2 25.74 5.3
 0 4 3 343.24 25.65
 0 -4 -3 363.23 24.65
 0 -4 -4 4.47 4.78
 0 4 4 -5 11.01
 0 -4 -4 4.6 9.02
 0 4 4 -0.57 6.35
 0 -4 -5 459.16 32.44
 0 -4 -5 504.48 38.67
 0 4 5 449.24 38.29
 0 4 5 480.51 32.43
 0 4 6 381.39 33.92
 0 -4 -6 377.36 28.61
 0 4 7 147.7 19.42
 0 -4 -7 139.66 14.48
 0 -4 -7 156.26 22.01
 0 -4 -8 106.51 12.41
 0 -4 -8 92.19 18.95
 0 -4 -8 70.82 12.44
 0 4 8 104.92 16.08
 0 4 9 17.68 12.24
 0 -4 -9 10.12 13.71
 0 -4 -9 8.21 12.76
 0 -4 -9 25.13 9.9
 0 -4 -9 19.6 8.23
 0 -4 -10 131.23 19.62
 0 4 10 127.53 10.35
 0 -4 -10 120.26 24.14
 0 4 10 132.01 17.71
 0 -4 -11 280.11 23.1
 0 4 11 278.26 19.4
 0 -4 -11 275.89 26.78
 0 4 12 585.49 37.87
 0 -4 -12 591.95 41.19
 0 -4 -13 366.09 29.25
 0 4 13 389.98 24.7
 0 -4 -13 345.35 27.21
 0 -4 -14 288.3 21.45
 0 -4 -14 306.26 22.88
 0 4 15 97.93 6.84
 0 -4 -15 85.44 9.16
 0 -5 15 5.48 2.17
 0 -5 14 75.63 6.59
 0 -5 13 143.83 11.23
 0 -5 12 216.23 16
 0 -5 11 443.13 31.05
 0 -5 11 470.59 31.26
 0 -5 10 17.18 5.51
 0 5 -10 10.26 7.93
 0 -5 10 6.2 10.28
 0 -5 10 15.82 5.27
 0 -5 10 -9.67 16
 0 -5 9 49.25 13.89
 0 -5 9 67.33 8.2
 0 -5 9 58.75 8.2
 0 -5 9 51.2 16.68
 0 -5 8 8.54 11.91
 0 -5 8 6.66 15.69
 0 -5 8 20.91 5.65
 0 -5 8 14.59 9.49
 0 -5 7 1.17 4.57
 0 -5 7 16.67 12.05
 0 -5 7 17.05 9.35
 0 -5 6 204.56 15.38
 0 5 -6 202.2 17.56
 0 -5 6 194.85 18.43
 0 5 -5 7.4 7.3
 0 -5 5 10.78 3.76
 0 5 -4 378.8 29.33
 0 -5 4 389.93 25.86
 0 -5 3 1381.18 88.5
 0 5 -3 1383.54 89.78
 0 -5 2 297.43 23.63
 0 5 -2 328.49 22.46
 0 5 -2 363.17 27.18
 0 -5 1 149.68 13.44
 0 5 -1 131.33 17.1
 0 5 -1 143.38 11.89
 0 5 0 167.91 13.5
 0 5 0 162.36 18.35
 0 -5 -1 291.41 21.37
 0 5 1 312.79 24.75
 0 5 1 286.81 25.02
 0 5 2 1101.88 69.91
 0 -5 -2 948.33 63.82
 0 5 2 1025.55 65.85
 0 -5 -2 975.46 64.43
 0 5 3 1194.53 88.03
 0 5 3 1320.81 83.31
 0 -5 -3 1263.24 82.11
 0 -5 -3 1322.33 82.72
 0 5 4 561.54 38.27
 0 -5 -4 520.71 43.46
 0 -5 -4 573.08 37.77
 0 5 4 453.42 43.67
 0 -5 -4 563.94 38.29
 0 -5 -5 741.33 49.29
 0 -5 -5 721.69 49.84
 0 -5 -5 777.8 56.61
 0 5 5 732.91 49.09
 0 5 5 675.39 55.74
 0 -5 -6 154.25 15.09
 0 5 6 171.56 21.96
 0 -5 -6 127.4 20.72
 0 -5 -7 2.95 12.16
 0 5 7 6.49 11.15
 0 -5 -7 6.45 7.98
 0 5 8 226.41 25.51
 0 -5 -8 248.74 31.27
 0 -5 -8 259.38 22.48
 0 -5 -8 238.01 21.65
 0 5 9 589.54 44.65
 0 -5 -9 429.56 47.93
 0 -5 -9 544.05 39.52
 0 -5 -9 523.59 42.76
 0 -5 -9 549.58 39.68
 0 -5 -10 329.15 27.37
 0 -5 -10 363.33 31.3
 0 -5 -11 384.23 29.06
 0 -5 -12 219.64 20.84
 0 -5 -12 241.75 19.06
 0 -5 -13 107.94 10.77
 0 -5 -13 134.06 13.01
 0 5 14 8.39 2.08
 0 -5 -14 10.09 5.47
 0 -6 14 130.32 8.95
 0 -6 13 148.06 10.7
 0 -6 12 222.23 16.25
 0 -6 12 240.34 16.43
 0 -6 11 41.43 5.9
 0 6 -11 38.26 7.7
 0 -6 11 46.32 5.92
 0 6 -10 -6.22 8.16
 0 -6 9 262.2 20.86
 0 -6 9 316.55 21.67
 0 -6 8 522.9 34.89
 0 -6 8 475.1 41.17
 0 -6 8 507.33 34.47
 0 -6 8 455.01 47.24
 0 -6 7 609.5 40.74
 0 -6 7 622.1 48.67
 0 -6 7 598.39 54.1
 0 -6 6 984.24 59.91
 0 -6 6 907.19 67.88
 0 -6 6 862.55 72.27
 0 -6 6 899.31 62.94
 0 6 -6 887.59 61.9
 0 -6 5 641.16 52.03
 0 -6 5 677.96 43.81
 0 -6 5 635.38 46.9
 0 6 -5 708.91 47.26
 0 -6 4 263.28 28.5
 0 6 -4 293.41 22.22
 0 -6 4 313.81 21.17
 0 6 -4 314.14 25.88
 0 6 -3 -4.43 5.28
 0 -6 3 2.04 10.37
 0 6 -3 4.83 9.93
 0 6 -2 267.06 19.48
 0 6 -2 277.31 24.51
 0 -6 2 222.85 24.64
 0 6 -1 550.75 37.29
 0 6 -1 574.18 37.4
 0 6 -1 513.94 42.02
 0 6 0 696.37 44.02
 0 6 0 571.81 47.63
 0 6 1 752.96 50.21
 0 -6 -1 714.95 50.83
 0 6 1 846.32 54.23
 0 -6 -2 1218.19 77.95
 0 -6 -2 1129.08 76.89
 0 6 2 1141.61 77.15
 0 -6 -3 355.31 26.39
 0 6 3 308.39 32.26
 0 -6 -3 363.96 27.12
 0 6 3 388.98 28.83
 0 -6 -4 24.52 7.88
 0 6 4 25.82 13.15
 0 6 4 26.14 8.47
 0 -6 -4 28.18 7.36
 0 -6 -5 17.13 7.75
 0 6 5 12.19 7.46
 0 6 5 12.41 13.11
 0 -6 -5 13.25 6.86
 0 6 6 53.77 14.64
 0 -6 -7 23.82 8.83
 0 6 7 29.89 12.08
 0 -6 -8 85.29 16.22
 0 -6 -8 68.82 11.83
 0 -6 -8 89.24 13.56
 0 -6 -9 62.68 11.23
 0 -6 -9 68.32 10.96
 0 -6 -10 -5.68 7.48
 0 -6 -10 -2.25 7.11
 0 -6 -10 1.27 11.62
 0 -6 -11 16.84 6.53
 0 -6 -11 14.7 9.71
 0 -6 -12 2.03 6.84
 0 6 12 6.78 3.7
 0 -6 -13 -0.38 4.48
 0 -7 12 26.25 3.37
 0 -7 11 177.7 13.06
 0 -7 10 294.02 19.7
 0 -7 10 271.02 19.16
 0 7 -10 259.57 21.24
 0 -7 9 400.57 26.18
 0 -7 9 356.56 25.53
 0 -7 8 278.03 20.06
 0 -7 7 58.04 7.99
 0 -7 6 62.32 8.31
 0 -7 6 35.92 9.67
 0 7 -6 56.22 10.46
 0 -7 5 11.72 8.59
 0 -7 5 -4.12 9.68
 0 7 -5 5.63 8.2
 0 -7 5 2.98 6.08
 0 7 -4 101.09 14.5
 0 -7 4 100.98 11.13
 0 -7 3 94.23 10.56
 0 -7 2 15.27 6.26
 0 -7 1 17.38 7.19
 0 -7 0 20.08 7.35
 0 -7 -1 63.12 9.78
 0 -7 -2 7.76 6.87
 0 -7 -3 5 6.45
 0 7 3 2.59 5.09
 0 7 3 3.43 8.12
 0 -7 -4 95.38 13.63
 0 -7 -4 98.84 12.81
 0 7 4 119.38 13.65
 0 7 4 126.06 12.68
 0 7 5 221.5 19.24
 0 7 5 224.88 19.37
 0 7 6 251.06 21.29
 0 -7 -7 111.45 12.23
 0 -7 -7 109.22 13
 0 7 7 91.76 11.51
 0 -7 -8 45.69 9.65
 0 7 8 36.1 7.58
 0 -7 -8 57.44 12.25
 0 -7 -8 48.06 8.53
 0 -7 -9 35.33 10.44
 0 -7 -9 18.78 6.58
 0 -7 -9 42.03 7.55
 0 7 9 14.43 5.97
 0 -7 -10 12.03 7.92
 0 7 10 8.16 2.12
 0 7 10 11.44 4.22
 0 -7 -11 102.53 10.12
 0 -8 10 5.19 2.87
 0 -8 9 5.15 3.48
 0 8 -8 4.37 6.04
 0 -8 8 0.83 3.58
 0 -8 7 9.18 4.7
 0 -8 6 66.96 10.01
 0 8 -6 84.51 9.98
 0 -8 6 86.58 9.07
 0 -8 6 85.43 8.67
 0 -8 5 154.9 15.02
 0 -8 5 159.44 12.99
 0 8 -5 141.22 15.12
 0 -8 5 141.04 13.51
 0 -8 4 105.42 10.96
 0 -8 4 75.35 11.84
 0 -8 4 91.96 9.21
 0 8 -4 80.43 12.77
 0 -8 3 205.24 15.7
 0 8 -3 232.23 21.3
 0 -8 3 173.7 17.49
 0 8 -2 264.34 25.32
 0 8 -1 63.47 14.87
 0 8 0 4.42 11.76
 0 8 1 62.64 13.01
 0 8 2 108.99 14.27
 0 -8 -2 98.5 14.02
 0 -8 -3 288.09 23.57
 0 8 3 307.76 23.63
 0 8 3 269.48 20.82
 0 8 4 347.5 26.45
 0 8 4 413.56 28.22
 0 -8 -4 371.25 27.95
 0 8 5 267.96 20.26
 0 -8 -6 85.85 10.34
 0 -8 -6 87.49 11.77
 0 8 6 65.17 8.19
 0 8 7 6.05 4.2
 0 -8 -7 -9.73 8.4
 0 -8 -7 4.15 6.58
 0 -8 -8 -8.21 7.2
 0 -8 -8 13.13 5.17
 0 -8 -9 98.59 8.89
 0 -9 7 218.94 14.74
 0 -9 6 400.26 26.08
 0 -9 5 397.11 26.39
 0 -9 5 363.62 25.33
 0 -9 5 378.79 24.87
 0 -9 4 105.92 10.73
 0 9 -4 98.15 11.19
 0 -9 4 98.36 9.42
 0 -9 4 92.01 7.85
 0 9 -3 38.32 8.89
 0 -9 3 22.27 8.42
 0 -9 3 21.54 5.57
 0 -9 2 37.16 9.92
 0 -9 2 43.18 7.43
 0 9 -2 30.72 10.08
 0 -9 1 72.64 12.21
 0 -9 1 89.57 9.83
 0 9 -1 78.66 12.39
 0 -9 0 143 15.7
 0 9 0 158.87 16.22
 0 -9 -1 338 25.7
 0 9 1 319.97 25.54
 0 -9 -2 173.49 16.23
 0 9 2 180.93 15.62
 0 -9 -3 86.48 9.87
 0 -9 -4 1.2 6.15
 0 -9 -4 2.02 5.69
 0 -9 -5 3.24 4.94
 0 -9 -5 -0.98 5.39
 1 -9 -6 180.98 14.21
 1 -9 -5 97.67 9.55
 1 -9 -5 77.03 9.43
 1 -9 -4 11.2 6.33
 1 -9 -4 11.71 6.91
 -1 9 3 13.98 6.29
 -1 9 2 81.49 10.9
 1 -9 -2 108.25 12.89
 1 -9 -1 462.48 35.7
 -1 9 1 511.46 35.85
 -1 9 0 447.53 33.51
 1 -9 0 424.69 33.07
 -1 9 -1 219.5 21.8
 1 -9 1 280.49 22.69
 -1 9 -2 111.66 14.91
 1 -9 2 128.66 14.92
 1 -9 2 130.34 13.08
 -1 9 -3 -1.83 8.12
 1 -9 3 -3.51 8.11
 1 -9 3 -14.65 8.14
 1 -9 4 7.25 3.76
 -1 9 -4 -3.85 7.23
 1 -9 4 12.42 6.58
 1 -9 4 5.23 7.08
 1 -9 5 107.41 9.12
 1 -9 6 345.29 23.08
 1 -9 7 235.8 16.16
 1 -9 8 147.69 10.33
 1 -8 -9 196.13 15.25
 1 -8 -9 197.57 14.57
 1 -8 -8 131.59 12.82
 1 -8 -8 160.23 13.84
 1 -8 -7 25.01 8.3
 -1 8 7 32 5.62
 1 -8 -7 29.24 8.41
 1 -8 -7 31.66 9.2
 1 -8 -6 -1.95 8.41
 -1 8 6 0.62 4.81
 1 -8 -6 6.65 7.89
 1 -8 -6 10.4 8.18
 1 -8 -5 28.57 7.81
 1 -8 -5 14.92 7.83
 1 -8 -4 99.17 12.89
 1 -8 -4 104.69 13.1
 -1 8 4 113.51 12.5
 1 -8 -3 124.24 13.21
 -1 8 3 86.61 12.55
 1 -8 -2 291.16 23.99
 -1 8 2 308.79 25.94
 1 -8 -1 128.93 17.36
 -1 8 1 161.34 19.13
 1 -8 -1 181.57 16.09
 -1 8 0 -15.94 13.67
 1 -8 0 -2.95 6.36
 1 -8 0 9.7 10.56
 1 -8 1 15.48 7.64
 -1 8 -1 11.71 12.65
 1 -8 1 2.76 11.19
 1 -8 2 1.32 10.77
 -1 8 -2 -1.39 11.52
 -1 8 -3 -3.78 10.25
 1 -8 4 26.22 10.02
 -1 8 -4 23.24 9.6
 1 -8 4 10.65 6.15
 1 -8 5 1.05 8.81
 1 -8 5 -2.12 5.33
 1 -8 5 -1.96 5.06
 1 -8 5 5.04 5.13
 -1 8 -5 -0.95 7.19
 1 -8 5 7.87 7.53
 1 -8 6 39.54 9.63
 -1 8 -6 34.52 8.25
 1 -8 6 35.65 6.52
 1 -8 6 32.64 7.94
 1 -8 7 26.48 8.08
 1 -8 7 35.68 5.87
 1 -8 8 10.3 4.67
 1 -8 9 2.76 3.95
 1 -8 10 44.32 5.06
 1 -7 -11 38.7 5.15
 1 -7 -11 37.69 7.25
 -1 7 10 -5.97 4.25
 1 -7 -10 -5.8 6.3
 1 -7 -10 6.44 7.75
 1 -7 -10 4.79 5.39
 1 -7 -9 6.3 8.96
 1 -7 -9 3.52 7.17
 1 -7 -9 8.15 7.99
 1 -7 -8 7.09 8.02
 1 -7 -8 12.82 8.87
 1 -7 -8 -1.23 9.87
 1 -7 -7 -1.07 7.63
 1 -7 -6 43.21 8.93
 1 -7 -5 -9.46 9.27
 1 -7 -5 -3.02 7.16
 -1 7 5 -3.66 7.56
 -1 7 4 63.35 9.19
 1 -7 -4 51.38 9.34
 1 -7 -4 53.17 11.61
 1 -7 -3 238.98 22.76
 1 -7 -3 247.82 21.5
 1 -7 -2 46.57 9.41
 1 -7 -2 37.35 12.36
 -1 7 1 -2.76 12.48
 1 -7 -1 -6.96 12.02
 1 -7 -1 2.3 7.71
 1 -7 -1 6.87 7.06
 1 -7 0 111.91 16.25
 1 -7 0 108.99 13.14
 1 -7 0 84.98 11.38
 -1 7 0 75.22 17.24
 1 -7 1 259.34 20.37
 1 -7 1 226.22 20.63
 1 -7 1 227.04 23.37
 -1 7 -1 219.3 25.19
 1 -7 2 527.88 36.68
 1 -7 2 485.44 39.15
 1 -7 2 491.43 34.93
 -1 7 -2 517.99 40.46
 1 -7 2 535.16 37.52
 1 -7 3 938.06 62.54
 1 -7 3 938.8 64.57
 1 -7 3 937.69 61.34
 1 -7 4 652.47 43
 1 -7 4 631.51 45.6
 1 -7 4 608.21 43.63
 1 -7 5 279.01 21.87
 1 -7 5 222.4 21.68
 1 -7 5 223.78 19.37
 1 -7 5 202.58 23.56
 1 -7 5 287.61 19.82
 -1 7 -5 220.38 21.16
 -1 7 -6 21.04 7.91
 1 -7 6 17.17 9.76
 1 -7 6 17.17 14.23
 1 -7 6 18.08 6.53
 1 -7 6 22.75 8.93
 1 -7 7 61.02 7.68
 1 -7 7 68.19 8.7
 1 -7 7 55.7 12.11
 1 -7 8 262.72 22.88
 1 -7 9 487.38 31.57
 1 -7 9 438.32 30.9
 1 -7 10 336.21 22.55
 1 -7 10 368.94 23.2
 1 -7 11 421.56 27.98
 1 -7 12 128.09 9.58
 1 -6 -13 59.92 7.44
 1 -6 -12 48.41 7.54
 1 -6 -12 43.45 8.66
 1 -6 -11 18.12 7.34
 1 -6 -11 3.11 8.77
 1 -6 -11 8.41 6.97
 1 -6 -10 -7.49 8.83
 1 -6 -10 9.29 7.86
 1 -6 -10 -7.84 11.33
 1 -6 -9 82.11 16.09
 1 -6 -9 111.12 13.83
 1 -6 -8 492.78 37.36
 1 -6 -8 476.28 39.89
 -1 6 8 607.45 43.12
 1 -6 -8 460.37 37.4
 1 -6 -8 491.23 47.31
 -1 6 7 571.01 46.93
 1 -6 -7 573.86 51.75
 -1 6 6 673.19 52.38
 1 -6 -6 627.39 45.09
 1 -6 -5 370.93 25.6
 -1 6 5 297.09 31.8
 -1 6 5 304.85 24.57
 1 -6 -5 292.52 24.44
 1 -6 -5 293.13 24.87
 1 -6 -4 165.77 16.12
 1 -6 -4 159.33 14.73
 1 -6 -4 137.89 14.17
 1 -6 -4 143.81 15.18
 -1 6 4 139.04 16.09
 -1 6 4 127.25 20.9
 -1 6 3 -8.78 12.81
 -1 6 3 14.77 10.47
 1 -6 -3 6.46 6.36
 1 -6 -3 11.59 6.45
 1 -6 -3 3.43 6.3
 1 -6 -3 1.12 9.27
 1 -6 -2 300.68 24
 1 -6 -2 358.46 24.95
 1 -6 -2 313.6 24.06
 1 -6 -1 857.76 57.08
 1 -6 0 1090.64 65.44
 1 -6 0 948.03 66.14
 1 -6 0 969.6 67.5
 1 -6 1 1028.08 67.93
 1 -6 1 1007.72 69.02
 1 -6 1 1071.48 66.97
 1 -6 2 481.82 34.03
 1 -6 2 533.44 35.29
 1 -6 2 559.62 37.46
 1 -6 3 176.81 20.4
 1 -6 3 196.25 17.47
 1 -6 3 165.11 15.04
 1 -6 3 198.4 14.33
 1 -6 3 176.97 13.75
 1 -6 4 7.77 3.86
 1 -6 4 3.13 8.34
 -1 6 -4 -7.21 10.22
 1 -6 4 5.77 5.82
 1 -6 4 15.65 9.83
 1 -6 4 0.55 3.43
 1 -6 5 74.29 8.21
 1 -6 5 72.89 11.46
 1 -6 5 71.54 14.66
 1 -6 5 96.32 8.62
 1 -6 5 80.03 10.02
 -1 6 -5 90.52 12.73
 1 -6 6 255.25 18.46
 1 -6 6 219.9 24.78
 1 -6 6 224.68 28.85
 -1 6 -6 216.2 20.13
 1 -6 6 239.01 18.02
 1 -6 6 230.16 21.82
 1 -6 6 268.21 19.39
 1 -6 6 232.63 20.78
 1 -6 7 314.14 31.7
 1 -6 7 404.72 26.43
 1 -6 7 372.56 26.33
 1 -6 7 356.04 25.64
 1 -6 8 555.62 41.69
 1 -6 8 544.7 37.9
 1 -6 8 504.42 50.47
 1 -6 8 584.96 38.38
 1 -6 8 608.36 45.55
 1 -6 9 58.89 7.84
 1 -6 9 61.43 8.26
 1 -6 10 6.7 7.97
 1 -6 11 21.8 7.08
 1 -6 11 27.76 5.22
 1 -6 11 24.83 5.28
 1 -6 12 1.23 3.64
 1 -6 12 0.39 2.85
 1 -6 12 2.71 3.23
 1 -6 13 5.71 2.9
 1 -6 13 -0.53 2.37
 1 -6 14 4.14 1.97
 1 -5 -14 68.7 9.01
 -1 5 14 72.28 5.44
 1 -5 -13 -0.84 7.84
 -1 5 13 3.53 2.53
 1 -5 -13 -1.32 5.36
 1 -5 -13 -2.46 5.05
 -1 5 12 9.29 3.42
 1 -5 -12 -1.13 10.95
 1 -5 -12 8.26 6
 1 -5 -12 12.88 6.91
 1 -5 -11 301.05 24.36
 1 -5 -10 546.6 41.14
 1 -5 -10 483.96 37.59
 1 -5 -10 497.12 37.32
 1 -5 -9 544.03 39.4
 1 -5 -9 562.38 42
 -1 5 9 468.57 42.09
 1 -5 -9 461.56 47.72
 1 -5 -8 361.55 28.11
 1 -5 -8 320.36 28.42
 -1 5 8 344.34 32.68
 1 -5 -8 311.82 30.97
 1 -5 -7 81.73 18.98
 1 -5 -7 109.17 12.89
 -1 5 7 92.52 17.28
 1 -5 -6 97.5 18.22
 1 -5 -6 119.55 12.74
 -1 5 6 109.39 18.6
 1 -5 -5 13.83 11.96
 -1 5 5 34.29 8.83
 1 -5 -5 21.75 7.19
 1 -5 -4 220.16 17.74
 1 -5 -4 195.37 17.23
 1 -5 -4 175.11 22.37
 1 -5 -4 221.5 17.35
 1 -5 -3 177.94 15.25
 1 -5 -3 208.52 21.74
 1 -5 -3 172.94 15.08
 1 -5 -3 176.36 15.3
 1 -5 -2 137.17 12.54
 1 -5 -2 134.69 12.59
 1 -5 -2 148.91 13.03
 1 -5 -1 3.88 5.85
 1 -5 -1 13.16 5.5
 1 -5 0 33.29 6.33
 1 -5 1 34.72 7.91
 1 -5 2 52.86 10.86
 1 -5 2 76.86 9.85
 1 -5 3 75.64 7.18
 1 -5 3 98.81 10.79
 1 -5 3 90.64 13.93
 1 -5 4 119.05 9.76
 1 -5 4 116.33 15.75
 1 -5 5 325.73 21.83
 1 -5 5 292.86 23.68
 1 -5 5 305.36 28.52
 1 -5 6 326.46 32.53
 1 -5 6 307.78 27.82
 1 -5 6 284.12 20.42
 -1 5 -6 286.86 22.41
 1 -5 6 294.6 21.09
 1 -5 6 241.92 23.15
 1 -5 7 347.53 24.43
 1 -5 7 301.81 27.08
 1 -5 7 322.42 23.82
 1 -5 7 352.53 23.83
 1 -5 7 315.53 36.05
 1 -5 7 388.96 31.89
 1 -5 8 43.96 17.55
 1 -5 8 53.59 7.35
 1 -5 8 47.56 12.88
 1 -5 8 41.09 11.65
 1 -5 8 78.56 8.43
 1 -5 8 56.01 7.06
 1 -5 9 55.02 7.24
 1 -5 9 55 18.45
 1 -5 9 48.24 12.85
 1 -5 9 64.04 8.03
 1 -5 9 57.07 7.32
 1 -5 10 85.99 14.87
 1 -5 10 105.52 10.31
 1 -5 10 103.77 9.71
 1 -5 10 109.55 13.67
 1 -5 10 133 22.3
 1 -5 10 97.74 10.09
 1 -5 11 297.38 21.25
 1 -5 11 277.09 20.37
 1 -5 11 308.26 21.11
 1 -5 11 273.79 22.26
 1 -5 12 529.69 35.25
 1 -5 13 628.59 40.65
 1 -5 14 231.86 18.53
 1 -5 14 267.52 17.34
 1 -5 15 87.07 6.65
 1 -5 15 93.47 6.68
 1 -4 -15 5.47 6.07
 -1 4 15 3.77 1.98
 -1 4 15 1.79 1.55
 -1 4 14 78.95 6.57
 1 -4 -14 75.84 11.14
 1 -4 -14 74.98 8.8
 -1 4 13 117.42 9.41
 1 -4 -13 103.17 11.88
 1 -4 -13 127.58 14.97
 1 -4 -12 147.56 15.42
 1 -4 -12 196.77 19.57
 1 -4 -11 9.77 12.95
 1 -4 -11 6.35 7.44
 1 -4 -11 13.68 8.05
 -1 4 11 4.11 10.07
 1 -4 -11 9.2 12.19
 1 -4 -10 146.12 19.01
 1 -4 -10 132.72 15.65
 -1 4 10 110.32 18.24
 1 -4 -10 125.81 23.31
 -1 4 9 10.09 11.67
 1 -4 -9 -5.85 11.07
 1 -4 -9 2.13 7.57
 1 -4 -9 6.59 14.34
 1 -4 -9 -4.77 12.51
 1 -4 -8 50.5 9.82
 1 -4 -8 19.88 10.22
 1 -4 -8 52.18 10.19
 1 -4 -8 27.65 12.53
 1 -4 -8 51.04 17.69
 1 -4 -7 12.92 12.49
 1 -4 -7 10.49 7.43
 1 -4 -7 4.75 6.6
 1 -4 -6 2.17 11.03
 1 -4 -6 -3.97 6.18
 1 -4 -6 3.01 6.19
 1 -4 -5 1.84 9.12
 1 -4 -5 3.26 5.61
 1 -4 -5 10 5.47
 1 -4 -4 776.82 51.74
 1 -4 -4 847.91 57.56
 1 -4 -3 633.2 41.7
 1 -4 -2 369.83 26.35
 1 -4 -2 402.08 26.83
 1 -4 -1 10.77 5.21
 1 -4 -1 8.02 4.75
 1 -4 -1 11.73 5.45
 1 -4 0 257.65 20.25
 1 -4 0 251.37 18.21
 1 -4 0 251.5 18.51
 1 -4 1 639.15 46.35
 1 -4 1 686.36 43.88
 1 -4 2 1060.99 75.54
 1 -4 2 1144.52 72.75
 1 -4 2 1170.72 72.85
 1 -4 3 1238.36 79.95
 1 -4 3 1259.02 79.76
 1 -4 4 3388.42 210.62
 1 -4 5 1783.22 116.72
 1 -4 6 280.25 21.66
 1 -4 6 309 30.6
 1 -4 6 267.58 25.47
 1 -4 6 302.54 20.33
 1 -4 6 303.2 23.65
 1 -4 6 278.41 19.65
 1 -4 7 -3.29 10.12
 1 -4 7 7.36 4.39
 1 -4 7 5.29 3.9
 1 -4 7 -5.65 13.1
 1 -4 7 9.28 9.23
 1 -4 7 11 5.05
 1 -4 7 5.94 3.94
 1 -4 7 -0.52 4.22
 1 -4 8 258.69 24.53
 1 -4 8 252.4 30.8
 1 -4 8 232.41 17.59
 1 -4 8 251.74 18.08
 1 -4 8 259.1 18.3
 1 -4 8 289.53 22.68
 1 -4 8 224.82 17.98
 1 -4 8 216.84 20.02
 1 -4 9 253.93 24.75
 1 -4 9 259.39 21.37
 1 -4 9 256.64 18.67
 1 -4 9 235.55 18.71
 1 -4 9 273 18.96
 1 -4 9 225 30.41
 1 -4 9 255.37 19.07
 1 -4 10 835.98 67.28
 1 -4 10 831.82 54.34
 1 -4 10 840.38 54.15
 1 -4 10 804.36 56.79
 1 -4 10 879.41 54.29
 1 -4 10 755.37 56.15
 1 -4 10 830.91 60.9
 1 -4 10 857.33 53.98
 1 -4 10 775.87 65.83
 1 -4 11 1102.02 78.09
 1 -4 11 1184.58 76.51
 1 -4 11 1243.03 76.77
 1 -4 11 1145.92 79.4
 1 -4 11 1282.55 77.18
 1 -4 11 1209.55 89.31
 1 -4 11 1242.15 84.24
 1 -4 11 1223.88 76.91
 1 -4 12 555.43 36.58
 1 -4 12 530.44 36.06
 1 -4 12 558.09 36.16
 1 -4 13 99.67 8.52
 1 -4 14 6.42 6.29
 1 -4 14 5.67 2.57
 1 -4 14 4.5 3.32
 1 -4 15 30.68 6.08
 1 -4 15 29.4 3.77
 1 -3 -16 0.47 4.92
 -1 3 16 2.03 1.85
 1 -3 -15 87.69 10.71
 -1 3 15 67.19 5.65
 -1 3 15 74.19 6.2
 1 -3 -15 76.57 8.32
 1 -3 -14 157.49 16.01
 1 -3 -14 149.49 13.4
 -1 3 14 143.67 10.81
 -1 3 14 128.86 10.18
 1 -3 -13 176.74 18.66
 1 -3 -13 182.35 16.24
 -1 3 12 83.72 8.38
 1 -3 -12 87.4 15.09
 -1 3 12 108.84 16.3
 1 -3 -12 87.73 11.49
 -1 3 11 194.15 21.8
 1 -3 -11 163.91 16.95
 1 -3 -11 191.43 17.86
 1 -3 -11 178.9 17.02
 -1 3 11 158.78 20.82
 1 -3 -11 220.28 21.64
 -1 3 10 24.95 10.38
 1 -3 -10 11.08 9.06
 1 -3 -10 22.04 12.41
 -1 3 10 25.56 12.36
 1 -3 -10 21.38 8.56
 1 -3 -10 18.32 8.05
 -1 3 9 257.55 26.07
 1 -3 -9 233.09 20.26
 1 -3 -9 253.15 21.33
 1 -3 -9 257.22 21.77
 1 -3 -9 215.67 23.69
 1 -3 -8 569.14 43.89
 1 -3 -8 661.12 46.27
 1 -3 -8 656.69 44.52
 1 -3 -8 640.41 43.45
 -1 3 8 685.33 49.85
 -1 3 7 1677.68 116.19
 1 -3 -7 1738.41 111.36
 1 -3 -7 1828.67 112.22
 -1 3 6 1519.81 98.36
 1 -3 -6 1443.01 93.64
 1 -3 -6 1505.26 94.24
 1 -3 -5 1535.69 98.13
 1 -3 -5 1579.07 97.91
 1 -3 -4 958.59 64.2
 1 -3 -4 934.13 59.78
 1 -3 -3 6.31 7.39
 1 -3 -2 64.79 10.8
 1 -3 -2 63.88 5.28
 1 -3 -1 1738.8 105.92
 1 -3 -1 1618.11 102.74
 1 -3 0 2107.64 131.83
 1 -3 1 2052.9 129.47
 1 -3 2 549.61 38.78
 1 -3 3 859.83 55.69
 1 -3 3 932.11 59.63
 1 -3 4 87.26 11.75
 1 -3 4 99.2 8.65
 1 -3 4 97.13 13.11
 1 -3 5 109.3 12.27
 1 -3 6 348.28 31.98
 1 -3 6 326.6 24.76
 1 -3 6 318.82 26.57
 1 -3 6 297.73 22.64
 1 -3 7 345.8 35.52
 1 -3 7 351.09 26.51
 1 -3 7 436.25 29.2
 1 -3 7 342.75 29.28
 1 -3 8 88.29 8.7
 1 -3 8 82.96 8.12
 1 -3 8 76.59 7.93
 1 -3 8 92.49 13.08
 1 -3 8 85.06 18.74
 1 -3 8 104.14 8.88
 1 -3 8 87.49 10.2
 1 -3 9 97.54 8.88
 1 -3 9 99.1 9.12
 1 -3 9 107.14 9.47
 1 -3 9 94.93 10.7
 1 -3 9 72.11 18.4
 1 -3 9 90.55 9.09
 1 -3 9 94.08 12.85
 1 -3 9 78.02 13.04
 1 -3 10 23.21 5.35
 1 -3 10 22.52 5.22
 1 -3 10 22.57 4.88
 1 -3 10 17.64 5.86
 1 -3 10 14 13.03
 1 -3 10 17.59 9.04
 1 -3 10 23.05 5.07
 1 -3 10 22.35 8.52
 1 -3 11 19.19 12.7
 1 -3 11 2.59 4.36
 1 -3 11 0.57 4.45
 1 -3 11 -1.81 7.99
 1 -3 11 5.27 5.03
 1 -3 11 4.04 6.8
 1 -3 12 13.94 4.19
 1 -3 12 4.09 5.53
 1 -3 12 15.68 12.31
 1 -3 12 19.85 4.75
 1 -3 12 21.49 4.92
 1 -3 12 32.36 9.83
 1 -3 13 1.38 3.53
 1 -3 13 6.37 4.08
 1 -3 13 5.01 3.97
 1 -3 14 76.33 7.43
 1 -3 14 86.42 7.53
 1 -3 14 84.08 7.4
 1 -3 14 68.45 10.77
 1 -3 15 98.46 10.45
 -1 3 -15 123.29 9.87
 1 -3 15 95.28 8.04
 1 -3 15 101.14 7.98
 1 -3 16 136.59 9.99
 1 -3 16 161.96 10.2
 1 -2 -16 298.69 22.34
 1 -2 -16 328.95 23.88
 -1 2 16 337.41 21.19
 1 -2 -15 448.46 30.71
 1 -2 -15 386.06 28.35
 -1 2 15 405.84 26.77
 1 -2 -14 269.38 21.33
 -1 2 14 273.98 19.01
 1 -2 -14 276.44 21.22
 1 -2 -13 -2.48 11.25
 -1 2 13 6.64 4.12
 -1 2 13 5.91 3.95
 1 -2 -13 8.57 6.29
 -1 2 12 196.63 14.85
 -1 2 12 199.97 22.35
 1 -2 -12 186.68 19.92
 -1 2 12 194.47 14.92
 1 -2 -11 287.51 22.94
 1 -2 -11 293.17 25.95
 1 -2 -11 284.49 23.11
 -1 2 11 289.45 28.14
 -1 2 11 295.63 27.62
 1 -2 -10 489.64 33.16
 1 -2 -10 419.4 35.16
 1 -2 -10 442.39 32.95
 -1 2 10 474.4 37.95
 -1 2 10 476.14 38.5
 1 -2 -9 1044.52 70.1
 -1 2 9 1136.15 69.77
 1 -2 -9 1091.21 70.77
 -1 2 9 1070.16 75.61
 1 -2 -9 1022.99 72.3
 1 -2 -8 990.3 63.28
 -1 2 8 988.5 67.65
 1 -2 -8 921.6 62.43
 -1 2 8 966.14 62.1
 1 -2 -7 345.72 23.47
 -1 2 7 335.78 23.24
 1 -2 -7 293.48 23.66
 -1 2 7 304.07 27.78
 1 -2 -6 13.48 6.4
 -1 2 6 6.31 8.28
 1 -2 -6 2.9 5
 -1 2 5 -3.06 9.32
 1 -2 -5 3.9 4.68
 -1 2 4 22.49 8.62
 -1 2 3 16.46 7.28
 1 -2 -2 3.88 6.48
 1 -2 -1 1352.84 85.08
 1 -2 -1 1442.49 87.29
 1 -2 0 569.69 39.93
 1 -2 0 630.65 39.2
 1 -2 1 161.52 13.99
 1 -2 2 237.27 19.53
 1 -2 2 242.36 16.23
 1 -2 3 4.6 8.15
 1 -2 3 4.79 3
 1 -2 4 336.92 28.02
 1 -2 4 348.26 23.15
 1 -2 4 342.46 26.38
 1 -2 5 2887.57 185.05
 1 -2 5 2997.62 182.5
 1 -2 5 2891.82 187.88
 1 -2 6 1292.4 87.42
 1 -2 6 1417.42 86.22
 1 -2 6 1242.8 91
 1 -2 7 37.43 13.05
 1 -2 7 31.02 5.7
 1 -2 8 703.44 46.35
 1 -2 8 733.55 53.74
 1 -2 8 690.29 48.82
 1 -2 8 776.55 54.89
 1 -2 8 644.3 46.35
 1 -2 9 45.82 8.98
 -1 2 -9 61.79 10.53
 1 -2 9 39.08 8.88
 1 -2 9 56.89 13.53
 1 -2 9 44.7 5.81
 1 -2 9 37.36 6.7
 1 -2 9 50.23 6.04
 1 -2 10 -3.01 6.96
 1 -2 10 0.47 4.25
 1 -2 10 -1.8 5.02
 -1 2 -10 8.48 8.92
 1 -2 10 5.92 7.52
 1 -2 10 2.31 11.02
 1 -2 10 2.89 4.04
 1 -2 11 536.24 44.16
 1 -2 11 501.8 33.82
 1 -2 11 486.75 38.8
 1 -2 11 548.13 35.83
 1 -2 11 480.37 35.84
 1 -2 11 506.88 33.88
 1 -2 12 788.16 54.88
 1 -2 12 801.2 52.67
 1 -2 12 811.42 52.81
 1 -2 12 837.75 52.82
 1 -2 12 929.84 64.52
 1 -2 13 1022.31 67.69
 1 -2 13 1103.23 68
 1 -2 13 1037.34 70.46
 1 -2 13 1097.8 67.9
 1 -2 14 1029.47 66.53
 1 -2 14 1102 69.12
 -1 2 -15 225.8 17.04
 1 -2 15 202.99 15.06
 1 -2 15 224.93 17.65
 1 -2 15 223.9 15.38
 1 -2 15 219.77 15.31
 -1 2 -16 65.6 6.77
 1 -2 16 56.53 5.16
 1 -2 16 52.66 4.91
 1 -2 16 55.08 6.95
 -1 1 17 50.5 4.25
 1 -1 -16 56.86 6.95
 -1 1 16 58.23 5.47
 1 -1 -15 12.08 8.15
 -1 1 15 -0.35 3.45
 1 -1 -15 10.96 5.33
 -1 1 15 5.48 3.38
 -1 1 14 28.33 4.75
 1 -1 -14 19.71 6.25
 1 -1 -14 16.66 8.77
 -1 1 13 22.92 5.09
 -1 1 13 30.2 10.69
 1 -1 -13 38.74 11.09
 1 -1 -13 20.57 7.34
 -1 1 13 16.83 4.87
 1 -1 -12 4.91 10.63
 -1 1 12 14.57 7.16
 -1 1 12 15.38 4.62
 1 -1 -12 5.83 6.23
 -1 1 12 14.67 4.6
 -1 1 12 24.09 10.85
 1 -1 -11 5.9 5.92
 -1 1 11 -3.8 11.2
 -1 1 11 8.09 4.43
 1 -1 -11 16.6 10.15
 1 -1 -11 4.78 5.8
 -1 1 11 -2.13 6.74
 -1 1 10 2.87 9.1
 -1 1 10 12.19 9.32
 1 -1 -10 20.57 6.62
 -1 1 10 19.88 6.99
 1 -1 -10 17.13 6.61
 1 -1 -10 11.09 9.57
 1 -1 -9 88.02 10.43
 1 -1 -9 87.48 13.12
 -1 1 9 91.91 13.51
 1 -1 -9 112.18 10.82
 -1 1 9 87.04 10.17
 1 -1 -8 22.46 6.39
 -1 1 8 21.15 10.34
 -1 1 8 20.7 6.54
 -1 1 7 -1.85 6.79
 1 -1 -7 3.14 6.41
 -1 1 6 6.1 8.49
 -1 1 6 14.88 3.8
 1 -1 -5 77.36 7.31
 -1 1 5 42.76 10.91
 -1 1 4 473.59 34
 -1 1 3 491.36 33.8
 -1 1 2 1142.19 71.69
 -1 1 1 1358.88 84.07
 1 -1 0 -0.54 3.85
 1 -1 0 0.67 3.43
 1 -1 1 201.84 13.16
 1 -1 1 206.51 14.77
 1 -1 2 3462.62 213.14
 1 -1 2 3516.37 211.45
 1 -1 2 3229.1 213.25
 1 -1 3 3139.92 182.37
 1 -1 3 2758.35 180.91
 1 -1 4 1348.17 91.52
 1 -1 4 1453.71 90.14
 1 -1 5 8592.59 523.85
 1 -1 5 8303.09 523.03
 1 -1 5 8418.66 527.82
 1 -1 5 9202.19 525.9
 1 -1 6 1927.34 116.7
 1 -1 6 1879.61 119.12
 1 -1 6 1767.58 114.42
 1 -1 6 2176.21 120.67
 1 -1 6 1720.82 114.64
 1 -1 7 268.26 20.78
 1 -1 7 285.16 22.55
 1 -1 7 287.91 20.97
 1 -1 8 22.71 10.45
 1 -1 8 30.67 7.82
 1 -1 9 676.18 43.16
 1 -1 9 663.69 43.25
 1 -1 9 693.74 44.61
 1 -1 9 722.96 51.21
 1 -1 9 628.54 46.81
 1 -1 9 662.97 43.2
 1 -1 10 608.01 40.81
 1 -1 10 706.81 42.69
 1 -1 10 631.56 40.88
 1 -1 10 595.36 40.75
 1 -1 10 596.83 44.9
 -1 1 -10 614.51 44.46
 1 -1 11 1065.5 66.72
 1 -1 11 1027.71 66.7
 1 -1 11 1085.53 68.89
 -1 1 -11 982.25 70.09
 1 -1 11 1142.11 76.64
 1 -1 12 729.09 45.93
 1 -1 12 723.88 48.15
 -1 1 -12 713.02 49.48
 1 -1 12 582.34 51.7
 1 -1 12 707.58 45.82
 1 -1 13 95.64 12.77
 1 -1 13 117.72 9.76
 1 -1 13 117.43 15.72
 -1 1 -13 124.89 13.81
 1 -1 13 111.93 11.33
 1 -1 13 111.28 9.6
 1 -1 13 93.66 9.15
 1 -1 14 36.7 8.72
 1 -1 14 22.18 3.98
 1 -1 15 2.57 6.46
 1 -1 15 8.43 3.56
 -1 1 -15 3.25 5.22
 1 -1 15 3.03 2.84
 1 -1 16 36.85 4.25
 1 -1 16 41.5 4.34
 -1 1 -16 38.64 5.95
 1 -1 17 57.22 4.43
 -1 0 17 1.21 2.03
 -1 0 16 22.95 3.68
 -1 0 15 107.04 8.67
 1 0 -15 86.81 9.67
 1 0 -14 345.26 27.29
 1 0 -14 319.9 24.12
 -1 0 14 320.37 22.73
 -1 0 14 339.07 22.96
 1 0 -13 596.58 40.2
 1 0 -13 560.84 42.53
 -1 0 13 589.61 38.78
 -1 0 13 585.57 40.21
 -1 0 13 536.69 45.91
 -1 0 13 597.65 38.59
 -1 0 12 562.45 36.7
 1 0 -12 519.19 38.44
 -1 0 12 563 36.86
 1 0 -12 570.47 38.36
 1 0 -12 552.57 40.9
 -1 0 12 556.88 38.51
 -1 0 12 522 44.03
 1 0 -11 213.97 20.41
 -1 0 11 198.42 15.61
 1 0 -11 228 17.52
 -1 0 11 216.68 17.91
 -1 0 11 206.85 15.89
 1 0 -11 202.78 17.94
 -1 0 10 -5.95 9.96
 1 0 -10 -0.81 5.97
 -1 0 10 2.51 3.69
 1 0 -10 -3.2 9.51
 -1 0 9 246.94 17.94
 -1 0 9 264.4 25.58
 1 0 -9 300.12 22.42
 -1 0 8 829.63 52.88
 -1 0 8 660.91 47.3
 1 0 -7 2018.29 125.47
 -1 0 7 1961.2 129.54
 -1 0 6 6146.71 381.89
 -1 0 5 1284.07 84.2
 -1 0 4 2315.54 146.02
 1 0 -3 74.05 8.33
 -1 0 3 72.64 10.24
 1 0 -2 673.57 43.7
 -1 0 2 658.67 43.8
 1 0 -2 689.38 43.89
 1 0 -1 418.38 27.4
 -1 0 1 405.39 25.76
 1 0 -1 374.88 27.38
 1 0 0 2327.97 144.46
 1 0 0 2324.07 144.46
 1 0 1 1655.46 103.69
 1 0 1 1656.04 102.15
 1 0 1 1680.76 103.83
 1 0 2 1332.46 80.87
 1 0 2 1237.81 80.47
 1 0 2 1353.63 80.52
 1 0 2 1247.46 80.36
 1 0 2 1259.1 80.73
 1 0 3 1510.71 86.4
 1 0 3 1347.95 85.58
 1 0 3 1432.72 86.24
 1 0 4 46.38 8.2
 1 0 4 35.33 7.59
 1 0 5 24.95 7.37
 1 0 5 22.64 10.14
 1 0 5 16.62 6.84
 1 0 6 169.26 14.12
 1 0 6 167.16 15.96
 1 0 6 195.73 19.37
 1 0 6 207.85 16.64
 1 0 7 73.41 10.05
 1 0 7 73.97 8.73
 1 0 7 64.49 9.43
 1 0 8 4.67 5.59
 1 0 8 4.83 9.75
 1 0 8 -1.01 6.09
 1 0 8 -3.92 5.34
 -1 0 -9 6.86 8.2
 1 0 9 -1.81 10.76
 1 0 9 4.9 3.34
 1 0 9 3.52 7.33
 1 0 9 -2.98 8.28
 1 0 10 35.88 5.16
 1 0 10 38.64 5
 -1 0 -10 39.12 9.89
 1 0 10 23.06 9.94
 1 0 10 27.82 8.71
 -1 0 -11 33.22 10.1
 1 0 11 38.55 5.69
 1 0 11 32.28 10.85
 1 0 11 44.9 9.53
 1 0 11 41.91 5.36
 1 0 11 44.06 5.72
 1 0 12 0.95 3.85
 1 0 12 9.38 8.82
 -1 0 -12 -7.77 9.03
 1 0 12 4.79 4.04
 1 0 13 0.47 3.85
 1 0 13 -2.66 3.92
 1 0 13 1.68 7.86
 1 0 13 -1.85 9.94
 1 0 13 3.75 4.08
 -1 0 -13 3.12 8.04
 -1 0 -13 3.35 6.52
 -1 0 -14 97.69 12.6
 1 0 14 114.89 12.63
 -1 0 -14 123.21 12.13
 -1 0 -15 369.79 27
 1 0 15 392.94 25.2
 1 0 15 371.36 25.11
 -1 0 -16 231.46 16.29
 1 0 16 207.18 14.43
 1 0 16 216.17 14.54
 1 0 17 240.14 15.49
 -1 -1 17 183.16 12.59
 -1 -1 17 200.56 12.7
 -1 -1 16 304.62 20.01
 -1 -1 16 296.38 20.05
 -1 -1 15 567.18 36.75
 1 1 -14 275.27 19.93
 1 1 -14 240.04 20.42
 -1 -1 14 248.19 20.47
 -1 -1 14 273.72 18.74
 -1 -1 13 47.24 6.68
 -1 -1 13 49.22 13.22
 -1 -1 13 52.07 9.14
 -1 -1 13 39.32 6.91
 1 1 -13 51.91 8.61
 -1 -1 13 40.7 5.93
 1 1 -13 27.91 7.06
 1 1 -12 -7.63 7.39
 -1 -1 12 5.4 4.74
 -1 -1 12 -2.46 9.76
 1 1 -12 7.36 9.94
 -1 -1 12 5.29 4.59
 -1 -1 12 5.45 4.51
 -1 -1 11 154.29 13.2
 -1 -1 11 174.13 13.07
 -1 -1 11 171.51 21.4
 1 1 -11 171.82 18.31
 1 1 -10 162.01 17.64
 -1 -1 10 162.69 12.48
 -1 -1 10 178.02 21.87
 -1 -1 10 164.12 12.91
 -1 -1 9 916.12 62.02
 1 1 -9 896.11 60.92
 -1 -1 9 912.16 57.31
 -1 -1 9 896.74 66
 1 1 -9 914.61 59.27
 -1 -1 9 879.66 57
 1 1 -8 524.41 36.2
 -1 -1 8 536.4 42.6
 1 1 -7 1674.45 105.62
 1 1 -6 488.41 31.7
 1 1 -6 481.11 32.42
 -1 -1 6 416.58 37.05
 -1 -1 5 77.83 12.83
 1 1 -5 90.6 9.04
 -1 -1 4 67.9 11.91
 1 1 -4 71.11 8.76
 1 1 -3 106.95 11.35
 -1 -1 2 188.31 12.36
 -1 -1 1 2.17 1.61
 1 1 0 1210.1 75.76
 1 1 1 1491.47 96.39
 -1 -1 -1 1572.49 95.55
 1 1 2 540.38 36.26
 1 1 2 536.72 35.25
 1 1 3 62.87 10.53
 1 1 3 73.95 8.58
 1 1 3 75.68 8.45
 1 1 4 243.81 19.64
 1 1 4 260.07 18.24
 1 1 4 219.35 19.85
 1 1 5 916.07 58.57
 1 1 5 908.33 61.61
 1 1 5 928.23 61.38
 1 1 6 1084.61 73.48
 1 1 6 970.46 76.1
 1 1 7 1391.42 88.69
 1 1 8 1248.2 77.74
 1 1 8 1239.42 82.47
 1 1 8 1115.12 79.79
 -1 -1 -9 200.06 19.06
 1 1 9 173.17 13.54
 1 1 9 225.38 21.61
 1 1 9 188.33 17.03
 1 1 9 214.23 19.24
 -1 -1 -10 48.81 11.81
 1 1 10 49.88 9.81
 1 1 10 65.67 10.24
 1 1 10 62.77 6.46
 1 1 10 69.94 13.18
 -1 -1 -11 124.09 15.26
 1 1 11 117.98 13.53
 1 1 11 108.86 9.77
 1 1 11 133.42 17.1
 1 1 12 1193.17 73.34
 1 1 12 1130.46 80.58
 -1 -1 -12 1089.39 77.08
 -1 -1 -13 1061.06 75.55
 -1 -1 -13 1152.38 74.53
 1 1 13 1185.72 72.37
 1 1 13 1134.78 72.41
 1 1 14 871.11 53.77
 -1 -1 -14 852.61 55.77
 -1 -1 -14 774.61 56.17
 1 1 14 847.43 53.83
 -1 -1 -15 365.91 27.2
 -1 -1 -15 407.87 27.33
 1 1 15 394.57 25.21
 1 1 15 371.48 25.24
 1 1 16 67.53 5.2
 -1 -1 -16 64.2 7.11
 1 1 16 57.94 5.17
 -1 -2 17 47.88 3.91
 -1 -2 16 16.73 2.94
 -1 -2 16 17.62 3.16
 -1 -2 15 3.27 3.12
 1 2 -15 1.85 4.78
 -1 -2 15 -2.62 5.45
 -1 -2 15 1.98 3.23
 1 2 -14 5.87 6.14
 -1 -2 14 -4.89 6.68
 1 2 -13 -2.97 6.96
 -1 -2 13 4.56 3.82
 -1 -2 13 2.46 10.16
 -1 -2 12 16.69 4.65
 -1 -2 12 7.84 10.82
 -1 -2 12 10.58 5.25
 -1 -2 12 14.51 5.22
 -1 -2 11 6.67 5.11
 -1 -2 11 16.54 4.51
 -1 -2 11 7.97 11.76
 -1 -2 11 9.82 5.25
 -1 -2 11 6.82 8.26
 1 2 -11 0.95 7.4
 -1 -2 10 67.09 13
 -1 -2 10 56.56 7.33
 -1 -2 10 71.28 17.92
 -1 -2 10 76.24 9.12
 1 2 -10 73.59 10.6
 -1 -2 10 75.04 7.33
 -1 -2 9 137.47 11.43
 -1 -2 9 143.04 11.98
 -1 -2 9 176.29 14.11
 1 2 -9 132.04 14.42
 1 2 -8 323.56 24.58
 -1 -2 8 319.38 22.28
 -1 -2 8 318.74 24.05
 -1 -2 8 371.08 32.93
 -1 -2 7 5.58 4.38
 -1 -2 6 12.76 4.58
 1 2 -6 7.45 5.91
 -1 -2 6 5.35 11.53
 1 2 -5 209.99 18.5
 -1 -2 5 238.19 16.57
 -1 -2 5 215.8 22.75
 -1 -2 4 1372.56 85.71
 -1 -2 3 1036.27 64.75
 -1 -2 2 2628.29 161.71
 1 2 -1 1695.19 105.69
 1 2 0 104.01 10
 1 2 1 443.88 31.39
 -1 -2 -1 461.1 30.73
 -1 -2 -2 1196.21 76.26
 1 2 2 1199.83 77.53
 1 2 3 4756.84 295.51
 1 2 4 2040.91 130.53
 1 2 5 2156.69 133.3
 1 2 5 2241.06 135.03
 -1 -2 -5 2090.48 131.29
 1 2 5 1959.53 134.85
 -1 -2 -6 1948.47 122.1
 1 2 7 257.06 23.98
 -1 -2 -7 285.91 20.61
 1 2 7 236.75 24.95
 -1 -2 -8 17.62 10.04
 1 2 8 22.38 11.11
 1 2 8 4.45 8.37
 -1 -2 -8 13.49 6.73
 -1 -2 -9 281.59 24.72
 1 2 9 227.35 17.56
 1 2 9 297.64 24.77
 1 2 9 280.66 26.38
 -1 -2 -9 294.27 20.96
 1 2 10 522.82 34.51
 1 2 10 519.8 41.32
 -1 -2 -10 502.34 37.12
 -1 -2 -10 506.03 39.92
 1 2 11 43.46 5.55
 1 2 11 55.15 13.1
 1 2 11 42.53 10.52
 -1 -2 -11 48.51 9.2
 -1 -2 -11 48.95 12.74
 1 2 12 220.02 15.79
 -1 -2 -12 202.25 18.38
 -1 -2 -12 237.31 21.31
 -1 -2 -13 70.65 9.45
 1 2 14 30 4.71
 -1 -2 -14 23.49 7.88
 1 2 14 46.15 4.68
 -1 -2 -14 39.23 7.16
 -1 -2 -15 2.24 4.59
 -1 -2 -15 1.67 5.71
 1 2 15 -0.27 2.82
 1 2 16 5.69 1.89
 -1 -3 16 11.19 2.66
 -1 -3 15 110.48 10.6
 1 3 -15 111.23 10.97
 -1 -3 15 115.18 8.89
 -1 -3 15 139.67 9.78
 -1 -3 14 337.33 22.98
 -1 -3 14 329.63 22.32
 1 3 -14 337.88 25.43
 -1 -3 13 808.08 52.28
 -1 -3 12 791.24 66.56
 -1 -3 12 876.54 58.75
 -1 -3 12 838.72 62.41
 -1 -3 12 895.38 55.96
 -1 -3 11 280.96 23.21
 1 3 -11 297.89 24.52
 -1 -3 11 334.05 33.61
 -1 -3 11 318.32 20.83
 1 3 -11 251.32 23.39
 -1 -3 11 261.54 27.02
 -1 -3 10 72.76 7.6
 1 3 -10 54.95 11.01
 -1 -3 10 70.43 14.58
 -1 -3 10 70.85 9.65
 -1 -3 10 90.19 18.55
 1 3 -9 15.79 8.95
 -1 -3 9 21 5.32
 -1 -3 9 20.51 13.81
 -1 -3 9 16.75 5.98
 -1 -3 9 15.23 4.74
 -1 -3 8 461.31 43.79
 -1 -3 8 502.62 35.14
 -1 -3 8 464.81 32.23
 -1 -3 8 521.54 33.01
 -1 -3 7 1753.73 109.99
 -1 -3 7 1648.94 118.2
 -1 -3 6 3714.86 218.61
 -1 -3 6 3322.18 225.22
 1 3 -6 3316.56 221.14
 1 3 -5 2094.56 130.94
 -1 -3 4 492.02 32.8
 1 3 -4 511.49 32.57
 1 3 -4 483.42 33.6
 1 3 -3 831.27 52.81
 1 3 -3 834.53 54.15
 1 3 -2 13.77 7.4
 1 3 -1 351.24 25.31
 1 3 -1 342.25 24.34
 1 3 0 1694.2 102.73
 1 3 0 1559.38 102.09
 1 3 1 1538.44 99.47
 1 3 1 1565.12 98.04
 1 3 2 541.91 38.89
 1 3 2 525.03 35.97
 -1 -3 -2 549.6 37.62
 1 3 3 550.35 36.86
 -1 -3 -3 590.9 39.08
 1 3 3 507.32 40.3
 1 3 4 151.96 12.99
 -1 -3 -4 156.32 12.09
 -1 -3 -4 146.68 15.27
 1 3 5 -4.53 10.11
 1 3 5 1.07 4.67
 -1 -3 -5 -1.06 4.81
 -1 -3 -6 1.72 8.09
 1 3 6 12.8 9.95
 -1 -3 -6 15.22 5.8
 -1 -3 -7 102.66 11.68
 1 3 7 120.56 15.83
 1 3 8 57.94 12.52
 -1 -3 -8 52.14 9.4
 -1 -3 -9 -2.91 11.85
 1 3 9 3.68 9.25
 -1 -3 -9 8.78 7.64
 1 3 10 384.35 32.2
 -1 -3 -10 331.02 30.92
 -1 -3 -10 364.88 37.94
 -1 -3 -10 370.67 28.15
 -1 -3 -11 340.64 37.78
 1 3 11 377.37 33.18
 -1 -3 -11 372.13 28.78
 -1 -3 -11 413.67 31.97
 -1 -3 -12 4.81 9.4
 -1 -3 -12 16.98 7.28
 -1 -3 -13 7.7 8.09
 -1 -3 -13 3.85 5.78
 1 3 14 106.76 8.01
 -1 -3 -14 89.78 10.58
 -1 -3 -14 80.34 9.6
 -1 -3 -15 174.49 13.59
 1 3 15 172.38 11.86
 -1 -4 16 214.29 13.95
 -1 -4 15 264.43 17.74
 1 4 -14 333.26 24.83
 -1 -4 14 334.18 22.54
 -1 -4 13 112.99 9.71
 1 4 -12 43.61 9.26
 -1 -4 12 48.26 6.59
 -1 -4 11 6.08 9.81
 -1 -4 11 8.73 3.91
 -1 -4 11 8.36 4.58
 -1 -4 11 8.91 13.35
 1 4 -11 9.2 8.63
 -1 -4 11 6.47 5.02
 -1 -4 11 8.52 4.82
 1 4 -10 82.87 12.12
 -1 -4 10 86.78 16.05
 -1 -4 10 81.65 11.28
 -1 -4 10 115.56 9.6
 -1 -4 10 105.42 10.18
 -1 -4 9 435.12 35.99
 1 4 -9 512.33 36.76
 -1 -4 9 401.85 44.03
 -1 -4 9 559.19 34.44
 -1 -4 8 344.19 24.88
 1 4 -8 362.58 27.69
 -1 -4 8 364 27.29
 -1 -4 8 331.45 36.16
 -1 -4 7 163.24 24.22
 1 4 -7 186.59 17.17
 -1 -4 7 193.33 14.79
 -1 -4 6 356.58 24.56
 1 4 -6 368.98 26.54
 -1 -4 6 323.11 33.75
 1 4 -6 365.69 26.36
 1 4 -5 62.71 8.97
 1 4 -4 1.38 3.65
 1 4 -4 -0.77 7.24
 1 4 -3 12.17 4.47
 1 4 -3 19.96 7.74
 1 4 -2 4.4 4.14
 1 4 -2 8.99 8.86
 1 4 -1 823.89 50.95
 1 4 -1 724.15 52.79
 1 4 0 160.27 12.88
 1 4 0 167.74 15.84
 1 4 0 142.68 14.36
 1 4 1 428.1 30.82
 1 4 2 479.01 31.46
 -1 -4 -2 419.82 29.09
 1 4 3 19.48 7.1
 -1 -4 -3 9.11 4.31
 1 4 3 20.51 10.29
 -1 -4 -4 100.38 12.89
 -1 -4 -4 90.41 9.07
 1 4 4 103.3 10.43
 1 4 5 898.98 68.4
 -1 -4 -5 989.32 62.68
 -1 -4 -5 985.09 62.33
 1 4 5 966.17 62.75
 -1 -4 -5 873.84 66.77
 -1 -4 -6 879.98 67.1
 -1 -4 -6 988.85 61.66
 -1 -4 -6 893.05 61.44
 1 4 6 964.93 68.04
 -1 -4 -7 915.62 68.11
 -1 -4 -7 896.72 61.08
 1 4 7 954.9 67.03
 1 4 8 971.69 63.41
 -1 -4 -8 844.36 65.33
 -1 -4 -8 780.81 56.86
 -1 -4 -9 109.27 17.99
 1 4 9 151.34 18.78
 -1 -4 -10 9.9 7.97
 -1 -4 -10 -4.59 12.23
 1 4 10 9.87 9.29
 -1 -4 -11 126.8 13.7
 -1 -4 -11 112.81 16.49
 -1 -4 -12 277.05 23.56
 -1 -4 -12 269.49 21.59
 -1 -4 -13 406.96 29.41
 -1 -4 -13 393.42 28.18
 -1 -4 -14 336.62 25.09
 1 4 14 369.55 23.34
 1 4 15 207.85 13.44
 -1 -5 15 9.12 1.8
 -1 -5 14 -1.01 2.59
 1 5 -14 -3.35 2.85
 -1 -5 13 1.42 2.99
 1 5 -12 13.42 6.89
 -1 -5 12 11.86 4.22
 -1 -5 12 9.7 3.75
 1 5 -11 21.76 8.91
 -1 -5 10 266.74 20.06
 1 5 -10 276.11 24.14
 -1 -5 9 653.13 49.37
 -1 -5 9 506.9 52.36
 1 5 -9 628.5 42.9
 -1 -5 9 599.87 40.67
 1 5 -8 155.31 14.86
 -1 -5 8 135.03 12.02
 1 5 -7 86.31 11.75
 -1 -5 7 64.73 19.25
 -1 -5 7 87.44 8.8
 1 5 -6 33.79 8.56
 1 5 -6 55.26 9.43
 -1 -5 6 39.62 5.77
 -1 -5 6 55.89 16.22
 1 5 -5 148.57 15.4
 1 5 -4 1011.03 67.19
 1 5 -4 997.95 64.27
 1 5 -3 1578.76 103.82
 1 5 -3 1652.29 103.51
 1 5 -3 1755.55 106.91
 1 5 -2 1015.05 73.39
 1 5 -2 1093.21 70.7
 1 5 -2 1154.81 70.68
 1 5 -1 962 59.76
 1 5 -1 906.56 59.57
 1 5 -1 864.56 62.46
 1 5 0 235.56 18.63
 1 5 0 255.31 22.33
 1 5 0 264.82 19.25
 1 5 1 62.8 7.94
 1 5 1 46.97 9.96
 1 5 1 71.89 11.97
 1 5 2 599.15 42.13
 1 5 2 638.31 47.03
 1 5 2 655.74 43.98
 1 5 3 997.67 66.43
 1 5 3 953.5 71.16
 -1 -5 -3 1027.33 65.64
 1 5 4 818.88 63.06
 -1 -5 -4 860.65 56.42
 1 5 4 840.55 56.71
 1 5 5 1059.87 74.71
 1 5 5 1038.22 68.63
 1 5 5 888.53 74.55
 -1 -5 -5 1090.87 68.6
 1 5 6 594.66 50.74
 -1 -5 -6 652.43 44.14
 1 5 7 208.23 23.75
 -1 -5 -7 183.72 17.64
 1 5 8 -2.19 9.68
 -1 -5 -8 -1.14 7.33
 -1 -5 -9 22.64 8.73
 -1 -5 -9 21.85 12.78
 -1 -5 -10 43.14 9.46
 -1 -5 -11 53.93 8.69
 -1 -5 -11 45.43 11.57
 -1 -5 -12 53.91 7.41
 1 5 12 42.55 6.05
 -1 -5 -12 42.77 9.4
 -1 -5 -13 2.74 6
 -1 -6 13 303.41 19.63
 -1 -6 12 585.99 38
 1 6 -12 595.4 39.76
 -1 -6 12 606.3 38.22
 1 6 -11 385.45 28.7
 -1 -6 11 400.11 25.9
 -1 -6 11 397.66 26.1
 1 6 -11 350.48 26.77
 1 6 -10 287.43 22.74
 1 6 -10 304.12 25.06
 -1 -6 10 290.86 21.17
 -1 -6 10 320.57 21.71
 -1 -6 9 28.43 6.45
 1 6 -9 33.65 10.31
 1 6 -8 101.89 11.72
 -1 -6 8 93.48 9.24
 -1 -6 7 373.07 41.08
 -1 -6 7 395.6 36.26
 1 6 -7 436.91 30.76
 1 6 -6 846.8 68.61
 1 6 -6 950.35 61.03
 -1 -6 6 901.04 72.86
 1 6 -5 925.65 62.24
 1 6 -5 894.96 59.93
 1 6 -4 660.55 46.99
 1 6 -4 795.32 51.12
 1 6 -3 160.91 13.74
 1 6 -3 167.55 14.54
 1 6 -3 178.91 18.91
 1 6 -2 0.72 4.89
 1 6 -2 4.81 4.6
 1 6 -2 -2.93 11.22
 1 6 -1 6.38 4.9
 1 6 -1 19.28 11.96
 1 6 -1 7.21 4.95
 1 6 0 266.23 25.42
 1 6 0 261.94 20.22
 1 6 1 356.96 28.85
 1 6 1 318.01 24.53
 -1 -6 -2 174.49 15.71
 1 6 2 173.16 18.37
 1 6 2 155.98 14.84
 1 6 3 10.16 6.29
 -1 -6 -3 12.87 7.1
 1 6 3 8.27 9.87
 1 6 3 3.37 8.48
 1 6 4 25.94 11.93
 1 6 4 26.32 11.33
 1 6 4 25.41 8.97
 -1 -6 -4 18.21 7.03
 1 6 5 20.13 13.01
 -1 -6 -5 19.27 7.65
 1 6 6 -1.16 7.64
 1 6 6 7.49 10.87
 1 6 7 3.44 7.57
 1 6 8 23.78 8.42
 -1 -6 -9 103.86 15.31
 1 6 9 96.46 11.16
 -1 -6 -10 163.67 16.86
 1 6 10 138.45 12.88
 -1 -6 -11 213.5 16.9
 1 6 11 165.81 13.62
 -1 -6 -12 44.93 6.64
 -1 -7 11 18.19 3.56
 1 7 -10 15.06 6.65
 -1 -7 10 20.4 4.4
 1 7 -9 65.74 10.16
 -1 -7 9 60.12 7.08
 1 7 -8 54.82 7.45
 -1 -7 8 64.64 7.4
 1 7 -7 -2.1 4.78
 1 7 -6 10.15 7.63
 1 7 -5 25.79 9.53
 1 7 -5 30.72 6.4
 1 7 -4 12.3 5.29
 1 7 -4 10.75 10.09
 1 7 -3 28.69 12.49
 1 7 -3 17.5 13.7
 1 7 -2 57.15 14.74
 1 7 -1 279.17 20.13
 1 7 -1 217.65 25.45
 1 7 0 782.44 52.16
 1 7 0 803.59 57.86
 -1 -7 0 790.16 53.49
 1 7 1 288.02 33.36
 1 7 1 265.37 20.41
 -1 -7 -1 241.55 21.06
 1 7 1 287.94 25.77
 1 7 2 26.47 6.83
 -1 -7 -2 12.96 6.84
 1 7 2 15.6 10.02
 -1 -7 -3 17.73 6.86
 1 7 3 13.73 9.25
 1 7 3 4.4 5.88
 -1 -7 -4 16.17 7.06
 1 7 4 27.83 7.39
 1 7 4 25.42 8.55
 1 7 5 145.85 14.71
 1 7 6 357.18 27.16
 1 7 7 292.47 24.24
 -1 -7 -7 349.16 24.72
 1 7 8 252.05 20.06
 -1 -7 -8 269.92 20.13
 -1 -7 -8 266.69 22.93
 1 7 9 101.74 9.78
 -1 -7 -9 123.81 13.34
 -1 -7 -10 8.73 6.15
 -1 -8 10 126.25 8.84
 -1 -8 9 299.14 19.83
 1 8 -8 186.47 15.32
 -1 -8 8 183.82 13.44
 -1 -8 7 124.63 9.83
 1 8 -7 101.24 11.6
 -1 -8 7 113.05 10.18
 -1 -8 6 -9.29 6.6
 -1 -8 6 5.19 4.81
 -1 -8 6 0.93 4.42
 1 8 -6 -0.69 5.94
 -1 -8 5 71.27 10.14
 1 8 -5 54.32 10.21
 -1 -8 5 71.95 9.54
 -1 -8 5 95.57 8.44
 -1 -8 4 165.2 15.83
 -1 -8 4 173.63 14.3
 -1 -8 4 187.89 17.17
 1 8 -4 223.81 18.8
 1 8 -3 729.46 46.95
 -1 -8 3 639.74 43.51
 -1 -8 3 599.7 41.35
 1 8 -2 655.26 46.41
 -1 -8 2 594.9 42.36
 1 8 -1 370.93 33.63
 -1 -8 1 436.1 30.33
 1 8 0 199.11 20.24
 -1 -8 0 163.76 15.36
 -1 -8 -1 3.25 5.53
 1 8 1 8.29 4.27
 1 8 1 4.96 9.76
 1 8 2 15.82 8.93
 -1 -8 -2 35.84 7.39
 1 8 2 24.41 5.32
 -1 -8 -2 26.88 8.94
 1 8 3 203.82 15.94
 -1 -8 -3 203.22 17.84
 1 8 3 208.26 17.96
 -1 -8 -4 291.34 22.42
 1 8 4 309.66 21.98
 1 8 5 241.73 18.1
 -1 -8 -6 131.29 14.22
 -1 -8 -6 153.06 12.51
 1 8 6 136.53 11.61
 -1 -8 -7 41.35 8.07
 -1 -8 -8 8.08 5.09
 1 8 8 10.6 1.72
 -1 -9 5 182.85 13.22
 -1 -9 4 77.04 8.14
 -1 -9 4 67.74 7.71
 -1 -9 3 56.84 7.61
 -1 -9 3 65.86 8.7
 -1 -9 2 0.69 7.52
 -1 -9 2 -0.58 5.07
 -1 -9 1 -8.03 8.8
 -1 -9 1 1.78 5.35
 -1 -9 0 6.42 7.07
 -1 -9 -1 18.56 7.33
 -1 -9 -2 -0.51 5.81
 -1 -9 -3 3.58 4.86
 -1 -9 -4 -6.28 4.85
 2 -10 0 8.88 5.17
 2 -10 1 -0.42 4.65
 2 -10 2 57.48 6.7
 2 -9 -7 103.06 8.86
 2 -9 -6 184.8 14.56
 2 -9 -5 130.65 12.53
 2 -9 -4 43.47 8.26
 2 -9 -3 1.51 6.17
 -2 9 3 3.46 6.04
 2 -9 -3 4.36 7.78
 -2 9 2 9.17 7.55
 2 -9 -2 10.69 6.48
 2 -9 -2 9.08 8.02
 -2 9 1 35.51 9.46
 -2 9 0 169.24 17.55
 -2 9 -1 170.55 17.57
 -2 9 -2 54.73 11.15
 2 -9 2 52.05 10.33
 -2 9 -3 12.41 7.86
 2 -9 3 42.34 9.26
 2 -9 4 17.78 7.76
 2 -9 4 22.52 4.64
 -2 9 -4 11.25 6.96
 2 -9 4 18.21 4.28
 2 -9 5 7.17 7.03
 2 -9 5 -1.22 3.85
 2 -9 5 -3.47 3.94
 2 -9 6 2.11 3.51
 2 -9 6 3.89 3.56
 2 -9 7 20.33 3.5
 2 -9 7 18.52 3.8
 2 -8 -10 27.65 4.18
 2 -8 -9 51.34 7.34
 2 -8 -8 106.91 10.97
 2 -8 -8 91.72 10.14
 2 -8 -8 85.62 11.95
 2 -8 -7 78.31 10.74
 2 -8 -7 86.08 11.44
 2 -8 -6 23.28 8.58
 2 -8 -6 1.78 8.77
 2 -8 -6 15.3 9.15
 2 -8 -5 11.81 8.17
 2 -8 -5 3.61 8.98
 2 -8 -5 4.76 8.64
 2 -8 -4 59.96 10.9
 -2 8 4 45.95 9.24
 2 -8 -3 -8.26 9.23
 -2 8 3 -1.01 8.84
 2 -8 -2 -3.47 8.26
 -2 8 2 6.95 10.41
 -2 8 1 62.17 13.88
 2 -8 -1 49.86 10.47
 2 -8 -1 61.46 14.17
 2 -8 0 4.46 7.93
 -2 8 0 12.49 12.91
 2 -8 0 4.49 12.36
 2 -8 1 35.72 8.48
 2 -8 1 23.57 11.47
 2 -8 1 37.46 9.28
 -2 8 -1 34.7 13.7
 -2 8 -2 89.1 15.6
 2 -8 2 99.43 15.92
 -2 8 -3 -5.94 10.08
 2 -8 4 70.1 12.62
 -2 8 -4 103.85 13.4
 2 -8 5 125.5 15.41
 -2 8 -5 115.39 13.73
 2 -8 5 134.2 12.2
 2 -8 6 310.31 21.48
 2 -8 6 241.84 23.65
 2 -8 7 366.23 25.41
 2 -8 7 348.17 27.75
 2 -8 8 299.1 21.28
 2 -8 9 131.28 12.31
 2 -8 9 144.34 11.23
 2 -8 10 -0.59 3.02
 2 -7 -11 7.58 4.91
 2 -7 -11 2.12 5.19
 2 -7 -11 -2.62 4.58
 2 -7 -10 31.53 6.9
 2 -7 -10 21.74 7.3
 2 -7 -10 7.25 6.71
 2 -7 -9 55.13 10.15
 2 -7 -9 34.81 9.83
 2 -7 -9 49.2 9.29
 2 -7 -9 57.34 8.95
 2 -7 -8 16.78 8.35
 2 -7 -8 8.84 9.14
 2 -7 -8 9.32 8.24
 2 -7 -8 1.03 9.39
 2 -7 -7 53.77 9.98
 2 -7 -7 20.51 9.17
 2 -7 -6 25.17 10.52
 2 -7 -6 14.77 8.32
 2 -7 -6 13.09 7.95
 2 -7 -6 7.95 9.63
 2 -7 -5 124.73 14.9
 2 -7 -5 164.39 16.05
 2 -7 -5 172.77 17.11
 -2 7 5 119.06 19.62
 -2 7 5 144.44 15.03
 -2 7 4 212.84 21.01
 2 -7 -4 248.21 22.8
 2 -7 -4 248.76 20.56
 2 -7 -3 571.24 40.91
 2 -7 -3 690.16 45.85
 2 -7 -2 237.49 24.05
 2 -7 -2 227.31 18.13
 2 -7 -1 267.73 27.17
 2 -7 -1 293.33 21.65
 2 -7 -1 304.21 23.81
 2 -7 -1 258.06 24.6
 2 -7 0 147.72 19.66
 2 -7 0 164.66 15.84
 2 -7 0 152.25 13.64
 2 -7 0 146.11 16.92
 2 -7 1 33.72 7.98
 2 -7 1 46.22 13.95
 2 -7 1 26.81 9.57
 2 -7 1 45.44 7.14
 2 -7 2 150.48 13.75
 2 -7 2 153.99 16.56
 2 -7 2 156.6 18.83
 2 -7 2 150.02 14.84
 2 -7 3 704.78 53.35
 2 -7 3 750.33 50.06
 2 -7 3 768.91 49.39
 2 -7 4 627 41.95
 2 -7 4 631.75 45.64
 2 -7 4 621.48 42.7
 2 -7 5 301.38 27.11
 2 -7 5 253.77 24.67
 2 -7 5 265.55 24.17
 -2 7 -5 227.07 23.46
 2 -7 5 262.63 32.25
 2 -7 5 298.37 21.88
 2 -7 5 307.44 21.15
 2 -7 6 279.89 26.49
 2 -7 6 286.8 25.31
 2 -7 6 315.17 23.09
 2 -7 6 353.5 23.94
 2 -7 7 63.6 8.46
 2 -7 7 57.83 12.86
 2 -7 7 54.64 7.69
 2 -7 8 -1.16 9.81
 2 -7 9 173.73 13.88
 2 -7 9 171.42 14.1
 2 -7 10 321.84 20.75
 2 -7 10 268.46 19.92
 2 -7 10 266.68 21.47
 2 -7 11 113.76 10.18
 2 -7 11 110.15 8.97
 2 -7 11 120.96 9.7
 2 -7 12 52.13 4.61
 2 -6 -13 85.17 8.51
 2 -6 -12 139.4 13.72
 -2 6 12 151.81 10.57
 2 -6 -12 138.15 12.8
 2 -6 -12 154.85 13.1
 2 -6 -11 99.14 11.38
 2 -6 -11 84.97 11.15
 2 -6 -11 75 11.27
 2 -6 -11 99.53 12.25
 2 -6 -10 114.23 14.25
 2 -6 -10 121.8 14
 2 -6 -10 106.93 15.06
 2 -6 -10 145.31 14.82
 2 -6 -9 9.19 10.54
 2 -6 -9 5.86 10.63
 2 -6 -9 6.43 8.91
 2 -6 -9 10.38 8.26
 2 -6 -8 277.38 24.98
 2 -6 -8 281.88 32.74
 2 -6 -8 249.68 24.2
 2 -6 -8 272.73 23.56
 -2 6 8 313.94 29.01
 2 -6 -8 267.8 25.46
 -2 6 7 291.87 28.96
 2 -6 -7 239.17 23.53
 2 -6 -7 237.64 24.48
 2 -6 -6 521.05 37.53
 2 -6 -6 458.67 36.23
 -2 6 6 541.12 43.84
 2 -6 -5 431.04 33.36
 2 -6 -5 463.41 34.37
 2 -6 -5 467.48 34.24
 2 -6 -4 476.17 37.62
 2 -6 -4 539.86 37.26
 2 -6 -4 527.7 35.39
 2 -6 -4 487.03 36.41
 2 -6 -3 404.19 28.82
 2 -6 -3 426 30.4
 2 -6 -3 416.67 32.04
 2 -6 -3 376.69 29.81
 2 -6 -2 89.09 11.01
 2 -6 -2 80.53 14.53
 2 -6 -2 94.6 9.69
 2 -6 -2 87.38 11.03
 2 -6 -2 81.15 10.73
 2 -6 -1 220.85 21.06
 2 -6 -1 195.29 15.91
 2 -6 -1 192.59 17.21
 2 -6 0 297.2 24.84
 2 -6 0 295.84 26.33
 2 -6 0 280.64 22.76
 2 -6 0 317.79 22.28
 2 -6 1 422.66 32.91
 2 -6 1 485.93 34.5
 2 -6 1 438.04 34.87
 2 -6 1 437.98 30.6
 2 -6 1 504.89 31.41
 2 -6 1 421.78 32.08
 2 -6 2 245.3 22.45
 2 -6 2 239.62 17.88
 2 -6 2 267.81 18.97
 2 -6 2 216.64 21.04
 2 -6 2 233.75 19.25
 2 -6 3 15.35 8.46
 2 -6 3 15.28 8.8
 2 -6 3 20.68 9.75
 2 -6 3 15.43 5.88
 2 -6 3 17.65 4.59
 2 -6 4 3.77 8.33
 2 -6 4 0.52 4.21
 2 -6 4 4.4 9.42
 2 -6 4 1.46 5.66
 2 -6 4 -5.36 4.36
 2 -6 5 20.42 9.23
 2 -6 5 14.07 6.6
 2 -6 5 10.76 4.71
 2 -6 5 16.01 10.52
 2 -6 5 10.05 10.13
 2 -6 5 14.62 4.92
 2 -6 6 16.6 9
 2 -6 6 33.88 15.29
 2 -6 6 24.37 9.22
 2 -6 6 27.76 5.87
 2 -6 6 28.65 6.63
 2 -6 6 19.9 5.67
 2 -6 6 16.74 10.58
 2 -6 7 8.31 9.49
 2 -6 7 7.11 15.99
 2 -6 7 2.88 5.76
 2 -6 7 6.44 4.96
 2 -6 7 5.7 4.87
 2 -6 8 10.18 9.85
 2 -6 8 3.92 10.07
 2 -6 8 21.19 14.85
 2 -6 8 6.98 5.87
 2 -6 8 8.97 5.19
 2 -6 9 219.98 16.45
 2 -6 9 177 15.43
 2 -6 10 391.75 29.6
 2 -6 11 87.76 10.88
 2 -6 11 103.53 9.51
 2 -6 11 105.14 9.32
 2 -6 11 92.94 8.76
 2 -6 12 26.73 4.13
 2 -6 12 36.29 4.77
 2 -6 12 24.72 4.39
 2 -6 13 -2.15 5.13
 2 -6 13 0.26 2.48
 2 -6 13 2.6 2.61
 2 -5 -14 174.05 13.86
 -2 5 14 164.17 11.3
 2 -5 -13 56.36 10.01
 2 -5 -13 62.93 9.21
 -2 5 13 70.88 6.06
 2 -5 -13 58.68 8.3
 2 -5 -12 19.91 7.66
 -2 5 12 15.06 3.9
 2 -5 -12 14.14 9.02
 2 -5 -12 18.06 7.97
 2 -5 -11 -5.17 8.42
 2 -5 -10 80.23 11.99
 2 -5 -10 67.16 12.91
 2 -5 -10 63.21 13.04
 2 -5 -9 104.51 16.35
 2 -5 -9 98.43 21.28
 -2 5 9 112.54 18.28
 2 -5 -9 93.88 15.39
 2 -5 -8 169.73 16.68
 2 -5 -8 155.02 18.43
 2 -5 -8 149.28 17.82
 2 -5 -7 71.62 11.19
 2 -5 -7 41.56 12.45
 2 -5 -7 50.3 16.42
 2 -5 -7 39.51 11.77
 2 -5 -6 8.67 7.36
 2 -5 -6 7.87 11.23
 2 -5 -5 28.04 12.63
 2 -5 -5 28.91 8.83
 2 -5 -5 42.67 8.67
 2 -5 -4 44.84 8.29
 2 -5 -4 29.67 13.35
 2 -5 -4 43.41 9.11
 2 -5 -4 24.87 8.9
 2 -5 -4 39.27 6.65
 2 -5 -3 35.69 6.04
 2 -5 -3 36.26 8.31
 2 -5 -3 41.23 7.64
 2 -5 -3 39.65 7.53
 2 -5 -3 27.55 11.6
 2 -5 -3 37.67 10.03
 2 -5 -2 12.09 6.03
 2 -5 -2 16.51 5.9
 2 -5 -2 20.43 9.63
 2 -5 -2 15.64 6.95
 2 -5 -2 26.63 5.42
 2 -5 -1 128.42 12.97
 2 -5 -1 144.4 12.39
 2 -5 -1 124.37 12.39
 2 -5 -1 136.39 15.15
 2 -5 0 111.34 11.78
 2 -5 0 128.04 11.89
 2 -5 0 108.22 14.6
 2 -5 1 17.68 7.92
 2 -5 1 14.91 6.95
 2 -5 1 20.82 9.11
 2 -5 2 241.71 17.57
 2 -5 2 253.69 17.9
 2 -5 2 249.58 20.28
 2 -5 2 254.5 21.59
 2 -5 2 247.35 20.65
 2 -5 2 284.96 23.06
 2 -5 3 40.5 10.39
 2 -5 3 34.66 8.37
 2 -5 3 60.59 9.84
 2 -5 3 41.6 9.72
 2 -5 3 42.27 6.49
 2 -5 3 33.3 4.97
 2 -5 3 40.95 5.3
 2 -5 4 296.48 22.6
 2 -5 4 242.03 21.45
 2 -5 4 284.06 20.49
 2 -5 4 270.64 19.11
 2 -5 4 264.62 25.16
 2 -5 5 666.4 51.71
 2 -5 5 697.54 47.56
 2 -5 5 624.02 48.65
 2 -5 5 731.27 46.3
 2 -5 5 711.42 45.38
 2 -5 6 1277.92 85.34
 2 -5 6 1382.49 89.1
 2 -5 6 1287.92 94.89
 2 -5 6 1292.43 82.27
 2 -5 6 1259.03 81.49
 2 -5 6 1291.99 81.65
 2 -5 7 754.77 50.27
 2 -5 7 727.04 52.77
 2 -5 7 806.42 61.51
 2 -5 7 668.8 45.54
 2 -5 7 680.59 45.19
 2 -5 7 658.73 45.26
 2 -5 8 247.62 34.88
 2 -5 8 352.64 24.59
 2 -5 8 368.69 29.27
 2 -5 8 339.83 24.21
 2 -5 8 327.84 24.33
 2 -5 8 350.54 30.68
 2 -5 9 777.91 59.33
 2 -5 9 777.39 66.67
 2 -5 9 761.25 52.55
 2 -5 9 853.81 53.18
 2 -5 9 829.91 52.97
 2 -5 10 22.87 14.42
 2 -5 10 17.37 9.89
 2 -5 10 32.07 6.43
 2 -5 10 25.55 9.96
 2 -5 10 13.68 5.14
 2 -5 10 18.69 13.62
 2 -5 10 21.42 5.61
 2 -5 11 82.88 10.67
 2 -5 11 52.28 7
 2 -5 12 236.28 18.86
 2 -5 12 251.04 17.35
 2 -5 12 241.08 17.67
 2 -5 12 237.83 17.36
 2 -5 13 349.77 24.37
 2 -5 13 359.87 23.76
 2 -5 14 167.61 13.52
 2 -5 14 167.47 11.73
 2 -5 15 251.7 16.38
 2 -4 -15 26.64 6.7
 -2 4 15 18.58 2.86
 2 -4 -14 26.88 6.32
 -2 4 14 17.3 3.63
 2 -4 -14 9.4 7.93
 2 -4 -13 4.86 6
 2 -4 -13 -6.07 8.65
 -2 4 13 -3.04 3.48
 -2 4 13 -1 3.12
 2 -4 -12 9.64 6.96
 2 -4 -12 7.19 9.68
 2 -4 -12 8.94 6.86
 2 -4 -11 -3.14 12.23
 2 -4 -11 1.33 10.17
 2 -4 -11 9.63 7.93
 2 -4 -11 4.25 9.21
 -2 4 11 2.14 11.03
 2 -4 -11 8.25 7.89
 2 -4 -10 187.36 21.85
 2 -4 -10 239.25 21.7
 2 -4 -10 266.89 31.1
 2 -4 -10 212.1 21.52
 2 -4 -9 454.11 43.31
 2 -4 -9 481.25 35.52
 2 -4 -9 439.62 33.88
 2 -4 -9 495.99 36.64
 2 -4 -9 432.82 35.07
 2 -4 -8 175.52 18.53
 2 -4 -8 193.84 26.43
 2 -4 -8 210.38 20.21
 2 -4 -8 185.78 19.02
 2 -4 -8 188.75 17.76
 2 -4 -7 31.72 9.28
 2 -4 -7 18.21 9.49
 2 -4 -7 35.42 10.99
 2 -4 -7 40.43 13.57
 2 -4 -7 24.18 7.62
 2 -4 -6 10.16 6.35
 2 -4 -6 17.32 10.23
 2 -4 -6 11.42 9.18
 2 -4 -6 29.92 7.52
 2 -4 -5 284.95 26.42
 2 -4 -5 282.1 20.98
 2 -4 -5 239.54 19.97
 2 -4 -4 690.21 46.19
 2 -4 -4 677.6 45.78
 2 -4 -4 771.98 52.1
 2 -4 -4 684.61 45.28
 2 -4 -3 2431.46 155.22
 2 -4 -3 2713.54 161.52
 2 -4 -3 2516.03 155.83
 2 -4 -2 2208.02 142.18
 2 -4 -2 2347.26 142.81
 2 -4 -2 2344.42 143.22
 2 -4 -1 1154.28 74.14
 2 -4 -1 1192.98 74.65
 2 -4 -1 1155.7 73.79
 2 -4 -1 1169.04 74.27
 2 -4 0 591.97 40.92
 2 -4 0 631.13 40.5
 2 -4 0 602.29 39.9
 2 -4 0 601.13 39.84
 2 -4 1 18.65 6.22
 2 -4 1 14.96 6.6
 2 -4 2 554.18 36.27
 2 -4 2 505.44 37.95
 2 -4 2 512.49 35.46
 2 -4 3 913.68 60.34
 2 -4 3 931.83 60.34
 2 -4 4 2075.43 126.47
 2 -4 4 2012.49 126.25
 2 -4 4 1852.39 129.08
 2 -4 5 1054.65 71.05
 2 -4 5 1118.48 78.7
 2 -4 5 1106.31 68.96
 2 -4 5 1081.34 71.57
 2 -4 5 1030.43 73.89
 2 -4 6 1165.13 74.34
 2 -4 6 1194.59 82.96
 2 -4 6 1100.86 70.68
 2 -4 6 1089.03 70.15
 2 -4 6 1126.83 70.39
 2 -4 6 1037.14 76.09
 2 -4 7 20.19 10.67
 2 -4 7 47.39 12.36
 2 -4 7 24.99 5.15
 2 -4 7 29.05 6.21
 2 -4 7 38.98 14.4
 2 -4 7 33.08 5.79
 2 -4 7 26.98 5.11
 2 -4 7 30.99 5.33
 2 -4 8 26.91 11.45
 2 -4 8 25.53 15.92
 2 -4 8 49.62 12.06
 2 -4 8 20.38 6.01
 2 -4 8 31.61 5.82
 2 -4 8 25.99 5.51
 2 -4 8 26.17 5.88
 2 -4 8 26.86 5.21
 2 -4 9 38.15 7.87
 2 -4 9 63.37 7.42
 2 -4 9 19.18 16.74
 2 -4 9 54.45 15.58
 2 -4 9 61.46 7.3
 2 -4 9 44.61 6.51
 2 -4 9 54.72 7.35
 2 -4 9 35.25 11.55
 2 -4 10 206.58 15.75
 2 -4 10 189.58 21.28
 2 -4 10 191.83 17.82
 2 -4 10 222.38 26.56
 2 -4 10 201.15 16.23
 2 -4 10 208.74 16.05
 2 -4 10 206.07 16.06
 2 -4 11 190.2 16.3
 2 -4 11 191.54 23.95
 2 -4 11 149.01 13.33
 2 -4 11 171.34 13.32
 2 -4 11 168.89 13.21
 2 -4 11 190.7 20.59
 2 -4 12 66.86 9.49
 2 -4 12 72.6 7.24
 2 -4 12 54.88 6.71
 2 -4 13 20.25 8.31
 2 -4 13 26.28 6.04
 2 -4 13 19.17 4.28
 2 -4 13 28.11 4.47
 2 -4 14 4.24 6.37
 2 -4 14 3.68 2.85
 2 -4 14 4.03 2.79
 2 -4 15 9.37 4.77
 2 -4 15 2.92 1.94
 -2 3 16 4.4 2.14
 2 -3 -15 17.44 5.13
 -2 3 15 14.21 3.26
 2 -3 -15 18.86 7.64
 2 -3 -14 118.31 11.93
 -2 3 14 118.86 9.9
 -2 3 14 132.94 9.83
 2 -3 -14 133.84 14.49
 2 -3 -14 121.6 12.09
 2 -3 -13 268.08 22.09
 2 -3 -13 284.69 22.07
 2 -3 -12 328.06 27.53
 2 -3 -12 318.82 25.99
 -2 3 12 302.78 29.74
 2 -3 -12 345.77 25.81
 -2 3 11 721.62 54.12
 2 -3 -11 682.75 48.23
 -2 3 11 824.73 54.52
 2 -3 -11 617.75 48.16
 2 -3 -11 701.29 49.77
 2 -3 -10 360.78 29.02
 -2 3 10 396.77 33.82
 2 -3 -10 330.88 29.26
 2 -3 -10 384.2 29.56
 2 -3 -10 375.02 28.26
 2 -3 -10 376.62 30.58
 2 -3 -9 1.22 9.55
 2 -3 -9 5.67 7.86
 2 -3 -9 3.7 7.67
 2 -3 -9 -4.08 9.6
 -2 3 9 3.89 10.48
 2 -3 -8 243.26 22.28
 -2 3 8 254 25.16
 2 -3 -8 244.79 19.99
 2 -3 -8 266.41 21.67
 2 -3 -8 218.49 20.75
 2 -3 -7 1309.12 79.01
 2 -3 -7 1274.52 79.97
 2 -3 -7 1067.85 79.09
 -2 3 7 1275.27 83.65
 2 -3 -6 1089.18 70.07
 2 -3 -6 1107.36 71.05
 -2 3 6 1074.56 74.06
 2 -3 -6 1094.78 70.18
 2 -3 -5 1570.83 99.43
 -2 3 5 1805.51 102.75
 2 -3 -5 1547.5 98.68
 2 -3 -5 1498.9 98.71
 2 -3 -4 1093.19 72.4
 2 -3 -4 1108.6 68.46
 2 -3 -4 1027.22 67.74
 2 -3 -3 791.62 53.9
 2 -3 -3 905.26 57.8
 2 -3 -3 856.77 53.66
 2 -3 -2 11.47 5.69
 2 -3 -2 6.09 8.04
 2 -3 -1 915.34 62.07
 2 -3 -1 937.82 59.4
 2 -3 0 372.93 26.11
 2 -3 1 320.49 23.76
 2 -3 2 21.52 6.53
 2 -3 2 21.33 6.22
 2 -3 2 14.07 7.49
 2 -3 3 -3.12 6.15
 2 -3 3 8.18 6.4
 2 -3 3 2.08 7.05
 2 -3 4 76.28 12.6
 2 -3 4 87.86 10.93
 2 -3 4 92.59 11.3
 2 -3 4 78.12 7.89
 2 -3 4 92.77 15.1
 2 -3 5 180.3 17.15
 2 -3 5 175.09 16.77
 2 -3 6 16 4.69
 2 -3 6 13.27 9.81
 2 -3 6 9.61 7.7
 2 -3 6 34.65 13.13
 2 -3 7 20.3 5.08
 2 -3 7 20.46 8.59
 2 -3 7 14.71 3.99
 2 -3 7 14.06 5.07
 2 -3 7 14.47 11.7
 2 -3 7 19.18 4.33
 2 -3 7 12.92 10.63
 2 -3 7 16.62 4.31
 2 -3 8 87.57 8.87
 2 -3 8 137.36 18.83
 2 -3 8 91.39 10.54
 2 -3 8 109.42 14.24
 2 -3 8 107.78 17.93
 2 -3 8 98.65 9.08
 2 -3 8 104.73 9.48
 2 -3 8 88.48 8.94
 2 -3 9 418.84 32.3
 2 -3 9 394.28 26.16
 2 -3 9 387.14 26.63
 2 -3 9 329.08 34.08
 2 -3 9 340.22 27.83
 2 -3 9 383.54 26.2
 2 -3 9 375.38 29.51
 2 -3 9 378.53 26.24
 2 -3 10 526.1 42.85
 2 -3 10 513.66 45.54
 2 -3 10 531.59 39.56
 2 -3 10 547.64 36.87
 2 -3 10 527.53 39.03
 2 -3 10 589.4 37.35
 2 -3 10 580.1 37.13
 2 -3 11 579.37 39.7
 2 -3 11 586.37 42.15
 2 -3 11 659.38 49.96
 2 -3 11 664.51 47.14
 2 -3 11 609.17 39.85
 2 -3 12 66.76 9.97
 2 -3 12 71.3 7.39
 2 -3 12 72.18 7.1
 2 -3 12 46.74 6.96
 2 -3 13 3.43 8.57
 2 -3 14 37.61 8.86
 2 -3 14 37.52 4.94
 2 -3 14 40.77 4.62
 2 -3 15 176.62 12.69
 2 -3 15 193.21 14.97
 2 -3 16 345.25 22
 -2 2 17 46.16 3.64
 -2 2 16 195.32 13.28
 -2 2 15 243.42 16.84
 2 -2 -15 250.52 20.35
 2 -2 -15 213.16 18.67
 -2 2 15 260.07 17
 2 -2 -15 251.87 18.43
 2 -2 -14 269.92 22.03
 2 -2 -14 285.63 21.44
 -2 2 14 284.68 19.67
 2 -2 -13 42.91 7.76
 2 -2 -13 63.43 11.73
 -2 2 13 48.53 6.21
 -2 2 13 45.01 6.23
 -2 2 12 -6 9.92
 2 -2 -12 1.21 9.43
 -2 2 12 -1.49 4.17
 2 -2 -11 28.76 10.37
 -2 2 11 23.84 10.98
 2 -2 -11 40.42 11.26
 2 -2 -11 29 7.77
 2 -2 -10 105.99 14.7
 -2 2 10 115.72 16.51
 2 -2 -10 98.31 11.57
 2 -2 -10 103.79 14.02
 2 -2 -10 108.16 13.2
 2 -2 -9 26.37 8.23
 2 -2 -9 31.36 7.01
 -2 2 9 22.92 10.36
 2 -2 -9 33.08 10.26
 2 -2 -9 24.91 10.2
 2 -2 -9 31.1 8.63
 2 -2 -9 36.09 7.78
 2 -2 -8 55.35 10.92
 2 -2 -8 64.72 10.17
 2 -2 -8 54.27 8.16
 -2 2 8 68.97 12.64
 2 -2 -8 62.04 8.58
 2 -2 -8 67.98 11.95
 2 -2 -8 60.49 9.43
 2 -2 -7 130.37 13.64
 2 -2 -7 144.05 12.86
 -2 2 7 119.89 16.06
 2 -2 -7 156.78 12.72
 2 -2 -6 37.36 8.2
 -2 2 6 25.64 9.97
 2 -2 -6 52.12 6.79
 2 -2 -6 39.47 6.36
 -2 2 5 19.91 8.47
 2 -2 -5 12.97 6.48
 2 -2 -5 27.05 5.31
 -2 2 4 144.24 14.13
 -2 2 3 15.13 6
 2 -2 -2 8.51 6.56
 2 -2 -1 831 54.38
 2 -2 0 3679.99 227.28
 2 -2 1 62.62 8.13
 2 -2 2 233.4 16.22
 2 -2 2 269.23 19.72
 2 -2 3 97.14 7.44
 2 -2 3 70.51 11.54
 2 -2 3 67.44 11.26
 2 -2 4 177.69 15.19
 2 -2 4 137.96 16.07
 2 -2 4 185.75 12.78
 2 -2 4 151.46 17.3
 2 -2 5 515.32 33.58
 2 -2 5 428.63 34.73
 2 -2 5 492.81 32.73
 2 -2 5 484.63 31.33
 2 -2 6 2311.84 145.84
 2 -2 7 2907.41 175.96
 2 -2 7 2616.35 176.77
 2 -2 7 2895.89 172.07
 2 -2 7 3141.48 179.67
 2 -2 7 2483.87 171.99
 2 -2 8 1309.55 83.71
 2 -2 8 1270.93 81.63
 2 -2 8 1320.41 88.96
 2 -2 8 1327.31 83.5
 2 -2 8 1263.13 81.73
 2 -2 8 1296.41 81.54
 2 -2 8 1415.24 87.44
 2 -2 9 397.78 28.31
 2 -2 9 427.33 28.66
 2 -2 9 419.09 35.87
 2 -2 9 440 30.6
 2 -2 9 437.64 30.83
 2 -2 9 451.95 34
 2 -2 9 412.95 28.33
 2 -2 10 259.44 18.2
 2 -2 10 245.55 18.25
 2 -2 10 236.51 19.74
 2 -2 10 251.71 25.91
 2 -2 10 250.17 23.41
 2 -2 10 275.66 21.08
 2 -2 10 233.91 17.86
 2 -2 11 8.55 4.95
 2 -2 11 3.72 4.53
 2 -2 11 5.52 4.62
 2 -2 11 17.63 10.06
 2 -2 11 -1.67 7.96
 2 -2 11 -0.49 3.85
 2 -2 11 11.54 7.69
 2 -2 12 139.32 15.96
 2 -2 12 151.12 12.74
 2 -2 12 168.82 13.04
 2 -2 12 178.71 14.95
 2 -2 12 128.92 17.31
 2 -2 12 171.98 12.58
 2 -2 13 297.25 24.79
 2 -2 13 338.38 22.11
 2 -2 13 305.93 22.15
 2 -2 14 376.82 27.78
 2 -2 14 392.96 25.31
 2 -2 14 357.23 24.87
 -2 2 -15 236.73 17.77
 2 -2 15 235.02 18.04
 2 -2 15 228.23 16
 2 -2 16 150.68 10.49
 -2 1 17 1.56 1.68
 -2 1 16 10.03 2.85
 2 -1 -16 12.63 4.8
 -2 1 15 73.25 6.5
 -2 1 15 64.84 6.62
 2 -1 -15 53.39 8.44
 2 -1 -14 19.25 5.51
 -2 1 13 137.55 11.74
 2 -1 -13 145.8 13.47
 -2 1 13 164.17 19.11
 2 -1 -13 170.42 16.8
 -2 1 13 128 11.51
 2 -1 -12 -1.18 9.72
 -2 1 12 1.99 4.54
 -2 1 12 4 9.27
 2 -1 -11 174.92 15.99
 2 -1 -11 191.17 17.24
 -2 1 11 156.11 19.89
 -2 1 11 198.78 14.37
 2 -1 -11 183.5 18.6
 2 -1 -10 354.69 29.49
 -2 1 10 340.54 31.68
 2 -1 -10 394.06 29.59
 2 -1 -10 385.29 28.23
 2 -1 -10 384.22 27.36
 2 -1 -9 1073.84 67.08
 2 -1 -9 1043.15 67.82
 -2 1 9 891.01 69.79
 2 -1 -9 1029.91 65.85
 2 -1 -9 989.16 67.77
 2 -1 -8 1395.26 85.4
 2 -1 -8 1274.72 83.88
 2 -1 -7 628.64 41.98
 2 -1 -7 609.87 40.48
 2 -1 -6 3.16 6.69
 2 -1 -6 8.74 4.8
 -2 1 6 -4.7 8.9
 2 -1 -5 427.33 30.77
 -2 1 5 460.86 33.35
 2 -1 -5 475.54 32.43
 2 -1 -4 1608.72 100.59
 -2 1 4 1528.97 99.59
 2 -1 -3 4651.29 289.15
 -2 1 2 7041.83 431.53
 2 -1 -1 9643.37 607.3
 -2 1 1 9999 605.96
 2 -1 0 70.44 6.22
 2 -1 1 6.39 5.85
 2 -1 1 13.02 4.56
 2 -1 2 8.93 7.17
 2 -1 2 12.69 2.34
 2 -1 2 7 7.87
 2 -1 2 7.67 6.36
 2 -1 3 672.95 47.32
 2 -1 3 665.9 44.01
 2 -1 3 728.39 47.63
 2 -1 3 751.4 48.35
 2 -1 3 815.29 47.97
 2 -1 4 3098.98 205.73
 2 -1 4 3427.09 206.24
 2 -1 4 3152.12 204.46
 2 -1 4 3246.28 202.29
 2 -1 4 3777.55 207.49
 2 -1 5 3567.24 224.65
 2 -1 5 3605.54 224
 2 -1 5 4050.52 228.29
 2 -1 5 3754.98 223.35
 2 -1 5 3087.93 226.47
 2 -1 6 511.64 35.81
 2 -1 6 533.52 39.16
 2 -1 6 566.69 40.16
 2 -1 7 7.76 7.25
 2 -1 8 44.97 5.63
 2 -1 8 48.43 5.74
 2 -1 8 50.27 8.46
 2 -1 8 50.59 11.45
 2 -1 8 51.36 6.65
 2 -1 8 42.29 8.95
 2 -1 9 3.09 3.79
 2 -1 9 0.7 6.86
 2 -1 9 -5.44 9.97
 2 -1 9 7.17 7.72
 2 -1 9 -3.03 4.25
 2 -1 9 -1.63 3.02
 2 -1 9 0.43 3.49
 2 -1 10 22.32 8.75
 2 -1 10 22.49 4.59
 2 -1 10 30.38 8.05
 2 -1 10 29.05 5.01
 2 -1 10 5.98 9.86
 2 -1 10 32.91 10.14
 2 -1 10 18.22 5.13
 2 -1 11 110.24 13.43
 2 -1 11 110.07 9.85
 2 -1 11 105.1 10.98
 2 -1 11 81.56 13.89
 2 -1 11 113.32 9.65
 2 -1 12 1.87 3.67
 2 -1 12 10.12 8.37
 2 -1 12 -0.51 4.39
 2 -1 12 1.77 8.88
 2 -1 12 2.67 4.13
 2 -1 13 32.05 8.89
 2 -1 13 27.71 4.88
 2 -1 13 25.43 4.93
 2 -1 14 -0.74 7.29
 2 -1 14 0.37 3.24
 2 -1 14 4.17 3.45
 2 -1 15 8.64 3.22
 2 -1 15 10.81 3.03
 -2 1 -15 5.93 5.42
 2 -1 16 -0.67 2.29
 -2 0 17 92.97 6.4
 -2 0 17 84.39 6.37
 -2 0 16 19.41 3.32
 -2 0 15 -3.13 3.44
 -2 0 15 0.35 3.26
 2 0 -14 181.99 15.16
 2 0 -14 165.1 15.28
 -2 0 13 581.38 37.34
 -2 0 13 559.56 37.57
 2 0 -13 603.13 41.87
 -2 0 13 465.29 44.06
 2 0 -13 575.88 39.82
 2 0 -12 800.13 52.61
 -2 0 12 812.82 51.26
 -2 0 12 791.18 51.62
 -2 0 12 654.03 57.59
 2 0 -12 848.37 55.83
 -2 0 11 408.43 27.1
 -2 0 11 382.05 27.38
 -2 0 11 467.54 37.18
 2 0 -11 393.68 28.41
 2 0 -11 404.53 31.83
 2 0 -11 391.88 29.81
 -2 0 10 197.93 15.49
 2 0 -10 232.77 18.93
 -2 0 10 234.45 23.78
 2 0 -10 222.33 20.66
 2 0 -10 228.28 17.28
 2 0 -9 101.23 13.3
 2 0 -9 71.37 8.69
 -2 0 9 84.95 13.65
 2 0 -9 86.54 13.07
 -2 0 8 169.78 17.94
 2 0 -8 160.51 13.24
 2 0 -7 1177.35 71.74
 2 0 -7 1057.55 69.77
 -2 0 7 1149.95 75.37
 2 0 -6 1233.16 76.81
 -2 0 6 1133.74 79.55
 2 0 -5 779.54 51.34
 -2 0 5 793.97 53.94
 2 0 -4 417.04 30.62
 2 0 -3 122.12 13.2
 2 0 -2 660.4 46.94
 2 0 -2 707.41 47.17
 2 0 -1 6.95 2.24
 2 0 -1 23.75 9.1
 2 0 -1 7.44 8.97
 2 0 0 21.73 9.71
 2 0 0 21.61 9.53
 2 0 1 8.77 8.8
 2 0 1 7.82 1.08
 2 0 1 11.15 8.1
 2 0 2 63.84 10.17
 2 0 3 494.64 35.23
 2 0 3 502.62 33.09
 2 0 4 117.49 11.66
 2 0 5 -2.75 8.19
 2 0 5 -5.36 6.6
 2 0 5 -3.61 7.17
 2 0 5 11.64 8.48
 2 0 6 8.46 6.57
 2 0 6 5.72 8.57
 2 0 6 3.43 7.94
 2 0 6 19.68 8.62
 2 0 7 79.86 9.61
 2 0 7 83.64 11.33
 2 0 8 142.31 15.31
 2 0 8 167.43 14.22
 2 0 8 158.78 17.84
 2 0 9 770.68 53.52
 2 0 9 807.59 51.09
 2 0 9 811.63 51.4
 2 0 9 784.33 57.62
 2 0 10 280.28 24.28
 2 0 10 327.9 28.16
 2 0 10 298.96 21.45
 2 0 10 321.58 21.33
 2 0 11 574.44 40.77
 2 0 11 605.85 38.44
 2 0 11 587.87 44.85
 2 0 11 544.84 39.67
 2 0 11 585.7 37.98
 2 0 12 469.16 31.03
 2 0 12 502.27 34.06
 2 0 12 474.13 37.65
 2 0 12 422.56 32.75
 2 0 12 481.83 31.51
 2 0 13 56.01 9.73
 -2 0 -13 44.02 8.36
 2 0 13 34.21 5.69
 2 0 13 37.66 5.18
 2 0 14 25.41 3.93
 2 0 14 30.03 4.76
 -2 0 -14 24.42 6.58
 2 0 15 216.18 15
 2 0 15 208.36 14.48
 -2 0 -15 228.79 16.78
 2 0 16 246.96 16.34
 -2 -1 17 63.29 4.92
 2 1 -16 80.02 8.13
 -2 -1 16 97.23 7.24
 -2 -1 16 98.29 7.57
 2 1 -15 179.52 14.41
 -2 -1 15 177.86 12.6
 2 1 -15 156.1 14.33
 2 1 -14 199.07 17.32
 -2 -1 13 71.35 6.9
 -2 -1 13 56.78 7.7
 2 1 -13 64.99 10.36
 -2 -1 12 8.24 4.1
 -2 -1 12 -1.65 4.82
 -2 -1 12 4.66 11.12
 -2 -1 12 2.55 4.33
 -2 -1 11 5.81 3.89
 -2 -1 11 4.26 4.63
 -2 -1 11 13.71 11.04
 -2 -1 11 -4.17 4.08
 -2 -1 10 62.9 6.64
 -2 -1 10 52.12 13.61
 -2 -1 10 65.94 7.43
 2 1 -10 82.36 13.03
 -2 -1 9 6.13 10.93
 -2 -1 9 11.13 3.72
 -2 -1 9 20.32 4.7
 2 1 -9 6.97 6.86
 2 1 -9 15.27 10.25
 -2 -1 8 58.78 13.24
 2 1 -8 48.48 9.13
 2 1 -8 48.97 11.14
 2 1 -7 34.83 8.41
 2 1 -6 187.88 16.38
 -2 -1 6 205.96 20.07
 2 1 -6 180.7 16.48
 2 1 -5 312.27 22.84
 -2 -1 5 268.98 25.36
 2 1 -5 329.83 24.67
 -2 -1 4 273.22 23.56
 2 1 -4 316.54 24.27
 2 1 -3 32.94 9.39
 -2 -1 3 25.81 3.05
 -2 -1 3 25.7 7.39
 -2 -1 2 1196.34 73.58
 2 1 -2 1174.21 78.61
 2 1 -1 612.96 43.72
 2 1 0 1745.38 112.31
 2 1 1 2730.5 172.44
 2 1 2 805.57 53.23
 -2 -1 -2 785.51 50.23
 2 1 2 847 54.5
 2 1 3 32.1 8.41
 2 1 3 27.24 8.7
 2 1 4 54.04 8.37
 2 1 4 27.69 8.16
 2 1 4 55.03 8.47
 2 1 4 63.54 10.78
 2 1 5 413.66 27.8
 2 1 5 414.3 29.82
 2 1 5 330.1 30.21
 2 1 5 392.1 28.94
 2 1 6 1471.41 93.86
 2 1 7 2007.17 127.56
 2 1 7 1735.59 130.54
 2 1 8 2598.03 148.83
 2 1 8 2491.4 152.2
 2 1 8 2368.19 153.17
 2 1 8 2245.4 146.11
 -2 -1 -8 2255.67 149.21
 2 1 9 568.4 38.73
 2 1 9 530.99 34.95
 2 1 9 616.89 43.8
 2 1 9 521.99 41.13
 -2 -1 -9 507.96 39.15
 -2 -1 -10 78.16 12.43
 2 1 10 95.06 12.17
 2 1 10 81.83 7.47
 2 1 10 88.7 14.24
 2 1 11 208.69 15.29
 2 1 11 240.6 22.9
 2 1 12 40.84 5.22
 2 1 12 46.08 6.09
 -2 -1 -12 43.86 8.54
 2 1 13 194.37 13.96
 -2 -1 -13 201.52 16.97
 2 1 14 275.25 18.64
 2 1 14 264.56 17.88
 -2 -1 -14 265.32 20.41
 2 1 15 205.05 14.08
 -2 -1 -15 194.19 15.48
 2 1 16 5.39 1.95
 2 1 16 5.42 2.04
 -2 -2 16 33.72 3.38
 -2 -2 16 47.89 4.45
 -2 -2 15 97.05 8.42
 2 2 -15 115.59 10.58
 2 2 -15 93.52 9.73
 -2 -2 15 96.75 7.63
 2 2 -14 84.98 10.51
 -2 -2 14 87.83 7.45
 2 2 -14 76.3 9.95
 -2 -2 13 90.49 8.08
 2 2 -13 94.94 11.89
 -2 -2 12 9.58 3.72
 -2 -2 12 4.42 4.83
 -2 -2 12 2.43 10.03
 -2 -2 12 0.88 4.01
 2 2 -11 356.71 28.94
 -2 -2 11 370.68 26.16
 -2 -2 11 369.33 35.71
 -2 -2 11 404.21 27.93
 -2 -2 11 339.59 31.92
 -2 -2 11 381.26 25.51
 2 2 -10 1036.45 67.78
 -2 -2 10 975.12 64.66
 -2 -2 10 1069.81 75.65
 -2 -2 10 1051.02 66.85
 -2 -2 10 999.33 64.09
 2 2 -9 878.32 59.4
 -2 -2 9 794.84 65.95
 -2 -2 9 832.31 58.22
 -2 -2 9 887.5 56.59
 -2 -2 9 913.32 56.17
 -2 -2 8 1218.29 74.14
 2 2 -8 1112.06 76.54
 -2 -2 8 1089.75 75.56
 -2 -2 8 1337.95 84.5
 2 2 -7 631.41 44.25
 -2 -2 7 676.45 43.24
 -2 -2 7 572.64 49.29
 2 2 -6 405.95 31.27
 -2 -2 6 400.44 27.72
 2 2 -5 284.59 24.11
 -2 -2 5 289.25 19.61
 -2 -2 5 254.11 25.12
 2 2 -5 271.92 20.8
 2 2 -4 1178.88 75.54
 2 2 -4 1170.21 76.73
 -2 -2 4 1220.93 75.15
 2 2 -4 1260.14 80.96
 2 2 -3 2163.21 132.62
 -2 -2 3 2095.83 131.98
 2 2 -3 2308.9 138.8
 2 2 -2 2575.74 155.77
 2 2 -2 2384.3 149.75
 2 2 -1 3227.62 204.58
 2 2 0 2058.31 133.08
 2 2 1 72.92 13.12
 2 2 1 101.11 11.4
 2 2 2 13.67 8.46
 -2 -2 -2 14.96 4.44
 2 2 2 -3.76 8.3
 2 2 3 12.71 8.39
 2 2 3 8.57 8.5
 -2 -2 -3 7.62 4.7
 2 2 3 15.33 6.6
 2 2 4 505.32 35.92
 -2 -2 -4 440.21 32.84
 2 2 4 487.08 32.32
 2 2 5 1214.65 78.14
 2 2 5 1263.8 81.57
 -2 -2 -5 1271.24 77.99
 2 2 5 1103.64 82.32
 2 2 6 1215.34 77.71
 -2 -2 -6 1085.52 71.84
 -2 -2 -7 157.26 14.22
 2 2 7 138.89 18.26
 -2 -2 -8 60.64 9.69
 -2 -2 -8 56.67 11.2
 2 2 8 57.97 12.45
 2 2 9 0.93 3.52
 -2 -2 -9 3.78 10.46
 2 2 9 5.43 9.1
 -2 -2 -9 11.68 7.85
 -2 -2 -10 32.16 11.18
 2 2 10 40.51 11.55
 -2 -2 -10 54.43 9.31
 -2 -2 -11 11.3 9.56
 -2 -2 -11 9.02 6.63
 -2 -2 -12 53.52 8.72
 2 2 13 7.43 3.76
 -2 -2 -13 4.38 6.2
 2 2 14 12.44 3.49
 -2 -2 -14 5.94 4.88
 2 2 15 30.25 3.71
 -2 -3 16 11.18 2.29
 2 3 -15 -2.3 5.09
 -2 -3 15 5.38 3.05
 2 3 -14 162.62 13.97
 2 3 -14 119.83 12.31
 -2 -3 14 147.45 11.1
 2 3 -13 298.18 24.13
 2 3 -13 339.68 25.48
 2 3 -12 492.69 36.04
 2 3 -11 403.7 30.57
 -2 -3 11 400.33 38.33
 -2 -3 11 380.55 28.77
 -2 -3 11 380.96 33.93
 2 3 -10 10.79 9.01
 2 3 -10 11.64 8.79
 -2 -3 10 20.44 13.93
 -2 -3 10 7.94 4.7
 2 3 -9 184.8 18.23
 -2 -3 9 189.56 14.4
 -2 -3 9 143.31 15.12
 -2 -3 9 188.91 24.18
 2 3 -8 10.91 8.71
 -2 -3 8 -2.23 4.59
 -2 -3 8 0.9 4.15
 -2 -3 8 2.67 12.01
 2 3 -7 239.09 21.09
 -2 -3 7 236.57 18.37
 2 3 -7 263.35 21.16
 -2 -3 7 280.49 19.81
 -2 -3 7 237.75 27.31
 2 3 -6 307.43 23.86
 -2 -3 6 327.85 22.68
 -2 -3 6 341 31.42
 2 3 -6 303.43 23.66
 2 3 -6 303.48 27.61
 2 3 -5 582.3 39.84
 2 3 -5 569.66 44.16
 2 3 -4 110.3 9.54
 2 3 -4 87.13 11.63
 2 3 -3 37.4 5.83
 2 3 -3 43.43 9.3
 2 3 -2 97.11 9.32
 2 3 -2 101.91 12.46
 2 3 -1 56.36 7.25
 2 3 -1 68.05 10.44
 2 3 0 100.64 9.21
 2 3 0 97.23 12.48
 2 3 1 11.31 4.78
 2 3 1 20.97 8.65
 2 3 1 12.95 8.05
 2 3 2 131.41 13.24
 2 3 3 103.58 14.9
 2 3 3 118.28 12.36
 2 3 4 1105.75 72.19
 2 3 4 946 71.83
 2 3 4 1049.17 67.45
 2 3 5 381.3 27.9
 2 3 5 356.01 26.47
 2 3 5 322.93 32.14
 2 3 5 447.3 32.8
 -2 -3 -5 425.73 27.02
 2 3 6 12.08 3.76
 2 3 6 7.73 11.31
 -2 -3 -6 11.26 5.93
 2 3 7 19.85 10.7
 -2 -3 -7 2.55 6.43
 -2 -3 -8 120.24 16.59
 2 3 8 139.73 18.95
 -2 -3 -8 153.63 14.92
 2 3 9 286.5 27.55
 -2 -3 -9 302.81 23.79
 -2 -3 -9 256.79 25.2
 2 3 10 745.49 56.52
 2 3 10 745.73 48.87
 -2 -3 -10 815.9 52.3
 -2 -3 -10 730.71 53.74
 -2 -3 -11 950.39 60.56
 -2 -3 -11 848.22 61.58
 -2 -3 -12 315.02 23.09
 -2 -3 -12 278.74 23.7
 2 3 13 154.54 10.99
 -2 -3 -13 116.95 12.8
 -2 -3 -13 140.15 12.53
 2 3 14 6.23 2.93
 2 3 15 107.32 7.58
 -2 -4 15 54.21 4.69
 2 4 -14 111.88 10.87
 -2 -4 14 104.65 8.4
 2 4 -13 43.39 7.18
 -2 -4 13 38.92 5.17
 2 4 -12 6.04 7.21
 2 4 -12 13.03 8.1
 2 4 -11 54.32 11.54
 2 4 -11 62.81 10.93
 -2 -4 11 74.72 7.82
 2 4 -10 25.54 10.46
 2 4 -10 18.68 9.35
 -2 -4 10 24.92 12.73
 -2 -4 10 26.91 5.78
 2 4 -9 84.61 12.96
 -2 -4 9 77.16 8.49
 2 4 -9 64.58 12.84
 2 4 -8 18.51 9.45
 -2 -4 8 24.67 12.31
 -2 -4 8 20.37 5.43
 2 4 -7 109.01 13.7
 -2 -4 7 99.6 20.4
 -2 -4 7 117.3 10.49
 2 4 -6 182.07 16.8
 2 4 -6 196.51 16.98
 -2 -4 6 145.82 22.73
 2 4 -6 161.4 20.01
 2 4 -5 511.49 35.77
 2 4 -5 519.48 42
 2 4 -5 492.58 36.38
 2 4 -4 516.89 33.65
 2 4 -4 483.29 35.9
 2 4 -4 460.77 34.39
 2 4 -4 530.54 43
 2 4 -3 -3.02 4.99
 2 4 -3 4.3 5.63
 2 4 -3 -9.59 13.2
 2 4 -3 4.23 8.85
 2 4 -2 122.88 11.44
 2 4 -2 139.42 11.77
 2 4 -2 123.02 14.94
 2 4 -1 653 41.76
 2 4 -1 633.05 41.61
 2 4 -1 565.36 44.17
 2 4 0 683.51 45.85
 2 4 0 685.48 45.65
 2 4 0 730.37 48.62
 2 4 1 1347.95 88.24
 2 4 1 1390.03 88.07
 2 4 1 1430.66 90.55
 2 4 1 1452.65 97.23
 2 4 2 1001.85 70.38
 2 4 2 1207.01 79.11
 2 4 2 1158.6 75.6
 2 4 2 1154.09 72.45
 2 4 3 333.88 28.09
 2 4 3 283.6 22.3
 2 4 3 273.47 20.61
 2 4 3 314.94 28.54
 2 4 3 338.65 24.04
 2 4 4 99.52 9.43
 2 4 4 96.28 12.11
 -2 -4 -4 110.77 10.67
 2 4 4 73.8 15.62
 2 4 5 106.36 12.32
 2 4 5 121.74 16.86
 2 4 5 114.71 9.8
 2 4 5 86.6 17.43
 2 4 6 402.28 36.61
 2 4 7 891.48 66.63
 2 4 8 1026.04 74.2
 2 4 9 464.14 38.95
 -2 -4 -9 468.85 37.3
 2 4 10 341.77 23.57
 -2 -4 -10 347.87 26.59
 -2 -4 -11 79.37 12.26
 2 4 11 52.43 7.83
 -2 -4 -11 73.64 9.4
 -2 -4 -12 -1.23 5.19
 -2 -4 -12 2.38 6.95
 -2 -4 -13 46.58 7.22
 2 4 13 54.28 5.08
 2 4 14 97.52 7
 2 5 -14 53.01 5
 -2 -5 14 48.12 3.97
 2 5 -13 21.73 6.04
 -2 -5 13 16.81 3.03
 2 5 -12 17.9 7.17
 -2 -5 12 16.82 3.81
 -2 -5 12 13.27 3.57
 2 5 -11 93.32 12.36
 -2 -5 11 96.42 8.99
 -2 -5 11 87.94 8.28
 2 5 -10 518.29 38.48
 2 5 -9 636.22 45.83
 2 5 -9 654.61 46.81
 2 5 -8 471.8 34.23
 -2 -5 8 382.17 41.09
 -2 -5 7 395.21 42.46
 2 5 -7 462.15 33.88
 -2 -5 6 353.79 35.57
 2 5 -6 324.63 32.53
 2 5 -6 311.18 26.05
 2 5 -5 -2.67 12.54
 2 5 -5 9.45 9.44
 2 5 -4 269.7 20.07
 2 5 -4 244.69 20.23
 2 5 -4 259.13 29.97
 2 5 -4 263.47 23.5
 2 5 -3 600.18 39.94
 2 5 -3 568.44 50.95
 2 5 -3 552.3 40
 2 5 -3 655.49 44.66
 2 5 -2 696.47 48.34
 2 5 -2 724.84 60.9
 2 5 -2 818.48 53.29
 2 5 -2 725.55 48.56
 2 5 -1 565.71 38.39
 2 5 -1 517.21 49.4
 2 5 -1 504.5 41.97
 2 5 -1 600.69 38.64
 2 5 0 875.59 56.65
 2 5 0 891.56 58.16
 2 5 0 878.82 57.91
 2 5 0 967.53 70.25
 2 5 0 867.73 61.56
 2 5 1 848.64 59.25
 2 5 1 1019.16 71.23
 2 5 1 954.11 62.7
 2 5 2 12.98 12.37
 2 5 2 4.16 5.65
 2 5 2 4.64 9.09
 2 5 3 90.49 11.35
 2 5 3 87.72 16.51
 -2 -5 -3 92.04 10.5
 2 5 3 81.15 12.3
 2 5 4 77.19 11.42
 -2 -5 -4 92.38 10.52
 2 5 4 89.45 15.8
 2 5 4 63.77 15.96
 2 5 4 111.82 12.69
 2 5 5 88.29 12.08
 -2 -5 -5 99.08 11.26
 2 5 5 93.44 18.54
 2 5 5 98.45 12.59
 2 5 6 116.93 19.31
 2 5 7 152.37 16.73
 2 5 8 29.9 8.38
 2 5 9 4.44 6.04
 2 5 10 0.69 4.78
 2 5 10 2.7 2.95
 -2 -5 -11 22.89 8.56
 2 5 11 9.94 4.4
 2 5 11 19.35 3.03
 -2 -5 -12 29.03 6.34
 2 5 12 25.16 3.46
 2 5 13 35.82 3.11
 2 6 -12 131.67 11.21
 -2 -6 12 160.56 10.66
 2 6 -11 263.43 20.3
 2 6 -11 269.94 19.02
 -2 -6 11 242.04 17.68
 2 6 -10 166.29 15.14
 2 6 -10 175.87 16.84
 -2 -6 10 188.18 13.92
 2 6 -9 47.86 10.14
 2 6 -9 38.77 7.65
 2 6 -8 13.72 9.25
 2 6 -7 25.02 7.55
 2 6 -6 122.56 12.32
 2 6 -6 82.99 12.83
 2 6 -5 140.87 15.53
 2 6 -5 124.4 12.68
 -2 -6 5 87.78 19.54
 2 6 -5 139.27 21.24
 2 6 -4 55.29 8.61
 2 6 -4 35.82 17.25
 2 6 -3 3.14 5.72
 2 6 -3 -3.57 15.29
 2 6 -2 7.53 15.55
 2 6 -2 5.38 5.37
 2 6 -1 9.17 5.83
 2 6 -1 18.82 16.66
 2 6 0 3.58 15.59
 2 6 1 -3.27 12.44
 2 6 2 134.76 21.12
 -2 -6 -2 96.42 11.59
 -2 -6 -3 500.17 34.4
 2 6 3 488.08 42.32
 2 6 3 454.42 35.74
 2 6 3 460.48 34.38
 2 6 4 416.08 30.72
 -2 -6 -4 441.14 30.28
 2 6 4 382.14 27.66
 2 6 4 401.37 30.79
 2 6 4 390.19 36.72
 2 6 5 390.27 30.75
 -2 -6 -5 424.93 30.24
 2 6 5 389.16 30.21
 2 6 6 67.52 10.86
 2 6 7 2.01 7.26
 2 6 8 12.49 6.6
 -2 -6 -8 15.4 10.86
 2 6 9 262.68 19.68
 -2 -6 -9 274.99 23.41
 2 6 9 255.78 17.88
 2 6 10 343.08 25.31
 2 6 10 375.65 24.17
 2 6 11 436.49 27.44
 -2 -6 -11 437.22 29.01
 -2 -7 11 1.84 2.01
 2 7 -10 4.69 2.99
 -2 -7 10 14.25 3.29
 2 7 -9 -0.92 4.21
 -2 -7 9 1.53 3.68
 2 7 -9 2.79 5.61
 2 7 -8 58.45 7.56
 2 7 -8 54.95 9.35
 -2 -7 8 59.19 7
 2 7 -7 87.54 11.03
 2 7 -7 62.77 8.43
 2 7 -6 141.23 12.66
 2 7 -6 129.65 14.25
 2 7 -5 131.63 14.95
 2 7 -5 123.92 12.01
 2 7 -4 247.82 23.46
 2 7 -3 69.62 14.35
 2 7 -2 18.29 5.41
 2 7 -2 34.55 13.39
 2 7 -1 148.32 12.83
 2 7 -1 130.42 19.43
 -2 -7 0 289.51 23.34
 2 7 0 302.37 22.34
 2 7 0 314.32 28.24
 2 7 1 355.21 26.55
 2 7 1 398.23 31.32
 2 7 2 485.37 35.23
 2 7 2 551.24 38.59
 2 7 3 435.65 30.41
 2 7 3 398.72 28.17
 -2 -7 -3 427.26 30.57
 2 7 3 453.75 32.27
 2 7 4 84.51 10.64
 2 7 4 114.67 12.33
 2 7 5 -1.64 6.5
 2 7 6 61.62 8.54
 -2 -7 -7 160.35 15.96
 2 7 7 138.52 12.7
 2 7 8 278.77 20.43
 -2 -7 -8 309.87 23.01
 2 7 8 296.74 19.32
 -2 -7 -9 221.22 15.69
 2 7 9 203.77 13.47
 -2 -8 8 394.34 25.37
 -2 -8 7 380.31 26.35
 -2 -8 7 403.16 25.73
 -2 -8 6 135.01 12.39
 2 8 -6 124.48 12.95
 2 8 -5 -3.73 7.32
 -2 -8 5 5.21 5.44
 -2 -8 5 3.26 5.26
 -2 -8 5 1.57 3.93
 2 8 -4 26.06 8.72
 -2 -8 4 27.16 7.55
 -2 -8 4 17.44 4.67
 -2 -8 4 20.8 6.52
 -2 -8 3 106.12 11.57
 -2 -8 3 104.24 9.13
 2 8 -2 245.89 22.02
 -2 -8 2 217.09 18.32
 -2 -8 1 307.42 21.4
 2 8 -1 219.54 23.68
 -2 -8 0 245.12 17.55
 2 8 0 193.9 15.5
 2 8 0 228.72 20.83
 2 8 1 32.95 5.05
 -2 -8 -1 20.48 6.03
 2 8 1 32.46 4.15
 2 8 1 38.29 10.11
 2 8 2 0.49 3.77
 -2 -8 -2 -0.75 7.67
 2 8 2 3.12 2.51
 -2 -8 -2 -1.26 5.12
 2 8 2 7.41 7.16
 2 8 3 12.01 4.06
 -2 -8 -3 4.77 5.98
 -2 -8 -4 23.88 5.18
 -2 -8 -5 1.31 6.91
 2 8 6 1.21 1.82
 -2 -8 -6 -2.47 5.47
 -2 -9 1 13.9 5.15
 3 -10 0 10.64 4.69
 3 -10 1 5.6 4.21
 3 -9 -7 2.9 3.82
 3 -9 -6 58.54 7.32
 3 -9 -5 51.15 7.75
 3 -9 -4 16.43 7.32
 3 -9 -4 19.61 5.98
 3 -9 -4 22.42 7.38
 3 -9 -3 20.45 7.5
 3 -9 -3 27.67 8.26
 -3 9 3 24.26 6.93
 3 -9 -3 24.61 7.71
 -3 9 2 -7.83 7.42
 3 -9 -2 -3.34 6.29
 -3 9 1 0.89 8.73
 3 -9 -1 3.47 7.69
 -3 9 0 -1.92 8.9
 3 -9 1 19.71 4.74
 3 -9 1 25.86 8.78
 -3 9 -1 3.87 9.75
 3 -9 2 7.28 8.08
 -3 9 -2 9.94 8.46
 3 -9 2 0.49 4.17
 3 -9 3 -14.05 8.74
 3 -9 3 0.49 4.12
 -3 9 -3 4.81 7.5
 3 -9 4 -2.46 7.26
 3 -9 4 10.73 6.22
 -3 9 -4 -2.69 5.75
 3 -9 4 0.48 4.12
 3 -9 5 24.24 7.73
 3 -9 5 20.65 5.75
 3 -9 5 27.35 5.07
 3 -9 6 -1.9 3.72
 3 -9 7 -0.29 2.81
 3 -8 -9 10.24 4.6
 3 -8 -9 5.53 4.84
 3 -8 -8 -2.62 6.76
 3 -8 -8 -0.59 7.19
 3 -8 -7 1.04 8.31
 3 -8 -7 1.47 7.41
 3 -8 -6 17.16 8.35
 3 -8 -6 4.61 9.23
 3 -8 -5 65.83 12.28
 3 -8 -5 64.53 9.84
 3 -8 -5 49.53 10.98
 3 -8 -4 68.95 11.68
 3 -8 -4 38.62 10.43
 -3 8 4 45.84 9.75
 3 -8 -3 28.97 10.3
 -3 8 3 9.72 9.62
 3 -8 -2 40.73 10.24
 -3 8 2 23.45 12.49
 -3 8 1 85.56 15.89
 3 -8 -1 73.64 12.35
 3 -8 0 179.17 18
 3 -8 1 279.53 23.33
 -3 8 -1 226.78 25.63
 -3 8 -2 279.62 26.8
 3 -8 3 62.67 12.51
 3 -8 3 44.36 7.6
 -3 8 -3 47.89 13.01
 -3 8 -4 -8.8 9.55
 3 -8 4 -1.36 5.25
 3 -8 4 -2.93 5.67
 3 -8 4 -2.42 10.8
 3 -8 5 14.01 10.69
 -3 8 -5 8.36 8.28
 3 -8 5 28.62 6.29
 3 -8 5 38.92 7.09
 3 -8 6 198.22 19.43
 3 -8 6 231.74 16.86
 3 -8 6 199.32 16.13
 3 -8 6 178.46 16.6
 3 -8 7 251.31 18.41
 3 -8 7 239.7 18.74
 3 -8 8 209.72 19.16
 3 -8 8 272.94 18.46
 3 -8 8 241.85 17.84
 3 -8 9 149.51 12.59
 3 -8 9 144.72 11.62
 3 -8 10 80.57 6.83
 -3 7 11 31.85 3.4
 3 -7 -10 89.95 10.96
 3 -7 -10 134.9 12.13
 3 -7 -10 113.67 11.67
 3 -7 -10 114.46 11.56
 3 -7 -9 193.95 17.97
 3 -7 -9 246.63 19.39
 3 -7 -9 201.16 17.94
 3 -7 -9 184.74 17.48
 3 -7 -8 70.74 11.09
 3 -7 -8 71.47 11.28
 3 -7 -8 103.17 12.54
 3 -7 -7 54.9 10.36
 3 -7 -7 72.68 12.13
 3 -7 -6 9.47 8.6
 3 -7 -6 9.63 7.87
 3 -7 -6 19.26 10.67
 3 -7 -5 1.16 8.29
 3 -7 -5 -2.32 10.01
 3 -7 -4 80.92 11.96
 3 -7 -4 83.48 13.55
 3 -7 -3 541.5 37.57
 3 -7 -2 482.93 36.22
 3 -7 -2 396.46 29.94
 3 -7 -1 265.52 20.98
 3 -7 -1 291.93 28.53
 3 -7 0 218.58 25.35
 3 -7 0 238.72 18.89
 3 -7 1 3.22 13
 3 -7 1 9.43 5.32
 3 -7 1 10.16 5.95
 3 -7 2 36.32 13.64
 3 -7 2 40.58 7.36
 3 -7 2 24.63 6.83
 3 -7 3 101.68 10.77
 3 -7 3 81.18 9.23
 3 -7 4 237.23 23.16
 3 -7 4 246.59 29.71
 3 -7 4 237.4 19.46
 3 -7 4 235.12 18.39
 3 -7 5 205.36 21.4
 3 -7 5 199.64 16.88
 3 -7 5 177.13 15.46
 3 -7 6 308.22 22.59
 3 -7 6 273.46 21.72
 3 -7 6 306.32 26.72
 3 -7 7 37.34 12.65
 3 -7 8 3.2 5.24
 3 -7 8 4.45 4.26
 3 -7 9 14.84 8.7
 3 -7 9 16.53 5.15
 3 -7 9 10.5 4.4
 3 -7 10 2.44 6.18
 3 -7 10 8.86 3.86
 3 -7 11 10.91 2.98
 3 -7 12 0.19 1.93
 -3 6 13 78.56 5.91
 -3 6 12 209.48 13.2
 3 -6 -12 185.4 15.46
 3 -6 -12 179.78 14.41
 3 -6 -12 154.69 14.66
 3 -6 -11 81.58 10.52
 3 -6 -11 63.34 10.14
 3 -6 -11 66.58 10.15
 3 -6 -11 53.18 9.12
 3 -6 -11 60.39 8.89
 3 -6 -10 39.15 10.17
 3 -6 -10 68.59 12.08
 3 -6 -10 43.87 8.98
 3 -6 -10 57.23 10.58
 3 -6 -10 41.69 9.39
 3 -6 -9 30.49 10.33
 3 -6 -9 56.4 10.61
 3 -6 -8 -10.52 9.83
 3 -6 -8 -3.38 8.91
 3 -6 -8 8.04 9.4
 3 -6 -8 3.5 10.45
 3 -6 -7 11.69 8.23
 3 -6 -7 10.62 9.1
 3 -6 -7 15.64 10.92
 3 -6 -6 119.23 15.45
 3 -6 -5 130.91 15.66
 3 -6 -5 130.23 16.51
 3 -6 -5 133.62 14.6
 3 -6 -4 -3.01 7.35
 3 -6 -4 3.37 7.82
 3 -6 -4 4.94 6.1
 3 -6 -3 3.82 6.79
 3 -6 -3 7.47 7.39
 3 -6 -3 -1.41 10.97
 3 -6 -3 0.79 5.41
 3 -6 -2 14.84 13
 3 -6 -2 15.35 7.51
 3 -6 -2 16.03 6.11
 3 -6 -1 2.9 8.2
 3 -6 -1 1.52 12.52
 3 -6 -1 3.73 5.59
 3 -6 0 -1.21 9.14
 3 -6 0 -4.84 8.35
 3 -6 0 -1.5 10.64
 3 -6 0 5.86 4.81
 3 -6 0 -3.65 6.09
 3 -6 1 14.82 9.87
 3 -6 1 1.44 12.07
 3 -6 1 -3.58 9.85
 3 -6 1 7.29 5.4
 3 -6 1 4.28 4.22
 3 -6 2 5.94 9.16
 3 -6 2 -9.24 10.22
 3 -6 2 20.38 11.32
 3 -6 2 2.91 5.43
 3 -6 2 7.97 4.55
 3 -6 3 34.45 7.81
 3 -6 3 32.45 11.03
 3 -6 3 34.24 11.51
 3 -6 3 40.06 6.19
 3 -6 3 52.87 10.65
 3 -6 3 39.7 10.99
 3 -6 4 232.05 22.08
 3 -6 4 205.32 27.45
 3 -6 4 209.49 18.18
 3 -6 4 218.32 16.97
 3 -6 4 206.3 22.47
 3 -6 5 226.56 24.34
 3 -6 5 242.23 31.29
 3 -6 5 327.96 21.86
 3 -6 5 249.01 19.79
 3 -6 5 235.9 25.64
 3 -6 6 -2.19 10.72
 3 -6 6 1.88 4.9
 3 -6 6 -3.44 14.7
 3 -6 6 -0.8 6.52
 3 -6 6 5.7 5.22
 3 -6 7 30.22 11.88
 3 -6 7 28.08 6.03
 3 -6 7 13.67 13.4
 3 -6 7 28.51 7.15
 3 -6 7 25.67 5.82
 3 -6 7 32.58 11.94
 3 -6 8 84.41 9.86
 3 -6 8 95.96 9.91
 3 -6 8 71.81 14.63
 3 -6 8 94.05 9.54
 3 -6 9 194.32 19.25
 3 -6 10 405.95 31.01
 3 -6 10 399.79 29.02
 3 -6 10 429.64 29.12
 3 -6 10 435.6 28.55
 3 -6 11 685.91 48.5
 3 -6 11 779.55 47.9
 3 -6 12 311.66 22.16
 3 -6 12 322.62 21.59
 3 -6 13 17.91 2.86
 -3 5 14 19.99 2.96
 3 -5 -14 27.23 4.85
 3 -5 -13 2.91 5.57
 3 -5 -13 2.37 4.75
 -3 5 13 3.48 2.41
 3 -5 -13 -2.87 5.61
 -3 5 13 2.27 2.96
 3 -5 -12 15.49 7.31
 3 -5 -12 13.65 6.38
 3 -5 -12 10.89 7.69
 3 -5 -12 23.02 8.15
 3 -5 -11 50.33 9.25
 3 -5 -11 39.58 9.42
 3 -5 -11 44.81 11.28
 3 -5 -10 1.12 7.78
 3 -5 -10 -4.29 8.86
 3 -5 -10 21.43 11.72
 3 -5 -10 1.08 9.19
 3 -5 -9 48.15 11.03
 3 -5 -9 59.36 11.4
 3 -5 -9 38.34 16.14
 3 -5 -9 47.89 12.09
 3 -5 -8 16.96 10.07
 3 -5 -8 3.12 13.14
 3 -5 -8 7.15 10.21
 3 -5 -7 71.21 11.21
 3 -5 -7 49.11 15.93
 3 -5 -7 69.94 13.11
 3 -5 -7 69.36 12.64
 3 -5 -6 101.51 12.45
 3 -5 -6 90.54 13.47
 3 -5 -6 70.95 13.35
 3 -5 -5 157.6 18.09
 3 -5 -5 211.6 19.02
 3 -5 -5 219.11 25.01
 3 -5 -5 210.44 17.95
 3 -5 -4 96.57 10.97
 3 -5 -4 68.57 9.03
 3 -5 -4 69.24 10.14
 3 -5 -4 83.77 11.6
 3 -5 -3 7.35 6.72
 3 -5 -3 4.93 5.44
 3 -5 -3 3.71 7.04
 3 -5 -3 7.18 6.41
 3 -5 -3 13.36 10.88
 3 -5 -2 3.9 6.49
 3 -5 -2 10.71 6.5
 3 -5 -2 6.34 11.31
 3 -5 -2 16.82 7.08
 3 -5 -2 1.34 5.9
 3 -5 -1 196.69 14.52
 3 -5 -1 144.57 15.29
 3 -5 -1 165.29 15.15
 3 -5 -1 164.28 19.06
 3 -5 0 722.43 46.91
 3 -5 0 705.08 43.69
 3 -5 0 667.21 45.19
 3 -5 0 600.85 47.48
 3 -5 0 626.52 43.39
 3 -5 1 659.04 44.79
 3 -5 1 609.29 43.21
 3 -5 1 601.19 45.76
 3 -5 1 636.82 42.02
 3 -5 1 619.65 41.47
 3 -5 1 699.87 45.7
 3 -5 2 1130.5 72.9
 3 -5 2 1056.32 70.69
 3 -5 2 1015.57 69.67
 3 -5 2 1086.4 71.47
 3 -5 2 1085.81 68.62
 3 -5 2 1044.29 67.73
 3 -5 3 942.34 65.89
 3 -5 3 1007.96 65.72
 3 -5 3 1007.78 66.28
 3 -5 3 1010.45 64.15
 3 -5 3 972.9 63.07
 3 -5 3 971 68.94
 3 -5 4 11.34 4.47
 3 -5 4 10.97 9.32
 3 -5 4 14.22 10.38
 3 -5 4 9.17 10.81
 3 -5 4 10.27 13.54
 3 -5 4 12.89 5.81
 3 -5 4 7.85 3.91
 3 -5 5 -1.29 10.65
 3 -5 5 5.76 13.35
 3 -5 5 -2.23 11.15
 3 -5 5 0.73 5.72
 3 -5 5 3.95 9.42
 3 -5 5 0.54 4.55
 3 -5 6 320.5 26.3
 3 -5 6 257.27 31.56
 3 -5 6 237.78 20.2
 3 -5 6 255.15 26.91
 3 -5 6 269.66 19.52
 3 -5 7 411.64 38.54
 3 -5 7 538.87 38.56
 3 -5 7 434.85 43.9
 3 -5 7 465.45 33.04
 3 -5 7 460.12 32.08
 3 -5 7 489.78 32.32
 3 -5 8 401.8 38.02
 3 -5 8 341.99 24.97
 3 -5 8 311.58 23.99
 3 -5 8 356.45 31.7
 3 -5 8 342.43 24.21
 3 -5 9 893.86 61.58
 3 -5 9 891.73 58.43
 3 -5 9 827.79 57.74
 3 -5 9 968.44 66.22
 3 -5 9 943.82 58.1
 3 -5 10 236.57 18
 3 -5 10 209.67 17.28
 3 -5 10 240.04 17.38
 3 -5 10 250.01 21.2
 3 -5 11 40.97 9.07
 3 -5 11 38.43 5.47
 3 -5 12 -1.93 6.89
 3 -5 12 -1.2 6.54
 3 -5 12 5.89 3.24
 3 -5 13 146.85 12.53
 3 -5 13 145.68 11.17
 3 -5 14 46.88 4.51
 -3 4 15 75.59 5.87
 3 -4 -14 67.35 8.29
 3 -4 -14 48 6.87
 -3 4 14 49.93 5.34
 -3 4 14 60.57 5.26
 3 -4 -13 28.13 7.97
 3 -4 -13 26.99 6.87
 3 -4 -13 41.51 7.29
 -3 4 13 26.76 4.34
 3 -4 -12 11.87 6.88
 3 -4 -12 15.38 7.45
 3 -4 -12 4.72 8.87
 3 -4 -11 43.99 9.55
 3 -4 -11 32.23 10.13
 3 -4 -11 60.59 11.22
 3 -4 -11 60.96 13.59
 3 -4 -11 54.26 10.6
 3 -4 -10 159.07 16.91
 3 -4 -10 156.56 16.77
 3 -4 -10 133.97 22.55
 3 -4 -10 147.62 19.31
 3 -4 -9 380.59 33.46
 3 -4 -9 455.34 41.89
 3 -4 -9 455.37 33.84
 3 -4 -9 423.3 33.42
 3 -4 -9 465.67 33.13
 3 -4 -8 272.4 25.72
 3 -4 -8 275.94 31.8
 3 -4 -8 293.24 25.84
 3 -4 -8 337.17 25.34
 3 -4 -8 344.95 26.41
 3 -4 -7 200.21 21.02
 3 -4 -7 226.25 20.74
 3 -4 -7 268.19 27.69
 3 -4 -7 245.46 20.03
 3 -4 -7 251.08 21.57
 3 -4 -6 173.6 15.8
 3 -4 -6 164.96 16.38
 3 -4 -6 176.09 21.89
 3 -4 -6 137.03 16.54
 3 -4 -6 195.62 15.8
 3 -4 -6 164.52 17.37
 3 -4 -5 -2.99 6.2
 3 -4 -5 -1.78 6.51
 3 -4 -5 2.42 7.38
 3 -4 -5 11.63 9.98
 3 -4 -5 1.83 7.67
 3 -4 -4 90.37 9.7
 3 -4 -4 85.65 10.61
 3 -4 -4 91.37 10.45
 3 -4 -4 97.79 14.39
 3 -4 -4 77.9 9.07
 3 -4 -3 795.56 50.89
 3 -4 -3 826.53 56.15
 3 -4 -3 759.39 51.32
 3 -4 -3 734.3 50.56
 3 -4 -2 1603.5 99.86
 3 -4 -2 1598.55 99.25
 3 -4 -2 1509.74 99.07
 3 -4 -1 784.74 52.75
 3 -4 -1 835.4 52.57
 3 -4 -1 781.4 52.23
 3 -4 0 1334.1 85.84
 3 -4 0 1356.22 85.69
 3 -4 1 21.2 7.93
 3 -4 1 11.07 6.52
 3 -4 2 56.19 9.45
 3 -4 2 51.79 8.72
 3 -4 2 62.82 10.23
 3 -4 3 17.35 8.35
 3 -4 3 19.12 7.52
 3 -4 3 17.7 7.93
 3 -4 4 707.33 46.25
 3 -4 4 647.96 51.69
 3 -4 4 672.3 44.34
 3 -4 4 714.14 47.23
 3 -4 4 624.69 42.79
 3 -4 4 679.9 43.02
 3 -4 4 688.09 49.85
 3 -4 5 83.89 13
 3 -4 5 112.08 18.08
 3 -4 5 79.65 9.31
 3 -4 5 89.76 13.91
 3 -4 5 84.83 7.89
 3 -4 5 79.91 13.88
 3 -4 5 88.21 8.07
 3 -4 6 218.19 26.41
 3 -4 6 233.06 18.08
 3 -4 6 252.02 22.83
 3 -4 6 216.41 16.74
 3 -4 6 210.75 23.3
 3 -4 6 238.18 17.02
 3 -4 7 47.82 13.28
 3 -4 7 55.19 7.39
 3 -4 7 37.77 6.06
 3 -4 7 35.03 10.92
 3 -4 7 37.21 6.1
 3 -4 8 26.74 11.91
 3 -4 8 37.74 13.82
 3 -4 8 32.17 6.18
 3 -4 8 24.2 5.89
 3 -4 8 31.53 10.97
 3 -4 8 24.53 5.67
 3 -4 9 1.13 11.4
 3 -4 9 7.82 4.58
 3 -4 9 -1.22 4.67
 3 -4 9 7.93 9.71
 3 -4 9 5.85 4.42
 3 -4 10 86.63 12.95
 3 -4 10 73.8 8.63
 3 -4 10 72.07 8.4
 3 -4 10 80.64 8.24
 3 -4 11 10.64 8.31
 3 -4 11 17.82 4.88
 3 -4 11 25.31 4.6
 3 -4 12 56.72 9.37
 3 -4 12 57.42 9.32
 3 -4 12 55.51 5.98
 3 -4 13 85.99 10.34
 3 -4 13 94.12 7.79
 3 -4 13 81.56 7.05
 3 -4 14 181.85 13.95
 3 -4 14 168.03 12.16
 3 -4 15 74.79 5.82
 -3 3 16 49.15 4.07
 3 -3 -15 -2.57 4.77
 -3 3 15 1.39 2.58
 -3 3 15 -1.22 2.54
 -3 3 14 108.36 9.21
 3 -3 -14 119.73 11.81
 -3 3 14 117.56 9.35
 3 -3 -14 144.2 13.22
 3 -3 -13 149.03 15.58
 3 -3 -13 154.83 16.15
 3 -3 -13 182.77 15.06
 3 -3 -12 180.79 17.22
 3 -3 -12 142.31 17.54
 3 -3 -12 184.79 17.57
 3 -3 -12 168.49 15.9
 3 -3 -11 272.42 28.61
 3 -3 -11 230.51 22.2
 3 -3 -11 198.21 20.44
 3 -3 -10 166.48 17.65
 3 -3 -10 169.17 17.91
 3 -3 -10 181.99 24.86
 -3 3 10 186.04 20.36
 3 -3 -10 178.18 20.1
 3 -3 -10 185.48 17.9
 3 -3 -10 163.04 16.39
 3 -3 -9 107.28 12.66
 3 -3 -9 127.65 15.14
 3 -3 -9 99.86 17.98
 3 -3 -9 144.75 14.64
 -3 3 9 82 14.59
 3 -3 -9 123.08 16.79
 3 -3 -9 101.28 14.26
 3 -3 -8 7.87 6.67
 3 -3 -8 2.17 8.71
 3 -3 -8 4.5 8.48
 3 -3 -8 13.76 7.18
 3 -3 -8 2.5 11.23
 -3 3 8 4.93 8.77
 3 -3 -8 0.97 9.12
 3 -3 -7 69.01 9.79
 3 -3 -7 99.63 12.95
 3 -3 -7 79.89 11.57
 3 -3 -7 90.94 10.54
 3 -3 -7 75.59 14.2
 -3 3 7 86.91 12.85
 3 -3 -7 75.88 12.08
 3 -3 -6 26.49 6.29
 3 -3 -6 37.78 8.49
 3 -3 -6 22.73 6.9
 3 -3 -6 23.72 10.78
 3 -3 -6 27.32 9.14
 3 -3 -5 120.57 12.29
 3 -3 -5 157.51 17.22
 3 -3 -5 143.68 13.32
 3 -3 -5 126.35 11.69
 3 -3 -4 12.78 5.2
 3 -3 -4 11.21 6.44
 3 -3 -3 19.57 5.36
 3 -3 -3 19.54 7.96
 3 -3 -3 15.63 6.05
 3 -3 -2 360.46 25.84
 3 -3 -2 433.32 29.62
 3 -3 -2 370.46 26.16
 3 -3 -2 351.31 25.33
 3 -3 -1 23.25 5.41
 3 -3 -1 20.27 6.38
 3 -3 -1 8.91 5.53
 3 -3 0 4.19 5.55
 3 -3 0 -1.04 5.33
 3 -3 1 383.78 25.91
 3 -3 1 333.84 24.92
 3 -3 2 273.51 20.81
 3 -3 2 255.7 19.98
 3 -3 2 288.37 23.12
 3 -3 3 864.78 53.75
 3 -3 3 796.95 53.56
 3 -3 3 806.97 52.93
 3 -3 3 735.6 55.9
 3 -3 4 612.43 41.38
 3 -3 4 596.29 40.34
 3 -3 4 506.29 43.69
 3 -3 4 639.29 44.63
 3 -3 5 891.01 56.69
 3 -3 5 843.99 55.22
 3 -3 5 716.43 58.25
 3 -3 6 26.36 5.13
 3 -3 6 24.99 10.77
 3 -3 6 15.74 9.4
 3 -3 6 24.44 5.11
 3 -3 6 48.69 11.87
 3 -3 6 17.81 5.39
 3 -3 6 27.23 4.63
 3 -3 6 26.25 10.22
 3 -3 6 20.2 4.4
 3 -3 7 181.05 12.91
 3 -3 7 150.33 16.89
 3 -3 7 154.35 14.11
 3 -3 7 174.49 20.53
 3 -3 7 169.98 13.77
 3 -3 7 166.34 13.22
 3 -3 7 167.19 12.68
 3 -3 7 158.25 13.34
 3 -3 7 197.41 20.78
 3 -3 7 157.78 12.92
 3 -3 8 119.89 9.44
 3 -3 8 77.3 13.45
 3 -3 8 80.83 10.05
 3 -3 8 106.01 9.86
 3 -3 8 88.83 9.73
 3 -3 8 107.41 9.58
 3 -3 8 66.74 13.36
 3 -3 8 97.82 9.13
 3 -3 9 1062.98 68.78
 3 -3 9 1124.49 69.46
 3 -3 9 1134.68 72
 3 -3 9 953.74 70.58
 3 -3 9 1045.37 69.28
 3 -3 9 1161.87 69.42
 3 -3 9 1165.46 76.59
 3 -3 9 1062.61 68.79
 3 -3 10 999.61 62.84
 3 -3 10 1022.01 63.41
 3 -3 10 891.69 64.75
 3 -3 10 1070.2 63.46
 3 -3 10 923.24 62.53
 3 -3 11 779.74 58.78
 3 -3 11 797.02 58.81
 3 -3 11 969.66 57.63
 3 -3 11 1003.34 60.13
 3 -3 11 893.31 56.74
 3 -3 12 1026.83 72.02
 3 -3 12 1258.74 72.53
 3 -3 12 1070.01 70.2
 3 -3 13 285.33 21.37
 3 -3 13 259.17 18.65
 3 -3 14 23.15 6.62
 3 -3 14 19.81 3.77
 3 -3 15 25.04 3.37
 -3 2 16 57.76 4.96
 -3 2 16 60.27 4.99
 3 -2 -15 26.9 6.22
 -3 2 15 23.91 3.72
 -3 2 15 17.51 3.69
 3 -2 -14 13.74 6.76
 -3 2 14 17.57 3.97
 -3 2 14 20.17 4.36
 3 -2 -14 9.62 7.68
 3 -2 -13 4.12 7.45
 -3 2 13 -1.43 4.02
 -3 2 13 1.79 3.91
 3 -2 -12 2.59 6.14
 -3 2 12 3.44 3.85
 -3 2 12 -9.09 9.47
 3 -2 -11 -2.74 6.95
 3 -2 -11 13.55 9.4
 3 -2 -11 -6.51 6.48
 -3 2 11 11.2 10.27
 3 -2 -11 -3.56 11.34
 3 -2 -10 105.84 11.48
 3 -2 -10 121.48 14.13
 3 -2 -10 78.78 11.16
 -3 2 10 110.91 15.91
 3 -2 -9 0.82 6
 3 -2 -9 2.19 9.67
 3 -2 -9 1.89 7.27
 -3 2 9 -1.71 9.88
 3 -2 -9 5.81 11.61
 3 -2 -9 -0.9 8.3
 3 -2 -8 18.72 6.16
 3 -2 -8 21.95 9.03
 3 -2 -8 24.23 8.4
 3 -2 -8 13.72 7.73
 3 -2 -8 22.14 7.12
 -3 2 8 29.57 9.9
 3 -2 -8 21.87 11.4
 3 -2 -7 9.21 4.83
 3 -2 -7 7.11 7.51
 3 -2 -7 3.21 5.71
 -3 2 7 8.19 8.75
 3 -2 -7 10.02 7.66
 3 -2 -6 452.1 33.17
 -3 2 6 417.87 34.54
 3 -2 -6 482.5 33
 3 -2 -6 506.24 32
 3 -2 -5 215.22 17.72
 3 -2 -5 233.35 17.32
 -3 2 5 226.09 18.97
 3 -2 -5 224.78 21
 3 -2 -5 207.73 16.04
 3 -2 -4 833.31 53.16
 3 -2 -4 789.34 52.87
 3 -2 -4 821.45 55.83
 -3 2 4 855.76 53.71
 3 -2 -4 846.4 58.55
 3 -2 -4 897.29 56.47
 3 -2 -4 774.51 52.1
 3 -2 -3 153.77 13.11
 3 -2 -3 164.55 13.25
 3 -2 -3 158.73 15.29
 3 -2 -3 182.58 19.61
 3 -2 -2 6.7 5.2
 3 -2 -2 4.76 5.91
 3 -2 -2 -4.25 14.93
 3 -2 -1 2.15 13.65
 3 -2 0 1258.39 77.3
 3 -2 0 1138.22 80.95
 3 -2 1 2114.06 131.23
 3 -2 1 2220.65 134.69
 3 -2 1 2042.26 132.32
 3 -2 2 2070.59 114.64
 3 -2 2 2020.74 111.77
 3 -2 2 1841.96 114.09
 3 -2 3 2121.14 137.03
 3 -2 3 2190.7 137.82
 3 -2 3 2236.2 139.07
 3 -2 3 2127.91 138.9
 3 -2 3 2442.12 142.85
 3 -2 3 2298.92 140.68
 3 -2 4 866.51 56.39
 3 -2 4 854.56 55.32
 3 -2 4 851.27 57.9
 3 -2 4 815.74 54.17
 3 -2 4 924.16 59.6
 3 -2 4 901.84 59.42
 3 -2 5 0.69 7.87
 3 -2 5 8.22 7.1
 3 -2 5 -1.2 6.32
 3 -2 5 1.23 6.02
 3 -2 5 -1.56 8.4
 3 -2 6 404.41 30.69
 3 -2 6 398.68 30.38
 3 -2 6 480.86 29.03
 3 -2 6 404.79 29.13
 3 -2 7 679.13 47.9
 3 -2 7 702.89 45.48
 3 -2 7 674.23 45.74
 3 -2 7 764.3 46.15
 3 -2 7 718.14 47.09
 3 -2 8 358.85 25.38
 3 -2 8 398.98 25.99
 3 -2 8 351.55 27.91
 3 -2 8 384.7 32.09
 3 -2 8 381.7 27.22
 3 -2 8 374.65 25.18
 3 -2 9 730.69 54.89
 3 -2 9 879.32 53.46
 3 -2 9 840.52 53.78
 3 -2 9 851.07 55.76
 3 -2 9 899.94 61.13
 3 -2 9 788.7 55.15
 3 -2 10 406.72 32.63
 3 -2 10 498.27 31.45
 3 -2 10 486.65 33.48
 3 -2 10 441.01 32.63
 3 -2 10 453.8 30.74
 3 -2 11 60.63 10.96
 3 -2 11 79.56 7.44
 3 -2 11 66.05 7.93
 3 -2 11 60.55 10.52
 3 -2 11 66.86 8.42
 3 -2 12 9.96 8.15
 3 -2 12 1.27 3.73
 3 -2 12 1.02 4.16
 3 -2 13 64.35 7.19
 3 -2 13 75.16 10.33
 3 -2 13 75.49 7.28
 3 -2 14 3.61 6.27
 3 -2 14 8.45 3.35
 3 -2 15 7.53 2.14
 3 -2 15 17.22 2.98
 -3 2 -15 10.5 4.44
 3 -2 16 16.02 2.03
 -3 1 16 84.2 6.51
 -3 1 15 235.72 15.87
 3 -1 -15 211.4 18.24
 -3 1 15 229.02 16.09
 -3 1 14 138.63 10.81
 -3 1 14 135.69 11.21
 3 -1 -13 177.6 16.17
 -3 1 13 189.06 14.38
 -3 1 13 187.69 14.8
 3 -1 -13 230.04 19.28
 3 -1 -12 48.79 8.68
 -3 1 12 35.37 5.68
 -3 1 12 39.1 10.64
 3 -1 -12 41.29 8.36
 3 -1 -12 43.28 10.9
 3 -1 -11 93.87 14.05
 -3 1 11 91.78 15.25
 3 -1 -11 121.37 13.02
 -3 1 11 103.77 9.34
 3 -1 -11 97.05 11.92
 3 -1 -10 167.88 17.26
 3 -1 -10 151.6 15.49
 -3 1 10 109.37 16.18
 3 -1 -10 154.18 17.74
 3 -1 -9 810.29 53.44
 -3 1 9 718.21 55.44
 3 -1 -9 706.92 53.67
 3 -1 -9 872.76 54.57
 3 -1 -8 1000.42 65.83
 3 -1 -8 1030.75 66.91
 3 -1 -8 1064.65 67.13
 3 -1 -8 938.36 63.76
 3 -1 -7 1282.47 85.37
 3 -1 -7 1343.16 83.48
 3 -1 -6 113.07 11.89
 3 -1 -6 116.02 9.49
 3 -1 -5 148.94 13.73
 3 -1 -5 165.61 16.73
 3 -1 -4 128.05 11.53
 3 -1 -4 138.84 15.16
 3 -1 -4 126.12 11.57
 3 -1 -3 785.57 50.45
 -3 1 3 640.57 43.51
 3 -1 -3 690.93 43.93
 3 -1 -2 2525.69 145.6
 3 -1 -2 2632 152.05
 -3 1 2 2264.34 143.41
 3 -1 -1 2465.8 159.36
 3 -1 0 1329.38 89.79
 3 -1 1 7.37 10.67
 3 -1 2 8.02 8.51
 3 -1 3 15.9 8.32
 3 -1 3 6.72 2.13
 3 -1 3 13.34 7.78
 3 -1 4 70.19 10.15
 3 -1 4 98.2 11.45
 3 -1 4 99.42 9.48
 3 -1 4 86.99 11.92
 3 -1 4 105.51 7.81
 3 -1 5 5.65 7.63
 3 -1 5 10.02 7.48
 3 -1 5 24.16 6.46
 3 -1 5 10.36 3.19
 3 -1 6 8.57 7.98
 3 -1 6 -3.26 7.09
 3 -1 7 -0.77 7.61
 3 -1 7 -1.28 3.74
 3 -1 7 6.89 7.72
 3 -1 7 5.01 3.55
 3 -1 7 4.58 4.13
 3 -1 8 150.21 14.77
 3 -1 8 140.55 11.21
 3 -1 8 163.66 11.83
 3 -1 8 140.73 14.13
 3 -1 8 144.56 11.83
 3 -1 8 128.88 12.24
 3 -1 8 132.01 10.89
 3 -1 9 34.21 9.56
 3 -1 9 36.03 4.75
 3 -1 9 37.63 5.32
 3 -1 9 30.23 5.37
 3 -1 9 37.66 8.44
 3 -1 9 25.17 5.57
 3 -1 10 38.5 9.71
 3 -1 10 54.75 6.19
 3 -1 10 59.04 7.03
 3 -1 10 53.3 7.14
 3 -1 11 47.38 5.84
 3 -1 11 52.34 6.71
 3 -1 12 289.74 23.23
 3 -1 12 304.27 20.84
 3 -1 12 282.95 19.95
 3 -1 13 200.04 16.77
 3 -1 13 188.14 13.62
 3 -1 14 351.9 24.38
 3 -1 14 371.74 24.39
 -3 1 -14 380.3 26.37
 3 -1 15 105.09 8.29
 -3 1 -15 122.26 10.14
 3 -1 16 60.42 4.57
 3 0 -16 64.84 7.39
 -3 0 16 58.51 4.89
 -3 0 15 17.06 3.22
 3 0 -15 11.46 4.59
 -3 0 15 11.47 4.12
 -3 0 14 69.13 6.6
 -3 0 14 78.32 7.57
 -3 0 13 100.17 8.3
 3 0 -13 83.53 11.28
 3 0 -13 77.94 10.4
 -3 0 13 83.65 8.8
 -3 0 12 251.37 16.71
 3 0 -12 167.64 18.03
 -3 0 12 182.58 16.54
 -3 0 12 208.16 22.83
 -3 0 12 227.77 15.62
 -3 0 11 227.89 16.63
 3 0 -11 212.99 20.12
 3 0 -11 262.9 23
 3 0 -10 198.88 19.11
 -3 0 10 201.49 15.54
 -3 0 10 234.48 22.88
 3 0 -9 154.16 15.93
 -3 0 9 144.13 11.31
 -3 0 9 130.12 17.14
 3 0 -9 174.99 17.38
 3 0 -8 24.08 7.9
 3 0 -8 23.52 8
 -3 0 8 39.15 10.62
 3 0 -8 30.42 11.81
 3 0 -8 20.09 10.31
 3 0 -7 159.12 15.29
 3 0 -7 153.71 17.16
 3 0 -6 34.42 8.55
 -3 0 6 22.6 8.06
 3 0 -5 44.08 10
 -3 0 5 22.56 7.45
 3 0 -5 41.03 8.83
 3 0 -4 24.71 7.84
 3 0 -4 26 6.76
 -3 0 4 16.24 6.57
 3 0 -4 29.35 10.31
 3 0 -3 98.08 14.96
 -3 0 3 96.19 9.29
 3 0 -2 65.3 5.26
 3 0 -2 80.86 13.77
 3 0 -1 560.77 42.81
 3 0 0 463.39 36.68
 3 0 1 32.53 11.95
 3 0 2 13.57 9.12
 3 0 3 2013.05 114.08
 3 0 3 1662.45 112.01
 3 0 4 811.58 56.71
 3 0 4 955.97 56.63
 3 0 4 848.5 57.71
 3 0 5 1218.14 78.55
 3 0 5 1098.24 78.58
 3 0 6 676.83 56.03
 3 0 6 1089.98 57.08
 3 0 7 98.69 12.59
 3 0 7 90.55 8.93
 3 0 7 91.58 8.08
 3 0 8 1.28 2.89
 3 0 8 -1.34 3.5
 3 0 8 5.16 4.48
 3 0 8 2.71 8.54
 3 0 9 667.79 45.69
 3 0 9 692.19 42.74
 3 0 9 682.37 43.28
 3 0 9 601.32 42.14
 3 0 10 1614.5 96.79
 3 0 10 1437.45 93.88
 3 0 11 1179.28 78.45
 3 0 11 1215.52 76.28
 3 0 12 889.26 57
 3 0 13 352.3 24.71
 -3 0 -13 389.28 26.81
 3 0 14 126.39 10.18
 -3 0 -14 137.88 11.87
 3 0 15 1.22 2.59
 3 0 15 1.35 2.18
 -3 -1 16 50.62 4.77
 3 1 -16 51.84 5.79
 -3 -1 15 10.95 2.52
 3 1 -15 5.33 4.52
 3 1 -15 5.27 5.53
 -3 -1 14 22.76 3.59
 3 1 -14 26.76 7.46
 3 1 -14 15.68 6.18
 -3 -1 14 21.24 4.88
 3 1 -13 6.68 6.7
 -3 -1 13 -2.99 4.6
 3 1 -12 26.16 8.78
 -3 -1 12 24.51 4.38
 -3 -1 12 28.72 6.05
 -3 -1 11 25.28 4.57
 -3 -1 11 28.91 5.82
 3 1 -10 342.07 26.77
 -3 -1 10 316.81 23.01
 -3 -1 10 345.41 30.68
 3 1 -9 32.36 8.84
 -3 -1 9 20.47 5.03
 -3 -1 9 26.39 10.58
 3 1 -8 98.94 13.11
 3 1 -8 111.85 13.14
 -3 -1 8 120.9 16.23
 3 1 -7 20.98 7.87
 -3 -1 7 28.09 10.1
 3 1 -6 1004.85 66.37
 3 1 -5 907.2 56.07
 3 1 -5 732.13 58.37
 3 1 -4 1077.57 67.17
 3 1 -4 935.04 70.58
 3 1 -3 1202.92 74.11
 3 1 -3 1129.39 75.52
 3 1 -3 1192.46 80.87
 3 1 -2 85.03 7.49
 3 1 -2 59.29 13.48
 3 1 -1 74.2 14.54
 3 1 -1 94.03 8.07
 3 1 -1 81.45 12.06
 3 1 0 1620.16 95.26
 3 1 0 1515.32 102.53
 3 1 0 1347.58 97.13
 3 1 1 2017.59 125.81
 3 1 1 2078.51 132.83
 3 1 2 1605.82 99.74
 3 1 2 1565.89 105.89
 3 1 3 917.78 58.18
 3 1 3 899.72 63.67
 3 1 4 160.09 12.68
 3 1 4 154.81 17.51
 3 1 5 290.45 22.81
 3 1 6 110.06 10.31
 3 1 6 117.4 10.61
 3 1 7 517.5 33.25
 3 1 7 480.62 33.78
 3 1 8 204.41 16.28
 3 1 8 215.04 15.64
 3 1 9 194.28 15.13
 3 1 9 192.04 14.46
 3 1 10 9.48 3.46
 3 1 10 6.42 4.03
 3 1 11 145.18 11.73
 -3 -1 -11 136.43 13.78
 -3 -1 -12 56.28 8.55
 3 1 13 0.39 3.54
 -3 -1 -13 1.96 5.32
 3 1 14 6.79 3.14
 -3 -1 -14 9.24 4.4
 3 1 15 7.76 2.56
 3 1 15 10.4 2
 -3 -2 16 153.37 10.47
 3 2 -15 313.33 23.13
 3 2 -15 334.15 23.13
 3 2 -15 294.77 22.48
 -3 -2 15 342.49 21.56
 3 2 -14 319.48 23.74
 3 2 -14 306.62 23.36
 3 2 -13 252.53 21.03
 -3 -2 12 50.81 6.85
 3 2 -12 51.12 10.05
 -3 -2 11 39.67 6.32
 3 2 -10 88.66 12.99
 -3 -2 10 107.83 16.83
 -3 -2 10 90.17 9.32
 -3 -2 9 1198.03 74.92
 3 2 -9 1179.21 78.31
 -3 -2 9 1090.14 83.37
 3 2 -8 1115.05 75.19
 -3 -2 8 1141 71.99
 3 2 -8 1124.61 75.15
 3 2 -7 592.89 43.92
 -3 -2 7 647.05 41.07
 3 2 -7 606.65 44.34
 3 2 -6 475.83 32.79
 3 2 -6 423.53 36.27
 3 2 -6 410.54 33.1
 3 2 -5 59.8 9.8
 3 2 -5 46.16 11.93
 3 2 -4 34.26 5.78
 3 2 -4 17.25 11.35
 3 2 -4 32.6 8.92
 3 2 -3 566.96 36.93
 3 2 -3 513.99 44.41
 3 2 -3 559.73 39.64
 3 2 -2 1891.03 114.46
 3 2 -2 1718.61 116.8
 3 2 -1 523.53 33.59
 3 2 -1 468.48 36.42
 3 2 0 627.38 40.11
 3 2 0 581.12 42.73
 3 2 1 125.31 11.02
 3 2 1 145.53 15.05
 3 2 2 9.77 4.69
 3 2 2 9.04 9.44
 3 2 2 16.05 8.51
 3 2 3 87 9.17
 3 2 3 89.33 14.15
 3 2 3 106.61 12.05
 3 2 4 5.71 4.91
 3 2 4 2.39 3.91
 3 2 4 3.82 4.02
 3 2 5 21.6 5.16
 3 2 5 30.8 9.62
 3 2 5 23.15 4.91
 3 2 6 43.02 6.98
 3 2 6 37.97 6.22
 3 2 7 78.76 8.52
 3 2 8 71.75 8.62
 3 2 8 91.97 8.35
 3 2 9 367.72 25.34
 3 2 10 56.61 6.36
 -3 -2 -10 62.04 9.26
 3 2 11 58.55 6.43
 -3 -2 -11 46.2 7.98
 3 2 12 149.17 11.2
 -3 -2 -12 127.17 12.6
 3 2 13 258.6 17.08
 -3 -2 -13 227.05 18.05
 3 2 14 257.94 17.24
 3 2 15 288.35 18.39
 3 3 -15 30.64 4.65
 -3 -3 15 42.85 3.86
 3 3 -14 1.98 5.59
 3 3 -14 0.55 4.96
 -3 -3 14 6.38 2.77
 3 3 -13 48.22 8.72
 3 3 -13 36.98 8.21
 -3 -3 13 42.45 5.09
 3 3 -12 103.2 12.99
 3 3 -11 312.07 26.78
 3 3 -11 343.62 27.21
 3 3 -10 104.74 14.69
 3 3 -9 15.83 10.22
 3 3 -9 41.49 11.45
 -3 -3 9 2.65 13.72
 3 3 -8 -3.68 8.89
 3 3 -8 1.2 8.76
 3 3 -8 -2.35 10.26
 3 3 -7 51.96 11.21
 3 3 -7 35.49 11.8
 3 3 -7 41.94 10.67
 3 3 -6 -3.27 8.63
 3 3 -6 3.85 7.21
 3 3 -6 8.63 10
 3 3 -6 3.94 7.38
 3 3 -6 -1.24 10.11
 3 3 -5 30.92 9.6
 3 3 -5 24.31 7.91
 3 3 -5 29.36 12
 3 3 -5 14.41 10.94
 3 3 -4 68.26 8.08
 3 3 -4 61.48 9.05
 3 3 -4 61.78 15.42
 3 3 -4 73.67 11.7
 3 3 -4 75.21 12.99
 3 3 -3 332.71 23.51
 3 3 -3 332.06 26.89
 3 3 -3 324.88 23.92
 3 3 -3 324.68 32.68
 3 3 -3 314.08 26.13
 3 3 -2 390.76 26.61
 3 3 -2 381.9 26.97
 3 3 -2 389.27 36.22
 3 3 -2 378.74 30.25
 3 3 -2 355.3 28.9
 3 3 -1 437.89 29.95
 3 3 -1 459.38 30.14
 3 3 -1 386.05 32.8
 3 3 -1 428.55 40
 3 3 -1 434.06 31.8
 3 3 0 304.13 22.71
 3 3 0 340.59 22.83
 3 3 0 293.73 30.95
 3 3 0 304.95 26.51
 3 3 1 0.62 4.66
 3 3 1 -1.12 4.54
 3 3 1 8.01 3.66
 3 3 1 2.31 11.88
 3 3 1 8.34 3.48
 3 3 1 7.46 9.2
 3 3 2 177.77 14.92
 3 3 2 190.15 13.88
 3 3 2 170.2 13.42
 3 3 2 176.02 17.53
 3 3 2 196.19 22.51
 3 3 3 842.46 54.49
 3 3 3 801.3 52.83
 3 3 3 833.52 53.3
 3 3 3 830.91 61.4
 3 3 3 841.43 55.99
 3 3 4 969.9 66.52
 3 3 4 1017.26 65.41
 3 3 4 990.29 67.45
 3 3 4 1053.41 73.32
 3 3 4 1061.77 65.37
 3 3 5 661.61 46.14
 3 3 5 637.44 44.63
 3 3 5 703.98 44.4
 3 3 5 703.98 52.12
 3 3 6 586.21 43.87
 3 3 6 668.73 42.31
 3 3 7 91.52 12.28
 3 3 7 127.48 10.79
 3 3 8 20.44 5.04
 3 3 9 121.36 13.52
 3 3 9 174.72 12.68
 3 3 10 510.99 33.78
 3 3 11 461.35 30.17
 3 3 12 513.81 33.26
 3 3 13 228.63 15.47
 3 3 14 108.07 7.56
 -3 -4 14 3.43 1.69
 3 4 -13 14.36 5.81
 3 4 -13 14.82 5.34
 -3 -4 13 16.48 3.03
 3 4 -12 120.17 12.64
 3 4 -12 116.65 12.58
 -3 -4 12 124.07 9.57
 3 4 -11 208.71 18.9
 -3 -4 11 199.53 14.87
 3 4 -10 248 22.42
 3 4 -10 251.16 22.59
 3 4 -9 -2.45 9.34
 3 4 -9 2.55 9.87
 3 4 -8 70.85 12.77
 3 4 -7 191.34 19.87
 3 4 -7 235.06 20.72
 3 4 -6 581.98 48.61
 3 4 -6 524.46 42.18
 3 4 -5 911.21 62.38
 3 4 -5 953.28 71.03
 3 4 -5 954.41 63.97
 3 4 -4 910.84 58.04
 3 4 -4 835.39 58.65
 3 4 -4 908.09 69.12
 3 4 -4 883.64 61.11
 3 4 -3 389.85 27.32
 3 4 -3 370.21 27.24
 3 4 -3 415.45 38.74
 3 4 -3 346.45 31.35
 3 4 -2 4.96 5.13
 3 4 -2 0.72 4.99
 3 4 -2 -0.53 4.25
 3 4 -2 -3.13 13.6
 3 4 -2 8.51 10.92
 3 4 -1 66.53 8.75
 3 4 -1 73.7 7.62
 3 4 -1 75.08 9.08
 3 4 -1 52.41 17.69
 3 4 -1 78.32 14.25
 3 4 0 482.56 33.78
 3 4 0 551.01 34.3
 3 4 0 518.01 35.11
 3 4 0 497.99 35.04
 3 4 0 452.49 44.42
 3 4 0 512.11 39.38
 3 4 1 740.42 48.21
 3 4 1 722.03 46.87
 3 4 1 739.81 48.03
 3 4 1 681.47 46.69
 3 4 1 757 58.99
 3 4 1 730.97 51.4
 3 4 2 461.98 32.48
 3 4 2 445.95 30.79
 3 4 2 449.61 30.6
 3 4 2 481.9 41.3
 3 4 2 465.25 34.88
 3 4 3 582.1 40.52
 3 4 3 549.48 41.95
 3 4 3 589.39 38.59
 3 4 3 590.86 39.06
 3 4 3 596.88 48.9
 3 4 4 271.19 21.63
 3 4 4 277.09 19.75
 3 4 4 237.51 19.21
 3 4 4 238.34 21.94
 3 4 4 273.3 27.43
 3 4 5 10.56 7.25
 3 4 5 26.73 6.12
 3 4 5 24.76 5.37
 3 4 6 4.35 4.14
 3 4 7 100.33 12.37
 3 4 8 33.82 7.89
 3 4 8 50.35 6.18
 3 4 9 44.54 7.42
 3 4 9 39.52 5.57
 3 4 10 59.45 6.16
 3 4 11 9.53 2.75
 3 4 11 10.98 3.13
 3 4 12 1.07 2.23
 3 5 -13 213.04 15.12
 3 5 -12 68.36 8.24
 3 5 -12 79.96 8.36
 3 5 -11 -2.44 6.55
 3 5 -10 50.29 10.19
 3 5 -9 383.91 29.85
 3 5 -8 543.92 40.12
 3 5 -7 305.57 25.98
 3 5 -6 231.77 27.01
 3 5 -6 229.8 19.09
 3 5 -6 193.66 20.21
 3 5 -5 32.7 13.22
 3 5 -5 19.37 7.06
 3 5 -4 24.99 6.22
 3 5 -4 28.25 7.22
 3 5 -4 29.74 11.46
 3 5 -4 52.74 17.84
 3 5 -3 37.88 6.97
 3 5 -3 39.92 7.7
 3 5 -3 56.98 18.28
 3 5 -3 45 13.38
 3 5 -2 353.3 25.43
 3 5 -2 338.62 25.32
 3 5 -2 365.03 39.55
 3 5 -2 304.83 30.4
 3 5 -1 359.05 25.23
 3 5 -1 334.99 23.87
 3 5 -1 337.8 25.22
 3 5 -1 302.12 37.16
 3 5 -1 325.38 30.24
 3 5 0 53.47 8.19
 3 5 0 64.38 8.82
 3 5 0 60.92 7.16
 3 5 0 79.34 19.35
 3 5 0 78.62 15.95
 3 5 1 28.92 6.87
 3 5 1 26.29 4.82
 3 5 1 41.13 15.79
 3 5 1 31.95 11.72
 3 5 2 1.82 5.67
 3 5 2 15.57 4.05
 3 5 2 5.76 12.55
 3 5 2 1.33 9.74
 -3 -5 -3 1.68 5.58
 3 5 3 5.32 10.13
 3 5 4 -2.12 6.99
 3 5 4 3.28 4.3
 3 5 4 -7.49 9.72
 3 5 4 -6.88 8.64
 3 5 5 7.67 7.23
 3 5 5 -0.63 4.46
 3 5 6 45.08 9.28
 3 5 7 108.28 12.43
 3 5 8 202.91 17.49
 -3 -5 -8 239.1 21.64
 3 5 9 145.56 12.71
 3 5 9 144.01 11.36
 -3 -5 -9 180.1 16.31
 3 5 10 46.75 4.55
 3 5 10 52.58 5.07
 3 5 11 -1.7 1.62
 3 5 11 2.2 1.6
 3 6 -11 10.76 3.99
 -3 -6 11 13.64 2.96
 3 6 -10 10.47 5.7
 3 6 -10 6.2 5.04
 -3 -6 10 12.65 3.78
 3 6 -9 -4 6.78
 3 6 -9 7.9 5.7
 3 6 -8 39.9 8.85
 3 6 -8 12.2 6.37
 3 6 -7 21.82 9.39
 3 6 -7 13.6 6.79
 3 6 -6 32.74 9.49
 3 6 -5 3.75 9.69
 3 6 -5 8.16 5.81
 3 6 -4 22.78 6.82
 3 6 -4 27.6 11.4
 3 6 -3 384.82 26.04
 3 6 -3 354.42 26.01
 3 6 -3 384.07 31.33
 3 6 -3 328.23 24.61
 3 6 -2 370.16 27.29
 3 6 -2 418.27 28.98
 3 6 -2 447.32 29.1
 3 6 -2 390.11 34.77
 3 6 -1 369.11 24.11
 3 6 -1 296.53 21.9
 3 6 -1 282.62 28.73
 3 6 0 6.29 5.87
 3 6 0 -8.12 12.7
 3 6 1 37.16 7.33
 -3 -6 -1 43.8 7.71
 3 6 1 46.67 12.02
 3 6 2 6.96 6.38
 -3 -6 -2 6.64 5.83
 3 6 2 -5.13 10.3
 3 6 3 237.57 20.25
 3 6 3 260.59 22.16
 3 6 4 562.44 38.72
 3 6 4 535.88 36.26
 3 6 5 462.75 35.87
 3 6 5 530.12 33.82
 3 6 6 194.38 16.81
 -3 -6 -7 55.94 11.64
 3 6 7 54.01 7.57
 3 6 7 45.4 5.38
 -3 -6 -8 9.98 7.48
 3 6 8 15.46 4.37
 3 6 8 9.18 2.92
 3 6 9 16.76 2.73
 3 7 -9 14.6 2.78
 -3 -7 9 12.8 3.01
 3 7 -8 4.94 3.07
 -3 -7 8 3.59 3.2
 3 7 -7 96.85 10.29
 3 7 -7 88.96 7.97
 3 7 -6 282.87 22.15
 3 7 -6 279.38 19.48
 3 7 -5 327.46 25.71
 3 7 -5 331.66 22.44
 3 7 -4 427.09 31.15
 3 7 -4 402.86 27.05
 3 7 -3 274.18 24.81
 3 7 -2 88.59 15.51
 3 7 -1 -1.79 4.84
 -3 -7 1 3.85 5.7
 3 7 -1 -1.44 11.84
 3 7 0 89.68 9.33
 -3 -7 0 107.38 10.42
 3 7 1 177.34 14.86
 -3 -7 -1 173.04 15.21
 3 7 2 237.45 19.13
 3 7 2 250.55 17.83
 -3 -7 -2 269.37 19.31
 3 7 3 207.93 14.85
 3 7 3 206.26 16.56
 3 7 4 122.58 11.83
 3 7 4 136.95 9.93
 3 7 5 24.35 5.51
 3 7 5 30.92 4.12
 -3 -7 -6 3.13 6.91
 3 7 6 0.49 2.35
 3 7 7 2.84 1.69
 -3 -8 6 56.28 5.63
 -3 -8 5 8.41 3.86
 -3 -8 4 6.06 4.24
 -3 -8 4 -0.43 4.35
 -3 -8 3 5.56 6.1
 -3 -8 3 17.87 5.15
 -3 -8 2 9.41 4.64
 3 8 -2 9.23 3.31
 -3 -8 1 22.7 4.91
 3 8 -1 13.35 3.24
 3 8 0 7.64 2.86
 -3 -8 0 3.91 4.11
 -3 -8 -1 -3.94 6.46
 3 8 1 0.2 1.94
 -3 -8 -2 6.19 4.96
 4 -9 -6 26.72 5.73
 4 -9 -5 7.92 4.55
 4 -9 -4 0.42 4.66
 4 -9 -3 -7.61 6.62
 4 -9 -3 1.2 6.49
 -4 9 3 -6.22 6.18
 4 -9 -2 -3.2 7.38
 4 -9 -2 4.43 7.24
 -4 9 2 0.68 6.69
 4 -9 -1 40.62 9.15
 4 -9 -1 49.75 9.9
 -4 9 1 36.19 9.04
 4 -9 0 44.64 9.25
 4 -9 0 31.78 9.18
 -4 9 0 18.12 9.15
 4 -9 1 1.91 4.13
 4 -9 1 -8.4 8.36
 4 -9 1 0.83 7.79
 -4 9 -1 6.6 8.41
 4 -9 2 42.69 9.04
 4 -9 2 39.52 8.57
 4 -9 2 25.32 5.15
 -4 9 -2 39.68 9.29
 4 -9 3 115.54 12.6
 4 -9 3 126.71 10.23
 4 -9 3 127.62 11.95
 -4 9 -3 90.35 11.89
 4 -9 4 91.35 8.27
 4 -9 4 106.45 11.15
 4 -9 5 104.7 8.97
 4 -9 6 115.15 9.13
 4 -8 -9 7.94 4.5
 4 -8 -8 -7.29 6.44
 4 -8 -8 2.72 5.25
 4 -8 -7 25.83 8.21
 4 -8 -7 24.64 6.91
 4 -8 -6 49.77 10.17
 4 -8 -6 66.69 9.48
 4 -8 -5 129.82 14.4
 4 -8 -5 97.7 11.48
 4 -8 -5 126.49 13.28
 4 -8 -4 141.63 16.47
 4 -8 -4 153.72 15.4
 4 -8 -4 153.45 15.61
 -4 8 4 133.84 15.06
 4 -8 -3 12.54 9.11
 4 -8 -3 33.49 10.21
 4 -8 -3 34.8 9.93
 4 -8 -2 16.05 9.98
 4 -8 -2 -2.46 10.42
 4 -8 -2 -3.72 8.27
 4 -8 -1 24.2 6.17
 4 -8 -1 29.9 10
 4 -8 0 139.07 15.67
 4 -8 0 128.34 12.3
 4 -8 1 200.07 19.07
 4 -8 1 166.39 14.88
 4 -8 2 311.94 25.44
 4 -8 2 272.28 21.49
 4 -8 2 292.19 25.39
 4 -8 3 93.42 14.01
 4 -8 3 68.51 12
 4 -8 3 85.66 9.69
 4 -8 4 21.59 10.64
 4 -8 4 18.37 8.42
 4 -8 4 30.15 6.92
 -4 8 -4 27.98 10.55
 4 -8 5 21.46 10.06
 4 -8 5 3.56 6.42
 4 -8 5 10.08 5.62
 -4 8 -5 5.76 7.54
 4 -8 6 32.09 10.06
 4 -8 6 32.62 6.34
 4 -8 7 48.73 8.78
 4 -8 7 50.1 6.85
 4 -8 8 139.29 12.64
 4 -8 8 162.96 12.09
 4 -8 9 35.59 4.55
 -4 7 11 1.2 1.91
 4 -7 -10 120.84 11.31
 4 -7 -10 116.08 11.96
 4 -7 -9 127.07 13.51
 4 -7 -9 135.06 13.36
 4 -7 -9 157.6 15.49
 4 -7 -8 84.38 12.18
 4 -7 -8 115.81 12.37
 4 -7 -7 97.41 14.13
 4 -7 -7 152.58 14.76
 4 -7 -6 66.87 11.86
 4 -7 -5 21.55 8.97
 4 -7 -5 32.53 10.17
 4 -7 -4 33.09 10.43
 4 -7 -4 22.53 10.43
 4 -7 -4 34.23 11.43
 4 -7 -3 299.14 25.95
 4 -7 -3 280.4 25.26
 4 -7 -3 288.46 22.36
 4 -7 -2 67.07 12.46
 4 -7 -2 59.25 8.76
 4 -7 -2 44.89 12.3
 4 -7 -1 58.47 12.27
 4 -7 -1 50.6 13.11
 4 -7 -1 55.46 8.71
 4 -7 0 56.23 12.59
 4 -7 0 55.51 12.16
 4 -7 0 68.34 8.97
 4 -7 1 10.57 9.9
 4 -7 1 4.85 10.87
 4 -7 1 2.46 5.98
 4 -7 2 61.14 13.05
 4 -7 2 58.07 12.96
 4 -7 2 49.65 8.5
 4 -7 3 97.1 15.23
 4 -7 3 89.13 11
 4 -7 4 65.26 13.44
 4 -7 4 47.24 8.11
 4 -7 4 51.69 7.42
 4 -7 4 62.96 10.66
 4 -7 4 49.23 8.6
 4 -7 5 1.61 6.43
 4 -7 5 2.09 4.39
 4 -7 5 1.38 11.07
 4 -7 6 6.61 10.93
 4 -7 7 9.74 9.47
 4 -7 7 14.04 4.87
 4 -7 8 116.35 13.13
 4 -7 8 99.28 9.63
 4 -7 9 104.72 11.11
 4 -7 9 96.29 8.98
 4 -7 10 1.44 2.98
 4 -7 10 0.39 3.55
 4 -7 11 6.91 2.4
 4 -7 11 2.34 2.41
 -4 6 13 12.05 1.99
 -4 6 12 41 4.2
 4 -6 -12 30.86 6.39
 4 -6 -11 73.68 9.16
 4 -6 -11 88.91 10.5
 4 -6 -11 95.8 11.6
 4 -6 -10 28.86 7.78
 4 -6 -10 17.27 8.54
 4 -6 -10 38.35 10.34
 4 -6 -10 24.69 7.91
 4 -6 -9 3.91 7.24
 4 -6 -9 -2.36 8.43
 4 -6 -9 0.89 7.87
 4 -6 -9 1.17 11.14
 4 -6 -8 43.85 9.79
 4 -6 -8 30.6 10.08
 4 -6 -8 50.42 11.29
 4 -6 -7 29.78 8.98
 4 -6 -7 39.02 10.85
 4 -6 -7 39.69 11.75
 4 -6 -6 39.08 9.47
 4 -6 -6 44.45 11.23
 4 -6 -6 51.62 12.72
 4 -6 -5 -3.32 8.75
 4 -6 -5 -2.44 10.53
 4 -6 -4 -3.75 9.72
 4 -6 -4 -1.24 10.22
 4 -6 -3 44.2 10.06
 4 -6 -3 50.7 10.7
 4 -6 -3 38.83 7.98
 4 -6 -3 30.85 11.58
 4 -6 -2 136.77 15.78
 4 -6 -2 114.8 12.15
 4 -6 -2 129.86 14.62
 4 -6 -2 91.57 14.97
 4 -6 -1 109.4 14.5
 4 -6 -1 94.62 13.03
 4 -6 -1 97.92 11.05
 4 -6 0 30.97 10.46
 4 -6 0 38.15 9.93
 4 -6 0 32.63 7.28
 4 -6 1 20.68 9.63
 4 -6 1 25.55 10.49
 4 -6 1 12.71 6.08
 4 -6 2 226.08 20.41
 4 -6 2 174.53 19.12
 4 -6 2 179.73 16.58
 4 -6 2 176.2 15.2
 4 -6 2 208.37 16.65
 4 -6 3 432.52 33.75
 4 -6 3 397.38 32.52
 4 -6 3 407.55 30.24
 4 -6 3 413.87 29
 4 -6 4 397.82 27.67
 4 -6 4 371.19 26.14
 4 -6 4 307.74 28.01
 4 -6 5 402.55 27.61
 4 -6 5 378.05 26.23
 4 -6 6 127.74 18.09
 4 -6 6 128.03 13.21
 4 -6 6 140.04 12.59
 4 -6 7 74.3 14.91
 4 -6 7 105.87 11.19
 4 -6 7 93.57 10.07
 4 -6 8 46.38 11.73
 4 -6 9 168.89 16.39
 4 -6 9 149.98 13.08
 4 -6 10 176.35 15.14
 4 -6 10 151.05 12.78
 4 -6 11 265.03 18.32
 4 -6 11 225.59 16.9
 4 -6 12 140.37 10.02
 4 -6 12 140.52 10.23
 -4 5 14 -0.89 1.85
 -4 5 13 11.24 2.83
 -4 5 13 5.02 2.66
 4 -5 -13 -0.61 5.05
 4 -5 -12 29.08 7.86
 4 -5 -12 43.21 9.14
 4 -5 -11 213.48 20.77
 4 -5 -11 228.97 19.59
 4 -5 -10 110.08 12.84
 4 -5 -10 98.77 14.53
 4 -5 -9 8.71 7.75
 4 -5 -9 13.46 9.08
 4 -5 -9 -5.44 11.95
 4 -5 -9 6.06 9.19
 4 -5 -8 6.69 8.22
 4 -5 -8 6.83 9.4
 4 -5 -8 5.85 10.13
 4 -5 -8 -3.25 10.59
 4 -5 -7 78.02 16.57
 4 -5 -7 54.52 12.44
 4 -5 -6 61.36 10.68
 4 -5 -6 84.98 12.45
 4 -5 -6 69.86 11.49
 4 -5 -6 111.21 17.67
 4 -5 -6 74.75 13.84
 4 -5 -5 303.04 25.06
 4 -5 -5 302.33 24.68
 4 -5 -5 291.72 25.74
 4 -5 -5 297.74 24.85
 4 -5 -5 291.49 23.54
 4 -5 -4 556.14 39.97
 4 -5 -4 528.19 38.95
 4 -5 -4 575.62 38.93
 4 -5 -4 615.86 40.47
 4 -5 -4 480.1 37.21
 4 -5 -4 503.13 37.55
 4 -5 -3 171.89 16.77
 4 -5 -3 189.09 16.49
 4 -5 -3 166.59 15
 4 -5 -3 149.15 17.62
 4 -5 -2 31.82 8.93
 4 -5 -2 14.82 7.26
 4 -5 -2 34.63 6.94
 4 -5 -2 20.78 9.68
 4 -5 -1 113.34 13.87
 4 -5 -1 74.88 11.69
 4 -5 -1 88.95 11.84
 4 -5 -1 117.47 10.97
 4 -5 0 418.84 33.85
 4 -5 0 431.46 32.94
 4 -5 0 485.76 31.78
 4 -5 1 266.45 23.08
 4 -5 1 259.6 22.2
 4 -5 1 293.54 20.41
 4 -5 1 242.67 19.3
 4 -5 2 406.67 31.81
 4 -5 2 399.45 30.81
 4 -5 2 427.84 29.42
 4 -5 2 392.83 27.99
 4 -5 3 456.83 37.95
 4 -5 3 552.31 38.02
 4 -5 3 551.24 36.32
 4 -5 3 489.11 34.4
 4 -5 4 203.86 21.04
 4 -5 4 183.18 20.28
 4 -5 4 228.33 18.16
 4 -5 4 226.27 16.44
 4 -5 4 166.33 18.39
 4 -5 5 124.17 17.12
 4 -5 5 128.51 16.3
 4 -5 5 123.78 12.88
 4 -5 5 117.48 10.95
 4 -5 5 89.15 12.95
 4 -5 6 182.86 20.87
 4 -5 6 154.99 15.21
 4 -5 6 159.41 13.85
 4 -5 7 54.89 8.86
 4 -5 7 75.49 8.7
 4 -5 8 3.36 10.79
 4 -5 8 10.22 5.15
 4 -5 9 153.24 15.89
 4 -5 9 110.95 11.28
 4 -5 10 36.01 9.42
 4 -5 11 -6.83 7.39
 4 -5 11 1.49 3.56
 4 -5 12 6.53 5.45
 4 -5 12 -4.15 3.29
 4 -5 13 6.89 2.46
 4 -5 13 3.84 2.61
 -4 4 15 91.93 6.48
 -4 4 14 132.01 9.23
 -4 4 14 131 9.21
 -4 4 13 79.78 6.82
 4 -4 -13 63.47 10
 4 -4 -13 68.34 8.73
 4 -4 -12 35.05 7.82
 4 -4 -12 32.09 8.33
 4 -4 -12 34.22 10.74
 4 -4 -11 10.03 6.75
 4 -4 -11 12.86 8.84
 4 -4 -10 171.09 18.14
 4 -4 -10 237.29 21.92
 4 -4 -10 181.27 19.31
 4 -4 -10 194.36 17.8
 4 -4 -9 282.05 32.64
 4 -4 -9 356.02 29.56
 4 -4 -9 306.31 25.91
 4 -4 -8 457.41 34.94
 4 -4 -8 454.88 35.75
 4 -4 -8 474.39 34.91
 4 -4 -8 447.14 41.99
 4 -4 -8 469.42 34.2
 4 -4 -7 267.3 23.15
 4 -4 -7 282.69 23.75
 4 -4 -7 239.32 22
 4 -4 -7 246.94 27.73
 4 -4 -7 262.31 21.57
 4 -4 -6 225.45 20.49
 4 -4 -6 222.11 20.29
 4 -4 -6 227.38 25.17
 4 -4 -6 202.44 23.85
 4 -4 -6 255.5 21.48
 4 -4 -6 216.85 18.71
 4 -4 -5 8.77 6.55
 4 -4 -5 16.18 8.15
 4 -4 -5 20.12 8.82
 4 -4 -5 17.65 8.24
 4 -4 -5 24.09 11.1
 4 -4 -5 30.75 8.57
 4 -4 -5 21.7 11.06
 4 -4 -5 14.31 9.91
 4 -4 -4 31.26 6.83
 4 -4 -4 24.36 8.31
 4 -4 -4 31.58 8.33
 4 -4 -4 34.93 10.2
 4 -4 -4 40 9.76
 4 -4 -4 37.46 7.23
 4 -4 -4 19.59 9.82
 4 -4 -3 269.22 21.18
 4 -4 -3 298.98 22.94
 4 -4 -3 296.2 22.61
 4 -4 -3 326.6 25.05
 4 -4 -3 258.66 24
 4 -4 -3 268.93 21.29
 4 -4 -2 389.29 29.61
 4 -4 -2 411.86 29.53
 4 -4 -2 458.58 33.02
 4 -4 -2 387.91 28.2
 4 -4 -1 6.59 6.83
 4 -4 -1 10.62 7.03
 4 -4 -1 5.49 6.73
 4 -4 -1 10.01 11.03
 4 -4 -1 6.67 4.74
 4 -4 0 5.63 7.08
 4 -4 0 5.5 6.82
 4 -4 0 7.06 3.73
 4 -4 0 4.08 4.64
 4 -4 1 -0.96 7.49
 4 -4 1 0.81 7
 4 -4 1 0.49 3.57
 4 -4 1 2.29 9.41
 4 -4 2 23 8.54
 4 -4 2 4.59 8.63
 4 -4 2 4.26 7.42
 4 -4 2 12.86 4.14
 4 -4 2 4.16 9.25
 4 -4 3 106.47 13.9
 4 -4 3 88.91 12.68
 4 -4 3 124.2 11.98
 4 -4 3 126.89 9.91
 4 -4 3 83.51 12.73
 4 -4 4 231.58 21.73
 4 -4 4 221.77 20.6
 4 -4 4 225.66 19.06
 4 -4 4 260.62 17.7
 4 -4 4 219.32 19.6
 4 -4 4 230 17.83
 4 -4 5 12.54 10.88
 4 -4 5 9.38 10.09
 4 -4 5 11.18 6.82
 4 -4 5 -2.16 8.79
 4 -4 5 0.84 7.17
 4 -4 5 9.86 4.14
 4 -4 5 16.64 5.18
 4 -4 6 20.34 11.58
 4 -4 6 14.62 10.99
 4 -4 6 26.52 10.86
 4 -4 6 31.32 5.49
 4 -4 6 31.59 5.3
 4 -4 7 140.03 17.1
 4 -4 7 177.4 13.39
 4 -4 7 148.61 12.73
 4 -4 8 189.58 15.68
 4 -4 8 211.34 15.61
 4 -4 9 75.96 10.14
 4 -4 9 89.77 12.53
 4 -4 9 69.1 8.18
 4 -4 9 71.63 7.6
 4 -4 10 87.61 10.89
 4 -4 10 86.25 12.53
 4 -4 10 108.78 9.51
 4 -4 11 0.63 6.26
 4 -4 11 10.05 7.6
 4 -4 11 5.73 3.95
 4 -4 12 53.31 5.87
 4 -4 13 84.74 7.17
 4 -4 14 344.71 22.09
 -4 3 15 -0.72 2.16
 -4 3 15 -0.2 2.3
 -4 3 14 31.4 4.16
 4 -3 -14 24.38 6.71
 -4 3 14 34.13 4.48
 4 -3 -13 53.91 9.42
 -4 3 13 54.07 5.95
 4 -3 -12 4.38 8.07
 4 -3 -12 0.87 7.04
 4 -3 -11 43.18 9.59
 4 -3 -11 44.73 10.59
 4 -3 -11 40.16 12.47
 4 -3 -10 3.15 8.62
 4 -3 -10 2.79 11.07
 4 -3 -10 10.35 11.63
 4 -3 -9 4.73 6.12
 4 -3 -9 11.8 8.79
 4 -3 -9 7.52 7.46
 4 -3 -9 5.39 11.93
 4 -3 -9 7.85 12.13
 4 -3 -9 15.71 8.49
 4 -3 -8 139.09 16.39
 4 -3 -8 182.9 17.73
 4 -3 -8 205.17 23.78
 4 -3 -8 190.59 18.72
 4 -3 -8 175.47 20.28
 4 -3 -8 197.65 16.5
 4 -3 -7 22.01 6.93
 4 -3 -7 27.26 9.38
 4 -3 -7 22.43 9.09
 4 -3 -7 33.56 8.65
 4 -3 -7 23.81 10.15
 4 -3 -6 8.38 5.61
 4 -3 -6 2.97 7.13
 4 -3 -6 9.3 6.9
 4 -3 -6 -1.86 8.87
 4 -3 -6 -1.94 8.31
 4 -3 -6 16.23 10.2
 4 -3 -5 6.93 5.03
 4 -3 -5 -4.4 7.06
 4 -3 -5 12.93 7.81
 4 -3 -5 -2.09 8.12
 4 -3 -5 -1.62 7.2
 4 -3 -5 20.15 10.09
 4 -3 -4 114.64 12.56
 4 -3 -4 154.01 15.81
 4 -3 -4 134.93 19.58
 4 -3 -4 115.36 11.08
 4 -3 -3 131.63 13.14
 4 -3 -3 164.27 13.85
 4 -3 -3 128.12 11.87
 4 -3 -2 479.31 32.96
 4 -3 -2 463.29 32.88
 4 -3 -1 411.99 28.92
 4 -3 -1 382.46 28.26
 4 -3 -1 407.85 28.56
 4 -3 0 99.13 10.81
 4 -3 0 94.67 10.08
 4 -3 0 84.48 10.09
 4 -3 1 156.98 14.85
 4 -3 1 162.36 14.52
 4 -3 1 171.77 14.51
 4 -3 2 61.88 9.72
 4 -3 2 67.98 9.12
 4 -3 2 79.16 15.24
 4 -3 3 503.3 40
 4 -3 3 556.4 39.59
 4 -3 3 631.81 38.95
 4 -3 3 673.39 47.67
 4 -3 4 701.07 47.89
 4 -3 4 686.82 46.72
 4 -3 4 748.48 53.03
 4 -3 4 659.98 46.34
 4 -3 4 712.19 44.26
 4 -3 4 661.38 44.9
 4 -3 4 686.28 44.75
 4 -3 5 1116.14 77.92
 4 -3 5 1196.71 78.02
 4 -3 5 1328.75 83.87
 4 -3 5 1096.2 76.8
 4 -3 5 1283.03 75.63
 4 -3 5 1221.09 76.14
 4 -3 5 1191.03 75.33
 4 -3 5 1178.59 76.02
 4 -3 6 372.84 28.09
 4 -3 6 349.03 28.17
 4 -3 6 354.91 24.95
 4 -3 6 358.17 25.34
 4 -3 6 379.05 24.88
 4 -3 6 366.9 25.65
 4 -3 7 86.1 12.29
 4 -3 7 108.94 13.81
 4 -3 7 124.71 10.54
 4 -3 7 128.59 10.46
 4 -3 8 116.86 12.8
 4 -3 8 138.59 14.51
 4 -3 8 115.55 10.85
 4 -3 8 122.35 10.45
 4 -3 9 14.69 4.79
 4 -3 9 10.32 3.74
 4 -3 10 89.29 11.47
 4 -3 10 122.59 13.1
 4 -3 10 110.05 10
 4 -3 11 408.32 31.03
 4 -3 11 491.83 32.4
 4 -3 12 373.76 28.08
 4 -3 12 421.91 27.03
 4 -3 13 124.46 9.62
 4 -3 14 67.73 5.62
 -4 2 15 16.16 2.7
 -4 2 15 9.69 3.1
 4 -2 -15 17.24 5.01
 4 -2 -14 9.27 6.66
 -4 2 14 6.23 3.08
 -4 2 14 13.22 3.91
 -4 2 13 70.67 6.79
 4 -2 -13 69.06 10.74
 4 -2 -13 59.95 8.1
 -4 2 13 71.74 7.41
 -4 2 12 167.56 12.88
 4 -2 -12 162.94 17.07
 4 -2 -12 161.37 15.09
 4 -2 -11 178.69 20.02
 4 -2 -11 213.88 18.8
 4 -2 -11 207.69 25.68
 4 -2 -11 230.44 22.12
 4 -2 -11 226.91 20.05
 4 -2 -10 328.66 33.53
 4 -2 -10 325.87 28.82
 4 -2 -10 323.9 26.78
 4 -2 -10 369.52 28.17
 4 -2 -9 93.78 13.58
 4 -2 -9 99.83 13.58
 4 -2 -9 102.14 13.01
 4 -2 -9 78.49 15.67
 4 -2 -9 91.21 15.83
 4 -2 -8 2.3 8.03
 4 -2 -8 6.42 7.7
 4 -2 -8 -4.37 9.96
 4 -2 -8 -1.2 11.61
 4 -2 -7 47.12 9.93
 4 -2 -7 73.26 11.2
 4 -2 -7 51.53 9.45
 4 -2 -7 46.28 11.09
 4 -2 -7 48.48 13.02
 4 -2 -6 321.24 24.75
 4 -2 -6 293.86 24.51
 4 -2 -6 312.69 28.27
 4 -2 -6 336.44 26.99
 4 -2 -6 336.28 25.75
 4 -2 -5 542.19 36.67
 4 -2 -5 512.88 36.56
 4 -2 -5 531.2 41.71
 4 -2 -5 514.58 38.74
 4 -2 -5 510.59 39.05
 4 -2 -4 1089.66 68.61
 4 -2 -4 1004.72 68.51
 4 -2 -4 1077.85 72.38
 4 -2 -4 1109.5 76.24
 4 -2 -3 806.38 51.22
 4 -2 -3 760.66 51.32
 4 -2 -3 744.22 50.87
 4 -2 -3 839.32 60.22
 4 -2 -3 812.83 56
 4 -2 -2 245.03 18.53
 4 -2 -2 244.62 18.48
 4 -2 -2 266.27 28.47
 4 -2 -2 241.31 25.25
 4 -2 -1 273.03 19.88
 4 -2 -1 253.26 27.07
 4 -2 -1 288.61 30.31
 4 -2 0 361.13 24.87
 4 -2 0 349.12 25.3
 4 -2 0 391.51 35.63
 4 -2 0 331.86 31.61
 4 -2 1 386.5 29.27
 4 -2 1 335.81 22.93
 4 -2 1 377.74 32.71
 4 -2 2 697.62 48.18
 4 -2 2 700.53 48.49
 4 -2 2 773.72 51.72
 4 -2 2 698.95 47.36
 4 -2 3 1188.95 74
 4 -2 3 1080.27 72.67
 4 -2 3 1231.15 79.84
 4 -2 3 1110.04 75.75
 4 -2 4 565.81 38.51
 4 -2 4 519.62 37.29
 4 -2 4 612.54 37.04
 4 -2 4 518.41 41.77
 4 -2 4 488.29 39.44
 4 -2 5 81.6 7.25
 4 -2 5 75.45 11.14
 4 -2 5 59.21 9.34
 4 -2 5 44.04 11.22
 4 -2 5 63.13 7.84
 4 -2 5 75.09 6.85
 4 -2 5 72.15 7.61
 4 -2 6 15.28 7.79
 4 -2 6 24.41 4.67
 4 -2 6 20.62 4.79
 4 -2 6 30.52 8.69
 4 -2 6 15.22 8.16
 4 -2 6 12.17 4.69
 4 -2 6 20.59 4.2
 4 -2 7 28.77 4.95
 4 -2 7 14.81 8.04
 4 -2 7 21.22 5.37
 4 -2 7 23.66 8.85
 4 -2 7 22.79 5.37
 4 -2 7 19 4.67
 4 -2 8 11.18 3.87
 4 -2 8 9.26 8.09
 4 -2 8 16.37 5.39
 4 -2 8 21.78 8.33
 4 -2 8 13.83 4.88
 4 -2 9 29.65 4.87
 4 -2 9 35.11 9.11
 4 -2 9 44.09 6.34
 4 -2 9 36.2 5.89
 4 -2 10 26.44 8.22
 4 -2 10 18.81 5.13
 4 -2 10 26.21 5.34
 4 -2 11 13.16 7.25
 4 -2 11 7.14 4.41
 4 -2 11 17.3 4.42
 4 -2 12 5.89 3.62
 4 -2 13 33.92 4.63
 4 -2 13 35.3 4.38
 4 -2 14 0.71 2.23
 4 -2 14 0.71 2.17
 -4 2 -14 -4.09 4.54
 4 -1 -16 32.65 4.8
 -4 1 15 189.55 12.87
 4 -1 -15 184.64 15.32
 -4 1 15 201.94 13.66
 -4 1 14 214.23 14.61
 4 -1 -14 206.06 17.75
 -4 1 14 221.3 15.39
 4 -1 -14 195.8 16.41
 -4 1 13 117.24 9.56
 4 -1 -13 147.66 14.46
 4 -1 -13 123.55 12.38
 -4 1 12 8.39 3.43
 4 -1 -12 2.92 6.8
 4 -1 -11 24.04 8.93
 -4 1 11 36.13 4.99
 4 -1 -11 21.81 8.35
 4 -1 -10 48.34 9.86
 4 -1 -10 39.75 9.75
 4 -1 -10 35.63 9.69
 4 -1 -10 41.3 13.26
 4 -1 -9 226.4 21.05
 4 -1 -9 229.91 21.15
 4 -1 -9 229.98 23.47
 4 -1 -9 243.65 21.17
 4 -1 -9 275.34 23
 4 -1 -8 534.1 37.34
 4 -1 -8 490.38 37.02
 4 -1 -8 514.58 38.6
 4 -1 -8 483.64 37.03
 4 -1 -7 331.54 24.31
 4 -1 -7 267.77 23.32
 4 -1 -7 271.37 23.25
 4 -1 -7 279.39 25.13
 4 -1 -6 109.78 12.44
 4 -1 -6 124.87 13.51
 4 -1 -6 94.88 12.28
 4 -1 -6 105.1 15.03
 4 -1 -6 119.47 14.8
 4 -1 -5 -0.76 6
 4 -1 -5 1.53 5.96
 4 -1 -5 -4.41 10.43
 4 -1 -4 1.91 5.3
 4 -1 -4 -2.38 4.91
 4 -1 -4 -1.36 5.63
 4 -1 -4 6.95 11.93
 4 -1 -3 10.61 4.86
 4 -1 -3 8.64 5.48
 4 -1 -3 -4.05 9.4
 4 -1 -3 4.83 11.87
 4 -1 -2 126.39 10.92
 4 -1 -2 126.5 11.58
 4 -1 -2 122.8 17.91
 4 -1 -2 129.57 19.35
 4 -1 -1 8.97 11.68
 4 -1 -1 3.74 12.66
 4 -1 0 7.36 12.03
 4 -1 0 8.81 11.35
 4 -1 1 61.11 14.03
 4 -1 1 52.76 7.04
 4 -1 1 59.59 13.48
 4 -1 2 94.79 10.53
 4 -1 2 82.61 8.87
 4 -1 2 95.91 15.04
 4 -1 3 -2.03 8.01
 4 -1 3 -1.03 4.65
 4 -1 3 -4.27 10.65
 4 -1 4 205.46 16.06
 4 -1 4 174.37 13.85
 4 -1 4 138.71 13.4
 4 -1 4 170.45 17.39
 4 -1 5 9.95 6.83
 4 -1 5 5.26 3.75
 4 -1 5 5.91 3.82
 4 -1 5 5.89 3.46
 4 -1 5 4.92 8.95
 4 -1 5 3.83 7.63
 4 -1 5 -2.43 4.49
 4 -1 6 82.73 11.43
 4 -1 6 74.38 7.96
 4 -1 6 112.46 12.1
 4 -1 6 87.81 9.45
 4 -1 6 92.44 8.46
 4 -1 7 103.43 13.33
 4 -1 7 113.58 10.23
 4 -1 7 135.38 12.98
 4 -1 7 113.6 11.09
 4 -1 7 116.34 11.29
 4 -1 7 115.05 9.97
 4 -1 8 617.85 43.47
 4 -1 8 616.51 41.1
 4 -1 8 701.32 42.15
 4 -1 8 586.99 40.74
 4 -1 9 93.41 12.89
 4 -1 9 109.51 9.93
 4 -1 9 115.07 10.48
 4 -1 9 101.69 9.31
 4 -1 10 305.52 22.23
 4 -1 10 284.15 19.72
 4 -1 10 246.68 18.78
 4 -1 11 91.23 8.63
 4 -1 11 87.8 8.36
 4 -1 12 94.02 8.64
 4 -1 12 96.16 8.21
 4 -1 13 146.18 10.87
 4 -1 13 140.03 10.44
 -4 1 -13 131.22 12.23
 4 -1 14 359.4 23.27
 4 -1 14 368.82 23.87
 4 -1 14 355 23.77
 4 0 -16 2.67 3.25
 4 0 -15 -3.98 4.89
 -4 0 15 0.55 3.01
 4 0 -14 16.06 6.64
 4 0 -14 31.55 6.41
 -4 0 14 23.25 4.61
 4 0 -13 35.15 7.95
 -4 0 13 40.87 5.63
 4 0 -12 32.11 8.45
 4 0 -12 25.46 7.77
 -4 0 12 21.18 5.05
 4 0 -11 32.83 9.28
 4 0 -11 28.41 8.96
 -4 0 11 26.22 5.45
 4 0 -10 24.91 9.29
 4 0 -10 42.09 9.54
 4 0 -9 9.76 8.53
 4 0 -9 1.13 8.68
 4 0 -8 28.78 10.27
 4 0 -8 45.67 10.6
 4 0 -7 135.58 15.55
 4 0 -7 118.86 14.26
 4 0 -7 132.9 17.01
 4 0 -6 30.41 9.99
 4 0 -6 33.65 10.59
 4 0 -6 35.99 8.41
 4 0 -6 28.53 12.9
 4 0 -6 28.14 10.43
 4 0 -5 6.7 9.5
 4 0 -5 20.75 9.54
 4 0 -5 18.63 7
 4 0 -5 10.75 6.48
 4 0 -5 1.07 11.41
 4 0 -5 21.34 10.21
 4 0 -4 177.78 14.32
 4 0 -4 165.49 14.41
 4 0 -4 144.35 18.22
 4 0 -3 796.39 52.16
 4 0 -3 830.66 52.78
 4 0 -3 781.73 56.56
 4 0 -2 165.3 12.64
 4 0 -2 143.5 18.75
 4 0 -2 163.97 13.38
 4 0 -1 1110.63 67.49
 4 0 -1 925.43 71.19
 4 0 0 690.96 43.15
 4 0 0 596.74 47.96
 4 0 1 39.46 4.87
 4 0 1 29.31 5.36
 4 0 1 42.15 13.13
 4 0 2 22.44 11.32
 4 0 3 437.52 33.68
 4 0 4 618.55 40.85
 4 0 4 629.35 41.56
 4 0 4 642.64 44.87
 4 0 5 1534.4 93.6
 4 0 5 1490.04 92.59
 4 0 5 1313.27 93.62
 4 0 5 1556.55 94.61
 4 0 5 1419.54 96.29
 4 0 5 1552.21 93.32
 4 0 6 1392.36 85.42
 4 0 6 1355.6 84.11
 4 0 6 1169.1 85.06
 4 0 6 1433.7 85.71
 4 0 6 1344.42 84.52
 4 0 7 341.52 22.76
 4 0 7 325.92 24.03
 4 0 7 312.77 22.79
 4 0 8 8.64 3.68
 4 0 8 11.75 4.1
 4 0 8 8 4.77
 4 0 9 22.62 4.46
 4 0 9 17.87 4.46
 4 0 9 17.72 5.38
 4 0 10 6.78 3.34
 4 0 10 6.83 4.01
 4 0 10 16.83 4.76
 -4 0 -11 402.69 28.9
 4 0 12 476.86 31.87
 4 0 12 492.35 31.59
 -4 0 -12 484.93 33.4
 4 0 13 106.27 8.74
 4 0 13 100.45 8.78
 4 0 13 105.71 8.18
 -4 0 -13 124.68 10.1
 4 0 14 11.95 3.26
 4 0 14 13.51 2.17
 4 1 -15 28.93 5.61
 4 1 -14 1.32 5.16
 4 1 -14 9.05 5.75
 4 1 -13 44.35 8.64
 4 1 -13 46.36 8.38
 -4 -1 13 46.77 5.63
 4 1 -12 323.44 25.71
 4 1 -12 333.09 26.09
 4 1 -11 298.24 24.18
 -4 -1 11 287.13 20.66
 -4 -1 10 168.1 13.59
 4 1 -10 184.86 17.34
 4 1 -9 298.31 23.9
 -4 -1 9 262.52 19.42
 4 1 -9 265.4 23.51
 4 1 -8 41.43 11.59
 4 1 -8 40.7 10.47
 -4 -1 8 56.78 6.78
 4 1 -7 16.96 9.63
 4 1 -7 3.26 8.03
 4 1 -7 5.32 8.08
 4 1 -6 613.47 41.99
 4 1 -6 515.06 40.55
 4 1 -6 573.35 42.32
 4 1 -6 612.04 41.14
 4 1 -6 601.89 43.02
 4 1 -5 655.42 45.39
 4 1 -5 635.8 44.08
 4 1 -5 674.84 47
 4 1 -5 652.63 45.08
 4 1 -5 610.76 46.22
 4 1 -4 554.14 39.6
 4 1 -4 606.24 38.26
 4 1 -4 566.39 38.08
 4 1 -4 540.09 45.83
 4 1 -4 551.76 39.99
 4 1 -4 488.17 39.98
 4 1 -3 522.53 39.75
 4 1 -3 602.3 38.52
 4 1 -3 595.12 38.85
 4 1 -3 568.6 47.53
 4 1 -3 581.34 41.51
 4 1 -2 236.99 18.44
 4 1 -2 230.24 17.26
 4 1 -2 229.17 16.97
 4 1 -2 196.04 25.2
 4 1 -1 105.28 9.66
 4 1 -1 119.05 10.11
 4 1 -1 89.49 18.55
 4 1 0 90.21 17.81
 4 1 0 99.79 9.09
 4 1 1 362.34 25.08
 4 1 1 386.85 34.97
 4 1 2 303.22 22
 4 1 2 333.83 21.89
 4 1 2 294.98 21.66
 4 1 2 329.12 22.2
 4 1 2 303.67 29.95
 4 1 3 1094.27 69.26
 4 1 3 1073.12 68.84
 4 1 3 1151.73 69.38
 4 1 3 1121.2 69.36
 4 1 3 949.25 69.9
 4 1 3 1024.64 77.12
 4 1 3 1091.15 71.1
 4 1 3 1108.16 69.02
 4 1 4 275.62 21.18
 4 1 4 266.69 20.64
 4 1 4 309.63 21.45
 4 1 4 308.1 21.51
 4 1 4 296.24 22.21
 4 1 4 285.81 22.82
 4 1 4 309 25.61
 4 1 4 301.52 20.91
 4 1 5 84.03 9.17
 4 1 5 83.59 9.51
 4 1 5 103.39 10.27
 4 1 5 99.49 9.09
 4 1 5 107.62 13.77
 4 1 6 17.15 4.66
 4 1 6 16.83 5.81
 4 1 6 13.68 3.89
 4 1 6 13.24 5.64
 4 1 7 1.62 3.63
 4 1 7 -2.26 3.71
 4 1 7 5.02 5.37
 4 1 8 3.72 3.71
 4 1 8 1.39 3.55
 4 1 8 2.05 4.58
 4 1 9 5.08 3.87
 4 1 9 10.62 4.12
 4 1 9 4.21 4.4
 4 1 10 5.02 3.18
 4 1 10 10.19 3.97
 4 1 10 3.91 4.07
 4 1 11 30.03 4.49
 4 1 11 44.67 5.17
 4 1 12 34.63 4.69
 4 1 13 27.7 3.83
 4 1 14 4.13 2.3
 4 2 -15 140.56 10.02
 -4 -2 15 116.83 8.36
 4 2 -14 107.37 10.69
 4 2 -14 129.87 10.76
 4 2 -14 108.1 10.59
 -4 -2 14 112.62 8.46
 4 2 -13 63.52 9.29
 4 2 -13 65.47 9.34
 4 2 -12 17.02 7.66
 4 2 -12 32.82 8.67
 4 2 -12 31.01 9.12
 4 2 -11 25.46 8.36
 4 2 -11 35.89 10.87
 4 2 -10 9.99 7.95
 -4 -2 10 5.38 4.38
 4 2 -10 10.35 10.13
 4 2 -9 105.1 15.82
 4 2 -9 131.92 15.37
 4 2 -8 471.37 34.24
 4 2 -8 423.13 33.4
 4 2 -8 406.57 34.5
 4 2 -8 462.07 34.88
 4 2 -7 113.52 14.29
 4 2 -7 102.48 14.11
 4 2 -7 97.59 14.93
 4 2 -6 165.2 16.85
 4 2 -6 160.96 15.87
 4 2 -6 121.63 19.54
 4 2 -6 154.39 18.41
 4 2 -5 6.76 8.59
 4 2 -5 1.71 7.13
 4 2 -5 5.02 10.55
 4 2 -5 -2.65 11.14
 4 2 -4 -2.14 8.35
 4 2 -4 0.76 6.48
 4 2 -4 10.58 12.43
 4 2 -4 -3.72 10.62
 4 2 -3 30.9 12.04
 4 2 -3 26.49 8.4
 4 2 -3 18.19 5.7
 4 2 -3 18.02 5.02
 4 2 -3 14.05 6.03
 4 2 -3 19.3 12.63
 4 2 -3 12.4 9.2
 4 2 -2 89.98 11.91
 4 2 -2 111.28 10.28
 4 2 -2 96.66 15.04
 4 2 -2 123.29 10.38
 4 2 -2 113.1 11.04
 4 2 -2 92.72 19.19
 4 2 -2 112.81 14.39
 4 2 -1 -0.58 4.41
 4 2 -1 3.8 10.02
 4 2 -1 1.17 4.28
 4 2 -1 2.35 4.58
 4 2 -1 -1.31 5.8
 4 2 -1 -5.59 12.15
 4 2 -1 8.14 8.62
 4 2 0 4.12 4.86
 4 2 0 4.86 11.02
 4 2 0 -2.25 3.87
 4 2 0 -1.12 3.74
 4 2 0 1.57 3.6
 4 2 0 10.85 13.29
 4 2 0 2.32 4.32
 4 2 0 6.66 7.46
 4 2 1 156.79 17.47
 4 2 1 139.03 12.52
 4 2 1 152.86 12.28
 4 2 1 158.73 12.22
 4 2 1 159.76 12.54
 4 2 1 153.08 21.88
 4 2 1 134.81 12.21
 4 2 1 151.03 14.59
 4 2 1 151.71 11.88
 4 2 2 559.96 36.71
 4 2 2 573.57 36
 4 2 2 561.78 36.27
 4 2 2 529.95 36.28
 4 2 2 519.65 39.45
 4 2 2 578.03 46.33
 4 2 2 518.3 35.88
 4 2 2 542.37 37.39
 4 2 2 508.7 35.54
 4 2 3 339.06 23.46
 4 2 3 327 22.22
 4 2 3 315.26 22.43
 4 2 3 325.84 22.73
 4 2 3 268.02 22.25
 4 2 3 361.88 32.31
 4 2 3 318.24 22.48
 4 2 3 306.95 22.1
 4 2 4 58.94 7.8
 4 2 4 35.58 5.96
 4 2 4 53.08 6.87
 4 2 4 46.53 7.03
 4 2 4 55.34 12.35
 4 2 5 1.59 5.04
 4 2 5 -1.15 3.89
 4 2 5 2.71 4.44
 4 2 5 1.24 9.65
 4 2 5 -1.37 4.84
 4 2 6 67.41 9.17
 4 2 6 75.3 8.13
 4 2 6 74.36 9.34
 4 2 6 78.08 9.13
 4 2 7 161.59 15.42
 4 2 7 215.63 15.14
 4 2 8 742.98 44.95
 4 2 8 638.9 45.92
 4 2 8 682.02 45.38
 4 2 9 734 47.59
 4 2 9 758.97 48.57
 4 2 9 736.75 48.06
 4 2 10 229.96 16.31
 4 2 11 14.13 3.2
 4 2 11 16.62 3.5
 4 2 12 8.27 2.86
 4 2 13 154.3 10.5
 4 2 13 151.52 10.93
 4 3 -14 6.81 3.99
 4 3 -13 51.32 6.99
 4 3 -13 54.47 7.29
 4 3 -13 51.48 7.6
 -4 -3 13 38.19 3.92
 4 3 -12 34.64 7.77
 4 3 -12 58 8.26
 4 3 -12 45.42 8.97
 4 3 -11 16.11 6.89
 4 3 -11 16.79 8.68
 4 3 -10 35.62 8.72
 4 3 -10 29.53 10.12
 4 3 -9 17.27 9.1
 4 3 -9 4.44 7.59
 4 3 -9 18.7 10.96
 4 3 -9 25.15 9.95
 4 3 -8 64.74 13.27
 4 3 -8 77.36 13.96
 4 3 -7 198.66 20.57
 4 3 -7 215.94 21.07
 4 3 -7 252.43 23.02
 4 3 -6 116.03 15.94
 4 3 -6 142.41 15.8
 4 3 -6 132.35 20.78
 4 3 -6 164.3 19.53
 4 3 -5 55.06 11.97
 4 3 -5 54.98 10.14
 4 3 -5 39.86 14.44
 4 3 -5 37.77 13.93
 4 3 -4 69.27 11.75
 4 3 -4 89.15 11.04
 4 3 -4 96.39 15.77
 4 3 -3 506.1 41.61
 4 3 -3 634.18 39.8
 4 3 -3 560.65 39.3
 4 3 -3 578.76 39.96
 4 3 -3 592.86 51.28
 4 3 -3 598.63 43.14
 4 3 -2 532.77 42.54
 4 3 -2 594.08 41.04
 4 3 -2 655.8 41.35
 4 3 -2 560.76 52.59
 4 3 -2 678 44.6
 4 3 -1 624.03 42.19
 4 3 -1 625.43 41.69
 4 3 -1 633.04 41.64
 4 3 -1 662.98 42.36
 4 3 -1 570.16 53.13
 4 3 -1 588.56 44.26
 4 3 0 722.41 49.38
 4 3 0 708.7 48.76
 4 3 0 737.21 48.83
 4 3 0 801.91 49.58
 4 3 0 771.57 62.18
 4 3 0 775.64 51.32
 4 3 1 246.29 18.98
 4 3 1 230.69 18.06
 4 3 1 243.26 18.04
 4 3 1 243.49 28.87
 4 3 2 1.57 5.81
 4 3 2 8.08 4.57
 4 3 2 9.51 3.97
 4 3 2 5.49 11.12
 4 3 3 198.71 16.94
 4 3 3 215.33 15.74
 4 3 3 187.55 15.7
 4 3 3 190.13 15.91
 4 3 3 175.08 24.16
 4 3 4 639.35 44.89
 4 3 4 658.17 44.05
 4 3 4 683.2 43.99
 4 3 4 594.41 51.78
 4 3 5 558.48 43.71
 4 3 5 675.41 43.6
 4 3 5 678.24 43.25
 4 3 5 621.64 42.34
 4 3 5 663.35 42.84
 4 3 6 668.61 44.77
 4 3 6 662.44 43.89
 4 3 7 252.51 20.51
 4 3 7 236.01 19.62
 4 3 7 288.91 19.38
 4 3 8 77.79 7.89
 4 3 9 7.78 2.99
 4 3 10 51.86 5.71
 4 3 10 58.4 5.46
 4 3 10 61.67 6.71
 4 3 11 45.37 4.6
 4 3 11 46.99 4.49
 4 3 11 46.04 5.25
 4 3 12 133.23 9.42
 4 4 -13 18.42 4.23
 4 4 -12 58.07 7.39
 4 4 -12 74.23 7.92
 4 4 -11 254.98 20.27
 4 4 -11 274.41 20.72
 4 4 -11 271.49 21.54
 4 4 -10 296.49 23.98
 4 4 -10 310.47 24.38
 4 4 -10 342.65 25.76
 4 4 -9 132.38 14.95
 4 4 -9 135.13 13.88
 4 4 -8 52.4 10.87
 4 4 -8 65.52 11.99
 4 4 -7 21.98 9.17
 4 4 -7 27.69 10.23
 4 4 -6 166.97 18.18
 4 4 -6 137.67 22.47
 4 4 -6 192.89 18.06
 4 4 -5 361.98 26.44
 4 4 -5 311.99 34.52
 4 4 -4 297.04 24.6
 4 4 -4 244.82 20.79
 4 4 -4 299.17 33.8
 4 4 -3 299.44 27.46
 4 4 -3 367.38 25.35
 4 4 -3 327.1 24.02
 4 4 -3 361.65 25.33
 4 4 -3 269.62 35.5
 4 4 -2 155.99 13.88
 4 4 -2 149.67 12.57
 4 4 -2 153.48 12.8
 4 4 -2 134.95 13.39
 4 4 -2 143.84 25.63
 4 4 -2 141.81 20.13
 4 4 -1 207.48 16.6
 4 4 -1 200.57 15.59
 4 4 -1 211.7 15.77
 4 4 -1 197.2 16.57
 4 4 -1 155.1 21.53
 4 4 0 0.8 5.27
 4 4 0 1.52 5.46
 4 4 0 -1.8 4.41
 4 4 0 0.63 3.8
 4 4 0 3.45 12.84
 4 4 0 14.32 11.58
 4 4 1 615.26 40.67
 4 4 1 560.99 39.17
 4 4 1 599.22 39.33
 4 4 1 564.96 51.51
 4 4 2 49.03 7.21
 4 4 2 67.27 7.31
 4 4 2 52.89 14.62
 4 4 3 64.92 8.06
 4 4 3 62.11 8.33
 4 4 3 76.32 15.96
 4 4 4 103.37 11.89
 4 4 4 118.62 11.2
 4 4 4 103.96 10.95
 4 4 4 94.71 17.18
 4 4 5 54.31 8.78
 4 4 5 50.4 6.81
 4 4 5 62.52 8.24
 4 4 6 36.89 7.97
 4 4 6 44.79 6.37
 4 4 7 29.27 6.52
 4 4 7 32.53 5.14
 4 4 8 -0.44 3.49
 4 4 8 1.41 3.47
 4 4 9 51.45 5.58
 4 4 10 55.45 5.28
 4 4 11 67.95 5.17
 4 5 -12 72.55 6.48
 4 5 -11 -4.86 4.65
 -4 -5 11 2.98 2.63
 4 5 -10 38.19 7.12
 4 5 -9 56.82 9.07
 4 5 -9 54.88 8.74
 4 5 -8 133.45 13.88
 4 5 -8 116.3 13.16
 4 5 -7 97.11 12.63
 4 5 -6 22 9.83
 4 5 -5 13.54 9.34
 4 5 -5 5.8 5.8
 4 5 -4 70.4 12.36
 4 5 -4 83.72 9.79
 4 5 -3 49.89 11.01
 4 5 -3 45.02 7.5
 4 5 -3 53.4 6.98
 4 5 -2 41.16 7.14
 4 5 -2 43.35 7.14
 4 5 -2 43.06 6.01
 4 5 -2 53.38 19.1
 4 5 -1 28.24 6.58
 4 5 -1 21.93 4.66
 4 5 -1 26.21 15.81
 4 5 0 46.8 7.85
 4 5 0 44.75 5.89
 4 5 0 49.08 16.47
 4 5 1 175.95 15.33
 4 5 1 163.19 13.23
 4 5 2 440.24 32.25
 4 5 2 454.05 30.98
 4 5 3 289.32 22.96
 4 5 3 290.66 21.44
 4 5 4 118.93 12.82
 4 5 4 115.97 10.35
 4 5 5 -2.56 6.24
 4 5 5 5.89 4.42
 4 5 6 131.79 10.56
 4 5 6 125.24 9.87
 4 5 7 155.92 13.51
 4 5 7 162.08 12.44
 4 5 7 178.06 12.46
 4 5 8 380.32 24.94
 4 5 9 379.91 24.46
 4 5 10 168.8 10.99
 4 6 -10 -0.59 2.99
 4 6 -10 6.08 2.34
 -4 -6 10 1.8 2.11
 4 6 -9 57.5 6.27
 4 6 -9 71.62 7.04
 4 6 -8 63.34 8.34
 4 6 -8 73.02 7.28
 4 6 -8 58.03 8.26
 4 6 -7 142.55 12.92
 4 6 -7 117.42 10.9
 4 6 -7 138.43 12.11
 4 6 -6 50.85 9.49
 4 6 -6 73.04 7.47
 4 6 -6 77.43 9.06
 4 6 -5 12.11 5.42
 4 6 -5 11.8 3.93
 4 6 -4 16.68 4.12
 4 6 -3 184.4 13.98
 4 6 -2 271.23 19.07
 4 6 -1 360.31 24.58
 4 6 -1 325.4 22.97
 4 6 0 328.78 24.87
 -4 -6 0 359.64 25.13
 4 6 1 179.83 14.28
 4 6 1 160.72 12.78
 -4 -6 -1 160.92 13.54
 4 6 1 142.81 12.27
 4 6 2 48.75 7.6
 4 6 2 54.78 6.24
 4 6 2 35.29 5.73
 4 6 3 34.51 6.94
 4 6 3 48.54 5.9
 4 6 3 46.94 5.84
 4 6 4 118.17 12.03
 4 6 4 135.56 10.74
 4 6 4 142.17 10.63
 -4 -6 -5 109.03 12.43
 4 6 5 121.55 11.94
 4 6 5 149.16 10.69
 4 6 5 156.43 10.7
 4 6 6 188.62 14.27
 4 6 6 190.2 13.21
 4 6 7 136.04 9.56
 4 6 8 49.93 3.95
 -4 -7 7 -1.36 2.22
 -4 -7 7 -2.44 3.25
 4 7 -6 58.37 5.2
 -4 -7 6 51.35 5.08
 4 7 -5 57.02 5.18
 4 7 -5 71.99 6.63
 -4 -7 5 60.29 7.31
 4 7 -4 117.18 8.7
 -4 -7 4 124.22 10.82
 4 7 -3 193.68 14.11
 -4 -7 3 173.9 14.27
 4 7 -2 63.9 6.72
 -4 -7 2 48.19 6.7
 -4 -7 1 4.88 3.97
 4 7 -1 0.39 3.71
 4 7 0 6.09 3.39
 -4 -7 0 10.75 3.83
 4 7 1 16.27 3.58
 4 7 2 20.31 3.33
 4 7 3 8.82 2.23
 4 7 3 3.2 2.1
 4 7 4 1.44 1.78
 5 -9 -4 17.22 6.44
 5 -9 -3 20 5.16
 5 -9 -2 14.14 5.9
 5 -9 -1 45.46 8.16
 5 -9 0 72.31 9.47
 5 -9 1 7.6 6.37
 5 -9 2 5.04 5.26
 5 -9 3 33.22 5.44
 5 -9 4 58.48 5.95
 5 -8 -8 -1.98 5.04
 5 -8 -7 1.75 4.4
 5 -8 -7 9.61 7.23
 5 -8 -6 34.61 7.8
 5 -8 -6 39.15 9.77
 5 -8 -5 84.93 11.45
 5 -8 -5 95.43 9.94
 5 -8 -4 83.68 11.97
 5 -8 -4 103.87 11.13
 5 -8 -3 77.03 11.66
 5 -8 -3 83.22 12.06
 5 -8 -2 20.94 9
 5 -8 -2 17.2 9.88
 5 -8 -1 6.53 10.2
 5 -8 0 3.91 8.25
 5 -8 0 5.46 9.67
 5 -8 0 3.25 5.09
 5 -8 1 24.58 8.97
 5 -8 1 29.94 10.26
 5 -8 1 24.16 6.02
 5 -8 2 147.01 15.58
 5 -8 2 164.84 15.68
 5 -8 2 135.58 12.82
 5 -8 3 72.63 11.67
 5 -8 3 83.22 11.03
 5 -8 3 78.39 9.08
 5 -8 4 13.33 8.54
 5 -8 4 13.45 6.42
 5 -8 4 22.71 5.7
 5 -8 5 3.38 5.9
 5 -8 5 -5.67 5.29
 5 -8 5 -0.54 4.74
 5 -8 6 2.75 4.08
 5 -8 7 13.82 3.85
 5 -8 8 11.07 2.59
 5 -7 -10 1.24 5.39
 5 -7 -9 43.87 8.85
 5 -7 -8 35.06 7.44
 5 -7 -8 42.01 9.07
 5 -7 -8 59.69 10.9
 5 -7 -7 36.5 8.13
 5 -7 -7 22.44 8.65
 5 -7 -7 29.46 11.01
 5 -7 -6 11.27 8.65
 5 -7 -6 7.78 7.18
 5 -7 -5 -0.85 8.19
 5 -7 -5 -4.73 8.35
 5 -7 -5 5.96 7.41
 5 -7 -4 4.81 8.76
 5 -7 -4 4.17 8.76
 5 -7 -3 36.33 10.69
 5 -7 -3 44.41 11.2
 5 -7 -2 36.49 10.61
 5 -7 -2 62.01 12.68
 5 -7 -2 48.84 13.45
 5 -7 -2 44.61 8.1
 5 -7 -1 35.48 10.57
 5 -7 -1 41.31 10.74
 5 -7 -1 28.17 10.54
 5 -7 -1 48.34 13.58
 5 -7 -1 45.49 7.91
 5 -7 0 1.24 9
 5 -7 0 -11.43 9.9
 5 -7 0 -1.17 9.79
 5 -7 0 2.81 10.82
 5 -7 0 -0.8 5.53
 5 -7 1 10.53 9.8
 5 -7 1 25.6 10.94
 5 -7 1 13.23 10.96
 5 -7 1 15.21 6.37
 5 -7 2 98.94 14.14
 5 -7 2 86.67 14.38
 5 -7 3 171.73 18.39
 5 -7 4 8.3 9.52
 5 -7 4 9.01 7.66
 5 -7 5 -10.23 10.61
 5 -7 5 -10.11 8.9
 5 -7 5 13.62 6.7
 5 -7 5 13.42 6.44
 5 -7 6 4.48 8.1
 5 -7 6 26.25 6.3
 5 -7 7 96.58 10.74
 5 -7 7 88.69 9.35
 5 -7 8 193.58 15.49
 5 -7 8 198.19 14.76
 5 -7 9 332.89 22.07
 5 -7 10 113.94 8.56
 -5 6 12 13.7 2.25
 5 -6 -11 -0.36 4.08
 5 -6 -11 5.33 4.98
 5 -6 -11 -0.54 6.67
 5 -6 -10 29.01 6.93
 5 -6 -10 15.06 9.07
 5 -6 -9 32.42 8.65
 5 -6 -9 21.57 10.83
 5 -6 -8 33.18 10.12
 5 -6 -8 43.69 11.96
 5 -6 -8 54.92 9.47
 5 -6 -7 70.4 12.27
 5 -6 -6 86.55 13.17
 5 -6 -6 70.97 12.1
 5 -6 -5 6.53 8.62
 5 -6 -5 4.67 7.87
 5 -6 -5 -7.97 9.95
 5 -6 -5 17.54 8.2
 5 -6 -5 -4.26 8.96
 5 -6 -4 -5.14 10.31
 5 -6 -4 3.43 7.33
 5 -6 -4 1.17 9.32
 5 -6 -4 3.2 12.95
 5 -6 -4 1.2 9.71
 5 -6 -4 -5.37 9.8
 5 -6 -3 21.55 9.85
 5 -6 -3 17.55 9.52
 5 -6 -3 29.02 16.35
 5 -6 -3 20.59 11.76
 5 -6 -2 226.24 23.21
 5 -6 -2 182.88 16.89
 5 -6 -1 140.75 20.09
 5 -6 -1 149.34 14.1
 5 -6 0 217.37 22.79
 5 -6 0 186.73 16.6
 5 -6 1 56.36 13.6
 5 -6 1 43.9 8.14
 5 -6 2 -8.63 9.44
 5 -6 2 1.2 10.37
 5 -6 2 3.81 9.94
 5 -6 2 -3.31 10.85
 5 -6 2 -0.84 5.86
 5 -6 3 37.08 11.79
 5 -6 3 84.49 13.98
 5 -6 3 47.56 14.52
 5 -6 3 45.39 10.98
 5 -6 3 54.38 8.7
 5 -6 4 202.76 19.8
 5 -6 4 184.34 19.9
 5 -6 4 169.27 14.96
 5 -6 4 154.23 17.19
 5 -6 4 200.12 16.42
 5 -6 5 251.43 24.38
 5 -6 5 231.8 21.88
 5 -6 5 279.75 20.25
 5 -6 5 222.01 20.89
 5 -6 6 278.84 23.07
 5 -6 7 162.3 15.62
 5 -6 7 146.3 13.12
 5 -6 7 167.99 13.91
 5 -6 8 49.98 9.19
 5 -6 8 43.53 6.59
 5 -6 8 65.03 7.32
 5 -6 9 4.75 6.01
 5 -6 9 6.62 4.03
 5 -6 9 6.54 3.57
 5 -6 10 34.66 6.15
 5 -6 10 35.83 4.81
 5 -6 11 60.15 5.17
 -5 5 13 0.93 1.76
 -5 5 13 0.68 2.01
 -5 5 12 33.22 4.09
 5 -5 -12 34.5 6.68
 5 -5 -11 72.47 8.65
 5 -5 -11 57.56 9.8
 5 -5 -11 61.94 11.32
 5 -5 -10 60.18 11.16
 5 -5 -10 84.34 12.8
 5 -5 -9 69.11 12.19
 5 -5 -8 21.41 9.75
 5 -5 -8 10.82 7.95
 5 -5 -8 6.26 11.81
 5 -5 -8 24.36 9.29
 5 -5 -7 -5.05 9.24
 5 -5 -7 5.55 7.88
 5 -5 -7 14.41 9.78
 5 -5 -6 107.43 13.66
 5 -5 -6 61.82 12.2
 5 -5 -6 91.66 11.83
 5 -5 -6 104.3 13.87
 5 -5 -5 425.52 37.67
 5 -5 -5 344.13 28.66
 5 -5 -5 367.68 29.61
 5 -5 -4 322.58 26.5
 5 -5 -4 314.44 26.28
 5 -5 -4 301.59 25.74
 5 -5 -4 314.47 26.07
 5 -5 -4 317.9 35.48
 5 -5 -4 335.01 27.36
 5 -5 -3 228.17 20.94
 5 -5 -3 226.95 20.53
 5 -5 -3 232.35 20.45
 5 -5 -3 256.02 23.76
 5 -5 -3 294.9 33.05
 5 -5 -3 204.15 18.63
 5 -5 -2 75.68 12.24
 5 -5 -2 95.28 12.61
 5 -5 -2 124.15 24.51
 5 -5 -2 112.79 16.48
 5 -5 -2 88.03 10.59
 5 -5 -1 50.53 10.08
 5 -5 -1 40.36 9.62
 5 -5 -1 51.81 15.63
 5 -5 -1 43.64 18.87
 5 -5 -1 50.64 8.05
 5 -5 0 60.85 11.01
 5 -5 0 65.41 10.84
 5 -5 0 41.44 13.93
 5 -5 0 65.3 20.52
 5 -5 0 51.29 8.14
 5 -5 1 55.6 11.62
 5 -5 1 60.41 10.9
 5 -5 1 71.19 11.8
 5 -5 1 92.49 20.64
 5 -5 1 75.62 14.1
 5 -5 1 82.99 9.39
 5 -5 2 151.12 16.74
 5 -5 2 160.78 14.36
 5 -5 2 157.08 17.44
 5 -5 2 146.88 13.1
 5 -5 2 184.18 18.26
 5 -5 2 172.9 24.43
 5 -5 3 147.04 14.02
 5 -5 3 150.5 17.36
 5 -5 3 147.3 17.53
 5 -5 3 138.98 12.75
 5 -5 3 182.14 22.94
 5 -5 3 164.38 16.78
 5 -5 4 2.66 10.37
 5 -5 4 9.6 4.79
 5 -5 4 7.08 9.04
 5 -5 4 14.03 6.48
 5 -5 5 10.66 5.53
 5 -5 5 2.45 8.74
 5 -5 5 15.49 5.4
 5 -5 5 22.31 7.89
 5 -5 6 77.65 11.72
 5 -5 6 65.06 8.79
 5 -5 6 58.33 8.16
 5 -5 7 51.24 10.57
 5 -5 7 61.56 7.65
 5 -5 7 47.36 7.64
 5 -5 8 -4.1 7.77
 5 -5 9 5.01 6.86
 5 -5 9 6.1 4.01
 5 -5 9 8.02 4.8
 5 -5 10 10.87 6.34
 5 -5 10 15.57 4.82
 5 -5 10 13.28 3.8
 5 -5 11 38.52 4.92
 5 -5 11 32.46 4.21
 5 -5 12 85 6.42
 5 -5 12 86.5 6.82
 -5 4 14 41.85 3.86
 -5 4 13 26.19 3.52
 -5 4 13 31.85 4.16
 -5 4 12 20.94 3.91
 5 -4 -12 28.1 7.69
 5 -4 -11 5.61 6.6
 5 -4 -11 5.1 7.7
 5 -4 -11 9.72 9.89
 5 -4 -10 48.34 10.8
 5 -4 -10 60.5 9.44
 5 -4 -9 80.61 13.23
 5 -4 -9 83.58 12.15
 5 -4 -9 106.6 15.13
 5 -4 -8 146.47 17.59
 5 -4 -8 174.83 18.23
 5 -4 -8 190.97 17.94
 5 -4 -8 178.72 20.51
 5 -4 -7 41.52 14.14
 5 -4 -7 46.74 11.11
 5 -4 -6 12.5 8.48
 5 -4 -6 31.08 9.92
 5 -4 -6 14.45 9.62
 5 -4 -6 9.89 10.01
 5 -4 -5 6.55 10.64
 5 -4 -5 13.86 8.54
 5 -4 -5 11.32 8.51
 5 -4 -5 16.07 11.48
 5 -4 -5 12.27 8.93
 5 -4 -4 68.96 10.91
 5 -4 -4 68.66 11.28
 5 -4 -4 79 11.49
 5 -4 -4 120.79 20.1
 5 -4 -4 104.45 14.07
 5 -4 -4 82.87 12.53
 5 -4 -3 108.16 13.05
 5 -4 -3 133.66 13.79
 5 -4 -3 93.36 13.14
 5 -4 -3 156.39 17.36
 5 -4 -2 33.46 8.07
 5 -4 -2 16.85 7.91
 5 -4 -2 27.44 8.42
 5 -4 -2 32.59 15.81
 5 -4 -2 11.12 12.8
 5 -4 -2 19.27 5.81
 5 -4 -2 18.67 5.74
 5 -4 -1 149.84 14.88
 5 -4 -1 160.35 15.54
 5 -4 -1 115.16 23.82
 5 -4 -1 155.91 18.84
 5 -4 -1 139.56 12.85
 5 -4 0 16.02 4.52
 5 -4 0 19.41 5.5
 5 -4 0 23.68 8.54
 5 -4 0 3.84 7.8
 5 -4 0 18.04 16.49
 5 -4 0 13.94 12.66
 5 -4 0 18.75 5.59
 5 -4 1 451.48 33.41
 5 -4 1 435.03 31.23
 5 -4 1 508.72 45.65
 5 -4 1 456.45 31.17
 5 -4 1 495.5 35.68
 5 -4 1 437.65 30.62
 5 -4 2 300.26 26.87
 5 -4 2 332.19 27.26
 5 -4 2 335.09 26.87
 5 -4 2 367.44 24.23
 5 -4 2 360.89 24.74
 5 -4 2 330.7 27.57
 5 -4 2 314.99 23.94
 5 -4 2 344.94 24.9
 5 -4 3 294.46 25.66
 5 -4 3 287.3 25.18
 5 -4 3 291.32 25.28
 5 -4 3 343.52 33.44
 5 -4 3 333.36 22.57
 5 -4 3 305.96 25.51
 5 -4 3 303.55 22.98
 5 -4 3 329.77 22.75
 5 -4 3 319.07 23.28
 5 -4 4 58.47 10.83
 5 -4 4 42.87 11.14
 5 -4 4 42.13 12.93
 5 -4 4 45.03 7.47
 5 -4 4 60.77 6.85
 5 -4 4 39.08 9.35
 5 -4 4 38.34 7.2
 5 -4 4 44.7 7.28
 5 -4 5 18.95 9.48
 5 -4 5 19.82 10.58
 5 -4 5 -2.32 8.71
 5 -4 5 21.92 5.19
 5 -4 5 20.45 6.41
 5 -4 5 10.79 5.18
 5 -4 6 1.34 4.29
 5 -4 7 316.5 25.96
 5 -4 7 350.1 24.47
 5 -4 8 542.92 36.33
 5 -4 8 486.01 34.5
 5 -4 9 502.81 35.44
 5 -4 10 354.74 23.77
 5 -4 10 306.28 21.57
 5 -4 10 287.83 21.82
 5 -4 11 89.88 7.6
 5 -4 11 89.61 8.89
 5 -4 12 7.09 3.75
 5 -4 13 37.84 4.04
 -5 3 14 3.31 1.9
 -5 3 14 5.94 2.58
 -5 3 13 30.26 3.88
 5 -3 -13 23.28 7.18
 -5 3 13 33.28 4.54
 5 -3 -12 35.1 9.08
 -5 3 12 32.81 4.48
 5 -3 -12 21.06 7.58
 5 -3 -12 31.6 6.55
 5 -3 -11 7.99 7.19
 5 -3 -11 15.95 8.27
 5 -3 -10 1.04 7.74
 5 -3 -10 -5.07 9.82
 5 -3 -10 -5.82 10.74
 5 -3 -9 38.22 11.14
 5 -3 -9 32.14 12.72
 5 -3 -8 120.19 15.06
 5 -3 -8 105.07 16.62
 5 -3 -7 206.51 18.89
 5 -3 -7 173.2 18.94
 5 -3 -7 198.95 18.2
 5 -3 -7 154.75 20.03
 5 -3 -6 116.34 13.7
 5 -3 -6 110.17 12.94
 5 -3 -6 107.37 17.24
 5 -3 -6 114.75 17.12
 5 -3 -5 97.01 11.98
 5 -3 -5 74.1 10.69
 5 -3 -5 111.96 17.53
 5 -3 -5 98.9 16.45
 5 -3 -4 16.29 6.66
 5 -3 -4 13.79 11.64
 5 -3 -4 23.23 12.75
 5 -3 -4 23.3 9.84
 5 -3 -3 50.66 8.29
 5 -3 -3 54.37 9.93
 5 -3 -3 67.36 17.53
 5 -3 -3 65.9 13.32
 5 -3 -3 55.82 7.67
 5 -3 -3 54.15 7.52
 5 -3 -2 306.32 24.26
 5 -3 -2 326.34 25.17
 5 -3 -2 338.33 23.81
 5 -3 -2 411.57 38.17
 5 -3 -2 368.31 28.75
 5 -3 -2 319.42 22.91
 5 -3 -2 320.87 23.4
 5 -3 -2 296.15 22.91
 5 -3 -1 558.02 39.94
 5 -3 -1 655.69 54.14
 5 -3 -1 586.89 38.8
 5 -3 -1 622.69 43.44
 5 -3 -1 599.95 39.03
 5 -3 -1 567.39 38.19
 5 -3 -1 591.44 37.37
 5 -3 -1 505.54 37.97
 5 -3 0 441.8 31.4
 5 -3 0 437.03 33.09
 5 -3 0 555.89 47.43
 5 -3 0 446 31.87
 5 -3 0 526.76 36.87
 5 -3 0 461.11 30.83
 5 -3 0 488.8 31.65
 5 -3 1 78.04 8.79
 5 -3 1 66.36 10.06
 5 -3 1 91.11 8.66
 5 -3 1 89.21 19.05
 5 -3 1 92.18 14.1
 5 -3 1 77 7.91
 5 -3 1 88.63 8.5
 5 -3 1 62.67 7.66
 5 -3 2 4.81 4.05
 5 -3 2 -2.62 7.22
 5 -3 2 -0.65 4.73
 5 -3 2 3.68 4.97
 5 -3 2 -2.76 10.95
 5 -3 2 -1.42 3.37
 5 -3 2 -4.29 9.25
 5 -3 2 3.75 3.97
 5 -3 3 14.38 5.14
 5 -3 3 11.84 8.62
 5 -3 3 8.94 7.2
 5 -3 3 7.66 5.07
 5 -3 3 9.93 11
 5 -3 3 12.31 5.53
 5 -3 3 12.87 3.78
 5 -3 3 10.59 8.37
 5 -3 3 12.67 4.74
 5 -3 4 273.69 21.62
 5 -3 4 222.9 20.48
 5 -3 4 284.03 27.01
 5 -3 4 274.57 18.31
 5 -3 4 268.08 19.81
 5 -3 4 204.03 18.3
 5 -3 4 244.6 18.93
 5 -3 5 498.6 35.22
 5 -3 5 419.31 34.75
 5 -3 5 464.48 40.28
 5 -3 5 510.75 32.71
 5 -3 5 482.44 32.13
 5 -3 5 456.01 32.87
 5 -3 5 515.24 33.64
 5 -3 6 426.88 30.92
 5 -3 6 396.02 31.51
 5 -3 6 420.15 28.69
 5 -3 6 386.51 28.1
 5 -3 6 436.02 29.02
 5 -3 6 430.02 29.66
 5 -3 7 212.24 15.86
 5 -3 7 200.27 15.48
 5 -3 7 201.29 15.71
 5 -3 7 193.54 16.45
 5 -3 8 71.55 8.3
 5 -3 8 72.9 10.36
 5 -3 8 63.24 7.31
 5 -3 8 67.4 7.25
 5 -3 8 49.01 6.94
 5 -3 9 -0.77 7.42
 5 -3 9 4.1 3.73
 5 -3 9 -1.33 3.18
 5 -3 10 21.29 4.62
 5 -3 10 15.74 4.16
 5 -3 11 22.31 4.22
 5 -3 11 25.28 4.03
 5 -3 12 30.22 5.23
 5 -3 13 1.81 2.79
 -5 2 15 45.98 3.93
 5 -2 -15 35.79 4.98
 -5 2 14 9.5 1.97
 5 -2 -14 7.96 4.71
 -5 2 14 11 3.41
 -5 2 13 4.16 2.46
 5 -2 -13 7.12 6.04
 -5 2 13 9.17 3.72
 -5 2 12 123.55 9.47
 5 -2 -12 120.94 13.97
 5 -2 -11 137.48 15.16
 5 -2 -11 111.91 13.36
 5 -2 -10 155.22 18.13
 5 -2 -10 188.39 17.87
 5 -2 -10 196.35 19.84
 5 -2 -10 177.93 17.7
 5 -2 -9 187.16 20.66
 5 -2 -9 186.83 18.6
 5 -2 -8 45.73 11.5
 5 -2 -8 59.76 11.25
 5 -2 -8 54.82 11.36
 5 -2 -8 61.04 13.92
 5 -2 -7 98.11 14.22
 5 -2 -7 83.28 12.53
 5 -2 -7 109.73 13.85
 5 -2 -6 232.49 22.29
 5 -2 -6 229.34 19.81
 5 -2 -6 251.35 21.23
 5 -2 -6 211.46 18.93
 5 -2 -6 249.08 23.78
 5 -2 -5 401.47 31.02
 5 -2 -5 362.62 27.34
 5 -2 -5 324.67 27.58
 5 -2 -5 404.14 31.35
 5 -2 -5 348.05 31.13
 5 -2 -4 317.11 28.96
 5 -2 -4 342.16 25.38
 5 -2 -4 395.62 35.22
 5 -2 -4 332.52 29.01
 5 -2 -4 344.17 24.58
 5 -2 -4 297.04 29.78
 5 -2 -3 483.6 36.05
 5 -2 -3 409.94 30.03
 5 -2 -3 520.14 42.03
 5 -2 -3 423.84 33.74
 5 -2 -3 420.26 29.74
 5 -2 -3 392.83 36.81
 5 -2 -2 174.35 14.74
 5 -2 -2 175.04 14.69
 5 -2 -2 170.09 14.11
 5 -2 -2 148.39 22.61
 5 -2 -1 32.89 5.81
 5 -2 -1 40.2 7.05
 5 -2 -1 18.88 7.62
 5 -2 -1 12.72 16.49
 5 -2 -1 40.31 7.27
 5 -2 -1 36.1 17.55
 5 -2 0 103.74 15.98
 5 -2 0 120.32 11.72
 5 -2 0 90.68 9.88
 5 -2 0 109.71 10.71
 5 -2 0 121.35 20.79
 5 -2 0 117.85 11.59
 5 -2 0 110.11 9.1
 5 -2 0 94.36 19.12
 5 -2 0 93.79 9.97
 5 -2 1 10.63 4.1
 5 -2 1 23.15 10.28
 5 -2 1 14.2 4.91
 5 -2 1 10 6.11
 5 -2 1 16.68 5.5
 5 -2 1 2.86 11.84
 5 -2 1 7.17 5.17
 5 -2 1 31.3 7.43
 5 -2 1 24 15.22
 5 -2 2 47.19 6.41
 5 -2 2 62.46 10.66
 5 -2 2 49.95 6.81
 5 -2 2 51.11 8.22
 5 -2 2 50.64 7.41
 5 -2 2 74.69 15.5
 5 -2 2 48.7 7.16
 5 -2 2 60.62 10.14
 5 -2 2 55.32 15.35
 5 -2 3 4.38 4.1
 5 -2 3 6.02 7.53
 5 -2 3 7.52 4.36
 5 -2 3 5.69 7.73
 5 -2 3 0.77 5.85
 5 -2 3 11.46 5.58
 5 -2 3 10.28 5.83
 5 -2 3 12.19 8.24
 5 -2 3 11.22 12.21
 5 -2 4 -3.45 4.26
 5 -2 4 4.01 4.62
 5 -2 4 -2.6 7.97
 5 -2 4 2.41 6.67
 5 -2 4 -2.02 4.82
 5 -2 4 -0.75 5.41
 5 -2 5 99.05 12.42
 5 -2 5 76.19 10.89
 5 -2 5 91.33 9.77
 5 -2 5 88.81 12.51
 5 -2 5 85.35 9
 5 -2 5 85.65 9.57
 5 -2 6 126.34 13.27
 5 -2 6 111.11 10.8
 5 -2 6 94.61 9.07
 5 -2 6 96.16 12.25
 5 -2 6 100 9.63
 5 -2 6 118.2 11.21
 5 -2 7 23.85 5.02
 5 -2 7 25.37 6.29
 5 -2 7 17.83 5.78
 5 -2 7 7.09 6.44
 5 -2 7 14.61 4.2
 5 -2 8 1.04 3.78
 5 -2 8 -3.12 4.84
 5 -2 8 4.8 5.42
 5 -2 8 2.55 3.74
 5 -2 9 1.86 3.7
 5 -2 9 11.6 5.68
 5 -2 9 4.84 3.91
 5 -2 10 153.36 11.83
 5 -2 11 98.14 8.5
 5 -2 11 117.82 9.61
 5 -2 12 55.08 6.39
 5 -2 12 47.62 4.82
 5 -2 12 59.83 5.87
 5 -2 13 71.42 6.22
 5 -2 13 62.01 5.46
 5 -1 -15 47.57 5.56
 5 -1 -14 58.96 7.94
 -5 1 14 75.94 6.27
 5 -1 -13 42.09 7.64
 -5 1 13 51.59 5.34
 5 -1 -12 9.75 7.41
 5 -1 -12 13.33 7.02
 -5 1 12 9.38 4.08
 5 -1 -11 -3.38 7.7
 5 -1 -11 2.13 7.29
 5 -1 -10 88.93 12.93
 5 -1 -10 114.71 14.3
 5 -1 -10 114.57 14.13
 5 -1 -9 124.76 15.05
 5 -1 -8 153.41 16.93
 5 -1 -8 127.79 14.87
 5 -1 -8 141.83 15.8
 5 -1 -8 122.77 18.33
 5 -1 -7 9.19 10.65
 5 -1 -7 16.23 10.36
 5 -1 -7 29.31 8.11
 5 -1 -7 19.75 9.25
 5 -1 -7 7.93 12.38
 5 -1 -6 14.96 7.94
 5 -1 -6 16.53 11.09
 5 -1 -6 13.4 10.33
 5 -1 -6 18.49 6.81
 5 -1 -6 14.8 7.62
 5 -1 -6 19.9 12.99
 5 -1 -6 12.13 12.15
 5 -1 -5 11.29 11.79
 5 -1 -5 2.58 11.97
 5 -1 -5 16.24 6.35
 5 -1 -5 15.19 6.8
 5 -1 -5 3.88 12.91
 5 -1 -5 30.39 12.93
 5 -1 -4 121.16 17.13
 5 -1 -4 127.94 18.22
 5 -1 -4 109.85 11.05
 5 -1 -4 122.04 12.85
 5 -1 -4 107.65 16.85
 5 -1 -4 136.79 18.93
 5 -1 -3 290.55 25.51
 5 -1 -3 259.73 20.26
 5 -1 -3 248.94 19.41
 5 -1 -3 207.77 21.58
 5 -1 -3 269.81 19.76
 5 -1 -3 247.07 18.89
 5 -1 -3 252.56 26.43
 5 -1 -3 239.26 23.08
 5 -1 -2 122.11 14.52
 5 -1 -2 132.49 18.87
 5 -1 -2 103.23 9.34
 5 -1 -2 134.19 12.16
 5 -1 -2 115.24 11.57
 5 -1 -2 123.59 11.02
 5 -1 -2 123.29 19.3
 5 -1 -1 20.2 8.44
 5 -1 -1 22.23 6.25
 5 -1 -1 29.41 5.78
 5 -1 -1 46.22 12.66
 5 -1 -1 32.01 4.49
 5 -1 -1 19.63 4.73
 5 -1 -1 37.55 7.13
 5 -1 -1 43.62 15.29
 5 -1 0 139.26 17.07
 5 -1 0 96.92 19.63
 5 -1 0 125.14 10.62
 5 -1 0 147.45 12.8
 5 -1 0 116.8 11.45
 5 -1 0 151.12 12.32
 5 -1 0 113.76 12.49
 5 -1 0 130.86 11.47
 5 -1 0 130 13.17
 5 -1 1 388.46 28.73
 5 -1 1 383.86 24.44
 5 -1 1 345.28 25.61
 5 -1 1 306.08 24.96
 5 -1 1 364.33 25.35
 5 -1 1 347.86 26.43
 5 -1 1 374.41 32.74
 5 -1 1 357.98 24.27
 5 -1 1 340.66 24.87
 5 -1 1 348.29 25.73
 5 -1 2 746.24 53.53
 5 -1 2 786.87 51.14
 5 -1 2 813.59 52.36
 5 -1 2 726.36 51.96
 5 -1 2 775.66 52.08
 5 -1 2 829.76 53.63
 5 -1 2 819.86 51.35
 5 -1 2 843.37 51.97
 5 -1 2 800.74 57.66
 5 -1 3 252.08 21.91
 5 -1 3 266.6 19.76
 5 -1 3 258.19 20.75
 5 -1 3 296.54 21.23
 5 -1 3 290.39 22.77
 5 -1 3 272.38 26.28
 5 -1 3 267.06 20.02
 5 -1 3 312.36 20.82
 5 -1 4 207.1 15.79
 5 -1 4 193.84 16.48
 5 -1 4 227.63 17.16
 5 -1 4 186.62 18.22
 5 -1 4 194.12 21.24
 5 -1 4 191.76 15.65
 5 -1 4 213.33 16.5
 5 -1 4 186.39 17.93
 5 -1 5 68.43 11.2
 5 -1 5 109.54 10.4
 5 -1 5 122.85 11.43
 5 -1 5 102.09 11.88
 5 -1 5 111.74 12.66
 5 -1 5 106.51 15.29
 5 -1 5 123.66 10.43
 5 -1 5 110.79 10.99
 5 -1 6 10.36 4.65
 5 -1 6 20.62 6.4
 5 -1 6 16.49 6.08
 5 -1 6 21.61 7.56
 5 -1 7 245.91 19.27
 5 -1 7 319.9 21
 5 -1 7 258.75 20.7
 5 -1 7 274.25 19.71
 5 -1 8 721.8 47.65
 5 -1 8 775.51 48.73
 5 -1 8 716.62 47.69
 5 -1 9 591.89 40.12
 5 -1 9 598.34 38.59
 5 -1 9 569.45 38.43
 5 -1 10 231.57 16.71
 5 -1 11 196.93 13.47
 5 -1 11 190.35 14.91
 5 -1 11 186.46 13.54
 5 -1 11 192.83 14.82
 5 -1 12 38.68 5.29
 5 -1 12 49.55 5.53
 5 -1 13 7.55 2.78
 5 -1 13 7.5 2.74
 5 0 -15 4.44 3.3
 5 0 -14 16.76 4.46
 5 0 -14 6.38 4.96
 5 0 -13 50.37 8.05
 -5 0 13 62.13 5.96
 5 0 -13 65.17 8.23
 5 0 -13 66.02 9.08
 5 0 -12 57.72 8.82
 5 0 -12 55.8 9.53
 -5 0 12 54.98 5.9
 5 0 -11 50.67 9.63
 5 0 -11 83.99 11.43
 5 0 -10 26.39 9.77
 5 0 -10 31.18 9.25
 5 0 -10 17.78 8.76
 5 0 -10 26.44 9.55
 -5 0 10 20.49 4.49
 5 0 -9 192.42 18.07
 5 0 -9 147.24 16.66
 5 0 -9 186.65 18.44
 5 0 -8 91.72 13.73
 5 0 -8 49.6 10.66
 5 0 -8 63.09 10.39
 5 0 -8 65.24 11.74
 5 0 -7 324.48 26.7
 5 0 -7 342.4 27.38
 5 0 -7 357.05 29.42
 5 0 -6 351.26 27.2
 5 0 -6 382.96 27.99
 5 0 -6 300.61 29.47
 5 0 -6 346.29 27.95
 5 0 -6 385.49 31.34
 5 0 -5 101.88 16.09
 5 0 -5 91.67 10.87
 5 0 -5 105.83 11.98
 5 0 -5 74.99 12.95
 5 0 -5 117.91 16.97
 5 0 -4 6.96 10.83
 5 0 -4 -1.42 12.59
 5 0 -4 5.01 6.39
 5 0 -4 3.56 3.46
 5 0 -4 4.71 5.19
 5 0 -4 2.4 9.85
 5 0 -4 1.6 12.64
 5 0 -3 337.52 33.03
 5 0 -3 363.47 28.23
 5 0 -3 392.18 26.71
 5 0 -3 411.5 28.37
 5 0 -3 410.08 27.57
 5 0 -3 360.77 33.82
 5 0 -3 409.81 31.66
 5 0 -3 423.1 31.88
 5 0 -2 225.47 24.42
 5 0 -2 266.31 18.47
 5 0 -2 212.46 26.54
 5 0 -2 269.96 20.1
 5 0 -2 239.22 18.94
 5 0 -2 266.12 19.36
 5 0 -2 273 22.79
 5 0 -2 261.94 24.29
 5 0 -1 357 30.35
 5 0 -1 365.59 24.4
 5 0 -1 345.69 24.92
 5 0 -1 335.88 25.49
 5 0 -1 360.93 25.14
 5 0 -1 313.97 32.73
 5 0 -1 339.06 26.04
 5 0 -1 381.19 25.24
 5 0 -1 365.66 27.71
 5 0 -1 310.17 29.27
 5 0 0 459.55 32.56
 5 0 0 387.93 27.32
 5 0 0 417.92 27.96
 5 0 0 437.31 28.87
 5 0 0 405.92 28.14
 5 0 0 416.43 28.78
 5 0 0 383.25 29.2
 5 0 0 337.93 34.32
 5 0 0 402.84 28.1
 5 0 0 409.73 27.14
 5 0 0 377.82 29.31
 5 0 0 374.02 32.46
 5 0 1 120.08 12.43
 5 0 1 129.96 10.91
 5 0 1 125.93 11.09
 5 0 1 133.85 15.9
 5 0 1 123.92 11.79
 5 0 1 129.72 11.76
 5 0 1 136.55 13.72
 5 0 1 144.94 20.22
 5 0 1 119.88 11.23
 5 0 1 128.98 10.67
 5 0 2 2.14 3.85
 5 0 2 5.52 5.37
 5 0 2 3.05 4.25
 5 0 2 3.91 4.14
 5 0 2 -2.02 4.51
 5 0 2 1.84 7.93
 5 0 2 -9.16 12.49
 5 0 2 7.98 9.41
 5 0 3 39.34 6.05
 5 0 3 33.67 5.99
 5 0 3 32.73 6.15
 5 0 3 40.67 7.24
 5 0 3 40.68 9.56
 5 0 3 32.57 6.75
 5 0 3 29.63 8.93
 5 0 3 52.38 14.19
 5 0 4 78.7 8.62
 5 0 4 75.75 9.02
 5 0 4 93.99 9.96
 5 0 4 57.58 8.92
 5 0 4 62.15 10.39
 5 0 4 76.43 14.13
 5 0 4 82.14 8.42
 5 0 4 66.16 10.97
 5 0 5 348.55 23.84
 5 0 5 287.91 23.92
 5 0 5 356.02 25.08
 5 0 5 308.41 24.84
 5 0 5 313.13 28.04
 5 0 5 288.64 24.98
 5 0 5 317.98 23.09
 5 0 5 370.59 24.74
 5 0 6 247.71 18.68
 5 0 6 226.43 17.96
 5 0 6 205.77 18
 5 0 6 271.97 20
 5 0 6 214.58 18.31
 5 0 6 207.72 16.99
 5 0 7 42.55 6.12
 5 0 7 47.29 8
 5 0 7 46.55 9.11
 5 0 8 34.74 5.52
 5 0 8 43.29 6.72
 5 0 8 37.34 7.73
 5 0 9 3.33 3.72
 5 0 9 1.13 4.27
 5 0 10 37.94 4.92
 5 0 10 38.83 6.28
 5 0 10 30.56 5.87
 5 0 11 4.82 2.71
 5 0 11 1.53 2.69
 5 0 11 1 3.64
 5 0 11 8.74 4.01
 5 0 12 0.75 3.25
 5 0 13 3.49 2.51
 5 1 -14 5.59 4.17
 -5 -1 14 1.97 1.62
 5 1 -13 12.94 5.74
 5 1 -13 8.22 5.89
 -5 -1 12 97.9 8.02
 5 1 -12 95.31 11.46
 5 1 -12 117.61 12.39
 5 1 -11 213.94 18.93
 5 1 -11 248.67 19.94
 -5 -1 11 217.13 15.61
 5 1 -11 212.61 18.69
 5 1 -10 283.08 24.52
 5 1 -10 321.41 25.74
 5 1 -10 281.6 25.91
 5 1 -10 338.04 25.21
 5 1 -9 94.01 12.04
 5 1 -9 60.78 11.25
 5 1 -9 67.36 12.87
 5 1 -9 66.99 12.46
 5 1 -8 10.11 9.77
 5 1 -8 17 10.67
 5 1 -7 16.97 11.49
 5 1 -7 6.41 6.95
 5 1 -7 14.58 8.12
 5 1 -7 26.13 9.5
 5 1 -6 154.26 17.21
 5 1 -6 149.83 18.87
 5 1 -6 127.59 14.36
 5 1 -6 174.66 15.5
 5 1 -6 149.83 15.45
 5 1 -6 142.74 19.17
 5 1 -5 178.52 20.6
 5 1 -5 159.93 15.2
 5 1 -5 160.99 20.91
 5 1 -5 157.38 15.11
 5 1 -5 176.79 18.29
 5 1 -4 204.45 23.02
 5 1 -4 216.9 18.65
 5 1 -4 235.99 18.89
 5 1 -4 260.19 25.79
 5 1 -4 267.97 23.38
 5 1 -3 292.14 28.46
 5 1 -3 234.64 19.79
 5 1 -3 261.52 18.87
 5 1 -3 256.8 19.89
 5 1 -3 252.28 19.29
 5 1 -3 255.68 19.12
 5 1 -3 308.46 25.77
 5 1 -3 275.02 24.15
 5 1 -2 48.06 11.06
 5 1 -2 39.21 6.28
 5 1 -2 55.17 7.39
 5 1 -2 46.11 6.24
 5 1 -2 42.31 13.12
 5 1 -2 56.33 7.36
 5 1 -2 45.81 7.53
 5 1 -2 42.18 17.42
 5 1 -1 1.84 4.37
 5 1 -1 14.62 14.88
 5 1 -1 3.91 3.93
 5 1 -1 9.16 4.72
 5 1 -1 -1.48 11.22
 5 1 -1 8.79 5.15
 5 1 -1 4.3 5
 5 1 -1 12.05 8.41
 5 1 0 31.23 4.71
 5 1 0 35.13 6
 5 1 0 29.75 5.65
 5 1 0 36.3 5.34
 5 1 0 26.95 6.15
 5 1 0 27 12.35
 5 1 0 29.85 6.18
 5 1 0 33.79 16.34
 5 1 0 32 6.73
 5 1 0 17.15 7.91
 5 1 1 41.5 7.35
 5 1 1 41.96 5.94
 5 1 1 53.06 7.12
 5 1 1 60.08 7.29
 5 1 1 49.74 6.42
 5 1 1 61.85 7.22
 5 1 1 71.34 13.43
 5 1 1 54.29 7.16
 5 1 1 50.83 14.89
 5 1 1 44.34 9.09
 5 1 2 8.8 4.37
 5 1 2 3.46 4.5
 5 1 2 -0.73 5.33
 5 1 2 5.58 4.5
 5 1 2 8.85 4.8
 5 1 2 1.2 9.22
 5 1 2 6.83 5.24
 5 1 2 11.2 12.91
 5 1 3 13.29 4.9
 5 1 3 10.02 5.66
 5 1 3 17.03 5.23
 5 1 3 5.21 4.74
 5 1 3 14.29 9.19
 5 1 3 15.16 5.49
 5 1 3 13.7 12.47
 5 1 4 -5.1 9.27
 5 1 4 3.68 4.23
 5 1 4 6.57 5.88
 5 1 4 2.75 4.9
 5 1 4 10.64 5.23
 5 1 4 5.34 5.95
 5 1 4 4.36 12.28
 5 1 5 8.47 4.72
 5 1 5 5.14 5.53
 5 1 5 12.24 6.54
 5 1 5 13.87 5.57
 5 1 5 6.37 5.93
 5 1 6 63.14 7.75
 5 1 6 73.52 9.42
 5 1 6 68.7 9.84
 5 1 6 82.49 9.52
 5 1 6 55.34 8.75
 5 1 7 129.56 12.14
 5 1 7 132.05 10.74
 5 1 7 115.4 11.99
 5 1 8 66.02 9.22
 5 1 8 83.48 10.02
 5 1 8 76.61 8.92
 5 1 8 85.55 8.07
 5 1 9 18.51 5.44
 5 1 10 86.24 7.69
 5 1 10 102.71 8.33
 5 1 10 111.87 9.67
 5 1 11 109.64 8.34
 5 1 11 104.13 9.17
 5 1 12 87.17 6.61
 5 1 12 123.66 8.02
 5 1 13 99.59 7.21
 5 2 -14 45.48 4.64
 5 2 -14 58.94 5.64
 5 2 -13 36.7 6.16
 5 2 -13 43.27 6.84
 5 2 -12 1.94 5.38
 5 2 -12 7.89 5.41
 5 2 -12 2.94 6.33
 5 2 -11 6.4 6.03
 5 2 -11 25.22 7.89
 5 2 -11 22.16 8.57
 5 2 -10 53.07 9.54
 5 2 -10 70.03 10.95
 5 2 -10 67.14 10.46
 5 2 -9 44.93 9.03
 5 2 -9 39.23 9.64
 5 2 -9 36.97 11.25
 5 2 -9 45 10.91
 5 2 -8 78.87 11.13
 5 2 -8 91.65 12.22
 5 2 -8 53.5 13.48
 5 2 -8 99.6 15.13
 5 2 -7 4.05 6.88
 5 2 -7 -7.07 9.82
 5 2 -7 5.73 12.73
 5 2 -6 -2.1 7.78
 5 2 -6 3.05 11.89
 5 2 -5 53.47 8.4
 5 2 -5 74.57 10.42
 5 2 -5 86.9 16.35
 5 2 -5 85.56 15.76
 5 2 -4 221.08 17.4
 5 2 -4 220.22 18.37
 5 2 -4 219.07 25.51
 5 2 -4 198.77 22.66
 5 2 -3 186.88 15.06
 5 2 -3 196.31 15.46
 5 2 -3 187.8 16.31
 5 2 -3 176.29 28.47
 5 2 -3 202.37 21.08
 5 2 -2 100.15 9.89
 5 2 -2 95.2 9.32
 5 2 -2 89.52 9.34
 5 2 -2 78.8 9.32
 5 2 -2 68.66 19.62
 5 2 -2 102.96 15.03
 5 2 -1 -1.72 4.85
 5 2 -1 -1.44 5.09
 5 2 -1 -0.63 4.59
 5 2 -1 6.86 4.88
 5 2 -1 -0.62 3.75
 5 2 -1 3.33 5.01
 5 2 -1 -3.58 14.21
 5 2 -1 4.33 9.25
 5 2 0 168.27 15.55
 5 2 0 216.26 15.7
 5 2 0 201.35 15.91
 5 2 0 177.86 15.68
 5 2 0 192.39 15.68
 5 2 0 168.89 27.87
 5 2 0 188.18 15.06
 5 2 0 174.4 17.83
 5 2 0 223.81 15.11
 5 2 1 137.29 13.2
 5 2 1 143.73 12.7
 5 2 1 169.36 13.42
 5 2 1 128 13.01
 5 2 1 146.09 13.05
 5 2 1 132.72 23.01
 5 2 1 154.21 12.49
 5 2 1 156.22 12.48
 5 2 1 135.44 14.99
 5 2 2 406.61 29.94
 5 2 2 435.05 29.8
 5 2 2 468.27 30.07
 5 2 2 382.67 29.91
 5 2 2 444.49 30.11
 5 2 2 414.54 35.74
 5 2 2 409.25 29.24
 5 2 2 428.71 29.32
 5 2 3 589.65 40.64
 5 2 3 637.83 40.89
 5 2 3 549.16 40.75
 5 2 3 590.17 40.65
 5 2 3 555.98 45.29
 5 2 3 619.48 40.28
 5 2 3 617.94 40.2
 5 2 4 318.81 23.21
 5 2 4 272.15 22.79
 5 2 4 320.64 22.41
 5 2 4 308.89 22.74
 5 2 5 75.32 8.66
 5 2 5 90.94 9.92
 5 2 5 73.51 9.86
 5 2 6 29.81 5.57
 5 2 6 27.32 6.5
 5 2 6 20.56 6.9
 5 2 7 142.41 13.01
 5 2 7 147.79 11.6
 5 2 7 119.33 12.59
 5 2 8 175.65 13.78
 5 2 8 149.71 13.91
 5 2 9 424.45 27.9
 5 2 9 406.33 27.42
 5 2 9 406.11 28.47
 5 2 10 287.46 19.83
 5 2 10 305 20.62
 5 2 11 138.54 9.46
 5 2 11 125.77 9.9
 5 3 -13 52.13 5.29
 5 3 -12 32.76 5.72
 5 3 -12 40.05 7.03
 5 3 -12 29.56 3.72
 5 3 -11 4.85 5.62
 5 3 -11 3.06 7.42
 5 3 -10 24.49 7.35
 5 3 -10 54.7 9.86
 5 3 -9 102.18 11.88
 5 3 -9 106.64 14.03
 5 3 -8 164.43 15.74
 5 3 -7 198.53 18.35
 5 3 -7 259.51 21.24
 5 3 -7 227.6 22.24
 5 3 -6 225.53 20.52
 5 3 -6 220.8 18.3
 5 3 -6 190.01 19.32
 5 3 -6 240.48 23.5
 5 3 -6 217.7 23.37
 5 3 -5 70.14 11.74
 5 3 -5 62.51 8.77
 5 3 -5 70.66 10.43
 5 3 -5 56.79 16.71
 5 3 -5 53.56 14.98
 5 3 -5 60.74 15.2
 5 3 -4 0.74 4.85
 5 3 -4 0.71 4.73
 5 3 -4 4.6 4.43
 5 3 -4 6.96 12.97
 5 3 -4 -7.54 14.92
 5 3 -3 92.4 9.36
 5 3 -3 86.35 8.96
 5 3 -3 65.07 8.75
 5 3 -3 67 21.49
 5 3 -3 109.35 15.87
 5 3 -2 137.29 11.88
 5 3 -2 113 11.16
 5 3 -2 132.78 12.09
 5 3 -2 103.19 24.76
 5 3 -2 143.29 17.05
 5 3 -1 216.16 18
 5 3 -1 233.09 17.81
 5 3 -1 256.61 18.5
 5 3 -1 232.14 18.18
 5 3 -1 214.45 31.3
 5 3 0 185.03 14.16
 5 3 0 163.3 14.02
 5 3 0 170 14.28
 5 3 0 154.37 26.58
 5 3 0 158.91 13.19
 5 3 1 83.36 9.38
 5 3 1 100.62 9.94
 5 3 1 75.17 9.32
 5 3 1 76.21 19.03
 5 3 1 101.39 9.41
 5 3 2 31.19 5.94
 5 3 2 35.98 6.62
 5 3 2 54.18 7.37
 5 3 2 39.43 14.04
 5 3 3 -1.66 5.7
 5 3 3 6.23 4.48
 5 3 3 2.2 4.81
 5 3 3 4.41 5.66
 5 3 3 1.53 12
 5 3 4 44.75 7.38
 5 3 4 57.37 6.92
 5 3 4 44.2 7.49
 5 3 4 37.64 7.32
 5 3 4 36.58 12.6
 5 3 5 25.37 6.38
 5 3 5 45.37 6.23
 5 3 5 41.08 7.38
 5 3 5 47.33 7.4
 5 3 6 161.91 12.78
 5 3 7 13.26 4.94
 5 3 7 36.81 6.25
 5 3 8 21.67 4.03
 5 3 8 14.57 4.42
 5 3 8 17.49 4.55
 5 3 9 10.35 3.04
 5 3 9 9.04 3.04
 5 3 10 0.22 2.11
 5 4 -12 34.88 3.98
 5 4 -11 96.03 8.12
 5 4 -11 104.39 8.17
 5 4 -11 107.99 9.28
 5 4 -10 163.91 13.08
 5 4 -10 166.76 12.99
 5 4 -10 182.09 14.34
 5 4 -9 72.58 9.51
 5 4 -9 72.18 8.27
 5 4 -8 17.89 6.33
 5 4 -8 12.72 5.42
 5 4 -7 1.64 5.89
 5 4 -7 6.22 4.95
 5 4 -6 10.27 7.8
 5 4 -6 2.71 11.63
 5 4 -5 129.64 11.89
 5 4 -5 144.98 19.36
 5 4 -4 103.69 10.09
 5 4 -4 102.58 10.09
 5 4 -4 119.36 11.15
 5 4 -3 133.42 12.1
 5 4 -3 146 12.25
 5 4 -3 146.67 12.91
 5 4 -2 19.79 5.41
 5 4 -2 14.95 4.71
 5 4 -2 23.58 4.76
 5 4 -1 15.74 5.95
 5 4 -1 2.38 4.23
 5 4 -1 4.82 4.05
 5 4 -1 8.76 5.26
 5 4 0 3.2 5.46
 5 4 0 3.62 4.09
 5 4 0 -3.03 4.05
 5 4 0 -0.66 4.73
 5 4 1 24.4 6.16
 5 4 1 19.26 4.88
 5 4 1 11.69 4.87
 5 4 1 23.81 5.29
 5 4 1 13.82 5.32
 5 4 2 25.4 6.89
 5 4 2 18.19 4.92
 5 4 2 36.09 6.01
 5 4 2 21.06 5.51
 5 4 3 11.22 6.08
 5 4 3 -2.77 4.1
 5 4 3 -6.71 11.47
 5 4 4 11.15 5.24
 5 4 4 6.45 5.05
 5 4 5 104.67 10.43
 5 4 5 112.25 10.63
 5 4 5 112.55 9.53
 5 4 6 79.19 8.56
 5 4 6 86.4 7.55
 5 4 7 82.64 7.73
 5 4 7 73.51 6.79
 5 4 8 36.27 4.22
 5 4 8 39.54 4.26
 5 4 9 0.96 1.9
 5 5 -10 39.28 4.04
 5 5 -10 35.64 4.4
 5 5 -9 34.25 5.8
 5 5 -9 43.95 5.07
 5 5 -8 10.33 3.08
 5 5 -8 10.55 4.95
 5 5 -8 11.9 4.1
 5 5 -7 -0.78 3.28
 5 5 -7 12.35 5.47
 5 5 -7 7.8 4.11
 5 5 -6 7.08 3.66
 5 5 -6 7.62 5.19
 5 5 -6 3.79 3.89
 5 5 -6 8.93 3.99
 5 5 -6 12.97 8.91
 5 5 -5 53.93 6.43
 5 5 -5 72.28 7.98
 5 5 -5 55.67 6.81
 5 5 -5 56.18 7.32
 5 5 -5 56.52 13.11
 5 5 -4 235.28 16.72
 5 5 -4 228.86 16.96
 5 5 -4 225.87 17.62
 5 5 -4 199.45 23.96
 5 5 -3 79.1 8.05
 5 5 -3 92.1 8.36
 5 5 -3 95.32 9.38
 5 5 -2 14.58 3.97
 5 5 -2 12.26 3.8
 5 5 -2 20.72 5.42
 5 5 -1 10.37 3.63
 5 5 -1 10.57 3.82
 5 5 -1 12.88 4.97
 5 5 0 24.64 4.71
 5 5 0 28.11 5.35
 5 5 1 59.06 8.2
 5 5 1 49.7 5.84
 5 5 1 62.02 6.62
 5 5 1 61.77 7.2
 5 5 2 376.31 26.86
 5 5 2 392.81 25.57
 5 5 2 404.47 26.04
 5 5 2 344.01 29.95
 5 5 2 344.37 25.12
 5 5 3 293.81 22.87
 5 5 3 329.52 22.3
 5 5 3 322.59 25.63
 5 5 3 318.93 21.72
 5 5 4 142.97 13.16
 5 5 4 167.5 12.97
 5 5 4 180.36 12.48
 5 5 5 35.92 4.34
 5 5 5 35.46 5.27
 5 5 5 27.92 4.78
 5 5 6 2.03 2.46
 5 5 6 1.1 2.72
 5 5 7 12.89 2.44
 5 5 8 90.55 6.23
 5 6 -7 135.9 9.84
 5 6 -6 92.92 7.95
 5 6 -6 105.88 7.73
 5 6 -5 86.23 7.21
 5 6 -5 78.35 7.37
 5 6 -4 24.8 3.76
 5 6 -4 13.17 4.49
 5 6 -3 11.14 3.24
 5 6 -3 11.39 4.45
 -5 -6 3 7.18 3.63
 5 6 -3 4.56 10.82
 5 6 -2 39.68 5.78
 -5 -6 2 29.76 4.61
 5 6 -2 34.27 12.65
 5 6 -1 154.54 11.97
 5 6 -1 141.28 17.77
 5 6 0 129.12 10.44
 5 6 0 131.68 15.56
 5 6 1 67.23 6.64
 5 6 1 62.19 10.81
 5 6 2 32.27 4.47
 5 6 3 11.73 3.15
 5 6 4 27.5 2.9
 5 6 4 31.24 3.27
 6 -8 -6 1.94 5.45
 6 -8 -5 51.63 8.26
 6 -8 -5 53.13 8.23
 6 -8 -4 76.9 9.93
 6 -8 -3 3.66 7.89
 6 -8 -2 0.7 7.08
 6 -8 -1 7.54 7.56
 6 -8 0 33.83 9
 6 -8 1 63.57 9.25
 6 -8 2 16.99 3.89
 6 -8 3 6.69 3.8
 6 -8 4 9.25 3.87
 6 -8 4 -0.77 3.57
 6 -8 5 6.1 3.41
 6 -7 -9 9.37 3.66
 6 -7 -9 6.79 4.59
 6 -7 -8 32.61 7.49
 6 -7 -7 -2.12 5.68
 6 -7 -7 5.8 7.95
 6 -7 -6 2.2 7.34
 6 -7 -6 -4.65 8.13
 6 -7 -5 2.67 9.2
 6 -7 -4 74.65 11.27
 6 -7 -4 85.15 13.82
 6 -7 -3 61.43 11.28
 6 -7 -3 43.45 10.42
 6 -7 -2 44.51 10.3
 6 -7 -2 36.12 10.73
 6 -7 -1 -1 9.26
 6 -7 -1 3.34 9.78
 6 -7 0 24.08 10.19
 6 -7 0 6.57 10.03
 6 -7 1 40.74 11.36
 6 -7 1 15.25 9.28
 6 -7 1 18.24 5.9
 6 -7 1 27.15 6.29
 6 -7 2 65.15 12.03
 6 -7 2 53.69 10.02
 6 -7 2 48.14 7.96
 6 -7 2 57.25 8.2
 6 -7 3 99.73 11.44
 6 -7 3 99.71 10.39
 6 -7 3 90.69 9.75
 6 -7 4 33.33 7.43
 6 -7 4 49.46 6.64
 6 -7 5 4 5.58
 6 -7 5 8.55 4.17
 6 -7 6 5.83 5.1
 6 -7 6 9.71 3.84
 6 -7 7 32.79 5.36
 6 -7 8 97.23 7.89
 6 -6 -10 -0.79 4.29
 6 -6 -10 2.33 5.72
 6 -6 -9 6.31 7.14
 6 -6 -8 26.6 7.18
 6 -6 -8 21.1 9.14
 6 -6 -7 25.62 9.2
 6 -6 -7 13.17 6.61
 6 -6 -7 27.7 10.15
 6 -6 -6 45.9 9.66
 6 -6 -6 63.27 12.95
 6 -6 -5 8.1 8.19
 6 -6 -5 12.85 11.35
 6 -6 -4 -6.46 8.78
 6 -6 -3 29.03 8.4
 6 -6 -3 24.14 9.33
 6 -6 -2 89.38 12.69
 6 -6 -2 105.02 13.99
 6 -6 -1 27.75 10.19
 6 -6 -1 44.53 12.76
 6 -6 0 72.42 13.26
 6 -6 0 82.51 15.01
 6 -6 0 82.71 9.79
 6 -6 1 106.19 14.51
 6 -6 1 107.58 14.69
 6 -6 2 50.28 11.74
 6 -6 3 6.63 11.07
 6 -6 3 3.77 5.71
 6 -6 4 63.32 12.84
 6 -6 4 73.83 8.73
 6 -6 5 77.33 8.69
 6 -6 6 -0.51 4.2
 6 -6 7 5.46 5.14
 6 -6 8 18.31 4.97
 6 -6 9 1.8 3.3
 -6 5 12 22.25 2.79
 -6 5 11 73.38 5.76
 6 -5 -11 69.2 7.61
 6 -5 -10 42.38 7.49
 6 -5 -10 43.04 7.35
 6 -5 -10 61.44 9.8
 6 -5 -9 60.6 9.42
 6 -5 -9 53.03 7.87
 6 -5 -9 52.74 10.78
 6 -5 -8 4.2 7.92
 6 -5 -8 6.68 7.31
 6 -5 -8 -9.36 7.82
 6 -5 -8 6.86 9.84
 6 -5 -7 4.09 9.71
 6 -5 -7 7.09 7.29
 6 -5 -7 -1 7.37
 6 -5 -6 20.45 8.05
 6 -5 -6 29.56 9.6
 6 -5 -5 122.85 14.72
 6 -5 -5 117.15 17.74
 6 -5 -4 46.71 10.37
 6 -5 -4 50.27 15.37
 6 -5 -3 56.57 10.99
 6 -5 -3 58.95 15.06
 6 -5 -3 73.24 13.44
 6 -5 -2 4.5 7.68
 6 -5 -2 3.76 14.63
 6 -5 -2 -7.12 12.79
 6 -5 -1 32.61 10.13
 6 -5 -1 19.21 15.35
 6 -5 -1 51.05 14.2
 6 -5 -1 22.66 6.94
 6 -5 0 1.13 8.59
 6 -5 0 18.52 15.84
 6 -5 0 1.41 11.74
 6 -5 0 1.61 6.13
 6 -5 0 -2.38 5.19
 6 -5 1 116.03 14.82
 6 -5 1 146.12 22.81
 6 -5 1 154.18 17
 6 -5 1 118.36 13.19
 6 -5 1 107.46 11.77
 6 -5 2 109.05 14.86
 6 -5 2 120.62 19.91
 6 -5 2 94.15 13.82
 6 -5 2 103.79 11.08
 6 -5 3 4.93 8.33
 6 -5 3 1.15 9.87
 6 -5 3 3.08 5.37
 6 -5 4 4.54 10.36
 6 -5 5 38.28 12.04
 6 -5 6 49.78 7.44
 6 -5 6 48.67 8.15
 6 -5 7 39.9 7.08
 6 -5 7 26.91 6.08
 6 -5 7 38.81 5.45
 6 -5 7 29.33 7.05
 6 -5 8 85.78 9.19
 6 -5 8 97.72 9.05
 6 -5 8 76.44 8.7
 6 -5 9 3.37 3.65
 6 -5 9 8.8 3.97
 6 -5 10 41.79 4.39
 6 -5 10 26.85 4.06
 -6 4 13 -0.94 1.6
 -6 4 12 2.98 1.7
 6 -4 -11 4.6 5.72
 -6 4 11 1.76 2.24
 6 -4 -10 38.63 8.45
 6 -4 -10 43.19 7.91
 6 -4 -10 51.29 10.6
 6 -4 -9 29.37 9.32
 6 -4 -9 14.72 7.72
 6 -4 -9 42.75 10.73
 6 -4 -8 -3.9 9.79
 6 -4 -8 1 6.78
 6 -4 -8 1.07 7.87
 6 -4 -7 -7.89 9.31
 6 -4 -7 13.19 6.84
 6 -4 -7 4.67 8.04
 6 -4 -7 -3.66 12.03
 6 -4 -6 -6.43 11.15
 6 -4 -6 8.91 6.94
 6 -4 -6 -2.41 9.08
 6 -4 -6 3.97 12.78
 6 -4 -5 16.01 12.57
 6 -4 -5 7.63 6.71
 6 -4 -5 7.14 8.41
 6 -4 -5 10.93 10.86
 6 -4 -5 1.4 13.02
 6 -4 -4 178.49 25.3
 6 -4 -4 196.02 22.47
 6 -4 -3 208.51 23.51
 6 -4 -3 274.81 32.11
 6 -4 -2 19.04 15.17
 6 -4 -2 24.18 6.64
 6 -4 -2 16.34 5.67
 6 -4 -1 -3.89 17.47
 6 -4 -1 -1.56 6.72
 6 -4 -1 6.37 4.94
 6 -4 0 7.5 13.97
 6 -4 0 -2.55 6.87
 6 -4 0 2.25 5.1
 6 -4 0 2.19 5.19
 6 -4 1 76.46 8.43
 6 -4 1 66.44 8.87
 6 -4 1 48.01 17.57
 6 -4 1 81.15 11.17
 6 -4 2 103.6 15.45
 6 -4 2 135.57 12.64
 6 -4 2 137.26 21.75
 6 -4 2 146.65 15.03
 6 -4 2 126.11 11.69
 6 -4 3 217.26 22.2
 6 -4 3 317.83 30.66
 6 -4 3 271.39 20.82
 6 -4 3 277.91 22.77
 6 -4 3 255.23 19.79
 6 -4 4 114.11 12.71
 6 -4 4 148.34 15.62
 6 -4 4 122.95 14.5
 6 -4 4 131.11 11.97
 6 -4 5 47.16 7.08
 6 -4 5 42.69 8.69
 6 -4 5 42.98 11.39
 6 -4 5 44.81 8.13
 6 -4 5 42.97 9.38
 6 -4 6 10.83 7.01
 6 -4 6 2.47 5.56
 6 -4 6 2.52 6.71
 6 -4 7 79.19 9.86
 6 -4 8 164.88 13.74
 6 -4 8 144.92 13.12
 6 -4 9 177.27 13.88
 6 -4 9 160.13 13.05
 6 -4 10 175.86 13.49
 6 -4 11 55.51 5.65
 -6 3 13 38.52 3.8
 6 -3 -12 24.24 5.53
 -6 3 12 39.05 4.39
 6 -3 -11 10.85 6.48
 6 -3 -11 10.74 6.39
 6 -3 -10 19.85 7.69
 6 -3 -10 18.63 8.29
 6 -3 -9 8.85 8.21
 6 -3 -8 49.91 11.6
 6 -3 -8 34.12 10.05
 6 -3 -8 21.12 11.91
 6 -3 -7 96.71 14.76
 6 -3 -7 107.47 14.6
 6 -3 -7 106.24 16.22
 6 -3 -6 232.67 22.49
 6 -3 -6 205.33 20.72
 6 -3 -6 215.42 22.93
 6 -3 -5 35.45 13.2
 6 -3 -5 15.47 12.58
 6 -3 -4 -3.25 13.6
 6 -3 -4 -4.57 8.32
 6 -3 -4 -4.15 12.63
 6 -3 -4 -2.18 6.19
 6 -3 -3 31.03 16.57
 6 -3 -3 12.03 8.34
 6 -3 -3 14.9 6.65
 6 -3 -2 194.33 25.54
 6 -3 -2 236.08 20.41
 6 -3 -2 235.98 18.81
 6 -3 -2 270.54 33.35
 6 -3 -2 220.4 18.73
 6 -3 -1 54 7.73
 6 -3 -1 67.42 16.28
 6 -3 -1 65.16 11.08
 6 -3 -1 46.22 21.35
 6 -3 -1 80.33 10.33
 6 -3 -1 75.44 9.16
 6 -3 0 284.37 27.39
 6 -3 0 248.37 23.35
 6 -3 0 304.06 22.67
 6 -3 0 297.78 35.77
 6 -3 0 304.67 23.52
 6 -3 0 313.49 21
 6 -3 0 286.06 21.82
 6 -3 0 279.95 23.75
 6 -3 1 194.54 21.8
 6 -3 1 218.65 19.59
 6 -3 1 247.68 30.01
 6 -3 1 197.31 17.34
 6 -3 1 213.37 18.91
 6 -3 1 227.71 16.46
 6 -3 1 202.49 16.81
 6 -3 2 34.38 6.48
 6 -3 2 44.19 11.26
 6 -3 2 37.13 7.62
 6 -3 2 46.81 9.6
 6 -3 2 46.43 10.49
 6 -3 2 40.49 6.58
 6 -3 3 4.54 5.24
 6 -3 3 -4.17 6.35
 6 -3 3 -1.07 8.89
 6 -3 3 9.37 4.94
 6 -3 4 184.17 15.94
 6 -3 4 153.52 17.11
 6 -3 4 154.46 14.1
 6 -3 4 193.1 15.27
 6 -3 5 97.26 13.42
 6 -3 5 101.33 11.59
 6 -3 5 98.57 12.7
 6 -3 5 93.87 9.89
 6 -3 5 98.82 10.51
 6 -3 6 -3.85 5.89
 6 -3 6 0.9 6.95
 6 -3 6 6.89 7.08
 6 -3 6 -0.57 4.71
 6 -3 7 10.21 4.2
 6 -3 8 2.51 4.34
 6 -3 8 7.68 5.66
 6 -3 8 0.59 4.86
 6 -3 9 -0.5 4.04
 6 -3 9 1.29 4.94
 6 -3 9 2.27 4.07
 6 -3 10 73.34 7.91
 6 -3 10 78.94 7.06
 6 -3 11 87.35 6.79
 6 -3 11 55.58 5.17
 6 -3 12 0.22 2.19
 -6 2 13 9.07 2.5
 6 -2 -13 1.38 3.51
 -6 2 12 41.62 4.39
 6 -2 -12 31.6 6.1
 6 -2 -11 46.49 8.18
 -6 2 11 48.92 5.4
 6 -2 -10 49.98 9.5
 6 -2 -10 64.02 9.77
 6 -2 -9 130.82 14.33
 6 -2 -8 4.92 9.89
 6 -2 -8 12.9 7.57
 6 -2 -7 49.87 13.09
 6 -2 -7 37.62 12.63
 6 -2 -7 52.75 14.14
 6 -2 -6 20.54 8.5
 6 -2 -6 18.23 12.68
 6 -2 -6 37.78 12.95
 6 -2 -6 26.15 13.91
 6 -2 -5 99.15 16.72
 6 -2 -5 82.19 15.27
 6 -2 -5 72.55 15.8
 6 -2 -4 25.48 13.45
 6 -2 -4 40.72 15.52
 6 -2 -4 33.23 12.44
 6 -2 -4 17.96 16.18
 6 -2 -3 110.04 17.06
 6 -2 -3 85.69 19.68
 6 -2 -3 118.85 13.26
 6 -2 -3 105.68 11.73
 6 -2 -3 96.35 20.14
 6 -2 -2 59.11 8.11
 6 -2 -2 76.72 13.6
 6 -2 -2 49.62 17.36
 6 -2 -2 76.78 10.93
 6 -2 -2 53.85 9.37
 6 -2 -2 48.27 18.71
 6 -2 -2 52.75 8.86
 6 -2 -1 106.25 14.07
 6 -2 -1 121.57 19.62
 6 -2 -1 144.8 13.65
 6 -2 -1 122.33 12.73
 6 -2 -1 105.81 10.82
 6 -2 -1 103.66 9.46
 6 -2 -1 107.5 23.1
 6 -2 -1 101.42 11.9
 6 -2 0 70.59 9.54
 6 -2 0 70.05 10.74
 6 -2 0 75.76 8.93
 6 -2 0 69.36 15.02
 6 -2 0 75.28 10.61
 6 -2 0 76.31 11.59
 6 -2 0 79.97 7.78
 6 -2 0 67.42 19.25
 6 -2 1 21.8 5.11
 6 -2 1 17.21 11.01
 6 -2 1 22 6.11
 6 -2 1 34.13 6.96
 6 -2 1 32.76 8.3
 6 -2 1 36.49 6.85
 6 -2 1 43.44 9.14
 6 -2 1 33.72 15.49
 6 -2 2 67.73 8.15
 6 -2 2 88.22 13.21
 6 -2 2 74.46 9.43
 6 -2 2 59.66 9.55
 6 -2 2 75.91 10.66
 6 -2 2 94.96 9.72
 6 -2 2 107.88 12.9
 6 -2 2 50.39 17.75
 6 -2 3 13.02 5.53
 6 -2 3 10.89 5.91
 6 -2 3 11.18 6.34
 6 -2 3 7.36 7.27
 6 -2 3 10.74 5.29
 6 -2 3 22.98 9.67
 6 -2 4 6.32 4.5
 6 -2 4 7.27 5.45
 6 -2 4 2.12 7.82
 6 -2 4 4.51 6.29
 6 -2 4 0.69 5.45
 6 -2 4 12.89 8.83
 6 -2 5 86.2 12.17
 6 -2 5 89.33 9.75
 6 -2 5 100.51 10.5
 6 -2 5 115.91 12.51
 6 -2 5 96.34 12.53
 6 -2 5 111.79 11.45
 6 -2 6 204.11 15.01
 6 -2 6 174.43 16.61
 6 -2 6 168.18 16.11
 6 -2 6 158.11 14.19
 6 -2 6 177.91 15.53
 6 -2 7 126.06 13.34
 6 -2 7 145.46 11.75
 6 -2 7 124.37 12.58
 6 -2 8 40.54 7.22
 6 -2 8 55.58 7.24
 6 -2 9 38.86 6.02
 6 -2 9 31.84 6.83
 6 -2 9 45.98 5.12
 6 -2 10 12.39 4.15
 6 -2 10 21.93 5
 6 -2 10 19.46 3.38
 6 -2 11 119.49 10.21
 6 -2 11 138.23 9.83
 6 -2 12 126.41 9.1
 -6 1 13 8.39 2.13
 6 -1 -13 12.06 4.01
 -6 1 12 -0.46 2.43
 6 -1 -12 -0.58 5.3
 6 -1 -12 6.75 5.12
 -6 1 11 5.22 2.84
 6 -1 -11 3.8 6.39
 6 -1 -11 14.51 6.73
 6 -1 -10 6.41 7.44
 -6 1 10 15.76 3.45
 6 -1 -9 46.06 10.53
 6 -1 -8 74.21 12.93
 6 -1 -8 43.17 10.68
 6 -1 -7 32.58 12.03
 6 -1 -7 34.34 9.11
 6 -1 -6 38.64 13.31
 6 -1 -6 28.73 9.65
 6 -1 -5 111.22 18.16
 6 -1 -5 105.54 17.98
 6 -1 -5 105.94 14.47
 6 -1 -4 284.88 28.7
 6 -1 -4 285.38 28.65
 6 -1 -4 231.43 26.2
 6 -1 -4 278.01 25.41
 6 -1 -3 227.99 25.71
 6 -1 -3 212.07 16.23
 6 -1 -3 206.08 25.91
 6 -1 -3 184.04 21.82
 6 -1 -3 195.14 22
 6 -1 -2 240.69 25.64
 6 -1 -2 196.85 15.91
 6 -1 -2 192.02 17.76
 6 -1 -2 205.78 17.25
 6 -1 -2 203.53 23.22
 6 -1 -2 196.35 16.43
 6 -1 -2 209.61 26.92
 6 -1 -2 212.09 21.03
 6 -1 -1 107.17 14.07
 6 -1 -1 125.7 19.95
 6 -1 -1 119.49 10.74
 6 -1 -1 105.95 12.43
 6 -1 -1 116.67 12.27
 6 -1 -1 91.24 17.82
 6 -1 -1 132.62 13.38
 6 -1 -1 103.44 11.27
 6 -1 -1 125.98 9.9
 6 -1 -1 136.55 22.52
 6 -1 0 23.63 4.63
 6 -1 0 25.42 7.91
 6 -1 0 15.64 6.56
 6 -1 0 12.49 12.63
 6 -1 0 23.98 5.93
 6 -1 0 22.08 5.38
 6 -1 0 18.42 6.9
 6 -1 0 17.95 6.32
 6 -1 0 16.31 8.48
 6 -1 0 14.09 16.96
 6 -1 0 12.99 12.96
 6 -1 1 150.38 12.87
 6 -1 1 158.24 19.33
 6 -1 1 141.36 14.16
 6 -1 1 154.81 14.38
 6 -1 1 157.17 16.31
 6 -1 1 171.17 12.85
 6 -1 1 136.93 22.05
 6 -1 1 139.81 13.19
 6 -1 2 257.06 19.61
 6 -1 2 296.41 21.22
 6 -1 2 247.83 20.91
 6 -1 2 266.87 23.14
 6 -1 2 270.07 19.7
 6 -1 2 234.59 27.38
 6 -1 2 277.6 20.74
 6 -1 2 251.25 24.34
 6 -1 3 672.15 41
 6 -1 3 648.87 41.68
 6 -1 3 605.8 42.1
 6 -1 3 523.46 43.07
 6 -1 3 516.86 45.82
 6 -1 3 614.23 40.62
 6 -1 3 630.22 41.63
 6 -1 3 533.77 43.49
 6 -1 4 267.18 19.98
 6 -1 4 294.9 20.9
 6 -1 4 246.65 21.27
 6 -1 4 236.98 22.52
 6 -1 4 255.37 19.58
 6 -1 4 282.59 20.92
 6 -1 4 228.97 22.06
 6 -1 5 59.12 7.47
 6 -1 5 65.6 8.85
 6 -1 5 50.83 9.29
 6 -1 5 42.73 7.62
 6 -1 5 35.44 9.18
 6 -1 5 51.99 10.13
 6 -1 6 11.52 4.7
 6 -1 6 0.84 5.92
 6 -1 6 -0.96 7.05
 6 -1 6 4.72 5.15
 6 -1 6 2.38 6.71
 6 -1 7 161.9 13.21
 6 -1 7 130.48 14.26
 6 -1 7 146.5 12.33
 6 -1 7 162.16 14.28
 6 -1 8 90.59 10.59
 6 -1 8 102.85 10.36
 6 -1 9 174.2 14.21
 6 -1 9 171.41 12.77
 6 -1 9 167.54 13.94
 6 -1 10 323.38 22.55
 6 -1 10 311.42 21.47
 6 -1 10 348.71 22.58
 6 -1 11 37.23 4.64
 6 -1 11 42.14 4.81
 6 -1 12 1.26 1.73
 6 0 -13 64.28 7.01
 6 0 -12 57.82 7.88
 6 0 -11 14.9 6.68
 6 0 -11 15.36 6.97
 6 0 -11 18.24 6.96
 6 0 -10 52.83 10.05
 6 0 -10 74.39 10.63
 6 0 -10 42.27 9.65
 6 0 -9 28.73 8.69
 6 0 -8 115.79 14.64
 6 0 -8 98.38 13.2
 6 0 -8 101.11 13.32
 6 0 -7 210.3 20.85
 6 0 -7 183.87 17.85
 6 0 -7 167.24 16.85
 6 0 -6 183.81 17.72
 6 0 -6 223.81 20
 6 0 -6 220.45 22.53
 6 0 -5 37.35 14.85
 6 0 -5 31.56 10.67
 6 0 -4 7.9 12.3
 6 0 -4 8.66 4.03
 6 0 -4 11.29 11.39
 6 0 -3 -2.86 11.71
 6 0 -3 2.3 3.6
 6 0 -3 6.12 4.68
 6 0 -3 -12.29 15.7
 6 0 -3 -1.56 13.39
 6 0 -2 133.91 16.74
 6 0 -2 170.45 20.81
 6 0 -2 151.52 11.69
 6 0 -2 142.13 12.18
 6 0 -2 118.84 12.92
 6 0 -2 133.39 12.2
 6 0 -2 115.42 12.73
 6 0 -2 91.19 21.48
 6 0 -1 211.74 15
 6 0 -1 193.51 23.7
 6 0 -1 170.52 15.02
 6 0 -1 200.87 16.48
 6 0 -1 166.73 15.72
 6 0 -1 185.87 15.34
 6 0 -1 139.79 26.2
 6 0 -1 188.69 18.32
 6 0 0 338 23.22
 6 0 0 289.13 23.71
 6 0 0 287.55 23.62
 6 0 0 273.15 32.1
 6 0 0 297.2 23.03
 6 0 0 344.13 22.18
 6 0 0 345.37 30.2
 6 0 0 309.75 25.04
 6 0 1 81.86 16.08
 6 0 1 85.59 10.53
 6 0 1 86.19 9.48
 6 0 1 75.72 8.71
 6 0 1 64.31 9.43
 6 0 1 80.98 19.07
 6 0 1 86.33 8.36
 6 0 2 1.8 4.18
 6 0 2 1.73 6.53
 6 0 2 1.49 4.66
 6 0 2 4.1 5.07
 6 0 2 -0.82 5.81
 6 0 2 -7.92 10.49
 6 0 3 -2.49 5.14
 6 0 3 -6.34 6.71
 6 0 3 0.78 5.65
 6 0 3 7.09 5.13
 6 0 3 -5.84 9.33
 6 0 3 -0.81 5.49
 6 0 4 12.48 5.02
 6 0 4 9.45 6.66
 6 0 4 12.97 5.94
 6 0 4 12.54 5.44
 6 0 4 4.17 8.32
 6 0 4 8.01 5.69
 6 0 4 15 12
 6 0 5 16.23 5.28
 6 0 5 10.6 7.45
 6 0 5 15.82 6.07
 6 0 5 22.76 6.57
 6 0 5 14.54 6.37
 6 0 6 15.54 4.66
 6 0 6 17.84 7.25
 6 0 6 14.82 6.3
 6 0 6 9.88 5.42
 6 0 7 13.44 4.26
 6 0 8 17.67 4.33
 6 0 8 34.65 6.39
 6 0 8 28.26 6.15
 6 0 8 34.91 5.37
 6 0 9 54.16 6.7
 6 0 9 54.56 6.91
 6 0 9 51.71 5.6
 6 0 10 32.54 4.11
 6 0 10 40.19 4.91
 6 0 10 39.98 5.31
 6 0 11 11.4 3.06
 6 0 11 13.23 2.14
 6 1 -13 5.2 3.18
 6 1 -12 29.26 5.92
 6 1 -11 37.57 7.11
 6 1 -11 30.89 7.79
 6 1 -11 27.45 6.91
 6 1 -10 81.36 10.53
 6 1 -10 77.57 10.85
 6 1 -10 81.59 10.69
 6 1 -9 72.24 10.8
 6 1 -9 70.82 11.63
 6 1 -9 88.08 12.62
 6 1 -8 2.05 7.2
 6 1 -7 17.02 7.85
 6 1 -7 17.58 4.6
 6 1 -7 6.77 7.31
 6 1 -7 26.51 11.23
 6 1 -6 35.59 8.22
 6 1 -6 55.92 7.06
 6 1 -6 62.31 9.18
 6 1 -6 32.72 13.79
 6 1 -6 61.59 14.84
 6 1 -5 82.64 8.74
 6 1 -5 93.41 10.15
 6 1 -5 65.52 17.56
 6 1 -5 61.07 16.43
 6 1 -4 84.65 16.21
 6 1 -4 57.87 7.47
 6 1 -4 77.97 8.77
 6 1 -4 77.71 15.09
 6 1 -3 58.63 15.05
 6 1 -3 62.09 7.21
 6 1 -3 53.9 7.79
 6 1 -3 57.96 13.8
 6 1 -2 1.92 4.36
 6 1 -2 8.47 14.68
 6 1 -2 1.22 3.67
 6 1 -2 4.19 4.99
 6 1 -2 -1.53 5.36
 6 1 -2 13.69 10.87
 6 1 -1 34.7 6.37
 6 1 -1 63.86 16.63
 6 1 -1 49.23 6.51
 6 1 -1 49.56 7.63
 6 1 -1 47.05 7.76
 6 1 -1 55.59 10.66
 6 1 0 170 13.84
 6 1 0 158.87 21.5
 6 1 0 164.29 14.24
 6 1 0 164.98 14.93
 6 1 0 186.73 15.35
 6 1 0 172.86 14.08
 6 1 0 165.17 13
 6 1 0 141.84 15.89
 6 1 1 136.47 18.1
 6 1 1 114.44 11.63
 6 1 1 134.81 12.8
 6 1 1 142.01 12.61
 6 1 1 113.08 11.43
 6 1 1 125.68 11.03
 6 1 2 44.47 13.03
 6 1 2 63.99 7.44
 6 1 2 57.92 7.94
 6 1 2 69.74 8.58
 6 1 2 62.61 8.82
 6 1 2 87.94 17.74
 6 1 2 56.66 8.88
 6 1 3 -5.52 4.82
 6 1 3 -0.75 4.93
 6 1 3 3.75 5.49
 6 1 3 6.37 5.44
 6 1 3 6.43 12.96
 6 1 3 6.24 6.26
 6 1 4 32.82 7.73
 6 1 4 36.67 5.99
 6 1 4 29.55 6.75
 6 1 4 44.69 7.57
 6 1 4 22.14 6.74
 6 1 5 173.57 15.01
 6 1 5 163.8 14.62
 6 1 5 158.32 13.34
 6 1 5 174 14.83
 6 1 6 221.79 20.26
 6 1 6 293.56 19.22
 6 1 7 249.78 18.22
 6 1 7 245.07 18.45
 6 1 7 213.3 18.12
 6 1 8 150.12 11.18
 6 1 8 121.91 10.12
 6 1 8 116.68 11.28
 6 1 9 0.91 2.9
 6 1 9 -0.45 3.65
 6 1 10 25.07 3.23
 6 1 10 25.57 3.85
 6 1 11 36.67 3.54
 6 2 -12 0.56 2.46
 6 2 -11 14.87 5.47
 6 2 -10 39.87 7.03
 6 2 -10 39.09 6.03
 6 2 -10 41.46 8.09
 6 2 -9 81.78 10.73
 6 2 -9 99.78 8.76
 6 2 -9 96.38 9.74
 6 2 -9 95.99 12.15
 6 2 -9 116.18 12.64
 6 2 -8 91.46 8.39
 6 2 -8 58.65 8.4
 6 2 -8 86.88 11.07
 6 2 -8 73.33 12.87
 6 2 -7 13.55 5.44
 6 2 -7 22.51 4.86
 6 2 -7 26.87 8.15
 6 2 -6 33.61 13.27
 6 2 -6 60.57 14.84
 6 2 -5 192.19 15.26
 6 2 -5 191.84 15.86
 6 2 -5 175.09 22.4
 6 2 -5 185.73 21.58
 6 2 -4 295.09 21.32
 6 2 -4 270.39 21.47
 6 2 -4 300.1 30.37
 6 2 -4 327.96 28.16
 6 2 -3 318.87 21.53
 6 2 -3 270.11 21.49
 6 2 -3 294.03 22.03
 6 2 -3 319.21 27.49
 6 2 -3 231.63 30.83
 6 2 -2 134.1 11.35
 6 2 -2 127.33 11.72
 6 2 -2 119.67 12.01
 6 2 -2 96.03 22.07
 6 2 -2 126.26 16.4
 6 2 -1 118.06 11.31
 6 2 -1 127.83 12.04
 6 2 -1 159.09 13.04
 6 2 -1 115.63 21.99
 6 2 -1 143.87 15.65
 6 2 0 4.02 3.9
 6 2 0 3.85 3.95
 6 2 0 -1.37 4.78
 6 2 0 -2.24 5.3
 6 2 0 -3.98 16.13
 6 2 1 264.68 18.67
 6 2 1 238.2 18.67
 6 2 1 202.9 17.28
 6 2 1 174.75 25.32
 6 2 1 254.39 17.52
 6 2 2 228.39 17.89
 6 2 2 223.37 18
 6 2 2 234.12 17.35
 6 2 2 205.04 23.98
 6 2 2 218.68 16.85
 6 2 3 291.61 21.75
 6 2 3 275.37 21.55
 6 2 3 282.33 26.43
 6 2 3 285.01 20.63
 6 2 4 90.87 15.47
 6 2 4 139.07 11.21
 6 2 5 65.78 8.21
 6 2 6 6.53 3.55
 6 2 6 -0.63 4.83
 6 2 7 67.42 7.14
 6 2 7 57.27 5.91
 6 2 8 90.02 7.64
 6 2 8 80.03 6.87
 6 2 8 73.4 7.52
 6 2 9 86.36 6.53
 6 2 9 77.28 6.7
 6 2 10 44.62 3.7
 6 3 -11 15.29 3
 6 3 -10 5.49 3.21
 6 3 -10 -1.46 2.12
 6 3 -10 -0.39 3.81
 6 3 -9 -0.92 4.17
 6 3 -9 9.43 4.45
 6 3 -9 2.28 3.18
 6 3 -8 33.13 6.03
 6 3 -8 47.03 6.71
 6 3 -8 44 5.71
 6 3 -7 136.24 11.77
 6 3 -7 122.95 10.73
 6 3 -7 111.42 10.9
 6 3 -6 112.99 10.36
 6 3 -6 142.02 11.61
 6 3 -6 100.74 10.45
 6 3 -6 111.37 15.79
 6 3 -5 33.09 5.91
 6 3 -5 32.22 6.24
 6 3 -5 29.16 5.53
 6 3 -5 34.4 13.42
 6 3 -4 0.54 4.35
 6 3 -4 10.12 4.9
 6 3 -4 6.91 13.78
 6 3 -3 -3.78 16.73
 6 3 -2 27.36 16.29
 6 3 -1 104.95 20.61
 6 3 0 99.7 19.16
 6 3 1 17.59 13.24
 6 3 2 -5.62 10.41
 6 3 3 11.91 3.95
 6 3 3 6.99 4.93
 6 3 3 6.9 4.79
 6 3 3 9.76 10.45
 6 3 4 1.77 3.4
 6 3 4 5.61 4.98
 6 3 4 3 4.35
 6 3 5 8.18 3.36
 6 3 5 10.37 4.8
 6 3 6 4.59 2.94
 6 3 6 5.9 3.98
 6 3 7 6.35 2.67
 6 3 7 9.3 3.37
 6 3 8 52.26 4.55
 6 3 8 49.91 4.59
 6 3 9 30.49 2.69
 6 4 -9 11.44 2.6
 6 4 -9 11.4 2.52
 6 4 -8 4.15 3.1
 6 4 -8 -0.34 2.82
 6 4 -7 28.76 4.85
 6 4 -7 25.36 4.78
 6 4 -7 29.59 4.78
 6 4 -6 72.18 7.43
 6 4 -6 68.75 6.97
 6 4 -5 94.72 8.44
 6 4 -5 83.69 8.26
 6 4 -4 55.11 6.46
 6 4 -4 59.89 6.28
 6 4 -4 40.46 6.27
 6 4 -4 30.34 13.27
 6 4 -3 1.94 3.63
 6 4 -3 -0.96 3.33
 6 4 -3 -0.57 4.24
 6 4 -3 7.73 12.94
 6 4 -2 19.73 4.35
 6 4 -2 12.77 3.73
 6 4 -2 16.28 5.13
 6 4 -2 19.3 13.55
 6 4 -1 68.24 6.86
 6 4 -1 52.41 7.3
 6 4 -1 65.47 15.82
 6 4 0 138.43 11.23
 6 4 0 138.12 11.8
 6 4 0 122.43 17.89
 6 4 1 126.45 10.31
 6 4 1 118.41 10.6
 6 4 1 105.14 16.21
 6 4 2 25.66 4.01
 6 4 2 23.96 4.76
 6 4 2 31.39 5.22
 6 4 2 28.16 10.44
 6 4 3 5.62 3.01
 6 4 3 4.19 3.96
 6 4 4 59.98 6.97
 6 4 4 76.61 6.29
 6 4 5 95.3 8.39
 6 4 5 107.16 7.88
 6 4 6 152.89 10.52
 6 4 6 145.9 10.23
 6 4 7 161.79 10.65
 6 5 -7 1.71 1.93
 6 5 -6 18.58 3.31
 6 5 -5 53.42 5.4
 6 5 -4 115.1 9.28
 6 5 -4 136.83 9.84
 6 5 -3 180.87 12.48
 6 5 -3 162.16 13.04
 6 5 -2 94.69 7.5
 6 5 -2 84.36 8.25
 6 5 -1 21.27 3.66
 6 5 -1 23.49 4.61
 6 5 -1 15.94 10.99
 6 5 0 -1.94 3.54
 6 5 1 10.28 3.73
 6 5 2 71.29 6.56
 6 5 3 73.39 6.35
 7 -8 -2 -0.39 4.62
 7 -7 -6 -2.61 5.01
 7 -7 -6 3.46 4.58
 7 -7 -5 -0.53 5.9
 7 -7 -5 4.44 6.36
 7 -7 -4 19.99 6.32
 7 -7 -4 27.61 8.59
 7 -7 -3 31.15 7.01
 7 -7 -3 44.6 10.47
 7 -7 -2 9.78 9.44
 7 -7 -2 13.43 7.87
 7 -7 -1 3.93 8.02
 7 -7 -1 4.36 7.47
 7 -7 0 4.2 8.69
 7 -7 0 16.67 8.02
 7 -7 1 9.12 6.77
 7 -7 1 15.32 4.11
 7 -7 2 77.38 7.64
 7 -7 3 83.82 7.91
 7 -7 4 17.55 4.62
 7 -7 5 15.03 3.93
 7 -6 -8 18.79 5.38
 7 -6 -7 38.72 7.72
 7 -6 -7 41.16 7.44
 7 -6 -7 37.41 7.71
 7 -6 -6 10.92 5.33
 7 -6 -6 37.55 8.38
 7 -6 -6 34.02 8.7
 7 -6 -6 36.31 7.48
 7 -6 -6 39.6 8.12
 7 -6 -5 -0.86 8.88
 7 -6 -5 2.28 7.05
 7 -6 -5 8.37 7.59
 7 -6 -4 9.11 10.58
 7 -6 -4 0.84 7.41
 7 -6 -3 -9.98 11.49
 7 -6 -3 4.44 8.01
 7 -6 -2 23.77 12.03
 7 -6 -2 42.55 9.32
 7 -6 -1 83.18 14.59
 7 -6 -1 116.55 13.44
 7 -6 0 32.96 10.5
 7 -6 0 29.02 9.57
 7 -6 0 25.69 6.16
 7 -6 1 -1.65 7.7
 7 -6 1 16.1 9.3
 7 -6 1 6.51 5.48
 7 -6 2 -0.67 6.35
 7 -6 2 10.41 8.47
 7 -6 2 -2.49 6.05
 7 -6 3 -4.11 8.71
 7 -6 3 5.54 5.93
 7 -6 4 24.59 6.66
 7 -6 5 29.75 6.19
 7 -6 6 23.32 4.95
 7 -6 7 -0.85 3.1
 7 -5 -10 21.82 4.22
 7 -5 -9 26.61 6.36
 7 -5 -8 10.13 6.62
 7 -5 -8 -0.53 6.16
 7 -5 -8 4.77 5.34
 7 -5 -7 31.16 8.84
 7 -5 -7 27.85 8.65
 7 -5 -7 11.32 6.85
 7 -5 -7 32.22 8.98
 7 -5 -6 6.94 8.37
 7 -5 -6 22.96 9.35
 7 -5 -6 18.32 7.98
 7 -5 -6 8.88 8.79
 7 -5 -5 72.23 11.95
 7 -5 -5 75.89 13.53
 7 -5 -5 42.71 9.95
 7 -5 -5 63.84 11.81
 7 -5 -4 38.98 12.94
 7 -5 -4 29.61 9.09
 7 -5 -3 -8.13 13.1
 7 -5 -3 9.99 8.58
 7 -5 -2 -1.94 7.59
 7 -5 -2 -1.36 12.31
 7 -5 -2 1 7.84
 7 -5 -1 157.47 19.2
 7 -5 -1 184.16 16.82
 7 -5 -1 142.29 13.54
 7 -5 -1 161 15.04
 7 -5 0 80.41 14.32
 7 -5 0 74.92 12.65
 7 -5 0 107.38 10.95
 7 -5 1 20.65 9.56
 7 -5 1 27.73 9.4
 7 -5 1 26.88 7.48
 7 -5 2 29.67 9.11
 7 -5 2 51.44 11.04
 7 -5 2 38.24 8.29
 7 -5 3 13.08 8.93
 7 -5 3 10.99 6.94
 7 -5 3 8.44 4.35
 7 -5 4 -2.62 8.49
 7 -5 4 -4.36 6.91
 7 -5 4 -0.55 4.65
 7 -5 5 28.91 5.54
 7 -5 5 22.82 6.51
 7 -5 6 135.93 11.62
 7 -5 6 157.23 12.47
 7 -5 7 49.53 5.73
 7 -5 7 47.45 6.23
 7 -5 8 31 4.3
 7 -4 -10 55.25 7.42
 7 -4 -9 57.51 8.51
 7 -4 -9 42.11 7.52
 7 -4 -8 34.18 8.97
 7 -4 -8 50.72 8.72
 7 -4 -7 8.09 8.32
 7 -4 -7 17.78 9.53
 7 -4 -7 -0.93 7.55
 7 -4 -6 -7 9.98
 7 -4 -6 4.85 6.58
 7 -4 -6 -6.47 10.06
 7 -4 -6 9.08 8.56
 7 -4 -6 -0.94 9.72
 7 -4 -5 6.33 10.52
 7 -4 -5 12.66 11.65
 7 -4 -5 9.38 8.74
 7 -4 -5 6.73 9.82
 7 -4 -4 102.27 13.1
 7 -4 -3 53.93 10.8
 7 -4 -2 7.57 13.32
 7 -4 -2 18.6 8.78
 7 -4 -1 14.17 12.56
 7 -4 -1 25.68 9.04
 7 -4 0 11.23 8
 7 -4 0 4.97 7.08
 7 -4 1 19.24 8.93
 7 -4 2 67.78 11.17
 7 -4 2 86.56 11.97
 7 -4 3 168.26 17.4
 7 -4 3 170.22 15.18
 7 -4 3 192.41 14.72
 7 -4 4 51.59 7
 7 -4 4 67.7 8.8
 7 -4 4 56.88 9.59
 7 -4 4 72.19 11.49
 7 -4 4 57.06 9.73
 7 -4 5 29.35 5.15
 7 -4 5 46.49 7.36
 7 -4 5 28.41 7.28
 7 -4 5 20.64 6.79
 7 -4 6 -2.99 3.32
 7 -4 6 1.92 5.32
 7 -4 6 4.74 5.4
 7 -4 7 13.57 3.16
 7 -4 7 7.57 5.06
 7 -4 7 11.89 4.91
 7 -4 8 10.47 4.29
 7 -4 8 20.1 4.06
 7 -4 9 19.57 3.72
 7 -3 -11 12.63 4.36
 7 -3 -10 -6.21 5.78
 -7 3 10 -1.42 2.23
 7 -3 -10 0.61 5.32
 7 -3 -9 14.29 8
 7 -3 -9 14.32 6.65
 7 -3 -8 94.03 11.92
 7 -3 -8 60.99 10.62
 7 -3 -7 45.07 11.29
 7 -3 -7 35.05 9.85
 7 -3 -6 40.79 9.97
 7 -3 -6 33.26 8.5
 7 -3 -5 7.51 7.96
 7 -3 -4 -1.38 10.48
 7 -3 -4 6.14 13.47
 7 -3 -4 5.27 7.1
 7 -3 -3 26.94 10.97
 7 -3 -3 19.46 15.17
 7 -3 -3 32.95 9.38
 7 -3 -2 136.09 15.46
 7 -3 -2 142.95 21.21
 7 -3 -2 136.37 14.52
 7 -3 -2 137.77 13.61
 7 -3 -1 62.34 10.19
 7 -3 -1 44.71 15.67
 7 -3 -1 69.93 10.63
 7 -3 -1 61.51 9.42
 7 -3 -1 43.94 7.8
 7 -3 0 2.61 11.97
 7 -3 0 21.77 8.03
 7 -3 0 24.61 8.68
 7 -3 0 21.8 6.54
 7 -3 1 3.5 5.04
 7 -3 1 1.12 9.28
 7 -3 1 8.78 7.31
 7 -3 1 3.89 8.07
 7 -3 1 -2.4 5.62
 7 -3 2 20.53 6.91
 7 -3 2 14.98 5.58
 7 -3 2 16.2 8.42
 7 -3 2 11.03 8.67
 7 -3 3 2.23 4.42
 7 -3 4 33.88 8.66
 7 -3 5 28.37 7.44
 7 -3 5 29.19 6.17
 7 -3 5 37.8 7.79
 7 -3 5 38.74 8.22
 7 -3 6 6.47 4.41
 7 -3 6 5.87 5.64
 7 -3 6 9.98 5.98
 7 -3 7 -1.94 3.92
 7 -3 7 3.77 5.07
 7 -3 7 5.25 4.44
 7 -3 8 23.44 4.18
 7 -3 8 23.95 5.31
 7 -3 9 72.12 5.97
 7 -3 9 41.1 4.29
 7 -3 10 4.32 2.24
 7 -2 -11 76.92 8.03
 7 -2 -10 25.9 7.12
 7 -2 -10 21.86 6.98
 7 -2 -9 25.64 8.49
 7 -2 -9 17.42 7.4
 7 -2 -8 -1 8.44
 7 -2 -8 4.95 8.73
 7 -2 -7 8.36 10.6
 7 -2 -7 42.23 10.19
 7 -2 -6 6.41 8.29
 7 -2 -6 15.12 7.43
 7 -2 -5 100.69 16.94
 7 -2 -5 84.49 11.9
 7 -2 -4 52.72 14.09
 7 -2 -4 30.45 15.52
 7 -2 -4 44.4 9.75
 7 -2 -4 66.21 12.58
 7 -2 -3 2.62 9.81
 7 -2 -3 3.37 15.66
 7 -2 -3 -4.52 11.11
 7 -2 -3 -6.85 7.66
 7 -2 -2 1.14 8.74
 7 -2 -2 1.66 15.36
 7 -2 -2 2.85 6.67
 7 -2 -2 1.64 12.54
 7 -2 -1 111.15 12.85
 7 -2 -1 107.63 18.32
 7 -2 -1 117.92 12.3
 7 -2 -1 90.59 11.22
 7 -2 -1 85.05 17.26
 7 -2 0 87.2 11.4
 7 -2 0 106.61 10.44
 7 -2 0 100.08 12.68
 7 -2 0 103.19 9.12
 7 -2 0 88.85 17
 7 -2 0 94.17 11.02
 7 -2 1 127.2 17.35
 7 -2 1 104.14 13.05
 7 -2 1 138.62 13.15
 7 -2 1 142.54 15.21
 7 -2 1 129.98 12.23
 7 -2 1 118.83 10.76
 7 -2 2 88.93 10.8
 7 -2 2 91 9.87
 7 -2 2 83.63 9.16
 7 -2 2 61.35 12.07
 7 -2 2 69.85 13.05
 7 -2 2 91.6 8.8
 7 -2 3 24.69 7.32
 7 -2 3 37.44 6.79
 7 -2 3 12.29 9.18
 7 -2 3 11.84 4.94
 7 -2 4 -0.91 8.25
 7 -2 4 8.24 4.53
 7 -2 5 70.41 8.87
 7 -2 5 54.34 9.38
 7 -2 5 65 9.93
 7 -2 5 77.16 9.98
 7 -2 6 199.84 16.21
 7 -2 6 169.81 14.8
 7 -2 6 187.25 13.94
 7 -2 6 171.76 14.8
 7 -2 7 86.29 9.29
 7 -2 7 84.98 9.96
 7 -2 7 114.13 8.75
 7 -2 8 80.9 8.54
 7 -2 8 86.8 7.19
 7 -2 8 82.09 8
 7 -2 9 8.49 3.59
 7 -2 9 5.58 3.01
 7 -2 10 3.97 2.17
 7 -1 -11 23.68 5.18
 7 -1 -10 40.08 8
 7 -1 -10 56.72 7.85
 7 -1 -9 11.16 7.17
 7 -1 -9 18.7 4.6
 7 -1 -8 69.49 11.83
 7 -1 -8 87.34 11.24
 7 -1 -8 60.89 7.26
 7 -1 -7 25.4 11.52
 7 -1 -7 41.2 9.08
 7 -1 -7 39.31 5.76
 7 -1 -6 20.92 8.33
 7 -1 -6 8.97 7.78
 7 -1 -6 8.62 4.38
 7 -1 -5 36.45 8.5
 7 -1 -4 81.34 15.58
 7 -1 -4 117.35 12.48
 7 -1 -4 114.98 16.3
 7 -1 -4 102.89 20.44
 7 -1 -3 63.61 12.81
 7 -1 -3 46.83 6.45
 7 -1 -3 52.72 8.67
 7 -1 -3 48.6 17.82
 7 -1 -3 63.98 14.61
 7 -1 -2 18.07 9.59
 7 -1 -2 36.4 14.67
 7 -1 -2 29.33 5.42
 7 -1 -2 25.29 7.18
 7 -1 -2 22.46 17.47
 7 -1 -1 40.61 6.55
 7 -1 -1 42.18 15.07
 7 -1 -1 43.23 5.93
 7 -1 -1 25.72 7.34
 7 -1 -1 47.01 18.82
 7 -1 -1 59.09 10.16
 7 -1 0 -1.59 12.6
 7 -1 0 16.23 5.74
 7 -1 0 10.43 4.31
 7 -1 0 1.96 16.48
 7 -1 0 4.11 6.42
 7 -1 0 9.13 3.56
 7 -1 1 115.3 10.48
 7 -1 1 126.25 11.32
 7 -1 1 111.85 11.32
 7 -1 1 98.95 9.74
 7 -1 1 110.02 19.69
 7 -1 1 131.43 16.77
 7 -1 1 110.67 11.78
 7 -1 2 53.62 6.7
 7 -1 2 49.32 7.73
 7 -1 2 64.51 11.72
 7 -1 2 47.88 8.31
 7 -1 3 86.59 8.87
 7 -1 4 66.89 10.18
 7 -1 5 36.14 8.01
 7 -1 5 31.99 6.43
 7 -1 5 19.55 5.33
 7 -1 6 -2.62 4.94
 7 -1 6 -1.72 3.66
 7 -1 7 19.52 5.56
 7 -1 7 24.33 5.53
 7 -1 7 25.65 4.29
 7 -1 8 18.3 4.61
 7 -1 8 16.31 4.28
 7 -1 8 15.63 3.35
 7 -1 9 -0.88 2.72
 7 -1 9 3.9 2.03
 7 -1 9 -0.56 2.73
 7 0 -11 2.71 2.3
 7 0 -10 -7.39 5.62
 7 0 -10 6.67 3.34
 7 0 -10 5.87 6.03
 7 0 -9 3.03 6.2
 7 0 -9 4.81 4.31
 7 0 -9 2.96 7.54
 7 0 -8 16.87 7.58
 7 0 -8 30.33 5.93
 7 0 -7 24.49 7.91
 7 0 -7 54.03 6.78
 7 0 -7 33.6 11.5
 7 0 -6 56.63 9.29
 7 0 -6 57.29 7.33
 7 0 -6 40.74 13.13
 7 0 -5 11.46 6.01
 7 0 -5 -10.72 14.14
 7 0 -4 -5.3 15.24
 7 0 -3 -1.49 12.59
 7 0 -3 -3.89 17.94
 7 0 -2 55.06 7.02
 7 0 -2 58.26 16.23
 7 0 -2 60.8 19.3
 7 0 -2 62.98 11.1
 7 0 -1 32.93 5.7
 7 0 -1 32.94 14.4
 7 0 -1 12.1 17.06
 7 0 0 20.32 5.64
 7 0 0 17.05 5.05
 7 0 0 26.21 13.19
 7 0 0 26.77 15.76
 7 0 1 26.62 4.79
 7 0 1 31.27 12.14
 7 0 1 26.13 15.19
 7 0 2 7.72 11.96
 7 0 3 -1.94 4.96
 7 0 3 5.16 4.75
 7 0 3 1.69 6.39
 7 0 4 61.04 7.86
 7 0 4 55.09 7.33
 7 0 5 75.86 9.17
 7 0 5 104.24 9.02
 7 0 5 85.48 8.15
 7 0 5 82.9 9.92
 7 0 6 7.29 3.55
 7 0 6 7.15 4.8
 7 0 6 6.58 3.87
 7 0 6 4.37 4.91
 7 0 7 -0.31 2.97
 7 0 7 1.96 4.07
 7 0 7 -2.76 3.88
 7 0 8 26.74 4.51
 7 0 8 28.81 4.04
 7 0 8 33.25 3.82
 7 0 9 50 4.21
 7 0 9 47.66 4.53
 7 1 -10 35.08 4.51
 7 1 -9 23.35 4.69
 7 1 -9 23.57 7.59
 7 1 -8 2.6 4.13
 7 1 -8 14.1 8.67
 7 1 -7 8.42 4.49
 7 1 -7 25.84 10.5
 7 1 -6 46.86 5.6
 7 1 -6 46.51 6.58
 7 1 -6 29.85 12.03
 7 1 -6 44.3 12.34
 7 1 -5 73.19 7.48
 7 1 -5 72.35 7.92
 7 1 -5 53.94 14.71
 7 1 -5 83.48 14.16
 7 1 -4 57.75 6.97
 7 1 -4 34.81 15.72
 7 1 -4 60.32 13.19
 7 1 -3 14.67 15.62
 7 1 -3 2.29 10.18
 7 1 -2 -13.36 15.84
 7 1 -2 19.04 9.3
 7 1 -1 77.76 9.3
 7 1 -1 92.23 19.88
 7 1 -1 93.22 11.58
 7 1 0 58.28 8.18
 7 1 0 63.31 17.93
 7 1 1 195.52 15.95
 7 1 1 180.19 16.36
 7 1 1 206.28 15.87
 7 1 1 230.43 15.16
 7 1 1 183.05 22.9
 7 1 2 213.84 17.2
 7 1 2 232.28 17.71
 7 1 2 216.95 17.1
 7 1 2 204.34 22.66
 7 1 2 236.99 16.49
 7 1 3 9.39 3.81
 7 1 3 3.04 4.63
 7 1 3 6.79 4.78
 7 1 3 10.09 5.29
 7 1 3 15.19 9.66
 7 1 4 5.06 3.51
 7 1 4 6.53 4.68
 7 1 4 5.32 4.3
 7 1 5 41.91 5.32
 7 1 5 57.26 6.86
 7 1 5 43.47 6.09
 7 1 6 110.62 8.86
 7 1 6 101.91 9.21
 7 1 6 95.31 8.2
 7 1 7 90.04 6.85
 7 1 7 68.76 6.9
 7 1 7 73.64 6.41
 7 1 8 120.97 9.16
 7 1 8 134.18 8.94
 7 2 -10 26.41 3.21
 7 2 -9 41.83 5.1
 7 2 -8 14.68 4.36
 7 2 -7 18.79 3.32
 7 2 -7 16.75 4.71
 7 2 -6 2.85 3.23
 7 2 -6 8.59 4.32
 7 2 -6 0.92 7.99
 7 2 -5 54.56 6.3
 7 2 -5 65.01 6.91
 7 2 -4 64.98 7.34
 7 2 -4 58.48 15.07
 7 2 -3 76.06 7.76
 7 2 -3 39.83 15.37
 7 2 -2 36.39 5.37
 7 2 -2 29.65 5.72
 7 2 -2 36.52 14.7
 7 2 -1 7.76 4.16
 7 2 -1 7.98 5.05
 7 2 -1 12.94 13.72
 7 2 0 1.57 4.15
 7 2 0 4.9 4.57
 7 2 1 34.5 5.53
 7 2 1 25.67 5.66
 7 2 1 31.32 12.23
 7 2 2 76.47 7.77
 7 2 2 73.77 7.9
 7 2 2 66.55 6.49
 7 2 2 53.06 12.37
 7 2 3 75.26 7.93
 7 2 3 69.07 7.62
 7 2 3 71.08 6.63
 7 2 4 28.48 4
 7 2 4 26.5 4.87
 7 2 5 10.56 2.95
 7 2 5 20.41 3.84
 7 2 6 -0.21 2.1
 7 2 6 4.17 2.7
 7 2 7 2.52 1.65
 7 3 -8 7.21 2.53
 7 3 -7 22.97 3.88
 7 3 -6 75.62 7.17
 7 3 -5 23.98 4.35
 7 3 -4 -1.25 3.5
 7 3 -4 5.36 9.89
 7 3 -3 5.45 3.59
 7 3 -3 9.83 11.52
 7 3 -2 31.42 4.92
 7 3 -2 25.95 5.06
 7 3 -2 29.52 12.57
 7 3 -1 30.15 4.81
 7 3 -1 35.07 5.62
 7 3 -1 34.64 12.66
 7 3 0 59.52 6.12
 7 3 0 37.27 6.28
 7 3 0 66.81 12.29
 7 3 1 20.01 4.2
 7 3 1 10.42 4.22
 7 3 1 9.38 8.64
 7 3 2 15.24 3.98
 7 3 2 8.96 3.74
 7 3 3 31.31 4.53
 7 3 4 58.23 5.1
 7 3 4 43.78 4.17
 7 3 5 36.48 3.68
 7 4 -3 2.43 2.54
 7 4 -2 14.72 3.04
 7 4 -1 41.06 4.36
 7 4 -1 28.03 4.07
 7 4 0 87.12 7.24
 7 4 1 130.4 9.52
 8 -6 -4 3.58 5.95
 8 -6 -3 5.73 6.7
 8 -6 -3 5.8 5.05
 8 -6 -2 17.87 7.05
 8 -6 -2 17.15 6.56
 8 -6 -1 16.82 6.8
 8 -6 -1 17.36 6.55
 8 -6 0 29.61 7.19
 8 -6 1 4.45 5.06
 8 -6 2 0.38 4.26
 8 -5 -7 8.96 4.42
 8 -5 -6 30.04 6.6
 8 -5 -5 38.4 6.23
 8 -5 -5 35.96 7.32
 8 -5 -4 25.21 6.52
 8 -5 -4 37.32 9.54
 8 -5 -4 25.48 6.97
 8 -5 -4 26.14 7.13
 8 -5 -3 8.91 5.27
 8 -5 -3 9.02 8.87
 8 -5 -3 7.47 6.48
 8 -5 -3 -0.73 6.9
 8 -5 -2 -5.68 9.04
 8 -5 -2 -3.27 7.58
 8 -5 -2 2.05 6.36
 8 -5 -1 3.71 7.72
 8 -5 -1 4.05 6.57
 8 -5 -1 6.67 8.15
 8 -5 0 26.77 7.5
 8 -5 0 45.71 9.12
 8 -5 1 49.2 8.39
 8 -5 1 37.37 8.74
 8 -5 2 30.29 5.97
 8 -5 2 23.98 6.57
 8 -5 3 2.17 4.45
 8 -5 3 1.78 4.69
 8 -5 4 10.54 4.75
 8 -4 -8 22.49 5.48
 8 -4 -7 5.51 5.96
 8 -4 -6 -3.32 6.76
 8 -4 -6 1.27 5.96
 8 -4 -6 8.19 4.37
 8 -4 -5 0.72 7.47
 8 -4 -5 13.96 6.94
 8 -4 -5 5.29 5.73
 8 -4 -4 25.42 7.31
 8 -4 -4 33.7 8.14
 8 -4 -3 50.42 8.52
 8 -4 -3 73.86 9.52
 8 -4 -3 57.47 10.75
 8 -4 -2 34.02 10.15
 8 -4 -2 34.82 7.63
 8 -4 -1 -3.03 9.29
 8 -4 -1 22.72 7.13
 8 -4 0 4.74 8.06
 8 -4 0 8.21 6.65
 8 -4 1 19.96 8.23
 8 -4 2 50 8.82
 8 -4 2 64.82 8.4
 8 -4 3 76.13 7.31
 8 -4 3 57.2 8.33
 8 -4 3 52.54 8.17
 8 -4 4 11.06 4.2
 8 -4 5 2.37 3.45
 8 -4 6 2.37 2.25
 8 -3 -9 26.55 4.79
 8 -3 -8 55.46 7.52
 8 -3 -7 43.53 8.12
 8 -3 -7 32.2 6.78
 8 -3 -6 30.33 8.75
 8 -3 -6 31.55 6.13
 8 -3 -6 21.04 7.09
 8 -3 -5 14.21 7.9
 8 -3 -5 8.59 6.53
 8 -3 -5 5.51 6.43
 8 -3 -4 7.42 7.13
 8 -3 -4 8.68 6.15
 8 -3 -4 2.62 8.1
 8 -3 -3 10.46 7.4
 8 -3 -3 13.37 9.09
 8 -3 -3 12.17 6.48
 8 -3 -2 77.49 9.69
 8 -3 -2 93.1 14
 8 -3 -2 80.55 10.15
 8 -3 -1 18.08 10.41
 8 -3 0 6.33 8.95
 8 -3 1 2.76 8
 8 -3 2 -3.49 5.46
 8 -3 2 -3.06 6.94
 8 -3 3 27.68 7.11
 8 -3 3 49.61 6.81
 8 -3 4 54.9 7.11
 8 -3 5 26.94 5.06
 8 -3 6 10.51 3.44
 8 -3 7 0.84 2.11
 8 -2 -9 7.57 4.51
 8 -2 -8 5.43 5.88
 8 -2 -7 31.54 6.39
 8 -2 -7 48.61 9.13
 8 -2 -6 40.8 7.63
 8 -2 -6 60.38 10.06
 8 -2 -5 60.45 9.23
 8 -2 -5 42.51 7.62
 8 -2 -5 42.45 10.28
 8 -2 -4 47.27 7.22
 8 -2 -4 32.09 9.91
 8 -2 -4 19.92 9.03
 8 -2 -3 17.26 9.57
 8 -2 -3 10.13 7.21
 8 -2 -2 2.35 11.18
 8 -2 -2 -7.89 6.94
 8 -2 -1 35.53 11.88
 8 -2 0 92.3 13.65
 8 -2 1 72.04 11.42
 8 -2 2 36.8 8.91
 8 -2 2 49.22 7.17
 8 -2 3 -8.73 6.97
 8 -2 3 0.6 5.35
 8 -2 4 12.24 4.38
 8 -2 4 13.65 5.51
 8 -2 5 37.62 5.02
 8 -2 5 46.34 6.02
 8 -2 6 99.43 8.2
 8 -2 6 86.76 7.36
 8 -1 -9 37.36 5.41
 8 -1 -8 37.32 6.79
 8 -1 -7 -0.68 7.67
 8 -1 -6 8.07 8.27
 8 -1 -5 25.05 8.84
 8 -1 -4 37.92 9.35
 8 -1 -3 71.97 12.63
 8 -1 -3 52.77 9.61
 8 -1 -2 25.43 11.25
 8 -1 -2 21.45 4.08
 8 -1 -2 22.17 6.81
 8 -1 -1 -1.16 11.6
 8 -1 -1 3.07 3.26
 8 -1 0 42.73 11.86
 8 -1 1 45.58 10.76
 8 -1 3 14.86 4.53
 8 -1 3 18.33 3.49
 8 -1 4 12.08 4.27
 8 -1 4 14.93 3.34
 8 -1 5 2.15 3.19
 8 -1 6 7.06 2.81
 8 0 -8 54.32 7.06
 8 0 -7 33.31 4.1
 8 0 -7 53.66 8.38
 8 0 -6 23.49 3.77
 8 0 -6 23.52 8.46
 8 0 -5 13.02 3.52
 8 0 -5 7.71 8.32
 8 0 -4 5.1 3.38
 8 0 -4 -9.79 7.74
 8 0 -3 15.85 3.73
 8 0 -3 4.02 6.67
 8 0 -2 42.9 5.13
 8 0 -2 32.75 6.97
 8 0 -1 65.36 6.61
 8 0 0 12.16 3.66
 8 0 1 0.77 3.54
 8 0 2 9.55 3.31
 8 0 3 34.82 3.93
 8 0 4 63.94 5.46
 8 0 5 59.13 4.95
 8 1 -6 42.06 4.57
 8 1 -5 54.71 5.57
 8 1 -4 29.12 4.17
 8 1 -3 2.42 3.11
 8 1 -3 -7.1 11.25
 8 1 -2 3.87 3.13
 8 1 -2 -4.29 11.6
 8 1 -1 53.79 5.7
 8 1 -1 38.51 12.11
 8 1 0 108.69 8.74
 8 1 0 87.98 13.48
 8 1 1 26.4 4.11
 8 1 2 38.69 4.24
 8 1 3 2.89 2.27
 8 2 -4 13.44 2.9
 8 2 -3 30.65 4.1
 8 2 -2 24.2 3.6
 8 2 -1 -1.94 2.72
 8 2 0 22.23 3.52

_iucr_refine_instructions_details
;
TITL ogh-4mepyno-agtfa-1-3_etoh_gau_a.res in P-1
    ogh-4mepyno-agtfa-1-3_etoh_gau.res
    created by SHELXL-2018/3 at 18:44:21 on 19-Nov-2024
REM Old TITL OGH-4MePyNO-AgTFA-1-3_ETOH_gau in P-1
REM SHELXT solution in P-1: R1 0.245, Rweak 0.013, Alpha 0.056
REM <I/s> 0.000 for 0 systematic absences, Orientation as input
REM Formula found by SHELXT: C15 N2 O5 F3 Ag2
CELL 1.54184 7.1608 7.9601 13.8606 91.765 94.249 104.123
ZERR 2 0.0002 0.0003 0.0005 0.003 0.003 0.003
LATT 1
SFAC C H Ag F N O
UNIT 20 18 4 12 2 12
DFIX 0.86 0.01 H6a O6
DFIX 0.86 0.01 O6 H6b
ISOR 0.02 0.01 F4 F1 F6

L.S. 4 0 0
PLAN  20
SIZE 0.02 0.06 0.07
TEMP -123
BOND
list 4
fmap 2 53
acta
OMIT -2 133.5
REM <olex2.extras>
REM <HklSrc "%.\\OGH-4MePyNO-AgTFA-1-3_ETOH_gau.hkl">
REM </olex2.extras>

WGHT    0.039900    0.359400
FVAR       0.43308
AG1   3    0.515542    0.835090    0.585290    11.00000    0.03770    0.02585 =
         0.01808    0.00503   -0.00155    0.00172
AG2   3    0.301576    0.478845    0.551685    11.00000    0.10498    0.02545 =
         0.02398    0.00542   -0.02194   -0.00614
PART 1
F1    4    0.054959    0.863751    0.312852    10.50000    0.08668    0.10650 =
         0.04646   -0.00108   -0.00070    0.07208
PART 2
F2    4   -0.024718    0.689034    0.286291    10.50000    0.04443    0.08540 =
         0.11795    0.05317   -0.04602   -0.02235
PART 1
F3    4    0.073337    0.633306    0.236167    10.50000    0.08128    0.02918 =
         0.02463    0.00569   -0.03139   -0.01262
PART 2
F4    4    0.230696    0.712323    0.222399    10.50000    0.11796    0.13942 =
         0.04018    0.00438    0.00974    0.07371
PART 1
F5    4    0.298115    0.849056    0.236341    10.50000    0.03667    0.07006 =
         0.02484    0.02998   -0.01364   -0.01552
PART 2
F6    4    0.163075    0.928648    0.288535    10.50000    0.07817    0.03056 =
         0.07814    0.01789   -0.04804    0.00283
PART 0
F7    4    0.317838    0.480755    0.893147    11.00000    0.05150    0.07061 =
         0.03468    0.01952    0.00508    0.00557
F8    4    0.603670    0.451193    0.882603    11.00000    0.07478    0.07384 =
         0.03629    0.01759   -0.00369    0.04487
F9    4    0.557723    0.697945    0.920791    11.00000    0.10026    0.04364 =
         0.02384   -0.00014   -0.01121    0.00384
O2    6    0.397188    0.834633    0.425474    11.00000    0.03207    0.02934 =
         0.02075    0.00276   -0.00545   -0.00065
O3    6    0.187025    0.574440    0.417369    11.00000    0.07002    0.02701 =
         0.02436    0.00391   -0.01215   -0.00820
O4    6    0.413640    0.462248    0.701841    11.00000    0.10132    0.03264 =
         0.02450    0.00504   -0.01567    0.00639
O5    6    0.525665    0.745888    0.735843    11.00000    0.05031    0.02787 =
         0.02311    0.00840   -0.00141    0.00507
O6    6    0.185742    0.183436    0.495455    11.00000    0.03506    0.02747 =
         0.02317    0.00453   -0.00297    0.00616
H6A   2    0.074660    0.168356    0.463971    11.00000    0.06386
H6B   2    0.189688    0.109036    0.538786    11.00000    0.09871
C7    1    0.475896    0.594357    0.755417    11.00000    0.03525    0.02959 =
         0.01908    0.00251   -0.00590    0.00772
C8    1    0.490360    0.556146    0.864383    11.00000    0.04512    0.02451 =
         0.02005    0.00476   -0.00588    0.00801
C9    1    0.260681    0.720371    0.388784    11.00000    0.02795    0.02191 =
         0.01910    0.00115   -0.00002    0.00327
C10   1    0.162664    0.764935    0.293392    11.00000    0.03500    0.02168 =
         0.02680    0.00047    0.00064    0.00719

O1    6    0.170768    0.903250    0.606632    11.00000    0.03621    0.03098 =
         0.01774    0.00506   -0.00095    0.00371
N1    5    0.163110    0.896915    0.702988    11.00000    0.02623    0.02602 =
         0.02358    0.00596    0.00165    0.00731
C1    1    0.053357    0.758456    0.739636    11.00000    0.03304    0.02617 =
         0.02943    0.00281   -0.00220    0.00158
AFIX  43
H1    2   -0.024728    0.668276    0.697254    11.00000   -1.20000
AFIX   0
C2    1    0.051226    0.743922    0.837703    11.00000    0.03733    0.03566 =
         0.03047    0.01286    0.00282    0.00796
AFIX  43
H2    2   -0.025497    0.642389    0.862581    11.00000   -1.20000
AFIX   0
C3    1    0.160532    0.876625    0.901577    11.00000    0.04041    0.04091 =
         0.02379    0.00353    0.00100    0.02398
C4    1    0.269292    1.020569    0.860187    11.00000    0.04092    0.03417 =
         0.03174    0.00071   -0.00595    0.01546
AFIX  43
H4    2    0.344771    1.114744    0.900825    11.00000   -1.20000
AFIX   0
C5    1    0.269823    1.029411    0.761316    11.00000    0.03305    0.02305 =
         0.02991    0.00142   -0.00708    0.00453
AFIX  43
H5    2    0.345468    1.128986    0.734154    11.00000   -1.20000
AFIX   0
C6    1    0.165998    0.859414    1.008657    11.00000    0.06060    0.05774 =
         0.02922    0.00569   -0.00013    0.02192
AFIX 137
H6C   2    0.251534    0.784960    1.027926    11.00000   -1.50000
H6D   2    0.035423    0.807691    1.026804    11.00000   -1.50000
H6E   2    0.214623    0.974295    1.041519    11.00000   -1.50000
AFIX   0
HKLF 4


REM  ogh-4mepyno-agtfa-1-3_etoh_gau_a.res in P-1
REM wR2 = 0.0860, GooF = S = 1.044, Restrained GooF = 1.074 for all data
REM R1 = 0.0347 for 2293 Fo > 4sig(Fo) and 0.0432 for all 2706 data
REM 262 parameters refined using 20 restraints

END  
     
WGHT      0.0399      0.3594 

REM Highest difference peak  0.623,  deepest hole -0.965,  1-sigma level  0.137
Q1    1   0.2454  0.4960  0.4809  11.00000  0.05    0.62
Q2    1   0.2359  0.5405  0.5610  11.00000  0.05    0.60
Q3    1   0.3743  0.8461  0.5666  11.00000  0.05    0.59
Q4    1   0.3918  0.5281  0.5435  11.00000  0.05    0.53
Q5    1  -0.0885  0.6885  0.2835  11.00000  0.05    0.52
Q6    1   0.2209  0.4972  0.5355  11.00000  0.05    0.52
Q7    1   0.2751  0.4410  0.8316  11.00000  0.05    0.51
Q8    1   0.0687  0.8349  0.5827  11.00000  0.05    0.50
Q9    1   0.2314  0.9007  0.2552  11.00000  0.05    0.50
Q10   1   0.3560  0.8646  0.2414  11.00000  0.05    0.50
Q11   1   0.4821  0.4634  0.5972  11.00000  0.05    0.48
Q12   1   0.3881  0.4633  0.6254  11.00000  0.05    0.46
Q13   1   0.0185  0.6593  0.2515  11.00000  0.05    0.44
Q14   1  -0.0804  0.5049  0.2744  11.00000  0.05    0.43
Q15   1   0.0026  0.7831  0.3153  11.00000  0.05    0.43
Q16   1   0.4757  0.6633  0.8804  11.00000  0.05    0.43
Q17   1   0.1648  0.6499  0.2219  11.00000  0.05    0.42
Q18   1   0.5895  0.8224  0.6596  11.00000  0.05    0.41
Q19   1   0.4120  0.7161  0.7212  11.00000  0.05    0.40
Q20   1   0.5155  0.7987  0.8566  11.00000  0.05    0.40

  REM The information below was added by Olex2.
  REM
  REM R1 = 0.0347 for 2293 Fo > 4sig(Fo) and 0.0432 for all 9509 data
  REM 262 parameters refined using n/a restraints
  REM Highest difference peak 0.62, deepest hole -0.97
  REM Mean Shift 0, Max Shift 0.001.

  REM +++ Tabular Listing of Refinement Information +++
  REM R1_all = 0.0432
  REM R1_gt = 0.0347
  REM wR_ref = 0.0860
  REM GOOF = 1.044
  REM Shift_max = 0.001
  REM Shift_mean = 0
  REM Reflections_all = 9509
  REM Reflections_gt = 2293
  REM Parameters = 262
  REM Hole = -0.97
  REM Peak = 0.62
  REM Flack = n/a

  
;
_olex2_submission_special_instructions  'No special instructions were received'
_oxdiff_exptl_absorpt_empirical_details
;
Empirical correction (ABSPACK) includes:
- Absorption correction using spherical harmonics
- Frame scaling
;
_oxdiff_exptl_absorpt_empirical_full_max  2.186
_oxdiff_exptl_absorpt_empirical_full_min  0.413
