# Supplementary material for: Free‐Standing Supramolecular Pyridine N‐Oxide‐Silver(I) Metallogels
Source: Adv Mater. 2025 Jul 1;37(37):2502818. doi: 10.1002/adma.202502818 (PMC12447065; doi:10.1002/adma.202502818)
Supplement: Supplementary file 2 — Supporting Data [file ADMA-37-2502818-s001.zip › (4Ag)EtOH_4.cif]

data_4Ag_EtOH_4
_audit_creation_date               2024-11-19
_audit_creation_method
;
Olex2 1.5-ac5-024
(compiled 2022.04.12 svn.rca3783a0 for Rigaku Oxford Diffraction, GUI svn.r6498)
;
_shelx_SHELXL_version_number       '2018/3'
_audit_contact_author_address      ?
_audit_contact_author_email        ?
_audit_contact_author_name         ''
_audit_contact_author_phone        ?
_publ_contact_author_id_orcid      ?
_publ_section_references
;
Dolomanov, O.V., Bourhis, L.J., Gildea, R.J, Howard, J.A.K. & Puschmann, H.
 (2009), J. Appl. Cryst. 42, 339-341.

Sheldrick, G.M. (2015). Acta Cryst. A71, 3-8.

Sheldrick, G.M. (2015). Acta Cryst. C71, 3-8.
;
_chemical_name_common              ?
_chemical_name_systematic          ?
_chemical_formula_moiety           'C4 H2 Ag2 F6 O5, C6 H7 N O'
_chemical_formula_sum              'C10 H9 Ag2 F6 N O6'
_chemical_formula_weight           568.92
_chemical_melting_point            ?
_chemical_oxdiff_formula           'C10 H10 N1 O1 F3 Ag1'
_chemical_oxdiff_usercomment       '2.5mg, EtOH, 1:4'
loop_
  _atom_type_symbol
  _atom_type_description
  _atom_type_scat_dispersion_real
  _atom_type_scat_dispersion_imag
  _atom_type_scat_source
 'C' 'C' 0.0181 0.0091 'International Tables Vol C Tables 4.2.6.8 and 6.1.1.4'
 'H' 'H' 0.0000 0.0000 'International Tables Vol C Tables 4.2.6.8 and 6.1.1.4'
 'Ag' 'Ag' 0.1306 4.2820 'International Tables Vol C Tables 4.2.6.8 and 6.1.1.4'
 'F' 'F' 0.0727 0.0534 'International Tables Vol C Tables 4.2.6.8 and 6.1.1.4'
 'N' 'N' 0.0311 0.0180 'International Tables Vol C Tables 4.2.6.8 and 6.1.1.4'
 'O' 'O' 0.0492 0.0322 'International Tables Vol C Tables 4.2.6.8 and 6.1.1.4'

_shelx_space_group_comment
;
The symmetry employed for this shelxl refinement is uniquely defined
by the following loop, which should always be used as a source of
symmetry information in preference to the above space-group names.
They are only intended as comments.
;
_space_group_crystal_system        'triclinic'
_space_group_IT_number             2
_space_group_name_H-M_alt          'P -1'
_space_group_name_Hall             '-P 1'
loop_
  _space_group_symop_operation_xyz
 'x, y, z'
 '-x, -y, -z'

_cell_length_a                     7.1570(3)
_cell_length_b                     7.9619(2)
_cell_length_c                     13.8624(3)
_cell_angle_alpha                  91.775(2)
_cell_angle_beta                   94.183(3)
_cell_angle_gamma                  104.142(3)
_cell_volume                       762.97(4)
_cell_formula_units_Z              2
_cell_measurement_reflns_used      4344
_cell_measurement_temperature      155(4)
_cell_measurement_theta_max        77.3540
_cell_measurement_theta_min        3.2000
_shelx_estimated_absorpt_T_max     0.564
_shelx_estimated_absorpt_T_min     0.182
_exptl_absorpt_coefficient_mu      21.571
_exptl_absorpt_correction_T_max    1.000
_exptl_absorpt_correction_T_min    0.667
_exptl_absorpt_correction_type     gaussian
_exptl_absorpt_process_details
;
CrysAlisPro 1.171.43.126a (Rigaku Oxford Diffraction, 2024)
Numerical absorption correction based on gaussian integration over
a multifaceted crystal model
Empirical absorption correction using spherical harmonics,
implemented in SCALE3 ABSPACK scaling algorithm.
;
_exptl_absorpt_special_details     ?
_exptl_crystal_colour              colourless
_exptl_crystal_colour_primary      colourless
_exptl_crystal_density_diffrn      2.476
_exptl_crystal_density_meas        ?
_exptl_crystal_density_method      ?
_exptl_crystal_description         plate
_exptl_crystal_F_000               544
loop_
  _exptl_crystal_face_index_h
  _exptl_crystal_face_index_k
  _exptl_crystal_face_index_l
  _exptl_crystal_face_perp_dist
 4 2 1 0.0296
 -4 4 0 0.0291
 1 -5 -1 0.0321
 0 0 9 0.0094
 1 -1 -9 0.0156
 3 -3 -5 0.0393
 -2 3 -7 0.0279
 2 -3 7 0.0279

_exptl_crystal_size_max            0.12
_exptl_crystal_size_mid            0.08
_exptl_crystal_size_min            0.03
loop_
  _exptl_oxdiff_crystal_face_indexfrac_h
  _exptl_oxdiff_crystal_face_indexfrac_k
  _exptl_oxdiff_crystal_face_indexfrac_l
  _exptl_oxdiff_crystal_face_x
  _exptl_oxdiff_crystal_face_y
  _exptl_oxdiff_crystal_face_z
 3.8116 1.7310 0.5415 -0.2275 -0.9507 0.2107
 -3.5203 4.2258 0.3668 0.0142 0.0475 -0.9988
 0.5285 -5.0853 -0.7175 0.1476 0.6276 0.7645
 -0.4272 0.1890 8.9777 0.9382 -0.3312 -0.1000
 0.6738 -0.5143 -8.9136 -0.9285 0.3280 0.1737
 2.8389 -3.4954 -5.3130 -0.5243 0.1877 0.8306
 -2.0629 2.9752 -6.6976 -0.7285 0.2547 -0.6359
 2.0629 -2.9752 6.6976 0.7285 -0.2547 0.6359

_exptl_transmission_factor_max     ?
_exptl_transmission_factor_min     ?
_diffrn_reflns_av_R_equivalents    0.0494
_diffrn_reflns_av_unetI/netI       0.0472
_diffrn_reflns_Laue_measured_fraction_full  0.998
_diffrn_reflns_Laue_measured_fraction_max  0.998
_diffrn_reflns_limit_h_max         8
_diffrn_reflns_limit_h_min         -7
_diffrn_reflns_limit_k_max         9
_diffrn_reflns_limit_k_min         -9
_diffrn_reflns_limit_l_max         16
_diffrn_reflns_limit_l_min         -16
_diffrn_reflns_number              9182
_diffrn_reflns_point_group_measured_fraction_full  0.998
_diffrn_reflns_point_group_measured_fraction_max  0.998
_diffrn_reflns_theta_full          66.749
_diffrn_reflns_theta_max           66.749
_diffrn_reflns_theta_min           3.201
_diffrn_ambient_environment        N~2~
_diffrn_ambient_temperature        155(4)
_diffrn_detector                   'Hybrid Pixel Array Detector'
_diffrn_detector_area_resol_mean   10.0000
_diffrn_detector_type              'HyPix-Arc 100'
_diffrn_measured_fraction_theta_full  0.998
_diffrn_measured_fraction_theta_max  0.998
_diffrn_measurement_details
;
List of Runs (angles in degrees, time in seconds):

  # Type    Start    End  Width  t~exp~   \w     \q     \k     \f   Frames
--------------------------------------------------------------------------
  1  \w     -3.00  31.00   0.50    0.05    --  -48.11  19.00-180.00   68
  2  \w     -2.00  33.00   0.50    0.05    --  -48.11  19.00-120.00   70
  3  \w     -2.00  32.00   0.50    0.05    --  -48.11  19.00 -60.00   68
  4  \w      1.00  32.00   0.50    0.05    --  -48.11  19.00 -30.00   62
  5  \w     -3.00  30.00   0.50    0.05    --  -48.11  19.00  30.00   66
  6  \w      0.00  31.00   0.50    0.05    --  -48.11  19.00  90.00   62
  7  \w     60.00  85.00   0.50    0.05    --   48.61-139.00 127.00   50
  8  \w     89.00 121.00   0.50    0.05    --  107.82-139.00 127.00   64
  9  \w     42.00  67.00   0.50    0.05    --   48.61-131.00 -57.00   50
 10  \w     50.00 111.00   0.50    0.05    --  107.82-125.00-150.00  122
 11  \w     44.00 108.00   0.50    0.05    --  107.82-125.00 -90.00  128
 12  \w     74.00 112.00   0.50    0.05    --  107.82-131.00 -57.00   76
 13  \w     35.00  61.00   0.50    0.05    --  107.82-125.00 -30.00   52
 14  \w     68.00 105.00   0.50    0.05    --  107.82 -95.00 -60.00   74
 15  \w     37.00 100.00   0.50    0.05    --  107.82 -95.00   0.00  126
 16  \w     37.00 103.00   0.50    0.05    --  107.82 -95.00  90.00  132
 17  \w     88.00 114.00   0.50    0.05    --  107.82 -77.00  90.00   52
 18  \w     34.00  79.00   0.50    0.05    --  107.82 -61.00  90.00   90
 19  \w     60.00  85.00   0.50    0.05    --  107.82 -61.00   0.00   50
 20  \w     34.00  59.00   0.50    0.05    --  107.82 -45.00   0.00   50
 21  \w     52.00  77.00   0.50    0.05    --  107.82 -61.00 -30.00   50
 22  \w     37.00  62.00   0.50    0.05    --  107.82 -45.00 -30.00   50
 23  \w     50.00  78.00   0.50    0.05    --  107.82 -61.00 -90.00   56
 24  \w     31.00  61.00   0.50    0.05    --  107.82 -45.00-120.00   60
 25  \w     32.00  57.00   0.50    0.05    --  107.82 -45.00  90.00   50
 26  \w     29.00  59.00   0.50    0.05    --  107.82 -45.00 150.00   60
 27  \w     96.00 171.00   0.50    0.05    --  107.82  61.00  30.00  150
 28  \w    104.00 170.00   0.50    0.05    --  107.82  30.00 -30.00  132
 29  \w     42.00 118.00   0.50    0.05    --  107.82  15.00-180.00  152
 30  \w    149.00 174.00   0.50    0.05    --  107.82  15.00-180.00   50
 31  \w    108.00 167.00   0.50    0.05    --  107.82 125.00 -30.00  118
 32  \w    102.00 127.00   0.50    0.05    --  107.82 131.00  12.00   50
 33  \w     76.00 101.00   0.50    0.05    --   48.61 131.00  12.00   50
 34  \w     98.00 123.00   0.50    0.05    --  107.82 139.00-172.00   50
 35  \w    -60.00 -34.00   0.50    0.05    --  -88.32  61.00 120.00   52
 36  \w    -37.00 -12.00   0.50    0.05    --  -88.32  45.00 120.00   50
 37  \w    -36.00 -11.00   0.50    0.05    --  -88.32  45.00-120.00   50
 38  \w    -35.00 -10.00   0.50    0.05    --  -88.32  45.00-150.00   50
 39  \w    -57.00 -21.00   0.50    0.05    --  -88.32  61.00-180.00   72
 40  \w   -131.00 -84.00   0.50    0.05    --  -88.32 -95.00 -30.00   94
 41  \w   -160.00-117.00   0.50    0.05    --  -88.32-125.00-150.00   86
 42  \w   -153.00-128.00   0.50    0.05    --  -88.32-131.00 -57.00   50
 43  \w   -120.00 -93.00   0.50    0.05    --  -88.32-131.00 -57.00   54
 44  \w   -138.00-113.00   0.50    0.05    --  -88.32-139.00 127.00   50
 45  \w    -94.00 -68.00   0.50    0.05    --  -48.11-139.00 127.00   52
 46  \w   -102.00 -70.00   0.50    0.05    --  -48.11-131.00 -57.00   64
 47  \w   -138.00 -66.00   0.50    0.05    --  -88.32 -61.00   0.00  144
 48  \w    -91.00 -66.00   0.50    0.05    --  -88.32 131.00  12.00   50
 49  \w   -120.00 -94.00   0.50    0.05    --  -88.32 139.00-172.00   52
 50  \w    -88.00 -21.00   0.50    0.05    --  -88.32 139.00-172.00  134
;
_diffrn_measurement_device         'four-circle diffractometer'
_diffrn_measurement_device_type    'XtaLAB Synergy R, HyPix-Arc 100'
_diffrn_measurement_method         '\w scans'
_diffrn_orient_matrix_type        
 'CrysAlisPro convention (1999,Acta A55,543-557)'
_diffrn_orient_matrix_UB_11        -0.0520939000
_diffrn_orient_matrix_UB_12        -0.0489781000
_diffrn_orient_matrix_UB_13        0.1030603000
_diffrn_orient_matrix_UB_21        -0.1814855000
_diffrn_orient_matrix_UB_22        -0.1362512000
_diffrn_orient_matrix_UB_23        -0.0426609000
_diffrn_orient_matrix_UB_31        0.1181807000
_diffrn_orient_matrix_UB_32        -0.1376753000
_diffrn_orient_matrix_UB_33        -0.0026143000
_diffrn_radiation_monochromator    mirror
_diffrn_radiation_probe            x-ray
_diffrn_radiation_type             'Cu K\a'
_diffrn_radiation_wavelength       1.54184
_diffrn_source                     'Rotating-anode X-ray tube'
_diffrn_source_type                'PhotonJet R (Cu) X-ray Source'
_reflns_Friedel_coverage           0.000
_reflns_Friedel_fraction_full      .
_reflns_Friedel_fraction_max       .
_reflns_number_gt                  2360
_reflns_number_total               2702
_reflns_special_details
;
 Reflections were merged by SHELXL according to the crystal
 class for the calculation of statistics and refinement.
 
 _reflns_Friedel_fraction is defined as the number of unique
 Friedel pairs measured divided by the number that would be
 possible theoretically, ignoring centric projections and
 systematic absences.
;
_reflns_threshold_expression       'I > 2\s(I)'
_computing_cell_refinement         'CrysAlisPro 1.171.43.126a (Rigaku OD, 2024)'
_computing_data_collection        
 'CrysAlisPro system (CCD 43.126a 64-bit (release 11-06-2024))'
_computing_data_reduction          'CrysAlisPro 1.171.43.126a (Rigaku OD, 2024)'
_computing_molecular_graphics      'Olex2 1.5-ac5-024 (Dolomanov et al., 2009)'
_computing_publication_material    'Olex2 1.5-ac5-024 (Dolomanov et al., 2009)'
_computing_structure_refinement    'SHELXL 2018/3 (Sheldrick, 2015)'
_computing_structure_solution      'SHELXT 2018/2 (Sheldrick, 2018)'
_refine_diff_density_max           1.126
_refine_diff_density_min           -1.162
_refine_diff_density_rms           0.147
_refine_ls_extinction_coef         .
_refine_ls_extinction_method       none
_refine_ls_goodness_of_fit_ref     1.063
_refine_ls_hydrogen_treatment      mixed
_refine_ls_matrix_type             full
_refine_ls_number_parameters       250
_refine_ls_number_reflns           2702
_refine_ls_number_restraints       26
_refine_ls_R_factor_all            0.0465
_refine_ls_R_factor_gt             0.0402
_refine_ls_restrained_S_all        1.098
_refine_ls_shift/su_max            0.001
_refine_ls_shift/su_mean           0.000
_refine_ls_structure_factor_coef   Fsqd
_refine_ls_weighting_details      
 'w=1/[\s^2^(Fo^2^)+(0.0546P)^2^+1.6609P] where P=(Fo^2^+2Fc^2^)/3'
_refine_ls_weighting_scheme        calc
_refine_ls_wR_factor_gt            0.1015
_refine_ls_wR_factor_ref           0.1051
_refine_special_details            ?
_olex2_refinement_description
;
1. Fixed Uiso
 At 1.2 times of:
  All C(H) groups
 At 1.5 times of:
  All C(H,H,H) groups
2. Restrained distances
 O6-H6A
 0.86 with sigma of 0.01
 H6B-O6
 0.86 with sigma of 0.01
3. Uiso/Uaniso restraints and constraints
Uanis(F8) \\sim Ueq, Uanis(F6) \\sim Ueq, Uanis(F4) \\sim Ueq, Uanis(F9) \\sim
Ueq: with sigma of 0.02 and sigma for terminal atoms of 0.01
Uanis(F7) = Uanis(F9) = Uanis(F5)
4. Others
 Fixed Sof: F4(0.5) F5(0.5) F6(0.5) F7(0.5) F8(0.5) F9(0.5)
5.a Aromatic/amide H refined with riding coordinates:
 C1(H1), C2(H2), C4(H4), C5(H5)
5.b Idealised Me refined as rotating group:
 C6(H6C,H6D,H6E)
;
_atom_sites_solution_hydrogens     mixed
_atom_sites_solution_primary       dual
_atom_sites_solution_secondary     ?
loop_
  _atom_site_label
  _atom_site_type_symbol
  _atom_site_fract_x
  _atom_site_fract_y
  _atom_site_fract_z
  _atom_site_U_iso_or_equiv
  _atom_site_adp_type
  _atom_site_occupancy
  _atom_site_site_symmetry_order
  _atom_site_calc_flag
  _atom_site_refinement_flags_posn
  _atom_site_refinement_flags_adp
  _atom_site_refinement_flags_occupancy
  _atom_site_disorder_assembly
  _atom_site_disorder_group
 Ag1 Ag 0.51529(6) 0.83519(5) 0.58528(3) 0.02791(16) Uani 1 1 d . . . . .
 Ag2 Ag 0.30122(10) 0.47901(6) 0.55167(4) 0.0559(2) Uani 1 1 d . . . . .
 F1 F 0.6041(7) 0.4507(6) 0.8823(3) 0.0579(12) Uani 1 1 d . . . . .
 F2 F 0.3177(6) 0.4802(6) 0.8932(3) 0.0537(11) Uani 1 1 d . . . . .
 F3 F 0.5585(8) 0.6984(6) 0.9208(3) 0.0595(12) Uani 1 1 d . . . . .
 F4 F -0.0273(15) 0.6889(17) 0.2863(10) 0.084(3) Uani 0.5 1 d . U P A 2
 F5 F 0.0684(16) 0.6350(12) 0.2372(6) 0.0528(13) Uani 0.5 1 d . . P A 1
 F6 F 0.227(2) 0.710(2) 0.2209(9) 0.100(4) Uani 0.5 1 d . U P A 2
 F7 F 0.2971(14) 0.8493(13) 0.2363(6) 0.0528(13) Uani 0.5 1 d . . P A 1
 F8 F 0.1598(16) 0.9299(10) 0.2900(8) 0.063(3) Uani 0.5 1 d . U P A 2
 F9 F 0.0552(15) 0.8650(14) 0.3125(6) 0.0528(13) Uani 0.5 1 d . U P A 1
 O2 O 0.5244(7) 0.7458(5) 0.7364(3) 0.0337(10) Uani 1 1 d . . . . .
 O3 O 0.4139(9) 0.4625(6) 0.7016(3) 0.0530(14) Uani 1 1 d . . . . .
 O4 O 0.1865(8) 0.5740(6) 0.4169(3) 0.0448(12) Uani 1 1 d . . . . .
 O5 O 0.3986(6) 0.8345(5) 0.4256(3) 0.0273(8) Uani 1 1 d . . . . .
 O6 O 0.1850(6) 0.1840(5) 0.4949(3) 0.0273(8) Uani 1 1 d D . . . .
 H6A H 0.084(8) 0.163(12) 0.455(5) 0.07(3) Uiso 1 1 d D . . . .
 H6B H 0.201(11) 0.107(8) 0.534(4) 0.05(2) Uiso 1 1 d D . . . .
 C7 C 0.4743(9) 0.5943(8) 0.7550(4) 0.0289(13) Uani 1 1 d . . . . .
 C8 C 0.4904(10) 0.5555(8) 0.8648(4) 0.0323(13) Uani 1 1 d . . . . .
 C9 C 0.2609(8) 0.7202(7) 0.3885(4) 0.0242(11) Uani 1 1 d . . . . .
 C10 C 0.1639(8) 0.7648(7) 0.2935(4) 0.0244(11) Uani 1 1 d . . . . .
 O1 O 0.1701(6) 0.9030(5) 0.6065(3) 0.0286(9) Uani 1 1 d . . . . .
 N1 N 0.1638(7) 0.8971(6) 0.7026(3) 0.0238(10) Uani 1 1 d . . . . .
 C1 C 0.0534(9) 0.7582(8) 0.7397(5) 0.0305(13) Uani 1 1 d . . . . .
 H1 H -0.025192 0.667386 0.697948 0.037 Uiso 1 1 calc R U . . .
 C2 C 0.0534(10) 0.7463(8) 0.8388(4) 0.0341(14) Uani 1 1 d . . . . .
 H2 H -0.023479 0.645341 0.864221 0.041 Uiso 1 1 calc R U . . .
 C3 C 0.1623(9) 0.8774(8) 0.9022(4) 0.0330(14) Uani 1 1 d . . . . .
 C4 C 0.2686(9) 1.0203(8) 0.8597(5) 0.0329(13) Uani 1 1 d . . . . .
 H4 H 0.342773 1.115058 0.900320 0.039 Uiso 1 1 calc R U . . .
 C5 C 0.2718(9) 1.0316(7) 0.7609(4) 0.0294(12) Uani 1 1 d . . . . .
 H5 H 0.347944 1.131250 0.734018 0.035 Uiso 1 1 calc R U . . .
 C6 C 0.1656(12) 0.8602(10) 1.0087(5) 0.0449(17) Uani 1 1 d . . . . .
 H6C H 0.249964 0.784995 1.028391 0.067 Uiso 1 1 calc R U . . .
 H6D H 0.034340 0.809444 1.026388 0.067 Uiso 1 1 calc R U . . .
 H6E H 0.214793 0.974989 1.041654 0.067 Uiso 1 1 calc R U . . .

loop_
  _atom_site_aniso_label
  _atom_site_aniso_U_11
  _atom_site_aniso_U_22
  _atom_site_aniso_U_33
  _atom_site_aniso_U_23
  _atom_site_aniso_U_13
  _atom_site_aniso_U_12
 Ag1 0.0381(3) 0.0239(2) 0.0192(2) 0.00494(15) 0.00041(17) 0.00287(17)
 Ag2 0.1061(5) 0.0226(3) 0.0245(3) 0.00522(19) -0.0197(3) -0.0049(3)
 F1 0.080(3) 0.074(3) 0.036(2) 0.021(2) 0.004(2) 0.049(3)
 F2 0.050(2) 0.071(3) 0.037(2) 0.019(2) 0.0073(18) 0.005(2)
 F3 0.104(4) 0.042(2) 0.023(2) 0.0000(17) -0.007(2) 0.004(2)
 F4 0.051(5) 0.096(7) 0.087(7) 0.047(6) -0.031(5) -0.010(5)
 F5 0.064(3) 0.058(3) 0.029(2) 0.014(2) -0.011(2) 0.004(3)
 F6 0.125(8) 0.147(9) 0.061(6) -0.001(6) 0.016(6) 0.093(7)
 F7 0.064(3) 0.058(3) 0.029(2) 0.014(2) -0.011(2) 0.004(3)
 F8 0.076(6) 0.016(3) 0.081(6) 0.019(4) -0.043(5) -0.006(4)
 F9 0.064(3) 0.058(3) 0.029(2) 0.014(2) -0.011(2) 0.004(3)
 O2 0.053(3) 0.024(2) 0.022(2) 0.0075(16) -0.0018(19) 0.0062(19)
 O3 0.099(4) 0.026(2) 0.026(2) 0.0037(19) -0.013(3) 0.006(3)
 O4 0.074(3) 0.025(2) 0.024(2) 0.0060(18) -0.010(2) -0.007(2)
 O5 0.028(2) 0.026(2) 0.023(2) 0.0030(16) -0.0027(16) -0.0012(16)
 O6 0.034(2) 0.023(2) 0.023(2) 0.0040(16) -0.0029(17) 0.0040(17)
 C7 0.037(3) 0.030(3) 0.022(3) 0.004(2) 0.002(2) 0.013(3)
 C8 0.046(4) 0.028(3) 0.021(3) 0.005(2) -0.003(3) 0.008(3)
 C9 0.029(3) 0.019(3) 0.024(3) 0.001(2) 0.001(2) 0.005(2)
 C10 0.030(3) 0.020(3) 0.024(3) -0.004(2) -0.001(2) 0.008(2)
 O1 0.035(2) 0.032(2) 0.0184(19) 0.0054(16) 0.0019(16) 0.0078(18)
 N1 0.028(2) 0.024(2) 0.021(2) 0.0024(18) 0.0010(19) 0.0084(19)
 C1 0.034(3) 0.024(3) 0.030(3) 0.004(2) 0.001(3) 0.003(2)
 C2 0.041(3) 0.038(3) 0.023(3) 0.007(3) 0.005(3) 0.009(3)
 C3 0.042(3) 0.039(3) 0.025(3) 0.004(3) 0.004(3) 0.024(3)
 C4 0.041(3) 0.031(3) 0.028(3) -0.001(2) -0.007(3) 0.014(3)
 C5 0.033(3) 0.025(3) 0.029(3) 0.002(2) 0.000(2) 0.005(2)
 C6 0.063(5) 0.054(4) 0.023(3) 0.004(3) 0.002(3) 0.026(4)

_geom_special_details
;
 All esds (except the esd in the dihedral angle between two l.s. planes)
 are estimated using the full covariance matrix.  The cell esds are taken
 into account individually in the estimation of esds in distances, angles
 and torsion angles; correlations between esds in cell parameters are only
 used when they are defined by crystal symmetry.  An approximate (isotropic)
 treatment of cell esds is used for estimating esds involving l.s. planes.
;
loop_
  _geom_bond_atom_site_label_1
  _geom_bond_atom_site_label_2
  _geom_bond_distance
  _geom_bond_site_symmetry_2
  _geom_bond_publ_flag
 Ag1 Ag2 2.8806(6) . ?
 Ag1 O2 2.235(4) . ?
 Ag1 O5 2.562(4) 2_676 ?
 Ag1 O5 2.308(4) . ?
 Ag1 O6 2.521(4) 2_666 ?
 Ag2 Ag2 3.2280(15) 2_666 ?
 Ag2 O3 2.194(5) . ?
 Ag2 O4 2.215(4) . ?
 Ag2 O6 2.380(4) . ?
 F1 C8 1.317(7) . ?
 F2 C8 1.329(8) . ?
 F3 C8 1.324(7) . ?
 F4 C10 1.349(12) . ?
 F5 C10 1.293(10) . ?
 F6 C10 1.243(12) . ?
 F7 C10 1.349(11) . ?
 F8 C10 1.324(10) . ?
 F9 C10 1.277(11) . ?
 O2 C7 1.214(7) . ?
 O3 C7 1.232(8) . ?
 O4 C9 1.245(7) . ?
 O5 C9 1.234(7) . ?
 O6 H6A 0.859(10) . ?
 O6 H6B 0.859(10) . ?
 C7 C8 1.564(8) . ?
 C9 C10 1.536(8) . ?
 O1 N1 1.339(6) . ?
 N1 C1 1.334(8) . ?
 N1 C5 1.359(8) . ?
 C1 H1 0.9500 . ?
 C1 C2 1.380(9) . ?
 C2 H2 0.9500 . ?
 C2 C3 1.384(9) . ?
 C3 C4 1.381(9) . ?
 C3 C6 1.486(9) . ?
 C4 H4 0.9500 . ?
 C4 C5 1.376(9) . ?
 C5 H5 0.9500 . ?
 C6 H6C 0.9800 . ?
 C6 H6D 0.9800 . ?
 C6 H6E 0.9800 . ?

loop_
  _geom_angle_atom_site_label_1
  _geom_angle_atom_site_label_2
  _geom_angle_atom_site_label_3
  _geom_angle
  _geom_angle_site_symmetry_1
  _geom_angle_site_symmetry_3
  _geom_angle_publ_flag
 O2 Ag1 Ag2 79.88(11) . . ?
 O2 Ag1 O5 156.90(16) . . ?
 O2 Ag1 O5 114.22(14) . 2_676 ?
 O2 Ag1 O6 111.25(15) . 2_666 ?
 O5 Ag1 Ag2 78.94(10) . . ?
 O5 Ag1 Ag2 159.03(9) 2_676 . ?
 O5 Ag1 O5 84.06(14) . 2_676 ?
 O5 Ag1 O6 81.00(14) . 2_666 ?
 O6 Ag1 Ag2 98.38(9) 2_666 . ?
 O6 Ag1 O5 90.92(13) 2_666 2_676 ?
 Ag1 Ag2 Ag2 72.94(2) . 2_666 ?
 O3 Ag2 Ag1 81.99(12) . . ?
 O3 Ag2 Ag2 98.74(17) . 2_666 ?
 O3 Ag2 O4 162.87(18) . . ?
 O3 Ag2 O6 103.74(15) . . ?
 O4 Ag2 Ag1 83.77(11) . . ?
 O4 Ag2 Ag2 86.08(14) . 2_666 ?
 O4 Ag2 O6 92.39(15) . . ?
 O6 Ag2 Ag1 165.19(11) . . ?
 O6 Ag2 Ag2 92.56(10) . 2_666 ?
 C7 O2 Ag1 122.8(4) . . ?
 C7 O3 Ag2 120.7(4) . . ?
 C9 O4 Ag2 121.5(4) . . ?
 Ag1 O5 Ag1 95.94(14) . 2_676 ?
 C9 O5 Ag1 131.7(4) . 2_676 ?
 C9 O5 Ag1 122.4(4) . . ?
 Ag1 O6 H6A 112(6) 2_666 . ?
 Ag1 O6 H6B 91(5) 2_666 . ?
 Ag2 O6 Ag1 95.93(14) . 2_666 ?
 Ag2 O6 H6A 115(6) . . ?
 Ag2 O6 H6B 117(5) . . ?
 H6A O6 H6B 120(8) . . ?
 O2 C7 O3 131.0(6) . . ?
 O2 C7 C8 115.8(5) . . ?
 O3 C7 C8 113.2(5) . . ?
 F1 C8 F2 107.6(5) . . ?
 F1 C8 F3 107.9(5) . . ?
 F1 C8 C7 111.5(5) . . ?
 F2 C8 C7 110.6(5) . . ?
 F3 C8 F2 106.8(5) . . ?
 F3 C8 C7 112.3(5) . . ?
 O4 C9 C10 114.6(5) . . ?
 O5 C9 O4 129.8(6) . . ?
 O5 C9 C10 115.5(5) . . ?
 F4 C10 C9 110.4(6) . . ?
 F5 C10 F7 102.2(7) . . ?
 F5 C10 C9 116.3(6) . . ?
 F6 C10 F4 105.7(12) . . ?
 F6 C10 F8 113.2(11) . . ?
 F6 C10 C9 112.3(7) . . ?
 F7 C10 C9 110.9(6) . . ?
 F8 C10 F4 100.2(8) . . ?
 F8 C10 C9 113.9(6) . . ?
 F9 C10 F5 110.0(8) . . ?
 F9 C10 F7 107.6(7) . . ?
 F9 C10 C9 109.2(5) . . ?
 O1 N1 C5 119.5(5) . . ?
 C1 N1 O1 119.4(5) . . ?
 C1 N1 C5 121.0(5) . . ?
 N1 C1 H1 120.0 . . ?
 N1 C1 C2 120.0(6) . . ?
 C2 C1 H1 120.0 . . ?
 C1 C2 H2 119.1 . . ?
 C1 C2 C3 121.8(6) . . ?
 C3 C2 H2 119.1 . . ?
 C2 C3 C6 121.2(6) . . ?
 C4 C3 C2 115.5(6) . . ?
 C4 C3 C6 123.3(6) . . ?
 C3 C4 H4 118.6 . . ?
 C5 C4 C3 122.9(6) . . ?
 C5 C4 H4 118.6 . . ?
 N1 C5 C4 118.7(6) . . ?
 N1 C5 H5 120.7 . . ?
 C4 C5 H5 120.7 . . ?
 C3 C6 H6C 109.5 . . ?
 C3 C6 H6D 109.5 . . ?
 C3 C6 H6E 109.5 . . ?
 H6C C6 H6D 109.5 . . ?
 H6C C6 H6E 109.5 . . ?
 H6D C6 H6E 109.5 . . ?

loop_
  _diffrn_refln_index_h
  _diffrn_refln_index_k
  _diffrn_refln_index_l
  _diffrn_refln_intensity_net
  _diffrn_refln_intensity_u
 0 0 1 4458.15 193.18
 0 0 2 541 26.03
 0 0 3 421.55 21.94
 0 0 4 35.06 5.63
 0 0 5 89.75 8.73
 0 0 6 5395.96 238.77
 0 0 -7 3797.23 179.88
 0 0 -7 3967.38 178.16
 0 0 7 4097.01 178.25
 0 0 -8 353.41 28.74
 0 0 8 400.61 24.45
 0 0 -8 364.53 26.07
 0 0 -8 395.29 24.97
 0 0 -9 381.02 30.25
 0 0 -9 393.18 25.47
 0 0 -9 380.64 25.03
 0 0 -9 408.11 27.74
 0 0 9 336.07 25.05
 0 0 10 7.56 7.24
 0 0 -10 15.72 6.73
 0 0 -10 12.66 9.08
 0 0 -10 31.62 9.3
 0 0 -10 22.93 8
 0 0 -11 85.79 15.65
 0 0 -11 73.14 10.68
 0 0 -11 72.42 12.2
 0 0 -11 68.65 11.3
 0 0 11 52.2 10.88
 0 0 -12 106.85 17.11
 0 0 -12 119.33 14.49
 0 0 -12 103.65 12.9
 0 0 12 100.77 13.91
 0 0 -13 7.83 7.55
 0 0 -13 13.44 6.24
 0 0 13 12.84 7.72
 0 0 -13 9.58 6.44
 0 0 -14 18.61 6.13
 0 0 -14 16.52 7.16
 0 0 14 18.16 7.73
 0 0 15 12.52 6.45
 0 0 -15 10.67 5.1
 0 0 -15 5.55 5.79
 0 0 -16 -0.7 4.36
 0 0 -16 4.48 3.77
 0 0 -17 28.38 4.16
 0 1 -17 223.54 13.13
 0 1 -16 232.52 15.34
 0 1 -16 223.77 16.49
 0 1 -15 240.22 19.77
 0 1 -15 291.8 19.3
 0 1 -14 91.79 11.42
 0 1 -14 119.38 13.61
 0 -1 14 111.28 13.41
 0 -1 13 31.3 9.13
 0 1 -13 26.07 10.27
 0 1 -13 26.12 8.39
 0 1 -13 19.89 7.62
 0 -1 12 499.93 32.56
 0 1 -12 456.46 31.73
 0 1 -12 501.66 38.76
 0 1 -12 481.21 31.28
 0 -1 11 1425.67 74.71
 0 1 -11 1425.27 73.88
 0 1 -11 1432.68 82.06
 0 1 -11 1536.78 75.34
 0 -1 10 967.26 48.49
 0 1 -10 855.75 47.84
 0 -1 10 821.17 47.64
 0 1 -10 786.61 53.5
 0 1 -10 863.26 49.66
 0 1 -10 851.19 47.33
 0 -1 9 2594.4 117.06
 0 1 -9 2551.09 117.14
 0 1 -9 2410.74 118.39
 0 1 -9 2418.4 116.48
 0 -1 9 2425.84 116.94
 0 1 -8 1345.64 67.3
 0 -1 8 1379.6 67.51
 0 1 -7 795.32 41.89
 0 1 -6 57.23 8.5
 0 -1 6 32.49 6.51
 0 -1 5 863.8 39.57
 0 -1 5 740 33.65
 0 -1 4 345.62 20.47
 0 1 -4 375.19 21.92
 0 1 -3 3615.68 159.86
 0 1 -2 730.6 34.97
 0 -1 2 781.63 35.19
 0 -1 1 470.16 21.6
 0 -1 1 463.88 22.89
 0 -1 0 393.44 21.18
 0 1 0 445.92 19.46
 0 -1 -1 30.01 4.39
 0 -1 -2 112.42 8.55
 0 -1 -2 117.34 7.94
 0 -1 -3 -0.99 5.84
 0 -1 -4 74.02 9.55
 0 -1 -5 217.68 17.93
 0 -1 -6 2.15 7.18
 0 -1 -6 9.47 5.8
 0 -1 -7 175.92 14.25
 0 -1 -7 175.67 16.88
 0 -1 -7 168.25 14.4
 0 -1 -8 42.2 10.69
 0 -1 -8 39.93 8.29
 0 -1 -8 42.08 9.85
 0 -1 -8 25.76 7.16
 0 -1 -9 133.5 15.79
 0 -1 -9 116.72 13.61
 0 -1 -9 146.87 13.01
 0 -1 -9 144.84 13.62
 0 1 9 104.3 13.45
 0 -1 -9 144.98 17.95
 0 -1 -10 611.01 37.31
 0 -1 -10 558.73 41.89
 0 1 10 606.55 37.73
 0 -1 -10 622.01 34.12
 0 -1 -10 633.12 36.35
 0 -1 -11 233.48 19.26
 0 -1 -11 254.59 25.67
 0 -1 -11 263.35 21.22
 0 -1 -11 222.27 17.3
 0 1 11 238.95 21
 0 -1 -12 569.77 33.81
 0 -1 -12 635.68 36.96
 0 -1 -12 614.86 38.25
 0 -1 -12 583.06 43
 0 1 12 602.24 38.4
 0 -1 -12 637.52 38.7
 0 -1 -13 582.16 34.7
 0 -1 -13 559.01 36.46
 0 1 13 517.96 35.8
 0 -1 -14 463.96 30.55
 0 1 15 105.53 11.66
 0 -1 -15 93.82 9.88
 0 -1 -16 16.28 4.16
 0 1 16 10.81 5.71
 0 -1 -17 40.46 4.32
 0 2 -17 117.12 7.67
 0 2 -16 2.94 3.38
 0 2 -16 3.89 4
 0 2 -15 22.89 7.04
 0 2 -15 17.55 5.68
 0 2 -14 300.71 23.02
 0 2 -13 304.7 29.28
 0 2 -13 319.79 24.63
 0 2 -13 312.85 23.1
 0 -2 12 907.39 48.1
 0 2 -12 748.65 44.94
 0 2 -12 758.55 53.31
 0 2 -11 502.22 31.39
 0 2 -11 472.94 38
 0 2 -11 442.62 31.31
 0 -2 11 487.9 31.94
 0 2 -10 93.81 12.87
 0 -2 10 81.43 11.25
 0 -2 10 107.65 13.07
 0 2 -10 65.09 10.62
 0 2 -9 89.43 11.32
 0 2 -9 83.87 12.09
 0 -2 9 99.34 11.47
 0 -2 9 74.77 11.24
 0 2 -8 44.07 8.8
 0 -2 8 40.45 7.47
 0 2 -7 4.5 5.36
 0 -2 6 10.01 5.41
 0 -2 5 10.11 5.4
 0 2 -5 8.24 5.74
 0 2 -4 1398.32 66.11
 0 2 -3 476.77 24.8
 0 -2 3 481.74 25.49
 0 -2 2 429.49 21.6
 0 -2 2 438.03 23.93
 0 -2 1 210.86 14.08
 0 -2 1 196.47 11.16
 0 2 0 216.68 10.77
 0 -2 0 200.75 14.56
 0 -2 -1 944.59 48.5
 0 2 1 1022.86 44.87
 0 -2 -2 3783.72 161.27
 0 2 2 3552.18 157.84
 0 -2 -3 4607.75 203.5
 0 -2 -4 1045.67 52.45
 0 -2 -5 940.7 49.16
 0 -2 -5 910.36 45.89
 0 -2 -6 105.58 13.36
 0 -2 -6 95.18 10.53
 0 -2 -6 109.09 11.39
 0 -2 -6 101.6 11.68
 0 -2 -7 628.51 40.95
 0 -2 -7 716.43 37.08
 0 -2 -7 638.61 38.17
 0 -2 -7 657.87 37.36
 0 2 8 768.7 44.94
 0 -2 -8 865.04 43.61
 0 -2 -8 772.61 44.18
 0 -2 -8 773.34 45.07
 0 -2 -8 780.82 48.57
 0 -2 -9 2608.77 118.59
 0 2 9 2404.87 120.53
 0 -2 -9 2383.44 120.55
 0 -2 -9 2557.23 116.1
 0 -2 -9 2526.18 120.38
 0 -2 -9 2503.67 118.04
 0 -2 -9 2645.76 127.08
 0 -2 -10 1272.68 69.58
 0 -2 -10 1189.86 62.78
 0 -2 -10 1130.25 59.8
 0 -2 -10 1182.45 57.9
 0 -2 -10 1205.19 63.39
 0 2 10 1124.68 62.53
 0 -2 -10 1094.82 59.35
 0 -2 -11 358.97 30.59
 0 -2 -11 320.61 25.34
 0 -2 -11 306.8 24.84
 0 -2 -11 328.91 23.32
 0 -2 -11 345.13 22.54
 0 2 11 313.9 25.57
 0 2 12 579.33 37.11
 0 -2 -12 527.55 33.64
 0 2 12 590.4 35.48
 0 -2 -12 591.67 33.32
 0 -2 -13 16.84 5.89
 0 2 13 27.75 8.97
 0 -2 -13 33.34 6.45
 0 -2 -14 9.01 4.87
 0 2 14 9.93 7.1
 0 2 15 114.21 12.17
 0 -2 -15 108.87 9.81
 0 -2 -16 226.14 13.87
 0 2 16 269.95 16.59
 0 3 -16 0.33 2.61
 0 3 -16 0.55 3.54
 0 3 -15 36.1 5.79
 0 3 -15 47.34 7.97
 0 3 -14 47.55 7.3
 0 3 -14 31.97 8.52
 0 3 -13 210.2 16.87
 0 3 -13 185.69 18.03
 0 3 -12 227.69 18.39
 0 3 -12 217.43 20.39
 0 3 -12 200.59 24.08
 0 3 -11 186.07 19.35
 0 3 -11 199 17.78
 0 -3 11 234.91 19.45
 0 3 -10 35.91 8.21
 0 3 -10 58.01 12.15
 0 -3 10 33.25 8.01
 0 3 -9 619.42 38.76
 0 3 -9 638.52 36.97
 0 -3 9 676.07 39.31
 0 3 -8 1038.01 55.06
 0 -3 8 1036.71 55.77
 0 -3 7 2382.64 113.31
 0 3 -6 2465.13 117.39
 0 3 -5 1387.75 68.42
 0 3 -4 397.15 23.26
 0 3 -3 116.33 9.55
 0 -3 2 2833.79 126.52
 0 -3 2 2848.75 130.61
 0 -3 1 2301.09 102.66
 0 -3 1 2266.7 107
 0 -3 0 5897.91 259.82
 0 -3 0 5918.35 264.41
 0 3 0 5972.86 257.97
 0 -3 -1 5670.78 254.59
 0 3 1 5735.22 248.88
 0 -3 -2 2185.79 102.37
 0 -3 -3 436.92 24.48
 0 3 3 430.26 22.02
 0 -3 -3 420.91 24.41
 0 3 4 0.43 3.32
 0 -3 -4 5.29 5.87
 0 -3 -4 1.35 5.02
 0 -3 -5 5.36 6.09
 0 3 5 4.39 3.96
 0 -3 -5 2.42 5.92
 0 -3 -6 182.22 15.28
 0 -3 -6 158.62 15.06
 0 -3 -7 907.1 52.48
 0 3 7 958.75 53.35
 0 -3 -7 1070.29 52.8
 0 3 7 972.21 50.59
 0 -3 -8 418.28 26.92
 0 -3 -8 366.84 27.07
 0 3 8 354.35 27.02
 0 3 8 365.64 24.8
 0 3 9 183.78 16.31
 0 -3 -9 184.16 14.91
 0 -3 -9 172.84 17.9
 0 3 9 168.21 18.69
 0 -3 -9 204.18 16.33
 0 -3 -9 192.28 17.58
 0 -3 -10 14.46 5.79
 0 3 10 14.63 9.07
 0 -3 -10 7.5 6.79
 0 -3 -10 13.97 5.21
 0 3 10 7.5 5.18
 0 -3 -10 15.66 7.66
 0 3 11 27.51 9.58
 0 -3 -11 22.56 6.64
 0 -3 -11 24.24 6.99
 0 3 11 40.17 7.89
 0 -3 -11 16.85 5.28
 0 -3 -12 7.55 4.92
 0 -3 -12 5.07 4.89
 0 -3 -12 2.27 5.69
 0 3 12 6.12 7.55
 0 -3 -13 70.85 9.59
 0 -3 -13 51.99 7.6
 0 -3 -14 -0.55 4.12
 0 3 14 2.58 6.21
 0 -3 -14 1.16 3.39
 0 3 15 1.24 4.71
 0 3 16 24.64 4.46
 0 -4 16 233.67 12.72
 0 4 -15 197.06 15.5
 0 -4 15 220.66 12.55
 0 4 -14 170.6 15.17
 0 -4 13 14.68 4.94
 0 4 -13 14.93 8.35
 0 -4 13 5.05 3.95
 0 4 -12 140.1 15.84
 0 -4 11 932.66 52.42
 0 4 -10 1072.47 61.58
 0 -4 10 1189.55 61.85
 0 -4 9 422.33 29.49
 0 4 -9 439.87 30.29
 0 -4 8 764.48 44.69
 0 -4 7 499.72 32.17
 0 -4 6 83.57 11.13
 0 -4 5 213.78 14.77
 0 -4 5 233.13 18.4
 0 -4 4 415.51 22.57
 0 4 -4 401.66 24.82
 0 -4 4 401.71 27.39
 0 -4 3 216.65 14.99
 0 -4 3 234.78 19.73
 0 -4 2 223.53 14.73
 0 -4 2 188.67 18.36
 0 -4 2 226.71 14.81
 0 -4 1 36.26 9.5
 0 -4 1 29.8 4.93
 0 -4 1 41.15 5.94
 0 -4 1 36.39 5.54
 0 -4 0 141.68 11.58
 0 -4 0 149.31 15.91
 0 -4 0 156.19 11.37
 0 -4 -1 1.1 3.17
 0 -4 -1 4.81 7.41
 0 4 1 3.22 2.28
 0 -4 -1 4.35 3.54
 0 4 2 19.11 3.6
 0 -4 -2 21.88 5.8
 0 -4 -2 18.8 8.66
 0 -4 -3 346.09 23.93
 0 -4 -3 427.18 24.83
 0 4 3 374.46 21.54
 0 -4 -3 428.62 28
 0 -4 -4 0.85 5.17
 0 -4 -4 0.87 6.19
 0 -4 -4 1.08 5.7
 0 -4 -5 439.37 29.34
 0 -4 -5 475.16 29.69
 0 -4 -5 481.12 29.83
 0 4 6 336.9 26.29
 0 -4 -6 384.56 26.5
 0 -4 -6 394.7 23.3
 0 -4 -6 388.26 26.9
 0 -4 -7 126.19 14.53
 0 4 7 125.78 15
 0 -4 -7 107.66 13.99
 0 -4 -8 104.68 13.86
 0 -4 -8 97.61 13.6
 0 4 8 114.35 15
 0 -4 -9 17.53 8.15
 0 4 9 9.67 9.72
 0 -4 -9 29.27 8.75
 0 -4 -10 152.03 13.46
 0 4 10 111.82 15.69
 0 4 11 260.78 23.27
 0 -4 -11 302.34 22.18
 0 -4 -11 296.22 20.32
 0 -4 -11 301.68 23.43
 0 -4 -11 298.38 21.22
 0 -4 -12 652.61 38.27
 0 4 13 408.21 26.04
 0 -4 -13 376.42 23.3
 0 -4 -14 298.42 18.03
 0 4 14 316.37 19.89
 0 4 15 111.57 8.84
 0 -5 15 6.85 2.48
 0 5 -14 77.33 9.16
 0 -5 14 86.92 7.89
 0 -5 14 81.99 7.08
 0 -5 13 166.44 11.62
 0 5 -13 166.32 15.1
 0 5 -12 250.97 20.56
 0 -5 12 220.35 15.41
 0 -5 11 446 27.22
 0 5 -11 526.88 33.32
 0 -5 10 17.58 6.64
 0 -5 10 18.9 5.32
 0 5 -10 29.36 9.48
 0 -5 9 54.81 7.83
 0 -5 9 58.14 9.97
 0 -5 9 50.98 8.85
 0 -5 8 30.9 7.86
 0 -5 8 13.09 5.41
 0 -5 8 26.11 6.22
 0 -5 7 4.71 4.4
 0 -5 7 10.97 6.11
 0 -5 7 6.12 4.46
 0 -5 6 232.67 19.19
 0 -5 6 178.34 15.43
 0 -5 6 185.19 15.32
 0 -5 6 207.47 18.36
 0 -5 6 219.59 14.73
 0 -5 5 14.71 4.73
 0 -5 5 14.38 5.03
 0 -5 5 11.27 5.67
 0 -5 5 14.81 4.36
 0 -5 5 8.27 5.26
 0 -5 5 14.7 6.59
 0 -5 5 8.67 5.36
 0 -5 4 435.96 25.68
 0 -5 4 429.22 31.93
 0 -5 4 424.01 29.85
 0 -5 4 431.87 28.06
 0 -5 4 465.89 26.13
 0 -5 3 1468.34 71.22
 0 -5 3 1520.5 79.57
 0 -5 3 1408.93 70.43
 0 -5 3 1575.64 77.28
 0 -5 3 1581.06 72.7
 0 -5 3 1417.14 74.42
 0 -5 2 381.77 23.04
 0 -5 2 361.41 21.64
 0 -5 2 330.65 28.24
 0 -5 2 343.85 21.96
 0 -5 2 392.78 27.18
 0 -5 2 382.62 25.91
 0 -5 1 151.53 15.58
 0 -5 1 149.33 12.99
 0 -5 1 147.34 18.14
 0 -5 1 139.68 11.13
 0 -5 1 152.58 12.73
 0 -5 1 134.74 11.81
 0 -5 1 151.73 11.28
 0 -5 1 151.97 12.24
 0 -5 0 205.55 14.31
 0 -5 0 202.03 14.8
 0 -5 0 183.48 12.88
 0 -5 0 166.59 16.69
 0 -5 0 201.65 15.3
 0 -5 0 161.81 13.48
 0 -5 0 160.7 19.75
 0 -5 -1 355.4 20.26
 0 -5 -1 341.46 28.23
 0 -5 -1 313.07 21.02
 0 -5 -1 347.67 24.5
 0 -5 -1 333.74 22.34
 0 -5 -2 1240.92 57.73
 0 -5 -2 1188.24 59.72
 0 -5 -2 1185.83 66.01
 0 -5 -2 1213.26 57.29
 0 -5 -2 1245.88 61.76
 0 -5 -2 1098.37 56.17
 0 -5 -2 1058.87 57.59
 0 -5 -3 1506.42 71.71
 0 -5 -3 1465.8 74.73
 0 -5 -3 1496.21 79.75
 0 -5 -4 576.13 39.74
 0 -5 -4 613.45 36.35
 0 -5 -4 668.32 35.16
 0 -5 -5 746.65 39.16
 0 5 5 651.32 41.6
 0 -5 -5 666.86 41.88
 0 5 6 124.33 16.16
 0 -5 -6 138.18 16.92
 0 -5 -6 171.44 14.07
 0 -5 -7 6.78 7.84
 0 5 7 4.24 9.23
 0 5 8 295.13 25.08
 0 -5 -8 276.94 23.73
 0 -5 -9 681.28 38.06
 0 5 9 629.9 41.08
 0 -5 -10 387.46 24
 0 5 10 304.81 25.42
 0 5 11 408.27 27.32
 0 -5 -11 384.82 24.13
 0 5 12 244.24 18.05
 0 -5 -12 234.87 15.77
 0 -5 -12 229.69 16.19
 0 -5 -13 126.57 9.34
 0 -5 -13 143.3 10.66
 0 5 13 122.67 11.1
 0 5 14 10.69 3.44
 0 -6 14 137.74 8.31
 0 6 -14 110 8.57
 0 6 -13 162.93 13.14
 0 -6 13 147.39 10.33
 0 -6 13 163.13 11.24
 0 6 -12 253.68 18.84
 0 -6 12 233.95 16.15
 0 -6 12 230.17 15.73
 0 -6 11 47.15 7.52
 0 6 -11 34.35 8.98
 0 -6 11 43.15 7.04
 0 6 -10 3.6 7.49
 0 -6 9 328.88 23.75
 0 -6 9 304.48 22.97
 0 -6 8 614.81 35.44
 0 -6 8 538.83 34.58
 0 -6 7 692.64 39.89
 0 -6 7 673.49 39.4
 0 -6 6 983.5 56.45
 0 -6 6 1032.07 54.94
 0 -6 6 1044.4 63.18
 0 -6 6 998.68 53.69
 0 -6 6 1066.93 55.42
 0 -6 6 1117.78 55.24
 0 -6 5 739.53 42.48
 0 -6 5 772.52 41.67
 0 -6 5 754.55 43.76
 0 -6 5 790.87 42.3
 0 -6 4 349.01 22.35
 0 -6 4 320.8 24.71
 0 -6 4 340.13 23
 0 -6 4 332.25 22.35
 0 -6 3 2.61 4.52
 0 -6 3 2.34 3.44
 0 -6 3 20.68 10.86
 0 -6 3 6.36 4.78
 0 -6 3 3.83 6.14
 0 -6 2 338.55 21.63
 0 -6 2 325.03 22.01
 0 -6 2 321.03 21.32
 0 -6 2 335.69 21.28
 0 -6 2 350.69 23.21
 0 -6 2 297.8 25.31
 0 -6 2 362.33 31.5
 0 -6 1 692.5 37.33
 0 -6 1 643.99 47.31
 0 -6 1 698.93 39.17
 0 -6 1 720.5 38.36
 0 -6 1 681.65 36.72
 0 -6 1 630.32 42.03
 0 -6 0 802.73 48.47
 0 -6 0 770.7 53.5
 0 -6 0 790.6 44.64
 0 -6 0 860.23 43.38
 0 -6 0 815.74 45.64
 0 -6 0 810.64 42.48
 0 -6 -1 909.16 51.44
 0 -6 -1 873.82 48.66
 0 -6 -1 849.1 45.06
 0 -6 -1 883.88 45.95
 0 -6 -1 835.93 55.93
 0 -6 -1 879.71 48.07
 0 -6 -1 898.12 46.17
 0 -6 -2 1531.9 84.64
 0 -6 -2 1511.84 73.69
 0 -6 -2 1516.52 76.89
 0 -6 -2 1523.45 78.43
 0 -6 -2 1375.27 75.49
 0 -6 -2 1599.64 74.63
 0 -6 -3 428.81 26.57
 0 -6 -3 409.49 28.9
 0 -6 -3 432.83 29.89
 0 -6 -4 31.72 6.87
 0 -6 -4 34.1 8
 0 -6 -4 33.92 8.51
 0 -6 -4 39.65 7.86
 0 6 5 12.3 8.97
 0 -6 -5 21.22 6.36
 0 -6 -5 23.93 8.14
 0 6 6 34.74 10.68
 0 -6 -6 43.49 7.87
 0 -6 -7 20.75 7.8
 0 -6 -7 20.68 5.66
 0 6 7 6.72 8.62
 0 6 8 101.95 14.16
 0 -6 -8 91.81 12.74
 0 -6 -9 53.73 9.59
 0 6 9 59.58 10.02
 0 -6 -10 3.59 4.03
 0 -6 -10 2.18 4.15
 0 -6 -10 3.85 4.15
 0 6 10 1.72 5.97
 0 -6 -11 20.44 4.56
 0 -6 -11 17.09 4.93
 0 6 11 10.69 5.56
 0 6 12 0.75 3.61
 0 -6 -12 -0.44 3.29
 0 -6 -12 3.91 2.74
 0 -7 12 26.7 4.17
 0 -7 12 22.58 3.44
 0 -7 12 23.06 3.38
 0 7 -11 210.31 15.61
 0 -7 11 194.2 13.19
 0 -7 11 199.33 13.28
 0 -7 11 199.48 13.71
 0 7 -10 298.32 22.3
 0 -7 10 339.08 20.67
 0 -7 10 338.26 21.01
 0 -7 9 445.75 27.03
 0 7 -9 425.25 29.01
 0 -7 9 455.4 27.02
 0 7 -8 339.73 25.25
 0 -7 7 45.37 8.56
 0 -7 7 71.21 9.58
 0 -7 6 59.26 8.96
 0 -7 6 53.9 8.24
 0 -7 6 76.4 10.28
 0 -7 6 66.9 12.36
 0 -7 5 2.63 4.05
 0 -7 5 2.99 5.51
 0 -7 5 -4.22 9.31
 0 -7 5 -0.92 4.68
 0 -7 5 5.47 5.89
 0 -7 4 111.17 14.69
 0 -7 4 118.99 11.84
 0 -7 4 131.16 14.97
 0 -7 4 118.25 12.81
 0 -7 3 97.61 13.46
 0 -7 3 112.05 11.21
 0 -7 3 91.18 10.27
 0 -7 3 97.04 11.78
 0 -7 2 10.77 4.41
 0 -7 2 16.94 5.25
 0 -7 2 16.09 8.23
 0 -7 1 20.49 5.39
 0 -7 1 11.51 4.48
 0 -7 1 19.57 8.6
 0 -7 1 14.58 4.93
 0 -7 0 25.36 6.03
 0 -7 0 28.39 9.26
 0 -7 0 21.04 5.68
 0 -7 0 20.34 4.92
 0 -7 -1 81.35 9.63
 0 -7 -1 79.21 12.65
 0 -7 -2 7.28 4.21
 0 -7 -2 11.03 6.36
 0 -7 -2 1.35 6.65
 0 -7 -3 6.28 5.55
 0 -7 -3 -0.93 4.55
 0 -7 -3 1.45 3.42
 0 -7 -3 2.32 5.12
 0 -7 -3 -2.47 6.29
 0 -7 -3 -1.2 5.76
 0 -7 -4 152.96 19.53
 0 -7 -4 141.63 14.24
 0 -7 -4 139.62 14.85
 0 -7 -4 119.05 14.28
 0 -7 -5 272.69 22.35
 0 -7 -5 260.79 22.44
 0 -7 -5 278.5 22.43
 0 -7 -5 293.79 21.28
 0 -7 -5 301.4 26.71
 0 -7 -6 365.29 26.61
 0 -7 -6 365.86 26.54
 0 -7 -7 141 12.29
 0 -7 -7 116.35 13.58
 0 -7 -7 101.19 12.81
 0 -7 -7 155.93 13.45
 0 -7 -8 35.72 7.43
 0 -7 -8 41.15 6.95
 0 -7 -8 47.41 7.9
 0 -7 -9 32.03 5.75
 0 -7 -9 21.55 5.05
 0 -7 -9 27.73 6.09
 0 -7 -10 15.8 4.33
 0 -7 -10 23.17 4.39
 0 -7 -10 15.37 4.11
 0 -7 -11 104.69 7.69
 0 -7 -11 103.27 7.59
 0 8 -10 5.27 3.67
 0 -8 10 7.24 2.27
 0 8 -9 5.93 5.35
 0 8 -9 0.66 4.82
 0 -8 9 4.3 2.84
 0 8 -8 0.81 5.17
 0 -8 8 0.55 2.78
 0 8 -8 -2.38 5.35
 0 -8 7 23.9 4.72
 0 8 -7 22.9 6.85
 0 -8 6 95.84 9.33
 0 -8 6 92.7 11.53
 0 8 -6 64.9 10.08
 0 -8 6 89.63 12.52
 0 -8 5 180.81 14.06
 0 -8 5 177.29 14.61
 0 -8 5 166.37 17.65
 0 -8 5 178.81 20.02
 0 -8 4 109.28 10.67
 0 -8 4 116.98 12.5
 0 -8 4 134.8 18.43
 0 -8 3 253.06 27.09
 0 -8 3 260.29 20.78
 0 -8 2 336.25 32.93
 0 -8 1 78.89 16.45
 0 -8 0 2.43 9.66
 0 -8 -1 55.37 14.06
 0 -8 -1 84.63 10.69
 0 -8 -2 142.73 20.24
 0 -8 -2 154.84 14.54
 0 -8 -3 342.35 24.72
 0 -8 -3 397.15 28.89
 0 -8 -3 412.36 32.36
 0 -8 -3 348.05 24.78
 0 -8 -4 465.38 29.06
 0 -8 -4 456.02 28.29
 0 -8 -4 450.06 33.22
 0 -8 -5 306.3 20.77
 0 -8 -5 324.7 21.19
 0 -8 -5 334.63 22.43
 0 -8 -6 146.82 11.67
 0 -8 -6 119.31 11.87
 0 -8 -6 119.41 10.18
 0 -8 -6 133.19 10.87
 0 -8 -7 9.28 3.07
 0 -8 -7 5.01 3.35
 0 -8 -7 1.09 3.45
 0 -8 -7 2.06 3.45
 0 -8 -8 2.81 2.61
 0 -8 -8 8.99 3.33
 0 -8 -9 119.3 8.04
 0 -9 7 228.84 13.29
 0 -9 6 470.51 24.68
 0 -9 5 507.3 26.98
 0 -9 4 121.73 9.77
 0 -9 4 102.72 12.62
 0 -9 4 115.41 12.57
 0 -9 4 112.24 9.51
 0 -9 3 12.01 7.64
 0 -9 3 20.94 4.95
 0 -9 3 17.19 6.91
 0 -9 3 21.02 4.35
 0 -9 2 32.7 10.07
 0 -9 2 45.04 9.15
 0 -9 2 38.17 5.69
 0 -9 2 45.09 7.26
 0 -9 1 97.27 15.01
 0 -9 1 135.89 14.71
 0 -9 1 108.19 9.61
 0 -9 1 102.32 10.79
 0 -9 0 186.9 15.36
 0 -9 0 210.06 18.8
 0 -9 0 198.99 20.37
 0 -9 -1 390.92 27.23
 0 -9 -1 437.35 30.33
 0 -9 -1 383.12 24.26
 0 -9 -2 193.93 16.71
 0 -9 -2 203.24 15.26
 0 -9 -2 235.09 19.87
 0 -9 -3 89.03 8.79
 0 -9 -4 4.76 3.18
 0 -9 -5 4.37 2.28
 1 -9 -6 198.99 12
 1 -9 -5 133.37 10.23
 1 -9 -4 13.64 3.51
 1 -9 -4 18.31 4.79
 1 -9 -3 27.49 6.05
 1 -9 -3 26.29 6.58
 1 -9 -2 101.54 14.42
 1 -9 -2 95.33 10.87
 1 -9 -2 120.85 13.7
 1 -9 -1 623.39 35.98
 1 -9 -1 625.37 39.41
 1 -9 -1 658.19 42.72
 1 -9 0 652.91 41.15
 1 -9 0 686.46 44.73
 1 -9 0 627.55 34.66
 1 -9 0 667.18 37.41
 1 -9 1 357.35 21.71
 1 -9 1 327.33 23.09
 1 -9 1 376.55 30.29
 1 -9 1 380.12 28.01
 1 -9 2 144.39 11.77
 1 -9 2 156.63 16.78
 1 -9 2 135.28 17.63
 1 -9 2 130.93 12.63
 1 -9 3 3.01 6.65
 1 -9 3 5.54 3.9
 1 -9 3 7.59 3.51
 1 -9 3 9.6 5.9
 1 -9 4 8.42 3.68
 1 -9 4 7.18 5.42
 1 -9 5 124.93 10.68
 1 -9 5 150.43 10.99
 -1 9 -6 364.13 22.25
 1 -9 6 366.77 20.79
 1 -9 7 240.5 14.6
 1 -9 8 121.83 8.26
 1 -8 -9 213.71 13.19
 1 -8 -8 162.16 10.78
 1 -8 -8 170.45 12.08
 1 -8 -7 48.75 6.65
 1 -8 -7 40.45 6.11
 1 -8 -7 37.84 6.29
 1 -8 -6 0.76 4.31
 1 -8 -6 2.63 4.23
 1 -8 -6 1.44 3.93
 1 -8 -5 22.39 5.98
 1 -8 -5 28.85 6.48
 1 -8 -5 31.06 7.03
 1 -8 -4 128.55 12.28
 1 -8 -4 118.18 12.81
 1 -8 -4 115.41 14.22
 1 -8 -4 116.27 12.63
 1 -8 -4 156.09 18.03
 1 -8 -3 126.18 12.56
 1 -8 -3 134.66 13.88
 1 -8 -3 160.82 20.56
 1 -8 -3 141.27 16.8
 1 -8 -2 407.94 34.74
 1 -8 -2 349.79 24.97
 1 -8 -2 371.19 30.54
 1 -8 -1 244.09 17.83
 1 -8 -1 244.75 20.57
 1 -8 -1 225.85 23.97
 1 -8 -1 245.26 19.29
 1 -8 -1 209.02 26.34
 1 -8 0 3.95 8.91
 1 -8 0 2.62 4.37
 1 -8 0 7.54 11.09
 1 -8 0 3.83 5.9
 1 -8 0 0.86 3.09
 1 -8 1 13.97 9.46
 1 -8 1 21.47 5.25
 1 -8 1 42.97 14.43
 1 -8 1 22.92 7.11
 1 -8 2 -0.86 3.8
 1 -8 2 -9.68 9.33
 1 -8 2 -2.43 9.94
 1 -8 3 -4.49 10.14
 1 -8 3 5.38 7.52
 1 -8 4 15.97 9.84
 1 -8 4 17.44 5.66
 1 -8 4 19.2 8.05
 1 -8 4 23.48 5.74
 1 -8 5 -4.12 6.87
 1 -8 5 13.23 5.89
 1 -8 5 11.96 8.23
 1 -8 5 3.84 3.55
 1 -8 5 0.72 2.85
 1 -8 6 46.91 8.99
 1 -8 6 30.39 6.91
 1 -8 6 27.7 5.48
 1 -8 6 31.12 5.76
 1 -8 6 50.01 9.84
 -1 8 -7 34.85 7.93
 1 -8 7 36.71 5.7
 1 -8 7 48.46 7.57
 1 -8 7 41.17 6.13
 1 -8 8 8.87 3.24
 1 -8 8 6.68 3.2
 -1 8 -8 9.51 6.3
 1 -8 8 15.16 5.32
 -1 8 -9 -0.71 5.14
 1 -8 9 -1.12 3.85
 1 -8 9 -2.37 2.75
 1 -8 10 45.84 5.48
 1 -7 -11 28.02 4.48
 1 -7 -11 35.16 4.72
 1 -7 -10 3.9 3.76
 1 -7 -10 1.89 3.22
 1 -7 -10 4.1 3.35
 1 -7 -9 9.27 4.59
 1 -7 -9 4.44 4.06
 1 -7 -9 -1.39 4.23
 1 -7 -8 5.72 4.75
 1 -7 -8 21.52 5.42
 1 -7 -8 6.11 5.21
 1 -7 -8 13.71 4.48
 1 -7 -7 -1.14 4.8
 1 -7 -6 21.72 7
 1 -7 -6 48.35 8.11
 1 -7 -6 26.82 7.42
 1 -7 -6 30 7.26
 1 -7 -5 -3.29 4.72
 1 -7 -5 -2.12 5.86
 1 -7 -5 4.09 5.88
 1 -7 -5 -1.22 4.99
 1 -7 -5 6.98 5.6
 1 -7 -5 -3.54 7.43
 1 -7 -4 79.84 13.33
 1 -7 -4 88.68 11.55
 1 -7 -4 64.68 10.39
 1 -7 -4 83.2 11.37
 1 -7 -4 81.86 11.38
 1 -7 -4 103.27 17.23
 1 -7 -3 290.44 23.46
 1 -7 -3 310.01 21.55
 1 -7 -3 313.12 25.32
 1 -7 -2 56.65 8.12
 1 -7 -2 58.71 10.07
 1 -7 -2 66.83 9.35
 1 -7 -1 5.26 6.21
 1 -7 -1 -2.67 10.29
 1 -7 -1 5.21 4.27
 1 -7 -1 1.09 4.45
 1 -7 -1 6.7 7.21
 1 -7 -1 -0.91 4.04
 1 -7 0 126.55 13.48
 1 -7 0 109.56 11.39
 1 -7 0 135.05 16.58
 1 -7 0 148.55 22.31
 1 -7 0 124.63 14.8
 1 -7 0 115.6 12.22
 1 -7 0 124 11.34
 1 -7 1 283.39 19.23
 1 -7 1 303.54 24.1
 1 -7 1 277.18 20.24
 1 -7 1 283.54 21.75
 1 -7 1 292.28 32.48
 1 -7 1 301.55 26.65
 1 -7 2 637.08 39.86
 1 -7 2 641.13 36.76
 1 -7 2 626.94 35.15
 1 -7 2 633.17 49.97
 1 -7 2 627.5 36.32
 1 -7 2 670.79 43.31
 1 -7 3 1181.17 63.24
 1 -7 3 1165.62 60.28
 1 -7 3 1100.13 59.32
 1 -7 3 1201.59 58.93
 1 -7 3 1207.65 66.46
 1 -7 4 798.89 45.11
 1 -7 4 851.18 50.42
 1 -7 4 867.17 47.7
 1 -7 4 873.37 44.74
 1 -7 4 791 45.66
 1 -7 4 831.16 44.83
 1 -7 5 355.52 30.71
 1 -7 5 304.38 22.36
 1 -7 5 316.08 21.9
 1 -7 5 298.52 20.91
 1 -7 5 309.88 26.59
 1 -7 5 329.21 22.44
 1 -7 5 299.04 24.23
 1 -7 6 28.01 5.96
 1 -7 6 15.63 6.33
 1 -7 6 16.03 5.66
 1 -7 6 22.99 9.21
 1 -7 6 19.32 6.55
 1 -7 6 20.06 6.14
 1 -7 7 56.3 9.32
 1 -7 7 74.73 9.64
 1 -7 7 68.6 9.22
 -1 7 -8 357.83 25.99
 1 -7 9 561.29 31.15
 -1 7 -9 497.73 32.24
 1 -7 9 543 30.22
 -1 7 -10 419.91 25.95
 1 -7 10 373.93 23.3
 1 -7 10 405.29 23.33
 1 -7 10 328.35 21.42
 1 -7 11 398.22 22.43
 1 -7 11 469.74 24.89
 1 -7 11 488.37 24.93
 1 -7 11 394.46 23.03
 -1 7 -11 462.39 26.74
 1 -7 12 178.23 11.39
 1 -7 12 163.23 11.09
 1 -6 -13 54.45 5.1
 1 -6 -12 48.53 6.19
 1 -6 -12 36.81 5.48
 1 -6 -11 28.43 6.11
 1 -6 -11 17.45 4.99
 1 -6 -10 1.55 4.47
 1 -6 -10 5.51 4.01
 1 -6 -9 98.36 11.2
 1 -6 -9 103.56 11.67
 1 -6 -8 615.08 34.93
 1 -6 -8 690.08 36.71
 1 -6 -7 715.62 39.48
 1 -6 -7 613.81 37.46
 1 -6 -6 730.85 40.38
 1 -6 -6 638.85 41.37
 1 -6 -5 423.52 32.82
 1 -6 -5 376.62 26.04
 1 -6 -5 344.76 27.31
 1 -6 -5 328.3 25.8
 1 -6 -5 375.02 25.55
 1 -6 -4 184.86 16.53
 1 -6 -4 173.76 16.72
 1 -6 -4 165.14 14.67
 1 -6 -4 196.2 17.97
 1 -6 -3 5.39 4.87
 1 -6 -3 10.46 4.76
 1 -6 -3 8.85 4.19
 1 -6 -3 10.89 9.85
 1 -6 -3 13.47 5.39
 1 -6 -3 6.64 5.23
 1 -6 -2 401.25 26.93
 1 -6 -2 427.66 29.39
 1 -6 -2 440.58 28.61
 1 -6 -2 447.4 31.1
 1 -6 -2 393.18 26.88
 1 -6 -2 418.28 25.94
 1 -6 -2 414.57 25.52
 1 -6 -1 1039.39 52.79
 1 -6 -1 1005.44 54.66
 1 -6 -1 1043.89 58.16
 1 -6 -1 1026.82 53.4
 1 -6 -1 1029.96 51.85
 1 -6 -1 1078.47 54.95
 1 -6 -1 1143.7 57.64
 1 -6 0 1098.65 57.23
 1 -6 0 1097.54 54.52
 1 -6 0 1093.3 55.96
 1 -6 0 1114.12 61.18
 1 -6 0 1155.35 56.29
 1 -6 1 1186.83 61.14
 1 -6 1 1159.81 59.77
 1 -6 1 1304.14 66.25
 1 -6 1 1180.07 58.53
 1 -6 1 1246.19 65.59
 1 -6 1 1211.04 60.13
 1 -6 2 624.11 33.48
 1 -6 2 578.52 34.29
 1 -6 2 672.65 36.38
 1 -6 2 578.44 38.17
 1 -6 2 621.7 33.9
 1 -6 2 650.4 40.11
 1 -6 2 618.35 34.86
 1 -6 3 213.44 20.5
 1 -6 3 219.75 25.66
 1 -6 3 223.64 16.38
 1 -6 3 230.09 17.06
 1 -6 3 223.89 19.59
 1 -6 3 216.13 16.78
 1 -6 3 232.18 20.94
 1 -6 4 5.94 5.9
 1 -6 4 6.12 4.04
 1 -6 4 1.58 4.64
 1 -6 4 1.34 5.18
 1 -6 4 2.66 4.36
 1 -6 4 4.22 7.6
 1 -6 5 108.22 11.3
 1 -6 5 104.73 16.52
 1 -6 5 93.03 12.2
 1 -6 5 76.81 12.68
 1 -6 5 76.96 10.39
 1 -6 5 84.12 10.44
 1 -6 6 284.76 23.62
 1 -6 6 246.71 20.53
 1 -6 6 257.06 24.79
 1 -6 6 292.59 21.04
 1 -6 6 279.21 23.66
 1 -6 6 280.58 20.42
 1 -6 7 488.06 28.95
 1 -6 7 400.79 27.93
 1 -6 7 412.23 30.06
 1 -6 8 615.19 37.87
 1 -6 8 676.38 38.47
 1 -6 9 70.21 9.92
 1 -6 9 80.12 10.68
 -1 6 -9 65.45 12.29
 -1 6 -10 7.31 7.61
 1 -6 11 34.56 6.84
 -1 6 -11 28.57 8.93
 1 -6 11 30.71 5.97
 1 -6 12 2.23 2.79
 1 -6 12 1.3 3.36
 1 -6 12 2.6 3.54
 1 -6 13 5.61 2.22
 -1 6 -13 9.48 5.17
 1 -6 13 5.24 3.25
 1 -6 13 5.5 3.46
 1 -6 14 2.24 1.86
 1 -6 14 3.5 2.34
 -1 5 13 3.12 4.37
 1 -5 -13 4.97 3.65
 1 -5 -13 1.47 2.99
 1 -5 -12 9.15 4.75
 1 -5 -12 12.7 4.47
 -1 5 12 4.43 5.74
 1 -5 -12 0.71 4.67
 1 -5 -11 397.83 28.03
 1 -5 -11 374.17 26.65
 1 -5 -10 551.09 33.13
 1 -5 -10 585.91 37.13
 1 -5 -10 564.08 35.78
 1 -5 -10 542.05 32.86
 1 -5 -9 614.41 36.13
 1 -5 -8 417.85 31.26
 1 -5 -8 450.58 28.66
 1 -5 -7 113.67 12.26
 1 -5 -7 105.33 14.71
 1 -5 -7 149.86 14.88
 1 -5 -6 111.45 14.43
 1 -5 -6 126.82 13.36
 1 -5 -6 114.81 11.83
 1 -5 -5 32.46 9.38
 1 -5 -5 27.58 6.27
 1 -5 -5 32.59 6.7
 1 -5 -5 23.14 7.74
 1 -5 -5 28.18 6.31
 1 -5 -4 233.86 22.91
 1 -5 -4 226.21 17.7
 1 -5 -4 255.96 19.43
 1 -5 -4 238.38 17.28
 1 -5 -4 226.36 16.46
 1 -5 -4 260.44 20
 1 -5 -3 212.29 16.28
 1 -5 -3 212.54 15.29
 1 -5 -3 209.71 16.78
 1 -5 -3 213.38 17.37
 1 -5 -3 203.72 14.65
 1 -5 -2 161.17 15.25
 1 -5 -2 169.32 12.96
 1 -5 -2 163.07 13.4
 1 -5 -2 154.46 11.94
 1 -5 -1 23.72 5.43
 1 -5 -1 17.32 4.84
 1 -5 0 28.59 5.38
 1 -5 0 47.94 6.83
 1 -5 1 30.33 5.86
 1 -5 2 77.34 8.41
 1 -5 2 86.93 11.49
 1 -5 2 91.15 9.3
 1 -5 3 112.53 9.87
 1 -5 3 95.38 9.55
 1 -5 3 115.7 12.3
 1 -5 3 102.6 9.73
 1 -5 3 109.13 12.84
 1 -5 4 139.73 12.35
 1 -5 4 159.34 15.99
 1 -5 4 178.64 13.46
 1 -5 4 143.21 13.82
 1 -5 5 372.97 23.43
 1 -5 5 378.85 23.7
 1 -5 5 320.71 25.33
 1 -5 5 381.9 29.61
 1 -5 5 357.79 24.5
 1 -5 6 354.9 23.34
 1 -5 6 328.45 27.01
 1 -5 6 329.78 22.79
 1 -5 6 357.09 25.74
 1 -5 6 329.32 22.84
 1 -5 7 380.4 25.62
 1 -5 7 354.28 25.32
 1 -5 7 380.38 26.74
 1 -5 8 58 9.51
 1 -5 8 68.98 11.01
 1 -5 8 85.12 10.83
 1 -5 9 47.19 9.33
 1 -5 9 53.48 9.46
 -1 5 -9 69.88 12.5
 -1 5 -10 104.29 14.95
 1 -5 10 104.49 12.53
 1 -5 10 112.92 13.22
 -1 5 -11 371.45 26.98
 1 -5 11 295.33 23.08
 1 -5 11 364.55 25
 1 -5 12 513.19 31.71
 1 -5 12 477.53 30.37
 1 -5 13 583.79 34.45
 -1 5 -13 767.82 38.58
 -1 5 -14 287.33 17.71
 1 -5 14 208.26 14.1
 1 -5 15 95.39 6.66
 1 -5 15 68.08 5.86
 1 -4 -15 6.41 2.9
 -1 4 15 6.56 3.66
 -1 4 14 78.51 8.81
 1 -4 -14 65.68 6.6
 -1 4 13 127.09 12.8
 1 -4 -13 116.78 10.51
 1 -4 -13 145.84 13.7
 1 -4 -13 129.28 11.76
 1 -4 -12 200.63 18.02
 1 -4 -12 160.84 14.63
 1 -4 -11 4.37 4.76
 -1 4 11 5.63 7.27
 1 -4 -11 6.45 5.82
 1 -4 -11 1.34 7.84
 -1 4 10 131.52 15.34
 1 -4 -10 130.09 13.71
 1 -4 -10 148.4 13.87
 1 -4 -9 -2.17 7.46
 1 -4 -9 2.79 5.07
 1 -4 -9 7.18 7.58
 -1 4 9 8.39 7.21
 1 -4 -8 60.39 8.84
 1 -4 -8 49.99 10.23
 -1 4 8 51.49 10.79
 1 -4 -8 67.49 11.67
 -1 4 7 3.32 7.47
 1 -4 -7 5.23 6.45
 1 -4 -7 5.53 4.03
 1 -4 -7 6.36 6.71
 1 -4 -6 0.98 5.79
 1 -4 -6 3.4 6.07
 1 -4 -6 -0.76 3.74
 1 -4 -5 1.97 6.13
 1 -4 -5 3.6 6.43
 1 -4 -5 7.95 5.58
 1 -4 -4 835.86 44.18
 1 -4 -4 804.49 43.37
 1 -4 -3 725 41.26
 1 -4 -3 758.2 39.72
 1 -4 -2 461.51 28.18
 1 -4 -2 416.9 23.89
 1 -4 -2 394.92 21.95
 1 -4 -2 492.18 25.69
 1 -4 -1 8.55 2.65
 1 -4 -1 11.71 7.66
 1 -4 -1 10.73 6.66
 1 -4 -1 13.5 4.02
 1 -4 0 309.14 17.68
 1 -4 0 289.94 21.5
 1 -4 0 244.78 22.12
 1 -4 0 289.62 17.39
 1 -4 1 792.46 37.25
 1 -4 1 673.34 42.57
 1 -4 1 676.28 40.59
 1 -4 2 1407.4 61.09
 1 -4 2 1317.1 64.98
 1 -4 2 1321.13 60.32
 1 -4 3 1433.51 65.47
 1 -4 3 1501.9 69.54
 1 -4 4 3741.1 169.64
 1 -4 4 3752.87 167.79
 1 -4 5 2068.94 105.92
 1 -4 5 2247.22 101.42
 1 -4 6 331.98 20.9
 1 -4 6 334.7 23.01
 1 -4 6 332.91 24.57
 1 -4 7 11.97 5.2
 1 -4 7 15.86 6.97
 1 -4 7 10.59 4.66
 1 -4 8 299.1 22.22
 1 -4 8 279.29 23.72
 -1 4 -8 303.74 23.1
 1 -4 9 336.11 24.27
 -1 4 -9 303.04 24.69
 1 -4 9 331.25 25.65
 -1 4 -10 984.58 55.82
 -1 4 -12 626.16 38.99
 -1 4 -13 126.15 14.07
 1 -4 13 103.98 12.28
 1 -4 14 10.85 4.14
 1 -4 14 3.02 4.38
 -1 4 -14 14.51 6.53
 1 -4 15 30.28 4.35
 -1 4 -15 25.97 5.81
 1 -4 16 65.7 5.26
 1 -3 -16 1.63 2.35
 -1 3 15 113.8 10.27
 1 -3 -15 78.22 8.61
 -1 3 14 147.48 13.9
 1 -3 -14 152.28 14.14
 1 -3 -14 150.18 11.79
 1 -3 -13 241.79 20.14
 1 -3 -12 76.88 9.95
 -1 3 12 75.95 12.2
 1 -3 -12 84.86 9.69
 1 -3 -12 99.99 11.21
 1 -3 -12 115.05 14.17
 1 -3 -11 206.45 16.54
 1 -3 -11 200.35 20.12
 -1 3 11 180.24 18.55
 1 -3 -11 204.47 16.33
 1 -3 -11 204.46 16.96
 -1 3 11 200.56 17.04
 1 -3 -10 19.56 6.49
 1 -3 -10 32.79 9.86
 -1 3 10 29.7 8.78
 1 -3 -10 20.82 6.29
 1 -3 -10 29.29 7.28
 1 -3 -9 279.81 20.38
 1 -3 -9 276.27 19.5
 -1 3 9 241.76 21.22
 1 -3 -9 253.37 18.74
 1 -3 -9 270.63 24.89
 1 -3 -9 245.27 23.12
 1 -3 -8 822.69 42.59
 1 -3 -8 772.68 46.92
 -1 3 8 772.64 44.69
 1 -3 -8 807.24 43.39
 1 -3 -8 826.93 49.5
 1 -3 -8 721.8 44.32
 1 -3 -7 1676.88 87.92
 1 -3 -7 1911.75 91.63
 1 -3 -7 1764.33 85.11
 1 -3 -6 1423.76 69
 1 -3 -6 1398.92 71.53
 1 -3 -5 1597.42 79.93
 1 -3 -5 1709.69 76.76
 1 -3 -5 1606.53 77.86
 1 -3 -4 994.62 50.4
 1 -3 -4 954 48.76
 1 -3 -4 1039.56 49.21
 -1 3 3 2.4 2.05
 -1 3 2 62.6 3.99
 1 -3 -1 1640.56 72.28
 -1 3 1 1616.62 71
 1 -3 0 1727.52 84.42
 1 -3 0 2239.11 85.51
 1 -3 1 1970.19 88.42
 1 -3 2 709.83 36.72
 -1 3 -2 759.21 34.66
 1 -3 3 1006.43 49.84
 -1 3 -3 1021.98 48.17
 1 -3 4 116.07 9.84
 1 -3 4 111.4 10.7
 1 -3 5 111.89 11.47
 1 -3 5 119.11 9.55
 1 -3 6 302.95 17.61
 1 -3 7 456.76 28.33
 -1 3 -7 442.91 27.75
 1 -3 8 84.11 11.26
 1 -3 8 124.42 12.6
 -1 3 -8 101.18 12.44
 -1 3 -9 108.19 12.15
 -1 3 -9 117.37 13.76
 1 -3 9 132.53 13.61
 1 -3 9 108.26 13.39
 -1 3 -10 26.7 10.29
 -1 3 -10 24.16 7.71
 1 -3 10 28.74 7.99
 -1 3 -10 28.86 9.33
 -1 3 -11 -1.94 8.16
 -1 3 -11 -1.98 6.03
 -1 3 -11 8.72 8.81
 -1 3 -12 25.85 7.19
 -1 3 -12 28.15 9.36
 -1 3 -12 39.1 10.98
 -1 3 -13 -4.52 7.55
 -1 3 -14 78.59 9.16
 -1 3 -14 91.2 11.62
 -1 3 -15 94.6 10.68
 -1 3 -15 113.32 9.33
 1 -3 15 105.47 10.56
 1 -3 16 131.21 9.57
 -1 3 -16 148.38 9.11
 1 -2 -16 339.74 18.54
 -1 2 15 485.36 27.72
 1 -2 -15 399 26.25
 1 -2 -15 448.26 25.06
 1 -2 -14 325.77 20.9
 1 -2 -14 286.07 22.37
 1 -2 -13 4.77 5.39
 1 -2 -13 6.3 6.65
 1 -2 -13 17.08 6.31
 1 -2 -13 5.74 4.88
 -1 2 13 11.08 7.7
 -1 2 12 216.26 19.47
 1 -2 -12 189.32 16.29
 1 -2 -12 219.8 17.61
 1 -2 -12 211.7 22.53
 1 -2 -11 311.91 21.66
 1 -2 -11 288.37 20.34
 1 -2 -11 269.42 24.59
 1 -2 -11 280.49 21.83
 -1 2 11 307.87 24.08
 1 -2 -11 341.04 25.35
 1 -2 -10 532.51 38.49
 1 -2 -10 492.45 30.87
 1 -2 -10 527.85 33.36
 -1 2 10 488.02 32.57
 1 -2 -10 487.3 29.3
 1 -2 -10 504.04 30.33
 1 -2 -9 1275.23 59.63
 -1 2 9 1071.45 60.57
 1 -2 -9 1159.75 59.48
 1 -2 -9 1124.99 57.9
 1 -2 -9 1124.84 61.17
 1 -2 -9 1321.56 66.41
 1 -2 -9 1141.4 66.39
 1 -2 -8 970.26 52.52
 1 -2 -8 941.63 49.73
 1 -2 -8 970.96 57.31
 1 -2 -7 427.7 28.69
 1 -2 -7 377.03 22.85
 1 -2 -7 359.96 24.26
 1 -2 -6 6.18 8.29
 1 -2 -6 9.8 7.56
 1 -2 -6 0.69 5.01
 1 -2 -5 -1.76 6.85
 1 -2 -5 -0.96 2.14
 1 -2 -5 -0.89 7.35
 1 -2 -4 25.97 4.05
 1 -2 -4 28.32 7.26
 1 -2 -3 10.77 3.46
 1 -2 -3 17.35 5.59
 1 -2 -2 3.67 3.03
 1 -2 -2 7.34 3.55
 -1 2 1 1343.91 57.66
 1 -2 -1 1297.41 58.27
 1 -2 0 737.18 32.33
 1 -2 1 165.47 10.32
 -1 2 -1 193.56 8.89
 1 -2 2 264.12 15.19
 1 -2 3 4.09 3.18
 1 -2 3 0.94 4.09
 1 -2 4 375.86 19.76
 1 -2 4 375.11 22.03
 1 -2 5 3008.39 138.13
 1 -2 5 3467.27 142.87
 -1 2 -6 1493.97 74.58
 1 -2 6 1687.13 76.49
 -1 2 -7 49.33 8.97
 1 -2 8 898.84 46.93
 -1 2 -8 833.48 46.49
 -1 2 -9 62.98 12.27
 -1 2 -9 70.11 11.53
 1 -2 9 46 9.25
 1 -2 9 55.61 8.97
 -1 2 -9 48.05 8.58
 -1 2 -10 1.85 8.55
 -1 2 -10 -1.1 7.95
 1 -2 10 -1.01 5.41
 1 -2 10 1.05 8.05
 -1 2 -10 3 6.31
 1 -2 11 495.49 33.44
 -1 2 -11 589.2 41.38
 -1 2 -11 556.11 34.79
 -1 2 -11 519.12 33.21
 -1 2 -12 832.94 56.6
 1 -2 12 977.79 51.94
 -1 2 -12 924.38 50.36
 -1 2 -13 1162.14 63.65
 1 -2 13 1319.95 64.11
 -1 2 -13 1138.78 61.7
 -1 2 -14 1120.63 59.25
 -1 2 -15 196.45 16.29
 -1 2 -15 192.04 14.5
 -1 2 -16 57.62 7.46
 -1 2 -16 65.81 6.63
 1 -1 -17 40.59 4.4
 1 -1 -16 62.38 6.91
 1 -1 -15 10.25 5.64
 -1 1 15 2.59 6.39
 1 -1 -15 7.09 4.69
 1 -1 -15 2.65 5.26
 1 -1 -14 25.02 7.71
 1 -1 -14 18.25 6.99
 -1 1 14 16.68 7.43
 -1 1 13 27.64 9.3
 1 -1 -13 31.09 7.77
 1 -1 -13 17.31 9.7
 1 -1 -13 38.08 8.96
 -1 1 12 5.94 7.61
 1 -1 -12 20.78 7.73
 1 -1 -12 11.59 6.44
 1 -1 -12 11.9 9.56
 1 -1 -12 10.25 5.6
 1 -1 -11 5.89 6.9
 1 -1 -11 3.06 9.43
 1 -1 -11 8.32 5.85
 1 -1 -11 3.87 8.94
 -1 1 11 11.61 8.52
 1 -1 -11 3.41 4.73
 -1 1 10 14.19 8.02
 1 -1 -10 10.11 9.13
 1 -1 -10 10.85 6.02
 1 -1 -10 11.37 5.15
 1 -1 -10 9.95 4.51
 1 -1 -10 9.79 6.73
 1 -1 -10 12.64 8.53
 1 -1 -9 94.5 10
 1 -1 -9 94.31 11.78
 -1 1 9 95.05 12.46
 1 -1 -9 88.38 14.14
 1 -1 -9 92.65 13.72
 1 -1 -9 91.3 11.02
 1 -1 -8 17.34 8.29
 1 -1 -8 20.47 7.08
 1 -1 -8 30.91 9.28
 1 -1 -7 2.1 8.28
 1 -1 -7 -2.93 5.78
 -1 1 7 -2.49 4.11
 1 -1 -6 15.52 8.69
 -1 1 6 18.69 4.65
 1 -1 -6 9.86 6.43
 -1 1 5 85.64 7.96
 -1 1 4 511.64 26.12
 1 -1 -3 461.37 23.07
 -1 1 3 465.17 23.11
 1 -1 -2 1304.36 57.72
 1 -1 -2 1250.44 58.27
 1 -1 -1 1223.21 54.7
 1 -1 -1 1171.15 54.05
 1 -1 0 3.22 1.68
 1 -1 0 -1.19 3
 1 -1 0 0.25 2.54
 1 -1 1 218.31 11.96
 1 -1 1 212.11 12.46
 1 -1 1 218.51 10.45
 1 -1 2 3643.61 158.52
 1 -1 2 3565.37 157.81
 1 -1 2 3628.83 158.17
 1 -1 3 3281.12 147.65
 1 -1 3 3375.9 146.67
 1 -1 4 1675.35 77.61
 1 -1 5 9999 436.78
 -1 1 -6 2146.17 102.38
 1 -1 6 2329.4 103.75
 -1 1 -7 338.65 21.67
 -1 1 -7 290.47 25.06
 -1 1 -8 37.99 8.67
 -1 1 -8 24.97 9.37
 -1 1 -9 679.75 45.68
 1 -1 9 702.88 40.38
 -1 1 -9 737 40.72
 -1 1 -10 639.08 38.57
 -1 1 -10 698.07 39.65
 1 -1 10 677.5 39.43
 -1 1 -10 640.4 44.44
 -1 1 -11 1059.04 56.93
 1 -1 11 1037.92 57.46
 -1 1 -11 1089.81 64.88
 -1 1 -11 1089.84 57.98
 1 -1 12 787.91 44.54
 -1 1 -12 704.33 43.95
 -1 1 -12 750.77 43.3
 -1 1 -12 778.91 50.86
 -1 1 -13 106.99 13.8
 -1 1 -13 122.42 16.93
 1 -1 13 124.74 14.22
 -1 1 -13 113.5 12.73
 -1 1 -14 18.95 6.85
 -1 1 -15 2.59 4.71
 -1 1 -15 1.43 4.25
 -1 1 -16 40.72 5.94
 -1 1 -16 27.65 6.05
 -1 1 -17 67.38 5.56
 1 0 -17 0.7 2.59
 1 0 -16 18.28 5.53
 1 0 -16 24.93 5.12
 1 0 -15 111.89 12.23
 1 0 -15 92.79 11.44
 1 0 -15 117.47 11.29
 1 0 -14 398 25.74
 1 0 -14 337.87 25.54
 -1 0 14 393.55 27.01
 1 0 -13 652.42 40.59
 1 0 -13 665.98 39.62
 -1 0 13 684.98 41.21
 1 0 -13 713.44 48.01
 -1 0 12 663.04 39.81
 1 0 -12 663.66 42.64
 1 0 -12 591.5 44.9
 1 0 -12 623.07 38.74
 1 0 -12 614.29 37.92
 -1 0 11 251.21 21.37
 1 0 -11 252.6 23.61
 1 0 -11 237.12 20
 1 0 -11 248.19 25.91
 1 0 -11 255.54 20.88
 1 0 -10 5.57 9.95
 1 0 -10 18.2 9.53
 -1 0 10 7.56 7.13
 1 0 -10 1.03 6.27
 1 0 -10 3.06 5.73
 -1 0 10 3.88 4.67
 1 0 -10 1.52 4.15
 1 0 -9 345.67 23.78
 1 0 -9 334.68 23.23
 -1 0 9 319.96 23.78
 -1 0 9 357.26 23.12
 1 0 -9 324.3 26.03
 -1 0 8 795.9 44.24
 1 0 -8 897.5 45.29
 1 0 -7 2050.26 96.3
 -1 0 7 2016.68 96.31
 1 0 -7 2137.22 100.06
 -1 0 6 6216.23 274.43
 -1 0 5 1318.37 56.8
 1 0 -5 1134.51 52.01
 1 0 -4 2026.51 89.25
 1 0 -4 2003.03 93.69
 1 0 -3 61.51 5.18
 1 0 -3 68.19 7.43
 1 0 -3 60.61 5.13
 1 0 -2 678.29 33.35
 1 0 -2 729.16 33.22
 1 0 -2 746.61 34.11
 1 0 -1 445.92 22
 -1 0 1 461.11 21.06
 1 0 0 2990.03 126.17
 1 0 0 2755.71 127.01
 1 0 1 1866.64 82.7
 1 0 1 1913.41 83.47
 1 0 2 1449.64 63
 1 0 2 1348.27 63.12
 -1 0 -2 1443.48 64.09
 -1 0 -3 1411.01 68.98
 1 0 3 1472.49 66.17
 1 0 3 1524.97 65.98
 -1 0 -4 43.06 8.35
 1 0 5 17.8 2.24
 -1 0 -5 13.55 8.24
 -1 0 -6 181.57 14.24
 -1 0 -6 170.73 17.42
 -1 0 -7 51.55 8.62
 -1 0 -8 2.96 7.53
 -1 0 -8 -4.17 6.38
 -1 0 -9 11.42 6.29
 1 0 9 6.24 7.37
 -1 0 -9 -1.65 7.97
 -1 0 -10 35.19 8.87
 1 0 10 27.13 8.73
 -1 0 -11 33.28 8.9
 -1 0 -11 50.91 9.88
 1 0 11 42.99 10.93
 -1 0 -11 38 8.98
 -1 0 -11 49.91 12.53
 1 0 12 7.21 8.02
 -1 0 -12 4.26 6.41
 -1 0 -12 5.84 8.17
 -1 0 -13 -1.01 6.82
 1 0 13 5.75 7.34
 -1 0 -13 1.86 8.97
 -1 0 -13 -2.33 6.92
 1 0 13 1.1 4.62
 -1 0 -14 142.11 14.44
 1 0 15 440.8 26.24
 -1 0 -15 390.38 25.76
 -1 0 -15 385.95 24.29
 -1 0 -16 239.56 15.39
 -1 0 -17 291.68 15.58
 1 1 -17 225.43 13.24
 1 1 -16 314.79 18.68
 1 1 -16 273.14 19.09
 1 1 -15 591.64 32.78
 1 1 -15 543.33 33.55
 1 1 -14 295.83 22.69
 1 1 -14 317.52 22.4
 1 1 -13 63.5 14.7
 1 1 -13 50.67 9.4
 1 1 -13 38.11 9.72
 1 1 -12 22.44 9.88
 1 1 -12 2.18 9.37
 1 1 -12 1.17 7.12
 1 1 -12 2.26 5.96
 -1 -1 12 -1.23 7.56
 1 1 -11 201.65 18.13
 -1 -1 11 187.02 17.29
 1 1 -11 210.53 18.55
 1 1 -11 169.71 19.68
 -1 -1 11 208.73 19.14
 1 1 -10 181.69 17.2
 -1 -1 10 220.39 18.9
 -1 -1 10 175.91 16.47
 1 1 -10 177.46 16.8
 -1 -1 9 999.57 53.9
 -1 -1 9 1027.29 53.85
 1 1 -9 998.66 53.29
 1 1 -9 1001.92 53.32
 -1 -1 8 614.7 35.9
 1 1 -8 602.45 37.33
 1 1 -8 634.56 35.43
 1 1 -7 1751.84 87.97
 1 1 -7 1863.91 86.12
 1 1 -6 498.81 24.4
 1 1 -6 502.28 31.26
 1 1 -6 473.71 27.65
 1 1 -6 506.83 23.91
 1 1 -5 97.97 10.79
 -1 -1 5 96.77 7.44
 1 1 -4 92.83 9.4
 1 1 -3 103.98 8.92
 -1 -1 2 192.78 11.14
 1 1 -1 5.54 2.41
 1 1 0 1264.45 56.62
 1 1 1 1607.15 71.43
 1 1 2 556.14 26.83
 -1 -1 -3 72.71 8.23
 1 1 3 58.5 6.22
 -1 -1 -4 266.78 18.31
 -1 -1 -5 931.16 46.47
 -1 -1 -5 938.4 52.22
 1 1 5 1038.16 46.05
 1 1 5 1056.12 46.38
 -1 -1 -6 1404.58 67.26
 -1 -1 -6 1379.77 71.82
 -1 -1 -7 1254.42 65.56
 -1 -1 -7 1326.14 71.21
 -1 -1 -7 1420.23 66.29
 -1 -1 -8 1317.83 69
 -1 -1 -8 1221.77 62.04
 -1 -1 -8 1162.74 61.68
 -1 -1 -9 245.75 19.39
 -1 -1 -9 205.81 22.67
 -1 -1 -9 262.79 19.66
 1 1 9 204.83 19.55
 1 1 10 47.09 10.89
 -1 -1 -10 56.78 10.44
 -1 -1 -10 67.64 9.94
 -1 -1 -10 55.82 13.16
 -1 -1 -11 159.3 15.8
 1 1 11 118.18 15.4
 -1 -1 -11 127.24 13.93
 -1 -1 -11 127.05 14.04
 -1 -1 -11 162.37 20.76
 1 1 11 134.4 14.57
 1 1 12 1205.24 65.02
 -1 -1 -12 1214.51 62.75
 1 1 12 1187.44 63.5
 -1 -1 -13 1205.66 62.86
 1 1 13 1210.36 65.16
 -1 -1 -13 1268.25 65.34
 -1 -1 -14 894.3 49.05
 1 1 15 437.92 26.41
 -1 -1 -15 394.81 24.15
 1 1 16 71.77 7.99
 -1 -1 -16 63.13 6.64
 1 2 -17 52.96 4.76
 1 2 -16 16 4.91
 1 2 -16 20.06 4.66
 1 2 -15 -0.71 4.36
 1 2 -15 2.47 5.37
 1 2 -14 -1.01 5.75
 1 2 -13 11.49 7.05
 1 2 -13 -1.13 7.15
 -1 -2 12 15.08 6.67
 1 2 -12 17.93 7.35
 1 2 -11 15.73 6.78
 1 2 -11 8.13 7.69
 -1 -2 11 12.58 6.87
 1 2 -10 75.05 11.3
 -1 -2 10 99.7 12.9
 1 2 -10 97.48 13.3
 1 2 -9 172.05 15.65
 -1 -2 9 174.99 16.69
 1 2 -9 157.98 15.62
 -1 -2 8 334.54 24.04
 1 2 -8 331.83 23.92
 1 2 -8 306.48 22.31
 1 2 -7 2.84 5
 -1 -2 7 -4.91 5.98
 1 2 -7 12.13 5.89
 1 2 -6 12.9 6.78
 -1 -2 6 12.1 4.02
 -1 -2 5 233.09 15.57
 1 2 -5 254.51 17.99
 -1 -2 4 1495.9 70.53
 1 2 -4 1495.92 71.22
 -1 -2 3 1095.65 53.37
 -1 -2 3 1095.8 51.72
 -1 -2 2 2971.19 134.24
 -1 -2 2 2961.86 131.91
 -1 -2 1 1731.4 77.4
 1 2 -1 1677.08 76.09
 1 2 0 95.63 6.93
 1 2 1 476.41 23.86
 -1 -2 -2 1301.98 64.8
 1 2 2 1391.57 62.18
 1 2 3 5525.57 244
 -1 -2 -3 5627.64 246.13
 -1 -2 -4 2447.57 116.93
 -1 -2 -4 2595.53 116.53
 1 2 4 2621.38 115.84
 -1 -2 -5 2128.25 96.72
 -1 -2 -5 2065.7 96.44
 -1 -2 -5 2165.41 95.79
 1 2 5 2102.07 96.6
 -1 -2 -5 1927.62 97.26
 -1 -2 -6 2089.26 100.56
 -1 -2 -6 2339.01 102.39
 -1 -2 -6 2057.18 100.44
 1 2 7 212.2 18.14
 -1 -2 -7 229 18.87
 -1 -2 -7 255.78 19.05
 1 2 8 24.63 7.3
 -1 -2 -8 28.81 8.8
 1 2 8 13.58 8.6
 -1 -2 -8 16.51 6.85
 -1 -2 -8 7.22 6.56
 -1 -2 -9 283.48 22.12
 1 2 9 267.26 23.54
 1 2 9 272.27 21.69
 -1 -2 -9 303.93 22.31
 -1 -2 -9 295.32 22.65
 1 2 10 615.62 36.76
 -1 -2 -10 579.52 35.87
 1 2 10 552.73 37.65
 -1 -2 -10 560.99 36.61
 -1 -2 -11 62.17 10.29
 1 2 11 55.08 11.61
 -1 -2 -11 46.19 8.81
 1 2 11 47.61 9.14
 -1 -2 -11 43.12 10.01
 -1 -2 -12 260.61 17.72
 -1 -2 -12 240.79 18.75
 1 2 12 228.47 21.19
 -1 -2 -12 215.02 18.51
 1 2 12 218.69 19.28
 1 2 13 80.02 12.36
 1 2 14 35.26 8.54
 -1 -2 -14 44.11 6.93
 -1 -2 -15 3.55 3.62
 1 2 15 0.7 5.55
 -1 -2 -16 5.05 2.38
 1 2 16 16.84 4.34
 1 3 -16 5.75 2.74
 -1 -3 16 1.27 1.86
 1 3 -15 140.28 12.53
 1 3 -15 141.55 11.25
 1 3 -14 360.54 24.82
 1 3 -14 374.8 23.58
 1 3 -13 894.22 49.72
 -1 -3 12 962.78 52.94
 1 3 -12 887.65 51.47
 1 3 -12 907.6 50.17
 1 3 -11 350.13 24.96
 1 3 -11 342.47 26.11
 -1 -3 11 355.72 26.8
 1 3 -10 80.97 11.06
 1 3 -10 93.82 13.09
 -1 -3 10 58.39 10.88
 -1 -3 9 30.23 8.55
 1 3 -9 18.59 6.33
 1 3 -9 25.59 8.69
 1 3 -8 560.1 33.62
 -1 -3 8 513.41 34.87
 1 3 -8 568.27 32.64
 1 3 -7 1613.69 83.96
 -1 -3 6 3483.31 157.85
 1 3 -5 2309.01 107
 -1 -3 5 2241.33 106.26
 -1 -3 5 2213.09 105.21
 1 3 -4 564.26 32.7
 -1 -3 4 607.4 33.84
 -1 -3 3 880.77 45.35
 -1 -3 3 905.24 48.45
 -1 -3 3 948.26 44.43
 -1 -3 2 18.99 7.86
 -1 -3 2 14.72 4.46
 -1 -3 2 11.77 3.8
 -1 -3 1 380.46 26.04
 -1 -3 1 408.07 22.4
 -1 -3 1 403.92 22.71
 1 3 0 1808.97 80.19
 -1 -3 0 1661.04 85.54
 1 3 1 1659.03 75.82
 -1 -3 -1 1651.97 81.23
 -1 -3 -2 557.37 30.91
 -1 -3 -2 620.74 34.41
 1 3 2 568.84 29.75
 -1 -3 -3 581.46 33.63
 -1 -3 -3 574.45 32.18
 -1 -3 -4 190.93 14.19
 -1 -3 -4 164.69 14.87
 -1 -3 -4 173.47 14.84
 1 3 4 160.53 12.61
 -1 -3 -5 4.7 4.47
 -1 -3 -5 0.86 4.6
 -1 -3 -5 8.7 5.9
 -1 -3 -5 2.72 6.12
 -1 -3 -6 5.51 5.67
 1 3 6 5.83 5.08
 1 3 6 10.18 8.99
 -1 -3 -6 12.12 7.41
 -1 -3 -7 83.08 11.49
 -1 -3 -7 112.11 13.36
 1 3 7 99.11 11.13
 1 3 7 94.93 13.88
 -1 -3 -8 64.22 11.65
 1 3 8 61.06 12.75
 -1 -3 -8 79.25 11.47
 1 3 8 75.93 10.82
 -1 -3 -9 1.19 7.06
 1 3 9 11.85 9.78
 1 3 9 2.35 5.54
 -1 -3 -9 20.47 8.52
 1 3 10 431.37 31.8
 -1 -3 -10 444.97 29.63
 -1 -3 -10 401.06 25.59
 1 3 10 409.39 28.78
 1 3 11 444.78 32.35
 -1 -3 -11 396.09 26.91
 1 3 11 439.49 29.74
 -1 -3 -11 486.57 30.38
 1 3 12 12.66 9.14
 -1 -3 -12 9.64 6.45
 -1 -3 -12 11.47 5.71
 -1 -3 -12 10.99 5.04
 -1 -3 -13 3.22 3.67
 -1 -3 -13 2.02 4.36
 1 3 13 1.06 6.68
 -1 -3 -14 102.9 8.81
 -1 -3 -14 88.56 8.13
 1 3 14 102.19 11.66
 1 3 15 210.75 14.68
 -1 -4 15 262.18 14.88
 1 4 -15 268.38 17.09
 -1 -4 15 258.37 15.03
 1 4 -14 351.24 20.07
 -1 -4 14 351.35 20.03
 1 4 -14 319.15 22.18
 1 4 -13 131.19 14.16
 1 4 -13 150.22 12.64
 1 4 -12 57.67 10.73
 -1 -4 11 3.92 5.77
 1 4 -11 4.93 8.55
 -1 -4 10 141.26 15.88
 1 4 -9 549.53 35.57
 -1 -4 9 559.19 37
 -1 -4 8 412.21 30.17
 1 4 -7 178.74 18.85
 -1 -4 6 376.73 26.26
 1 4 -6 377.52 27.62
 1 4 -5 56.31 9.31
 -1 -4 5 53.61 9.72
 -1 -4 5 47.49 8.67
 -1 -4 4 -1.24 6.19
 -1 -4 4 1.15 5.73
 -1 -4 3 19.23 4.73
 -1 -4 3 14.03 4.67
 -1 -4 3 21.68 8.16
 -1 -4 3 24.73 8.44
 -1 -4 2 9.65 3.95
 -1 -4 2 4.19 4.1
 -1 -4 2 13.86 8.06
 -1 -4 1 933.57 45.55
 -1 -4 1 894.53 44.41
 1 4 0 166.66 11.71
 -1 -4 0 144.76 16.38
 1 4 1 404.57 22.94
 -1 -4 -1 445.58 25.32
 -1 -4 -1 411.7 29.37
 -1 -4 -1 401.14 24.77
 -1 -4 -2 509.79 32.76
 -1 -4 -2 456.59 28.05
 -1 -4 -2 469.85 32.93
 -1 -4 -3 9.03 7.04
 -1 -4 -3 9.7 6.02
 -1 -4 -3 14.23 7.14
 1 4 4 104.56 10.66
 -1 -4 -4 91.01 12.02
 -1 -4 -4 105.42 9.77
 -1 -4 -4 119.54 13.16
 -1 -4 -4 120.07 13.97
 -1 -4 -5 1018.24 55.43
 -1 -4 -5 998.15 54.88
 1 4 6 872.87 50.22
 -1 -4 -6 815.15 48.45
 1 4 7 973.26 51.17
 -1 -4 -7 1024.95 54.89
 1 4 8 893.16 56.15
 -1 -4 -8 1039.47 55.86
 1 4 8 956.44 52.71
 1 4 9 201.2 21.88
 -1 -4 -10 3.39 4.32
 1 4 10 4.42 9.82
 -1 -4 -10 -3.67 7.55
 -1 -4 -11 123.72 14.36
 1 4 11 149.5 16.89
 -1 -4 -12 278.44 18.66
 -1 -4 -12 241.52 19.2
 1 4 12 292.32 22.22
 1 4 13 429.01 26.75
 -1 -4 -13 408.51 23.49
 1 4 14 381.86 21.45
 -1 -4 -14 330.68 18.5
 1 4 15 194.88 11.76
 -1 -5 14 1.75 2.19
 1 5 -14 0.49 3.67
 -1 -5 14 1.91 2.46
 1 5 -14 2.78 3.97
 -1 -5 13 2.28 3.15
 1 5 -13 4.64 5.21
 -1 -5 13 5.08 3.12
 1 5 -12 16.54 7.91
 -1 -5 12 12.85 4.47
 -1 -5 12 11.58 4.09
 -1 -5 12 5.93 4.36
 1 5 -11 13.63 8.42
 -1 -5 10 280.64 20.51
 -1 -5 10 282.41 19.87
 -1 -5 10 268.27 20.91
 1 5 -10 278.02 23
 -1 -5 9 665.16 37.5
 -1 -5 9 643.51 41.85
 -1 -5 9 705.58 39.84
 -1 -5 8 153.59 13.46
 -1 -5 8 148.65 16.64
 -1 -5 8 175.85 15.63
 -1 -5 8 164.87 15.63
 -1 -5 7 89.51 9.76
 -1 -5 7 74.79 12.85
 -1 -5 7 92.19 10.85
 -1 -5 7 81.26 11.01
 -1 -5 6 50.57 7.32
 -1 -5 6 64.8 11.35
 -1 -5 6 41.14 7.6
 -1 -5 6 41.02 7.71
 -1 -5 6 36.94 7.66
 -1 -5 5 254.35 18.06
 -1 -5 5 228.35 21.97
 -1 -5 5 212.77 18.41
 -1 -5 5 230.43 16.06
 -1 -5 5 238.9 17.59
 -1 -5 4 1125.37 60.61
 1 5 -4 1167.34 61.27
 -1 -5 4 1149.14 55.65
 -1 -5 4 1162.7 57.96
 -1 -5 4 1196.59 65.83
 -1 -5 4 1091.12 56.96
 -1 -5 3 1920.98 86.04
 -1 -5 3 1768.45 82.74
 -1 -5 3 1731.69 84.35
 -1 -5 3 1743.48 84.78
 -1 -5 3 1774.84 94.14
 -1 -5 2 1198.17 61.86
 -1 -5 2 1260.33 60.65
 -1 -5 2 1195.86 70.16
 -1 -5 2 1225.02 60.95
 -1 -5 2 1213.83 68.92
 -1 -5 2 1218.09 59.88
 -1 -5 1 1094.22 56.15
 -1 -5 1 1096.52 53.49
 -1 -5 1 1071.8 54.92
 -1 -5 1 1084.6 54.42
 -1 -5 1 1140.66 56.54
 -1 -5 1 974.48 62.03
 -1 -5 1 1078.03 64.66
 -1 -5 0 263.63 17.27
 -1 -5 0 262.7 19.77
 -1 -5 0 274.84 19.05
 -1 -5 0 246.83 24.49
 -1 -5 0 266.06 19.54
 -1 -5 0 277.03 26.05
 -1 -5 -1 88.19 10.74
 -1 -5 -1 72.2 9.35
 -1 -5 -1 71.42 7.82
 -1 -5 -1 94.78 15.66
 -1 -5 -1 79.5 13.93
 -1 -5 -1 74.65 8.09
 -1 -5 -2 702.95 36.78
 -1 -5 -2 677.97 40.03
 -1 -5 -2 638.95 39.23
 -1 -5 -2 733.59 37.45
 -1 -5 -2 667.75 45.65
 -1 -5 -3 1047.37 60.39
 -1 -5 -3 1245.86 58.81
 -1 -5 -3 1184.94 67.12
 -1 -5 -3 1132.14 61.46
 -1 -5 -3 1210.34 62.05
 -1 -5 -4 977.82 55.74
 -1 -5 -4 954.47 53.73
 -1 -5 -4 1040.04 59.28
 -1 -5 -4 1082.13 53.02
 -1 -5 -5 1169.75 63.24
 -1 -5 -5 1076.04 61.44
 1 5 6 578.11 38.98
 -1 -5 -6 557.33 38.01
 1 5 7 224.85 23.25
 -1 -5 -7 237.31 22.21
 -1 -5 -8 -4.16 8.96
 1 5 8 3.15 10.28
 1 5 9 8.7 9.38
 -1 -5 -9 20.41 9.13
 -1 -5 -10 45.2 8.9
 -1 -5 -11 54.9 7.28
 1 5 11 70.82 10.9
 1 5 12 44.3 8.43
 -1 -5 -12 42.05 5.3
 -1 -5 -12 54.88 6.71
 -1 -5 -13 4.83 2.95
 1 5 13 0.5 4.35
 1 6 -13 333.53 19.93
 -1 -6 13 339.32 18.28
 1 6 -12 670.67 37.64
 -1 -6 12 734.76 36.22
 1 6 -11 377.06 25.47
 -1 -6 11 358.81 22.07
 -1 -6 11 398.67 21.82
 -1 -6 11 404.58 23.82
 -1 -6 10 324.25 20.16
 -1 -6 10 322.81 21.42
 -1 -6 10 316.81 21.8
 1 6 -10 362.95 24.65
 1 6 -9 39.08 9.44
 -1 -6 9 11.21 5.82
 -1 -6 8 103.73 10.27
 -1 -6 8 95.82 11.39
 -1 -6 8 102.3 12.07
 -1 -6 7 456.86 28.98
 -1 -6 7 438.57 26.43
 -1 -6 7 439.67 28.67
 -1 -6 6 1066.39 57.08
 -1 -6 6 1101.18 54.28
 -1 -6 6 1072.63 56.42
 -1 -6 6 1068.15 56.9
 -1 -6 5 1132.27 57.18
 -1 -6 5 1021.42 58.53
 -1 -6 5 1027.89 64.05
 -1 -6 5 1179.6 58.2
 -1 -6 4 761.76 51.76
 -1 -6 4 803.74 43.79
 -1 -6 4 868.91 48.38
 -1 -6 4 800.03 44.38
 -1 -6 3 162.86 18.1
 -1 -6 3 203.16 16.39
 -1 -6 3 181.08 14.82
 -1 -6 3 168.06 21.89
 -1 -6 2 8.72 6.86
 -1 -6 2 12.81 10.08
 -1 -6 2 7.12 3.97
 -1 -6 2 2.9 4.17
 -1 -6 1 13.68 5.35
 -1 -6 1 11.68 4.4
 -1 -6 1 13.16 10.14
 -1 -6 1 4.45 7.84
 -1 -6 0 336.72 21.2
 -1 -6 0 306.82 22.72
 -1 -6 0 304.04 25.64
 -1 -6 0 316.02 23.67
 -1 -6 0 240.21 28.73
 -1 -6 0 320.81 22.64
 -1 -6 0 294.99 20.22
 -1 -6 -1 394.08 28.33
 -1 -6 -1 289.07 29.8
 -1 -6 -1 298.15 23.45
 -1 -6 -1 371.75 22.76
 -1 -6 -1 356.51 22.22
 -1 -6 -1 331.35 24.72
 -1 -6 -1 308.62 23.46
 -1 -6 -2 172.55 17.36
 -1 -6 -2 205 19.29
 -1 -6 -2 202.78 17.34
 -1 -6 -2 176.68 16.7
 -1 -6 -2 188.04 15.21
 -1 -6 -2 188.47 22.77
 -1 -6 -3 9.04 6.1
 -1 -6 -3 5.38 3.87
 -1 -6 -3 8.74 6.25
 -1 -6 -3 5.66 8.72
 -1 -6 -4 26 7.61
 -1 -6 -4 22.35 9.85
 1 6 5 19.64 9.59
 -1 -6 -5 24.97 6.49
 -1 -6 -6 14.24 7.13
 -1 -6 -6 4.42 3.62
 1 6 6 3.02 10.28
 -1 -6 -7 6.96 6.57
 1 6 7 -1.45 8.28
 -1 -6 -8 21.8 7.57
 1 6 9 115.76 14.31
 -1 -6 -9 128.77 11.65
 -1 -6 -9 98.83 12.49
 -1 -6 -10 168.23 14.84
 1 6 10 175.61 15.41
 -1 -6 -10 162.63 12.57
 -1 -6 -11 229.43 13.51
 -1 -6 -11 220.48 13.97
 1 6 11 199.26 14.79
 -1 -6 -12 55.62 5.34
 1 6 12 55.33 5.62
 -1 -7 12 17.84 2.77
 1 7 -12 21.78 4.17
 -1 -7 11 22.92 3.89
 1 7 -11 27.52 5.94
 -1 -7 10 11.32 3.82
 1 7 -10 20.02 6.25
 1 7 -10 14.34 6.13
 -1 -7 9 65.92 7.73
 -1 -7 9 72.27 8.1
 -1 -7 9 62.42 8.1
 1 7 -9 73.56 9.94
 -1 -7 8 54.7 8.18
 -1 -7 8 62.61 8.2
 -1 -7 8 59.26 8.22
 1 7 -8 72.83 10.5
 -1 -7 7 6.12 5.33
 -1 -7 6 11.95 4.76
 -1 -7 6 21.31 8.74
 -1 -7 5 22.29 7.69
 -1 -7 5 34.48 6.39
 -1 -7 4 11.35 6.78
 1 7 -4 17.38 7.33
 -1 -7 4 8.59 4.08
 -1 -7 3 30.62 6.46
 -1 -7 3 42.88 10.16
 -1 -7 2 103.54 10.79
 -1 -7 2 78.46 9.77
 -1 -7 2 100.37 14.37
 -1 -7 2 120.77 18.64
 -1 -7 1 326.92 21.66
 -1 -7 1 307.83 21.37
 -1 -7 1 282.85 29.58
 -1 -7 1 321.34 22.82
 -1 -7 1 311.93 26.51
 -1 -7 0 1033.04 63.95
 -1 -7 0 949.4 50.58
 -1 -7 0 973.07 51.06
 -1 -7 0 1072.42 58.45
 -1 -7 0 920.07 52.02
 -1 -7 -1 283.73 21.75
 -1 -7 -1 288.67 20.5
 -1 -7 -1 326.35 30.55
 -1 -7 -1 297.46 25.19
 -1 -7 -2 26.44 7.57
 -1 -7 -2 29.08 7.48
 -1 -7 -2 35.72 6.87
 -1 -7 -2 15.78 8.1
 -1 -7 -3 7.5 4.51
 -1 -7 -3 4.56 5.04
 1 7 3 15.01 8.21
 -1 -7 -3 11.4 6.11
 -1 -7 -3 1.18 5.46
 -1 -7 -4 22.66 7.4
 -1 -7 -4 33.36 7.95
 -1 -7 -4 39.08 7.35
 -1 -7 -5 148.7 15.42
 -1 -7 -5 177.79 16.8
 1 7 5 151.24 17.53
 -1 -7 -6 475.66 26.9
 -1 -7 -6 417.71 29.11
 1 7 6 426.36 30.23
 -1 -7 -6 459.87 30.37
 -1 -7 -7 398.08 27.14
 1 7 7 446.44 27.77
 -1 -7 -7 390.47 26.82
 -1 -7 -8 292.9 20.32
 -1 -7 -8 252.54 19.63
 1 7 8 288.47 19.94
 -1 -7 -8 317.08 18.96
 -1 -7 -9 120.38 10.82
 1 7 9 118.16 10.3
 -1 -7 -9 127.55 9.99
 -1 -7 -9 112.79 10.78
 -1 -7 -9 134.15 10
 -1 -7 -10 9.02 3.01
 -1 -7 -10 14.03 3.2
 -1 -8 9 297.69 16.97
 1 8 -9 318.97 18.67
 -1 -8 9 326.14 17.4
 -1 -8 8 195.45 12.73
 1 8 -8 187.56 14.23
 -1 -8 8 184.16 12.54
 -1 -8 7 109.46 9.77
 1 8 -7 133.29 12.07
 1 8 -7 103.25 10.71
 -1 -8 7 123.69 10.03
 -1 -8 6 3.74 4.93
 -1 -8 6 2.48 3.22
 -1 -8 6 -0.59 2.82
 -1 -8 6 -0.63 2.84
 -1 -8 6 4.49 5.62
 1 8 -6 7.69 4.68
 -1 -8 5 102.96 14.64
 -1 -8 5 93.54 10.39
 -1 -8 5 106.97 9.84
 -1 -8 5 87.11 9.09
 1 8 -5 105.5 10.78
 -1 -8 4 239.02 18.01
 -1 -8 4 224.2 16.03
 -1 -8 4 204.97 15.31
 -1 -8 4 199.68 22.07
 -1 -8 3 731.6 51.26
 -1 -8 3 777.5 40.52
 -1 -8 3 772.12 40.76
 -1 -8 2 780.76 44.45
 -1 -8 2 735.6 53
 -1 -8 2 785.74 41.22
 -1 -8 1 540.47 34.43
 -1 -8 1 488.97 29.66
 -1 -8 1 561.34 33.64
 -1 -8 0 239.69 19.37
 -1 -8 0 239.92 20.16
 -1 -8 0 217.43 25.82
 -1 -8 0 237.35 16.91
 -1 -8 -1 2.22 3.43
 -1 -8 -1 8.1 4.67
 -1 -8 -1 6 5.1
 -1 -8 -1 2.05 11.01
 -1 -8 -2 32.12 6.94
 -1 -8 -2 25.6 9.75
 -1 -8 -2 38.25 7
 -1 -8 -3 269.48 18.93
 -1 -8 -3 265.57 19.16
 -1 -8 -3 257.49 24.04
 -1 -8 -4 358.02 23.18
 -1 -8 -4 356.48 22.09
 -1 -8 -5 367.24 20.98
 -1 -8 -5 346.04 21.74
 -1 -8 -5 300.34 19.5
 -1 -8 -6 184.86 13.98
 -1 -8 -6 173.65 11.49
 -1 -8 -7 28.54 4.37
 -1 -8 -7 56.63 5.64
 -1 -8 -8 11.32 2.7
 -1 -9 5 193.2 11.65
 -1 -9 4 93.66 7.55
 -1 -9 4 103.2 8.04
 -1 -9 3 81.69 6.9
 -1 -9 3 68.99 7.14
 -1 -9 2 -1.76 3.38
 -1 -9 1 5.49 3.86
 -1 -9 0 2.99 3.36
 -1 -9 -1 13.77 3.8
 -1 -9 -2 -5.7 3.11
 -1 -9 -3 3.63 2.74
 2 -10 0 19.72 3.85
 2 -10 1 9.29 3.18
 2 -10 2 76.54 6.89
 2 -9 -6 233.84 14.61
 2 -9 -5 176.06 13.04
 2 -9 -4 48.61 6.22
 2 -9 -4 67.34 8.02
 2 -9 -3 12.93 5.18
 2 -9 -3 10.55 4.9
 2 -9 -3 7.34 4.32
 2 -9 -2 5.27 4.87
 2 -9 -2 9.77 5.14
 2 -9 -2 13.04 7.14
 2 -9 -1 38.53 9.61
 2 -9 -1 34.47 7.5
 2 -9 0 240.9 21.89
 2 -9 0 209.99 17.52
 2 -9 0 246.82 16.3
 2 -9 1 218.2 17.85
 2 -9 1 251.64 16.7
 2 -9 2 66.91 7.57
 2 -9 2 52.34 7.85
 2 -9 2 79.71 8.46
 2 -9 2 65.19 11.37
 2 -9 3 37.02 5.85
 2 -9 3 41.46 8.69
 2 -9 3 38.91 6.04
 2 -9 3 30.76 6.88
 2 -9 4 25.3 5.51
 2 -9 4 37.27 8.25
 2 -9 4 34.35 5.22
 2 -9 4 23.6 4.91
 2 -9 5 3.57 3.34
 2 -9 5 1.57 2.93
 -2 9 -5 0.7 4.5
 2 -9 5 -1.06 3.06
 2 -9 6 4.71 2.68
 2 -9 6 4.12 2.65
 2 -9 7 27.22 3.98
 2 -9 7 20.16 3.25
 2 -8 -10 35.06 4.04
 2 -8 -9 32.49 4.85
 2 -8 -8 126.06 10.35
 2 -8 -8 124.86 9.92
 2 -8 -7 88.59 9.28
 2 -8 -7 89.75 9.54
 2 -8 -6 18.3 5.34
 2 -8 -6 20.93 5.87
 2 -8 -5 5.39 4.33
 2 -8 -5 3.96 4.18
 2 -8 -5 11.72 5.57
 2 -8 -5 4 4.01
 2 -8 -4 75.93 9.1
 2 -8 -4 69.61 10.92
 2 -8 -4 53.61 8.62
 2 -8 -3 1.57 6.04
 2 -8 -3 -0.99 4.36
 2 -8 -3 -4.04 9.53
 2 -8 -2 1.76 8.28
 2 -8 -2 1.01 4.55
 2 -8 -2 2.52 5.82
 2 -8 -2 2.25 8.67
 2 -8 -1 62.16 8.37
 2 -8 -1 65.35 15
 2 -8 -1 70.15 14.06
 2 -8 -1 67.57 11.25
 2 -8 -1 61.86 8.62
 2 -8 0 1.97 9.11
 2 -8 0 2.51 10.26
 2 -8 0 7.25 4.54
 2 -8 0 3.91 5.76
 2 -8 0 0.83 3.4
 2 -8 1 42.42 7.02
 2 -8 1 34.3 8.17
 2 -8 1 40.85 7.11
 2 -8 1 17.59 10.38
 2 -8 1 29.73 11.4
 2 -8 2 139.69 21.89
 2 -8 2 114.61 17.42
 2 -8 2 136.73 12.4
 2 -8 2 135.42 12.85
 2 -8 3 -1.76 8.3
 2 -8 3 2.21 10.45
 2 -8 4 104.67 17.22
 2 -8 4 128.5 16.33
 2 -8 5 155.43 16.7
 2 -8 5 144.71 13.47
 2 -8 5 155.66 13.86
 2 -8 6 334.59 23.63
 2 -8 6 284.98 20.28
 2 -8 6 285.99 20.19
 2 -8 6 322.25 21.4
 2 -8 7 379.58 24.73
 -2 8 -7 436.27 27.3
 2 -8 7 445.82 25.97
 2 -8 8 341.52 21.12
 2 -8 8 323.48 20.25
 -2 8 -8 314.71 21.83
 -2 8 -9 164.62 13.46
 2 -8 9 152.25 11.42
 2 -8 10 3.16 2.03
 2 -8 10 -2.08 3.15
 2 -7 -12 5.14 2.17
 2 -7 -11 0.44 2.95
 2 -7 -10 24.88 5.41
 2 -7 -10 27.42 4.91
 2 -7 -9 61.17 7.83
 2 -7 -9 46.12 7.01
 2 -7 -9 59.83 7.8
 2 -7 -8 20.28 5.27
 2 -7 -8 7.37 4.85
 2 -7 -8 15.29 5.58
 2 -7 -7 25.51 7.17
 2 -7 -6 10.95 5.61
 2 -7 -6 19.5 6.54
 2 -7 -6 13.13 5.95
 2 -7 -5 188.8 16.71
 2 -7 -5 162.01 16.3
 2 -7 -5 179.48 18.6
 2 -7 -5 176.13 20.83
 2 -7 -5 179.49 17.05
 2 -7 -4 304.31 23.92
 2 -7 -4 270.27 21.42
 2 -7 -4 283.03 28.76
 2 -7 -4 334.34 27.12
 2 -7 -4 319 23.89
 2 -7 -4 247 21.4
 2 -7 -3 890.15 51.31
 2 -7 -3 837.04 49.04
 2 -7 -3 937.05 47.19
 2 -7 -3 748.1 45.9
 2 -7 -3 834.06 45.05
 2 -7 -2 277.14 23.95
 2 -7 -2 320.85 21.94
 2 -7 -2 329.11 26.64
 2 -7 -2 299.02 20.65
 2 -7 -1 401.95 25.5
 2 -7 -1 371.62 30.44
 2 -7 -1 389.53 24.47
 2 -7 -1 404.01 28.9
 2 -7 -1 348.11 25.37
 2 -7 -1 350.24 32.59
 2 -7 -1 475.41 40.07
 2 -7 0 198.19 15.2
 2 -7 0 194.82 16.06
 2 -7 0 167.42 18.34
 2 -7 0 151.43 21.2
 2 -7 0 199.35 16.71
 2 -7 0 206.14 26.97
 2 -7 0 186.78 20.51
 2 -7 1 28.09 6.04
 2 -7 1 32.46 6.8
 2 -7 1 25.81 4.91
 2 -7 1 53.6 10.7
 2 -7 1 25.65 7.79
 2 -7 1 26 8.6
 2 -7 1 25.67 10.58
 2 -7 1 37.93 14.58
 2 -7 2 197.8 18.53
 2 -7 2 172.26 19.17
 2 -7 2 208.03 16.64
 2 -7 2 180.71 14.18
 2 -7 2 196.8 16.07
 2 -7 2 218.24 21.04
 2 -7 3 885.13 52.93
 2 -7 3 867.9 49.15
 2 -7 3 833.33 46.89
 2 -7 3 816.01 44.38
 2 -7 3 924.77 53.21
 2 -7 3 940.64 47.48
 2 -7 4 746.36 46.04
 2 -7 4 697.22 39.24
 2 -7 4 807.02 42.82
 2 -7 4 787.97 47.69
 2 -7 4 722.2 41.48
 2 -7 4 750.65 40.39
 2 -7 5 333.88 25.88
 2 -7 5 340.96 27.65
 2 -7 5 360.52 27.85
 2 -7 5 325.44 30.21
 2 -7 5 337.61 24.09
 2 -7 5 368.41 24.42
 2 -7 5 339.21 22.54
 2 -7 6 354.23 25.07
 2 -7 6 369.54 25.51
 2 -7 6 378.52 28.64
 2 -7 6 390.35 24.49
 2 -7 6 371.69 28.15
 2 -7 7 81.97 10.68
 2 -7 7 83.41 11.63
 2 -7 7 69.15 9.27
 2 -7 7 67.71 9.77
 -2 7 -8 -4.53 7.63
 2 -7 9 178.25 15.17
 2 -7 9 207.72 16.31
 2 -7 9 199.26 15.05
 -2 7 -9 173.17 16.58
 -2 7 -10 330.46 21.88
 2 -7 10 272.29 19.39
 2 -7 10 321.53 19.71
 2 -7 10 319.5 20.62
 2 -7 11 134.3 10.96
 2 -7 11 142.62 10.42
 2 -7 11 112.76 9.91
 -2 7 -11 126.19 11.36
 2 -7 12 77.96 6.8
 2 -7 12 66.97 5.82
 2 -7 12 77.6 6.29
 2 -6 -13 93 7.3
 2 -6 -12 173.53 12.47
 2 -6 -11 108.25 11.03
 2 -6 -11 89.42 9.6
 2 -6 -11 107.1 10.29
 2 -6 -10 131.97 12.61
 2 -6 -10 129.51 12.69
 2 -6 -10 153.95 14.36
 2 -6 -9 9.77 5.36
 2 -6 -9 10.28 5.71
 2 -6 -8 324.09 23.06
 2 -6 -8 347.02 25.86
 2 -6 -8 355.24 24.19
 2 -6 -8 311.28 22.76
 2 -6 -7 331.69 25.13
 2 -6 -7 371.26 24.02
 2 -6 -7 308.37 23.28
 2 -6 -7 291.64 23
 2 -6 -6 602.3 34.74
 2 -6 -6 600.98 35.75
 2 -6 -6 576.36 36.33
 2 -6 -6 502.41 34.26
 2 -6 -5 535.64 32.98
 2 -6 -5 495.91 33.57
 2 -6 -5 604.36 37.75
 2 -6 -5 511.33 34.09
 2 -6 -5 552.99 34.69
 2 -6 -5 550.74 34.22
 2 -6 -5 627.58 41.65
 2 -6 -4 582.53 37.09
 2 -6 -4 639.58 37.95
 2 -6 -4 623.74 37.76
 2 -6 -4 585.4 35.14
 2 -6 -4 682.18 43.07
 2 -6 -4 684.06 37.23
 2 -6 -4 662.2 46.08
 2 -6 -4 685.28 40.54
 2 -6 -4 636.77 38.95
 2 -6 -3 506.8 36.32
 2 -6 -3 486.91 28.48
 2 -6 -3 505.88 31.17
 2 -6 -3 527.5 40.49
 2 -6 -3 413.58 29.19
 2 -6 -3 510.93 32.61
 2 -6 -3 466.09 30.21
 2 -6 -3 546.93 34.51
 2 -6 -3 492.43 29.65
 2 -6 -2 95.12 9.57
 2 -6 -2 87.49 10.26
 2 -6 -2 113.03 11.01
 2 -6 -2 104.84 11.63
 2 -6 -2 82.99 10.39
 2 -6 -2 101.36 18.22
 2 -6 -2 97.88 11.92
 2 -6 -2 113.19 16.66
 2 -6 -2 102.79 14.06
 2 -6 -2 79.66 11.83
 2 -6 -1 234.32 16.77
 2 -6 -1 227.45 21.2
 2 -6 -1 205.04 17.12
 2 -6 -1 214.26 15.62
 2 -6 -1 202.57 16.7
 2 -6 -1 229.28 19.2
 2 -6 -1 221.09 19.32
 2 -6 -1 240.3 24.08
 2 -6 -1 256.3 27.96
 2 -6 0 372.65 28.22
 2 -6 0 322.19 20.01
 2 -6 0 350.15 23.35
 2 -6 0 347.02 25.68
 2 -6 0 334.07 22.04
 2 -6 0 353.15 22.82
 2 -6 0 317.8 32.38
 2 -6 0 344.5 25.07
 2 -6 0 326.93 21.17
 2 -6 1 595.16 32.16
 2 -6 1 499.22 42.86
 2 -6 1 511.6 33.63
 2 -6 1 533.98 28.71
 2 -6 1 491.11 31.59
 2 -6 1 538.07 31.09
 2 -6 1 552 35.05
 2 -6 1 495.42 29.84
 2 -6 1 552.15 36.97
 2 -6 2 351.2 26.17
 2 -6 2 274.92 17.39
 2 -6 2 245.11 20.03
 2 -6 2 292.43 22.04
 2 -6 2 242.48 25.11
 2 -6 2 294.58 19.85
 2 -6 2 285.82 23.34
 2 -6 2 260.77 18.62
 2 -6 2 265.42 17.81
 2 -6 2 295.87 30.2
 2 -6 3 15.87 5.6
 2 -6 3 16.34 5.62
 2 -6 3 17.01 6.73
 2 -6 3 15.46 10.45
 2 -6 3 24.58 4.65
 2 -6 3 12.33 8.35
 2 -6 3 27.09 7.2
 2 -6 3 29.32 6.68
 2 -6 3 9.9 5.83
 2 -6 3 15.01 4.67
 2 -6 4 1.97 4.65
 2 -6 4 1.32 4.76
 2 -6 4 2.05 8.15
 2 -6 4 5.2 4.04
 2 -6 4 -1.47 6.92
 2 -6 4 4.9 8.03
 2 -6 4 -1.89 4.46
 2 -6 5 1.88 7.27
 2 -6 5 9.01 6.32
 2 -6 5 12.93 5.3
 2 -6 5 18.11 5.67
 2 -6 5 8.4 5.37
 2 -6 5 15.99 7.68
 2 -6 5 13.47 5.92
 2 -6 6 18.28 7.21
 2 -6 6 18.83 5.8
 2 -6 6 20.36 6.07
 2 -6 6 18.34 5.7
 2 -6 6 21.65 6.82
 2 -6 6 17.95 6.07
 2 -6 6 22.21 8.9
 2 -6 7 2.78 4.81
 2 -6 7 4.46 5.04
 2 -6 7 5.28 6.23
 2 -6 8 6.79 5
 2 -6 8 -1.19 5.4
 2 -6 8 14.26 5.84
 -2 6 -8 6.4 6.87
 2 -6 9 228.58 18.99
 2 -6 9 186.6 17.62
 -2 6 -9 207.34 19.6
 2 -6 10 479.58 31.42
 -2 6 -10 535.87 33.35
 2 -6 11 125.62 11.55
 -2 6 -11 121.43 13.41
 2 -6 11 102.16 11.21
 2 -6 12 45.74 6.35
 2 -6 12 30.42 5.77
 -2 6 -12 31.84 7.4
 2 -6 13 0.82 2.69
 2 -6 13 -0.42 2.24
 2 -6 13 1.82 2.98
 2 -6 14 19.06 3.1
 2 -6 14 22.77 3
 2 -5 -14 151.94 10.95
 2 -5 -13 72.7 7.53
 2 -5 -13 62.29 8.39
 2 -5 -12 21.76 7.02
 2 -5 -12 21.19 5.36
 2 -5 -12 10.93 4.93
 2 -5 -12 16.68 5.46
 2 -5 -11 6.24 6.59
 2 -5 -10 96.79 14.09
 2 -5 -10 86.67 10.92
 2 -5 -10 77.38 12.56
 2 -5 -10 90.16 11.04
 2 -5 -9 126.39 15.49
 2 -5 -9 123.1 13.65
 2 -5 -9 131.12 13.52
 2 -5 -9 118.5 12.46
 2 -5 -8 166.02 19.07
 2 -5 -8 199.39 17.28
 2 -5 -8 193.64 16.47
 2 -5 -8 189.93 16.72
 2 -5 -8 199.06 19.64
 2 -5 -7 52.19 9.17
 2 -5 -7 51.5 10.8
 2 -5 -7 79.34 10.85
 2 -5 -7 56.85 8.84
 2 -5 -7 61.58 10.64
 2 -5 -6 15.47 6.21
 2 -5 -6 7.87 6.6
 2 -5 -6 17.4 6.27
 2 -5 -6 24.61 6.73
 2 -5 -5 36.25 10.36
 2 -5 -5 38.95 7.39
 2 -5 -5 53.41 8.82
 2 -5 -5 46.7 8.23
 2 -5 -5 63.27 10.7
 2 -5 -5 50.24 9.41
 2 -5 -5 36.59 7.18
 2 -5 -4 43.22 6.46
 2 -5 -4 30.01 7.22
 2 -5 -4 35.93 8.54
 2 -5 -4 52.62 9.22
 2 -5 -4 30.5 7.5
 2 -5 -4 50.3 8.46
 2 -5 -4 34.6 6.64
 2 -5 -4 47.1 8
 2 -5 -4 56.19 11.73
 2 -5 -4 54.24 10.34
 2 -5 -3 36.88 5.49
 2 -5 -3 41.95 8.51
 2 -5 -3 36.85 9.87
 2 -5 -3 41.23 9.3
 2 -5 -3 51.22 9.04
 2 -5 -3 54.97 8.59
 2 -5 -3 46.06 7
 2 -5 -3 42.06 7.39
 2 -5 -3 43.79 10.16
 2 -5 -3 38.12 11.61
 2 -5 -2 20.92 4.94
 2 -5 -2 22.9 10.44
 2 -5 -2 24.48 5.19
 2 -5 -2 25.81 6.76
 2 -5 -2 12.78 7.6
 2 -5 -2 27.35 7.4
 2 -5 -2 20.2 7.56
 2 -5 -2 26.82 5.24
 2 -5 -1 148.49 16.45
 2 -5 -1 167.67 16.2
 2 -5 -1 152.02 12.25
 2 -5 -1 172.09 15.25
 2 -5 -1 141.92 17.72
 2 -5 -1 158.09 12.27
 2 -5 -1 122.38 18.64
 2 -5 0 146.29 11.71
 2 -5 0 105.64 14.86
 2 -5 0 141.43 17.49
 2 -5 0 137.33 11.37
 2 -5 0 106.39 18.17
 2 -5 0 181.09 16.77
 2 -5 1 12.6 6.02
 2 -5 1 12.89 6.75
 2 -5 1 16.46 8.14
 2 -5 1 24.08 4.82
 2 -5 1 26.21 5.25
 2 -5 1 27.79 6.93
 2 -5 1 22.05 7.13
 2 -5 1 25.23 5.72
 2 -5 1 20.02 11.61
 2 -5 2 314.82 29.2
 2 -5 2 359.46 25.02
 2 -5 2 346.33 27.56
 2 -5 2 310.23 24.34
 2 -5 2 311.52 19.97
 2 -5 2 301.54 22.91
 2 -5 2 313.91 24.32
 2 -5 2 294.03 20.28
 2 -5 3 48.33 9.02
 2 -5 3 54.14 9.99
 2 -5 3 36.91 7.11
 2 -5 3 57.66 7.52
 2 -5 3 47.34 7.38
 2 -5 3 64.37 10.31
 2 -5 3 51.82 10.96
 2 -5 3 72.04 12.28
 2 -5 3 50.48 8.97
 2 -5 3 48.75 11.99
 2 -5 4 318.54 22.75
 2 -5 4 286.83 23.05
 2 -5 4 311.66 20.53
 2 -5 4 261.55 22.81
 2 -5 4 308.49 20.93
 2 -5 4 301.53 26.72
 2 -5 4 313.85 25.3
 2 -5 4 310.43 23.29
 2 -5 4 259.88 23.39
 2 -5 5 840.81 45.02
 2 -5 5 845 44.74
 2 -5 5 786.43 47.21
 2 -5 5 803.58 45.31
 2 -5 5 740.33 47.16
 2 -5 5 822.57 47.51
 2 -5 5 894.38 51.58
 2 -5 6 1416.79 76.67
 2 -5 6 1480.24 73.7
 2 -5 6 1346.56 72.13
 2 -5 6 1573.4 74.83
 2 -5 6 1462.9 76.17
 2 -5 6 1510.85 75.51
 2 -5 6 1469.14 78.14
 2 -5 7 785.46 45.88
 2 -5 7 811.78 48.15
 2 -5 7 805.1 45.14
 2 -5 7 741.43 44.88
 2 -5 8 405.93 27.63
 2 -5 8 352.86 26.48
 2 -5 8 399.51 29.85
 2 -5 8 339.92 26.89
 -2 5 -8 418.66 28.85
 2 -5 9 915.71 52.13
 -2 5 -10 19.96 8.88
 2 -5 10 23.12 7.01
 2 -5 10 20.47 7.55
 2 -5 11 67.86 10.43
 2 -5 11 47.19 8.81
 -2 5 -11 86.33 12.33
 2 -5 12 289.52 21.16
 -2 5 -12 295.09 21.66
 2 -5 12 266.82 20.05
 2 -5 13 431.19 25.14
 2 -5 13 361.31 23.64
 -2 5 -13 402.7 24.92
 2 -5 14 180 12.22
 2 -5 15 239.76 12.8
 2 -5 15 223.36 12.6
 2 -4 -15 32.6 5.23
 2 -4 -14 23.8 6.27
 2 -4 -14 22.85 5.77
 2 -4 -13 -1.03 5.16
 2 -4 -13 3.98 4.04
 2 -4 -12 10.12 7.61
 2 -4 -12 6.93 5.22
 2 -4 -11 7.66 5.69
 2 -4 -11 1.44 8.1
 2 -4 -11 4.62 5.04
 2 -4 -10 215.9 18.04
 2 -4 -10 234.77 18.91
 2 -4 -9 531.8 37.89
 2 -4 -9 552.11 33.72
 2 -4 -9 572.36 34.15
 2 -4 -8 234.23 22.67
 2 -4 -8 230.45 18.42
 2 -4 -8 287.85 20.71
 2 -4 -8 273.73 20.26
 2 -4 -7 47.83 8.69
 2 -4 -7 36.97 7.5
 2 -4 -7 39.51 7.02
 2 -4 -7 35.21 10.16
 2 -4 -6 28.88 9.4
 2 -4 -6 25.38 6.95
 2 -4 -6 21.19 5.54
 2 -4 -5 321.86 21.91
 2 -4 -5 282.96 22.44
 2 -4 -5 306.09 22.48
 2 -4 -5 317.62 20.95
 2 -4 -5 337.41 25.46
 2 -4 -4 769.97 44.53
 2 -4 -4 804.09 49.06
 2 -4 -4 860.4 45.52
 2 -4 -4 846.44 46.8
 2 -4 -4 879.09 44.99
 2 -4 -3 2991.95 140.55
 2 -4 -3 3193.77 138.81
 2 -4 -3 2923.9 141.88
 2 -4 -3 2902.2 145.42
 2 -4 -2 2737.71 127.75
 2 -4 -2 2858.01 124.24
 2 -4 -2 2532.6 128.61
 2 -4 -2 2617.92 132.34
 2 -4 -1 1303.69 63.82
 2 -4 -1 1249.78 68.66
 2 -4 -1 1231.05 73.25
 2 -4 0 767.37 35.7
 2 -4 0 696.77 36.37
 2 -4 0 644.11 39.93
 2 -4 0 633.79 44.23
 2 -4 1 25.4 5.27
 2 -4 1 18.88 4.15
 2 -4 1 26.18 7.25
 2 -4 1 15.71 9.73
 2 -4 2 601.64 32.66
 2 -4 2 630.65 36.58
 2 -4 2 643.79 41.04
 2 -4 3 1056.44 52.31
 2 -4 3 1033.07 56.57
 2 -4 3 1035.15 55.14
 2 -4 3 1129.68 60.18
 2 -4 4 2372.32 109.74
 2 -4 4 2386.92 113.03
 2 -4 4 2368.09 111.71
 2 -4 4 2325.15 110.75
 2 -4 4 2421.8 115.91
 2 -4 5 1234.63 63.73
 2 -4 5 1363.8 69.07
 2 -4 5 1367.68 66.45
 2 -4 5 1263.54 64.67
 2 -4 5 1310.99 64.52
 2 -4 6 1122.24 60.5
 2 -4 6 1218.41 60.17
 2 -4 6 1141.17 62.17
 2 -4 7 45.38 9.68
 2 -4 7 37.04 8.04
 -2 4 -7 40 8.23
 2 -4 7 28.65 6.88
 2 -4 8 22.26 8.47
 -2 4 -8 32.03 8.98
 2 -4 8 38.62 7.78
 2 -4 9 75.69 11.96
 -2 4 -9 64.43 12.2
 2 -4 10 225.53 20.58
 -2 4 -11 177.24 17.93
 2 -4 11 172.49 17.68
 2 -4 11 181.96 17.72
 2 -4 12 53.12 9.85
 -2 4 -12 55.54 10.22
 -2 4 -13 40.69 8.1
 2 -4 13 28.06 7.12
 -2 4 -14 1.43 4.72
 2 -4 14 -0.74 3.65
 2 -4 14 0.64 3.72
 2 -4 15 3.76 2.82
 2 -3 -16 4.02 2.76
 2 -3 -15 13.64 5.08
 2 -3 -14 153.3 14.88
 -2 3 14 137.61 13.13
 2 -3 -13 302.55 23.87
 2 -3 -12 402.36 29.16
 2 -3 -12 368.66 24.17
 -2 3 12 385.94 26.12
 2 -3 -12 338.15 24.32
 2 -3 -11 791.17 43.77
 2 -3 -11 754.24 42.6
 -2 3 11 760.7 44.23
 2 -3 -11 808.68 51.32
 2 -3 -10 411.71 27.71
 2 -3 -10 417.47 31.83
 2 -3 -10 423.89 27.37
 -2 3 10 434.24 29.22
 2 -3 -10 440.52 34.39
 2 -3 -9 1.86 4.56
 -2 3 9 2.09 5.78
 2 -3 -9 4.4 7.33
 2 -3 -9 5.77 5.48
 2 -3 -9 -1.65 7.27
 -2 3 8 321.74 22.89
 2 -3 -8 275.19 24.65
 2 -3 -8 326.5 27.67
 2 -3 -8 302.6 21.65
 2 -3 -8 315.26 21.04
 2 -3 -8 283.84 25.32
 2 -3 -8 341.48 22.45
 2 -3 -7 1494.71 79.23
 2 -3 -7 1583.06 74.21
 2 -3 -7 1364.05 77.3
 2 -3 -7 1526.83 73.81
 2 -3 -6 1170.78 63.27
 2 -3 -5 1595.78 82.74
 2 -3 -5 1660.21 84.54
 2 -3 -5 1780.48 82.76
 2 -3 -5 1752.67 81.15
 2 -3 -4 1251.6 60.46
 2 -3 -4 1133.55 61.14
 2 -3 -4 1194 62.68
 2 -3 -4 1364.48 60.8
 2 -3 -3 986.28 49.25
 2 -3 -3 990.72 49.74
 2 -3 -2 4.87 4.35
 2 -3 -1 960.51 48.99
 2 -3 0 383.76 23.71
 2 -3 1 369.85 23.12
 2 -3 2 26.94 4.7
 2 -3 2 18.97 5.24
 2 -3 3 5.74 3.98
 2 -3 3 -1.02 4.06
 2 -3 3 2.01 1.8
 2 -3 4 76.5 10.77
 2 -3 4 92.77 10.31
 2 -3 4 97.31 8.93
 2 -3 5 202.27 14.65
 2 -3 5 196.78 15.01
 -2 3 -6 12.31 5.62
 2 -3 7 15.48 7.09
 -2 3 -7 14.38 6.51
 -2 3 -8 107.86 13.29
 -2 3 -8 111.39 11.62
 2 -3 8 116.75 13.92
 -2 3 -9 423.47 27.48
 -2 3 -9 493.92 30.33
 2 -3 9 393.44 29.09
 -2 3 -10 591.41 34.51
 -2 3 -10 592.87 36.58
 2 -3 10 532.37 35.87
 2 -3 11 600.2 37.8
 -2 3 -11 633.34 36
 2 -3 11 581.64 35.77
 2 -3 12 50.47 9.64
 -2 3 -12 86.96 10.44
 -2 3 -12 68.98 11.43
 -2 3 -13 4.06 5.7
 -2 3 -13 4.68 4.38
 -2 3 -14 38.75 6.55
 -2 3 -14 44.85 8.33
 2 -3 14 48.18 7.68
 -2 3 -15 174 11.48
 -2 3 -15 159.6 13.06
 2 -3 15 192.41 14
 2 -3 16 321.94 17.5
 2 -2 -17 36.92 4
 2 -2 -17 33.55 4
 2 -2 -16 201.91 12.19
 2 -2 -15 260.23 19.82
 2 -2 -15 298.79 17.89
 -2 2 14 366.52 23.67
 2 -2 -14 329.05 21.23
 -2 2 13 73.09 11.14
 2 -2 -13 60.87 11.33
 2 -2 -13 62.67 9.27
 2 -2 -12 -3.72 8.95
 -2 2 12 3.37 6.93
 2 -2 -12 -5.93 5.09
 2 -2 -12 -1.97 5.93
 2 -2 -11 26.79 6.62
 2 -2 -11 36.83 11.81
 -2 2 11 28.46 9.07
 2 -2 -11 37.41 12.02
 2 -2 -11 30.29 7.95
 2 -2 -11 34.25 7.88
 2 -2 -11 27.92 8.45
 2 -2 -10 113.31 16.6
 2 -2 -10 116.74 17.22
 2 -2 -10 116.71 12.14
 2 -2 -10 92.54 12.9
 -2 2 10 102.87 13.75
 2 -2 -10 122.89 13.1
 2 -2 -10 128.35 13.33
 2 -2 -9 32.52 6.78
 -2 2 9 23.58 8.07
 2 -2 -9 24.56 7.19
 2 -2 -9 29.64 8.07
 2 -2 -9 43.08 11.14
 2 -2 -9 51.7 12.75
 2 -2 -9 33.61 7.49
 2 -2 -8 72.63 13.31
 2 -2 -8 58.2 12.3
 2 -2 -8 57.29 9.61
 2 -2 -8 70.47 9.65
 2 -2 -8 85.07 9.56
 2 -2 -7 160.74 14.15
 2 -2 -7 160.07 17.64
 2 -2 -6 40.39 10.82
 2 -2 -6 48.1 7.77
 -2 2 6 45.75 5.85
 2 -2 -6 41.08 9.15
 2 -2 -5 18.18 7.2
 2 -2 -5 3.94 8.24
 -2 2 5 18.2 3.86
 2 -2 -4 143.52 13.12
 -2 2 4 162.4 9.76
 -2 2 3 25.94 3.21
 2 -2 -3 20.07 5.46
 2 -2 -3 19.13 5.16
 2 -2 -2 28.53 4.07
 2 -2 -2 22.31 5.66
 -2 2 2 28.8 2.5
 2 -2 -1 898.73 43.19
 2 -2 -1 830 43.98
 2 -2 0 3157.08 147.72
 2 -2 0 3379.19 147.06
 2 -2 1 70.31 4.16
 2 -2 1 63.25 8.08
 2 -2 2 231.14 17.08
 -2 2 -2 269.65 12.88
 2 -2 2 274.17 13.63
 -2 2 -3 90.88 7.85
 2 -2 3 100.06 9.39
 2 -2 3 97.96 7.03
 -2 2 -4 150.66 12.54
 -2 2 -5 404.08 26
 -2 2 -6 2403.05 117.16
 -2 2 -6 2472.37 112.92
 -2 2 -7 3089.35 141.88
 -2 2 -8 1439.39 76.37
 -2 2 -8 1399.22 70.56
 -2 2 -9 457.74 33.79
 2 -2 9 403.81 28.78
 2 -2 9 465.4 28.73
 -2 2 -9 457.35 29.37
 -2 2 -10 253.38 24.16
 2 -2 10 274.25 20.87
 -2 2 -10 239.31 20
 -2 2 -10 263.74 21.02
 2 -2 10 244.48 20.51
 -2 2 -11 1.15 7.57
 2 -2 11 3.13 7.59
 -2 2 -11 6.23 6.16
 2 -2 11 7.76 5.75
 2 -2 11 -1.12 4.82
 2 -2 12 146.76 15.26
 2 -2 12 201.76 17.1
 -2 2 -12 158.49 15.45
 -2 2 -12 160.3 16.46
 -2 2 -13 361.11 25.07
 -2 2 -13 333.91 23.33
 -2 2 -14 343.13 22.39
 -2 2 -14 362.65 24.31
 -2 2 -15 211.85 14.19
 2 -2 15 187.14 14.87
 -2 2 -15 196.26 15.21
 -2 2 -16 148.92 9.74
 2 -1 -17 -2.61 2.37
 2 -1 -17 -0.93 1.76
 2 -1 -16 1.86 4.16
 2 -1 -16 22.88 4.45
 2 -1 -15 61.22 8.1
 2 -1 -15 69.4 10.64
 2 -1 -14 18.59 6.89
 2 -1 -14 9.76 7.45
 2 -1 -13 194.49 22.01
 2 -1 -13 202.15 21.21
 -2 1 13 199.89 18.57
 2 -1 -13 198.46 17.08
 2 -1 -13 187.09 17.75
 2 -1 -12 11.91 9.56
 -2 1 12 3.54 7.19
 2 -1 -12 9.76 6.85
 2 -1 -11 205.6 16.77
 -2 1 11 230.59 19.9
 2 -1 -11 213.55 18.72
 2 -1 -11 211.18 19.04
 2 -1 -11 224.97 22.87
 2 -1 -11 196.22 22.79
 -2 1 10 421.36 30.02
 2 -1 -10 469.39 29.96
 -2 1 10 544.91 29.72
 2 -1 -10 479.33 35.01
 2 -1 -10 396.1 27.71
 2 -1 -10 431.74 34.79
 2 -1 -10 461.54 30.05
 2 -1 -10 446.85 27.6
 2 -1 -9 1255.32 67.62
 2 -1 -9 1206.48 60.44
 2 -1 -9 1235.6 62.3
 -2 1 9 1338.77 61.7
 -2 1 9 1187.82 62.84
 2 -1 -9 1079.9 67.85
 2 -1 -9 1171.12 60.94
 2 -1 -9 1161.42 62.09
 2 -1 -8 1517.12 74.7
 2 -1 -7 728.69 42.53
 -2 1 7 700.29 36.88
 2 -1 -7 655.82 37.09
 2 -1 -6 2.16 6.51
 -2 1 6 -0.61 4.19
 2 -1 -5 501.01 29.69
 2 -1 -5 442.9 24.35
 2 -1 -4 1539.13 70.55
 2 -1 -4 1481.59 73.27
 2 -1 -3 4276.82 190.22
 2 -1 -2 8385.65 365.14
 -2 1 1 9656.5 419.58
 2 -1 -1 9881.65 421.35
 2 -1 0 69.93 5.03
 2 -1 1 7.08 2.31
 2 -1 2 16.87 3.56
 -2 1 -3 773.87 35.78
 2 -1 3 704.49 36.46
 2 -1 3 704.46 34.91
 -2 1 -4 3394.71 150.11
 2 -1 4 3312.15 148.68
 2 -1 4 3306.23 148.31
 -2 1 -5 3847.32 173.02
 2 -1 5 3781.95 168.71
 -2 1 -6 516.67 34.42
 -2 1 -6 601.95 31.7
 -2 1 -7 9.73 6.3
 -2 1 -8 58.42 11.65
 2 -1 8 48.45 9.5
 -2 1 -8 46.46 8.8
 2 -1 9 -1.3 6.24
 -2 1 -9 1.94 6.42
 2 -1 9 -3.04 6.76
 -2 1 -9 -3.33 8.93
 -2 1 -10 27.84 7.86
 2 -1 10 21.64 8.79
 -2 1 -10 16.16 9.84
 2 -1 10 33.17 7.94
 -2 1 -11 112.36 13.78
 2 -1 11 108.28 13.75
 -2 1 -11 149.61 18.7
 -2 1 -11 111.28 13.41
 2 -1 11 104.85 13.01
 -2 1 -12 5.44 7.41
 2 -1 12 9.78 7.18
 -2 1 -12 8.45 6.75
 -2 1 -12 6.83 6.01
 2 -1 12 1.16 5.02
 -2 1 -13 13.55 6.58
 -2 1 -13 15.94 6.61
 -2 1 -14 -0.82 4.45
 2 -1 14 2.48 5.03
 -2 1 -14 1.82 5.03
 -2 1 -15 6.94 4.73
 -2 1 -15 4.97 4.15
 -2 1 -16 -0.41 3.03
 2 0 -17 81.79 6.42
 2 0 -17 92 6.8
 2 0 -16 17.2 5.37
 2 0 -16 25.3 5.16
 2 0 -15 -1.56 4.58
 2 0 -15 2.98 4.48
 2 0 -14 217.94 21.17
 2 0 -14 238.29 18.8
 2 0 -13 613.37 45.69
 2 0 -13 758.47 45.4
 2 0 -13 677.26 39.41
 2 0 -13 624.14 39.15
 2 0 -12 939.29 52.13
 2 0 -12 903.33 51.83
 2 0 -12 833.79 58.69
 2 0 -11 494.74 35.79
 -2 0 11 480.74 32.13
 2 0 -11 398.86 36.26
 2 0 -11 462.08 30.86
 -2 0 11 481.55 30.71
 2 0 -11 442.3 30.08
 -2 0 10 251.71 21.41
 -2 0 10 273.37 20.67
 2 0 -10 261.12 20.69
 2 0 -10 236.26 19.7
 2 0 -9 108.49 14.52
 -2 0 9 96.36 13.15
 2 0 -9 83.28 11.27
 2 0 -9 81.94 11.11
 -2 0 9 90.14 11.13
 2 0 -8 179.84 18.13
 -2 0 8 143.81 14.51
 2 0 -8 161.34 14.49
 2 0 -7 1363.45 65.16
 2 0 -7 1276.52 69.03
 2 0 -6 1203.89 64.01
 2 0 -6 1252.89 63.35
 2 0 -5 762.74 42.8
 2 0 -5 811.03 39.15
 2 0 -4 535.54 27.64
 2 0 -4 524.97 26.87
 2 0 -4 496.8 29
 2 0 -3 101.46 9.26
 2 0 -3 121.85 9.97
 2 0 -3 116.35 9.72
 -2 0 2 778.3 35.26
 2 0 -2 727.13 37.07
 2 0 -2 723.76 37.72
 2 0 -1 7.27 4.81
 2 0 -1 11.72 5.74
 2 0 0 28.96 6.22
 2 0 0 21.97 3.56
 2 0 0 20.85 5.56
 2 0 1 9.18 4.98
 2 0 1 8.31 3.06
 2 0 1 12.03 5.6
 2 0 2 74.65 8.07
 2 0 2 79.6 8.04
 2 0 2 84.64 6.9
 2 0 3 605.74 29.37
 2 0 3 563.95 29.73
 2 0 3 562.79 29.19
 2 0 4 118.61 10.14
 2 0 4 124.01 9.51
 2 0 4 129.47 9.44
 2 0 5 0.63 4.59
 -2 0 -5 8.65 6.66
 -2 0 -6 7.74 6.99
 -2 0 -6 9.85 5.74
 -2 0 -7 65.25 11.72
 -2 0 -7 60.43 9.1
 2 0 7 84.11 10.32
 2 0 8 110.09 12.8
 2 0 8 112.72 13.74
 -2 0 -8 151.11 17.72
 -2 0 -8 144.48 13.43
 2 0 8 147 15.02
 2 0 9 706.73 44.3
 -2 0 -9 806.17 50.56
 2 0 9 781.87 44.98
 -2 0 -9 867.94 44.79
 2 0 9 744.66 45.69
 2 0 10 291.37 24.31
 -2 0 -10 334.97 29.38
 -2 0 -10 341.93 24.45
 2 0 10 345.84 25.37
 2 0 11 587.52 37.59
 2 0 11 609.53 37.84
 -2 0 -11 613.31 37.4
 -2 0 -12 491.98 31.37
 -2 0 -12 481.55 31.71
 -2 0 -12 506.54 32.42
 2 0 12 512.23 32.89
 2 0 12 484.2 32.66
 -2 0 -13 42.38 8.56
 -2 0 -13 57 9.47
 2 0 13 75.7 11.36
 -2 0 -13 64.3 9.97
 -2 0 -14 23.67 6.8
 2 0 14 31.27 7.36
 -2 0 -14 38.25 7.63
 2 0 15 233.92 16.06
 -2 0 -15 190.4 14.53
 -2 0 -16 253.33 15.04
 2 1 -17 65.54 5.53
 2 1 -16 114.63 9.12
 2 1 -16 110.02 9.51
 2 1 -15 212.27 15.68
 2 1 -15 184.24 15.19
 2 1 -14 266.55 21.92
 2 1 -14 216.41 18.15
 2 1 -13 80.12 14.12
 2 1 -13 70.01 10.95
 2 1 -13 73.93 10.85
 2 1 -12 4.7 6.97
 -2 -1 12 4.96 5.97
 -2 -1 11 -1.26 4.99
 2 1 -11 2.36 6.02
 2 1 -11 4.35 6.62
 2 1 -10 66.77 10.63
 -2 -1 10 64.75 10.58
 2 1 -10 71.47 10.85
 2 1 -9 16.41 7.51
 2 1 -9 20.77 7.05
 -2 -1 9 24.14 8.01
 2 1 -9 16.82 7.63
 2 1 -8 78.58 12.01
 2 1 -8 80.87 10.25
 -2 -1 8 72.64 10.74
 2 1 -8 76.79 10.57
 2 1 -7 50.32 9.33
 2 1 -7 52.38 10.55
 2 1 -7 48.93 8.68
 2 1 -6 205.27 13.86
 2 1 -6 190.09 13.05
 2 1 -6 200.85 14.87
 2 1 -5 339.49 23.42
 2 1 -5 366.93 20.8
 2 1 -4 327.7 21.32
 -2 -1 3 28.45 4.5
 -2 -1 2 1275.8 59.3
 2 1 -1 654.3 31.8
 2 1 0 2032.08 91.19
 2 1 1 2770.41 123.3
 2 1 2 911.45 43.54
 2 1 3 27.95 5.3
 2 1 4 51.57 7.09
 2 1 4 53.32 7.71
 2 1 5 419.48 23.07
 2 1 5 416.71 22.58
 -2 -1 -5 388.52 23.3
 -2 -1 -6 1636.28 78.42
 2 1 6 1648.92 79.88
 2 1 7 1858.74 94.84
 -2 -1 -7 2062.3 94.29
 2 1 8 2313.83 114.06
 2 1 8 2336.03 113.4
 -2 -1 -8 2382.58 111.83
 2 1 8 2350.07 113.4
 2 1 9 524.37 35.23
 -2 -1 -9 524.62 33.05
 2 1 9 510.04 34.08
 2 1 9 541.06 34.47
 -2 -1 -10 107.94 14.02
 -2 -1 -10 84.72 11.87
 2 1 10 89.19 12.4
 2 1 11 245.78 22.51
 2 1 11 270.65 22.21
 2 1 12 51.79 9.75
 -2 -1 -12 37.27 8.73
 2 1 12 38.52 9.98
 -2 -1 -12 48.79 9.2
 -2 -1 -12 46.9 9.22
 -2 -1 -13 226.11 17.96
 2 1 14 310.56 21.66
 -2 -1 -14 296.3 20.07
 2 1 15 213.66 15.11
 -2 -1 -15 187.96 13.63
 -2 -1 -16 5.12 2.64
 2 2 -16 47.85 5.89
 2 2 -15 123.14 10.99
 2 2 -15 103.47 10.66
 2 2 -14 89.02 12.19
 2 2 -14 92.55 11.04
 2 2 -14 83.41 10.76
 2 2 -13 108.5 14.92
 2 2 -13 91 11.74
 2 2 -13 79.5 11.18
 2 2 -12 1.64 8.52
 2 2 -12 13.83 7.11
 -2 -2 12 6.68 6.18
 2 2 -12 11.95 7.69
 -2 -2 11 485.57 32.42
 2 2 -11 411.28 29.48
 2 2 -11 423.12 29.11
 -2 -2 10 1062.63 59.16
 2 2 -10 994.03 60
 2 2 -10 1035.65 56.43
 2 2 -10 1052.58 56.17
 2 2 -9 904.17 54.15
 -2 -2 9 892.08 53.08
 2 2 -9 931.54 50.33
 2 2 -9 954.39 50.93
 2 2 -8 1194.47 71.31
 2 2 -8 1336.8 69.68
 2 2 -8 1351.07 66.06
 2 2 -8 1261.56 65.23
 2 2 -7 690.38 43.03
 2 2 -7 683.65 37.91
 -2 -2 6 406.51 25.19
 2 2 -6 451.93 29.4
 -2 -2 5 332.05 21.63
 -2 -2 4 1432.74 68.27
 -2 -2 3 2481.29 112.96
 -2 -2 2 2689.37 121.85
 2 2 -1 3355.41 149.07
 2 2 0 2214.41 100.08
 2 2 1 93.97 8.23
 2 2 2 8 3.99
 2 2 3 5.67 4.35
 -2 -2 -3 13.68 7.04
 -2 -2 -4 492.55 29.68
 -2 -2 -5 1137.45 61.99
 -2 -2 -5 1240.57 60.94
 2 2 5 1283.97 61.53
 -2 -2 -6 1222.73 63.93
 2 2 6 1250.19 63.33
 2 2 7 135.65 14.37
 2 2 7 131.31 16.36
 -2 -2 -7 150.09 15.93
 2 2 8 50.75 9.86
 -2 -2 -8 50.98 11.15
 2 2 8 54.16 12.32
 2 2 9 10.47 7.46
 -2 -2 -9 4.82 7.95
 2 2 9 -2.98 10.25
 2 2 10 51.51 9.77
 -2 -2 -10 37.42 9.55
 2 2 10 37.25 11.26
 2 2 11 19.02 7.38
 2 2 11 15.59 9.09
 -2 -2 -11 24.15 8.26
 -2 -2 -12 39.78 9.27
 2 2 12 53.22 11.68
 -2 -2 -12 47.06 8.68
 -2 -2 -13 22.22 6.61
 2 2 13 10.53 6.98
 -2 -2 -13 11.1 5.59
 2 2 14 15.89 7.15
 -2 -2 -14 9.63 4.25
 2 2 15 31.01 5.77
 -2 -2 -15 28.06 4.46
 -2 -3 16 10.73 2.53
 2 3 -14 171.12 13.06
 2 3 -14 157.72 13.3
 2 3 -13 338.67 23.53
 2 3 -12 578.28 36.2
 2 3 -12 630.91 37.1
 -2 -3 11 488.67 34.36
 2 3 -11 481.22 31.64
 -2 -3 10 20.24 8.1
 2 3 -10 10.1 6.34
 2 3 -10 22.63 8.61
 -2 -3 9 195.91 20.2
 2 3 -9 212.59 18.02
 2 3 -9 182.49 17.57
 2 3 -8 -1.36 6.28
 2 3 -8 5.35 8.93
 2 3 -8 1.87 5.7
 2 3 -8 4.04 6.15
 2 3 -7 321.75 21.37
 2 3 -7 312.74 26.43
 -2 -3 6 387.63 25.23
 2 3 -6 335.65 26.38
 -2 -3 5 604.51 37.51
 2 3 -5 700 39.47
 -2 -3 4 106.61 10.57
 -2 -3 3 36.55 5.17
 -2 -3 3 40.88 6.79
 -2 -3 2 105.54 9.49
 -2 -3 2 93.29 8.11
 -2 -3 1 84.92 8.33
 -2 -3 1 66.8 6.96
 -2 -3 0 120.22 10.63
 -2 -3 0 127.13 10.38
 2 3 0 125.97 10.31
 -2 -3 -1 15.18 5.49
 -2 -3 -2 145.29 12.82
 -2 -3 -3 127.69 13.16
 2 3 3 123.85 11.62
 -2 -3 -4 1129.17 58.82
 2 3 4 1134.37 57.34
 -2 -3 -4 1070.22 57.82
 -2 -3 -5 403.82 27.92
 -2 -3 -5 411.99 27.24
 -2 -3 -6 15.23 7.66
 2 3 6 7.3 5.33
 2 3 6 17.57 10.09
 2 3 7 16.46 11.36
 -2 -3 -7 12.52 8.01
 2 3 7 9.39 6.21
 -2 -3 -8 135.26 16.39
 2 3 8 132.44 15.2
 2 3 8 134.97 18.94
 -2 -3 -9 362.77 26.88
 2 3 9 317.37 28.1
 2 3 9 312.53 25.15
 -2 -3 -10 820.52 48.09
 2 3 10 865.59 48.94
 2 3 10 799 51.03
 -2 -3 -11 912.16 50.64
 2 3 11 889.51 53.08
 -2 -3 -11 907.89 48.27
 -2 -3 -12 314.79 22.69
 2 3 12 364.06 25.79
 -2 -3 -12 305.37 20.72
 -2 -3 -12 321.48 20.43
 -2 -3 -13 114.51 11.45
 2 3 13 128.23 13.81
 -2 -3 -13 132.84 10.74
 -2 -3 -13 133.38 10.08
 2 3 14 1.89 5.09
 -2 -3 -14 2.54 2.81
 2 3 15 119.65 8.88
 -2 -4 15 63.31 5.41
 -2 -4 14 111.4 8.73
 -2 -4 14 94.33 7.72
 -2 -4 13 46.38 6.59
 -2 -4 13 36.49 5.76
 2 4 -13 46.45 7.58
 2 4 -13 44.2 7.72
 -2 -4 12 10.29 4.26
 2 4 -12 0.95 6.45
 -2 -4 11 66.98 9.28
 2 4 -11 73.07 9.97
 2 4 -11 67.89 11.61
 2 4 -10 28.32 7.16
 -2 -4 10 41.43 9.08
 2 4 -10 26.54 8.42
 -2 -4 10 29.6 7.13
 -2 -4 9 87.37 10.92
 2 4 -9 87.03 11.04
 -2 -4 9 95.06 14.09
 2 4 -9 71.51 11.86
 2 4 -8 18.94 8.25
 2 4 -8 29.89 6.94
 -2 -4 8 41.63 7.83
 2 4 -8 26.85 8.02
 -2 -4 7 112.02 12.06
 2 4 -7 132.65 17.23
 -2 -4 7 128.1 12.18
 2 4 -6 160.57 17.84
 -2 -4 6 178.34 14.03
 -2 -4 6 165.27 17.42
 -2 -4 6 176.29 14.25
 -2 -4 6 203.45 18.13
 -2 -4 6 149.24 13.66
 -2 -4 5 508.04 29.77
 -2 -4 5 543.68 30.79
 -2 -4 5 598.34 36.61
 2 4 -5 555.88 35.84
 -2 -4 5 551.05 30.83
 -2 -4 4 492.8 28.07
 -2 -4 4 565.5 36.01
 -2 -4 4 510.43 29.11
 -2 -4 4 523.03 28.99
 -2 -4 3 -0.63 3.7
 -2 -4 3 3.91 3.71
 -2 -4 3 2.75 4.14
 -2 -4 3 1.49 6.43
 -2 -4 3 2.22 3.21
 -2 -4 2 146.1 11.06
 -2 -4 2 144.63 12.79
 -2 -4 2 155.35 11.94
 -2 -4 2 135.4 13.06
 -2 -4 2 137.16 11.41
 -2 -4 2 138.22 17.7
 -2 -4 1 686.81 45.12
 -2 -4 1 726.5 38.82
 -2 -4 1 680.86 37.11
 -2 -4 1 738.17 40.03
 -2 -4 1 723.28 36.56
 -2 -4 0 770.19 40.39
 -2 -4 0 787.55 39.02
 -2 -4 0 788.29 41.53
 -2 -4 0 748.59 42.28
 -2 -4 0 689.77 46.95
 -2 -4 -1 1610.72 70.79
 -2 -4 -1 1368.64 72.7
 -2 -4 -1 1449.65 74.11
 -2 -4 -1 1510.97 72.68
 -2 -4 -1 1462.49 79.92
 2 4 1 1470.35 71.77
 -2 -4 -2 1215.91 61.61
 -2 -4 -2 1194.8 58.53
 -2 -4 -2 1273.19 58.93
 2 4 2 1154.83 60.13
 -2 -4 -2 1195.89 67.12
 -2 -4 -3 340.19 23.97
 2 4 3 307.17 21.93
 -2 -4 -3 364.29 27.21
 -2 -4 -3 327.74 20.59
 -2 -4 -4 96.82 12.97
 2 4 4 89.99 11.15
 -2 -4 -4 129.17 14.68
 -2 -4 -5 111.04 15.15
 -2 -4 -5 102.36 13.22
 2 4 5 121.37 13.57
 2 4 6 487.39 35.29
 -2 -4 -6 466.26 33.25
 2 4 6 489.82 32.8
 -2 -4 -7 989.29 54.01
 2 4 7 839.46 51.63
 2 4 7 876.82 54.73
 2 4 8 859.61 52.22
 2 4 8 768.55 48.5
 2 4 9 483.02 36.92
 -2 -4 -9 566.66 35.53
 2 4 9 511.98 35.4
 -2 -4 -10 361.72 26.49
 2 4 10 375.04 29.26
 -2 -4 -11 76.42 11.2
 2 4 11 72.1 12.36
 2 4 12 9.41 7.31
 -2 -4 -12 6.2 4.35
 -2 -4 -12 6.85 4.98
 2 4 13 64.25 8.48
 -2 -4 -13 55.34 5.7
 2 4 14 103.7 8.3
 -2 -5 14 62.63 5.14
 -2 -5 13 17.25 3.61
 -2 -5 13 27.53 4.46
 2 5 -13 19.21 5.2
 -2 -5 12 20.57 4.84
 -2 -5 12 16.9 4.52
 2 5 -12 15.07 6.34
 2 5 -12 34.4 7.22
 2 5 -11 79.67 11.49
 -2 -5 11 116.22 10.57
 -2 -5 11 93.21 9.93
 2 5 -10 480.43 31.45
 2 5 -9 623.49 39.05
 -2 -5 9 667.4 36.82
 -2 -5 9 646.11 37.59
 -2 -5 8 577.88 32.35
 2 5 -8 518.9 34.19
 -2 -5 8 473.63 36.37
 -2 -5 8 570.44 33.36
 2 5 -7 383.98 32.74
 -2 -5 7 443.24 26.92
 -2 -5 7 426.79 27.63
 -2 -5 7 459.68 28.33
 2 5 -6 333.71 27.84
 -2 -5 6 313.67 26.99
 -2 -5 6 274.81 22.75
 -2 -5 6 355.35 23.32
 -2 -5 6 344.06 21.87
 -2 -5 6 347.92 23.31
 2 5 -5 3.04 6.54
 -2 -5 5 7.97 4.91
 -2 -5 5 7.37 4.33
 -2 -5 5 5.22 4.6
 -2 -5 5 15.31 8.19
 -2 -5 4 282.53 25.65
 -2 -5 4 274.23 18.43
 2 5 -4 270.65 23.36
 -2 -5 4 273.83 19.7
 -2 -5 4 276.54 19.44
 -2 -5 4 252.3 25.56
 -2 -5 3 760.75 49.06
 -2 -5 3 651.79 37.22
 -2 -5 3 678.1 45.94
 -2 -5 2 817.82 54.15
 -2 -5 2 808.47 52.43
 -2 -5 2 841.24 42.11
 -2 -5 2 815.13 42.79
 -2 -5 2 780.41 44.92
 2 5 -2 701.61 43.74
 -2 -5 1 692.64 37.83
 -2 -5 1 732.98 37.11
 -2 -5 1 675.92 40.03
 -2 -5 1 695.72 39.59
 2 5 -1 641.14 38.47
 -2 -5 1 633.94 46.21
 -2 -5 1 630.11 47.29
 -2 -5 0 991.59 51.72
 -2 -5 0 994.86 50.29
 -2 -5 0 1015.38 63.6
 -2 -5 0 1039.09 50.54
 -2 -5 0 1015.2 53.61
 2 5 0 929.22 51.48
 -2 -5 0 986.98 61.28
 -2 -5 0 975.32 54.16
 -2 -5 -1 991.16 49.8
 -2 -5 -1 978.09 53.01
 -2 -5 -1 962.48 51.38
 -2 -5 -1 962.48 53.92
 -2 -5 -1 959.5 49.49
 -2 -5 -1 990.97 60.22
 -2 -5 -1 989.63 62.31
 -2 -5 -2 5.38 6.96
 2 5 2 5.38 3.47
 -2 -5 -2 16.4 6.2
 -2 -5 -2 5.77 5.1
 -2 -5 -2 8.48 3.87
 -2 -5 -2 19.95 9.73
 -2 -5 -2 1.95 9.21
 -2 -5 -3 87.75 9.67
 -2 -5 -3 95.25 13.07
 -2 -5 -3 57.84 10.49
 -2 -5 -3 89.88 16.45
 -2 -5 -3 76.89 11.58
 2 5 3 84.29 10.48
 -2 -5 -3 73.34 13.48
 -2 -5 -4 98.85 14.5
 2 5 4 110.6 12.41
 -2 -5 -4 102.85 15.72
 -2 -5 -5 102.98 14.52
 2 5 5 105.05 12.46
 -2 -5 -5 93.72 13.64
 2 5 6 108.92 13.16
 2 5 6 74.47 15.67
 2 5 7 213.77 19.17
 -2 -5 -7 215.01 20.87
 2 5 7 183.81 21.56
 2 5 8 23.76 11.5
 -2 -5 -8 38.13 9.9
 -2 -5 -9 3.49 7.35
 -2 -5 -10 12.56 6.39
 -2 -5 -10 6.31 3.56
 2 5 10 7.96 8.84
 -2 -5 -11 20.1 3.98
 2 5 11 25.86 7.62
 -2 -5 -12 18.48 4.69
 2 5 12 26.26 6.27
 -2 -5 -12 21.97 3.99
 2 5 13 34.45 4.65
 -2 -6 13 90.33 6.81
 2 6 -13 114.82 7.95
 2 6 -12 181.32 13.71
 2 6 -11 286.97 20.69
 -2 -6 10 210.45 13.86
 2 6 -10 188.15 17.86
 -2 -6 10 170.39 13.84
 2 6 -10 189.96 15.97
 -2 -6 9 31.4 7.07
 2 6 -9 41.23 8.55
 -2 -6 9 39.33 6.39
 2 6 -8 -2.16 6.49
 -2 -6 7 45.73 8.03
 -2 -6 6 114.07 13.65
 -2 -6 6 121.28 16.03
 -2 -6 6 134.61 13.21
 -2 -6 5 156.11 16.04
 -2 -6 5 152.36 13.59
 2 6 -5 128.29 16.39
 -2 -6 5 142.6 18.6
 -2 -6 4 37.8 6.69
 -2 -6 4 48.67 10.02
 2 6 -4 60.91 11.35
 -2 -6 3 0.84 3.43
 -2 -6 3 1.46 6.76
 2 6 -3 4.82 6.46
 2 6 -2 7.66 6.51
 -2 -6 2 9.08 4.15
 -2 -6 2 17 8.94
 -2 -6 1 7.36 3.96
 -2 -6 1 11.07 5.94
 -2 -6 1 12.27 4.75
 -2 -6 0 37.17 6.43
 -2 -6 0 35.59 10.43
 -2 -6 0 32.5 7.85
 -2 -6 0 32.01 6.15
 -2 -6 -1 1.69 3.25
 -2 -6 -1 8.9 8.08
 -2 -6 -1 1.28 4.94
 -2 -6 -2 137.03 12.79
 -2 -6 -2 142.31 16.41
 -2 -6 -2 127.11 14.67
 -2 -6 -3 493.17 33.29
 -2 -6 -3 516.97 33.66
 -2 -6 -3 538.52 39.07
 -2 -6 -3 490.1 33.4
 -2 -6 -3 441.73 30.75
 -2 -6 -4 458.94 31.68
 -2 -6 -4 448.6 29.91
 -2 -6 -4 518.93 36.19
 -2 -6 -4 400.31 31.02
 -2 -6 -5 392.03 29.5
 -2 -6 -5 450.21 26.88
 2 6 5 390.95 31.64
 -2 -6 -5 414.46 30.55
 -2 -6 -6 90.46 12.63
 -2 -6 -7 8.77 6.51
 2 6 7 5.49 9.25
 -2 -6 -8 21.97 7.11
 2 6 8 38.43 9.97
 -2 -6 -9 286.78 17.65
 -2 -6 -9 255.68 19.59
 2 6 9 267.41 20.51
 -2 -6 -10 406.07 24.94
 -2 -6 -10 412.78 22.51
 2 6 10 465.26 25.68
 2 6 11 438.85 23.89
 -2 -6 -11 468.8 23.03
 -2 -7 11 -1.1 1.79
 2 7 -11 3.6 3.44
 -2 -7 10 13.33 3.24
 2 7 -10 15.67 5.32
 -2 -7 9 2.7 2.65
 2 7 -9 3.52 5.5
 -2 -7 8 66.46 7.78
 2 7 -8 40.49 8.92
 -2 -7 7 110.82 10.54
 2 7 -7 113.78 13.37
 2 7 -7 102.41 11.77
 -2 -7 6 142.66 12.24
 -2 -7 6 123.17 12.39
 2 7 -6 160.22 16.04
 -2 -7 5 136.95 14.17
 2 7 -5 145.36 15.18
 2 7 -4 231.28 19.85
 -2 -7 4 274.76 24.88
 -2 -7 3 115.02 17.72
 -2 -7 2 27.88 5.64
 -2 -7 2 23.57 8.62
 -2 -7 2 22.57 11.06
 -2 -7 1 186.7 19.2
 -2 -7 1 160.19 21.65
 -2 -7 0 348.62 23.3
 -2 -7 0 328.9 26.57
 -2 -7 0 316.46 30.5
 -2 -7 -1 422.43 26.41
 -2 -7 -1 344.83 32.31
 -2 -7 -2 615.34 36.14
 -2 -7 -2 627.25 43.28
 -2 -7 -3 470.19 31.27
 -2 -7 -3 478.96 29.83
 -2 -7 -3 479.22 30.45
 -2 -7 -3 495.1 29.61
 2 7 3 449.09 32.98
 -2 -7 -4 91.6 12.31
 -2 -7 -4 136.36 12.37
 -2 -7 -4 97.05 11.07
 2 7 4 93.55 14.23
 -2 -7 -4 109.07 10.73
 -2 -7 -5 5.45 4.29
 -2 -7 -5 1.92 3.2
 2 7 5 3.43 7.87
 -2 -7 -5 3.16 5.27
 -2 -7 -6 86.54 11.11
 -2 -7 -6 109.63 11.07
 2 7 6 123.41 13.35
 -2 -7 -7 180.9 14.57
 -2 -7 -7 156.06 13.15
 2 7 7 175.79 15
 -2 -7 -8 310.25 17.53
 2 7 8 283.33 18.58
 -2 -7 -9 237.3 12.89
 -2 -7 -9 222.05 13.07
 -2 -8 8 397.15 20.34
 -2 -8 7 385.81 18.81
 2 8 -7 352.19 19.41
 -2 -8 6 154.27 10.95
 -2 -8 6 144.61 10.22
 -2 -8 6 152.53 11.16
 2 8 -6 152.77 11.68
 -2 -8 5 -0.47 2.33
 -2 -8 5 -0.62 3.54
 2 8 -5 -2.14 3.71
 -2 -8 5 -1.1 5.21
 -2 -8 4 18.47 3.87
 -2 -8 4 34.75 9.02
 -2 -8 3 152.29 13.52
 -2 -8 3 116.77 10.13
 -2 -8 3 140.11 18.01
 -2 -8 2 267.43 17.33
 -2 -8 2 299.08 20.97
 -2 -8 1 413.33 26.58
 -2 -8 1 389.8 25.63
 -2 -8 0 278.72 20.55
 -2 -8 0 260.71 19.08
 -2 -8 -1 33.34 6.69
 2 8 1 44.79 9.31
 -2 -8 -1 42.94 10.85
 -2 -8 -2 1.34 3.81
 2 8 2 -0.8 7.15
 -2 -8 -2 4.1 6.58
 -2 -8 -3 11.68 3.82
 2 8 3 14.08 6.76
 -2 -8 -4 27.65 4.22
 2 8 4 45.76 7.34
 -2 -8 -5 2.11 2.75
 -2 -8 -6 1.57 2.32
 3 -10 0 17.29 3.56
 3 -10 1 3.33 2.6
 3 -9 -6 60.57 6.71
 3 -9 -5 60.91 7.56
 3 -9 -4 19.93 5.54
 3 -9 -4 17.73 4.07
 3 -9 -3 19.24 6.05
 3 -9 -3 24.17 5.93
 3 -9 -2 1.72 4.47
 3 -9 -2 9.59 4.97
 3 -9 -1 15.82 5.79
 3 -9 -1 21.35 6.52
 3 -9 0 -3.4 5.37
 3 -9 0 3.07 4.82
 3 -9 1 16.36 6.04
 3 -9 1 15.35 5.43
 3 -9 1 20.11 5.14
 3 -9 2 -0.68 3.76
 3 -9 2 0.53 2.44
 3 -9 2 -5.79 5
 3 -9 3 -0.5 2.87
 3 -9 3 2.62 3.46
 3 -9 3 4.28 4.36
 3 -9 4 1.84 3.07
 3 -9 4 -1.42 3.86
 3 -9 5 36.5 5.32
 3 -9 5 20.5 4.33
 3 -9 6 -2.34 2.99
 3 -9 7 -1.05 2.26
 3 -8 -10 20.74 3.05
 3 -8 -9 11.42 3.25
 3 -8 -9 10.97 3.11
 3 -8 -8 4.24 3.61
 3 -8 -8 -0.5 3.48
 3 -8 -7 -1.2 3.79
 3 -8 -7 0.71 3.85
 3 -8 -6 24.86 5.59
 3 -8 -6 12.06 5.56
 3 -8 -5 57.4 8.16
 3 -8 -5 83.81 10.75
 3 -8 -5 80.41 9.18
 3 -8 -4 78.08 10.88
 3 -8 -4 69.12 9.96
 3 -8 -3 20.28 9.05
 3 -8 -2 52.31 11.36
 3 -8 -1 112.42 17.23
 3 -8 0 254.72 25.68
 3 -8 0 248.68 18.75
 3 -8 1 357.12 32.01
 3 -8 1 390.79 25.16
 3 -8 2 443.01 35.28
 3 -8 3 68.59 8.38
 3 -8 3 84.08 13.71
 3 -8 4 -2.22 5.14
 3 -8 4 1.57 4.07
 3 -8 4 1.48 6.21
 3 -8 4 -0.72 3.25
 3 -8 5 32.52 6.53
 3 -8 5 24.69 4.88
 3 -8 5 35.55 6.85
 3 -8 5 27.36 6.42
 3 -8 6 203.26 15.65
 3 -8 6 234.49 16.83
 -3 8 -6 201.01 16.38
 3 -8 6 181.53 14.79
 3 -8 7 267.08 18.1
 -3 8 -7 273.26 18.88
 3 -8 7 262.76 18.43
 3 -8 8 317.75 19.58
 3 -8 8 298.34 19.05
 3 -8 9 170.02 11.74
 3 -8 9 152.44 11.43
 3 -8 10 74.65 6.28
 3 -8 10 89.99 6.71
 3 -7 -11 39.01 5.31
 3 -7 -10 154.82 11.43
 3 -7 -10 118.04 9.78
 3 -7 -10 128.55 11.17
 3 -7 -9 213.83 15.85
 3 -7 -9 193.85 16.48
 3 -7 -8 91.93 10.5
 3 -7 -8 107.47 11.16
 3 -7 -8 69.14 10.22
 3 -7 -7 77.79 11.03
 3 -7 -6 18.87 5.94
 3 -7 -6 14.69 6.75
 3 -7 -5 -2.15 6.02
 3 -7 -5 3.05 4.89
 3 -7 -5 4.95 5.59
 3 -7 -5 4.92 4.43
 3 -7 -4 99.73 12.38
 3 -7 -4 120.59 15.18
 3 -7 -4 115.32 13.74
 3 -7 -4 149.64 17.83
 3 -7 -4 140.84 14.81
 3 -7 -3 693.04 44.06
 3 -7 -3 710.19 40.32
 3 -7 -3 803.18 49.77
 3 -7 -3 703.51 42.49
 3 -7 -2 478.22 28.97
 3 -7 -2 491.96 34.64
 3 -7 -2 518.55 32.96
 3 -7 -2 519.15 30.94
 3 -7 -1 316.61 21.37
 3 -7 -1 383.75 23.87
 3 -7 -1 378.83 28.31
 3 -7 -1 377.61 26.5
 3 -7 0 244.49 17.86
 3 -7 0 252.82 20.99
 3 -7 0 293.41 23.87
 3 -7 0 277.92 20.03
 3 -7 0 271.36 23.06
 3 -7 1 11.69 4.89
 3 -7 1 12.29 3.88
 3 -7 1 6.78 6.68
 3 -7 1 9.81 5.31
 3 -7 1 18.17 5.99
 3 -7 1 22.8 8.47
 3 -7 2 35.06 7.02
 3 -7 2 33.4 8.31
 3 -7 2 32.37 7.17
 3 -7 2 52.28 11.16
 3 -7 3 87.92 13.86
 3 -7 3 97.02 11.47
 3 -7 3 106.13 11.28
 3 -7 4 336.17 28.75
 3 -7 4 334.29 22.63
 3 -7 4 328.86 23.28
 3 -7 4 295.63 25.81
 3 -7 4 314.13 24.62
 3 -7 5 267.19 23.15
 3 -7 5 221.4 19.1
 3 -7 5 249.39 19.21
 3 -7 5 233.2 21.84
 3 -7 5 232.19 18.51
 3 -7 5 185.51 18.15
 -3 7 -6 318.89 23.17
 3 -7 6 265.73 22.19
 3 -7 6 334.36 23.19
 3 -7 6 315.38 25.21
 3 -7 6 281.48 21.26
 3 -7 6 332.05 22.69
 3 -7 7 58.92 9.48
 -3 7 -7 68.66 10.58
 3 -7 8 7.33 4.02
 3 -7 8 7.19 4.95
 3 -7 8 4.12 4.87
 3 -7 8 7.89 5.21
 -3 7 -8 1.89 6.26
 3 -7 8 7.68 5.07
 3 -7 9 19.85 5.01
 3 -7 9 17.92 5.8
 3 -7 9 12.63 5.17
 3 -7 9 11.8 4.77
 -3 7 -9 11.04 6.52
 3 -7 10 7.78 3.16
 3 -7 10 3.19 4.23
 3 -7 10 10.84 4.58
 3 -7 11 4.77 3.45
 3 -7 11 12.81 3.51
 3 -7 12 0.59 1.98
 3 -7 12 0.29 1.7
 3 -6 -13 64.33 6.09
 3 -6 -12 203.64 13.1
 3 -6 -12 205.24 15.02
 3 -6 -12 210.18 14.13
 3 -6 -11 83.53 8.94
 3 -6 -11 78.54 9.89
 3 -6 -10 65.2 8.93
 3 -6 -10 60.18 9.52
 3 -6 -10 54.04 8.1
 3 -6 -9 87.65 12.78
 3 -6 -8 4.21 7.4
 3 -6 -8 4.16 5.94
 3 -6 -8 2.07 4.99
 3 -6 -8 8.27 6.23
 3 -6 -8 11.22 5.33
 3 -6 -7 9.96 7.52
 3 -6 -7 6.6 6
 3 -6 -7 5.7 6.02
 3 -6 -7 12.57 7
 3 -6 -7 8.66 5.94
 3 -6 -6 154.58 16.62
 3 -6 -6 179.54 17.04
 3 -6 -6 190.66 18.75
 3 -6 -6 157 15.13
 3 -6 -5 151 15.59
 3 -6 -5 164.24 15.83
 3 -6 -5 154.4 16.78
 3 -6 -5 156.03 16.43
 3 -6 -5 180.57 18.95
 3 -6 -4 4.69 6.91
 3 -6 -4 1.07 6
 3 -6 -4 13.18 8.4
 3 -6 -4 7.13 7
 3 -6 -4 1.32 6.23
 3 -6 -4 5.36 4.13
 3 -6 -4 6.16 5.82
 3 -6 -3 1.67 5.81
 3 -6 -3 24.31 8.15
 3 -6 -3 3.96 5.49
 3 -6 -3 12.11 6.98
 3 -6 -3 4.7 5.55
 3 -6 -3 10.27 4.95
 3 -6 -3 -4.6 9.14
 3 -6 -3 12.51 8.95
 3 -6 -3 15.25 8.42
 3 -6 -3 -1 5.29
 3 -6 -3 10.21 3.52
 3 -6 -2 21.91 11.79
 3 -6 -2 24.69 10.42
 3 -6 -2 48.36 10.73
 3 -6 -2 32.65 10.12
 3 -6 -2 19.61 5.31
 3 -6 -2 15.94 8.5
 3 -6 -2 37.59 7.42
 3 -6 -2 31.17 8.75
 3 -6 -2 26.02 7.01
 3 -6 -2 41.7 6.84
 3 -6 -2 33.21 5.35
 3 -6 -2 26.06 9.74
 3 -6 -1 2.53 10.62
 3 -6 -1 10.41 7.29
 3 -6 -1 3.24 6.25
 3 -6 -1 5.99 3.02
 3 -6 -1 7.26 4.27
 3 -6 -1 4.96 8.12
 3 -6 -1 9.91 8.54
 3 -6 -1 11.49 6.46
 3 -6 -1 12.15 6.63
 3 -6 -1 2.22 4.15
 3 -6 -1 9.11 4.45
 3 -6 -1 8.32 7.76
 3 -6 0 12.86 10.79
 3 -6 0 8.52 9.4
 3 -6 0 3.3 6.16
 3 -6 0 1.96 3.57
 3 -6 0 -1.73 7.43
 3 -6 0 4.59 2.9
 3 -6 0 8.09 9.34
 3 -6 0 9.27 6.38
 3 -6 0 1.11 4.28
 3 -6 0 0.84 4.03
 3 -6 0 7.39 5.81
 3 -6 0 1.68 6.69
 3 -6 1 7.68 9.87
 3 -6 1 6.2 3.88
 3 -6 1 1.71 6.99
 3 -6 1 3.3 6.36
 3 -6 1 14.88 8.87
 3 -6 1 16.77 9.69
 3 -6 1 6.81 4.9
 3 -6 1 20.2 11.18
 3 -6 1 1.27 5.88
 3 -6 1 6.85 4.82
 3 -6 1 5.26 5.67
 3 -6 2 11.6 9.5
 3 -6 2 13.53 6.02
 3 -6 2 9.55 4.08
 3 -6 2 6.75 6.31
 3 -6 2 1.58 5.7
 3 -6 2 4.19 6.02
 3 -6 2 12.78 7.85
 3 -6 2 8.19 5.64
 3 -6 2 4.72 4.41
 3 -6 2 2.67 4.31
 3 -6 2 14.2 8.52
 3 -6 3 54.92 14.26
 3 -6 3 58.75 9.24
 3 -6 3 46.76 7.52
 3 -6 3 52.19 11.8
 3 -6 3 44.6 9.16
 3 -6 3 33.74 9.38
 3 -6 3 41.41 7.7
 3 -6 3 48.58 10.84
 3 -6 3 65.01 13.06
 3 -6 4 292.72 25.49
 3 -6 4 259.63 19.92
 3 -6 4 244.88 23.02
 3 -6 4 279.72 23.43
 3 -6 4 244.14 20.61
 3 -6 5 331.38 23.63
 3 -6 5 263.64 22.83
 3 -6 5 340.58 27.15
 3 -6 5 352.85 27.16
 3 -6 5 326.9 23.79
 3 -6 6 9.52 4.65
 3 -6 6 -1.01 3.65
 3 -6 6 1.46 5.25
 3 -6 6 6.76 5.54
 3 -6 7 20.06 6.13
 3 -6 7 10.48 6.61
 3 -6 7 24.48 8.12
 3 -6 7 20.88 7.62
 -3 6 -7 28.34 8.78
 3 -6 8 104.95 11.38
 3 -6 8 112.27 13.12
 3 -6 8 114.18 13.9
 3 -6 8 143.09 14.58
 -3 6 -8 95.96 12.93
 3 -6 9 234.37 20.84
 -3 6 -9 266.02 20.75
 3 -6 9 266.09 20.69
 3 -6 10 491.98 28.67
 3 -6 10 477.05 31.43
 3 -6 10 520.05 31.11
 -3 6 -10 482.33 30.39
 3 -6 11 709.64 37.93
 3 -6 11 771.86 41.19
 3 -6 11 770.58 40.34
 -3 6 -11 714.41 39.01
 3 -6 12 338.76 21.18
 3 -6 12 364.48 21.09
 3 -6 12 324.21 19.15
 3 -6 13 12.33 3.34
 3 -6 13 17.78 3.59
 3 -5 -14 21.91 4.26
 3 -5 -13 1.53 4.54
 3 -5 -13 1.11 2.43
 3 -5 -13 2.27 4
 3 -5 -12 23.34 7.23
 3 -5 -12 19.61 5.21
 3 -5 -12 20.47 6.67
 3 -5 -11 49.26 9.65
 3 -5 -10 -1.4 7.74
 3 -5 -10 7.87 5.76
 3 -5 -10 -1.42 6.41
 3 -5 -10 9.57 5.83
 3 -5 -9 55.53 11.56
 3 -5 -9 63.08 9.38
 3 -5 -9 64.03 9.95
 3 -5 -9 37.57 10.23
 3 -5 -9 65.58 10.32
 3 -5 -8 8.91 6.88
 3 -5 -8 6.51 5.92
 3 -5 -8 10.52 6.79
 3 -5 -8 5.25 5.73
 3 -5 -7 55.4 12.34
 3 -5 -7 80.81 11.52
 3 -5 -7 85.13 11.38
 3 -5 -7 99.77 13.97
 3 -5 -7 91.11 11.78
 3 -5 -6 124.3 15.51
 3 -5 -6 133.64 14.23
 3 -5 -6 128.5 13.37
 3 -5 -6 138.4 14.87
 3 -5 -6 159.13 16.21
 3 -5 -6 113.4 13.23
 3 -5 -5 244.37 20.66
 3 -5 -5 244.46 19.88
 3 -5 -5 246.23 19.4
 3 -5 -5 235.42 22.18
 3 -5 -5 226.18 20.92
 3 -5 -5 268.93 21.37
 3 -5 -5 253.16 21.06
 3 -5 -5 239.2 20.75
 3 -5 -5 258.4 19.59
 3 -5 -5 228.13 18.33
 3 -5 -5 286.41 23.45
 3 -5 -4 118.81 12.81
 3 -5 -4 90.22 11.46
 3 -5 -4 113.17 12.95
 3 -5 -4 105.44 11.74
 3 -5 -4 76.05 11.7
 3 -5 -4 71.26 11.84
 3 -5 -4 112.58 10.44
 3 -5 -4 97.57 12.5
 3 -5 -4 112.68 15.04
 3 -5 -4 85.81 13.82
 3 -5 -3 10.79 5.56
 3 -5 -3 10.18 3.33
 3 -5 -3 3.68 4.78
 3 -5 -3 13.35 7.55
 3 -5 -3 6.76 5.59
 3 -5 -3 4.75 5.61
 3 -5 -3 11.3 4.47
 3 -5 -3 4.08 4.4
 3 -5 -3 10.89 4.5
 3 -5 -3 20.07 9.67
 3 -5 -3 7.81 8.1
 3 -5 -3 1.45 6.11
 3 -5 -3 11.96 7.14
 3 -5 -2 2.1 7.85
 3 -5 -2 5.35 5.63
 3 -5 -2 2.88 5.19
 3 -5 -2 11.05 7.17
 3 -5 -2 7.17 4.49
 3 -5 -2 9.4 5.44
 3 -5 -2 2.36 5.21
 3 -5 -2 8.67 4.83
 3 -5 -2 9.57 3.73
 3 -5 -2 8.21 7.91
 3 -5 -2 3.47 6.48
 3 -5 -1 234.71 20.2
 3 -5 -1 213.95 19.48
 3 -5 -1 129.64 17.99
 3 -5 -1 174.43 13.24
 3 -5 -1 188.94 15.63
 3 -5 -1 189.76 17.22
 3 -5 -1 155.78 14.58
 3 -5 -1 214.06 14.42
 3 -5 -1 184.34 15.83
 3 -5 -1 155 17.83
 3 -5 -1 132.36 18.62
 3 -5 -1 171.96 22.72
 3 -5 0 745.59 44.3
 3 -5 0 769.37 44.96
 3 -5 0 586.28 42.47
 3 -5 0 758.09 42.66
 3 -5 0 718.49 40.02
 3 -5 0 581.61 44.76
 3 -5 0 771.49 38.26
 3 -5 0 727.42 41.45
 3 -5 0 738.47 48.18
 3 -5 0 684.52 50.41
 3 -5 1 603.95 37.26
 3 -5 1 722.67 43.6
 3 -5 1 665.42 42.63
 3 -5 1 680.07 40.09
 3 -5 1 708.55 36.83
 3 -5 1 733.92 40.93
 3 -5 1 670.83 45.96
 3 -5 1 669.69 38.8
 3 -5 1 711.94 42.95
 3 -5 1 660.67 45.59
 3 -5 1 740.27 50.45
 3 -5 2 1145.88 63.76
 3 -5 2 1297.21 65.16
 3 -5 2 1167.4 67.08
 3 -5 2 1144.6 60.52
 3 -5 2 1155.35 60.47
 3 -5 2 1218.18 58.29
 3 -5 2 1116.36 60.13
 3 -5 2 1133.44 59.35
 3 -5 2 1183.03 64.39
 3 -5 2 1153.73 67.38
 3 -5 2 1107.37 62.03
 3 -5 2 1255.08 72.29
 3 -5 3 1045.39 56.28
 3 -5 3 1072.06 57.94
 3 -5 3 1039.79 62.76
 3 -5 3 1125.31 58.72
 3 -5 3 1083.18 55.29
 3 -5 3 1140.86 60.58
 3 -5 3 1156.75 63.21
 3 -5 3 1049.13 59.46
 3 -5 3 1087.13 60.56
 3 -5 4 23.37 6.96
 3 -5 4 11.02 5.98
 3 -5 4 21.16 7.43
 3 -5 4 16.81 5.24
 3 -5 4 22.84 7.69
 3 -5 4 21.35 8.37
 3 -5 4 21.49 7.93
 3 -5 4 14.32 7.23
 3 -5 5 1 4.18
 3 -5 5 4.42 5.53
 3 -5 5 1.49 6.09
 3 -5 5 9.19 7.04
 3 -5 5 2.93 4.6
 3 -5 5 4.66 5.72
 3 -5 5 9.56 7.56
 3 -5 5 6.85 7.35
 3 -5 6 299.87 25.41
 3 -5 6 292.48 23.31
 3 -5 6 302.64 22.67
 -3 5 -6 308.89 22.87
 3 -5 6 302.51 24.71
 3 -5 7 481.83 33.41
 3 -5 7 525.86 35.85
 3 -5 7 532.99 33.38
 -3 5 -7 510.37 32.84
 3 -5 7 460.58 33.49
 3 -5 8 398.98 28.73
 3 -5 8 407.49 30.44
 3 -5 8 409.87 28.62
 3 -5 9 951.61 54.2
 3 -5 9 941.53 52.53
 3 -5 9 1074.08 56.86
 -3 5 -9 1048.16 54.13
 3 -5 10 263 22.24
 3 -5 10 269.57 21.62
 -3 5 -10 276.01 21.41
 3 -5 10 262.18 22.71
 3 -5 11 50.49 9.45
 -3 5 -11 41.5 8.99
 3 -5 12 15.94 6.2
 -3 5 -12 0.72 5.33
 3 -5 12 5.71 4.17
 3 -5 13 155.08 12.76
 3 -5 13 135 11.48
 3 -5 14 44.54 5.04
 3 -5 14 33.35 4
 3 -4 -15 79.25 7.38
 3 -4 -15 73.64 6.3
 3 -4 -14 56.68 8.49
 3 -4 -14 88.71 9.47
 3 -4 -13 41.37 8.34
 3 -4 -13 40.95 8.66
 3 -4 -12 3.82 6.74
 3 -4 -12 13.66 4.92
 3 -4 -11 61.23 11.64
 3 -4 -11 51.09 8.88
 3 -4 -10 158.57 15.61
 3 -4 -10 180.29 16.83
 3 -4 -9 584.26 39.27
 3 -4 -9 565.5 34.67
 3 -4 -9 535.89 33.92
 3 -4 -9 542.77 34.45
 3 -4 -8 392.31 27
 3 -4 -8 393.34 26.54
 3 -4 -8 341.16 29.37
 3 -4 -8 399.67 26.91
 3 -4 -7 296.97 22.05
 3 -4 -7 260.39 20.74
 3 -4 -7 343.38 23.11
 3 -4 -7 282.01 24.66
 3 -4 -7 298.64 22.13
 3 -4 -6 194 19.15
 3 -4 -6 184.3 17.04
 3 -4 -6 240.06 18.74
 3 -4 -6 203.18 17.22
 3 -4 -6 209.52 16.83
 3 -4 -5 4.4 6.17
 3 -4 -5 1.91 5.13
 3 -4 -5 -0.9 5.36
 3 -4 -5 10.27 5.59
 3 -4 -5 8.3 5.74
 3 -4 -5 -4.18 4.83
 3 -4 -5 -2.57 5.71
 3 -4 -4 95.86 12.03
 3 -4 -4 98.03 12.96
 3 -4 -4 78.65 11.14
 3 -4 -4 97.19 11.56
 3 -4 -4 100.54 11.1
 3 -4 -3 908.16 48.5
 3 -4 -3 1000.82 54.36
 3 -4 -2 2007.89 90.61
 3 -4 -2 1792.72 97.09
 3 -4 -1 865.16 54.71
 3 -4 -1 809.61 57
 3 -4 0 1426.15 68.36
 3 -4 0 1422.25 75.74
 3 -4 0 1362.6 78.78
 3 -4 1 14.11 9.32
 3 -4 1 15.3 8.28
 3 -4 1 13.88 5
 3 -4 2 66.36 8.37
 3 -4 2 57.71 10.61
 3 -4 3 21.78 5.6
 3 -4 3 11.01 6.7
 3 -4 4 758.02 41.25
 3 -4 4 704.49 42.57
 3 -4 4 714.64 43.62
 3 -4 4 723.75 42.27
 3 -4 4 746.11 40.04
 3 -4 4 794.15 44.5
 3 -4 4 854.72 44.13
 3 -4 5 114.25 12.39
 3 -4 5 121.98 12.71
 3 -4 5 92.55 11.83
 3 -4 5 111.47 14.07
 3 -4 5 107.2 13.6
 3 -4 6 238.26 19.9
 3 -4 6 258.33 22.83
 -3 4 -6 264.56 19.73
 3 -4 7 51.88 9.77
 -3 4 -7 47.45 9.41
 3 -4 7 33.06 9.75
 3 -4 8 17.06 7.88
 -3 4 -8 43.62 9.7
 3 -4 8 26.66 9.44
 3 -4 9 2.76 5.64
 3 -4 9 7.71 5.21
 -3 4 -9 10.03 8.31
 3 -4 9 6.94 7.2
 3 -4 10 71.2 12.09
 -3 4 -10 90.18 12.26
 3 -4 10 83.4 12.91
 3 -4 11 38.03 9.2
 -3 4 -11 27.03 7.49
 3 -4 11 16.82 7.31
 3 -4 12 71.13 10.43
 -3 4 -12 54.59 8.74
 3 -4 12 59 9.75
 3 -4 13 119.53 11.86
 3 -4 14 200.42 14.15
 3 -4 14 178.73 13.21
 3 -4 15 59.94 5.58
 3 -3 -16 50.51 5.4
 3 -3 -16 45.97 4.74
 3 -3 -15 5.99 4.97
 3 -3 -15 1.99 3.56
 3 -3 -14 172.42 15.79
 3 -3 -13 214.84 19.61
 3 -3 -12 208.64 20.49
 3 -3 -12 203.46 16.84
 3 -3 -11 262.44 20.16
 3 -3 -10 234.05 22.57
 3 -3 -10 207.49 17.97
 3 -3 -10 195.55 18
 3 -3 -9 175.13 20.86
 3 -3 -9 157.04 14.61
 3 -3 -9 130.53 14.06
 3 -3 -9 125.14 14.09
 3 -3 -9 134.61 13.63
 3 -3 -8 -1.63 10.28
 3 -3 -8 6.15 5.93
 3 -3 -8 8.84 5.52
 3 -3 -8 6.81 5.39
 3 -3 -8 10.23 6.54
 3 -3 -7 111.4 16.34
 3 -3 -7 73.26 10.94
 3 -3 -7 113.21 11.97
 3 -3 -7 96.71 11.09
 3 -3 -7 97.05 11.38
 3 -3 -6 36.86 10.25
 3 -3 -6 25.57 6.86
 3 -3 -6 29.03 7.14
 3 -3 -6 24.23 6.56
 3 -3 -5 142.7 16.87
 3 -3 -5 196.46 15.5
 3 -3 -4 9.29 7.84
 3 -3 -4 13.21 5.77
 3 -3 -4 11.89 6.86
 3 -3 -3 23.38 7.23
 3 -3 -3 10.29 5.69
 3 -3 -3 19.88 7.36
 3 -3 -2 378.65 25.72
 3 -3 -2 405.57 26.49
 3 -3 -2 411.96 27.87
 3 -3 -1 11.83 4.78
 3 -3 -1 18.9 8.25
 3 -3 -1 18.83 7.36
 3 -3 -1 19.72 7.15
 3 -3 0 6.06 4.14
 3 -3 0 5.59 7.38
 3 -3 0 -0.95 7.39
 3 -3 0 4 5.69
 3 -3 1 363.15 21.55
 3 -3 1 374.07 25.02
 3 -3 1 415.2 27.39
 3 -3 1 351.27 24.93
 3 -3 2 289.51 18.29
 3 -3 2 292.33 21.94
 3 -3 2 286.22 21.63
 3 -3 2 326.03 23.03
 3 -3 3 883.98 44.88
 3 -3 3 891.92 47.51
 3 -3 4 650.39 36.09
 3 -3 4 697.22 37.83
 3 -3 5 975.76 50.64
 3 -3 6 39.22 8.11
 -3 3 -6 39.02 7.88
 3 -3 6 20.39 8.51
 -3 3 -7 181.87 16.23
 3 -3 7 185.61 15.88
 3 -3 7 177.77 18.92
 -3 3 -8 102.52 12.61
 -3 3 -9 1234.29 62.27
 3 -3 9 1114.01 63.73
 -3 3 -10 1051.56 53.77
 3 -3 10 957.11 56.13
 3 -3 11 1058.71 55.01
 -3 3 -11 911.83 50.1
 -3 3 -11 907.96 51.43
 3 -3 11 954.06 53.37
 3 -3 12 1098.32 59
 -3 3 -12 1090.51 57.2
 3 -3 13 299.68 20.85
 3 -3 13 254.33 19.03
 -3 3 -13 264.63 17.69
 -3 3 -13 246.73 18.51
 3 -3 14 19.6 5.2
 -3 3 -14 18.37 3.97
 3 -3 15 20.74 3.93
 3 -2 -16 68.57 6.71
 3 -2 -16 57.9 6.58
 3 -2 -15 31.71 6.82
 3 -2 -15 21.64 4.38
 3 -2 -14 24.32 7.76
 3 -2 -14 26.95 5.58
 3 -2 -13 6.73 7.34
 3 -2 -12 -1.67 8.67
 3 -2 -12 5.87 5.42
 3 -2 -12 19.08 8.36
 3 -2 -11 2.97 4.46
 3 -2 -11 5.2 4.57
 3 -2 -11 1.81 8.53
 3 -2 -11 -1.93 5.96
 -3 2 11 7.81 7.75
 3 -2 -11 -1.03 6.06
 3 -2 -11 -2.23 7.12
 3 -2 -10 128.93 17.99
 3 -2 -10 87.38 11.44
 3 -2 -10 86.34 10.99
 3 -2 -10 112.45 12.35
 -3 2 10 115.29 13.93
 3 -2 -10 117.06 12.79
 3 -2 -10 134 18.1
 3 -2 -10 90.27 11.99
 3 -2 -9 1.03 4.84
 3 -2 -9 5.02 9.11
 3 -2 -9 -1 4.62
 3 -2 -9 -5.07 9.48
 3 -2 -9 1.01 5.14
 3 -2 -9 0.96 5.17
 3 -2 -8 31.23 11.48
 3 -2 -8 7.68 7.87
 3 -2 -8 22.05 6.45
 3 -2 -8 18.16 6.48
 3 -2 -8 27.76 6.8
 3 -2 -8 24.24 6.72
 3 -2 -8 20.41 6.8
 3 -2 -8 10.74 5.77
 3 -2 -7 25.94 9.22
 3 -2 -7 20.05 9.97
 3 -2 -7 10.78 5.96
 3 -2 -7 15.17 5.45
 3 -2 -7 10.65 6.2
 3 -2 -6 620.15 38.76
 3 -2 -6 604.23 38.32
 3 -2 -6 550.72 36.16
 3 -2 -5 268.07 17.8
 3 -2 -5 251.89 21.29
 3 -2 -5 216.56 17.04
 3 -2 -5 237.76 17.5
 3 -2 -5 230.69 18.72
 3 -2 -4 848.03 48.44
 3 -2 -4 932.13 46.7
 3 -2 -4 941.06 46.44
 3 -2 -4 967.13 46.23
 3 -2 -3 177.37 14.62
 3 -2 -3 163.64 11.97
 3 -2 -3 148.23 13.68
 3 -2 -3 164.6 14.4
 3 -2 -2 -0.8 6.78
 3 -2 -2 3.5 4.69
 3 -2 -2 4.95 5.79
 3 -2 -1 19.44 4.68
 3 -2 -1 11.43 6.55
 3 -2 -1 2.67 5.03
 3 -2 -1 11.73 6.43
 3 -2 0 1241.4 54.94
 3 -2 0 1248.97 61.79
 3 -2 0 1136.68 60.11
 3 -2 0 1119.04 60.24
 3 -2 1 2331.3 99.09
 3 -2 1 2135.05 97.57
 3 -2 1 2136.28 97.33
 3 -2 1 1976.26 90.05
 3 -2 2 2231.38 104.59
 3 -2 2 2153.32 103.4
 3 -2 2 2206.09 98.07
 3 -2 2 2298.34 100.44
 3 -2 2 2099.98 103.55
 3 -2 3 2616.94 115.63
 3 -2 3 2463.8 113.38
 3 -2 3 2471.1 117.86
 3 -2 3 2626.11 118.73
 3 -2 3 2608.96 119.33
 3 -2 3 2578.71 114
 3 -2 4 1090.23 49.53
 3 -2 4 961.18 50.92
 3 -2 4 956.1 47.6
 3 -2 4 955.28 50.23
 3 -2 4 958.43 49.99
 3 -2 5 4.39 3.77
 3 -2 5 -0.7 4.45
 3 -2 5 1.48 3.69
 3 -2 6 428.9 26.15
 3 -2 6 416.68 29.89
 3 -2 7 719.31 38.42
 3 -2 7 598.48 37.34
 3 -2 7 712.7 42.98
 -3 2 -8 456.32 26.55
 3 -2 8 411.29 30.04
 -3 2 -9 918.01 48.39
 3 -2 9 811.57 48.76
 3 -2 9 882.88 52.85
 3 -2 10 448.99 31.32
 3 -2 10 465.71 31.09
 -3 2 -11 76.74 11.19
 3 -2 11 62.16 10.14
 3 -2 11 82.49 11.65
 -3 2 -12 4.69 5.78
 -3 2 -12 3.9 5.24
 3 -2 12 11.52 5.62
 3 -2 13 80.74 10.52
 -3 2 -13 80.9 9.77
 3 -2 14 7.43 4.39
 -3 2 -14 17.59 4.81
 -3 2 -15 15.77 3.76
 3 -2 16 12.91 2.37
 3 -1 -16 81.65 7.23
 3 -1 -16 91.38 8.29
 3 -1 -15 240.98 19.25
 3 -1 -15 271.66 17.22
 3 -1 -14 144.19 13.06
 3 -1 -13 225.85 23.28
 3 -1 -13 276.13 20.22
 3 -1 -12 58.43 13.31
 3 -1 -12 54.12 8.8
 3 -1 -12 28.63 10.46
 3 -1 -12 57.2 9.89
 3 -1 -12 52.15 9.56
 3 -1 -11 131.77 18.8
 3 -1 -11 111.65 17.19
 3 -1 -11 142.96 14.98
 3 -1 -11 124.69 13.88
 3 -1 -10 178.71 21.33
 3 -1 -10 185.31 15.41
 -3 1 10 182.67 18.07
 3 -1 -10 177.36 17.06
 3 -1 -10 185.48 21.78
 3 -1 -10 204.2 17.33
 3 -1 -9 982.39 50.36
 -3 1 9 997.96 52.5
 3 -1 -9 900.46 50.28
 3 -1 -9 929.04 49.19
 3 -1 -9 843.19 49.26
 3 -1 -8 1076.71 58.57
 3 -1 -8 1203.25 58.8
 -3 1 8 1234.36 61.19
 -3 1 8 1190.9 59.26
 3 -1 -8 1212.54 59.84
 3 -1 -8 1021.79 57.68
 3 -1 -8 1187.3 66.05
 3 -1 -7 1502.92 79.75
 3 -1 -6 187.93 17.35
 3 -1 -6 104.5 10.8
 3 -1 -5 172.25 16.18
 3 -1 -5 148.53 15.27
 3 -1 -5 149.43 12.68
 3 -1 -4 130.57 13.15
 3 -1 -3 742.07 39.19
 -3 1 2 2643.73 115.37
 3 -1 -2 2568.18 118.73
 -3 1 1 2706.71 119.32
 3 -1 0 1449.33 65.97
 3 -1 1 4.47 2.91
 3 -1 2 18.96 3.85
 3 -1 3 9.48 4.09
 3 -1 3 4.17 3.29
 3 -1 4 121.34 11.49
 3 -1 4 111.38 10.11
 3 -1 5 16.2 4.75
 3 -1 6 -0.87 5.1
 3 -1 7 1.03 5.15
 3 -1 7 5.42 7.15
 3 -1 8 121.15 14.07
 3 -1 8 149.38 16.85
 3 -1 9 28.26 8.06
 3 -1 9 46.94 9.44
 -3 1 -9 35.05 8.7
 3 -1 9 32.24 9.12
 3 -1 10 53.66 10.67
 3 -1 10 44.35 9.87
 3 -1 11 46.97 9.84
 3 -1 11 54.45 9.63
 3 -1 11 20.74 8.01
 -3 1 -12 297.93 22.26
 -3 1 -13 206.51 17.34
 -3 1 -13 209.65 16.92
 3 -1 14 294.51 20.48
 -3 1 -14 367.01 21.55
 -3 1 -15 128.01 10.13
 3 0 -16 70.22 6.74
 3 0 -16 63.33 6.66
 3 0 -15 18.38 5.23
 3 0 -15 17.29 5.47
 3 0 -14 72.38 12.75
 3 0 -14 70.02 8.46
 3 0 -14 79.73 9.95
 3 0 -13 102.8 15.84
 3 0 -13 100.3 12.26
 3 0 -12 242.79 25.33
 3 0 -12 287.13 22.43
 -3 0 12 293.69 21.94
 3 0 -12 236.46 26.08
 3 0 -11 299.48 27.27
 3 0 -11 316.92 23.28
 -3 0 11 279.73 22.37
 3 0 -11 237.8 20.72
 3 0 -10 241.2 24.57
 -3 0 10 224.8 20.19
 3 0 -10 265.1 21.29
 3 0 -10 242.2 19.56
 3 0 -9 203.18 21.54
 3 0 -9 212.05 16.04
 -3 0 9 166.96 17.08
 3 0 -9 176.02 16.98
 3 0 -9 191.96 16.2
 3 0 -8 34.7 9.32
 3 0 -8 28.16 6.39
 3 0 -8 16.8 7.1
 -3 0 8 30.6 7.89
 3 0 -8 33.33 7.23
 3 0 -7 161.64 17.4
 3 0 -7 144.71 17.56
 3 0 -6 26.74 7.85
 3 0 -5 33.24 6.24
 3 0 -5 41.9 7.72
 3 0 -4 27.35 6.95
 3 0 -4 25.53 6.39
 3 0 -4 28.3 6.38
 3 0 -4 18.01 6.4
 3 0 -3 131.84 12.76
 3 0 -3 127.45 11.89
 -3 0 3 148.17 10.13
 3 0 -3 153.45 12.69
 3 0 -2 77.93 10.25
 -3 0 2 97.86 7.68
 3 0 -2 94.27 10.88
 3 0 -1 707.49 37.95
 3 0 -1 648.61 36.3
 3 0 0 556.67 33.64
 3 0 0 588.8 29.76
 3 0 0 619.68 33.21
 3 0 1 28.08 7.08
 3 0 1 27.59 4.65
 3 0 1 25.09 7.32
 3 0 2 34.24 7.14
 3 0 2 18.68 4.35
 3 0 2 27.58 7.08
 3 0 3 2162.25 103.17
 3 0 3 2343.17 105.6
 3 0 3 2251.91 104.24
 3 0 3 2313.88 103.35
 3 0 3 2217.91 105.45
 3 0 4 1007.43 50.19
 3 0 4 956.75 49.8
 3 0 5 1306.95 65.01
 3 0 5 1311.34 63.67
 3 0 6 883.04 47.97
 3 0 7 92.04 12.27
 3 0 7 107.53 13.43
 3 0 7 82.82 12.79
 3 0 8 1.17 6.93
 3 0 8 1.27 5.85
 3 0 8 4.4 6.78
 3 0 9 639.46 39.31
 3 0 9 625.79 41.23
 3 0 9 622.31 39.96
 3 0 10 1526.61 78.76
 3 0 10 1424.23 76.47
 3 0 10 1541.8 80.28
 -3 0 -11 1288.96 66.73
 3 0 11 1163.9 65.06
 3 0 11 1310.79 67.8
 -3 0 -12 972.22 52.06
 3 0 12 928.09 51.39
 -3 0 -13 369.45 24.83
 3 0 13 410.18 25.31
 -3 0 -13 375.57 25.12
 3 0 14 135.41 11.31
 -3 0 -14 139.82 11.6
 -3 0 -15 1.85 3.42
 3 1 -16 37.49 4.25
 3 1 -15 12.41 6.58
 3 1 -15 10.86 4.88
 3 1 -15 14.78 4.35
 3 1 -14 30.06 9.9
 3 1 -14 27.66 7.01
 3 1 -14 41.11 7.78
 3 1 -13 -1.55 8.84
 3 1 -13 8.47 6.2
 -3 -1 12 23.98 7.28
 3 1 -12 19.15 10.67
 3 1 -12 38.07 9.59
 3 1 -11 23.63 7.99
 -3 -1 11 18.06 7.38
 3 1 -10 369.5 31.92
 -3 -1 10 417.04 30.48
 3 1 -10 405.38 28.92
 3 1 -10 417.48 27.12
 3 1 -9 29.71 10.14
 3 1 -9 18.35 7.94
 -3 -1 9 35.48 8.8
 3 1 -9 12.85 6.85
 3 1 -8 138.69 17.25
 3 1 -8 129.73 13.95
 3 1 -8 142.17 18.7
 3 1 -8 149.3 13.7
 3 1 -7 43.32 10.17
 3 1 -7 28.22 6.68
 3 1 -6 1067.46 56.79
 3 1 -6 979.47 51.64
 3 1 -5 1024.16 51.16
 3 1 -5 974.82 53.94
 -3 -1 4 1191.2 58.2
 3 1 -4 1219.15 60.25
 -3 -1 3 1339.71 63.98
 3 1 -3 1357.86 66.82
 3 1 -2 84.28 12.37
 -3 -1 2 92.33 8.67
 3 1 -1 101.19 13.41
 3 1 0 1839.6 83.29
 3 1 0 1742.13 86.89
 3 1 1 2322.02 106
 3 1 1 2326.78 109.14
 3 1 2 1937.01 92.57
 3 1 2 1890.92 91.05
 3 1 3 1068.27 55.81
 3 1 3 1095.07 54.78
 3 1 4 221.39 16.56
 3 1 4 234.62 17.29
 3 1 5 312.39 21.28
 3 1 5 339.5 22.75
 3 1 6 103.51 12.54
 3 1 6 122.78 14.19
 3 1 7 447.75 32.97
 3 1 7 500.96 33.23
 3 1 8 182.4 19.66
 3 1 8 220.67 20.77
 3 1 8 181.4 18.56
 -3 -1 -9 186.75 19.64
 3 1 9 202.05 19.67
 3 1 9 200.43 20.61
 3 1 9 193.78 20.24
 3 1 10 25.29 8.24
 3 1 10 1.35 9.13
 3 1 10 5.65 6.39
 -3 -1 -11 175.82 17.29
 3 1 11 164.57 17.35
 3 1 11 168.17 17.31
 -3 -1 -12 61.84 10.58
 -3 -1 -13 -3.26 4.9
 3 1 13 -2.53 5.86
 -3 -1 -13 -0.8 5.08
 3 1 14 -3.54 5.43
 3 1 15 9.21 3.28
 -3 -1 -15 9.74 3.41
 -3 -2 16 164.83 9.8
 3 2 -15 311.36 19.32
 -3 -2 15 375.14 19.48
 3 2 -14 346.37 26.55
 3 2 -14 412.91 24.66
 3 2 -13 209.17 21.17
 3 2 -12 28.3 8.28
 3 2 -12 38.16 8.46
 3 2 -11 47.46 10.15
 -3 -2 11 45.53 10.64
 3 2 -11 49.36 9.64
 3 2 -10 121.39 17.15
 3 2 -10 107.5 13.54
 3 2 -10 132.13 14.95
 -3 -2 10 120.67 16.39
 3 2 -9 1376.63 71.13
 3 2 -9 1292.98 74.9
 -3 -2 9 1393.95 74.97
 3 2 -9 1326.02 70
 3 2 -8 1214.92 71.51
 3 2 -8 1183.52 68.3
 3 2 -8 1274.37 64.83
 3 2 -8 1245.61 64.08
 3 2 -7 739.93 46.93
 3 2 -7 751.58 40.88
 3 2 -7 721.03 41
 3 2 -6 503.22 31.94
 3 2 -6 522.06 35.12
 3 2 -6 515.15 29.85
 3 2 -6 535.19 31.1
 3 2 -5 70.03 11.04
 3 2 -5 64.18 10.43
 -3 -2 4 38.85 6.53
 -3 -2 3 638.23 34.96
 -3 -2 2 2175.94 99.05
 -3 -2 1 621.13 32.06
 -3 -2 0 720.76 36.68
 -3 -2 -1 179.23 13.07
 3 2 1 135.23 12.18
 -3 -2 -2 21.7 6.9
 3 2 2 15.68 5.09
 -3 -2 -3 93.86 11.6
 3 2 3 91.5 10.25
 3 2 4 2.64 6.56
 3 2 4 7.15 4.92
 -3 -2 -4 7.86 6.96
 3 2 4 5.87 4.52
 -3 -2 -5 20.75 8.13
 3 2 5 24.75 6.83
 -3 -2 -5 21.52 6.97
 3 2 5 18.86 6.18
 -3 -2 -6 54.46 11.2
 3 2 6 34.66 8.58
 3 2 6 41.76 11
 -3 -2 -7 90.32 13.55
 3 2 7 79.4 12.1
 3 2 7 63.55 14.01
 3 2 7 64.54 11.81
 -3 -2 -8 93.36 14.11
 3 2 8 91.54 13.42
 3 2 8 86.15 15.13
 3 2 9 377.15 30.78
 3 2 9 377.92 28.96
 3 2 10 60.97 10.93
 -3 -2 -10 84.07 12.45
 3 2 10 66.88 13.1
 -3 -2 -11 52.38 9.85
 3 2 11 49.98 10.98
 -3 -2 -12 121.46 13.46
 3 2 12 148.11 15.16
 -3 -2 -12 139.85 13.07
 -3 -2 -13 242.39 17.48
 3 2 13 270.71 18.78
 -3 -2 -13 241.02 16.82
 3 2 14 244.72 15.77
 -3 -2 -14 239.41 14.84
 3 3 -15 44.09 5.17
 -3 -3 15 43.71 4.91
 3 3 -14 1.59 5.47
 -3 -3 14 5.87 3.3
 3 3 -13 29.76 9.25
 -3 -3 13 43.53 6.68
 3 3 -12 102.68 11.87
 3 3 -11 338.64 24.6
 3 3 -11 335.09 25.45
 3 3 -10 87.36 12.5
 -3 -3 10 106.55 15.08
 3 3 -9 18.85 8.1
 3 3 -9 14.65 6.71
 -3 -3 9 17.22 8.79
 3 3 -9 2.18 9.18
 3 3 -8 11.84 8.71
 3 3 -8 2.05 5.67
 3 3 -7 45.52 11.18
 -3 -3 7 35.88 7.17
 -3 -3 6 6.32 5.44
 3 3 -6 4.31 7.19
 3 3 -6 7.78 6.7
 -3 -3 6 0.74 4.01
 -3 -3 5 29.27 5.96
 -3 -3 5 35.97 9.04
 -3 -3 5 13.68 4.59
 3 3 -5 42.76 9.26
 -3 -3 4 76.92 9.83
 -3 -3 4 92.04 12.89
 -3 -3 4 84.98 8.65
 3 3 -4 83.65 12.22
 -3 -3 3 449.06 26.73
 -3 -3 3 387.96 22.74
 3 3 -3 370.78 26.32
 -3 -3 3 398.04 30
 -3 -3 2 436.65 25.2
 -3 -3 2 435.9 27.05
 -3 -3 2 435.39 23.91
 3 3 -2 389.96 26.54
 -3 -3 1 475.6 27.64
 -3 -3 1 503.03 29.9
 3 3 -1 473.31 29.05
 -3 -3 0 329.44 20.26
 -3 -3 0 321.57 20.83
 -3 -3 0 338.97 22.91
 3 3 0 312.44 20.99
 -3 -3 -1 1.46 5.1
 3 3 1 4.93 4.04
 -3 -3 -2 222.28 16.92
 3 3 2 231.3 17.07
 -3 -3 -2 205.7 20.22
 3 3 2 177.39 15.4
 -3 -3 -3 951.56 52.54
 3 3 3 992.72 52.83
 3 3 3 989.12 51.29
 -3 -3 -3 1022.75 56.82
 3 3 4 1157.47 58.79
 -3 -3 -4 1154.77 60.72
 -3 -3 -5 718.8 43.54
 -3 -3 -5 679.56 43.29
 3 3 5 736.61 44.03
 3 3 5 772.16 42.26
 -3 -3 -6 751.37 45.6
 3 3 6 687.18 44.65
 3 3 6 789.23 47.77
 -3 -3 -7 138.89 16.71
 3 3 7 119.32 15.84
 3 3 7 138.58 19.04
 3 3 8 36.56 9.92
 3 3 8 35.35 12.34
 -3 -3 -9 189.51 18.69
 3 3 9 151.57 17.66
 3 3 9 167.1 19.99
 -3 -3 -10 561.97 34.87
 3 3 10 496.61 35.75
 -3 -3 -11 519.44 32.71
 3 3 11 535.04 34.46
 -3 -3 -12 512.83 30.48
 3 3 12 546 31.86
 -3 -3 -12 507.35 28.4
 -3 -3 -13 210.56 15.46
 3 3 13 245.13 16.69
 -3 -3 -13 254.52 14.5
 3 3 14 99.8 7.79
 -3 -4 14 5.06 2.74
 3 4 -13 13.98 4.66
 -3 -4 13 10.96 4.02
 -3 -4 12 151.82 12.16
 3 4 -12 131.41 13.53
 3 4 -11 189.11 18.07
 -3 -4 10 254.12 18.98
 3 4 -10 242.16 22.35
 -3 -4 9 2.76 4.7
 -3 -4 9 11.89 8.34
 3 4 -9 4.79 7.85
 -3 -4 8 68.13 9.61
 -3 -4 8 85.17 10.5
 3 4 -7 219.41 23.56
 -3 -4 7 223.96 17.5
 -3 -4 7 223.7 17.69
 3 4 -6 723.04 47.81
 -3 -4 6 721.01 39.76
 -3 -4 6 720.41 45.81
 -3 -4 6 748.9 40.19
 -3 -4 5 1062.82 53.71
 3 4 -5 1103.17 60.96
 3 4 -5 1038.13 60.99
 -3 -4 5 1126.61 62.35
 -3 -4 5 1014.57 53.79
 3 4 -4 931.66 55
 -3 -4 4 925.61 47.82
 3 4 -4 932.6 53.6
 -3 -4 4 986.83 57.82
 -3 -4 3 410.05 24.09
 -3 -4 3 406.53 27.38
 3 4 -3 357.85 27.57
 -3 -4 3 429.19 33.45
 -3 -4 2 6.52 3.39
 -3 -4 2 7.53 8.31
 -3 -4 2 4.42 4.99
 3 4 -2 -1.09 6.15
 -3 -4 1 57.53 8.83
 -3 -4 1 68.84 7.85
 -3 -4 1 66.46 9.94
 3 4 -1 69.13 10.11
 -3 -4 1 59.26 13.46
 -3 -4 1 72.39 7.67
 -3 -4 0 562.43 30.85
 -3 -4 0 492.21 39.44
 -3 -4 0 602.49 33.82
 -3 -4 0 536.34 31.21
 -3 -4 0 601.67 35.85
 3 4 0 560.99 33.72
 -3 -4 -1 850.28 43.34
 -3 -4 -1 786.84 40.65
 -3 -4 -1 706.72 42.77
 -3 -4 -1 773.94 45.51
 -3 -4 -1 830.53 51.75
 3 4 1 753.89 42.9
 -3 -4 -2 526.86 32.25
 -3 -4 -2 528.5 32.65
 3 4 2 500.11 31.96
 3 4 2 502.65 31.3
 -3 -4 -2 583.83 39.86
 -3 -4 -3 685.17 40.88
 3 4 3 722.84 40.93
 -3 -4 -3 625.97 44.28
 3 4 4 303.93 23.42
 -3 -4 -4 270.49 23.69
 -3 -4 -4 341.73 26.79
 -3 -4 -5 24.08 8.58
 -3 -4 -5 25.5 9.1
 -3 -4 -5 18.24 8.08
 3 4 5 28.3 8.27
 3 4 6 -1.68 11.54
 3 4 6 4.3 5.52
 3 4 7 101.78 17.15
 3 4 7 79.49 12.4
 -3 -4 -8 35.37 9.93
 3 4 8 54.05 14.04
 -3 -4 -9 61.37 11.21
 -3 -4 -10 40.06 8.13
 3 4 10 55.42 11.59
 -3 -4 -11 17.37 5.79
 3 4 11 16.57 7.61
 -3 -4 -12 -0.56 4.05
 3 4 12 3.79 5.23
 -3 -4 -12 3.12 2.51
 3 4 13 8.26 3.38
 3 5 -13 221.64 13.5
 -3 -5 12 98.49 8.21
 3 5 -12 88.87 9.7
 3 5 -11 -1.96 5.18
 -3 -5 11 0.58 3.8
 -3 -5 10 77.93 9.14
 3 5 -10 98.53 13.16
 -3 -5 9 353.09 22.73
 -3 -5 8 691.18 37.33
 3 5 -8 663.35 43.44
 -3 -5 8 628.69 36.92
 -3 -5 7 395.03 25.45
 3 5 -7 431.74 33.01
 3 5 -6 247.1 24.98
 -3 -5 6 235.71 23.69
 -3 -5 6 269.64 19.09
 3 5 -6 302.61 26.24
 3 5 -5 43.01 10.61
 3 5 -5 42.81 11.15
 -3 -5 5 33.02 9.76
 -3 -5 4 39.93 11.8
 -3 -5 4 25.16 5.64
 3 5 -4 33.03 9.1
 3 5 -4 43.61 10.41
 -3 -5 4 34.4 12.85
 -3 -5 3 57.44 7.83
 -3 -5 3 45.69 14.04
 3 5 -3 37.39 9.81
 -3 -5 3 30.66 11.13
 -3 -5 2 396.67 24.63
 -3 -5 2 440.76 29.25
 3 5 -2 372.23 27.37
 -3 -5 2 405.89 34.88
 -3 -5 1 410.67 24.39
 -3 -5 1 424.23 28.79
 3 5 -1 367.54 26.62
 -3 -5 0 78.22 8.68
 -3 -5 0 73.81 10.22
 -3 -5 0 61.73 8.35
 -3 -5 0 51.41 9.65
 3 5 0 71.3 10.04
 -3 -5 0 41.02 12.08
 -3 -5 -1 30.91 7.53
 -3 -5 -1 31.9 6.49
 -3 -5 -1 34.28 8.57
 -3 -5 -1 43.72 12.44
 -3 -5 -2 12.06 6.15
 -3 -5 -2 4.85 4.08
 -3 -5 -2 9.98 5.99
 -3 -5 -2 10.49 11.07
 -3 -5 -2 3.92 9.05
 -3 -5 -3 -4.49 5.94
 -3 -5 -3 -1.81 6.74
 -3 -5 -4 -2.52 7.59
 -3 -5 -4 1.33 5.11
 -3 -5 -4 6.14 6.1
 3 5 4 -1.21 5.06
 -3 -5 -4 -1.62 7.17
 -3 -5 -4 8.63 8.47
 -3 -5 -5 6.54 7.46
 -3 -5 -5 2.96 7.42
 -3 -5 -5 9.54 5.88
 -3 -5 -5 13.96 6.69
 3 5 5 4.98 5.09
 -3 -5 -6 76.7 12.53
 -3 -5 -6 68.12 11.57
 3 5 6 52.66 13.35
 -3 -5 -7 129.15 14.7
 -3 -5 -7 97.07 13.87
 -3 -5 -8 212.63 18.25
 -3 -5 -8 173.51 17.41
 3 5 8 174.48 19.42
 -3 -5 -9 171.86 15.04
 -3 -5 -9 138.31 14.15
 3 5 9 148.14 15.84
 -3 -5 -10 48.04 5.13
 -3 -5 -10 39.1 7.28
 3 5 10 41.57 8.45
 3 5 11 4.85 4.62
 -3 -5 -11 -2.24 2.86
 -3 -6 11 14.68 3.09
 3 6 -11 21.08 5.48
 -3 -6 10 8.72 2.86
 3 6 -10 9.58 6.17
 -3 -6 9 16.44 4.16
 3 6 -9 12.02 6.77
 -3 -6 8 28.77 5.73
 3 6 -8 24.11 8.19
 -3 -6 7 18.91 5.07
 3 6 -7 24.95 9.38
 -3 -6 6 42.56 8.48
 -3 -6 6 43.44 9.72
 3 6 -5 1.35 7.02
 -3 -6 5 -6.64 9.05
 -3 -6 4 34.36 6.43
 -3 -6 4 35 9.26
 3 6 -4 25.51 8.25
 -3 -6 4 20.8 9.72
 -3 -6 3 421.95 25.8
 3 6 -3 395.21 28.76
 -3 -6 3 456.36 36.52
 -3 -6 2 521.35 29.63
 -3 -6 2 452.13 39.05
 3 6 -2 493.09 31.95
 -3 -6 1 391.74 23.81
 3 6 -1 351.98 25.24
 -3 -6 1 351.87 33.55
 -3 -6 0 -0.87 4.09
 -3 -6 0 2.21 9.52
 -3 -6 -1 34.87 6.66
 -3 -6 -1 29.38 11.7
 -3 -6 -2 -1.17 5.18
 -3 -6 -2 -0.92 4.35
 -3 -6 -2 7.69 6.76
 -3 -6 -2 1.93 8.3
 -3 -6 -3 280.47 21.91
 -3 -6 -3 233.73 18.85
 -3 -6 -3 289.76 25.81
 -3 -6 -4 577.6 34.76
 -3 -6 -4 497.5 31.62
 -3 -6 -4 529.36 32.4
 -3 -6 -4 519.72 36.25
 -3 -6 -5 479.25 31.44
 -3 -6 -5 515.49 30.53
 3 6 5 449.41 33.22
 -3 -6 -6 281.06 20.44
 3 6 6 260.23 21.69
 -3 -6 -7 50.79 8.1
 -3 -6 -7 37.7 6.74
 3 6 7 37.35 9.59
 -3 -6 -8 7.66 4.73
 -3 -6 -8 4.94 3.43
 3 6 8 15 7.14
 -3 -6 -9 15.79 3.12
 3 6 9 25.75 6.06
 3 6 10 76.23 6.61
 -3 -7 9 16.03 2.89
 3 7 -9 16.16 4.51
 -3 -7 8 9 2.85
 3 7 -8 13.75 5.42
 -3 -7 7 82.32 7.92
 3 7 -7 101.52 10.98
 -3 -7 6 306.39 19.17
 3 7 -6 320.07 21.79
 -3 -7 6 287.86 18.4
 -3 -7 5 408.19 23.15
 -3 -7 5 398.97 24.64
 3 7 -5 362.06 25.17
 -3 -7 4 490.52 27.37
 -3 -7 4 523.99 30.85
 3 7 -4 440.04 29.09
 -3 -7 4 521.39 34.87
 -3 -7 3 312.68 22.78
 -3 -7 3 293.98 26.02
 3 7 -3 282.5 20.07
 -3 -7 2 53.32 9.9
 -3 -7 2 65.65 13.79
 -3 -7 1 9.22 6.3
 -3 -7 1 15.52 8.31
 -3 -7 0 96.73 12.74
 -3 -7 0 93.61 14.88
 -3 -7 -1 254.92 20.25
 -3 -7 -1 245.19 23.35
 -3 -7 -2 294.81 19.07
 -3 -7 -2 298.17 21.18
 -3 -7 -2 267.69 23.9
 -3 -7 -3 220.54 15.66
 -3 -7 -3 251.85 17.1
 -3 -7 -3 211.01 15.45
 3 7 3 208.84 19.06
 -3 -7 -4 142.28 11.85
 -3 -7 -4 165.08 12.16
 -3 -7 -4 159.4 11.05
 3 7 4 148.47 15.57
 3 7 5 22.64 7.51
 3 7 6 2.61 5.56
 -3 -7 -7 3.44 2.3
 3 7 7 3.93 4.06
 -3 -8 5 11.63 2.86
 -3 -8 4 -0.92 2.67
 -3 -8 3 18.14 4.28
 -3 -8 2 15.62 4.32
 -3 -8 1 13.63 4.32
 3 8 -1 3.73 5.82
 -3 -8 0 7.53 3.42
 3 8 0 -2.41 6.33
 -3 -8 -1 1.71 2.32
 3 8 1 1.65 5.46
 -3 -8 -2 2.8 1.99
 4 -9 -6 34.75 4.94
 4 -9 -5 16.34 4.71
 4 -9 -4 -0.94 2.86
 4 -9 -4 -1.26 3.59
 4 -9 -3 -0.7 4.48
 4 -9 -3 -4.56 4.16
 4 -9 -2 -2.36 4.15
 4 -9 -2 1.47 4.01
 4 -9 -1 58.6 8.01
 4 -9 -1 64.94 8.93
 4 -9 0 38.02 6.56
 4 -9 0 56.13 8.66
 4 -9 1 6.23 3.8
 4 -9 1 3.64 4.73
 4 -9 2 56.81 7.03
 4 -9 2 40.42 7.38
 4 -9 3 170.65 12.24
 4 -9 3 130.35 12.22
 4 -9 4 112.3 9.63
 4 -9 4 110.1 9.85
 4 -9 5 157.55 11.27
 4 -9 6 151.07 10.27
 4 -8 -9 13.37 3.3
 4 -8 -8 3.43 3.84
 4 -8 -7 34.54 6.34
 4 -8 -7 22.01 5.06
 4 -8 -6 87.48 10.19
 4 -8 -6 65.33 8.69
 4 -8 -5 113.28 12.36
 4 -8 -5 112.27 11.17
 4 -8 -4 226.86 18.87
 4 -8 -4 201.43 17.24
 4 -8 -4 213.96 17.49
 4 -8 -3 39.02 8.78
 4 -8 -3 30.1 7.21
 4 -8 -3 48.12 8.64
 4 -8 -2 6.29 5.93
 4 -8 -2 -2.38 5.73
 4 -8 -2 4.44 5.23
 4 -8 -1 36.54 8.86
 4 -8 -1 37.95 8.89
 4 -8 -1 29.41 7.12
 4 -8 -1 33.89 6.43
 4 -8 0 166.79 16.16
 4 -8 1 201.5 17.98
 4 -8 1 229.35 17.22
 4 -8 1 247.28 20.24
 4 -8 2 378.92 24.07
 4 -8 2 347.48 26.8
 4 -8 2 379.88 27.64
 4 -8 3 100.68 10.92
 4 -8 3 108.55 13.43
 4 -8 3 99.81 12.82
 4 -8 4 48.56 7.64
 4 -8 4 33.08 8.61
 4 -8 4 38.81 7.8
 4 -8 5 16.17 4.47
 4 -8 5 14.56 6.14
 4 -8 5 16.86 4.88
 4 -8 5 16.9 5.36
 4 -8 6 23.17 4.81
 4 -8 6 30.03 6.93
 4 -8 6 23.07 5.37
 4 -8 7 52.3 6.36
 4 -8 7 66.19 7.66
 4 -8 8 142.5 10.52
 4 -8 8 177.41 12.06
 4 -8 9 42.52 5.07
 4 -7 -11 -0.96 2.51
 4 -7 -11 0.37 2.15
 4 -7 -10 141.59 11.76
 4 -7 -9 204.25 14.09
 4 -7 -9 179.24 15.05
 4 -7 -8 130.08 12.35
 4 -7 -8 126.56 12.93
 4 -7 -8 144.64 14.43
 4 -7 -7 146.17 13.31
 4 -7 -7 163.18 15.21
 4 -7 -7 119.25 14.33
 4 -7 -6 69.41 9.81
 4 -7 -5 27.65 8.87
 4 -7 -5 20.81 7.16
 4 -7 -4 33.83 9.57
 4 -7 -4 28.86 7.58
 4 -7 -4 26.23 7.61
 4 -7 -3 301.7 27.92
 4 -7 -3 313.54 26.31
 4 -7 -3 298.48 24.72
 4 -7 -3 354.24 22.89
 4 -7 -3 356.71 26.91
 4 -7 -2 62.69 12.01
 4 -7 -2 84.86 14.37
 4 -7 -2 62.74 13.32
 4 -7 -2 92.2 11.2
 4 -7 -2 95.61 14.03
 4 -7 -2 81.3 9.69
 4 -7 -2 83.59 12.23
 4 -7 -1 50.29 12.4
 4 -7 -1 72.61 12.66
 4 -7 -1 72.14 10.42
 4 -7 -1 47.37 10.82
 4 -7 -1 64.06 10.62
 4 -7 -1 78.73 9.47
 4 -7 -1 76.55 14.01
 4 -7 0 95.7 14.46
 4 -7 0 104.85 12.91
 4 -7 0 74.19 11.9
 4 -7 0 73.51 11.63
 4 -7 0 88.24 10.4
 4 -7 0 51.04 13.13
 4 -7 1 8.17 7.87
 4 -7 1 8.72 6.47
 4 -7 1 6.62 5.99
 4 -7 1 5.59 4.84
 4 -7 1 7.02 6.2
 4 -7 1 1.78 8.25
 4 -7 2 43.1 7.84
 4 -7 2 35.65 11.04
 4 -7 2 53.14 11.12
 4 -7 3 112.15 15.32
 4 -7 3 127.03 12.87
 4 -7 3 127.93 15.27
 4 -7 4 67.2 9.42
 4 -7 4 39.4 9.75
 4 -7 4 58.61 10.46
 4 -7 5 4.05 4.97
 4 -7 5 4.32 5.89
 4 -7 6 -4.71 6.11
 4 -7 6 4.72 4.73
 4 -7 6 1.75 4.62
 4 -7 7 24.15 5.88
 4 -7 7 22.73 6.89
 4 -7 7 12.23 5.43
 4 -7 7 24.44 7.15
 4 -7 8 124.91 11.48
 4 -7 8 131.57 12.31
 4 -7 8 139.68 13.37
 4 -7 9 112.25 9.82
 4 -7 9 137.42 11.33
 4 -7 9 117.85 10.6
 4 -7 10 9.09 3.24
 4 -7 10 2.18 3.03
 4 -7 11 5.21 2.29
 4 -7 11 3.96 2.48
 4 -6 -12 42.61 4.83
 4 -6 -12 42.33 6.19
 4 -6 -11 112.66 9.78
 4 -6 -11 117.4 11.69
 4 -6 -10 23.76 6.35
 4 -6 -10 26.87 7.32
 4 -6 -9 5.77 6.09
 4 -6 -9 -1.81 4.78
 4 -6 -9 4.46 5.01
 4 -6 -9 -1.27 5.45
 4 -6 -8 33.9 9.42
 4 -6 -8 40.42 9.9
 4 -6 -7 50.25 10.26
 4 -6 -7 51.17 9.48
 4 -6 -7 62 10.83
 4 -6 -7 50.43 10.26
 4 -6 -6 46.86 9.13
 4 -6 -6 64.63 10.01
 4 -6 -6 49.43 10.54
 4 -6 -6 71.74 11.73
 4 -6 -5 3.19 5.54
 4 -6 -5 8.78 6.07
 4 -6 -5 -1.71 6.36
 4 -6 -5 1.22 5.66
 4 -6 -5 1.38 6.8
 4 -6 -5 -2.8 5.71
 4 -6 -5 1.2 4.63
 4 -6 -4 -1.35 5.34
 4 -6 -4 -1.74 4.75
 4 -6 -4 -4.14 6.14
 4 -6 -4 -1.26 5.82
 4 -6 -4 -1.44 6.21
 4 -6 -4 2.7 5.66
 4 -6 -4 7.54 6.55
 4 -6 -3 49.93 10.54
 4 -6 -3 66.28 12.49
 4 -6 -3 54.67 11.61
 4 -6 -3 56.1 10.07
 4 -6 -3 55.17 8.25
 4 -6 -3 45.82 10.81
 4 -6 -3 42.77 11.49
 4 -6 -2 138.44 18.21
 4 -6 -2 128.33 14.84
 4 -6 -2 132.23 16.85
 4 -6 -2 144.73 12.96
 4 -6 -2 143.95 14.34
 4 -6 -2 138.36 17.78
 4 -6 -2 144.13 17.13
 4 -6 -2 146.69 19.75
 4 -6 -1 111.21 16.26
 4 -6 -1 85.67 14.94
 4 -6 -1 128.51 15.73
 4 -6 -1 135.46 14.46
 4 -6 -1 117.33 11.48
 4 -6 -1 114.25 13.37
 4 -6 -1 107.67 16.84
 4 -6 -1 98.73 17.44
 4 -6 0 29.36 10.59
 4 -6 0 43.26 10.37
 4 -6 0 30.17 7.84
 4 -6 0 45.91 7.24
 4 -6 0 56.64 11.8
 4 -6 0 36.18 8.7
 4 -6 0 34.68 11.24
 4 -6 0 45.85 13.17
 4 -6 1 8.24 7.83
 4 -6 1 14.37 8.17
 4 -6 1 23.73 8.12
 4 -6 1 29.04 8.3
 4 -6 1 28.25 8.16
 4 -6 1 26.31 5.8
 4 -6 1 21.47 9.79
 4 -6 1 15.78 9.99
 4 -6 2 197.98 20.79
 4 -6 2 174.66 17.59
 4 -6 2 183.19 15.97
 4 -6 2 197.44 20.84
 4 -6 2 195.79 20.18
 4 -6 2 233.05 21.71
 4 -6 2 220.97 24.44
 4 -6 3 352.38 27.98
 4 -6 3 410.83 32.53
 4 -6 3 437.21 30.81
 4 -6 3 398.01 31.61
 4 -6 3 467.98 28.14
 4 -6 3 439.05 32.75
 4 -6 3 446.79 30.49
 4 -6 3 434.83 31.32
 4 -6 3 471.2 36.38
 4 -6 4 408.05 26.19
 4 -6 4 456.97 32.81
 4 -6 4 419.21 27.86
 4 -6 4 430.98 30.06
 4 -6 4 430.2 34.63
 4 -6 4 447.26 31.25
 4 -6 5 426.71 31.74
 4 -6 5 433.33 28.79
 4 -6 5 426.43 32.26
 4 -6 5 460.14 29.85
 4 -6 5 392.24 32.09
 4 -6 6 137.09 15.95
 4 -6 6 177.15 18.81
 4 -6 6 139.25 14.54
 4 -6 6 139.11 16.94
 4 -6 7 102.44 13.75
 4 -6 7 118.14 15.4
 4 -6 7 101.12 12.53
 4 -6 7 105.25 14.19
 4 -6 8 68.57 11.79
 4 -6 9 123.6 14.55
 4 -6 9 150.85 14.57
 4 -6 9 162.43 14.46
 4 -6 10 148.34 14.32
 4 -6 10 130.18 12.15
 4 -6 11 230.02 17.18
 4 -6 11 249.56 16.48
 4 -6 12 150.44 10.33
 4 -6 12 161.87 11.03
 4 -5 -14 0.75 2.12
 4 -5 -13 4.39 4.27
 4 -5 -13 3.61 2.55
 4 -5 -13 -1.31 3.46
 4 -5 -12 34.03 7.61
 4 -5 -12 33.99 5.72
 4 -5 -11 300.81 22.71
 4 -5 -11 286.21 19.7
 4 -5 -11 286.44 20.22
 4 -5 -11 283.26 22.66
 4 -5 -10 144.34 16.01
 4 -5 -9 12.62 8.44
 4 -5 -9 5.42 5.34
 4 -5 -9 13.65 6.56
 4 -5 -9 11.92 7.04
 4 -5 -8 1.44 6.37
 4 -5 -8 -1.16 6.12
 4 -5 -8 9.48 5.74
 4 -5 -8 3.52 5.65
 4 -5 -8 -3.06 6.08
 4 -5 -7 69.12 11.51
 4 -5 -7 87.54 11.64
 4 -5 -7 74.49 11.95
 4 -5 -7 80.74 13.07
 4 -5 -6 106.89 13.77
 4 -5 -6 88.98 13.76
 4 -5 -6 88.8 12.84
 4 -5 -6 107.08 12.81
 4 -5 -6 117.52 14.69
 4 -5 -6 94.08 14.06
 4 -5 -5 401.19 30.49
 4 -5 -5 357.71 26.37
 4 -5 -5 348.11 26.06
 4 -5 -5 392.48 27.53
 4 -5 -5 396.95 29.05
 4 -5 -5 398.25 28.45
 4 -5 -5 371.51 26.77
 4 -5 -5 360.17 28.03
 4 -5 -5 373.32 29.87
 4 -5 -4 583.45 43.35
 4 -5 -4 718.01 40.29
 4 -5 -4 642.59 39.94
 4 -5 -4 696.87 41.09
 4 -5 -4 711.9 43.51
 4 -5 -4 761.69 42.68
 4 -5 -4 736.4 37.99
 4 -5 -4 644.47 43.41
 4 -5 -4 710.86 42.78
 4 -5 -4 673.52 45.86
 4 -5 -3 210.62 21.29
 4 -5 -3 194.35 16.83
 4 -5 -3 211.96 18.44
 4 -5 -3 234.57 21.47
 4 -5 -3 266.86 20.24
 4 -5 -3 198.45 15.48
 4 -5 -3 220.28 20.22
 4 -5 -3 222.74 21.21
 4 -5 -3 257.03 24.73
 4 -5 -2 27.52 8.56
 4 -5 -2 28.53 8.71
 4 -5 -2 18.21 7.73
 4 -5 -2 37.19 7.82
 4 -5 -2 15.1 7.08
 4 -5 -2 25.83 7.01
 4 -5 -2 29.38 5.38
 4 -5 -2 22.45 6.26
 4 -5 -2 39.64 11.97
 4 -5 -1 142.25 16.93
 4 -5 -1 113.71 12.96
 4 -5 -1 121.22 15
 4 -5 -1 115.36 13.24
 4 -5 -1 121.58 10.96
 4 -5 -1 109.06 15.77
 4 -5 -1 130.4 16.09
 4 -5 -1 118.9 13.08
 4 -5 -1 150.95 19.75
 4 -5 0 492.9 34.86
 4 -5 0 490.78 32
 4 -5 0 496.85 30.94
 4 -5 0 550.3 34
 4 -5 0 471.37 30.74
 4 -5 0 504.47 28.05
 4 -5 0 413.71 34.19
 4 -5 0 465.09 34.2
 4 -5 0 410.87 36.46
 4 -5 1 239.06 20.35
 4 -5 1 302.61 25.14
 4 -5 1 302.66 22.91
 4 -5 1 258.76 21.39
 4 -5 1 294.52 28.05
 4 -5 1 299.42 19.49
 4 -5 1 285.05 25.67
 4 -5 1 337.27 26.08
 4 -5 2 405.76 28.42
 4 -5 2 466.63 32.69
 4 -5 2 420.84 29.63
 4 -5 2 478.4 30.23
 4 -5 2 410.59 26.32
 4 -5 2 495.61 34.18
 4 -5 2 474.47 36.69
 4 -5 2 458.18 32.28
 4 -5 3 485.91 34.24
 4 -5 3 593.44 37.64
 4 -5 3 613 39.55
 4 -5 3 596.63 37.39
 4 -5 3 623.47 43.04
 4 -5 3 592.94 33.73
 4 -5 3 652.57 40.43
 4 -5 3 566.28 36.96
 4 -5 4 231.57 19.84
 4 -5 4 209.95 20.62
 4 -5 4 252.37 18.69
 4 -5 4 230.97 21.28
 4 -5 4 233.23 20.01
 4 -5 4 273.38 25.11
 4 -5 4 233.7 22.04
 4 -5 5 117.76 14.75
 4 -5 5 123.13 15.12
 4 -5 5 130.08 13.41
 4 -5 5 163.74 16.17
 4 -5 5 118.36 13.41
 4 -5 5 123.18 16.22
 4 -5 5 122.93 16.18
 4 -5 6 174.95 17.8
 4 -5 6 150.19 18.19
 4 -5 6 180.7 16.35
 4 -5 7 87.25 13.77
 4 -5 7 77.56 10.83
 4 -5 7 53.28 10.63
 4 -5 8 28.09 7.89
 4 -5 8 20.99 8.16
 4 -5 8 29.46 7.58
 4 -5 8 23.09 9.28
 4 -5 9 112.81 14.4
 4 -5 9 115.3 13.12
 4 -5 9 148.86 16.11
 4 -5 9 102.49 12.71
 4 -5 10 32.75 8.49
 4 -5 10 22.82 6.02
 4 -5 11 3 5.62
 4 -5 11 5.83 4.01
 4 -5 11 0.96 4.91
 4 -5 12 0.77 3.93
 4 -5 12 -1.26 3.54
 4 -5 13 5.82 2.76
 4 -4 -15 90.63 7.15
 4 -4 -14 160.11 12.39
 4 -4 -14 147.66 11.7
 4 -4 -14 119.25 9.71
 4 -4 -13 87.25 10.8
 4 -4 -13 76.72 7.72
 4 -4 -13 97.58 10.78
 4 -4 -13 92.97 9.41
 4 -4 -12 43.98 8.8
 4 -4 -12 24.82 5.69
 4 -4 -12 32.39 7.77
 4 -4 -12 40.98 7.63
 4 -4 -11 6.75 7.25
 4 -4 -10 232.16 22.03
 4 -4 -10 192.75 18.07
 4 -4 -10 238.25 22.39
 4 -4 -9 380.34 26.49
 4 -4 -9 292.52 24.46
 4 -4 -9 322.71 24.43
 4 -4 -9 433.32 30.61
 4 -4 -8 437.11 36.14
 4 -4 -8 596.42 36.07
 4 -4 -8 566.69 35.71
 4 -4 -8 532.85 34.75
 4 -4 -8 702.51 41.23
 4 -4 -7 302.39 25.01
 4 -4 -7 274.89 24.96
 4 -4 -7 296.41 23.63
 4 -4 -7 311.29 24.77
 4 -4 -7 311.88 23.82
 4 -4 -6 227.26 21.66
 4 -4 -6 247.34 22.05
 4 -4 -6 236.55 20.51
 4 -4 -6 222.79 21.47
 4 -4 -6 280.22 22.55
 4 -4 -6 266.85 21.06
 4 -4 -6 280.42 22.56
 4 -4 -6 242.08 20.64
 4 -4 -6 279.03 19.93
 4 -4 -5 18.23 7.38
 4 -4 -5 15.77 7.1
 4 -4 -5 21.48 6.85
 4 -4 -5 16.47 6.68
 4 -4 -5 25.63 7.27
 4 -4 -5 34.21 8.24
 4 -4 -5 37.71 8.32
 4 -4 -5 23.96 6.63
 4 -4 -4 30.27 8.67
 4 -4 -4 18.71 6.79
 4 -4 -4 37.76 8.05
 4 -4 -4 31.45 8.54
 4 -4 -4 47.11 8.02
 4 -4 -4 55.37 10.1
 4 -4 -4 32 5.48
 4 -4 -4 37.55 7.6
 4 -4 -4 47.64 9.01
 4 -4 -3 323.3 25.98
 4 -4 -3 292.85 21.04
 4 -4 -3 324.65 22.84
 4 -4 -3 291.68 23.92
 4 -4 -3 339.23 23.15
 4 -4 -3 328.82 19.48
 4 -4 -3 343.01 26.19
 4 -4 -3 305.68 24
 4 -4 -3 298.1 26.49
 4 -4 -2 484.17 32.18
 4 -4 -2 431 31.45
 4 -4 -2 442.47 27.82
 4 -4 -2 387.65 29.04
 4 -4 -2 443.05 27.96
 4 -4 -2 454.91 30.7
 4 -4 -2 403.25 32.74
 4 -4 -1 9.1 6.01
 4 -4 -1 5.25 7.9
 4 -4 -1 1.35 5.35
 4 -4 -1 15.05 5.26
 4 -4 -1 4.55 5.7
 4 -4 -1 1.85 4.19
 4 -4 -1 9.94 7.86
 4 -4 0 11.77 6.67
 4 -4 0 1.77 7.25
 4 -4 0 1.68 4.58
 4 -4 0 2.6 5.01
 4 -4 0 8.62 5.12
 4 -4 0 11.18 4.92
 4 -4 1 -1.27 6.61
 4 -4 1 1.75 6.31
 4 -4 1 -0.86 4.9
 4 -4 1 2.53 4.87
 4 -4 1 5.99 5.08
 4 -4 1 3.86 4.36
 4 -4 1 2.82 7.69
 4 -4 2 8.55 7.19
 4 -4 2 9.85 5.05
 4 -4 2 13.69 6.25
 4 -4 2 12.15 4.9
 4 -4 2 10.27 5.53
 4 -4 2 12.56 4.06
 4 -4 2 6.87 7.5
 4 -4 2 14.34 6.11
 4 -4 3 113.82 12.48
 4 -4 3 127.23 16.3
 4 -4 3 106.4 12.81
 4 -4 3 124.13 13.67
 4 -4 3 107.01 10.55
 4 -4 3 127.24 14.63
 4 -4 3 132.78 13.87
 4 -4 3 108.66 14.19
 4 -4 4 278.99 20.46
 4 -4 4 233.86 20.85
 4 -4 4 257.7 23.31
 4 -4 4 264.51 18.75
 4 -4 4 233 19.16
 4 -4 4 261.06 23.1
 4 -4 5 8.96 6.75
 4 -4 5 1.13 5.13
 4 -4 5 12.43 5.22
 4 -4 5 2.76 3.97
 4 -4 5 4.62 7.99
 4 -4 5 5.81 4.94
 4 -4 6 40.95 9.03
 4 -4 6 20.88 8.35
 4 -4 7 158.91 17.49
 4 -4 7 181.99 19.06
 4 -4 8 221.48 21.65
 4 -4 9 61.42 11.24
 4 -4 9 61.72 12.44
 4 -4 10 130.71 15.02
 4 -4 10 101.92 13.84
 4 -4 11 15.88 6.56
 4 -4 11 3.28 6.06
 4 -4 12 65.69 8.82
 4 -4 12 40.51 7.27
 4 -4 12 58.94 8.77
 4 -4 13 95.72 9.43
 4 -4 13 79.42 8.24
 4 -4 14 338.95 18.37
 4 -3 -15 3.37 2.97
 4 -3 -15 0.43 2.84
 4 -3 -14 34.62 7.1
 4 -3 -14 29.93 6.05
 4 -3 -14 27.55 6
 4 -3 -13 51 10.17
 4 -3 -13 60.64 7.19
 4 -3 -12 1.32 6.95
 4 -3 -12 4.58 4.59
 4 -3 -11 64.56 11.67
 4 -3 -11 45.51 8.65
 4 -3 -11 44.6 8.08
 4 -3 -10 11.25 6.98
 4 -3 -10 18.84 6.95
 4 -3 -10 20.72 6.35
 4 -3 -9 12.92 9.07
 4 -3 -9 3.58 10.2
 4 -3 -9 5.86 6.19
 4 -3 -9 2.34 5.75
 4 -3 -8 264.53 21.43
 4 -3 -8 199.72 22.72
 4 -3 -8 212.51 19.6
 4 -3 -8 244.78 20.87
 4 -3 -8 224.83 19.9
 4 -3 -7 29.92 11.51
 4 -3 -7 25 7.55
 4 -3 -7 34.49 8.82
 4 -3 -7 36.42 7.96
 4 -3 -7 34.35 9.01
 4 -3 -6 1.53 8.73
 4 -3 -6 -11.76 6.51
 4 -3 -6 5.6 5.39
 4 -3 -6 1.12 5.27
 4 -3 -6 10.64 7.55
 4 -3 -6 9.28 6.7
 4 -3 -6 5.24 5.44
 4 -3 -5 0.99 4.85
 4 -3 -5 9.65 9.48
 4 -3 -5 3.92 5.17
 4 -3 -5 1.39 5.82
 4 -3 -5 3.31 5.2
 4 -3 -5 2.06 4.65
 4 -3 -5 4.66 6.24
 4 -3 -5 -1.03 5.67
 4 -3 -5 2.57 4.29
 4 -3 -4 161.77 16.84
 4 -3 -4 148.25 14.01
 4 -3 -4 122.66 15.21
 4 -3 -4 156.41 18.15
 4 -3 -4 150.18 13.47
 4 -3 -4 139.62 14.99
 4 -3 -4 130.76 13.65
 4 -3 -4 153.92 14.05
 4 -3 -4 178.14 16.61
 4 -3 -4 132.49 15.07
 4 -3 -3 169.59 17.81
 4 -3 -3 157.6 16.67
 4 -3 -3 189.21 15.32
 4 -3 -3 184.57 18.33
 4 -3 -3 185.79 17.76
 4 -3 -2 507.85 33.63
 4 -3 -2 539.53 34.5
 4 -3 -2 538.27 35.61
 4 -3 -2 515.02 34.68
 4 -3 -1 483.58 30.89
 4 -3 -1 389.52 30.01
 4 -3 -1 430.92 31.26
 4 -3 0 81.52 9.31
 4 -3 0 109.56 14.25
 4 -3 0 114.87 14.56
 4 -3 0 103.62 13.31
 4 -3 1 153.18 12.73
 4 -3 1 161.74 17.29
 4 -3 1 144.33 15.89
 4 -3 1 140.02 15.82
 4 -3 2 78.44 9.21
 4 -3 2 80.31 12.47
 4 -3 2 71.32 11.9
 4 -3 2 87.12 12.33
 4 -3 3 615.09 35.11
 4 -3 3 637.17 36.68
 4 -3 3 651.65 38.87
 4 -3 3 586.91 36.46
 4 -3 3 666.61 39.39
 4 -3 4 844.62 42.99
 4 -3 4 695.02 42.89
 4 -3 4 871.51 45.41
 4 -3 4 740.67 43.53
 4 -3 4 758.92 42.22
 4 -3 4 702.08 45.95
 4 -3 5 1300.23 67.47
 4 -3 5 1485.65 69.48
 4 -3 5 1361.17 69.46
 4 -3 5 1266.15 65.86
 4 -3 5 1238.76 71.98
 4 -3 6 430.73 28.18
 4 -3 6 386.53 27.84
 4 -3 6 391.2 31.63
 4 -3 7 122.35 14.85
 4 -3 7 141.21 14.78
 4 -3 7 135.88 17.61
 4 -3 8 140.24 16.22
 4 -3 8 152.13 15.08
 4 -3 8 145.48 18.31
 4 -3 9 17.03 9.3
 4 -3 10 115.04 14.56
 4 -3 10 104.29 13.97
 4 -3 11 450.23 30.4
 4 -3 12 430.29 27.78
 4 -3 12 428.03 27.7
 4 -3 13 146.65 12.48
 4 -3 13 142.81 12.3
 4 -3 14 59.54 6.25
 4 -2 -16 27.8 3.73
 4 -2 -15 22.88 5.9
 4 -2 -15 18.38 4.31
 4 -2 -15 18.17 4.65
 4 -2 -14 19.84 6.89
 4 -2 -14 10.81 4.84
 4 -2 -14 14.18 5.12
 4 -2 -13 84.55 12.77
 4 -2 -13 76.88 9.23
 4 -2 -12 196.16 21.2
 4 -2 -11 280.47 26.2
 4 -2 -11 230.08 18.71
 4 -2 -11 245.35 20.15
 4 -2 -11 261.93 20.21
 4 -2 -10 407.94 26.54
 4 -2 -10 342.82 26.52
 4 -2 -10 388.84 26.45
 4 -2 -9 141.01 15.53
 4 -2 -9 170.4 21.31
 4 -2 -9 140.19 14.76
 4 -2 -9 134.17 15.11
 4 -2 -9 117.02 13.19
 4 -2 -8 5.25 10.38
 4 -2 -8 4.39 5.89
 4 -2 -8 2.7 5.82
 4 -2 -8 -1.21 6.06
 4 -2 -8 1.87 4.93
 4 -2 -7 72.42 14.15
 4 -2 -7 85.74 14.01
 4 -2 -7 40.94 8.83
 4 -2 -7 70.16 10.1
 4 -2 -7 57.97 10.45
 4 -2 -7 63.57 8.89
 4 -2 -6 317.48 23.91
 4 -2 -6 406.71 30.85
 4 -2 -6 362.5 26.02
 4 -2 -6 350.18 25.58
 4 -2 -6 349.25 21.99
 4 -2 -6 348.14 24.88
 4 -2 -6 361.11 24.47
 4 -2 -6 354.54 24.6
 4 -2 -5 570.08 34.93
 4 -2 -5 619.49 40.79
 4 -2 -5 622.17 36.72
 4 -2 -5 657.87 38.02
 4 -2 -5 565.59 35.68
 4 -2 -5 589.65 37.09
 4 -2 -5 624.07 37.04
 4 -2 -5 689.02 36.09
 4 -2 -4 1166.58 64.8
 4 -2 -4 1181.21 61.95
 4 -2 -4 1194.09 62.51
 4 -2 -4 1169.58 62.66
 4 -2 -3 889.9 50.74
 4 -2 -3 900.25 50.88
 4 -2 -3 882.4 49.68
 4 -2 -3 908.71 50.17
 4 -2 -2 285.55 21.48
 4 -2 -2 291.72 22.94
 4 -2 -2 260.03 21.2
 4 -2 -2 232.77 21.05
 4 -2 -1 294.43 23.79
 4 -2 -1 316.17 23.34
 4 -2 -1 285.79 23.34
 4 -2 0 325.97 20.41
 4 -2 0 372.53 26.87
 4 -2 0 333.59 25.34
 4 -2 0 371.76 26.71
 4 -2 1 344.44 21.44
 4 -2 1 376.46 27.14
 4 -2 1 433.63 28.68
 4 -2 1 356.77 26.44
 4 -2 2 783.07 40.4
 4 -2 2 824.41 46.77
 4 -2 2 751.16 38.33
 4 -2 2 817.72 45.63
 4 -2 2 812.99 46.06
 4 -2 3 1290.41 63.19
 4 -2 3 1373.38 69
 4 -2 3 1214.68 66.47
 4 -2 3 1312.85 67.69
 4 -2 4 587.67 33.16
 4 -2 4 577.46 36.55
 4 -2 4 613 35.96
 4 -2 4 559.42 35.09
 4 -2 4 531.86 36.7
 4 -2 4 640.7 36.51
 4 -2 5 91.92 10.59
 4 -2 5 88.75 10.78
 4 -2 5 77.47 10.88
 4 -2 5 91.68 11.91
 4 -2 5 73.21 12.46
 4 -2 5 64.88 10.04
 4 -2 6 23.56 7.24
 4 -2 6 19.4 6.1
 4 -2 6 18.3 6.49
 4 -2 6 28.09 10.12
 4 -2 7 13.83 6.5
 4 -2 7 12.75 6
 4 -2 7 30.07 10.32
 4 -2 7 13.74 6.07
 4 -2 8 17.55 7.67
 4 -2 8 17.65 6.65
 4 -2 8 17.8 6.11
 4 -2 8 17.08 9.9
 4 -2 9 26.02 7.8
 4 -2 9 23.84 7.27
 4 -2 9 20.27 9.26
 4 -2 10 17.78 6.78
 4 -2 10 32.64 8.3
 4 -2 11 13.69 6.33
 4 -2 11 9.41 6.52
 4 -2 12 1.89 4.56
 -4 2 -12 1.58 4.55
 4 -2 12 -5.71 6.28
 4 -2 13 30.65 6.33
 -4 2 -13 48.43 7.97
 -4 2 -13 37.22 6.07
 4 -2 13 43.74 6.66
 -4 2 -14 1.55 2.92
 4 -1 -16 38 4.5
 4 -1 -15 188.18 15.36
 4 -1 -15 195.43 13.6
 4 -1 -15 219.98 14.83
 4 -1 -14 295.76 19.84
 4 -1 -14 274.57 17.48
 4 -1 -13 144.78 17.43
 4 -1 -13 112.94 12.21
 4 -1 -13 169.23 14.26
 4 -1 -13 154.41 15.72
 4 -1 -12 3.03 4.97
 4 -1 -12 -1.04 5.59
 4 -1 -11 41.28 12.06
 4 -1 -11 27.32 10.17
 4 -1 -11 30.93 6.82
 4 -1 -11 32.22 8.77
 4 -1 -11 35.5 8.44
 4 -1 -10 35.03 11.73
 4 -1 -10 49.26 8.63
 4 -1 -10 62.68 10.76
 4 -1 -10 56.31 12.72
 4 -1 -10 59.82 10.42
 4 -1 -9 269.17 26.65
 4 -1 -9 270.15 21.28
 4 -1 -9 276.66 21.65
 4 -1 -8 624.82 44.79
 4 -1 -8 636.94 38.56
 4 -1 -8 691.1 38.95
 4 -1 -7 364.74 30.22
 4 -1 -7 356.35 25.32
 4 -1 -7 377.03 24.56
 4 -1 -6 117.15 12.85
 4 -1 -6 140.03 16.78
 4 -1 -6 110.79 12.73
 4 -1 -6 144.72 12.43
 4 -1 -6 110.72 12.4
 4 -1 -6 139.62 13.59
 4 -1 -5 5.42 7.02
 4 -1 -5 9.16 5.79
 4 -1 -5 -1.28 5.53
 4 -1 -5 5.16 4.3
 4 -1 -5 2.17 4.32
 4 -1 -5 -2 6.75
 4 -1 -4 2.08 5.57
 4 -1 -3 17.16 7.16
 4 -1 -3 5.43 4.95
 4 -1 -2 142.93 13
 4 -1 -2 139.85 15.51
 4 -1 -1 8.85 4.22
 4 -1 -1 16.83 8.03
 4 -1 0 9.25 3.93
 4 -1 0 -1.13 7.69
 4 -1 1 69.01 6.88
 4 -1 1 56.52 11.04
 4 -1 1 54.25 6.52
 4 -1 2 108.56 9.39
 4 -1 2 111.8 13.56
 4 -1 3 5.44 4.12
 4 -1 3 -1.04 6
 4 -1 4 199.73 14.52
 4 -1 4 164.43 14.26
 4 -1 4 175.68 16.15
 4 -1 4 198.76 17.77
 4 -1 4 191.83 16.7
 4 -1 5 5.65 4.73
 4 -1 5 10.7 4.79
 4 -1 5 6.69 6.17
 4 -1 5 -1.07 4.26
 4 -1 5 4.78 5.21
 4 -1 5 8.77 4.97
 4 -1 6 90.47 10.75
 4 -1 6 85.19 11.31
 4 -1 6 95.35 11.31
 4 -1 6 96.89 14.23
 4 -1 7 110.47 12.74
 4 -1 7 96.71 12.85
 4 -1 7 121.38 16.51
 4 -1 7 127.47 14.13
 4 -1 8 579.35 36
 4 -1 8 489.1 35.37
 4 -1 8 660.81 36.97
 4 -1 8 590.4 40.95
 4 -1 8 526.86 36.27
 4 -1 9 103.43 13.29
 4 -1 9 93.91 13.38
 4 -1 9 97.24 13.14
 4 -1 9 114.44 13.08
 4 -1 9 89.6 14.54
 4 -1 10 276.86 22.42
 4 -1 10 224.72 21.54
 4 -1 10 305.57 26.26
 4 -1 10 291.73 23.41
 4 -1 11 74.76 10.88
 4 -1 12 106.93 11.09
 -4 1 -12 96.19 12.73
 -4 1 -12 99.81 11.32
 4 -1 12 73.67 10.21
 4 -1 13 104.67 10.35
 -4 1 -13 145.04 12.93
 -4 1 -13 135.99 11.79
 -4 1 -14 413.59 22.79
 -4 0 15 1.53 2.54
 4 0 -15 3.4 3.23
 4 0 -14 20.3 8.16
 4 0 -14 17.78 4.87
 4 0 -14 16.12 5.65
 4 0 -13 51.63 11.78
 4 0 -13 43.44 7.52
 4 0 -13 31.06 7.59
 4 0 -13 53.48 9.22
 4 0 -12 46.84 12.33
 4 0 -12 25.42 6.8
 4 0 -12 25.61 7.97
 4 0 -12 26.5 8.16
 4 0 -11 18.13 10.98
 4 0 -11 39.06 8.82
 4 0 -10 32.14 13.05
 4 0 -10 23.75 7.92
 -4 0 10 42.12 8.71
 4 0 -9 11.76 9.44
 4 0 -9 10.25 5.77
 4 0 -9 9.68 7.74
 -4 0 9 8.05 5.94
 4 0 -8 18.47 10.15
 4 0 -8 30.05 7.26
 4 0 -8 45.89 9.15
 4 0 -7 155.98 18.48
 4 0 -7 132.69 14.21
 4 0 -7 168.5 15.01
 4 0 -7 135.46 18.02
 4 0 -7 183.95 16.97
 4 0 -6 28.98 6.88
 4 0 -6 38.14 9.5
 4 0 -6 39.88 7.39
 4 0 -6 31.59 7.28
 4 0 -6 44.8 8.11
 4 0 -5 18.7 7.14
 4 0 -5 19.69 6.4
 4 0 -5 21.28 7.59
 4 0 -5 28.59 6.37
 4 0 -4 206.38 17.83
 4 0 -4 191.27 17.64
 4 0 -4 204.85 18.05
 4 0 -3 864.45 50.05
 -4 0 3 906.3 44.39
 4 0 -3 927.38 50.75
 4 0 -3 874.08 48.96
 -4 0 2 208.68 13.93
 4 0 -2 207.01 18.68
 4 0 -2 209.66 18.76
 4 0 -2 179.49 17.22
 -4 0 1 1133.16 55.73
 4 0 -1 1163.1 62.39
 4 0 -1 1153.9 60.76
 4 0 -1 1184.45 62.38
 4 0 0 702.04 42.05
 4 0 0 770.46 44.25
 4 0 0 721.17 43.43
 4 0 1 41.75 9.64
 4 0 1 50.05 6.86
 4 0 1 35.78 8.89
 4 0 2 26.73 7.38
 4 0 2 15.68 7.12
 4 0 2 19.74 5.19
 4 0 2 12.82 7.21
 4 0 3 495.07 32.2
 4 0 3 512.09 29.75
 4 0 3 517.45 32.88
 4 0 4 746.2 41.35
 4 0 4 753.31 42.42
 4 0 4 738.72 42.57
 4 0 5 1818.88 87.54
 4 0 5 1670.09 87.22
 4 0 5 1806.49 86.88
 4 0 6 1433.64 76.43
 4 0 6 1538.89 76.81
 4 0 7 308.47 25.16
 4 0 7 328.18 27.93
 4 0 8 8.7 6.99
 4 0 8 8.85 6.68
 4 0 8 13.79 8.15
 4 0 9 9.11 7.04
 4 0 9 25.81 10.1
 4 0 10 11.38 6.29
 4 0 10 14.22 7.77
 4 0 10 6.97 5.52
 -4 0 -11 425.75 29.26
 -4 0 -12 553.33 33.36
 -4 0 -13 129.36 11.91
 -4 0 -13 123.35 11.53
 -4 0 -14 15.98 4.09
 4 1 -15 22.01 3.98
 -4 -1 15 24.81 3.69
 4 1 -15 27.28 4.13
 4 1 -14 4.18 6.37
 4 1 -14 -0.64 3.48
 -4 -1 14 2.85 2.93
 4 1 -14 0.69 4
 4 1 -13 39.81 10.69
 4 1 -13 50.35 7.76
 4 1 -13 50.11 8.55
 4 1 -12 443.33 33.37
 4 1 -12 412.47 28.4
 4 1 -11 360.32 30.63
 4 1 -11 311.87 24.9
 4 1 -11 339.91 26.38
 4 1 -10 198.34 19.66
 -4 -1 10 225.45 21.35
 4 1 -10 202.74 19.4
 4 1 -9 364.39 30.9
 -4 -1 9 286.15 26.31
 4 1 -9 340.01 25.76
 4 1 -9 374.6 27.55
 4 1 -8 54.23 12.86
 4 1 -8 65.11 10.52
 4 1 -8 55.84 13.32
 4 1 -8 66 11.14
 4 1 -8 80.09 11.82
 4 1 -7 -1.23 7.56
 4 1 -7 15.75 8.92
 4 1 -7 8.9 6.03
 4 1 -7 6.79 5.56
 4 1 -6 599.84 40.11
 4 1 -6 590.78 36.78
 4 1 -6 578.81 37.15
 4 1 -6 557.61 35.95
 4 1 -6 585.54 35.65
 4 1 -6 690.32 36.99
 4 1 -5 718.86 43.76
 -4 -1 5 741.77 37.85
 4 1 -5 674.85 42.07
 4 1 -5 771.92 43.64
 4 1 -5 702.19 40.27
 4 1 -5 718.19 44.33
 4 1 -5 798.14 42.75
 4 1 -4 696.88 41.76
 4 1 -4 709.11 41.18
 4 1 -4 772.68 43.59
 -4 -1 4 695.59 37.91
 4 1 -4 653.01 39.99
 4 1 -4 675.02 38.17
 4 1 -4 754.14 42.83
 4 1 -3 753.51 45.6
 -4 -1 3 716.12 39.16
 4 1 -3 760.96 44.69
 4 1 -3 752.92 43.27
 -4 -1 2 276.17 18.39
 4 1 -2 292.97 23.71
 4 1 -2 234.93 21.27
 -4 -1 1 119.45 11.23
 4 1 -1 132.73 15.41
 4 1 -1 110.98 14.37
 4 1 0 117.71 14.91
 4 1 0 151.23 16.51
 4 1 0 125.73 11.28
 -4 -1 -1 384.49 24.36
 4 1 1 414.04 29.91
 4 1 1 397.07 24.87
 4 1 1 463.95 29.88
 4 1 2 366.78 27.62
 4 1 2 378.56 27.64
 4 1 2 367.39 23.88
 4 1 2 353.3 24.26
 4 1 2 384.12 26.88
 4 1 3 1317.25 66.1
 4 1 3 1283.59 68.89
 4 1 3 1294.23 67.44
 4 1 3 1276.49 65.86
 4 1 3 1333.19 68.75
 4 1 4 316.39 23.9
 4 1 4 350.03 25.28
 4 1 4 358.71 24.5
 4 1 4 365.55 26.01
 4 1 4 320.34 23.53
 4 1 5 97.14 12.37
 4 1 5 112.28 13.2
 4 1 5 67.46 12.41
 4 1 5 92.79 11.78
 4 1 6 13.14 10.01
 4 1 6 21.99 7.31
 4 1 6 27.13 7.51
 4 1 7 -3.29 9.51
 4 1 7 -4.16 9.54
 4 1 7 1.51 6.17
 -4 -1 -8 5.28 8.43
 4 1 8 -1.59 6.12
 4 1 8 -5.5 9.63
 4 1 8 3.37 8.59
 -4 -1 -9 11.55 8.39
 4 1 9 4.9 7.87
 4 1 9 -1.29 8.06
 4 1 9 12.68 7.32
 -4 -1 -10 4.75 7.33
 4 1 10 14.91 7.58
 4 1 10 1.42 6.69
 -4 -1 -11 42.66 9.2
 4 1 11 42.39 8.66
 -4 -1 -12 50.08 8.69
 4 1 12 63.15 8.31
 -4 -1 -13 21.81 5.66
 -4 -1 -13 35.23 5.95
 -4 -1 -14 2.88 3.03
 4 2 -15 132.18 9.44
 -4 -2 15 143.51 8.72
 4 2 -14 167.69 14.4
 4 2 -14 133.63 11.47
 -4 -2 14 141.23 10.19
 4 2 -13 102.15 14.25
 -4 -2 13 105.98 9.64
 4 2 -13 83.18 9.29
 -4 -2 12 34.77 6.77
 4 2 -12 25.9 6.91
 4 2 -11 32.56 10.49
 -4 -2 11 23.3 6.43
 4 2 -10 15.03 9.44
 -4 -2 10 12.99 8.17
 4 2 -10 23.09 8.24
 4 2 -10 28.37 8.02
 4 2 -9 120.79 14.74
 -4 -2 9 138.11 13.85
 4 2 -9 140.95 15.97
 4 2 -8 508.21 39.15
 4 2 -8 520.27 37.27
 -4 -2 8 449.1 29.34
 4 2 -8 479.03 34.17
 4 2 -8 501.86 32.65
 4 2 -7 87.49 12.21
 -4 -2 7 97.93 10.96
 4 2 -7 99.85 15.9
 4 2 -7 118.46 14.85
 4 2 -7 100.5 12.18
 4 2 -6 141.79 14.57
 4 2 -6 157.15 16.98
 -4 -2 6 172.12 14.06
 4 2 -6 168.77 18.31
 4 2 -6 174.68 17.52
 4 2 -6 173.86 16.54
 4 2 -6 172.3 19.25
 4 2 -5 -5.83 7.42
 4 2 -5 1.49 6.26
 -4 -2 5 3.43 3.85
 4 2 -5 14.52 8.14
 4 2 -5 -0.92 4.7
 4 2 -5 4.8 6.64
 4 2 -4 -1.36 5.87
 4 2 -4 1.54 6.13
 4 2 -4 -1.21 5.96
 -4 -2 4 -1.25 3.81
 -4 -2 4 6.55 4.51
 4 2 -4 4.29 4.82
 4 2 -4 -2.56 7.68
 4 2 -3 30.91 10.08
 4 2 -3 24.18 9.37
 -4 -2 3 21.07 5.81
 -4 -2 3 22.61 4.82
 4 2 -3 29.04 7.9
 -4 -2 2 120.38 12.31
 4 2 -2 132.48 16.29
 -4 -2 2 119.4 10.05
 4 2 -2 123.26 13.63
 4 2 -2 154.01 17.43
 4 2 -1 6.69 7.89
 4 2 -1 -4.24 10.01
 -4 -2 1 0.95 3.55
 4 2 -1 1.99 5.33
 4 2 0 -3.31 7.13
 4 2 0 1.41 9.09
 -4 -2 0 0.98 4.13
 4 2 0 1.94 5.28
 4 2 1 195.7 19.94
 4 2 1 165.01 18.28
 4 2 1 164.47 14.79
 4 2 1 161.49 15.21
 -4 -2 -2 542.82 34.55
 4 2 2 630.69 40.74
 4 2 2 579.57 35.57
 4 2 2 648.31 36.45
 4 2 2 691.6 39.94
 -4 -2 -3 374.4 25.76
 4 2 3 362.29 27.99
 4 2 3 369.64 26.08
 4 2 3 385.06 25.8
 4 2 3 360.1 26.95
 -4 -2 -4 35.48 9.98
 4 2 4 39.24 9.94
 4 2 4 51.06 9.95
 4 2 4 42.17 8.66
 4 2 4 51.42 9.31
 4 2 4 48.05 9.21
 -4 -2 -5 11.29 8.63
 4 2 5 -1.13 5.53
 4 2 5 -1.38 5.92
 4 2 5 -6.17 6.93
 -4 -2 -5 5.21 6.01
 4 2 5 7.01 5.73
 -4 -2 -6 108.07 14.14
 4 2 6 93.7 15.53
 4 2 6 57.05 11.24
 4 2 6 74.37 11.36
 4 2 7 187.53 20.12
 4 2 7 190.23 20.74
 4 2 7 228.35 21.94
 -4 -2 -8 810.11 43.86
 4 2 8 534.82 41.24
 4 2 8 699.17 43.97
 4 2 8 634.14 42.77
 -4 -2 -9 838.63 47.16
 4 2 9 728.13 46.42
 -4 -2 -10 252.9 21.1
 -4 -2 -11 18.5 6.97
 4 2 11 29.86 7.71
 -4 -2 -12 13.58 5.56
 4 2 12 9.53 5.2
 -4 -2 -12 1.87 3.86
 4 2 13 155.09 10.49
 -4 -2 -13 152.15 10.6
 4 3 -14 32.51 4.78
 -4 -3 14 16.82 3.5
 4 3 -13 37.8 8.59
 -4 -3 13 61.34 6.69
 -4 -3 12 36.22 6.37
 4 3 -11 26.18 8.75
 -4 -3 11 20.29 6.22
 4 3 -11 18.32 7.52
 4 3 -10 29.58 9.6
 -4 -3 10 34.74 7.36
 4 3 -9 8.87 7.07
 -4 -3 9 18.03 6.8
 4 3 -9 19.71 9.21
 4 3 -9 7.41 7.97
 4 3 -8 64.31 13.04
 -4 -3 8 73.52 10.25
 4 3 -8 77.5 15.14
 4 3 -7 234.22 24.27
 4 3 -7 189.86 19.51
 -4 -3 7 236.45 17.79
 4 3 -7 235.29 23.05
 4 3 -6 132.11 17.07
 -4 -3 6 157.7 18.01
 -4 -3 6 159.8 13.93
 4 3 -6 182.52 20.05
 4 3 -6 159.23 17.45
 4 3 -6 184.49 20.65
 4 3 -5 39.16 10.56
 4 3 -5 50.07 11.08
 4 3 -5 54.55 11.93
 -4 -3 5 48.55 7.68
 -4 -3 5 50.6 10.96
 4 3 -5 35.08 10.48
 4 3 -4 97.6 15.94
 4 3 -4 86.67 13.85
 4 3 -4 91.45 15.3
 -4 -3 4 96.14 11.92
 -4 -3 4 97.97 10.17
 4 3 -4 98.87 14.09
 -4 -3 4 96.9 15.73
 -4 -3 3 677.04 40.13
 4 3 -3 692.72 42.24
 -4 -3 3 689.06 46.8
 4 3 -3 695.93 45.66
 -4 -3 2 740.86 42.01
 4 3 -2 753.88 43.11
 4 3 -2 634.77 45.48
 -4 -3 1 652.34 39.14
 4 3 -1 685.31 39.55
 4 3 -1 596.73 43.58
 -4 -3 0 826.5 43.82
 -4 -3 0 811.57 47.04
 4 3 0 848.34 46.56
 4 3 0 780.72 51.42
 -4 -3 -1 258.1 19.24
 -4 -3 -1 275.75 22.25
 4 3 1 271.49 21.03
 -4 -3 -1 271.96 26.53
 4 3 1 290.48 26.05
 -4 -3 -2 7.58 5.79
 -4 -3 -2 2.89 4.17
 4 3 2 22.68 8.74
 4 3 2 11.69 5.98
 4 3 2 13.85 5.68
 4 3 2 1.5 8.55
 -4 -3 -2 22.88 9.89
 -4 -3 -3 203.5 18.39
 4 3 3 208.75 21.09
 4 3 3 204.01 18.95
 4 3 3 182.91 17.28
 -4 -3 -3 175.84 20.24
 4 3 3 241.41 21.44
 -4 -3 -4 652.91 41.65
 4 3 4 707.52 44.48
 4 3 4 683.7 42.92
 4 3 4 737.84 41.64
 -4 -3 -4 689.97 45.01
 4 3 4 713.01 42.82
 -4 -3 -5 560.34 39.28
 4 3 5 623.55 40.27
 4 3 5 610.78 39.4
 -4 -3 -5 688.42 41.79
 4 3 6 611.4 41.37
 4 3 6 671.72 43.64
 -4 -3 -7 301.26 24.45
 4 3 7 245.68 23.74
 4 3 7 286.59 26.22
 -4 -3 -8 103.19 14.06
 4 3 8 80.36 14.59
 -4 -3 -9 -2.23 7.73
 4 3 9 1.28 8.25
 -4 -3 -10 63.96 10.25
 4 3 10 84.73 11.8
 -4 -3 -11 38.4 7.38
 4 3 11 50.43 8.34
 -4 -3 -11 48.09 6.51
 4 3 12 160.73 11.54
 -4 -3 -12 148.55 9.94
 -4 -4 13 25.42 3.76
 -4 -4 12 86.4 8.05
 4 4 -12 90.33 9.03
 -4 -4 11 303.19 19.43
 4 4 -11 322.57 22.2
 -4 -4 10 298.31 20.77
 4 4 -10 377.62 26.18
 4 4 -9 152.82 17.59
 4 4 -8 55.07 12.3
 -4 -4 8 71.62 9.42
 4 4 -8 46.04 12.02
 4 4 -7 45.38 11.87
 -4 -4 7 28.73 6.97
 4 4 -7 39.14 11.71
 4 4 -6 152.46 18.95
 -4 -4 6 183.85 15.2
 4 4 -6 168.44 19.85
 -4 -4 6 192 20.42
 4 4 -6 182.58 19.15
 4 4 -6 171.68 20.42
 4 4 -5 419.53 34.3
 -4 -4 5 433.14 26.25
 4 4 -5 435.88 32.58
 4 4 -5 377.96 32.21
 -4 -4 5 392.16 32.81
 4 4 -5 431.06 32.58
 4 4 -4 329.47 26.53
 4 4 -4 275.45 26.17
 -4 -4 4 350.51 30.62
 4 4 -4 316.06 28.24
 -4 -4 3 351.79 26.45
 4 4 -3 400.52 28.95
 -4 -4 3 390.4 33.6
 4 4 -3 339 31.75
 -4 -4 2 160.87 16.42
 4 4 -2 182.31 22.94
 4 4 -2 198.28 18.3
 -4 -4 2 154.31 21.95
 -4 -4 1 247.94 20.54
 4 4 -1 218.11 19.68
 -4 -4 1 180.65 24.48
 4 4 -1 221.25 26.06
 4 4 0 1.15 6.54
 -4 -4 0 4.88 4.41
 -4 -4 0 2.66 4.8
 -4 -4 0 14.99 10.72
 4 4 0 3.92 13.08
 -4 -4 -1 614.72 37.01
 -4 -4 -1 621.96 40.05
 4 4 1 615.09 37.81
 -4 -4 -1 662.99 46.85
 4 4 1 664.11 45.19
 -4 -4 -2 70.03 9.67
 4 4 2 59.34 13.08
 -4 -4 -2 64.94 10.82
 4 4 2 67.88 10.4
 -4 -4 -2 72.57 14.41
 4 4 2 54.49 13.6
 4 4 3 81.91 11.72
 4 4 3 76.89 13.15
 -4 -4 -3 76.8 12.18
 -4 -4 -3 61.8 13.38
 4 4 3 76.54 13.68
 -4 -4 -4 94.32 13.08
 -4 -4 -4 104.97 13.42
 4 4 4 134.82 15.39
 4 4 4 99.74 13.4
 -4 -4 -4 89.79 15.1
 4 4 4 110.63 14.14
 -4 -4 -5 42.35 10.09
 -4 -4 -5 34.59 8.6
 4 4 5 59.71 13.93
 4 4 5 47.9 9.51
 -4 -4 -5 59.58 11.38
 -4 -4 -6 49.71 10.49
 -4 -4 -6 49.08 9.68
 4 4 6 38.54 12.67
 -4 -4 -7 5.84 6.94
 -4 -4 -8 5.21 6.65
 4 4 8 2.53 8.09
 -4 -4 -9 39.97 8.07
 4 4 9 44.46 9.87
 -4 -4 -10 64.28 8.28
 -4 -4 -10 46.32 7.5
 4 4 10 67.83 9.32
 4 4 11 85.73 7.62
 4 4 11 34.72 4.78
 4 5 -12 77.45 6.96
 -4 -5 11 0.74 1.43
 4 5 -11 1.24 4.02
 -4 -5 10 23.55 4.01
 4 5 -10 34.89 7.34
 -4 -5 9 60.32 7.05
 4 5 -9 70.51 10.9
 -4 -5 8 97.36 9.58
 4 5 -8 102.75 14.07
 -4 -5 7 70.28 8.09
 -4 -5 7 66.15 9.57
 -4 -5 6 20.55 8.41
 4 5 -5 5.87 7.86
 -4 -5 5 -1.73 6.67
 4 5 -4 98.89 14.15
 -4 -5 4 89.82 15.81
 4 5 -3 57.55 10.77
 -4 -5 3 63.96 14.88
 -4 -5 2 52.54 9.61
 4 5 -2 57.5 10.6
 -4 -5 2 62.06 13.72
 4 5 -2 46.12 15.02
 -4 -5 1 23.39 6.9
 4 5 -1 13.75 6.76
 -4 -5 1 17.43 11.33
 4 5 -1 20.36 13.46
 4 5 0 55.9 9.65
 -4 -5 0 65.46 10.3
 -4 -5 0 29.81 11.64
 4 5 0 57.27 15.38
 -4 -5 -1 207.83 17.58
 4 5 1 210.32 17.61
 -4 -5 -1 155.84 22.15
 -4 -5 -2 520.27 32.78
 -4 -5 -2 511.95 39.93
 -4 -5 -3 292.61 22.73
 -4 -5 -3 331.65 28.35
 -4 -5 -4 136.8 14.16
 -4 -5 -4 127.69 16.61
 -4 -5 -5 1.1 4.87
 4 5 5 4.12 9.99
 -4 -5 -6 96.84 11.69
 4 5 6 94.72 14.21
 -4 -5 -7 137.74 13.8
 4 5 7 152.85 16.27
 -4 -5 -8 329.64 22.5
 4 5 8 394.12 24.78
 4 5 9 372.49 22.52
 4 5 10 200.89 12.48
 4 6 -10 -0.94 3.14
 4 6 -9 66.32 8.5
 -4 -6 8 62.01 6.18
 4 6 -8 93 10.82
 -4 -6 7 119.89 9.75
 4 6 -7 148.9 14.49
 -4 -6 6 55.39 6.44
 -4 -6 6 58.41 7.86
 4 6 -6 39.59 9.6
 4 6 -6 48.57 9.58
 -4 -6 6 46.81 8.71
 -4 -6 5 16.35 4.09
 -4 -6 5 21.27 6.2
 4 6 -5 17.69 7.5
 -4 -6 5 23.22 8.46
 -4 -6 4 9.36 5.77
 4 6 -4 8.58 6.13
 -4 -6 4 24.28 9.14
 -4 -6 3 240.96 20.39
 4 6 -3 228.56 19.02
 -4 -6 3 220.8 22.95
 4 6 -2 300.39 21.86
 -4 -6 2 308.83 28.29
 4 6 -1 438.28 26.6
 -4 -6 1 342.9 32
 -4 -6 0 337.41 30.06
 -4 -6 -1 184.16 17.75
 -4 -6 -1 201.85 21.8
 -4 -6 -2 57.58 9.71
 -4 -6 -2 76.95 12.81
 -4 -6 -3 53.69 8.16
 4 6 3 51.07 11.6
 -4 -6 -3 44.93 9.48
 -4 -6 -4 126.08 11.01
 4 6 4 136.79 15.23
 4 6 5 154.02 15.65
 4 6 6 203.02 16.22
 4 6 7 166.42 12.98
 4 6 8 68.82 6.51
 4 7 -7 2 2.67
 4 7 -6 50.07 6.56
 -4 -7 5 72.62 7.04
 4 7 -5 73.91 7.91
 -4 -7 4 147.21 11.55
 4 7 -4 131.13 10.88
 -4 -7 3 224.65 15.73
 4 7 -3 198.82 13.62
 4 7 -3 192.89 17.7
 -4 -7 3 205.88 17.81
 -4 -7 2 63.28 8.73
 -4 -7 2 52.86 10.04
 -4 -7 1 -3.73 4.92
 -4 -7 1 1.13 6.51
 -4 -7 0 6.32 4.74
 4 7 0 6.18 6.43
 -4 -7 0 7.5 6.28
 -4 -7 -1 22.81 5.08
 -4 -7 -1 20.04 3.87
 4 7 1 18.74 7.86
 -4 -7 -2 28.1 4.81
 -4 -7 -2 21.63 3.68
 4 7 2 20.97 7.39
 4 7 3 7.84 6.39
 4 7 4 -1.04 4.84
 5 -9 -4 4.3 3.71
 5 -9 -3 12.4 4.6
 5 -9 -2 23.78 5.23
 5 -9 -2 29.48 5.49
 5 -9 -1 61.72 8.07
 5 -9 0 92.01 9.98
 5 -9 1 9.78 4.63
 5 -9 2 3.1 3.53
 5 -9 3 46.78 5.4
 5 -9 4 83.74 7.09
 5 -8 -8 -1.34 2.25
 5 -8 -7 2.27 2.94
 5 -8 -7 7.12 3.62
 5 -8 -6 44.16 6.08
 5 -8 -6 49.96 7.93
 5 -8 -6 34.84 6.77
 5 -8 -5 141.88 11.79
 5 -8 -5 151.64 13.98
 5 -8 -5 149.95 13.83
 5 -8 -4 96.05 9.97
 5 -8 -4 105.53 12.36
 5 -8 -4 110.09 12.19
 5 -8 -4 126.5 12.07
 5 -8 -3 80.61 11.11
 5 -8 -3 82.81 10.68
 5 -8 -3 90.61 11.41
 5 -8 -2 21.65 7.38
 5 -8 -2 44.48 8.48
 5 -8 -2 47.74 9.5
 5 -8 -1 12.25 6.03
 5 -8 -1 6.48 5.11
 5 -8 -1 7.2 5.55
 5 -8 0 4.14 4.45
 5 -8 0 8.34 3.86
 5 -8 0 9.86 6.61
 5 -8 1 42.89 8.24
 5 -8 1 41.43 6.42
 5 -8 1 42.13 9.01
 5 -8 2 206.57 15.17
 5 -8 2 205.97 17.54
 5 -8 2 186.69 17.51
 5 -8 3 106.94 12.48
 5 -8 3 80.6 11.12
 5 -8 4 22.5 5.02
 5 -8 4 28.98 6.24
 5 -8 4 14.06 5.71
 5 -8 5 3.07 3.5
 5 -8 5 2.69 4.82
 5 -8 6 3.77 3.28
 5 -8 6 0.75 4.26
 5 -8 7 21.83 4.14
 5 -8 8 14.55 2.72
 5 -7 -10 3.35 2.66
 5 -7 -10 2.49 2.84
 5 -7 -9 69.41 7.48
 5 -7 -9 62.14 8.25
 5 -7 -8 68.87 8.53
 5 -7 -8 60.7 8.84
 5 -7 -8 42.14 8.02
 5 -7 -7 41.8 8.38
 5 -7 -7 35.43 7.63
 5 -7 -6 -3.14 6.05
 5 -7 -6 4.72 5.21
 5 -7 -5 -1.3 5.15
 5 -7 -5 3.54 6.12
 5 -7 -5 2.49 5.23
 5 -7 -5 2.92 4.78
 5 -7 -4 10.8 6.49
 5 -7 -4 7.07 5.8
 5 -7 -3 49.31 11.44
 5 -7 -2 69.82 12.59
 5 -7 -2 70.77 11.01
 5 -7 -2 76.65 13.99
 5 -7 -2 40.71 12.1
 5 -7 -2 77.38 12.73
 5 -7 -1 57.91 12.25
 5 -7 -1 44.69 11.66
 5 -7 -1 47.36 9.38
 5 -7 -1 43 12.08
 5 -7 -1 53.59 11.55
 5 -7 0 5.54 6.66
 5 -7 0 8.76 9.09
 5 -7 0 -6.6 6.35
 5 -7 0 -1.62 4.28
 5 -7 0 1.2 4.91
 5 -7 0 2.2 8.2
 5 -7 0 -8.03 8.88
 5 -7 1 16.11 7.95
 5 -7 1 19.85 7.37
 5 -7 1 24.73 8.45
 5 -7 1 32.33 9.87
 5 -7 1 8.58 9.05
 5 -7 1 23.56 8.73
 5 -7 2 108.14 15.41
 5 -7 3 169.43 18.74
 5 -7 4 19.91 6.68
 5 -7 4 12.07 4.81
 5 -7 5 1.69 3.81
 5 -7 5 5.11 5.64
 5 -7 5 3.61 4.83
 5 -7 6 24.71 5.65
 5 -7 6 12.38 6.37
 5 -7 7 108.45 10.46
 5 -7 7 98.44 11.47
 5 -7 8 195.46 14.11
 5 -7 8 199.43 15.26
 5 -7 9 372.23 20.6
 5 -7 9 354.19 20.62
 5 -7 10 124.24 8.23
 5 -6 -12 11.25 2.41
 5 -6 -12 7.68 2.61
 5 -6 -11 3.57 3.16
 5 -6 -11 1.32 3.61
 5 -6 -10 27.7 5.59
 5 -6 -10 21.49 5.69
 5 -6 -9 33.67 7.09
 5 -6 -9 31.94 8.06
 5 -6 -8 54.64 9.74
 5 -6 -8 61.89 10.89
 5 -6 -7 72.46 10.06
 5 -6 -6 81.75 11.57
 5 -6 -6 109.83 14.4
 5 -6 -6 95.41 13.42
 5 -6 -6 74.75 11.43
 5 -6 -5 5.05 6.88
 5 -6 -5 1.29 6.2
 5 -6 -5 12.78 7.24
 5 -6 -5 12.66 7.04
 5 -6 -5 5.48 6.99
 5 -6 -5 7.28 6.08
 5 -6 -5 6.77 6.73
 5 -6 -4 1.85 6.88
 5 -6 -4 3.99 5.58
 5 -6 -4 4.49 7.9
 5 -6 -4 4.17 5.68
 5 -6 -4 -2.79 7.6
 5 -6 -4 6.23 6.87
 5 -6 -4 -3.85 8.89
 5 -6 -3 35.09 10.22
 5 -6 -3 28.06 8.38
 5 -6 -3 50.67 11.92
 5 -6 -3 23.29 8.48
 5 -6 -3 41.1 11.04
 5 -6 -3 57.35 11.66
 5 -6 -3 29.71 10.12
 5 -6 -2 280.17 27.45
 5 -6 -2 273.01 25.02
 5 -6 -2 270.01 23.07
 5 -6 -2 300.14 19.57
 5 -6 -2 305.87 26.38
 5 -6 -2 293.39 29.84
 5 -6 -2 238.44 24.92
 5 -6 -1 220.39 23.25
 5 -6 -1 184.24 19.98
 5 -6 -1 205.53 19.13
 5 -6 -1 191.17 15.01
 5 -6 -1 183.06 17.77
 5 -6 -1 182.17 20.99
 5 -6 -1 182.95 24.1
 5 -6 0 199.58 22.38
 5 -6 0 227.12 21.18
 5 -6 0 189.44 19.43
 5 -6 0 234.63 16.79
 5 -6 0 212.25 20.2
 5 -6 0 257.92 24.72
 5 -6 0 215.29 25.98
 5 -6 1 69.68 12.75
 5 -6 1 46.52 10.28
 5 -6 1 63.86 8.3
 5 -6 1 47.23 10.55
 5 -6 1 71.3 13.33
 5 -6 1 82.67 16.29
 5 -6 2 1.76 6.33
 5 -6 2 5.33 8.9
 5 -6 2 4.18 6
 5 -6 2 4.37 4.13
 5 -6 2 4.56 6.22
 5 -6 2 4.81 7.72
 5 -6 3 66.15 11.82
 5 -6 3 49.13 8
 5 -6 3 70.21 13.02
 5 -6 3 54.77 10.87
 5 -6 3 43.22 11.99
 5 -6 4 201.59 19.44
 5 -6 4 197.81 21.45
 5 -6 4 211.55 17.03
 5 -6 4 229.91 21.18
 5 -6 4 196.17 18.78
 5 -6 4 202.1 21.91
 5 -6 4 210.47 19.73
 5 -6 5 247.08 22.29
 5 -6 5 295.06 21.06
 5 -6 5 281.97 22.97
 5 -6 5 271.14 24.52
 5 -6 5 298.33 22.02
 5 -6 5 235.44 23.82
 5 -6 5 318.36 24.65
 5 -6 6 280.88 23.33
 5 -6 7 131.94 15.41
 5 -6 7 157.13 14.26
 5 -6 7 159.43 16.58
 5 -6 8 43.63 9.12
 5 -6 8 45.53 7.49
 5 -6 8 58.18 9.1
 5 -6 9 0.95 5.25
 5 -6 9 -0.7 3.92
 5 -6 9 2.29 3.6
 5 -6 10 32.37 6.46
 5 -6 10 28.63 5.13
 5 -6 10 27.17 4.58
 5 -6 11 52.22 5.27
 5 -5 -13 2.61 2.55
 5 -5 -12 27.32 4.59
 5 -5 -12 40.02 6.52
 5 -5 -11 76.58 8.51
 5 -5 -11 81.01 10.36
 5 -5 -10 88.97 11.85
 5 -5 -10 97.57 10.87
 5 -5 -10 83.05 9.29
 5 -5 -10 86.81 11.86
 5 -5 -9 80.13 11.87
 5 -5 -9 82 10.62
 5 -5 -8 24.76 8.51
 5 -5 -8 31.21 8.05
 5 -5 -8 26.05 8.77
 5 -5 -8 33.3 9.12
 5 -5 -7 -1.48 5.89
 5 -5 -7 1.24 5.22
 5 -5 -7 9.29 8.08
 5 -5 -7 4.43 6.82
 5 -5 -6 65.56 13.28
 5 -5 -6 95.71 12.46
 5 -5 -6 89.88 12.5
 5 -5 -6 91.88 14.04
 5 -5 -6 82.7 12.42
 5 -5 -6 95.96 12.91
 5 -5 -6 81.29 13.19
 5 -5 -5 395.92 32.92
 5 -5 -5 417.06 32.67
 5 -5 -5 437.47 30.72
 5 -5 -5 452.49 31.41
 5 -5 -5 461.04 31.19
 5 -5 -5 398.83 33.68
 5 -5 -4 320.66 29.39
 5 -5 -4 375.3 30.05
 5 -5 -4 370.73 27.74
 5 -5 -4 354.63 27.17
 5 -5 -4 385.96 30.17
 5 -5 -4 367.29 28.46
 5 -5 -4 365.46 31.76
 5 -5 -3 289.25 26.61
 5 -5 -3 280.37 23.04
 5 -5 -3 287.58 25.46
 5 -5 -3 285.03 23.14
 5 -5 -3 288.28 25.37
 5 -5 -3 254.73 26.91
 5 -5 -2 141.83 20.03
 5 -5 -2 103.46 15.86
 5 -5 -2 117.42 12.76
 5 -5 -2 131.03 14.33
 5 -5 -2 103.41 12.97
 5 -5 -2 113.63 15.77
 5 -5 -2 121.92 16.62
 5 -5 -1 74.4 15.26
 5 -5 -1 69.32 13.3
 5 -5 -1 72.99 10.9
 5 -5 -1 50 10.99
 5 -5 -1 68.57 10.4
 5 -5 -1 49.39 9.24
 5 -5 -1 69.15 12.74
 5 -5 0 66.04 16.11
 5 -5 0 49.34 11.67
 5 -5 0 46.63 9
 5 -5 0 77.84 11.94
 5 -5 0 63.78 7.85
 5 -5 0 59.07 10.31
 5 -5 0 64.5 13.26
 5 -5 1 80.87 17.24
 5 -5 1 86.48 13.72
 5 -5 1 83.45 12.17
 5 -5 1 93.06 9.76
 5 -5 1 106.38 15.82
 5 -5 2 154.54 16.55
 5 -5 2 154.97 18.09
 5 -5 2 179.19 17.39
 5 -5 2 171.85 14.24
 5 -5 2 194.85 20.23
 5 -5 2 216.9 24.04
 5 -5 3 151.51 16.28
 5 -5 3 166.36 18.33
 5 -5 3 164.7 14.04
 5 -5 3 170.13 19.23
 5 -5 3 151.59 17.42
 5 -5 3 176.73 21.38
 5 -5 3 157.9 17.9
 5 -5 4 16.55 6.66
 5 -5 4 9.18 4.95
 5 -5 4 5.08 6.14
 5 -5 4 14.87 8.24
 5 -5 4 19.1 8.03
 5 -5 5 9.95 5.83
 5 -5 5 25.55 7.57
 5 -5 5 19.43 5.71
 5 -5 5 2.24 5.53
 5 -5 5 7.59 8.03
 5 -5 5 11.88 8.02
 5 -5 6 53.69 10.51
 5 -5 6 57.69 9.1
 5 -5 6 79.16 13.05
 5 -5 7 54.66 10.75
 5 -5 7 47.63 8.39
 5 -5 7 52.44 10.88
 5 -5 8 3.89 6.73
 5 -5 9 8.14 6.04
 5 -5 9 5.2 4.5
 5 -5 9 2.9 4.38
 5 -5 9 15.75 7.35
 5 -5 10 14.36 6.08
 5 -5 10 19.9 4.93
 5 -5 10 11.99 4.34
 5 -5 10 16.67 6.7
 5 -5 11 23.08 5.79
 5 -5 11 36.5 5.31
 5 -5 12 81.72 6.61
 5 -4 -14 37.39 4.61
 5 -4 -13 28.49 5.23
 5 -4 -13 24.94 4.39
 5 -4 -12 37.38 7.62
 5 -4 -12 33.13 5.67
 5 -4 -12 40.59 7.07
 5 -4 -12 20.31 5.12
 5 -4 -11 1.06 6.75
 5 -4 -11 3.94 4.43
 5 -4 -11 2.19 3.72
 5 -4 -11 1.15 5.05
 5 -4 -11 -0.91 4.37
 5 -4 -10 59.27 10.77
 5 -4 -10 60.51 9.4
 5 -4 -10 65.15 9.95
 5 -4 -9 103.87 13.99
 5 -4 -9 130.63 14.31
 5 -4 -9 107.14 13.24
 5 -4 -9 118.07 15.31
 5 -4 -9 109.13 13.46
 5 -4 -8 197.84 20.31
 5 -4 -8 170.7 19.32
 5 -4 -8 212.36 19.73
 5 -4 -8 246.97 22.22
 5 -4 -8 220.65 19.47
 5 -4 -7 53.21 10.82
 5 -4 -7 42.59 9.95
 5 -4 -7 45.75 11.95
 5 -4 -7 56.89 10.88
 5 -4 -7 37.28 8.16
 5 -4 -6 22.57 7.8
 5 -4 -6 15.58 7.68
 5 -4 -6 30.91 8.81
 5 -4 -6 20.39 9.44
 5 -4 -6 8.29 6.57
 5 -4 -6 17.78 6.18
 5 -4 -5 30.06 9.05
 5 -4 -5 14.36 8.69
 5 -4 -5 18.24 7.88
 5 -4 -5 32.84 10.6
 5 -4 -5 15.53 6.41
 5 -4 -4 91.09 15.41
 5 -4 -4 97.7 15.05
 5 -4 -4 81.67 12.27
 5 -4 -4 104.57 12.63
 5 -4 -4 82.27 13.98
 5 -4 -4 107.71 15.07
 5 -4 -4 111.11 14.73
 5 -4 -3 144.38 19.35
 5 -4 -3 167.61 19.84
 5 -4 -3 150.81 18.34
 5 -4 -3 168.2 16.44
 5 -4 -3 166.22 16.21
 5 -4 -3 182.6 19.79
 5 -4 -3 174.02 18.84
 5 -4 -2 37.6 11.98
 5 -4 -2 38.98 9.76
 5 -4 -2 36 7.79
 5 -4 -2 26.53 7.2
 5 -4 -2 46.15 10.17
 5 -4 -2 31.17 7.48
 5 -4 -2 15.41 10.39
 5 -4 -2 31.38 9.89
 5 -4 -1 174.97 19.14
 5 -4 -1 159.75 13.93
 5 -4 -1 194.92 18.41
 5 -4 -1 166.65 15.58
 5 -4 -1 168.12 15.61
 5 -4 -1 140.68 18.5
 5 -4 -1 145.98 18.53
 5 -4 0 15.5 7.35
 5 -4 0 17.34 6.41
 5 -4 0 18.85 6.88
 5 -4 0 18.87 6.18
 5 -4 0 12.4 9.06
 5 -4 0 19.28 9.05
 5 -4 1 554.96 36.79
 5 -4 1 511.32 32.22
 5 -4 1 491.58 33.02
 5 -4 1 573.83 37.72
 5 -4 1 499.5 37.36
 5 -4 2 332.68 25.5
 5 -4 2 396.51 29.05
 5 -4 2 360.6 26.68
 5 -4 2 405.61 30.99
 5 -4 2 414.3 34.07
 5 -4 2 400.16 29.52
 5 -4 3 295.41 24.37
 5 -4 3 334.53 26.89
 5 -4 3 361.75 26.69
 5 -4 3 366.77 22.9
 5 -4 3 420.62 28.28
 5 -4 3 310.15 28.09
 5 -4 3 373.91 31.61
 5 -4 3 416.62 30.53
 5 -4 4 65.49 13.1
 5 -4 4 63.18 10.48
 5 -4 4 50.17 9.27
 5 -4 4 51.2 7.87
 5 -4 4 61.89 13.4
 5 -4 5 23.31 8.36
 5 -4 5 18.09 7.6
 5 -4 5 11.06 4.91
 5 -4 5 16.97 8.98
 5 -4 6 3.96 4.37
 5 -4 6 3.38 6.9
 5 -4 7 337.28 26.05
 5 -4 7 316.15 23.29
 5 -4 7 356.27 28.24
 5 -4 8 455.25 32.42
 5 -4 8 474.21 30.71
 5 -4 8 513.77 34.65
 5 -4 9 467.52 31.76
 5 -4 10 347.04 23.36
 5 -4 10 310.13 20.68
 5 -4 10 331.44 23.41
 5 -4 11 98.49 10.77
 5 -4 11 80.56 9.01
 5 -4 12 4.75 3.34
 5 -4 12 8.28 2.95
 5 -4 12 4.86 4.31
 5 -3 -14 1.35 2.61
 5 -3 -14 14.36 3.6
 5 -3 -13 43.67 7.74
 5 -3 -13 39.95 6.59
 5 -3 -13 35.92 6.41
 5 -3 -12 35.28 8.81
 5 -3 -12 39.46 6.43
 5 -3 -12 37.61 6.44
 5 -3 -12 36.19 7.68
 5 -3 -12 47.05 8.23
 5 -3 -11 29.96 8.88
 5 -3 -11 17.49 6.37
 5 -3 -11 21.46 6.29
 5 -3 -11 19.72 7.47
 5 -3 -10 4.21 7.53
 5 -3 -10 -4.79 9.35
 5 -3 -10 1.05 4.73
 5 -3 -10 -5.62 5.73
 5 -3 -10 -1.39 6.14
 5 -3 -10 -1.31 6.78
 5 -3 -9 28.29 10.01
 5 -3 -9 71.83 14.01
 5 -3 -9 23.05 7.74
 5 -3 -9 47.06 10.06
 5 -3 -9 54.17 9.51
 5 -3 -9 73.28 11.96
 5 -3 -9 52.1 10.48
 5 -3 -8 135.44 16.7
 5 -3 -8 158.81 16.48
 5 -3 -8 117.43 14.97
 5 -3 -8 154.11 17.27
 5 -3 -8 152.8 16.47
 5 -3 -7 232.42 23.02
 5 -3 -7 208.02 21.1
 5 -3 -7 222.01 24.56
 5 -3 -7 231 20.94
 5 -3 -7 229.79 21.22
 5 -3 -7 250.43 21.91
 5 -3 -7 238.58 20.77
 5 -3 -6 186.08 19.63
 5 -3 -6 120.43 18.34
 5 -3 -6 132.94 15.75
 5 -3 -6 159.4 17.28
 5 -3 -6 175.17 16.77
 5 -3 -6 166.8 17.21
 5 -3 -6 165.1 15.69
 5 -3 -6 137.89 17.13
 5 -3 -5 135.52 14.86
 5 -3 -5 112.8 15.66
 5 -3 -5 87.58 13.26
 5 -3 -5 102.73 13.81
 5 -3 -5 113.07 15.68
 5 -3 -5 122.52 13.65
 5 -3 -5 97.61 11.88
 5 -3 -5 107.53 14.66
 5 -3 -4 23.23 10.38
 5 -3 -4 22.14 9.05
 5 -3 -4 27.87 7.98
 5 -3 -4 22.93 7.73
 5 -3 -4 25.33 10.46
 5 -3 -4 26.65 6.5
 5 -3 -4 28.05 9.28
 5 -3 -4 27 6.74
 5 -3 -4 24.96 8.7
 5 -3 -3 54.54 11.53
 5 -3 -3 56.24 12.3
 5 -3 -3 61.69 12.08
 5 -3 -3 67.32 9.71
 5 -3 -3 70.93 10.41
 5 -3 -3 75.71 12.88
 5 -3 -3 68.93 9.43
 5 -3 -3 54.27 11.85
 5 -3 -3 44.55 7.73
 5 -3 -3 57.15 12.15
 5 -3 -2 433.03 31.27
 5 -3 -2 381.84 25.7
 5 -3 -2 420.59 29.64
 5 -3 -2 425.83 27.18
 5 -3 -2 399.37 26.25
 5 -3 -2 361.48 31.29
 5 -3 -2 379.74 30.84
 5 -3 -2 396.58 31.6
 5 -3 -1 744.51 43.88
 5 -3 -1 641.72 36.36
 5 -3 -1 717.99 41.04
 5 -3 -1 692.46 38.37
 5 -3 -1 723.94 39.05
 5 -3 -1 628.37 40.65
 5 -3 -1 654.36 45.74
 5 -3 -1 608.18 43.22
 5 -3 -1 728.43 44.17
 5 -3 -1 609.37 43.92
 5 -3 0 577.47 36.46
 5 -3 0 494.12 37.16
 5 -3 0 500.96 31.07
 5 -3 0 555.44 32.45
 5 -3 0 517.12 39.29
 5 -3 0 556.94 33.75
 5 -3 0 586.21 37.91
 5 -3 0 450.46 36.6
 5 -3 1 89 10.85
 5 -3 1 113.08 13.55
 5 -3 1 100.16 10.91
 5 -3 1 83.67 10.78
 5 -3 1 87.3 14.23
 5 -3 1 96.31 14.92
 5 -3 1 85.6 11.8
 5 -3 1 107.32 15.12
 5 -3 1 82.51 14.05
 5 -3 2 11.47 5.91
 5 -3 2 27.59 7.26
 5 -3 2 19.65 9.11
 5 -3 2 -0.86 4.3
 5 -3 2 12.66 5.85
 5 -3 2 6.21 8.19
 5 -3 2 1.54 8.53
 5 -3 2 8.58 7.19
 5 -3 2 12.96 8.55
 5 -3 3 24.55 7.21
 5 -3 3 14.64 5.92
 5 -3 3 20.62 9
 5 -3 3 19.56 7.77
 5 -3 3 22.81 9.04
 5 -3 3 7.71 6.68
 5 -3 4 267.27 23.41
 5 -3 4 277.46 21.41
 5 -3 4 257.94 22.98
 5 -3 4 239.73 24.27
 5 -3 4 292.92 24.3
 5 -3 5 513.88 33.55
 5 -3 5 558.86 35
 5 -3 5 493.92 34.82
 5 -3 5 485.12 37.68
 5 -3 6 476.63 31.72
 5 -3 6 413.66 28.32
 5 -3 6 507.99 33.54
 5 -3 6 479.35 36.39
 5 -3 7 213.61 19.54
 5 -3 7 197.3 22.34
 5 -3 8 63.65 10.89
 5 -3 8 64.06 10.34
 5 -3 8 65.44 13.02
 5 -3 9 -1.26 5.93
 5 -3 9 -1.35 7.22
 5 -3 10 18.68 6.13
 5 -3 10 17.09 5.2
 5 -3 10 22.15 7.98
 5 -3 11 25.34 6.55
 5 -3 11 28.08 5.46
 5 -3 11 17.84 6.91
 5 -3 12 16.66 4.75
 5 -3 12 17.52 4.03
 5 -3 12 24.54 5.89
 5 -2 -15 44.27 4.77
 5 -2 -14 17.23 4.95
 5 -2 -14 8.37 3.38
 5 -2 -14 16.81 4.47
 5 -2 -13 3.64 5.27
 5 -2 -13 7.76 4.2
 5 -2 -13 10.41 4.19
 5 -2 -13 12.11 5.08
 5 -2 -12 159.14 16.58
 5 -2 -12 153.47 13.81
 5 -2 -12 136.02 14.55
 5 -2 -12 120.45 14.25
 5 -2 -11 163.92 19.33
 5 -2 -10 178.6 19.03
 5 -2 -10 276.35 25.61
 5 -2 -10 237.92 19.7
 5 -2 -10 271.31 21.69
 5 -2 -10 260.81 22.29
 5 -2 -10 244 22.3
 5 -2 -9 199.09 21.03
 5 -2 -9 262.29 21.08
 5 -2 -9 223.13 20.91
 5 -2 -9 269.56 22.73
 5 -2 -9 229.39 22
 5 -2 -8 103.37 17.77
 5 -2 -8 88.55 12.53
 5 -2 -8 91.48 14.04
 5 -2 -8 87.16 12.99
 5 -2 -8 107.97 13.83
 5 -2 -8 81.16 13.1
 5 -2 -7 156.76 18.71
 5 -2 -7 99.43 17.33
 5 -2 -7 121.56 18.26
 5 -2 -7 143.08 16.06
 5 -2 -7 140.3 16.57
 5 -2 -7 157.38 15.86
 5 -2 -7 158.76 16.44
 5 -2 -6 265.54 25.41
 5 -2 -6 298.72 27.79
 5 -2 -6 286.51 28.23
 5 -2 -6 305.73 23.84
 5 -2 -6 302.45 24.42
 5 -2 -6 326.55 23.28
 5 -2 -6 247.86 22.97
 5 -2 -6 300.72 23.71
 5 -2 -6 339.06 24.09
 5 -2 -6 241.03 22.48
 5 -2 -5 394.83 32.17
 5 -2 -5 440.1 34.17
 5 -2 -5 425.77 29.26
 5 -2 -5 433.04 29.2
 5 -2 -5 413.06 27.47
 5 -2 -5 417.93 31.39
 5 -2 -5 417.85 30.64
 5 -2 -5 386.86 27.28
 5 -2 -5 436.38 31.16
 5 -2 -4 392.13 31.44
 5 -2 -4 395.97 31.79
 5 -2 -4 398.11 29.79
 5 -2 -4 458.39 28.56
 5 -2 -4 398.1 30.66
 5 -2 -4 415.11 27.61
 5 -2 -4 371.49 30.3
 5 -2 -4 396.49 26.27
 5 -2 -4 398.87 25.9
 5 -2 -4 358.86 29.38
 5 -2 -3 529.83 35.28
 5 -2 -3 489.02 34.93
 5 -2 -3 493.5 29.94
 5 -2 -3 498.43 35.69
 5 -2 -3 530.74 30.57
 5 -2 -3 479.47 35
 5 -2 -3 440.64 28.04
 5 -2 -3 428.18 28.3
 5 -2 -3 453.45 34.25
 5 -2 -3 428.71 33.4
 5 -2 -2 209.04 19.79
 5 -2 -2 189.94 19.51
 5 -2 -2 190.78 15.31
 5 -2 -2 213.44 21.49
 5 -2 -2 220.17 16.79
 5 -2 -2 189.99 15.23
 5 -2 -2 203.38 18.05
 5 -2 -2 165.33 19.15
 5 -2 -2 193.25 15.51
 5 -2 -2 173.58 14.81
 5 -2 -2 195.72 20.25
 5 -2 -2 189.66 20.6
 5 -2 -1 38.71 6.39
 5 -2 -1 46.2 9.2
 5 -2 -1 51.16 11.71
 5 -2 -1 25.4 10.25
 5 -2 -1 33.81 6.53
 5 -2 -1 31.21 6.15
 5 -2 -1 32.4 8.83
 5 -2 -1 43.95 11.82
 5 -2 -1 28.12 6.59
 5 -2 -1 32.59 10.51
 5 -2 0 113.29 13.33
 5 -2 0 93.83 9.46
 5 -2 0 107.39 15.83
 5 -2 0 110.39 10.81
 5 -2 0 104.61 10.57
 5 -2 0 87.93 12.56
 5 -2 0 109.93 15.65
 5 -2 0 99.2 15.59
 5 -2 0 97.24 11.73
 5 -2 0 92.98 14.96
 5 -2 1 12.58 4.84
 5 -2 1 19.71 6.36
 5 -2 1 13.29 8.04
 5 -2 1 22.45 5.15
 5 -2 1 18.93 5.36
 5 -2 1 11.04 6.83
 5 -2 1 39.04 10.66
 5 -2 1 26.12 8.9
 5 -2 1 10.86 6.49
 5 -2 1 12.75 7.71
 5 -2 2 64.17 8.86
 5 -2 2 53.09 9.3
 5 -2 2 75.03 12.95
 5 -2 2 72.14 9.29
 5 -2 2 49.7 10.17
 5 -2 2 66.05 12.3
 5 -2 2 52.17 11.65
 5 -2 2 60.31 10.58
 5 -2 2 64.35 11.73
 5 -2 3 1.79 4.31
 5 -2 3 3.98 6
 5 -2 3 7.14 7.41
 5 -2 3 12.9 7.12
 5 -2 3 12.73 7.56
 5 -2 3 2.92 6.74
 5 -2 4 2.93 5.48
 5 -2 4 -2.67 6.81
 5 -2 4 -1.53 6.07
 5 -2 4 1.34 5.79
 5 -2 4 8.18 8.03
 5 -2 4 1.38 5.92
 5 -2 5 75.09 10.87
 5 -2 5 74.17 11.74
 5 -2 5 93.63 12.73
 5 -2 5 74.47 11.99
 5 -2 5 74.28 14.33
 5 -2 5 83.11 12.1
 5 -2 6 127.31 13.96
 5 -2 6 107.7 14.25
 5 -2 6 88.24 15.35
 5 -2 7 26.1 8.03
 5 -2 7 25.68 10.51
 5 -2 8 6.21 6.44
 5 -2 8 3.6 5.66
 5 -2 8 -7.07 9.17
 5 -2 9 10.64 6.45
 5 -2 9 3.14 5.16
 5 -2 9 9.79 8.32
 5 -2 10 133.32 13.71
 5 -2 11 115.68 11.44
 -5 2 -11 102.48 10.79
 5 -2 11 97.42 11.85
 -5 2 -12 58.22 9.13
 -5 2 -12 57.48 7.24
 5 -2 12 76.57 8.86
 -5 2 -13 78.46 6.44
 5 -2 13 81.64 6.98
 5 -1 -15 46.67 4.99
 5 -1 -14 59.77 8.36
 5 -1 -14 50.88 6.26
 5 -1 -14 70.33 7.83
 5 -1 -13 56.65 10.44
 5 -1 -13 46.83 7.28
 5 -1 -13 56.57 8.85
 5 -1 -12 6.94 8.04
 5 -1 -12 15.65 5.91
 5 -1 -12 18.68 7.22
 5 -1 -11 6.47 8.81
 5 -1 -11 1.12 5.28
 5 -1 -11 1.37 7.23
 5 -1 -10 148.89 16.42
 5 -1 -10 117.34 18.41
 5 -1 -10 165.93 17.12
 5 -1 -10 152.9 17.99
 5 -1 -9 162.55 16.28
 5 -1 -9 151.63 17.12
 5 -1 -9 152.38 17.88
 5 -1 -8 160.38 21.17
 5 -1 -8 170.96 17.07
 5 -1 -8 171.08 18
 5 -1 -8 166.08 18.67
 5 -1 -7 23.93 10.39
 5 -1 -7 22.22 8.38
 5 -1 -7 14.86 7.54
 5 -1 -7 33.45 9.07
 5 -1 -6 20.55 10.06
 5 -1 -6 14.49 6.95
 5 -1 -6 26.21 7.58
 5 -1 -6 30.65 8.4
 5 -1 -6 21.66 8.29
 5 -1 -6 39.19 8.26
 5 -1 -6 19.21 7.38
 5 -1 -6 17.1 7.23
 5 -1 -5 20.57 8.77
 5 -1 -5 16.02 6.57
 5 -1 -5 20.51 7.77
 5 -1 -5 26.76 8.2
 5 -1 -5 15.97 8.6
 5 -1 -5 24.38 8.39
 5 -1 -5 15.09 6.02
 5 -1 -5 17.83 7.48
 5 -1 -4 149.02 14.6
 5 -1 -4 165.12 17.72
 5 -1 -4 129.28 16.06
 5 -1 -4 150.06 15.01
 5 -1 -4 116.2 15.12
 5 -1 -4 125.84 14.3
 5 -1 -4 146.82 17.47
 5 -1 -4 144.42 14.07
 5 -1 -3 325.7 23.8
 5 -1 -3 308.11 21.27
 5 -1 -3 229.05 23.84
 5 -1 -3 304.81 21.53
 5 -1 -3 278.53 22.26
 5 -1 -3 276.12 20.38
 5 -1 -3 293.05 25.19
 5 -1 -2 129.19 12.09
 5 -1 -2 111.73 15.94
 5 -1 -2 141.48 12.69
 5 -1 -2 134.53 14.5
 5 -1 -2 145.5 17.41
 5 -1 -2 117.89 12.14
 5 -1 -2 133.26 12.25
 5 -1 -1 29.95 9.73
 5 -1 -1 26.51 10.4
 5 -1 -1 37.71 6.74
 5 -1 -1 31.63 6.77
 5 -1 -1 43.42 9.09
 5 -1 0 131.85 14.3
 5 -1 0 149.07 17.95
 5 -1 0 141.95 14.86
 5 -1 0 138.99 17.11
 5 -1 0 148.91 14.24
 5 -1 1 419.76 27.94
 5 -1 1 422.83 31.94
 5 -1 1 408.96 28.46
 5 -1 1 359.29 30.61
 5 -1 1 437.29 28.28
 5 -1 2 967.98 57.24
 5 -1 2 994.24 54.65
 5 -1 2 968.19 56.72
 5 -1 3 367.49 27.59
 5 -1 3 315.62 21.82
 5 -1 3 330.19 25.24
 5 -1 3 299.92 25.48
 5 -1 3 320.17 26.85
 5 -1 4 269.14 22.14
 5 -1 4 229.96 21.1
 5 -1 4 242.23 18.5
 5 -1 4 192.55 19.5
 5 -1 4 244.22 22.07
 5 -1 4 234.39 21.11
 5 -1 5 127.92 15.33
 5 -1 5 132.95 13.82
 5 -1 5 141.43 15.51
 5 -1 5 143.9 16.06
 5 -1 6 9.39 5.67
 5 -1 6 17.94 8.31
 5 -1 6 10.67 9.07
 5 -1 7 284.2 23.01
 5 -1 7 323.22 27.76
 5 -1 8 789.72 46.48
 5 -1 8 804.69 51.55
 5 -1 9 675.6 39.38
 5 -1 9 636.52 43.68
 5 -1 10 213.98 16.97
 -5 1 -11 229.25 18.45
 5 -1 11 204.09 17.14
 -5 1 -12 60.54 8.85
 -5 1 -12 53.91 7.2
 5 -1 12 56.32 7.39
 -5 1 -13 10.88 3.48
 5 0 -14 18.19 6.31
 5 0 -14 15.03 4.15
 5 0 -14 13.69 4.2
 5 0 -13 75.05 11.74
 5 0 -13 60.62 8.03
 5 0 -13 54.31 8.5
 5 0 -12 68.07 12.71
 5 0 -12 62.03 9.2
 5 0 -12 64.24 10.27
 5 0 -11 50.23 12.95
 5 0 -10 37.19 11.83
 5 0 -10 21.83 8.1
 5 0 -10 29 9.84
 5 0 -9 227.97 21.12
 5 0 -9 265.59 23.05
 5 0 -8 73.44 15.72
 5 0 -8 75.67 12.77
 5 0 -8 89.08 13.14
 5 0 -7 377.17 33.06
 5 0 -7 375.25 33.39
 5 0 -7 455.95 30.87
 5 0 -7 450.11 30.95
 5 0 -6 440.97 33.73
 5 0 -6 379.32 29.84
 5 0 -6 467.51 30.85
 5 0 -6 392.15 29.08
 5 0 -6 400.76 29.92
 5 0 -6 446.94 29.76
 5 0 -5 123.62 15.39
 5 0 -5 140.98 16.31
 5 0 -5 119.52 13.83
 5 0 -5 86.92 13.83
 5 0 -5 116.94 14.24
 5 0 -5 88.71 11.78
 5 0 -4 1.59 6.3
 5 0 -4 1.42 6.41
 5 0 -4 9.33 6.07
 5 0 -4 -1.01 5.15
 5 0 -4 4.87 5.98
 5 0 -3 439.85 32.89
 5 0 -3 441.94 27.23
 5 0 -3 397.81 28.45
 5 0 -3 366.99 26.14
 5 0 -3 443.33 30.39
 5 0 -3 443.65 32.36
 5 0 -2 268.82 19.3
 5 0 -2 306.53 22.73
 5 0 -2 245.16 24.31
 5 0 -2 318.85 23.16
 5 0 -1 379.15 26.26
 5 0 -1 333.31 28.75
 5 0 0 453.48 30.3
 5 0 0 431.57 33.52
 5 0 1 180.89 19.58
 5 0 1 166.29 16.19
 5 0 1 147.82 18.22
 5 0 2 9.4 6.75
 5 0 2 4.74 3.99
 5 0 2 4.72 5.45
 5 0 2 3.01 7.09
 5 0 3 42.92 10.25
 5 0 3 41.55 8.03
 5 0 3 40.6 9.22
 5 0 3 52.63 10.77
 5 0 4 85.96 12.9
 5 0 4 84.85 11.65
 5 0 4 99.3 13.13
 5 0 4 91.82 13.08
 5 0 5 332.37 25.18
 5 0 5 356.9 27.02
 5 0 5 320.44 25.17
 5 0 5 308.35 25.5
 5 0 6 224.43 20.41
 5 0 6 236.58 24.02
 5 0 7 60.28 10.76
 5 0 7 62.94 12.88
 5 0 8 15.78 7.22
 5 0 8 21.15 10.07
 -5 0 -9 7.19 8.08
 5 0 9 10.68 6
 5 0 9 3.21 6.74
 -5 0 -10 46.45 9.6
 5 0 10 38.78 9.58
 5 0 10 27.66 6.67
 -5 0 -11 -0.87 6.23
 5 0 11 2.47 3.25
 -5 0 -12 9.3 5.2
 -5 0 -12 3.59 4
 -5 0 -13 10.13 3.16
 5 1 -14 8.34 3.11
 -5 -1 14 0.39 1.72
 5 1 -13 9.13 7.01
 5 1 -13 14.86 4.91
 -5 -1 13 15.94 3.71
 5 1 -13 15.27 4.95
 5 1 -12 104.65 15.08
 5 1 -12 138.56 12.95
 -5 -1 12 109.9 9.75
 5 1 -12 125.24 12.46
 -5 -1 11 214.57 16.05
 5 1 -11 229.36 19.5
 5 1 -10 306.28 28.9
 5 1 -10 342.46 26.05
 5 1 -9 65.43 13.79
 -5 -1 9 72.78 10.04
 -5 -1 9 83.16 13.06
 5 1 -9 101.78 13.72
 -5 -1 8 11.07 5.45
 5 1 -8 5.15 6.68
 5 1 -8 -2.12 10.03
 5 1 -8 15 7.2
 5 1 -7 18.46 7.43
 -5 -1 7 9.64 5.05
 5 1 -7 7.92 8.54
 5 1 -7 15.23 7.68
 5 1 -7 21.91 7.57
 5 1 -6 129.3 16.92
 -5 -1 6 207.91 14.75
 5 1 -6 144.87 19.03
 5 1 -6 143.58 17.4
 5 1 -6 161.77 18.08
 5 1 -6 137.83 15.25
 5 1 -5 196.4 20.6
 -5 -1 5 223.95 15.53
 5 1 -5 197.83 20.26
 5 1 -5 207.31 21.03
 5 1 -5 182.44 17.29
 5 1 -5 220.51 21.88
 5 1 -4 306.63 26.69
 -5 -1 4 297.45 18.5
 5 1 -4 304.03 24.34
 5 1 -4 327.96 26.45
 5 1 -4 282.21 24.38
 5 1 -4 257.52 23.8
 5 1 -3 310.5 27.58
 -5 -1 3 282.98 20.76
 5 1 -3 313.23 21.75
 5 1 -3 317.66 24.62
 5 1 -3 323.71 27.58
 5 1 -3 314.96 25.32
 5 1 -3 291.35 25.8
 5 1 -2 44.41 11.31
 -5 -1 2 48.42 7.56
 5 1 -2 55.3 14.07
 5 1 -2 35.65 10.11
 5 1 -2 55.6 10.02
 5 1 -1 11.98 7.66
 5 1 -1 5.61 7.65
 -5 -1 1 7.55 4.57
 5 1 -1 14.06 9.73
 5 1 -1 18.86 8.57
 5 1 0 25.81 10.31
 5 1 0 36.61 8.56
 -5 -1 0 36.3 6.96
 5 1 0 33.25 11.53
 5 1 0 35.86 10.4
 5 1 1 62.77 10.59
 5 1 1 86.62 13.97
 5 1 1 59.18 12.98
 5 1 1 42.03 11.4
 5 1 2 -4.8 9.63
 5 1 2 10.01 7.71
 5 1 2 7.74 5.94
 5 1 2 12.05 6.36
 5 1 2 8.52 7.37
 -5 -1 -3 14.06 7.89
 5 1 3 11.99 8.68
 5 1 3 10.91 7.68
 5 1 3 12.02 5.82
 5 1 3 19.82 7.66
 -5 -1 -4 2.43 8.44
 5 1 4 5.53 7.77
 5 1 4 7.11 6.42
 5 1 4 1.31 5.5
 5 1 4 8.97 6.3
 -5 -1 -5 10.39 8.61
 5 1 5 12.75 6.86
 5 1 5 22.41 8.26
 5 1 5 22.55 7.76
 5 1 6 82.51 12.71
 5 1 6 74.23 11.97
 -5 -1 -7 121.23 15.38
 5 1 7 99.54 14
 5 1 7 110.03 16.89
 -5 -1 -8 82.53 13.49
 5 1 8 105.66 15.37
 -5 -1 -9 7.78 7.6
 5 1 9 31.07 9.15
 -5 -1 -10 123.62 13.42
 5 1 10 98.99 11.03
 5 1 10 113.98 12.91
 -5 -1 -11 133.31 11.83
 5 1 11 89.73 8.94
 -5 -1 -12 125.41 10.52
 -5 -1 -12 120.79 10.16
 -5 -1 -13 123.15 8.09
 5 2 -14 68.3 6.11
 5 2 -13 38.23 8.35
 5 2 -13 44.63 6.64
 -5 -2 13 46.74 5.05
 5 2 -12 2.27 6.67
 5 2 -12 11.11 5.19
 -5 -2 12 3.4 3.28
 5 2 -11 24.08 8.6
 -5 -2 11 28.04 5.47
 5 2 -10 75.42 13.14
 -5 -2 10 56.61 8.34
 5 2 -10 49.48 9.12
 5 2 -9 53.53 12.63
 -5 -2 9 48.75 8.15
 5 2 -8 59.85 12.65
 -5 -2 8 101.66 11.04
 5 2 -8 75.56 15.45
 5 2 -8 99.78 13.82
 5 2 -8 89.96 11.92
 5 2 -7 8.13 7.04
 -5 -2 7 10.16 4.77
 5 2 -7 18.03 10.03
 5 2 -7 7.69 7.42
 5 2 -6 -1.58 6.64
 5 2 -6 3.78 7.93
 -5 -2 6 8.86 4.78
 5 2 -6 1.59 7.64
 -5 -2 6 1.55 6.32
 5 2 -5 76.82 13.54
 5 2 -5 88.53 14.52
 5 2 -5 74.84 13.8
 -5 -2 5 99.18 10.24
 5 2 -5 82.97 13.99
 5 2 -5 85.62 13.56
 5 2 -4 249.62 24.98
 5 2 -4 246.12 22.85
 5 2 -4 230.47 24.45
 5 2 -4 244.7 23.57
 5 2 -4 249.31 23.75
 5 2 -3 234.25 24.83
 -5 -2 3 227.71 18.62
 5 2 -3 227.31 21.56
 5 2 -3 243.41 24.7
 5 2 -3 213.04 21.75
 5 2 -3 228.24 23.32
 5 2 -2 84.5 16.98
 5 2 -2 97.23 16.48
 -5 -2 2 112.06 12.32
 5 2 -2 126.94 15.33
 5 2 -2 110.64 17.12
 5 2 -1 11.72 11.59
 5 2 -1 2.09 8.04
 -5 -2 1 -1.12 4.45
 5 2 -1 -3.85 7.71
 5 2 -1 8.76 8.93
 -5 -2 0 224.17 19.04
 5 2 0 256.29 26.35
 5 2 0 225.74 20.14
 5 2 0 189.73 23.04
 5 2 0 169.58 20.59
 5 2 1 157.17 20.24
 -5 -2 -1 167.47 16.71
 5 2 1 172.56 20.51
 5 2 1 173.92 17.31
 5 2 1 159.41 19.29
 5 2 2 535.93 37.98
 5 2 2 456.58 32.5
 5 2 2 508.21 35.91
 5 2 2 522.85 37.57
 5 2 3 721.29 45.11
 5 2 3 673.27 41.95
 5 2 3 694.73 41.58
 5 2 3 619.22 43.9
 5 2 3 667.69 43.02
 5 2 4 312.15 26.29
 5 2 4 328.5 26.03
 5 2 4 329.69 24.94
 -5 -2 -5 105.94 13.94
 5 2 5 97.98 14.82
 5 2 5 77.68 12.54
 5 2 5 77.27 12.53
 -5 -2 -6 24.1 8.5
 5 2 6 24.75 10.12
 5 2 6 18.3 7.53
 5 2 6 13.18 6.87
 -5 -2 -7 94.93 14.13
 5 2 7 141.48 17.15
 -5 -2 -8 192.96 17.32
 5 2 8 133.11 15.44
 5 2 8 158.44 17.38
 -5 -2 -9 456.56 28.31
 5 2 9 416.51 26.42
 5 2 9 374.56 27.27
 -5 -2 -10 291.3 20.3
 5 2 10 279.52 18.9
 -5 -2 -11 139.6 11.58
 5 2 11 123.86 9.48
 -5 -2 -12 31.54 4.04
 5 3 -13 67.43 6.63
 5 3 -12 36.4 8.19
 5 3 -12 50.3 6.73
 5 3 -11 0.81 4.82
 -5 -3 11 10.87 4.09
 5 3 -10 36 8.03
 5 3 -10 41.58 10.06
 -5 -3 10 40.55 6.64
 5 3 -9 142.35 17.32
 -5 -3 9 120.34 11.93
 5 3 -9 134.13 15.46
 5 3 -8 227.89 22.6
 -5 -3 7 248.16 18.57
 5 3 -7 257.13 23.97
 5 3 -6 261.83 25.15
 5 3 -6 239.8 23.01
 5 3 -5 71.91 14.11
 5 3 -5 102.91 15.81
 5 3 -5 73.1 14.67
 5 3 -5 88.09 14.59
 -5 -3 5 91.5 15.3
 5 3 -5 80.7 13.36
 5 3 -4 -3.61 8.34
 5 3 -4 -2.03 8.07
 5 3 -4 1.55 8.2
 -5 -3 4 1.91 8.83
 5 3 -4 1.68 7.43
 5 3 -3 95.88 15.01
 5 3 -3 87.08 16.29
 -5 -3 3 100.01 12.39
 -5 -3 3 73.11 15.14
 5 3 -3 102.91 14.26
 5 3 -3 72.43 15.49
 5 3 -2 126.74 19.74
 -5 -3 2 136.71 14.65
 5 3 -2 174.03 17.51
 -5 -3 2 116.17 19.3
 5 3 -2 107.85 18.49
 5 3 -1 232.86 26.33
 -5 -3 1 221.11 19.78
 -5 -3 1 188.89 24.21
 5 3 -1 213.19 24.32
 -5 -3 0 179.91 17.34
 5 3 0 182.26 23.27
 5 3 0 159 16.9
 -5 -3 0 149.34 21.58
 5 3 0 163.5 20.85
 5 3 1 130.06 18.07
 -5 -3 -1 100.53 13.57
 5 3 1 138.43 15.04
 -5 -3 -1 95.09 17.08
 5 3 1 89.53 15.75
 5 3 2 54.19 12.25
 -5 -3 -2 48.17 10.25
 5 3 2 39.82 8.71
 -5 -3 -2 51.52 12.5
 5 3 2 55.89 12.47
 5 3 3 1.66 6.97
 -5 -3 -3 6.08 5.68
 5 3 3 15.32 6.72
 5 3 3 6.37 8.68
 -5 -3 -3 3.53 7.97
 5 3 3 2.84 6.57
 -5 -3 -4 28.35 8.63
 5 3 4 41.01 8.96
 -5 -3 -5 64.6 10.76
 5 3 5 39.13 11.08
 -5 -3 -6 136.86 15.18
 5 3 6 166.11 17.04
 -5 -3 -7 46.66 9.07
 5 3 7 37.53 9.58
 5 3 7 27.18 8.24
 -5 -3 -8 19.07 6.52
 -5 -3 -8 7.95 5.07
 5 3 8 28.39 8.17
 -5 -3 -9 13.41 5.53
 5 3 9 9.03 5.54
 5 3 10 1.28 3.63
 5 3 10 -0.47 2.88
 5 4 -11 116.89 9.96
 5 4 -11 112.33 9.06
 5 4 -10 182.25 14.38
 5 4 -10 194.91 15.41
 5 4 -9 80.65 11.59
 5 4 -9 100.1 12.34
 5 4 -8 24.42 8.33
 5 4 -8 23.69 8.38
 5 4 -7 9.94 7.74
 5 4 -6 1.32 7.4
 -5 -4 6 8.61 6.63
 5 4 -5 181.8 19.09
 5 4 -5 116.28 17.32
 5 4 -4 125.43 18.33
 5 4 -4 137.46 16.26
 5 4 -3 182.34 18.49
 5 4 -3 131.91 20.34
 5 4 -2 14.6 12.77
 5 4 -2 38.21 9.58
 5 4 -1 -1.24 6.67
 5 4 0 6.21 9.78
 5 4 0 8.25 6.02
 5 4 1 34.66 8.01
 5 4 1 51.05 13.23
 5 4 2 23.33 9.81
 5 4 3 -4.27 7.64
 5 4 4 1.31 9.01
 5 4 4 16.4 7.16
 -5 -4 -4 27.05 8.48
 -5 -4 -5 100.72 11.83
 5 4 5 88 13.94
 -5 -4 -6 69.62 9.59
 5 4 6 70.76 11.73
 -5 -4 -7 87.26 10.06
 5 4 7 75.07 10.74
 5 4 8 47.33 7.53
 5 4 9 2.83 3.63
 5 5 -10 37.97 5.24
 5 5 -9 57.31 7.88
 5 5 -8 27.3 7.29
 5 5 -7 -1.02 5.37
 5 5 -7 -4.19 6.05
 5 5 -6 0.98 5.75
 -5 -5 6 1.42 4.09
 5 5 -6 1.16 6.62
 -5 -5 6 12.15 6.39
 5 5 -5 47.35 10.92
 -5 -5 5 65.57 11.51
 5 5 -4 278.96 21.64
 5 5 -4 209.13 22.74
 -5 -5 4 280.49 24.51
 5 5 -3 127.73 14.24
 5 5 -3 110.41 16.96
 -5 -5 3 96.33 15.16
 5 5 -2 8.78 10.75
 -5 -5 2 23.46 11.03
 5 5 -2 30.65 7.95
 5 5 -1 10.87 5.76
 5 5 -1 37.43 11.28
 -5 -5 1 25.77 10.81
 5 5 0 23.69 6.5
 5 5 0 28.91 10.42
 -5 -5 0 39.05 11.53
 5 5 1 56.72 8.54
 5 5 1 49.76 11.78
 -5 -5 -1 65.72 12.99
 5 5 2 399.96 29.24
 -5 -5 -2 361.13 29.67
 5 5 3 326.47 24.58
 5 5 3 305.8 23.83
 -5 -5 -3 357 26.29
 -5 -5 -4 156 12.57
 5 5 4 147.65 12.97
 5 5 4 149.68 15.28
 5 5 5 34.22 8.49
 5 5 6 2.11 5.58
 5 5 7 11.66 4.93
 5 6 -7 149.28 11.58
 5 6 -6 129.62 11.3
 -5 -6 5 77.7 8.04
 5 6 -5 99.19 10.15
 5 6 -4 14.03 5.56
 -5 -6 4 14.16 4.89
 -5 -6 3 6.43 4.78
 5 6 -3 4.71 4.72
 5 6 -3 6.36 6.86
 -5 -6 3 9.49 5.75
 5 6 -2 29.77 8.7
 -5 -6 2 52.6 7.99
 5 6 -2 49.37 7.04
 -5 -6 2 51.7 9.72
 -5 -6 1 168.58 13.95
 5 6 -1 127.64 10.76
 5 6 -1 162.85 16.31
 -5 -6 1 117.39 14.57
 -5 -6 0 111.4 11.42
 5 6 0 109.86 13.74
 -5 -6 0 124.51 13.92
 -5 -6 -1 67.68 8.33
 5 6 1 66.19 9.91
 -5 -6 -1 65.3 10.35
 -5 -6 -2 37.12 5.67
 5 6 2 26.19 7.84
 -5 -6 -3 3.02 2.52
 5 6 3 -1.35 5.55
 5 6 4 32.75 6.42
 6 -8 -6 12.37 3.65
 6 -8 -5 68.43 8.03
 6 -8 -4 73.8 9.03
 6 -8 -3 5.79 4.44
 6 -8 2 31.84 6.13
 6 -8 3 8.5 4.79
 6 -8 4 5.28 3.87
 6 -8 5 13.88 4.08
 6 -7 -9 18.57 3.29
 6 -7 -9 12.33 3.46
 6 -7 -8 25.99 4.68
 6 -7 -8 34.97 5.95
 6 -7 -7 5 3.55
 6 -7 -7 -1.64 4.86
 6 -7 -6 7.03 4.09
 6 -7 -6 8.58 5.44
 6 -7 -5 11.84 5.88
 6 -7 -5 8.19 4.28
 6 -7 -5 9.41 5.8
 6 -7 -4 82.56 12.51
 6 -7 -4 89.9 9.58
 6 -7 -4 98.58 12.78
 6 -7 -4 94.07 11.96
 6 -7 -4 81.89 11.86
 6 -7 -3 78.52 12.86
 6 -7 -3 74.31 11.72
 6 -7 -3 79.1 11.32
 6 -7 -3 70.44 11.23
 6 -7 -3 45.06 11.19
 6 -7 -2 33.24 9.52
 6 -7 -2 27.99 8.77
 6 -7 -2 36.2 8.09
 6 -7 -2 44.65 10.6
 6 -7 -2 36.34 10.65
 6 -7 -1 3.21 6.36
 6 -7 -1 -2.39 4.54
 6 -7 -1 2.36 6
 6 -7 -1 -2.96 7.81
 6 -7 -1 2.72 6.27
 6 -7 -1 -1.84 7.3
 6 -7 0 21.92 8.03
 6 -7 0 29.45 7.66
 6 -7 0 15.91 5.56
 6 -7 0 12 8.09
 6 -7 0 31.65 8.93
 6 -7 0 26.18 10.54
 6 -7 1 43.3 6.06
 6 -7 1 30.14 7.59
 6 -7 1 31.52 9.69
 6 -7 1 35.95 11.85
 6 -7 2 62.15 7.54
 6 -7 2 70.19 10.58
 6 -7 2 74.4 11.87
 6 -7 2 68.81 12.65
 6 -7 3 116.42 10.01
 6 -7 3 98.7 12.67
 6 -7 3 123.31 13.82
 6 -7 4 53.8 6.78
 6 -7 4 52.26 9.13
 6 -7 5 13.96 4.18
 6 -7 5 15.35 6.16
 6 -7 6 2.19 2.74
 6 -7 6 4.83 4.91
 6 -7 7 17.94 5.04
 6 -7 8 93.67 7.86
 6 -6 -10 1.69 2.79
 6 -6 -10 1.16 3.27
 6 -6 -9 9.99 4.26
 6 -6 -9 11.15 4.99
 6 -6 -8 22.17 5.93
 6 -6 -8 16.6 6.08
 6 -6 -7 26.05 6.65
 6 -6 -7 22.54 6.57
 6 -6 -7 37.09 8.26
 6 -6 -6 73.1 11.73
 6 -6 -6 97.91 11.58
 6 -6 -6 73.48 10.71
 6 -6 -6 99.58 12.56
 6 -6 -6 84.76 10.86
 6 -6 -6 75.13 11.74
 6 -6 -5 23.27 8.48
 6 -6 -5 14.07 6.45
 6 -6 -5 17.76 6.68
 6 -6 -5 17.73 7.35
 6 -6 -5 10.84 6.17
 6 -6 -5 11.82 6.7
 6 -6 -4 2.98 5.16
 6 -6 -4 -2.85 6.85
 6 -6 -3 28.92 9.11
 6 -6 -2 136.96 18.26
 6 -6 -2 117.63 14.34
 6 -6 -2 125.73 17.02
 6 -6 -2 101.64 17.81
 6 -6 -1 36.9 10.78
 6 -6 -1 51.16 12.67
 6 -6 -1 32.71 8.03
 6 -6 -1 37 11.22
 6 -6 -1 34.04 11.46
 6 -6 0 117.3 16.08
 6 -6 0 99.51 13.32
 6 -6 0 75.52 15.14
 6 -6 0 108.7 16.43
 6 -6 0 103.38 17.8
 6 -6 1 116.12 16.49
 6 -6 1 131.06 15.17
 6 -6 1 160.86 19.21
 6 -6 1 132.81 19.44
 6 -6 2 69.97 13.36
 6 -6 3 -5.78 7.62
 6 -6 4 74.78 11.63
 6 -6 4 63.3 11.45
 6 -6 4 83.33 13.16
 6 -6 5 83.28 8.98
 6 -6 5 79.87 12.61
 6 -6 5 69.98 11.48
 6 -6 5 79.78 11.1
 6 -6 6 10.55 3.8
 6 -6 6 6.67 4.92
 6 -6 6 10.49 6.31
 6 -6 7 10.69 3.56
 6 -6 7 11 4.94
 6 -6 7 13.49 6.2
 6 -6 8 11.87 4.83
 6 -6 9 3.16 2.54
 6 -5 -11 95.75 8.36
 6 -5 -11 94.12 9.16
 6 -5 -10 38.07 6.36
 6 -5 -10 46.95 6.36
 6 -5 -10 36.58 7.24
 6 -5 -9 69.97 9.16
 6 -5 -9 55.65 8.43
 6 -5 -9 71.24 9.93
 6 -5 -8 1.09 5.26
 6 -5 -8 -12.66 6.29
 6 -5 -8 -3.99 6.01
 6 -5 -8 2.39 4.74
 6 -5 -7 -1.4 5.55
 6 -5 -7 1.16 5
 6 -5 -7 3.9 6
 6 -5 -6 30.07 7.79
 6 -5 -5 111.18 17.25
 6 -5 -5 149.77 15.95
 6 -5 -5 137.04 15.78
 6 -5 -5 153.06 16.17
 6 -5 -5 155.18 17.54
 6 -5 -5 123.53 17.28
 6 -5 -4 60.07 12.96
 6 -5 -4 62.72 10.69
 6 -5 -4 74.51 12.07
 6 -5 -4 61.41 10.81
 6 -5 -4 84.66 13.59
 6 -5 -4 50.14 12.07
 6 -5 -3 66.11 14.79
 6 -5 -3 65.32 13.23
 6 -5 -3 72.32 11.03
 6 -5 -3 105.71 13.14
 6 -5 -3 84.29 12.04
 6 -5 -2 2.35 9.06
 6 -5 -2 1.95 6.51
 6 -5 -2 10.14 6.11
 6 -5 -2 7.83 6.16
 6 -5 -1 39.03 12.73
 6 -5 -1 58.43 12.39
 6 -5 -1 24.48 7.49
 6 -5 -1 28.67 7.76
 6 -5 -1 33.68 8.26
 6 -5 0 12.31 10.86
 6 -5 0 1.8 6.94
 6 -5 0 5.23 5.64
 6 -5 1 116.64 19.3
 6 -5 1 137.77 17.45
 6 -5 1 159.73 16.89
 6 -5 2 127.03 19.2
 6 -5 2 87.61 13.8
 6 -5 3 -1.48 5.32
 6 -5 3 11.31 7.3
 6 -5 3 4.06 8.05
 6 -5 4 4.01 4.47
 6 -5 4 11.35 7.1
 6 -5 4 -1.35 7.57
 6 -5 4 -1.78 7.88
 6 -5 5 42.44 9.41
 6 -5 6 44.44 9.56
 6 -5 6 37.48 9.25
 6 -5 7 32.09 7.76
 6 -5 7 45.1 8.89
 6 -5 7 31.36 8.42
 6 -5 8 68.24 9.91
 6 -5 8 73.96 9.87
 6 -5 8 91.93 11.14
 6 -5 9 6.84 4.51
 6 -5 9 4.02 4.09
 6 -5 9 6.17 5.41
 6 -5 10 24.85 4.2
 6 -5 10 49.33 6.6
 6 -4 -12 4.34 3.09
 6 -4 -11 4.16 3.76
 6 -4 -11 4.58 3.45
 6 -4 -11 5.22 3.74
 6 -4 -11 9.45 4.03
 6 -4 -10 61.86 8.49
 6 -4 -10 57.45 8.75
 6 -4 -10 75.07 9.95
 6 -4 -10 61.14 8.67
 6 -4 -9 12.85 6.48
 6 -4 -9 47.86 8.51
 6 -4 -9 33.59 7.51
 6 -4 -9 34.84 7.85
 6 -4 -9 28.93 6.9
 6 -4 -8 6.89 5.48
 6 -4 -8 4.12 4.96
 6 -4 -7 4.87 5.64
 6 -4 -7 -4.96 6.44
 6 -4 -7 -1.3 6.14
 6 -4 -7 4.03 5.78
 6 -4 -6 3.25 6.25
 6 -4 -6 -1.81 7.79
 6 -4 -6 6.49 7.71
 6 -4 -6 4.08 6.93
 6 -4 -6 -1.34 5.48
 6 -4 -6 19.77 5.76
 6 -4 -5 14.91 8.44
 6 -4 -5 23.12 9.3
 6 -4 -5 10.4 7
 6 -4 -5 10.86 6.82
 6 -4 -5 18.36 6.83
 6 -4 -4 184.21 21.38
 6 -4 -4 179.87 17.63
 6 -4 -4 187.12 18.45
 6 -4 -4 165.35 17.16
 6 -4 -4 198.62 22.91
 6 -4 -3 260.06 26.57
 6 -4 -3 266.56 21.36
 6 -4 -3 266.35 22.51
 6 -4 -3 291.26 22.81
 6 -4 -3 234.89 27.19
 6 -4 -2 25.97 10.74
 6 -4 -2 20.75 9.53
 6 -4 -2 37.05 7.37
 6 -4 -2 28.87 8.53
 6 -4 -2 30.44 7.8
 6 -4 -1 12.59 7.94
 6 -4 -1 6.89 6.35
 6 -4 -1 3.65 5.37
 6 -4 0 3.41 5.19
 6 -4 0 3.3 5.5
 6 -4 0 2.45 5.65
 6 -4 1 73.55 15.67
 6 -4 1 77.15 12.43
 6 -4 1 96.95 11.93
 6 -4 1 62.52 9.69
 6 -4 2 163.23 21.38
 6 -4 2 125.66 15.95
 6 -4 3 317.32 25.5
 6 -4 3 324.87 27.88
 6 -4 3 294.46 29.15
 6 -4 4 115.4 14.4
 6 -4 4 142.54 18.28
 6 -4 4 166.21 19.86
 6 -4 5 52.74 10.96
 6 -4 5 41.78 9.58
 6 -4 5 48.2 11.44
 6 -4 6 8.73 6.01
 6 -4 6 1.44 6.92
 6 -4 7 54.01 10.06
 6 -4 8 142.23 15.02
 6 -4 8 179.42 16.71
 6 -4 9 154.65 14.26
 6 -4 9 195.91 16.04
 6 -4 10 117.71 10.85
 6 -4 10 197.14 14.3
 6 -4 11 68.03 7.38
 6 -3 -13 35.72 4.71
 6 -3 -12 30.17 5.14
 6 -3 -12 30.29 5.25
 6 -3 -12 39.46 6.23
 6 -3 -11 27.85 6.17
 6 -3 -11 22.74 5.57
 6 -3 -11 12.06 5.51
 6 -3 -10 15.53 5.71
 6 -3 -10 27.66 7.12
 6 -3 -10 33.04 7.15
 6 -3 -10 27.19 6.94
 6 -3 -10 31.64 7.54
 6 -3 -9 12.85 5.43
 6 -3 -9 16.45 6.43
 6 -3 -8 12.36 7.25
 6 -3 -8 41.13 8.97
 6 -3 -8 27.81 7.81
 6 -3 -7 140.32 15.66
 6 -3 -7 109.94 16.62
 6 -3 -7 121.47 15.5
 6 -3 -7 119.43 14.37
 6 -3 -7 120.51 14.3
 6 -3 -6 230.96 24.05
 6 -3 -6 247.75 21.93
 6 -3 -6 271.92 22.89
 6 -3 -6 259.07 21.43
 6 -3 -6 262.78 22.71
 6 -3 -6 220.7 20.22
 6 -3 -6 223.34 23.03
 6 -3 -5 23.33 9.27
 6 -3 -5 31.48 9.46
 6 -3 -5 40.12 9.64
 6 -3 -5 27.6 7.34
 6 -3 -5 34.25 7.81
 6 -3 -4 -3.89 8.17
 6 -3 -4 2.42 5.95
 6 -3 -4 -2.53 6.1
 6 -3 -4 1.15 4.43
 6 -3 -4 -1.72 8.1
 6 -3 -4 7.3 8.42
 6 -3 -3 15.03 8.5
 6 -3 -3 12.93 6.75
 6 -3 -3 23.79 7.44
 6 -3 -3 6.65 5.57
 6 -3 -3 9.23 8.36
 6 -3 -3 10.54 8.63
 6 -3 -3 9.73 9
 6 -3 -2 270.66 25.82
 6 -3 -2 231.87 25.59
 6 -3 -2 261.72 19.99
 6 -3 -2 297.49 21.69
 6 -3 -2 256.3 20.45
 6 -3 -2 247.44 26.61
 6 -3 -2 268.51 27.04
 6 -3 -1 113.85 15.69
 6 -3 -1 82.96 9.62
 6 -3 -1 87.05 11.15
 6 -3 -1 74.6 10.37
 6 -3 -1 73.23 15.29
 6 -3 -1 95.35 16.87
 6 -3 -1 51.98 13.88
 6 -3 0 336.02 27.36
 6 -3 0 327.48 22.86
 6 -3 0 299.75 23.05
 6 -3 0 371.38 32.81
 6 -3 0 296.85 28.98
 6 -3 0 290.19 29.39
 6 -3 1 230.08 21.39
 6 -3 1 218.86 17.74
 6 -3 1 209.81 18.35
 6 -3 1 214.14 24.97
 6 -3 1 227.61 24.89
 6 -3 1 239.63 24.73
 6 -3 2 55.41 10.2
 6 -3 2 37.78 11.81
 6 -3 2 48.05 11.57
 6 -3 2 49.54 10.14
 6 -3 2 41.14 12.12
 6 -3 2 62.11 12.99
 6 -3 3 7.77 5.29
 6 -3 3 1.47 6.5
 6 -3 3 5.48 8.62
 6 -3 4 177.73 19.07
 6 -3 4 167.68 20.66
 6 -3 5 80.42 13.44
 6 -3 5 97.37 12.69
 6 -3 5 114.84 14.17
 6 -3 5 110.86 14.79
 6 -3 5 86.87 15.17
 6 -3 6 7.17 6.51
 6 -3 6 5.42 6.53
 6 -3 6 -1.71 10.16
 6 -3 7 5.68 6.2
 6 -3 8 8.15 4.62
 6 -3 9 1.04 5.65
 6 -3 10 95.9 10.75
 -6 3 -11 70.96 8.77
 6 -3 11 80.41 8.32
 6 -2 -13 4.6 2.64
 6 -2 -13 5.8 3.49
 6 -2 -12 37.87 6.32
 6 -2 -12 31.98 6.63
 6 -2 -11 65.56 11.16
 6 -2 -11 38.77 7.44
 6 -2 -11 59.32 8.8
 6 -2 -11 69.05 9.71
 6 -2 -10 66.58 12.56
 6 -2 -10 50.67 9.77
 6 -2 -10 40.49 8.38
 6 -2 -10 60.63 10.61
 6 -2 -9 211.35 21.71
 6 -2 -8 11.39 9.92
 6 -2 -8 6.17 6.51
 6 -2 -8 1.64 6.69
 6 -2 -8 6.68 6.04
 6 -2 -8 5.63 6.5
 6 -2 -7 49.41 12.49
 6 -2 -7 73.32 11.64
 6 -2 -7 73.96 13.81
 6 -2 -7 51.21 10.04
 6 -2 -7 58.74 11.15
 6 -2 -6 23.92 8.11
 6 -2 -6 38.06 10.46
 6 -2 -6 37.02 9.06
 6 -2 -6 27.44 8.34
 6 -2 -6 38.9 8.85
 6 -2 -5 60.3 14.94
 6 -2 -5 76.3 12.2
 6 -2 -5 92.94 14.93
 6 -2 -5 92.29 13.3
 6 -2 -5 84.59 14.15
 6 -2 -5 63.38 10.75
 6 -2 -4 42.66 12.82
 6 -2 -4 48.32 9.95
 6 -2 -4 41.9 11.9
 6 -2 -4 37.49 8.53
 6 -2 -4 38.09 12.17
 6 -2 -4 58.7 12.5
 6 -2 -4 50.68 12.23
 6 -2 -3 94.02 16.61
 6 -2 -3 109.63 12.96
 6 -2 -3 132.13 17.24
 6 -2 -3 145.92 18.98
 6 -2 -3 150.53 15
 6 -2 -3 92.44 16.46
 6 -2 -3 130.85 18.41
 6 -2 -3 121.02 17.63
 6 -2 -2 79.56 13.07
 6 -2 -2 91.38 16.4
 6 -2 -2 61.66 9.6
 6 -2 -2 71.1 12.77
 6 -2 -2 65.72 14
 6 -2 -2 69.34 14.31
 6 -2 -2 59.96 14.33
 6 -2 -1 136.77 16.87
 6 -2 -1 118.3 18.33
 6 -2 -1 111.3 12.13
 6 -2 -1 130.68 16.46
 6 -2 -1 110.5 17.63
 6 -2 -1 119.67 18.8
 6 -2 -1 118.5 13.5
 6 -2 -1 97.71 17.38
 6 -2 0 81.6 12.78
 6 -2 0 79.6 15.68
 6 -2 0 80.63 16.15
 6 -2 0 67.54 9.27
 6 -2 0 78.5 13.05
 6 -2 0 70.92 14.81
 6 -2 0 75.09 10.98
 6 -2 0 56.61 13.85
 6 -2 1 54.1 10.32
 6 -2 1 22.12 10.39
 6 -2 1 44.33 11.05
 6 -2 1 37.95 11.97
 6 -2 1 40.77 12.35
 6 -2 1 44.07 9.42
 6 -2 1 36.95 11.37
 6 -2 2 76.73 11.47
 6 -2 2 64.84 12.91
 6 -2 2 108.86 16.73
 6 -2 2 105.7 16.22
 6 -2 2 87.6 13.11
 6 -2 2 111.69 16.4
 6 -2 3 31.29 9.81
 6 -2 3 20.81 8.59
 6 -2 3 13.14 8.71
 6 -2 3 18.03 8.72
 6 -2 3 18.66 8.37
 6 -2 4 6.9 6.85
 6 -2 4 2.99 7.04
 6 -2 4 -1.83 8.99
 6 -2 5 81.85 12.01
 6 -2 5 93.96 13.73
 6 -2 5 71.44 14.55
 6 -2 6 192.59 19.39
 6 -2 6 156.12 20.08
 6 -2 7 148.19 16.16
 6 -2 7 147.46 18.51
 6 -2 8 70.53 10.38
 6 -2 9 31.72 7.27
 -6 2 -10 9.83 7.08
 6 -2 10 16.76 6.17
 -6 2 -11 147.31 12.37
 -6 2 -11 132.28 9.37
 6 -2 11 135.23 11.4
 6 -1 -13 8.04 3.1
 6 -1 -13 12.7 4.21
 6 -1 -12 0.93 5.64
 6 -1 -12 -0.68 4.15
 6 -1 -12 5.69 4.36
 6 -1 -11 10.68 7.58
 6 -1 -11 11.62 4.95
 6 -1 -11 3.61 4.52
 6 -1 -11 2.11 5.57
 6 -1 -10 15.58 8.86
 6 -1 -10 15.67 6.29
 6 -1 -10 18.69 6.47
 6 -1 -10 11.3 6.65
 6 -1 -9 78.47 14.3
 6 -1 -9 64.98 13.25
 6 -1 -8 74.22 13.78
 6 -1 -8 77.69 15.35
 6 -1 -8 65.66 12.34
 6 -1 -8 53.9 11.05
 6 -1 -8 59.19 11.71
 6 -1 -7 35.15 11.06
 6 -1 -7 63.52 11.36
 6 -1 -7 35 9.71
 6 -1 -6 18.76 8.44
 6 -1 -6 22.95 8.38
 6 -1 -6 19.4 7.37
 6 -1 -6 31.9 8.55
 6 -1 -5 123.47 16.4
 6 -1 -5 99.74 13.6
 6 -1 -5 100.08 13.16
 6 -1 -5 127.16 17.11
 6 -1 -4 289.21 28.05
 6 -1 -4 308.99 28.49
 6 -1 -4 310.14 23.31
 6 -1 -4 269.14 24.45
 6 -1 -4 294.77 27.41
 6 -1 -4 319.26 28.89
 6 -1 -4 307.27 27.52
 6 -1 -3 277.52 25.43
 6 -1 -3 257.27 25.59
 6 -1 -3 263.08 20.28
 6 -1 -3 254.32 23
 6 -1 -3 255.95 25.95
 6 -1 -3 201.46 23.2
 6 -1 -3 223.89 24.65
 6 -1 -2 263.26 24.05
 6 -1 -2 249.79 25.96
 6 -1 -2 237.78 18.83
 6 -1 -2 199.88 21.23
 6 -1 -2 220.7 24.44
 6 -1 -2 257.67 26.21
 6 -1 -1 142.44 16.88
 6 -1 -1 174.08 18.02
 6 -1 -1 143.11 20.28
 6 -1 -1 88.02 17.07
 6 -1 -1 124.38 13.4
 6 -1 -1 134.53 19.42
 6 -1 0 15.09 6.64
 6 -1 0 10.26 9.08
 6 -1 0 20.44 7.86
 6 -1 0 9.73 9.39
 6 -1 0 21.65 9.8
 6 -1 0 15.27 6.82
 6 -1 1 133.96 15.24
 6 -1 1 125.9 18.95
 6 -1 1 152.79 17.45
 6 -1 1 103.08 17.23
 6 -1 1 131.91 19.22
 6 -1 1 157.46 16.88
 6 -1 1 190.1 21.25
 6 -1 2 296.27 27.43
 6 -1 2 279.95 24.6
 6 -1 2 273.83 26.38
 6 -1 2 274.26 24.11
 6 -1 2 307.31 28.55
 6 -1 2 295.93 27.19
 6 -1 3 699.86 44.15
 6 -1 3 588 40.34
 6 -1 3 639.97 42.63
 6 -1 3 593.5 43.24
 6 -1 3 612.67 40.9
 6 -1 3 620.37 42.42
 6 -1 4 267.83 24.09
 6 -1 4 289.59 24.23
 6 -1 4 215.99 23.41
 6 -1 4 253.06 23.42
 6 -1 5 61.72 12.44
 6 -1 5 57.76 13.37
 6 -1 6 2.75 6.21
 6 -1 6 3.54 8.87
 6 -1 7 151.55 16.32
 6 -1 7 151.59 18.65
 6 -1 8 95.59 12.1
 6 -1 8 85.42 14.32
 -6 1 -9 206.38 17.44
 6 -1 9 167.16 15.05
 6 -1 9 180.19 18.18
 -6 1 -10 355.86 22.51
 6 -1 10 307.23 20.01
 -6 1 -11 37.05 6.55
 -6 1 -11 40.9 5.47
 6 -1 11 45.61 6.16
 6 0 -13 69.88 7.09
 6 0 -12 80.16 10.92
 6 0 -12 67.39 8.45
 6 0 -12 75.55 8.83
 6 0 -11 20.03 8.39
 6 0 -11 23.79 6.42
 6 0 -11 22.93 6.02
 6 0 -11 19.41 6.41
 6 0 -10 79.07 13.31
 6 0 -10 63.2 10.95
 6 0 -10 78.48 10.88
 6 0 -10 62.34 10.07
 6 0 -9 7.24 7.8
 6 0 -8 115.18 18.06
 6 0 -8 144.1 16.21
 6 0 -8 135.92 15.6
 6 0 -7 198.3 23.22
 6 0 -7 151.11 17.64
 6 0 -7 212.44 20.23
 6 0 -7 206.38 19.4
 6 0 -6 197.32 23.02
 6 0 -6 246.41 24.75
 6 0 -6 218.01 21.3
 6 0 -6 281.35 22.08
 6 0 -6 197.21 19.6
 6 0 -6 180.29 19.43
 6 0 -6 180.07 20.34
 6 0 -6 210.63 19.6
 6 0 -6 198.46 20.87
 6 0 -5 34.67 10.23
 6 0 -5 17.03 7.33
 6 0 -5 38.83 10.61
 6 0 -5 48.95 10.45
 6 0 -5 21.44 8.69
 6 0 -4 18.83 9.43
 6 0 -4 12.08 6.7
 6 0 -4 1.73 7.82
 6 0 -4 2.97 7.57
 6 0 -3 2 7.92
 6 0 -3 -0.98 4.42
 6 0 -3 -1.48 8.45
 6 0 -3 -3.74 8.45
 6 0 -2 138.47 20.03
 6 0 -2 168.72 18.12
 6 0 -2 114.85 18.51
 6 0 -1 183.85 22.62
 6 0 -1 228.97 20.9
 6 0 -1 154.41 20.82
 6 0 -1 190.29 17.11
 6 0 0 341.22 26.25
 6 0 0 349.53 31.38
 6 0 0 375.07 28.19
 6 0 0 304.18 30.21
 6 0 0 326.43 25.16
 6 0 1 82.15 15.53
 6 0 1 101.74 14.57
 6 0 1 92.12 16.73
 6 0 1 80 12.44
 6 0 2 1.82 7.24
 6 0 2 5.74 6.63
 6 0 2 5.68 7.23
 6 0 2 5.27 8.63
 6 0 3 -3.34 7.87
 6 0 3 5.75 6.34
 6 0 3 1.81 5.5
 6 0 3 8.94 7.03
 6 0 4 16.47 7.64
 6 0 4 4.29 6.61
 6 0 4 4.34 6.24
 6 0 4 4.91 6.31
 6 0 4 7.55 7.71
 6 0 4 14.59 7.44
 -6 0 -5 12.68 8.73
 6 0 5 11.69 7.85
 -6 0 -6 1.24 8.91
 6 0 6 9.43 6.63
 6 0 6 22.09 9.41
 -6 0 -7 -2.31 9.42
 -6 0 -8 22.56 8.63
 6 0 8 25.99 7.04
 6 0 8 36.42 9.61
 -6 0 -9 62.49 9.78
 6 0 9 53.34 8.16
 6 0 9 60.33 10.5
 -6 0 -10 35.74 6.96
 6 0 10 41.67 5.84
 -6 0 -11 27.97 4.73
 6 0 11 12.04 3.19
 6 1 -13 5.75 2.46
 6 1 -12 26.69 7.13
 6 1 -12 18.96 4.54
 6 1 -12 29.17 5.31
 6 1 -11 32.42 9.12
 6 1 -11 24.87 6.54
 6 1 -11 39.62 6.96
 6 1 -10 80.38 13.81
 6 1 -10 106.11 12.46
 6 1 -9 79.16 13.75
 6 1 -9 101.28 12.72
 6 1 -8 9.23 9.07
 6 1 -7 20.89 9.36
 6 1 -7 27.52 9.23
 6 1 -7 15.33 7.63
 6 1 -6 49.42 11.41
 6 1 -6 46.09 10.37
 6 1 -6 56.94 10.48
 6 1 -6 49.67 10.89
 6 1 -5 71.34 14.03
 6 1 -5 104.57 15.07
 6 1 -5 100.92 12.69
 6 1 -5 89.33 15.15
 6 1 -5 72.74 13.91
 6 1 -4 78.31 14.76
 6 1 -4 89.33 14.5
 6 1 -4 100.86 14.76
 6 1 -3 83.66 15.68
 6 1 -3 73.92 13.12
 6 1 -3 70.27 12.72
 6 1 -2 4.99 7.34
 6 1 -2 8.48 9.79
 6 1 -2 1.49 6.27
 6 1 -1 57.21 12.18
 6 1 -1 81.3 15.17
 6 1 -1 83.03 12.92
 6 1 0 186.08 22.74
 6 1 0 193.96 19.6
 6 1 1 153.21 19.96
 6 1 1 144.43 16.77
 6 1 2 63.06 13.23
 6 1 2 83.09 12.68
 6 1 2 68.33 13.85
 6 1 3 6.47 6.61
 6 1 3 1.37 5.74
 6 1 3 6.3 6.96
 6 1 4 42.35 10.01
 6 1 4 45.39 9.65
 6 1 4 23.42 8.42
 -6 -1 -5 143.4 15.97
 6 1 5 160.71 16.62
 -6 -1 -6 284.02 22.57
 -6 -1 -7 234.89 19.93
 6 1 7 243.11 19.94
 6 1 7 228.37 21.51
 -6 -1 -8 121.24 13.16
 6 1 8 136.42 13.35
 6 1 8 141.97 15.27
 -6 -1 -9 6.5 5.48
 6 1 9 0.67 4
 6 1 9 0.85 4.33
 6 1 10 32.05 5.01
 -6 -1 -11 46.83 4.92
 6 2 -12 3.02 2.24
 6 2 -12 1.66 2.99
 6 2 -11 21.42 6.83
 6 2 -11 22.26 5.21
 6 2 -10 54.24 10.14
 6 2 -10 57.65 8.44
 6 2 -9 114.97 15.79
 6 2 -9 124.9 13.26
 6 2 -9 132.38 12.69
 6 2 -8 72.61 13.55
 6 2 -8 94.38 12.12
 6 2 -8 94.71 12.76
 6 2 -7 29.45 9.81
 6 2 -7 27.42 7.89
 6 2 -7 34.36 7.8
 6 2 -7 27.98 9.25
 6 2 -6 47.14 11.04
 6 2 -5 207.15 22.13
 6 2 -5 208.14 21.01
 6 2 -5 146.45 19.18
 6 2 -4 374.85 29.26
 6 2 -4 302.6 28.85
 6 2 -3 355.76 27.96
 6 2 -3 273.27 28.88
 6 2 -2 162.2 21.87
 6 2 -2 169.91 18.37
 6 2 -2 127.52 20.64
 6 2 -2 165.88 19.22
 6 2 -1 152.39 21.07
 -6 -2 1 160.8 15.39
 6 2 -1 183.92 18.74
 6 2 -1 164.46 19.62
 6 2 -1 117.24 19.67
 6 2 0 4.28 7.98
 6 2 0 -1.38 7.61
 6 2 0 4.03 9.3
 6 2 1 271.55 22.89
 6 2 1 251.02 26.1
 6 2 2 237.73 24.37
 6 2 2 254.97 21.62
 6 2 2 243.07 24.24
 6 2 3 267.1 24.79
 6 2 3 301.95 23.48
 6 2 3 273.3 24.87
 6 2 4 87.12 13.01
 6 2 5 54.29 9.46
 -6 -2 -6 13.56 6.58
 6 2 6 2.53 7.5
 -6 -2 -7 41.92 8.28
 6 2 7 54.02 9.18
 -6 -2 -8 76.71 9.23
 6 2 8 83.88 9.43
 6 2 8 73.51 9.66
 6 2 9 75.74 7.75
 -6 -2 -10 48.49 4.95
 6 3 -11 10.76 3.69
 6 3 -10 -1.46 3.11
 6 3 -9 8.78 6.35
 6 3 -9 6.86 4.26
 6 3 -9 5.05 4.77
 6 3 -8 42.63 9.81
 6 3 -8 52.87 7.9
 6 3 -8 43.37 8.93
 6 3 -7 104.55 14.93
 6 3 -7 118.19 13.02
 6 3 -7 151.9 15.82
 6 3 -6 101.81 13.62
 6 3 -6 102.51 14.07
 6 3 -6 66.72 12.15
 6 3 -5 18.47 9.59
 6 3 -5 42.97 10.55
 6 3 -5 42.27 10.32
 6 3 -4 4.91 7.55
 6 3 -3 -5.41 9.98
 6 3 -2 17.2 9.94
 6 3 -1 95.11 17.31
 6 3 0 161.53 21.23
 6 3 1 -8.54 10.01
 6 3 2 4.53 7.69
 6 3 2 -2.18 6.38
 6 3 2 -2.99 9.1
 6 3 3 7.52 6.51
 6 3 3 14.21 8.56
 6 3 3 5.01 4.54
 6 3 3 7.52 6.94
 6 3 4 9.79 5.42
 6 3 4 9.99 7.07
 6 3 4 2.66 4.91
 6 3 5 -1.72 6.84
 6 3 5 2.07 5.89
 6 3 6 9.9 5.23
 6 3 7 5.67 3.63
 6 3 7 12.01 4.6
 6 3 8 45.39 5.77
 6 4 -9 12.67 3.87
 6 4 -8 2.09 4.45
 6 4 -7 39.75 8.47
 6 4 -7 29.7 7.4
 6 4 -6 65.56 10.91
 6 4 -6 63.06 9.49
 6 4 -6 47.21 9.03
 -6 -4 6 55.75 9.57
 6 4 -5 93 12.48
 6 4 -5 115.87 13.67
 6 4 -5 83.73 12.6
 -6 -4 5 71.63 12.16
 6 4 -4 65.84 10.56
 6 4 -4 51.41 11.35
 6 4 -3 3.39 6.15
 6 4 -3 5.94 6.23
 6 4 -2 24.84 8.12
 6 4 -2 23.79 9.59
 6 4 -1 54.93 9.31
 6 4 -1 36.96 11.24
 6 4 0 135.99 13.66
 6 4 0 132.59 17.28
 6 4 1 114.58 12.21
 6 4 1 120.42 15.74
 6 4 2 25.43 6.74
 6 4 2 31.3 8.59
 6 4 2 20.52 5.68
 6 4 2 34.65 8.75
 -6 -4 -2 25.83 9.12
 6 4 3 9.31 5.16
 6 4 3 18.92 7.73
 6 4 3 4.38 3.86
 -6 -4 -3 -4.2 6.08
 6 4 4 55.09 9.2
 6 4 4 62.93 8.15
 6 4 5 107.95 10.24
 6 4 6 140.16 10.96
 6 4 7 117.98 8.63
 6 5 -7 -0.43 2.71
 6 5 -6 7.69 4.95
 -6 -5 5 42.72 5.46
 6 5 -5 49.27 7.28
 6 5 -5 59.46 8.14
 -6 -5 4 120.19 11
 6 5 -4 132.4 13.49
 6 5 -3 191.06 17.3
 6 5 -3 218.73 15.9
 6 5 -2 89.02 11.72
 6 5 -2 64.87 11.03
 -6 -5 2 71.95 11.25
 6 5 -1 29.73 7.68
 6 5 -1 19.39 4.79
 6 5 -1 14.5 7.01
 -6 -5 1 4.28 6.04
 6 5 0 -3.77 5.29
 6 5 0 2.06 3.25
 -6 -5 0 4.01 5.11
 -6 -5 -1 14.17 4.57
 6 5 1 9.17 4.51
 6 5 1 21.01 7.11
 -6 -5 -2 100.55 8.27
 6 5 2 80.11 8.46
 6 5 2 74 9.27
 6 5 3 84.58 8.46
 7 -7 -6 2.17 3.14
 7 -7 -5 4.05 3.8
 7 -7 -4 24.06 6.23
 7 -7 -4 40.72 6.99
 7 -7 -3 28.36 7.59
 7 -7 -2 12.11 6.38
 7 -7 -2 12.46 6.55
 7 -7 -2 12.9 6
 7 -7 -1 7.79 5.68
 7 -7 -1 12.3 6.33
 7 -7 -1 6.3 6.66
 7 -7 0 13.37 6.88
 7 -7 0 11.43 7.26
 7 -7 1 12.69 4.96
 7 -7 1 17.23 6.75
 7 -7 1 28.51 7.71
 7 -7 2 53.51 7.81
 7 -7 3 73.16 8.8
 7 -7 4 38.04 6.06
 7 -7 5 12.71 3.86
 7 -6 -8 22.73 4.47
 7 -6 -7 23.66 5.65
 7 -6 -7 45.41 7
 7 -6 -6 36.36 7.6
 7 -6 -6 41.48 6.23
 7 -6 -6 49.58 7.64
 7 -6 -5 10.33 5.96
 7 -6 -5 4.09 3.57
 7 -6 -5 7.52 5.13
 7 -6 -5 5.81 4.39
 7 -6 -5 8.96 5.17
 7 -6 -4 6.62 5.98
 7 -6 -4 10.01 5.45
 7 -6 -4 -1.05 5.17
 7 -6 -4 -1.28 6.51
 7 -6 -3 2.88 6.34
 7 -6 -3 -1.04 5.65
 7 -6 -3 -2.47 6.51
 7 -6 -3 3.02 6.81
 7 -6 -2 20.61 8.26
 7 -6 -2 34.91 7.74
 7 -6 -2 42.34 9.21
 7 -6 -2 28.53 8.95
 7 -6 -1 141.11 16.18
 7 -6 -1 126.3 15.83
 7 -6 -1 108.02 16.44
 7 -6 0 46.35 10.05
 7 -6 0 16.01 5.61
 7 -6 0 20.06 8.12
 7 -6 0 49.76 11.65
 7 -6 1 1.25 5.26
 7 -6 1 3.66 5.13
 7 -6 1 2.69 6.48
 7 -6 1 10.05 8.53
 7 -6 2 1.11 4.66
 7 -6 2 1.19 5.27
 7 -6 2 3.89 4.69
 7 -6 2 -1.49 6.87
 7 -6 3 11.78 5.6
 7 -6 3 9.97 5.61
 7 -6 3 1.24 5.22
 7 -6 4 28.88 7.12
 7 -6 4 44.65 7.49
 7 -6 5 22.89 5.92
 7 -6 6 17.26 5.13
 7 -6 7 -1.43 3.05
 7 -5 -9 19.07 4.35
 7 -5 -9 19.27 4.2
 7 -5 -8 -1.44 4.34
 7 -5 -8 0.7 4.21
 7 -5 -8 7.18 4.15
 7 -5 -7 18.6 6.59
 7 -5 -7 34.54 6.8
 7 -5 -7 44.08 7.57
 7 -5 -7 32.56 6.81
 7 -5 -6 11.63 6.62
 7 -5 -6 24.07 6.43
 7 -5 -6 20.83 6.86
 7 -5 -6 15.02 5.75
 7 -5 -6 10.39 5.25
 7 -5 -6 19.62 6.33
 7 -5 -5 74.71 12.96
 7 -5 -5 92.77 10.51
 7 -5 -5 95.7 12.07
 7 -5 -5 69.7 10.21
 7 -5 -5 91.65 12.02
 7 -5 -5 72.53 12.1
 7 -5 -4 37.55 10.74
 7 -5 -4 42.51 7.9
 7 -5 -4 55.35 9.33
 7 -5 -4 57.87 9.19
 7 -5 -4 43.23 10.11
 7 -5 -4 44.58 10.62
 7 -5 -3 10.18 8.01
 7 -5 -3 8.83 5.73
 7 -5 -3 6.8 5.01
 7 -5 -3 7.64 7.22
 7 -5 -3 1.88 7.01
 7 -5 -2 3.36 6.27
 7 -5 -2 1.14 4.12
 7 -5 -2 -2.04 9.43
 7 -5 -1 214.16 18.45
 7 -5 0 98.44 13.88
 7 -5 0 70.45 10.79
 7 -5 1 29.16 8.48
 7 -5 1 43.63 10.19
 7 -5 1 37.98 8.42
 7 -5 1 26.22 10.56
 7 -5 2 53.38 9.8
 7 -5 2 45.16 10.8
 7 -5 2 47.41 10.02
 7 -5 2 52.78 12.33
 7 -5 3 5.34 4.94
 7 -5 3 7.55 5.7
 7 -5 3 12.57 7.1
 7 -5 4 1.17 4.91
 7 -5 4 3.81 5.46
 7 -5 5 23.14 7.31
 7 -5 5 20.05 6.72
 7 -5 5 30.2 6.5
 7 -5 6 156.96 14.14
 7 -5 6 147.88 13.54
 7 -5 7 48.48 7.78
 7 -5 7 67.46 8.51
 7 -5 8 33.09 5.33
 7 -5 8 41.85 5.97
 7 -4 -10 68.41 7.39
 7 -4 -9 32.83 6.11
 7 -4 -9 44.83 7.32
 7 -4 -9 34.07 5.69
 7 -4 -8 37.21 8.42
 7 -4 -8 51.51 8.71
 7 -4 -8 42.34 7.4
 7 -4 -7 1.31 6.16
 7 -4 -7 -3.09 5.52
 7 -4 -7 6.58 4.7
 7 -4 -6 4.6 6.26
 7 -4 -6 -2.25 5.53
 7 -4 -6 -3.12 5.2
 7 -4 -6 -1.07 5.26
 7 -4 -6 1.29 5.7
 7 -4 -5 1.6 5.97
 7 -4 -5 3.39 7.84
 7 -4 -5 7.02 6.38
 7 -4 -5 21.78 6.64
 7 -4 -4 88 11.97
 7 -4 -3 94.14 15.29
 7 -4 -2 17.78 10.56
 7 -4 -2 33.13 9.44
 7 -4 -2 38.42 11.35
 7 -4 -1 20.67 10.64
 7 -4 -1 14.9 7.52
 7 -4 -1 22.65 10.93
 7 -4 0 16.02 10.34
 7 -4 0 4.63 6.31
 7 -4 0 7.49 9.02
 7 -4 1 35.43 11.42
 7 -4 2 96.77 15.23
 7 -4 3 212.03 21.33
 7 -4 3 154.23 17.62
 7 -4 4 65.41 11.48
 7 -4 4 85.27 12.59
 7 -4 5 17.68 7.34
 7 -4 5 21.32 7.22
 7 -4 6 6.88 5.84
 7 -4 7 9.96 5.94
 7 -4 8 13.82 4.7
 7 -4 8 18.33 5.32
 7 -4 9 15.67 3.8
 7 -4 9 34.18 4.97
 7 -3 -11 17.86 3.99
 7 -3 -10 -1.8 2.83
 7 -3 -10 -0.65 3.64
 7 -3 -9 15.89 5.75
 7 -3 -9 22.65 6.05
 7 -3 -8 89.27 12.73
 7 -3 -8 90.86 11.35
 7 -3 -7 42.64 10.13
 7 -3 -7 54.71 9.73
 7 -3 -6 55.49 10.51
 7 -3 -6 35.73 8.86
 7 -3 -5 15.67 9.02
 7 -3 -4 1.83 7.49
 7 -3 -4 3.48 5.69
 7 -3 -4 3.25 7.51
 7 -3 -3 16.24 7.79
 7 -3 -3 11.06 6.24
 7 -3 -3 19.69 9.61
 7 -3 -3 9.54 8.83
 7 -3 -2 124.08 16.91
 7 -3 -2 120.88 13.41
 7 -3 -2 121.92 18.6
 7 -3 -2 151.47 20.01
 7 -3 -1 46.85 10.89
 7 -3 -1 53.5 8.72
 7 -3 -1 62.56 13.5
 7 -3 -1 45.49 12.63
 7 -3 0 7.46 6.77
 7 -3 0 18.92 5.98
 7 -3 0 19.35 9.7
 7 -3 0 12.23 9.23
 7 -3 1 1.36 5.55
 7 -3 1 -7.32 8.64
 7 -3 1 5.77 8.28
 7 -3 2 33.36 10
 7 -3 3 4.4 6.48
 7 -3 4 59.44 11.37
 7 -3 4 79.45 11.83
 7 -3 4 65.66 12.82
 7 -3 5 38.95 9.24
 7 -3 6 -7.34 7.26
 7 -3 7 -0.95 5.5
 7 -3 8 28.23 6.68
 7 -3 9 52.44 7.06
 7 -3 10 5.56 2.83
 7 -2 -12 29.76 3.95
 7 -2 -11 90.35 8.71
 7 -2 -10 11.23 4.53
 7 -2 -10 12.93 4.72
 7 -2 -9 9.47 5.84
 7 -2 -9 15.26 5.82
 7 -2 -8 1.32 6.11
 7 -2 -8 -6.25 6.35
 7 -2 -7 30.96 8.92
 7 -2 -7 31.94 8.26
 7 -2 -6 30.98 8.6
 7 -2 -6 23.91 7.76
 7 -2 -5 104.79 16.22
 7 -2 -5 107.51 14.83
 7 -2 -5 106.57 15.33
 7 -2 -4 67.54 13.28
 7 -2 -4 54.28 9.64
 7 -2 -4 60.38 12.66
 7 -2 -4 56.67 12.78
 7 -2 -3 8.82 7.6
 7 -2 -3 7.25 5.19
 7 -2 -3 1.84 8.31
 7 -2 -3 1.93 8.72
 7 -2 -2 3.32 5.98
 7 -2 -2 1.91 4.02
 7 -2 -2 1.49 7.44
 7 -2 -2 -1.94 7.93
 7 -2 -2 -6.1 9.98
 7 -2 -1 107.49 14.69
 7 -2 -1 97.9 14.47
 7 -2 -1 95.27 16.68
 7 -2 -1 103.58 17.36
 7 -2 0 90.97 13.42
 7 -2 0 84.22 15.86
 7 -2 0 116.02 17.78
 7 -2 1 126.64 14.6
 7 -2 1 136.85 19.24
 7 -2 1 120.84 14.6
 7 -2 1 111.89 17.49
 7 -2 1 172.47 20.72
 7 -2 2 114.39 16.26
 7 -2 2 111.02 13.99
 7 -2 2 66.06 13.83
 7 -2 2 108.19 16.05
 7 -2 3 38.41 9.75
 7 -2 3 22.83 8.19
 7 -2 3 38.48 9.82
 7 -2 4 1.25 6.12
 7 -2 4 3.91 5.89
 7 -2 5 79.34 11.72
 7 -2 5 69.91 12.58
 7 -2 6 217.47 18.46
 7 -2 6 195.6 19.51
 -7 2 -7 106.46 12.24
 7 -2 7 113.97 13.86
 -7 2 -8 53.13 8.76
 7 -2 9 12.16 4.49
 7 -2 10 9.7 2.84
 7 -1 -12 1.22 1.95
 7 -1 -11 16.86 4.24
 7 -1 -11 37.78 5.7
 7 -1 -10 53.62 8.26
 7 -1 -10 64.67 8.4
 7 -1 -9 13.07 6.16
 7 -1 -9 20.42 6.09
 7 -1 -8 74.04 11.89
 7 -1 -8 75.49 10.48
 7 -1 -7 39.19 11.23
 7 -1 -7 24.93 9.61
 7 -1 -7 40.85 8.83
 7 -1 -6 1.83 7.49
 7 -1 -6 6.25 6.14
 7 -1 -6 7.96 7.12
 7 -1 -5 36.43 11.9
 7 -1 -5 25.29 9.05
 7 -1 -5 37.53 10.52
 7 -1 -4 127.14 18.98
 7 -1 -4 108.72 16.38
 7 -1 -4 120.02 17.69
 7 -1 -4 128.8 18
 7 -1 -3 92.64 15.66
 7 -1 -3 83.14 13.73
 7 -1 -3 67.68 14.33
 7 -1 -3 41.24 11.56
 7 -1 -3 49.92 13.11
 7 -1 -3 51.83 12.54
 7 -1 -2 18.9 8.22
 7 -1 -2 27.13 11.23
 7 -1 -2 26.1 9.28
 7 -1 -2 15.63 10.68
 7 -1 -2 22.17 11.02
 7 -1 -1 57.24 10.98
 7 -1 -1 82.5 15.53
 7 -1 -1 52.77 11.96
 7 -1 -1 37.82 13.59
 7 -1 -1 41.95 8.05
 7 -1 -1 51.17 13.4
 7 -1 0 1.28 5.22
 7 -1 0 24.79 10.53
 7 -1 0 17 8.93
 7 -1 0 9.79 9.8
 7 -1 0 1.12 6.57
 7 -1 0 6.01 9.46
 7 -1 1 117.73 17.84
 7 -1 1 127.56 16.55
 7 -1 1 122.9 17.66
 7 -1 1 122.35 14.19
 7 -1 1 123.85 17.94
 7 -1 2 63.42 11.78
 7 -1 2 91.29 14.56
 7 -1 2 56.9 11.06
 7 -1 2 54.36 12
 7 -1 3 94.25 13.94
 7 -1 3 96.72 14.2
 7 -1 4 102.89 12.88
 7 -1 4 72.32 11.67
 7 -1 5 13.11 7.01
 7 -1 5 22.32 9.64
 7 -1 6 -2.07 4.89
 7 -1 6 -1.34 7.06
 -7 1 -7 27.9 6.87
 7 -1 7 18.69 6.51
 7 -1 7 17.87 7.59
 7 -1 8 16.77 4.96
 7 -1 8 24.39 6.71
 7 -1 9 11 4.42
 7 0 -11 4.97 2.58
 7 0 -11 5.01 3.35
 7 0 -10 2.31 3.4
 7 0 -10 11.57 4.39
 7 0 -9 7.33 5.52
 7 0 -9 4.02 4.1
 7 0 -8 33.89 10.35
 7 0 -8 32.32 8.68
 7 0 -8 41.62 7.92
 7 0 -7 34.69 10.32
 7 0 -7 30.95 7.38
 7 0 -6 64.37 13.23
 7 0 -6 63.84 12.85
 7 0 -6 65.22 9.74
 7 0 -6 49.68 10.14
 7 0 -6 48.4 10.55
 7 0 -5 14.89 9.34
 7 0 -5 17.12 6.45
 7 0 -5 29.29 7.98
 7 0 -5 13.09 8.44
 7 0 -5 9.09 8.66
 7 0 -4 9.39 7.45
 7 0 -4 1.65 7.8
 7 0 -4 -3.43 7.56
 7 0 -3 16.81 9.86
 7 0 -3 1.93 8.93
 7 0 -3 -1.81 9.69
 7 0 -3 22.33 9.98
 7 0 -2 64.72 14.37
 7 0 -2 51.4 10.94
 7 0 -2 41.87 12.38
 7 0 -2 62.44 13.49
 7 0 -1 26.56 11.56
 7 0 -1 46.58 10.82
 7 0 -1 38.68 12.71
 7 0 -1 21.74 10.17
 7 0 0 25.81 10.51
 7 0 0 11.8 7.96
 7 0 0 28.32 11.09
 7 0 0 23.1 10.19
 7 0 1 21.5 8.77
 7 0 1 19.4 9.19
 7 0 1 21.47 9.32
 7 0 2 11.11 8.38
 7 0 2 12.88 7.45
 7 0 3 7.08 5.79
 7 0 3 9.56 6.96
 7 0 3 -1.39 6.13
 7 0 4 47.31 10.02
 7 0 4 79.03 13.32
 7 0 5 58.71 10.19
 7 0 5 79.35 12.75
 7 0 6 9.48 5.41
 7 0 6 3.62 6.69
 7 0 7 -1.52 4.7
 7 0 7 1.98 5.71
 7 0 8 25.77 5.5
 7 0 8 29.83 6.68
 7 0 9 44.22 5.54
 7 1 -10 21.44 5.21
 7 1 -10 32.32 5.35
 7 1 -9 26.21 8.26
 7 1 -9 11.01 5.66
 7 1 -9 27.33 5.29
 7 1 -8 -1.32 6.21
 7 1 -8 -3.46 5.21
 7 1 -8 10.26 4.79
 7 1 -7 25.58 9.29
 7 1 -7 13.48 7.01
 7 1 -7 11.12 5.16
 7 1 -7 8.57 5.74
 7 1 -6 29.57 9.92
 7 1 -6 43.11 9.26
 7 1 -6 48.92 10.93
 7 1 -6 54.79 9.95
 7 1 -6 60.58 10.17
 7 1 -6 26.56 8.22
 7 1 -5 97.5 15.14
 7 1 -5 105.76 14.83
 7 1 -5 103.56 15.02
 7 1 -5 103.11 13.9
 7 1 -5 95.28 14.12
 7 1 -5 80.86 13.67
 7 1 -4 72.98 13.87
 7 1 -4 68.2 12.74
 7 1 -4 91.83 13.72
 7 1 -4 49.34 12.25
 7 1 -3 8.41 5.24
 7 1 -3 4.3 7.7
 7 1 -3 15.28 8.96
 7 1 -2 14.98 6.71
 7 1 -2 5.38 8.48
 7 1 -1 36.41 12.98
 7 1 0 35.26 11.49
 7 1 1 207.75 22.55
 7 1 1 230.8 21.05
 7 1 1 233.31 23.34
 7 1 1 221.57 18.72
 7 1 2 262.59 23.58
 7 1 2 275.56 21.95
 7 1 2 194.27 21.34
 7 1 2 235.22 19.91
 7 1 2 257.58 22.88
 7 1 3 18.43 6.83
 7 1 3 15.88 6.76
 7 1 3 15.66 6.69
 7 1 3 12.3 6.75
 7 1 3 9.72 6.65
 7 1 4 -2.14 5.56
 7 1 4 3.89 7.17
 7 1 5 31.5 7.69
 7 1 5 29.98 8.63
 7 1 6 96.7 10.73
 7 1 6 92.46 11.78
 7 1 7 74.43 8.49
 7 1 7 83.48 9.66
 7 1 8 118.4 9.26
 7 2 -9 43.75 7.16
 7 2 -8 21.04 7
 7 2 -8 19.96 6.36
 7 2 -7 22.58 8.46
 7 2 -7 30.49 7.22
 7 2 -7 30.96 6.74
 7 2 -6 7.02 7.03
 7 2 -6 6.84 4.7
 7 2 -6 -3.98 6.14
 7 2 -6 2.69 5.25
 7 2 -6 -0.94 4.36
 7 2 -5 64.24 12.37
 7 2 -5 72.62 11.2
 7 2 -5 55.64 10.22
 7 2 -5 43.31 9.57
 7 2 -4 63.36 11.6
 7 2 -4 69.55 10.74
 7 2 -4 63.08 11.41
 7 2 -4 59.05 12.02
 7 2 -3 61.03 10.28
 7 2 -3 90.99 13.8
 7 2 -3 88.51 13.08
 7 2 -3 82.41 14.08
 7 2 -2 30.26 10.21
 7 2 -2 45.48 9.83
 7 2 -2 22.31 10.39
 7 2 -1 13.49 8.6
 7 2 -1 14.63 7.61
 7 2 -1 -6.45 9.06
 7 2 0 6.37 7.67
 7 2 0 2.32 5.69
 7 2 0 15.45 9.17
 7 2 1 43.77 9.88
 7 2 1 31.37 7.4
 7 2 1 19.37 9.32
 7 2 1 25.76 6.13
 7 2 2 76.36 11.59
 7 2 2 68.5 10.59
 7 2 2 73.23 11.37
 7 2 2 63.98 8.91
 7 2 3 73.53 10.27
 7 2 3 86.54 10.33
 7 2 3 61.34 9.63
 7 2 4 37.85 7.41
 7 2 4 24.92 7.37
 7 2 5 7.18 4.33
 7 2 5 8.28 5.59
 7 2 6 7.25 4.16
 7 2 6 0.6 3.95
 7 2 7 1.12 2.79
 7 3 -8 12.97 3.6
 7 3 -7 24.02 5.87
 7 3 -7 39.53 5.87
 7 3 -6 75.1 8.5
 7 3 -6 58.38 8.74
 7 3 -6 76.97 9.26
 7 3 -5 18.77 7.1
 7 3 -5 18.7 6.23
 7 3 -5 18.33 6.24
 7 3 -5 16.18 5.99
 7 3 -4 7.53 6.04
 7 3 -4 -1.44 3.8
 7 3 -4 3.29 5.59
 7 3 -4 8.93 6.69
 7 3 -4 3.07 5.39
 7 3 -3 8.71 6.57
 7 3 -3 4.02 6.28
 7 3 -3 10.54 6.77
 7 3 -2 43.63 9.25
 7 3 -2 33.32 8.08
 7 3 -2 44.11 10.51
 7 3 -1 44.85 10.33
 7 3 -1 27.92 7.56
 7 3 -1 25.46 9.11
 7 3 0 65.19 10.85
 7 3 0 61.18 9.06
 7 3 0 58.26 10.76
 7 3 1 10.21 6.02
 7 3 1 23.28 5.88
 7 3 1 14.27 7.11
 7 3 2 8.76 4.81
 7 3 2 10.68 4.43
 7 3 3 19.13 4.35
 7 3 3 16.97 4.62
 7 3 4 51.68 6.3
 7 3 4 54.49 6.94
 7 4 -5 53.48 6.38
 -7 -4 4 10.58 3.53
 7 4 -4 16.48 4.65
 7 4 -4 19.09 4.84
 7 4 -3 4.98 4.11
 7 4 -3 -2.96 3.78
 7 4 -2 13.16 5.48
 7 4 -2 1.72 4.53
 7 4 -1 28.09 6.47
 7 4 -1 32.9 5.49
 7 4 0 102.14 9.83
 7 4 0 75.48 7.61
 -7 -4 -1 82.07 7.64
 8 -6 -5 3.94 2.69
 8 -6 -4 -2.68 3.22
 8 -6 -3 13.14 4.96
 8 -6 -3 8.22 4.74
 8 -6 -2 5.67 4.9
 8 -6 -2 18.71 6.09
 8 -6 -1 18.78 5.38
 8 -6 -1 37.32 8.1
 8 -6 0 47.08 8.51
 8 -6 1 1.67 3.78
 8 -6 2 1.3 3.48
 8 -5 -6 26.45 6.02
 8 -5 -5 36.52 7.73
 8 -5 -5 34.21 6.63
 8 -5 -4 30.97 7.49
 8 -5 -4 26.06 6.76
 8 -5 -3 1.07 4.81
 8 -5 -3 7.61 4.85
 8 -5 -3 5.72 5.05
 8 -5 -2 -2.12 5.6
 8 -5 -2 -5.16 7.24
 8 -5 -1 -4.01 4.83
 8 -5 -1 -1.11 5.34
 8 -5 -1 -2.7 6.38
 8 -5 0 27.04 7.06
 8 -5 0 55.39 9.6
 8 -5 0 34.58 9.45
 8 -5 1 53.08 8.03
 8 -5 1 76.72 10.36
 8 -5 1 60.4 10.8
 8 -5 2 25.22 5.47
 8 -5 2 37.38 8
 8 -5 3 -3.09 3.77
 8 -5 3 0.75 3.61
 8 -5 4 -0.56 3.64
 8 -5 5 18.95 4.13
 8 -4 -8 24.56 4.42
 8 -4 -7 2.16 3.87
 8 -4 -7 5.09 3.74
 8 -4 -6 -1.87 4.51
 8 -4 -6 5.35 3.87
 8 -4 -5 9.86 6.07
 8 -4 -5 5.13 4.42
 8 -4 -5 11.11 5.08
 8 -4 -5 5.62 5.27
 8 -4 -4 21.53 7.08
 8 -4 -4 27.79 6.39
 8 -4 -4 23.01 6.83
 8 -4 -4 25.22 8.16
 8 -4 -3 78.67 12.89
 8 -4 -3 61.44 10.79
 8 -4 -2 24.64 9.19
 8 -4 -2 21.45 7.59
 8 -4 -1 9.58 8.14
 8 -4 -1 7.75 5.65
 8 -4 0 6.26 8.12
 8 -4 0 1.97 4.84
 8 -4 1 20.11 8.24
 8 -4 1 26.39 6.18
 8 -4 1 20.28 5.59
 8 -4 2 49.43 10.04
 8 -4 3 62.64 9.48
 8 -4 4 9.06 4.1
 8 -4 5 4.33 3.63
 8 -4 6 1.85 2.49
 8 -3 -9 23.96 4.16
 8 -3 -8 40.47 6.63
 8 -3 -8 49.92 6.49
 8 -3 -7 39.76 7.98
 8 -3 -7 47.12 6.76
 8 -3 -6 31.16 7.79
 8 -3 -6 30.98 6.38
 8 -3 -5 15.26 6.14
 8 -3 -5 7.26 6.19
 8 -3 -5 12.12 5.18
 8 -3 -4 8.07 6.99
 8 -3 -4 5.13 6.06
 8 -3 -4 11.27 4.65
 8 -3 -4 4.51 5.86
 8 -3 -3 15.44 7.75
 8 -3 -3 20.46 7.52
 8 -3 -3 15.04 4.57
 8 -3 -3 15.43 7.56
 8 -3 -2 102 15.36
 8 -3 -2 98.47 12.95
 8 -3 -2 98.45 14.27
 8 -3 -1 8.6 7.64
 8 -3 -1 30.07 7.48
 8 -3 -1 18.49 9.12
 8 -3 0 18.49 8.58
 8 -3 0 7.8 5.08
 8 -3 0 15.25 8.03
 8 -3 1 21.6 8.67
 8 -3 1 6.34 4.19
 8 -3 1 3.81 6.48
 8 -3 2 -1.34 5.14
 8 -3 2 -1.1 6.17
 8 -3 3 38.76 8.59
 8 -3 4 56.01 8.33
 8 -3 4 60.77 8.24
 8 -3 5 44.3 7.2
 8 -3 6 11.99 4.1
 8 -3 7 2.76 2.16
 8 -2 -9 2.7 2.82
 8 -2 -9 5.95 2.85
 8 -2 -8 -2.18 3.64
 8 -2 -8 -2.08 3.88
 8 -2 -7 20.8 6.8
 8 -2 -7 33.22 5.85
 8 -2 -6 35.93 7.32
 8 -2 -6 53.61 9.61
 8 -2 -6 61.54 7.9
 8 -2 -5 52.62 9.84
 8 -2 -5 47.96 9.7
 8 -2 -5 59.09 7.89
 8 -2 -5 60.98 9.44
 8 -2 -4 63.79 10.38
 8 -2 -4 37.11 6.61
 8 -2 -4 43.3 9.68
 8 -2 -3 24.9 7.62
 8 -2 -3 10.62 7.71
 8 -2 -3 21.27 8.78
 8 -2 -2 -1.16 4.33
 8 -2 -2 2.86 7.78
 8 -2 -2 6.06 7
 8 -2 -1 50.67 9.18
 8 -2 -1 49.57 12.04
 8 -2 -1 57.07 12.18
 8 -2 0 67.26 9.78
 8 -2 0 107.46 14.66
 8 -2 0 102.75 14.43
 8 -2 1 105.41 14.13
 8 -2 1 68.18 11.81
 8 -2 2 64.21 10.39
 8 -2 2 57.1 10.47
 8 -2 3 -2.15 4.96
 8 -2 3 5.25 6.4
 8 -2 4 0.76 4.43
 8 -2 4 4.59 5.73
 8 -2 5 46.21 7.77
 8 -2 6 70.03 8.3
 8 -1 -9 24 4.73
 8 -1 -8 12.1 4.78
 8 -1 -8 14.49 4.14
 8 -1 -7 6.41 4.59
 8 -1 -7 2.61 3.48
 8 -1 -6 4.01 4.24
 8 -1 -6 2.14 4.61
 8 -1 -6 6.23 3.58
 8 -1 -5 17.43 7.63
 8 -1 -5 20.45 4.62
 8 -1 -5 9.45 6.29
 8 -1 -5 27.47 7.11
 8 -1 -4 36.75 8.69
 8 -1 -4 45.87 9.18
 8 -1 -4 57.54 10.4
 8 -1 -3 56.39 9.88
 8 -1 -3 66.4 12.11
 8 -1 -3 60.72 11.42
 8 -1 -2 19.39 6.44
 8 -1 -2 14.71 8.19
 8 -1 -1 5.23 4.53
 8 -1 -1 12.8 7.63
 8 -1 -1 7.48 6.79
 8 -1 -1 1.49 7.18
 8 -1 0 30.03 10.07
 8 -1 0 20.24 8.24
 8 -1 0 28.56 9.08
 8 -1 1 83.77 11.94
 8 -1 1 53.26 10.88
 8 -1 1 75.54 11.88
 8 -1 2 31.36 8.18
 8 -1 2 15.26 8.14
 8 -1 2 24.96 7.53
 8 -1 3 22.62 7.89
 8 -1 4 12.95 4.73
 8 -1 4 8.48 6.37
 8 -1 5 -3.05 5.09
 8 -1 6 -1.12 4.01
 8 0 -8 27.35 5.64
 8 0 -7 36.27 7.13
 8 0 -6 24.06 6.81
 8 0 -5 19.01 6.36
 8 0 -5 7.27 5.52
 8 0 -4 -2 4.61
 8 0 -4 -4.9 5.09
 8 0 -4 -4.19 5.96
 8 0 -4 5.57 5.77
 8 0 -3 14.67 5.68
 8 0 -3 14.55 6.29
 8 0 -3 10.78 7.41
 8 0 -3 12.63 7.32
 8 0 -2 30.52 6.43
 8 0 -2 44.44 8.92
 8 0 -2 42.53 9.43
 8 0 -2 49.82 10.26
 8 0 -1 78.65 11.69
 8 0 -1 63.96 11.66
 8 0 -1 74.63 12.23
 8 0 0 17.38 7.48
 8 0 0 7.71 7.02
 8 0 1 13.17 6.26
 8 0 1 3.47 6.96
 8 0 1 -2.26 6.07
 8 0 2 7.21 5.36
 8 0 2 8.6 7.03
 8 0 2 5.57 5.66
 8 0 3 34.69 8.68
 8 0 4 57.65 9.24
 8 0 5 45.66 7.39
 8 1 -7 38.62 5.71
 8 1 -6 50.09 7.41
 8 1 -5 56.49 8.1
 8 1 -4 26.77 5.91
 8 1 -4 34.61 6.81
 8 1 -3 4.37 2.97
 8 1 -3 -3.45 5.57
 8 1 -3 -3 5.69
 8 1 -3 2.1 5.17
 8 1 -2 1.85 5.55
 8 1 -2 -1.08 6.35
 8 1 -2 -11.29 6.96
 8 1 -1 64.1 9.56
 8 1 -1 67.79 10.92
 8 1 -1 57.73 10.12
 8 1 0 100.31 11.46
 8 1 0 86.64 11.82
 8 1 0 95.45 12.12
 8 1 1 26.98 7.68
 8 1 2 33.73 7.77
 8 1 3 2.21 5.26
 8 1 4 4 3.66
 8 2 -3 25 5.64
 8 2 -2 15.81 5.35
 8 2 -1 2.56 3.8
 8 2 0 10.06 5.68
 8 2 1 10.11 4.92
 8 2 2 12.12 4.01
 9 -3 -2 12.28 4.65
 9 -3 -1 25.76 5.76
 9 -3 0 18.48 4.89
 9 -2 -2 -0.67 3.28
 9 -2 -1 13.13 5.01
 9 -2 0 19.82 4.85

_iucr_refine_instructions_details
;
TITL ogh-4mepyno-agtfa-1-4_etoh_gau_a.res in P-1
    ogh-4mepyno-agtfa-1-4_etoh_gau.res
    created by SHELXL-2018/3 at 19:00:57 on 19-Nov-2024
REM Old TITL OGH-4MePyNO-AgTFA-1-4_ETOH_gau in P-1
REM SHELXT solution in P-1: R1 0.240, Rweak 0.015, Alpha 0.115
REM <I/s> 0.000 for 0 systematic absences, Orientation as input
REM Formula found by SHELXT: C15 N3 O3 F4 Ag2
CELL 1.54184 7.157 7.9619 13.8624 91.775 94.183 104.142
ZERR 2 0.0003 0.0002 0.0003 0.002 0.003 0.003
LATT 1
SFAC C H Ag F N O
UNIT 20 18 4 12 2 12
DFIX 0.86 0.01 O6 H6a
ISOR 0.02 0.01 F8 F6 F4 F9
DFIX 0.86 0.01 H6b O6
EADP F7 F9 F5

L.S. 4 0 0
PLAN  20
SIZE 0.03 0.08 0.12
TEMP -118
BOND $H
list 4
fmap 2 53
acta
OMIT -2 133.5
REM <olex2.extras>
REM <HklSrc "%.\\OGH-4MePyNO-AgTFA-1-4_ETOH_gau.hkl">
REM </olex2.extras>

WGHT    0.054600    1.660900
FVAR       0.45397
AG1   3    0.515290    0.835193    0.585277    11.00000    0.03806    0.02395 =
         0.01917    0.00494    0.00041    0.00287
AG2   3    0.301215    0.479007    0.551673    11.00000    0.10612    0.02263 =
         0.02454    0.00522   -0.01965   -0.00485
F1    4    0.604117    0.450658    0.882274    11.00000    0.08042    0.07383 =
         0.03612    0.02134    0.00420    0.04911
F2    4    0.317718    0.480200    0.893223    11.00000    0.04962    0.07084 =
         0.03740    0.01867    0.00730    0.00539
F3    4    0.558480    0.698355    0.920791    11.00000    0.10368    0.04238 =
         0.02287    0.00000   -0.00674    0.00362
PART 2
F4    4   -0.027261    0.688934    0.286338    10.50000    0.05090    0.09604 =
         0.08686    0.04661   -0.03110   -0.00957
PART 1
F5    4    0.068395    0.635030    0.237153    10.50000    0.06425    0.05776 =
         0.02890    0.01354   -0.01113    0.00353
PART 2
F6    4    0.227402    0.709973    0.220906    10.50000    0.12494    0.14744 =
         0.06054   -0.00061    0.01563    0.09277
PART 1
F7    4    0.297074    0.849282    0.236256    10.50000    0.06425    0.05776 =
         0.02890    0.01354   -0.01113    0.00353
PART 2
F8    4    0.159793    0.929864    0.289998    10.50000    0.07575    0.01649 =
         0.08078    0.01872   -0.04333   -0.00594
PART 1
F9    4    0.055236    0.864970    0.312525    10.50000    0.06425    0.05776 =
         0.02890    0.01354   -0.01113    0.00353
PART 0
O2    6    0.524417    0.745835    0.736388    11.00000    0.05320    0.02406 =
         0.02168    0.00753   -0.00182    0.00621
O3    6    0.413904    0.462462    0.701630    11.00000    0.09922    0.02608 =
         0.02607    0.00371   -0.01304    0.00585
O4    6    0.186478    0.574011    0.416897    11.00000    0.07369    0.02495 =
         0.02381    0.00600   -0.01004   -0.00702
O5    6    0.398622    0.834488    0.425586    11.00000    0.02793    0.02575 =
         0.02339    0.00305   -0.00268   -0.00123
O6    6    0.184986    0.183955    0.494919    11.00000    0.03392    0.02303 =
         0.02288    0.00400   -0.00289    0.00404
H6A   2    0.084031    0.162754    0.454638    11.00000    0.06613
H6B   2    0.201365    0.106694    0.534414    11.00000    0.04698
C7    1    0.474303    0.594264    0.754991    11.00000    0.03725    0.03002 =
         0.02181    0.00358    0.00185    0.01303
C8    1    0.490383    0.555543    0.864824    11.00000    0.04623    0.02826 =
         0.02113    0.00512   -0.00332    0.00804
C9    1    0.260913    0.720161    0.388474    11.00000    0.02946    0.01874 =
         0.02368    0.00071    0.00065    0.00483
C10   1    0.163879    0.764824    0.293460    11.00000    0.03007    0.01962 =
         0.02375   -0.00443   -0.00060    0.00840

O1    6    0.170129    0.902977    0.606463    11.00000    0.03531    0.03206 =
         0.01842    0.00544    0.00188    0.00781
N1    5    0.163785    0.897098    0.702599    11.00000    0.02831    0.02353 =
         0.02058    0.00243    0.00105    0.00843
C1    1    0.053418    0.758172    0.739744    11.00000    0.03423    0.02446 =
         0.03037    0.00404    0.00081    0.00293
AFIX  43
H1    2   -0.025192    0.667386    0.697948    11.00000   -1.20000
AFIX   0
C2    1    0.053403    0.746302    0.838827    11.00000    0.04073    0.03813 =
         0.02348    0.00679    0.00477    0.00865
AFIX  43
H2    2   -0.023479    0.645341    0.864221    11.00000   -1.20000
AFIX   0
C3    1    0.162277    0.877389    0.902246    11.00000    0.04192    0.03919 =
         0.02526    0.00426    0.00399    0.02368
C4    1    0.268602    1.020336    0.859670    11.00000    0.04065    0.03104 =
         0.02815   -0.00104   -0.00651    0.01426
AFIX  43
H4    2    0.342773    1.115058    0.900320    11.00000   -1.20000
AFIX   0
C5    1    0.271796    1.031556    0.760900    11.00000    0.03261    0.02531 =
         0.02911    0.00211   -0.00013    0.00543
AFIX  43
H5    2    0.347944    1.131250    0.734018    11.00000   -1.20000
AFIX   0
C6    1    0.165628    0.860246    1.008730    11.00000    0.06341    0.05394 =
         0.02310    0.00435    0.00186    0.02573
AFIX 137
H6C   2    0.249964    0.784995    1.028391    11.00000   -1.50000
H6D   2    0.034340    0.809444    1.026388    11.00000   -1.50000
H6E   2    0.214793    0.974989    1.041654    11.00000   -1.50000
AFIX   0
HKLF 4


REM  ogh-4mepyno-agtfa-1-4_etoh_gau_a.res in P-1
REM wR2 = 0.1051, GooF = S = 1.063, Restrained GooF = 1.098 for all data
REM R1 = 0.0402 for 2360 Fo > 4sig(Fo) and 0.0465 for all 2702 data
REM 250 parameters refined using 26 restraints

END  
     
WGHT      0.0545      1.6612 

REM Highest difference peak  1.126,  deepest hole -1.162,  1-sigma level  0.147
Q1    1  -0.0163  0.7893  0.3149  11.00000  0.05    1.13
Q2    1   0.2610  0.9100  0.2534  11.00000  0.05    1.06
Q3    1   0.0119  0.6597  0.2445  11.00000  0.05    1.04
Q4    1   0.1417  0.6253  0.2241  11.00000  0.05    1.03
Q5    1   0.3072  0.7997  0.2262  11.00000  0.05    0.90
Q6    1   0.2284  1.0055  0.2778  11.00000  0.05    0.63
Q7    1   0.2531  0.5655  0.5663  11.00000  0.05    0.63
Q8    1   0.1314  0.9086  0.3380  11.00000  0.05    0.63
Q9    1   0.3265  0.4773  0.4801  11.00000  0.05    0.60
Q10   1   0.4949  0.4606  0.6000  11.00000  0.05    0.50
Q11   1   0.3976  0.4432  0.6338  11.00000  0.05    0.49
Q12   1   0.0721  0.4174  0.5636  11.00000  0.05    0.48
Q13   1   0.5227  0.8408  0.5088  11.00000  0.05    0.48
Q14   1   0.3809  0.5009  0.5346  11.00000  0.05    0.46
Q15   1   0.4230  0.9386  0.5228  11.00000  0.05    0.45
Q16   1   0.2168  0.4775  0.5177  11.00000  0.05    0.45
Q17   1   0.5827  0.8124  0.6616  11.00000  0.05    0.43
Q18   1   0.0881  0.7385  0.8068  11.00000  0.05    0.41
Q19   1   0.2255  1.1137  0.2228  11.00000  0.05    0.40
Q20   1   0.3762  0.6938  0.7299  11.00000  0.05    0.40

  REM The information below was added by Olex2.
  REM
  REM R1 = 0.0402 for 2360 Fo > 4sig(Fo) and 0.0465 for all 9888 data
  REM 250 parameters refined using n/a restraints
  REM Highest difference peak 1.13, deepest hole -1.16
  REM Mean Shift 0, Max Shift -0.001.

  REM +++ Tabular Listing of Refinement Information +++
  REM R1_all = 0.0465
  REM R1_gt = 0.0402
  REM wR_ref = 0.1051
  REM GOOF = 1.063
  REM Shift_max = -0.001
  REM Shift_mean = 0
  REM Reflections_all = 9888
  REM Reflections_gt = 2360
  REM Parameters = 250
  REM Hole = -1.16
  REM Peak = 1.13
  REM Flack = n/a

  
;
_olex2_submission_special_instructions  'No special instructions were received'
_oxdiff_exptl_absorpt_empirical_details
;
Empirical correction (ABSPACK) includes:
- Absorption correction using spherical harmonics
- Frame scaling
;
_oxdiff_exptl_absorpt_empirical_full_max  1.812
_oxdiff_exptl_absorpt_empirical_full_min  0.511
