# Supplementary material for: Free‐Standing Supramolecular Pyridine N‐Oxide‐Silver(I) Metallogels
Source: Adv Mater. 2025 Jul 1;37(37):2502818. doi: 10.1002/adma.202502818 (PMC12447065; doi:10.1002/adma.202502818)
Supplement: Supplementary file 2 — Supporting Data [file ADMA-37-2502818-s001.zip › (4Ag)EtOH_7.cif]

data_4Ag_EtOH_7
_audit_creation_date               2024-11-19
_audit_creation_method
;
Olex2 1.5-ac5-024
(compiled 2022.04.12 svn.rca3783a0 for Rigaku Oxford Diffraction, GUI svn.r6498)
;
_shelx_SHELXL_version_number       '2018/3'
_audit_contact_author_address      ?
_audit_contact_author_email        ?
_audit_contact_author_name         ''
_audit_contact_author_phone        ?
_publ_contact_author_id_orcid      ?
_publ_section_references
;
Dolomanov, O.V., Bourhis, L.J., Gildea, R.J, Howard, J.A.K. & Puschmann, H.
 (2009), J. Appl. Cryst. 42, 339-341.

Sheldrick, G.M. (2015). Acta Cryst. A71, 3-8.

Sheldrick, G.M. (2015). Acta Cryst. C71, 3-8.
;
_chemical_name_common              ?
_chemical_name_systematic          ?
_chemical_formula_moiety           'C32 H28 Ag4 F12 N4 O12'
_chemical_formula_sum              'C32 H28 Ag4 F12 N4 O12'
_chemical_formula_weight           1320.06
_chemical_melting_point            ?
_chemical_oxdiff_formula           'C10 H10 N1 O1 F3 Ag1'
_chemical_oxdiff_usercomment       '2.5mg, EtOH, 4:1'
loop_
  _atom_type_symbol
  _atom_type_description
  _atom_type_scat_dispersion_real
  _atom_type_scat_dispersion_imag
  _atom_type_scat_source
 'C' 'C' 0.0181 0.0091 'International Tables Vol C Tables 4.2.6.8 and 6.1.1.4'
 'H' 'H' 0.0000 0.0000 'International Tables Vol C Tables 4.2.6.8 and 6.1.1.4'
 'Ag' 'Ag' 0.1306 4.2820 'International Tables Vol C Tables 4.2.6.8 and 6.1.1.4'
 'F' 'F' 0.0727 0.0534 'International Tables Vol C Tables 4.2.6.8 and 6.1.1.4'
 'N' 'N' 0.0311 0.0180 'International Tables Vol C Tables 4.2.6.8 and 6.1.1.4'
 'O' 'O' 0.0492 0.0322 'International Tables Vol C Tables 4.2.6.8 and 6.1.1.4'

_shelx_space_group_comment
;
The symmetry employed for this shelxl refinement is uniquely defined
by the following loop, which should always be used as a source of
symmetry information in preference to the above space-group names.
They are only intended as comments.
;
_space_group_crystal_system        'triclinic'
_space_group_IT_number             2
_space_group_name_H-M_alt          'P -1'
_space_group_name_Hall             '-P 1'
loop_
  _space_group_symop_operation_xyz
 'x, y, z'
 '-x, -y, -z'

_cell_length_a                     11.1552(2)
_cell_length_b                     14.2685(4)
_cell_length_c                     15.8003(4)
_cell_angle_alpha                  115.894(3)
_cell_angle_beta                   91.318(2)
_cell_angle_gamma                  94.932(2)
_cell_volume                       2248.89(11)
_cell_formula_units_Z              2
_cell_measurement_reflns_used      17770
_cell_measurement_temperature      150.01(10)
_cell_measurement_theta_max        76.3660
_cell_measurement_theta_min        3.0940
_shelx_estimated_absorpt_T_max     0.757
_shelx_estimated_absorpt_T_min     0.166
_exptl_absorpt_coefficient_mu      14.764
_exptl_absorpt_correction_T_max    1.000
_exptl_absorpt_correction_T_min    0.678
_exptl_absorpt_correction_type     gaussian
_exptl_absorpt_process_details
;
CrysAlisPro 1.171.43.126a (Rigaku Oxford Diffraction, 2024)
Numerical absorption correction based on gaussian integration over
a multifaceted crystal model
Empirical absorption correction using spherical harmonics,
implemented in SCALE3 ABSPACK scaling algorithm.
;
_exptl_absorpt_special_details     ?
_exptl_crystal_colour              colourless
_exptl_crystal_colour_primary      colourless
_exptl_crystal_density_diffrn      1.949
_exptl_crystal_density_meas        ?
_exptl_crystal_density_method      ?
_exptl_crystal_description         needle
_exptl_crystal_F_000               1280
loop_
  _exptl_crystal_face_index_h
  _exptl_crystal_face_index_k
  _exptl_crystal_face_index_l
  _exptl_crystal_face_perp_dist
 0 5 -10 0.0076
 0 -4 10 0.0100
 -7 -3 0 0.0882
 7 2 0 0.0738
 0 -7 -3 0.0205
 0 6 4 0.0104

_exptl_crystal_size_max            0.19
_exptl_crystal_size_mid            0.04
_exptl_crystal_size_min            0.02
loop_
  _exptl_oxdiff_crystal_face_indexfrac_h
  _exptl_oxdiff_crystal_face_indexfrac_k
  _exptl_oxdiff_crystal_face_indexfrac_l
  _exptl_oxdiff_crystal_face_x
  _exptl_oxdiff_crystal_face_y
  _exptl_oxdiff_crystal_face_z
 0.2927 4.5095 -10.2368 0.1033 0.4436 0.8902
 0.2219 -4.3330 10.2368 -0.1190 -0.5087 -0.8527
 -6.6987 -2.5108 0.4949 0.1982 0.8239 -0.5309
 6.7043 2.3813 -0.1898 -0.2017 -0.8390 0.5054
 0.0624 -6.6988 -3.0649 0.9748 0.2173 0.0505
 -0.4735 5.9953 4.1229 -0.9614 -0.2139 -0.1732

_exptl_transmission_factor_max     ?
_exptl_transmission_factor_min     ?
_diffrn_reflns_av_R_equivalents    0.0754
_diffrn_reflns_av_unetI/netI       0.0603
_diffrn_reflns_Laue_measured_fraction_full  1.000
_diffrn_reflns_Laue_measured_fraction_max  1.000
_diffrn_reflns_limit_h_max         13
_diffrn_reflns_limit_h_min         -13
_diffrn_reflns_limit_k_max         17
_diffrn_reflns_limit_k_min         -17
_diffrn_reflns_limit_l_max         16
_diffrn_reflns_limit_l_min         -18
_diffrn_reflns_number              33718
_diffrn_reflns_point_group_measured_fraction_full  1.000
_diffrn_reflns_point_group_measured_fraction_max  1.000
_diffrn_reflns_theta_full          66.745
_diffrn_reflns_theta_max           66.745
_diffrn_reflns_theta_min           3.116
_diffrn_ambient_environment        N~2~
_diffrn_ambient_temperature        150.01(10)
_diffrn_detector                   'Hybrid Pixel Array Detector'
_diffrn_detector_area_resol_mean   10.0000
_diffrn_detector_type              'HyPix-Arc 100'
_diffrn_measured_fraction_theta_full  1.000
_diffrn_measured_fraction_theta_max  1.000
_diffrn_measurement_details
;
List of Runs (angles in degrees, time in seconds):

  # Type    Start    End  Width  t~exp~   \w     \q     \k     \f   Frames
--------------------------------------------------------------------------
  1  \w     57.00 108.00   0.50    0.30    --  102.09-125.00 -90.00  102
  2  \w     41.00 110.00   0.50    0.30    --  102.09-125.00 -60.00  138
  3  \w     73.00  99.00   0.50    0.30    --  102.09-125.00 -30.00   52
  4  \w     36.00  61.00   0.50    0.30    --  102.09-125.00   0.00   50
  5  \w     51.00  77.00   0.50    0.30    --  102.09 -99.00   0.00   52
  6  \w     79.00 106.00   0.50    0.30    --  102.09 -99.00 -30.00   54
  7  \w     78.00 110.00   0.50    0.30    --  102.09-125.00   0.00   64
  8  \w     41.00 106.00   0.50    0.30    --  102.09 -99.00  30.00  130
  9  \w     78.00 104.00   0.50    0.30    --  102.09 -99.00  90.00   52
 10  \w     37.00  66.00   0.50    0.30    --  102.09 -99.00  90.00   58
 11  \w     20.00 104.00   0.50    0.10    --   52.05-125.00  30.00  168
 12  \w     39.00  95.00   0.50    0.30    --  102.09 -99.00  60.00  112
 13  \w     67.00 131.00   0.50    0.30    --  107.25 -88.00  65.30  128
 14  \w     36.00  66.00   0.50    0.30    --  102.09 -99.00 -30.00   60
 15  \w     53.00 105.00   0.50    0.30    --  102.09 -99.00 -90.00  104
 16  \w     55.00 106.00   0.50    0.30    --  102.09 -99.00-180.00  102
 17  \w     26.00  51.00   0.50    0.30    --  102.09 -38.00-120.00   50
 18  \w     37.00  63.00   0.50    0.30    --  102.09 -57.00  30.00   52
 19  \w     36.00  80.00   0.50    0.30    --  102.09 -77.00  90.00   88
 20  \w    102.00 127.00   0.50    0.30    --  102.09 -77.00  90.00   50
 21  \w     40.00  83.00   0.50    0.30    --  102.09 -63.00 151.00   86
 22  \w     25.00  50.00   0.50    0.30    --  102.09 -38.00  90.00   50
 23  \w     34.00  79.00   0.50    0.30    --  102.09 -57.00  90.00   90
 24  \w    -19.00  49.00   0.50    0.10    --   52.05 -63.00 151.00  136
 25  \w     33.00  59.00   0.50    0.30    --  102.09 -57.00 -30.00   52
 26  \w     32.00  58.00   0.50    0.30    --  102.09 -57.00-180.00   52
 27  \w    100.00 126.00   0.50    0.30    --  102.09  77.00 -90.00   52
 28  \w    134.00 165.00   0.50    0.30    --  102.09  77.00 -90.00   62
 29  \w    105.00 130.00   0.50    0.30    --  102.09  63.00 -71.00   50
 30  \w     99.00 156.00   0.50    0.30    --  102.09  38.00-120.00  114
 31  \w    132.00 174.00   0.50    0.30    --  102.09  38.00-180.00   84
 32  \w    131.00 174.00   0.50    0.30    --  102.09  38.00-150.00   86
 33  \w     89.00 115.00   0.50    0.30    --  102.09  38.00-180.00   52
 34  \w     92.00 123.00   0.50    0.30    --  102.09  38.00-150.00   62
 35  \w    116.00 141.00   0.50    0.30    --  102.09  38.00 -90.00   50
 36  \w     79.00 104.00   0.50    0.10    --   52.05  63.00 -71.00   50
 37  \w     90.00 141.00   0.50    0.30    --  102.09  38.00   0.00  102
 38  \w     64.00 172.00   0.50    0.30    --  102.09  19.00 150.00  216
 39  \w     -2.00  25.00   0.50    0.10    --  -51.80  19.00 -90.00   54
 40  \w    -38.00  21.00   0.50    0.10    --  -51.80  63.00 -71.00  118
 41  \w    -48.00 -16.00   0.50    0.30    --  -87.64  63.00 -71.00   64
 42  \w    -89.00 -20.00   0.50    0.30    --  -87.64  77.00 -60.00  138
 43  \w    -43.00 -17.00   0.50    0.30    --  -87.64  57.00  30.00   52
 44  \w    -53.00 -20.00   0.50    0.30    --  -87.64  57.00  90.00   66
 45  \w    -47.00 -13.00   0.50    0.30    --  -87.64  57.00 120.00   68
 46  \w    -54.00 -29.00   0.50    0.30    --  -87.64  57.00  60.00   50
 47  \w     -1.00  24.00   0.50    0.10    --  -51.80  19.00-180.00   50
 48  \w   -102.00 -75.00   0.50    0.10    --  -51.80-125.00-120.00   54
 49  \w   -154.00 -89.00   0.50    0.30    --  -87.64 -99.00  90.00  130
 50  \w   -136.00 -72.00   0.50    0.30    --  -87.64 -63.00 151.00  128
 51  \w   -115.00 -47.00   0.50    0.10    --  -51.80 -63.00 151.00  136
;
_diffrn_measurement_device         'four-circle diffractometer'
_diffrn_measurement_device_type    'XtaLAB Synergy R, HyPix-Arc 100'
_diffrn_measurement_method         '\w scans'
_diffrn_orient_matrix_type        
 'CrysAlisPro convention (1999,Acta A55,543-557)'
_diffrn_orient_matrix_UB_11        0.0098333000
_diffrn_orient_matrix_UB_12        -0.1172978000
_diffrn_orient_matrix_UB_13        -0.0614835000
_diffrn_orient_matrix_UB_21        -0.1230016000
_diffrn_orient_matrix_UB_22        -0.0101075000
_diffrn_orient_matrix_UB_23        -0.0513053000
_diffrn_orient_matrix_UB_31        0.0638452000
_diffrn_orient_matrix_UB_32        0.0266371000
_diffrn_orient_matrix_UB_33        -0.0734049000
_diffrn_radiation_monochromator    mirror
_diffrn_radiation_probe            x-ray
_diffrn_radiation_type             'Cu K\a'
_diffrn_radiation_wavelength       1.54184
_diffrn_source                     'Rotating-anode X-ray tube'
_diffrn_source_type                'PhotonJet R (Cu) X-ray Source'
_reflns_Friedel_coverage           0.000
_reflns_Friedel_fraction_full      .
_reflns_Friedel_fraction_max       .
_reflns_number_gt                  6775
_reflns_number_total               7976
_reflns_special_details
;
 Reflections were merged by SHELXL according to the crystal
 class for the calculation of statistics and refinement.
 
 Structure factors included contributions from the .fab file.
 
 _reflns_Friedel_fraction is defined as the number of unique
 Friedel pairs measured divided by the number that would be
 possible theoretically, ignoring centric projections and
 systematic absences.
;
_reflns_threshold_expression       'I > 2\s(I)'
_computing_cell_refinement         'CrysAlisPro 1.171.43.126a (Rigaku OD, 2024)'
_computing_data_collection        
 'CrysAlisPro system (CCD 43.126a 64-bit (release 11-06-2024))'
_computing_data_reduction          'CrysAlisPro 1.171.43.126a (Rigaku OD, 2024)'
_computing_molecular_graphics      'Olex2 1.5-ac5-024 (Dolomanov et al., 2009)'
_computing_publication_material    'Olex2 1.5-ac5-024 (Dolomanov et al., 2009)'
_computing_structure_refinement    'SHELXL 2018/3 (Sheldrick, 2015)'
_computing_structure_solution      'SHELXT 2018/2 (Sheldrick, 2018)'
_refine_diff_density_max           1.157
_refine_diff_density_min           -0.953
_refine_diff_density_rms           0.139
_refine_ls_extinction_coef         .
_refine_ls_extinction_method       none
_refine_ls_goodness_of_fit_ref     1.037
_refine_ls_hydrogen_treatment      constr
_refine_ls_matrix_type             full
_refine_ls_number_parameters       605
_refine_ls_number_reflns           7976
_refine_ls_number_restraints       37
_refine_ls_R_factor_all            0.0463
_refine_ls_R_factor_gt             0.0392
_refine_ls_restrained_S_all        1.056
_refine_ls_shift/su_max            0.002
_refine_ls_shift/su_mean           0.000
_refine_ls_structure_factor_coef   Fsqd
_refine_ls_weighting_details      
 'w=1/[\s^2^(Fo^2^)+(0.0580P)^2^] where P=(Fo^2^+2Fc^2^)/3'
_refine_ls_weighting_scheme        calc
_refine_ls_wR_factor_gt            0.0972
_refine_ls_wR_factor_ref           0.1006
_refine_special_details            ?
_olex2_refinement_description
;
1. Fixed Uiso
 At 1.2 times of:
  All C(H) groups
 At 1.5 times of:
  All C(H,H,H) groups
2. Restrained distances
 C30-F11
 1.4 with sigma of 0.01
3. Uiso/Uaniso restraints and constraints
Uanis(F11) \\sim Ueq, Uanis(F13) \\sim Ueq, Uanis(F15) \\sim Ueq: with sigma of
0.02 and sigma for terminal atoms of 0.01
Uanis(F14) \\sim Ueq: with sigma of 0.02 and sigma for terminal atoms of 0.02
Uanis(F10) \\sim Ueq: with sigma of 0.01 and sigma for terminal atoms of 0.01
Uanis(C30) \\sim Ueq: with sigma of 0.01 and sigma for terminal atoms of 0.01
Uanis(F14) = Uanis(F10) = Uanis(F12)
4. Others
 Fixed Sof: Ag4(0.85) F10(0.5) F11(0.5) F12(0.5) F13(0.5) F14(0.5) F15(0.5)
 Ag5(0.15)
5.a Aromatic/amide H refined with riding coordinates:
 C1(H1), C2(H2), C4(H4), C5(H5), C7(H7), C8(H8), C10(H10), C11(H11), C13(H13),
 C14(H14), C16(H16), C17(H17), C19(H19), C20(H20), C22(H22), C23(H23)
5.b Idealised Me refined as rotating group:
 C6(H6A,H6B,H6C), C12(H12A,H12B,H12C), C18(H18A,H18B,H18C), C24(H24A,H24B,H24C)
;
_atom_sites_solution_hydrogens     geom
_atom_sites_solution_primary       dual
_atom_sites_solution_secondary     ?
loop_
  _atom_site_label
  _atom_site_type_symbol
  _atom_site_fract_x
  _atom_site_fract_y
  _atom_site_fract_z
  _atom_site_U_iso_or_equiv
  _atom_site_adp_type
  _atom_site_occupancy
  _atom_site_site_symmetry_order
  _atom_site_calc_flag
  _atom_site_refinement_flags_posn
  _atom_site_refinement_flags_adp
  _atom_site_refinement_flags_occupancy
  _atom_site_disorder_assembly
  _atom_site_disorder_group
 Ag1 Ag 1.03431(3) 0.42392(2) 0.40154(2) 0.03071(10) Uani 1 1 d . . . . .
 Ag2 Ag 0.77374(3) 0.41389(3) 0.42994(2) 0.03386(10) Uani 1 1 d . . . . .
 Ag3 Ag 0.53384(3) 0.25060(3) 0.25156(2) 0.04113(11) Uani 1 1 d . . . . .
 Ag4 Ag 0.25229(19) 0.26155(15) 0.24947(11) 0.0362(2) Uani 0.85 1 d . . P A 1
 F1 F 0.9319(2) 0.5946(2) 0.2102(2) 0.0480(7) Uani 1 1 d . . . . .
 F2 F 0.8074(3) 0.6841(2) 0.3082(2) 0.0480(7) Uani 1 1 d . . . . .
 F3 F 0.7441(2) 0.5400(2) 0.1901(2) 0.0453(7) Uani 1 1 d . . . . .
 F4 F 0.5297(4) 0.4147(4) 0.0365(3) 0.0922(14) Uani 1 1 d . . . . .
 F5 F 0.3449(4) 0.3947(7) 0.0224(5) 0.148(3) Uani 1 1 d . . . . .
 F6 F 0.4443(8) 0.2679(4) -0.0463(3) 0.152(3) Uani 1 1 d . . . . .
 F7 F 1.0386(3) 0.1424(3) 0.5009(3) 0.0703(11) Uani 1 1 d . . . . .
 F8 F 0.9289(4) 0.2292(3) 0.6110(3) 0.0699(10) Uani 1 1 d . . . . .
 F9 F 0.8483(3) 0.1217(3) 0.4763(3) 0.0605(9) Uani 1 1 d . . . . .
 F10 F 0.4048(10) -0.0662(7) 0.2834(8) 0.0820(17) Uani 0.5 1 d . U P B 2
 F11 F 0.3888(9) -0.0441(7) 0.3292(5) 0.071(3) Uani 0.5 1 d D U P B 1
 F12 F 0.2268(12) -0.0286(7) 0.3329(8) 0.0820(17) Uani 0.5 1 d . . P B 2
 F13 F 0.2127(12) -0.0665(10) 0.2843(13) 0.113(4) Uani 0.5 1 d . U P B 1
 F14 F 0.2489(11) -0.1046(6) 0.1912(7) 0.0820(17) Uani 0.5 1 d . U P B 2
 F15 F 0.3460(15) -0.1100(7) 0.1818(8) 0.116(3) Uani 0.5 1 d . U P B 1
 O1 O 1.2516(2) 0.4429(2) 0.3885(2) 0.0304(6) Uani 1 1 d . . . . .
 O2 O 0.0515(3) 0.2994(3) 0.2293(2) 0.0351(7) Uani 1 1 d . . . . .
 O3 O 0.5557(2) 0.3591(2) 0.4194(2) 0.0303(6) Uani 1 1 d . . . . .
 O4 O 0.7349(3) 0.2198(2) 0.2806(2) 0.0396(7) Uani 1 1 d . . . . .
 O5 O 0.7579(2) 0.5025(3) 0.3444(2) 0.0350(7) Uani 1 1 d . . . . .
 O6 O 0.9592(3) 0.5189(2) 0.3335(2) 0.0335(7) Uani 1 1 d . . . . .
 O7 O 1.0407(3) 0.3035(2) 0.4588(2) 0.0321(6) Uani 1 1 d . . . . .
 O8 O 0.8477(3) 0.3201(3) 0.4972(2) 0.0392(7) Uani 1 1 d . . . . .
 O9 O 0.5322(3) 0.3007(3) 0.1370(2) 0.0443(8) Uani 1 1 d . . . . .
 O10 O 0.3366(3) 0.3255(3) 0.1503(2) 0.0414(8) Uani 1 1 d . . . . .
 O11 O 0.2339(3) 0.1088(3) 0.2587(3) 0.0429(8) Uani 1 1 d . . . . .
 O12 O 0.4335(3) 0.1065(3) 0.2654(3) 0.0450(8) Uani 1 1 d . . . . .
 N1 N 1.3061(3) 0.5019(3) 0.3500(2) 0.0259(7) Uani 1 1 d . . . . .
 N2 N -0.0008(3) 0.3147(3) 0.1603(3) 0.0309(8) Uani 1 1 d . . . . .
 N3 N 0.5031(3) 0.2977(3) 0.4553(2) 0.0256(7) Uani 1 1 d . . . . .
 N4 N 0.7760(3) 0.1287(3) 0.2649(3) 0.0323(8) Uani 1 1 d . . . . .
 C1 C 1.4274(3) 0.5082(3) 0.3492(3) 0.0251(8) Uani 1 1 d . . . . .
 H1 H 1.471844 0.473793 0.377160 0.030 Uiso 1 1 calc R U . . .
 C2 C 1.4868(4) 0.5648(3) 0.3077(3) 0.0289(9) Uani 1 1 d . . . . .
 H2 H 1.572250 0.568827 0.307003 0.035 Uiso 1 1 calc R U . . .
 C3 C 1.4227(4) 0.6158(4) 0.2668(3) 0.0310(9) Uani 1 1 d . . . . .
 C4 C 1.2974(4) 0.6072(4) 0.2692(3) 0.0315(9) Uani 1 1 d . . . . .
 H4 H 1.250614 0.641051 0.242081 0.038 Uiso 1 1 calc R U . . .
 C5 C 1.2411(4) 0.5494(3) 0.3112(3) 0.0277(8) Uani 1 1 d . . . . .
 H5 H 1.155703 0.543502 0.312369 0.033 Uiso 1 1 calc R U . . .
 C6 C 1.4868(4) 0.6777(4) 0.2212(4) 0.0437(12) Uani 1 1 d . . . . .
 H6A H 1.481511 0.635451 0.152614 0.066 Uiso 1 1 calc R U . . .
 H6B H 1.571654 0.695702 0.244769 0.066 Uiso 1 1 calc R U . . .
 H6C H 1.448619 0.742023 0.236474 0.066 Uiso 1 1 calc R U . . .
 C7 C -0.1222(4) 0.3026(4) 0.1479(3) 0.0348(10) Uani 1 1 d . . . . .
 H7 H -0.169357 0.283139 0.188139 0.042 Uiso 1 1 calc R U . . .
 C8 C -0.1775(4) 0.3181(4) 0.0776(3) 0.0365(10) Uani 1 1 d . . . . .
 H8 H -0.263054 0.308612 0.069560 0.044 Uiso 1 1 calc R U . . .
 C9 C -0.1117(4) 0.3473(4) 0.0177(3) 0.0365(10) Uani 1 1 d . . . . .
 C10 C 0.0135(4) 0.3589(4) 0.0330(3) 0.0372(10) Uani 1 1 d . . . . .
 H10 H 0.062375 0.378724 -0.006147 0.045 Uiso 1 1 calc R U . . .
 C11 C 0.0674(4) 0.3422(4) 0.1035(3) 0.0372(10) Uani 1 1 d . . . . .
 H11 H 0.152876 0.350036 0.112360 0.045 Uiso 1 1 calc R U . . .
 C12 C -0.1712(5) 0.3655(5) -0.0585(4) 0.0499(13) Uani 1 1 d . . . . .
 H12A H -0.217833 0.425691 -0.030408 0.075 Uiso 1 1 calc R U . . .
 H12B H -0.225182 0.303085 -0.099403 0.075 Uiso 1 1 calc R U . . .
 H12C H -0.109572 0.379638 -0.095899 0.075 Uiso 1 1 calc R U . . .
 C13 C 0.3842(3) 0.2986(3) 0.4670(3) 0.0283(9) Uani 1 1 d . . . . .
 H13 H 0.340411 0.344502 0.452398 0.034 Uiso 1 1 calc R U . . .
 C14 C 0.3254(4) 0.2335(3) 0.5000(3) 0.0316(9) Uani 1 1 d . . . . .
 H14 H 0.240801 0.233128 0.506000 0.038 Uiso 1 1 calc R U . . .
 C15 C 0.3892(4) 0.1681(4) 0.5247(3) 0.0352(10) Uani 1 1 d . . . . .
 C16 C 0.5120(4) 0.1717(3) 0.5127(3) 0.0342(9) Uani 1 1 d . . . . .
 H16 H 0.558401 0.127993 0.528385 0.041 Uiso 1 1 calc R U . . .
 C17 C 0.5685(4) 0.2365(3) 0.4788(3) 0.0287(9) Uani 1 1 d . . . . .
 H17 H 0.652984 0.238101 0.471932 0.034 Uiso 1 1 calc R U . . .
 C18 C 0.3254(5) 0.0952(4) 0.5598(4) 0.0495(13) Uani 1 1 d . . . . .
 H18A H 0.274527 0.039256 0.507931 0.074 Uiso 1 1 calc R U . . .
 H18B H 0.275060 0.134696 0.610794 0.074 Uiso 1 1 calc R U . . .
 H18C H 0.385272 0.064443 0.583471 0.074 Uiso 1 1 calc R U . . .
 C19 C 0.8958(4) 0.1222(4) 0.2620(3) 0.0359(10) Uani 1 1 d . . . . .
 H19 H 0.949158 0.182016 0.271424 0.043 Uiso 1 1 calc R U . . .
 C20 C 0.9411(4) 0.0299(4) 0.2456(3) 0.0374(10) Uani 1 1 d . . . . .
 H20 H 1.025843 0.027094 0.245322 0.045 Uiso 1 1 calc R U . . .
 C21 C 0.8650(4) -0.0600(4) 0.2293(4) 0.0396(10) Uani 1 1 d . . . . .
 C22 C 0.7416(4) -0.0495(4) 0.2317(4) 0.0402(11) Uani 1 1 d . . . . .
 H22 H 0.686139 -0.108777 0.220209 0.048 Uiso 1 1 calc R U . . .
 C23 C 0.6986(4) 0.0441(4) 0.2502(3) 0.0376(10) Uani 1 1 d . . . . .
 H23 H 0.614330 0.049466 0.252813 0.045 Uiso 1 1 calc R U . . .
 C24 C 0.9132(6) -0.1620(5) 0.2085(5) 0.0583(15) Uani 1 1 d . . . . .
 H24A H 0.973006 -0.175455 0.161238 0.088 Uiso 1 1 calc R U . . .
 H24B H 0.846876 -0.218623 0.184236 0.088 Uiso 1 1 calc R U . . .
 H24C H 0.951151 -0.158660 0.266449 0.088 Uiso 1 1 calc R U . . .
 C25 C 0.4354(4) 0.3226(4) 0.1149(3) 0.0351(10) Uani 1 1 d . . . . .
 C26 C 0.4380(5) 0.3525(5) 0.0328(4) 0.0493(13) Uani 1 1 d . . . . .
 C27 C 0.8531(4) 0.5294(3) 0.3173(3) 0.0276(8) Uani 1 1 d . . . . .
 C28 C 0.8350(4) 0.5874(4) 0.2555(3) 0.0322(9) Uani 1 1 d . . . . .
 C29 C 0.3282(4) 0.0716(4) 0.2623(4) 0.0391(10) Uani 1 1 d . . . . .
 C30 C 0.3118(5) -0.0362(5) 0.2623(5) 0.0595(15) Uani 1 1 d D U . . .
 C31 C 0.9450(4) 0.2813(4) 0.4884(3) 0.0307(9) Uani 1 1 d . . . . .
 C32 C 0.9421(4) 0.1939(4) 0.5198(4) 0.0406(11) Uani 1 1 d . . . . .
 Ag5 Ag 0.2519(12) 0.2431(9) 0.2259(7) 0.069(3) Uani 0.15 1 d . . P A 2

loop_
  _atom_site_aniso_label
  _atom_site_aniso_U_11
  _atom_site_aniso_U_22
  _atom_site_aniso_U_33
  _atom_site_aniso_U_23
  _atom_site_aniso_U_13
  _atom_site_aniso_U_12
 Ag1 0.02203(15) 0.03683(18) 0.03841(18) 0.02122(14) 0.00456(12) 0.00284(12)
 Ag2 0.02194(16) 0.0456(2) 0.0448(2) 0.03004(16) 0.00321(12) 0.00182(13)
 Ag3 0.03676(19) 0.0559(2) 0.0384(2) 0.02638(17) 0.00446(14) 0.01309(16)
 Ag4 0.0287(4) 0.0317(3) 0.0508(3) 0.0206(3) -0.0009(2) 0.0035(2)
 F1 0.0395(15) 0.0597(18) 0.0601(18) 0.0384(16) 0.0208(13) 0.0117(13)
 F2 0.0655(19) 0.0343(15) 0.0535(17) 0.0252(13) 0.0189(14) 0.0158(13)
 F3 0.0427(15) 0.0575(18) 0.0449(15) 0.0306(14) -0.0004(12) 0.0091(13)
 F4 0.091(3) 0.121(4) 0.099(3) 0.088(3) -0.010(2) -0.026(3)
 F5 0.078(3) 0.313(9) 0.180(6) 0.214(7) 0.041(3) 0.079(4)
 F6 0.330(10) 0.084(3) 0.040(2) 0.033(2) 0.009(3) -0.023(5)
 F7 0.0411(17) 0.065(2) 0.136(3) 0.071(2) 0.0163(19) 0.0142(15)
 F8 0.098(3) 0.072(2) 0.058(2) 0.0471(19) -0.0024(18) 0.000(2)
 F9 0.0493(18) 0.0543(19) 0.087(2) 0.0444(18) -0.0123(16) -0.0207(15)
 F10 0.109(4) 0.039(3) 0.093(4) 0.030(3) -0.022(3) -0.013(3)
 F11 0.116(6) 0.049(4) 0.047(4) 0.020(3) -0.019(4) 0.018(4)
 F12 0.109(4) 0.039(3) 0.093(4) 0.030(3) -0.022(3) -0.013(3)
 F13 0.105(7) 0.082(7) 0.186(10) 0.092(6) 0.015(7) -0.007(5)
 F14 0.109(4) 0.039(3) 0.093(4) 0.030(3) -0.022(3) -0.013(3)
 F15 0.196(9) 0.044(4) 0.101(6) 0.022(4) 0.034(6) 0.029(5)
 O1 0.0235(14) 0.0360(16) 0.0399(16) 0.0247(14) 0.0032(12) 0.0002(12)
 O2 0.0322(16) 0.0419(18) 0.0357(16) 0.0207(14) -0.0018(12) 0.0080(13)
 O3 0.0255(14) 0.0350(16) 0.0361(16) 0.0218(14) 0.0019(12) -0.0020(12)
 O4 0.0364(17) 0.0321(17) 0.0512(19) 0.0180(15) 0.0028(14) 0.0102(13)
 O5 0.0213(14) 0.0454(18) 0.0500(18) 0.0315(16) 0.0030(13) 0.0045(13)
 O6 0.0228(14) 0.0358(17) 0.0469(18) 0.0228(15) 0.0056(12) 0.0026(12)
 O7 0.0252(14) 0.0323(16) 0.0425(17) 0.0202(14) 0.0003(12) 0.0017(12)
 O8 0.0256(15) 0.054(2) 0.0516(19) 0.0353(17) 0.0058(13) 0.0079(14)
 O9 0.0270(16) 0.071(2) 0.0449(19) 0.0339(18) 0.0041(13) 0.0076(15)
 O10 0.0267(16) 0.058(2) 0.0471(19) 0.0296(17) 0.0056(13) 0.0052(14)
 O11 0.0282(16) 0.0370(18) 0.070(2) 0.0298(17) 0.0011(15) 0.0022(13)
 O12 0.0254(16) 0.044(2) 0.066(2) 0.0257(18) 0.0008(15) -0.0003(14)
 N1 0.0226(16) 0.0266(17) 0.0299(17) 0.0142(15) 0.0017(13) 0.0013(13)
 N2 0.0240(17) 0.033(2) 0.0340(19) 0.0131(16) -0.0012(14) 0.0041(14)
 N3 0.0230(16) 0.0256(17) 0.0283(17) 0.0119(14) 0.0026(13) 0.0027(13)
 N4 0.0318(19) 0.036(2) 0.0314(19) 0.0162(16) 0.0026(14) 0.0066(15)
 C1 0.0193(18) 0.025(2) 0.030(2) 0.0106(17) 0.0001(15) 0.0025(15)
 C2 0.025(2) 0.033(2) 0.028(2) 0.0131(18) 0.0017(16) -0.0008(17)
 C3 0.027(2) 0.036(2) 0.033(2) 0.0163(19) 0.0056(17) 0.0039(17)
 C4 0.027(2) 0.041(2) 0.033(2) 0.021(2) 0.0020(17) 0.0056(18)
 C5 0.0199(18) 0.035(2) 0.033(2) 0.0188(19) 0.0000(16) 0.0057(16)
 C6 0.041(3) 0.055(3) 0.051(3) 0.038(3) 0.010(2) 0.003(2)
 C7 0.028(2) 0.035(2) 0.039(2) 0.015(2) 0.0016(18) 0.0027(18)
 C8 0.028(2) 0.036(2) 0.043(3) 0.016(2) -0.0032(18) 0.0042(18)
 C9 0.036(2) 0.031(2) 0.040(2) 0.014(2) -0.0021(19) 0.0021(19)
 C10 0.036(2) 0.038(2) 0.039(2) 0.018(2) 0.0031(19) 0.0020(19)
 C11 0.023(2) 0.047(3) 0.043(3) 0.021(2) -0.0021(18) 0.0016(19)
 C12 0.052(3) 0.052(3) 0.050(3) 0.028(3) -0.009(2) 0.001(2)
 C13 0.0211(19) 0.030(2) 0.033(2) 0.0139(18) 0.0009(16) 0.0037(16)
 C14 0.024(2) 0.034(2) 0.039(2) 0.019(2) 0.0047(17) 0.0010(17)
 C15 0.034(2) 0.031(2) 0.041(2) 0.017(2) 0.0048(19) 0.0003(18)
 C16 0.036(2) 0.029(2) 0.040(2) 0.017(2) 0.0042(19) 0.0081(18)
 C17 0.0199(18) 0.032(2) 0.037(2) 0.0158(19) 0.0029(16) 0.0080(16)
 C18 0.049(3) 0.043(3) 0.069(4) 0.036(3) 0.020(3) 0.003(2)
 C19 0.027(2) 0.039(3) 0.043(3) 0.020(2) -0.0007(18) 0.0000(18)
 C20 0.026(2) 0.045(3) 0.046(3) 0.024(2) 0.0014(18) 0.0045(19)
 C21 0.040(3) 0.041(3) 0.044(3) 0.024(2) 0.005(2) 0.003(2)
 C22 0.040(3) 0.035(3) 0.049(3) 0.023(2) 0.003(2) -0.003(2)
 C23 0.028(2) 0.042(3) 0.044(3) 0.020(2) 0.0028(18) -0.0009(19)
 C24 0.056(3) 0.046(3) 0.083(4) 0.037(3) 0.011(3) 0.009(3)
 C25 0.027(2) 0.040(3) 0.038(2) 0.017(2) -0.0008(18) 0.0012(18)
 C26 0.037(3) 0.077(4) 0.044(3) 0.036(3) 0.002(2) 0.006(3)
 C27 0.027(2) 0.023(2) 0.033(2) 0.0128(18) 0.0029(16) 0.0017(16)
 C28 0.029(2) 0.034(2) 0.041(2) 0.021(2) 0.0108(18) 0.0084(17)
 C29 0.036(3) 0.033(2) 0.047(3) 0.015(2) 0.000(2) 0.003(2)
 C30 0.044(3) 0.041(3) 0.095(4) 0.033(3) -0.015(3) -0.001(2)
 C31 0.027(2) 0.037(2) 0.030(2) 0.0177(19) -0.0031(16) -0.0021(18)
 C32 0.027(2) 0.049(3) 0.053(3) 0.031(2) 0.001(2) -0.003(2)
 Ag5 0.038(3) 0.069(6) 0.134(8) 0.075(6) 0.013(5) 0.008(4)

_geom_special_details
;
 All esds (except the esd in the dihedral angle between two l.s. planes)
 are estimated using the full covariance matrix.  The cell esds are taken
 into account individually in the estimation of esds in distances, angles
 and torsion angles; correlations between esds in cell parameters are only
 used when they are defined by crystal symmetry.  An approximate (isotropic)
 treatment of cell esds is used for estimating esds involving l.s. planes.
;
loop_
  _geom_bond_atom_site_label_1
  _geom_bond_atom_site_label_2
  _geom_bond_distance
  _geom_bond_site_symmetry_2
  _geom_bond_publ_flag
 Ag1 Ag1 3.0782(6) 2_766 ?
 Ag1 Ag2 3.2456(5) 2_766 ?
 Ag1 Ag2 2.9522(4) . ?
 Ag1 O1 2.439(3) . ?
 Ag1 O2 2.541(3) 1_655 ?
 Ag1 O6 2.262(3) . ?
 Ag1 O7 2.269(3) . ?
 Ag2 O3 2.469(3) . ?
 Ag2 O5 2.230(3) . ?
 Ag2 O8 2.235(3) . ?
 Ag3 Ag4 3.158(2) . ?
 Ag3 O3 2.411(3) . ?
 Ag3 O4 2.395(3) . ?
 Ag3 O9 2.218(3) . ?
 Ag3 O12 2.353(3) . ?
 Ag3 Ag5 3.149(14) . ?
 Ag4 O1 2.561(3) 1_455 ?
 Ag4 O2 2.394(4) . ?
 Ag4 O10 2.312(4) . ?
 Ag4 O11 2.239(4) . ?
 F1 C28 1.332(5) . ?
 F2 C28 1.331(5) . ?
 F3 C28 1.333(5) . ?
 F4 C26 1.278(7) . ?
 F5 C26 1.286(7) . ?
 F6 C26 1.313(8) . ?
 F7 C32 1.323(6) . ?
 F8 C32 1.319(6) . ?
 F9 C32 1.338(6) . ?
 F10 C30 1.247(13) . ?
 F11 C30 1.395(7) . ?
 F12 C30 1.455(14) . ?
 F13 C30 1.263(14) . ?
 F14 C30 1.263(10) . ?
 F15 C30 1.339(12) . ?
 O1 N1 1.350(4) . ?
 O2 N2 1.334(5) . ?
 O2 Ag5 2.433(14) . ?
 O3 N3 1.340(4) . ?
 O4 N4 1.336(5) . ?
 O5 C27 1.246(5) . ?
 O6 C27 1.241(5) . ?
 O7 C31 1.246(5) . ?
 O8 C31 1.245(5) . ?
 O9 C25 1.234(6) . ?
 O10 C25 1.243(5) . ?
 O10 Ag5 2.189(14) . ?
 O11 C29 1.230(6) . ?
 O11 Ag5 2.187(15) . ?
 O12 C29 1.226(6) . ?
 N1 C1 1.349(5) . ?
 N1 C5 1.337(5) . ?
 N2 C7 1.349(6) . ?
 N2 C11 1.351(6) . ?
 N3 C13 1.343(5) . ?
 N3 C17 1.347(5) . ?
 N4 C19 1.348(6) . ?
 N4 C23 1.351(6) . ?
 C1 C2 1.384(6) . ?
 C2 C3 1.392(6) . ?
 C3 C4 1.396(6) . ?
 C3 C6 1.510(6) . ?
 C4 C5 1.387(6) . ?
 C7 C8 1.367(7) . ?
 C8 C9 1.390(7) . ?
 C9 C10 1.395(7) . ?
 C9 C12 1.492(7) . ?
 C10 C11 1.373(7) . ?
 C13 C14 1.379(6) . ?
 C14 C15 1.397(7) . ?
 C15 C16 1.386(6) . ?
 C15 C18 1.514(6) . ?
 C16 C17 1.375(6) . ?
 C19 C20 1.371(7) . ?
 C20 C21 1.396(7) . ?
 C21 C22 1.397(7) . ?
 C21 C24 1.496(8) . ?
 C22 C23 1.368(7) . ?
 C25 C26 1.532(7) . ?
 C27 C28 1.550(6) . ?
 C29 C30 1.534(7) . ?
 C31 C32 1.528(7) . ?

loop_
  _geom_angle_atom_site_label_1
  _geom_angle_atom_site_label_2
  _geom_angle_atom_site_label_3
  _geom_angle
  _geom_angle_site_symmetry_1
  _geom_angle_site_symmetry_3
  _geom_angle_publ_flag
 Ag1 Ag1 Ag2 55.582(11) 2_766 2_766 ?
 Ag2 Ag1 Ag1 65.085(12) . 2_766 ?
 Ag2 Ag1 Ag2 120.667(12) . 2_766 ?
 O1 Ag1 Ag1 111.03(7) . 2_766 ?
 O1 Ag1 Ag2 176.06(7) . . ?
 O1 Ag1 Ag2 55.45(7) . 2_766 ?
 O1 Ag1 O2 78.58(10) . 1_655 ?
 O2 Ag1 Ag1 169.48(7) 1_655 2_766 ?
 O2 Ag1 Ag2 133.89(7) 1_655 2_766 ?
 O2 Ag1 Ag2 105.25(7) 1_655 . ?
 O6 Ag1 Ag1 92.45(8) . 2_766 ?
 O6 Ag1 Ag2 75.33(7) . . ?
 O6 Ag1 Ag2 105.71(8) . 2_766 ?
 O6 Ag1 O1 104.68(10) . . ?
 O6 Ag1 O2 80.65(11) . 1_655 ?
 O6 Ag1 O7 159.64(10) . . ?
 O7 Ag1 Ag1 86.79(8) . 2_766 ?
 O7 Ag1 Ag2 85.97(7) . . ?
 O7 Ag1 Ag2 90.62(8) . 2_766 ?
 O7 Ag1 O1 94.52(10) . . ?
 O7 Ag1 O2 96.92(11) . 1_655 ?
 Ag1 Ag2 Ag1 59.332(12) . 2_766 ?
 O3 Ag2 Ag1 164.96(7) . . ?
 O3 Ag2 Ag1 134.31(7) . 2_766 ?
 O5 Ag2 Ag1 100.15(8) . 2_766 ?
 O5 Ag2 Ag1 86.68(7) . . ?
 O5 Ag2 O3 95.49(10) . . ?
 O5 Ag2 O8 161.66(11) . . ?
 O8 Ag2 Ag1 74.31(9) . 2_766 ?
 O8 Ag2 Ag1 75.42(7) . . ?
 O8 Ag2 O3 100.79(10) . . ?
 O3 Ag3 Ag4 91.24(7) . . ?
 O3 Ag3 Ag5 97.5(2) . . ?
 O4 Ag3 Ag4 164.30(9) . . ?
 O4 Ag3 O3 81.49(11) . . ?
 O4 Ag3 Ag5 165.3(3) . . ?
 O9 Ag3 Ag4 86.51(9) . . ?
 O9 Ag3 O3 128.17(12) . . ?
 O9 Ag3 O4 108.94(11) . . ?
 O9 Ag3 O12 132.41(13) . . ?
 O9 Ag3 Ag5 83.3(3) . . ?
 O12 Ag3 Ag4 69.38(9) . . ?
 O12 Ag3 O3 93.88(11) . . ?
 O12 Ag3 O4 97.10(11) . . ?
 O12 Ag3 Ag5 68.3(3) . . ?
 O1 Ag4 Ag3 97.82(8) 1_455 . ?
 O2 Ag4 Ag3 165.15(12) . . ?
 O2 Ag4 O1 79.01(11) . 1_455 ?
 O10 Ag4 Ag3 69.82(10) . . ?
 O10 Ag4 O1 94.35(13) . 1_455 ?
 O10 Ag4 O2 95.82(13) . . ?
 O11 Ag4 Ag3 87.43(10) . . ?
 O11 Ag4 O1 125.60(14) . 1_455 ?
 O11 Ag4 O2 106.29(14) . . ?
 O11 Ag4 O10 136.86(15) . . ?
 Ag1 O1 Ag4 94.21(11) . 1_655 ?
 N1 O1 Ag1 123.6(2) . . ?
 N1 O1 Ag4 99.2(2) . 1_655 ?
 Ag4 O2 Ag1 95.84(11) . 1_455 ?
 N2 O2 Ag1 121.2(2) . 1_455 ?
 N2 O2 Ag4 130.3(2) . . ?
 N2 O2 Ag5 124.2(4) . . ?
 Ag3 O3 Ag2 97.11(10) . . ?
 N3 O3 Ag2 126.2(2) . . ?
 N3 O3 Ag3 103.7(2) . . ?
 N4 O4 Ag3 128.1(3) . . ?
 C27 O5 Ag2 117.0(3) . . ?
 C27 O6 Ag1 130.1(3) . . ?
 C31 O7 Ag1 115.9(3) . . ?
 C31 O8 Ag2 130.4(3) . . ?
 C25 O9 Ag3 117.3(3) . . ?
 C25 O10 Ag4 135.2(3) . . ?
 C25 O10 Ag5 133.2(5) . . ?
 C29 O11 Ag4 116.3(3) . . ?
 C29 O11 Ag5 115.4(5) . . ?
 C29 O12 Ag3 136.1(3) . . ?
 C1 N1 O1 117.8(3) . . ?
 C5 N1 O1 120.8(3) . . ?
 C5 N1 C1 121.4(3) . . ?
 O2 N2 C7 119.3(3) . . ?
 O2 N2 C11 120.2(3) . . ?
 C7 N2 C11 120.5(4) . . ?
 O3 N3 C13 118.5(3) . . ?
 O3 N3 C17 120.3(3) . . ?
 C13 N3 C17 121.1(3) . . ?
 O4 N4 C19 118.8(4) . . ?
 O4 N4 C23 120.6(4) . . ?
 C19 N4 C23 120.6(4) . . ?
 N1 C1 C2 119.9(4) . . ?
 C1 C2 C3 120.6(4) . . ?
 C2 C3 C4 117.6(4) . . ?
 C2 C3 C6 121.1(4) . . ?
 C4 C3 C6 121.3(4) . . ?
 C5 C4 C3 120.1(4) . . ?
 N1 C5 C4 120.5(4) . . ?
 N2 C7 C8 120.2(4) . . ?
 C7 C8 C9 121.6(4) . . ?
 C8 C9 C10 116.2(4) . . ?
 C8 C9 C12 122.1(4) . . ?
 C10 C9 C12 121.7(4) . . ?
 C11 C10 C9 121.3(4) . . ?
 N2 C11 C10 120.1(4) . . ?
 N3 C13 C14 120.5(4) . . ?
 C13 C14 C15 120.4(4) . . ?
 C14 C15 C18 120.9(4) . . ?
 C16 C15 C14 116.6(4) . . ?
 C16 C15 C18 122.5(4) . . ?
 C17 C16 C15 122.0(4) . . ?
 N3 C17 C16 119.3(4) . . ?
 N4 C19 C20 120.4(4) . . ?
 C19 C20 C21 121.2(4) . . ?
 C20 C21 C22 116.0(4) . . ?
 C20 C21 C24 121.7(5) . . ?
 C22 C21 C24 122.3(4) . . ?
 C23 C22 C21 121.7(4) . . ?
 N4 C23 C22 120.0(4) . . ?
 O9 C25 O10 129.5(4) . . ?
 O9 C25 C26 115.2(4) . . ?
 O10 C25 C26 115.3(4) . . ?
 F4 C26 F5 106.2(6) . . ?
 F4 C26 F6 104.7(5) . . ?
 F4 C26 C25 114.6(4) . . ?
 F5 C26 F6 107.0(7) . . ?
 F5 C26 C25 114.5(4) . . ?
 F6 C26 C25 109.1(5) . . ?
 O5 C27 C28 114.2(4) . . ?
 O6 C27 O5 130.2(4) . . ?
 O6 C27 C28 115.5(3) . . ?
 F1 C28 F3 106.7(4) . . ?
 F1 C28 C27 113.2(3) . . ?
 F2 C28 F1 107.9(3) . . ?
 F2 C28 F3 106.3(4) . . ?
 F2 C28 C27 110.4(4) . . ?
 F3 C28 C27 112.0(3) . . ?
 O11 C29 C30 114.9(4) . . ?
 O12 C29 O11 130.5(5) . . ?
 O12 C29 C30 114.6(4) . . ?
 F10 C30 F12 107.0(8) . . ?
 F10 C30 F14 114.8(8) . . ?
 F10 C30 C29 115.5(6) . . ?
 F11 C30 C29 113.1(6) . . ?
 F12 C30 C29 106.6(6) . . ?
 F13 C30 F11 99.0(9) . . ?
 F13 C30 F15 111.2(10) . . ?
 F13 C30 C29 119.3(7) . . ?
 F14 C30 F12 97.7(8) . . ?
 F14 C30 C29 113.2(6) . . ?
 F15 C30 F11 101.7(8) . . ?
 F15 C30 C29 110.6(6) . . ?
 O7 C31 C32 117.7(4) . . ?
 O8 C31 O7 129.7(4) . . ?
 O8 C31 C32 112.6(3) . . ?
 F7 C32 F9 105.7(4) . . ?
 F7 C32 C31 114.3(4) . . ?
 F8 C32 F7 107.4(4) . . ?
 F8 C32 F9 106.2(4) . . ?
 F8 C32 C31 112.1(4) . . ?
 F9 C32 C31 110.7(4) . . ?
 O2 Ag5 Ag3 161.1(5) . . ?
 O10 Ag5 Ag3 71.3(4) . . ?
 O10 Ag5 O2 98.0(6) . . ?
 O11 Ag5 Ag3 88.6(5) . . ?
 O11 Ag5 O2 106.7(6) . . ?
 O11 Ag5 O10 150.5(6) . . ?

_smtbx_masks_special_details       ?
loop_
  _smtbx_masks_void_nr
  _smtbx_masks_void_average_x
  _smtbx_masks_void_average_y
  _smtbx_masks_void_average_z
  _smtbx_masks_void_volume
  _smtbx_masks_void_count_electrons
  _smtbx_masks_void_content
 1 -0.311 0.000 0.000 245.4 72.4 ?

_smtbx_masks_void_probe_radius     1.2
_smtbx_masks_void_truncation_radius  1.2
_shelx_fab_file
;
-13 -2 2 -0.6308 0.1148
-13 -2 3 -0.9429 -0.0446
-13 -1 1 -0.3307 -0.4080
-13 -1 2 -0.6603 -0.5405
-13 -1 3 -0.8624 -0.5201
-13 -1 4 -0.9281 -0.3315
-13 0 1 -0.0167 -0.3222
-13 0 2 -0.1454 -0.3252
-13 0 3 -0.2551 -0.1975
-13 0 4 -0.3710 -0.0038
-13 1 1 0.5723 0.2573
-13 1 2 0.5936 0.3203
-13 1 3 0.4454 0.3895
-13 1 4 0.1245 0.3802
-13 2 1 0.7826 0.2404
-13 2 2 0.8182 0.3030
-13 2 3 0.5601 0.2473
-13 3 1 0.4204 -0.1188
-13 3 2 0.3945 -0.0938
-13 4 1 0.0194 0.0700
-12 -5 1 -0.2499 -0.3466
-12 -5 2 0.2330 -0.1960
-12 -5 3 0.4431 -0.0951
-12 -5 4 0.2916 -0.0722
-12 -5 5 -0.0423 -0.1047
-12 -5 6 -0.2649 -0.1459
-12 -5 7 -0.1837 -0.1591
-12 -4 1 0.2280 0.3435
-12 -4 2 0.3992 0.4508
-12 -4 3 0.3272 0.4451
-12 -4 4 0.0946 0.3440
-12 -4 5 -0.0869 0.2123
-12 -4 6 -0.0428 0.1110
-12 -4 7 0.2405 0.0652
-12 -3 1 0.2219 0.2911
-12 -3 2 0.0372 0.2695
-12 -3 3 -0.2107 0.1816
-12 -3 4 -0.3545 0.0859
-12 -3 5 -0.2903 0.0386
-12 -3 6 -0.0508 0.0543
-12 -3 7 0.2257 0.1068
-12 -3 8 0.3941 0.1586
-12 -2 1 -0.1142 -0.3685
-12 -2 2 -0.4587 -0.4282
-12 -2 3 -0.6481 -0.4585
-12 -2 4 -0.5881 -0.4140
-12 -2 5 -0.3667 -0.2929
-12 -2 6 -0.1792 -0.1407
-12 -2 7 -0.1796 -0.0177
-12 -2 8 -0.3733 0.0385
-12 -1 1 -0.1922 -0.3097
-12 -1 2 -0.4152 -0.3141
-12 -1 3 -0.3819 -0.2664
-12 -1 4 -0.1673 -0.1657
-12 -1 5 -0.0036 -0.0509
-12 -1 6 -0.1051 0.0220
-12 -1 7 -0.5085 0.0149
-12 -1 8 -1.0398 -0.0701
-12 0 1 0.0642 0.3331
-12 0 2 0.1270 0.3670
-12 0 3 0.3705 0.3989
-12 0 4 0.5933 0.4038
-12 0 5 0.5557 0.3543
-12 0 6 0.1464 0.2385
-12 0 7 -0.5318 0.0706
-12 0 8 -1.2063 -0.1119
-12 1 1 0.1293 0.3225
-12 1 2 0.4220 0.3411
-12 1 3 0.7430 0.3122
-12 1 4 0.8961 0.2255
-12 1 5 0.7384 0.0999
-12 1 6 0.2622 -0.0244
-12 1 7 -0.3886 -0.1071
-12 2 1 -0.2093 -0.2108
-12 2 2 0.0883 -0.2218
-12 2 3 0.3558 -0.2850
-12 2 4 0.5005 -0.3717
-12 2 5 0.4633 -0.4175
-12 2 6 0.2316 -0.3618
-12 2 7 -0.1398 -0.1880
-12 3 1 -0.5314 -0.1588
-12 3 2 -0.4449 -0.1974
-12 3 3 -0.2751 -0.2792
-12 3 4 -0.0252 -0.3366
-12 3 5 0.2300 -0.2878
-12 3 6 0.3650 -0.0929
-12 4 1 -0.5459 0.2924
-12 4 2 -0.6884 0.2290
-12 4 3 -0.5572 0.1554
-12 4 4 -0.1599 0.1531
-12 4 5 0.3363 0.2757
-12 5 1 -0.5045 0.1289
-12 5 2 -0.6762 0.0740
-12 5 3 -0.4829 0.0968
-12 5 4 -0.0095 0.2476
-12 6 1 -0.6102 -0.4112
-12 6 2 -0.6001 -0.4045
-12 6 3 -0.3192 -0.2193
-12 7 1 -0.6163 -0.3658
-12 7 2 -0.4254 -0.2753
-11 -8 3 2.0141 -0.3259
-11 -8 4 1.0193 -0.2490
-11 -8 5 0.0349 0.0567
-11 -8 6 -0.4560 0.3168
-11 -8 7 -0.3829 0.3619
-11 -7 1 0.5878 -0.4613
-11 -7 2 1.1002 -0.6832
-11 -7 3 0.8681 -0.6108
-11 -7 4 0.2301 -0.3543
-11 -7 5 -0.3050 -0.1219
-11 -7 6 -0.4315 -0.0494
-11 -7 7 -0.2168 -0.1125
-11 -7 8 0.0321 -0.1767
-11 -7 9 0.0554 -0.1254
-11 -6 1 -0.1796 -0.4768
-11 -6 2 0.2239 -0.3537
-11 -6 3 0.1314 -0.1354
-11 -6 4 -0.1737 0.0183
-11 -6 5 -0.3454 0.0116
-11 -6 6 -0.2392 -0.1167
-11 -6 7 0.0274 -0.2367
-11 -6 8 0.2252 -0.2392
-11 -6 9 0.2171 -0.1201
-11 -6 10 0.0485 0.0277
-11 -5 1 0.0676 0.3015
-11 -5 2 0.2774 0.4738
-11 -5 3 0.2067 0.5644
-11 -5 4 0.0507 0.5043
-11 -5 5 0.0092 0.3291
-11 -5 6 0.1414 0.1435
-11 -5 7 0.3625 0.0346
-11 -5 8 0.5451 0.0105
-11 -5 9 0.6187 0.0102
-11 -5 10 0.5945 -0.0324
-11 -4 1 0.5723 0.3011
-11 -4 2 0.6826 0.3373
-11 -4 3 0.6444 0.2963
-11 -4 4 0.5402 0.2094
-11 -4 5 0.4563 0.1360
-11 -4 6 0.4365 0.1068
-11 -4 7 0.4853 0.1003
-11 -4 8 0.5868 0.0718
-11 -4 9 0.7078 0.0049
-11 -4 10 0.7987 -0.0659
-11 -3 1 0.5384 -0.3622
-11 -3 2 0.7946 -0.4262
-11 -3 3 0.9363 -0.4502
-11 -3 4 0.9032 -0.3934
-11 -3 5 0.6990 -0.2742
-11 -3 6 0.4109 -0.1615
-11 -3 7 0.1790 -0.1141
-11 -3 8 0.1139 -0.1225
-11 -3 9 0.2216 -0.1069
-11 -3 10 0.3997 0.0186
-11 -2 1 0.0695 -0.2877
-11 -2 2 0.6302 -0.3526
-11 -2 3 1.0160 -0.3155
-11 -2 4 1.0342 -0.1988
-11 -2 5 0.6668 -0.0910
-11 -2 6 0.1059 -0.0700
-11 -2 7 -0.3555 -0.1275
-11 -2 8 -0.5066 -0.1645
-11 -2 9 -0.3415 -0.0665
-11 -2 10 -0.0352 0.1997
-11 -1 1 -0.3150 0.3251
-11 -1 2 0.4472 0.3024
-11 -1 3 0.9235 0.3489
-11 -1 4 0.8772 0.3918
-11 -1 5 0.3630 0.3514
-11 -1 6 -0.2941 0.2168
-11 -1 7 -0.7105 0.0637
-11 -1 8 -0.6888 -0.0020
-11 -1 9 -0.3188 0.0701
-11 -1 10 0.1226 0.2316
-11 0 1 -0.4582 0.1389
-11 0 2 0.2366 0.1678
-11 0 3 0.5685 0.2220
-11 0 4 0.3833 0.2410
-11 0 5 -0.1322 0.1994
-11 0 6 -0.5804 0.1248
-11 0 7 -0.6344 0.0644
-11 0 8 -0.2529 0.0359
-11 0 9 0.3213 0.0096
-11 0 10 0.7534 -0.0601
-11 1 1 -0.4630 -0.5235
-11 1 2 -0.0310 -0.4613
-11 1 3 0.0591 -0.3830
-11 1 4 -0.1921 -0.3004
-11 1 5 -0.5077 -0.2095
-11 1 6 -0.5545 -0.1165
-11 1 7 -0.1973 -0.0584
-11 1 8 0.4100 -0.0885
-11 1 9 0.9493 -0.2304
-11 2 1 -0.2937 -0.2992
-11 2 2 -0.1323 -0.2688
-11 2 3 -0.2138 -0.2257
-11 2 4 -0.4151 -0.1543
-11 2 5 -0.4876 -0.0639
-11 2 6 -0.2728 -0.0003
-11 2 7 0.1710 -0.0203
-11 2 8 0.6215 -0.1437
-11 2 9 0.8617 -0.3233
-11 3 1 0.1009 0.4376
-11 3 2 0.0852 0.4031
-11 3 3 -0.0788 0.3633
-11 3 4 -0.2417 0.3169
-11 3 5 -0.2762 0.2453
-11 3 6 -0.1853 0.1377
-11 3 7 -0.0778 0.0164
-11 3 8 -0.0508 -0.0644
-11 4 1 0.5545 0.2975
-11 4 2 0.4208 0.2722
-11 4 3 0.1796 0.2122
-11 4 4 -0.0703 0.0950
-11 4 5 -0.3209 -0.0503
-11 4 6 -0.6215 -0.1360
-11 4 7 -0.9700 -0.0638
-11 4 8 -1.2541 0.1948
-11 5 1 0.8380 -0.3677
-11 5 2 0.5856 -0.3162
-11 5 3 0.2527 -0.3456
-11 5 4 -0.1328 -0.4361
-11 5 5 -0.6172 -0.4613
-11 5 6 -1.1944 -0.2677
-11 5 7 -1.7184 0.1953
-11 6 1 0.8211 -0.1984
-11 6 2 0.4801 -0.1645
-11 6 3 0.1401 -0.2419
-11 6 4 -0.2332 -0.2989
-11 6 5 -0.6946 -0.1410
-11 6 6 -1.1814 0.3269
-11 7 1 0.4014 0.4762
-11 7 2 0.1121 0.3302
-11 7 3 -0.0513 0.1463
-11 7 4 -0.1847 0.1453
-11 7 5 -0.3538 0.4712
-11 8 1 -0.3775 0.2898
-11 8 2 -0.4294 -0.0173
-11 8 3 -0.2886 -0.1750
-11 9 1 -1.0712 -0.5636
-10 -10 5 -0.0890 0.2836
-10 -10 6 -0.1417 0.3179
-10 -9 1 0.8389 0.4184
-10 -9 2 0.6445 0.1225
-10 -9 3 0.1802 0.0189
-10 -9 4 -0.3098 0.1094
-10 -9 5 -0.5442 0.2679
-10 -9 6 -0.3982 0.3421
-10 -9 7 0.0134 0.2571
-10 -9 8 0.4359 0.0501
-10 -9 9 0.6707 -0.1721
-10 -9 10 0.7033 -0.3078
-10 -8 1 0.2225 -0.5820
-10 -8 2 0.0372 -0.6711
-10 -8 3 -0.3305 -0.5729
-10 -8 4 -0.6254 -0.3624
-10 -8 5 -0.6231 -0.1572
-10 -8 6 -0.3046 -0.0390
-10 -8 7 0.1329 -0.0160
-10 -8 8 0.4386 -0.0394
-10 -8 9 0.4992 -0.0444
-10 -8 10 0.3981 0.0153
-10 -8 11 0.3063 0.1521
-10 -7 1 -0.0812 -0.5158
-10 -7 2 -0.1578 -0.4427
-10 -7 3 -0.3462 -0.3113
-10 -7 4 -0.4205 -0.1913
-10 -7 5 -0.2396 -0.1239
-10 -7 6 0.1238 -0.1065
-10 -7 7 0.4408 -0.1099
-10 -7 8 0.5160 -0.1012
-10 -7 9 0.3358 -0.0524
-10 -7 10 0.0558 0.0576
-10 -7 11 -0.1421 0.2333
-10 -6 1 0.2379 0.4097
-10 -6 2 0.1987 0.4708
-10 -6 3 0.0704 0.4665
-10 -6 4 0.0626 0.3941
-10 -6 5 0.2505 0.2859
-10 -6 6 0.5101 0.1766
-10 -6 7 0.6339 0.0825
-10 -6 8 0.5101 0.0092
-10 -6 9 0.2029 -0.0293
-10 -6 10 -0.1190 -0.0091
-10 -6 11 -0.3203 0.0769
-10 -6 12 -0.3797 0.1932
-10 -5 1 0.7161 0.4793
-10 -5 2 0.5805 0.4434
-10 -5 3 0.3836 0.3472
-10 -5 4 0.3189 0.2422
-10 -5 5 0.4023 0.1680
-10 -5 6 0.4938 0.1236
-10 -5 7 0.4517 0.0812
-10 -5 8 0.2613 0.0242
-10 -5 9 0.0295 -0.0321
-10 -5 10 -0.1246 -0.0587
-10 -5 11 -0.1679 -0.0499
-10 -5 12 -0.1554 -0.0380
-10 -4 1 0.6975 -0.3034
-10 -4 2 0.4471 -0.3788
-10 -4 3 0.2332 -0.4261
-10 -4 4 0.1755 -0.3977
-10 -4 5 0.2058 -0.3011
-10 -4 6 0.1867 -0.1886
-10 -4 7 0.0661 -0.1123
-10 -4 8 -0.0780 -0.0844
-10 -4 9 -0.1262 -0.0797
-10 -4 10 -0.0356 -0.0706
-10 -4 11 0.1227 -0.0574
-10 -4 12 0.2303 -0.0628
-10 -3 1 0.0632 -0.3453
-10 -3 2 -0.1634 -0.3956
-10 -3 3 -0.2032 -0.3744
-10 -3 4 -0.0851 -0.2778
-10 -3 5 0.0240 -0.1549
-10 -3 6 -0.0000 -0.0663
-10 -3 7 -0.1284 -0.0380
-10 -3 8 -0.2212 -0.0483
-10 -3 9 -0.1621 -0.0554
-10 -3 10 0.0455 -0.0355
-10 -3 11 0.2906 0.0031
-10 -3 12 0.4455 0.0383
-10 -2 1 -0.7300 0.3282
-10 -2 2 -0.7767 0.3087
-10 -2 3 -0.5370 0.3352
-10 -2 4 -0.1888 0.3717
-10 -2 5 0.0448 0.3649
-10 -2 6 0.0646 0.2892
-10 -2 7 -0.0615 0.1675
-10 -2 8 -0.1832 0.0544
-10 -2 9 -0.1877 -0.0029
-10 -2 10 -0.0606 0.0073
-10 -2 11 0.1314 0.0616
-10 -2 12 0.2986 0.1246
-10 -1 1 -1.0859 0.2275
-10 -1 2 -0.9503 0.2462
-10 -1 3 -0.5631 0.2854
-10 -1 4 -0.1413 0.2940
-10 -1 5 0.1248 0.2404
-10 -1 6 0.1637 0.1359
-10 -1 7 0.0225 0.0269
-10 -1 8 -0.1883 -0.0371
-10 -1 9 -0.3520 -0.0357
-10 -1 10 -0.3881 0.0139
-10 -1 11 -0.2801 0.0717
-10 -1 12 -0.0836 0.1008
-10 0 1 -0.6744 -0.4901
-10 0 2 -0.5349 -0.4208
-10 0 3 -0.2775 -0.3435
-10 0 4 -0.0117 -0.2953
-10 0 5 0.1706 -0.2774
-10 0 6 0.2031 -0.2602
-10 0 7 0.0613 -0.2115
-10 0 8 -0.2068 -0.1266
-10 0 9 -0.4749 -0.0360
-10 0 10 -0.5974 0.0141
-10 0 11 -0.5068 -0.0075
-10 1 1 0.2831 -0.3358
-10 1 2 0.2217 -0.2656
-10 1 3 0.1703 -0.2262
-10 1 4 0.1917 -0.2156
-10 1 5 0.2775 -0.1971
-10 1 6 0.3266 -0.1340
-10 1 7 0.2302 -0.0276
-10 1 8 -0.0109 0.0732
-10 1 9 -0.2593 0.0989
-10 1 10 -0.3459 0.0067
-10 1 11 -0.2160 -0.1848
-10 2 1 1.0531 0.4615
-10 2 2 0.7535 0.4564
-10 2 3 0.4643 0.3760
-10 2 4 0.3583 0.2728
-10 2 5 0.4349 0.2143
-10 2 6 0.5353 0.2285
-10 2 7 0.5010 0.2770
-10 2 8 0.3261 0.2776
-10 2 9 0.1566 0.1630
-10 2 10 0.1435 -0.0667
-10 3 1 1.0506 0.4133
-10 3 2 0.6744 0.3336
-10 3 3 0.3781 0.1967
-10 3 4 0.3274 0.0840
-10 3 5 0.4710 0.0541
-10 3 6 0.6126 0.0984
-10 3 7 0.5993 0.1484
-10 3 8 0.4487 0.1296
-10 3 9 0.3070 0.0195
-10 3 10 0.2958 -0.1331
-10 4 1 0.5418 -0.2744
-10 4 2 0.2647 -0.3615
-10 4 3 0.1061 -0.4294
-10 4 4 0.1674 -0.4194
-10 4 5 0.3599 -0.3309
-10 4 6 0.4979 -0.2173
-10 4 7 0.4611 -0.1390
-10 4 8 0.2783 -0.1118
-10 4 9 0.0772 -0.0963
-10 5 1 0.3433 -0.2421
-10 5 2 0.1461 -0.2898
-10 5 3 0.0314 -0.2621
-10 5 4 0.0830 -0.1733
-10 5 5 0.2398 -0.0878
-10 5 6 0.3570 -0.0606
-10 5 7 0.3210 -0.0839
-10 5 8 0.1207 -0.0887
-10 6 1 0.7639 0.2736
-10 6 2 0.4430 0.2903
-10 6 3 0.1441 0.3674
-10 6 4 0.0202 0.4160
-10 6 5 0.0863 0.3599
-10 6 6 0.2252 0.2087
-10 6 7 0.2769 0.0595
-10 7 1 1.2380 0.1035
-10 7 2 0.6378 0.2038
-10 7 3 0.0477 0.2917
-10 7 4 -0.2800 0.2701
-10 7 5 -0.2695 0.1297
-10 7 6 -0.0487 -0.0354
-10 8 1 1.1271 -0.3566
-10 8 2 0.3329 -0.2412
-10 8 3 -0.3985 -0.2249
-10 8 4 -0.7783 -0.3142
-10 8 5 -0.7339 -0.4170
-10 9 1 0.4996 -0.0140
-10 9 2 -0.2172 -0.0592
-10 9 3 -0.8049 -0.2293
-10 9 4 -1.0416 -0.3988
-10 10 1 -0.0800 0.5398
-10 10 2 -0.4915 0.2478
-9 -11 3 -0.2842 0.3031
-9 -11 4 -0.8508 0.1564
-9 -11 5 -1.2947 0.1175
-9 -11 6 -1.4133 0.1333
-9 -11 7 -1.1583 0.1140
-9 -11 8 -0.6676 0.0048
-9 -11 9 -0.1660 -0.1853
-9 -10 1 0.6572 0.4284
-9 -10 2 0.0982 0.2521
-9 -10 3 -0.6323 0.1392
-9 -10 4 -1.2612 0.1662
-9 -10 5 -1.5423 0.2906
-9 -10 6 -1.4003 0.3950
-9 -10 7 -0.9674 0.3823
-9 -10 8 -0.4761 0.2394
-9 -10 9 -0.0927 0.0272
-9 -10 10 0.1698 -0.1772
-9 -10 11 0.3930 -0.3278
-9 -9 1 0.3171 -0.4172
-9 -9 2 -0.2054 -0.5163
-9 -9 3 -0.7740 -0.4906
-9 -9 4 -1.1471 -0.3283
-9 -9 5 -1.2044 -0.1186
-9 -9 6 -1.0159 0.0293
-9 -9 7 -0.7656 0.0705
-9 -9 8 -0.5882 0.0431
-9 -9 9 -0.4609 0.0172
-9 -9 10 -0.2521 0.0316
-9 -9 11 0.1197 0.0732
-9 -9 12 0.5664 0.1061
-9 -8 1 -0.2652 -0.3403
-9 -8 2 -0.4709 -0.4027
-9 -8 3 -0.6715 -0.3767
-9 -8 4 -0.7663 -0.2843
-9 -8 5 -0.7613 -0.1968
-9 -8 6 -0.7561 -0.1596
-9 -8 7 -0.8328 -0.1534
-9 -8 8 -0.9475 -0.1224
-9 -8 9 -0.9395 -0.0333
-9 -8 10 -0.6666 0.0926
-9 -8 11 -0.1505 0.1999
-9 -8 12 0.4036 0.2463
-9 -8 13 0.7412 0.2323
-9 -7 1 -0.5539 0.4684
-9 -7 2 -0.5175 0.3782
-9 -7 3 -0.5249 0.3206
-9 -7 4 -0.5643 0.2712
-9 -7 5 -0.6528 0.1987
-9 -7 6 -0.8098 0.1075
-9 -7 7 -0.9956 0.0352
-9 -7 8 -1.0945 0.0133
-9 -7 9 -0.9821 0.0345
-9 -7 10 -0.6299 0.0596
-9 -7 11 -0.1487 0.0538
-9 -7 12 0.2768 0.0168
-9 -7 13 0.5091 -0.0204
-9 -6 1 -0.3739 0.3457
-9 -6 2 -0.3782 0.2777
-9 -6 3 -0.4667 0.2462
-9 -6 4 -0.6025 0.2246
-9 -6 5 -0.7362 0.1923
-9 -6 6 -0.8186 0.1510
-9 -6 7 -0.8026 0.1117
-9 -6 8 -0.6612 0.0753
-9 -6 9 -0.4175 0.0297
-9 -6 10 -0.1475 -0.0335
-9 -6 11 0.0656 -0.1022
-9 -6 12 0.1907 -0.1470
-9 -6 13 0.2647 -0.1416
-9 -6 14 0.3414 -0.0850
-9 -5 1 -0.0050 -0.5586
-9 -5 2 -0.1834 -0.5192
-9 -5 3 -0.3902 -0.4242
-9 -5 4 -0.5342 -0.3102
-9 -5 5 -0.5388 -0.2084
-9 -5 6 -0.3784 -0.1358
-9 -5 7 -0.0934 -0.0972
-9 -5 8 0.2143 -0.0875
-9 -5 9 0.4191 -0.0934
-9 -5 10 0.4415 -0.0957
-9 -5 11 0.3086 -0.0783
-9 -5 12 0.1477 -0.0369
-9 -5 13 0.0969 0.0177
-9 -5 14 0.1973 0.0663
-9 -4 1 0.1628 -0.4749
-9 -4 2 -0.0507 -0.3780
-9 -4 3 -0.1912 -0.2637
-9 -4 4 -0.1883 -0.1659
-9 -4 5 -0.0156 -0.1095
-9 -4 6 0.2968 -0.0977
-9 -4 7 0.6587 -0.1102
-9 -4 8 0.9352 -0.1130
-9 -4 9 1.0021 -0.0789
-9 -4 10 0.8239 -0.0069
-9 -4 11 0.4949 0.0748
-9 -4 12 0.1909 0.1264
-9 -4 13 0.0530 0.1241
-9 -4 14 0.0936 0.0756
-9 -3 1 0.0164 0.4630
-9 -3 2 -0.0322 0.4883
-9 -3 3 0.0057 0.4794
-9 -3 4 0.1150 0.4217
-9 -3 5 0.2833 0.3165
-9 -3 6 0.5098 0.1908
-9 -3 7 0.7706 0.0898
-9 -3 8 0.9864 0.0514
-9 -3 9 1.0497 0.0781
-9 -3 10 0.9028 0.1293
-9 -3 11 0.5950 0.1468
-9 -3 12 0.2592 0.0943
-9 -3 13 0.0251 -0.0152
-9 -3 14 -0.0581 -0.1294
-9 -2 1 -0.1495 0.4182
-9 -2 2 -0.0124 0.3654
-9 -2 3 0.0755 0.2972
-9 -2 4 0.0563 0.2135
-9 -2 5 -0.0105 0.1254
-9 -2 6 0.0126 0.0575
-9 -2 7 0.2150 0.0340
-9 -2 8 0.5404 0.0559
-9 -2 9 0.8125 0.0919
-9 -2 10 0.8611 0.0962
-9 -2 11 0.6417 0.0415
-9 -2 12 0.2592 -0.0575
-9 -2 13 -0.1070 -0.1524
-9 -1 1 0.0664 -0.4965
-9 -1 2 0.2399 -0.5180
-9 -1 3 0.1598 -0.4992
-9 -1 4 -0.1584 -0.4442
-9 -1 5 -0.4911 -0.3598
-9 -1 6 -0.5582 -0.2565
-9 -1 7 -0.2375 -0.1535
-9 -1 8 0.3335 -0.0774
-9 -1 9 0.8464 -0.0488
-9 -1 10 1.0242 -0.0644
-9 -1 11 0.7879 -0.0923
-9 -1 12 0.2837 -0.0911
-9 -1 13 -0.2231 -0.0403
-9 0 1 0.6232 -0.4425
-9 0 2 0.7055 -0.4026
-9 0 3 0.3992 -0.3263
-9 0 4 -0.1387 -0.2244
-9 0 5 -0.5520 -0.1194
-9 0 6 -0.5316 -0.0414
-9 0 7 -0.0342 -0.0156
-9 0 8 0.6884 -0.0450
-9 0 9 1.2555 -0.0994
-9 0 10 1.3881 -0.1261
-9 0 11 1.0528 -0.0812
-9 0 12 0.4492 0.0367
-9 0 13 -0.1242 0.1773
-9 1 1 0.9482 0.4769
-9 1 2 0.9523 0.4967
-9 1 3 0.5666 0.4986
-9 1 4 0.0378 0.4775
-9 1 5 -0.2803 0.4219
-9 1 6 -0.1693 0.3223
-9 1 7 0.3221 0.1875
-9 1 8 0.9297 0.0524
-9 1 9 1.3458 -0.0333
-9 1 10 1.3854 -0.0337
-9 1 11 1.0608 0.0449
-9 1 12 0.5474 0.1501
-9 2 1 0.6344 0.4783
-9 2 2 0.6451 0.4441
-9 2 3 0.3595 0.3726
-9 2 4 -0.0142 0.2739
-9 2 5 -0.2523 0.1634
-9 2 6 -0.2502 0.0636
-9 2 7 -0.0473 0.0002
-9 2 8 0.2319 -0.0095
-9 2 9 0.4547 0.0292
-9 2 10 0.5324 0.0845
-9 2 11 0.4476 0.1123
-9 2 12 0.2584 0.0822
-9 3 1 0.0384 -0.3390
-9 3 2 0.0830 -0.3756
-9 3 3 -0.0458 -0.4266
-9 3 4 -0.2841 -0.4649
-9 3 5 -0.5779 -0.4514
-9 3 6 -0.8728 -0.3581
-9 3 7 -1.0891 -0.1941
-9 3 8 -1.1432 -0.0155
-9 3 9 -1.0085 0.0972
-9 3 10 -0.7488 0.0862
-9 3 11 -0.4763 -0.0418
-9 4 1 -0.1813 -0.3191
-9 4 2 -0.1431 -0.3416
-9 4 3 -0.1551 -0.3736
-9 4 4 -0.3287 -0.3693
-9 4 5 -0.7393 -0.2809
-9 4 6 -1.3139 -0.1055
-9 4 7 -1.8304 0.0881
-9 4 8 -2.0531 0.1870
-9 4 9 -1.8913 0.1059
-9 4 10 -1.4476 -0.1417
-9 5 1 0.0300 0.3994
-9 5 2 0.0734 0.3541
-9 5 3 0.1611 0.2890
-9 5 4 0.0394 0.2622
-9 5 5 -0.4254 0.3069
-9 5 6 -1.1082 0.3840
-9 5 7 -1.6953 0.3880
-9 5 8 -1.9044 0.2185
-9 5 9 -1.6681 -0.1297
-9 5 10 -1.1458 -0.5317
-9 6 1 0.1372 0.3117
-9 6 2 0.3173 0.2525
-9 6 3 0.5355 0.1996
-9 6 4 0.4630 0.2004
-9 6 5 -0.0082 0.2497
-9 6 6 -0.6762 0.2705
-9 6 7 -1.1839 0.1620
-9 6 8 -1.2760 -0.1118
-9 6 9 -0.9523 -0.4653
-9 7 1 -0.1258 -0.3727
-9 7 2 0.3230 -0.4003
-9 7 3 0.6428 -0.3760
-9 7 4 0.5268 -0.2829
-9 7 5 -0.0136 -0.1653
-9 7 6 -0.6656 -0.1100
-9 7 7 -1.0508 -0.1791
-9 7 8 -0.9804 -0.3447
-9 8 1 -0.4106 -0.2849
-9 8 2 0.2432 -0.2934
-9 8 3 0.5067 -0.2482
-9 8 4 0.2057 -0.1573
-9 8 5 -0.4644 -0.0729
-9 8 6 -1.0857 -0.0547
-9 8 7 -1.3048 -0.1154
-9 9 1 -0.3527 0.3146
-9 9 2 0.2331 0.2820
-9 9 3 0.2642 0.2649
-9 9 4 -0.2369 0.2531
-9 9 5 -0.9250 0.2176
-9 10 1 -0.0783 0.2186
-9 10 2 0.1894 0.1799
-9 10 3 -0.0204 0.1312
-9 10 4 -0.5320 0.0761
-9 11 1 0.0781 -0.2162
-9 11 2 0.0259 -0.2254
-8 -12 3 0.6573 0.5537
-8 -12 4 0.9390 0.2464
-8 -12 5 0.8960 -0.0031
-8 -12 6 0.6691 -0.0910
-8 -12 7 0.4499 -0.0316
-8 -12 8 0.3307 0.0813
-8 -12 9 0.2739 0.1507
-8 -12 10 0.2057 0.1310
-8 -11 1 -0.4053 0.6269
-8 -11 2 -0.0452 0.5414
-8 -11 3 0.1856 0.3386
-8 -11 4 0.2054 0.1582
-8 -11 5 0.1052 0.0901
-8 -11 6 0.0466 0.1301
-8 -11 7 0.1100 0.2073
-8 -11 8 0.2345 0.2462
-8 -11 9 0.2989 0.2110
-8 -11 10 0.2516 0.1108
-8 -11 11 0.1571 -0.0230
-8 -11 12 0.1182 -0.1588
-8 -10 1 0.0717 -0.2895
-8 -10 2 0.0164 -0.4075
-8 -10 3 -0.2302 -0.4638
-8 -10 4 -0.5413 -0.4039
-8 -10 5 -0.7056 -0.2558
-8 -10 6 -0.6013 -0.0948
-8 -10 7 -0.2990 0.0157
-8 -10 8 0.0002 0.0586
-8 -10 9 0.1315 0.0545
-8 -10 10 0.0841 0.0321
-8 -10 11 -0.0293 0.0063
-8 -10 12 -0.1048 -0.0205
-8 -10 13 -0.1406 -0.0468
-8 -9 1 0.4031 -0.4779
-8 -9 2 -0.0246 -0.5152
-8 -9 3 -0.6061 -0.4359
-8 -9 4 -1.0600 -0.2913
-8 -9 5 -1.1525 -0.1669
-8 -9 6 -0.8729 -0.1146
-8 -9 7 -0.4359 -0.1241
-8 -9 8 -0.1114 -0.1455
-8 -9 9 -0.0303 -0.1351
-8 -9 10 -0.1292 -0.0839
-8 -9 11 -0.2567 -0.0122
-8 -9 12 -0.3237 0.0537
-8 -9 13 -0.3554 0.0992
-8 -9 14 -0.4194 0.1229
-8 -8 1 0.1867 0.2459
-8 -8 2 -0.3625 0.3093
-8 -8 3 -0.9362 0.4064
-8 -8 4 -1.2264 0.4385
-8 -8 5 -1.0934 0.3566
-8 -8 6 -0.6684 0.1930
-8 -8 7 -0.2449 0.0280
-8 -8 8 -0.0540 -0.0707
-8 -8 9 -0.1165 -0.0870
-8 -8 10 -0.2765 -0.0497
-8 -8 11 -0.3624 -0.0001
-8 -8 12 -0.3210 0.0352
-8 -8 13 -0.2229 0.0486
-8 -8 14 -0.1667 0.0420
-8 -7 1 -0.3203 0.3101
-8 -7 2 -0.7215 0.4295
-8 -7 3 -1.0054 0.4861
-8 -7 4 -0.9586 0.4212
-8 -7 5 -0.5957 0.2671
-8 -7 6 -0.1521 0.1106
-8 -7 7 0.1002 0.0232
-8 -7 8 0.0534 0.0156
-8 -7 9 -0.1798 0.0470
-8 -7 10 -0.3799 0.0678
-8 -7 11 -0.3912 0.0554
-8 -7 12 -0.2129 0.0165
-8 -7 13 0.0350 -0.0316
-8 -7 14 0.2154 -0.0773
-8 -7 15 0.2594 -0.1147
-8 -6 1 -0.5160 -0.4063
-8 -6 2 -0.6659 -0.3099
-8 -6 3 -0.6143 -0.3000
-8 -6 4 -0.2938 -0.3475
-8 -6 5 0.1497 -0.3702
-8 -6 6 0.4589 -0.3081
-8 -6 7 0.4594 -0.1714
-8 -6 8 0.1808 -0.0261
-8 -6 9 -0.1807 0.0619
-8 -6 10 -0.4085 0.0730
-8 -6 11 -0.3983 0.0353
-8 -6 12 -0.1940 -0.0084
-8 -6 13 0.0707 -0.0337
-8 -6 14 0.2626 -0.0406
-8 -6 15 0.3153 -0.0382
-8 -5 1 -0.2522 -0.3069
-8 -5 2 -0.2306 -0.3228
-8 -5 3 0.0101 -0.3886
-8 -5 4 0.4134 -0.4148
-8 -5 5 0.7737 -0.3400
-8 -5 6 0.8862 -0.1831
-8 -5 7 0.6933 -0.0263
-8 -5 8 0.3106 0.0521
-8 -5 9 -0.0671 0.0350
-8 -5 10 -0.2918 -0.0294
-8 -5 11 -0.3282 -0.0734
-8 -5 12 -0.2385 -0.0607
-8 -5 13 -0.1189 -0.0033
-8 -5 14 -0.0396 0.0614
-8 -5 15 -0.0161 0.1041
-8 -4 1 -0.0202 0.5531
-8 -4 2 0.0427 0.4199
-8 -4 3 0.3021 0.3018
-8 -4 4 0.6299 0.2703
-8 -4 5 0.8312 0.3145
-8 -4 6 0.7921 0.3544
-8 -4 7 0.5496 0.3112
-8 -4 8 0.2423 0.1729
-8 -4 9 0.0008 0.0027
-8 -4 10 -0.1278 -0.1122
-8 -4 11 -0.1795 -0.1254
-8 -4 12 -0.2193 -0.0579
-8 -4 13 -0.2825 0.0277
-8 -4 14 -0.3494 0.0764
-8 -4 15 -0.3630 0.0731
-8 -3 1 -0.2360 0.4270
-8 -3 2 -0.1824 0.3078
-8 -3 3 0.0190 0.2658
-8 -3 4 0.2142 0.2967
-8 -3 5 0.2625 0.3288
-8 -3 6 0.1462 0.2869
-8 -3 7 -0.0329 0.1574
-8 -3 8 -0.1485 0.0008
-8 -3 9 -0.1470 -0.0975
-8 -3 10 -0.0751 -0.0939
-8 -3 11 -0.0328 -0.0179
-8 -3 12 -0.0943 0.0548
-8 -3 13 -0.2514 0.0601
-8 -3 14 -0.4125 -0.0124
-8 -3 15 -0.4616 -0.1203
-8 -2 1 -0.6651 -0.5285
-8 -2 2 -0.5839 -0.5169
-8 -2 3 -0.4248 -0.4300
-8 -2 4 -0.3354 -0.3268
-8 -2 5 -0.3888 -0.2694
-8 -2 6 -0.5275 -0.2693
-8 -2 7 -0.6174 -0.2784
-8 -2 8 -0.5529 -0.2322
-8 -2 9 -0.3320 -0.1088
-8 -2 10 -0.0569 0.0461
-8 -2 11 0.1309 0.1493
-8 -2 12 0.1388 0.1390
-8 -2 13 -0.0159 0.0176
-8 -2 14 -0.2139 -0.1517
-8 -1 1 -0.8004 -0.4240
-8 -1 2 -0.6555 -0.3491
-8 -1 3 -0.5015 -0.2829
-8 -1 4 -0.4554 -0.2615
-8 -1 5 -0.5372 -0.2754
-8 -1 6 -0.6618 -0.2731
-8 -1 7 -0.7031 -0.2034
-8 -1 8 -0.5747 -0.0633
-8 -1 9 -0.2825 0.0905
-8 -1 10 0.0731 0.1778
-8 -1 11 0.3463 0.1501
-8 -1 12 0.4276 0.0244
-8 -1 13 0.3127 -0.1299
-8 -1 14 0.1062 -0.2366
-8 0 1 -0.5305 0.5556
-8 0 2 -0.3538 0.5508
-8 0 3 -0.2083 0.4705
-8 0 4 -0.1664 0.3449
-8 0 5 -0.2302 0.2362
-8 0 6 -0.3435 0.1921
-8 0 7 -0.4196 0.2078
-8 0 8 -0.3753 0.2284
-8 0 9 -0.1758 0.1928
-8 0 10 0.1289 0.0833
-8 0 11 0.4135 -0.0575
-8 0 12 0.5488 -0.1568
-8 0 13 0.4900 -0.1635
-8 0 14 0.3064 -0.0811
-8 1 1 -0.1136 0.4596
-8 1 2 0.0177 0.3861
-8 1 3 0.1074 0.2820
-8 1 4 0.1237 0.2026
-8 1 5 0.0455 0.1795
-8 1 6 -0.1264 0.1914
-8 1 7 -0.3345 0.1791
-8 1 8 -0.4632 0.0978
-8 1 9 -0.4092 -0.0388
-8 1 10 -0.1720 -0.1583
-8 1 11 0.1242 -0.1787
-8 1 12 0.3156 -0.0683
-8 1 13 0.3203 0.1285
-8 2 1 0.2624 -0.5246
-8 2 2 0.2992 -0.5393
-8 2 3 0.2963 -0.4940
-8 2 4 0.2395 -0.3804
-8 2 5 0.0758 -0.2432
-8 2 6 -0.2230 -0.1539
-8 2 7 -0.5794 -0.1537
-8 2 8 -0.8227 -0.2140
-8 2 9 -0.8116 -0.2493
-8 2 10 -0.5598 -0.1778
-8 2 11 -0.2385 0.0166
-8 2 12 -0.0435 0.2676
-8 2 13 -0.0442 0.4680
-8 3 1 0.5171 -0.4706
-8 3 2 0.4788 -0.4048
-8 3 3 0.4084 -0.2767
-8 3 4 0.2847 -0.1391
-8 3 5 0.0442 -0.0625
-8 3 6 -0.3130 -0.0767
-8 3 7 -0.6570 -0.1404
-8 3 8 -0.8015 -0.1671
-8 3 9 -0.6627 -0.0913
-8 3 10 -0.3518 0.0774
-8 3 11 -0.0986 0.2568
-8 3 12 -0.0682 0.3494
-8 4 1 0.4799 0.4295
-8 4 2 0.4302 0.4809
-8 4 3 0.3618 0.5126
-8 4 4 0.2450 0.4661
-8 4 5 0.0534 0.3322
-8 4 6 -0.1469 0.1720
-8 4 7 -0.2086 0.0755
-8 4 8 -0.0327 0.0881
-8 4 9 0.3078 0.1659
-8 4 10 0.5863 0.2036
-8 4 11 0.5882 0.1146
-8 5 1 0.0966 0.3552
-8 5 2 0.0880 0.3572
-8 5 3 0.0554 0.2921
-8 5 4 -0.0027 0.1583
-8 5 5 -0.0267 0.0248
-8 5 6 0.1044 -0.0208
-8 5 7 0.4691 0.0466
-8 5 8 0.9853 0.1500
-8 5 9 1.4093 0.1562
-8 5 10 1.4859 -0.0216
-8 5 11 1.1372 -0.3451
-8 6 1 -0.2655 -0.4589
-8 6 2 -0.2259 -0.4670
-8 6 3 -0.2744 -0.5054
-8 6 4 -0.3266 -0.5114
-8 6 5 -0.2123 -0.4106
-8 6 6 0.1969 -0.1997
-8 6 7 0.8438 0.0191
-8 6 8 1.4658 0.0943
-8 6 9 1.7474 -0.0602
-8 6 10 1.5389 -0.3850
-8 7 1 -0.1410 -0.3338
-8 7 2 -0.0829 -0.3625
-8 7 3 -0.2373 -0.3531
-8 7 4 -0.3968 -0.2348
-8 7 5 -0.3015 -0.0169
-8 7 6 0.1396 0.1842
-8 7 7 0.7442 0.2135
-8 7 8 1.1730 -0.0004
-8 7 9 1.1803 -0.3689
-8 8 1 0.4092 0.4107
-8 8 2 0.4518 0.3354
-8 8 3 0.1596 0.3557
-8 8 4 -0.1592 0.4707
-8 8 5 -0.2129 0.5588
-8 8 6 0.0378 0.4569
-8 8 7 0.3655 0.0996
-8 8 8 0.4859 -0.3965
-8 9 1 0.8352 0.2055
-8 9 2 0.8451 0.1645
-8 9 3 0.4750 0.2522
-8 9 4 0.0603 0.3569
-8 9 5 -0.1385 0.2943
-8 9 6 -0.1146 -0.0371
-8 9 7 -0.0520 -0.5413
-8 10 1 0.7856 -0.5613
-8 10 2 0.7555 -0.4618
-8 10 3 0.3998 -0.2596
-8 10 4 0.0042 -0.1372
-8 10 5 -0.2372 -0.2504
-8 11 1 0.4737 -0.3786
-8 11 2 0.3968 -0.1854
-8 11 3 0.1092 0.0184
-8 11 4 -0.1916 0.0699
-8 12 1 0.3005 0.3945
-8 12 2 0.1835 0.5340
-7 -13 3 -0.0246 0.3984
-7 -13 4 0.0322 0.0940
-7 -13 5 -0.2052 -0.0021
-7 -13 6 -0.5749 0.0227
-7 -13 7 -0.8003 0.0558
-7 -13 8 -0.6896 0.0498
-7 -13 9 -0.2669 0.0299
-7 -13 10 0.2613 0.0332
-7 -13 11 0.6604 0.0527
-7 -12 1 -0.5550 0.7721
-7 -12 2 -0.2280 0.3490
-7 -12 3 0.0863 0.0839
-7 -12 4 0.1255 0.0573
-7 -12 5 -0.1550 0.1765
-7 -12 6 -0.5595 0.2821
-7 -12 7 -0.8071 0.2810
-7 -12 8 -0.7285 0.1967
-7 -12 9 -0.3542 0.1128
-7 -12 10 0.1448 0.0796
-7 -12 11 0.5852 0.0733
-7 -12 12 0.8584 0.0362
-7 -12 13 0.9389 -0.0530
-7 -11 1 -0.0825 -0.4883
-7 -11 2 0.3537 -0.6817
-7 -11 3 0.6840 -0.6219
-7 -11 4 0.6586 -0.3728
-7 -11 5 0.2797 -0.1136
-7 -11 6 -0.2328 0.0125
-7 -11 7 -0.6082 -0.0034
-7 -11 8 -0.6836 -0.0615
-7 -11 9 -0.4545 -0.0611
-7 -11 10 -0.0304 0.0134
-7 -11 11 0.4361 0.0963
-7 -11 12 0.7985 0.1172
-7 -11 13 0.9504 0.0684
-7 -11 14 0.8611 0.0042
-7 -10 1 0.5376 -0.6525
-7 -10 2 1.1051 -0.6358
-7 -10 3 1.3878 -0.4429
-7 -10 4 1.2125 -0.2127
-7 -10 5 0.6674 -0.0948
-7 -10 6 0.0124 -0.1292
-7 -10 7 -0.4803 -0.2300
-7 -10 8 -0.6428 -0.2738
-7 -10 9 -0.4486 -0.2061
-7 -10 10 0.0010 -0.0741
-7 -10 11 0.5146 0.0305
-7 -10 12 0.8741 0.0565
-7 -10 13 0.9268 0.0286
-7 -10 14 0.6679 0.0102
-7 -10 15 0.2493 0.0392
-7 -9 1 0.8372 0.3216
-7 -9 2 1.3942 0.3867
-7 -9 3 1.5065 0.4763
-7 -9 4 1.1368 0.4801
-7 -9 5 0.4727 0.3525
-7 -9 6 -0.2002 0.1522
-7 -9 7 -0.6304 -0.0104
-7 -9 8 -0.6790 -0.0659
-7 -9 9 -0.3504 -0.0352
-7 -9 10 0.2074 0.0028
-7 -9 11 0.7460 -0.0128
-7 -9 12 1.0171 -0.0746
-7 -9 13 0.8983 -0.1237
-7 -9 14 0.4649 -0.1075
-7 -9 15 -0.0547 -0.0250
-7 -8 1 0.6648 0.4942
-7 -8 2 1.0067 0.5208
-7 -8 3 0.9020 0.5032
-7 -8 4 0.4418 0.4087
-7 -8 5 -0.1530 0.2704
-7 -8 6 -0.6488 0.1591
-7 -8 7 -0.8737 0.1210
-7 -8 8 -0.7541 0.1389
-7 -8 9 -0.3363 0.1512
-7 -8 10 0.2139 0.1085
-7 -8 11 0.6643 0.0163
-7 -8 12 0.8244 -0.0729
-7 -8 13 0.6483 -0.1059
-7 -8 14 0.2567 -0.0714
-7 -8 15 -0.1427 -0.0028
-7 -7 1 0.3558 -0.4089
-7 -7 2 0.4224 -0.3966
-7 -7 3 0.2290 -0.3995
-7 -7 4 -0.1033 -0.3935
-7 -7 5 -0.4423 -0.3416
-7 -7 6 -0.6881 -0.2324
-7 -7 7 -0.7744 -0.0974
-7 -7 8 -0.6741 0.0100
-7 -7 9 -0.4216 0.0558
-7 -7 10 -0.1193 0.0504
-7 -7 11 0.1058 0.0351
-7 -7 12 0.1761 0.0441
-7 -7 13 0.1061 0.0766
-7 -7 14 -0.0200 0.1015
-7 -7 15 -0.1131 0.0875
-7 -7 16 -0.1305 0.0310
-7 -6 1 0.2619 -0.5023
-7 -6 2 0.1864 -0.5012
-7 -6 3 0.1002 -0.4828
-7 -6 4 0.0337 -0.4175
-7 -6 5 -0.0341 -0.3093
-7 -6 6 -0.1267 -0.1968
-7 -6 7 -0.2325 -0.1217
-7 -6 8 -0.3203 -0.0946
-7 -6 9 -0.3786 -0.0870
-7 -6 10 -0.4232 -0.0576
-7 -6 11 -0.4635 0.0093
-7 -6 12 -0.4733 0.0887
-7 -6 13 -0.4086 0.1343
-7 -6 14 -0.2560 0.1156
-7 -6 15 -0.0588 0.0405
-7 -6 16 0.1110 -0.0531
-7 -5 1 0.3337 0.4301
-7 -5 2 0.2750 0.3898
-7 -5 3 0.3410 0.3719
-7 -5 4 0.4430 0.3722
-7 -5 5 0.4789 0.3514
-7 -5 6 0.4146 0.2745
-7 -5 7 0.2811 0.1478
-7 -5 8 0.1113 0.0198
-7 -5 9 -0.0951 -0.0550
-7 -5 10 -0.3383 -0.0592
-7 -5 11 -0.5639 -0.0238
-7 -5 12 -0.6671 0.0004
-7 -5 13 -0.5678 -0.0149
-7 -5 14 -0.2868 -0.0564
-7 -5 15 0.0544 -0.0869
-7 -5 16 0.3132 -0.0810
-7 -4 1 0.3439 0.4529
-7 -4 2 0.3158 0.4157
-7 -4 3 0.3703 0.4146
-7 -4 4 0.3935 0.4073
-7 -4 5 0.3527 0.3503
-7 -4 6 0.3084 0.2398
-7 -4 7 0.3137 0.1162
-7 -4 8 0.3250 0.0285
-7 -4 9 0.2332 -0.0065
-7 -4 10 -0.0134 -0.0145
-7 -4 11 -0.3242 -0.0345
-7 -4 12 -0.5133 -0.0779
-7 -4 13 -0.4429 -0.1156
-7 -4 14 -0.1331 -0.1045
-7 -4 15 0.2537 -0.0294
-7 -4 16 0.5294 0.0797
-7 -3 1 0.2383 -0.5450
-7 -3 2 0.1346 -0.5037
-7 -3 3 -0.0025 -0.4222
-7 -3 4 -0.1899 -0.3460
-7 -3 5 -0.3122 -0.2925
-7 -3 6 -0.2343 -0.2442
-7 -3 7 0.0350 -0.1766
-7 -3 8 0.3070 -0.0905
-7 -3 9 0.3582 -0.0170
-7 -3 10 0.1263 0.0111
-7 -3 11 -0.2236 -0.0062
-7 -3 12 -0.4240 -0.0299
-7 -3 13 -0.3095 -0.0134
-7 -3 14 0.0679 0.0560
-7 -3 15 0.4924 0.1431
-7 -2 1 0.0178 -0.5310
-7 -2 2 -0.2265 -0.4602
-7 -2 3 -0.5310 -0.3946
-7 -2 4 -0.7898 -0.3403
-7 -2 5 -0.8192 -0.2788
-7 -2 6 -0.5396 -0.1936
-7 -2 7 -0.0966 -0.0930
-7 -2 8 0.2188 -0.0081
-7 -2 9 0.1963 0.0345
-7 -2 10 -0.1203 0.0387
-7 -2 11 -0.4621 0.0374
-7 -2 12 -0.5399 0.0595
-7 -2 13 -0.2534 0.0968
-7 -2 14 0.2508 0.1038
-7 -2 15 0.6975 0.0369
-7 -1 1 -0.4176 0.5295
-7 -1 2 -0.7288 0.5116
-7 -1 3 -0.9857 0.4478
-7 -1 4 -1.0571 0.3723
-7 -1 5 -0.8485 0.3109
-7 -1 6 -0.4362 0.2615
-7 -1 7 -0.0636 0.2046
-7 -1 8 0.0255 0.1310
-7 -1 9 -0.2184 0.0603
-7 -1 10 -0.5995 0.0272
-7 -1 11 -0.8138 0.0429
-7 -1 12 -0.6627 0.0687
-7 -1 13 -0.1830 0.0311
-7 -1 14 0.3895 -0.1237
-7 -1 15 0.7780 -0.3751
-7 0 1 -0.9672 0.5327
-7 0 2 -1.1880 0.4462
-7 0 3 -1.2156 0.3557
-7 0 4 -1.0160 0.2859
-7 0 5 -0.6574 0.2272
-7 0 6 -0.3212 0.1538
-7 0 7 -0.2019 0.0582
-7 0 8 -0.3652 -0.0298
-7 0 9 -0.6875 -0.0638
-7 0 10 -0.9321 -0.0258
-7 0 11 -0.9036 0.0414
-7 0 12 -0.5662 0.0508
-7 0 13 -0.0538 -0.0685
-7 0 14 0.4156 -0.3098
-7 1 1 -1.1557 -0.5109
-7 1 2 -1.1665 -0.5331
-7 1 3 -0.9827 -0.4907
-7 1 4 -0.6976 -0.4062
-7 1 5 -0.4556 -0.3261
-7 1 6 -0.3765 -0.2799
-7 1 7 -0.4755 -0.2554
-7 1 8 -0.6512 -0.2115
-7 1 9 -0.7584 -0.1199
-7 1 10 -0.7052 0.0005
-7 1 11 -0.4962 0.0884
-7 1 12 -0.2047 0.0849
-7 1 13 0.0814 -0.0165
-7 1 14 0.2906 -0.1552
-7 2 1 -0.6753 -0.4981
-7 2 2 -0.4634 -0.4402
-7 2 3 -0.2220 -0.3360
-7 2 4 -0.0905 -0.2280
-7 2 5 -0.1335 -0.1499
-7 2 6 -0.2841 -0.1048
-7 2 7 -0.3858 -0.0709
-7 2 8 -0.3174 -0.0275
-7 2 9 -0.0957 0.0242
-7 2 10 0.1395 0.0642
-7 2 11 0.2478 0.0789
-7 2 12 0.2035 0.0813
-7 2 13 0.0987 0.1071
-7 3 1 0.0807 0.5090
-7 3 2 0.4392 0.5300
-7 3 3 0.6327 0.5201
-7 3 4 0.5769 0.4733
-7 3 5 0.3596 0.4029
-7 3 6 0.2020 0.3270
-7 3 7 0.2915 0.2501
-7 3 8 0.6148 0.1618
-7 3 9 0.9444 0.0572
-7 3 10 1.0104 -0.0395
-7 3 11 0.7196 -0.0759
-7 3 12 0.2316 -0.0035
-7 3 13 -0.1719 0.1782
-7 4 1 0.4324 0.4662
-7 4 2 0.8316 0.4141
-7 4 3 0.9970 0.3220
-7 4 4 0.9274 0.2280
-7 4 5 0.7977 0.1622
-7 4 6 0.8328 0.1201
-7 4 7 1.1043 0.0670
-7 4 8 1.4312 -0.0255
-7 4 9 1.4982 -0.1401
-7 4 10 1.1125 -0.2106
-7 4 11 0.3824 -0.1659
-7 4 12 -0.3417 0.0088
-7 5 1 0.2509 -0.5002
-7 5 2 0.5925 -0.5377
-7 5 3 0.7755 -0.5497
-7 5 4 0.8420 -0.5004
-7 5 5 0.9388 -0.3929
-7 5 6 1.1689 -0.2730
-7 5 7 1.4465 -0.1947
-7 5 8 1.5150 -0.1744
-7 5 9 1.1472 -0.1721
-7 5 10 0.3659 -0.1227
-7 5 11 -0.5159 0.0049
-7 6 1 0.0198 -0.4419
-7 6 2 0.2072 -0.4267
-7 6 3 0.3526 -0.3627
-7 6 4 0.5107 -0.2505
-7 6 5 0.7526 -0.1211
-7 6 6 1.0458 -0.0174
-7 6 7 1.2067 0.0375
-7 6 8 1.0129 0.0576
-7 6 9 0.4028 0.0812
-7 6 10 -0.4152 0.1322
-7 6 11 -1.0627 0.1904
-7 7 1 0.1183 0.4550
-7 7 2 0.0618 0.4677
-7 7 3 0.0345 0.4717
-7 7 4 0.1225 0.4515
-7 7 5 0.3559 0.4013
-7 7 6 0.6299 0.3306
-7 7 7 0.7388 0.2602
-7 7 8 0.5295 0.2096
-7 7 9 0.0490 0.1814
-7 7 10 -0.4548 0.1530
-7 8 1 0.3850 0.3818
-7 8 2 0.0768 0.3670
-7 8 3 -0.1764 0.2921
-7 8 4 -0.2386 0.1738
-7 8 5 -0.0776 0.0580
-7 8 6 0.1895 -0.0127
-7 8 7 0.3762 -0.0260
-7 8 8 0.3737 -0.0056
-7 8 9 0.2347 0.0054
-7 9 1 0.4437 -0.4026
-7 9 2 0.0461 -0.4274
-7 9 3 -0.2971 -0.4949
-7 9 4 -0.4396 -0.5398
-7 9 5 -0.3451 -0.5030
-7 9 6 -0.1047 -0.3784
-7 9 7 0.1464 -0.2161
-7 10 1 0.2371 -0.2490
-7 10 2 0.0307 -0.3051
-7 10 3 -0.1851 -0.3402
-7 10 4 -0.3212 -0.2789
-7 10 5 -0.3369 -0.1164
-7 10 6 -0.2484 0.0751
-7 11 1 0.1021 0.4702
-7 11 2 0.2572 0.3816
-7 11 3 0.2364 0.3965
-7 11 4 0.0674 0.5274
-7 11 5 -0.1583 0.6829
-7 12 1 0.3329 0.1598
-7 12 2 0.7248 0.1574
-7 12 3 0.7373 0.3401
-7 13 1 0.7523 -0.8166
-6 -14 4 -0.0469 0.3967
-6 -14 5 -0.1297 0.1860
-6 -14 6 -0.3923 0.0668
-6 -14 7 -0.6698 0.0225
-6 -14 8 -0.8366 -0.0043
-6 -14 9 -0.8714 -0.0524
-6 -14 10 -0.8240 -0.1035
-6 -14 11 -0.7271 -0.0949
-6 -13 1 -1.0584 0.6132
-6 -13 2 -0.5494 0.5360
-6 -13 3 -0.2105 0.3918
-6 -13 4 -0.1140 0.2574
-6 -13 5 -0.1720 0.1883
-6 -13 6 -0.2326 0.1825
-6 -13 7 -0.2184 0.1902
-6 -13 8 -0.1840 0.1606
-6 -13 9 -0.2381 0.0895
-6 -13 10 -0.4000 0.0284
-6 -13 11 -0.5335 0.0446
-6 -13 12 -0.4378 0.1602
-6 -13 13 -0.0264 0.3176
-6 -12 1 -0.6437 -0.4009
-6 -12 2 -0.4220 -0.4431
-6 -12 3 -0.3613 -0.4471
-6 -12 4 -0.3407 -0.3877
-6 -12 5 -0.1940 -0.2724
-6 -12 6 0.1141 -0.1423
-6 -12 7 0.4148 -0.0470
-6 -12 8 0.4514 -0.0103
-6 -12 9 0.1081 -0.0111
-6 -12 10 -0.4448 0.0023
-6 -12 11 -0.8337 0.0710
-6 -12 12 -0.7465 0.1842
-6 -12 13 -0.1713 0.2738
-6 -12 14 0.5851 0.2571
-6 -11 1 -0.2376 -0.5647
-6 -11 2 -0.4693 -0.5506
-6 -11 3 -0.6807 -0.4850
-6 -11 4 -0.6175 -0.3864
-6 -11 5 -0.1809 -0.2839
-6 -11 6 0.4313 -0.2059
-6 -11 7 0.8157 -0.1679
-6 -11 8 0.6508 -0.1642
-6 -11 9 -0.0368 -0.1686
-6 -11 10 -0.8540 -0.1490
-6 -11 11 -1.3042 -0.0903
-6 -11 12 -1.1335 -0.0125
-6 -11 13 -0.4936 0.0371
-6 -11 14 0.1948 0.0164
-6 -11 15 0.5521 -0.0739
-6 -10 1 -0.2140 0.3435
-6 -10 2 -0.7025 0.3678
-6 -10 3 -0.9730 0.3818
-6 -10 4 -0.7819 0.3628
-6 -10 5 -0.1796 0.3062
-6 -10 6 0.4663 0.2219
-6 -10 7 0.7067 0.1244
-6 -10 8 0.3420 0.0267
-6 -10 9 -0.4168 -0.0593
-6 -10 10 -1.0960 -0.1210
-6 -10 11 -1.3023 -0.1512
-6 -10 12 -0.9923 -0.1553
-6 -10 13 -0.4651 -0.1492
-6 -10 14 -0.1096 -0.1461
-6 -10 15 -0.1204 -0.1411
-6 -10 16 -0.3978 -0.1139
-6 -9 1 -0.4437 0.5345
-6 -9 2 -0.8363 0.5453
-6 -9 3 -0.9781 0.5134
-6 -9 4 -0.7317 0.4411
-6 -9 5 -0.2426 0.3534
-6 -9 6 0.1429 0.2765
-6 -9 7 0.1412 0.2191
-6 -9 8 -0.2399 0.1715
-6 -9 9 -0.7033 0.1204
-6 -9 10 -0.8978 0.0622
-6 -9 11 -0.6918 0.0043
-6 -9 12 -0.2640 -0.0430
-6 -9 13 0.0495 -0.0728
-6 -9 14 0.0155 -0.0795
-6 -9 15 -0.3363 -0.0563
-6 -8 1 -0.4718 -0.3596
-6 -8 2 -0.5878 -0.3498
-6 -8 3 -0.6004 -0.3594
-6 -8 4 -0.4638 -0.3622
-6 -8 5 -0.2988 -0.3270
-6 -8 6 -0.2800 -0.2422
-6 -8 7 -0.4584 -0.1246
-6 -8 8 -0.6860 -0.0077
-6 -8 9 -0.7241 0.0794
-6 -8 10 -0.4438 0.1247
-6 -8 11 0.0522 0.1326
-6 -8 12 0.4891 0.1155
-6 -8 13 0.6106 0.0884
-6 -8 14 0.3523 0.0678
-6 -8 15 -0.1226 0.0682
-6 -8 16 -0.5374 0.0936
-6 -7 1 -0.1639 -0.4895
-6 -7 2 -0.0938 -0.4965
-6 -7 3 -0.0922 -0.5059
-6 -7 4 -0.1394 -0.4879
-6 -7 5 -0.2658 -0.4259
-6 -7 6 -0.4757 -0.3257
-6 -7 7 -0.6804 -0.2099
-6 -7 8 -0.7268 -0.1037
-6 -7 9 -0.5083 -0.0224
-6 -7 10 -0.0634 0.0303
-6 -7 11 0.4246 0.0569
-6 -7 12 0.7315 0.0628
-6 -7 13 0.7238 0.0564
-6 -7 14 0.4340 0.0505
-6 -7 15 0.0385 0.0569
-6 -7 16 -0.2446 0.0763
-6 -6 1 0.1343 0.4716
-6 -6 2 0.2119 0.4270
-6 -6 3 0.1612 0.3772
-6 -6 4 0.0081 0.3303
-6 -6 5 -0.2136 0.2809
-6 -6 6 -0.4336 0.2192
-6 -6 7 -0.5520 0.1421
-6 -6 8 -0.4925 0.0589
-6 -6 9 -0.2577 -0.0140
-6 -6 10 0.0607 -0.0636
-6 -6 11 0.3259 -0.0878
-6 -6 12 0.4234 -0.0930
-6 -6 13 0.3177 -0.0860
-6 -6 14 0.0740 -0.0695
-6 -6 15 -0.1656 -0.0444
-6 -6 16 -0.2558 -0.0173
-6 -5 1 0.1889 0.5513
-6 -5 2 0.2140 0.5237
-6 -5 3 0.1371 0.5079
-6 -5 4 -0.0236 0.4801
-6 -5 5 -0.2146 0.4163
-6 -5 6 -0.3554 0.3102
-6 -5 7 -0.3826 0.1782
-6 -5 8 -0.2916 0.0521
-6 -5 9 -0.1393 -0.0386
-6 -5 10 -0.0100 -0.0816
-6 -5 11 0.0253 -0.0858
-6 -5 12 -0.0636 -0.0714
-6 -5 13 -0.2490 -0.0564
-6 -5 14 -0.4404 -0.0481
-6 -5 15 -0.5136 -0.0454
-6 -5 16 -0.3851 -0.0453
-6 -4 1 0.2235 -0.4998
-6 -4 2 0.2652 -0.4470
-6 -4 3 0.2022 -0.3656
-6 -4 4 0.0377 -0.2908
-6 -4 5 -0.1528 -0.2430
-6 -4 6 -0.2711 -0.2194
-6 -4 7 -0.2676 -0.1990
-6 -4 8 -0.1722 -0.1584
-6 -4 9 -0.0660 -0.0884
-6 -4 10 -0.0293 -0.0015
-6 -4 11 -0.1050 0.0747
-6 -4 12 -0.2811 0.1149
-6 -4 13 -0.4848 0.1100
-6 -4 14 -0.5947 0.0715
-6 -4 15 -0.5001 0.0237
-6 -4 16 -0.1902 -0.0097
-6 -3 1 0.4606 -0.5665
-6 -3 2 0.5796 -0.4964
-6 -3 3 0.5314 -0.4329
-6 -3 4 0.3331 -0.3840
-6 -3 5 0.1015 -0.3405
-6 -3 6 -0.0396 -0.2838
-6 -3 7 -0.0439 -0.1991
-6 -3 8 0.0455 -0.0873
-6 -3 9 0.1430 0.0315
-6 -3 10 0.1744 0.1258
-6 -3 11 0.1075 0.1684
-6 -3 12 -0.0324 0.1510
-6 -3 13 -0.1597 0.0899
-6 -3 14 -0.1591 0.0178
-6 -3 15 0.0365 -0.0306
-6 -3 16 0.3658 -0.0344
-6 -2 1 0.7303 0.5315
-6 -2 2 0.8855 0.5085
-6 -2 3 0.8451 0.4356
-6 -2 4 0.6636 0.3426
-6 -2 5 0.4660 0.2623
-6 -2 6 0.3468 0.2134
-6 -2 7 0.3235 0.1934
-6 -2 8 0.3625 0.1822
-6 -2 9 0.4233 0.1554
-6 -2 10 0.4752 0.0983
-6 -2 11 0.4945 0.0154
-6 -2 12 0.4765 -0.0721
-6 -2 13 0.4545 -0.1365
-6 -2 14 0.4868 -0.1569
-6 -2 15 0.5973 -0.1271
-6 -2 16 0.7221 -0.0582
-6 -1 1 0.8070 0.5650
-6 -1 2 0.9085 0.4863
-6 -1 3 0.9036 0.3926
-6 -1 4 0.8528 0.3164
-6 -1 5 0.7990 0.2691
-6 -1 6 0.7344 0.2357
-6 -1 7 0.6448 0.1876
-6 -1 8 0.5631 0.1047
-6 -1 9 0.5549 -0.0084
-6 -1 10 0.6479 -0.1224
-6 -1 11 0.7872 -0.1989
-6 -1 12 0.8727 -0.2119
-6 -1 13 0.8420 -0.1614
-6 -1 14 0.7111 -0.0710
-6 -1 15 0.5389 0.0250
-6 0 1 0.7480 -0.5946
-6 0 2 0.7786 -0.5999
-6 0 3 0.8687 -0.5410
-6 0 4 1.0075 -0.4232
-6 0 5 1.0886 -0.2865
-6 0 6 1.0048 -0.1845
-6 0 7 0.7754 -0.1512
-6 0 8 0.5611 -0.1780
-6 0 9 0.5344 -0.2179
-6 0 10 0.7199 -0.2138
-6 0 11 0.9584 -0.1342
-6 0 12 1.0281 0.0082
-6 0 13 0.8137 0.1653
-6 0 14 0.3803 0.2827
-6 0 15 -0.0903 0.3276
-6 1 1 0.6273 -0.6651
-6 1 2 0.6882 -0.6018
-6 1 3 0.9245 -0.4626
-6 1 4 1.1969 -0.2904
-6 1 5 1.2783 -0.1495
-6 1 6 1.0621 -0.0851
-6 1 7 0.6862 -0.0929
-6 1 8 0.4369 -0.1210
-6 1 9 0.5068 -0.1050
-6 1 10 0.8241 -0.0119
-6 1 11 1.1020 0.1378
-6 1 12 1.0631 0.2834
-6 1 13 0.6421 0.3640
-6 1 14 0.0162 0.3548
-6 1 15 -0.5339 0.2764
-6 2 1 0.3484 0.4393
-6 2 2 0.5664 0.4586
-6 2 3 0.9379 0.4943
-6 2 4 1.2110 0.4982
-6 2 5 1.1487 0.4335
-6 2 6 0.7568 0.3090
-6 2 7 0.3102 0.1782
-6 2 8 0.1371 0.1037
-6 2 9 0.3513 0.1105
-6 2 10 0.7653 0.1654
-6 2 11 1.0486 0.1983
-6 2 12 0.9813 0.1507
-6 2 13 0.5931 0.0180
-6 2 14 0.1029 -0.1461
-6 3 1 0.0014 0.4813
-6 3 2 0.3872 0.4587
-6 3 3 0.7884 0.4146
-6 3 4 0.9240 0.3209
-6 3 5 0.6520 0.1889
-6 3 6 0.1166 0.0701
-6 3 7 -0.3467 0.0191
-6 3 8 -0.4647 0.0462
-6 3 9 -0.2154 0.0996
-6 3 10 0.1958 0.0927
-6 3 11 0.5229 -0.0368
-6 3 12 0.6495 -0.2801
-6 3 13 0.6155 -0.5538
-6 4 1 -0.0512 -0.5279
-6 4 2 0.3605 -0.4971
-6 4 3 0.6433 -0.4864
-6 4 4 0.5812 -0.4938
-6 4 5 0.1497 -0.4768
-6 4 6 -0.4502 -0.3880
-6 4 7 -0.9354 -0.2239
-6 4 8 -1.1230 -0.0456
-6 4 9 -1.0020 0.0497
-6 4 10 -0.6705 -0.0105
-6 4 11 -0.2374 -0.2237
-6 4 12 0.2144 -0.5081
-6 4 13 0.6014 -0.7450
-6 5 1 0.2134 -0.4301
-6 5 2 0.4764 -0.3756
-6 5 3 0.5795 -0.3551
-6 5 4 0.4160 -0.3342
-6 5 5 0.0148 -0.2637
-6 5 6 -0.4886 -0.1278
-6 5 7 -0.9387 0.0318
-6 5 8 -1.2170 0.1376
-6 5 9 -1.2454 0.1291
-6 5 10 -0.9853 0.0048
-6 5 11 -0.4733 -0.1777
-6 5 12 0.1411 -0.3393
-6 6 1 0.2375 0.6193
-6 6 2 0.2939 0.5785
-6 6 3 0.3071 0.4901
-6 6 4 0.2603 0.4059
-6 6 5 0.1508 0.3562
-6 6 6 -0.0243 0.3272
-6 6 7 -0.2457 0.2796
-6 6 8 -0.4321 0.1924
-6 6 9 -0.4523 0.0894
-6 6 10 -0.2183 0.0218
-6 6 11 0.2066 0.0235
-6 7 1 -0.3276 0.5020
-6 7 2 -0.4040 0.3949
-6 7 3 -0.3542 0.2901
-6 7 4 -0.1454 0.2129
-6 7 5 0.1612 0.1466
-6 7 6 0.4447 0.0594
-6 7 7 0.6263 -0.0460
-6 7 8 0.7387 -0.1118
-6 7 9 0.8779 -0.0612
-6 7 10 1.0737 0.1309
-6 8 1 -0.9758 -0.5476
-6 8 2 -1.1014 -0.5658
-6 8 3 -1.0282 -0.5081
-6 8 4 -0.6823 -0.4169
-6 8 5 -0.1301 -0.3610
-6 8 6 0.4725 -0.3635
-6 8 7 0.9959 -0.3594
-6 8 8 1.3963 -0.2346
-6 8 9 1.6666 0.0742
-6 9 1 -0.9683 -0.4849
-6 9 2 -1.1431 -0.3781
-6 9 3 -1.1996 -0.2049
-6 9 4 -0.9962 -0.0739
-6 9 5 -0.5339 -0.0649
-6 9 6 0.0671 -0.1433
-6 9 7 0.6572 -0.1664
-6 9 8 1.1173 0.0051
-6 10 1 -0.3446 0.4368
-6 10 2 -0.6021 0.5698
-6 10 3 -0.8742 0.6728
-6 10 4 -0.9490 0.6103
-6 10 5 -0.7559 0.3528
-6 10 6 -0.3757 0.0324
-6 10 7 0.0357 -0.1396
-6 11 1 0.1580 0.3342
-6 11 2 -0.1345 0.4589
-6 11 3 -0.4862 0.4585
-6 11 4 -0.6779 0.2203
-6 11 5 -0.6384 -0.1962
-6 11 6 -0.4512 -0.5732
-6 12 1 0.0860 -0.4577
-6 12 2 -0.1066 -0.3148
-6 12 3 -0.2934 -0.3603
-6 12 4 -0.3381 -0.6308
-6 13 1 -0.2535 -0.1180
-6 13 2 -0.2544 -0.0479
-5 -15 6 -0.1873 -0.1783
-5 -15 7 -0.2684 -0.1062
-5 -15 8 -0.1541 -0.0492
-5 -15 9 0.0572 -0.0458
-5 -14 2 0.0054 0.5039
-5 -14 3 -0.0410 0.2358
-5 -14 4 -0.2497 0.1079
-5 -14 5 -0.5374 0.1164
-5 -14 6 -0.7275 0.1878
-5 -14 7 -0.6755 0.2446
-5 -14 8 -0.4026 0.2458
-5 -14 9 -0.1090 0.1836
-5 -14 10 -0.0294 0.0610
-5 -14 11 -0.2387 -0.1122
-5 -14 12 -0.5742 -0.3040
-5 -14 13 -0.7542 -0.4509
-5 -13 1 -0.3102 -0.1772
-5 -13 2 -0.1416 -0.3015
-5 -13 3 -0.1334 -0.3230
-5 -13 4 -0.3412 -0.2383
-5 -13 5 -0.6571 -0.1050
-5 -13 6 -0.8887 0.0124
-5 -13 7 -0.9162 0.0854
-5 -13 8 -0.7881 0.1197
-5 -13 9 -0.6612 0.1251
-5 -13 10 -0.6394 0.0975
-5 -13 11 -0.6619 0.0326
-5 -13 12 -0.5506 -0.0466
-5 -13 13 -0.1804 -0.0857
-5 -13 14 0.3813 -0.0322
-5 -12 1 0.0017 -0.4613
-5 -12 2 0.3161 -0.4406
-5 -12 3 0.3827 -0.3602
-5 -12 4 0.1537 -0.2651
-5 -12 5 -0.2414 -0.2031
-5 -12 6 -0.6184 -0.1828
-5 -12 7 -0.8766 -0.1729
-5 -12 8 -1.0276 -0.1386
-5 -12 9 -1.1069 -0.0778
-5 -12 10 -1.0766 -0.0200
-5 -12 11 -0.8326 0.0093
-5 -12 12 -0.3175 0.0223
-5 -12 13 0.3727 0.0651
-5 -12 14 1.0011 0.1776
-5 -12 15 1.3248 0.3521
-5 -11 1 0.6032 0.2640
-5 -11 2 0.9649 0.3015
-5 -11 3 0.9790 0.3243
-5 -11 4 0.6746 0.2900
-5 -11 5 0.2170 0.1921
-5 -11 6 -0.2334 0.0722
-5 -11 7 -0.6023 -0.0116
-5 -11 8 -0.8697 -0.0331
-5 -11 9 -0.9944 -0.0172
-5 -11 10 -0.8994 -0.0127
-5 -11 11 -0.5460 -0.0444
-5 -11 12 -0.0149 -0.0853
-5 -11 13 0.5025 -0.0767
-5 -11 14 0.8127 0.0234
-5 -11 15 0.8414 0.2004
-5 -11 16 0.6626 0.3855
-5 -10 1 0.8869 0.3813
-5 -10 2 1.1340 0.4039
-5 -10 3 1.0331 0.3982
-5 -10 4 0.7152 0.3390
-5 -10 5 0.3494 0.2455
-5 -10 6 0.0312 0.1675
-5 -10 7 -0.2210 0.1417
-5 -10 8 -0.3966 0.1572
-5 -10 9 -0.4528 0.1619
-5 -10 10 -0.3548 0.1070
-5 -10 11 -0.1428 -0.0076
-5 -10 12 0.0658 -0.1264
-5 -10 13 0.1591 -0.1755
-5 -10 14 0.1241 -0.1160
-5 -10 15 0.0549 0.0269
-5 -10 16 0.0631 0.1798
-5 -9 1 0.7329 -0.4671
-5 -9 2 0.8065 -0.4102
-5 -9 3 0.6737 -0.3644
-5 -9 4 0.4908 -0.3374
-5 -9 5 0.3494 -0.3012
-5 -9 6 0.2469 -0.2214
-5 -9 7 0.1527 -0.0954
-5 -9 8 0.0719 0.0354
-5 -9 9 0.0345 0.1115
-5 -9 10 0.0351 0.1006
-5 -9 11 0.0122 0.0240
-5 -9 12 -0.0936 -0.0562
-5 -9 13 -0.2573 -0.0812
-5 -9 14 -0.3589 -0.0353
-5 -9 15 -0.2722 0.0462
-5 -9 16 0.0168 0.1054
-5 -9 17 0.3724 0.1047
-5 -8 1 0.5165 -0.4792
-5 -8 2 0.4955 -0.4171
-5 -8 3 0.4588 -0.3961
-5 -8 4 0.4675 -0.3957
-5 -8 5 0.4895 -0.3747
-5 -8 6 0.4634 -0.3050
-5 -8 7 0.3777 -0.1950
-5 -8 8 0.2771 -0.0848
-5 -8 9 0.1979 -0.0152
-5 -8 10 0.1193 0.0017
-5 -8 11 -0.0077 -0.0111
-5 -8 12 -0.1825 -0.0174
-5 -8 13 -0.3163 0.0023
-5 -8 14 -0.2873 0.0363
-5 -8 15 -0.0457 0.0533
-5 -8 16 0.3241 0.0301
-5 -8 17 0.6423 -0.0266
-5 -7 1 0.4723 0.6405
-5 -7 2 0.4680 0.6128
-5 -7 3 0.5469 0.5053
-5 -7 4 0.6301 0.3658
-5 -7 5 0.6204 0.2423
-5 -7 6 0.4968 0.1583
-5 -7 7 0.3298 0.1076
-5 -7 8 0.2056 0.0690
-5 -7 9 0.1445 0.0279
-5 -7 10 0.0978 -0.0137
-5 -7 11 0.0178 -0.0434
-5 -7 12 -0.0781 -0.0536
-5 -7 13 -0.1168 -0.0511
-5 -7 14 -0.0392 -0.0524
-5 -7 15 0.1412 -0.0696
-5 -7 16 0.3432 -0.0984
-5 -7 17 0.4722 -0.1192
-5 -6 1 0.5251 0.7657
-5 -6 2 0.5873 0.6646
-5 -6 3 0.6864 0.5301
-5 -6 4 0.6780 0.4041
-5 -6 5 0.5186 0.3079
-5 -6 6 0.2949 0.2387
-5 -6 7 0.1339 0.1813
-5 -6 8 0.0882 0.1235
-5 -6 9 0.1044 0.0646
-5 -6 10 0.0924 0.0116
-5 -6 11 0.0142 -0.0292
-5 -6 12 -0.0959 -0.0574
-5 -6 13 -0.1817 -0.0762
-5 -6 14 -0.2198 -0.0870
-5 -6 15 -0.2224 -0.0871
-5 -6 16 -0.2023 -0.0722
-5 -6 17 -0.1550 -0.0422
-5 -5 1 0.5697 -0.4656
-5 -5 2 0.6898 -0.5147
-5 -5 3 0.7241 -0.5070
-5 -5 4 0.5801 -0.4394
-5 -5 5 0.3367 -0.3344
-5 -5 6 0.1546 -0.2242
-5 -5 7 0.1201 -0.1332
-5 -5 8 0.1722 -0.0698
-5 -5 9 0.1729 -0.0294
-5 -5 10 0.0358 -0.0040
-5 -5 11 -0.2115 0.0129
-5 -5 12 -0.4757 0.0270
-5 -5 13 -0.6846 0.0444
-5 -5 14 -0.8206 0.0700
-5 -5 15 -0.8860 0.1016
-5 -5 16 -0.8648 0.1275
-5 -5 17 -0.7333 0.1322
-5 -4 1 0.4962 -0.7120
-5 -4 2 0.6426 -0.6794
-5 -4 3 0.6160 -0.5855
-5 -4 4 0.4309 -0.4559
-5 -4 5 0.2547 -0.3251
-5 -4 6 0.2293 -0.2178
-5 -4 7 0.3283 -0.1407
-5 -4 8 0.3820 -0.0858
-5 -4 9 0.2350 -0.0410
-5 -4 10 -0.1212 0.0012
-5 -4 11 -0.5535 0.0435
-5 -4 12 -0.9049 0.0865
-5 -4 13 -1.0989 0.1290
-5 -4 14 -1.1500 0.1641
-5 -4 15 -1.1024 0.1779
-5 -4 16 -0.9803 0.1555
-5 -4 17 -0.7919 0.0934
-5 -3 1 0.1414 0.4688
-5 -3 2 0.2636 0.4861
-5 -3 3 0.2140 0.4883
-5 -3 4 0.0840 0.4574
-5 -3 5 0.0491 0.3869
-5 -3 6 0.1757 0.2881
-5 -3 7 0.3438 0.1843
-5 -3 8 0.3552 0.0989
-5 -3 9 0.1126 0.0443
-5 -3 10 -0.2964 0.0192
-5 -3 11 -0.6745 0.0132
-5 -3 12 -0.8650 0.0138
-5 -3 13 -0.8446 0.0089
-5 -3 14 -0.7024 -0.0124
-5 -3 15 -0.5522 -0.0567
-5 -3 16 -0.4572 -0.1209
-5 -3 17 -0.4119 -0.1876
-5 -2 1 -0.4108 0.6715
-5 -2 2 -0.3755 0.6463
-5 -2 3 -0.4560 0.5769
-5 -2 4 -0.5382 0.4665
-5 -2 5 -0.4808 0.3334
-5 -2 6 -0.2757 0.2035
-5 -2 7 -0.0648 0.1007
-5 -2 8 -0.0071 0.0355
-5 -2 9 -0.1326 0.0021
-5 -2 10 -0.3169 -0.0170
-5 -2 11 -0.3872 -0.0410
-5 -2 12 -0.2603 -0.0817
-5 -2 13 -0.0021 -0.1397
-5 -2 14 0.2257 -0.2057
-5 -2 15 0.2815 -0.2637
-5 -2 16 0.1392 -0.2958
-5 -1 1 -0.7372 -0.5098
-5 -1 2 -0.8220 -0.5008
-5 -1 3 -0.9712 -0.4913
-5 -1 4 -1.0635 -0.4708
-5 -1 5 -0.9828 -0.4271
-5 -1 6 -0.7401 -0.3545
-5 -1 7 -0.4599 -0.2577
-5 -1 8 -0.2590 -0.1534
-5 -1 9 -0.1441 -0.0653
-5 -1 10 -0.0172 -0.0140
-5 -1 11 0.2218 -0.0076
-5 -1 12 0.5670 -0.0359
-5 -1 13 0.8814 -0.0752
-5 -1 14 0.9782 -0.0973
-5 -1 15 0.7578 -0.0831
-5 -1 16 0.3032 -0.0319
-5 0 1 -0.6299 -0.6382
-5 0 2 -0.8206 -0.5984
-5 0 3 -1.0330 -0.5388
-5 0 4 -1.1247 -0.4516
-5 0 5 -0.9991 -0.3395
-5 0 6 -0.6898 -0.2148
-5 0 7 -0.3206 -0.0963
-5 0 8 0.0049 -0.0034
-5 0 9 0.2780 0.0512
-5 0 10 0.5642 0.0676
-5 0 11 0.9085 0.0616
-5 0 12 1.2506 0.0604
-5 0 13 1.4256 0.0912
-5 0 14 1.2703 0.1669
-5 0 15 0.7667 0.2757
-5 0 16 0.1108 0.3817
-5 1 1 -0.4314 0.5847
-5 1 2 -0.7072 0.5616
-5 1 3 -0.9208 0.5289
-5 1 4 -0.9240 0.4920
-5 1 5 -0.6775 0.4463
-5 1 6 -0.2720 0.3843
-5 1 7 0.1517 0.3024
-5 1 8 0.5041 0.2057
-5 1 9 0.7901 0.1078
-5 1 10 1.0661 0.0299
-5 1 11 1.3510 -0.0054
-5 1 12 1.5643 0.0185
-5 1 13 1.5529 0.1033
-5 1 14 1.2067 0.2300
-5 1 15 0.5831 0.3595
-5 2 1 -0.4728 0.6749
-5 2 2 -0.8164 0.6042
-5 2 3 -0.9597 0.5265
-5 2 4 -0.8223 0.4393
-5 2 5 -0.4682 0.3368
-5 2 6 -0.0378 0.2190
-5 2 7 0.3490 0.0964
-5 2 8 0.6491 -0.0136
-5 2 9 0.8867 -0.0928
-5 2 10 1.0993 -0.1293
-5 2 11 1.2799 -0.1210
-5 2 12 1.3563 -0.0760
-5 2 13 1.2317 -0.0106
-5 2 14 0.8698 0.0546
-5 2 15 0.3615 0.0996
-5 3 1 -0.5374 -0.5742
-5 3 2 -0.8510 -0.5737
-5 3 3 -0.8630 -0.5407
-5 3 4 -0.6400 -0.4916
-5 3 5 -0.3252 -0.4385
-5 3 6 -0.0242 -0.3825
-5 3 7 0.2307 -0.3181
-5 3 8 0.4441 -0.2419
-5 3 9 0.6113 -0.1593
-5 3 10 0.7093 -0.0860
-5 3 11 0.7161 -0.0417
-5 3 12 0.6285 -0.0403
-5 3 13 0.4656 -0.0821
-5 3 14 0.2666 -0.1511
-5 4 1 -0.2738 -0.6656
-5 4 2 -0.3505 -0.5960
-5 4 3 -0.1867 -0.5047
-5 4 4 0.0218 -0.4070
-5 4 5 0.1673 -0.3057
-5 4 6 0.2740 -0.1965
-5 4 7 0.3975 -0.0794
-5 4 8 0.5130 0.0335
-5 4 9 0.5145 0.1189
-5 4 10 0.3210 0.1516
-5 4 11 -0.0253 0.1157
-5 4 12 -0.3644 0.0149
-5 4 13 -0.5251 -0.1249
-5 5 1 0.1837 0.5436
-5 5 2 0.4611 0.5577
-5 5 3 0.7561 0.5336
-5 5 4 0.8985 0.4808
-5 5 5 0.9380 0.4214
-5 5 6 1.0159 0.3724
-5 5 7 1.1514 0.3345
-5 5 8 1.1720 0.2946
-5 5 9 0.8585 0.2371
-5 5 10 0.1698 0.1539
-5 5 11 -0.6636 0.0490
-5 5 12 -1.2652 -0.0625
-5 5 13 -1.3611 -0.1577
-5 6 1 0.4220 0.6106
-5 6 2 0.8186 0.5550
-5 6 3 1.0387 0.4532
-5 6 4 1.1298 0.3360
-5 6 5 1.3029 0.2316
-5 6 6 1.6515 0.1489
-5 6 7 1.9788 0.0796
-5 6 8 1.9131 0.0144
-5 6 9 1.2190 -0.0450
-5 6 10 0.0380 -0.0878
-5 6 11 -1.1502 -0.1035
-5 6 12 -1.8226 -0.0889
-5 7 1 0.3303 -0.5478
-5 7 2 0.3370 -0.5637
-5 7 3 0.2290 -0.5671
-5 7 4 0.3289 -0.5355
-5 7 5 0.8494 -0.4684
-5 7 6 1.6274 -0.3864
-5 7 7 2.1715 -0.3113
-5 7 8 2.0054 -0.2474
-5 7 9 1.0376 -0.1832
-5 7 10 -0.3370 -0.1075
-5 7 11 -1.4790 -0.0213
-5 8 1 0.1023 -0.5969
-5 8 2 -0.5856 -0.5578
-5 8 3 -1.0435 -0.4783
-5 8 4 -0.8344 -0.3618
-5 8 5 0.0417 -0.2353
-5 8 6 1.0911 -0.1282
-5 8 7 1.6497 -0.0513
-5 8 8 1.3411 0.0049
-5 8 9 0.3263 0.0519
-5 8 10 -0.8228 0.0882
-5 9 1 -0.1647 0.4963
-5 9 2 -1.2721 0.5016
-5 9 3 -1.7583 0.5101
-5 9 4 -1.3356 0.5025
-5 9 5 -0.3093 0.4591
-5 9 6 0.6404 0.3812
-5 9 7 0.9331 0.2900
-5 9 8 0.4624 0.2050
-5 9 9 -0.3864 0.1250
-5 10 1 -0.5408 0.5482
-5 10 2 -1.4226 0.5234
-5 10 3 -1.5357 0.4713
-5 10 4 -0.8937 0.3750
-5 10 5 0.0043 0.2447
-5 10 6 0.5524 0.1150
-5 10 7 0.4568 0.0169
-5 10 8 -0.1080 -0.0501
-5 11 1 -0.9887 -0.4400
-5 11 2 -1.2265 -0.4115
-5 11 3 -0.8684 -0.4022
-5 11 4 -0.1605 -0.4126
-5 11 5 0.4257 -0.4107
-5 11 6 0.5419 -0.3623
-5 12 1 -1.2510 -0.4716
-5 12 2 -0.9751 -0.4221
-5 12 3 -0.4177 -0.3916
-5 12 4 0.1389 -0.3536
-5 12 5 0.4066 -0.2685
-5 13 1 -1.0745 0.4444
-5 13 2 -0.7111 0.3968
-5 13 3 -0.2960 0.3140
-5 14 1 -0.5187 0.5281
-4 -15 3 -1.0442 0.1517
-4 -15 4 -0.8215 0.1751
-4 -15 5 -0.3303 0.2340
-4 -15 6 0.1852 0.2717
-4 -15 7 0.5404 0.2524
-4 -15 8 0.6676 0.1724
-4 -15 9 0.5820 0.0520
-4 -15 10 0.3306 -0.0800
-4 -15 11 -0.0217 -0.1947
-4 -15 12 -0.3834 -0.2696
-4 -14 1 0.0803 -0.4512
-4 -14 2 -0.2395 -0.5004
-4 -14 3 -0.2582 -0.4077
-4 -14 4 -0.0396 -0.2400
-4 -14 5 0.2307 -0.0800
-4 -14 6 0.3948 0.0195
-4 -14 7 0.4101 0.0528
-4 -14 8 0.3293 0.0458
-4 -14 9 0.2254 0.0295
-4 -14 10 0.1355 0.0223
-4 -14 11 0.0547 0.0269
-4 -14 12 -0.0410 0.0326
-4 -14 13 -0.1704 0.0196
-4 -14 14 -0.3311 -0.0330
-4 -13 1 0.4856 -0.6149
-4 -13 2 0.4028 -0.5517
-4 -13 3 0.4785 -0.4061
-4 -13 4 0.5618 -0.2740
-4 -13 5 0.5114 -0.2078
-4 -13 6 0.3048 -0.1958
-4 -13 7 0.0459 -0.1908
-4 -13 8 -0.1156 -0.1548
-4 -13 9 -0.0840 -0.0823
-4 -13 10 0.1231 0.0059
-4 -13 11 0.3806 0.0828
-4 -13 12 0.5191 0.1270
-4 -13 13 0.4185 0.1232
-4 -13 14 0.0897 0.0644
-4 -13 15 -0.3112 -0.0380
-4 -12 1 0.5667 0.2189
-4 -12 2 0.6418 0.3351
-4 -12 3 0.7001 0.3983
-4 -12 4 0.6109 0.3448
-4 -12 5 0.3453 0.2037
-4 -12 6 0.0028 0.0594
-4 -12 7 -0.2455 -0.0196
-4 -12 8 -0.2532 -0.0242
-4 -12 9 0.0162 0.0057
-4 -12 10 0.4524 0.0264
-4 -12 11 0.8339 0.0225
-4 -12 12 0.9362 0.0040
-4 -12 13 0.6659 -0.0181
-4 -12 14 0.1388 -0.0454
-4 -12 15 -0.3707 -0.0832
-4 -12 16 -0.5954 -0.1242
-4 -11 1 0.3682 0.5186
-4 -11 2 0.4783 0.6314
-4 -11 3 0.4288 0.6096
-4 -11 4 0.2238 0.4590
-4 -11 5 -0.0362 0.2757
-4 -11 6 -0.2124 0.1595
-4 -11 7 -0.1957 0.1376
-4 -11 8 0.0457 0.1589
-4 -11 9 0.4411 0.1518
-4 -11 10 0.8252 0.0877
-4 -11 11 0.9974 -0.0036
-4 -11 12 0.8293 -0.0711
-4 -11 13 0.3635 -0.0910
-4 -11 14 -0.1804 -0.0819
-4 -11 15 -0.5256 -0.0798
-4 -11 16 -0.5146 -0.1035
-4 -11 17 -0.2122 -0.1412
-4 -10 1 0.4200 -0.2607
-4 -10 2 0.3893 -0.1778
-4 -10 3 0.1761 -0.2157
-4 -10 4 -0.0462 -0.3051
-4 -10 5 -0.1217 -0.3356
-4 -10 6 0.0039 -0.2537
-4 -10 7 0.2797 -0.1016
-4 -10 8 0.5972 0.0264
-4 -10 9 0.8343 0.0649
-4 -10 10 0.8841 0.0244
-4 -10 11 0.6892 -0.0293
-4 -10 12 0.2867 -0.0372
-4 -10 13 -0.1735 0.0065
-4 -10 14 -0.4834 0.0588
-4 -10 15 -0.4938 0.0708
-4 -10 16 -0.2138 0.0279
-4 -10 17 0.1867 -0.0428
-4 -9 1 0.9057 -0.4344
-4 -9 2 0.6082 -0.4241
-4 -9 3 0.2802 -0.4936
-4 -9 4 0.1593 -0.5424
-4 -9 5 0.3139 -0.4905
-4 -9 6 0.6291 -0.3424
-4 -9 7 0.9130 -0.1762
-4 -9 8 1.0198 -0.0745
-4 -9 9 0.9048 -0.0596
-4 -9 10 0.6077 -0.0856
-4 -9 11 0.2144 -0.0848
-4 -9 12 -0.1671 -0.0251
-4 -9 13 -0.4231 0.0697
-4 -9 14 -0.4641 0.1465
-4 -9 15 -0.2655 0.1674
-4 -9 16 0.1093 0.1353
-4 -9 17 0.5247 0.0839
-4 -8 1 1.2039 0.5228
-4 -8 2 0.7547 0.4323
-4 -8 3 0.5184 0.3011
-4 -8 4 0.6058 0.2142
-4 -8 5 0.8956 0.2000
-4 -8 6 1.1454 0.2185
-4 -8 7 1.1687 0.2062
-4 -8 8 0.9398 0.1324
-4 -8 9 0.5706 0.0231
-4 -8 10 0.2063 -0.0646
-4 -8 11 -0.0658 -0.0892
-4 -8 12 -0.2371 -0.0531
-4 -8 13 -0.3313 0.0060
-4 -8 14 -0.3441 0.0490
-4 -8 15 -0.2236 0.0622
-4 -8 16 0.0844 0.0578
-4 -8 17 0.5557 0.0554
-4 -8 18 1.0384 0.0620
-4 -7 1 0.8149 0.6626
-4 -7 2 0.5665 0.5493
-4 -7 3 0.6498 0.4631
-4 -7 4 0.9369 0.4305
-4 -7 5 1.1703 0.4228
-4 -7 6 1.1438 0.3893
-4 -7 7 0.8358 0.3029
-4 -7 8 0.4028 0.1812
-4 -7 9 0.0509 0.0691
-4 -7 10 -0.1138 0.0022
-4 -7 11 -0.1474 -0.0180
-4 -7 12 -0.2014 -0.0187
-4 -7 13 -0.3763 -0.0288
-4 -7 14 -0.6046 -0.0557
-4 -7 15 -0.6671 -0.0836
-4 -7 16 -0.3537 -0.0925
-4 -7 17 0.3363 -0.0778
-4 -7 18 1.1237 -0.0555
-4 -6 1 0.2745 -0.5168
-4 -6 2 0.4840 -0.5295
-4 -6 3 0.8699 -0.4539
-4 -6 4 1.1673 -0.3322
-4 -6 5 1.1747 -0.2269
-4 -6 6 0.8680 -0.1725
-4 -6 7 0.4032 -0.1559
-4 -6 8 0.0065 -0.1356
-4 -6 9 -0.1761 -0.0816
-4 -6 10 -0.1756 -0.0011
-4 -6 11 -0.1757 0.0669
-4 -6 12 -0.3681 0.0834
-4 -6 13 -0.7759 0.0398
-4 -6 14 -1.1781 -0.0360
-4 -6 15 -1.2273 -0.0991
-4 -6 16 -0.7081 -0.1183
-4 -6 17 0.2497 -0.0946
-4 -6 18 1.1966 -0.0564
-4 -5 1 0.4405 -0.7673
-4 -5 2 0.9256 -0.6843
-4 -5 3 1.2740 -0.5437
-4 -5 4 1.3395 -0.4185
-4 -5 5 1.1341 -0.3537
-4 -5 6 0.7864 -0.3364
-4 -5 7 0.4546 -0.3143
-4 -5 8 0.2445 -0.2410
-4 -5 9 0.1579 -0.1142
-4 -5 10 0.0905 0.0220
-4 -5 11 -0.1064 0.1086
-4 -5 12 -0.5067 0.1129
-4 -5 13 -1.0011 0.0497
-4 -5 14 -1.3045 -0.0286
-4 -5 15 -1.1274 -0.0647
-4 -5 16 -0.4136 -0.0302
-4 -5 17 0.5499 0.0610
-4 -4 1 1.2304 0.4546
-4 -4 2 1.4631 0.5179
-4 -4 3 1.3971 0.5452
-4 -4 4 1.1778 0.4870
-4 -4 5 0.9817 0.3513
-4 -4 6 0.8840 0.1959
-4 -4 7 0.8451 0.0856
-4 -4 8 0.7863 0.0494
-4 -4 9 0.6584 0.0659
-4 -4 10 0.4475 0.0843
-4 -4 11 0.1545 0.0623
-4 -4 12 -0.1875 -0.0047
-4 -4 13 -0.4709 -0.0815
-4 -4 14 -0.5257 -0.1149
-4 -4 15 -0.2337 -0.0661
-4 -4 16 0.3339 0.0670
-4 -4 17 0.9004 0.2462
-4 -3 1 1.7806 0.7034
-4 -3 2 1.4217 0.7137
-4 -3 3 0.9392 0.6599
-4 -3 4 0.6653 0.5401
-4 -3 5 0.6990 0.3935
-4 -3 6 0.8753 0.2683
-4 -3 7 0.9565 0.1887
-4 -3 8 0.8488 0.1437
-4 -3 9 0.6493 0.1028
-4 -3 10 0.5115 0.0415
-4 -3 11 0.4910 -0.0394
-4 -3 12 0.5245 -0.1137
-4 -3 13 0.5341 -0.1455
-4 -3 14 0.5208 -0.1093
-4 -3 15 0.5420 -0.0030
-4 -3 16 0.6127 0.1499
-4 -3 17 0.6594 0.3082
-4 -2 1 1.5819 -0.5580
-4 -2 2 0.9355 -0.5413
-4 -2 3 0.5259 -0.5270
-4 -2 4 0.5419 -0.4863
-4 -2 5 0.7821 -0.3997
-4 -2 6 0.8777 -0.2786
-4 -2 7 0.6482 -0.1591
-4 -2 8 0.2620 -0.0776
-4 -2 9 0.0686 -0.0466
-4 -2 10 0.2699 -0.0493
-4 -2 11 0.7374 -0.0536
-4 -2 12 1.1240 -0.0348
-4 -2 13 1.1503 0.0114
-4 -2 14 0.8042 0.0700
-4 -2 15 0.3069 0.1199
-4 -2 16 -0.0826 0.1471
-4 -2 17 -0.2389 0.1488
-4 -1 1 0.8394 -0.7405
-4 -1 2 0.7110 -0.7354
-4 -1 3 1.0081 -0.6877
-4 -1 4 1.4909 -0.5718
-4 -1 5 1.6676 -0.4081
-4 -1 6 1.2352 -0.2479
-4 -1 7 0.3818 -0.1355
-4 -1 8 -0.3298 -0.0799
-4 -1 9 -0.4073 -0.0537
-4 -1 10 0.1731 -0.0190
-4 -1 11 0.9482 0.0424
-4 -1 12 1.3276 0.1152
-4 -1 13 1.0233 0.1613
-4 -1 14 0.2172 0.1460
-4 -1 15 -0.6204 0.0611
-4 -1 16 -1.0742 -0.0698
-4 0 1 0.0240 0.6361
-4 0 2 1.0378 0.5646
-4 0 3 2.2559 0.5148
-4 0 4 3.0259 0.4833
-4 0 5 2.8329 0.4349
-4 0 6 1.7367 0.3436
-4 0 7 0.3931 0.2197
-4 0 8 -0.3945 0.1049
-4 0 9 -0.2473 0.0410
-4 0 10 0.5412 0.0389
-4 0 11 1.2637 0.0702
-4 0 12 1.3310 0.0852
-4 0 13 0.6618 0.0437
-4 0 14 -0.3328 -0.0636
-4 0 15 -1.0941 -0.2120
-4 0 16 -1.2926 -0.3583
-4 1 1 -0.3137 0.8466
-4 1 2 1.6695 0.7747
-4 1 3 3.3059 0.6973
-4 1 4 3.8648 0.5812
-4 1 5 3.1448 0.4143
-4 1 6 1.6636 0.2273
-4 1 7 0.3383 0.0755
-4 1 8 -0.1240 -0.0020
-4 1 9 0.3313 -0.0112
-4 1 10 1.1520 0.0029
-4 1 11 1.6359 -0.0105
-4 1 12 1.4255 -0.0737
-4 1 13 0.6821 -0.1696
-4 1 14 -0.1241 -0.2592
-4 1 15 -0.5851 -0.3105
-4 2 1 0.3536 -0.5555
-4 2 2 2.3876 -0.4967
-4 2 3 3.5249 -0.4554
-4 2 4 3.3675 -0.4568
-4 2 5 2.1898 -0.4687
-4 2 6 0.7901 -0.4322
-4 2 7 -0.0161 -0.3174
-4 2 8 0.1015 -0.1560
-4 2 9 0.8515 -0.0229
-4 2 10 1.6143 0.0194
-4 2 11 1.9009 -0.0318
-4 2 12 1.6300 -0.1160
-4 2 13 1.0681 -0.1526
-4 2 14 0.5552 -0.0975
-4 2 15 0.2653 0.0288
-4 3 1 1.8789 -0.7731
-4 3 2 3.0161 -0.6655
-4 3 3 3.0528 -0.6068
-4 3 4 2.1093 -0.5653
-4 3 5 0.8038 -0.4731
-4 3 6 -0.1132 -0.2943
-4 3 7 -0.2085 -0.0683
-4 3 8 0.4175 0.1109
-4 3 9 1.2815 0.1642
-4 3 10 1.8838 0.0922
-4 3 11 2.0016 -0.0177
-4 3 12 1.7272 -0.0479
-4 3 13 1.2945 0.0688
-4 3 14 0.8830 0.3015
-4 4 1 3.0931 0.6178
-4 4 2 3.0953 0.5722
-4 4 3 2.2661 0.4632
-4 4 4 1.0795 0.3734
-4 4 5 0.1645 0.3597
-4 4 6 -0.0542 0.4019
-4 4 7 0.4206 0.4166
-4 4 8 1.2203 0.3281
-4 4 9 1.8845 0.1388
-4 4 10 2.1314 -0.0560
-4 4 11 1.9491 -0.1260
-4 4 12 1.5004 0.0053
-4 4 13 0.9702 0.3027
-4 4 14 0.4808 0.6326
-4 5 1 2.8216 0.8216
-4 5 2 2.2483 0.6608
-4 5 3 1.4019 0.5057
-4 5 4 0.7512 0.4142
-4 5 5 0.6350 0.3747
-4 5 6 1.0737 0.3161
-4 5 7 1.7833 0.1727
-4 5 8 2.3701 -0.0483
-4 5 9 2.5554 -0.2523
-4 5 10 2.2837 -0.3129
-4 5 11 1.6804 -0.1581
-4 5 12 0.9418 0.1732
-4 5 13 0.2520 0.5455
-4 6 1 1.2777 -0.5686
-4 6 2 0.8835 -0.5998
-4 6 3 0.7045 -0.5384
-4 6 4 0.9445 -0.4133
-4 6 5 1.5771 -0.3050
-4 6 6 2.3505 -0.2845
-4 6 7 2.9303 -0.3515
-4 6 8 3.0773 -0.4221
-4 6 9 2.7423 -0.3835
-4 6 10 2.0410 -0.1756
-4 6 11 1.1675 0.1599
-4 6 12 0.3246 0.4997
-4 7 1 -0.0653 -0.8250
-4 7 2 0.0006 -0.6831
-4 7 3 0.4513 -0.4760
-4 7 4 1.2330 -0.2866
-4 7 5 2.1067 -0.1880
-4 7 6 2.7635 -0.1856
-4 7 7 2.9833 -0.2076
-4 7 8 2.7286 -0.1555
-4 7 9 2.1227 0.0177
-4 7 10 1.3565 0.2664
-4 7 11 0.6084 0.4794
-4 8 1 -0.0994 0.4701
-4 8 2 0.1302 0.5637
-4 8 3 0.6455 0.6100
-4 8 4 1.3175 0.5592
-4 8 5 1.8978 0.4177
-4 8 6 2.1605 0.2584
-4 8 7 2.0317 0.1742
-4 8 8 1.6122 0.2059
-4 8 9 1.0907 0.3030
-4 8 10 0.6295 0.3559
-4 9 1 0.7530 0.7560
-4 9 2 0.7367 0.6935
-4 9 3 0.8813 0.5467
-4 9 4 1.1178 0.3341
-4 9 5 1.2718 0.1275
-4 9 6 1.2067 0.0144
-4 9 7 0.9332 0.0319
-4 9 8 0.5950 0.1233
-4 9 9 0.3555 0.1683
-4 10 1 1.1650 -0.3910
-4 10 2 0.8439 -0.4646
-4 10 3 0.6868 -0.5507
-4 10 4 0.6675 -0.5990
-4 10 5 0.6460 -0.5412
-4 10 6 0.5199 -0.3467
-4 10 7 0.3191 -0.0724
-4 10 8 0.1695 0.1492
-4 11 1 0.5061 -0.6661
-4 11 2 0.1530 -0.6490
-4 11 3 0.0261 -0.5868
-4 11 4 0.0670 -0.4345
-4 11 5 0.1308 -0.1628
-4 11 6 0.1279 0.1897
-4 11 7 0.0873 0.5040
-4 12 1 -0.4910 0.3117
-4 12 2 -0.6583 0.3255
-4 12 3 -0.6177 0.3825
-4 12 4 -0.4569 0.5209
-4 12 5 -0.2952 0.7340
-4 13 1 -0.7624 0.4841
-4 13 2 -0.8204 0.4276
-4 13 3 -0.7689 0.4476
-4 13 4 -0.6526 0.5647
-4 14 1 -0.2646 -0.5445
-4 14 2 -0.4053 -0.5715
-3 -16 6 -0.3400 0.4355
-3 -16 7 -0.1813 0.2949
-3 -16 8 0.0591 0.1110
-3 -16 9 0.3429 0.0194
-3 -16 10 0.5515 0.0407
-3 -15 2 -0.2887 -0.9680
-3 -15 3 -0.3576 -0.5212
-3 -15 4 -0.4465 -0.0849
-3 -15 5 -0.5544 0.1644
-3 -15 6 -0.6047 0.1930
-3 -15 7 -0.4990 0.1023
-3 -15 8 -0.2205 0.0306
-3 -15 9 0.1198 0.0474
-3 -15 10 0.3539 0.1208
-3 -15 11 0.3886 0.1707
-3 -15 12 0.2818 0.1480
-3 -15 13 0.1891 0.0699
-3 -14 1 0.2498 -0.8080
-3 -14 2 0.1895 -0.5697
-3 -14 3 0.0456 -0.2872
-3 -14 4 -0.2019 -0.1048
-3 -14 5 -0.4823 -0.0787
-3 -14 6 -0.6584 -0.1551
-3 -14 7 -0.6246 -0.2254
-3 -14 8 -0.3925 -0.2115
-3 -14 9 -0.0798 -0.1127
-3 -14 10 0.1869 0.0124
-3 -14 11 0.3658 0.1026
-3 -14 12 0.5070 0.1350
-3 -14 13 0.6769 0.1241
-3 -14 14 0.8807 0.0922
-3 -14 15 1.0561 0.0487
-3 -13 1 0.3544 0.3331
-3 -13 2 0.2269 0.4160
-3 -13 3 0.0344 0.4131
-3 -13 4 -0.2107 0.2979
-3 -13 5 -0.4356 0.1144
-3 -13 6 -0.5473 -0.0548
-3 -13 7 -0.4930 -0.1445
-3 -13 8 -0.2844 -0.1428
-3 -13 9 0.0289 -0.0843
-3 -13 10 0.3968 -0.0168
-3 -13 11 0.7772 0.0280
-3 -13 12 1.1174 0.0402
-3 -13 13 1.3485 0.0213
-3 -13 14 1.4177 -0.0225
-3 -13 15 1.3308 -0.0742
-3 -13 16 1.1573 -0.1044
-3 -12 1 -0.3564 0.6524
-3 -12 2 -0.5014 0.6060
-3 -12 3 -0.5643 0.4800
-3 -12 4 -0.5506 0.3178
-3 -12 5 -0.4815 0.1783
-3 -12 6 -0.3756 0.0978
-3 -12 7 -0.2252 0.0739
-3 -12 8 0.0091 0.0777
-3 -12 9 0.3654 0.0808
-3 -12 10 0.8210 0.0699
-3 -12 11 1.2612 0.0428
-3 -12 12 1.5243 -0.0031
-3 -12 13 1.5063 -0.0689
-3 -12 14 1.2433 -0.1409
-3 -12 15 0.8932 -0.1834
-3 -12 16 0.6249 -0.1561
-3 -12 17 0.5038 -0.0491
-3 -11 1 -1.0414 -0.2705
-3 -11 2 -1.0896 -0.3101
-3 -11 3 -0.9236 -0.3392
-3 -11 4 -0.6278 -0.3175
-3 -11 5 -0.3350 -0.2378
-3 -11 6 -0.1222 -0.1315
-3 -11 7 0.0509 -0.0421
-3 -11 8 0.2950 0.0063
-3 -11 9 0.6664 0.0206
-3 -11 10 1.0724 0.0215
-3 -11 11 1.3092 0.0189
-3 -11 12 1.2178 0.0060
-3 -11 13 0.8286 -0.0232
-3 -11 14 0.3597 -0.0531
-3 -11 15 0.0582 -0.0500
-3 -11 16 0.0175 0.0092
-3 -11 17 0.1270 0.1084
-3 -10 1 -0.5839 -0.5970
-3 -10 2 -0.5532 -0.5914
-3 -10 3 -0.3420 -0.5267
-3 -10 4 -0.0987 -0.4010
-3 -10 5 0.0442 -0.2579
-3 -10 6 0.0952 -0.1544
-3 -10 7 0.1925 -0.1174
-3 -10 8 0.4542 -0.1269
-3 -10 9 0.8230 -0.1368
-3 -10 10 1.0653 -0.1135
-3 -10 11 0.9515 -0.0587
-3 -10 12 0.4705 0.0020
-3 -10 13 -0.1223 0.0478
-3 -10 14 -0.4840 0.0803
-3 -10 15 -0.4480 0.1136
-3 -10 16 -0.1466 0.1505
-3 -10 17 0.1131 0.1723
-3 -9 1 0.5486 0.3479
-3 -9 2 0.5157 0.3303
-3 -9 3 0.4763 0.3588
-3 -9 4 0.3154 0.4001
-3 -9 5 0.0578 0.3959
-3 -9 6 -0.1064 0.3127
-3 -9 7 0.0208 0.1713
-3 -9 8 0.4351 0.0313
-3 -9 9 0.8701 -0.0521
-3 -9 10 0.9762 -0.0636
-3 -9 11 0.6068 -0.0292
-3 -9 12 -0.0365 0.0119
-3 -9 13 -0.5432 0.0361
-3 -9 14 -0.6115 0.0425
-3 -9 15 -0.2794 0.0384
-3 -9 16 0.1238 0.0243
-3 -9 17 0.2539 -0.0043
-3 -9 18 0.0186 -0.0443
-3 -8 1 0.7198 0.5722
-3 -8 2 0.6008 0.5356
-3 -8 3 0.2834 0.5412
-3 -8 4 -0.2201 0.5337
-3 -8 5 -0.6736 0.4680
-3 -8 6 -0.7629 0.3465
-3 -8 7 -0.3613 0.2153
-3 -8 8 0.3179 0.1248
-3 -8 9 0.8420 0.0922
-3 -8 10 0.8782 0.0934
-3 -8 11 0.4492 0.0886
-3 -8 12 -0.0940 0.0536
-3 -8 13 -0.3620 -0.0072
-3 -8 14 -0.2306 -0.0721
-3 -8 15 0.0913 -0.1225
-3 -8 16 0.2667 -0.1524
-3 -8 17 0.1140 -0.1630
-3 -8 18 -0.2672 -0.1536
-3 -7 1 -0.5162 -0.5879
-3 -7 2 -0.5188 -0.5519
-3 -7 3 -0.8087 -0.4765
-3 -7 4 -1.2342 -0.4117
-3 -7 5 -1.4422 -0.3691
-3 -7 6 -1.1573 -0.3213
-3 -7 7 -0.4307 -0.2360
-3 -7 8 0.3642 -0.1125
-3 -7 9 0.8020 0.0127
-3 -7 10 0.7190 0.0918
-3 -7 11 0.3085 0.1001
-3 -7 12 -0.0715 0.0514
-3 -7 13 -0.1952 -0.0158
-3 -7 14 -0.1141 -0.0646
-3 -7 15 -0.0503 -0.0787
-3 -7 16 -0.1672 -0.0630
-3 -7 17 -0.4309 -0.0323
-3 -7 18 -0.6643 -0.0005
-3 -6 1 -1.6672 -0.7964
-3 -6 2 -1.3955 -0.7050
-3 -6 3 -1.4189 -0.6394
-3 -6 4 -1.4892 -0.6031
-3 -6 5 -1.2745 -0.5592
-3 -6 6 -0.6585 -0.4695
-3 -6 7 0.1400 -0.3307
-3 -6 8 0.7300 -0.1805
-3 -6 9 0.8506 -0.0683
-3 -6 10 0.5490 -0.0195
-3 -6 11 0.0958 -0.0202
-3 -6 12 -0.2576 -0.0318
-3 -6 13 -0.4517 -0.0198
-3 -6 14 -0.5853 0.0263
-3 -6 15 -0.7495 0.0921
-3 -6 16 -0.9139 0.1520
-3 -6 17 -0.9653 0.1841
-3 -6 18 -0.8340 0.1785
-3 -5 1 -1.2827 0.6556
-3 -5 2 -0.9428 0.6614
-3 -5 3 -0.8787 0.5709
-3 -5 4 -0.7709 0.4402
-3 -5 5 -0.3674 0.3285
-3 -5 6 0.2921 0.2559
-3 -5 7 0.9084 0.2002
-3 -5 8 1.1689 0.1284
-3 -5 9 0.9803 0.0330
-3 -5 10 0.4964 -0.0597
-3 -5 11 -0.0482 -0.1109
-3 -5 12 -0.5147 -0.0997
-3 -5 13 -0.8902 -0.0375
-3 -5 14 -1.1855 0.0424
-3 -5 15 -1.3469 0.1059
-3 -5 16 -1.2875 0.1334
-3 -5 17 -0.9951 0.1223
-3 -5 18 -0.5850 0.0816
-3 -4 1 0.2503 1.0407
-3 -4 2 0.2330 0.9363
-3 -4 3 -0.0020 0.7917
-3 -4 4 -0.0694 0.6684
-3 -4 5 0.2222 0.5790
-3 -4 6 0.7473 0.4895
-3 -4 7 1.1939 0.3627
-3 -4 8 1.3107 0.2003
-3 -4 9 1.0561 0.0466
-3 -4 10 0.5578 -0.0474
-3 -4 11 -0.0250 -0.0648
-3 -4 12 -0.5853 -0.0339
-3 -4 13 -1.0453 -0.0038
-3 -4 14 -1.3107 -0.0085
-3 -4 15 -1.2943 -0.0482
-3 -4 16 -0.9994 -0.0993
-3 -4 17 -0.5602 -0.1368
-3 -4 18 -0.1736 -0.1516
-3 -3 1 1.4098 -0.5482
-3 -3 2 0.9418 -0.6130
-3 -3 3 0.3679 -0.5774
-3 -3 4 0.0805 -0.4471
-3 -3 5 0.2204 -0.2910
-3 -3 6 0.6312 -0.1832
-3 -3 7 1.0194 -0.1445
-3 -3 8 1.1607 -0.1340
-3 -3 9 0.9979 -0.0944
-3 -3 10 0.6043 -0.0082
-3 -3 11 0.1020 0.0857
-3 -3 12 -0.3813 0.1252
-3 -3 13 -0.7222 0.0776
-3 -3 14 -0.8296 -0.0338
-3 -3 15 -0.6975 -0.1474
-3 -3 16 -0.4268 -0.2068
-3 -3 17 -0.1694 -0.1952
-3 -2 1 1.4403 -1.1518
-3 -2 2 1.0282 -1.1045
-3 -2 3 0.5804 -0.9293
-3 -2 4 0.3694 -0.7020
-3 -2 5 0.4612 -0.5132
-3 -2 6 0.7186 -0.3987
-3 -2 7 0.9357 -0.3213
-3 -2 8 0.9774 -0.2172
-3 -2 9 0.8294 -0.0634
-3 -2 10 0.5628 0.0965
-3 -2 11 0.2762 0.1868
-3 -2 12 0.0537 0.1640
-3 -2 13 -0.0627 0.0547
-3 -2 14 -0.0897 -0.0611
-3 -2 15 -0.0912 -0.1053
-3 -2 16 -0.1273 -0.0519
-3 -2 17 -0.1982 0.0633
-3 -1 1 1.0017 0.3789
-3 -1 2 1.2762 0.4346
-3 -1 3 1.3921 0.4879
-3 -1 4 1.4162 0.4655
-3 -1 5 1.3654 0.3484
-3 -1 6 1.2218 0.1928
-3 -1 7 0.9924 0.0847
-3 -1 8 0.7375 0.0675
-3 -1 9 0.5426 0.1087
-3 -1 10 0.4648 0.1313
-3 -1 11 0.4953 0.0817
-3 -1 12 0.5589 -0.0241
-3 -1 13 0.5453 -0.1123
-3 -1 14 0.3682 -0.1081
-3 -1 15 0.0308 0.0094
-3 -1 16 -0.3462 0.1938
-3 -1 17 -0.5796 0.3629
-3 0 1 1.0941 1.0955
-3 0 2 2.0654 1.0962
-3 0 3 2.5525 0.9892
-3 0 4 2.4955 0.7667
-3 0 5 1.9911 0.4955
-3 0 6 1.2625 0.2714
-3 0 7 0.5861 0.1491
-3 0 8 0.1851 0.1057
-3 0 9 0.1402 0.0697
-3 0 10 0.3659 -0.0117
-3 0 11 0.6591 -0.1261
-3 0 12 0.7926 -0.2058
-3 0 13 0.6166 -0.1838
-3 0 14 0.1373 -0.0469
-3 0 15 -0.4653 0.1524
-3 0 16 -0.9142 0.3308
-3 1 1 1.7274 -0.2660
-3 1 2 2.6840 -0.2559
-3 1 3 2.8450 -0.3142
-3 1 4 2.2339 -0.3894
-3 1 5 1.1734 -0.4061
-3 1 6 0.1358 -0.3299
-3 1 7 -0.4809 -0.1988
-3 1 8 -0.5328 -0.0920
-3 1 9 -0.1639 -0.0651
-3 1 10 0.3072 -0.1054
-3 1 11 0.5659 -0.1451
-3 1 12 0.4416 -0.1181
-3 1 13 -0.0375 -0.0112
-3 1 14 -0.6728 0.1282
-3 1 15 -1.1856 0.2307
-3 1 16 -1.3468 0.2527
-3 2 1 1.8909 -0.9219
-3 2 2 2.1202 -0.8984
-3 2 3 1.5168 -0.8548
-3 2 4 0.3501 -0.7346
-3 2 5 -0.8255 -0.5239
-3 2 6 -1.4745 -0.2762
-3 2 7 -1.3838 -0.0778
-3 2 8 -0.7604 0.0154
-3 2 9 -0.0668 0.0184
-3 2 10 0.2773 -0.0012
-3 2 11 0.1194 0.0182
-3 2 12 -0.3999 0.0841
-3 2 13 -0.9853 0.1495
-3 2 14 -1.3649 0.1572
-3 2 15 -1.4062 0.0867
-3 3 1 0.8888 0.3118
-3 3 2 0.3822 0.2649
-3 3 3 -0.6796 0.2631
-3 3 4 -1.8067 0.3206
-3 3 5 -2.3913 0.3921
-3 3 6 -2.1118 0.4078
-3 3 7 -1.1671 0.3329
-3 3 8 -0.1490 0.2010
-3 3 9 0.3549 0.0878
-3 3 10 0.1343 0.0487
-3 3 11 -0.5570 0.0731
-3 3 12 -1.2273 0.0954
-3 3 13 -1.4871 0.0512
-3 3 14 -1.2591 -0.0691
-3 3 15 -0.7510 -0.2133
-3 4 1 -0.6210 0.8239
-3 4 2 -1.2780 0.7490
-3 4 3 -2.1126 0.7019
-3 4 4 -2.5938 0.6431
-3 4 5 -2.2920 0.5185
-3 4 6 -1.2512 0.3164
-3 4 7 -0.0248 0.0927
-3 4 8 0.6845 -0.0624
-3 4 9 0.5121 -0.0940
-3 4 10 -0.3279 -0.0312
-3 4 11 -1.2178 0.0309
-3 4 12 -1.5737 0.0031
-3 4 13 -1.2142 -0.1279
-3 4 14 -0.4163 -0.2900
-3 5 1 -1.3628 -0.3670
-3 5 2 -1.6791 -0.3217
-3 5 3 -1.9388 -0.2699
-3 5 4 -1.7555 -0.2726
-3 5 5 -0.9888 -0.3448
-3 5 6 0.0464 -0.4313
-3 5 7 0.7519 -0.4411
-3 5 8 0.6816 -0.3206
-3 5 9 -0.1112 -0.1080
-3 5 10 -1.0937 0.0802
-3 5 11 -1.6222 0.1280
-3 5 12 -1.3721 0.0060
-3 5 13 -0.5179 -0.2032
-3 6 1 -1.0454 -0.7586
-3 6 2 -1.0182 -0.6249
-3 6 3 -0.9029 -0.5300
-3 6 4 -0.5425 -0.4972
-3 6 5 -0.0206 -0.4840
-3 6 6 0.3343 -0.4108
-3 6 7 0.2003 -0.2278
-3 6 8 -0.4462 0.0304
-3 6 9 -1.2596 0.2497
-3 6 10 -1.7445 0.3066
-3 6 11 -1.5929 0.1569
-3 6 12 -0.8789 -0.1237
-3 7 1 -0.6049 0.4294
-3 7 2 -0.4776 0.4461
-3 7 3 -0.3294 0.3837
-3 7 4 -0.2100 0.2875
-3 7 5 -0.2654 0.2313
-3 7 6 -0.6175 0.2623
-3 7 7 -1.2083 0.3558
-3 7 8 -1.7738 0.4183
-3 7 9 -1.9983 0.3450
-3 7 10 -1.7313 0.0964
-3 7 11 -1.0918 -0.2598
-3 8 1 -0.8441 0.7794
-3 8 2 -0.7264 0.6410
-3 8 3 -0.6500 0.4712
-3 8 4 -0.7788 0.3440
-3 8 5 -1.1817 0.2984
-3 8 6 -1.7280 0.3068
-3 8 7 -2.1268 0.2857
-3 8 8 -2.1130 0.1483
-3 8 9 -1.6425 -0.1313
-3 8 10 -0.9348 -0.4849
-3 9 1 -1.4820 -0.3582
-3 9 2 -1.3404 -0.4597
-3 9 3 -1.2711 -0.4806
-3 9 4 -1.4301 -0.3943
-3 9 5 -1.7584 -0.2448
-3 9 6 -1.9929 -0.1264
-3 9 7 -1.8574 -0.1282
-3 9 8 -1.2894 -0.2762
-3 9 9 -0.5144 -0.5073
-3 10 1 -1.7481 -0.7213
-3 10 2 -1.6232 -0.6822
-3 10 3 -1.5681 -0.5233
-3 10 4 -1.6332 -0.2972
-3 10 5 -1.6768 -0.1032
-3 10 6 -1.4787 -0.0308
-3 10 7 -0.9423 -0.1056
-3 10 8 -0.2121 -0.2708
-3 11 1 -1.3982 0.2288
-3 11 2 -1.4240 0.3140
-3 11 3 -1.4603 0.4362
-3 11 4 -1.4442 0.5010
-3 11 5 -1.2539 0.4327
-3 11 6 -0.8256 0.2231
-3 11 7 -0.2453 -0.0591
-3 12 1 -0.8615 0.4770
-3 12 2 -1.0592 0.5560
-3 12 3 -1.1510 0.5679
-3 12 4 -1.0514 0.4331
-3 12 5 -0.7502 0.1484
-3 12 6 -0.3381 -0.2085
-3 13 1 -0.6437 -0.3133
-3 13 2 -0.8364 -0.1770
-3 13 3 -0.8154 -0.1542
-3 13 4 -0.5817 -0.2770
-3 14 1 -0.7674 -0.2743
-3 14 2 -0.7706 -0.1164
-2 -16 4 1.1161 -0.1967
-2 -16 5 1.1941 -0.0434
-2 -16 6 0.8824 0.0851
-2 -16 7 0.3720 0.1630
-2 -16 8 -0.0461 0.1790
-2 -16 9 -0.2015 0.1319
-2 -16 10 -0.1415 0.0299
-2 -16 11 -0.0363 -0.1069
-2 -16 12 0.0034 -0.2502
-2 -15 1 0.3943 -0.6295
-2 -15 2 0.8221 -0.5701
-2 -15 3 1.2637 -0.4442
-2 -15 4 1.3875 -0.3061
-2 -15 5 1.0320 -0.2062
-2 -15 6 0.3433 -0.1621
-2 -15 7 -0.3255 -0.1543
-2 -15 8 -0.6688 -0.1488
-2 -15 9 -0.6246 -0.1257
-2 -15 10 -0.3601 -0.0913
-2 -15 11 -0.0873 -0.0718
-2 -15 12 0.1102 -0.0960
-2 -15 13 0.2937 -0.1788
-2 -15 14 0.5423 -0.3088
-2 -14 1 0.7614 0.1306
-2 -14 2 1.4605 0.1943
-2 -14 3 1.8920 0.2387
-2 -14 4 1.7290 0.2199
-2 -14 5 0.9812 0.1297
-2 -14 6 0.0024 0.0047
-2 -14 7 -0.7464 -0.0976
-2 -14 8 -0.9885 -0.1342
-2 -14 9 -0.7576 -0.1012
-2 -14 10 -0.2945 -0.0325
-2 -14 11 0.1618 0.0196
-2 -14 12 0.5067 0.0094
-2 -14 13 0.7476 -0.0803
-2 -14 14 0.8966 -0.2247
-2 -14 15 0.9086 -0.3600
-2 -13 1 0.7564 0.5810
-2 -13 2 1.7287 0.6075
-2 -13 3 2.1529 0.5676
-2 -13 4 1.8135 0.4617
-2 -13 5 0.9102 0.3254
-2 -13 6 -0.0798 0.2075
-2 -13 7 -0.7053 0.1413
-2 -13 8 -0.7829 0.1308
-2 -13 9 -0.4279 0.1559
-2 -13 10 0.0969 0.1865
-2 -13 11 0.5614 0.1926
-2 -13 12 0.8495 0.1499
-2 -13 13 0.9294 0.0511
-2 -13 14 0.7948 -0.0824
-2 -13 15 0.4545 -0.1989
-2 -13 16 -0.0287 -0.2410
-2 -12 1 0.5352 -0.1341
-2 -12 2 1.4569 -0.1420
-2 -12 3 1.7357 -0.1735
-2 -12 4 1.3615 -0.1929
-2 -12 5 0.6504 -0.1683
-2 -12 6 0.0207 -0.0981
-2 -12 7 -0.2559 -0.0094
-2 -12 8 -0.1600 0.0669
-2 -12 9 0.1448 0.1196
-2 -12 10 0.4598 0.1574
-2 -12 11 0.6562 0.1880
-2 -12 12 0.6872 0.2018
-2 -12 13 0.5484 0.1796
-2 -12 14 0.2515 0.1176
-2 -12 15 -0.1607 0.0410
-2 -12 16 -0.5869 -0.0111
-2 -12 17 -0.8788 -0.0175
-2 -11 1 0.4469 -0.5833
-2 -11 2 0.8661 -0.6114
-2 -11 3 0.8691 -0.6117
-2 -11 4 0.6227 -0.5497
-2 -11 5 0.3833 -0.4313
-2 -11 6 0.3137 -0.3023
-2 -11 7 0.4028 -0.2127
-2 -11 8 0.5230 -0.1767
-2 -11 9 0.5520 -0.1645
-2 -11 10 0.4552 -0.1307
-2 -11 11 0.2800 -0.0557
-2 -11 12 0.0944 0.0397
-2 -11 13 -0.0679 0.1147
-2 -11 14 -0.2099 0.1440
-2 -11 15 -0.3337 0.1343
-2 -11 16 -0.4056 0.1110
-2 -11 17 -0.3646 0.0928
-2 -10 1 0.3424 0.2202
-2 -10 2 0.1851 0.1785
-2 -10 3 0.0347 0.1612
-2 -10 4 0.0584 0.1747
-2 -10 5 0.2930 0.1874
-2 -10 6 0.6114 0.1557
-2 -10 7 0.8155 0.0622
-2 -10 8 0.7728 -0.0663
-2 -10 9 0.4946 -0.1760
-2 -10 10 0.1137 -0.2240
-2 -10 11 -0.2066 -0.2049
-2 -10 12 -0.3605 -0.1462
-2 -10 13 -0.3334 -0.0828
-2 -10 14 -0.1750 -0.0332
-2 -10 15 0.0534 0.0021
-2 -10 16 0.3124 0.0286
-2 -10 17 0.5752 0.0465
-2 -10 18 0.7939 0.0527
-2 -9 1 -0.0904 0.6454
-2 -9 2 -0.3805 0.6244
-2 -9 3 -0.4056 0.6105
-2 -9 4 -0.1616 0.5862
-2 -9 5 0.2025 0.5276
-2 -9 6 0.4792 0.4254
-2 -9 7 0.5304 0.2948
-2 -9 8 0.3554 0.1646
-2 -9 9 0.0650 0.0575
-2 -9 10 -0.2001 -0.0206
-2 -9 11 -0.3424 -0.0761
-2 -9 12 -0.3321 -0.1141
-2 -9 13 -0.1849 -0.1315
-2 -9 14 0.0739 -0.1239
-2 -9 15 0.4226 -0.0958
-2 -9 16 0.8204 -0.0630
-2 -9 17 1.1734 -0.0419
-2 -9 18 1.3387 -0.0370
-2 -8 1 -0.4936 -0.3191
-2 -8 2 -0.4835 -0.2838
-2 -8 3 -0.3610 -0.2391
-2 -8 4 -0.2338 -0.2010
-2 -8 5 -0.1911 -0.1656
-2 -8 6 -0.2406 -0.1157
-2 -8 7 -0.3110 -0.0417
-2 -8 8 -0.3193 0.0430
-2 -8 9 -0.2421 0.1076
-2 -8 10 -0.1328 0.1263
-2 -8 11 -0.0728 0.0994
-2 -8 12 -0.0937 0.0528
-2 -8 13 -0.1308 0.0176
-2 -8 14 -0.0489 0.0068
-2 -8 15 0.2602 0.0097
-2 -8 16 0.7638 0.0061
-2 -8 17 1.2493 -0.0143
-2 -8 18 1.4223 -0.0433
-2 -7 1 -0.2306 -0.7586
-2 -7 2 -0.0691 -0.7070
-2 -7 3 -0.1752 -0.6642
-2 -7 4 -0.5201 -0.6263
-2 -7 5 -0.9134 -0.5638
-2 -7 6 -1.1112 -0.4498
-2 -7 7 -0.9682 -0.2893
-2 -7 8 -0.5340 -0.1207
-2 -7 9 -0.0307 0.0101
-2 -7 10 0.2740 0.0811
-2 -7 11 0.2264 0.1034
-2 -7 12 -0.1102 0.1052
-2 -7 13 -0.4703 0.1067
-2 -7 14 -0.5282 0.1084
-2 -7 15 -0.1093 0.1001
-2 -7 16 0.6544 0.0766
-2 -7 17 1.3535 0.0451
-2 -7 18 1.5425 0.0183
-2 -6 1 0.4798 0.3558
-2 -6 2 0.2296 0.3624
-2 -6 3 -0.4333 0.3166
-2 -6 4 -1.1734 0.2314
-2 -6 5 -1.5942 0.1431
-2 -6 6 -1.4700 0.0814
-2 -6 7 -0.8690 0.0508
-2 -6 8 -0.1020 0.0369
-2 -6 9 0.4513 0.0253
-2 -6 10 0.5362 0.0136
-2 -6 11 0.1468 0.0061
-2 -6 12 -0.4591 0.0034
-2 -6 13 -0.8701 -0.0012
-2 -6 14 -0.7321 -0.0122
-2 -6 15 0.0213 -0.0243
-2 -6 16 1.0676 -0.0244
-2 -6 17 1.8405 -0.0054
-2 -6 18 1.8798 0.0244
-2 -5 1 0.7138 0.8002
-2 -5 2 -0.1744 0.8106
-2 -5 3 -1.1526 0.7663
-2 -5 4 -1.7236 0.6652
-2 -5 5 -1.6304 0.5260
-2 -5 6 -0.9883 0.3727
-2 -5 7 -0.1743 0.2272
-2 -5 8 0.4118 0.1084
-2 -5 9 0.5425 0.0282
-2 -5 10 0.2263 -0.0153
-2 -5 11 -0.3320 -0.0400
-2 -5 12 -0.8112 -0.0686
-2 -5 13 -0.8842 -0.1098
-2 -5 14 -0.3724 -0.1492
-2 -5 15 0.6056 -0.1593
-2 -5 16 1.6200 -0.1247
-2 -5 17 2.1402 -0.0583
-2 -5 18 1.8769 0.0048
-2 -4 1 0.1346 -0.4803
-2 -4 2 -0.8891 -0.3841
-2 -4 3 -1.4855 -0.2918
-2 -4 4 -1.3607 -0.2236
-2 -4 5 -0.6847 -0.1868
-2 -4 6 0.0706 -0.1740
-2 -4 7 0.4795 -0.1653
-2 -4 8 0.4104 -0.1389
-2 -4 9 0.0179 -0.0885
-2 -4 10 -0.4398 -0.0314
-2 -4 11 -0.7589 0.0033
-2 -4 12 -0.8177 -0.0011
-2 -4 13 -0.5468 -0.0326
-2 -4 14 0.0450 -0.0581
-2 -4 15 0.7928 -0.0498
-2 -4 16 1.3736 -0.0079
-2 -4 17 1.4732 0.0399
-2 -4 18 1.0251 0.0608
-2 -3 1 -0.6356 -0.9703
-2 -3 2 -1.0348 -0.8701
-2 -3 3 -0.7768 -0.7414
-2 -3 4 -0.0098 -0.6032
-2 -3 5 0.7358 -0.4766
-2 -3 6 0.9681 -0.3694
-2 -3 7 0.5953 -0.2733
-2 -3 8 -0.0622 -0.1767
-2 -3 9 -0.5763 -0.0806
-2 -3 10 -0.7348 0.0002
-2 -3 11 -0.6141 0.0523
-2 -3 12 -0.4039 0.0782
-2 -3 13 -0.2079 0.0953
-2 -3 14 -0.0181 0.1187
-2 -3 15 0.1657 0.1464
-2 -3 16 0.2520 0.1610
-2 -3 17 0.1306 0.1471
-2 -3 18 -0.1800 0.1064
-2 -2 1 -0.9143 0.4145
-2 -2 2 -0.4409 0.3703
-2 -2 3 0.4527 0.3514
-2 -2 4 1.2906 0.3427
-2 -2 5 1.5391 0.3185
-2 -2 6 1.0479 0.2669
-2 -2 7 0.1791 0.1959
-2 -2 8 -0.4863 0.1219
-2 -2 9 -0.6011 0.0584
-2 -2 10 -0.2737 0.0155
-2 -2 11 0.0975 0.0024
-2 -2 12 0.1876 0.0238
-2 -2 13 -0.0284 0.0696
-2 -2 14 -0.3438 0.1125
-2 -2 15 -0.5562 0.1213
-2 -2 16 -0.6242 0.0852
-2 -2 17 -0.6299 0.0249
-2 -1 1 -0.5293 0.9076
-2 -1 2 0.3577 0.7961
-2 -1 3 1.2274 0.7235
-2 -1 4 1.6140 0.6569
-2 -1 5 1.2794 0.5646
-2 -1 6 0.4574 0.4379
-2 -1 7 -0.2884 0.2898
-2 -1 8 -0.4887 0.1421
-2 -1 9 -0.1141 0.0180
-2 -1 10 0.4460 -0.0608
-2 -1 11 0.7284 -0.0822
-2 -1 12 0.5518 -0.0569
-2 -1 13 0.0994 -0.0219
-2 -1 14 -0.2906 -0.0230
-2 -1 15 -0.4052 -0.0829
-2 -1 16 -0.2751 -0.1795
-2 -1 17 -0.0819 -0.2568
-2 0 1 0.4186 -0.5945
-2 0 2 1.0663 -0.5556
-2 0 3 1.4506 -0.4675
-2 0 4 1.3493 -0.3758
-2 0 5 0.7978 -0.3003
-2 0 6 0.1308 -0.2389
-2 0 7 -0.2438 -0.1856
-2 0 8 -0.1516 -0.1396
-2 0 9 0.2335 -0.1002
-2 0 10 0.5617 -0.0621
-2 0 11 0.6042 -0.0225
-2 0 12 0.4163 0.0064
-2 0 13 0.2477 -0.0034
-2 0 14 0.3098 -0.0742
-2 0 15 0.6066 -0.1976
-2 0 16 0.9500 -0.3278
-2 1 1 1.6146 -1.0920
-2 1 2 1.7595 -0.9421
-2 1 3 1.7447 -0.8085
-2 1 4 1.5330 -0.6927
-2 1 5 1.1601 -0.5654
-2 1 6 0.7496 -0.4059
-2 1 7 0.4188 -0.2279
-2 1 8 0.1887 -0.0688
-2 1 9 0.0013 0.0393
-2 1 10 -0.1736 0.0902
-2 1 11 -0.2622 0.0977
-2 1 12 -0.1285 0.0766
-2 1 13 0.2972 0.0313
-2 1 14 0.9223 -0.0384
-2 1 15 1.5156 -0.1248
-2 1 16 1.8313 -0.2070
-2 2 1 2.3317 0.5921
-2 2 2 2.1884 0.5776
-2 2 3 2.2020 0.4614
-2 2 4 2.2815 0.3219
-2 2 5 2.2299 0.2355
-2 2 6 1.8866 0.2245
-2 2 7 1.2160 0.2494
-2 2 8 0.3310 0.2491
-2 2 9 -0.5344 0.1901
-2 2 10 -1.1021 0.0880
-2 2 11 -1.1666 -0.0085
-2 2 12 -0.7029 -0.0540
-2 2 13 0.1050 -0.0333
-2 2 14 0.9407 0.0322
-2 2 15 1.5001 0.1003
-2 3 1 1.8790 1.2989
-2 3 2 1.8039 1.0867
-2 3 3 2.1541 0.8062
-2 3 4 2.6330 0.5581
-2 3 5 2.8315 0.3995
-2 3 6 2.4768 0.3148
-2 3 7 1.5706 0.2426
-2 3 8 0.3758 0.1301
-2 3 9 -0.7145 -0.0242
-2 3 10 -1.3571 -0.1686
-2 3 11 -1.4042 -0.2322
-2 3 12 -0.9502 -0.1693
-2 3 13 -0.2638 0.0107
-2 3 14 0.3479 0.2439
-2 3 15 0.6703 0.4404
-2 4 1 0.4825 -0.3211
-2 4 2 0.6449 -0.4308
-2 4 3 1.2532 -0.4905
-2 4 4 1.8988 -0.4659
-2 4 5 2.2008 -0.3733
-2 4 6 1.9910 -0.2683
-2 4 7 1.3479 -0.2059
-2 4 8 0.5111 -0.2036
-2 4 9 -0.2483 -0.2311
-2 4 10 -0.7385 -0.2295
-2 4 11 -0.8982 -0.1462
-2 4 12 -0.7887 0.0347
-2 4 13 -0.5442 0.2802
-2 4 14 -0.3102 0.5181
-2 5 1 -0.7014 -1.1649
-2 5 2 -0.3910 -1.0349
-2 5 3 0.1104 -0.8359
-2 5 4 0.5421 -0.6049
-2 5 5 0.7923 -0.3910
-2 5 6 0.8751 -0.2302
-2 5 7 0.8382 -0.1287
-2 5 8 0.7012 -0.0656
-2 5 9 0.4629 -0.0104
-2 5 10 0.1449 0.0601
-2 5 11 -0.1841 0.1539
-2 5 12 -0.4340 0.2647
-2 5 13 -0.5486 0.3723
-2 6 1 -0.7373 0.2620
-2 6 2 -0.5007 0.3893
-2 6 3 -0.4313 0.4778
-2 6 4 -0.4510 0.4973
-2 6 5 -0.3646 0.4470
-2 6 6 -0.0650 0.3592
-2 6 7 0.3616 0.2778
-2 6 8 0.6991 0.2276
-2 6 9 0.7637 0.1995
-2 6 10 0.5307 0.1653
-2 6 11 0.1399 0.1064
-2 6 12 -0.2102 0.0321
-2 7 1 0.0608 1.1218
-2 7 2 0.0558 1.0516
-2 7 3 -0.3136 0.8890
-2 7 4 -0.6890 0.6554
-2 7 5 -0.7562 0.4069
-2 7 6 -0.4598 0.2095
-2 7 7 -0.0012 0.0969
-2 7 8 0.3392 0.0454
-2 7 9 0.3974 -0.0092
-2 7 10 0.2055 -0.1200
-2 7 11 -0.0722 -0.2833
-2 7 12 -0.2705 -0.4378
-2 8 1 0.4917 -0.0932
-2 8 2 0.2802 -0.2101
-2 8 3 -0.2044 -0.3442
-2 8 4 -0.5900 -0.4582
-2 8 5 -0.6863 -0.4993
-2 8 6 -0.5506 -0.4366
-2 8 7 -0.3700 -0.2993
-2 8 8 -0.2925 -0.1744
-2 8 9 -0.3385 -0.1525
-2 8 10 -0.4307 -0.2597
-2 8 11 -0.4817 -0.4310
-2 9 1 -0.0634 -0.9091
-2 9 2 -0.2483 -0.8845
-2 9 3 -0.4758 -0.8262
-2 9 4 -0.6003 -0.7153
-2 9 5 -0.6433 -0.5240
-2 9 6 -0.6997 -0.2626
-2 9 7 -0.8109 -0.0055
-2 9 8 -0.9228 0.1397
-2 9 9 -0.9458 0.1077
-2 10 1 -0.7941 0.0820
-2 10 2 -0.7402 0.1658
-2 10 3 -0.6329 0.2081
-2 10 4 -0.5631 0.2431
-2 10 5 -0.6429 0.3161
-2 10 6 -0.8751 0.4210
-2 10 7 -1.1268 0.4854
-2 10 8 -1.2263 0.4244
-2 11 1 -0.5026 0.8252
-2 11 2 -0.2632 0.7988
-2 11 3 -0.0985 0.6566
-2 11 4 -0.1429 0.4912
-2 11 5 -0.4181 0.3839
-2 11 6 -0.7878 0.3355
-2 11 7 -1.0401 0.2751
-2 12 1 0.6667 0.1121
-2 12 2 0.8139 -0.0238
-2 12 3 0.7203 -0.2130
-2 12 4 0.3851 -0.3296
-2 12 5 -0.0717 -0.3128
-2 12 6 -0.4591 -0.2071
-2 13 1 1.3119 -0.4550
-2 13 2 1.1983 -0.6085
-2 13 3 0.8477 -0.6823
-2 13 4 0.3872 -0.5889
-2 14 1 0.7271 -0.0247
-2 14 2 0.5150 -0.1600
-1 -16 3 0.2084 -0.3346
-1 -16 4 0.2390 -0.2051
-1 -16 5 0.3609 -0.1907
-1 -16 6 0.6527 -0.2141
-1 -16 7 1.0563 -0.2033
-1 -16 8 1.3630 -0.1455
-1 -16 9 1.3428 -0.0805
-1 -16 10 0.9345 -0.0431
-1 -16 11 0.3376 -0.0130
-1 -16 12 -0.0994 0.0748
-1 -15 1 0.9974 0.0719
-1 -15 2 1.1261 0.2121
-1 -15 3 1.1562 0.2101
-1 -15 4 1.1341 0.0914
-1 -15 5 1.1417 -0.0580
-1 -15 6 1.1958 -0.1554
-1 -15 7 1.1957 -0.1771
-1 -15 8 0.9905 -0.1614
-1 -15 9 0.5292 -0.1605
-1 -15 10 -0.0408 -0.1831
-1 -15 11 -0.4403 -0.1821
-1 -15 12 -0.4673 -0.0992
-1 -15 13 -0.1773 0.0738
-1 -15 14 0.1298 0.2765
-1 -14 1 1.6641 0.7121
-1 -14 2 1.8451 0.6687
-1 -14 3 1.8722 0.5119
-1 -14 4 1.7730 0.3337
-1 -14 5 1.5750 0.2166
-1 -14 6 1.2577 0.1825
-1 -14 7 0.7779 0.1880
-1 -14 8 0.1587 0.1678
-1 -14 9 -0.4489 0.0905
-1 -14 10 -0.8209 -0.0193
-1 -14 11 -0.8230 -0.1069
-1 -14 12 -0.5512 -0.1360
-1 -14 13 -0.3114 -0.1124
-1 -14 14 -0.4157 -0.0651
-1 -14 15 -0.9405 -0.0069
-1 -14 16 -1.6402 0.0790
-1 -13 1 1.2822 0.0739
-1 -13 2 1.4227 -0.0360
-1 -13 3 1.4793 -0.1403
-1 -13 4 1.4397 -0.1552
-1 -13 5 1.2499 -0.0630
-1 -13 6 0.8546 0.0819
-1 -13 7 0.2808 0.1972
-1 -13 8 -0.3166 0.2303
-1 -13 9 -0.7149 0.1857
-1 -13 10 -0.7732 0.1046
-1 -13 11 -0.5603 0.0231
-1 -13 12 -0.3402 -0.0491
-1 -13 13 -0.3997 -0.1126
-1 -13 14 -0.8388 -0.1456
-1 -13 15 -1.4842 -0.0993
-1 -13 16 -1.9980 0.0621
-1 -13 17 -2.0993 0.3111
-1 -12 1 0.1799 -0.5221
-1 -12 2 0.1364 -0.6173
-1 -12 3 0.2519 -0.6313
-1 -12 4 0.4553 -0.5276
-1 -12 5 0.5864 -0.3483
-1 -12 6 0.5213 -0.1764
-1 -12 7 0.2757 -0.0724
-1 -12 8 -0.0023 -0.0386
-1 -12 9 -0.1513 -0.0349
-1 -12 10 -0.1270 -0.0267
-1 -12 11 -0.0313 -0.0154
-1 -12 12 -0.0169 -0.0236
-1 -12 13 -0.1537 -0.0515
-1 -12 14 -0.3770 -0.0529
-1 -12 15 -0.5553 0.0351
-1 -12 16 -0.6059 0.2312
-1 -12 17 -0.5500 0.4721
-1 -11 1 -0.7908 0.1172
-1 -11 2 -1.0185 0.0302
-1 -11 3 -0.8040 0.0120
-1 -11 4 -0.2901 0.0523
-1 -11 5 0.2615 0.0880
-1 -11 6 0.6361 0.0639
-1 -11 7 0.7631 -0.0174
-1 -11 8 0.6940 -0.1003
-1 -11 9 0.5205 -0.1276
-1 -11 10 0.3250 -0.0914
-1 -11 11 0.1917 -0.0371
-1 -11 12 0.2236 -0.0163
-1 -11 13 0.4961 -0.0344
-1 -11 14 0.9631 -0.0427
-1 -11 15 1.4149 0.0156
-1 -11 16 1.5694 0.1475
-1 -11 17 1.2610 0.2949
-1 -11 18 0.5820 0.3753
-1 -10 1 -1.0920 0.5909
-1 -10 2 -1.2708 0.5385
-1 -10 3 -0.9070 0.5299
-1 -10 4 -0.2035 0.5167
-1 -10 5 0.5364 0.4405
-1 -10 6 1.0566 0.2921
-1 -10 7 1.2201 0.1268
-1 -10 8 1.0149 0.0225
-1 -10 9 0.5513 0.0159
-1 -10 10 0.0650 0.0722
-1 -10 11 -0.1309 0.1135
-1 -10 12 0.2083 0.0825
-1 -10 13 1.0710 -0.0134
-1 -10 14 2.1102 -0.1139
-1 -10 15 2.7887 -0.1571
-1 -10 16 2.6960 -0.1271
-1 -10 17 1.8217 -0.0580
-1 -10 18 0.5748 0.0008
-1 -9 1 -0.5395 -0.2789
-1 -9 2 -0.4168 -0.2235
-1 -9 3 0.0400 -0.1303
-1 -9 4 0.6260 -0.0681
-1 -9 5 1.1143 -0.0741
-1 -9 6 1.3275 -0.1212
-1 -9 7 1.1647 -0.1408
-1 -9 8 0.6350 -0.0812
-1 -9 9 -0.0905 0.0453
-1 -9 10 -0.6781 0.1676
-1 -9 11 -0.7610 0.2081
-1 -9 12 -0.1715 0.1395
-1 -9 13 0.8873 0.0022
-1 -9 14 1.8977 -0.1276
-1 -9 15 2.3222 -0.1897
-1 -9 16 1.9414 -0.1714
-1 -9 17 0.9857 -0.1017
-1 -9 18 -0.0362 -0.0223
-1 -8 1 0.6787 -0.7703
-1 -8 2 1.0310 -0.6430
-1 -8 3 1.2901 -0.5201
-1 -8 4 1.3614 -0.4502
-1 -8 5 1.2295 -0.4285
-1 -8 6 0.9126 -0.4040
-1 -8 7 0.4205 -0.3254
-1 -8 8 -0.2117 -0.1868
-1 -8 9 -0.8527 -0.0360
-1 -8 10 -1.2718 0.0609
-1 -8 11 -1.2624 0.0688
-1 -8 12 -0.8097 0.0087
-1 -8 13 -0.1472 -0.0598
-1 -8 14 0.3783 -0.0795
-1 -8 15 0.5382 -0.0307
-1 -8 16 0.3623 0.0641
-1 -8 17 0.0758 0.1621
-1 -8 18 -0.0985 0.2276
-1 -7 1 1.7214 0.3403
-1 -7 2 1.8579 0.3881
-1 -7 3 1.5170 0.3660
-1 -7 4 0.8379 0.2793
-1 -7 5 0.0900 0.1732
-1 -7 6 -0.5053 0.0973
-1 -7 7 -0.8823 0.0676
-1 -7 8 -1.1016 0.0589
-1 -7 9 -1.2441 0.0316
-1 -7 10 -1.3408 -0.0313
-1 -7 11 -1.3849 -0.1073
-1 -7 12 -1.3728 -0.1503
-1 -7 13 -1.3037 -0.1247
-1 -7 14 -1.1441 -0.0313
-1 -7 15 -0.8267 0.0926
-1 -7 16 -0.3227 0.1968
-1 -7 17 0.2742 0.2457
-1 -7 18 0.7557 0.2341
-1 -6 1 1.5662 0.9466
-1 -6 2 1.0618 0.8738
-1 -6 3 -0.0116 0.7439
-1 -6 4 -1.2356 0.5998
-1 -6 5 -2.1283 0.4825
-1 -6 6 -2.4113 0.3995
-1 -6 7 -2.1303 0.3245
-1 -6 8 -1.5800 0.2266
-1 -6 9 -1.1151 0.1020
-1 -6 10 -0.9733 -0.0181
-1 -6 11 -1.1788 -0.0899
-1 -6 12 -1.5406 -0.0906
-1 -6 13 -1.7397 -0.0355
-1 -6 14 -1.4919 0.0310
-1 -6 15 -0.7296 0.0627
-1 -6 16 0.3106 0.0366
-1 -6 17 1.1923 -0.0377
-1 -6 18 1.5410 -0.1276
-1 -5 1 0.1429 -0.3008
-1 -5 2 -0.9518 -0.3647
-1 -5 3 -2.3643 -0.3966
-1 -5 4 -3.5042 -0.3634
-1 -5 5 -3.8898 -0.2713
-1 -5 6 -3.4056 -0.1639
-1 -5 7 -2.3414 -0.0863
-1 -5 8 -1.2152 -0.0509
-1 -5 9 -0.5011 -0.0325
-1 -5 10 -0.4055 0.0030
-1 -5 11 -0.7820 0.0650
-1 -5 12 -1.2193 0.1267
-1 -5 13 -1.2720 0.1446
-1 -5 14 -0.7316 0.0906
-1 -5 15 0.2204 -0.0282
-1 -5 16 1.1061 -0.1742
-1 -5 17 1.4591 -0.3011
-1 -5 18 1.1430 -0.3771
-1 -4 1 -1.4557 -0.9656
-1 -4 2 -2.6016 -0.9588
-1 -4 3 -3.6631 -0.8886
-1 -4 4 -4.0987 -0.7529
-1 -4 5 -3.6520 -0.5907
-1 -4 6 -2.4891 -0.4479
-1 -4 7 -1.0954 -0.3386
-1 -4 8 -0.0131 -0.2393
-1 -4 9 0.4250 -0.1195
-1 -4 10 0.2399 0.0213
-1 -4 11 -0.2311 0.1434
-1 -4 12 -0.5375 0.1949
-1 -4 13 -0.3875 0.1520
-1 -4 14 0.1626 0.0390
-1 -4 15 0.7416 -0.0857
-1 -4 16 0.9240 -0.1662
-1 -4 17 0.5459 -0.1803
-1 -4 18 -0.1655 -0.1453
-1 -3 1 -2.0549 0.4306
-1 -3 2 -2.6856 0.4115
-1 -3 3 -2.9692 0.3954
-1 -3 4 -2.5988 0.3678
-1 -3 5 -1.6084 0.3012
-1 -3 6 -0.3452 0.1936
-1 -3 7 0.7322 0.0810
-1 -3 8 1.2912 0.0109
-1 -3 9 1.2702 0.0014
-1 -3 10 0.8737 0.0259
-1 -3 11 0.4366 0.0356
-1 -3 12 0.2240 0.0013
-1 -3 13 0.2753 -0.0609
-1 -3 14 0.3947 -0.1007
-1 -3 15 0.3136 -0.0715
-1 -3 16 -0.0798 0.0354
-1 -3 17 -0.6256 0.1815
-1 -3 18 -1.0027 0.3042
-1 -2 1 -1.3286 1.1562
-1 -2 2 -1.2942 1.0893
-1 -2 3 -0.9630 1.0040
-1 -2 4 -0.2838 0.8788
-1 -2 5 0.5689 0.7020
-1 -2 6 1.3205 0.4939
-1 -2 7 1.7614 0.2965
-1 -2 8 1.8394 0.1421
-1 -2 9 1.6455 0.0329
-1 -2 10 1.3300 -0.0507
-1 -2 11 1.0082 -0.1232
-1 -2 12 0.7030 -0.1750
-1 -2 13 0.3570 -0.1771
-1 -2 14 -0.0844 -0.1059
-1 -2 15 -0.5723 0.0341
-1 -2 16 -0.9290 0.2054
-1 -2 17 -0.9545 0.3532
-1 -1 1 0.2454 -0.4365
-1 -1 2 0.7043 -0.4208
-1 -1 3 1.1515 -0.3539
-1 -1 4 1.5113 -0.2709
-1 -1 5 1.7005 -0.1984
-1 -1 6 1.7172 -0.1450
-1 -1 7 1.6478 -0.1105
-1 -1 8 1.5886 -0.0941
-1 -1 9 1.5573 -0.0937
-1 -1 10 1.4701 -0.0985
-1 -1 11 1.1987 -0.0900
-1 -1 12 0.6688 -0.0539
-1 -1 13 -0.0583 0.0073
-1 -1 14 -0.7671 0.0733
-1 -1 15 -1.1637 0.1188
-1 -1 16 -1.0361 0.1285
-1 -1 17 -0.4176 0.1040
-1 0 1 1.8152 -1.4107
-1 0 2 2.4449 -1.2949
-1 0 3 2.7104 -1.0939
-1 0 4 2.5526 -0.8484
-1 0 5 2.0949 -0.6011
-1 0 6 1.5969 -0.3890
-1 0 7 1.2982 -0.2343
-1 0 8 1.2650 -0.1347
-1 0 9 1.3530 -0.0632
-1 0 10 1.3105 0.0129
-1 0 11 0.9466 0.1047
-1 0 12 0.2623 0.1865
-1 0 13 -0.5261 0.2105
-1 0 14 -1.0818 0.1417
-1 0 15 -1.1272 -0.0128
-1 0 16 -0.6213 -0.2029
-1 1 1 2.5410 0.1087
-1 1 2 3.2869 0.1521
-1 1 3 3.4760 0.2114
-1 1 4 3.1184 0.2660
-1 1 5 2.4687 0.2891
-1 1 6 1.8584 0.2607
-1 1 7 1.4905 0.1864
-1 1 8 1.3438 0.1039
-1 1 9 1.2363 0.0629
-1 1 10 0.9782 0.0868
-1 1 11 0.5021 0.1475
-1 1 12 -0.0979 0.1771
-1 1 13 -0.6177 0.1138
-1 1 14 -0.8499 -0.0532
-1 1 15 -0.7013 -0.2743
-1 1 16 -0.2647 -0.4694
-1 2 1 2.0769 1.2013
-1 2 2 2.8942 1.1185
-1 2 3 3.1942 0.9984
-1 2 4 3.0335 0.8432
-1 2 5 2.6389 0.6496
-1 2 6 2.2187 0.4250
-1 2 7 1.8446 0.2030
-1 2 8 1.4756 0.0349
-1 2 9 1.0612 -0.0426
-1 2 10 0.6131 -0.0387
-1 2 11 0.1946 -0.0082
-1 2 12 -0.1322 -0.0142
-1 2 13 -0.3388 -0.0840
-1 2 14 -0.4262 -0.1928
-1 2 15 -0.4136 -0.2866
-1 3 1 0.8749 -0.1423
-1 3 2 1.4906 -0.1790
-1 3 3 1.7961 -0.2063
-1 3 4 1.8770 -0.2255
-1 3 5 1.8453 -0.2456
-1 3 6 1.7262 -0.2658
-1 3 7 1.4793 -0.2688
-1 3 8 1.1012 -0.2346
-1 3 9 0.6809 -0.1651
-1 3 10 0.3441 -0.0894
-1 3 11 0.1473 -0.0423
-1 3 12 0.0332 -0.0340
-1 3 13 -0.1059 -0.0402
-1 3 14 -0.3229 -0.0244
-1 3 15 -0.5667 0.0288
-1 4 1 -0.1531 -1.1827
-1 4 2 -0.0969 -1.1033
-1 4 3 -0.1097 -0.9655
-1 4 4 -0.0584 -0.7855
-1 4 5 0.0910 -0.5883
-1 4 6 0.2562 -0.3939
-1 4 7 0.3395 -0.2146
-1 4 8 0.3286 -0.0646
-1 4 9 0.2877 0.0367
-1 4 10 0.2631 0.0779
-1 4 11 0.2130 0.0739
-1 4 12 0.0445 0.0662
-1 4 13 -0.2779 0.0965
-1 4 14 -0.6638 0.1729
-1 5 1 -0.3642 0.0596
-1 5 2 -0.9142 0.0858
-1 5 3 -1.3870 0.1353
-1 5 4 -1.5869 0.1983
-1 5 5 -1.4627 0.2584
-1 5 6 -1.0942 0.3003
-1 5 7 -0.6107 0.3091
-1 5 8 -0.1345 0.2721
-1 5 9 0.2186 0.1882
-1 5 10 0.3350 0.0809
-1 5 11 0.1480 -0.0040
-1 5 12 -0.2897 -0.0234
-1 5 13 -0.7868 0.0302
-1 6 1 0.1429 1.0758
-1 6 2 -0.6325 0.9668
-1 6 3 -1.3417 0.8393
-1 6 4 -1.7445 0.7020
-1 6 5 -1.7131 0.5574
-1 6 6 -1.2686 0.4040
-1 6 7 -0.5756 0.2391
-1 6 8 0.0973 0.0677
-1 6 9 0.4661 -0.0878
-1 6 10 0.3635 -0.1902
-1 6 11 -0.1525 -0.2081
-1 6 12 -0.8016 -0.1424
-1 7 1 0.6391 0.0124
-1 7 2 0.0916 -0.0640
-1 7 3 -0.5047 -0.1293
-1 7 4 -0.9043 -0.1775
-1 7 5 -0.9185 -0.2137
-1 7 6 -0.5291 -0.2487
-1 7 7 0.0670 -0.2854
-1 7 8 0.5325 -0.3089
-1 7 9 0.5750 -0.2893
-1 7 10 0.1349 -0.2037
-1 7 11 -0.5563 -0.0601
-1 7 12 -1.1108 0.0940
-1 8 1 0.4425 -0.9012
-1 8 2 0.2514 -0.8362
-1 8 3 -0.0691 -0.7227
-1 8 4 -0.3066 -0.5786
-1 8 5 -0.2892 -0.4354
-1 8 6 -0.0197 -0.3176
-1 8 7 0.3032 -0.2234
-1 8 8 0.4117 -0.1245
-1 8 9 0.1647 0.0110
-1 8 10 -0.3350 0.1857
-1 8 11 -0.8010 0.3573
-1 9 1 -0.3455 -0.0368
-1 9 2 -0.3600 0.0401
-1 9 3 -0.4410 0.1396
-1 9 4 -0.4595 0.2274
-1 9 5 -0.3565 0.2683
-1 9 6 -0.2026 0.2552
-1 9 7 -0.1438 0.2193
-1 9 8 -0.2713 0.2115
-1 9 9 -0.5259 0.2642
-1 9 10 -0.7263 0.3606
-1 10 1 -0.9817 0.6658
-1 10 2 -0.9732 0.6538
-1 10 3 -0.8524 0.6228
-1 10 4 -0.6389 0.5428
-1 10 5 -0.4442 0.4045
-1 10 6 -0.3988 0.2354
-1 10 7 -0.5404 0.0911
-1 10 8 -0.7594 0.0230
-1 11 1 -1.0906 -0.1026
-1 11 2 -0.9972 -0.1103
-1 11 3 -0.6342 -0.1375
-1 11 4 -0.2038 -0.1955
-1 11 5 0.0394 -0.2684
-1 11 6 -0.0324 -0.3198
-1 11 7 -0.3244 -0.3134
-1 12 1 -1.0717 -0.6116
-1 12 2 -0.7675 -0.5632
-1 12 3 -0.1710 -0.5240
-1 12 4 0.3849 -0.4791
-1 12 5 0.6112 -0.4054
-1 12 6 0.4536 -0.2911
-1 13 1 -1.2361 0.1434
-1 13 2 -0.7581 0.1276
-1 13 3 -0.0976 0.0997
-1 13 4 0.4107 0.0958
-1 14 1 -1.2003 0.5496
-1 14 2 -0.7466 0.4219
0 -16 3 -1.7258 0.1468
0 -16 4 -1.4354 -0.1327
0 -16 5 -0.9501 -0.2619
0 -16 6 -0.4936 -0.2273
0 -16 7 -0.2443 -0.0916
0 -16 8 -0.2735 0.0406
0 -16 9 -0.5277 0.0769
0 -16 10 -0.8478 -0.0113
0 -16 11 -1.0326 -0.1724
0 -16 12 -0.9360 -0.3081
0 -16 13 -0.5547 -0.3377
0 -15 1 -1.4830 0.9465
0 -15 2 -1.5123 0.6695
0 -15 3 -1.3587 0.3645
0 -15 4 -1.1407 0.1367
0 -15 5 -0.9701 0.0416
0 -15 6 -0.9017 0.0695
0 -15 7 -0.9308 0.1543
0 -15 8 -1.0139 0.2090
0 -15 9 -1.0817 0.1738
0 -15 10 -1.0505 0.0511
0 -15 11 -0.8526 -0.0975
0 -15 12 -0.4841 -0.1959
0 -15 13 -0.0319 -0.2062
0 -15 14 0.3585 -0.1512
0 -15 15 0.5655 -0.0907
0 -14 1 -2.3441 0.0762
0 -14 2 -1.9160 -0.0824
0 -14 3 -1.6161 -0.1762
0 -14 4 -1.5515 -0.1679
0 -14 5 -1.6797 -0.0722
0 -14 6 -1.8524 0.0579
0 -14 7 -1.9121 0.1597
0 -14 8 -1.7702 0.1933
0 -14 9 -1.4286 0.1617
0 -14 10 -0.9581 0.1058
0 -14 11 -0.4627 0.0721
0 -14 12 -0.0457 0.0773
0 -14 13 0.2236 0.0964
0 -14 14 0.3373 0.0857
0 -14 15 0.3498 0.0213
0 -14 16 0.3394 -0.0807
0 -13 1 -3.4961 -0.7609
0 -13 2 -2.8207 -0.7602
0 -13 3 -2.4561 -0.6450
0 -13 4 -2.4348 -0.4581
0 -13 5 -2.5973 -0.2765
0 -13 6 -2.6977 -0.1643
0 -13 7 -2.5403 -0.1361
0 -13 8 -2.0719 -0.1517
0 -13 9 -1.3970 -0.1455
0 -13 10 -0.7170 -0.0736
0 -13 11 -0.2258 0.0530
0 -13 12 -0.0108 0.1741
0 -13 13 -0.0094 0.2234
0 -13 14 -0.0521 0.1771
0 -13 15 0.0261 0.0699
0 -13 16 0.2755 -0.0323
0 -13 17 0.5981 -0.0798
0 -12 1 -3.9380 -0.2374
0 -12 2 -3.1811 -0.1477
0 -12 3 -2.7677 0.0068
0 -12 4 -2.6894 0.1329
0 -12 5 -2.7632 0.1484
0 -12 6 -2.7354 0.0387
0 -12 7 -2.4211 -0.1308
0 -12 8 -1.8099 -0.2562
0 -12 9 -1.0780 -0.2640
0 -12 10 -0.4868 -0.1589
0 -12 11 -0.2186 -0.0173
0 -12 12 -0.2526 0.0699
0 -12 13 -0.3741 0.0619
0 -12 14 -0.3189 -0.0089
0 -12 15 0.0436 -0.0714
0 -12 16 0.6207 -0.0741
0 -12 17 1.1612 -0.0205
0 -11 1 -2.7656 0.5318
0 -11 2 -2.0270 0.6286
0 -11 3 -1.7150 0.7114
0 -11 4 -1.7907 0.6914
0 -11 5 -2.0181 0.5370
0 -11 6 -2.0836 0.3016
0 -11 7 -1.7823 0.0895
0 -11 8 -1.1576 -0.0151
0 -11 9 -0.4806 -0.0051
0 -11 10 -0.0649 0.0504
0 -11 11 -0.0398 0.0643
0 -11 12 -0.2536 -0.0004
0 -11 13 -0.3853 -0.1059
0 -11 14 -0.1797 -0.1771
0 -11 15 0.3726 -0.1678
0 -11 16 1.0415 -0.0986
0 -11 17 1.5268 -0.0351
0 -11 18 1.6484 -0.0295
0 -10 1 -0.2268 0.0282
0 -10 2 0.1724 0.1026
0 -10 3 -0.0686 0.1372
0 -10 4 -0.7357 0.0935
0 -10 5 -1.3732 0.0017
0 -10 6 -1.5285 -0.0610
0 -10 7 -1.0382 -0.0351
0 -10 8 -0.1458 0.0688
0 -10 9 0.6600 0.1737
0 -10 10 0.9793 0.1959
0 -10 11 0.7645 0.1135
0 -10 12 0.3181 -0.0139
0 -10 13 0.0433 -0.0935
0 -10 14 0.1565 -0.0751
0 -10 15 0.5748 0.0062
0 -10 16 1.0320 0.0590
0 -10 17 1.2900 0.0107
0 -10 18 1.2740 -0.1333
0 -9 1 1.7082 -0.6090
0 -9 2 1.2528 -0.5751
0 -9 3 0.0898 -0.5763
0 -9 4 -1.2040 -0.5917
0 -9 5 -1.8958 -0.5561
0 -9 6 -1.5300 -0.4204
0 -9 7 -0.2338 -0.2067
0 -9 8 1.3464 -0.0057
0 -9 9 2.4519 0.0876
0 -9 10 2.6719 0.0493
0 -9 11 2.1340 -0.0496
0 -9 12 1.3235 -0.0962
0 -9 13 0.7131 -0.0250
0 -9 14 0.4957 0.1276
0 -9 15 0.5751 0.2485
0 -9 16 0.7416 0.2330
0 -9 17 0.8434 0.0634
0 -9 18 0.8348 -0.1791
0 -8 1 0.7451 0.0626
0 -8 2 -0.5785 0.0437
0 -8 3 -2.1985 -0.0271
0 -8 4 -3.2507 -0.0928
0 -8 5 -3.0085 -0.0868
0 -8 6 -1.3672 0.0004
0 -8 7 1.0447 0.1020
0 -8 8 3.2282 0.1260
0 -8 9 4.3949 0.0348
0 -8 10 4.3579 -0.1149
0 -8 11 3.4995 -0.2101
0 -8 12 2.4161 -0.1688
0 -8 13 1.5519 -0.0071
0 -8 14 1.0581 0.1688
0 -8 15 0.8795 0.2382
0 -8 16 0.8992 0.1492
0 -8 17 1.0033 -0.0516
0 -8 18 1.0718 -0.2590
0 -7 1 -2.3889 0.6726
0 -7 2 -3.5072 0.6463
0 -7 3 -4.2040 0.5502
0 -7 4 -3.7819 0.4506
0 -7 5 -1.9955 0.3982
0 -7 6 0.7022 0.3801
0 -7 7 3.3851 0.3351
0 -7 8 5.1901 0.2177
0 -7 9 5.7641 0.0490
0 -7 10 5.3277 -0.0926
0 -7 11 4.3896 -0.1343
0 -7 12 3.3979 -0.0700
0 -7 13 2.5857 0.0330
0 -7 14 2.0316 0.0844
0 -7 15 1.7637 0.0353
0 -7 16 1.7641 -0.0943
0 -7 17 1.9044 -0.2398
0 -7 18 1.9477 -0.3404
0 -6 1 -2.5115 -0.0831
0 -6 2 -1.8783 -0.0808
0 -6 3 -0.5314 -0.1279
0 -6 4 1.5524 -0.1577
0 -6 5 3.9512 -0.1396
0 -6 6 5.9639 -0.0964
0 -6 7 7.0329 -0.0677
0 -6 8 7.0757 -0.0643
0 -6 9 6.4564 -0.0587
0 -6 10 5.6518 -0.0195
0 -6 11 4.9238 0.0498
0 -6 12 4.2690 0.1068
0 -6 13 3.6211 0.1058
0 -6 14 3.0468 0.0370
0 -6 15 2.7168 -0.0662
0 -6 16 2.6968 -0.1571
0 -6 17 2.8006 -0.2116
0 -6 18 2.6874 -0.2365
0 -5 1 6.0314 -0.4788
0 -5 2 8.8819 -0.5295
0 -5 3 11.7020 -0.5745
0 -5 4 13.7890 -0.5637
0 -5 5 14.4607 -0.5019
0 -5 6 13.4895 -0.4216
0 -5 7 11.3375 -0.3401
0 -5 8 8.9331 -0.2466
0 -5 9 7.1060 -0.1280
0 -5 10 6.1090 -0.0010
0 -5 11 5.6010 0.0904
0 -5 12 5.0733 0.1112
0 -5 13 4.3213 0.0708
0 -5 14 3.5595 0.0184
0 -5 15 3.1229 0.0015
0 -5 16 3.0793 0.0246
0 -5 17 3.1241 0.0490
0 -5 18 2.8397 0.0336
0 -4 1 23.2094 0.5104
0 -4 2 26.8343 0.3675
0 -4 3 28.8540 0.3117
0 -4 4 28.3858 0.3132
0 -4 5 25.2343 0.3004
0 -4 6 20.2112 0.2327
0 -4 7 14.8592 0.1310
0 -4 8 10.6608 0.0458
0 -4 9 8.2568 0.0035
0 -4 10 7.2406 -0.0142
0 -4 11 6.6606 -0.0395
0 -4 12 5.8024 -0.0749
0 -4 13 4.6321 -0.0844
0 -4 14 3.6109 -0.0303
0 -4 15 3.1362 0.0801
0 -4 16 3.1366 0.1878
0 -4 17 3.1447 0.2247
0 -4 18 2.7178 0.1698
0 -3 1 42.3698 0.3970
0 -3 2 44.3893 0.4124
0 -3 3 43.2866 0.5944
0 -3 4 38.7319 0.7701
0 -3 5 31.5071 0.8008
0 -3 6 23.4054 0.6655
0 -3 7 16.4525 0.4420
0 -3 8 11.8988 0.2254
0 -3 9 9.6762 0.0610
0 -3 10 8.7045 -0.0565
0 -3 11 7.7884 -0.1386
0 -3 12 6.4104 -0.1718
0 -3 13 4.8671 -0.1321
0 -3 14 3.7612 -0.0266
0 -3 15 3.3654 0.0893
0 -3 16 3.3886 0.1427
0 -3 17 3.2635 0.0981
0 -3 18 2.6287 -0.0129
0 -2 1 56.1225 -1.8050
0 -2 2 55.0311 -1.3346
0 -2 3 50.1153 -0.7391
0 -2 4 41.9565 -0.2766
0 -2 5 32.1993 -0.0583
0 -2 6 23.0358 -0.0305
0 -2 7 16.2377 -0.0684
0 -2 8 12.3489 -0.0842
0 -2 9 10.6076 -0.0663
0 -2 10 9.6455 -0.0429
0 -2 11 8.4345 -0.0277
0 -2 12 6.8024 -0.0072
0 -2 13 5.2324 0.0296
0 -2 14 4.2357 0.0609
0 -2 15 3.8599 0.0421
0 -2 16 3.6885 -0.0521
0 -2 17 3.2302 -0.1955
0 -1 1 62.1328 -2.4205
0 -1 2 58.0865 -1.7183
0 -1 3 50.4025 -1.1340
0 -1 4 40.3706 -0.8094
0 -1 5 29.9674 -0.6867
0 -1 6 21.1857 -0.6086
0 -1 7 15.2138 -0.4605
0 -1 8 11.9988 -0.2407
0 -1 9 10.5080 -0.0246
0 -1 10 9.4976 0.1183
0 -1 11 8.2384 0.1744
0 -1 12 6.7306 0.1705
0 -1 13 5.3740 0.1298
0 -1 14 4.4585 0.0508
0 -1 15 3.8984 -0.0726
0 -1 16 3.3534 -0.2199
0 -1 17 2.5503 -0.3405
0 0 1 62.4216 0.5432
0 0 2 56.4999 0.8055
0 0 3 47.6438 0.6917
0 0 4 37.3553 0.3384
0 0 5 27.4335 -0.0025
0 0 6 19.4155 -0.1445
0 0 7 14.0261 -0.0713
0 0 8 11.0007 0.0954
0 0 9 9.4159 0.2139
0 0 10 8.2981 0.2195
0 0 11 7.1008 0.1384
0 0 12 5.7877 0.0332
0 0 13 4.5749 -0.0539
0 0 14 3.6119 -0.1145
0 0 15 2.8451 -0.1510
0 0 16 2.1107 -0.1564
0 1 0 62.1350 2.9420
0 1 1 58.3799 3.0039
0 1 2 51.5908 2.5359
0 1 3 42.8039 1.7329
0 1 4 33.3118 0.9329
0 1 5 24.4813 0.4092
0 1 6 17.3952 0.2261
0 1 7 12.5028 0.2502
0 1 8 9.5331 0.2843
0 1 9 7.7560 0.2083
0 1 10 6.4228 0.0315
0 1 11 5.1057 -0.1540
0 1 12 3.7608 -0.2578
0 1 13 2.5534 -0.2437
0 1 14 1.6270 -0.1293
0 1 15 0.9843 0.0425
0 1 16 0.5268 0.2259
0 2 0 53.7438 1.8891
0 2 1 48.7093 1.4987
0 2 2 41.9070 0.7939
0 2 3 34.1991 0.0913
0 2 4 26.4718 -0.3297
0 2 5 19.5880 -0.3849
0 2 6 14.1693 -0.2015
0 2 7 10.3655 0.0007
0 2 8 7.8317 0.0623
0 2 9 5.9711 -0.0353
0 2 10 4.2905 -0.1954
0 2 11 2.6311 -0.2935
0 2 12 1.1450 -0.2535
0 2 13 0.0768 -0.0737
0 2 14 -0.4654 0.1907
0 2 15 -0.5860 0.4598
0 3 0 38.1922 -0.6258
0 3 1 32.8698 -1.0062
0 3 2 27.1692 -1.3243
0 3 3 21.6440 -1.3856
0 3 4 16.7530 -1.1423
0 3 5 12.8406 -0.7155
0 3 6 9.9883 -0.3049
0 3 7 7.9283 -0.0607
0 3 8 6.1744 -0.0106
0 3 9 4.3225 -0.0745
0 3 10 2.3089 -0.1357
0 3 11 0.4286 -0.1088
0 3 12 -0.9000 0.0303
0 3 13 -1.4464 0.2496
0 3 14 -1.3272 0.4819
0 3 15 -0.9051 0.6491
0 4 0 18.9871 -0.6809
0 4 1 14.9213 -0.7581
0 4 2 11.4638 -0.6490
0 4 3 8.8801 -0.3652
0 4 4 7.2882 -0.0232
0 4 5 6.5650 0.2329
0 4 6 6.2763 0.3219
0 4 7 5.8062 0.2627
0 4 8 4.6798 0.1404
0 4 9 2.8675 0.0410
0 4 10 0.8307 0.0102
0 4 11 -0.7570 0.0510
0 4 12 -1.4336 0.1436
0 4 13 -1.2256 0.2571
0 4 14 -0.5872 0.3493
0 5 0 3.6022 0.4995
0 5 1 1.8209 0.6281
0 5 2 0.8446 0.8133
0 5 3 0.7971 0.9380
0 5 4 1.6166 0.9012
0 5 5 2.8928 0.6933
0 5 6 3.9285 0.4033
0 5 7 4.0743 0.1527
0 5 8 3.1272 0.0137
0 5 9 1.4918 -0.0229
0 5 10 -0.0482 -0.0144
0 5 11 -0.8114 -0.0085
0 5 12 -0.6266 -0.0142
0 5 13 0.1119 -0.0183
0 6 0 -2.7017 0.1740
0 6 1 -2.6242 0.3130
0 6 2 -2.2036 0.3934
0 6 3 -1.2796 0.3220
0 6 4 0.0836 0.1005
0 6 5 1.4570 -0.1636
0 6 6 2.2449 -0.3301
0 6 7 2.0856 -0.3267
0 6 8 1.1405 -0.1955
0 6 9 0.0265 -0.0519
0 6 10 -0.5766 0.0054
0 6 11 -0.3665 -0.0424
0 6 12 0.4093 -0.1406
0 7 0 -1.4887 -0.6157
0 7 1 -1.0160 -0.5357
0 7 2 -0.7713 -0.5161
0 7 3 -0.4760 -0.5833
0 7 4 -0.0905 -0.6703
0 7 5 0.1498 -0.6628
0 7 6 -0.0171 -0.4933
0 7 7 -0.5868 -0.2041
0 7 8 -1.2161 0.0730
0 7 9 -1.4430 0.2064
0 7 10 -1.0265 0.1515
0 7 11 -0.1403 -0.0297
0 8 0 1.2618 -0.0336
0 8 1 0.9866 -0.0107
0 8 2 0.2642 -0.0371
0 8 3 -0.5653 -0.0927
0 8 4 -1.3579 -0.1028
0 8 5 -2.1101 -0.0045
0 8 6 -2.7766 0.1867
0 8 7 -3.1715 0.3701
0 8 8 -3.0592 0.4241
0 8 9 -2.3579 0.2913
0 8 10 -1.2730 0.0195
0 9 0 1.2968 0.6411
0 9 1 0.2383 0.6191
0 9 2 -1.1002 0.5318
0 9 3 -2.4137 0.4262
0 9 4 -3.5153 0.3679
0 9 5 -4.2711 0.3786
0 9 6 -4.5402 0.4064
0 9 7 -4.2131 0.3598
0 9 8 -3.3207 0.1784
0 9 9 -2.1030 -0.1134
0 10 0 -1.1795 0.0134
0 10 1 -2.4086 -0.0212
0 10 2 -3.6054 -0.1092
0 10 3 -4.5265 -0.1811
0 10 4 -5.0081 -0.1815
0 10 5 -4.9522 -0.1195
0 10 6 -4.3404 -0.0660
0 10 7 -3.2756 -0.0985
0 10 8 -2.0013 -0.2360
0 11 0 -3.7705 -0.4985
0 11 1 -4.7642 -0.5379
0 11 2 -5.4590 -0.5878
0 11 3 -5.6442 -0.5663
0 11 4 -5.2348 -0.4403
0 11 5 -4.2867 -0.2557
0 11 6 -2.9826 -0.1067
0 11 7 -1.5914 -0.0655
0 12 0 -4.8503 0.2221
0 12 1 -5.6047 0.1409
0 12 2 -5.8959 0.0816
0 12 3 -5.5559 0.1137
0 12 4 -4.6174 0.2332
0 12 5 -3.2875 0.3601
0 12 6 -1.8593 0.3958
0 13 0 -4.2520 0.6682
0 13 1 -4.7697 0.5570
0 13 2 -4.8034 0.5072
0 13 3 -4.2954 0.5453
0 13 4 -3.3802 0.6185
0 14 0 -2.6960 -0.2203
0 14 1 -2.7917 -0.2647
0 14 2 -2.5763 -0.1689
0 15 0 -1.2247 -1.0798
1 -17 8 -0.3647 -0.0462
1 -16 3 -0.2489 0.2947
1 -16 4 -0.2578 0.2337
1 -16 5 -0.3639 0.2460
1 -16 6 -0.5209 0.2562
1 -16 7 -0.6176 0.1954
1 -16 8 -0.5759 0.0533
1 -16 9 -0.4321 -0.1108
1 -16 10 -0.3254 -0.2049
1 -16 11 -0.4028 -0.1693
1 -16 12 -0.7103 -0.0243
1 -16 13 -1.1515 0.1359
1 -15 0 -0.8496 0.1211
1 -15 1 -0.8725 -0.0148
1 -15 2 -0.7554 -0.0827
1 -15 3 -0.6444 -0.0561
1 -15 4 -0.6773 0.0365
1 -15 5 -0.8555 0.1335
1 -15 6 -1.0233 0.1813
1 -15 7 -0.9828 0.1642
1 -15 8 -0.6574 0.1092
1 -15 9 -0.1786 0.0648
1 -15 10 0.1761 0.0667
1 -15 11 0.1541 0.1127
1 -15 12 -0.3063 0.1615
1 -15 13 -1.0238 0.1622
1 -15 14 -1.6686 0.0954
1 -15 15 -1.9435 -0.0063
1 -14 0 -1.3946 -0.6405
1 -14 1 -1.2650 -0.6485
1 -14 2 -0.9680 -0.5690
1 -14 3 -0.7650 -0.4411
1 -14 4 -0.8165 -0.3183
1 -14 5 -1.0464 -0.2322
1 -14 6 -1.1878 -0.1794
1 -14 7 -0.9836 -0.1353
1 -14 8 -0.3949 -0.0799
1 -14 9 0.3362 -0.0144
1 -14 10 0.8218 0.0406
1 -14 11 0.7729 0.0607
1 -14 12 0.1914 0.0371
1 -14 13 -0.6209 -0.0110
1 -14 14 -1.2410 -0.0417
1 -14 15 -1.3732 -0.0164
1 -14 16 -1.0068 0.0703
1 -13 0 -1.2945 -0.1174
1 -13 1 -0.9648 -0.0543
1 -13 2 -0.5254 0.0082
1 -13 3 -0.2965 0.0291
1 -13 4 -0.4038 -0.0022
1 -13 5 -0.6864 -0.0580
1 -13 6 -0.8192 -0.0967
1 -13 7 -0.5581 -0.0962
1 -13 8 0.0677 -0.0691
1 -13 9 0.7587 -0.0513
1 -13 10 1.1425 -0.0727
1 -13 11 1.0261 -0.1326
1 -13 12 0.5246 -0.1956
1 -13 13 -0.0225 -0.2099
1 -13 14 -0.2825 -0.1406
1 -13 15 -0.1411 0.0021
1 -13 16 0.2528 0.1592
1 -13 17 0.6236 0.2538
1 -12 0 -0.9352 0.6589
1 -12 1 -0.4900 0.6743
1 -12 2 -0.0452 0.6304
1 -12 3 0.1360 0.5287
1 -12 4 0.0143 0.4031
1 -12 5 -0.2170 0.2976
1 -12 6 -0.2909 0.2361
1 -12 7 -0.0703 0.2082
1 -12 8 0.3556 0.1806
1 -12 9 0.7494 0.1236
1 -12 10 0.9118 0.0331
1 -12 11 0.8287 -0.0650
1 -12 12 0.6643 -0.1296
1 -12 13 0.6133 -0.1297
1 -12 14 0.7372 -0.0670
1 -12 15 0.9216 0.0188
1 -12 16 0.9831 0.0706
1 -12 17 0.8271 0.0513
1 -11 0 -0.8915 0.0878
1 -11 1 -0.5485 0.0473
1 -11 2 -0.2580 -0.0128
1 -11 3 -0.1263 -0.0646
1 -11 4 -0.1169 -0.0793
1 -11 5 -0.1115 -0.0482
1 -11 6 -0.0238 0.0119
1 -11 7 0.1297 0.0729
1 -11 8 0.2613 0.1136
1 -11 9 0.3123 0.1296
1 -11 10 0.3275 0.1297
1 -11 11 0.4229 0.1255
1 -11 12 0.6661 0.1226
1 -11 13 0.9759 0.1166
1 -11 14 1.1472 0.0952
1 -11 15 1.0025 0.0458
1 -11 16 0.5486 -0.0312
1 -11 17 -0.0011 -0.1136
1 -11 18 -0.3706 -0.1637
1 -10 0 -0.9349 -0.6810
1 -10 1 -0.8916 -0.6973
1 -10 2 -0.8509 -0.6933
1 -10 3 -0.7564 -0.6504
1 -10 4 -0.5614 -0.5700
1 -10 5 -0.2972 -0.4721
1 -10 6 -0.0769 -0.3774
1 -10 7 -0.0154 -0.2916
1 -10 8 -0.1216 -0.2044
1 -10 9 -0.2552 -0.1054
1 -10 10 -0.2126 0.0004
1 -10 11 0.1050 0.0910
1 -10 12 0.5705 0.1398
1 -10 13 0.8824 0.1326
1 -10 14 0.7764 0.0776
1 -10 15 0.2445 0.0043
1 -10 16 -0.4258 -0.0472
1 -10 17 -0.8426 -0.0432
1 -10 18 -0.7879 0.0254
1 -9 0 -0.4774 0.0787
1 -9 1 -0.7104 0.0957
1 -9 2 -0.8985 0.1029
1 -9 3 -0.9038 0.1028
1 -9 4 -0.7079 0.0838
1 -9 5 -0.4391 0.0357
1 -9 6 -0.2847 -0.0343
1 -9 7 -0.3420 -0.1007
1 -9 8 -0.5230 -0.1357
1 -9 9 -0.6034 -0.1294
1 -9 10 -0.4020 -0.0972
1 -9 11 0.0439 -0.0690
1 -9 12 0.4652 -0.0673
1 -9 13 0.5523 -0.0916
1 -9 14 0.2113 -0.1172
1 -9 15 -0.3285 -0.1080
1 -9 16 -0.6667 -0.0374
1 -9 17 -0.5327 0.0936
1 -9 18 0.0088 0.2504
1 -8 0 0.3932 0.9196
1 -8 1 0.1499 0.9043
1 -8 2 -0.1360 0.8654
1 -8 3 -0.3227 0.8031
1 -8 4 -0.3734 0.7120
1 -8 5 -0.3645 0.5914
1 -8 6 -0.4008 0.4519
1 -8 7 -0.5029 0.3122
1 -8 8 -0.5690 0.1893
1 -8 9 -0.4585 0.0898
1 -8 10 -0.1388 0.0095
1 -8 11 0.2419 -0.0599
1 -8 12 0.4484 -0.1206
1 -8 13 0.3592 -0.1630
1 -8 14 0.0991 -0.1690
1 -8 15 -0.0353 -0.1227
1 -8 16 0.1842 -0.0242
1 -8 17 0.7149 0.1028
1 -8 18 1.2605 0.2170
1 -7 0 0.9484 -0.0841
1 -7 1 0.9570 -0.1315
1 -7 2 0.7336 -0.1403
1 -7 3 0.4205 -0.1075
1 -7 4 0.1490 -0.0453
1 -7 5 -0.0170 0.0238
1 -7 6 -0.0758 0.0772
1 -7 7 -0.0416 0.1033
1 -7 8 0.0809 0.1054
1 -7 9 0.2720 0.0958
1 -7 10 0.4606 0.0850
1 -7 11 0.5463 0.0750
1 -7 12 0.4893 0.0618
1 -7 13 0.3832 0.0432
1 -7 14 0.4106 0.0242
1 -7 15 0.6867 0.0131
1 -7 16 1.1243 0.0131
1 -7 17 1.4632 0.0176
1 -7 18 1.4631 0.0145
1 -6 0 0.7250 -1.1500
1 -6 1 0.9587 -1.1664
1 -6 2 0.8745 -1.1064
1 -6 3 0.6605 -0.9706
1 -6 4 0.5364 -0.7864
1 -6 5 0.6202 -0.5973
1 -6 6 0.8783 -0.4385
1 -6 7 1.1732 -0.3177
1 -6 8 1.3530 -0.2164
1 -6 9 1.3231 -0.1116
1 -6 10 1.0834 0.0019
1 -6 11 0.7379 0.1057
1 -6 12 0.4671 0.1725
1 -6 13 0.4382 0.1862
1 -6 14 0.6807 0.1521
1 -6 15 1.0200 0.0893
1 -6 16 1.1621 0.0181
1 -6 17 0.9031 -0.0475
1 -6 18 0.3046 -0.0985
1 -5 0 0.0312 -0.0509
1 -5 1 0.1709 -0.0405
1 -5 2 0.1685 -0.0130
1 -5 3 0.2724 0.0251
1 -5 4 0.6758 0.0459
1 -5 5 1.3632 0.0229
1 -5 6 2.1047 -0.0421
1 -5 7 2.5894 -0.1144
1 -5 8 2.5999 -0.1494
1 -5 9 2.1278 -0.1258
1 -5 10 1.3823 -0.0604
1 -5 11 0.6951 0.0070
1 -5 12 0.3529 0.0426
1 -5 13 0.4286 0.0389
1 -5 14 0.7164 0.0111
1 -5 15 0.8491 -0.0195
1 -5 16 0.5531 -0.0396
1 -5 17 -0.1337 -0.0453
1 -5 18 -0.8669 -0.0369
1 -4 0 -0.3655 1.2074
1 -4 1 -0.6373 1.1924
1 -4 2 -0.6990 1.1443
1 -4 3 -0.2863 1.0514
1 -4 4 0.6483 0.8970
1 -4 5 1.8553 0.6853
1 -4 6 2.8961 0.4525
1 -4 7 3.3673 0.2496
1 -4 8 3.1036 0.1102
1 -4 9 2.2587 0.0311
1 -4 10 1.2307 -0.0179
1 -4 11 0.4636 -0.0652
1 -4 12 0.2116 -0.1154
1 -4 13 0.3954 -0.1518
1 -4 14 0.6612 -0.1548
1 -4 15 0.6325 -0.1183
1 -4 16 0.1933 -0.0518
1 -4 17 -0.4217 0.0274
1 -4 18 -0.8160 0.1016
1 -3 0 0.0436 0.1080
1 -3 1 -0.6904 0.0886
1 -3 2 -0.9404 0.0819
1 -3 3 -0.4839 0.0733
1 -3 4 0.5780 0.0526
1 -3 5 1.8490 0.0276
1 -3 6 2.8270 0.0178
1 -3 7 3.1401 0.0325
1 -3 8 2.7104 0.0581
1 -3 9 1.7808 0.0666
1 -3 10 0.7924 0.0399
1 -3 11 0.1587 -0.0147
1 -3 12 0.0438 -0.0700
1 -3 13 0.2852 -0.0984
1 -3 14 0.5336 -0.0871
1 -3 15 0.5250 -0.0383
1 -3 16 0.2767 0.0381
1 -3 17 0.0416 0.1264
1 -2 0 0.9616 -1.2374
1 -2 1 -0.0362 -1.2207
1 -2 2 -0.5237 -1.1527
1 -2 3 -0.3380 -1.0377
1 -2 4 0.3838 -0.8768
1 -2 5 1.2897 -0.6734
1 -2 6 1.9791 -0.4453
1 -2 7 2.1683 -0.2286
1 -2 8 1.8019 -0.0619
1 -2 9 1.0721 0.0354
1 -2 10 0.3233 0.0732
1 -2 11 -0.1360 0.0775
1 -2 12 -0.2067 0.0694
1 -2 13 -0.0316 0.0578
1 -2 14 0.1505 0.0487
1 -2 15 0.2094 0.0560
1 -2 16 0.2077 0.0958
1 -2 17 0.2902 0.1652
1 -1 0 1.4830 -0.0922
1 -1 1 0.4703 -0.1023
1 -1 2 -0.2058 -0.1250
1 -1 3 -0.4222 -0.1349
1 -1 4 -0.2277 -0.1105
1 -1 5 0.2065 -0.0525
1 -1 6 0.6470 0.0131
1 -1 7 0.8747 0.0546
1 -1 8 0.7778 0.0612
1 -1 9 0.4139 0.0503
1 -1 10 -0.0262 0.0468
1 -1 11 -0.3493 0.0558
1 -1 12 -0.4869 0.0580
1 -1 13 -0.5065 0.0352
1 -1 14 -0.5018 -0.0011
1 -1 15 -0.4832 -0.0104
1 -1 16 -0.3835 0.0398
1 -1 17 -0.1693 0.1371
1 0 0 0.9892 1.4156
1 0 1 0.1395 1.3134
1 0 2 -0.6007 1.1410
1 0 3 -1.1225 0.9482
1 0 4 -1.3356 0.7668
1 0 5 -1.2157 0.5958
1 0 6 -0.8571 0.4170
1 0 7 -0.4506 0.2293
1 0 8 -0.1796 0.0639
1 0 9 -0.1177 -0.0378
1 0 10 -0.2214 -0.0637
1 0 11 -0.4114 -0.0481
1 0 12 -0.6446 -0.0431
1 0 13 -0.9041 -0.0712
1 0 14 -1.1368 -0.1030
1 0 15 -1.2390 -0.0867
1 0 16 -1.1310 -0.0012
1 1 0 -0.2323 0.3826
1 1 1 -0.7950 0.2781
1 1 2 -1.4566 0.1694
1 1 3 -2.0960 0.0948
1 1 4 -2.5004 0.0535
1 1 5 -2.5083 0.0120
1 1 6 -2.1285 -0.0571
1 1 7 -1.5311 -0.1402
1 1 8 -0.9345 -0.1902
1 1 9 -0.4988 -0.1702
1 1 10 -0.2999 -0.0925
1 1 11 -0.3582 -0.0117
1 1 12 -0.6478 0.0217
1 1 13 -1.0682 0.0038
1 1 14 -1.4404 -0.0242
1 1 15 -1.5814 -0.0196
1 1 16 -1.4183 0.0214
1 2 0 -1.3153 -1.2023
1 2 1 -1.5198 -1.1931
1 2 2 -2.0196 -1.0920
1 2 3 -2.6398 -0.9020
1 2 4 -3.0783 -0.6771
1 2 5 -3.1095 -0.4860
1 2 6 -2.7090 -0.3613
1 2 7 -2.0302 -0.2790
1 2 8 -1.2935 -0.1892
1 2 9 -0.6949 -0.0664
1 2 10 -0.3687 0.0661
1 2 11 -0.3702 0.1594
1 2 12 -0.6477 0.1822
1 2 13 -1.0327 0.1428
1 2 14 -1.3011 0.0732
1 2 15 -1.2943 -0.0008
1 3 0 -1.5379 -0.4300
1 3 1 -1.4637 -0.3672
1 3 2 -1.8410 -0.2252
1 3 3 -2.3933 -0.0414
1 3 4 -2.7690 0.1117
1 3 5 -2.7570 0.1792
1 3 6 -2.3670 0.1639
1 3 7 -1.7651 0.1176
1 3 8 -1.1588 0.0954
1 3 9 -0.7142 0.1134
1 3 10 -0.5184 0.1458
1 3 11 -0.5606 0.1539
1 3 12 -0.7290 0.1158
1 3 13 -0.8539 0.0328
1 3 14 -0.7994 -0.0813
1 3 15 -0.5496 -0.2071
1 4 0 -0.7431 0.9483
1 4 1 -0.6743 0.9432
1 4 2 -1.0798 0.9458
1 4 3 -1.5756 0.9114
1 4 4 -1.8271 0.7968
1 4 5 -1.7225 0.6024
1 4 6 -1.3704 0.3789
1 4 7 -0.9746 0.1909
1 4 8 -0.7023 0.0732
1 4 9 -0.6158 0.0156
1 4 10 -0.6685 -0.0186
1 4 11 -0.7415 -0.0630
1 4 12 -0.7041 -0.1331
1 4 13 -0.4872 -0.2283
1 4 14 -0.1335 -0.3338
1 5 0 0.5472 0.2457
1 5 1 0.2876 0.2099
1 5 2 -0.2848 0.1670
1 5 3 -0.7536 0.0845
1 5 4 -0.8861 -0.0378
1 5 5 -0.7171 -0.1596
1 5 6 -0.4511 -0.2287
1 5 7 -0.2923 -0.2229
1 5 8 -0.3215 -0.1656
1 5 9 -0.4745 -0.1063
1 5 10 -0.6015 -0.0872
1 5 11 -0.5627 -0.1231
1 5 12 -0.3111 -0.2030
1 5 13 0.0741 -0.3006
1 6 0 1.3852 -0.9517
1 6 1 0.7485 -0.9161
1 6 2 0.0559 -0.8755
1 6 3 -0.3768 -0.8370
1 6 4 -0.4731 -0.7700
1 6 5 -0.3675 -0.6356
1 6 6 -0.2545 -0.4273
1 6 7 -0.2423 -0.1883
1 6 8 -0.3027 0.0111
1 6 9 -0.3228 0.1149
1 6 10 -0.2030 0.1095
1 6 11 0.0651 0.0210
1 6 12 0.3851 -0.1049
1 7 0 1.1982 -0.2613
1 7 1 0.5461 -0.1988
1 7 2 0.0148 -0.1681
1 7 3 -0.2962 -0.1393
1 7 4 -0.4460 -0.0668
1 7 5 -0.5421 0.0657
1 7 6 -0.6216 0.2224
1 7 7 -0.6201 0.3360
1 7 8 -0.4415 0.3533
1 7 9 -0.0617 0.2687
1 7 10 0.4183 0.1211
1 7 11 0.8104 -0.0341
1 8 0 0.3780 0.8376
1 8 1 0.2221 0.8162
1 8 2 0.1732 0.7336
1 8 3 0.0928 0.6469
1 8 4 -0.1299 0.5919
1 8 5 -0.4570 0.5526
1 8 6 -0.6984 0.4769
1 8 7 -0.6381 0.3252
1 8 8 -0.2023 0.1098
1 8 9 0.4578 -0.1077
1 8 10 1.0337 -0.2565
1 9 0 -0.2611 0.2548
1 9 1 0.2726 0.1706
1 9 2 0.7570 0.0874
1 9 3 0.9095 0.0517
1 9 4 0.6619 0.0521
1 9 5 0.2184 0.0268
1 9 6 -0.0750 -0.0816
1 9 7 0.0333 -0.2701
1 9 8 0.5208 -0.4638
1 9 9 1.0956 -0.5618
1 10 0 -0.4103 -0.6764
1 10 1 0.4761 -0.7292
1 10 2 1.1639 -0.6850
1 10 3 1.3827 -0.5433
1 10 4 1.1559 -0.3811
1 10 5 0.7689 -0.3018
1 10 6 0.5639 -0.3566
1 10 7 0.7029 -0.4987
1 10 8 1.0627 -0.6088
1 11 0 -0.2089 -0.2114
1 11 1 0.4463 -0.2239
1 11 2 0.8724 -0.1135
1 11 3 0.9311 0.0673
1 11 4 0.7200 0.1972
1 11 5 0.4827 0.1676
1 11 6 0.4273 -0.0342
1 11 7 0.5826 -0.3070
1 12 0 0.3191 0.4396
1 12 1 0.4155 0.4501
1 12 2 0.3661 0.5525
1 12 3 0.1775 0.6522
1 12 4 -0.0448 0.6203
1 12 5 -0.1779 0.3868
1 13 0 1.0484 -0.0965
1 13 1 0.7343 0.0012
1 13 2 0.3919 0.1599
1 13 3 0.0908 0.2599
1 13 4 -0.1210 0.1997
1 14 0 1.3571 -0.6036
1 14 1 1.0119 -0.3888
1 14 2 0.7233 -0.1738
1 15 0 0.8088 0.1507
2 -16 3 -1.0810 0.1366
2 -16 4 -0.9234 0.2055
2 -16 5 -0.6595 0.2924
2 -16 6 -0.4207 0.3238
2 -16 7 -0.3573 0.2714
2 -16 8 -0.5498 0.1638
2 -16 9 -0.9291 0.0634
2 -16 10 -1.2781 0.0266
2 -16 11 -1.3487 0.0722
2 -16 12 -1.0339 0.1738
2 -16 13 -0.4668 0.2786
2 -15 0 -0.2205 -0.2888
2 -15 1 -0.3646 -0.4566
2 -15 2 -0.5645 -0.5213
2 -15 3 -0.7552 -0.4604
2 -15 4 -0.8688 -0.3235
2 -15 5 -0.8826 -0.1874
2 -15 6 -0.8382 -0.1045
2 -15 7 -0.8052 -0.0789
2 -15 8 -0.8083 -0.0791
2 -15 9 -0.7862 -0.0673
2 -15 10 -0.6308 -0.0253
2 -15 11 -0.2922 0.0400
2 -15 12 0.1373 0.1087
2 -15 13 0.4445 0.1679
2 -15 14 0.4260 0.2243
2 -15 15 0.0391 0.2966
2 -14 0 0.7329 -0.1570
2 -14 1 0.4938 -0.2741
2 -14 2 0.0601 -0.2799
2 -14 3 -0.4491 -0.2114
2 -14 4 -0.8983 -0.1451
2 -14 5 -1.1868 -0.1327
2 -14 6 -1.2688 -0.1686
2 -14 7 -1.1409 -0.2077
2 -14 8 -0.8242 -0.2096
2 -14 9 -0.3668 -0.1708
2 -14 10 0.1392 -0.1226
2 -14 11 0.5570 -0.0999
2 -14 12 0.7475 -0.1071
2 -14 13 0.6389 -0.1085
2 -14 14 0.2775 -0.0525
2 -14 15 -0.1852 0.0839
2 -14 16 -0.5662 0.2646
2 -13 0 1.1401 0.3467
2 -13 1 0.7180 0.3503
2 -13 2 0.1356 0.4297
2 -13 3 -0.4948 0.4868
2 -13 4 -1.0534 0.4455
2 -13 5 -1.4164 0.3110
2 -13 6 -1.4766 0.1579
2 -13 7 -1.1922 0.0661
2 -13 8 -0.6402 0.0575
2 -13 9 -0.0184 0.0846
2 -13 10 0.4343 0.0735
2 -13 11 0.5656 -0.0126
2 -13 12 0.4002 -0.1397
2 -13 13 0.1180 -0.2265
2 -13 14 -0.0703 -0.2066
2 -13 15 -0.0614 -0.0848
2 -13 16 0.0907 0.0591
2 -12 0 0.3626 -0.1029
2 -12 1 -0.0154 0.0361
2 -12 2 -0.4353 0.1968
2 -12 3 -0.8861 0.2656
2 -12 4 -1.3027 0.2102
2 -12 5 -1.5372 0.0976
2 -12 6 -1.4364 0.0330
2 -12 7 -0.9797 0.0729
2 -12 8 -0.3556 0.1832
2 -12 9 0.1211 0.2693
2 -12 10 0.2165 0.2534
2 -12 11 -0.0459 0.1351
2 -12 12 -0.3914 -0.0094
2 -12 13 -0.4940 -0.0895
2 -12 14 -0.2186 -0.0721
2 -12 15 0.2857 -0.0077
2 -12 16 0.7103 0.0130
2 -12 17 0.8201 -0.0638
2 -11 0 -0.7021 -0.7147
2 -11 1 -0.8656 -0.5409
2 -11 2 -1.0830 -0.4143
2 -11 3 -1.3932 -0.3943
2 -11 4 -1.6763 -0.4448
2 -11 5 -1.7040 -0.4694
2 -11 6 -1.3322 -0.3931
2 -11 7 -0.6742 -0.2232
2 -11 8 -0.0767 -0.0416
2 -11 9 0.1167 0.0621
2 -11 10 -0.1629 0.0602
2 -11 11 -0.6377 0.0043
2 -11 12 -0.8877 -0.0221
2 -11 13 -0.6751 0.0238
2 -11 14 -0.1224 0.1076
2 -11 15 0.3965 0.1472
2 -11 16 0.5537 0.0846
2 -11 17 0.3046 -0.0590
2 -10 0 -0.8368 0.0211
2 -10 1 -1.0159 0.0796
2 -10 2 -1.4181 0.0469
2 -10 3 -1.9145 -0.0590
2 -10 4 -2.1849 -0.1653
2 -10 5 -1.9481 -0.2027
2 -10 6 -1.2203 -0.1606
2 -10 7 -0.3663 -0.0936
2 -10 8 0.1389 -0.0717
2 -10 9 0.0656 -0.1190
2 -10 10 -0.3930 -0.1916
2 -10 11 -0.7816 -0.2140
2 -10 12 -0.7534 -0.1439
2 -10 13 -0.3409 -0.0113
2 -10 14 0.0959 0.1019
2 -10 15 0.1845 0.1263
2 -10 16 -0.1572 0.0598
2 -10 17 -0.6761 -0.0309
2 -10 18 -1.0074 -0.0658
2 -9 0 -0.1756 0.8911
2 -9 1 -0.7388 0.8154
2 -9 2 -1.6053 0.6938
2 -9 3 -2.3327 0.5693
2 -9 4 -2.4544 0.4851
2 -9 5 -1.8306 0.4458
2 -9 6 -0.7929 0.4097
2 -9 7 0.0694 0.3246
2 -9 8 0.3353 0.1755
2 -9 9 0.0490 0.0051
2 -9 10 -0.3574 -0.1146
2 -9 11 -0.4474 -0.1377
2 -9 12 -0.1383 -0.0797
2 -9 13 0.2632 -0.0053
2 -9 14 0.3568 0.0234
2 -9 15 0.0007 -0.0059
2 -9 16 -0.5823 -0.0516
2 -9 17 -1.0067 -0.0597
2 -9 18 -1.0316 -0.0127
2 -8 0 0.1302 0.0061
2 -8 1 -0.7584 -0.0464
2 -8 2 -1.7262 -0.0541
2 -8 3 -2.1829 -0.0088
2 -8 4 -1.8126 0.0764
2 -8 5 -0.8254 0.1620
2 -8 6 0.1806 0.2035
2 -8 7 0.6588 0.1846
2 -8 8 0.5068 0.1307
2 -8 9 0.0923 0.0887
2 -8 10 -0.0976 0.0877
2 -8 11 0.1288 0.1143
2 -8 12 0.5427 0.1256
2 -8 13 0.7414 0.0893
2 -8 14 0.5196 0.0149
2 -8 15 0.0308 -0.0523
2 -8 16 -0.3758 -0.0698
2 -8 17 -0.4610 -0.0358
2 -8 18 -0.2611 0.0087
2 -7 0 -0.4049 -1.1079
2 -7 1 -1.0580 -1.0297
2 -7 2 -1.3946 -0.9069
2 -7 3 -1.0705 -0.7608
2 -7 4 -0.1965 -0.6165
2 -7 5 0.7141 -0.4939
2 -7 6 1.1298 -0.3931
2 -7 7 0.9085 -0.2926
2 -7 8 0.3849 -0.1689
2 -7 9 0.0653 -0.0249
2 -7 10 0.1989 0.1015
2 -7 11 0.6027 0.1609
2 -7 12 0.8728 0.1337
2 -7 13 0.7661 0.0522
2 -7 14 0.3970 -0.0181
2 -7 15 0.0916 -0.0271
2 -7 16 0.0700 0.0214
2 -7 17 0.2667 0.0751
2 -7 18 0.4375 0.0787
2 -6 0 -0.9757 -0.1356
2 -6 1 -0.9008 -0.0420
2 -6 2 -0.3244 0.0003
2 -6 3 0.5834 -0.0151
2 -6 4 1.3391 -0.0793
2 -6 5 1.4836 -0.1617
2 -6 6 0.9535 -0.2159
2 -6 7 0.1595 -0.2040
2 -6 8 -0.3241 -0.1266
2 -6 9 -0.2118 -0.0310
2 -6 10 0.2880 0.0180
2 -6 11 0.6903 -0.0125
2 -6 12 0.6690 -0.0932
2 -6 13 0.3169 -0.1521
2 -6 14 0.0102 -0.1298
2 -6 15 0.0346 -0.0286
2 -6 16 0.3331 0.0881
2 -6 17 0.5965 0.1462
2 -6 18 0.5776 0.1190
2 -5 0 -0.5374 1.2130
2 -5 1 0.1746 1.1828
2 -5 2 1.1377 1.0803
2 -5 3 1.7818 0.9120
2 -5 4 1.6240 0.6971
2 -5 5 0.6499 0.4772
2 -5 6 -0.6081 0.3031
2 -5 7 -1.4146 0.2018
2 -5 8 -1.3601 0.1533
2 -5 9 -0.6506 0.1036
2 -5 10 0.0891 0.0107
2 -5 11 0.3334 -0.1153
2 -5 12 0.0521 -0.2136
2 -5 13 -0.3412 -0.2221
2 -5 14 -0.4083 -0.1320
2 -5 15 -0.0736 -0.0017
2 -5 16 0.3581 0.0851
2 -5 17 0.5247 0.0820
2 -5 18 0.3401 0.0118
2 -4 0 0.9319 0.2190
2 -4 1 1.7315 0.1622
2 -4 2 2.2726 0.1450
2 -4 3 1.9693 0.1347
2 -4 4 0.7000 0.1094
2 -4 5 -1.0212 0.0786
2 -4 6 -2.3338 0.0685
2 -4 7 -2.6121 0.0869
2 -4 8 -1.9023 0.1081
2 -4 9 -0.8586 0.0950
2 -4 10 -0.2229 0.0388
2 -4 11 -0.2762 -0.0253
2 -4 12 -0.7041 -0.0455
2 -4 13 -0.9530 -0.0020
2 -4 14 -0.7287 0.0680
2 -4 15 -0.2023 0.0961
2 -4 16 0.2129 0.0374
2 -4 17 0.2569 -0.0912
2 -4 18 0.0187 -0.2224
2 -3 0 2.3311 -1.3620
2 -3 1 2.7277 -1.2668
2 -3 2 2.4981 -1.0739
2 -3 3 1.3538 -0.8639
2 -3 4 -0.4165 -0.6832
2 -3 5 -2.0476 -0.5295
2 -3 6 -2.7842 -0.3815
2 -3 7 -2.4097 -0.2350
2 -3 8 -1.3975 -0.1099
2 -3 9 -0.5463 -0.0236
2 -3 10 -0.3857 0.0331
2 -3 11 -0.8313 0.0899
2 -3 12 -1.3460 0.1616
2 -3 13 -1.4305 0.2224
2 -3 14 -1.0086 0.2180
2 -3 15 -0.4099 0.1110
2 -3 16 -0.0323 -0.0804
2 -3 17 -0.0194 -0.2854
2 -2 0 2.4986 -0.4845
2 -2 1 2.3618 -0.3074
2 -2 2 1.6274 -0.1463
2 -2 3 0.3256 -0.0578
2 -2 4 -1.0854 -0.0394
2 -2 5 -1.9559 -0.0502
2 -2 6 -1.8949 -0.0554
2 -2 7 -1.0846 -0.0507
2 -2 8 -0.1786 -0.0473
2 -2 9 0.1644 -0.0436
2 -2 10 -0.2533 -0.0184
2 -2 11 -1.0692 0.0430
2 -2 12 -1.6841 0.1197
2 -2 13 -1.7170 0.1567
2 -2 14 -1.2294 0.1037
2 -2 15 -0.5914 -0.0417
2 -2 16 -0.1620 -0.2249
2 -2 17 -0.0633 -0.3671
2 -1 0 1.3199 1.2117
2 -1 1 0.8082 1.2378
2 -1 2 0.0350 1.1407
2 -1 3 -0.8547 0.9501
2 -1 4 -1.4938 0.7320
2 -1 5 -1.5030 0.5385
2 -1 6 -0.8087 0.3772
2 -1 7 0.2131 0.2268
2 -1 8 0.9354 0.0774
2 -1 9 0.8988 -0.0475
2 -1 10 0.1261 -0.1108
2 -1 11 -0.9093 -0.1023
2 -1 12 -1.6211 -0.0581
2 -1 13 -1.6838 -0.0363
2 -1 14 -1.1821 -0.0715
2 -1 15 -0.4783 -0.1482
2 -1 16 0.0538 -0.2158
2 -1 17 0.2353 -0.2284
2 0 0 -0.2468 0.5399
2 0 1 -0.8379 0.3887
2 0 2 -1.3705 0.1962
2 0 3 -1.7857 0.0454
2 0 4 -1.8686 -0.0115
2 0 5 -1.3985 0.0104
2 0 6 -0.4075 0.0451
2 0 7 0.7137 0.0336
2 0 8 1.4052 -0.0301
2 0 9 1.3012 -0.1022
2 0 10 0.4859 -0.1334
2 0 11 -0.5553 -0.1121
2 0 12 -1.2466 -0.0668
2 0 13 -1.2685 -0.0345
2 0 14 -0.7128 -0.0268
2 0 15 0.0280 -0.0258
2 0 16 0.5343 -0.0071
2 1 0 -1.1253 -1.0559
2 1 1 -1.4537 -1.1858
2 1 2 -1.7051 -1.2141
2 1 3 -1.9380 -1.0869
2 1 4 -1.9595 -0.8248
2 1 5 -1.5110 -0.5161
2 1 6 -0.5751 -0.2608
2 1 7 0.4963 -0.1109
2 1 8 1.1734 -0.0516
2 1 9 1.1164 -0.0318
2 1 10 0.4288 -0.0100
2 1 11 -0.4030 0.0240
2 1 12 -0.8354 0.0607
2 1 13 -0.6233 0.0932
2 1 14 0.0416 0.1249
2 1 15 0.6941 0.1585
2 1 16 0.9323 0.1853
2 2 0 -0.9110 -0.4653
2 2 1 -0.7685 -0.4747
2 2 2 -0.8536 -0.4012
2 2 3 -1.2047 -0.2463
2 2 4 -1.5011 -0.0603
2 2 5 -1.3711 0.0904
2 2 6 -0.7506 0.1661
2 2 7 0.0248 0.1715
2 2 8 0.4698 0.1381
2 2 9 0.3320 0.0951
2 2 10 -0.2058 0.0568
2 2 11 -0.6605 0.0317
2 2 12 -0.6132 0.0329
2 2 13 -0.0251 0.0717
2 2 14 0.7342 0.1401
2 2 15 1.1639 0.2046
2 3 0 0.0683 1.0334
2 3 1 0.5129 1.0552
2 3 2 0.3719 1.0257
2 3 3 -0.2069 0.9308
2 3 4 -0.7598 0.7699
2 3 5 -0.9042 0.5698
2 3 6 -0.6368 0.3745
2 3 7 -0.2991 0.2172
2 3 8 -0.2608 0.0995
2 3 9 -0.5927 0.0018
2 3 10 -0.9955 -0.0845
2 3 11 -1.0380 -0.1368
2 3 12 -0.5145 -0.1184
2 3 13 0.3624 -0.0198
2 3 14 1.0926 0.1175
2 4 0 1.0075 0.5468
2 4 1 1.2659 0.5424
2 4 2 0.8686 0.4391
2 4 3 0.1833 0.2481
2 4 4 -0.3223 0.0289
2 4 5 -0.4289 -0.1382
2 4 6 -0.2866 -0.2040
2 4 7 -0.2366 -0.1843
2 4 8 -0.4932 -0.1435
2 4 9 -0.9441 -0.1367
2 4 10 -1.2244 -0.1604
2 4 11 -1.0085 -0.1572
2 4 12 -0.2895 -0.0736
2 4 13 0.5755 0.0826
2 4 14 1.1031 0.2386
2 5 0 1.0803 -0.7662
2 5 1 0.8282 -0.7527
2 5 2 0.2336 -0.7806
2 5 3 -0.2669 -0.8198
2 5 4 -0.3805 -0.8017
2 5 5 -0.1370 -0.6724
2 5 6 0.1715 -0.4449
2 5 7 0.2316 -0.2008
2 5 8 -0.0482 -0.0337
2 5 9 -0.4668 0.0229
2 5 10 -0.6806 0.0184
2 5 11 -0.4676 0.0386
2 5 12 0.0938 0.1276
2 5 13 0.6695 0.2493
2 6 0 0.2393 -0.3189
2 6 1 -0.2785 -0.2871
2 6 2 -0.7106 -0.2710
2 6 3 -0.7673 -0.2407
2 6 4 -0.3947 -0.1520
2 6 5 0.2081 0.0041
2 6 6 0.7195 0.1771
2 6 7 0.8902 0.2864
2 6 8 0.6902 0.2847
2 6 9 0.3155 0.1989
2 6 10 0.0486 0.1100
2 6 11 0.0614 0.0866
2 6 12 0.3013 0.1290
2 7 0 -0.5242 0.7946
2 7 1 -0.7376 0.7885
2 7 2 -0.6948 0.7393
2 7 3 -0.3356 0.6724
2 7 4 0.2590 0.6120
2 7 5 0.8949 0.5532
2 7 6 1.3387 0.4650
2 7 7 1.4259 0.3244
2 7 8 1.1519 0.1498
2 7 9 0.6835 -0.0017
2 7 10 0.2614 -0.0764
2 7 11 0.0511 -0.0677
2 8 0 -0.3378 0.3235
2 8 1 -0.0355 0.2887
2 8 2 0.3592 0.2260
2 8 3 0.7987 0.1529
2 8 4 1.2358 0.0766
2 8 5 1.5853 -0.0081
2 8 6 1.7211 -0.1025
2 8 7 1.5429 -0.1876
2 8 8 1.0677 -0.2281
2 8 9 0.4559 -0.1995
2 8 10 -0.0710 -0.1143
2 9 0 0.3243 -0.6698
2 9 1 0.7013 -0.6782
2 9 2 0.9694 -0.6546
2 9 3 1.1608 -0.6023
2 9 4 1.3230 -0.5382
2 9 5 1.4254 -0.4735
2 9 6 1.3630 -0.3982
2 9 7 1.0552 -0.2888
2 9 8 0.5449 -0.1353
2 9 9 -0.0028 0.0367
2 10 0 0.3487 -0.2502
2 10 1 0.1875 -0.2363
2 10 2 -0.0072 -0.1775
2 10 3 -0.0742 -0.1027
2 10 4 0.0299 -0.0426
2 10 5 0.1944 -0.0022
2 10 6 0.2555 0.0410
2 10 7 0.1381 0.1092
2 10 8 -0.0888 0.1948
2 11 0 -0.3162 0.5688
2 11 1 -1.1273 0.5798
2 11 2 -1.6512 0.5900
2 11 3 -1.7289 0.5607
2 11 4 -1.4560 0.4757
2 11 5 -1.0738 0.3554
2 11 6 -0.7760 0.2388
2 12 0 -0.6697 0.1594
2 12 1 -1.6631 0.1928
2 12 2 -2.1142 0.1950
2 12 3 -2.0209 0.1438
2 12 4 -1.6328 0.0505
2 12 5 -1.2234 -0.0506
2 13 0 -0.2762 -0.5204
2 13 1 -0.9291 -0.4652
2 13 2 -1.0647 -0.4342
2 13 3 -0.8575 -0.4172
2 14 0 0.2107 -0.0937
2 14 1 0.0285 -0.0993
3 -16 3 0.1877 -0.2846
3 -16 4 0.3789 -0.0856
3 -16 5 0.4279 -0.0494
3 -16 6 0.3625 -0.1225
3 -16 7 0.2767 -0.2013
3 -16 8 0.2596 -0.2020
3 -16 9 0.3320 -0.1072
3 -16 10 0.4358 0.0367
3 -16 11 0.4762 0.1570
3 -16 12 0.3844 0.1954
3 -15 0 -0.7339 -0.6356
3 -15 1 -0.5149 -0.3666
3 -15 2 -0.2522 -0.1226
3 -15 3 -0.1048 -0.0103
3 -15 4 -0.1503 -0.0534
3 -15 5 -0.3276 -0.1816
3 -15 6 -0.4754 -0.2860
3 -15 7 -0.4444 -0.2955
3 -15 8 -0.2022 -0.2161
3 -15 9 0.1433 -0.1089
3 -15 10 0.4165 -0.0380
3 -15 11 0.4905 -0.0325
3 -15 12 0.3645 -0.0859
3 -15 13 0.1496 -0.1772
3 -15 14 -0.0184 -0.2843
3 -14 0 -0.5590 0.5043
3 -14 1 -0.2948 0.6859
3 -14 2 -0.1710 0.7125
3 -14 3 -0.3046 0.5666
3 -14 4 -0.6474 0.3343
3 -14 5 -1.0043 0.1433
3 -14 6 -1.1533 0.0714
3 -14 7 -0.9902 0.1004
3 -14 8 -0.5975 0.1459
3 -14 9 -0.1860 0.1329
3 -14 10 0.0535 0.0480
3 -14 11 0.0805 -0.0677
3 -14 12 0.0203 -0.1686
3 -14 13 0.0522 -0.2443
3 -14 14 0.2558 -0.3163
3 -14 15 0.5391 -0.4037
3 -13 0 -0.3568 0.4572
3 -13 1 -0.1551 0.4971
3 -13 2 -0.1769 0.3959
3 -13 3 -0.4343 0.2196
3 -13 4 -0.7963 0.0876
3 -13 5 -1.0603 0.0800
3 -13 6 -1.0761 0.1786
3 -13 7 -0.8439 0.2887
3 -13 8 -0.5143 0.3195
3 -13 9 -0.2784 0.2540
3 -13 10 -0.2227 0.1500
3 -13 11 -0.2610 0.0799
3 -13 12 -0.2049 0.0663
3 -13 13 0.0708 0.0670
3 -13 14 0.5013 0.0162
3 -13 15 0.8534 -0.1181
3 -13 16 0.8909 -0.3062
3 -12 0 -0.6610 -0.4319
3 -12 1 -0.5313 -0.4712
3 -12 2 -0.4950 -0.5581
3 -12 3 -0.5237 -0.6002
3 -12 4 -0.5534 -0.5270
3 -12 5 -0.5189 -0.3512
3 -12 6 -0.3984 -0.1597
3 -12 7 -0.2396 -0.0436
3 -12 8 -0.1338 -0.0266
3 -12 9 -0.1402 -0.0516
3 -12 10 -0.2189 -0.0343
3 -12 11 -0.2429 0.0646
3 -12 12 -0.0983 0.2068
3 -12 13 0.1997 0.3065
3 -12 14 0.4827 0.2911
3 -12 15 0.5347 0.1484
3 -12 16 0.2577 -0.0701
3 -12 17 -0.2391 -0.2815
3 -11 0 -1.3468 -0.2322
3 -11 1 -1.1919 -0.3010
3 -11 2 -0.9033 -0.3597
3 -11 3 -0.5360 -0.3439
3 -11 4 -0.1936 -0.2543
3 -11 5 0.0375 -0.1566
3 -11 6 0.1256 -0.1258
3 -11 7 0.0901 -0.1823
3 -11 8 -0.0151 -0.2725
3 -11 9 -0.1126 -0.3107
3 -11 10 -0.1210 -0.2443
3 -11 11 0.0023 -0.0909
3 -11 12 0.2115 0.0771
3 -11 13 0.3700 0.1824
3 -11 14 0.3250 0.1858
3 -11 15 0.0197 0.0980
3 -11 16 -0.4460 -0.0378
3 -11 17 -0.8660 -0.1719
3 -10 0 -1.7597 0.6609
3 -10 1 -1.5103 0.5720
3 -10 2 -1.0147 0.5198
3 -10 3 -0.4427 0.5153
3 -10 4 -0.0026 0.5111
3 -10 5 0.1813 0.4460
3 -10 6 0.1185 0.2990
3 -10 7 -0.0750 0.1108
3 -10 8 -0.2425 -0.0466
3 -10 9 -0.2543 -0.1213
3 -10 10 -0.0663 -0.1143
3 -10 11 0.2473 -0.0691
3 -10 12 0.5182 -0.0339
3 -10 13 0.5746 -0.0313
3 -10 14 0.3540 -0.0557
3 -10 15 -0.0466 -0.0905
3 -10 16 -0.4309 -0.1253
3 -10 17 -0.6343 -0.1572
3 -9 0 -1.4772 0.2478
3 -9 1 -1.2176 0.1938
3 -9 2 -0.7664 0.2118
3 -9 3 -0.2930 0.2633
3 -9 4 0.0402 0.2909
3 -9 5 0.1536 0.2647
3 -9 6 0.0674 0.2016
3 -9 7 -0.1167 0.1447
3 -9 8 -0.2528 0.1231
3 -9 9 -0.2140 0.1282
3 -9 10 0.0313 0.1252
3 -9 11 0.3812 0.0870
3 -9 12 0.6520 0.0179
3 -9 13 0.7007 -0.0517
3 -9 14 0.5273 -0.0923
3 -9 15 0.2665 -0.0980
3 -9 16 0.0723 -0.0854
3 -9 17 0.0004 -0.0747
3 -9 18 -0.0087 -0.0715
3 -8 0 -0.8750 -0.8280
3 -8 1 -0.7763 -0.7783
3 -8 2 -0.5580 -0.6694
3 -8 3 -0.2466 -0.5542
3 -8 4 0.1062 -0.4617
3 -8 5 0.4036 -0.3826
3 -8 6 0.5368 -0.2882
3 -8 7 0.4689 -0.1645
3 -8 8 0.2884 -0.0319
3 -8 9 0.1581 0.0673
3 -8 10 0.1884 0.1013
3 -8 11 0.3495 0.0751
3 -8 12 0.5072 0.0267
3 -8 13 0.5475 -0.0016
3 -8 14 0.4658 0.0081
3 -8 15 0.3419 0.0419
3 -8 16 0.2418 0.0723
3 -8 17 0.1576 0.0831
3 -8 18 0.0447 0.0797
3 -7 0 -0.7322 -0.3444
3 -7 1 -0.8323 -0.2433
3 -7 2 -0.7750 -0.1791
3 -7 3 -0.4240 -0.1701
3 -7 4 0.2000 -0.1923
3 -7 5 0.8660 -0.2034
3 -7 6 1.2695 -0.1761
3 -7 7 1.2534 -0.1183
3 -7 8 0.9161 -0.0638
3 -7 9 0.5149 -0.0437
3 -7 10 0.2616 -0.0607
3 -7 11 0.1926 -0.0871
3 -7 12 0.2063 -0.0861
3 -7 13 0.1930 -0.0408
3 -7 14 0.1203 0.0336
3 -7 15 0.0158 0.1024
3 -7 16 -0.0937 0.1374
3 -7 17 -0.2016 0.1355
3 -7 18 -0.2909 0.1171
3 -6 0 -1.1463 0.8649
3 -6 1 -1.2678 0.8853
3 -6 2 -1.1614 0.8070
3 -6 3 -0.6288 0.6650
3 -6 4 0.2445 0.5128
3 -6 5 1.0989 0.3882
3 -6 6 1.5528 0.2949
3 -6 7 1.4721 0.2123
3 -6 8 1.0326 0.1190
3 -6 9 0.5461 0.0149
3 -6 10 0.2298 -0.0762
3 -6 11 0.1066 -0.1224
3 -6 12 0.0735 -0.1080
3 -6 13 0.0277 -0.0478
3 -6 14 -0.0686 0.0196
3 -6 15 -0.2007 0.0554
3 -6 16 -0.3296 0.0442
3 -6 17 -0.4016 0.0010
3 -6 18 -0.3600 -0.0425
3 -5 0 -1.2433 0.3537
3 -5 1 -1.2367 0.2776
3 -5 2 -1.0527 0.1789
3 -5 3 -0.5107 0.1069
3 -5 4 0.2654 0.0853
3 -5 5 0.9377 0.1013
3 -5 6 1.2230 0.1214
3 -5 7 1.0897 0.1179
3 -5 8 0.7330 0.0860
3 -5 9 0.3951 0.0436
3 -5 10 0.2081 0.0171
3 -5 11 0.1654 0.0219
3 -5 12 0.1895 0.0501
3 -5 13 0.2009 0.0739
3 -5 14 0.1486 0.0622
3 -5 15 0.0241 0.0018
3 -5 16 -0.1234 -0.0923
3 -5 17 -0.1966 -0.1855
3 -4 0 -0.3869 -0.9155
3 -4 1 -0.4335 -0.9726
3 -4 2 -0.4424 -0.9470
3 -4 3 -0.2161 -0.8302
3 -4 4 0.1928 -0.6563
3 -4 5 0.5786 -0.4758
3 -4 6 0.7670 -0.3240
3 -4 7 0.7187 -0.2081
3 -4 8 0.5098 -0.1147
3 -4 9 0.2602 -0.0277
3 -4 10 0.0811 0.0566
3 -4 11 0.0462 0.1256
3 -4 12 0.1587 0.1565
3 -4 13 0.3307 0.1316
3 -4 14 0.4229 0.0519
3 -4 15 0.3460 -0.0579
3 -4 16 0.1436 -0.1591
3 -4 17 -0.0352 -0.2199
3 -3 0 0.7431 -0.3475
3 -3 1 0.2212 -0.3244
3 -3 2 -0.2685 -0.2423
3 -3 3 -0.4385 -0.1437
3 -3 4 -0.2380 -0.0773
3 -3 5 0.1786 -0.0618
3 -3 6 0.5588 -0.0782
3 -3 7 0.6761 -0.0905
3 -3 8 0.4433 -0.0739
3 -3 9 -0.0237 -0.0295
3 -3 10 -0.4526 0.0191
3 -3 11 -0.5809 0.0425
3 -3 12 -0.3449 0.0238
3 -3 13 0.0651 -0.0290
3 -3 14 0.3487 -0.0846
3 -3 15 0.3268 -0.1046
3 -3 16 0.0652 -0.0682
3 -3 17 -0.2140 0.0118
3 -2 0 0.9665 0.9678
3 -2 1 -0.2100 1.0244
3 -2 2 -1.1201 1.0370
3 -2 3 -1.4035 0.9559
3 -2 4 -1.0091 0.7777
3 -2 5 -0.2180 0.5489
3 -2 6 0.4849 0.3333
3 -2 7 0.6664 0.1737
3 -2 8 0.2081 0.0745
3 -2 9 -0.6019 0.0117
3 -2 10 -1.2505 -0.0448
3 -2 11 -1.3517 -0.1092
3 -2 12 -0.9098 -0.1693
3 -2 13 -0.2851 -0.1904
3 -2 14 0.1041 -0.1346
3 -2 15 0.0879 0.0120
3 -2 16 -0.1844 0.2184
3 -2 17 -0.4325 0.4141
3 -1 0 0.2669 0.3299
3 -1 1 -1.1975 0.3828
3 -1 2 -2.1438 0.3659
3 -1 3 -2.2475 0.2728
3 -1 4 -1.5564 0.1494
3 -1 5 -0.5094 0.0534
3 -1 6 0.2717 0.0124
3 -1 7 0.3443 0.0119
3 -1 8 -0.2682 0.0156
3 -1 9 -1.0934 -0.0054
3 -1 10 -1.5484 -0.0552
3 -1 11 -1.3540 -0.1115
3 -1 12 -0.7029 -0.1353
3 -1 13 -0.0617 -0.0863
3 -1 14 0.2065 0.0552
3 -1 15 0.0812 0.2689
3 -1 16 -0.1843 0.4907
3 0 0 -0.1427 -1.0503
3 0 1 -1.2983 -1.0172
3 0 2 -1.9988 -0.9971
3 0 3 -2.0196 -0.9418
3 0 4 -1.4476 -0.8052
3 0 5 -0.6805 -0.5899
3 0 6 -0.2003 -0.3493
3 0 7 -0.2470 -0.1494
3 0 8 -0.6481 -0.0272
3 0 9 -0.9597 0.0229
3 0 10 -0.8240 0.0329
3 0 11 -0.2486 0.0376
3 0 12 0.4199 0.0623
3 0 13 0.7913 0.1198
3 0 14 0.7283 0.2074
3 0 15 0.4040 0.3022
3 0 16 0.1096 0.3655
3 1 0 0.5193 -0.3795
3 1 1 -0.1073 -0.4261
3 1 2 -0.6895 -0.4498
3 1 3 -1.0307 -0.3860
3 1 4 -1.0788 -0.2331
3 1 5 -0.9622 -0.0548
3 1 6 -0.8574 0.0725
3 1 7 -0.8066 0.1164
3 1 8 -0.6701 0.1034
3 1 9 -0.2738 0.0843
3 1 10 0.3835 0.0889
3 1 11 1.0701 0.1076
3 1 12 1.4744 0.1093
3 1 13 1.4382 0.0707
3 1 14 1.0635 -0.0079
3 1 15 0.6118 -0.1063
3 2 0 1.5022 1.0721
3 2 1 1.0731 0.9393
3 2 2 0.2803 0.8352
3 2 3 -0.5757 0.7811
3 2 4 -1.2135 0.7278
3 2 5 -1.4966 0.6097
3 2 6 -1.4227 0.4125
3 2 7 -1.0448 0.1933
3 2 8 -0.4324 0.0362
3 2 9 0.2971 -0.0144
3 2 10 0.9558 0.0118
3 2 11 1.3416 0.0336
3 2 12 1.3514 -0.0247
3 2 13 1.0497 -0.1855
3 2 14 0.6233 -0.4072
3 2 15 0.2598 -0.6090
3 3 0 1.3757 0.4446
3 3 1 0.7124 0.3750
3 3 2 -0.3490 0.3581
3 3 3 -1.3703 0.3431
3 3 4 -1.9663 0.2598
3 3 5 -1.9884 0.0886
3 3 6 -1.5372 -0.1110
3 3 7 -0.8532 -0.2412
3 3 8 -0.1895 -0.2395
3 3 9 0.2708 -0.1277
3 3 10 0.4473 0.0008
3 3 11 0.3647 0.0401
3 3 12 0.1250 -0.0646
3 3 13 -0.1468 -0.2896
3 3 14 -0.3584 -0.5465
3 4 0 -0.2312 -1.0418
3 4 1 -1.1527 -0.9308
3 4 2 -2.1305 -0.7669
3 4 3 -2.7041 -0.6335
3 4 4 -2.6250 -0.5727
3 4 5 -1.9849 -0.5541
3 4 6 -1.1270 -0.5039
3 4 7 -0.4314 -0.3688
3 4 8 -0.1242 -0.1609
3 4 9 -0.2061 0.0476
3 4 10 -0.5079 0.1712
3 4 11 -0.8180 0.1605
3 4 12 -0.9983 0.0245
3 4 13 -1.0296 -0.1772
3 5 0 -1.9899 -0.5468
3 5 1 -2.8120 -0.3869
3 5 2 -3.3117 -0.2482
3 5 3 -3.1729 -0.1690
3 5 4 -2.4189 -0.1297
3 5 5 -1.3951 -0.0794
3 5 6 -0.5511 0.0130
3 5 7 -0.1845 0.1300
3 5 8 -0.3063 0.2203
3 5 9 -0.6887 0.2416
3 5 10 -1.0358 0.1904
3 5 11 -1.1600 0.0975
3 5 12 -1.0561 0.0023
3 6 0 -2.1769 0.8677
3 6 1 -2.6006 0.8671
3 6 2 -2.6011 0.7834
3 6 3 -2.0875 0.6581
3 6 4 -1.2832 0.5505
3 6 5 -0.5708 0.4859
3 6 6 -0.2440 0.4351
3 6 7 -0.3423 0.3449
3 6 8 -0.6626 0.1926
3 6 9 -0.9162 0.0143
3 6 10 -0.9140 -0.1176
3 6 11 -0.6589 -0.1487
3 6 12 -0.3019 -0.0800
3 7 0 -0.6704 0.5357
3 7 1 -0.7270 0.3950
3 7 2 -0.5454 0.2241
3 7 3 -0.2162 0.0995
3 7 4 0.0219 0.0555
3 7 5 -0.0232 0.0568
3 7 6 -0.3485 0.0302
3 7 7 -0.7573 -0.0688
3 7 8 -0.9941 -0.2115
3 7 9 -0.9087 -0.3125
3 7 10 -0.5381 -0.2939
3 7 11 -0.0618 -0.1451
3 8 0 0.7812 -0.6644
3 8 1 0.8892 -0.7641
3 8 2 0.9896 -0.7944
3 8 3 0.9146 -0.7116
3 8 4 0.5410 -0.5445
3 8 5 -0.0796 -0.3758
3 8 6 -0.7240 -0.2789
3 8 7 -1.1261 -0.2607
3 8 8 -1.1364 -0.2590
3 8 9 -0.8002 -0.1957
3 8 10 -0.3130 -0.0416
3 9 0 0.6735 -0.3892
3 9 1 0.8445 -0.3934
3 9 2 0.8879 -0.3140
3 9 3 0.6424 -0.1624
3 9 4 0.1018 -0.0054
3 9 5 -0.5556 0.0844
3 9 6 -1.0672 0.0846
3 9 7 -1.2424 0.0397
3 9 8 -1.0645 0.0230
3 10 0 -0.4079 0.5858
3 10 1 -0.1561 0.5998
3 10 2 -0.0235 0.6396
3 10 3 -0.1316 0.6588
3 10 4 -0.4473 0.6005
3 10 5 -0.8099 0.4474
3 10 6 -1.0361 0.2439
3 10 7 -1.0293 0.0704
3 11 0 -0.8063 0.2594
3 11 1 -0.5059 0.2799
3 11 2 -0.2825 0.2915
3 11 3 -0.2216 0.2406
3 11 4 -0.3135 0.1054
3 11 5 -0.4707 -0.0786
3 11 6 -0.5850 -0.2357
3 12 0 -0.1485 -0.6215
3 12 1 0.0732 -0.5607
3 12 2 0.2382 -0.5280
3 12 3 0.2833 -0.5495
3 12 4 0.1928 -0.5981
3 13 0 0.4455 -0.2453
3 13 1 0.5138 -0.2311
3 13 2 0.5271 -0.3112
3 13 3 0.4381 -0.4332
3 14 0 0.2751 0.8587
3 14 1 0.2724 0.6732
4 -16 4 -0.2945 -0.1678
4 -16 5 -0.6104 -0.1853
4 -16 6 -0.7138 -0.1694
4 -16 7 -0.5744 -0.1517
4 -16 8 -0.2895 -0.1499
4 -16 9 0.0015 -0.1607
4 -16 10 0.2201 -0.1656
4 -16 11 0.3847 -0.1480
4 -15 1 0.4537 0.6568
4 -15 2 0.3464 0.4028
4 -15 3 0.1086 0.2152
4 -15 4 -0.1078 0.1210
4 -15 5 -0.1610 0.1008
4 -15 6 -0.0282 0.1082
4 -15 7 0.1692 0.0965
4 -15 8 0.2556 0.0430
4 -15 9 0.1435 -0.0378
4 -15 10 -0.0833 -0.1072
4 -15 11 -0.2213 -0.1333
4 -15 12 -0.1015 -0.1167
4 -15 13 0.2698 -0.0880
4 -14 0 -0.1303 0.3951
4 -14 1 -0.0606 0.2124
4 -14 2 -0.0590 0.0740
4 -14 3 -0.0539 0.0214
4 -14 4 0.0550 0.0562
4 -14 5 0.3022 0.1449
4 -14 6 0.5882 0.2325
4 -14 7 0.7122 0.2679
4 -14 8 0.5067 0.2344
4 -14 9 -0.0116 0.1604
4 -14 10 -0.5996 0.0974
4 -14 11 -0.9143 0.0791
4 -14 12 -0.7396 0.0953
4 -14 13 -0.1522 0.1029
4 -14 14 0.5084 0.0637
4 -14 15 0.8591 -0.0244
4 -13 0 -0.5997 -0.5602
4 -13 1 -0.3861 -0.6054
4 -13 2 -0.1756 -0.5916
4 -13 3 0.0266 -0.5104
4 -13 4 0.2567 -0.3726
4 -13 5 0.5230 -0.2115
4 -13 6 0.7376 -0.0763
4 -13 7 0.7357 -0.0044
4 -13 8 0.3999 0.0058
4 -13 9 -0.1979 -0.0029
4 -13 10 -0.7726 0.0192
4 -13 11 -0.9822 0.0866
4 -13 12 -0.6743 0.1638
4 -13 13 -0.0319 0.1925
4 -13 14 0.5202 0.1380
4 -13 15 0.6034 0.0170
4 -13 16 0.1584 -0.1130
4 -12 0 -0.1494 -0.3049
4 -12 1 0.2153 -0.2900
4 -12 2 0.4405 -0.2633
4 -12 3 0.4737 -0.2223
4 -12 4 0.4005 -0.1715
4 -12 5 0.3476 -0.1305
4 -12 6 0.3522 -0.1258
4 -12 7 0.3269 -0.1646
4 -12 8 0.1659 -0.2181
4 -12 9 -0.1063 -0.2363
4 -12 10 -0.3017 -0.1875
4 -12 11 -0.2139 -0.0888
4 -12 12 0.1708 0.0024
4 -12 13 0.5937 0.0305
4 -12 14 0.6807 -0.0153
4 -12 15 0.2313 -0.0911
4 -12 16 -0.5947 -0.1298
4 -11 0 0.9619 0.6615
4 -11 1 1.2685 0.6377
4 -11 2 1.2229 0.5941
4 -11 3 0.8314 0.5344
4 -11 4 0.3124 0.4583
4 -11 5 -0.0652 0.3573
4 -11 6 -0.1708 0.2265
4 -11 7 -0.0648 0.0827
4 -11 8 0.1139 -0.0357
4 -11 9 0.3011 -0.0938
4 -11 10 0.5409 -0.0902
4 -11 11 0.8685 -0.0631
4 -11 12 1.1753 -0.0617
4 -11 13 1.2184 -0.1051
4 -11 14 0.8004 -0.1623
4 -11 15 -0.0306 -0.1717
4 -11 16 -0.9502 -0.0872
4 -11 17 -1.5463 0.0825
4 -10 0 1.4939 0.3424
4 -10 1 1.5845 0.3096
4 -10 2 1.2929 0.2838
4 -10 3 0.7054 0.2616
4 -10 4 0.0906 0.2391
4 -10 5 -0.2842 0.2102
4 -10 6 -0.3165 0.1751
4 -10 7 -0.0823 0.1463
4 -10 8 0.2788 0.1391
4 -10 9 0.6758 0.1528
4 -10 10 1.0674 0.1628
4 -10 11 1.3830 0.1362
4 -10 12 1.4824 0.0615
4 -10 13 1.2308 -0.0322
4 -10 14 0.6305 -0.0866
4 -10 15 -0.1267 -0.0517
4 -10 16 -0.7560 0.0767
4 -10 17 -1.0521 0.2464
4 -9 0 0.8397 -0.7569
4 -9 1 0.8330 -0.7257
4 -9 2 0.6417 -0.6764
4 -9 3 0.3237 -0.6078
4 -9 4 0.0312 -0.5168
4 -9 5 -0.1105 -0.4052
4 -9 6 -0.0772 -0.2781
4 -9 7 0.0776 -0.1428
4 -9 8 0.2911 -0.0130
4 -9 9 0.5192 0.0886
4 -9 10 0.7112 0.1384
4 -9 11 0.7888 0.1292
4 -9 12 0.6842 0.0828
4 -9 13 0.4082 0.0426
4 -9 14 0.0653 0.0486
4 -9 15 -0.2200 0.1089
4 -9 16 -0.4011 0.1923
4 -9 17 -0.5259 0.2476
4 -8 0 -0.0815 -0.3883
4 -8 1 0.0474 -0.3460
4 -8 2 0.1614 -0.3328
4 -8 3 0.2056 -0.3222
4 -8 4 0.1834 -0.2955
4 -8 5 0.1163 -0.2504
4 -8 6 0.0262 -0.1957
4 -8 7 -0.0647 -0.1436
4 -8 8 -0.1436 -0.1046
4 -8 9 -0.2277 -0.0859
4 -8 10 -0.3577 -0.0855
4 -8 11 -0.5433 -0.0891
4 -8 12 -0.7127 -0.0754
4 -8 13 -0.7416 -0.0309
4 -8 14 -0.5714 0.0348
4 -8 15 -0.3111 0.0887
4 -8 16 -0.1949 0.0936
4 -8 17 -0.3920 0.0363
4 -7 0 0.1274 0.8627
4 -7 1 0.3750 0.8141
4 -7 2 0.5109 0.7246
4 -7 3 0.4645 0.6291
4 -7 4 0.2591 0.5349
4 -7 5 -0.0225 0.4317
4 -7 6 -0.2873 0.3112
4 -7 7 -0.4881 0.1782
4 -7 8 -0.6596 0.0484
4 -7 9 -0.8893 -0.0600
4 -7 10 -1.2159 -0.1308
4 -7 11 -1.5345 -0.1536
4 -7 12 -1.6245 -0.1291
4 -7 13 -1.3259 -0.0765
4 -7 14 -0.7302 -0.0319
4 -7 15 -0.1913 -0.0330
4 -7 16 -0.0874 -0.0939
4 -7 17 -0.5058 -0.1907
4 -6 0 1.5855 0.4797
4 -6 1 1.5790 0.3943
4 -6 2 1.2069 0.3493
4 -6 3 0.5924 0.3359
4 -6 4 -0.0444 0.3195
4 -6 5 -0.4932 0.2743
4 -6 6 -0.6570 0.2030
4 -6 7 -0.6121 0.1286
4 -6 8 -0.5714 0.0721
4 -6 9 -0.7339 0.0400
4 -6 10 -1.1064 0.0269
4 -6 11 -1.4511 0.0251
4 -6 12 -1.4505 0.0272
4 -6 13 -0.9913 0.0225
4 -6 14 -0.3205 -0.0039
4 -6 15 0.0995 -0.0611
4 -6 16 -0.0459 -0.1393
4 -6 17 -0.6447 -0.2080
4 -5 0 2.7837 -0.9084
4 -5 1 2.0935 -0.8824
4 -5 2 0.9984 -0.7703
4 -5 3 -0.1048 -0.6351
4 -5 4 -0.8475 -0.5230
4 -5 5 -1.0360 -0.4345
4 -5 6 -0.7324 -0.3383
4 -5 7 -0.2304 -0.2118
4 -5 8 0.0963 -0.0668
4 -5 9 0.0253 0.0590
4 -5 10 -0.3547 0.1321
4 -5 11 -0.7041 0.1460
4 -5 12 -0.7046 0.1192
4 -5 13 -0.3368 0.0759
4 -5 14 0.0836 0.0321
4 -5 15 0.1674 -0.0048
4 -5 16 -0.2055 -0.0281
4 -5 17 -0.7700 -0.0309
4 -4 0 2.1927 -0.5617
4 -4 1 0.7342 -0.4405
4 -4 2 -0.7424 -0.3317
4 -4 3 -1.7509 -0.2879
4 -4 4 -2.0317 -0.2963
4 -4 5 -1.6145 -0.2967
4 -4 6 -0.7866 -0.2379
4 -4 7 0.0263 -0.1219
4 -4 8 0.4571 -0.0007
4 -4 9 0.3919 0.0686
4 -4 10 0.0255 0.0664
4 -4 11 -0.2946 0.0193
4 -4 12 -0.3407 -0.0270
4 -4 13 -0.1726 -0.0403
4 -4 14 -0.0527 -0.0149
4 -4 15 -0.1824 0.0370
4 -4 16 -0.5067 0.0991
4 -4 17 -0.7673 0.1557
4 -3 0 0.0560 0.8909
4 -3 1 -1.7765 0.9396
4 -3 2 -3.0384 0.8667
4 -3 3 -3.4597 0.6924
4 -3 4 -3.0943 0.4952
4 -3 5 -2.2175 0.3501
4 -3 6 -1.2036 0.2748
4 -3 7 -0.4058 0.2274
4 -3 8 -0.0334 0.1534
4 -3 9 -0.0701 0.0369
4 -3 10 -0.3081 -0.0870
4 -3 11 -0.5051 -0.1649
4 -3 12 -0.5538 -0.1672
4 -3 13 -0.5206 -0.1045
4 -3 14 -0.5244 -0.0116
4 -3 15 -0.5843 0.0796
4 -3 16 -0.5939 0.1528
4 -3 17 -0.4465 0.2014
4 -2 0 -1.7947 0.5716
4 -2 1 -3.3593 0.5056
4 -2 2 -4.0378 0.3783
4 -2 3 -3.9240 0.2562
4 -2 4 -3.3099 0.1946
4 -2 5 -2.4938 0.1908
4 -2 6 -1.7014 0.1885
4 -2 7 -1.0826 0.1312
4 -2 8 -0.7078 0.0154
4 -2 9 -0.5567 -0.1036
4 -2 10 -0.5419 -0.1574
4 -2 11 -0.5734 -0.1198
4 -2 12 -0.6095 -0.0240
4 -2 13 -0.6399 0.0672
4 -2 14 -0.6311 0.1090
4 -2 15 -0.5143 0.0984
4 -2 16 -0.2508 0.0624
4 -1 0 -1.8930 -0.9241
4 -1 1 -2.7184 -0.9714
4 -1 2 -2.8951 -0.9292
4 -1 3 -2.7303 -0.7696
4 -1 4 -2.4478 -0.5344
4 -1 5 -2.0937 -0.3172
4 -1 6 -1.6319 -0.1975
4 -1 7 -1.0749 -0.1807
4 -1 8 -0.5197 -0.1963
4 -1 9 -0.0897 -0.1576
4 -1 10 0.1389 -0.0337
4 -1 11 0.1689 0.1264
4 -1 12 0.0734 0.2330
4 -1 13 -0.0325 0.2235
4 -1 14 -0.0395 0.1019
4 -1 15 0.0949 -0.0728
4 -1 16 0.3088 -0.2289
4 0 0 -0.4648 -0.6849
4 0 1 -0.5698 -0.6469
4 0 2 -0.6412 -0.4945
4 0 3 -0.8756 -0.2733
4 0 4 -1.1616 -0.0811
4 0 5 -1.2211 -0.0001
4 0 6 -0.8746 -0.0327
4 0 7 -0.1933 -0.0995
4 0 8 0.5580 -0.1023
4 0 9 1.1027 -0.0033
4 0 10 1.3086 0.1446
4 0 11 1.2271 0.2390
4 0 12 1.0227 0.2043
4 0 13 0.8558 0.0399
4 0 14 0.7880 -0.1890
4 0 15 0.7614 -0.3999
4 1 0 1.1900 0.7520
4 1 1 1.3255 0.7947
4 1 2 0.9776 0.8392
4 1 3 0.2879 0.8177
4 1 4 -0.3025 0.6822
4 1 5 -0.3952 0.4543
4 1 6 0.0822 0.2232
4 1 7 0.8551 0.0842
4 1 8 1.5183 0.0677
4 1 9 1.8030 0.1166
4 1 10 1.7073 0.1332
4 1 11 1.4339 0.0543
4 1 12 1.2094 -0.1073
4 1 13 1.1218 -0.2843
4 1 14 1.0815 -0.4120
4 1 15 0.9230 -0.4676
4 2 0 2.0077 0.5820
4 2 1 1.8566 0.5801
4 2 2 1.1756 0.5027
4 2 3 0.3951 0.3326
4 2 4 0.0106 0.1164
4 2 5 0.2289 -0.0539
4 2 6 0.8451 -0.1052
4 2 7 1.4170 -0.0429
4 2 8 1.5828 0.0470
4 2 9 1.2883 0.0634
4 2 10 0.7801 -0.0292
4 2 11 0.3994 -0.1720
4 2 12 0.3325 -0.2620
4 2 13 0.4942 -0.2371
4 2 14 0.6198 -0.1219
4 3 0 1.7047 -0.6756
4 3 1 1.1746 -0.6861
4 3 2 0.5115 -0.7481
4 3 3 0.1549 -0.8065
4 3 4 0.3380 -0.7701
4 3 5 0.9117 -0.5859
4 3 6 1.4435 -0.2989
4 3 7 1.5126 -0.0386
4 3 8 0.9907 0.0685
4 3 9 0.1217 -0.0009
4 3 10 -0.6453 -0.1386
4 3 11 -0.9519 -0.1804
4 3 12 -0.7549 -0.0305
4 3 13 -0.3267 0.2636
4 4 0 0.7383 -0.4236
4 4 1 0.2428 -0.4519
4 4 2 0.0734 -0.4914
4 4 3 0.4036 -0.4489
4 4 4 1.1010 -0.2658
4 4 5 1.7720 0.0137
4 4 6 1.9823 0.2497
4 4 7 1.5164 0.3002
4 4 8 0.5189 0.1387
4 4 9 -0.5777 -0.1027
4 4 10 -1.2994 -0.2104
4 4 11 -1.4079 -0.0409
4 4 12 -1.0246 0.3674
4 4 13 -0.5169 0.8108
4 5 0 0.0765 0.7496
4 5 1 0.0765 0.6599
4 5 2 0.5283 0.5826
4 5 3 1.2966 0.5884
4 5 4 2.0682 0.6625
4 5 5 2.4900 0.6962
4 5 6 2.3341 0.5650
4 5 7 1.6165 0.2430
4 5 8 0.6059 -0.1398
4 5 9 -0.2979 -0.3578
4 5 10 -0.7701 -0.2396
4 5 11 -0.7368 0.2001
4 5 12 -0.3978 0.7494
4 6 0 0.4161 0.4321
4 6 1 0.9016 0.3431
4 6 2 1.5628 0.3132
4 6 3 2.1707 0.3392
4 6 4 2.5362 0.3391
4 6 5 2.5606 0.2115
4 6 6 2.2434 -0.0663
4 6 7 1.6787 -0.3832
4 6 8 1.0401 -0.5387
4 6 9 0.5273 -0.3733
4 6 10 0.2709 0.1060
4 6 11 0.2558 0.7012
4 7 0 1.3039 -0.7336
4 7 1 1.7952 -0.7043
4 7 2 2.0767 -0.5844
4 7 3 2.0940 -0.4582
4 7 4 1.9438 -0.4252
4 7 5 1.7584 -0.5117
4 7 6 1.6001 -0.6233
4 7 7 1.4507 -0.5888
4 7 8 1.2756 -0.2789
4 7 9 1.0769 0.2810
4 7 10 0.8828 0.8937
4 8 0 1.5840 -0.4966
4 8 1 1.6421 -0.3557
4 8 2 1.3412 -0.1923
4 8 3 0.8810 -0.1227
4 8 4 0.5411 -0.1868
4 8 5 0.4795 -0.2931
4 8 6 0.6476 -0.2653
4 8 7 0.8650 0.0314
4 8 8 0.9668 0.5702
4 8 9 0.8976 1.1445
4 9 0 0.9198 0.5531
4 9 1 0.5702 0.6980
4 9 2 0.0188 0.7323
4 9 3 -0.4409 0.5816
4 9 4 -0.5879 0.3191
4 9 5 -0.4105 0.1401
4 9 6 -0.0802 0.2300
4 9 7 0.1922 0.6152
4 9 8 0.2912 1.1139
4 10 0 0.1985 0.4193
4 10 1 -0.1804 0.5154
4 10 2 -0.5181 0.4280
4 10 3 -0.6529 0.1708
4 10 4 -0.5676 -0.0865
4 10 5 -0.3796 -0.1246
4 10 6 -0.2350 0.1606
4 10 7 -0.2028 0.6582
4 11 0 0.1950 -0.3758
4 11 1 0.0871 -0.3407
4 11 2 0.1049 -0.4652
4 11 3 0.1937 -0.6498
4 11 4 0.2319 -0.6972
4 11 5 0.1355 -0.4555
4 12 0 0.6035 -0.1668
4 12 1 0.7678 -0.2569
4 12 2 0.9355 -0.4504
4 12 3 0.9339 -0.5990
4 12 4 0.6832 -0.5420
4 13 0 0.7497 0.5200
4 13 1 1.0404 0.2753
4 13 2 1.1238 -0.0144
4 14 0 0.5529 0.2562
5 -16 5 0.3815 0.1339
5 -16 6 0.3172 -0.0100
5 -16 7 0.0520 -0.0964
5 -16 8 -0.4315 -0.0896
5 -16 9 -1.0666 0.0004
5 -16 10 -1.7050 0.1170
5 -15 1 -0.0062 0.1696
5 -15 2 0.0497 0.1895
5 -15 3 0.1615 0.2108
5 -15 4 0.2953 0.2056
5 -15 5 0.3864 0.1730
5 -15 6 0.3527 0.1355
5 -15 7 0.1208 0.1212
5 -15 8 -0.3352 0.1444
5 -15 9 -0.9547 0.1930
5 -15 10 -1.5797 0.2278
5 -15 11 -1.9999 0.1997
5 -15 12 -2.0470 0.0813
5 -15 13 -1.6901 -0.1036
5 -14 0 -0.6473 -0.5891
5 -14 1 -0.6732 -0.5622
5 -14 2 -0.5883 -0.4722
5 -14 3 -0.4155 -0.3603
5 -14 4 -0.1830 -0.2572
5 -14 5 0.0792 -0.1735
5 -14 6 0.3167 -0.1045
5 -14 7 0.4353 -0.0404
5 -14 8 0.3337 0.0244
5 -14 9 -0.0173 0.0834
5 -14 10 -0.5102 0.1152
5 -14 11 -0.9226 0.0954
5 -14 12 -1.0390 0.0192
5 -14 13 -0.7972 -0.0838
5 -14 14 -0.3469 -0.1608
5 -13 0 -1.2549 -0.4292
5 -13 1 -1.2400 -0.3650
5 -13 2 -1.1103 -0.2883
5 -13 3 -0.9376 -0.2294
5 -13 4 -0.7072 -0.1979
5 -13 5 -0.3469 -0.1873
5 -13 6 0.1590 -0.1852
5 -13 7 0.6815 -0.1804
5 -13 8 0.9913 -0.1668
5 -13 9 0.9220 -0.1464
5 -13 10 0.5208 -0.1288
5 -13 11 0.0459 -0.1227
5 -13 12 -0.2080 -0.1245
5 -13 13 -0.1254 -0.1170
5 -13 14 0.1488 -0.0858
5 -13 15 0.3292 -0.0375
5 -12 0 -1.1736 0.5299
5 -12 1 -0.9193 0.5624
5 -12 2 -0.7452 0.5421
5 -12 3 -0.7531 0.4682
5 -12 4 -0.7949 0.3618
5 -12 5 -0.6089 0.2475
5 -12 6 -0.0764 0.1419
5 -12 7 0.6296 0.0524
5 -12 8 1.1468 -0.0187
5 -12 9 1.1975 -0.0719
5 -12 10 0.8078 -0.1077
5 -12 11 0.2852 -0.1235
5 -12 12 -0.0213 -0.1141
5 -12 13 0.0236 -0.0787
5 -12 14 0.2736 -0.0318
5 -12 15 0.4542 -0.0021
5 -12 16 0.3903 -0.0135
5 -11 0 -0.3328 0.4596
5 -11 1 0.2655 0.4437
5 -11 2 0.3993 0.3907
5 -11 3 0.0477 0.3219
5 -11 4 -0.4180 0.2612
5 -11 5 -0.5426 0.2191
5 -11 6 -0.1556 0.1921
5 -11 7 0.5026 0.1717
5 -11 8 0.9868 0.1522
5 -11 9 0.9980 0.1324
5 -11 10 0.5890 0.1140
5 -11 11 0.0816 0.1007
5 -11 12 -0.2009 0.0943
5 -11 13 -0.1498 0.0887
5 -11 14 0.1149 0.0690
5 -11 15 0.3931 0.0204
5 -11 16 0.5589 -0.0551
5 -10 0 0.6020 -0.5652
5 -10 1 1.3312 -0.5756
5 -10 2 1.2853 -0.5625
5 -10 3 0.6520 -0.5109
5 -10 4 -0.0152 -0.4224
5 -10 5 -0.2324 -0.3136
5 -10 6 0.0795 -0.2018
5 -10 7 0.6019 -0.0957
5 -10 8 0.9149 0.0017
5 -10 9 0.8088 0.0855
5 -10 10 0.3794 0.1469
5 -10 11 -0.1116 0.1775
5 -10 12 -0.4396 0.1742
5 -10 13 -0.5164 0.1389
5 -10 14 -0.3597 0.0771
5 -10 15 -0.0276 -0.0007
5 -10 16 0.3990 -0.0770
5 -9 0 0.8956 -0.4942
5 -9 1 1.3410 -0.4788
5 -9 2 1.0808 -0.4374
5 -9 3 0.4962 -0.3775
5 -9 4 0.0951 -0.3194
5 -9 5 0.1320 -0.2758
5 -9 6 0.4846 -0.2395
5 -9 7 0.8295 -0.1928
5 -9 8 0.9120 -0.1280
5 -9 9 0.6826 -0.0581
5 -9 10 0.2423 -0.0081
5 -9 11 -0.2753 0.0054
5 -9 12 -0.7531 -0.0137
5 -9 13 -1.0632 -0.0461
5 -9 14 -1.0646 -0.0715
5 -9 15 -0.6862 -0.0799
5 -9 16 -0.0304 -0.0732
5 -9 17 0.6294 -0.0590
5 -8 0 0.5208 0.6124
5 -8 1 0.4855 0.6185
5 -8 2 0.2073 0.6073
5 -8 3 0.0467 0.5550
5 -8 4 0.1900 0.4487
5 -8 5 0.5300 0.3069
5 -8 6 0.8150 0.1714
5 -8 7 0.8777 0.0763
5 -8 8 0.7233 0.0239
5 -8 9 0.4321 -0.0128
5 -8 10 0.0331 -0.0618
5 -8 11 -0.4891 -0.1252
5 -8 12 -1.0720 -0.1771
5 -8 13 -1.5032 -0.1862
5 -8 14 -1.5259 -0.1424
5 -8 15 -1.0529 -0.0653
5 -8 16 -0.2847 0.0099
5 -8 17 0.4003 0.0554
5 -7 0 0.1026 0.5414
5 -7 1 -0.1475 0.5423
5 -7 2 -0.1312 0.5238
5 -7 3 0.2315 0.4603
5 -7 4 0.7209 0.3555
5 -7 5 1.0120 0.2439
5 -7 6 0.9559 0.1643
5 -7 7 0.6715 0.1268
5 -7 8 0.3771 0.1065
5 -7 9 0.1538 0.0689
5 -7 10 -0.1078 0.0039
5 -7 11 -0.5312 -0.0623
5 -7 12 -1.0479 -0.0886
5 -7 13 -1.3926 -0.0544
5 -7 14 -1.3234 0.0223
5 -7 15 -0.8515 0.0978
5 -7 16 -0.2549 0.1353
5 -7 17 0.1405 0.1276
5 -6 0 0.0715 -0.6103
5 -6 1 0.0729 -0.5727
5 -6 2 0.5075 -0.5276
5 -6 3 1.1068 -0.4887
5 -6 4 1.4487 -0.4426
5 -6 5 1.3041 -0.3656
5 -6 6 0.8138 -0.2525
5 -6 7 0.3351 -0.1292
5 -6 8 0.1146 -0.0354
5 -6 9 0.0996 0.0087
5 -6 10 0.0510 0.0195
5 -6 11 -0.1827 0.0353
5 -6 12 -0.5113 0.0813
5 -6 13 -0.7124 0.1458
5 -6 14 -0.6689 0.1896
5 -6 15 -0.4847 0.1797
5 -6 16 -0.3687 0.1181
5 -6 17 -0.4217 0.0411
5 -5 0 0.2027 -0.5030
5 -5 1 0.6338 -0.4589
5 -5 2 1.2614 -0.4250
5 -5 3 1.6616 -0.3935
5 -5 4 1.5344 -0.3439
5 -5 5 0.9520 -0.2657
5 -5 6 0.2961 -0.1729
5 -5 7 -0.0562 -0.0954
5 -5 8 -0.0131 -0.0527
5 -5 9 0.2217 -0.0352
5 -5 10 0.3792 -0.0132
5 -5 11 0.3491 0.0335
5 -5 12 0.1995 0.0926
5 -5 13 0.0242 0.1250
5 -5 14 -0.1812 0.0966
5 -5 15 -0.4792 0.0102
5 -5 16 -0.8526 -0.0929
5 -5 17 -1.1478 -0.1610
5 -4 0 0.1433 0.6927
5 -4 1 0.7517 0.6666
5 -4 2 1.2030 0.5976
5 -4 3 1.1976 0.5111
5 -4 4 0.7250 0.4297
5 -4 5 0.0815 0.3569
5 -4 6 -0.3564 0.2798
5 -4 7 -0.3995 0.1881
5 -4 8 -0.1308 0.0914
5 -4 9 0.2286 0.0166
5 -4 10 0.5061 -0.0154
5 -4 11 0.6393 -0.0126
5 -4 12 0.6037 -0.0105
5 -4 13 0.3497 -0.0446
5 -4 14 -0.1457 -0.1204
5 -4 15 -0.7686 -0.2073
5 -4 16 -1.2613 -0.2624
5 -3 0 -0.0320 0.5338
5 -3 1 0.4063 0.4615
5 -3 2 0.5346 0.3811
5 -3 3 0.3037 0.3154
5 -3 4 -0.1102 0.2701
5 -3 5 -0.4503 0.2310
5 -3 6 -0.5650 0.1799
5 -3 7 -0.4704 0.1137
5 -3 8 -0.2613 0.0495
5 -3 9 0.0022 0.0086
5 -3 10 0.2987 -0.0056
5 -3 11 0.5544 -0.0134
5 -3 12 0.6059 -0.0413
5 -3 13 0.3134 -0.0958
5 -3 14 -0.2637 -0.1556
5 -3 15 -0.8282 -0.1897
5 -3 16 -1.0344 -0.1858
5 -2 0 -0.1191 -0.7291
5 -2 1 0.0726 -0.7461
5 -2 2 0.0699 -0.7064
5 -2 3 -0.0184 -0.6093
5 -2 4 -0.0673 -0.4781
5 -2 5 -0.0622 -0.3488
5 -2 6 -0.0940 -0.2471
5 -2 7 -0.2209 -0.1743
5 -2 8 -0.3552 -0.1147
5 -2 9 -0.3194 -0.0561
5 -2 10 -0.0390 -0.0043
5 -2 11 0.3271 0.0243
5 -2 12 0.4876 0.0232
5 -2 13 0.2855 0.0074
5 -2 14 -0.1240 0.0017
5 -2 15 -0.3806 0.0152
5 -2 16 -0.2359 0.0301
5 -1 0 -0.2305 -0.5821
5 -1 1 -0.1135 -0.5364
5 -1 2 0.0340 -0.4440
5 -1 3 0.3059 -0.3246
5 -1 4 0.6277 -0.2139
5 -1 5 0.7698 -0.1410
5 -1 6 0.5469 -0.1096
5 -1 7 0.0289 -0.0976
5 -1 8 -0.4576 -0.0778
5 -1 9 -0.5756 -0.0406
5 -1 10 -0.2641 0.0022
5 -1 11 0.2084 0.0353
5 -1 12 0.4864 0.0583
5 -1 13 0.4432 0.0858
5 -1 14 0.2703 0.1270
5 -1 15 0.2598 0.1678
5 0 0 -0.5052 0.6696
5 0 1 -0.3363 0.6959
5 0 2 0.0284 0.7042
5 0 3 0.5829 0.6691
5 0 4 1.0788 0.5715
5 0 5 1.1794 0.4192
5 0 6 0.7483 0.2500
5 0 7 0.0142 0.1115
5 0 8 -0.5665 0.0317
5 0 9 -0.6520 0.0048
5 0 10 -0.2682 0.0047
5 0 11 0.2504 0.0121
5 0 12 0.5659 0.0290
5 0 13 0.5997 0.0679
5 0 14 0.5246 0.1290
5 0 15 0.5304 0.1900
5 1 0 -0.6981 0.5198
5 1 1 -0.5389 0.5181
5 1 2 -0.1159 0.4821
5 1 3 0.4959 0.3950
5 1 4 0.9879 0.2632
5 1 5 1.0395 0.1215
5 1 6 0.5973 0.0159
5 1 7 -0.0467 -0.0261
5 1 8 -0.4665 -0.0140
5 1 9 -0.4262 0.0148
5 1 10 -0.0358 0.0258
5 1 11 0.3821 0.0130
5 1 12 0.5711 -0.0008
5 1 13 0.5096 0.0114
5 1 14 0.3492 0.0568
5 2 0 -0.5036 -0.6641
5 2 1 -0.4533 -0.6431
5 2 2 -0.1156 -0.6229
5 2 3 0.4197 -0.6007
5 2 4 0.8586 -0.5556
5 2 5 0.9349 -0.4628
5 2 6 0.6369 -0.3167
5 2 7 0.2196 -0.1453
5 2 8 -0.0094 -0.0003
5 2 9 0.0663 0.0734
5 2 10 0.3087 0.0652
5 2 11 0.4743 0.0036
5 2 12 0.4192 -0.0652
5 2 13 0.1825 -0.1057
5 2 14 -0.0886 -0.1062
5 3 0 -0.0409 -0.4541
5 3 1 -0.0535 -0.4463
5 3 2 0.2355 -0.4313
5 3 3 0.7190 -0.3836
5 3 4 1.1234 -0.2845
5 3 5 1.2297 -0.1402
5 3 6 1.0391 0.0125
5 3 7 0.7414 0.1223
5 3 8 0.5337 0.1517
5 3 9 0.4654 0.0990
5 3 10 0.4356 -0.0044
5 3 11 0.3178 -0.1173
5 3 12 0.0792 -0.2125
5 3 13 -0.2001 -0.2818
5 4 0 0.3523 0.6815
5 4 1 0.4278 0.6131
5 4 2 0.7839 0.5444
5 4 3 1.2618 0.5012
5 4 4 1.6059 0.4800
5 4 5 1.6541 0.4487
5 4 6 1.4289 0.3706
5 4 7 1.0719 0.2345
5 4 8 0.7104 0.0692
5 4 9 0.3840 -0.0746
5 4 10 0.0750 -0.1618
5 4 11 -0.2171 -0.1993
5 4 12 -0.4416 -0.2271
5 5 0 0.5587 0.3889
5 5 1 0.7852 0.3236
5 5 2 1.1972 0.2919
5 5 3 1.6006 0.2817
5 5 4 1.8024 0.2523
5 5 5 1.7268 0.1647
5 5 6 1.4183 0.0180
5 5 7 0.9658 -0.1367
5 5 8 0.4406 -0.2220
5 5 9 -0.1003 -0.1884
5 5 10 -0.5788 -0.0580
5 5 11 -0.8897 0.0814
5 6 0 0.6212 -0.7916
5 6 1 0.8710 -0.7264
5 6 2 1.1546 -0.5955
5 6 3 1.3374 -0.4573
5 6 4 1.3581 -0.3704
5 6 5 1.2282 -0.3537
5 6 6 0.9703 -0.3660
5 6 7 0.5820 -0.3262
5 6 8 0.0684 -0.1678
5 6 9 -0.4973 0.1047
5 6 10 -0.9654 0.4015
5 7 0 0.5429 -0.5698
5 7 1 0.5891 -0.4258
5 7 2 0.5455 -0.2664
5 7 3 0.4397 -0.1518
5 7 4 0.3573 -0.1097
5 7 5 0.3388 -0.1156
5 7 6 0.3208 -0.1035
5 7 7 0.1882 -0.0053
5 7 8 -0.1098 0.2002
5 7 9 -0.4901 0.4617
5 8 0 0.4040 0.5639
5 8 1 0.1037 0.6243
5 8 2 -0.2902 0.6158
5 8 3 -0.5808 0.5248
5 8 4 -0.6194 0.3791
5 8 5 -0.4274 0.2349
5 8 6 -0.1779 0.1494
5 8 7 -0.0532 0.1529
5 8 8 -0.1062 0.2318
5 9 0 0.3605 0.4952
5 9 1 -0.2226 0.4546
5 9 2 -0.7664 0.3379
5 9 3 -1.0199 0.1770
5 9 4 -0.9064 0.0228
5 9 5 -0.5659 -0.0840
5 9 6 -0.2328 -0.1290
5 9 7 -0.0613 -0.1213
5 10 0 0.3332 -0.3738
5 10 1 -0.2913 -0.4019
5 10 2 -0.6931 -0.4454
5 10 3 -0.7162 -0.4629
5 10 4 -0.4383 -0.4285
5 10 5 -0.0912 -0.3512
5 10 6 0.1176 -0.2631
5 11 0 0.0684 -0.2463
5 11 1 -0.3509 -0.2424
5 11 2 -0.4420 -0.2142
5 11 3 -0.2061 -0.1336
5 11 4 0.1629 -0.0160
5 12 0 -0.3472 0.4246
5 12 1 -0.4977 0.3824
5 12 2 -0.3565 0.3899
5 12 3 -0.0175 0.4516
5 13 0 -0.4773 0.0298
5 13 1 -0.5049 -0.0352
6 -15 3 -0.1622 -0.3112
6 -15 4 0.0919 -0.1273
6 -15 5 0.3961 -0.1025
6 -15 6 0.6254 -0.1437
6 -15 7 0.6720 -0.1596
6 -15 8 0.5243 -0.1057
6 -15 9 0.2942 0.0192
6 -15 10 0.1604 0.1960
6 -15 11 0.2508 0.3937
6 -14 0 -0.4151 -0.9226
6 -14 1 -0.4358 -0.6122
6 -14 2 -0.3719 -0.3206
6 -14 3 -0.1763 -0.1684
6 -14 4 0.1544 -0.1515
6 -14 5 0.5233 -0.1910
6 -14 6 0.7481 -0.2177
6 -14 7 0.6679 -0.2118
6 -14 8 0.2802 -0.1813
6 -14 9 -0.2049 -0.1249
6 -14 10 -0.4645 -0.0272
6 -14 11 -0.2721 0.1103
6 -14 12 0.3285 0.2434
6 -14 13 1.0255 0.3012
6 -13 0 -0.2631 0.3368
6 -13 1 -0.3369 0.5200
6 -13 2 -0.4272 0.5459
6 -13 3 -0.4080 0.4285
6 -13 4 -0.1943 0.2686
6 -13 5 0.1373 0.1497
6 -13 6 0.3506 0.0793
6 -13 7 0.2089 0.0160
6 -13 8 -0.3127 -0.0633
6 -13 9 -0.9413 -0.1313
6 -13 10 -1.2510 -0.1436
6 -13 11 -0.9569 -0.0948
6 -13 12 -0.1398 -0.0371
6 -13 13 0.7838 -0.0406
6 -13 14 1.3364 -0.1306
6 -12 0 0.1005 0.6185
6 -12 1 -0.1406 0.6471
6 -12 2 -0.5141 0.5264
6 -12 3 -0.7603 0.3568
6 -12 4 -0.6838 0.2473
6 -12 5 -0.3379 0.2223
6 -12 6 -0.0219 0.2233
6 -12 7 -0.0617 0.1837
6 -12 8 -0.5326 0.0968
6 -12 9 -1.1576 0.0125
6 -12 10 -1.4864 -0.0221
6 -12 11 -1.2289 -0.0139
6 -12 12 -0.4777 -0.0169
6 -12 13 0.3618 -0.0771
6 -12 14 0.8712 -0.1838
6 -12 15 0.9047 -0.2729
6 -11 0 0.1577 -0.2483
6 -11 1 -0.1975 -0.2759
6 -11 2 -0.7100 -0.3616
6 -11 3 -1.0311 -0.3962
6 -11 4 -0.9162 -0.3239
6 -11 5 -0.4310 -0.1837
6 -11 6 0.0733 -0.0602
6 -11 7 0.2188 -0.0041
6 -11 8 -0.1060 0.0020
6 -11 9 -0.6586 0.0088
6 -11 10 -1.0353 0.0424
6 -11 11 -0.9796 0.0808
6 -11 12 -0.5538 0.0818
6 -11 13 -0.0472 0.0300
6 -11 14 0.2761 -0.0446
6 -11 15 0.3635 -0.0924
6 -10 0 -0.3232 -0.3864
6 -10 1 -0.5897 -0.4241
6 -10 2 -0.9508 -0.4692
6 -10 3 -1.0889 -0.4446
6 -10 4 -0.8079 -0.3441
6 -10 5 -0.2081 -0.2248
6 -10 6 0.3678 -0.1461
6 -10 7 0.5835 -0.1195
6 -10 8 0.3525 -0.1114
6 -10 9 -0.1199 -0.0848
6 -10 10 -0.5149 -0.0344
6 -10 11 -0.6359 0.0159
6 -10 12 -0.5089 0.0412
6 -10 13 -0.2956 0.0375
6 -10 14 -0.1293 0.0186
6 -10 15 -0.0262 -0.0056
6 -10 16 0.0735 -0.0401
6 -9 0 -0.8602 0.4804
6 -9 1 -0.8926 0.4049
6 -9 2 -0.9591 0.3306
6 -9 3 -0.8673 0.2951
6 -9 4 -0.5228 0.2806
6 -9 5 -0.0370 0.2465
6 -9 6 0.3427 0.1743
6 -9 7 0.4206 0.0822
6 -9 8 0.1965 0.0049
6 -9 9 -0.1500 -0.0352
6 -9 10 -0.4027 -0.0391
6 -9 11 -0.4512 -0.0209
6 -9 12 -0.3280 0.0039
6 -9 13 -0.1437 0.0195
6 -9 14 0.0030 0.0056
6 -9 15 0.0723 -0.0577
6 -9 16 0.0788 -0.1724
6 -8 0 -0.7960 0.4724
6 -8 1 -0.6551 0.3938
6 -8 2 -0.5406 0.3496
6 -8 3 -0.3932 0.3346
6 -8 4 -0.2059 0.3164
6 -8 5 -0.0567 0.2705
6 -8 6 -0.0414 0.1996
6 -8 7 -0.1792 0.1255
6 -8 8 -0.3813 0.0698
6 -8 9 -0.5075 0.0430
6 -8 10 -0.4548 0.0458
6 -8 11 -0.2120 0.0718
6 -8 12 0.1420 0.1024
6 -8 13 0.4760 0.1028
6 -8 14 0.6584 0.0339
6 -8 15 0.6177 -0.1192
6 -8 16 0.3902 -0.3213
6 -7 0 -0.2009 -0.5634
6 -7 1 -0.0806 -0.5495
6 -7 2 0.0072 -0.4729
6 -7 3 0.0372 -0.3741
6 -7 4 -0.0268 -0.2892
6 -7 5 -0.2004 -0.2289
6 -7 6 -0.4386 -0.1837
6 -7 7 -0.6409 -0.1401
6 -7 8 -0.7038 -0.0910
6 -7 9 -0.5719 -0.0326
6 -7 10 -0.2504 0.0382
6 -7 11 0.2076 0.1154
6 -7 12 0.7052 0.1719
6 -7 13 1.0994 0.1630
6 -7 14 1.2369 0.0545
6 -7 15 1.0436 -0.1420
6 -7 16 0.6076 -0.3581
6 -6 0 0.1764 -0.5828
6 -6 1 0.1390 -0.4849
6 -6 2 0.1020 -0.3723
6 -6 3 -0.0002 -0.2864
6 -6 4 -0.2057 -0.2386
6 -6 5 -0.4630 -0.2147
6 -6 6 -0.6497 -0.1966
6 -6 7 -0.6636 -0.1765
6 -6 8 -0.4952 -0.1522
6 -6 9 -0.2123 -0.1173
6 -6 10 0.1172 -0.0626
6 -6 11 0.4670 0.0080
6 -6 12 0.8115 0.0664
6 -6 13 1.0636 0.0723
6 -6 14 1.0931 0.0052
6 -6 15 0.8373 -0.1116
6 -6 16 0.3983 -0.2181
6 -5 0 -0.0474 0.5086
6 -5 1 -0.2171 0.5674
6 -5 2 -0.3323 0.5675
6 -5 3 -0.4765 0.5040
6 -5 4 -0.6530 0.4035
6 -5 5 -0.7510 0.2973
6 -5 6 -0.6498 0.1983
6 -5 7 -0.3538 0.1030
6 -5 8 -0.0122 0.0102
6 -5 9 0.2065 -0.0665
6 -5 10 0.2576 -0.1070
6 -5 11 0.2348 -0.1040
6 -5 12 0.2479 -0.0721
6 -5 13 0.2990 -0.0341
6 -5 14 0.2908 -0.0000
6 -5 15 0.1520 0.0398
6 -5 16 -0.0635 0.0976
6 -4 0 -0.3705 0.5447
6 -4 1 -0.5363 0.5137
6 -4 2 -0.6373 0.4342
6 -4 3 -0.7524 0.3391
6 -4 4 -0.8231 0.2658
6 -4 5 -0.7017 0.2256
6 -4 6 -0.3306 0.1982
6 -4 7 0.1433 0.1551
6 -4 8 0.4525 0.0858
6 -4 9 0.4222 0.0062
6 -4 10 0.1114 -0.0564
6 -4 11 -0.2511 -0.0822
6 -4 12 -0.4627 -0.0647
6 -4 13 -0.4870 -0.0029
6 -4 14 -0.4236 0.1029
6 -4 15 -0.3712 0.2428
6 -4 16 -0.3379 0.3842
6 -3 0 -0.1934 -0.5155
6 -3 1 -0.2370 -0.5645
6 -3 2 -0.2706 -0.5949
6 -3 3 -0.3387 -0.5643
6 -3 4 -0.3260 -0.4578
6 -3 5 -0.0957 -0.3021
6 -3 6 0.3208 -0.1480
6 -3 7 0.6927 -0.0374
6 -3 8 0.7638 0.0171
6 -3 9 0.4670 0.0288
6 -3 10 -0.0211 0.0198
6 -3 11 -0.4299 0.0095
6 -3 12 -0.5969 0.0148
6 -3 13 -0.5478 0.0524
6 -3 14 -0.4134 0.1308
6 -3 15 -0.2973 0.2359
6 -2 0 0.3437 -0.4565
6 -2 1 0.4232 -0.4881
6 -2 2 0.4493 -0.4895
6 -2 3 0.4300 -0.4307
6 -2 4 0.4869 -0.3182
6 -2 5 0.6849 -0.1881
6 -2 6 0.9196 -0.0780
6 -2 7 0.9894 -0.0052
6 -2 8 0.7830 0.0347
6 -2 9 0.3922 0.0520
6 -2 10 0.0398 0.0510
6 -2 11 -0.1011 0.0314
6 -2 12 -0.0272 -0.0014
6 -2 13 0.1284 -0.0340
6 -2 14 0.2248 -0.0550
6 -2 15 0.2082 -0.0657
6 -1 0 0.7014 0.6528
6 -1 1 0.7838 0.5976
6 -1 2 0.8137 0.5344
6 -1 3 0.8400 0.4748
6 -1 4 0.9217 0.4075
6 -1 5 1.0160 0.3192
6 -1 6 0.9935 0.2150
6 -1 7 0.7745 0.1191
6 -1 8 0.4388 0.0551
6 -1 9 0.1878 0.0263
6 -1 10 0.1833 0.0127
6 -1 11 0.4157 -0.0131
6 -1 12 0.7157 -0.0682
6 -1 13 0.8867 -0.1525
6 -1 14 0.8340 -0.2537
6 -1 15 0.5966 -0.3530
6 0 0 0.7196 0.5493
6 0 1 0.6680 0.4930
6 0 2 0.6419 0.4358
6 0 3 0.6930 0.3650
6 0 4 0.7789 0.2643
6 0 5 0.7671 0.1370
6 0 6 0.5592 0.0128
6 0 7 0.2168 -0.0692
6 0 8 -0.0494 -0.0883
6 0 9 -0.0352 -0.0561
6 0 10 0.2912 -0.0093
6 0 11 0.7565 0.0127
6 0 12 1.1026 -0.0141
6 0 13 1.1529 -0.0922
6 0 14 0.9001 -0.2040
6 1 0 0.6046 -0.5962
6 1 1 0.4030 -0.5701
6 1 2 0.3209 -0.5062
6 1 3 0.3708 -0.4385
6 1 4 0.4257 -0.3903
6 1 5 0.3279 -0.3573
6 1 6 0.0493 -0.3152
6 1 7 -0.2522 -0.2417
6 1 8 -0.3433 -0.1367
6 1 9 -0.1011 -0.0232
6 1 10 0.3832 0.0683
6 1 11 0.8603 0.1165
6 1 12 1.0818 0.1164
6 1 13 0.9403 0.0758
6 2 0 0.4585 -0.4943
6 2 1 0.2307 -0.4124
6 2 2 0.1526 -0.3171
6 2 3 0.1799 -0.2351
6 2 4 0.1624 -0.1725
6 2 5 -0.0080 -0.1170
6 2 6 -0.2807 -0.0546
6 2 7 -0.4719 0.0140
6 2 8 -0.4073 0.0724
6 2 9 -0.0623 0.1041
6 2 10 0.4121 0.1085
6 2 11 0.7805 0.1017
6 2 12 0.8556 0.1028
6 2 13 0.5919 0.1184
6 3 0 0.2698 0.6203
6 3 1 0.1276 0.6328
6 3 2 0.0718 0.5937
6 3 3 0.0312 0.5160
6 3 4 -0.0925 0.4291
6 3 5 -0.3160 0.3571
6 3 6 -0.5416 0.3009
6 3 7 -0.6269 0.2400
6 3 8 -0.4906 0.1542
6 3 9 -0.1702 0.0484
6 3 10 0.1997 -0.0427
6 3 11 0.4570 -0.0766
6 3 12 0.4856 -0.0340
6 4 0 0.1272 0.4931
6 4 1 0.0175 0.4196
6 4 2 -0.1115 0.3034
6 4 3 -0.2879 0.1882
6 4 4 -0.5073 0.1107
6 4 5 -0.7120 0.0759
6 4 6 -0.8252 0.0552
6 4 7 -0.8054 0.0110
6 4 8 -0.6667 -0.0683
6 4 9 -0.4599 -0.1536
6 4 10 -0.2450 -0.1924
6 4 11 -0.0803 -0.1480
6 5 0 0.0592 -0.5971
6 5 1 -0.1745 -0.6423
6 5 2 -0.4871 -0.6516
6 5 3 -0.8053 -0.5973
6 5 4 -1.0254 -0.4821
6 5 5 -1.0769 -0.3436
6 5 6 -0.9765 -0.2326
6 5 7 -0.8149 -0.1786
6 5 8 -0.6836 -0.1680
6 5 9 -0.6102 -0.1551
6 5 10 -0.5594 -0.0981
6 5 11 -0.4866 0.0068
6 6 0 -0.1012 -0.4895
6 6 1 -0.4899 -0.4565
6 6 2 -0.9418 -0.3626
6 6 3 -1.2894 -0.2242
6 6 4 -1.3801 -0.0824
6 6 5 -1.1870 0.0168
6 6 6 -0.8374 0.0499
6 6 7 -0.5246 0.0315
6 6 8 -0.3743 0.0044
6 6 9 -0.3764 0.0082
6 6 10 -0.4264 0.0490
6 7 0 -0.3666 0.5086
6 7 1 -0.7187 0.5541
6 7 2 -1.1137 0.6003
6 7 3 -1.3560 0.6085
6 7 4 -1.2955 0.5501
6 7 5 -0.9473 0.4264
6 7 6 -0.4862 0.2714
6 7 7 -0.1211 0.1339
6 7 8 0.0422 0.0481
6 7 9 0.0406 0.0133
6 8 0 -0.4084 0.3884
6 8 1 -0.5022 0.4066
6 8 2 -0.6978 0.3766
6 8 3 -0.8248 0.2815
6 8 4 -0.7466 0.1416
6 8 5 -0.4710 0.0064
6 8 6 -0.1313 -0.0753
6 8 7 0.1274 -0.0866
6 9 0 -0.0773 -0.5076
6 9 1 0.0732 -0.5001
6 9 2 0.0197 -0.5264
6 9 3 -0.0875 -0.5611
6 9 4 -0.1118 -0.5512
6 9 5 -0.0278 -0.4526
6 9 6 0.0978 -0.2669
6 10 0 0.1793 -0.3370
6 10 1 0.3176 -0.3591
6 10 2 0.2522 -0.3872
6 10 3 0.1398 -0.3725
6 10 4 0.0972 -0.2713
6 10 5 0.1350 -0.0803
6 11 0 -0.1715 0.5273
6 11 1 -0.2673 0.4590
6 11 2 -0.3813 0.3925
6 11 3 -0.3723 0.3580
6 12 0 -0.9836 0.3566
6 12 1 -1.2625 0.3312
7 -15 5 -0.2518 -0.4187
7 -15 6 0.1109 -0.2777
7 -15 7 0.3414 -0.0963
7 -15 8 0.3667 0.0212
7 -14 1 -0.2376 0.7526
7 -14 2 -0.7672 0.3858
7 -14 3 -0.9168 0.0529
7 -14 4 -0.6309 -0.1057
7 -14 5 -0.0932 -0.0812
7 -14 6 0.3916 0.0274
7 -14 7 0.5905 0.1034
7 -14 8 0.4826 0.0905
7 -14 9 0.2538 0.0063
7 -14 10 0.1500 -0.0977
7 -14 11 0.2975 -0.1787
7 -13 0 0.0622 0.7406
7 -13 1 -0.6954 0.4672
7 -13 2 -1.1532 0.1807
7 -13 3 -1.0872 0.0368
7 -13 4 -0.5498 0.0667
7 -13 5 0.1568 0.1822
7 -13 6 0.6579 0.2635
7 -13 7 0.7329 0.2496
7 -13 8 0.4409 0.1624
7 -13 9 0.0610 0.0632
7 -13 10 -0.1129 -0.0041
7 -13 11 0.0284 -0.0307
7 -13 12 0.3571 -0.0218
7 -13 13 0.6330 0.0246
7 -12 0 -0.2925 -0.3101
7 -12 1 -0.8622 -0.4668
7 -12 2 -1.0848 -0.4952
7 -12 3 -0.8300 -0.3653
7 -12 4 -0.2203 -0.1619
7 -12 5 0.4225 -0.0050
7 -12 6 0.7613 0.0440
7 -12 7 0.6521 0.0135
7 -12 8 0.2279 -0.0241
7 -12 9 -0.2064 -0.0215
7 -12 10 -0.3941 0.0170
7 -12 11 -0.2940 0.0639
7 -12 12 -0.0700 0.1110
7 -12 13 0.0726 0.1761
7 -12 14 0.0539 0.2711
7 -11 0 -0.1636 -0.5603
7 -11 1 -0.3923 -0.5470
7 -11 2 -0.4246 -0.4091
7 -11 3 -0.1980 -0.2245
7 -11 4 0.1828 -0.1026
7 -11 5 0.4887 -0.0942
7 -11 6 0.5172 -0.1587
7 -11 7 0.2429 -0.2104
7 -11 8 -0.1601 -0.1966
7 -11 9 -0.4538 -0.1330
7 -11 10 -0.5201 -0.0707
7 -11 11 -0.4337 -0.0352
7 -11 12 -0.3658 -0.0005
7 -11 13 -0.4140 0.0786
7 -11 14 -0.5198 0.2114
7 -10 0 0.3582 0.2532
7 -10 1 0.3889 0.3336
7 -10 2 0.3852 0.4246
7 -10 3 0.3869 0.4348
7 -10 4 0.3568 0.3274
7 -10 5 0.2122 0.1540
7 -10 6 -0.0715 0.0103
7 -10 7 -0.3938 -0.0441
7 -10 8 -0.5853 -0.0306
7 -10 9 -0.5534 -0.0208
7 -10 10 -0.3765 -0.0625
7 -10 11 -0.2443 -0.1329
7 -10 12 -0.2882 -0.1604
7 -10 13 -0.4592 -0.0918
7 -10 14 -0.5742 0.0570
7 -10 15 -0.4896 0.2122
7 -9 0 0.7394 0.4379
7 -9 1 0.8551 0.4856
7 -9 2 0.7921 0.4738
7 -9 3 0.5730 0.3716
7 -9 4 0.2105 0.2223
7 -9 5 -0.2494 0.1116
7 -9 6 -0.6731 0.0953
7 -9 7 -0.8718 0.1508
7 -9 8 -0.7314 0.1963
7 -9 9 -0.3310 0.1611
7 -9 10 0.0843 0.0458
7 -9 11 0.2790 -0.0805
7 -9 12 0.2085 -0.1389
7 -9 13 0.0382 -0.1037
7 -9 14 -0.0177 -0.0147
7 -9 15 0.1117 0.0618
7 -8 0 0.6148 -0.3611
7 -8 1 0.6962 -0.3493
7 -8 2 0.6041 -0.3697
7 -8 3 0.3251 -0.3986
7 -8 4 -0.1181 -0.3817
7 -8 5 -0.6061 -0.2814
7 -8 6 -0.9232 -0.1164
7 -8 7 -0.8741 0.0450
7 -8 8 -0.4414 0.1336
7 -8 9 0.1679 0.1290
7 -8 10 0.6555 0.0683
7 -8 11 0.8455 0.0093
7 -8 12 0.7899 -0.0171
7 -8 13 0.6774 -0.0234
7 -8 14 0.6393 -0.0409
7 -8 15 0.6437 -0.0826
7 -7 0 0.1470 -0.4480
7 -7 1 0.1279 -0.4483
7 -7 2 0.0337 -0.4408
7 -7 3 -0.1733 -0.4031
7 -7 4 -0.4763 -0.3250
7 -7 5 -0.7470 -0.2208
7 -7 6 -0.7944 -0.1230
7 -7 7 -0.5093 -0.0587
7 -7 8 0.0247 -0.0299
7 -7 9 0.5732 -0.0158
7 -7 10 0.9230 0.0037
7 -7 11 1.0261 0.0256
7 -7 12 0.9847 0.0256
7 -7 13 0.9055 -0.0159
7 -7 14 0.7840 -0.0880
7 -7 15 0.5404 -0.1511
7 -6 0 -0.1907 0.4316
7 -6 1 -0.3753 0.4207
7 -6 2 -0.5215 0.4156
7 -6 3 -0.6485 0.4000
7 -6 4 -0.7429 0.3494
7 -6 5 -0.7273 0.2535
7 -6 6 -0.5231 0.1298
7 -6 7 -0.1472 0.0185
7 -6 8 0.2691 -0.0426
7 -6 9 0.5757 -0.0435
7 -6 10 0.7199 -0.0113
7 -6 11 0.7584 0.0104
7 -6 12 0.7535 -0.0041
7 -6 13 0.6734 -0.0392
7 -6 14 0.4202 -0.0491
7 -6 15 -0.0310 0.0038
7 -5 0 -0.1632 0.4770
7 -5 1 -0.5247 0.4779
7 -5 2 -0.7564 0.4765
7 -5 3 -0.8402 0.4340
7 -5 4 -0.7783 0.3327
7 -5 5 -0.5814 0.1940
7 -5 6 -0.2957 0.0662
7 -5 7 -0.0128 -0.0080
7 -5 8 0.1838 -0.0198
7 -5 9 0.2893 0.0021
7 -5 10 0.3755 0.0161
7 -5 11 0.4940 0.0035
7 -5 12 0.5811 -0.0133
7 -5 13 0.4849 0.0152
7 -5 14 0.1160 0.1247
7 -5 15 -0.4180 0.3011
7 -4 0 -0.0541 -0.4643
7 -4 1 -0.4561 -0.4268
7 -4 2 -0.6710 -0.3856
7 -4 3 -0.6836 -0.3584
7 -4 4 -0.5439 -0.3357
7 -4 5 -0.3423 -0.2932
7 -4 6 -0.1780 -0.2166
7 -4 7 -0.1020 -0.1185
7 -4 8 -0.0680 -0.0332
7 -4 9 0.0425 0.0078
7 -4 10 0.3063 0.0012
7 -4 11 0.6444 -0.0207
7 -4 12 0.8373 -0.0082
7 -4 13 0.6910 0.0731
7 -4 14 0.2216 0.2150
7 -4 15 -0.3192 0.3659
7 -3 0 -0.2720 -0.4782
7 -3 1 -0.4777 -0.4535
7 -3 2 -0.4896 -0.4294
7 -3 3 -0.3591 -0.3837
7 -3 4 -0.2025 -0.2987
7 -3 5 -0.1420 -0.1814
7 -3 6 -0.2252 -0.0648
7 -3 7 -0.3638 0.0124
7 -3 8 -0.3640 0.0315
7 -3 9 -0.0685 0.0049
7 -3 10 0.4816 -0.0329
7 -3 11 1.0186 -0.0489
7 -3 12 1.2177 -0.0315
7 -3 13 0.9461 0.0043
7 -3 14 0.3793 0.0286
7 -3 15 -0.1303 0.0172
7 -2 0 -0.7361 0.4916
7 -2 1 -0.6039 0.4410
7 -2 2 -0.3338 0.3886
7 -2 3 -0.0620 0.3639
7 -2 4 0.0457 0.3602
7 -2 5 -0.1094 0.3431
7 -2 6 -0.4574 0.2828
7 -2 7 -0.7484 0.1822
7 -2 8 -0.6954 0.0765
7 -2 9 -0.2009 0.0058
7 -2 10 0.5175 -0.0176
7 -2 11 1.0424 -0.0195
7 -2 12 1.0547 -0.0451
7 -2 13 0.5773 -0.1263
7 -2 14 -0.0481 -0.2577
7 -1 0 -0.9326 0.4441
7 -1 1 -0.5481 0.3774
7 -1 2 -0.1203 0.3405
7 -1 3 0.1711 0.3232
7 -1 4 0.1495 0.2872
7 -1 5 -0.2273 0.2048
7 -1 6 -0.7682 0.0899
7 -1 7 -1.1138 -0.0079
7 -1 8 -0.9778 -0.0415
7 -1 9 -0.3940 -0.0067
7 -1 10 0.2579 0.0505
7 -1 11 0.5134 0.0646
7 -1 12 0.1778 -0.0046
7 -1 13 -0.5206 -0.1455
7 -1 14 -1.1101 -0.3022
7 0 0 -0.6166 -0.5740
7 0 1 -0.1993 -0.5481
7 0 2 0.1800 -0.4740
7 0 3 0.3485 -0.3976
7 0 4 0.1507 -0.3533
7 0 5 -0.3886 -0.3351
7 0 6 -0.9889 -0.3036
7 0 7 -1.2619 -0.2234
7 0 8 -1.0103 -0.0987
7 0 9 -0.4272 0.0246
7 0 10 0.0104 0.0932
7 0 11 -0.0995 0.0862
7 0 12 -0.7610 0.0296
7 0 13 -1.5675 -0.0254
7 1 0 -0.1072 -0.4885
7 1 1 0.1983 -0.4102
7 1 2 0.4343 -0.3333
7 1 3 0.4425 -0.2807
7 1 4 0.1018 -0.2417
7 1 5 -0.4914 -0.1859
7 1 6 -1.0051 -0.0987
7 1 7 -1.0942 -0.0032
7 1 8 -0.6991 0.0542
7 1 9 -0.1422 0.0455
7 1 10 0.0973 -0.0066
7 1 11 -0.2414 -0.0376
7 1 12 -0.9892 0.0122
7 1 13 -1.6758 0.1490
7 2 0 0.2279 0.5760
7 2 1 0.4469 0.5650
7 2 2 0.6006 0.4993
7 2 3 0.5209 0.4167
7 2 4 0.1293 0.3614
7 2 5 -0.4105 0.3425
7 2 6 -0.7591 0.3203
7 2 7 -0.6676 0.2383
7 2 8 -0.2066 0.0793
7 2 9 0.2629 -0.1008
7 2 10 0.3708 -0.1979
7 2 11 0.0315 -0.1309
7 2 12 -0.5022 0.0934
7 3 0 0.4008 0.5094
7 3 1 0.6333 0.4056
7 3 2 0.7964 0.2886
7 3 3 0.7133 0.2181
7 3 4 0.3629 0.2075
7 3 5 -0.0517 0.2088
7 3 6 -0.2506 0.1505
7 3 7 -0.1149 0.0063
7 3 8 0.2098 -0.1659
7 3 9 0.4443 -0.2507
7 3 10 0.4185 -0.1571
7 3 11 0.2040 0.1053
7 4 0 0.5264 -0.5246
7 4 1 0.7896 -0.5812
7 4 2 0.9544 -0.5647
7 4 3 0.8956 -0.4626
7 4 4 0.6629 -0.3263
7 4 5 0.4378 -0.2351
7 4 6 0.3634 -0.2282
7 4 7 0.4169 -0.2615
7 4 8 0.4490 -0.2311
7 4 9 0.3486 -0.0532
7 4 10 0.1629 0.2571
7 5 0 0.5024 -0.4548
7 5 1 0.6676 -0.4177
7 5 2 0.7243 -0.3099
7 5 3 0.6791 -0.1774
7 5 4 0.6384 -0.0899
7 5 5 0.6867 -0.0826
7 5 6 0.7803 -0.1171
7 5 7 0.7759 -0.0993
7 5 8 0.5734 0.0504
7 5 9 0.2336 0.3226
7 5 10 -0.0507 0.6034
7 6 0 0.2551 0.5188
7 6 1 0.1349 0.5526
7 6 2 -0.0186 0.5677
7 6 3 -0.0470 0.5174
7 6 4 0.1528 0.3870
7 6 5 0.5127 0.2185
7 6 6 0.8165 0.0940
7 6 7 0.8612 0.0843
7 6 8 0.6205 0.1948
7 6 9 0.2635 0.3500
7 7 0 0.0106 0.4230
7 7 1 -0.4631 0.4001
7 7 2 -0.7950 0.3127
7 7 3 -0.7611 0.1732
7 7 4 -0.3504 0.0321
7 7 5 0.2126 -0.0541
7 7 6 0.6243 -0.0596
7 7 7 0.7143 -0.0049
7 7 8 0.5418 0.0559
7 8 0 0.0060 -0.4878
7 8 1 -0.6485 -0.5324
7 8 2 -0.9601 -0.5884
7 8 3 -0.7879 -0.5738
7 8 4 -0.2789 -0.4358
7 8 5 0.2454 -0.2030
7 8 6 0.5197 0.0240
7 9 0 0.1175 -0.3525
7 9 1 -0.3850 -0.4361
7 9 2 -0.4288 -0.4382
7 9 3 -0.0670 -0.2458
7 9 4 0.4035 0.1254
7 9 5 0.6661 0.5188
7 10 0 0.0413 0.4925
7 10 1 -0.0714 0.3132
7 10 2 0.2507 0.3145
7 10 3 0.7614 0.5755
7 10 4 1.0990 0.9742
7 11 0 -0.2810 0.1689
7 11 1 -0.0520 -0.0324
7 11 2 0.4932 0.0656
7 12 0 -0.6095 -1.1206
8 -14 3 0.6263 0.0397
8 -14 4 0.5271 0.0551
8 -14 5 0.3232 0.1018
8 -14 6 0.0713 0.1208
8 -14 7 -0.1380 0.0920
8 -14 8 -0.2185 0.0461
8 -14 9 -0.1305 0.0295
8 -13 0 0.4123 -0.2926
8 -13 1 0.4215 -0.3030
8 -13 2 0.4118 -0.3019
8 -13 3 0.4398 -0.2477
8 -13 4 0.5339 -0.1418
8 -13 5 0.6556 -0.0313
8 -13 6 0.7138 0.0331
8 -13 7 0.6397 0.0410
8 -13 8 0.4611 0.0286
8 -13 9 0.3025 0.0410
8 -13 10 0.2959 0.0908
8 -13 11 0.4689 0.1481
8 -12 0 0.2439 -0.2953
8 -12 1 0.0492 -0.2673
8 -12 2 -0.1176 -0.2663
8 -12 3 -0.0603 -0.2322
8 -12 4 0.2846 -0.1525
8 -12 5 0.7588 -0.0697
8 -12 6 1.0665 -0.0348
8 -12 7 0.9918 -0.0567
8 -12 8 0.5778 -0.0940
8 -12 9 0.1112 -0.0934
8 -12 10 -0.0871 -0.0354
8 -12 11 0.0975 0.0504
8 -12 12 0.4963 0.1113
8 -11 0 0.2206 0.4385
8 -11 1 -0.2595 0.3654
8 -11 2 -0.6550 0.2529
8 -11 3 -0.6550 0.1902
8 -11 4 -0.2071 0.1885
8 -11 5 0.4006 0.1897
8 -11 6 0.7332 0.1335
8 -11 7 0.5400 0.0177
8 -11 8 -0.0435 -0.1007
8 -11 9 -0.5965 -0.1552
8 -11 10 -0.7361 -0.1242
8 -11 11 -0.4031 -0.0447
8 -11 12 0.1150 0.0189
8 -11 13 0.4235 0.0240
8 -10 0 0.3490 0.4908
8 -10 1 -0.3791 0.3255
8 -10 2 -0.9837 0.1945
8 -10 3 -1.1097 0.1672
8 -10 4 -0.7431 0.2097
8 -10 5 -0.2281 0.2334
8 -10 6 0.0099 0.1789
8 -10 7 -0.1937 0.0627
8 -10 8 -0.6223 -0.0462
8 -10 9 -0.8755 -0.0879
8 -10 10 -0.7086 -0.0571
8 -10 11 -0.2294 -0.0007
8 -10 12 0.1992 0.0246
8 -10 13 0.2535 -0.0043
8 -10 14 -0.1061 -0.0643
8 -9 0 0.3204 -0.3435
8 -9 1 -0.4747 -0.4583
8 -9 2 -1.1233 -0.4545
8 -9 3 -1.3145 -0.3344
8 -9 4 -1.0705 -0.1803
8 -9 5 -0.6833 -0.0778
8 -9 6 -0.4407 -0.0527
8 -9 7 -0.3921 -0.0670
8 -9 8 -0.3525 -0.0652
8 -9 9 -0.1174 -0.0235
8 -9 10 0.3169 0.0362
8 -9 11 0.7240 0.0720
8 -9 12 0.8217 0.0587
8 -9 13 0.4984 0.0061
8 -9 14 -0.0935 -0.0518
8 -8 0 -0.0385 -0.4912
8 -8 1 -0.6687 -0.4899
8 -8 2 -1.1465 -0.3944
8 -8 3 -1.2685 -0.2624
8 -8 4 -1.0643 -0.1626
8 -8 5 -0.6982 -0.1192
8 -8 6 -0.2987 -0.1065
8 -8 7 0.1179 -0.0847
8 -8 8 0.5821 -0.0381
8 -8 9 1.0596 0.0155
8 -8 10 1.4189 0.0471
8 -8 11 1.5087 0.0432
8 -8 12 1.2690 0.0145
8 -8 13 0.7834 -0.0166
8 -8 14 0.2380 -0.0343
8 -7 0 -0.4208 0.3342
8 -7 1 -0.7641 0.3694
8 -7 2 -0.9867 0.3926
8 -7 3 -0.9900 0.3601
8 -7 4 -0.7678 0.2745
8 -7 5 -0.3568 0.1794
8 -7 6 0.1860 0.1168
8 -7 7 0.7617 0.0933
8 -7 8 1.2272 0.0817
8 -7 9 1.4547 0.0539
8 -7 10 1.4163 0.0076
8 -7 11 1.2038 -0.0334
8 -7 12 0.9519 -0.0441
8 -7 13 0.7368 -0.0213
8 -7 14 0.5484 0.0143
8 -6 0 -0.3755 0.4785
8 -6 1 -0.4961 0.4745
8 -6 2 -0.5703 0.4068
8 -6 3 -0.5365 0.2893
8 -6 4 -0.3257 0.1773
8 -6 5 0.0822 0.1174
8 -6 6 0.5801 0.1087
8 -6 7 0.9426 0.1097
8 -6 8 0.9695 0.0809
8 -6 9 0.6626 0.0199
8 -6 10 0.2606 -0.0387
8 -6 11 0.0663 -0.0566
8 -6 12 0.1991 -0.0233
8 -6 13 0.4964 0.0371
8 -6 14 0.6646 0.0879
8 -5 0 0.0826 -0.3400
8 -5 1 0.0266 -0.3569
8 -5 2 -0.0559 -0.3984
8 -5 3 -0.0694 -0.4145
8 -5 4 0.0975 -0.3642
8 -5 5 0.4269 -0.2554
8 -5 6 0.7033 -0.1395
8 -5 7 0.6452 -0.0679
8 -5 8 0.1625 -0.0521
8 -5 9 -0.4981 -0.0622
8 -5 10 -0.8956 -0.0583
8 -5 11 -0.7413 -0.0248
8 -5 12 -0.1519 0.0228
8 -5 13 0.4288 0.0581
8 -5 14 0.5872 0.0674
8 -4 0 0.4812 -0.4075
8 -4 1 0.3947 -0.4134
8 -4 2 0.2690 -0.4053
8 -4 3 0.2428 -0.3471
8 -4 4 0.4047 -0.2450
8 -4 5 0.6443 -0.1419
8 -4 6 0.6842 -0.0786
8 -4 7 0.3175 -0.0599
8 -4 8 -0.3512 -0.0573
8 -4 9 -0.9172 -0.0415
8 -4 10 -0.9789 -0.0104
8 -4 11 -0.4860 0.0118
8 -4 12 0.1878 0.0025
8 -4 13 0.5316 -0.0353
8 -4 14 0.3063 -0.0763
8 -3 0 0.4876 0.4731
8 -3 1 0.3854 0.4495
8 -3 2 0.3034 0.4315
8 -3 3 0.3662 0.4153
8 -3 4 0.5780 0.3719
8 -3 5 0.7591 0.2844
8 -3 6 0.6802 0.1738
8 -3 7 0.2960 0.0863
8 -3 8 -0.1576 0.0534
8 -3 9 -0.3352 0.0627
8 -3 10 -0.0911 0.0681
8 -3 11 0.3599 0.0303
8 -3 12 0.6018 -0.0483
8 -3 13 0.3667 -0.1266
8 -3 14 -0.2340 -0.1613
8 -2 0 0.1856 0.4905
8 -2 1 0.1165 0.4642
8 -2 2 0.1485 0.4349
8 -2 3 0.3260 0.3693
8 -2 4 0.5632 0.2535
8 -2 5 0.6921 0.1176
8 -2 6 0.6212 0.0193
8 -2 7 0.4481 -0.0019
8 -2 8 0.3834 0.0409
8 -2 9 0.5344 0.0906
8 -2 10 0.7591 0.0917
8 -2 11 0.7578 0.0349
8 -2 12 0.3442 -0.0387
8 -2 13 -0.3516 -0.0739
8 -1 0 -0.2269 -0.4714
8 -1 1 -0.2424 -0.4378
8 -1 2 -0.1191 -0.4022
8 -1 3 0.0881 -0.3931
8 -1 4 0.2569 -0.3970
8 -1 5 0.3122 -0.3708
8 -1 6 0.3148 -0.2840
8 -1 7 0.4099 -0.1511
8 -1 8 0.6538 -0.0249
8 -1 9 0.8910 0.0432
8 -1 10 0.8335 0.0446
8 -1 11 0.3125 0.0184
8 -1 12 -0.5204 0.0178
8 -1 13 -1.2465 0.0670
8 0 0 -0.6289 -0.5033
8 0 1 -0.5808 -0.4370
8 0 2 -0.4255 -0.3849
8 0 3 -0.2865 -0.3396
8 0 4 -0.2531 -0.2728
8 0 5 -0.2740 -0.1713
8 0 6 -0.1882 -0.0584
8 0 7 0.1042 0.0191
8 0 8 0.4831 0.0296
8 0 9 0.6424 -0.0123
8 0 10 0.3285 -0.0520
8 0 11 -0.4099 -0.0355
8 0 12 -1.1988 0.0477
8 1 0 -0.8155 0.4625
8 1 1 -0.6872 0.4507
8 1 2 -0.5329 0.4160
8 1 3 -0.4938 0.3976
8 1 4 -0.5836 0.4046
8 1 5 -0.6486 0.4025
8 1 6 -0.5044 0.3393
8 1 7 -0.1394 0.1949
8 1 8 0.2181 0.0103
8 1 9 0.2625 -0.1307
8 1 10 -0.1198 -0.1563
8 1 11 -0.7206 -0.0596
8 1 12 -1.1516 0.0928
8 2 0 -0.5792 0.4602
8 2 1 -0.3878 0.3655
8 2 2 -0.2566 0.3098
8 2 3 -0.2965 0.3128
8 2 4 -0.4423 0.3290
8 2 5 -0.4993 0.2852
8 2 6 -0.3329 0.1449
8 2 7 -0.0217 -0.0522
8 2 8 0.1876 -0.2081
8 2 9 0.0982 -0.2326
8 2 10 -0.2455 -0.1084
8 2 11 -0.5802 0.0922
8 3 0 -0.1101 -0.5530
8 3 1 0.0722 -0.5964
8 3 2 0.1469 -0.5221
8 3 3 0.0685 -0.3793
8 3 4 -0.0428 -0.2628
8 3 5 -0.0239 -0.2373
8 3 6 0.1548 -0.2849
8 3 7 0.3391 -0.3177
8 3 8 0.3305 -0.2454
8 3 9 0.0850 -0.0476
8 3 10 -0.2250 0.2045
8 4 0 0.0776 -0.6029
8 4 1 0.1843 -0.5242
8 4 2 0.1873 -0.3627
8 4 3 0.1231 -0.2182
8 4 4 0.1306 -0.1633
8 4 5 0.2875 -0.1848
8 4 6 0.5009 -0.1938
8 4 7 0.5737 -0.0985
8 4 8 0.3933 0.1186
8 4 9 0.0584 0.3779
8 5 0 -0.1684 0.3800
8 5 1 -0.1321 0.4922
8 5 2 -0.1783 0.5426
8 5 3 -0.1948 0.4648
8 5 4 -0.0542 0.2899
8 5 5 0.2285 0.1332
8 5 6 0.4766 0.1119
8 5 7 0.5051 0.2562
8 5 8 0.2982 0.4801
8 5 9 0.0361 0.6353
8 6 0 -0.3638 0.5283
8 6 1 -0.3480 0.5650
8 6 2 -0.4249 0.4454
8 6 3 -0.4287 0.2069
8 6 4 -0.2514 -0.0166
8 6 5 0.0401 -0.0827
8 6 6 0.2636 0.0586
8 6 7 0.2970 0.3252
8 7 0 -0.0627 -0.2406
8 7 1 -0.0511 -0.2997
8 7 2 -0.1740 -0.4605
8 7 3 -0.2386 -0.5977
8 7 4 -0.1513 -0.5717
8 7 5 0.0225 -0.3304
8 7 6 0.1562 0.0481
8 8 0 0.4635 -0.2861
8 8 1 0.4391 -0.4071
8 8 2 0.2733 -0.4984
8 8 3 0.1484 -0.4401
8 8 4 0.1321 -0.1934
8 8 5 0.1776 0.1631
8 9 0 0.5438 0.3564
8 9 1 0.4676 0.2542
8 9 2 0.3411 0.2707
8 9 3 0.2776 0.4230
8 9 4 0.2792 0.6264
8 10 0 -0.0189 0.2187
8 10 1 -0.1048 0.2781
8 10 2 -0.0750 0.4531
8 11 0 -0.6890 -0.5027
9 -13 3 0.5825 -0.0970
9 -13 4 0.6144 0.0496
9 -13 5 0.5699 0.0405
9 -13 6 0.4414 -0.0750
9 -13 7 0.2523 -0.1998
9 -13 8 0.0578 -0.2480
9 -12 0 0.1653 -0.0758
9 -12 1 0.2278 0.0712
9 -12 2 0.2996 0.2287
9 -12 3 0.4178 0.3111
9 -12 4 0.5361 0.2685
9 -12 5 0.5483 0.1220
9 -12 6 0.3835 -0.0467
9 -12 7 0.0825 -0.1474
9 -12 8 -0.2233 -0.1345
9 -12 9 -0.4151 -0.0240
9 -12 10 -0.4764 0.1311
9 -11 0 -0.1122 0.2434
9 -11 1 -0.3877 0.2921
9 -11 2 -0.5390 0.3223
9 -11 3 -0.4795 0.2959
9 -11 4 -0.3092 0.2081
9 -11 5 -0.2127 0.0971
9 -11 6 -0.2860 0.0177
9 -11 7 -0.4545 0.0032
9 -11 8 -0.5550 0.0462
9 -11 9 -0.4958 0.1148
9 -11 10 -0.3388 0.1843
9 -11 11 -0.2279 0.2533
9 -11 12 -0.2405 0.3304
9 -10 0 -0.6907 -0.2400
9 -10 1 -1.3040 -0.2411
9 -10 2 -1.6149 -0.2273
9 -10 3 -1.5657 -0.2047
9 -10 4 -1.3351 -0.1716
9 -10 5 -1.1401 -0.1229
9 -10 6 -1.0367 -0.0626
9 -10 7 -0.8994 -0.0100
9 -10 8 -0.5841 0.0144
9 -10 9 -0.1037 0.0121
9 -10 10 0.3562 0.0148
9 -10 11 0.5937 0.0655
9 -10 12 0.5620 0.1829
9 -9 0 -1.1744 -0.3479
9 -9 1 -1.8013 -0.3568
9 -9 2 -1.9926 -0.3255
9 -9 3 -1.8261 -0.2558
9 -9 4 -1.5610 -0.1662
9 -9 5 -1.3725 -0.0854
9 -9 6 -1.2037 -0.0436
9 -9 7 -0.8594 -0.0578
9 -9 8 -0.2382 -0.1174
9 -9 9 0.5266 -0.1807
9 -9 10 1.1460 -0.1928
9 -9 11 1.3961 -0.1173
9 -9 12 1.2754 0.0366
9 -9 13 0.9691 0.2136
9 -8 0 -1.0369 0.2533
9 -8 1 -1.2860 0.2352
9 -8 2 -1.1218 0.2437
9 -8 3 -0.7999 0.2629
9 -8 4 -0.6089 0.2630
9 -8 5 -0.6088 0.2204
9 -8 6 -0.5976 0.1309
9 -8 7 -0.3217 0.0126
9 -8 8 0.2731 -0.1008
9 -8 9 0.9739 -0.1724
9 -8 10 1.4625 -0.1779
9 -8 11 1.5494 -0.1187
9 -8 12 1.2809 -0.0227
9 -8 13 0.8588 0.0673
9 -7 0 -0.3159 0.3386
9 -7 1 -0.0841 0.3261
9 -7 2 0.3888 0.3266
9 -7 3 0.7462 0.3105
9 -7 4 0.7603 0.2577
9 -7 5 0.5096 0.1753
9 -7 6 0.2861 0.0905
9 -7 7 0.3322 0.0308
9 -7 8 0.6453 0.0064
9 -7 9 1.0022 0.0077
9 -7 10 1.1527 0.0149
9 -7 11 1.0014 0.0119
9 -7 12 0.6404 -0.0066
9 -7 13 0.2471 -0.0347
9 -6 0 0.2718 -0.3312
9 -6 1 0.7197 -0.3056
9 -6 2 1.2126 -0.2644
9 -6 3 1.4466 -0.2375
9 -6 4 1.3244 -0.2265
9 -6 5 1.0035 -0.2054
9 -6 6 0.7320 -0.1472
9 -6 7 0.6389 -0.0508
9 -6 8 0.6612 0.0537
9 -6 9 0.6420 0.1235
9 -6 10 0.4842 0.1306
9 -6 11 0.2196 0.0783
9 -6 12 -0.0385 -0.0026
9 -6 13 -0.1898 -0.0731
9 -5 0 0.1825 -0.3941
9 -5 1 0.4716 -0.3511
9 -5 2 0.7150 -0.3030
9 -5 3 0.7869 -0.2682
9 -5 4 0.7146 -0.2375
9 -5 5 0.6145 -0.1876
9 -5 6 0.5557 -0.1077
9 -5 7 0.4973 -0.0128
9 -5 8 0.3523 0.0647
9 -5 9 0.0997 0.0966
9 -5 10 -0.1731 0.0772
9 -5 11 -0.3325 0.0255
9 -5 12 -0.2975 -0.0272
9 -5 13 -0.0889 -0.0555
9 -4 0 -0.2234 0.3205
9 -4 1 -0.2810 0.3304
9 -4 2 -0.3439 0.3264
9 -4 3 -0.3407 0.2979
9 -4 4 -0.2014 0.2497
9 -4 5 0.0429 0.1933
9 -4 6 0.2423 0.1373
9 -4 7 0.2349 0.0849
9 -4 8 -0.0137 0.0379
9 -4 9 -0.3651 -0.0003
9 -4 10 -0.6007 -0.0248
9 -4 11 -0.5677 -0.0327
9 -4 12 -0.2625 -0.0245
9 -4 13 0.1915 -0.0046
9 -3 0 -0.2015 0.3239
9 -3 1 -0.5456 0.3215
9 -3 2 -0.7945 0.3155
9 -3 3 -0.7638 0.2899
9 -3 4 -0.4383 0.2350
9 -3 5 -0.0138 0.1525
9 -3 6 0.2322 0.0581
9 -3 7 0.1432 -0.0239
9 -3 8 -0.2089 -0.0725
9 -3 9 -0.5916 -0.0808
9 -3 10 -0.7827 -0.0597
9 -3 11 -0.6964 -0.0300
9 -3 12 -0.3866 -0.0091
9 -2 0 0.2968 -0.4711
9 -2 1 -0.1677 -0.4269
9 -2 2 -0.4580 -0.3613
9 -2 3 -0.3967 -0.2958
9 -2 4 -0.0663 -0.2471
9 -2 5 0.2623 -0.2173
9 -2 6 0.3435 -0.1938
9 -2 7 0.1287 -0.1604
9 -2 8 -0.2407 -0.1113
9 -2 9 -0.5793 -0.0575
9 -2 10 -0.7887 -0.0207
9 -2 11 -0.8671 -0.0182
9 -2 12 -0.8329 -0.0510
9 -1 0 0.5865 -0.4388
9 -1 1 0.1380 -0.3835
9 -1 2 -0.1103 -0.3164
9 -1 3 -0.0711 -0.2458
9 -1 4 0.1125 -0.1774
9 -1 5 0.2265 -0.1127
9 -1 6 0.1709 -0.0516
9 -1 7 -0.0011 0.0022
9 -1 8 -0.1947 0.0399
9 -1 9 -0.3935 0.0513
9 -1 10 -0.6511 0.0303
9 -1 11 -0.9754 -0.0214
9 -1 12 -1.2500 -0.0939
9 0 0 0.2757 0.4457
9 0 1 -0.0726 0.4205
9 0 2 -0.2412 0.3807
9 0 3 -0.2429 0.3396
9 0 4 -0.2024 0.3041
9 0 5 -0.1954 0.2715
9 0 6 -0.1865 0.2336
9 0 7 -0.1204 0.1856
9 0 8 -0.0460 0.1327
9 0 9 -0.1129 0.0879
9 0 10 -0.4230 0.0614
9 0 11 -0.8852 0.0502
9 1 0 -0.2001 0.4380
9 1 1 -0.3892 0.3575
9 1 2 -0.4546 0.2758
9 1 3 -0.4576 0.2080
9 1 4 -0.4455 0.1547
9 1 5 -0.3782 0.1055
9 1 6 -0.1930 0.0532
9 1 7 0.0681 0.0070
9 1 8 0.2291 -0.0082
9 1 9 0.1140 0.0310
9 1 10 -0.2713 0.1248
9 1 11 -0.6957 0.2414
9 2 0 -0.2380 -0.4559
9 2 1 -0.2408 -0.4723
9 2 2 -0.1967 -0.4601
9 2 3 -0.1440 -0.4203
9 2 4 -0.0540 -0.3648
9 2 5 0.1311 -0.3081
9 2 6 0.3898 -0.2541
9 2 7 0.5720 -0.1913
9 2 8 0.4981 -0.1000
9 2 9 0.1338 0.0306
9 2 10 -0.3295 0.1880
9 3 0 0.1351 -0.4192
9 3 1 0.2748 -0.3659
9 3 2 0.4028 -0.3052
9 3 3 0.5449 -0.2375
9 3 4 0.7510 -0.1657
9 3 5 1.0012 -0.0981
9 3 6 1.1555 -0.0454
9 3 7 1.0329 -0.0154
9 3 8 0.5790 -0.0060
9 3 9 -0.0334 -0.0040
9 4 0 0.3689 0.5266
9 4 1 0.5311 0.5259
9 4 2 0.6886 0.4894
9 4 3 0.9158 0.4453
9 4 4 1.2206 0.4092
9 4 5 1.4750 0.3661
9 4 6 1.4708 0.2775
9 4 7 1.0855 0.1129
9 4 8 0.4231 -0.1155
9 5 0 0.0963 0.5227
9 5 1 0.1581 0.4294
9 5 2 0.2841 0.3290
9 5 3 0.5489 0.2678
9 5 4 0.8969 0.2439
9 5 5 1.1388 0.1964
9 5 6 1.0790 0.0478
9 5 7 0.6823 -0.2266
9 6 0 -0.4434 -0.4466
9 6 1 -0.5078 -0.5299
9 6 2 -0.4587 -0.5279
9 6 3 -0.2474 -0.4198
9 6 4 0.0513 -0.2725
9 6 5 0.2748 -0.2094
9 6 6 0.2940 -0.3182
9 7 0 -0.6440 -0.5612
9 7 1 -0.7533 -0.5767
9 7 2 -0.8101 -0.4533
9 7 3 -0.7619 -0.2237
9 7 4 -0.6209 -0.0210
9 7 5 -0.4510 0.0087
9 8 0 -0.1768 0.2548
9 8 1 -0.2523 0.2516
9 8 2 -0.4353 0.3753
9 8 3 -0.6135 0.5464
9 9 0 0.5820 0.3055
9 9 1 0.5227 0.2992
9 9 2 0.2306 0.4132
9 10 0 0.8849 -0.5269
10 -12 3 -0.3867 0.0332
10 -12 4 -0.5268 0.0463
10 -12 5 -0.6382 0.0379
10 -12 6 -0.6236 0.0093
10 -12 7 -0.4169 0.0353
10 -11 0 -0.1349 -0.3732
10 -11 1 -0.0812 -0.5258
10 -11 2 -0.1582 -0.4496
10 -11 3 -0.3646 -0.2624
10 -11 4 -0.6145 -0.1143
10 -11 5 -0.7679 -0.0707
10 -11 6 -0.7022 -0.0833
10 -11 7 -0.3957 -0.0579
10 -11 8 0.0347 0.0542
10 -11 9 0.3844 0.2173
10 -10 0 0.2802 -0.6492
10 -10 1 0.4030 -0.5344
10 -10 2 0.2195 -0.2960
10 -10 3 -0.1771 -0.0883
10 -10 4 -0.5714 -0.0074
10 -10 5 -0.7354 -0.0432
10 -10 6 -0.5578 -0.1148
10 -10 7 -0.1199 -0.1461
10 -10 8 0.3387 -0.1126
10 -10 9 0.5621 -0.0369
10 -10 10 0.4425 0.0461
10 -9 0 1.0289 0.1177
10 -9 1 1.1365 0.2864
10 -9 2 0.8071 0.4018
10 -9 3 0.2600 0.3968
10 -9 4 -0.1684 0.2877
10 -9 5 -0.2178 0.1403
10 -9 6 0.1348 0.0120
10 -9 7 0.6501 -0.0751
10 -9 8 0.9715 -0.1210
10 -9 9 0.8572 -0.1225
10 -9 10 0.3413 -0.0702
10 -9 11 -0.2925 0.0308
10 -8 0 1.6359 0.4791
10 -8 1 1.6548 0.5116
10 -8 2 1.2529 0.4273
10 -8 3 0.7435 0.2801
10 -8 4 0.4977 0.1487
10 -8 5 0.7030 0.0723
10 -8 6 1.2228 0.0342
10 -8 7 1.6689 -0.0001
10 -8 8 1.6557 -0.0368
10 -8 9 1.0673 -0.0463
10 -8 10 0.1414 -0.0004
10 -8 11 -0.6928 0.0881
10 -7 0 1.5661 -0.0890
10 -7 1 1.4939 -0.1778
10 -7 2 1.1509 -0.2978
10 -7 3 0.8597 -0.3525
10 -7 4 0.9187 -0.3009
10 -7 5 1.3699 -0.1827
10 -7 6 1.9305 -0.0739
10 -7 7 2.1645 -0.0195
10 -7 8 1.7889 -0.0054
10 -7 9 0.8850 0.0109
10 -7 10 -0.1510 0.0488
10 -7 11 -0.8795 0.0829
10 -7 12 -1.0940 0.0719
10 -6 0 0.9147 -0.3407
10 -6 1 0.8168 -0.4312
10 -6 2 0.5946 -0.4550
10 -6 3 0.5051 -0.3698
10 -6 4 0.7337 -0.2133
10 -6 5 1.2103 -0.0680
10 -6 6 1.6154 0.0067
10 -6 7 1.6015 0.0127
10 -6 8 1.0631 -0.0053
10 -6 9 0.2308 -0.0109
10 -6 10 -0.4931 -0.0078
10 -6 11 -0.8201 -0.0259
10 -6 12 -0.7456 -0.0807
10 -5 0 0.4562 0.1695
10 -5 1 0.3846 0.1431
10 -5 2 0.1998 0.1928
10 -5 3 0.0909 0.2802
10 -5 4 0.1866 0.3311
10 -5 5 0.4135 0.2963
10 -5 6 0.5365 0.1885
10 -5 7 0.3602 0.0665
10 -5 8 -0.0891 -0.0160
10 -5 9 -0.5714 -0.0477
10 -5 10 -0.8243 -0.0554
10 -5 11 -0.7633 -0.0669
10 -5 12 -0.5139 -0.0820
10 -4 0 0.7183 0.2393
10 -4 1 0.6408 0.2817
10 -4 2 0.3468 0.3590
10 -4 3 0.0176 0.3938
10 -4 4 -0.1945 0.3343
10 -4 5 -0.2924 0.1946
10 -4 6 -0.3993 0.0417
10 -4 7 -0.6090 -0.0559
10 -4 8 -0.8798 -0.0741
10 -4 9 -1.0751 -0.0394
10 -4 10 -1.0964 0.0054
10 -4 11 -0.9658 0.0383
10 -3 0 1.2438 -0.3923
10 -3 1 1.0998 -0.2975
10 -3 2 0.6831 -0.2026
10 -3 3 0.2012 -0.1710
10 -3 4 -0.1689 -0.2082
10 -3 5 -0.3927 -0.2616
10 -3 6 -0.5462 -0.2647
10 -3 7 -0.7076 -0.1888
10 -3 8 -0.8901 -0.0625
10 -3 9 -1.0630 0.0534
10 -3 10 -1.2027 0.1115
10 -3 11 -1.2992 0.1074
10 -2 0 1.1589 -0.3935
10 -2 1 0.9989 -0.3043
10 -2 2 0.6744 -0.2527
10 -2 3 0.3581 -0.2567
10 -2 4 0.1594 -0.2800
10 -2 5 0.0713 -0.2614
10 -2 6 0.0162 -0.1651
10 -2 7 -0.0824 -0.0131
10 -2 8 -0.2674 0.1235
10 -2 9 -0.5499 0.1697
10 -2 10 -0.9028 0.0950
10 -2 11 -1.2397 -0.0667
10 -1 0 0.3064 0.3993
10 -1 1 0.3094 0.4077
10 -1 2 0.3453 0.3423
10 -1 3 0.4384 0.2336
10 -1 4 0.5598 0.1450
10 -1 5 0.6605 0.1282
10 -1 6 0.7091 0.1835
10 -1 7 0.6885 0.2523
10 -1 8 0.5685 0.2501
10 -1 9 0.3130 0.1210
10 -1 10 -0.0662 -0.1219
10 0 0 -0.6056 0.5025
10 0 1 -0.3185 0.4344
10 0 2 0.0870 0.3087
10 0 3 0.4562 0.1850
10 0 4 0.6893 0.1209
10 0 5 0.8083 0.1322
10 0 6 0.9122 0.1770
10 0 7 1.0580 0.1797
10 0 8 1.1871 0.0792
10 0 9 1.1738 -0.1265
10 0 10 0.9522 -0.3702
10 1 0 -0.8733 -0.2594
10 1 1 -0.4232 -0.3266
10 1 2 0.0122 -0.3773
10 1 3 0.2292 -0.3605
10 1 4 0.2336 -0.2668
10 1 5 0.2277 -0.1407
10 1 6 0.4255 -0.0564
10 1 7 0.8559 -0.0695
10 1 8 1.3269 -0.1781
10 1 9 1.5778 -0.3175
10 2 0 -0.4282 -0.3811
10 2 1 -0.1145 -0.4127
10 2 2 -0.0539 -0.3698
10 2 3 -0.2987 -0.2464
10 2 4 -0.6179 -0.0961
10 2 5 -0.6687 -0.0001
10 2 6 -0.2746 -0.0117
10 2 7 0.4246 -0.1165
10 2 8 1.0738 -0.2376
10 3 0 0.2926 0.2800
10 3 1 0.2557 0.2637
10 3 2 -0.1568 0.3135
10 3 3 -0.7525 0.3809
10 3 4 -1.1430 0.3861
10 3 5 -1.0322 0.2801
10 3 6 -0.4473 0.0883
10 3 7 0.2792 -0.1003
10 3 8 0.7567 -0.1897
10 4 0 0.7347 0.2629
10 4 1 0.3925 0.2808
10 4 2 -0.2254 0.3172
10 4 3 -0.7713 0.2999
10 4 4 -0.9004 0.1868
10 4 5 -0.5385 0.0083
10 4 6 0.0580 -0.1463
10 4 7 0.5009 -0.1905
10 5 0 0.5788 -0.4386
10 5 1 0.1505 -0.3607
10 5 2 -0.3298 -0.3109
10 5 3 -0.5324 -0.3238
10 5 4 -0.3046 -0.3669
10 5 5 0.1937 -0.3605
10 5 6 0.6100 -0.2412
10 6 0 0.0465 -0.3285
10 6 1 -0.2952 -0.2817
10 6 2 -0.5299 -0.2832
10 6 3 -0.4405 -0.2838
10 6 4 -0.0455 -0.2041
10 7 0 -0.2226 0.4812
10 7 1 -0.4749 0.3585
10 7 2 -0.6173 0.2393
10 7 3 -0.5111 0.2319
10 8 0 0.1279 0.3393
10 8 1 -0.1390 0.0818
11 -10 1 -1.1748 0.3077
11 -10 2 -0.8076 0.1030
11 -10 3 -0.4043 0.0246
11 -10 4 -0.2111 0.0520
11 -10 5 -0.3306 0.1135
11 -10 6 -0.6523 0.1467
11 -10 7 -0.9429 0.1337
11 -9 0 -1.0092 0.2154
11 -9 1 -0.6324 -0.0460
11 -9 2 -0.1395 -0.1293
11 -9 3 0.1671 -0.0743
11 -9 4 0.1009 0.0174
11 -9 5 -0.2608 0.0710
11 -9 6 -0.6309 0.0782
11 -9 7 -0.7299 0.0696
11 -9 8 -0.4879 0.0642
11 -8 0 -0.0551 -0.5185
11 -8 1 0.4143 -0.5525
11 -8 2 0.7454 -0.4304
11 -8 3 0.6994 -0.2704
11 -8 4 0.2933 -0.1589
11 -8 5 -0.1778 -0.1006
11 -8 6 -0.3452 -0.0528
11 -8 7 -0.0406 0.0055
11 -8 8 0.5779 0.0412
11 -8 9 1.1415 0.0009
11 -7 0 0.7876 -0.4569
11 -7 1 1.0674 -0.3031
11 -7 2 1.0022 -0.1358
11 -7 3 0.5418 -0.0480
11 -7 4 -0.0712 -0.0390
11 -7 5 -0.4324 -0.0458
11 -7 6 -0.2544 -0.0227
11 -7 7 0.4242 0.0096
11 -7 8 1.2619 -0.0106
11 -7 9 1.8397 -0.1180
11 -7 10 1.9116 -0.2745
11 -6 0 1.0639 0.3323
11 -6 1 1.0205 0.4580
11 -6 2 0.5944 0.4801
11 -6 3 -0.0726 0.3913
11 -6 4 -0.6388 0.2590
11 -6 5 -0.7750 0.1537
11 -6 6 -0.3839 0.0905
11 -6 7 0.3471 0.0343
11 -6 8 1.0841 -0.0481
11 -6 9 1.5523 -0.1424
11 -6 10 1.6553 -0.1940
11 -5 0 0.8867 0.4323
11 -5 1 0.6282 0.4329
11 -5 2 0.1153 0.3493
11 -5 3 -0.4293 0.2217
11 -5 4 -0.7494 0.1057
11 -5 5 -0.7248 0.0289
11 -5 6 -0.4258 -0.0150
11 -5 7 -0.0221 -0.0374
11 -5 8 0.3529 -0.0293
11 -5 9 0.6578 0.0329
11 -5 10 0.8936 0.1565
11 -4 0 0.4785 -0.3200
11 -4 1 0.2059 -0.3485
11 -4 2 -0.1157 -0.3683
11 -4 3 -0.3169 -0.3627
11 -4 4 -0.3466 -0.3288
11 -4 5 -0.2972 -0.2724
11 -4 6 -0.2901 -0.1929
11 -4 7 -0.3381 -0.0788
11 -4 8 -0.3285 0.0772
11 -4 9 -0.1456 0.2576
11 -4 10 0.1909 0.4160
11 -3 0 -0.0553 -0.4507
11 -3 1 -0.2436 -0.4276
11 -3 2 -0.2848 -0.3714
11 -3 3 -0.1367 -0.2999
11 -3 4 0.0520 -0.2262
11 -3 5 0.0750 -0.1461
11 -3 6 -0.1327 -0.0463
11 -3 7 -0.4204 0.0721
11 -3 8 -0.5496 0.1796
11 -3 9 -0.4049 0.2305
11 -2 0 -0.5821 0.3286
11 -2 1 -0.7404 0.3489
11 -2 2 -0.6020 0.3437
11 -2 3 -0.2443 0.3113
11 -2 4 0.0766 0.2714
11 -2 5 0.1510 0.2449
11 -2 6 -0.0083 0.2256
11 -2 7 -0.1999 0.1741
11 -2 8 -0.2313 0.0459
11 -2 9 -0.0897 -0.1653
11 -1 0 -0.9614 0.5406
11 -1 1 -1.1959 0.4936
11 -1 2 -1.0355 0.3989
11 -1 3 -0.6212 0.3026
11 -1 4 -0.2138 0.2416
11 -1 5 0.0275 0.2052
11 -1 6 0.1340 0.1347
11 -1 7 0.2276 -0.0314
11 -1 8 0.3592 -0.2986
11 -1 9 0.4556 -0.5929
11 0 0 -1.1403 -0.1773
11 0 1 -1.4800 -0.2636
11 0 2 -1.3884 -0.3281
11 0 3 -1.0057 -0.3092
11 0 4 -0.5349 -0.2125
11 0 5 -0.0941 -0.1148
11 0 6 0.2937 -0.1088
11 0 7 0.6129 -0.2276
11 0 8 0.7982 -0.4118
11 1 0 -1.0057 -0.4149
11 1 1 -1.3649 -0.4949
11 1 2 -1.3331 -0.4784
11 1 3 -1.0011 -0.3450
11 1 4 -0.5001 -0.1604
11 1 5 0.0552 -0.0256
11 1 6 0.5531 0.0031
11 1 7 0.8723 -0.0438
11 2 0 -0.4289 0.1804
11 2 1 -0.6969 0.1176
11 2 2 -0.6694 0.1396
11 2 3 -0.3625 0.2125
11 2 4 0.1420 0.2660
11 2 5 0.6923 0.2603
11 2 6 1.0910 0.2212
11 2 7 1.1802 0.2142
11 3 0 0.2632 0.3139
11 3 1 0.0875 0.2990
11 3 2 0.1328 0.2864
11 3 3 0.4625 0.2346
11 3 4 1.0025 0.1428
11 3 5 1.5248 0.0634
11 3 6 1.7527 0.0627
11 4 0 0.3231 -0.2196
11 4 1 0.0878 -0.1659
11 4 2 0.0971 -0.1903
11 4 3 0.4892 -0.2702
11 4 4 1.1579 -0.3217
11 4 5 1.7674 -0.2653
11 5 0 -0.4213 -0.1696
11 5 1 -0.9236 -0.1542
11 5 2 -1.0609 -0.2210
11 5 3 -0.6252 -0.2539
11 6 0 -1.0314 0.4150
11 6 1 -1.9148 0.2324
11 6 2 -2.3016 0.1041
11 7 0 -0.5453 0.0470
12 -8 0 -0.4815 -0.0740
12 -8 1 -0.5155 -0.2083
12 -8 2 -0.3548 -0.3441
12 -8 3 -0.0471 -0.3840
12 -8 4 0.2380 -0.3043
12 -8 5 0.2766 -0.1500
12 -7 0 -0.6336 0.2699
12 -7 1 -0.4439 0.0948
12 -7 2 -0.1149 -0.0403
12 -7 3 0.1844 -0.0764
12 -7 4 0.2300 -0.0316
12 -7 5 -0.1510 0.0370
12 -7 6 -0.9504 0.0840
12 -6 0 -0.3330 0.3069
12 -6 1 0.1160 0.1910
12 -6 2 0.5352 0.1280
12 -6 3 0.6990 0.1199
12 -6 4 0.4332 0.1282
12 -6 5 -0.2951 0.1167
12 -6 6 -1.3068 0.0792
12 -6 7 -2.2307 0.0350
12 -5 0 -0.0624 -0.1834
12 -5 1 0.4432 -0.1869
12 -5 2 0.7895 -0.1412
12 -5 3 0.8098 -0.0840
12 -5 4 0.4399 -0.0517
12 -5 5 -0.2445 -0.0513
12 -5 6 -1.0169 -0.0621
12 -5 7 -1.5670 -0.0577
12 -4 0 -0.2506 -0.2922
12 -4 1 0.0419 -0.2300
12 -4 2 0.2146 -0.1496
12 -4 3 0.2095 -0.0973
12 -4 4 0.0271 -0.0881
12 -4 5 -0.2667 -0.1001
12 -4 6 -0.5409 -0.0974
12 -4 7 -0.6489 -0.0593
12 -3 0 -0.5612 0.1786
12 -3 1 -0.5483 0.2208
12 -3 2 -0.4950 0.2329
12 -3 3 -0.4156 0.1878
12 -3 4 -0.3387 0.1020
12 -3 5 -0.2783 0.0216
12 -3 6 -0.2142 -0.0134
12 -3 7 -0.1165 0.0032
12 -2 0 -0.4341 0.2338
12 -2 1 -0.5167 0.2456
12 -2 2 -0.4605 0.2105
12 -2 3 -0.3344 0.1300
12 -2 4 -0.2163 0.0410
12 -2 5 -0.1370 -0.0119
12 -2 6 -0.0776 -0.0093
12 -2 7 -0.0203 0.0286
12 -1 0 0.0013 -0.2857
12 -1 1 0.0394 -0.2574
12 -1 2 0.1286 -0.2429
12 -1 3 0.1412 -0.2245
12 -1 4 0.0432 -0.1778
12 -1 5 -0.0890 -0.0929
12 -1 6 -0.1532 0.0129
12 0 0 0.2073 -0.3040
12 0 1 0.3988 -0.2680
12 0 2 0.4345 -0.2077
12 0 3 0.2356 -0.1161
12 0 4 -0.0850 -0.0051
12 0 5 -0.3181 0.1014
12 0 6 -0.3318 0.1811
12 1 0 0.1450 0.2871
12 1 1 0.3493 0.2816
12 1 2 0.2676 0.2987
12 1 3 -0.0332 0.3100
12 1 4 -0.3207 0.2799
12 1 5 -0.3861 0.2005
12 2 0 0.1754 0.3284
12 2 1 0.2492 0.3139
12 2 2 0.1253 0.2781
12 2 3 -0.0193 0.1595
12 2 4 -0.0044 -0.0580
12 3 0 0.2467 -0.2394
12 3 1 0.1727 -0.1792
12 3 2 0.1748 -0.2087
12 3 3 0.3862 -0.3835
12 4 0 -0.0533 -0.1818
12 4 1 -0.1748 -0.0757
12 5 0 -0.6830 0.4754
13 -4 0 -0.0768 0.0458
13 -4 1 -0.1976 0.2501
13 -4 2 -0.2256 0.4133
13 -4 3 -0.1557 0.4512
13 -3 0 0.2288 0.2588
13 -3 1 -0.0229 0.3808
13 -3 2 -0.2125 0.3802
13 -3 3 -0.3227 0.2459
13 -2 0 0.5522 -0.1623
13 -2 1 0.2817 -0.1605
13 -2 2 0.0661 -0.2512
13 -2 3 -0.0929 -0.3736
13 -1 0 0.4775 -0.2655
13 -1 1 0.3980 -0.3384
13 -1 2 0.3463 -0.4032
13 0 0 0.1640 0.2140
13 0 1 0.3755 0.1043
13 0 2 0.5363 0.1056
13 1 0 0.0789 0.2368
0 0 0 0.0 0.0
;
loop_
  _diffrn_refln_index_h
  _diffrn_refln_index_k
  _diffrn_refln_index_l
  _diffrn_refln_intensity_net
  _diffrn_refln_intensity_u
 0 0 -1 1677.35 132.65
 0 0 -1 1881.11 132.85
 0 0 -2 531.7 42.81
 0 0 -2 598.19 43.27
 0 0 3 14.27 2.31
 0 0 -3 8.94 4.08
 0 0 -3 10.62 4.52
 0 0 4 4513.28 339.25
 0 0 -4 4777.57 341.36
 0 0 -4 4312.7 340.32
 0 0 -5 297.6 24.09
 0 0 5 282.42 22.37
 0 0 -6 1552.04 112.45
 0 0 6 1327.76 110.45
 0 0 -6 1386.77 110.18
 0 0 -6 1678.74 110.54
 0 0 -7 239.17 18.66
 0 0 -7 220.4 21.13
 0 0 -8 554.99 41.68
 0 0 -8 531.28 41.46
 0 0 -8 543.1 44.78
 0 0 -9 10.74 2.17
 0 0 -9 16.52 3.42
 0 0 -9 11.13 3.18
 0 0 -9 14.94 3.12
 0 0 -9 16.13 3.14
 0 0 -10 148.77 16.54
 0 0 -10 155.87 12.34
 0 0 -10 163.73 12.99
 0 0 -10 154.32 12.71
 0 0 -10 141.03 12.84
 0 0 -10 149.14 12.67
 0 0 -11 111.65 8.39
 0 0 -11 99.63 10.56
 0 0 -11 91.41 8.85
 0 0 -11 82.53 8.81
 0 0 -11 97.61 9.05
 0 0 -11 96.67 8.91
 0 0 -12 421.6 33.96
 0 0 -12 429.51 34.21
 0 0 -12 450.34 34.27
 0 0 -12 438.75 33.65
 0 0 -12 445.9 35.4
 0 0 -13 23.21 6.76
 0 0 -13 23.35 2.89
 0 0 -13 25.71 4.29
 0 0 -14 79.33 7.43
 0 0 -14 81.52 7.94
 0 0 -15 9.65 4.45
 0 0 -15 2.5 5.62
 0 0 -15 9.87 5.15
 0 0 -15 5.87 2.57
 0 0 -16 19.12 3.62
 0 0 -16 21.52 5.46
 0 0 -16 16.02 4.76
 0 0 -16 9.19 2.28
 0 0 -17 0.43 2.19
 0 0 -17 2.12 3.66
 0 0 -17 0.71 2.74
 0 1 -18 -0.18 2.86
 0 1 -17 24.64 3.5
 0 1 -17 33.39 5.36
 0 1 -17 33.39 4.46
 0 1 -16 9.64 3.79
 0 1 -16 17.47 5.55
 0 1 -16 9.61 2.39
 0 1 -16 10.87 4.8
 0 1 -16 17.62 4.46
 0 1 -15 16.26 6.49
 0 1 -15 18.03 3.08
 0 1 -15 27.21 6.08
 0 1 -15 28.33 5.52
 0 1 -14 0.41 4.85
 0 1 -14 4.26 2.86
 0 1 -14 3.62 2.46
 0 1 -14 0.49 6.57
 0 1 -14 5.14 5.87
 0 1 -14 -0.68 1.66
 0 1 -13 371.44 25.76
 0 1 -13 379.32 27.86
 0 1 -12 0.15 1.76
 0 1 -12 -1.35 3.39
 0 1 -12 0.36 5.75
 0 1 -12 3.55 2.87
 0 1 -12 -1.56 3.38
 0 1 -11 50.37 9.21
 0 1 -11 48.17 5.58
 0 1 -11 49.86 4.81
 0 1 -11 48.77 7.55
 0 1 -11 53.54 5.62
 0 1 -11 48.95 5.4
 0 1 -11 48.48 5.57
 0 1 -10 2.62 2.66
 0 1 -10 -1.14 5.4
 0 1 -10 -0.82 5.12
 0 1 -10 1.86 2.87
 0 1 -10 3.68 2.71
 0 1 -10 1.14 3.1
 0 1 -10 1.72 1.68
 0 1 -9 494.73 41.37
 0 1 -9 543.09 41.45
 0 1 -9 552.78 41.22
 0 1 -9 507.09 41.17
 0 1 -9 584.13 41.2
 0 1 -8 882.07 70.66
 0 1 -8 959.86 68.34
 0 1 -8 849.32 67.86
 0 -1 7 1725.47 133.42
 0 1 -7 1951.28 133.69
 0 1 -7 1651.76 133.29
 0 1 -7 1900.28 135.94
 0 -1 6 18.88 2.84
 0 1 -6 14.27 5.79
 0 1 -5 489.77 39.14
 0 -1 4 713.51 51.78
 0 1 -4 673.01 53.27
 0 1 -4 660.13 51.77
 0 1 -3 251.58 20.07
 0 1 -3 244.59 18.91
 0 1 -2 410.74 32.35
 0 1 -2 422.96 32.03
 0 1 -1 6319.92 429.78
 0 1 -1 5016.1 429.85
 0 1 0 931.42 70.72
 0 1 1 664.07 53.72
 0 1 1 775.68 53.92
 0 1 2 171.65 14.06
 0 1 2 180.46 13.75
 0 -1 -3 45.33 3.53
 0 1 3 38.63 3.47
 0 1 3 45.11 4.71
 0 -1 -3 50.95 6.82
 0 -1 -4 3588.71 259.99
 0 1 4 3273.84 258.8
 0 -1 -4 3764.1 261.04
 0 -1 -5 3963.01 302.78
 0 -1 -5 4044.79 304.08
 0 -1 -6 585.46 48.81
 0 -1 -6 611.51 46.55
 0 -1 -6 632.17 50.7
 0 -1 -7 377.45 33.77
 0 -1 -7 407.07 31.1
 0 -1 -8 20.75 3.64
 0 -1 -8 30.31 3.86
 0 -1 -8 25.02 3.46
 0 -1 -9 441.56 32.18
 0 -1 -9 443.05 32.65
 0 -1 -9 397.23 32.52
 0 -1 -9 399.41 32.36
 0 -1 -9 405.1 32.37
 0 -1 -10 59.92 5.08
 0 -1 -10 47.09 5.77
 0 -1 -10 52.27 5.78
 0 -1 -10 48.81 5.86
 0 -1 -10 59.15 6.12
 0 -1 -11 668.95 51.24
 0 -1 -11 660.53 51.04
 0 -1 -11 645.99 50.98
 0 -1 -11 678.45 51.2
 0 -1 -12 18.99 4.12
 0 -1 -12 23.87 6.78
 0 -1 -12 12.73 3.76
 0 -1 -13 51.47 5.72
 0 -1 -13 56.72 8.29
 0 -1 -13 57.76 6.05
 0 -1 -14 1.89 2.4
 0 -1 -14 1.97 5.48
 0 -1 -14 1.15 3.22
 0 -1 -14 -1.69 4.35
 0 -1 -15 11.42 3.88
 0 -1 -15 11.05 2.69
 0 -1 -15 15.85 5.12
 0 -1 -15 17.58 5.62
 0 -1 -16 2.94 2.81
 0 -1 -16 1.55 1.73
 0 -1 -16 3.54 3.41
 0 -1 -16 -1.14 4.32
 0 -1 -17 12.5 3.4
 0 2 -18 20.34 4.22
 0 2 -18 9.42 2.3
 0 2 -18 15.03 3.03
 0 2 -17 3.28 4.82
 0 2 -17 6.56 3.06
 0 2 -17 3.53 3.69
 0 2 -17 8.31 4.08
 0 2 -16 10.97 4.6
 0 2 -16 11.83 3.87
 0 2 -16 8.74 5.68
 0 2 -16 7.11 2.19
 0 2 -16 4.32 5.1
 0 2 -15 -1.54 2.26
 0 2 -14 65.37 6.74
 0 2 -14 57.12 6.22
 0 2 -14 73.4 9.82
 0 2 -14 70.8 8.82
 0 2 -14 71.29 9.13
 0 2 -14 68.83 6.04
 0 2 -13 67.08 8.73
 0 2 -13 61.92 5.67
 0 2 -13 65.68 9.28
 0 2 -13 53.65 6.13
 0 2 -12 5.4 3.56
 0 2 -12 2.41 1.88
 0 2 -12 6.61 5.72
 0 2 -12 5.47 5.75
 0 2 -12 2.11 2.81
 0 2 -11 2.47 3.25
 0 2 -11 1.14 1.76
 0 2 -11 3.47 5.46
 0 2 -11 0.94 5.24
 0 2 -11 0.8 2.07
 0 2 -11 1.81 3.04
 0 2 -11 -0.2 2.5
 0 2 -10 30.78 4.16
 0 2 -10 31.85 4.13
 0 2 -10 33.78 3.63
 0 2 -10 40.91 3.94
 0 2 -10 37.78 6.24
 0 2 -10 26.18 7.37
 0 2 -10 27.77 4
 0 2 -10 33.95 4.56
 0 2 -9 294.55 24.1
 0 2 -9 348.65 24.83
 0 2 -9 336.73 24.16
 0 2 -9 269.85 24.13
 0 2 -9 285.87 23.81
 0 2 -9 324.14 23.82
 0 2 -9 308.8 24.81
 0 2 -9 318.1 27.4
 0 2 -8 1678.56 134.86
 0 2 -8 1904.3 135.28
 0 2 -8 1918.99 137.86
 0 2 -7 100.79 9.22
 0 2 -7 120.31 11.59
 0 -2 7 95.1 8.2
 0 2 -6 118.83 12.29
 0 -2 6 110.06 9.48
 0 2 -6 128.35 9.51
 0 2 -5 444.99 36.36
 0 -2 5 496.48 34.85
 0 2 -5 420.63 34.71
 0 2 -4 6.12 4.85
 0 2 -4 8.15 2.53
 0 2 -3 393.49 35.77
 0 2 -3 519.78 35.71
 0 2 -2 1415.31 91.76
 0 2 -2 1323.13 91.26
 0 2 -1 414.48 32.56
 0 2 0 174.64 14.77
 0 2 1 49.05 5.64
 0 2 2 6.43 2.53
 0 -2 -3 9999 734.25
 0 2 3 9494.6 734.3
 0 -2 -4 5953.08 369.03
 0 -2 -4 4876.79 365.34
 0 2 4 4728.7 365.37
 0 -2 -5 795.37 63.97
 0 -2 -5 797.23 60.22
 0 -2 -5 768.36 62.41
 0 -2 -6 335.54 29.86
 0 -2 -6 324.38 25.09
 0 -2 -6 308.06 27.69
 0 -2 -7 23.72 3.23
 0 -2 -7 22.56 3.66
 0 -2 -7 26.19 3.64
 0 -2 -7 25.99 3.51
 0 -2 -7 31.13 6.57
 0 2 8 158.3 12.92
 0 -2 -8 147.11 12.62
 0 -2 -8 152.38 12.73
 0 -2 -8 171.93 12.98
 0 -2 -8 153.92 12.78
 0 -2 -9 0.34 2.7
 0 -2 -9 3.58 2.71
 0 -2 -9 -0.19 2.9
 0 -2 -9 2.91 3.17
 0 -2 -10 686.34 51.41
 0 -2 -10 651.68 51.52
 0 -2 -10 663.29 51.35
 0 -2 -11 6.95 3.69
 0 -2 -11 5.74 3.4
 0 -2 -11 4.04 2.97
 0 -2 -12 41.98 5.21
 0 -2 -12 29.66 7.31
 0 -2 -13 0.2 2.65
 0 -2 -13 0.77 3.65
 0 -2 -14 25.87 4.62
 0 -2 -14 30.53 3.98
 0 -2 -15 6.39 2.33
 0 -2 -15 19.24 5.12
 0 -2 -15 14.41 4.42
 0 -2 -16 35.75 5.3
 0 -2 -16 35.8 4
 0 3 -19 27.48 3.8
 0 3 -19 28.38 3.86
 0 3 -18 -3.09 2.37
 0 3 -18 -2.11 4.17
 0 3 -18 -1.33 3.14
 0 3 -17 59.14 6.1
 0 3 -17 61.05 7.16
 0 3 -17 55.61 7.83
 0 3 -17 56.45 7.08
 0 3 -16 -0.92 3.87
 0 3 -16 -2.22 5.61
 0 3 -16 -2.68 4.78
 0 3 -16 5.87 5.3
 0 3 -15 44.23 4.7
 0 3 -15 31.41 4.07
 0 3 -15 40.33 7.77
 0 3 -14 4.86 6.05
 0 3 -14 11.14 2.33
 0 3 -14 16.88 6
 0 3 -14 11.12 6.35
 0 3 -13 2.52 2.69
 0 3 -13 6.22 5.96
 0 3 -13 1.35 5.32
 0 3 -13 1.95 6.26
 0 3 -13 1.72 1.83
 0 3 -12 1.4 2.85
 0 3 -12 7.88 2.42
 0 3 -12 5.43 5.41
 0 3 -12 3.17 1.87
 0 3 -12 2.24 5.83
 0 3 -12 8.12 5.7
 0 3 -11 73.1 11.47
 0 3 -11 91.33 8.48
 0 3 -11 92.91 8.06
 0 3 -11 86.13 9.96
 0 3 -11 109.3 8.52
 0 3 -11 97.34 8.84
 0 3 -11 99.16 10.66
 0 3 -10 12.25 3.17
 0 3 -10 8.01 5.04
 0 3 -10 16.51 2.76
 0 3 -10 11 4.57
 0 3 -10 14.39 2.99
 0 3 -10 12.01 3.29
 0 3 -10 14.38 2.27
 0 3 -9 445.56 33.77
 0 3 -9 426.44 33.21
 0 3 -9 438.13 36.39
 0 3 -9 404.81 33.84
 0 3 -9 445.77 33.01
 0 3 -9 414.11 33.25
 0 3 -8 1255.25 98.59
 0 3 -8 1269.09 96.29
 0 3 -7 376.92 30.75
 0 3 -7 347.4 28.63
 0 3 -7 356.17 28.35
 0 -3 7 389.6 28.46
 0 3 -6 16.98 5.55
 0 3 -6 24.38 3.3
 0 -3 6 23.35 3.82
 0 3 -5 7.13 3.06
 0 3 -5 9.19 5.04
 0 3 -4 5.44 3.54
 0 3 -4 8.46 4.4
 0 3 -3 8862.39 586.03
 0 3 -3 8466.96 585.09
 0 3 -2 792.91 61.46
 0 3 -1 4.41 4.68
 0 3 0 708.96 55.11
 0 3 1 5277.97 398.36
 0 3 2 1776.98 134.88
 0 3 3 5482.44 406.29
 0 -3 -3 5313.14 406.11
 0 -3 -4 566.75 44.21
 0 -3 -4 500.8 40.5
 0 3 4 493.55 40.6
 0 -3 -4 586.04 40.48
 0 -3 -5 120.44 9.82
 0 -3 -5 110.1 12.65
 0 -3 -5 121.65 14.48
 0 -3 -6 211.97 16.04
 0 -3 -6 221.14 19.55
 0 -3 -6 188.36 15.85
 0 -3 -7 63.62 5.75
 0 -3 -7 58.4 11.12
 0 -3 -7 60.96 5.62
 0 -3 -7 52.78 5.53
 0 -3 -7 52.89 5.5
 0 3 7 53.49 5.83
 0 -3 -8 273.03 19.95
 0 -3 -8 237.74 19.58
 0 3 8 237.27 19.98
 0 -3 -8 252.03 19.73
 0 -3 -8 244.97 19.74
 0 -3 -9 623.79 46.59
 0 -3 -9 608.38 46.67
 0 3 9 599.8 46.73
 0 -3 -9 585.49 46.52
 0 -3 -10 107.68 9.5
 0 -3 -10 95.72 9.48
 0 -3 -10 105.44 9.37
 0 -3 -11 98.84 8.89
 0 -3 -11 89.2 8.71
 0 -3 -12 0.22 2.69
 0 -3 -13 26.9 5.25
 0 -3 -13 45.8 6.83
 0 -3 -13 41.47 4.88
 0 -3 -13 39.63 4.59
 0 -3 -14 1.01 3.09
 0 -3 -14 3.36 2.28
 0 -3 -15 60.83 6.44
 0 -3 -15 57.12 5.33
 0 -3 -16 1.83 2.56
 0 4 -19 7.75 3.27
 0 4 -19 7.07 3.63
 0 4 -18 46.1 6.08
 0 4 -18 42.15 5.3
 0 4 -18 31.93 4.18
 0 4 -17 51.88 6.45
 0 4 -17 30.64 4.67
 0 4 -17 34.29 5.93
 0 4 -17 32.92 6.74
 0 4 -16 114.21 10.84
 0 4 -16 137.86 12.99
 0 4 -16 120.12 12.15
 0 4 -16 112.1 11.8
 0 4 -15 3.68 5.46
 0 4 -15 1.22 1.82
 0 4 -15 2.52 5.65
 0 4 -15 4.04 4.06
 0 4 -15 -0.47 1.97
 0 4 -15 2.35 2.49
 0 4 -15 -0.5 5.97
 0 4 -14 97.51 10.09
 0 4 -14 110.44 9.92
 0 4 -14 96.03 10.95
 0 4 -14 116.19 12.03
 0 4 -14 92.43 8.4
 0 4 -14 83.49 10.89
 0 4 -13 75.53 9.31
 0 4 -13 78.16 6.62
 0 4 -13 65.17 7.95
 0 4 -13 82.91 9.65
 0 4 -13 64.23 6.91
 0 4 -13 76.13 10.9
 0 4 -13 77.57 9.95
 0 4 -12 179.59 12.93
 0 4 -12 138.48 14.23
 0 4 -12 141.07 12.43
 0 4 -12 142.1 14.66
 0 4 -12 157.12 12.84
 0 4 -12 149.26 16.59
 0 4 -12 157.31 15.1
 0 4 -11 4.67 1.88
 0 4 -11 8.29 4.42
 0 4 -11 8.67 2.57
 0 4 -11 9.94 5.59
 0 4 -11 6.31 5.31
 0 4 -11 6.01 2.48
 0 4 -11 5.47 4.84
 0 4 -11 10.05 5.57
 0 4 -10 1226.3 91.08
 0 4 -10 1443.68 91.44
 0 4 -10 1062.22 91.81
 0 4 -10 1168.57 94.56
 0 4 -10 1252.86 92.57
 0 4 -10 1104.87 91.39
 0 4 -10 1174.35 91.39
 0 4 -10 1199.51 91.74
 0 4 -10 1151.81 91.25
 0 4 -9 910.18 74.21
 0 4 -9 984.43 74.68
 0 4 -9 1153.94 74.4
 0 4 -9 919.57 74.8
 0 4 -9 998.25 74.08
 0 4 -9 1024.57 75.4
 0 4 -9 967.61 74.35
 0 4 -9 850.96 74.55
 0 4 -8 33.64 4.08
 0 -4 8 39.99 4.55
 0 4 -8 32.21 5.34
 0 4 -8 28.52 6.83
 0 4 -7 48.73 5.39
 0 4 -7 60.35 8.15
 0 -4 7 52.16 5.95
 0 4 -7 48.12 5.98
 0 4 -6 239.67 22.41
 0 4 -6 274.39 21.36
 0 4 -5 306.49 27.49
 0 4 -5 357.64 27.13
 0 4 -4 897.87 78.93
 0 4 -4 1096.72 79.19
 0 4 -4 1163.45 81.01
 0 4 -3 216.12 18.89
 0 4 -2 25.74 6.23
 0 4 -1 114.8 11.81
 0 4 0 118.87 11.77
 0 4 1 15.55 4.44
 0 4 2 4817.65 363.91
 0 -4 -3 1114.05 86.69
 0 4 3 1164.28 86.93
 0 -4 -4 66.73 10.87
 0 -4 -4 73.81 6.27
 0 -4 -4 66.35 6.58
 0 4 4 74.99 6.79
 0 -4 -5 21.65 3.09
 0 -4 -5 28.61 6.91
 0 -4 -5 26.97 3.38
 0 -4 -6 64.43 11.79
 0 4 6 69.22 7.17
 0 -4 -6 71.74 6.52
 0 -4 -6 63.82 6.48
 0 -4 -6 82.23 6.64
 0 -4 -7 330.9 32.53
 0 -4 -7 352.31 25.95
 0 -4 -7 320.15 25.76
 0 -4 -7 324.65 25.7
 0 -4 -7 317.27 25.86
 0 4 7 338.86 26.32
 0 -4 -8 814.74 59.74
 0 -4 -8 801.34 59.6
 0 4 8 749.61 59.89
 0 -4 -8 778.61 59.58
 0 -4 -8 750.48 59.42
 0 4 9 127.06 11.55
 0 -4 -9 136.6 11.56
 0 -4 -9 132.29 11.4
 0 -4 -10 28.03 4.73
 0 -4 -10 29.7 4.4
 0 -4 -11 -2.61 3.23
 0 -4 -11 -0.99 3.5
 0 -4 -11 2.89 2.66
 0 -4 -12 22.83 4.02
 0 -4 -12 25.38 5.83
 0 -4 -12 19.43 3.53
 0 -4 -13 5.17 2.92
 0 -4 -13 6.43 3.77
 0 -4 -13 10.45 4.86
 0 -4 -13 2.78 2.24
 0 -4 -14 64.51 6.65
 0 -4 -14 35.04 4.92
 0 -4 -14 55.59 5.51
 0 -4 -14 32.14 4.18
 0 -4 -15 -3.55 3.2
 0 5 -19 14.4 3.93
 0 5 -19 21.32 4.79
 0 5 -19 19.99 3.18
 0 5 -18 8.92 4.91
 0 5 -18 10.13 4.16
 0 5 -17 49.43 7.17
 0 5 -17 30.86 4.75
 0 5 -17 33.69 6.08
 0 5 -17 32.28 6.14
 0 5 -16 1.7 3.72
 0 5 -16 -0.44 5.43
 0 5 -16 2.61 5.21
 0 5 -15 59.54 9.12
 0 5 -15 50.97 5.7
 0 5 -15 46.42 6.88
 0 5 -15 62.06 7.09
 0 5 -15 61.1 8.46
 0 5 -15 53.63 8.19
 0 5 -15 63.26 5.49
 0 5 -14 4.09 6.15
 0 5 -14 4.91 6.07
 0 5 -14 3.49 2.02
 0 5 -14 7.36 5.98
 0 5 -14 1.92 4.13
 0 5 -14 5.55 4.38
 0 5 -14 -1.74 2.54
 0 5 -14 -2.93 6.45
 0 5 -13 93.05 12.03
 0 5 -13 89.49 10.21
 0 5 -13 80.99 7.51
 0 5 -13 75.36 8.42
 0 5 -13 89.28 10.2
 0 5 -13 73.2 9.55
 0 5 -13 81.13 7.17
 0 5 -12 2.92 1.77
 0 5 -12 1.1 4.28
 0 5 -12 9.71 6.03
 0 5 -12 2.8 5.38
 0 5 -12 1.35 5.72
 0 5 -12 0.74 3.86
 0 5 -12 4.48 2.47
 0 5 -12 1.7 2.51
 0 5 -12 -0.99 5.54
 0 5 -11 569.51 43.91
 0 5 -11 478.55 42.33
 0 5 -11 549.99 42.06
 0 5 -11 674.02 42.58
 0 5 -11 498.17 43.13
 0 5 -11 533.16 42.65
 0 5 -11 566.42 46.32
 0 5 -11 549.98 43.87
 0 5 -11 549.25 42.3
 0 5 -11 549.18 42.92
 0 5 -10 281.1 24.96
 0 5 -10 288.88 22.95
 0 5 -10 256.02 21.24
 0 5 -10 232.51 21.81
 0 5 -10 257.67 21.32
 0 5 -10 263.66 21.37
 0 5 -10 344.32 21.56
 0 5 -10 287.97 21.1
 0 5 -10 269.31 22.35
 0 5 -10 264.33 21.72
 0 5 -10 222.95 21.76
 0 5 -10 293.61 23.02
 0 5 -9 119.55 10.86
 0 5 -9 111.5 10.87
 0 5 -9 92.68 9.61
 0 5 -9 124.08 9.26
 0 5 -9 98.51 10.3
 0 5 -9 113.95 8.88
 0 5 -9 95.08 9.94
 0 5 -9 103.51 9.64
 0 5 -8 10.65 5.23
 0 5 -8 4.63 2.73
 0 -5 8 9.3 3.7
 0 5 -8 9.66 3.99
 0 5 -7 403.8 28.54
 0 5 -7 388.59 26.57
 0 5 -6 405.54 34.6
 0 5 -6 432.1 33.79
 0 5 -5 5470.5 456.08
 0 5 -5 6173.45 456
 0 5 -5 6868.37 458.56
 0 5 -4 1180.78 89.43
 0 5 -4 1116.86 90.91
 0 5 -3 12.91 5.64
 0 5 -2 151.19 14.97
 0 5 -1 101.3 11.06
 0 5 0 48.71 7.17
 0 5 1 1514.95 116.19
 0 5 2 1166.19 89.74
 0 5 3 338.32 26.85
 0 5 3 367.44 28.1
 0 -5 -3 356.48 27.85
 0 5 4 39.77 5.18
 0 -5 -4 28.79 4.34
 0 -5 -4 42.08 4.38
 0 -5 -4 44.46 4.29
 0 5 5 33.42 4.87
 0 -5 -5 39.28 4.35
 0 -5 -5 36.3 4.21
 0 -5 -6 250.17 22.79
 0 5 6 234.27 19.08
 0 -5 -6 232.28 18.38
 0 -5 -6 227.74 18.49
 0 -5 -6 197.38 24.06
 0 5 7 970.1 71.39
 0 -5 -7 921.26 70.73
 0 -5 -7 902.72 70.65
 0 -5 -7 936.89 70.84
 0 -5 -7 900.03 78.2
 0 5 8 76.51 7.82
 0 -5 -8 82.61 7.56
 0 -5 -8 79.36 7.66
 0 -5 -8 77.59 7.86
 0 -5 -9 80.81 8.63
 0 5 9 99.19 9.07
 0 -5 -9 89.81 8.86
 0 -5 -9 108.09 8.84
 0 -5 -10 109.11 9.44
 0 -5 -10 106.95 9.3
 0 -5 -10 88.6 9.08
 0 -5 -11 7.31 3.04
 0 -5 -12 4.72 2.5
 0 -5 -12 7.28 4.07
 0 -5 -12 11.04 5.22
 0 -5 -12 10.58 3.3
 0 -5 -13 58.87 6.14
 0 -5 -13 78.12 7.46
 0 -5 -13 77.08 6.32
 0 -5 -13 59.64 6.87
 0 -5 -14 16.7 3.98
 0 6 -19 -1.61 3.83
 0 6 -19 2.39 4.26
 0 6 -19 -3.63 3.08
 0 6 -18 16.31 5.17
 0 6 -18 20.45 4.59
 0 6 -17 20.49 6
 0 6 -17 31.38 6.64
 0 6 -17 38.52 6
 0 6 -17 35.43 4.84
 0 6 -16 177.5 14.5
 0 6 -16 155.87 14.91
 0 6 -15 3.98 5.83
 0 6 -15 3.6 6.51
 0 6 -15 -2.99 2.23
 0 6 -15 1.6 4.01
 0 6 -15 5.47 4.23
 0 6 -15 2.14 5.52
 0 6 -14 238.96 20.93
 0 6 -14 224.25 21.66
 0 6 -14 260.9 22.62
 0 6 -14 249.91 21.77
 0 6 -14 250.14 20.22
 0 6 -14 279.16 23
 0 6 -14 269.91 20.09
 0 6 -13 16.58 6.27
 0 6 -13 10.32 4.22
 0 6 -13 5.91 4.96
 0 6 -13 13.39 2.4
 0 6 -13 8.75 2.64
 0 6 -13 2.45 6.33
 0 6 -13 12.99 6.66
 0 6 -13 3.88 5.83
 0 6 -12 60.3 5.99
 0 6 -12 93.5 6.85
 0 6 -12 57.84 8.49
 0 6 -12 65.71 8.57
 0 6 -12 58.02 7.31
 0 6 -12 67.19 9.15
 0 6 -12 66.61 9.22
 0 6 -12 79.96 10.86
 0 6 -12 65.17 6.27
 0 6 -12 65.25 7.58
 0 6 -11 122.26 10.29
 0 6 -11 117.05 11.14
 0 6 -11 115.14 10.36
 0 6 -11 108.41 10.3
 0 6 -11 107.89 11.79
 0 6 -11 117.17 12.62
 0 6 -11 114.85 10.91
 0 6 -11 135.95 12.25
 0 6 -11 160.01 10.68
 0 6 -11 125.42 10.05
 0 6 -11 136.3 14.6
 0 6 -11 109.64 12.51
 0 6 -10 391.39 33.51
 0 6 -10 570.63 34.04
 0 6 -10 454.23 33.44
 0 6 -10 429.82 33.67
 0 6 -10 424.98 34.53
 0 6 -10 436.48 35.15
 0 6 -10 411.3 33.98
 0 6 -10 390.79 34.11
 0 6 -10 524.62 38.22
 0 6 -10 425.19 35.14
 0 6 -10 414.94 33.68
 0 6 -10 434.89 33.6
 0 6 -10 446.15 34.21
 0 6 -9 36.66 3.85
 0 6 -9 31.5 3.17
 0 6 -9 29.19 5.87
 0 6 -9 28.28 5.09
 0 6 -9 33.21 5.92
 0 -6 9 23.83 5.11
 0 6 -9 31.01 6.13
 0 6 -9 28.48 3.41
 0 6 -9 28.62 4.27
 0 6 -9 31.93 4.59
 0 6 -9 30.27 4.63
 0 6 -8 70.95 8.98
 0 6 -8 87.55 8.8
 0 -6 8 75.96 8.88
 0 6 -8 89.02 8.54
 0 6 -8 70.48 8.48
 0 6 -8 75.66 8.82
 0 6 -8 62.96 7.76
 0 6 -8 101.09 7.28
 0 6 -7 15.31 6.21
 0 6 -7 13.73 3.98
 0 6 -6 6332.75 478.67
 0 6 -5 2355.12 176.26
 0 6 -5 2231.57 173.71
 0 6 -4 295.49 25.27
 0 6 -3 5.8 5.37
 0 6 -2 713.01 56.91
 0 6 -1 60.02 8.41
 0 6 0 2173.08 166.29
 0 6 1 1157.8 80.77
 0 6 1 1013.72 78.31
 0 6 2 222.88 17.1
 0 6 2 223.82 18.01
 0 -6 -2 205.3 17.22
 0 6 2 245.36 19.12
 0 -6 -2 201.51 18.6
 0 -6 -3 12.27 2.56
 0 6 3 12.95 2.81
 0 6 3 9.22 3.39
 0 -6 -3 9.97 2.89
 0 6 3 13.8 3.66
 0 -6 -3 4.26 3.12
 0 6 4 386.68 31.64
 0 -6 -4 366.53 36.88
 0 6 4 419.64 32.57
 0 -6 -4 407.42 31.89
 0 -6 -4 445.34 31.86
 0 6 5 68.26 6.94
 0 -6 -5 60.81 12.67
 0 -6 -5 78.6 7.09
 0 6 5 80.18 7.84
 0 -6 -5 77.76 7.05
 0 -6 -6 869.67 78.28
 0 -6 -6 962.27 71.24
 0 -6 -6 945.69 71.11
 0 -6 -6 893.34 71.07
 0 6 6 947.49 71.86
 0 6 7 346.37 26.77
 0 -6 -7 334.83 34.34
 0 -6 -7 325.73 25.95
 0 -6 -7 326.44 25.96
 0 -6 -7 296.99 25.94
 0 -6 -7 367.44 26.31
 0 -6 -8 48.67 5.82
 0 -6 -8 51.61 5.27
 0 6 8 43.05 5.55
 0 -6 -8 35.02 4.9
 0 -6 -8 42.29 5.22
 0 -6 -9 118.1 10.16
 0 -6 -9 134.15 10.57
 0 6 9 111.49 10.53
 0 -6 -9 100.54 10.09
 0 6 10 0.48 2.63
 0 -6 -10 1.03 2.53
 0 -6 -11 -2 2.45
 0 -6 -11 3.82 3.25
 0 -6 -11 2.93 3.98
 0 -6 -12 74.89 7.44
 0 -6 -12 94.41 7.69
 0 -6 -12 98.25 8.82
 0 -6 -12 78.1 8.31
 0 -6 -13 10.63 3.07
 0 7 -20 12.97 2.86
 0 7 -19 16.91 3.45
 0 7 -19 10.96 4.11
 0 7 -18 0.85 3.95
 0 7 -18 10.55 6.21
 0 7 -18 1.69 4.88
 0 7 -17 153.91 12.75
 0 7 -17 171.64 14.02
 0 7 -16 21.83 4.99
 0 7 -15 97.56 10.26
 0 7 -15 83.13 10.8
 0 7 -15 80.25 9.65
 0 7 -15 91.84 8.96
 0 7 -15 93.57 11.15
 0 7 -14 0.88 4.58
 0 7 -14 1.08 4.16
 0 7 -14 5.04 5.65
 0 7 -14 -0.15 1.85
 0 7 -14 -5.2 6.47
 0 7 -14 -2.07 6.59
 0 7 -13 250.87 20.07
 0 7 -13 211.8 19.7
 0 7 -13 209.07 18.73
 0 7 -13 224.49 17.08
 0 7 -13 219.5 19.22
 0 7 -13 185.91 17.82
 0 7 -13 197.46 18.33
 0 7 -13 225.15 18.14
 0 7 -12 12.71 4.39
 0 7 -12 15.32 2.4
 0 7 -12 15.04 5.54
 0 7 -12 13.07 4.28
 0 7 -12 13.34 5.81
 0 7 -12 15.23 6.29
 0 7 -12 17.49 6.45
 0 7 -12 12.09 4.52
 0 7 -11 34.11 5.31
 0 7 -11 31.15 3.85
 0 7 -11 29.47 6.77
 0 7 -11 30.09 3.37
 0 7 -11 34 6.22
 0 7 -11 32.67 5.1
 0 7 -11 37.47 6.42
 0 7 -11 34.65 3.67
 0 7 -11 33.37 7.62
 0 7 -11 23.11 6.62
 0 7 -10 16.48 5.94
 0 7 -10 17.66 5.87
 0 7 -10 13.4 4.05
 0 7 -10 11.56 3.41
 0 7 -10 15.75 2.58
 0 7 -10 20.98 2.99
 0 7 -10 10.8 5.24
 0 7 -10 10.28 3.98
 0 7 -10 18.63 5.09
 0 7 -10 17.5 2.67
 0 7 -10 13.29 2.24
 0 7 -9 193.44 16.23
 0 7 -9 193.96 17.87
 0 7 -9 159.96 16.45
 0 7 -9 187.53 16.49
 0 7 -9 202.21 17.71
 0 7 -9 183.03 16.52
 0 7 -9 265.76 16.42
 0 7 -9 205.46 15.82
 0 7 -9 202.92 17.77
 0 7 -9 194.1 17.2
 0 7 -9 214.31 16.09
 0 -7 9 207.09 18.14
 0 7 -8 1.58 2.22
 0 7 -8 -0.46 3.35
 0 7 -8 2.42 3.46
 0 7 -8 0.62 1.31
 0 -7 8 -2.46 4.69
 0 7 -8 0.68 4.97
 0 7 -8 -1.62 4.28
 0 7 -8 1.41 1.96
 0 7 -8 2.14 4.58
 0 7 -8 3.33 4.77
 0 7 -7 772.39 55.4
 0 7 -7 841.41 56.71
 0 7 -7 667.38 54.62
 0 7 -7 682.14 55.23
 0 7 -7 671.03 55.06
 0 7 -6 332.96 30.12
 0 7 -6 299.5 26.46
 0 7 -5 298.89 28.26
 0 7 -5 279.15 24.99
 0 7 -4 1.83 2.84
 0 7 -4 5.9 5.32
 0 7 -3 126.97 10.73
 0 7 -3 154.19 14.26
 0 7 -2 942.95 73.16
 0 7 -2 1132.34 76.78
 0 7 -1 2497.3 191.32
 0 7 -1 2820.13 194.59
 0 7 0 653.48 50.62
 0 7 0 735.19 53.61
 0 -7 -1 59.59 5.68
 0 -7 -1 51.6 7.77
 0 7 1 61.8 5.51
 0 7 1 54.95 6.39
 0 7 1 60.09 7.84
 0 -7 -1 57.88 5.73
 0 7 2 95.96 9.85
 0 -7 -2 96 8.03
 0 -7 -2 77.49 9.55
 0 -7 -2 81.6 7.56
 0 -7 -2 96.43 8.17
 0 7 2 100.75 8.98
 0 7 2 98.61 7.9
 0 7 3 589.96 43.86
 0 -7 -3 527.18 43.72
 0 -7 -3 588.16 44.16
 0 -7 -3 600.93 44.04
 0 7 3 579.71 44.81
 0 -7 -4 4.69 2.21
 0 -7 -4 4.72 2.68
 0 7 4 1.51 3.51
 0 -7 -4 5.6 8.27
 0 7 5 686.16 49.87
 0 -7 -5 685.41 57.37
 0 -7 -5 550.83 48.77
 0 -7 -5 636.09 48.96
 0 -7 -5 697.66 49.19
 0 -7 -5 661.93 48.91
 0 7 6 245.19 19.86
 0 -7 -6 236.7 27.12
 0 -7 -6 236.23 19.08
 0 -7 -6 237.65 18.93
 0 -7 -6 216.04 18.86
 0 -7 -6 254.14 19.23
 0 -7 -7 3.05 3.21
 0 -7 -7 0.81 2.51
 0 -7 -7 1.85 9.15
 0 -7 -7 4.2 3.02
 0 -7 -7 1.68 3.25
 0 7 7 -1.56 3.34
 0 -7 -8 -2.26 2.53
 0 -7 -8 -1.79 3.3
 0 -7 -8 -0.21 3.65
 0 -7 -8 3.44 2.9
 0 7 8 -0.89 3.13
 0 -7 -9 1.77 2.46
 0 -7 -9 2.19 2.77
 0 -7 -10 12.92 3.71
 0 -7 -10 8.39 2.68
 0 7 10 13.96 3.11
 0 -7 -10 14.85 4.43
 0 -7 -11 61.74 6.42
 0 -7 -11 68.46 7.59
 0 -7 -11 79.04 6.86
 0 -7 -12 4.73 3.06
 0 -7 -12 2.09 2.88
 0 -7 -12 7.49 2.27
 0 8 -20 -3.11 2.73
 0 8 -19 9.45 4.8
 0 8 -19 1.67 3.85
 0 8 -19 2.39 3.14
 0 8 -18 27.31 5.71
 0 8 -18 21.23 6.64
 0 8 -18 21.19 4.83
 0 8 -17 6.62 3.74
 0 8 -17 -3.79 6
 0 8 -17 15.65 7.25
 0 8 -17 10.61 4.83
 0 8 -16 79.51 8.25
 0 8 -16 69.64 9.4
 0 8 -15 2.17 4.43
 0 8 -15 6.73 6.21
 0 8 -15 5.68 6.32
 0 8 -15 7.97 5.75
 0 8 -14 37.06 7.09
 0 8 -14 42.41 8.3
 0 8 -14 37.06 7.92
 0 8 -14 53.92 7.65
 0 8 -13 28.42 5.43
 0 8 -13 24.03 6.26
 0 8 -13 28.77 7.6
 0 8 -13 30.69 7.26
 0 8 -13 31.62 5.27
 0 8 -13 36.67 6.95
 0 8 -12 138.98 12.7
 0 8 -12 138.91 14.17
 0 8 -12 167.39 14.86
 0 8 -12 161.66 15.41
 0 8 -12 165.21 14.47
 0 8 -12 143.35 15.03
 0 8 -12 153.85 12.4
 0 8 -12 172.15 13.58
 0 8 -11 2.64 3.83
 0 8 -11 6.07 5.5
 0 8 -11 7.42 1.72
 0 8 -11 3.89 4.79
 0 8 -11 -0.39 4.34
 0 8 -11 5.56 5.92
 0 8 -11 4.64 5.89
 0 8 -11 7.11 2.28
 0 8 -11 3.74 2.14
 0 8 -10 186.63 14.39
 0 8 -10 178.69 16.51
 0 8 -10 167.15 15.25
 0 8 -10 183.46 14.9
 0 8 -10 187 16.59
 0 8 -10 176.82 15.18
 0 8 -10 224.53 16.25
 0 8 -10 179.41 16.38
 0 -8 10 162.93 16.89
 0 8 -10 167.52 16.58
 0 8 -10 174.72 16
 0 8 -10 187.35 17.05
 0 8 -10 182.66 14.72
 0 8 -9 38.68 3.97
 0 8 -9 45.2 6.85
 0 8 -9 34.44 6.83
 0 8 -9 36.75 5.45
 0 8 -9 52.61 4.87
 0 8 -9 51.87 6.74
 0 8 -9 34.53 6.44
 0 8 -9 60.08 6.72
 0 8 -9 37.29 4.95
 0 8 -9 40.75 7.07
 0 8 -9 47.46 4.43
 0 8 -9 64.27 9.2
 0 8 -9 46.76 7.66
 0 -8 9 67.46 7.89
 0 8 -8 858.78 73.48
 0 8 -8 1042.01 74.87
 0 8 -8 1155.37 75.25
 0 8 -8 820.94 73.23
 0 8 -8 894.71 72.86
 0 8 -8 1081.91 73.42
 0 8 -8 904.2 73.53
 0 8 -8 971.78 72.53
 0 8 -7 294.08 21.87
 0 8 -7 260.72 22.96
 0 8 -7 296.67 24.11
 0 8 -7 245.86 22.57
 0 8 -7 300.13 22.75
 0 8 -7 245.71 22.64
 0 8 -7 264.88 22.28
 0 8 -6 61.04 7.43
 0 8 -6 49.13 6.96
 0 8 -6 67.81 6.18
 0 8 -6 48.69 7.18
 0 8 -6 62.54 7.23
 0 8 -6 54.54 7.81
 0 8 -5 3.03 2.53
 0 8 -5 1.29 8.1
 0 8 -5 -3.44 4.26
 0 8 -5 3.23 4.89
 0 8 -5 2.48 4.08
 0 8 -4 82.52 7.24
 0 8 -4 70.1 6.9
 0 8 -4 78.54 8.54
 0 8 -4 66.86 8.05
 0 8 -3 496.75 34.29
 0 8 -3 399.28 34.87
 0 8 -3 346.56 34.61
 0 8 -3 468.67 33.93
 0 8 -2 1205.52 104.63
 0 8 -2 1483.06 103.77
 0 8 -2 1288.07 104.67
 0 8 -1 389.05 28.71
 0 8 -1 308.02 29.85
 0 -8 1 358.08 28.73
 0 8 -1 405.86 29.37
 0 8 0 1.99 2.89
 0 8 0 0.74 4.46
 0 8 0 1.12 2.38
 0 8 0 3.67 8.67
 0 -8 0 1.19 2.38
 0 -8 0 5.13 2.81
 0 -8 -1 6.73 2.94
 0 8 1 4.42 3.07
 0 8 1 3.04 3.93
 0 8 1 6.69 2.55
 0 -8 -1 5.36 2.55
 0 -8 -2 23.25 3.91
 0 8 2 19.24 4.98
 0 -8 -2 24.78 3.73
 0 8 2 31.18 4.68
 0 -8 -2 28.69 5.6
 0 -8 -3 24.28 4.27
 0 8 3 27.89 4.84
 0 -8 -3 28.11 3.94
 0 8 4 850.11 66.47
 0 -8 -4 872.74 65.72
 0 -8 -4 777.12 73.17
 0 -8 -5 96.75 9.3
 0 -8 -5 109.04 9.46
 0 -8 -5 102.24 16.67
 0 8 5 99.74 9.99
 0 -8 -6 37.43 11.5
 0 -8 -6 29.25 4.5
 0 -8 -6 27.45 4.5
 0 8 6 25.45 4.81
 0 -8 -7 4.09 3.19
 0 8 7 3.42 3.49
 0 -8 -7 1.68 2.31
 0 -8 -7 1.91 8.06
 0 -8 -7 3.11 3.72
 0 -8 -8 25.11 3.64
 0 -8 -8 30.32 4.19
 0 -8 -9 12.21 3.77
 0 -8 -9 8.77 2.38
 0 8 9 5.38 3
 0 -8 -9 4.12 4.19
 0 -8 -10 145.48 11.17
 0 -8 -10 111.54 11.6
 0 -8 -11 51.75 4.61
 0 -8 -11 52.09 5.04
 0 -8 -12 14.97 2.92
 0 9 -20 12.94 2.94
 0 9 -19 42.1 5.94
 0 9 -19 59.57 7.29
 0 9 -19 56.78 7.4
 0 9 -18 5.44 6.11
 0 9 -18 0.98 4.76
 0 9 -18 2.42 3.35
 0 9 -18 3.71 4.02
 0 9 -17 53.42 7.4
 0 9 -17 54.41 8.47
 0 9 -17 84.04 10.47
 0 9 -17 80.04 7.97
 0 9 -16 13.26 6.27
 0 9 -16 4.04 4.36
 0 9 -16 3.1 5.11
 0 9 -15 58.11 10.97
 0 9 -15 55.7 8
 0 9 -14 5.67 5.7
 0 9 -14 -2.12 6.78
 0 9 -14 4.46 8.44
 0 9 -14 -3.83 5.39
 0 9 -14 0.38 3.72
 0 9 -13 243.71 19.1
 0 9 -13 197.48 18.65
 0 9 -13 217.62 20.01
 0 9 -13 194.04 19.19
 0 9 -13 247.24 22.23
 0 9 -13 212.94 16.95
 0 9 -12 4.5 5.86
 0 9 -12 0.48 5.24
 0 9 -12 9.36 7.89
 0 9 -12 -0.51 6.38
 0 9 -12 2.43 2.16
 0 9 -12 3.81 4.59
 0 9 -11 46.89 7.36
 0 9 -11 37.61 7.06
 0 9 -11 42.04 4.79
 0 9 -11 42.53 8.04
 0 9 -11 57.74 10.26
 0 9 -11 44.23 6.87
 0 9 -11 43.48 4.65
 0 9 -10 64.69 6.45
 0 9 -10 76.37 8.45
 0 9 -10 78.28 8.19
 0 9 -10 54.49 8.14
 0 9 -10 58.03 8.51
 0 9 -10 56.73 6.57
 0 9 -10 67.64 8.07
 0 9 -10 91.28 11.48
 0 9 -10 65 9.25
 0 -9 10 63.99 8.76
 0 9 -9 215.48 17.27
 0 9 -9 182.96 18.4
 0 9 -9 228.14 18.42
 0 9 -9 193.05 18.56
 0 9 -9 228.17 18.31
 0 9 -9 222.13 19.49
 0 9 -9 223.76 20.55
 0 9 -9 195.73 18.98
 0 -9 9 203.78 19.84
 0 9 -8 237.35 18.11
 0 9 -8 177.45 18.95
 0 9 -8 232.98 19.12
 0 9 -8 200.2 19.11
 0 9 -8 223.22 18.79
 0 9 -8 233.41 20.57
 0 9 -8 263.28 21.43
 0 9 -8 214.55 19.56
 0 -9 8 215.6 20.66
 0 9 -7 56.07 5.83
 0 9 -7 47.74 7.37
 0 9 -7 55.55 7.63
 0 9 -7 46.25 7.14
 0 9 -7 78.25 10.08
 0 9 -7 50.71 8.08
 0 9 -7 59.97 9.53
 0 -9 7 57.32 8.7
 0 9 -6 5.34 4.85
 0 9 -6 6.69 6.33
 0 9 -6 5.56 4.37
 0 9 -6 6.53 5.26
 0 9 -6 10.3 7.14
 0 9 -6 5.62 2.74
 0 9 -6 15.06 5.46
 0 -9 6 3.38 5.82
 0 9 -5 390.17 28.95
 0 9 -5 350.82 27.65
 0 9 -5 275.32 25.79
 0 9 -5 281.08 25.89
 0 9 -5 389.21 27.88
 0 9 -5 352.69 25.22
 0 9 -5 256.33 25.79
 0 9 -4 9.27 2.85
 0 9 -4 5.52 3.02
 0 9 -4 7.25 4.85
 0 9 -4 4.58 5.3
 0 -9 4 4.35 2.52
 0 9 -4 5.13 4.65
 0 9 -4 6.89 5.01
 0 9 -4 -0.51 6.11
 0 9 -4 10.37 6.97
 0 -9 3 1795.98 132.38
 0 9 -3 1484.06 133.25
 0 9 -3 1685.09 132.37
 0 9 -3 1979.08 134.94
 0 9 -3 1434.32 133.31
 0 9 -3 2226.95 137.05
 0 9 -3 1872.77 132.75
 0 9 -3 1843.85 132.62
 0 9 -2 377.83 31.21
 0 9 -2 326.58 32.29
 0 9 -2 495.05 35.34
 0 -9 2 393.81 31.06
 0 9 -2 442.08 31.54
 0 -9 2 400.25 34.26
 0 9 -2 465.07 34.36
 0 9 -2 401.81 31.08
 0 9 -1 11.03 2.4
 0 9 -1 8.17 2.86
 0 9 -1 10.44 5.25
 0 9 -1 12.34 3.27
 0 -9 1 8.63 5.46
 0 -9 1 13.19 2.92
 0 9 -1 11.04 9.66
 0 -9 1 7.54 2.94
 0 9 -1 1.69 5.49
 0 -9 0 0.39 2.89
 0 9 0 4.67 3.2
 0 -9 0 2.55 5.1
 0 9 0 -1.05 5.45
 0 -9 0 0.68 2.47
 0 9 0 -1.31 2.67
 0 9 0 0.71 4.36
 0 9 1 12.33 3.79
 0 -9 -1 12.2 3.52
 0 9 1 20.85 5.43
 0 -9 -1 11.99 5.07
 0 -9 -1 16.99 3.24
 0 9 2 38.67 5.76
 0 -9 -2 45.07 5.06
 0 -9 -2 41.99 5.31
 0 -9 -3 594.76 57.46
 0 9 3 633.96 50.39
 0 -9 -3 656.85 49.71
 0 9 4 269.88 20.82
 0 -9 -4 244.34 19.95
 0 -9 -4 230.41 28.05
 0 -9 -4 234.97 19.86
 0 9 5 47.85 5.97
 0 -9 -5 30.42 5.04
 0 -9 -5 32.29 10.94
 0 -9 -5 42.98 5.34
 0 -9 -6 0.19 3.54
 0 9 6 -1.59 3.37
 0 -9 -7 54.1 5.75
 0 9 7 46.97 6.15
 0 -9 -7 57.21 6.22
 0 9 8 -2.44 2.8
 0 -9 -8 2.91 3.95
 0 -9 -8 -0.69 3.37
 0 -9 -9 107.26 11.98
 0 -9 -9 162.68 11.7
 0 -9 -10 35.37 4.84
 0 -9 -10 44.66 4.4
 0 10 -19 13.6 4.82
 0 10 -19 4.12 4.65
 0 10 -18 37.1 7.2
 0 10 -18 31.18 5.82
 0 10 -18 25.26 4.82
 0 10 -17 15.83 5.95
 0 10 -17 19.09 7.3
 0 10 -17 24.92 5.41
 0 10 -17 18.28 4.86
 0 10 -16 84.97 9.27
 0 10 -16 78.97 9.41
 0 10 -16 84.78 10.15
 0 10 -15 50.67 9.41
 0 10 -15 23.82 5.01
 0 10 -14 59.65 8.58
 0 10 -14 62.56 8.39
 0 10 -14 74.07 11.26
 0 10 -14 58.46 9.32
 0 10 -14 46.55 7.18
 0 10 -13 5.18 1.73
 0 10 -13 1.53 5.62
 0 10 -13 14.53 6.98
 0 10 -13 6.02 8.44
 0 10 -13 3.45 4.4
 0 10 -13 2.14 5.88
 0 10 -12 79.52 10.33
 0 10 -12 98.65 11.18
 0 10 -12 123.55 14.14
 0 10 -12 111.97 12.26
 0 10 -12 96.32 10.86
 0 -10 11 11.86 5.9
 0 10 -11 28.53 6.53
 0 10 -11 22.86 5.43
 0 10 -11 18.27 5.6
 0 10 -11 24.71 8.96
 0 10 -11 25.53 7.41
 0 10 -11 26.57 6.39
 0 10 -11 23.91 3.62
 0 10 -11 19.85 5.11
 0 -10 10 46.42 7.88
 0 10 -10 39.86 7.43
 0 10 -10 38.69 6.89
 0 10 -10 44.48 6.93
 0 10 -10 29.51 7.31
 0 10 -10 52.56 5.25
 0 10 -10 41.85 6.76
 0 10 -10 47.36 8.34
 0 10 -10 32.36 9.47
 0 10 -9 12.67 4.98
 0 10 -9 6.61 5.64
 0 10 -9 8.68 7.81
 0 10 -9 11.08 5.27
 0 10 -9 4.93 4.77
 0 10 -9 5.84 2.88
 0 10 -9 8.14 8.17
 0 -10 9 7.18 5.32
 0 10 -8 69.99 7.02
 0 10 -8 68.77 9.14
 0 10 -8 85.18 11.43
 0 10 -8 84.46 11.32
 0 10 -8 83.28 10.08
 0 10 -8 53.78 8.46
 0 10 -8 71.72 8.94
 0 -10 8 60.89 9.49
 0 10 -7 51.95 5.72
 0 10 -7 36.95 7.44
 0 10 -7 63.42 10.19
 0 10 -7 66.81 13
 0 10 -7 50.98 9.23
 0 10 -7 55.43 8.6
 0 10 -7 37.32 7.01
 0 10 -7 51.88 7.76
 0 -10 7 62.57 9.09
 0 10 -6 79.65 7.3
 0 10 -6 60.55 8.98
 0 10 -6 73.1 10.95
 0 10 -6 101.38 16.27
 0 10 -6 89.91 11.16
 0 10 -6 82.62 10.57
 0 10 -6 64.06 8.91
 0 10 -6 51.41 8.32
 0 -10 6 72.41 10.53
 0 10 -5 55.68 5.76
 0 10 -5 65.96 9.69
 0 10 -5 38.53 7.55
 0 -10 5 46.48 8.9
 0 10 -5 57.1 9.68
 0 10 -5 53.02 12.99
 0 10 -5 63.36 9.51
 0 10 -5 38.58 7.42
 0 10 -5 42.75 7.33
 0 10 -4 837.58 61.95
 0 10 -4 999.91 66.7
 0 10 -4 635.06 62.96
 0 -10 4 807.17 61.77
 0 -10 4 764.87 65.6
 0 10 -4 830 62.25
 0 10 -4 884.64 64.92
 0 10 -3 258.82 20.6
 0 10 -3 203 21.8
 0 10 -3 297.52 24.67
 0 -10 3 270.47 20.3
 0 10 -3 266.95 20.58
 0 -10 3 234.24 24.05
 0 10 -3 298.92 24.43
 0 10 -3 237.1 20.34
 0 10 -2 14.75 2.86
 0 10 -2 10.89 5.19
 0 10 -2 10.69 3.15
 0 10 -2 15.01 5.82
 0 -10 2 10.38 3.37
 0 10 -2 6.03 3.15
 0 10 -2 24.52 10.81
 0 -10 2 13.74 3.05
 0 -10 2 14.35 6.33
 0 10 -1 1.37 2.95
 0 -10 1 -0.73 5.28
 0 10 -1 -2.41 6.01
 0 10 -1 3.23 5.4
 0 -10 1 3.75 2.65
 0 -10 1 -0.85 3.45
 0 10 -1 3.63 10.43
 0 -10 0 10.48 5.59
 0 -10 0 21.01 3.55
 0 10 0 17.74 5.64
 0 10 0 20.5 4.26
 0 -10 0 17.96 3.92
 0 -10 -1 153.24 17.34
 0 10 1 200.44 16.01
 0 10 1 171.26 17.67
 0 -10 -1 181.32 15.41
 0 -10 -1 190.13 15.19
 0 10 2 332.51 27.47
 0 -10 -2 335.57 26.88
 0 -10 -2 323.64 35.15
 0 -10 -2 340.35 26.65
 0 10 3 316.37 25.37
 0 -10 -3 272.41 32.69
 0 -10 -3 308.46 24.65
 0 10 4 20.67 4.47
 0 -10 -4 14.61 4.01
 0 -10 -4 14.18 3.78
 0 -10 -4 5.77 9.71
 0 -10 -5 7.64 9.29
 0 -10 -6 15.16 4.59
 0 -10 -6 22.07 4.22
 0 -10 -6 17.51 3.78
 0 10 6 18.96 4.01
 0 -10 -7 6.03 4.08
 0 -10 -7 8.38 3.57
 0 -10 -7 6.12 2.87
 0 10 7 9.04 3.3
 0 -10 -8 114.49 9.01
 0 -10 -8 88.04 9.22
 0 -10 -9 17.73 2.97
 0 11 -19 43.93 6
 0 11 -19 40.98 6.12
 0 11 -18 9.04 3.79
 0 11 -18 18.7 5.73
 0 11 -18 24.21 6.28
 0 11 -17 4.58 6.44
 0 11 -17 5.15 6.67
 0 11 -17 2.72 4.18
 0 11 -16 -4.24 7.42
 0 11 -16 10.84 7.4
 0 11 -16 2.9 4.89
 0 11 -15 80.07 9.61
 0 11 -15 84.23 10.11
 0 11 -15 61.16 8.22
 0 11 -14 17.44 9.07
 0 11 -13 104.13 11.94
 0 11 -13 116.31 14.54
 0 11 -13 118.14 12.7
 0 11 -13 98.03 11.18
 0 11 -12 24.11 9.34
 0 11 -12 22.72 6.8
 0 11 -12 23.65 9.23
 0 11 -12 18.04 5.83
 0 -11 11 236.19 23.96
 0 11 -11 281.21 24.09
 0 11 -11 330.61 26.24
 0 11 -11 322.99 26.37
 0 11 -11 257.59 23.06
 0 11 -11 254.62 22.5
 0 11 -11 242.46 23.39
 0 11 -10 105.48 11.37
 0 -11 10 75.66 11.09
 0 11 -10 109.45 13.63
 0 11 -10 101.86 13.59
 0 11 -10 96.61 8.78
 0 11 -10 93.82 10.43
 0 11 -10 75.94 10.27
 0 11 -10 95.3 11.25
 0 11 -9 21.27 5.86
 0 -11 9 21.11 6.91
 0 11 -9 17.63 9.24
 0 11 -9 26.11 8.92
 0 11 -9 21.27 3.81
 0 11 -9 15.71 5.79
 0 11 -9 22.6 6.39
 0 11 -9 29.93 6.83
 0 11 -8 26.48 6.43
 0 -11 8 20.83 6.91
 0 11 -8 28.78 8.98
 0 11 -8 24.35 8.58
 0 11 -8 22.33 3.82
 0 11 -8 16.7 6.27
 0 11 -8 10.34 5.84
 0 11 -8 22.7 6.85
 0 11 -7 132.36 14.42
 0 11 -7 158.89 15.3
 0 11 -7 111.94 12.87
 0 11 -7 130.34 15.17
 0 11 -7 131.45 11.16
 0 -11 7 118.95 14.37
 0 11 -7 98.17 12.43
 0 11 -7 122.77 12.85
 0 11 -6 30.36 7.7
 0 11 -6 44.22 9.48
 0 -11 6 41.28 8.8
 0 11 -6 44.19 5.11
 0 11 -6 44.95 13.84
 0 11 -6 32.19 7.31
 0 11 -6 37.92 7.65
 0 11 -6 38.77 9.91
 0 11 -5 176.11 18.5
 0 11 -5 145.92 16.42
 0 11 -5 185.61 24.88
 0 -11 5 177.54 18.54
 0 11 -5 201.04 18.73
 0 11 -5 183.09 14.96
 0 11 -4 94.53 13.07
 0 11 -4 148.26 15.7
 0 11 -4 167.87 22.77
 0 11 -4 128.53 11.05
 0 11 -4 152.46 16.58
 0 11 -4 128.34 11.36
 0 -11 4 153.06 15.5
 0 -11 3 -0.44 3.22
 0 11 -3 7.34 2.77
 0 11 -3 1.09 6.37
 0 -11 3 7.49 6.09
 0 -11 3 3.51 2.61
 0 11 -3 3.35 11.13
 0 11 -3 -0.91 5.01
 0 -11 2 4.79 3.09
 0 11 -2 2.92 2.92
 0 -11 2 12.21 6.72
 0 -11 2 1.66 2.67
 0 11 -2 7.4 6.44
 0 11 -2 0.89 5.21
 0 11 -2 -0.67 11.87
 0 -11 1 15.66 6.27
 0 11 -1 14.53 5.89
 0 -11 1 11.52 3.68
 0 -11 1 10.56 3.18
 0 11 -1 17.44 3.83
 0 -11 0 125.68 15.46
 0 -11 0 147.15 13.1
 0 11 0 126.92 15.49
 0 11 0 162.45 13.55
 0 -11 0 163.26 12.86
 0 11 1 488.16 36.6
 0 -11 -1 446.84 35.85
 0 -11 -1 452.01 36.12
 0 -11 -2 110.45 10.11
 0 -11 -2 139.07 20.04
 0 11 2 112.74 10.84
 0 -11 -3 9.66 9.37
 0 11 3 1.3 3.19
 0 -11 -3 1.06 3.05
 0 -11 -3 -2.85 3.67
 0 -11 -4 -1.88 8.66
 0 -11 -4 9.73 3.74
 0 -11 -4 2.22 3.71
 0 -11 -5 4.21 3.3
 0 -11 -5 -1.45 3.55
 0 -11 -5 -0.23 3.74
 0 11 5 4.97 3.29
 0 -11 -6 14.58 3.2
 0 -11 -6 18.23 3.78
 0 -11 -6 6.73 3.62
 0 11 6 17.42 3.48
 0 -11 -7 98.06 7.37
 0 -11 -7 61.46 7.3
 0 -11 -8 30.48 3.52
 0 12 -19 8.13 3.71
 0 12 -19 8.29 3.77
 0 12 -18 9.06 5.34
 0 12 -18 -2.57 3.5
 0 12 -18 2.32 5.11
 0 12 -17 -3.67 6.15
 0 12 -17 -0.98 4.23
 0 12 -16 58.87 9.33
 0 12 -16 46.03 5.95
 0 12 -16 64.47 9.36
 0 12 -16 41.69 7.1
 0 12 -15 50.9 9.54
 0 12 -15 40.69 4
 0 12 -15 40.96 7.25
 0 12 -15 43.4 6.24
 0 12 -14 23.48 5.42
 0 12 -14 23.63 2.83
 0 12 -14 34.97 8.9
 0 12 -13 11.05 8.84
 0 12 -12 120.16 13.69
 0 12 -12 122.93 13.23
 0 12 -12 111.02 13.73
 0 -12 11 38.74 8.25
 0 12 -11 63.7 8.56
 0 12 -11 56.93 8.3
 0 12 -11 82.11 12.12
 0 12 -11 77.5 11.51
 0 12 -11 46.83 8.94
 0 -12 10 4.78 5.46
 0 12 -10 5.61 4.66
 0 12 -10 9.52 5.61
 0 12 -10 17.88 8.91
 0 12 -10 19.94 7.13
 0 12 -10 2.42 8.42
 0 12 -9 38.58 9.27
 0 12 -9 21.18 7.29
 0 12 -9 27.75 4.24
 0 12 -9 27.05 9.62
 0 12 -9 17.9 6.23
 0 12 -9 16.89 6.89
 0 -12 9 25.64 7.31
 0 12 -8 101.94 12.21
 0 12 -8 82.84 11.21
 0 12 -8 75.7 10.93
 0 12 -8 104.79 13.93
 0 12 -8 91.47 9.07
 0 -12 8 104.4 12.53
 0 -12 7 60.55 10.17
 0 12 -7 76.33 12.23
 0 12 -7 61.76 9.5
 0 12 -7 82.58 10.77
 0 12 -7 62.7 6.92
 0 12 -6 217.77 20.59
 0 12 -6 154.46 17.56
 0 12 -6 202.95 19.57
 0 12 -6 229.45 26.92
 0 -12 6 170.11 18.94
 0 12 -6 188.43 15.81
 0 12 -5 341.7 27.82
 0 12 -5 380.28 36.81
 0 12 -5 348.29 27.79
 0 12 -5 223.12 24.41
 0 -12 5 249.96 26.14
 0 12 -4 8.67 6.02
 0 12 -4 7.23 12.09
 0 -12 4 4.41 6.41
 0 12 -4 2.96 6.63
 0 12 -4 14.55 12.91
 0 -12 4 3.49 3.37
 0 12 -4 4.48 2.57
 0 -12 3 26.13 7.48
 0 -12 3 27.64 3.66
 0 -12 3 21.33 4.37
 0 12 -3 33.4 8.49
 0 12 -3 23.68 6.98
 0 12 -3 24.55 3.96
 0 12 -3 20.79 12.87
 0 -12 2 60.6 7.21
 0 12 -2 78.36 7.42
 0 -12 2 70.69 10.38
 0 -12 2 75.6 6.89
 0 12 -2 63.68 10.25
 0 -12 1 3.93 3.51
 0 12 -1 -0.88 3.15
 0 -12 1 2.39 5.28
 0 -12 1 0.19 2.71
 0 12 -1 0.85 4.49
 0 -12 0 248.15 19.43
 0 -12 0 193.9 21.66
 0 12 0 208.17 21.75
 0 -12 0 234.67 19.01
 0 12 0 255.07 19.73
 0 -12 -1 195.22 16.49
 0 12 1 210.72 17.28
 0 -12 -1 196.21 25.92
 0 -12 -2 1.91 9.25
 0 -12 -3 13.21 3.75
 0 -12 -3 10.17 3.05
 0 12 3 13.65 3.76
 0 -12 -4 6.56 3.15
 0 12 4 5.11 3
 0 -12 -5 6.24 3.21
 0 -12 -5 5.77 2.73
 0 12 5 6.53 2.91
 0 -12 -6 115.71 9.76
 0 -12 -7 31.68 3.46
 0 13 -18 1.2 4.28
 0 13 -18 4.8 4.58
 0 13 -17 60.74 8.35
 0 13 -17 60.36 8.28
 0 13 -16 8.92 3.81
 0 13 -16 19.1 5.56
 0 13 -16 26.23 6.99
 0 13 -16 22.47 6.98
 0 13 -15 49.77 8.93
 0 13 -15 48.84 7.24
 0 13 -15 39.08 3.76
 0 13 -14 75.63 10.89
 0 13 -14 52.19 8.05
 0 13 -14 68.57 5.95
 0 13 -14 67.01 9.35
 0 13 -13 128.84 14.09
 0 13 -13 118.21 13.21
 0 -13 12 59.79 6.78
 0 13 -12 75.9 9.04
 0 13 -11 76.83 9.91
 0 13 -11 59.33 9.45
 0 13 -11 104.98 13.14
 0 -13 11 66.59 10.22
 0 13 -11 90.57 10.84
 0 13 -10 96.65 12.58
 0 13 -10 92.43 12.86
 0 13 -10 66.44 9.78
 0 13 -10 85.91 10.57
 0 13 -10 69.92 10.25
 0 -13 10 62.18 10.41
 0 13 -9 19.38 6.23
 0 -13 9 10.08 6.45
 0 13 -9 22.54 6.91
 0 13 -9 16.28 9.35
 0 13 -8 -4.62 5.82
 0 -13 8 3.46 5.78
 0 13 -8 -1.19 6.23
 0 13 -8 -5.42 9.23
 0 13 -7 344.65 28
 0 -13 7 281.62 26.71
 0 13 -7 243.22 24.99
 0 13 -7 303.71 27.14
 0 13 -6 207.14 19
 0 13 -6 179.05 17.27
 0 -13 6 184.01 18.62
 0 13 -6 197.73 20.41
 0 -13 6 152.02 14.22
 0 -13 5 -1.86 3.15
 0 13 -5 20.2 12.77
 0 13 -5 -7.3 11.39
 0 13 -5 5.85 6.02
 0 -13 5 4.47 5.7
 0 13 -5 8.65 6.77
 0 13 -4 -2.5 11.03
 0 13 -4 1.49 6.33
 0 13 -4 16.86 13.22
 0 13 -4 4.79 5.92
 0 -13 4 -3.54 6.33
 0 -13 4 -0.24 3.19
 0 13 -3 124.18 10.57
 0 -13 3 108.68 10.56
 0 13 -3 132.1 14.63
 0 -13 3 102.75 14.03
 0 13 -2 3.44 3.01
 0 13 -2 -10.25 14.05
 0 -13 2 -0.82 5.38
 0 -13 2 5.01 3.48
 0 13 -2 3.47 4.57
 0 -13 2 5.87 2.67
 0 -13 1 64.47 10.57
 0 -13 1 86.62 8.32
 0 13 -1 90.42 11.28
 0 -13 0 164.11 22.14
 0 -13 0 144.37 12.79
 0 13 0 165.44 13.45
 0 -13 -1 3.57 3.36
 0 -13 -1 2.62 2.64
 0 13 1 -1.08 3.15
 0 13 2 2.52 2.97
 0 -13 -2 1.87 3.26
 0 13 3 2.25 2.8
 0 -13 -3 2.63 2.89
 0 -13 -4 1.02 2.83
 0 -13 -4 -0.57 2.54
 0 -13 -5 93.05 7.96
 0 14 -18 77.54 7.64
 0 14 -17 23.65 5.46
 0 14 -17 15.27 4.92
 0 14 -16 56.97 6.58
 0 14 -16 72.97 8.61
 0 14 -16 65.09 8.63
 0 14 -15 12.09 4.54
 0 14 -15 15.28 6.64
 0 14 -15 17.93 6.69
 0 14 -15 16.05 2
 0 14 -14 40.4 6.54
 0 14 -14 39.66 3.95
 0 14 -14 55.06 8.7
 0 14 -14 59.45 9.37
 0 14 -13 36.59 6.76
 0 14 -13 42.39 4.42
 0 14 -13 44.9 4.06
 0 -14 13 29.47 4.5
 0 14 -13 49.77 9.6
 0 14 -13 60.92 9.53
 0 14 -12 102.67 8.55
 0 -14 12 76.74 8.58
 0 14 -12 94.43 10.86
 0 -14 11 1.49 3.01
 0 14 -11 5.78 5.8
 0 14 -10 50.77 8
 0 -14 10 27.27 7.45
 0 14 -10 44.46 10.51
 0 14 -9 6.87 5.19
 0 -14 9 -6.51 5.91
 0 14 -9 3.64 9.47
 0 14 -8 241.46 22.33
 0 14 -8 271.15 23.67
 0 14 -7 113.3 13.28
 0 -14 7 74.22 12.44
 0 14 -6 8.35 5.73
 0 -14 6 19.75 6.93
 0 14 -6 -0.72 12.85
 0 14 -5 9.16 5.36
 0 -14 5 0.85 5.45
 0 14 -5 -0.7 11.82
 0 -14 4 60.75 10.02
 0 14 -4 68.15 10.14
 0 -14 3 2.4 3.17
 0 14 -3 3.76 2.49
 0 -14 2 245.21 18.74
 0 -14 2 187.89 18.62
 0 14 -2 245.88 18.75
 0 14 -2 221.13 18.62
 0 -14 2 240.7 18.25
 0 14 -1 88.67 8.93
 0 -14 1 100.39 8.78
 0 14 0 4.93 2.66
 0 -14 0 5.74 3.34
 0 14 1 0.42 2.46
 0 -14 -1 0.75 3.07
 0 -14 -2 17.78 3.38
 0 -14 -2 19.61 3.44
 0 -14 -3 9.51 2.48
 0 -14 -3 8.91 2.7
 0 -14 -4 68.84 5.93
 0 15 -17 23.48 4.65
 0 15 -16 14.46 5.21
 0 15 -15 7.61 1.37
 0 15 -15 9.02 6.28
 0 15 -14 1.39 1.21
 0 15 -14 -2.01 4.27
 0 15 -14 0.44 6.36
 0 15 -13 76.01 9.62
 0 -15 13 34.48 4.83
 0 15 -13 57.72 4.63
 0 15 -13 49.38 4.85
 0 15 -13 57.87 7.36
 0 15 -12 16.95 2.78
 0 15 -12 13.39 5.76
 0 15 -12 17.62 8.36
 0 -15 12 9.97 2.96
 0 15 -11 65.97 8.59
 0 15 -11 64.24 6.07
 0 -15 11 46.25 6.03
 0 15 -10 11.29 6.2
 0 -15 10 4.53 3.17
 0 15 -10 6.14 9.66
 0 15 -9 134.82 14.48
 0 -15 9 116.95 12.11
 0 -15 9 147.9 11.65
 0 15 -8 105.55 14.8
 0 -15 8 86.47 7.91
 0 15 -7 36.28 12.32
 0 -15 7 24.05 3.8
 0 15 -7 45.62 8.43
 0 -15 6 18.23 3.4
 0 15 -6 22.41 7.02
 0 -15 5 14.53 3.71
 0 -15 5 13.28 3.2
 0 -15 4 3.14 3.05
 0 -15 4 1.83 2.73
 0 15 -4 2.58 2.49
 0 15 -3 95.4 7.6
 0 -15 3 63.51 7.51
 0 15 -2 106.72 9.25
 0 -15 1 3.7 3.04
 0 -15 0 3.47 2.8
 0 -15 -1 14.21 2.79
 0 -15 -1 17.29 2.85
 0 -15 -2 2.72 1.77
 0 -15 -2 1.33 1.85
 0 16 -15 -0.05 0.77
 0 16 -15 7.08 5.18
 0 16 -14 20.95 2.23
 0 16 -14 34.31 7.07
 0 16 -13 33.4 3.25
 0 16 -13 51.78 8.36
 0 -16 12 9.01 2.64
 0 16 -12 15.73 1.99
 0 16 -12 11.71 2.41
 0 16 -11 21.24 2.39
 0 16 -11 18.95 2.97
 0 -16 10 53.44 6.2
 0 16 -10 67.33 6.18
 0 -16 9 13.47 3.32
 0 16 -9 24.42 9.8
 0 16 -9 16.91 6.08
 0 16 -9 14.13 3.01
 0 -16 8 3.62 2.73
 0 16 -8 6.35 5.67
 0 16 -8 0.21 2.49
 0 -16 8 3.4 2.01
 0 -16 7 13.46 3.49
 0 16 -7 18.99 3.26
 0 -16 7 21.34 2.99
 0 -16 6 -2.3 2.98
 0 16 -6 4.69 2.43
 0 -16 6 5.52 2.31
 0 -16 5 10.82 3.25
 0 16 -5 19.19 3.03
 0 16 -4 65.48 5.61
 0 -16 4 45.1 5.62
 0 -16 3 67.64 6.04
 0 16 -3 58.5 5.61
 0 -16 2 1.53 2.51
 0 -16 1 -0.91 2.15
 0 -16 1 -0.47 1.99
 0 -16 0 8.27 1.91
 0 17 -13 10.57 1.46
 0 17 -13 14.79 3.76
 0 17 -12 21.82 2.75
 0 17 -12 26.72 2.51
 0 17 -12 27.23 4.93
 0 17 -11 17.61 2.5
 0 17 -11 18.47 2.13
 0 17 -11 22.47 4.72
 0 -17 10 12.75 2.68
 0 17 -10 11.77 2.52
 0 17 -10 18.23 2
 0 17 -10 21.12 4.47
 0 -17 9 6.54 2.43
 0 17 -9 8.35 2.22
 0 17 -9 6.97 1.45
 0 17 -9 12.42 3.89
 0 17 -8 6.05 2.13
 0 17 -8 6.93 1.35
 0 -17 8 4.65 2.34
 0 17 -7 7.34 2.14
 0 17 -7 5.46 1.19
 0 -17 7 4.69 2.33
 0 -17 6 2.53 2.13
 0 -17 6 4.99 2.25
 0 17 -6 0.48 0.81
 0 17 -6 1.08 1.84
 0 -17 5 77.19 5.95
 0 17 -5 57.65 5.79
 0 -17 4 48.67 4.51
 0 -17 3 5.92 1.87
 -1 18 -9 29.2 2.92
 1 -17 3 31.67 3.3
 1 -17 4 29.88 3.42
 -1 17 -5 20.8 2.63
 1 -17 6 0.3 2.2
 -1 17 -6 2.77 1.89
 -1 17 -6 2.57 0.94
 1 -17 7 12.83 2.76
 -1 17 -7 11.81 2.4
 1 -17 8 36.05 4.46
 1 -17 8 41.69 3.89
 -1 17 -8 42.04 4.31
 1 -17 9 5.05 2.4
 -1 17 -9 6.48 2.16
 1 -17 9 8.86 1.76
 -1 17 -10 26.48 2.94
 1 -17 10 13.5 2.98
 -1 17 -11 27.98 4.59
 -1 17 -11 22.48 2.41
 -1 17 -11 22.57 2.92
 -1 17 -12 -3.19 3.21
 -1 17 -12 -0.6 1.45
 -1 17 -12 1.05 1.04
 -1 17 -13 7.75 1.24
 1 -16 0 1.25 1.71
 1 -16 0 1.26 1.81
 1 -16 1 29.29 3.42
 1 -16 2 43.13 4.55
 -1 16 -3 35.04 3.78
 -1 16 -4 17.91 2.85
 1 -16 4 11.08 3.04
 1 -16 5 2.11 2.49
 -1 16 -5 1.91 2.35
 1 -16 5 0.82 2.69
 1 -16 6 11.5 2.86
 1 -16 6 12.55 3.31
 1 -16 7 72.11 6.27
 1 -16 7 58.44 6.68
 1 -16 8 67.44 6.08
 1 -16 8 55.95 6.56
 1 -16 9 11.32 3.29
 1 -16 9 13.28 2.69
 -1 16 -9 19.28 9.18
 -1 16 -9 16.58 5.96
 1 -16 10 29.06 4.46
 1 -16 10 38.19 3.92
 -1 16 -11 5.95 5.05
 1 -16 11 -0.37 2.36
 -1 16 -11 -0.52 2.03
 1 -16 11 1.49 1.73
 1 -16 12 1.75 2.29
 -1 16 -12 2.26 7.32
 -1 16 -12 6.07 2.08
 -1 16 -12 13.11 5.1
 -1 16 -13 18.01 2.1
 -1 16 -13 12.53 4.84
 -1 16 -14 14.21 6.1
 -1 16 -14 10.35 1.48
 -1 16 -15 30.79 5.64
 1 -15 -2 13.01 2.38
 1 -15 -1 1.88 2.33
 1 -15 0 12.78 3.06
 1 -15 1 10.61 3.25
 -1 15 -1 6.88 2.43
 1 -15 1 10.7 2.28
 -1 15 -2 13.75 2.76
 1 -15 2 14.19 2.54
 -1 15 -2 16.4 2.9
 1 -15 3 21.27 2.87
 1 -15 3 24.44 3.74
 1 -15 4 2.34 2.87
 1 -15 4 -3 3.13
 1 -15 5 69.41 6.55
 1 -15 5 54.76 6.74
 1 -15 6 177.85 14.29
 1 -15 6 162.45 14.68
 1 -15 7 107.42 9.51
 1 -15 7 97.15 10
 1 -15 8 27.85 4.1
 -1 15 -8 35.18 7.42
 1 -15 8 28.06 4.65
 1 -15 9 42.36 4.81
 -1 15 -9 39.7 11.43
 -1 15 -9 39.07 7.75
 1 -15 9 47 5.57
 1 -15 10 9.99 2.82
 -1 15 -10 18 9.07
 1 -15 10 16.65 3.74
 -1 15 -10 5.06 5.81
 -1 15 -11 27.85 8.64
 1 -15 11 15.57 3.53
 -1 15 -11 32.66 6.55
 -1 15 -12 16.96 2.87
 -1 15 -12 34.99 8.4
 1 -15 12 11.16 3.09
 -1 15 -12 28.1 6.12
 -1 15 -13 14.98 5.21
 -1 15 -13 16.95 2.43
 -1 15 -13 12.76 2.02
 -1 15 -13 13.8 6.98
 1 -15 13 9.61 2.71
 -1 15 -14 16.93 4.99
 -1 15 -14 21.78 6.91
 -1 15 -14 18.7 2.22
 -1 15 -15 3.58 3.83
 -1 15 -15 9.45 5.56
 -1 15 -15 4.77 1.21
 -1 15 -16 8.87 4.45
 -1 15 -16 -6.73 3.25
 -1 15 -17 1.99 3.2
 1 -14 -4 2.31 2.01
 1 -14 -3 20.65 3.15
 -1 14 3 15.21 2.88
 1 -14 -3 17.87 2.78
 -1 14 2 6.35 2.63
 1 -14 -2 7.39 2.75
 -1 14 1 73.53 6.99
 1 -14 -1 72.23 6.9
 1 -14 -1 69.55 6.62
 -1 14 0 52.78 5.69
 1 -14 0 53.08 5.73
 1 -14 0 50.81 5.23
 -1 14 -1 34.92 4.35
 1 -14 1 32.52 4.53
 1 -14 1 27.72 3.94
 1 -14 2 94.88 8.81
 1 -14 2 72.81 8.76
 1 -14 2 106.81 8.4
 -1 14 -2 96.87 8.7
 1 -14 3 80.01 9.55
 -1 14 -3 110.69 9.13
 1 -14 3 104.59 8.84
 1 -14 4 0.29 3.42
 1 -14 4 5.17 5.96
 -1 14 -4 12.71 12.11
 -1 14 -4 4.37 4.79
 1 -14 5 92.96 9.3
 1 -14 5 88.45 12.36
 -1 14 -5 89.41 11.88
 -1 14 -5 108.3 21.07
 1 -14 6 97.76 13.03
 -1 14 -6 84.01 12.17
 -1 14 -6 143.61 16.51
 -1 14 -6 129.54 21.16
 -1 14 -7 30.82 7.22
 1 -14 7 16.77 6.87
 -1 14 -8 9.73 5.41
 -1 14 -8 18.13 10.33
 1 -14 8 10.39 5.99
 -1 14 -9 16.1 5.56
 -1 14 -9 30.66 10.18
 1 -14 9 11.54 3.89
 1 -14 9 15.13 6.38
 -1 14 -10 51.7 8.2
 1 -14 10 52.32 6
 1 -14 10 41.01 8.4
 -1 14 -11 86.81 10.23
 1 -14 11 81.93 8.15
 -1 14 -12 67.85 9.46
 -1 14 -12 97.22 11.76
 -1 14 -12 112.24 11.32
 -1 14 -12 71.99 8.93
 1 -14 12 54.79 6.77
 -1 14 -13 46.82 7.65
 -1 14 -13 60.47 8.71
 -1 14 -13 35.24 4.32
 -1 14 -13 48.42 7.03
 -1 14 -13 59.03 9.55
 -1 14 -14 10.74 1.83
 -1 14 -14 17.16 5.8
 -1 14 -14 10.85 6.11
 -1 14 -14 18.04 5.1
 -1 14 -14 14.38 7.25
 -1 14 -15 0.18 1.16
 -1 14 -15 1.3 3.9
 -1 14 -15 0.93 6.1
 -1 14 -15 1.93 4.8
 -1 14 -15 -5.86 5.59
 -1 14 -16 -0.74 3.23
 -1 14 -16 -1.1 4.53
 -1 14 -16 -5.48 4.43
 -1 14 -16 -5.33 5.58
 -1 14 -17 -0.86 4.5
 -1 14 -17 -2.1 4.11
 -1 14 -18 9.04 3.2
 1 -13 -6 5.3 1.77
 1 -13 -5 10.18 2.63
 1 -13 -4 14.95 2.81
 1 -13 -4 13.24 3.21
 -1 13 4 11.35 2.88
 1 -13 -3 4.93 2.95
 -1 13 3 5.42 2.91
 1 -13 -2 84.48 8.14
 1 -13 -2 90.53 8
 -1 13 2 90.56 8.47
 1 -13 -1 48.07 5.33
 -1 13 1 51.52 5.93
 -1 13 0 23.48 14.91
 1 -13 0 13.05 9.57
 1 -13 1 29.69 7.38
 1 -13 1 29.08 4.8
 1 -13 1 39.6 12.5
 -1 13 -1 53.11 15.88
 -1 13 -1 44.8 7.38
 1 -13 2 54.39 7.12
 1 -13 2 62.33 10.24
 -1 13 -2 64.52 6.82
 1 -13 2 72.83 6.53
 1 -13 2 68.8 7.05
 -1 13 -2 88.23 19.43
 -1 13 -2 52.37 9.34
 1 -13 3 3.55 6.51
 1 -13 3 6.75 2.65
 -1 13 -3 4.9 2.77
 -1 13 -3 2.67 11.53
 1 -13 3 6.87 3.58
 -1 13 -3 2.73 5.26
 1 -13 4 57.47 10.61
 1 -13 4 69.8 6.64
 -1 13 -4 108.27 20.44
 -1 13 -4 106.75 15
 1 -13 4 66.12 7.19
 -1 13 -4 75.1 10.81
 -1 13 -4 65.63 9.98
 -1 13 -5 214.32 29.3
 -1 13 -5 267.25 23.44
 1 -13 5 188.75 17.01
 -1 13 -5 250.39 21.67
 -1 13 -5 188.86 19.2
 1 -13 5 211.58 21.16
 -1 13 -6 128.17 15.96
 -1 13 -6 96.88 9.57
 -1 13 -6 90.82 12.11
 -1 13 -6 106.36 13.19
 1 -13 6 122.81 14.2
 -1 13 -7 25.66 10.26
 -1 13 -7 16.8 6.06
 -1 13 -7 24.86 4.07
 -1 13 -7 16.52 6.56
 1 -13 7 24.64 7.4
 -1 13 -8 -0.74 8.51
 -1 13 -8 4.53 5.16
 -1 13 -8 1.63 3.1
 -1 13 -8 3.91 5.63
 1 -13 8 6.26 6.19
 -1 13 -9 -0.58 6.32
 -1 13 -9 8.21 8.95
 -1 13 -9 0.86 4.61
 -1 13 -9 1.08 2.76
 -1 13 -9 0.54 5.6
 1 -13 9 -1.74 6.27
 -1 13 -10 235.97 19.31
 -1 13 -10 143.03 16.79
 -1 13 -10 200.22 19.31
 -1 13 -10 190.48 18.07
 -1 13 -10 176.83 14.91
 -1 13 -10 153.87 16.64
 1 -13 10 164.66 18.22
 -1 13 -11 25.95 7.36
 1 -13 11 44.14 8.26
 1 -13 11 42.28 5.43
 -1 13 -11 47.97 7.5
 -1 13 -11 56.33 10.51
 -1 13 -11 40.81 7.43
 -1 13 -12 58.35 7.87
 -1 13 -12 72.22 10.86
 1 -13 12 38.31 5.47
 -1 13 -13 17.06 6.46
 -1 13 -13 17.53 5.35
 -1 13 -13 26.16 8.3
 -1 13 -14 7.72 6.93
 -1 13 -14 4.31 5.48
 -1 13 -14 13.02 7.4
 -1 13 -14 4.7 1.51
 -1 13 -14 3.67 4.59
 -1 13 -15 9.25 6.55
 -1 13 -15 -0.85 5.11
 -1 13 -15 12.16 7.18
 -1 13 -15 3.17 1.25
 -1 13 -15 2.46 3.85
 -1 13 -16 9.4 6.11
 -1 13 -16 11.82 5.01
 -1 13 -16 13.64 6.4
 -1 13 -16 9.7 3.88
 -1 13 -17 29.11 5.23
 -1 13 -17 28.52 6.32
 -1 13 -17 34.97 6.32
 -1 13 -18 18.83 4.72
 -1 13 -18 12.18 4.55
 1 -12 -7 2.53 2.02
 1 -12 -6 23.26 3.57
 -1 12 6 25.67 3.58
 -1 12 5 18.16 3.46
 1 -12 -5 15.56 3.04
 1 -12 -5 18.09 3.65
 1 -12 -4 6.66 2.94
 -1 12 4 7.38 3.03
 1 -12 -4 3.36 3.11
 1 -12 -3 32.88 4.55
 1 -12 -3 34.91 4.8
 -1 12 3 42.79 5.24
 1 -12 -2 47.52 13.08
 1 -12 -1 21.09 4.43
 1 -12 -1 26.92 11.62
 -1 12 1 26.75 4.28
 1 -12 -1 23.19 4.04
 -1 12 0 4.66 4.77
 1 -12 0 15.52 3.36
 1 -12 0 14.98 3.61
 1 -12 0 4.52 5.86
 1 -12 0 10.24 3.84
 1 -12 0 1.91 9.63
 -1 12 0 12.64 3.71
 1 -12 1 28.1 4.56
 1 -12 1 27.36 3.98
 -1 12 -1 32.12 6.93
 1 -12 1 11.39 6.37
 -1 12 -1 29.7 4.69
 1 -12 2 28.8 4.71
 1 -12 2 28.99 4.11
 -1 12 -2 31.88 4.46
 -1 12 -2 35.8 7.32
 1 -12 2 17.18 7.34
 -1 12 -3 338.99 27.16
 -1 12 -3 306.11 35.65
 1 -12 3 232.78 21.56
 -1 12 -3 279.43 21.72
 1 -12 3 276.96 21.36
 -1 12 -3 303.84 25.91
 -1 12 -3 242.42 23.56
 1 -12 3 250.1 25.31
 -1 12 -4 195.87 16.93
 -1 12 -4 211.96 16.87
 -1 12 -4 257.09 30.53
 -1 12 -4 262.93 22.66
 1 -12 4 203.86 21
 1 -12 4 201.88 16.64
 -1 12 -4 185.1 18.87
 -1 12 -4 211.27 21.12
 1 -12 5 116.32 10.37
 -1 12 -5 157.64 23.48
 -1 12 -5 129.11 10.98
 -1 12 -5 92.99 12.73
 -1 12 -5 128.88 14.59
 1 -12 5 134.33 15.33
 -1 12 -5 165.42 16.91
 -1 12 -6 257.54 23.37
 -1 12 -6 238.91 19.35
 -1 12 -6 185.79 20.63
 -1 12 -6 241.49 23.26
 1 -12 6 248.19 23.44
 1 -12 7 245.76 21.66
 -1 12 -7 193.44 19.27
 -1 12 -7 263.7 30.25
 -1 12 -7 214.39 17.41
 -1 12 -7 188.34 18.89
 -1 12 -7 170.46 18.75
 -1 12 -7 234.62 21.58
 -1 12 -7 244.96 21.54
 -1 12 -8 14.15 7.6
 -1 12 -8 2.2 6.06
 -1 12 -8 10.32 8.76
 -1 12 -8 1.76 5.43
 -1 12 -8 1.63 2.91
 -1 12 -8 2.09 5.65
 -1 12 -8 4.52 6.14
 1 -12 8 7 6.41
 -1 12 -9 330.94 26.17
 -1 12 -9 226.81 23.67
 -1 12 -9 321.97 26.24
 -1 12 -9 313.89 25.91
 -1 12 -9 283.34 22.23
 -1 12 -9 235.14 23.49
 -1 12 -9 248.07 23.35
 1 -12 9 284.46 25.71
 -1 12 -10 333.98 25.15
 -1 12 -10 232.87 22.17
 -1 12 -10 300.39 24.75
 -1 12 -10 289.96 23.65
 -1 12 -10 255.79 20.35
 -1 12 -10 199.39 21.5
 -1 12 -10 218.63 21.31
 1 -12 10 238.27 23.46
 -1 12 -11 -0.78 7.57
 -1 12 -11 -3.28 6.08
 -1 12 -11 4.52 8.34
 -1 12 -11 1.46 3.83
 -1 12 -11 1.01 2.64
 -1 12 -11 8.04 5.36
 -1 12 -11 7.5 5.5
 1 -12 11 3.12 5.36
 -1 12 -12 10.91 8.1
 -1 12 -12 2.17 6.1
 -1 12 -12 8.9 7.98
 -1 12 -12 13.79 4.62
 -1 12 -12 12.59 5.02
 -1 12 -12 9.67 5.32
 -1 12 -12 11.37 3.01
 1 -12 12 11.33 3.17
 -1 12 -13 20.87 8.79
 -1 12 -14 3.61 1.4
 -1 12 -14 0.73 7.36
 -1 12 -14 2.09 4.53
 -1 12 -15 37.89 7.03
 -1 12 -15 60.44 9.45
 -1 12 -15 41.48 9.01
 -1 12 -15 35.55 5.92
 -1 12 -16 23.39 5.76
 -1 12 -16 38.97 8.01
 -1 12 -16 41.67 8.21
 -1 12 -16 21.21 4.57
 -1 12 -17 -0.98 4.23
 -1 12 -17 9.34 6.03
 -1 12 -17 6.34 5.84
 -1 12 -18 -3.41 3.47
 -1 12 -18 2.35 5.04
 -1 12 -18 -0.73 4.68
 -1 12 -19 3.49 3.4
 1 -11 -8 -0.09 2.16
 -1 11 7 3.77 2.55
 1 -11 -7 3.05 3.06
 1 -11 -7 6.85 2.87
 1 -11 -6 14.62 4.01
 -1 11 6 14.37 3.42
 1 -11 -6 18.74 3.2
 1 -11 -6 19.95 3.8
 1 -11 -5 -0.19 2.66
 -1 11 5 -1.1 3.11
 1 -11 -5 -5.88 3.91
 1 -11 -5 0.79 2.99
 1 -11 -4 18.13 4.27
 1 -11 -4 20 3.98
 1 -11 -4 20.83 10.61
 -1 11 3 76 8.11
 1 -11 -3 73.25 7.4
 1 -11 -3 78.79 7.52
 1 -11 -2 5.74 9.65
 -1 11 2 14.93 4.23
 1 -11 -2 11.76 3.5
 1 -11 -2 21.32 4.09
 1 -11 -1 126.89 17.96
 -1 11 1 100.15 10.03
 1 -11 -1 103.38 9.36
 1 -11 -1 101.38 9.68
 1 -11 0 182.24 15.67
 -1 11 0 181.42 15.91
 1 -11 0 160.19 18.13
 -1 11 0 181.02 18.49
 1 -11 0 201.9 15.42
 1 -11 1 -0.71 3.21
 1 -11 1 4.74 6.21
 -1 11 -1 6.85 3.34
 -1 11 -1 -3.38 5.11
 1 -11 1 3.15 2.8
 -1 11 -2 360.42 29.52
 -1 11 -2 278.48 26.99
 1 -11 2 284.21 25.36
 1 -11 2 326.9 29.07
 1 -11 2 348.11 25.36
 -1 11 -2 420.14 30.19
 -1 11 -2 327.79 25.66
 -1 11 -2 305.77 25.24
 -1 11 -3 100.42 8.94
 1 -11 3 96.56 8.73
 1 -11 3 69.58 12.08
 -1 11 -3 109.2 14.94
 -1 11 -3 87.83 10.96
 -1 11 -3 130.19 13.48
 -1 11 -3 98.54 8.95
 -1 11 -4 10.83 6
 1 -11 4 6.87 6.49
 -1 11 -4 10.73 5.39
 1 -11 4 7.82 2.81
 -1 11 -4 11.55 12.66
 -1 11 -4 17.09 9.05
 -1 11 -4 4.83 2.63
 -1 11 -4 8.47 2.58
 1 -11 5 181.98 17.94
 -1 11 -5 165.13 13.67
 1 -11 5 156.68 13.28
 -1 11 -5 192.55 17.57
 -1 11 -5 166.38 17.45
 -1 11 -5 131.23 14.86
 -1 11 -5 142.49 15.16
 1 -11 6 274.11 22.73
 -1 11 -6 194.27 19.54
 -1 11 -6 188.58 19.37
 -1 11 -6 195.98 19.32
 -1 11 -6 305.42 31.38
 -1 11 -6 223.75 18.13
 -1 11 -6 255.21 22.3
 -1 11 -6 252.07 21.86
 -1 11 -7 17.84 5.95
 1 -11 7 5.88 6.65
 -1 11 -7 12.27 5.85
 -1 11 -7 20.03 5.84
 -1 11 -7 10.85 11.12
 -1 11 -7 21.02 7.65
 -1 11 -7 16.63 3.45
 -1 11 -7 16.96 8.22
 -1 11 -7 15.29 5.94
 -1 11 -8 260.58 25.7
 -1 11 -8 310.14 25.85
 -1 11 -8 257.04 25.78
 -1 11 -8 332.22 28.13
 -1 11 -8 343.81 28.13
 -1 11 -8 365.51 28.16
 -1 11 -8 300.45 24.52
 1 -11 8 368.23 28.67
 -1 11 -9 422.06 40.59
 -1 11 -9 503.93 40.71
 -1 11 -9 442.82 40.83
 -1 11 -9 583.25 43.39
 -1 11 -9 567.36 42.96
 -1 11 -9 654.39 43.68
 -1 11 -9 520.02 39.65
 1 -11 9 480.78 42.67
 -1 11 -10 131.9 12.81
 -1 11 -10 107.67 12.8
 -1 11 -10 107.93 13.09
 -1 11 -10 173.2 16.3
 -1 11 -10 179.32 16.41
 -1 11 -10 125 11.23
 1 -11 10 126.1 14.53
 -1 11 -10 130.44 13.87
 -1 11 -11 36.88 4.39
 -1 11 -11 40.67 6.49
 1 -11 11 30.43 7.35
 1 -11 11 27.35 4.75
 -1 11 -11 37.87 6.71
 -1 11 -11 40.84 6.87
 -1 11 -11 30.73 7.04
 -1 11 -11 36.39 9.81
 -1 11 -12 13.02 5.18
 -1 11 -12 11.78 5.36
 -1 11 -12 11.4 6.1
 -1 11 -12 14.93 8.94
 -1 11 -12 17.9 3.22
 -1 11 -13 7.65 4.9
 -1 11 -13 8.64 7.03
 -1 11 -13 2.22 8.14
 -1 11 -13 3.59 5.82
 -1 11 -14 52.15 10.55
 -1 11 -15 64.77 7.91
 -1 11 -15 72.94 9.23
 -1 11 -15 73.04 8.89
 -1 11 -16 18.11 4.1
 -1 11 -16 14.28 5.21
 -1 11 -16 24.31 7.67
 -1 11 -17 -2.37 4.33
 -1 11 -17 3.34 6.23
 -1 11 -17 -3.99 6.47
 -1 11 -18 -2.07 3.5
 -1 11 -18 -2.17 5.38
 -1 11 -18 0.78 5.33
 -1 11 -19 2.34 4.25
 -1 11 -19 5.85 2.48
 -1 11 -19 3.12 4.11
 1 -10 -9 0.19 2.26
 1 -10 -9 2.61 2.8
 -1 10 8 5.98 2.58
 1 -10 -8 3.59 2.91
 1 -10 -8 1.03 3.42
 -1 10 7 18.79 3.76
 1 -10 -7 9.13 4.11
 1 -10 -7 17.71 3.76
 1 -10 -6 -0.2 2.84
 1 -10 -6 0.55 4.04
 -1 10 6 0.28 3
 1 -10 -6 0.48 2.88
 1 -10 -6 0.93 3.31
 1 -10 -5 7.67 9.01
 1 -10 -5 11.31 4.58
 1 -10 -4 9.27 4.47
 1 -10 -4 11.54 9.72
 1 -10 -4 17.11 3.86
 1 -10 -4 17.53 3.84
 -1 10 4 20.71 4.5
 1 -10 -3 35.93 4.89
 1 -10 -3 37.25 12.31
 -1 10 3 40.6 5.78
 1 -10 -2 65.93 14.87
 1 -10 -2 70.14 7.04
 1 -10 -2 69.91 7.37
 -1 10 2 72.48 7.78
 1 -10 -1 107.41 10.17
 -1 10 1 109.12 10.48
 1 -10 -1 124.11 9.98
 -1 10 1 98.32 12.15
 1 -10 -1 107.29 12.3
 1 -10 0 9.31 3.5
 -1 10 0 15.31 3.82
 1 -10 0 8.18 2.82
 -1 10 0 5.39 4.76
 1 -10 0 4.2 5.53
 1 -10 1 199.05 17.97
 -1 10 -1 220.01 18.42
 1 -10 1 231.95 21.26
 -1 10 -1 271.16 22.32
 -1 10 -1 234.15 21.46
 -1 10 -1 200.82 19.64
 1 -10 1 237.82 17.96
 -1 10 -2 400.67 32.37
 1 -10 2 438.83 36.01
 -1 10 -2 419.01 32.7
 -1 10 -2 489.75 35.88
 -1 10 -2 442.47 36.27
 -1 10 -2 357.79 33.69
 1 -10 2 422.09 32.35
 -1 10 -3 122.5 10.63
 1 -10 3 121.53 14.48
 -1 10 -3 133.18 10.69
 -1 10 -3 138.27 14.4
 -1 10 -3 109.62 12.25
 -1 10 -3 103.19 11.74
 -1 10 -3 129.77 14.27
 1 -10 3 118.77 10.42
 -1 10 -4 90.44 8.16
 -1 10 -4 98.9 11.83
 1 -10 4 105.1 12.53
 -1 10 -4 81.04 10.01
 -1 10 -4 66.34 9.15
 -1 10 -4 88.32 7.79
 1 -10 4 80.46 7.82
 -1 10 -4 118.87 19.35
 -1 10 -4 109.98 12.06
 -1 10 -4 83.34 9.81
 -1 10 -5 60.99 8.82
 1 -10 5 42.63 8.7
 -1 10 -5 42.16 7.15
 -1 10 -5 39.55 6.6
 -1 10 -5 44.46 8.88
 1 -10 5 34.91 4.79
 -1 10 -5 52.77 5.23
 -1 10 -5 38.66 6.68
 -1 10 -5 69.42 14.65
 -1 10 -6 4.78 5.03
 1 -10 6 -1.56 5.67
 -1 10 -6 1.22 4.36
 -1 10 -6 3.8 5.35
 -1 10 -6 0.84 4.73
 -1 10 -6 -3.94 9.87
 -1 10 -6 0.72 2.65
 -1 10 -6 5.18 6.25
 -1 10 -6 -2.38 7.47
 -1 10 -7 243.77 23.33
 1 -10 7 278.48 24.33
 -1 10 -7 234.41 21.65
 -1 10 -7 263.74 21.79
 -1 10 -7 198.58 21.42
 -1 10 -7 336.92 31.89
 -1 10 -7 248.55 20.56
 -1 10 -7 306.47 23.98
 -1 10 -7 315.16 24.12
 -1 10 -8 286.3 22.23
 -1 10 -8 235.98 19.87
 -1 10 -8 209.61 19.79
 -1 10 -8 180.1 19.65
 1 -10 8 218.93 21.6
 -1 10 -8 227.15 18.62
 -1 10 -8 257.99 22.15
 -1 10 -8 261.52 21.75
 -1 10 -9 345.54 27.25
 -1 10 -9 290.12 27.18
 -1 10 -9 274.41 27.12
 1 -10 9 373.16 29.4
 -1 10 -9 332.51 26.06
 -1 10 -9 346.49 28.76
 -1 10 -9 370.33 29.57
 -1 10 -10 179.16 17.21
 1 -10 10 184.96 17.85
 -1 10 -10 184.39 16.66
 -1 10 -10 206.51 16.42
 -1 10 -10 170.06 16.57
 -1 10 -10 138.99 15.11
 -1 10 -10 199.22 15.05
 -1 10 -10 173.9 17
 -1 10 -10 217.18 19.35
 -1 10 -11 229.89 20.13
 -1 10 -11 183.42 16.12
 -1 10 -11 190.33 17.71
 -1 10 -11 198.64 17.11
 1 -10 11 182.34 18.25
 1 -10 11 172.8 15.72
 -1 10 -11 189.06 17.9
 -1 10 -11 167.4 17.33
 -1 10 -11 196.78 15.7
 -1 10 -11 204.6 17.01
 -1 10 -11 195.8 17.48
 -1 10 -12 14.88 7.11
 -1 10 -12 22.78 9.02
 -1 10 -12 12.41 5.88
 -1 10 -12 19.08 5.51
 -1 10 -12 22.57 5.29
 -1 10 -12 16.68 4.64
 -1 10 -12 15.51 3.06
 -1 10 -12 21.17 6.34
 -1 10 -13 123.58 13.69
 -1 10 -13 151.78 13.99
 -1 10 -13 145.99 14.5
 -1 10 -13 144.26 14.92
 -1 10 -14 41.37 7.97
 -1 10 -14 53.31 10.43
 -1 10 -14 45.55 7.74
 -1 10 -14 40.06 6.23
 -1 10 -14 34.04 6.9
 -1 10 -14 43.73 6.1
 -1 10 -15 21.51 8.66
 -1 10 -15 8.97 4.24
 -1 10 -16 5.15 5.51
 -1 10 -16 8.83 7.77
 -1 10 -16 4.05 3.13
 -1 10 -16 -0.82 4.72
 -1 10 -16 0.56 4.83
 -1 10 -17 1.81 5.06
 -1 10 -17 4.15 4.18
 -1 10 -18 8.08 5.66
 -1 10 -18 4.15 4.23
 -1 10 -18 1.32 3.38
 -1 10 -19 3.02 4.7
 -1 10 -19 4.14 4.36
 -1 10 -19 2.95 2.44
 1 -9 -10 1.02 2.21
 1 -9 -10 -0.16 3.59
 1 -9 -10 0.52 2.97
 1 -9 -9 2.97 2.87
 -1 9 9 10.74 2.62
 1 -9 -9 7.46 3.82
 1 -9 -8 11.19 3.58
 1 -9 -8 12.97 4.48
 -1 9 8 10.69 3.21
 1 -9 -7 1.81 4.24
 1 -9 -7 9.44 3
 1 -9 -6 3.89 3.11
 1 -9 -6 -1.72 3.03
 -1 9 6 3.45 3.46
 1 -9 -6 5.77 9.16
 1 -9 -5 16.19 3.79
 -1 9 5 11.79 4.08
 1 -9 -5 15.2 9.58
 1 -9 -5 12.84 3.5
 -1 9 4 86.3 9.62
 1 -9 -4 83.04 16.1
 1 -9 -4 106.19 9.03
 1 -9 -3 32.12 10.79
 1 -9 -3 41.15 5.42
 -1 9 3 40.29 5.9
 1 -9 -3 44.62 5.04
 1 -9 -2 34.53 10.94
 -1 9 2 27.12 4.69
 1 -9 -2 27.27 4.01
 1 -9 -2 18.91 5.36
 1 -9 -2 27.75 4.27
 1 -9 -1 5.96 4.59
 -1 9 1 2.38 3.46
 1 -9 -1 1.1 2.72
 -1 9 1 5.43 4.28
 1 -9 -1 6.15 3.15
 1 -9 0 145.25 15.67
 1 -9 0 161.7 13.01
 -1 9 0 168.99 13.66
 -1 9 0 164.81 16.2
 1 -9 0 144.6 13.06
 1 -9 1 341.08 31.8
 -1 9 -1 365.62 28.95
 -1 9 -1 377.34 29.5
 -1 9 -1 439.92 32.25
 1 -9 1 386.71 29
 -1 9 -1 318.32 30.08
 -1 9 -1 390.27 32.36
 1 -9 2 320.28 27.87
 -1 9 -2 319.13 24.56
 -1 9 -2 318.16 24.78
 -1 9 -2 376.94 27.48
 -1 9 -2 277.88 25.45
 1 -9 2 308.24 24.42
 -1 9 -2 364.34 28.4
 -1 9 -2 264.93 25.42
 1 -9 3 215.44 18.8
 -1 9 -3 155.98 15.95
 -1 9 -3 178.29 16.21
 -1 9 -3 162.72 15.85
 -1 9 -3 219.57 17.81
 -1 9 -3 186.95 14.96
 1 -9 3 162.03 14.75
 -1 9 -3 196.82 15.12
 -1 9 -4 288.94 22.08
 1 -9 4 256.91 21.94
 -1 9 -4 223.19 19.09
 -1 9 -4 178.43 18.59
 -1 9 -4 257.59 20.53
 1 -9 4 213.85 17.76
 -1 9 -4 258 27.37
 -1 9 -4 245.4 18.1
 -1 9 -4 185.1 18.73
 -1 9 -5 40.74 7.19
 -1 9 -5 50.49 7.74
 -1 9 -5 36.67 6.13
 -1 9 -5 44.81 8.22
 1 -9 5 28.57 4.44
 -1 9 -5 41.81 4.64
 -1 9 -5 38.32 6.31
 -1 9 -5 34.2 5.73
 1 -9 5 35.57 8.02
 -1 9 -6 572.8 38.98
 -1 9 -6 571.99 37.84
 -1 9 -6 367.59 35.74
 -1 9 -6 526.5 37.77
 1 -9 6 383.58 34.85
 1 -9 6 531.99 38.88
 -1 9 -6 418.4 35.96
 -1 9 -6 513.91 36.29
 -1 9 -6 479.29 35.27
 -1 9 -7 631.06 47.68
 -1 9 -7 468.42 45.75
 1 -9 7 622.53 48.14
 -1 9 -7 658.74 48.19
 -1 9 -7 533.94 45.98
 -1 9 -7 660.91 46.21
 -1 9 -7 598.19 45.18
 -1 9 -8 114.45 10.15
 -1 9 -8 115.37 11.15
 -1 9 -8 126.42 13.66
 -1 9 -8 110.04 11.4
 1 -9 8 122.69 13.23
 -1 9 -8 102.22 11.7
 -1 9 -8 129.29 12.73
 -1 9 -8 118.9 11.46
 -1 9 -8 109.7 11.49
 -1 9 -9 87.07 8.25
 -1 9 -9 85.87 10.07
 -1 9 -9 96.26 9.69
 -1 9 -9 75.33 9.83
 -1 9 -9 111.47 10.02
 1 -9 9 91.41 11.03
 -1 9 -9 76.73 9.73
 -1 9 -9 85.31 10.49
 -1 9 -9 112.33 12.5
 -1 9 -10 73.02 9.05
 1 -9 10 81.83 9.98
 -1 9 -10 80.99 7.46
 -1 9 -10 85.87 9.14
 -1 9 -10 84.78 9.33
 -1 9 -10 93 9.19
 -1 9 -10 57.05 8.09
 -1 9 -10 93.96 11.8
 -1 9 -10 91.05 10.28
 -1 9 -10 79.08 9.39
 -1 9 -11 12.92 6.63
 -1 9 -11 6.8 7.46
 -1 9 -11 10.44 6.08
 -1 9 -11 13.31 5.71
 -1 9 -11 19.6 5
 -1 9 -11 14.63 5.52
 -1 9 -11 10.55 4.67
 -1 9 -11 12.76 5.52
 -1 9 -11 10.73 2.74
 -1 9 -12 368.09 29.96
 -1 9 -12 364.51 30.54
 -1 9 -12 458.2 34.56
 -1 9 -12 401.84 32.21
 -1 9 -12 380.36 32.05
 -1 9 -12 392.84 31.22
 -1 9 -12 405.3 31.73
 -1 9 -12 374.1 31.72
 -1 9 -13 290.56 25.04
 -1 9 -13 288 25.36
 -1 9 -13 302.82 24.42
 -1 9 -13 279.78 25.3
 -1 9 -13 283.81 23.71
 -1 9 -13 297.09 24.61
 -1 9 -14 15.11 4.92
 -1 9 -14 25.29 7.12
 -1 9 -14 27.12 7.3
 -1 9 -14 28.48 4.99
 -1 9 -14 21.47 6.11
 -1 9 -14 23.1 6.35
 -1 9 -15 10.7 8.14
 -1 9 -16 13.8 5.18
 -1 9 -16 22.42 5.55
 -1 9 -16 18.95 6.47
 -1 9 -17 -6.07 4.44
 -1 9 -17 -4.39 4.43
 -1 9 -17 -7.91 7
 -1 9 -17 3.47 5.28
 -1 9 -18 8.12 3.73
 -1 9 -18 15.73 6.35
 -1 9 -18 12.66 4.71
 -1 9 -19 8.84 3.43
 -1 9 -19 9.83 4.76
 -1 9 -20 -3.42 2.64
 1 -8 -11 3.57 2.99
 1 -8 -11 2.69 3.63
 1 -8 -11 4 2.14
 1 -8 -10 5.65 3.89
 -1 8 10 4.86 2.24
 1 -8 -10 3.04 2.86
 1 -8 -9 11.5 2.89
 1 -8 -9 9.57 4.3
 -1 8 9 11.89 3.12
 1 -8 -9 11.48 3.49
 1 -8 -8 15.57 3.07
 1 -8 -8 11.63 5.03
 1 -8 -8 18.32 3.28
 1 -8 -7 31.61 4
 1 -8 -7 28.32 4.33
 -1 8 7 29.07 4.6
 1 -8 -7 22.22 3.61
 1 -8 -7 13.44 9.37
 1 -8 -7 27.76 4.11
 1 -8 -6 97.05 9
 -1 8 6 102.37 10
 1 -8 -6 100.48 9.37
 1 -8 -6 109.27 9.26
 1 -8 -6 80.56 16.57
 1 -8 -5 12.34 8.86
 1 -8 -5 15.9 7.41
 1 -8 -5 8.54 3.24
 -1 8 5 11.35 3.7
 1 -8 -5 4.85 2.38
 1 -8 -5 9.74 3.36
 1 -8 -4 8.06 8.56
 1 -8 -4 23.96 3.55
 -1 8 4 18.32 4.13
 1 -8 -4 15.31 2.79
 1 -8 -4 14.28 3.8
 1 -8 -3 137.95 18.76
 -1 8 3 121.85 12.22
 1 -8 -3 142.1 11.82
 1 -8 -3 141.82 11.6
 1 -8 -2 164.66 13.83
 -1 8 2 155.98 14.37
 1 -8 -2 158.63 15.5
 -1 8 2 156.72 15.77
 1 -8 -2 184.11 13.81
 -1 8 1 253.24 22.04
 -1 8 1 235.81 19.95
 1 -8 -1 236.55 19.33
 1 -8 -1 248.3 19.27
 -1 8 0 420.4 34.68
 -1 8 0 423.3 34.22
 1 -8 0 449.72 33.69
 -1 8 -1 128.38 13.38
 -1 8 -1 132.31 13.27
 -1 8 -1 161.74 12.79
 1 -8 1 160.98 12.43
 -1 8 -2 214.39 20.36
 -1 8 -2 228.45 20.55
 -1 8 -2 271.96 19.52
 1 -8 2 247.71 19.67
 -1 8 -3 324.02 24.52
 -1 8 -3 280.1 25.33
 -1 8 -3 334.52 25.73
 -1 8 -4 18.99 3.52
 -1 8 -4 17.28 5.23
 -1 8 -4 19.34 4.68
 -1 8 -5 602.4 43.17
 -1 8 -5 623.2 43.93
 -1 8 -5 539.1 43.7
 -1 8 -6 312.43 29.01
 -1 8 -6 374.47 29.36
 -1 8 -6 397.7 28.58
 -1 8 -6 336.53 29.32
 -1 8 -7 388.73 28
 -1 8 -7 335.02 28.88
 -1 8 -7 331.64 28.7
 -1 8 -7 345.76 28.29
 -1 8 -8 168.8 17.4
 -1 8 -8 203.91 17.14
 -1 8 -8 190.36 17.54
 -1 8 -8 188.66 17.73
 -1 8 -8 225.06 18.7
 -1 8 -8 207.36 16.46
 -1 8 -9 52.64 7.41
 -1 8 -9 59.38 5.57
 -1 8 -9 50.49 7.17
 -1 8 -9 49.32 7.34
 1 -8 9 59.77 8.2
 -1 8 -9 49.28 7.1
 -1 8 -9 50.06 7.83
 -1 8 -10 4.65 5.1
 -1 8 -10 -0.4 4.93
 -1 8 -10 -0.49 2.82
 -1 8 -10 -0.19 2.12
 -1 8 -10 3.83 4.25
 -1 8 -10 5 5.25
 -1 8 -10 1.26 5.4
 -1 8 -11 152.4 13.96
 -1 8 -11 129.39 12.34
 -1 8 -11 124.55 11.35
 -1 8 -11 163.28 13.74
 -1 8 -11 138.41 12.99
 -1 8 -11 149.89 13.96
 -1 8 -12 727.16 57.34
 -1 8 -12 753.47 56.15
 -1 8 -12 662.82 55.32
 -1 8 -12 831.91 57.52
 -1 8 -12 747.3 57.49
 -1 8 -12 739.22 56.46
 -1 8 -13 297.92 23.05
 -1 8 -13 267.85 24.33
 -1 8 -13 274.76 23.41
 -1 8 -13 284.66 24.1
 -1 8 -13 256.61 24.24
 -1 8 -14 63.5 8.06
 -1 8 -14 74.6 9.76
 -1 8 -14 73.93 8.84
 -1 8 -14 67.41 8.89
 -1 8 -14 79.17 10.05
 -1 8 -15 9.98 6.46
 -1 8 -15 7.53 5.35
 -1 8 -15 7.5 4.84
 -1 8 -15 23.69 6.4
 -1 8 -16 3.71 5.77
 -1 8 -16 3.27 4.84
 -1 8 -16 1.97 4.38
 -1 8 -16 11.48 5.8
 -1 8 -17 17.44 4.85
 -1 8 -17 12.04 4.28
 -1 8 -17 10.41 5.64
 -1 8 -18 23.04 4.46
 -1 8 -18 14.02 3.91
 -1 8 -18 14.49 5.24
 -1 8 -19 -3.21 3.55
 -1 8 -19 1.62 4.49
 -1 8 -20 1.29 2.64
 1 -7 -12 5.42 3.01
 1 -7 -12 7.08 3.63
 1 -7 -11 9.1 4.05
 1 -7 -11 7.11 2.84
 -1 7 10 36.1 4.22
 1 -7 -10 23.15 3.83
 1 -7 -10 25.91 5.4
 1 -7 -10 36.49 4.5
 1 -7 -10 33.58 4.09
 1 -7 -9 25.99 5.36
 1 -7 -9 21.75 3.55
 1 -7 -8 17.35 4.11
 1 -7 -8 7.99 2.83
 -1 7 8 12.26 3.42
 1 -7 -8 13.3 3.41
 1 -7 -7 57.06 5.86
 1 -7 -7 46.51 5.47
 1 -7 -7 35.33 12.07
 1 -7 -7 46.73 5.39
 -1 7 7 48.08 6.1
 1 -7 -7 52.36 5.5
 1 -7 -6 4.74 6.41
 1 -7 -6 3.16 2.87
 1 -7 -6 2.35 3.04
 1 -7 -6 -1.73 8.96
 1 -7 -6 5.93 2.59
 -1 7 6 5.34 3.49
 1 -7 -5 7.72 2.94
 1 -7 -5 6.26 8.93
 1 -7 -5 6.7 3
 1 -7 -5 6 2.35
 -1 7 5 8.01 3.7
 1 -7 -4 72.37 6.44
 1 -7 -4 72.58 12.76
 1 -7 -4 69.13 6.49
 1 -7 -4 58.54 5.96
 -1 7 4 60.15 7.09
 1 -7 -3 3.6 2.57
 1 -7 -3 0.76 1.76
 1 -7 -3 2.09 2.63
 -1 7 3 3.12 3.32
 -1 7 2 39.6 4.9
 1 -7 -2 32.2 4.04
 1 -7 -2 38.99 5.66
 1 -7 -2 29.71 3.39
 1 -7 -2 33.75 4.17
 -1 7 2 39.6 5.74
 -1 7 1 814.79 67.55
 1 -7 -1 889.94 68.95
 1 -7 -1 820.27 66.99
 1 -7 -1 949.9 67.07
 -1 7 1 1031.22 69.97
 1 -7 0 337.33 28.87
 -1 7 0 351.75 29.59
 1 -7 1 203.52 19.97
 -1 7 -1 248.87 21.01
 1 -7 2 157.86 17.24
 -1 7 -2 217.33 18.44
 1 -7 3 271.84 26.26
 -1 7 -3 345.55 27.34
 1 -7 4 626.4 56.74
 -1 7 -4 807.23 61.51
 -1 7 -4 785.87 57.8
 1 -7 5 1691.72 140.7
 -1 7 -5 2071.25 145.75
 -1 7 -5 1889.24 141.25
 1 -7 6 131.6 14.44
 -1 7 -6 156.44 14.73
 -1 7 -6 160.69 19.57
 -1 7 -7 81.7 9.12
 1 -7 7 110.56 11.26
 -1 7 -7 95.58 9.46
 -1 7 -7 94.11 8.29
 -1 7 -7 101.76 10.52
 -1 7 -8 163.52 13.86
 -1 7 -8 186.06 15.31
 -1 7 -8 168.58 15.12
 -1 7 -8 146.29 14.53
 1 -7 8 203.73 16.43
 -1 7 -8 192.01 15.97
 -1 7 -8 164 15.32
 -1 7 -9 3.89 4.9
 -1 7 -9 1.84 4.1
 1 -7 9 4.71 4.39
 -1 7 -9 7.5 5.2
 -1 7 -9 0.25 4.67
 -1 7 -9 3.55 3.56
 -1 7 -9 4.13 2.23
 -1 7 -10 305.57 24.1
 -1 7 -10 308.44 24.79
 -1 7 -10 291.3 23.57
 -1 7 -10 283.81 24.63
 -1 7 -10 290.1 23.01
 -1 7 -10 257.86 23.62
 -1 7 -10 276.6 23.03
 -1 7 -10 322.09 22.82
 -1 7 -11 264.88 21.1
 -1 7 -11 270.26 21.95
 -1 7 -11 240.28 20.59
 -1 7 -11 249.58 21.74
 -1 7 -11 238.74 19.73
 -1 7 -11 257.68 20.55
 -1 7 -12 155.89 14.72
 -1 7 -12 144.89 13.71
 -1 7 -12 147.99 14.53
 -1 7 -12 153.7 13.22
 -1 7 -12 171.97 14.6
 -1 7 -12 134.09 12.18
 -1 7 -12 151.47 13.35
 -1 7 -13 19.66 5.08
 -1 7 -13 12.46 6.52
 -1 7 -13 20.64 6.67
 -1 7 -13 17.13 5.88
 -1 7 -13 18.93 3.07
 -1 7 -13 19.42 5.65
 -1 7 -13 14.61 4.9
 -1 7 -14 46.91 8.12
 -1 7 -14 52.1 8.37
 -1 7 -14 42.01 6.94
 -1 7 -14 35.28 6.11
 -1 7 -14 40.66 7.24
 -1 7 -15 13.76 6.62
 -1 7 -15 10.04 6.26
 -1 7 -15 -0.33 5.63
 -1 7 -15 5.05 2.22
 -1 7 -15 10.64 4.49
 -1 7 -15 2.14 4.75
 -1 7 -16 68.89 7.92
 -1 7 -16 64.31 7.68
 -1 7 -16 54.79 6.93
 -1 7 -16 48.36 8.46
 -1 7 -17 104.75 9.89
 -1 7 -17 103.45 10.82
 -1 7 -17 125.58 11.22
 -1 7 -18 20.36 5.29
 -1 7 -18 18.09 4.25
 -1 7 -19 -3.84 4.62
 -1 7 -19 0.22 3.65
 1 -6 -13 13.08 3.81
 1 -6 -13 13.36 3.73
 1 -6 -13 6.82 3.02
 1 -6 -12 2.41 4.58
 1 -6 -12 2.44 3.62
 1 -6 -12 5.62 2.63
 1 -6 -11 7.69 3.2
 1 -6 -11 -0.19 2.5
 1 -6 -11 5.31 2.82
 1 -6 -11 3 3.99
 1 -6 -10 8.08 4.66
 1 -6 -10 13.27 3.26
 1 -6 -9 12.21 3.12
 1 -6 -9 7.97 3.42
 1 -6 -9 9.69 3.73
 -1 6 9 8.39 3.13
 1 -6 -8 7.24 3.03
 1 -6 -8 19.46 3.67
 1 -6 -8 11.94 3.48
 1 -6 -8 15.62 3.93
 -1 6 8 14.95 3.52
 1 -6 -7 0.21 2.62
 1 -6 -7 3.45 8.37
 1 -6 -7 1.74 2.75
 1 -6 -7 -0.8 2.93
 1 -6 -7 0.91 3.05
 -1 6 7 -0.29 3.2
 1 -6 -7 -1.16 6.42
 1 -6 -6 39.01 4.32
 1 -6 -6 32.56 10.25
 1 -6 -6 30.78 4.16
 1 -6 -6 29.12 4.17
 -1 6 6 25.63 4.62
 1 -6 -6 32.91 9.04
 -1 6 5 102.95 10.37
 1 -6 -5 126.85 9.85
 1 -6 -5 105.12 9.65
 1 -6 -4 2.53 2.08
 1 -6 -4 3.07 2.4
 1 -6 -4 1.19 7.24
 1 -6 -4 1.8 2.46
 -1 6 4 3.23 3.22
 -1 6 3 251.69 20.68
 1 -6 -3 242.34 18.87
 -1 6 3 207.31 19.54
 1 -6 -3 259.05 19.08
 1 -6 -3 242.42 20.05
 1 -6 -3 238.19 19.06
 -1 6 2 148.93 13.95
 1 -6 -2 157.53 14.67
 1 -6 -2 170.3 13.13
 -1 6 2 192.29 15.68
 1 -6 -1 152.17 15.4
 -1 6 1 206.48 16.75
 1 -6 0 99.36 10.84
 -1 6 0 106.61 11.64
 1 -6 1 736.43 64.35
 -1 6 -1 967.68 65.99
 1 -6 2 2.86 5.5
 -1 6 -2 -0.59 5.89
 1 -6 3 1381.63 118.83
 -1 6 -3 1789.44 120.13
 1 -6 4 3530.72 283.04
 -1 6 -4 4257.38 286.82
 -1 6 -4 3697.81 283.6
 1 -6 5 1289.05 100.05
 -1 6 -5 1465.72 104.24
 -1 6 -5 1225.16 100.18
 -1 6 -6 293.85 25.8
 1 -6 6 313.35 25.9
 -1 6 -7 382.14 33.25
 1 -6 7 441.12 33.6
 -1 6 -8 32.73 4.77
 -1 6 -8 35.69 5.9
 1 -6 8 38.66 5.8
 -1 6 -8 31.23 4.98
 -1 6 -8 29.57 5.65
 -1 6 -9 199.21 19.59
 -1 6 -9 242.66 19.56
 -1 6 -9 239.58 19.95
 -1 6 -9 289.89 20.79
 -1 6 -9 240.27 20.48
 1 -6 9 242.63 20.48
 -1 6 -9 242.98 20.16
 -1 6 -9 247.38 18.8
 -1 6 -10 637.62 45.14
 -1 6 -10 674.96 47
 -1 6 -10 553.5 46.02
 -1 6 -10 574.43 45.94
 -1 6 -10 607.87 46.8
 -1 6 -10 533.89 45.17
 -1 6 -10 602.63 45.76
 -1 6 -11 127.79 11.39
 -1 6 -11 112.89 11.52
 -1 6 -11 127.52 12.65
 -1 6 -11 124.49 12.79
 -1 6 -11 112.91 11.92
 -1 6 -11 133.33 10.32
 -1 6 -12 -4.08 5.65
 -1 6 -12 4.72 4.35
 -1 6 -12 1.72 4.46
 -1 6 -12 4.04 5.79
 -1 6 -12 3.82 1.92
 -1 6 -12 2.85 5.18
 -1 6 -12 1.61 2.44
 -1 6 -13 54.3 6.82
 -1 6 -13 52.92 7.17
 -1 6 -13 48.78 5.52
 -1 6 -13 69.51 8.93
 -1 6 -13 61.02 7.83
 -1 6 -13 54.43 8.44
 -1 6 -14 5.04 6.31
 -1 6 -14 -2.52 6.42
 -1 6 -14 5.84 5.57
 -1 6 -14 3.75 4.47
 -1 6 -14 2.61 4.83
 -1 6 -15 202.31 18.53
 -1 6 -15 180.92 15.8
 -1 6 -15 212.91 17.44
 -1 6 -15 206.29 18.33
 -1 6 -15 190.73 17.49
 -1 6 -15 199.43 16.79
 -1 6 -16 244.01 20.29
 -1 6 -16 208.46 17.63
 -1 6 -16 229.15 18.51
 -1 6 -16 199.63 18.87
 -1 6 -16 247.89 19.07
 -1 6 -17 30.95 6.41
 -1 6 -17 13.92 5.69
 -1 6 -17 32.57 4.7
 -1 6 -17 19.37 4.39
 -1 6 -17 29.11 5.18
 -1 6 -18 -0.62 4.27
 -1 6 -18 2.63 3.55
 -1 6 -18 -0.63 4.56
 -1 6 -19 1.51 4.42
 -1 6 -19 1.04 3.31
 1 -5 -14 2.84 2.71
 1 -5 -14 13.62 3.28
 1 -5 -14 10.11 3.68
 1 -5 -13 17.13 4.63
 1 -5 -13 9.4 3.61
 1 -5 -13 6.53 2.4
 1 -5 -12 -0.77 3.8
 1 -5 -12 5.14 5.24
 1 -5 -12 -1.83 2.95
 1 -5 -12 0.56 2.37
 1 -5 -11 2.13 2.56
 1 -5 -11 2.08 4.36
 1 -5 -10 25.72 3.91
 1 -5 -10 12.28 3.59
 1 -5 -10 21.58 4.19
 1 -5 -9 31.69 4.35
 1 -5 -9 31.95 4.82
 1 -5 -9 31.48 4.54
 -1 5 9 33.15 4.47
 -1 5 8 7.64 3.17
 1 -5 -8 3.43 7.44
 1 -5 -8 3.24 2.76
 1 -5 -8 2.16 3.29
 1 -5 -8 8.46 3.08
 1 -5 -8 1.49 2.88
 1 -5 -7 7.08 2.67
 -1 5 7 8.16 3.11
 1 -5 -7 9.7 7.03
 1 -5 -7 7.98 2.63
 1 -5 -7 7.81 8.1
 1 -5 -7 7.89 2.83
 1 -5 -6 212.66 17.11
 1 -5 -6 222.52 23.76
 1 -5 -6 247.86 22.49
 1 -5 -6 228.73 17.31
 1 -5 -6 211.9 17.41
 -1 5 6 197.09 17.82
 1 -5 -5 259.68 25.85
 1 -5 -5 270.98 20
 -1 5 5 224.33 20.47
 -1 5 4 220.33 20.35
 1 -5 -4 242.95 20.29
 1 -5 -4 273.62 19.88
 1 -5 -4 256.16 19.82
 1 -5 -3 383.82 32.6
 -1 5 3 462.73 33.47
 1 -5 -2 11.43 4
 -1 5 2 17.41 4.68
 1 -5 -1 3.78 3.92
 -1 5 1 6.67 5.14
 1 -5 0 542.66 43.06
 -1 5 0 544.79 44.14
 1 -5 1 1.5 4.87
 -1 5 -1 0.52 5.9
 1 -5 2 210.1 22.81
 -1 5 -2 403.71 25.37
 1 -5 3 358.21 27.29
 -1 5 -3 287.21 27.19
 -1 5 -4 1179.22 70.38
 1 -5 4 946.64 66.2
 -1 5 -5 1281.97 86.83
 1 -5 5 1149.2 82.85
 1 -5 6 1028.98 77.09
 -1 5 -6 961.23 77.21
 1 -5 7 82.03 9.18
 -1 5 -7 111.6 10.98
 -1 5 -7 86.8 9.12
 -1 5 -8 810.27 55.69
 -1 5 -8 889.54 58.12
 1 -5 8 772.21 55.62
 -1 5 -9 1009.98 81.98
 -1 5 -9 1056.53 80.82
 -1 5 -9 953.94 81.44
 -1 5 -9 914.61 81.36
 -1 5 -9 1020.45 81.26
 -1 5 -10 299.44 25.2
 -1 5 -10 281.73 23.09
 -1 5 -10 233.39 22.26
 -1 5 -10 283.09 21.3
 -1 5 -10 268.29 22.26
 -1 5 -10 279.26 22.01
 -1 5 -11 64.18 7.17
 -1 5 -11 58.77 8.02
 -1 5 -11 79.86 6.1
 -1 5 -11 64.89 8.58
 -1 5 -11 81.68 10.62
 -1 5 -11 52.32 6.12
 -1 5 -11 68.15 7.87
 -1 5 -11 69.5 8.62
 -1 5 -12 43.92 7.41
 -1 5 -12 35.15 5.91
 -1 5 -12 47.06 6.98
 -1 5 -12 51.65 4.51
 -1 5 -12 58.81 8.08
 -1 5 -12 32.97 7.91
 -1 5 -12 37.95 6.31
 -1 5 -12 32.98 4.63
 -1 5 -13 71.83 7.97
 -1 5 -13 62.08 8.58
 -1 5 -13 69.62 6.29
 -1 5 -13 67.38 9.28
 -1 5 -13 68.19 9.24
 -1 5 -13 63.57 6.57
 -1 5 -13 71.74 8.29
 -1 5 -14 86.69 10.25
 -1 5 -14 68.79 8.91
 -1 5 -14 77.51 9.86
 -1 5 -14 69.54 8.28
 -1 5 -15 242.42 21.42
 -1 5 -15 211.57 18.96
 -1 5 -15 245.33 21.28
 -1 5 -15 264.58 20.53
 -1 5 -15 242.28 20.46
 -1 5 -15 250.14 19.94
 -1 5 -16 45.6 6.75
 -1 5 -16 58.73 6.83
 -1 5 -16 61.82 7.68
 -1 5 -16 72.06 8.92
 -1 5 -16 62.09 8.08
 -1 5 -16 54.34 5.67
 -1 5 -17 5.12 5.27
 -1 5 -17 2.61 4.28
 -1 5 -17 3.39 3.58
 -1 5 -17 0.75 4.76
 -1 5 -18 -0.91 4.36
 -1 5 -18 -0.8 3.35
 -1 5 -18 2 3.98
 -1 5 -18 1.99 2.88
 -1 5 -19 7.63 3.29
 -1 5 -19 5.44 4.24
 1 -4 -15 21.7 3.83
 1 -4 -14 12.31 4.37
 1 -4 -14 13.38 2.46
 1 -4 -14 9.91 4.53
 1 -4 -14 15.26 3.36
 1 -4 -13 6.1 2.57
 1 -4 -13 1.42 2.45
 1 -4 -13 13 5.41
 1 -4 -13 9.9 3.63
 1 -4 -12 12.04 3.33
 1 -4 -12 11.72 4.41
 1 -4 -12 20.87 6.11
 1 -4 -12 10 3.08
 1 -4 -11 3.85 2.97
 1 -4 -11 7.29 3.36
 1 -4 -11 7.9 3.31
 1 -4 -10 10.68 3.77
 1 -4 -10 12.37 3.59
 1 -4 -9 24.75 4.24
 -1 4 9 28.85 4.26
 1 -4 -9 37.85 4.7
 1 -4 -9 31.96 4.36
 1 -4 -9 42.15 9.52
 1 -4 -8 25.76 3.6
 1 -4 -8 23.34 3.83
 1 -4 -8 24.82 8.33
 1 -4 -8 25.38 4.02
 -1 4 8 20.79 3.87
 1 -4 -8 25.8 3.98
 1 -4 -7 11.9 2.83
 1 -4 -7 13.62 2.93
 1 -4 -7 15.71 6.62
 -1 4 7 9.48 3.18
 1 -4 -7 9.78 7.7
 1 -4 -6 16.27 2.83
 -1 4 6 16.43 3.46
 1 -4 -6 17.2 2.89
 1 -4 -6 26.33 8.72
 1 -4 -5 69.37 6.2
 1 -4 -4 439.85 37.58
 1 -4 -4 519.17 41.97
 -1 4 4 554.99 38.22
 -1 4 3 356.23 25.73
 1 -4 -3 289.8 24.66
 -1 4 2 633.66 53.96
 1 -4 -2 722.46 53.14
 -1 4 1 6.36 4.99
 1 -4 -1 16.15 4.42
 1 -4 0 245.89 20.46
 1 -4 1 334.24 27.19
 1 -4 2 1391.84 106.61
 -1 4 -3 312.78 23.75
 1 -4 3 212.63 20.26
 -1 4 -4 268.23 23.06
 1 -4 4 218.61 19.48
 -1 4 -5 156.05 14.42
 -1 4 -5 115.42 13.8
 1 -4 6 101.76 9.48
 -1 4 -6 107.93 10.65
 -1 4 -6 90.15 9.58
 1 -4 7 2275.32 179.47
 -1 4 -7 2418.23 179.69
 -1 4 -7 2492.81 181.1
 -1 4 -8 838.75 67.69
 1 -4 8 874.44 67.76
 -1 4 -8 908.89 67.74
 -1 4 -8 973.16 70.01
 -1 4 -9 426.85 39.5
 -1 4 -9 503.2 38.85
 -1 4 -9 498.99 40.11
 -1 4 -9 511.08 41.89
 -1 4 -9 454.25 39.56
 -1 4 -10 97.91 9.89
 -1 4 -10 131.22 9.98
 -1 4 -10 112.02 11.35
 -1 4 -10 130.09 12.11
 -1 4 -10 109.45 11.19
 -1 4 -11 60.57 6.16
 -1 4 -11 59.35 6.49
 -1 4 -11 63.94 7.89
 -1 4 -11 84.11 6.25
 -1 4 -11 59.86 8.11
 -1 4 -11 83.8 8.95
 -1 4 -11 69.81 9.9
 -1 4 -12 6.99 5.32
 -1 4 -12 5.85 2.52
 -1 4 -12 8.64 2.06
 -1 4 -12 5.89 5.59
 -1 4 -12 10.64 6.28
 -1 4 -12 5.12 4.79
 -1 4 -12 6.74 2.91
 -1 4 -13 51.47 6.76
 -1 4 -13 49.8 4.75
 -1 4 -13 54.78 7.67
 -1 4 -13 45.38 8.31
 -1 4 -13 48.78 8.03
 -1 4 -13 37.43 5.18
 -1 4 -14 218.54 19.92
 -1 4 -14 207.44 18.88
 -1 4 -14 219.98 18.47
 -1 4 -14 219.78 19.74
 -1 4 -15 65.79 8.95
 -1 4 -15 55.39 5.95
 -1 4 -15 46.55 5.43
 -1 4 -15 80.94 8.53
 -1 4 -15 74.77 8.79
 -1 4 -15 71.93 7.37
 -1 4 -16 2.79 4.02
 -1 4 -16 -2.37 3.46
 -1 4 -16 0.87 4.54
 -1 4 -16 -5.43 6.13
 -1 4 -16 3.8 4.97
 -1 4 -16 1.79 2.2
 -1 4 -17 15.73 5.65
 -1 4 -17 16.14 4.49
 -1 4 -17 15.49 3.94
 -1 4 -17 15.98 5.11
 -1 4 -18 -1.4 4.35
 -1 4 -18 4.44 2.93
 -1 4 -18 0.28 2.7
 -1 4 -18 5.79 3.76
 -1 4 -19 20.09 3.62
 1 -3 -16 25.95 3.69
 1 -3 -15 5.06 4
 1 -3 -15 12.48 4.16
 1 -3 -14 0.42 3.35
 1 -3 -14 4.05 4.63
 1 -3 -14 -2.14 4.86
 1 -3 -14 -1.31 2.22
 1 -3 -13 12.93 3.13
 1 -3 -13 13.3 4.24
 1 -3 -13 18.43 5.94
 1 -3 -13 11.85 3.05
 1 -3 -12 4.41 3
 1 -3 -12 -4.26 3.37
 1 -3 -12 -4.03 4.28
 1 -3 -11 9.49 3.63
 1 -3 -11 9.49 3.53
 1 -3 -10 53.32 5.52
 1 -3 -10 49.3 5.47
 1 -3 -10 42.91 5.4
 1 -3 -10 40.15 5.53
 1 -3 -9 27.71 4.3
 -1 3 9 25.19 3.85
 1 -3 -9 28.35 8.12
 1 -3 -9 28.65 4.2
 1 -3 -8 30.82 3.92
 1 -3 -8 31.95 8.06
 1 -3 -8 28.38 3.99
 1 -3 -8 28.62 3.92
 -1 3 8 28.6 3.95
 1 -3 -8 22.35 3.65
 1 -3 -7 79.9 6.44
 1 -3 -7 56.25 11.52
 -1 3 7 53.51 6.28
 1 -3 -7 64.64 5.94
 1 -3 -6 196.19 19.4
 1 -3 -6 195.43 15.65
 1 -3 -5 71.95 11.32
 1 -3 -5 68.3 10.17
 1 -3 -5 79.94 6.87
 1 -3 -4 17.35 3.05
 -1 3 4 29.63 3.62
 1 -3 -4 13.66 7.07
 1 -3 -4 26.44 3.11
 1 -3 -3 55.29 8.4
 -1 3 3 52.04 6.14
 1 -3 -3 42.48 4.8
 1 -3 -2 1082.47 82.35
 1 -3 -1 5.29 3.6
 1 -3 0 1095.34 83.57
 1 -3 1 1657.77 125.95
 1 -3 2 871.2 66.89
 1 -3 3 206.43 18.1
 -1 3 -3 264.18 21.44
 1 -3 4 748.17 54.74
 -1 3 -4 664.69 55.03
 1 -3 5 33.04 4.19
 -1 3 -5 32.79 5.56
 1 -3 6 293.68 24.39
 -1 3 -6 337.55 26
 -1 3 -6 318.32 24.76
 1 -3 7 2146.5 165.1
 -1 3 -7 2319.87 165.21
 -1 3 -7 2009.02 165.16
 -1 3 -7 2423.43 167.09
 -1 3 -8 536.54 42.64
 -1 3 -8 582.24 44.57
 -1 3 -9 191.06 14.14
 -1 3 -9 159.27 15.08
 -1 3 -9 162.11 15.08
 -1 3 -9 182.35 17.15
 -1 3 -10 105.2 11.14
 -1 3 -10 121.54 9.9
 -1 3 -10 102.76 11.16
 -1 3 -10 103.67 9.8
 -1 3 -11 4.43 2.58
 -1 3 -11 1.42 1.84
 -1 3 -11 6.99 4.88
 -1 3 -11 2.41 5.43
 -1 3 -11 5.35 5.33
 -1 3 -11 -1.13 4.67
 -1 3 -11 1.87 2.37
 -1 3 -12 201.52 18.19
 -1 3 -12 255.91 20.47
 -1 3 -12 268.89 18.04
 -1 3 -12 200.26 19.29
 -1 3 -12 209.17 17.81
 -1 3 -13 421.89 35.37
 -1 3 -13 494.55 37.62
 -1 3 -13 421.11 36.33
 -1 3 -13 481.66 35.12
 -1 3 -14 22.01 6.45
 -1 3 -14 14.56 6.8
 -1 3 -14 14.6 5.79
 -1 3 -15 0.16 2.1
 -1 3 -15 1.23 2.45
 -1 3 -16 14.83 5.4
 -1 3 -16 16.42 4.32
 -1 3 -16 4.71 2.02
 -1 3 -16 15.14 6.04
 -1 3 -16 8.19 4.94
 -1 3 -16 8.46 2.66
 -1 3 -17 28.99 5.74
 -1 3 -17 15.77 4.39
 -1 3 -17 12.76 3.89
 -1 3 -17 20.5 4.76
 -1 3 -18 23.9 3.52
 -1 3 -18 22.95 4.13
 -1 3 -18 29.58 4.88
 -1 3 -19 55.71 5.81
 1 -2 -16 32.6 4.61
 1 -2 -16 36.65 5.06
 1 -2 -15 15.25 4.81
 1 -2 -15 10.57 4.83
 1 -2 -15 7.63 2.32
 1 -2 -14 12.83 5.53
 1 -2 -14 6.32 2.59
 1 -2 -14 5.21 3.56
 1 -2 -14 4.73 5.52
 1 -2 -13 2.92 2.76
 1 -2 -13 9.53 4.08
 1 -2 -12 8.54 3.41
 1 -2 -12 6.78 3.43
 1 -2 -12 17.09 6.6
 1 -2 -11 25.36 3.94
 1 -2 -11 24.34 4.14
 1 -2 -11 27.33 4.27
 1 -2 -11 18.72 4.29
 1 -2 -10 161.87 14.81
 1 -2 -10 194.48 14.96
 1 -2 -10 176.88 14.55
 1 -2 -10 182.22 19.72
 1 -2 -10 174.76 14.59
 1 -2 -9 24.1 3.53
 1 -2 -9 12.41 3.42
 1 -2 -9 16.94 3.41
 1 -2 -9 16.71 2.38
 1 -2 -9 22.51 7.14
 1 -2 -8 258.17 22.82
 1 -2 -8 222.93 17.79
 1 -2 -8 273.86 18.3
 1 -2 -8 215.37 17.75
 -1 2 8 200.6 17.95
 1 -2 -8 223.36 17.89
 1 -2 -7 50.6 5.17
 1 -2 -7 38.97 8.62
 1 -2 -6 576.4 53.67
 1 -2 -6 664.38 49.47
 1 -2 -6 615.22 52.55
 1 -2 -5 22.47 7.06
 1 -2 -5 19.13 2.81
 1 -2 -4 517.85 38.69
 1 -2 -4 418.69 35.01
 -1 2 4 521.21 35.52
 1 -2 -3 88.67 9.78
 1 -2 -3 70.75 6.44
 1 -2 -2 78.54 8.95
 1 -2 -2 70.26 6.41
 -1 2 1 422.74 34.25
 1 -2 -1 464.45 34.2
 -1 2 0 1049.88 82.7
 1 -2 0 1133.05 82.75
 -1 2 -1 390.18 32.15
 1 -2 1 452.19 32.33
 -1 2 -2 641.46 51.9
 -1 2 -2 805.7 54.34
 1 -2 2 694.75 52.04
 -1 2 -3 465.86 36.32
 1 -2 3 507.83 36.46
 -1 2 -3 440.83 36.63
 -1 2 -4 1.43 3.76
 1 -2 4 5.01 2.67
 1 -2 5 660.59 51.05
 -1 2 -5 695.59 52.3
 -1 2 -6 1726.97 126.1
 -1 2 -6 1772.11 124.56
 1 -2 6 1530.79 124.38
 -1 2 -7 421.36 33.13
 -1 2 -7 394.6 31.53
 -1 2 -8 225.2 20.11
 -1 2 -8 221.25 18.33
 -1 2 -9 296.33 24.71
 -1 2 -9 289.99 24.7
 -1 2 -9 337.62 23.92
 -1 2 -9 312.47 24.21
 -1 2 -9 288.9 23.97
 -1 2 -9 303.53 26.69
 -1 2 -10 5.51 4.77
 -1 2 -10 16.06 4.74
 -1 2 -10 11.32 2.09
 -1 2 -10 11.49 3.33
 -1 2 -10 10.91 3.37
 -1 2 -10 12.92 2.68
 -1 2 -10 9.67 3.06
 -1 2 -11 340 28.06
 -1 2 -11 412.87 26.96
 -1 2 -11 318.89 26.78
 -1 2 -11 323.54 27.02
 -1 2 -11 332.01 27.14
 -1 2 -12 360.33 30.57
 -1 2 -12 457.24 30.72
 -1 2 -12 383.11 31.97
 -1 2 -12 377.75 31.02
 -1 2 -13 120.05 9.81
 -1 2 -13 115.23 11.86
 -1 2 -13 129.7 13.07
 -1 2 -13 108.44 10.31
 -1 2 -14 13.5 6.46
 -1 2 -14 6.67 2.94
 -1 2 -14 9.66 5.71
 -1 2 -15 13 2.76
 -1 2 -15 19.08 3.44
 -1 2 -15 23.74 5.98
 -1 2 -16 1.76 4.58
 -1 2 -16 4.16 1.96
 -1 2 -16 7.63 3.91
 -1 2 -16 -1.25 4.48
 -1 2 -16 12.59 5.58
 -1 2 -17 25.69 4.97
 -1 2 -17 25.74 4.59
 -1 2 -17 34.46 4.43
 -1 2 -17 30.76 5.81
 -1 2 -18 31.81 3.67
 -1 2 -18 34.92 4.87
 1 -1 -17 67.56 6.68
 1 -1 -16 5.01 4.1
 1 -1 -16 4.29 2.52
 1 -1 -16 0.28 4.21
 1 -1 -15 51.12 6.71
 1 -1 -15 62.43 7.09
 1 -1 -14 10.4 3.65
 1 -1 -14 4.78 2.6
 1 -1 -14 6.31 5.77
 1 -1 -13 3.39 2.77
 1 -1 -13 4.82 3.34
 1 -1 -13 2.91 3.7
 1 -1 -13 13.1 6.29
 1 -1 -12 42.43 5.87
 1 -1 -12 42.47 5.1
 1 -1 -12 42.9 5.17
 1 -1 -12 45.42 5.38
 1 -1 -12 42.52 5.51
 1 -1 -12 27.66 7.68
 1 -1 -12 44.72 4.25
 1 -1 -11 86.49 14
 1 -1 -11 101.73 9.77
 1 -1 -11 122.32 10.08
 1 -1 -11 119.34 9.87
 1 -1 -11 107.81 10.04
 1 -1 -11 109.77 9.16
 1 -1 -11 107.65 9.68
 1 -1 -10 25.75 3.82
 1 -1 -10 21.57 3.82
 1 -1 -10 28.4 8.11
 1 -1 -10 21.47 3.79
 1 -1 -10 22.89 4.19
 1 -1 -10 22.67 2.86
 1 -1 -9 61.08 5.75
 1 -1 -9 56.31 9.8
 1 -1 -9 51.54 5.39
 1 -1 -9 45.99 5.36
 1 -1 -8 98.54 9.12
 1 -1 -8 123.28 9.56
 1 -1 -7 148.52 12.37
 1 -1 -7 156.29 16
 1 -1 -6 21.38 3.33
 1 -1 -6 20.63 6.5
 1 -1 -5 9.58 2.52
 1 -1 -5 6.88 6.42
 1 -1 -5 11.64 5.77
 1 -1 -4 346.36 24.92
 1 -1 -4 379.49 26.04
 1 -1 -3 290.16 23.54
 -1 1 3 316.94 23.63
 1 -1 -3 359.79 26.32
 1 -1 -2 573.9 44.45
 -1 1 2 574.11 44.45
 1 -1 -2 685.75 46.17
 1 -1 -1 2331.63 161.09
 1 -1 -1 2056.7 160.21
 1 -1 0 126.83 10.12
 1 -1 1 28.87 3.28
 -1 1 -1 44.64 6.18
 -1 1 -2 355.56 26.43
 1 -1 2 332.64 26.32
 -1 1 -3 139.1 11.42
 1 -1 3 122.13 10.77
 -1 1 -3 144.47 10.68
 -1 1 -4 931.58 68.99
 1 -1 4 895.53 68.07
 -1 1 -4 891.84 67.99
 1 -1 5 299.79 23.32
 -1 1 -5 351.75 25.19
 -1 1 -6 346.14 27.13
 -1 1 -6 345.79 28.37
 1 -1 7 133.59 11.54
 -1 1 -7 130.65 11.93
 -1 1 -7 151.42 13.49
 -1 1 -8 221.83 18.07
 -1 1 -8 212.05 19.64
 -1 1 -8 219.82 17.26
 1 -1 8 216.49 17.84
 -1 1 -9 35.99 4.3
 -1 1 -9 37.99 5.61
 -1 1 -9 23.17 4.01
 -1 1 -9 28.43 3.74
 -1 1 -9 35.03 4.29
 -1 1 -9 32.02 3.94
 -1 1 -9 27.73 6.32
 -1 1 -9 38.18 3.52
 -1 1 -9 39.71 5.86
 -1 1 -10 402.32 32.09
 -1 1 -10 467.43 31.98
 -1 1 -10 401.29 32.93
 -1 1 -10 383.46 32.24
 -1 1 -10 385.65 31.89
 -1 1 -10 434.69 32.33
 -1 1 -11 384.55 28.23
 -1 1 -11 358.75 29.52
 -1 1 -11 348.45 28.23
 -1 1 -11 358.68 28.53
 -1 1 -11 363.79 28.71
 -1 1 -12 237.54 20.28
 -1 1 -12 259.79 18.71
 -1 1 -12 213.32 18.65
 -1 1 -12 240.33 19.26
 -1 1 -12 231.03 19.11
 -1 1 -13 9.45 5.73
 -1 1 -14 20.63 6.82
 -1 1 -14 9.84 3.01
 -1 1 -14 8.75 5.74
 -1 1 -15 4.74 2.33
 -1 1 -15 4.94 4.93
 -1 1 -15 -4.48 6.08
 -1 1 -15 4.87 2.87
 -1 1 -15 -1.15 4.72
 -1 1 -16 1.95 2.09
 -1 1 -16 13.12 3.83
 -1 1 -16 10.79 5.53
 -1 1 -16 8.26 4.32
 -1 1 -16 13.16 4.31
 -1 1 -17 72.61 6.87
 -1 1 -17 67.95 5.37
 -1 1 -17 55.72 5.58
 -1 1 -18 7.9 2.83
 1 0 -17 11.05 3.56
 1 0 -17 5.07 3.72
 1 0 -16 13.04 5.21
 1 0 -16 10.86 3.2
 1 0 -16 11.91 2.39
 1 0 -16 17.48 5.01
 1 0 -15 2.84 5.28
 1 0 -15 -2.08 4
 1 0 -15 0.68 2.24
 1 0 -15 1.61 5.54
 1 0 -14 -2.38 3.31
 1 0 -14 -0.2 2.46
 1 0 -13 138.52 11.12
 1 0 -13 136.57 12.98
 1 0 -13 116.13 10.07
 1 0 -13 105.57 12.06
 1 0 -12 54.89 10.74
 1 0 -12 62.57 6.33
 1 0 -12 51.33 5.89
 1 0 -12 68.23 8.74
 1 0 -12 59.26 5.39
 1 0 -12 59.82 6.53
 1 0 -12 49.85 6.58
 1 0 -12 54.19 6.2
 1 0 -12 59.26 5.98
 1 0 -11 24.53 3.81
 1 0 -11 27.48 4.01
 1 0 -11 17.18 7.23
 1 0 -11 20.47 3.91
 1 0 -11 20.25 2.85
 1 0 -11 21.3 4.22
 1 0 -10 209.26 14.97
 1 0 -10 172.69 14.4
 1 0 -10 176.65 14.22
 1 0 -10 162.14 14.76
 1 0 -10 171.01 14.48
 1 0 -10 210.33 19.76
 1 0 -9 105.04 8.66
 1 0 -9 90.47 8.22
 1 0 -9 102.6 8.29
 1 0 -9 91.96 12.41
 1 0 -9 83.55 8.54
 1 0 -8 30.87 4.31
 1 0 -8 47.38 8.49
 1 0 -8 42.1 4.46
 1 0 -8 35.11 3.99
 1 0 -7 403.9 35.14
 1 0 -7 418.24 32.12
 1 0 -6 215.56 21.28
 1 0 -6 241.93 18.66
 1 0 -5 123.4 12.73
 1 0 -4 75.27 5.96
 1 0 -4 70.69 8.89
 1 0 -3 623.27 47.97
 1 0 -3 700.89 49.64
 1 0 -2 887.18 68.25
 1 0 -2 965.43 69.26
 1 0 -1 188.86 14.65
 1 0 -1 191.33 15.2
 1 0 0 3.47 1.32
 1 0 1 841.83 63.67
 -1 0 -2 134.68 10.17
 1 0 2 113.94 9.28
 -1 0 -2 114.41 9.48
 -1 0 -3 265.83 18.98
 1 0 3 216.69 17.27
 -1 0 -3 231.14 18.04
 -1 0 -4 2409.78 157.03
 1 0 4 2021.52 154.71
 -1 0 -4 2059.33 155.84
 -1 0 -5 706.96 57.56
 -1 0 -5 806.4 59.09
 -1 0 -6 62.41 7.79
 -1 0 -6 58.76 6.82
 1 0 6 73.06 6.69
 -1 0 -7 123.71 13.15
 -1 0 -7 149.88 11.9
 1 0 7 125.3 11.72
 1 0 8 69.31 7.56
 -1 0 -8 76.55 6.8
 -1 0 -8 78.36 6.7
 -1 0 -8 77.31 9.24
 -1 0 -8 65.93 6.76
 -1 0 -9 274.03 23.11
 -1 0 -9 330.3 23.09
 -1 0 -9 293.52 23.3
 -1 0 -9 268.25 23.42
 -1 0 -9 296.58 23.3
 -1 0 -9 309.42 23.45
 -1 0 -10 808.62 66.46
 -1 0 -10 815.6 67.38
 -1 0 -10 970.44 66.47
 -1 0 -10 838.02 66.64
 -1 0 -10 854.66 66.82
 -1 0 -10 861.84 66.67
 -1 0 -10 932.63 66.85
 -1 0 -11 165.38 14.62
 -1 0 -11 159.28 12.69
 -1 0 -11 156.35 13.3
 -1 0 -11 159.65 13.33
 -1 0 -11 150.14 12.9
 -1 0 -12 25.06 4.75
 -1 0 -12 29.83 4.43
 -1 0 -12 35.23 6.5
 -1 0 -13 7.51 3.7
 -1 0 -13 3.47 5.67
 -1 0 -14 9.32 3.18
 -1 0 -14 5.81 3.36
 -1 0 -14 5.88 2.55
 -1 0 -15 46.76 7.19
 -1 0 -15 24.67 3.8
 -1 0 -15 41.29 5.92
 -1 0 -15 45.08 6.22
 -1 0 -16 91.9 8.67
 -1 0 -16 88.49 7.18
 -1 0 -16 81.54 7.14
 -1 0 -16 72.75 7.4
 -1 0 -17 14.54 4.03
 -1 0 -17 17.13 2.93
 1 1 -18 1.74 2.93
 1 1 -17 14.52 4.64
 1 1 -17 5.33 4.07
 1 1 -16 2.15 3.54
 1 1 -16 2.97 5.24
 1 1 -16 0.85 1.84
 1 1 -16 -0.71 3.08
 1 1 -16 1.13 4.84
 1 1 -15 3.53 5.47
 1 1 -15 1.4 4.39
 1 1 -15 2.05 1.55
 1 1 -15 5.24 5.66
 1 1 -15 -1.9 2.19
 1 1 -14 130.87 12.95
 1 1 -14 114 12.03
 1 1 -14 128.58 12.85
 1 1 -14 122.19 10.05
 1 1 -14 115.55 10.36
 1 1 -13 110.03 10.94
 1 1 -13 132.29 11.36
 1 1 -13 136.8 10.77
 1 1 -13 132.56 13.34
 1 1 -13 136.86 12.97
 1 1 -13 143.97 11.64
 1 1 -13 163.87 14.12
 1 1 -13 110.05 11.4
 1 1 -12 -0.24 3.48
 1 1 -12 1.68 1.74
 1 1 -12 -0.59 2.52
 1 1 -12 2.62 6
 1 1 -12 -3.25 6.89
 1 1 -12 -3.66 4.96
 1 1 -12 0.19 3.15
 1 1 -12 3.38 3.06
 1 1 -12 1.9 3.38
 1 1 -11 95.25 9.38
 1 1 -11 84.76 13.11
 1 1 -11 110.26 9.26
 1 1 -11 99.99 8.95
 1 1 -11 111.3 10.96
 1 1 -11 104.5 8.61
 1 1 -11 94.98 8.79
 1 1 -10 4.74 3.3
 1 1 -10 11.26 6.39
 1 1 -10 5.55 2.18
 1 1 -10 8.37 2.71
 1 1 -10 4.61 2.72
 1 1 -10 2.02 2.89
 1 1 -10 4.02 2.7
 1 1 -9 404.49 32.58
 1 1 -9 479.89 32.69
 1 1 -9 369.95 32.55
 1 1 -9 427.75 32.33
 1 1 -8 39.74 7.95
 1 1 -8 43.42 4.77
 1 1 -7 644.73 49.15
 1 1 -7 635.77 52.06
 1 1 -6 124.74 13.3
 1 1 -5 551.51 44.15
 1 1 -4 160.56 14.76
 1 1 -3 533.47 41.52
 1 1 -3 529.24 40.17
 1 1 -3 525.05 40.26
 1 1 -2 55.38 6.52
 1 1 -2 61.08 5.12
 1 1 -2 60.17 5.26
 1 1 -1 -0.09 1.51
 1 1 -1 2.89 2.53
 1 1 -1 1.64 1.5
 1 1 0 575.14 43.94
 1 1 0 596.89 43.88
 1 1 0 564.76 43.77
 1 1 1 152.37 12.35
 1 1 1 160.72 12.32
 1 1 2 721.18 54.73
 -1 -1 -3 747.52 59.27
 1 1 3 794.38 59.03
 -1 -1 -4 149.19 13.81
 1 1 4 168.81 13.32
 -1 -1 -4 157.72 15.1
 -1 -1 -5 56.14 5.85
 -1 -1 -5 51.18 8.35
 1 1 5 52.42 5.93
 -1 -1 -5 50.59 6.83
 -1 -1 -6 143.31 15.01
 1 1 6 141.31 12.07
 -1 -1 -6 157.72 13.46
 -1 -1 -6 125.12 11.08
 1 1 7 221.56 18.4
 -1 -1 -7 215.56 17.43
 -1 -1 -7 223.75 19.76
 -1 -1 -8 197.63 14.98
 -1 -1 -8 186.82 14.98
 -1 -1 -8 170.44 15.05
 -1 -1 -9 526.31 39.68
 -1 -1 -9 509.6 39.64
 -1 -1 -9 503.82 39.8
 -1 -1 -10 141.04 12.59
 -1 -1 -10 158.71 12.66
 -1 -1 -10 151.93 12.58
 -1 -1 -10 143.61 12.29
 -1 -1 -11 57.11 7.54
 -1 -1 -11 47.29 5.11
 -1 -1 -11 49.01 5.59
 -1 -1 -11 43.52 5.81
 -1 -1 -12 62.41 6.87
 -1 -1 -12 64.12 8.48
 -1 -1 -13 0.2 3.48
 -1 -1 -13 -1.68 5.17
 -1 -1 -13 -0.47 2.8
 -1 -1 -14 37.79 5.82
 -1 -1 -14 52.57 5.41
 -1 -1 -15 100.35 8.79
 -1 -1 -15 89.73 8.54
 -1 -1 -16 16.33 3.45
 -1 -1 -16 16.49 4.74
 -1 -1 -16 8.95 2.14
 -1 -1 -17 0.49 2.79
 -1 -1 -17 0.56 1.76
 1 2 -18 26.49 4.63
 1 2 -18 31.69 4.21
 1 2 -17 2.88 4.36
 1 2 -17 6.03 4.33
 1 2 -17 2.56 2.59
 1 2 -16 -0.41 5.22
 1 2 -16 -2.03 2.03
 1 2 -16 1.62 4.16
 1 2 -16 0.39 3.28
 1 2 -16 1.24 5.14
 1 2 -15 111.1 9.58
 1 2 -14 370.3 28.17
 1 2 -14 347.86 26.07
 1 2 -14 299.16 26.15
 1 2 -14 363.43 28.66
 1 2 -14 330.77 27.97
 1 2 -13 8.66 5.43
 1 2 -13 11.75 6.53
 1 2 -13 11.62 6.52
 1 2 -13 2.67 2.42
 1 2 -13 13.5 6.71
 1 2 -13 2.98 2.01
 1 2 -13 3.2 3.66
 1 2 -13 6.68 2.91
 1 2 -12 38.65 7.25
 1 2 -12 37.79 5.33
 1 2 -12 38.09 4.74
 1 2 -12 41.28 4.87
 1 2 -12 40.05 4.45
 1 2 -12 26.48 8.34
 1 2 -12 40.34 7.13
 1 2 -12 32.27 4.9
 1 2 -12 43.56 7.5
 1 2 -12 46.15 4.49
 1 2 -12 36.79 4.06
 1 2 -11 10.4 2.69
 1 2 -11 12.74 5.77
 1 2 -11 16.41 3.1
 1 2 -11 1.97 6.41
 1 2 -11 11.47 2.41
 1 2 -11 11.18 3.59
 1 2 -11 15.25 3.14
 1 2 -11 11.29 3.32
 1 2 -10 80.49 8.16
 1 2 -10 95.25 8.16
 1 2 -10 90.94 11.99
 1 2 -10 90.77 9.59
 1 2 -10 96.66 7.85
 1 2 -10 80.22 7.66
 1 2 -10 88.45 7.8
 1 2 -10 93.82 8.2
 1 2 -9 36.79 4.35
 1 2 -9 32.58 3.9
 1 2 -9 28.07 4.43
 1 2 -9 45.48 4.46
 1 2 -9 32.98 4.63
 1 2 -9 46.08 5.57
 1 2 -9 36.74 5.99
 1 2 -8 370.94 32.34
 1 2 -8 375.37 29.06
 1 2 -7 416.84 33.54
 1 2 -7 415.25 30.44
 1 2 -7 475.2 30.87
 -1 -2 7 354.46 30.07
 1 2 -6 349.84 29.56
 1 2 -5 205.62 15.98
 1 2 -5 183.32 18.11
 1 2 -4 1760.19 130.99
 1 2 -4 1658.63 132.15
 1 2 -3 43.66 6.61
 1 2 -3 48.75 4.95
 1 2 -2 477.02 40.06
 1 2 -2 546.36 39.78
 1 2 -1 310.09 25.45
 1 2 -1 331.09 25.84
 1 2 -1 374.35 25.97
 1 2 0 518.26 38.05
 1 2 0 476.89 37.73
 1 2 1 764.9 57.33
 1 2 1 739 57.25
 1 2 2 1296.86 97.7
 1 2 2 1279.86 97.82
 1 2 3 8.01 3.48
 1 2 3 3.98 1.98
 -1 -2 -4 276.45 22.93
 1 2 4 267.87 22.28
 -1 -2 -4 302.83 24.68
 -1 -2 -5 375.98 24.14
 1 2 5 337.1 20.32
 -1 -2 -5 301.47 18.85
 -1 -2 -5 347.78 21.33
 -1 -2 -6 -0.87 6.14
 -1 -2 -6 -3.41 4.86
 -1 -2 -6 2.29 2.53
 1 2 6 3.18 4.08
 -1 -2 -7 441.87 33.87
 -1 -2 -7 425.08 33.65
 -1 -2 -7 465.02 33.76
 -1 -2 -7 447.11 39.24
 -1 -2 -7 419.66 33.67
 -1 -2 -8 415.12 31.62
 1 2 8 389.06 31.56
 -1 -2 -8 422.65 31.43
 -1 -2 -8 406.66 31.48
 -1 -2 -8 393.02 31.45
 -1 -2 -9 87.31 7.79
 -1 -2 -9 74.55 7.82
 -1 -2 -9 85 7.77
 -1 -2 -10 20.01 4.35
 -1 -2 -10 21.3 3.52
 -1 -2 -10 16.59 3.82
 -1 -2 -10 19.41 3.88
 -1 -2 -11 81.32 9.33
 -1 -2 -11 66.98 7.09
 -1 -2 -11 82.87 7.78
 -1 -2 -11 81.57 7.66
 -1 -2 -12 8.83 3.4
 -1 -2 -12 4.12 3.71
 -1 -2 -12 9.24 5.58
 -1 -2 -13 54.37 6.01
 -1 -2 -13 68.99 8.01
 -1 -2 -14 106.29 9.58
 -1 -2 -14 138.48 11.03
 -1 -2 -14 86.18 9.87
 -1 -2 -14 136.4 10.92
 -1 -2 -15 21.89 3.13
 -1 -2 -15 31.11 5.76
 -1 -2 -16 1.31 1.47
 -1 -2 -16 -2.78 2.53
 -1 -2 -16 1.49 3.55
 1 3 -19 9.64 2.87
 1 3 -18 0.26 4.03
 1 3 -18 -1.73 3.5
 1 3 -17 -0.75 2.77
 1 3 -17 2.24 3.6
 1 3 -17 3.91 4.98
 1 3 -17 3.87 4.81
 1 3 -16 129.51 11.16
 1 3 -16 135.09 12.56
 1 3 -16 110.91 12.11
 1 3 -16 129.37 13.04
 1 3 -15 229.34 20.89
 1 3 -15 315.18 23.79
 1 3 -15 304.13 23.07
 1 3 -15 282.1 20.95
 1 3 -14 5.87 6.41
 1 3 -14 5.95 4.28
 1 3 -14 1.42 1.96
 1 3 -14 2.08 5.61
 1 3 -14 0.45 5.55
 1 3 -14 0.99 6.16
 1 3 -13 128.12 13.84
 1 3 -13 143.21 12
 1 3 -13 118.78 15.7
 1 3 -13 112.08 13.24
 1 3 -13 132.19 11.06
 1 3 -13 155.41 11.49
 1 3 -13 133.23 13.5
 1 3 -13 135.69 11.49
 1 3 -13 120.89 11.16
 1 3 -12 39.2 7.34
 1 3 -12 23.54 7.85
 1 3 -12 39.11 6.94
 1 3 -12 36.21 5.12
 1 3 -12 37.13 4.22
 1 3 -12 37.17 3.86
 1 3 -12 29.04 7.01
 1 3 -12 30.75 4.01
 1 3 -12 41.71 4.6
 1 3 -11 16 5.38
 1 3 -11 8.65 6.3
 1 3 -11 11.44 3.11
 1 3 -11 12.04 3.39
 1 3 -11 16.93 3.89
 1 3 -11 9.4 2.18
 1 3 -11 19.98 5.88
 1 3 -11 12.42 2.72
 1 3 -11 14.3 5.81
 1 3 -10 359.56 28.85
 1 3 -10 360.28 27.61
 1 3 -10 368.98 27.84
 1 3 -10 336.82 27.97
 1 3 -10 388.55 32.22
 1 3 -10 414.04 29.51
 1 3 -10 439.96 28.12
 1 3 -10 421.5 29.51
 1 3 -10 367.67 27.81
 1 3 -10 270.87 28.11
 1 3 -10 348.49 28.01
 1 3 -10 358.37 27.67
 1 3 -10 303.53 27.8
 1 3 -9 324.7 26.16
 1 3 -9 335.46 27.07
 1 3 -9 321.49 26.44
 1 3 -9 307.58 26.26
 1 3 -9 476.74 27.07
 1 3 -9 330.01 25.99
 1 3 -9 391.94 27.61
 1 3 -9 318.19 26.23
 1 3 -9 272.82 26.08
 1 3 -9 322.5 26.11
 1 3 -9 368.89 27.54
 1 3 -9 395.59 26.41
 1 3 -9 363.48 26.81
 1 3 -8 2.68 5.72
 1 3 -8 14.15 4.23
 1 3 -8 7.42 2.58
 1 3 -7 425.49 33.73
 1 3 -7 443.07 33.74
 1 3 -7 441.87 36.35
 1 3 -6 636.4 49.23
 1 3 -6 605.91 47.21
 1 3 -5 92.26 9.95
 1 3 -5 77.65 7.55
 1 3 -4 13.92 5.49
 1 3 -4 12.02 3.48
 1 3 -3 67.06 7.59
 1 3 -3 61.55 6.79
 1 3 -2 736.72 56.77
 1 3 -2 736.3 56.85
 1 3 -1 877.68 67.41
 1 3 0 400.9 31.57
 1 3 1 1435.23 118.67
 1 3 1 1739.2 119.03
 1 3 2 411.31 34.64
 1 3 2 473.39 34.6
 1 3 3 19.97 4.56
 1 3 3 22.42 3.32
 -1 -3 -4 628.62 47.86
 -1 -3 -5 238.06 19.56
 -1 -3 -5 219.32 17.26
 -1 -3 -5 183.2 20.87
 -1 -3 -6 3.99 2.58
 -1 -3 -6 5.5 2.37
 -1 -3 -6 8.61 2.9
 -1 -3 -6 4.09 2.37
 -1 -3 -6 -1 6.41
 -1 -3 -6 7.29 4.78
 -1 -3 -7 432.37 35.39
 1 3 7 477.5 35.82
 -1 -3 -7 469.17 35.46
 -1 -3 -7 446.31 35.38
 -1 -3 -7 480.5 35.56
 -1 -3 -7 438.92 41.09
 -1 -3 -8 133.63 11.92
 -1 -3 -8 143.8 12.02
 -1 -3 -8 142.49 12.03
 1 3 8 155.23 12.33
 -1 -3 -8 141.89 12.12
 -1 -3 -9 1.48 2.85
 -1 -3 -9 4.78 3.09
 1 3 9 6.61 2.62
 -1 -3 -9 4.93 3.62
 -1 -3 -10 33.6 4.55
 -1 -3 -10 29.22 4.89
 -1 -3 -10 24.82 4.16
 -1 -3 -11 10.54 4.13
 -1 -3 -11 13.12 3.13
 -1 -3 -12 46.36 5.23
 -1 -3 -13 126.9 10.92
 -1 -3 -13 148.97 11.19
 -1 -3 -13 145.16 12.25
 -1 -3 -14 37.79 4.21
 -1 -3 -14 33.19 4.77
 -1 -3 -15 1.36 1.69
 -1 -3 -15 2 4.04
 -1 -3 -16 -0.14 2.43
 1 4 -19 -1.46 3
 1 4 -19 -0.18 3.17
 1 4 -19 -2.11 2.55
 1 4 -18 -0.87 4.46
 1 4 -18 -0.59 3.95
 1 4 -17 29.13 4.18
 1 4 -17 28.73 6.57
 1 4 -17 28.95 5.52
 1 4 -17 36.73 6.06
 1 4 -16 114.58 10.68
 1 4 -16 98.13 11.84
 1 4 -16 130.71 12.24
 1 4 -16 127.53 10.03
 1 4 -16 124.56 12.73
 1 4 -15 16.89 6.86
 1 4 -15 19.79 4.53
 1 4 -15 23.42 7.08
 1 4 -15 23.07 2.94
 1 4 -15 17.7 6.06
 1 4 -14 94.8 10.01
 1 4 -14 91.52 13.65
 1 4 -14 102.96 12.11
 1 4 -14 108.42 9.09
 1 4 -14 112.22 11.76
 1 4 -14 121.03 9.49
 1 4 -14 84.84 11.19
 1 4 -13 -2.78 5.69
 1 4 -13 -5.27 6.72
 1 4 -13 0.97 6.45
 1 4 -13 1 2.62
 1 4 -13 1 3.77
 1 4 -13 -1.47 3.86
 1 4 -13 -0.2 2.51
 1 4 -13 0.75 6.27
 1 4 -13 0.65 2.03
 1 4 -13 1.9 1.81
 1 4 -12 3.71 2.81
 1 4 -12 1.75 5.4
 1 4 -12 4.03 6.55
 1 4 -12 11.14 5.87
 1 4 -12 3.05 2.39
 1 4 -12 4.2 3.8
 1 4 -12 4.74 4.23
 1 4 -12 3.64 3.55
 1 4 -12 4.37 2.03
 1 4 -12 5.22 2.1
 1 4 -12 4.18 5.89
 1 4 -12 6.91 2.42
 1 4 -11 123.06 12.06
 1 4 -11 112.91 14.07
 1 4 -11 113.86 9.6
 1 4 -11 121.72 9.99
 1 4 -11 121.44 11.62
 1 4 -11 116.6 12.06
 1 4 -11 111.66 10.29
 1 4 -11 105.89 10.08
 1 4 -11 126.26 9.75
 1 4 -11 142.95 10.11
 1 4 -10 720.53 49.64
 1 4 -10 759.21 49.19
 1 4 -10 609.62 52.8
 1 4 -10 665.72 50.36
 1 4 -10 608.86 48.75
 1 4 -10 609.76 49.78
 1 4 -10 676.29 49.04
 1 4 -10 708.09 50.57
 1 4 -10 579.06 49.29
 1 4 -10 624.9 49.12
 1 4 -10 596.18 49.01
 1 4 -10 576.94 48.99
 1 4 -9 14.46 4.25
 1 4 -9 11.52 5.21
 1 4 -9 14.99 4.6
 1 4 -9 5.76 2.8
 1 4 -9 5.74 2.56
 1 4 -9 8.01 2.33
 1 4 -9 3.89 4.86
 1 4 -9 14.89 5.35
 1 4 -9 6.33 3.05
 1 4 -9 5.04 2.17
 1 4 -8 527.46 44.81
 1 4 -8 532.55 47.13
 1 4 -8 559.53 44.64
 1 4 -8 639.19 44.39
 1 4 -7 65.21 9.12
 1 4 -7 68.2 6.78
 1 4 -6 1116.73 90.73
 1 4 -6 1197.18 89.48
 1 4 -5 438.12 36.11
 1 4 -5 449.13 35.17
 1 4 -4 884.26 60.89
 1 4 -4 768 60.39
 1 4 -4 706.96 59.74
 1 4 -3 167.11 13.94
 1 4 -3 135.85 13.66
 1 4 -2 108.71 10.85
 1 4 -1 455.74 36.33
 1 4 0 1224.4 93.91
 1 4 1 21.3 4.33
 1 4 2 0.27 3.01
 1 4 3 218.58 17.93
 -1 -4 -4 232.16 16.88
 1 4 4 186.77 17.36
 -1 -4 -5 171.02 14.28
 -1 -4 -5 193.8 17.25
 -1 -4 -5 190.21 14.24
 -1 -4 -5 169.8 14.25
 1 4 5 173.52 14.89
 1 4 6 415.05 31.44
 -1 -4 -6 378.35 30.8
 -1 -4 -6 398.55 36.62
 -1 -4 -6 372.99 30.74
 -1 -4 -6 407.4 30.81
 -1 -4 -6 421.51 30.83
 -1 -4 -7 157.36 20.5
 -1 -4 -7 177.25 14.83
 -1 -4 -7 194.94 14.82
 -1 -4 -7 167.12 14.7
 1 4 7 176.7 15.19
 -1 -4 -7 191.42 14.79
 -1 -4 -8 40.76 5.29
 -1 -4 -8 40.83 4.76
 -1 -4 -8 59.41 11.94
 -1 -4 -8 39.71 5.06
 -1 -4 -8 45.23 5.07
 1 4 8 39.24 5.24
 -1 -4 -9 136.29 12.09
 1 4 9 139.45 12.09
 -1 -4 -9 154.77 12.06
 -1 -4 -9 123.31 11.86
 -1 -4 -10 32.54 4.86
 -1 -4 -10 37.23 5.26
 -1 -4 -11 48.8 5.65
 -1 -4 -11 34.36 4.84
 -1 -4 -12 76.35 7.4
 -1 -4 -12 70.09 6.99
 -1 -4 -12 74.55 8.45
 -1 -4 -13 14.31 4.05
 -1 -4 -13 18.79 3.55
 -1 -4 -13 17.26 3.01
 -1 -4 -14 3.77 2.82
 -1 -4 -14 4.71 2.02
 -1 -4 -14 3.63 4.34
 -1 -4 -15 3.33 2.96
 -1 -4 -15 2.81 2.12
 1 5 -19 1.91 3.48
 1 5 -19 3.5 3.61
 1 5 -19 2.2 3.19
 1 5 -19 -1.03 2.96
 1 5 -18 50.56 7.08
 1 5 -18 53.34 6.54
 1 5 -17 92.92 9.66
 1 5 -17 106.68 10.6
 1 5 -17 83.97 8.14
 1 5 -16 -4.13 6.01
 1 5 -16 5.17 5.27
 1 5 -16 3.66 3.44
 1 5 -15 58.22 8.49
 1 5 -15 58.71 8.38
 1 5 -15 57.9 5.38
 1 5 -15 50.25 8.8
 1 5 -15 40.98 9.38
 1 5 -15 55.33 6.57
 1 5 -14 0.8 2.04
 1 5 -14 -1.96 5.64
 1 5 -14 5.37 6.05
 1 5 -14 0.6 2.29
 1 5 -14 1.08 5.99
 1 5 -14 1.53 6.35
 1 5 -14 0.76 3.76
 1 5 -14 4.18 4.37
 1 5 -13 16.1 4.88
 1 5 -13 11.84 4.26
 1 5 -13 11.06 6
 1 5 -13 17.34 2.75
 1 5 -13 12.64 3.03
 1 5 -13 31.95 8.16
 1 5 -13 19.56 6.96
 1 5 -13 14.81 3.26
 1 5 -13 15.56 6.35
 1 5 -12 347.79 31.14
 1 5 -12 395.59 32.37
 1 5 -12 354.22 31.28
 1 5 -12 455.11 31.14
 1 5 -12 369.19 32.76
 1 5 -12 398.29 32.96
 1 5 -12 392.9 35.51
 1 5 -12 469.28 31.28
 1 5 -12 375.21 32.24
 1 5 -12 392.55 30.77
 1 5 -11 308.76 29.25
 1 5 -11 337.6 28.86
 1 5 -11 391.64 33.45
 1 5 -11 347.8 30.44
 1 5 -11 341.31 28.89
 1 5 -11 361.08 29.12
 1 5 -11 370.89 30.22
 1 5 -11 382.6 30.63
 1 5 -11 429.81 28.99
 1 5 -11 367.13 28.58
 1 5 -11 364.46 29.93
 1 5 -11 431.33 28.94
 1 5 -10 30.17 4.44
 1 5 -10 23.19 4.17
 1 5 -10 26.77 3.52
 1 5 -10 34.98 6.23
 1 5 -10 27.21 2.9
 1 5 -10 29.46 4.47
 1 5 -10 20.95 5.39
 1 5 -10 30.13 3.6
 1 5 -10 27.93 6.01
 1 5 -10 25.58 3.06
 1 5 -10 30.76 7.63
 1 5 -10 28.14 5.93
 1 5 -10 33.44 3.71
 1 5 -10 37.24 5.06
 1 5 -10 24.9 3.58
 1 5 -9 268.41 23.17
 1 5 -9 367.75 22.67
 1 5 -9 271.56 21.99
 1 5 -9 257.37 22.03
 1 5 -9 305.79 23.24
 1 5 -9 261.72 21.53
 1 5 -9 298.14 21.89
 1 5 -9 250.83 22.69
 1 5 -9 255.66 22.2
 1 5 -9 303.05 21.84
 1 5 -9 285.31 23.33
 1 5 -9 259.03 21.77
 1 5 -8 10.68 5.93
 1 5 -8 9.88 2.3
 1 5 -8 9.11 3.14
 1 5 -8 9.75 2.57
 1 5 -8 6.17 3.86
 1 5 -7 923.94 76.12
 1 5 -7 935.56 77.73
 1 5 -7 1028.63 75.16
 1 5 -6 10.6 3.83
 1 5 -6 8.59 5.67
 1 5 -5 407.75 33.59
 1 5 -5 456.29 35.1
 1 5 -5 398.14 34.19
 1 5 -4 282.74 24.76
 1 5 -4 306.12 24.79
 1 5 -3 1057.58 82.13
 1 5 -2 6.81 5.66
 1 5 -1 1031.1 80.03
 1 5 0 2.82 4.37
 1 5 1 53.43 5.27
 1 5 1 64.47 7.04
 1 5 2 215.45 16.95
 1 5 2 212.8 18.26
 1 5 3 225.09 18.94
 -1 -5 -3 227.04 17.61
 -1 -5 -4 714.6 56.9
 -1 -5 -4 793.96 57.16
 1 5 4 755.35 57.75
 -1 -5 -5 742.95 55.48
 -1 -5 -5 715.03 61.27
 -1 -5 -5 690.91 55.37
 -1 -5 -5 688.09 55.45
 -1 -5 -5 773.55 55.65
 1 5 5 777.53 56.31
 -1 -5 -6 123.79 10.3
 -1 -5 -6 108.31 16.22
 1 5 6 133.31 11.08
 -1 -5 -6 118.25 10.14
 -1 -5 -6 117.43 10.44
 -1 -5 -6 115.29 10.38
 -1 -5 -7 21.22 3.38
 -1 -5 -7 16.57 3.54
 1 5 7 23.78 4.13
 -1 -5 -7 20.49 4.15
 -1 -5 -7 7.73 8.48
 -1 -5 -7 16.21 3.85
 -1 -5 -8 136.56 11.59
 1 5 8 134.4 12.03
 -1 -5 -8 136.49 11.81
 -1 -5 -8 102.83 18.27
 -1 -5 -8 135.87 11.66
 -1 -5 -9 138.29 12.68
 1 5 9 164.17 13.21
 -1 -5 -9 149.65 12.99
 -1 -5 -10 17.55 3.5
 -1 -5 -10 19.26 4.47
 -1 -5 -11 111.46 9.4
 -1 -5 -11 103.8 8.65
 -1 -5 -11 119.35 10.52
 -1 -5 -12 13.43 2.98
 -1 -5 -12 22.81 3.92
 -1 -5 -13 0.14 1.93
 -1 -5 -13 1.13 2.98
 -1 -5 -13 0.59 2.57
 -1 -5 -14 11.31 3.78
 1 6 -19 64.94 7.22
 1 6 -19 70.92 7.59
 1 6 -19 56.52 7.34
 1 6 -19 75.07 6.71
 1 6 -18 123.83 12.11
 1 6 -18 134.37 12.93
 1 6 -18 120.51 11.4
 1 6 -17 -1.67 5.34
 1 6 -17 -2.9 5.16
 1 6 -16 71.46 7.24
 1 6 -15 2.48 5.78
 1 6 -15 5.63 4.07
 1 6 -15 9.17 3.8
 1 6 -15 6.14 6.22
 1 6 -15 -4.19 7.07
 1 6 -15 -0.74 6
 1 6 -15 4.18 1.92
 1 6 -14 48.88 8.84
 1 6 -14 69.95 9.61
 1 6 -14 68.67 10.92
 1 6 -14 60.36 7.86
 1 6 -14 62.04 7.06
 1 6 -14 63.46 5.81
 1 6 -14 62.86 8.86
 1 6 -13 296.82 24.75
 1 6 -13 383.69 25.36
 1 6 -13 308.36 27.26
 1 6 -13 327.06 30.24
 1 6 -13 279.65 26.93
 1 6 -13 306.09 26.5
 1 6 -13 263.77 26.26
 1 6 -13 279.49 25.38
 1 6 -13 366.21 25.07
 1 6 -12 623.19 41.62
 1 6 -12 468.78 42.07
 1 6 -12 520.37 43.47
 1 6 -12 491.33 41.7
 1 6 -12 537.09 43.08
 1 6 -12 479.24 41.82
 1 6 -12 520.12 42.72
 1 6 -12 679.99 41.94
 1 6 -12 554.86 41.34
 1 6 -12 547.3 43.55
 1 6 -12 612.82 47.13
 1 6 -12 467.63 41.6
 1 6 -11 6.61 5.53
 1 6 -11 9.6 2.6
 1 6 -11 1.64 3.64
 1 6 -11 3.01 2.42
 1 6 -11 5.5 1.47
 1 6 -11 6.66 4.89
 1 6 -11 4.24 3.56
 1 6 -11 1.84 3.32
 1 6 -11 3.98 2.28
 1 6 -11 2.34 3.74
 1 6 -11 3.26 1.75
 1 6 -11 7.63 5.69
 1 6 -11 2.85 6.11
 1 6 -11 1.21 2.11
 1 6 -11 6.98 5.53
 1 6 -10 190.06 16.12
 1 6 -10 173.46 14.82
 1 6 -10 189.85 14.84
 1 6 -10 188.21 16.66
 1 6 -10 195.3 19.42
 1 6 -10 179.22 16.38
 1 6 -10 166.61 15.13
 1 6 -10 193.05 16.21
 1 6 -10 211.54 15.02
 1 6 -10 177.92 14.53
 1 6 -10 185.63 16.84
 1 6 -10 186.05 15.42
 1 6 -10 172.59 15.21
 1 6 -9 67.94 7.58
 1 6 -9 63.78 5.88
 1 6 -9 48.19 9.58
 1 6 -9 55.96 8.01
 1 6 -9 56.72 6.23
 1 6 -9 84.68 7.16
 1 6 -9 72.48 6.78
 1 6 -9 72.43 7.86
 1 6 -9 60.35 6.4
 1 6 -9 54.6 7.96
 1 6 -9 63.59 7.69
 1 6 -9 63.82 5.92
 1 6 -9 55.77 5.4
 1 6 -9 62.57 5.79
 1 6 -9 75.86 7.25
 1 6 -8 35.97 6.17
 1 6 -8 35.52 5.16
 1 6 -8 29.25 5.93
 1 6 -8 23.94 4.4
 1 6 -8 26.33 3.48
 1 6 -8 25.09 5.54
 1 6 -8 31.77 4.93
 1 6 -8 38.35 4
 1 6 -8 21.88 5.44
 1 6 -7 195.33 19.13
 1 6 -7 211.07 20.92
 1 6 -7 240.93 17.95
 1 6 -6 788.46 62.5
 1 6 -6 767.35 63.37
 1 6 -6 807.11 60.82
 1 6 -5 603.8 52.8
 1 6 -5 785.77 53.09
 1 6 -5 748.5 55.09
 1 6 -5 772.41 56.84
 1 6 -4 894 74.78
 1 6 -4 1095.25 75.09
 1 6 -4 1095.34 77.42
 1 6 -3 885.76 69.3
 1 6 -3 972.92 69.6
 1 6 -3 855.38 71.69
 1 6 -2 821.97 65.57
 1 6 -2 942.39 65.91
 1 6 -2 835.38 68.07
 1 6 -1 16.61 2.91
 1 6 -1 15.51 5.47
 1 6 0 410.47 32.22
 1 6 0 468.69 34.72
 1 6 1 478.01 37.03
 1 6 1 503.01 39.06
 -1 -6 -2 453.82 32.8
 1 6 2 424.18 33.45
 1 6 2 412.97 32.67
 -1 -6 -2 402.26 32.74
 1 6 2 443.71 34.52
 -1 -6 -3 23.43 3.66
 1 6 3 31.99 4.72
 1 6 3 26.25 3.83
 -1 -6 -3 26.28 3.76
 1 6 3 29 4.7
 1 6 4 625.77 48.75
 1 6 4 579.38 47.89
 -1 -6 -4 680.48 48.07
 -1 -6 -5 105.82 9.12
 1 6 5 114.63 9.89
 1 6 5 96.73 9.11
 -1 -6 -5 94.65 14.89
 -1 -6 -5 94.93 9.04
 -1 -6 -5 102.95 8.89
 -1 -6 -6 22.39 3.78
 -1 -6 -6 6.2 8.49
 1 6 6 13.17 4
 -1 -6 -6 21.65 4.04
 -1 -6 -6 18.31 3.54
 1 6 6 22.06 4.43
 1 6 7 42.78 5.63
 1 6 7 32.94 5.19
 -1 -6 -7 43.63 4.9
 -1 -6 -7 39.49 11.63
 -1 -6 -7 45.68 5.53
 -1 -6 -7 32.26 5.12
 1 6 8 29.62 4.82
 -1 -6 -8 30.53 4.44
 -1 -6 -8 37.87 5.19
 -1 -6 -8 40.15 11.28
 -1 -6 -8 28.54 4.64
 1 6 9 12.92 3.69
 -1 -6 -9 13.21 4.19
 -1 -6 -9 9.81 3.09
 -1 -6 -10 190.95 14.84
 -1 -6 -10 169.66 14.89
 -1 -6 -11 39.7 4.1
 -1 -6 -11 44.33 5.09
 -1 -6 -11 31.4 4.31
 -1 -6 -12 8.7 2.99
 -1 -6 -12 8.02 3.57
 -1 -6 -12 4.67 2.11
 -1 -6 -13 14.01 3.06
 1 7 -19 126.83 11.28
 1 7 -19 108.03 10.7
 1 7 -19 115.12 10.15
 1 7 -19 121.21 11.41
 1 7 -18 24.3 5.12
 1 7 -18 21.17 6.4
 1 7 -18 13.91 5.3
 1 7 -17 17.34 5.56
 1 7 -17 20.53 7.15
 1 7 -17 14.33 5.92
 1 7 -16 -1.05 4.12
 1 7 -15 0.52 6.39
 1 7 -15 1.53 5.8
 1 7 -15 12.93 4.72
 1 7 -15 -0.61 1.68
 1 7 -15 2.92 5.8
 1 7 -14 11.03 6.96
 1 7 -14 6.31 6.66
 1 7 -14 1.98 3.9
 1 7 -14 7.39 4.81
 1 7 -14 6.81 6.41
 1 7 -14 5.05 2
 1 7 -14 3.36 6.02
 1 7 -13 291.81 25.77
 1 7 -13 316.42 28.77
 1 7 -13 304.75 24.88
 1 7 -13 268.27 25.44
 1 7 -13 242.14 23.58
 1 7 -13 256.04 24.74
 1 7 -13 297.55 23.02
 1 7 -13 370.36 23.66
 1 7 -12 31.42 3.91
 1 7 -12 24.74 4.55
 1 7 -12 24.31 2.99
 1 7 -12 32.24 3.89
 1 7 -12 26.07 7.25
 1 7 -12 24.65 7.15
 1 7 -12 30.27 8.65
 1 7 -12 24.18 5.12
 1 7 -12 35.82 6.38
 1 7 -12 26.21 4.8
 1 7 -12 22.46 3.07
 1 7 -12 32.33 3.84
 1 7 -12 33.76 6.83
 1 7 -11 122.43 10.79
 1 7 -11 112.84 11.47
 1 7 -11 100.03 12.32
 1 7 -11 127.25 11.97
 1 7 -11 119.07 10.19
 1 7 -11 117.03 10.64
 1 7 -11 106.46 10.54
 1 7 -11 102.51 11.88
 1 7 -11 112.12 10.04
 1 7 -11 113.38 9.69
 1 7 -11 115.99 12.44
 1 7 -11 150.69 15.55
 1 7 -11 119.57 9.76
 1 7 -11 161.05 10.59
 1 7 -10 5.02 4.27
 1 7 -10 6.24 2.18
 1 7 -10 3.6 2.8
 1 7 -10 6.6 3.63
 1 7 -10 1.94 1.47
 1 7 -10 0.79 4.68
 1 7 -10 15.42 6.89
 1 7 -10 9.04 5.82
 1 7 -10 2.64 5.11
 1 7 -10 3.07 2.32
 1 7 -10 0.14 2.09
 1 7 -10 5.49 5.4
 1 7 -9 109.05 11.18
 1 7 -9 109.9 11.71
 1 7 -9 123.22 10
 1 7 -9 115.92 9.7
 1 7 -9 113.58 10
 1 7 -9 109.37 10.16
 1 7 -9 103.86 11.65
 1 7 -9 127.26 14.3
 1 7 -9 114.66 11.67
 1 7 -9 106.46 11.26
 1 7 -9 132.81 9.95
 1 7 -9 115.15 9.37
 1 7 -8 251.39 19.33
 1 7 -8 227.55 18.92
 1 7 -8 220.81 20.27
 1 7 -8 224.66 19.1
 1 7 -8 220.82 20.42
 1 7 -8 220.89 19.91
 1 7 -8 284.67 19.14
 1 7 -8 286 22.1
 1 7 -8 227.09 20.59
 1 7 -8 292.72 23.38
 1 7 -7 510.95 47.76
 1 7 -7 689.81 46.87
 1 7 -7 542.55 47.31
 1 7 -7 744.66 47.24
 1 7 -7 666.63 49.22
 1 7 -7 639.87 47.18
 1 7 -7 519.75 47.74
 1 7 -7 486.32 47.65
 1 7 -6 54.91 9.77
 1 7 -6 55.27 7.53
 1 7 -6 51.63 5.68
 1 7 -5 322.32 24.46
 1 7 -5 268.86 26.12
 1 7 -5 304.62 21.67
 1 7 -5 238.48 21.29
 1 7 -4 309.5 21.03
 1 7 -4 317.43 24.21
 1 7 -3 688.86 53.79
 1 7 -3 810.55 57.36
 1 7 -2 31.88 3.9
 1 7 -2 30.9 7.31
 1 7 -1 2.12 2.52
 1 7 -1 7.24 4.98
 1 7 0 173.63 13.73
 -1 -7 0 153.11 13.74
 1 7 0 173.56 16.37
 1 7 0 196.33 14.52
 -1 -7 -1 424.19 30.87
 1 7 1 396.75 30.72
 1 7 1 406.04 31.49
 -1 -7 -1 369.9 30.78
 1 7 1 392.26 32.82
 -1 -7 -2 126.37 10.82
 1 7 2 131.16 10.72
 1 7 2 131.28 11.66
 -1 -7 -2 120.55 10.81
 1 7 2 136.42 13.2
 -1 -7 -3 447.52 35.66
 1 7 3 440.92 35.45
 -1 -7 -3 488.14 35.65
 1 7 3 464.83 36.31
 -1 -7 -4 1.38 3.24
 -1 -7 -4 1.43 7.29
 1 7 4 5.32 2.95
 -1 -7 -4 1.12 2.73
 1 7 4 1.58 3.56
 -1 -7 -5 3.35 3.54
 -1 -7 -5 1.58 8.91
 1 7 5 2.69 3.17
 -1 -7 -5 2.04 2.98
 1 7 5 1.31 3.29
 -1 -7 -6 168.07 14.16
 1 7 6 181.02 15.06
 -1 -7 -6 152.85 20.87
 1 7 6 151.67 14
 -1 -7 -6 182.44 14.32
 -1 -7 -7 33.65 5.57
 1 7 7 45.18 5.86
 -1 -7 -7 49.64 12.86
 -1 -7 -7 41.77 5.43
 -1 -7 -8 110.01 9.55
 1 7 8 102.44 9.72
 -1 -7 -8 95.11 9.15
 -1 -7 -8 94.3 8.92
 1 7 9 145.43 11.57
 -1 -7 -9 115.38 10.77
 -1 -7 -10 11.95 2.85
 -1 -7 -10 17.14 3.94
 -1 -7 -10 13.11 2.83
 -1 -7 -11 5.39 3.5
 -1 -7 -11 8.1 3.11
 -1 -7 -11 2.76 2.04
 -1 -7 -12 40.32 4.92
 -1 -7 -12 47.25 4.48
 1 8 -19 15.87 3.73
 1 8 -19 6.91 4.58
 1 8 -19 9.82 4.15
 1 8 -19 16.86 5.03
 1 8 -18 26.26 6.77
 1 8 -18 25.93 5.8
 1 8 -18 29.14 5.2
 1 8 -17 4.2 3.61
 1 8 -17 3.34 6.48
 1 8 -17 9.26 5.74
 1 8 -17 9.32 4.81
 1 8 -16 -0.38 4.04
 1 8 -16 5.27 5.38
 1 8 -16 -2.9 5.91
 1 8 -15 89.27 10.81
 1 8 -15 107.98 11.24
 1 8 -15 123.2 13.96
 1 8 -15 110.58 12.11
 1 8 -14 192.05 17.49
 1 8 -14 163.6 17.18
 1 8 -14 204.52 15.42
 1 8 -14 180.57 18.39
 1 8 -13 5.17 1.62
 1 8 -13 6.16 1.9
 1 8 -13 5.45 6.11
 1 8 -13 8.99 5.27
 1 8 -13 3.15 6.56
 1 8 -13 2.79 2.42
 1 8 -12 186.61 14.78
 1 8 -12 181.23 16.29
 1 8 -12 182.16 15.08
 1 8 -12 189.53 17.38
 1 8 -12 194.92 14.3
 1 8 -12 152.69 16.36
 1 8 -12 162.05 15.82
 1 8 -12 166.17 14.17
 1 8 -11 34.26 6.6
 1 8 -11 32.15 4.65
 1 8 -11 33.69 4.11
 1 8 -11 34.38 7.33
 1 8 -11 28.58 5.64
 1 8 -11 31.89 3.48
 1 8 -11 40.76 4.34
 1 8 -11 36.37 6.84
 1 8 -10 25.87 8.35
 1 8 -10 21.38 6.78
 1 8 -10 28.8 5.07
 1 8 -10 20.15 5.62
 1 8 -10 13.87 5.78
 1 8 -10 30.59 6.22
 1 8 -10 28.66 2.98
 1 8 -10 37.3 3.87
 -1 -8 10 19.66 5.52
 1 8 -10 27.12 3.46
 1 8 -10 23.89 3.9
 1 8 -9 170.5 15.5
 1 8 -9 137.1 11.31
 1 8 -9 116.08 12.97
 1 8 -9 149.29 11.7
 1 8 -9 139.08 13.61
 1 8 -9 138.01 12.7
 1 8 -9 150.24 13.71
 1 8 -9 176.05 11.65
 1 8 -9 124.95 10.89
 1 8 -9 126.39 11.59
 1 8 -9 135.59 12.67
 1 8 -9 112.15 12.85
 1 8 -8 329.69 25.72
 1 8 -8 305.25 23.04
 1 8 -8 269.41 24.25
 1 8 -8 288.88 23.54
 1 8 -8 269.59 22.64
 1 8 -8 298.94 22.53
 1 8 -8 353.1 22.77
 1 8 -8 265.27 22.13
 1 8 -8 249.53 23.92
 1 8 -8 309.24 23.99
 1 8 -8 241.52 23.96
 1 8 -8 337.41 25.48
 1 8 -7 21.41 3.54
 1 8 -7 10.33 5.15
 1 8 -7 15.2 2.48
 1 8 -7 20.93 5.11
 1 8 -7 12.66 5.62
 1 8 -7 20.43 7.32
 1 8 -7 14.55 5.01
 1 8 -7 18.32 5.45
 1 8 -7 14.65 5.08
 1 8 -6 277.95 25.59
 1 8 -6 289.17 25.63
 1 8 -6 356.72 25.01
 1 8 -6 385.25 27.8
 1 8 -6 315.65 25.22
 1 8 -6 412.33 31.37
 1 8 -6 250.28 25.54
 1 8 -5 10.32 4.95
 1 8 -5 9.19 3.25
 1 8 -5 7.89 4.44
 1 8 -5 10.59 5.39
 1 8 -5 10.28 3.08
 1 8 -5 11.53 7.45
 1 8 -5 9.12 6.76
 1 8 -4 268.71 25.54
 1 8 -4 384.13 27.31
 1 8 -4 324.34 24.48
 1 8 -4 343.52 24.83
 1 8 -4 294.43 25.53
 1 8 -4 260.81 25.38
 1 8 -3 7.2 6.48
 1 8 -3 8.6 2.98
 1 8 -3 12.18 5.06
 1 8 -3 5.43 2.73
 1 8 -2 21.01 5.71
 1 8 -2 21.49 3.61
 1 8 -2 28.86 3.6
 1 8 -2 23.43 3.66
 1 8 -1 293.65 24.71
 -1 -8 1 293.09 21.43
 1 8 -1 279.29 21.43
 1 8 -1 300.5 24.95
 1 8 -1 238.71 22.9
 1 8 -1 292.56 21.97
 -1 -8 1 235.81 21.38
 -1 -8 0 134.75 12.69
 -1 -8 0 160.22 12.74
 1 8 0 150.96 15.36
 1 8 0 171.63 17.37
 1 8 0 177.97 13.49
 1 8 0 152.04 12.65
 1 8 0 158.18 15.41
 1 8 1 191.19 15.99
 -1 -8 -1 224.2 16.18
 -1 -8 -1 172.15 16.06
 1 8 1 215.26 16.87
 1 8 1 188.04 18.4
 1 8 1 222.56 18.92
 1 8 2 407.42 31.43
 1 8 2 405.93 29.91
 -1 -8 -2 399.2 29.1
 -1 -8 -2 306.93 30.68
 1 8 2 343.08 28.84
 1 8 2 384.98 31.33
 -1 -8 -2 366.19 29.08
 -1 -8 -3 2.72 2.88
 1 8 3 3.57 3.02
 1 8 3 7.27 3.83
 -1 -8 -4 1.68 2.88
 1 8 4 0.9 3.02
 1 8 4 3.76 3.82
 -1 -8 -4 3.1 3.6
 -1 -8 -5 149.93 12.88
 1 8 5 153.16 13.7
 -1 -8 -5 143.59 20.7
 -1 -8 -5 145.75 12.82
 -1 -8 -6 67.1 14.26
 -1 -8 -6 57.97 6.35
 1 8 6 50.85 6.78
 -1 -8 -7 60.44 6.77
 -1 -8 -7 50.69 5.74
 -1 -8 -7 39.26 13.04
 -1 -8 -7 68.87 6.65
 1 8 7 71.53 7.19
 -1 -8 -8 128.74 9.92
 1 8 8 118.84 9.98
 -1 -8 -9 21.37 3.34
 -1 -8 -9 35.07 4.57
 -1 -8 -10 -3.26 3.55
 -1 -8 -10 -1.72 1.75
 -1 -8 -10 -0.56 3
 -1 -8 -11 11.52 3.35
 -1 -8 -11 20.83 2.96
 1 9 -19 14.3 4.83
 1 9 -19 17.58 4.92
 1 9 -19 11.97 4.01
 1 9 -18 11.14 4.64
 1 9 -18 7.38 5.93
 1 9 -18 12.53 5.97
 1 9 -18 15.36 5.29
 1 9 -17 -5.46 4.23
 1 9 -17 -5.97 5.27
 1 9 -17 -2.74 6.65
 1 9 -17 1.23 5.49
 1 9 -16 92.34 10.93
 1 9 -16 125.12 12.38
 1 9 -16 118.05 11.29
 1 9 -15 347.73 31.07
 1 9 -14 46.86 7.81
 1 9 -14 60.43 8.13
 1 9 -14 51.57 10.69
 1 9 -14 45.66 8.64
 1 9 -13 69.71 6.94
 1 9 -13 56.95 9.19
 1 9 -13 73.41 6.44
 1 9 -13 74.77 10.45
 1 9 -13 81.21 9.51
 1 9 -13 75.38 8.52
 1 9 -12 2.57 2.97
 1 9 -12 0.2 2.4
 1 9 -12 1.27 4.59
 1 9 -12 6.51 5.67
 1 9 -12 0.88 1.47
 1 9 -12 5.79 8.11
 1 9 -12 -1.58 6.49
 1 9 -12 2.61 1.68
 1 9 -12 3.54 5.87
 1 9 -11 139.62 14.07
 1 9 -11 128.12 13.04
 1 9 -11 133.49 11.08
 1 9 -11 130.02 12.87
 1 9 -11 123.56 11.41
 1 9 -11 124.47 13.19
 1 9 -11 137.48 10.62
 1 9 -11 171.68 16.48
 1 9 -11 98.43 12.44
 1 9 -10 75.63 6.79
 1 9 -10 72.37 11.44
 1 9 -10 69.63 9.77
 1 9 -10 90.91 9.42
 1 9 -10 79.52 9.04
 1 9 -10 62.67 7.04
 1 9 -10 73.7 9.52
 1 9 -10 73.8 6.31
 1 9 -10 67.51 8.42
 1 9 -10 80.33 9.02
 -1 -9 10 88.43 9.83
 -1 -9 9 226.3 21.81
 1 9 -9 275.15 22.91
 1 9 -9 259.59 18.97
 1 9 -9 205.57 20.62
 1 9 -9 230.49 21.12
 1 9 -9 251.49 20.36
 1 9 -9 264.17 21.87
 1 9 -9 256.86 19.42
 1 9 -9 217.37 19.06
 1 9 -9 211.82 20.62
 1 9 -9 222.25 20.24
 1 9 -8 0.24 2.72
 1 9 -8 3.02 7.08
 1 9 -8 3.94 5.73
 1 9 -8 0.29 5.17
 1 9 -8 1.06 1.74
 1 9 -8 5.1 5.13
 1 9 -8 3.62 5.23
 1 9 -8 3.99 7.35
 1 9 -8 -2.73 4.76
 1 9 -8 -0.88 5.09
 1 9 -7 279.7 23.14
 1 9 -7 277.74 23.33
 1 9 -7 275.28 20.19
 1 9 -7 196.37 20.87
 1 9 -7 229.53 20.96
 1 9 -7 271.57 22.96
 1 9 -7 212.99 21.27
 1 9 -7 249.55 19.41
 1 9 -6 41.43 7.58
 1 9 -6 64.8 8.9
 1 9 -6 69.47 9.63
 1 9 -6 48.27 7.76
 1 9 -6 37.44 7.14
 1 9 -6 61.57 6.14
 1 9 -6 73.71 12.52
 1 9 -6 68.6 9.92
 1 9 -5 321.09 26.4
 1 9 -5 264.91 24.85
 1 9 -5 259.77 24.7
 1 9 -5 269.96 23.46
 1 9 -5 351.85 27.59
 1 9 -5 365.63 26.89
 1 9 -5 330.3 23.92
 1 9 -4 20.38 3.44
 1 9 -4 17.69 5.56
 1 9 -4 18.65 7.5
 1 9 -4 18.11 7.64
 1 9 -4 15.83 2.79
 1 9 -4 14.58 5.88
 1 9 -4 13.43 3.59
 1 9 -3 277.43 22.27
 1 9 -3 298.33 22.42
 1 9 -3 313.01 25.68
 1 9 -3 272.96 22.4
 1 9 -3 290.44 26.12
 1 9 -3 245.22 23.75
 -1 -9 2 225.31 20.05
 -1 -9 2 271.36 20.03
 1 9 -2 252.49 20.13
 1 9 -2 280.72 20.51
 1 9 -2 271.02 23.94
 1 9 -2 202.11 21.63
 1 9 -2 267.99 23.73
 -1 -9 1 230.17 20.13
 -1 -9 1 265.87 20.09
 1 9 -1 266.71 20.61
 1 9 -1 242.21 20.07
 1 9 -1 264.16 23.62
 1 9 -1 280.77 24.5
 1 9 0 13.23 3.85
 1 9 0 8.98 6.51
 1 9 0 10.33 4.95
 -1 -9 0 11.73 2.95
 1 9 0 10.1 3.2
 -1 -9 0 8.58 3.09
 -1 -9 -1 175.16 14.64
 1 9 1 194.23 15.4
 1 9 1 187.89 17.38
 -1 -9 -1 172.39 14.45
 1 9 1 163.89 14.28
 -1 -9 -1 163.48 17.01
 1 9 1 186.01 17.48
 -1 -9 -2 55.57 6.46
 -1 -9 -2 68.83 6.43
 1 9 2 63.36 6.26
 1 9 2 52.53 7.09
 -1 -9 -3 13.14 3.96
 -1 -9 -3 10.27 3.5
 1 9 3 9.48 3.91
 -1 -9 -4 25.05 4.81
 -1 -9 -4 30.24 4.49
 -1 -9 -4 27.46 10.78
 1 9 4 33.32 5.66
 -1 -9 -5 35.8 11.95
 1 9 5 39.72 5.77
 -1 -9 -5 34.28 5.19
 -1 -9 -6 1.88 9.26
 -1 -9 -7 77.96 7.65
 -1 -9 -7 73.87 7.33
 1 9 7 71.81 7.65
 -1 -9 -8 44.88 5.38
 -1 -9 -9 5.55 3.14
 -1 -9 -9 8.05 2.24
 -1 -9 -9 4.17 3.56
 -1 -9 -10 2.25 2.37
 -1 -9 -10 1.99 2.71
 1 10 -19 3.91 4.33
 1 10 -19 0.28 4.1
 1 10 -18 0.41 5.49
 1 10 -18 7.64 4.63
 1 10 -18 3.79 5.69
 1 10 -17 82.07 9.68
 1 10 -17 92.44 10.97
 1 10 -17 93.38 9
 1 10 -17 112.38 12.05
 1 10 -16 198.31 20.68
 1 10 -16 274.35 20.78
 1 10 -16 279.94 23.29
 1 10 -16 246.36 21.57
 1 10 -15 0.69 7.74
 1 10 -14 45.91 7.57
 1 10 -14 57.03 8.78
 1 10 -14 64.36 5.69
 1 10 -14 81.05 11.81
 1 10 -14 65.5 9.5
 1 10 -14 77.69 8.79
 1 10 -13 17.74 6.47
 1 10 -13 12.19 5.96
 1 10 -13 13.11 2.21
 1 10 -13 27.12 9.26
 1 10 -13 18.62 7.22
 1 10 -13 14.65 4.93
 1 10 -13 13.05 2.85
 1 10 -12 83.19 7.51
 1 10 -12 84.06 9.61
 1 10 -12 83.28 12.74
 1 10 -12 76.43 10.9
 1 10 -12 72.07 10.23
 1 10 -12 81.61 9.96
 1 10 -11 57.46 10.53
 1 10 -11 51.76 9
 1 10 -11 56.36 7.62
 1 10 -11 50.23 5.04
 1 10 -11 42.57 7.18
 1 10 -11 47.44 8.08
 1 10 -11 43.11 5.47
 -1 -10 11 41.73 7.75
 1 10 -11 55.59 8.13
 1 10 -10 343.06 29.64
 1 10 -10 364.61 28.29
 1 10 -10 452.05 32.21
 1 10 -10 376.32 31.02
 -1 -10 10 323.34 29.86
 1 10 -10 301.88 28.54
 1 10 -10 300.46 28.79
 1 10 -10 339.78 26.78
 1 10 -10 354.09 29.3
 1 10 -9 -1.52 7.9
 1 10 -9 -0.52 6.14
 1 10 -9 5.09 5.51
 1 10 -9 -0.48 5.29
 1 10 -9 2.22 4.26
 1 10 -9 -1.39 8.34
 -1 -10 9 3.6 5.46
 1 10 -9 -2.02 2.19
 1 10 -8 32.01 9.34
 1 10 -8 46.11 7.41
 1 10 -8 37.74 9.32
 1 10 -8 25.62 6.64
 1 10 -8 30.77 4.65
 1 10 -8 27.04 7.04
 1 10 -8 38.65 3.91
 1 10 -7 9.07 7.8
 1 10 -7 0.82 5.01
 1 10 -7 -0.66 7.73
 1 10 -7 -0.97 5.31
 1 10 -7 -0.79 2.77
 1 10 -7 4 5.97
 1 10 -7 0.94 1.83
 1 10 -6 115.21 12.85
 1 10 -6 106.79 9.62
 1 10 -6 91.86 11.3
 1 10 -6 106.86 13.19
 1 10 -6 94.75 11.69
 1 10 -6 112.6 13.28
 1 10 -5 12.71 7.92
 1 10 -5 6.32 5.48
 1 10 -5 9.69 5.82
 1 10 -5 11.84 10.69
 1 10 -5 11.14 3.66
 1 10 -5 7.2 7.27
 1 10 -5 9.19 3.37
 1 10 -4 109.36 13.21
 1 10 -4 87.16 11.04
 1 10 -4 83.72 8.79
 1 10 -4 101.34 8.62
 1 10 -3 5.69 6.02
 -1 -10 3 1.97 2.83
 1 10 -3 0.19 3.39
 1 10 -3 3.99 2.61
 1 10 -3 0.9 5.66
 1 10 -3 1.9 9.23
 -1 -10 2 139.08 12.9
 -1 -10 2 152.4 12.77
 1 10 -2 177.74 13.39
 1 10 -2 141.88 12.84
 1 10 -2 196.46 18.96
 1 10 -2 170.97 16.81
 1 10 -1 40.48 8.42
 -1 -10 1 50.06 5.6
 -1 -10 1 43.93 5.09
 1 10 -1 50.16 9.36
 1 10 -1 58.86 5.96
 1 10 -1 44.97 5.4
 1 10 -1 48.84 12.13
 -1 -10 1 36.8 8.02
 -1 -10 0 336.82 28.25
 1 10 0 400.87 28.98
 1 10 0 405.5 31.48
 1 10 0 324.06 31.1
 -1 -10 0 387.36 28.2
 -1 -10 0 300.08 30.72
 1 10 0 338.27 28.03
 1 10 1 63.82 6.91
 1 10 1 42.83 8.84
 -1 -10 -1 58.8 6.16
 -1 -10 -1 50.5 5.79
 1 10 1 52.1 8.03
 -1 -10 -1 36.23 7.91
 -1 -10 -2 21.75 3.88
 1 10 2 10.85 4.61
 -1 -10 -3 31.12 4.57
 -1 -10 -3 22.72 10.45
 -1 -10 -3 29.42 4.82
 1 10 3 26.13 5.18
 -1 -10 -4 143.13 22.06
 1 10 4 166.65 14.56
 -1 -10 -4 162.72 13.93
 -1 -10 -5 14.98 9.61
 -1 -10 -6 114.93 10.32
 -1 -10 -6 112.04 10.17
 1 10 6 117.55 10.74
 -1 -10 -7 12.35 3.75
 -1 -10 -7 9.94 4.11
 -1 -10 -8 -0.27 2.85
 -1 -10 -8 0.75 3.12
 -1 -10 -9 12.68 2.64
 1 11 -19 -1.17 4.2
 1 11 -19 0.5 3.86
 1 11 -18 127.12 12.43
 1 11 -18 105.89 11.6
 1 11 -17 333.09 22.98
 1 11 -17 279.2 22.12
 1 11 -16 47.68 7.28
 1 11 -16 55.31 9.96
 1 11 -16 53.43 9.17
 1 11 -15 29.29 3.19
 1 11 -15 38.76 9.34
 1 11 -15 28.13 6.49
 1 11 -15 37.97 6.66
 1 11 -14 5.06 8.15
 1 11 -13 0.85 9
 1 11 -13 5.73 6.27
 1 11 -13 8.32 8.51
 1 11 -13 1.38 4.84
 1 11 -13 0.77 1.64
 1 11 -13 3.32 5.98
 1 11 -12 77.63 11.91
 1 11 -12 60.86 8.51
 1 11 -12 69.36 12.03
 1 11 -12 51.3 9.01
 1 11 -11 411.52 32.81
 1 11 -11 334.42 31.78
 1 11 -11 471.78 34.66
 1 11 -11 342.56 31.33
 1 11 -11 509.6 35.38
 -1 -11 11 317.39 32.29
 1 11 -10 16.99 5.53
 1 11 -10 11.56 7.13
 1 11 -10 28.99 9.82
 1 11 -10 14.42 5.95
 1 11 -10 19.93 9
 -1 -11 10 16.67 6.04
 1 11 -9 215.6 19.56
 1 11 -9 148.65 17.85
 1 11 -9 219.92 20.37
 1 11 -9 181.55 18.04
 1 11 -9 267.65 21.49
 -1 -11 9 174.67 18.91
 1 11 -8 46.93 8.26
 1 11 -8 37.02 7.98
 1 11 -8 50.88 10.95
 1 11 -8 32.32 7.93
 1 11 -8 46.86 10.11
 -1 -11 8 53.64 8.81
 1 11 -7 216.5 20.96
 1 11 -7 256.68 22.74
 1 11 -7 239.22 22.57
 1 11 -7 195.55 20.6
 -1 -11 7 233.78 22.37
 1 11 -7 257.82 22.96
 1 11 -6 9.42 5.48
 -1 -11 6 7.41 6.07
 1 11 -6 15.78 8.82
 1 11 -6 11.19 6.4
 1 11 -5 345.68 28.75
 1 11 -5 260.77 26.6
 1 11 -5 369.21 29.73
 -1 -11 5 316.99 28.52
 1 11 -5 299.21 33.99
 1 11 -4 13.6 6.23
 1 11 -4 10.41 6.86
 1 11 -4 15.59 10.79
 -1 -11 4 23.06 3.91
 -1 -11 4 14.23 6.47
 1 11 -4 21.44 4.18
 1 11 -4 19.28 3.28
 1 11 -3 322.65 22.67
 -1 -11 3 258.27 25.69
 1 11 -3 348.75 28.27
 -1 -11 3 265.13 22.34
 1 11 -3 311.1 26.81
 1 11 -3 244.69 22.25
 1 11 -2 20.12 4.16
 1 11 -2 21.27 8.23
 -1 -11 2 19.01 3.57
 -1 -11 2 23.13 7.65
 1 11 -2 34.08 13.42
 -1 -11 2 28.9 4.35
 1 11 -2 28.93 4.41
 1 11 -2 25.08 7.31
 -1 -11 1 400.26 29.87
 -1 -11 1 289.16 32.56
 1 11 -1 411.2 33.47
 -1 -11 1 354.91 30.01
 1 11 -1 431.77 30.62
 1 11 -1 339.67 33.27
 -1 -11 0 1.63 2.81
 -1 -11 0 0.75 5.3
 1 11 0 -0.32 3.59
 1 11 0 -2.47 4.92
 -1 -11 0 -3.66 3.48
 1 11 0 2.68 6.48
 -1 -11 -1 24.7 4.29
 1 11 1 32.96 5.14
 1 11 2 77.06 8.02
 -1 -11 -2 68.03 7.45
 -1 -11 -2 66.6 7.09
 -1 -11 -2 81.4 16.2
 -1 -11 -3 135.65 20.3
 1 11 4 15.78 4.14
 -1 -11 -4 21.19 4.21
 1 11 5 164.54 13.12
 -1 -11 -5 157.51 12.51
 -1 -11 -5 168.51 12.62
 -1 -11 -6 10.05 3.55
 -1 -11 -6 11.6 3.2
 -1 -11 -6 16.27 3.63
 -1 -11 -7 0.45 2.67
 -1 -11 -7 4.05 2.84
 -1 -11 -8 19.49 2.85
 1 12 -19 78.06 7.33
 1 12 -19 67.13 7.46
 1 12 -18 178.03 16.11
 1 12 -18 183.85 16.41
 1 12 -17 8.92 6.11
 1 12 -17 6.05 6.27
 1 12 -16 25.06 7.57
 1 12 -16 18.99 7.35
 1 12 -16 13.07 5.36
 1 12 -15 -2.09 4.03
 1 12 -15 -4.68 5.62
 1 12 -15 -0.63 7.18
 1 12 -15 7.02 7.9
 1 12 -15 -2.24 1.37
 1 12 -14 3.74 4.59
 1 12 -14 -1.56 5.64
 1 12 -14 1.66 1.45
 1 12 -14 -5.39 8.64
 1 12 -13 185.78 19.6
 1 12 -12 281.38 22.59
 1 12 -12 318.05 26.93
 1 12 -12 256.18 24.9
 1 12 -12 251.42 24.31
 1 12 -12 278.05 25.17
 1 12 -11 28.81 6.41
 1 12 -11 20.25 9.22
 1 12 -11 17.99 6.45
 1 12 -11 14.61 6.76
 -1 -12 11 12.73 6.51
 1 12 -11 12.49 9.19
 1 12 -10 205.79 19.17
 1 12 -10 163.95 16.75
 -1 -12 10 174.98 17.63
 1 12 -10 172.41 18.51
 1 12 -10 132.82 15.91
 1 12 -10 175.55 17.28
 1 12 -9 68.1 9.91
 1 12 -9 73.6 12.19
 1 12 -9 64.6 9.69
 1 12 -9 64.51 10.17
 -1 -12 9 74.92 10.41
 1 12 -9 67.62 12.22
 -1 -12 8 113.25 15.63
 1 12 -8 179.01 18.06
 1 12 -8 171.45 16.84
 1 12 -8 127.64 14.98
 1 12 -8 165.9 17.17
 1 12 -7 72.88 10.2
 -1 -12 7 48.25 9.58
 1 12 -7 64.34 11.92
 1 12 -7 47.43 9.44
 1 12 -6 181.55 19.48
 1 12 -6 279.82 22.56
 -1 -12 6 222.85 21.07
 1 12 -6 254.58 22.24
 -1 -12 6 188.14 16.78
 -1 -12 5 23.26 4.09
 1 12 -5 22.9 11.98
 1 12 -5 25.32 7.67
 -1 -12 5 29.08 7.78
 1 12 -5 18.1 7.66
 1 12 -4 167.67 23.24
 -1 -12 4 127.26 11.7
 1 12 -4 175.26 16.92
 1 12 -4 167.43 19.22
 1 12 -4 133.12 11.6
 -1 -12 4 117.22 15.33
 1 12 -3 26.13 4.2
 -1 -12 3 24.02 4.34
 1 12 -3 38.37 7.74
 1 12 -3 39.85 14.06
 1 12 -3 41.28 9.24
 -1 -12 3 20.04 7.43
 -1 -12 2 80.44 7.93
 -1 -12 2 60.68 10.97
 1 12 -2 80.18 11.66
 1 12 -2 80.38 8.03
 1 12 -2 95.68 12.01
 -1 -12 1 12.41 3.64
 1 12 -1 16.52 5.93
 -1 -12 1 19.08 6.31
 -1 -12 1 9.25 3
 1 12 -1 11.17 3.65
 1 12 0 25.42 4.6
 -1 -12 0 21.4 3.82
 1 12 0 26.52 3.89
 -1 -12 0 14.52 6.58
 -1 -12 -1 40.73 11.86
 -1 -12 -2 41.24 11.39
 -1 -12 -2 25.3 4.64
 1 12 2 28.21 4.91
 -1 -12 -3 16.38 3.9
 1 12 3 11.98 3.62
 -1 -12 -4 90.39 8.31
 -1 -12 -4 85.93 8.17
 1 12 4 92.21 8.6
 -1 -12 -5 24.68 3.56
 -1 -12 -5 18.05 3.7
 -1 -12 -6 -0.97 2.54
 -1 -12 -7 12.5 2.25
 1 13 -18 9.58 4.4
 1 13 -18 4.85 4.14
 1 13 -17 38.38 7.04
 1 13 -17 33.87 6.9
 1 13 -16 -1.58 6.08
 1 13 -16 -0.48 6.68
 1 13 -15 -0.33 4.13
 1 13 -15 1.85 6.83
 1 13 -15 0.33 1.29
 1 13 -15 7.89 6.81
 1 13 -14 73.44 9.88
 1 13 -14 79.94 10.76
 1 13 -14 98.52 8.07
 1 13 -13 226.68 18.12
 1 13 -13 215.03 20.27
 1 13 -13 215.72 20.71
 1 13 -12 6.4 2.45
 1 13 -12 15.36 8.95
 1 13 -11 27.33 9.43
 1 13 -11 17.71 5.72
 -1 -13 11 15.69 6.14
 1 13 -10 5.39 6.26
 1 13 -10 5.91 4.83
 1 13 -10 6.22 9.38
 1 13 -10 4.84 8.08
 -1 -13 10 10.32 5.91
 1 13 -9 8.64 9.51
 -1 -13 9 -0.83 6.09
 1 13 -9 15.38 7.16
 1 13 -9 13.54 6.22
 1 13 -8 88.18 13.6
 -1 -13 8 58.05 10.4
 1 13 -8 66.62 10.61
 1 13 -8 77.17 11.11
 1 13 -7 37.5 7.85
 -1 -13 7 12.2 7.03
 1 13 -7 37.68 11.74
 -1 -13 7 26.01 4.06
 1 13 -7 29.59 8.19
 1 13 -6 17.1 6.61
 -1 -13 6 8.82 6.27
 1 13 -6 11.71 12.63
 -1 -13 6 4.96 3.08
 1 13 -6 1.29 6.87
 -1 -13 5 -1.11 3.24
 1 13 -5 -2.01 6.54
 -1 -13 5 -1.77 5.9
 1 13 -4 84.66 11.17
 1 13 -4 77.91 11.61
 -1 -13 4 76.02 10.83
 1 13 -4 55.62 16.94
 -1 -13 4 59.58 6.86
 1 13 -4 81.29 16.03
 1 13 -3 146.45 15.43
 1 13 -3 174.27 24.4
 -1 -13 3 119.23 11.39
 -1 -13 3 123.16 14.98
 1 13 -3 134.82 15.17
 1 13 -3 135.52 11.55
 1 13 -2 -0.87 4.79
 -1 -13 2 0.8 5.21
 1 13 -1 29.15 4.27
 -1 -13 0 29.43 4.67
 1 13 0 34.29 4.79
 -1 -13 -1 94.56 8.88
 1 13 1 96.87 9.18
 -1 -13 -2 11.76 3.5
 1 13 2 6.23 3.12
 -1 -13 -3 59.11 5.96
 -1 -13 -3 58.47 6.01
 -1 -13 -4 4.42 2.64
 1 13 4 3.61 1.27
 -1 -13 -4 5.75 2.7
 -1 -13 -5 -1.58 2.16
 1 14 -18 4 3.22
 1 14 -17 -0.89 4.85
 1 14 -16 3.33 5.26
 1 14 -16 8.65 6.02
 1 14 -15 64.86 5.71
 1 14 -15 74.07 9.65
 1 14 -15 90.27 10.03
 1 14 -14 153 12.52
 1 14 -14 131.26 14.26
 1 14 -13 12.49 2.13
 1 14 -13 15.84 7.82
 1 14 -13 9.16 7.72
 1 14 -13 23.03 5.73
 1 14 -13 14.33 2.57
 -1 -14 13 10.73 2.85
 1 14 -12 25.71 8.97
 1 14 -12 18.31 6.31
 1 14 -12 22.55 2.9
 1 14 -12 24.9 3.43
 1 14 -11 0.54 6.21
 1 14 -11 6.4 2.66
 1 14 -10 9.4 2.95
 1 14 -9 104.46 14.31
 -1 -14 9 74.25 10.63
 1 14 -9 72 10.52
 1 14 -8 188.96 19.86
 -1 -14 8 155.79 17.61
 1 14 -8 170.91 17.95
 1 14 -7 -1.48 12.25
 -1 -14 7 16.63 6.23
 1 14 -7 -0.94 5.22
 1 14 -6 76.86 15.13
 1 14 -6 72.41 10.34
 -1 -14 6 47.64 9.67
 -1 -14 5 4.14 5.38
 1 14 -5 -0.74 7.51
 1 14 -5 7.41 5.66
 -1 -14 5 0.2 2.92
 -1 -14 4 53.21 6.07
 1 14 -4 68.44 10.13
 1 14 -4 64.76 6.54
 1 14 -3 2.12 2.8
 1 14 -2 38.14 4.7
 1 14 -1 -2.54 2.31
 -1 -14 1 1.25 3.34
 -1 -14 0 37.58 4.92
 -1 -14 -1 11.21 3.33
 -1 -14 -2 51.01 5.17
 -1 -14 -2 53.11 5.28
 -1 -14 -3 5.75 2.34
 -1 -14 -3 8.36 2.38
 1 15 -17 13.92 4.1
 1 15 -16 42.54 6.64
 1 15 -15 148.32 12.12
 1 15 -15 212.62 15.34
 1 15 -14 44.25 4.09
 1 15 -14 56.9 8.77
 1 15 -13 21 7.83
 1 15 -13 15.92 2.61
 1 15 -13 20.73 2.29
 -1 -15 13 9.91 2.7
 1 15 -12 2.2 8.2
 1 15 -12 1.63 2.02
 1 15 -12 -0.51 1.49
 -1 -15 12 -0.75 2.53
 1 15 -11 11.74 8.97
 -1 -15 11 4.87 2.96
 1 15 -11 6.26 1.8
 1 15 -11 7.96 2.63
 1 15 -10 15.37 10.39
 1 15 -10 24.36 3.62
 1 15 -9 176.08 15.41
 1 15 -9 229.39 20.83
 1 15 -8 6.37 11.21
 1 15 -8 -0.52 2.81
 1 15 -7 64.76 10.47
 1 15 -7 71.77 7.38
 1 15 -6 -1.04 2.9
 1 15 -6 -1.26 6.65
 -1 -15 6 1.61 2.45
 1 15 -5 14.71 3.38
 1 15 -5 20.5 6.6
 1 15 -4 10.61 3.03
 -1 -15 3 16.23 3.43
 1 15 -3 17.23 3.14
 1 15 -2 -0.49 2.11
 -1 -15 2 1.34 3.07
 -1 -15 1 4.6 2.98
 -1 -15 0 10.98 2.63
 -1 -15 0 9.73 2.8
 -1 -15 -1 32.63 3.46
 -1 -15 -1 31.26 3.57
 1 16 -15 6.58 1.09
 1 16 -15 18.23 5.57
 1 16 -14 14.17 1.72
 1 16 -14 21.77 6.85
 1 16 -13 2.6 1.25
 1 16 -13 11.37 7.53
 1 16 -12 7.42 8.36
 1 16 -12 -1.43 1.91
 1 16 -12 1.63 1.29
 -1 -16 12 1.75 2.05
 1 16 -11 45.21 4.4
 1 16 -11 38.1 3.7
 -1 -16 11 30.41 4.26
 1 16 -10 118.64 11.38
 1 16 -10 132.57 13.49
 1 16 -10 102.55 8.34
 1 16 -10 94.85 7.69
 1 16 -9 17.12 6.11
 1 16 -9 10.16 9.24
 -1 -16 9 5.32 2.76
 1 16 -9 9.43 2.74
 1 16 -9 8.71 1.74
 1 16 -8 10.02 6.27
 1 16 -8 23.37 3.31
 -1 -16 8 12.94 3.24
 1 16 -8 15.34 2.15
 -1 -16 7 0.81 2.64
 1 16 -7 0.92 5.49
 1 16 -7 3.92 2.53
 1 16 -7 -2.06 1.34
 -1 -16 6 12.55 3.19
 1 16 -6 7.22 5.2
 1 16 -6 14.65 3.03
 1 16 -6 15.4 1.99
 1 16 -5 9.29 2.5
 -1 -16 5 7.14 2.67
 1 16 -5 5.71 1.29
 -1 -16 4 22.07 3.29
 1 16 -4 17.3 2.71
 -1 -16 3 4.86 2.64
 1 16 -3 3.92 1.75
 -1 -16 2 29.77 3.12
 -1 -16 2 24.79 3.39
 1 16 -1 -1.38 1.32
 -1 -16 1 1.48 2.01
 1 17 -13 19.46 3.72
 1 17 -13 8.77 1.3
 1 17 -12 36.81 5.54
 1 17 -12 32.6 3.35
 1 17 -12 37.16 3.21
 1 17 -11 110.84 11.02
 1 17 -11 116.76 9.57
 1 17 -11 117.89 9.25
 -1 -17 10 6.36 2.33
 1 17 -10 11.52 1.53
 1 17 -10 5.12 4.37
 1 17 -10 10.98 2.26
 -1 -17 9 13.95 3
 1 17 -9 21.53 2.29
 -1 -17 9 24.84 2.65
 1 17 -9 25.94 4.75
 1 17 -9 24.86 3.08
 -1 -17 8 5.14 2.25
 -1 -17 8 0.15 1.84
 1 17 -8 1.72 0.99
 1 17 -8 3.07 3.23
 1 17 -8 1.72 1.88
 -1 -17 7 3.58 2.02
 1 17 -7 6.03 1.35
 1 17 -7 3.96 0.97
 -1 -17 7 6.64 2.21
 1 17 -7 6.73 2.09
 -1 -17 6 8.1 2.11
 1 17 -6 7.57 1.48
 1 17 -6 8.75 2.06
 1 17 -5 31.33 2.84
 -1 -17 5 30.26 3.16
 1 17 -5 21.87 2.88
 -1 -17 4 1.71 1.69
 1 17 -4 1.93 1.18
 2 -17 3 18.58 2.49
 2 -17 4 2.63 2.07
 -2 17 -5 4.55 1.83
 -2 17 -6 0.14 1.73
 2 -17 6 -3.58 2.39
 -2 17 -7 27.3 3.17
 2 -17 7 27.2 3.03
 -2 17 -8 129.83 10.14
 2 -17 8 138.17 9.87
 2 -17 9 12.47 2.19
 2 -17 9 9.29 2.66
 -2 17 -9 13.32 2.42
 2 -17 10 1.18 2.07
 2 -17 10 0.64 1.51
 -2 17 -10 0.55 1.72
 -2 17 -11 6.87 1.82
 -2 17 -12 1.13 1.35
 -2 17 -12 1.21 0.93
 -2 17 -13 52.68 4.37
 2 -16 0 -1.16 1.88
 2 -16 1 39.8 4.04
 2 -16 2 15.82 2.89
 2 -16 3 1.88 1.51
 -2 16 -3 -0.41 1.87
 2 -16 4 16.68 3.28
 2 -16 4 18.56 3.22
 2 -16 5 30.75 4.42
 2 -16 5 38.55 4.32
 2 -16 6 42.34 5.45
 2 -16 6 55.26 5.23
 2 -16 7 174.03 15.88
 2 -16 7 206.68 15.62
 2 -16 8 40.54 5.53
 2 -16 8 55.86 5.23
 2 -16 9 6.25 3.08
 2 -16 9 11.88 2.66
 2 -16 10 11.57 2.6
 2 -16 10 8.11 2.98
 -2 16 -10 20.62 7.69
 -2 16 -10 10.88 5.2
 2 -16 11 5.32 2.2
 -2 16 -11 6.9 4.97
 2 -16 11 7.89 2.75
 -2 16 -11 15.6 7.31
 -2 16 -12 54.85 4.91
 -2 16 -12 59.13 7.21
 -2 16 -12 67.68 8.58
 2 -16 12 52.26 4.61
 -2 16 -13 160.73 12.82
 -2 16 -13 189.67 14.99
 -2 16 -13 153.05 14.44
 -2 16 -14 24.66 2.42
 -2 16 -14 27.38 4.68
 -2 16 -14 33.15 5.71
 -2 16 -15 0.8 2.94
 2 -15 -2 15.94 2.53
 2 -15 -1 4.36 2.25
 -2 15 1 4.66 1.98
 2 -15 0 53.25 5.07
 2 -15 0 57.14 5.36
 -2 15 0 51.92 5.22
 2 -15 1 6.89 2.29
 -2 15 -1 9.98 2.48
 2 -15 2 -0.13 2.08
 2 -15 2 2.21 2.88
 -2 15 -2 0.33 2.06
 2 -15 3 3.92 3.15
 2 -15 3 10.3 3.3
 2 -15 3 6.92 2.25
 2 -15 4 37.44 5.42
 2 -15 4 51.42 5.39
 2 -15 4 44.6 4.53
 2 -15 5 10.48 3.37
 2 -15 5 8.89 3.68
 2 -15 6 204.25 16.22
 2 -15 6 185.45 16.54
 -2 15 -7 151.83 15.05
 2 -15 7 148.38 13.14
 2 -15 7 148 12.67
 -2 15 -8 -2.55 5.68
 2 -15 8 3.28 3.24
 -2 15 -8 -10.36 10.09
 2 -15 8 0.4 2.85
 2 -15 9 1.05 3.14
 -2 15 -9 -10.41 9.51
 -2 15 -9 -0.5 6.07
 2 -15 10 6.69 3.16
 -2 15 -10 14.26 5.61
 -2 15 -10 20.99 8.92
 -2 15 -11 83.07 9.21
 2 -15 11 57.16 6.94
 -2 15 -12 213.42 17.66
 2 -15 12 164.77 15.85
 -2 15 -13 30.52 5.76
 -2 15 -13 34.26 3.28
 -2 15 -13 43.96 7.54
 -2 15 -14 5.01 5.78
 -2 15 -14 6.93 4.25
 -2 15 -14 4.61 1.33
 -2 15 -15 6.01 3.88
 -2 15 -15 9.82 5.24
 -2 15 -16 -1.97 3
 -2 15 -16 7.67 3.9
 2 -14 -4 -1.06 1.98
 2 -14 -3 13.73 2.93
 -2 14 3 14.19 2.68
 2 -14 -2 3.81 2.53
 2 -14 -2 7.98 2.43
 -2 14 2 9.18 2.63
 2 -14 -1 34.04 4.09
 2 -14 -1 28.01 3.7
 -2 14 1 26.9 3.99
 2 -14 0 9.5 2.67
 -2 14 0 12.52 3.03
 2 -14 1 4.53 3.26
 2 -14 1 4.24 2.46
 -2 14 -1 2.03 2.71
 2 -14 2 3.86 2.53
 2 -14 2 4.67 3.16
 2 -14 2 5.88 3.38
 -2 14 -2 4.03 2.62
 2 -14 3 13.13 4.08
 2 -14 3 13.85 3.15
 -2 14 -3 20.17 3.2
 2 -14 4 7.89 4.07
 2 -14 4 16.07 6.73
 2 -14 4 13.35 8.97
 2 -14 4 17.86 3.14
 -2 14 -4 21.19 13.76
 -2 14 -4 23.31 6.18
 -2 14 -5 205.81 20.43
 2 -14 5 193.13 20.44
 2 -14 5 191.77 17.17
 -2 14 -6 93.29 18.86
 -2 14 -6 62.15 9.86
 -2 14 -6 100.4 13.41
 2 -14 6 55.71 7.39
 2 -14 6 61.94 10.26
 -2 14 -7 29.51 6.93
 -2 14 -7 24.79 10.92
 2 -14 7 14.7 7.01
 2 -14 7 26.11 4.86
 -2 14 -8 41.88 7.92
 -2 14 -8 54.36 11.12
 2 -14 8 44.61 6.1
 2 -14 8 44.28 8.85
 2 -14 9 13.95 3.95
 -2 14 -9 25.07 6.28
 2 -14 10 135.23 12.04
 2 -14 10 116.28 14.99
 -2 14 -10 143.59 14.96
 -2 14 -11 377.87 28.1
 -2 14 -11 380.44 30.04
 2 -14 11 326.34 28.09
 -2 14 -11 335.19 29.52
 -2 14 -12 53.04 8.57
 2 -14 12 59.56 6.27
 -2 14 -12 59.2 8.18
 -2 14 -12 73.63 10.07
 -2 14 -13 -6.86 5.86
 -2 14 -13 3.21 6.82
 -2 14 -13 0.42 4.52
 -2 14 -14 0.63 1.18
 -2 14 -14 0.43 5.39
 -2 14 -14 5.84 5.3
 -2 14 -14 1.84 4.22
 -2 14 -14 5.75 6.6
 -2 14 -15 13.67 5.08
 -2 14 -15 7.32 4.72
 -2 14 -15 2.51 4.11
 -2 14 -15 5.33 5.91
 -2 14 -16 87.86 8.74
 -2 14 -16 59.31 7.1
 -2 14 -16 72.66 7.86
 -2 14 -16 70.61 7.92
 -2 14 -17 145.21 10.81
 -2 14 -17 99.5 9.58
 -2 13 5 2.39 2.2
 2 -13 -5 -0.67 2.31
 -2 13 4 9.48 2.82
 2 -13 -4 9.94 3.06
 2 -13 -3 1.08 2.48
 2 -13 -3 -1.54 2.78
 -2 13 3 0.22 2.68
 2 -13 -2 49.29 5.19
 2 -13 -2 45.2 5.28
 -2 13 2 47.73 5.62
 2 -13 -1 3.64 2.57
 -2 13 1 2.9 2.92
 2 -13 0 25.45 10.14
 -2 13 0 21.4 16.54
 -2 13 0 11.39 3.46
 2 -13 1 1.35 2.96
 2 -13 1 2.41 5.46
 2 -13 1 1.83 8.73
 -2 13 -1 0.78 3.74
 -2 13 -1 5.48 13.06
 2 -13 2 38.61 5.09
 -2 13 -2 31.84 4.67
 2 -13 2 33.32 4.37
 2 -13 2 33.57 5.3
 2 -13 2 22.64 7.59
 2 -13 2 50.99 12.75
 -2 13 -2 40.18 7.51
 -2 13 -2 52.58 17.81
 2 -13 3 52.81 5.32
 -2 13 -3 49.81 5.43
 2 -13 3 43.29 9.3
 2 -13 3 38.29 6.19
 -2 13 -3 45.33 8.88
 2 -13 3 45.05 5.87
 2 -13 4 233.82 21.12
 2 -13 4 222.94 24.38
 2 -13 4 304.27 20.49
 2 -13 4 223.58 20.57
 -2 13 -4 244.01 20.44
 -2 13 -4 345.1 37.05
 -2 13 -4 280.03 24.97
 -2 13 -4 233.38 22.65
 2 -13 5 81.37 12.02
 2 -13 5 78.68 7.28
 -2 13 -5 104.82 20.99
 -2 13 -5 103.49 14.42
 -2 13 -5 69.75 7.4
 -2 13 -5 62.42 9.98
 -2 13 -5 97.12 11.55
 2 -13 6 5.82 7.07
 2 -13 6 9.21 2.79
 -2 13 -6 21.05 10.44
 -2 13 -6 5.24 3.05
 -2 13 -6 21.66 13.8
 -2 13 -6 5.5 5.87
 -2 13 -6 8.55 5.64
 -2 13 -7 55.39 11.39
 -2 13 -7 71.06 10.1
 -2 13 -7 46.22 8.44
 -2 13 -7 55.15 8.51
 -2 13 -7 63.03 6.37
 2 -13 7 42.18 9.71
 -2 13 -8 75.95 9.73
 -2 13 -8 74.41 10.71
 -2 13 -8 61.59 9.28
 -2 13 -8 54.25 9.34
 -2 13 -8 75.59 7.42
 2 -13 8 81.51 11.87
 -2 13 -9 82.36 10.32
 -2 13 -9 91.21 12.12
 -2 13 -9 86.35 10.81
 -2 13 -9 77.83 9.61
 -2 13 -9 49.45 8.81
 -2 13 -9 83.72 7.41
 2 -13 9 54.54 10.41
 2 -13 9 57.88 7.64
 -2 13 -10 594.13 48.32
 -2 13 -10 762.69 50.41
 -2 13 -10 636.81 49.9
 -2 13 -10 549.29 47.84
 -2 13 -10 594.07 47.71
 -2 13 -10 600.62 46.52
 2 -13 10 544.51 49.81
 2 -13 10 578.47 46.73
 -2 13 -11 143.02 15.11
 -2 13 -11 141.78 14.09
 -2 13 -11 105.15 12.72
 2 -13 11 119.78 11.33
 2 -13 11 110.01 14.16
 -2 13 -11 135.33 11.14
 2 -13 12 -0.99 2.93
 -2 13 -12 15.21 7.72
 -2 13 -13 13.05 7.29
 -2 13 -13 14.77 6.24
 -2 13 -13 20.55 4.98
 -2 13 -13 15.05 5.16
 -2 13 -14 3.91 1.42
 -2 13 -14 6.94 6.53
 -2 13 -14 7.13 4.47
 -2 13 -14 2.74 5.27
 -2 13 -14 5.15 6.69
 -2 13 -15 89.63 10.29
 -2 13 -15 57.95 8.02
 -2 13 -15 81.08 9.04
 -2 13 -15 80.78 10.2
 -2 13 -16 214.15 16.46
 -2 13 -16 140.24 14.4
 -2 13 -16 162.3 15.15
 -2 13 -16 197.41 16.25
 -2 13 -17 34.98 5.66
 -2 13 -17 31.78 5.86
 -2 13 -17 19.03 3.72
 -2 13 -17 25.58 4.96
 -2 13 -18 -1.91 3.69
 -2 13 -18 3.42 3.09
 2 -12 -7 3.75 1.86
 2 -12 -6 14.73 2.97
 -2 12 6 15.64 2.95
 2 -12 -5 26.42 3.84
 -2 12 5 20.89 3.74
 -2 12 4 9.8 3.37
 2 -12 -4 7.14 2.88
 2 -12 -4 11.68 2.94
 -2 12 3 29.47 4.68
 2 -12 -3 31.44 4.34
 2 -12 -3 30.48 4.25
 2 -12 -2 -7.5 10.83
 2 -12 -1 15.14 9.69
 -2 12 1 15.97 3.96
 2 -12 -1 11.64 3.37
 2 -12 -1 11.59 3.75
 2 -12 0 -1.5 3.43
 2 -12 0 1.59 2.94
 2 -12 0 -0.78 5.25
 2 -12 0 -2.07 2.84
 2 -12 0 -7.51 10.14
 -2 12 0 7.77 4.59
 -2 12 0 -1.2 3.06
 2 -12 1 4.04 3.57
 -2 12 -1 8.72 3.23
 2 -12 1 5.61 3.02
 2 -12 1 5.07 6.1
 2 -12 1 -3.68 10.62
 -2 12 -1 8.36 14.2
 -2 12 -1 -1.7 4.41
 2 -12 2 10.87 3.39
 -2 12 -2 17.23 3.64
 -2 12 -2 13.78 14.92
 2 -12 2 13.11 4.02
 -2 12 -2 15.35 5.77
 2 -12 2 2.69 5.95
 -2 12 -3 110.47 10.28
 -2 12 -3 126.44 10.51
 2 -12 3 114.58 10.29
 -2 12 -3 144.3 23.87
 2 -12 3 116.55 11.17
 2 -12 3 113.02 14.53
 -2 12 -3 124.96 14.47
 -2 12 -3 107.61 12.57
 -2 12 -4 93.22 8.7
 -2 12 -4 126.64 15.18
 2 -12 4 85.86 8.43
 -2 12 -4 147.71 23.24
 2 -12 4 78.37 12.48
 -2 12 -4 107.16 12.81
 -2 12 -4 95.62 10.91
 2 -12 5 7.71 7.05
 -2 12 -5 0.78 2.67
 -2 12 -5 0.64 9.93
 2 -12 5 -0.21 2.92
 -2 12 -5 -2.67 13.16
 -2 12 -5 -3.8 5.86
 -2 12 -5 1.84 6.3
 -2 12 -5 -3.59 5.68
 2 -12 6 1.92 6.43
 -2 12 -6 7.73 3.23
 -2 12 -6 11.85 8.92
 2 -12 6 4.66 2.93
 -2 12 -6 2.76 6.36
 -2 12 -6 7.01 5.36
 -2 12 -6 8.44 5.43
 -2 12 -6 2.63 14.02
 -2 12 -7 12.03 6.22
 -2 12 -7 10.04 3.3
 -2 12 -7 6.1 8.39
 -2 12 -7 3.67 4.99
 -2 12 -7 4.51 5.24
 -2 12 -7 7.29 6.04
 2 -12 7 1.89 6.29
 -2 12 -8 117.09 13.74
 -2 12 -8 141.49 12.17
 -2 12 -8 162.73 16.1
 -2 12 -8 139.43 15.52
 -2 12 -8 130.96 13.76
 -2 12 -8 142.82 14.05
 2 -12 8 143.43 16.23
 -2 12 -9 657.43 57.27
 -2 12 -9 753.03 55.97
 -2 12 -9 909.07 59.79
 -2 12 -9 782.73 59.7
 -2 12 -9 636.85 57.06
 -2 12 -9 748.24 57.24
 2 -12 9 684.74 56.25
 2 -12 9 723.18 59.65
 -2 12 -10 329.1 32.01
 -2 12 -10 403.52 30.7
 -2 12 -10 457.62 34.7
 -2 12 -10 396.12 33.71
 -2 12 -10 341.95 31.96
 -2 12 -10 412.41 32.07
 2 -12 10 393.54 34.31
 -2 12 -11 -1.44 7.23
 -2 12 -11 0.53 6.07
 -2 12 -11 3.77 2.82
 -2 12 -11 -0.72 7.83
 -2 12 -11 10.18 4.6
 2 -12 11 11.14 3.43
 2 -12 11 0.82 5.71
 -2 12 -11 7.39 5.6
 -2 12 -11 4.44 5.4
 -2 12 -12 58.45 10.41
 -2 12 -12 30.14 6.89
 -2 12 -12 42.34 6.82
 -2 12 -12 40.28 4.87
 -2 12 -12 52.35 9.55
 -2 12 -12 37.66 7.45
 -2 12 -13 46.95 9.81
 -2 12 -14 153.55 14.67
 -2 12 -14 145.33 14.04
 -2 12 -14 141.03 11.86
 -2 12 -15 276.37 25.59
 -2 12 -15 393.16 28.1
 -2 12 -15 367.29 27.48
 -2 12 -15 264.18 25.04
 -2 12 -16 28.31 6.08
 -2 12 -16 35.05 7.68
 -2 12 -16 40.85 7.58
 -2 12 -16 21.05 4.63
 -2 12 -17 0.95 4.14
 -2 12 -17 0.44 5.38
 -2 12 -17 -0.81 5.54
 -2 12 -17 1.67 2.76
 -2 12 -18 0.88 4.15
 -2 12 -18 0.47 3.47
 -2 12 -18 0.63 4.2
 2 -11 -8 10.12 2.23
 -2 11 8 5.52 2.08
 -2 11 7 2.6 2.37
 2 -11 -7 2.35 2.63
 2 -11 -7 3.69 3.06
 -2 11 6 20.92 3.91
 2 -11 -6 18.87 4.13
 2 -11 -6 27.86 4.01
 -2 11 5 4.88 3.44
 2 -11 -5 12.57 3.1
 2 -11 -5 9.55 2.95
 2 -11 -5 14.04 4
 2 -11 -4 2.17 3.09
 2 -11 -4 -9.38 10.95
 -2 11 3 24.74 4.67
 2 -11 -3 34.48 11.72
 2 -11 -3 23.81 4.09
 2 -11 -2 5.69 9.68
 2 -11 -2 6.18 3.64
 -2 11 2 10.68 3.8
 2 -11 -2 6.57 3.03
 2 -11 -1 3.7 9.58
 2 -11 -1 5.93 3.48
 2 -11 -1 7.84 3.18
 2 -11 -1 5.73 5.07
 -2 11 1 9.3 3.65
 -2 11 0 11.49 3.45
 2 -11 0 12.47 9.4
 2 -11 0 8.3 3.57
 2 -11 0 14.79 6.18
 2 -11 0 17.62 3.97
 2 -11 0 12.91 3.4
 -2 11 0 11.34 5.19
 2 -11 1 23.89 7.08
 2 -11 1 13.18 4.28
 -2 11 -1 28.03 4.42
 2 -11 1 18.09 4.35
 2 -11 1 27.54 4.02
 -2 11 -1 22.37 6.51
 -2 11 -2 131.04 11.35
 2 -11 2 118.3 15.1
 2 -11 2 133.66 11.49
 -2 11 -2 158.5 15.92
 -2 11 -2 121.39 13.24
 -2 11 -2 136.96 11.77
 -2 11 -3 3.66 5.59
 2 -11 3 8.05 7.21
 -2 11 -3 7.53 12.18
 2 -11 3 0.84 2.91
 -2 11 -3 3.26 5.43
 -2 11 -3 2.55 5.6
 -2 11 -3 1.7 10.39
 -2 11 -3 3.49 2.71
 -2 11 -3 4.64 2.8
 -2 11 -4 28.43 7.02
 2 -11 4 21.02 8.12
 -2 11 -4 14.82 13.27
 2 -11 4 20.75 3.88
 -2 11 -4 18.19 5.49
 -2 11 -4 22.92 6.09
 -2 11 -4 35.49 9.64
 -2 11 -4 21.83 3.81
 -2 11 -4 23.64 3.54
 -2 11 -5 50.01 8.49
 2 -11 5 41.31 9.58
 -2 11 -5 40.72 7.07
 -2 11 -5 46.19 9.54
 2 -11 5 44.17 5.35
 -2 11 -5 63.77 17.43
 -2 11 -5 41.87 5.29
 -2 11 -5 54.72 7.89
 -2 11 -5 41.59 6.94
 -2 11 -6 32.16 7.45
 2 -11 6 19.12 7.8
 -2 11 -6 31.78 6.67
 -2 11 -6 34.2 8.66
 2 -11 6 25.34 4.3
 -2 11 -6 29.13 13.66
 -2 11 -6 33.23 4.49
 -2 11 -6 32.56 6.46
 -2 11 -6 33.47 6.8
 -2 11 -7 144.47 15.27
 2 -11 7 154.17 16.21
 -2 11 -7 120.72 13.16
 -2 11 -7 168.7 15.49
 2 -11 7 105.29 11.23
 -2 11 -7 155.4 11.97
 -2 11 -7 110 12.87
 -2 11 -7 155.66 13.51
 -2 11 -8 543.41 38.84
 -2 11 -8 416.49 36.43
 -2 11 -8 489.24 36.6
 2 -11 8 446.91 38.82
 -2 11 -8 443.87 35.2
 -2 11 -8 452.97 38.57
 -2 11 -8 393.56 36.35
 -2 11 -9 91.85 12.26
 -2 11 -9 137.88 15.41
 -2 11 -9 148.55 15.11
 -2 11 -9 137.05 14.28
 -2 11 -9 122.25 11.14
 -2 11 -9 133.11 12.92
 -2 11 -9 138.88 13.1
 2 -11 9 126.65 14.92
 2 -11 9 123.23 11.59
 -2 11 -10 21.31 6.32
 2 -11 10 23.84 7.26
 2 -11 10 24.51 4.67
 -2 11 -10 23.02 8.46
 -2 11 -10 27.16 4.17
 -2 11 -10 30.28 8.87
 -2 11 -10 29.77 6.02
 -2 11 -10 25.9 6.23
 -2 11 -10 32.35 6.59
 -2 11 -11 32.13 6.12
 -2 11 -11 44.18 7.32
 -2 11 -11 33.94 4.4
 -2 11 -11 35.79 9.44
 -2 11 -11 31.45 5.88
 2 -11 11 31.57 4.77
 2 -11 11 26.52 7.24
 -2 11 -11 38.64 6.63
 -2 11 -11 23.26 6.16
 -2 11 -12 4.51 5.03
 -2 11 -12 9.55 5.11
 -2 11 -12 5.74 8.11
 -2 11 -12 1.61 2.34
 -2 11 -12 1.01 5.64
 -2 11 -13 291.42 23.74
 -2 11 -13 272.89 22.97
 -2 11 -13 266.2 21.88
 -2 11 -13 261.08 22.46
 -2 11 -13 257.98 23.73
 -2 11 -14 524.94 42.76
 -2 11 -14 629.61 46.16
 -2 11 -15 106.54 10.98
 -2 11 -15 118.58 11.86
 -2 11 -16 5.12 3.56
 -2 11 -16 3.98 4.59
 -2 11 -16 0.55 6.62
 -2 11 -17 8.95 4.49
 -2 11 -17 14.73 6.31
 -2 11 -18 2.09 4.88
 -2 11 -18 1.52 3.58
 -2 11 -18 3.54 5
 -2 11 -19 54.99 5.93
 -2 11 -19 37.68 4.8
 -2 11 -19 56.93 6.02
 -2 10 9 21.4 2.89
 2 -10 -9 21.54 2.84
 -2 10 8 0.95 2.4
 2 -10 -8 2.46 3.26
 2 -10 -8 -2.55 2.73
 -2 10 7 13.01 3.42
 2 -10 -7 8.89 4.05
 2 -10 -7 12.91 3.34
 2 -10 -6 2.93 2.78
 2 -10 -6 -0.28 4.23
 -2 10 6 0.28 3.14
 2 -10 -5 0.88 4.16
 2 -10 -5 -5.73 9.1
 2 -10 -4 -2.33 3
 -2 10 4 -1.31 3.6
 2 -10 -4 -1.92 9.15
 2 -10 -4 -2.75 7.63
 2 -10 -4 -4.68 4.31
 2 -10 -4 -1.6 3.27
 2 -10 -3 -2.42 3.51
 2 -10 -3 1.87 10.22
 2 -10 -3 2.75 3.04
 -2 10 3 1 3.5
 2 -10 -2 1.19 3.25
 -2 10 2 1.65 3.37
 2 -10 -2 1.78 9.89
 2 -10 -2 1.67 2.78
 -2 10 1 76.3 9.8
 2 -10 -1 67.38 14.14
 2 -10 -1 79.25 7.35
 -2 10 1 71.66 7.85
 2 -10 -1 79.15 7.66
 2 -10 -1 72.41 7.45
 2 -10 -1 71.31 9.87
 2 -10 0 7.11 3.34
 2 -10 0 3.64 5.72
 2 -10 0 10.33 3.39
 -2 10 0 9.66 3.73
 2 -10 0 11.9 3.67
 -2 10 0 10.33 5.21
 2 -10 1 205.41 16.91
 -2 10 -1 207.27 17.3
 -2 10 -1 196.25 18.31
 -2 10 -1 233.76 20.7
 2 -10 1 202.71 20.17
 -2 10 -2 64.44 6.36
 -2 10 -2 86.25 11.68
 2 -10 2 63.28 6.51
 -2 10 -2 53.93 7.92
 -2 10 -2 51.73 8.12
 -2 10 -2 63.64 6.63
 2 -10 2 76.99 10.28
 -2 10 -2 82.19 10.26
 -2 10 -3 43.58 7.78
 2 -10 3 29.12 7.81
 -2 10 -3 28.92 8.64
 2 -10 3 18.92 3.98
 -2 10 -3 24.3 6.06
 -2 10 -3 24.66 5.63
 -2 10 -3 22.36 3.79
 -2 10 -3 24.01 3.71
 -2 10 -3 28.9 12.79
 -2 10 -4 1.4 2.47
 -2 10 -4 -0.87 5.46
 2 -10 4 3.39 6.7
 -2 10 -4 -1.95 4.91
 -2 10 -4 0.39 3.9
 -2 10 -4 1.13 5.16
 -2 10 -4 4.6 2.38
 2 -10 4 3.1 3.14
 -2 10 -4 -2.61 7.31
 -2 10 -4 17.49 12.76
 -2 10 -5 29.01 7.4
 2 -10 5 22.9 7.67
 -2 10 -5 23.48 5.83
 -2 10 -5 24.21 5.48
 -2 10 -5 26.25 6.1
 -2 10 -5 35.23 7.96
 2 -10 5 25.8 4.34
 -2 10 -5 39.09 14.77
 -2 10 -5 27.86 4.04
 -2 10 -6 43.38 8.04
 2 -10 6 46.93 9.16
 -2 10 -6 30.17 6.48
 -2 10 -6 41.49 6.91
 -2 10 -6 35 6.27
 -2 10 -6 40.1 8.45
 2 -10 6 33.65 5.06
 -2 10 -6 49.99 14.13
 -2 10 -6 42.22 4.96
 2 -10 7 435.53 36.32
 -2 10 -7 337.76 33.26
 -2 10 -7 489.38 33.97
 -2 10 -7 416.5 33.7
 -2 10 -7 469.59 35.41
 2 -10 7 377.99 32.41
 -2 10 -7 468.91 36.42
 -2 10 -7 428.98 32.62
 -2 10 -8 50.83 8.11
 -2 10 -8 87.02 8.89
 -2 10 -8 59.63 8.36
 -2 10 -8 68.03 6.97
 2 -10 8 85.41 10.84
 -2 10 -8 69.98 9.5
 -2 10 -8 76.48 10.84
 -2 10 -9 13.26 5.45
 -2 10 -9 18.33 5.59
 -2 10 -9 32.73 6.23
 -2 10 -9 22.38 3.78
 2 -10 9 32.06 6.89
 -2 10 -9 22.51 6.05
 -2 10 -9 23.85 8.4
 -2 10 -10 1.38 5.05
 -2 10 -10 3.46 4.87
 -2 10 -10 9.2 5.27
 -2 10 -10 -0.67 4.17
 2 -10 10 0.75 5.52
 2 -10 10 1.84 3.17
 -2 10 -10 0.92 5.74
 -2 10 -10 0.67 7.66
 -2 10 -10 0.95 2.54
 -2 10 -11 21.09 4.69
 2 -10 11 4.68 3.25
 -2 10 -11 14.71 3.07
 -2 10 -11 18.15 5.04
 -2 10 -11 11.14 7.68
 -2 10 -11 17.04 6.41
 -2 10 -11 19.62 5.33
 -2 10 -11 21.53 5.64
 -2 10 -11 14.42 5.69
 -2 10 -12 269 23.29
 -2 10 -12 273.52 23.41
 -2 10 -12 234.3 21.19
 -2 10 -12 242.61 21.99
 -2 10 -12 293.4 23.37
 -2 10 -12 321.53 22.9
 -2 10 -12 315.76 25.64
 -2 10 -13 734.32 61.42
 -2 10 -13 715.75 59.62
 -2 10 -13 814.27 60.72
 -2 10 -13 812.68 60.7
 -2 10 -13 813.9 61.43
 -2 10 -13 986.81 64.11
 -2 10 -13 761.57 61.47
 -2 10 -14 244.72 21.34
 -2 10 -14 276.57 23.5
 -2 10 -14 250.06 20.46
 -2 10 -14 243.09 21.25
 -2 10 -14 236.63 19.94
 -2 10 -14 206.47 20.55
 -2 10 -15 3.93 5.74
 -2 10 -15 3.04 4.12
 -2 10 -15 12.39 4.4
 -2 10 -16 24.49 8.12
 -2 10 -16 16.53 5.78
 -2 10 -16 17.38 4.14
 -2 10 -16 9.71 5.06
 -2 10 -17 -2.36 4.2
 -2 10 -17 10.59 6.64
 -2 10 -17 5.96 4.64
 -2 10 -18 42.03 5.88
 -2 10 -18 66.38 7.98
 -2 10 -19 156.67 11.74
 -2 10 -19 149.37 11.29
 2 -9 -10 27.4 4.04
 -2 9 9 7.94 2.56
 2 -9 -9 6.36 3.61
 2 -9 -9 3.14 2.63
 2 -9 -9 5.09 2.26
 -2 9 8 9.82 3.1
 2 -9 -8 7.9 4.03
 2 -9 -8 12.04 3.37
 2 -9 -8 10.19 2.73
 -2 9 7 9.03 3.44
 2 -9 -7 9.77 4.46
 2 -9 -7 5.66 2.79
 2 -9 -7 9.07 3.52
 2 -9 -6 12.92 4.85
 2 -9 -6 1.92 9.31
 -2 9 6 4.37 3.43
 2 -9 -6 3.48 2.76
 2 -9 -6 1.46 2.89
 2 -9 -5 14.7 3.64
 -2 9 5 23.48 4.61
 2 -9 -5 26.62 10.65
 2 -9 -5 16.23 8.55
 2 -9 -5 18.71 3.72
 2 -9 -4 -0.31 4.32
 2 -9 -4 4.13 2.99
 -2 9 4 1 3.46
 2 -9 -4 1.82 8.21
 2 -9 -3 -2.3 4.25
 2 -9 -3 -0.23 3.1
 2 -9 -3 1.6 2.9
 2 -9 -3 -1.7 7.98
 -2 9 3 2.64 3.76
 -2 9 2 79.08 8.18
 2 -9 -2 73.56 8.07
 2 -9 -2 82.09 7.63
 2 -9 -2 88.11 7.52
 2 -9 -2 69.99 7.23
 2 -9 -2 70.31 9.19
 2 -9 -2 72.69 14.13
 -2 9 1 -2.86 4.6
 2 -9 -1 6.08 2.86
 2 -9 -1 2.48 4.61
 2 -9 -1 1.64 2.98
 -2 9 1 1.81 3.38
 2 -9 -1 1.91 2.81
 2 -9 -1 2.23 3.45
 2 -9 0 51.87 5.54
 2 -9 0 55.95 8.43
 -2 9 0 49.18 8.36
 -2 9 0 45.71 5.95
 -2 9 -1 78.75 7.92
 2 -9 1 82.74 7.65
 -2 9 -1 79.07 7.38
 -2 9 -1 76.62 9.02
 2 -9 1 77.4 10.38
 -2 9 -1 76.78 8.8
 -2 9 -1 103.34 11.53
 -2 9 -1 108.54 11.59
 -2 9 -2 5.17 2.91
 2 -9 2 9.91 3.29
 -2 9 -2 7.23 2.59
 -2 9 -2 6.59 4.68
 -2 9 -2 9.28 4.02
 2 -9 2 8.72 6.1
 -2 9 -2 8.23 5.43
 -2 9 -2 17.28 7.72
 -2 9 -3 1.25 2.41
 2 -9 3 2.34 3.25
 2 -9 3 6.07 6.66
 -2 9 -3 -0.33 4.27
 -2 9 -3 -0.65 4.76
 -2 9 -3 3.29 3.83
 -2 9 -3 -3.28 4.84
 -2 9 -3 0.21 2.46
 -2 9 -4 3.48 2.61
 -2 9 -4 5.66 5.64
 2 -9 4 3.86 6.26
 -2 9 -4 7.58 11.32
 2 -9 4 0.61 3.36
 -2 9 -4 1.63 4.86
 -2 9 -4 1.99 4.04
 -2 9 -4 3.6 4.25
 -2 9 -4 0.18 2.21
 -2 9 -5 72.31 6.81
 2 -9 5 72.06 10.63
 -2 9 -5 83.37 15.56
 -2 9 -5 76.12 8.43
 -2 9 -5 58.01 7.77
 -2 9 -5 58.24 7.69
 -2 9 -5 92.07 9.98
 -2 9 -5 94.35 10.86
 2 -9 5 59.96 7.02
 -2 9 -6 439.89 34.84
 2 -9 6 459.96 38.13
 2 -9 6 413.69 34.81
 -2 9 -6 531.16 38.7
 -2 9 -6 391.38 35.39
 -2 9 -6 470.13 35.88
 -2 9 -6 503.9 37.1
 -2 9 -7 324.6 24.96
 2 -9 7 338.89 25.4
 2 -9 7 241.74 21.39
 -2 9 -7 259.42 23.54
 -2 9 -7 290.06 22.56
 -2 9 -7 226.72 21.96
 -2 9 -7 267.14 21.28
 2 -9 8 14.37 6.36
 -2 9 -8 9.17 4.86
 2 -9 8 12.17 4.13
 -2 9 -8 19.38 3.32
 -2 9 -8 23.64 7.57
 -2 9 -8 16.19 5.86
 -2 9 -8 6.91 4.03
 2 -9 9 17.45 6.28
 -2 9 -9 19.2 5.77
 -2 9 -9 18.07 3.46
 -2 9 -9 20.45 5.7
 -2 9 -9 19.72 7.97
 -2 9 -9 21.75 6.16
 -2 9 -9 13.6 4.72
 -2 9 -10 52.5 7.63
 -2 9 -10 65.29 8.18
 -2 9 -10 53.57 5.81
 -2 9 -10 61.94 7.72
 2 -9 10 50.89 6.04
 2 -9 10 52.18 8.45
 -2 9 -10 64.11 8.21
 -2 9 -10 76.77 10.32
 -2 9 -10 58.2 8.26
 -2 9 -11 183.03 16.66
 -2 9 -11 155.92 14.46
 -2 9 -11 121.45 13.09
 -2 9 -11 142.29 12.2
 -2 9 -11 154.92 14.42
 -2 9 -11 155.08 13.61
 -2 9 -11 128.22 14.05
 -2 9 -12 598.93 47.08
 -2 9 -12 584.64 46.01
 -2 9 -12 648.8 47.31
 -2 9 -12 550 46.99
 -2 9 -12 644.27 46.37
 -2 9 -12 547.96 45.17
 -2 9 -13 122 12.87
 -2 9 -13 117.2 10.19
 -2 9 -13 125.51 11.93
 -2 9 -13 112.43 12.85
 -2 9 -13 130.02 12.94
 -2 9 -14 10.12 5.76
 -2 9 -14 -0.48 5.72
 -2 9 -14 -0.29 4.46
 -2 9 -14 -5.12 5.42
 -2 9 -14 -0.42 4.56
 -2 9 -14 4.11 5.82
 -2 9 -15 20.35 4.89
 -2 9 -16 6.36 5.72
 -2 9 -16 7.34 5.48
 -2 9 -16 10.51 5.05
 -2 9 -16 9.59 3.56
 -2 9 -16 14.2 4.86
 -2 9 -17 163.84 15.71
 -2 9 -17 171.39 16.01
 -2 9 -18 147.2 14.4
 -2 9 -18 167.73 14.54
 -2 9 -19 36.96 5.46
 -2 9 -19 19.63 3.41
 2 -8 -11 19.35 3.63
 2 -8 -11 13.72 4.37
 2 -8 -10 6.38 3.78
 2 -8 -10 5.24 2.37
 2 -8 -10 4.16 2.46
 -2 8 10 6.94 2.33
 2 -8 -9 0.29 4.25
 2 -8 -9 -0.76 2.39
 2 -8 -9 1.97 3.04
 -2 8 9 0.23 2.53
 2 -8 -8 1.6 4.47
 2 -8 -7 11.44 3.27
 -2 8 7 9.45 3.47
 2 -8 -7 11.57 4.95
 2 -8 -7 8.67 2.87
 2 -8 -7 4.35 3.09
 2 -8 -6 29.67 4.44
 2 -8 -6 18.83 10.16
 -2 8 6 32.33 5.07
 2 -8 -5 57.33 6.04
 2 -8 -5 42.74 11.89
 2 -8 -5 45.49 5.47
 -2 8 5 65.74 6.89
 2 -8 -5 65.92 5.91
 2 -8 -5 63.23 12.14
 2 -8 -4 4.03 2.92
 2 -8 -4 5.86 2.25
 -2 8 4 7.15 3.86
 2 -8 -4 8.19 8.09
 2 -8 -4 3.41 3.12
 2 -8 -3 3.83 2.76
 2 -8 -3 1.29 1.93
 2 -8 -3 10.44 8.28
 2 -8 -3 0.6 2.91
 -2 8 3 3.78 3.46
 2 -8 -2 14.15 3.31
 2 -8 -2 17.98 3.59
 2 -8 -2 15.88 3.11
 2 -8 -2 13.94 4.6
 2 -8 -2 13.53 8.27
 -2 8 2 24.87 5.31
 -2 8 2 16.73 4
 -2 8 1 68.95 7.88
 2 -8 -1 87.54 7.53
 2 -8 -1 71.62 9.32
 2 -8 -1 81.11 7.5
 -2 8 1 98.17 10.79
 -2 8 0 2.91 5.09
 2 -8 0 5.32 2.94
 -2 8 0 4.3 4.36
 -2 8 -1 7.56 5.26
 -2 8 -1 8.48 4.51
 2 -8 1 7.75 2.98
 -2 8 -2 123.09 12.43
 2 -8 2 129.3 11.62
 -2 8 -3 35.34 5.98
 -2 8 -3 35.59 5.27
 -2 8 -3 47.07 6.53
 2 -8 3 32.56 4.86
 -2 8 -4 163.2 15.22
 2 -8 4 164.49 14.6
 -2 8 -5 367.41 29.58
 -2 8 -6 16.17 4.59
 -2 8 -7 26.11 6.07
 -2 8 -7 22.31 5.16
 2 -8 7 12.56 4.65
 -2 8 -7 14.36 5.25
 -2 8 -7 14.3 4.7
 -2 8 -8 20.23 5.23
 -2 8 -8 19.39 5.13
 -2 8 -8 18.7 3.32
 -2 8 -8 20 5.14
 -2 8 -8 12.65 5.13
 2 -8 8 10.98 4.77
 -2 8 -8 19.75 5.37
 -2 8 -8 19.98 6.74
 2 -8 8 17.46 5.9
 -2 8 -9 2.29 4.52
 2 -8 9 4.82 4.8
 2 -8 9 -0.42 2.77
 -2 8 -9 -0.8 4.62
 -2 8 -9 4.11 4.93
 -2 8 -9 -1.89 5.01
 -2 8 -9 1.21 2.35
 -2 8 -9 2.27 3.44
 -2 8 -10 128.44 12.46
 -2 8 -10 137.4 12.08
 -2 8 -10 129.4 12.74
 -2 8 -10 126.86 12.7
 -2 8 -10 96.12 11.44
 2 -8 10 131.08 10.97
 -2 8 -10 150.09 12.88
 -2 8 -10 124.3 10.77
 -2 8 -11 336.39 30.26
 -2 8 -11 346.49 29.47
 -2 8 -11 408.73 31.42
 -2 8 -11 399.11 30.54
 -2 8 -11 391.25 31.4
 -2 8 -12 101.9 9.63
 -2 8 -12 75.31 7.61
 -2 8 -12 86.87 10.37
 -2 8 -12 93.49 9.63
 -2 8 -12 93.49 10.67
 -2 8 -12 94.17 9.15
 -2 8 -12 92.26 10.22
 -2 8 -13 15.15 6.43
 -2 8 -13 5.71 2.56
 -2 8 -13 9.06 4.96
 -2 8 -13 9.6 5.67
 -2 8 -13 18.52 5.06
 -2 8 -13 18.52 6.15
 -2 8 -13 10.99 5.35
 -2 8 -14 27.38 6.97
 -2 8 -14 32.42 5.58
 -2 8 -14 20.53 6.29
 -2 8 -14 29.07 6.24
 -2 8 -14 36.65 7.09
 -2 8 -15 12.21 4.71
 -2 8 -16 242.17 19.53
 -2 8 -16 225.77 20.69
 -2 8 -16 242.63 20.52
 -2 8 -16 214.24 20.04
 -2 8 -17 393.51 31.08
 -2 8 -17 414.47 29.93
 -2 8 -17 357.17 30.57
 -2 8 -17 333.74 30.21
 -2 8 -18 57.34 6.87
 -2 8 -18 47.01 6.28
 -2 8 -19 4 2.96
 -2 8 -19 2.36 4.5
 2 -7 -12 23.71 4.28
 2 -7 -12 23.55 4.55
 2 -7 -12 21.56 3.81
 2 -7 -11 1.42 2.25
 2 -7 -11 0.23 3.58
 2 -7 -10 12.87 3.21
 2 -7 -10 12.4 2.97
 2 -7 -10 12.88 4.67
 -2 7 10 4.4 2.67
 2 -7 -9 2.92 4.68
 2 -7 -9 -3.29 2.65
 2 -7 -8 1.15 2.89
 2 -7 -8 -2.43 5.2
 -2 7 8 -1.16 2.95
 2 -7 -8 -0.81 2.79
 2 -7 -8 1.28 3.35
 2 -7 -8 -0.65 2.41
 2 -7 -7 29.44 4.31
 -2 7 7 39.09 5.19
 2 -7 -7 36.88 4.74
 2 -7 -7 43.18 10.33
 2 -7 -6 115.97 9.57
 2 -7 -6 115.77 15.91
 2 -7 -6 107.28 9.25
 2 -7 -6 101.02 9.34
 2 -7 -6 93.1 16.78
 -2 7 6 99.73 10.16
 2 -7 -5 30.21 4.11
 -2 7 5 31.83 4.95
 2 -7 -5 31.15 3.87
 2 -7 -5 24.04 9.95
 2 -7 -4 4.29 8.14
 2 -7 -4 5.28 2.61
 2 -7 -4 2.61 2.81
 -2 7 4 -1.21 3.32
 2 -7 -4 4.4 2.34
 2 -7 -3 29.28 8.79
 2 -7 -3 21.83 3.4
 2 -7 -3 19.06 3.43
 2 -7 -3 17.19 2.81
 -2 7 3 17.9 4.06
 2 -7 -3 24.03 2.94
 2 -7 -2 0.16 2.18
 2 -7 -2 0.44 4.05
 2 -7 -2 4.54 7.51
 2 -7 -2 1.11 2.53
 2 -7 -2 0.62 2.35
 2 -7 -2 2.18 1.75
 2 -7 -1 154.49 14.59
 2 -7 -1 153.95 12.73
 2 -7 0 1 4.98
 -2 7 0 11.26 5.25
 2 -7 0 7.58 3.05
 2 -7 1 3.19 5.69
 -2 7 -1 -0.73 6.08
 2 -7 2 26.81 6.67
 -2 7 -2 17.99 6.79
 2 -7 3 23.12 7.7
 -2 7 -3 41.48 8.12
 2 -7 4 415.23 32.85
 -2 7 -4 298.27 32.47
 -2 7 -5 171.11 20.81
 -2 7 -5 132.47 15.67
 2 -7 5 169.61 15.66
 -2 7 -6 12.07 5.36
 2 -7 6 17.48 6.11
 2 -7 7 -1.09 4.92
 -2 7 -7 -1.18 4.98
 -2 7 -7 -0.21 4
 -2 7 -8 38.34 5.42
 -2 7 -8 47.53 6.05
 -2 7 -8 39.5 6.16
 2 -7 8 53.17 7.5
 -2 7 -8 36.95 6.41
 -2 7 -9 134.9 12.03
 -2 7 -9 131.66 11.42
 -2 7 -9 134.25 12.44
 -2 7 -9 155.83 13.16
 -2 7 -9 142.93 13.06
 2 -7 9 110.8 12.48
 2 -7 9 150.97 11.65
 -2 7 -10 292.99 26.77
 -2 7 -10 345.45 26.92
 -2 7 -10 404.61 28.03
 -2 7 -10 337.14 27.62
 -2 7 -10 307.01 26.01
 -2 7 -10 363.58 26.76
 -2 7 -11 150.9 14.08
 -2 7 -11 167.51 14.29
 -2 7 -11 177.11 15.28
 -2 7 -11 169.16 15.06
 -2 7 -11 143.14 12.76
 -2 7 -11 164.23 13.85
 -2 7 -12 0.47 5.69
 -2 7 -12 5.01 4.77
 -2 7 -12 -0.45 5.31
 -2 7 -12 0.31 4.91
 -2 7 -12 2.79 4.4
 -2 7 -13 8.46 6.4
 -2 7 -13 4.75 2.43
 -2 7 -13 17.44 6.51
 -2 7 -13 6.38 5.33
 -2 7 -13 13.63 5.01
 -2 7 -13 6.72 4.64
 -2 7 -14 6.73 6.31
 -2 7 -14 14.03 5.65
 -2 7 -14 14.47 5.66
 -2 7 -14 10.08 4.99
 -2 7 -14 11.8 6.54
 -2 7 -15 39.95 4.85
 -2 7 -15 49.72 6.54
 -2 7 -15 39.86 7.02
 -2 7 -15 62.05 8.36
 -2 7 -15 49.42 7.88
 -2 7 -16 195.77 16.16
 -2 7 -16 195.52 18.21
 -2 7 -16 209.87 17.29
 -2 7 -16 225.8 18.71
 -2 7 -16 194.46 17
 -2 7 -16 199.72 17.78
 -2 7 -17 84.76 9.14
 -2 7 -17 72.24 9.29
 -2 7 -17 82.23 8.05
 -2 7 -17 70.5 8.26
 -2 7 -18 1.11 4.23
 -2 7 -18 1.88 4.5
 -2 7 -18 -2.22 3.02
 -2 7 -19 0.83 2.85
 -2 7 -19 1.46 4.26
 2 -6 -13 39.34 5.1
 2 -6 -13 38.69 4.83
 2 -6 -13 30.53 4.38
 2 -6 -12 3.3 4.87
 2 -6 -12 2.24 3.49
 2 -6 -11 32.53 4.3
 2 -6 -11 44.35 4.58
 2 -6 -11 32.14 5.71
 -2 6 10 43.65 5.15
 2 -6 -10 48.42 6.69
 2 -6 -10 39.32 5.07
 2 -6 -9 2.37 2.99
 -2 6 9 1.88 2.89
 2 -6 -9 0.53 3.28
 2 -6 -9 -0.69 4.99
 2 -6 -9 4.54 2.88
 2 -6 -8 12.92 3.22
 2 -6 -8 22.64 3.7
 -2 6 8 15.49 3.95
 2 -6 -8 19.94 3.88
 2 -6 -8 19.48 9.07
 2 -6 -8 15.95 3.65
 -2 6 7 91.49 10.2
 2 -6 -7 117.01 9.78
 2 -6 -7 126.6 16.53
 2 -6 -7 113.48 9.8
 -2 6 6 61.13 6.94
 2 -6 -6 67.26 6.4
 2 -6 -6 75.06 12.52
 2 -6 -6 58.68 13.32
 2 -6 -6 67.07 6.45
 2 -6 -5 42.17 10.68
 2 -6 -5 39.67 4.55
 2 -6 -5 42.78 4.48
 2 -6 -5 35 4.51
 -2 6 5 34.33 5.12
 2 -6 -4 3.69 7.01
 2 -6 -4 4.94 2.57
 2 -6 -4 1.05 2.28
 2 -6 -4 1.63 2.17
 2 -6 -3 144.83 11.07
 2 -6 -3 121.53 10.77
 2 -6 -3 140.91 12.32
 -2 6 3 152.33 13.38
 2 -6 -3 124.05 10.96
 2 -6 -3 137.83 10.85
 2 -6 -2 12.05 2.52
 2 -6 -2 6.34 3.93
 -2 6 2 14.25 4.94
 2 -6 -2 10.35 2.15
 2 -6 -2 11.59 2.88
 2 -6 -1 75.54 8.63
 2 -6 -1 72.33 6.16
 -2 6 1 75.35 10.12
 2 -6 0 205.82 13.31
 -2 6 0 61.4 12.15
 2 -6 1 6.34 5.21
 2 -6 2 15.66 5.95
 -2 6 -3 1023.89 50.96
 2 -6 3 406.86 41.04
 -2 6 -4 1966.74 116.69
 2 -6 4 1278.59 109.88
 2 -6 5 37.66 6.93
 -2 6 -5 48.62 11.62
 -2 6 -5 18.49 6.65
 2 -6 6 24.15 6.25
 -2 6 -6 7.86 5.51
 2 -6 7 5.82 4.8
 -2 6 -7 3.62 4.55
 -2 6 -8 14.86 4.02
 -2 6 -8 16.45 4.48
 2 -6 8 17.12 3.04
 2 -6 8 10.77 4.52
 -2 6 -8 13.73 4.32
 -2 6 -8 17.86 4.88
 -2 6 -9 745.87 55.43
 -2 6 -9 674.76 54.74
 -2 6 -9 790.67 55.57
 2 -6 9 684.02 55.69
 -2 6 -9 701.63 54.59
 -2 6 -9 681.92 55.52
 -2 6 -10 134.65 12.41
 -2 6 -10 114.4 10.98
 -2 6 -10 150.8 12.49
 -2 6 -10 140.23 13.02
 -2 6 -10 142.49 12.09
 -2 6 -11 1.27 4.12
 -2 6 -11 1.49 4.66
 -2 6 -11 3.77 5.29
 -2 6 -11 5.19 5.35
 -2 6 -11 5.91 5.04
 -2 6 -12 13.46 4.79
 -2 6 -12 11.8 5.68
 -2 6 -12 11.8 5.17
 -2 6 -12 16.53 5.98
 -2 6 -12 18.46 5.66
 -2 6 -13 2.95 5.82
 -2 6 -13 -0.29 4.55
 -2 6 -13 3.87 4.72
 -2 6 -13 -5.81 2.77
 -2 6 -13 -1.9 5.41
 -2 6 -13 3.26 5.67
 -2 6 -14 140.07 12.86
 -2 6 -14 167.84 14.61
 -2 6 -14 125.89 13.78
 -2 6 -14 121.02 12.46
 -2 6 -15 229.35 19.76
 -2 6 -15 229.69 19.72
 -2 6 -15 195.54 17.26
 -2 6 -15 233.61 18.39
 -2 6 -16 43.66 6.3
 -2 6 -16 43.65 6.03
 -2 6 -16 33.28 4.37
 -2 6 -16 51.69 6.29
 -2 6 -16 42.9 7.41
 -2 6 -16 39.06 7.44
 -2 6 -17 9.93 3.89
 -2 6 -17 14.22 4.06
 -2 6 -17 13.01 2.37
 -2 6 -17 10.89 5.38
 -2 6 -17 18.72 5.78
 -2 6 -17 13.25 4.15
 -2 6 -18 10.07 4.49
 -2 6 -18 10.24 4.53
 -2 6 -19 3.89 4.16
 -2 6 -19 1.28 2.77
 2 -5 -14 34.98 4.73
 2 -5 -14 32.35 4.45
 2 -5 -13 0.82 3.31
 2 -5 -13 0.96 4.64
 2 -5 -13 -2.41 3.99
 2 -5 -12 17.99 3.22
 2 -5 -12 19.05 4.67
 2 -5 -12 16.18 5.82
 2 -5 -12 22.56 3.51
 2 -5 -11 15.68 3.36
 2 -5 -11 11.27 3.18
 2 -5 -11 18.31 4.94
 2 -5 -10 23.97 5.5
 2 -5 -10 19.11 3.73
 2 -5 -10 21.38 3.93
 2 -5 -10 16.67 3.79
 2 -5 -9 37.89 5.58
 2 -5 -9 51.59 10.61
 2 -5 -9 61.47 6.05
 2 -5 -9 53.3 5.87
 -2 5 9 55.56 6.08
 2 -5 -9 56.84 5.84
 2 -5 -9 55.02 7.42
 2 -5 -8 116.12 10.17
 2 -5 -8 116.81 10.38
 2 -5 -8 125.13 16.22
 -2 5 8 110.05 10.63
 2 -5 -8 119.12 10.15
 2 -5 -7 0.42 2.58
 -2 5 7 -0.56 2.94
 2 -5 -7 2.17 2.36
 2 -5 -6 25.42 9.9
 2 -5 -6 29.84 3.92
 2 -5 -6 28.89 3.66
 -2 5 6 21.14 4.23
 2 -5 -6 30.15 8.8
 2 -5 -5 -1.23 6.81
 2 -5 -5 0.6 2.36
 2 -5 -5 -0.14 2.13
 2 -5 -5 -0.33 2.22
 2 -5 -4 100.21 8.8
 2 -5 -4 92.24 9.41
 2 -5 -4 101.43 8.79
 2 -5 -4 120.35 8.98
 2 -5 -3 313.02 27.86
 2 -5 -3 338.3 31.36
 2 -5 -3 369.73 27.02
 -2 5 3 341.42 29.15
 2 -5 -2 319.11 22.19
 2 -5 -2 317.67 23.67
 2 -5 -1 46.54 6.38
 2 -5 0 338.94 27.78
 2 -5 1 3.35 4.6
 2 -5 2 144.14 13.92
 -2 5 -3 0.98 9.5
 2 -5 3 -0.41 5.43
 -2 5 -4 -5.19 10.53
 2 -5 4 5.97 5.52
 2 -5 5 121.74 12.07
 2 -5 6 14.39 5.19
 2 -5 7 390.28 27.43
 2 -5 7 372.23 28.86
 -2 5 -8 415.97 33.14
 2 -5 8 408.56 31.62
 2 -5 8 416.62 32.98
 -2 5 -8 407.55 32.06
 -2 5 -9 256.17 20
 -2 5 -9 267.68 19.4
 -2 5 -9 220.14 20.27
 -2 5 -9 234.71 19.17
 -2 5 -9 238.75 20.14
 -2 5 -9 259.05 20.79
 -2 5 -10 35.16 5.83
 -2 5 -10 36.25 4.11
 -2 5 -10 30.7 5.93
 -2 5 -10 33.32 3.55
 -2 5 -10 31.71 6.22
 -2 5 -10 38.72 5.32
 -2 5 -11 29.99 6.12
 -2 5 -11 34.9 4.23
 -2 5 -11 35.1 6.13
 -2 5 -11 36.07 3.72
 -2 5 -11 37.64 6.73
 -2 5 -11 47.78 5.85
 -2 5 -12 53.49 5.5
 -2 5 -12 54.86 6.87
 -2 5 -12 64.15 8.43
 -2 5 -12 46.04 7.26
 -2 5 -12 58.68 7.52
 -2 5 -13 90.84 10.79
 -2 5 -13 91.29 9.7
 -2 5 -13 96.97 11.02
 -2 5 -13 91.81 9.39
 -2 5 -13 79.49 8.09
 -2 5 -13 97 9.67
 -2 5 -14 329.77 27.21
 -2 5 -14 311.31 25.87
 -2 5 -14 297.34 25.98
 -2 5 -14 344.75 27.42
 -2 5 -15 81.05 10.33
 -2 5 -15 91.23 10.62
 -2 5 -15 87.68 9
 -2 5 -15 79.7 7.72
 -2 5 -16 2.61 4.02
 -2 5 -16 -5.24 4.45
 -2 5 -16 1.29 5.47
 -2 5 -16 5.43 2.44
 -2 5 -16 5.37 4.48
 -2 5 -16 3.54 5.38
 -2 5 -17 13.33 3.8
 -2 5 -17 18.85 4.15
 -2 5 -17 7.13 5.32
 -2 5 -17 17.41 2.66
 -2 5 -17 7.19 4.06
 -2 5 -17 17.04 5.33
 -2 5 -18 9.39 4.31
 -2 5 -18 8.93 4.33
 -2 5 -18 9.77 3.29
 -2 5 -19 27.07 4.02
 -2 5 -19 41.36 5.34
 2 -4 -15 22.66 3.64
 2 -4 -15 26.63 3.84
 2 -4 -14 0.5 3.68
 2 -4 -14 -1.08 3.08
 2 -4 -14 -0.22 4.27
 2 -4 -13 24.51 4.61
 2 -4 -13 31.54 6.09
 2 -4 -13 21.75 3.47
 2 -4 -12 4.9 3.12
 2 -4 -12 10.14 3.08
 2 -4 -12 7.43 4.21
 2 -4 -11 21.67 4.05
 2 -4 -11 21.82 3.82
 2 -4 -11 21.89 5.27
 2 -4 -10 165 14.63
 2 -4 -10 177.06 20.52
 2 -4 -10 182.43 14.54
 2 -4 -10 172.52 14.33
 2 -4 -9 95.81 9.09
 2 -4 -9 108.75 9.33
 2 -4 -9 120.55 16.06
 2 -4 -9 103.96 9.45
 -2 4 9 96.84 9.42
 2 -4 -9 105.72 9.18
 2 -4 -8 3.58 2.45
 2 -4 -8 10.74 7.91
 2 -4 -8 6.61 3.14
 -2 4 8 5.94 3.08
 2 -4 -8 6.1 2.98
 2 -4 -7 82.43 6.88
 -2 4 7 56.97 6.81
 2 -4 -7 63.76 6.3
 2 -4 -7 62.88 11.4
 2 -4 -6 38.91 10.45
 2 -4 -6 46.23 4.93
 2 -4 -6 42.39 4.47
 2 -4 -6 43.39 9.16
 2 -4 -5 16.6 3
 2 -4 -5 10.82 2.55
 -2 4 4 49.25 6.64
 2 -4 -4 61.16 5.34
 2 -4 -4 48.12 5.69
 2 -4 -4 58.97 10.21
 2 -4 -3 327.43 25.32
 2 -4 -3 323.03 26.11
 2 -4 -3 346.53 29.49
 2 -4 -2 71.69 7.13
 2 -4 -2 55.1 9.58
 2 -4 -1 3.92 3.63
 -2 4 0 141.42 13.15
 2 -4 0 158.98 13.44
 -2 4 -1 96.81 9.85
 2 -4 1 116.79 10.56
 2 -4 2 84.05 8.67
 -2 4 -2 105.74 13.22
 2 -4 3 455 34.05
 -2 4 -3 517.51 38.53
 2 -4 4 5.74 4.58
 -2 4 -4 8.13 3.25
 2 -4 5 251.68 20.91
 2 -4 6 870.37 67.13
 2 -4 7 951.5 45.96
 -2 4 -7 360.09 44.86
 2 -4 8 559.62 43.92
 -2 4 -8 618.74 44.18
 -2 4 -8 520.01 43.74
 -2 4 -9 6.07 2.45
 -2 4 -9 9.97 1.99
 -2 4 -9 5.47 4.31
 -2 4 -9 10.39 4.68
 -2 4 -9 6.3 4.65
 -2 4 -9 8.99 4.63
 -2 4 -10 4.13 2.6
 -2 4 -10 7 1.82
 -2 4 -10 4.4 4.57
 -2 4 -10 8.15 2.04
 -2 4 -10 9.17 4.58
 -2 4 -10 13.12 4.84
 -2 4 -11 2.21 4.66
 -2 4 -11 7.85 5.26
 -2 4 -11 8 5.14
 -2 4 -11 6.93 2.71
 -2 4 -12 51.98 6.96
 -2 4 -12 30.93 4.72
 -2 4 -12 47.63 6.76
 -2 4 -12 42.01 4.72
 -2 4 -12 49 7.71
 -2 4 -13 213.12 18.7
 -2 4 -13 194.18 16.26
 -2 4 -13 185.4 16.52
 -2 4 -13 222.1 17.96
 -2 4 -13 207.21 17.46
 -2 4 -13 220.01 17.79
 -2 4 -14 93.26 9.7
 -2 4 -14 96.41 11.16
 -2 4 -14 103.04 11.3
 -2 4 -14 83.76 9.86
 -2 4 -15 2.64 2.62
 -2 4 -16 4.47 2.37
 -2 4 -16 13.91 5.81
 -2 4 -16 9.92 4.31
 -2 4 -16 3.32 3.98
 -2 4 -16 5.39 3.84
 -2 4 -16 11.39 5.41
 -2 4 -17 -0.15 2.04
 -2 4 -17 1.71 4.84
 -2 4 -17 -1.38 4.63
 -2 4 -17 -3.69 3.73
 -2 4 -18 14.64 4.38
 -2 4 -18 20.5 3.49
 -2 4 -18 22.47 4.5
 2 -3 -15 2.92 4
 2 -3 -15 2.94 3.49
 2 -3 -14 4.7 5.01
 2 -3 -14 6.26 4.41
 2 -3 -14 3.77 3.17
 2 -3 -13 23.07 3.98
 2 -3 -13 18.55 3.64
 2 -3 -13 28.64 4.83
 2 -3 -12 25.65 4.09
 2 -3 -12 22.27 5.14
 2 -3 -12 23.17 4
 2 -3 -11 144.35 12.39
 2 -3 -11 147.83 12.68
 2 -3 -11 127.96 17.73
 2 -3 -10 86.83 8.74
 2 -3 -10 116.52 15.72
 2 -3 -10 93.05 9.86
 2 -3 -10 96.73 8.7
 2 -3 -10 96.15 8.54
 2 -3 -9 1.61 2.29
 2 -3 -9 0.23 2.95
 2 -3 -9 -3.64 7.58
 2 -3 -9 2.72 2.97
 2 -3 -9 -0.18 2.91
 -2 3 9 -0.93 2.61
 2 -3 -8 126.4 15.09
 2 -3 -8 120.89 10.06
 2 -3 -8 114.09 9.63
 2 -3 -8 111.39 9.6
 -2 3 8 104.52 9.95
 2 -3 -7 20.66 7.88
 2 -3 -7 17.78 3.47
 2 -3 -7 18.09 2.77
 -2 3 7 12.45 3.26
 2 -3 -7 20.37 3.27
 2 -3 -6 53.76 5.51
 2 -3 -5 204.88 17.63
 2 -3 -5 249.49 21.63
 2 -3 -5 233.02 17.62
 2 -3 -5 218.47 22.57
 2 -3 -4 322.84 23.17
 2 -3 -4 327.33 27.53
 2 -3 -4 259.16 23.43
 2 -3 -3 7.8 6.01
 2 -3 -3 10.63 3.29
 -2 3 2 33.17 4.6
 2 -3 -2 39.22 7.1
 2 -3 -2 31.25 4.48
 2 -3 -1 2.47 3.68
 -2 3 1 1.1 3.07
 2 -3 0 161.15 13.71
 -2 3 0 157.2 13.4
 2 -3 1 200.24 16.49
 -2 3 -1 193.72 16.11
 2 -3 2 28.18 5.14
 -2 3 -2 31.26 4.35
 -2 3 -2 42.92 9.94
 2 -3 3 18.18 4.41
 -2 3 -3 14.9 3.36
 -2 3 -3 20.52 9.78
 -2 3 -4 102.59 9.06
 2 -3 4 97.85 9.49
 -2 3 -5 71.18 6.89
 2 -3 5 72.57 7.24
 2 -3 6 675.64 54.21
 -2 3 -6 757.2 55.3
 -2 3 -7 96.8 8.17
 2 -3 7 114.87 7.89
 -2 3 -8 142.37 13.38
 -2 3 -8 172.78 14.99
 -2 3 -9 21.23 3.36
 -2 3 -9 27.09 3.07
 -2 3 -9 22.81 5.03
 -2 3 -9 23.47 5.34
 -2 3 -9 33.15 6.14
 -2 3 -10 2.9 1.81
 -2 3 -10 0.99 4.46
 -2 3 -10 2.67 1.65
 -2 3 -10 9.43 5.04
 -2 3 -10 1.12 2.46
 -2 3 -11 172.2 15.97
 -2 3 -11 209.42 17.02
 -2 3 -11 198.27 16.25
 -2 3 -11 174.63 14.81
 -2 3 -12 434.18 35.05
 -2 3 -12 521 36.39
 -2 3 -12 515.66 35.49
 -2 3 -12 388.32 34.21
 -2 3 -12 428.41 34.01
 -2 3 -13 89.58 9.72
 -2 3 -13 94.42 10.89
 -2 3 -13 85.57 8.4
 -2 3 -13 89.86 8.03
 -2 3 -14 22.42 6.66
 -2 3 -14 16.8 3.62
 -2 3 -14 26.44 5.84
 -2 3 -15 10.27 3.03
 -2 3 -16 4.05 1.99
 -2 3 -16 5.67 5.4
 -2 3 -16 3.13 4.99
 -2 3 -16 5.7 2.46
 -2 3 -16 2.95 4.05
 -2 3 -16 8.83 3.43
 -2 3 -17 49.76 6.51
 -2 3 -17 38.4 5.37
 -2 3 -17 47.9 6.71
 -2 3 -18 74.54 7.68
 -2 3 -18 80.19 7.06
 -2 3 -18 77.7 7.79
 2 -2 -16 3.86 3.08
 2 -2 -16 3.35 3.44
 2 -2 -15 0.57 4.04
 2 -2 -15 2.48 4.65
 2 -2 -14 0.18 2.44
 2 -2 -14 5.15 5.55
 2 -2 -14 -0.23 3.44
 2 -2 -14 4.38 4.85
 2 -2 -13 55.3 5.92
 2 -2 -13 58.1 6.88
 2 -2 -12 86.05 8.61
 2 -2 -12 86.67 13.28
 2 -2 -12 91.9 8.39
 2 -2 -11 91.69 8.88
 2 -2 -11 89.08 13.91
 2 -2 -11 101.98 8.83
 2 -2 -11 88.39 9.03
 2 -2 -11 81.62 9.51
 2 -2 -11 99.1 8.05
 2 -2 -10 3.72 7.06
 2 -2 -10 0.91 2.87
 2 -2 -10 0.37 3.03
 2 -2 -10 2.4 2.88
 2 -2 -9 25.16 8.35
 2 -2 -9 23.33 3.71
 2 -2 -9 30.32 4.21
 2 -2 -9 27.03 3.7
 2 -2 -8 77.86 6.87
 2 -2 -8 101.44 12.68
 -2 2 8 70.31 7.17
 2 -2 -8 80.48 6.79
 2 -2 -8 76.22 7.26
 2 -2 -8 72.05 7.37
 2 -2 -7 17.66 3.33
 2 -2 -7 14.62 2.96
 2 -2 -6 131 12.98
 2 -2 -6 85.32 8.22
 2 -2 -5 126.57 14.11
 2 -2 -5 114.01 9.42
 2 -2 -5 130.74 13.24
 2 -2 -5 103.33 9.13
 2 -2 -4 8.81 2.93
 -2 2 4 7.43 2.62
 2 -2 -4 9.74 7.14
 2 -2 -4 7.75 2.55
 2 -2 -3 515.08 40.82
 -2 2 3 530.63 40.86
 2 -2 -3 582.9 43.64
 2 -2 -2 255.73 20.48
 -2 2 2 253.56 20.38
 2 -2 -2 274.8 22.43
 2 -2 -1 180.27 15.56
 2 -2 -1 217.43 17.02
 2 -2 0 933.55 76.01
 2 -2 0 1104.05 76.62
 2 -2 1 1300.38 104.05
 -2 2 -1 1641.71 106.8
 2 -2 2 2.78 3.44
 2 -2 3 63.16 6.52
 -2 2 -4 120.96 10.25
 2 -2 4 125.53 10.69
 -2 2 -5 160.36 13.4
 -2 2 -5 169.24 14.3
 2 -2 5 171.35 13.83
 -2 2 -6 27.35 5.2
 -2 2 -6 29.19 5.34
 2 -2 6 28.03 3.96
 -2 2 -7 2.02 1.97
 -2 2 -7 3.6 3.97
 -2 2 -7 4.15 4.42
 -2 2 -8 319.47 25.1
 -2 2 -8 278.5 23.68
 -2 2 -9 1.63 1.67
 -2 2 -9 0.22 4.5
 2 -2 9 0.83 2.77
 -2 2 -9 -2.25 4.63
 -2 2 -9 0.85 3.06
 -2 2 -9 2.22 2.49
 -2 2 -10 211.71 19.14
 -2 2 -10 262.33 18.32
 -2 2 -10 211.87 17.96
 -2 2 -10 230.49 18.52
 -2 2 -10 251.14 19.6
 -2 2 -10 234.52 18.35
 -2 2 -11 525.87 41.78
 -2 2 -11 534.11 41.09
 -2 2 -11 605.62 42.21
 -2 2 -11 474.17 41.06
 -2 2 -11 546.32 40.92
 -2 2 -12 126.4 10.17
 -2 2 -12 103.76 11.41
 -2 2 -12 115.24 10.49
 -2 2 -13 21.81 5.59
 -2 2 -13 29.21 6.94
 -2 2 -13 16.39 3.24
 -2 2 -14 46.46 5.65
 -2 2 -14 61.23 8.57
 -2 2 -15 12.76 4.61
 -2 2 -15 9.78 5.6
 -2 2 -15 8.55 5.98
 -2 2 -15 13.08 3.16
 -2 2 -16 43.99 6.92
 -2 2 -16 38.3 4.2
 -2 2 -16 43.97 6.3
 -2 2 -16 49.53 5.55
 -2 2 -17 73.35 7.04
 -2 2 -17 66.01 7.62
 -2 2 -17 74.82 8.06
 -2 2 -18 17.42 2.76
 -2 2 -18 16.74 3.19
 -2 2 -18 16.93 3.56
 2 -1 -17 6.86 2.74
 2 -1 -17 10.26 2.86
 2 -1 -16 17.98 4.44
 2 -1 -16 15.62 4.59
 2 -1 -15 0.68 4.62
 2 -1 -15 5.57 5.15
 2 -1 -15 -0.79 2.11
 2 -1 -14 29.65 4.4
 2 -1 -14 38.96 6.57
 2 -1 -14 30.48 4.05
 2 -1 -14 43.46 7.21
 2 -1 -14 21.44 4.66
 2 -1 -13 110.63 11.16
 2 -1 -13 132.42 11.05
 2 -1 -13 119.62 9.98
 2 -1 -13 142.21 12.98
 2 -1 -13 104.5 10.51
 2 -1 -13 133.98 10.76
 2 -1 -12 96.8 9.93
 2 -1 -12 121.87 15.62
 2 -1 -12 106.1 12.03
 2 -1 -12 106.31 8.99
 2 -1 -12 115.56 9.76
 2 -1 -11 5 7.29
 2 -1 -11 0.77 3.08
 2 -1 -11 -0.3 1.88
 2 -1 -11 4.19 3.67
 2 -1 -11 0.28 4.16
 2 -1 -11 0.45 2.69
 2 -1 -10 8.44 4.29
 2 -1 -10 7.13 3
 2 -1 -10 7.67 3.02
 2 -1 -10 13.01 8.06
 2 -1 -9 119.68 8.95
 2 -1 -9 78.17 8.56
 2 -1 -9 115.79 14.19
 2 -1 -9 93.89 8.34
 2 -1 -9 92.25 8.7
 2 -1 -8 178.76 16.41
 2 -1 -8 205.27 16.61
 2 -1 -8 243.89 16.82
 2 -1 -8 198.46 16.55
 2 -1 -8 221.14 21.22
 2 -1 -7 158.48 17.23
 2 -1 -7 164.15 13.4
 2 -1 -6 91.81 7.83
 2 -1 -6 81.36 11.19
 2 -1 -5 1.54 1.58
 2 -1 -5 3.13 2.26
 -2 1 5 0.52 1.82
 2 -1 -5 -1.77 6.25
 2 -1 -5 3.42 2.55
 2 -1 -4 41.04 4.24
 2 -1 -4 51.45 7.91
 2 -1 -3 32.55 7.34
 2 -1 -3 33.68 4.22
 2 -1 -2 684.44 52.89
 2 -1 -2 665.37 51.32
 2 -1 -1 120.34 10.72
 2 -1 -1 106.89 9.63
 2 -1 0 189.88 16.45
 -2 1 0 258.87 18.88
 2 -1 1 29.96 4.42
 2 -1 2 259.14 20.58
 2 -1 3 4.06 3.05
 -2 1 -4 5.52 2.72
 -2 1 -5 13.47 2.22
 2 -1 5 14.56 2.47
 -2 1 -5 9.03 3.45
 2 -1 6 29.86 3.08
 -2 1 -6 39.72 5.31
 -2 1 -6 28.53 3.04
 -2 1 -6 26.66 5.12
 -2 1 -7 29.05 5.14
 -2 1 -7 31.06 5.25
 -2 1 -8 1.8 4.44
 2 -1 8 -1.11 3.24
 -2 1 -8 1.54 2.95
 -2 1 -8 0.24 2.53
 -2 1 -9 182.41 13.87
 -2 1 -9 160.15 14.82
 -2 1 -9 170.92 14.03
 -2 1 -9 190.4 15.34
 2 -1 9 177.44 15.06
 -2 1 -9 177.87 14.21
 -2 1 -9 166.06 13.7
 -2 1 -10 135.46 12.37
 -2 1 -10 125.04 11.41
 -2 1 -10 118.66 11.38
 -2 1 -10 137.65 11.19
 -2 1 -11 160.64 14.61
 -2 1 -11 167.13 13.78
 -2 1 -11 160.19 13.79
 -2 1 -11 161.8 13.41
 -2 1 -12 10.43 5.44
 -2 1 -12 24.05 4.38
 -2 1 -12 16.05 3.82
 -2 1 -12 20.62 3.5
 -2 1 -13 22.65 3.56
 -2 1 -14 -0.22 2.85
 -2 1 -15 82.88 8.31
 -2 1 -15 54.67 5.79
 -2 1 -15 43.02 5.23
 -2 1 -15 73.16 8.65
 -2 1 -16 94.99 8.49
 -2 1 -16 85 7.62
 -2 1 -16 89.23 8.92
 -2 1 -17 23.45 4.45
 -2 1 -17 18.56 3.78
 -2 1 -17 24.55 3.51
 2 0 -17 8.11 3.63
 2 0 -17 5.4 3.37
 2 0 -16 54.6 7.11
 2 0 -16 51.14 7.08
 2 0 -15 13.48 2.05
 2 0 -15 16.3 3.59
 2 0 -15 13.34 2.87
 2 0 -15 21.4 5.61
 2 0 -14 107.55 9.72
 2 0 -14 113.13 10.22
 2 0 -13 102.64 10.94
 2 0 -13 97.27 9.18
 2 0 -13 86.04 10.8
 2 0 -13 89.29 8.02
 2 0 -13 74.77 13.31
 2 0 -13 101.83 8.8
 2 0 -12 56.95 6.4
 2 0 -12 59.86 6.57
 2 0 -12 71.28 7.23
 2 0 -12 54.42 7.14
 2 0 -12 76.81 12.34
 2 0 -12 65.35 8.36
 2 0 -12 83.63 9.38
 2 0 -12 65.34 5.91
 2 0 -11 31.85 5.61
 2 0 -11 44.98 4.98
 2 0 -11 35.1 5.34
 2 0 -11 49.19 6.9
 2 0 -11 33.84 9.66
 2 0 -11 43.46 4.9
 2 0 -10 45.48 4.56
 2 0 -10 32.89 4.39
 2 0 -10 29.1 5.04
 2 0 -10 28.78 4.35
 2 0 -10 35.89 9.3
 2 0 -10 21.97 4.57
 2 0 -10 34.18 4.19
 2 0 -10 31.98 3.84
 2 0 -9 147.54 11.92
 2 0 -9 146.62 11.83
 2 0 -9 168.41 12.18
 2 0 -9 113.44 11.59
 2 0 -9 130.14 11.46
 2 0 -9 163.14 17.11
 2 0 -8 279.67 26.21
 2 0 -8 342.88 26.37
 2 0 -8 320.5 26.23
 2 0 -8 390.82 26.49
 2 0 -8 364.59 26.41
 2 0 -7 454.78 38.83
 2 0 -7 454.62 35.13
 2 0 -6 144.45 10.08
 -2 0 6 104.54 9.57
 2 0 -6 123.09 9.55
 2 0 -6 119.09 13.73
 2 0 -5 109.75 8.93
 2 0 -5 107.62 12.15
 2 0 -4 158.7 12.68
 2 0 -4 156.64 15.08
 2 0 -3 117.53 9.95
 2 0 -3 134.19 12.37
 2 0 -2 323.65 25.53
 2 0 -2 343.2 26.77
 2 0 -1 261.29 20.95
 2 0 -1 279.23 21.6
 2 0 0 33.82 3.91
 2 0 1 451.18 34.1
 2 0 1 439.25 33.63
 2 0 2 695.28 53.06
 2 0 3 342.02 28.56
 -2 0 -3 396.45 29.37
 -2 0 -3 377.31 28.19
 2 0 4 2.92 1.93
 -2 0 -4 0.68 3.85
 -2 0 -4 2.45 2.6
 2 0 5 3.49 1.68
 -2 0 -5 -0.67 3.12
 -2 0 -5 0.47 4.44
 -2 0 -6 19.56 4.31
 -2 0 -6 21.99 4.6
 2 0 7 46.36 5.57
 -2 0 -7 38.64 5.88
 2 0 8 91.41 9.01
 -2 0 -8 92.6 9.13
 -2 0 -8 87.55 8
 -2 0 -9 104.73 8.62
 -2 0 -9 96.79 8.18
 -2 0 -9 92.3 9.58
 -2 0 -9 90.74 8.74
 -2 0 -9 102.03 8.85
 -2 0 -9 97.85 8.11
 -2 0 -10 82.24 7.43
 -2 0 -10 82.19 8.79
 -2 0 -10 77.94 7.63
 -2 0 -10 77.26 7.76
 -2 0 -11 122.64 10.38
 -2 0 -11 118.85 11.61
 -2 0 -11 119.19 10.67
 -2 0 -11 115.06 10.67
 -2 0 -12 8.87 3.08
 -2 0 -12 8.21 4.06
 -2 0 -12 5.28 3.29
 -2 0 -13 0.17 2.62
 -2 0 -13 2.36 2.96
 -2 0 -13 4.15 3.8
 -2 0 -14 63.15 6.53
 -2 0 -15 93.32 9.21
 -2 0 -15 109.96 10.05
 -2 0 -16 30.22 4.75
 -2 0 -16 36.46 5.77
 -2 0 -16 35.39 4.52
 -2 0 -16 19.14 3.01
 -2 0 -17 18.63 2.89
 -2 0 -17 9.48 3.51
 2 1 -18 0.89 2.5
 2 1 -18 1.07 2.62
 2 1 -17 4.32 4.13
 2 1 -17 10.78 4.14
 2 1 -16 75.03 8.29
 2 1 -16 57.36 8
 2 1 -15 110.9 10.93
 2 1 -15 93.54 10.7
 2 1 -15 95.38 8
 2 1 -15 87.7 8.36
 2 1 -15 97.98 8.78
 2 1 -14 117.49 11.76
 2 1 -14 132.49 16.93
 2 1 -14 155.42 14.4
 2 1 -14 160.82 14.37
 2 1 -14 150.63 11.59
 2 1 -14 167.07 12.68
 2 1 -14 124.38 12.22
 2 1 -13 7.62 6.31
 2 1 -13 12.61 6.17
 2 1 -13 2.58 3.89
 2 1 -13 7.43 2.1
 2 1 -13 5.61 3.25
 2 1 -13 12.03 7.12
 2 1 -13 2.06 5.23
 2 1 -12 -0.96 1.78
 2 1 -12 4.79 3.73
 2 1 -12 0.76 3.01
 2 1 -12 -2.27 3.83
 2 1 -12 -2.69 6.63
 2 1 -12 1.47 2.16
 2 1 -12 -1.25 2.46
 2 1 -12 4.92 5.48
 2 1 -12 -3.65 6.66
 2 1 -12 -1.24 4.89
 2 1 -11 45.38 5.16
 2 1 -11 61.59 5.52
 2 1 -11 42.76 5.73
 2 1 -11 41.45 5.77
 2 1 -11 36.58 5.19
 2 1 -11 46.38 5.05
 2 1 -11 41.55 4.84
 2 1 -11 51.61 7.8
 2 1 -11 51.24 7.12
 2 1 -11 38.34 9.56
 2 1 -10 32.69 3.96
 2 1 -10 24.89 4.43
 2 1 -10 30.75 5.07
 2 1 -10 29.71 4.22
 2 1 -10 18.14 7.69
 2 1 -10 30.15 5.84
 2 1 -10 26.14 3.74
 2 1 -10 27.85 3.87
 2 1 -10 30.21 4.79
 2 1 -10 30.07 4.15
 2 1 -9 120.01 9.7
 2 1 -9 126.3 9.67
 2 1 -9 131.32 11.17
 2 1 -9 118.26 13.97
 2 1 -9 99.63 9.19
 2 1 -9 88.11 9.57
 2 1 -9 145.2 10.39
 2 1 -9 108.35 9.95
 2 1 -9 93.02 9.41
 2 1 -8 124.52 12.26
 2 1 -8 148.56 12.63
 2 1 -8 169.09 12.72
 2 1 -8 187.13 12.7
 2 1 -8 168.23 12.96
 2 1 -8 137.25 12.38
 2 1 -7 117.92 10.82
 2 1 -7 136.42 10.88
 2 1 -7 135.85 11.19
 2 1 -7 148.5 14.7
 2 1 -6 118.6 14.65
 2 1 -6 147.9 11.65
 2 1 -5 456.09 37.38
 2 1 -5 455.51 35.01
 2 1 -4 20.4 5.98
 2 1 -4 13.4 2.54
 2 1 -3 2.35 4.69
 2 1 -3 3.32 2.33
 2 1 -2 1579.46 121.98
 2 1 -2 1612.89 121.2
 2 1 -1 25.27 4.23
 2 1 -1 22.01 3.34
 2 1 0 32.09 3.52
 2 1 0 28.32 3.75
 2 1 1 112.41 9.44
 2 1 2 1151.25 87.34
 -2 -1 -3 442.65 34.41
 2 1 3 464.09 34.73
 -2 -1 -4 12.78 4.94
 -2 -1 -4 13.23 2.99
 2 1 4 9.14 2.31
 -2 -1 -5 4.56 5.27
 -2 -1 -5 8.25 3.37
 2 1 5 6.35 3.62
 -2 -1 -5 8.23 3.74
 2 1 6 269.13 22.69
 -2 -1 -6 283.43 22.21
 -2 -1 -6 278.42 25.18
 2 1 7 32.99 5.6
 -2 -1 -7 40.9 4.63
 -2 -1 -7 43.51 4.49
 -2 -1 -8 83.01 7.51
 -2 -1 -8 80.17 6.85
 -2 -1 -8 73.04 7.44
 -2 -1 -8 86.09 7.53
 -2 -1 -9 2.76 1.74
 -2 -1 -9 2.07 3.44
 -2 -1 -9 7.12 3.09
 -2 -1 -10 47.56 7.07
 -2 -1 -10 52.54 5.48
 -2 -1 -10 46.54 5.73
 -2 -1 -10 47.9 5.88
 -2 -1 -11 25.9 4.4
 -2 -1 -11 30.4 4.94
 -2 -1 -11 23.67 3.94
 -2 -1 -11 25.31 6.04
 -2 -1 -12 7.3 4.05
 -2 -1 -12 4.46 2.97
 -2 -1 -13 42.54 5.37
 -2 -1 -14 57.67 5.76
 -2 -1 -15 36.48 6.14
 -2 -1 -15 16.45 3.05
 -2 -1 -15 28.31 5.17
 -2 -1 -16 8.6 2.07
 -2 -1 -16 8.31 4.1
 -2 -1 -16 16.72 3.26
 -2 -1 -16 12.64 3.27
 2 2 -18 1.39 3.26
 2 2 -18 6.43 3.28
 2 2 -17 27.97 5.25
 2 2 -17 25.21 5.31
 2 2 -16 89.21 9.84
 2 2 -16 93.76 9.79
 2 2 -16 83.54 7.26
 2 2 -15 111.01 9.75
 2 2 -15 114.7 11.06
 2 2 -15 99.66 9.19
 2 2 -14 0.42 5
 2 2 -14 -1.13 6.51
 2 2 -14 -1.71 2.32
 2 2 -14 -3.23 3.86
 2 2 -14 -0.95 5.82
 2 2 -14 2 6.28
 2 2 -14 4.07 3.59
 2 2 -14 3.46 1.86
 2 2 -13 48.6 7.89
 2 2 -13 48.1 7.16
 2 2 -13 45.5 9.76
 2 2 -13 42.92 4.46
 2 2 -13 43.37 4.67
 2 2 -13 44.11 7.98
 2 2 -13 39.85 5.76
 2 2 -13 40.45 4.78
 2 2 -12 38.73 6.97
 2 2 -12 36.03 4.62
 2 2 -12 31.73 4.96
 2 2 -12 40.03 4.87
 2 2 -12 33.8 6.65
 2 2 -12 36.76 9.39
 2 2 -12 27.7 4.76
 2 2 -12 38.32 4.07
 2 2 -12 34.3 4.38
 2 2 -12 36.72 7.44
 2 2 -12 35.78 5.27
 2 2 -12 37.33 4.35
 2 2 -11 124.84 12.45
 2 2 -11 116.68 10.35
 2 2 -11 119.9 10.92
 2 2 -11 125.94 12.47
 2 2 -11 110.75 15.46
 2 2 -11 115.51 10.76
 2 2 -11 116.39 12.32
 2 2 -11 115.22 10.45
 2 2 -11 114.96 10.95
 2 2 -11 143.76 10.85
 2 2 -11 135.21 10.56
 2 2 -10 520.52 41.15
 2 2 -10 498.45 37.26
 2 2 -10 464.15 35.59
 2 2 -10 465.56 36
 2 2 -10 507.07 37.31
 2 2 -10 419.35 35.84
 2 2 -10 442.83 36.72
 2 2 -10 397.94 35.7
 2 2 -10 344.3 35.94
 2 2 -10 621.36 36.51
 2 2 -10 421.63 35.93
 2 2 -10 550.62 36.12
 2 2 -10 515.85 35.88
 2 2 -9 735.02 44.37
 2 2 -9 506.62 43.73
 2 2 -9 500.83 43.71
 2 2 -9 566.35 48.03
 2 2 -9 637.88 43.93
 2 2 -9 693.7 43.86
 2 2 -9 485.48 43.62
 2 2 -9 572.06 44.47
 2 2 -9 571.94 43.81
 2 2 -9 658.93 45.1
 2 2 -9 507.52 43.62
 2 2 -9 551.97 43.42
 2 2 -8 6.15 2.86
 2 2 -8 8.73 3.24
 2 2 -8 10.21 6.73
 2 2 -8 5.67 2.51
 2 2 -7 73.32 9.77
 2 2 -7 76.12 5.6
 2 2 -6 352.37 30.18
 2 2 -5 93.69 11.05
 2 2 -5 91.71 8.11
 2 2 -4 390.84 32.6
 2 2 -4 399.65 30.87
 2 2 -3 520.81 39.2
 2 2 -3 553.86 40.23
 2 2 -3 547.1 39.02
 2 2 -3 479.16 38.34
 2 2 -2 95.8 8.47
 2 2 -2 87 9.25
 2 2 -2 88.26 8.18
 2 2 -2 94.68 7.63
 2 2 -1 1096.48 83.1
 2 2 -1 1056.46 83.04
 2 2 -1 1070.34 82.9
 2 2 -1 1120.85 82.61
 2 2 0 347.54 28.52
 2 2 0 361.06 28.38
 2 2 0 377.81 28.2
 2 2 1 201.66 16.67
 2 2 1 214.39 16.61
 2 2 1 200.73 16.54
 2 2 2 559.23 40.58
 2 2 2 494.58 40.41
 -2 -2 -3 97.22 8.63
 2 2 3 100.4 9.14
 -2 -2 -4 54.33 6.07
 2 2 4 59.99 6.61
 2 2 5 45.14 5.91
 -2 -2 -5 36.77 5.29
 -2 -2 -5 42.35 8.1
 2 2 6 37.82 5.72
 -2 -2 -6 42.86 4.26
 -2 -2 -6 34.23 7.8
 -2 -2 -6 26.81 4.04
 -2 -2 -6 34.31 4.19
 -2 -2 -7 32.71 4.52
 -2 -2 -7 40.49 4.73
 2 2 7 41.84 4.64
 -2 -2 -7 34.15 8.93
 -2 -2 -7 42.42 4.73
 -2 -2 -7 48.08 4.73
 2 2 8 80.01 7.07
 -2 -2 -8 82.29 7.22
 -2 -2 -8 71.74 6.44
 -2 -2 -8 68.23 7.13
 -2 -2 -8 68.38 7.05
 -2 -2 -9 1.42 1.81
 -2 -2 -9 1.69 2.87
 -2 -2 -9 4.12 3.66
 -2 -2 -10 26.24 4.11
 -2 -2 -10 22.42 4.08
 -2 -2 -10 33.62 5
 -2 -2 -11 3.95 3.03
 -2 -2 -11 -1.52 3.99
 -2 -2 -12 10.58 3.51
 -2 -2 -12 15.36 4.42
 -2 -2 -12 16.25 3.21
 -2 -2 -13 72.66 7.04
 -2 -2 -13 88.14 7.89
 -2 -2 -14 38.67 4.43
 -2 -2 -15 7.94 2.1
 -2 -2 -15 14.66 4.67
 -2 -2 -15 9.38 3.45
 2 2 15 5.65 2.55
 -2 -2 -16 5.22 3.09
 -2 -2 -16 10.71 2.54
 2 3 -18 35.85 5.05
 2 3 -18 31.34 5.15
 2 3 -17 111.32 10.69
 2 3 -17 102.31 10.76
 2 3 -16 24.61 6.34
 2 3 -16 24.33 2.88
 2 3 -16 13.67 5.02
 2 3 -16 30.53 6.33
 2 3 -15 14.69 7.53
 2 3 -15 15.58 2.82
 2 3 -14 27.12 3.31
 2 3 -14 27.21 4.67
 2 3 -14 11.4 7.58
 2 3 -14 25.71 6.56
 2 3 -14 16.27 4.38
 2 3 -14 33.47 7.29
 2 3 -14 33.18 6.99
 2 3 -14 28.57 3.66
 2 3 -13 14.38 4.03
 2 3 -13 11.24 2.35
 2 3 -13 11.55 3.93
 2 3 -13 8.87 2.81
 2 3 -13 11.38 6.74
 2 3 -13 8.26 2.64
 2 3 -13 8.08 6.06
 2 3 -13 9.45 7.1
 2 3 -13 9.18 5.85
 2 3 -12 132.92 12.36
 2 3 -12 137.8 14.12
 2 3 -12 131.15 11.79
 2 3 -12 146.37 12.2
 2 3 -12 138.5 14.1
 2 3 -12 140.32 12
 2 3 -12 180.64 12.57
 2 3 -12 153.66 17.7
 2 3 -12 174.35 14.69
 2 3 -12 137.06 12.68
 2 3 -11 313.22 32.12
 2 3 -11 377.36 32.08
 2 3 -11 394.96 31.67
 2 3 -11 374.63 31.96
 2 3 -11 450.43 33.68
 2 3 -11 530.56 32.29
 2 3 -11 448.23 31.85
 2 3 -11 403.71 31.88
 2 3 -11 421.1 33.14
 2 3 -11 413.99 33.49
 2 3 -11 434.51 37.35
 2 3 -10 302.13 27.31
 2 3 -10 337.09 28.33
 2 3 -10 332.95 27.37
 2 3 -10 355.53 32.12
 2 3 -10 368.19 28.8
 2 3 -10 319.16 27.49
 2 3 -10 290.34 27.49
 2 3 -10 493.51 28.29
 2 3 -10 337.86 27.11
 2 3 -10 341.46 27.43
 2 3 -10 377.39 28.5
 2 3 -10 318.39 27.4
 2 3 -10 388.16 27.32
 2 3 -10 435.39 27.67
 2 3 -10 362.6 28.94
 2 3 -9 46.6 4.77
 2 3 -9 44.44 4.7
 2 3 -9 50.16 5.06
 2 3 -9 44.17 4.94
 2 3 -9 43.86 4.76
 2 3 -9 40.32 4.71
 2 3 -9 47.51 6.65
 2 3 -9 48.58 6.71
 2 3 -9 46.77 5.06
 2 3 -9 59.57 6.62
 2 3 -9 47.92 5.25
 2 3 -9 56.12 7.03
 2 3 -8 3.44 2.61
 2 3 -8 1.28 2.67
 2 3 -8 3.17 1.98
 2 3 -8 3.02 6.17
 2 3 -7 5.96 6.39
 2 3 -6 584.19 47.42
 2 3 -5 24.18 4.03
 2 3 -5 27.41 6.55
 2 3 -4 432.74 33.39
 2 3 -4 407.52 34.37
 2 3 -3 59.61 7.92
 2 3 -3 62.16 6.79
 2 3 -3 80.01 7.26
 2 3 -2 11.29 3.63
 2 3 -2 18.44 4.22
 2 3 -2 19.3 4.45
 2 3 -2 14.83 3.23
 2 3 -1 364.05 26.77
 2 3 -1 329.4 26.72
 2 3 -1 316.45 26.34
 2 3 -1 355.18 27.07
 2 3 0 5.94 3.35
 2 3 0 10.96 3.56
 2 3 1 6.77 3.19
 2 3 1 4.2 3.59
 2 3 2 4.27 2.86
 2 3 2 2.8 3.83
 2 3 3 4.13 3.8
 -2 -3 -4 2.56 2.16
 -2 -3 -4 8.82 3.72
 2 3 4 3.57 4.17
 -2 -3 -5 42.31 4.46
 2 3 5 41.62 6.51
 -2 -3 -5 47.89 8.63
 -2 -3 -6 428.94 34.38
 2 3 6 506.82 34.96
 -2 -3 -6 412.12 34.36
 -2 -3 -6 442.16 34.45
 -2 -3 -6 463.16 34.45
 -2 -3 -7 166.92 13.61
 -2 -3 -7 150.75 18.96
 2 3 7 188.42 14.12
 -2 -3 -7 152.03 13.6
 -2 -3 -7 160.27 13.6
 -2 -3 -7 166.39 13.63
 -2 -3 -8 31.97 4.53
 -2 -3 -8 38.29 4.98
 2 3 8 36.94 4.68
 -2 -3 -8 33.85 4.75
 -2 -3 -8 41.31 4.81
 -2 -3 -9 81.04 8.18
 2 3 9 82.55 7.96
 -2 -3 -9 83.6 7.85
 -2 -3 -10 30.43 4.59
 -2 -3 -10 31.67 4.55
 -2 -3 -10 40.84 5.4
 -2 -3 -11 0.47 2.81
 -2 -3 -11 5.43 3.06
 -2 -3 -11 3.27 3.95
 -2 -3 -12 11.29 3.04
 2 3 13 22.76 4.39
 -2 -3 -13 30.7 4.37
 -2 -3 -13 18.36 3.41
 -2 -3 -13 23.91 3.23
 2 3 14 10.09 2.86
 -2 -3 -14 8.86 2.4
 -2 -3 -14 22.53 5.32
 -2 -3 -14 18.71 3.93
 -2 -3 -14 8.22 3.22
 -2 -3 -15 0.22 3.46
 -2 -3 -15 2.34 1.56
 2 4 -19 41.26 5.08
 2 4 -19 50.01 4.9
 2 4 -18 85.5 9
 2 4 -18 97.62 8.72
 2 4 -18 78.85 8.87
 2 4 -17 18.45 5.72
 2 4 -17 29.51 5.85
 2 4 -16 -6.52 5.73
 2 4 -16 2.4 5.53
 2 4 -16 1.36 1.68
 2 4 -15 5.79 5.41
 2 4 -15 6.2 2.06
 2 4 -15 5.3 5.71
 2 4 -15 11.99 6.96
 2 4 -15 11.12 6.32
 2 4 -14 19.06 6.43
 2 4 -14 18.51 7.18
 2 4 -14 33.7 7.53
 2 4 -14 30.91 3.99
 2 4 -14 27.45 4.6
 2 4 -14 20.82 6.8
 2 4 -14 24.64 3.39
 2 4 -13 111.19 12.49
 2 4 -13 123.54 10.06
 2 4 -13 139.84 10.53
 2 4 -13 102.35 10.57
 2 4 -13 116.02 10.78
 2 4 -13 112.99 10.07
 2 4 -13 131.91 11.14
 2 4 -13 119.85 12.73
 2 4 -13 124.37 15.64
 2 4 -13 109.11 12.51
 2 4 -12 260.83 22.04
 2 4 -12 278.68 20.65
 2 4 -12 244.22 20.2
 2 4 -12 243.53 20.69
 2 4 -12 261.84 20.32
 2 4 -12 328.19 20.86
 2 4 -12 252.42 22.46
 2 4 -12 241.93 20.73
 2 4 -12 269.33 21.01
 2 4 -12 184.13 20.89
 2 4 -12 258.92 25.6
 2 4 -12 263.45 22.6
 2 4 -11 24.01 6.13
 2 4 -11 20.66 4.28
 2 4 -11 19.84 3.56
 2 4 -11 14.52 7.32
 2 4 -11 26.55 6.42
 2 4 -11 36.88 3.99
 2 4 -11 29.23 3.35
 2 4 -11 23.7 4.2
 2 4 -11 26.12 5.44
 2 4 -11 34.18 5.67
 2 4 -11 30.41 4.44
 2 4 -11 27.13 3.88
 2 4 -11 21.5 3.62
 2 4 -11 24.09 6.39
 2 4 -10 9.4 2.7
 2 4 -10 15.68 2.82
 2 4 -10 10.89 5.08
 2 4 -10 7.89 3.08
 2 4 -10 8.99 2.55
 2 4 -10 7.4 5.19
 2 4 -10 9.44 6.95
 2 4 -10 9.33 2.23
 2 4 -10 9.86 4.64
 2 4 -10 4.47 3.14
 2 4 -10 7.81 2.63
 2 4 -10 8.97 5.4
 2 4 -10 10.22 1.77
 2 4 -10 8.45 3.26
 2 4 -10 11.88 4.66
 2 4 -9 8.93 3.07
 2 4 -9 15.05 2.64
 2 4 -9 10.65 3.41
 2 4 -9 14.76 4.98
 2 4 -9 10.92 6.08
 2 4 -9 18.56 5.49
 2 4 -9 16.98 2.85
 2 4 -9 16.01 5.09
 2 4 -9 9.39 2.57
 2 4 -9 13.48 5.1
 2 4 -9 12.94 2.18
 2 4 -9 11.28 2.62
 2 4 -8 16.36 2.76
 2 4 -8 10.09 2.91
 2 4 -7 395.19 32.34
 2 4 -7 374.1 29.96
 2 4 -7 371.21 29.06
 2 4 -6 939.07 73.39
 2 4 -6 925.47 71.7
 2 4 -5 627.25 45.71
 2 4 -5 618.11 46.93
 2 4 -5 559.74 44.36
 2 4 -4 241.29 19.74
 2 4 -4 216.88 20.26
 2 4 -4 237.95 19.44
 2 4 -3 195.96 16.04
 2 4 -3 168.02 16.13
 2 4 -2 88.37 9.11
 2 4 -2 84.52 8.81
 2 4 -1 341.82 27.76
 2 4 0 89.7 8.43
 2 4 0 65.3 7.64
 2 4 1 300.78 26.83
 2 4 1 340.41 25.87
 2 4 1 364.2 27.34
 2 4 2 27.56 5.35
 2 4 2 31.26 4.73
 2 4 3 -1.39 4.39
 -2 -4 -4 68.1 6.48
 -2 -4 -4 81.52 6.88
 -2 -4 -4 79.79 6.87
 -2 -4 -5 223.11 18.36
 -2 -4 -5 263.03 18.56
 -2 -4 -5 207.51 18.19
 2 4 5 256.38 19.11
 -2 -4 -6 114.44 9.84
 -2 -4 -6 118.27 9.71
 2 4 6 131.92 10.47
 -2 -4 -6 101.25 9.85
 -2 -4 -6 94.5 14.62
 -2 -4 -6 112.15 9.82
 -2 -4 -7 9.07 3.34
 -2 -4 -7 4.11 7.21
 2 4 7 10.97 3.53
 -2 -4 -7 7.12 3.56
 -2 -4 -7 4.85 2.5
 -2 -4 -7 5.88 3.12
 -2 -4 -8 10.08 3.53
 -2 -4 -8 -1.54 8.24
 2 4 8 8.48 3.54
 -2 -4 -8 10.42 2.93
 -2 -4 -8 13.63 3.45
 -2 -4 -8 9.53 3.85
 -2 -4 -9 57.25 6.85
 -2 -4 -9 59.41 6.31
 2 4 9 66.05 6.73
 -2 -4 -10 23.36 4.85
 2 4 11 18.91 4.69
 -2 -4 -12 23.68 4.3
 -2 -4 -12 17.78 3.16
 -2 -4 -12 17.27 3.38
 2 4 12 18.02 4.12
 -2 -4 -13 9.85 3.37
 2 4 13 14.45 3.01
 -2 -4 -13 5.98 2.48
 -2 -4 -14 1.27 1.83
 -2 -4 -14 3.97 2.62
 -2 -4 -15 4.32 1.88
 -2 -4 -15 -1.55 2.57
 2 5 -19 47.62 6.07
 2 5 -19 65.97 5.92
 2 5 -18 35.59 6.06
 2 5 -18 28.45 5.76
 2 5 -18 43.26 5.74
 2 5 -17 1.53 5.02
 2 5 -17 0.86 4.82
 2 5 -16 -1.04 5.75
 2 5 -16 1.98 1.72
 2 5 -16 0.45 5.5
 2 5 -15 29.34 3.74
 2 5 -15 37.02 7.17
 2 5 -15 22.62 6.23
 2 5 -15 19.13 2.97
 2 5 -15 21.8 6.81
 2 5 -15 28.88 8.26
 2 5 -14 193.36 19.21
 2 5 -14 262.99 18.02
 2 5 -14 211.01 17.4
 2 5 -14 173.35 19.47
 2 5 -14 213.19 20.05
 2 5 -14 234.64 23.19
 2 5 -13 274.94 23.44
 2 5 -13 246.92 24.25
 2 5 -13 277.22 23.43
 2 5 -13 302.72 24.95
 2 5 -13 296.45 23.01
 2 5 -13 342.83 23.52
 2 5 -13 297.86 25.36
 2 5 -13 310.48 25.58
 2 5 -13 297.68 28.75
 2 5 -12 284.42 27.58
 2 5 -12 288.37 24.52
 2 5 -12 257.12 22.62
 2 5 -12 299.01 22.96
 2 5 -12 223.41 22.94
 2 5 -12 277.7 22.64
 2 5 -12 267.75 22.7
 2 5 -12 250.04 23.69
 2 5 -12 267.6 24.39
 2 5 -12 367.27 22.77
 2 5 -12 314.65 24.16
 2 5 -12 268.18 22.21
 2 5 -12 322.9 22.76
 2 5 -11 18.02 6.12
 2 5 -11 16.92 3.25
 2 5 -11 11.64 3.77
 2 5 -11 18.77 2.5
 2 5 -11 32.08 5.68
 2 5 -11 22.45 4.11
 2 5 -11 18.51 3.42
 2 5 -11 25.12 4.16
 2 5 -11 19.32 2.65
 2 5 -11 29.34 5.15
 2 5 -11 30.56 3.35
 2 5 -11 23.14 3.38
 2 5 -11 21.38 6.16
 2 5 -11 10.13 6.7
 2 5 -11 17.35 6.08
 2 5 -10 -5.28 5.39
 2 5 -10 1.07 2.15
 2 5 -10 -0.4 2.86
 2 5 -10 0.48 1.28
 2 5 -10 0.69 3.11
 2 5 -10 2.57 4.83
 2 5 -10 -4.59 6.87
 2 5 -10 4.08 5.45
 2 5 -10 0.6 2.13
 2 5 -10 2.61 4.52
 2 5 -10 1.33 3.03
 2 5 -10 -2.25 2.16
 2 5 -10 1.21 2.26
 2 5 -10 2.32 5.14
 2 5 -9 58.6 8.04
 2 5 -9 66 6.18
 2 5 -9 83.96 7.65
 2 5 -9 58.29 6.42
 2 5 -9 66.14 6.58
 2 5 -9 55.9 8.38
 2 5 -9 61.12 10
 2 5 -9 63.57 7.96
 2 5 -9 67.87 6.27
 2 5 -9 82.89 6.18
 2 5 -9 65.16 5.78
 2 5 -9 63.3 6.08
 2 5 -9 64.97 6.25
 2 5 -9 64.08 8
 2 5 -8 20.42 4.92
 2 5 -8 14.35 3.85
 2 5 -8 12.02 2.66
 2 5 -8 14.64 5.03
 2 5 -8 15.41 3.14
 2 5 -8 16.26 3.85
 2 5 -8 16.94 5.49
 2 5 -8 19 5.1
 2 5 -8 15.03 2.61
 2 5 -8 15.96 2.85
 2 5 -7 299.33 26.11
 2 5 -7 283.34 22.69
 2 5 -7 294.82 24.01
 2 5 -6 19.05 3.81
 2 5 -6 19.71 5
 2 5 -6 16.91 6.15
 2 5 -5 25.82 3.85
 2 5 -5 27.29 4.04
 2 5 -5 36.11 5.6
 2 5 -5 17.76 6.07
 2 5 -5 25.63 5.16
 2 5 -4 72.54 8.7
 2 5 -4 66.16 8.89
 2 5 -4 70.97 6.95
 2 5 -4 76.85 6.63
 2 5 -3 70 6.66
 2 5 -3 73.55 6.27
 2 5 -3 52.27 8.31
 2 5 -2 135.01 12.12
 2 5 -2 153.04 11.86
 2 5 -2 162.93 14.26
 2 5 -1 161.48 13.36
 2 5 -1 165.7 13.16
 2 5 -1 175.46 15.53
 2 5 0 132.24 10.77
 2 5 0 129.07 10.67
 2 5 0 131.57 12.63
 2 5 1 20.61 3.11
 2 5 1 19.39 3.47
 2 5 1 23.58 4.88
 2 5 2 8.04 3.23
 2 5 2 4.57 3.51
 -2 -5 -3 10.55 1.98
 2 5 3 10.6 3.55
 2 5 3 9.14 3.39
 -2 -5 -3 9.93 2.72
 2 5 3 16.2 3.86
 2 5 4 40.66 5.17
 -2 -5 -4 32.56 4.22
 -2 -5 -4 31.12 3.46
 -2 -5 -4 27.18 4.01
 -2 -5 -5 133.46 10.57
 -2 -5 -5 111.02 10.46
 -2 -5 -5 140.39 16.34
 -2 -5 -5 118.16 10.13
 2 5 5 131.74 11.42
 2 5 6 2.07 3.22
 -2 -5 -6 -4.11 8
 -2 -5 -6 0.18 3.15
 -2 -5 -6 1.28 2.15
 -2 -5 -6 -0.34 2.88
 -2 -5 -6 0.71 3.44
 -2 -5 -7 9.26 3.87
 -2 -5 -7 10.82 8.04
 -2 -5 -7 12.11 3.85
 -2 -5 -7 9.85 2.67
 -2 -5 -7 10.98 3.27
 2 5 7 11.49 3.82
 -2 -5 -8 0.6 2.59
 -2 -5 -8 2.77 4.1
 2 5 8 6.02 4.13
 2 5 8 1.81 3.3
 -2 -5 -8 -0.81 3.71
 -2 -5 -9 41.91 5.79
 2 5 9 42.03 5.6
 -2 -5 -10 117.16 10.78
 2 5 10 117.57 10.77
 -2 -5 -11 21.59 4.59
 -2 -5 -11 30.85 3.82
 2 5 11 21.53 4.21
 -2 -5 -11 19.52 3.74
 -2 -5 -12 26.29 3.73
 -2 -5 -12 35.71 4.49
 -2 -5 -12 27.65 3.46
 -2 -5 -13 18.41 3.63
 -2 -5 -13 18.18 2.7
 -2 -5 -14 4.28 3.01
 2 6 -19 24.5 4.32
 2 6 -19 29.2 4.54
 2 6 -19 22.39 4.06
 2 6 -18 8.05 4.78
 2 6 -18 5.82 4.91
 2 6 -18 14.63 4.38
 2 6 -17 2.47 5.69
 2 6 -17 4.79 5.26
 2 6 -17 3.19 5.06
 2 6 -16 4.64 6.11
 2 6 -16 6.53 2.11
 2 6 -16 10.67 5.94
 2 6 -15 155.11 15.89
 2 6 -15 148.98 18.22
 2 6 -15 146.52 13.06
 2 6 -15 194.46 13.7
 2 6 -15 153 15.24
 2 6 -14 161.62 13.04
 2 6 -14 190.07 13.72
 2 6 -14 174.87 15.53
 2 6 -14 163.62 15.96
 2 6 -14 133.36 15.64
 2 6 -14 156.76 18.75
 2 6 -14 121.61 14.32
 2 6 -13 61.38 9.08
 2 6 -13 72.95 11.57
 2 6 -13 57.77 7.88
 2 6 -13 58.36 6.52
 2 6 -13 54.07 6.12
 2 6 -13 47.32 6.83
 2 6 -13 61.84 9.2
 2 6 -13 49.72 6.1
 2 6 -13 73.03 6.34
 2 6 -13 55.91 8.78
 2 6 -13 64.76 5.65
 2 6 -12 55.57 8.78
 2 6 -12 58.29 11.09
 2 6 -12 55.65 6.69
 2 6 -12 52.58 6.43
 2 6 -12 55.2 7.79
 2 6 -12 60.83 5.41
 2 6 -12 57.03 6.03
 2 6 -12 60.54 8.9
 2 6 -12 60.07 6.12
 2 6 -12 60.15 5.52
 2 6 -12 67.84 6.09
 2 6 -12 60.79 8.53
 2 6 -11 31.28 6.49
 2 6 -11 24.67 4.12
 2 6 -11 23.51 3.39
 2 6 -11 31.3 5.37
 2 6 -11 15.04 5.62
 2 6 -11 22.21 4.14
 2 6 -11 18.08 2.65
 2 6 -11 23.75 6.68
 2 6 -11 24.52 7.98
 2 6 -11 24.71 3.52
 2 6 -11 22.56 2.87
 2 6 -11 22.1 6.14
 2 6 -11 20.68 3.27
 2 6 -10 11.56 5.66
 2 6 -10 10.44 3.21
 2 6 -10 18.42 2.9
 2 6 -10 13.65 2.17
 2 6 -10 18.73 4.83
 2 6 -10 18.74 5.52
 2 6 -10 13.07 3.56
 2 6 -10 17.26 2.95
 2 6 -10 13.44 2.22
 2 6 -10 13.31 5.71
 2 6 -10 16.78 7.78
 2 6 -10 15.7 2.94
 2 6 -10 14.45 5.52
 2 6 -10 16.01 2.76
 2 6 -9 459.59 38.99
 2 6 -9 489.68 41.6
 2 6 -9 632.91 38.43
 2 6 -9 458.01 37.76
 2 6 -9 496.53 39.23
 2 6 -9 458.65 39.08
 2 6 -9 473.2 38.46
 2 6 -9 503.25 37.54
 2 6 -9 455.01 38.93
 2 6 -9 559.48 37.88
 2 6 -9 480.18 37.65
 2 6 -9 495.43 37.68
 2 6 -9 436.14 37.3
 2 6 -8 336.72 23.16
 2 6 -8 262.49 22.42
 2 6 -8 324.32 22.77
 2 6 -8 252.01 23.7
 2 6 -8 312.94 24.31
 2 6 -8 267.79 23.21
 2 6 -8 302.96 22.44
 2 6 -8 270.62 22.4
 2 6 -8 250.06 23.67
 2 6 -7 25.82 3.91
 2 6 -7 20.59 5.03
 2 6 -6 -0.64 5.03
 2 6 -6 2.95 4.16
 2 6 -6 5.38 3.07
 2 6 -5 252.47 21.86
 2 6 -5 231.7 19.45
 2 6 -5 245.86 19.73
 2 6 -5 268.47 22.49
 2 6 -5 289.78 22.75
 2 6 -4 208.13 16.3
 2 6 -4 165.06 18.33
 2 6 -4 214.57 16.61
 2 6 -3 583.16 43.42
 2 6 -3 610.91 43.72
 2 6 -2 115.58 9.69
 2 6 -2 122.67 12.71
 2 6 -2 114.6 10.04
 2 6 -1 166.97 13.2
 2 6 -1 147.3 15.47
 2 6 -1 163.74 13.38
 2 6 0 18.88 3.3
 2 6 0 26.18 5.83
 2 6 1 23.95 4.61
 2 6 1 23.04 5.28
 2 6 1 30.69 3.94
 2 6 2 2.11 2.86
 2 6 2 5.72 5.93
 -2 -6 -2 1.32 2.47
 2 6 2 3.83 3.43
 2 6 2 4.19 3.48
 -2 -6 -2 -0.46 2.52
 2 6 3 -5.01 5.66
 -2 -6 -3 0.98 2.61
 2 6 3 -0.47 3.02
 2 6 3 -1.18 3.33
 2 6 3 -3.1 3.31
 -2 -6 -4 -1.46 2.86
 -2 -6 -4 1.15 3.04
 2 6 4 1.72 3.27
 2 6 4 2.47 3.67
 -2 -6 -5 19.31 3.84
 2 6 5 16.42 4.33
 -2 -6 -5 26.72 8.88
 2 6 5 16.62 3.92
 2 6 6 3.69 3.74
 -2 -6 -6 0.2 3.56
 2 6 6 -0.33 3.68
 -2 -6 -6 -0.2 3.62
 2 6 7 12.5 4.33
 -2 -6 -7 11.14 3.79
 -2 -6 -7 18.72 9.49
 2 6 7 12.59 4.12
 -2 -6 -7 11.68 4.29
 -2 -6 -8 6.65 3.7
 2 6 8 10.72 3.7
 -2 -6 -8 6.6 4.23
 2 6 9 41.9 5.46
 -2 -6 -9 43.74 5.85
 -2 -6 -10 22.22 3.41
 2 6 10 23.25 4.02
 -2 -6 -10 17.87 3.52
 -2 -6 -10 15.89 4.34
 -2 -6 -11 13.46 2.85
 -2 -6 -11 13.85 2.72
 -2 -6 -11 8.34 3.44
 -2 -6 -12 4.79 2.01
 -2 -6 -12 7.5 2.96
 -2 -6 -12 5.3 3.17
 -2 -6 -13 -1.53 3.33
 2 7 -19 13.2 4.02
 2 7 -19 14.87 3.99
 2 7 -19 11.81 4.09
 2 7 -19 22.49 3.84
 2 7 -18 7.66 5.39
 2 7 -18 10.88 4.94
 2 7 -18 15.23 5.95
 2 7 -18 12.01 4.36
 2 7 -17 5.1 5.94
 2 7 -17 9.7 5.76
 2 7 -17 11.46 5.1
 2 7 -16 112.02 12.73
 2 7 -16 129.37 12.35
 2 7 -16 122.73 10.14
 2 7 -15 170.74 18.69
 2 7 -15 164.53 16.11
 2 7 -15 160.46 13.06
 2 7 -15 156.55 15.31
 2 7 -14 12.09 6.27
 2 7 -14 21.03 3.4
 2 7 -14 15.56 2.63
 2 7 -14 22.18 5.78
 2 7 -14 14.03 7.01
 2 7 -14 19.4 6.73
 2 7 -14 12.97 3.28
 2 7 -13 15.08 7.73
 2 7 -13 10.84 6.76
 2 7 -13 17.48 3.32
 2 7 -13 5.56 6.06
 2 7 -13 11.06 2.1
 2 7 -13 7.71 3.93
 2 7 -13 9.69 3.01
 2 7 -13 19.4 5.72
 2 7 -13 12.64 2.38
 2 7 -13 10.67 3.05
 2 7 -12 -4.46 7.1
 2 7 -12 0.98 6.21
 2 7 -12 -3.17 5.7
 2 7 -12 1.84 2.51
 2 7 -12 1.58 1.65
 2 7 -12 0.44 2.41
 2 7 -12 5.02 3.4
 2 7 -12 -2.33 5.53
 2 7 -12 -0.85 1.79
 2 7 -12 0.38 2.44
 2 7 -11 61.04 6.34
 2 7 -11 61.24 8.65
 2 7 -11 75.13 6.51
 2 7 -11 68.21 8.36
 2 7 -11 63.16 5.81
 2 7 -11 78.53 11.67
 2 7 -11 54.72 8.77
 2 7 -11 59.67 6.19
 2 7 -11 69.18 5.86
 2 7 -11 68.37 6.8
 2 7 -10 488.36 31.36
 2 7 -10 370.44 32.66
 2 7 -10 451.67 36.25
 2 7 -10 387.16 31.08
 2 7 -10 370.85 32.28
 2 7 -10 337.87 32.46
 2 7 -10 398.02 32.06
 2 7 -10 386.76 30.69
 2 7 -10 442.89 31.2
 2 7 -10 364.03 30.74
 2 7 -10 385.25 30.9
 2 7 -10 369.45 31.23
 2 7 -10 500.93 31.8
 2 7 -9 471.01 34.49
 2 7 -9 465.37 31.57
 2 7 -9 359.84 32.67
 2 7 -9 468.59 36.15
 2 7 -9 397.94 31.22
 2 7 -9 380.05 31.23
 2 7 -9 354.97 32.45
 2 7 -9 377.75 32.75
 2 7 -9 383.04 32.08
 2 7 -9 427.91 31.29
 2 7 -9 387.21 30.86
 2 7 -9 386.89 31.01
 2 7 -9 508.17 31.89
 2 7 -9 377.02 31.31
 2 7 -8 248.54 23.75
 2 7 -8 322.63 26.73
 2 7 -8 291.12 22.34
 2 7 -8 260.83 23.75
 2 7 -8 242.16 23.74
 2 7 -8 300.79 25.12
 2 7 -8 334.33 22.8
 2 7 -8 276.6 23.25
 2 7 -8 343.45 22.96
 2 7 -8 269 22.36
 2 7 -8 266.7 21.94
 2 7 -8 297.64 22.36
 2 7 -7 71.1 9.01
 2 7 -7 76.45 8.53
 2 7 -7 85.74 7.25
 2 7 -7 101.63 7.9
 2 7 -7 69.73 9.16
 2 7 -7 60.96 9.03
 2 7 -7 85.7 7.17
 2 7 -6 74.39 9.62
 2 7 -6 60.41 7.46
 2 7 -6 50.54 7.42
 2 7 -6 49.6 5.94
 2 7 -6 62.24 6.08
 2 7 -6 50.02 7.43
 2 7 -5 -3.16 5.7
 2 7 -5 0.49 6.35
 2 7 -5 2.46 3.29
 2 7 -5 4.89 5.12
 2 7 -5 0.31 3.12
 2 7 -4 4.44 2.94
 2 7 -4 7.03 3.32
 2 7 -3 58.22 6.14
 2 7 -3 72.04 6.54
 2 7 -2 27.76 4
 2 7 -2 31.49 6.32
 2 7 -2 30.99 4.38
 2 7 -1 172.32 14.05
 2 7 -1 165.17 13.66
 -2 -7 0 24.05 3.59
 2 7 0 14.26 6.16
 2 7 0 27.43 3.79
 2 7 0 24.13 9.88
 2 7 0 26.11 4.25
 2 7 1 56.51 8.87
 2 7 1 64.89 7.07
 2 7 1 67.25 6.23
 -2 -7 -1 58.2 6.12
 -2 -7 -1 64.02 6.08
 2 7 2 11.43 4.26
 -2 -7 -2 19.15 3.39
 2 7 2 14.83 3.48
 2 7 2 15.32 6.5
 2 7 2 13.57 2.83
 -2 -7 -3 17.04 3.84
 -2 -7 -3 15 3.49
 2 7 3 17.26 3.7
 2 7 3 14.53 4.32
 -2 -7 -4 2.81 3.6
 -2 -7 -4 0.41 2.96
 2 7 4 -0.19 3.33
 -2 -7 -4 8.85 8.51
 2 7 4 2.41 3.82
 2 7 5 -1.83 3.43
 -2 -7 -5 3.22 8.2
 2 7 5 7.74 4.3
 -2 -7 -5 -1.21 3.65
 -2 -7 -6 2.55 4.02
 2 7 6 2.54 3.47
 -2 -7 -6 5.18 8.65
 2 7 6 1.4 3.76
 -2 -7 -6 3.99 3.8
 -2 -7 -7 3.29 4.11
 -2 -7 -7 6.78 3.83
 2 7 7 13.86 4.15
 -2 -7 -7 3.59 9.44
 -2 -7 -8 13.28 3.09
 2 7 8 15.76 3.78
 -2 -7 -8 22.22 4.57
 -2 -7 -9 22.28 3.52
 -2 -7 -9 26.32 4.62
 -2 -7 -10 -0.15 2.12
 -2 -7 -10 0.56 2.45
 -2 -7 -10 -1.7 3.39
 -2 -7 -11 -1.26 1.76
 -2 -7 -11 2.36 2.84
 2 8 -19 2.02 3.95
 2 8 -19 0.22 3.57
 2 8 -19 6.21 3.89
 2 8 -19 4.48 3.33
 2 8 -18 -1.96 5.14
 2 8 -18 3.18 4.8
 2 8 -18 9.05 5.54
 2 8 -18 -0.22 4.13
 2 8 -17 101.9 11.49
 2 8 -17 80.43 10.13
 2 8 -17 95.1 9.75
 2 8 -16 242.38 18.63
 2 8 -16 233.81 19.36
 2 8 -15 154.25 15.98
 2 8 -15 194.95 15.52
 2 8 -15 152.73 13.02
 2 8 -15 184.78 18
 2 8 -14 20.46 3.56
 2 8 -14 14.73 5.72
 2 8 -14 23.58 2.85
 2 8 -14 26.21 6.47
 2 8 -14 15.93 2.51
 2 8 -14 30.06 9.03
 2 8 -14 25 7.43
 2 8 -13 8.17 2.71
 2 8 -13 4.7 3.63
 2 8 -13 9.44 2.11
 2 8 -13 13.56 5.98
 2 8 -13 9.18 6.16
 2 8 -13 8.77 2.92
 2 8 -13 7.62 1.87
 2 8 -13 7.02 7.25
 2 8 -13 2.88 7.8
 2 8 -13 14.84 7.23
 2 8 -12 92.52 8.48
 2 8 -12 93.29 7.9
 2 8 -12 120.98 8.87
 2 8 -12 83.61 8.25
 2 8 -12 86.24 7.91
 2 8 -12 77.73 10.58
 2 8 -12 90.81 8.97
 2 8 -12 114.89 13.28
 2 8 -12 80.7 13.04
 2 8 -12 101.43 11.47
 2 8 -12 101.17 10.64
 2 8 -11 127.47 13.73
 2 8 -11 165.47 17.37
 2 8 -11 138.5 11.33
 2 8 -11 136.59 11.67
 2 8 -11 125.2 12.72
 2 8 -11 100.37 13.07
 2 8 -11 130.21 10.86
 2 8 -11 125.96 10.73
 2 8 -11 154.76 11.47
 2 8 -11 125.34 12.81
 2 8 -11 160.01 15.55
 2 8 -10 198.03 18.26
 2 8 -10 242.09 21.74
 2 8 -10 185.54 16.28
 2 8 -10 220 18.48
 2 8 -10 194.01 17.33
 2 8 -10 189.88 15.64
 2 8 -10 241.48 16.34
 2 8 -10 192.35 16.15
 2 8 -10 167.75 17.59
 2 8 -10 205.53 16.15
 2 8 -10 167.41 17.95
 2 8 -10 253.42 20.43
 2 8 -9 182.98 16.92
 2 8 -9 119.32 14.73
 2 8 -9 127.92 14.85
 2 8 -9 200.24 13.74
 2 8 -9 146.17 13.14
 2 8 -9 161.34 15.49
 2 8 -9 140.7 14.24
 2 8 -9 194.98 13.2
 2 8 -9 137.65 12.46
 2 8 -9 202.02 13.64
 2 8 -9 166.06 13.04
 2 8 -9 142.47 14.81
 2 8 -8 116.07 12.62
 2 8 -8 91.51 11.02
 2 8 -8 91.11 8.81
 2 8 -8 131.53 9.63
 2 8 -8 109.46 11.64
[truncated: 563,490 more chars]
