# Supplementary material for: Free‐Standing Supramolecular Pyridine N‐Oxide‐Silver(I) Metallogels
Source: Adv Mater. 2025 Jul 1;37(37):2502818. doi: 10.1002/adma.202502818 (PMC12447065; doi:10.1002/adma.202502818)
Supplement: Supplementary file 2 — Supporting Data [file ADMA-37-2502818-s001.zip › (4Ag)H2O.cif]

data_4Ag_H2O
_audit_creation_date               2024-12-02
_audit_creation_method
;
Olex2 1.5
(compiled 2024.02.16 svn.r378c4104 for OlexSys, GUI svn.r6928)
;
_shelx_SHELXL_version_number       '2018/1'
_audit_contact_author_address      ?
_audit_contact_author_email        ?
_audit_contact_author_name         ''
_audit_contact_author_phone        ?
_publ_contact_author_id_orcid      ?
_publ_section_references
;
Dolomanov, O.V., Bourhis, L.J., Gildea, R.J, Howard, J.A.K. & Puschmann, H.
 (2009), J. Appl. Cryst. 42, 339-341.

Sheldrick, G.M. (2015). Acta Cryst. A71, 3-8.

Sheldrick, G.M. (2015). Acta Cryst. C71, 3-8.
;
_chemical_name_common              ?
_chemical_name_systematic          ?
_chemical_formula_moiety           'C48 H42 Ag6 F18 N6 O18'
_chemical_formula_sum              'C48 H42 Ag6 F18 N6 O18'
_chemical_formula_weight           1980.09
_chemical_melting_point            ?
_chemical_oxdiff_formula           'C10 H10 N1 O1 Ag1 F3'
_chemical_oxdiff_usercomment       '2.5mg, H2O'
loop_
  _atom_type_symbol
  _atom_type_description
  _atom_type_scat_dispersion_real
  _atom_type_scat_dispersion_imag
  _atom_type_scat_source
 'C' 'C' 0.0181 0.0091 'International Tables Vol C Tables 4.2.6.8 and 6.1.1.4'
 'H' 'H' 0.0000 0.0000 'International Tables Vol C Tables 4.2.6.8 and 6.1.1.4'
 'Ag' 'Ag' 0.1306 4.2820 'International Tables Vol C Tables 4.2.6.8 and 6.1.1.4'
 'F' 'F' 0.0727 0.0534 'International Tables Vol C Tables 4.2.6.8 and 6.1.1.4'
 'N' 'N' 0.0311 0.0180 'International Tables Vol C Tables 4.2.6.8 and 6.1.1.4'
 'O' 'O' 0.0492 0.0322 'International Tables Vol C Tables 4.2.6.8 and 6.1.1.4'

_shelx_space_group_comment
;
The symmetry employed for this shelxl refinement is uniquely defined
by the following loop, which should always be used as a source of
symmetry information in preference to the above space-group names.
They are only intended as comments.
;
_space_group_crystal_system        'triclinic'
_space_group_IT_number             2
_space_group_name_H-M_alt          'P -1'
_space_group_name_Hall             '-P 1'
loop_
  _space_group_symop_operation_xyz
 'x, y, z'
 '-x, -y, -z'

_cell_length_a                     11.2131(7)
_cell_length_b                     11.2287(8)
_cell_length_c                     14.3328(6)
_cell_angle_alpha                  108.770(5)
_cell_angle_beta                   97.243(4)
_cell_angle_gamma                  112.480(7)
_cell_volume                       1513.46(18)
_cell_formula_units_Z              1
_cell_measurement_reflns_used      4920
_cell_measurement_temperature      155(8)
_cell_measurement_theta_max        76.2150
_cell_measurement_theta_min        3.3850
_shelx_estimated_absorpt_T_max     0.734
_shelx_estimated_absorpt_T_min     0.192
_exptl_absorpt_coefficient_mu      16.454
_exptl_absorpt_correction_T_max    1.000
_exptl_absorpt_correction_T_min    0.714
_exptl_absorpt_correction_type     gaussian
_exptl_absorpt_process_details
;
CrysAlisPro 1.171.43.126a (Rigaku Oxford Diffraction, 2024)
Numerical absorption correction based on gaussian integration over
a multifaceted crystal model
Empirical absorption correction using spherical harmonics,
implemented in SCALE3 ABSPACK scaling algorithm.
;
_exptl_absorpt_special_details     ?
_exptl_crystal_colour              colourless
_exptl_crystal_colour_primary      colourless
_exptl_crystal_density_diffrn      2.173
_exptl_crystal_density_meas        ?
_exptl_crystal_density_method      ?
_exptl_crystal_description         needle
_exptl_crystal_F_000               960
loop_
  _exptl_crystal_face_index_h
  _exptl_crystal_face_index_k
  _exptl_crystal_face_index_l
  _exptl_crystal_face_perp_dist
 2 0 -9 0.0081
 -2 0 9 0.0130
 2 6 -3 0.0718
 -2 -6 3 0.0529
 4 0 -8 0.0141
 3 -7 4 0.0627
 -1 7 -7 0.0743
 4 0 -8 0.0108
 -6 0 -2 0.0086
 6 0 2 0.0180
 -1 -2 -6 0.0134
 -4 0 8 0.0084

_exptl_crystal_size_max            0.15
_exptl_crystal_size_mid            0.03
_exptl_crystal_size_min            0.02
loop_
  _exptl_oxdiff_crystal_face_indexfrac_h
  _exptl_oxdiff_crystal_face_indexfrac_k
  _exptl_oxdiff_crystal_face_indexfrac_l
  _exptl_oxdiff_crystal_face_x
  _exptl_oxdiff_crystal_face_y
  _exptl_oxdiff_crystal_face_z
 1.6705 -0.4508 -8.5890 -0.1226 -0.5237 -0.8430
 -1.6857 0.4123 8.6100 0.1212 0.5180 0.8468
 2.0891 5.5612 -2.5068 0.2045 0.8510 -0.4836
 -2.1727 -5.5501 2.9213 -0.1991 -0.8276 0.5248
 4.2834 -0.4130 -8.0205 0.2560 -0.3258 -0.9101
 2.9074 -7.1577 4.4532 0.5476 -0.6840 0.4821
 -1.3721 6.5131 -6.6133 -0.4288 0.5338 -0.7288
 3.8837 0.4161 -8.4098 0.1891 -0.2422 -0.9516
 -5.8969 -0.0784 -1.7474 -0.8731 -0.4752 0.1089
 5.8877 0.0661 1.7904 0.8736 0.4754 -0.1042
 -1.3585 -1.9414 -6.1198 -0.4404 -0.7833 -0.4388
 -4.4471 0.3709 7.9261 -0.2823 0.3033 0.9101

_exptl_transmission_factor_max     ?
_exptl_transmission_factor_min     ?
_diffrn_reflns_av_R_equivalents    0.0805
_diffrn_reflns_av_unetI/netI       0.0810
_diffrn_reflns_Laue_measured_fraction_full  0.990
_diffrn_reflns_Laue_measured_fraction_max  0.990
_diffrn_reflns_limit_h_max         13
_diffrn_reflns_limit_h_min         -13
_diffrn_reflns_limit_k_max         13
_diffrn_reflns_limit_k_min         -13
_diffrn_reflns_limit_l_max         17
_diffrn_reflns_limit_l_min         -13
_diffrn_reflns_number              16661
_diffrn_reflns_point_group_measured_fraction_full  0.990
_diffrn_reflns_point_group_measured_fraction_max  0.990
_diffrn_reflns_theta_full          66.738
_diffrn_reflns_theta_max           66.738
_diffrn_reflns_theta_min           3.397
_diffrn_ambient_environment        N~2~
_diffrn_ambient_temperature        155(8)
_diffrn_detector                   'Hybrid Pixel Array Detector'
_diffrn_detector_area_resol_mean   10.0000
_diffrn_detector_type              'HyPix-Arc 100'
_diffrn_measured_fraction_theta_full  0.990
_diffrn_measured_fraction_theta_max  0.990
_diffrn_measurement_details
;
List of Runs (angles in degrees, time in seconds):

  # Type    Start    End  Width  t~exp~   \w     \q     \k     \f   Frames
--------------------------------------------------------------------------
  1  \w   -124.00 -35.00   0.50    0.50    --  -48.11 -52.00 165.00  178
  2  \w     31.00  88.00   0.50    0.50    --   48.36  52.00 -49.00  114
  3  \w    -26.00   2.00   0.50    0.50    --   48.36 -52.00 165.00   56
  4  \w     12.00  69.00   0.50    0.50    --   48.36 -52.00 165.00  114
  5  \w    -46.00 -15.00   0.50    1.50    --  -88.32  52.00 -49.00   62
  6  \w   -159.00 -97.00   0.50    1.50    --  -88.32 -52.00 165.00  124
  7  \w     95.00 171.00   0.50    1.50    --  107.82  52.00 -49.00  152
  8  \w     30.00  66.00   0.50    1.50    --  107.82 -52.00 165.00   72
  9  \w    -33.00  -8.00   0.50    0.50    --  -48.11  52.00 -49.00   50
 10  \w     -1.00  33.00   0.50    0.50    --  -48.11  19.00  90.00   68
 11  \w   -162.00 -75.00   0.50    1.50    --  -88.32-125.00 120.00  174
 12  \w    -36.00  -9.00   0.50    1.50    --  -88.32  45.00  60.00   54
 13  \w   -156.00 -85.00   0.50    1.50    --  -88.32 -95.00  30.00  142
 14  \w   -110.00 -66.00   0.50    1.50    --  -88.32 125.00 150.00   88
 15  \w   -115.00 -20.00   0.50    1.50    --  -88.32  77.00  60.00  190
 16  \w    -61.00 -13.00   0.50    1.50    --  -88.32  61.00 120.00   96
 17  \w    -60.00 -14.00   0.50    1.50    --  -88.32 125.00 150.00   92
 18  \w     83.00 168.00   0.50    1.50    --  107.82  30.00  30.00  170
 19  \w     47.00 106.00   0.50    1.50    --  107.82 -95.00-120.00  118
 20  \w     37.00 106.00   0.50    1.50    --  107.82 -95.00  90.00  138
 21  \w     76.00 102.00   0.50    1.50    --  107.82 -95.00  60.00   52
 22  \w     39.00 111.00   0.50    1.50    --  107.82-125.00  60.00  144
 23  \w     74.00 109.00   0.50    1.50    --  107.82-125.00-120.00   70
 24  \w    148.00 174.00   0.50    1.50    --  107.82  30.00 -60.00   52
 25  \w     37.00  71.00   0.50    1.50    --  107.82 -95.00  60.00   68
 26  \w     84.00 127.00   0.50    1.50    --  107.82  30.00 -60.00   86
 27  \w     41.00 106.00   0.50    1.50    --  107.82 -95.00 -60.00  130
 28  \w     34.00  60.00   0.50    1.50    --  107.82-125.00-120.00   52
 29  \w     89.00 176.00   0.50    1.50    --  107.82 125.00-120.00  174
 30  \w     35.00  83.00   0.50    1.50    --  107.82 -61.00 120.00   96
 31  \w     33.00  86.00   0.50    1.50    --  107.82 -61.00 -60.00  106
 32  \w     91.00 173.00   0.50    1.50    --  107.82  45.00-120.00  164
;
_diffrn_measurement_device         'four-circle diffractometer'
_diffrn_measurement_device_type    'XtaLAB Synergy R, HyPix-Arc 100'
_diffrn_measurement_method         '\w scans'
_diffrn_orient_matrix_type        
 'CrysAlisPro convention (1999,Acta A55,543-557)'
_diffrn_orient_matrix_UB_11        0.1360061000
_diffrn_orient_matrix_UB_12        0.0039497000
_diffrn_orient_matrix_UB_13        0.0405141000
_diffrn_orient_matrix_UB_21        0.0594477000
_diffrn_orient_matrix_UB_22        0.1596158000
_diffrn_orient_matrix_UB_23        0.0641557000
_diffrn_orient_matrix_UB_31        -0.0450250000
_diffrn_orient_matrix_UB_32        -0.0290683000
_diffrn_orient_matrix_UB_33        0.0909235000
_diffrn_radiation_monochromator    mirror
_diffrn_radiation_probe            x-ray
_diffrn_radiation_type             'Cu K\a'
_diffrn_radiation_wavelength       1.54184
_diffrn_source                     'Rotating-anode X-ray tube'
_diffrn_source_type                'PhotonJet R (Cu) X-ray Source'
_reflns_Friedel_coverage           0.000
_reflns_Friedel_fraction_full      .
_reflns_Friedel_fraction_max       .
_reflns_number_gt                  3882
_reflns_number_total               5316
_reflns_special_details
;
 Reflections were merged by SHELXL according to the crystal
 class for the calculation of statistics and refinement.
 
 _reflns_Friedel_fraction is defined as the number of unique
 Friedel pairs measured divided by the number that would be
 possible theoretically, ignoring centric projections and
 systematic absences.
;
_reflns_threshold_expression       'I > 2\s(I)'
_computing_cell_refinement         'CrysAlisPro 1.171.43.126a (Rigaku OD, 2024)'
_computing_data_collection        
 'CrysAlisPro system (CCD 43.126a 64-bit (release 11-06-2024))'
_computing_data_reduction          'CrysAlisPro 1.171.43.126a (Rigaku OD, 2024)'
_computing_molecular_graphics      'Olex2 1.5 (Dolomanov et al., 2009)'
_computing_publication_material    'Olex2 1.5 (Dolomanov et al., 2009)'
_computing_structure_refinement    'SHELXL 2018/1 (Sheldrick, 2015)'
_computing_structure_solution      'SHELXT 2018/2 (Sheldrick, 2018)'
_refine_diff_density_max           1.075
_refine_diff_density_min           -1.774
_refine_diff_density_rms           0.175
_refine_ls_extinction_coef         .
_refine_ls_extinction_method       none
_refine_ls_goodness_of_fit_ref     0.981
_refine_ls_hydrogen_treatment      constr
_refine_ls_matrix_type             full
_refine_ls_number_parameters       436
_refine_ls_number_reflns           5316
_refine_ls_number_restraints       0
_refine_ls_R_factor_all            0.0741
_refine_ls_R_factor_gt             0.0531
_refine_ls_restrained_S_all        0.981
_refine_ls_shift/su_max            0.000
_refine_ls_shift/su_mean           0.000
_refine_ls_structure_factor_coef   Fsqd
_refine_ls_weighting_details      
 'w=1/[\s^2^(Fo^2^)+(0.0836P)^2^] where P=(Fo^2^+2Fc^2^)/3'
_refine_ls_weighting_scheme        calc
_refine_ls_wR_factor_gt            0.1326
_refine_ls_wR_factor_ref           0.1448
_refine_special_details            ?
_olex2_refinement_description
;
1. Fixed Uiso
 At 1.2 times of:
  All C(H) groups
 At 1.5 times of:
  All C(H,H,H) groups
2.a Aromatic/amide H refined with riding coordinates:
 C1(H1), C2(H2), C4(H4), C5(H5), C7(H7), C8(H8), C10(H10), C11(H11), C13(H13),
 C14(H14), C16(H16), C17(H17)
2.b Idealised Me refined as rotating group:
 C6(H6A,H6B,H6C), C12(H12A,H12B,H12C), C18(H18A,H18B,H18C)
;
_atom_sites_solution_hydrogens     geom
_atom_sites_solution_primary       dual
_atom_sites_solution_secondary     ?
loop_
  _atom_site_label
  _atom_site_type_symbol
  _atom_site_fract_x
  _atom_site_fract_y
  _atom_site_fract_z
  _atom_site_U_iso_or_equiv
  _atom_site_adp_type
  _atom_site_occupancy
  _atom_site_site_symmetry_order
  _atom_site_calc_flag
  _atom_site_refinement_flags_posn
  _atom_site_refinement_flags_adp
  _atom_site_refinement_flags_occupancy
  _atom_site_disorder_assembly
  _atom_site_disorder_group
 Ag1 Ag 0.23128(6) 0.56358(6) 0.43893(4) 0.04107(19) Uani 1 1 d . . . . .
 Ag2 Ag 0.51581(6) 0.88547(6) 0.52166(4) 0.03577(17) Uani 1 1 d . . . . .
 Ag3 Ag 0.21337(6) 0.81036(6) 0.41017(4) 0.03814(18) Uani 1 1 d . . . . .
 F1 F 0.4905(5) 0.8701(6) 0.1393(3) 0.0498(12) Uani 1 1 d . . . . .
 F2 F 0.6475(5) 0.8254(6) 0.1961(4) 0.0513(12) Uani 1 1 d . . . . .
 F3 F 0.4429(5) 0.6757(5) 0.1548(3) 0.0486(11) Uani 1 1 d . . . . .
 F4 F 0.1561(5) 0.5503(6) 0.0530(3) 0.0546(13) Uani 1 1 d . . . . .
 F5 F 0.2253(6) 0.4064(6) 0.0762(4) 0.0589(13) Uani 1 1 d . . . . .
 F6 F 0.0231(6) 0.3729(7) 0.0752(4) 0.0801(19) Uani 1 1 d . . . . .
 F7 F 0.0777(5) 0.9117(5) 0.7254(3) 0.0448(10) Uani 1 1 d . . . . .
 F8 F 0.2451(5) 0.8785(5) 0.7787(3) 0.0462(11) Uani 1 1 d . . . . .
 F9 F 0.0463(5) 0.7079(5) 0.7194(3) 0.0489(12) Uani 1 1 d . . . . .
 O1 O 0.4632(5) 0.6679(6) 0.5460(4) 0.0368(11) Uani 1 1 d . . . . .
 O2 O 0.1666(7) 0.3471(6) 0.4624(4) 0.0480(14) Uani 1 1 d . . . . .
 O3 O 0.2471(5) 1.0165(5) 0.3751(4) 0.0346(11) Uani 1 1 d . . . . .
 O4 O 0.1679(5) 0.8686(5) 0.5604(4) 0.0376(12) Uani 1 1 d . . . . .
 O5 O 0.1615(6) 0.6701(6) 0.5683(4) 0.0450(14) Uani 1 1 d . . . . .
 O6 O 0.5246(6) 0.8084(6) 0.3611(4) 0.0390(12) Uani 1 1 d . . . . .
 O7 O 0.5175(6) 0.9937(6) 0.3350(4) 0.0414(12) Uani 1 1 d . . . . .
 O8 O 0.1926(6) 0.6703(6) 0.2525(4) 0.0428(13) Uani 1 1 d . . . . .
 O9 O 0.2177(5) 0.4885(5) 0.2720(4) 0.0365(11) Uani 1 1 d . . . . .
 N1 N 0.4613(6) 0.6487(6) 0.6339(4) 0.0307(13) Uani 1 1 d . . . . .
 N2 N 0.1473(6) 0.3232(7) 0.5455(4) 0.0339(13) Uani 1 1 d . . . . .
 N3 N 0.2350(6) 1.0309(6) 0.2857(4) 0.0302(13) Uani 1 1 d . . . . .
 C1 C 0.4464(8) 0.7393(8) 0.7144(6) 0.0360(16) Uani 1 1 d . . . . .
 H1 H 0.438082 0.818357 0.709615 0.043 Uiso 1 1 calc R U . . .
 C2 C 0.4431(7) 0.7180(8) 0.8023(5) 0.0324(15) Uani 1 1 d . . . . .
 H2 H 0.433494 0.782974 0.858840 0.039 Uiso 1 1 calc R U . . .
 C3 C 0.4537(7) 0.6023(8) 0.8105(5) 0.0344(16) Uani 1 1 d . . . . .
 C4 C 0.4689(7) 0.5122(8) 0.7273(6) 0.0347(16) Uani 1 1 d . . . . .
 H4 H 0.478137 0.433293 0.731459 0.042 Uiso 1 1 calc R U . . .
 C5 C 0.4709(7) 0.5332(8) 0.6385(5) 0.0308(15) Uani 1 1 d . . . . .
 H5 H 0.479001 0.468235 0.580959 0.037 Uiso 1 1 calc R U . . .
 C6 C 0.4464(9) 0.5766(10) 0.9080(6) 0.0448(19) Uani 1 1 d . . . . .
 H6A H 0.537281 0.605457 0.948735 0.067 Uiso 1 1 calc R U . . .
 H6B H 0.390594 0.476188 0.889726 0.067 Uiso 1 1 calc R U . . .
 H6C H 0.406586 0.631567 0.948294 0.067 Uiso 1 1 calc R U . . .
 C7 C 0.1226(7) 0.4101(8) 0.6205(5) 0.0329(15) Uani 1 1 d . . . . .
 H7 H 0.117831 0.490159 0.614629 0.040 Uiso 1 1 calc R U . . .
 C8 C 0.1041(7) 0.3831(8) 0.7062(5) 0.0329(15) Uani 1 1 d . . . . .
 H8 H 0.088920 0.446751 0.759782 0.039 Uiso 1 1 calc R U . . .
 C9 C 0.1072(7) 0.2665(8) 0.7161(6) 0.0339(16) Uani 1 1 d . . . . .
 C10 C 0.1320(7) 0.1775(8) 0.6368(6) 0.0335(15) Uani 1 1 d . . . . .
 H10 H 0.135923 0.096703 0.641861 0.040 Uiso 1 1 calc R U . . .
 C11 C 0.1509(7) 0.2039(8) 0.5512(5) 0.0331(15) Uani 1 1 d . . . . .
 H11 H 0.166192 0.141336 0.496853 0.040 Uiso 1 1 calc R U . . .
 C12 C 0.0926(8) 0.2410(9) 0.8126(6) 0.0428(19) Uani 1 1 d . . . . .
 H12A H 0.042116 0.139740 0.794146 0.064 Uiso 1 1 calc R U . . .
 H12B H 0.044240 0.289922 0.847038 0.064 Uiso 1 1 calc R U . . .
 H12C H 0.182070 0.276920 0.858913 0.064 Uiso 1 1 calc R U . . .
 C13 C 0.2228(7) 1.1443(8) 0.2815(6) 0.0315(15) Uani 1 1 d . . . . .
 H13 H 0.226869 1.214874 0.342003 0.038 Uiso 1 1 calc R U . . .
 C14 C 0.2046(8) 1.1570(8) 0.1894(6) 0.0360(16) Uani 1 1 d . . . . .
 H14 H 0.192098 1.234751 0.186037 0.043 Uiso 1 1 calc R U . . .
 C15 C 0.2040(7) 1.0576(8) 0.1005(6) 0.0348(16) Uani 1 1 d . . . . .
 C16 C 0.2211(7) 0.9463(8) 0.1091(5) 0.0313(15) Uani 1 1 d . . . . .
 H16 H 0.221862 0.877040 0.050227 0.038 Uiso 1 1 calc R U . . .
 C17 C 0.2369(7) 0.9339(8) 0.2011(5) 0.0303(14) Uani 1 1 d . . . . .
 H17 H 0.249229 0.856578 0.205640 0.036 Uiso 1 1 calc R U . . .
 C18 C 0.1868(10) 1.0714(11) -0.0015(6) 0.054(2) Uani 1 1 d . . . . .
 H18A H 0.275056 1.110840 -0.013325 0.081 Uiso 1 1 calc R U . . .
 H18B H 0.144876 1.133928 -0.000153 0.081 Uiso 1 1 calc R U . . .
 H18C H 0.129266 0.978313 -0.056906 0.081 Uiso 1 1 calc R U . . .
 C19 C 0.1530(7) 0.7834(8) 0.6002(5) 0.0334(16) Uani 1 1 d . . . . .
 C20 C 0.1283(7) 0.8194(8) 0.7044(6) 0.0361(16) Uani 1 1 d . . . . .
 C21 C 0.5220(7) 0.8788(8) 0.3105(5) 0.0326(16) Uani 1 1 d . . . . .
 C22 C 0.5251(7) 0.8141(8) 0.1993(6) 0.0338(16) Uani 1 1 d . . . . .
 C23 C 0.1916(7) 0.5518(8) 0.2228(5) 0.0322(15) Uani 1 1 d . . . . .
 C24 C 0.1499(8) 0.4717(9) 0.1062(6) 0.0435(19) Uani 1 1 d . . . . .

loop_
  _atom_site_aniso_label
  _atom_site_aniso_U_11
  _atom_site_aniso_U_22
  _atom_site_aniso_U_33
  _atom_site_aniso_U_23
  _atom_site_aniso_U_13
  _atom_site_aniso_U_12
 Ag1 0.0633(4) 0.0408(3) 0.0275(3) 0.0188(2) 0.0141(2) 0.0272(3)
 Ag2 0.0515(3) 0.0369(3) 0.0270(3) 0.0184(2) 0.0134(2) 0.0227(3)
 Ag3 0.0537(3) 0.0397(3) 0.0335(3) 0.0224(2) 0.0200(2) 0.0246(3)
 F1 0.073(3) 0.068(3) 0.034(2) 0.033(2) 0.022(2) 0.046(3)
 F2 0.051(3) 0.070(3) 0.048(3) 0.029(3) 0.025(2) 0.035(3)
 F3 0.061(3) 0.042(3) 0.033(2) 0.013(2) 0.014(2) 0.015(2)
 F4 0.077(3) 0.066(3) 0.035(3) 0.032(2) 0.014(2) 0.037(3)
 F5 0.097(4) 0.060(3) 0.038(3) 0.020(2) 0.026(3) 0.050(3)
 F6 0.059(3) 0.080(4) 0.047(3) 0.018(3) -0.009(3) -0.008(3)
 F7 0.057(3) 0.051(3) 0.040(2) 0.021(2) 0.024(2) 0.032(2)
 F8 0.049(3) 0.059(3) 0.031(2) 0.017(2) 0.010(2) 0.026(2)
 F9 0.057(3) 0.045(3) 0.045(3) 0.025(2) 0.024(2) 0.014(2)
 O1 0.046(3) 0.040(3) 0.036(3) 0.026(2) 0.018(2) 0.020(2)
 O2 0.083(4) 0.048(3) 0.030(3) 0.025(3) 0.027(3) 0.035(3)
 O3 0.042(3) 0.039(3) 0.029(3) 0.021(2) 0.014(2) 0.017(2)
 O4 0.049(3) 0.032(3) 0.040(3) 0.022(2) 0.019(2) 0.018(2)
 O5 0.080(4) 0.037(3) 0.037(3) 0.021(2) 0.027(3) 0.036(3)
 O6 0.059(3) 0.037(3) 0.031(3) 0.019(2) 0.017(2) 0.026(3)
 O7 0.059(3) 0.042(3) 0.038(3) 0.023(2) 0.021(3) 0.029(3)
 O8 0.069(4) 0.045(3) 0.041(3) 0.028(3) 0.028(3) 0.039(3)
 O9 0.050(3) 0.038(3) 0.028(2) 0.019(2) 0.015(2) 0.020(2)
 N1 0.041(3) 0.030(3) 0.028(3) 0.019(3) 0.014(3) 0.015(3)
 N2 0.044(3) 0.040(3) 0.021(3) 0.017(3) 0.009(2) 0.019(3)
 N3 0.031(3) 0.039(3) 0.026(3) 0.019(3) 0.009(2) 0.015(3)
 C1 0.043(4) 0.034(4) 0.042(4) 0.021(3) 0.020(3) 0.021(3)
 C2 0.044(4) 0.036(4) 0.026(3) 0.014(3) 0.015(3) 0.024(3)
 C3 0.035(4) 0.039(4) 0.031(4) 0.020(3) 0.009(3) 0.014(3)
 C4 0.038(4) 0.037(4) 0.039(4) 0.024(3) 0.014(3) 0.019(3)
 C5 0.043(4) 0.033(4) 0.025(3) 0.014(3) 0.015(3) 0.022(3)
 C6 0.054(5) 0.051(5) 0.035(4) 0.024(4) 0.016(4) 0.023(4)
 C7 0.034(4) 0.031(4) 0.033(4) 0.014(3) 0.010(3) 0.013(3)
 C8 0.039(4) 0.036(4) 0.028(4) 0.015(3) 0.011(3) 0.019(3)
 C9 0.029(3) 0.041(4) 0.033(4) 0.023(3) 0.009(3) 0.011(3)
 C10 0.047(4) 0.031(4) 0.034(4) 0.018(3) 0.014(3) 0.024(3)
 C11 0.043(4) 0.032(4) 0.030(4) 0.017(3) 0.015(3) 0.017(3)
 C12 0.048(4) 0.053(5) 0.037(4) 0.027(4) 0.021(4) 0.023(4)
 C13 0.041(4) 0.032(4) 0.034(4) 0.022(3) 0.018(3) 0.020(3)
 C14 0.043(4) 0.036(4) 0.031(4) 0.015(3) 0.011(3) 0.019(3)
 C15 0.036(4) 0.040(4) 0.032(4) 0.019(3) 0.009(3) 0.017(3)
 C16 0.035(4) 0.030(4) 0.029(3) 0.011(3) 0.009(3) 0.016(3)
 C17 0.035(4) 0.027(4) 0.026(3) 0.010(3) 0.006(3) 0.013(3)
 C18 0.080(6) 0.065(6) 0.030(4) 0.030(4) 0.019(4) 0.037(5)
 C19 0.044(4) 0.036(4) 0.031(4) 0.020(3) 0.014(3) 0.021(3)
 C20 0.039(4) 0.040(4) 0.039(4) 0.020(3) 0.019(3) 0.021(3)
 C21 0.039(4) 0.039(4) 0.032(4) 0.022(3) 0.015(3) 0.022(3)
 C22 0.034(4) 0.034(4) 0.033(4) 0.016(3) 0.011(3) 0.013(3)
 C23 0.039(4) 0.038(4) 0.030(4) 0.022(3) 0.015(3) 0.019(3)
 C24 0.051(5) 0.044(5) 0.032(4) 0.017(4) 0.008(3) 0.017(4)

_geom_special_details
;
 All esds (except the esd in the dihedral angle between two l.s. planes)
 are estimated using the full covariance matrix.  The cell esds are taken
 into account individually in the estimation of esds in distances, angles
 and torsion angles; correlations between esds in cell parameters are only
 used when they are defined by crystal symmetry.  An approximate (isotropic)
 treatment of cell esds is used for estimating esds involving l.s. planes.
;
loop_
  _geom_bond_atom_site_label_1
  _geom_bond_atom_site_label_2
  _geom_bond_distance
  _geom_bond_site_symmetry_2
  _geom_bond_publ_flag
 Ag1 Ag3 3.0047(8) . ?
 Ag1 O1 2.449(5) . ?
 Ag1 O2 2.406(5) . ?
 Ag1 O5 2.266(5) . ?
 Ag1 O9 2.229(5) . ?
 Ag2 Ag2 2.9660(10) 2_676 ?
 Ag2 Ag3 3.2163(8) . ?
 Ag2 Ag3 3.3188(9) 2_676 ?
 Ag2 O1 2.437(5) . ?
 Ag2 O3 2.488(5) 2_676 ?
 Ag2 O6 2.213(5) . ?
 Ag2 O7 2.233(5) 2_676 ?
 Ag3 O3 2.425(5) . ?
 Ag3 O4 2.225(5) . ?
 Ag3 O8 2.221(5) . ?
 F1 C22 1.317(8) . ?
 F2 C22 1.338(8) . ?
 F3 C22 1.338(9) . ?
 F4 C24 1.328(9) . ?
 F5 C24 1.342(10) . ?
 F6 C24 1.329(10) . ?
 F7 C20 1.334(9) . ?
 F8 C20 1.349(9) . ?
 F9 C20 1.343(8) . ?
 O1 N1 1.345(7) . ?
 O2 N2 1.329(7) . ?
 O3 N3 1.338(7) . ?
 O4 C19 1.233(8) . ?
 O5 C19 1.251(9) . ?
 O6 C21 1.239(8) . ?
 O7 C21 1.246(9) . ?
 O8 C23 1.256(9) . ?
 O9 C23 1.231(8) . ?
 N1 C1 1.348(10) . ?
 N1 C5 1.364(9) . ?
 N2 C7 1.338(10) . ?
 N2 C11 1.383(10) . ?
 N3 C13 1.351(9) . ?
 N3 C17 1.354(9) . ?
 C1 H1 0.9500 . ?
 C1 C2 1.359(10) . ?
 C2 H2 0.9500 . ?
 C2 C3 1.389(10) . ?
 C3 C4 1.371(11) . ?
 C3 C6 1.520(9) . ?
 C4 H4 0.9500 . ?
 C4 C5 1.368(10) . ?
 C5 H5 0.9500 . ?
 C6 H6A 0.9800 . ?
 C6 H6B 0.9800 . ?
 C6 H6C 0.9800 . ?
 C7 H7 0.9500 . ?
 C7 C8 1.378(10) . ?
 C8 H8 0.9500 . ?
 C8 C9 1.374(10) . ?
 C9 C10 1.389(11) . ?
 C9 C12 1.516(9) . ?
 C10 H10 0.9500 . ?
 C10 C11 1.376(9) . ?
 C11 H11 0.9500 . ?
 C12 H12A 0.9800 . ?
 C12 H12B 0.9800 . ?
 C12 H12C 0.9800 . ?
 C13 H13 0.9500 . ?
 C13 C14 1.371(10) . ?
 C14 H14 0.9500 . ?
 C14 C15 1.395(11) . ?
 C15 C16 1.374(10) . ?
 C15 C18 1.514(9) . ?
 C16 H16 0.9500 . ?
 C16 C17 1.367(10) . ?
 C17 H17 0.9500 . ?
 C18 H18A 0.9800 . ?
 C18 H18B 0.9800 . ?
 C18 H18C 0.9800 . ?
 C19 C20 1.508(10) . ?
 C21 C22 1.535(10) . ?
 C23 C24 1.528(10) . ?

loop_
  _geom_angle_atom_site_label_1
  _geom_angle_atom_site_label_2
  _geom_angle_atom_site_label_3
  _geom_angle
  _geom_angle_site_symmetry_1
  _geom_angle_site_symmetry_3
  _geom_angle_publ_flag
 O1 Ag1 Ag3 102.68(12) . . ?
 O2 Ag1 Ag3 160.15(15) . . ?
 O2 Ag1 O1 93.60(19) . . ?
 O5 Ag1 Ag3 71.67(12) . . ?
 O5 Ag1 O1 93.9(2) . . ?
 O5 Ag1 O2 96.21(17) . . ?
 O9 Ag1 Ag3 83.73(13) . . ?
 O9 Ag1 O1 111.69(18) . . ?
 O9 Ag1 O2 100.89(18) . . ?
 O9 Ag1 O5 148.0(2) . . ?
 Ag2 Ag2 Ag3 61.26(2) 2_676 2_676 ?
 Ag2 Ag2 Ag3 64.79(2) 2_676 . ?
 Ag3 Ag2 Ag3 126.045(19) . 2_676 ?
 O1 Ag2 Ag2 161.43(13) . 2_676 ?
 O1 Ag2 Ag3 136.47(13) . 2_676 ?
 O1 Ag2 Ag3 97.24(13) . . ?
 O1 Ag2 O3 89.76(17) . 2_676 ?
 O3 Ag2 Ag2 107.56(12) 2_676 2_676 ?
 O3 Ag2 Ag3 46.72(11) 2_676 2_676 ?
 O3 Ag2 Ag3 170.30(12) 2_676 . ?
 O6 Ag2 Ag2 84.84(13) . 2_676 ?
 O6 Ag2 Ag3 92.79(14) . 2_676 ?
 O6 Ag2 Ag3 82.35(15) . . ?
 O6 Ag2 O1 97.87(18) . . ?
 O6 Ag2 O3 103.41(18) . 2_676 ?
 O6 Ag2 O7 160.94(19) . 2_676 ?
 O7 Ag2 Ag2 76.63(13) 2_676 2_676 ?
 O7 Ag2 Ag3 82.28(15) 2_676 2_676 ?
 O7 Ag2 Ag3 85.72(15) 2_676 . ?
 O7 Ag2 O1 98.34(18) 2_676 . ?
 O7 Ag2 O3 86.62(19) 2_676 2_676 ?
 Ag1 Ag3 Ag2 121.84(2) . 2_676 ?
 Ag1 Ag3 Ag2 67.95(2) . . ?
 Ag2 Ag3 Ag2 53.955(19) . 2_676 ?
 O3 Ag3 Ag1 166.46(12) . . ?
 O3 Ag3 Ag2 48.31(12) . 2_676 ?
 O3 Ag3 Ag2 101.88(12) . . ?
 O4 Ag3 Ag1 88.40(13) . . ?
 O4 Ag3 Ag2 91.28(14) . . ?
 O4 Ag3 Ag2 94.96(13) . 2_676 ?
 O4 Ag3 O3 101.09(17) . . ?
 O8 Ag3 Ag1 76.87(13) . . ?
 O8 Ag3 Ag2 108.05(14) . 2_676 ?
 O8 Ag3 Ag2 99.49(15) . . ?
 O8 Ag3 O3 96.79(17) . . ?
 O8 Ag3 O4 156.8(2) . . ?
 Ag2 O1 Ag1 90.86(17) . . ?
 N1 O1 Ag1 109.0(4) . . ?
 N1 O1 Ag2 128.0(4) . . ?
 N2 O2 Ag1 129.0(5) . . ?
 Ag3 O3 Ag2 84.97(16) . 2_676 ?
 N3 O3 Ag2 114.0(4) . 2_676 ?
 N3 O3 Ag3 130.2(4) . . ?
 C19 O4 Ag3 115.2(5) . . ?
 C19 O5 Ag1 134.9(4) . . ?
 C21 O6 Ag2 118.9(5) . . ?
 C21 O7 Ag2 128.3(4) . 2_676 ?
 C23 O8 Ag3 128.5(4) . . ?
 C23 O9 Ag1 119.1(5) . . ?
 O1 N1 C1 120.9(6) . . ?
 O1 N1 C5 118.3(6) . . ?
 C1 N1 C5 120.7(5) . . ?
 O2 N2 C7 121.2(6) . . ?
 O2 N2 C11 117.8(6) . . ?
 C7 N2 C11 121.0(6) . . ?
 O3 N3 C13 119.2(6) . . ?
 O3 N3 C17 120.3(6) . . ?
 C13 N3 C17 120.5(6) . . ?
 N1 C1 H1 119.8 . . ?
 N1 C1 C2 120.3(7) . . ?
 C2 C1 H1 119.8 . . ?
 C1 C2 H2 119.6 . . ?
 C1 C2 C3 120.8(7) . . ?
 C3 C2 H2 119.6 . . ?
 C2 C3 C6 120.7(7) . . ?
 C4 C3 C2 117.5(6) . . ?
 C4 C3 C6 121.8(7) . . ?
 C3 C4 H4 119.2 . . ?
 C5 C4 C3 121.6(7) . . ?
 C5 C4 H4 119.2 . . ?
 N1 C5 C4 119.0(6) . . ?
 N1 C5 H5 120.5 . . ?
 C4 C5 H5 120.5 . . ?
 C3 C6 H6A 109.5 . . ?
 C3 C6 H6B 109.5 . . ?
 C3 C6 H6C 109.5 . . ?
 H6A C6 H6B 109.5 . . ?
 H6A C6 H6C 109.5 . . ?
 H6B C6 H6C 109.5 . . ?
 N2 C7 H7 120.1 . . ?
 N2 C7 C8 119.8(7) . . ?
 C8 C7 H7 120.1 . . ?
 C7 C8 H8 119.2 . . ?
 C9 C8 C7 121.6(7) . . ?
 C9 C8 H8 119.2 . . ?
 C8 C9 C10 117.3(6) . . ?
 C8 C9 C12 121.3(7) . . ?
 C10 C9 C12 121.3(7) . . ?
 C9 C10 H10 119.3 . . ?
 C11 C10 C9 121.4(7) . . ?
 C11 C10 H10 119.3 . . ?
 N2 C11 H11 120.6 . . ?
 C10 C11 N2 118.8(7) . . ?
 C10 C11 H11 120.6 . . ?
 C9 C12 H12A 109.5 . . ?
 C9 C12 H12B 109.5 . . ?
 C9 C12 H12C 109.5 . . ?
 H12A C12 H12B 109.5 . . ?
 H12A C12 H12C 109.5 . . ?
 H12B C12 H12C 109.5 . . ?
 N3 C13 H13 120.2 . . ?
 N3 C13 C14 119.6(7) . . ?
 C14 C13 H13 120.2 . . ?
 C13 C14 H14 119.5 . . ?
 C13 C14 C15 121.1(7) . . ?
 C15 C14 H14 119.5 . . ?
 C14 C15 C18 121.8(7) . . ?
 C16 C15 C14 117.2(6) . . ?
 C16 C15 C18 120.9(7) . . ?
 C15 C16 H16 119.5 . . ?
 C17 C16 C15 121.0(7) . . ?
 C17 C16 H16 119.5 . . ?
 N3 C17 C16 120.4(7) . . ?
 N3 C17 H17 119.8 . . ?
 C16 C17 H17 119.8 . . ?
 C15 C18 H18A 109.5 . . ?
 C15 C18 H18B 109.5 . . ?
 C15 C18 H18C 109.5 . . ?
 H18A C18 H18B 109.5 . . ?
 H18A C18 H18C 109.5 . . ?
 H18B C18 H18C 109.5 . . ?
 O4 C19 O5 128.9(7) . . ?
 O4 C19 C20 118.0(7) . . ?
 O5 C19 C20 113.0(6) . . ?
 F7 C20 F8 106.3(6) . . ?
 F7 C20 F9 106.8(5) . . ?
 F7 C20 C19 113.5(6) . . ?
 F8 C20 C19 110.0(6) . . ?
 F9 C20 F8 105.2(6) . . ?
 F9 C20 C19 114.3(6) . . ?
 O6 C21 O7 130.6(7) . . ?
 O6 C21 C22 114.7(6) . . ?
 O7 C21 C22 114.7(6) . . ?
 F1 C22 F2 107.6(5) . . ?
 F1 C22 F3 106.9(6) . . ?
 F1 C22 C21 114.2(6) . . ?
 F2 C22 C21 111.1(6) . . ?
 F3 C22 F2 105.0(6) . . ?
 F3 C22 C21 111.4(5) . . ?
 O8 C23 C24 114.8(6) . . ?
 O9 C23 O8 130.7(7) . . ?
 O9 C23 C24 114.5(7) . . ?
 F4 C24 F5 106.2(6) . . ?
 F4 C24 F6 106.8(7) . . ?
 F4 C24 C23 114.9(7) . . ?
 F5 C24 C23 112.2(6) . . ?
 F6 C24 F5 107.1(7) . . ?
 F6 C24 C23 109.2(6) . . ?

loop_
  _geom_torsion_atom_site_label_1
  _geom_torsion_atom_site_label_2
  _geom_torsion_atom_site_label_3
  _geom_torsion_atom_site_label_4
  _geom_torsion
  _geom_torsion_site_symmetry_1
  _geom_torsion_site_symmetry_2
  _geom_torsion_site_symmetry_3
  _geom_torsion_site_symmetry_4
  _geom_torsion_publ_flag
 Ag1 O1 N1 C1 -84.8(7) . . . . ?
 Ag1 O1 N1 C5 93.4(6) . . . . ?
 Ag1 O2 N2 C7 20.6(10) . . . . ?
 Ag1 O2 N2 C11 -160.7(5) . . . . ?
 Ag1 O5 C19 O4 9.4(13) . . . . ?
 Ag1 O5 C19 C20 -167.1(5) . . . . ?
 Ag1 O9 C23 O8 14.0(11) . . . . ?
 Ag1 O9 C23 C24 -165.2(5) . . . . ?
 Ag2 O1 N1 C1 22.0(9) . . . . ?
 Ag2 O1 N1 C5 -159.9(5) . . . . ?
 Ag2 O3 N3 C13 -93.5(6) 2_676 . . . ?
 Ag2 O3 N3 C17 85.7(6) 2_676 . . . ?
 Ag2 O6 C21 O7 1.6(11) . . . . ?
 Ag2 O6 C21 C22 -178.5(4) . . . . ?
 Ag2 O7 C21 O6 -9.0(12) 2_676 . . . ?
 Ag2 O7 C21 C22 171.1(5) 2_676 . . . ?
 Ag3 O3 N3 C13 162.0(5) . . . . ?
 Ag3 O3 N3 C17 -18.9(8) . . . . ?
 Ag3 O4 C19 O5 0.9(11) . . . . ?
 Ag3 O4 C19 C20 177.2(5) . . . . ?
 Ag3 O8 C23 O9 -10.0(12) . . . . ?
 Ag3 O8 C23 C24 169.2(5) . . . . ?
 O1 N1 C1 C2 179.3(7) . . . . ?
 O1 N1 C5 C4 -179.9(6) . . . . ?
 O2 N2 C7 C8 -179.4(7) . . . . ?
 O2 N2 C11 C10 179.6(7) . . . . ?
 O3 N3 C13 C14 -177.2(6) . . . . ?
 O3 N3 C17 C16 178.3(6) . . . . ?
 O4 C19 C20 F7 23.0(10) . . . . ?
 O4 C19 C20 F8 -95.9(8) . . . . ?
 O4 C19 C20 F9 146.0(7) . . . . ?
 O5 C19 C20 F7 -160.1(6) . . . . ?
 O5 C19 C20 F8 81.0(8) . . . . ?
 O5 C19 C20 F9 -37.1(9) . . . . ?
 O6 C21 C22 F1 164.7(6) . . . . ?
 O6 C21 C22 F2 -73.3(8) . . . . ?
 O6 C21 C22 F3 43.4(9) . . . . ?
 O7 C21 C22 F1 -15.4(9) . . . . ?
 O7 C21 C22 F2 106.6(7) . . . . ?
 O7 C21 C22 F3 -136.7(7) . . . . ?
 O8 C23 C24 F4 17.6(10) . . . . ?
 O8 C23 C24 F5 139.1(7) . . . . ?
 O8 C23 C24 F6 -102.2(8) . . . . ?
 O9 C23 C24 F4 -163.0(7) . . . . ?
 O9 C23 C24 F5 -41.5(9) . . . . ?
 O9 C23 C24 F6 77.2(9) . . . . ?
 N1 C1 C2 C3 -0.6(12) . . . . ?
 N2 C7 C8 C9 -1.6(11) . . . . ?
 N3 C13 C14 C15 -2.7(11) . . . . ?
 C1 N1 C5 C4 -1.7(10) . . . . ?
 C1 C2 C3 C4 0.7(11) . . . . ?
 C1 C2 C3 C6 -178.4(7) . . . . ?
 C2 C3 C4 C5 -1.3(11) . . . . ?
 C3 C4 C5 N1 1.8(11) . . . . ?
 C5 N1 C1 C2 1.2(11) . . . . ?
 C6 C3 C4 C5 177.8(7) . . . . ?
 C7 N2 C11 C10 -1.6(10) . . . . ?
 C7 C8 C9 C10 1.1(11) . . . . ?
 C7 C8 C9 C12 177.4(7) . . . . ?
 C8 C9 C10 C11 -0.9(11) . . . . ?
 C9 C10 C11 N2 1.1(11) . . . . ?
 C11 N2 C7 C8 1.8(10) . . . . ?
 C12 C9 C10 C11 -177.2(7) . . . . ?
 C13 N3 C17 C16 -2.6(10) . . . . ?
 C13 C14 C15 C16 0.7(11) . . . . ?
 C13 C14 C15 C18 -178.8(8) . . . . ?
 C14 C15 C16 C17 0.5(10) . . . . ?
 C15 C16 C17 N3 0.5(11) . . . . ?
 C17 N3 C13 C14 3.7(10) . . . . ?
 C18 C15 C16 C17 179.9(7) . . . . ?

_shelx_res_file
;
TITL ogh-4mepyno-agtfa-5mg-h2o_gau_a.res in P-1
    ogh-4mepyno-agtfa-5mg-h2o_gau.res
    created by SHELXL-2018/1 at 11:30:37 on 02-Dec-2024
REM Old TITL OGH-4MePyNO-AgTFA-5mg-H2O_gau in P-1
REM SHELXT solution in P-1: R1 0.164, Rweak 0.005, Alpha 0.061
REM <I/s> 0.000 for 0 systematic absences, Orientation as input
REM Formula found by SHELXT: C26 N5 O5 F9 Ag3
CELL 1.54184 11.2131 11.2287 14.3328 108.77 97.243 112.48
ZERR 1 0.0007 0.0008 0.0006 0.005 0.004 0.007
LATT 1
SFAC C H Ag F N O
UNIT 48 42 6 18 6 18

L.S. 4 0 0
PLAN  5
SIZE 0.02 0.03 0.15
TEMP -118(8)
CONF
BOND
list 4
fmap 2 53
acta
MORE -1
BOND $H
OMIT -2 133.5
REM <olex2.extras>
REM <HklSrc "%.\\OGH-4MePyNO-AgTFA-5mg-H2O_gau.hkl">
REM </olex2.extras>

WGHT    0.083600
FVAR       0.26215
AG1   3    0.231285    0.563583    0.438933    11.00000    0.06331    0.04081 =
         0.02752    0.01884    0.01406    0.02719
AG2   3    0.515813    0.885467    0.521664    11.00000    0.05154    0.03694 =
         0.02698    0.01843    0.01340    0.02266
AG3   3    0.213374    0.810355    0.410171    11.00000    0.05367    0.03967 =
         0.03350    0.02242    0.02002    0.02457
F1    4    0.490480    0.870148    0.139341    11.00000    0.07313    0.06840 =
         0.03450    0.03256    0.02223    0.04602
F2    4    0.647501    0.825353    0.196059    11.00000    0.05064    0.07035 =
         0.04781    0.02856    0.02494    0.03455
F3    4    0.442902    0.675718    0.154771    11.00000    0.06143    0.04204 =
         0.03261    0.01293    0.01378    0.01536
F4    4    0.156149    0.550302    0.053010    11.00000    0.07671    0.06618 =
         0.03458    0.03191    0.01382    0.03653
F5    4    0.225267    0.406361    0.076161    11.00000    0.09688    0.05971 =
         0.03787    0.01966    0.02634    0.05045
F6    4    0.023110    0.372940    0.075198    11.00000    0.05932    0.07971 =
         0.04705    0.01760   -0.00917   -0.00777
F7    4    0.077650    0.911696    0.725422    11.00000    0.05683    0.05103 =
         0.03982    0.02099    0.02419    0.03177
F8    4    0.245146    0.878463    0.778718    11.00000    0.04916    0.05853 =
         0.03124    0.01725    0.01049    0.02566
F9    4    0.046311    0.707882    0.719437    11.00000    0.05720    0.04458 =
         0.04487    0.02509    0.02428    0.01398
O1    6    0.463238    0.667869    0.546042    11.00000    0.04625    0.04016 =
         0.03579    0.02630    0.01835    0.01993
O2    6    0.166643    0.347111    0.462396    11.00000    0.08273    0.04837 =
         0.02989    0.02489    0.02741    0.03522
O3    6    0.247136    1.016527    0.375085    11.00000    0.04244    0.03870 =
         0.02891    0.02105    0.01369    0.01714
O4    6    0.167877    0.868594    0.560371    11.00000    0.04904    0.03184 =
         0.04049    0.02215    0.01927    0.01839
O5    6    0.161496    0.670112    0.568266    11.00000    0.07961    0.03687 =
         0.03683    0.02145    0.02660    0.03568
O6    6    0.524642    0.808399    0.361104    11.00000    0.05869    0.03749 =
         0.03096    0.01887    0.01684    0.02624
O7    6    0.517455    0.993674    0.335014    11.00000    0.05932    0.04152 =
         0.03754    0.02282    0.02091    0.02868
O8    6    0.192622    0.670332    0.252539    11.00000    0.06853    0.04492 =
         0.04139    0.02776    0.02756    0.03936
O9    6    0.217674    0.488531    0.272013    11.00000    0.05003    0.03844 =
         0.02754    0.01905    0.01458    0.02044
N1    5    0.461291    0.648745    0.633886    11.00000    0.04057    0.02983 =
         0.02788    0.01863    0.01372    0.01500
N2    5    0.147302    0.323207    0.545521    11.00000    0.04429    0.04031 =
         0.02120    0.01697    0.00856    0.01939
N3    5    0.235034    1.030888    0.285719    11.00000    0.03133    0.03857 =
         0.02552    0.01898    0.00932    0.01504
C1    1    0.446368    0.739269    0.714384    11.00000    0.04315    0.03362 =
         0.04203    0.02079    0.01981    0.02086
AFIX  43
H1    2    0.438082    0.818357    0.709615    11.00000   -1.20000
AFIX   0
C2    1    0.443118    0.717973    0.802314    11.00000    0.04391    0.03639 =
         0.02599    0.01418    0.01458    0.02427
AFIX  43
H2    2    0.433494    0.782974    0.858840    11.00000   -1.20000
AFIX   0
C3    1    0.453702    0.602275    0.810503    11.00000    0.03544    0.03907 =
         0.03119    0.02033    0.00927    0.01413
C4    1    0.468855    0.512221    0.727334    11.00000    0.03816    0.03707 =
         0.03895    0.02366    0.01448    0.01899
AFIX  43
H4    2    0.478137    0.433293    0.731459    11.00000   -1.20000
AFIX   0
C5    1    0.470947    0.533176    0.638519    11.00000    0.04300    0.03313 =
         0.02486    0.01439    0.01544    0.02170
AFIX  43
H5    2    0.479001    0.468235    0.580959    11.00000   -1.20000
AFIX   0
C6    1    0.446391    0.576589    0.907976    11.00000    0.05443    0.05078 =
         0.03489    0.02383    0.01604    0.02301
AFIX 137
H6A   2    0.537281    0.605457    0.948735    11.00000   -1.50000
H6B   2    0.390594    0.476188    0.889726    11.00000   -1.50000
H6C   2    0.406586    0.631567    0.948294    11.00000   -1.50000
AFIX   0
C7    1    0.122614    0.410085    0.620470    11.00000    0.03433    0.03066 =
         0.03341    0.01402    0.00993    0.01323
AFIX  43
H7    2    0.117831    0.490159    0.614629    11.00000   -1.20000
AFIX   0
C8    1    0.104132    0.383121    0.706199    11.00000    0.03886    0.03603 =
         0.02814    0.01514    0.01089    0.01892
AFIX  43
H8    2    0.088920    0.446751    0.759782    11.00000   -1.20000
AFIX   0
C9    1    0.107160    0.266547    0.716087    11.00000    0.02876    0.04119 =
         0.03325    0.02262    0.00871    0.01094
C10   1    0.131962    0.177500    0.636818    11.00000    0.04721    0.03106 =
         0.03389    0.01786    0.01394    0.02437
AFIX  43
H10   2    0.135923    0.096703    0.641861    11.00000   -1.20000
AFIX   0
C11   1    0.150909    0.203906    0.551152    11.00000    0.04298    0.03174 =
         0.03014    0.01721    0.01480    0.01699
AFIX  43
H11   2    0.166192    0.141336    0.496853    11.00000   -1.20000
AFIX   0
C12   1    0.092611    0.241028    0.812571    11.00000    0.04832    0.05326 =
         0.03670    0.02708    0.02103    0.02255
AFIX 137
H12A  2    0.042116    0.139740    0.794146    11.00000   -1.50000
H12B  2    0.044240    0.289922    0.847038    11.00000   -1.50000
H12C  2    0.182070    0.276920    0.858913    11.00000   -1.50000
AFIX   0
C13   1    0.222827    1.144302    0.281493    11.00000    0.04053    0.03246 =
         0.03382    0.02153    0.01763    0.01960
AFIX  43
H13   2    0.226869    1.214874    0.342003    11.00000   -1.20000
AFIX   0
C14   1    0.204568    1.157003    0.189372    11.00000    0.04334    0.03639 =
         0.03051    0.01475    0.01083    0.01902
AFIX  43
H14   2    0.192098    1.234751    0.186037    11.00000   -1.20000
AFIX   0
C15   1    0.204005    1.057593    0.100462    11.00000    0.03609    0.03976 =
         0.03189    0.01898    0.00884    0.01677
C16   1    0.221055    0.946345    0.109104    11.00000    0.03523    0.03008 =
         0.02930    0.01085    0.00869    0.01635
AFIX  43
H16   2    0.221862    0.877040    0.050227    11.00000   -1.20000
AFIX   0
C17   1    0.236870    0.933853    0.201085    11.00000    0.03525    0.02700 =
         0.02638    0.01035    0.00615    0.01300
AFIX  43
H17   2    0.249229    0.856578    0.205640    11.00000   -1.20000
AFIX   0
C18   1    0.186781    1.071385   -0.001472    11.00000    0.07995    0.06539 =
         0.03002    0.02981    0.01896    0.03651
AFIX 137
H18A  2    0.275056    1.110840   -0.013325    11.00000   -1.50000
H18B  2    0.144876    1.133928   -0.000153    11.00000   -1.50000
H18C  2    0.129266    0.978313   -0.056906    11.00000   -1.50000
AFIX   0
C19   1    0.153005    0.783411    0.600166    11.00000    0.04352    0.03593 =
         0.03075    0.02040    0.01441    0.02094
C20   1    0.128307    0.819407    0.704418    11.00000    0.03858    0.04020 =
         0.03934    0.02038    0.01942    0.02127
C21   1    0.521994    0.878836    0.310495    11.00000    0.03864    0.03946 =
         0.03206    0.02167    0.01546    0.02210
C22   1    0.525078    0.814123    0.199307    11.00000    0.03405    0.03388 =
         0.03301    0.01557    0.01129    0.01253
C23   1    0.191637    0.551766    0.222776    11.00000    0.03870    0.03822 =
         0.02974    0.02173    0.01526    0.01888
C24   1    0.149850    0.471685    0.106187    11.00000    0.05062    0.04384 =
         0.03221    0.01710    0.00774    0.01735
HKLF 4


REM  ogh-4mepyno-agtfa-5mg-h2o_gau_a.res in P-1
REM R1 =  0.0531 for    3882 Fo > 4sig(Fo)  and  0.0741 for all    5316 data
REM    436 parameters refined using      0 restraints

END

WGHT      0.0836      0.0000

REM Highest difference peak  1.075,  deepest hole -1.774,  1-sigma level  0.175
Q1    1   0.2195  0.7049  0.4206  11.00000  0.05    1.07
Q2    1   0.2342  0.4636  0.4393  11.00000  0.05    1.01
Q3    1   0.6198  0.8857  0.5619  11.00000  0.05    0.96
Q4    1   0.4768  0.9672  0.4957  11.00000  0.05    0.91
Q5    1   0.1189  0.7761  0.3820  11.00000  0.05    0.89
;
_shelx_res_checksum                3043
_shelx_hkl_file
;
   0   0   1 3863.20  321.80
   0   0   2  302.88   27.81
   0   0   3  632.94   55.44
   0   0   4   60.70   15.19
   0   0   5   32.48   13.86
   0   0   6  845.49   70.43
   0   0   6  793.86   68.56
   0   0   7  340.47   32.47
   0   0   7  337.40   30.48
   0   0   8  308.26   29.09
   0   0   8  341.52   29.39
   0   0   9   -2.03    8.40
   0   0   9    0.88    4.92
   0   0   9   -6.81   10.08
   0   0   9    0.63    5.70
   0   0   9   -1.66    5.70
   0   0  10    6.54    4.00
   0   0  10    6.02   10.03
   0   0  10    7.87    6.59
   0   0  10   13.40    6.61
   0   0  10    5.28    8.36
   0   0  11  101.80   12.79
   0   0  11   94.19   10.76
   0   0  11   79.84   11.10
   0   0  11   61.98   10.00
   0   0  12   20.71    8.85
   0   0  12   12.68    7.48
   0   0  12   16.69    7.09
   0   0  13   26.07    6.62
   0   0  13    8.96    7.31
   0   0  13   24.56    8.63
   0   0  14   30.76    8.30
   0   0  14   36.00    6.03
   0   0  14   36.38    7.37
   0   0  15    2.80    6.52
   0   0  15    2.72    3.26
   0   0  15   -0.85    5.43
   0  -1  17   13.48    4.11
   0  -1  16  102.03    8.17
   0  -1  16   52.30    9.35
   0  -1  15  107.23   11.81
   0  -1  15   84.69   12.24
   0  -1  15   81.17   11.02
   0  -1  14   45.64    6.86
   0  -1  13    2.63    8.45
   0  -1  13    9.23    7.20
   0  -1  13    5.57    6.19
   0  -1  13   13.44    7.50
   0  -1  12   12.30    8.66
   0  -1  12    9.94    7.32
   0  -1  12    6.42    7.28
   0  -1  12   11.05    7.04
   0  -1  11    4.97    7.38
   0  -1  11    3.21    6.31
   0  -1  11   12.48    8.21
   0  -1  11    7.47    6.75
   0  -1  11    4.74    5.21
   0  -1  11    8.11    6.78
   0  -1  10    3.15    7.54
   0  -1  10    2.37    5.74
   0  -1  10   -0.74    3.64
   0  -1  10    0.10    4.87
   0  -1  10    2.80    6.37
   0  -1  10   12.12    9.73
   0  -1  10   -7.09    6.31
   0  -1   9   14.85    5.53
   0  -1   9    6.52    5.89
   0  -1   9    9.12    3.86
   0  -1   9   10.75    7.84
   0  -1   9   12.93    4.82
   0  -1   9    9.87    9.59
   0  -1   8   -1.62    7.74
   0  -1   8    3.13    9.04
   0  -1   8   -0.50    3.83
   0  -1   8    3.50    6.47
   0  -1   7    5.49    9.09
   0  -1   7    3.32    7.76
   0  -1   7    3.93    6.07
   0   1  -4  854.59   68.23
   0  -1   4  774.87   68.26
   0   1  -3  403.19   33.90
   0  -1   2   35.56    4.42
   0  -1   1  440.31   37.05
   0  -1   0    9.75    2.80
   0  -1  -1    8.16    3.03
   0   1   2  358.21   30.19
   0   1   3  158.49   12.53
   0  -1  -3  117.94   12.96
   0   1   4  214.50   25.21
   0   1   5  230.99   26.57
   0   1   6 1424.84  123.88
   0   1   6 1456.06  121.61
   0   1   7  621.94   53.45
   0   1   8 1484.08  130.87
   0   1   8 1547.11  128.56
   0   1   9  507.84   44.47
   0   1  10 1335.24  102.60
   0   1  10 1024.10  102.60
   0   1  10 1291.70  102.73
   0   1  11  441.37   38.63
   0   1  12   23.90    7.84
   0   1  12   32.26    8.98
   0   1  12   25.40    7.60
   0   1  13   10.18    5.98
   0   1  14    5.49    4.33
   0   1  14    1.02    7.03
   0   1  14    6.88    5.86
   0   1  15    9.55    5.65
   0   1  15   14.07    4.76
   0  -2  17   19.50    5.50
   0  -2  16   11.76    5.00
   0  -2  16   -0.37    2.92
   0  -2  16   -0.54    5.32
   0  -2  15   41.60    5.32
   0  -2  15   27.58    7.04
   0  -2  15   41.27    8.37
   0  -2  15   25.52    7.40
   0  -2  14   32.60    7.92
   0  -2  14   40.75    6.27
   0  -2  14   31.55    7.95
   0  -2  13    6.92    8.70
   0  -2  13   -0.60    6.04
   0  -2  13    0.91    7.22
   0  -2  13    6.37    6.18
   0  -2  13   -5.18    7.54
   0  -2  12   69.30   10.44
   0  -2  12   58.42    8.15
   0  -2  12   61.07    8.71
   0  -2  12   47.21    9.19
   0  -2  12   52.73    7.22
   0  -2  12   56.78    9.02
   0  -2  11  229.15   20.74
   0  -2  11  224.60   20.21
   0  -2  11  225.51   21.00
   0  -2  11  233.53   20.90
   0  -2  11  232.70   19.80
   0  -2  11  221.42   20.92
   0  -2  11  187.27   21.28
   0  -2  10  485.95   41.58
   0  -2  10  503.69   41.04
   0  -2  10  529.34   41.63
   0  -2  10  536.51   40.89
   0  -2  10  442.44   40.75
   0  -2  10  454.76   41.86
   0  -2  10  458.01   41.73
   0  -2  10  448.76   40.90
   0  -2  10  495.35   41.52
   0  -2   9 1304.62  105.66
   0  -2   9 1160.29  105.89
   0  -2   9 1203.64  106.30
   0  -2   9 1349.60  106.00
   0  -2   8  127.89   12.16
   0  -2   8  129.50   13.31
   0  -2   8  130.98   14.81
   0  -2   8  154.17   13.53
   0  -2   7  138.30   17.57
   0  -2   7  180.93   16.56
   0  -2   7  192.97   16.20
   0   2  -6 1067.61   87.31
   0  -2   6 1018.70   87.22
   0   2  -5   59.01    7.09
   0  -2   5   74.97    8.10
   0   2  -4   41.40    5.86
   0  -2   3   88.66    9.64
   0  -2   2   -0.26    5.52
   0  -2   1  101.02   10.53
   0  -2   0    0.87    5.08
   0  -2  -1  164.94   15.10
   0   2   2  327.07   28.06
   0   2   3  305.54   24.75
   0  -2  -3  259.92   25.15
   0   2   4  317.28   27.17
   0   2   5 1520.76  125.36
   0   2   5 1397.51  128.11
   0   2   6  558.85   48.35
   0   2   7  458.76   38.51
   0   2   7  378.55   41.58
   0   2   8  100.07   16.92
   0   2   8   85.14   12.54
   0   2   8   74.25    8.70
   0   2   9   48.17   11.32
   0   2  10   -0.21    6.91
   0   2  10    6.18    8.85
   0   2  10   -1.36    9.74
   0   2  11    9.42    6.96
   0   2  11    6.01    7.98
   0   2  11    7.53    9.27
   0   2  12    2.73    6.73
   0   2  13    2.94    5.80
   0   2  13   -8.22    7.30
   0   2  13    6.17    5.12
   0   2  14    3.87    4.61
   0   2  14   -2.14    5.98
   0   2  14   -0.14    3.41
   0   2  15   25.09    4.66
   0  -3  17    1.68    5.73
   0  -3  17    3.01    3.94
   0  -3  16    4.44    3.11
   0  -3  16    5.48    5.73
   0  -3  16    6.72    5.57
   0  -3  15   62.12   10.54
   0  -3  15   77.56   10.73
   0  -3  14  297.64   24.98
   0  -3  14  298.71   25.18
   0  -3  14  266.93   25.88
   0  -3  14  259.37   26.05
   0  -3  13  874.21   74.94
   0  -3  13  927.73   74.68
   0  -3  13  865.37   75.56
   0  -3  13  845.45   75.61
   0  -3  12  405.78   35.34
   0  -3  12  440.42   35.10
   0  -3  12  405.60   36.02
   0  -3  12  406.09   34.78
   0  -3  12  393.61   35.75
   0  -3  12  363.56   36.15
   0  -3  12  418.14   35.99
   0  -3  11  865.39   72.50
   0  -3  11  935.87   72.28
   0  -3  11  815.70   73.02
   0  -3  11  865.15   72.90
   0  -3  11  905.34   72.85
   0  -3  11  913.72   72.10
   0  -3  11  791.89   72.11
   0  -3  11  734.45   72.89
   0  -3  10 1475.94  110.93
   0  -3  10 1095.13  111.43
   0  -3  10 1269.37  110.89
   0  -3  10 1371.78  111.01
   0  -3  10 1412.15  111.51
   0  -3  10 1120.31  111.38
   0  -3  10 1287.38  111.07
   0  -3  10 1303.29  111.74
   0  -3  10 1458.59  111.46
   0  -3  10 1390.03  111.19
   0  -3   9  114.13   13.17
   0  -3   9  138.45   12.64
   0  -3   8   69.55    9.00
   0  -3   8   79.58    8.77
   0  -3   7   72.85    8.82
   0  -3   7   94.04    8.29
   0   3  -7   62.72    8.57
   0  -3   7   58.39    8.36
   0  -3   7   79.49    8.50
   0   3  -6  177.43   17.47
   0  -3   6  204.03   17.78
   0   3  -5  262.36   23.38
   0   3  -4    7.06    6.13
   0  -3   3  257.88   23.49
   0  -3   2   28.32    7.43
   0  -3   1 1070.34   90.38
   0  -3   0 1218.02  102.58
   0   3   1  340.91   29.71
   0  -3  -2  201.12   18.62
   0   3   2  191.54   17.80
   0  -3  -3   37.03    8.14
   0   3   3   36.95    6.14
   0   3   4   11.52   10.63
   0   3   5  179.95   18.14
   0   3   5  140.15   24.00
   0   3   6   45.15   10.99
   0   3   6   56.84   17.62
   0   3   7   -0.75   15.15
   0   3   7   -2.37   10.11
   0   3   7    5.29    5.30
   0   3   8  100.19   17.62
   0   3   8   59.87    8.63
   0   3   8   94.71   12.32
   0   3   9   21.25    7.04
   0   3   9   22.89   14.03
   0   3   9   25.06   10.13
   0   3   9   12.61    5.59
   0   3  10   47.15    9.96
   0   3  10   50.83    8.44
   0   3  10   53.59   10.40
   0   3  11   15.05    8.55
   0   3  11   11.05    7.62
   0   3  12   29.05    7.96
   0   3  12   25.37    6.46
   0   3  12   32.09    6.62
   0   3  13   37.43    7.26
   0   3  13   37.02    4.98
   0   3  14   15.74    4.87
   0  -4  17    0.78    5.68
   0  -4  17    1.19    4.81
   0  -4  16    7.71    3.25
   0  -4  16    7.75    6.35
   0  -4  15   -4.63    4.26
   0  -4  15    5.95    6.39
   0  -4  14    9.66    7.00
   0  -4  14   11.31    7.99
   0  -4  14   13.63    4.95
   0  -4  14    8.39    4.25
   0  -4  14   15.17    5.68
   0  -4  13  227.26   19.29
   0  -4  13  186.68   21.05
   0  -4  13  179.44   20.61
   0  -4  13  252.53   19.88
   0  -4  12   47.07    8.58
   0  -4  12   56.85    7.72
   0  -4  12   50.29    9.69
   0  -4  12   50.49    6.56
   0  -4  12   52.00    7.39
   0  -4  12   49.93    6.61
   0  -4  11   14.10    6.46
   0  -4  11   13.13    4.32
   0  -4  11   19.22    7.71
   0  -4  11   14.70    5.01
   0  -4  11   14.51    5.70
   0  -4  11   14.80    5.99
   0  -4  10  139.01   12.54
   0  -4  10  126.80   13.00
   0  -4  10  140.39   15.04
   0  -4  10  115.69   14.36
   0  -4  10  147.61   12.83
   0  -4  10  136.75   12.86
   0  -4  10  133.46   13.17
   0  -4  10  136.22   13.63
   0  -4  10  141.50   14.11
   0  -4   9  181.97   17.15
   0  -4   9  188.51   16.53
   0  -4   9  184.53   16.40
   0  -4   9  162.55   17.15
   0  -4   9  188.90   16.26
   0  -4   9  177.27   16.05
   0  -4   8   57.01    7.87
   0  -4   8   46.10    7.44
   0  -4   8   64.26    6.82
   0  -4   7  205.67   17.15
   0  -4   7  198.33   18.64
   0  -4   7  195.38   17.57
   0  -4   7  185.59   17.61
   0   4  -7  185.91   18.70
   0  -4   6  236.66   22.52
   0   4  -6  228.04   22.35
   0  -4   6  244.79   20.63
   0   4  -5 1911.07  160.48
   0   4  -4 3046.52  254.84
   0   4  -3 4314.88  379.70
   0  -4   3 4843.50  380.05
   0   4  -2 4423.25  375.93
   0  -4   2 4596.51  376.17
   0   4  -1 1292.37  109.01
   0   4   0  714.49   61.08
   0  -4  -1   46.54   10.17
   0   4   1   48.64    8.07
   0  -4  -2  182.51   19.22
   0   4   2  199.90   18.38
   0   4   3   61.36    8.03
   0   4   3   48.33   11.24
   0  -4  -3   62.81    9.88
   0   4   4  163.49   17.60
   0   4   5  131.27   16.78
   0   4   5  173.55   14.77
   0   4   6    6.95    9.90
   0   4   6   19.50   17.48
   0   4   6    3.28    5.85
   0   4   7   28.57   10.24
   0   4   7   37.91   17.19
   0   4   7   30.72    6.85
   0   4   8   26.07    9.92
   0   4   8   25.48   15.44
   0   4   8   15.87    6.35
   0   4   9   35.34    9.27
   0   4   9   38.11   14.16
   0   4   9   14.30    6.09
   0   4  10   22.56    8.65
   0   4  10   30.00    8.53
   0   4  11   13.25    6.65
   0   4  12   -0.19    4.49
   0   4  12   -8.15    6.55
   0   4  13    1.93    4.76
   0  -5  17   -2.02    5.32
   0  -5  16   28.63    3.91
   0  -5  16   10.52    6.77
   0  -5  16   13.20    7.47
   0  -5  15    3.87    4.02
   0  -5  14    9.61    6.69
   0  -5  14   19.47    8.20
   0  -5  14    2.25    4.67
   0  -5  14    3.78    5.48
   0  -5  14    4.18    4.04
   0  -5  13   17.80    7.21
   0  -5  13   14.45    4.90
   0  -5  13   21.41    8.55
   0  -5  13   11.33    6.17
   0  -5  13   19.68    4.65
   0  -5  12   13.96    6.99
   0  -5  12   12.57    4.56
   0  -5  12    9.42    8.22
   0  -5  12   16.18    5.44
   0  -5  12   14.07    4.94
   0  -5  12   11.16    6.19
   0  -5  11    7.86    4.66
   0  -5  11    2.70    7.57
   0  -5  11    4.12    6.16
   0  -5  11    2.99    5.14
   0  -5  11    3.76    4.33
   0  -5  11    5.99    5.22
   0  -5  10   27.92    4.93
   0  -5  10   27.61    6.40
   0  -5  10   30.00    5.07
   0  -5  10   20.66    7.88
   0  -5  10   19.79    5.61
   0  -5  10   25.92    7.45
   0  -5  10   24.36    5.47
   0  -5   9    1.96    3.92
   0  -5   9   -0.10    5.44
   0  -5   9   -0.85    3.85
   0  -5   9   -0.09    4.34
   0  -5   9    0.95    4.31
   0  -5   9   -3.39    6.46
   0  -5   9    5.97    5.31
   0  -5   9   -2.50    6.34
   0  -5   8    6.87    5.11
   0  -5   8    2.49    5.69
   0  -5   8    2.27    3.99
   0  -5   7  433.34   36.10
   0  -5   7  402.23   36.11
   0  -5   7  406.28   36.09
   0  -5   7  442.59   35.80
   0  -5   6  102.55    9.36
   0  -5   6  111.39    9.97
   0  -5   6   92.77   13.03
   0  -5   6   94.26    9.72
   0  -5   5   33.43    5.62
   0   5  -5   35.34    9.00
   0  -5   5   29.47    4.72
   0  -5   5   25.49    9.59
   0  -5   5   37.35    4.34
   0  -5   4  270.48   22.48
   0  -5   4  265.90   23.09
   0   5  -4  223.22   24.95
   0  -5   3    7.62    4.90
   0  -5   3    6.96    2.80
   0   5  -3    6.10    8.25
   0  -5   2  151.59   13.06
   0  -5   2  150.09   13.33
   0  -5   2  155.97   14.03
   0   5  -2  138.92   16.35
   0  -5   1   21.09    3.98
   0  -5   1   24.81   10.23
   0  -5   1   25.03    5.36
   0   5  -1   16.27    8.28
   0  -5   0   13.34    9.83
   0  -5   0   13.35    4.86
   0   5   0    2.99    7.82
   0  -5  -1    8.61    5.42
   0  -5  -1    8.58    9.27
   0  -5  -2   24.12    5.70
   0   5   3  817.31   58.77
   0   5   3  559.03   58.85
   0   5   4 1617.84  121.35
   0  -5  -4 1510.55  121.01
   0   5   4 1194.99  121.28
   0   5   5 1378.42  111.25
   0  -5  -5 1457.40  110.91
   0   5   5 1136.83  111.22
   0   5   5 1060.70  115.62
   0   5   6  408.90   39.38
   0   5   6  477.08   38.99
   0   5   6  457.85   45.68
   0   5   7  236.51   21.88
   0   5   7  214.65   20.83
   0   5   7  233.77   27.94
   0   5   8  280.15   23.39
   0   5   8  214.91   22.58
   0   5   8  305.80   28.91
   0   5   9   -0.46    7.78
   0   5  10   11.56    4.75
   0   5  10    5.93    6.87
   0   5  11   12.38    5.21
   0   5  11    9.22    6.50
   0   5  12   17.64    5.10
   0  -6  17    8.22    5.30
   0  -6  16    1.35    6.70
   0  -6  16   -2.76    3.15
   0  -6  16    5.86    4.22
   0  -6  15   78.64    7.69
   0  -6  15   67.76    7.25
   0  -6  15   63.13   10.30
   0  -6  15   82.85    8.17
   0  -6  14  246.23   22.18
   0  -6  14  253.55   22.35
   0  -6  14  273.86   22.11
   0  -6  14  215.40   23.65
   0  -6  13  437.47   36.96
   0  -6  13  453.56   36.81
   0  -6  13  420.85   37.03
   0  -6  13  423.79   36.62
   0  -6  13  404.60   38.17
   0  -6  12  182.41   15.53
   0  -6  12  150.90   15.35
   0  -6  12  141.72   15.87
   0  -6  12  184.00   15.45
   0  -6  12  186.62   17.53
   0  -6  11  584.58   41.02
   0  -6  11  526.26   40.81
   0  -6  11  521.80   41.12
   0  -6  11  537.52   42.02
   0  -6  10  118.77   11.54
   0  -6  10  131.94   11.74
   0  -6  10  110.84   13.46
   0  -6  10  116.07   12.31
   0  -6  10  110.10   11.60
   0  -6  10  137.27   11.94
   0  -6  10  117.00   13.26
   0  -6   9   90.66   10.83
   0  -6   9   69.00   10.16
   0  -6   9  103.74    9.28
   0  -6   9   89.47    9.49
   0  -6   9   92.80   10.02
   0  -6   9  107.52    9.66
   0  -6   9   86.62   10.85
   0  -6   8   92.43   12.76
   0  -6   8   81.04   10.36
   0  -6   8   99.84    9.11
   0  -6   8   96.05    9.44
   0  -6   8   92.73    9.92
   0   6  -8   74.03   12.66
   0  -6   8   80.86    9.81
   0  -6   8  108.83    9.41
   0  -6   7   27.48    4.36
   0  -6   7   27.77    9.53
   0  -6   7   23.30    5.81
   0  -6   7   19.67    5.59
   0   6  -7   33.59    9.51
   0  -6   7   25.57    5.04
   0  -6   6   -0.37    9.44
   0  -6   6    1.21    3.96
   0   6  -6   -0.96    8.66
   0  -6   6    0.72    3.36
   0  -6   5   52.48   11.59
   0   6  -5   47.93   11.31
   0  -6   5   51.24    6.09
   0  -6   5   54.01    7.07
   0  -6   5   54.42    5.63
   0  -6   4    9.78    9.95
   0  -6   4    5.04    3.40
   0   6  -4   -1.39    9.02
   0  -6   4   -2.02    4.94
   0  -6   4    2.90    2.95
   0  -6   3   57.83    6.66
   0  -6   3   72.41    8.06
   0  -6   3   67.93   12.42
   0   6  -3   85.32   11.86
   0  -6   2    4.31    5.12
   0   6  -2   -4.51    8.49
   0  -6   2   -3.50   10.28
   0  -6   2    6.38    3.45
   0  -6   1  142.75   12.92
   0   6  -1  137.42   16.19
   0  -6   1  145.71   17.13
   0  -6   0   20.97   10.34
   0  -6   0   23.72    4.72
   0  -6   0   25.23    6.40
   0   6   0   29.32    8.84
   0  -6  -1   10.20    5.65
   0   6   1   11.21    8.05
   0  -6  -1    5.87    5.96
   0   6   1    3.80    6.42
   0  -6  -1   12.25    9.64
   0  -6  -2  246.04   22.56
   0  -6  -2  226.08   24.81
   0   6   2  231.54   24.18
   0   6   2  274.66   23.16
   0  -6  -2  265.61   22.64
   0   6   3   52.46    8.26
   0  -6  -3   48.42    7.25
   0   6   3   26.04   10.55
   0   6   4  166.36   28.30
   0   6   4  199.87   18.16
   0  -6  -4  221.70   17.34
   0   6   4  162.53   18.86
   0   6   4  136.89   18.29
   0   6   5   47.18   20.79
   0   6   5   66.22   10.05
   0   6   5   49.67   11.20
   0  -6  -5   83.06    8.58
   0   6   6   -4.42    6.96
   0   6   6  -25.19   17.90
   0   6   7   -1.11    7.92
   0   6   7    0.21    6.54
   0   6   8    0.14    6.99
   0   6   9    7.49    4.87
   0   6  10   17.01    6.21
   0  -6 -10    8.36    3.92
   0   6  10   20.50    5.09
   0   6  11    4.22    4.33
   0  -7  17   71.10    8.27
   0  -7  16  200.91   16.45
   0  -7  16  198.13   16.16
   0  -7  15  341.59   29.17
   0  -7  15  382.20   29.01
   0  -7  14  477.09   40.45
   0  -7  13  139.55   12.71
   0  -7  13  119.71   13.48
   0  -7  13  104.02   14.85
   0  -7  13  140.69   13.10
   0  -7  13  157.98   12.91
   0  -7  12   21.99    5.67
   0  -7  12   26.02    5.64
   0  -7  12   26.24    7.10
   0  -7  12   19.02    8.63
   0  -7  11    6.40    4.67
   0  -7  11    0.41    6.67
   0  -7  11    1.80    5.20
   0  -7  11    3.62    4.94
   0  -7  11   -3.55    7.93
   0  -7  10   66.63    7.78
   0  -7  10   72.24    7.64
   0  -7  10   71.13    8.08
   0  -7  10   63.86    9.87
   0  -7  10   76.02    8.13
   0  -7  10   48.18    8.78
   0  -7  10   64.79    8.91
   0  -7   9   92.00   12.91
   0  -7   9   62.65    8.98
   0  -7   9   80.63    8.49
   0  -7   9   91.50    8.20
   0  -7   9   73.45    9.23
   0  -7   9   57.10    9.14
   0   7  -9   67.52   13.08
   0  -7   9   85.87    8.54
   0  -7   8   42.63    5.53
   0   7  -8   46.96   11.48
   0  -7   8   28.36    6.43
   0  -7   8   40.25    7.12
   0  -7   8   43.23    5.99
   0  -7   8   36.39    5.59
   0  -7   7    8.44    6.27
   0  -7   7    2.34    4.26
   0  -7   7    2.58    4.65
   0  -7   7    7.40    3.87
   0  -7   7    4.13   10.51
   0   7  -7   -0.63   10.47
   0  -7   6    7.73    6.34
   0  -7   6    8.48    3.64
   0  -7   6    7.16    4.15
   0  -7   6    5.12    4.40
   0  -7   6   13.05   11.28
   0   7  -6    3.12   10.36
   0  -7   5  488.50   40.46
   0  -7   5  463.52   40.72
   0  -7   5  507.04   43.87
   0  -7   5  482.44   41.36
   0   7  -5  463.26   44.28
   0  -7   4  797.89   66.49
   0  -7   4  827.55   69.34
   0  -7   4  776.77   67.04
   0   7  -4  750.98   69.69
   0  -7   3  664.70   56.16
   0  -7   3  679.20   59.04
   0  -7   3  654.39   56.76
   0   7  -3  698.60   59.63
   0  -7   2  130.23   14.32
   0  -7   2  151.12   18.47
   0   7  -2  168.94   18.24
   0  -7   2  140.98   12.97
   0   7  -2  140.57   14.19
   0  -7   1  277.31   27.01
   0  -7   1  297.97   29.74
   0  -7   1  379.19   27.00
   0   7  -1  299.23   29.67
   0  -7   1  303.44   26.21
   0   7  -1  256.22   26.93
   0  -7   0   70.26    9.76
   0  -7   0   80.63   14.21
   0  -7   0   86.72    9.72
   0   7   0   76.65   12.82
   0  -7   0   80.87    8.49
   0   7   0   67.06   10.38
   0  -7  -1    6.04    6.58
   0   7   1   19.21    9.04
   0  -7  -1   18.45   11.17
   0  -7  -1    6.24    4.90
   0   7   1   14.81    7.61
   0  -7  -1   11.25    6.38
   0  -7  -2    4.68    5.54
   0   7   2    9.43    7.77
   0  -7  -2   16.15    6.54
   0   7   3   65.38    9.79
   0  -7  -3   65.24    8.17
   0   7   3   25.17   22.38
   0  -7  -3   39.34    7.72
   0   7   4   82.34   11.61
   0  -7  -4   93.66   10.00
   0   7   4   80.71   11.19
   0   7   4   55.49   21.37
   0   7   5   30.03    7.51
   0   7   5   47.37   18.72
   0  -7  -5   37.94    7.14
   0   7   5   40.17    8.54
   0  -7  -6   -1.94    5.79
   0   7   6    4.04    6.91
   0  -7  -7   11.83    5.44
   0   7   7   22.18    6.37
   0  -7  -8   45.23    5.97
   0   7   8   33.62    6.46
   0   7   9   16.08    4.97
   0   7   9    9.96    5.52
   0   7   9    9.63    4.03
   0  -7  -9   16.42    3.60
   0  -8  17    0.23    3.74
   0  -8  17    0.16    2.75
   0  -8  16    1.66    5.63
   0  -8  16   -0.93    2.50
   0  -8  16    1.87    3.70
   0  -8  15   18.48    6.82
   0  -8  15   10.49    4.67
   0  -8  15   13.08    3.48
   0  -8  14    6.53    3.87
   0  -8  14   12.78    7.23
   0  -8  14    3.52    5.11
   0  -8  14    5.27    4.36
   0  -8  13   12.33    6.22
   0  -8  13   18.82    4.66
   0  -8  13   17.61    4.99
   0  -8  12   12.40    4.70
   0  -8  12    8.65    6.74
   0  -8  12   13.86    5.33
   0  -8  12   13.88    5.06
   0  -8  11    3.32    6.69
   0  -8  11   10.28    5.10
   0  -8  11   13.99    5.41
   0  -8  10   36.04    7.60
   0  -8  10   38.98    6.23
   0  -8  10   28.01    5.49
   0  -8   9  509.37   46.46
   0  -8   9  402.55   43.62
   0  -8   9  532.24   43.13
   0  -8   9  528.06   43.58
   0   8  -9  441.54   47.32
   0  -8   9  578.72   43.62
   0  -8   9  514.12   43.85
   0  -8   8  632.92   49.80
   0  -8   8  597.39   49.35
   0  -8   8  523.75   49.85
   0   8  -8  530.39   53.68
   0  -8   8  584.14   52.84
   0  -8   8  591.77   50.20
   0  -8   7  567.87   43.54
   0  -8   7  529.98   43.08
   0  -8   7  443.74   43.48
   0  -8   7  520.90   46.96
   0  -8   7  490.51   44.03
   0   8  -7  460.31   47.79
   0   8  -6  841.68   83.94
   0  -8   6  994.84   79.88
   0  -8   6 1040.77   80.25
   0  -8   6  838.15   80.19
   0  -8   6  923.00   80.73
   0  -8   6  997.51   83.46
   0   8  -5  547.99   57.53
   0  -8   5  641.35   53.56
   0  -8   5  614.18   54.19
   0  -8   5  718.37   57.56
   0   8  -4  272.08   31.25
   0  -8   4  312.76   31.24
   0  -8   4  314.47   26.22
   0  -8   4  279.73   27.13
   0  -8   3   56.17   14.50
   0   8  -3   65.61   14.29
   0  -8   3   41.76    9.08
   0  -8   3   43.56    6.28
   0  -8   2   -2.15    7.62
   0   8  -2   19.52    7.55
   0   8  -2    1.49   11.76
   0  -8   2   11.44   13.48
   0  -8   2    2.39    4.46
   0  -8   1   59.93    9.35
   0   8  -1   53.89    9.53
   0  -8   1   55.68   14.42
   0   8  -1   46.07   12.89
   0  -8   1   44.71    6.87
   0   8   0  100.55   13.04
   0  -8   0   99.17   11.10
   0   8   0  119.70   16.48
   0  -8   0  132.38   12.64
   0  -8   0   98.33   17.00
   0   8   1   15.06   10.22
   0   8   1   23.81    8.96
   0  -8  -1   24.83    5.88
   0   8   2   82.40   11.38
   0   8   2   29.47   22.49
   0   8   3   10.31    8.09
   0   8   3   -1.27    8.01
   0  -8  -3   13.08    5.57
   0   8   3   -5.38   19.40
   0   8   4   37.11    8.45
   0   8   4   42.59    9.09
   0  -8  -4   45.09    7.09
   0   8   5  104.83   11.80
   0  -8  -5  116.95   11.50
   0   8   6   50.54    8.34
   0  -8  -6   59.98    7.10
   0   8   7   18.88    5.85
   0  -8  -7   38.23    4.97
   0   8   8    6.63    3.72
   0  -9  17    7.79    2.17
   0  -9  16    1.18    3.21
   0  -9  15   -1.44    4.11
   0  -9  15    0.45    2.72
   0  -9  14   11.87    5.16
   0  -9  14   13.24    4.45
   0  -9  14   17.40    3.73
   0  -9  13   49.77    6.09
   0  -9  13   36.86    6.82
   0  -9  13   36.64    5.40
   0  -9  12   -1.69    6.38
   0  -9  12    0.38    4.12
   0  -9  11   -1.38    5.03
   0  -9  11   -3.45    4.44
   0  -9  11    5.62    6.55
   0  -9  10  170.99   17.40
   0  -9  10  200.00   17.04
   0  -9  10  191.95   16.52
   0  -9  10  164.86   17.45
   0   9  -9   42.30   14.29
   0  -9   9   50.73    7.07
   0  -9   9   50.67    8.45
   0   9  -8    1.81   14.09
   0  -9   8    2.25    4.96
   0  -9   8  -12.38   12.99
   0  -9   7   31.03   14.08
   0   9  -7   28.02   14.54
   0  -9   7   14.82    5.13
   0  -9   7   14.73    8.06
   0  -9   7    9.75    5.57
   0   9  -6   13.35   14.24
   0   9  -6    8.68    8.84
   0  -9   6   15.98   14.42
   0  -9   6   10.06    5.40
   0  -9   6   14.94    8.29
   0  -9   5    8.82   14.94
   0  -9   5   13.04    5.32
   0   9  -5    5.60   14.04
   0  -9   5    4.83    8.60
   0  -9   4   34.95   15.11
   0  -9   4   37.55    6.27
   0   9  -4   37.10   14.85
   0  -9   4   39.23    9.55
   0  -9   3  -14.37   14.47
   0  -9   3    6.66    4.97
   0   9  -3    4.45   12.83
   0  -9   3   -4.13    8.54
   0  -9   2  -10.09   14.70
   0   9  -2    5.12   12.73
   0   9  -2   11.76    7.94
   0   9  -1   49.78   13.78
   0   9  -1   51.04    9.83
   0   9   0  138.89   26.42
   0   9   0  122.60   18.78
   0   9   0  127.39   15.57
   0  -9   0  153.08   13.94
   0  -9   0  147.57   14.97
   0   9   1  456.25   41.49
   0  -9  -1  474.44   40.55
   0   9   1  481.51   42.08
   0   9   2  470.31   39.95
   0  -9  -2  442.25   38.95
   0   9   3  224.00   20.53
   0  -9  -3  198.78   19.24
   0   9   3  228.91   20.61
   0   9   4  107.37   12.75
   0  -9  -4  121.87   11.58
   0   9   4  120.60   12.44
   0  -9  -5   19.46    4.51
   0   9   5   15.04    6.24
   0   9   6    1.23    4.58
   0 -10  16  202.92   17.27
   0 -10  15  360.39   30.51
   0 -10  14  182.73   16.29
   0 -10  13  124.42   10.57
   0 -10  13   88.29   10.86
   0 -10  12   28.22    6.71
   0 -10  12   41.51    5.79
   0 -10  11   14.34    4.86
   0 -10  10   16.58    7.05
   0 -10   9   96.54   11.39
   0 -10   9  101.27   10.40
   0 -10   9  110.43   12.09
   0 -10   8    8.55    8.17
   0 -10   7   -0.73    8.49
   0  10  -6   28.85    9.92
   0  10  -6    7.36   15.13
   0 -10   6   15.75    8.79
   0  10  -5    5.50   10.13
   0  10  -5   -1.03   14.78
   0 -10   5   11.65    8.82
   0 -10   4   16.44    9.19
   0  10  -4   16.61   11.00
   0 -10   4   24.70    5.88
   0 -10   3   32.90    8.94
   0  10  -3   18.45   11.33
   0 -10   3   21.61    5.90
   0 -10   2   13.18    8.43
   0  10  -2   -3.15   10.50
   0 -10   2    2.27    5.15
   0 -10   1   30.12    8.23
   0 -10   1   21.80    5.76
   0  10   0   23.84    7.91
   0 -10   0   16.41    5.46
   0  10   1   16.26    7.92
   0  10   1   30.55    7.95
   0  10   1   21.12    8.74
   0 -10  -1   26.50    5.38
   0  10   2   20.40    7.03
   0  10   2    6.90    7.33
   0  10   3    5.32    6.04
   0  10   3    0.46    5.70
   0  10   4   -1.20    4.96
   0  10   5    2.71    3.46
   0 -11  15    3.87    2.34
   0 -11  14    2.87    3.46
   0 -11  13   35.58    5.62
   0 -11  12   21.41    5.60
   0 -11  12   16.13    4.12
   0 -11  11   -2.03    5.78
   0 -11  11    7.98    3.83
   0 -11  10    8.84    6.17
   0 -11   9   41.52    8.78
   0 -11   9   53.29    7.84
   0 -11   8  104.70   12.70
   0 -11   7   91.86   12.09
   0 -11   6  114.83   13.60
   0  11  -6  104.99   13.61
   0 -11   5  219.40   19.45
   0  11  -5  160.97   19.95
   0 -11   4   91.15   11.34
   0  11  -4   56.11   12.87
   0 -11   3   30.53    8.31
   0  11  -3   15.81   10.41
   0  11  -2    2.27    9.28
   0  11  -1   16.61    8.78
   0  11  -1   -6.34    6.43
   0  11   0   28.49    8.04
   0  11   0    2.44    6.11
   0  11   1   18.69    6.79
   0  11   1   17.67    5.82
   0  11   2    1.07    4.47
   0  11   2    5.50    4.41
   0 -12  13    8.01    2.93
   0 -12  12   43.23    5.54
   0 -12  11  215.81   18.99
   0 -12  10  199.37   17.87
   0 -12   9  161.60   15.10
   0 -12   8  109.92   11.27
   0 -12   7   45.77    7.09
   0  12  -7   28.09    7.09
   0  12  -6    8.46    7.20
   0  12  -5   20.96    8.33
   0  12  -4   11.32    8.56
   0  12  -3   14.97    8.13
   0  12  -2   -4.54    7.08
   0  12  -1   -1.66    5.80
   0 -13   9   -4.12    3.20
   0 -13   8   -0.20    3.37
   0 -13   7   -1.65    3.49
   0 -13   6    2.63    3.29
  -1  13  -3   -3.65    4.86
  -1  13  -4   -1.03    5.76
  -1  13  -4   -4.50    5.77
   1 -13   5   -5.61    4.60
  -1  13  -5   -0.78    5.46
   1 -13   6    5.57    4.69
   1 -13   7    6.52    4.77
   1 -13   8    1.85    4.57
   1 -13   9    2.16    4.34
   1 -13  10    8.56    3.89
   1 -13  11   -0.35    2.99
  -1  12   1   -4.10    4.03
  -1  12   0    8.65    6.13
  -1  12  -1   -3.90    6.62
  -1  12  -1   13.22    7.56
  -1  12  -2    9.96    8.37
  -1  12  -3   12.97    9.13
   1 -12   4   75.90    9.67
  -1  12  -4   37.96   11.03
   1 -12   5  132.91   14.17
  -1  12  -5  125.36   15.07
   1 -12   6  250.95   22.53
  -1  12  -6  226.74   22.66
   1 -12   7  197.89   16.77
  -1  12  -7  138.55   16.09
   1 -12   8  156.30   16.42
   1 -12   8  171.25   15.67
   1 -12   9   53.16    8.92
   1 -12   9   72.25    8.39
   1 -12  10    2.65    5.68
   1 -12  11    4.34    5.14
   1 -12  12    1.50    4.42
   1 -12  13    3.94    3.43
  -1  11   3   18.51    4.41
  -1  11   3   17.50    5.00
  -1  11   2   12.42    6.18
  -1  11   2    5.32    5.57
  -1  11   1    9.47    7.53
  -1  11   1   -0.50    6.36
  -1  11   1    7.66    6.93
  -1  11   0   29.40    8.97
  -1  11   0    8.99    7.06
  -1  11   0   18.02    8.44
  -1  11  -1   14.05    7.18
  -1  11  -1   18.55    9.54
   1 -11   1   13.15    7.02
  -1  11  -2   89.10   14.12
   1 -11   2  112.74   12.33
   1 -11   3  247.73   23.32
   1 -11   4  358.61   32.24
   1 -11   5  188.38   18.99
   1 -11   6   -6.96    9.11
   1 -11   7   23.46    8.66
   1 -11   8   16.47    7.98
   1 -11   9   10.79    7.22
   1 -11  10   86.47    9.27
   1 -11  10   67.58    7.84
   1 -11  10   67.00    9.49
   1 -11  11    4.83    5.98
   1 -11  11    0.58    4.42
   1 -11  11   -1.09    3.98
   1 -11  12   40.95    6.75
   1 -11  13   93.57    9.50
   1 -11  14  193.52   16.87
   1 -11  15  150.17   12.99
  -1  10   6    0.82    3.05
  -1  10   5    2.69    5.06
  -1  10   4   19.91    5.76
  -1  10   4   28.73    6.80
  -1  10   3   76.62    9.73
  -1  10   3   69.05    9.91
  -1  10   2   29.95    8.85
  -1  10   2   25.65    7.96
  -1  10   2   35.80    8.76
  -1  10   0   50.29   10.88
   1 -10   0   35.68    7.93
  -1  10  -1   16.39    8.25
  -1  10  -1   21.74   11.08
   1 -10   1   28.66    8.22
  -1  10  -2   12.76   13.74
  -1  10  -2   16.11   11.11
   1 -10   2   20.91    8.38
   1 -10   2   23.77   14.20
  -1  10  -3   14.53   14.41
  -1  10  -3   29.33   11.33
   1 -10   3   31.49    9.04
   1 -10   3   37.37   15.16
  -1  10  -4   41.21   16.43
  -1  10  -4   14.26   11.22
   1 -10   4   39.65    9.61
   1 -10   4   63.70   15.92
  -1  10  -5    3.73    9.94
  -1  10  -5    8.28   15.55
   1 -10   5   17.14   14.34
  -1  10  -6   26.04   15.67
  -1  10  -6   20.19    9.50
   1 -10   6   39.25   14.61
   1 -10   6   20.31    8.95
   1 -10   7   18.96   13.74
   1 -10   7   23.66    8.58
  -1  10  -7   21.72   15.98
   1 -10   8   77.71   14.87
   1 -10   8   62.79    9.93
  -1  10  -8   53.65   17.10
   1 -10   9  251.65   21.05
   1 -10   9  235.35   21.63
   1 -10   9  213.03   21.85
   1 -10  10  352.73   29.06
   1 -10  10  351.31   28.76
   1 -10  10  262.32   29.38
   1 -10  10  357.22   29.39
   1 -10  11  246.50   21.53
   1 -10  12  152.07   13.29
   1 -10  12  136.40   12.43
   1 -10  12  178.39   12.99
   1 -10  13  161.21   15.50
   1 -10  13  163.53   15.55
   1 -10  13  178.37   16.13
   1 -10  13  217.68   16.03
   1 -10  14  111.78   10.44
   1 -10  14  104.84    9.84
   1 -10  15   15.83    3.92
   1 -10  16    5.74    2.63
  -1   9   7   52.99    6.68
  -1   9   6   98.46   10.70
   1  -9  -5  116.83   11.02
  -1   9   5  101.05   12.18
   1  -9  -4   36.89    6.07
  -1   9   4   45.26    7.77
  -1   9   4   23.96    8.04
  -1   9   4   30.61    8.19
   1  -9  -3    4.55    5.16
  -1   9   3   12.65    7.94
  -1   9   2   63.84   10.70
   1  -9  -2   48.51    7.43
  -1   9   2   57.30   10.08
  -1   9   1   10.88    9.83
   1  -9  -1    4.34    5.12
  -1   9   1   -1.60    8.42
  -1   9   0   17.46   10.45
  -1   9   0   11.63   11.77
   1  -9   0   -1.22   12.44
  -1   9   0   17.21    8.59
   1  -9   1   35.83    8.36
  -1   9  -1   22.01    8.51
  -1   9  -1   16.82   10.88
   1  -9   1   41.61   14.08
   1  -9   1   24.15    5.53
  -1   9  -1   20.58   12.99
   1  -9   2    9.53    8.05
  -1   9  -2   -1.69    7.65
   1  -9   2    2.05    4.56
   1  -9   2   -0.65   13.76
  -1   9  -2  -12.09   13.08
  -1   9  -2    1.03   10.67
   1  -9   3   52.08   15.96
   1  -9   3   77.05   10.43
  -1   9  -3   74.35   16.15
  -1   9  -3   36.22   11.81
   1  -9   4   58.48   15.89
   1  -9   4   45.17    9.78
  -1   9  -4   68.37   16.43
  -1   9  -4   62.53   11.84
   1  -9   5  205.76   22.99
   1  -9   5  164.52   17.77
  -1   9  -5  148.10   22.91
  -1   9  -5  188.78   18.75
   1  -9   6  228.91   27.02
   1  -9   6  253.24   23.40
  -1   9  -6  231.15   28.94
  -1   9  -6  261.86   23.95
   1  -9   7   72.85   15.06
   1  -9   7   63.42   10.22
  -1   9  -7   35.07   15.95
   1  -9   7   74.42    7.66
   1  -9   8  107.56   10.25
   1  -9   8  114.38   16.80
   1  -9   8   87.73   11.57
   1  -9   8   96.61    9.80
  -1   9  -8   80.54   17.51
  -1   9  -9   39.18   14.63
   1  -9   9   57.87   13.37
   1  -9   9   59.82    7.48
   1  -9   9   61.23    8.73
   1  -9  10  135.47   12.48
   1  -9  10  125.25   13.56
   1  -9  10  131.45   12.79
   1  -9  11    9.46    4.64
   1  -9  11    0.15    4.99
   1  -9  11    4.93    5.18
   1  -9  11   -2.79    6.77
   1  -9  12    1.91    4.61
   1  -9  12    1.78    4.81
   1  -9  12    6.48    6.29
   1  -9  13    1.37    4.39
   1  -9  13    1.84    4.30
   1  -9  14   10.62    3.85
   1  -9  14    5.23    3.48
   1  -9  14    3.69    4.95
   1  -9  15   -0.45    3.07
   1  -9  15   -4.72    4.19
   1  -9  16   20.84    3.84
  -1   8   8   -4.67    4.75
  -1   8   8    9.39    4.99
   1  -8  -8   -1.14    3.25
  -1   8   7   -5.80    5.78
  -1   8   7    9.84    6.31
   1  -8  -7   -2.60    4.29
   1  -8  -6   -3.37    4.91
  -1   8   6   -0.20    6.49
   1  -8  -5    3.29    5.35
  -1   8   5    4.78    7.48
  -1   8   4   29.26    9.49
  -1   8   4   51.95   20.94
   1  -8  -4   30.80    6.85
  -1   8   4   54.33    8.70
  -1   8   4   36.40    9.06
  -1   8   3   37.82   22.01
  -1   8   3   67.78   10.53
  -1   8   3   60.07   10.53
   1  -8  -2    8.18    5.25
  -1   8   2    1.03    8.15
  -1   8   2   -6.74    8.80
   1  -8  -1    0.54   11.66
   1  -8  -1    6.51    4.88
   1  -8  -1   11.29    6.75
  -1   8   1    4.64   10.19
  -1   8   1    1.00    8.05
   1  -8   0   43.46   13.55
   1  -8   0   52.70    6.98
  -1   8   0   40.14    9.44
  -1   8   0   67.88   13.51
   1  -8   0   67.69    9.06
   1  -8   1  547.68   46.00
  -1   8  -1  471.78   49.66
   1  -8   1  603.38   49.87
  -1   8  -1  477.11   46.72
   1  -8   1  601.82   46.76
   1  -8   2  853.06   68.17
  -1   8  -2  799.84   68.64
  -1   8  -2  735.21   65.31
   1  -8   2  766.23   64.69
   1  -8   3  913.71   73.37
  -1   8  -3  819.25   76.52
   1  -8   3  841.65   72.68
   1  -8   3  900.06   76.03
   1  -8   4 1025.73   78.70
   1  -8   4  942.82   81.13
   1  -8   4  893.74   77.94
  -1   8  -4  842.90   81.75
   1  -8   5  956.60   81.06
   1  -8   5  870.38   77.97
   1  -8   5  907.07   78.54
  -1   8  -5  834.74   81.81
   1  -8   5  983.15   77.76
  -1   8  -5  949.17   78.99
   1  -8   6  200.12   17.01
  -1   8  -6  193.62   22.92
   1  -8   6  177.87   21.69
  -1   8  -6  182.20   18.40
   1  -8   6  185.36   16.72
  -1   8  -7    6.78   11.67
   1  -8   7   -2.62   11.44
   1  -8   7    3.68    4.41
   1  -8   7    5.25    6.68
   1  -8   7    5.62    4.22
  -1   8  -8   10.54   11.51
   1  -8   8   10.56    4.82
   1  -8   8   18.75   10.97
   1  -8   8    1.27    6.28
   1  -8   8    4.05    4.43
   1  -8   9  136.73   12.44
   1  -8   9  130.38   13.00
   1  -8   9  124.68   16.52
   1  -8   9  134.32   12.06
   1  -8   9  115.41   12.89
  -1   8  -9   86.31   17.18
   1  -8  10  176.99   15.87
   1  -8  10  160.73   16.33
   1  -8  10  173.42   15.64
   1  -8  11   14.51    6.91
   1  -8  11   10.58    5.55
   1  -8  11   21.65    5.31
   1  -8  12    0.23    7.64
   1  -8  12   -3.82    6.78
   1  -8  12    1.06    4.88
   1  -8  12    1.21    5.47
   1  -8  12    1.89    4.85
   1  -8  13    3.28    5.82
   1  -8  13   -2.73    4.82
   1  -8  13    1.77    4.70
   1  -8  14   -5.10    4.28
   1  -8  14    0.23    3.78
   1  -8  14    1.03    7.12
   1  -8  14   -5.44    5.14
   1  -8  15    2.24    3.53
   1  -8  15   -2.13    3.06
   1  -8  15    3.13    4.40
   1  -8  15   -3.79    6.78
   1  -8  16    1.10    2.79
   1  -8  16    5.22    3.72
   1  -8  16    8.69    5.59
   1  -8  17    1.06    3.77
  -1   7  10   16.96    4.95
  -1   7   9   12.42    5.54
   1  -7  -9    3.73    3.93
  -1   7   9    4.35    6.04
  -1   7   9    7.32    4.65
  -1   7   8   23.77    6.50
   1  -7  -8   28.59    5.79
  -1   7   8   37.78    7.16
  -1   7   7   31.59    8.35
  -1   7   6   38.83    9.46
  -1   7   6   27.93    7.95
  -1   7   5    0.24    7.72
  -1   7   5    9.72    6.57
  -1   7   5   19.34   19.60
  -1   7   5   11.02    8.41
  -1   7   4   -1.42    8.57
  -1   7   4   21.21   20.18
  -1   7   4    1.19   10.37
  -1   7   4    7.11    7.38
  -1   7   4    9.13    7.92
  -1   7   3   50.44   12.57
  -1   7   3   86.80   10.76
  -1   7   3   75.89   10.78
   1  -7  -2  260.59   21.78
  -1   7   2  273.79   22.79
  -1   7   2  239.51   24.56
   1  -7  -1   47.56    7.93
   1  -7  -1   71.70   12.29
  -1   7   1   54.29   11.03
   1  -7  -1   52.33    6.90
  -1   7   1   69.97    9.22
  -1   7   0  427.96   33.95
   1  -7   0  365.66   33.51
  -1   7   0  394.95   36.23
   1  -7   0  382.95   36.21
   1  -7   0  378.77   33.04
   1  -7   1  238.30   21.01
  -1   7  -1  195.79   23.76
   1  -7   1  233.20   20.30
   1  -7   1  253.39   24.38
  -1   7  -2   40.12   11.35
   1  -7   2   39.00    6.65
   1  -7   2   37.32    5.02
  -1   7  -3   21.02   10.57
   1  -7   3   19.70    3.95
   1  -7   3   19.50    6.03
   1  -7   4   16.52    3.63
   1  -7   4   12.42    3.86
  -1   7  -4   21.86   10.80
   1  -7   4   22.63    5.80
   1  -7   5  132.04   10.96
   1  -7   5  130.97   12.20
   1  -7   5  104.36   11.14
  -1   7  -5  115.00   16.39
   1  -7   6  106.68   10.73
   1  -7   6  116.90   11.55
   1  -7   6  116.15   15.11
   1  -7   6  117.71   10.48
  -1   7  -6  105.57   15.51
   1  -7   7   42.06    5.30
  -1   7  -7   21.44   10.78
   1  -7   7   59.05   11.20
   1  -7   7   29.66    5.66
   1  -7   7   37.43    6.25
   1  -7   7   42.89    5.60
  -1   7  -8   13.99   10.16
   1  -7   8    2.80    4.30
   1  -7   8    8.29    9.34
   1  -7   8   -0.60    5.31
   1  -7   8    5.48    4.28
   1  -7   9   57.59    6.80
   1  -7   9   50.93    7.29
   1  -7   9   63.18    6.87
   1  -7   9   34.36    8.42
   1  -7   9   55.31    7.81
   1  -7  10  504.46   43.59
   1  -7  10  559.52   43.81
   1  -7  10  449.87   44.35
   1  -7  10  510.19   43.58
   1  -7  10  528.17   43.91
   1  -7  11 1124.35  106.09
   1  -7  11 1514.07  106.43
   1  -7  11 1163.03  106.75
   1  -7  11 1270.79  106.11
   1  -7  11 1300.93  106.31
   1  -7  12  831.30   59.37
   1  -7  12  699.18   60.00
   1  -7  12  621.40   59.07
   1  -7  12  677.69   59.24
   1  -7  13  463.87   41.16
   1  -7  13  534.49   41.52
   1  -7  13  442.45   42.32
   1  -7  13  519.20   41.29
   1  -7  13  451.90   41.43
   1  -7  14  269.80   23.50
   1  -7  15   43.36    5.60
   1  -7  15   50.25    6.52
   1  -7  15   62.14    6.11
   1  -7  15   44.09    8.65
   1  -7  16    7.20    3.98
   1  -7  16    5.85    3.11
   1  -7  16    7.17    6.31
   1  -7  17    8.84    4.72
  -1   6  11    4.95    5.50
  -1   6  10    8.36    5.67
  -1   6  10   -1.30    4.39
  -1   6  10    0.78    6.68
  -1   6   9    2.92    5.35
  -1   6   9    4.79    7.33
  -1   6   8   94.43   11.68
  -1   6   8  121.34   12.90
  -1   6   7  208.47   25.80
  -1   6   7  206.09   19.53
  -1   6   7  180.62   18.58
  -1   6   6   34.18   18.63
  -1   6   6   45.48    9.50
  -1   6   6   41.83   11.23
  -1   6   6   41.91    8.42
  -1   6   5  199.02   24.50
  -1   6   5  309.27   24.15
  -1   6   5  241.92   25.05
  -1   6   5  288.72   23.82
  -1   6   5  191.88   31.89
   1  -6  -4  353.63   27.87
  -1   6   4  314.42   28.62
   1  -6  -3  362.65   28.96
  -1   6   3  358.26   29.59
  -1   6   2   93.20   11.55
  -1   6   2   74.27    9.57
   1  -6  -2   73.19    8.60
   1  -6  -2   76.02   12.22
  -1   6   1    2.99    7.73
   1  -6  -1    7.94    4.83
   1  -6  -1    0.74    9.50
   1  -6   0   28.04    4.57
  -1   6   0   19.55    8.68
   1  -6   0   27.47    5.49
   1  -6   1  110.25   11.06
  -1   6  -1   99.30   13.92
   1  -6   1  113.34   10.23
   1  -6   2  153.68   13.53
  -1   6  -2  146.16   17.11
   1  -6   2  154.60   14.30
   1  -6   3   19.75    3.64
   1  -6   3   22.71    3.52
   1  -6   3   24.45    5.51
  -1   6  -3   27.82    9.59
   1  -6   4   28.48    4.27
  -1   6  -4   29.87   10.30
   1  -6   4   34.34    4.18
   1  -6   4   31.11    5.74
   1  -6   5  121.47   11.00
  -1   6  -5  107.23   14.29
   1  -6   5  114.85   10.10
   1  -6   5  102.25   10.25
   1  -6   6  133.36   12.40
   1  -6   6  124.92   11.98
  -1   6  -6  115.29   15.37
   1  -6   6  135.91   11.73
   1  -6   7  725.34   53.81
   1  -6   7  598.04   53.98
  -1   6  -7  617.31   56.16
   1  -6   7  694.29   55.79
   1  -6   7  695.25   54.14
   1  -6   7  516.16   54.06
  -1   6  -8 1718.37  169.78
   1  -6   8 2117.53  168.11
   1  -6   8 1584.67  168.10
   1  -6   8 2248.43  168.24
   1  -6   8 2124.76  167.96
   1  -6   8 2104.51  168.08
   1  -6   8 2027.52  169.43
   1  -6   9  566.47   49.80
   1  -6   9  559.54   49.36
   1  -6   9  600.62   49.21
   1  -6   9  592.93   49.28
   1  -6  10  355.45   28.61
   1  -6  10  328.66   28.82
   1  -6  10  327.57   29.43
   1  -6  10  325.64   28.58
   1  -6  10  315.00   28.58
   1  -6  11   78.48    7.73
   1  -6  11   67.24    8.73
   1  -6  11   63.72    8.00
   1  -6  11   79.94   10.01
   1  -6  12   21.93    6.97
   1  -6  12   30.30    6.19
   1  -6  12   39.91    6.38
   1  -6  12   33.36    8.67
   1  -6  12   40.44    6.01
   1  -6  13    7.89    5.87
   1  -6  13    0.24    8.14
   1  -6  13    5.02    4.61
   1  -6  13    5.19    5.07
   1  -6  13   -1.84    4.65
   1  -6  14   57.39    6.93
   1  -6  14   43.59    9.55
   1  -6  14   55.31    7.35
   1  -6  15   60.95    7.03
   1  -6  15   77.04    7.82
   1  -6  15   78.65    7.43
   1  -6  16    8.15    3.33
   1  -6  16   11.66    6.37
   1  -6  16    5.09    4.17
   1  -6  17    6.71    4.90
  -1   5  12   19.88    6.20
  -1   5  11  161.00   14.52
  -1   5  11  127.91   13.52
  -1   5  10  148.35   16.63
  -1   5  10  150.13   15.82
  -1   5   9  456.43   35.81
  -1   5   9  369.55   35.03
  -1   5   8  361.08   36.79
  -1   5   8  354.57   31.39
  -1   5   7   73.08   10.77
  -1   5   7   74.82   12.71
  -1   5   7   63.27    9.43
  -1   5   7   75.69   18.84
  -1   5   6   47.01    9.92
  -1   5   6   38.03   18.53
  -1   5   6   47.32   12.26
  -1   5   6   64.68    8.54
  -1   5   5    2.47    7.94
  -1   5   5   -1.11    6.20
  -1   5   5   10.94   11.02
  -1   5   5    0.53    5.43
  -1   5   4   76.03   13.87
  -1   5   4  113.80   11.18
  -1   5   3  142.95   14.96
  -1   5   2   -6.07    6.66
   1  -5  -2   -0.44    4.21
  -1   5   1   59.06    9.10
   1  -5  -1   44.78    6.21
   1  -5   0   43.11    6.05
  -1   5   0   52.46    9.18
   1  -5   1  639.46   54.28
  -1   5  -1  657.77   55.82
   1  -5   2  438.57   37.82
   1  -5   2  454.12   37.32
  -1   5  -2  391.05   39.32
   1  -5   3  836.32   69.73
   1  -5   3  837.21   69.34
  -1   5  -3  755.16   71.12
   1  -5   4  290.17   24.11
  -1   5  -4  235.94   26.02
   1  -5   4  279.48   23.62
   1  -5   5  385.41   31.05
  -1   5  -5  306.93   32.79
   1  -5   5  360.66   30.66
  -1   5  -6    9.67    7.49
   1  -5   6   10.66    3.74
   1  -5   6   11.83    4.08
   1  -5   7    4.77    5.93
  -1   5  -7    7.51    7.55
   1  -5   7    7.44    4.06
   1  -5   7    5.80    4.61
   1  -5   7   10.00    3.64
   1  -5   8    0.09    4.49
   1  -5   8    7.04    6.51
   1  -5   9   34.88    6.48
   1  -5   9   38.41    5.28
   1  -5   9   38.84    7.31
   1  -5   9   34.92    5.79
   1  -5   9   34.99    6.11
   1  -5  10   -2.49    5.88
   1  -5  10    4.54    4.13
   1  -5  10    9.83    6.93
   1  -5  10    3.41    5.47
   1  -5  10    2.43    5.36
   1  -5  11    2.98    5.58
   1  -5  11    6.98    6.39
   1  -5  11    0.93    4.43
   1  -5  11    0.64    7.14
   1  -5  11    1.85    5.61
   1  -5  11   -3.43    5.91
   1  -5  12    6.76    5.10
   1  -5  12    7.95    6.00
   1  -5  12   20.32    6.66
   1  -5  12    9.73    4.80
   1  -5  12   17.45    7.93
   1  -5  12   11.18    5.77
   1  -5  13  276.70   21.89
   1  -5  13  250.21   21.44
   1  -5  13  257.54   21.85
   1  -5  13  225.59   23.12
   1  -5  13  193.52   22.32
   1  -5  14   49.22    9.67
   1  -5  14   66.65    7.26
   1  -5  14   58.56    6.68
   1  -5  14   64.26    7.50
   1  -5  15   31.49    5.76
   1  -5  15   33.93    7.85
   1  -5  15   33.67    4.77
   1  -5  15   23.53    6.65
   1  -5  15   33.03    5.15
   1  -5  16  174.04   13.89
   1  -5  16  111.75   15.11
   1  -5  17   54.19    7.14
  -1   4  13   12.81    5.92
  -1   4  12   -1.33    5.00
  -1   4  12    5.24    6.89
  -1   4  11    2.30    7.95
  -1   4  11   -1.91    6.75
  -1   4  10   -1.80    9.06
  -1   4   9   19.19    6.31
  -1   4   9   31.38    7.36
  -1   4   8  132.91   20.14
  -1   4   8  126.26   12.93
  -1   4   8  127.52   13.65
  -1   4   8  113.04   15.48
  -1   4   8  115.83   12.63
  -1   4   7  156.12   15.26
  -1   4   7  170.70   17.90
  -1   4   7  147.19   16.52
  -1   4   7  174.58   23.03
  -1   4   6   12.96   11.15
  -1   4   6    4.19    8.22
  -1   4   6    7.10   17.03
  -1   4   6   27.80    6.09
  -1   4   5   21.93   10.79
  -1   4   3  568.03   48.88
  -1   4   2 1449.93  122.00
  -1   4   1 1711.88  143.77
  -1   4   0 1840.68  154.47
  -1   4  -1 1925.07  161.49
  -1   4  -2 2522.02  211.14
  -1   4  -3  309.94   27.88
  -1   4  -4   48.61    8.90
  -1   4  -5  120.91   13.24
   1  -4   6  210.97   17.21
  -1   4  -6  155.94   18.70
   1  -4   7  406.45   31.15
  -1   4  -7  334.04   32.25
   1  -4   7  324.90   31.50
   1  -4   8    7.60    5.16
   1  -4   8    3.55    6.83
   1  -4   9    1.64    5.31
   1  -4   9    9.91    5.83
   1  -4   9    3.73    5.42
   1  -4   9    7.99    3.58
   1  -4   9    8.29    5.82
   1  -4  10   13.85    6.12
   1  -4  10   14.11    6.61
   1  -4  10   13.16    5.55
   1  -4  10    6.15    5.68
   1  -4  10   12.08    4.13
   1  -4  10    6.56    5.86
   1  -4  11  416.75   36.93
   1  -4  11  439.51   37.34
   1  -4  11  414.75   37.56
   1  -4  11  451.63   37.00
   1  -4  11  453.66   37.11
   1  -4  11  407.00   37.85
   1  -4  12   13.67    6.19
   1  -4  12   13.36    5.11
   1  -4  12   20.93    8.00
   1  -4  12   10.91    5.93
   1  -4  12   10.57    6.91
   1  -4  13   -0.46    8.19
   1  -4  13   10.06    5.96
   1  -4  13   11.56    4.90
   1  -4  13    9.42    6.86
   1  -4  14    4.03    6.73
   1  -4  14    3.44    4.91
   1  -4  14    0.54    4.39
   1  -4  14    2.42    7.37
   1  -4  14   -1.10    5.49
   1  -4  15    0.99    4.17
   1  -4  15    4.16    6.01
   1  -4  15    2.67    6.70
   1  -4  16    1.67    3.25
   1  -4  16    4.83    5.19
   1  -4  16    4.67    5.75
   1  -4  17    4.91    5.13
   1  -4  17    6.26    4.29
  -1   3  14    9.48    5.72
  -1   3  14   11.50    5.17
  -1   3  13   10.69    5.57
  -1   3  13   19.94    4.78
  -1   3  13   28.00    7.38
  -1   3  12    4.60    8.19
  -1   3  12    2.46    6.18
  -1   3  12    0.37    6.25
  -1   3  11   56.90   10.02
  -1   3  11   37.53    8.65
  -1   3  11   31.31    8.04
  -1   3  10    5.63    7.02
  -1   3   9   18.68    6.99
  -1   3   9    3.44   10.57
  -1   3   9    8.64    5.40
  -1   3   9    1.86    6.47
  -1   3   8   22.29    7.63
  -1   3   8    7.53   10.96
  -1   3   8   32.93   14.39
  -1   3   8    9.76    5.61
  -1   3   8   16.75    6.47
  -1   3   7   -0.23    7.79
  -1   3   7    3.90    4.97
  -1   3   7   -2.06   10.87
  -1   3   7    6.94   15.07
  -1   3   7   10.27    5.81
  -1   3   6   89.71   18.22
  -1   3   6   83.55   13.36
  -1   3   5  469.90   41.34
  -1   3   4  125.72   11.49
   1  -3  -4  101.21   11.69
  -1   3   3   31.14    6.36
  -1   3   2  117.01   11.99
  -1   3   1    3.70    5.69
  -1   3   0    3.32    6.07
  -1   3  -1   83.79    9.69
   1  -3   1   79.13    9.19
  -1   3  -2   70.56    9.19
   1  -3   2   73.15    8.38
  -1   3  -3  413.62   35.86
  -1   3  -4    3.26    6.08
  -1   3  -5  242.37   21.96
   1  -3   6   36.25    6.08
  -1   3  -6   30.24    6.66
   1  -3   7  692.46   55.82
   1  -3   7  650.09   55.62
   1  -3   7  639.84   55.90
   1  -3   8 2581.37  232.55
   1  -3   8 2992.01  232.58
   1  -3   9 2607.58  227.20
   1  -3   9 2574.49  227.45
   1  -3   9 2743.93  227.25
   1  -3   9 2880.59  227.56
   1  -3   9 2620.63  227.39
   1  -3   9 2930.66  227.27
   1  -3  10 1648.00  148.71
   1  -3  10 1776.04  149.18
   1  -3  10 1775.40  149.13
   1  -3  10 1791.71  148.97
   1  -3  10 1879.33  148.74
   1  -3  10 1818.40  148.78
   1  -3  11  411.05   34.93
   1  -3  11  405.77   34.12
   1  -3  11  369.39   34.86
   1  -3  11  419.26   34.35
   1  -3  11  376.24   34.77
   1  -3  12  135.02   13.96
   1  -3  12  135.41   13.12
   1  -3  12  138.54   12.62
   1  -3  12  112.10   14.07
   1  -3  12  129.32   13.52
   1  -3  13    2.40    6.00
   1  -3  13   11.65    4.92
   1  -3  13   -2.21    7.28
   1  -3  13    6.90    5.96
   1  -3  13    2.67    7.48
   1  -3  14   40.61    8.27
   1  -3  14   50.56    6.78
   1  -3  14   34.52    8.43
   1  -3  15   61.85   10.12
   1  -3  15   65.10   10.16
   1  -3  16   14.42    5.56
   1  -3  16    6.68    5.53
  -1   2  15   10.48    5.35
  -1   2  15   10.02    5.22
  -1   2  14    4.00    6.95
  -1   2  14   -2.33    5.46
  -1   2  14   13.70    3.78
  -1   2  13   -0.20    7.73
  -1   2  13   -7.79    6.49
  -1   2  13    1.46    5.13
  -1   2  12   37.58    9.61
  -1   2  12   33.31    8.22
  -1   2  12   49.80    9.96
  -1   2  12   43.90    8.04
  -1   2  11  217.37   20.60
  -1   2  10  417.87   43.14
  -1   2  10  536.56   43.73
  -1   2  10  545.45   43.14
  -1   2   9  345.26   33.57
  -1   2   9  376.47   34.50
  -1   2   9  420.27   33.48
  -1   2   8  569.76   48.72
  -1   2   8  506.09   48.30
  -1   2   8  511.56   50.94
  -1   2   8  615.78   48.01
  -1   2   7  336.57   30.74
  -1   2   6  150.24   21.08
  -1   2   6  149.74   17.02
  -1   2   5  582.25   50.34
  -1   2   3   63.81    7.64
   1  -2  -2    7.01    3.80
  -1   2   2    3.40    5.28
   1  -2  -1  184.56   17.51
  -1   2   1  222.63   17.96
   1  -2   0    3.82    3.95
  -1   2   0    4.02    5.00
   1  -2   1  182.19   16.23
  -1   2  -1  186.39   16.54
   1  -2   2    0.09    3.81
  -1   2  -2   -0.77    5.12
   1  -2   3  914.69   75.91
  -1   2  -3  893.10   76.13
  -1   2  -4  401.83   34.48
  -1   2  -5  586.83   49.72
   1  -2   6 1086.93   91.05
   1  -2   6 1100.91   91.41
   1  -2   6 1083.90   91.54
   1  -2   7  373.92   31.75
   1  -2   7  365.10   32.38
   1  -2   8  192.24   19.14
   1  -2   8  271.66   20.45
   1  -2   9    2.20    5.49
   1  -2   9   -0.97    7.53
   1  -2   9    0.31    4.18
   1  -2   9   -3.27    4.84
   1  -2   9    1.77    5.32
   1  -2  10    3.96    6.12
   1  -2  10    1.86    5.59
   1  -2  10    0.70    7.74
   1  -2  10    5.18    4.92
   1  -2  10    0.33    4.09
   1  -2  11   57.24    9.03
   1  -2  11   63.42    7.17
   1  -2  11   55.48    8.37
   1  -2  11   73.26    7.72
   1  -2  11   56.67    8.97
   1  -2  11   60.30   10.11
   1  -2  11   52.25    9.44
   1  -2  12   44.13    8.35
   1  -2  12   37.89    7.52
   1  -2  12   44.54    6.74
   1  -2  12   55.53    9.34
   1  -2  12   41.50    8.52
   1  -2  12   37.64    8.19
   1  -2  13    1.63    8.12
   1  -2  13    1.23    6.20
   1  -2  13    6.73    7.00
   1  -2  13    4.45    7.25
   1  -2  14   19.39    5.60
   1  -2  15   89.13   11.68
   1  -2  15   74.73   11.18
   1  -2  16  101.50   13.96
   1  -2  16   79.84   13.35
  -1   1  16   -0.24    4.37
  -1   1  16    8.67    4.21
  -1   1  15   11.78    6.66
  -1   1  15   18.89    3.31
  -1   1  14   97.25   11.75
  -1   1  14  129.43   12.71
  -1   1  14  105.80   10.44
  -1   1  13  239.93   23.97
  -1   1  13  290.72   24.71
  -1   1  13  259.25   23.25
  -1   1  12  320.87   29.72
  -1   1  12  390.23   30.52
  -1   1  12  385.40   30.26
  -1   1  11 1479.56  117.16
  -1   1  11 1229.52  116.86
  -1   1  11 1496.17  117.12
  -1   1  10  224.32   22.05
  -1   1  10  258.12   23.36
  -1   1  10  205.50   22.37
  -1   1  10  267.82   22.07
  -1   1   9    8.66    7.29
  -1   1   9    4.05   10.34
  -1   1   9    7.31    6.33
  -1   1   9    5.92    8.21
  -1   1   9   15.87    6.20
  -1   1   8   13.12   10.31
  -1   1   7  139.61   14.88
  -1   1   7  194.06   17.41
  -1   1   7  175.20   19.25
  -1   1   6  524.67   45.16
  -1   1   6  506.54   47.15
  -1   1   5  326.45   32.40
  -1   1   4   16.50    5.31
   1  -1  -3  262.57   22.25
   1  -1  -2 1540.60  128.49
  -1   1   1 1376.12  107.04
   1  -1  -1 1218.40  106.85
  -1   1   0 1817.17  145.96
   1  -1   0 1698.78  145.84
  -1   1  -1 1850.80  154.48
   1  -1   1 1851.94  154.36
  -1   1  -2  113.35   11.23
   1  -1   2  122.74   10.61
   1  -1   3   84.05    7.66
   1  -1   4    4.09    1.96
   1  -1   6  159.84   15.33
   1  -1   6  132.83   15.20
   1  -1   7   25.50    9.27
   1  -1   7   36.08    9.06
   1  -1   8   65.60   11.68
   1  -1   8   97.40   11.49
   1  -1   9   58.56    7.62
   1  -1   9   61.21    8.19
   1  -1   9   66.58    8.16
   1  -1   9   77.28    7.83
   1  -1   9   69.15   11.53
   1  -1   9   62.27   10.46
   1  -1  10  133.11   13.45
   1  -1  10  133.66   14.02
   1  -1  10  136.01   13.90
   1  -1  10  159.35   15.47
   1  -1  10  154.69   13.56
   1  -1  11   29.80    7.30
   1  -1  11   27.08    8.56
   1  -1  11   27.77    5.27
   1  -1  12   31.75    8.82
   1  -1  12   21.97    7.42
   1  -1  12   28.01    7.89
   1  -1  13  177.81   17.28
   1  -1  13  172.05   16.81
   1  -1  13  180.02   16.29
   1  -1  13  148.75   16.37
   1  -1  14  101.70   11.71
   1  -1  14   86.90   11.20
   1  -1  14   79.01   10.65
   1  -1  15   47.45    8.00
   1  -1  15   38.11    7.83
   1  -1  16   28.73    5.20
  -1   0  16  -11.16    5.89
  -1   0  15    5.29    3.33
  -1   0  15    1.27    5.93
  -1   0  14   -7.78    4.78
  -1   0  13   -1.58    7.46
  -1   0  13    3.24    6.74
  -1   0  13    4.22    5.83
  -1   0  13   -3.15    8.61
  -1   0  12   35.54    9.50
  -1   0  12   29.08    7.58
  -1   0  12   24.44    8.17
  -1   0  11   73.52   10.54
  -1   0  11   71.10   10.38
  -1   0  11   71.29   11.64
  -1   0  11   91.65   12.41
  -1   0  11   95.41   10.73
  -1   0  11   79.37   10.38
  -1   0  10   88.34   11.15
  -1   0  10   86.39   10.50
  -1   0  10  103.21   11.72
  -1   0  10  105.20   11.03
  -1   0  10  105.56   13.31
  -1   0  10   93.79   11.79
  -1   0   9  144.86   13.15
  -1   0   9  140.09   12.72
  -1   0   9  156.19   13.73
  -1   0   9  139.25   15.57
  -1   0   9  126.33   14.32
  -1   0   9   97.79   13.70
  -1   0   8    3.07    9.93
  -1   0   8    2.20    5.89
  -1   0   8   -0.15    7.64
  -1   0   7  136.24   14.78
  -1   0   7  115.00   11.73
  -1   0   6 2722.33  228.17
  -1   0   5 1834.49  154.21
  -1   0   4  620.19   49.85
  -1   0   4  496.03   48.02
   1   0  -4  633.89   47.98
   1   0  -3 6138.00  511.10
  -1   0   2  538.43   45.97
  -1   0   1 1229.63  103.22
  -1   0   0  108.42   14.47
   1   0   0  180.56   13.98
  -1   0  -1   37.70    8.00
   1   0   1   56.85   10.41
   1   0   2   26.18    5.21
   1   0   2   34.22   13.30
   1   0   3  192.90   15.00
   1   0   3  228.80   21.83
   1   0   4  269.14   28.25
   1   0   5  202.91   24.15
   1   0   6  581.45   51.96
   1   0   6  693.92   55.18
   1   0   7  683.26   58.30
   1   0   8  318.93   32.40
   1   0   8  406.15   33.53
   1   0   8  414.70   32.31
   1   0   9  117.00   12.37
   1   0   9  115.04   14.55
   1   0   9  155.48   15.07
   1   0  10   43.37    7.47
   1   0  10   57.20   11.12
   1   0  10   49.04   10.19
   1   0  10   36.70    6.17
   1   0  11   76.13   10.93
   1   0  11   62.00    9.33
   1   0  11   87.86   10.13
   1   0  11   68.71    8.12
   1   0  12    1.97    7.35
   1   0  12   12.41    7.21
   1   0  12    8.90    3.93
   1   0  13    2.52    6.44
   1   0  14   18.01    6.25
   1   0  14   10.95    7.19
   1   0  14   17.70    5.08
   1   0  15   12.68    5.05
   1   0  15    1.13    5.54
   1   0  15   14.86    3.32
  -1  -1  17    5.96    4.90
  -1  -1  16   -0.55    6.45
  -1  -1  16    2.15    4.07
  -1  -1  15    3.09    6.38
  -1  -1  15   -2.31    5.81
  -1  -1  15    4.50    7.71
  -1  -1  15    3.06    3.67
  -1  -1  14   -5.87    7.29
  -1  -1  14    8.65    4.90
  -1  -1  13   25.20    8.12
  -1  -1  13   17.92    5.97
  -1  -1  13   20.22    9.28
  -1  -1  13   10.93    7.66
  -1  -1  12   42.90    8.90
  -1  -1  12   51.06    7.97
  -1  -1  12   55.82    7.98
  -1  -1  12   44.25    9.05
  -1  -1  12   49.16    8.74
  -1  -1  12   49.92   10.49
  -1  -1  11    8.61    7.62
  -1  -1  11   11.14    6.76
  -1  -1  11   16.88    6.13
  -1  -1  11    9.24    6.92
  -1  -1  11   12.33    7.56
  -1  -1  11   14.73    9.67
  -1  -1  11   10.66    8.46
  -1  -1  10   19.86    3.72
  -1  -1  10   18.85    9.49
  -1  -1  10   15.24    5.85
  -1  -1  10   13.09    7.01
  -1  -1  10    6.63    7.46
  -1  -1  10   16.79    4.77
  -1  -1  10   14.71    6.79
  -1  -1  10   12.03    7.98
  -1  -1  10   13.87    6.77
  -1  -1  10   14.75    3.86
  -1  -1  10   28.57    7.80
  -1  -1   9   45.34    8.08
  -1  -1   9   48.83   10.35
  -1  -1   9   51.85    7.52
  -1  -1   9   42.78    7.68
  -1  -1   8  146.50   15.23
  -1  -1   8  130.91   13.60
  -1  -1   8  130.75   12.97
  -1  -1   7  108.79   11.70
  -1  -1   7  111.69   13.49
  -1  -1   7  107.45   10.72
   1   1  -6  719.66   53.89
   1   1  -6  535.07   54.04
  -1  -1   5    0.91    4.12
  -1  -1   4    0.63    5.18
  -1  -1   3    6.66    6.10
  -1  -1   2   18.33    7.41
  -1  -1   2   25.39    6.67
  -1  -1   1  220.23   20.32
  -1  -1   1  230.77   20.42
  -1  -1   0   30.79    6.85
  -1  -1   0   32.64    8.14
  -1  -1  -1   24.17    6.22
   1   1   2  439.54   43.45
  -1  -1  -2  468.33   39.56
   1   1   3  697.20   55.12
  -1  -1  -3  588.16   50.51
   1   1   4 1633.08  120.23
   1   1   4 1617.76  116.71
   1   1   5 4158.17  347.71
   1   1   5 4227.52  350.16
   1   1   6 1916.34  160.41
   1   1   7 1719.33  143.34
   1   1   7 1675.53  146.16
   1   1   8  430.94   37.97
   1   1   9   65.97   11.76
   1   1  10   11.50    9.37
   1   1  10    3.91    9.80
   1   1  11   99.90   11.05
   1   1  11   83.59    9.34
   1   1  12   78.88   10.24
   1   1  12   83.49   10.51
   1   1  13   73.92    9.74
   1   1  13   62.81    8.98
   1   1  13   66.41    8.40
   1   1  14   16.92    6.46
   1   1  14   12.18    5.55
   1   1  14   23.54    4.41
   1   1  15    3.04    3.59
   1   1  15    1.95    4.21
  -1  -2  17   -0.23    5.69
  -1  -2  17    3.08    3.35
  -1  -2  16    0.30    2.78
  -1  -2  16   -0.27    5.68
  -1  -2  16   -0.94    7.05
  -1  -2  15   91.16   11.81
  -1  -2  15   85.49   11.67
  -1  -2  15  121.08   10.12
  -1  -2  15  100.12   12.85
  -1  -2  14  280.29   26.40
  -1  -2  14  272.61   26.29
  -1  -2  14  314.09   25.28
  -1  -2  14  262.00   26.96
  -1  -2  13  832.27   65.21
  -1  -2  13  765.87   65.88
  -1  -2  13  733.19   65.88
  -1  -2  13  716.06   66.09
  -1  -2  13  766.25   65.81
  -1  -2  12  999.51   81.21
  -1  -2  12  981.52   82.13
  -1  -2  12  938.20   82.22
  -1  -2  12  979.92   81.49
  -1  -2  12  927.74   82.40
  -1  -2  12  945.21   81.54
  -1  -2  12  959.22   82.13
  -1  -2  11  519.23   45.89
  -1  -2  11  494.59   45.53
  -1  -2  11  563.95   46.40
  -1  -2  11  613.07   45.70
  -1  -2  11  592.92   46.36
  -1  -2  11  605.09   45.41
  -1  -2  11  570.55   46.67
  -1  -2  11  454.57   46.24
  -1  -2  11  467.96   45.30
  -1  -2  11  522.05   46.70
  -1  -2  10  452.84   36.63
  -1  -2  10  378.20   36.20
  -1  -2  10  441.02   37.08
  -1  -2  10  384.95   36.81
  -1  -2  10  473.20   36.99
  -1  -2  10  417.59   37.45
  -1  -2  10  474.62   36.12
  -1  -2  10  372.46   36.00
  -1  -2  10  406.91   37.35
  -1  -2  10  487.45   36.43
  -1  -2   9  278.52   24.57
  -1  -2   9  279.81   25.63
  -1  -2   9  281.37   24.70
  -1  -2   8   26.03    9.04
  -1  -2   8   25.86    6.28
  -1  -2   8   36.15    6.24
  -1  -2   7   14.38    5.39
  -1  -2   7    9.15    5.19
  -1  -2   6  111.02   11.25
  -1  -2   5   70.07    8.95
  -1  -2   5   75.62    9.72
  -1  -2   4   28.20    7.56
  -1  -2   4   35.35    8.61
  -1  -2   3   72.32   10.70
  -1  -2   3   84.70   10.68
  -1  -2   2    5.62    7.75
  -1  -2   2    9.01    8.58
  -1  -2   1 2400.11  204.06
  -1  -2   1 2468.32  203.79
  -1  -2   0  116.79   12.25
  -1  -2   0   93.76   12.67
  -1  -2  -1  300.25   27.36
  -1  -2  -1  317.88   27.78
  -1  -2  -2   22.96    8.31
  -1  -2  -2   18.99    6.03
  -1  -2  -3   65.69    7.61
   1   2   3   48.42   18.74
   1   2   4  213.50   21.26
   1   2   4  201.91   27.69
   1   2   4  228.45   19.51
   1   2   5   29.59    9.61
   1   2   6   16.01    9.45
   1   2   6   37.87   16.09
   1   2   7   30.62    5.76
   1   2   7   40.18    9.88
   1   2   7   36.14   15.65
   1   2   8   10.48    9.66
   1   2   8    3.71   14.62
   1   2   9    4.70    9.57
   1   2  10    2.10    6.66
   1   2  11    8.41    4.10
   1   2  11   -0.19    8.18
   1   2  11   -3.01    6.55
   1   2  12  209.99   20.99
   1   2  12  252.61   21.12
   1   2  13  285.49   25.25
   1   2  13  325.06   24.52
   1   2  14   97.11    7.85
   1   2  14   40.31    6.71
  -1  -3  17   58.75    8.31
  -1  -3  17   47.09    6.80
  -1  -3  16  311.58   23.85
  -1  -3  16  196.64   24.71
  -1  -3  15  276.04   21.55
  -1  -3  15  188.21   22.51
  -1  -3  14  305.19   31.13
  -1  -3  14  329.60   31.32
  -1  -3  14  364.21   30.08
  -1  -3  14  396.72   30.32
  -1  -3  14  293.82   31.66
  -1  -3  13  181.59   16.08
  -1  -3  13  184.47   18.23
  -1  -3  13  163.95   18.88
  -1  -3  13  176.19   17.83
  -1  -3  13  193.03   16.71
  -1  -3  13  166.23   18.29
  -1  -3  12   22.24    6.15
  -1  -3  12   22.63    4.72
  -1  -3  12   16.09    4.39
  -1  -3  12   18.72    8.74
  -1  -3  12   14.63    7.64
  -1  -3  12   30.14    9.90
  -1  -3  12   19.09    5.71
  -1  -3  12   12.99    8.38
  -1  -3  11   26.51    5.00
  -1  -3  11   30.45    9.59
  -1  -3  11   41.93    5.35
  -1  -3  11   49.10    9.43
  -1  -3  11   31.05    5.39
  -1  -3  11   24.99    8.63
  -1  -3  11   33.22    8.31
  -1  -3  11   32.43    6.26
  -1  -3  11   42.39    7.81
  -1  -3  11   45.21    6.64
  -1  -3  10  219.37   19.29
  -1  -3  10  175.83   20.69
  -1  -3  10  197.12   18.75
  -1  -3  10  224.67   20.24
  -1  -3  10  193.45   19.00
  -1  -3  10  214.03   19.18
  -1  -3  10  229.73   19.93
  -1  -3  10  245.63   21.12
  -1  -3  10  252.64   18.92
  -1  -3  10  206.23   19.94
  -1  -3   9  272.84   23.66
  -1  -3   9  271.19   24.07
  -1  -3   8  179.81   15.59
  -1  -3   8  174.46   15.96
  -1  -3   8  164.09   16.11
  -1  -3   7   72.59    8.71
  -1  -3   7   84.81    8.61
   1   3  -7   73.46    9.00
  -1  -3   7   81.07    7.97
  -1  -3   6   68.74    9.66
  -1  -3   6   72.91   10.31
  -1  -3   5 1099.86   96.31
  -1  -3   5 1168.23   96.01
  -1  -3   4 2586.34  214.62
  -1  -3   4 2541.58  214.19
  -1  -3   3 3661.36  300.27
  -1  -3   3 3539.79  299.79
  -1  -3   2 1169.19   97.21
  -1  -3   2 1127.64   96.78
  -1  -3   1  257.94   23.99
  -1  -3   1  252.23   24.03
  -1  -3   0  275.57   25.93
  -1  -3   0  290.72   26.29
  -1  -3  -1   35.88    7.98
  -1  -3  -1   59.57   10.47
  -1  -3  -2  181.22   18.26
  -1  -3  -2  209.94   19.45
   1   3   3   15.65    9.45
   1   3   3   21.71    5.39
   1   3   4    1.95    9.06
   1   3   4    4.93   17.38
   1   3   5   58.99   10.55
   1   3   5   62.43   19.13
   1   3   6   34.09    9.69
   1   3   6   35.75    6.13
  -1  -3  -6   25.09    5.95
   1   3   6   30.11   16.91
   1   3   7   14.60    5.58
   1   3   7    7.69    9.21
   1   3   7    4.86   16.04
   1   3   8   28.01    6.43
   1   3   8   39.22   16.39
   1   3   8   39.11    9.93
   1   3   9   91.82   10.94
   1   3  10   75.18    9.54
   1   3  10   75.00   11.16
   1   3  11   48.00    7.81
   1   3  11   62.18    9.10
   1   3  12   55.62    8.76
   1   3  12   67.18    7.40
   1   3  12   42.73    7.28
   1   3  13   15.33    3.61
   1   3  13   18.75    3.82
  -1  -4  17   -0.12    5.93
  -1  -4  17    4.05    5.14
  -1  -4  16    5.34    6.52
  -1  -4  16    7.29    3.04
  -1  -4  15   40.53    5.31
  -1  -4  14    3.86    8.35
  -1  -4  14   21.38    5.83
  -1  -4  14   17.88    7.52
  -1  -4  14   27.33    5.01
  -1  -4  13   -4.98    8.72
  -1  -4  13   -1.18    5.80
  -1  -4  13    5.41    4.10
  -1  -4  13    0.88    4.03
  -1  -4  13    3.74    7.15
  -1  -4  12   14.82    7.47
  -1  -4  12   29.33    4.88
  -1  -4  12   29.54    5.54
  -1  -4  12   25.49    4.86
  -1  -4  12   19.66    8.81
  -1  -4  12   27.84    6.41
  -1  -4  12   24.58    5.41
  -1  -4  12   20.72    9.32
  -1  -4  11   -0.84    3.93
  -1  -4  11   -0.83    6.71
  -1  -4  11   -0.64    4.38
  -1  -4  11   -1.44    4.70
  -1  -4  11   -5.27    4.30
  -1  -4  11    0.83    5.74
  -1  -4  11    5.43    9.21
  -1  -4  11   -6.11    7.95
  -1  -4  11   -5.44    7.62
  -1  -4  10   98.78   14.17
  -1  -4  10  118.77   11.21
  -1  -4  10  104.53   12.29
  -1  -4  10  115.09   11.14
  -1  -4  10  115.59   11.01
  -1  -4  10  117.54   11.69
  -1  -4  10  120.07   12.49
  -1  -4  10  121.49   12.94
  -1  -4  10  124.71   11.31
  -1  -4   9  430.63   34.50
  -1  -4   9  435.81   34.27
  -1  -4   9  437.49   34.56
  -1  -4   9  389.40   35.04
  -1  -4   9  431.57   34.81
  -1  -4   9  390.32   34.25
  -1  -4   9  366.04   34.74
  -1  -4   8 1481.22  130.56
  -1  -4   8 1606.74  130.21
  -1  -4   8 1555.58  130.48
  -1  -4   7 1928.81  169.88
  -1  -4   7 2004.61  169.96
  -1  -4   7 2099.08  169.68
  -1  -4   7 2097.70  169.89
   1   4  -7 1910.24  170.91
  -1  -4   7 2080.45  170.92
  -1  -4   6 1781.69  147.59
  -1  -4   6 1760.24  147.35
  -1  -4   6 1759.29  149.11
  -1  -4   6 1855.27  148.76
  -1  -4   6 1742.82  147.57
  -1  -4   5  719.79   61.26
  -1  -4   5  725.30   62.79
  -1  -4   5  792.01   63.39
  -1  -4   4  451.10   40.05
  -1  -4   4  452.92   40.54
  -1  -4   3  392.94   35.05
  -1  -4   3  381.29   35.42
  -1  -4   2  409.04   37.13
  -1  -4   2  420.35   37.55
  -1  -4   1  706.78   57.59
  -1  -4   1  620.76   57.54
  -1  -4   0  113.04   14.24
  -1  -4   0   89.56   12.83
  -1  -4  -1   52.03   11.21
  -1  -4  -1   38.98    8.60
  -1  -4  -1   44.16    7.11
   1   4   2   20.75    6.27
  -1  -4  -2   25.00    9.58
   1   4   2   11.87    8.66
  -1  -4  -2   16.95    5.51
   1   4   3  235.59   32.33
   1   4   3  294.07   25.80
   1   4   4  101.00   22.18
  -1  -4  -4  110.19   10.97
   1   4   4   93.06   12.65
   1   4   4  104.31   10.97
   1   4   5  268.63   31.19
  -1  -4  -5  279.67   23.12
   1   4   5  241.71   24.05
   1   4   5  247.19   23.22
   1   4   6  418.28   42.52
  -1  -4  -6  435.38   35.54
   1   4   6  402.33   35.80
   1   4   6  385.02   36.25
   1   4   7   93.88   11.40
   1   4   7  107.42   13.01
   1   4   8   24.09    6.52
   1   4   8   28.55   15.43
   1   4   9   12.92    5.49
   1   4   9   21.90    8.17
   1   4  10    8.61    7.58
   1   4  11   23.06    6.25
  -1  -4 -12    9.18    3.28
   1   4  12   11.76    3.86
   1   4  12    6.43    5.60
  -1  -5  18   -3.38    3.31
  -1  -5  17    1.39    5.38
  -1  -5  16    4.19    2.95
  -1  -5  16    3.96    4.27
  -1  -5  16    8.07    7.20
  -1  -5  16   -4.24    6.87
  -1  -5  15   28.05    9.05
  -1  -5  15   31.96    4.72
  -1  -5  14   32.18    5.08
  -1  -5  14   24.29    4.94
  -1  -5  14   30.01    6.08
  -1  -5  14   31.27    8.88
  -1  -5  13  168.95   15.17
  -1  -5  13  159.50   14.68
  -1  -5  13  145.93   17.07
  -1  -5  12  145.78   13.35
  -1  -5  12  150.03   15.25
  -1  -5  12  147.63   15.39
  -1  -5  12  134.57   12.91
  -1  -5  12  134.04   12.85
  -1  -5  12  127.61   13.55
  -1  -5  11    8.07    4.50
  -1  -5  11    0.25    6.10
  -1  -5  11    6.19    7.75
  -1  -5  11    4.49    4.59
  -1  -5  11    3.97    4.29
  -1  -5  11    1.63    7.91
  -1  -5  11    0.74    4.46
  -1  -5  10    0.97    4.33
  -1  -5  10    4.88    5.72
  -1  -5  10    1.65    6.66
  -1  -5  10    4.20    4.68
  -1  -5  10    0.25    4.09
  -1  -5  10    2.59    4.17
  -1  -5  10    5.97    7.43
  -1  -5   9    6.09    3.90
  -1  -5   9    8.83    6.11
  -1  -5   9    0.76    6.95
  -1  -5   9    7.08    3.99
  -1  -5   9    8.86    5.31
  -1  -5   9    2.52    5.55
  -1  -5   9    7.38    3.98
  -1  -5   8   32.94    4.76
  -1  -5   8   34.68    6.54
  -1  -5   8   33.89    5.05
  -1  -5   8   32.87    6.00
  -1  -5   8   33.60    5.98
  -1  -5   8   30.77    5.85
   1   5  -8   47.66    8.57
  -1  -5   7   86.85    9.07
   1   5  -7   79.47   11.51
  -1  -5   7   81.66    7.87
  -1  -5   7   73.60    8.95
  -1  -5   7   86.39    8.67
  -1  -5   6    3.28    4.66
  -1  -5   6    1.81    5.39
  -1  -5   6    4.67    4.02
  -1  -5   6    3.08    3.12
  -1  -5   5   98.11   10.59
  -1  -5   5  102.30    9.56
  -1  -5   5   99.84    9.09
  -1  -5   4   30.32    6.74
  -1  -5   4   32.11    4.73
  -1  -5   4   38.82    4.22
  -1  -5   3    1.48    5.93
  -1  -5   3    4.81    3.39
  -1  -5   3    1.54    2.70
  -1  -5   2    1.64    6.00
  -1  -5   2   -0.08    3.39
  -1  -5   1  396.61   33.49
  -1  -5   1  382.15   32.94
  -1  -5   0  483.42   39.86
  -1  -5   0  452.91   39.37
  -1  -5  -1  405.16   35.16
   1   5   1  414.51   36.57
   1   5   2 1759.69  128.82
   1   5   2 1528.35  129.78
  -1  -5  -2 1443.57  128.60
  -1  -5  -2 1464.27  128.45
   1   5   3  838.20   91.75
  -1  -5  -3 1024.73   86.87
   1   5   3 1076.78   87.03
   1   5   4  296.42   38.71
  -1  -5  -4  369.72   31.11
   1   5   4  349.61   31.35
  -1  -5  -5  202.67   17.55
   1   5   5  165.78   18.49
   1   5   5  179.99   18.05
   1   5   6   23.44   18.42
  -1  -5  -6   31.99    6.02
   1   5   6    9.37    8.45
   1   5   6   22.57    7.26
   1   5   7   23.39   16.06
   1   5   7    3.43    6.64
   1   5   7   13.37    7.98
   1   5   8   30.40    6.76
   1   5   8   36.87    8.05
   1   5   9   18.35    5.28
  -1  -5 -10   20.67    4.86
   1   5  10   18.23    6.19
   1   5  11   -4.19    5.37
  -1  -6  18   50.50    5.64
  -1  -6  17  149.52   14.25
  -1  -6  16  290.57   30.78
  -1  -6  16  379.18   29.94
  -1  -6  15  410.65   40.38
  -1  -6  15  473.34   39.21
  -1  -6  15  474.36   39.38
  -1  -6  14  661.90   56.27
  -1  -6  14  622.94   57.34
  -1  -6  14  680.58   56.40
  -1  -6  14  682.10   56.39
  -1  -6  13  260.74   22.19
  -1  -6  13  238.72   22.64
  -1  -6  13  276.37   22.45
  -1  -6  13  219.23   23.99
  -1  -6  12   27.58    5.08
  -1  -6  12   24.46    5.72
  -1  -6  12   24.07    8.87
  -1  -6  12   31.12    9.34
  -1  -6  12   29.38    5.41
  -1  -6  12   23.71    6.88
  -1  -6  11   -1.85    4.25
  -1  -6  11    3.37    7.94
  -1  -6  11    0.73    4.84
  -1  -6  11    7.29    7.77
  -1  -6  11   -1.45    4.82
  -1  -6  11   -2.33    6.24
  -1  -6  10   10.99    4.22
  -1  -6  10   11.33    7.15
  -1  -6  10   11.81    7.63
  -1  -6  10   12.47    4.68
  -1  -6  10    8.09    6.16
  -1  -6  10    5.24    5.92
  -1  -6  10    8.43    4.83
  -1  -6   9   14.29    5.65
  -1  -6   9   10.76    4.05
  -1  -6   9   17.63    6.40
  -1  -6   9    6.90    5.85
  -1  -6   9   11.71    5.68
  -1  -6   9    7.41    7.07
  -1  -6   9   13.67    4.53
  -1  -6   9    8.16    4.30
   1   6  -9    9.12    8.24
  -1  -6   8   51.95   11.57
  -1  -6   8   67.48    6.55
  -1  -6   8   54.89    7.94
  -1  -6   8   55.57    7.65
  -1  -6   8   63.65    7.99
  -1  -6   8   44.25    8.49
  -1  -6   8   68.12    7.08
  -1  -6   8   61.48    7.20
   1   6  -8   55.11   11.19
  -1  -6   7    4.83    4.86
   1   6  -7    9.92    9.24
  -1  -6   7    2.08    9.80
  -1  -6   7    5.79    4.11
  -1  -6   7    0.75    5.83
  -1  -6   7    3.67    4.64
  -1  -6   7    6.08    3.46
   1   6  -6    4.75    9.02
  -1  -6   6   -0.30    6.14
  -1  -6   6   -2.52   10.10
  -1  -6   6    4.89    4.15
  -1  -6   6    3.53    3.23
   1   6  -5   12.10    9.23
  -1  -6   5    3.53    6.21
  -1  -6   5    8.46   10.44
  -1  -6   5    1.77    3.85
  -1  -6   5    2.13    3.04
  -1  -6   4    1.15    3.74
  -1  -6   4    5.12    6.50
   1   6  -4   -0.52    9.65
  -1  -6   4   -9.44   11.30
  -1  -6   3   17.75    4.18
  -1  -6   3   22.40    6.81
   1   6  -3   23.69    9.86
  -1  -6   3   30.96   11.42
  -1  -6   2    2.88    3.74
  -1  -6   2    5.35   10.92
  -1  -6   2    9.48    6.55
   1   6  -2   14.60    9.28
  -1  -6   1    2.52    3.97
  -1  -6   1    9.87    5.70
  -1  -6   1   -0.45   11.30
  -1  -6   1    3.77    6.62
   1   6  -1   10.39    8.81
  -1  -6   0   29.22    7.24
  -1  -6   0   24.35    5.40
  -1  -6   0   47.59   11.78
   1   6   0   29.09    7.34
   1   6   0   49.66    9.64
  -1  -6   0   39.32    7.13
  -1  -6  -1   68.39    9.17
  -1  -6  -1   68.13    9.13
  -1  -6  -1   62.47    7.88
   1   6   1   69.44   10.96
   1   6   1   72.59    9.58
   1   6   2   73.94    9.89
   1   6   2   65.58   11.01
   1   6   2   47.75   21.79
  -1  -6  -2   81.15    9.48
  -1  -6  -2   66.80    8.47
  -1  -6  -3    7.58    6.47
   1   6   3   -2.44    7.32
   1   6   3  -15.70   20.81
  -1  -6  -4    6.12    6.23
   1   6   4    5.46    7.38
   1   6   4   16.30   19.39
  -1  -6  -5    4.85    5.68
   1   6   5   12.72    7.39
   1   6   5    0.98   17.77
  -1  -6  -6    8.22    5.01
   1   6   6    6.44    6.78
  -1  -6  -7    6.61    5.76
  -1  -6  -8   24.78    5.54
   1   6   8   12.85    5.68
   1   6   9   48.67    6.75
   1   6   9   68.04    7.99
  -1  -6  -9   59.02    6.78
   1   6  10  105.74   10.83
  -1  -7  17   98.52    7.95
  -1  -7  17   53.00    8.98
  -1  -7  16   23.54    4.37
  -1  -7  16   14.05    6.55
  -1  -7  15    5.26    3.83
  -1  -7  15    8.55    3.30
  -1  -7  15    5.26    7.18
  -1  -7  15    7.70    4.58
  -1  -7  14   46.25    5.67
  -1  -7  13   50.94   10.64
  -1  -7  13   59.20    8.78
  -1  -7  13   70.45    7.56
  -1  -7  12   49.53    8.35
  -1  -7  12   58.30    6.79
  -1  -7  12   67.91    7.40
  -1  -7  12   41.61    9.95
  -1  -7  11    2.65    4.30
  -1  -7  11    0.48    7.63
  -1  -7  11    5.58    5.06
  -1  -7  11    6.61    8.10
  -1  -7  11   -0.94    6.39
  -1  -7  11   10.24    5.20
  -1  -7  10  141.72   13.60
  -1  -7  10  127.10   14.76
  -1  -7  10  168.10   14.32
  -1  -7  10  154.79   14.18
  -1  -7  10  155.39   14.59
  -1  -7   9   33.01    7.38
  -1  -7   9   39.21    5.49
  -1  -7   9   38.27    7.09
  -1  -7   9   47.34    6.10
  -1  -7   9   46.80    6.32
  -1  -7   9   37.00    7.03
  -1  -7   8  364.23   30.17
   1   7  -8  321.71   34.20
  -1  -7   8  351.05   33.93
  -1  -7   8  316.75   30.74
  -1  -7   8  370.22   31.15
  -1  -7   8  369.46   30.65
  -1  -7   7 1152.23   95.11
   1   7  -7 1105.57   98.62
  -1  -7   7 1166.70   98.07
  -1  -7   7 1025.64   95.51
  -1  -7   7 1136.50   95.83
  -1  -7   7 1227.59   95.57
  -1  -7   6  831.16   69.74
  -1  -7   6  806.95   70.16
  -1  -7   6  854.47   73.03
  -1  -7   6  810.88   70.56
   1   7  -6  774.52   73.42
  -1  -7   6  881.72   70.18
  -1  -7   5  420.47   37.17
  -1  -7   5  447.27   40.95
  -1  -7   5  435.35   37.91
   1   7  -5  400.50   41.01
  -1  -7   5  454.29   37.25
  -1  -7   4  275.06   24.41
  -1  -7   4  280.58   25.51
  -1  -7   4  274.99   28.82
   1   7  -4  239.23   28.61
  -1  -7   4  294.78   24.47
  -1  -7   3   72.68   10.12
   1   7  -3   55.69   13.16
  -1  -7   3   60.80    7.66
  -1  -7   3   88.89    8.87
   1   7  -3   69.67    9.39
  -1  -7   3   70.34   15.16
  -1  -7   2    0.59    7.07
  -1  -7   2   27.63   12.88
   1   7  -2    7.11   10.39
  -1  -7   2    2.19    4.33
   1   7  -2   15.41    7.11
  -1  -7   2    7.42    6.31
  -1  -7   1   24.60    7.64
  -1  -7   1   18.93   12.91
  -1  -7   1   26.30    7.21
   1   7  -1   41.62   11.17
  -1  -7   1   20.78    5.17
   1   7  -1   15.48    7.56
  -1  -7   0   39.92    8.33
   1   7   0   50.40   10.92
   1   7   0   38.86    8.74
  -1  -7   0   40.85    8.14
  -1  -7   0   32.00    6.26
  -1  -7  -1   93.06   11.17
   1   7   1   71.55   23.10
   1   7   1  106.23   12.19
  -1  -7  -1  102.34   11.56
   1   7   1   83.48   13.80
  -1  -7  -1   95.24   10.35
  -1  -7  -2   30.32    6.59
   1   7   2   51.72   22.45
  -1  -7  -2   40.45    8.13
   1   7   2   33.56    8.89
   1   7   3   18.18   19.85
  -1  -7  -3    6.93    6.79
   1   7   3   11.86    8.08
  -1  -7  -4    5.93    5.76
  -1  -7  -4   10.15    6.12
   1   7   4   12.45    7.95
  -1  -7  -5    0.35    5.48
   1   7   5   -3.76    7.07
  -1  -7  -6    3.80    5.07
   1   7   6    1.91    6.33
  -1  -7  -7   16.84    4.72
   1   7   7    6.21    5.60
   1   7   8    5.08    4.29
   1   7   8    2.80    5.20
  -1  -7  -8    6.18    3.49
   1   7   9   11.49    4.06
  -1  -8  17    5.46    2.60
  -1  -8  16    7.33    3.66
  -1  -8  16   10.95    5.28
  -1  -8  15    8.43    3.80
  -1  -8  15   10.20    6.53
  -1  -8  15    4.73    4.29
  -1  -8  14   10.14    4.31
  -1  -8  14    7.94    5.11
  -1  -8  14    1.53    6.94
  -1  -8  14    9.88    3.49
  -1  -8  13    7.53    3.85
  -1  -8  12   49.45    8.42
  -1  -8  12   55.28    6.81
  -1  -8  11  306.89   25.78
  -1  -8  11  310.60   26.51
  -1  -8  11  234.71   26.59
  -1  -8  11  336.29   26.38
  -1  -8  10  551.37   48.57
  -1  -8  10  587.48   48.58
   1   8  -9  693.53   73.56
  -1  -8   9  747.86   70.40
  -1  -8   9  908.46   70.36
  -1  -8   9  780.94   70.55
  -1  -8   9  851.06   69.80
  -1  -8   9  878.46   70.22
  -1  -8   8  315.35   28.86
  -1  -8   8  336.80   28.13
  -1  -8   8  346.11   28.79
   1   8  -8  286.97   33.44
  -1  -8   8  313.29   29.40
   1   8  -7   69.80   16.97
  -1  -8   7   90.91   16.66
  -1  -8   7  118.29   10.45
  -1  -8   7   85.48   10.37
  -1  -8   7   90.09   11.84
  -1  -8   6   -7.37    8.12
  -1  -8   6   -2.01    4.87
  -1  -8   6    4.35   13.13
   1   8  -6   -3.39   13.07
  -1  -8   6    3.63    5.12
  -1  -8   5   15.25    8.38
  -1  -8   5   10.77   14.22
  -1  -8   5   23.13    5.27
  -1  -8   5   10.15    5.28
   1   8  -5   21.17   13.62
  -1  -8   4  102.78   17.26
   1   8  -4   89.56   16.66
  -1  -8   4   75.16    8.96
  -1  -8   4   84.36   11.55
  -1  -8   3  149.08   14.46
   1   8  -3  142.58   18.90
  -1  -8   3  145.59   20.23
  -1  -8   3  125.74   12.46
   1   8  -3  104.16   13.88
   1   8  -2   11.65    8.15
   1   8  -2   -1.55   12.23
  -1  -8   2    9.51    5.05
  -1  -8   2    5.80    8.02
   1   8  -1    3.73   11.71
   1   8  -1   -1.06   20.07
  -1  -8   1    8.82    5.27
  -1  -8   1   10.07    8.17
   1   8  -1   21.62    8.40
   1   8   0  206.70   22.85
   1   8   0  146.72   29.76
  -1  -8   0  206.27   19.48
   1   8   0  203.40   20.07
   1   8   1  204.77   32.49
   1   8   1  260.97   24.02
  -1  -8  -2   59.34    7.96
   1   8   2   43.26   20.20
   1   8   2   59.36   10.51
  -1  -8  -3   64.75    8.54
   1   8   3   63.68   10.43
   1   8   3   77.48   10.48
   1   8   4   88.06   10.88
  -1  -8  -4   95.63   10.10
   1   8   5   25.23    7.19
  -1  -8  -5   37.55    5.89
   1   8   6    5.70    5.33
  -1  -8  -6   -0.11    3.88
   1   8   7    2.62    3.94
   1   8   7    5.83    4.31
  -1  -9  16  130.20   11.48
  -1  -9  15   78.35    8.48
  -1  -9  15   94.89    8.49
  -1  -9  14   45.68    6.49
  -1  -9  14   52.45    6.17
  -1  -9  13    9.98    3.53
  -1  -9  13   11.85    5.60
  -1  -9  13   13.08    4.50
  -1  -9  12    2.00    3.69
  -1  -9  11    4.68    3.99
  -1  -9  11   14.34    5.01
  -1  -9  11    5.37    6.28
  -1  -9  10    5.81    5.24
  -1  -9  10   -3.00    6.68
  -1  -9  10    0.95    6.48
  -1  -9  10    2.30    6.14
  -1  -9   9   43.77    7.84
  -1  -9   9   49.35    8.21
   1   9  -9   29.51   14.27
  -1  -9   9   64.62    7.43
  -1  -9   9   42.45    8.97
  -1  -9   8   28.53    8.42
  -1  -9   8   24.66    6.32
  -1  -9   8   17.68    5.55
   1   9  -7   19.48   14.82
  -1  -9   7   16.60    5.40
   1   9  -6   -9.83   13.91
   1   9  -5   91.98   17.91
   1   9  -4   72.70   16.99
   1   9  -3  111.52   18.62
   1   9  -2   95.29   13.21
   1   9  -2   87.79   23.02
  -1  -9   2  121.07   11.57
   1   9  -2   91.38   17.80
  -1  -9   2  120.79   13.55
  -1  -9   1  213.78   18.42
   1   9  -1  177.91   19.79
  -1  -9   1  193.08   19.51
   1   9   0  258.42   25.56
  -1  -9   0  280.96   24.35
  -1  -9  -1  139.87   13.70
   1   9   2    9.81    7.60
   1   9   2   11.05    7.81
  -1  -9  -2    7.86    5.21
   1   9   3    4.42    6.66
   1   9   3    1.74    6.40
  -1  -9  -3    4.38    4.65
   1   9   4    3.11    5.97
   1   9   4   10.34    5.10
  -1  -9  -4    7.89    4.16
   1   9   5   -5.40    4.94
   1   9   6   -2.28    3.17
  -1 -10  15    9.51    3.25
  -1 -10  14   -3.39    4.10
  -1 -10  14    4.97    3.45
  -1 -10  13   28.39    4.40
  -1 -10  13    6.34    5.24
  -1 -10  12   38.14    5.36
  -1 -10  12   26.52    6.31
  -1 -10  11   -0.26    4.42
  -1 -10  11   -2.46    5.81
  -1 -10  10    6.80    4.67
  -1 -10   9    6.86    7.71
  -1 -10   8  131.17   14.70
  -1 -10   7    5.74    5.75
  -1 -10   7    8.94    8.74
   1  10  -6    7.65    9.19
  -1 -10   6    1.14    5.70
  -1 -10   6    0.25    8.96
   1  10  -5   36.37   11.39
  -1 -10   5   49.78    7.33
  -1 -10   5   46.40   10.12
   1  10  -4   13.59   11.11
  -1 -10   4   -6.15    5.74
  -1 -10   4   -0.49    8.86
  -1 -10   3    1.62    5.39
  -1 -10   3   11.07    8.72
  -1 -10   2   16.68    5.65
   1  10  -2   23.52    8.07
   1  10  -1   -4.43    9.47
  -1 -10   1   -2.76    5.22
   1  10  -1   -0.66    7.64
   1  10   0    6.18    8.46
  -1 -10   0    5.22    4.92
   1  10   0    7.13    7.00
   1  10   1    7.01    7.40
  -1 -10  -1   -2.51    4.53
   1  10   1   12.93    6.78
   1  10   2    3.22    5.98
  -1 -10  -2   -4.90    3.99
   1  10   2   -3.74    5.84
   1  10   3    7.22    4.85
   1  10   3    5.65    4.30
   1  10   4    6.82    3.46
  -1 -11  14    1.61    2.82
  -1 -11  13   17.19    3.31
  -1 -11  13   14.72    4.13
  -1 -11  12   78.13    9.62
  -1 -11  12  108.86    9.13
  -1 -11  11  261.69   24.27
  -1 -11  11  290.96   24.00
  -1 -11  10  422.43   37.16
  -1 -11  10  443.21   36.91
  -1 -11   9  291.50   25.60
  -1 -11   8  100.95   10.91
   1  11  -7   24.28    7.54
   1  11  -6   24.38    8.50
   1  11  -5   11.20    9.22
   1  11  -4   14.29    9.93
   1  11  -3   27.57    9.85
   1  11  -2   33.46    9.35
   1  11  -1   23.57    7.87
   1  11  -1   12.53    5.49
   1  11   0    5.63    6.14
   1  11   0    4.02    4.64
   1  11   1   -2.63    4.53
   1  11   1   -2.51    3.74
  -1 -12  12   56.87    5.70
  -1 -12  11   39.65    5.18
  -1 -12  10   10.60    4.29
  -1 -12   9   -3.49    4.59
  -1 -12   8    2.53    4.75
  -1 -12   7    7.71    4.87
   1  12  -6    4.57    5.72
  -1 -12   6    6.35    4.76
   1  12  -5  -14.67    6.52
   1  12  -4    6.21    6.21
   1  12  -3   19.65    6.11
   1  12  -2   10.57    4.76
  -2  13  -1    1.53    4.08
  -2  13  -2   -7.05    5.91
  -2  13  -2   -3.99    5.90
  -2  13  -3    5.74    6.98
  -2  13  -3   -9.11    7.05
  -2  13  -3   -2.59    6.96
  -2  13  -4   22.78    7.91
  -2  13  -5   37.10    7.88
   2 -13   5   28.25    7.27
   2 -13   6   15.87    6.23
   2 -13   6   31.57    7.49
   2 -13   7    5.92    5.35
   2 -13   7    8.80    6.67
   2 -13   8    6.23    5.93
   2 -13   8   -1.81    5.10
   2 -13   8    1.41    3.54
   2 -13   9   -2.12    4.74
   2 -13  10    0.20    4.22
  -2  13 -10   10.75    6.15
   2 -13  11    1.68    3.45
  -2  12   1    0.81    4.25
  -2  12   1    3.69    5.18
  -2  12   1    2.44    5.71
  -2  12   0   25.72    5.78
  -2  12   0   26.05    7.78
  -2  12   0   33.82    8.10
  -2  12  -1   61.74   10.80
  -2  12  -1   75.39   11.14
   2 -12   2  135.23   14.01
  -2  12  -2  139.94   15.78
   2 -12   3  268.91   21.96
  -2  12  -3  183.74   22.94
   2 -12   4  175.64   17.52
  -2  12  -4  169.86   18.71
   2 -12   5   97.01   12.04
  -2  12  -5   82.89   12.79
   2 -12   6   38.17    9.11
  -2  12  -6   37.09    9.26
   2 -12   7    6.81    7.95
   2 -12   8   16.81    7.58
   2 -12   8   13.51    6.49
   2 -12   9    4.81    6.70
   2 -12   9    7.94    6.11
   2 -12  10    3.58    4.43
   2 -12  10    2.50    5.76
   2 -12  11   -4.55    4.25
   2 -12  11    2.20    5.24
   2 -12  12    3.29    4.59
   2 -12  13    5.37    3.53
  -2  11   4    3.42    4.45
  -2  11   3   14.63    6.15
  -2  11   3   14.26    5.74
  -2  11   2   46.06    8.23
  -2  11   2   39.61    8.87
  -2  11   2   62.27    8.75
  -2  11   1   51.31    9.04
  -2  11   1   65.67   10.74
  -2  11   1   66.44   10.41
  -2  11   0    6.70    7.22
  -2  11   0   13.53    9.25
   2 -11   1   11.43    7.37
   2 -11   2   10.63    8.05
   2 -11   3   15.89    8.40
  -2  11  -3   14.31   10.79
   2 -11   4   83.50   11.49
  -2  11  -4   68.73   13.36
   2 -11   5   72.36   11.44
  -2  11  -5   75.66   12.36
   2 -11   6   -6.61    8.61
  -2  11  -6   11.04    9.28
   2 -11   7   15.99    8.52
   2 -11   8    0.66    7.99
   2 -11   9   98.30   11.58
   2 -11  10  367.12   33.09
   2 -11  10  415.14   33.52
   2 -11  11  385.44   35.17
   2 -11  11  452.66   35.56
   2 -11  12  189.89   19.06
   2 -11  12  258.09   19.50
   2 -11  13  183.44   16.56
   2 -11  13  202.28   16.99
   2 -11  14  116.73   10.67
   2 -11  15   29.83    3.71
  -2  10   6   46.13    6.41
  -2  10   5   57.56    8.16
  -2  10   4   69.91    8.27
  -2  10   4   43.70    8.49
  -2  10   4   45.42    8.49
  -2  10   3   58.43    9.51
  -2  10   3   42.29   10.23
  -2  10   1    2.77    9.20
  -2  10   1   -8.53    8.00
   2 -10   0   36.79    8.14
  -2  10   0   40.09   10.93
  -2  10   0   13.03    8.50
  -2  10  -1   20.33    8.10
  -2  10  -1   -0.87   13.29
   2 -10   1   10.49   12.82
  -2  10  -1   21.10   11.16
   2 -10   1   15.38    7.99
  -2  10  -2   -1.88   13.91
   2 -10   2   10.33   13.75
  -2  10  -2  -16.11   11.12
   2 -10   2   -1.45    8.21
  -2  10  -3    0.99   14.46
  -2  10  -3   15.43   10.83
   2 -10   3   21.91   15.25
  -2  10  -4   11.19   15.65
  -2  10  -4   13.58   10.44
   2 -10   4   26.33   14.53
  -2  10  -5   29.05   16.16
  -2  10  -5   25.78   10.42
   2 -10   5   55.79   15.67
  -2  10  -6   43.02   17.14
  -2  10  -6   65.79   10.87
   2 -10   6   55.25   15.87
   2 -10   7  157.03   19.80
  -2  10  -7   99.25   20.80
   2 -10   8  502.19   42.18
  -2  10  -8  390.49   46.97
   2 -10   8  502.38   45.50
   2 -10   9  417.13   33.90
   2 -10   9  337.02   37.13
   2 -10   9  406.16   33.39
   2 -10   9  350.33   34.07
   2 -10  10  152.86   14.34
   2 -10  10  165.23   15.24
   2 -10  10  174.41   14.58
   2 -10  10  124.67   15.01
   2 -10  11   78.01    8.56
   2 -10  12    5.50    4.56
   2 -10  12    5.02    5.31
   2 -10  12    7.57    6.06
   2 -10  13    9.46    4.24
   2 -10  13   16.90    5.29
   2 -10  13    6.70    4.54
   2 -10  14   19.35    4.00
   2 -10  14   22.06    4.83
   2 -10  14   19.07    3.79
   2 -10  15   26.60    4.11
   2 -10  15   20.00    3.49
   2 -10  16    0.88    2.42
  -2   9   8   41.37    5.30
  -2   9   7   22.79    5.69
  -2   9   6    3.09    6.25
  -2   9   5    6.85    6.93
  -2   9   5    0.18    5.83
  -2   9   5   -1.51    7.14
   2  -9  -3    2.20    5.06
  -2   9   3    3.01    8.14
  -2   9   3    0.51    8.07
  -2   9   3    9.91    9.44
  -2   9   2   41.74   10.36
  -2   9   2   46.23    9.76
  -2   9   1    3.51    9.45
  -2   9   1    2.90    8.42
  -2   9   1   17.39   10.53
  -2   9   0   77.91   12.42
   2  -9   0  116.59   17.06
  -2   9   0  120.79   14.51
  -2   9   0  108.38   16.89
   2  -9   0  103.45   11.90
  -2   9  -1  150.74   16.67
   2  -9   1  173.26   16.66
  -2   9  -1  154.42   18.21
  -2   9  -1  166.16   21.52
   2  -9   1  182.78   21.36
   2  -9   2  181.52   18.03
  -2   9  -2  172.88   19.84
  -2   9  -2  202.04   23.59
   2  -9   2  205.05   23.31
   2  -9   3   84.03   10.93
   2  -9   3  122.83   17.60
  -2   9  -3   76.40   12.73
  -2   9  -3   94.29   17.55
   2  -9   4   52.07    8.85
  -2   9  -4   56.50   10.92
  -2   9  -4   37.66   15.57
   2  -9   4   69.67   15.18
  -2   9  -5  267.19   33.02
   2  -9   5  309.07   28.05
  -2   9  -5  327.25   28.97
   2  -9   5  322.72   32.24
  -2   9  -6  175.70   24.10
   2  -9   6  209.60   16.81
   2  -9   6  160.22   18.03
  -2   9  -6  167.39   18.84
   2  -9   6  197.33   23.12
   2  -9   7    9.55   12.36
   2  -9   7   -2.79    4.40
  -2   9  -7   -9.09   13.40
   2  -9   8    2.56    4.56
   2  -9   8   23.37   11.71
   2  -9   8    4.09    4.50
   2  -9   8   -9.74    6.86
  -2   9  -8    6.16   12.83
   2  -9   9   30.96    7.36
   2  -9   9   28.21   11.18
  -2   9  -9   21.53   12.70
   2  -9   9   12.49    6.65
   2  -9   9   26.71    5.49
   2  -9  10   19.87    7.16
   2  -9  10   21.64    5.50
   2  -9  11   -2.92    6.64
   2  -9  11   -2.63    5.15
   2  -9  11   -0.85    5.61
   2  -9  11    0.77    5.02
   2  -9  12   -7.67    6.33
   2  -9  12    3.09    4.90
   2  -9  12    6.98    5.69
   2  -9  12    2.76    4.96
   2  -9  13    9.60    4.78
   2  -9  13    2.50    4.69
   2  -9  14   45.01    8.08
   2  -9  14   66.39    6.88
   2  -9  14   47.43    6.16
   2  -9  14   59.84    6.51
   2  -9  15  133.88   11.03
   2  -9  15  142.12   10.82
   2  -9  16  203.64   17.50
  -2   8   9   19.94    4.41
  -2   8   8   43.68    6.20
  -2   8   8   15.44    6.13
   2  -8  -7   31.90    5.86
  -2   8   7   41.21    7.86
  -2   8   7   38.86    7.32
  -2   8   7   31.62    6.70
   2  -8  -6   52.21    7.66
  -2   8   6   68.00   10.14
  -2   8   5   19.60    7.73
  -2   8   5    0.86    8.73
   2  -8  -5   -5.70    5.59
  -2   8   5   19.42    9.82
  -2   8   5   14.74    6.82
  -2   8   4   45.99    8.89
  -2   8   4   24.07    9.87
  -2   8   4   39.71    9.25
   2  -8  -4   37.20    6.92
  -2   8   3   91.40   12.00
  -2   8   3   91.48   11.93
  -2   8   3   70.58   14.02
   2  -8  -3   90.73    9.82
  -2   8   2  177.79   18.44
  -2   8   2  200.74   19.04
   2  -8  -2  180.00   16.93
  -2   8   1  450.50   38.93
  -2   8   1  399.06   41.42
   2  -8  -1  437.25   40.90
  -2   8   1  471.19   39.47
   2  -8  -1  438.80   37.89
  -2   8   0 1104.89   87.48
  -2   8   0  989.84   86.88
   2  -8   0 1049.50   88.93
   2  -8   0 1044.66   86.69
   2  -8   0 1010.14   86.16
  -2   8   0  978.40   89.45
  -2   8  -1  532.61   51.41
   2  -8   1  573.97   48.25
  -2   8  -1  579.17   49.06
  -2   8  -1  547.27   48.32
  -2   8  -2  459.53   39.88
   2  -8   2  448.40   39.06
  -2   8  -2  436.72   42.62
  -2   8  -3   30.56   13.02
  -2   8  -3   50.08    9.20
   2  -8   3   23.87    7.01
  -2   8  -4   28.05   13.13
  -2   8  -4   24.29    8.54
   2  -8   4   43.66    7.25
   2  -8   5   27.45    6.71
  -2   8  -5   28.73    8.27
  -2   8  -5   27.50   13.16
   2  -8   5   37.57    4.93
   2  -8   6   61.44    8.60
  -2   8  -6   61.60    9.35
   2  -8   6   74.52    7.22
  -2   8  -6   43.62   14.66
   2  -8   7   54.32   12.42
  -2   8  -7   37.56   13.75
   2  -8   7   44.75    7.44
   2  -8   7   53.75    6.40
   2  -8   7   51.97    6.29
   2  -8   8   14.67    4.80
   2  -8   8    4.85   10.51
  -2   8  -8   -4.47   11.96
   2  -8   8   19.86    4.71
   2  -8   8    7.34    5.27
   2  -8   8   17.08    6.25
   2  -8   9  153.57   18.03
   2  -8   9  163.59   14.34
   2  -8   9  127.08   14.67
   2  -8   9  177.93   15.00
   2  -8   9  166.10   14.41
   2  -8  10  322.31   29.32
   2  -8  10  326.64   29.03
   2  -8  10  338.25   29.01
   2  -8  10  351.53   29.15
   2  -8  11  181.76   17.63
   2  -8  11  141.87   18.20
   2  -8  11  186.66   17.35
   2  -8  12  111.45   12.04
   2  -8  12  124.40   12.58
   2  -8  12  101.60   13.69
   2  -8  12  104.34   12.41
   2  -8  13   33.23    6.02
   2  -8  13   33.18    6.48
   2  -8  14   -1.61    4.45
   2  -8  14   -0.20    6.99
   2  -8  14   -0.74    3.98
   2  -8  14    0.10    4.82
   2  -8  15   -6.89    3.66
   2  -8  15   -4.18    3.34
   2  -8  15    0.85    4.19
   2  -8  16    1.95    2.74
   2  -8  16   -1.48    2.56
   2  -8  16   -2.62    3.51
   2  -8  16   -3.19    5.36
  -2   7  10    5.15    3.95
  -2   7  10    7.43    5.50
  -2   7   9    2.35    6.62
  -2   7   9    4.73    5.35
  -2   7   9    9.53    6.48
   2  -7  -9    8.36    4.48
  -2   7   8   15.71    8.03
  -2   7   8    3.57    6.16
  -2   7   8    8.48    7.43
  -2   7   7   24.02    7.47
  -2   7   7   28.07    9.83
  -2   7   7   26.36    7.96
  -2   7   6   10.13    9.07
  -2   7   6   12.49   10.55
  -2   7   6   18.09    7.80
  -2   7   5   96.63   10.94
  -2   7   5   81.07   12.89
  -2   7   5   78.81   13.82
  -2   7   5   95.92   11.69
  -2   7   5   77.71   21.70
  -2   7   4   30.53    8.39
  -2   7   4   32.15   12.16
  -2   7   4   27.51    7.97
  -2   7   4   36.46    9.86
  -2   7   3  120.12   14.07
  -2   7   3  141.07   14.14
  -2   7   2   84.40   10.02
   2  -7  -2   70.90    8.23
  -2   7   2   82.99   10.30
   2  -7  -2   54.83   12.14
  -2   7   2   48.39   11.61
   2  -7  -1    7.30    4.17
  -2   7   1    1.19    6.67
   2  -7  -1    0.51    4.88
  -2   7   1    0.55    9.00
  -2   7   1   -1.68    7.69
  -2   7   0   55.50    8.23
  -2   7   0   49.56   11.23
   2  -7   0   52.92    6.11
   2  -7   0   55.48    7.51
  -2   7  -1   75.11   12.35
   2  -7   1   63.69    7.64
   2  -7   1   52.80    6.04
   2  -7   2   85.66    8.89
   2  -7   2   73.16    7.29
  -2   7  -2   68.53   12.85
   2  -7   3   37.87    6.65
  -2   7  -3   48.24   11.93
   2  -7   3   42.81    4.84
   2  -7   4    8.32    5.14
   2  -7   4   11.13    3.36
  -2   7  -4   11.35   10.31
  -2   7  -5  170.43   20.58
   2  -7   5  187.85   15.93
   2  -7   5  174.53   16.70
  -2   7  -6  492.73   49.83
   2  -7   6  542.42   47.16
   2  -7   6  569.43   46.66
  -2   7  -7  610.74   64.50
   2  -7   7  739.92   61.67
   2  -7   7  702.75   62.06
   2  -7   7  777.19   61.84
  -2   7  -8 1023.28  110.61
   2  -7   8 1357.45  108.21
   2  -7   8 1178.66  109.91
   2  -7   8 1412.60  108.38
   2  -7   8 1159.43  108.39
   2  -7   8 1344.78  108.36
   2  -7   9  473.98   38.37
   2  -7   9  464.04   38.25
   2  -7   9  457.35   38.14
   2  -7   9  381.78   38.63
   2  -7  10  641.36   61.14
   2  -7  10  726.90   60.68
   2  -7  10  777.82   60.72
   2  -7  10  720.40   60.55
   2  -7  10  701.89   60.55
   2  -7  11  230.55   20.45
   2  -7  11  276.59   20.37
   2  -7  11  189.32   20.09
   2  -7  11  196.52   20.28
   2  -7  11  252.87   21.45
   2  -7  12   53.06    6.85
   2  -7  12   37.19    7.45
   2  -7  12   42.87    7.51
   2  -7  12   46.48    9.31
   2  -7  13    2.47    5.12
   2  -7  13    0.58    5.55
   2  -7  13    0.75    5.05
   2  -7  13    7.59    7.98
   2  -7  14   60.16    7.27
   2  -7  15   68.91    6.92
   2  -7  15   75.40    7.23
   2  -7  15   56.74    6.57
   2  -7  16   36.10    8.26
   2  -7  16   74.54    6.51
   2  -7  17   -0.09    4.19
  -2   6  12    3.23    4.35
  -2   6  11   65.76    9.00
  -2   6  11   69.96    7.45
  -2   6  10  375.43   27.41
  -2   6  10  392.17   26.99
  -2   6   9  374.23   33.10
  -2   6   8  263.29   22.42
  -2   6   8  214.97   21.47
  -2   6   8  217.64   21.15
  -2   6   7   57.85   10.57
  -2   6   7   69.87    9.54
  -2   6   7   65.36   18.47
  -2   6   6   25.58   11.97
  -2   6   6   26.61    7.69
  -2   6   6   36.90    9.78
  -2   6   6   46.83   19.03
  -2   6   5   42.57    8.07
  -2   6   5   30.74    9.87
  -2   6   5   31.85    7.27
  -2   6   5   34.57   12.11
  -2   6   4    4.51    6.25
  -2   6   4    6.83    6.80
  -2   6   3    2.82    6.30
  -2   6   3    4.46    6.40
  -2   6   3    6.84    7.32
  -2   6   2   23.93    8.13
   2  -6  -2    6.30    4.50
  -2   6   1   93.62   12.51
   2  -6  -1   92.97    9.52
   2  -6   0    5.75    4.60
  -2   6   0    2.98    8.53
   2  -6   0    0.62    3.35
   2  -6   1    4.48    4.73
   2  -6   2  566.63   46.43
   2  -6   2  521.49   46.97
   2  -6   3    3.91    2.92
   2  -6   3    4.46    4.68
   2  -6   4   63.29    6.14
   2  -6   4   53.39    7.16
   2  -6   5  503.33   41.02
   2  -6   5  458.11   41.42
   2  -6   6  323.74   26.26
   2  -6   6  301.40   26.61
  -2   6  -6  246.07   29.02
   2  -6   7  309.61   27.03
  -2   6  -7  247.44   29.27
   2  -6   7  334.07   26.89
   2  -6   8    1.35    3.97
   2  -6   8    7.21    5.44
   2  -6   8    7.45    5.38
   2  -6   8    6.62    4.57
   2  -6   8    2.86    3.52
   2  -6   9   13.38    5.20
   2  -6   9   21.36    5.91
   2  -6   9   17.64    5.32
   2  -6   9   11.74    4.39
   2  -6   9   19.19    6.40
   2  -6  10   15.41    5.87
   2  -6  10    5.47    6.02
   2  -6  10    8.91    4.58
   2  -6  10    7.44    5.63
   2  -6  10    9.66    6.96
   2  -6  11    1.32    7.30
   2  -6  11   -3.91    4.89
   2  -6  11   -4.13    6.27
   2  -6  11    6.01    6.09
   2  -6  11   -2.62    5.84
   2  -6  12   80.41   11.23
   2  -6  12   88.41    9.38
   2  -6  12   79.27    9.52
   2  -6  13    1.15    4.88
   2  -6  13    7.29    8.17
   2  -6  13    9.67    5.63
   2  -6  13    6.07    5.32
   2  -6  14  191.72   17.35
   2  -6  15  160.91   13.59
   2  -6  15  106.43   14.87
   2  -6  15  174.57   13.52
   2  -6  15  132.23   13.18
   2  -6  16  161.22   22.01
   2  -6  16  284.52   21.21
   2  -6  17   92.82    9.54
  -2   5  13   39.09    6.06
  -2   5  12   57.69    8.90
  -2   5  12   63.11    6.80
  -2   5  11   58.59    8.83
  -2   5  11   72.10   10.21
  -2   5  10   15.12    7.40
  -2   5  10   29.68    9.24
  -2   5   9   33.80    7.20
  -2   5   9   29.43   10.68
  -2   5   9   35.89    7.84
  -2   5   8   10.75    6.54
  -2   5   8   20.94   11.01
  -2   5   8   22.01   14.29
  -2   5   8   10.20    8.13
  -2   5   7  100.21   11.29
  -2   5   7  105.86   14.82
  -2   5   7   89.31   19.46
  -2   5   7   93.32   12.85
  -2   5   6   47.29   12.69
  -2   5   6   37.05   10.08
  -2   5   6   63.71    8.35
  -2   5   5    8.79   11.11
  -2   5   5    0.75    8.34
  -2   5   5    1.25    6.09
  -2   5   4    6.71    5.92
   2  -5  -3  295.09   25.57
  -2   5   3  307.63   27.49
   2  -5  -2  862.12   74.24
  -2   5   2  969.20   75.90
   2  -5  -1  804.00   69.34
  -2   5   1  911.12   71.07
   2  -5   0 1005.02   84.59
  -2   5   0 1024.06   86.13
   2  -5   1 1166.11  100.00
  -2   5  -1 1309.14  101.64
   2  -5   2  625.75   53.03
  -2   5  -2  643.85   54.80
   2  -5   3   44.87    6.16
  -2   5  -3   46.52   10.19
   2  -5   3   53.17    5.18
   2  -5   4    7.57    3.95
  -2   5  -4   10.27    8.79
   2  -5   4    5.77    3.04
   2  -5   5    6.06    3.83
  -2   5  -5    0.71    8.44
   2  -5   5    2.55    3.46
   2  -5   6   -2.63    3.63
   2  -5   6   -1.21    3.83
  -2   5  -7   37.68    9.21
   2  -5   7   52.17    6.09
   2  -5   7   47.58    5.51
   2  -5   8   12.11    5.03
   2  -5   8   11.10    3.85
   2  -5   9   69.72    7.98
   2  -5   9   76.25    7.39
   2  -5   9   54.06    8.24
   2  -5   9   59.61    8.16
   2  -5   9   68.80    8.71
   2  -5  10  156.53   18.88
   2  -5  10  245.27   19.63
   2  -5  10  258.50   18.71
   2  -5  10  227.70   18.96
   2  -5  10  163.55   18.82
   2  -5  11    1.66    7.19
   2  -5  11    6.84    6.02
   2  -5  11    5.15    5.88
   2  -5  11    4.42    4.76
   2  -5  11    6.90    5.93
   2  -5  11   13.24    5.86
   2  -5  12  243.12   20.19
   2  -5  12  232.91   21.51
   2  -5  12  241.56   20.32
   2  -5  12  228.52   20.52
   2  -5  12  178.67   20.72
   2  -5  13  508.20   41.31
   2  -5  13  376.04   41.85
   2  -5  13  519.01   41.49
   2  -5  13  547.42   41.68
   2  -5  13  439.98   42.38
   2  -5  14  235.79   18.56
   2  -5  14  151.68   19.60
   2  -5  15   91.08   14.02
   2  -5  15  124.89   14.76
   2  -5  16   40.73    8.64
   2  -5  16   82.87    7.08
   2  -5  17    7.71    4.13
  -2   4  14   17.01    4.99
  -2   4  13   10.42    6.71
  -2   4  12   17.74    7.46
  -2   4  12   13.79    7.77
  -2   4  12   12.28    5.23
  -2   4  11  121.53   12.69
  -2   4  11  103.48   12.67
  -2   4  11   82.81   11.18
  -2   4  10   95.70   11.24
  -2   4  10   85.81   11.90
  -2   4  10  116.06   11.97
  -2   4   9   13.86   10.67
  -2   4   9    0.19    6.07
  -2   4   9   10.02    6.93
  -2   4   9   -1.50    7.65
  -2   4   8   11.92    8.39
  -2   4   8    5.94   11.51
  -2   4   8    1.86    5.94
  -2   4   8   12.80    6.66
  -2   4   8   -2.85   14.12
  -2   4   7   16.87    8.62
  -2   4   7   21.62   16.11
  -2   4   7   19.54   11.68
  -2   4   7   28.64    6.36
  -2   4   6  322.14   35.37
  -2   4   6  327.33   34.81
  -2   4   4  780.67   66.58
  -2   4   3 1729.37  145.39
  -2   4   2 1301.61  109.87
  -2   4   1  334.58   27.77
   2  -4  -1  284.88   26.99
  -2   4   0    9.07    7.20
   2  -4   0    5.68    5.61
  -2   4  -1   11.87    7.73
   2  -4   1    3.51    5.85
  -2   4  -2  325.09   29.09
   2  -4   2  317.02   28.28
  -2   4  -3  676.53   58.00
   2  -4   3  673.66   57.46
  -2   4  -4  335.26   31.04
   2  -4   4  351.18   30.25
  -2   4  -5  187.78   19.01
   2  -4   5  194.07   16.77
  -2   4  -6   10.84    7.48
   2  -4   6    8.61    4.69
   2  -4   7  283.47   24.64
   2  -4   8 1148.36   96.37
   2  -4   9  478.63   51.08
   2  -4   9  673.10   51.18
   2  -4   9  469.44   51.32
   2  -4   9  714.41   51.15
   2  -4   9  714.70   51.65
   2  -4  10  463.38   39.45
   2  -4  10  463.31   39.38
   2  -4  10  448.52   39.87
   2  -4  10  469.11   39.85
   2  -4  11   82.82   11.03
   2  -4  11   92.02    9.91
   2  -4  11   98.54   10.93
   2  -4  11   94.46   10.16
   2  -4  11  102.47   11.01
   2  -4  12    7.68    5.73
   2  -4  12    6.12    6.74
   2  -4  12    5.84    6.31
   2  -4  12   -6.22    7.44
   2  -4  12   -0.54    5.24
   2  -4  13    2.53    5.59
   2  -4  13    0.86    5.69
   2  -4  13   -0.41    4.90
   2  -4  13   -7.27    7.84
   2  -4  13   -0.63    6.53
   2  -4  14   -4.18    5.35
   2  -4  15    6.79    4.26
   2  -4  15    8.74    6.53
   2  -4  15   -0.17    5.88
   2  -4  16   23.65    3.48
   2  -4  16    7.38    5.01
   2  -4  16   12.14    5.55
   2  -4  17    1.30    3.05
  -2   3  15    3.52    4.13
  -2   3  14    9.19    6.58
  -2   3  14   13.34    6.30
  -2   3  13   -9.35    7.60
  -2   3  13    3.25    4.34
  -2   3  12   12.01    5.99
  -2   3  12   13.67    8.68
  -2   3  11   23.01    9.22
  -2   3  11   20.26    9.59
  -2   3  11   24.60    6.92
  -2   3  11   16.81    7.40
  -2   3  11   12.85    7.34
  -2   3  10   80.01   11.94
  -2   3  10   50.51    9.18
  -2   3  10   52.80    9.12
  -2   3  10   46.19    9.49
  -2   3   9    6.09    5.54
  -2   3   9   -0.21   11.26
  -2   3   9    1.07    7.09
  -2   3   9    4.31    7.95
  -2   3   8    9.91    5.37
  -2   3   8   14.71   11.40
  -2   3   8    5.28    7.85
  -2   3   8    4.34    6.37
  -2   3   7   -1.20    7.90
  -2   3   7    6.22   10.96
  -2   3   7   -0.63   13.65
  -2   3   6   91.99   13.87
  -2   3   3   49.78    7.70
   2  -3  -3   35.67    5.91
  -2   3   2   18.51    6.91
   2  -3  -2   13.12    4.92
  -2   3   1  163.35   15.62
   2  -3  -1  151.47   14.68
  -2   3   0  166.31   15.28
   2  -3   0  139.21   14.35
  -2   3  -1   80.92   10.39
   2  -3   1   71.40    8.67
  -2   3  -2   43.07    9.03
   2  -3   2   63.11    7.36
  -2   3  -3 1521.00  127.14
   2  -3   3 1506.72  126.70
  -2   3  -4 2408.42  217.65
   2  -3   4 2747.94  217.36
  -2   3  -5 2068.05  180.10
   2  -3   5 2205.04  179.69
   2  -3   6 1179.30   90.38
   2  -3   6  987.91   90.29
   2  -3   7  790.92   69.93
   2  -3   7  865.00   69.89
   2  -3   8  350.73   29.87
   2  -3   8  330.58   29.36
   2  -3   9   17.94    5.48
   2  -3   9   11.97    5.65
   2  -3   9    7.26    7.38
   2  -3   9    6.56    4.70
   2  -3   9    7.57    5.32
   2  -3  10   80.77    8.35
   2  -3  10   72.64    9.21
   2  -3  10   74.46   10.16
   2  -3  10   66.72    8.27
   2  -3  10   70.61    8.61
   2  -3  11   78.83   10.39
   2  -3  11   85.55   10.68
   2  -3  11   90.45    9.21
   2  -3  11   81.05    9.15
   2  -3  11   83.02    9.58
   2  -3  12  226.08   22.99
   2  -3  12  269.90   23.75
   2  -3  12  261.69   23.72
   2  -3  12  275.64   22.75
   2  -3  13   20.29    7.33
   2  -3  13   23.84    7.63
   2  -3  13   21.41    6.56
   2  -3  13   27.19    5.61
   2  -3  14    2.67    5.16
   2  -3  15    8.11    5.86
   2  -3  15   15.98    5.89
   2  -3  15    6.44    4.11
   2  -3  16   29.95    5.91
   2  -3  16   23.47    5.59
  -2   2  15   37.67    7.37
  -2   2  15   42.43    7.12
  -2   2  14  176.95   17.41
  -2   2  13  480.94   41.00
  -2   2  12  760.97   71.11
  -2   2  12 1042.79   72.08
  -2   2  12  812.51   71.39
  -2   2  12  719.41   70.91
  -2   2  12 1033.10   71.60
  -2   2  11  718.09   61.87
  -2   2  11  625.44   61.67
  -2   2  10  150.84   15.33
  -2   2  10  153.09   15.22
  -2   2  10  164.57   16.86
  -2   2  10  122.33   15.16
  -2   2   9   43.46    7.78
  -2   2   9   29.72    8.63
  -2   2   9   38.01   11.52
  -2   2   8   26.15    6.70
  -2   2   8   24.66   11.39
  -2   2   8   42.72    8.45
  -2   2   7    4.45   11.74
  -2   2   7    3.66    5.37
  -2   2   7    0.34   10.69
  -2   2   6    6.29   10.82
  -2   2   5   68.60    9.07
   2  -2  -4   40.24    5.19
   2  -2  -3   73.72    7.75
   2  -2  -2  112.06   10.97
  -2   2   1  922.29   73.81
   2  -2  -1  839.95   73.41
  -2   2   0 1715.11  136.68
   2  -2   0 1570.16  136.37
  -2   2  -1  437.37   38.66
   2  -2   1  453.82   38.18
  -2   2  -2   41.64    7.96
   2  -2   2   37.61    5.79
   2  -2   3  224.16   19.67
   2  -2   4  207.44   18.15
   2  -2   5   24.21    3.81
   2  -2   6   19.76    5.37
   2  -2   6   25.10    8.27
   2  -2   7   42.81    6.46
   2  -2   7   37.70    9.02
   2  -2   8  123.91   13.39
   2  -2   8  116.94   11.77
   2  -2   9   10.66    8.19
   2  -2   9    7.15    5.42
   2  -2   9    6.68    5.29
   2  -2   9    2.88    5.15
   2  -2   9    4.87    4.85
   2  -2  10   74.58   10.65
   2  -2  10   67.85    9.03
   2  -2  10   56.64    8.66
   2  -2  10   87.28    8.47
   2  -2  10   69.14    8.28
   2  -2  11   25.79    8.23
   2  -2  11   18.86    5.07
   2  -2  11    5.32    6.21
   2  -2  11   22.02    5.79
   2  -2  11    8.39    6.75
   2  -2  12  135.36   13.50
   2  -2  12  118.82   13.78
   2  -2  12  116.41   13.13
   2  -2  13  404.09   38.13
   2  -2  13  502.07   37.84
   2  -2  13  398.37   37.92
   2  -2  14  367.45   35.62
   2  -2  14  326.61   35.34
   2  -2  15  159.43   17.07
   2  -2  15  116.98   16.50
   2  -2  16   32.30    5.38
  -2   1  16   46.44    7.14
  -2   1  16   55.06    7.18
  -2   1  15   49.20    8.55
  -2   1  14   64.16   10.14
  -2   1  14   62.54    6.83
  -2   1  14   50.00    8.86
  -2   1  13    4.73    5.35
  -2   1  13   11.41    8.83
  -2   1  13   10.53    7.25
  -2   1  12   33.51    9.58
  -2   1  12   17.76    7.30
  -2   1  12   15.70    7.99
  -2   1  11   86.13   12.26
  -2   1  11   87.11   10.66
  -2   1  11   95.73   11.71
  -2   1  11   53.15   10.29
  -2   1  11   66.81    9.93
  -2   1  10  215.80   18.17
  -2   1  10  225.50   18.91
  -2   1  10  189.19   18.52
  -2   1  10  157.97   17.78
  -2   1  10  214.41   19.48
  -2   1  10  147.08   18.00
  -2   1   9   68.83    9.88
  -2   1   9   77.13   10.98
  -2   1   9  101.20   10.36
  -2   1   9   87.15   10.34
  -2   1   9   95.83   12.88
  -2   1   9   78.20   10.67
  -2   1   8   12.77   10.33
  -2   1   8   10.09    5.43
  -2   1   7   26.00   11.04
  -2   1   7   11.40    9.78
  -2   1   7   21.28    5.26
  -2   1   6 1210.77  100.39
  -2   1   6 1156.73  101.45
  -2   1   5 5017.06  402.71
   2  -1  -5 4736.49  402.27
  -2   1   4 1493.38  124.93
   2  -1  -4 1480.43  124.08
   2  -1  -3 3344.08  278.85
   2  -1  -2 2491.21  208.02
   2  -1  -1 1075.69   90.39
   2  -1   0   91.47   10.08
   2  -1   1    3.59    5.69
   2  -1   2   -0.71    4.72
  -2   1  -3   35.25   10.56
   2  -1   3   58.05    6.35
  -2   1  -4   -2.95    7.70
   2  -1   4    1.05    2.97
   2  -1   5  194.46   16.62
   2  -1   6    1.55    8.18
   2  -1   6   17.56    8.89
   2  -1   7   17.77    8.73
   2  -1   7   10.87    8.83
   2  -1   8  117.55   13.04
   2  -1   8  125.99   15.16
   2  -1   8  159.00   12.93
   2  -1   9  119.65   13.20
   2  -1   9  125.92   13.22
   2  -1   9  159.34   13.12
   2  -1   9  134.79   13.20
   2  -1   9  139.25   15.30
   2  -1  10  419.58   40.64
   2  -1  10  446.28   40.66
   2  -1  10  470.39   41.59
   2  -1  10  548.15   40.52
   2  -1  11   91.52   11.42
   2  -1  11  107.93   10.64
   2  -1  11  102.02   12.57
   2  -1  12   32.52    7.35
   2  -1  12   38.26    5.87
   2  -1  12   39.09    8.13
   2  -1  12   56.24    8.42
   2  -1  13   80.73    9.73
   2  -1  14   18.81    6.70
   2  -1  14   14.50    6.99
   2  -1  15   -5.72    5.09
   2  -1  15    0.45    3.02
  -2   0  17    4.17    3.83
  -2   0  16   16.86    6.49
  -2   0  16   13.20    7.08
  -2   0  15   32.24    8.46
  -2   0  14   66.56    7.47
  -2   0  13   74.98    8.65
  -2   0  13   72.03   10.63
  -2   0  13   75.39   11.92
  -2   0  13   80.43    9.98
  -2   0  13   69.70   10.08
  -2   0  12   34.24    7.98
  -2   0  12   15.27    9.58
  -2   0  12    8.50    9.49
  -2   0  12   10.54    6.18
  -2   0  12   25.63    7.97
  -2   0  12   11.32    8.17
  -2   0  11    2.44    6.34
  -2   0  11    0.37    6.29
  -2   0  11    8.84    7.17
  -2   0  11    4.31    9.65
  -2   0  11    3.42    8.73
  -2   0  11    3.83    7.32
  -2   0  11    6.34    7.92
  -2   0  10   27.26    7.35
  -2   0  10   27.87    7.61
  -2   0  10   32.68    4.42
  -2   0  10   33.54    8.76
  -2   0  10   19.49    7.36
  -2   0  10   32.58    8.63
  -2   0  10   28.93    6.58
  -2   0  10   25.15    9.86
  -2   0  10   28.17    7.89
  -2   0   9  807.93   75.35
  -2   0   9  952.66   75.32
  -2   0   9  787.30   75.56
  -2   0   9  907.28   76.00
  -2   0   9  975.38   75.78
  -2   0   9  979.29   75.99
  -2   0   9  907.07   76.10
  -2   0   8  408.74   34.92
  -2   0   8  452.29   36.15
  -2   0   8  380.82   35.36
  -2   0   7 1372.40  116.91
  -2   0   7 1504.17  117.53
  -2   0   7 1363.64  117.18
  -2   0   6 4398.44  389.05
   2   0  -6 4899.26  388.96
  -2   0   5 1636.22  145.79
  -2   0   5 1751.63  145.68
   2   0  -5 1830.34  145.73
  -2   0   4  140.72   14.02
   2   0  -4  148.62   14.21
  -2   0   3   17.88   10.87
  -2   0   2    2.18   11.51
  -2   0   1  354.88   33.06
   2   0   0  288.96   24.22
  -2   0   0  210.72   25.47
   2   0   1   13.56   12.22
  -2   0  -1    3.90   11.11
   2   0   2  388.49   32.96
   2   0   2  338.71   35.38
   2   0   3  227.22   20.48
   2   0   3  234.09   25.90
   2   0   4  230.24   23.17
   2   0   4  188.60   15.18
   2   0   5 1632.88  140.04
   2   0   5 1894.90  143.20
   2   0   6 1036.92   87.32
   2   0   7  434.52   37.90
   2   0   8  428.99   33.86
   2   0   8  448.89   34.96
   2   0   8  352.96   35.11
   2   0   8  354.43   33.76
   2   0   9   33.89    6.54
   2   0   9   38.00   10.24
   2   0  10   22.89    5.60
   2   0  10   18.96    6.46
   2   0  10   34.50    9.55
   2   0  12   51.82    8.31
   2   0  12   27.85    7.93
   2   0  12   37.54    5.66
   2   0  13   12.92    6.39
   2   0  13   12.20    7.04
   2   0  13    5.68    5.86
   2   0  14    4.61    3.99
   2   0  14   -3.31    5.43
   2   0  14    1.20    5.89
   2   0  15    5.52    4.20
  -2  -1  17    8.85    5.41
  -2  -1  16   -2.85    4.80
  -2  -1  16   -0.16    7.14
  -2  -1  15   25.30    7.04
  -2  -1  15   36.73    8.94
  -2  -1  14   52.36    9.99
  -2  -1  14   63.32   11.25
  -2  -1  14   81.70   10.18
  -2  -1  14   73.59    7.59
  -2  -1  13   64.54    9.85
  -2  -1  13   61.39    9.78
  -2  -1  13   55.96   11.26
  -2  -1  13   54.91    7.37
  -2  -1  13   55.41    9.57
  -2  -1  12    9.33    8.14
  -2  -1  12    4.39    6.10
  -2  -1  12    3.82    7.65
  -2  -1  12    1.88    7.98
  -2  -1  12   -4.55    9.45
  -2  -1  12    3.79    5.37
  -2  -1  11    7.73    9.07
  -2  -1  11    5.76    5.80
  -2  -1  11    7.74    8.23
  -2  -1  11    5.13    7.32
  -2  -1  11    7.38    5.76
  -2  -1  11    5.10    7.10
  -2  -1  11    7.58    7.56
  -2  -1  11   10.11    8.88
  -2  -1  11    1.07    3.48
  -2  -1  10   93.61   12.38
  -2  -1  10   90.34   10.06
  -2  -1  10   90.56   12.10
  -2  -1  10   75.77   10.38
  -2  -1  10   76.88   12.09
  -2  -1  10  107.88    9.21
  -2  -1  10   99.55   10.98
  -2  -1  10   84.60    8.97
  -2  -1  10  100.01   11.14
  -2  -1  10  103.26    9.90
  -2  -1   9    5.04    8.85
  -2  -1   9    7.36    6.31
  -2  -1   9    2.38    5.53
  -2  -1   9   -1.95    5.56
  -2  -1   8    8.73    8.79
  -2  -1   8    4.59    5.42
  -2  -1   8    4.09    5.10
  -2  -1   7   39.54    6.03
  -2  -1   6  200.03   18.48
  -2  -1   5   27.73    7.58
  -2  -1   4   12.81    7.95
  -2  -1   3   18.16    9.11
  -2  -1   2    4.28    9.22
   2   1  -2   -0.62    7.35
  -2  -1   1 1103.31   92.34
   2   1  -1 1074.66   92.24
  -2  -1   0  202.02   19.32
   2   1   0  171.33   22.21
  -2  -1  -1 1602.90  133.44
   2   1   1 1556.10  134.72
  -2  -1  -2 2178.19  187.83
   2   1   2 2415.13  189.72
  -2  -1  -3  823.45   71.99
   2   1   3  967.23   75.44
  -2  -1  -4  874.27   78.68
   2   1   4  972.96   78.98
   2   1   5  262.93   23.86
   2   1   6    2.64   15.18
   2   1   6    4.93    8.17
   2   1   7  119.66   19.17
   2   1   7   99.44   12.78
   2   1   8  160.89   16.89
   2   1   9  121.59   14.80
   2   1  11   76.20    9.89
   2   1  11   65.38    8.22
   2   1  11   93.12   10.81
   2   1  12   41.57    5.76
   2   1  12   55.05    7.99
   2   1  13   46.65    8.58
   2   1  13   72.54    7.44
   2   1  13   53.39    7.97
   2   1  14   31.85    4.03
   2   1  14   19.38    5.20
   2   1  14   24.21    5.88
  -2  -2  17   34.03    5.56
  -2  -2  17   60.29    7.65
  -2  -2  16  301.07   27.03
  -2  -2  16  314.89   27.73
  -2  -2  15  479.74   42.56
  -2  -2  15  507.10   43.17
  -2  -2  14  533.13   49.15
  -2  -2  14  579.41   48.68
  -2  -2  14  498.46   48.50
  -2  -2  14  560.01   48.56
  -2  -2  14  592.26   47.54
  -2  -2  13  357.26   33.92
  -2  -2  13  336.87   34.59
  -2  -2  13  390.73   34.11
  -2  -2  13  364.22   34.08
  -2  -2  13  418.78   32.97
  -2  -2  12   35.77    9.34
  -2  -2  12   40.16    6.08
  -2  -2  12   34.98    8.47
  -2  -2  12   37.11   10.49
  -2  -2  12   49.47    9.34
  -2  -2  12   28.88    5.28
  -2  -2  12   32.04    4.89
  -2  -2  12   51.53    6.82
  -2  -2  12   28.60    8.94
  -2  -2  11   11.73    8.66
  -2  -2  11   -3.43    5.09
  -2  -2  11   -0.22    7.00
  -2  -2  11    6.80    6.90
  -2  -2  11   -1.44    3.91
  -2  -2  11   -4.19    3.43
  -2  -2  11   -2.26    7.49
  -2  -2  11    4.10    9.17
  -2  -2  11    0.45    5.49
  -2  -2  10    8.64    8.78
  -2  -2  10    2.11    3.35
  -2  -2  10   13.34    8.17
  -2  -2  10    6.89    4.97
  -2  -2  10    8.52    6.34
  -2  -2  10   12.76    6.65
  -2  -2  10    9.35    8.15
  -2  -2  10   13.92    7.38
  -2  -2  10    7.87    5.30
  -2  -2  10    8.78    3.90
  -2  -2   9   34.85    5.43
  -2  -2   9   30.30    8.44
  -2  -2   9   25.35    6.22
  -2  -2   8   17.55    5.44
  -2  -2   8   15.39    4.66
  -2  -2   7    3.17    5.38
  -2  -2   7    4.65    5.34
  -2  -2   7   -0.36    4.90
  -2  -2   6  239.58   20.92
  -2  -2   6  224.78   22.36
  -2  -2   6  243.75   20.79
  -2  -2   5  155.84   16.71
  -2  -2   4  105.66   11.37
   2   2  -4   42.68    5.61
  -2  -2   3  164.95   18.40
  -2  -2   2   26.60   10.36
  -2  -2   1  708.99   61.32
  -2  -2   0   88.45   12.67
  -2  -2  -1  102.63   12.45
   2   2   1   80.93   19.47
  -2  -2  -2   15.10    7.24
   2   2   2   10.00   17.72
   2   2   3   77.41   19.75
  -2  -2  -3   71.51    9.05
   2   2   4   33.51    8.33
   2   2   5   -1.39    7.69
   2   2   5    8.54   16.70
   2   2   6   66.17   10.66
  -2  -2  -6   78.19    9.33
  -2  -2  -7   36.57    6.83
   2   2   7   32.45    6.00
   2   2   7   59.69   16.93
   2   2   7   37.55    9.26
   2   2   8   31.86    9.66
   2   2  10  263.85   24.67
   2   2  11  252.85   20.06
   2   2  11  190.91   18.84
   2   2  12  175.65   14.38
   2   2  12  125.79   14.35
   2   2  13   34.26    6.48
   2   2  13   42.05    7.41
  -2  -3  17   15.92    5.27
  -2  -3  17   21.35    6.68
  -2  -3  16    7.63    6.40
  -2  -3  16   14.31    8.12
  -2  -3  15    1.51    9.27
  -2  -3  14   84.46   12.25
  -2  -3  14   85.50   13.79
  -2  -3  14   89.72   12.16
  -2  -3  14   72.04   11.49
  -2  -3  14  107.73    9.53
  -2  -3  14  108.16   10.27
  -2  -3  13  114.96   14.06
  -2  -3  13   84.30    9.30
  -2  -3  13  110.43   12.81
  -2  -3  13   96.40   12.03
  -2  -3  13  113.86   12.81
  -2  -3  13   81.82    9.75
  -2  -3  13  116.91   10.33
  -2  -3  12   69.98    7.45
  -2  -3  12   77.32   11.44
  -2  -3  12   76.44    8.27
  -2  -3  12   56.83   10.60
  -2  -3  12   62.39    6.96
  -2  -3  12   49.08   12.00
  -2  -3  12   69.82   10.00
  -2  -3  12   64.37   10.14
  -2  -3  12   55.82    7.51
  -2  -3  11   10.96    4.70
  -2  -3  11    4.80    9.13
  -2  -3  11   13.89    5.73
  -2  -3  11    8.50    6.87
  -2  -3  11    9.82    7.20
  -2  -3  11   10.94    3.81
  -2  -3  11   22.60   10.10
  -2  -3  11   11.02    4.16
  -2  -3  11   12.87    7.87
  -2  -3  10  280.98   26.90
  -2  -3  10  289.13   25.21
  -2  -3  10  297.53   25.66
  -2  -3  10  292.52   25.84
  -2  -3  10  299.25   25.18
  -2  -3  10  323.78   26.23
  -2  -3  10  284.30   26.92
  -2  -3  10  276.63   24.85
  -2  -3  10  278.91   24.86
  -2  -3   9  708.86   70.26
  -2  -3   9  755.82   69.63
  -2  -3   9  866.48   69.40
  -2  -3   9  883.04   69.96
  -2  -3   9  858.56   69.48
  -2  -3   9  823.86   69.07
  -2  -3   8 3570.63  292.62
  -2  -3   8 3299.01  293.11
  -2  -3   8 3572.27  292.90
  -2  -3   7 2106.50  185.54
  -2  -3   7 2189.32  184.06
  -2  -3   7 2244.02  184.33
  -2  -3   7 2253.36  184.47
  -2  -3   6 1453.22  118.90
  -2  -3   6 1314.17  120.36
  -2  -3   5 1565.58  130.17
  -2  -3   5 1526.52  132.00
  -2  -3   4  214.42   23.23
  -2  -3   4  242.19   22.79
  -2  -3   3   94.91   13.84
  -2  -3   3  101.69   14.29
  -2  -3   2   45.40   11.41
  -2  -3   2   40.62   11.08
  -2  -3   1  223.52   24.11
  -2  -3   1  267.22   24.54
  -2  -3   0  289.88   27.42
   2   3   1   18.61   17.82
  -2  -3  -1   11.58    7.79
  -2  -3  -2   24.52    7.41
   2   3   3  154.91   23.23
   2   3   3  133.90   13.83
   2   3   4   69.60   19.26
   2   3   4   65.24    9.71
   2   3   5   16.33   17.30
   2   3   5    2.45    5.24
   2   3   5    6.52    7.87
  -2  -3  -5    5.38    6.15
   2   3   6   12.85   17.06
   2   3   6    1.49    5.38
   2   3   6    8.75    8.24
  -2  -3  -6    6.45    6.19
   2   3   7    7.74   16.37
   2   3   7    1.65    8.44
  -2  -3  -7    7.33    5.62
   2   3   7   -1.90    5.73
   2   3   8   15.03    5.71
   2   3  10    8.96    7.92
   2   3  11    9.48    5.25
   2   3  11   12.30    6.20
   2   3  11    8.73    3.71
   2   3  12    4.47    4.24
  -2  -3 -12    2.02    3.20
   2   3  12    0.13    5.64
   2   3  12    6.18    4.06
   2   3  13   -2.26    3.84
  -2  -4  17   15.56    5.62
  -2  -4  17    8.10    6.16
  -2  -4  16   22.51    8.00
  -2  -4  16   20.11    7.04
  -2  -4  15   15.82    9.12
  -2  -4  14    2.14    3.71
  -2  -4  14    4.64    5.28
  -2  -4  14    3.21    8.53
  -2  -4  14    1.38    3.73
  -2  -4  13    8.12    3.87
  -2  -4  13   14.90   10.99
  -2  -4  13    8.56    5.63
  -2  -4  13    6.41    8.95
  -2  -4  13    6.41    4.73
  -2  -4  12   23.79   10.18
  -2  -4  12   24.20    8.70
  -2  -4  12   15.57    7.92
  -2  -4  12   15.06    4.99
  -2  -4  12   14.00    5.88
  -2  -4  12   15.30    4.58
  -2  -4  12   16.88    4.37
  -2  -4  11  565.32   46.48
  -2  -4  11  566.90   47.07
  -2  -4  11  569.25   46.22
  -2  -4  11  589.85   47.90
  -2  -4  11  525.36   45.99
  -2  -4  11  543.40   45.72
  -2  -4  11  523.71   45.82
  -2  -4  11  456.17   47.60
  -2  -4  10  609.23   48.68
  -2  -4  10  578.23   48.05
  -2  -4  10  634.49   48.57
  -2  -4  10  558.31   49.18
  -2  -4  10  525.88   49.84
  -2  -4  10  554.77   48.20
  -2  -4  10  477.70   49.70
  -2  -4  10  557.90   48.33
  -2  -4   9  793.65   68.71
  -2  -4   9  841.73   68.54
  -2  -4   9  882.31   68.51
  -2  -4   9  787.65   68.96
  -2  -4   9  826.60   68.30
  -2  -4   9  845.33   68.06
  -2  -4   9  797.32   68.22
  -2  -4   9  595.01   69.15
  -2  -4   8  286.36   23.91
  -2  -4   8  241.28   23.75
  -2  -4   8  275.36   23.87
  -2  -4   8  280.05   23.19
  -2  -4   7   22.96    4.98
  -2  -4   7   19.68    5.78
  -2  -4   7   14.80    5.23
  -2  -4   7   16.71    3.42
  -2  -4   6   61.30    8.26
  -2  -4   6   64.06    6.28
  -2  -4   6   68.47    7.22
  -2  -4   5   72.95    7.33
  -2  -4   5   67.33    7.33
  -2  -4   5   77.22   12.97
  -2  -4   5   68.88    6.67
  -2  -4   5   82.51    8.95
  -2  -4   4  583.49   52.68
  -2  -4   4  600.16   50.42
  -2  -4   4  602.80   50.89
  -2  -4   4  604.68   53.48
  -2  -4   3  135.07   15.73
  -2  -4   3  117.19   10.60
  -2  -4   3  112.65   15.89
  -2  -4   3  108.45   12.02
  -2  -4   2  109.11   14.71
  -2  -4   2   94.94    9.05
  -2  -4   2  107.38   14.47
  -2  -4   2   93.74   10.71
  -2  -4   1  161.71   15.52
  -2  -4   1  163.70   14.37
  -2  -4   1  151.21   18.94
  -2  -4   0  636.23   54.13
  -2  -4   0  638.06   53.64
   2   4   1  316.68   38.99
  -2  -4  -1  394.95   33.27
   2   4   2  877.07   77.92
  -2  -4  -2  858.62   72.60
   2   4   3  976.85   78.43
  -2  -4  -3  889.17   78.48
   2   4   3  873.25   83.45
   2   4   4  282.19   25.58
  -2  -4  -4  297.02   25.80
   2   4   4  266.59   33.66
   2   4   5   62.41    8.95
  -2  -4  -5   71.98    9.04
   2   4   5   71.50   20.14
   2   4   6   10.78    6.41
  -2  -4  -6   13.26    6.15
   2   4   6    8.21   17.44
   2   4   7    2.48    6.17
  -2  -4  -7   16.37    5.47
   2   4   7   22.87   16.38
   2   4   8   34.46    6.70
   2   4   9   15.77    5.21
   2   4   9   34.37    8.30
   2   4  10   25.98    4.79
   2   4  10   39.04    7.20
   2   4  11   22.46    4.63
  -2  -4 -11    9.86    3.65
   2   4  12   -3.12    4.03
  -2  -5  17   39.52    6.86
  -2  -5  16  107.03    9.79
  -2  -5  16   89.02   11.58
  -2  -5  15   37.81    5.45
  -2  -5  15   24.87    4.41
  -2  -5  14   30.23    5.68
  -2  -5  14   21.20    4.56
  -2  -5  14   26.74    4.36
  -2  -5  14   11.09    8.74
  -2  -5  13   76.29   12.08
  -2  -5  13   85.42   12.29
  -2  -5  13   97.11    9.77
  -2  -5  13   87.55    8.85
  -2  -5  13   93.62    9.13
  -2  -5  13   89.19    9.77
  -2  -5  12   24.86    8.73
  -2  -5  12   16.15    4.27
  -2  -5  12   16.07    5.20
  -2  -5  12    5.51    7.89
  -2  -5  12   17.07    4.57
  -2  -5  12   15.36    6.17
  -2  -5  11   24.44    6.36
  -2  -5  11   19.13    7.62
  -2  -5  11   18.61    8.28
  -2  -5  11   27.03    5.08
  -2  -5  11   23.88    4.58
  -2  -5  11   19.14    5.37
  -2  -5  10   -0.51    3.60
  -2  -5  10   -3.17    6.25
  -2  -5  10    4.95    6.35
  -2  -5  10   -5.17    7.78
  -2  -5  10   -1.30    4.25
  -2  -5  10   -2.07    4.71
  -2  -5  10   -1.63    5.58
  -2  -5   9   -0.61    3.43
  -2  -5   9    3.27    7.11
  -2  -5   9    3.62    4.29
  -2  -5   9    4.59    6.00
  -2  -5   9    6.35    4.50
  -2  -5   9    1.90    5.20
  -2  -5   9   -2.11    5.68
  -2  -5   8   17.00    3.68
  -2  -5   8   20.28    5.60
  -2  -5   8   16.27    5.89
  -2  -5   8   22.13    4.52
  -2  -5   8   17.35    5.18
   2   5  -8   17.05    8.22
  -2  -5   8   19.69    4.39
  -2  -5   8   12.73    5.86
  -2  -5   7   41.58    6.73
  -2  -5   7   48.40    6.45
  -2  -5   7   49.69   10.74
  -2  -5   7   36.52    7.21
  -2  -5   7   48.70    5.91
  -2  -5   7   48.73    5.13
  -2  -5   6   -1.52    4.18
  -2  -5   6   -0.44    2.84
  -2  -5   6    1.70   10.10
  -2  -5   6    4.05    4.84
  -2  -5   6   -3.05    6.19
  -2  -5   5   97.89   11.01
  -2  -5   5   99.55    9.02
  -2  -5   5  102.98    9.68
  -2  -5   5  101.73   14.73
  -2  -5   5   97.46   15.13
  -2  -5   4  442.79   37.17
  -2  -5   4  416.02   40.69
  -2  -5   4  435.46   37.78
  -2  -5   4  435.31   37.14
  -2  -5   4  456.67   40.12
  -2  -5   3  336.62   29.73
  -2  -5   3  383.61   30.54
  -2  -5   3  312.32   33.23
  -2  -5   3  358.26   33.09
  -2  -5   2  295.87   25.93
  -2  -5   2  317.97   26.86
  -2  -5   2  292.55   29.49
  -2  -5   2  307.59   29.46
  -2  -5   1 1254.76  111.96
  -2  -5   1 1333.54  109.97
  -2  -5   1 1305.30  109.51
  -2  -5   0  767.50   58.21
  -2  -5   0  675.81   57.59
  -2  -5   0  643.69   58.01
  -2  -5   0  626.02   59.91
   2   5   1  190.50   15.74
   2   5   1  159.60   16.81
  -2  -5  -1  158.45   14.68
  -2  -5  -1  148.07   15.39
  -2  -5  -1  151.53   15.67
   2   5   2  112.09   11.43
  -2  -5  -2   95.38   11.40
   2   5   2   88.13   12.19
   2   5   2  104.30   22.48
  -2  -5  -3   -1.95    6.79
   2   5   3    5.70   18.36
   2   5   3    4.45    6.79
  -2  -5  -4  101.87   10.69
   2   5   4   76.75   21.95
   2   5   4   77.31   10.82
  -2  -5  -5   30.41    7.03
   2   5   5   13.49   18.23
   2   5   5   29.19    7.53
  -2  -5  -6   41.28    6.74
   2   5   6   36.17   18.16
   2   5   6   34.50    7.69
   2   5   7   50.13    7.93
  -2  -5  -8   10.85    5.32
   2   5   8    9.54    5.39
   2   5   9   37.17    6.03
   2   5   9   48.71    7.80
  -2  -5  -9   55.35    6.34
  -2  -5 -10   53.30    6.59
   2   5  10   78.79    7.34
   2   5  11   19.42    4.19
  -2  -6  17   97.19   10.35
  -2  -6  16   69.25   10.37
  -2  -6  16   94.31    8.60
  -2  -6  15    9.50    3.74
  -2  -6  15   12.97    7.80
  -2  -6  15   12.62    4.58
  -2  -6  14   19.33    4.45
  -2  -6  14   13.49    3.82
  -2  -6  13   60.51   10.72
  -2  -6  13   61.50    7.39
  -2  -6  13   67.73    8.23
  -2  -6  13   76.31    7.90
  -2  -6  13   55.04    6.76
  -2  -6  13   70.16   10.55
  -2  -6  12   16.59    5.15
  -2  -6  12    8.34    6.16
  -2  -6  12    2.82    8.56
  -2  -6  12   11.96    4.93
  -2  -6  11    8.18    8.26
  -2  -6  11    3.19    6.06
  -2  -6  11    2.36    4.83
  -2  -6  11    6.57    7.24
  -2  -6  11    3.94    4.99
  -2  -6  11    5.48    6.61
  -2  -6  11    1.38    3.79
  -2  -6  10    6.47    7.66
  -2  -6  10   15.50    6.03
  -2  -6  10   12.35    4.78
  -2  -6  10   14.11    7.03
  -2  -6  10   13.59    5.08
  -2  -6  10    9.75    6.55
  -2  -6  10   11.49    3.95
  -2  -6   9   11.11    4.64
  -2  -6   9    1.54    6.29
  -2  -6   9   10.32    5.63
  -2  -6   9   23.64    7.50
  -2  -6   9    7.90    4.59
   2   6  -9   21.30    9.61
  -2  -6   9    3.24    3.59
  -2  -6   9    8.76    6.23
  -2  -6   9    6.85    5.94
   2   6  -8  211.92   23.85
  -2  -6   8  218.65   20.70
  -2  -6   8  230.68   19.90
  -2  -6   8  220.71   20.77
  -2  -6   8  221.69   21.13
  -2  -6   8  242.80   20.52
  -2  -6   8  253.48   20.70
   2   6  -7  369.66   33.77
  -2  -6   7  342.85   30.29
  -2  -6   7  353.65   29.65
  -2  -6   7  317.63   30.22
  -2  -6   7  329.00   30.70
  -2  -6   7  385.70   30.20
  -2  -6   7  356.99   30.25
  -2  -6   6  237.51   20.95
  -2  -6   6  254.89   22.43
  -2  -6   6  262.62   26.38
  -2  -6   6  264.13   21.57
  -2  -6   6  232.88   21.59
   2   6  -6  245.66   25.47
  -2  -6   5   15.67    7.11
  -2  -6   5   23.21   12.05
  -2  -6   5   18.30   12.38
  -2  -6   5   19.63    4.79
  -2  -6   4   68.11   14.96
  -2  -6   4   85.80   10.96
  -2  -6   4  102.61    9.52
  -2  -6   4   88.41    9.10
  -2  -6   4   71.37   15.03
  -2  -6   3    8.00    7.32
  -2  -6   3   24.40   11.74
  -2  -6   3    5.61    4.24
  -2  -6   3   12.71    5.35
  -2  -6   2    3.50    5.78
  -2  -6   2   -7.01    7.38
  -2  -6   2   15.65    9.91
   2   6  -2   -1.75    9.76
  -2  -6   2    0.38    4.08
   2   6  -2    1.36    6.72
   2   6  -1   63.43   20.26
  -2  -6   1   86.43   11.38
  -2  -6   1  105.62   10.78
   2   6  -1   95.74   13.68
  -2  -6   1   81.96    9.38
   2   6  -1  107.11   11.23
  -2  -6   0   30.08    7.50
  -2  -6   0   17.32    7.75
   2   6   0   18.39    9.06
  -2  -6   0   25.04    5.43
   2   6   0   38.03   19.03
   2   6   0   19.42    7.69
  -2  -6  -1    4.41    7.42
  -2  -6  -1    4.48    7.13
   2   6   1    7.10    7.42
   2   6   1   16.78    8.43
   2   6   1   21.48   20.19
  -2  -6  -1    9.49    5.10
   2   6   2   18.65    7.74
  -2  -6  -2   10.40    5.69
   2   6   2   27.53   20.38
  -2  -6  -2   10.41    7.44
   2   6   3   14.07    8.08
  -2  -6  -3   14.28    5.89
  -2  -6  -3   25.22    7.38
   2   6   4   78.56   11.07
   2   6   4   84.82   20.34
  -2  -6  -4   82.67   10.06
  -2  -6  -5   79.01   10.02
   2   6   5   69.16   10.86
  -2  -6  -5  105.75   10.18
  -2  -6  -6   68.89    8.54
  -2  -6  -7  111.19    9.97
   2   6   7   72.93   10.19
   2   6   8   80.08    9.00
  -2  -6  -8   82.46    7.81
  -2  -7  17   25.19    3.58
  -2  -7  16   27.21    4.20
  -2  -7  16    9.91    6.30
  -2  -7  15   23.02    4.15
  -2  -7  15   13.79    7.22
  -2  -7  15   16.64    4.63
  -2  -7  14   -0.22    7.56
  -2  -7  13  133.93   14.49
  -2  -7  13  118.10   12.74
  -2  -7  13  138.16   12.48
  -2  -7  13  131.02   11.84
  -2  -7  12  199.56   18.76
  -2  -7  12  246.47   19.70
  -2  -7  12  181.69   20.56
  -2  -7  12  187.75   19.56
  -2  -7  12  262.48   20.70
  -2  -7  12  237.86   19.45
  -2  -7  11  842.38   66.34
  -2  -7  11  800.96   66.26
  -2  -7  11  897.47   66.59
  -2  -7  10 1441.80  126.73
  -2  -7  10 1519.96  127.09
  -2  -7  10 1335.24  127.46
  -2  -7  10 1618.82  127.28
  -2  -7  10 1772.33  127.52
  -2  -7   9  792.81   70.96
  -2  -7   9  840.68   70.65
  -2  -7   9  744.82   71.01
  -2  -7   9  948.80   70.97
  -2  -7   9  833.99   70.24
   2   7  -9  746.58   73.73
  -2  -7   9  886.46   70.81
  -2  -7   8  261.88   25.03
  -2  -7   8  299.43   24.93
   2   7  -8  272.50   29.33
  -2  -7   8  289.68   24.21
  -2  -7   8  265.81   25.63
   2   7  -7   86.14   15.12
  -2  -7   7   79.28   10.57
  -2  -7   7   70.44    8.86
  -2  -7   7   80.31    8.82
   2   7  -6   44.79   12.96
  -2  -7   6   33.61    8.67
  -2  -7   6   32.54    6.13
  -2  -7   6   39.58    6.22
   2   7  -5   31.98   12.87
  -2  -7   5   48.58    9.26
  -2  -7   5   36.22    6.15
  -2  -7   5   38.90    6.23
   2   7  -4   42.49   13.25
  -2  -7   4   57.30    9.64
  -2  -7   4   51.31    6.96
  -2  -7   3   80.66   11.43
   2   7  -3   87.19   10.90
  -2  -7   3   97.48   10.04
   2   7  -3  105.95   15.59
  -2  -7   3   72.90    8.97
  -2  -7   2  110.12   12.96
   2   7  -2  104.26   12.66
  -2  -7   2  129.04   12.09
   2   7  -2  103.23   16.17
  -2  -7   2   95.38   10.60
   2   7  -2   68.94   21.36
   2   7  -1   43.38   11.33
   2   7  -1   24.13    8.51
  -2  -7   1   39.09    8.30
  -2  -7   1   19.57    8.58
  -2  -7   1   26.40    5.88
   2   7   0   18.12   10.29
  -2  -7   0   12.44    8.01
  -2  -7   0   15.41    8.07
   2   7   0   15.28   19.20
  -2  -7   0    5.30    5.34
   2   7   0   -2.01    8.29
  -2  -7  -1   11.45    8.02
   2   7   1   22.45   19.23
  -2  -7  -1    4.83    5.46
   2   7   1   -1.78    8.24
  -2  -7  -2    3.60    7.33
   2   7   2   -8.03   18.07
   2   7   2    3.28    8.26
  -2  -7  -3    4.66    6.59
  -2  -7  -3   -0.55    5.53
   2   7   3   19.07   18.16
   2   7   3   -2.67    8.19
  -2  -7  -4   13.09    6.04
  -2  -7  -4    6.09    5.54
   2   7   4    1.57    7.37
  -2  -7  -5   -6.28    5.18
   2   7   5   -3.93    6.66
  -2  -7  -6    3.95    4.53
   2   7   6   10.78    5.75
  -2  -7  -7    8.82    3.72
   2   7   7   13.31    5.41
   2   7   7    1.48    4.61
   2   7   8    2.12    2.87
  -2  -8  16    8.99    3.27
  -2  -8  15   18.67    3.79
  -2  -8  15    4.97    3.99
  -2  -8  14   36.29    5.81
  -2  -8  14   32.55    7.49
  -2  -8  14   44.00    5.55
  -2  -8  12  114.32   10.68
  -2  -8  12  100.88    9.72
  -2  -8  12  101.73   11.00
  -2  -8  11   61.51    8.44
  -2  -8  11   67.89    7.91
  -2  -8  11   65.24    6.76
  -2  -8  11   71.59    7.81
  -2  -8  11   40.87    9.02
  -2  -8  10    8.23    5.37
  -2  -8  10   15.07    3.99
  -2  -8  10   10.59    6.62
  -2  -8  10   16.76    6.39
   2   8 -10   13.16   10.93
   2   8  -9   32.19   13.44
  -2  -8   9   49.88    7.96
  -2  -8   9   57.44    7.48
   2   8  -8   40.86   13.63
  -2  -8   8   30.26    8.58
  -2  -8   8   24.98    6.08
  -2  -8   8   17.11    6.44
   2   8  -7   56.30   15.38
  -2  -8   7   53.15   10.48
  -2  -8   7   79.02    8.46
  -2  -8   7   64.83    8.60
   2   8  -6   37.00   15.26
  -2  -8   6   20.78    9.04
  -2  -8   6   25.21    5.90
  -2  -8   6   20.17    6.07
   2   8  -5   23.34   14.66
  -2  -8   5   42.31    9.86
  -2  -8   5   46.17    6.80
  -2  -8   5   45.66    6.93
   2   8  -4   71.22   15.92
  -2  -8   4   57.81   10.96
  -2  -8   4   58.26    7.83
   2   8  -3  295.82   30.47
   2   8  -3  251.69   26.08
  -2  -8   3  297.53   26.38
  -2  -8   3  291.03   25.09
   2   8  -2  396.46   36.61
   2   8  -2  344.48   42.24
   2   8  -1  374.91   37.24
   2   8  -1  329.13   34.03
   2   8  -1  255.87   39.73
   2   8   0  208.58   32.86
  -2  -8   0  278.43   26.07
  -2  -8   0  298.18   25.17
   2   8   0  268.36   26.33
   2   8   0  303.85   29.00
   2   8   1   59.85   10.86
  -2  -8  -1   70.80    9.05
  -2  -8  -2   45.36    7.16
   2   8   3   -2.45    7.05
   2   8   3    6.67    7.23
  -2  -8  -3    2.88    5.14
   2   8   4    4.63    5.59
   2   8   4    6.53    6.61
  -2  -8  -4    4.31    4.67
   2   8   5   -0.99    5.68
  -2  -8  -5   12.59    4.13
   2   8   6    6.75    4.21
  -2  -9  16   38.30    4.17
  -2  -9  15    6.26    3.37
  -2  -9  15    8.92    3.24
  -2  -9  14   -5.21    4.19
  -2  -9  14   -4.27    3.74
  -2  -9  13    4.21    4.05
  -2  -9  13   -1.33    4.86
  -2  -9  12   -3.28    4.55
  -2  -9  12    1.21    5.41
  -2  -9  11   11.69    6.29
  -2  -9  10   -4.37    6.54
  -2  -9  10    6.18    6.09
  -2  -9  10   11.40    5.12
  -2  -9   9   64.82    7.65
  -2  -9   9   48.12    8.32
  -2  -9   9   55.80    8.18
  -2  -9   8    4.72    5.94
  -2  -9   8    3.79    5.17
   2   9  -7   80.97   17.28
  -2  -9   7   62.62   11.50
  -2  -9   7   82.75    8.94
  -2  -9   7   75.29    9.42
  -2  -9   6  249.03   23.55
  -2  -9   6  257.22   22.27
  -2  -9   5  193.07   18.24
  -2  -9   5  199.43   19.84
   2   9  -5  190.91   25.20
  -2  -9   4  202.77   17.75
   2   9  -4  170.46   23.86
  -2  -9   4  171.57   19.16
  -2  -9   3  143.21   12.33
   2   9  -3   82.43   13.56
  -2  -9   2  111.24   10.65
   2   9  -2   72.70   12.27
  -2  -9   1   28.17    6.26
  -2  -9   0   -1.53    5.24
   2   9   0   -6.82    8.00
  -2  -9  -1   24.42    5.70
   2   9   1   11.10    7.61
   2   9   2   -7.36    6.84
  -2  -9  -2   -2.75    4.65
   2   9   2    1.11    6.71
   2   9   3    7.65    5.39
  -2  -9  -3   -0.80    4.06
   2   9   3   -0.75    5.84
   2   9   4    3.57    4.87
   2   9   5    4.03    3.00
  -2 -10  15   19.61    2.96
  -2 -10  14   -0.14    2.99
  -2 -10  14    4.35    3.29
  -2 -10  13    6.77    3.62
  -2 -10  13    4.27    4.21
  -2 -10  12   15.62    5.09
  -2 -10  12   16.07    4.19
  -2 -10  11   64.45    6.99
  -2 -10  11   53.69    7.55
  -2 -10  10   41.82    7.03
  -2 -10  10   49.63    6.30
  -2 -10   9  105.33   11.28
  -2 -10   9   86.37   11.49
  -2 -10   8   70.55    9.51
  -2 -10   8   87.60    8.77
   2  10  -7   12.76    7.85
  -2 -10   7    7.97    5.69
   2  10  -6  -11.76    9.04
  -2 -10   6    1.11    5.69
   2  10  -5    5.64    9.59
  -2 -10   5   10.96    5.73
   2  10  -4   38.01   11.02
  -2 -10   4    1.60    5.69
   2  10  -3   21.41   10.33
  -2 -10   3   16.54    5.66
   2  10  -2    6.96    9.13
   2  10  -2    0.20    6.80
  -2 -10   2   -7.13    5.23
   2  10  -1   25.05    9.02
   2  10  -1   20.37    7.14
  -2 -10   1   32.60    5.65
   2  10   0   26.33    7.81
   2  10   0   15.44    6.47
  -2 -10   0   17.20    4.85
   2  10   1   -5.03    5.60
   2  10   1  -15.95    6.21
   2  10   2    3.20    4.39
   2  10   2    6.83    4.30
  -2 -11  13  169.27   14.58
  -2 -11  12  144.70   16.24
  -2 -11  12  222.06   16.15
  -2 -11  11  112.94   12.79
  -2 -11  11  157.95   12.44
  -2 -11  10   14.40    4.94
  -2 -11  10   18.53    3.47
  -2 -11   9   -0.17    4.87
  -2 -11   8    8.38    5.16
   2  11  -7   18.56    6.20
  -2 -11   7    9.06    5.29
   2  11  -6   34.70    7.82
   2  11  -5    4.44    7.85
   2  11  -4   -2.79    8.15
   2  11  -3   19.73    7.91
   2  11  -2   16.36    6.96
   2  11  -1   -8.31    5.61
   2  11   0   -1.27    3.52
  -2 -12   8   -1.21    3.18
  -2 -12   7    7.96    3.29
  -3  13  -1   51.27    7.91
  -3  13  -1   45.49    7.63
  -3  13  -2   56.00    9.01
  -3  13  -2   36.49    7.77
  -3  13  -2   42.60    8.43
  -3  13  -3   44.12    9.60
  -3  13  -3   40.94    9.25
   3 -13   4   28.65    7.03
  -3  13  -4   20.69    8.67
   3 -13   5   33.43    7.39
   3 -13   5   12.80    6.09
  -3  13  -5   28.76    8.23
   3 -13   6   18.21    7.10
   3 -13   6    2.75    5.77
  -3  13  -6   25.84    6.96
   3 -13   7   -2.78    6.79
   3 -13   7   -4.77    5.40
   3 -13   8   -3.14    6.25
   3 -13   8    5.20    5.16
   3 -13   9   -3.08    4.06
   3 -13   9   -1.62    4.80
  -3  13  -9   -0.22    8.55
   3 -13  10    3.66    3.84
  -3  13 -10    0.76    6.49
   3 -13  10   -3.26    4.24
   3 -13  11    3.34    3.31
  -3  12   2   68.88    7.80
  -3  12   2   69.44    7.88
  -3  12   2   48.62    7.08
  -3  12   1  157.04   13.87
  -3  12   1  149.94   13.92
  -3  12   0  122.19   14.50
  -3  12   0  130.97   14.41
   3 -12   1   49.71    7.98
  -3  12  -1   46.24   10.42
   3 -12   2   49.58    8.41
  -3  12  -2   29.19   10.51
   3 -12   3    9.18    7.81
  -3  12  -3    6.11    9.86
   3 -12   4   12.42    8.36
  -3  12  -4   -6.83    9.70
   3 -12   5   39.81    9.08
  -3  12  -5   28.21   10.15
   3 -12   6    7.09    8.28
  -3  12  -6   13.91    8.65
   3 -12   7    2.12    7.87
   3 -12   7   -0.13    6.45
   3 -12   8   -9.16    7.49
   3 -12   8   -4.23    6.38
   3 -12   9   29.65    7.32
   3 -12   9   26.25    6.72
   3 -12  10   30.43    5.96
   3 -12  10   42.73    6.68
  -3  12 -10   33.14    9.54
   3 -12  11  145.72   12.58
   3 -12  11  119.48   12.35
   3 -12  12  133.03   10.84
   3 -12  12   97.98   10.68
   3 -12  13   46.51    4.85
   3 -12  13   36.80    4.46
  -3  11   5    5.32    3.96
  -3  11   4    8.97    5.04
  -3  11   4   -0.39    5.25
  -3  11   3   10.81    7.33
  -3  11   3   16.41    6.60
  -3  11   3    8.08    6.43
  -3  11   2   18.59    8.93
  -3  11   2   20.73    7.38
  -3  11   2   22.08    8.03
  -3  11   1   -6.69    9.40
  -3  11   1   -0.85    7.07
  -3  11   1    5.73    8.80
   3 -11   0   24.79    7.07
  -3  11   0   17.03    7.64
   3 -11   1   74.04   10.50
  -3  11  -2   23.49   11.05
   3 -11   2   49.90    9.24
  -3  11  -3   13.17   10.67
   3 -11   3   -4.68    8.60
  -3  11  -4    1.41   10.49
   3 -11   4    1.26    8.69
  -3  11  -5  128.28   16.27
   3 -11   5  138.18   15.38
  -3  11  -6  118.17   16.05
   3 -11   6  163.96   15.63
   3 -11   7  172.51   17.63
   3 -11   8  434.86   38.14
   3 -11   9  318.01   28.45
   3 -11  10  293.83   24.96
   3 -11  10  272.11   24.65
   3 -11  11   85.37    9.74
   3 -11  11   87.56    9.41
   3 -11  12   23.56    5.65
   3 -11  12   20.55    5.49
   3 -11  13    1.98    4.28
   3 -11  13    3.16    4.12
   3 -11  14   21.91    3.71
   3 -11  14   13.84    3.20
  -3  10   6   18.57    5.84
  -3  10   5   -0.66    6.11
  -3  10   5   11.33    6.56
  -3  10   4   -2.88    7.00
  -3  10   4    6.14    6.40
  -3  10   4    9.64    8.03
  -3  10   3   17.51    7.64
  -3  10   3   23.54    7.76
  -3  10   3    1.98    9.05
  -3  10   2    9.60    9.98
  -3  10   1    2.06    8.15
  -3  10   1   11.86    9.47
  -3  10   0    8.99   11.63
  -3  10   0    4.88    8.11
   3 -10   0   17.80    7.54
   3 -10   0  -11.20   11.87
  -3  10   0    6.81   10.18
  -3  10  -1   14.24   12.79
  -3  10  -1    9.63    7.85
   3 -10   1   23.03    8.20
  -3  10  -1   23.67   10.82
   3 -10   1   18.74   13.72
  -3  10  -2  -14.26   13.72
  -3  10  -2    6.79   10.93
   3 -10   2   -8.37   13.97
  -3  10  -3   68.44   17.31
  -3  10  -3   93.13   13.40
   3 -10   3   71.16   17.10
  -3  10  -4  242.09   31.44
  -3  10  -4  282.91   26.86
   3 -10   4  294.69   30.69
  -3  10  -5  160.27   24.27
  -3  10  -5  168.74   18.31
   3 -10   5  165.70   22.14
  -3  10  -6   20.65   15.74
  -3  10  -6   46.00    9.72
   3 -10   6   43.27   14.54
   3 -10   7   29.61   13.76
  -3  10  -7   15.05   14.89
   3 -10   8   23.74    7.00
   3 -10   8   12.18    7.51
  -3  10  -8   -0.96   14.23
   3 -10   8   14.30    5.01
   3 -10   8   -3.70   12.48
   3 -10   9   36.86    7.82
   3 -10   9   35.25    7.75
   3 -10   9   42.91    6.14
   3 -10   9   41.03   12.94
   3 -10  10   73.70    8.52
   3 -10  10   80.52    9.59
   3 -10  11   23.71    5.55
   3 -10  12   26.53    6.03
   3 -10  12   14.78    5.19
   3 -10  12   20.97    6.00
   3 -10  13    4.13    4.73
   3 -10  13    2.99    4.28
   3 -10  13    7.33    4.88
   3 -10  14   36.29    4.78
   3 -10  14   37.18    4.81
   3 -10  14   31.25    5.09
   3 -10  15  198.24   15.07
   3 -10  15  156.18   14.88
  -3   9   8   -0.10    4.30
  -3   9   7   27.03    5.39
  -3   9   7   17.81    5.95
  -3   9   7   13.69    6.19
  -3   9   6   -0.40    6.86
  -3   9   6    8.64    7.42
  -3   9   6   10.97    6.81
  -3   9   5   20.28    6.44
  -3   9   5   -4.13    8.98
  -3   9   5    8.21    8.56
  -3   9   4   25.18    8.21
  -3   9   4   25.08    7.91
  -3   9   4   14.22   10.54
  -3   9   4    0.91    9.62
  -3   9   3   33.69    9.66
  -3   9   3   56.60   10.15
  -3   9   3   36.62   12.20
  -3   9   3   73.03   11.72
  -3   9   2  317.69   29.34
  -3   9   2  310.90   28.79
  -3   9   1  804.54   86.97
  -3   9   1 1093.04   85.33
  -3   9   1  983.71   84.71
   3  -9  -1 1065.80   87.09
   3  -9   0  601.56   51.67
  -3   9   0  555.05   55.18
  -3   9   0  640.84   52.79
  -3   9   0  561.46   51.89
   3  -9   0  681.66   55.07
  -3   9  -1  243.03   26.82
  -3   9  -1  214.65   22.94
  -3   9  -1  236.03   21.65
   3  -9   1  229.40   21.48
   3  -9   2  144.97   15.72
  -3   9  -2  176.81   21.79
  -3   9  -2  164.21   17.68
   3  -9   3   79.38   10.45
  -3   9  -3   79.63   16.94
  -3   9  -3   73.97   12.23
   3  -9   4    7.64    6.89
  -3   9  -4   27.90   14.48
  -3   9  -4   10.23    8.97
   3  -9   5   21.84    7.15
  -3   9  -5   33.76   15.09
  -3   9  -5   10.54    8.63
   3  -9   6    5.61    4.29
   3  -9   6    0.69    6.44
  -3   9  -6   16.33   14.25
  -3   9  -6    1.06    8.06
   3  -9   7   -0.20    4.39
  -3   9  -7    5.37   13.21
   3  -9   7   -2.22    6.05
   3  -9   8   -0.21    5.73
   3  -9   8   -1.51    4.60
   3  -9   8    8.36   11.22
  -3   9  -8   -0.86   12.37
   3  -9   8   -1.64    4.39
   3  -9   8    3.64    6.31
   3  -9   9   23.14   10.40
   3  -9   9   10.36    4.89
   3  -9   9    5.41    6.64
  -3   9  -9    5.58   12.13
   3  -9  10  295.58   27.30
   3  -9  10  339.40   27.42
   3  -9  10  303.38   27.54
   3  -9  11   88.55    9.89
   3  -9  11   88.43   10.14
   3  -9  11   82.85    9.40
   3  -9  12   32.31    6.69
   3  -9  12   25.53    5.97
   3  -9  13   76.14    8.35
   3  -9  13   76.39    8.32
   3  -9  13   61.91    9.78
   3  -9  13   76.49    8.33
   3  -9  14  141.85   13.32
   3  -9  14  151.71   13.47
   3  -9  14  178.74   13.53
   3  -9  15  111.07   10.88
   3  -9  15  141.33   11.04
   3  -9  15  145.30   11.13
  -3   8   9    9.47    4.76
  -3   8   8    5.96    5.89
  -3   8   8   -7.72    6.98
  -3   8   8    0.45    5.25
  -3   8   7   22.14    7.17
  -3   8   7   32.74    9.13
  -3   8   7   29.23    7.73
  -3   8   6   71.09   11.71
   3  -8  -6   67.84    9.07
  -3   8   6   88.27   12.49
  -3   8   6   98.96   10.81
  -3   8   5  399.08   28.64
  -3   8   5  463.19   29.18
  -3   8   5  335.57   29.54
  -3   8   5  402.54   29.76
  -3   8   5  351.52   36.45
  -3   8   4  610.44   50.42
  -3   8   4  576.69   50.26
  -3   8   4  546.72   50.93
  -3   8   3  366.30   32.97
  -3   8   3  369.63   33.14
   3  -8  -2   30.95    6.12
  -3   8   2   29.55    8.26
   3  -8  -2   19.55   11.23
  -3   8   2   10.89   10.24
  -3   8   2   20.24    9.07
  -3   8   1   70.19   10.14
  -3   8   1   70.59   11.00
   3  -8  -1   69.57    8.53
  -3   8   1   45.79   12.82
   3  -8   0   -4.04    5.78
  -3   8   0   -1.67    8.53
  -3   8   0   -1.28    7.10
  -3   8   0    6.29   11.18
   3  -8   1   66.51    8.98
  -3   8  -1   65.20   10.95
  -3   8  -1   70.31    9.22
  -3   8  -1   71.87   14.63
  -3   8  -2   52.42   14.10
  -3   8  -2   50.58   10.31
   3  -8   2   67.07    8.43
  -3   8  -3   22.69   13.33
   3  -8   3   27.35    6.71
  -3   8  -3   31.27    8.75
  -3   8  -4   28.90   13.15
  -3   8  -4   25.33    8.16
   3  -8   4    9.91    6.16
   3  -8   4   19.86    3.88
  -3   8  -5   17.37   12.48
  -3   8  -5   15.98    7.47
   3  -8   5   18.19    3.97
   3  -8   5   15.81    6.03
   3  -8   6  412.78   33.78
  -3   8  -6  340.42   38.46
   3  -8   6  381.03   34.51
   3  -8   7  255.88   20.96
  -3   8  -7  200.37   25.96
   3  -8   7  259.96   21.06
   3  -8   7  197.55   21.45
   3  -8   8  107.35   12.04
   3  -8   8  132.91   12.33
   3  -8   8  121.96   11.61
  -3   8  -8   88.67   17.09
   3  -8   8  129.88   11.65
   3  -8   9  635.08   56.80
   3  -8   9  720.22   57.02
   3  -8   9  671.44   57.04
   3  -8  10  484.28   39.97
   3  -8  10  363.99   40.40
   3  -8  10  545.85   40.11
   3  -8  10  464.40   39.84
   3  -8  10  460.28   40.04
   3  -8  11   80.88    9.44
   3  -8  11   70.60    9.45
   3  -8  11   78.78   10.58
   3  -8  12    2.52    6.11
   3  -8  12    1.31    5.38
   3  -8  12    6.43    5.78
   3  -8  12   11.14    7.75
   3  -8  13    4.84    4.99
   3  -8  14    1.89    4.01
   3  -8  14    1.18    4.36
   3  -8  14   -2.54    4.63
   3  -8  14    8.88    7.00
   3  -8  15   16.24    3.77
   3  -8  15   14.42    4.21
   3  -8  15   21.75    3.99
   3  -8  15   10.20    6.55
   3  -8  16    5.14    5.07
  -3   7  10   23.87    6.18
  -3   7  10   16.27    4.99
  -3   7  10   27.03    6.51
  -3   7   9   -0.17    5.67
  -3   7   9   -5.72    7.59
  -3   7   9   -2.39    5.47
  -3   7   9    6.75    6.96
  -3   7   8   15.31    9.47
  -3   7   7    1.81    7.14
  -3   7   7   13.75   10.64
  -3   7   7   -3.57    8.44
  -3   7   6    7.46   17.14
  -3   7   6   28.45   10.25
  -3   7   6   33.75    8.21
  -3   7   5   -2.79    6.77
  -3   7   5   -0.94    9.60
  -3   7   5    0.24    7.55
  -3   7   5   -4.90   12.21
  -3   7   4   18.22    7.84
  -3   7   4    5.94    9.46
  -3   7   4   25.47    7.57
  -3   7   3   68.00   10.25
  -3   7   3   88.23   10.68
  -3   7   2  141.01   14.35
  -3   7   2  151.67   14.68
   3  -7  -2  140.14   13.25
  -3   7   2  108.40   16.43
  -3   7   1  114.39   12.66
  -3   7   1  127.53   15.77
   3  -7  -1  116.15   11.87
  -3   7   1  131.08   13.44
  -3   7   0   27.93   10.28
  -3   7   0   10.14    7.36
   3  -7   0    6.89    5.24
  -3   7  -1    2.86    9.65
   3  -7   1    5.02    5.25
  -3   7  -1    8.28    7.22
   3  -7   2  104.32   11.13
  -3   7  -2  125.63   15.96
   3  -7   3  721.38   59.25
   3  -7   3  687.63   59.90
  -3   7  -3  640.88   62.59
   3  -7   4 1020.09   82.23
   3  -7   4  930.95   82.80
  -3   7  -4  856.18   85.20
   3  -7   5 1727.69  142.07
   3  -7   5 1718.26  142.58
  -3   7  -5 1459.10  144.83
   3  -7   6 1022.12   82.70
   3  -7   6  973.78   83.12
  -3   7  -6  818.13   85.52
   3  -7   7  706.87   55.24
   3  -7   7  603.27   55.32
   3  -7   7  655.15   55.03
   3  -7   7  678.87   55.15
  -3   7  -7  502.33   57.79
   3  -7   8   79.88    8.67
  -3   7  -8   51.75   12.27
   3  -7   8   81.93    7.90
   3  -7   8   68.32    7.88
   3  -7   8   65.24    8.87
   3  -7   8   69.24    7.96
   3  -7   9   23.37    6.82
   3  -7   9   20.10    5.15
   3  -7   9   18.51    6.36
   3  -7   9   31.27    5.63
   3  -7  10   24.98    6.69
   3  -7  10   32.99    5.83
   3  -7  10   24.47    7.34
   3  -7  10   20.76    6.55
   3  -7  10   23.19    5.97
   3  -7  11   29.52    7.42
   3  -7  11   39.77    8.45
   3  -7  11   40.80    7.04
   3  -7  12   67.28    8.24
   3  -7  12   68.17   10.02
   3  -7  12   64.58    8.44
   3  -7  12   60.98    8.23
   3  -7  13   37.73    6.37
   3  -7  13   32.96    8.51
   3  -7  13   30.44    6.12
   3  -7  13   47.14    6.43
   3  -7  14    7.78    4.75
   3  -7  14    2.26    6.90
   3  -7  14    4.54    4.18
   3  -7  14    7.91    4.69
   3  -7  15   31.73    5.03
   3  -7  15   17.84    7.27
   3  -7  15   26.85    4.63
   3  -7  15   40.16    4.88
   3  -7  16   55.72    5.26
   3  -7  16   30.14    7.19
   3  -7  17   25.29    4.19
  -3   6  12   43.21    6.71
  -3   6  11  145.83   12.64
  -3   6  11  101.50   12.98
  -3   6  10  111.09   13.49
  -3   6  10  171.75   14.71
  -3   6  10  122.41   13.50
  -3   6  10  144.20   13.56
  -3   6  10  171.06   14.83
  -3   6   9  107.56   12.96
  -3   6   9   84.74   10.74
  -3   6   8   26.03    7.38
  -3   6   8   26.64    8.71
  -3   6   8   14.42   10.96
  -3   6   8   14.29    8.42
  -3   6   7    1.34    6.96
  -3   6   7   23.02   12.01
  -3   6   7   18.69    9.23
  -3   6   6   -1.60   12.21
  -3   6   6   -1.32    6.88
  -3   6   6   -0.31    9.54
  -3   6   5   -2.93    6.68
  -3   6   5    1.85    6.16
  -3   6   5    2.59    8.81
  -3   6   4   17.87    6.57
  -3   6   4   18.87    6.79
  -3   6   3   34.83    7.26
  -3   6   3   33.88    8.55
   3  -6  -3   32.78    5.28
  -3   6   3   38.49    7.38
   3  -6  -2  210.69   18.77
  -3   6   2  213.70   21.39
   3  -6  -1  106.67   10.26
  -3   6   1   93.55   13.61
   3  -6   0  102.91   10.38
  -3   6   0  112.24   14.47
   3  -6   1  260.62   22.85
   3  -6   2  533.47   51.72
   3  -6   2  641.04   51.21
   3  -6   3   75.29    9.38
   3  -6   3   99.76    8.44
   3  -6   4   95.44   10.11
   3  -6   4  105.49    9.29
  -3   6  -5    6.84    9.72
   3  -6   5    7.38    4.17
   3  -6   5    1.91    3.25
  -3   6  -6   69.96   13.03
   3  -6   6   88.01    8.51
   3  -6   6   91.30    8.90
  -3   6  -7   72.99   12.61
   3  -6   7   78.02    8.71
   3  -6   7  103.11    8.86
   3  -6   8    9.98    5.40
   3  -6   8    9.54    4.25
   3  -6   8    5.74    4.70
   3  -6   8   13.21    5.69
   3  -6   9    6.00    6.11
   3  -6   9    6.17    5.31
   3  -6   9    9.02    5.72
   3  -6   9   11.93    4.57
   3  -6   9    8.03    5.55
   3  -6  10    0.73    5.89
   3  -6  10    2.58    6.67
   3  -6  10   -0.26    6.18
   3  -6  10   -3.26    6.08
   3  -6  11  142.35   14.50
   3  -6  11  139.66   13.37
   3  -6  11  135.94   13.72
   3  -6  11  129.09   13.55
   3  -6  12  159.99   15.10
   3  -6  12  150.79   16.36
   3  -6  12  166.87   15.04
   3  -6  13  324.17   32.04
   3  -6  13  403.30   31.32
   3  -6  13  378.43   31.09
   3  -6  13  331.47   30.95
   3  -6  14  450.36   36.59
   3  -6  14  409.04   36.45
   3  -6  15  231.04   27.76
   3  -6  15  296.53   26.80
   3  -6  16  151.48   11.52
   3  -6  16   72.60   12.57
   3  -6  17   10.47    3.64
  -3   5  13   -4.91    5.50
  -3   5  12    2.53    6.25
  -3   5  12    5.98    6.78
  -3   5  11   17.53    5.36
  -3   5  11   19.16    5.89
  -3   5  11   25.06    8.37
  -3   5  11   35.64    8.21
  -3   5  10   74.48    9.80
  -3   5  10   66.41   10.05
  -3   5  10  100.20   12.21
  -3   5  10   72.00    9.53
  -3   5  10   97.50   11.43
  -3   5   9   88.49   12.05
  -3   5   9   95.90   14.05
  -3   5   9   81.96   11.05
  -3   5   9  127.22   12.72
  -3   5   8    6.18    8.69
  -3   5   8   13.60    6.71
  -3   5   8    2.92   11.53
  -3   5   7   64.22   17.62
  -3   5   7   56.06   13.60
  -3   5   7   59.94   11.14
  -3   5   7   65.40    9.01
  -3   5   6  141.38   19.85
  -3   5   6  159.88   18.79
  -3   5   5  627.77   63.46
  -3   5   5  828.51   63.04
  -3   5   3 2898.84  251.42
   3  -5  -3 3026.44  250.01
   3  -5  -2 1043.20   96.37
  -3   5   2 1205.45   97.11
   3  -5  -2 1156.35   95.34
   3  -5  -1  342.21   31.54
  -3   5   1  382.37   32.48
   3  -5  -1  348.00   30.06
   3  -5   0   75.44    9.67
   3  -5   0   62.54    7.28
  -3   5   0   77.30   11.64
   3  -5   1   25.96    4.90
   3  -5   1   27.88    7.23
  -3   5  -1   21.81    9.74
   3  -5   2   18.15    4.34
   3  -5   2   10.63    6.74
  -3   5  -2    7.73    9.30
   3  -5   3    5.50    4.01
  -3   5  -3    0.37    9.18
   3  -5   3    2.84    5.89
   3  -5   4  187.37   15.17
   3  -5   4  146.45   16.96
   3  -5   4  169.03   15.58
  -3   5  -4  162.42   18.88
   3  -5   5   11.77    3.90
   3  -5   5   11.54    5.74
  -3   5  -5   18.07    9.16
   3  -5   5   12.86    3.71
   3  -5   6  145.82   13.02
  -3   5  -6  143.08   16.17
   3  -5   6  143.10   12.94
   3  -5   7  413.89   35.22
   3  -5   8  201.56   16.38
   3  -5   8  195.35   16.55
   3  -5   8  148.50   16.57
   3  -5   9   79.79    9.37
   3  -5   9   95.89    8.60
   3  -5   9   86.13    9.11
   3  -5   9   87.30    9.71
   3  -5  10  155.80   13.61
   3  -5  10  144.05   14.06
   3  -5  10  159.10   14.47
   3  -5  10  108.88   14.11
   3  -5  11  132.66   14.71
   3  -5  11  150.43   13.76
   3  -5  11  149.50   13.92
   3  -5  11  134.01   14.38
   3  -5  11  145.70   14.28
   3  -5  12  135.33   12.25
   3  -5  12  105.28   12.90
   3  -5  12  117.01   13.59
   3  -5  12  130.02   12.17
   3  -5  13    8.74    5.37
   3  -5  13   15.51    5.77
   3  -5  13   12.45    5.00
   3  -5  13   13.63    6.51
   3  -5  13   13.88    7.57
   3  -5  14    3.91    5.88
   3  -5  14    4.92    4.95
   3  -5  15    3.73    3.83
   3  -5  15   -1.80    5.23
   3  -5  15    3.91    6.11
   3  -5  16   -0.05    2.67
   3  -5  16   -2.31    5.04
  -3   4  14   25.44    5.97
  -3   4  13   32.98    7.81
  -3   4  12    7.35    5.32
  -3   4  12   18.51    8.02
  -3   4  12   10.99    7.79
  -3   4  11    6.09    6.17
  -3   4  11   23.36    9.37
  -3   4  11   25.15    8.65
  -3   4  11   11.05    6.58
  -3   4  10   55.67   11.49
  -3   4  10   47.91    8.93
  -3   4  10   65.77   10.30
  -3   4  10   42.53    7.63
  -3   4  10   45.90    8.59
  -3   4  10   38.39    8.44
  -3   4   9  125.22   13.71
  -3   4   9  105.42   12.09
  -3   4   9   93.41   12.63
  -3   4   9  113.48   15.50
  -3   4   9  150.78   14.00
  -3   4   8  242.88   22.03
  -3   4   8  208.73   23.09
  -3   4   8  204.66   20.93
  -3   4   8  244.84   20.89
  -3   4   7  429.65   37.49
  -3   4   7  368.27   37.82
  -3   4   7  384.16   36.49
  -3   4   6  572.83   59.71
  -3   4   6  783.99   59.20
  -3   4   4   42.53    5.13
   3  -4  -4   51.72    7.04
   3  -4  -3   81.05    9.40
  -3   4   2  128.22   13.47
   3  -4  -2  102.30   11.80
  -3   4   1   46.80    9.20
   3  -4  -1   36.32    7.19
  -3   4   0  225.33   21.06
   3  -4   0  203.54   19.56
  -3   4  -1  181.01   17.48
   3  -4   1  152.70   16.03
  -3   4  -2  741.57   60.84
   3  -4   2  679.65   59.97
  -3   4  -3 2540.44  223.14
   3  -4   3 2751.07  222.69
  -3   4  -4 1299.24  114.24
   3  -4   4 1387.30  113.71
   3  -4   5 1691.29  139.61
   3  -4   5 1619.90  140.42
   3  -4   6  773.08   63.08
   3  -4   6  686.85   63.68
   3  -4   6  766.62   63.32
   3  -4   7  606.21   46.91
   3  -4   7  497.06   46.91
   3  -4   8  188.66   15.43
   3  -4   8  190.81   15.60
   3  -4   9    4.20    6.83
   3  -4   9   -0.12    5.85
   3  -4   9    1.95    4.95
   3  -4   9    4.99    5.72
   3  -4   9    3.00    5.10
   3  -4  10   38.40    8.00
   3  -4  10   37.02    6.71
   3  -4  10   40.53    6.42
   3  -4  10   38.81    7.48
   3  -4  10   40.15    6.58
   3  -4  11   37.15    6.62
   3  -4  11   31.91    6.40
   3  -4  11   40.57    7.65
   3  -4  11   27.22    7.71
   3  -4  12   27.12    6.34
   3  -4  12   33.63    7.90
   3  -4  12   25.16    5.98
   3  -4  12   22.86    7.41
   3  -4  13   79.15   11.43
   3  -4  13  109.57   10.54
   3  -4  13  104.92    9.95
   3  -4  13   81.71   11.00
   3  -4  14   24.75    7.41
   3  -4  14   42.55    8.06
   3  -4  15   41.36    5.04
   3  -4  15   31.17    6.74
   3  -4  15   25.57    6.37
   3  -4  16    2.96    4.37
   3  -4  16    5.06    4.10
  -3   3  15    6.14    5.33
  -3   3  14    9.12    6.99
  -3   3  14   15.24    6.85
  -3   3  13   61.44    7.49
  -3   3  13   58.85    9.80
  -3   3  13   56.33    9.11
  -3   3  12   41.76    9.20
  -3   3  12   24.49    5.98
  -3   3  12   31.75    9.48
  -3   3  11    1.63    7.36
  -3   3  11   11.01    8.98
  -3   3  11    5.24    9.60
  -3   3  11   17.21    7.40
  -3   3  11    8.06    6.50
  -3   3  10   15.86    7.49
  -3   3  10   34.24    8.48
  -3   3  10   32.05   11.01
  -3   3  10   20.54    8.14
  -3   3  10   18.67    9.27
  -3   3  10   18.71    6.41
  -3   3   9    5.04    8.35
  -3   3   9    2.51   11.10
  -3   3   9    1.11    7.07
  -3   3   9    2.53    8.37
  -3   3   9    7.69    5.83
  -3   3   8    3.18    6.63
  -3   3   8   -3.64   11.28
  -3   3   8   -2.56    5.54
  -3   3   8    5.72    8.37
  -3   3   7   38.51   11.74
  -3   3   7   40.94    9.57
  -3   3   5   64.06    6.75
   3  -3  -4  173.29   16.09
   3  -3  -3   22.53    5.69
   3  -3  -2    1.57    5.48
   3  -3  -1  421.63   36.65
   3  -3   0 1378.63  118.36
  -3   3   0 1450.67  118.84
   3  -3   1 1726.76  145.98
  -3   3  -1 1759.84  146.40
   3  -3   2 1483.96  124.61
   3  -3   3 1160.43   97.69
   3  -3   4  765.45   64.82
   3  -3   5   73.69    8.05
   3  -3   5   72.12    8.11
   3  -3   6    7.07    3.48
   3  -3   6    1.36    5.02
   3  -3   6   -0.55    6.39
   3  -3   7   54.91    6.96
   3  -3   7   28.66    8.33
   3  -3   8  119.94   13.64
   3  -3   8  148.16   12.31
   3  -3   8  104.95   12.36
   3  -3   9   98.80    8.94
   3  -3   9   75.61    8.74
   3  -3   9   70.16   10.59
   3  -3   9   68.25    8.97
   3  -3  10   17.18    5.55
   3  -3  10   11.27    6.30
   3  -3  10    6.86    5.53
   3  -3  10   11.45    7.71
   3  -3  10   10.74    5.65
   3  -3  11   46.02    6.81
   3  -3  11   37.61    7.94
   3  -3  11   51.11    7.09
   3  -3  11   49.54    8.58
   3  -3  11   40.77    7.21
   3  -3  12    1.33    5.39
   3  -3  12    2.45    6.65
   3  -3  12    2.61    6.80
   3  -3  12    3.80    4.52
   3  -3  13  131.85   14.67
   3  -3  13  121.13   14.62
   3  -3  14  128.62   16.61
   3  -3  14  148.56   16.64
   3  -3  15   71.53   11.18
   3  -3  15   80.02   11.32
   3  -3  16    8.28    3.85
  -3   2  16  105.20   10.25
  -3   2  15  150.80   15.07
  -3   2  15  158.55   15.26
  -3   2  14  220.51   18.40
  -3   2  14  170.67   16.58
  -3   2  13  167.20   16.72
  -3   2  12   41.10   10.09
  -3   2  12   35.04    9.50
  -3   2  12   33.16    8.38
  -3   2  12   18.55    6.18
  -3   2  12   35.65    7.81
  -3   2  11    2.54    9.42
  -3   2  11   -0.40    9.81
  -3   2  11    0.24    7.80
  -3   2  11   -5.32    6.32
  -3   2  11    5.60    7.97
  -3   2  10   -2.39    8.55
  -3   2  10    1.16    7.39
  -3   2  10   19.59   10.74
  -3   2  10   -7.06    8.29
  -3   2  10    0.16    6.91
  -3   2   9   14.19    7.02
  -3   2   9   16.52    8.54
  -3   2   9   21.14    6.66
  -3   2   9   21.51    7.43
  -3   2   9   12.57   11.04
  -3   2   9   27.61    8.77
  -3   2   9   29.14    5.99
  -3   2   8   -0.93    6.58
  -3   2   8   -5.70    5.31
  -3   2   8    4.61    7.70
  -3   2   8    6.10   10.66
  -3   2   7    3.49    4.51
  -3   2   7   10.88   10.68
  -3   2   6    9.67    4.36
  -3   2   5 1197.34  103.27
   3  -2  -5 1246.49  102.19
  -3   2   5 1206.34  101.73
   3  -2  -4  494.62   42.31
   3  -2  -3  529.87   45.39
   3  -2  -2   50.37    7.51
   3  -2  -1  151.03   14.91
   3  -2   0   85.50   10.24
   3  -2   1  185.11   17.46
   3  -2   2    4.17    5.50
   3  -2   3    2.42    4.94
   3  -2   4   62.85    7.45
   3  -2   5   32.76    4.41
   3  -2   5   20.46    8.15
  -3   2  -5   13.59    9.39
   3  -2   5   17.09    5.96
   3  -2   6    7.74    5.42
   3  -2   6   13.64    8.29
   3  -2   7  436.23   36.07
   3  -2   7  391.70   35.48
   3  -2   8  127.04   15.07
   3  -2   8  149.68   13.15
   3  -2   8  159.10   13.23
   3  -2   8  110.40   13.57
   3  -2   9  228.19   22.16
   3  -2   9  217.89   20.78
   3  -2   9  264.75   20.79
   3  -2   9  219.29   21.21
   3  -2  10  629.04   53.63
   3  -2  10  584.97   53.37
   3  -2  10  679.40   52.95
   3  -2  10  587.60   53.20
   3  -2  11  524.96   49.39
   3  -2  11  536.43   49.38
   3  -2  11  652.04   49.10
   3  -2  12  298.35   26.02
   3  -2  12  330.72   26.56
   3  -2  12  260.70   26.29
   3  -2  13   88.36    9.87
   3  -2  14   16.09    5.88
   3  -2  14   14.61    6.35
   3  -2  15   -4.32    4.93
   3  -2  15    0.48    2.87
   3  -2  15   -0.40    3.77
   3  -2  16    0.65    2.68
  -3   1  16    7.19    5.75
  -3   1  16   13.85    6.09
  -3   1  15   38.15    8.52
  -3   1  15   33.38    8.69
  -3   1  14   59.80    9.74
  -3   1  14   37.48    7.16
  -3   1  13   58.47    8.80
  -3   1  13   43.81    9.34
  -3   1  13   68.72   11.18
  -3   1  13   68.13    9.92
  -3   1  13   49.46    6.84
  -3   1  12   13.54    8.10
  -3   1  12   16.08   10.01
  -3   1  12   20.87    7.98
  -3   1  11    4.99    8.06
  -3   1  11   -2.16    7.88
  -3   1  11    0.23    7.60
  -3   1  11    4.57    9.58
  -3   1  11   -2.56    9.29
  -3   1  11    9.12    6.01
  -3   1  10  214.53   19.49
  -3   1  10  221.98   20.08
  -3   1  10  219.99   20.51
  -3   1  10  257.42   20.91
  -3   1  10  156.76   19.35
  -3   1  10  212.08   21.13
  -3   1  10  232.55   20.20
  -3   1   9  462.04   41.60
  -3   1   9  378.86   40.63
  -3   1   9  495.63   40.52
  -3   1   9  544.63   41.64
  -3   1   9  483.88   41.01
  -3   1   9  509.66   41.07
  -3   1   9  455.50   40.43
  -3   1   9  522.03   41.45
  -3   1   8 1796.03  143.52
  -3   1   8 1555.76  143.03
  -3   1   8 1792.52  142.86
  -3   1   7 1182.10   98.04
  -3   1   7 1091.34   97.46
  -3   1   7 1208.90   97.27
  -3   1   6 2125.19  200.07
  -3   1   6 2464.31  199.27
  -3   1   6 2456.78  199.18
   3  -1  -6 2405.44  199.54
  -3   1   6 2292.70  199.70
   3  -1  -5 3460.50  299.72
  -3   1   5 3844.90  300.55
   3  -1  -4  891.93   76.84
  -3   1   4  947.05   78.26
   3  -1  -3    2.86    6.66
  -3   1   3   11.75   12.90
   3  -1  -2    6.05    8.06
  -3   1   2    1.92   12.66
   3  -1  -1  327.00   31.06
  -3   1   1  373.45   33.00
   3  -1   0  138.37   15.06
  -3   1   0  134.09   18.24
   3  -1   1   50.17    9.42
  -3   1  -1   45.46   13.98
   3  -1   2   27.02    7.01
  -3   1  -2   16.13   12.72
   3  -1   3    9.14    5.29
  -3   1  -3    9.19   10.98
   3  -1   4  183.76   15.40
  -3   1  -4  127.29   17.30
   3  -1   5    1.61    2.96
   3  -1   6   31.23    9.45
   3  -1   7  252.19   23.72
   3  -1   8  120.16   13.94
   3  -1   8  136.80   11.49
   3  -1   9    4.04    8.95
   3  -1   9    3.28    5.63
   3  -1   9   15.51    5.63
   3  -1   9    0.46    5.61
   3  -1  10    7.14    5.41
   3  -1  10    1.55    5.88
   3  -1  10   -5.68    8.69
   3  -1  11    9.36    6.28
   3  -1  12    2.19    4.29
   3  -1  12   -0.65    6.79
   3  -1  12   -0.87    6.14
   3  -1  13    4.60    5.27
   3  -1  13   -2.35    3.47
   3  -1  13    2.52    5.45
   3  -1  13    4.95    6.46
   3  -1  13   -7.15    6.09
   3  -1  14   -3.72    5.40
   3  -1  14    1.54    3.71
   3  -1  15    2.61    4.04
  -3   0  17    0.56    4.44
  -3   0  16   13.57    7.11
  -3   0  16   10.07    7.26
  -3   0  15    2.60    4.99
  -3   0  15   -0.21    8.37
  -3   0  13  119.16   13.08
  -3   0  13  103.86   10.51
  -3   0  13  117.77   14.24
  -3   0  13  104.70   12.68
  -3   0  13  107.81   12.65
  -3   0  12  355.92   31.16
  -3   0  12  375.17   31.79
  -3   0  12  292.68   29.83
  -3   0  12  391.11   31.02
  -3   0  12  358.77   31.02
  -3   0  12  364.89   31.17
  -3   0  11   18.65    6.46
  -3   0  11   22.58    5.96
  -3   0  11   24.45    8.26
  -3   0  11   22.65    7.17
  -3   0  11   33.53    9.95
  -3   0  11   25.59    8.43
  -3   0  11   21.72    9.32
  -3   0  11   21.57    4.09
  -3   0  11   12.58    8.52
  -3   0  10    3.28    5.63
  -3   0  10   13.37    5.51
  -3   0  10   21.84    7.45
  -3   0  10   14.14    5.97
  -3   0  10   11.80    8.86
  -3   0  10   15.37    7.89
  -3   0  10   21.11    8.46
  -3   0  10   11.34    9.19
  -3   0  10    8.68    3.34
  -3   0   9  475.35   41.14
  -3   0   9  432.80   40.48
  -3   0   9  469.38   41.47
  -3   0   9  475.43   41.09
  -3   0   9  481.87   41.37
  -3   0   9  435.09   40.49
  -3   0   9  537.11   40.49
  -3   0   9  517.85   41.69
  -3   0   8  237.59   21.86
  -3   0   8  279.27   23.44
  -3   0   8  246.87   21.77
  -3   0   7   -2.73    9.82
  -3   0   7    0.71    4.53
  -3   0   6  250.44   23.29
  -3   0   6  269.80   22.11
  -3   0   6  239.52   22.03
   3   0  -6  265.77   22.97
   3   0  -5  577.39   49.78
   3   0  -4  176.56   18.19
  -3   0   3   43.79   13.91
  -3   0   2  148.96   19.53
  -3   0   1   80.13   16.45
  -3   0   0 9999.00  833.78
  -3   0  -1 9304.76  803.69
   3   0   1 9963.89  803.63
   3   0   2 3492.35  282.66
   3   0   2 3229.92  283.04
   3   0   3  955.22   83.79
   3   0   3 1072.68   86.13
  -3   0  -4  184.25   20.04
   3   0   4  238.15   19.88
   3   0   7  116.82   10.73
  -3   0  -7   86.56   11.83
   3   0   8  147.63   15.05
  -3   0  -8  111.80   12.75
   3   0   9  228.90   20.63
   3   0   9  193.77   18.75
   3   0  11   16.08    7.93
   3   0  11   16.64    5.24
   3   0  12  158.48   15.34
   3   0  12  183.28   16.12
   3   0  13   13.09    6.06
   3   0  13   30.40    5.26
   3   0  13   19.38    6.62
   3   0  14    2.80    4.50
   3   0  14   -3.14    3.07
  -3  -1  17   40.03    6.80
  -3  -1  17   38.45    6.63
  -3  -1  16   66.72    8.66
  -3  -1  16   89.61   10.86
  -3  -1  16   87.23   10.73
  -3  -1  15   90.46   12.28
  -3  -1  15   86.74   10.33
  -3  -1  15   84.25   10.02
  -3  -1  14  145.52   16.30
  -3  -1  14  142.23   14.75
  -3  -1  14  133.14   14.84
  -3  -1  13   71.40   12.80
  -3  -1  13   73.35   10.79
  -3  -1  13   72.90   10.87
  -3  -1  13   81.17   10.96
  -3  -1  12   -7.44    8.18
  -3  -1  12    4.05    8.35
  -3  -1  12    0.85    3.84
  -3  -1  12    6.33    5.75
  -3  -1  12    5.14   10.30
  -3  -1  12   -2.98    8.34
  -3  -1  12    4.73    4.54
  -3  -1  12   -0.18    7.43
  -3  -1  12    3.02    8.53
  -3  -1  11   15.17    7.72
  -3  -1  11    3.58    8.36
  -3  -1  11    6.00    3.88
  -3  -1  11   11.59    5.63
  -3  -1  11    3.47    9.78
  -3  -1  11   16.73    8.00
  -3  -1  11   11.92    4.79
  -3  -1  11    4.71    6.50
  -3  -1  11   18.48    8.77
  -3  -1  10    0.21    7.03
  -3  -1  10   -2.88    8.32
  -3  -1  10    5.46    3.48
  -3  -1  10   -1.03    5.16
  -3  -1  10    3.85    5.78
  -3  -1  10   -1.44    9.22
  -3  -1  10   -5.17    8.84
  -3  -1  10   -0.72    4.63
  -3  -1  10   -3.89    7.53
  -3  -1   9   85.26    9.46
  -3  -1   9   69.48   10.10
  -3  -1   9   59.57    7.72
  -3  -1   9   68.70    8.79
  -3  -1   9   60.61    9.93
  -3  -1   9   59.97    6.87
  -3  -1   9   69.81   10.38
  -3  -1   9   48.99    6.43
  -3  -1   8   22.72    4.57
  -3  -1   8   25.29    8.33
  -3  -1   8   31.58    5.68
   3   1  -7   38.94    6.93
  -3  -1   7   30.15    7.10
  -3  -1   7   32.71    5.70
  -3  -1   7   28.26    6.49
  -3  -1   6   53.40    9.53
  -3  -1   6   47.89    6.18
  -3  -1   6   59.60    7.04
  -3  -1   5   56.25   10.85
  -3  -1   4   87.97   13.20
  -3  -1   3  745.02   64.82
  -3  -1   2 1382.59  117.59
  -3  -1   1 1589.42  134.98
   3   1  -1 1597.11  134.30
  -3  -1   0  581.12   49.91
   3   1   0  547.48   50.43
  -3  -1  -1  390.27   34.67
   3   1   1  372.53   36.88
  -3  -1  -2  102.15   12.86
   3   1   2  114.12   18.93
  -3  -1  -3    5.96    6.68
   3   1   3   21.34   16.25
   3   1   4   71.71    9.22
   3   1   5  260.16   28.30
   3   1   5  234.17   21.69
  -3  -1  -6    8.23    7.20
  -3  -1  -7   30.85    7.50
  -3  -1  -8   36.14    7.23
   3   1   9   11.20    9.49
   3   1  10  224.90   22.11
   3   1  10  279.02   23.20
   3   1  11  320.19   28.65
   3   1  11  338.29   29.08
   3   1  12   86.13    9.28
   3   1  12   88.42    8.39
   3   1  12   68.74    9.54
   3   1  13   31.53    6.06
   3   1  13   37.40    6.48
   3   1  13   45.23    5.22
   3   1  14    6.39    3.09
  -3  -2  17   16.71    6.50
  -3  -2  16   62.70   10.18
  -3  -2  16   55.06    8.17
  -3  -2  16   62.17    9.89
  -3  -2  15   -1.78    9.69
  -3  -2  15    3.39    6.68
  -3  -2  15    7.91    7.25
  -3  -2  14   24.08   10.82
  -3  -2  14   22.48    5.80
  -3  -2  14   15.98    8.39
  -3  -2  14   25.73    8.44
  -3  -2  13   36.47   11.40
  -3  -2  13   30.22    6.25
  -3  -2  13   26.15    4.91
  -3  -2  13   33.34    9.30
  -3  -2  13   37.45    9.55
  -3  -2  12   33.69    9.83
  -3  -2  12   30.06    6.11
  -3  -2  12   27.19    4.77
  -3  -2  12   23.89    8.31
  -3  -2  12   22.55   11.06
  -3  -2  12   19.02    4.72
  -3  -2  12   27.90    7.72
  -3  -2  12   18.38    8.96
  -3  -2  11   10.07    8.94
  -3  -2  11   16.70    5.48
  -3  -2  11    9.79    4.13
  -3  -2  11   11.68    7.58
  -3  -2  11   32.70   10.25
  -3  -2  11   12.53    4.16
  -3  -2  11   17.15    3.67
  -3  -2  11   12.22    6.73
  -3  -2  11    9.32    8.13
  -3  -2  10   34.75    9.59
  -3  -2  10   38.20    6.17
  -3  -2  10   39.06    5.25
  -3  -2  10   34.09    5.14
  -3  -2  10   35.24    4.80
  -3  -2  10   49.14    7.03
  -3  -2  10   42.92    8.79
  -3  -2  10   33.71    7.94
  -3  -2  10   37.33   10.18
  -3  -2   9  230.06   20.23
  -3  -2   9  198.96   19.10
  -3  -2   9  218.02   19.54
  -3  -2   9  204.18   18.23
  -3  -2   9  201.52   20.30
  -3  -2   9  202.99   17.87
  -3  -2   9  207.16   18.60
  -3  -2   8  228.59   20.11
  -3  -2   8  231.27   21.19
  -3  -2   8  255.14   20.81
  -3  -2   7   37.94    8.49
  -3  -2   7   27.37    5.85
  -3  -2   6  170.27   16.10
  -3  -2   6  178.29   19.34
  -3  -2   6  197.27   16.37
  -3  -2   5  441.58   38.21
  -3  -2   5  441.42   41.04
  -3  -2   5  464.90   38.26
  -3  -2   4   -2.18   10.64
   3   2  -3   21.79    8.66
  -3  -2   3   31.99   12.36
   3   2  -2   29.69   11.47
  -3  -2   2   37.91   12.27
  -3  -2   1  233.99   22.11
   3   2  -1  172.86   22.78
  -3  -2   0   82.89   12.83
   3   2   0   66.04   16.89
  -3  -2  -1   80.63   12.39
   3   2   1   66.49   17.83
  -3  -2  -2   25.94    8.57
   3   2   3   16.89   16.22
  -3  -2  -3   21.09    6.97
   3   2   3   26.19    6.32
   3   2   4    9.42   16.60
   3   2   4   16.63    6.64
   3   2   5  405.94   37.81
  -3  -2  -5  342.94   31.12
   3   2   5  343.29   30.80
   3   2   5  358.11   30.49
  -3  -2  -6  386.79   33.85
   3   2   6  370.41   33.33
  -3  -2  -7  559.57   43.85
   3   2   7  471.47   43.42
  -3  -2  -8  252.97   22.74
   3   2   9  122.87   14.31
   3   2  10  107.45   11.28
   3   2  10   73.38    9.26
   3   2  11   11.11    6.08
   3   2  11    3.46    3.96
   3   2  11    8.24    5.58
   3   2  12    2.33    5.75
   3   2  12    0.45    4.37
   3   2  12    1.03    4.67
   3   2  12   -0.38    2.63
  -3  -2 -12    2.35    3.07
   3   2  13    1.57    4.05
   3   2  13    0.42    2.95
  -3  -3  17   41.48    6.59
  -3  -3  17   49.23    7.58
  -3  -3  16   34.44    8.79
  -3  -3  16   37.01    7.48
  -3  -3  16   29.20    9.33
  -3  -3  15   12.06    4.87
  -3  -3  15   12.36    9.34
  -3  -3  14   36.62    9.03
  -3  -3  14   35.25    5.92
  -3  -3  14   13.42   11.05
  -3  -3  14   26.71    9.23
  -3  -3  13  219.65   22.17
  -3  -3  13  203.33   23.01
  -3  -3  13  216.21   19.49
  -3  -3  13  256.63   20.03
  -3  -3  13  203.95   19.89
  -3  -3  13  244.82   21.98
  -3  -3  12  293.69   26.47
  -3  -3  12  326.43   28.11
  -3  -3  12  306.51   28.56
  -3  -3  12  309.48   27.15
  -3  -3  12  286.79   26.06
  -3  -3  12  273.19   28.90
  -3  -3  12  331.02   26.43
  -3  -3  11  831.61   66.05
  -3  -3  11  766.60   65.76
  -3  -3  11  795.38   66.44
  -3  -3  11  878.83   67.65
  -3  -3  11  752.66   67.61
  -3  -3  11  732.80   65.89
  -3  -3  11  792.87   66.23
  -3  -3  11  797.75   67.05
  -3  -3  10 1425.39  120.17
  -3  -3  10 1283.45  121.25
  -3  -3  10 1397.34  120.09
  -3  -3  10 1451.49  119.92
  -3  -3  10 1504.63  120.48
  -3  -3  10 1515.43  121.39
  -3  -3  10 1440.70  120.36
  -3  -3  10 1463.87  120.96
  -3  -3   9 1955.65  171.40
  -3  -3   9 2178.93  171.70
  -3  -3   9 2162.92  171.72
  -3  -3   9 2076.53  172.11
  -3  -3   9 1941.41  172.44
  -3  -3   9 2087.89  171.24
  -3  -3   9 1734.34  172.27
  -3  -3   9 2077.64  171.48
  -3  -3   9 2119.64  171.96
  -3  -3   8 1461.60  114.54
  -3  -3   8 1382.57  114.30
  -3  -3   8 1328.54  113.86
  -3  -3   7  145.46   12.26
  -3  -3   7  121.14   11.03
  -3  -3   6    0.80    3.66
  -3  -3   6    5.99    4.31
  -3  -3   5   18.82    4.21
  -3  -3   5    9.79   11.00
  -3  -3   5   11.02    3.87
  -3  -3   5   11.16    6.82
  -3  -3   4  258.51   21.41
  -3  -3   4  257.72   21.35
   3   3  -4  192.23   22.86
  -3  -3   4  238.95   22.38
  -3  -3   4  272.72   26.54
  -3  -3   3  347.25   28.42
  -3  -3   3  348.75   29.39
  -3  -3   3  288.55   32.54
   3   3  -3  264.96   31.06
  -3  -3   2    1.59    7.21
  -3  -3   2    5.56    3.22
   3   3  -2    7.57   13.32
  -3  -3   2  -13.47   12.07
  -3  -3   1   22.57    7.62
  -3  -3   1   24.11    4.04
   3   3  -1    0.48   15.24
  -3  -3   1    8.98   11.27
  -3  -3   0  121.03   10.95
  -3  -3   0  125.42   15.54
   3   3   0   81.79   19.44
   3   3   2    3.53   16.32
   3   3   3    3.21    5.52
   3   3   3   20.71   17.81
  -3  -3  -3   -1.57    7.43
   3   3   4    3.42    5.47
   3   3   4   11.57   17.31
  -3  -3  -4    3.01    7.24
   3   3   5    0.69    5.49
   3   3   5   -2.61   17.28
  -3  -3  -5   -3.44    7.11
   3   3   6   40.47    7.84
  -3  -3  -6   60.82    8.76
  -3  -3  -7    8.00    6.09
   3   3   7    2.31    5.59
  -3  -3  -8   33.08    5.84
   3   3   8   22.91    6.02
   3   3   9   -3.06    8.12
   3   3  10    3.17    4.17
   3   3  10    0.15    5.30
   3   3  10    4.12    6.62
   3   3  11    8.67    4.86
  -3  -3 -11   16.45    3.78
   3   3  11   29.63    5.03
   3   3  11   23.28    3.65
   3   3  12    3.06    4.34
  -3  -4  17    2.84    5.30
  -3  -4  17   -1.55    5.71
  -3  -4  16   42.43    7.75
  -3  -4  16   27.33    8.28
  -3  -4  15   72.74   12.09
  -3  -4  15   72.17   13.17
  -3  -4  15   94.85    8.94
  -3  -4  14  115.14   13.84
  -3  -4  14  102.82   11.20
  -3  -4  14  106.54   14.54
  -3  -4  14  123.50   13.31
  -3  -4  14  114.27   10.74
  -3  -4  14  124.04   15.65
  -3  -4  14  126.33   11.28
  -3  -4  13    3.75    4.55
  -3  -4  13   -4.11   10.16
  -3  -4  13   12.10    9.01
  -3  -4  13    6.75    7.56
  -3  -4  13   -3.70   11.46
  -3  -4  13    5.52    5.26
  -3  -4  13   11.60    3.89
  -3  -4  12   36.50    5.35
  -3  -4  12   24.70   12.91
  -3  -4  12   38.65    6.04
  -3  -4  12   35.63    9.89
  -3  -4  12   43.94   11.06
  -3  -4  12   44.40   11.25
  -3  -4  12   34.57    8.16
  -3  -4  12   38.03    6.51
  -3  -4  11   12.05    6.87
  -3  -4  11   14.31    5.74
  -3  -4  11   17.58   10.07
  -3  -4  11   20.36    9.05
  -3  -4  11    3.37    9.75
  -3  -4  11    1.33   11.86
  -3  -4  11    5.78    4.14
  -3  -4  11    9.88    4.73
  -3  -4  11   10.47    3.55
  -3  -4  10   33.56    7.05
  -3  -4  10   26.56    6.19
  -3  -4  10   27.23    9.99
  -3  -4  10   25.44    8.65
  -3  -4  10   38.55    9.79
  -3  -4  10   37.68   12.00
  -3  -4  10   21.67    7.20
  -3  -4  10   35.58    5.00
  -3  -4  10   28.28    5.54
  -3  -4  10   32.77    4.40
  -3  -4   9    7.65    5.97
  -3  -4   9    3.16    5.12
  -3  -4   9   13.36   11.16
  -3  -4   9    1.91    3.09
  -3  -4   9    8.78    9.09
  -3  -4   9    6.07    4.22
  -3  -4   9    7.25    8.51
  -3  -4   9   12.08    7.54
  -3  -4   9    6.14    3.94
  -3  -4   9    1.59    5.81
  -3  -4   8   39.11    6.42
  -3  -4   8   38.20    9.79
  -3  -4   8   29.36    8.78
  -3  -4   8   44.10    6.72
  -3  -4   8   35.41    5.24
  -3  -4   8   35.02    4.33
  -3  -4   8   36.80    8.05
  -3  -4   7  320.94   27.47
  -3  -4   7  313.57   26.77
  -3  -4   7  345.23   31.05
  -3  -4   6   15.82    4.67
  -3  -4   6   15.95    2.88
  -3  -4   6   23.51   11.11
  -3  -4   6   20.95    6.91
  -3  -4   5   12.79    6.78
  -3  -4   5   11.70    3.94
  -3  -4   5   22.73   11.49
  -3  -4   5   13.97    2.75
  -3  -4   5   16.91    4.31
  -3  -4   4  498.95   41.03
  -3  -4   4  483.49   44.57
  -3  -4   4  469.32   40.18
  -3  -4   4  469.12   40.25
  -3  -4   3 1429.76  116.73
  -3  -4   3 1255.81  119.15
  -3  -4   3 1438.70  116.26
  -3  -4   3 1429.24  116.19
   3   4  -3 1033.51  118.09
  -3  -4   2 1711.41  136.15
  -3  -4   2 1626.82  138.69
  -3  -4   2 1573.22  135.62
  -3  -4   2 1713.15  135.63
   3   4  -2 1222.10  137.99
  -3  -4   1 1994.54  171.23
  -3  -4   1 1994.97  168.97
  -3  -4   1 2029.13  168.51
  -3  -4   1 2025.44  168.52
  -3  -4   0 1267.34  102.67
   3   4   0 1073.12  103.84
  -3  -4   0 1153.44   99.84
  -3  -4   0 1245.66   99.92
   3   4   1  484.62   50.73
  -3  -4  -1  508.49   47.58
  -3  -4  -1  508.19   45.99
  -3  -4  -1  560.89   45.26
  -3  -4  -2   27.01    5.55
   3   4   2   27.17    6.89
  -3  -4  -2   32.52    8.14
  -3  -4  -2   20.63    7.89
   3   4   3   -3.57    6.16
   3   4   3   16.73   17.50
  -3  -4  -3    3.82    7.60
   3   4   4   48.05    8.64
   3   4   4   92.00   21.00
  -3  -4  -4   74.12    9.58
  -3  -4  -5  150.85   15.07
   3   4   5  136.73   14.74
   3   4   6    5.47   16.69
  -3  -4  -6   12.61    6.49
   3   4   6    4.73    6.33
  -3  -4  -7   65.55    7.92
   3   4   7   53.54    8.33
  -3  -4  -8    9.80    5.22
  -3  -4  -9    0.63    4.37
   3   4   9   15.79    6.76
  -3  -4 -10   -1.54    3.36
   3   4  10   -0.88    3.09
   3   4  10    0.88    4.57
   3   4  11    0.60    4.35
  -3  -5  17   16.29    5.71
  -3  -5  16   26.01    4.29
  -3  -5  16   13.90    7.15
  -3  -5  15    7.28    4.25
  -3  -5  15    5.48    3.26
  -3  -5  15    2.79    7.56
  -3  -5  14   16.75    8.36
  -3  -5  14   16.13    4.10
  -3  -5  14   13.37    4.68
  -3  -5  14   17.69    5.15
  -3  -5  14    4.17    8.64
  -3  -5  13   15.06    7.69
  -3  -5  13   -1.58    4.69
  -3  -5  13    0.99    5.19
  -3  -5  13   18.26    9.10
  -3  -5  13    4.17    3.96
  -3  -5  12   24.02    5.50
  -3  -5  12   27.26    5.04
  -3  -5  12   20.47    6.12
  -3  -5  12   19.97    9.21
  -3  -5  11    0.51    8.78
  -3  -5  11    0.19    4.86
  -3  -5  11    4.27    4.50
  -3  -5  11   -2.67    6.68
  -3  -5  11    7.98    6.69
  -3  -5  11    5.39   12.59
  -3  -5  11    2.19    5.75
  -3  -5  10   10.98    3.50
  -3  -5  10    1.67    8.04
  -3  -5  10   14.65    4.94
  -3  -5  10    9.56    4.50
  -3  -5  10    0.83    6.40
  -3  -5  10    9.13    6.49
  -3  -5  10    8.69   12.32
  -3  -5  10    8.84    5.68
  -3  -5   9  -21.70   12.26
  -3  -5   9    3.31    5.92
  -3  -5   9    5.30    4.31
  -3  -5   9    2.20    6.11
   3   5  -9    3.00    8.07
  -3  -5   9    0.42    3.16
  -3  -5   9    1.72    5.18
  -3  -5   9   -1.06    4.54
  -3  -5   9    4.16    7.21
  -3  -5   8   54.33    6.81
  -3  -5   8   49.07    7.06
  -3  -5   8   57.63    7.99
  -3  -5   8   50.64   11.61
  -3  -5   8   64.47   13.37
  -3  -5   8   65.36    7.85
  -3  -5   8   52.54    5.76
  -3  -5   8   68.87    7.67
  -3  -5   8   57.42    6.99
  -3  -5   8   49.09    9.01
  -3  -5   7    5.98    5.54
  -3  -5   7    3.89    2.86
  -3  -5   7   -1.45    6.09
  -3  -5   7    7.82    6.88
  -3  -5   7    7.99   11.45
  -3  -5   7   14.74   11.09
  -3  -5   7    1.03    4.91
  -3  -5   6   26.10   11.61
  -3  -5   6   22.28    3.35
  -3  -5   6   20.21    5.11
  -3  -5   6   15.84    7.26
  -3  -5   6   26.22    7.09
  -3  -5   5  126.66   13.82
  -3  -5   5  127.61   12.26
  -3  -5   5  138.63   13.92
  -3  -5   5  132.85   12.29
  -3  -5   5  139.55   18.79
  -3  -5   4  526.89   42.73
  -3  -5   4  408.72   43.37
  -3  -5   4  509.93   43.50
  -3  -5   4  438.05   46.90
  -3  -5   4  537.78   42.69
  -3  -5   3  420.18   41.56
  -3  -5   3  498.72   40.84
  -3  -5   3  514.25   41.81
  -3  -5   3  483.50   45.18
  -3  -5   2   52.77   13.13
  -3  -5   2   62.55    9.52
  -3  -5   2   54.73    8.47
  -3  -5   2   64.34    8.05
  -3  -5   2   61.96    6.92
   3   5  -2   37.66   15.98
  -3  -5   1   17.97    7.61
  -3  -5   1    5.34    5.94
  -3  -5   1   10.52    6.42
  -3  -5   1    9.00   10.25
  -3  -5   1    5.18    4.36
   3   5  -1   34.51   16.31
  -3  -5   0   -0.13    4.51
   3   5   0   -1.64   17.12
   3   5   0    3.60    6.95
  -3  -5   0   -0.37    5.42
  -3  -5   0   -2.63    7.44
  -3  -5   0   -5.40    9.43
  -3  -5  -1   91.49    9.51
  -3  -5  -1   80.87   11.47
   3   5   1  103.91   11.22
   3   5   1   90.67   20.64
   3   5   1   97.64   12.46
  -3  -5  -1   64.30   12.47
  -3  -5  -2   11.98    8.04
  -3  -5  -2    5.95    5.11
   3   5   2  -13.00   17.98
   3   5   2    2.15    7.17
  -3  -5  -3   31.10    8.31
  -3  -5  -3   29.36    6.37
   3   5   3   21.96   18.16
   3   5   3   30.88    7.88
  -3  -5  -4   63.66    9.23
  -3  -5  -4   58.17    7.97
   3   5   4   44.84   19.20
   3   5   4   56.98    9.29
   3   5   5  214.14   27.33
   3   5   5  183.18   19.79
  -3  -5  -5  253.69   19.74
  -3  -5  -5  194.05   19.22
  -3  -5  -6  135.58   11.31
  -3  -5  -6  105.50   11.27
  -3  -5  -7  168.97   14.54
  -3  -5  -7  181.74   14.27
   3   5   8  108.89   10.47
  -3  -5  -8  105.25    9.28
   3   5   9   58.66    6.58
  -3  -5  -9   45.72    5.80
   3   5   9   52.58    5.74
   3   5  10   11.65    4.15
  -3  -6  16   25.11    4.15
  -3  -6  16   20.60    6.81
  -3  -6  15   10.41    3.64
  -3  -6  15    8.60    4.19
  -3  -6  13   95.72   10.79
  -3  -6  13  111.62   10.51
  -3  -6  13  109.03   10.89
  -3  -6  13   93.69   13.20
  -3  -6  13  128.51   12.66
  -3  -6  12   35.19    7.91
  -3  -6  12   25.32    5.45
  -3  -6  12   28.10    6.45
  -3  -6  12   17.11    9.26
  -3  -6  12   32.30    5.80
  -3  -6  11   61.43   10.95
  -3  -6  11   76.14    8.65
  -3  -6  11   79.49    8.42
  -3  -6  11   69.73    8.94
  -3  -6  10  105.37   10.70
  -3  -6  10   83.85   11.35
  -3  -6  10  123.12   10.79
  -3  -6  10  106.37   10.38
  -3  -6  10  105.55   11.44
  -3  -6   9  113.80   10.37
  -3  -6   9  130.25   12.10
  -3  -6   9  111.76   11.49
  -3  -6   9   97.44   12.07
  -3  -6   9  134.03   11.58
  -3  -6   9  125.34   11.38
   3   6  -9  128.30   15.86
  -3  -6   8  156.87   13.40
  -3  -6   8  139.21   14.66
  -3  -6   8  148.86   14.35
   3   6  -8  175.58   18.89
  -3  -6   8  158.69   14.32
  -3  -6   8  139.92   14.62
  -3  -6   7    1.72    4.40
  -3  -6   7    3.67    4.76
  -3  -6   7   14.24   11.74
  -3  -6   7    3.33    7.65
  -3  -6   7    2.67    5.10
  -3  -6   6   -0.78    7.46
  -3  -6   6   -2.04    5.09
  -3  -6   6   -2.12    7.66
  -3  -6   6    5.84   12.33
  -3  -6   5   -3.95    4.63
  -3  -6   5    8.97    7.70
  -3  -6   5    1.18    4.58
  -3  -6   5   -0.21    7.83
  -3  -6   5    0.85   12.74
  -3  -6   4    8.50    5.21
  -3  -6   4    1.80    7.66
  -3  -6   4    8.99    4.63
  -3  -6   4    3.92    8.14
  -3  -6   4    5.82   12.44
  -3  -6   3   -0.89    8.28
  -3  -6   3    6.35   12.57
  -3  -6   3   -4.20    7.11
   3   6  -3  -13.26    7.52
  -3  -6   3    4.41    4.61
  -3  -6   3    5.98    5.64
  -3  -6   2   68.12    8.40
   3   6  -2   86.83   10.76
  -3  -6   2   81.25   14.56
  -3  -6   2   85.28   11.17
  -3  -6   2   85.05    9.85
   3   6  -2   59.85   17.97
   3   6  -1    4.18    7.56
  -3  -6   1    2.02    6.93
   3   6  -1    8.16    9.82
   3   6  -1    5.07   16.81
  -3  -6   1    8.97    4.90
   3   6   0    6.89    7.89
  -3  -6   0    7.90    8.00
   3   6   0   11.98    9.62
   3   6   0   21.71   18.26
  -3  -6   0    6.91    5.08
   3   6   1   -4.10    7.89
  -3  -6  -1    5.30    8.30
   3   6   1   -4.43    9.01
  -3  -6  -1    8.83    5.39
   3   6   1   11.39   18.24
  -3  -6  -2   42.50    7.28
   3   6   2   30.67   18.87
  -3  -6  -2   48.01    9.27
   3   6   2   63.98    9.62
   3   6   3  148.66   16.71
   3   6   3  158.81   24.69
  -3  -6  -3  201.94   16.58
  -3  -6  -3  149.24   15.54
   3   6   4  127.07   14.98
  -3  -6  -4  171.05   14.74
  -3  -6  -4  135.03   14.04
  -3  -6  -5   78.44    9.06
  -3  -6  -6   65.58    7.10
  -3  -6  -6   61.99    7.25
   3   6   7   22.27    5.53
   3   6   7   26.89    6.46
  -3  -6  -7   29.28    4.87
   3   6   8    7.24    3.42
  -3  -7  16   95.79    8.82
  -3  -7  15  145.50   13.24
  -3  -7  15  150.26   13.23
  -3  -7  14  366.26   31.78
  -3  -7  14  417.21   31.93
  -3  -7  14  307.87   32.69
  -3  -7  13  534.61   46.04
  -3  -7  12  508.70   38.52
  -3  -7  12  511.39   38.22
  -3  -7  12  362.25   38.60
  -3  -7  12  367.22   37.75
  -3  -7  12  481.37   37.93
  -3  -7  11  195.43   19.51
  -3  -7  11  239.33   19.69
  -3  -7  11  251.32   19.61
  -3  -7  11  168.91   20.08
  -3  -7  10   15.28    5.53
   3   7 -10    7.40   10.02
  -3  -7  10   16.22    5.05
  -3  -7  10    9.47    6.09
  -3  -7   9    1.34    5.82
  -3  -7   9   -1.69    6.18
   3   7  -9    8.07   11.01
  -3  -7   9    0.19    4.54
  -3  -7   9    2.63    5.23
  -3  -7   8   47.22    7.73
   3   7  -8   68.39   13.95
  -3  -7   8   47.34    7.16
  -3  -7   7   15.43    6.00
   3   7  -7   27.20   13.36
  -3  -7   7   19.52    5.70
  -3  -7   6   74.89   12.39
  -3  -7   6   87.73   10.37
   3   7  -6   98.75   17.51
  -3  -7   6  112.54   10.37
   3   7  -5   16.33   13.43
  -3  -7   5   -1.73    5.26
  -3  -7   5   13.15    9.02
   3   7  -4   20.69    8.18
  -3  -7   4   28.81    6.43
   3   7  -4   25.51   13.31
  -3  -7   4   20.50    5.75
  -3  -7   4    8.82    9.39
  -3  -7   3   61.89    8.24
  -3  -7   3   84.78    9.40
   3   7  -3   57.65   14.50
   3   7  -3   62.24   10.54
  -3  -7   2   80.40   10.09
   3   7  -2   84.08   19.10
   3   7  -2  106.43   15.84
   3   7  -2   86.46   12.37
  -3  -7   2  126.24   11.71
   3   7  -1   36.23   17.73
  -3  -7   1   28.35    6.28
   3   7  -1   38.41   11.63
   3   7  -1   26.94    9.12
  -3  -7   1   40.32    8.75
   3   7   0   33.81   17.32
   3   7   0   21.36   10.52
  -3  -7   0   13.75    8.55
   3   7   0   12.22    8.49
  -3  -7  -1    6.01    7.83
   3   7   1   -4.85    8.36
  -3  -7  -1   -2.16    5.25
   3   7   1   20.26   17.05
  -3  -7  -2   -3.65    7.10
   3   7   2    9.96    8.04
  -3  -7  -2    6.90    5.41
  -3  -7  -3    0.17    5.33
  -3  -7  -4   36.04    6.33
   3   7   4   26.16    7.38
  -3  -7  -4   21.96    5.71
   3   7   5   10.65    5.90
  -3  -7  -5    7.88    4.43
  -3  -7  -6    5.39    3.51
   3   7   6    0.12    4.75
   3   7   6    4.11    4.99
   3   7   7   -0.07    2.98
  -3  -8  16   11.74    2.70
  -3  -8  15   13.84    3.56
  -3  -8  15   12.78    3.41
  -3  -8  14    0.60    4.05
  -3  -8  14    5.25    3.61
  -3  -8  13    6.86    4.67
  -3  -8  13   -3.22    4.21
  -3  -8  11   -0.76    4.91
  -3  -8  11   -0.35    5.62
  -3  -8  10   42.44    8.22
  -3  -8  10   44.03    7.52
  -3  -8  10   62.86    7.22
  -3  -8   9   20.07    5.62
  -3  -8   9   14.46    6.13
   3   8  -9    3.21   12.12
  -3  -8   9    8.98    6.40
   3   8  -8  126.55   21.16
  -3  -8   8  148.86   15.16
  -3  -8   8  164.11   14.85
  -3  -8   7   21.19    5.97
   3   8  -7   45.71   14.15
   3   8  -6  293.73   40.53
  -3  -8   6  436.67   35.71
   3   8  -5  461.35   50.94
  -3  -8   5  550.55   45.94
   3   8  -4  421.74   41.81
   3   8  -3  338.53   31.31
  -3  -8   3  318.47   25.70
  -3  -8   2   96.86   10.73
   3   8  -2   94.05   12.75
   3   8  -2  108.67   16.94
   3   8  -1   24.64    9.16
  -3  -8   1   40.30    6.78
  -3  -8   1   47.62    8.61
   3   8   0   15.12    8.23
  -3  -8   0    9.93    5.49
  -3  -8   0    9.53    7.48
  -3  -8  -1   12.21    5.49
  -3  -8  -2   50.23    7.12
   3   8   2   51.60    8.83
   3   8   3   58.18    8.39
   3   8   3   44.13    8.73
  -3  -8  -3   64.43    7.19
  -3  -8  -4   12.64    4.09
   3   8   4    8.63    5.49
   3   8   5    0.19    4.04
  -3  -9  15    7.67    2.75
  -3  -9  15    8.31    2.63
  -3  -9  14   -0.32    3.23
  -3  -9  14   -0.28    3.34
  -3  -9  13    5.82    3.77
  -3  -9  13    0.90    4.20
  -3  -9  12   11.15    5.04
  -3  -9  12   22.50    4.63
  -3  -9  11   30.13    5.79
  -3  -9  11   16.53    6.46
  -3  -9  11   31.13    5.35
  -3  -9  10    6.06    5.34
  -3  -9  10   -1.59    6.19
  -3  -9  10    4.44    4.65
  -3  -9   9    6.19    6.30
  -3  -9   8   -4.99    6.06
  -3  -9   7   69.75    9.05
  -3  -9   6   41.04    7.33
  -3  -9   5   29.03    6.58
  -3  -9   4   -0.19    5.62
   3   9  -3   11.29    7.69
  -3  -9   3    7.50    5.64
   3   9  -2    0.23    7.78
  -3  -9   2   22.26    5.82
   3   9  -1   -5.34    7.30
  -3  -9   1    0.81    5.06
   3   9   0    3.29    6.90
  -3  -9   0    0.74    4.79
   3   9   1   -2.68    6.33
  -3  -9  -1    8.85    4.57
   3   9   1    7.62    6.91
   3   9   2   65.66    9.37
   3   9   2   73.78    9.41
  -3  -9  -2   97.23    8.52
   3   9   3   51.00    6.60
  -3 -10  14  132.77   11.61
  -3 -10  13   71.17    7.51
  -3 -10  13   89.81    7.65
  -3 -10  12   63.93    5.86
  -3 -10  12   38.42    5.96
  -3 -10  11   26.05    4.49
  -3 -10  11   24.07    5.01
  -3 -10  10   16.51    4.25
  -3 -10  10   12.27    4.99
  -3 -10  10   10.25    5.43
  -3 -10   9    5.80    3.96
  -3 -10   9    0.83    4.90
  -3 -10   9   -2.47    5.43
  -3 -10   8   13.07    4.15
  -3 -10   8    4.96    5.18
  -3 -10   8    6.94    5.54
   3  10  -7   11.55    6.94
  -3 -10   7   11.62    5.69
   3  10  -6   18.57    8.31
  -3 -10   6   22.15    5.93
   3  10  -5   -0.50    8.41
  -3 -10   5    4.06    5.31
   3  10  -4   10.82    8.98
  -3 -10   4    9.69    5.31
   3  10  -3    5.76    8.46
  -3 -10   3   -5.51    4.89
   3  10  -2    8.67    7.81
   3  10  -2   -9.34    5.81
  -3 -10   2   -1.99    4.58
   3  10  -1    5.28    7.04
   3  10  -1   25.46    5.58
  -3 -10   1   13.34    4.48
   3  10   0   10.68    4.63
   3  10   0    2.41    5.54
   3  10   1    8.44    3.46
   3  10   1    1.71    3.62
  -3 -11  10    5.92    3.35
  -3 -11   9    7.90    3.69
  -3 -11   8    1.63    3.77
  -3 -11   7    1.47    3.80
   3  11  -6    2.51    5.07
  -3 -11   6    0.90    3.72
   3  11  -5    6.64    5.55
  -3 -11   5    3.02    3.57
   3  11  -4    9.86    5.69
  -3 -11   4    0.04    3.14
   3  11  -3    4.18    4.99
  -4  14  -4    6.64    5.48
  -4  14  -5    0.15    6.75
  -4  14  -5   18.70    6.42
  -4  14  -6    4.20    7.26
  -4  14  -6    0.14    6.55
  -4  14  -7   -4.29    7.05
  -4  13   0   67.07    8.86
  -4  13  -1   99.96   11.19
  -4  13  -1   74.77   10.55
  -4  13  -2   20.96    9.02
  -4  13  -2   16.88    8.02
  -4  13  -2   27.09    8.38
  -4  13  -3   20.10    8.48
  -4  13  -3   -2.38    9.15
   4 -13   3    9.89    6.38
  -4  13  -4    8.92    8.18
  -4  13  -4   -9.00   10.32
   4 -13   4    4.53    6.74
   4 -13   5    2.52    5.35
  -4  13  -5   -7.76    7.96
  -4  13  -5    0.29   10.81
   4 -13   5    1.23    6.98
   4 -13   6    1.75    5.27
  -4  13  -6   14.80   11.21
   4 -13   6   -6.87    7.05
   4 -13   7   11.39    5.26
  -4  13  -7   -1.17   10.87
   4 -13   7    7.21    6.84
   4 -13   8    6.38    4.86
   4 -13   8    4.39    6.24
  -4  13  -8   -1.06   10.06
   4 -13   9    1.70    4.56
   4 -13   9   -1.95    4.42
  -4  13 -10   11.95    6.41
   4 -13  10    4.09    3.70
   4 -13  10    2.35    4.38
   4 -13  11    0.06    3.69
  -4  12   3   50.11    6.60
  -4  12   2   18.17    6.19
  -4  12   2   16.83    7.13
  -4  12   1   11.60    7.53
  -4  12   1    0.22    8.63
  -4  12   1   16.73    5.75
  -4  12   0   -4.08    9.35
  -4  12   0    8.38    8.53
  -4  12   0    8.08    7.29
   4 -12   1    0.17    6.68
  -4  12  -1  -10.13    9.44
  -4  12  -1   -8.74    9.30
   4 -12   2   39.39    8.35
  -4  12  -2   24.05   10.71
   4 -12   3    8.67    7.91
  -4  12  -3  -10.44   10.12
   4 -12   4   -6.60    8.60
  -4  12  -4  -13.58    9.88
   4 -12   5    8.54    8.53
  -4  12  -5    5.11    9.26
   4 -12   6   90.24   10.00
   4 -12   6   95.29   11.64
  -4  12  -6   59.76   11.61
   4 -12   7  146.42   13.89
   4 -12   7  132.04   15.04
   4 -12   8  245.56   20.53
   4 -12   8  200.64   21.22
  -4  12  -9  137.24   19.57
   4 -12   9  168.87   17.48
  -4  12 -10   48.46   10.20
   4 -12  10   70.17    7.62
   4 -12  10   52.74    7.61
   4 -12  11   39.32    5.40
   4 -12  11   20.42    5.81
   4 -12  12   -0.05    3.53
   4 -12  12    0.75    4.40
   4 -12  13   -0.76    2.95
  -4  11   5    2.59    4.24
  -4  11   4   14.00    6.50
  -4  11   4    4.49    6.01
  -4  11   3   16.14    6.77
  -4  11   3    3.89    6.73
  -4  11   3    9.39    8.44
  -4  11   2   76.87   10.38
  -4  11   2   66.37   11.17
  -4  11   2   87.64   12.19
  -4  11   1   36.11    8.90
  -4  11   1   34.79   10.65
  -4  11   1   38.63    9.91
  -4  11   1   26.84    8.29
   4 -11   0   14.81    7.13
  -4  11   0    7.58    7.47
   4 -11   1   -0.22    7.77
  -4  11  -1  -11.08   10.51
   4 -11   2   84.60   10.78
  -4  11  -2   44.90   12.95
   4 -11   3  239.60   21.38
  -4  11  -3  195.33   22.85
   4 -11   4  586.39   51.21
  -4  11  -4  595.25   52.11
   4 -11   5  988.24   83.40
  -4  11  -5  970.09   83.97
   4 -11   6  283.18   24.48
  -4  11  -6  237.83   24.91
   4 -11   7  135.90   13.68
   4 -11   8   30.86    8.10
   4 -11   9   -6.77    6.81
   4 -11  10   29.77    6.44
   4 -11  10   31.13    6.61
   4 -11  11   42.55    6.70
   4 -11  11   36.64    6.36
   4 -11  11   31.12    5.55
   4 -11  12   28.32    5.16
   4 -11  12   42.25    5.59
   4 -11  12   32.53    6.32
   4 -11  13    9.18    3.57
   4 -11  13    6.18    3.70
   4 -11  13    6.28    4.13
   4 -11  14   11.45    3.09
  -4  10   6   -1.48    5.79
  -4  10   6    3.78    5.49
  -4  10   5   14.56    7.50
  -4  10   5   -7.61    7.49
  -4  10   5   -4.14    6.74
  -4  10   4   -3.49    8.89
  -4  10   4    8.24    6.83
  -4  10   4    2.21    7.36
  -4  10   4   11.62    9.21
  -4  10   3   14.07   10.71
  -4  10   2   33.66   11.28
  -4  10   2   26.36   11.97
  -4  10   2   43.53   10.08
  -4  10   2   24.49    8.88
  -4  10   1   10.59    9.63
  -4  10   1    2.34    7.99
   4 -10  -1   -1.61    6.81
  -4  10   0   23.24   10.80
   4 -10   0   34.78   13.94
  -4  10   0   21.91    8.34
   4 -10   0   20.23    7.02
   4 -10   1  -10.30   14.05
  -4  10  -1   -2.73   12.87
  -4  10  -1    3.92   10.58
  -4  10  -2    0.96   13.66
  -4  10  -2   18.96   11.00
  -4  10  -3    8.97   13.84
  -4  10  -3   -0.35   10.44
  -4  10  -4   -4.10   10.04
  -4  10  -4   -3.06   14.44
   4 -10   4   -7.59    7.52
  -4  10  -5   16.41   15.49
  -4  10  -5   10.11    9.70
  -4  10  -6    1.02   14.65
  -4  10  -6   20.72    8.80
  -4  10  -7   38.37   16.24
   4 -10   7   78.67    9.41
   4 -10   8   18.12    6.68
   4 -10   8   27.93   12.73
   4 -10   8   36.92    7.26
   4 -10   8   29.43    5.29
   4 -10   9    6.08    6.50
   4 -10   9   -0.11    4.68
   4 -10  10  129.64   12.66
   4 -10  10  148.32   13.32
   4 -10  10  125.58   13.32
   4 -10  11  176.74   16.10
   4 -10  12  111.40   13.21
   4 -10  12  136.36   13.71
   4 -10  13  313.53   25.17
   4 -10  13  283.92   25.23
   4 -10  13  280.71   25.06
   4 -10  14  292.02   22.58
   4 -10  14  225.73   22.51
   4 -10  14  274.97   22.49
   4 -10  15  222.25   18.91
  -4   9   8    0.61    4.79
  -4   9   8    0.70    4.16
  -4   9   7   35.15    7.12
  -4   9   7   25.98    7.14
  -4   9   7   42.91    8.07
  -4   9   6   94.13   11.34
  -4   9   6   70.73   10.70
  -4   9   6   92.39   12.07
  -4   9   5  182.06   18.13
  -4   9   5  197.83   19.93
  -4   9   4  204.61   24.06
  -4   9   4  265.84   23.17
  -4   9   4  223.11   24.32
  -4   9   4  263.44   23.25
  -4   9   3   46.34    9.79
  -4   9   3   58.59   11.78
  -4   9   2  128.83   14.70
  -4   9   2  127.33   15.47
   4  -9  -1  216.44   19.81
  -4   9   1  224.68   21.78
  -4   9   1  196.23   20.62
  -4   9   0   32.11    9.14
  -4   9   0   41.41   11.28
  -4   9   0   49.62   13.87
   4  -9   0   61.10    8.36
  -4   9  -1    6.05    7.12
   4  -9   1   -1.44    6.69
  -4   9  -1    0.97    9.69
  -4   9  -1   -0.85   12.82
   4  -9   2   26.67    7.49
  -4   9  -2   37.40   10.51
  -4   9  -2   19.14   13.92
   4  -9   3    0.24    6.68
  -4   9  -3    3.10    9.42
  -4   9  -3    1.78   13.61
   4  -9   4    7.20    7.04
  -4   9  -4   19.86   14.15
  -4   9  -4    8.16    9.14
   4  -9   5   -6.83    6.77
  -4   9  -5   -5.44   13.79
   4  -9   5   -3.55    3.88
  -4   9  -5   -8.62    8.57
   4  -9   6  123.82   13.69
   4  -9   6  142.47   12.34
  -4   9  -6  112.18   19.85
  -4   9  -6  126.22   14.64
   4  -9   7    8.54    6.11
   4  -9   7    4.09    4.39
   4  -9   7    9.00    6.03
  -4   9  -7    3.54   12.80
   4  -9   8   37.18    6.89
   4  -9   8   27.64    5.23
   4  -9   9   65.12    8.74
   4  -9  10  174.57   16.09
   4  -9  10  162.41   16.52
   4  -9  10  194.25   16.63
   4  -9  11   70.13    8.76
   4  -9  11   81.60    9.13
   4  -9  11   82.00    9.59
   4  -9  12   72.79    8.47
   4  -9  13   10.32    7.11
   4  -9  13   18.53    4.97
   4  -9  13   20.19    5.33
   4  -9  13   23.34    4.91
   4  -9  14   -1.82    6.11
   4  -9  14   -0.16    3.66
   4  -9  14   -1.65    3.93
   4  -9  14    1.43    3.76
   4  -9  15    3.37    2.86
   4  -9  15    4.87    4.93
   4  -9  15   -0.56    3.07
  -4   8   9   27.24    5.58
  -4   8   9   23.76    5.86
  -4   8   8   86.97    9.84
  -4   8   8   96.16   10.97
  -4   8   7  106.40   13.80
  -4   8   6  118.39   14.33
  -4   8   6  105.19   13.11
  -4   8   6  114.49   15.29
  -4   8   5   43.93   11.76
  -4   8   5   55.91    9.36
  -4   8   5   70.65   10.35
  -4   8   5   63.24   13.52
  -4   8   4   10.75    7.88
  -4   8   4    5.59    8.42
  -4   8   4   17.73   10.53
  -4   8   3   16.55    8.32
  -4   8   3   20.50    8.92
  -4   8   2   40.13    9.09
   4  -8  -2   49.54    7.30
  -4   8   2   60.14   10.27
   4  -8  -1   71.83    8.30
  -4   8   1   50.07   10.45
  -4   8   1   53.50    9.53
  -4   8   1   60.88   13.12
  -4   8   0   14.66    6.82
   4  -8   0    9.63    6.01
  -4   8   0   16.11    8.63
  -4   8   0    7.85   10.89
  -4   8  -1   18.56    6.45
  -4   8  -1    9.31    8.54
  -4   8  -1    6.54   11.63
   4  -8   1   -1.22    5.87
  -4   8  -2   60.22   10.18
  -4   8  -2   43.63   13.80
   4  -8   2   57.69    8.22
  -4   8  -3  360.57   32.74
  -4   8  -3  298.17   35.76
   4  -8   3  389.81   32.11
  -4   8  -4  657.01   71.47
  -4   8  -4  718.65   68.76
   4  -8   4  847.24   67.62
   4  -8   4  814.68   68.46
  -4   8  -5  825.39   87.92
  -4   8  -5  870.03   85.10
   4  -8   5  993.96   84.93
   4  -8   5 1083.90   84.19
   4  -8   6  625.78   57.10
  -4   8  -6  528.48   60.31
   4  -8   6  714.22   56.49
   4  -8   7  357.10   28.67
   4  -8   7  352.95   28.89
   4  -8   7  295.11   29.04
   4  -8   7  336.00   28.52
   4  -8   8  104.38    9.95
   4  -8   8   82.30   10.24
   4  -8   8  110.20   10.63
   4  -8   9   20.22    6.42
   4  -8   9   16.32    5.37
   4  -8  10   47.08    7.54
   4  -8  10   54.65    7.97
   4  -8  10   42.08    8.51
   4  -8  11   57.05    9.10
   4  -8  11   38.70    8.18
   4  -8  11   31.78    7.18
   4  -8  11   72.23    7.41
   4  -8  12   12.66    7.90
   4  -8  12   30.50    6.45
   4  -8  12   22.52    5.92
   4  -8  12   25.53    5.64
   4  -8  13   11.95    7.65
   4  -8  13   24.03    5.27
   4  -8  13   23.66    5.08
   4  -8  14   -1.97    6.72
   4  -8  14    8.08    4.05
   4  -8  14    8.23    4.13
   4  -8  14    4.00    4.10
   4  -8  15   36.94    4.98
   4  -8  15   48.83    4.94
   4  -8  15   35.52    6.93
   4  -8  16    1.05    4.12
  -4   7  11    6.88    4.64
  -4   7  10    9.79    5.07
  -4   7  10    4.11    6.53
  -4   7   9    2.36    6.96
  -4   7   9    5.22    5.94
  -4   7   9    4.43    6.31
  -4   7   9    8.86    8.52
  -4   7   8   23.84    7.61
  -4   7   8   21.55   10.35
  -4   7   7   18.08    7.95
  -4   7   7   29.15   11.70
  -4   7   7   26.29    9.49
  -4   7   6   60.90   12.10
  -4   7   6   75.30   10.64
  -4   7   5   27.70   11.21
  -4   7   5   63.56    8.94
  -4   7   5   45.51    9.28
  -4   7   4   18.55   10.20
  -4   7   4   29.14    7.88
  -4   7   4   26.27    8.05
  -4   7   3    0.98    7.32
  -4   7   3   -6.34    7.37
   4  -7  -3    1.30    4.69
  -4   7   2   79.75   10.98
  -4   7   2   78.06   10.29
   4  -7  -2   84.30    9.00
  -4   7   1  213.26   20.69
  -4   7   1  216.31   20.17
   4  -7  -1  227.68   19.64
  -4   7   1  195.71   22.68
   4  -7   0  946.34   77.58
  -4   7   0  899.14   78.05
  -4   7   0  876.54   80.13
   4  -7   1  948.66   81.95
  -4   7  -1 1014.86   82.47
  -4   7  -1  953.46   84.63
   4  -7   2  550.21   46.05
  -4   7  -2  499.77   48.97
  -4   7  -3  486.27   51.04
   4  -7   3  546.23   48.10
   4  -7   3  577.68   47.36
  -4   7  -4  218.22   26.64
   4  -7   4  266.96   22.15
   4  -7   4  251.06   23.01
  -4   7  -5   43.32   11.87
   4  -7   5   40.95    6.34
   4  -7   5   42.98    5.09
   4  -7   6    6.57    3.63
   4  -7   6   13.18    4.84
  -4   7  -6    0.64   10.65
   4  -7   6    6.60    4.96
   4  -7   6    7.99    3.79
   4  -7   7  217.50   19.99
   4  -7   7  238.81   19.52
   4  -7   7  209.28   19.32
   4  -7   7  190.48   19.64
   4  -7   7  254.58   19.76
   4  -7   8   23.74    6.76
   4  -7   8   28.08    5.33
   4  -7   8   31.70    6.21
   4  -7   9  167.14   16.18
   4  -7   9  154.29   15.22
   4  -7   9  175.52   15.60
   4  -7   9  168.21   15.51
   4  -7  10   39.72    6.70
   4  -7  10   46.58    7.69
   4  -7  10   24.65    6.60
   4  -7  10   41.28    8.03
   4  -7  11  168.03   17.23
   4  -7  11  151.69   16.62
   4  -7  11  195.01   16.16
   4  -7  12  194.02   17.05
   4  -7  12  158.50   18.05
   4  -7  12  173.06   17.00
   4  -7  12  198.48   16.77
   4  -7  13  273.15   23.97
   4  -7  14  188.51   17.59
   4  -7  14  197.02   17.65
   4  -7  15   70.00   12.40
   4  -7  15  112.95   11.14
   4  -7  16   16.98    4.95
  -4   6  12   -7.16    5.66
  -4   6  12    5.15    4.79
  -4   6  11   -7.52    5.17
  -4   6  11   -1.48    6.88
  -4   6  11   -7.66    6.80
  -4   6  10    8.44    6.32
  -4   6  10   16.45    7.81
  -4   6  10   15.55    5.87
  -4   6  10    4.45    8.73
  -4   6   9   34.05    8.35
  -4   6   9   34.02    8.82
  -4   6   9   19.41    7.31
  -4   6   9   31.74   10.92
  -4   6   8   -8.51    8.66
  -4   6   8    9.31    8.11
  -4   6   8   -3.39    7.11
  -4   6   8    7.96   11.24
  -4   6   7   43.98   10.84
  -4   6   7   58.77    9.66
  -4   6   7   50.89    8.96
  -4   6   7   53.01   13.23
  -4   6   6   13.03    7.29
  -4   6   6   13.18    9.97
  -4   6   5  137.09   13.08
  -4   6   5  125.20   13.26
  -4   6   5   91.06   14.86
  -4   6   4   67.39    9.48
  -4   6   4   79.71    9.79
  -4   6   4   65.86   11.33
   4  -6  -3  246.12   22.05
  -4   6   3  267.53   22.82
  -4   6   3  246.20   23.00
   4  -6  -2  335.54   28.38
   4  -6  -2  309.28   30.09
  -4   6   1   -2.94    9.39
   4  -6  -1    4.69    4.53
   4  -6  -1   -1.22    7.01
  -4   6   0   15.26    9.52
   4  -6   0   -2.53    4.56
   4  -6   0   -0.80    7.39
   4  -6   1   13.17    4.83
  -4   6  -1    7.41    9.77
  -4   6  -2   14.01   10.27
   4  -6   2   25.83    3.32
   4  -6   2   29.78    5.32
  -4   6  -2   20.33    3.41
   4  -6   3  194.36   18.77
   4  -6   3  219.26   18.03
  -4   6  -3  187.68   22.33
   4  -6   4   82.59    8.70
   4  -6   4   83.69    7.69
  -4   6  -4   80.52   13.38
   4  -6   4   72.24   10.90
  -4   6  -5   41.74   10.53
   4  -6   5   39.13    7.74
   4  -6   5   29.10    5.27
   4  -6   5   31.97    4.42
   4  -6   6    0.63    3.98
   4  -6   6   -1.45    3.63
   4  -6   7   58.82    6.90
   4  -6   7   60.47    6.64
   4  -6   8  871.47   75.86
   4  -6   8  840.55   75.84
   4  -6   8 1017.46   75.98
   4  -6   9 1197.85   97.72
   4  -6   9  998.73   97.73
   4  -6   9 1337.89   98.34
   4  -6   9 1205.85   97.89
   4  -6  10  846.86   55.97
   4  -6  10  456.46   55.80
   4  -6  10  596.41   56.08
   4  -6  10  840.85   56.74
   4  -6  11  552.92   46.45
   4  -6  11  527.73   47.17
   4  -6  11  552.92   46.69
   4  -6  12  300.47   25.85
   4  -6  12  295.29   25.95
   4  -6  12  319.18   26.18
   4  -6  12  261.43   26.83
   4  -6  13  123.57   12.06
   4  -6  14   14.49    4.59
   4  -6  14   24.62    4.76
   4  -6  14   13.74    7.04
   4  -6  15    4.45    3.31
   4  -6  15   -1.17    6.12
   4  -6  16    4.99    4.60
  -4   5  13   15.98    6.25
  -4   5  12   22.65    6.75
  -4   5  12   13.72    7.39
  -4   5  12   16.18    5.14
  -4   5  11   18.49    8.65
  -4   5  11    6.02    8.03
  -4   5  11   15.72    6.12
  -4   5  10   73.90   10.23
  -4   5  10  107.36   12.97
  -4   5  10   97.79   12.10
  -4   5  10   89.29   11.22
  -4   5   9  357.71   33.34
  -4   5   9  436.47   34.20
  -4   5   9  355.42   33.91
  -4   5   8  795.84   67.72
  -4   5   8  689.93   68.34
  -4   5   8  921.58   68.14
  -4   5   8  756.25   68.31
  -4   5   7  364.23   29.43
  -4   5   7  237.66   30.76
  -4   5   7  274.21   30.14
  -4   5   7  392.19   29.72
  -4   5   6  745.36   56.31
  -4   5   6  699.36   56.19
  -4   5   5  249.06   28.81
  -4   5   5  361.00   28.05
  -4   5   4  171.32   15.10
  -4   5   3    0.95    2.99
   4  -5  -3   -1.97    3.90
  -4   5   2  126.10   11.59
   4  -5  -2  128.86   14.02
   4  -5  -2  144.27   12.30
   4  -5  -1    4.98    6.55
   4  -5  -1   -0.22    4.32
   4  -5   0    4.95    6.68
   4  -5   0    3.97    4.55
  -4   5   0    1.64    9.23
   4  -5   1   25.25    7.57
   4  -5   1   29.68    5.29
  -4   5  -1   21.11   10.24
   4  -5   2    0.32    6.60
   4  -5   2    5.75    4.47
  -4   5  -2    4.20    9.72
   4  -5   3  209.19   18.72
   4  -5   3  188.87   16.88
  -4   5  -3  162.11   20.09
   4  -5   4   87.43    8.75
   4  -5   4   97.60   10.91
   4  -5   4   85.36    8.10
   4  -5   5   15.77    6.31
   4  -5   5   24.15    4.16
   4  -5   5   26.54    4.35
   4  -5   6    2.44    3.89
   4  -5   6   -0.40    3.25
   4  -5   7   79.23    8.96
   4  -5   7   96.26    9.16
   4  -5   8   27.56    5.40
   4  -5   8   21.30    6.28
   4  -5   8   23.16    5.89
   4  -5   9   43.31    7.82
   4  -5   9   30.50    7.37
   4  -5  10   40.86    6.22
   4  -5  10   32.06    7.14
   4  -5  10   30.29    7.72
   4  -5  10   34.92    7.38
   4  -5  11   -4.48    7.10
   4  -5  11    2.17    5.77
   4  -5  11   -3.58    5.37
   4  -5  12    4.13    5.79
   4  -5  12   11.31    5.31
   4  -5  12    9.55    5.39
   4  -5  12    3.35    7.07
   4  -5  12   17.79    6.64
   4  -5  13   11.79    5.32
   4  -5  14   -0.10    4.31
   4  -5  14    3.73    5.64
   4  -5  14   -2.66    4.17
   4  -5  14   -0.88    6.12
   4  -5  15    1.67    4.60
   4  -5  15   13.26    3.39
   4  -5  15    9.03    5.58
   4  -5  16   10.41    4.22
  -4   4  14    7.26    6.00
  -4   4  13   10.28    6.82
  -4   4  13    4.54    4.63
  -4   4  13   11.77    7.60
  -4   4  13    9.60    6.12
  -4   4  12   57.76   10.83
  -4   4  12   60.55    8.88
  -4   4  12   83.61   10.87
  -4   4  12   90.01   10.25
  -4   4  11  160.87   16.90
  -4   4  11  161.33   17.70
  -4   4  11  192.68   17.89
  -4   4  10  259.22   25.89
  -4   4  10  270.89   25.22
  -4   4  10  324.70   26.48
  -4   4   9  124.01   12.81
  -4   4   9   89.00   12.69
  -4   4   9   81.46   14.53
  -4   4   9   84.09   11.67
  -4   4   9   99.90   11.19
  -4   4   8   23.07    8.48
  -4   4   8   17.14    8.95
  -4   4   8   -6.35   12.00
  -4   4   8   10.74    7.31
  -4   4   8   19.96    6.71
  -4   4   7    5.69    7.62
  -4   4   7   11.57    8.95
  -4   4   7  -11.31   11.80
  -4   4   7   12.15    6.73
  -4   4   7    5.49    6.08
  -4   4   6  259.77   22.21
  -4   4   6  254.90   21.95
  -4   4   6  193.62   23.10
  -4   4   5  104.70    9.85
   4  -4  -4   70.81    7.74
  -4   4   4   84.88    7.69
   4  -4  -4   78.94    9.25
  -4   4   3   19.41    3.54
   4  -4  -3   12.89    6.13
   4  -4  -3   14.53    4.01
   4  -4  -2   18.19    6.43
   4  -4  -1  149.19   15.34
   4  -4   0 1307.79  110.57
   4  -4   1  564.43   48.93
   4  -4   2 2730.33  228.73
   4  -4   3 1896.10  159.31
   4  -4   4  899.22   76.45
   4  -4   5  214.93   19.33
   4  -4   5  216.05   18.10
   4  -4   5  198.57   18.11
   4  -4   5  206.08   18.62
   4  -4   6    2.66    4.66
   4  -4   6   -0.82    4.99
   4  -4   6    1.46    3.94
   4  -4   7   19.27    5.89
   4  -4   7   30.48    6.11
   4  -4   8  134.79   10.76
   4  -4   8  101.11   11.67
   4  -4   8  110.58   11.49
   4  -4   8   77.28   11.57
   4  -4   9  107.82   10.48
   4  -4   9   96.53   11.68
   4  -4   9  110.74   11.02
   4  -4   9  102.51   11.45
   4  -4  10    8.03    6.87
   4  -4  10   13.31    5.42
   4  -4  10   19.99    5.88
   4  -4  10   18.72    6.83
  -4   4 -10    4.61    8.21
   4  -4  10   18.18    5.93
   4  -4  11    4.54    6.84
   4  -4  11    2.84    5.46
   4  -4  11    8.68    5.66
   4  -4  12    7.05    6.07
   4  -4  12   13.67    7.01
   4  -4  12    6.85    5.37
   4  -4  13   27.39    5.77
   4  -4  14   22.70    4.65
   4  -4  14   14.13    6.47
   4  -4  14   23.93    6.20
   4  -4  15   16.80    5.11
   4  -4  15   25.57    3.58
   4  -4  15   10.53    5.27
  -4   3  15  138.91   11.70
  -4   3  15  100.38   10.75
  -4   3  14   -2.55    7.58
  -4   3  14    9.15    4.44
  -4   3  14   10.35    6.95
  -4   3  13   25.95    6.60
  -4   3  13   37.78    9.34
  -4   3  13   46.63    7.97
  -4   3  13   35.62    9.45
  -4   3  12   37.73    9.38
  -4   3  12   42.94   10.10
  -4   3  12   44.03    8.07
  -4   3  11   14.21    9.96
  -4   3  11   13.93    7.81
  -4   3  11    8.18    9.52
  -4   3  10   53.79   10.46
  -4   3  10   45.20    9.56
  -4   3  10   43.77    7.56
  -4   3  10   36.74    8.92
  -4   3  10   47.08   11.53
  -4   3   9   45.34    9.74
  -4   3   9   44.59    9.61
  -4   3   9   38.58    7.44
  -4   3   9   37.38    8.67
  -4   3   9   37.14   12.00
  -4   3   8   12.01    8.35
  -4   3   8   10.37    8.53
  -4   3   8   12.21    6.30
  -4   3   8   15.22    7.20
  -4   3   8   12.10   11.15
  -4   3   7   39.60    8.62
  -4   3   7   36.52   11.66
  -4   3   7   40.51    7.86
  -4   3   7   42.35    9.77
  -4   3   7   55.50    7.38
  -4   3   6    5.95    3.75
   4  -3  -5  101.34   10.41
  -4   3   5   94.94    9.30
  -4   3   5  100.54   13.98
   4  -3  -4 1331.82  103.57
  -4   3   4 1196.40  102.43
   4  -3  -3  778.91   66.50
   4  -3  -2  563.42   48.74
   4  -3  -1  979.68   83.23
   4  -3   0  449.25   39.58
   4  -3   1  360.51   32.24
   4  -3   2    0.79    6.59
   4  -3   3   13.11    6.38
   4  -3   4  132.54   13.19
   4  -3   4  156.61   14.09
   4  -3   5   66.24    8.99
   4  -3   5   86.26    9.03
   4  -3   5   91.10    9.01
   4  -3   6   33.43    7.02
   4  -3   6   51.61    7.40
   4  -3   7  115.16   15.00
   4  -3   7  123.61   14.77
   4  -3   8  241.31   21.56
   4  -3   8  229.17   22.42
   4  -3   8  246.24   22.60
   4  -3   8  268.08   21.87
   4  -3   9  529.83   44.51
   4  -3   9  559.12   45.31
   4  -3   9  589.53   44.63
   4  -3   9  575.55   45.33
   4  -3  10  734.46   65.50
   4  -3  10  812.32   65.17
   4  -3  10  740.36   65.71
   4  -3  10  783.88   65.68
   4  -3  11  352.63   33.60
   4  -3  11  405.66   33.09
   4  -3  12  371.04   30.40
   4  -3  12  308.15   30.93
   4  -3  12  365.46   30.72
   4  -3  13   61.42    8.96
   4  -3  13   48.90    9.03
   4  -3  14    4.17    3.85
   4  -3  14   -1.30    5.26
   4  -3  14    1.37    5.45
   4  -3  15    1.95    3.78
   4  -3  15    0.61    4.29
  -4   2  16    8.18    4.75
  -4   2  15   -1.27    7.09
  -4   2  15    9.48    6.69
  -4   2  14    6.85    5.37
  -4   2  14   18.00    8.41
  -4   2  14   17.30    8.67
  -4   2  13   27.59    8.04
  -4   2  12   36.62    9.47
  -4   2  12   48.20    8.90
  -4   2  12   37.37   10.53
  -4   2  11   16.51    8.47
  -4   2  11   11.16    8.00
  -4   2  11   -1.35    9.68
  -4   2  11   10.48    9.81
  -4   2  10   36.70    9.25
  -4   2  10   28.86    8.39
  -4   2  10   26.65    9.86
  -4   2  10   38.46   10.83
  -4   2   9   98.99   10.89
  -4   2   9  110.59   10.64
  -4   2   9   90.59   12.69
  -4   2   9  104.38   11.95
  -4   2   9   99.87   12.78
  -4   2   9   91.64   14.04
  -4   2   8  413.36   31.94
  -4   2   8  409.48   33.01
  -4   2   8  346.02   31.33
  -4   2   8  365.05   32.18
  -4   2   8  362.00   32.47
  -4   2   8  298.40   32.95
  -4   2   7  183.96   20.32
  -4   2   7  201.49   17.54
  -4   2   6  140.83   12.73
  -4   2   6  139.80   12.78
  -4   2   5  437.43   36.85
   4  -2  -5  429.10   37.82
  -4   2   5  440.06   39.90
  -4   2   4  182.91   15.43
  -4   2   4  174.10   20.77
   4  -2  -4  158.10   16.88
   4  -2  -3    3.70    6.79
   4  -2  -2   12.36    7.47
   4  -2  -1   23.95    8.26
   4  -2   0    4.07    8.00
   4  -2   1  301.04   27.59
   4  -2   2   -4.22    6.85
  -4   2  -3    1.31   12.47
   4  -2   3    1.73    5.69
  -4   2  -4  327.72   33.03
   4  -2   4  268.88   29.78
   4  -2   5  531.37   49.03
   4  -2   5  552.95   49.20
   4  -2   5  651.81   49.28
   4  -2   6  625.98   53.72
   4  -2   6  632.35   53.76
   4  -2   7  764.08   68.19
   4  -2   7  981.37   67.62
   4  -2   7  833.16   68.22
   4  -2   8  879.31   76.09
   4  -2   8 1052.20   75.48
   4  -2   8  955.56   76.15
   4  -2   9  389.94   34.28
   4  -2   9  455.35   33.61
   4  -2   9  428.71   34.52
   4  -2  10   33.17    8.41
   4  -2  10   36.11    6.56
   4  -2  10   29.43    6.93
   4  -2  10   29.70    6.69
   4  -2  11   27.45    7.45
   4  -2  11   20.99    6.77
   4  -2  11   21.10    5.75
   4  -2  12    5.66    4.58
   4  -2  12    5.50    6.12
   4  -2  13   12.56    6.40
   4  -2  13   16.40    6.06
   4  -2  14   15.96    3.67
   4  -2  14   10.45    5.35
   4  -2  14   11.79    4.48
   4  -2  15   -1.14    3.71
  -4   1  16   25.16    6.95
  -4   1  16   19.32    6.35
  -4   1  15  -10.45    8.39
  -4   1  15   -6.97    4.89
  -4   1  15   -6.74    8.06
  -4   1  14    6.93    6.30
  -4   1  14   14.54    9.16
  -4   1  14   22.06    9.62
  -4   1  13  126.28   12.63
  -4   1  13   94.64   14.26
  -4   1  13  101.26   12.40
  -4   1  12  166.57   17.37
  -4   1  12  146.58   15.97
  -4   1  12  142.55   15.57
  -4   1  11 1625.71  131.57
  -4   1  11 1496.49  131.52
  -4   1  11 1591.57  131.78
  -4   1  11 1545.82  131.00
  -4   1  11 1490.47  131.28
  -4   1  11 1676.45  131.95
  -4   1  10 1832.18  144.16
  -4   1  10 1611.99  143.75
  -4   1  10 1726.35  143.84
  -4   1  10 1704.37  143.23
  -4   1  10 1642.62  143.64
  -4   1  10 1806.19  144.09
  -4   1   9  550.26   43.09
  -4   1   9  497.04   42.45
  -4   1   9  449.38   41.36
  -4   1   9  541.89   42.65
  -4   1   9  530.21   42.88
  -4   1   9  465.69   42.76
  -4   1   9  489.82   41.71
  -4   1   8  730.17   52.22
  -4   1   8  609.85   51.69
  -4   1   8  569.35   50.79
  -4   1   8  577.59   51.42
  -4   1   8  590.44   51.81
  -4   1   7  121.23   11.73
  -4   1   7  128.83   11.70
  -4   1   7  123.67   14.80
   4  -1  -6    2.15    5.01
  -4   1   6   -1.32    4.00
  -4   1   5  252.54   20.45
   4  -1  -5  228.63   21.99
  -4   1   5  221.20   20.37
  -4   1   5  269.50   24.49
   4  -1  -4  494.10   44.89
  -4   1   4  555.11   46.91
   4  -1  -3   23.19    8.96
  -4   1   3   14.41   14.44
   4  -1  -2  132.21   15.42
  -4   1   2  104.26   19.32
   4  -1  -1  135.42   16.76
  -4   1   1  155.99   21.29
   4  -1   0 1307.75   93.64
  -4   1   0  846.31   94.01
   4  -1   1   41.71    9.69
  -4   1  -1   17.10   14.42
   4  -1   2  116.62   13.26
  -4   1  -2  112.95   17.37
   4  -1   3  222.97   19.81
  -4   1  -3  180.59   22.13
   4  -1   4   13.06    7.87
   4  -1   4   12.32    4.95
   4  -1   5   98.22   12.14
   4  -1   6   -2.30    8.40
   4  -1   7    3.47    8.66
   4  -1   7   14.76    5.36
  -4   1  -7    7.49    8.16
   4  -1   8   57.91   10.34
   4  -1   8   48.41    7.15
   4  -1   8   53.04    8.09
  -4   1  -8   38.89    9.00
   4  -1   9    4.95    8.52
   4  -1   9    1.25    5.96
  -4   1  -9    2.46    6.83
   4  -1  10   35.77    6.83
   4  -1  11    4.48    5.05
   4  -1  11  -11.11    5.96
   4  -1  11    2.04    6.92
   4  -1  12    3.72    4.19
   4  -1  12   10.16    5.67
   4  -1  12   12.59    5.47
   4  -1  13   35.01    5.15
   4  -1  13   24.36    6.33
   4  -1  14   36.99    5.84
  -4   0  17    0.33    4.34
  -4   0  17    4.09    4.62
  -4   0  16   12.74    7.11
  -4   0  16    3.78    7.35
  -4   0  15   18.69    6.19
  -4   0  15   18.13    6.22
  -4   0  15   26.03    9.21
  -4   0  13  105.36   12.92
  -4   0  13  106.92   13.02
  -4   0  13  118.99   14.93
  -4   0  12   80.50   11.29
  -4   0  12   94.34   10.79
  -4   0  12   77.42   13.07
  -4   0  12   62.73    7.51
  -4   0  12   88.81   11.36
  -4   0  11   23.06    9.21
  -4   0  11   13.92    8.75
  -4   0  11   15.24    6.58
  -4   0  11    6.77   10.21
  -4   0  11   12.75    8.26
  -4   0  11   11.60    5.83
  -4   0  11    8.68    8.55
  -4   0  11    9.92    3.81
  -4   0  10   -0.53    8.59
  -4   0  10   -7.48    7.99
  -4   0  10    5.55    5.57
  -4   0  10    2.32    9.46
  -4   0  10   -2.51    7.55
  -4   0  10    0.73    5.21
  -4   0  10    1.45    8.56
  -4   0  10   -5.37    3.45
  -4   0   9   74.68   11.45
  -4   0   9   70.34   11.65
  -4   0   9   72.28   11.16
  -4   0   9   81.47    8.86
  -4   0   9   89.07   10.74
  -4   0   9   69.36    7.83
  -4   0   9   88.76    8.59
  -4   0   9   84.71   10.21
  -4   0   8  265.65   23.79
  -4   0   8  253.62   22.51
  -4   0   7   70.35    7.62
  -4   0   7   69.70    7.92
  -4   0   7   76.10    9.84
  -4   0   7   75.75   11.15
  -4   0   6   13.54    3.75
  -4   0   6   11.03    5.77
  -4   0   6   14.41    7.67
   4   0  -6   19.54    7.03
  -4   0   6   14.68    4.01
  -4   0   5  506.83   44.60
  -4   0   5  559.01   44.66
   4   0  -5  508.63   46.78
   4   0  -4  294.41   28.48
   4   0  -3  535.09   47.85
  -4   0   2  452.83   42.68
  -4   0   1 2688.79  226.74
   4   0   0 3111.57  261.52
   4   0   1  123.87   15.98
   4   0   2  168.72   18.26
  -4   0  -3   32.23    8.74
   4   0   3   35.26    8.10
   4   0   4   50.50    7.17
  -4   0  -6  140.43   15.18
   4   0   7    2.96    9.23
  -4   0  -7    1.80    7.53
   4   0   8   29.31    9.69
  -4   0  -8   19.56    7.68
  -4   0  -9    3.54    6.25
   4   0   9    6.86    5.41
   4   0  10    8.62    7.61
   4   0  10    2.77    5.42
   4   0  11   -2.01    6.51
   4   0  11   -7.51    4.73
   4   0  12    0.68    4.91
   4   0  12    9.57    5.67
   4   0  12   -0.99    3.78
   4   0  13    4.42    3.23
   4   0  13   -1.04    4.87
   4   0  14   -0.27    3.04
  -4  -1  17   52.26    6.98
  -4  -1  17   34.51    6.94
  -4  -1  16   47.48    8.96
  -4  -1  16   47.13    9.43
  -4  -1  15   11.44    6.59
  -4  -1  15   18.35    6.92
  -4  -1  15   28.38    9.54
  -4  -1  15   16.68    9.44
  -4  -1  14    4.28    7.67
  -4  -1  14    6.79   10.30
  -4  -1  14   -2.93   10.71
  -4  -1  13    7.08   11.08
  -4  -1  13    6.28    8.36
  -4  -1  13    6.47    8.52
  -4  -1  13    4.44    7.25
  -4  -1  13    2.61    3.47
  -4  -1  12  102.25   14.53
  -4  -1  12  102.71   10.34
  -4  -1  12  101.32   12.97
  -4  -1  12  102.13   11.34
  -4  -1  12   88.33    9.57
  -4  -1  12  110.94   12.70
  -4  -1  11   -4.99    5.40
  -4  -1  11   -7.04    8.27
  -4  -1  11   -0.32    6.31
  -4  -1  11    4.07   10.32
  -4  -1  11   -3.40    3.74
  -4  -1  11    0.56    9.07
  -4  -1  10    8.94    5.07
  -4  -1  10   13.37    8.61
  -4  -1  10   20.51   10.11
  -4  -1  10    9.44    8.13
  -4  -1  10    7.51    5.87
  -4  -1  10   14.45    3.95
  -4  -1   9   28.67    8.73
  -4  -1   9   21.14    7.87
  -4  -1   9   16.91    3.93
  -4  -1   9   24.37    9.70
  -4  -1   9   20.72    5.77
  -4  -1   8   51.46    7.95
  -4  -1   8   57.06    7.09
  -4  -1   7   93.29    9.04
  -4  -1   7   96.22   12.11
   4   1  -7   77.15   11.26
  -4  -1   7   86.50    9.74
  -4  -1   6  966.96   84.54
  -4  -1   6 1037.64   86.78
  -4  -1   6 1021.46   84.62
  -4  -1   6 1043.47   84.74
  -4  -1   5  568.60   51.19
  -4  -1   5  637.48   51.29
  -4  -1   5  634.97   51.34
  -4  -1   5  582.77   53.98
  -4  -1   4  871.18   72.80
  -4  -1   4  852.66   75.61
  -4  -1   3  260.06   26.58
  -4  -1   2   60.28   13.48
  -4  -1   1   10.40   11.14
  -4  -1   0   60.50   12.52
   4   1   0   61.73   14.14
  -4  -1  -1   18.34    9.95
   4   1   1   17.97   14.45
   4   1   2   55.94   11.48
  -4  -1  -2   67.01   11.02
  -4  -1  -3   48.38    9.43
   4   1   3   70.17   17.28
   4   1   3   63.64    9.67
  -4  -1  -5  543.04   49.69
   4   1   5  594.17   48.94
  -4  -1  -6  475.43   39.93
   4   1   6  445.69   38.98
  -4  -1  -7  582.88   50.24
  -4  -1  -8  509.80   44.43
   4   1   8  523.31   45.04
  -4  -1  -9  159.53   15.74
   4   1   9  185.39   17.40
   4   1  10  101.49   11.24
   4   1  10  118.73   12.31
   4   1  11    9.41    5.67
   4   1  11    3.36    4.12
   4   1  12   10.97    3.90
   4   1  12    4.75    4.93
   4   1  12    9.58    5.63
   4   1  12    6.86    3.06
   4   1  13   10.03    3.69
  -4  -2  17   24.95    6.66
  -4  -2  17   24.55    6.42
  -4  -2  16   32.07    9.12
  -4  -2  16   23.88    6.56
  -4  -2  16   20.34    8.20
  -4  -2  15   -3.45   10.34
  -4  -2  15   -0.21    7.08
  -4  -2  15   13.24    9.20
  -4  -2  15    9.14    7.11
  -4  -2  14   12.08    8.31
  -4  -2  14    8.99   10.37
  -4  -2  14    0.52    7.54
  -4  -2  14    3.79    8.09
  -4  -2  14   -0.62   11.10
  -4  -2  14    3.63    3.56
  -4  -2  13  139.63   15.76
  -4  -2  13  190.96   18.33
  -4  -2  13  184.69   19.65
  -4  -2  13  178.57   17.10
  -4  -2  13  177.54   20.02
  -4  -2  13  190.71   18.42
  -4  -2  13  204.49   16.09
  -4  -2  12  226.11   22.32
  -4  -2  12  216.43   24.69
  -4  -2  12  267.82   23.94
  -4  -2  12  223.90   21.61
  -4  -2  12  256.58   23.50
  -4  -2  12  276.66   21.71
  -4  -2  11  669.18   56.78
  -4  -2  11  609.73   56.16
  -4  -2  11  629.20   58.26
  -4  -2  11  738.41   57.94
  -4  -2  11  638.04   56.52
  -4  -2  11  654.13   57.47
  -4  -2  11  769.33   56.42
  -4  -2  10  358.18   30.76
  -4  -2  10  349.55   30.47
  -4  -2  10  341.26   31.63
  -4  -2  10  335.26   32.67
  -4  -2  10  327.55   30.07
  -4  -2  10  377.77   32.13
  -4  -2  10  392.36   30.38
  -4  -2   9  322.30   29.36
  -4  -2   9  320.08   28.91
  -4  -2   9  349.19   28.47
  -4  -2   9  323.42   29.95
  -4  -2   9  317.14   30.25
  -4  -2   9  307.72   27.84
  -4  -2   9  350.76   28.15
  -4  -2   9  320.14   29.67
  -4  -2   8  164.90   18.77
  -4  -2   8  200.57   18.69
  -4  -2   8  206.12   18.10
  -4  -2   8  198.84   17.59
  -4  -2   7   99.51   10.42
  -4  -2   6    9.32    3.79
  -4  -2   6    5.42    3.94
  -4  -2   6    5.58    4.59
  -4  -2   5   59.40    7.38
  -4  -2   5   76.50    7.21
  -4  -2   4   16.99    4.09
  -4  -2   4   16.73    3.87
  -4  -2   3  115.83   10.65
  -4  -2   3  120.10   10.76
  -4  -2   3  107.39   17.89
  -4  -2   2   64.47    6.54
  -4  -2   2   59.21    6.38
   4   2  -2   71.89   11.95
  -4  -2   2   67.61   14.40
   4   2  -1  179.42   20.71
  -4  -2   1  175.41   15.36
   4   2   0  734.53   69.74
  -4  -2   0  801.80   66.55
  -4  -2  -1   32.09    4.64
   4   2   2   28.31   15.32
   4   2   3   61.33   17.47
  -4  -2  -3   57.22    9.96
   4   2   4  656.28   58.43
  -4  -2  -4  611.52   53.37
   4   2   5  177.64   17.23
  -4  -2  -5  200.63   18.51
   4   2   6   90.02   10.52
  -4  -2  -6  114.70   12.15
  -4  -2  -7   54.20    8.26
   4   2   7   34.67    6.73
  -4  -2  -8    1.90    5.81
   4   2   8    4.47    8.76
   4   2   9   -6.81    7.74
   4   2  10   13.54    6.30
   4   2  10   15.34    4.65
  -4  -2 -10    3.59    4.28
   4   2  11   43.84    5.31
   4   2  11   48.98    4.83
   4   2  11   33.43    5.70
   4   2  12   -0.21    3.40
   4   2  12    0.08    4.18
  -4  -3  17   29.50    6.55
  -4  -3  16  102.18   11.15
  -4  -3  16   89.27   11.82
  -4  -3  16  102.04   12.80
  -4  -3  15  326.61   28.27
  -4  -3  15  319.91   29.41
  -4  -3  15  291.65   28.69
  -4  -3  14  599.18   50.59
  -4  -3  14  535.55   48.97
  -4  -3  14  595.92   50.10
  -4  -3  14  625.20   49.66
  -4  -3  14  577.42   50.32
  -4  -3  14  575.39   51.07
  -4  -3  13  436.53   39.58
  -4  -3  13  446.80   42.40
  -4  -3  13  484.19   41.82
  -4  -3  13  464.92   41.32
  -4  -3  13  430.12   39.97
  -4  -3  13  526.17   39.82
  -4  -3  13  503.23   40.59
  -4  -3  13  459.10   41.60
  -4  -3  12  360.56   32.79
  -4  -3  12  394.16   34.29
  -4  -3  12  401.55   34.87
  -4  -3  12  353.23   35.58
  -4  -3  12  352.90   32.36
  -4  -3  12  415.88   32.62
  -4  -3  12  385.22   33.25
  -4  -3  12  399.88   34.75
  -4  -3  11  298.16   26.21
  -4  -3  11  313.35   27.66
  -4  -3  11  283.31   25.78
  -4  -3  11  265.59   29.13
  -4  -3  11  300.28   28.34
  -4  -3  11  312.70   26.05
  -4  -3  11  313.83   26.67
  -4  -3  11  309.79   28.25
  -4  -3  10    5.71    5.23
  -4  -3  10   -0.56    9.26
  -4  -3  10    2.58   11.62
  -4  -3  10    4.76    6.57
  -4  -3  10    3.66    4.24
  -4  -3  10    7.19    3.81
  -4  -3  10   -0.97    8.17
  -4  -3  10    5.90    9.79
  -4  -3  10    5.36    6.14
  -4  -3   9  118.01   11.58
  -4  -3   9  126.27   14.84
  -4  -3   9  132.82   13.09
  -4  -3   9  124.90   12.10
  -4  -3   9  128.26   12.62
  -4  -3   9  141.93   16.38
  -4  -3   9  121.77   14.13
  -4  -3   9  168.39   17.45
  -4  -3   9  117.34   14.60
  -4  -3   8   32.55   11.24
  -4  -3   8   25.76    6.19
  -4  -3   8   24.85    9.80
  -4  -3   8   30.69    6.33
  -4  -3   8   27.74    8.46
  -4  -3   8   30.77    4.48
  -4  -3   8   25.16    8.12
  -4  -3   8   27.29    9.29
  -4  -3   7  144.32   17.14
  -4  -3   7  126.21   12.49
  -4  -3   6  482.10   41.20
  -4  -3   6  481.58   41.22
  -4  -3   6  514.66   45.09
  -4  -3   5   -3.10    4.20
  -4  -3   5    8.70   11.75
  -4  -3   5   -0.84    3.67
  -4  -3   4   99.15    9.05
  -4  -3   4   95.04   16.36
  -4  -3   4   86.92    9.02
  -4  -3   3  533.52   60.48
  -4  -3   3  731.66   56.85
   4   3  -3  575.36   58.31
  -4  -3   3  673.93   56.69
  -4  -3   2  316.64   33.48
  -4  -3   2  350.62   28.80
   4   3  -2  289.98   31.95
  -4  -3   2  334.24   28.66
  -4  -3   1  390.56   32.53
  -4  -3   1  389.02   36.74
  -4  -3   1  372.48   32.41
   4   3   0   81.42   17.06
  -4  -3   0  110.98   15.00
  -4  -3   0   87.50    8.76
   4   3   1   52.15   16.36
  -4  -3  -1   62.08   11.50
  -4  -3  -1   43.96    9.02
  -4  -3  -1   50.77    6.21
   4   3   2   14.33   16.31
  -4  -3  -2    3.96    7.59
  -4  -3  -2    6.80    4.24
  -4  -3  -2   -6.11    7.90
  -4  -3  -3    9.99    8.13
   4   3   3   12.37   17.24
  -4  -3  -3    7.18    4.72
  -4  -3  -4    2.97    8.05
   4   3   4   -6.29    6.15
   4   3   4  -14.15   16.61
  -4  -3  -5   55.42    9.41
   4   3   5   52.63    8.19
  -4  -3  -6    4.96    6.96
   4   3   6   -3.54    6.06
  -4  -3  -7   14.16    6.23
   4   3   7   -6.43    5.62
  -4  -3  -8   17.67    5.40
   4   3   8   32.45    8.43
   4   3   9   21.23    4.97
   4   3   9   13.93    6.63
  -4  -3  -9   11.43    4.43
   4   3  10   69.77    6.31
   4   3  10   51.36    6.72
   4   3  10   66.68    6.72
  -4  -4  16   17.33    6.90
  -4  -4  16    7.51    7.18
  -4  -4  15   34.87   11.09
  -4  -4  15   27.59    3.96
  -4  -4  15   23.05    8.08
  -4  -4  15   20.23    9.06
  -4  -4  15   31.79    4.77
  -4  -4  14  -10.04    7.50
  -4  -4  14   -6.68    4.28
  -4  -4  14    6.64    8.54
  -4  -4  13   13.26    4.94
  -4  -4  13   11.68    9.06
  -4  -4  13   15.56   10.21
  -4  -4  13   17.26    4.18
  -4  -4  13   24.02    5.19
  -4  -4  13   24.66    7.48
  -4  -4  12    6.30   10.16
  -4  -4  12    8.62    9.18
  -4  -4  12   -0.76    4.06
  -4  -4  12    6.31   12.89
  -4  -4  12    2.39    5.16
  -4  -4  12    2.53    4.68
  -4  -4  11   -0.37    5.02
  -4  -4  11   -1.41    4.04
  -4  -4  11   14.00   13.08
  -4  -4  11   -9.87   10.01
  -4  -4  11   -7.90    8.92
  -4  -4  11    4.40    5.37
  -4  -4  11    3.16    6.39
  -4  -4  10   43.08   10.55
  -4  -4  10   47.77    9.62
  -4  -4  10   44.27    7.61
  -4  -4  10   46.70   13.81
  -4  -4  10   42.04    8.13
  -4  -4  10   40.91    5.81
  -4  -4  10   40.63    6.74
  -4  -4  10   47.73    6.31
  -4  -4   9    3.52    5.08
  -4  -4   9    1.67   12.58
  -4  -4   9   -6.91    8.39
  -4  -4   9    9.96    8.04
  -4  -4   9   16.96    9.02
  -4  -4   9   20.24   12.61
  -4  -4   9    8.48    6.21
  -4  -4   9    1.37    4.11
  -4  -4   9    2.16    5.94
  -4  -4   9    6.60    4.50
  -4  -4   8   20.42   12.45
  -4  -4   8   36.21    6.60
  -4  -4   8   38.95    5.22
  -4  -4   8   29.39    5.66
  -4  -4   8   47.53   14.45
  -4  -4   8   29.43    6.63
  -4  -4   8   33.44    6.67
  -4  -4   8   24.32    8.16
  -4  -4   8   31.60    9.15
  -4  -4   8   31.97   10.94
  -4  -4   7  407.69   43.70
  -4  -4   7  541.46   43.85
  -4  -4   7  601.19   47.69
  -4  -4   7  466.68   47.03
  -4  -4   7  476.91   45.34
  -4  -4   7  566.86   43.37
  -4  -4   6 1279.74  105.76
  -4  -4   6 1288.77  106.34
  -4  -4   6 1457.31  110.05
  -4  -4   6 1298.72  108.64
  -4  -4   6 1062.48  106.97
  -4  -4   6 1270.11  105.80
  -4  -4   5  892.60   76.52
  -4  -4   5  878.03   77.29
  -4  -4   5 1026.91   81.55
  -4  -4   5  935.03   76.63
  -4  -4   5  898.41   79.46
  -4  -4   4  779.43   60.66
  -4  -4   4  630.82   64.86
  -4  -4   4  565.31   61.26
  -4  -4   4  757.81   60.56
  -4  -4   3  988.41   75.38
  -4  -4   3  816.60   79.18
  -4  -4   3  744.89   75.85
  -4  -4   3  908.50   75.22
  -4  -4   2  360.08   30.67
  -4  -4   2  384.69   30.77
  -4  -4   2  360.93   35.61
  -4  -4   2  333.92   31.52
   4   4  -2  278.22   34.42
  -4  -4   1    6.17   10.93
  -4  -4   1    2.23    6.04
  -4  -4   1    1.85    3.86
   4   4  -1   -0.62   13.46
  -4  -4   1    6.02    3.50
  -4  -4   1   -0.18    6.43
  -4  -4   0   12.11    9.95
  -4  -4   0    9.98    5.80
  -4  -4   0   10.40    4.29
   4   4   0   26.30   15.84
  -4  -4   0   15.41    3.91
  -4  -4   0   -2.44    7.44
  -4  -4  -1  151.38   14.01
   4   4   1  146.85   22.44
  -4  -4  -1  153.29   17.90
  -4  -4  -1  158.16   14.49
  -4  -4  -1  135.36   15.65
  -4  -4  -2  127.42   14.03
  -4  -4  -2  107.50   11.96
   4   4   2  140.49   22.30
   4   4   2  144.64   13.31
  -4  -4  -3   -0.69    8.00
  -4  -4  -3    9.25    4.97
   4   4   3   -1.81   17.65
   4   4   3    4.81    7.01
  -4  -4  -4   35.23    8.24
  -4  -4  -4   11.56    5.55
   4   4   4   21.23   17.21
   4   4   4   20.48    7.08
   4   4   5    3.67    6.44
  -4  -4  -5   -1.66    7.02
  -4  -4  -6    5.00    6.12
   4   4   6    7.38    6.00
  -4  -4  -6    2.92    5.06
  -4  -4  -7   28.85    5.77
   4   4   7   40.80    8.33
   4   4   8   17.49    6.58
  -4  -4  -8   13.00    4.22
  -4  -4  -8   16.85    4.18
   4   4   8   13.35    4.75
   4   4   9    5.76    4.48
  -4  -4  -9    4.81    3.19
   4   4   9    4.27    3.44
  -4  -5  15   -5.24    7.59
  -4  -5  15    0.84    3.79
  -4  -5  15    3.92    2.96
  -4  -5  14    8.14    7.37
  -4  -5  13   16.28   12.71
  -4  -5  13    3.31    7.05
  -4  -5  13    4.91    4.04
  -4  -5  13   11.37    4.67
  -4  -5  13   18.74    8.78
  -4  -5  13    5.87    4.76
  -4  -5  12   60.35    7.10
  -4  -5  12   65.46   14.96
  -4  -5  12   55.63    9.09
  -4  -5  12   64.63    7.67
  -4  -5  12   52.48   10.80
  -4  -5  12   57.53    7.57
  -4  -5  11   -3.11   13.73
  -4  -5  11   -0.38    4.87
  -4  -5  11    6.74    5.51
  -4  -5  11   -0.73    6.76
  -4  -5  11    8.40    4.49
  -4  -5  11   11.55    8.57
  -4  -5  10  153.06   13.77
  -4  -5  10  108.52   14.79
  -4  -5  10  149.46   13.15
  -4  -5  10  130.89   12.93
  -4  -5  10  119.65   13.85
  -4  -5  10  131.75   12.76
  -4  -5  10  124.43   18.89
  -4  -5   9  185.10   16.75
  -4  -5   9  174.33   16.10
  -4  -5   9  183.70   16.11
  -4  -5   9  180.41   20.64
  -4  -5   9  180.67   21.42
  -4  -5   9  186.72   16.36
  -4  -5   9  132.94   17.66
  -4  -5   9  169.59   16.77
  -4  -5   8    6.84    6.65
  -4  -5   8   14.13   10.68
  -4  -5   8    8.62    5.08
  -4  -5   8   12.26    6.05
  -4  -5   8    3.67    7.51
  -4  -5   8    8.15    4.63
  -4  -5   8    2.32    5.70
  -4  -5   7  101.98   11.40
  -4  -5   7   96.62   16.33
  -4  -5   7   85.31   10.01
  -4  -5   6  226.96   20.56
  -4  -5   6  228.89   21.84
  -4  -5   6  251.57   27.21
  -4  -5   5    7.54    4.20
  -4  -5   5    6.84    4.69
  -4  -5   5    8.39    7.62
  -4  -5   5   -2.70   13.87
  -4  -5   5   14.20    4.22
  -4  -5   4   -3.55    3.99
  -4  -5   4   -2.73    4.70
  -4  -5   4    3.99    7.55
  -4  -5   4    4.37    4.65
  -4  -5   4   -9.71   13.59
  -4  -5   3   13.34    4.69
  -4  -5   3   17.41    7.57
  -4  -5   3   13.98    5.67
  -4  -5   3   25.97   13.05
  -4  -5   2   66.37   15.12
   4   5  -2   79.52   16.67
  -4  -5   2   90.77   11.15
  -4  -5   2   85.07    9.21
  -4  -5   2   98.31   10.34
  -4  -5   1    5.44    4.64
   4   5  -1   -4.38   15.26
  -4  -5   1   11.48    6.99
  -4  -5   1    4.75    6.42
  -4  -5   1    9.63   10.96
  -4  -5   0    6.79    4.88
   4   5   0    4.81   15.07
   4   5   0   18.91    7.58
  -4  -5   0   -0.22    7.74
  -4  -5   0    3.36    5.97
  -4  -5   0   12.23   10.18
  -4  -5  -1   24.27    5.69
   4   5   1   14.62   16.87
   4   5   1   31.48    9.13
   4   5   1   20.60    8.14
  -4  -5  -1   15.79    9.48
  -4  -5  -1   22.51    8.41
   4   5   2   97.16   19.43
   4   5   2   52.63   10.16
  -4  -5  -2   80.62   10.64
  -4  -5  -2   66.27    8.23
   4   5   3  323.36   34.29
  -4  -5  -3  362.27   27.62
   4   5   4  334.99   35.07
  -4  -5  -4  368.44   34.56
   4   5   5  125.01   16.75
  -4  -5  -5  172.19   16.30
  -4  -5  -6   91.54    8.60
  -4  -5  -6   76.63    8.24
   4   5   7   31.23    6.49
  -4  -5  -7   32.94    4.89
  -4  -5  -7   36.84    4.85
  -4  -5  -8    2.81    3.10
   4   5   8    7.08    3.39
  -4  -6  15  172.92   15.52
  -4  -6  15  181.20   15.50
  -4  -6  14  449.96   36.67
  -4  -6  14  423.17   36.12
  -4  -6  14  427.69   35.82
  -4  -6  14  403.90   35.71
  -4  -6  13  393.92   34.40
  -4  -6  12  179.72   16.48
  -4  -6  12  208.35   16.85
  -4  -6  12  140.72   18.13
  -4  -6  12  158.73   16.47
  -4  -6  12  221.39   17.52
  -4  -6  11  129.83   11.89
  -4  -6  11   95.24   11.93
  -4  -6  11  105.60   10.64
  -4  -6  11   91.16   10.73
  -4  -6  11  121.45   11.00
  -4  -6  11   77.45   12.78
  -4  -6  10   -1.99    5.48
  -4  -6  10   -3.54    5.03
  -4  -6  10   -0.59    4.82
  -4  -6   9    9.18    6.33
  -4  -6   9    1.67    6.23
   4   6  -9   10.13   10.41
  -4  -6   9    4.34    5.45
  -4  -6   9    3.60    4.92
  -4  -6   9   -0.98    4.97
  -4  -6   8    9.19    5.01
  -4  -6   8   11.18    6.23
  -4  -6   8    9.04    5.16
  -4  -6   8   14.19   11.40
  -4  -6   8   11.94    6.13
  -4  -6   8   12.30    5.44
   4   6  -8    8.06   11.18
  -4  -6   7   18.14    8.29
  -4  -6   7   21.36    6.11
  -4  -6   7   24.20    5.27
  -4  -6   7   17.16   13.16
  -4  -6   6   24.43    8.96
  -4  -6   6   26.23   14.50
  -4  -6   6   24.95    6.11
  -4  -6   5   27.53    5.61
  -4  -6   5   23.75    9.34
  -4  -6   5   13.88   14.74
  -4  -6   5   29.93    5.99
  -4  -6   4   -1.73    5.51
  -4  -6   4   -4.66    8.65
  -4  -6   4   -1.63    5.03
  -4  -6   4    5.68   13.56
  -4  -6   3   91.80   10.58
  -4  -6   3  119.96   11.30
   4   6  -3   89.24   12.60
  -4  -6   3   97.22   17.98
  -4  -6   3  108.43   12.73
  -4  -6   2   72.37    9.07
  -4  -6   2   56.15    7.79
   4   6  -2   65.42   10.30
  -4  -6   2   39.10   13.88
   4   6  -1   14.18    8.35
  -4  -6   1   17.14    7.58
   4   6  -1   16.89   10.61
   4   6  -1   19.77   15.23
  -4  -6   1   17.23    5.42
   4   6   0   29.30    9.21
  -4  -6   0   42.97    8.91
   4   6   0   46.37   10.87
  -4  -6   0   32.78    6.50
   4   6   0   48.74   17.44
  -4  -6  -1   50.70    9.84
   4   6   1   64.12   18.37
   4   6   1   67.74   10.33
  -4  -6  -2   80.98    9.86
  -4  -6  -2   62.70    7.88
   4   6   2   39.75   17.64
   4   6   2   44.85   10.07
  -4  -6  -3   26.73    7.14
  -4  -6  -3   18.06    5.55
   4   6   3   19.02    7.72
  -4  -6  -4   15.16    5.29
  -4  -6  -5    4.75    4.81
  -4  -6  -5    4.23    4.38
   4   6   5   -2.16    5.82
  -4  -6  -6    2.12    3.76
   4   6   6    1.39    4.78
  -4  -6  -6    6.73    3.68
   4   6   6   10.36    5.15
   4   6   7    0.69    3.44
  -4  -7  16  161.86   13.95
  -4  -7  15  133.77   11.19
  -4  -7  15  116.58   11.02
  -4  -7  14   31.77    4.93
  -4  -7  14   39.74    4.97
  -4  -7  13   -4.95    4.18
  -4  -7  13    3.69    4.34
  -4  -7  13    0.36    4.01
  -4  -7  11   50.01    7.10
  -4  -7  11   54.39    6.93
  -4  -7  11   55.74    6.98
  -4  -7  11   44.10    8.44
  -4  -7  10    9.58    5.51
  -4  -7  10    6.61    6.48
  -4  -7  10    1.82    4.65
  -4  -7  10    5.40    5.24
   4   7  -9   12.01   10.87
  -4  -7   9   21.38    6.03
  -4  -7   9   24.97    5.82
  -4  -7   9   26.90    6.79
  -4  -7   8    1.69    5.44
   4   7  -8    8.09   12.22
  -4  -7   8    4.71    5.40
   4   7  -7   46.00   14.60
  -4  -7   7   36.78    6.73
   4   7  -6  102.22   19.43
  -4  -7   6  131.52   12.81
   4   7  -5  234.76   27.76
  -4  -7   4  200.83   16.71
   4   7  -4  213.44   22.89
   4   7  -3  105.57   16.55
   4   7  -3   63.75   11.78
  -4  -7   3  100.84   10.62
   4   7  -2    3.01   11.24
  -4  -7   2   23.90    5.95
   4   7  -2   18.42    8.79
  -4  -7   2   17.34    7.31
   4   7  -1   -2.77   10.75
  -4  -7   1   13.22    7.37
  -4  -7   1    9.91    5.54
   4   7  -1    5.18    8.23
  -4  -7   0   -2.52    7.17
  -4  -7   0    2.83    5.26
   4   7   0   -0.25    8.04
  -4  -7  -1   18.00    7.22
  -4  -7  -1    5.45    5.39
   4   7   1   12.10    7.96
  -4  -7  -2   25.32    5.70
  -4  -7  -2   24.80    6.86
  -4  -7  -3   13.92    4.87
   4   7   3    1.68    6.76
   4   7   4    8.25    4.99
   4   7   4   -0.61    5.69
  -4  -7  -4    1.06    3.96
   4   7   5   -6.43    4.74
  -4  -7  -5    6.36    3.28
   4   7   6   -0.80    2.92
  -4  -8  15    9.70    2.85
  -4  -8  14    0.26    3.12
  -4  -8  14    2.08    3.22
  -4  -8  13    5.08    3.92
  -4  -8  13    9.65    3.99
  -4  -8  12    0.74    3.66
  -4  -8  12    4.43    4.37
  -4  -8  12    4.75    4.37
  -4  -8  11   48.80    6.03
  -4  -8  11   30.72    6.10
  -4  -8  11   42.54    7.51
  -4  -8  10   51.89    8.09
  -4  -8   9  526.89   43.08
  -4  -8   9  472.56   43.42
  -4  -8   8  459.83   36.94
  -4  -8   8  513.77   36.67
  -4  -8   7  378.91   34.45
  -4  -8   7  407.44   34.22
  -4  -8   6  171.08   16.83
  -4  -8   6  178.81   16.41
  -4  -8   5   57.56    7.44
  -4  -8   5   51.82    8.00
  -4  -8   4    5.13    5.59
   4   8  -4   -4.74    8.00
  -4  -8   3   29.14    6.63
  -4  -8   2   22.86    6.18
  -4  -8   1   52.68    7.44
   4   8  -1   46.72    9.29
  -4  -8   0   -0.63    5.06
   4   8   0    0.85    7.23
  -4  -8  -1   14.19    4.91
   4   8   1   11.28    7.01
  -4  -8  -2    5.57    4.18
   4   8   2    3.95    6.10
   4   8   3    8.83    4.45
  -4  -8  -3    8.04    3.55
   4   8   3    0.49    5.09
   4   8   4    5.10    3.69
  -4  -9  15   10.31    2.14
  -4  -9  14   13.01    2.98
  -4  -9  13    0.47    3.12
  -4  -9  12   25.70    4.26
  -4  -9  12   14.89    4.14
  -4  -9  11   10.18    4.42
  -4  -9  11   10.13    5.57
  -4  -9  11   16.52    4.33
  -4  -9  10    4.49    4.60
  -4  -9  10   -3.55    5.74
  -4  -9  10   11.06    4.42
  -4  -9   9   16.05    5.32
  -4  -9   9   28.44    6.54
  -4  -9   9   30.57    5.26
  -4  -9   8   13.34    5.39
  -4  -9   8   22.87    6.42
  -4  -9   8   30.91    5.21
  -4  -9   7   -0.76    4.95
  -4  -9   7   -5.30    6.01
  -4  -9   7    7.90    4.51
  -4  -9   6   -2.35    5.67
  -4  -9   6    6.36    4.42
  -4  -9   5    0.88    5.58
  -4  -9   4    5.43    5.47
   4   9  -3    5.39    6.70
  -4  -9   3    8.07    5.28
   4   9  -2   10.27    6.55
  -4  -9   2   12.37    5.11
   4   9  -1   35.32    7.15
  -4  -9   1   34.85    5.76
   4   9   0   32.47    7.75
   4   9   0   32.05    7.24
   4   9   1   35.71    6.88
   4   9   1   61.05    6.88
   4   9   2   25.49    4.35
  -4 -10  13    5.97    2.03
  -4 -10  12   -2.38    2.62
  -4 -10  11    3.38    2.89
  -4 -10  10   15.65    3.55
  -4 -10   9   24.01    3.86
  -4 -10   9   17.71    5.39
  -4 -10   8    6.53    3.32
  -4 -10   8   17.67    5.02
  -4 -10   7   -2.52    4.94
   4  10  -7    1.17    5.06
  -4 -10   6   11.99    4.92
   4  10  -6    9.19    6.07
  -4 -10   5   -1.18    4.58
   4  10  -5   11.68    6.62
  -4 -10   4   -4.34    4.45
   4  10  -4   -0.86    6.68
   4  10  -3    0.16    6.37
   4  10  -2    4.60    5.51
   4  10  -1    3.04    3.96
  -5  14  -4   13.09    6.19
  -5  14  -4    5.12    6.12
  -5  14  -5    6.11    7.15
  -5  14  -5    8.55    6.44
  -5  14  -6    0.90    7.64
  -5  14  -6    3.59    6.21
   5 -14   7    3.41    3.50
  -5  14  -7    9.49    7.29
   5 -14   8    0.05    3.26
  -5  13   1    8.23    5.04
  -5  13   0  -10.45    7.28
  -5  13  -1   -4.40    8.19
  -5  13  -1   -8.48    6.58
   5 -13   2    2.41    5.75
  -5  13  -2   13.78    9.11
  -5  13  -2   -6.19    8.25
   5 -13   3  -11.33    6.62
  -5  13  -3    5.57    9.34
  -5  13  -3    2.56    9.55
  -5  13  -4   -4.00   10.24
   5 -13   4    5.61    7.09
  -5  13  -5    6.93   11.15
   5 -13   5    5.08    7.22
  -5  13  -6    5.15   11.26
   5 -13   6    7.13    7.07
  -5  13  -7    9.52   10.58
   5 -13   7    7.98    6.78
  -5  13  -8   -4.09    9.55
   5 -13   8    8.31    6.14
   5 -13   9    6.19    4.95
  -5  13  -9    4.88    8.33
   5 -13  10   -2.26    4.59
   5 -13  11    8.08    3.91
  -5  12   3   11.67    5.91
  -5  12   2   24.17    8.15
  -5  12   1   53.04    9.10
  -5  12   1   31.78   10.19
   5 -12   0   -0.57    5.80
  -5  12   0   11.13    7.92
  -5  12   0    1.55    8.60
  -5  12   0    2.16    9.79
   5 -12   1    1.98    7.00
  -5  12  -1    1.42    9.25
  -5  12  -1    0.58    9.46
  -5  12  -1    9.96   10.25
  -5  12  -2   15.05   11.32
   5 -12   2   43.76    8.64
  -5  12  -2   30.99   10.61
  -5  12  -3  134.57   19.09
   5 -12   3  185.40   16.67
  -5  12  -3  132.65   17.62
   5 -12   4  215.83   20.41
  -5  12  -4  191.79   21.16
   5 -12   5  244.77   22.10
  -5  12  -5  209.21   22.48
  -5  12  -6  135.06   20.40
   5 -12   6  180.04   17.34
  -5  12  -7   70.82   14.92
   5 -12   7   89.03   11.15
  -5  12  -8   23.51   11.50
   5 -12   8   20.02    7.32
   5 -12   9   -2.46    5.65
  -5  12  -9   -6.96    9.60
   5 -12  10   -0.41    5.47
  -5  12 -10    0.82    7.53
   5 -12  11    6.71    5.30
   5 -12  12    3.94    4.17
   5 -12  13   12.43    3.02
  -5  11   5   13.96    5.61
  -5  11   4   12.88    6.46
  -5  11   4   22.83    7.62
  -5  11   3    3.11    6.76
  -5  11   3    4.69    8.80
  -5  11   3   -7.00    8.93
  -5  11   3   13.51    6.95
  -5  11   2   33.09    9.19
  -5  11   2   34.10    8.38
  -5  11   2   38.11   10.95
  -5  11   2   38.73   10.62
  -5  11   1  149.91   16.95
   5 -11  -1  188.92   14.88
  -5  11   1  139.75   16.28
  -5  11   1  189.86   18.01
  -5  11  -1   87.93   15.10
   5 -11   1  126.41   12.99
  -5  11  -2  207.02   24.09
   5 -11   2  255.22   22.55
  -5  11  -3  121.92   16.84
   5 -11   3  147.32   15.15
  -5  11  -4   44.81   11.92
   5 -11   4   43.47    9.34
  -5  11  -5    0.66    9.72
   5 -11   5   -7.13    8.07
  -5  11  -6   -6.25    9.04
   5 -11   6    5.27    7.32
   5 -11   7   23.32    7.24
   5 -11   9   16.26    6.43
  -5  11  -9   20.70   10.16
   5 -11  10    9.25    5.92
   5 -11  11   80.49    8.48
   5 -11  11   92.99    9.64
   5 -11  12   96.82    9.14
   5 -11  12   93.33    9.90
   5 -11  13  141.28   12.75
   5 -11  14  105.62    9.42
  -5  10   7    7.53    4.53
  -5  10   6   11.35    6.34
  -5  10   6   24.34    6.60
  -5  10   6   18.24    7.15
  -5  10   5   57.79    9.21
  -5  10   5   69.43   10.56
  -5  10   5   54.75    9.97
  -5  10   4   27.24    7.72
  -5  10   4   35.70   11.04
  -5  10   4   30.06   10.26
  -5  10   4   25.22    8.44
  -5  10   3   39.79   12.47
  -5  10   2    9.46    8.49
  -5  10   2   21.18   10.92
  -5  10   2   14.89    9.16
  -5  10   1    2.91    8.18
   5 -10  -1    0.90    6.02
  -5  10   1    3.02    9.97
  -5  10   1   -5.16    9.92
  -5  10   0   15.36    8.14
   5 -10   0   14.70    6.90
  -5  10   0    3.52   10.41
  -5  10  -1   16.19   10.87
  -5  10  -2    7.56   10.87
  -5  10  -3   29.42   11.17
  -5  10  -4   41.42   11.16
  -5  10  -5    7.12    9.31
  -5  10  -6    2.66    8.31
   5 -10   7   45.71    6.03
   5 -10   7   50.52    8.28
  -5  10  -8  251.53   27.11
   5 -10   8  294.49   23.84
   5 -10   8  246.70   24.75
   5 -10   9  722.48   53.77
   5 -10   9  525.16   54.09
   5 -10  10  692.70   57.48
   5 -10  10  667.71   57.14
   5 -10  11  228.92   20.11
   5 -10  12  223.64   20.98
   5 -10  12  244.58   20.60
   5 -10  13  100.58   10.57
   5 -10  13  117.92   10.26
   5 -10  14    1.98    3.29
   5 -10  15   15.27    2.67
  -5   9   9   57.92    6.03
  -5   9   8  199.33   17.08
  -5   9   8  171.53   16.88
  -5   9   7  212.46   19.33
  -5   9   7  245.79   19.68
  -5   9   6  143.44   15.13
  -5   9   6  156.12   15.76
  -5   9   6  114.99   14.30
  -5   9   5  108.96   15.20
  -5   9   4   16.05    8.76
  -5   9   4   10.04    8.33
  -5   9   4   24.24   10.74
  -5   9   3   20.68    8.63
  -5   9   3    3.90    9.07
  -5   9   3   28.65   11.36
  -5   9   2   -5.75    9.28
  -5   9   2   -7.33    9.45
  -5   9   2    8.56    8.37
   5  -9  -1  101.04   11.87
  -5   9   1  129.66   14.55
  -5   9   1  102.28   13.26
  -5   9   0   15.45    7.93
   5  -9   0   10.86    6.66
  -5   9   0    6.96   10.24
   5  -9   1    4.20    6.75
  -5   9  -1   11.57   10.04
   5  -9   2   14.17    7.28
  -5   9  -2   29.27    9.88
   5  -9   3   12.16    6.78
  -5   9  -3    7.00    9.57
   5  -9   4    2.20    6.70
  -5   9  -4   -0.62    8.93
   5  -9   5  103.00    9.18
   5  -9   5   84.58   11.21
  -5   9  -5   78.42   12.34
   5  -9   6   53.00    6.08
   5  -9   6   44.89    8.16
  -5   9  -6   49.42    9.45
   5  -9   7   24.23    4.67
   5  -9   7   17.61    6.49
  -5   9  -8   11.76   10.22
   5  -9   9   43.27    7.58
   5  -9   9   38.11    6.08
   5  -9  10   -0.14    6.44
   5  -9  10   -3.35    4.88
   5  -9  11    4.49    6.54
   5  -9  11    0.91    4.79
   5  -9  12   10.33    5.77
   5  -9  12   20.27    4.95
   5  -9  12   11.96    6.97
   5  -9  13   -2.88    4.67
   5  -9  13    1.76    3.95
   5  -9  13    1.85    6.30
   5  -9  14   -2.10    3.59
   5  -9  14    1.22    3.16
   5  -9  14   -7.94    5.86
   5  -9  15   18.44    3.16
   5  -9  15   11.04    4.45
  -5   8  10   43.45    5.43
  -5   8   9   21.39    6.99
  -5   8   9   14.27    5.74
  -5   8   8   -1.85    6.78
  -5   8   8    7.15    8.77
  -5   8   8    0.19    6.35
  -5   8   7   27.53   11.10
  -5   8   6   30.12   12.71
  -5   8   6   51.32    9.40
  -5   8   6   47.54   10.96
  -5   8   5   91.88   11.55
  -5   8   5   74.39   10.53
  -5   8   5   58.44   12.87
  -5   8   4   54.54   10.44
  -5   8   4   69.24   10.29
  -5   8   4   49.56   12.21
  -5   8   3   10.24    8.38
  -5   8   3    9.44   10.23
  -5   8   3    6.35    8.69
  -5   8   2   17.16    8.09
  -5   8   2   14.05    9.02
   5  -8  -2   12.46    5.78
  -5   8   2   22.74    9.16
   5  -8  -1   28.14    6.39
  -5   8   1    5.29    7.67
  -5   8   1   14.97    9.16
   5  -8   0  642.82   51.02
  -5   8   0  563.04   51.04
  -5   8   0  571.93   51.71
   5  -8   1 1084.62   84.80
  -5   8  -1  942.26   84.59
  -5   8  -1  993.30   85.34
   5  -8   2  643.50   56.00
  -5   8  -2  672.11   56.71
   5  -8   3  457.80   38.83
  -5   8  -3  432.09   39.42
   5  -8   4  306.41   25.30
  -5   8  -4  229.65   25.86
   5  -8   4  286.98   24.05
  -5   8  -5   17.24    7.99
   5  -8   5   17.57    3.87
   5  -8   5   23.84    6.08
   5  -8   6    1.62    3.68
   5  -8   6   -3.94    5.57
   5  -8   7   28.78    4.92
   5  -8   7   18.80    5.74
   5  -8   8   29.83    5.90
   5  -8   8   38.35    5.59
   5  -8   9   36.72    6.36
   5  -8   9   52.36    8.36
   5  -8   9   54.43    7.82
   5  -8  10   11.34    5.25
   5  -8  10   16.87    7.30
   5  -8  10    9.90    6.97
   5  -8  11   42.28    6.55
   5  -8  11   44.74    8.49
   5  -8  11   40.53    7.72
   5  -8  12    2.98    4.82
   5  -8  13    2.20    4.24
   5  -8  13    2.64    6.86
   5  -8  13    3.68    4.40
   5  -8  14   10.83    3.67
   5  -8  14    4.84    6.30
   5  -8  14   13.20    4.00
   5  -8  15   -0.45    5.16
   5  -8  15    5.94    3.06
  -5   7  11    7.93    4.06
  -5   7  11   11.79    5.09
  -5   7  10   21.36    5.93
  -5   7  10   19.67    7.38
  -5   7   9   20.72    7.21
  -5   7   9   13.77    6.70
  -5   7   8   16.25   11.01
  -5   7   8   16.03    8.42
  -5   7   8   16.71    7.46
  -5   7   7   27.07   12.32
  -5   7   7   11.98    7.99
  -5   7   7   36.50    9.98
  -5   7   6   11.84   10.35
  -5   7   6    6.07    8.39
  -5   7   5   25.74   11.42
  -5   7   5   58.49    8.95
  -5   7   5   49.54    9.51
  -5   7   4   28.15   10.60
  -5   7   4   51.61    8.88
  -5   7   4   34.04    8.68
  -5   7   3  483.85   43.43
   5  -7  -3  513.62   42.78
  -5   7   3  472.84   43.64
  -5   7   3  522.65   43.73
  -5   7   2  726.62   64.35
   5  -7  -2  784.65   64.02
  -5   7   2  744.32   64.67
  -5   7   1  438.65   37.27
   5  -7  -1  438.53   36.96
  -5   7   1  412.04   37.73
   5  -7  -1  404.82   39.16
  -5   7   0  223.10   22.05
   5  -7   0  249.62   21.85
  -5   7   0  258.67   22.91
   5  -7   0  254.49   24.35
   5  -7   1   12.77    5.68
  -5   7  -1   11.53    7.85
   5  -7   1   15.48    8.62
   5  -7   2    7.31    5.52
   5  -7   2   22.71    9.15
  -5   7  -2   18.72    7.73
   5  -7   3   35.87    4.09
  -5   7  -3   33.12    4.36
   5  -7   3   32.19    6.36
   5  -7   3   34.10    9.44
  -5   7  -3   38.21    8.18
   5  -7   4  255.31   21.23
   5  -7   4  268.74   22.27
  -5   7  -4  209.50   22.78
   5  -7   4  224.33   24.47
   5  -7   5   11.16    7.85
   5  -7   5   12.55    5.20
   5  -7   5   19.09    3.65
  -5   7  -6   -9.90    9.21
   5  -7   6   -0.66    4.66
   5  -7   6    1.37    3.61
  -5   7  -7   43.52    9.85
   5  -7   7   44.80    5.67
   5  -7   7   40.05    6.23
   5  -7   8  319.54   29.04
   5  -7   8  366.49   29.45
   5  -7   9  130.21   13.27
   5  -7   9  124.07   12.12
   5  -7   9  122.90   12.97
   5  -7  10  354.02   25.84
   5  -7  10  230.77   25.10
   5  -7  11  380.01   34.89
   5  -7  11  396.70   34.08
   5  -7  11  407.37   34.32
   5  -7  12  270.79   24.00
   5  -7  12  315.22   24.10
   5  -7  13   53.69    9.40
   5  -7  13   79.01    7.61
   5  -7  13   62.96    7.51
   5  -7  14    5.82    6.37
   5  -7  14    1.67    3.59
   5  -7  14    8.63    3.98
   5  -7  15    4.90    5.26
   5  -7  16    4.08    3.25
  -5   6  12   -1.99    3.92
  -5   6  12   -2.92    5.84
  -5   6  12    4.87    5.00
  -5   6  11   -4.00    5.49
  -5   6  11   -1.19    7.07
  -5   6  11    1.85    6.90
  -5   6  10   52.35    9.09
  -5   6  10   69.15   10.11
  -5   6  10   71.22   10.72
  -5   6   9  238.99   22.88
  -5   6   9  255.55   23.09
  -5   6   9  244.37   23.73
  -5   6   9  234.74   22.48
  -5   6   8  405.15   36.70
  -5   6   8  431.50   36.28
  -5   6   8  391.00   37.00
  -5   6   8  397.13   35.98
  -5   6   7   54.01   13.70
  -5   6   7   68.23   12.18
  -5   6   7   75.50   10.32
  -5   6   6   17.22   10.24
  -5   6   6    9.63    7.59
  -5   6   5   77.42   10.17
  -5   6   5   59.81   12.47
  -5   6   5   93.69   10.82
  -5   6   4   25.47    7.22
  -5   6   4   27.54    7.36
   5  -6  -4   17.20    4.54
  -5   6   4    9.23    9.21
  -5   6   3   37.89    7.89
  -5   6   3   41.94    5.12
   5  -6  -3   46.78    8.43
   5  -6  -3   48.82    6.17
  -5   6   3   36.84    8.24
  -5   6   2   32.40    4.25
  -5   6   2   42.21    8.08
   5  -6  -2   27.21    5.46
   5  -6  -2   29.12    8.02
  -5   6   2   35.21    7.17
   5  -6  -1    4.01    4.65
   5  -6  -1    5.85    7.17
  -5   6   1   -1.11    2.89
   5  -6   0   93.35   12.11
   5  -6   0   98.93    9.72
  -5   6   0   88.74    8.43
   5  -6   1   91.70   12.31
   5  -6   1   89.74    9.90
  -5   6  -1   96.09    8.65
   5  -6   2  205.58   18.50
   5  -6   2  171.54   20.41
   5  -6   2  208.03   17.38
  -5   6  -2  202.94   17.63
   5  -6   3   90.53   12.45
   5  -6   3   97.10    8.78
   5  -6   3  106.34   10.19
   5  -6   4    3.45    6.54
   5  -6   4   12.53    3.01
   5  -6   4   11.85    4.59
   5  -6   5  291.46   27.20
   5  -6   5  307.83   25.15
   5  -6   5  278.74   24.50
   5  -6   6  492.52   39.73
  -5   6  -6  430.39   40.88
   5  -6   6  436.32   41.41
   5  -6   6  465.82   39.33
   5  -6   7  732.35   65.42
   5  -6   7  926.92   65.59
   5  -6   7  719.32   65.26
   5  -6   8  731.33   57.65
   5  -6   8  644.74   57.32
   5  -6   9   83.87   10.77
   5  -6   9   95.92    9.75
   5  -6  10   23.52    6.21
   5  -6  10   36.47    7.20
   5  -6  10   37.11    7.69
   5  -6  11    2.73    5.44
  -5   6 -11    6.26    8.07
   5  -6  11    7.85    5.78
   5  -6  11    1.87    6.99
   5  -6  12   12.67    5.30
   5  -6  12   -1.69    5.17
   5  -6  12    8.23    7.25
   5  -6  13   23.25    4.94
   5  -6  13   21.70    5.05
   5  -6  13   19.47    7.06
   5  -6  14   32.78    4.48
   5  -6  14   21.13    4.64
   5  -6  14   27.45    6.85
   5  -6  15    4.07    5.05
   5  -6  16    4.47    3.00
  -5   5  13   58.18    8.78
  -5   5  13   52.67    6.92
  -5   5  12  183.72   15.03
  -5   5  12  148.09   15.79
  -5   5  12  135.69   14.56
  -5   5  11  293.01   25.00
  -5   5  11  280.07   25.28
  -5   5  11  250.01   24.59
  -5   5  10  233.56   22.96
  -5   5  10  264.20   22.83
  -5   5  10  214.17   22.27
  -5   5   9  413.82   37.46
  -5   5   9  395.95   38.10
  -5   5   9  478.55   38.14
  -5   5   8  126.77   13.91
  -5   5   8  113.02   16.60
  -5   5   8  107.92   15.18
  -5   5   8  153.77   14.81
  -5   5   7   74.36   10.09
  -5   5   7   73.79   10.76
  -5   5   7   70.65   12.21
  -5   5   6   11.90    9.29
  -5   5   6   -0.85    6.89
  -5   5   6   -5.14    7.55
  -5   5   5   82.54    9.32
  -5   5   5   72.29   12.90
  -5   5   5  109.97   11.30
   5  -5  -4   28.30    5.11
  -5   5   4   38.54    4.84
  -5   5   4   49.56    9.53
  -5   5   4   51.06    7.49
   5  -5  -4   33.48    7.30
  -5   5   3    1.83    3.05
   5  -5  -3    3.68    4.24
   5  -5  -2   30.47    5.37
  -5   5   2   28.69    4.11
   5  -5  -1    7.99    4.80
  -5   5   1    8.25    2.93
   5  -5   0  157.50   15.21
  -5   5   0  169.41   14.43
   5  -5   1  473.82   42.48
  -5   5  -1  511.49   42.00
   5  -5   2  470.32   40.13
   5  -5   3  201.23   17.51
   5  -5   3  222.61   18.42
   5  -5   4   -0.46    2.81
   5  -5   4    1.24    4.26
   5  -5   5    6.30    3.36
   5  -5   5   13.89    4.00
   5  -5   5    6.48    5.99
   5  -5   6    4.44    3.49
   5  -5   6    6.38    4.86
   5  -5   6    9.94    5.26
   5  -5   6    1.31    3.82
   5  -5   7   -1.40    4.34
   5  -5   7   -1.50    5.77
   5  -5   8    7.53    5.03
   5  -5   8    0.80    6.25
   5  -5   9    1.63    5.54
   5  -5   9   -0.66    6.33
   5  -5  10   21.70    6.23
   5  -5  10   23.10    6.23
   5  -5  10   21.87    7.03
   5  -5  11    9.89    5.60
   5  -5  11    5.56    5.46
   5  -5  11    6.23    6.89
   5  -5  12   43.06    6.43
   5  -5  12   37.94    6.22
   5  -5  12   34.86    7.89
   5  -5  13  209.37   23.37
   5  -5  13  230.23   23.72
   5  -5  13  269.13   22.89
   5  -5  14  100.89   13.30
   5  -5  14  119.78   13.86
   5  -5  15   77.39    8.62
  -5   4  14   17.38    6.50
  -5   4  14   12.62    3.69
  -5   4  13   10.09    5.25
  -5   4  13   16.95    5.99
  -5   4  13   11.22    7.22
  -5   4  13   13.12    7.85
  -5   4  12    6.63    6.54
  -5   4  12    5.18    7.79
  -5   4  12   14.00    8.51
  -5   4  12    4.80    8.52
  -5   4  11    5.47    7.51
  -5   4  11    7.47    9.12
  -5   4  11   22.30    9.86
  -5   4  11    8.16    9.15
  -5   4  10   25.97    9.35
  -5   4  10   43.98   11.51
  -5   4  10   53.65   11.49
  -5   4  10   53.55   10.58
  -5   4   9  164.97   17.89
  -5   4   9  168.64   17.01
  -5   4   9  156.48   17.09
  -5   4   9  156.75   18.23
  -5   4   9  142.65   15.56
  -5   4   8   32.95    9.38
  -5   4   8   37.35    9.91
  -5   4   8   34.93   12.18
  -5   4   8   42.31    7.99
  -5   4   7   45.08    9.99
  -5   4   7   35.12    7.61
  -5   4   7   36.59    9.14
  -5   4   6   27.56    7.90
  -5   4   6   14.72    6.79
  -5   4   6   26.89    9.37
  -5   4   6   19.24    4.39
  -5   4   5  149.81   13.48
  -5   4   4  251.77   21.69
  -5   4   3 1420.04  120.50
   5  -4  -3 1558.11  122.28
  -5   4   2 1222.58  102.26
   5  -4  -2 1233.57  104.10
  -5   4   1 1351.91  112.33
   5  -4  -1 1308.45  114.18
  -5   4   0  418.00   34.32
   5  -4   0  345.04   36.32
  -5   4  -1  657.91   54.54
   5  -4   1  608.02   56.44
   5  -4   2   60.70    9.87
   5  -4   3   75.63   10.35
   5  -4   4  143.05   14.06
   5  -4   4  122.66   11.66
   5  -4   4  150.99   12.51
   5  -4   5  137.57   12.56
   5  -4   5  140.37   12.64
   5  -4   5  141.70   13.37
   5  -4   6  109.41    9.64
   5  -4   6   74.45   10.31
   5  -4   7  100.02    9.70
   5  -4   7   70.30   10.10
   5  -4   7   80.83    9.13
   5  -4   8   70.70    8.89
   5  -4   8   64.27    8.14
   5  -4   8   55.17    8.12
   5  -4   9   55.63    7.89
   5  -4   9   46.31    7.58
   5  -4   9   44.00    6.95
   5  -4  10   75.64   10.06
   5  -4  10   96.63   10.01
   5  -4  10   90.88    9.75
   5  -4  10   76.19    9.09
   5  -4  11   56.07    7.19
   5  -4  11   37.18    7.87
   5  -4  11   31.75    6.51
   5  -4  12   -0.49    5.15
   5  -4  12    4.71    4.95
   5  -4  12    6.45    6.47
   5  -4  13   -3.61    5.83
   5  -4  13   -0.49    5.70
   5  -4  13   -0.67    4.17
   5  -4  14    5.89    5.32
   5  -4  14    7.58    5.03
   5  -4  14   16.85    3.45
   5  -4  15    2.86    3.68
   5  -4  15    1.40    3.48
  -5   3  15   11.14    4.68
  -5   3  15   19.64    6.00
  -5   3  14    1.99    7.13
  -5   3  14    5.76    7.63
  -5   3  14    0.25    4.75
  -5   3  13   10.10    8.73
  -5   3  13   19.93    6.82
  -5   3  13    8.78    8.65
  -5   3  13   13.40    6.33
  -5   3  12    9.07    8.25
  -5   3  12    1.54    9.19
  -5   3  12   10.95    7.27
  -5   3  11   23.82   10.23
  -5   3  11   14.28    9.38
  -5   3  11   22.80   10.98
  -5   3  11   13.21    8.19
  -5   3  10   31.87   10.22
  -5   3  10   20.78   10.72
  -5   3  10   28.10    9.05
  -5   3   9    7.95    9.34
  -5   3   9   -8.50   10.94
  -5   3   9    4.43    8.69
  -5   3   8   -4.75    6.40
  -5   3   8   -3.54    8.79
  -5   3   8   14.89    8.74
  -5   3   8    2.60   10.99
  -5   3   7   90.51   11.21
  -5   3   7   83.40   12.05
  -5   3   7   77.55    8.61
  -5   3   7   97.50   10.31
  -5   3   6  300.40   25.90
  -5   3   5  585.61   62.69
   5  -3  -5  761.84   61.12
  -5   3   5  716.45   59.74
  -5   3   4  357.21   34.98
  -5   3   4  360.91   30.79
   5  -3  -4  371.03   32.56
  -5   3   3  190.58   16.40
   5  -3  -3  181.58   18.72
  -5   3   2  152.71   13.33
   5  -3  -2  150.28   16.39
  -5   3   1   72.10    6.99
   5  -3  -1   78.46   11.48
  -5   3   0   29.30    3.94
   5  -3   0   32.89    9.05
   5  -3   1  205.81   20.68
   5  -3   2   68.07   10.22
   5  -3   3   10.45    6.70
   5  -3   3    5.37    4.26
   5  -3   4  146.95   14.42
   5  -3   4  156.34   13.77
   5  -3   4  166.93   15.60
  -5   3  -4  136.46   19.46
   5  -3   5  539.57   57.96
   5  -3   5  779.48   57.70
   5  -3   5  787.42   58.86
  -5   3  -5  527.68   60.29
   5  -3   6  356.60   31.56
   5  -3   6  359.58   30.96
   5  -3   7  643.58   55.14
   5  -3   7  540.47   54.45
   5  -3   7  734.69   54.36
   5  -3   8  579.53   48.30
   5  -3   8  574.31   47.86
   5  -3   8  625.87   47.44
   5  -3   9  508.15   43.79
   5  -3   9  561.60   43.41
   5  -3   9  543.80   44.28
   5  -3  10   34.02    7.47
   5  -3  10   45.47    6.66
  -5   3 -10   23.95    7.97
   5  -3  11   -1.10    6.43
   5  -3  11    4.85    5.23
   5  -3  11   10.52    5.39
   5  -3  11    7.07    5.82
   5  -3  12   16.53    5.32
   5  -3  13   36.11    7.21
   5  -3  13   55.85    5.88
   5  -3  13   39.79    7.08
   5  -3  14   14.54    4.90
   5  -3  14   13.64    3.03
   5  -3  14    4.17    4.49
   5  -3  15    8.11    3.02
  -5   2  16   14.90    5.06
  -5   2  15   19.43    7.43
  -5   2  15    9.23    6.82
  -5   2  15   -0.42    4.28
  -5   2  14   22.86    9.14
  -5   2  14   25.23    6.17
  -5   2  14   19.78    8.92
  -5   2  13  105.24   11.61
  -5   2  12  322.13   33.42
  -5   2  12  393.96   34.43
  -5   2  12  375.78   33.20
  -5   2  12  447.48   34.76
  -5   2  11  965.65   80.52
  -5   2  11  919.32   80.17
  -5   2  10  571.85   51.50
  -5   2  10  612.98   51.32
  -5   2  10  600.99   51.78
  -5   2  10  605.77   50.43
  -5   2  10  558.48   51.23
  -5   2   9  172.22   16.91
  -5   2   9  161.28   16.47
  -5   2   9  154.52   17.07
  -5   2   9  153.73   14.63
  -5   2   9  146.30   17.35
  -5   2   8  135.78   13.86
  -5   2   8   91.77   14.60
  -5   2   8  113.37   13.31
  -5   2   8  117.53   14.05
  -5   2   8  117.84   11.36
  -5   2   7   68.20    7.75
  -5   2   7   70.14   10.69
  -5   2   7   92.76   10.92
  -5   2   7   71.42    7.89
  -5   2   6   10.85   10.06
  -5   2   6    2.32    3.75
   5  -2  -6    8.04    5.40
  -5   2   5    9.32   11.48
  -5   2   5   -0.63    3.61
   5  -2  -5    5.28    6.09
  -5   2   5   -0.19    3.00
  -5   2   4   24.65   13.75
   5  -2  -4   21.76    7.84
  -5   2   4   23.79    4.08
  -5   2   4   27.98    3.86
   5  -2  -3   14.27    8.27
  -5   2   3   14.52   14.38
  -5   2   3   21.97    3.74
   5  -2  -2    6.37    8.63
  -5   2   2    3.89   14.66
  -5   2   2    7.38    2.90
   5  -2  -1  103.25   16.80
  -5   2   1  122.29   21.08
  -5   2   1  160.75   13.32
   5  -2   0  206.29   21.96
  -5   2   0  175.98   25.46
  -5   2   0  220.29   18.57
   5  -2   1  252.85   21.93
  -5   2  -1  147.86   25.14
   5  -2   2  396.26   35.58
  -5   2  -2  351.27   40.08
   5  -2   3  286.05   26.48
  -5   2  -3  254.93   30.83
   5  -2   4  195.52   16.13
   5  -2   4  150.88   16.40
   5  -2   4  189.40   17.32
  -5   2  -4  162.09   20.18
   5  -2   5  579.44   50.04
   5  -2   5  587.72   49.64
   5  -2   6  278.13   27.38
   5  -2   6  288.79   27.69
  -5   2  -6  213.06   28.44
   5  -2   7    1.63    5.01
   5  -2   7    5.44    6.36
   5  -2   7    4.44    7.26
  -5   2  -7    0.27    9.02
   5  -2   8    4.50    5.40
   5  -2   8    5.95    6.52
   5  -2   8    1.76    7.45
  -5   2  -8    0.26    8.68
   5  -2   9   30.84    6.45
  -5   2  -9   31.47    8.55
   5  -2   9   33.96    7.38
   5  -2   9   43.57    8.27
  -5   2 -10    9.15    6.60
   5  -2  10    1.41    5.94
   5  -2  10   -2.91    5.72
   5  -2  10   -4.69    6.83
   5  -2  11    9.22    6.07
   5  -2  11   20.24    5.73
   5  -2  11   24.38    6.24
   5  -2  12    0.59    5.41
   5  -2  12    7.12    4.73
   5  -2  12   10.94    4.40
   5  -2  13   10.58    4.78
   5  -2  13   10.94    3.58
   5  -2  13    3.12    5.33
   5  -2  14   19.99    4.69
  -5   1  16   85.80    9.31
  -5   1  16   73.17    9.77
  -5   1  15   85.11   10.04
  -5   1  15  106.55   11.90
  -5   1  15  106.93   12.38
  -5   1  14  331.38   30.78
  -5   1  14  363.41   31.86
  -5   1  14  366.91   31.90
  -5   1  13  278.17   27.53
  -5   1  13  318.70   28.80
  -5   1  13  332.47   28.93
  -5   1  12  105.25   13.87
  -5   1  12  124.78   13.31
  -5   1  12  129.84   16.14
  -5   1  12  112.73   15.77
  -5   1  12  130.16   12.67
  -5   1  12  118.18   14.28
  -5   1  11   96.21   12.46
  -5   1  11  107.89   12.91
  -5   1  11   92.98   12.84
  -5   1  11   97.74   10.70
  -5   1  11   94.95   14.21
  -5   1  10    7.81    3.44
  -5   1  10    6.51    8.19
  -5   1  10   20.34    9.46
  -5   1  10   -0.55    8.93
  -5   1  10   17.76    9.21
  -5   1  10   13.87    5.57
  -5   1  10   13.51   10.11
  -5   1   9    2.09    3.08
  -5   1   9    1.18    8.50
  -5   1   9    7.56    9.31
  -5   1   9    7.28    5.17
  -5   1   9   -0.78    8.52
  -5   1   9    5.59    9.16
  -5   1   8  134.87   13.26
  -5   1   8   93.58   13.47
  -5   1   8  119.96   12.94
  -5   1   8  104.26   13.70
  -5   1   8  105.95   10.85
  -5   1   7  155.76   13.82
  -5   1   7  137.33   16.23
   5  -1  -6   -5.95    6.13
  -5   1   6    5.66    3.31
  -5   1   6    1.95    3.73
   5  -1  -5  122.42   14.19
  -5   1   5  157.38   18.00
  -5   1   5  127.14   12.24
  -5   1   5  117.91   11.31
  -5   1   5  126.17   11.33
  -5   1   4  638.63   51.17
  -5   1   4  546.51   46.73
  -5   1   4  563.72   46.71
   5  -1  -4  506.13   48.93
  -5   1   3 1213.58  100.92
  -5   1   3 1195.77   97.25
  -5   1   3 1155.77   97.17
   5  -1  -3 1009.11   99.23
  -5   1   2  286.84   32.52
  -5   1   2  322.08   26.62
   5  -1  -2  307.32   30.00
  -5   1   2  308.11   26.49
   5  -1  -1  537.67   47.10
  -5   1   1  497.32   48.63
   5  -1   0 1200.99   96.74
  -5   1   0 1026.23   97.60
   5  -1   1  138.67   16.51
  -5   1  -1  126.14   19.59
   5  -1   2   47.88    9.40
  -5   1  -2   27.13   13.43
   5  -1   3   15.84    6.68
   5  -1   4    5.98    6.86
   5  -1   4    6.03    5.25
   5  -1   5   20.81    7.70
  -5   1  -5   16.07    9.53
   5  -1   6    7.85    7.84
   5  -1   6   -0.29    4.93
  -5   1  -6    8.62    9.09
  -5   1  -7   -0.26    8.62
   5  -1   7    1.13    8.12
   5  -1   7    5.28    5.20
   5  -1   7    1.79    6.19
   5  -1   8   21.37    8.28
   5  -1   8   25.55    7.02
  -5   1  -8   25.45    8.46
  -5   1  -9   82.41   10.37
   5  -1  10  138.46   13.95
  -5   1 -10  130.51   13.41
   5  -1  10  159.29   13.83
   5  -1  10  120.84   13.32
   5  -1  11  127.44   13.93
   5  -1  11  147.66   13.96
   5  -1  11  165.04   14.07
   5  -1  12  108.93   10.43
   5  -1  12  110.37   10.57
   5  -1  13   52.68    7.04
   5  -1  14    9.29    3.07
  -5   0  17    3.69    4.49
  -5   0  17    4.99    4.11
  -5   0  16    9.99    7.51
  -5   0  16    5.02    6.94
  -5   0  15    3.68    9.34
  -5   0  15   18.69    8.93
  -5   0  15    7.64    6.02
  -5   0  14   18.35    7.58
  -5   0  13   27.48    4.39
  -5   0  13   40.73   11.91
  -5   0  13   34.92    9.23
  -5   0  13   30.00   11.77
  -5   0  13   33.70    7.50
  -5   0  13   34.66    9.09
  -5   0  12  120.69   15.73
  -5   0  12  111.13   15.45
  -5   0  12  114.26   13.33
  -5   0  12   98.67   10.03
  -5   0  12  110.57   13.40
  -5   0  11   86.63    8.84
  -5   0  11   82.26   12.35
  -5   0  11   95.70   14.72
  -5   0  11   96.43   14.17
  -5   0  11   89.44   10.09
  -5   0  11   93.61   12.54
  -5   0  10   38.54    5.35
  -5   0  10   37.29    9.53
  -5   0  10   39.17    6.62
  -5   0  10   35.68   11.23
  -5   0  10   40.06   10.79
  -5   0  10   46.80    9.87
  -5   0   9   17.04    8.41
  -5   0   9    2.31    8.41
  -5   0   9   18.84   10.15
  -5   0   9    7.64    5.44
  -5   0   9   13.87   10.42
  -5   0   9    4.80    9.80
  -5   0   8  135.17   12.60
  -5   0   8  127.15   15.41
  -5   0   8  119.84   15.57
  -5   0   8  129.85   14.43
  -5   0   8  124.81   14.41
  -5   0   8  162.47   16.79
  -5   0   7  630.11   54.00
  -5   0   7  638.66   53.64
  -5   0   6 2830.15  228.94
  -5   0   6 2672.16  228.69
  -5   0   6 2750.22  228.77
  -5   0   5 1887.72  154.00
   5   0  -5 1489.66  155.73
  -5   0   5 1858.41  153.82
  -5   0   5 1872.00  153.89
  -5   0   4 1854.60  154.24
   5   0  -4 1694.07  156.64
  -5   0   4 1882.48  154.23
  -5   0   4 1835.79  154.12
   5   0  -3 1168.03  106.05
  -5   0   3 1269.05  103.24
  -5   0   3 1216.76  103.11
  -5   0   2  152.32   13.48
   5   0  -2  150.74   19.12
   5   0  -1  104.83   16.39
   5   0   0  105.43   15.94
   5   0   1    8.35   10.51
  -5   0  -2  264.23   22.84
   5   0   2  294.47   26.17
  -5   0  -4   70.77   11.02
  -5   0  -5   34.88    9.69
   5   0   5   46.04    9.22
  -5   0  -6  162.12   17.52
   5   0   6  173.48   17.28
   5   0   7   61.07   10.74
  -5   0  -7   72.56   10.63
  -5   0  -8  112.53   12.74
  -5   0  -9   40.17    7.59
   5   0   9   41.00    8.37
   5   0   9   49.89    7.59
   5   0  10    8.96    6.25
   5   0  10    2.09    5.20
   5   0  11    6.42    4.84
   5   0  11   -0.16    4.13
   5   0  12   28.27    3.84
   5   0  12   20.39    3.85
   5   0  13    4.68    3.53
  -5  -1  17  -12.39    5.81
  -5  -1  17    1.54    5.10
  -5  -1  16    1.68    8.34
  -5  -1  16    7.69    7.53
  -5  -1  15   -0.99    9.79
  -5  -1  15    3.24    8.96
  -5  -1  15   13.99    6.71
  -5  -1  14   10.95    6.98
  -5  -1  13   59.80    8.90
  -5  -1  13   75.41   10.90
  -5  -1  13   63.42   10.82
  -5  -1  13   76.41   13.11
  -5  -1  13   72.41   13.29
  -5  -1  13   60.06    6.97
  -5  -1  12    0.57    9.08
  -5  -1  12    3.06   12.21
  -5  -1  12   -8.76   11.49
  -5  -1  12   -3.78    9.30
  -5  -1  12    1.81    3.82
  -5  -1  11  192.36   17.32
  -5  -1  11  201.04   19.19
  -5  -1  11  163.99   16.56
  -5  -1  11  172.91   20.44
  -5  -1  11  216.00   20.50
  -5  -1  11  208.74   19.23
  -5  -1  10   20.34    4.55
  -5  -1  10   32.52   10.61
  -5  -1  10   30.36    6.53
  -5  -1  10   27.30    9.35
  -5  -1  10   27.94   11.02
  -5  -1  10   28.97    9.43
  -5  -1  10   36.64   11.49
  -5  -1   9   48.58    7.05
  -5  -1   9   45.77    9.48
  -5  -1   9   59.28   11.23
  -5  -1   9   47.65   12.16
  -5  -1   9   40.02    5.11
  -5  -1   9   59.95   11.79
  -5  -1   9   50.75    9.56
  -5  -1   8  135.21   15.56
  -5  -1   8   98.81   12.80
  -5  -1   8  110.60   11.94
  -5  -1   8  112.52   13.04
  -5  -1   8  123.13   14.16
  -5  -1   8  106.29   14.69
  -5  -1   7  271.10   25.10
  -5  -1   7  314.50   25.61
  -5  -1   7  310.28   28.43
  -5  -1   7  305.74   25.22
   5   1  -7  234.40   27.62
  -5  -1   6    4.17    3.63
  -5  -1   6    5.06    4.80
  -5  -1   6    5.18    3.87
  -5  -1   5   28.38    4.35
  -5  -1   5   25.97    5.03
  -5  -1   5   25.05    4.33
  -5  -1   4   19.80    4.23
  -5  -1   4   29.20    4.64
  -5  -1   4   27.15    4.10
  -5  -1   3   88.81    8.39
  -5  -1   3   84.53    8.15
  -5  -1   3   86.39    8.38
  -5  -1   2   27.38    3.99
  -5  -1   2   20.85    4.04
  -5  -1   1   43.57    5.02
  -5  -1   0    3.09    3.02
  -5  -1  -1    7.80    3.17
  -5  -1  -1    5.45    2.72
  -5  -1  -2  589.96   50.37
  -5  -1  -2  650.37   53.54
  -5  -1  -3  282.30   25.58
   5   1   3  347.11   28.63
  -5  -1  -3  314.04   27.40
  -5  -1  -4  659.71   56.86
  -5  -1  -5  688.95   56.32
   5   1   5  632.17   55.31
   5   1   6  162.79   16.40
   5   1   6  135.80   14.42
  -5  -1  -6  183.39   16.48
  -5  -1  -7   68.13   10.05
  -5  -1  -8    0.77    6.46
   5   1   8    4.79    7.67
   5   1   9   -5.32    6.76
   5   1   9    1.09    5.50
   5   1  10  107.03   10.03
   5   1  10   85.50    9.95
   5   1  11   21.60    4.26
   5   1  11   27.53    4.22
   5   1  12   -0.39    3.67
  -5  -2  17   -0.79    5.97
  -5  -2  17    2.87    5.39
  -5  -2  16  106.96   13.65
  -5  -2  16  119.44   12.76
  -5  -2  15  241.13   22.45
  -5  -2  15  233.40   23.04
  -5  -2  15  240.72   21.65
  -5  -2  15  216.83   21.62
  -5  -2  14  519.42   44.61
  -5  -2  13  559.59   46.61
  -5  -2  13  490.11   45.23
  -5  -2  13  537.66   46.65
  -5  -2  13  567.73   45.72
  -5  -2  13  542.52   47.16
  -5  -2  13  538.15   47.68
  -5  -2  12  350.16   31.85
  -5  -2  12  347.63   31.08
  -5  -2  12  332.18   29.40
  -5  -2  12  354.99   31.29
  -5  -2  12  317.08   32.53
  -5  -2  11  115.93   11.60
  -5  -2  11  131.82   14.87
  -5  -2  11  123.35   15.86
  -5  -2  11  122.66   14.69
  -5  -2  11  119.47   12.51
  -5  -2  11  117.53   16.88
  -5  -2  11  120.21   11.04
  -5  -2  10   64.57   11.03
  -5  -2  10   61.32    6.64
  -5  -2  10   64.27   14.07
  -5  -2  10   54.94    7.15
  -5  -2  10   73.20    8.63
  -5  -2  10   68.80   10.95
  -5  -2  10   50.64   12.14
  -5  -2  10   82.78   13.24
  -5  -2   9   24.59   11.74
  -5  -2   9   34.14    8.99
  -5  -2   9   34.68   10.48
  -5  -2   9   34.08    9.05
  -5  -2   9   41.54   12.32
  -5  -2   9   27.27    6.99
  -5  -2   9   29.06    4.43
  -5  -2   9   31.24    6.61
   5   2  -8    2.42    8.84
  -5  -2   8   16.64   11.36
  -5  -2   8   24.14    7.96
  -5  -2   8   11.07   11.33
  -5  -2   8   19.48    6.17
  -5  -2   8   13.97    9.36
  -5  -2   8   10.41    3.69
  -5  -2   8   12.28    8.21
  -5  -2   8   24.03    9.54
  -5  -2   7   12.03    4.33
  -5  -2   7   10.62    7.26
  -5  -2   7   17.05    5.01
  -5  -2   7   -4.89   11.75
  -5  -2   7   15.31   11.02
  -5  -2   7    5.31    7.56
  -5  -2   7    0.21    8.98
  -5  -2   7   29.84   11.38
  -5  -2   7   10.58    5.45
  -5  -2   6   41.21    5.61
  -5  -2   6   44.01    5.80
  -5  -2   6   56.41   12.59
  -5  -2   6   44.73    6.22
  -5  -2   5    2.62    3.42
  -5  -2   5    5.67    3.61
  -5  -2   5   10.29   11.42
  -5  -2   5   -1.27    4.22
  -5  -2   4    1.78    3.07
  -5  -2   4    1.67    3.51
  -5  -2   4    8.47   11.69
  -5  -2   4    2.36    3.90
  -5  -2   3   40.82    5.35
  -5  -2   3   43.15   13.76
  -5  -2   3   42.41    5.22
  -5  -2   2   67.86    6.79
  -5  -2   2   67.74   14.42
  -5  -2   2   58.57    6.58
  -5  -2   1  677.48   55.86
  -5  -2   1  603.95   51.44
  -5  -2   0  262.20   22.20
  -5  -2   0  179.25   16.45
  -5  -2  -1  323.95   31.70
  -5  -2  -1  361.71   30.47
  -5  -2  -1  409.40   34.74
  -5  -2  -2  124.83   13.94
  -5  -2  -2  112.20   15.50
  -5  -2  -2  127.20   11.50
   5   2   2  106.69   16.14
  -5  -2  -3  146.31   14.79
  -5  -2  -3  122.95   12.09
  -5  -2  -4   -3.42    8.56
  -5  -2  -4   -2.97    4.46
  -5  -2  -5    7.93    8.47
  -5  -2  -5    4.37    4.66
   5   2   5    6.13    5.88
  -5  -2  -6    7.36    7.55
   5   2   6    8.22    5.66
  -5  -2  -7   22.79    5.24
  -5  -2  -7   21.14    7.14
   5   2   7   23.30    8.40
   5   2   7   20.01    5.71
   5   2   8    4.49    6.96
  -5  -2  -8    1.31    4.18
  -5  -2  -9   -0.11    3.56
  -5  -2  -9    7.82    4.19
   5   2   9   11.40    5.64
   5   2   9    5.17    4.59
   5   2  10    9.77    5.03
   5   2  10   15.04    4.14
   5   2  10   15.15    3.90
   5   2  11   13.66    3.73
  -5  -3  16  123.47   14.96
  -5  -3  16  143.12   14.12
  -5  -3  15   91.17   10.53
  -5  -3  15   86.03   13.78
  -5  -3  15   82.92   11.99
  -5  -3  15   90.94   11.19
  -5  -3  15   88.76    8.65
  -5  -3  14   60.99    9.05
  -5  -3  13   -1.81   12.80
  -5  -3  13    3.33    3.19
  -5  -3  13    4.82    9.23
  -5  -3  13   -6.11   10.36
  -5  -3  13   -1.85    9.17
  -5  -3  13   10.44    6.82
  -5  -3  13    4.97    4.31
  -5  -3  12   98.68   10.12
  -5  -3  12   98.49   13.62
  -5  -3  12  110.40   14.38
  -5  -3  12   88.50   13.22
  -5  -3  12   72.78   16.34
  -5  -3  12  101.70    9.52
  -5  -3  11   46.55   14.08
  -5  -3  11   33.79    7.40
  -5  -3  11   38.56    5.21
  -5  -3  11   36.47   10.52
  -5  -3  11   39.06   11.52
  -5  -3  11   36.45   10.11
  -5  -3  11   36.99    6.01
  -5  -3  10   10.98    4.61
  -5  -3  10   22.42   12.24
  -5  -3  10   12.95    6.48
  -5  -3  10   11.08    9.46
  -5  -3  10   16.34    7.10
  -5  -3  10   13.68    9.03
  -5  -3  10    8.17   10.16
  -5  -3  10    8.49   13.19
  -5  -3  10    8.03    4.07
  -5  -3   9   18.08    4.16
  -5  -3   9    6.40    6.41
  -5  -3   9    3.42    8.74
  -5  -3   9   16.67   12.86
  -5  -3   9    5.73    6.01
  -5  -3   9   10.08    8.76
  -5  -3   9   16.36   10.01
  -5  -3   9   12.16    8.89
  -5  -3   9   27.74   12.93
  -5  -3   8  230.90   26.31
  -5  -3   8  209.38   22.68
  -5  -3   8  215.59   23.17
  -5  -3   8  259.78   21.89
  -5  -3   8  241.41   21.85
  -5  -3   8  282.92   25.75
  -5  -3   8  271.24   25.39
  -5  -3   8  243.79   22.77
  -5  -3   7  510.76   49.53
  -5  -3   7  535.40   51.03
  -5  -3   7  570.79   49.47
  -5  -3   7  561.92   52.52
  -5  -3   7  659.71   49.69
  -5  -3   7  556.97   49.05
  -5  -3   7  597.60   49.12
  -5  -3   7  671.42   53.60
  -5  -3   6  467.52   47.53
  -5  -3   6  611.76   50.51
  -5  -3   6  527.92   46.16
  -5  -3   6  551.68   49.16
  -5  -3   6  572.05   46.09
  -5  -3   6  534.96   45.50
  -5  -3   6  521.69   45.49
  -5  -3   5  564.69   49.69
  -5  -3   5  511.30   45.26
  -5  -3   5  519.73   47.88
  -5  -3   5  531.65   44.92
  -5  -3   5  526.89   44.45
  -5  -3   5  514.12   44.37
  -5  -3   4  430.01   45.65
  -5  -3   4  396.63   41.18
  -5  -3   4  490.03   43.80
  -5  -3   4  489.62   40.37
  -5  -3   4  499.78   40.28
  -5  -3   3  142.88   12.88
  -5  -3   3  145.67   18.45
  -5  -3   3  143.11   20.50
  -5  -3   3  105.80   14.47
  -5  -3   3  152.01   12.99
  -5  -3   2  144.78   20.34
  -5  -3   2  150.90   13.37
  -5  -3   2  147.86   13.22
  -5  -3   2  126.44   14.74
   5   3  -1    7.15   12.28
  -5  -3   1   -5.26    3.96
  -5  -3   1   -5.32   12.24
  -5  -3   1    8.11    6.25
  -5  -3   1   -2.37    6.68
  -5  -3   1   -2.39    3.91
  -5  -3   0   -1.29    3.84
   5   3   0   -5.77   13.54
  -5  -3   0    3.52   10.78
  -5  -3   0   -1.01    5.74
  -5  -3   0    5.86    3.88
  -5  -3   0   -3.47    7.32
  -5  -3  -1   44.54    6.28
   5   3   1   61.91   16.79
  -5  -3  -1   54.46    9.76
  -5  -3  -1   50.89    7.52
  -5  -3  -1   70.57   12.66
  -5  -3  -2   94.81    9.98
   5   3   2   91.60   14.42
  -5  -3  -2  112.05   12.72
  -5  -3  -3    2.91    4.59
   5   3   3    4.83    6.70
  -5  -3  -3   -5.64    8.80
   5   3   4  105.76   11.87
  -5  -3  -4   91.12   10.69
   5   3   5   30.99    7.29
  -5  -3  -5   45.53    8.66
  -5  -3  -6   10.67    4.84
   5   3   6   23.05    6.02
  -5  -3  -6   11.25    6.94
   5   3   6   19.84    7.96
   5   3   7    7.54    6.99
   5   3   7   15.87    5.41
  -5  -3  -7   11.64    4.66
   5   3   8    9.81    4.81
  -5  -3  -8    3.44    3.87
   5   3   8   17.29    5.65
  -5  -3  -8   17.35    4.50
   5   3   9   58.70    5.78
  -5  -3  -9   63.22    5.23
   5   3   9   56.63    5.88
  -5  -4  15   31.42    4.76
  -5  -4  15   44.12   11.05
  -5  -4  15   38.86    7.41
  -5  -4  14    5.34    6.74
  -5  -4  14    5.68    3.11
  -5  -4  14    5.91    8.81
  -5  -4  14    2.86   11.62
  -5  -4  13   30.24    7.19
  -5  -4  13   29.81    5.36
  -5  -4  13   24.78    4.37
  -5  -4  13   17.63    9.14
  -5  -4  13   28.67   10.06
  -5  -4  13   36.49   13.70
  -5  -4  12   32.28    7.41
  -5  -4  12   26.42   13.99
  -5  -4  12   25.71    9.89
  -5  -4  12   38.90   10.79
  -5  -4  12   32.67    5.80
  -5  -4  12   31.89    5.07
  -5  -4  11   54.39   15.65
  -5  -4  11   62.18   11.59
  -5  -4  11   50.88   12.27
  -5  -4  11   75.54    7.70
  -5  -4  11   73.46    8.40
  -5  -4  10  384.06   30.86
  -5  -4  10  445.29   35.57
  -5  -4  10  346.93   30.68
  -5  -4  10  285.35   31.81
  -5  -4  10  349.76   31.16
  -5  -4  10  288.67   32.11
  -5  -4  10  344.65   34.29
  -5  -4  10  370.46   30.30
  -5  -4   9  720.90   57.68
  -5  -4   9  705.07   57.84
  -5  -4   9  552.41   58.29
  -5  -4   9  760.48   61.84
  -5  -4   9  679.65   57.27
  -5  -4   9  687.38   57.84
  -5  -4   9  718.01   61.18
  -5  -4   9  604.52   59.98
  -5  -4   8  515.05   58.14
  -5  -4   8  587.21   57.08
  -5  -4   8  667.61   55.17
  -5  -4   8  710.14   59.01
  -5  -4   8  664.29   54.84
  -5  -4   7  405.71   36.16
  -5  -4   7  363.29   31.67
  -5  -4   7  354.48   30.90
  -5  -4   7  331.34   35.58
  -5  -4   7  346.88   30.94
  -5  -4   6  352.09   36.78
  -5  -4   6  370.96   31.83
  -5  -4   6  387.17   32.49
  -5  -4   6  350.39   32.81
  -5  -4   6  356.30   31.78
  -5  -4   6  421.19   37.91
  -5  -4   5  100.10   13.48
  -5  -4   5  120.32   11.71
  -5  -4   5  124.93   12.46
  -5  -4   5  122.05   11.57
  -5  -4   5  119.40   19.65
  -5  -4   4    2.73    4.33
  -5  -4   4    4.65   13.79
  -5  -4   4    6.88    4.48
  -5  -4   4    2.68    4.98
  -5  -4   4    3.26    7.60
  -5  -4   4    2.88    3.94
  -5  -4   3   31.70    8.12
  -5  -4   3   32.86    5.33
  -5  -4   3   27.74    5.14
  -5  -4   3   29.40   14.44
  -5  -4   3   35.43    6.30
  -5  -4   2  201.24   18.16
  -5  -4   2  184.88   17.41
  -5  -4   2  198.50   17.48
  -5  -4   2  232.95   24.57
  -5  -4   2  184.44   18.82
  -5  -4   1   33.83   12.33
  -5  -4   1   16.55    4.51
  -5  -4   1   34.97    7.43
  -5  -4   1   18.87    6.91
   5   4  -1    8.32   13.21
  -5  -4   1    9.58    4.67
  -5  -4   0    0.73   10.33
  -5  -4   0    2.31    4.11
  -5  -4   0   -1.10    7.47
  -5  -4   0   -1.52    6.11
  -5  -4   0   -3.13    4.43
   5   4   0   -2.18   14.84
  -5  -4  -1  -10.43    9.43
  -5  -4  -1    1.87    8.08
  -5  -4  -1    2.97    5.51
  -5  -4  -1    4.36    4.62
   5   4   1    4.01   15.25
  -5  -4  -2   56.59    9.91
   5   4   2   43.28    8.95
  -5  -4  -2   47.52    6.76
   5   4   3   48.85    9.47
  -5  -4  -3   79.03   10.41
  -5  -4  -4  101.15   11.15
   5   4   4   89.63   12.37
  -5  -4  -5   65.41    7.58
  -5  -4  -5   82.24    9.13
  -5  -4  -6   38.16    6.22
   5   4   6   23.74    7.32
   5   4   6   22.20    6.09
  -5  -4  -6   22.57    5.20
  -5  -4  -7   -5.65    4.39
   5   4   7   -4.97    5.21
   5   4   7   -1.26    4.53
  -5  -4  -7    0.99    3.74
   5   4   8   -0.61    3.46
  -5  -4  -8    7.03    3.01
  -5  -5  15    6.56    3.57
  -5  -5  15    9.26    2.85
  -5  -5  14    4.86    3.96
  -5  -5  14    3.99    3.26
  -5  -5  14    8.82    6.55
  -5  -5  13    6.00    6.53
  -5  -5  12   11.21    4.40
  -5  -5  12   23.03    6.90
  -5  -5  12    8.45    4.67
  -5  -5  11    6.36    6.83
  -5  -5  11   -4.97    4.74
  -5  -5  11   -2.68    6.45
  -5  -5  11    2.23    4.32
  -5  -5  10    4.70    5.08
  -5  -5  10    6.08    4.60
  -5  -5   9   23.38    6.57
  -5  -5   9   25.76    5.53
  -5  -5   9    7.16    6.97
  -5  -5   9   21.69    5.26
  -5  -5   9   23.31    6.72
  -5  -5   9   23.49   11.23
  -5  -5   8   12.45    7.21
  -5  -5   8   10.94   11.60
  -5  -5   8    4.37    4.90
  -5  -5   8    2.37    6.39
  -5  -5   8    5.70    5.89
  -5  -5   7    7.10    7.61
  -5  -5   7    3.50    5.82
  -5  -5   7   20.01   13.11
  -5  -5   6   50.14   10.01
  -5  -5   6   55.33   16.42
  -5  -5   6   53.96    7.41
  -5  -5   6   46.48    6.79
  -5  -5   5    5.13    8.53
  -5  -5   5    6.05   15.23
  -5  -5   5    3.00    5.23
  -5  -5   5    4.95    4.37
  -5  -5   4   32.59    5.84
  -5  -5   4   13.23    8.82
  -5  -5   4   26.08    5.70
  -5  -5   4   29.49   14.47
  -5  -5   4   27.23    5.25
  -5  -5   3   60.60   15.84
  -5  -5   3   49.32    9.67
  -5  -5   3   55.66    7.77
  -5  -5   3   49.05    7.01
  -5  -5   2   86.55   16.20
  -5  -5   2   58.13    7.88
  -5  -5   2   69.38   10.00
  -5  -5   2   66.12    8.97
  -5  -5   1  127.59   13.63
  -5  -5   1  151.72   13.84
  -5  -5   1  152.78   18.57
  -5  -5   1  108.15   12.36
  -5  -5   0  240.76   22.38
   5   5   0  246.47   23.75
  -5  -5   0  256.95   23.45
  -5  -5   0  249.61   26.63
  -5  -5   0  264.61   23.04
   5   5   1  256.55   25.33
  -5  -5  -1  288.25   25.32
  -5  -5  -2  272.78   23.78
  -5  -5  -2  315.94   25.02
   5   5   3   54.37    9.53
  -5  -5  -3   56.11    7.67
  -5  -5  -3   82.26    9.63
  -5  -5  -4    2.97    4.58
   5   5   5   10.11    5.85
  -5  -5  -5    4.94    4.35
  -5  -5  -5   13.78    5.46
   5   5   6   13.63    5.20
  -5  -5  -6   21.08    4.17
  -5  -5  -6   23.57    4.70
   5   5   7   37.86    4.47
  -5  -5  -7   39.22    4.23
  -5  -6  15  130.15   11.53
  -5  -6  14   69.55    7.48
  -5  -6  14   76.42    8.92
  -5  -6  14   67.64    7.08
  -5  -6  13    6.12    6.34
  -5  -6  13   -4.29    4.11
  -5  -6  13    0.45    3.65
  -5  -6  12    6.35    6.27
  -5  -6  11    5.65    4.89
  -5  -6  11    5.97    4.59
  -5  -6  11   14.98    6.37
  -5  -6  11   12.09    6.65
   5   6 -10   -3.76    9.02
  -5  -6  10    5.33    4.80
  -5  -6  10   -3.94    4.94
  -5  -6  10    1.72    6.21
  -5  -6  10    0.22    6.78
  -5  -6   9   43.23    6.35
   5   6  -9   41.19   11.57
  -5  -6   9   27.80    7.30
  -5  -6   9   41.23    6.40
  -5  -6   8   -7.06   12.24
  -5  -6   8   -1.35    4.71
  -5  -6   8   -1.96    5.31
  -5  -6   7   17.05    8.69
  -5  -6   7   19.18   13.89
  -5  -6   6    3.42    8.77
  -5  -6   6   -0.39    5.58
  -5  -6   6    3.06   14.29
  -5  -6   5    1.86    5.51
  -5  -6   5    0.14    4.81
  -5  -6   5   -4.10    9.08
  -5  -6   5   -9.32   14.44
  -5  -6   4   25.36    6.15
  -5  -6   4   27.75    6.21
  -5  -6   4   35.76    9.59
  -5  -6   4   17.75   14.21
   5   6  -3   48.45   10.21
  -5  -6   3   55.13    8.11
  -5  -6   3   53.51    9.83
  -5  -6   3   64.25   15.26
  -5  -6   2   61.43   14.49
   5   6  -2   55.45   10.43
  -5  -6   2   52.83    8.54
   5   6  -1   24.21    8.92
  -5  -6   1   14.24    5.50
   5   6  -1   20.78   10.69
  -5  -6   1   25.24    7.38
  -5  -6   0    4.97    7.21
   5   6   0    6.97    8.26
  -5  -6   0   10.72    5.35
  -5  -6  -1   35.14    7.80
   5   6   1   32.88    8.63
  -5  -6  -1   33.88    6.26
  -5  -6  -2    2.66    4.81
  -5  -6  -3   -3.47    5.86
   5   6   3    3.61    6.43
  -5  -6  -3    0.56    4.57
  -5  -6  -4    5.89    4.84
   5   6   4    2.35    5.65
  -5  -6  -4    2.15    3.94
  -5  -6  -5    2.49    3.81
   5   6   5   -0.59    4.68
  -5  -6  -5    4.27    3.33
   5   6   6    4.66    3.25
  -5  -7  15   24.20    3.36
  -5  -7  14   18.22    3.66
  -5  -7  13   13.89    4.03
  -5  -7  13    6.75    3.75
  -5  -7  12    2.89    4.16
  -5  -7  12    2.77    3.91
  -5  -7  11   60.06    7.03
  -5  -7  11   56.26    8.61
  -5  -7  10  259.24   21.78
  -5  -7  10  222.73   22.40
  -5  -7   9  427.92   35.54
  -5  -7   9  391.08   35.89
  -5  -7   8  384.71   32.09
  -5  -7   8  349.57   32.28
  -5  -7   7  200.44   18.24
  -5  -7   7  195.67   18.59
   5   7  -6   68.93   16.31
  -5  -7   6   86.38    9.90
  -5  -7   6   82.49    9.54
  -5  -7   5   18.78    6.35
   5   7  -5   26.74    8.52
  -5  -7   4    1.52    5.72
   5   7  -4    9.65    8.09
  -5  -7   3   20.25    6.12
  -5  -7   3   29.42    6.48
   5   7  -3   27.01    8.83
  -5  -7   2   22.24    6.09
  -5  -7   2   34.12    6.77
   5   7  -2   19.95    8.72
  -5  -7   1   61.15    8.01
  -5  -7   0    9.25    5.33
  -5  -7   0   21.82    6.42
   5   7   0    8.60    7.61
  -5  -7  -1    6.07    4.74
  -5  -7  -1    2.95    5.93
   5   7   1    4.14    6.81
  -5  -7  -2   12.20    4.73
  -5  -7  -2   31.01    5.76
   5   7   2   17.92    6.80
  -5  -7  -3   15.06    3.96
   5   7   3    5.29    5.59
   5   7   4    8.25    4.36
  -5  -8  15    9.35    2.18
  -5  -8  14   23.75    3.54
  -5  -8  13   30.36    4.40
  -5  -8  12  106.51   10.14
  -5  -8  11  147.47   12.61
  -5  -8  11  113.80   13.31
  -5  -8  10  145.57   15.61
  -5  -8  10  173.57   14.94
  -5  -8   9   40.09    7.60
  -5  -8   9   54.94    6.65
  -5  -8   8    6.64    6.10
  -5  -8   8   13.04    4.97
  -5  -8   7   19.99    6.39
  -5  -8   7   13.43    5.10
  -5  -8   6   13.69    6.01
  -5  -8   6    6.69    4.85
  -5  -8   5   -0.36    5.82
  -5  -8   5   -1.13    4.62
   5   8  -4   22.26    7.63
  -5  -8   4   22.84    6.36
  -5  -8   4   24.03    5.04
   5   8  -3    1.24    6.93
  -5  -8   3    3.03    5.41
   5   8  -2    8.43    7.04
  -5  -8   2   10.99    5.22
   5   8  -1   36.90    7.86
  -5  -8   1   43.97    6.36
   5   8   0   51.76    9.02
  -5  -8   0   82.50    7.93
  -5  -8  -1   31.34    4.89
   5   8   1   28.36    6.25
   5   8   2    7.91    4.43
   5   8   2    6.17    3.99
  -5  -9  13    8.71    2.47
  -5  -9  12   -0.69    2.99
  -5  -9  11    4.28    3.32
  -5  -9  10    0.57    5.07
  -5  -9  10    1.93    3.56
  -5  -9   9   11.00    5.25
  -5  -9   9    8.53    3.88
  -5  -9   8   31.22    6.22
  -5  -9   8   33.82    4.99
  -5  -9   7   -0.62    5.25
  -5  -9   7    6.87    3.75
  -5  -9   6   50.86    6.44
  -5  -9   6   29.49    4.90
  -5  -9   5   59.42    7.55
   5   9  -4   31.24    6.94
  -5  -9   4   80.00    7.20
   5   9  -3   40.05    7.42
  -5  -9   3   76.53    7.24
   5   9  -2   39.16    7.21
  -5  -9   2   75.70    6.96
   5   9  -1   23.71    5.90
   5   9  -1   26.64    5.04
   5   9   0   13.64    3.86
  -6  14  -4    5.93    6.47
  -6  14  -5    3.11    7.19
   6 -14   6    1.64    3.61
  -6  14  -6   -2.63    7.51
   6 -14   7    3.80    3.60
  -6  14  -7    4.26    6.73
  -6  13   1    3.76    5.52
  -6  13   0  -11.09    7.37
  -6  13  -1    8.26    8.33
  -6  13  -1    8.96    7.07
  -6  13  -2   11.47    8.76
  -6  13  -2   14.04    9.06
   6 -13   2   17.28    6.17
  -6  13  -3    5.77    9.83
  -6  13  -3   11.90    9.03
   6 -13   3   21.67    7.09
  -6  13  -4   12.04   10.55
  -6  13  -4   19.58    9.21
   6 -13   4   21.27    7.34
  -6  13  -5   -1.19   11.01
   6 -13   5    3.43    7.15
  -6  13  -6   24.68   10.80
   6 -13   6   11.81    7.15
  -6  13  -7   -2.74    9.99
   6 -13   7   -8.23    6.36
   6 -13   8    1.13    5.14
  -6  13  -8    3.06    8.78
   6 -13   8   -4.02    5.61
  -6  13  -9   -1.58    7.14
   6 -13   9    4.37    4.96
   6 -13  10   -3.17    4.54
   6 -13  11    1.69    3.25
  -6  12   4   16.15    4.56
  -6  12   3   -3.14    6.08
  -6  12   2   37.98    8.68
  -6  12   1  161.99   14.01
  -6  12   1   61.77   12.95
  -6  12   0  233.02   24.53
   6 -12   0  277.61   23.36
  -6  12   0  257.21   25.12
   6 -12   1  135.20   13.91
  -6  12  -1  107.04   15.85
  -6  12  -1  146.24   16.17
  -6  12  -2  148.86   17.29
  -6  12  -2  158.03   18.44
  -6  12  -3  133.01   17.93
   6 -12   3  133.19   14.41
   6 -12   4   41.89    9.04
  -6  12  -4   47.89   13.40
   6 -12   5    1.48    7.30
  -6  12  -5   14.90   12.50
   6 -12   6    4.20    6.84
  -6  12  -6    8.57   11.91
  -6  12  -7   12.20   11.11
   6 -12   8   12.69    6.55
  -6  12  -8   -5.86   10.34
   6 -12   9   -2.24    5.76
  -6  12  -9   29.98    9.09
   6 -12  10    9.66    5.85
   6 -12  11   -1.27    5.01
   6 -12  12   22.65    4.17
   6 -12  13   11.51    2.47
  -6  11   6    8.58    3.98
  -6  11   5    6.76    5.74
  -6  11   4   43.04    9.25
  -6  11   4   53.56    9.17
  -6  11   3   41.91   10.90
  -6  11   3   55.42   10.47
  -6  11   2  135.53   16.21
   6 -11  -1  169.10   15.19
  -6  11   1  185.11   18.19
  -6  11   1  156.63   17.05
   6 -11   0   54.32    8.55
   6 -11   1    3.04    7.17
  -6  11  -1    9.69   10.29
  -6  11  -2    1.42   10.37
   6 -11   2    8.65    7.68
  -6  11  -2   -0.39   12.59
  -6  11  -3   29.94   11.29
   6 -11   3   34.86    8.45
  -6  11  -3   20.27   13.11
  -6  11  -4   86.76   12.75
  -6  11  -4   67.35   15.59
   6 -11   4   58.69   10.58
  -6  11  -5  -13.54   13.17
   6 -11   5    0.54    7.34
  -6  11  -6   -3.70   12.58
   6 -11   6   13.68    7.24
   6 -11   7    3.79    6.76
   6 -11   8   87.62   10.86
  -6  11  -8  113.31   14.36
   6 -11   9  257.27   20.26
  -6  11  -9  161.22   21.73
   6 -11  10  366.89   31.82
   6 -11  11  193.60   17.71
   6 -11  12  122.46   11.58
   6 -11  13   75.80    7.36
   6 -11  14   10.66    2.34
  -6  10   7   41.68    6.49
  -6  10   6   50.91    9.22
  -6  10   6   55.31    8.70
  -6  10   5   31.16   10.30
  -6  10   5   39.03    8.91
  -6  10   4    5.30   11.04
  -6  10   4   -5.48    9.60
  -6  10   4   10.24    7.53
   6 -10  -2   11.86    5.70
  -6  10   2    5.93    9.13
  -6  10   2    2.32    8.13
  -6  10   2   21.67   10.92
  -6  10   2   16.02    9.00
   6 -10  -1    4.41    6.33
  -6  10   1   12.48    9.89
  -6  10   1    3.86    7.85
  -6  10   1    1.38   10.74
  -6  10   1    8.67   10.11
  -6  10   0    1.41   10.28
  -6  10   0   19.72    7.55
  -6  10   0   -7.31   11.19
   6 -10   0    4.85    6.88
  -6  10  -1   23.04   12.59
  -6  10  -1   32.41   11.34
   6 -10   1   20.83    7.84
  -6  10  -2    9.40   12.58
  -6  10  -2   11.54   10.82
  -6  10  -3    1.41   10.33
  -6  10  -4  241.98   25.05
  -6  10  -4  214.51   22.66
  -6  10  -5  218.62   24.24
   6 -10   6  218.68   21.27
  -6  10  -6  240.40   24.76
   6 -10   7  324.53   28.91
   6 -10   7  329.11   27.70
  -6  10  -7  287.98   31.16
   6 -10   8  157.73   16.96
  -6  10  -8  160.44   19.57
   6 -10   8  193.60   15.95
   6 -10   9   86.54    9.01
   6 -10   9  103.06   10.51
   6 -10  10    2.24    3.97
   6 -10  11   -0.99    3.82
   6 -10  11    5.08    5.95
   6 -10  12   59.30    6.02
   6 -10  12   44.75    6.98
   6 -10  13   20.14    4.27
   6 -10  14    9.76    3.03
  -6   9   9   41.58    5.48
  -6   9   8   19.98    7.05
  -6   9   8   26.40    6.21
  -6   9   7   -5.20    8.69
  -6   9   7    1.80    7.02
  -6   9   6   -0.77   10.83
  -6   9   6    9.60    7.56
  -6   9   6    9.40    8.39
  -6   9   5    9.82   11.95
  -6   9   4   -2.11    8.35
  -6   9   4    6.37   10.70
  -6   9   4    3.01    7.83
  -6   9   3    1.90    8.49
  -6   9   3   -5.47    8.98
  -6   9   3    7.23   10.73
  -6   9   2    0.27    8.39
  -6   9   2   -2.54    9.69
  -6   9   2    3.88    9.59
  -6   9   2    3.43   10.55
   6  -9  -1  308.57   25.39
  -6   9   1  234.86   25.77
  -6   9   1  271.97   26.86
  -6   9   1  297.66   27.32
   6  -9   0  445.21   34.65
  -6   9   0  334.63   34.43
  -6   9   0  362.26   35.64
  -6   9   0  440.90   36.38
  -6   9  -1  236.34   23.57
  -6   9  -1  195.56   22.23
   6  -9   1  221.78   20.79
  -6   9  -2  136.31   17.00
   6  -9   2  153.04   15.28
   6  -9   3   24.98    7.45
  -6   9  -3   10.47    9.78
  -6   9  -4   28.95    9.84
  -6   9  -4   35.30   12.55
   6  -9   4   30.77    7.72
   6  -9   5    2.29    3.39
  -6   9  -5    1.18   11.74
   6  -9   5    4.15    6.62
   6  -9   6   14.00    3.81
  -6   9  -6   -0.77   11.49
   6  -9   6    8.66    6.29
  -6   9  -7   21.15   11.31
   6  -9   8    3.95    3.95
  -6   9  -8   -4.79   10.28
   6  -9   8   -2.37    5.19
   6  -9   9   36.01    5.43
   6  -9   9   36.83    7.44
   6  -9  10   89.58    8.46
   6  -9  10   63.94    9.86
   6  -9  11   39.33    8.16
   6  -9  11   49.00    5.97
   6  -9  12   30.06    4.67
   6  -9  12   22.99    5.54
   6  -9  12   20.96    7.02
   6  -9  13   58.62    4.83
   6  -9  13   27.13    7.03
   6  -9  13   42.82    5.36
  -6   9 -13   16.57    4.88
   6  -9  14   56.56    8.98
   6  -9  14  101.40    8.15
  -6   8  10   19.07    4.75
  -6   8   9   38.92    7.87
  -6   8   9   27.86    6.60
  -6   8   8   38.83    9.79
  -6   8   8   26.25    7.85
  -6   8   7   36.01   11.71
  -6   8   6   -3.02    7.94
  -6   8   6    5.77   11.99
  -6   8   6    7.05    9.69
  -6   8   5  151.25   18.43
  -6   8   5  168.91   17.25
  -6   8   4  261.58   26.89
  -6   8   4  293.44   25.87
  -6   8   4  265.99   25.78
  -6   8   3  671.95   64.58
  -6   8   3  770.19   65.51
  -6   8   3  751.39   64.95
   6  -8  -3  802.20   64.10
  -6   8   3  758.32   64.99
  -6   8   2  510.51   51.34
  -6   8   2  590.25   52.32
  -6   8   2  563.04   51.89
  -6   8   2  622.61   52.34
   6  -8  -2  674.63   51.09
  -6   8   1  310.04   27.40
  -6   8   1  248.76   26.54
  -6   8   1  241.94   25.70
   6  -8  -1  323.75   25.49
  -6   8   0  249.26   25.08
  -6   8   0  214.69   24.03
   6  -8   0  292.45   23.16
  -6   8   0  236.27   23.12
  -6   8  -1   89.58   13.95
   6  -8   1   82.25    9.85
   6  -8   1   60.20   12.80
  -6   8  -1   83.08   12.03
   6  -8   2   -4.49    6.52
  -6   8  -2    7.13    9.17
   6  -8   2   -5.46    9.76
  -6   8  -3    6.71   11.24
   6  -8   3    5.99    6.38
  -6   8  -3   -8.98    8.77
   6  -8   3    2.02    9.39
   6  -8   4   98.02    9.01
   6  -8   4   78.73   14.18
  -6   8  -4   99.70   14.87
   6  -8   4  106.26   11.29
  -6   8  -5   24.58   11.24
  -6   8  -5   16.85    4.41
   6  -8   5   25.80    3.91
   6  -8   5   22.70    6.44
  -6   8  -6    7.74   10.28
   6  -8   6    6.97    3.63
   6  -8   6    9.80    5.46
  -6   8  -7    0.34    9.95
   6  -8   7    8.86    5.28
   6  -8   7    7.08    3.88
   6  -8   8   15.50    6.79
   6  -8   8   21.50    6.69
   6  -8   8   20.61    4.64
   6  -8   9    0.87    6.66
   6  -8   9    3.72    6.70
   6  -8  10  137.25   14.10
   6  -8  10  133.29   12.45
   6  -8  10  128.28   13.61
   6  -8  11   53.72    6.64
   6  -8  12   21.26    7.39
   6  -8  12   33.52    4.95
   6  -8  12   30.94    5.45
  -6   8 -12   14.19    7.47
   6  -8  13    0.07    3.35
   6  -8  13    4.22    6.13
   6  -8  13   -3.93    4.07
   6  -8  14    8.12    5.41
   6  -8  14   -0.67    3.36
   6  -8  15    5.39    3.86
  -6   7  11   -0.60    5.22
  -6   7  11    5.81    4.35
  -6   7  10   24.21    7.43
  -6   7  10   16.17    6.10
  -6   7   9    2.18    9.28
  -6   7   9   -0.86    6.90
  -6   7   8   -8.47    7.28
  -6   7   8    1.02   10.83
  -6   7   8    1.57    8.17
  -6   7   7   -1.48    7.73
  -6   7   7    2.31   12.36
  -6   7   7    7.19    9.27
  -6   7   6  223.11   21.39
  -6   7   6  214.29   22.47
  -6   7   5  158.67   16.30
  -6   7   5  137.42   17.54
  -6   7   4   80.46   13.10
  -6   7   4   81.27   11.46
  -6   7   4   87.81   11.46
  -6   7   3   41.56    9.68
  -6   7   3   48.13    9.15
   6  -7  -3   46.09    6.79
  -6   7   3   37.03   10.78
  -6   7   3   49.93    9.36
   6  -7  -3   38.18    9.48
  -6   7   2   17.34    9.37
  -6   7   2   17.16    7.73
   6  -7  -2   23.82    5.92
  -6   7   2   21.99    9.53
  -6   7   2   19.37    8.30
   6  -7  -2   35.68    9.07
   6  -7  -1   33.43    9.48
  -6   7   1   23.85   10.01
  -6   7   1   20.95    7.47
  -6   7   1   32.76    9.02
   6  -7  -1   31.37    6.40
   6  -7   0   83.72    9.92
  -6   7   0   84.41   13.05
  -6   7   0   85.59   10.28
  -6   7   0   79.51   11.69
   6  -7   0   80.98   13.19
  -6   7   0   90.61    8.33
   6  -7   1   68.20   12.89
  -6   7  -1   86.93    8.18
  -6   7  -1   87.53   11.62
   6  -7   1   78.73    9.82
  -6   7  -1  108.86   13.25
   6  -7   2   40.65   10.66
  -6   7  -2   42.61    4.95
   6  -7   2   34.68    7.09
  -6   7  -2   45.64    9.17
  -6   7  -2   38.90   10.98
  -6   7  -3    0.10    3.32
  -6   7  -3    3.13   10.17
   6  -7   3   -4.79    5.82
   6  -7   3    2.90    8.14
  -6   7  -4  201.40   20.30
   6  -7   4  176.63   20.23
   6  -7   4  214.75   17.74
  -6   7  -4  179.08   16.76
   6  -7   5  581.74   50.16
   6  -7   5  642.97   51.03
   6  -7   5  611.23   53.36
  -6   7  -5  596.35   52.37
   6  -7   6  722.24   59.72
  -6   7  -6  602.49   61.38
   6  -7   6  643.43   62.26
   6  -7   6  773.22   60.40
   6  -7   7  812.24   61.93
   6  -7   7  650.83   61.88
   6  -7   7  738.22   61.51
   6  -7   8  466.47   38.33
   6  -7   8  424.82   38.83
   6  -7   9  302.36   22.15
   6  -7   9  186.30   21.40
   6  -7  10   80.43    9.98
   6  -7  10   69.03    8.10
   6  -7  10   78.93    9.31
   6  -7  11   20.46    5.77
   6  -7  11   32.99    7.56
   6  -7  11   18.02    4.99
   6  -7  12   22.09    5.08
   6  -7  12   10.45    7.05
   6  -7  12   26.10    4.64
  -6   7 -12   13.96    7.03
   6  -7  13   17.75    4.57
   6  -7  13   24.72    6.77
   6  -7  13   21.84    4.07
   6  -7  14   21.58    4.04
   6  -7  14   24.83    6.07
   6  -7  15   10.08    4.24
  -6   6  12   33.80    6.95
  -6   6  12   43.40    6.11
  -6   6  12   39.27    5.72
  -6   6  11  110.12   13.59
  -6   6  11  150.64   13.27
  -6   6  11  122.02   12.76
  -6   6  10  176.43   17.45
  -6   6  10  160.38   16.86
  -6   6  10  183.01   17.48
  -6   6   9  254.83   24.18
  -6   6   9  260.48   24.86
  -6   6   8  125.39   15.16
  -6   6   8  126.91   16.46
  -6   6   8  125.53   13.87
  -6   6   7   20.78    8.13
  -6   6   7   12.03    9.90
  -6   6   6   62.33   11.31
  -6   6   6   44.43    9.40
  -6   6   5   -3.46   10.05
  -6   6   5   -0.24    7.41
  -6   6   5   -1.91    3.81
  -6   6   4   13.91    7.51
  -6   6   4   12.72    7.28
  -6   6   4   -3.23    9.14
  -6   6   4    5.24    3.68
  -6   6   4   17.71    7.88
   6  -6  -4   10.96    6.73
   6  -6  -4    9.99    4.48
  -6   6   3   -0.11    3.43
   6  -6  -3   -1.00    7.10
  -6   6   3    2.44    7.16
  -6   6   3  -10.85    7.38
  -6   6   3   -3.51    8.69
   6  -6  -3    2.94    4.75
  -6   6   3   -2.62    8.19
  -6   6   2  266.26   26.39
  -6   6   2  286.90   25.97
  -6   6   2  310.78   26.90
   6  -6  -2  313.64   25.63
  -6   6   2  287.85   27.05
   6  -6  -2  325.71   27.99
  -6   6   2  276.72   24.82
  -6   6   1    1.30    3.15
  -6   6   1    9.62    6.13
   6  -6  -1    3.66    7.86
  -6   6   1    4.27    8.93
   6  -6  -1    3.46    5.31
  -6   6   1   11.42    7.45
   6  -6   0  202.29   17.87
  -6   6   0  217.67   19.94
   6  -6   0  203.81   20.54
  -6   6   0  189.77   16.74
  -6   6   0  166.75   18.61
   6  -6   1   94.59   11.20
   6  -6   1  112.79   14.37
  -6   6  -1  117.82   14.02
  -6   6  -1  111.35    9.95
   6  -6   2  671.62   56.99
   6  -6   2  690.84   59.27
  -6   6  -2  668.67   58.17
  -6   6  -2  667.91   56.40
  -6   6  -3  395.56   38.36
   6  -6   3  449.67   37.06
   6  -6   3  423.12   39.22
  -6   6  -4  523.31   48.08
   6  -6   4  571.28   46.85
   6  -6   4  523.50   48.75
  -6   6  -5  338.47   33.32
   6  -6   5  349.27   33.77
   6  -6   5  389.93   31.90
   6  -6   6   72.38    7.36
   6  -6   6   51.94    9.93
   6  -6   6   80.39    8.11
  -6   6  -6   58.60   11.58
   6  -6   6   87.34    8.59
   6  -6   7   14.18    6.25
   6  -6   7   11.06    4.11
   6  -6   8   31.06    7.51
   6  -6   8   35.67    5.53
   6  -6   9   13.59    6.44
   6  -6   9    2.88    4.74
   6  -6  10   -4.72    5.90
   6  -6  10    5.34    4.78
   6  -6  10   -0.21    6.89
   6  -6  11   47.47    6.86
   6  -6  11   49.85    8.48
   6  -6  11   59.67    6.70
  -6   6 -11   30.24    9.29
   6  -6  12    4.52    4.17
   6  -6  13   25.51    7.11
   6  -6  13   30.45    5.17
   6  -6  13   40.02    4.73
   6  -6  14   44.21    7.01
   6  -6  15   44.17    5.67
  -6   5  13   36.41    7.55
  -6   5  13   47.23    5.88
  -6   5  12   69.93   10.20
  -6   5  12   74.95    8.94
  -6   5  12   63.96    8.54
  -6   5  11   -0.23    8.65
  -6   5  11    9.49    8.14
  -6   5  11    3.49    6.51
  -6   5  10    3.26    8.96
  -6   5  10    3.00    9.75
  -6   5  10   -1.97    7.71
  -6   5   9   44.95   10.08
  -6   5   9   28.72   11.41
  -6   5   9   38.40    9.73
  -6   5   8   80.33   11.72
  -6   5   8   67.50   11.84
  -6   5   8   66.73   13.67
  -6   5   7   38.82    9.50
  -6   5   7   30.97   10.20
  -6   5   7   32.42    8.27
  -6   5   6   -6.15    9.28
  -6   5   6    6.35    3.98
  -6   5   6   -2.73    7.12
  -6   5   5   59.73    9.38
  -6   5   5   62.23    6.72
  -6   5   5   45.53   13.56
  -6   5   5   58.09   11.09
   6  -5  -4   50.53    6.46
   6  -5  -4   44.65    8.62
  -6   5   4   54.06    5.86
  -6   5   4   44.79    8.39
  -6   5   4   31.92   10.03
  -6   5   3 1167.76   97.04
   6  -5  -3 1223.63   98.67
  -6   5   3 1131.14   96.38
   6  -5  -3 1149.09   96.73
   6  -5  -2 1108.16   86.47
  -6   5   2  984.52   83.89
   6  -5  -1  641.56   52.01
  -6   5   1  574.98   49.08
   6  -5   0  209.36   23.85
  -6   5   0  249.91   20.96
   6  -5   1   34.96    9.24
  -6   5  -1   29.71    4.34
   6  -5   2   11.38    7.94
  -6   5  -2    8.13    3.45
   6  -5   3   47.06    9.41
   6  -5   4    8.01    6.87
   6  -5   4   12.44    4.73
   6  -5   5    3.51    4.98
   6  -5   5    2.97    6.12
  -6   5  -5   -1.10    9.11
   6  -5   5    9.17    4.31
   6  -5   6   -3.95    5.62
   6  -5   6    6.65    5.71
   6  -5   6   -0.57    3.78
   6  -5   6    1.57    3.55
   6  -5   7   67.01    7.32
   6  -5   7   63.21    8.83
   6  -5   8   14.91    4.99
   6  -5   8   23.23    6.41
   6  -5   9   44.55    6.25
   6  -5   9   34.79    6.77
   6  -5  10  160.28   14.25
   6  -5  10  170.02   14.40
   6  -5  11  116.56   10.62
   6  -5  11  109.30   11.95
   6  -5  11  110.08   10.65
  -6   5 -11   75.70   12.04
   6  -5  12  214.01   19.18
   6  -5  12  181.71   20.04
   6  -5  12  239.43   19.18
   6  -5  13   71.74   10.26
   6  -5  13   85.61   10.76
   6  -5  14   21.11    5.59
  -6   4  14    5.37    3.81
  -6   4  14    6.90    6.43
  -6   4  13    5.85    5.42
  -6   4  13   12.79    7.83
  -6   4  13    5.08    5.35
  -6   4  13   17.28    7.10
  -6   4  12   69.22    9.65
  -6   4  12   89.11   11.34
  -6   4  12   64.09    9.34
  -6   4  12   64.31   10.98
  -6   4  11   48.95    9.18
  -6   4  11   49.64   10.14
  -6   4  11   54.34   10.83
  -6   4  10   -2.92    9.92
  -6   4  10    9.64    9.84
  -6   4  10   -0.80    8.61
  -6   4  10   12.59   10.74
  -6   4   9   55.20   13.28
  -6   4   9  101.14   12.68
  -6   4   9   75.11   12.12
  -6   4   9   99.85   13.72
  -6   4   8   13.06   11.46
  -6   4   8   36.49   11.05
  -6   4   8   30.48    9.74
  -6   4   8   26.04    9.77
  -6   4   7  188.11   17.03
  -6   4   7  187.27   17.76
  -6   4   7  172.51   17.37
  -6   4   7  138.60   14.61
  -6   4   6 1002.05   82.76
  -6   4   6 1069.21   83.36
  -6   4   6  901.63   81.95
  -6   4   6 1047.27   83.11
  -6   4   5  925.84  102.18
   6  -4  -5 1267.45  101.18
  -6   4   5 1180.01   99.37
  -6   4   5 1288.14  100.66
  -6   4   4  934.58   83.47
  -6   4   4  936.42   79.65
   6  -4  -4 1020.34   81.75
  -6   4   3  212.47   18.63
   6  -4  -3  226.48   21.58
  -6   4   2  210.80   18.04
   6  -4  -2  194.20   21.10
  -6   4   1    0.77    2.39
  -6   4   1    1.41    2.96
   6  -4  -1    8.19    8.66
  -6   4   0    9.95    3.25
  -6   4  -1  124.12   11.15
   6  -4   1  117.23   14.99
   6  -4   2  301.25   28.62
   6  -4   3   78.43   10.99
  -6   4  -4   81.85   16.15
   6  -4   4   69.92    8.13
   6  -4   4   80.90   10.29
   6  -4   5  213.30   18.89
   6  -4   5  228.13   20.16
   6  -4   6   56.00    7.19
   6  -4   6   34.70    6.95
   6  -4   7  124.88   12.81
   6  -4   7  143.76   13.16
   6  -4   7  152.13   14.16
   6  -4   8   98.49   11.00
   6  -4   8  126.73   12.44
   6  -4   8  120.77   11.17
  -6   4  -8   86.70   14.60
   6  -4   9   38.95    6.62
   6  -4   9   43.96    6.70
  -6   4  -9   34.87   10.52
   6  -4  10    9.03    5.20
   6  -4  10    9.80    5.32
  -6   4 -10    5.86    7.98
   6  -4  11   14.52    5.10
   6  -4  11   18.88    4.91
   6  -4  11   13.52    6.50
   6  -4  12    6.23    3.99
   6  -4  12   -5.28    6.02
   6  -4  13    6.08    5.12
   6  -4  13    0.13    5.27
   6  -4  13    8.57    3.06
   6  -4  14    5.65    3.96
   6  -4  14   10.12    4.22
  -6   3  15    1.78    3.17
  -6   3  15    4.56    5.89
  -6   3  14    2.66    7.00
  -6   3  14    0.52    4.93
  -6   3  14   10.70    7.87
  -6   3  13    4.40    8.50
  -6   3  13   -1.64    6.09
  -6   3  13   10.31    9.17
  -6   3  12    6.89    7.58
  -6   3  11   -1.44   10.67
  -6   3  11    4.70    8.64
  -6   3  11    6.72    8.22
  -6   3  11   -1.42   10.09
  -6   3  10   11.32   11.17
  -6   3  10   11.03    8.80
  -6   3  10    9.33   10.30
  -6   3   9   42.72   11.95
  -6   3   9   23.37   10.99
  -6   3   9   38.78    9.79
  -6   3   9   50.27   10.69
  -6   3   8   94.35   13.99
  -6   3   8   96.23   13.10
  -6   3   8   87.93   13.84
  -6   3   8  100.78   12.88
  -6   3   7   13.14    4.47
  -6   3   7   14.59    8.88
  -6   3   7   20.62    8.56
  -6   3   7   27.14   10.18
  -6   3   6   33.97    9.92
  -6   3   6   38.03    9.09
  -6   3   6   42.88    8.72
  -6   3   6   30.03    5.14
  -6   3   6   26.20   11.37
  -6   3   6   28.83    4.99
  -6   3   5    1.48    2.89
  -6   3   5    2.87    3.69
   6  -3  -5   15.31    6.65
  -6   3   5    1.29   11.85
  -6   3   4  193.99   15.91
  -6   3   4  172.35   15.76
  -6   3   4  149.61   21.88
  -6   3   3   36.26    4.60
  -6   3   3   30.37    4.16
  -6   3   3   35.28   15.05
  -6   3   2  384.59   32.06
  -6   3   2  372.10   32.06
  -6   3   1   -0.33    2.80
  -6   3   1    2.25    3.05
  -6   3   0  122.46   11.06
  -6   3  -1  344.86   27.58
   6  -3   1  305.40   27.53
  -6   3  -2  635.37   62.26
   6  -3   2  692.27   57.79
  -6   3  -3  774.36   82.69
   6  -3   3  978.74   79.38
  -6   3  -4  651.64   66.03
   6  -3   4  815.27   64.26
   6  -3   4  729.95   62.68
   6  -3   5  281.09   25.07
   6  -3   6  494.23   46.09
   6  -3   6  555.06   45.35
   6  -3   7   46.06    8.26
   6  -3   7   59.85    7.04
  -6   3  -7   38.26   11.51
   6  -3   8    7.68    5.71
   6  -3   8   11.09    6.51
   6  -3   8    0.44    5.21
  -6   3  -8    4.08    9.76
   6  -3   9    8.24    5.40
  -6   3  -9   11.37    8.53
   6  -3  10   12.88    5.34
   6  -3  10   17.73    5.99
   6  -3  10   12.44    6.31
  -6   3 -10    7.91    7.17
   6  -3  11    9.96    4.59
  -6   3 -11   16.59    5.56
   6  -3  12   93.90    8.17
   6  -3  12   59.17    9.19
   6  -3  13    6.84    4.45
   6  -3  13   -0.12    4.70
   6  -3  14    4.60    3.33
  -6   2  16   49.68    6.53
  -6   2  15   95.04   11.00
  -6   2  15   99.10   10.29
  -6   2  15   77.45    8.92
  -6   2  14  238.51   21.55
  -6   2  14  243.20   21.16
  -6   2  14  197.13   20.02
  -6   2  13  355.90   32.44
  -6   2  12  204.74   21.99
  -6   2  12  190.12   20.69
  -6   2  11  150.28   16.94
  -6   2  11  144.24   17.35
  -6   2  11  124.51   15.41
  -6   2  10   38.22    9.71
  -6   2  10   29.46   11.35
  -6   2  10   32.55    6.51
  -6   2  10   33.97    9.69
  -6   2  10   47.50   12.28
  -6   2   9   -0.27    8.53
  -6   2   9    5.19    5.06
  -6   2   9   -4.86    9.94
  -6   2   9    1.81    9.68
  -6   2   9  -11.30   11.06
  -6   2   8   15.47    8.20
  -6   2   8    6.98    4.48
  -6   2   8   -3.15    4.62
  -6   2   8   -3.96    9.55
  -6   2   8    1.41    9.59
  -6   2   8    0.81   10.36
  -6   2   7   17.77    4.94
  -6   2   7   25.70    9.50
  -6   2   7   22.47    8.16
  -6   2   7   30.92   10.07
  -6   2   7   15.53    4.68
  -6   2   6   15.53    9.27
  -6   2   6    1.27    3.84
   6  -2  -6   -2.03    6.25
  -6   2   6    3.74    3.37
  -6   2   5   90.11   15.59
  -6   2   5   74.30    8.07
   6  -2  -5   94.02   11.29
  -6   2   5   82.75    7.94
  -6   2   4  138.36   12.38
  -6   2   4  123.57   19.47
  -6   2   4  138.37   12.42
  -6   2   3    7.94    3.13
  -6   2   3    4.49    3.28
  -6   2   2   90.42    8.52
  -6   2   2   90.65    8.47
  -6   2   1  751.58   62.99
  -6   2   0  491.23   41.39
   6  -2   1   70.32    7.28
  -6   2  -2  353.83   34.26
   6  -2   2  332.45   28.88
   6  -2   3  164.10   16.20
   6  -2   3  146.38   14.10
  -6   2  -3  136.82   19.37
   6  -2   4    1.99    6.32
   6  -2   4   -0.99    5.25
  -6   2  -4    0.83    9.76
   6  -2   5    1.36    5.83
  -6   2  -5    7.86   10.22
   6  -2   6   89.67    8.99
   6  -2   6   80.02   10.26
  -6   2  -6   81.26   13.05
   6  -2   7   11.49    5.22
   6  -2   7   10.51    6.30
  -6   2  -7    5.72    9.77
   6  -2   8   -5.86    6.23
  -6   2  -8  -10.67    9.37
   6  -2   9   17.26    6.22
   6  -2   9    9.01    6.03
  -6   2  -9    7.59    7.61
   6  -2  10   49.93    7.08
   6  -2  10   40.51    7.56
   6  -2  11   95.11    8.76
   6  -2  11  118.59    9.61
  -6   2 -11   75.61    8.95
   6  -2  11   58.37    9.26
   6  -2  12  125.87    9.75
   6  -2  12   70.00   10.38
   6  -2  13   50.88    6.62
  -6   1  16   76.63    9.72
  -6   1  16   84.75    9.11
  -6   1  15   28.60    9.09
  -6   1  15   25.48    5.92
  -6   1  15   25.56    8.09
  -6   1  14   11.04    9.83
  -6   1  14    0.19    6.20
  -6   1  14   -2.69    9.15
  -6   1  13   15.80    6.37
  -6   1  12    4.97    8.26
  -6   1  12  -13.36   11.58
  -6   1  12   10.87   11.77
  -6   1  12    9.21    6.05
  -6   1  11   88.90   12.10
  -6   1  11   75.63    8.02
  -6   1  11   91.63   14.37
  -6   1  11   97.14   14.19
  -6   1  10  -11.01   11.85
  -6   1  10    6.79   10.03
  -6   1  10   -1.38    9.01
  -6   1  10    0.30   11.56
  -6   1  10   14.47    9.11
  -6   1  10   -1.09    3.41
  -6   1  10   -6.13    5.57
  -6   1   9    7.86   10.38
  -6   1   9    2.65    8.19
  -6   1   9   -2.99    5.37
  -6   1   9    2.27   10.80
  -6   1   9   -6.97    9.06
  -6   1   9   -1.78   10.79
  -6   1   8   19.79    8.12
  -6   1   8   24.83    5.44
  -6   1   8   12.84    4.83
  -6   1   8   23.82    8.74
  -6   1   8   14.19   10.46
  -6   1   8   13.60   10.22
  -6   1   7  300.11   25.56
  -6   1   7  285.70   24.30
  -6   1   7  265.85   26.25
  -6   1   7  293.49   27.12
   6  -1  -7  256.05   25.87
  -6   1   7  269.70   24.50
  -6   1   7  284.42   26.29
  -6   1   6 1219.69  107.55
  -6   1   6 1289.30  106.75
  -6   1   6 1348.95  106.74
   6  -1  -6 1085.33  108.28
  -6   1   5 1126.57   96.74
  -6   1   5 1157.88   96.99
  -6   1   5 1202.47   96.73
   6  -1  -5 1063.76   98.84
  -6   1   4  646.12   53.48
  -6   1   4  607.97   53.52
  -6   1   4  655.15   53.71
  -6   1   3  975.27   81.10
  -6   1   3 1049.23   85.86
  -6   1   3  952.63   81.19
  -6   1   2  322.43   27.74
  -6   1   2  343.04   34.32
  -6   1   2  330.73   27.89
  -6   1   1   31.97   15.48
  -6   1   1   30.28    4.13
  -6   1   0   45.17   15.35
  -6   1   0   22.11    3.75
  -6   1  -1   69.31    7.13
   6  -1   1   88.34   12.46
   6  -1   2   40.68    9.44
   6  -1   3   32.62    7.83
  -6   1  -3   19.60    9.93
  -6   1  -4  135.94   15.83
  -6   1  -5   56.47   11.13
  -6   1  -6    3.37    9.40
   6  -1   6   -6.22    6.35
  -6   1  -7   49.08   10.50
   6  -1   7   60.00    8.66
  -6   1  -8   96.35   12.12
   6  -1   9   85.53    9.34
  -6   1  -9   76.20   10.02
   6  -1   9   68.03    9.22
   6  -1   9   96.64    9.98
  -6   1 -10   89.82    9.31
   6  -1  10  104.95    9.64
   6  -1  10   83.37    8.87
   6  -1  11   19.90    4.21
   6  -1  11   31.64    4.89
   6  -1  12    5.51    4.76
   6  -1  13   -0.40    2.97
  -6   0  16    5.76    7.27
  -6   0  16    4.65    6.39
  -6   0  15   30.93    9.90
  -6   0  15   25.11    6.52
  -6   0  15   34.58    8.99
  -6   0  14   34.94   11.18
  -6   0  14   37.53   10.27
  -6   0  14   23.62    7.53
  -6   0  13   -5.32   10.90
  -6   0  13    8.02   11.61
  -6   0  13   -1.36    6.09
  -6   0  13   -5.43    8.07
  -6   0  12  119.28   11.80
  -6   0  12  125.50   14.85
  -6   0  12  151.24   17.44
  -6   0  12  125.64   12.82
  -6   0  12  137.48   16.97
  -6   0  12  137.88   14.79
  -6   0  11   94.75    9.47
  -6   0  11   95.88   10.56
  -6   0  11  105.60   15.63
  -6   0  11   89.27   12.75
  -6   0  11   99.91   13.33
  -6   0  11  104.05   14.86
  -6   0  10   58.22    7.45
  -6   0  10   37.91   13.08
  -6   0  10   51.56   10.29
  -6   0  10   42.00    6.13
  -6   0  10   38.76   10.38
  -6   0  10   55.88   12.53
  -6   0   9  386.75   35.65
  -6   0   9  387.89   35.90
  -6   0   9  474.74   37.87
  -6   0   9  418.90   34.57
  -6   0   9  373.92   36.74
  -6   0   9  361.74   36.35
  -6   0   8  453.57   36.75
  -6   0   8  378.90   34.92
  -6   0   8  374.76   33.08
  -6   0   8  351.08   35.02
  -6   0   8  401.20   34.30
  -6   0   8  387.04   34.42
  -6   0   7  647.93   61.00
  -6   0   7  662.40   60.78
  -6   0   7  756.77   62.67
  -6   0   7  729.87   59.75
  -6   0   7  747.43   62.43
  -6   0   7  747.63   59.72
  -6   0   7  649.27   60.27
  -6   0   7  705.45   60.04
  -6   0   7  765.32   60.15
   6   0  -7  590.57   61.42
  -6   0   6  296.11   31.44
  -6   0   6  335.18   30.03
  -6   0   6  369.55   33.41
  -6   0   6  366.09   30.04
  -6   0   6  397.18   34.00
  -6   0   6  332.28   32.01
   6   0  -6  280.90   32.57
  -6   0   6  378.05   30.52
  -6   0   6  367.11   30.52
  -6   0   5   -4.03    4.67
  -6   0   5    2.08    3.49
  -6   0   5    9.30    9.81
   6   0  -5   17.81    9.41
  -6   0   5    2.56    3.61
   6   0  -4    9.80   10.46
  -6   0   4   12.57    4.44
  -6   0   4   12.39    3.69
  -6   0   4   10.11    3.57
  -6   0   3  115.89   10.56
  -6   0   3  110.86   10.28
  -6   0   3  113.30   10.53
   6   0  -3  101.81   16.03
  -6   0   2   60.88    6.59
  -6   0   2   66.40    6.43
  -6   0   2   61.41    6.81
   6   0  -2   73.04   13.90
  -6   0   1  516.70   43.58
   6   0  -1  543.32   48.07
  -6   0   1  516.08   43.57
  -6   0   0   15.75    3.32
   6   0   0   25.24   11.18
  -6   0  -1  733.01   66.66
   6   0   1  807.13   66.62
  -6   0  -1  748.00   63.11
  -6   0  -2  880.34   78.62
   6   0   2  946.16   78.48
  -6   0  -2  885.95   76.68
  -6   0  -3  359.59   35.29
   6   0   3  387.48   34.74
  -6   0  -3  382.70   34.04
  -6   0  -4  110.04   13.95
  -6   0  -5  217.60   21.67
  -6   0  -6   61.00   10.75
  -6   0  -7    1.69    8.26
  -6   0  -8    3.89    6.94
   6   0   8   -5.89    6.13
   6   0   9   67.09    8.53
  -6   0 -10   13.76    4.35
   6   0  10    9.63    4.57
   6   0  11    3.59    3.30
   6   0  12    7.88    3.72
  -6  -1  16   25.61    8.83
  -6  -1  16   36.54    7.71
  -6  -1  15   20.81   10.22
  -6  -1  15   18.71    8.67
  -6  -1  15   20.75    6.76
  -6  -1  14   36.80    7.97
  -6  -1  14   27.14    4.10
  -6  -1  14   23.63   11.72
  -6  -1  14   29.99   10.09
  -6  -1  14   27.10    6.73
  -6  -1  13   39.94    9.20
  -6  -1  13   31.55    4.94
  -6  -1  13   35.19   13.01
  -6  -1  13   41.49   11.44
  -6  -1  13   38.40    7.03
  -6  -1  12    6.11    9.05
  -6  -1  12    8.42    3.81
  -6  -1  12   -1.78   12.95
  -6  -1  12    8.50    9.53
  -6  -1  12   -3.01   11.04
  -6  -1  12    4.06    5.86
  -6  -1  11   11.81    9.08
  -6  -1  11   15.43    4.46
  -6  -1  11   13.95    6.21
  -6  -1  11   25.84    9.98
  -6  -1  11   15.50   11.79
  -6  -1  11    7.22   13.13
  -6  -1  10   28.68    6.56
  -6  -1  10   30.65   11.70
  -6  -1  10   20.67   10.00
  -6  -1  10   18.34    8.92
  -6  -1  10   26.67   13.17
  -6  -1  10   57.59   12.51
  -6  -1   9    1.37    3.13
  -6  -1   9    1.95   11.02
  -6  -1   9    8.40    8.96
  -6  -1   9   -1.03    5.81
  -6  -1   9   20.37   11.46
  -6  -1   9    5.06   12.23
  -6  -1   9    6.16    8.39
  -6  -1   8   10.54    7.59
  -6  -1   8    9.54   11.59
  -6  -1   8   25.21   11.69
  -6  -1   8   10.95    5.94
  -6  -1   8   10.07    8.67
  -6  -1   8    3.38   10.32
  -6  -1   8   11.19    9.33
   6   1  -8   -2.75    7.33
  -6  -1   8    5.52    3.21
  -6  -1   7   86.01   14.63
  -6  -1   7  104.62   10.69
  -6  -1   7   99.69   11.58
  -6  -1   7   95.87    9.88
  -6  -1   7   88.82   15.20
  -6  -1   7  128.74   15.06
  -6  -1   7   77.97   13.18
  -6  -1   7  105.35   10.32
   6   1  -7   85.69   13.64
  -6  -1   7   96.22    9.75
  -6  -1   6   30.61   11.73
  -6  -1   6   40.98    6.31
  -6  -1   6   41.45    6.49
  -6  -1   6   45.55   12.06
   6   1  -6   64.16   11.82
  -6  -1   6   51.59    8.08
  -6  -1   6   40.78   12.43
  -6  -1   6   18.93    9.80
  -6  -1   6   42.09    5.60
  -6  -1   6   38.69    5.62
  -6  -1   5    7.81    3.84
   6   1  -5    9.47   10.94
  -6  -1   5    3.96    3.64
  -6  -1   5    2.46    4.56
  -6  -1   5   10.62   11.36
  -6  -1   5    7.50   10.78
  -6  -1   5    3.22    4.57
  -6  -1   5    7.13   10.79
  -6  -1   4    3.79    4.09
  -6  -1   4    0.72   11.79
  -6  -1   4    0.96    3.25
  -6  -1   4    1.42    3.75
   6   1  -4  -10.70   11.84
  -6  -1   3    2.37    3.69
   6   1  -3   13.27   11.89
  -6  -1   3    3.92    3.57
  -6  -1   3    2.19   11.82
  -6  -1   3    1.93    3.11
  -6  -1   2  339.70   27.89
  -6  -1   2  319.26   28.19
  -6  -1   2  334.44   33.34
   6   1  -2  345.95   33.66
  -6  -1   2  317.62   27.97
  -6  -1   1 1198.66  101.80
  -6  -1   1 1481.13  106.65
  -6  -1   1 1210.72  101.89
   6   1  -1 1280.36  106.33
   6   1   0  489.32   44.70
  -6  -1   0  446.22   40.73
  -6  -1   0  567.71   44.77
  -6  -1   0  526.09   40.91
  -6  -1   0  447.28   39.61
  -6  -1  -1  576.10   51.11
  -6  -1  -1  679.18   54.25
  -6  -1  -1  579.56   49.87
   6   1   1  650.44   54.35
   6   1   2  460.75   38.14
  -6  -1  -2  442.18   35.82
  -6  -1  -2  369.41   34.55
  -6  -1  -2  432.36   38.07
  -6  -1  -2  393.96   34.08
  -6  -1  -3  234.14   19.37
  -6  -1  -3  176.27   16.65
  -6  -1  -4   13.36    4.24
  -6  -1  -4   18.04    9.44
   6   1   5    5.91    5.66
  -6  -1  -5   18.80    9.17
   6   1   6    3.31    5.24
  -6  -1  -6    5.96    8.06
  -6  -1  -7   50.94    8.97
   6   1   7   56.97    8.16
   6   1   8   22.62    6.00
  -6  -1  -9   24.62    5.37
   6   1   9   33.46    5.68
   6   1  10    5.26    3.55
  -6  -1 -10    1.05    2.96
   6   1  11    6.47    3.58
  -6  -2  16  166.20   16.98
  -6  -2  15   92.48   12.56
  -6  -2  15  109.11   10.92
  -6  -2  15   95.21   13.94
  -6  -2  14   56.91   12.75
  -6  -2  14   36.80   10.54
  -6  -2  14   57.15    9.12
  -6  -2  14   43.71    7.56
  -6  -2  14   41.20    5.44
  -6  -2  13   20.96   13.14
  -6  -2  13   27.39   10.96
  -6  -2  13   30.09    8.99
  -6  -2  13   24.48    6.90
  -6  -2  13   21.76    4.65
  -6  -2  12   34.48   13.73
  -6  -2  12   37.05    9.97
  -6  -2  12   25.35   11.53
  -6  -2  12   35.31    9.69
  -6  -2  12   27.23    6.76
  -6  -2  12   29.04    5.19
  -6  -2  11   44.88   10.19
  -6  -2  11   37.80    5.94
  -6  -2  11   54.74   10.69
  -6  -2  11   38.51   11.96
  -6  -2  11   43.18    5.21
  -6  -2  11   33.99   14.76
  -6  -2  10   -7.24   13.96
  -6  -2  10   -8.55    9.11
  -6  -2  10   -4.06    6.18
  -6  -2  10   -1.67    3.55
  -6  -2  10   -5.81    9.62
  -6  -2  10   -0.29   10.91
  -6  -2  10    3.94   12.10
  -6  -2   9   -4.45   13.36
  -6  -2   9    0.21    6.68
  -6  -2   9    3.10    8.27
  -6  -2   9   -1.88    5.89
  -6  -2   9    0.56   10.49
  -6  -2   9    0.45    3.47
  -6  -2   9   -4.63   12.61
  -6  -2   8   29.61    8.34
  -6  -2   8   12.66   10.93
  -6  -2   8   26.75    6.96
  -6  -2   8   43.76   13.51
  -6  -2   8   16.73   10.38
  -6  -2   8   39.08   13.50
  -6  -2   8   30.58    6.16
   6   2  -8   12.46    9.50
  -6  -2   7   36.32    6.42
  -6  -2   7   36.77   12.23
  -6  -2   7   35.73    6.26
  -6  -2   7   36.82    6.99
   6   2  -7   31.35   10.82
  -6  -2   7   26.23    5.49
  -6  -2   7   22.02    5.02
  -6  -2   7   30.57   13.08
  -6  -2   7   27.06   13.44
  -6  -2   7   33.19    7.57
  -6  -2   6    3.93    4.89
  -6  -2   6    2.39   11.89
  -6  -2   6    4.42    4.60
  -6  -2   6    5.13    6.29
   6   2  -6   10.36   10.60
  -6  -2   6   -0.18    6.15
  -6  -2   6    3.32    4.08
  -6  -2   6    4.92   12.38
  -6  -2   6   -4.57   12.31
  -6  -2   6    1.35    3.87
  -6  -2   5    7.24    4.08
  -6  -2   5   15.74   12.29
  -6  -2   5    2.30    6.48
  -6  -2   5    6.57   12.60
  -6  -2   5   -6.90   12.48
  -6  -2   5    2.99    4.39
  -6  -2   5    0.23    4.99
  -6  -2   4   -0.22    4.62
  -6  -2   4   -0.84   12.51
  -6  -2   4   -1.00   11.37
  -6  -2   4    1.90    3.93
  -6  -2   4   -1.25    4.15
  -6  -2   3   36.28   14.81
  -6  -2   3   18.31    4.40
  -6  -2   3   13.94   11.58
  -6  -2   3   24.62    4.59
  -6  -2   2  173.91   15.65
  -6  -2   2  179.94   22.66
  -6  -2   2  186.66   16.42
  -6  -2   2  167.54   15.41
  -6  -2   2  150.75   19.73
   6   2  -1   39.73   13.03
  -6  -2   1   35.48    7.60
  -6  -2   1   38.66    5.60
  -6  -2   1   34.46    7.73
  -6  -2   1   48.51   12.02
  -6  -2   1   51.04   13.94
  -6  -2   1   37.78    5.18
  -6  -2   0   30.68    8.21
   6   2   0    2.54   12.11
  -6  -2   0   30.63    6.75
  -6  -2   0   21.08   12.29
  -6  -2   0   24.74    4.47
  -6  -2  -1   15.80    8.49
   6   2   1   24.14   11.42
  -6  -2  -1   39.77    6.52
  -6  -2  -1   19.93    4.57
  -6  -2  -1   48.04   11.84
  -6  -2  -2   -7.80    9.51
  -6  -2  -2   -5.69    8.34
  -6  -2  -2    6.14    4.01
   6   2   2   -0.68    8.50
  -6  -2  -3   -0.95    4.05
  -6  -2  -3    3.60    8.61
   6   2   4   14.56    6.40
  -6  -2  -4   12.40    4.53
  -6  -2  -4   10.36    8.95
   6   2   5   -1.30    6.10
  -6  -2  -5    4.38    4.31
  -6  -2  -5    8.89    8.10
   6   2   6   32.22    6.46
  -6  -2  -6   22.78    5.28
   6   2   7   77.81    9.26
   6   2   8   80.42    9.51
  -6  -2  -8   99.98    9.46
   6   2   9   84.10    9.16
  -6  -2  -9  100.89    8.87
   6   2  10   17.66    3.69
  -6  -3  16   14.25    8.33
  -6  -3  15   82.52   12.58
  -6  -3  15   65.64    7.19
  -6  -3  15   86.17    8.92
  -6  -3  14   20.24    9.47
  -6  -3  14    6.24   12.01
  -6  -3  14    7.59    3.75
  -6  -3  14   14.28    6.30
  -6  -3  13   -0.62    4.02
  -6  -3  13   -4.21    6.30
  -6  -3  12    9.69    6.30
  -6  -3  12   -7.30   10.44
  -6  -3  12   -5.82    4.46
  -6  -3  12   11.73   14.12
  -6  -3  12    6.76    3.51
  -6  -3  11   27.87   14.63
  -6  -3  11   30.36   12.26
  -6  -3  11   29.67    5.67
  -6  -3  11   31.06    4.77
  -6  -3  11   33.44    9.61
  -6  -3  11   14.96   11.16
  -6  -3  10  269.75   26.73
  -6  -3  10  189.44   22.53
  -6  -3  10  232.48   21.86
  -6  -3  10  240.64   25.92
  -6  -3  10  236.73   20.60
  -6  -3  10  251.11   21.45
  -6  -3   9  750.83   60.83
  -6  -3   9  735.86   60.91
  -6  -3   9  673.32   63.23
  -6  -3   9  712.13   61.05
   6   3  -9  584.99   63.42
  -6  -3   9  693.51   60.32
  -6  -3   9  781.40   64.39
  -6  -3   9  816.92   64.73
  -6  -3   8  940.67   86.26
   6   3  -8  836.75   87.30
  -6  -3   8 1095.22   88.40
  -6  -3   8  940.91   87.56
  -6  -3   8 1038.23   84.37
  -6  -3   8 1028.40   84.58
  -6  -3   7  555.65   47.39
  -6  -3   7  458.78   49.37
  -6  -3   7  658.74   52.21
  -6  -3   7  563.67   50.96
  -6  -3   7  522.60   46.73
  -6  -3   7  561.67   46.83
  -6  -3   7  564.70   47.45
  -6  -3   6  249.16   22.85
  -6  -3   6  280.33   28.69
  -6  -3   6  239.39   22.17
  -6  -3   6  245.21   27.50
  -6  -3   6  260.96   22.29
  -6  -3   6  245.10   23.24
  -6  -3   5   71.48    9.28
  -6  -3   5   82.86    8.54
  -6  -3   5   94.51   17.45
  -6  -3   5   46.69   15.91
  -6  -3   5   79.69    8.73
  -6  -3   5   76.97   10.74
  -6  -3   4   -0.57   13.06
  -6  -3   4   -0.76    4.89
  -6  -3   4   -6.67   14.17
  -6  -3   4    5.97    4.53
  -6  -3   4    3.72    7.46
  -6  -3   4   -4.49    4.44
  -6  -3   3   -6.77    5.36
  -6  -3   3   -5.82    7.31
  -6  -3   3   12.33   14.53
  -6  -3   3    1.76    4.28
  -6  -3   3    1.16    4.20
  -6  -3   3    0.75    5.17
  -6  -3   2   77.65   10.86
  -6  -3   2   81.59    8.65
  -6  -3   2   87.13    9.60
  -6  -3   2   75.16    8.78
  -6  -3   2   90.96    9.92
  -6  -3   2   94.27   16.97
  -6  -3   1  159.58   15.10
  -6  -3   1  187.06   21.77
  -6  -3   1  188.94   16.51
  -6  -3   1  153.40   15.28
  -6  -3   1  177.81   16.58
  -6  -3   0    2.28    6.29
  -6  -3   0    2.89    4.22
  -6  -3   0    9.53   11.60
   6   3   0   -8.98   11.35
  -6  -3   0    0.70    4.35
  -6  -3   0    1.99    7.65
  -6  -3  -1    1.04    5.70
   6   3   1   14.79   10.38
  -6  -3  -1    3.27    4.30
  -6  -3  -1    8.51    8.13
  -6  -3  -1    7.85   10.05
  -6  -3  -1   -1.42    4.27
  -6  -3  -2    1.18    4.48
  -6  -3  -2   -3.72    4.42
  -6  -3  -2    3.93    8.60
  -6  -3  -3   39.55    9.43
   6   3   3   32.37    7.89
  -6  -3  -4   24.20    5.34
  -6  -3  -4   40.76    8.68
   6   3   4   28.74    7.40
  -6  -3  -5   10.94    4.52
  -6  -3  -5   20.80    7.20
   6   3   5    0.36    6.01
   6   3   6   20.22    5.62
  -6  -3  -6    8.71    4.13
  -6  -3  -6   15.12    6.15
   6   3   7   22.54    4.97
  -6  -3  -7   33.84    5.28
   6   3   7   21.79    4.73
   6   3   8   46.67    5.89
  -6  -3  -8   55.51    5.76
  -6  -4  15   38.27    6.76
  -6  -4  15   37.89    4.82
  -6  -4  14  116.76   14.91
  -6  -4  14   89.74    8.81
  -6  -4  14  109.06   10.59
  -6  -4  14   98.89    9.44
  -6  -4  13   51.74    5.93
  -6  -4  13   61.64    8.22
  -6  -4  12  148.71   19.79
  -6  -4  12  148.20   13.30
  -6  -4  12  143.91   14.45
  -6  -4  12  143.85   13.87
  -6  -4  11  148.02   16.52
  -6  -4  11  167.84   15.21
  -6  -4  11  162.90   21.77
  -6  -4  11  180.39   16.12
  -6  -4  11  169.84   15.71
  -6  -4  10   82.66   17.58
  -6  -4  10   78.91    8.44
  -6  -4  10   80.53    9.06
   6   4  -9   22.60   11.31
  -6  -4   9   51.77    7.89
  -6  -4   9   26.42   15.99
  -6  -4   9   62.89   12.97
  -6  -4   9   46.98    8.10
  -6  -4   9   44.44    8.10
  -6  -4   9   55.92    6.51
  -6  -4   8   38.21   16.27
  -6  -4   8   11.72    6.25
  -6  -4   8   21.91   12.60
  -6  -4   8   22.13    7.34
  -6  -4   7    1.87    7.56
  -6  -4   7    5.48   16.11
  -6  -4   7    1.82   12.83
  -6  -4   7    0.79    4.63
  -6  -4   7   10.32    5.71
  -6  -4   6   27.66    6.22
  -6  -4   6   21.30    8.16
  -6  -4   6   23.17    6.34
  -6  -4   6   29.36    5.44
  -6  -4   6   22.16   13.98
  -6  -4   5  101.61   11.23
  -6  -4   5   87.19   12.84
  -6  -4   5  108.80   10.62
  -6  -4   5   97.33   10.31
  -6  -4   5  113.25   20.13
  -6  -4   4   15.30    5.83
  -6  -4   4   21.99    5.51
  -6  -4   4   14.30    8.65
  -6  -4   4   23.00    5.07
  -6  -4   4   35.32   15.39
  -6  -4   4   24.23    5.29
  -6  -4   3    3.76    4.90
  -6  -4   3   25.07    5.90
  -6  -4   3    7.54    4.55
  -6  -4   3   14.70    8.18
  -6  -4   3   16.50   14.68
  -6  -4   2   96.41    9.84
  -6  -4   2   89.07   10.90
  -6  -4   2   98.10   10.01
  -6  -4   2   88.41   11.83
  -6  -4   2  118.20   18.38
  -6  -4   1  249.69   21.53
  -6  -4   1  262.20   22.45
  -6  -4   1  252.48   27.42
  -6  -4   1  216.64   21.54
  -6  -4   1  251.28   22.66
  -6  -4   0  238.36   22.20
   6   4   0  219.12   27.55
  -6  -4   0  268.91   23.05
  -6  -4   0  254.20   23.35
  -6  -4   0  274.34   27.67
   6   4   1  189.43   20.15
  -6  -4  -1  227.13   20.27
  -6  -4  -2  179.25   17.39
   6   4   2  171.57   18.71
   6   4   3   58.70    8.84
  -6  -4  -3   46.76    6.97
  -6  -4  -3   66.25    9.10
  -6  -4  -4    2.65    4.23
   6   4   5    2.39    5.51
  -6  -4  -5    3.01    3.98
  -6  -4  -5   10.01    5.64
   6   4   6   -0.85    4.67
  -6  -4  -6    4.23    4.50
  -6  -4  -6   11.56    3.55
   6   4   7   15.15    3.61
  -6  -4  -7   22.58    3.84
  -6  -5  15   -1.56    3.04
  -6  -5  15    0.21    5.19
  -6  -5  15    1.66    2.15
  -6  -5  14    1.07    3.46
  -6  -5  14    4.81    5.65
  -6  -5  14    2.70    2.84
  -6  -5  13    0.14    3.77
  -6  -5  13   -5.29    5.94
  -6  -5  13    1.61    3.44
  -6  -5  12    7.32    6.20
  -6  -5  11   -0.44    6.66
  -6  -5  11    8.66    4.75
  -6  -5  11    7.20    6.11
  -6  -5  11    5.95    4.27
  -6  -5  10   -0.89    6.76
  -6  -5  10    4.67    4.51
  -6  -5  10   -7.41    4.96
  -6  -5  10    7.75    6.12
   6   5  -9   -2.54   10.32
  -6  -5   9   15.08    6.44
  -6  -5   9    2.37   11.04
  -6  -5   9   13.81    6.93
  -6  -5   9    4.53    6.47
  -6  -5   9   14.85    5.06
  -6  -5   9   11.79    4.97
  -6  -5   8    1.06    7.51
  -6  -5   8    2.94    4.93
  -6  -5   8   18.59   12.56
  -6  -5   7    9.56   13.57
  -6  -5   7   -7.11    8.39
  -6  -5   6   10.11    4.67
  -6  -5   6    6.84    5.54
  -6  -5   6    2.98    8.34
  -6  -5   6   14.01   14.63
  -6  -5   5   62.53    8.03
  -6  -5   5   61.46    7.53
  -6  -5   5   68.91   17.71
  -6  -5   5   39.92   10.83
  -6  -5   4  195.02   17.54
  -6  -5   4  193.10   17.73
  -6  -5   4  183.17   19.59
  -6  -5   4  186.46   24.74
  -6  -5   3  185.41   17.79
  -6  -5   3  188.78   24.51
  -6  -5   3  205.41   19.32
  -6  -5   2  307.92   26.83
  -6  -5   2  298.17   32.25
  -6  -5   2  291.65   27.49
   6   5  -1  210.52   22.39
  -6  -5   1  247.05   26.03
  -6  -5   1  284.18   21.96
  -6  -5   1  236.54   21.65
   6   5  -1  196.15   26.00
  -6  -5   1  216.43   20.91
  -6  -5   0   16.26    5.42
  -6  -5   0   28.06    7.63
   6   5   0   13.23    8.44
  -6  -5  -1   10.06    4.86
  -6  -5  -1    2.40    6.87
   6   5   1   -2.55    7.65
  -6  -5  -2   -0.45    4.60
  -6  -5  -3   26.19    5.28
   6   5   3   13.48    6.95
  -6  -5  -4   18.00    4.29
  -6  -5  -4   22.69    5.66
   6   5   4   10.83    5.94
  -6  -5  -5   -1.57    3.14
   6   5   5    6.46    4.60
  -6  -5  -5    3.14    4.22
   6   5   6    3.07    3.18
  -6  -5  -6    2.77    2.90
  -6  -6  15   13.16    2.48
  -6  -6  14   26.51    4.12
  -6  -6  14   24.01    3.74
  -6  -6  14   33.14    5.84
  -6  -6  13    6.73    3.66
  -6  -6  13    1.68    3.40
  -6  -6  13    1.88    5.36
  -6  -6  12    6.00    3.93
  -6  -6  12    6.27    3.86
  -6  -6  12    4.43    5.70
  -6  -6  11   -3.37    4.32
  -6  -6  11   -8.24    6.38
  -6  -6  11    1.35    5.76
  -6  -6  10   13.83    6.45
  -6  -6  10    9.10    4.82
  -6  -6  10   14.77    5.84
  -6  -6   9   -7.77    6.02
  -6  -6   9    6.20    6.38
  -6  -6   9   -0.18    4.53
  -6  -6   9    9.28    4.82
  -6  -6   8    7.80    6.23
  -6  -6   8    9.30    4.50
  -6  -6   8    3.62    5.22
  -6  -6   7    6.38    6.06
  -6  -6   6   -3.73    5.88
  -6  -6   6   -0.96   12.79
  -6  -6   6    6.73    8.41
  -6  -6   5   20.29   14.07
  -6  -6   5   26.74    9.22
   6   6  -5   18.31    8.66
  -6  -6   5   35.23    6.49
  -6  -6   4    3.76    5.59
   6   6  -4    7.13    8.31
  -6  -6   4    0.74    5.09
  -6  -6   3    1.81    5.34
   6   6  -3    6.34    8.35
  -6  -6   3    4.69    5.51
  -6  -6   2   23.20    5.91
   6   6  -2   25.75    8.87
  -6  -6   2   28.97    6.67
  -6  -6   1    8.77    5.22
  -6  -6   0   10.07    4.93
  -6  -6  -1    1.42    4.49
   6   6   1   -1.79    6.89
  -6  -6  -1    1.42    5.77
  -6  -6  -2    6.45    4.19
   6   6   2    7.89    6.38
  -6  -6  -2   11.23    5.48
  -6  -6  -3   18.20    4.10
  -6  -6  -3   23.63    5.05
  -6  -6  -4   44.07    4.91
   6   6   4   19.55    5.33
  -6  -7  15    2.39    1.70
  -6  -7  14   56.25    5.57
  -6  -7  13  124.53   11.78
  -6  -7  13  139.01   11.85
  -6  -7  12  154.14   14.82
  -6  -7  12  181.28   14.94
  -6  -7  11  282.19   22.14
  -6  -7  11  228.55   22.71
  -6  -7  11  242.13   22.01
  -6  -7  10  172.00   15.19
  -6  -7  10  156.30   15.99
  -6  -7   9   36.47    7.49
  -6  -7   9   49.95    6.34
  -6  -7   8    0.76    6.05
  -6  -7   7   -1.87    6.02
  -6  -7   6   11.09    5.74
   6   7  -5   23.83    7.34
  -6  -7   5   11.38    6.09
   6   7  -4   19.52    7.59
  -6  -7   4   20.91    5.91
   6   7  -3   -2.99    7.26
  -6  -7   3    1.50    5.28
   6   7  -2   -4.07    7.20
  -6  -7   2   -7.51    5.18
  -6  -7   1   -0.14    4.63
   6   7  -1    3.96    6.76
  -6  -7   1    0.13    5.09
  -6  -7   0    6.22    4.39
   6   7   0   -1.84    6.25
  -6  -7   0    1.81    4.91
   6   7   1   -0.42    5.64
  -6  -7  -1    2.03    3.76
   6   7   2   -0.11    4.73
   6   7   3   -2.31    3.22
  -6  -8  14   31.00    3.27
  -6  -8  13   30.60    3.76
  -6  -8  12   22.65    3.80
  -6  -8  11   12.78    3.68
  -6  -8  11    7.09    5.09
  -6  -8  10   21.53    4.31
  -6  -8  10   17.53    5.70
  -6  -8   9    7.46    4.08
  -6  -8   9   11.57    5.54
  -6  -8   8    6.15    4.15
  -6  -8   8    6.67    5.38
  -6  -8   7    7.31    4.22
  -6  -8   7   12.53    5.40
  -6  -8   6    1.86    4.00
  -6  -8   6    1.08    5.18
  -6  -8   5   31.36    5.07
  -6  -8   5   40.74    6.18
  -6  -8   4   61.19    6.40
   6   8  -4   43.85    7.81
  -6  -8   4   66.10    7.51
   6   8  -3   53.74    9.50
  -6  -8   3  108.23    9.10
   6   8  -2   56.80    8.78
  -6  -8   2   89.96    8.20
   6   8  -1   24.31    5.62
   6   8   0    3.44    4.35
   6   8   0   -1.73    4.21
  -6  -9  11   14.17    2.58
  -6  -9  10    6.24    2.60
  -6  -9   9   -0.65    2.63
  -6  -9   8    3.18    2.71
  -6  -9   7   12.49    2.76
   6   9  -6    3.28    4.31
   6   9  -5    8.84    4.69
   6   9  -4    5.67    4.45
   6   9  -3    7.86    3.83
  -7  14  -4    5.66    6.24
  -7  14  -5    9.76    7.05
  -7  14  -6   20.84    7.25
  -7  13   1   11.33    5.25
  -7  13   0   15.21    6.67
  -7  13  -1   52.43    9.24
  -7  13  -1   53.10    8.85
  -7  13  -2   37.31    9.16
  -7  13  -2   42.97    9.97
   7 -13   2   50.51    7.46
  -7  13  -3   11.77    8.46
  -7  13  -3   19.00    9.92
   7 -13   3   23.54    6.87
  -7  13  -4   18.43    8.17
  -7  13  -4    6.90   10.27
   7 -13   4    1.03    7.14
  -7  13  -5   10.01    7.36
   7 -13   5    1.89    6.83
  -7  13  -5   -1.13   10.36
   7 -13   6   -9.05    6.78
  -7  13  -6    5.44   10.22
   7 -13   7    5.68    5.86
   7 -13   7   -2.78    5.01
  -7  13  -7    1.48    9.52
   7 -13   8    5.57    4.92
  -7  13  -8    5.22    8.03
   7 -13   9   -0.88    4.57
   7 -13  10   -4.13    3.54
  -7  12   4   46.34    6.15
  -7  12   3  144.05   14.27
  -7  12   2  173.30   17.29
  -7  12   1   60.93   15.48
  -7  12   1  218.64   15.83
  -7  12   0   80.88   12.41
  -7  12   0   70.80   11.94
   7 -12   0   90.90    9.96
  -7  12  -1   31.30   10.35
  -7  12  -1    7.88   10.24
   7 -12   1   36.16    7.22
  -7  12  -2  -12.00    9.96
  -7  12  -2    3.28   10.72
   7 -12   2    1.80    6.89
  -7  12  -3   -3.33    9.78
   7 -12   3   11.04    7.17
  -7  12  -3   -4.93   11.50
   7 -12   4    2.68    7.14
  -7  12  -4   30.29   12.18
   7 -12   5    8.77    6.90
  -7  12  -5   20.41   12.02
   7 -12   6    2.88    6.68
  -7  12  -6   -5.60   11.55
   7 -12   7   -5.30    5.90
  -7  12  -7  -12.83   11.11
   7 -12   8   15.54    5.89
  -7  12  -8    4.11    9.77
   7 -12   9   40.94    6.74
  -7  12  -9   35.07    8.75
   7 -12  10   10.95    5.29
   7 -12  11   22.55    4.46
   7 -12  12   -1.90    2.63
  -7  11   6    1.38    3.98
  -7  11   5   -1.45    5.89
  -7  11   4   21.52    7.75
  -7  11   4    7.13    8.73
  -7  11   3    1.60   10.34
  -7  11   3    0.97    8.53
  -7  11   2   18.05    7.91
  -7  11   2   12.66    9.59
  -7  11   1   46.94   10.40
   7 -11  -1   39.95    7.50
  -7  11   1   59.34   11.45
  -7  11   0   35.77   11.42
   7 -11   0   35.47    7.72
   7 -11   1   54.97    9.16
   7 -11   2    5.42    7.77
  -7  11  -3   13.07   13.09
   7 -11   3   17.51    8.07
  -7  11  -4   90.85   16.57
   7 -11   4   94.81   12.11
   7 -11   5  763.11   65.39
   7 -11   6  541.12   46.96
  -7  11  -7  387.49   39.08
   7 -11   7  450.53   37.53
  -7  11  -8  188.27   22.44
   7 -11   8  253.15   20.31
   7 -11   8  209.13   20.36
   7 -11   9   96.74   10.62
   7 -11  10   10.48    5.98
   7 -11  11    9.03    4.81
   7 -11  12   17.99    3.91
  -7  11 -12   16.58    5.27
   7 -11  13   23.01    3.23
  -7  10   8   11.17    3.37
  -7  10   7    8.43    5.16
  -7  10   6    9.71    6.81
  -7  10   6    3.38    8.05
  -7  10   5    5.44    7.99
  -7  10   5    9.64    9.91
  -7  10   4    5.16    8.87
   7 -10  -2   27.98    6.27
  -7  10   2    8.26   10.47
  -7  10   1   -6.51   10.27
   7 -10  -1    1.89    6.45
  -7  10   1   -1.69   10.58
  -7  10   0    0.75   11.60
   7 -10   0    1.04    7.04
  -7  10   0  -10.81   10.68
  -7  10  -1   -6.76   12.41
   7 -10   1    7.18    7.48
  -7  10  -2   27.35   13.64
   7 -10   2   31.67    8.43
   7 -10   3  113.27   13.22
  -7  10  -3  113.30   17.47
   7 -10   4  130.51   14.39
  -7  10  -4  133.16   18.63
  -7  10  -5   61.44   14.81
   7 -10   5   74.58   10.29
  -7  10  -6   36.12   12.80
   7 -10   6   42.46    8.07
  -7  10  -7    8.70   11.14
   7 -10   7    3.61    6.10
   7 -10   8    5.58    5.29
   7 -10  10   -0.12    5.92
   7 -10  11    3.13    5.03
   7 -10  12    6.73    4.07
  -7  10 -12   -2.93    6.03
   7 -10  13   39.56    4.65
  -7   9   9   12.52    4.22
  -7   9   8   10.03    5.61
  -7   9   8   -2.11    6.74
  -7   9   7   15.48    7.12
  -7   9   7    5.96    8.94
  -7   9   6    2.70    8.04
  -7   9   6   -1.73   10.76
  -7   9   4  140.14   16.92
  -7   9   3   19.11    9.06
  -7   9   3   18.67   10.68
   7  -9  -3   11.85    5.75
  -7   9   2   23.73   10.73
  -7   9   2   32.76   11.44
   7  -9  -2   38.22    7.04
  -7   9   1  219.88   24.97
  -7   9   1  289.00   25.65
  -7   9   0  127.31   16.95
   7  -9   1   54.79    9.39
  -7   9  -1   60.27   13.72
   7  -9   2    6.49    7.26
  -7   9  -2    4.44   12.44
   7  -9   3   11.78    7.17
  -7   9  -3   16.41   12.60
   7  -9   4   -0.26    6.94
  -7   9  -4    3.29   12.42
  -7   9  -5   16.28   12.45
  -7   9  -6   38.63   12.45
   7  -9   7   -0.64    5.50
  -7   9  -7   -1.85   10.65
   7  -9   7   -4.12    6.27
   7  -9   8    9.21    6.44
  -7   9  -8    0.44    4.42
   7  -9   9   -4.97    6.79
  -7   9  -9    7.13    4.58
   7  -9  10   88.93    9.01
  -7   9 -10   41.02    7.07
   7  -9  11  155.77   10.81
   7  -9  11  123.90   11.77
  -7   9 -12   94.39   11.35
   7  -9  12  108.35   11.33
  -7   9 -12   73.39    9.93
   7  -9  13   85.15    7.23
   7  -9  13   49.95    8.16
  -7   8  10    6.48    4.30
  -7   8   9    5.52    7.03
  -7   8   9    1.71    5.91
  -7   8   8   82.17   11.43
  -7   8   8   66.64    9.89
  -7   8   7   91.56   13.81
  -7   8   6  253.00   24.50
  -7   8   5  501.09   44.64
  -7   8   4  312.59   27.38
  -7   8   4  258.58   26.03
  -7   8   3  115.15   14.66
   7  -8  -3  120.34   12.03
  -7   8   3  100.29   15.11
  -7   8   2   18.20   10.15
  -7   8   2   -1.63   10.09
   7  -8  -2   15.43    6.25
   7  -8  -1   14.35    9.92
  -7   8   1    3.52   10.56
  -7   8   1   -0.93    9.70
   7  -8  -1    1.40    6.18
  -7   8   0   13.06   11.33
   7  -8   0    2.22    9.72
   7  -8   0    6.25    6.51
  -7   8  -1   30.02   11.99
   7  -8   1   41.08   11.80
   7  -8   1   35.90    7.84
  -7   8  -2   20.15    4.09
  -7   8  -2   18.11   11.79
   7  -8   2   20.87   11.10
   7  -8   2   12.44    7.12
  -7   8  -3   12.97    4.04
  -7   8  -3   14.51   11.66
   7  -8   3   18.39   10.15
   7  -8   3   18.22    6.91
  -7   8  -4   10.86    4.18
   7  -8   4   17.74    6.75
  -7   8  -4   24.20   11.71
   7  -8   4   12.10    9.50
  -7   8  -5  204.05   22.54
  -7   8  -5  200.36   18.68
   7  -8   5  245.06   19.85
   7  -8   5  186.64   22.60
   7  -8   6  255.38   21.75
  -7   8  -6  222.82   21.05
  -7   8  -6  251.73   24.50
  -7   8  -7   98.53   14.79
   7  -8   7  116.63   11.82
   7  -8   8   33.67    7.55
   7  -8   9  113.22   12.16
   7  -8   9  116.07   12.62
   7  -8  11   18.25    4.97
  -7   8 -11    3.70    8.02
   7  -8  11    7.34    6.80
   7  -8  12   17.99    4.33
   7  -8  12    4.85    6.44
  -7   8 -12   13.20    6.52
   7  -8  13   13.73    5.64
  -7   8 -13   13.52    3.68
   7  -8  13   12.18    3.67
   7  -8  14   -4.70    4.16
  -7   7  11    0.88    4.40
  -7   7  10   10.04    5.96
  -7   7  10   10.08    7.00
  -7   7   9    7.65    6.94
  -7   7   9   10.48    8.81
  -7   7   8   10.04   10.45
  -7   7   7    5.73    9.03
  -7   7   7   12.76   11.46
  -7   7   6    5.86    9.69
  -7   7   5   28.68   10.58
   7  -7  -4   26.56    5.66
  -7   7   4   11.47   10.47
   7  -7  -4   10.20    8.31
  -7   7   3   60.48    6.40
   7  -7  -3   48.82    7.48
  -7   7   3   60.22   11.05
  -7   7   3   43.68   11.38
   7  -7  -3   40.21   10.49
  -7   7   2   12.67    9.44
   7  -7  -2   20.03    6.24
  -7   7   2   14.25   10.09
  -7   7   2   20.94    4.19
   7  -7  -2   27.38    9.54
  -7   7   1    4.79    3.61
  -7   7   1    5.78    8.89
   7  -7  -1    7.94    8.81
  -7   7   1    7.96    9.93
   7  -7  -1   13.19    5.99
  -7   7   0  122.37   10.75
  -7   7   0   93.80   13.42
   7  -7   0  114.99   15.88
   7  -7   0  110.53   12.25
  -7   7   0  118.32   15.29
   7  -7   1  347.42   38.53
  -7   7  -1  446.47   34.99
   7  -7   1  337.62   35.81
  -7   7  -1  456.73   37.85
   7  -7   2  602.42   57.42
  -7   7  -2  651.94   54.00
   7  -7   2  637.67   54.80
  -7   7  -2  621.87   56.21
   7  -7   3  665.52   62.34
  -7   7  -3  685.51   59.07
   7  -7   3  771.27   59.91
  -7   7  -3  661.36   61.14
   7  -7   4  599.74   51.83
  -7   7  -4  545.44   48.41
   7  -7   4  632.54   49.14
  -7   7  -4  529.55   50.61
   7  -7   5  497.69   47.21
   7  -7   5  552.57   44.94
  -7   7  -5  478.83   46.55
   7  -7   6  206.88   19.50
  -7   7  -6  162.59   21.86
   7  -7   6  162.09   21.60
   7  -7   7    4.69    6.48
   7  -7   8    4.24    6.80
   7  -7   9   88.85   10.08
   7  -7  10  132.56   13.97
   7  -7  10  131.72   12.78
  -7   7 -11    1.13    7.53
   7  -7  11    5.36    6.60
   7  -7  11    9.56    4.68
  -7   7 -12   -5.18    5.86
   7  -7  12    2.93    6.32
   7  -7  12    9.88    4.09
   7  -7  13    1.60    5.49
   7  -7  13    1.38    3.38
   7  -7  14   11.54    4.45
  -7   6  12   33.14    5.53
  -7   6  11    2.84    6.10
  -7   6  11   18.87    6.06
  -7   6  11   13.08    7.45
  -7   6  11   21.30    6.55
  -7   6  10   -1.52    8.21
  -7   6  10    1.03    6.78
  -7   6   9   -0.93    9.74
  -7   6   9    9.36    7.94
  -7   6   8    7.99   10.91
  -7   6   8   11.03    8.62
  -7   6   7   -3.28    9.32
  -7   6   6    7.34    9.59
  -7   6   6    6.95    4.16
  -7   6   5   40.49   10.36
  -7   6   5   28.15    5.13
  -7   6   4    7.83    3.95
  -7   6   4   -2.71    9.64
   7  -6  -4   -8.15    8.03
   7  -6  -4    8.32    4.95
  -7   6   4    0.59    9.11
   7  -6  -3   13.22    8.55
   7  -6  -3   10.57    5.44
  -7   6   3   10.96    9.12
  -7   6   3   12.26    9.09
  -7   6   3   15.28    3.89
   7  -6  -2  138.02   15.48
   7  -6  -2  124.15   12.18
  -7   6   2   96.97   14.66
  -7   6   2  110.07   13.93
  -7   6   2  116.47   10.90
  -7   6   1   11.58    9.66
   7  -6  -1    6.12    5.95
  -7   6   1    7.91    3.57
   7  -6  -1    8.06    8.69
  -7   6   0   26.66   10.46
   7  -6   0   19.55    6.64
  -7   6   0   23.59    4.13
   7  -6   0   15.77    9.63
   7  -6   1  184.06   19.35
  -7   6  -1  218.75   21.68
  -7   6  -1  222.72   18.26
   7  -6   1  172.16   22.21
   7  -6   2   96.07   13.06
  -7   6  -2   78.88    7.99
  -7   6  -2   64.13   13.07
   7  -6   2   76.15    9.47
   7  -6   3    0.60    8.28
  -7   6  -3    5.73    3.92
  -7   6  -3   -7.31   10.80
   7  -6   3    6.32    5.63
   7  -6   4    6.25    5.40
  -7   6  -4   16.48   10.38
   7  -6   4    5.15    7.78
   7  -6   5   41.18    6.53
   7  -6   5   40.55    6.09
  -7   6  -5   34.34   10.68
  -7   6  -5   17.45    9.67
   7  -6   5   31.44    8.94
   7  -6   6   38.01    6.98
  -7   6  -6   15.72   10.28
  -7   6  -6   34.90   14.98
   7  -6   6   33.81    5.54
   7  -6   6   30.48    8.01
   7  -6   7   -1.77    6.35
   7  -6   8    0.64    5.81
   7  -6   9  128.36   12.52
   7  -6  10  319.25   26.68
   7  -6  10  345.47   27.76
   7  -6  11  295.23   24.11
  -7   6 -11  241.66   25.18
  -7   6 -12  152.26   15.34
   7  -6  12  166.69   15.96
   7  -6  12  174.56   14.84
   7  -6  13   86.04    9.69
   7  -6  14   28.99    5.27
  -7   5  13    1.18    6.03
  -7   5  13    0.30    4.05
  -7   5  12   24.70    5.91
  -7   5  12    9.54    8.09
  -7   5  12   14.72    5.90
  -7   5  11   27.60    7.82
  -7   5  11   43.94    9.59
  -7   5  11   17.16    7.88
  -7   5  11   19.67    7.10
  -7   5  10   33.58    9.50
  -7   5  10   22.37    8.18
  -7   5   9    7.60   10.19
  -7   5   9   19.39    8.68
  -7   5   9   17.15    9.83
  -7   5   8  314.05   28.97
  -7   5   8  310.09   28.98
  -7   5   7   47.24   10.47
  -7   5   7   56.53    6.82
  -7   5   6  206.97   19.04
  -7   5   6  171.32   16.27
   7  -5  -5  353.73   28.31
   7  -5  -5  329.10   30.46
  -7   5   5  368.86   28.11
  -7   5   5  345.40   30.05
  -7   5   5  220.03   29.22
  -7   5   5  208.64   32.46
   7  -5  -4  533.47   43.05
   7  -5  -4  530.12   45.30
  -7   5   4  524.05   42.62
  -7   5   4  483.34   44.07
  -7   5   4  409.06   44.00
  -7   5   4  459.54   47.68
   7  -5  -3  168.86   17.34
  -7   5   3  154.69   13.67
  -7   5   3  146.05   16.11
  -7   5   3  154.28   21.40
  -7   5   3  126.58   16.75
   7  -5  -2   35.89    9.54
  -7   5   2   28.84   10.04
  -7   5   2   26.14    4.48
   7  -5  -1   16.17    9.58
  -7   5   1   25.47   10.04
  -7   5   1   26.67    4.24
   7  -5   0   11.57    9.53
  -7   5   0   -1.23   10.25
  -7   5   0   14.15    3.63
   7  -5   1   11.97    9.14
  -7   5  -1    6.86   10.19
  -7   5  -1   10.41    3.67
   7  -5   2    7.54    8.23
  -7   5  -2    3.49   10.12
  -7   5  -2    9.28    3.87
  -7   5  -3   20.08   15.36
  -7   5  -3    1.12    9.54
   7  -5   3   17.21    8.39
  -7   5  -3   -0.65   10.09
  -7   5  -4   37.35   16.59
  -7   5  -4   28.98   10.60
   7  -5   4   42.18    8.55
  -7   5  -4   12.08    9.52
  -7   5  -5   26.34    8.94
   7  -5   5   30.97    7.86
  -7   5  -5   -5.29   15.00
   7  -5   5   17.77    4.94
  -7   5  -5    3.81    9.71
   7  -5   5   18.99    5.94
   7  -5   6   10.14    5.81
   7  -5   7  146.25   13.92
  -7   5  -8   58.25   12.77
   7  -5   8   67.52    8.04
  -7   5  -9   73.03   13.72
   7  -5   9  106.58   10.20
  -7   5 -10   81.07   12.32
   7  -5  10  102.40    9.87
   7  -5  11   66.08    7.15
   7  -5  11   66.65    8.66
  -7   5 -11   50.18    8.64
   7  -5  12    3.36    5.07
   7  -5  12    4.12    5.68
  -7   5 -12    6.06    4.63
   7  -5  13   -2.95    5.06
   7  -5  14   -5.84    3.44
  -7   4  14    2.63    3.80
  -7   4  14    9.53    6.14
  -7   4  13   11.01    5.51
  -7   4  13   15.65    8.02
  -7   4  12   23.12    7.14
  -7   4  12   44.48    9.05
  -7   4  12   15.69    9.45
  -7   4  11  127.85   13.89
  -7   4  10  338.26   31.83
  -7   4  10  333.53   31.66
  -7   4  10  382.69   32.76
  -7   4  10  374.98   32.67
  -7   4   9  473.72   43.16
  -7   4   9  493.79   43.75
  -7   4   9  510.98   43.84
  -7   4   8  420.20   35.87
  -7   4   8  330.45   35.88
  -7   4   8  404.71   36.19
  -7   4   8  458.63   36.69
  -7   4   7  310.80   26.96
  -7   4   7  264.65   24.49
  -7   4   7  278.54   26.51
  -7   4   7  297.20   26.34
  -7   4   6   29.89   12.49
  -7   4   6   55.78   10.54
  -7   4   6   42.14    5.96
  -7   4   6   59.57   11.29
  -7   4   6   42.00    9.60
  -7   4   5   16.75   13.11
   7  -4  -5   13.83    7.41
  -7   4   5   19.93    8.37
  -7   4   5   15.48    4.34
  -7   4   5   15.44    9.74
  -7   4   5   17.23    8.47
  -7   4   4   83.58   17.73
   7  -4  -4  102.60   13.06
  -7   4   4   97.01   11.91
  -7   4   4   72.82   12.74
  -7   4   4  103.13    9.44
  -7   4   3   54.37   17.01
   7  -4  -3   83.61   11.66
  -7   4   3   50.02   11.80
  -7   4   3   68.78    7.08
  -7   4   2    8.27   15.41
  -7   4   2   27.06    3.68
   7  -4  -2   17.10    9.46
  -7   4   2    4.21   10.10
  -7   4   2   24.33    4.10
  -7   4   1  108.08   10.06
  -7   4   1  115.00   10.22
  -7   4   1   88.35   19.54
   7  -4  -1   95.69   14.94
   7  -4   0    8.18    9.59
  -7   4   0   19.49   10.41
  -7   4   0    8.04    3.52
  -7   4   0   24.46   16.04
   7  -4   1   11.48    8.94
  -7   4  -1   -4.69   10.70
  -7   4  -1   14.56   15.94
  -7   4  -1    5.02    3.52
  -7   4  -1    0.27    9.62
  -7   4  -2  254.15   30.12
   7  -4   2  331.13   26.60
  -7   4  -2  277.07   22.36
  -7   4  -2  241.25   24.64
  -7   4  -3  282.01   35.88
  -7   4  -3  354.74   40.08
   7  -4   4  552.54   41.81
  -7   4  -4  455.93   40.42
  -7   4  -4  295.25   40.09
  -7   4  -4  377.25   43.97
   7  -4   4  553.45   39.42
  -7   4  -5  124.24   20.94
   7  -4   5  174.12   16.02
   7  -4   5  177.92   17.80
  -7   4  -5  175.81   17.81
   7  -4   6  100.60   11.86
   7  -4   6  122.03   11.19
   7  -4   7   42.36    7.57
   7  -4   7   50.24    6.50
  -7   4  -8   -9.26   10.49
   7  -4   8    6.59    4.95
  -7   4  -9   46.24   10.31
   7  -4   9   53.37    6.88
   7  -4  10    9.82    6.40
  -7   4 -11    4.08    5.51
   7  -4  11  -10.50    5.99
  -7   4 -12   18.93    4.11
   7  -4  12   17.42    5.55
   7  -4  13    2.94    3.95
   7  -4  13   10.04    4.29
  -7   3  15   60.11    7.39
  -7   3  15   50.67    5.77
  -7   3  14   33.41    8.33
  -7   3  14   24.59    5.63
  -7   3  13    7.49    9.27
  -7   3  13   17.22    8.51
  -7   3  13    5.31    6.07
  -7   3  12   -0.25    9.34
  -7   3  12    4.40   10.32
  -7   3  11    5.35   10.55
  -7   3  11    0.28   10.39
  -7   3  11   -2.95    8.75
  -7   3  11   -3.23    8.01
  -7   3  10    7.19   11.09
  -7   3  10    2.41    8.56
  -7   3  10    7.52   10.96
  -7   3   9    0.56    9.47
  -7   3   9   10.89   10.88
  -7   3   9   -5.17    8.32
  -7   3   9  -10.00   11.48
  -7   3   8   18.76   11.16
  -7   3   8    1.48   10.54
  -7   3   8    8.53   10.08
  -7   3   8   -0.27    8.35
  -7   3   8    6.12    4.71
  -7   3   7   53.37   12.00
  -7   3   7   53.72   11.59
  -7   3   7   45.37    6.58
  -7   3   7   50.86    6.74
  -7   3   7   58.22    9.69
  -7   3   6   10.27   11.38
  -7   3   6    1.98    4.26
  -7   3   6    7.26    3.65
   7  -3  -6   18.68    7.03
  -7   3   6    7.03    9.54
  -7   3   6    6.93   10.17
  -7   3   6   12.33    6.98
  -7   3   6    3.38    7.56
  -7   3   5  131.92   14.69
  -7   3   5  132.95   13.79
  -7   3   5  111.57   11.52
  -7   3   5  135.44   11.78
   7  -3  -5  140.26   14.84
  -7   3   5  156.65   14.96
  -7   3   5   99.04   17.92
  -7   3   5  124.70   13.48
  -7   3   5  109.06   11.33
  -7   3   5  130.27   14.90
   7  -3  -4  182.06   18.52
  -7   3   4  143.02   17.52
  -7   3   4  163.92   14.91
  -7   3   4  171.98   15.06
  -7   3   4  159.75   22.33
  -7   3   4  195.48   18.22
  -7   3   3  475.31   40.53
  -7   3   3  431.75   46.15
  -7   3   3  487.45   40.54
   7  -3  -3  478.16   43.63
  -7   3   2  161.22   15.31
  -7   3   2  190.65   15.38
   7  -3  -2  186.53   19.68
  -7   3   1  588.72   47.94
   7  -3  -1  382.97   50.35
  -7   3   1  595.46   47.86
  -7   3   1  456.86   53.28
   7  -3   0 1429.23  113.51
  -7   3   0 1333.42  110.10
  -7   3   0 1043.72  114.21
  -7   3  -1  792.89   65.86
   7  -3   1  875.57   69.28
  -7   3  -1  662.54   70.77
  -7   3  -1  752.82   67.36
  -7   3  -2  253.84   24.26
   7  -3   2  326.80   25.72
  -7   3  -2  186.22   23.79
   7  -3   2  254.08   21.80
  -7   3  -2  262.99   29.05
  -7   3  -3  274.63   25.14
   7  -3   3  280.99   23.12
   7  -3   3  280.62   25.82
  -7   3  -3  245.68   28.83
  -7   3  -3  203.04   24.62
  -7   3  -4   16.21   12.57
   7  -3   4   22.57    5.60
  -7   3  -4   18.83    7.94
   7  -3   4   25.18    7.65
   7  -3   5    6.66    5.61
  -7   3  -5    0.96   10.87
   7  -3   6   31.73    6.76
  -7   3  -6   14.29   11.35
   7  -3   7  113.40   11.22
   7  -3   7   91.17    9.83
  -7   3  -7   83.92   13.82
   7  -3   8   96.14    9.51
  -7   3  -8   74.19   12.75
  -7   3  -9   -1.17    7.78
   7  -3   9    1.65    5.65
  -7   3 -10   37.34    7.44
   7  -3  11   22.69    5.71
  -7   3 -11   21.63    5.25
   7  -3  12   21.68    4.99
   7  -3  13   16.98    3.83
  -7   2  15   34.95    5.66
  -7   2  15   54.16    8.18
  -7   2  14   10.21    5.96
  -7   2  14   28.62    8.25
  -7   2  14   23.12    9.24
  -7   2  13    4.32    6.73
  -7   2  13   -5.81    9.74
  -7   2  13   -4.45   10.00
  -7   2  12   11.25    7.64
  -7   2  11    4.51    9.04
  -7   2  11    0.78    7.97
  -7   2  11    8.41   11.33
  -7   2  11   -1.28   11.20
  -7   2  10   32.60   11.13
  -7   2  10   26.75    8.79
  -7   2  10   24.14   11.91
  -7   2  10   10.18   11.95
  -7   2   9   -5.35    5.13
  -7   2   9    4.27   11.41
  -7   2   9   10.99   10.81
  -7   2   9    2.69    8.50
  -7   2   9   -0.32   11.45
  -7   2   8   36.26    6.09
  -7   2   8   37.20    6.21
  -7   2   8   40.49   11.75
  -7   2   8   48.78    9.36
  -7   2   8   30.25   11.58
  -7   2   7   11.61   10.83
  -7   2   7   11.74   10.90
  -7   2   7   15.67    4.85
  -7   2   7    9.83    7.59
  -7   2   7   21.20    4.41
   7  -2  -6   11.18    7.81
  -7   2   6   22.26    4.46
  -7   2   6   31.30    7.38
  -7   2   6   21.04    4.70
  -7   2   6   24.30   10.55
  -7   2   6   22.54    7.48
  -7   2   6   21.27   10.30
  -7   2   6   21.89    4.28
   7  -2  -5  213.24   24.18
  -7   2   5  256.56   21.46
  -7   2   5  209.34   23.56
  -7   2   5  244.28   23.83
  -7   2   5  268.11   21.90
  -7   2   5  223.43   21.36
  -7   2   5  297.28   23.10
  -7   2   4    1.45    3.33
   7  -2  -4   13.87    9.12
  -7   2   4   -0.25    8.02
  -7   2   4    6.15   14.01
  -7   2   4   -1.39    3.61
   7  -2  -3   61.95   11.45
  -7   2   3   46.27    5.81
  -7   2   3   52.66    5.84
   7  -2  -2   10.04    9.66
  -7   2   2   -1.61   15.14
  -7   2   2    5.64    3.30
  -7   2   2    3.93    3.34
   7  -2  -1   10.31    9.84
  -7   2   1   13.02   15.46
  -7   2   1   15.08    3.59
  -7   2   1   15.51    3.73
   7  -2   0   82.46   13.23
  -7   2   0   76.63    7.59
  -7   2   0   62.24   17.37
  -7   2  -1   39.51    9.72
   7  -2   1   60.01   10.73
  -7   2  -1   36.86   15.22
  -7   2  -1   36.26   11.04
  -7   2  -1   41.43    5.20
   7  -2   2   54.96   10.24
  -7   2  -2   49.24   10.63
   7  -2   2   38.46    5.91
  -7   2  -2   44.35    5.63
  -7   2  -2   44.84    9.05
   7  -2   3   11.53    7.62
  -7   2  -3    1.37    7.17
  -7   2  -3   -0.59   10.29
   7  -2   3    8.46    4.68
   7  -2   4    1.49    5.20
  -7   2  -4    3.08   10.56
   7  -2   4   10.03    6.63
  -7   2  -5   24.11   11.03
   7  -2   5   16.91    6.25
  -7   2  -6  101.38   14.80
   7  -2   6  115.97   12.23
  -7   2  -7  242.98   23.66
  -7   2  -8  256.63   26.16
   7  -2   8  303.77   25.62
   7  -2   9  258.13   23.26
   7  -2  10  162.81   17.83
  -7   2 -10  191.19   18.00
  -7   2 -11   72.59    6.94
   7  -2  11   51.19    7.37
   7  -2  12    8.22    4.29
  -7   1  16   29.60    6.26
  -7   1  15   12.71    5.21
  -7   1  15    8.73    8.48
  -7   1  14   29.93    7.02
  -7   1  14   27.95   10.35
  -7   1  14   29.97    9.35
  -7   1  13  -10.93   11.26
  -7   1  13   -3.31   10.15
  -7   1  13    7.79    5.51
  -7   1  12    9.55   11.17
  -7   1  12   10.22   11.91
  -7   1  12   -6.90    7.80
  -7   1  12    0.86    5.45
  -7   1  11   37.40    6.71
  -7   1  11   36.42   12.95
  -7   1  11   35.06   12.43
  -7   1  11   43.92   11.15
  -7   1  11   39.13    9.55
  -7   1  11   38.13    5.10
  -7   1  10  468.87   43.79
  -7   1  10  509.36   46.17
  -7   1  10  631.15   47.78
  -7   1  10  518.09   46.47
  -7   1  10  557.82   45.36
  -7   1  10  537.86   44.14
  -7   1   9  889.82   80.03
  -7   1   9 1145.99   81.93
  -7   1   9  897.31   80.14
  -7   1   9  937.45   79.49
  -7   1   9  912.35   78.52
  -7   1   8  502.45   44.37
  -7   1   8  534.14   46.43
  -7   1   8  531.73   45.34
  -7   1   8  615.09   48.05
  -7   1   8  481.30   46.19
  -7   1   7  194.30   21.42
  -7   1   7  191.18   18.54
   7  -1  -7  174.83   20.77
  -7   1   7  229.43   23.06
  -7   1   7  200.73   18.91
  -7   1   7  210.18   21.76
  -7   1   7  181.62   19.77
  -7   1   7  232.42   22.67
  -7   1   7  212.75   18.62
  -7   1   7  265.41   19.40
  -7   1   6  252.71   27.69
  -7   1   6  298.18   25.67
  -7   1   6  271.48   25.17
   7  -1  -6  268.42   27.91
  -7   1   6  312.17   29.23
  -7   1   6  285.84   26.09
  -7   1   6  253.43   27.34
  -7   1   6  363.43   26.33
  -7   1   6  295.62   25.21
  -7   1   5  104.17   10.96
   7  -1  -5  124.92   15.30
  -7   1   5  120.09   11.06
  -7   1   5  128.80   14.95
  -7   1   5  105.12   15.13
  -7   1   5  109.48   11.51
  -7   1   5  133.49   16.19
  -7   1   5  151.94   13.24
  -7   1   4   34.18    4.98
  -7   1   4   22.54   11.18
  -7   1   4   42.96   11.42
  -7   1   4   38.48    5.15
   7  -1  -4   30.27   10.12
  -7   1   4   41.20    8.81
  -7   1   3   37.40    8.64
  -7   1   3   23.93    4.33
   7  -1  -3   30.41   11.52
  -7   1   3   23.07    4.22
  -7   1   3   37.97   10.69
  -7   1   2  117.22   15.80
   7  -1  -2  122.30   16.79
  -7   1   2  125.16   13.89
  -7   1   2  116.96   10.85
  -7   1   2  119.97   11.13
  -7   1   1  121.82   14.41
  -7   1   1  128.02   11.54
   7  -1  -1  136.92   17.55
  -7   1   0  130.82   14.83
   7  -1   0  143.17   17.72
  -7   1   0  137.18   12.30
  -7   1  -1   14.96    8.96
[truncated: 158,834 more chars]
