# Supplementary material for: Free‐Standing Supramolecular Pyridine N‐Oxide‐Silver(I) Metallogels
Source: Adv Mater. 2025 Jul 1;37(37):2502818. doi: 10.1002/adma.202502818 (PMC12447065; doi:10.1002/adma.202502818)
Supplement: Supplementary file 2 — Supporting Data [file ADMA-37-2502818-s001.zip › (4Ag)H2O_2.cif]

data_(4Ag)H2O_2
# start Validation Reply Form
_vrf_PLAT971_4AgH2O_2
;
PROBLEM: Check Calcd Resid. Dens.  0.99Ang From Ag1             4.70 eA-3  
RESPONSE: Due to unresolved disorder
;
_vrf_PLAT094_4AgH2O_2
;
PROBLEM: Ratio of Maximum / Minimum Residual Density ....       4.85 Report
RESPONSE: Due to unresolved disorder
;
_vrf_PLAT215_4AgH2O_2
;
PROBLEM: Disordered F4        has ADP max/min Ratio .....        4.4 Note  
RESPONSE: Due to unresolved disorder
;
# end Validation Reply Form

_audit_creation_date               2025-01-27
_audit_creation_method
;
Olex2 1.5
(compiled 2024.02.16 svn.r378c4104 for OlexSys, GUI svn.r6928)
;
_shelx_SHELXL_version_number       '2018/1'
_audit_contact_author_address      ?
_audit_contact_author_email        ?
_audit_contact_author_name         ''
_audit_contact_author_phone        ?
_publ_contact_author_id_orcid      ?
_publ_section_references
;
Dolomanov, O.V., Bourhis, L.J., Gildea, R.J, Howard, J.A.K. & Puschmann, H.
 (2009), J. Appl. Cryst. 42, 339-341.

Sheldrick, G.M. (2015). Acta Cryst. A71, 3-8.

Sheldrick, G.M. (2015). Acta Cryst. C71, 3-8.
;
_chemical_name_common              ?
_chemical_name_systematic          ?
_chemical_formula_moiety           'C4 H2 Ag2 F6 O5, C6 H7 N O'
_chemical_formula_sum              'C10 H9 Ag2 F6 N O6'
_chemical_formula_weight           568.92
_chemical_melting_point            ?
_chemical_oxdiff_formula           'C10 H10 N1 O1 Ag1 F3'
_chemical_oxdiff_usercomment       'Ligand-AgTFA 1:2, H2O'
loop_
  _atom_type_symbol
  _atom_type_description
  _atom_type_scat_dispersion_real
  _atom_type_scat_dispersion_imag
  _atom_type_scat_source
 'C' 'C' 0.0181 0.0091 'International Tables Vol C Tables 4.2.6.8 and 6.1.1.4'
 'H' 'H' 0.0000 0.0000 'International Tables Vol C Tables 4.2.6.8 and 6.1.1.4'
 'Ag' 'Ag' 0.1306 4.2820 'International Tables Vol C Tables 4.2.6.8 and 6.1.1.4'
 'F' 'F' 0.0727 0.0534 'International Tables Vol C Tables 4.2.6.8 and 6.1.1.4'
 'N' 'N' 0.0311 0.0180 'International Tables Vol C Tables 4.2.6.8 and 6.1.1.4'
 'O' 'O' 0.0492 0.0322 'International Tables Vol C Tables 4.2.6.8 and 6.1.1.4'

_shelx_space_group_comment
;
The symmetry employed for this shelxl refinement is uniquely defined
by the following loop, which should always be used as a source of
symmetry information in preference to the above space-group names.
They are only intended as comments.
;
_space_group_crystal_system        'triclinic'
_space_group_IT_number             2
_space_group_name_H-M_alt          'P -1'
_space_group_name_Hall             '-P 1'
loop_
  _space_group_symop_operation_xyz
 'x, y, z'
 '-x, -y, -z'

_cell_length_a                     7.11713(15)
_cell_length_b                     7.95327(14)
_cell_length_c                     13.8561(2)
_cell_angle_alpha                  91.8415(14)
_cell_angle_beta                   94.1133(16)
_cell_angle_gamma                  104.2122(17)
_cell_volume                       757.35(3)
_cell_formula_units_Z              2
_cell_measurement_reflns_used      6258
_cell_measurement_temperature      120
_cell_measurement_theta_max        77.3150
_cell_measurement_theta_min        3.2030
_shelx_estimated_absorpt_T_max     0.410
_shelx_estimated_absorpt_T_min     0.198
_exptl_absorpt_coefficient_mu      21.731
_exptl_absorpt_correction_T_max    0.664
_exptl_absorpt_correction_T_min    0.288
_exptl_absorpt_correction_type     gaussian
_exptl_absorpt_process_details
;
CrysAlisPro 1.171.43.126a (Rigaku Oxford Diffraction, 2024)
Numerical absorption correction based on gaussian integration over
a multifaceted crystal model
Empirical absorption correction using spherical harmonics,
implemented in SCALE3 ABSPACK scaling algorithm.
;
_exptl_absorpt_special_details     ?
_exptl_crystal_colour              colourless
_exptl_crystal_colour_primary      colourless
_exptl_crystal_density_diffrn      2.495
_exptl_crystal_density_meas        ?
_exptl_crystal_density_method      ?
_exptl_crystal_description         block
_exptl_crystal_F_000               544
loop_
  _exptl_crystal_face_index_h
  _exptl_crystal_face_index_k
  _exptl_crystal_face_index_l
  _exptl_crystal_face_perp_dist
 0 0 9 0.0367
 0 0 -9 0.0187
 4 2 -2 0.0425
 -2 -1 7 0.0502
 -1 5 1 0.0512
 4 -2 2 0.0429
 0 -5 -2 0.0407
 -4 4 -1 0.0543
 -4 0 -3 0.0658
 2 4 -4 0.0342
 -2 2 -8 0.0343
 -1 -4 5 0.0527
 -2 2 8 0.0277
 2 -2 -8 0.0253
 4 -3 -2 0.0208

_exptl_crystal_size_max            0.11
_exptl_crystal_size_mid            0.1
_exptl_crystal_size_min            0.05
loop_
  _exptl_oxdiff_crystal_face_indexfrac_h
  _exptl_oxdiff_crystal_face_indexfrac_k
  _exptl_oxdiff_crystal_face_indexfrac_l
  _exptl_oxdiff_crystal_face_x
  _exptl_oxdiff_crystal_face_y
  _exptl_oxdiff_crystal_face_z
 0.1008 0.3409 8.8845 0.0412 -0.8882 -0.4576
 0.1175 -0.2032 -8.9515 -0.0423 0.9147 0.4020
 3.5347 2.2092 -1.7352 -0.0198 0.4943 -0.8691
 -2.4592 -1.3508 7.1914 0.0418 -0.9483 0.3147
 -1.1984 5.0828 1.2869 0.8883 0.0103 -0.4592
 4.3968 -1.5210 2.1091 -0.6700 -0.0044 -0.7423
 0.3546 -4.9404 -1.7513 -0.7823 -0.0098 0.6229
 -3.6622 4.0144 -0.6609 0.9734 0.0091 0.2289
 -4.1122 -0.2026 -2.6207 0.3810 0.0009 0.9246
 1.5040 3.9190 -4.0177 0.4420 0.6733 -0.5927
 -1.5384 2.4234 -7.6195 0.5205 0.7866 0.3322
 -0.9862 -3.9061 5.0713 -0.4919 -0.7480 0.4456
 -2.0409 1.5663 8.0255 0.4408 -0.8825 -0.1636
 1.8623 -1.6564 -8.0931 -0.4366 0.8744 0.2117
 4.1773 -2.9890 -2.3546 -0.8699 0.3758 -0.3196

_exptl_transmission_factor_max     ?
_exptl_transmission_factor_min     ?
_diffrn_reflns_av_R_equivalents    0.0379
_diffrn_reflns_av_unetI/netI       0.0394
_diffrn_reflns_Laue_measured_fraction_full  0.999
_diffrn_reflns_Laue_measured_fraction_max  0.999
_diffrn_reflns_limit_h_max         8
_diffrn_reflns_limit_h_min         -8
_diffrn_reflns_limit_k_max         9
_diffrn_reflns_limit_k_min         -9
_diffrn_reflns_limit_l_max         16
_diffrn_reflns_limit_l_min         -16
_diffrn_reflns_number              8906
_diffrn_reflns_point_group_measured_fraction_full  0.999
_diffrn_reflns_point_group_measured_fraction_max  0.999
_diffrn_reflns_theta_full          66.728
_diffrn_reflns_theta_max           66.728
_diffrn_reflns_theta_min           3.202
_diffrn_ambient_environment        N~2~
_diffrn_ambient_temperature        120
_diffrn_detector                   'Hybrid Pixel Array Detector'
_diffrn_detector_area_resol_mean   10.0000
_diffrn_detector_type              'HyPix-Arc 100'
_diffrn_measured_fraction_theta_full  0.999
_diffrn_measured_fraction_theta_max  0.999
_diffrn_measurement_details
;
List of Runs (angles in degrees, time in seconds):

  # Type    Start    End  Width  t~exp~   \w     \q     \k     \f   Frames
--------------------------------------------------------------------------
  1  \w     52.00  78.00   0.50    0.10    --  107.82-125.00  90.00   52
  2  \w     85.00 111.00   0.50    0.10    --  107.82-125.00  90.00   52
  3  \w     40.00 105.00   0.50    0.10    --  107.82 -95.00   0.00  130
  4  \w     37.00 102.00   0.50    0.10    --  107.82 -95.00-180.00  130
  5  \w     59.00  84.00   0.50    0.10    --  107.82 -95.00-120.00   50
  6  \w     56.00 111.00   0.50    0.10    --  107.82-125.00 -60.00  110
  7  \w     49.00 103.00   0.50    0.10    --  107.82 -95.00 -60.00  108
  8  \w     58.00  84.00   0.50    0.10    --  107.82 -92.00-146.00   52
  9  \w    -21.00  10.00   0.50    0.05    --   48.61 -92.00-146.00   62
 10  \w     15.00  64.00   0.50    0.05    --   48.61 -92.00-146.00   98
 11  \w     39.00 102.00   0.50    0.10    --  107.82 -95.00  90.00  126
 12  \w     72.00 106.00   0.50    0.10    --  107.82 -95.00 120.00   68
 13  \w     38.00  63.00   0.50    0.10    --  107.82 -95.00 120.00   50
 14  \w     57.00  82.00   0.50    0.10    --  107.82 -61.00  90.00   50
 15  \w     34.00  60.00   0.50    0.10    --  107.82 -45.00  90.00   52
 16  \w     30.00  60.00   0.50    0.10    --  107.82 -45.00 -90.00   60
 17  \w     32.00  62.00   0.50    0.10    --  107.82 -45.00-150.00   60
 18  \w     30.00  60.00   0.50    0.10    --  107.82 -45.00-180.00   60
 19  \w    108.00 164.00   0.50    0.10    --  107.82  45.00 -30.00  112
 20  \w    150.00 176.00   0.50    0.10    --  107.82  45.00 -60.00   52
 21  \w     99.00 125.00   0.50    0.10    --  107.82  45.00 -60.00   52
 22  \w     91.00 154.00   0.50    0.10    --  107.82  45.00  30.00  126
 23  \w    138.00 176.00   0.50    0.10    --  107.82  30.00  60.00   76
 24  \w    104.00 172.00   0.50    0.10    --  107.82  45.00  90.00  136
 25  \w     98.00 123.00   0.50    0.10    --  107.82 125.00 150.00   50
 26  \w    129.00 154.00   0.50    0.10    --  107.82 125.00 150.00   50
 27  \w    107.00 132.00   0.50    0.10    --  107.82  92.00 -33.00   50
 28  \w    -41.00  -8.00   0.50    0.05    --  -48.11  92.00 -33.00   66
 29  \w    -39.00 -14.00   0.50    0.10    --  -88.32 125.00  90.00   50
 30  \w    -57.00 -21.00   0.50    0.10    --  -88.32 125.00  60.00   72
 31  \w   -112.00 -70.00   0.50    0.10    --  -88.32 125.00  60.00   84
 32  \w   -102.00 -77.00   0.50    0.10    --  -88.32 125.00  90.00   50
 33  \w   -104.00 -56.00   0.50    0.10    --  -88.32  92.00 -33.00   96
 34  \w      0.00  30.00   0.50    0.05    --  -48.11  19.00  60.00   60
 35  \w    -36.00 -10.00   0.50    0.10    --  -88.32  45.00  60.00   52
 36  \w    -61.00 -22.00   0.50    0.10    --  -88.32  61.00  30.00   78
 37  \w    -37.00 -11.00   0.50    0.10    --  -88.32  45.00 -30.00   52
 38  \w    -37.00  -9.00   0.50    0.10    --  -88.32  45.00 -60.00   56
 39  \w    -36.00 -10.00   0.50    0.10    --  -88.32  45.00 -90.00   52
 40  \w    -53.00 -27.00   0.50    0.10    --  -88.32  61.00-150.00   52
 41  \w    -58.00 -30.00   0.50    0.10    --  -88.32  61.00-180.00   56
 42  \w   -119.00 -87.00   0.50    0.05    --  -48.11-125.00 -30.00   64
 43  \w   -148.00 -85.00   0.50    0.10    --  -88.32 -92.00-146.00  126
 44  \w   -153.00 -84.00   0.50    0.10    --  -88.32 -95.00 -60.00  138
 45  \w   -159.00-100.00   0.50    0.10    --  -88.32 -95.00  90.00  118
 46  \w   -117.00 -44.00   0.50    0.05    --  -48.11 -77.00 150.00  146
;
_diffrn_measurement_device         'four-circle diffractometer'
_diffrn_measurement_device_type    'XtaLAB Synergy R, HyPix-Arc 100'
_diffrn_measurement_method         '\w scans'
_diffrn_orient_matrix_type        
 'CrysAlisPro convention (1999,Acta A55,543-557)'
_diffrn_orient_matrix_UB_11        -0.1000881000
_diffrn_orient_matrix_UB_12        0.1511648000
_diffrn_orient_matrix_UB_13        -0.0000241000
_diffrn_orient_matrix_UB_21        0.0628738000
_diffrn_orient_matrix_UB_22        0.0427662000
_diffrn_orient_matrix_UB_23        -0.1023268000
_diffrn_orient_matrix_UB_31        -0.1903088000
_diffrn_orient_matrix_UB_32        -0.1239295000
_diffrn_orient_matrix_UB_33        -0.0445913000
_diffrn_radiation_monochromator    mirror
_diffrn_radiation_probe            x-ray
_diffrn_radiation_type             'Cu K\a'
_diffrn_radiation_wavelength       1.54184
_diffrn_source                     'Rotating-anode X-ray tube'
_diffrn_source_type                'PhotonJet R (Cu) X-ray Source'
_reflns_Friedel_coverage           0.000
_reflns_Friedel_fraction_full      .
_reflns_Friedel_fraction_max       .
_reflns_number_gt                  2493
_reflns_number_total               2691
_reflns_special_details
;
 Reflections were merged by SHELXL according to the crystal
 class for the calculation of statistics and refinement.
 
 _reflns_Friedel_fraction is defined as the number of unique
 Friedel pairs measured divided by the number that would be
 possible theoretically, ignoring centric projections and
 systematic absences.
;
_reflns_threshold_expression       'I > 2\s(I)'
_computing_cell_refinement         'CrysAlisPro 1.171.43.126a (Rigaku OD, 2024)'
_computing_data_collection        
 'CrysAlisPro system (CCD 43.126a 64-bit (release 11-06-2024))'
_computing_data_reduction          'CrysAlisPro 1.171.43.126a (Rigaku OD, 2024)'
_computing_molecular_graphics      'Olex2 1.5 (Dolomanov et al., 2009)'
_computing_publication_material    'Olex2 1.5 (Dolomanov et al., 2009)'
_computing_structure_refinement    'SHELXL 2018/1 (Sheldrick, 2015)'
_computing_structure_solution      'SHELXT  (Sheldrick, 2015)'
_refine_diff_density_max           4.684
_refine_diff_density_min           -0.966
_refine_diff_density_rms           0.471
_refine_ls_extinction_coef         .
_refine_ls_extinction_method       none
_refine_ls_goodness_of_fit_ref     1.035
_refine_ls_hydrogen_treatment      mixed
_refine_ls_matrix_type             full
_refine_ls_number_parameters       272
_refine_ls_number_reflns           2691
_refine_ls_number_restraints       14
_refine_ls_R_factor_all            0.0668
_refine_ls_R_factor_gt             0.0646
_refine_ls_restrained_S_all        1.042
_refine_ls_shift/su_max            0.000
_refine_ls_shift/su_mean           0.000
_refine_ls_structure_factor_coef   Fsqd
_refine_ls_weighting_details      
 'w=1/[\s^2^(Fo^2^)+(0.1920P)^2^] where P=(Fo^2^+2Fc^2^)/3'
_refine_ls_weighting_scheme        calc
_refine_ls_wR_factor_gt            0.2057
_refine_ls_wR_factor_ref           0.2089
_refine_special_details
;
 Refined as a 2-component twin.
;
_olex2_refinement_description
;
1. Twinned data refinement
 Scales: 0(10)
 1(10)
2. Fixed Uiso
 At 1.2 times of:
  All C(H) groups
 At 1.5 times of:
  All C(H,H,H) groups
3. Restrained distances
 H6A-O6
 0.85 with sigma of 0.02
 O6-H6B
 0.85 with sigma of 0.02
4. Uiso/Uaniso restraints and constraints
Uanis(F8) \\sim Ueq, Uanis(F5) \\sim Ueq: with sigma of 0.01 and sigma for
terminal atoms of 0.01
5. Others
 Fixed Sof: Ag2(0.5) Ag3(0.5) F4(0.5) F5(0.5) F6(0.5) F7(0.5) F8(0.5) F9(0.5)
6.a Aromatic/amide H refined with riding coordinates:
 C1(H1), C2(H2), C4(H4), C5(H5)
6.b Idealised Me refined as rotating group:
 C6(H6C,H6D,H6E)
;
_atom_sites_solution_hydrogens     mixed
_atom_sites_solution_primary       dual
_atom_sites_solution_secondary     ?
loop_
  _atom_site_label
  _atom_site_type_symbol
  _atom_site_fract_x
  _atom_site_fract_y
  _atom_site_fract_z
  _atom_site_U_iso_or_equiv
  _atom_site_adp_type
  _atom_site_occupancy
  _atom_site_site_symmetry_order
  _atom_site_calc_flag
  _atom_site_refinement_flags_posn
  _atom_site_refinement_flags_adp
  _atom_site_refinement_flags_occupancy
  _atom_site_disorder_assembly
  _atom_site_disorder_group
 Ag1 Ag 0.48463(6) 0.16425(6) 0.41408(3) 0.0228(3) Uani 1 1 d . . . . .
 Ag2 Ag 0.6636(3) 0.5213(4) 0.4515(2) 0.0297(6) Uani 0.5 1 d . . P A 2
 Ag3 Ag 0.7317(3) 0.5200(4) 0.4449(2) 0.0299(6) Uani 0.5 1 d . . P A 1
 F1 F 0.4428(9) 0.3023(7) 0.0783(3) 0.0451(13) Uani 1 1 d . . . . .
 F2 F 0.3986(9) 0.5516(8) 0.1163(4) 0.0465(13) Uani 1 1 d . . . . .
 F3 F 0.6874(7) 0.5198(8) 0.1066(4) 0.0437(13) Uani 1 1 d . . . . .
 F4 F 0.6993(13) 0.1548(17) 0.7653(7) 0.041(3) Uani 0.5 1 d . . P B 2
 F5 F 0.785(2) 0.305(2) 0.7790(9) 0.065(3) Uani 0.5 1 d . U P B 1
 F6 F 0.9316(18) 0.3675(12) 0.7646(7) 0.043(3) Uani 0.5 1 d . . P B 2
 F7 F 1.0342(17) 0.311(2) 0.7062(11) 0.068(4) Uani 0.5 1 d . . P B 1
 F8 F 0.948(2) 0.137(2) 0.6901(10) 0.060(3) Uani 0.5 1 d . U P B 2
 F9 F 0.831(3) 0.0719(14) 0.7129(12) 0.070(5) Uani 0.5 1 d . . P B 1
 O2 O 0.4773(8) 0.2527(7) 0.2625(4) 0.0275(12) Uani 1 1 d . . . . .
 O3 O 0.5862(14) 0.5385(8) 0.2983(5) 0.056(2) Uani 1 1 d . . . . .
 O4 O 0.8147(10) 0.4261(8) 0.5825(4) 0.0403(15) Uani 1 1 d . . . . .
 O5 O 0.6024(8) 0.1646(7) 0.5741(4) 0.0245(11) Uani 1 1 d . . . . .
 O6 O 0.8130(7) 0.8176(7) 0.5047(4) 0.0231(11) Uani 1 1 d D . . . .
 H6A H 0.918(9) 0.845(15) 0.540(7) 0.05(3) Uiso 1 1 d D . . . .
 H6B H 0.83(2) 0.905(12) 0.470(9) 0.08(5) Uiso 1 1 d D . . . .
 C7 C 0.5253(12) 0.4057(9) 0.2428(5) 0.0253(15) Uani 1 1 d . . . . .
 C8 C 0.5120(11) 0.4438(10) 0.1353(6) 0.0291(16) Uani 1 1 d . . . . .
 C9 C 0.7401(10) 0.2808(9) 0.6116(5) 0.0206(14) Uani 1 1 d . . . . .
 C10 C 0.8384(10) 0.2361(10) 0.7062(5) 0.0243(15) Uani 1 1 d . . . . .
 O1 O 0.8300(7) 0.0957(7) 0.3932(3) 0.0236(10) Uani 1 1 d . . . . .
 N1 N 0.8377(8) 0.1023(8) 0.2966(4) 0.0224(12) Uani 1 1 d . . . . .
 C1 C 0.7286(10) -0.0304(10) 0.2383(5) 0.0261(15) Uani 1 1 d . . . . .
 H1 H 0.650877 -0.129317 0.265489 0.031 Uiso 1 1 calc R U . . .
 C2 C 0.7301(11) -0.0219(10) 0.1387(6) 0.0284(17) Uani 1 1 d . . . . .
 H2 H 0.654668 -0.116356 0.097955 0.034 Uiso 1 1 calc R U . . .
 C3 C 0.8400(10) 0.1219(10) 0.0978(5) 0.0250(15) Uani 1 1 d . . . . .
 C4 C 0.9518(11) 0.2551(11) 0.1610(6) 0.0297(16) Uani 1 1 d . . . . .
 H4 H 1.030875 0.355298 0.135578 0.036 Uiso 1 1 calc R U . . .
 C5 C 0.9490(10) 0.2428(9) 0.2608(5) 0.0235(14) Uani 1 1 d . . . . .
 H5 H 1.025863 0.333908 0.303258 0.028 Uiso 1 1 calc R U . . .
 C6 C 0.8358(14) 0.1392(13) -0.0102(6) 0.0361(19) Uani 1 1 d . . . . .
 H6C H 0.777154 0.025572 -0.043167 0.054 Uiso 1 1 calc R U . . .
 H6D H 0.968768 0.182118 -0.028741 0.054 Uiso 1 1 calc R U . . .
 H6E H 0.758615 0.221177 -0.028989 0.054 Uiso 1 1 calc R U . . .

loop_
  _atom_site_aniso_label
  _atom_site_aniso_U_11
  _atom_site_aniso_U_22
  _atom_site_aniso_U_33
  _atom_site_aniso_U_23
  _atom_site_aniso_U_13
  _atom_site_aniso_U_12
 Ag1 0.0274(4) 0.0242(4) 0.0155(4) 0.0032(3) -0.0005(2) 0.0045(3)
 Ag2 0.0438(15) 0.0196(8) 0.0204(9) 0.0018(5) -0.0118(11) 0.0017(11)
 Ag3 0.0406(14) 0.0237(9) 0.0195(8) 0.0043(5) -0.0085(10) -0.0005(10)
 F1 0.072(4) 0.037(3) 0.019(2) 0.000(2) -0.007(2) 0.003(3)
 F2 0.059(3) 0.060(4) 0.029(3) 0.013(2) -0.002(2) 0.031(3)
 F3 0.041(3) 0.060(3) 0.029(3) 0.015(2) 0.003(2) 0.010(2)
 F4 0.026(4) 0.066(8) 0.022(5) 0.031(5) -0.009(4) -0.006(5)
 F5 0.080(7) 0.091(8) 0.038(6) 0.007(6) 0.004(5) 0.049(7)
 F6 0.061(7) 0.025(5) 0.025(5) 0.005(4) -0.027(5) -0.015(5)
 F7 0.037(6) 0.085(10) 0.071(9) 0.033(8) -0.021(6) -0.002(6)
 F8 0.071(7) 0.075(8) 0.053(6) -0.006(6) -0.003(5) 0.057(6)
 F9 0.083(10) 0.015(5) 0.091(11) 0.017(6) -0.063(9) -0.009(6)
 O2 0.036(3) 0.025(3) 0.021(3) 0.006(2) -0.001(2) 0.007(2)
 O3 0.117(7) 0.021(3) 0.021(3) -0.001(2) -0.020(4) 0.009(3)
 O4 0.065(4) 0.023(3) 0.021(3) 0.002(2) -0.009(3) -0.008(3)
 O5 0.031(3) 0.025(3) 0.014(2) -0.001(2) -0.002(2) 0.001(2)
 O6 0.027(3) 0.023(3) 0.018(2) 0.002(2) -0.001(2) 0.005(2)
 C7 0.040(4) 0.020(4) 0.019(4) 0.002(3) 0.005(3) 0.012(3)
 C8 0.034(4) 0.027(4) 0.026(4) 0.010(3) -0.005(3) 0.008(3)
 C9 0.021(3) 0.018(3) 0.021(3) 0.003(3) -0.003(2) 0.003(3)
 C10 0.029(4) 0.027(4) 0.017(3) -0.002(3) -0.004(3) 0.007(3)
 O1 0.027(2) 0.027(3) 0.017(2) 0.0065(19) -0.0025(19) 0.008(2)
 N1 0.025(3) 0.026(3) 0.021(3) 0.002(2) 0.010(2) 0.015(2)
 C1 0.025(3) 0.032(4) 0.021(4) 0.000(3) -0.006(3) 0.008(3)
 C2 0.030(4) 0.024(4) 0.034(4) 0.000(3) -0.004(3) 0.014(3)
 C3 0.029(3) 0.032(4) 0.020(4) 0.004(3) 0.003(3) 0.018(3)
 C4 0.029(4) 0.038(4) 0.024(4) 0.008(3) 0.005(3) 0.009(3)
 C5 0.025(3) 0.023(4) 0.022(4) 0.001(3) -0.002(3) 0.008(3)
 C6 0.048(5) 0.048(5) 0.019(4) 0.007(4) 0.002(3) 0.025(4)

_geom_special_details
;
 All esds (except the esd in the dihedral angle between two l.s. planes)
 are estimated using the full covariance matrix.  The cell esds are taken
 into account individually in the estimation of esds in distances, angles
 and torsion angles; correlations between esds in cell parameters are only
 used when they are defined by crystal symmetry.  An approximate (isotropic)
 treatment of cell esds is used for estimating esds involving l.s. planes.
;
loop_
  _geom_bond_atom_site_label_1
  _geom_bond_atom_site_label_2
  _geom_bond_distance
  _geom_bond_site_symmetry_2
  _geom_bond_publ_flag
 Ag1 Ag2 2.826(3) . ?
 Ag1 Ag3 2.941(3) . ?
 Ag1 O2 2.237(5) . ?
 Ag1 O5 2.549(6) 2_656 ?
 Ag1 O5 2.313(5) . ?
 Ag1 O6 2.502(5) 2_666 ?
 Ag2 Ag2 2.727(5) 2_666 ?
 Ag2 O3 2.171(7) . ?
 Ag2 O4 2.288(7) . ?
 Ag2 O6 2.403(6) . ?
 Ag3 O3 2.239(7) . ?
 Ag3 O4 2.166(7) . ?
 Ag3 O6 2.400(6) . ?
 F1 C8 1.321(10) . ?
 F2 C8 1.334(10) . ?
 F3 C8 1.341(10) . ?
 F4 C10 1.380(12) . ?
 F5 C10 1.255(15) . ?
 F6 C10 1.309(11) . ?
 F7 C10 1.374(14) . ?
 F8 C10 1.263(13) . ?
 F9 C10 1.302(14) . ?
 O2 C7 1.226(9) . ?
 O3 C7 1.254(10) . ?
 O4 C9 1.241(9) . ?
 O5 C9 1.239(9) . ?
 O6 H6A 0.84(2) . ?
 O6 H6B 0.85(2) . ?
 C7 C8 1.530(10) . ?
 C9 C10 1.534(10) . ?
 O1 N1 1.345(8) . ?
 N1 C1 1.350(10) . ?
 N1 C5 1.334(10) . ?
 C1 H1 0.9500 . ?
 C1 C2 1.384(11) . ?
 C2 H2 0.9500 . ?
 C2 C3 1.381(12) . ?
 C3 C4 1.396(11) . ?
 C3 C6 1.506(10) . ?
 C4 H4 0.9500 . ?
 C4 C5 1.390(11) . ?
 C5 H5 0.9500 . ?
 C6 H6C 0.9800 . ?
 C6 H6D 0.9800 . ?
 C6 H6E 0.9800 . ?

loop_
  _geom_angle_atom_site_label_1
  _geom_angle_atom_site_label_2
  _geom_angle_atom_site_label_3
  _geom_angle
  _geom_angle_site_symmetry_1
  _geom_angle_site_symmetry_3
  _geom_angle_publ_flag
 O2 Ag1 Ag2 80.60(16) . . ?
 O2 Ag1 Ag3 79.65(16) . . ?
 O2 Ag1 O5 114.33(19) . 2_656 ?
 O2 Ag1 O5 156.8(2) . . ?
 O2 Ag1 O6 112.20(19) . 2_666 ?
 O5 Ag1 Ag2 161.82(14) 2_656 . ?
 O5 Ag1 Ag2 79.39(15) . . ?
 O5 Ag1 Ag3 155.84(14) 2_656 . ?
 O5 Ag1 Ag3 78.65(15) . . ?
 O5 Ag1 O5 83.69(18) . 2_656 ?
 O5 Ag1 O6 80.53(17) . 2_666 ?
 O6 Ag1 Ag2 93.27(13) 2_666 . ?
 O6 Ag1 Ag3 102.64(13) 2_666 . ?
 O6 Ag1 O5 90.45(17) 2_666 2_656 ?
 Ag2 Ag2 Ag1 77.61(13) 2_666 . ?
 O3 Ag2 Ag1 83.8(2) . . ?
 O3 Ag2 Ag2 108.9(3) . 2_666 ?
 O3 Ag2 O4 155.3(3) . . ?
 O3 Ag2 O6 103.2(2) . . ?
 O4 Ag2 Ag1 83.69(17) . . ?
 O4 Ag2 Ag2 89.1(2) . 2_666 ?
 O4 Ag2 O6 90.4(2) . . ?
 O6 Ag2 Ag1 172.72(18) . . ?
 O6 Ag2 Ag2 98.07(19) . 2_666 ?
 O3 Ag3 Ag1 80.0(2) . . ?
 O3 Ag3 O6 101.3(2) . . ?
 O4 Ag3 Ag1 83.07(18) . . ?
 O4 Ag3 O3 163.0(3) . . ?
 O4 Ag3 O6 93.6(2) . . ?
 O6 Ag3 Ag1 155.37(16) . . ?
 C7 O2 Ag1 123.4(5) . . ?
 C7 O3 Ag2 121.8(5) . . ?
 C7 O3 Ag3 120.3(5) . . ?
 C9 O4 Ag2 118.5(5) . . ?
 C9 O4 Ag3 124.5(5) . . ?
 Ag1 O5 Ag1 96.31(18) . 2_656 ?
 C9 O5 Ag1 132.1(5) . 2_656 ?
 C9 O5 Ag1 122.3(5) . . ?
 Ag1 O6 H6A 115(8) 2_666 . ?
 Ag1 O6 H6B 102(10) 2_666 . ?
 Ag2 O6 H6A 121(8) . . ?
 Ag2 O6 H6B 126(10) . . ?
 Ag3 O6 Ag1 101.99(19) . 2_666 ?
 Ag3 O6 H6A 113(8) . . ?
 Ag3 O6 H6B 125(10) . . ?
 H6A O6 H6B 100(10) . . ?
 O2 C7 O3 129.3(7) . . ?
 O2 C7 C8 116.7(6) . . ?
 O3 C7 C8 114.0(7) . . ?
 F1 C8 F2 107.2(6) . . ?
 F1 C8 F3 106.6(7) . . ?
 F1 C8 C7 112.9(6) . . ?
 F2 C8 F3 106.6(7) . . ?
 F2 C8 C7 111.9(7) . . ?
 F3 C8 C7 111.2(6) . . ?
 O4 C9 C10 114.9(6) . . ?
 O5 C9 O4 129.7(7) . . ?
 O5 C9 C10 115.3(6) . . ?
 F4 C10 C9 110.0(6) . . ?
 F5 C10 F7 105.3(13) . . ?
 F5 C10 F9 114.1(13) . . ?
 F5 C10 C9 111.7(8) . . ?
 F6 C10 F4 99.7(9) . . ?
 F6 C10 C9 116.4(7) . . ?
 F7 C10 C9 107.3(8) . . ?
 F8 C10 F4 108.7(12) . . ?
 F8 C10 F6 109.9(11) . . ?
 F8 C10 C9 111.3(8) . . ?
 F9 C10 F7 102.9(12) . . ?
 F9 C10 C9 114.4(8) . . ?
 O1 N1 C1 119.5(6) . . ?
 C5 N1 O1 118.9(6) . . ?
 C5 N1 C1 121.6(7) . . ?
 N1 C1 H1 120.1 . . ?
 N1 C1 C2 119.9(7) . . ?
 C2 C1 H1 120.1 . . ?
 C1 C2 H2 119.6 . . ?
 C3 C2 C1 120.9(7) . . ?
 C3 C2 H2 119.6 . . ?
 C2 C3 C4 117.2(7) . . ?
 C2 C3 C6 122.1(7) . . ?
 C4 C3 C6 120.7(7) . . ?
 C3 C4 H4 119.6 . . ?
 C5 C4 C3 120.8(7) . . ?
 C5 C4 H4 119.6 . . ?
 N1 C5 C4 119.7(7) . . ?
 N1 C5 H5 120.2 . . ?
 C4 C5 H5 120.2 . . ?
 C3 C6 H6C 109.5 . . ?
 C3 C6 H6D 109.5 . . ?
 C3 C6 H6E 109.5 . . ?
 H6C C6 H6D 109.5 . . ?
 H6C C6 H6E 109.5 . . ?
 H6D C6 H6E 109.5 . . ?

loop_
  _geom_torsion_atom_site_label_1
  _geom_torsion_atom_site_label_2
  _geom_torsion_atom_site_label_3
  _geom_torsion_atom_site_label_4
  _geom_torsion
  _geom_torsion_site_symmetry_1
  _geom_torsion_site_symmetry_2
  _geom_torsion_site_symmetry_3
  _geom_torsion_site_symmetry_4
  _geom_torsion_publ_flag
 Ag1 O2 C7 O3 0.4(12) . . . . ?
 Ag1 O2 C7 C8 179.9(5) . . . . ?
 Ag1 O5 C9 O4 153.1(7) 2_656 . . . ?
 Ag1 O5 C9 O4 14.8(11) . . . . ?
 Ag1 O5 C9 C10 -24.3(9) 2_656 . . . ?
 Ag1 O5 C9 C10 -162.6(4) . . . . ?
 Ag2 O3 C7 O2 9.5(14) . . . . ?
 Ag2 O3 C7 C8 -170.0(6) . . . . ?
 Ag2 O4 C9 O5 9.1(11) . . . . ?
 Ag2 O4 C9 C10 -173.5(5) . . . . ?
 Ag3 O3 C7 O2 24.5(13) . . . . ?
 Ag3 O3 C7 C8 -154.9(6) . . . . ?
 Ag3 O4 C9 O5 -3.9(12) . . . . ?
 Ag3 O4 C9 C10 173.5(5) . . . . ?
 O2 C7 C8 F1 2.1(10) . . . . ?
 O2 C7 C8 F2 123.2(8) . . . . ?
 O2 C7 C8 F3 -117.6(8) . . . . ?
 O3 C7 C8 F1 -178.4(8) . . . . ?
 O3 C7 C8 F2 -57.3(10) . . . . ?
 O3 C7 C8 F3 61.9(10) . . . . ?
 O4 C9 C10 F4 138.3(9) . . . . ?
 O4 C9 C10 F5 80.3(13) . . . . ?
 O4 C9 C10 F6 26.0(11) . . . . ?
 O4 C9 C10 F7 -34.7(12) . . . . ?
 O4 C9 C10 F8 -101.1(12) . . . . ?
 O4 C9 C10 F9 -148.1(13) . . . . ?
 O5 C9 C10 F4 -43.9(10) . . . . ?
 O5 C9 C10 F5 -101.9(12) . . . . ?
 O5 C9 C10 F6 -156.2(9) . . . . ?
 O5 C9 C10 F7 143.1(10) . . . . ?
 O5 C9 C10 F8 76.7(12) . . . . ?
 O5 C9 C10 F9 29.7(14) . . . . ?
 O1 N1 C1 C2 177.7(6) . . . . ?
 O1 N1 C5 C4 -177.1(6) . . . . ?
 N1 C1 C2 C3 -0.9(11) . . . . ?
 C1 N1 C5 C4 0.8(10) . . . . ?
 C1 C2 C3 C4 1.5(10) . . . . ?
 C1 C2 C3 C6 -176.4(7) . . . . ?
 C2 C3 C4 C5 -1.0(11) . . . . ?
 C3 C4 C5 N1 -0.2(11) . . . . ?
 C5 N1 C1 C2 -0.3(10) . . . . ?
 C6 C3 C4 C5 177.0(7) . . . . ?

_shelx_res_file
;
TITL ogh-4mepyno-agtfa-1-2_h2o_gau_a.res in P-1
    ogh-4mepyno-agtfa-1-2_h2o_gau.res
    created by SHELXL-2018/1 at 12:49:12 on 27-Jan-2025
REM Old TITL OGH-4MePyNO-AgTFA-1-2_H2O_gau in P-1
REM SHELXT solution in P-1: R1 0.221, Rweak 0.012, Alpha 0.102
REM <I/s> 0.000 for 0 systematic absences, Orientation as input
REM Formula found by SHELXT: C16 N2 O4 F4 Ag2
CELL 1.54184 7.117126 7.953266 13.856139 91.8415 94.1133 104.2122
ZERR 2 0.000152 0.000142 0.000242 0.0014 0.0016 0.0017
LATT 1
SFAC C H Ag F N O
UNIT 20 18 4 12 2 12
ISOR 0.01 0.01 F8 F5
DFIX 0.85 H6a O6
DFIX 0.85 O6 H6b

L.S. 4 0 0
PLAN  10
SIZE 0.05 0.1 0.11
TEMP -153.15
CONF
BOND $H
list 4
MORE -1
fmap 2 53
acta
TWIN 1 0 0 0 1 0 0 0 1 2
OMIT -2 133.5
REM <olex2.extras>
REM <HklSrc "%.\\OGH-4MePyNO-AgTFA-1-2_H2O_gau3.hkl">
REM </olex2.extras>

WGHT    0.192000
BASF   1.00000
FVAR       3.40294
AG1   3    0.484633    0.164252    0.414085    11.00000    0.02739    0.02418 =
         0.01551    0.00324   -0.00054    0.00451
PART 2
AG2   3    0.663568    0.521257    0.451455    10.50000    0.04381    0.01957 =
         0.02035    0.00184   -0.01184    0.00171
PART 1
AG3   3    0.731694    0.519970    0.444886    10.50000    0.04056    0.02374 =
         0.01954    0.00432   -0.00849   -0.00055
PART 0
F1    4    0.442809    0.302328    0.078334    11.00000    0.07228    0.03657 =
         0.01934   -0.00048   -0.00659    0.00290
F2    4    0.398604    0.551599    0.116325    11.00000    0.05909    0.05976 =
         0.02900    0.01330   -0.00235    0.03108
F3    4    0.687439    0.519751    0.106605    11.00000    0.04135    0.05985 =
         0.02945    0.01512    0.00303    0.01006
PART 2
F4    4    0.699324    0.154792    0.765348    10.50000    0.02612    0.06569 =
         0.02245    0.03089   -0.00878   -0.00584
PART 1
F5    4    0.785467    0.304597    0.778959    10.50000    0.07975    0.09051 =
         0.03803    0.00723    0.00393    0.04878
PART 2
F6    4    0.931634    0.367545    0.764560    10.50000    0.06068    0.02548 =
         0.02506    0.00530   -0.02673   -0.01453
PART 1
F7    4    1.034165    0.310584    0.706161    10.50000    0.03747    0.08457 =
         0.07100    0.03331   -0.02056   -0.00168
PART 2
F8    4    0.948139    0.137122    0.690087    10.50000    0.07144    0.07485 =
         0.05263   -0.00578   -0.00347    0.05722
PART 1
F9    4    0.831497    0.071878    0.712870    10.50000    0.08284    0.01549 =
         0.09082    0.01703   -0.06305   -0.00917
PART 0
O2    6    0.477256    0.252677    0.262538    11.00000    0.03592    0.02549 =
         0.02051    0.00647   -0.00127    0.00682
O3    6    0.586188    0.538530    0.298304    11.00000    0.11680    0.02109 =
         0.02116   -0.00095   -0.01951    0.00938
O4    6    0.814744    0.426102    0.582531    11.00000    0.06544    0.02259 =
         0.02100    0.00223   -0.00903   -0.00828
O5    6    0.602432    0.164649    0.574128    11.00000    0.03125    0.02498 =
         0.01351   -0.00122   -0.00238    0.00147
O6    6    0.813041    0.817645    0.504654    11.00000    0.02685    0.02342 =
         0.01806    0.00242   -0.00145    0.00544
H6A   2    0.918111    0.844655    0.540361    11.00000    0.04502
H6B   2    0.830102    0.904958    0.469710    11.00000    0.07826
C7    1    0.525263    0.405652    0.242774    11.00000    0.04018    0.01967 =
         0.01884    0.00223    0.00455    0.01219
C8    1    0.512016    0.443804    0.135279    11.00000    0.03408    0.02692 =
         0.02621    0.01043   -0.00474    0.00831
C9    1    0.740069    0.280765    0.611594    11.00000    0.02116    0.01792 =
         0.02138    0.00319   -0.00268    0.00301
C10   1    0.838371    0.236127    0.706210    11.00000    0.02850    0.02654 =
         0.01677   -0.00242   -0.00360    0.00677

O1    6    0.829992    0.095739    0.393195    11.00000    0.02702    0.02690 =
         0.01716    0.00648   -0.00247    0.00788
N1    5    0.837691    0.102314    0.296647    11.00000    0.02543    0.02638 =
         0.02132    0.00200    0.00994    0.01520
C1    1    0.728568   -0.030378    0.238271    11.00000    0.02474    0.03208 =
         0.02105    0.00003   -0.00555    0.00842
AFIX  43
H1    2    0.650877   -0.129317    0.265489    11.00000   -1.20000
AFIX   0
C2    1    0.730148   -0.021936    0.138708    11.00000    0.03043    0.02383 =
         0.03366    0.00002   -0.00384    0.01370
AFIX  43
H2    2    0.654668   -0.116356    0.097955    11.00000   -1.20000
AFIX   0
C3    1    0.839987    0.121917    0.097818    11.00000    0.02881    0.03162 =
         0.02037    0.00377    0.00289    0.01829
C4    1    0.951849    0.255078    0.161036    11.00000    0.02858    0.03772 =
         0.02394    0.00763    0.00465    0.00915
AFIX  43
H4    2    1.030875    0.355298    0.135578    11.00000   -1.20000
AFIX   0
C5    1    0.948966    0.242756    0.260819    11.00000    0.02513    0.02349 =
         0.02234    0.00079   -0.00249    0.00810
AFIX  43
H5    2    1.025863    0.333908    0.303258    11.00000   -1.20000
AFIX   0
C6    1    0.835762    0.139206   -0.010206    11.00000    0.04759    0.04840 =
         0.01947    0.00681    0.00168    0.02529
AFIX 137
H6C   2    0.777154    0.025572   -0.043167    11.00000   -1.50000
H6D   2    0.968768    0.182118   -0.028741    11.00000   -1.50000
H6E   2    0.758615    0.221177   -0.028989    11.00000   -1.50000
AFIX   0
HKLF 4


REM  ogh-4mepyno-agtfa-1-2_h2o_gau_a.res in P-1
REM R1 =  0.0646 for    2493 Fo > 4sig(Fo)  and  0.0668 for all    2691 data
REM    272 parameters refined using     14 restraints

END

WGHT      0.1921      0.0000

REM Highest difference peak  4.684,  deepest hole -0.966,  1-sigma level  0.471
Q1    1   0.5976  0.2842  0.4169  11.00000  0.05    4.68
Q2    1   0.6946  0.3802  0.4171  11.00000  0.05    4.62
Q3    1   0.3610  0.0372  0.4144  11.00000  0.05    4.39
Q4    1   0.7211  0.0399  0.5847  11.00000  0.05    4.38
Q5    1   0.9791  0.3008  0.5842  11.00000  0.05    4.30
Q6    1   0.8208  0.1407  0.5845  11.00000  0.05    4.16
Q7    1   0.8829  0.5582  0.4162  11.00000  0.05    4.14
Q8    1   0.5821  0.4020  0.4469  11.00000  0.05    3.33
Q9    1   0.8246  0.6536  0.4495  11.00000  0.05    3.31
Q10   1   0.8967  0.7256  0.4478  11.00000  0.05    3.15
;
_shelx_res_checksum                99145
_shelx_hkl_file
;
   0   0   1 534915. 23282.1  46
   0   0   2 72869.3 3300.75  46
   0   0   3 46430.1 2210.08  46
   0   0   4 4611.93 433.512  46
   0   0   5 10684.7 741.303  46
   0   0   6 600172. 26409.8  46
   0   0   7 426944. 18532.5  46
   0   0  -7 412553. 18313.1  44
   0   0  -8 42001.5 2079.65  44
   0   0  -8 43810.8 2263.30  42
   0   0   8 42357.2 2282.40  46
   0   0  -9 37475.5 1939.39  44
   0   0  -9 41212.9 2156.60  42
   0   0 -10 3027.70 454.363  42
   0   0 -10 2564.34 335.117  30
   0   0 -10 3094.36 364.255  44
   0   0 -11 8077.44 784.273  42
   0   0 -11 8317.51 664.313  30
   0   0 -11 9819.30 681.347  44
   0   0 -12 12753.6 840.315  44
   0   0 -12 10777.1 967.939  42
   0   0 -12 13099.0 855.878  30
   0   0 -13 695.549 214.749  30
   0   0 -13 930.269 305.402  42
   0   0 -14 1424.62 248.575  30
   0   0 -14 1948.73 286.183  44
   0   0 -15 1346.58 187.879  11
   0   0 -15 1233.52 203.552  30
   0   0 -15 974.118 201.114  44
   0   0  15 1626.69 193.622  24
   0   0 -16 489.322 133.189  44
   0   0  16 380.443 104.403  24
   0   0 -16 328.782 98.1766  11
   0   0 -17 4008.99 242.571  13
   0   0  17 3502.15 214.285  24
   0  -1  17 12847.9 627.969  24
   0   1 -16 12930.9 697.953  11
   0   1 -16 14382.5 774.051  44
   0  -1  16 14045.9 719.891  24
   0  -1  15 18245.9 930.944  24
   0   1 -15 16197.2 979.134  44
   0   1 -14 8457.08 617.007  44
   0   1 -14 7940.68 569.143  30
   0   1 -13 1351.72 332.140  42
   0   1 -13 1802.66 266.526  30
   0   1 -13 1513.27 284.982  44
   0   1 -12 25986.9 1402.84  44
   0   1 -12 22428.7 1349.12  30
   0   1 -12 26566.9 1616.10  42
   0   1 -11 81956.4 3868.87  30
   0   1 -11 80163.9 3875.89  44
   0   1 -11 83727.1 4116.07  42
   0   1 -10 47533.1 2369.37  44
   0   1 -10 47169.0 2556.14  42
   0   1  -9 142815. 6537.56  44
   0   1  -9 146340. 6733.11  42
   0   1  -8 75225.2 3528.42  44
   0  -1   8 76054.7 3690.21  46
   0  -1   7 47886.3 2386.94  46
   0   1  -7 46178.1 2249.91  44
   0  -1   6 2915.91 346.855  46
   0   1  -6 2095.66 267.319  44
   0  -1   5 49465.9 2110.15  46
   0  -1   5 41722.0 1881.07  10
   0  -1   4 23801.5 1087.98  46
   0  -1   4 19953.2 938.841  10
   0  -1   3 193456. 8448.63   9
   0  -1   2 35766.8 1609.98   9
   0  -1   1 21193.9 980.852   9
   0  -1   0 20843.6 969.027   9
   0  -1  -1 1513.75 116.226  42
   0  -1  -1 1496.97 139.097   9
   0  -1  -2 5229.72 315.538   9
   0  -1  -2 6164.66 342.969  42
   0  -1  -3-46.4692 80.3746   9
   0  -1  -3 84.2805 122.810  42
   0  -1  -4 4970.13 386.047  42
   0   1   4 4483.61 399.203  46
   0  -1  -4 4092.67 241.782  10
   0   1   5 15261.9 873.316  46
   0  -1  -5 15127.0 824.605  42
   0  -1  -6 63.6304 175.941  42
   0   1   6 72.4419 203.224  46
   0  -1  -6 54.8680 157.076  41
   0  -1  -7 9751.74 639.858  29
   0   1   7 10125.6 802.696  46
   0  -1  -7 11095.5 652.018  44
   0  -1  -7 10251.6 649.163  41
   0  -1  -8 1196.16 215.908  44
   0  -1  -8 1651.09 308.302  42
   0  -1  -8 1340.29 232.552  29
   0  -1  -9 11136.0 706.840  44
   0  -1  -9 10791.7 738.269  30
   0  -1  -9 10540.3 865.264  42
   0   1   9 9487.84 859.089  46
   0  -1 -10 33940.7 1835.47  44
   0  -1 -10 38111.5 1921.49  30
   0  -1 -10 37033.8 2097.98  42
   0  -1 -11 14638.9 929.537  30
   0  -1 -11 12534.9 855.259  44
   0  -1 -11 15076.0 1112.85  42
   0  -1 -12 38718.7 1968.51  30
   0  -1 -12 36783.0 2167.38  42
   0  -1 -12 35906.9 1915.61  44
   0  -1 -13 34364.9 1782.73  44
   0  -1 -13 34774.9 1807.06  30
   0  -1 -13 33058.1 1691.71  11
   0  -1 -13 34703.9 2043.74  42
   0  -1 -14 27347.8 1470.49  44
   0  -1 -14 28716.2 1503.03  30
   0  -1 -15 3755.96 301.839  11
   0   1  15 4740.62 321.029  24
   0  -1 -15 4167.61 368.440  30
   0  -1 -16 1741.89 177.959  13
   0   1  16 1704.34 147.365  24
   0  -1 -17 2775.60 190.882  13
   0  -2  17 8365.12 426.985  24
   0   2 -16 305.866 99.5156  11
   0  -2  16 310.139 73.3442  23
   0   2 -16 377.149 131.717  44
   0  -2  16 279.863 97.6485  24
   0  -2  15 693.206 124.629  23
   0   2 -15 842.099 200.344  44
   0   2 -14 18238.1 1066.06  44
   0   2 -13 19249.2 1291.47  42
   0   2 -13 19174.3 1143.10  44
   0   2 -12 47689.8 2559.09  42
   0  -2  12 45779.9 2221.82  22
   0  -2  11 26915.1 1455.45  22
   0   2 -11 31704.1 1607.18  44
   0   2 -11 29991.4 1750.00  42
   0  -2  10 4741.68 387.080  22
   0   2 -10 4436.96 527.432  42
   0   2 -10 5742.08 492.740  44
   0  -2   9 4412.53 358.596  22
   0   2  -9 5126.88 460.517  44
   0   2  -8 2124.26 298.810  44
   0  -2   8 2060.23 265.375  38
   0  -2   7 221.017 133.836  38
   0   2  -7 335.493 197.004  44
   0   2  -6 567.732 191.820  44
   0  -2   5 761.177 114.144  10
   0  -2   4 69293.1 3117.81   9
   0  -2   3 23231.2 1126.13   9
   0  -2   2 21629.7 1063.63   9
   0  -2   1 11374.8 624.306   9
   0  -2   0 11231.8 650.515   9
   0   2   0 12236.7 619.298  34
   0  -2  -1 49960.0 2312.27   9
   0  -2  -2 181629. 8036.06   9
   0  -2  -3 214712. 10167.7   9
   0  -2  -3 249543. 10188.6  42
   0  -2  -4 47044.1 2266.85  42
   0   2   5 49161.5 2381.13  46
   0  -2  -5 47308.1 2336.49  42
   0  -2  -5 50853.9 2259.36  30
   0  -2  -5 49295.0 2263.36  29
   0  -2  -5 48080.0 2256.98  41
   0  -2  -5 42920.7 2163.06  10
   0   2   6 4675.53 528.034  46
   0  -2  -6 5063.60 434.799  29
   0  -2  -6 5578.91 530.038  42
   0  -2  -6 5251.44 439.355  30
   0  -2  -7 45091.2 2122.43  29
   0  -2  -7 44372.9 2109.39  41
   0  -2  -7 41583.0 2250.49  42
   0  -2  -7 39608.6 2101.20  30
   0  -2  -7 41843.7 2042.66  44
   0  -2  -8 47508.3 2290.79  44
   0  -2  -8 47799.0 2340.63  29
   0  -2  -8 47070.2 2362.95  30
   0  -2  -8 46588.0 2519.78  42
   0  -2  -8 48504.0 2340.74  41
   0   2   8 46314.1 2567.29  46
   0  -2  -9 143956. 6712.36  44
   0  -2  -9 147668. 6691.65  11
   0   2   9 151590. 7082.13  46
   0  -2  -9 152697. 6814.52  30
   0  -2  -9 157111. 6761.68  41
   0  -2  -9 138956. 6976.76  42
   0  -2 -10 66297.2 3114.84  44
   0  -2 -10 63355.4 3180.27  30
   0  -2 -10 64802.2 3068.43  11
   0   2  10 66902.7 3469.26  46
   0  -2 -10 64401.0 3391.92  42
   0  -2 -11 16839.9 1009.10  44
   0  -2 -11 18236.3 1268.64  42
   0  -2 -11 16700.3 958.783  11
   0  -2 -11 16634.4 1076.23  30
   0  -2 -12 32919.2 1894.33  42
   0  -2 -12 29174.7 1519.79  11
   0  -2 -13 851.019 234.978  30
   0  -2 -13 1233.59 194.011  11
   0  -2 -14 857.596 209.891  30
   0  -2 -15 7536.25 482.435  13
   0  -2 -15 8188.03 542.544  30
   0  -2 -16 14783.3 749.768  13
   0  -3  16-52.8972 76.6412  24
   0   3 -16-40.3204 88.3164  44
   0  -3  16-22.0943 64.7873  23
   0  -3  15 2203.65 209.443  23
   0  -3  15 2348.82 266.443  45
   0   3 -15 2758.91 280.011  44
   0  -3  15 2151.71 217.374  24
   0   3 -14 1469.59 237.912  44
   0   3 -13 12883.7 818.258  44
   0  -3  13 11464.7 699.936  22
   0  -3  12 13765.1 816.330  22
   0   3 -12 14032.6 906.818  44
   0   3 -11 10911.9 757.205  44
   0  -3  11 9876.22 656.219  22
   0  -3  10 1973.04 264.119  22
   0   3 -10 2202.84 360.486  42
   0   3 -10 2211.25 332.857  44
   0   3  -9 33766.3 1843.41  44
   0  -3   9 36085.3 1833.59  38
   0  -3   9 36820.0 1775.80  22
   0  -3   8 52369.5 2543.49  38
   0  -3   8 49911.5 2479.08  22
   0   3  -8 56698.0 2580.55  44
   0  -3   7 123334. 5714.47  38
   0   3  -7 129699. 5745.73  44
   0  -3   6 137370. 6132.90  10
   0  -3   6 137660. 6177.30  38
   0   3  -6 137751. 6197.67  44
   0  -3   5 78310.9 3558.77  38
   0  -3   5 77474.5 3552.62  10
   0  -3   4 22240.8 1109.89  38
   0  -3   3 5778.27 422.549   9
   0  -3   2 160942. 7186.43   9
   0   3  -1 127753. 5744.26  34
   0  -3   1 127571. 5755.14   9
   0   3   0 352938. 15317.3  34
   0  -3   0 343565. 15379.0   9
   0  -3  -1 317476. 14020.8   9
   0  -3  -2 103438. 4738.01   9
   0  -3  -3 20098.1 1064.86  29
   0  -3  -3 21338.7 1062.84  40
   0  -3  -3 18802.4 1093.40   9
   0  -3  -4 308.586 125.681  30
   0  -3  -4 362.894 197.728  29
   0  -3  -4 232.131 169.619  40
   0  -3  -5 179.503 146.792  30
   0  -3  -5 191.161 132.400  10
   0  -3  -5 197.111 167.113  29
   0  -3  -5 330.001 185.659  40
   0   3   6 10164.5 808.225  46
   0  -3  -6 9251.23 653.031  30
   0  -3  -6 10471.1 694.258  29
   0  -3  -6 10044.7 680.124  41
   0  -3  -7 65294.5 3253.60  30
   0  -3  -7 69340.1 3274.28  41
   0  -3  -7 70072.1 3291.28  29
   0  -3  -7 66939.2 3432.87  42
   0   3   7 70799.7 3547.57  46
   0  -3  -8 19160.6 1147.20  41
   0  -3  -8 18604.5 1299.15  42
   0   3   8 22313.8 1457.00  46
   0  -3  -8 18732.8 1081.47  11
   0  -3  -8 20720.7 1183.12  30
   0   3   9 9733.42 922.483  46
   0  -3  -9 9669.49 667.346  11
   0  -3  -9 10347.5 732.991  41
   0  -3  -9 10552.7 754.302  30
   0  -3 -10 470.510 213.664  30
   0  -3 -10 682.319 242.578  41
   0  -3 -10 670.043 202.623  11
   0  -3 -11 1561.50 237.816  11
   0   3  11 1513.38 391.731  46
   0  -3 -12 685.374 223.116  30
   0  -3 -12 121.303 145.251  11
   0  -3 -13 3512.41 385.416  30
   0  -3 -14-16.3004 105.985  13
   0  -3 -14-74.5903 147.253  30
   0  -3 -15 94.0142 92.7482  13
   0  -3 -15 168.591 91.2451  15
   0  -3 -16 1342.08 126.786  13
   0  -4  16 16473.2 775.479  23
   0  -4  15 14403.5 736.413  24
   0  -4  15 15752.7 755.563  23
   0   4 -15 13118.3 779.197  44
   0  -4  15 15826.7 815.467  45
   0  -4  14 11379.1 731.755  45
   0   4 -14 11417.4 696.701  44
   0  -4  13 1136.40 182.225  22
   0  -4  13 1271.69 242.353  39
   0   4 -13 1333.56 241.600  44
   0  -4  13 1162.80 282.325  45
   0  -4  12 4879.44 405.077  22
   0  -4  12 4337.92 462.780  39
   0  -4  12 5504.92 554.868  45
   0   4 -12 4716.70 448.083  44
   0  -4  11 40943.3 2037.07  22
   0  -4  10 61131.3 2983.56  22
   0   4 -10 64862.8 3063.62  44
   0  -4   9 25539.1 1307.69  18
   0   4  -9 26435.8 1434.79  44
   0  -4   9 26346.1 1379.97  22
   0  -4   8 45609.3 2180.40  18
   0  -4   8 47893.8 2257.79  22
   0   4  -8 45447.8 2288.53  44
   0  -4   7 26827.0 1367.99  22
   0   4  -7 25619.9 1392.04  44
   0  -4   6 5354.93 423.106  22
   0   4  -6 5698.70 441.617  44
   0  -4   6 4500.24 405.002  10
   0  -4   5 11340.3 767.052  45
   0   4  -5 10560.6 649.883  44
   0  -4   5 10509.7 661.338  39
   0  -4   4 20353.6 1155.91  45
   0  -4   4 20818.2 1082.16  39
   0  -4   3 9151.25 565.759  39
   0  -4   3 9620.53 639.755  45
   0  -4   2 12929.4 747.006  45
   0   4  -2 10930.5 783.801  34
   0  -4   2 11801.6 666.105  39
   0  -4   1 1567.80 248.349  45
   0  -4   1 1609.80 192.236  39
   0   4  -1 1754.88 258.168  34
   0   4   0 7204.19 524.323  34
   0  -4   0 7427.06 503.817  45
   0  -4  -1 206.684 156.609  45
   0  -4  -2 1014.89 201.609  45
   0  -4  -3 22048.0 1144.44  30
   0  -4  -3 22936.1 1240.83  40
   0  -4  -3 25351.2 1238.91  45
   0  -4  -3 22679.4 1220.48  29
   0  -4  -4 103.645 163.205  29
   0  -4  -4 230.017 195.577  40
   0  -4  -4 229.532 124.456  30
   0  -4  -5 27459.2 1487.74  40
   0  -4  -5 29642.9 1421.11  15
   0  -4  -5 27109.4 1494.86  10
   0  -4  -5 26591.0 1496.98  29
   0  -4  -5 27294.8 1425.78  30
   0  -4  -6 23840.2 1262.82  13
   0  -4  -6 27257.4 1391.20  40
   0  -4  -6 24400.7 1298.58  11
   0  -4  -6 22978.3 1364.83  41
   0   4   6 26800.2 1611.14  46
   0  -4  -6 22316.3 1303.54  30
   0  -4  -7 7813.07 548.203  13
   0   4   7 8296.73 825.494  46
   0  -4  -7 6501.66 575.222  30
   0  -4  -7 7347.60 556.172  11
   0  -4  -7 7564.04 621.131  41
   0  -4  -8 5181.46 505.109  30
   0  -4  -8 5457.41 471.590  11
   0   4   8 5257.35 692.228  46
   0  -4  -8 4905.45 451.288  13
   0  -4  -8 6655.75 561.239  41
   0  -4  -9 1866.14 273.723  13
   0  -4  -9 2176.02 325.413  30
   0  -4  -9 1586.80 268.810  11
   0  -4  -9 2012.96 334.077  41
   0   4   9 1830.66 453.167  46
   0  -4 -10 9746.45 650.731  11
   0   4  10 9757.46 965.967  46
   0  -4 -10 9263.72 652.489  13
   0  -4 -11 18449.0 1028.34  11
   0  -4 -11 20426.4 1071.81  13
   0  -4 -11 17300.3 1120.33  30
   0  -4 -12 36983.4 1914.64  30
   0  -4 -13 24694.5 1240.99  15
   0  -4 -13 24049.0 1229.49  13
   0  -4 -14 17956.0 923.141  13
   0  -4 -14 18897.4 933.149  15
   0  -4 -15 5156.73 296.729  15
   0  -5  15 273.929 69.4446  23
   0  -5  14 5059.49 379.433  45
   0  -5  14 4409.42 310.099  23
   0  -5  13 10261.1 695.378  45
   0  -5  13 10255.9 633.876  39
   0   5 -13 9435.29 613.433  44
   0  -5  13 10457.5 597.823  22
   0   5 -12 13608.6 804.191  44
   0  -5  12 13068.3 775.032  22
   0  -5  12 13406.3 908.435  45
   0  -5  12 12879.6 839.512  39
   0  -5  11 29801.5 1527.17  22
   0   5 -11 29996.7 1550.78  44
   0  -5  11 27960.6 1597.02  39
   0  -5  11 30243.6 1708.58  45
   0  -5  10 1118.07 274.805  39
   0  -5  10 680.231 312.019  45
   0  -5  10 1053.75 235.123  22
   0  -5   9 3320.71 383.818  22
   0  -5   9 3995.54 334.207  18
   0  -5   8 1351.30 283.798  39
   0  -5   8 1365.68 402.737  45
   0  -5   8 1282.54 258.321  22
   0  -5   8 1594.00 209.815  18
   0  -5   7-31.6852 197.038  39
   0  -5   7-44.5641 283.494  45
   0  -5   7-51.2953 189.966  22
   0  -5   6 12957.3 811.899  22
   0  -5   6 12106.6 833.969  10
   0  -5   6 13102.0 942.918  45
   0  -5   6 14390.2 855.372  39
   0  -5   5 654.461 205.761  22
   0  -5   5 858.760 266.138  45
   0  -5   5 455.348 181.498  10
   0   5  -5 374.658 245.367  34
   0  -5   5 574.451 185.082  39
   0  -5   4 24854.0 1383.89  10
   0  -5   4 23629.6 1285.88  22
   0  -5   4 25017.8 1392.53  45
   0   5  -4 27730.7 1605.20  34
   0  -5   4 22948.6 1272.60  39
   0  -5   4 23952.0 1222.99  27
   0  -5   3 84639.5 3864.85  39
   0  -5   3 82466.7 3804.20  19
   0   5  -3 85926.1 4143.60  34
   0  -5   3 84313.4 4033.05  10
   0  -5   3 84967.9 3835.16  27
   0  -5   3 82353.2 3954.89  45
   0  -5   2 19039.4 994.024  27
   0  -5   2 18717.4 996.005  39
   0  -5   2 18633.7 1070.86  45
   0  -5   2 17212.5 942.074  19
   0  -5   1 8133.14 531.777  27
   0  -5   1 7125.16 475.692  19
   0  -5   1 7873.50 586.259  45
   0  -5   0 13090.8 759.835  27
   0  -5   0 12442.3 726.234  14
   0  -5   0 12270.6 668.307  20
   0  -5   0 11841.8 786.019  45
   0  -5  -1 19965.1 1131.12  11
   0  -5  -1 20958.1 1118.57  27
   0  -5  -1 19877.6 1082.04  14
   0  -5  -1 20239.2 1020.48  20
   0  -5  -1 20766.7 1146.82  45
   0  -5  -2 65339.1 3080.15  11
   0  -5  -2 60883.3 2997.59  15
   0  -5  -2 65300.0 3045.06  27
   0  -5  -2 71387.4 3318.48  10
   0  -5  -2 62195.3 3020.03  14
   0  -5  -2 65029.2 2960.11  20
   0  -5  -2 67991.6 3100.61  45
   0  -5  -3 79478.8 3770.19  14
   0  -5  -3 81729.1 3760.67  27
   0  -5  -3 87452.2 4027.69  10
   0  -5  -3 80020.4 3853.06  40
   0  -5  -3 77125.1 3799.36  11
   0  -5  -3 84438.2 3703.40  20
   0  -5  -3 80550.7 3754.21  15
   0  -5  -4 32299.5 1698.17  14
   0  -5  -4 33743.5 1731.96  11
   0  -5  -4 32827.2 1774.32  40
   0  -5  -4 30979.0 1829.96  10
   0  -5  -4 34423.7 1625.77  20
   0  -5  -4 33497.4 1679.31  15
   0  -5  -5 40699.8 2078.81  40
   0  -5  -5 38614.7 1969.15  15
   0  -5  -5 39244.5 2012.68  11
   0  -5  -5 40836.6 1913.92  20
   0  -5  -5 37593.9 2081.80  10
   0  -5  -5 39217.2 1940.87  13
   0  -5  -6 8903.10 657.086  11
   0  -5  -6 8958.01 642.616  15
   0  -5  -6 8133.51 595.960  13
   0  -5  -6 7984.59 703.996  41
   0  -5  -6 9866.23 583.278  20
   0  -5  -6 8973.31 707.608  40
   0   5   6 8573.53 883.854  46
   0  -5  -7 683.654 215.736  13
   0   5   7 630.226 327.400  46
   0  -5  -7 771.719 220.656  15
   0  -5  -7 586.441 228.438  11
   0  -5  -8 20434.8 1150.92  15
   0  -5  -8 18086.6 1104.84  11
   0  -5  -8 18665.7 1096.23  13
   0   5   8 20968.1 1555.71  46
   0  -5  -9 39908.6 2149.66  41
   0  -5  -9 42763.8 2109.51  15
   0   5   9 40243.1 2533.46  46
   0  -5  -9 41823.1 2068.58  11
   0  -5  -9 41092.9 2067.55  13
   0  -5 -10 20654.5 1081.78   4
   0  -5 -10 20961.1 1218.66  41
   0  -5 -10 22203.1 1185.47  15
   0  -5 -10 20185.3 1140.00  13
   0  -5 -11 23050.1 1247.10  15
   0  -5 -11 24122.8 1232.59  13
   0  -5 -12 12911.9 732.389  13
   0  -5 -12 13822.9 758.237  15
   0  -5 -13 6994.15 452.363  14
   0  -5 -13 7338.17 473.256  31
   0  -5 -13 7492.19 442.502  15
   0  -5 -14 275.124 83.7438  14
   0  -6  14 7824.73 404.236  23
   0  -6  13 9887.14 578.229  45
   0  -6  13 8970.39 476.518  23
   0  -6  12 16359.8 873.846  22
   0  -6  12 16483.7 985.761  45
   0  -6  11 2498.96 380.857  45
   0  -6  11 2158.65 261.221  22
   0  -6  11 1950.52 285.953  39
   0  -6  10 308.988 192.420  39
   0  -6  10 225.807 119.231  18
   0  -6  10 173.852 264.112  45
   0  -6   9 18072.4 1223.96  45
   0  -6   9 18877.1 1046.52  22
   0  -6   9 17707.5 1095.51  39
   0  -6   9 17100.0 965.851  18
   0  -6   8 30367.4 1716.79  39
   0  -6   8 33321.4 1887.56  45
   0  -6   8 31862.4 1598.08  18
   0  -6   8 35168.5 1698.61  22
   0  -6   7 37067.7 1913.50  22
   0   6  -7 37320.6 2372.14  34
   0  -6   7 37776.1 1842.76  18
   0  -6   6 62473.0 2938.00  22
   0   6  -6 61605.2 3385.14  34
   0  -6   6 61367.9 3006.02  10
   0  -6   6 58452.2 2952.63  39
   0  -6   6 58916.0 3078.72  45
   0  -6   5 41264.4 2264.72  45
   0  -6   5 40289.7 2241.82  10
   0  -6   5 45476.8 2176.44  22
   0  -6   5 43445.1 2166.87  39
   0   6  -5 43118.0 2528.27  34
   0  -6   4 18117.5 1079.93  22
   0  -6   4 20344.1 1221.86  10
   0  -6   4 17160.7 1144.38  45
   0  -6   3 424.728 245.709  10
   0  -6   3 36.6752 226.037  45
   0  -6   3 733.096 209.870  22
   0  -6   2 17747.5 1086.48  45
   0  -6   2 20186.8 1267.37  10
   0  -6   2 18230.3 960.386  19
   0  -6   2 15692.9 874.236   4
   0  -6   1 40466.6 2118.22  10
   0  -6   1 35953.0 1767.57  12
   0  -6   1 35311.5 1879.85  45
   0  -6   1 37065.6 1756.17  19
   0  -6   1 32729.9 1678.64   4
   0  -6   0 48635.7 2223.83  19
   0  -6   0 45655.0 2225.91  12
   0  -6   0 43253.3 2155.31   4
   0  -6   0 44839.2 2328.54  45
   0  -6   0 51906.1 2616.24  10
   0  -6  -1 50544.7 2429.36   4
   0  -6  -1 49350.4 2471.57  12
   0  -6  -1 52813.0 2597.31  45
   0  -6  -1 59530.6 2887.66  10
   0  -6  -1 50780.7 2511.42  14
   0  -6  -1 52851.7 2475.54  19
   0  -6  -2 80953.2 3939.56  14
   0  -6  -2 88884.2 3907.70  19
   0  -6  -2 83434.3 4013.91  45
   0  -6  -2 87080.4 3868.25  20
   0  -6  -2 81658.9 4041.84  40
   0  -6  -2 78891.8 3894.40  12
   0  -6  -2 91949.7 4278.42  10
   0  -6  -3 22093.6 1202.71  19
   0  -6  -3 21754.8 1309.36  11
   0  -6  -3 22744.8 1272.84  14
   0  -6  -3 22052.3 1348.22  40
   0  -6  -3 23805.1 1196.06  20
   0  -6  -3 24033.0 1492.48  10
   0  -6  -3 22804.6 1233.93  12
   0  -6  -4 1574.94 230.400  20
   0  -6  -4 2155.04 349.522  11
   0  -6  -4 1732.80 308.374  14
   0  -6  -4 1480.92 266.305  12
   0  -6  -4 1397.93 343.138  40
   0  -6  -4 1884.07 352.946  10
   0  -6  -5 1191.53 280.438  11
   0  -6  -5 1006.96 265.965  14
   0   6   5 639.710 333.803  46
   0  -6  -5 1124.62 198.555  20
   0  -6  -5 1227.82 286.597  10
   0  -6  -5 1422.95 269.631  15
   0  -6  -5 1026.84 307.810  40
   0  -6  -5 867.723 222.321  12
   0   6   6 1603.07 472.472  46
   0  -6  -6 1624.56 314.033  11
   0  -6  -6 1716.91 222.727  20
   0  -6  -6 2062.21 322.490  15
   0  -6  -6 1573.99 301.118  14
   0  -6  -7 888.661 279.522  14
   0  -6  -7 1940.42 307.968  11
   0  -6  -7 797.479 262.472  41
   0  -6  -7 1364.69 286.083  15
   0   6   7 1134.09 433.479  46
   0  -6  -7 1579.12 246.138   4
   0  -6  -8 6095.12 541.566  14
   0  -6  -8 5800.80 493.552  11
   0  -6  -8 5427.73 501.124  15
   0  -6  -8 5756.94 552.511  41
   0  -6  -8 6087.11 451.292   4
   0  -6  -9 3818.78 410.097  41
   0  -6 -10 136.600 160.188  14
   0  -6 -10 102.861 142.110  15
   0  -6 -10 111.314 105.674   4
   0  -6 -11 1133.36 171.802  12
   0  -6 -11 1641.90 216.927  14
   0  -6 -11 1248.87 189.384  15
   0  -6 -12-51.9710 67.2472  12
   0  -6 -12 12.2376 97.1021  14
   0  -6 -13 42.8243 59.0342  14
   0  -7  12 1194.13 123.769  17
   0  -7  11 11789.9 711.391  45
   0  -7  11 10187.4 560.320  23
   0  -7  10 20404.1 1005.21  22
   0  -7  10 17364.3 941.424  18
   0  -7  10 19850.7 1143.24  45
   0  -7   9 24029.4 1265.15  18
   0  -7   9 25301.9 1486.38  45
   0  -7   9 27267.4 1330.12  22
   0  -7   8 18934.1 1236.13  45
   0  -7   8 19038.6 1031.89  18
   0  -7   8 20222.0 1094.52  22
   0  -7   7 4054.93 508.692  45
   0  -7   7 3612.67 341.238  18
   0  -7   6 3428.09 470.599  45
   0  -7   6 3931.91 355.609  18
   0  -7   6 3780.87 395.621  22
   0  -7   5-84.7930 254.289  45
   0  -7   5 174.718 180.570  10
   0  -7   5 57.5675 189.128  22
   0  -7   4 5053.50 558.932  45
   0  -7   4 6062.54 605.165  10
   0  -7   3 5018.34 587.128  10
   0  -7   2 466.287 293.171  10
   0  -7   1 1376.66 391.875  10
   0  -7   1 1019.41 167.664   4
   0  -7   0 2176.73 432.143  10
   0  -7   0 1721.36 220.547   4
   0  -7  -1 5720.19 677.368  10
   0  -7  -1 5399.41 425.284   4
   0  -7  -1 5375.36 453.844  12
   0  -7  -2 422.198 179.057   4
   0  -7  -2 357.755 259.288  10
   0  -7  -2 24.9178 187.796  12
   0  -7  -3 55.1861 202.715  10
   0  -7  -3 47.4726 207.554   4
   0  -7  -3 285.130 283.870  40
   0  -7  -3 149.682 170.632  12
   0   7   3-83.4025 326.116  46
   0  -7  -4 8900.09 627.408  12
   0  -7  -4 9503.62 697.830  14
   0  -7  -4 9522.71 652.731   4
   0  -7  -4 8179.16 714.994  40
   0  -7  -4 8911.52 763.582  41
   0   7   4 9577.33 994.925  46
   0  -7  -5 17601.3 1091.45  14
   0  -7  -5 20011.2 1056.42   4
   0  -7  -5 17898.9 1033.28  12
   0  -7  -5 18027.0 1163.80  40
   0  -7  -5 17188.7 1154.37  41
   0  -7  -6 24657.5 1437.34  41
   0  -7  -7 9012.87 655.268  14
   0  -7  -7 8679.90 679.481  41
   0  -7  -7 8452.08 591.953  12
   0  -7  -7 10131.2 605.672   4
   0  -7  -8 3657.31 376.677  41
   0  -7  -8 3001.33 276.815   4
   0  -7  -8 2906.25 280.795  12
   0  -7  -8 3262.28 343.990  14
   0  -7  -9 1426.33 180.544  12
   0  -7  -9 1504.97 223.510  14
   0  -7  -9 1680.01 184.365   4
   0  -7 -10 1374.23 142.239  12
   0  -7 -10 1712.25 201.829  14
   0  -7 -10 1650.83 149.398   4
   0  -7 -11 8932.49 479.873  14
   0  -8  10 477.119 106.991  17
   0  -8   9 291.972 94.2277  18
   0  -8   9 359.365 180.814  45
   0  -8   8-29.2082 203.541  45
   0  -8   7 1304.35 197.554  18
   0  -8   7 1171.32 277.934  45
   0  -8   6 5822.58 557.122  45
   0  -8   6 5894.82 435.397  18
   0  -8   5 11296.8 814.162  45
   0  -8   5 11563.8 700.852  18
   0  -8   4 6509.33 594.621  45
   0  -8   4 7170.65 516.721  18
   0  -8   3 15033.7 982.674  45
   0  -8   2 15943.9 1014.71  45
   0  -8   1 5029.19 522.880  40
   0  -8   1 5061.12 505.722  45
   0  -8   0 306.323 133.731   4
   0  -8   0 298.535 226.974  40
   0  -8  -1 5407.39 537.707  40
   0  -8  -2 8959.89 703.024  40
   0  -8  -2 9536.12 586.424   4
   0  -8  -2 7626.89 659.757  41
   0  -8  -3 22796.8 1334.07  40
   0  -8  -3 20112.0 1298.55  41
   0  -8  -4 26812.2 1550.41  41
   0  -8  -4 30683.2 1481.15   4
   0  -8  -5 19292.1 1175.98  41
   0  -8  -5 22846.3 1123.15   4
   0  -8  -6 8412.15 583.706  41
   0  -8  -6 8621.95 528.497   4
   0  -8  -7 261.156 126.050  41
   0  -8  -7 158.719 110.195   4
   0  -8  -8 750.885 110.224   4
   0  -9   7 15535.3 736.644  18
   0  -9   7 14159.3 731.806  17
   0  -9   6 29923.4 1420.59  18
   0  -9   5 32912.3 1570.33  18
   0  -9   4 7090.64 458.671  18
   0  -9   4 6809.32 514.661  40
   0  -9   3 1121.29 220.735  40
   0  -9   3 1284.08 192.674  18
   0  -9   2 2452.54 258.237  18
   0  -9   2 2472.20 314.984  40
   0  -9   1 6478.12 436.912  18
   0  -9   1 6005.11 492.270  40
   0  -9   0 10944.4 699.474  40
   0  -9   0 10243.2 552.920   4
   0  -9   0 11475.5 620.547  18
   0  -9  -1 20638.6 1016.11   4
   0  -9  -1 21804.8 1149.77  40
   0  -9  -2 11319.6 606.007   4
   0  -9  -3 5513.15 351.142   4
   0  -9  -4 1006.34 133.807   4
   0  -9  -5 153.947 78.5612   4
   1  -9  -6 15065.5 734.317   4
   1  -9  -5 8371.66 463.633   4
   1  -9  -4 1562.35 172.866   4
   1  -9  -4 1430.85 211.446  41
   1  -9  -3 1412.04 219.069  41
  -1   9   3 1209.51 249.021  43
   1  -9  -3 989.966 153.917   4
   1  -9  -2 6092.05 394.100   4
   1  -9  -2 6459.88 489.187  40
   1  -9  -2 6672.45 496.640  41
  -1   9   2 6484.73 561.519  43
   1  -9  -1 33653.1 1639.97  40
  -1   9   1 36802.9 1773.38  43
   1  -9   0 33921.4 1737.28  40
   1  -9   1 21445.4 1198.78  40
   1  -9   2 8976.41 635.522  40
  -1   9  -2 8426.05 698.126  43
  -1   9  -3 582.309 254.540  43
   1  -9   3 685.082 218.220  40
   1  -9   3 658.209 169.068  18
   1  -9   4 321.620 146.048  18
   1  -9   4 283.162 186.360  40
   1  -9   4 252.597 157.709  45
  -1   9  -4 370.632 232.933  43
   1  -9   5 8557.30 610.987  40
   1  -9   5 8559.18 584.536  45
   1  -9   5 9387.79 538.541  18
   1  -9   6 24446.5 1191.97  18
   1  -9   7 15718.5 781.664  18
   1  -8  -9 15672.4 757.931   4
   1  -8  -8 14636.1 806.902  41
   1  -8  -8 14386.1 738.760   4
   1  -8  -7 4281.86 318.572   4
   1  -8  -7 4268.37 381.606  41
   1  -8  -6 413.427 146.581   4
   1  -8  -6 440.213 201.244  41
   1  -8  -5 1772.94 297.751  41
   1  -8  -5 1049.51 206.512   4
  -1   8   5 1238.23 277.992  43
   1  -8  -4 7848.05 537.027   4
   1  -8  -4 6895.67 599.084  40
   1  -8  -4 7778.06 646.924  41
   1  -8  -3 6630.58 588.740  40
   1  -8  -2 22269.5 1311.28  40
   1  -8  -1 15793.5 1024.00  40
   1  -8   0 396.184 244.516  40
   1  -8   1 1568.96 282.755  45
   1  -8   2 307.169 195.855  45
   1  -8   3 31.3464 185.641  45
   1  -8   4 1604.62 307.710  45
   1  -8   5-130.648 203.183  45
   1  -8   6 1890.81 325.105  45
   1  -8   6 1691.42 254.271  22
   1  -8   6 1922.85 235.550  18
   1  -8   7 2041.30 323.806  45
   1  -8   7 1448.83 243.199  22
   1  -8   7 2109.86 228.802  18
   1  -8   8 405.248 145.425  22
   1  -8   8 497.567 123.798  18
   1  -8   8 404.390 207.719  45
   1  -8   9 377.327 105.491  18
   1  -8   9 491.323 195.624  45
   1  -8   9 355.903 122.226  22
   1  -8  10 3243.26 244.918  22
   1  -7 -11 3668.69 243.910  14
   1  -7 -11 2725.73 189.137   4
   1  -7 -10 515.895 112.789   4
   1  -7 -10 467.994 145.489  14
   1  -7  -9 517.648 130.689   4
   1  -7  -9 360.429 149.507  14
   1  -7  -9 383.547 191.130  41
   1  -7  -8 569.157 156.633   4
   1  -7  -8 984.374 251.806  41
   1  -7  -8 834.751 213.172  14
   1  -7  -8 729.067 142.031  20
   1  -7  -7 420.559 226.144  41
   1  -7  -6 2973.29 294.375  20
   1  -7  -6 2276.88 343.219  14
   1  -7  -6 2707.68 405.434  41
  -1   7   5 90.1665 331.161  46
   1  -7  -5 112.891 228.500  40
   1  -7  -5-22.9579 168.646  20
   1  -7  -5 93.3850 214.908  14
   1  -7  -4 5429.67 416.774  20
   1  -7  -4 4073.83 371.996  19
   1  -7  -4 3849.11 506.840  10
   1  -7  -4 4025.32 485.052  40
  -1   7   4 3588.54 633.109  46
   1  -7  -4 4592.58 454.199  14
   1  -7  -3 19325.9 1010.38  20
   1  -7  -3 17590.1 1008.58  19
   1  -7  -3 16314.0 1044.20  14
   1  -7  -3 18487.3 1248.94  10
   1  -7  -2 3439.99 339.013  20
   1  -7  -2 3584.58 361.058  19
   1  -7  -2 3372.68 511.759  10
  -1   7   2 2795.08 550.179  46
   1  -7  -1 123.370 261.605  10
   1  -7  -1-19.5191 130.894   4
   1  -7  -1 58.6752 190.735  27
   1  -7  -1 149.857 160.645  19
   1  -7  -1-32.2758 167.648  45
   1  -7   0 7768.59 781.969  10
   1  -7   0 6918.11 537.331  19
   1  -7   0 7626.59 608.781  27
   1  -7   0 7637.02 597.885  45
   1  -7   0 6932.01 478.886   4
   1  -7   1 18004.4 1083.45  27
   1  -7   1 16498.0 1081.16  45
   1  -7   1 18758.9 1040.03  19
   1  -7   2 36061.4 1827.20  27
   1  -7   2 33843.3 1765.11  19
   1  -7   2 32831.1 1848.14  45
   1  -7   3 78608.8 3957.39  10
   1  -7   4 47569.1 2390.38  22
   1  -7   4 48819.6 2567.56  10
   1  -7   5 17750.2 1159.97  10
   1  -7   5 16042.9 1098.00  45
   1  -7   5 18602.3 1056.66  22
   1  -7   6 1346.38 283.112  45
   1  -7   6 1046.55 248.174  22
   1  -7   7 4860.08 518.562  45
   1  -7   7 4102.69 413.513  22
   1  -7   7 4038.52 353.954  18
   1  -7   8 21118.1 1314.19  45
   1  -7   9 32601.0 1596.12  18
   1  -7   9 33473.1 1669.67  22
   1  -7   9 33373.8 1823.13  45
   1  -7  10 25416.7 1430.22  45
   1  -7  10 25244.0 1300.11  22
   1  -7  11 28589.7 1391.54  22
   1  -7  11 28096.9 1499.64  45
   1  -7  12 7867.47 450.107  17
   1  -7  12 10909.2 512.029  22
   1  -6 -13 3853.10 253.807  14
   1  -6 -12 2480.78 235.293  14
   1  -6 -12 2763.50 237.385  15
   1  -6 -11 1348.30 197.169  14
   1  -6 -11 921.970 138.441   4
   1  -6 -11 1129.41 196.371  15
   1  -6 -10 26.8421 156.947  41
   1  -6 -10 23.2415 157.432  14
   1  -6 -10 22.4666 163.681  15
   1  -6 -10 168.646 119.053   4
   1  -6  -9 5078.39 452.904  15
   1  -6  -9 4788.84 443.640  14
   1  -6  -9 4776.20 482.582  41
   1  -6  -8 37835.7 1946.88  15
   1  -6  -8 38237.6 1830.80  20
   1  -6  -8 37797.7 1947.81  14
  -1   6   8 36327.3 2388.54  46
   1  -6  -8 36301.3 1993.74  41
   1  -6  -7 41882.6 2042.24  20
   1  -6  -7 41149.2 2140.39  15
   1  -6  -7 43531.7 2166.14  14
  -1   6   7 40399.3 2598.69  46
   1  -6  -6 50021.5 2496.51  40
   1  -6  -6 48051.3 2331.91  20
   1  -6  -6 49705.7 2417.51  15
  -1   6   6 43691.1 2855.53  46
   1  -6  -6 47292.0 2423.85  14
   1  -6  -5 23015.5 1275.84  15
   1  -6  -5 23981.6 1221.29  20
  -1   6   5 22315.6 1672.10  46
   1  -6  -5 22520.9 1294.50  14
   1  -6  -5 23456.3 1356.80  40
   1  -6  -5 19122.7 1341.00  10
   1  -6  -4 11733.6 864.423  40
   1  -6  -4 11801.9 920.865  10
   1  -6  -4 12224.6 731.817  20
   1  -6  -4 12041.5 737.170  27
   1  -6  -4 12067.7 779.786  15
   1  -6  -4 11926.9 798.130  14
   1  -6  -4 11822.1 735.640  19
  -1   6   4 12159.0 1094.78  46
  -1   6   3 840.483 314.321  46
   1  -6  -3 1598.25 304.129  40
   1  -6  -3 723.250 185.506  20
   1  -6  -3 752.158 212.500  27
   1  -6  -3 953.448 235.560  15
   1  -6  -3 885.417 231.043  14
   1  -6  -3 1369.22 228.741  19
   1  -6  -2 23601.1 1246.87  19
   1  -6  -2 22914.6 1209.93  20
   1  -6  -2 23868.5 1286.63  27
   1  -6  -2 23352.2 1284.91  14
   1  -6  -2 23810.2 1309.76  45
   1  -6  -1 61378.2 2889.45  45
   1  -6  -1 57799.3 2805.71  19
   1  -6  -1 57923.7 2850.07  14
   1  -6  -1 61620.5 2880.25  27
   1  -6  -1 57318.3 2770.22  20
   1  -6   0 66056.4 3057.13  27
   1  -6   0 62478.4 3054.13  45
   1  -6   0 61606.4 2971.19  19
   1  -6   0 61622.5 2935.24  20
   1  -6   1 66751.7 3280.53  19
   1  -6   1 72171.2 3388.79  45
   1  -6   1 70489.7 3251.12  20
   1  -6   1 80281.0 3692.18   9
   1  -6   1 72961.8 3373.47  27
   1  -6   2 36923.9 1885.81  22
   1  -6   2 37189.7 1813.49  19
   1  -6   2 36876.9 1910.50  45
   1  -6   2 37408.7 1866.88  27
   1  -6   3 12920.7 769.869  19
  -1   6  -3 15811.7 1153.28  34
   1  -6   3 13871.3 813.501  27
   1  -6   3 13511.5 873.764  45
   1  -6   3 13076.6 847.838  22
   1  -6   4 250.388 212.898  22
  -1   6  -4 347.431 246.720  34
   1  -6   4 129.533 138.475  19
   1  -6   4 289.491 152.164  27
   1  -6   4 133.296 176.184  45
   1  -6   5 5032.49 394.199  27
   1  -6   5 4486.13 506.575  45
   1  -6   5 5360.21 515.553  10
   1  -6   5 5706.04 483.734  22
  -1   6  -5 5101.32 723.924  34
   1  -6   6 14946.8 947.082  39
   1  -6   6 14988.1 999.588  10
  -1   6  -6 16984.6 1355.13  34
   1  -6   6 16722.0 972.281  22
   1  -6   6 16501.8 1065.45  45
   1  -6   7 24221.7 1331.57  22
  -1   6  -7 23235.1 1762.49  34
  -1   6  -8 34869.2 2430.25  34
   1  -6   8 38460.3 1985.15  39
   1  -6   8 37470.3 2122.11  45
   1  -6   8 39218.1 1875.36  18
   1  -6   8 39794.7 1965.78  22
   1  -6   9 3845.97 386.054  22
   1  -6   9 3992.14 329.229  18
   1  -6   9 3124.36 494.730  45
   1  -6   9 3970.13 402.357  39
   1  -6  10 961.950 323.880  45
   1  -6  11 2256.68 264.723  22
   1  -6  11 1851.58 343.715  45
   1  -6  12 174.937 191.637  45
   1  -6  12 113.335 116.052  22
   1  -6  13 253.760 145.376  45
   1  -6  13 402.296 115.805  22
   1  -6  14 255.159 68.4490  23
   1  -5 -14 5068.53 317.496  15
   1  -5 -14 5190.11 320.968  14
   1  -5 -13 347.646 124.619  15
   1  -5 -12 331.183 151.532  15
   1  -5 -12 228.345 111.364  13
   1  -5 -11 17727.4 1030.48  30
   1  -5 -10 34418.9 1729.96  15
   1  -5 -10 31731.1 1739.23  30
   1  -5 -10 32961.7 1671.26  13
   1  -5 -10 35113.7 1786.98  41
   1  -5  -9 39574.4 1890.42  20
  -1   5   9 42130.3 2494.48  46
   1  -5  -9 36929.2 1927.19  13
   1  -5  -9 40230.6 2008.04  15
   1  -5  -8 27358.2 1527.00  41
   1  -5  -8 26103.6 1380.76  13
  -1   5   8 28357.2 1898.75  46
   1  -5  -8 26843.6 1451.06  15
   1  -5  -8 24578.2 1438.89  30
   1  -5  -7 7365.00 564.556  15
  -1   5   7 6500.91 837.063  46
   1  -5  -7 7299.20 614.976  29
   1  -5  -7 5767.73 533.353  30
   1  -5  -7 8076.20 656.001  41
   1  -5  -7 6846.45 499.415  13
   1  -5  -6 8126.53 650.944  40
   1  -5  -6 7504.99 577.121  15
   1  -5  -6 7726.19 526.788  13
   1  -5  -6 6680.31 612.322  29
  -1   5   6 7988.55 854.816  46
   1  -5  -5 885.532 168.712  27
  -1   5   5 673.623 358.098  46
   1  -5  -5 1063.15 187.087  19
   1  -5  -5 963.343 275.533  40
   1  -5  -5 1183.57 277.358  29
   1  -5  -5 1170.90 237.314  15
   1  -5  -5 851.584 160.905  13
  -1   5   4 13068.8 1014.34  46
   1  -5  -4 11760.5 802.778  29
   1  -5  -4 11873.8 701.444  27
   1  -5  -4 10676.9 717.615  15
   1  -5  -4 13011.7 874.774   9
   1  -5  -4 12007.6 705.675  19
   1  -5  -4 10769.0 721.466  11
   1  -5  -4 12530.5 817.750  40
   1  -5  -3 11460.0 711.524  15
   1  -5  -3 12283.2 800.001  40
   1  -5  -3 11273.2 781.341  29
   1  -5  -3 12677.5 707.775  19
   1  -5  -3 13642.3 917.462   9
   1  -5  -3 11605.4 731.964  14
   1  -5  -3 11545.8 719.411  27
   1  -5  -3 11772.0 677.281  20
   1  -5  -2 9588.30 610.123  15
   1  -5  -2 9827.16 641.406  45
   1  -5  -2 9328.63 649.900  29
   1  -5  -2 9707.89 627.263  14
   1  -5  -2 9840.03 575.540  20
   1  -5  -1 1875.30 253.491  45
   1  -5  -1 1980.43 345.634   9
   1  -5  -1 1257.16 195.923  29
   1  -5   0 4333.72 498.886   9
   1  -5   0 3157.19 324.864  45
   1  -5   1 1770.13 245.885  45
   1  -5   1 2684.58 385.681   9
   1  -5   2 4361.73 395.476  45
   1  -5   2 4415.01 333.303  19
  -1   5  -2 5268.70 540.742  34
   1  -5   3 7160.45 516.271  45
  -1   5  -3 6002.92 619.089  34
   1  -5   3 6100.21 433.047  27
   1  -5   3 5643.64 428.642  39
   1  -5   3 5667.50 398.553  19
   1  -5   3 7562.63 590.226   9
   1  -5   4 8438.78 595.207  22
  -1   5  -4 10553.7 862.298  34
   1  -5   4 8675.92 636.818  45
   1  -5   4 8152.73 556.513  39
   1  -5   4 7993.70 512.923  19
   1  -5   4 9234.60 546.552  27
   1  -5   4 9336.86 684.849   9
   1  -5   5 20098.7 1058.00  22
   1  -5   5 18081.6 1022.91  39
   1  -5   5 17701.4 1105.93  45
   1  -5   5 18914.8 964.354  19
   1  -5   5 18216.9 962.233  27
  -1   5  -5 18186.6 1353.05  34
   1  -5   6 16642.3 985.966  39
   1  -5   6 16640.1 1096.33  45
  -1   5  -6 18388.8 1385.83  34
   1  -5   6 18563.0 1015.92  22
   1  -5   7 19296.6 1107.43  39
   1  -5   7 19885.7 1097.81  22
  -1   5  -7 18412.5 1485.90  34
   1  -5   7 18989.7 1239.36  45
   1  -5   8 3202.04 362.074  22
   1  -5   8 4246.64 410.230  39
  -1   5  -8 3113.33 578.783  34
   1  -5   8 3143.37 295.266  18
   1  -5   8 3720.66 503.369  45
   1  -5   9 3601.38 394.147  39
   1  -5   9 3853.69 386.917  22
  -1   5  -9 3347.70 612.591  34
  -1   5 -10 5763.77 818.141  34
   1  -5  10 6892.47 530.280  22
   1  -5  11 19499.3 1260.65  45
   1  -5  11 18926.6 1066.18  22
   1  -5  12 33610.0 1750.00  45
   1  -5  12 29940.5 1555.99  22
   1  -5  13 41658.6 2117.93  45
   1  -5  13 41884.3 1981.40  22
   1  -5  14 18074.1 996.419  45
   1  -5  15 5802.60 324.791  23
   1  -4 -15 175.226 81.3446  15
   1  -4 -15 124.997 65.8212  13
   1  -4 -14 4294.45 302.134  13
   1  -4 -14 4636.62 364.562  30
   1  -4 -14 4521.85 326.267  15
   1  -4 -13 8304.60 517.655  13
   1  -4 -13 9183.65 610.850  30
   1  -4 -12 11126.6 753.727  30
   1  -4 -11 701.707 164.917  13
   1  -4 -11 815.683 220.530  30
  -1   4  10 8607.16 902.291  46
   1  -4 -10 7899.45 558.307  13
  -1   4   9 230.693 300.944  46
   1  -4  -9 416.082 163.085  13
   1  -4  -9 270.330 184.537  30
   1  -4  -9 33.4738 224.832  41
   1  -4  -9 422.674 229.358  29
   1  -4  -8 3203.88 377.429  30
  -1   4   8 2953.29 546.342  46
   1  -4  -8 3200.02 414.668  41
   1  -4  -8 3650.32 422.616  29
   1  -4  -8 2989.31 324.634  13
  -1   4   7 626.441 303.866  46
   1  -4  -7 747.400 261.353  29
   1  -4  -7 781.770 207.653  30
   1  -4  -7 696.350 186.527  13
   1  -4  -7 443.354 230.543  41
   1  -4  -6 107.425 163.095  30
  -1   4   6 62.4038 277.578  46
   1  -4  -6-32.1288 195.105  29
   1  -4  -6 84.3356 188.522  40
   1  -4  -5 452.793 206.751  29
  -1   4   5 324.028 234.975  46
   1  -4  -5 356.384 200.860  40
   1  -4  -5 152.910 129.890  30
  -1   4   4 43907.0 2393.52  46
   1  -4  -4 41771.3 2196.25  29
   1  -4  -4 44353.2 2102.74  30
   1  -4  -4 46759.2 2176.39  40
   1  -4  -3 37600.7 1781.89  45
   1  -4  -3 35635.4 1849.26  29
   1  -4  -2 22343.9 1235.96  29
   1  -4  -2 24651.6 1195.63  45
   1  -4  -1 850.295 171.922  45
  -1   4   0 16151.9 995.471  34
   1  -4   0 17162.6 892.241  45
  -1   4  -1 45364.4 2251.90  34
   1  -4   1 43851.5 2095.34  45
  -1   4  -2 73356.9 3494.42  34
   1  -4   2 70265.4 3259.26  39
   1  -4   2 73679.5 3315.29  45
   1  -4   3 74718.7 3357.45  39
   1  -4   3 72680.9 3418.60  45
   1  -4   4 204305. 9031.66  39
   1  -4   5 105944. 4786.09  39
   1  -4   6 17303.2 958.823  22
   1  -4   6 16618.4 953.338  39
  -1   4  -6 18544.9 976.875  44
  -1   4  -7 245.775 171.340  44
   1  -4   7 70.8011 130.592  39
   1  -4   7 63.0654 157.045  22
   1  -4   8 14516.6 925.263  39
   1  -4   8 16548.1 919.375  22
  -1   4  -8 16236.3 955.475  44
  -1   4  -9 17095.3 985.882  44
   1  -4   9 15228.5 942.335  39
   1  -4   9 14360.0 884.451  22
  -1   4 -10 52451.9 2583.81  44
   1  -4  10 50886.6 2482.20  22
   1  -4  11 74550.4 3341.91  22
  -1   4 -11 66706.4 3413.06  44
   1  -4  12 31148.4 1593.88  22
  -1   4 -12 32289.4 1691.22  44
  -1   4 -13 5919.66 498.381  44
   1  -4  13 6354.90 437.999  22
   1  -4  14 456.026 211.682  45
  -1   4 -14 233.036 144.026  44
   1  -4  14 284.230 103.608  22
   1  -4  15 1943.38 181.147  23
  -1   4 -15 2127.16 216.953  44
   1  -4  15 2372.18 258.657  45
   1  -4  16 3740.97 218.497  24
   1  -3 -16 6.68011 56.3145  13
   1  -3 -16 55.1974 70.5520  15
   1  -3 -15 3946.39 331.742  30
   1  -3 -15 3830.78 276.959  13
   1  -3 -14 7516.91 481.244  13
   1  -3 -14 8353.42 573.754  30
   1  -3 -13 11262.6 770.385  30
   1  -3 -12 6124.57 529.745  30
   1  -3 -12 5785.12 609.418  42
  -1   3  12 5126.52 667.095  46
  -1   3  11 12239.1 1095.86  46
   1  -3 -11 12313.2 866.034  30
   1  -3 -11 13598.0 1013.03  42
   1  -3 -10 635.877 242.981  42
  -1   3  10 646.899 306.402  46
   1  -3 -10 451.164 200.468  29
   1  -3 -10 1344.32 279.094  30
   1  -3 -10 754.509 220.621  41
   1  -3  -9 14330.5 932.572  29
   1  -3  -9 15406.5 916.125  41
  -1   3   9 12150.8 1124.21  46
   1  -3  -9 14935.3 940.793  30
   1  -3  -9 13606.5 1034.38  42
   1  -3  -8 47533.5 2378.64  29
  -1   3   8 46967.2 2681.16  46
   1  -3  -8 44011.6 2495.47  42
   1  -3  -8 47564.9 2380.86  30
   1  -3  -8 48978.3 2299.08  21
   1  -3  -8 47831.2 2360.61  41
   1  -3  -7 110875. 5101.41  30
   1  -3  -7 105210. 5230.27  42
   1  -3  -7 112980. 5094.05  41
   1  -3  -7 111491. 5122.14  29
  -1   3   7 113774. 5435.53  46
  -1   3   6 86308.3 4231.17  46
   1  -3  -6 83632.7 3952.43  29
   1  -3  -5 91968.1 4164.45  29
   1  -3  -5 86990.2 4195.19  42
   1  -3  -5 86963.9 4113.47   9
   1  -3  -5 93208.8 4117.67  40
   1  -3  -4 56943.3 2673.85   9
   1  -3  -4 56795.0 2635.27  40
   1  -3  -4 54653.5 2666.40  42
  -1   3   4 57844.4 2845.99  46
   1  -3  -3 85.5649 90.7380  42
   1  -3  -3-42.8838 140.885   9
   1  -3  -2 3272.61 337.572   9
   1  -3  -1 94952.6 4342.73   9
  -1   3   0 127597. 5758.74  34
  -1   3  -1 141215. 6436.42  34
   1  -3   1 144170. 6402.42   9
  -1   3  -2 42723.5 2069.55  34
   1  -3   2 40642.0 1988.68   9
  -1   3  -3 54561.6 2448.76  42
   1  -3   3 55148.1 2557.90   9
   1  -3   4 7538.50 463.642   9
  -1   3  -4 6402.07 415.462  42
  -1   3  -5 6056.93 423.103  44
  -1   3  -5 6237.97 441.359  42
   1  -3   5 5840.28 412.569   9
  -1   3  -6 20248.0 1037.21  44
  -1   3  -6 17407.5 1039.44  42
  -1   3  -7 24240.1 1297.58  44
  -1   3  -8 5724.72 472.762  44
   1  -3   8 4269.22 366.532  22
  -1   3  -9 6582.49 551.795  44
   1  -3   9 6269.30 462.783  22
  -1   3 -10 971.245 264.832  44
   1  -3  10 1052.98 206.520  22
  -1   3 -11 248.868 210.549  44
   1  -3  11-42.7907 134.587  22
   1  -3  12 1487.25 226.411  22
  -1   3 -12 1441.56 275.871  44
  -1   3 -13 220.505 174.444  44
  -1   3 -14 5985.23 491.793  44
  -1   3 -15 6841.43 472.139  44
   1  -3  15 6438.76 398.651  23
   1  -3  16 10762.3 554.924  24
   1  -3  16 10392.2 515.998  23
   1  -2 -16 21626.1 1053.93  30
   1  -2 -16 20022.8 998.305  13
  -1   2  15 29712.3 1376.55  24
   1  -2 -15 27887.3 1476.77  30
   1  -2 -14 22420.7 1211.36  30
  -1   2  14 20672.8 1072.03  24
   1  -2 -13 556.898 222.143  30
  -1   2  13 894.005 183.985  24
  -1   2  12 12637.9 1062.93  46
  -1   2  12 13146.2 761.575  24
   1  -2 -12 11641.2 984.674  42
   1  -2 -11 17153.8 1020.57  29
  -1   2  11 18666.8 979.004  24
   1  -2 -11 16390.0 1227.36  42
   1  -2 -11 17453.5 1002.86  44
  -1   2  11 17551.0 1338.65  46
   1  -2 -11 16257.4 1078.33  30
  -1   2  10 26101.5 1367.66  24
   1  -2 -10 26374.4 1488.70  30
   1  -2 -10 26683.0 1403.57  44
  -1   2  10 29588.7 1801.18  46
   1  -2 -10 25939.0 1641.98  42
   1  -2 -10 27282.5 1454.82  29
   1  -2  -9 66690.6 3409.20  42
   1  -2  -9 68916.1 3227.32  29
   1  -2  -9 66649.0 3159.47  44
   1  -2  -9 71288.9 3208.17  41
   1  -2  -9 64792.0 3146.43  21
  -1   2   9 68447.8 3555.94  46
   1  -2  -8 67317.0 3209.74  29
   1  -2  -8 72780.9 3392.10  42
   1  -2  -8 66245.2 3186.11  41
   1  -2  -8 67189.5 3137.90  44
  -1   2   8 66315.3 3492.73  46
   1  -2  -7 29333.9 1487.71  29
   1  -2  -7 27779.1 1457.22  41
   1  -2  -7 28368.0 1404.68  44
   1  -2  -6 726.774 228.994  42
   1  -2  -6 353.663 176.795  41
  -1   2   6 270.620 242.693  46
   1  -2  -5-37.7696 101.362   9
   1  -2  -5 26.5455 161.221  42
  -1   2   4 1043.46 271.594  46
  -1   2   3 442.028 210.100  46
   1  -2  -2 284.739 110.074  42
   1  -2  -1 73609.8 3240.99  42
  -1   2   0 37444.2 1779.09  34
  -1   2  -1 11619.6 662.703  34
  -1   2  -2 15319.0 713.038  42
  -1   2  -3 104.438 84.5812  42
  -1   2  -4 22334.2 1123.64  42
   1  -2   5 163079. 7373.72   9
  -1   2  -5 177783. 7500.56  42
  -1   2  -6 81095.7 3783.87  42
  -1   2  -6 80478.2 3709.20  44
  -1   2  -7 2002.71 283.405  44
  -1   2  -7 2379.89 322.204  42
  -1   2  -8 43150.4 2233.39  42
  -1   2  -8 40688.9 2090.07  44
   1  -2   9 2065.93 233.135  22
  -1   2  -9 2058.41 354.874  42
  -1   2  -9 2311.93 330.784  44
  -1   2 -10 68.0426 211.719  44
   1  -2  10 293.005 125.501  22
  -1   2 -10 53.3992 182.766  42
  -1   2 -11 35636.8 2002.41  42
  -1   2 -11 32192.4 1803.03  44
  -1   2 -12 48362.2 2643.60  42
  -1   2 -13 75521.8 3634.09  44
  -1   2 -14 66962.1 3211.79  44
   1  -2  15 11405.0 605.459  23
  -1   2 -15 11587.8 722.512  44
  -1   2 -16 2906.72 234.004  11
   1  -2  16 2945.68 233.741  24
  -1   2 -16 3123.86 272.694  44
   1  -2  17 63.4910 48.7228  24
   1  -1 -17 8129.28 425.607  13
  -1   1  16 9834.06 517.387  24
   1  -1 -16 9395.19 572.303  30
  -1   1  15 410.807 118.972  24
   1  -1 -15 655.964 180.684  30
   1  -1 -14 2425.05 285.882  44
   1  -1 -14 2374.23 305.411  30
   1  -1 -13 4153.39 399.383  44
   1  -1 -13 4378.83 554.538  42
  -1   1  13 3648.63 346.594  24
   1  -1 -13 4129.76 424.959  30
  -1   1  12 3093.21 313.964  24
   1  -1 -12 2880.65 447.539  42
   1  -1 -12 2948.09 378.798  30
   1  -1 -12 2984.12 347.977  44
   1  -1 -11 982.919 218.023  44
  -1   1  11 642.641 320.026  46
   1  -1 -10 663.856 246.359  42
  -1   1  10 1156.17 179.795  23
   1  -1 -10 968.626 206.570  29
   1  -1 -10 1112.51 228.097  44
  -1   1  10 1505.03 378.841  46
   1  -1  -9 11580.2 881.047  42
   1  -1  -9 11850.4 728.315  29
   1  -1  -9 11872.9 726.112  44
  -1   1   9 9875.22 928.827  46
  -1   1   8 4448.14 550.207  46
   1  -1  -8 3697.24 339.025  44
   1  -1  -8 4183.08 371.709  29
   1  -1  -8 4034.54 350.645  41
   1  -1  -7 55.3213 134.377  41
   1  -1  -7 86.1282 135.745  44
  -1   1   7 243.673 261.459  46
  -1   1   6 990.576 337.054  46
  -1   1   5 7638.40 660.586  46
  -1   1   4 51212.4 2557.38  46
  -1   1   3 53957.4 2642.03  46
  -1   1   2 144365. 6504.24  46
  -1   1   1 148914. 6644.52  46
  -1   1   0 103.991 139.142  46
  -1   1   0 140.205 96.0749  34
  -1   1  -1 24186.2 1189.83  34
  -1   1  -1 25396.4 1146.11  46
  -1   1  -2 394347. 17180.6  42
  -1   1  -3 381117. 16654.7  42
  -1   1  -4 203054. 8984.43  42
   1  -1   5 979169. 42896.1  46
  -1   1  -5 999999. 43017.9  42
   1  -1   6 243141. 10442.5  46
  -1   1  -6 229714. 10455.9  44
  -1   1  -6 235148. 10563.8  42
  -1   1  -7 35335.5 1769.10  44
  -1   1  -7 32803.4 1860.02  42
  -1   1  -7 36789.1 1736.58  30
  -1   1  -8 6134.33 465.318  30
  -1   1  -8 5661.03 486.901  44
  -1   1  -8 5507.01 560.800  42
  -1   1  -9 90467.8 4184.41  30
  -1   1  -9 90127.8 4230.39  44
  -1   1  -9 88925.1 4419.87  42
  -1   1 -10 85166.5 3985.47  30
  -1   1 -10 83637.0 4018.47  44
  -1   1 -10 85158.0 4246.42  42
  -1   1 -11 125291. 6185.48  42
  -1   1 -11 127104. 5915.89  30
  -1   1 -11 133185. 5969.39  44
  -1   1 -12 85560.0 4031.66  30
  -1   1 -12 84857.9 4304.60  42
  -1   1 -13 12591.6 853.206  44
  -1   1 -13 12213.1 991.530  42
  -1   1 -14 2699.35 342.436  44
  -1   1 -15 982.857 200.149  44
  -1   1 -16 5545.73 391.714  44
  -1   1 -16 5985.67 359.452  11
   1  -1  16 4823.81 333.577  24
   1  -1  17 6407.17 332.471  24
  -1   0  17 169.144 53.9335  24
  -1   0  16 1116.59 137.808  24
   1   0 -16 1002.33 164.553  44
   1   0 -16 849.347 144.026  30
   1   0 -15 4691.66 395.806  30
  -1   0  15 4999.36 363.154  24
   1   0 -15 5469.27 423.363  44
  -1   0  14 19574.0 1082.64  24
   1   0 -14 21003.4 1163.86  30
   1   0 -14 20988.9 1155.15  44
   1   0 -13 38234.5 1973.69  44
  -1   0  13 39083.9 1864.97  23
   1   0 -13 36555.1 2192.57  42
   1   0 -13 38709.4 1990.16  30
   1   0 -12 39210.7 1998.89  44
   1   0 -12 40598.8 2235.12  42
   1   0 -12 36805.2 1997.53  30
  -1   0  12 39012.1 1890.92  23
  -1   0  11 15667.6 1176.85  46
   1   0 -11 15694.9 1123.96  42
  -1   0  11 13775.8 832.063  23
   1   0 -11 16173.9 943.729  44
  -1   0  10-119.339 246.657  46
   1   0 -10 162.029 177.437  44
   1   0  -9 12978.9 839.087  44
  -1   0   9 17300.5 1158.40  46
   1   0  -8 45839.7 2094.21  29
   1   0  -8 40913.8 2115.77  44
  -1   0   8 44404.1 2137.87  37
  -1   0   7 108485. 5207.03  46
  -1   0   6 385389. 17186.3  46
  -1   0   5 85701.2 4128.40  46
  -1   0   4 117439. 5441.93  46
  -1   0   3 6500.01 488.196  46
  -1   0   3 3865.00 338.187  28
  -1   0   2 41928.9 2020.41  28
  -1   0   2 43987.9 2050.40  46
  -1   0   1 24549.9 1231.18  28
  -1   0   1 24580.3 1179.29  46
  -1   0   0 152096. 6758.18  28
  -1   0  -1 105411. 4590.90  34
  -1   0  -1 101857. 4674.21  28
  -1   0  -2 70747.9 3265.90  42
  -1   0  -2 76840.0 3314.50  28
  -1   0  -3 82542.1 3699.56  42
  -1   0  -3 81843.5 3682.96  28
  -1   0  -4 2597.98 271.023  42
   1   0   4 2855.87 277.836  46
   1   0   5 1711.26 262.059  46
  -1   0  -5 1601.47 252.845  42
   1   0   6 11304.7 730.721  46
  -1   0  -6 11337.0 757.165  42
  -1   0  -6 10690.2 644.645  44
  -1   0  -6 9829.14 622.489  30
  -1   0  -7 3668.99 342.605  44
  -1   0  -7 3354.13 328.115  30
   1   0   7 3661.18 403.680  46
  -1   0  -8 403.642 185.329  30
  -1   0  -8-137.812 254.024  42
  -1   0  -8 182.285 191.301  44
  -1   0  -9-29.5805 206.203  44
  -1   0  -9 292.761 182.130  30
  -1   0  -9 319.195 252.300  42
  -1   0 -10 2032.61 406.296  42
  -1   0 -10 2094.21 305.059  30
  -1   0 -10 2067.88 310.729  44
  -1   0 -10 1805.15 275.762   3
  -1   0 -11 2404.66 443.346  42
  -1   0 -11 2570.55 360.914  30
  -1   0 -11 2541.82 373.181  44
  -1   0 -12 62.8806 223.129  42
  -1   0 -13 33.2350 201.931  44
  -1   0 -13 282.819 163.375  30
  -1   0 -14 9099.44 644.085  44
  -1   0 -14 8439.53 612.822  30
   1   0  15 26320.5 1300.36  24
  -1   0 -15 26113.8 1324.75  11
  -1   0 -15 27404.8 1393.91  44
  -1   0 -16 13234.5 712.656  13
  -1   0 -16 13161.6 710.129  11
  -1   0 -16 14652.9 769.484  44
   1   0  16 14560.3 698.547  24
  -1   0 -17 14628.2 692.700  13
  -1  -1  17 12598.4 615.748  24
   1   1 -16 19854.0 1018.46  44
  -1  -1  16 18865.9 923.807  23
  -1  -1  16 20483.4 972.263  24
   1   1 -15 38736.5 1819.14  44
  -1  -1  15 36543.9 1707.27  23
   1   1 -15 35166.7 1759.87  30
  -1  -1  15 35077.3 1737.78  24
   1   1 -14 18256.5 1060.39  44
  -1  -1  14 18174.0 992.031  24
   1   1 -14 18353.4 1032.10  30
   1   1 -13 3228.11 356.319  30
   1   1 -13 2865.78 357.039  44
  -1  -1  13 3088.53 301.756  23
   1   1 -13 2752.53 432.911  42
   1   1 -12-94.3700 193.321  44
   1   1 -12 165.967 228.675  42
   1   1 -11 10951.2 756.450  44
   1   1 -11 11459.5 908.740  42
   1   1 -10 13140.2 776.617  44
  -1  -1  10 9911.75 650.647  22
   1   1  -9 54753.3 2646.55  44
  -1  -1   8 35335.6 1776.39  37
   1   1  -8 34991.9 1762.30  44
  -1  -1   7 105000. 5109.31  46
  -1  -1   7 107783. 4876.85  37
  -1  -1   6 33394.9 1832.29  46
  -1  -1   5 6297.24 527.720  46
  -1  -1   5 5428.68 332.636  10
  -1  -1   4 3996.81 275.167  10
  -1  -1   4 4797.13 421.222  46
  -1  -1   3 5261.48 323.704  10
  -1  -1   2 8621.73 473.828  10
  -1  -1   1 280.178 112.531  10
  -1  -1   0 61660.9 2790.57  10
  -1  -1  -1 77744.5 3488.95  10
  -1  -1  -2 27155.0 1298.05  10
  -1  -1  -3 2665.21 221.462  10
  -1  -1  -4 14467.8 757.597  10
  -1  -1  -4 15666.4 851.705  42
  -1  -1  -5 59496.9 2864.65  42
   1   1   5 59456.4 2827.27  46
  -1  -1  -6 88837.3 4090.00  30
  -1  -1  -6 89530.3 4078.16  44
  -1  -1  -6 90424.8 4249.24  42
  -1  -1  -6 88468.3 4091.93  41
   1   1   6 90739.3 4218.41  46
  -1  -1  -7 83075.3 4002.45  42
  -1  -1  -7 82306.2 3823.18  30
  -1  -1  -7 80633.7 3804.25  44
   1   1   7 84148.7 3980.50  46
  -1  -1  -8 70855.2 3326.92  30
  -1  -1  -8 67413.9 3291.81  44
  -1  -1  -8 72227.6 3532.34  42
  -1  -1  -9 12230.5 798.897  30
  -1  -1  -9 11020.8 929.067  42
  -1  -1  -9 10421.5 735.417   3
  -1  -1  -9 11155.0 766.753  44
  -1  -1 -10 3196.90 388.212  30
  -1  -1 -10 2334.58 343.477   3
  -1  -1 -10 2961.60 489.244  42
  -1  -1 -10 2492.92 336.959  44
  -1  -1 -11 9053.96 688.374  44
  -1  -1 -11 9903.51 906.065  42
  -1  -1 -11 9251.63 717.916  30
  -1  -1 -12 79314.0 3714.77  11
  -1  -1 -13 72505.7 3321.55  11
  -1  -1 -13 73824.5 3417.09  30
  -1  -1 -13 65779.0 3365.06  44
  -1  -1 -14 54058.2 2571.59  44
  -1  -1 -14 51399.5 2495.50  11
  -1  -1 -14 53955.9 2582.16  30
   1   1  14 52481.2 2459.91  24
   1   1  15 21295.7 1059.45  24
  -1  -1 -15 22219.8 1107.02  11
  -1  -1 -15 22448.0 1118.40  13
  -1  -1 -16 3275.90 241.265  13
  -1  -1 -16 2978.36 222.796  11
  -1  -2  17 3107.42 190.560  24
  -1  -2  16 1491.05 142.026  23
  -1  -2  16 1596.17 157.576  24
   1   2 -16 1609.96 195.849  44
  -1  -2  15 116.720 98.1584  23
   1   2 -15 336.917 138.730  44
  -1  -2  15 355.284 123.615  24
   1   2 -14 52.4208 147.062  44
   1   2 -13 149.684 167.999  44
  -1  -2  13 61.3410 132.991  23
   1   2 -12 946.886 285.165  42
  -1  -2  11 573.899 164.614  22
  -1  -2  11 518.837 206.515  38
   1   2 -11 813.566 246.094  44
  -1  -2  10 3734.71 440.976  38
  -1  -2  10 3723.25 350.929  22
   1   2 -10 4539.40 434.325  44
  -1  -2   9 7488.20 597.320  38
   1   2  -9 7585.00 568.395  44
  -1  -2   9 6182.85 472.725  22
  -1  -2   8 19537.0 1149.65  38
  -1  -2   7 136.538 188.615  38
  -1  -2   6 236.584 170.431  38
  -1  -2   6 509.751 108.594  10
  -1  -2   5 10718.2 639.995  38
  -1  -2   5 9493.47 561.043  10
  -1  -2   4 69200.9 3148.19  10
  -1  -2   3 51496.8 2382.35  10
  -1  -2   2 144376. 6426.78  10
  -1  -2   1 89714.2 4059.76  10
  -1  -2   0 3748.42 323.586  10
  -1  -2  -1 25373.6 1284.17  10
  -1  -2  -2 64689.0 3000.06  10
  -1  -2  -3 272462. 12021.4  10
  -1  -2  -4 126847. 5676.76  10
  -1  -2  -4 125933. 5634.49  30
  -1  -2  -5 106130. 4919.95  10
  -1  -2  -5 112767. 4945.05  30
  -1  -2  -5 109859. 4988.77  41
   1   2   6 129896. 5690.81  46
  -1  -2  -6 122707. 5501.14  44
  -1  -2  -6 116992. 5526.74  30
  -1  -2  -6 121152. 5563.25  41
  -1  -2  -7 12575.0 773.747  44
  -1  -2  -7 12382.3 802.363  30
  -1  -2  -7 12693.3 808.174  41
   1   2   8 791.409 261.432  46
  -1  -2  -8 935.387 225.301  11
  -1  -2  -8 476.911 197.327  30
  -1  -2  -8 774.226 227.550   3
  -1  -2  -8 463.615 188.512  44
  -1  -2  -8 537.042 216.193  41
  -1  -2  -9 18924.4 1173.10  30
  -1  -2  -9 19425.1 1126.25  44
  -1  -2  -9 18983.6 1145.64   3
  -1  -2  -9 19639.4 1102.91  11
  -1  -2 -10 29272.8 1727.45  30
  -1  -2 -10 31496.2 1690.91  44
  -1  -2 -10 34198.6 1678.72  11
  -1  -2 -11 2140.36 311.515  11
  -1  -2 -11 2363.74 344.399  30
  -1  -2 -11 2044.60 304.063  44
  -1  -2 -12 14405.3 958.477  30
  -1  -2 -12 14546.9 898.989  44
  -1  -2 -12 13945.1 858.182  11
  -1  -2 -13 4001.85 417.519  30
  -1  -2 -13 3351.88 346.023  13
  -1  -2 -14 1860.02 222.955  11
  -1  -2 -14 1859.88 239.508  13
  -1  -2 -15 174.728 102.172  11
  -1  -2 -15 209.059 114.754  13
  -1  -2 -16 177.244 84.2955  13
  -1  -3  16 14.4621 57.3846  23
  -1  -3  16 42.5264 56.2479  24
   1   3 -15 8006.18 510.899  44
  -1  -3  15 7004.76 489.001  39
  -1  -3  15 7574.73 448.156  23
  -1  -3  15 7716.32 446.481  24
  -1  -3  14 18818.9 1003.29  23
  -1  -3  14 19991.4 1009.09  24
   1   3 -14 19126.7 1077.73  44
   1   3 -13 53896.7 2571.60  44
  -1  -3  13 50682.7 2567.74  45
   1   3 -12 51763.8 2536.38  44
   1   3 -12 49504.7 2678.96  42
  -1  -3  12 51142.3 2449.77  22
   1   3 -11 18882.4 1088.50  44
  -1  -3  11 17344.1 1101.50  38
  -1  -3  11 17513.6 1007.55  22
  -1  -3  10 4949.46 440.205  22
   1   3 -10 5009.41 460.527  44
  -1  -3  10 4160.97 461.531  38
  -1  -3   9 995.160 181.435  18
  -1  -3   9 1167.63 270.990  38
   1   3  -9 1655.77 279.749  44
  -1  -3   9 992.930 209.985  22
  -1  -3   8 30665.8 1635.12  38
   1   3  -8 30251.7 1589.57  44
  -1  -3   8 28292.1 1529.46  22
  -1  -3   8 31670.8 1499.54  18
  -1  -3   7 92156.3 4143.23  38
  -1  -3   7 85558.5 4038.80  22
  -1  -3   6 186592. 8223.49  10
  -1  -3   6 182115. 8278.08  38
  -1  -3   5 114579. 5244.62  45
  -1  -3   5 114221. 5152.50  33
  -1  -3   5 112147. 5171.63  10
  -1  -3   5 117211. 5198.57  38
  -1  -3   4 27699.4 1423.68  10
  -1  -3   4 26508.7 1389.84  33
  -1  -3   4 29404.7 1408.98  38
  -1  -3   4 28567.9 1457.49  45
  -1  -3   3 44701.1 2099.24  33
  -1  -3   3 42648.5 2131.60  10
  -1  -3   3 45251.2 2079.69  38
  -1  -3   3 43433.4 2128.40  45
  -1  -3   2 198.744 156.087  10
  -1  -3   2 483.787 178.964  33
  -1  -3   2 354.173 122.879  38
  -1  -3   2 424.426 124.764  39
  -1  -3   2 328.668 168.604  45
  -1  -3   1 20710.3 1118.12  10
  -1  -3   1 19310.3 1052.41  45
  -1  -3   1 20633.4 1053.81  33
   1   3   0 95441.9 4203.35  34
  -1  -3   0 93413.3 4246.00  33
  -1  -3   0 92197.3 4347.48  10
  -1  -3   0 93688.7 4259.69  45
  -1  -3  -1 83280.2 4008.48  10
  -1  -3  -1 88443.3 3927.57  45
  -1  -3  -1 85785.7 3889.89  33
  -1  -3  -2 26407.7 1260.85  33
  -1  -3  -2 25186.2 1302.83  45
  -1  -3  -2 24604.0 1374.28  10
  -1  -3  -3 31958.4 1498.80  33
  -1  -3  -3 31471.6 1640.82  10
  -1  -3  -3 30306.3 1565.12  40
  -1  -3  -4 10373.5 558.140  33
  -1  -3  -4 10010.6 596.107  30
  -1  -3  -4 10035.5 675.864  10
  -1  -3  -5 28.0405 216.127  41
  -1  -3  -5 171.177 99.9664  33
  -1  -3  -5 147.663 129.813  30
  -1  -3  -5 104.003 128.293  10
  -1  -3  -5 330.977 191.749  40
  -1  -3  -6 529.596 220.630   3
  -1  -3  -6 530.427 208.171  11
  -1  -3  -6 543.702 183.367  30
  -1  -3  -6 332.524 199.786  41
  -1  -3  -6 539.211 164.348  13
  -1  -3  -7 5586.43 498.441  11
  -1  -3  -7 6189.06 544.209  41
  -1  -3  -7 5947.93 443.633   2
  -1  -3  -7 6083.38 526.673  30
   1   3   7 5992.44 645.262  46
  -1  -3  -7 6061.22 476.430  13
  -1  -3  -7 5385.74 511.524   3
  -1  -3  -8 5440.80 523.324  30
  -1  -3  -8 6111.39 528.282  41
  -1  -3  -8 5998.10 492.692  13
  -1  -3  -8 4487.66 473.538   3
   1   3   8 5154.71 649.380  46
  -1  -3  -8 5075.34 478.767  11
  -1  -3  -9 625.650 211.153  13
  -1  -3  -9 192.719 197.393  30
   1   3   9 201.048 246.580  46
  -1  -3  -9 560.582 228.137  41
  -1  -3  -9 198.626 215.778  11
  -1  -3 -10 26479.0 1381.18  13
  -1  -3 -10 25354.2 1363.18  11
  -1  -3 -10 21839.9 1414.35  30
  -1  -3 -11 24206.1 1321.21  13
  -1  -3 -11 23447.9 1307.54  11
  -1  -3 -11 25033.6 1425.78  30
  -1  -3 -12 389.014 188.091  13
  -1  -3 -12 400.258 180.978  11
  -1  -3 -13-17.6391 132.925  15
  -1  -3 -13 378.513 144.170  11
  -1  -3 -13 203.877 139.567  13
  -1  -3 -14 7580.75 470.650  13
  -1  -3 -14 6869.11 435.863  11
  -1  -3 -14 6916.01 429.581  15
  -1  -3 -15 12900.0 680.416  31
  -1  -3 -15 12715.1 637.314  13
  -1  -3 -15 11246.3 595.023  11
  -1  -4  16 14691.4 688.519  23
  -1  -4  15 17044.5 839.106  23
  -1  -4  14 20230.4 1033.15  23
  -1  -4  14 20222.6 1007.26  24
   1   4 -14 21318.1 1090.50  44
  -1  -4  14 20843.8 1115.91  39
  -1  -4  13 9160.14 631.971  45
  -1  -4  13 8506.76 540.824  23
  -1  -4  13 8531.24 518.175  24
  -1  -4  13 7859.59 622.750  39
   1   4 -13 8658.11 600.732  44
  -1  -4  12 4022.39 426.882  45
  -1  -4  12 3514.99 342.389  22
   1   4 -12 3536.95 371.931  44
  -1  -4  11 553.739 237.670  45
  -1  -4  11 291.412 184.810  22
   1   4 -11 268.931 165.874  44
  -1  -4  10 5828.67 440.503  18
  -1  -4  10 6777.91 517.467  22
  -1  -4   9 31416.1 1595.58  18
  -1  -4   9 30028.3 1815.80  45
  -1  -4   9 32219.6 1670.39  22
  -1  -4   9 32875.1 1762.10  38
   1   4  -9 33301.6 1702.84  44
  -1  -4   8 24019.8 1470.39  45
  -1  -4   8 23474.4 1233.81  18
   1   4  -8 24410.3 1326.62  44
  -1  -4   8 21898.3 1283.79  22
  -1  -4   8 26124.1 1406.60  38
  -1  -4   7 10787.6 836.554  45
  -1  -4   7 9624.80 679.733  22
  -1  -4   7 11139.4 758.218  38
  -1  -4   7 10341.9 631.823  18
  -1  -4   6 20564.2 1165.51  10
  -1  -4   6 20413.4 1137.21  22
  -1  -4   6 21063.2 1084.67  18
  -1  -4   6 20996.2 1188.55  38
  -1  -4   6 21036.9 1257.63  45
  -1  -4   5 2023.48 323.265  45
  -1  -4   5 1942.83 265.972  10
  -1  -4   5 2402.48 285.783  22
  -1  -4   5 2253.57 298.900  38
  -1  -4   4-20.5704 135.149  39
  -1  -4   4-57.6096 133.819  10
  -1  -4   4-24.1086 161.660  33
  -1  -4   4 118.378 184.031  45
  -1  -4   3 1138.19 217.381  10
  -1  -4   3 1243.80 252.949  33
  -1  -4   3 1003.89 188.789  39
  -1  -4   3 844.683 238.375  45
  -1  -4   2 188.790 158.007  10
  -1  -4   2 205.295 189.911  33
  -1  -4   2 68.7392 124.260  39
  -1  -4   2 178.479 185.821  45
  -1  -4   1 47090.7 2387.86  33
  -1  -4   1 48463.7 2411.70  45
  -1  -4   1 49237.2 2502.47  10
  -1  -4   1 53187.8 2344.69  39
  -1  -4   0 9125.91 702.635  10
  -1  -4   0 8501.69 590.032  33
  -1  -4   0 8814.00 614.960  45
  -1  -4  -1 22951.8 1184.67  45
  -1  -4  -1 21286.7 1131.24  33
  -1  -4  -1 20328.5 1056.13  31
  -1  -4  -1 22134.1 1292.88  10
  -1  -4  -2 24840.8 1345.75  40
  -1  -4  -2 25393.3 1288.50  33
  -1  -4  -2 25110.4 1252.40  31
  -1  -4  -2 25107.7 1360.48  45
  -1  -4  -2 26655.3 1476.86  10
  -1  -4  -3 389.937 216.053  10
  -1  -4  -3 353.535 159.621  33
  -1  -4  -3 215.214 184.476  40
  -1  -4  -4 5800.41 457.747  11
  -1  -4  -4 5552.94 495.908  40
  -1  -4  -4 5155.05 401.370  13
  -1  -4  -4 5177.41 509.392  10
  -1  -4  -5 58534.7 2793.10  15
  -1  -4  -5 60186.8 2851.76   2
  -1  -4  -5 56737.3 2908.84   3
  -1  -4  -5 60706.1 2875.58  11
  -1  -4  -5 61083.8 2923.45  40
  -1  -4  -5 61481.7 2814.62  13
  -1  -4  -5 58848.6 2940.99  41
  -1  -4  -5 58194.0 2942.93  10
  -1  -4  -6 56947.4 2831.74  41
  -1  -4  -6 57825.0 2694.74  15
  -1  -4  -6 56799.5 2713.75  13
  -1  -4  -6 55989.0 2749.53  11
  -1  -4  -6 54637.6 2702.31   2
  -1  -4  -7 54138.9 2705.45   2
  -1  -4  -7 59971.9 2871.32  41
  -1  -4  -7 55159.3 2733.04  15
  -1  -4  -7 59280.0 2768.84  13
  -1  -4  -7 57190.9 2689.07   4
  -1  -4  -7 57414.1 2792.61  11
   1   4   7 56145.9 3098.69  46
   1   4   8 56980.5 3264.26  46
  -1  -4  -8 59774.3 2789.20   4
  -1  -4  -8 56684.2 2887.19  11
  -1  -4  -8 60144.1 2884.13  15
  -1  -4  -8 59168.6 2951.23  41
  -1  -4  -8 61546.4 2909.83  13
  -1  -4  -9 8536.34 624.330  15
  -1  -4  -9 8966.38 643.445  13
   1   4   9 7660.68 860.820  46
  -1  -4  -9 7525.18 527.055   4
  -1  -4  -9 8838.22 642.233  11
  -1  -4 -10 107.978 193.430  11
  -1  -4 -10 336.690 190.177  13
  -1  -4 -10 131.697 167.744  15
  -1  -4 -11 8432.73 592.750  13
  -1  -4 -11 7826.78 563.955  11
  -1  -4 -12 19092.5 1004.80  11
  -1  -4 -12 18227.7 994.454  15
  -1  -4 -12 18602.3 1022.17  13
  -1  -4 -13 27003.3 1273.96  13
  -1  -4 -13 26128.5 1245.71  11
  -1  -4 -13 23374.0 1228.72  15
  -1  -4 -14 19675.8 997.488  11
  -1  -4 -14 22674.6 1053.21  14
  -1  -4 -14 22874.6 1098.11  31
  -1  -5  15 652.216 77.0263  23
  -1  -5  14 224.407 90.0781  23
  -1  -5  13-129.823 139.182  45
  -1  -5  13-13.3913 107.778  23
   1   5 -13 66.2637 100.616  44
  -1  -5  13 109.203 137.403  39
  -1  -5  13 145.271 89.9473  17
   1   5 -12 763.480 176.848  44
  -1  -5  12 710.643 218.775  39
  -1  -5  12 889.697 233.101  45
  -1  -5  12 972.851 166.586  17
  -1  -5  11 483.258 245.269  45
  -1  -5  11 462.716 244.440  39
   1   5 -11 569.715 184.840  44
  -1  -5  10 15170.2 1036.58  39
   1   5 -10 14682.6 933.890  44
  -1  -5  10 15645.1 1090.92  45
  -1  -5  10 15951.1 887.013  18
  -1  -5  10 17076.0 951.652  22
  -1  -5   9 39644.3 1970.17  22
  -1  -5   9 37952.2 1899.83  18
  -1  -5   8 9173.60 708.739  39
  -1  -5   8 8137.36 570.302  18
  -1  -5   8 8504.27 802.290  45
  -1  -5   8 8864.08 648.119  22
  -1  -5   7 5693.37 439.494  18
  -1  -5   7 5601.63 494.808  22
  -1  -5   7 6125.92 631.918  45
  -1  -5   7 5295.04 517.442  39
  -1  -5   6 3524.15 376.905  22
  -1  -5   6 3851.26 491.652  45
  -1  -5   6 3280.35 320.406  18
  -1  -5   6 3144.59 374.720  39
  -1  -5   6 3266.36 379.988  10
  -1  -5   5 11988.9 759.613  39
  -1  -5   5 9291.27 709.178  22
  -1  -5   5 11849.8 849.404  45
  -1  -5   5 11074.1 796.260  10
  -1  -5   4 58911.8 2918.03  45
  -1  -5   4 60488.3 2913.31  10
  -1  -5   4 55069.5 2779.10  22
  -1  -5   4 58470.3 2782.74  39
  -1  -5   3 82852.6 4131.08  22
  -1  -5   3 86241.1 4008.68   4
  -1  -5   3 91807.9 4268.33  45
  -1  -5   3 95167.1 4143.44  39
  -1  -5   3 103131. 4357.18  10
  -1  -5   2 65462.6 3097.47  10
  -1  -5   2 57542.1 2765.68   4
  -1  -5   2 60284.6 2841.66  12
  -1  -5   2 62480.4 3009.89  45
  -1  -5   2 64023.4 2879.78  39
  -1  -5   1 58855.7 2785.09  45
  -1  -5   1 56858.9 2893.96  10
  -1  -5   1 54694.6 2566.99   4
  -1  -5   1 55452.9 2626.12  12
  -1  -5   0 12655.5 756.757  12
  -1  -5   0 13845.4 895.491  45
  -1  -5   0 13762.2 726.804   4
  -1  -5   0 13480.5 764.439  14
  -1  -5   0 12237.7 673.302   6
  -1  -5   0 14413.7 1011.96  10
  -1  -5   0 12973.7 824.624  11
  -1  -5  -1 4899.22 499.390  45
  -1  -5  -1 5226.14 407.663  12
  -1  -5  -1 5666.42 388.263   4
  -1  -5  -1 5830.88 601.093  10
  -1  -5  -1 6343.57 491.656  11
  -1  -5  -1 4265.90 310.797   6
  -1  -5  -1 5173.15 411.333  14
  -1  -5  -2 38800.6 2043.81  40
  -1  -5  -2 40845.8 1892.72   4
  -1  -5  -2 37582.7 1927.41  14
  -1  -5  -2 38325.8 2187.51  10
  -1  -5  -2 40085.0 1929.61  12
  -1  -5  -2 38215.6 1987.00  11
  -1  -5  -2 39140.2 2041.99  45
  -1  -5  -3 62297.0 3214.75  40
  -1  -5  -3 66818.6 3391.33  10
  -1  -5  -3 66025.3 3190.97  11
  -1  -5  -3 66458.7 3127.76  14
  -1  -5  -3 67967.0 3089.96   4
  -1  -5  -4 48749.5 2585.91  40
  -1  -5  -4 50897.9 2466.69  15
  -1  -5  -4 56051.9 2481.50   4
  -1  -5  -4 53369.4 2722.16  10
  -1  -5  -4 51401.5 2560.47  11
  -1  -5  -4 48921.5 2478.69  31
  -1  -5  -4 49633.8 2617.39  41
  -1  -5  -4 51737.7 2513.63  14
  -1  -5  -5 56937.6 2999.76  31
  -1  -5  -5 62959.1 2992.80  15
  -1  -5  -5 65642.3 2980.24   4
  -1  -5  -5 65170.2 3048.51  14
  -1  -5  -5 59684.7 3156.77  10
  -1  -5  -5 64387.4 3137.33  40
  -1  -5  -5 60276.9 3128.78  41
  -1  -5  -5 67175.6 3090.19  11
  -1  -5  -6 34346.2 1960.88  41
   1   5   6 37869.4 2260.44  46
  -1  -5  -6 37226.4 1826.03   4
  -1  -5  -6 34828.8 1847.84  15
  -1  -5  -6 38936.8 1943.08  11
  -1  -5  -6 34937.5 1890.53  14
  -1  -5  -7 12711.3 782.806   4
  -1  -5  -7 12593.3 817.444  15
  -1  -5  -7 12708.0 910.495  41
   1   5   7 13490.9 1171.60  46
  -1  -5  -7 12100.9 864.142  11
  -1  -5  -8 89.6056 174.677  13
  -1  -5  -8 237.088 182.204  15
  -1  -5  -8 157.670 231.688  11
  -1  -5  -8 36.8177 218.098  41
  -1  -5  -8-21.6850 144.037   4
  -1  -5  -9 1152.38 257.523  11
  -1  -5  -9 1642.61 265.165  15
  -1  -5  -9 1518.76 288.449  41
  -1  -5  -9 1130.48 250.192  13
  -1  -5  -9 1595.86 210.655   4
  -1  -5 -10 3035.93 380.198  31
  -1  -5 -10 3854.75 355.332  15
  -1  -5 -11 2119.16 247.790  11
  -1  -5 -11 2161.94 253.016  15
  -1  -5 -11 2393.37 284.646  14
  -1  -5 -11 3081.79 331.667  31
  -1  -5 -12 2476.31 270.826  31
  -1  -5 -12 2519.36 227.753  11
  -1  -5 -12 2608.10 256.309  14
  -1  -5 -13-19.5022 67.5304  11
  -1  -5 -13 22.1537 100.203  14
  -1  -6  13 17660.2 876.151  17
  -1  -6  13 19795.1 889.557  23
  -1  -6  12 39658.4 1891.50  17
  -1  -6  12 44264.4 2014.75  45
  -1  -6  12 40185.0 1882.29  23
  -1  -6  12 40393.7 1975.48  39
  -1  -6  11 22905.7 1263.27  39
  -1  -6  11 24028.9 1304.08  45
  -1  -6  11 22257.8 1138.27  23
  -1  -6  10 20305.1 1182.99  39
  -1  -6  10 21244.8 1254.01  45
  -1  -6  10 21087.9 1096.72  22
  -1  -6  10 18692.9 1038.72  18
  -1  -6   9 1355.02 363.952  45
  -1  -6   9 937.149 267.474  39
  -1  -6   8 5054.96 608.864  45
  -1  -6   8 5563.63 538.892  39
  -1  -6   8 6563.53 510.312  22
  -1  -6   8 6570.90 472.475  18
  -1  -6   7 21364.7 1332.04  39
  -1  -6   7 24316.5 1313.50  22
  -1  -6   7 24173.8 1502.59  45
  -1  -6   7 23618.4 1250.28  18
  -1  -6   6 63421.3 3210.34  10
  -1  -6   6 63056.3 3045.56  18
  -1  -6   6 67801.3 3133.82  22
  -1  -6   5 60125.5 3076.41  10
  -1  -6   5 59582.1 2889.73  18
  -1  -6   5 62585.0 2975.23  39
  -1  -6   5 61368.1 2962.17  22
  -1  -6   5 60681.9 3117.20  45
  -1  -6   4 38920.9 2226.73  45
  -1  -6   4 44955.4 2283.51  10
  -1  -6   4 42584.9 2102.24  39
  -1  -6   4 39566.4 2081.43  22
  -1  -6   3 8673.86 741.028  45
  -1  -6   3 8117.10 737.219  10
  -1  -6   3 7997.61 497.989   4
  -1  -6   2 54.8955 232.922  10
  -1  -6   2 253.527 289.040  45
  -1  -6   2 175.294 106.037   4
  -1  -6   1 1004.98 309.119  10
  -1  -6   1 536.420 278.980  45
  -1  -6   1 815.991 162.734   4
  -1  -6   1 916.225 219.828  12
  -1  -6   0 17202.8 990.385  12
  -1  -6   0 17510.8 938.126   4
  -1  -6   0 16205.1 1117.93  45
  -1  -6   0 17923.2 1305.66  10
  -1  -6  -1 17587.7 1166.02  40
  -1  -6  -1 18364.4 992.108   4
  -1  -6  -1 19132.3 1344.86  10
  -1  -6  -1 17624.1 1177.96  45
  -1  -6  -1 17938.5 1041.13  12
  -1  -6  -2 9719.83 764.261  40
  -1  -6  -2 8219.83 629.761  12
  -1  -6  -2 9189.10 872.401  10
  -1  -6  -2 9550.68 651.301  14
  -1  -6  -2 8566.83 590.082   4
  -1  -6  -3 695.736 231.094  14
  -1  -6  -3 379.072 200.952   4
  -1  -6  -3 482.392 213.812  12
  -1  -6  -3 529.551 290.797  11
  -1  -6  -3 644.290 261.488  10
  -1  -6  -3 415.049 300.589  40
  -1  -6  -4 1460.09 353.856  10
  -1  -6  -4 1099.61 250.946  14
  -1  -6  -4 1967.72 348.782  11
  -1  -6  -4 1447.36 266.693  12
  -1  -6  -4 1807.67 281.852   4
  -1  -6  -5 1366.17 281.967  14
  -1  -6  -5 1487.20 265.815   4
  -1  -6  -5 1326.69 262.832  12
  -1  -6  -5 1021.33 302.275  11
  -1  -6  -5 1312.93 297.172  10
  -1  -6  -6 696.811 217.286   4
  -1  -6  -6 678.203 264.032  11
  -1  -6  -6 358.362 215.043  14
  -1  -6  -6 195.151 259.916  41
  -1  -6  -6 442.637 233.372  12
   1   6   6 484.539 325.568  46
  -1  -6  -7-35.5247 213.080  41
  -1  -6  -7-32.5692 213.998  14
  -1  -6  -7 219.342 187.952  11
  -1  -6  -7-22.5895 151.500   4
  -1  -6  -7 232.071 205.878  12
  -1  -6  -8 2949.49 368.872  41
  -1  -6  -9 8483.55 543.049   4
  -1  -6  -9 9749.44 645.976  14
  -1  -6  -9 9205.43 614.729  12
  -1  -6  -9 9385.47 611.152  11
  -1  -6 -10 11569.3 671.403  12
  -1  -6 -10 12073.4 697.286  14
  -1  -6 -10 10655.4 646.913  11
  -1  -6 -10 11120.7 601.176   4
  -1  -6 -11 12889.4 668.146  12
  -1  -6 -11 13376.5 693.732  14
  -1  -6 -11 12002.8 717.283  32
  -1  -6 -11 11315.8 635.941  11
  -1  -6 -12 2384.45 180.115  12
  -1  -6 -12 2447.11 191.358  14
  -1  -7  12 1294.01 113.644  17
  -1  -7  11 1002.62 139.719  17
  -1  -7  10 760.958 231.775  45
  -1  -7   9 3679.95 432.804  45
  -1  -7   9 3369.15 289.394  18
  -1  -7   8 4011.67 337.494  18
  -1  -7   8 4438.90 512.753  45
  -1  -7   7 246.550 146.185  22
  -1  -7   7 352.124 264.244  45
  -1  -7   6 815.156 302.687  45
  -1  -7   5 2570.56 311.234  18
  -1  -7   5 3445.46 484.543  45
  -1  -7   4 494.302 277.340  45
  -1  -7   4 638.515 204.621  18
  -1  -7   3 2101.94 404.837  10
  -1  -7   3 2588.01 317.337  18
  -1  -7   3 1950.30 404.379  45
  -1  -7   2 6144.54 682.250  10
  -1  -7   2 5437.14 601.049  45
  -1  -7   2 5980.39 412.912   4
  -1  -7   2 6232.65 497.126  18
  -1  -7   1 17291.6 1203.33  45
  -1  -7   1 18034.1 1202.77  40
  -1  -7   1 20086.1 1396.04  10
  -1  -7   1 19162.8 998.679   4
  -1  -7   0 54607.0 2908.47  45
  -1  -7   0 56051.4 2697.44   4
  -1  -7   0 60082.1 2782.14  12
  -1  -7   0 55408.0 2924.06  40
  -1  -7   0 63386.0 3203.34  10
  -1  -7  -1 15175.3 924.443  12
  -1  -7  -1 17014.6 1253.93  10
  -1  -7  -1 15372.6 878.285   4
  -1  -7  -1 14563.1 1045.97  40
  -1  -7  -2 1142.23 322.945  40
  -1  -7  -2 1499.30 248.669   4
  -1  -7  -2 1051.58 246.375  12
  -1  -7  -3 574.589 289.233  40
  -1  -7  -3 455.210 236.617  41
  -1  -7  -3 382.782 185.240   4
  -1  -7  -3 393.434 187.052  12
  -1  -7  -4 3238.86 337.828   4
  -1  -7  -4 2079.41 350.917  41
  -1  -7  -5 9733.15 724.050  41
  -1  -7  -6 30999.5 1769.01  41
  -1  -7  -6 33794.2 1742.63  12
  -1  -7  -6 36831.4 1799.45  14
  -1  -7  -6 36649.6 1729.30   4
  -1  -7  -7 30671.1 1415.26   4
  -1  -7  -7 30499.5 1492.37  14
  -1  -7  -7 28323.6 1437.35  12
  -1  -7  -7 24485.0 1442.52  41
  -1  -7  -7 26611.7 1485.68  32
  -1  -7  -8 19431.0 964.295   4
  -1  -7  -8 17238.6 1034.36  32
  -1  -7  -8 19587.2 1032.89  14
  -1  -7  -8 19014.3 991.777  12
  -1  -7  -9 7974.50 432.755   4
  -1  -7  -9 7248.47 498.501  32
  -1  -7  -9 7649.32 453.370  12
  -1  -7 -10 330.633 79.6245  12
  -1  -8   9 21760.0 1053.61  17
  -1  -8   8 12187.5 663.204  17
  -1  -8   8 11474.1 640.622  18
  -1  -8   8 12804.0 775.843  45
  -1  -8   7 7980.10 483.669  18
  -1  -8   7 6932.38 579.394  45
  -1  -8   6 120.624 131.874  18
  -1  -8   6 228.953 214.966  45
  -1  -8   6 122.988 94.9278   8
  -1  -8   5 6804.83 591.593  45
  -1  -8   5 6225.72 455.844  18
  -1  -8   4 12731.7 773.080  18
  -1  -8   4 14061.2 924.311  45
  -1  -8   4 13261.4 886.634  40
  -1  -8   3 49422.1 2296.82  18
  -1  -8   3 45136.9 2401.00  40
  -1  -8   3 46686.4 2426.03  45
  -1  -8   2 43244.9 2040.35  18
  -1  -8   2 38576.1 2136.27  40
  -1  -8   1 25503.2 1523.97  40
  -1  -8   1 26713.4 1344.38   4
  -1  -8   1 30431.1 1449.33  18
  -1  -8   0 12316.9 698.672   4
  -1  -8   0 12403.2 741.383  18
  -1  -8   0 12470.3 860.104  40
  -1  -8  -1 708.430 166.967   4
  -1  -8  -1 497.379 230.574  40
  -1  -8  -2 1789.83 235.356   4
  -1  -8  -2 1781.97 321.626  40
  -1  -8  -3 18540.8 995.202   4
  -1  -8  -4 21099.8 1105.05   8
  -1  -8  -4 23042.3 1144.49   4
  -1  -8  -5 22718.7 1126.53   4
  -1  -8  -5 21716.3 1108.51  12
  -1  -8  -6 12231.0 671.422  12
  -1  -8  -6 14064.4 699.474   4
  -1  -8  -7 2427.81 193.746   4
  -1  -9   5 12835.2 656.491  18
  -1  -9   4 5306.69 330.079   8
  -1  -9   4 5625.34 350.581  18
  -1  -9   3 4987.44 334.830   8
  -1  -9   3 4817.66 326.198  18
  -1  -9   2 161.433 105.640  18
  -1  -9   2 13.6816 105.474   8
  -1  -9   1 113.290 77.1972   5
  -1  -9   1 58.3557 117.466   8
  -1  -9   0 133.981 64.3968   4
  -1  -9   0 249.377 118.441   8
  -1  -9  -1 278.963 108.000   8
  -1  -9  -1 290.984 81.4898   4
  -1  -9  -2 75.6548 78.7580   8
  -1  -9  -2 72.6173 69.3605   4
  -1  -9  -3 238.230 78.0234   4
   2 -10   1 272.360 80.1587  18
   2 -10   2 5486.70 318.634  18
   2  -9  -7 6865.28 357.548   4
   2  -9  -6 15470.2 756.547   4
   2  -9  -5 11370.6 645.791  41
   2  -9  -5 10498.5 568.708   4
   2  -9  -4 3859.97 347.585  41
   2  -9  -4 3804.54 280.101   4
  -2   9   3 1030.26 252.637  43
   2  -9  -3 868.498 138.941   4
   2  -9  -3 1085.30 210.818  41
   2  -9  -2 418.725 175.532  40
   2  -9  -2 274.412 111.722   4
  -2   9   2 664.049 249.564  43
   2  -9  -1 1932.25 266.028  40
  -2   9   1 1686.78 363.215  43
  -2   9   0 16348.6 1031.56  43
   2  -9   0 13995.4 873.600  40
  -2   9  -1 15921.2 1048.18  43
   2  -9   1 15244.2 920.990  40
   2  -9   2 4349.10 409.011  40
  -2   9  -2 3543.23 489.730  43
   2  -9   3 3702.43 376.228  40
  -2   9  -3 2587.37 394.332  43
  -2   9  -4 1522.35 298.570  43
   2  -9   5-68.4442 111.706  18
   2  -9   6-79.7293 105.332  18
   2  -9   7 1613.61 151.193  18
  -2   9  -7 1705.57 150.120  25
   2  -8  -9 2561.23 190.774   4
   2  -8  -8 8461.32 534.932  41
   2  -8  -8 7883.15 460.233   4
   2  -8  -7 7310.35 454.355   4
   2  -8  -7 7420.07 538.957  41
   2  -8  -6 1798.93 284.479  41
   2  -8  -6 2216.11 235.985   4
   2  -8  -5 247.967 115.320  19
  -2   8   5 300.226 205.538  43
   2  -8  -5 73.0758 133.435  20
   2  -8  -5 435.193 232.319  41
   2  -8  -5 255.657 148.285   4
   2  -8  -4 4094.71 360.940   4
   2  -8  -4 4109.81 432.626  40
   2  -8  -4 4516.82 354.406  19
  -2   8   4 4236.42 476.052  43
  -2   8   3-40.8535 271.276  43
   2  -8  -3 283.753 202.896  40
   2  -8  -2 32.7830 196.622  40
   2  -8  -1 5142.82 439.745  19
   2  -8  -1 4585.84 467.172  40
   2  -8   0-24.4672 175.251  19
   2  -8   0 134.438 193.938  40
   2  -8   0 280.799 190.234  27
   2  -8   1 1543.43 245.582  19
   2  -8   1 1360.96 274.955  27
   2  -8   2 7594.28 546.933  19
   2  -8   3 107.765 135.392  45
  -2   8  -3 599.502 338.409  43
  -2   8  -4 6800.65 681.646  43
   2  -8   4 6141.87 511.182  45
  -2   8  -5 8452.87 738.948  43
   2  -8   5 9444.16 628.590  22
   2  -8   5 8564.15 645.984  45
   2  -8   6 19008.8 1111.66  45
   2  -8   6 19144.5 1059.61  22
   2  -8   7 23168.0 1310.38  45
   2  -8   7 24860.1 1258.35  22
   2  -8   7 23577.5 1196.29  18
   2  -8   8 18359.3 955.559  18
   2  -8   8 19959.6 1025.66  22
   2  -8   8 19680.4 1094.18  45
   2  -8   9 10374.3 551.722  22
   2  -8   9 10633.0 623.205  45
   2  -8  10 53.6708 102.831  22
   2  -7 -11 90.7226 81.8181  14
   2  -7 -11 158.309 64.8693   4
   2  -7 -10 1596.34 208.641  41
   2  -7 -10 1386.71 178.298  14
   2  -7 -10 939.115 139.499   4
   2  -7  -9 3021.28 330.918  41
   2  -7  -9 3194.08 247.736  20
   2  -7  -9 3279.90 306.691  14
   2  -7  -8 918.953 246.647  41
   2  -7  -8 840.609 202.880  14
   2  -7  -8 467.857 139.954  20
   2  -7  -7 2347.03 357.690  41
   2  -7  -6 415.169 202.310  14
   2  -7  -6 1022.71 200.364  20
   2  -7  -5 11953.2 746.032  20
   2  -7  -5 11878.3 839.999  40
   2  -7  -5 12973.5 816.798  14
  -2   7   5 10659.6 1114.49  46
  -2   7   5 11150.6 853.126  43
   2  -7  -5 12205.2 734.562  19
   2  -7  -4 18588.1 1020.15  20
   2  -7  -4 19768.8 1041.64  19
   2  -7  -4 17947.5 1117.62  40
  -2   7   4 18957.6 1497.18  46
   2  -7  -4 16578.7 993.456  27
   2  -7  -4 15908.8 1038.17  14
   2  -7  -3 53984.5 2480.04  19
   2  -7  -3 50953.5 2431.40  20
   2  -7  -3 48368.2 2441.10  27
  -2   7   3 44198.8 2907.10  46
   2  -7  -2 17608.8 964.506  20
   2  -7  -2 17564.0 1002.52  19
   2  -7  -2 17798.6 1011.50  27
   2  -7  -1 24795.1 1598.20   9
   2  -7  -1 25496.6 1304.78  19
   2  -7  -1 24388.0 1333.83  27
   2  -7  -1 22569.2 1232.41  20
   2  -7   0 12317.6 798.683  19
   2  -7   0 12218.1 747.959  20
   2  -7   0 13792.6 871.237  27
   2  -7   1 2132.16 294.820  19
   2  -7   1 1964.98 328.545  27
   2  -7   1 1866.96 430.459   9
   2  -7   2 11009.1 921.946   9
   2  -7   2 9226.52 636.159  19
   2  -7   2 10698.1 707.723  27
   2  -7   2 9341.72 682.152  45
   2  -7   3 55805.9 2721.73  19
   2  -7   3 60679.7 2785.38  27
   2  -7   3 56405.7 2804.37  22
   2  -7   4 48765.8 2346.58  19
   2  -7   4 49837.5 2370.32  27
   2  -7   4 47705.4 2428.23  22
   2  -7   5 20454.4 1209.75  45
  -2   7  -5 18419.3 1333.16  43
   2  -7   5 21989.8 1200.17  22
   2  -7   5 20222.5 1100.40  27
   2  -7   5 20547.7 1292.63  10
   2  -7   6 19856.3 1191.12  45
  -2   7  -6 17686.5 1236.86  43
   2  -7   6 20597.6 1149.61  22
   2  -7   7 4331.38 468.273  45
   2  -7   7 3988.32 417.850  22
   2  -7   8 291.178 236.858  45
  -2   7  -8 369.372 201.667  35
   2  -7   8 193.590 110.817  18
  -2   7  -9 10854.7 765.986  35
  -2   7  -9 10662.6 625.853  25
   2  -7   9 11590.5 704.406  22
   2  -7   9 11224.2 796.400  45
  -2   7 -10 17216.2 1052.56  35
   2  -7  10 20036.5 1115.58  45
   2  -7  10 18234.3 988.902  22
   2  -7  11 8551.64 518.308  22
   2  -7  11 8450.00 599.891  45
   2  -7  12 5260.42 331.516  22
   2  -6 -13 4869.50 302.494  15
   2  -6 -13 4731.73 282.833  14
   2  -6 -12 9012.77 501.580   4
   2  -6 -12 10066.5 553.037  14
   2  -6 -11 6800.75 467.660  15
   2  -6 -11 6794.49 457.971  14
   2  -6 -10 8938.57 549.494  20
   2  -6 -10 9583.04 633.152  14
   2  -6 -10 10188.4 647.160  15
   2  -6  -9 31.6497 203.726  41
   2  -6  -9 182.924 180.595  15
   2  -6  -9 355.930 177.355  14
   2  -6  -8 22284.5 1167.91  20
  -2   6   8 23004.5 1683.20  46
   2  -6  -8 20305.8 1229.00  15
   2  -6  -8 21849.5 1235.13  14
   2  -6  -8 23605.7 1328.87  41
  -2   6   7 18021.2 1499.76  46
   2  -6  -7 20828.7 1157.02  15
   2  -6  -7 18875.3 1117.03  14
   2  -6  -7 18523.2 1055.12  20
   2  -6  -6 32548.2 1684.15  20
   2  -6  -6 34734.5 1742.28  14
   2  -6  -6 30686.2 1778.69  29
   2  -6  -6 33624.4 1785.53  40
  -2   6   6 32219.3 2186.33  46
   2  -6  -6 33598.4 1744.15  15
   2  -6  -6 32321.9 1648.70  19
   2  -6  -5 34679.9 1661.94  20
   2  -6  -5 32689.0 1647.36  19
   2  -6  -5 28757.7 1591.06  27
   2  -6  -5 32034.3 1697.62  15
   2  -6  -5 33377.7 1696.83  14
   2  -6  -5 30034.8 1739.36  29
   2  -6  -5 33827.8 1749.03  40
  -2   6   5 30972.4 2144.80  46
   2  -6  -5 33459.1 1834.65   9
   2  -6  -4 42826.6 2187.03   9
   2  -6  -4 39363.0 2032.85  40
   2  -6  -4 39845.4 1931.54  27
  -2   6   4 36230.6 2402.00  46
   2  -6  -4 36309.6 1956.60  15
   2  -6  -4 38174.4 1970.19  14
   2  -6  -4 35914.6 2033.23  29
   2  -6  -4 38457.6 1921.59  20
   2  -6  -4 41877.0 1971.31  19
   2  -6  -3 31302.3 1726.08  40
   2  -6  -3 31427.2 1664.01  15
  -2   6   3 28924.1 2033.67  46
   2  -6  -3 34111.3 1674.79  19
   2  -6  -3 34406.7 1687.34  14
   2  -6  -3 25897.4 1688.24  29
   2  -6  -3 32782.4 1628.00  20
   2  -6  -3 40937.7 1982.42   9
   2  -6  -3 33296.9 1664.65  27
   2  -6  -2 5898.09 443.635  20
   2  -6  -2 6658.54 483.502  19
   2  -6  -2 6424.99 667.695   9
  -2   6   2 5275.76 709.238  46
   2  -6  -2 5210.26 462.999  14
   2  -6  -2 5658.18 477.596  27
   2  -6  -1 12362.8 727.831  20
  -2   6   1 11092.7 1026.08  46
   2  -6  -1 12861.2 773.428  19
   2  -6  -1 12683.8 813.179  27
   2  -6   0 18588.4 1042.96  19
   2  -6   0 23536.4 1410.90   9
   2  -6   0 21325.8 1086.50  45
   2  -6   0 17939.9 995.280  20
  -2   6   0 15559.7 1296.60  46
   2  -6   0 19634.6 1115.32  27
   2  -6   1 39824.4 2075.12   9
   2  -6   1 33637.0 1643.97  20
   2  -6   1 33847.7 1681.18  19
   2  -6   1 33869.0 1755.91  27
   2  -6   1 34136.6 1725.34  45
   2  -6   1 32428.4 1741.99  22
   2  -6   2 18776.6 1264.18   9
   2  -6   2 17637.6 974.557  19
   2  -6   2 19094.6 1055.07  27
   2  -6   2 17181.5 1019.82  45
   2  -6   2 18302.8 1058.72  22
   2  -6   2 17761.1 937.945  20
   2  -6   3 1966.95 374.807   9
   2  -6   3 1128.25 244.313  45
   2  -6   3 1559.68 248.260  27
   2  -6   3 1354.83 210.116  19
  -2   6  -3 1338.88 388.896  34
   2  -6   3 1620.20 292.030  22
   2  -6   4-44.7813 199.189   9
   2  -6   4 126.032 128.914  19
   2  -6   4 56.9342 200.208  22
   2  -6   4-21.7802 138.562  27
  -2   6  -4 300.091 256.517  34
   2  -6   4-29.2001 159.078  45
   2  -6   5 801.400 238.315   9
   2  -6   5 355.039 148.912  27
   2  -6   5 710.634 224.081  45
  -2   6  -5 322.775 276.776  34
   2  -6   5 455.675 227.025  22
   2  -6   5 532.146 152.978  19
  -2   6  -6 870.006 398.574  34
   2  -6   6 1136.32 184.160  27
  -2   6  -6 1116.43 334.223  43
   2  -6   6 1081.60 269.154  45
   2  -6   6 1167.61 270.283  22
   2  -6   7 278.981 212.537  22
  -2   6  -7 1017.07 392.598  34
   2  -6   8 380.420 241.204  45
   2  -6   8 587.619 209.677  22
  -2   6  -8 95.4152 339.051  34
   2  -6   9 14836.7 872.095  22
   2  -6   9 13352.0 986.741  45
   2  -6  10 30288.9 1717.87  45
   2  -6  11 5582.38 417.062  22
   2  -6  11 5245.88 526.938  45
  -2   6 -12 1128.05 251.640  35
   2  -6  12 1255.44 192.042  22
   2  -6  12 1032.78 243.483  45
  -2   6 -13 164.869 132.707  35
   2  -6  13 140.438 151.148  45
   2  -6  13 145.964 93.4993  22
   2  -5 -14 11782.6 609.679  14
   2  -5 -14 12295.3 624.068  15
   2  -5 -13 5122.41 357.422  15
   2  -5 -12 1714.65 228.924  15
   2  -5 -11-126.748 181.490  41
   2  -5 -11 166.281 135.158  30
   2  -5 -10 5718.46 474.114  15
   2  -5 -10 4576.59 445.715  30
   2  -5 -10 5439.75 510.781  29
   2  -5  -9 8359.87 622.198  15
  -2   5   9 8396.60 950.017  46
   2  -5  -8 13312.7 875.635  41
  -2   5   8 12119.4 1156.41  46
   2  -5  -8 10902.9 834.551  29
   2  -5  -8 12510.1 812.795  15
   2  -5  -7 3970.23 479.643  29
   2  -5  -7 4672.29 434.571  15
  -2   5   7 3888.47 649.787  46
   2  -5  -6 1405.46 273.507  15
   2  -5  -6 1771.62 318.809  29
  -2   5   6 1274.46 439.919  46
   2  -5  -6 2030.24 257.984  19
   2  -5  -6 1561.30 280.891  40
  -2   5   5 2346.57 494.258  46
   2  -5  -5 2637.63 341.606  40
   2  -5  -5 2698.96 320.675  15
   2  -5  -5 2698.85 295.882  19
   2  -5  -5 3035.57 388.538   9
   2  -5  -5 2470.76 356.046  29
   2  -5  -5 2282.11 259.786  27
   2  -5  -4 2303.21 315.370  40
   2  -5  -4 2272.09 368.383   9
   2  -5  -4 1720.14 319.731  29
  -2   5   4 2510.12 494.800  46
   2  -5  -4 2402.80 268.121  27
   2  -5  -4 2211.08 285.535  19
   2  -5  -4 1986.03 267.470  14
   2  -5  -4 2058.56 273.883  15
   2  -5  -3 2603.96 326.231  40
   2  -5  -3 2067.91 270.444  14
   2  -5  -3 2085.02 264.710  15
   2  -5  -3 2137.96 363.859   9
  -2   5   3 2007.33 443.867  46
   2  -5  -3 2363.46 342.512  29
   2  -5  -3 2430.56 278.886  19
   2  -5  -2 926.852 199.164  15
   2  -5  -2 713.863 176.734  19
   2  -5  -2 905.989 256.870  29
   2  -5  -2 1042.15 289.705   9
  -2   5   2 225.965 264.541  46
   2  -5  -1 8942.20 699.181   9
   2  -5  -1 7750.01 487.038  19
   2  -5  -1 7222.96 447.100  20
  -2   5   1 6226.62 666.740  46
   2  -5  -1 5899.83 502.241  29
   2  -5   0 9603.80 764.801   9
   2  -5   0 8263.98 541.363  19
   2  -5   0 9452.34 569.536  45
   2  -5   1 835.567 173.444  45
   2  -5   1 1005.43 299.874   9
   2  -5   1 942.093 161.235  19
   2  -5   2 18584.2 1116.35   9
   2  -5   2 16249.1 870.913  19
   2  -5   2 16402.8 919.138  45
  -2   5  -2 16307.4 1161.97  34
  -2   5  -2 16378.5 927.272  35
   2  -5   3 2857.29 248.429  19
   2  -5   3 2452.76 296.812  22
   2  -5   3 3539.64 421.831   9
  -2   5  -3 2257.44 429.689  34
   2  -5   3 2834.69 310.416  45
   2  -5   3 3139.10 233.663  20
   2  -5   4 19044.5 1136.95   9
   2  -5   4 17711.3 935.740  19
   2  -5   4 18510.4 1039.88  45
  -2   5  -4 18004.9 1306.27  34
   2  -5   4 18492.3 1025.77  22
   2  -5   5 46185.5 2256.39   9
   2  -5   5 43059.0 2052.69  19
  -2   5  -5 46696.4 2581.41  34
   2  -5   5 43346.6 2075.70  27
   2  -5   5 41773.3 2187.92  45
   2  -5   5 44844.1 2153.25  22
   2  -5   6 80542.9 3760.16  39
   2  -5   6 83230.2 3688.11  19
  -2   5  -6 79877.8 4286.25  34
  -2   5  -6 78686.9 3943.33  43
   2  -5   6 80707.6 3790.09  22
   2  -5   7 43515.3 2115.35  22
  -2   5  -7 39206.0 2582.58  34
  -2   5  -8 18362.5 1572.75  34
   2  -5   8 21140.2 1156.80  22
   2  -5   9 52246.7 2498.96  22
  -2   5  -9 48274.1 3073.77  34
  -2   5 -10 476.004 339.915  34
   2  -5  10 1045.68 221.773  22
   2  -5  11 4333.72 382.626  22
   2  -5  12 14931.4 843.255  22
   2  -5  12 15112.6 1002.23  45
   2  -5  13 24793.9 1242.74  22
   2  -5  13 26222.5 1392.72  45
  -2   5 -14 11012.8 684.275  35
   2  -5  14 11427.4 682.193  45
   2  -5  14 10718.0 561.543  22
   2  -5  15 16570.3 778.330  23
   2  -4 -15 1075.09 130.605  15
   2  -4 -14 1411.61 179.930  15
   2  -4 -14 1683.42 203.502  30
   2  -4 -14 1494.71 144.094  13
   2  -4 -13 45.5974 133.340  30
   2  -4 -13 115.329 82.5241  13
   2  -4 -12 408.783 183.597  30
   2  -4 -11 348.926 132.103  13
   2  -4 -11 424.200 178.438  30
  -2   4  11 968.805 339.610  46
   2  -4 -11 925.423 237.333  29
   2  -4 -10 10111.5 636.927  13
  -2   4  10 11274.5 1062.11  46
   2  -4  -9 32045.4 1766.84  30
   2  -4  -9 35578.0 1796.52  41
   2  -4  -9 34542.3 1831.98  29
  -2   4   9 32265.1 2166.24  46
   2  -4  -8 14901.1 972.923  30
   2  -4  -8 15590.7 1027.43  29
   2  -4  -8 17455.5 1019.55  41
  -2   4   8 16953.0 1324.37  46
   2  -4  -7 2590.02 335.048  30
  -2   4   7 3348.33 553.183  46
   2  -4  -7 3035.21 396.908  29
   2  -4  -6 781.216 207.751  30
  -2   4   6 1088.70 366.495  46
   2  -4  -6 597.166 233.203  29
   2  -4  -5 15083.2 897.555   9
  -2   4   5 14198.4 1140.81  46
   2  -4  -5 13227.6 821.297  30
   2  -4  -5 14071.0 842.839  40
   2  -4  -4 41020.9 2068.63   9
  -2   4   4 40094.5 2310.74  46
   2  -4  -4 40625.3 1991.64  40
   2  -4  -3 163821. 7319.81  40
  -2   4   2 139523. 6521.42  46
  -2   4   1 65675.5 3257.53  46
  -2   4   0 37180.6 1968.31  46
  -2   4  -1 1365.60 194.291  35
   2  -4   2 33130.3 1601.79  45
  -2   4  -3 59850.3 3035.19  34
   2  -4   4 127623. 5972.80   9
  -2   4  -4 131573. 6204.99  34
   2  -4   4 133346. 5855.57  39
   2  -4   5 67880.2 3061.76   9
  -2   4  -5 64257.2 3350.32  34
   2  -4   5 61395.2 2976.81  22
   2  -4   5 64491.0 2955.92  39
  -2   4  -6 67870.5 3548.63  34
   2  -4   6 66768.4 3122.21  22
   2  -4   7 1381.08 234.334  22
  -2   4  -7 1561.53 397.971  34
  -2   4  -7 1601.04 240.230  44
  -2   4  -8 1182.32 408.363  34
   2  -4   8 1945.78 271.348  22
  -2   4  -8 2033.43 285.756  44
  -2   4  -9 3592.93 396.355  44
   2  -4   9 3683.81 353.328  22
  -2   4  -9 2997.83 296.999  25
  -2   4  -9 3468.40 628.999  34
  -2   4 -10 12623.5 1244.29  34
   2  -4  10 13061.6 790.204  22
  -2   4 -11 9563.31 718.454  44
   2  -4  11 10885.3 657.493  22
  -2   4 -12 3799.32 409.373  44
   2  -4  13 1043.10 172.220  22
  -2   4 -13 1351.79 231.363  44
  -2   4 -14 79.0194 136.424  44
   2  -4  15 52.1249 134.987  45
   2  -4  15 157.589 73.4326  23
   2  -3 -16 781.027 109.589  15
   2  -3 -15 527.747 136.584  30
   2  -3 -15 440.862 93.5736  13
   2  -3 -14 8058.74 537.711  30
   2  -3 -14 6702.39 432.654  13
   2  -3 -13 19019.6 1104.63  30
   2  -3 -12 21775.4 1415.41  42
   2  -3 -12 23025.0 1322.05  30
   2  -3 -12 23053.8 1277.99  29
  -2   3  12 23011.5 1605.24  46
  -2   3  12 23915.1 1188.16  24
   2  -3 -11 42585.5 2391.52  42
   2  -3 -11 43228.5 2151.98  21
  -2   3  11 45194.6 2635.70  46
  -2   3  11 45866.2 2127.97  24
   2  -3 -10 25187.7 1595.38  42
  -2   3  10 27622.9 1362.08  24
   2  -3 -10 27767.0 1436.41  41
  -2   3  10 25260.3 1796.08  46
   2  -3 -10 24820.7 1474.30  30
   2  -3 -10 27578.6 1495.55  29
   2  -3 -10 26714.6 1402.91  21
   2  -3  -9 683.602 234.266  42
   2  -3  -9 702.670 208.350  41
   2  -3  -9 789.299 199.537  21
   2  -3  -9 458.179 214.443  29
  -2   3   9 573.592 160.170  24
  -2   3   9 362.614 316.293  46
   2  -3  -8 14494.9 1033.20  42
   2  -3  -8 16529.2 991.639  29
   2  -3  -8 14932.7 923.965  41
  -2   3   8 15468.5 1237.34  46
  -2   3   8 15660.4 852.169  24
   2  -3  -8 16521.4 922.638  21
   2  -3  -7 84574.9 3917.90  41
  -2   3   7 87141.3 4318.03  46
   2  -3  -7 79931.3 4022.82  42
   2  -3  -7 86211.9 3915.83  21
  -2   3   6 71679.2 3690.43  46
   2  -3  -5 106857. 4778.82  40
  -2   3   5 112615. 4790.89  43
  -2   3   4 59595.1 3073.60  46
   2  -3  -4 64419.0 2768.74  40
   2  -3  -4 53745.2 2797.98  42
  -2   3   3 53054.8 2611.38  46
   2  -3  -3 47458.5 2280.31  42
   2  -3  -2 1115.97 122.586  42
  -2   3   2 1027.16 303.484  46
  -2   3   1 51741.9 2589.60  46
  -2   3   0 21056.2 1199.88  46
  -2   3  -1 19775.6 1127.97  46
  -2   3  -1 21587.2 1185.95  34
  -2   3  -2 1461.96 255.327  34
  -2   3  -2 1279.18 208.343  46
  -2   3  -3 241.121 193.530  34
  -2   3  -4 4807.22 478.256  43
  -2   3  -5 10475.3 706.656  43
  -2   3  -5 11009.2 626.243  44
  -2   3  -6 1235.24 334.963  34
  -2   3  -6 1342.74 202.049  44
   2  -3   7 1165.92 186.143  22
  -2   3  -7 1083.92 360.025  34
  -2   3  -7 663.754 190.911  44
  -2   3  -8 6630.42 468.720  25
  -2   3  -8 7301.48 554.575  44
   2  -3   8 6578.86 474.129  22
  -2   3  -8 5929.29 740.566  34
  -2   3  -9 20621.5 1634.21  34
  -2   3  -9 24318.7 1331.97  44
  -2   3  -9 22691.6 1177.59  25
   2  -3   9 22297.1 1195.23  22
  -2   3 -10 30069.3 1653.66  44
   2  -3  10 31100.0 1513.15  22
   2  -3  11 35782.0 1711.27  22
  -2   3 -11 28930.9 2202.50  34
  -2   3 -12 3595.99 429.552  44
  -2   3 -13 126.626 175.129  44
  -2   3 -14 2927.58 330.727  44
  -2   3 -15 12815.7 714.234  44
  -2   3 -15 11374.6 722.164  35
   2  -3  15 12059.3 610.821  23
  -2   3 -16 24988.0 1150.66  11
   2  -3  16 23797.9 1141.15  24
   2  -2 -17 4870.04 265.173  15
   2  -2 -16 26438.7 1256.63  30
   2  -2 -16 27536.4 1199.27  13
  -2   2  16 23875.5 1168.28  24
   2  -2 -15 36827.1 1782.44  30
  -2   2  15 35762.6 1680.56  24
   2  -2 -14 44931.2 2181.01  30
  -2   2  14 43006.5 2050.92  24
   2  -2 -13 9145.75 680.670  30
  -2   2  13 9290.55 575.799  24
   2  -2 -12 214.778 190.592  42
   2  -2 -12 43.1121 146.077  21
  -2   2  12 200.145 132.963  24
  -2   2  12 67.3278 211.821  46
   2  -2 -11 4555.05 544.628  42
  -2   2  11 4797.37 644.414  46
  -2   2  11 4446.90 380.171  24
   2  -2 -11 4708.42 400.304  21
   2  -2 -11 4487.97 425.185  29
   2  -2 -10 16291.6 916.929  44
   2  -2 -10 15924.6 969.955  29
   2  -2 -10 16129.4 1116.94  42
  -2   2  10 15456.2 847.888  23
  -2   2  10 15162.4 879.074  24
  -2   2  10 15124.9 1231.85  46
   2  -2 -10 15775.9 913.004  21
  -2   2   9 4732.91 659.825  46
   2  -2  -9 6341.56 454.905  44
   2  -2  -9 7174.61 485.407  41
   2  -2  -9 5975.34 499.384  29
  -2   2   9 5803.13 405.926  23
   2  -2  -9 5338.94 455.141  21
  -2   2   9 5499.25 429.913  24
   2  -2  -9 5803.90 579.064  42
   2  -2  -8 12788.8 738.953  41
   2  -2  -8 11498.9 730.237  21
  -2   2   8 11203.8 687.866  24
   2  -2  -8 11721.3 693.967  44
  -2   2   8 12670.9 1043.67  46
   2  -2  -7 21404.4 1085.28  41
  -2   2   7 18032.4 1347.48  46
   2  -2  -7 19230.1 1025.55  44
   2  -2  -6 6323.62 447.814  41
  -2   2   5 2412.83 429.849  46
  -2   2   4 17783.1 1191.38  46
  -2   2   3 1183.43 348.686  46
  -2   2   2 776.736 289.976  46
  -2   2   1 83876.8 3962.75  46
  -2   2   0 385277. 16989.2  46
  -2   2  -1 7387.72 473.394  46
  -2   2  -1 7009.84 513.716  34
  -2   2  -2 29252.8 1518.70  34
  -2   2  -3 12076.4 775.277  34
  -2   2  -4 21959.7 1259.47  34
  -2   2  -5 59488.4 2712.99  42
  -2   2  -5 56459.4 2675.23  44
  -2   2  -6 283216. 12911.0  42
  -2   2  -6 298441. 12866.5  44
  -2   2  -7 346358. 15289.9  44
  -2   2  -8 152057. 7334.48  42
  -2   2  -8 165876. 7243.04  44
  -2   2  -9 54001.9 2451.75  44
  -2   2  -9 45407.9 2239.29  25
  -2   2  -9 51218.0 2565.99  42
   2  -2   9 46628.1 2253.11  22
  -2   2 -10 30344.0 1921.67  34
  -2   2 -10 25639.3 1531.88  44
  -2   2 -11 83.8027 251.345  34
  -2   2 -11 118.157 204.619  44
  -2   2 -12 25256.6 1461.91  44
  -2   2 -13 47107.0 2397.29  44
  -2   2 -14 47311.7 2350.71  44
  -2   2 -15 31499.7 1590.08  44
  -2   2 -16 22900.4 1103.31  11
   2  -1 -17 15.3946 44.8644  13
  -2   1  17-3.94418 37.2151  24
   2  -1 -16 738.929 140.263  30
  -2   1  16 499.209 96.5063  24
  -2   1  15 3970.21 293.401  24
   2  -1 -15 3957.63 356.891  30
   2  -1 -14 1382.51 251.849  30
   2  -1 -14 1609.39 228.769  44
   2  -1 -13 14040.5 1028.40  42
  -2   1  13 12810.2 726.470  23
   2  -1 -13 13752.7 868.180  30
  -2   1  13 12308.2 750.111  24
   2  -1 -13 13019.2 807.232  44
   2  -1 -12 163.774 138.584  21
   2  -1 -12 55.4181 222.979  42
  -2   1  12-67.0348 237.869  46
  -2   1  12 54.3717 107.368  23
  -2   1  12 64.7778 135.852  24
  -2   1  11 12885.2 738.695  23
  -2   1  11 12393.2 765.630  24
  -2   1  11 14107.2 1132.31  46
   2  -1 -11 14193.9 834.209  44
   2  -1 -11 11958.3 778.382  21
   2  -1 -11 11606.8 963.122  42
   2  -1 -10 25350.1 1310.54  44
   2  -1 -10 23075.9 1277.83  29
  -2   1  10 24662.8 1233.04  23
  -2   1  10 23960.8 1633.44  46
  -2   1  10 22679.1 1249.17  24
  -2   1   9 67601.9 3027.96  37
  -2   1   9 70063.6 3404.93  46
  -2   1   9 62608.8 2905.21  24
  -2   1   9 64689.9 2880.68  23
  -2   1   8 90334.5 4549.26  46
   2  -1  -7 50900.3 2340.50  41
  -2   1   7 46377.3 2692.66  46
  -2   1   6 211.737 170.229  28
  -2   1   6 370.760 337.095  46
  -2   1   5 26429.9 1445.78  28
  -2   1   5 28710.4 1680.58  46
  -2   1   4 86930.5 4243.02  46
  -2   1   3 248216. 11193.5  46
  -2   1   2 467802. 20637.5  46
  -2   1   1 529831. 23231.2  46
  -2   1   0 4153.11 319.900  46
  -2   1  -1 1024.69 183.610  34
  -2   1  -2 452.400 151.855  34
  -2   1  -3 42560.5 2063.91  34
  -2   1  -4 192420. 8440.23  34
  -2   1  -4 184104. 8455.49  28
  -2   1  -5 208647. 9455.30  42
  -2   1  -5 222545. 9482.97  28
  -2   1  -5 208525. 9396.98  44
  -2   1  -6 28176.7 1536.96  42
  -2   1  -6 30005.5 1409.95  30
  -2   1  -6 27611.0 1453.04  44
  -2   1  -7 543.112 198.771  44
  -2   1  -7 55.9294 120.116  30
  -2   1  -8 2428.11 374.802  42
  -2   1  -8 2599.04 279.822  30
  -2   1  -8 2059.99 324.058  44
  -2   1  -9-51.7934 208.380  42
  -2   1  -9 24.0499 142.428   3
  -2   1  -9-52.7031 149.936  30
  -2   1  -9 33.9581 211.166  44
  -2   1 -10 1603.02 269.136  30
  -2   1 -10 1361.41 319.410  44
  -2   1 -11 6398.11 581.695  44
  -2   1 -11 5432.81 502.740  30
  -2   1 -12 321.467 140.777   1
  -2   1 -12 383.151 218.497  44
  -2   1 -13 1704.07 314.643  44
  -2   1 -14-58.2037 197.099  44
  -2   1 -15 281.557 102.571  13
  -2   1 -15 639.134 175.654  44
  -2   1 -15 439.494 155.484  11
  -2   1 -16-41.8754 92.6330  11
   2  -1  16 116.418 71.0223  24
  -2   0  17 6937.77 357.154  24
   2   0 -16 1745.14 192.074  30
  -2   0  16 2081.17 176.238  24
  -2   0  16 1634.34 131.830  23
  -2   0  15 66.5538 82.2940  23
   2   0 -15 134.291 112.248  44
   2   0 -15 288.136 132.457  30
  -2   0  15 57.1730 98.7926  24
   2   0 -14 12676.1 767.615  44
   2   0 -14 11752.5 773.416  30
   2   0 -13 33737.2 2017.32  42
   2   0 -13 32339.7 1735.89  21
  -2   0  13 35782.4 1747.92  24
  -2   0  13 35501.5 1708.72  23
   2   0 -13 37578.6 1818.61  44
  -2   0  12 53403.9 2513.08  23
  -2   0  12 50074.3 2530.91  24
  -2   0  11 25276.4 1328.10  23
  -2   0  11 29358.4 1800.69  46
  -2   0  11 25027.1 1350.82  24
   2   0 -11 26536.3 1415.56  44
  -2   0  10 17282.9 1007.92  37
  -2   0  10 14844.5 876.651  23
  -2   0  10 17381.9 1286.81  46
   2   0 -10 15724.7 951.071  44
  -2   0   9 4843.20 460.626  37
  -2   0   9 4923.40 631.161  46
  -2   0   9 4586.67 369.160  23
  -2   0   8 9761.49 703.691  37
  -2   0   8 9979.94 910.599  46
  -2   0   7 69113.1 3304.15  37
  -2   0   6 75986.3 3852.44  46
  -2   0   5 48341.7 2577.16  46
  -2   0   4 32556.4 1716.72  28
  -2   0   4 32965.5 1812.45  46
  -2   0   3 6704.04 566.644  28
  -2   0   3 5842.71 543.246  46
  -2   0   2 38850.9 1905.68  46
  -2   0   2 37272.2 1990.82  28
  -2   0   1 664.349 292.284  28
  -2   0   0 1936.62 357.387  28
  -2   0  -1 28.7914 242.674  28
  -2   0  -2 4118.25 421.824  28
  -2   0  -3 30498.4 1503.66  34
  -2   0  -3 32439.0 1611.02  28
  -2   0  -4 5560.39 406.113  34
  -2   0  -4 5829.63 450.937  28
  -2   0  -5 134.311 116.340  34
  -2   0  -5 42.8641 115.836  30
   2   0   5 92.8601 130.675  46
  -2   0  -5 116.404 143.723  44
  -2   0  -6 256.255 132.918  34
  -2   0  -6 408.240 144.403  30
  -2   0  -6 230.253 167.766  44
  -2   0  -7 4808.77 432.179  44
  -2   0  -7 4673.74 397.209  30
  -2   0  -8 8388.01 586.335  30
  -2   0  -8 7501.17 605.023  44
  -2   0  -8 7565.74 547.666   3
  -2   0  -9 45683.3 2332.06  44
  -2   0  -9 47537.6 2300.21  30
  -2   0  -9 43864.6 2250.70   3
  -2   0 -10 17905.6 1147.10  44
  -2   0 -10 17764.5 985.677   1
  -2   0 -10 17590.0 1102.31  30
  -2   0 -10 19066.7 1089.24   3
  -2   0 -11 35652.2 1910.29  30
  -2   0 -11 38555.3 1896.43   3
  -2   0 -11 34616.1 1752.40   1
  -2   0 -11 34463.2 1928.87  44
  -2   0 -12 25819.4 1486.00  44
  -2   0 -13 2164.90 295.678  11
  -2   0 -13 1708.24 308.061  44
  -2   0 -14 2548.62 324.824  44
  -2   0 -14 2546.51 289.266  11
  -2   0 -14 2752.04 268.314  13
   2   0  15 13303.6 695.906  24
  -2   0 -15 12283.4 707.440  13
  -2   0 -16 13130.6 662.518  13
  -2   0 -16 14285.8 699.042  11
  -2  -1  17 3524.53 206.374  24
  -2  -1  16 6177.27 375.655  24
  -2  -1  16 6628.25 362.788  23
   2   1 -16 6997.33 429.084  44
   2   1 -15 11741.7 699.458  30
  -2  -1  15 12326.2 657.379  23
   2   1 -15 12718.9 733.154  44
  -2  -1  15 12430.3 679.012  24
   2   1 -14 13763.7 824.445  30
   2   1 -14 13837.2 837.240  44
  -2  -1  13 5393.75 408.532  23
  -2  -1  13 5407.52 498.011  38
  -2  -1  13 5275.61 424.465  24
   2   1 -13 5415.48 473.429  44
  -2  -1  12 62.8302 115.822  23
  -2  -1  12 23.1501 155.244  24
  -2  -1  11 278.244 149.611  23
   2   1 -11 206.939 188.424  44
  -2  -1  11 302.056 148.272  24
  -2  -1  10 4661.68 355.584  17
  -2  -1  10 3781.81 345.145  23
   2   1 -10 3562.24 398.657  44
  -2  -1   9 488.447 217.689  37
  -2  -1   9 646.972 156.947  17
  -2  -1   8 3343.87 400.736  37
  -2  -1   7 1414.25 297.935  37
  -2  -1   6 9649.20 704.935  37
  -2  -1   5 21088.2 1182.12  37
  -2  -1   4 15046.1 826.711  10
  -2  -1   3 2159.09 240.458  10
  -2  -1   2 64610.6 2993.05  10
  -2  -1   1 33361.4 1641.42  10
  -2  -1   0 103202. 4685.70  10
  -2  -1  -1 141979. 6371.96  10
  -2  -1  -2 39147.6 1912.10  10
  -2  -1  -3 1183.11 201.066  10
  -2  -1  -4 3671.11 289.496  30
  -2  -1  -4 3480.82 291.090  44
  -2  -1  -5 24871.8 1232.91  30
  -2  -1  -5 23577.3 1238.13  44
  -2  -1  -6 107395. 4943.78  30
  -2  -1  -6 110194. 4961.54  44
  -2  -1  -7 130349. 5926.59  30
  -2  -1  -7 130015. 5940.42  44
  -2  -1  -8 138762. 6181.71  30
  -2  -1  -8 133608. 6036.29  26
  -2  -1  -8 134741. 6189.59  44
  -2  -1  -8 134209. 6069.51   1
  -2  -1  -8 134757. 6143.79   3
  -2  -1  -9 26710.7 1528.45  30
  -2  -1  -9 27208.7 1404.99   1
  -2  -1  -9 27752.2 1554.98  44
  -2  -1  -9 28968.2 1515.88   3
  -2  -1 -10 4530.70 457.239  11
  -2  -1 -10 3886.92 346.834   1
  -2  -1 -10 4468.73 478.508  30
  -2  -1 -10 3940.14 448.565   3
  -2  -1 -10 4493.41 472.577  44
  -2  -1 -11 12206.7 811.139  11
  -2  -1 -11 11504.1 824.938   3
  -2  -1 -12 3820.42 398.468  11
  -2  -1 -12 2747.89 371.863  44
  -2  -1 -13 12795.7 840.392  44
  -2  -1 -14 17449.6 934.185  13
  -2  -1 -14 17301.9 954.931  11
  -2  -1 -15 11876.0 655.611  31
  -2  -1 -15 10221.5 605.490  13
  -2  -1 -15 11867.1 633.704  11
  -2  -1 -16 255.520 81.8053  11
  -2  -1 -16 260.500 66.1886  13
   2   2 -16 2061.57 207.335  44
  -2  -2  16 2287.37 170.713  24
  -2  -2  16 2237.13 168.228  23
  -2  -2  15 6869.54 418.039  24
  -2  -2  15 6927.58 415.903  23
   2   2 -15 6886.23 475.877  44
  -2  -2  14 7109.95 458.392  23
  -2  -2  14 6826.26 458.555  24
   2   2 -14 7289.97 528.967  44
  -2  -2  13 5193.29 415.431  23
  -2  -2  13 6284.37 515.313  38
  -2  -2  13 5538.05 426.922  24
   2   2 -13 6279.90 501.670  44
   2   2 -12 1187.45 247.006  44
  -2  -2  12 932.936 250.876  38
  -2  -2  12 719.590 193.628  23
  -2  -2  12 933.031 194.847  24
  -2  -2  11 19385.3 1094.62  23
  -2  -2  11 20914.0 1077.94  17
  -2  -2  11 19322.1 1231.08  38
  -2  -2  11 19757.8 1098.00  24
   2   2 -11 19787.1 1162.15  44
  -2  -2  10 60979.8 2790.09  17
  -2  -2  10 55752.1 2959.94  38
   2   2 -10 58585.8 2871.74  44
  -2  -2   9 47608.0 2587.03  38
  -2  -2   9 51907.7 2429.93  22
  -2  -2   8 69809.2 3560.89  38
  -2  -2   8 74516.2 3383.85  18
  -2  -2   8 73953.5 3415.09  22
  -2  -2   7 35379.2 1839.13  45
  -2  -2   6 22110.2 1293.86  45
  -2  -2   6 24451.6 1254.19  10
  -2  -2   6 25831.4 1356.71  37
  -2  -2   5 15924.9 857.505  33
  -2  -2   5 15725.9 940.000  37
  -2  -2   5 14015.0 878.656  45
  -2  -2   5 15613.8 869.522  10
  -2  -2   4 63611.7 3039.60  33
  -2  -2   4 66258.8 3068.25  38
  -2  -2   4 65169.2 3063.87  10
  -2  -2   4 67281.8 3097.65  37
  -2  -2   3 115848. 5394.98  33
  -2  -2   3 121148. 5410.32  37
  -2  -2   3 118945. 5426.19  10
  -2  -2   3 122461. 5379.04  38
  -2  -2   2 129649. 5867.16  10
  -2  -2   1 178644. 8011.91  10
  -2  -2   0 115200. 5272.30  10
  -2  -2  -1 5210.62 450.954  10
  -2  -2  -2 1082.59 165.952  31
  -2  -2  -2 1206.55 240.936  10
  -2  -2  -2 1309.68 212.479  33
  -2  -2  -3 790.211 168.453  33
  -2  -2  -3 776.563 204.867  10
  -2  -2  -4 25937.3 1454.49  41
  -2  -2  -4 30439.9 1382.41  33
  -2  -2  -4 27966.6 1504.21  10
  -2  -2  -5 66364.9 3283.29  41
  -2  -2  -5 73546.9 3165.12  33
  -2  -2  -5 65841.3 3280.43  10
  -2  -2  -6 64858.0 3168.15   3
  -2  -2  -6 70651.3 3218.64  41
  -2  -2  -6 66311.0 3171.09  44
  -2  -2  -6 65449.3 3184.49  30
  -2  -2  -6 70097.4 3215.60  11
  -2  -2  -7 7208.47 559.818  44
  -2  -2  -7 7035.98 503.616   1
  -2  -2  -7 7077.67 560.810  30
  -2  -2  -7 7444.75 520.514  13
  -2  -2  -7 6164.33 451.109   6
  -2  -2  -7 6913.52 569.424  11
  -2  -2  -7 7114.48 547.164   3
  -2  -2  -7 6276.81 450.561   7
  -2  -2  -8 2438.46 287.698   1
  -2  -2  -8 2864.79 324.706  13
  -2  -2  -8 2736.35 349.090   3
  -2  -2  -8 2647.67 361.949  30
  -2  -2  -8 2557.56 359.801  11
  -2  -2  -8 2832.08 367.594  44
  -2  -2  -9 243.564 219.218   3
  -2  -2  -9 390.683 213.185  30
  -2  -2  -9 320.768 153.601   1
  -2  -2  -9 253.872 179.867  13
  -2  -2  -9 282.747 217.241  11
  -2  -2  -9 215.852 190.348  44
  -2  -2 -10 2479.45 374.111   3
  -2  -2 -10 2605.25 326.855  13
  -2  -2 -10 2877.80 369.271  11
  -2  -2 -11 576.632 222.849  13
  -2  -2 -11 784.396 246.583  11
  -2  -2 -12 2352.94 297.421  32
  -2  -2 -12 2828.97 319.844  13
  -2  -2 -12 1942.54 293.912  11
  -2  -2 -13 831.714 194.647  13
  -2  -2 -13 1097.66 203.232  11
  -2  -2 -14 953.447 169.651  13
  -2  -2 -14 719.654 177.958  31
  -2  -2 -14 814.593 172.361  11
  -2  -2 -15 1604.51 169.100  13
  -2  -2 -15 1791.63 180.634  11
  -2  -3  16 572.021 79.5257  23
  -2  -3  15 475.106 143.253  39
  -2  -3  15 478.803 106.032  23
  -2  -3  15 362.146 83.4271  24
   2   3 -15 412.782 136.427  44
  -2  -3  14 7825.22 479.217  23
  -2  -3  14 7657.79 459.382  24
   2   3 -14 7738.28 530.769  44
  -2  -3  13 19437.5 1015.16  24
   2   3 -13 19658.6 1105.86  44
  -2  -3  12 29225.4 1491.79  17
   2   3 -12 30237.8 1596.32  44
  -2  -3  12 29151.4 1498.57  24
  -2  -3  12 30901.3 1526.03  23
  -2  -3  12 31237.6 1649.47  38
  -2  -3  11 27758.4 1445.58  23
  -2  -3  11 27693.3 1430.41  24
  -2  -3  11 28325.5 1437.09  17
   2   3 -10 946.013 246.830  44
  -2  -3  10 453.015 245.177  38
  -2  -3  10 528.671 167.688  24
  -2  -3  10 937.014 270.265  45
  -2  -3  10 346.246 178.835  22
  -2  -3   9 9658.79 614.906  18
  -2  -3   9 10166.1 786.079  38
  -2  -3   9 8604.90 729.943  45
  -2  -3   9 9473.59 619.549  24
  -2  -3   9 9683.26 658.341  22
  -2  -3   8 193.323 240.672  38
  -2  -3   8 143.585 137.964  18
  -2  -3   8 296.185 139.411  24
  -2  -3   8 448.410 260.618  45
  -2  -3   8 266.483 156.183  22
  -2  -3   7 17062.7 931.529  18
  -2  -3   7 17336.8 1073.55  38
  -2  -3   7 15955.7 1064.34  45
  -2  -3   7 16850.4 967.564  22
  -2  -3   6 17136.5 1070.46  38
  -2  -3   6 18066.8 1008.22  22
  -2  -3   6 18968.5 997.338  33
  -2  -3   6 17661.0 1088.97  45
  -2  -3   6 16876.7 1014.95  10
  -2  -3   6 17554.6 952.705  18
  -2  -3   5 33573.3 1812.58  45
  -2  -3   5 35464.7 1791.50  38
  -2  -3   5 35040.0 1748.24  33
  -2  -3   5 35103.5 1793.16  10
  -2  -3   4 5247.85 470.887  10
  -2  -3   4 5811.94 475.016  33
  -2  -3   4 6190.57 459.819  38
  -2  -3   4 5486.78 473.926  45
  -2  -3   3 1806.47 226.865  38
  -2  -3   3 1403.14 266.968  33
  -2  -3   3 1412.50 269.062  45
  -2  -3   2 5502.54 385.655  39
  -2  -3   2 6223.55 406.583  38
  -2  -3   2 5361.67 450.197  33
  -2  -3   2 5250.86 387.721  31
  -2  -3   2 5116.67 447.291  45
  -2  -3   1 3691.54 361.153  33
  -2  -3   1 3479.84 278.825  39
  -2  -3   1 2949.84 263.756  31
  -2  -3   1 2587.80 312.401  45
  -2  -3   1 3086.17 246.085  32
  -2  -3   0 5687.07 361.600  39
  -2  -3   0 4996.88 421.698  33
  -2  -3   0 5197.14 356.127  32
  -2  -3   0 5106.26 357.142  31
  -2  -3   0 4667.17 428.112  45
  -2  -3  -1 697.816 183.121  40
  -2  -3  -1 533.564 180.375  33
  -2  -3  -1 419.996 195.643  45
  -2  -3  -1 546.659 137.847  31
  -2  -3  -2 6886.74 532.233  41
  -2  -3  -2 6416.77 504.548  40
  -2  -3  -2 7182.84 613.317  10
  -2  -3  -2 7480.75 492.920  33
  -2  -3  -2 7231.25 465.522  31
  -2  -3  -3 6853.44 519.381  40
  -2  -3  -3 6579.35 454.074  31
  -2  -3  -3 6447.33 442.585  33
  -2  -3  -3 7299.21 610.183  10
  -2  -3  -3 5554.59 510.458  41
  -2  -3  -4 60373.9 2911.05  40
  -2  -3  -4 54796.0 2904.52  41
  -2  -3  -4 63045.6 2788.76  33
  -2  -3  -4 60722.5 2998.95  10
  -2  -3  -5 19848.7 1186.33  41
  -2  -3  -5 22290.4 1053.61  33
  -2  -3  -5 20583.0 1051.26   4
  -2  -3  -5 19788.5 1024.65   6
  -2  -3  -5 18724.2 1131.19  11
  -2  -3  -5 21842.4 1227.83  10
  -2  -3  -5 19951.0 1076.48  13
  -2  -3  -5 19105.6 1145.90   3
  -2  -3  -6 846.130 234.108  41
  -2  -3  -6 697.401 212.526   3
  -2  -3  -6 493.962 180.854  13
  -2  -3  -6 372.082 142.416   4
  -2  -3  -6 498.198 129.956   6
  -2  -3  -6 585.548 226.704  11
  -2  -3  -7 839.920 245.866  41
  -2  -3  -7 1102.15 254.505   3
  -2  -3  -7 968.118 183.529   4
  -2  -3  -7 960.405 233.002  13
  -2  -3  -7 1018.71 225.085   2
  -2  -3  -7 818.287 170.098   6
   2   3   7 1012.32 294.800  46
  -2  -3  -7 644.547 264.118  11
  -2  -3  -8 9987.35 684.570   2
  -2  -3  -8 10511.0 768.383   3
  -2  -3  -8 9990.07 761.559  11
  -2  -3  -8 11014.7 737.704  13
  -2  -3  -9 19237.3 1128.09   2
  -2  -3  -9 21885.5 1228.32  13
  -2  -3  -9 21457.4 1281.10   3
  -2  -3  -9 22248.9 1249.57  11
  -2  -3 -10 53779.7 2568.63  13
  -2  -3 -10 49739.2 2561.18  11
  -2  -3 -11 55969.6 2652.36  13
  -2  -3 -11 52835.0 2643.13  11
  -2  -3 -12 18720.7 1036.03  32
  -2  -3 -12 16596.9 976.807  13
  -2  -3 -12 17155.5 982.219  11
  -2  -3 -13 7477.43 542.476  31
  -2  -3 -13 7805.09 491.948  13
  -2  -3 -13 7042.01 480.818  11
  -2  -3 -13 6450.01 477.460  32
  -2  -3 -14 400.500 135.769  31
  -2  -3 -14 458.752 119.998  13
  -2  -3 -14 578.643 126.962  11
  -2  -4  15 3608.23 225.490  23
   2   4 -14 7655.90 475.633  44
  -2  -4  14 6814.78 420.736  23
  -2  -4  14 7591.02 507.405  39
  -2  -4  13 3085.85 261.069  23
  -2  -4  13 2658.02 231.504  17
   2   4 -13 3160.63 305.894  44
  -2  -4  12 390.451 132.389  17
   2   4 -12 496.674 187.583  44
  -2  -4  12 135.272 213.308  39
  -2  -4  11 4679.90 389.154  23
  -2  -4  11 4759.23 402.370  17
   2   4 -11 4915.63 444.888  44
  -2  -4  11 4685.51 479.437  45
  -2  -4  10 3067.68 407.749  38
  -2  -4  10 3114.39 336.691  22
  -2  -4  10 2901.96 396.171  45
   2   4 -10 2422.55 341.469  44
  -2  -4   9 3871.22 483.666  38
  -2  -4   9 3744.60 354.622  18
  -2  -4   9 3620.55 393.569  22
   2   4  -9 4267.34 431.484  44
  -2  -4   9 3918.91 470.365  45
  -2  -4   8 881.263 280.392  38
  -2  -4   8 1527.49 232.433  18
  -2  -4   8 956.799 292.383  45
  -2  -4   8 804.269 230.656  22
  -2  -4   7 6426.73 609.197  38
  -2  -4   7 6774.76 512.928  18
  -2  -4   7 7925.73 573.530  22
  -2  -4   7 7828.88 691.839  45
  -2  -4   6 8402.18 662.558  38
  -2  -4   6 8671.75 569.494  18
  -2  -4   6 8036.58 607.623  33
  -2  -4   6 8033.81 696.053  45
  -2  -4   6 7751.00 599.326  22
  -2  -4   6 8786.94 653.519  10
  -2  -4   5 28079.8 1394.87  18
  -2  -4   5 25862.9 1459.89  33
  -2  -4   5 27375.3 1452.82  39
  -2  -4   5 27560.9 1480.58  38
  -2  -4   5 26706.7 1544.76  45
  -2  -4   5 26624.2 1443.96  22
  -2  -4   5 27822.7 1531.38  10
  -2  -4   4 28112.8 1405.13  39
  -2  -4   4 26184.2 1345.39  18
  -2  -4   4 25775.0 1433.12  33
  -2  -4   4 25936.0 1273.35   4
  -2  -4   4 24522.2 1467.07  45
  -2  -4   4 25059.4 1386.61  22
  -2  -4   4 30403.6 1536.38  10
  -2  -4   3 142.666 206.089  33
  -2  -4   3-51.1246 103.600   4
  -2  -4   3 241.440 147.384  18
  -2  -4   3 126.691 122.605  12
  -2  -4   3 152.907 143.546  39
  -2  -4   3 163.412 221.351  45
  -2  -4   3 38.1145 177.093  10
  -2  -4   2 7206.04 636.382  10
  -2  -4   2 7959.69 511.080  39
  -2  -4   2 6408.54 472.067  18
  -2  -4   2 7601.32 447.187   4
  -2  -4   2 6839.77 568.918  33
  -2  -4   2 7263.38 477.880  12
  -2  -4   2 7291.87 594.551  45
  -2  -4   1 37893.7 1836.41   4
  -2  -4   1 38593.6 1976.60  33
  -2  -4   1 39146.1 1853.56  32
  -2  -4   1 36548.0 1876.91  31
  -2  -4   1 38345.4 1865.87  12
  -2  -4   1 42422.4 1909.62  39
  -2  -4   1 41099.9 1924.47  11
  -2  -4   1 37875.5 2001.31  45
  -2  -4   1 41479.5 2138.00  10
  -2  -4   0 36702.3 1912.35  33
  -2  -4   0 37946.6 1796.89   4
  -2  -4   0 40124.7 1834.71  32
  -2  -4   0 36153.9 1828.70  31
  -2  -4   0 37127.0 1823.25  12
  -2  -4   0 39015.6 1877.07  11
  -2  -4   0 38232.6 1966.87  45
  -2  -4   0 37994.1 2094.62  10
  -2  -4  -1 76668.1 3650.14  40
  -2  -4  -1 78135.5 3608.71  33
  -2  -4  -1 78867.7 3509.90   4
  -2  -4  -1 75241.8 3541.45  31
  -2  -4  -1 75603.8 3528.03  12
  -2  -4  -1 80751.8 3601.44  11
  -2  -4  -1 75728.8 3470.22   6
  -2  -4  -1 76038.1 3677.65  45
  -2  -4  -1 77439.8 3637.48   2
  -2  -4  -1 78679.6 3841.47  10
  -2  -4  -2 54245.9 2967.62  41
  -2  -4  -2 62801.7 2987.06  40
  -2  -4  -2 64623.4 2916.07  33
  -2  -4  -2 64056.1 2884.35  31
  -2  -4  -2 61377.0 2848.06  14
  -2  -4  -2 60509.0 2859.96  12
  -2  -4  -2 59209.1 2788.36   6
  -2  -4  -2 60540.5 2836.74   4
  -2  -4  -2 63703.0 2924.49  11
  -2  -4  -2 65029.2 3179.82  10
  -2  -4  -2 62893.6 2975.45   2
  -2  -4  -3 16689.2 977.248   2
  -2  -4  -3 12853.6 952.876  41
  -2  -4  -3 14772.4 956.583  40
  -2  -4  -3 16370.4 881.434  33
  -2  -4  -3 14695.7 833.174   4
  -2  -4  -3 15231.2 850.165  14
  -2  -4  -3 15994.1 890.026  31
  -2  -4  -3 15712.8 795.398   6
  -2  -4  -3 14842.4 907.356  11
  -2  -4  -3 12572.8 920.830   3
  -2  -4  -3 16264.4 1118.40  10
  -2  -4  -4 3552.57 447.718  41
  -2  -4  -4 4377.49 460.255  40
  -2  -4  -4 5012.25 385.476  33
  -2  -4  -4 3979.92 432.730   2
  -2  -4  -4 4969.91 415.907  31
  -2  -4  -4 4550.74 383.736  14
  -2  -4  -4 4226.31 366.781   4
  -2  -4  -4 4154.54 317.158   6
  -2  -4  -4 4158.59 454.426   3
  -2  -4  -4 4955.37 457.429  11
  -2  -4  -4 4359.55 513.879  10
  -2  -4  -5 7129.22 656.906  41
  -2  -4  -5 9418.63 676.707   2
  -2  -4  -5 8946.46 569.099  33
  -2  -4  -5 8822.43 578.695   4
  -2  -4  -5 8621.16 637.113  31
  -2  -4  -5 8322.07 525.313   6
  -2  -4  -5 8517.22 664.321  11
  -2  -4  -5 8388.85 675.990   3
  -2  -4  -5 8816.31 721.592  10
  -2  -4  -6 28918.7 1625.40  41
  -2  -4  -6 29106.2 1576.65   2
  -2  -4  -6 30704.9 1496.38   4
  -2  -4  -6 27863.8 1586.02  31
  -2  -4  -6 28249.7 1530.22  13
  -2  -4  -6 28469.5 1446.12   6
  -2  -4  -6 27322.2 1605.35   3
  -2  -4  -6 31640.9 1637.18  11
  -2  -4  -7 56769.2 2906.76  41
  -2  -4  -7 57956.5 2833.09   2
  -2  -4  -7 59853.7 2774.05   4
   2   4   7 54299.1 3140.47  46
  -2  -4  -7 58600.3 2851.18  13
  -2  -4  -7 57530.0 2915.19   3
  -2  -4  -7 61946.8 2926.38  11
  -2  -4  -8 61646.3 2968.60   2
  -2  -4  -8 61300.7 2917.08   4
  -2  -4  -8 65004.7 3048.49  13
  -2  -4  -8 61559.3 3068.30  11
  -2  -4  -9 31042.7 1705.77  11
  -2  -4  -9 32500.4 1700.34  13
  -2  -4 -10 19468.8 1135.74  11
  -2  -4 -10 18793.0 1121.15  13
  -2  -4 -10 21494.7 1233.32  31
  -2  -4 -11 2791.64 365.445  31
  -2  -4 -11 3585.53 349.098  13
  -2  -4 -11 3406.51 352.185  11
  -2  -4 -12 516.674 168.430  32
  -2  -4 -12 351.662 131.120  14
  -2  -4 -12 194.605 148.004  11
  -2  -4 -12 391.443 174.284  31
  -2  -4 -13 3860.29 325.697  31
  -2  -4 -13 3816.60 274.493  14
  -2  -4 -13 3443.75 276.683  11
  -2  -4 -14 5706.69 330.947  12
  -2  -5  14 3933.48 233.885  23
  -2  -5  13 1608.51 221.950  39
  -2  -5  13 1363.82 145.392  17
  -2  -5  13 1482.82 151.246  23
  -2  -5  12 992.558 226.871  39
  -2  -5  12 771.646 146.177  17
  -2  -5  12 877.959 147.812  23
   2   5 -12 613.909 155.959  44
  -2  -5  11 3973.10 438.797  39
  -2  -5  11 4225.58 361.227  17
   2   5 -11 3862.86 372.518  44
  -2  -5  11 4832.91 351.933  23
  -2  -5  11 4901.47 444.064  45
  -2  -5  10 25004.2 1513.39  39
  -2  -5  10 28044.9 1530.29  45
   2   5 -10 26704.2 1411.56  44
  -2  -5   9 29843.6 1845.52  39
   2   5  -9 36932.7 1780.07  44
  -2  -5   9 35412.7 1723.14  18
  -2  -5   9 32796.3 1888.87  45
  -2  -5   9 33860.6 1699.58  23
  -2  -5   8 25025.9 1608.89  39
  -2  -5   8 27889.1 1481.15  23
  -2  -5   8 28212.3 1704.05  45
  -2  -5   8 30443.0 1519.33  18
  -2  -5   8 32612.3 1581.94  22
  -2  -5   7 26533.3 1420.11  18
  -2  -5   7 27537.0 1475.79  22
  -2  -5   6 18229.3 1143.28  39
  -2  -5   6 18996.2 1069.77  18
  -2  -5   6 19947.8 1135.70  22
  -2  -5   6 17661.6 1238.06  45
  -2  -5   6 18317.3 1178.61  10
  -2  -5   5 648.793 229.824  39
  -2  -5   5 85.7258 250.748  22
  -2  -5   5 527.866 192.919  18
  -2  -5   5 790.631 254.271  10
  -2  -5   5 584.109 299.028  45
  -2  -5   4 14836.3 911.750  39
  -2  -5   4 15121.8 886.720  18
  -2  -5   4 14750.3 979.593  33
  -2  -5   4 15321.6 1042.84  45
  -2  -5   4 14097.8 788.540   4
  -2  -5   4 15955.6 932.992  22
  -2  -5   4 15126.0 1051.23  10
  -2  -5   3 34369.7 1742.03  39
  -2  -5   3 34368.8 1714.63  18
  -2  -5   3 34072.8 1837.77  33
  -2  -5   3 36400.7 1958.53  10
  -2  -5   3 32175.8 1625.17   4
  -2  -5   3 34160.3 1887.03  45
  -2  -5   2 45034.8 2099.22  39
  -2  -5   2 44806.0 2372.62  10
  -2  -5   2 41645.2 2062.74  18
  -2  -5   2 40220.5 1989.92   4
  -2  -5   2 40164.7 2172.39  33
  -2  -5   2 42639.4 2059.85  12
  -2  -5   2 41539.0 2237.35  45
  -2  -5   1 34622.4 1763.08  18
  -2  -5   1 33363.2 1696.17   4
  -2  -5   1 35017.9 1875.31  33
  -2  -5   1 37577.9 1964.02  45
  -2  -5   1 34291.7 1750.00  12
  -2  -5   1 35854.2 1689.72   6
  -2  -5   1 40059.8 2126.70  10
  -2  -5   0 50521.3 2609.22  40
  -2  -5   0 52216.3 2487.78  18
  -2  -5   0 52915.1 2436.39   4
  -2  -5   0 50605.7 2574.24  33
  -2  -5   0 52607.2 2480.67  12
  -2  -5   0 50149.9 2394.02   6
  -2  -5   0 51426.7 2657.02  45
  -2  -5   0 53157.8 2835.33  10
  -2  -5  -1 49912.6 2405.53   4
  -2  -5  -1 52521.9 2530.78  33
  -2  -5  -1 51969.8 2452.54  32
  -2  -5  -1 49334.3 2617.18  45
  -2  -5  -1 51219.4 2457.91  12
  -2  -5  -1 54231.2 2537.13  11
  -2  -5  -1 50393.0 2357.04   6
  -2  -5  -1 47006.4 2565.87  40
  -2  -5  -1 50486.1 2809.28  10
  -2  -5  -2 638.659 264.079  40
  -2  -5  -2 728.487 235.713  33
  -2  -5  -2 595.089 183.905  31
  -2  -5  -2 1040.28 217.237  14
  -2  -5  -2 1044.87 326.361  10
  -2  -5  -2 599.507 188.161   4
  -2  -5  -2 915.982 200.971  12
  -2  -5  -2 708.628 263.612  11
  -2  -5  -2 923.081 142.527   6
  -2  -5  -3 4754.63 524.480  40
  -2  -5  -3 5862.97 443.654   4
  -2  -5  -3 4805.74 441.662  31
  -2  -5  -3 5317.86 447.771  14
  -2  -5  -3 4829.59 351.796   6
  -2  -5  -3 5008.23 452.316  12
  -2  -5  -3 4756.35 502.281  11
  -2  -5  -3 5281.04 637.062  10
  -2  -5  -4 5146.49 557.649  41
  -2  -5  -4 6738.05 499.152   4
  -2  -5  -4 5326.10 485.382  31
  -2  -5  -4 6436.10 515.294  14
  -2  -5  -4 6051.75 408.112   6
  -2  -5  -4 5808.81 516.767  12
  -2  -5  -4 6253.13 565.478  11
  -2  -5  -4 5253.51 627.651  10
  -2  -5  -4 5551.03 576.253  40
  -2  -5  -5 5027.42 562.664  41
  -2  -5  -5 6515.30 503.881   4
  -2  -5  -5 5806.58 534.344  31
  -2  -5  -5 7225.61 547.918  14
  -2  -5  -5 6069.09 590.041   2
  -2  -5  -5 6541.47 602.489  11
  -2  -5  -5 6536.46 649.944  10
  -2  -5  -6 7198.37 538.272   4
  -2  -5  -6 7211.98 582.074  14
  -2  -5  -6 6953.18 642.690  11
  -2  -5  -6 7145.12 609.225   2
  -2  -5  -7 13075.2 862.731  41
  -2  -5  -7 12880.3 771.043   4
   2   5   7 12305.4 1091.13  46
  -2  -5  -7 9818.19 823.541  31
  -2  -5  -7 12567.5 832.102  14
  -2  -5  -7 12451.4 873.821  11
  -2  -5  -8 1384.22 299.825  31
  -2  -5  -8 1575.16 302.456  14
  -2  -5  -8 1544.86 217.842   4
  -2  -5  -8 1228.87 291.307  11
  -2  -5  -9 458.947 214.272  31
  -2  -5  -9 324.569 207.974  14
  -2  -5  -9 589.557 124.743   4
  -2  -5 -10-58.5216 175.501  32
  -2  -5 -10 221.404 165.329  11
  -2  -5 -10-21.8165 161.591  14
  -2  -5 -10 81.6228 167.217  31
  -2  -5 -11 2023.26 264.140  32
  -2  -5 -11 2243.65 236.160  14
  -2  -5 -11 1716.13 243.240  31
  -2  -5 -11 2144.29 249.265  12
  -2  -5 -11 2145.26 241.587  11
  -2  -5 -12 1534.83 160.665  14
  -2  -5 -12 1519.05 171.973  11
  -2  -5 -12 1572.44 182.784  12
  -2  -5 -13 2928.76 195.981  12
  -2  -6  12 9023.51 492.913  17
  -2  -6  11 15218.1 882.581  39
  -2  -6  11 15045.8 799.133  17
  -2  -6  10 10850.9 657.209  17
  -2  -6  10 10446.8 735.135  39
  -2  -6  10 12140.9 768.829  45
  -2  -6   9 2584.92 273.463  18
  -2  -6   9 2457.70 344.196  39
  -2  -6   9 2571.92 370.511  45
  -2  -6   8 508.453 276.419  45
  -2  -6   8 546.332 239.053  39
  -2  -6   7 2487.71 304.374  18
  -2  -6   7 2130.20 337.478  39
  -2  -6   7 2139.09 427.290  45
  -2  -6   6 7508.62 713.003  45
  -2  -6   6 7554.40 606.826  39
  -2  -6   6 7404.92 557.693  18
  -2  -6   5 7419.52 696.247  45
  -2  -6   5 7467.47 548.910  18
  -2  -6   5 6860.07 576.916  39
  -2  -6   5 5805.35 616.258  10
  -2  -6   4 3181.07 356.204  18
  -2  -6   4 3682.87 488.748  10
  -2  -6   3 105.908 170.320  18
  -2  -6   3 16.7840 105.625   4
  -2  -6   3 282.627 221.033  10
  -2  -6   2 378.309 188.801  18
  -2  -6   2 251.389 123.551   4
  -2  -6   2 316.794 106.946   6
  -2  -6   2 489.544 266.274  10
  -2  -6   1 767.502 179.872   4
  -2  -6   1 1320.90 367.327  10
  -2  -6   1 881.259 227.392  12
  -2  -6   1 927.187 157.400   6
  -2  -6   1 986.222 228.430  18
  -2  -6   0 1433.25 262.913  18
  -2  -6   0 1748.38 232.453   4
  -2  -6   0 1837.78 286.694  12
  -2  -6   0 1719.94 200.238   6
  -2  -6   0 1643.96 407.025  10
  -2  -6  -1 91.0042 91.0132   6
  -2  -6  -1 66.2876 149.665   4
  -2  -6  -1 53.9749 165.881  12
  -2  -6  -1-69.4029 228.006  10
  -2  -6  -2 7300.81 535.208   4
  -2  -6  -2 6958.58 572.746  12
  -2  -6  -2 7388.23 810.500  10
  -2  -6  -3 28292.1 1671.71  40
  -2  -6  -3 28726.2 1578.47  32
  -2  -6  -3 31066.4 1548.12   4
  -2  -6  -3 30046.6 1582.59  12
  -2  -6  -3 28825.0 1645.98  11
  -2  -6  -3 28423.6 1846.98  10
  -2  -6  -4 29664.7 1527.13   4
  -2  -6  -4 27773.0 1569.00  32
  -2  -6  -4 31199.4 1556.22  14
  -2  -6  -4 29211.9 1552.71  12
  -2  -6  -4 27494.9 1608.87  11
  -2  -6  -4 25504.0 1717.79  10
  -2  -6  -5 23638.9 1337.91   8
  -2  -6  -5 22085.0 1430.34  32
  -2  -6  -5 28776.0 1442.33  14
  -2  -6  -5 26846.7 1386.78   4
  -2  -6  -5 27729.7 1437.63  12
  -2  -6  -5 26523.3 1492.87  11
  -2  -6  -6 3852.47 444.317  32
  -2  -6  -7 414.234 240.669  32
  -2  -6  -7 136.439 183.134  14
  -2  -6  -7 120.400 141.328   4
  -2  -6  -7 84.2842 197.728  12
  -2  -6  -7 299.247 242.575  11
  -2  -6  -8 1992.11 301.271  32
  -2  -6  -8 2183.62 281.696  14
  -2  -6  -8 2038.76 225.177   4
  -2  -6  -8 2416.24 300.607  12
  -2  -6  -8 1731.73 285.949  11
  -2  -6  -9 20988.2 1056.72  12
  -2  -6  -9 18006.5 954.307   4
  -2  -6  -9 21603.4 1052.09  14
  -2  -6  -9 19740.6 1050.18  11
  -2  -6  -9 18803.5 1085.24  32
  -2  -6 -10 27260.5 1373.83  32
  -2  -6 -10 26863.1 1308.63  14
  -2  -6 -10 28459.8 1332.62  12
  -2  -6 -10 26083.7 1315.01  11
  -2  -6 -11 30549.7 1419.13  12
  -2  -7  11 90.3470 60.2721  17
  -2  -7  11 142.143 49.9060   6
  -2  -7  10 1004.49 120.450   6
  -2  -7  10 1286.94 150.107  17
  -2  -7   9-14.5441 112.904  17
  -2  -7   9-69.5425 160.040  45
  -2  -7   8 2793.35 274.273  18
  -2  -7   8 3685.15 304.377  17
  -2  -7   8 3091.71 390.913  45
  -2  -7   7 5109.54 398.978  18
  -2  -7   7 5194.99 530.315  45
  -2  -7   6 9079.99 560.728  18
  -2  -7   6 7461.96 494.253   8
  -2  -7   6 7605.74 486.902   6
  -2  -7   6 7886.29 692.090  45
  -2  -7   5 6968.51 502.366  18
  -2  -7   5 6130.25 414.987   6
  -2  -7   5 6252.46 623.350  45
  -2  -7   4 12773.1 721.498   6
  -2  -7   4 15542.0 1019.61  45
  -2  -7   3 6139.35 631.221  45
  -2  -7   2 1491.51 315.003  40
  -2  -7   2 1075.19 336.613  45
  -2  -7   1 9440.95 745.226  40
  -2  -7   0 17717.3 1131.00  40
  -2  -7  -1 21929.0 1323.53  40
  -2  -7  -2 29871.9 1663.41  40
  -2  -7  -3 29103.6 1529.47  12
  -2  -7  -4 5576.04 428.082   4
  -2  -7  -4 4374.04 381.966   8
  -2  -7  -4 5256.94 442.088  12
  -2  -7  -5 195.873 137.272   4
  -2  -7  -5 530.494 200.994  12
  -2  -7  -5 370.645 119.869   8
  -2  -7  -6 8962.79 547.537   4
  -2  -7  -6 8715.31 586.826  12
  -2  -7  -7 13375.5 673.091   4
  -2  -7  -7 13018.9 717.416  12
  -2  -7  -8 21167.2 1024.41  12
  -2  -7  -8 19953.7 974.379   4
  -2  -7  -9 13890.0 685.582  12
  -2  -8   8 21002.6 993.071   5
  -2  -8   8 21788.9 1008.89  17
  -2  -8   7 22963.7 1103.60  17
  -2  -8   6 7985.92 442.449   8
  -2  -8   6 8589.70 484.947  17
  -2  -8   5 120.690 99.2687   8
  -2  -8   5 136.089 120.949  18
  -2  -8   4 1415.26 184.457   8
  -2  -8   4 1352.93 198.393  18
  -2  -8   3 8394.74 538.299  18
  -2  -8   3 8606.82 549.641   8
  -2  -8   2 15932.8 802.276   4
  -2  -8   2 14967.4 851.621  18
  -2  -8   2 16563.1 899.332   8
  -2  -8   1 20070.5 1035.54   4
  -2  -8   1 22501.3 1144.05   8
  -2  -8   0 16367.8 878.073   8
  -2  -8   0 14003.9 793.791   5
  -2  -8   0 14757.3 786.071   4
  -2  -8  -1 1861.04 241.595   8
  -2  -8  -1 1571.74 192.604   4
  -2  -8  -2 264.009 125.335   4
  -2  -8  -2 33.2551 123.309   8
  -2  -8  -3 819.403 149.128   8
  -2  -8  -3 1103.93 169.260   4
  -2  -8  -4 1796.26 195.660   4
  -2  -8  -5 168.282 89.8445   4
  -2  -8  -6-20.3305 65.8571   4
   3 -10   0 1127.05 116.965  18
   3 -10   1 49.1232 71.0851  18
   3  -9  -7 353.756 63.8264   4
   3  -9  -6 2728.30 188.358   4
   3  -9  -5 3876.15 308.707  41
   3  -9  -5 3406.83 239.677   4
   3  -9  -4 1916.76 240.984  41
   3  -9  -4 1987.07 179.526   4
  -3   9   3 2231.25 310.885  43
   3  -9  -3 2517.07 227.938  19
   3  -9  -3 2184.91 190.399   4
   3  -9  -2 208.430 127.941  19
   3  -9  -2 145.409 124.391  40
  -3   9   2-118.694 238.820  43
   3  -9  -1 1422.09 217.761  40
   3  -9  -1 1112.28 190.415  19
  -3   9   1 1393.90 306.887  43
   3  -9   0-82.0337 142.923  40
  -3   9   0 105.990 243.913  43
  -3   9  -1 1287.15 326.853  43
   3  -9   1 1361.31 228.459  40
   3  -9   2 108.674 162.437  40
  -3   9  -2 274.102 243.239  43
   3  -9   3 151.744 153.907  40
  -3   9  -3 31.2203 209.400  43
   3  -9   4-42.0981 149.386  40
  -3   9  -4-53.7838 171.080  43
   3  -9   5 1432.36 170.246  18
   3  -9   6 26.5146 75.4505  18
  -3   9  -6 58.6368 85.4393  25
  -3   9  -7 98.4152 71.4070  25
   3  -8  -9 862.926 104.174   4
   3  -8  -8 324.412 87.3876  20
   3  -8  -8 47.9334 118.823  41
   3  -8  -8 327.161 100.944   4
   3  -8  -7-36.5509 94.5729  20
   3  -8  -7 147.247 153.222  41
   3  -8  -6 1101.78 170.491  20
   3  -8  -6 1008.06 229.463  41
   3  -8  -6 908.479 137.056  19
  -3   8   5 4126.14 427.435  43
   3  -8  -5 4006.10 326.692  19
   3  -8  -5 4650.82 351.585  20
   3  -8  -4 4993.86 384.225  19
   3  -8  -4 4156.28 348.806  27
  -3   8   4 3578.71 446.491  43
   3  -8  -4 5211.67 385.711  20
   3  -8  -3 1167.66 239.554  40
  -3   8   3 1411.41 338.945  43
   3  -8  -2 1915.18 300.228  40
  -3   8   2 1403.26 381.688  43
   3  -8  -1 5862.31 508.241  40
  -3   8   1 6279.14 655.272  43
   3  -8   0 12461.5 855.171  40
   3  -8   0 14276.4 865.167  27
   3  -8   0 14024.8 831.028  19
  -3   8   0 13604.8 1052.21  43
   3  -8   1 22042.5 1223.05  19
   3  -8   1 24373.2 1282.16  27
  -3   8  -1 22689.7 1502.58  43
  -3   8  -2 24807.5 1575.45  43
   3  -8   3 4170.81 395.504  22
  -3   8  -3 3483.21 510.692  43
   3  -8   4 101.524 144.149  27
   3  -8   4 73.2736 167.071  22
  -3   8  -4 135.298 311.379  43
  -3   8  -5 1931.86 363.896  43
   3  -8   5 2052.08 291.265  22
   3  -8   6 14421.2 843.102  22
   3  -8   7 16894.0 861.485  18
   3  -8   7 16748.4 927.282  22
  -3   8  -8 19216.7 958.771  25
   3  -8   8 18328.2 987.763  22
  -3   8  -9 8663.60 490.319  25
   3  -8   9 10251.2 551.952  22
   3  -8  10 4921.89 315.013  22
   3  -7 -11 1158.70 117.962   4
   3  -7 -10 7863.99 451.903  20
   3  -7 -10 9575.44 527.372  41
   3  -7  -9 16001.0 831.827  20
   3  -7  -9 17779.3 935.109  41
   3  -7  -9 15798.7 847.666  14
   3  -7  -8 7746.92 468.189  20
   3  -7  -8 6990.78 547.583  41
   3  -7  -8 6395.76 460.491  14
   3  -7  -7 5614.84 398.601  19
   3  -7  -7 6031.08 524.270  41
   3  -7  -6 644.003 173.644  20
   3  -7  -6 981.445 215.598  29
   3  -7  -5 68.3111 149.637  20
   3  -7  -5 125.695 178.824  29
   3  -7  -5 76.2871 121.367  27
  -3   7   5 36.6671 219.937  43
   3  -7  -5 68.6539 163.875  19
   3  -7  -4 7135.85 509.571  20
   3  -7  -4 6501.70 545.002  40
   3  -7  -4 7102.56 530.140  19
   3  -7  -4 5744.90 464.825  27
  -3   7   4 6116.75 791.915  46
   3  -7  -4 6668.30 646.347   9
  -3   7   4 6628.43 640.764  43
   3  -7  -3 40547.2 2042.74  20
   3  -7  -3 45819.0 2365.50   9
   3  -7  -3 41725.8 2093.84  19
  -3   7   3 42225.8 2291.72  43
   3  -7  -3 40072.8 2115.73  40
   3  -7  -3 42185.8 2066.22  27
   3  -7  -2 33017.3 1680.83  20
   3  -7  -2 36350.7 2027.62   9
   3  -7  -2 33921.7 1736.07  19
   3  -7  -2 32668.0 1728.68  27
   3  -7  -1 20609.0 1138.96  20
   3  -7  -1 23009.5 1498.46   9
   3  -7  -1 21604.3 1196.56  19
   3  -7  -1 22015.5 1238.54  27
   3  -7   0 18797.2 1332.10   9
   3  -7   0 17499.7 998.481  19
   3  -7   0 16973.1 1047.45  27
   3  -7   0 16594.9 936.901  20
   3  -7   1 1173.51 187.859  20
   3  -7   1 866.851 254.605  27
   3  -7   1 445.260 310.652   9
   3  -7   1 903.145 223.967  19
   3  -7   1 1321.20 262.625  22
   3  -7   2 2717.84 315.163  19
   3  -7   2 2770.61 357.078  27
   3  -7   2 2785.72 373.216  22
   3  -7   3 7319.43 731.625   9
   3  -7   3 6692.40 498.986  19
   3  -7   3 7146.35 553.513  27
   3  -7   3 6856.99 584.115  22
   3  -7   4 18826.2 1048.32  19
   3  -7   4 19936.3 1095.85  27
   3  -7   4 20259.5 1168.73  22
   3  -7   4 21692.5 1346.56   9
  -3   7  -4 16565.7 1306.81  43
   3  -7   5 15489.8 831.834  19
   3  -7   5 14649.6 843.481  27
   3  -7   5 13371.1 901.478  22
  -3   7  -5 12998.9 1043.02  43
  -3   7  -6 19419.7 1268.33  43
   3  -7   6 21105.6 1173.54  22
   3  -7   6 19780.0 1161.34  45
   3  -7   7 4964.45 464.581  45
  -3   7  -7 4224.39 469.864  35
  -3   7  -8 323.289 145.725  25
   3  -7   8 480.936 215.919  45
  -3   7  -8 343.032 201.294  35
   3  -7   8 548.342 192.641  22
   3  -7   9 1166.33 218.384  22
  -3   7  -9 922.318 237.764  35
  -3   7  -9 1007.13 167.228  25
   3  -7   9 1250.59 267.556  45
  -3   7 -10 383.562 172.010  35
   3  -7  10 322.005 147.932  22
  -3   7 -10 271.184 91.8747  25
   3  -7  10 401.303 173.937  45
   3  -7  11 194.896 119.758  22
   3  -7  12 242.536 77.8175  22
   3  -6 -13 5016.22 292.083  15
   3  -6 -12 15056.4 719.315  15
   3  -6 -12 12649.2 663.907  14
   3  -6 -11 5600.53 354.979  20
   3  -6 -11 5959.98 410.522  15
   3  -6 -11 5973.29 374.982  14
   3  -6 -10 3484.85 283.947  20
   3  -6 -10 4288.85 374.120  41
   3  -6 -10 3433.98 309.328  14
   3  -6 -10 4159.34 351.044  15
   3  -6  -9 5139.00 453.650  41
   3  -6  -9 4940.24 465.461  29
   3  -6  -8 257.717 205.229  41
   3  -6  -8 132.472 179.768  15
   3  -6  -8 426.920 211.506  29
   3  -6  -7 359.848 224.758  15
   3  -6  -7 139.870 188.157  29
   3  -6  -7 480.732 155.504  19
  -3   6   7 256.174 303.342  46
   3  -6  -6 9615.44 656.334  19
   3  -6  -6 11070.8 728.311  15
  -3   6   6 9486.53 1027.21  46
   3  -6  -5 12445.9 865.437   9
   3  -6  -5 10698.1 737.503  40
   3  -6  -5 10810.5 714.655  19
  -3   6   5 10981.0 1088.80  46
   3  -6  -5 11201.4 741.437  15
   3  -6  -5 11038.3 792.587  29
  -3   6   5 9620.57 785.831  43
   3  -6  -5 9846.79 654.710  27
   3  -6  -4 29.2293 161.956  40
   3  -6  -4 370.908 224.425   9
   3  -6  -4 244.320 174.906  19
   3  -6  -4 80.6272 178.705  15
   3  -6  -4 473.717 226.834  29
   3  -6  -4 272.641 165.819  27
  -3   6   4 165.738 272.421  43
   3  -6  -3 288.000 181.118  40
   3  -6  -3 981.975 310.025   9
   3  -6  -3 780.024 259.669  29
   3  -6  -3 639.011 200.638  19
  -3   6   3 1044.07 381.758  46
  -3   6   3 750.362 333.325  43
   3  -6  -2 1647.53 221.903  20
   3  -6  -2 1355.85 249.690  40
   3  -6  -2 1245.80 350.651   9
   3  -6  -2 1741.85 266.975  19
  -3   6   2 1159.19 386.304  46
  -3   6   2 1542.39 381.667  43
   3  -6  -1 392.655 146.174  20
   3  -6  -1 382.129 192.962  19
   3  -6  -1 109.470 280.057   9
   3  -6   0 69.2072 116.021  20
   3  -6   0 57.2986 277.061   9
  -3   6   0 316.178 393.478  43
   3  -6   0-67.7703 164.549  19
   3  -6   1 307.852 127.741  20
   3  -6   1 628.483 297.204   9
   3  -6   1 363.265 160.381  19
  -3   6  -1 661.463 387.998  43
   3  -6   2 260.077 113.499  20
   3  -6   2 324.606 267.057   9
   3  -6   2 543.371 170.371  19
  -3   6  -2 906.798 398.897  43
   3  -6   3 2453.97 267.564  19
   3  -6   3 2537.33 419.296   9
  -3   6  -3 2724.62 347.011  35
   3  -6   3 2452.86 355.534  22
  -3   6  -3 1835.02 473.603  43
   3  -6   4 16046.1 1062.26   9
   3  -6   4 13180.9 778.533  19
   3  -6   4 13693.2 830.769  27
   3  -6   4 13955.5 883.858  22
  -3   6  -4 12423.7 1060.27  43
  -3   6  -4 14283.6 931.239  35
   3  -6   5 20329.4 1204.71   9
   3  -6   5 17800.9 957.511  19
  -3   6  -5 17971.6 1134.33  35
   3  -6   5 18694.6 998.408  27
  -3   6  -5 17318.1 1248.12  43
  -3   6  -5 16013.7 1402.69  34
   3  -6   5 15434.3 1022.65  45
   3  -6   5 19434.5 1089.92  22
   3  -6   6 147.409 201.625  22
  -3   6  -6 273.599 286.851  34
   3  -6   6 16.7209 113.276  19
  -3   6  -7 2290.13 535.868  34
   3  -6   7 2378.24 352.604  45
  -3   6  -7 2004.68 353.432  35
   3  -6   7 2045.46 322.236  22
  -3   6  -8 5994.39 618.296  35
   3  -6   8 7072.61 618.520  45
   3  -6   8 7287.00 555.246  22
  -3   6  -9 14490.8 1005.31  35
   3  -6   9 14181.8 968.634  45
  -3   6 -10 24230.6 1521.12  35
   3  -6  10 27089.9 1392.11  22
  -3   6 -10 26181.9 1334.23  25
  -3   6 -11 43508.7 2346.05  35
   3  -6  11 47593.1 2211.58  22
   3  -6  11 48112.6 2342.96  45
  -3   6 -12 19935.7 1186.60  35
   3  -6  12 23269.6 1192.88  45
   3  -6  12 21791.0 1082.17  22
   3  -6  13 949.404 115.069  22
   3  -5 -14 1945.23 158.443  15
   3  -5 -13-23.9436 94.3863  15
   3  -5 -13 177.852 77.3895  14
   3  -5 -12 1030.91 179.125  15
   3  -5 -12 822.099 143.061  14
   3  -5 -11 3837.47 380.731  29
   3  -5 -10-25.3285 148.067  41
   3  -5 -10-70.6377 174.395  15
   3  -5 -10 32.0855 187.566  29
   3  -5  -9 4925.92 450.733  41
   3  -5  -9 3967.97 405.060  15
   3  -5  -9 4540.10 465.726  29
  -3   5   9 4142.19 656.842  46
   3  -5  -8 967.349 219.146  15
  -3   5   8 1025.97 407.749  46
   3  -5  -8 1038.80 190.390  19
   3  -5  -7 4581.17 419.892  15
   3  -5  -7 4029.70 460.994  29
   3  -5  -7 4241.96 380.243  19
  -3   5   7 5447.90 733.521  46
   3  -5  -6 7848.20 630.123   9
   3  -5  -6 7572.71 574.330  15
   3  -5  -6 7129.60 621.427  29
   3  -5  -6 7752.05 549.214  19
  -3   5   6 6602.47 851.373  46
   3  -5  -5 12942.1 919.909   9
   3  -5  -5 13724.2 853.733  40
  -3   5   5 14161.6 1222.73  46
   3  -5  -5 14285.5 838.680  15
   3  -5  -5 13287.8 832.141  19
  -3   5   5 14088.7 921.470  43
   3  -5  -4 6135.91 505.035  40
   3  -5  -4 7964.41 646.371   9
   3  -5  -4 6719.60 521.393  19
  -3   5   4 6560.47 798.583  46
   3  -5  -4 6647.94 498.138  15
  -3   5   4 7875.93 637.174  43
   3  -5  -3 590.167 190.781  40
   3  -5  -3 521.211 209.001   9
   3  -5  -3 253.575 149.669  15
  -3   5   3 211.082 259.025  46
  -3   5   3 306.151 257.225  43
   3  -5  -3 557.081 188.904  19
   3  -5  -2 499.588 169.619  19
   3  -5  -2 454.141 159.959  15
  -3   5   2 199.115 252.441  46
  -3   5   2 440.261 320.345  43
   3  -5  -1 10747.4 652.086  19
  -3   5   1 10778.0 837.112  43
  -3   5   1 8884.76 884.312  46
   3  -5   0 40955.5 1962.55  20
   3  -5   0 42622.3 2017.49  19
  -3   5   0 42774.0 2281.05  43
   3  -5   1 35117.5 1755.88  20
   3  -5   1 38798.9 1817.16  19
  -3   5  -1 40863.9 1898.28  35
  -3   5  -1 36699.6 2084.56  43
   3  -5   2 62863.6 2932.34  20
   3  -5   2 66530.7 2989.48  19
  -3   5  -2 68022.9 3094.29  35
  -3   5  -2 61450.2 3303.86  43
   3  -5   3 59767.4 2860.88  19
  -3   5  -3 61486.3 3341.07  34
  -3   5  -3 56847.3 3183.63  43
  -3   5  -3 63779.9 3003.84  35
  -3   5  -4 249.407 315.014  43
   3  -5   4 577.774 220.940   9
   3  -5   4 797.714 148.910  19
  -3   5  -4 533.782 197.247  35
  -3   5  -4 899.661 329.324  34
   3  -5   4 607.428 175.283  45
   3  -5   5 72.4809 161.326   9
   3  -5   5 201.351 183.446  22
  -3   5  -5 35.0236 175.866  35
  -3   5  -5-75.5323 214.979  34
   3  -5   5 247.284 116.414  19
   3  -5   5 164.707 189.626  45
  -3   5  -5 322.217 299.327  43
  -3   5  -6 17589.2 1448.20  34
   3  -5   6 17109.8 1016.36  22
  -3   5  -6 18479.1 1174.57  43
  -3   5  -7 29406.0 2139.57  34
   3  -5   7 32954.6 1670.23  22
  -3   5  -8 26788.9 1352.14  25
  -3   5  -8 21390.9 1786.92  34
   3  -5   8 23988.3 1342.43  22
  -3   5  -9 56544.2 3458.01  34
   3  -5   9 59946.8 2843.33  22
  -3   5  -9 59295.7 2814.16  25
  -3   5 -10 13805.6 791.060  25
   3  -5  10 13781.8 828.819  22
  -3   5 -11 2863.46 437.247  35
   3  -5  11 2702.60 282.005  22
  -3   5 -12 351.774 222.878  35
   3  -5  12 703.037 251.312  45
   3  -5  12 704.210 155.587  22
  -3   5 -13 10045.0 674.821  35
   3  -5  13 10246.8 664.167  45
   3  -5  13 9513.77 531.303  22
  -3   5 -14 2368.39 168.193   1
   3  -4 -15 4994.12 292.344  15
   3  -4 -14 4389.20 309.145  15
   3  -4 -14 4951.95 342.924  30
   3  -4 -13 3015.99 295.779  30
   3  -4 -12 911.441 190.450  30
   3  -4 -12 1276.44 222.707  29
   3  -4 -11 2881.17 335.614  30
   3  -4 -11 2883.26 350.452  29
  -3   4  10 10512.3 1016.79  46
   3  -4  -9 33986.8 1684.28  41
  -3   4   9 30813.6 2095.09  46
   3  -4  -9 31948.1 1685.80  30
   3  -4  -9 30883.4 1738.34  29
  -3   4   9 31322.4 1567.66  24
   3  -4  -8 24835.4 1360.04  41
   3  -4  -8 25256.3 1350.97  21
  -3   4   8 23153.4 1735.68  46
  -3   4   8 24664.1 1251.87  24
  -3   4   7 17367.6 949.916  24
  -3   4   7 16708.8 1395.66  46
   3  -4  -6 11532.4 821.987   9
   3  -4  -6 13471.2 837.926  21
  -3   4   6 14688.3 747.666  24
  -3   4   6 13034.9 1163.94  46
   3  -4  -5 235.707 148.494  40
   3  -4  -5 349.093 180.544  21
  -3   4   5 428.526 206.724  43
  -3   4   5 138.747 301.747  46
   3  -4  -4 5673.38 434.341  40
  -3   4   4 4943.41 683.385  46
  -3   4   4 6614.88 548.480  43
   3  -4  -3 50568.2 2420.45  40
  -3   4   3 46873.8 2780.87  46
  -3   4   3 56080.8 2588.76  43
  -3   4   2 114799. 5154.34  36
  -3   4   2 113182. 5317.08  43
  -3   4   1 47352.9 2449.36  43
  -3   4   1 47925.0 2585.74  46
  -3   4   0 101627. 4592.96  35
  -3   4   0 99049.1 4784.64  43
  -3   4  -1 679.418 172.830  35
  -3   4  -1 360.390 300.138  43
  -3   4  -2 3369.09 337.777  35
  -3   4  -2 3366.56 499.711  43
  -3   4  -3 1227.23 226.623  35
  -3   4  -3 690.121 270.632  34
  -3   4  -3 1554.82 387.163  43
  -3   4  -4 43368.8 2392.10  34
  -3   4  -4 41364.0 2252.11  43
  -3   4  -5 5505.78 655.398  34
  -3   4  -5 6119.60 592.552  43
  -3   4  -6 14011.9 1173.96  34
  -3   4  -7 2096.30 279.653  44
   3  -4   7 2174.28 295.408  22
  -3   4  -8 1453.65 455.266  34
  -3   4  -8 2101.95 272.036  25
  -3   4  -8 1936.67 301.406  44
   3  -4   8 1839.17 274.022  22
  -3   4  -9 298.301 186.443  44
  -3   4  -9 95.6866 301.254  34
  -3   4  -9 580.524 160.885  25
   3  -4   9 95.7279 174.849  22
  -3   4 -10 3935.22 676.705  34
  -3   4 -10 4258.47 360.374  25
   3  -4  10 4796.72 401.386  22
  -3   4 -10 4064.38 436.674  44
  -3   4 -11 1344.57 292.543  44
   3  -4  11 1913.54 248.155  22
  -3   4 -12 3412.42 449.585  35
  -3   4 -12 3301.74 365.750  44
   3  -4  12 2950.66 277.033  22
  -3   4 -13 6217.06 553.840  35
  -3   4 -13 6594.63 490.223  44
  -3   4 -14 11146.9 583.698   1
  -3   4 -14 11060.5 701.814  35
  -3   4 -15 3664.13 245.340  11
   3  -3 -16 8718.84 436.901  15
   3  -3 -15 288.052 103.163  30
  -3   3  15 24.0882 51.8089  24
   3  -3 -14 16654.2 919.150  30
  -3   3  14 16437.7 825.481  24
   3  -3 -13 25694.7 1310.27  30
  -3   3  13 22945.5 1174.00  24
   3  -3 -12 25440.8 1347.76  30
   3  -3 -12 23545.2 1309.22  29
  -3   3  12 22928.4 1208.28  24
   3  -3 -12 24934.9 1258.10  21
   3  -3 -11 27962.7 1771.73  42
   3  -3 -11 34062.5 1717.51  29
  -3   3  11 31460.1 2041.93  46
   3  -3 -11 32957.1 1633.79  21
  -3   3  11 32344.8 1585.67  24
   3  -3 -10 24096.1 1543.74  42
   3  -3 -10 28412.8 1503.11  29
   3  -3 -10 28119.5 1422.68  21
  -3   3  10 26463.3 1362.72  24
  -3   3  10 26329.8 1843.31  46
   3  -3  -9 16852.3 1140.40  42
   3  -3  -9 19225.1 1046.71  21
  -3   3   9 17522.2 971.468  24
  -3   3   9 19620.7 1452.27  46
   3  -3  -8 967.586 232.267  42
  -3   3   8 822.262 349.297  46
   3  -3  -8 806.102 218.232  21
  -3   3   8 856.078 168.849  24
   3  -3  -7 14227.9 813.758  41
  -3   3   7 11918.0 1128.70  46
  -3   3   7 13153.0 747.674  24
   3  -3  -7 13147.1 823.281  21
   3  -3  -6 3778.29 371.507  21
  -3   3   6 3031.47 526.067  46
  -3   3   5 22903.2 1548.06  46
  -3   3   5 22689.0 1233.92  43
  -3   3   4 1010.71 272.517  43
  -3   3   3 1588.28 223.202  36
  -3   3   3 2017.19 400.100  46
  -3   3   3 1395.84 289.557  43
  -3   3   2 48159.6 2255.17  36
  -3   3   2 42686.1 2540.85  46
  -3   3   2 50333.8 2387.81  43
  -3   3   1 4100.57 515.891  46
  -3   3   1 3295.89 458.584  43
  -3   3   0 158.678 141.121  35
  -3   3   0 216.234 184.227  46
  -3   3   0 265.362 298.524  43
  -3   3  -1 50259.1 2348.58  35
  -3   3  -1 48135.2 2515.76  43
  -3   3  -2 33732.6 1797.01  43
  -3   3  -2 32116.5 1624.26  35
  -3   3  -3 101803. 4613.13  43
  -3   3  -3 98560.2 4470.14  35
  -3   3  -3 95468.1 4360.22  44
  -3   3  -4 66117.3 3442.31  34
  -3   3  -4 71226.7 3318.98  43
  -3   3  -4 67885.0 3131.67  44
  -3   3  -5 97485.4 4605.18  44
  -3   3  -5 109237. 4750.25  43
  -3   3  -5 100125. 4950.16  34
  -3   3  -6 1783.09 403.464  34
  -3   3  -6 2297.81 282.901  44
  -3   3  -7 18285.1 1424.07  34
  -3   3  -7 20377.3 1096.39  25
   3  -3   7 19517.9 1059.87  22
  -3   3  -7 20591.9 1134.36  44
  -3   3  -8 11877.6 1134.29  34
  -3   3  -8 13104.8 794.446  25
   3  -3   8 12248.5 765.008  22
  -3   3  -8 14861.9 887.418  44
  -3   3  -9 142082. 7007.56  34
  -3   3  -9 142433. 6358.14  25
   3  -3   9 136963. 6342.29  22
  -3   3  -9 144973. 6505.22  44
   3  -3  10 124062. 5677.28  22
  -3   3 -10 131166. 6400.96  34
  -3   3 -10 126266. 5682.55  25
  -3   3 -11 121006. 6232.03  34
  -3   3 -11 125055. 5777.72  44
  -3   3 -12 155697. 7136.10  44
  -3   3 -13 34205.2 1830.63  35
  -3   3 -13 33996.1 1781.65  44
  -3   3 -14 1483.45 165.324   1
  -3   3 -15 5362.53 345.938  11
  -3   2  16 4413.65 247.847  24
   3  -2 -15 2124.27 238.768  30
  -3   2  15 2289.71 186.000  24
   3  -2 -14 2041.86 273.725  30
  -3   2  14 2460.82 217.786  24
   3  -2 -13-57.7700 142.352  30
   3  -2 -12 287.240 192.787  42
  -3   2  12-135.912 249.722  46
  -3   2  12 370.992 120.729  23
   3  -2 -12 126.358 139.986  29
  -3   2  12 94.6957 123.408  24
   3  -2 -12 271.433 156.379  21
   3  -2 -11 393.030 242.192  42
  -3   2  11 72.8747 276.524  46
  -3   2  11 319.420 134.824  23
  -3   2  11 20.3981 121.022  24
   3  -2 -11 172.746 146.329  21
  -3   2  10 7896.93 846.504  46
  -3   2  10 8114.69 635.531  37
  -3   2  10 8277.56 534.675  24
  -3   2  10 7557.30 498.737  23
   3  -2 -10 6377.38 538.723  21
   3  -2  -9 106.469 110.640  44
  -3   2   9 73.5299 341.608  46
  -3   2   9 20.7378 144.541  24
  -3   2   9 36.3770 120.772  23
   3  -2  -9 129.296 168.141  21
  -3   2   8 2557.67 493.683  46
  -3   2   8 3293.89 304.453  24
  -3   2   8 2220.57 253.361  23
   3  -2  -8 2301.57 313.194  21
  -3   2   7 408.136 295.965  46
  -3   2   7 321.497 127.470  23
  -3   2   7 343.733 146.308  24
  -3   2   6 34701.0 2112.73  46
  -3   2   5 14844.6 862.280  43
  -3   2   4 49863.8 2947.63  46
  -3   2   4 55992.9 2675.85  43
  -3   2   4 58462.6 2646.68  36
  -3   2   3 10472.2 911.592  46
  -3   2   3 11082.1 716.509  43
  -3   2   2 317.533 285.338  46
  -3   2   2-179.150 256.845  43
  -3   2   1 676.457 239.117  46
  -3   2   1 386.671 295.008  43
  -3   2   0 73916.3 3332.99  35
  -3   2   0 72905.7 3402.78  46
  -3   2   0 70645.7 3464.82  43
  -3   2  -1 130840. 5792.85  35
  -3   2  -1 126726. 5930.89  43
  -3   2  -2 128255. 5639.51  35
  -3   2  -2 121162. 5738.88  43
  -3   2  -3 138288. 6259.65  34
  -3   2  -3 138007. 6088.39  35
  -3   2  -3 135819. 6012.18  44
  -3   2  -3 128611. 6144.64  43
  -3   2  -4 45459.5 2358.10  43
  -3   2  -4 49234.9 2515.15  34
  -3   2  -4 50206.6 2277.81  44
  -3   2  -5-98.9751 229.942  28
  -3   2  -5 169.499 170.344  43
  -3   2  -5 134.712 136.633  44
  -3   2  -6 25506.5 1624.38  34
  -3   2  -6 26978.1 1397.59  44
  -3   2  -7 43322.4 2602.42  34
  -3   2  -7 49191.4 2286.16  25
  -3   2  -7 47323.2 2346.17  44
  -3   2  -8 20946.5 1527.83  34
  -3   2  -8 21868.5 1170.18  25
  -3   2  -8 22880.6 1280.90  44
  -3   2  -9 39993.3 2661.72  34
  -3   2  -9 52040.2 2457.69  44
  -3   2 -10 24197.0 1434.23  44
  -3   2 -11 3087.67 420.069  44
  -3   2 -12 40.5170 203.379  35
  -3   2 -12 231.472 228.527  44
  -3   2 -13 5337.01 499.120  44
  -3   2 -13 5247.99 399.545   1
  -3   2 -14 645.736 122.616   1
  -3   2 -14 778.789 177.663  11
  -3   2 -15 717.584 146.565  11
  -3   2 -16 1132.59 111.298  11
  -3   1  16 4382.79 264.032  24
   3  -1 -15 16183.7 872.299  30
  -3   1  15 15048.1 784.884  24
   3  -1 -14 10688.3 675.569  30
   3  -1 -14 9426.28 584.529  21
  -3   1  14 9578.57 571.026  24
  -3   1  14 9925.57 552.173  23
  -3   1  13 14530.5 829.273  24
  -3   1  13 16005.3 822.388  23
   3  -1 -13 14561.5 870.710  44
   3  -1 -13 14759.6 861.726  21
   3  -1 -12 3997.91 378.882  44
  -3   1  12 3679.08 340.942  24
  -3   1  12 3880.76 329.240  23
   3  -1 -12 3595.50 370.991  21
  -3   1  11 7083.11 509.782  24
  -3   1  11 7082.27 489.811  23
  -3   1  11 7379.65 821.263  46
   3  -1 -11 7293.32 546.531  44
  -3   1  10 9553.72 716.535  37
  -3   1  10 8719.16 574.065  23
  -3   1  10 8999.71 596.934  24
  -3   1  10 10865.0 995.092  46
   3  -1 -10 8636.74 620.551  44
  -3   1   9 52692.2 2671.44  37
  -3   1   9 53011.4 2535.92  24
  -3   1   9 54511.3 3025.79  46
  -3   1   9 53100.6 2511.05  23
  -3   1   8 65492.1 3093.81  24
  -3   1   8 66528.0 3071.99  23
  -3   1   8 68441.3 3596.23  46
  -3   1   7 91594.0 4669.07  46
  -3   1   6 8674.05 692.849  28
  -3   1   6 7864.41 827.759  46
  -3   1   5 8129.47 697.156  28
  -3   1   4 9118.49 611.973  36
  -3   1   4 9171.08 777.724  28
  -3   1   4 8826.12 836.328  46
  -3   1   3 49209.8 2326.71  36
  -3   1   3 48714.3 2614.97  28
  -3   1   3 48234.7 2574.07  46
  -3   1   2 142527. 6868.36  28
  -3   1   2 147980. 6706.05  46
  -3   1   1 139121. 6357.82  46
  -3   1   1 141076. 6659.33  28
  -3   1   0 79032.2 4005.92  28
  -3   1  -1 53.6850 359.989  28
  -3   1  -2 2313.69 465.941  28
  -3   1  -3 901.771 174.134  32
  -3   1  -3 1109.81 327.370  28
  -3   1  -3 837.191 181.885  35
  -3   1  -3 803.823 157.342  44
  -3   1  -4 7719.55 525.967  35
  -3   1  -4 7017.28 583.589  34
  -3   1  -4 7538.04 488.571  32
  -3   1  -4 7339.06 454.585  31
  -3   1  -4 7644.02 679.085  28
  -3   1  -4 8227.71 548.398  43
  -3   1  -4 7726.61 500.091  44
  -3   1  -5 1403.18 275.238  34
  -3   1  -5 1636.34 219.098  32
  -3   1  -5 1563.22 301.661  28
  -3   1  -5 1262.93 209.495  44
  -3   1  -5 1056.55 204.865  43
  -3   1  -6 48.3755 177.835  44
  -3   1  -6 258.675 158.526  34
  -3   1  -6 220.688 129.263  32
  -3   1  -7 43.1190 129.342   7
  -3   1  -7 102.538 118.334   3
  -3   1  -7 58.4201 179.542  44
  -3   1  -8 9986.48 739.346  44
  -3   1  -8 10075.4 673.684   3
  -3   1  -9 2542.95 387.298  44
  -3   1  -9 2365.83 316.748   3
  -3   1  -9 2438.74 283.929  26
  -3   1 -10 3060.81 304.598  26
  -3   1 -10 3328.62 373.910   3
  -3   1 -10 2921.04 414.329  44
  -3   1 -11 2632.42 312.889   1
  -3   1 -12 19733.5 1077.26   1
  -3   1 -12 19448.5 1230.06  44
  -3   1 -13 11899.9 697.977   1
  -3   1 -13 12379.7 834.233  44
  -3   1 -14 22913.4 1137.24  11
  -3   1 -14 20293.8 1036.84   1
  -3   1 -15 6599.17 425.625  11
  -3   1 -16 3823.63 239.490  11
  -3   0  16 4849.55 287.970  24
   3   0 -15 1247.84 193.690  30
  -3   0  15 979.323 142.744  24
  -3   0  15 880.605 124.919  23
  -3   0  14 4064.90 325.881  24
  -3   0  14 4305.41 313.607  23
   3   0 -14 4328.26 371.027  44
   3   0 -14 4099.43 341.967  21
  -3   0  14 4413.56 392.714  38
   3   0 -13 6428.31 501.212  44
  -3   0  13 6631.09 458.179  24
  -3   0  13 6749.99 444.081  23
   3   0 -13 5744.46 476.612  21
  -3   0  12 14114.2 875.841  24
  -3   0  12 15585.2 872.246  23
  -3   0  11 17232.9 1039.09  37
  -3   0  11 16249.8 939.089  24
  -3   0  11 15465.5 907.004  23
   3   0 -11 17752.7 1009.17  44
  -3   0  10 15703.1 872.188  17
  -3   0  10 16879.0 1039.25  37
  -3   0  10 15357.6 900.631  24
  -3   0  10 15122.6 881.241  23
  -3   0   9 9703.02 766.779  37
  -3   0   9 10620.2 648.125  17
  -3   0   9 10343.9 668.206  24
  -3   0   9 10552.9 654.239  23
  -3   0   8 1922.42 349.710  37
  -3   0   8 2396.67 492.563  46
  -3   0   8 1759.16 223.434  17
  -3   0   8 1585.75 231.897  24
  -3   0   8 1583.54 224.089  23
  -3   0   7 10690.6 804.024  37
  -3   0   7 11241.1 673.892  23
  -3   0   7 12798.0 1098.89  46
  -3   0   6 2588.20 520.822  46
  -3   0   5 3492.51 454.255  28
  -3   0   4 726.156 310.358  46
  -3   0   4 916.964 324.733  28
  -3   0   4 979.905 263.230  43
  -3   0   3 9799.74 631.340  36
  -3   0   3 6692.59 736.928  28
  -3   0   2 3829.56 567.036  28
  -3   0   2 4068.45 388.028  36
  -3   0   1 38387.6 2185.66  28
  -3   0   0 36032.8 2061.51  28
  -3   0  -1 1279.88 373.143  28
  -3   0  -1 1468.13 197.419  32
  -3   0  -2 632.805 157.821  32
  -3   0  -2 706.296 146.050  31
  -3   0  -2 526.469 289.552  28
  -3   0  -2 519.393 233.265  43
  -3   0  -3 122960. 5710.34  36
  -3   0  -3 120978. 5622.89  32
  -3   0  -3 127031. 5606.69  31
  -3   0  -3 133695. 5908.58  28
  -3   0  -3 129207. 5693.30  43
  -3   0  -4 48323.9 2347.40  32
  -3   0  -4 47457.5 2329.32  31
  -3   0  -4 53786.8 2573.17  28
  -3   0  -4 52894.6 2381.12  35
  -3   0  -5 74760.8 3406.53  35
  -3   0  -5 72636.2 3375.57  32
  -3   0  -5 71323.3 3394.24  44
  -3   0  -6 51786.0 2543.92  35
  -3   0  -6 49224.5 2451.87   7
  -3   0  -6 52727.7 2553.04  44
  -3   0  -6 57530.4 2535.61  32
  -3   0  -7 4396.29 423.505  35
  -3   0  -7 4133.53 364.721   7
  -3   0  -7 4386.91 389.415  32
  -3   0  -7 4291.23 368.924  26
  -3   0  -7 4303.29 451.117  44
  -3   0  -7 3995.51 382.697   3
  -3   0  -8 250.720 179.430   3
  -3   0  -8 305.460 180.894   1
  -3   0  -8 85.5678 134.905  26
  -3   0  -8 330.342 173.429  32
  -3   0  -8 254.999 201.659  44
  -3   0  -9 45373.0 2161.09   1
  -3   0  -9 41431.3 2105.97  26
  -3   0  -9 46482.8 2235.31   3
  -3   0  -9 41143.9 2275.99  44
  -3   0 -10 85711.3 3964.13  26
  -3   0 -10 86050.4 3996.35   1
  -3   0 -10 91601.1 4107.54   3
  -3   0 -10 79258.6 4150.64  44
  -3   0 -11 69439.8 3262.35   1
  -3   0 -11 66947.4 3264.60  13
  -3   0 -11 68524.9 3366.00   3
  -3   0 -11 74664.4 3372.23  11
  -3   0 -11 68485.6 3441.87  44
  -3   0 -12 50291.1 2540.84   1
  -3   0 -12 55446.9 2679.17  31
  -3   0 -12 57998.1 2666.03  11
  -3   0 -13 19622.6 1082.94  31
  -3   0 -13 17966.8 1000.94  13
  -3   0 -13 18434.7 982.659   1
  -3   0 -13 20653.4 1090.04  11
  -3   0 -14 5834.89 382.924  13
  -3   0 -14 6557.72 460.998  11
  -3   0 -15 449.405 132.201  11
  -3  -1  16 4487.04 258.270  24
  -3  -1  16 4167.63 247.629  23
   3   1 -15 839.797 146.397  30
  -3  -1  15 1179.41 138.909  24
  -3  -1  15 824.575 123.429  23
   3   1 -15 1225.88 179.127  44
   3   1 -14 2260.16 267.867  44
  -3  -1  14 2414.93 278.684  38
  -3  -1  14 2167.00 227.359  24
  -3  -1  14 2740.97 236.215  23
   3   1 -14 2455.20 260.024  21
   3   1 -13 281.779 173.848  44
  -3  -1  13 404.232 206.720  38
  -3  -1  13 405.610 142.489  24
  -3  -1  13 105.056 126.960  23
  -3  -1  12 2049.14 348.678  38
  -3  -1  12 2062.08 258.186  24
  -3  -1  12 2151.75 259.043  23
   3   1 -12 2532.12 329.504  44
  -3  -1  11 1809.10 230.820  17
  -3  -1  11 1371.48 226.154  24
  -3  -1  11 1678.39 228.093  23
  -3  -1  10 24290.7 1377.45  37
  -3  -1  10 22745.0 1222.70  23
  -3  -1  10 23309.7 1229.06  24
  -3  -1  10 22588.4 1208.74  17
  -3  -1   9 3143.83 316.328  17
  -3  -1   9 4266.03 474.576  37
  -3  -1   9 3530.49 348.932  24
  -3  -1   9 3274.78 324.775  23
  -3  -1   8 7679.74 660.982  37
  -3  -1   8 8255.72 524.908  17
  -3  -1   8 7316.41 515.357  23
  -3  -1   8 6569.25 504.110  24
  -3  -1   7 1059.18 318.716  37
  -3  -1   7 864.366 176.085  17
  -3  -1   7 720.028 174.208  24
  -3  -1   7 745.781 182.648  23
  -3  -1   6 56856.5 2848.00  37
  -3  -1   6 56683.8 2680.44  33
  -3  -1   5 49106.3 2501.57  37
  -3  -1   4 50448.2 2527.13  37
  -3  -1   3 67391.7 3234.04  37
  -3  -1   2 5001.93 456.314  37
  -3  -1   2 5463.37 394.586  31
  -3  -1   1 5289.88 500.704  36
  -3  -1   1 5445.64 385.136  31
  -3  -1   0 94833.5 4466.87  36
  -3  -1   0 98656.1 4358.60  32
  -3  -1   0 96157.3 4350.01  31
  -3  -1  -1 117250. 5612.87  36
  -3  -1  -1 125035. 5531.26  32
  -3  -1  -1 126384. 5518.75  31
  -3  -1  -2 87833.3 4238.99  36
  -3  -1  -2 95541.2 4166.99  32
  -3  -1  -2 91062.9 4144.68  31
  -3  -1  -3 52221.7 2702.57  36
  -3  -1  -3 57788.6 2648.11  32
  -3  -1  -3 58500.7 2634.06  31
  -3  -1  -4 9524.19 591.545  32
  -3  -1  -4 9004.74 566.731  31
  -3  -1  -5 14953.5 807.669  33
  -3  -1  -5 14242.3 859.359  32
  -3  -1  -6 8856.30 631.014  11
  -3  -1  -6 9262.63 549.428   7
  -3  -1  -6 8853.82 621.305  32
  -3  -1  -6 7669.16 514.665  13
  -3  -1  -6 7755.39 522.915   6
  -3  -1  -6 8392.67 602.112   1
  -3  -1  -6 7867.77 569.169  26
  -3  -1  -6 8111.11 574.783   3
  -3  -1  -7 37200.1 1865.90   7
  -3  -1  -7 37626.0 1959.63  32
  -3  -1  -7 40060.3 1931.07   1
  -3  -1  -7 36454.1 1852.03  13
  -3  -1  -7 37796.8 1886.10  26
  -3  -1  -7 39538.9 2000.25  11
  -3  -1  -7 37370.4 1929.29   3
  -3  -1  -8 13940.0 906.660  32
  -3  -1  -8 13348.1 843.886   1
  -3  -1  -8 13127.2 820.862  13
  -3  -1  -8 13067.0 811.822  26
  -3  -1  -8 15489.9 947.672  11
  -3  -1  -8 14098.9 914.038   3
  -3  -1  -9 12574.5 788.035   1
  -3  -1  -9 11668.8 844.401  32
  -3  -1  -9 11658.1 781.980  13
  -3  -1  -9 13873.5 886.958  11
  -3  -1  -9 12034.6 858.219   3
  -3  -1 -10 901.501 202.461   1
  -3  -1 -10 371.213 244.742   3
  -3  -1 -10 246.691 177.475  13
  -3  -1 -10 367.994 246.584  11
  -3  -1 -11 8673.10 611.598  13
  -3  -1 -11 8491.76 686.873   3
  -3  -1 -11 9570.85 688.231  11
  -3  -1 -11 8189.60 580.183   1
  -3  -1 -12 3171.77 394.188  31
  -3  -1 -13 180.130 156.357  31
  -3  -1 -13 141.735 123.594  13
  -3  -1 -13 67.1084 160.257  11
  -3  -1 -14-17.3862 104.283  31
  -3  -1 -14 23.8053 105.892  13
  -3  -1 -14 132.257 136.678  11
  -3  -1 -15 806.031 136.510  11
  -3  -2  16 8289.61 413.894  24
  -3  -2  16 8786.41 428.047  23
  -3  -2  15 22230.9 1034.14  24
  -3  -2  15 21024.8 1040.37  23
   3   2 -15 22119.7 1103.70  44
  -3  -2  14 22386.0 1175.24  38
   3   2 -14 21889.5 1170.79  44
  -3  -2  14 22376.9 1092.50  24
  -3  -2  14 22032.4 1099.77  23
  -3  -2  13 14737.3 901.996  38
  -3  -2  13 13614.6 779.654  24
   3   2 -13 15371.9 877.870  44
  -3  -2  12 3999.86 458.592  38
   3   2 -12 5306.46 450.364  44
  -3  -2  12 4159.89 341.298  17
  -3  -2  12 4201.88 346.828  24
  -3  -2  12 4104.23 364.281  23
  -3  -2  11 2763.28 288.720  17
  -3  -2  11 2888.36 409.010  38
  -3  -2  11 2977.89 291.140  24
  -3  -2  11 2545.92 289.538  23
   3   2 -11 2440.54 346.332  44
  -3  -2  10 5849.14 444.667  17
  -3  -2  10 5592.56 591.089  38
  -3  -2  10 4861.99 417.711  24
  -3  -2  10 6037.16 454.943  23
  -3  -2   9 64430.1 3473.46  38
  -3  -2   9 69639.4 3280.02  17
  -3  -2   9 72999.8 3277.17  24
  -3  -2   9 69968.5 3279.68  23
  -3  -2   8 61698.2 3313.75  38
  -3  -2   8 67789.0 3133.04  17
  -3  -2   8 65377.7 3101.09  24
  -3  -2   8 68486.4 3124.05  23
  -3  -2   7 33272.6 1867.36  37
  -3  -2   7 34051.7 1697.87  17
  -3  -2   7 29587.3 1836.36  38
  -3  -2   7 35305.4 1674.95  24
  -3  -2   7 33655.4 1682.99  23
  -3  -2   6 28766.7 1578.34  37
  -3  -2   6 29798.3 1430.51  17
  -3  -2   6 27838.4 1428.03  33
  -3  -2   6 26876.9 1385.55  23
  -3  -2   6 26840.2 1383.81  18
  -3  -2   5 3760.91 327.432  18
  -3  -2   5 3441.96 430.395  37
  -3  -2   5 3180.36 401.180  38
  -3  -2   5 4247.90 401.112  33
  -3  -2   5 3640.27 385.053  45
  -3  -2   4 2953.06 352.788  38
  -3  -2   4 3216.25 391.944  37
  -3  -2   4 3269.83 379.900  33
  -3  -2   4 3002.20 332.658  45
  -3  -2   4 3800.08 383.399  10
  -3  -2   3 31818.1 1630.35  37
  -3  -2   3 31003.2 1628.70  33
  -3  -2   3 31065.9 1663.82  10
  -3  -2   3 31488.8 1574.22  38
  -3  -2   3 29635.4 1577.18  45
  -3  -2   2 113102. 5107.66  38
  -3  -2   2 116434. 5165.73  37
  -3  -2   2 112127. 5204.16  33
  -3  -2   2 112882. 5111.12  31
  -3  -2   2 111569. 5153.51  45
  -3  -2   2 113014. 5273.60  10
  -3  -2   1 32168.8 1515.31  38
  -3  -2   1 28822.0 1617.93  33
  -3  -2   1 31572.6 1519.24  32
  -3  -2   1 31346.6 1533.22  31
  -3  -2   1 30080.0 1587.41  45
  -3  -2   1 32114.4 1717.22  10
  -3  -2   0 40461.8 1780.86  38
  -3  -2   0 34676.4 1883.69  33
  -3  -2   0 37216.2 1808.55  32
  -3  -2   0 36480.0 1807.76  31
  -3  -2   0 35528.5 1872.05  45
  -3  -2   0 41322.3 2038.65  10
  -3  -2  -1 7402.00 486.446  32
  -3  -2  -1 6725.86 466.126  31
  -3  -2  -1 7523.33 547.135  33
  -3  -2  -1 7238.11 624.117  10
  -3  -2  -2 1991.13 269.006  33
  -3  -2  -2 1669.07 226.135  32
  -3  -2  -2 1226.96 208.266  31
  -3  -2  -2 2063.08 320.455  10
  -3  -2  -3 5686.26 428.289  33
  -3  -2  -3 4950.84 416.735  32
  -3  -2  -3 4934.35 405.427  31
  -3  -2  -4 473.240 160.206  33
  -3  -2  -4 515.228 196.056  31
  -3  -2  -4 608.033 202.324   1
  -3  -2  -4 435.471 158.930   3
  -3  -2  -4 604.916 125.067   6
  -3  -2  -5 915.554 174.305  33
  -3  -2  -5 1411.87 258.020  31
  -3  -2  -5 841.820 160.907   7
  -3  -2  -5 645.961 152.003  13
  -3  -2  -5 882.529 187.413   3
  -3  -2  -5 1345.18 270.608   1
  -3  -2  -5 755.597 153.989   6
  -3  -2  -5 747.106 223.011  11
  -3  -2  -6 2444.17 260.239   7
  -3  -2  -6 2312.19 323.787   3
  -3  -2  -6 2289.50 275.124  13
  -3  -2  -6 2639.55 340.476   1
  -3  -2  -6 1926.29 237.780   6
  -3  -2  -6 2021.53 323.109  11
  -3  -2  -7 4747.03 402.146   7
  -3  -2  -7 5083.62 424.777  13
  -3  -2  -7 4564.89 388.773   6
  -3  -2  -7 5948.65 537.033  11
  -3  -2  -7 4781.67 474.948   3
  -3  -2  -7 4500.41 437.269   1
  -3  -2  -8 6236.66 595.190  32
  -3  -2  -8 6093.03 511.679  13
  -3  -2  -8 6497.50 601.988  11
  -3  -2  -8 6139.80 567.392   3
  -3  -2  -8 6399.01 521.105   1
  -3  -2  -9 25086.8 1357.12  13
  -3  -2  -9 26085.1 1436.69  11
  -3  -2  -9 22152.0 1400.36   3
  -3  -2 -10 2674.51 405.768   3
  -3  -2 -10 3402.01 419.817  32
  -3  -2 -10 3245.09 370.301  13
  -3  -2 -10 2889.53 395.308  11
  -3  -2 -11 2716.39 342.194  32
  -3  -2 -11 2708.64 384.806  31
  -3  -2 -11 2126.12 294.681  13
  -3  -2 -11 2706.13 340.896  11
  -3  -2 -12 7726.32 584.431  32
  -3  -2 -12 10130.8 695.796  31
  -3  -2 -12 8289.66 576.546  13
  -3  -2 -12 10232.5 642.236  11
  -3  -2 -13 16658.4 915.295  31
  -3  -2 -13 14276.0 818.954  13
  -3  -2 -13 15852.9 868.317  11
  -3  -2 -14 16226.8 842.605  11
  -3  -3  15 3309.80 213.413  23
  -3  -3  14 162.317 137.578  39
  -3  -3  14 76.0584 84.6205  23
   3   3 -14 315.994 118.223  44
  -3  -3  13 2217.24 210.044  17
  -3  -3  13 2414.99 290.986  38
  -3  -3  13 2421.00 207.857  24
  -3  -3  13 2257.62 225.561  23
   3   3 -13 2474.49 279.679  44
  -3  -3  12 7539.68 590.630  38
  -3  -3  12 6553.33 437.624  24
   3   3 -12 7519.22 540.872  44
  -3  -3  11 22764.3 1217.79  17
  -3  -3  11 23342.1 1369.22  38
  -3  -3  11 22977.5 1217.72  23
   3   3 -11 23613.4 1292.99  44
  -3  -3  10 6298.05 472.635  17
  -3  -3  10 5647.22 448.883  23
  -3  -3  10 5383.38 572.662  38
  -3  -3   9 537.655 280.169  38
  -3  -3   9 936.814 212.743  17
  -3  -3   9 549.570 185.334  23
  -3  -3   8 88.4086 258.502  38
  -3  -3   8 26.0953 169.800  17
  -3  -3   8 298.833 138.050  23
  -3  -3   7 3311.56 446.470  38
  -3  -3   7 3435.09 346.808  18
  -3  -3   7 3463.71 345.282  23
  -3  -3   7 2942.99 394.031  45
  -3  -3   6 148.273 233.227  38
  -3  -3   6-22.6206 134.061  18
  -3  -3   6 159.676 161.676  33
  -3  -3   6 112.594 109.052   4
  -3  -3   6 278.964 141.079  23
  -3  -3   6-35.2025 213.814  45
  -3  -3   6 140.420 126.870   8
  -3  -3   5 2055.99 221.367   4
  -3  -3   5 2783.17 374.519  38
  -3  -3   5 2333.97 249.410   8
  -3  -3   5 2378.96 282.548  18
  -3  -3   5 2379.68 317.026  33
  -3  -3   5 2654.26 336.174  10
  -3  -3   5 2089.38 264.120  23
  -3  -3   5 1834.02 339.280  45
  -3  -3   4 2541.67 233.756   4
  -3  -3   4 2185.99 328.702  10
  -3  -3   4 1993.19 259.035  18
  -3  -3   4 2751.83 362.750  33
  -3  -3   4 1936.26 247.404   8
  -3  -3   4 2456.58 317.494  38
  -3  -3   4 2269.91 358.351  45
  -3  -3   3 18180.8 1002.18  18
  -3  -3   3 18080.1 1109.47  33
  -3  -3   3 18328.1 943.373   4
  -3  -3   3 19339.9 980.742  12
  -3  -3   3 18795.4 1042.10  38
  -3  -3   3 17446.7 1098.31  45
  -3  -3   3 17142.0 1146.50  10
  -3  -3   3 18496.6 1013.16  39
  -3  -3   2 22660.6 1157.32  39
  -3  -3   2 23648.6 1176.61  38
  -3  -3   2 21273.7 1101.56   4
  -3  -3   2 21824.6 1123.74  12
  -3  -3   2 21966.3 1273.72  33
  -3  -3   2 20217.8 1243.38  45
  -3  -3   2 23115.5 1364.92  10
  -3  -3   1 26374.2 1330.38   4
  -3  -3   1 27557.5 1363.05  39
  -3  -3   1 28679.7 1381.64  32
  -3  -3   1 28727.2 1409.67  31
  -3  -3   1 27230.4 1352.92  12
  -3  -3   1 26156.4 1491.33  45
  -3  -3   1 27034.3 1497.35  33
  -3  -3   1 25651.2 1603.55  10
  -3  -3   0 19196.5 1071.91   2
  -3  -3   0 18619.6 1123.20  33
  -3  -3   0 20124.4 1041.42  32
  -3  -3   0 19224.5 1037.33  31
  -3  -3   0 18141.8 978.505   4
  -3  -3   0 18811.3 995.537  12
  -3  -3   0 19385.0 974.072   6
  -3  -3   0 19603.4 1158.90  45
  -3  -3   0 21268.7 1291.94  10
  -3  -3  -1 888.130 253.961  10
  -3  -3  -1 777.797 219.613  33
  -3  -3  -1 580.212 153.077  32
  -3  -3  -1 477.331 161.814  31
  -3  -3  -1 1015.48 164.034   4
  -3  -3  -1 571.049 142.822  12
  -3  -3  -1 671.845 218.584   2
  -3  -3  -1 708.909 158.450  11
  -3  -3  -1 961.270 136.529   6
  -3  -3  -2 10132.3 685.443   2
  -3  -3  -2 10428.6 593.788   4
  -3  -3  -2 10454.7 667.768  33
  -3  -3  -2 9423.07 646.969  32
  -3  -3  -2 10081.9 641.183  31
  -3  -3  -2 9443.56 590.237  12
  -3  -3  -2 9404.14 556.053   6
  -3  -3  -2 8820.18 618.038  11
  -3  -3  -2 10756.4 857.343  10
  -3  -3  -3 50200.0 2437.91   8
  -3  -3  -3 48791.2 2355.35   4
  -3  -3  -3 51679.1 2477.23   2
  -3  -3  -3 51996.3 2417.80  33
  -3  -3  -3 50894.5 2449.85  32
  -3  -3  -3 47632.3 2306.91   7
  -3  -3  -3 53510.6 2429.92  31
  -3  -3  -3 52320.9 2692.32  10
  -3  -3  -3 49553.5 2325.35   6
  -3  -3  -3 50197.8 2417.28  11
  -3  -3  -3 50905.1 2387.76   5
  -3  -3  -3 45660.3 2426.40   3
  -3  -3  -4 63862.5 2940.98   8
  -3  -3  -4 61761.6 2881.54   4
  -3  -3  -4 65384.7 2911.16  33
  -3  -3  -4 59852.2 2837.49   7
  -3  -3  -4 64876.1 3031.22   2
  -3  -3  -4 63760.4 2964.15  31
  -3  -3  -4 61686.3 2852.10   6
  -3  -3  -4 59864.9 2958.80  11
  -3  -3  -4 58226.1 2966.59   3
  -3  -3  -4 59733.5 2872.38   5
  -3  -3  -5 39093.8 1889.72   4
  -3  -3  -5 41355.4 1895.04  33
  -3  -3  -5 37610.5 1858.17   7
  -3  -3  -5 38981.9 2019.19   2
  -3  -3  -5 38998.4 1988.04  31
  -3  -3  -5 37329.5 1863.37   6
  -3  -3  -5 38223.4 1902.38   8
  -3  -3  -5 39553.8 2003.83  11
  -3  -3  -5 36215.6 1977.40   3
  -3  -3  -6 40836.8 1969.55   4
  -3  -3  -6 39748.9 1954.69   7
  -3  -3  -6 39519.0 2093.33  31
  -3  -3  -6 39461.1 2089.11   2
  -3  -3  -6 40865.8 2009.70  13
  -3  -3  -6 38467.9 1956.02   6
  -3  -3  -6 44148.3 2136.43  11
  -3  -3  -6 40629.0 2101.85   3
  -3  -3  -7 6616.54 566.089   2
  -3  -3  -7 6395.34 613.772  31
  -3  -3  -7 7171.03 544.047  13
  -3  -3  -7 6645.28 484.974   6
  -3  -3  -7 6133.21 469.470   7
  -3  -3  -7 7212.63 618.660  11
  -3  -3  -7 4776.20 538.551   3
  -3  -3  -8 2975.66 408.246   3
  -3  -3  -8 2764.31 359.523  13
  -3  -3  -8 2667.89 349.616   2
  -3  -3  -8 2909.02 417.830  11
  -3  -3  -9 12827.6 775.410   2
  -3  -3  -9 10682.5 843.380  32
  -3  -3  -9 11149.9 862.759  31
  -3  -3  -9 11523.8 786.631  13
  -3  -3  -9 12387.4 869.817   3
  -3  -3  -9 11601.4 822.255  11
  -3  -3 -10 34807.6 1890.97  32
  -3  -3 -10 33154.2 1899.62  31
  -3  -3 -10 35676.2 1811.04  13
  -3  -3 -10 36823.3 1860.64  11
  -3  -3 -11 28827.4 1483.89   2
  -3  -3 -11 31204.4 1624.61  32
  -3  -3 -11 31162.9 1657.48  31
  -3  -3 -11 31272.0 1585.38  11
  -3  -3 -12 29948.5 1539.40  32
  -3  -3 -12 30431.7 1588.08  31
  -3  -3 -12 30998.1 1537.85  11
  -3  -3 -13 15442.9 818.085  31
  -3  -3 -13 13670.2 772.195  11
  -3  -3 -14 6094.85 349.157  11
  -3  -4  14 625.815 88.7021  23
  -3  -4  13 530.600 162.220  39
  -3  -4  13 550.317 106.143  17
  -3  -4  13 796.777 120.967  23
   3   4 -13 733.934 151.795  44
  -3  -4  12 7652.27 602.822  39
  -3  -4  12 7982.21 501.083  17
   3   4 -12 8667.98 562.003  44
  -3  -4  12 8522.10 498.832  23
  -3  -4  11 10990.0 801.651  39
  -3  -4  11 11180.2 656.797  23
   3   4 -11 11553.0 731.701  44
  -3  -4  10 14723.9 1052.82  39
  -3  -4  10 16370.7 924.617  17
  -3  -4  10 15527.9 881.391  23
   3   4 -10 16470.0 966.747  44
  -3  -4   9-42.7237 249.752  39
  -3  -4   9 42.2251 233.485  38
  -3  -4   9 25.9719 172.408  17
  -3  -4   9-84.4810 149.883  23
  -3  -4   8 4108.55 400.254  17
  -3  -4   8 3455.07 335.646  23
  -3  -4   7 8944.71 768.854  39
  -3  -4   7 10930.3 830.193  38
  -3  -4   7 10237.7 667.349  23
  -3  -4   7 11029.1 831.047  45
  -3  -4   7 11702.6 727.497  18
  -3  -4   6 36254.4 1740.06   4
  -3  -4   6 36806.0 1951.11  38
  -3  -4   6 35349.7 1764.48   8
  -3  -4   6 39331.2 1894.24  33
  -3  -4   6 36006.3 1823.12  18
  -3  -4   6 33838.2 1895.48  39
  -3  -4   6 32825.1 1956.46  45
  -3  -4   5 53008.6 2664.54  39
  -3  -4   5 54808.5 2518.13   4
  -3  -4   5 55958.6 2706.16  38
  -3  -4   5 54493.1 2606.71  18
  -3  -4   5 55141.9 2570.40   8
  -3  -4   5 53905.4 2780.78  10
  -3  -4   5 53021.0 2673.50  33
  -3  -4   5 47760.9 2743.41  45
  -3  -4   4 46561.0 2162.73   4
  -3  -4   4 43310.0 2334.97  33
  -3  -4   4 45935.5 2251.17  18
  -3  -4   4 45006.2 2276.58  39
  -3  -4   4 46203.0 2419.34  45
  -3  -4   4 46943.1 2459.35  10
  -3  -4   3 21001.0 1137.52  39
  -3  -4   3 20449.1 1046.78   4
  -3  -4   3 18589.2 1206.58  33
  -3  -4   3 20319.1 1266.36  45
  -3  -4   3 19965.4 1306.59  10
  -3  -4   3 19420.2 1119.94  18
  -3  -4   2 256.568 146.934  39
  -3  -4   2 317.911 179.808  18
  -3  -4   2-35.2787 295.570  33
  -3  -4   2 222.139 129.878   4
  -3  -4   2 161.983 150.177  12
  -3  -4   2-39.6765 298.746  45
  -3  -4   2 103.394 235.247  10
  -3  -4   1 3861.21 375.071  18
  -3  -4   1 3766.90 320.962   4
  -3  -4   1 2964.99 430.762  33
  -3  -4   1 3674.65 337.924  32
  -3  -4   1 3326.80 462.114  45
  -3  -4   1 3750.49 378.933  31
  -3  -4   1 4339.36 356.326  12
  -3  -4   1 3818.35 534.995  10
  -3  -4   1 4201.26 325.334   6
  -3  -4   0 26705.8 1544.67  33
  -3  -4   0 29451.2 1470.84  32
  -3  -4   0 28387.7 1484.96  31
  -3  -4   0 27232.5 1435.04  12
  -3  -4   0 29710.6 1431.92   4
  -3  -4   0 28551.3 1480.96  11
  -3  -4   0 28677.7 1400.15   6
  -3  -4   0 26741.9 1622.01  45
  -3  -4   0 27673.2 1543.01   2
  -3  -4   0 28708.5 1774.92  10
  -3  -4  -1 45020.7 2161.62   4
  -3  -4  -1 43751.6 2257.42  33
  -3  -4  -1 46832.1 2218.95  32
  -3  -4  -1 43759.6 2212.00  31
  -3  -4  -1 43164.0 2169.45  12
  -3  -4  -1 45113.0 2122.62   6
  -3  -4  -1 47369.8 2228.23  11
  -3  -4  -1 43871.7 2527.44  10
  -3  -4  -1 45180.0 2289.57   2
  -3  -4  -2 27170.8 1407.29   4
  -3  -4  -2 28150.3 1551.48   2
  -3  -4  -2 28484.1 1489.83  33
  -3  -4  -2 29210.2 1487.99  32
  -3  -4  -2 27140.3 1461.45  31
  -3  -4  -2 25859.1 1372.10  14
  -3  -4  -2 28148.9 1431.82  12
  -3  -4  -2 26858.5 1362.42   6
  -3  -4  -2 28010.7 1479.32  11
  -3  -4  -2 26726.3 1748.27  10
  -3  -4  -3 37130.9 1855.69   8
  -3  -4  -3 36061.2 1762.46   4
  -3  -4  -3 38124.4 1805.46  33
  -3  -4  -3 35011.8 1838.00  32
  -3  -4  -3 35081.2 1815.36  31
  -3  -4  -3 34031.3 1726.82  14
  -3  -4  -3 37285.4 1909.29   2
  -3  -4  -3 35164.6 1702.85   6
  -3  -4  -3 33989.2 1757.31   5
  -3  -4  -3 34850.5 1768.47  12
  -3  -4  -3 36514.5 1847.19  11
  -3  -4  -3 29107.2 1827.92   3
  -3  -4  -3 34134.6 2093.44  10
  -3  -4  -4 14361.1 964.368   2
  -3  -4  -4 15124.7 900.118   8
  -3  -4  -4 14584.9 852.496   4
  -3  -4  -4 15801.8 861.487  33
  -3  -4  -4 13030.1 921.304  32
  -3  -4  -4 13742.1 906.784  31
  -3  -4  -4 13262.4 812.583  14
  -3  -4  -4 13951.2 792.312   6
  -3  -4  -4 13945.4 862.291  12
  -3  -4  -4 14224.4 926.005  11
  -3  -4  -4 12549.2 929.496   3
  -3  -4  -4 13155.1 1065.80  10
  -3  -4  -4 13226.0 808.390   5
  -3  -4  -5 872.863 196.932  33
  -3  -4  -5 303.614 234.295   3
  -3  -4  -5 458.597 257.220  32
  -3  -4  -5 812.296 265.599  31
  -3  -4  -5 492.962 173.857  14
  -3  -4  -5 237.355 185.573   4
  -3  -4  -5 217.851 312.578   2
  -3  -4  -5 634.170 162.099   6
  -3  -4  -5 451.630 258.262  11
  -3  -4  -5 553.433 197.967   8
  -3  -4  -6 190.188 247.395   3
  -3  -4  -6 126.830 166.811  14
  -3  -4  -6 235.476 159.633   4
  -3  -4  -6 345.775 272.467   2
  -3  -4  -6 126.590 126.745   6
  -3  -4  -6 74.0512 272.066  11
  -3  -4  -7 9326.75 680.713   2
  -3  -4  -7 8235.93 713.040  32
  -3  -4  -7 8520.54 710.106  31
  -3  -4  -7 8782.37 589.928   4
  -3  -4  -7 7685.26 673.897   3
  -3  -4  -7 10078.4 764.308  11
  -3  -4  -8 2291.90 382.848  32
  -3  -4  -8 2067.71 389.581  31
  -3  -4  -8 2549.31 317.744   2
  -3  -4  -8 2725.38 412.135  11
  -3  -4  -9 3030.43 407.134  32
  -3  -4  -9 2794.96 408.391  31
  -3  -4 -10 4178.23 422.997  32
  -3  -4 -10 3867.66 418.399  31
  -3  -4 -10 3880.74 394.322  11
  -3  -4 -10 2941.55 290.022   2
  -3  -4 -11 269.515 176.529  31
  -3  -4 -11 469.510 170.691  32
  -3  -4 -11 646.270 183.973  11
  -3  -4 -12 262.362 133.316  11
  -3  -4 -12 228.122 128.256  31
  -3  -4 -12 243.533 115.156  12
  -3  -4 -13 352.082 80.7464  12
  -3  -4 -13 385.047 87.5591  11
  -3  -5  13 12417.2 607.864  17
  -3  -5  12 6757.46 453.054  39
  -3  -5  12 5984.73 368.316  17
  -3  -5  12 5535.46 331.768  23
  -3  -5  11 25.9724 170.660  39
  -3  -5  11-46.4272 103.808  17
  -3  -5  11 107.656 79.7813  23
   3   5 -11 139.731 125.080  44
  -3  -5  10 3890.57 445.527  39
  -3  -5  10 4745.70 376.236  17
  -3  -5  10 4481.07 322.987  23
   3   5 -10 4647.19 389.991  44
  -3  -5   9 17545.6 1196.74  39
   3   5  -9 22526.5 1152.89  44
  -3  -5   8 35656.0 1987.10  39
  -3  -5   8 40031.3 1914.08  17
   3   5  -8 37410.3 1900.47  44
  -3  -5   8 35917.2 1994.01  45
  -3  -5   7 17824.0 1170.34  39
  -3  -5   7 20315.9 1106.60  18
  -3  -5   7 20580.4 1137.52  17
  -3  -5   7 18263.8 1223.06  45
  -3  -5   6 12299.9 827.469  39
  -3  -5   6 11726.8 746.144  18
  -3  -5   6 10900.6 687.065   8
  -3  -5   6 9949.32 870.067  45
  -3  -5   5 2115.37 221.295   4
  -3  -5   5 1405.78 262.827  18
  -3  -5   5 1851.21 257.414   8
  -3  -5   5 1503.75 301.039  10
  -3  -5   4 2615.55 428.660  10
  -3  -5   4 2549.90 342.803  39
  -3  -5   4 3127.88 283.187   4
  -3  -5   4 3340.24 364.741  18
  -3  -5   3 2601.68 266.348   4
  -3  -5   3 2211.67 316.309  18
  -3  -5   3 2201.05 393.056  33
  -3  -5   3 2074.17 410.207  10
  -3  -5   3 2052.74 407.144  45
  -3  -5   2 22727.3 1203.34   4
  -3  -5   2 22161.0 1292.49  17
  -3  -5   2 24036.8 1413.13  33
  -3  -5   2 25421.9 1224.25   6
  -3  -5   2 20793.1 1424.47  45
  -3  -5   2 23636.5 1556.55  10
  -3  -5   2 22954.1 1286.37  18
  -3  -5   1 23412.2 1211.85   4
  -3  -5   1 22072.6 1365.90  33
  -3  -5   1 21343.5 1264.39  18
  -3  -5   1 25183.5 1271.67  12
  -3  -5   1 24098.1 1201.80   6
  -3  -5   1 21189.1 1425.27  45
  -3  -5   1 22174.8 1561.90  10
  -3  -5   0 2828.53 514.156  10
  -3  -5   0 2600.69 297.880   4
  -3  -5   0 2761.36 419.319  33
  -3  -5   0 3177.65 336.677  12
  -3  -5   0 2972.24 280.534   6
  -3  -5  -1 1984.59 327.436  33
  -3  -5  -1 1726.42 263.808  32
  -3  -5  -1 1454.27 286.882  31
  -3  -5  -1 1828.86 249.553   4
  -3  -5  -1 1763.64 280.239  12
  -3  -5  -1 1642.27 327.644  11
  -3  -5  -1 1553.77 211.732   6
  -3  -5  -1 2073.83 445.918  10
  -3  -5  -2 1045.84 246.203  33
  -3  -5  -2 566.112 198.434  32
  -3  -5  -2 886.548 234.185  31
  -3  -5  -2 850.882 209.182   4
  -3  -5  -2 575.900 196.584  12
  -3  -5  -2 1138.22 289.479  11
  -3  -5  -2 659.962 154.021   6
  -3  -5  -2 622.433 329.522  10
  -3  -5  -3 24.1557 143.058   5
  -3  -5  -3-161.892 227.713   8
  -3  -5  -3 74.4761 115.788   6
  -3  -5  -3 49.7691 178.165   4
  -3  -5  -3 65.7361 257.026  10
  -3  -5  -3 137.547 184.468  12
  -3  -5  -3-34.0175 237.054  11
  -3  -5  -4-107.812 192.799  32
  -3  -5  -4 99.7082 169.748  31
  -3  -5  -4 214.811 148.443  14
  -3  -5  -4 51.0727 155.080   4
  -3  -5  -4-57.1848 193.651  12
  -3  -5  -4 114.446 110.058   6
  -3  -5  -4-105.713 256.685  11
  -3  -5  -4 28.6384 182.198   8
  -3  -5  -5 292.329 173.482   8
  -3  -5  -5 759.421 272.580  11
  -3  -5  -5 386.539 226.424  32
  -3  -5  -5 519.016 218.134  31
  -3  -5  -5 345.747 159.500  14
  -3  -5  -5 299.893 164.831   4
  -3  -5  -5 650.500 233.364  12
  -3  -5  -5 115.759 128.890   6
  -3  -5  -6 3794.29 372.911   4
  -3  -5  -6 4478.18 485.537  32
  -3  -5  -6 3817.19 441.231  31
  -3  -5  -6 3494.08 326.981   6
  -3  -5  -6 4496.62 429.776  12
  -3  -5  -6 4597.65 485.587  11
  -3  -5  -7 8655.21 672.855  32
  -3  -5  -7 6669.84 615.907  31
  -3  -5  -8 12084.4 699.366   4
  -3  -5  -8 13759.8 886.960  32
  -3  -5  -8 11329.9 830.722  31
  -3  -5  -8 12996.2 767.531  14
  -3  -5  -8 13325.9 824.043  12
  -3  -5  -8 13371.4 856.910  11
  -3  -5  -9 9118.55 686.514  32
  -3  -5  -9 10036.6 680.860  31
  -3  -5  -9 10785.6 662.210  12
  -3  -5  -9 9579.53 658.436  11
  -3  -5 -10 3102.11 315.187  32
  -3  -5 -10 2790.11 295.219  31
  -3  -5 -10 2871.33 285.643  12
  -3  -5 -10 3292.49 304.619  11
  -3  -5 -11 11.0982 103.159  12
  -3  -5 -11 140.616 116.582  11
  -3  -6  12 2363.58 157.789  17
  -3  -6  12 2447.31 153.326   6
  -3  -6  11 1177.08 133.561  17
  -3  -6  10 754.850 140.855  17
  -3  -6   9 667.463 125.829   5
  -3  -6   9 654.813 159.428  17
  -3  -6   8 2213.24 259.046  17
  -3  -6   7 1713.49 253.737  17
  -3  -6   7 1726.86 326.832  45
  -3  -6   6 2299.43 252.333   8
  -3  -6   6 2735.39 419.706  45
  -3  -6   5 91.6585 278.305  45
  -3  -6   4 1455.57 247.939  18
  -3  -6   4 1108.80 224.496   8
  -3  -6   4 1444.39 260.415  17
  -3  -6   4 1204.09 175.544   4
  -3  -6   4 1266.49 195.781   6
  -3  -6   4 849.873 339.355  45
  -3  -6   3 22271.3 1164.39   4
  -3  -6   3 22449.5 1261.48   8
  -3  -6   3 22846.5 1262.51  17
  -3  -6   3 23282.7 1184.43   6
  -3  -6   3 23119.8 1266.29  18
  -3  -6   3 21473.0 1426.29  45
  -3  -6   2 26835.7 1376.97   4
  -3  -6   2 26970.4 1485.50   8
  -3  -6   2 27165.7 1464.22  18
  -3  -6   2 27694.6 1376.51   6
  -3  -6   1 21684.6 1126.68   4
  -3  -6   1 20647.3 1100.77   6
  -3  -6   0 233.819 200.560   8
  -3  -6   0 21.2601 148.457   4
  -3  -6   0 390.241 205.152  12
  -3  -6   0 317.752 115.159   6
  -3  -6  -1 2672.36 306.464   4
  -3  -6  -1 3264.58 391.724   8
  -3  -6  -1 2322.83 248.299   6
  -3  -6  -1 2642.87 327.047  12
  -3  -6  -2 237.715 161.114   5
  -3  -6  -2 191.146 198.208   8
  -3  -6  -2 47.1007 151.605   4
  -3  -6  -2 187.412 172.317  12
  -3  -6  -3 18955.1 1020.90   4
  -3  -6  -3 18860.4 1051.44  12
  -3  -6  -4 29575.0 1598.24  32
  -3  -6  -4 29657.1 1530.95   8
  -3  -6  -4 29678.4 1452.79   6
  -3  -6  -5 31511.4 1701.64   8
  -3  -6  -5 39084.1 1770.26   4
  -3  -6  -5 31563.2 1816.89  32
  -3  -6  -5 38660.7 1822.44  12
  -3  -6  -5 37264.9 1883.42  11
  -3  -6  -6 16708.4 895.592   4
  -3  -6  -6 17777.4 977.066  12
  -3  -6  -6 16885.7 1006.95  11
  -3  -6  -7 3175.10 269.331   4
  -3  -6  -7 2635.37 332.604  32
  -3  -6  -7 3833.04 353.821  12
  -3  -6  -7 3449.77 369.253  11
  -3  -6  -8 261.104 157.492  32
  -3  -6  -8 224.644 149.660  12
  -3  -6  -9 2112.29 210.860  12
  -3  -6 -10 5793.06 326.804  12
  -3  -7   9 954.816 118.974  17
  -3  -7   9 897.909 105.210   6
  -3  -7   8 286.722 89.1982   5
  -3  -7   8 360.955 108.238  17
  -3  -7   8 240.166 96.8049   6
  -3  -7   7 5141.63 354.298  17
  -3  -7   7 4888.86 332.342   6
  -3  -7   7 5029.63 349.066   5
  -3  -7   6 15870.4 864.922   8
  -3  -7   6 18144.7 914.349  17
  -3  -7   6 17823.6 880.764   6
  -3  -7   5 19884.0 1046.76   8
  -3  -7   5 20968.8 1064.94  17
  -3  -7   5 20304.8 1025.13   6
  -3  -7   4 25204.8 1243.31   4
  -3  -7   4 26384.4 1316.97   8
  -3  -7   4 25965.3 1261.45   6
  -3  -7   3 16356.0 846.095   4
  -3  -7   3 16754.0 928.699   8
  -3  -7   3 15767.5 839.569   6
  -3  -7   2 2866.79 328.601   8
  -3  -7   2 2689.16 251.873   4
  -3  -7   2 2708.52 234.205   6
  -3  -7   1 92.3788 156.804   5
  -3  -7   1 360.392 135.000   4
  -3  -7   1 332.527 102.092   6
  -3  -7   1 103.607 174.046   8
  -3  -7   0 6973.21 458.707   4
  -3  -7   0 7517.96 543.295   8
  -3  -7   0 6044.20 398.951   6
  -3  -7   0 6845.56 488.290   5
  -3  -7  -1 12339.2 737.516   4
  -3  -7  -1 13646.9 812.098   8
  -3  -7  -1 12958.4 742.553   5
  -3  -7  -2 16023.8 949.311   8
  -3  -7  -2 16026.6 882.028   5
  -3  -7  -3 14037.6 807.525   8
  -3  -7  -3 14922.0 821.284   4
  -3  -7  -3 14651.5 846.944  12
  -3  -7  -4 8458.98 520.334   8
  -3  -7  -4 8728.68 546.328   4
  -3  -7  -4 9807.13 598.858  12
  -3  -7  -5 1373.42 179.367   4
  -3  -7  -5 1292.80 221.545  12
  -3  -7  -6 9.75657 91.5956   4
  -3  -7  -6 41.7913 120.354  12
  -3  -7  -7 710.646 116.076  12
  -3  -8   5 434.647 97.7445   5
  -3  -8   4-75.5925 103.940   5
  -3  -8   4 135.007 80.5329   8
  -3  -8   3 1326.25 167.397   5
  -3  -8   3 1420.20 162.289   8
  -3  -8   2 601.005 127.365   5
  -3  -8   2 756.176 140.282   8
  -3  -8   1 1214.34 177.641   8
  -3  -8   1 1043.30 129.005   4
  -3  -8   1 1244.20 147.241   5
  -3  -8   0 776.596 149.502   8
  -3  -8   0 557.128 110.512   4
  -3  -8   0 482.360 92.7725   5
  -3  -8  -1 103.113 109.252   8
  -3  -8  -1 78.1542 74.7832   4
  -3  -8  -2 126.844 73.2574   8
  -3  -8  -2 121.964 86.4267   4
  -3  -8  -3 211.072 80.0243   4
   4  -9  -5 1601.79 124.529  19
   4  -9  -5 918.270 103.765   4
   4  -9  -4 115.220 89.4438  19
   4  -9  -4 89.7743 59.9439   4
   4  -9  -3 134.892 100.734  19
   4  -9  -2 222.210 114.761  19
  -4   9   2 304.852 206.099  43
   4  -9  -1 3773.28 302.228  19
  -4   9   1 3763.71 407.918  43
   4  -9   0 3589.25 287.699  19
  -4   9   0 2566.09 367.933  43
  -4   9  -1 184.761 224.442  43
  -4   9  -2 2314.32 334.595  43
  -4   9  -3 7279.42 565.576  43
  -4   9  -4 7374.86 453.776  25
   4  -9   5 8156.30 435.881  18
  -4   9  -5 8277.55 479.406  25
  -4   9  -6 8092.40 448.667  25
   4  -8  -9 733.648 85.6288   4
   4  -8  -9 944.958 89.7942  20
   4  -8  -8 152.256 75.8984  20
   4  -8  -7 1297.64 151.000  20
   4  -8  -7 1338.82 177.817  41
   4  -8  -7 1178.62 123.032  19
   4  -8  -6 4420.46 325.477  20
   4  -8  -6 4534.22 372.566  41
   4  -8  -6 4528.30 309.479  19
   4  -8  -5 7712.84 474.151  19
  -4   8   5 6878.21 547.738  43
   4  -8  -5 6749.92 427.190  27
   4  -8  -4 13130.4 738.099  20
   4  -8  -4 13739.3 752.244  19
  -4   8   4 12814.2 856.983  43
   4  -8  -4 12500.6 708.135  27
   4  -8  -3 3281.54 317.791  19
   4  -8  -3 3329.66 297.490  27
  -4   8   3 2907.23 419.169  43
   4  -8  -3 3250.09 296.471  20
   4  -8  -2 314.908 143.843  20
   4  -8  -2 179.400 141.624  27
   4  -8  -2-21.2607 149.681  19
  -4   8   2 120.289 271.626  43
   4  -8  -1 2013.71 274.282  27
  -4   8   1 1905.89 439.217  43
  -4   8   0 9792.91 844.385  43
   4  -8   1 13874.5 810.312  19
  -4   8  -1 13668.1 1035.37  43
   4  -8   2 22819.6 1169.64  19
   4  -8   2 23625.2 1208.19  27
   4  -8   2 21321.6 1184.72  22
  -4   8  -2 19656.6 1382.79  43
   4  -8   3 7107.18 476.238  19
  -4   8  -3 5996.36 658.418  43
   4  -8   3 7371.18 503.282  27
   4  -8   3 7109.08 524.119  22
   4  -8   4 2802.50 276.484  27
   4  -8   4 3131.15 322.836  22
  -4   8  -4 2660.89 426.999  43
   4  -8   5 775.393 152.109  27
   4  -8   5 1033.19 213.931  22
  -4   8  -6 2187.91 246.758  25
   4  -8   6 2037.88 255.946  22
  -4   8  -7 3085.17 275.287  25
   4  -8   7 3410.83 300.246  22
  -4   8  -8 12453.4 665.452  25
   4  -8   8 12786.1 691.472  22
  -4   8  -9 2831.09 191.448  25
   4  -8   9 2706.67 223.366  22
   4  -7 -11 22.6869 38.7374  20
   4  -7 -10 8421.50 447.571  20
   4  -7  -9 12568.5 660.463  20
   4  -7  -8 9301.86 520.052  20
   4  -7  -8 8582.69 554.713  41
   4  -7  -8 7916.29 478.473  19
   4  -7  -8 8223.18 558.209  29
   4  -7  -7 11676.4 655.280  20
   4  -7  -7 11614.9 713.299  41
   4  -7  -7 9863.16 615.162  19
   4  -7  -7 11056.1 700.545  29
   4  -7  -6 5475.73 466.354  29
   4  -7  -5 1728.88 242.933  20
  -4   7   5 1623.44 326.235  43
   4  -7  -5 2051.00 273.099  19
   4  -7  -5 2098.57 289.722  29
   4  -7  -4 1512.57 246.434  20
  -4   7   4 2063.64 372.632  43
   4  -7  -4 2185.32 293.491  19
   4  -7  -4 1560.35 236.869  27
   4  -7  -3 22927.9 1196.75  20
   4  -7  -3 23387.1 1249.62  19
  -4   7   3 22296.5 1406.83  43
   4  -7  -3 21085.6 1192.24  27
   4  -7  -2 4547.71 384.704  20
   4  -7  -2 4865.74 571.142   9
   4  -7  -2 4859.85 428.272  19
   4  -7  -2 4141.53 407.896  27
  -4   7   2 4809.24 580.144  43
   4  -7  -1 4512.54 372.780  20
   4  -7  -1 4899.94 593.046   9
   4  -7  -1 3948.01 399.886  19
  -4   7   1 4789.39 600.396  43
   4  -7   0 7150.80 708.797   9
   4  -7   0 5455.73 453.084  19
  -4   7   0 5291.33 658.517  43
   4  -7   0 5631.91 495.780  22
   4  -7   0 5209.86 400.711  20
   4  -7   1 453.154 139.923  20
   4  -7   1 236.876 231.936   9
   4  -7   1 185.714 175.254  19
   4  -7   1 273.337 228.997  22
  -4   7  -1 116.554 375.061  43
   4  -7   2 3262.84 340.003  19
   4  -7   2 4959.78 580.144   9
   4  -7   2 3668.14 384.189  27
   4  -7   2 4028.30 429.046  22
  -4   7  -2 4104.25 605.660  43
   4  -7   3 6828.67 495.042  19
   4  -7   3 7228.03 547.877  27
   4  -7   3 7294.20 584.602  22
  -4   7  -3 6247.11 718.806  43
   4  -7   4 4694.06 359.048  19
   4  -7   4 4071.47 378.605  27
   4  -7   4 3836.33 434.401  22
  -4   7  -4 3877.28 586.469  43
  -4   7  -5 319.745 196.990  35
   4  -7   5 234.137 231.004  22
  -4   7  -5 510.547 275.253  43
  -4   7  -6 462.042 229.469  35
  -4   7  -7 500.938 169.479  25
   4  -7   7 910.624 227.928  22
  -4   7  -7 585.769 243.867  35
  -4   7  -8 7585.65 609.952  35
  -4   7  -8 7798.38 515.675  25
   4  -7   8 7955.77 549.949  22
  -4   7  -9 6316.08 511.835  35
  -4   7  -9 5923.61 405.984  25
   4  -7   9 6758.74 455.632  22
   4  -7  10 13.5560 109.835  22
   4  -7  11 264.457 91.4205  22
   4  -6 -12 2985.56 190.882  20
   4  -6 -11 8449.93 455.957  20
   4  -6 -11 7967.56 471.786  15
   4  -6 -10 2032.92 221.758  15
   4  -6 -10 2035.22 251.020  29
   4  -6  -9 122.430 93.1144  19
   4  -6  -9 188.601 146.452  15
   4  -6  -9-77.6111 162.784  29
   4  -6  -8 2163.26 283.220  41
   4  -6  -8 2390.08 325.317  29
   4  -6  -7 4254.64 406.186  41
   4  -6  -7 3875.66 347.535  19
   4  -6  -7 3247.81 349.489  15
   4  -6  -7 3927.21 425.494  29
   4  -6  -6 4832.88 417.128  19
   4  -6  -6 4577.66 410.132  15
   4  -6  -6 4467.03 471.701  29
  -4   6   6 4697.07 664.579  46
   4  -6  -5-80.4340 208.917   9
   4  -6  -5 449.154 187.524  19
  -4   6   5-81.8806 338.472  46
   4  -6  -4-43.5352 247.725   9
   4  -6  -4-110.157 208.945  19
   4  -6  -3 2569.48 401.946   9
   4  -6  -3 2703.36 335.117  19
  -4   6   3 2301.41 452.568  43
   4  -6  -2 7248.35 517.711  20
   4  -6  -2 9020.34 760.746   9
   4  -6  -2 7609.94 579.702  19
  -4   6   2 8011.75 758.085  43
   4  -6  -1 7417.51 514.493  20
   4  -6  -1 8188.07 757.428   9
   4  -6  -1 7727.69 563.439  19
  -4   6   1 8196.63 811.248  43
   4  -6   0 2697.14 267.488  20
   4  -6   0 2990.23 316.987  19
   4  -6   0 2708.55 454.839   9
  -4   6   0 2630.98 520.547  43
   4  -6   1 1039.40 171.195  20
   4  -6   1 782.368 312.653   9
   4  -6   1 1347.33 237.126  19
  -4   6  -1 1278.93 433.183  43
   4  -6   2 11294.9 924.929   9
   4  -6   2 10136.3 658.010  19
  -4   6  -2 10318.2 971.129  43
   4  -6   3 27504.8 1637.56   9
   4  -6   3 25778.9 1336.03  19
  -4   6  -3 29056.1 1527.61  35
   4  -6   4 26506.4 1349.96  19
   4  -6   4 29070.2 1645.84   9
   4  -6   4 25716.5 1462.77  22
   4  -6   5 25227.4 1543.82   9
   4  -6   5 26479.4 1441.03  22
  -4   6  -6 8649.28 740.672  35
   4  -6   6 8670.27 657.122  22
  -4   6  -7 5312.60 597.100  35
  -4   6  -7 7085.15 532.234  25
   4  -6   7 6911.47 547.379  22
  -4   6  -8 3663.67 483.836  35
  -4   6  -9 11622.9 859.892  35
  -4   6  -9 11377.6 695.912  25
   4  -6   9 12071.5 735.883  22
  -4   6 -10 10837.4 800.106  35
   4  -6  10 11845.0 683.784  22
  -4   6 -10 10598.8 633.069  25
   4  -6  10 12264.8 736.746  45
  -4   6 -11 15126.6 984.044  35
   4  -6  11 17889.5 884.848  22
   4  -6  12 8958.29 481.699  22
   4  -5 -13 180.073 78.2591  15
   4  -5 -12 2206.04 203.422  15
   4  -5 -12 2318.89 254.349  29
   4  -5 -11 17521.6 952.023  15
   4  -5 -11 19659.3 1044.43  29
   4  -5 -10 9488.67 568.695  19
   4  -5 -10 11229.4 716.114  29
   4  -5  -9 980.646 183.517  19
   4  -5  -9 1316.59 222.324  15
   4  -5  -9 990.909 261.508  29
   4  -5  -8 82.8639 140.323  19
  -4   5   8 81.8191 290.324  46
   4  -5  -8 116.430 146.506  15
   4  -5  -8-33.6953 186.340  29
   4  -5  -7 3585.88 340.651  19
  -4   5   7 2589.35 551.833  46
   4  -5  -7 3564.33 345.537  15
  -4   5   6 6310.95 827.813  46
   4  -5  -6 6554.01 552.791   9
   4  -5  -6 6125.54 486.250  19
   4  -5  -6 6103.99 479.369  15
  -4   5   6 6010.62 418.720  24
   4  -5  -5 22628.9 1332.13   9
  -4   5   5 22188.1 1341.27  43
  -4   5   5 23783.9 1158.47  24
   4  -5  -4 38354.6 1987.10  19
  -4   5   4 41552.1 1901.76  24
  -4   5   4 42138.2 2146.21  43
   4  -5  -3 12456.8 821.208  19
  -4   5   3 14383.3 745.078  24
  -4   5   3 11668.0 1110.76  46
  -4   5   3 13128.1 970.405  43
   4  -5  -2 1181.23 235.431  19
  -4   5   2 813.533 335.170  43
   4  -5  -1 6691.80 497.243  19
  -4   5   1 5900.16 511.042  36
  -4   5   1 6897.96 714.224  43
   4  -5   0 28021.1 1409.72  20
   4  -5   0 30550.6 1488.43  19
  -4   5   0 27784.0 1742.56  43
   4  -5   1 18433.2 1007.44  19
  -4   5  -1 18973.5 1308.95  43
   4  -5   2 26793.3 1313.38  19
  -4   5  -2 25994.0 1436.17  35
   4  -5   3 32981.4 1594.11  19
  -4   5  -3 31529.5 1751.20  35
  -4   5  -3 32267.5 1963.39  43
  -4   5  -4 13130.5 919.261  35
  -4   5  -4 13975.6 1083.78  43
   4  -5   5 7640.80 650.624   9
  -4   5  -5 6891.67 653.528  35
  -4   5  -5 7889.80 746.864  43
  -4   5  -6 8727.40 777.235  35
  -4   5  -6 10936.3 734.597  25
   4  -5   6 9584.92 689.444  22
  -4   5  -7 5398.20 465.165  25
   4  -5   7 4485.83 446.003  22
  -4   5  -8 1539.33 239.227  25
  -4   5  -8 735.912 301.439  35
   4  -5   8 786.985 237.864  22
  -4   5  -9 8438.42 760.427  35
  -4   5  -9 8167.12 570.631  25
   4  -5   9 8289.70 581.805  22
  -4   5 -10 2244.08 243.683  25
  -4   5 -10 1785.49 371.250  35
   4  -5  10 2039.33 266.788  22
  -4   5 -11 37.0634 216.738  35
   4  -5  11 142.671 206.155  45
   4  -5  11 163.938 132.040  22
  -4   5 -12 316.504 183.065  35
   4  -5  12-44.5282 163.573  45
   4  -5  12 68.3770 86.5191  22
  -4   5 -13 300.581 90.0244   1
   4  -4 -14 19471.7 921.684  15
   4  -4 -13 11869.7 617.510  15
   4  -4 -13 11142.8 646.944  30
  -4   4  13 11469.1 585.962  24
   4  -4 -12 5393.06 362.943  15
   4  -4 -12 5222.00 395.691  30
   4  -4 -12 5710.00 438.612  29
  -4   4  12 4481.76 325.952  24
   4  -4 -11 787.641 183.475  30
   4  -4 -11 919.799 219.401  29
   4  -4 -10 27223.0 1457.41  29
  -4   4  10 25408.6 1304.11  24
  -4   4   9 44786.5 2127.22  24
  -4   4   9 42874.5 2658.80  46
   4  -4  -9 44706.5 2206.06  21
  -4   4   8 75338.0 3503.38  24
  -4   4   8 68695.0 4043.99  46
   4  -4  -8 80513.7 3615.06  21
   4  -4  -7 37574.5 1847.21  15
  -4   4   7 36424.1 1806.97  24
  -4   4   7 33123.4 2297.05  46
   4  -4  -7 40070.3 1940.77  21
  -4   4   6 31081.9 1558.83  24
  -4   4   6 28569.2 2040.24  46
   4  -4  -6 32993.8 1686.64  21
  -4   4   6 32652.2 1698.29  43
  -4   4   5 2285.61 238.830  16
  -4   4   5 2314.25 364.298  43
  -4   4   5 2326.05 246.797  24
  -4   4   5 2257.35 501.060  46
   4  -4  -5 3436.12 354.518  21
  -4   4   4 3743.99 312.912  16
  -4   4   4 3213.15 291.082  24
  -4   4   4 3226.16 582.659  46
   4  -4  -4 4335.94 397.313  21
  -4   4   4 4455.63 460.313  43
  -4   4   3 44775.9 2082.07  36
  -4   4   3 40396.0 1973.82  16
  -4   4   3 39746.8 1952.86  24
  -4   4   3 39299.0 2442.36  46
  -4   4   3 46131.0 2238.22  43
  -4   4   2 66581.5 2976.06  36
  -4   4   2 59010.7 2854.86  16
  -4   4   2 60256.9 2831.61  24
  -4   4   2 68175.6 3141.21  43
  -4   4   1 1174.33 236.520  36
  -4   4   1 1099.30 166.825  16
  -4   4   1 655.985 342.585  43
  -4   4   0 730.824 148.602  16
  -4   4   0 839.935 384.575  43
   4  -4   1 168.362 126.989  19
  -4   4  -1 282.321 177.777  35
  -4   4  -1 48.6874 329.821  43
  -4   4  -2 987.967 237.660  35
   4  -4   2 880.482 159.660  19
  -4   4  -2 1256.02 397.861  43
  -4   4  -3 15819.3 998.709  35
  -4   4  -3 16743.2 1176.20  43
  -4   4  -4 38618.2 2078.30  35
  -4   4  -4 41524.6 2216.17  43
  -4   4  -5 1163.46 348.034  43
  -4   4  -5 306.142 219.798  35
  -4   4  -5 909.298 237.928  25
  -4   4  -6 3767.66 492.513  35
  -4   4  -6 4307.36 421.899  25
  -4   4  -7 19900.5 1305.53  35
  -4   4  -7 20765.6 1613.25  34
  -4   4  -7 22537.3 1186.92  25
   4  -4   7 18805.4 1119.70  22
  -4   4  -8 28815.7 2042.87  34
  -4   4  -8 29954.3 1533.49  25
   4  -4   8 27593.4 1491.23  22
  -4   4  -9 11384.5 903.751  35
  -4   4  -9 10640.7 700.737  25
   4  -4   9 10536.3 688.387  22
  -4   4 -10 15102.4 1095.02  35
  -4   4 -11 1369.41 334.873  35
  -4   4 -11 1752.05 220.983  26
  -4   4 -12 8967.63 696.537  35
  -4   4 -13 14520.1 898.124  35
  -4   4 -13 16029.0 806.073   1
  -4   4 -14 55944.2 2404.24   1
  -4   4 -14 51168.1 2412.53  11
   4  -3 -15 69.1730 51.7911  15
  -4   3  15 68.7207 43.1120  24
   4  -3 -14 2011.86 177.123  15
   4  -3 -14 2237.82 227.798  30
  -4   3  14 2238.31 174.231  24
   4  -3 -13 5427.14 422.096  30
   4  -3 -13 5252.34 395.250  29
  -4   3  13 5583.95 354.075  24
   4  -3 -12 457.392 177.939  29
  -4   3  11 4434.19 444.890  37
   4  -3 -11 4773.11 442.715  29
  -4   3  11 4346.86 350.330  24
   4  -3 -11 4524.70 398.190  21
  -4   3  10 922.376 181.801  24
  -4   3  10 534.889 342.125  46
   4  -3 -10 1013.13 208.921  21
   4  -3  -9 27.2603 184.754  21
  -4   3   9 307.638 154.541  24
  -4   3   9 79.3845 281.765  46
  -4   3   8 15876.8 897.488  24
   4  -3  -8 16427.9 970.330  21
  -4   3   8 13970.7 1261.94  46
  -4   3   7 3474.02 593.593  46
  -4   3   7 2867.94 286.232  24
   4  -3  -7 2815.24 350.518  21
  -4   3   6 348.345 258.468  28
  -4   3   6 279.533 136.187  24
  -4   3   6-77.4671 294.052  46
   4  -3  -6 169.324 196.964  21
  -4   3   6 399.720 189.846  43
   4  -3  -5 853.226 236.254  21
  -4   3   5 712.798 225.775  36
  -4   3   5 976.274 422.303  46
  -4   3   5 560.689 152.306  24
  -4   3   5 582.210 246.548  43
  -4   3   4 7207.67 548.483  36
  -4   3   4 7266.66 466.113  24
   4  -3  -4 6968.25 528.105  21
  -4   3   4 6694.09 807.572  46
  -4   3   4 7194.87 603.798  43
  -4   3   3 9192.89 616.440  36
  -4   3   3 10190.5 725.084  43
  -4   3   2 33244.2 1666.79  36
  -4   3   2 31107.3 1788.62  43
  -4   3   1 28574.8 1490.36  36
  -4   3   1 28173.9 1640.24  43
  -4   3   0 6170.33 651.930  43
  -4   3  -1 9757.59 678.853  35
  -4   3  -1 10582.9 849.771  43
  -4   3  -2 4001.24 394.787  35
  -4   3  -2 3286.71 489.343  43
  -4   3  -3 35597.0 1828.63  35
  -4   3  -3 31922.7 1917.53  43
  -4   3  -3 36398.8 1792.53  25
  -4   3  -4 44206.0 2255.78  35
  -4   3  -4 46982.3 2205.57  25
  -4   3  -4 40200.3 2297.07  43
  -4   3  -5 79706.6 3569.24   3
  -4   3  -5 75848.2 3747.81  35
  -4   3  -5 70499.1 4092.32  28
  -4   3  -5 78790.6 3667.58  25
  -4   3  -5 78834.1 3784.22  43
  -4   3  -6 23279.9 1199.71   3
  -4   3  -6 22522.5 1385.66  35
  -4   3  -6 23421.3 1282.93  25
  -4   3  -7 6255.10 635.991  35
  -4   3  -7 6903.45 818.958  34
  -4   3  -7 7475.37 557.240  25
  -4   3  -8 5984.40 645.158  35
  -4   3  -8 4867.15 737.927  34
  -4   3  -8 6929.66 532.049  25
   4  -3   8 6455.32 488.850  22
  -4   3  -8 7288.36 586.224  44
   4  -3   9 883.555 199.727  22
  -4   3 -10 6898.50 689.825  35
  -4   3 -11 25170.4 1518.92  35
  -4   3 -12 24163.2 1477.91  35
  -4   3 -12 27982.1 1370.28   1
  -4   3 -13 8568.29 514.860   1
  -4   3 -13 8377.39 541.642  11
  -4   3 -14 3150.72 228.316   1
  -4   3 -14 3431.31 256.128  11
   4  -2 -15 2094.87 211.851  30
  -4   2  15 2096.87 160.752  24
   4  -2 -14 1977.02 234.984  30
  -4   2  14 1458.26 159.473  24
   4  -2 -14 1463.84 177.831  21
   4  -2 -13 3553.17 319.530  21
  -4   2  13 3948.92 300.962  24
   4  -2 -12 11985.8 726.401  21
   4  -2 -12 11400.2 723.974  29
  -4   2  12 11578.6 677.926  24
  -4   2  11 16217.4 993.057  37
   4  -2 -11 14543.5 919.855  29
  -4   2  11 15344.5 859.765  24
  -4   2  11 16599.8 1282.33  46
   4  -2 -11 14346.5 898.229  21
   4  -2 -11 15791.5 1066.66  42
  -4   2  10 25673.0 1315.82  24
  -4   2  10 25851.2 1291.55  23
  -4   2  10 25056.2 1767.91  46
   4  -2 -10 23560.5 1351.33  21
  -4   2   9 10022.1 629.125  24
  -4   2   9 9283.69 603.011  23
  -4   2   9 9904.20 1006.89  46
   4  -2  -9 10000.8 689.328  21
  -4   2   8 491.551 154.812  24
  -4   2   8 238.105 271.634  46
  -4   2   8 116.958 142.492  23
   4  -2  -8 257.934 186.705  21
  -4   2   7 3020.37 312.689  24
  -4   2   7 3265.69 300.768  23
  -4   2   7 3217.57 606.349  46
  -4   2   6 19313.6 1336.80  28
  -4   2   6 21827.0 1083.14  24
  -4   2   6 19680.9 1053.75  23
  -4   2   6 17602.7 1451.94  46
  -4   2   6 20186.0 1146.99  43
  -4   2   5 36277.0 1855.99  43
  -4   2   5 37302.3 2129.87  28
  -4   2   5 36585.1 1741.14  24
  -4   2   4 73624.9 3392.80  36
  -4   2   4 70778.0 3732.39  28
  -4   2   4 66301.7 3741.49  46
  -4   2   4 71825.8 3436.56  43
  -4   2   3 53511.0 2668.67  43
  -4   2   3 55079.1 2591.21  36
  -4   2   3 49461.8 2943.32  28
  -4   2   2 14267.5 995.348  43
  -4   2   2 15958.3 914.717  36
  -4   2   2 14999.7 1275.88  28
  -4   2   2 14715.4 1064.20  46
  -4   2   1 19210.8 1237.76  43
  -4   2   1 20399.1 1113.89  36
  -4   2   1 19147.6 1180.91  46
  -4   2   0 25624.8 1332.39  36
  -4   2   0 22472.5 1447.83  43
  -4   2  -1 23419.4 1231.28  35
  -4   2  -1 21582.4 1691.21  28
  -4   2  -1 21685.9 1366.94  43
  -4   2  -2 44434.1 2140.32  35
  -4   2  -2 42748.4 2625.93  28
  -4   2  -2 41298.2 2267.22  43
  -4   2  -3 69914.8 3479.56  43
  -4   2  -3 73304.9 3394.71  35
  -4   2  -3 69025.8 3829.11  28
  -4   2  -4 34646.7 1806.86  35
  -4   2  -4 31791.6 2109.62  28
  -4   2  -4 35910.5 1761.37  25
  -4   2  -4 34340.6 1859.17  43
  -4   2  -5 3174.90 302.206   3
  -4   2  -5 3458.85 402.017  35
  -4   2  -5 3528.81 329.216   7
  -4   2  -5 3451.28 411.179  43
  -4   2  -5 4132.99 579.525  28
  -4   2  -5 3512.79 352.853  25
  -4   2  -6 1496.03 319.726  35
  -4   2  -6 1692.50 254.249   7
  -4   2  -6 1839.77 266.696  25
  -4   2  -6 1671.85 223.270   3
  -4   2  -7 2268.48 272.021   3
  -4   2  -7 2101.51 382.982  35
  -4   2  -7 2496.50 303.575  25
  -4   2  -8 1053.16 318.659  35
  -4   2  -8 875.764 206.836   3
  -4   2  -9 2565.52 337.837   3
  -4   2  -9 3559.90 363.736  26
  -4   2 -10 1201.29 333.868  35
  -4   2 -10 2162.96 279.538  26
  -4   2 -11 575.609 252.793  35
  -4   2 -11 1229.51 235.097   1
  -4   2 -12 63.4272 134.621   1
  -4   2 -12 299.634 180.424  11
  -4   2 -13 2441.98 249.583   1
  -4   2 -13 3534.24 315.728  11
  -4   2 -14 120.849 85.5929   1
  -4   2 -14 78.6674 115.394  11
  -4   1  16 2109.90 138.946  24
   4  -1 -15 12865.8 693.038  30
  -4   1  15 12178.5 625.904  24
   4  -1 -15 12209.7 630.695  21
  -4   1  14 13741.1 837.967  38
  -4   1  14 15393.3 770.112  24
   4  -1 -14 14637.3 790.293  21
  -4   1  13 8629.63 546.323  24
  -4   1  13 9369.91 542.512  23
   4  -1 -13 10029.0 608.885  21
  -4   1  12 223.209 171.651  37
  -4   1  12 328.774 128.695  24
  -4   1  12 183.904 119.954  23
   4  -1 -12 89.1787 130.565  44
   4  -1 -12 72.3063 151.813  21
  -4   1  11 2578.77 353.212  37
  -4   1  11 2103.13 243.166  24
  -4   1  11 2042.33 241.409  23
   4  -1 -11 2132.62 282.230  44
   4  -1 -11 1468.86 278.705  21
  -4   1  10 2758.02 400.071  37
  -4   1  10 3052.65 311.507  24
  -4   1  10 2924.68 296.108  23
  -4   1   9 14849.3 1030.81  37
  -4   1   9 16205.6 909.246  24
  -4   1   9 15761.7 885.610  23
  -4   1   9 14525.3 1306.08  46
  -4   1   8 40814.8 2008.71  24
  -4   1   8 41869.9 2000.71  23
  -4   1   8 38183.9 2496.75  46
  -4   1   7 22076.2 1171.71  24
  -4   1   7 22795.5 1164.26  23
  -4   1   6 8981.76 791.848  28
  -4   1   6 7721.97 517.599  24
  -4   1   6 7636.15 510.411  23
  -4   1   5-176.118 248.972  28
  -4   1   5 293.117 294.827  46
  -4   1   5 36.3177 114.237  24
  -4   1   5-17.0782 113.379  23
  -4   1   5 240.056 193.002  43
  -4   1   4 550.272 234.132  36
  -4   1   4 441.535 281.463  28
  -4   1   4 438.443 297.837  46
  -4   1   4 607.362 254.624  43
  -4   1   3 463.994 243.740  36
  -4   1   3 472.634 357.134  28
  -4   1   3 546.025 286.613  43
  -4   1   2 10623.7 714.599  36
  -4   1   2 10231.3 798.847  43
  -4   1   2 10522.4 1035.88  28
  -4   1   1 2099.10 302.675  36
  -4   1   1 1498.08 542.000  28
  -4   1   1 2618.12 424.115  43
  -4   1   0 241.229 218.747  36
  -4   1   0 127.831 148.106  31
  -4   1   0 478.606 434.586  28
  -4   1   0-39.8327 299.887  43
  -4   1  -1 2802.11 358.703  36
  -4   1  -1 3325.80 301.210  31
  -4   1  -1 3178.58 636.800  28
  -4   1  -1 3569.61 482.904  43
  -4   1  -2 7197.49 585.738  36
  -4   1  -2 7052.38 534.552  35
  -4   1  -2 6914.34 470.617  31
  -4   1  -2 7615.44 842.946  28
  -4   1  -2 7469.82 648.608  43
  -4   1  -3 230.219 205.196  36
  -4   1  -3 568.725 198.349  35
  -4   1  -3 279.641 131.571  31
  -4   1  -3 795.392 387.828  28
  -4   1  -3 568.382 246.159  43
  -4   1  -4 14486.7 892.695  43
  -4   1  -4 13003.3 742.687   3
  -4   1  -4 12777.5 836.781  35
  -4   1  -4 11914.9 715.942   7
  -4   1  -4 13783.5 758.801  31
  -4   1  -4 14108.7 1108.31  28
  -4   1  -5 765.464 249.126  35
  -4   1  -5 838.806 170.305  31
  -4   1  -5 638.132 158.638   7
  -4   1  -5 505.974 273.262  28
  -4   1  -5 475.369 153.968   3
  -4   1  -6 5947.93 443.655   3
  -4   1  -6 4688.39 506.064  35
  -4   1  -6 6039.40 444.839   7
  -4   1  -6 4527.38 412.480  31
  -4   1  -7 5699.14 580.124  35
  -4   1  -7 6350.16 496.324   7
  -4   1  -7 6574.08 503.240  31
  -4   1  -7 6574.27 528.506  26
  -4   1  -7 5697.85 481.608   3
  -4   1  -8 43024.9 2051.34  26
  -4   1  -8 41587.8 2059.84   3
  -4   1  -9 6070.97 529.056   1
  -4   1  -9 6431.54 510.422  26
  -4   1  -9 5759.94 528.667   3
  -4   1 -10 17831.2 1002.03  26
  -4   1 -10 17393.6 1029.61   1
  -4   1 -10 17056.0 1064.27  11
  -4   1 -10 16467.9 1049.68   3
  -4   1 -11 6318.66 502.403   1
  -4   1 -11 6294.60 537.542  11
  -4   1 -12 7343.37 523.630   1
  -4   1 -12 8122.22 575.734  11
  -4   1 -13 10234.7 588.989   1
  -4   1 -13 9777.93 622.271  11
  -4   1 -14 24883.0 1223.82  11
  -4   1 -15 20808.0 978.311  11
  -4   0  16 941.106 84.8766  24
   4   0 -15 41.8155 90.6199  30
  -4   0  15 25.4006 63.7337  24
   4   0 -15-94.6369 87.9339  21
  -4   0  14 1554.96 222.418  38
  -4   0  14 1394.16 167.827  24
  -4   0  14 1416.35 159.663  23
   4   0 -14 1484.02 199.852  44
   4   0 -14 1788.18 204.591  21
  -4   0  13 2803.40 351.298  38
  -4   0  13 2937.89 260.218  24
  -4   0  13 2827.75 256.146  23
   4   0 -13 2826.90 301.922  44
   4   0 -13 3217.87 317.865  21
  -4   0  12 2625.66 268.349  24
  -4   0  12 2951.67 274.918  23
   4   0 -12 2718.41 316.359  44
  -4   0  11 3093.82 397.994  37
   4   0 -11 3576.94 372.573  44
  -4   0  11 2920.57 297.739  24
  -4   0  11 3007.59 297.969  23
  -4   0  10 1399.96 325.453  37
  -4   0  10 888.652 183.923  24
  -4   0  10 1482.13 222.689  23
  -4   0   9 498.086 258.603  37
  -4   0   9 344.440 166.617  23
  -4   0   9 415.605 157.421  17
  -4   0   9 290.481 162.164  24
  -4   0   8 2436.08 412.580  37
  -4   0   8 2265.94 270.234  17
  -4   0   8 2397.04 275.126  24
  -4   0   8 2570.77 291.134  23
  -4   0   7 9599.70 821.011  37
  -4   0   7 10645.9 670.896  17
  -4   0   7 11064.8 666.086  24
  -4   0   7 10105.4 652.765  23
  -4   0   6 3116.12 457.803  37
  -4   0   6 2962.09 310.904  17
  -4   0   6 3215.91 307.446  24
  -4   0   6 3048.40 296.868  23
  -4   0   5 1326.64 227.101  17
  -4   0   5 1772.06 231.019  23
  -4   0   5 1788.65 212.064  24
  -4   0   4 6569.58 753.823  28
  -4   0   3 52355.7 2571.75  36
  -4   0   3 48288.4 2844.46  28
  -4   0   2 9054.10 676.719  36
  -4   0   2 7710.30 908.597  28
  -4   0   1 73737.0 3320.08  36
  -4   0   1 63281.9 3690.13  28
  -4   0   1 65403.8 3382.43  43
  -4   0   0 47251.6 2325.63  36
  -4   0   0 48114.9 2205.94  31
  -4   0   0 46255.8 2705.48  28
  -4   0   0 40518.7 2349.89  43
  -4   0  -1 2223.64 351.865  36
  -4   0  -1 1983.44 247.179  31
  -4   0  -1 2321.56 485.013  28
  -4   0  -2 656.847 248.359  36
  -4   0  -2 909.658 186.576  31
  -4   0  -3 28419.8 1600.91  36
  -4   0  -3 28698.2 1486.15  32
  -4   0  -3 28012.2 1444.93  31
  -4   0  -3 31372.2 1851.08  28
  -4   0  -4 41944.2 1982.93   3
  -4   0  -4 38190.2 2143.91  36
  -4   0  -4 40399.8 1940.54   7
  -4   0  -4 42223.8 2045.35  32
  -4   0  -4 41236.6 1999.37  31
  -4   0  -4 40321.0 1955.83   6
  -4   0  -4 42321.5 2062.19  26
  -4   0  -4 39573.3 2042.01   1
  -4   0  -5 95324.8 4296.75   3
  -4   0  -5 82324.5 4447.96  36
  -4   0  -5 92447.3 4384.43  35
  -4   0  -5 92277.4 4253.61   7
  -4   0  -5 97068.1 4361.94  32
  -4   0  -5 96347.2 4315.76  31
  -4   0  -5 90116.8 4263.16   6
  -4   0  -5 99845.7 4366.46  26
  -4   0  -5 90402.4 4291.32  11
  -4   0  -5 98560.8 4386.99   1
  -4   0  -6 78500.7 4105.26  36
  -4   0  -6 80815.2 3905.96   7
  -4   0  -6 87357.2 4017.73  32
  -4   0  -6 87105.8 3972.88  31
  -4   0  -6 89303.0 3991.87  26
  -4   0  -6 81970.3 3977.94  11
  -4   0  -6 88874.9 4034.21   1
  -4   0  -6 85228.3 3955.35   3
  -4   0  -7 17010.4 1031.47   7
  -4   0  -7 18844.5 1121.75  32
  -4   0  -7 18514.5 1095.59  31
  -4   0  -7 19971.6 1090.20  26
  -4   0  -7 18491.8 1107.90   1
  -4   0  -7 18091.9 1110.48  11
  -4   0  -7 18639.8 1090.00   3
  -4   0  -8 370.965 205.279  32
  -4   0  -8 100.323 201.079  31
  -4   0  -8 334.070 195.815   3
  -4   0  -8 438.023 182.295  26
  -4   0  -8 379.891 222.585  11
  -4   0  -8 433.961 220.437   1
  -4   0  -9 2338.90 341.433   3
  -4   0  -9 2399.56 306.304  26
  -4   0  -9 2046.91 311.120   1
  -4   0  -9 1488.38 335.661  11
  -4   0 -10 1344.70 279.284   3
  -4   0 -10 1025.29 268.097  31
  -4   0 -10 1594.49 261.681   1
  -4   0 -10 1012.49 217.936  26
  -4   0 -10 941.289 264.231  11
  -4   0 -11 27347.9 1503.77  31
  -4   0 -12 32455.7 1681.07  31
  -4   0 -12 35000.3 1719.08   3
  -4   0 -12 33997.7 1683.48  11
  -4   0 -12 30895.1 1617.25   1
  -4   0 -13 6878.89 482.524  11
  -4   0 -14 483.385 83.4741   2
  -4   0 -14 543.357 133.732  11
  -4  -1  15 2704.00 183.166  24
   4   1 -15 2574.66 197.576  21
   4   1 -14 699.117 149.126  21
  -4  -1  14 712.832 164.976  38
  -4  -1  14 486.382 102.904  24
  -4  -1  14 658.040 114.347  23
   4   1 -14 454.793 136.936  44
  -4  -1  13 1799.18 260.813  38
  -4  -1  13 2046.76 204.224  24
  -4  -1  13 1988.21 208.403  23
   4   1 -13 1811.45 251.210  44
  -4  -1  12 25492.5 1448.89  38
   4   1 -12 25553.4 1371.34  44
  -4  -1  11 20042.8 1258.09  38
  -4  -1  11 19406.1 1062.42  17
  -4  -1  11 20195.1 1070.21  24
  -4  -1  11 20706.3 1078.73  23
  -4  -1  10 10890.9 699.330  17
  -4  -1  10 12232.0 708.313  24
  -4  -1  10 11473.2 707.097  23
  -4  -1   9 22209.5 1318.28  37
  -4  -1   9 20990.3 1139.44  17
  -4  -1   9 19965.2 1112.01  24
  -4  -1   9 20747.8 1125.62  23
  -4  -1   8 3291.83 480.378  37
  -4  -1   8 4207.82 386.856  17
  -4  -1   8 4396.97 373.481  24
  -4  -1   8 4535.69 387.424  23
  -4  -1   7 841.058 301.136  37
  -4  -1   7 740.353 190.280  17
  -4  -1   7 733.131 174.378  24
  -4  -1   7 458.322 173.041  23
  -4  -1   6 34614.9 2026.49  37
  -4  -1   6 35753.2 1842.94  17
  -4  -1   6 36032.1 1867.41  33
  -4  -1   6 38154.9 1811.61  24
  -4  -1   6 37909.3 1820.52  23
  -4  -1   5 39619.6 2255.23  37
  -4  -1   5 42157.6 2066.56  17
  -4  -1   5 38228.5 2088.86  33
  -4  -1   5 45640.6 2006.28  24
  -4  -1   5 41240.1 2014.72  23
  -4  -1   5 41378.1 2001.26   5
  -4  -1   4 36286.5 1727.22   8
  -4  -1   4 34747.4 1750.95  17
  -4  -1   4 32212.4 1909.21  37
  -4  -1   3 38148.0 1765.80   4
  -4  -1   3 32611.9 1925.81  37
  -4  -1   2 12725.7 760.402  38
  -4  -1   2 11391.0 820.404  37
  -4  -1   1 5398.33 412.779  38
  -4  -1   1 6387.44 508.043  37
  -4  -1   1 6466.36 473.198  31
  -4  -1   0 8253.92 555.807  37
  -4  -1   0 7225.07 647.420  36
  -4  -1   0 8277.65 559.071  31
  -4  -1  -1 26151.4 1543.04  36
  -4  -1  -1 26953.4 1420.84  32
  -4  -1  -1 28690.9 1419.70  31
  -4  -1  -2 21767.9 1136.62   8
  -4  -1  -2 17827.2 1226.12  36
  -4  -1  -2 20958.5 1073.13   3
  -4  -1  -2 22029.6 1144.83  32
  -4  -1  -2 19799.0 1028.36   7
  -4  -1  -2 21720.9 1122.03  31
  -4  -1  -2 20479.6 1158.26  26
  -4  -1  -2 18913.5 1030.15   6
  -4  -1  -2 20652.8 1117.89   5
  -4  -1  -2 20752.7 1113.03   1
  -4  -1  -3 69526.5 3251.28   3
  -4  -1  -3 70460.7 3306.26   1
  -4  -1  -3 72562.6 3304.61   8
  -4  -1  -3 64448.6 3421.99  36
  -4  -1  -3 71479.5 3318.02  32
  -4  -1  -3 69636.6 3203.49   7
  -4  -1  -3 70535.0 3293.08  31
  -4  -1  -3 68588.7 3354.79  26
  -4  -1  -3 70534.4 3214.62   6
  -4  -1  -3 70879.2 3280.53   5
  -4  -1  -4 16774.3 936.098   3
  -4  -1  -4 16421.3 988.351   1
  -4  -1  -4 16448.8 881.179   4
  -4  -1  -4 14163.5 1041.30  36
  -4  -1  -4 17420.6 959.320  33
  -4  -1  -4 16651.2 883.309   7
  -4  -1  -4 16959.0 994.951  32
  -4  -1  -4 16739.5 963.399  31
  -4  -1  -4 15561.3 878.416   6
  -4  -1  -4 15955.2 994.837  26
  -4  -1  -4 15155.6 905.581  11
  -4  -1  -5 4719.64 484.040   1
  -4  -1  -5 6052.98 440.077  33
  -4  -1  -5 4534.84 373.946   7
  -4  -1  -5 4576.05 463.679  32
  -4  -1  -5 4421.00 435.828  31
  -4  -1  -5 4465.86 380.632   6
  -4  -1  -5 4882.61 475.820  26
  -4  -1  -5 4620.35 422.274  11
  -4  -1  -5 4820.42 433.795   3
  -4  -1  -6 1164.12 289.229   1
  -4  -1  -6 638.018 237.580  32
  -4  -1  -6 899.691 237.648  31
  -4  -1  -6 771.433 187.992   7
  -4  -1  -6 510.124 143.752  13
  -4  -1  -6 835.772 237.417   3
  -4  -1  -6 988.739 251.483  26
  -4  -1  -6 973.029 200.558   6
  -4  -1  -6 648.508 227.759  11
  -4  -1  -7 164.538 231.514   1
  -4  -1  -7 225.813 178.556  32
  -4  -1  -7 274.746 203.479  31
  -4  -1  -7 177.927 168.842   7
  -4  -1  -7 67.8284 203.496   3
  -4  -1  -7 63.9726 128.044  13
  -4  -1  -7 232.598 176.652  26
  -4  -1  -7 67.2237 227.710  11
  -4  -1  -8 153.500 224.335  32
  -4  -1  -8-37.3103 215.222  31
  -4  -1  -8 257.006 217.438   3
  -4  -1  -8-46.9038 145.844  13
  -4  -1  -8 70.7595 212.199  11
  -4  -1  -8 31.4454 193.261   1
  -4  -1  -9 441.225 209.867  32
  -4  -1  -9 377.550 209.427  31
  -4  -1  -9 376.069 234.446   3
  -4  -1  -9 407.915 164.926  13
  -4  -1  -9 262.017 195.925   1
  -4  -1  -9 448.326 240.896  11
  -4  -1 -10 553.129 214.760  32
  -4  -1 -10 366.466 263.179   3
  -4  -1 -10 580.348 234.197  31
  -4  -1 -10 464.020 195.127   1
  -4  -1 -10 377.401 228.067  11
  -4  -1 -11 3105.61 394.599   3
  -4  -1 -11 2510.82 354.012  31
  -4  -1 -12 3115.15 344.705  31
  -4  -1 -12 3075.42 292.060   2
  -4  -1 -12 3227.05 334.155  11
  -4  -1 -13 1809.11 185.548   2
  -4  -1 -13 2164.96 242.952  11
  -4  -1 -14 109.050 92.2324  11
   4   2 -15 7992.24 416.111  21
  -4  -2  14 8120.74 505.308  38
  -4  -2  14 7842.63 422.618  24
  -4  -2  14 8114.15 449.215  23
   4   2 -14 9305.53 514.906  44
   4   2 -14 7419.47 475.759  21
  -4  -2  13 6490.87 486.877  38
  -4  -2  13 6115.12 378.337  24
  -4  -2  13 6459.93 405.768  23
   4   2 -13 6691.78 464.509  44
  -4  -2  12 3139.51 366.034  38
  -4  -2  12 2654.70 235.561  24
  -4  -2  12 2555.76 251.242  23
   4   2 -12 2362.94 299.748  44
  -4  -2  11 2598.38 379.134  38
  -4  -2  11 2433.31 268.631  17
  -4  -2  11 2732.31 279.087  23
   4   2 -11 3202.27 352.303  44
  -4  -2  10 427.512 266.495  38
  -4  -2  10 334.411 162.082  17
  -4  -2  10 582.625 145.985  24
  -4  -2  10 349.634 140.522  23
  -4  -2   9 7923.15 560.338  17
  -4  -2   9 7323.30 509.308  24
  -4  -2   9 7341.15 528.932  23
  -4  -2   8 25999.0 1673.92  38
  -4  -2   8 27104.3 1489.31  17
  -4  -2   8 29855.3 1453.60  24
  -4  -2   8 29284.0 1475.80  23
  -4  -2   7 6161.93 646.285  38
  -4  -2   7 6720.38 514.833  17
  -4  -2   7 6142.94 478.929  23
  -4  -2   6 8578.21 782.040  38
  -4  -2   6 9742.75 619.809   8
  -4  -2   6 10136.4 826.836  37
  -4  -2   6 10128.6 683.859  17
  -4  -2   6 10533.7 720.408  33
  -4  -2   6 10220.6 645.045  23
  -4  -2   6 9962.97 628.201   5
  -4  -2   5 304.291 153.087   5
  -4  -2   5 76.2443 220.058  38
  -4  -2   5 186.716 139.366   8
  -4  -2   5 26.8044 176.304  17
  -4  -2   5 413.950 224.096  33
  -4  -2   5 259.533 269.110  37
  -4  -2   5 182.053 138.580  23
  -4  -2   4 485.352 204.746  38
  -4  -2   4 508.352 268.327  37
  -4  -2   4 601.719 173.152   8
  -4  -2   4 476.756 194.207  17
  -4  -2   4 725.122 274.860  33
  -4  -2   4 418.926 152.214   4
  -4  -2   3 734.653 208.771  38
  -4  -2   3 377.146 220.332  37
  -4  -2   3 653.760 181.569   8
  -4  -2   3 966.058 213.843  17
  -4  -2   3 811.381 298.404  33
  -4  -2   3 787.121 171.217   4
  -4  -2   2 10128.9 605.853   4
  -4  -2   2 9862.01 649.319  38
  -4  -2   2 10365.2 664.476   8
  -4  -2   2 9370.38 654.432  17
  -4  -2   2 9819.15 768.589  33
  -4  -2   2 10075.5 596.948  12
  -4  -2   2 10834.0 607.889   6
  -4  -2   2 10435.7 684.827   5
  -4  -2   2 9589.45 616.155   2
  -4  -2   1 385.904 178.026   5
  -4  -2   1 229.507 157.190   8
  -4  -2   1 184.566 255.127  33
  -4  -2   1 519.183 187.951  31
  -4  -2   1 369.538 134.767   4
  -4  -2   1 323.302 153.775   2
  -4  -2   1 267.452 119.971  12
  -4  -2   1 158.256 100.288   6
  -4  -2   0 129.813 165.318   5
  -4  -2   0 187.225 191.628   8
  -4  -2   0 140.137 246.493  33
  -4  -2   0 243.452 151.562  32
  -4  -2   0 97.2352 161.527  31
  -4  -2   0 204.108 135.145   4
  -4  -2   0 110.125 114.823  12
  -4  -2   0 176.383 163.457   2
  -4  -2   0 201.937 108.491   6
  -4  -2  -1 8741.80 568.744   3
  -4  -2  -1 8625.78 548.566   4
  -4  -2  -1 8792.89 636.710   8
  -4  -2  -1 8744.94 687.551  33
  -4  -2  -1 8919.80 610.853   2
  -4  -2  -1 9187.40 615.725  32
  -4  -2  -1 9276.09 616.987  31
  -4  -2  -1 9167.78 522.615   7
  -4  -2  -1 7926.80 522.661  12
  -4  -2  -1 8558.32 529.118   6
  -4  -2  -1 7322.55 513.870  11
  -4  -2  -1 9216.42 629.306   5
  -4  -2  -2 31061.9 1650.81   3
  -4  -2  -2 33272.0 1722.66   8
  -4  -2  -2 34260.3 1633.57   4
  -4  -2  -2 36756.2 1769.36  33
  -4  -2  -2 32705.0 1708.37  32
  -4  -2  -2 32332.8 1589.83   7
  -4  -2  -2 33579.9 1697.70  31
  -4  -2  -2 34072.8 1711.64   2
  -4  -2  -2 31966.0 1603.42  12
  -4  -2  -2 33239.6 1608.44   6
  -4  -2  -2 30389.8 1617.74  11
  -4  -2  -2 35224.2 1703.97   5
  -4  -2  -3 19888.1 1140.87   8
  -4  -2  -3 20532.8 1070.18   4
  -4  -2  -3 21324.0 1162.49  33
  -4  -2  -3 19595.9 1032.48   7
  -4  -2  -3 21146.2 1169.89  32
  -4  -2  -3 20425.6 1142.64  31
  -4  -2  -3 19583.0 1047.00   6
  -4  -2  -3 19211.4 1043.24  12
  -4  -2  -3 18879.7 1072.00  11
  -4  -2  -3 20874.7 1112.09   5
  -4  -2  -3 18853.7 1099.64   3
  -4  -2  -4 3223.33 357.037   8
  -4  -2  -4 3657.30 319.862   4
  -4  -2  -4 3316.03 344.671  33
  -4  -2  -4 3392.59 299.675   7
  -4  -2  -4 4031.07 418.536  32
  -4  -2  -4 3522.88 385.903  31
  -4  -2  -4 3068.69 299.110   6
  -4  -2  -4 2648.23 340.589   3
  -4  -2  -4 3273.96 352.626  11
  -4  -2  -4 3024.44 327.147   5
  -4  -2  -5 23.0509 151.445  33
  -4  -2  -5 35.8542 195.318  32
  -4  -2  -5-64.1270 215.001  31
  -4  -2  -5 20.8924 102.949   7
  -4  -2  -5 102.048 135.482   4
  -4  -2  -5-124.487 214.855   3
  -4  -2  -5-21.2868 136.910   6
  -4  -2  -5 140.875 190.806  11
  -4  -2  -6 4188.15 390.841   7
  -4  -2  -6 4666.44 498.124  32
  -4  -2  -6 4399.76 473.565  31
  -4  -2  -6 4763.27 405.996   6
  -4  -2  -6 4870.00 485.920  11
  -4  -2  -6 4721.26 473.891   3
  -4  -2  -7 13012.8 817.073   7
  -4  -2  -7 13328.1 909.154  11
  -4  -2  -7 13944.7 929.760   3
  -4  -2  -8 43188.1 2329.22  32
  -4  -2  -8 43933.3 2330.96  31
  -4  -2  -8 45865.9 2301.71  11
  -4  -2  -8 44471.8 2311.48   3
  -4  -2  -9 46399.1 2459.22  32
  -4  -2  -9 47291.4 2477.76  31
  -4  -2  -9 50445.8 2450.83  11
  -4  -2  -9 46850.7 2456.41   3
  -4  -2 -10 13064.1 863.072  32
  -4  -2 -10 11986.5 867.810  31
  -4  -2 -11 977.756 200.267  32
  -4  -2 -11 692.628 234.372  31
  -4  -2 -11 809.511 178.052   2
  -4  -2 -11 548.300 195.993  11
  -4  -2 -12 1001.82 200.183  31
  -4  -2 -12 1136.71 161.240   2
  -4  -2 -12 984.875 153.649  12
  -4  -2 -12 656.099 181.949  11
  -4  -2 -13 11171.9 618.301  11
  -4  -3  14 1354.44 121.954  23
  -4  -3  13 4883.38 378.439  39
  -4  -3  13 4292.49 286.415  23
   4   3 -13 4524.04 345.084  44
  -4  -3  12 3720.52 371.438  39
  -4  -3  12 4384.29 396.964  38
  -4  -3  12 3861.60 301.319  17
  -4  -3  12 3891.29 288.823  23
   4   3 -12 3809.74 346.835  44
  -4  -3  11 2480.42 349.200  38
  -4  -3  11 2582.32 263.947  17
  -4  -3  11 2827.92 256.381  23
   4   3 -11 2365.29 310.981  44
  -4  -3  10 1336.61 318.256  38
  -4  -3  10 1205.66 219.772  17
  -4  -3   9 433.026 281.961  38
  -4  -3   9 466.906 168.785  17
  -4  -3   9 278.994 142.299  23
  -4  -3   8 4040.93 393.128  17
  -4  -3   8 3030.74 313.760  23
  -4  -3   7 15329.1 880.761  17
  -4  -3   7 14018.2 810.752  23
  -4  -3   7 13469.7 798.820   5
  -4  -3   6 9532.04 802.682  38
  -4  -3   6 10439.5 663.867   8
  -4  -3   6 10801.6 740.028  17
  -4  -3   6 11334.8 748.815  33
  -4  -3   5 3052.52 368.301  39
  -4  -3   5 3059.96 400.649  38
  -4  -3   5 2766.82 301.711   8
  -4  -3   5 1903.74 314.680  17
  -4  -3   5 3405.95 395.208  33
  -4  -3   5 2176.41 263.925   4
  -4  -3   4 4009.84 348.943   4
  -4  -3   4 3534.13 377.998  39
  -4  -3   4 4039.11 420.115  38
  -4  -3   4 3877.35 372.021   8
  -4  -3   4 4189.41 421.039  17
  -4  -3   4 4103.05 473.917  33
  -4  -3   3 37314.8 1756.32   4
  -4  -3   3 34757.2 1831.33  38
  -4  -3   3 34217.4 1799.31   8
  -4  -3   3 34809.9 1827.40  17
  -4  -3   3 35920.5 1943.72  33
  -4  -3   2 35315.0 1764.23   4
  -4  -3   2 38322.7 1856.16   8
  -4  -3   2 33634.7 1831.10  17
  -4  -3   2 35365.4 1969.46  33
  -4  -3   2 35192.0 1765.06  12
  -4  -3   2 37831.3 1773.75   6
  -4  -3   1 32053.7 1609.95   4
  -4  -3   1 33382.7 1713.34   8
  -4  -3   1 29128.8 1778.52  33
  -4  -3   1 32618.4 1610.92  12
  -4  -3   1 33291.3 1607.48   6
  -4  -3   1 32507.5 1668.46   2
  -4  -3   0 46059.4 2212.96   4
  -4  -3   0 47509.2 2331.52   8
  -4  -3   0 42573.7 2360.27  33
  -4  -3   0 45723.5 2282.21  32
  -4  -3   0 46680.5 2303.13  31
  -4  -3   0 49509.3 2188.97   7
  -4  -3   0 50751.0 2358.19   5
  -4  -3   0 44529.0 2206.01  12
  -4  -3   0 41526.2 2201.60  11
  -4  -3   0 46627.1 2199.23   6
  -4  -3   0 47773.6 2312.65   2
  -4  -3  -1 14829.7 955.390   2
  -4  -3  -1 15518.2 974.158   8
  -4  -3  -1 15439.9 871.619   4
  -4  -3  -1 15587.2 994.133  33
  -4  -3  -1 16142.9 954.534  32
  -4  -3  -1 15047.4 831.376   7
  -4  -3  -1 15337.6 942.075  31
  -4  -3  -1 15257.9 869.599  12
  -4  -3  -1 15317.3 852.435   6
  -4  -3  -1 14585.2 879.359  11
  -4  -3  -1 16266.9 972.058   5
  -4  -3  -2 678.116 221.489   5
  -4  -3  -2 292.107 224.601   8
  -4  -3  -2 123.863 222.236  33
  -4  -3  -2 276.889 204.807  32
  -4  -3  -2 385.337 214.627  31
  -4  -3  -2 521.062 133.688   7
  -4  -3  -2 246.519 187.747   3
  -4  -3  -2 344.340 175.055   4
  -4  -3  -2 273.258 165.098  12
  -4  -3  -2 352.894 260.389   2
  -4  -3  -2 304.988 137.346   6
  -4  -3  -2 381.478 191.138  11
  -4  -3  -3 14457.6 904.284   8
  -4  -3  -3 13630.4 922.227   2
  -4  -3  -3 13735.7 817.085   4
  -4  -3  -3 14643.1 880.045  33
  -4  -3  -3 13576.9 772.317   7
  -4  -3  -3 13489.4 901.195  32
  -4  -3  -3 13586.9 885.007  31
  -4  -3  -3 13332.9 791.664   6
  -4  -3  -3 13258.4 805.881  12
  -4  -3  -3 13257.5 844.507  11
  -4  -3  -3 12487.8 872.480   3
  -4  -3  -3 14312.0 851.502   5
  -4  -3  -4 43426.3 2228.17   8
  -4  -3  -4 45353.2 2174.14   4
  -4  -3  -4 47293.0 2338.47   2
  -4  -3  -4 47093.9 2205.62  33
  -4  -3  -4 46439.2 2141.10   7
  -4  -3  -4 41893.7 2284.21  32
  -4  -3  -4 43658.6 2267.04  31
  -4  -3  -4 44229.5 2149.62   6
  -4  -3  -4 41734.2 2160.59  12
  -4  -3  -4 44541.7 2234.30  11
  -4  -3  -4 42367.1 2258.78   3
  -4  -3  -4 43373.6 2174.93   5
  -4  -3  -5 34452.6 1802.36   8
  -4  -3  -5 36754.2 1787.72   4
  -4  -3  -5 38328.6 1975.88   2
  -4  -3  -5 35850.7 1763.03   7
  -4  -3  -5 33665.0 1915.04  32
  -4  -3  -5 33479.0 1884.78  31
  -4  -3  -5 35711.4 1772.59   6
  -4  -3  -5 35469.9 1802.10  12
  -4  -3  -5 36136.8 1872.52  11
  -4  -3  -5 33905.2 1880.48   3
  -4  -3  -6 40783.7 2002.38   4
  -4  -3  -6 43124.6 2190.02   2
  -4  -3  -6 40196.0 2006.61   7
  -4  -3  -6 37812.7 2005.67   6
  -4  -3  -6 41292.0 2063.79  12
  -4  -3  -6 43018.8 2145.63  11
  -4  -3  -6 41700.3 2156.44   3
  -4  -3  -7 17609.9 1067.05   2
  -4  -3  -7 15667.1 1083.44  32
  -4  -3  -7 15516.6 1076.00  31
  -4  -3  -7 16523.2 1073.81  11
  -4  -3  -7 15786.4 1054.65   3
  -4  -3  -8 4676.84 456.190   2
  -4  -3  -8 2993.42 447.208  32
  -4  -3  -8 3616.23 485.233  31
  -4  -3  -8 4702.68 514.083  11
  -4  -3  -8 4445.93 467.390   3
  -4  -3  -9-143.912 223.727  32
  -4  -3  -9 182.504 247.191  31
  -4  -3  -9 25.2902 177.861  12
  -4  -3  -9 99.2207 169.626   2
  -4  -3 -10 5460.70 412.952   2
  -4  -3 -10 5085.89 471.235  32
  -4  -3 -10 4973.78 489.721  31
  -4  -3 -10 5503.44 427.588  12
  -4  -3 -10 5252.27 453.410  11
  -4  -3 -11 3494.20 325.912  32
  -4  -3 -11 3334.44 347.758  31
  -4  -3 -11 3319.73 291.824  12
  -4  -3 -11 3244.46 317.452  11
  -4  -3 -11 3888.46 292.661   2
  -4  -3 -12 9425.19 514.037  12
  -4  -3 -12 10222.2 566.806  11
  -4  -4  13 688.957 75.0459   6
  -4  -4  12 3613.46 326.408  39
  -4  -4  12 4380.09 280.230  17
  -4  -4  12 3641.16 241.324  23
   4   4 -12 3230.30 291.084  44
  -4  -4  11 16011.7 955.444  39
  -4  -4  11 17294.8 877.469  17
  -4  -4  11 16458.3 826.683  23
   4   4 -11 15803.0 905.760  44
  -4  -4  10 16897.4 1102.07  39
  -4  -4  10 20448.7 1022.66  17
  -4  -4  10 18275.7 950.760  23
   4   4 -10 19369.6 1057.90  44
  -4  -4   9 8544.31 693.931  39
  -4  -4   8 2466.39 377.664  39
  -4  -4   8 3230.26 332.453  17
  -4  -4   7 2047.87 337.325  39
  -4  -4   7 1515.98 262.339  17
  -4  -4   6 9628.05 730.549  39
  -4  -4   6 9369.98 623.371   8
  -4  -4   6 10544.9 696.836  17
  -4  -4   6 8680.04 677.386  33
  -4  -4   5 23059.8 1173.17   4
  -4  -4   5 21426.2 1200.77   8
  -4  -4   5 21512.5 1254.85  17
  -4  -4   4 15570.3 862.649   4
  -4  -4   4 14136.4 891.551   8
  -4  -4   4 15019.8 943.036  17
  -4  -4   3 20485.1 1130.73   4
  -4  -4   3 21074.1 1199.82   8
  -4  -4   3 20338.2 1205.08  17
  -4  -4   3 20844.8 1309.50  33
  -4  -4   3 22791.3 1155.94   6
  -4  -4   2 8991.00 581.739   4
  -4  -4   2 7987.55 632.451   8
  -4  -4   2 8518.35 619.232  17
  -4  -4   2 7655.55 708.021  33
  -4  -4   2 8569.48 538.619   7
  -4  -4   2 8481.87 570.945   6
  -4  -4   1 9273.32 634.438   4
  -4  -4   1 11034.6 762.445   8
  -4  -4   1 9063.90 769.723  33
  -4  -4   1 10448.1 613.377   7
  -4  -4   1 9822.54 650.485  12
  -4  -4   1 10469.0 638.867   6
  -4  -4   0 103.418 224.195   5
  -4  -4   0 338.555 242.463   8
  -4  -4   0-37.7004 257.876  33
  -4  -4   0 137.870 104.819   7
  -4  -4   0 89.0212 164.943   4
  -4  -4   0 115.119 160.555  12
  -4  -4   0 205.922 136.827   6
  -4  -4  -1 44317.8 2183.62   4
  -4  -4  -1 46286.9 2312.47   8
  -4  -4  -1 41997.1 2281.68  33
  -4  -4  -1 42412.5 2114.12   7
  -4  -4  -1 44480.4 2256.48  32
  -4  -4  -1 43859.9 2264.50  31
  -4  -4  -1 47095.8 2196.59  12
  -4  -4  -1 45023.5 2153.23   6
  -4  -4  -1 43650.0 2209.30  11
  -4  -4  -1 45916.7 2299.85   2
  -4  -4  -1 48403.7 2299.30   5
  -4  -4  -2 3590.42 426.878   8
  -4  -4  -2 4076.12 371.243   4
  -4  -4  -2 3469.23 303.326   7
  -4  -4  -2 3717.89 457.241   2
  -4  -4  -2 3392.88 365.167  12
  -4  -4  -2 3738.10 331.994   6
  -4  -4  -2 3404.40 369.973  11
  -4  -4  -2 4096.67 418.207   5
  -4  -4  -3 5161.73 494.648   8
  -4  -4  -3 4387.64 397.305   4
  -4  -4  -3 3788.20 486.117   2
  -4  -4  -3 3848.50 360.332   6
  -4  -4  -3 3501.56 382.714  12
  -4  -4  -3 4495.76 439.509  11
  -4  -4  -3 4346.33 402.334   5
  -4  -4  -4 6326.92 547.065   8
  -4  -4  -4 7293.65 664.216   2
  -4  -4  -4 6901.21 529.983   4
  -4  -4  -4 7330.55 542.635  33
  -4  -4  -4 7017.05 608.108  32
  -4  -4  -4 6807.36 601.518  31
  -4  -4  -4 7173.86 505.971   6
  -4  -4  -4 7485.72 548.968  12
  -4  -4  -4 6386.89 584.352  11
  -4  -4  -4 6688.22 620.279   3
  -4  -4  -4 6657.82 512.170   5
  -4  -4  -5 2159.06 356.733   3
  -4  -4  -5 2767.19 397.290  32
  -4  -4  -5 1926.50 346.358  31
  -4  -4  -5 2041.69 277.117   4
  -4  -4  -5 2410.19 398.648   2
  -4  -4  -5 2322.72 320.760  12
  -4  -4  -5 1794.99 246.957   6
  -4  -4  -5 2724.03 367.303  11
  -4  -4  -6 2239.68 367.908   3
  -4  -4  -6 2849.34 413.265  32
  -4  -4  -6 2534.04 382.811  31
  -4  -4  -6 2554.72 287.354   6
  -4  -4  -6 2349.16 394.068   2
  -4  -4  -6 2166.01 320.955  12
  -4  -4  -6 2776.22 403.734  11
  -4  -4  -7 2764.43 395.737  32
  -4  -4  -7 2332.93 376.802  31
  -4  -4  -8 173.666 183.710  32
  -4  -4  -8 274.350 234.761  31
  -4  -4  -8 264.623 179.957   2
  -4  -4  -8 245.004 184.732  12
  -4  -4  -8 319.873 206.645  11
  -4  -4  -9 3276.58 371.969  32
  -4  -4  -9 3044.04 378.086  31
  -4  -4  -9 3022.72 306.010  12
  -4  -4  -9 3001.65 346.582  11
  -4  -4  -9 3186.07 300.461   2
  -4  -4 -10 2750.11 312.159  32
  -4  -4 -10 3372.68 335.029  31
  -4  -4 -10 3657.89 296.186  12
  -4  -4 -10 3310.15 315.814  11
  -4  -4 -11 4545.70 309.951  12
  -4  -4 -11 6470.53 371.696  11
  -4  -5  12 4454.00 243.302   6
  -4  -5  11-79.9861 93.8625  17
  -4  -5  11 23.6891 63.9821   6
  -4  -5  10 3075.72 256.540  17
  -4  -5  10 3210.29 239.148   6
  -4  -5   9 5535.40 381.363  17
   4   5  -9 5114.85 388.695  44
  -4  -5   8 8403.84 635.898  39
  -4  -5   8 9547.20 589.617  17
   4   5  -8 9160.60 593.597  44
  -4  -5   8 8263.10 527.005   5
  -4  -5   7 3782.78 406.653  39
  -4  -5   7 4432.25 389.201  17
  -4  -5   7 4831.90 371.313   5
  -4  -5   6 1636.66 270.934  39
  -4  -5   5-23.2411 139.390   8
  -4  -5   5-26.8620 165.084  17
  -4  -5   5 31.4126 220.916  33
  -4  -5   5 21.6569 142.285   6
  -4  -5   4 7206.98 485.449   4
  -4  -5   4 7228.50 530.274   8
  -4  -5   4 5966.00 519.408  17
  -4  -5   4 6588.93 595.538  33
  -4  -5   4 6817.42 497.076   6
  -4  -5   3 4991.32 390.703   4
  -4  -5   3 4593.72 438.912   8
  -4  -5   3 4504.25 514.110  33
  -4  -5   3 4851.93 396.349   6
  -4  -5   2 4624.63 389.389   4
  -4  -5   2 4922.13 462.035   8
  -4  -5   2 4604.45 526.443  33
  -4  -5   2 5224.12 403.816   6
  -4  -5   1 1030.01 253.794   5
  -4  -5   1 1234.82 282.368   8
  -4  -5   1 1274.32 328.333  33
  -4  -5   1 744.125 193.955   4
  -4  -5   1 1023.89 190.839   6
  -4  -5   0 3030.22 334.176   4
  -4  -5   0 4212.48 446.479   8
  -4  -5   0 3052.73 437.777  33
  -4  -5   0 3363.05 353.845  12
  -4  -5   0 3041.78 311.223   6
  -4  -5   0 3682.86 409.841   5
  -4  -5  -1 9071.48 616.548   4
  -4  -5  -1 8383.85 682.219   8
  -4  -5  -1 8618.71 689.330  33
  -4  -5  -1 8192.93 612.410  12
  -4  -5  -1 9961.69 604.206   6
  -4  -5  -1 9591.91 679.331   5
  -4  -5  -2 30409.5 1537.16   4
  -4  -5  -2 30169.7 1619.47   8
  -4  -5  -2 29022.6 1582.58  33
  -4  -5  -2 27959.0 1600.50  31
  -4  -5  -2 29905.4 1543.16  12
  -4  -5  -2 28946.2 1485.89   6
  -4  -5  -2 29769.9 1556.07   5
  -4  -5  -3 19709.5 1058.79   4
  -4  -5  -3 19897.7 1080.77  33
  -4  -5  -3 18234.0 1111.57  32
  -4  -5  -3 16423.0 1099.15  31
  -4  -5  -3 16815.7 987.708   6
  -4  -5  -3 19981.2 1072.29  12
  -4  -5  -3 18377.1 1102.07  11
  -4  -5  -4 6593.77 515.559   8
  -4  -5  -4 7502.87 601.054  32
  -4  -5  -4 6488.07 573.017  31
  -4  -5  -4 6314.36 461.906   5
  -4  -5  -5 34.5291 185.310  32
  -4  -5  -5 131.117 191.697  31
  -4  -5  -5 253.671 154.078   4
  -4  -5  -5 177.377 175.025  12
  -4  -5  -5 94.5740 113.578   6
  -4  -5  -5 91.1162 207.766  11
  -4  -5  -6 8936.00 560.769   4
  -4  -5  -6 9059.60 687.589  32
  -4  -5  -6 10090.1 642.962  12
  -4  -5  -6 9351.23 676.858  11
  -4  -5  -7 10363.0 607.130   4
  -4  -5  -7 9758.74 734.241  32
  -4  -5  -7 10568.2 734.553  31
  -4  -5  -7 12589.3 713.553  12
  -4  -5  -7 12715.2 761.045  11
  -4  -5  -8 23709.3 1390.03  32
  -4  -5  -8 25533.8 1386.93  31
  -4  -5  -8 27559.5 1346.03  12
  -4  -5  -8 29736.9 1392.90  11
  -4  -5  -9 24383.9 1197.90  12
  -4  -5  -9 24931.1 1231.25  11
  -4  -6  10 22.8679 48.8024   6
  -4  -6   9 3009.71 228.468  17
  -4  -6   9 3173.11 223.138   6
  -4  -6   8 4584.36 319.128  17
  -4  -6   8 4532.44 308.073   6
  -4  -6   8 4463.73 287.273   5
  -4  -6   7 9973.66 568.914  17
  -4  -6   7 9608.24 553.077   6
  -4  -6   7 8919.29 539.864   5
  -4  -6   6 3664.35 287.547   8
  -4  -6   6 3395.97 307.078  17
  -4  -6   6 4008.97 308.972   6
  -4  -6   6 3484.33 309.826   5
  -4  -6   5 903.908 204.963   5
  -4  -6   5 1024.00 183.673   8
  -4  -6   5 742.144 171.691  17
  -4  -6   5 1249.29 180.889   6
  -4  -6   4 401.203 185.218   5
  -4  -6   4 373.679 165.459   8
  -4  -6   4 305.768 141.527  17
  -4  -6   4 392.945 133.835   4
  -4  -6   4 359.553 138.665   6
  -4  -6   3 13089.4 739.121   4
  -4  -6   3 12642.0 795.824   8
  -4  -6   3 13221.5 744.722   6
  -4  -6   3 13910.3 837.587   5
  -4  -6   2 15455.0 885.822   4
  -4  -6   2 16950.1 982.534   8
  -4  -6   2 16651.1 892.604   6
  -4  -6   2 17361.3 988.168   5
  -4  -6   1 24062.7 1247.07   4
  -4  -6   1 24640.1 1338.84   8
  -4  -6   1 24218.3 1231.63   6
  -4  -6   1 24199.8 1326.63   5
  -4  -6   0 22429.2 1144.30   4
  -4  -6   0 21321.2 1218.95   8
  -4  -6   0 20371.9 1103.08   6
  -4  -6   0 22617.3 1198.81   5
  -4  -6  -1 9974.59 632.469   4
  -4  -6  -1 10733.0 712.376   8
  -4  -6  -1 10005.9 601.424   6
  -4  -6  -1 9803.37 648.169   5
  -4  -6  -2 2388.20 292.111   4
  -4  -6  -2 2857.08 333.319   8
  -4  -6  -2 3115.98 332.708  12
  -4  -6  -2 2976.03 263.016   6
  -4  -6  -2 2618.67 276.009   5
  -4  -6  -3 4233.10 354.433   4
  -4  -6  -3 4185.20 359.340   8
  -4  -6  -3 3552.72 290.221   6
  -4  -6  -3 3876.08 361.787  12
  -4  -6  -3 3186.98 295.610   5
  -4  -6  -4 10982.9 621.527   4
  -4  -6  -4 11008.4 653.239  12
  -4  -6  -5 10980.2 641.330   4
  -4  -6  -5 12039.7 690.966  12
  -4  -6  -6 12333.9 680.371   4
  -4  -6  -6 15120.6 760.466  12
  -4  -6  -7 9860.03 548.772  12
  -4  -7   6 2683.96 203.224   6
  -4  -7   6 3202.35 219.228   5
  -4  -7   5 4322.39 277.616   6
  -4  -7   5 4155.34 298.629   5
  -4  -7   4 7825.00 471.721   8
  -4  -7   4 8202.96 452.657   6
  -4  -7   4 8162.57 494.131   5
  -4  -7   3 13151.5 688.976   8
  -4  -7   3 11413.2 631.147   6
  -4  -7   3 12418.0 685.579   5
  -4  -7   2 2338.31 264.342   8
  -4  -7   2 2468.39 201.733   6
  -4  -7   2 2644.36 258.161   5
  -4  -7   1 104.353 124.566   8
  -4  -7   1 12.2790 108.038   4
  -4  -7   1 116.133 82.6676   6
  -4  -7   1 73.6893 122.685   5
  -4  -7   0 1219.88 199.699   8
  -4  -7   0 1072.96 165.191   4
  -4  -7   0 1006.86 152.707   5
  -4  -7  -1 1754.19 195.151   4
  -4  -7  -1 1544.46 204.942   8
  -4  -7  -1 1747.60 168.555   5
  -4  -7  -2 1696.82 193.352   4
  -4  -7  -3 524.258 118.332   4
  -4  -7  -4 134.874 73.5634   4
   5  -9  -4 372.514 78.4813  19
   5  -9  -3 885.235 119.410  19
   5  -9  -2 1700.69 169.206  19
   5  -9  -1 4746.20 305.551  19
   5  -9  -1 4237.01 290.257  27
   5  -9   0 7299.34 410.125  19
   5  -9   0 6341.92 402.916  27
   5  -9   1 783.077 133.803  27
  -5   9  -1 565.617 103.596  25
  -5   9  -2-18.5940 72.7052  25
  -5   9  -3 2349.23 190.429  25
  -5   9  -4 6054.53 348.992  25
   5  -8  -8 108.890 55.8075  20
   5  -8  -7 228.200 79.7626  20
   5  -8  -7 165.626 71.1994  19
   5  -8  -6 2706.18 209.933  19
   5  -8  -6 2644.19 213.599  20
   5  -8  -5 9961.10 526.475  19
   5  -8  -5 10158.8 520.228  20
   5  -8  -4 7272.24 469.749  19
   5  -8  -4 6932.86 430.815  27
  -5   8   4 7690.60 558.663  43
   5  -8  -4 8117.23 461.068  20
   5  -8  -3 5914.01 409.842  19
  -5   8   3 4976.07 495.347  43
   5  -8  -3 5500.69 373.245  27
   5  -8  -3 5304.10 364.257  20
   5  -8  -2 1613.57 229.436  19
   5  -8  -2 1857.89 225.496  27
  -5   8   2 1627.94 336.574  43
   5  -8  -2 1777.23 194.452  20
   5  -8  -1 903.671 179.487  19
   5  -8  -1 584.219 173.647  27
  -5   8   1 867.999 303.336  43
   5  -8   0 178.153 139.791  19
   5  -8   0 350.352 162.376  27
  -5   8   0 315.863 127.624  25
  -5   8   0 121.567 277.341  43
   5  -8   1 2415.60 254.592  19
   5  -8   1 2683.02 296.071  27
  -5   8  -1 2442.73 263.857  25
   5  -8   1 2913.96 288.807  22
  -5   8  -1 2388.78 409.952  43
   5  -8   2 12097.3 691.092  19
   5  -8   2 12456.3 724.248  27
  -5   8  -2 12234.2 725.857  25
   5  -8   2 12432.4 733.482  22
  -5   8  -2 12166.8 900.719  43
   5  -8   3 6788.62 423.294  19
   5  -8   3 5881.81 435.982  27
  -5   8  -3 6503.18 467.115  25
   5  -8   3 7025.11 483.799  22
  -5   8  -3 6437.29 603.912  43
   5  -8   4 855.677 163.795  27
  -5   8  -4 631.811 163.743  25
   5  -8   4 1070.60 213.178  22
  -5   8  -4 1047.61 275.067  43
   5  -8   5 105.204 89.8226  27
  -5   8  -5-16.9441 130.561  25
   5  -8   5 68.9289 140.595  22
  -5   8  -6 159.932 112.890  25
   5  -8   6-44.8691 138.267  22
  -5   8  -7 1529.85 168.332  25
   5  -8   7 1959.24 198.541  22
   5  -8   8 774.533 123.010  22
   5  -7 -10 239.474 64.3614  20
   5  -7  -9 4969.17 303.626  20
   5  -7  -8 4121.47 285.433  20
   5  -7  -8 3865.60 267.069  19
   5  -7  -8 3638.34 307.190  29
   5  -7  -7 2890.28 260.391  20
   5  -7  -7 3139.96 260.153  19
   5  -7  -7 3043.03 287.397  29
   5  -7  -6 179.245 117.274  20
   5  -7  -6 271.688 137.156  19
   5  -7  -6 370.308 157.769  29
   5  -7  -6 298.309 89.0877  27
   5  -7  -5 157.944 133.329  20
   5  -7  -5 240.628 147.469  19
   5  -7  -5 213.426 116.291  27
  -5   7   5-30.4899 194.090  43
   5  -7  -4 596.333 147.662  27
  -5   7   4 575.359 271.879  43
  -5   7   3 3983.99 487.796  43
   5  -7  -2 5538.42 455.643  19
  -5   7   2 5570.12 602.337  43
   5  -7  -1 3419.07 350.651  19
  -5   7   1 3405.22 528.630  43
   5  -7   0 384.842 176.447  19
  -5   7   0 311.710 338.126  43
  -5   7  -1 1440.71 418.875  43
  -5   7  -2 7003.04 744.921  43
   5  -7   3 12175.3 697.349  19
  -5   7  -3 11048.3 826.636  36
  -5   7  -3 12458.1 993.567  43
  -5   7  -4 993.927 281.015  36
   5  -7   4 694.493 190.630  27
   5  -7   4 1627.20 285.555  22
  -5   7  -4 2068.59 418.245  43
   5  -7   5 187.649 134.631  27
  -5   7  -5 339.085 175.098  25
   5  -7   5 26.1904 189.328  22
  -5   7  -6 1395.93 247.524  25
   5  -7   6 1831.73 274.760  22
  -5   7  -7 6655.37 475.358  25
   5  -7   7 7197.30 506.674  22
  -5   7  -8 12261.3 873.980  36
  -5   7  -8 13742.1 746.660  25
   5  -7   8 14010.0 766.523  22
   5  -7   9 29203.7 1406.67  22
   5  -7  10 8128.36 439.023  22
   5  -6 -12 1580.75 110.072  20
   5  -6 -11 213.108 69.9503  20
   5  -6 -10 2010.96 163.710  19
   5  -6 -10 1857.90 224.426  29
   5  -6  -9 1765.78 190.969  19
   5  -6  -9 2417.35 267.776  29
   5  -6  -8 4045.95 325.127  19
   5  -6  -8 4032.12 383.554  29
   5  -6  -7 4992.67 439.724  29
   5  -6  -6 6819.84 509.522  19
   5  -6  -6 7107.15 558.514  29
   5  -6  -5 637.887 211.976  19
  -5   6   5 902.087 277.943  43
   5  -6  -4 635.024 223.542   9
   5  -6  -4 402.662 201.418  19
  -5   6   4 296.517 257.971  43
   5  -6  -3 1130.59 283.226   9
   5  -6  -3 1442.04 266.339  19
  -5   6   3 1891.74 405.599  43
   5  -6  -2 14290.0 843.370  20
   5  -6  -2 15821.8 1088.28   9
   5  -6  -2 16033.9 931.451  19
  -5   6   2 14437.0 1091.61  43
   5  -6  -1 9602.78 603.721  20
   5  -6  -1 10454.4 862.649   9
   5  -6  -1 10118.1 681.548  19
   5  -6   0 16238.7 1144.66   9
   5  -6   0 14914.3 905.357  19
   5  -6   1 4331.21 550.799   9
   5  -6   1 3230.14 342.221  19
   5  -6   2 792.141 190.396  19
  -5   6  -2 281.102 230.840  36
  -5   6  -2 899.139 374.193  43
   5  -6   3 3537.63 324.219  19
   5  -6   3 3915.76 508.894   9
  -5   6  -3 4128.87 428.361  25
  -5   6  -3 4592.73 623.953  43
  -5   6  -4 14756.6 914.872  25
  -5   6  -4 12076.0 1048.02  43
  -5   6  -5 16583.9 1148.59  35
  -5   6  -5 18688.0 1096.96  25
   5  -6   5 17290.4 1073.97  22
  -5   6  -5 20586.2 1272.03  43
  -5   6  -6 19842.6 1254.79  35
  -5   6  -7 10828.9 849.700  35
  -5   6  -7 11563.3 743.499  25
   5  -6   7 11861.0 757.676  22
  -5   6  -8 3901.57 459.985  35
  -5   6  -8 3505.68 330.994  25
   5  -6   8 3619.51 360.454  22
  -5   6  -9 398.289 222.634  35
   5  -6   9 35.2383 135.861  22
  -5   6 -10 2404.18 331.599  36
   5  -6  10 2926.22 248.220  22
  -5   6 -11 4205.11 263.954  26
   5  -6  11 4517.53 276.062  22
   5  -5 -13 197.904 49.0137  20
   5  -5 -12 3643.87 282.323  29
   5  -5 -11 8746.97 529.333  29
  -5   5  11 8852.98 428.521  24
   5  -5 -10 12368.5 735.384  29
  -5   5  10 12396.1 619.742  24
   5  -5  -9 13690.2 808.932  29
  -5   5   9 12502.2 668.010  24
   5  -5  -8 4064.64 347.946  19
  -5   5   7 17.2759 109.901  24
   5  -5  -6 11039.7 774.937   9
  -5   5   6 11133.7 663.445  24
  -5   5   6 12185.1 1097.25  46
  -5   5   5 56185.4 3143.54  28
  -5   5   5 52258.5 2492.89  24
  -5   5   4 41710.0 2082.26  16
  -5   5   4 46156.2 2337.32  43
   5  -5  -3 35218.7 1797.86  19
  -5   5   3 33384.3 1737.50  16
  -5   5   3 38908.0 2024.76  43
   5  -5  -2 13266.6 857.836  19
  -5   5   2 14996.5 1081.23  43
   5  -5  -1 5943.34 477.353  19
  -5   5   1 6024.02 552.951  36
  -5   5   1 4946.15 420.787  25
  -5   5   1 6792.11 720.582  43
   5  -5   0 9217.62 622.661  19
  -5   5   0 9577.43 734.817  36
  -5   5   0 8330.97 617.413  25
  -5   5   0 9803.37 890.203  43
   5  -5   1 12573.1 747.434  19
  -5   5  -1 12689.8 899.797  36
  -5   5  -1 10587.4 768.383  25
  -5   5  -1 13688.1 1081.23  43
   5  -5   2 21503.2 1178.38  19
  -5   5  -2 22696.3 1289.81  25
  -5   5  -3 23588.7 1385.26  25
  -5   5  -3 27179.3 1689.17  43
  -5   5  -4 1969.57 344.914  25
   5  -5   5 1945.22 345.362   9
  -5   5  -5 2523.66 564.043  28
  -5   5  -5 2465.07 338.653  25
  -5   5  -5 2495.03 457.381  43
  -5   5  -6 10962.4 844.279  35
  -5   5  -6 9838.11 718.364  25
   5  -5   6 8969.70 679.955  22
  -5   5  -7 9049.70 796.165  35
  -5   5  -7 9446.11 664.914  25
   5  -5   7 9706.35 665.364  22
  -5   5  -8 596.973 299.661  35
  -5   5  -9 1130.96 310.157  35
   5  -5   9 815.417 195.327  22
  -5   5 -10 2174.72 348.163  35
  -5   5 -10 1888.66 228.645  26
   5  -5  10 1858.95 211.343  22
  -5   5 -11 4372.14 439.798  36
  -5   5 -11 5570.05 472.291  35
  -5   5 -11 5887.87 376.999   1
  -5   5 -11 4905.83 328.684  26
   5  -5  11 4530.17 311.352  22
  -5   5 -12 18843.7 923.146   1
  -5   4  13 1757.20 137.050  24
   5  -4 -12 2097.80 245.343  29
  -5   4  12 2292.03 184.268  24
   5  -4 -11 37.6482 91.4286  19
  -5   4  11 24.4627 150.351  37
   5  -4 -11 23.1495 142.280  29
  -5   4  11 63.2497 88.9832  24
   5  -4 -10 6391.57 520.038  29
  -5   4   9 8970.69 559.744  24
  -5   4   8 16257.3 918.259  24
  -5   4   8 15389.2 1322.71  46
   5  -4  -8 18250.3 1015.25  21
  -5   4   7 4034.60 332.878  16
  -5   4   7 3980.93 338.098  24
   5  -4  -7 3767.83 404.887  21
  -5   4   6 811.826 172.768  16
  -5   4   6 1128.10 192.460  24
  -5   4   6 726.607 377.248  46
   5  -4  -6 1080.04 247.810  21
  -5   4   6 834.227 247.792  43
  -5   4   5 1345.08 206.121  16
  -5   4   5 952.202 394.680  28
  -5   4   5 1426.18 208.644  24
  -5   4   5 1435.82 403.865  46
   5  -4  -5 1104.39 247.596  21
  -5   4   5 849.730 308.966  43
  -5   4   4 6705.41 489.430  16
  -5   4   4 7597.38 496.417  24
  -5   4   4 7444.54 672.440  43
  -5   4   3 13458.8 882.210  36
  -5   4   3 12966.0 780.000  16
  -5   4   3 13617.7 764.637  24
  -5   4   3 12430.9 978.816  43
  -5   4   2 3374.67 400.498  36
  -5   4   2 3010.55 310.229  16
  -5   4   2 3187.53 287.635  24
  -5   4   2 4180.27 557.939  43
  -5   4   1 11524.6 829.205  36
  -5   4   1 12402.6 729.535  16
  -5   4   1 11390.1 978.408  43
   5  -4   0 601.013 186.050  19
  -5   4   0 556.800 255.904  36
  -5   4   0 832.185 172.382  16
  -5   4   0 1003.71 200.988  25
  -5   4   0 337.792 418.233  43
   5  -4   1 29316.5 1494.69  19
  -5   4  -1 32269.1 1707.60  36
  -5   4  -1 29168.3 1566.88  25
  -5   4  -1 28584.0 1833.44  43
  -5   4  -2 22435.2 1265.45  25
  -5   4  -2 22095.7 1526.55  43
  -5   4  -3 22709.4 1385.15  35
  -5   4  -3 24296.1 1974.63  28
  -5   4  -3 23638.4 1321.46  25
  -5   4  -3 21508.3 1528.78  43
  -5   4  -4 3689.11 467.529  35
  -5   4  -4 4087.81 343.099   3
  -5   4  -4 5003.80 872.714  28
  -5   4  -4 3776.47 425.613  25
  -5   4  -4 3042.93 523.276  43
  -5   4  -5 717.378 269.099  35
  -5   4  -5 1083.38 487.269  28
  -5   4  -5 1023.41 254.238  25
  -5   4  -5 1064.52 186.275   3
  -5   4  -5 1192.54 355.991  43
  -5   4  -6 95.0366 197.034  25
  -5   4  -7 21791.7 1429.36  35
  -5   4  -7 22934.0 1283.03  25
   5  -4   7 22918.1 1247.81  22
  -5   4  -8 31373.0 1923.54  35
  -5   4  -8 34343.4 1758.22  25
   5  -4   8 34770.5 1727.77  22
  -5   4  -9 29500.4 1769.33  35
   5  -4   9 30739.1 1539.51  22
  -5   4 -10 18583.1 1207.23  36
  -5   4 -10 17083.5 1189.77  35
  -5   4 -10 20247.4 1047.81  26
  -5   4 -11 5894.39 422.792   1
  -5   4 -11 5823.98 521.615  35
  -5   4 -11 5291.05 379.174  26
  -5   4 -12 422.544 133.287   1
  -5   4 -12 577.024 100.019  26
  -5   4 -13 3443.00 228.483   1
  -5   3  14 515.287 75.5963  24
   5  -3 -13 2497.36 241.153  30
  -5   3  13 2694.52 201.747  24
  -5   3  12 3623.28 332.505  37
   5  -3 -12 3662.50 331.447  29
  -5   3  12 3900.09 284.727  24
   5  -3 -12 4108.16 319.544  21
  -5   3  11 1961.29 305.638  37
   5  -3 -11 2427.43 293.899  29
  -5   3  10 278.463 203.885  37
  -5   3  10 273.076 126.344  24
   5  -3 -10 351.433 162.260  21
  -5   3   9 1982.55 246.511  24
  -5   3   9 1859.37 467.199  46
   5  -3  -9 2187.27 307.535  21
  -5   3   8 8385.41 556.469  24
  -5   3   8 7321.72 900.573  46
   5  -3  -8 7763.64 605.680  21
  -5   3   7 16966.9 944.158  24
  -5   3   7 16365.1 1390.56  46
   5  -3  -7 16125.9 1002.39  21
  -5   3   6 11883.4 680.985  16
  -5   3   6 9667.79 960.648  28
  -5   3   6 11582.3 689.838  24
  -5   3   6 8562.49 1005.25  46
   5  -3  -6 10125.5 735.465  21
  -5   3   6 10355.0 779.165  43
  -5   3   5 8821.32 589.557  16
  -5   3   5 8250.84 910.134  28
   5  -3  -5 9483.92 670.784  21
  -5   3   5 10019.0 614.992  24
  -5   3   5 7897.87 929.502  46
  -5   3   5 9729.89 748.615  43
  -5   3   4 1863.62 344.078  36
  -5   3   4 2228.61 258.069  16
  -5   3   4 2467.99 560.476  28
  -5   3   4 2459.81 263.571  24
  -5   3   4 1851.23 449.941  46
   5  -3  -4 2561.88 313.498  21
  -5   3   4 2388.67 403.893  43
  -5   3   3 2561.13 370.029  36
  -5   3   3 2733.71 278.657  16
  -5   3   3 3226.17 635.250  28
  -5   3   3 2718.39 271.822  24
   5  -3  -3 2489.11 306.458  21
  -5   3   3 2854.27 459.601  43
  -5   3   2 23799.9 1333.29  36
  -5   3   2 23320.0 1192.39  16
  -5   3   2 20626.9 1747.65  28
  -5   3   2 22379.1 1159.91  24
  -5   3   2 22124.6 1438.20  43
  -5   3   1 40390.4 2077.34  36
  -5   3   1 40980.7 1924.36  16
  -5   3   1 34814.1 2556.43  28
  -5   3   1 39972.3 1887.38  24
  -5   3   1 35637.5 2196.19  43
  -5   3   0 31848.8 1518.66  16
  -5   3   0 30211.7 2280.18  28
  -5   3   0 27377.4 1521.35  25
  -5   3   0 27780.5 1818.81  43
  -5   3  -1 5650.73 543.137  36
  -5   3  -1 4795.66 376.818  16
  -5   3  -1 5916.30 931.411  28
  -5   3  -1 4760.65 430.361  25
  -5   3  -1 3946.55 608.665  43
  -5   3  -2 450.447 277.630  36
  -5   3  -2 115.226 450.717  28
  -5   3  -2 258.280 170.458  25
  -5   3  -2 391.808 375.551  43
  -5   3  -3 1081.36 318.867  35
  -5   3  -3 857.768 432.632  28
  -5   3  -3 652.390 224.839  25
  -5   3  -3 575.772 349.010  43
  -5   3  -4 16736.0 1161.26  35
  -5   3  -4 19476.9 1034.33   3
  -5   3  -4 18928.4 1059.30   7
  -5   3  -4 17571.4 1561.28  28
  -5   3  -4 18411.0 1121.13  25
  -5   3  -4 18288.0 1261.69  43
  -5   3  -5 34986.2 1730.31   3
  -5   3  -5 34454.9 1931.82  35
  -5   3  -5 34553.7 1780.70   7
  -5   3  -5 30258.8 2230.89  28
  -5   3  -5 35375.9 1831.48  25
  -5   3  -5 34736.4 1944.51  43
  -5   3  -6 29566.2 1520.33   3
  -5   3  -6 27579.1 1716.11  35
  -5   3  -6 30356.3 1598.09  25
  -5   3  -7 11398.1 725.403   3
  -5   3  -8 3246.93 476.033  35
  -5   3  -9-49.7716 298.507  36
  -5   3  -9 46.5387 245.719  35
  -5   3  -9-27.2259 163.289  26
  -5   3 -10 1731.81 342.174  36
  -5   3 -10 1403.22 324.340  35
  -5   3 -10 1609.08 245.228  26
  -5   3 -10 2076.41 269.674  11
  -5   3 -11 2220.97 259.794   1
  -5   3 -11 2103.26 236.615  26
  -5   3 -11 1944.19 249.800  11
  -5   3 -12 1798.21 181.269  26
  -5   3 -12 1900.21 215.347   1
  -5   3 -12 1796.20 206.841  11
  -5   3 -13 181.993 90.7218   1
  -5   2  15 4091.90 221.196  24
   5  -2 -14 1363.13 174.867  30
  -5   2  14 1825.49 148.989  24
  -5   2  13 188.733 79.7082  16
  -5   2  13 131.423 81.9852  24
   5  -2 -13 42.2850 103.699  21
  -5   2  12 8653.31 595.817  37
  -5   2  12 9136.58 521.362  24
   5  -2 -12 8057.55 541.632  21
  -5   2  11 8464.12 641.972  37
  -5   2  10 13566.5 934.351  37
  -5   2  10 15369.3 828.064  24
   5  -2 -10 13189.0 852.495  21
  -5   2   9 13692.9 989.562  37
  -5   2   9 15847.1 868.557  24
   5  -2  -9 14368.6 912.719  21
  -5   2   8 6246.95 474.146  24
   5  -2  -8 6036.21 523.142  21
  -5   2   7 9519.53 618.183  24
   5  -2  -7 8968.84 683.664  21
  -5   2   6 21460.2 1493.10  28
  -5   2   6 21094.4 1135.14  24
  -5   2   6 22070.9 1255.43  43
   5  -2  -6 19115.4 1191.35  21
  -5   2   5 29808.1 1949.99  28
  -5   2   5 31218.7 1519.75  24
  -5   2   5 28740.4 1650.22  43
   5  -2  -5 28488.8 1578.23  21
  -5   2   4 25453.7 1422.41  36
  -5   2   4 23614.3 1759.93  28
  -5   2   4 24430.4 1266.00  24
  -5   2   4 25871.0 1479.62  43
   5  -2  -4 23907.0 1341.51  21
  -5   2   3 29474.9 1566.46  36
   5  -2  -3 26276.6 1446.24  21
  -5   2   3 29465.9 1419.75  16
  -5   2   3 27371.1 1957.65  28
  -5   2   3 27405.5 1388.21  24
  -5   2   3 26688.1 1624.09  43
  -5   2   2 13425.3 883.533  36
  -5   2   2 12956.3 722.031  16
  -5   2   2 11974.3 681.340   7
  -5   2   2 11605.4 1216.91  28
  -5   2   2 12862.9 701.804  24
  -5   2   2 10093.8 922.077  43
  -5   2   1 2706.69 383.610  36
  -5   2   1 2852.39 272.496  16
  -5   2   1 2853.26 254.505   7
  -5   2   1 2651.02 727.491  28
  -5   2   1 2855.44 255.673  24
  -5   2   1 2753.64 491.801  43
  -5   2   0 9277.44 703.738  36
  -5   2   0 8301.35 520.619  16
  -5   2   0 8683.05 512.039   7
  -5   2   0 7280.56 1037.40  28
  -5   2   0 7451.20 536.467  25
  -5   2   0 8013.00 819.659  43
  -5   2  -1 2726.91 403.003  36
  -5   2  -1 2518.54 250.927  16
  -5   2  -1 2589.66 242.023   7
  -5   2  -1 3132.28 702.901  28
  -5   2  -1 2077.23 281.353  25
  -5   2  -1 2358.80 469.924  43
  -5   2  -2 5973.72 584.979  36
  -5   2  -2 5315.05 399.673  16
  -5   2  -2 5714.59 413.079   7
  -5   2  -2 6207.08 887.575  28
  -5   2  -2 5876.75 492.516  25
  -5   2  -2 6389.28 681.080  43
  -5   2  -3 618.258 314.565  36
  -5   2  -3 621.083 160.149   7
  -5   2  -3 951.939 443.076  28
  -5   2  -3 511.087 203.422  25
  -5   2  -3 810.339 342.354  43
  -5   2  -4 242.365 311.833  36
  -5   2  -4 631.872 262.236  35
  -5   2  -4 89.8475 139.837   7
  -5   2  -4 443.793 357.162  28
  -5   2  -4 45.6860 130.144   3
  -5   2  -4 134.009 271.320  43
  -5   2  -5 6522.89 486.963   3
  -5   2  -5 6052.49 682.807  36
  -5   2  -5 5316.04 585.162  35
  -5   2  -5 5772.42 481.620   7
  -5   2  -5 6800.18 826.869  28
  -5   2  -5 6730.06 629.124  43
  -5   2  -6 7006.00 519.077   3
  -5   2  -6 6549.92 737.429  36
  -5   2  -6 5847.03 612.593  35
  -5   2  -6 7017.54 536.037   7
  -5   2  -7 1903.51 319.749  26
  -5   2  -7 1437.21 255.622   3
  -5   2  -8 52.5332 268.819  36
  -5   2  -8 239.431 276.751  35
  -5   2  -8 391.305 223.644   1
  -5   2  -8 519.417 190.359   3
  -5   2  -8 579.873 224.834  26
  -5   2  -9 268.634 213.734   1
  -5   2  -9 88.1378 204.768  36
  -5   2  -9-44.7420 258.113  35
  -5   2  -9 202.550 155.272   3
  -5   2  -9 27.7402 186.052  26
  -5   2  -9-28.2549 191.388  11
  -5   2 -10 9655.74 645.507  11
  -5   2 -10 8366.40 620.370   3
  -5   2 -11 7613.83 527.854   1
  -5   2 -11 7654.16 506.006  26
  -5   2 -11 6784.17 511.087  11
  -5   2 -12 4589.13 337.092   1
  -5   2 -12 3423.40 300.933  11
  -5   2 -13 4533.75 298.940  11
  -5   2 -13 4913.17 315.363   1
  -5   1  15 3721.35 212.730  24
  -5   1  14 5078.09 369.135  38
   5  -1 -14 5504.44 373.414  30
  -5   1  14 5240.42 312.457  24
   5  -1 -14 5236.28 335.643  21
  -5   1  13 3849.47 368.070  38
   5  -1 -13 3897.58 310.987  21
  -5   1  13 3925.83 281.444  24
  -5   1  12 702.305 193.443  37
  -5   1  12 580.101 134.204  24
   5  -1 -12 337.139 143.742  21
  -5   1  11 30.9099 185.386  37
   5  -1 -11 21.2626 132.223  44
  -5   1  10 10838.9 795.316  37
  -5   1  10 10962.5 661.390  24
   5  -1 -10 9812.75 702.728  21
  -5   1   9 12001.3 738.454  24
  -5   1   8 11954.9 922.058  37
  -5   1   8 12129.5 743.176  24
  -5   1   7 1828.85 389.999  37
  -5   1   7 2493.45 285.866  24
  -5   1   6 1285.41 223.063  24
  -5   1   5 743.598 382.515  28
  -5   1   5 1151.22 205.362  24
  -5   1   4 9792.99 1021.51  28
  -5   1   4 10554.1 623.055  24
  -5   1   4 8986.20 792.651  43
  -5   1   3 24981.9 1425.30  36
  -5   1   3 23993.8 1806.51  28
  -5   1   3 24588.1 1231.43  24
  -5   1   3 23203.5 1474.29  43
  -5   1   2 11879.0 856.882  36
  -5   1   2 12069.6 687.094  16
  -5   1   2 9034.88 1121.01  28
  -5   1   2 11805.6 659.879  24
  -5   1   2 11336.7 936.944  43
  -5   1   1 3800.31 496.543  36
  -5   1   1 4129.20 321.929  16
  -5   1   1 4290.04 320.410   7
  -5   1   1 3717.50 758.903  28
  -5   1   1 3643.37 294.058  24
  -5   1   1 3739.26 573.287  43
  -5   1   0 7335.25 660.464  36
  -5   1   0 7485.11 477.128  16
  -5   1   0 8157.28 481.325   7
  -5   1   0 7818.47 1008.13  28
  -5   1   0 6178.53 497.317  26
  -5   1   0 8410.31 791.629  43
  -5   1  -1 22591.4 1321.33  36
  -5   1  -1 21761.0 1073.74  16
  -5   1  -1 19373.5 1070.97   1
  -5   1  -1 22000.6 1080.97   7
  -5   1  -1 22686.1 1788.36  28
  -5   1  -1 18850.2 1141.67  26
  -5   1  -1 20787.1 1382.24  43
  -5   1  -2 60097.4 2781.53  36
  -5   1  -2 51047.9 2456.73  16
  -5   1  -2 52657.2 2481.40   7
  -5   1  -2 54573.6 2565.76  31
  -5   1  -2 57669.9 3271.21  28
  -5   1  -2 55895.0 2516.94   6
  -5   1  -2 49161.7 2498.25   1
  -5   1  -2 48225.8 2585.13  26
  -5   1  -2 56477.6 2826.46  43
  -5   1  -3 18542.2 1214.12  36
  -5   1  -3 20199.9 1036.68   3
  -5   1  -3 17503.3 969.435   7
  -5   1  -3 18292.2 1037.45  31
  -5   1  -3 16949.3 994.932   6
  -5   1  -3 19515.1 1540.48  28
  -5   1  -3 18349.8 1117.29  26
  -5   1  -3 16615.3 1014.49   1
  -5   1  -4 13203.3 821.311   3
  -5   1  -4 14227.7 1038.80  36
  -5   1  -4 13811.0 791.026   7
  -5   1  -4 14192.6 842.703  31
  -5   1  -4 14675.1 1254.83  28
  -5   1  -4 13605.6 903.265  26
  -5   1  -4 11360.8 828.730   1
  -5   1  -5 8230.35 607.067   3
  -5   1  -5 8100.85 796.299  36
  -5   1  -5 8255.97 584.477   7
  -5   1  -5 8800.19 629.258  31
  -5   1  -5 8804.47 683.355  26
  -5   1  -5 9166.22 688.311   1
  -5   1  -6 1438.65 396.688  36
  -5   1  -6 710.396 226.404  31
  -5   1  -6 761.061 248.771   1
  -5   1  -6 1143.62 230.779   7
  -5   1  -6 1092.02 269.301  26
  -5   1  -6 822.986 214.008   3
  -5   1  -7 18299.6 1093.32   7
  -5   1  -7 19419.2 1156.84  26
  -5   1  -7 19339.2 1172.53   1
  -5   1  -7 19033.0 1122.29   3
  -5   1  -8 49876.9 2471.72  26
  -5   1  -8 52353.5 2507.76   1
  -5   1  -8 48248.8 2451.75  11
  -5   1  -8 47640.5 2471.47   3
  -5   1  -9 41016.6 2033.25   1
  -5   1  -9 40902.5 2014.46  26
  -5   1  -9 38666.2 2013.39  11
  -5   1  -9 37791.0 2037.53   3
  -5   1 -10 15863.9 944.586  11
  -5   1 -10 15506.8 967.925   3
  -5   1 -11 12827.0 748.945   1
  -5   1 -11 12515.7 773.092   3
  -5   1 -11 11552.0 738.131  11
  -5   1 -12 2301.84 243.129  11
  -5   1 -12 2186.11 240.312   1
  -5   1 -13 759.883 119.996  11
  -5   0  15 51.4445 36.2580  24
  -5   0  14 1178.04 171.515  38
  -5   0  14 1430.99 130.808  24
   5   0 -14 1417.74 151.496  21
  -5   0  13 5319.76 415.730  38
  -5   0  13 4968.40 329.041  24
   5   0 -13 5119.46 365.779  44
   5   0 -13 5516.98 380.996  21
  -5   0  12 6355.44 528.473  38
  -5   0  12 6069.25 399.793  24
   5   0 -12 6060.25 448.124  44
   5   0 -12 6061.44 457.806  21
   5   0 -11 5568.24 459.175  44
  -5   0  10 694.910 253.965  37
  -5   0  10 638.662 163.338  24
  -5   0  10 594.353 156.666  23
  -5   0   9 12122.8 907.464  37
  -5   0   9 12246.9 745.595  24
  -5   0   9 12925.2 754.221  23
  -5   0   8 3575.11 339.674  24
  -5   0   8 3961.11 363.126  23
  -5   0   7 24842.3 1578.23  37
  -5   0   7 26702.2 1361.89  24
  -5   0   7 25763.9 1352.10  23
  -5   0   6 29209.3 1809.83  37
  -5   0   6 31443.7 1577.15  24
  -5   0   6 31567.7 1580.23  23
  -5   0   5 6491.35 713.315  37
  -5   0   5 8541.04 545.425  24
  -5   0   4 569.030 299.028  37
  -5   0   4 426.330 136.167  24
  -5   0   3 24388.1 1556.72  37
  -5   0   3 25100.5 1237.04  24
  -5   0   3 24305.8 1313.90   5
  -5   0   2 13447.2 1042.53  37
  -5   0   2 16365.1 1077.47  36
  -5   0   2 15424.8 826.011   6
  -5   0   2 14905.0 801.541  24
  -5   0   2 15973.9 919.055   5
  -5   0   1 20235.8 1300.40  37
  -5   0   1 22108.2 1103.09  16
  -5   0   1 21434.5 1100.30   6
  -5   0   1 20438.0 1060.71  24
  -5   0   0 26227.9 1536.35  36
  -5   0   0 25221.8 1255.35  16
  -5   0   0 26062.7 1273.72   7
  -5   0   0 23311.4 1313.68  26
  -5   0   0 25698.8 1275.25   6
  -5   0  -1 8733.21 736.637  36
  -5   0  -1 8695.75 567.223   3
  -5   0  -1 7622.65 477.121  16
  -5   0  -1 7868.80 506.299   7
  -5   0  -1 7313.21 576.075  31
  -5   0  -1 7454.57 573.244  26
  -5   0  -1 8560.77 524.439   6
  -5   0  -1 6676.85 504.586   1
  -5   0  -2 371.938 299.123  36
  -5   0  -2 320.155 102.525  16
  -5   0  -2 109.869 182.496  31
  -5   0  -2 36.0971 122.476   7
  -5   0  -2 156.278 201.176  26
  -5   0  -2 408.572 176.710   3
  -5   0  -2 138.832 140.959   6
  -5   0  -2 46.1401 153.339   1
  -5   0  -3 5052.91 434.021   3
  -5   0  -3 4633.71 434.233   1
  -5   0  -3 3714.54 552.477  36
  -5   0  -3 5031.74 385.702   7
  -5   0  -3 4580.98 434.058  31
  -5   0  -3 4962.48 397.176   6
  -5   0  -3 5007.50 505.595  26
  -5   0  -4 6842.81 510.944   3
  -5   0  -4 4417.68 597.636  36
  -5   0  -4 5451.48 509.528   1
  -5   0  -4 5963.34 449.525   7
  -5   0  -4 6017.34 504.124  31
  -5   0  -4 5163.11 446.126   6
  -5   0  -4 5583.84 542.624  26
  -5   0  -5 24365.5 1281.42   3
  -5   0  -5 18372.7 1392.62  36
  -5   0  -5 22715.9 1325.35   1
  -5   0  -5 21375.8 1200.41   7
  -5   0  -5 23139.5 1287.66  31
  -5   0  -5 22232.5 1228.96   6
  -5   0  -5 23759.2 1351.24  26
  -5   0  -6 14369.7 980.629   1
  -5   0  -6 14505.0 891.638   7
  -5   0  -6 16108.4 971.378  31
  -5   0  -6 15199.3 980.625  26
  -5   0  -6 13793.2 884.102  11
  -5   0  -6 15170.4 950.341   3
  -5   0  -7 2760.35 390.344   1
  -5   0  -7 2947.13 344.929   7
  -5   0  -7 2806.41 377.856  26
  -5   0  -7 2897.37 370.932  11
  -5   0  -7 4049.72 434.643   3
  -5   0  -8 1914.42 326.135   1
  -5   0  -8 1568.57 303.842  31
  -5   0  -8 2167.59 340.800   3
  -5   0  -8 2327.74 329.742  26
  -5   0  -8 1214.80 298.238  11
  -5   0  -9 98.0277 185.932  31
  -5   0  -9 103.130 206.188   3
  -5   0  -9-28.9674 171.563   1
  -5   0 -10 1763.44 302.085   3
  -5   0 -10 1419.85 259.639  31
  -5   0 -10 1647.46 255.381   1
  -5   0 -10 1315.14 256.741  11
  -5   0 -11 631.340 187.199   3
  -5   0 -11 534.068 179.238  11
  -5   0 -12 573.958 149.129  11
  -5   0 -13 500.287 97.3779   2
  -5   0 -13 375.220 97.7320  11
  -5  -1  14 447.179 65.9883  24
   5   1 -14 377.230 91.7456  21
  -5  -1  13 415.769 148.104  38
  -5  -1  13 429.116 89.9969  24
   5   1 -13 588.575 139.513  44
   5   1 -13 500.743 135.503  21
  -5  -1  12 6505.12 517.603  38
  -5  -1  12 6624.27 408.320  24
   5   1 -12 7247.55 489.108  44
  -5  -1  11 15256.1 958.149  38
  -5  -1  11 13971.6 776.830  24
  -5  -1  11 14951.8 799.450  23
  -5  -1  10 21814.6 1307.32  38
  -5  -1  10 20812.6 1104.86  23
  -5  -1   9 4569.83 538.515  38
  -5  -1   9 4390.07 369.140  24
  -5  -1   9 4961.74 392.193  23
  -5  -1   8 342.351 166.568  17
  -5  -1   8 368.077 154.951  24
  -5  -1   8 535.152 167.117  23
  -5  -1   7 1163.86 332.900  38
  -5  -1   7 995.618 334.287  37
  -5  -1   7 1197.47 253.272  17
  -5  -1   7 1088.46 198.091  24
  -5  -1   7 1336.37 212.898  23
  -5  -1   6 11266.0 925.180  38
  -5  -1   6 10877.0 929.566  37
  -5  -1   6 12264.3 794.166  17
  -5  -1   6 11252.7 805.436  33
  -5  -1   6 13482.1 743.854  24
  -5  -1   6 12832.8 752.135  23
  -5  -1   5 11951.9 967.601  38
  -5  -1   5 13578.4 1057.11  37
  -5  -1   5 14359.9 889.778  17
  -5  -1   5 13385.6 924.536  33
  -5  -1   5 15206.5 806.191  24
  -5  -1   5 15034.7 809.329   6
  -5  -1   5 13962.4 834.179   5
  -5  -1   4 18202.6 1145.59  38
  -5  -1   4 16466.6 1200.24  37
  -5  -1   4 17454.3 1045.79  17
  -5  -1   4 16727.3 1120.47  33
  -5  -1   4 20211.5 999.100   6
  -5  -1   4 17632.7 1018.84   5
  -5  -1   3 15343.6 1031.88  38
  -5  -1   3 16729.3 1146.36  37
  -5  -1   3 18189.3 954.217   6
  -5  -1   3 17934.0 1017.14   5
  -5  -1   2 2308.10 363.267  37
  -5  -1   2 2415.10 275.897   3
  -5  -1   2 3015.69 261.391  16
  -5  -1   2 2520.89 263.028   6
  -5  -1   1-31.3168 168.036  37
  -5  -1   1 78.8311 85.9680  16
  -5  -1   1 88.1171 152.129   4
  -5  -1   1 56.0062 117.491   7
  -5  -1   1 138.778 133.470   3
  -5  -1   1 168.641 123.164   6
  -5  -1   1 85.0671 180.419   5
  -5  -1   0 3555.33 348.052   4
  -5  -1   0 4009.52 361.714   3
  -5  -1   0 2977.59 315.245   2
  -5  -1   0 3358.45 303.904   7
  -5  -1   0 3501.28 400.980  31
  -5  -1   0 4492.03 346.991   6
  -5  -1   0 3924.05 406.629   5
  -5  -1  -1 5637.83 445.209   4
  -5  -1  -1 5799.41 465.386   3
  -5  -1  -1 5342.00 410.444   7
  -5  -1  -1 5554.31 496.625  31
  -5  -1  -1 5449.97 455.498   2
  -5  -1  -1 5378.70 416.323   6
  -5  -1  -1 5418.46 495.014   5
  -5  -1  -2 1200.40 384.994  36
  -5  -1  -2 1476.89 316.889  33
  -5  -1  -2 1207.81 272.806  31
  -5  -1  -2 1629.98 248.438   4
  -5  -1  -2 1351.55 207.982   7
  -5  -1  -2 1303.59 242.305   3
  -5  -1  -2 1507.15 221.387   6
  -5  -1  -3 582.677 337.783  36
  -5  -1  -3 419.083 255.467  33
  -5  -1  -3 447.078 233.793  31
  -5  -1  -3 932.425 206.340   4
  -5  -1  -3 597.095 172.935   7
  -5  -1  -3 420.082 173.710   3
  -5  -1  -3 424.880 164.573   6
  -5  -1  -4 287.192 209.806  33
  -5  -1  -4 199.960 192.407  31
  -5  -1  -4 67.0590 148.602   7
  -5  -1  -4 92.3769 180.185   3
  -5  -1  -4 333.183 161.374   6
  -5  -1  -5 1085.34 240.167  33
  -5  -1  -5 802.356 266.896  31
  -5  -1  -5 702.121 189.695   7
  -5  -1  -5 1330.64 289.467   3
  -5  -1  -5 586.615 193.552   6
  -5  -1  -5 671.954 196.243  11
  -5  -1  -6 7175.22 536.902   7
  -5  -1  -6 6163.35 535.504  11
  -5  -1  -6 7190.76 602.642   3
  -5  -1  -7 8399.07 619.301   7
  -5  -1  -7 8559.60 705.893  31
  -5  -1  -7 9122.56 669.684  11
  -5  -1  -7 9179.59 717.029   3
  -5  -1  -8 6607.12 581.038  31
  -5  -1  -8 5780.95 525.821  11
  -5  -1  -8 6165.36 566.643   3
  -5  -1  -9 1012.79 277.582  31
  -5  -1  -9 666.565 224.631  11
  -5  -1 -10 6323.38 524.314  31
  -5  -1 -10 6052.35 481.078  11
  -5  -1 -10 5681.70 523.151   3
  -5  -1 -11 7412.21 488.714   2
  -5  -1 -11 6956.64 509.771  31
  -5  -1 -11 7009.66 527.771   3
  -5  -1 -11 6816.19 476.717  11
  -5  -1 -12 8398.35 460.247   2
  -5  -1 -12 7018.34 452.026  11
   5   2 -14 4805.11 280.045  21
  -5  -2  13 3815.09 304.176  38
   5   2 -13 3774.10 285.837  44
   5   2 -13 3480.36 275.828  21
  -5  -2  12 65.3258 144.651  38
   5   2 -12 173.976 124.681  44
  -5  -2  11 2458.45 318.343  38
  -5  -2  11 2129.34 212.508  23
   5   2 -11 1972.25 273.139  44
  -5  -2  10 5175.04 520.749  38
  -5  -2  10 5528.01 391.293  23
  -5  -2   9 3606.36 464.798  38
  -5  -2   9 4229.22 361.487  17
  -5  -2   9 4189.33 344.084  23
  -5  -2   8 7333.89 683.683  38
  -5  -2   8 8108.14 562.618  17
  -5  -2   8 7361.34 510.996  23
  -5  -2   7 1367.01 340.141  38
  -5  -2   7 1507.51 261.891  17
  -5  -2   7 1391.20 202.699  23
  -5  -2   6 167.704 172.214  17
  -5  -2   6 365.437 150.301   5
  -5  -2   5 4047.05 472.835  38
  -5  -2   5 5190.81 458.131  17
  -5  -2   5 4357.12 485.107  33
  -5  -2   5 5168.06 404.309   6
  -5  -2   5 4720.30 412.171   5
  -5  -2   4 15135.6 982.691  38
  -5  -2   4 14461.5 924.830  17
  -5  -2   4 13893.1 1003.73  33
  -5  -2   4 15955.3 893.582   6
  -5  -2   4 15259.1 918.157   5
  -5  -2   3 14180.1 877.255   4
  -5  -2   3 14991.5 929.408   8
  -5  -2   3 14583.5 922.576  17
  -5  -2   3 13214.0 1021.27  33
  -5  -2   3 16998.1 895.504   6
  -5  -2   3 14937.1 942.828   5
  -5  -2   2 8336.40 579.077   4
  -5  -2   2 8440.78 640.537   8
  -5  -2   2 8381.00 615.100  17
  -5  -2   2 6545.29 725.487  33
  -5  -2   2 8579.53 566.749   6
  -5  -2   2 8319.30 639.944   5
  -5  -2   1 32.9554 223.244   8
  -5  -2   1 233.145 286.615  33
  -5  -2   1 183.710 160.114   4
  -5  -2   1 139.582 121.198   7
  -5  -2   1 22.9275 158.376   2
  -5  -2   1 214.743 146.945   6
  -5  -2   1 31.6969 214.724   5
  -5  -2   0 10839.7 748.054   3
  -5  -2   0 12244.5 766.542   2
  -5  -2   0 12841.0 754.027   4
  -5  -2   0 11776.4 828.657   8
  -5  -2   0 9331.72 848.572  33
  -5  -2   0 11403.5 694.393   7
  -5  -2   0 11078.8 684.068  12
  -5  -2   0 12786.1 731.100   6
  -5  -2   0 12229.9 822.531   5
  -5  -2  -1 7784.69 566.389   4
  -5  -2  -1 7776.61 643.630   8
  -5  -2  -1 6797.69 578.601   2
  -5  -2  -1 7535.52 692.563  33
  -5  -2  -1 8437.06 536.431   7
  -5  -2  -1 8094.64 645.799  31
  -5  -2  -1 7997.33 551.642   6
  -5  -2  -1 8698.20 650.325   5
  -5  -2  -1 7341.63 585.929   3
  -5  -2  -2 26834.7 1432.97   4
  -5  -2  -2 26014.9 1479.86   2
  -5  -2  -2 28006.6 1564.39  33
  -5  -2  -2 27069.3 1390.68   7
  -5  -2  -2 28343.1 1531.04  31
  -5  -2  -2 26173.3 1408.63   6
  -5  -2  -2 28805.0 1530.44   5
  -5  -2  -2 26216.5 1473.00   3
  -5  -2  -3 42438.8 2091.07   4
  -5  -2  -3 41709.6 2178.03   2
  -5  -2  -3 42286.6 2177.41  33
  -5  -2  -3 41249.7 2046.21   7
  -5  -2  -3 42156.8 2192.01  31
  -5  -2  -3 43288.8 2073.47   6
  -5  -2  -3 40720.3 2147.96   3
  -5  -2  -4 17259.6 980.070   4
  -5  -2  -4 16524.0 954.504   7
  -5  -2  -4 17062.7 1101.54   2
  -5  -2  -4 17244.2 971.278   6
  -5  -2  -4 15310.7 963.188  11
  -5  -2  -4 16766.8 1063.23   3
  -5  -2  -5 5903.50 454.100   7
  -5  -2  -5 5156.18 586.051   2
  -5  -2  -5 5051.05 551.818  32
  -5  -2  -5 5904.67 548.953  31
  -5  -2  -5 4521.52 428.116   6
  -5  -2  -5 4708.36 459.738  11
  -5  -2  -5 5280.16 532.464   3
  -5  -2  -6 1936.75 357.864  32
  -5  -2  -6 1603.91 337.889  31
  -5  -2  -6 1805.35 266.280   7
  -5  -2  -6 2023.78 344.957   3
  -5  -2  -6 1384.68 256.187   6
  -5  -2  -6 1570.48 302.109  11
  -5  -2  -6 1671.56 369.329   2
  -5  -2  -7 9729.71 680.379   7
  -5  -2  -7 10734.4 781.370   2
  -5  -2  -7 10391.9 803.605  31
  -5  -2  -7 11422.5 798.185   3
  -5  -2  -8 10489.4 785.411  31
  -5  -2  -8 10344.5 732.001  11
  -5  -2  -9 30071.3 1495.86   2
  -5  -2  -9 27266.6 1549.77  31
  -5  -2  -9 27435.7 1486.05  11
  -5  -2  -9 28121.8 1547.77   3
  -5  -2 -10 17799.2 966.486   2
  -5  -2 -10 18863.9 1044.24  31
  -5  -2 -10 17005.9 1028.86   3
  -5  -2 -10 17096.4 971.052  11
  -5  -2 -11 6650.67 455.861  11
  -5  -2 -11 7924.20 461.838   2
   5   3 -13 5029.54 308.547  21
  -5  -3  12 2559.25 166.759   6
   5   3 -12 3678.42 269.299  44
  -5  -3  11 972.442 116.911   6
   5   3 -11 1266.97 199.063  44
  -5  -3  10 1224.36 250.459  38
  -5  -3  10 1459.30 160.183   6
  -5  -3   9 7020.48 595.748  38
  -5  -3   9 6410.62 460.243  17
  -5  -3   9 6141.40 411.021   6
  -5  -3   8 11866.9 869.851  38
  -5  -3   7 11153.2 877.509  38
  -5  -3   7 12151.6 770.874  17
  -5  -3   7 12921.7 734.094   6
  -5  -3   6 13849.9 941.858  38
  -5  -3   6 12975.3 824.180  17
  -5  -3   6 12743.8 837.009  33
  -5  -3   6 14383.8 796.263   6
  -5  -3   6 12078.9 773.313   5
  -5  -3   5 4751.32 494.742  38
  -5  -3   5 4928.17 449.698  17
  -5  -3   5 4542.45 480.135  33
  -5  -3   5 5383.50 422.874   6
  -5  -3   5 4165.72 413.168   5
  -5  -3   4 141.709 188.146   5
  -5  -3   4-110.108 177.056   8
  -5  -3   4 28.5533 148.321  17
  -5  -3   4 166.615 149.737   6
  -5  -3   3 5186.16 435.249   4
  -5  -3   3 4608.63 456.255   8
  -5  -3   3 4835.11 459.442  17
  -5  -3   3 5737.64 439.285   6
  -5  -3   3 5644.18 498.361   5
  -5  -3   2 8197.57 585.650   4
  -5  -3   2 7568.93 632.549   8
  -5  -3   2 7696.96 601.139  17
  -5  -3   2 9147.40 577.024   7
  -5  -3   2 9516.22 601.781   6
  -5  -3   2 7827.48 646.439   5
  -5  -3   1 14374.4 872.438   4
  -5  -3   1 14103.4 952.938   8
  -5  -3   1 15687.8 848.538   7
  -5  -3   1 14176.2 858.071   6
  -5  -3   1 14572.1 963.320   5
  -5  -3   0 9965.66 668.757   4
  -5  -3   0 10637.6 774.428   8
  -5  -3   0 10746.1 646.864   7
  -5  -3   0 10012.9 650.857  12
  -5  -3   0 11332.1 678.743   6
  -5  -3   0 8561.37 684.597   2
  -5  -3   0 9736.20 742.761   5
  -5  -3  -1 4464.85 416.048   4
  -5  -3  -1 3353.13 448.776   8
  -5  -3  -1 4918.18 392.330   7
  -5  -3  -1 4701.23 397.718  12
  -5  -3  -1 5231.64 415.515   6
  -5  -3  -1 4756.57 490.901   5
  -5  -3  -1 4658.03 470.296   2
  -5  -3  -2 1879.16 329.615   8
  -5  -3  -2 1645.49 315.209  33
  -5  -3  -2 1080.94 278.719   3
  -5  -3  -2 1764.05 231.469   7
  -5  -3  -2 1716.76 263.924   4
  -5  -3  -2 1963.05 338.372   2
  -5  -3  -2 1704.05 250.112  12
  -5  -3  -2 1754.75 250.791   6
  -5  -3  -2 1732.82 309.917   5
  -5  -3  -3 1126.70 275.351  33
  -5  -3  -3 1095.49 268.983  31
  -5  -3  -3 1352.61 298.889   3
  -5  -3  -3 901.132 181.331   7
  -5  -3  -3 768.849 221.033   4
  -5  -3  -3 973.706 298.863   2
  -5  -3  -3 877.026 202.899  12
  -5  -3  -3 736.316 200.402   6
  -5  -3  -3 819.246 214.341  11
  -5  -3  -3 1023.65 257.330   5
  -5  -3  -4 3828.97 391.189   4
  -5  -3  -4 4470.68 507.987   2
  -5  -3  -4 4388.61 374.748   7
  -5  -3  -4 4770.19 426.099  33
  -5  -3  -4 3762.67 461.647  31
  -5  -3  -4 3683.07 371.671   6
  -5  -3  -4 4311.03 380.461  12
  -5  -3  -4 4121.10 405.660  11
  -5  -3  -4 4977.38 495.369   3
  -5  -3  -5 4311.33 493.246   2
  -5  -3  -5 3229.28 324.786   7
  -5  -3  -5 2757.93 403.984  31
  -5  -3  -5 2900.62 329.801   6
  -5  -3  -5 3625.15 414.605   3
  -5  -3  -5 3090.81 356.326  11
  -5  -3  -6 11363.5 849.485  31
  -5  -3  -6 12178.8 739.851  12
  -5  -3  -7 1834.22 319.547   3
  -5  -3  -7 1707.24 336.732  31
  -5  -3  -7 2390.33 330.700   2
  -5  -3  -7 1699.92 245.899  12
  -5  -3  -7 1903.16 297.256  11
  -5  -3  -8 839.483 235.993   3
  -5  -3  -8 993.820 265.996  31
  -5  -3  -8 654.488 239.681   2
  -5  -3  -8 853.299 172.623  12
  -5  -3  -8 1067.08 238.870  11
  -5  -3  -9 185.968 183.518  31
  -5  -3  -9 165.487 158.980   2
  -5  -3  -9 94.9521 160.187  11
  -5  -3 -10 87.5525 123.306   2
  -5  -3 -10 66.5836 121.827  11
  -5  -4  11 6486.59 341.731   6
  -5  -4  10 9554.08 520.796   6
   5   4 -10 10888.1 606.767  44
  -5  -4   9 4896.87 356.286  17
  -5  -4   9 4751.77 321.031   6
  -5  -4   8 697.275 160.957  17
  -5  -4   8 805.686 145.938   6
  -5  -4   7 62.6062 126.795  17
  -5  -4   7 124.244 111.736   6
  -5  -4   7 118.135 112.116   5
  -5  -4   6 944.538 189.705   5
  -5  -4   6 1076.80 240.577  33
  -5  -4   5 11262.1 767.521  33
  -5  -4   4 7249.58 575.501   8
  -5  -4   4 6800.06 633.114  33
  -5  -4   4 9545.74 568.941   7
  -5  -4   4 9475.90 601.076   6
  -5  -4   4 8042.22 610.229   5
  -5  -4   3 10197.9 650.105   4
  -5  -4   3 9652.59 687.817   8
  -5  -4   3 8605.20 734.723  33
  -5  -4   3 9842.47 611.523   7
  -5  -4   3 10186.2 647.852   6
  -5  -4   3 9623.92 684.442   5
  -5  -4   2 905.299 256.563   5
  -5  -4   2 1327.85 285.691   8
  -5  -4   2 879.913 312.523  33
  -5  -4   2 1157.23 221.297   4
  -5  -4   2 1370.99 199.867   7
  -5  -4   2 1339.02 224.579   6
  -5  -4   1 1127.74 263.145   8
  -5  -4   1 632.603 305.522  33
  -5  -4   1 945.830 213.806   4
  -5  -4   1 1233.92 189.909   7
  -5  -4   1 969.843 200.989   6
  -5  -4   1 968.711 277.453   5
  -5  -4   0 34.1698 214.969   8
  -5  -4   0-149.244 237.377  33
  -5  -4   0 120.462 156.673   4
  -5  -4   0 77.6850 113.590   7
  -5  -4   0 202.303 152.270   6
  -5  -4   0 65.4374 205.842   5
  -5  -4  -1 2438.46 367.973   8
  -5  -4  -1 2792.33 276.252   7
  -5  -4  -1 2936.21 397.591  33
  -5  -4  -1 2518.06 313.592   4
  -5  -4  -1 2938.41 308.546   6
  -5  -4  -1 2414.36 293.632  12
  -5  -4  -1 2685.98 358.237   5
  -5  -4  -2 2727.10 360.686   8
  -5  -4  -2 2576.52 348.508  33
  -5  -4  -2 2188.42 302.905   4
  -5  -4  -2 2393.59 279.714   6
  -5  -4  -2 2209.45 306.132   5
  -5  -4  -3 291.174 186.438  33
  -5  -4  -3 488.814 244.812  31
  -5  -4  -3 973.268 171.913   7
  -5  -4  -4 317.004 171.619  33
  -5  -4  -4 313.313 222.370  31
  -5  -4  -4 507.868 178.817   4
  -5  -4  -4 642.821 174.504  12
  -5  -4  -4 627.393 176.440   6
  -5  -4  -4 325.175 184.838  11
  -5  -4  -5 8457.34 558.559   4
  -5  -4  -5 8183.85 670.631  31
  -5  -4  -5 8953.89 570.209   6
  -5  -4  -5 8743.15 581.774  12
  -5  -4  -5 8464.00 606.533  11
  -5  -4  -5 7927.67 628.701   3
  -5  -4  -5 8911.16 682.191   2
  -5  -4  -6 5854.23 551.447  31
  -5  -4  -6 6278.71 462.990  12
  -5  -4  -6 6127.85 501.583  11
  -5  -4  -6 7481.30 555.770   2
  -5  -4  -7 5314.48 498.485  31
  -5  -4  -7 6003.74 415.609  12
  -5  -4  -7 5814.51 449.941  11
  -5  -4  -8 2657.03 307.827  31
  -5  -4  -8 2974.01 245.034  12
  -5  -4  -8 3058.97 295.166  11
  -5  -4  -9-10.5160 101.209  11
  -5  -5  10 2859.01 175.961   6
  -5  -5   9 3787.74 242.306   6
  -5  -5   8 2244.90 193.438   6
  -5  -5   7 142.942 98.9309   7
  -5  -5   7 53.1746 90.9180   6
  -5  -5   7-59.1172 101.541   5
  -5  -5   6-97.9245 96.4293   7
  -5  -5   6-31.5484 121.531   6
  -5  -5   6 154.951 122.063   5
  -5  -5   5 2626.86 240.197   7
  -5  -5   5 3613.05 309.053   6
  -5  -5   5 3069.81 297.943   5
  -5  -5   4 14609.6 906.732  33
  -5  -5   4 13848.3 775.801   7
  -5  -5   4 16793.3 849.004   6
  -5  -5   4 14578.9 859.345   5
  -5  -5   3 5764.04 481.752   8
  -5  -5   3 6103.68 546.544  33
  -5  -5   3 6987.92 462.083   6
  -5  -5   3 6254.16 493.613   5
  -5  -5   2 1905.34 278.677   8
  -5  -5   2 1437.18 327.092  33
  -5  -5   2 1356.31 220.361   4
  -5  -5   2 1516.57 217.750   6
  -5  -5   2 1462.46 260.142   5
  -5  -5   1 497.208 201.219   8
  -5  -5   1 483.695 260.802  33
  -5  -5   1 604.227 166.395   4
  -5  -5   1 596.931 163.403   6
  -5  -5   1 895.162 240.916   5
  -5  -5   0 865.440 241.229   8
  -5  -5   0 1302.86 286.272  33
  -5  -5   0 1635.45 238.942   4
  -5  -5   0 1781.36 226.635   6
  -5  -5   0 1171.74 241.657   5
  -5  -5  -1 3571.72 333.754   4
  -5  -5  -1 3461.77 369.693   8
  -5  -5  -1 2985.83 361.143  33
  -5  -5  -1 2912.37 291.142   6
  -5  -5  -1 2856.80 327.316   5
  -5  -5  -2 27912.9 1432.44   4
  -5  -5  -2 27971.2 1406.99   6
  -5  -5  -3 22633.3 1172.78   4
  -5  -5  -3 22225.3 1154.72   6
  -5  -5  -4 10966.2 634.310   4
  -5  -5  -4 10224.3 618.408   6
  -5  -5  -4 10782.0 648.089  12
  -5  -5  -5 1837.04 208.335   4
  -5  -5  -5 2417.86 242.977  12
  -5  -6   7 7790.03 409.132   6
  -5  -6   6 5549.16 336.372   6
  -5  -6   6 5665.91 329.984   5
  -5  -6   5 4669.95 309.975   6
  -5  -6   5 4472.64 310.653   5
  -5  -6   4 994.607 143.885   6
  -5  -6   4 1151.98 171.776   5
  -5  -6   3 840.341 150.445   6
  -5  -6   3 697.897 162.595   5
  -5  -6   2 2976.35 245.523   6
  -5  -6   2 2631.46 265.491   5
  -5  -6   1 10645.8 585.446   6
  -5  -6   1 10032.8 617.523   5
  -5  -6   0 7730.42 483.703   4
  -5  -6   0 7643.59 459.791   6
  -5  -6   0 7709.85 488.091   5
  -5  -6  -1 3796.70 294.898   4
  -5  -6  -1 3168.99 256.115   6
  -5  -6  -2 1801.21 197.407   4
  -5  -6  -2 1224.97 153.279   6
   6  -8  -6 672.126 87.2532  19
   6  -8  -5 5679.95 332.079  19
   6  -8  -4 5444.52 332.966  19
   6  -8  -4 4801.28 291.898  27
   6  -8  -3 439.170 121.356  19
   6  -8  -3 388.449 98.7836  27
   6  -8  -2 85.4715 97.6123  19
   6  -8  -2 46.1502 95.4294  27
  -6   8   2 98.4420 171.525  43
   6  -8  -1 122.715 104.989  19
   6  -8  -1 157.255 108.583  27
  -6   8   1 388.232 207.192  43
   6  -8   0 1231.28 158.549  19
   6  -8   0 1060.94 171.444  27
  -6   8   0 1604.31 300.111  43
   6  -8   1 6784.47 399.877  19
   6  -8   1 6787.66 432.672  27
   6  -8   1 6390.86 424.584  22
  -6   8  -1 7243.56 581.238  43
   6  -8   2 1744.95 160.695  19
   6  -8   2 1910.18 205.069  27
  -6   8  -2 1573.36 172.444  25
   6  -8   2 2075.13 215.585  22
  -6   8  -2 1610.76 303.133  43
   6  -8   3 844.095 140.196  27
  -6   8  -3 952.937 137.767  25
   6  -8   3 808.347 152.669  22
   6  -8   4 262.936 84.8556  27
  -6   8  -4 281.499 93.2396  25
   6  -8   4 348.447 120.991  22
   6  -8   5 591.987 126.630  22
   6  -8   6 509.651 103.521  22
   6  -7  -9 1430.52 108.549  20
   6  -7  -8 2328.32 166.585  20
   6  -7  -8 2174.33 162.737  19
   6  -7  -7 825.484 116.529  20
   6  -7  -7 985.491 128.764  19
   6  -7  -6 83.8664 77.0668  20
   6  -7  -6 50.8243 97.9363  19
   6  -7  -5 424.314 114.273  20
   6  -7  -5 475.717 145.048  19
   6  -7  -5 390.441 98.4095  27
  -6   7   5 224.535 160.232  43
   6  -7  -4 6945.22 420.106  20
   6  -7  -4 7110.36 476.936  19
   6  -7  -4 6331.63 422.722  27
  -6   7   4 7685.87 574.259  43
   6  -7  -3 5682.45 360.833  20
   6  -7  -3 5360.44 414.400  19
  -6   7   3 5922.54 536.881  43
   6  -7  -2 3161.25 301.516  19
  -6   7   2 3002.22 422.879  43
   6  -7  -1 185.172 127.039  19
  -6   7   1 527.926 300.946  43
   6  -7   0 734.393 162.921  19
  -6   7   0 649.567 337.579  43
   6  -7   1 1653.40 212.554  19
  -6   7  -1 1580.08 203.684  25
  -6   7  -1 2067.81 417.156  43
   6  -7   2 4467.36 318.837  19
  -6   7  -2 4201.10 422.163  36
  -6   7  -2 3926.31 348.751  25
   6  -7   2 3655.03 387.199  22
  -6   7  -2 4138.89 548.648  43
  -6   7  -3 7754.23 594.770  36
   6  -7   3 6929.69 485.647  27
  -6   7  -3 7323.91 504.099  25
   6  -7   3 7364.48 542.864  22
  -6   7  -3 7337.68 680.112  43
  -6   7  -4 3136.89 377.376  36
   6  -7   4 2825.67 263.338  27
  -6   7  -4 3533.76 316.255  25
   6  -7   4 2654.44 322.299  22
  -6   7  -4 3161.50 419.120  43
  -6   7  -5 1693.85 289.219  36
   6  -7   5 1272.24 160.882  27
  -6   7  -5 1493.12 210.557  25
   6  -7   5 1626.42 248.782  22
  -6   7  -6 653.571 235.181  36
  -6   7  -6 707.302 148.915  25
   6  -7   6 361.546 170.724  22
   6  -7   7 2030.18 222.478  22
  -6   7  -8 7472.26 426.725  26
   6  -7   8 7585.16 429.008  22
   6  -6 -10 254.627 65.9806  20
   6  -6 -10 192.107 58.1081  19
   6  -6  -9 423.736 99.5526  20
   6  -6  -9 500.702 99.5922  19
   6  -6  -9 675.896 138.798  29
   6  -6  -8 2091.28 205.686  19
   6  -6  -8 2413.94 251.131  29
   6  -6  -7 3214.11 288.339  19
   6  -6  -7 3438.17 323.839  29
   6  -6  -6 11379.1 671.659  19
   6  -6  -6 10509.4 691.114  29
   6  -6  -5 2451.38 288.873  19
  -6   6   5 2287.00 340.481  43
   6  -6  -4 145.941 111.081  20
  -6   6   4 185.794 270.744  43
  -6   6   3 3169.49 451.069  43
  -6   6   2 19957.9 1315.88  43
  -6   6   1 5499.80 631.768  43
  -6   6   0 12880.0 883.651  36
  -6   6   0 13024.3 1043.38  43
  -6   6  -1 16784.4 1094.88  36
  -6   6  -1 18486.3 1258.73  43
  -6   6  -2 8215.79 707.329  36
  -6   6  -2 9438.06 843.822  43
  -6   6  -3 279.890 246.139  36
  -6   6  -3 417.655 339.703  43
  -6   6  -4 12157.4 906.953  36
  -6   6  -4 12682.3 801.566  25
  -6   6  -4 13560.3 989.051  43
  -6   6  -5 14117.4 1005.67  36
  -6   6  -5 15085.7 880.391  25
   6  -6   5 13778.5 872.981  22
  -6   6  -6 881.852 317.859  36
  -6   6  -6 1249.02 226.888  25
   6  -6   6 1380.43 250.517  22
  -6   6  -7 1191.05 316.049  36
   6  -6   7 1187.04 216.627  22
  -6   6  -8 1848.44 311.037  36
  -6   6  -8 1474.93 185.020   1
   6  -6   8 1806.10 220.639  22
  -6   6  -9 231.016 104.092   1
  -6   6  -9 216.619 102.059  26
   6  -6   9 340.949 104.317  22
   6  -5 -12 1062.08 89.2067  20
   6  -5 -11 5639.35 306.332  19
   6  -5 -10 3240.01 238.156  19
  -6   5  10 3015.76 313.235  37
   6  -5 -10 3672.35 298.175  29
   6  -5  -9 3936.74 305.718  19
   6  -5  -9 4847.67 384.684  29
   6  -5  -8-16.6912 113.038  19
  -6   5   6 2681.18 363.876  43
   6  -5  -5 11282.9 738.338  19
  -6   5   5 11544.2 688.599  16
  -6   5   5 11492.9 844.543  43
   6  -5  -4 6549.97 504.277  19
  -6   5   4 5146.00 582.309  43
   6  -5  -3 5409.92 454.677  19
  -6   5   3 5646.09 616.133  43
   6  -5  -2 205.338 179.042  19
  -6   5   2 143.370 215.117  36
  -6   5   2 211.835 460.347  28
  -6   5   2 203.647 301.611  43
   6  -5  -1 2835.56 321.469  19
  -6   5   1 3189.66 415.706  36
  -6   5   1 2516.99 671.035  28
  -6   5   1 2203.62 520.883  43
   6  -5   0 297.864 177.215  19
  -6   5   0 407.004 253.577  36
  -6   5   0 606.572 488.332  28
  -6   5   0 408.495 345.948  43
  -6   5  -1 12717.5 892.917  36
  -6   5  -1 10637.0 1264.47  28
  -6   5  -1 9136.47 669.873  25
  -6   5  -1 11602.1 979.090  43
  -6   5  -2 11393.6 862.524  36
  -6   5  -2 8314.60 1157.62  28
  -6   5  -2 9865.59 689.748  25
  -6   5  -2 9113.15 908.116  43
  -6   5  -3 468.716 299.100  36
  -6   5  -3 379.581 183.097  25
  -6   5  -3 693.000 164.706   3
  -6   5  -3 536.291 362.590  43
  -6   5  -4 337.591 278.658  36
  -6   5  -4 358.212 198.813  25
  -6   5  -4 469.053 342.790  43
  -6   5  -5 3673.01 531.740  36
  -6   5  -5 3218.20 460.635  43
  -6   5  -6 3290.83 492.007  36
  -6   5  -6 3646.33 383.259  25
   6  -5   6 3467.42 381.826  22
  -6   5  -7 2497.94 451.069  36
   6  -5   7 2802.92 318.542  22
  -6   5  -8 7570.56 665.535  36
  -6   5  -8 7089.05 508.584   1
  -6   5  -8 7823.86 539.134  26
   6  -5   8 7960.61 513.958  22
  -6   5  -9 838.894 263.790  36
  -6   5  -9 753.800 165.306  26
  -6   5  -9 913.097 168.817   1
   6  -5   9 567.644 140.534  22
  -6   5 -10 2693.68 236.837   1
  -6   5 -10 3030.28 232.323  26
  -6   4  12 280.263 63.5716  24
   6  -4 -11 280.699 86.4158  19
  -6   4  11 371.434 141.846  37
   6  -4 -11 329.680 115.948  29
  -6   4  11 222.927 79.3437  24
  -6   4  10 6203.20 475.773  37
   6  -4 -10 5564.28 429.134  29
  -6   4  10 5068.29 349.119  24
  -6   4   9 3811.79 294.862  16
  -6   4   9 4174.64 313.152  24
  -6   4   8 513.366 129.509  16
  -6   4   7 1004.31 184.902  24
  -6   4   6-20.8081 116.753  16
  -6   4   6 221.513 137.718  24
  -6   4   6-68.1219 182.725  43
  -6   4   5 510.909 159.843  16
  -6   4   5 482.444 324.582  28
  -6   4   5 671.636 160.182  24
  -6   4   5 829.482 279.046  43
  -6   4   4 12410.5 764.913  16
  -6   4   4 11502.2 1172.67  28
  -6   4   4 12457.4 743.427  24
  -6   4   3 22373.6 1209.08  16
  -6   4   3 21087.6 1742.91  28
  -6   4   2 2810.31 327.360  16
  -6   4   2 2515.03 641.969  28
  -6   4   1 99.6718 156.803  16
  -6   4   1 118.602 389.631  28
   6  -4   0 626.082 177.021  19
  -6   4   0 753.661 559.383  28
  -6   4  -1 3232.90 837.298  28
  -6   4  -1 3657.24 376.607  25
  -6   4  -2 5231.99 999.449  28
  -6   4  -2 6594.44 533.541  25
  -6   4  -3 19971.6 1341.45  36
  -6   4  -3 20789.0 1125.06   3
  -6   4  -3 17224.3 1710.99  28
  -6   4  -3 19768.5 1178.82  25
  -6   4  -3 19869.3 1423.20  43
  -6   4  -4 8832.94 831.210  36
  -6   4  -4 9286.43 619.164   3
  -6   4  -4 7061.55 1028.36  28
  -6   4  -4 9651.33 698.320  25
  -6   4  -4 9221.05 843.995  43
  -6   4  -5 3264.25 324.898   3
  -6   4  -5 3268.90 520.359  36
  -6   4  -5 3334.57 477.956  43
  -6   4  -6 318.289 310.409  36
  -6   4  -7 6751.63 714.984  36
  -6   4  -7 7391.09 548.924   1
   6  -4   7 6964.98 524.657  22
  -6   4  -8 12481.7 757.172   1
  -6   4  -8 11619.0 901.121  36
  -6   4  -8 11200.4 745.886  26
   6  -4   8 11622.4 696.346  22
  -6   4  -9 13485.0 906.862  36
  -6   4  -9 12894.3 767.280  26
  -6   4  -9 13228.2 778.164   1
  -6   4 -10 13343.6 745.870   1
  -6   4 -10 13392.9 733.938  26
  -6   4 -11 4028.57 284.987   1
  -6   4 -11 4045.71 264.849  26
  -6   3  13 2870.34 181.432  24
  -6   3  12 2708.32 182.441  16
  -6   3  12 3140.27 211.183  24
  -6   3  11 2569.80 286.558  37
  -6   3  11 2204.38 192.702  16
   6  -3 -11 2198.26 246.417  29
  -6   3  11 2531.81 211.149  24
  -6   3  10 2467.80 324.042  37
  -6   3  10 2268.65 215.191  16
  -6   3  10 2269.31 226.124  24
   6  -3 -10 2435.57 264.424  21
  -6   3   9-103.741 229.629  37
  -6   3   9 279.633 123.965  16
  -6   3   8 2507.84 261.270  16
  -6   3   8 2713.18 280.798  24
   6  -3  -8 2370.68 301.733  21
  -6   3   7 8134.57 536.122  16
  -6   3   7 7843.72 536.143  24
   6  -3  -7 7047.74 560.766  21
  -6   3   6 18488.7 999.969  16
  -6   3   6 18419.1 995.023  24
   6  -3  -6 17535.0 1042.51  21
  -6   3   6 15904.3 1093.09  43
  -6   3   5 2185.94 263.204  16
  -6   3   5 1372.96 441.826  28
  -6   3   5 1810.00 258.645  24
   6  -3  -5 2256.70 288.352  21
  -6   3   4 216.136 152.778  16
  -6   3   4-271.189 411.113  28
  -6   3   4-22.4756 138.137  24
  -6   3   3 689.762 300.882  36
  -6   3   3 270.330 160.469  16
  -6   3   3 300.716 343.055  28
  -6   3   3 342.279 156.540  24
  -6   3   3 300.613 311.914  43
  -6   3   2 20053.4 1234.89  36
  -6   3   2 19166.0 1062.59  16
  -6   3   2 16676.8 1618.15  28
  -6   3   2 17677.2 1290.00  43
  -6   3   1 7156.76 653.117  36
  -6   3   1 5781.20 467.356  16
  -6   3   1 5782.11 971.530  28
  -6   3   1 5769.82 724.131  43
  -6   3   0 24449.9 1440.46  36
  -6   3   0 22477.7 1215.85  16
  -6   3   0 22232.4 1548.73  43
  -6   3  -1 14899.0 1059.76  36
  -6   3  -1 14507.2 1538.74  28
  -6   3  -1 13014.6 1142.66  43
  -6   3  -2 2770.66 453.095  36
  -6   3  -2 1909.14 623.001  28
  -6   3  -2 1834.63 474.683  43
  -6   3  -3 465.251 427.295  28
  -6   3  -3 185.671 169.012   3
  -6   3  -4 13493.6 864.884   1
  -6   3  -4 14916.8 882.729   3
  -6   3  -4 14136.0 883.898   7
  -6   3  -4 15306.7 1426.84  28
  -6   3  -5 7709.75 603.615   1
  -6   3  -5 8798.00 600.235   3
  -6   3  -5 7684.28 804.087  36
  -6   3  -6 392.080 348.598  36
  -6   3  -6 438.499 224.369  26
  -6   3  -6 307.961 162.072   3
  -6   3  -6 270.221 197.786   1
  -6   3  -7 933.948 357.115  36
  -6   3  -8 487.053 211.635   1
  -6   3  -8 811.107 317.971  36
  -6   3  -8 472.787 171.231   3
  -6   3  -8 844.241 219.650  26
  -6   3  -9 43.7235 149.566  26
  -6   3  -9 183.377 168.435   1
  -6   3 -10 7078.74 493.058   1
  -6   3 -10 7414.04 486.314  26
  -6   3 -11 7511.91 460.405   1
  -6   2  13 726.748 78.6175  16
  -6   2  13 665.755 90.3107  24
  -6   2  12 2690.60 197.185  16
  -6   2  12 2296.67 197.258  24
   6  -2 -12 2930.22 235.588  21
  -6   2  11 4997.90 412.617  37
  -6   2  11 4527.23 313.858  16
   6  -2 -11 4119.70 346.000  29
  -6   2  11 4779.67 323.261  24
   6  -2 -11 4434.63 348.184  21
  -6   2  10 4147.38 420.887  37
  -6   2  10 3756.94 306.868  16
  -6   2  10 3751.18 308.787  24
   6  -2 -10 3790.23 338.875  21
  -6   2   9 10855.4 793.998  37
  -6   2   8 204.994 245.944  37
  -6   2   8 83.8393 122.632  16
  -6   2   8 144.391 137.021  24
   6  -2  -8 103.383 169.883  21
  -6   2   7 4965.15 581.428  37
  -6   2   7 6107.40 465.255  16
  -6   2   7 5832.92 454.167  24
   6  -2  -7 5592.03 484.841  21
  -6   2   6 2791.03 312.144  16
  -6   2   6 3249.23 321.397  24
   6  -2  -6 2554.69 327.795  21
  -6   2   5 8447.71 595.131  16
  -6   2   5 9329.54 966.328  28
  -6   2   5 9022.49 602.467  24
   6  -2  -5 7684.51 609.250  21
  -6   2   4 5591.59 458.677  16
  -6   2   4 5069.13 795.200  28
  -6   2   4 5522.63 439.452  24
  -6   2   4 5690.24 612.505  43
  -6   2   3 10034.1 814.026  36
  -6   2   3 10069.4 666.860  16
  -6   2   3 9980.18 619.901   7
  -6   2   3 10355.8 1159.08  28
  -6   2   3 10553.1 647.379  24
  -6   2   3 8630.18 847.926  43
  -6   2   2 5968.58 626.400  36
  -6   2   2 5872.24 464.453  16
  -6   2   2 6224.72 440.692   7
  -6   2   2 4627.66 836.403  28
  -6   2   2 5939.76 689.787  43
  -6   2   1 11059.8 878.295  36
  -6   2   1 11005.7 683.661  16
  -6   2   1 10598.9 656.751   7
  -6   2   1 10521.0 1251.30  28
  -6   2   1 9964.69 955.652  43
  -6   2   0 6460.48 676.081  36
  -6   2   0 7009.34 501.682  16
  -6   2   0 6800.40 486.400   7
  -6   2   0 6482.04 1045.05  28
  -6   2   0 6382.66 785.844  43
  -6   2  -1 4123.14 543.972  36
  -6   2  -1 3113.46 313.323  16
  -6   2  -1 3545.68 336.213   7
  -6   2  -1 3783.91 789.816  28
  -6   2  -1 3497.71 373.598  26
  -6   2  -1 4083.54 629.579  43
  -6   2  -2 8061.44 778.648  36
  -6   2  -2 9679.91 647.543   3
  -6   2  -2 8309.34 583.596   7
  -6   2  -2 7631.19 1070.10  28
  -6   2  -2 7589.54 630.392  26
  -6   2  -2 7525.20 834.553  43
  -6   2  -3 1459.62 421.272  36
  -6   2  -3 1531.76 255.050   7
  -6   2  -3 1814.46 261.305   1
  -6   2  -3 2290.72 350.429  26
  -6   2  -3 2128.39 309.048   3
  -6   2  -4 26.6056 157.561   7
  -6   2  -4-97.3521 380.638  28
  -6   2  -4-72.9860 237.247  26
  -6   2  -4 197.285 169.032   3
  -6   2  -4-56.1813 166.356   1
  -6   2  -5 6096.27 509.940   3
  -6   2  -5 5152.85 666.737  36
  -6   2  -5 5985.67 506.816   7
  -6   2  -5 6412.00 548.266   1
  -6   2  -5 7038.60 608.460  26
  -6   2  -6 13217.3 859.846   3
  -6   2  -6 12654.6 1057.76  36
  -6   2  -6 13715.9 862.417   7
  -6   2  -6 13928.9 898.731   1
  -6   2  -6 14277.2 923.075  26
  -6   2  -7 10505.9 899.116  36
  -6   2  -7 10925.4 771.727   1
  -6   2  -7 11399.6 768.621  26
  -6   2  -8 4503.46 439.816   1
  -6   2  -8 3980.20 408.320   3
  -6   2  -9 3602.98 354.804   1
  -6   2  -9 3862.76 358.904  26
  -6   2  -9 3029.84 337.097   3
  -6   2 -10 986.763 188.308   3
  -6   2 -10 879.629 178.632  26
  -6   2 -10 1466.13 220.055   1
  -6   2 -11 9908.74 577.054   1
  -6   1  13 1581.32 129.292  16
  -6   1  13 1508.65 131.623  24
   6  -1 -13 1796.39 159.495  21
  -6   1  12 158.627 121.954  38
  -6   1  12 29.7268 69.2189  16
  -6   1  12 183.039 76.0385  24
   6  -1 -12 143.873 107.522  21
  -6   1  11 260.865 174.376  38
  -6   1  11 515.289 174.685  37
  -6   1  11 479.279 110.235  24
   6  -1 -11 581.041 145.496  21
  -6   1  10 1012.78 245.881  37
  -6   1  10 1101.81 167.919  24
   6  -1 -10 1104.10 210.611  21
  -6   1   9 6753.96 606.936  37
  -6   1   8 6290.33 605.686  37
  -6   1   8 5685.53 434.298  24
   6  -1  -8 5950.67 499.198  21
  -6   1   7 5584.44 603.707  37
  -6   1   7 5170.29 416.474  24
   6  -1  -7 4829.88 456.557  21
  -6   1   6 1206.64 217.569  24
   6  -1  -6 659.773 225.815  21
  -6   1   5 7484.07 554.012  16
  -6   1   5 7841.19 535.575  24
   6  -1  -5 6505.74 560.603  21
  -6   1   4 22234.2 1161.90  16
  -6   1   4 20921.1 1106.72  24
  -6   1   3 18499.9 970.723  16
  -6   1   3 16947.7 935.212   7
  -6   1   3 16281.8 911.050  24
  -6   1   2 17085.4 1160.72  36
  -6   1   2 15790.3 904.868  16
  -6   1   2 16861.8 909.903   7
  -6   1   1 12282.1 934.296  36
  -6   1   1 10771.4 692.329  16
  -6   1   1 11183.4 692.743   7
  -6   1   1 11507.7 1353.82  28
  -6   1   0 1085.04 358.061  36
  -6   1   0 865.016 174.809  16
  -6   1   0 738.026 186.577   7
  -6   1   0 1008.02 561.634  28
  -6   1  -1 9857.24 874.760  36
  -6   1  -1 10605.1 704.834   3
  -6   1  -1 10005.7 616.745  16
  -6   1  -1 9652.03 628.372   7
  -6   1  -1 8108.17 654.864  26
  -6   1  -2 15753.3 1171.43  36
  -6   1  -2 17936.8 994.315   3
  -6   1  -2 15943.2 922.031   7
  -6   1  -2 14033.8 973.434  26
  -6   1  -2 15565.0 912.990   1
  -6   1  -3 36793.6 1964.73   1
  -6   1  -3 40941.8 2034.89   3
  -6   1  -3 41063.7 1973.94   7
  -6   1  -3 39156.5 2081.70  26
  -6   1  -4 17023.4 997.360   3
  -6   1  -4 15264.4 947.164   1
  -6   1  -4 13813.7 902.017   7
  -6   1  -4 16364.2 1036.70  26
  -6   1  -5 2940.89 381.838   1
  -6   1  -5 2814.38 513.901  36
  -6   1  -5 2223.89 313.107   7
  -6   1  -5 2514.78 380.484  26
  -6   1  -5 3099.31 364.686   3
  -6   1  -6 459.419 229.906   1
  -6   1  -6 460.153 329.694  36
  -6   1  -6 413.892 205.739   7
  -6   1  -6 850.244 278.450  26
  -6   1  -6 645.606 230.301   3
  -6   1  -7 13386.2 882.180  26
  -6   1  -8 7179.43 596.002   1
  -6   1  -8 8748.81 608.100  26
  -6   1  -8 7739.53 607.061   3
  -6   1  -9 12165.2 821.133   3
  -6   1  -9 14660.8 836.214   1
  -6   1 -10 22957.7 1217.32   3
  -6   1 -11 2239.64 220.450   3
  -6   1 -12 59.6114 70.7086   2
  -6   0  13 5888.37 316.810  16
  -6   0  13 5174.31 294.418  24
   6   0 -13 6345.47 342.021  21
  -6   0  12 4662.10 380.192  38
  -6   0  12 4871.00 300.673  24
   6   0 -12 5811.82 357.888  21
  -6   0  11 1684.75 250.578  38
  -6   0  11 1402.22 154.880  24
   6   0 -11 1312.78 185.960  44
   6   0 -11 1548.19 212.538  21
  -6   0  10 5662.61 513.517  38
  -6   0  10 5941.21 394.768  24
   6   0 -10 6442.27 467.444  21
  -6   0   9 537.084 234.562  38
  -6   0   9 823.133 247.241  37
  -6   0   9 661.890 139.810  24
  -6   0   8 6962.02 659.954  38
  -6   0   8 8187.88 675.097  37
  -6   0   8 8016.28 518.015  24
  -6   0   7 12103.4 925.497  38
  -6   0   7 12975.5 959.200  37
  -6   0   7 13133.5 762.177  24
  -6   0   6 11667.4 936.503  37
  -6   0   6 12254.2 806.979  33
  -6   0   6 13537.8 744.307  24
  -6   0   5 1892.53 240.280  24
  -6   0   4 325.206 156.063  16
  -6   0   4 268.236 122.526  24
  -6   0   3 151.056 248.192  37
  -6   0   3 186.461 129.040  16
  -6   0   3 94.7738 152.525   7
  -6   0   2 12607.4 726.602  16
  -6   0   2 11880.2 737.953   7
  -6   0   1 17283.2 1009.19   3
  -6   0   1 15132.1 906.875  16
  -6   0   1 17443.1 947.838   7
  -6   0   0 24822.2 1341.94   3
  -6   0   0 22164.9 1229.66  16
  -6   0   0 24919.8 1287.76   7
  -6   0   0 24825.8 1281.98   6
  -6   0  -1 5963.14 529.502   3
  -6   0  -1 5692.37 685.369  36
  -6   0  -1 6010.42 439.711  16
  -6   0  -1 6565.81 491.323   7
  -6   0  -1 7057.06 508.075   6
  -6   0  -2 47.5891 154.700   7
  -6   0  -2-66.3994 227.032  26
  -6   0  -2-186.470 224.452   3
  -6   0  -2 50.9198 154.601   6
  -6   0  -3 513.614 174.898   7
  -6   0  -3 404.885 257.401  26
  -6   0  -3 611.748 225.402   3
  -6   0  -3 454.844 180.701   6
  -6   0  -4 1393.53 375.504  36
  -6   0  -4 1930.19 326.599  33
  -6   0  -4 1662.03 329.658  31
  -6   0  -4 1506.16 248.043   7
  -6   0  -4 1141.45 320.989  26
  -6   0  -4 1250.79 277.594   3
  -6   0  -5 1955.94 333.448  33
  -6   0  -5 2538.82 365.213  31
  -6   0  -5 2435.04 315.757   7
  -6   0  -5 3176.02 426.243  26
  -6   0  -5 2632.95 351.786   3
  -6   0  -6 1283.13 292.649  31
  -6   0  -6 1041.60 227.505   7
  -6   0  -6 1090.10 273.214   3
  -6   0  -7 1833.17 315.910  31
  -6   0  -8 2258.07 335.051  31
  -6   0  -8 2766.73 357.844   3
  -6   0  -9 4856.13 448.134   3
  -6   0 -10 3802.50 323.213   2
  -6   0 -10 3124.55 333.640   3
  -6   0 -11 2144.07 205.212   2
  -6  -1  13 267.853 61.0826  16
   6   1 -13 310.464 76.7320  21
   6   1 -12 2473.77 218.488  21
  -6  -1  11 2214.96 274.438  38
   6   1 -11 2778.11 259.250  44
  -6  -1  10 5706.77 463.390  38
  -6  -1  10 4910.84 323.218  24
  -6  -1   9 5162.68 480.642  38
  -6  -1   9 4420.93 322.000  24
  -6  -1   8-36.5532 224.649  38
  -6  -1   7 1393.21 314.835  38
  -6  -1   6 5752.52 586.921  38
  -6  -1   6 6604.32 537.330  33
  -6  -1   5 9324.54 729.700  33
  -6  -1   5 10034.5 658.512  16
  -6  -1   4 7864.67 716.011  33
  -6  -1   4 9329.34 603.745  16
  -6  -1   4 8767.97 570.797   6
  -6  -1   3 4989.66 398.773  16
  -6  -1   3 5245.00 437.267   7
  -6  -1   3 4507.70 400.055   6
  -6  -1   2 176.921 116.923  16
  -6  -1   2 282.424 156.607   7
  -6  -1   2 344.925 172.735   3
  -6  -1   2 274.291 147.414   6
  -6  -1   1 3296.97 331.004   7
  -6  -1   1 3619.78 344.359   6
  -6  -1   1 2846.05 342.192   3
  -6  -1   0 14933.9 948.148   3
  -6  -1   0 15389.5 899.783   7
  -6  -1   0 15372.1 902.481   6
  -6  -1  -1 10848.8 753.006   3
  -6  -1  -1 9561.55 669.675   2
  -6  -1  -1 10045.0 674.213   7
  -6  -1  -1 11735.3 718.900   6
  -6  -1  -2 6978.08 589.569   3
  -6  -1  -2 6309.69 536.300   2
  -6  -1  -2 6465.59 643.660  33
  -6  -1  -2 8089.73 553.160   7
  -6  -1  -2 7637.27 554.357   6
  -6  -1  -3-37.6946 217.433  33
  -6  -1  -3-37.2035 211.680  31
  -6  -1  -3-24.6584 151.543   7
  -6  -1  -3 69.3695 188.947   3
  -6  -1  -3 80.0422 167.830   6
  -6  -1  -3 29.9319 196.652   2
  -6  -1  -4 1624.90 303.532  33
  -6  -1  -4 1070.90 297.356  31
  -6  -1  -4 1226.36 234.663   7
  -6  -1  -4 1971.33 335.263   3
  -6  -1  -4 1564.68 274.122   6
  -6  -1  -4 1289.32 301.159   2
  -6  -1  -5 8900.80 635.512   7
  -6  -1  -5 8649.79 708.743   2
  -6  -1  -5 10291.9 755.673  31
  -6  -1  -5 9769.67 739.394   3
  -6  -1  -6 18579.9 1157.07  31
  -6  -1  -7 17189.0 1033.27   2
  -6  -1  -7 15476.1 1029.49  31
  -6  -1  -7 17418.1 1054.88   3
  -6  -1  -8 8872.40 623.330   2
  -6  -1  -8 8878.59 647.130  31
  -6  -1  -8 7787.18 634.018   3
  -6  -1  -9-99.7278 187.659   3
  -6  -1  -9 313.073 188.484  31
  -6  -1  -9-114.668 182.135   2
  -6  -1 -10 2401.81 234.950   2
  -6  -1 -10 2133.40 257.516   3
  -6  -1 -11 2509.79 191.912   2
  -6  -2  12 52.0066 44.4621  16
   6   2 -12 84.2520 76.6773  21
  -6  -2  11 1239.57 128.767  16
   6   2 -11 1387.76 174.655  21
  -6  -2  10 2891.25 303.306  38
  -6  -2   9 9240.49 644.198  38
  -6  -2   8 6273.02 539.701  38
  -6  -2   7 2494.46 360.093  38
  -6  -2   7 2997.54 254.283   6
  -6  -2   6 2591.69 318.533  33
  -6  -2   5 8921.54 695.117  33
  -6  -2   5 9911.35 604.633   6
  -6  -2   4 15923.3 1114.16  33
  -6  -2   4 20233.0 1055.00   7
  -6  -2   4 18280.1 1009.25   6
  -6  -2   4 17845.7 1046.78   5
  -6  -2   3 24510.4 1223.73   7
  -6  -2   3 22321.7 1194.35   6
  -6  -2   3 22194.3 1253.08   5
  -6  -2   2 7283.78 734.253  33
  -6  -2   2 8754.97 593.987   7
  -6  -2   2 9837.81 631.458   6
  -6  -2   2 8300.74 665.898   5
  -6  -2   1 10753.5 677.855   7
  -6  -2   1 10899.2 693.066   6
  -6  -2   0 181.443 275.487  33
  -6  -2   0 116.774 158.258   2
  -6  -2   0 69.1451 136.604   7
  -6  -2   0 201.291 167.112   6
  -6  -2  -1 18425.0 1191.92  33
  -6  -2  -1 18099.4 1022.39   7
  -6  -2  -1 19492.4 1054.48   6
  -6  -2  -1 16708.1 1033.94   2
  -6  -2  -1 18182.8 1119.32   3
  -6  -2  -2 13668.1 929.658  33
  -6  -2  -2 13615.0 806.648   7
  -6  -2  -2 12918.9 820.303   6
  -6  -2  -2 13737.8 908.941   3
  -6  -2  -2 12816.0 845.572   2
  -6  -2  -3 17610.6 1099.87   2
  -6  -2  -3 19237.3 1134.99  33
  -6  -2  -3 18712.5 1047.18   7
  -6  -2  -3 19207.9 1078.06   6
  -6  -2  -4 6192.83 497.455  33
  -6  -2  -4 5166.88 540.436  31
  -6  -2  -5 2489.53 296.651   7
  -6  -2  -5 2119.13 355.848  31
  -6  -2  -5 2408.82 353.593   3
  -6  -2  -5 2664.15 361.235   2
  -6  -2  -6 549.149 227.548   3
  -6  -2  -6 235.222 218.845  31
  -6  -2  -6 262.677 158.620   7
  -6  -2  -6 204.466 214.949   2
  -6  -2  -7 6631.29 509.449   2
  -6  -2  -7 5155.75 502.416  31
  -6  -2  -7 6230.83 527.064   3
  -6  -2  -8 8546.45 557.668   2
  -6  -2  -8 7453.76 577.919  31
  -6  -2  -8 8478.70 598.331   3
  -6  -2  -9 7447.08 470.532   2
  -6  -2 -10 3370.73 235.558   2
  -6  -3  11 1479.95 115.740   7
   6   3 -11 1392.17 133.323  21
  -6  -3  10-77.0930 79.2435   7
  -6  -3   9 247.826 63.8999   6
  -6  -3   8 1935.76 177.628   6
  -6  -3   7 9607.37 566.174   7
  -6  -3   7 8426.34 511.037   6
  -6  -3   6 7928.56 539.778  33
  -6  -3   6 8120.62 533.963   7
  -6  -3   6 7456.84 484.398   6
  -6  -3   5 2087.66 298.521  33
  -6  -3   5 2063.17 254.421   7
  -6  -3   5 2004.12 235.157   6
  -6  -3   5 1618.20 234.569   5
  -6  -3   4-151.468 226.215  33
  -6  -3   4-40.6116 133.438   6
  -6  -3   4-46.4729 146.190   5
  -6  -3   3-34.7008 297.985  33
  -6  -3   2 2050.11 364.753  33
  -6  -3   1 6559.42 622.956  33
  -6  -3   0 12974.9 909.749  33
  -6  -3  -1-100.559 231.451  33
  -6  -3  -2-206.772 211.482  33
  -6  -3  -2 84.1010 142.387   7
  -6  -3  -2 23.0489 136.498   6
  -6  -3  -3 227.737 169.728  33
  -6  -3  -3 121.721 195.762   3
  -6  -3  -3 109.271 213.662   2
  -6  -3  -3-41.5053 133.540   7
  -6  -3  -3 226.637 157.988   6
  -6  -3  -4 1366.08 260.656   3
  -6  -3  -4 1233.84 214.719   7
  -6  -3  -4 1042.28 262.660   2
  -6  -3  -4 1682.90 235.996   6
  -6  -3  -5 1545.00 276.504   3
  -6  -3  -5 1274.92 200.261   7
  -6  -3  -5 1534.39 287.712   2
  -6  -3  -6 1135.14 236.375   3
  -6  -3  -6 1567.89 268.877   2
  -6  -3  -7 400.371 163.504   2
  -6  -4   9 715.703 85.3779   7
  -6  -4   8 138.375 70.0722   7
  -6  -4   8-69.8289 66.2191   6
  -6  -4   7 2765.30 236.008   7
  -6  -4   7 3509.51 236.742   6
  -6  -4   6 6695.06 434.207   7
  -6  -4   6 7412.00 434.684   6
  -6  -4   5 8771.28 578.323  33
  -6  -4   5 9158.09 541.614   7
  -6  -4   5 9036.02 537.889   6
  -6  -4   4 5954.69 478.545  33
  -6  -4   4 6495.47 418.409   7
  -6  -4   4 6170.99 426.915   6
  -6  -4   4 5353.66 427.536   5
  -6  -4   3 769.660 242.291  33
  -6  -4   3 811.004 160.783   7
  -6  -4   3 710.094 174.877   6
  -6  -4   3 706.643 185.663   5
  -6  -4   2 1191.07 278.928  33
  -6  -4   2 1065.58 174.675   7
  -6  -4   2 1439.25 211.405   6
  -6  -4   2 1324.00 234.371   5
  -6  -4   1 4209.94 327.190   7
  -6  -4   1 3466.50 419.284  33
  -6  -4   1 4308.51 362.007   6
  -6  -4   0 9115.24 672.358  33
  -6  -4   0 9077.94 561.958   7
  -6  -4   0 9733.94 603.539   6
  -6  -4  -1 8734.89 555.415   7
  -6  -4  -1 10121.6 662.245  33
  -6  -4  -1 9525.73 594.282   6
  -6  -4  -2 2936.79 257.701   7
  -6  -4  -2 2898.55 318.282  33
  -6  -4  -2 2864.08 284.160   6
  -6  -4  -3 348.059 145.599   6
  -6  -5   6 364.253 81.1088   6
  -6  -5   5 2471.18 198.550   6
  -6  -5   4 7752.67 451.956   6
  -6  -5   3 12022.3 654.786   6
  -6  -5   2 5811.05 383.504   6
  -6  -5   1 1173.13 163.732   6
  -6  -5   0 129.381 103.533   6
  -6  -5  -1 1303.31 162.199   6
  -6  -5  -2 6247.10 388.555   6
   7  -8  -1 670.193 89.9402  27
   7  -8   0 2289.88 169.569  27
   7  -7  -6 32.1880 61.0632  19
   7  -7  -5 219.289 83.2780  19
   7  -7  -4 4486.01 286.973  19
   7  -7  -4 4087.42 257.891  27
   7  -7  -3 8161.95 433.415  19
   7  -7  -3 6662.54 410.571  27
   7  -7  -2 2978.66 239.502  19
  -7   7   2 3580.03 361.236  43
   7  -7  -1 1533.35 157.120  19
  -7   7   1 1506.24 157.293   3
   7  -7  -1 1759.46 206.349  22
  -7   7   1 1709.60 285.517  43
   7  -7   0 2180.06 186.760  19
   7  -7   0 2832.42 259.482  22
  -7   7   0 3276.99 373.163  43
   7  -7   1 3302.91 304.188  22
  -7   7  -1 4828.58 444.165  43
   7  -7   2 10548.2 568.996  27
   7  -7   2 9775.58 603.116  22
   7  -7   3 12336.3 645.709  27
   7  -7   3 12809.5 703.604  22
  -7   7  -4 4478.82 294.202  26
   7  -7   4 4448.96 326.189  22
  -7   7  -5 2181.39 181.585  26
   7  -7   5 2528.54 210.986  22
   7  -6  -8 1858.33 146.270  19
   7  -6  -7 2374.93 174.719  20
   7  -6  -7 3086.97 216.728  19
   7  -6  -6 3003.83 202.843  20
   7  -6  -6 3181.68 252.369  19
   7  -6  -6 2767.41 262.884  29
   7  -6  -5 659.803 140.070  19
   7  -6  -5 647.408 148.813  29
  -7   6   5 703.131 185.185  43
   7  -6  -4 274.428 128.968  19
  -7   6   4 209.454 182.776  43
   7  -6  -3 486.130 139.991  19
  -7   6   3 306.115 225.650  43
   7  -6  -2 2723.47 258.194  19
  -7   6   2 2784.82 406.277  43
   7  -6  -1 10077.4 600.091  19
  -7   6   1 11780.9 832.916  43
   7  -6   0 2984.27 253.760  19
  -7   6   0 3500.57 372.535  36
  -7   6   0 3833.22 475.283  43
  -7   6  -1 258.699 193.036  36
  -7   6  -1 200.095 124.959   3
  -7   6  -1 439.851 271.003  43
  -7   6  -2-119.919 227.440  36
  -7   6  -2 58.4206 87.6019   3
  -7   6  -2 38.7833 307.708  43
  -7   6  -3 1554.10 298.422  36
  -7   6  -3 1291.50 194.831  26
  -7   6  -3 958.447 292.863  43
  -7   6  -4 3801.56 430.149  36
  -7   6  -4 4399.37 343.666  26
   7  -6   4 3997.88 363.704  22
  -7   6  -5 2855.74 358.240  36
  -7   6  -5 2750.43 266.376  26
   7  -6   5 2436.20 266.443  22
  -7   6  -6 2166.08 220.792  26
   7  -6   6 2566.86 243.979  22
  -7   6  -7 113.429 92.3379  26
   7  -6   7 75.1084 84.5919  22
   7  -5 -10 2919.77 174.249  19
   7  -5  -9 2010.49 165.295  19
   7  -5  -8 64.9697 91.0171  19
  -7   5   8 433.558 169.694  37
   7  -5  -8 240.647 117.001  29
   7  -5  -7 3346.28 276.382  19
   7  -5  -6 1952.68 225.284  19
   7  -5  -5 7813.49 514.620  19
  -7   5   5 7618.64 601.451  43
   7  -5  -4 5227.54 410.545  19
  -7   5   4 5601.14 531.843  43
   7  -5  -3 507.005 168.055  19
  -7   5   3 1367.76 321.612  43
   7  -5  -2 57.1507 133.991  19
  -7   5   2 32.1471 199.913  36
  -7   5   2 42.0765 279.314  43
   7  -5  -1 11311.0 701.019  19
  -7   5   1 13978.5 883.659  36
  -7   5   1 12773.8 962.881  43
  -7   5   0 9265.65 722.693  36
  -7   5   0 8285.45 790.590  43
  -7   5  -1 3591.14 461.906  36
  -7   5  -1 3465.66 343.321   3
  -7   5  -2 5116.79 536.128  36
  -7   5  -2 4789.83 398.130   3
  -7   5  -2 4705.40 392.605  26
  -7   5  -2 5291.44 621.179  43
  -7   5  -3 828.309 296.164  36
  -7   5  -3 701.973 186.349  26
  -7   5  -3 773.223 169.890   3
  -7   5  -3 452.187 313.728  43
  -7   5  -4 39.0080 248.203  36
  -7   5  -4 131.769 145.883  26
  -7   5  -4 139.968 119.765   3
  -7   5  -5 1648.99 357.749  36
  -7   5  -5 2027.58 255.494  26
   7  -5   5 1870.89 256.300  22
  -7   5  -6 12888.2 857.021  36
  -7   5  -6 12355.1 715.217  26
   7  -5   6 11426.9 693.790  22
  -7   5  -7 5476.48 472.437  36
  -7   5  -7 4902.69 371.425  26
   7  -5   7 4514.27 325.976  22
  -7   5  -8 3238.95 254.280  26
   7  -4 -10 3820.85 244.604  19
   7  -4  -9 4096.31 301.579  19
  -7   4   9 5301.53 404.873  37
  -7   4   9 4721.78 284.812  16
  -7   4   8 4433.41 427.084  37
  -7   4   8 4507.90 309.652  16
  -7   4   7 568.058 235.951  37
  -7   4   7 805.967 145.163  16
  -7   4   6 35.2307 114.531  16
  -7   4   5 355.271 142.146  16
  -7   4   4 6239.54 595.360  43
  -7   4   3 5736.18 594.138  43
  -7   4   2 2001.14 371.050  36
  -7   4   2 1581.78 393.582  43
  -7   4   1 1730.77 351.166  36
  -7   4   1 1201.50 385.994  43
  -7   4   0 818.042 302.021  36
  -7   4   0 766.452 383.071  43
  -7   4  -1 4310.66 532.219  36
  -7   4  -1 4002.63 600.657  43
  -7   4  -2 7567.60 704.921  36
  -7   4  -2 6430.84 501.558  26
  -7   4  -2 6304.98 721.925  43
  -7   4  -3 13124.7 812.914   3
  -7   4  -3 14661.3 1030.39  36
  -7   4  -3 12908.5 823.476  26
  -7   4  -4 5600.27 443.242   3
  -7   4  -4 5748.70 620.885  36
  -7   4  -4 5114.57 460.751  26
  -7   4  -5 1661.47 383.857  36
  -7   4  -5 1543.23 269.501  26
  -7   4  -5 1565.83 225.638   3
  -7   4  -6 78.1724 259.484  36
  -7   4  -6 92.9874 120.965   3
  -7   4  -6-45.8799 155.399  26
   7  -4   6 192.473 145.650  22
  -7   4  -7 1180.41 290.304  36
  -7   4  -7 1509.80 226.099  26
   7  -4   7 1378.55 180.629  22
  -7   4  -7 1095.51 169.662   1
  -7   4  -8 1914.99 224.923  26
  -7   4  -8 1814.33 195.715   1
  -7   4  -9 3002.27 239.168  26
   7  -3 -11 1600.84 132.795  19
  -7   3  10 17.5656 111.748  37
  -7   3  10 33.3390 64.2234  16
  -7   3   9 1574.52 252.614  37
  -7   3   9 1305.75 154.537  16
  -7   3   9 1218.79 155.519  24
  -7   3   8 7650.49 590.850  37
  -7   3   8 7246.01 467.703  16
  -7   3   8 7835.68 473.160  24
  -7   3   7 3672.74 432.342  37
  -7   3   7 3635.41 311.741  16
  -7   3   7 3962.08 319.028  24
  -7   3   6 2915.46 415.963  37
  -7   3   6 3030.52 300.471  16
  -7   3   5 506.682 275.381  37
  -7   3   4 118.238 148.838  16
  -7   3   3 1938.70 272.573  16
  -7   3   2 15348.9 1071.97  36
  -7   3   2 15085.2 909.512  16
  -7   3   1 6818.46 676.690  36
  -7   3   0 1586.83 384.358  36
  -7   3  -1 816.314 351.853  36
  -7   3  -1 912.127 239.830   3
  -7   3  -2 1530.03 404.863  36
  -7   3  -2 1949.50 286.850   3
  -7   3  -3 100.142 296.556  36
  -7   3  -4 5171.79 459.878   3
  -7   3  -4 5975.80 655.801  36
  -7   3  -4 5174.97 475.336  26
  -7   3  -5 3879.03 358.195   1
  -7   3  -5 4929.93 416.148   3
  -7   3  -5 4060.85 552.008  36
  -7   3  -5 4847.16 442.824  26
  -7   3  -6 208.833 268.793  36
  -7   3  -6 487.749 202.433  26
  -7   3  -6 253.447 153.236   3
  -7   3  -6 94.8793 142.004   1
  -7   3  -7 919.675 275.045  36
  -7   3  -7 917.359 193.518   3
  -7   3  -7 1265.83 227.348  26
  -7   3  -7 712.633 175.822   1
  -7   3  -8 1508.60 203.853   1
  -7   3  -8 2030.70 241.544  26
  -7   3  -8 1935.27 213.351   3
  -7   2  11 9251.65 474.137  16
  -7   2  10 1624.77 215.982  38
  -7   2  10 2141.30 244.062  37
  -7   2  10 1816.83 169.297  16
  -7   2  10 1681.87 160.340  24
  -7   2   9 1034.63 206.767  38
  -7   2   9 843.779 215.179  37
  -7   2   9 923.883 141.406  16
  -7   2   9 666.564 124.977  24
   7  -2  -9 942.406 159.863  21
  -7   2   8 265.153 193.978  37
  -7   2   8 342.668 125.400  16
  -7   2   8 132.505 94.5158  24
   7  -2  -8 591.580 141.221  21
  -7   2   7 2420.63 366.371  37
  -7   2   7 3359.33 296.121  16
  -7   2   7 2707.70 265.414  24
   7  -2  -7 3011.12 287.444  21
  -7   2   6 2771.63 411.477  37
  -7   2   5 9923.91 806.297  37
  -7   2   4 7440.54 697.835  37
  -7   2   4 7311.94 546.200  16
  -7   2   3 94.5394 249.587  37
  -7   2   3 25.8260 158.732  16
  -7   2   2 25.3827 155.993  16
  -7   2   2-21.2765 124.375   7
  -7   2   1 6584.40 670.908  36
  -7   2   1 6461.35 501.353  16
  -7   2   1 6387.01 483.111   7
  -7   2   0 8329.49 783.736  36
  -7   2   0 9090.66 659.634   3
  -7   2   0 7935.39 568.029   7
  -7   2  -1 12651.0 977.614  36
  -7   2  -1 12530.3 799.577   3
  -7   2  -1 10454.1 722.901   7
  -7   2  -2 9501.86 672.195   3
  -7   2  -2 9204.10 835.070  36
  -7   2  -2 8565.20 617.950   7
  -7   2  -3 2008.68 448.412  36
  -7   2  -4 675.580 346.169  36
  -7   2  -4 661.634 208.192   7
  -7   2  -5 3854.80 530.505  36
  -7   2  -5 3350.61 401.390  26
  -7   2  -5 4623.45 419.812   3
  -7   2  -6 13665.0 1004.80  36
  -7   2  -6 15064.3 917.994  26
  -7   2  -6 15779.9 918.212   3
  -7   2  -7 6686.09 514.057  26
  -7   2  -7 7230.33 529.770   3
  -7   2  -8 5189.59 405.994   3
  -7   2  -9 452.115 135.060   3
  -7   1  11 1841.58 156.146  16
   7  -1 -11 2020.90 165.662  21
  -7   1  10 3988.51 328.781  38
  -7   1  10 3984.96 279.508  16
  -7   1  10 3852.46 260.296  24
   7  -1 -10 4547.85 297.595  21
  -7   1   9 1828.70 256.069  37
  -7   1   9 1559.60 182.212  16
  -7   1   9 1480.13 144.581   7
  -7   1   9 1267.84 153.368  24
   7  -1  -9 1755.22 196.771  21
  -7   1   8 7117.00 547.813  37
  -7   1   8 7156.50 451.607  16
  -7   1   8 5909.76 392.647   7
  -7   1   8 6419.17 411.893  24
   7  -1  -8 6768.04 454.095  21
  -7   1   7 3755.70 427.837  37
  -7   1   7 3710.40 325.335  16
  -7   1   7 3774.78 296.778   7
  -7   1   7 3663.97 300.773  24
  -7   1   6 601.313 260.362  37
  -7   1   6 290.097 174.436  33
  -7   1   6 628.405 151.787   7
  -7   1   5 1309.62 324.630  37
  -7   1   5 1728.94 293.813  33
  -7   1   4 5781.93 619.101  37
  -7   1   4 7505.17 533.285  16
  -7   1   3 3248.81 470.462  37
  -7   1   3 4062.01 385.184  16
  -7   1   3 4219.51 372.155   7
  -7   1   2 2452.44 284.914  16
  -7   1   2 1755.99 259.333   7
  -7   1   2 2054.40 316.806   3
  -7   1   1 3331.82 406.974   3
  -7   1   1 4367.98 375.113  16
  -7   1   1 3748.35 367.622   7
  -7   1   0 1201.82 219.618   7
  -7   1   0 1240.43 261.752   3
  -7   1  -1 10120.4 744.174   3
  -7   1  -1 11248.0 714.110   7
  -7   1  -2 5508.52 507.076   3
  -7   1  -2 6396.31 690.576  36
  -7   1  -2 5412.89 463.111   7
  -7   1  -3 7357.83 761.260  36
  -7   1  -3 6616.66 608.911  33
  -7   1  -4 4979.82 602.772  36
  -7   1  -4 5609.01 465.381   7
  -7   1  -4 5742.19 516.576  33
  -7   1  -4 4939.49 428.655   2
  -7   1  -5 1079.81 226.014   7
  -7   1  -5 1468.83 270.519   3
  -7   1  -6 56.6495 178.187   3
  -7   1  -7 2452.02 314.627   3
  -7   1  -7 2516.59 294.051   2
  -7   1  -8 3196.02 296.637   2
  -7   1  -8 2842.06 305.191   3
  -7   1  -9 464.283 140.645   3
  -7   1  -9 531.630 128.408   2
  -7   0  11 235.413 70.9598  16
   7   0 -11 255.905 75.2305  21
  -7   0  10 449.933 97.3990  16
  -7   0  10 443.523 80.9161   7
  -7   0   9 471.977 112.843  16
  -7   0   9 386.483 101.870   7
   7   0  -9 159.485 115.782  21
  -7   0   8 2792.88 252.422  16
  -7   0   8 2980.00 241.693   7
   7   0  -8 2529.31 256.883  21
  -7   0   7 3622.20 306.708  16
  -7   0   7 3595.65 295.764   7
  -7   0   6 4660.49 402.526  33
  -7   0   6 4069.44 364.132  16
  -7   0   6 4879.98 370.604   7
  -7   0   5 731.296 212.872  33
  -7   0   5 852.568 184.090  16
  -7   0   4 365.226 254.339  33
  -7   0   3 1254.68 336.836  33
  -7   0   2 5585.54 625.556  33
  -7   0   2 7358.78 529.756   7
  -7   0   1 4608.96 572.195  33
  -7   0   1 6269.56 479.601   7
  -7   0   0 2531.74 452.513  33
  -7   0   0 2673.66 310.242   7
  -7   0  -1 3295.66 463.586  33
  -7   0  -2 427.656 230.984  33
  -7   0  -3 337.195 217.640  33
  -7   0  -3 450.444 205.487   3
  -7   0  -3 448.586 163.081   2
  -7   0  -4 3860.54 374.656   2
  -7   0  -4 4290.27 396.092   7
  -7   0  -4 4285.28 439.472   3
  -7   0  -5 8069.37 598.742   2
  -7   0  -5 9417.66 621.827   7
  -7   0  -5 9889.34 688.870   3
  -7   0  -6 849.384 234.530   3
  -7   0  -6 1014.42 218.498   2
  -7   0  -7 709.200 207.301   3
  -7   0  -7 373.844 172.359   2
  -7   0  -8 1764.37 242.115   3
  -7   0  -8 1680.43 214.003   2
  -7   0  -9 3490.27 257.617   2
  -7   0  -9 3762.75 289.901   3
  -7  -1  10 3721.97 223.497  16
  -7  -1  10 3383.33 216.754   7
   7   1 -10 3321.46 221.714  21
  -7  -1   9 2237.37 187.032  16
  -7  -1   9 2289.05 185.056   7
   7   1  -9 2157.24 190.624  21
  -7  -1   8 59.2494 93.6399  16
  -7  -1   8 241.082 109.297   7
   7   1  -8 285.762 101.893  21
  -7  -1   7 910.507 151.107  16
  -7  -1   7 1087.71 168.104   7
  -7  -1   6 4517.26 381.791  33
  -7  -1   6 5331.29 373.556  16
  -7  -1   6 5092.60 379.869   7
  -7  -1   5 8896.07 609.031  33
  -7  -1   5 8127.67 536.813  16
  -7  -1   5 8760.65 566.224   7
  -7  -1   4 7555.37 615.940  33
  -7  -1   4 7954.42 528.521  16
  -7  -1   4 9275.01 582.470   7
  -7  -1   3 476.590 247.198  33
  -7  -1   3 664.628 192.440   7
  -7  -1   2 268.457 288.897  33
  -7  -1   1 5301.75 574.057  33
  -7  -1   1 5496.89 419.576   6
  -7  -1   1 5069.53 466.842   3
  -7  -1   0 4122.01 506.518  33
  -7  -1   0 3926.84 363.817   6
  -7  -1   0 4087.45 427.177   3
  -7  -1  -1 14437.0 995.851  33
  -7  -1  -1 16501.1 905.002   7
  -7  -1  -1 14734.6 878.831   6
  -7  -1  -1 14292.5 938.661   3
  -7  -1  -2 19057.1 1160.74  33
  -7  -1  -2 19268.0 1072.37   7
  -7  -1  -2 19128.7 1078.11   6
  -7  -1  -2 20278.5 1158.88   3
  -7  -1  -3 726.112 219.777  33
  -7  -1  -3 1159.67 214.733   7
  -7  -1  -3 695.834 191.058   2
  -7  -1  -3 1071.32 245.870   3
  -7  -1  -4 174.952 158.228   7
  -7  -1  -4 147.671 207.926   3
  -7  -1  -4 361.989 187.501   2
  -7  -1  -5 2711.82 286.687   7
  -7  -1  -5 2655.55 328.044   3
  -7  -1  -5 2394.51 299.247   2
  -7  -1  -6 8350.02 578.905   3
  -7  -1  -6 7626.12 528.465   2
  -7  -1  -7 4580.52 386.923   3
  -7  -1  -7 4090.32 334.446   2
  -7  -1  -8 8869.50 526.750   3
  -7  -1  -8 8536.22 486.718   2
  -7  -2   9 3380.13 221.129   7
  -7  -2   8 1207.08 138.870   7
  -7  -2   7 1815.71 186.701   7
  -7  -2   6-83.8910 113.328  33
  -7  -2   6-59.8442 117.892   7
  -7  -2   5 3685.01 341.731  33
  -7  -2   5 4369.89 345.913   7
  -7  -2   4 2653.05 326.740  33
  -7  -2   4 3706.79 325.646   7
  -7  -2   4 3375.09 266.345   6
  -7  -2   3 3812.33 412.898  33
  -7  -2   3 4785.23 384.278   7
  -7  -2   3 3945.23 324.083   6
  -7  -2   2 1012.73 264.522  33
  -7  -2   2 1686.03 239.828   7
  -7  -2   2 1513.74 205.815   6
  -7  -2   1 261.692 232.490  33
  -7  -2   1 429.560 161.643   7
  -7  -2   1 211.760 141.993   6
  -7  -2   0 344.003 229.906  33
  -7  -2   0 409.905 164.035   7
  -7  -2   0 62.0098 134.706   6
  -7  -2  -1 3823.67 415.121  33
  -7  -2  -1 4273.91 365.989   7
  -7  -2  -1 4673.19 386.250   6
  -7  -2  -2 7349.80 516.521   7
  -7  -2  -2 7057.69 544.448  33
  -7  -2  -2 8106.92 536.369   6
  -7  -2  -3 5987.32 447.408   7
  -7  -2  -3 6566.00 506.623   3
  -7  -2  -4 2572.40 265.368   7
  -7  -2  -4 2036.64 282.035   3
  -7  -2  -5 476.670 160.002   3
  -7  -2  -6 134.721 121.423   3
  -7  -3   7 2795.96 200.865   7
  -7  -3   6 5678.51 353.844   7
  -7  -3   5 1346.24 162.921   7
  -7  -3   5 1055.42 125.173   6
  -7  -3   4 162.029 132.416  33
  -7  -3   4 170.608 109.820   7
  -7  -3   4 198.270 79.5664   6
  -7  -3   3 1064.29 207.666  33
  -7  -3   3 1237.17 181.696   7
  -7  -3   3 1255.55 164.429   6
  -7  -3   2 4059.21 384.645  33
  -7  -3   2 5114.41 354.974   7
  -7  -3   2 4223.67 325.027   6
  -7  -3   1 3952.68 399.403  33
  -7  -3   1 4342.20 334.913   7
  -7  -3   1 4695.64 345.341   6
  -7  -3   0 5905.40 406.180   7
  -7  -3   0 5902.33 465.703  33
  -7  -3   0 5971.27 419.965   6
  -7  -3  -1 2347.73 238.553   7
  -7  -3  -1 2533.84 275.037  33
  -7  -3  -1 2102.29 242.349   6
  -7  -3  -2 327.646 132.155   7
  -7  -3  -3 2231.04 209.057   7
  -7  -4   3 145.780 64.8090   6
  -7  -4   2 173.951 79.3023   6
  -7  -4   1 1690.40 162.465   6
  -8   6   4 59.1578 71.2774   3
  -8   6   3 1489.56 154.978   3
  -8   6   2 2764.26 215.753   3
  -8   6   1 3385.26 247.497   3
  -8   6   0 5599.46 336.345   3
   8  -6   1 653.802 138.973  22
   8  -6   2 139.391 105.352  22
   8  -6   3 1129.32 142.788  22
   8  -5  -6 2903.19 200.578  19
   8  -5  -5 4964.19 302.305  19
   8  -5  -4 3344.64 237.151  19
   8  -5  -3 735.731 110.203  19
  -8   5   2-83.9861 134.267   3
  -8   5   1 85.9659 125.290   3
  -8   5   0 4469.54 356.076   3
  -8   5  -1 5190.09 380.723   3
  -8   5  -2 3079.97 268.655   3
  -8   5  -2 3830.00 376.430  36
  -8   5  -3 58.3232 93.2148   3
   8  -5   3-12.9739 120.552  22
   8  -5   4 787.264 136.616  22
   8  -4  -8 1422.47 125.048  19
   8  -4  -7 653.706 107.202  19
   8  -4  -6 109.985 81.7037  19
   8  -4  -5 1153.96 148.671  19
   8  -4  -4 1905.91 188.838  19
   8  -4  -3 5835.13 363.696  19
  -8   4   2 3580.47 345.532   3
  -8   4   1 441.372 182.246   3
  -8   4   0 1571.86 239.517   3
  -8   4  -1 4692.99 390.336   3
  -8   4  -2 7383.24 505.733   3
  -8   4  -2 7248.12 608.038  36
  -8   4  -3 8336.76 536.065   3
  -8   4  -3 8107.63 644.077  36
  -8   4  -4 2107.16 316.504  36
  -8   4  -4 1837.98 210.312   3
  -8   4  -5-106.824 105.689   3
   8  -3  -8 5409.00 317.741  19
   8  -3  -7 5623.65 337.173  19
  -8   3   7 5188.77 327.186   3
   8  -3  -6 3880.65 277.619  19
  -8   3   6 3700.51 341.596  37
   8  -3  -5 987.744 150.115  19
  -8   3   5 805.102 164.597  33
   8  -3  -4 351.470 113.074  19
  -8   3   4 361.921 150.836   3
  -8   3   3 1822.27 259.656   3
  -8   3   2 11530.2 729.587   3
  -8   3   1 4624.13 416.321   3
  -8   3   0 2578.33 318.381   3
  -8   3  -1 2384.18 304.763   3
  -8   3  -2 45.1103 149.735   3
  -8   3  -3 3906.06 362.556   3
  -8   3  -4 6407.32 462.168   3
  -8   3  -5 3813.80 322.270   3
  -8   3  -6 1465.31 176.696   3
   8  -2  -9 1063.49 104.243  19
  -8   2   8 25.1336 64.5521  16
  -8   2   7 2163.25 195.645  16
  -8   2   6 4221.31 294.186   3
  -8   2   6 4262.79 312.374  16
  -8   2   5 5658.29 388.803   3
  -8   2   5 5055.18 397.248  33
  -8   2   5 6035.28 398.915  16
  -8   2   4 4159.31 341.329   3
  -8   2   4 3534.44 352.644  33
  -8   2   3 3437.52 329.234   3
  -8   2   3 2617.47 331.168  33
  -8   2   2 23.5844 143.209   3
  -8   2   1 4861.29 424.151   3
  -8   2   1 3937.20 320.342   7
  -8   2   0 9605.43 618.311   3
  -8   2   0 7278.92 501.168   7
  -8   2  -1 5696.51 460.963   3
  -8   2  -1 4913.25 377.164   7
  -8   2  -2 3519.38 356.309   3
  -8   2  -2 2911.77 291.650   7
  -8   2  -2 3090.83 370.984  33
  -8   2  -3 23.5115 159.250  33
  -8   2  -3 115.632 156.643   3
  -8   2  -4 1144.08 221.306   3
  -8   2  -5 4780.25 385.243   3
  -8   2  -6 9319.64 558.372   3
  -8   1   8 983.294 115.940  16
  -8   1   7 60.7643 88.5811  16
  -8   1   6 896.863 141.335  16
  -8   1   6 767.949 109.709   7
  -8   1   5 1692.59 214.210  33
  -8   1   5 1933.36 185.358   7
  -8   1   5 1604.42 195.159  16
  -8   1   4 3069.46 265.126   3
  -8   1   4 2660.23 295.609  33
  -8   1   4 3068.31 274.728  16
  -8   1   4 2592.85 240.714   7
  -8   1   3 4485.80 371.691   3
  -8   1   3 4699.85 433.489  33
  -8   1   3 5045.58 359.818   7
  -8   1   2 1268.19 284.626  33
  -8   1   2 1701.48 225.352   7
  -8   1   2 1602.26 249.697   3
  -8   1   1-61.0255 273.143  33
  -8   1   1 362.153 163.188   7
  -8   1   1 239.951 199.902   3
  -8   1   0 4291.05 396.346   3
  -8   1   0 4163.19 356.862   7
  -8   1   0 3401.07 417.688  33
  -8   1  -1 8280.02 575.667   3
  -8   1  -1 8034.57 524.498   7
  -8   1  -2 3547.36 335.605   7
  -8   1  -2 3584.39 382.962  33
  -8   1  -2 3940.31 382.162   3
  -8   1  -3 2943.88 293.879   7
  -8   1  -3 3132.73 341.976   3
  -8   1  -4 2393.74 291.221   3
  -8   1  -5 413.201 159.317   3
  -8   1  -6 173.794 121.529   3
  -8   0   7 5547.92 324.197  16
  -8   0   7 6007.14 321.629   7
  -8   0   6 3249.56 236.154  16
  -8   0   6 3684.22 243.914   7
  -8   0   5 1592.49 172.262   7
  -8   0   4-35.1361 139.412  33
  -8   0   4-81.1785 108.144   7
  -8   0   3 939.428 219.163  33
  -8   0   3 1680.33 205.536   7
  -8   0   2 4443.01 426.972  33
  -8   0   2 4917.99 375.177   7
  -8   0   1 7073.06 570.698  33
  -8   0   1 8733.63 534.743   7
  -8   0   1 7347.91 520.980   3
  -8   0   0 2156.64 258.238   7
  -8   0   0 1803.94 293.528  33
  -8   0   0 1603.44 247.597   3
  -8   0  -1 99.8396 177.172  33
  -8   0  -1 94.3949 151.965   7
  -8   0  -1 89.6250 167.355   3
  -8   0  -2 61.0543 156.831  33
  -8   0  -2 108.763 150.887   7
  -8   0  -2 87.7678 167.796   3
  -8   0  -3 2080.64 240.358   7
  -8   0  -3 1797.82 253.678   3
  -8   0  -4 6021.99 438.975   3
  -8   0  -5 6106.42 412.607   3
  -8  -1   6 3715.45 241.328   7
  -8  -1   5 4312.96 285.960   7
  -8  -1   4 2696.40 227.581   7
  -8  -1   3 240.279 108.656   7
  -8  -1   2 73.5262 139.513  33
  -8  -1   2 117.578 121.576   7
  -8  -1   1 3497.19 344.995  33
  -8  -1   1 4578.44 337.137   7
  -8  -1   0 8821.29 523.997   7
  -8  -1   0 7160.23 525.045  33
  -8  -1  -1 1756.36 214.978   7
  -8  -1  -2 1690.18 211.186   7
  -8  -1  -3 12.7252 102.395   7
  -8  -2   4 1643.80 145.049   7
  -8  -2   3 2407.55 191.439   7
  -8  -2   2 1757.57 167.717   7
  -8  -2   1 85.0734 87.9904   7
  -8  -2   0 3081.56 236.250   7
  -8  -2  -1 1754.95 167.254   7
   0   0   0    0.00    0.00   0

TITL OGH-4MePyNO-AgTFA-1-2_H2O_gau3 in P-1
REM P-1 (#2 in standard setting)
CELL 1.54184   7.117126   7.953266  13.856139  91.8415  94.1133 104.2122
ZERR    3.00   0.000152   0.000142   0.000242   0.0014   0.0016   0.0017
LATT  1
SFAC C H N O F Ag
UNIT 30.00 30.00 3.00 3.00 9.00 3.00
REM  CrysAlisPro recorded range (K): Min=119.9; max=120.1; aver:120.0
TEMP -153
SIZE 0.05 0.09 0.12
TREF
HKLF 4
END
;
_shelx_hkl_checksum                21302
_olex2_submission_special_instructions  'No special instructions were received'
_oxdiff_exptl_absorpt_empirical_details
;
Empirical correction (ABSPACK) includes:
- Absorption correction using spherical harmonics
- Frame scaling
;
_oxdiff_exptl_absorpt_empirical_full_max  1.689
_oxdiff_exptl_absorpt_empirical_full_min  0.573
loop_
  _twin_individual_id
  _twin_individual_mass_fraction_refined
 1 0(10)
 2 1(10)
