# Supplementary material for: Free‐Standing Supramolecular Pyridine N‐Oxide‐Silver(I) Metallogels
Source: Adv Mater. 2025 Jul 1;37(37):2502818. doi: 10.1002/adma.202502818 (PMC12447065; doi:10.1002/adma.202502818)
Supplement: Supplementary file 2 — Supporting Data [file ADMA-37-2502818-s001.zip › (4Ag)H2O_3.cif]

data_(4Ag)H2O_3
# start Validation Reply Form
_vrf_PLAT230_4AgH2O_3
;
PROBLEM: Hirshfeld Test Diff for    F5       --C10      .        7.2 s.u.  
RESPONSE: Due to unresolved disorder
;
# end Validation Reply Form
_audit_creation_date               2025-01-27
_audit_creation_method
;
Olex2 1.5
(compiled 2024.02.16 svn.r378c4104 for OlexSys, GUI svn.r6928)
;
_shelx_SHELXL_version_number       '2018/1'
_audit_contact_author_address      ?
_audit_contact_author_email        ?
_audit_contact_author_name         ''
_audit_contact_author_phone        ?
_publ_contact_author_id_orcid      ?
_publ_section_references
;
Dolomanov, O.V., Bourhis, L.J., Gildea, R.J, Howard, J.A.K. & Puschmann, H.
 (2009), J. Appl. Cryst. 42, 339-341.

Sheldrick, G.M. (2015). Acta Cryst. A71, 3-8.

Sheldrick, G.M. (2015). Acta Cryst. C71, 3-8.
;
_chemical_name_common              ?
_chemical_name_systematic          ?
_chemical_formula_moiety           'C8 H3 Ag4 F14 O10, 2(C6 H7 N O)'
_chemical_formula_sum              'C20 H17 Ag4 F14 N2 O12'
_chemical_formula_weight           1174.83
_chemical_melting_point            ?
_chemical_oxdiff_formula           'C10 H10 N1 O1 Ag1 F3'
_chemical_oxdiff_usercomment       'Ligand-AgTFA 1:3, H2O'
loop_
  _atom_type_symbol
  _atom_type_description
  _atom_type_scat_dispersion_real
  _atom_type_scat_dispersion_imag
  _atom_type_scat_source
 'C' 'C' 0.0181 0.0091 'International Tables Vol C Tables 4.2.6.8 and 6.1.1.4'
 'H' 'H' 0.0000 0.0000 'International Tables Vol C Tables 4.2.6.8 and 6.1.1.4'
 'Ag' 'Ag' 0.1306 4.2820 'International Tables Vol C Tables 4.2.6.8 and 6.1.1.4'
 'F' 'F' 0.0727 0.0534 'International Tables Vol C Tables 4.2.6.8 and 6.1.1.4'
 'N' 'N' 0.0311 0.0180 'International Tables Vol C Tables 4.2.6.8 and 6.1.1.4'
 'O' 'O' 0.0492 0.0322 'International Tables Vol C Tables 4.2.6.8 and 6.1.1.4'

_shelx_space_group_comment
;
The symmetry employed for this shelxl refinement is uniquely defined
by the following loop, which should always be used as a source of
symmetry information in preference to the above space-group names.
They are only intended as comments.
;
_space_group_crystal_system        'triclinic'
_space_group_IT_number             2
_space_group_name_H-M_alt          'P -1'
_space_group_name_Hall             '-P 1'
loop_
  _space_group_symop_operation_xyz
 'x, y, z'
 '-x, -y, -z'

_cell_length_a                     7.1192(2)
_cell_length_b                     7.95340(10)
_cell_length_c                     13.8586(3)
_cell_angle_alpha                  91.815(2)
_cell_angle_beta                   94.056(2)
_cell_angle_gamma                  104.276(2)
_cell_volume                       757.58(3)
_cell_formula_units_Z              1
_cell_measurement_reflns_used      9677
_cell_measurement_temperature      120
_cell_measurement_theta_max        77.2950
_cell_measurement_theta_min        3.2000
_shelx_estimated_absorpt_T_max     0.475
_shelx_estimated_absorpt_T_min     0.103
_exptl_absorpt_coefficient_mu      21.856
_exptl_absorpt_correction_T_max    1.000
_exptl_absorpt_correction_T_min    0.467
_exptl_absorpt_correction_type     gaussian
_exptl_absorpt_process_details
;
CrysAlisPro 1.171.43.126a (Rigaku Oxford Diffraction, 2024)
Numerical absorption correction based on gaussian integration over
a multifaceted crystal model
Empirical absorption correction using spherical harmonics,
implemented in SCALE3 ABSPACK scaling algorithm.
;
_exptl_absorpt_special_details     ?
_exptl_crystal_colour              colourless
_exptl_crystal_colour_primary      colourless
_exptl_crystal_density_diffrn      2.575
_exptl_crystal_density_meas        ?
_exptl_crystal_density_method      ?
_exptl_crystal_description         block
_exptl_crystal_F_000               561
loop_
  _exptl_crystal_face_index_h
  _exptl_crystal_face_index_k
  _exptl_crystal_face_index_l
  _exptl_crystal_face_perp_dist
 -1 0 9 0.0199
 0 0 -9 0.0227
 2 3 4 0.0660
 3 3 -3 0.0744
 0 -5 3 0.0580
 -5 2 0 0.0588
 4 -3 1 0.0920
 -1 5 -3 0.1020
 -3 -2 3 0.0762
 0 0 9 0.0154
 2 1 7 0.0363
 -1 0 -8 0.0393
 -2 2 8 0.0429
 0 -3 -7 0.0477
 2 -3 7 0.0484

_exptl_crystal_size_max            0.19
_exptl_crystal_size_mid            0.16
_exptl_crystal_size_min            0.04
loop_
  _exptl_oxdiff_crystal_face_indexfrac_h
  _exptl_oxdiff_crystal_face_indexfrac_k
  _exptl_oxdiff_crystal_face_indexfrac_l
  _exptl_oxdiff_crystal_face_x
  _exptl_oxdiff_crystal_face_y
  _exptl_oxdiff_crystal_face_z
 -0.7409 -0.1698 8.9564 0.0392 -0.8980 0.4382
 0.4527 -0.1303 -8.9804 -0.0412 0.9368 -0.3473
 2.3250 2.6948 4.3048 0.0363 -0.7679 -0.6395
 2.7262 3.0003 -3.4028 0.0537 0.0113 -0.9985
 0.3996 -4.8116 3.3388 -0.6905 -0.1064 0.7155
 -4.5279 2.2432 0.3709 0.8717 0.1299 0.4724
 4.0491 -3.4517 0.7248 -0.9718 -0.1459 -0.1852
 -0.9813 4.8926 -3.1397 0.7749 0.1188 -0.6208
 -3.1673 -2.4958 3.2299 0.0692 0.0073 0.9976
 0.0716 -0.3480 8.9613 -0.0883 -0.9419 0.3242
 1.8305 1.3045 7.1471 -0.0920 -0.9590 -0.2680
 -0.9813 -0.4872 -8.4474 0.0944 0.9949 -0.0343
 -1.7003 1.8535 8.0631 0.4291 -0.8557 0.2894
 0.3195 -3.2484 -6.6757 -0.4388 0.8787 0.1881
 2.3478 -2.5004 6.8141 -0.6526 -0.7389 0.1679

_exptl_transmission_factor_max     ?
_exptl_transmission_factor_min     ?
_diffrn_reflns_av_R_equivalents    0.0535
_diffrn_reflns_av_unetI/netI       0.0343
_diffrn_reflns_Laue_measured_fraction_full  0.999
_diffrn_reflns_Laue_measured_fraction_max  0.987
_diffrn_reflns_limit_h_max         8
_diffrn_reflns_limit_h_min         -9
_diffrn_reflns_limit_k_max         9
_diffrn_reflns_limit_k_min         -10
_diffrn_reflns_limit_l_max         17
_diffrn_reflns_limit_l_min         -17
_diffrn_reflns_number              11421
_diffrn_reflns_point_group_measured_fraction_full  0.999
_diffrn_reflns_point_group_measured_fraction_max  0.987
_diffrn_reflns_theta_full          67.684
_diffrn_reflns_theta_max           77.431
_diffrn_reflns_theta_min           3.201
_diffrn_ambient_environment        N~2~
_diffrn_ambient_temperature        120
_diffrn_detector                   'Hybrid Pixel Array Detector'
_diffrn_detector_area_resol_mean   10.0000
_diffrn_detector_type              'HyPix-Arc 100'
_diffrn_measured_fraction_theta_full  0.999
_diffrn_measured_fraction_theta_max  0.987
_diffrn_measurement_details
;
List of Runs (angles in degrees, time in seconds):

  # Type    Start    End  Width  t~exp~   \w     \q     \k     \f   Frames
--------------------------------------------------------------------------
  1  \w    -35.00  -9.00   0.50    0.20    --  -88.32  45.00 120.00   52
  2  \w    -58.00 -14.00   0.50    0.20    --  -88.32  61.00  30.00   88
  3  \w    -37.00 -12.00   0.50    0.20    --  -88.32  45.00  30.00   50
  4  \w   -116.00 -34.00   0.50    0.20    --  -88.32  77.00 -30.00  164
  5  \w   -117.00 -75.00   0.50    0.20    --  -88.32  77.00-150.00   84
  6  \w    -34.00  -9.00   0.50    0.20    --  -88.32  45.00 -30.00   50
  7  \w    -36.00  -9.00   0.50    0.20    --  -88.32  45.00   0.00   54
  8  \w    -37.00 -11.00   0.50    0.20    --  -88.32  45.00 150.00   52
  9  \w      0.00  32.00   0.50    0.05    --  -48.11  19.00 150.00   64
 10  \w     -2.00  26.00   0.50    0.05    --  -48.11  19.00 -90.00   56
 11  \w      0.00  27.00   0.50    0.05    --  -48.11  19.00-180.00   54
 12  \w     -3.00  33.00   0.50    0.05    --  -48.11  19.00 120.00   72
 13  \w    -97.00 -33.00   0.50    0.20    --  -88.32 112.00  24.00  128
 14  \w    -74.00 -49.00   0.50    0.05    --  -48.11 112.00  24.00   50
 15  \w   -101.00 -74.00   0.50    0.20    --  -88.32 125.00-180.00   54
 16  \w    -58.00 -32.00   0.50    0.20    --  -88.32 125.00-180.00   52
 17  \w   -166.00 -76.00   0.50    0.20    --  -88.32 -45.00 -90.00  180
 18  \w   -157.00 -84.00   0.50    0.20    --  -88.32 -95.00  60.00  146
 19  \w   -150.00 -85.00   0.50    0.20    --  -88.32-125.00  30.00  130
 20  \w   -146.00-121.00   0.50    0.20    --  -88.32-112.00 -68.00   50
 21  \w   -103.00 -78.00   0.50    0.05    --  -48.11-125.00-150.00   50
 22  \w   -110.00 -83.00   0.50    0.05    --  -48.11-125.00-180.00   54
 23  \w     36.00  61.00   0.50    0.20    --  107.82 -45.00  60.00   50
 24  \w     41.00  67.00   0.50    0.20    --  107.82 -61.00   0.00   52
 25  \w     35.00  68.00   0.50    0.20    --  107.82 -61.00 -90.00   66
 26  \w     32.00  77.00   0.50    0.20    --  107.82 -61.00-150.00   90
 27  \w     30.00  61.00   0.50    0.20    --  107.82 -45.00  90.00   62
 28  \w     30.00  60.00   0.50    0.20    --  107.82 -45.00 120.00   60
 29  \w     29.00  58.00   0.50    0.20    --  107.82 -45.00 150.00   58
 30  \w    108.00 133.00   0.50    0.20    --  107.82 112.00  24.00   50
 31  \w    113.00 140.00   0.50    0.20    --  107.82 125.00-120.00   54
 32  \w     33.00  59.00   0.50    0.20    --  107.82 -45.00-150.00   52
 33  \w     30.00  57.00   0.50    0.20    --  107.82 -45.00 -30.00   54
 34  \w     35.00  61.00   0.50    0.20    --  107.82 -45.00   0.00   52
 35  \w     40.00  77.00   0.50    0.20    --  107.82 -95.00 -30.00   74
 36  \w     51.00 106.00   0.50    0.20    --  107.82-112.00 -68.00  110
 37  \w     81.00 106.00   0.50    0.20    --  107.82-125.00 -90.00   50
 38  \w     86.00 111.00   0.50    0.20    --  107.82-125.00-150.00   50
 39  \w     19.00  74.00   0.50    0.05    --   48.36-112.00 -68.00  110
 40  \w     54.00 106.00   0.50    0.20    --  107.82 -95.00  90.00  104
 41  \w     55.00 105.00   0.50    0.20    --  107.82 -95.00 120.00  100
 42  \w     56.00  82.00   0.50    0.20    --  107.82 -95.00 150.00   52
 43  \w     81.00 106.00   0.50    0.20    --  107.82 -95.00  60.00   50
 44  \w     51.00  77.00   0.50    0.20    --  107.82 -95.00  60.00   52
 45  \w     58.00 104.00   0.50    0.20    --  107.82 -95.00  30.00   92
 46  \w     80.00 106.00   0.50    0.20    --  107.82 -95.00 -30.00   52
 47  \w     37.00  80.00   0.50    0.20    --  107.82 -95.00   0.00   86
 48  \w     64.00 104.00   0.50    0.20    --  107.82 -95.00 -60.00   80
 49  \w     50.00 106.00   0.50    0.20    --  107.82 -95.00-150.00  112
 50  \w     54.00 105.00   0.50    0.20    --  107.82 -95.00-180.00  102
 51  \w    138.00 171.00   0.50    0.20    --  107.82  61.00 -60.00   66
 52  \w     89.00 137.00   0.50    0.20    --  107.82  30.00-120.00   96
 53  \w     87.00 112.00   0.50    0.20    --  107.82  61.00 -60.00   50
 54  \w     28.00 121.00   0.50    0.05    --   48.36  57.00   0.00  186
 55  \w     90.00 144.00   0.50    0.20    --  107.82  45.00  90.00  108
 56  \w     62.00 134.00   0.50    0.20    --  107.82  15.00  90.00  144
 57  \w     41.00 169.00   0.50    0.20    --  107.82  15.00   0.00  256
;
_diffrn_measurement_device         'four-circle diffractometer'
_diffrn_measurement_device_type    'XtaLAB Synergy R, HyPix-Arc 100'
_diffrn_measurement_method         '\w scans'
_diffrn_orient_matrix_type        
 'CrysAlisPro convention (1999,Acta A55,543-557)'
_diffrn_orient_matrix_UB_11        -0.1283209000
_diffrn_orient_matrix_UB_12        0.1302233000
_diffrn_orient_matrix_UB_13        -0.0037756000
_diffrn_orient_matrix_UB_21        -0.0659213000
_diffrn_orient_matrix_UB_22        -0.0574778000
_diffrn_orient_matrix_UB_23        -0.1068088000
_diffrn_orient_matrix_UB_31        -0.1713973000
_diffrn_orient_matrix_UB_32        -0.1406755000
_diffrn_orient_matrix_UB_33        0.0320802000
_diffrn_radiation_monochromator    mirror
_diffrn_radiation_probe            x-ray
_diffrn_radiation_type             'Cu K\a'
_diffrn_radiation_wavelength       1.54184
_diffrn_source                     'Rotating-anode X-ray tube'
_diffrn_source_type                'PhotonJet R (Cu) X-ray Source'
_reflns_Friedel_coverage           0.000
_reflns_Friedel_fraction_full      .
_reflns_Friedel_fraction_max       .
_reflns_number_gt                  3051
_reflns_number_total               3163
_reflns_special_details
;
 Reflections were merged by SHELXL according to the crystal
 class for the calculation of statistics and refinement.
 
 _reflns_Friedel_fraction is defined as the number of unique
 Friedel pairs measured divided by the number that would be
 possible theoretically, ignoring centric projections and
 systematic absences.
;
_reflns_threshold_expression       'I > 2\s(I)'
_computing_cell_refinement         'CrysAlisPro 1.171.43.126a (Rigaku OD, 2024)'
_computing_data_collection        
 'CrysAlisPro system (CCD 43.126a 64-bit (release 11-06-2024))'
_computing_data_reduction          'CrysAlisPro 1.171.43.126a (Rigaku OD, 2024)'
_computing_molecular_graphics      'Olex2 1.5 (Dolomanov et al., 2009)'
_computing_publication_material    'Olex2 1.5 (Dolomanov et al., 2009)'
_computing_structure_refinement    'SHELXL 2018/1 (Sheldrick, 2015)'
_computing_structure_solution      'SHELXT 2018/2 (Sheldrick, 2018)'
_refine_diff_density_max           1.599
_refine_diff_density_min           -1.832
_refine_diff_density_rms           0.242
_refine_ls_extinction_coef         .
_refine_ls_extinction_method       none
_refine_ls_goodness_of_fit_ref     1.061
_refine_ls_hydrogen_treatment      mixed
_refine_ls_matrix_type             full
_refine_ls_number_parameters       268
_refine_ls_number_reflns           3163
_refine_ls_number_restraints       2
_refine_ls_R_factor_all            0.0486
_refine_ls_R_factor_gt             0.0477
_refine_ls_restrained_S_all        1.061
_refine_ls_shift/su_max            0.001
_refine_ls_shift/su_mean           0.000
_refine_ls_structure_factor_coef   Fsqd
_refine_ls_weighting_details      
 'w=1/[\s^2^(Fo^2^)+(0.0978P)^2^+1.6519P] where P=(Fo^2^+2Fc^2^)/3'
_refine_ls_weighting_scheme        calc
_refine_ls_wR_factor_gt            0.1316
_refine_ls_wR_factor_ref           0.1328
_refine_special_details            ?
_olex2_refinement_description
;
1. Fixed Uiso
 At 1.2 times of:
  All C(H) groups
 At 1.5 times of:
  All C(H,H,H) groups, All O(H) groups
2. Restrained distances
 O6-H6B
 0.85 with sigma of 0.01
 O6-H6A
 0.85 with sigma of 0.01
3. Others
 Fixed Sof: Ag2(0.5) Ag3(0.5) F4(0.5) F6(0.5) F8(0.5) F9(0.5) H6B(0.5)
4.a Rotating group:
 O6(H6B)
4.b Aromatic/amide H refined with riding coordinates:
 C1(H1), C2(H2), C4(H4), C5(H5)
4.c Idealised Me refined as rotating group:
 C6(H6C,H6D,H6E)
;
_atom_sites_solution_hydrogens     mixed
_atom_sites_solution_primary       dual
_atom_sites_solution_secondary     ?
loop_
  _atom_site_label
  _atom_site_type_symbol
  _atom_site_fract_x
  _atom_site_fract_y
  _atom_site_fract_z
  _atom_site_U_iso_or_equiv
  _atom_site_adp_type
  _atom_site_occupancy
  _atom_site_site_symmetry_order
  _atom_site_calc_flag
  _atom_site_refinement_flags_posn
  _atom_site_refinement_flags_adp
  _atom_site_refinement_flags_occupancy
  _atom_site_disorder_assembly
  _atom_site_disorder_group
 Ag1 Ag 0.51493(4) 0.83560(4) 0.58582(2) 0.02246(16) Uani 1 1 d . . . . .
 Ag2 Ag 0.26818(19) 0.4799(2) 0.55565(12) 0.0281(3) Uani 0.5 1 d . . P A 1
 Ag3 Ag 0.3369(2) 0.4783(2) 0.54800(13) 0.0291(3) Uani 0.5 1 d . . P A 2
 F1 F 0.5583(6) 0.6974(5) 0.9216(2) 0.0455(9) Uani 1 1 d . . . . .
 F2 F 0.3131(5) 0.4795(5) 0.8933(2) 0.0422(8) Uani 1 1 d . . . . .
 F3 F 0.5993(6) 0.4479(5) 0.8835(2) 0.0438(8) Uani 1 1 d . . . . .
 F4 F -0.0395(13) 0.6948(18) 0.2965(8) 0.071(3) Uani 0.5 1 d . . P B 1
 F5 F 0.0662(14) 0.6324(8) 0.2374(5) 0.111(3) Uani 1 1 d . . . C 2
 F6 F 0.2192(17) 0.6982(18) 0.2214(6) 0.065(2) Uani 0.5 1 d . . P B 1
 F7 F 0.2989(9) 0.8498(13) 0.2374(5) 0.111(3) Uani 1 1 d . . . D 2
 F8 F 0.1629(16) 0.9297(10) 0.2885(8) 0.056(2) Uani 0.5 1 d . . P B 1
 F9 F 0.0510(19) 0.8627(18) 0.3113(6) 0.065(3) Uani 0.5 1 d . . P B 2
 O2 O 0.3979(5) 0.8351(4) 0.4260(2) 0.0234(7) Uani 1 1 d . . . . .
 O3 O 0.1852(7) 0.5732(5) 0.4170(3) 0.0404(10) Uani 1 1 d . . . . .
 O4 O 0.5217(5) 0.7468(5) 0.7370(2) 0.0260(7) Uani 1 1 d . . . . .
 O5 O 0.4151(9) 0.4615(5) 0.7025(3) 0.0540(14) Uani 1 1 d . . . . .
 O6 O 0.1861(5) 0.1834(4) 0.4950(2) 0.0231(6) Uani 1 1 d D . . . .
 H6B H 0.079675 0.156299 0.459934 0.035 Uiso 0.5 1 d DR U P A 1
 H6A H 0.165(15) 0.101(10) 0.533(6) 0.08(3) Uiso 1 1 d D . . . .
 C7 C 0.4747(7) 0.5926(6) 0.7561(3) 0.0252(9) Uani 1 1 d . . . . .
 C8 C 0.4865(7) 0.5544(7) 0.8654(3) 0.0274(9) Uani 1 1 d . . . . .
 C9 C 0.2602(7) 0.7187(6) 0.3894(3) 0.0219(9) Uani 1 1 d . . . . .
 C10 C 0.1613(6) 0.7637(6) 0.2931(3) 0.0221(8) Uani 1 1 d . . . . .
 O1 O 0.1700(5) 0.9051(4) 0.6068(2) 0.0241(6) Uani 1 1 d . . . . .
 N1 N 0.1628(5) 0.8984(5) 0.7034(3) 0.0215(7) Uani 1 1 d . . . . .
 C1 C 0.2698(7) 1.0305(6) 0.7615(3) 0.0248(9) Uani 1 1 d . . . . .
 H1 H 0.345163 1.130581 0.734133 0.030 Uiso 1 1 calc R U . . .
 C2 C 0.2711(7) 1.0223(7) 0.8603(4) 0.0271(10) Uani 1 1 d . . . . .
 H2 H 0.348161 1.116625 0.900556 0.032 Uiso 1 1 calc R U . . .
 C3 C 0.1604(7) 0.8765(7) 0.9028(3) 0.0260(9) Uani 1 1 d . . . . .
 C4 C 0.0483(7) 0.7451(7) 0.8385(4) 0.0277(10) Uani 1 1 d . . . . .
 H4 H -0.031843 0.644813 0.863464 0.033 Uiso 1 1 calc R U . . .
 C5 C 0.0515(7) 0.7577(6) 0.7399(3) 0.0247(9) Uani 1 1 d . . . . .
 H5 H -0.025462 0.666440 0.697571 0.030 Uiso 1 1 calc R U . . .
 C6 C 0.1648(9) 0.8601(8) 1.0105(4) 0.0372(12) Uani 1 1 d . . . . .
 H6C H 0.217899 0.974874 1.043097 0.056 Uiso 1 1 calc R U . . .
 H6D H 0.246858 0.782476 1.029813 0.056 Uiso 1 1 calc R U . . .
 H6E H 0.032444 0.812171 1.028821 0.056 Uiso 1 1 calc R U . . .

loop_
  _atom_site_aniso_label
  _atom_site_aniso_U_11
  _atom_site_aniso_U_22
  _atom_site_aniso_U_33
  _atom_site_aniso_U_23
  _atom_site_aniso_U_13
  _atom_site_aniso_U_12
 Ag1 0.0288(2) 0.0218(2) 0.0142(2) 0.00174(13) 0.00213(13) 0.00120(14)
 Ag2 0.0404(8) 0.0212(5) 0.0160(4) 0.0018(3) -0.0039(6) -0.0036(6)
 Ag3 0.0448(8) 0.0178(4) 0.0184(5) 0.0011(3) -0.0067(6) -0.0014(6)
 F1 0.078(2) 0.0330(17) 0.0166(14) -0.0022(12) -0.0049(14) -0.0008(17)
 F2 0.0442(18) 0.051(2) 0.0297(16) 0.0133(14) 0.0068(13) 0.0053(16)
 F3 0.060(2) 0.053(2) 0.0265(16) 0.0133(15) -0.0010(14) 0.0288(18)
 F4 0.043(4) 0.104(9) 0.062(6) 0.024(6) 0.000(4) 0.009(5)
 F5 0.154(7) 0.071(4) 0.068(4) 0.018(3) -0.049(4) -0.031(4)
 F6 0.073(6) 0.090(8) 0.038(4) -0.003(5) 0.004(4) 0.034(6)
 F7 0.082(4) 0.159(8) 0.065(4) 0.055(4) -0.013(3) -0.023(5)
 F8 0.066(6) 0.028(4) 0.066(6) 0.006(4) -0.028(5) 0.007(4)
 F9 0.090(7) 0.093(9) 0.038(4) -0.001(5) 0.001(5) 0.076(7)
 O2 0.0285(16) 0.0242(16) 0.0126(14) 0.0001(12) -0.0031(12) -0.0017(13)
 O3 0.068(3) 0.0205(18) 0.0185(16) 0.0048(14) -0.0117(16) -0.0131(17)
 O4 0.0383(18) 0.0210(16) 0.0174(15) 0.0045(12) 0.0040(13) 0.0038(14)
 O5 0.114(4) 0.0219(19) 0.0196(18) -0.0015(15) -0.019(2) 0.011(2)
 O6 0.0282(16) 0.0238(16) 0.0171(14) 0.0022(12) 0.0004(12) 0.0061(12)
 C7 0.037(2) 0.022(2) 0.017(2) 0.0020(17) -0.0018(17) 0.0086(18)
 C8 0.034(2) 0.026(2) 0.020(2) 0.0023(18) -0.0020(17) 0.0043(19)
 C9 0.029(2) 0.015(2) 0.019(2) 0.0003(16) 0.0039(16) -0.0004(17)
 C10 0.026(2) 0.020(2) 0.0184(19) -0.0032(16) -0.0026(16) 0.0038(16)
 O1 0.0293(16) 0.0272(16) 0.0145(14) 0.0024(12) 0.0011(11) 0.0049(13)
 N1 0.0255(18) 0.0246(19) 0.0162(17) 0.0009(14) 0.0047(13) 0.0087(15)
 C1 0.026(2) 0.021(2) 0.025(2) -0.0005(17) -0.0005(17) 0.0042(17)
 C2 0.033(2) 0.027(2) 0.022(2) -0.0043(18) -0.0014(18) 0.0107(19)
 C3 0.031(2) 0.032(2) 0.019(2) 0.0025(18) 0.0038(17) 0.0144(19)
 C4 0.031(2) 0.028(2) 0.025(2) 0.0073(19) 0.0092(18) 0.0049(19)
 C5 0.026(2) 0.024(2) 0.021(2) 0.0007(17) 0.0010(16) 0.0021(17)
 C6 0.053(3) 0.045(3) 0.019(2) 0.005(2) 0.004(2) 0.021(3)

_geom_special_details
;
 All esds (except the esd in the dihedral angle between two l.s. planes)
 are estimated using the full covariance matrix.  The cell esds are taken
 into account individually in the estimation of esds in distances, angles
 and torsion angles; correlations between esds in cell parameters are only
 used when they are defined by crystal symmetry.  An approximate (isotropic)
 treatment of cell esds is used for estimating esds involving l.s. planes.
;
loop_
  _geom_bond_atom_site_label_1
  _geom_bond_atom_site_label_2
  _geom_bond_distance
  _geom_bond_site_symmetry_2
  _geom_bond_publ_flag
 Ag1 Ag2 2.9384(18) . ?
 Ag1 Ag3 2.8274(18) . ?
 Ag1 O2 2.552(3) 2_676 ?
 Ag1 O2 2.310(3) . ?
 Ag1 O4 2.233(3) . ?
 Ag1 O6 2.508(3) 2_666 ?
 Ag2 O3 2.176(4) . ?
 Ag2 O5 2.247(4) . ?
 Ag2 O6 2.395(4) . ?
 Ag3 Ag3 2.712(3) 2_666 ?
 Ag3 O3 2.290(4) . ?
 Ag3 O5 2.190(4) . ?
 Ag3 O6 2.393(4) . ?
 F1 C8 1.327(6) . ?
 F2 C8 1.322(6) . ?
 F3 C8 1.322(6) . ?
 F4 C10 1.404(10) . ?
 F5 C10 1.293(7) . ?
 F6 C10 1.249(10) . ?
 F7 C10 1.355(8) . ?
 F8 C10 1.321(9) . ?
 F9 C10 1.272(9) . ?
 O2 C9 1.236(6) . ?
 O3 C9 1.234(6) . ?
 O4 C7 1.231(6) . ?
 O5 C7 1.228(6) . ?
 O6 H6B 0.8468 . ?
 O6 H6A 0.850(10) . ?
 C7 C8 1.555(6) . ?
 C9 C10 1.558(6) . ?
 O1 N1 1.345(5) . ?
 N1 C1 1.341(6) . ?
 N1 C5 1.338(6) . ?
 C1 H1 0.9500 . ?
 C1 C2 1.372(7) . ?
 C2 H2 0.9500 . ?
 C2 C3 1.404(7) . ?
 C3 C4 1.397(7) . ?
 C3 C6 1.501(6) . ?
 C4 H4 0.9500 . ?
 C4 C5 1.375(7) . ?
 C5 H5 0.9500 . ?
 C6 H6C 0.9800 . ?
 C6 H6D 0.9800 . ?
 C6 H6E 0.9800 . ?

loop_
  _geom_angle_atom_site_label_1
  _geom_angle_atom_site_label_2
  _geom_angle_atom_site_label_3
  _geom_angle
  _geom_angle_site_symmetry_1
  _geom_angle_site_symmetry_3
  _geom_angle_publ_flag
 O2 Ag1 Ag2 155.92(8) 2_676 . ?
 O2 Ag1 Ag2 78.79(9) . . ?
 O2 Ag1 Ag3 161.80(8) 2_676 . ?
 O2 Ag1 Ag3 79.28(9) . . ?
 O2 Ag1 O2 83.72(12) . 2_676 ?
 O2 Ag1 O6 80.71(11) . 2_666 ?
 O4 Ag1 Ag2 79.42(10) . . ?
 O4 Ag1 Ag3 80.63(10) . . ?
 O4 Ag1 O2 156.79(13) . . ?
 O4 Ag1 O2 114.41(12) . 2_676 ?
 O4 Ag1 O6 111.92(12) . 2_666 ?
 O6 Ag1 Ag2 102.55(8) 2_666 . ?
 O6 Ag1 Ag3 92.92(8) 2_666 . ?
 O6 Ag1 O2 90.70(11) 2_666 2_676 ?
 O3 Ag2 Ag1 83.10(11) . . ?
 O3 Ag2 O5 163.05(18) . . ?
 O3 Ag2 O6 92.92(14) . . ?
 O5 Ag2 Ag1 80.02(13) . . ?
 O5 Ag2 O6 101.75(15) . . ?
 O6 Ag2 Ag1 155.28(10) . . ?
 Ag3 Ag3 Ag1 77.64(7) 2_666 . ?
 O3 Ag3 Ag1 83.78(11) . . ?
 O3 Ag3 Ag3 89.31(15) . 2_666 ?
 O3 Ag3 O6 90.15(13) . . ?
 O5 Ag3 Ag1 83.53(13) . . ?
 O5 Ag3 Ag3 108.66(19) . 2_666 ?
 O5 Ag3 O3 155.1(2) . . ?
 O5 Ag3 O6 103.51(15) . . ?
 O6 Ag3 Ag1 172.83(11) . . ?
 O6 Ag3 Ag3 98.53(11) . 2_666 ?
 Ag1 O2 Ag1 96.28(12) . 2_676 ?
 C9 O2 Ag1 121.8(3) . . ?
 C9 O2 Ag1 132.4(3) . 2_676 ?
 C9 O3 Ag2 123.6(3) . . ?
 C9 O3 Ag3 117.8(3) . . ?
 C7 O4 Ag1 123.0(3) . . ?
 C7 O5 Ag2 119.8(3) . . ?
 C7 O5 Ag3 121.3(3) . . ?
 Ag1 O6 H6B 116.5 2_666 . ?
 Ag1 O6 H6A 106(7) 2_666 . ?
 Ag2 O6 Ag1 102.14(13) . 2_666 ?
 Ag2 O6 H6B 112.6 . . ?
 Ag2 O6 H6A 121(7) . . ?
 Ag3 O6 H6A 123(8) . . ?
 H6B O6 H6A 99.3 . . ?
 O4 C7 C8 116.1(4) . . ?
 O5 C7 O4 130.4(5) . . ?
 O5 C7 C8 113.5(4) . . ?
 F1 C8 C7 112.4(4) . . ?
 F2 C8 F1 107.6(4) . . ?
 F2 C8 C7 111.3(4) . . ?
 F3 C8 F1 107.1(4) . . ?
 F3 C8 F2 107.1(4) . . ?
 F3 C8 C7 111.0(4) . . ?
 O2 C9 C10 114.8(4) . . ?
 O3 C9 O2 130.9(5) . . ?
 O3 C9 C10 114.2(4) . . ?
 F4 C10 C9 106.6(5) . . ?
 F5 C10 F7 103.4(6) . . ?
 F5 C10 C9 115.7(4) . . ?
 F6 C10 F4 109.9(9) . . ?
 F6 C10 F8 115.4(9) . . ?
 F6 C10 C9 111.1(6) . . ?
 F7 C10 C9 109.7(4) . . ?
 F8 C10 F4 98.9(8) . . ?
 F8 C10 C9 113.9(5) . . ?
 F9 C10 F5 109.9(8) . . ?
 F9 C10 F7 107.9(8) . . ?
 F9 C10 C9 109.9(5) . . ?
 C1 N1 O1 119.7(4) . . ?
 C5 N1 O1 119.2(4) . . ?
 C5 N1 C1 121.1(4) . . ?
 N1 C1 H1 119.8 . . ?
 N1 C1 C2 120.5(5) . . ?
 C2 C1 H1 119.8 . . ?
 C1 C2 H2 119.5 . . ?
 C1 C2 C3 121.0(5) . . ?
 C3 C2 H2 119.5 . . ?
 C2 C3 C6 122.4(5) . . ?
 C4 C3 C2 115.8(4) . . ?
 C4 C3 C6 121.8(5) . . ?
 C3 C4 H4 119.3 . . ?
 C5 C4 C3 121.4(5) . . ?
 C5 C4 H4 119.3 . . ?
 N1 C5 C4 120.1(4) . . ?
 N1 C5 H5 119.9 . . ?
 C4 C5 H5 119.9 . . ?
 C3 C6 H6C 109.5 . . ?
 C3 C6 H6D 109.5 . . ?
 C3 C6 H6E 109.5 . . ?
 H6C C6 H6D 109.5 . . ?
 H6C C6 H6E 109.5 . . ?
 H6D C6 H6E 109.5 . . ?

loop_
  _geom_torsion_atom_site_label_1
  _geom_torsion_atom_site_label_2
  _geom_torsion_atom_site_label_3
  _geom_torsion_atom_site_label_4
  _geom_torsion
  _geom_torsion_site_symmetry_1
  _geom_torsion_site_symmetry_2
  _geom_torsion_site_symmetry_3
  _geom_torsion_site_symmetry_4
  _geom_torsion_publ_flag
 Ag1 O2 C9 O3 -153.5(5) 2_676 . . . ?
 Ag1 O2 C9 O3 -15.7(7) . . . . ?
 Ag1 O2 C9 C10 162.9(3) . . . . ?
 Ag1 O2 C9 C10 25.1(6) 2_676 . . . ?
 Ag1 O4 C7 O5 -1.2(8) . . . . ?
 Ag1 O4 C7 C8 -179.5(3) . . . . ?
 Ag2 O3 C9 O2 5.1(8) . . . . ?
 Ag2 O3 C9 C10 -173.5(3) . . . . ?
 Ag2 O5 C7 O4 -24.0(9) . . . . ?
 Ag2 O5 C7 C8 154.3(4) . . . . ?
 Ag3 O3 C9 O2 -8.2(8) . . . . ?
 Ag3 O3 C9 C10 173.2(3) . . . . ?
 Ag3 O5 C7 O4 -8.8(9) . . . . ?
 Ag3 O5 C7 C8 169.5(4) . . . . ?
 O2 C9 C10 F4 -140.4(7) . . . . ?
 O2 C9 C10 F5 157.4(7) . . . . ?
 O2 C9 C10 F6 99.9(8) . . . . ?
 O2 C9 C10 F7 41.0(7) . . . . ?
 O2 C9 C10 F8 -32.5(8) . . . . ?
 O2 C9 C10 F9 -77.5(9) . . . . ?
 O3 C9 C10 F4 38.4(8) . . . . ?
 O3 C9 C10 F5 -23.7(8) . . . . ?
 O3 C9 C10 F6 -81.3(9) . . . . ?
 O3 C9 C10 F7 -140.2(7) . . . . ?
 O3 C9 C10 F8 146.4(8) . . . . ?
 O3 C9 C10 F9 101.4(9) . . . . ?
 O4 C7 C8 F1 -3.9(6) . . . . ?
 O4 C7 C8 F2 116.9(5) . . . . ?
 O4 C7 C8 F3 -123.9(5) . . . . ?
 O5 C7 C8 F1 177.6(5) . . . . ?
 O5 C7 C8 F2 -61.6(6) . . . . ?
 O5 C7 C8 F3 57.6(6) . . . . ?
 O1 N1 C1 C2 -177.0(4) . . . . ?
 O1 N1 C5 C4 177.3(4) . . . . ?
 N1 C1 C2 C3 -0.3(7) . . . . ?
 C1 N1 C5 C4 -1.4(7) . . . . ?
 C1 C2 C3 C4 -1.2(7) . . . . ?
 C1 C2 C3 C6 177.5(5) . . . . ?
 C2 C3 C4 C5 1.5(7) . . . . ?
 C3 C4 C5 N1 -0.3(7) . . . . ?
 C5 N1 C1 C2 1.7(7) . . . . ?
 C6 C3 C4 C5 -177.1(5) . . . . ?

_shelx_res_file
;
TITL ogh-4mepyno-agtfa-1-3_h2o_gau_a.res in P-1
    ogh-4mepyno-agtfa-1-3_h2o_gau.res
    created by SHELXL-2018/1 at 13:09:09 on 27-Jan-2025
REM Old TITL OGH-4MePyNO-AgTFA-1-3_H2O_gau in P-1
REM SHELXT solution in P-1: R1 0.249, Rweak 0.019, Alpha 0.072
REM <I/s> 0.000 for 0 systematic absences, Orientation as input
REM Formula found by SHELXT: C15 N2 O5 F8 Ag2
CELL 1.54184 7.1192 7.9534 13.8586 91.815 94.056 104.276
ZERR 1 0.0002 0.0001 0.0003 0.002 0.002 0.002
LATT 1
SFAC C H Ag F N O
UNIT 20 17 4 14 2 12
DFIX 0.85 0.01 O6 H6b
DFIX 0.85 0.01 O6 H6a

L.S. 4 0 0
PLAN  10
SIZE 0.04 0.16 0.19
TEMP -153.15
CONF
BOND
list 4
MORE -1
BOND $H
fmap 2 53
acta
OMIT 0 1 1
REM <olex2.extras>
REM <HklSrc "%.\\OGH-4MePyNO-AgTFA-1-3_H2O_gau.hkl">
REM </olex2.extras>

WGHT    0.097800    1.651900
FVAR       0.44026
AG1   3    0.514929    0.835601    0.585823    11.00000    0.02879    0.02184 =
         0.01417    0.00174    0.00213    0.00120
PART 1
AG2   3    0.268182    0.479896    0.555646    10.50000    0.04041    0.02117 =
         0.01605    0.00175   -0.00393   -0.00359
PART 2
AG3   3    0.336857    0.478256    0.547998    10.50000    0.04479    0.01783 =
         0.01841    0.00107   -0.00667   -0.00142
PART 0
F1    4    0.558262    0.697360    0.921649    11.00000    0.07771    0.03305 =
         0.01661   -0.00219   -0.00487   -0.00078
F2    4    0.313143    0.479506    0.893344    11.00000    0.04419    0.05064 =
         0.02967    0.01334    0.00680    0.00528
F3    4    0.599300    0.447909    0.883488    11.00000    0.06010    0.05265 =
         0.02651    0.01330   -0.00105    0.02875
PART 1
F4    4   -0.039530    0.694829    0.296475    10.50000    0.04346    0.10363 =
         0.06206    0.02359   -0.00020    0.00917
PART 2
F5    4    0.066167    0.632367    0.237410    11.00000    0.15356    0.07144 =
         0.06786    0.01756   -0.04912   -0.03085
PART 1
F6    4    0.219237    0.698207    0.221446    10.50000    0.07256    0.09018 =
         0.03809   -0.00311    0.00368    0.03416
PART 2
F7    4    0.298916    0.849782    0.237369    11.00000    0.08166    0.15892 =
         0.06481    0.05510   -0.01288   -0.02305
PART 1
F8    4    0.162949    0.929717    0.288459    10.50000    0.06621    0.02823 =
         0.06620    0.00638   -0.02756    0.00708
PART 2
F9    4    0.050999    0.862657    0.311279    10.50000    0.09003    0.09266 =
         0.03830   -0.00136    0.00123    0.07600
PART 0
O2    6    0.397923    0.835096    0.425975    11.00000    0.02846    0.02415 =
         0.01256    0.00006   -0.00312   -0.00172
O3    6    0.185180    0.573249    0.417041    11.00000    0.06751    0.02050 =
         0.01849    0.00476   -0.01170   -0.01315
O4    6    0.521687    0.746782    0.737011    11.00000    0.03826    0.02100 =
         0.01737    0.00455    0.00402    0.00375
O5    6    0.415061    0.461518    0.702485    11.00000    0.11365    0.02189 =
         0.01957   -0.00147   -0.01887    0.01065
O6    6    0.186104    0.183419    0.494975    11.00000    0.02819    0.02378 =
         0.01705    0.00219    0.00044    0.00607
PART 1
AFIX   7
H6B   2    0.079675    0.156299    0.459934    10.50000   -1.50000
AFIX   0
PART 0
H6A   2    0.164852    0.100701    0.533365    11.00000    0.08227
C7    1    0.474700    0.592636    0.756099    11.00000    0.03673    0.02237 =
         0.01655    0.00204   -0.00180    0.00864
C8    1    0.486490    0.554443    0.865391    11.00000    0.03413    0.02588 =
         0.01979    0.00226   -0.00205    0.00426
C9    1    0.260197    0.718657    0.389420    11.00000    0.02893    0.01534 =
         0.01869    0.00026    0.00395   -0.00041
C10   1    0.161265    0.763739    0.293134    11.00000    0.02597    0.02003 =
         0.01842   -0.00316   -0.00257    0.00378

O1    6    0.170005    0.905070    0.606790    11.00000    0.02933    0.02721 =
         0.01446    0.00239    0.00107    0.00490
N1    5    0.162821    0.898362    0.703372    11.00000    0.02552    0.02458 =
         0.01619    0.00085    0.00469    0.00872
C1    1    0.269797    1.030541    0.761528    11.00000    0.02631    0.02143 =
         0.02509   -0.00046   -0.00052    0.00416
AFIX  43
H1    2    0.345163    1.130581    0.734133    11.00000   -1.20000
AFIX   0
C2    1    0.271123    1.022259    0.860301    11.00000    0.03301    0.02655 =
         0.02248   -0.00426   -0.00137    0.01074
AFIX  43
H2    2    0.348161    1.116625    0.900556    11.00000   -1.20000
AFIX   0
C3    1    0.160391    0.876484    0.902793    11.00000    0.03125    0.03175 =
         0.01890    0.00248    0.00379    0.01439
C4    1    0.048325    0.745093    0.838497    11.00000    0.03070    0.02779 =
         0.02472    0.00727    0.00921    0.00491
AFIX  43
H4    2   -0.031843    0.644813    0.863464    11.00000   -1.20000
AFIX   0
C5    1    0.051511    0.757729    0.739873    11.00000    0.02619    0.02412 =
         0.02143    0.00070    0.00105    0.00209
AFIX  43
H5    2   -0.025462    0.666440    0.697571    11.00000   -1.20000
AFIX   0
C6    1    0.164779    0.860078    1.010474    11.00000    0.05294    0.04451 =
         0.01910    0.00453    0.00422    0.02055
AFIX 137
H6C   2    0.217899    0.974874    1.043097    11.00000   -1.50000
H6D   2    0.246858    0.782476    1.029813    11.00000   -1.50000
H6E   2    0.032444    0.812171    1.028821    11.00000   -1.50000
AFIX   0
HKLF 4


REM  ogh-4mepyno-agtfa-1-3_h2o_gau_a.res in P-1
REM R1 =  0.0477 for    3051 Fo > 4sig(Fo)  and  0.0486 for all    3163 data
REM    268 parameters refined using      2 restraints

END

WGHT      0.0978      1.6519

REM Highest difference peak  1.599,  deepest hole -1.832,  1-sigma level  0.242
Q1    1   0.5177  0.8025  0.6650  11.00000  0.05    1.60
Q2    1   0.3179  0.4844  0.4559  11.00000  0.05    1.39
Q3    1   0.5212  0.8539  0.5007  11.00000  0.05    1.37
Q4    1   0.6325  0.8260  0.5799  11.00000  0.05    1.17
Q5    1   0.2941  0.4630  0.6366  11.00000  0.05    1.11
Q6    1   0.1018  0.4241  0.5954  11.00000  0.05    0.81
Q7    1   0.3808  0.8033  0.5995  11.00000  0.05    0.79
Q8    1   0.3234  0.7784  0.5135  11.00000  0.05    0.70
Q9    1   0.3464  0.7387  0.6600  11.00000  0.05    0.69
Q10   1   0.7102  0.9051  0.6188  11.00000  0.05    0.64
;
_shelx_res_checksum                36369
_shelx_hkl_file
;
   0   0  -1 2729.82   48.58
   0   0   1 3405.50   45.67
   0   0  -2  472.31   13.74
   0   0   2  555.67    9.74
   0   0  -3  380.03   13.06
   0   0  -4   43.46    5.40
   0   0  -5   95.31    7.65
   0   0   5  104.19    5.06
   0   0  -6 5567.28   98.99
   0   0   6 6102.20   89.44
   0   0   7 4298.49   68.27
   0   0  -7 4271.98   65.00
   0   0  -7 4147.15   78.66
   0   0   8  443.67    8.41
   0   0   8  450.10    9.20
   0   0  -8  440.21   10.53
   0   0  -9  424.69   18.40
   0   0  -9  422.12   10.55
   0   0  10   29.11    2.27
   0   0  10   35.27    2.39
   0   0 -10   31.28    2.82
   0   0  10   32.17    2.38
   0   0 -10   26.74    2.06
   0   0 -10   30.92    5.34
   0   0  11   90.19    4.02
   0   0  11  105.23    4.19
   0   0 -11   93.18    3.85
   0   0 -11   98.72    4.86
   0   0  11   99.69    4.18
   0   0 -11   97.48    8.63
   0   0  11   96.00    4.29
   0   0 -12  133.75    5.70
   0   0  12  144.35    5.02
   0   0  12  134.49    4.70
   0   0  12  132.09    5.09
   0   0  12  122.54    4.97
   0   0 -13   10.95    1.91
   0   0  13   10.83    1.54
   0   0  13   12.06    1.40
   0   0  13   11.49    1.52
   0   0  13    9.04    1.49
   0   0  13    9.30    2.94
   0   0 -14   19.07    2.10
   0   0  14   14.63    1.56
   0   0 -15   14.57    1.61
   0   0  15   14.71    1.13
   0   0 -15   14.19    1.67
   0   0  15   13.98    1.39
   0   0  15   11.48    1.19
   0   0 -16    3.48    0.90
   0   0 -16    4.08    0.94
   0   0 -17   33.58    1.44
   0   1 -17  201.79    3.98
   0   1 -16  273.22    5.92
   0   1 -16  260.17    5.72
   0  -1  15  316.30    7.01
   0   1 -15  342.24    7.57
   0  -1  15  321.52    7.38
   0  -1  15  344.88    7.73
   0  -1  14  143.13    4.89
   0  -1  14  139.61    4.94
   0  -1  13   29.23    2.30
   0   1 -13   35.11    2.80
   0  -1  13   29.37    2.11
   0  -1  13   32.84    4.93
   0  -1  13   33.00    5.11
   0  -1  13   31.21    2.46
   0  -1  13   32.58    2.46
   0  -1  12  475.42   19.90
   0  -1  12  469.40   10.23
   0  -1  12  486.65   11.28
   0  -1  12  451.41   10.94
   0  -1  12  507.93   19.64
   0   1 -12  506.85   11.84
   0   1 -12  435.96    9.72
   0  -1  12  447.09   10.77
   0  -1  11 1572.82   26.56
   0  -1  11 1685.73   28.09
   0  -1  11 1744.71   40.76
   0   1 -11 1742.58   28.67
   0  -1  11 1528.72   27.38
   0   1 -11 1570.80   26.06
   0   1 -10  950.17   18.48
   0  -1  10  909.57   16.68
   0   1 -10  911.36   26.10
   0  -1  10  924.30   27.48
   0  -1  10  924.14   17.08
   0  -1  10  876.09   17.80
   0   1 -10  939.02   16.92
   0   1  -9 2766.44   55.25
   0   1  -9 2730.86   44.70
   0   1  -8 1424.21   26.12
   0   1  -8 1465.05   35.17
   0   1  -7  813.43   15.99
   0   1  -7  785.62   23.18
   0   1  -6   49.05    5.34
   0   1  -5  572.80   16.78
   0   1  -4  313.69   10.30
   0   1  -3 3733.15   56.36
   0  -1   2  797.86   14.11
   0  -1   1  474.31   10.72
   0  -1   0  351.93    6.25
   0  -1   0  391.79    6.18
   0  -1  -1   29.07    2.00
   0  -1  -1   31.19    1.06
   0  -1  -2  137.34    6.79
   0  -1  -2  106.31    4.88
   0  -1  -3    2.27    3.26
   0  -1  -4   78.57    7.79
   0  -1  -5  280.26   15.12
   0   1   5  262.73    7.84
   0  -1  -6    3.86    3.71
   0   1   6    1.86    1.18
   0  -1  -7  185.75    5.07
   0   1   7  196.76    5.31
   0  -1  -8   31.59    5.96
   0  -1  -8   31.84    2.79
   0  -1  -8   31.49    2.04
   0   1   8   32.50    2.08
   0   1   9  202.83    6.24
   0  -1  -9  209.93   13.90
   0  -1  -9  208.41    6.96
   0   1   9  197.28    8.92
   0  -1  -9  191.27    5.64
   0   1   9  185.97    5.91
   0   1   9  210.02    5.61
   0   1  10  704.95   14.31
   0   1  10  724.17   13.64
   0   1  10  753.18   14.84
   0   1  10  742.43   14.68
   0  -1 -10  793.99   16.18
   0  -1 -10  782.33   27.70
   0   1  10  691.62   18.54
   0   1  11  288.95    7.87
   0   1  11  273.52    7.66
   0  -1 -11  305.42    9.01
   0   1  11  287.30    7.84
   0  -1 -11  301.07   16.58
   0   1  12  750.92   15.03
   0   1  12  740.25   15.12
   0  -1 -12  813.67   16.79
   0   1  12  781.13   15.24
   0   1  12  785.42   15.09
   0  -1 -12  771.53   26.77
   0   1  13  725.60   14.14
   0   1  13  675.05   13.84
   0  -1 -13  657.87   23.26
   0   1  13  737.30   13.92
   0   1  13  662.07   22.49
   0  -1 -14  609.60   13.10
   0   1  15   85.99    2.89
   0  -1 -15   97.53    3.86
   0  -1 -15   92.49    3.49
   0  -1 -15   80.87    2.89
   0   1  15   72.41    2.66
   0  -1 -16   26.97    1.68
   0   1  16   25.98    1.23
   0  -1 -16   30.91    1.83
   0  -1 -17   50.22    1.70
   0  -2  17  131.90    2.89
   0  -2  16    5.39    0.81
   0  -2  16    5.41    0.69
   0   2 -16    3.50    0.76
   0  -2  15   12.75    1.38
   0   2 -15   11.59    1.26
   0  -2  15    9.78    1.14
   0   2 -14  370.35    8.82
   0  -2  13  381.71    8.52
   0   2 -13  402.75    9.57
   0  -2  13  352.80   16.45
   0  -2  13  337.00    9.00
   0  -2  13  352.15    9.22
   0  -2  13  376.30    9.30
   0  -2  12  938.34   17.96
   0  -2  12  942.88   29.38
   0  -2  12 1007.46   28.72
   0  -2  11  590.74   22.83
   0   2 -11  585.56   12.99
   0  -2  11  605.98   21.96
   0  -2  11  531.59   12.88
   0  -2  11  648.38   13.15
   0  -2  11  605.79   11.51
   0  -2  11  571.68   12.89
   0   2 -11  502.94   11.28
   0   2 -10   98.99    4.09
   0  -2  10   92.06    4.62
   0  -2  10   93.67    8.09
   0  -2  10  113.34    9.52
   0   2 -10   99.81    4.59
   0  -2  10  118.11    4.23
   0  -2  10   94.36    4.49
   0   2  -9   98.01    4.49
   0  -2   9   98.05    4.44
   0  -2   8   50.54    2.66
   0   2  -8   40.03    2.81
   0   2  -7    4.22    1.37
   0  -2   7    4.35    1.06
   0  -2   6   14.90    1.55
   0  -2   6   19.30    3.11
   0  -2   5   13.02    2.41
   0  -2   4 1545.19   28.17
   0  -2   3  532.15   11.92
   0  -2   2  414.60    9.41
   0  -2   1  187.19    4.78
   0  -2   1  239.10    8.25
   0  -2   0  228.69    4.64
   0  -2   0  203.16    4.65
   0  -2  -1 1155.49   18.13
   0  -2  -1 1037.85   20.67
   0  -2  -2 3725.11   52.78
   0  -2  -2 3609.13   58.80
   0  -2  -3 5113.19   80.09
   0  -2  -3 4458.96   64.64
   0  -2  -4  981.82   29.28
   0  -2  -5  888.51   30.30
   0  -2  -6  107.97    4.65
   0  -2  -7 1003.79   32.97
   0  -2  -7  959.67   17.35
   0   2   8 1020.78   18.11
   0  -2  -8 1042.59   19.15
   0  -2  -8  929.29   32.70
   0   2   8  921.78   17.28
   0  -2  -8  845.65   16.71
   0   2   8  947.82   16.77
   0   2   9 3357.40   49.50
   0  -2  -9 3443.23   51.00
   0  -2  -9 3213.16   71.02
   0   2   9 3102.25   48.77
   0   2   9 3159.50   47.79
   0  -2  -9 3056.24   48.13
   0  -2 -10 1346.52   22.91
   0   2  10 1298.56   22.43
   0  -2 -10 1368.21   41.20
   0   2  10 1307.56   29.85
   0   2  10 1399.41   24.00
   0   2  10 1460.40   24.45
   0  -2 -10 1504.09   26.02
   0   2  11  368.05    9.45
   0  -2 -11  405.87   10.87
   0   2  11  377.13    9.47
   0  -2 -11  365.03   19.46
   0  -2 -12  681.14   14.34
   0  -2 -12  643.83   25.70
   0   2  12  685.23   13.87
   0  -2 -13   16.51    1.66
   0  -2 -13   23.70    2.32
   0  -2 -13   23.97    2.48
   0   2  13   22.00    1.91
   0  -2 -14   16.51    1.83
   0  -2 -14   19.13    2.05
   0   2  14   16.46    1.52
   0  -2 -15  150.17    4.45
   0   2  15  145.19    4.01
   0  -2 -16  302.34    6.07
   0   2  16  288.68    5.52
   0  -2 -16  309.48    6.23
   0  -3  16    0.50    0.44
   0  -3  16    1.08    0.54
   0  -3  16    0.72    0.51
   0   3 -15   38.26    1.85
   0  -3  15   45.13    2.28
   0  -3  15   43.90    2.19
   0  -3  14   32.36    2.22
   0  -3  14   29.95    2.16
   0  -3  13  234.20    5.85
   0  -3  13  231.40    6.68
   0  -3  13  224.19    6.84
   0  -3  13  213.46    6.80
   0  -3  12  309.87    7.94
   0  -3  12  295.98    7.21
   0  -3  12  269.07   14.74
   0  -3  12  286.45    8.01
   0  -3  12  266.32    8.27
   0  -3  11  232.08    6.99
   0  -3  11  205.40    5.98
   0  -3  11  208.28   13.02
   0  -3  11  213.59    6.93
   0  -3  11  195.24    7.09
   0  -3  10   34.28    5.20
   0  -3  10   43.34    6.03
   0  -3  10   35.37    2.79
   0  -3  10   47.17    3.24
   0  -3  10   50.11    2.79
   0  -3  10   43.02    2.99
   0  -3   9  669.61   14.15
   0  -3   9  699.53   24.61
   0  -3   9  577.44   13.92
   0  -3   9  551.56   14.66
   0  -3   9  788.36   13.73
   0  -3   9  480.52   20.02
   0  -3   9  756.55   15.00
   0  -3   8  882.69   17.79
   0  -3   8  842.26   19.13
   0  -3   8  929.17   17.56
   0  -3   8  963.91   28.68
   0  -3   7 2432.98   37.42
   0  -3   7 2614.76   38.80
   0  -3   6 2407.39   34.74
   0  -3   6 2068.71   35.05
   0  -3   5  833.37   16.62
   0  -3   5 1041.07   17.07
   0  -3   4  274.99    7.17
   0  -3   4  403.64   11.83
   0  -3   4  307.85    7.13
   0  -3   4  430.85    8.24
   0  -3   3   97.73    4.84
   0  -3   2 2595.70   40.60
   0  -3   1 2034.57   31.70
   0  -3   0 6310.56   97.78
   0  -3   0 6611.87   97.45
   0  -3  -1 5992.93   87.01
   0  -3  -1 6189.84   91.15
   0  -3  -2 2101.14   41.40
   0  -3  -2 2250.64   34.80
   0  -3  -3  440.29    9.37
   0  -3  -3  487.21   19.92
   0  -3  -4    6.79    0.78
   0  -3  -4    4.54    4.26
   0  -3  -5    6.74    1.72
   0  -3  -5    9.65    1.03
   0  -3  -5    6.07    1.47
   0  -3  -6  213.04    5.84
   0  -3  -6  202.19    5.05
   0  -3  -6  218.45    7.01
   0  -3  -6  220.07   16.93
   0  -3  -7 1527.28   45.76
   0  -3  -7 1547.24   24.98
   0   3   7 1440.11   23.49
   0  -3  -7 1235.51   21.51
   0   3   7 1188.07   22.18
   0  -3  -8  352.28    8.98
   0  -3  -8  349.46    9.22
   0   3   8  396.00    9.47
   0  -3  -8  419.76   22.68
   0  -3  -8  364.53    9.52
   0   3   8  389.62    8.94
   0  -3  -8  486.95   25.18
   0  -3  -8  466.21   11.28
   0   3   8  432.63   10.11
   0  -3  -9  180.67    6.12
   0  -3  -9  179.90    6.47
   0   3   9  208.33    6.50
   0  -3  -9  199.86    6.45
   0  -3  -9  241.58    7.87
   0   3   9  213.60    6.80
   0  -3  -9  206.52   16.12
   0  -3 -10   11.65    1.94
   0  -3 -10    9.96    1.84
   0  -3 -10   14.90    5.15
   0  -3 -10   12.15    1.81
   0   3  10   14.15    1.91
   0  -3 -10   12.27    2.15
   0   3  11   27.71    3.93
   0   3  11   30.94    2.52
   0  -3 -11   32.28    2.75
   0  -3 -11   36.84    6.91
   0  -3 -11   30.32    2.56
   0  -3 -12    8.78    3.86
   0  -3 -12    6.59    1.57
   0   3  12    6.51    1.32
   0  -3 -12   10.64    1.93
   0  -3 -13   80.02    3.96
   0  -3 -13   64.74    3.07
   0  -3 -14    3.49    1.13
   0   3  14    1.52    0.71
   0  -3 -14    1.51    1.03
   0  -3 -14    0.83    0.73
   0  -3 -15    2.05    0.79
   0   3  15    1.62    0.60
   0  -3 -15    1.69    0.84
   0  -3 -16   28.37    1.30
   0  -4  16  311.33    5.49
   0  -4  16  305.15    5.41
   0  -4  15  269.39    5.97
   0  -4  15  282.05    6.00
   0  -4  15  276.31    5.85
   0  -4  14  207.87    5.60
   0  -4  14  218.57    4.92
   0  -4  13   26.01    2.02
   0  -4  13   22.46    1.64
   0  -4  12  115.14    4.49
   0  -4  12  100.78    4.74
   0  -4  12  106.88    3.99
   0  -4  11  856.06   16.11
   0  -4  11  807.59   26.97
   0  -4  11  849.26   17.38
   0  -4  10 1162.62   21.36
   0  -4  10 1193.29   34.42
   0  -4  10 1349.97   21.46
   0  -4  10 1006.80   22.51
   0  -4  10 1254.92   21.98
   0  -4  10 1038.83   21.70
   0  -4   9  424.02   11.72
   0  -4   9  373.29   12.01
   0  -4   9  455.90   10.81
   0  -4   9  538.99   11.23
   0  -4   9  470.82   11.39
   0  -4   9  445.17   19.43
   0  -4   8  668.63   16.63
   0  -4   8  697.07   14.82
   0  -4   8  670.23   17.08
   0  -4   8  727.95   25.02
   0  -4   8  840.89   15.44
   0  -4   8  682.97   15.38
   0  -4   8  911.93   15.19
   0  -4   7  385.52    9.72
   0  -4   7  424.99   11.15
   0  -4   7  409.76   10.65
   0  -4   7  321.94    9.64
   0  -4   7  420.26   11.28
   0  -4   7  433.88    9.74
   0  -4   7  511.38   10.33
   0  -4   7  454.21   17.71
   0  -4   6   82.92    3.15
   0  -4   6  103.34    4.71
   0  -4   6   87.34    4.00
   0  -4   6   80.74    3.77
   0  -4   6   91.28    3.98
   0  -4   6   89.23    4.18
   0  -4   6   81.05    4.05
   0  -4   6   86.47    3.62
   0  -4   6  100.33    7.33
   0  -4   5  196.99    9.26
   0  -4   5  204.29    5.93
   0  -4   5  147.94    5.38
   0  -4   5  134.53    4.78
   0  -4   5  208.26    5.17
   0  -4   4  401.51    8.14
   0  -4   4  400.04    7.91
   0  -4   3  172.03    6.97
   0  -4   3  200.34    4.95
   0  -4   3  170.79    4.63
   0  -4   3  189.58    5.18
   0  -4   2  230.04    6.11
   0  -4   2  219.88    7.31
   0  -4   2  237.72    5.18
   0  -4   2  206.92    5.87
   0  -4   2  220.14    9.71
   0  -4   2  227.33    5.14
   0  -4   1   26.91    3.57
   0  -4   1   29.62    1.47
   0  -4   1   25.68    1.89
   0  -4   1   32.14    2.38
   0  -4   0  154.92    8.60
   0  -4   0  140.69    4.18
   0  -4   0  145.85    5.07
   0  -4  -1    1.02    1.67
   0  -4  -1    2.19    0.85
   0  -4  -1    0.70    1.45
   0  -4  -2   16.45    3.64
   0  -4  -2   16.16    1.29
   0  -4  -2   19.78    5.48
   0  -4  -2   11.69    1.96
   0  -4  -3  347.34    9.32
   0  -4  -4    3.34    5.22
   0  -4  -4    2.68    0.68
   0  -4  -4    1.81    1.49
   0  -4  -5  585.84   29.78
   0  -4  -5  636.05   12.94
   0  -4  -6  568.27   11.54
   0  -4  -6  460.79    9.96
   0  -4  -6  555.34   29.67
   0  -4  -6  442.80    9.15
   0   4   6  463.81   10.70
   0  -4  -6  476.39   10.16
   0  -4  -7  134.67    5.00
   0  -4  -7  140.73    4.66
   0  -4  -7  140.91    5.10
   0  -4  -8  100.29    4.59
   0   4   8  125.52    5.01
   0  -4  -8  108.51    5.12
   0  -4  -8  122.31   13.24
   0  -4  -8  111.26    4.75
   0  -4  -9   35.31    2.94
   0  -4  -9   35.28    7.80
   0  -4  -9   26.37    2.54
   0   4   9   31.31    2.52
   0  -4  -9   28.94    2.70
   0  -4  -9   40.63    3.26
   0  -4 -10  214.51    6.18
   0  -4 -10  211.17   16.18
   0   4  10  192.47    6.31
   0  -4 -11  413.82    9.63
   0   4  11  410.07    9.78
   0  -4 -11  387.13    9.85
   0  -4 -11  413.51    9.16
   0  -4 -13  507.57   10.19
   0  -4 -13  498.13   10.41
   0   4  13  520.63   10.14
   0  -4 -14  413.16    7.87
   0   4  14  397.00    7.79
   0  -4 -14  402.70    8.03
   0  -4 -15  109.53    2.71
   0  -5  15    4.47    0.50
   0  -5  15    4.34    0.63
   0  -5  15    4.45    0.55
   0  -5  14   86.24    2.74
   0  -5  14   90.14    2.92
   0  -5  14   86.24    3.10
   0  -5  13  186.44    5.10
   0  -5  13  179.41    5.53
   0  -5  13  186.89    5.23
   0  -5  12  249.70    6.65
   0  -5  12  255.56    6.91
   0  -5  11  622.95   12.79
   0  -5  11  619.61   12.02
   0  -5  10   11.52    3.39
   0  -5  10   17.75    2.16
   0  -5  10   18.69    1.93
   0  -5  10   14.08    2.18
   0  -5  10   12.48    2.31
   0  -5  10   11.51    2.01
   0  -5   9   61.33    4.24
   0  -5   9   47.88    4.18
   0  -5   9   50.35    6.43
   0  -5   8   23.95    4.32
   0  -5   8   20.37    2.86
   0  -5   8   19.87    2.33
   0  -5   8   27.45    2.45
   0  -5   8   24.76    3.30
   0  -5   7    2.12    1.42
   0  -5   7    1.44    1.67
   0  -5   7    2.58    1.18
   0  -5   7    1.14    1.33
   0  -5   7    2.57    1.29
   0  -5   7    0.74    1.43
   0  -5   7    2.12    1.57
   0  -5   6  207.57    5.79
   0  -5   6  203.14    7.05
   0  -5   6  187.44    6.41
   0  -5   6  196.48    6.70
   0  -5   6  210.21    6.67
   0  -5   6  217.00    7.02
   0  -5   6  223.91   11.17
   0  -5   5   10.71    1.56
   0  -5   5   13.58    1.82
   0  -5   5    9.95    1.36
   0  -5   5    8.90    1.49
   0  -5   5    9.37    1.58
   0  -5   5   12.09    1.71
   0  -5   5    7.37    1.77
   0  -5   5    9.78    1.47
   0  -5   5   10.94    1.58
   0  -5   4  380.92    8.74
   0  -5   4  446.34    9.67
   0  -5   4  373.81    8.42
   0  -5   4  402.05    9.22
   0  -5   4  500.48    9.75
   0  -5   4  385.78    9.06
   0  -5   4  381.41    9.06
   0  -5   4  394.31    8.99
   0  -5   4  297.12    9.30
   0  -5   3 1353.04   22.03
   0  -5   3 1372.66   22.31
   0  -5   3 1380.01   23.39
   0  -5   3 1366.64   23.00
   0  -5   3 1407.05   23.11
   0  -5   3 1431.66   23.18
   0  -5   3 1406.20   22.52
   0  -5   2  324.68    8.48
   0  -5   2  332.89    7.11
   0  -5   2  305.03    6.77
   0  -5   2  315.74    6.95
   0  -5   2  323.99    8.14
   0  -5   2  334.67    7.62
   0  -5   2  340.25    8.67
   0  -5   2  296.66    7.26
   0  -5   2  324.97    7.61
   0  -5   1  143.14    5.11
   0  -5   1  130.31    3.80
   0  -5   1  135.97    5.32
   0  -5   1  136.12    3.85
   0  -5   1  145.64    5.03
   0  -5   0  206.09    7.04
   0  -5   0  229.68   13.21
   0  -5   0  217.03    5.20
   0  -5   0  234.02    6.81
   0  -5   0  220.89    4.53
   0  -5   0  225.70    6.13
   0  -5   0  195.65    4.97
   0  -5  -1  374.92   17.90
   0  -5  -1  352.18    7.37
   0  -5  -1  358.80    8.05
   0  -5  -1  371.87    7.50
   0  -5  -2 1115.29   18.06
   0  -5  -2 1128.98   18.11
   0  -5  -3 1665.50   55.56
   0  -5  -3 1574.90   25.22
   0  -5  -4  695.50   15.45
   0  -5  -4  664.19   12.54
   0  -5  -5  926.53   17.83
   0  -5  -5  748.00   13.81
   0  -5  -5  960.39   43.08
   0  -5  -5  799.14   15.28
   0  -5  -6  211.34    6.83
   0  -5  -6  159.91    4.99
   0  -5  -6  182.12    6.09
   0  -5  -6  231.87   20.37
   0   5   7   10.17    1.53
   0  -5  -7   23.24    7.62
   0  -5  -7   13.25    2.53
   0  -5  -7   12.34    1.97
   0  -5  -7   13.86    6.18
   0  -5  -8  431.97   25.08
   0  -5  -8  390.57    9.54
   0  -5  -9  863.39   15.97
   0   5   9  811.86   15.79
   0  -5  -9  911.06   17.77
   0  -5  -9  964.90   36.29
   0  -5 -10  468.04   10.02
   0   5  10  454.16   10.13
   0  -5 -11  441.63   10.08
   0   5  11  464.04    9.98
   0  -5 -11  490.00    9.70
   0  -5 -11  513.40   10.61
   0   5  12  277.42    6.48
   0  -5 -12  282.10    6.03
   0  -5 -13  172.18    4.46
   0   5  13  149.25    3.93
   0  -5 -14    4.17    0.57
   0  -5 -14    4.75    0.66
   0  -6  14  152.86    3.45
   0  -6  13  164.69    4.27
   0  -6  13  140.57    3.49
   0  -6  12  280.60    6.83
   0  -6  12  235.98    6.15
   0  -6  11   40.29    2.74
   0  -6  11   38.24    2.25
   0  -6  11   42.57    2.46
   0  -6  11   32.69    2.51
   0  -6  10    6.14    1.29
   0  -6  10    5.32    1.78
   0  -6   9  319.24    8.41
   0  -6   9  300.46    9.67
   0  -6   8  468.12   11.73
   0  -6   8  459.92   13.61
   0  -6   8  478.06   14.26
   0  -6   7  555.32   13.84
   0  -6   7  545.41   14.67
   0  -6   7  562.54   14.71
   0  -6   6  930.94   19.18
   0  -6   6  985.89   20.20
   0  -6   6  952.73   18.57
   0  -6   6  853.66   17.73
   0  -6   6  906.63   18.20
   0  -6   6  912.74   16.25
   0  -6   5  714.31   15.23
   0  -6   5  631.49   13.42
   0  -6   5  690.13   14.17
   0  -6   5  590.17   13.20
   0  -6   5  753.55   14.37
   0  -6   5  651.47   14.26
   0  -6   5  677.99   14.53
   0  -6   5  529.35   14.08
   0  -6   4  299.90    7.84
   0  -6   4  319.09    8.51
   0  -6   4  301.32    7.87
   0  -6   4  310.30    8.54
   0  -6   4  301.96    8.46
   0  -6   3    4.14    1.69
   0  -6   3    4.02    1.05
   0  -6   3    1.92    1.30
   0  -6   3    1.49    1.10
   0  -6   3    0.92    1.03
   0  -6   3    1.40    1.17
   0  -6   3    1.13    0.88
   0  -6   3    1.63    0.87
   0  -6   2  301.70    7.46
   0  -6   2  326.95    9.36
   0  -6   2  310.08    8.78
   0  -6   2  302.41    8.02
   0  -6   2  312.07    8.27
   0  -6   2  309.35    8.25
   0  -6   2  305.40    8.85
   0  -6   2  301.71    7.30
   0  -6   1  601.47   14.44
   0  -6   1  659.70   14.24
   0  -6   1  647.31   13.25
   0  -6   1  608.56   12.74
   0  -6   1  619.26   13.00
   0  -6   1  634.43   13.63
   0  -6   1  644.70   12.33
   0  -6   1  611.11   12.04
   0  -6   0  736.82   14.25
   0  -6   0  749.65   17.59
   0  -6   0  888.53   17.53
   0  -6   0  871.31   16.18
   0  -6   0  806.09   15.38
   0  -6   0  851.59   15.87
   0  -6   0  829.17   16.03
   0  -6   0  829.42   14.82
   0  -6  -1 1013.17   19.18
   0  -6  -1  980.76   17.68
   0  -6  -1  969.79   17.44
   0  -6  -2 1585.02   25.98
   0  -6  -2 1740.78   27.92
   0  -6  -2 1694.24   26.51
   0  -6  -2 1508.87   24.83
   0  -6  -2 1568.76   25.08
   0  -6  -2 1446.90   24.59
   0  -6  -3  512.50   11.53
   0  -6  -3  415.29    9.55
   0  -6  -3  377.17   12.05
   0  -6  -3  444.01    9.86
   0  -6  -3  408.46    8.78
   0  -6  -3  529.24   34.13
   0  -6  -3  451.44   10.40
   0  -6  -3  439.75    9.84
   0  -6  -4   35.66    3.58
   0  -6  -4   36.30    2.49
   0  -6  -4   35.30    9.75
   0  -6  -4   33.50    2.58
   0  -6  -4   33.11    2.09
   0  -6  -5   29.28    3.06
   0  -6  -5   21.34    2.30
   0  -6  -5   19.11    1.77
   0  -6  -5   19.02    1.99
   0  -6  -5   21.57    3.27
   0  -6  -5   29.15    9.08
   0  -6  -6   33.74    2.68
   0  -6  -6   37.43   10.16
   0  -6  -6   33.81    2.81
   0  -6  -7   33.99    3.44
   0  -6  -7   24.78    2.47
   0  -6  -7   33.13    7.46
   0  -6  -8  130.96    5.97
   0  -6  -8  117.93    4.73
   0  -6  -9   97.89    4.73
   0  -6 -10    2.76    1.03
   0  -6 -10    3.57    1.06
   0  -6 -10    5.47    1.34
   0   6  10    2.30    0.78
   0  -6 -11   25.44    1.88
   0  -6 -11   24.51    1.98
   0  -6 -12    0.06    0.55
   0  -6 -12    0.73    0.60
   0  -6 -12    0.78    0.75
   0  -6 -13    0.49    0.37
   0  -6 -13    0.41    0.33
   0  -7  12   20.88    1.19
   0  -7  12   21.68    1.28
   0  -7  11  210.65    5.17
   0  -7  11  225.07    5.04
   0  -7  10  303.27    8.08
   0  -7  10  283.29    8.08
   0  -7   9  467.33   10.22
   0  -7   9  449.68   11.24
   0  -7   8  345.04    8.93
   0  -7   8  270.20    9.81
   0  -7   7   61.76    4.66
   0  -7   6   55.63    4.39
   0  -7   6   54.53    4.35
   0  -7   6   52.77    3.68
   0  -7   6   53.20    3.93
   0  -7   5    0.59    1.37
   0  -7   5    1.62    1.29
   0  -7   5    0.64    1.34
   0  -7   5    2.92    1.93
   0  -7   5    1.71    1.59
   0  -7   5    1.53    1.13
   0  -7   4   98.74    4.78
   0  -7   4   86.97    4.57
   0  -7   4   95.32    4.73
   0  -7   4   92.93    4.67
   0  -7   4   99.91    3.70
   0  -7   4   95.71    4.98
   0  -7   4   85.98    4.09
   0  -7   3   87.85    4.67
   0  -7   3   84.26    3.96
   0  -7   3   83.39    4.32
   0  -7   3   81.84    4.37
   0  -7   3   82.00    4.35
   0  -7   2   18.14    2.19
   0  -7   2   15.32    1.82
   0  -7   2   15.32    2.10
   0  -7   2   17.58    2.18
   0  -7   2   16.16    2.17
   0  -7   1   19.09    1.85
   0  -7   1   18.76    2.13
   0  -7   1   20.79    2.31
   0  -7   1   19.51    2.18
   0  -7   1   20.93    1.99
   0  -7   0   32.45    2.38
   0  -7   0   34.63    2.74
   0  -7   0   34.60    2.85
   0  -7   0   30.57    2.67
   0  -7   0   32.21    2.37
   0  -7  -1  104.33    4.28
   0  -7  -1  105.45    4.92
   0  -7  -1  100.05    4.58
   0  -7  -1   96.17    4.62
   0  -7  -2    6.42    1.38
   0  -7  -2    6.12    1.18
   0  -7  -2    7.11    1.58
   0  -7  -2    6.21    1.49
   0  -7  -3    0.79    0.95
   0  -7  -3    1.32    1.18
   0  -7  -3    1.57    1.08
   0  -7  -3    1.67    2.31
   0  -7  -3    0.17    1.04
   0  -7  -3    1.56    2.08
   0  -7  -3    1.35    0.85
   0  -7  -4  161.16    5.54
   0  -7  -4  177.90    5.99
   0  -7  -4  196.17    8.37
   0  -7  -4  149.81    5.90
   0  -7  -4  179.59    5.45
   0  -7  -4  184.15    7.54
   0  -7  -5  411.61   11.99
   0  -7  -5  406.36   10.77
   0  -7  -5  347.06    8.36
   0  -7  -5  352.06    9.16
   0  -7  -5  317.34    8.68
   0  -7  -6  619.77   15.18
   0  -7  -6  587.20   13.27
   0  -7  -7  166.90    5.86
   0  -7  -7  158.40    5.63
   0  -7  -8   57.13    3.12
   0  -7  -8   56.99    3.11
   0  -7  -9   32.65    2.15
   0  -7  -9   36.69    2.49
   0  -7  -9   31.24    2.12
   0  -7  -9   30.41    2.26
   0  -7 -10   30.13    1.80
   0  -7 -10   30.46    1.81
   0  -7 -11  177.19    4.00
   0  -7 -11  171.79    3.90
   0  -8  10   10.24    0.86
   0  -8  10    9.71    1.08
   0  -8   9    4.74    1.18
   0  -8   9    5.75    1.18
   0  -8   8    0.38    1.09
   0  -8   8    0.23    1.47
   0  -8   8    0.61    0.70
   0  -8   7   15.84    2.48
   0  -8   7   17.02    2.29
   0  -8   7   15.34    1.45
   0  -8   6   92.86    5.44
   0  -8   6  107.77    5.47
   0  -8   6  103.56    3.55
   0  -8   6   95.49    5.33
   0  -8   5  166.66    6.48
   0  -8   5  150.47    5.95
   0  -8   5  193.79    7.90
   0  -8   5  181.18    7.69
   0  -8   5  164.57    7.04
   0  -8   4   97.69    4.51
   0  -8   4   96.52    4.82
   0  -8   4   94.61    4.71
   0  -8   4  110.87    6.13
   0  -8   4   96.86    5.16
   0  -8   3  248.45    8.38
   0  -8   3  245.56    7.36
   0  -8   3  255.53    8.06
   0  -8   3  268.93    8.21
   0  -8   3  267.50    8.18
   0  -8   2  268.77    8.25
   0  -8   2  280.72    8.85
   0  -8   1   99.49    4.68
   0  -8   1   91.52    5.22
   0  -8   0    4.58    1.38
   0  -8   0    4.66    1.25
   0  -8   0    2.94    1.89
   0  -8  -1   66.35    4.78
   0  -8  -1   72.61    4.01
   0  -8  -1   80.38    4.14
   0  -8  -2  181.34    5.81
   0  -8  -2  140.83    5.67
   0  -8  -2  144.34    6.93
   0  -8  -2  186.57    5.39
   0  -8  -3  451.58   10.49
   0  -8  -3  462.53   10.54
   0  -8  -3  470.73    9.90
   0  -8  -3  477.07   12.69
   0  -8  -4  632.97   14.36
   0  -8  -4  562.38   12.27
   0  -8  -4  566.69   12.31
   0  -8  -4  593.03   11.70
   0  -8  -4  644.03   14.23
   0  -8  -5  472.99   11.32
   0  -8  -5  456.03   10.51
   0  -8  -6  165.68    5.32
   0  -8  -6  156.78    4.83
   0  -8  -7    3.11    1.03
   0  -8  -7    4.50    1.29
   0  -8  -8   11.38    1.22
   0  -8  -9  169.47    3.88
   0  -9   7  248.63    6.18
   0  -9   7  256.29    5.71
   0  -9   6  468.51    9.22
   0  -9   6  439.54   10.39
   0  -9   5  497.44   10.59
   0  -9   5  503.02   12.15
   0  -9   4   96.55    4.15
   0  -9   4  102.10    3.61
   0  -9   3   23.66    2.88
   0  -9   3   20.97    1.76
   0  -9   2   41.29    3.67
   0  -9   2   41.72    2.31
   0  -9   2   34.92    2.64
   0  -9   1  120.39    6.00
   0  -9   1  130.82    4.06
   0  -9   0  194.10    5.64
   0  -9   0  205.90    6.48
   0  -9  -1  392.63    8.78
   0  -9  -1  419.23    9.92
   0  -9  -2  203.56    6.48
   0  -9  -2  199.14    5.54
   0  -9  -3  104.45    4.33
   0  -9  -3   98.25    3.55
   0  -9  -4   15.59    1.90
   0  -9  -4   13.75    1.30
   0  -9  -5    5.43    1.25
   1  -9  -6  277.95    6.11
   1  -9  -5  147.04    4.47
   1  -9  -4   30.13    2.09
   1  -9  -4   33.59    2.42
   1  -9  -3   18.93    1.74
   1  -9  -3   23.78    2.39
   1  -9  -3   22.87    2.17
   1  -9  -3   20.60    1.86
   1  -9  -2  110.11    5.08
   1  -9  -2  117.77    4.65
   1  -9  -2  125.65    4.45
   1  -9  -1  632.03   13.18
   1  -9  -1  635.85   13.27
   1  -9  -1  652.21   12.92
   1  -9   0  611.66   13.06
   1  -9   0  648.94   13.51
   1  -9   0  642.50   12.96
   1  -9   1  370.74    9.62
   1  -9   1  373.96    9.22
   1  -9   1  378.80    9.08
   1  -9   1  383.23    9.71
   1  -9   2  144.44    5.16
   1  -9   2  159.71    5.35
   1  -9   2  162.66    5.84
   1  -9   2  153.92    5.16
   1  -9   3    7.83    2.00
   1  -9   3    7.43    1.93
   1  -9   3    8.41    1.35
   1  -9   3    8.21    1.80
   1  -9   4    7.43    1.80
   1  -9   4    7.04    1.89
   1  -9   4    5.99    1.78
   1  -9   5  140.18    5.66
   1  -9   5  139.76    5.56
   1  -9   6  300.07    8.37
   1  -9   6  399.92    8.91
   1  -9   7  277.96    6.71
   1  -9   8  168.78    4.18
   1  -8  -9  328.73    6.52
   1  -8  -8  277.47    6.38
   1  -8  -8  226.96    5.43
   1  -8  -7   63.51    2.74
   1  -8  -7   77.48    3.42
   1  -8  -6    7.00    1.40
   1  -8  -6    4.88    1.17
   1  -8  -6    8.03    1.50
   1  -8  -6    4.92    0.96
   1  -8  -6    8.23    1.88
   1  -8  -5   24.64    2.24
   1  -8  -5   31.53    2.79
   1  -8  -5   27.29    2.35
   1  -8  -5   27.22    3.06
   1  -8  -4  147.59    6.29
   1  -8  -4  159.36    6.97
   1  -8  -4  153.51    5.44
   1  -8  -3  128.63    6.26
   1  -8  -3  147.06    6.89
   1  -8  -2  353.62   11.47
   1  -8  -2  419.35    8.38
   1  -8  -1  286.19    7.75
   1  -8  -1  281.73    6.76
   1  -8  -1  277.85    7.68
   1  -8   0    3.87    1.33
   1  -8   0    2.93    1.81
   1  -8   0    5.75    1.32
   1  -8   1   26.83    2.28
   1  -8   1   25.66    2.44
   1  -8   1   25.82    2.90
   1  -8   2    0.78    0.96
   1  -8   2    0.74    1.30
   1  -8   2    0.33    1.03
   1  -8   3    2.01    1.33
   1  -8   4   22.54    2.17
   1  -8   4   18.48    2.14
   1  -8   4   16.52    2.28
   1  -8   5    4.00    1.64
   1  -8   5    3.86    1.64
   1  -8   6   27.60    2.91
   1  -8   6   27.14    3.03
   1  -8   7   23.79    1.70
   1  -8   7   27.59    2.76
   1  -8   7   32.36    2.97
   1  -8   7   24.86    2.92
   1  -8   8    5.15    0.92
   1  -8   8    6.51    1.61
   1  -8   8    7.09    1.53
   1  -8   9    4.67    1.18
   1  -8  10   50.15    2.21
   1  -7 -11   63.74    2.24
   1  -7 -11   58.04    2.15
   1  -7 -10    9.13    1.32
   1  -7 -10    6.43    0.97
   1  -7 -10    6.89    1.05
   1  -7  -9    7.50    1.64
   1  -7  -9    7.69    1.18
   1  -7  -9    7.18    1.28
   1  -7  -9    7.53    1.18
   1  -7  -8   15.55    1.80
   1  -7  -8   17.32    2.31
   1  -7  -8   12.73    1.59
   1  -7  -7   11.71    1.73
   1  -7  -7   10.25    2.30
   1  -7  -6   47.34    4.03
   1  -7  -6   44.60    2.76
   1  -7  -6   52.32    3.60
   1  -7  -6   45.78    3.16
   1  -7  -5    1.35    0.81
   1  -7  -5    1.46    1.18
   1  -7  -5    2.33    1.24
   1  -7  -4   71.41    3.97
   1  -7  -4   73.48    3.39
   1  -7  -4   80.33    3.91
   1  -7  -4   79.12    5.05
   1  -7  -3  330.92    9.12
   1  -7  -3  337.89    8.69
   1  -7  -2   54.27    3.38
   1  -7  -2   58.16    3.20
   1  -7  -1    1.52    1.02
   1  -7  -1    2.52    1.06
   1  -7   0  124.41    5.03
   1  -7   0  129.37    4.79
   1  -7   0  136.08    5.20
   1  -7   0  124.07    4.71
   1  -7   1  295.42    9.38
   1  -7   1  292.54    8.26
   1  -7   1  296.66    7.83
   1  -7   1  319.39    9.34
   1  -7   1  301.48    7.91
   1  -7   1  296.93    8.57
   1  -7   2  581.14   12.32
   1  -7   2  578.21   12.86
   1  -7   2  594.81   13.70
   1  -7   3 1034.76   19.73
   1  -7   3 1049.61   19.16
   1  -7   3 1044.61   19.72
   1  -7   4  690.67   14.42
   1  -7   4  721.42   16.07
   1  -7   4  683.84   14.86
   1  -7   5  234.08    7.35
   1  -7   5  278.99    8.65
   1  -7   5  271.91    8.89
   1  -7   5  250.91    7.89
   1  -7   5  280.37    7.49
   1  -7   5  223.52    8.14
   1  -7   6   17.89    2.50
   1  -7   6   18.14    2.39
   1  -7   6   16.42    2.48
   1  -7   7   64.58    4.33
   1  -7   7   61.20    4.45
   1  -7   8  428.73    9.35
   1  -7   8  264.16    9.37
   1  -7   9  674.59   12.24
   1  -7   9  622.64   13.45
   1  -7  10  363.98    9.23
   1  -7  10  444.90    9.66
   1  -7  11  413.72    8.88
   1  -7  11  506.55    9.57
   1  -7  12  129.41    3.16
   1  -7  12  165.13    3.96
   1  -6 -13   73.81    2.32
   1  -6 -12   58.26    2.50
   1  -6 -12   53.88    2.21
   1  -6 -11   24.22    1.94
   1  -6 -11   22.29    1.79
   1  -6 -11   21.66    1.73
   1  -6 -10    2.46    1.31
   1  -6 -10    1.57    1.11
   1  -6  -9   96.11    4.74
   1  -6  -8  656.08   14.57
   1  -6  -8  726.83   16.47
   1  -6  -7  731.76   15.23
   1  -6  -7  808.50   15.75
   1  -6  -6  862.29   17.04
   1  -6  -6  908.66   17.70
   1  -6  -5  487.44   31.56
   1  -6  -5  446.73   10.60
   1  -6  -5  477.60   12.70
   1  -6  -4  215.10    6.10
   1  -6  -4  221.71    6.55
   1  -6  -4  237.33   21.20
   1  -6  -4  229.92    6.61
   1  -6  -4  213.72    8.41
   1  -6  -3   14.35    1.60
   1  -6  -3   10.77    2.41
   1  -6  -3   15.50    1.46
   1  -6  -3   17.06    6.63
   1  -6  -2  473.63   27.20
   1  -6  -2  405.47    8.72
   1  -6  -2  446.85    9.17
   1  -6  -2  426.85   21.08
   1  -6  -2  372.62    8.07
   1  -6  -1 1083.60   18.14
   1  -6  -1 1103.54   34.68
   1  -6  -1 1070.96   18.53
   1  -6  -1 1087.81   18.76
   1  -6   0 1207.25   21.14
   1  -6   0 1148.07   20.03
   1  -6   0 1047.60   22.00
   1  -6   0 1115.72   19.40
   1  -6   0 1199.90   20.74
   1  -6   0 1137.26   34.77
   1  -6   1 1268.99   22.18
   1  -6   1 1198.13   20.90
   1  -6   1 1207.31   22.81
   1  -6   1 1151.29   20.22
   1  -6   1 1263.27   22.10
   1  -6   1 1224.38   35.58
   1  -6   2  598.57   11.98
   1  -6   2  605.88   13.62
   1  -6   2  656.61   13.74
   1  -6   2  610.58   12.49
   1  -6   2  610.59   12.75
   1  -6   2  655.96   13.69
   1  -6   2  603.39   12.00
   1  -6   3  202.28    7.26
   1  -6   3  219.73    6.79
   1  -6   3  225.28    6.58
   1  -6   3  213.41    6.37
   1  -6   3  227.78    7.22
   1  -6   3  211.69    6.06
   1  -6   4    8.37    1.53
   1  -6   4    5.00    1.19
   1  -6   4    6.05    1.30
   1  -6   4    5.55    1.29
   1  -6   4    4.74    1.44
   1  -6   4    3.67    1.64
   1  -6   4    6.10    1.21
   1  -6   5   85.71    3.70
   1  -6   5   85.59    4.28
   1  -6   5   76.50    3.73
   1  -6   5   68.29    4.17
   1  -6   5   76.82    3.94
   1  -6   5   92.49    4.18
   1  -6   5   77.30    3.93
   1  -6   5   84.37    4.59
   1  -6   6  245.46    7.83
   1  -6   6  254.68    7.96
   1  -6   6  234.30    8.20
   1  -6   6  246.23    7.36
   1  -6   7  322.08   10.19
   1  -6   7  343.25   10.12
   1  -6   8  529.15   14.11
   1  -6   8  534.01   14.80
   1  -6   8  541.46   13.04
   1  -6   8  559.29   13.14
   1  -6   9   71.45    3.88
   1  -6   9   76.66    3.95
   1  -6  10   15.60    1.94
   1  -6  11   28.57    2.26
   1  -6  11   36.77    2.67
   1  -6  12    0.92    0.66
   1  -6  12    1.86    0.93
   1  -6  12    1.76    0.75
   1  -6  13    6.30    0.96
   1  -6  13    5.51    0.80
   1  -6  14    4.30    0.64
   1  -5 -14   90.24    2.73
   1  -5 -13    4.73    1.11
   1  -5 -12    6.89    1.47
  -1   5  12    8.43    1.21
   1  -5 -12    6.83    1.15
   1  -5 -11  410.97    9.66
   1  -5 -10  662.09   14.31
   1  -5 -10  658.25   14.10
  -1   5  10  678.59   13.65
   1  -5  -9  812.49   15.05
   1  -5  -9  811.80   34.63
  -1   5   9  787.02   15.50
   1  -5  -8  560.87   11.64
   1  -5  -8  507.85   12.13
   1  -5  -8  604.17   32.12
  -1   5   8  482.30   11.44
   1  -5  -7  148.62    5.26
   1  -5  -7  154.55    5.79
   1  -5  -7  134.54    5.27
   1  -5  -7  160.57   17.42
  -1   5   7  125.14    4.94
   1  -5  -6  149.06    5.21
   1  -5  -6  145.11    5.14
   1  -5  -6  150.60   16.28
  -1   5   6  130.20    4.78
   1  -5  -5   23.98    1.96
   1  -5  -5   19.15    1.91
   1  -5  -5   22.49    2.71
   1  -5  -5   18.29    6.30
   1  -5  -4  255.55    6.15
   1  -5  -4  223.77    8.14
   1  -5  -4  209.61    4.90
   1  -5  -4  266.26   18.52
   1  -5  -4  239.77    6.20
   1  -5  -3  222.67   13.06
   1  -5  -3  199.94    4.88
   1  -5  -3  222.02    5.59
   1  -5  -2  195.74   11.54
   1  -5  -2  188.18    4.84
   1  -5  -2  180.72    4.87
   1  -5  -2  187.70    4.91
   1  -5  -1   28.29    2.84
   1  -5  -1   29.17    1.92
   1  -5  -1   24.89    4.14
   1  -5   0   54.65    2.79
   1  -5   0   52.39    5.66
   1  -5   1   35.57    4.67
   1  -5   1   38.74    2.51
   1  -5   1   35.48    2.62
   1  -5   2   78.49    3.09
   1  -5   2   76.19    2.90
   1  -5   2   91.77    3.05
   1  -5   2   86.74    3.80
   1  -5   2   78.22    3.77
   1  -5   2   82.36    2.98
   1  -5   3  103.21    3.55
   1  -5   3  116.32    4.04
   1  -5   3  104.88    3.73
   1  -5   3   92.40    4.40
   1  -5   3  120.44    4.24
   1  -5   3  109.21    4.34
   1  -5   3  125.93    4.07
   1  -5   4  140.79    4.80
   1  -5   4  143.70    5.08
   1  -5   4  142.25    5.18
   1  -5   4  163.95    5.09
   1  -5   4  137.41    4.48
   1  -5   4  161.02    4.81
   1  -5   4  135.19    4.34
   1  -5   5  302.21    8.40
   1  -5   5  282.89    7.45
   1  -5   5  320.79    8.28
   1  -5   5  272.02    7.20
   1  -5   5  241.85    7.22
   1  -5   5  320.17    7.07
   1  -5   5  261.65    8.02
   1  -5   5  269.38    7.09
   1  -5   5  314.04    7.89
   1  -5   6  257.67    7.45
   1  -5   6  268.91    8.32
   1  -5   6  237.61    7.11
   1  -5   6  250.49    7.77
   1  -5   7  303.83    8.89
   1  -5   7  275.83    8.58
   1  -5   7  294.29    8.91
   1  -5   8   60.86    3.53
   1  -5   8   47.83    6.00
   1  -5   8   63.87    3.91
   1  -5   8   77.24    3.76
   1  -5   8   44.54    2.81
   1  -5   8   48.72    4.04
  -1   5  -9   56.50    3.80
   1  -5   9   65.76    7.01
   1  -5   9   70.14    3.50
   1  -5   9   59.98    4.72
   1  -5  10  156.49    5.74
   1  -5  10  120.33    9.42
  -1   5 -10  112.05    5.00
   1  -5  10  103.14    5.01
   1  -5  10  162.83    5.42
   1  -5  11  453.26   10.62
   1  -5  11  461.68   10.13
   1  -5  12  671.40   13.23
   1  -5  12  701.52   12.97
   1  -5  13  738.03   14.11
   1  -5  13  715.39   14.32
   1  -5  14  286.92    6.39
   1  -5  14  288.42    5.87
   1  -5  14  300.40    6.31
   1  -5  15   99.81    2.62
   1  -5  15  101.11    2.60
   1  -4 -15    4.06    0.86
  -1   4  14  103.53    3.32
   1  -4 -14  105.91    3.73
   1  -4 -13  197.20    5.87
  -1   4  13  184.77    5.31
   1  -4 -13  200.08    5.99
   1  -4 -12  273.74    7.85
   1  -4 -12  266.55    7.63
  -1   4  12  258.51    7.07
   1  -4 -11   14.45    2.14
   1  -4 -11   14.08    2.11
   1  -4 -11   13.53    1.77
   1  -4 -11   14.57    4.97
   1  -4 -11   19.21    2.29
  -1   4  11   15.76    1.87
  -1   4  11   15.24    3.32
   1  -4 -10  170.23   14.91
  -1   4  10  189.99    6.24
   1  -4 -10  179.77    6.75
   1  -4 -10  185.76    6.40
   1  -4 -10  171.77    6.39
  -1   4   9    5.09    1.35
   1  -4  -9    6.69    1.42
  -1   4   9    3.79    1.28
   1  -4  -9    9.16    5.22
   1  -4  -9    5.08    1.70
   1  -4  -9    5.00    1.95
   1  -4  -9    7.72    1.78
   1  -4  -8   74.68    4.32
   1  -4  -8   64.30    3.26
   1  -4  -8   74.49   11.45
   1  -4  -8   63.34    3.77
   1  -4  -8   65.87    3.73
  -1   4   8   70.89    3.68
   1  -4  -7   12.74    2.16
   1  -4  -7    9.06    1.57
   1  -4  -7    8.60    5.47
  -1   4   7   11.48    1.63
   1  -4  -7   12.06    2.03
   1  -4  -7   10.35    1.78
   1  -4  -7   13.13    1.86
   1  -4  -6    1.07    1.03
   1  -4  -6   -0.36    3.65
   1  -4  -6    1.12    1.28
   1  -4  -6    1.29    1.10
   1  -4  -6    4.03    1.45
  -1   4   6    0.96    0.91
   1  -4  -5    5.84    1.64
   1  -4  -5    3.49    3.52
   1  -4  -4  793.50   23.48
   1  -4  -4  840.95   16.45
   1  -4  -3  500.20   12.57
   1  -4  -3  646.77   10.32
   1  -4  -2  427.45    7.74
   1  -4  -2  501.47   13.69
   1  -4  -1   16.10    1.32
   1  -4  -1   16.33    2.09
   1  -4  -1   16.26    2.73
   1  -4  -1   14.87    2.78
   1  -4   0  331.83    7.12
   1  -4   0  313.31    7.99
   1  -4   1  902.19   23.39
   1  -4   1  847.59   13.98
   1  -4   1  848.62   15.11
   1  -4   1  860.40   15.43
   1  -4   2 1366.46   33.46
   1  -4   2 1532.62   22.13
   1  -4   2 1268.19   23.13
   1  -4   2 1462.98   22.84
   1  -4   2 1344.36   21.77
   1  -4   3 1106.09   22.52
   1  -4   3 1475.45   21.84
   1  -4   3 1273.84   24.68
   1  -4   3 1511.85   22.45
   1  -4   3 1332.55   21.37
   1  -4   4 3394.90   53.68
   1  -4   4 3503.85   46.18
   1  -4   5 1750.34   25.12
   1  -4   5 1681.98   27.84
   1  -4   6  252.86    7.01
   1  -4   6  271.26   12.59
   1  -4   7    2.80    1.46
   1  -4   7    3.28    1.07
   1  -4   7    3.68    1.31
   1  -4   7    3.06    2.02
   1  -4   7    1.84    1.41
   1  -4   7    2.37    1.06
   1  -4   8  341.95    8.00
   1  -4   8  234.33    8.73
   1  -4   8  278.62    7.99
   1  -4   8  308.26    8.10
   1  -4   8  292.32   14.88
   1  -4   9  303.04   15.48
   1  -4   9  332.48    7.75
  -1   4  -9  233.30    8.10
   1  -4   9  323.37    8.13
   1  -4   9  302.91    8.34
   1  -4   9  239.86    9.34
   1  -4  10 1099.37   18.84
   1  -4  10 1014.25   19.25
   1  -4  10 1203.13   20.91
   1  -4  10  989.33   30.37
  -1   4 -10  844.82   18.87
   1  -4  11 1377.33   36.05
   1  -4  11 1437.20   23.74
  -1   4 -12  566.16   12.27
   1  -4  12  660.09   13.27
   1  -4  12  738.96   13.87
   1  -4  12  743.97   12.92
   1  -4  12  589.03   13.68
   1  -4  13  123.56    4.30
   1  -4  13  123.55    3.80
   1  -4  13  110.80    4.08
   1  -4  14    4.06    0.92
   1  -4  14    4.26    0.94
   1  -4  14    5.53    0.95
   1  -4  15   34.43    1.76
   1  -4  15   33.45    1.68
   1  -4  16   62.28    1.73
   1  -4  16   71.71    1.98
   1  -3 -16    1.08    0.66
   1  -3 -15   85.82    3.22
  -1   3  15   77.32    2.69
   1  -3 -15   86.28    3.17
  -1   3  14  181.71    5.00
   1  -3 -14  184.78    5.42
   1  -3 -14  174.70    4.92
   1  -3 -14  191.95    5.80
  -1   3  13  246.31    6.69
   1  -3 -13  236.58    7.21
  -1   3  12  102.63    3.85
   1  -3 -12  123.50    5.08
   1  -3 -12  113.24   10.82
  -1   3  12  126.39    4.82
   1  -3 -12  133.42    5.49
  -1   3  12  102.17    6.95
   1  -3 -12  124.72    4.87
  -1   3  11  224.70    6.48
   1  -3 -11  268.52    7.89
   1  -3 -11  225.81   16.14
  -1   3  11  274.14    7.66
   1  -3 -11  260.77    8.27
  -1   3  11  248.40   11.71
   1  -3 -11  259.38    7.58
   1  -3 -10   16.86    2.35
   1  -3 -10   17.50    2.24
   1  -3 -10   15.29    5.41
  -1   3  10   17.03    2.01
  -1   3  10   16.27    3.65
   1  -3 -10   13.76    1.75
  -1   3  10   12.79    1.69
  -1   3   9  297.06    8.05
   1  -3  -9  321.54    9.20
   1  -3  -9  275.49    8.05
   1  -3  -9  302.38   19.50
  -1   3   8  926.26   16.58
   1  -3  -8  898.15   35.11
   1  -3  -7 1962.39   53.93
  -1   3   7 2091.53   33.34
  -1   3   6 1610.52   25.32
   1  -3  -6 1643.82   43.79
  -1   3   5 1686.66   25.92
   1  -3  -5 1679.24   30.99
   1  -3  -4 1075.61   25.61
   1  -3  -4 1120.89   21.64
   1  -3  -3    1.26    1.66
   1  -3  -3   10.33    1.68
   1  -3  -2   65.51    4.60
   1  -3  -2   77.23    3.97
   1  -3  -1 1990.31   33.76
   1  -3   0 2570.02   42.77
   1  -3   1 2093.02   32.37
   1  -3   1 2703.39   40.77
   1  -3   2  702.73   14.37
   1  -3   2  788.70   19.50
   1  -3   3 1022.81   25.78
   1  -3   4  114.47    3.55
   1  -3   4   86.00    3.71
   1  -3   5   90.10    3.43
   1  -3   5  103.55    4.01
  -1   3  -6  323.52    7.31
   1  -3   6  362.67    7.96
   1  -3   7  485.68    9.34
   1  -3   7  296.62   14.17
  -1   3  -7  298.57    8.29
   1  -3   7  412.96    8.98
   1  -3   8  116.77    4.23
   1  -3   8  123.68    4.28
  -1   3  -8   69.92    3.80
   1  -3   8   78.20    4.73
   1  -3   8   55.08    6.51
  -1   3  -9   97.20    4.64
  -1   3  -9   97.80    4.76
   1  -3   9   89.71    8.51
   1  -3  10   23.81    4.60
   1  -3  10   30.83    2.18
  -1   3 -10   24.08    2.45
  -1   3 -10   21.09    2.34
   1  -3  10   25.00    2.33
   1  -3  11    0.41    0.74
  -1   3 -11    0.57    1.21
   1  -3  11    0.90    1.75
   1  -3  11    1.35    1.84
   1  -3  11    1.89    1.10
   1  -3  12   24.84    2.37
  -1   3 -12   21.66    2.04
   1  -3  12   28.62    4.79
   1  -3  12   31.13    2.48
   1  -3  13    5.48    1.14
   1  -3  13    2.74    1.08
   1  -3  13    3.98    1.19
   1  -3  14   98.66    3.79
   1  -3  14  104.06    3.74
   1  -3  14  111.85    3.64
  -1   3 -14   82.93    2.97
   1  -3  14   93.84    3.64
   1  -3  15  124.00    3.61
   1  -3  15  121.73    3.74
   1  -3  15  111.74    3.42
  -1   3 -16  178.84    3.71
   1  -3  16  173.52    3.51
   1  -2 -17  145.14    3.08
   1  -2 -16  438.68    8.35
   1  -2 -16  450.41    8.61
   1  -2 -15  549.66   10.43
  -1   2  15  567.90   10.44
   1  -2 -14  441.83   10.22
   1  -2 -14  415.96    9.15
  -1   2  13   18.35    1.84
   1  -2 -13   16.74    2.13
  -1   2  12  267.77    7.37
   1  -2 -12  267.91    7.85
  -1   2  12  221.07   10.32
   1  -2 -12  231.45   14.92
   1  -2 -11  334.52   18.65
  -1   2  11  312.43    8.09
  -1   2  11  389.22    9.31
   1  -2 -11  374.98    9.57
  -1   2  11  340.76   13.19
   1  -2 -11  343.64    9.77
   1  -2 -10  546.06   12.94
   1  -2 -10  506.64   23.71
  -1   2  10  488.29   11.04
   1  -2 -10  521.27   12.41
  -1   2  10  584.12   12.14
  -1   2  10  582.40   18.09
  -1   2  10  531.84   11.74
   1  -2  -9 1398.68   40.95
  -1   2   9 1135.08   21.45
   1  -2  -9 1316.09   22.53
  -1   2   9 1224.14   21.83
  -1   2   9 1324.99   22.37
  -1   2   9 1402.53   30.69
   1  -2  -8 1257.14   39.57
  -1   2   7  451.95   14.25
  -1   2   7  508.37   10.83
  -1   2   6   16.23    3.04
   1  -2  -6   19.74    4.73
   1  -2  -5   -0.16    2.59
   1  -2  -4   23.38    2.95
   1  -2  -3   18.95    1.89
   1  -2  -3    8.37    1.78
   1  -2  -2   10.34    1.40
   1  -2  -1 1401.03   23.05
   1  -2   0  688.12   12.64
   1  -2   0  582.16    8.88
   1  -2   1  216.36    6.99
   1  -2   2  302.15    9.59
   1  -2   3    0.91    1.22
   1  -2   3    2.24    1.99
   1  -2   4  402.82   12.09
   1  -2   5 2641.60   47.98
   1  -2   6 1024.61   26.95
  -1   2  -6  966.54   19.27
   1  -2   7   49.35    2.42
   1  -2   7   40.52    2.22
   1  -2   8  583.29   21.85
  -1   2  -8  679.54   15.31
  -1   2  -9   45.10    3.06
   1  -2   9   50.07    3.06
   1  -2   9   40.98    5.57
  -1   2  -9   42.10    3.17
   1  -2  10    4.78    2.48
   1  -2  10    3.07    1.13
   1  -2  10    3.46    0.92
  -1   2 -10    2.63    1.41
   1  -2  11  694.94   24.22
  -1   2 -11  695.87   14.49
  -1   2 -11  597.44   12.77
   1  -2  11  580.73   13.35
   1  -2  11  611.14   12.75
   1  -2  12  889.93   16.65
  -1   2 -12  899.39   16.70
   1  -2  12  896.20   17.61
   1  -2  13 1297.86   22.69
   1  -2  13 1496.31   22.73
   1  -2  13 1229.72   21.27
   1  -2  13 1201.59   22.00
  -1   2 -13 1169.58   21.00
  -1   2 -13 1472.36   23.44
   1  -2  14 1115.94   19.39
  -1   2 -14 1090.33   18.74
   1  -2  15  212.77    5.38
  -1   2 -15  212.82    5.24
   1  -2  15  215.27    5.34
   1  -2  16   56.90    2.10
  -1   2 -16   53.30    2.05
   1  -1 -17   63.57    2.00
   1  -1 -16   89.58    3.07
   1  -1 -16   85.64    2.79
  -1   1  15    8.95    1.02
   1  -1 -15    9.38    1.46
   1  -1 -15    7.60    1.32
   1  -1 -14   23.05    2.27
   1  -1 -13   45.22    3.13
   1  -1 -13   42.62    3.17
  -1   1  13   50.34    3.05
  -1   1  13   51.57    2.80
  -1   1  13   40.83    2.50
  -1   1  12   29.21    2.25
  -1   1  12   25.17    4.42
   1  -1 -12   27.51    5.04
   1  -1 -12   28.68    2.73
   1  -1 -12   26.73    2.67
  -1   1  12   31.32    2.54
  -1   1  12   32.55    2.36
  -1   1  11   11.81    1.70
  -1   1  11   11.81    1.60
  -1   1  11    9.73    2.43
  -1   1  11   11.35    1.46
  -1   1  11   14.07    1.70
  -1   1  11   13.11    3.31
   1  -1 -11   11.87    4.07
   1  -1 -11   10.61    2.02
  -1   1  11   12.64    1.63
  -1   1  10   11.85    1.66
  -1   1  10   10.99    1.53
  -1   1  10   11.63    1.48
  -1   1  10   12.81    1.68
  -1   1  10   14.09    1.64
  -1   1  10   11.63    1.53
  -1   1  10   10.21    2.51
   1  -1 -10    9.06    3.79
   1  -1 -10   11.33    1.99
  -1   1  10    9.26    2.88
  -1   1   9  121.30    4.66
   1  -1  -9  101.39    9.78
  -1   1   9  111.95    3.83
  -1   1   9  116.18    4.37
  -1   1   9  131.75    4.69
  -1   1   9  122.28    7.28
  -1   1   8   35.13    2.39
  -1   1   8   41.22    4.38
  -1   1   8   34.95    2.09
   1  -1  -7    4.57    3.91
  -1   1   7   -0.43    2.20
  -1   1   6    8.13    1.43
   1  -1  -6    6.40    3.43
  -1   1   6    6.79    2.13
   1  -1  -5   81.15    6.68
  -1   1   5   73.24    4.91
   1  -1  -4  462.36   12.26
  -1   1   4  561.26   14.31
   1  -1  -3  527.45   11.58
  -1   1   2 1280.25   19.60
   1  -1  -1 1383.20   21.97
  -1   1   1 1372.29   20.44
   1  -1   0    1.79    0.74
   1  -1   1  308.68    6.64
   1  -1   1  240.07    6.49
   1  -1   2 4502.67   63.98
   1  -1   2 4080.97   64.30
   1  -1   3 3838.90   58.78
   1  -1   3 3612.80   59.63
  -1   1  -4 1595.60   30.79
  -1   1  -5 5530.54   88.74
  -1   1  -6 1545.96   24.77
  -1   1  -6 1180.43   31.15
  -1   1  -7  303.82    8.26
  -1   1  -7  250.73   12.71
  -1   1  -8   47.57    5.87
  -1   1  -8   50.52    3.40
  -1   1  -9  875.74   17.61
  -1   1  -9  839.39   16.17
  -1   1  -9  828.03   25.86
   1  -1   9  877.49   16.59
   1  -1  10  757.76   15.74
   1  -1  10  822.17   15.98
  -1   1 -10  886.27   17.58
   1  -1  10  855.26   15.66
   1  -1  10  899.34   27.50
  -1   1 -10  789.96   15.60
   1  -1  11 1236.53   22.61
   1  -1  11 1321.45   22.73
  -1   1 -11 1404.15   24.69
   1  -1  11 1330.56   22.21
   1  -1  11 1472.26   37.08
  -1   1 -11 1216.50   22.05
   1  -1  12  815.52   15.88
   1  -1  12  852.15   15.43
   1  -1  12  883.66   16.08
  -1   1 -12  781.60   15.34
  -1   1 -13  139.38    5.52
   1  -1  13  119.97    4.74
   1  -1  13  121.02    4.63
  -1   1 -13  112.42    4.19
   1  -1  13  122.71    4.41
   1  -1  13  142.50   10.25
  -1   1 -14   28.69    2.49
   1  -1  15   11.32    1.17
   1  -1  15    8.25    1.04
  -1   1 -15   10.27    1.33
   1  -1  16   47.16    1.90
  -1   1 -16   45.73    2.03
  -1   1 -16   49.43    2.07
  -1   1 -17   64.43    1.84
   1   0 -17    4.15    0.63
   1   0 -17    4.10    0.63
   1   0 -16   16.82    1.40
   1   0 -16   21.96    1.61
   1   0 -15  107.40    3.89
   1   0 -15  111.51    4.18
  -1   0  14  400.83    9.54
   1   0 -14  416.93    9.97
   1   0 -14  409.75    9.57
  -1   0  13  781.10   24.47
   1   0 -13  741.23   15.58
  -1   0  13  747.66   13.91
  -1   0  13  740.54   14.75
  -1   0  13  778.56   14.89
  -1   0  13  716.04   24.02
  -1   0  13  754.81   15.27
   1   0 -12  724.04   15.61
  -1   0  12  755.92   14.26
  -1   0  12  739.57   15.07
  -1   0  12  763.12   15.20
  -1   0  12  740.89   25.00
  -1   0  12  748.46   15.41
  -1   0  11  300.55    8.45
   1   0 -11  288.59    8.50
  -1   0  11  283.14    6.78
  -1   0  11  312.68    7.85
  -1   0  11  303.49    7.64
  -1   0  11  308.34    8.38
  -1   0  11  322.48   15.88
  -1   0  11  294.16    8.24
  -1   0  10    2.81    0.95
   1   0 -10    1.86    1.37
  -1   0  10    2.17    1.12
  -1   0  10    2.46    0.77
  -1   0  10    1.86    0.99
   1   0 -10    6.16    2.98
  -1   0  10    2.07    2.09
  -1   0  10    1.24    0.90
  -1   0  10    4.10    1.28
  -1   0  10    4.06    1.20
  -1   0   9  305.92    6.99
  -1   0   9  313.39    8.21
  -1   0   9  306.92    8.18
   1   0  -9  326.15   15.58
  -1   0   9  317.00    7.60
  -1   0   9  307.84   11.47
  -1   0   8  873.83   14.97
  -1   0   8  883.65   14.61
  -1   0   7 2090.14   32.29
  -1   0   7 2151.19   32.88
  -1   0   7 2093.39   38.50
  -1   0   6 6614.92   96.01
  -1   0   6 6773.90  102.00
   1   0  -5 1451.58   31.95
  -1   0   5 1344.20   26.39
   1   0  -4 2094.43   35.83
  -1   0   4 1713.91   31.88
  -1   0   3   78.39    4.19
  -1   0   3   70.21    3.68
  -1   0   2  718.01   11.56
  -1   0   2  647.68   12.08
   1   0  -2  642.90   10.98
  -1   0   2  703.55   12.98
  -1   0   1  359.45    7.20
  -1   0   1  444.28    7.87
   1   0   0 2754.30   39.97
   1   0   0 2839.66   39.49
   1   0   1 1894.75   29.61
  -1   0  -1 2209.43   31.72
   1   0   2 1359.17   22.75
  -1   0  -2 1336.64   25.68
  -1   0  -3  974.80   22.97
  -1   0  -4   22.22    4.52
  -1   0  -5   26.13    4.98
  -1   0  -6  171.19   11.21
  -1   0  -6  169.67    5.80
   1   0   7   81.43    4.47
  -1   0  -7   71.10    3.94
  -1   0  -8    3.67    1.69
  -1   0  -8    2.64    2.91
  -1   0  -9    6.50    3.15
   1   0   9    4.69    1.30
  -1   0  -9    4.41    1.33
  -1   0  -9    3.19    1.69
  -1   0  -9    4.74    1.23
  -1   0 -10   39.77    2.61
  -1   0 -10   47.09    3.52
  -1   0 -10   37.13    5.68
   1   0  10   45.03    2.87
   1   0  10   45.72    2.96
  -1   0 -10   40.59    2.45
  -1   0 -11   53.05    2.99
   1   0  11   49.06    2.96
  -1   0 -11   51.27    6.57
   1   0  11   51.51    3.08
  -1   0 -11   56.34    3.86
   1   0  12    4.48    1.23
   1   0  12    2.14    2.16
   1   0  12    3.67    1.07
  -1   0 -12    4.96    1.38
   1   0  12    6.98    1.27
   1   0  13    5.21    1.10
  -1   0 -13    8.33    1.73
   1   0  13    5.14    2.50
   1   0  13    2.83    1.06
   1   0  13    4.00    0.97
   1   0  14  148.23    4.71
  -1   0 -14  188.36    6.13
   1   0  15  450.80    8.49
  -1   0 -15  504.59    9.63
  -1   0 -15  528.44   10.21
   1   0  15  440.25    9.08
  -1   0 -16  269.69    5.60
  -1   0 -16  266.41    5.73
  -1   0 -17  314.12    5.52
  -1  -1  17  208.72    3.93
   1   1 -16  402.18    7.59
   1   1 -16  344.14    6.97
   1   1 -15  756.39   13.61
  -1  -1  15  694.86   12.97
  -1  -1  15  737.83   13.60
   1   1 -15  698.29   12.98
   1   1 -14  386.20    9.27
  -1  -1  14  374.25    9.19
  -1  -1  13   64.60    3.54
  -1  -1  13   60.88    6.81
   1   1 -13   63.50    3.58
  -1  -1  13   65.67    3.62
  -1  -1  13   62.42    3.39
  -1  -1  12   -0.15    0.95
  -1  -1  12    2.68    1.26
  -1  -1  12    3.93    1.35
   1   1 -12    1.57    1.33
  -1  -1  12    0.44    1.85
  -1  -1  12    0.49    0.71
  -1  -1  12    2.55    1.84
  -1  -1  11  216.47    5.94
  -1  -1  11  225.68   12.36
  -1  -1  11  193.72    6.76
  -1  -1  11  213.83    6.83
  -1  -1  11  209.53    6.91
  -1  -1  11  216.43   13.11
   1   1 -11  199.12    6.77
  -1  -1  10  232.63   13.46
  -1  -1  10  217.40    5.82
  -1  -1  10  222.64   11.95
  -1  -1  10  202.59    6.02
   1   1 -10  207.74    6.80
  -1  -1  10  211.76    6.90
  -1  -1  10  224.00    6.94
  -1  -1  10  206.45    6.94
  -1  -1   9 1189.60   20.91
   1   1  -9 1072.82   20.50
  -1  -1   9 1183.95   21.26
  -1  -1   9 1042.27   19.46
  -1  -1   9 1192.51   19.22
  -1  -1   9 1230.89   32.86
  -1  -1   8  667.45   12.20
  -1  -1   8  668.57   11.80
  -1  -1   8  676.60   22.14
  -1  -1   7 2029.68   27.62
   1   1  -7 2047.37   37.71
  -1  -1   6  644.50   12.16
   1   1  -6  663.87   18.49
  -1  -1   6  657.73   19.70
  -1  -1   5  104.10    6.33
   1   1  -5   93.38    5.94
  -1  -1   4   76.85    4.70
   1   1  -4   68.48    4.53
  -1  -1   3   96.35    4.46
  -1  -1   3  114.18    3.89
  -1  -1   2  146.71    4.87
  -1  -1   2  158.82    4.43
  -1  -1   1    2.64    0.81
  -1  -1   1    3.58    0.70
  -1  -1   0 1601.89   25.49
  -1  -1  -1 1443.03   29.77
   1   1   1 1673.50   23.53
  -1  -1  -2  306.66   12.43
  -1  -1  -3   33.39    5.42
  -1  -1  -4  223.01   12.99
  -1  -1  -5 1058.40   31.13
  -1  -1  -6 1756.57   44.02
  -1  -1  -6 1869.13   27.64
  -1  -1  -7 1669.30   43.60
  -1  -1  -7 1636.92   29.63
  -1  -1  -7 1747.31   27.86
  -1  -1  -8 1512.73   41.31
  -1  -1  -8 1517.32   24.76
  -1  -1  -8 1537.62   27.28
   1   1   9  272.22    7.70
  -1  -1  -9  251.05    6.96
   1   1   9  267.34    7.47
  -1  -1  -9  272.62    8.57
   1   1  10   65.02    3.55
  -1  -1 -10   66.38    3.42
  -1  -1 -10   66.84    8.07
  -1  -1 -10   70.37    4.32
   1   1  10   65.72    3.50
   1   1  11  198.71    6.40
  -1  -1 -11  199.26    6.08
   1   1  11  188.67    6.23
  -1  -1 -11  207.27   13.65
   1   1  12 1561.70   26.24
   1   1  12 1533.28   25.99
  -1  -1 -12 1560.96   40.33
   1   1  13 1427.22   24.43
   1   1  13 1386.83   24.13
   1   1  14  924.37   16.99
   1   1  14  963.63   16.90
  -1  -1 -15  453.44    8.85
   1   1  15  391.60    7.98
  -1  -1 -15  494.33    9.52
   1   1  15  428.52    8.14
  -1  -1 -16   66.88    2.39
   1   1  16   61.44    1.84
  -1  -1 -16   62.86    2.29
  -1  -2  17   58.27    1.64
  -1  -2  16   27.35    1.54
  -1  -2  16   27.78    1.51
  -1  -2  15    5.44    1.07
  -1  -2  15    4.55    0.98
  -1  -2  14    3.60    0.76
  -1  -2  13    1.79    0.73
  -1  -2  13    1.19    1.06
  -1  -2  13    2.33    0.96
  -1  -2  13    2.08    1.12
  -1  -2  12   22.41    2.35
  -1  -2  12   21.61    4.35
  -1  -2  12   21.33    2.16
  -1  -2  12   22.08    2.28
  -1  -2  11   10.25    2.16
  -1  -2  11   10.99    1.46
   1   2 -11    9.43    1.70
  -1  -2  11   11.19    1.89
  -1  -2  11   12.95    1.66
  -1  -2  11    6.56    3.05
  -1  -2  11   11.70    1.72
  -1  -2  11   11.86    1.88
  -1  -2  10   86.52    4.89
  -1  -2  10   79.51    4.04
  -1  -2  10  105.18    4.06
   1   2 -10  102.37    4.46
  -1  -2  10   85.88    4.61
  -1  -2  10   87.38    3.97
  -1  -2  10   79.80    8.02
  -1  -2  10   93.23    4.36
  -1  -2   9  142.00   10.40
  -1  -2   9  154.42    6.05
  -1  -2   9  139.72    6.38
  -1  -2   9  125.52    4.88
  -1  -2   9  148.00    5.49
  -1  -2   9  157.36    4.98
   1   2  -9  141.99    5.24
  -1  -2   9  139.01    5.52
  -1  -2   8  433.44    8.98
  -1  -2   8  382.80    9.37
  -1  -2   8  431.27   10.63
   1   2  -8  385.17    9.24
  -1  -2   8  390.07   16.89
  -1  -2   7    0.65    0.89
  -1  -2   7    1.67    1.22
   1   2  -7    1.26    1.13
  -1  -2   7    1.11    1.43
  -1  -2   6    8.34    1.30
  -1  -2   6    9.62    2.12
  -1  -2   6    7.14    1.44
  -1  -2   5  175.41    4.96
  -1  -2   5  175.64    4.89
  -1  -2   5  199.28    8.95
  -1  -2   5  206.77    7.31
  -1  -2   4 1354.18   26.68
  -1  -2   3 1016.90   20.05
  -1  -2   2 2687.84   40.55
  -1  -2   2 2621.28   41.68
  -1  -2   1 1603.20   27.77
  -1  -2   1 1918.63   26.13
  -1  -2   1 1661.05   28.89
  -1  -2   1 1876.24   32.03
  -1  -2   0   84.82    4.97
  -1  -2   0   46.07    5.48
  -1  -2  -1  312.81   12.81
  -1  -2  -1  305.64   14.92
  -1  -2  -2 1118.03   32.99
  -1  -2  -3 4273.78   86.68
  -1  -2  -3 5696.55   95.02
  -1  -2  -4 2305.92   54.34
  -1  -2  -4 2261.92   36.45
  -1  -2  -5 2079.41   28.78
  -1  -2  -5 2158.80   31.33
  -1  -2  -6 2231.17   34.36
  -1  -2  -6 2078.84   36.45
  -1  -2  -7  292.67    8.59
  -1  -2  -7  293.80    7.76
  -1  -2  -7  301.31   17.83
  -1  -2  -8   11.86    2.15
   1   2   8   15.10    1.81
   1   2   8   15.87    1.92
  -1  -2  -8   14.55    4.74
  -1  -2  -8    9.84    1.68
   1   2   9  399.96    9.98
   1   2   9  424.69   10.60
  -1  -2  -9  420.90    9.92
  -1  -2 -10  780.93   29.84
   1   2  10  705.31   14.66
  -1  -2 -10  807.41   16.96
   1   2  10  693.16   14.92
  -1  -2 -11   58.43    7.93
   1   2  11   45.61    3.03
   1   2  11   50.00    3.08
  -1  -2 -11   57.93    3.94
  -1  -2 -12  291.48   16.04
  -1  -2 -12  299.16    8.24
  -1  -2 -12  281.13    7.65
   1   2  12  313.25    8.11
   1   2  12  288.25    7.87
  -1  -2 -13   78.91    3.39
   1   2  13   77.70    3.43
  -1  -2 -14   37.38    2.49
   1   2  14   34.26    1.99
  -1  -2 -14   33.23    2.22
  -1  -2 -15    2.51    0.87
  -1  -2 -15    3.26    0.88
   1   2  15    2.65    0.62
  -1  -2 -16    6.48    0.76
   1   2  16    7.23    0.61
  -1  -3  16    1.74    0.55
  -1  -3  16    1.98    0.57
  -1  -3  15  151.64    4.32
  -1  -3  15  156.68    4.43
  -1  -3  15  147.26    4.31
  -1  -3  15  141.04    3.43
  -1  -3  14  384.62    8.87
  -1  -3  14  376.51    8.95
  -1  -3  14  398.77    7.85
  -1  -3  13 1019.04   18.80
  -1  -3  13  978.24   18.93
  -1  -3  13 1026.09   17.38
  -1  -3  12 1064.68   20.25
  -1  -3  12 1076.59   18.77
  -1  -3  12 1029.64   20.60
  -1  -3  12 1037.12   21.07
  -1  -3  11  345.88   10.55
  -1  -3  11  330.50    9.43
  -1  -3  11  371.32   18.16
  -1  -3  11  404.01    9.25
  -1  -3  11  383.49    9.37
  -1  -3  11  374.47   10.46
  -1  -3  11  379.65   10.06
  -1  -3  10   86.63    5.24
  -1  -3  10   83.50    4.54
  -1  -3  10   94.39    4.41
  -1  -3  10  102.35    5.16
  -1  -3  10   90.37    4.19
  -1  -3  10   84.80    8.67
  -1  -3   9   26.15    2.71
  -1  -3   9   28.41    3.40
  -1  -3   9   26.33    2.35
  -1  -3   9   28.79    2.93
  -1  -3   9   33.27    2.53
  -1  -3   9   22.02    2.26
  -1  -3   9   25.48    4.79
  -1  -3   8  380.99   10.72
  -1  -3   8  665.60   14.19
  -1  -3   8  581.57   13.52
  -1  -3   8  473.17   13.76
  -1  -3   8  514.52   20.62
  -1  -3   8  695.33   12.59
  -1  -3   8  450.70   11.89
  -1  -3   8  523.21   11.66
  -1  -3   7 1412.50   25.30
  -1  -3   7 1861.76   26.23
  -1  -3   7 1617.78   25.23
  -1  -3   7 1664.98   28.08
  -1  -3   7 1473.17   28.05
  -1  -3   7 1638.19   24.40
  -1  -3   7 1673.85   37.98
  -1  -3   6 2967.35   45.58
  -1  -3   6 2899.67   46.03
  -1  -3   5 2050.21   26.74
  -1  -3   5 1960.69   26.29
  -1  -3   4  552.47    9.46
  -1  -3   4  501.14    8.47
  -1  -3   4  514.69   14.12
  -1  -3   4  341.16    8.99
  -1  -3   4  554.08    9.82
  -1  -3   4  364.21    9.01
  -1  -3   3  755.63   13.87
  -1  -3   3  896.53   14.80
  -1  -3   3  684.50   14.16
  -1  -3   3  947.18   14.05
  -1  -3   3  829.71   18.32
  -1  -3   2    7.84    1.56
  -1  -3   2    8.94    1.42
  -1  -3   2    8.35    1.27
  -1  -3   1  350.27    7.43
  -1  -3   1  369.52    9.68
  -1  -3   1  361.72    8.10
  -1  -3   1  365.53    8.95
  -1  -3   0 1670.30   33.20
  -1  -3   0 1675.04   24.58
  -1  -3   0 1716.83   26.69
  -1  -3   0 1599.65   25.81
  -1  -3  -1 1242.39   38.85
  -1  -3  -1 1334.47   22.31
  -1  -3  -2  523.57   24.63
  -1  -3  -2  353.90    8.48
  -1  -3  -3  531.19    8.93
  -1  -3  -3  476.28   10.72
  -1  -3  -4  186.92   14.54
  -1  -3  -4  170.19    4.21
  -1  -3  -4  196.19    5.74
  -1  -3  -5    0.39    0.81
  -1  -3  -5    2.54    4.32
  -1  -3  -5    0.13    1.01
  -1  -3  -5    0.71    4.32
  -1  -3  -5    1.26    1.51
  -1  -3  -5    4.75    1.20
  -1  -3  -6    4.65    1.42
  -1  -3  -6    8.05    1.32
  -1  -3  -6   11.19    2.06
  -1  -3  -6   11.90    5.14
  -1  -3  -7  161.31   14.16
  -1  -3  -7  102.44    4.26
   1   3   7  127.20    4.72
   1   3   7  154.04    5.60
  -1  -3  -7  113.91    4.39
  -1  -3  -7  141.76    5.61
  -1  -3  -7  110.32    5.23
  -1  -3  -8  124.39   12.50
  -1  -3  -8   91.43    4.23
   1   3   8  108.13    4.49
   1   3   8  119.28    5.01
  -1  -3  -8   94.07    4.29
  -1  -3  -8  113.80    5.43
  -1  -3  -8  118.85    5.23
  -1  -3  -9    8.11    1.70
   1   3   9    7.84    1.55
  -1  -3  -9   10.21    4.59
  -1  -3  -9    9.77    2.08
   1   3   9   14.55    1.96
  -1  -3  -9    7.91    1.64
  -1  -3 -10  583.77   13.58
  -1  -3 -10  561.54   25.79
   1   3  10  529.30   11.78
   1   3  10  520.22   12.01
  -1  -3 -10  536.65   11.86
  -1  -3 -10  480.78   11.56
   1   3  11  508.19   11.67
  -1  -3 -11  514.09   23.43
  -1  -3 -11  500.18   11.45
   1   3  12    6.80    1.29
  -1  -3 -12    6.93    1.44
  -1  -3 -12    4.94    1.35
  -1  -3 -12    8.38    1.72
  -1  -3 -13   -0.03    0.92
  -1  -3 -13    1.00    0.94
   1   3  13    0.70    0.73
  -1  -3 -13    0.29    0.98
   1   3  14  133.15    3.88
  -1  -3 -14  127.97    3.95
  -1  -3 -15  215.31    4.52
  -1  -3 -15  196.16    4.24
  -1  -4  16  256.90    4.55
  -1  -4  15  336.42    6.86
  -1  -4  15  337.91    6.63
  -1  -4  14  412.23    8.62
  -1  -4  14  409.65    8.62
  -1  -4  14  415.84    8.95
  -1  -4  14  424.04    7.95
  -1  -4  13  170.83    5.41
  -1  -4  13  172.44    5.71
  -1  -4  13  175.75    5.42
  -1  -4  13  185.41    4.97
  -1  -4  12   65.30    3.76
  -1  -4  12   73.79    3.26
  -1  -4  12   62.02    3.45
  -1  -4  11    6.12    1.21
  -1  -4  11    6.96    1.50
  -1  -4  11    5.17    2.62
  -1  -4  11    5.41    1.58
  -1  -4  11    3.57    1.63
  -1  -4  11    3.83    1.37
  -1  -4  10  104.17    5.33
  -1  -4  10  108.81    9.69
  -1  -4  10   99.21    5.89
  -1  -4  10  122.96    5.76
  -1  -4   9  675.97   13.21
  -1  -4   9  507.80   12.75
  -1  -4   9  671.66   15.21
  -1  -4   9  535.33   22.37
  -1  -4   9  580.89   14.60
  -1  -4   9  487.81   15.06
  -1  -4   8  448.73   12.41
  -1  -4   8  383.93   12.47
  -1  -4   8  451.28   10.26
  -1  -4   8  269.96    9.13
  -1  -4   8  347.15   10.38
  -1  -4   8  522.68   12.72
  -1  -4   8  413.43   18.56
  -1  -4   8  475.92    9.91
  -1  -4   7  168.17    7.46
  -1  -4   7  171.15    7.43
  -1  -4   7  160.11    5.93
  -1  -4   7  171.45    6.00
  -1  -4   7  148.59    4.99
  -1  -4   7  189.91   11.43
  -1  -4   7  194.17    5.99
  -1  -4   7  142.75    5.71
  -1  -4   6  336.04    9.87
  -1  -4   6  271.14    6.58
  -1  -4   6  315.36    8.49
  -1  -4   6  325.33    8.16
  -1  -4   6  305.35    7.24
  -1  -4   6  378.79   14.99
  -1  -4   6  342.96   10.25
  -1  -4   6  340.16    8.61
  -1  -4   6  224.12    7.33
  -1  -4   6  317.20    8.22
  -1  -4   5   27.16    2.17
  -1  -4   5   41.22    2.61
  -1  -4   5   26.23    2.40
  -1  -4   5   52.71    3.04
  -1  -4   5   40.22    2.64
  -1  -4   5   40.16    2.45
  -1  -4   5   40.79    2.23
  -1  -4   5   42.23    4.53
  -1  -4   4    0.51    1.17
  -1  -4   4    2.63    0.91
  -1  -4   4    1.02    1.05
  -1  -4   4    0.23    1.07
  -1  -4   3   20.37    2.05
  -1  -4   3   19.35    1.49
  -1  -4   3   18.77    1.31
  -1  -4   2    3.56    1.30
  -1  -4   2    5.49    0.86
  -1  -4   2    2.63    0.61
  -1  -4   2    3.24    1.28
  -1  -4   2    5.95    1.34
  -1  -4   1  879.71   14.08
  -1  -4   1  854.25   16.01
  -1  -4   1  876.38   17.03
  -1  -4   0  144.31    5.48
  -1  -4   0  157.10    3.58
  -1  -4   0  161.20    6.09
  -1  -4  -1  316.70    9.28
  -1  -4  -1  299.30   20.11
  -1  -4  -1  384.07   10.05
  -1  -4  -1  408.76    6.90
  -1  -4  -2  269.25   16.97
  -1  -4  -2  438.74    7.12
  -1  -4  -2  315.28    9.58
  -1  -4  -2  496.33   27.12
  -1  -4  -3    4.45    0.87
  -1  -4  -3    7.65    5.66
  -1  -4  -4  117.59    4.97
  -1  -4  -4  117.53    5.84
  -1  -4  -4  115.88   12.50
  -1  -4  -4  103.50    3.36
   1   4   5 1134.73   20.96
  -1  -4  -5 1338.52   43.91
  -1  -4  -5 1311.20   21.72
  -1  -4  -5 1094.88   19.14
  -1  -4  -5 1243.19   23.59
  -1  -4  -5 1188.96   22.05
   1   4   6 1154.56   20.84
  -1  -4  -6 1253.10   23.12
  -1  -4  -6 1057.00   19.15
  -1  -4  -6 1367.60   44.61
  -1  -4  -7 1262.78   22.97
  -1  -4  -7 1349.28   44.11
  -1  -4  -8 1430.22   24.39
  -1  -4  -8 1412.43   44.89
   1   4   9  190.89    6.40
  -1  -4  -9  187.29   15.41
  -1  -4 -10    3.16    1.37
   1   4  10    3.24    1.18
  -1  -4 -10    2.81    3.44
   1   4  11  159.05    5.32
  -1  -4 -11  182.74    6.10
   1   4  12  362.79    8.25
  -1  -4 -12  338.19    8.05
  -1  -4 -12  407.69    8.99
  -1  -4 -12  388.50    8.04
   1   4  13  540.54   10.12
  -1  -4 -13  503.91    9.42
  -1  -4 -14  432.16    7.97
   1   4  14  452.45    7.94
  -1  -5  15   11.14    0.80
  -1  -5  14    1.46    0.55
  -1  -5  14    1.43    0.64
  -1  -5  14    1.28    0.49
  -1  -5  13    1.16    0.65
  -1  -5  13    1.03    0.71
  -1  -5  13    0.97    0.81
  -1  -5  13    1.61    0.76
  -1  -5  13    0.26    0.59
  -1  -5  12   16.27    1.86
  -1  -5  12   13.68    1.69
  -1  -5  12   13.23    1.52
  -1  -5  12   13.21    1.87
  -1  -5  12   15.98    1.56
  -1  -5  12   16.84    1.51
  -1  -5  11   16.14    1.70
  -1  -5  10  337.57    9.55
  -1  -5  10  250.79    7.74
  -1  -5  10  250.27    9.59
  -1  -5  10  348.17    8.46
  -1  -5  10  284.99    9.21
  -1  -5   9  585.84   16.85
  -1  -5   9  596.75   13.75
  -1  -5   9  618.24   24.33
  -1  -5   8  183.58    7.21
  -1  -5   8  172.83    7.66
  -1  -5   8  140.93    7.49
  -1  -5   8  135.83    6.13
  -1  -5   8  147.64    5.65
  -1  -5   8  153.81   11.21
  -1  -5   8  138.92    5.35
  -1  -5   7   60.93    3.68
  -1  -5   7  114.30    5.70
  -1  -5   7   94.53    5.96
  -1  -5   7  106.52    6.27
  -1  -5   7   80.53    4.60
  -1  -5   7   82.93    4.50
  -1  -5   7   90.79    5.72
  -1  -5   7  103.77    4.68
  -1  -5   7   92.00    4.01
  -1  -5   7   80.55    3.84
  -1  -5   7  103.49    8.73
  -1  -5   6   44.14    2.75
  -1  -5   6   48.15    3.36
  -1  -5   6   49.23    4.24
  -1  -5   6   48.82    2.70
  -1  -5   6   48.39    4.03
  -1  -5   6   35.62    2.71
  -1  -5   6   47.73    3.17
  -1  -5   6   45.11    3.34
  -1  -5   5  148.87    5.29
  -1  -5   5  172.50    5.88
  -1  -5   5  165.85    5.29
  -1  -5   5  215.02   10.96
  -1  -5   5  130.57    5.77
  -1  -5   5  190.99    7.10
  -1  -5   5  154.44    5.29
  -1  -5   5  156.21    5.07
  -1  -5   5  171.01    5.78
  -1  -5   5  171.71    6.16
  -1  -5   5  175.51    4.96
  -1  -5   4  922.61   17.10
  -1  -5   4  989.03   18.29
  -1  -5   4  939.23   16.98
  -1  -5   4  952.24   17.52
  -1  -5   4 1101.65   25.46
  -1  -5   4  942.62   16.90
  -1  -5   4 1049.03   18.92
  -1  -5   4  937.00   16.95
  -1  -5   4 1128.25   19.30
  -1  -5   3 1678.78   26.10
  -1  -5   3 1593.42   26.88
  -1  -5   3 1918.18   29.72
  -1  -5   3 1787.76   29.98
  -1  -5   3 1425.58   27.75
  -1  -5   3 1658.00   26.16
  -1  -5   3 1786.60   27.99
  -1  -5   3 1573.45   25.48
  -1  -5   3 1596.41   26.46
  -1  -5   3 1591.73   26.77
  -1  -5   2 1080.13   17.89
  -1  -5   2 1080.82   17.78
  -1  -5   2 1127.09   19.60
  -1  -5   2 1064.88   18.73
  -1  -5   2 1054.92   18.87
  -1  -5   2 1109.72   18.32
  -1  -5   2 1181.83   22.86
  -1  -5   2 1223.89   21.66
  -1  -5   2 1025.38   19.97
  -1  -5   2 1114.07   19.77
  -1  -5   1 1058.78   16.56
  -1  -5   1  929.35   16.97
  -1  -5   1 1074.08   19.10
  -1  -5   1  981.62   20.16
  -1  -5   1 1130.72   22.67
  -1  -5   1 1059.52   18.37
  -1  -5   1 1015.36   16.81
  -1  -5   1 1002.34   17.75
  -1  -5   1 1026.66   17.79
  -1  -5   0  257.89    5.89
  -1  -5   0  273.08    6.86
  -1  -5   0  263.63    5.50
  -1  -5   0  238.92    5.67
  -1  -5   0  291.74   10.03
  -1  -5   0  219.03    7.93
  -1  -5   0  272.93    7.64
  -1  -5   0  254.47    6.51
  -1  -5   0  249.53    6.13
  -1  -5  -1   96.66    2.81
  -1  -5  -1   93.28    3.66
  -1  -5  -1   90.84    3.21
  -1  -5  -1   81.63    3.10
  -1  -5  -1   88.50    3.38
  -1  -5  -1   72.22    4.59
  -1  -5  -1   95.97    4.49
  -1  -5  -1  102.74    5.83
  -1  -5  -2  699.72   12.79
  -1  -5  -2  698.71   13.11
  -1  -5  -2  492.46   14.61
  -1  -5  -2  584.73   16.47
  -1  -5  -2  778.35   15.27
  -1  -5  -2  737.19   13.52
  -1  -5  -2  857.88   18.22
  -1  -5  -3 1280.93   21.39
  -1  -5  -3 1231.41   21.59
  -1  -5  -3 1158.91   24.36
  -1  -5  -3 1264.66   26.20
  -1  -5  -3 1201.27   20.52
  -1  -5  -3 1279.51   21.83
  -1  -5  -4 1139.76   19.90
  -1  -5  -4 1124.29   23.13
  -1  -5  -4 1018.23   18.77
  -1  -5  -4  985.38   18.34
  -1  -5  -4  961.66   17.44
  -1  -5  -4 1107.78   21.31
  -1  -5  -4 1041.39   18.76
  -1  -5  -5 1262.61   22.41
  -1  -5  -5 1166.67   21.14
  -1  -5  -5 1453.53   26.91
  -1  -5  -5 1446.80   24.59
  -1  -5  -5 1259.82   22.46
  -1  -5  -6  704.85   15.00
  -1  -5  -6  690.80   13.97
  -1  -5  -6  839.94   18.18
  -1  -5  -6  820.56   34.37
  -1  -5  -7  287.44   19.84
  -1  -5  -7  265.18    7.78
  -1  -5  -8   -0.70    3.83
  -1  -5  -8    0.54    1.30
  -1  -5  -8    1.52    1.44
  -1  -5  -8    1.74    1.60
   1   5   8    0.91    0.87
  -1  -5  -9   29.19    2.45
   1   5   9   29.78    2.24
  -1  -5  -9   34.70    2.96
  -1  -5 -10   76.30    4.02
  -1  -5 -11   64.21    3.29
  -1  -5 -11   58.52    3.07
  -1  -5 -11   59.49    2.73
   1   5  11   54.40    2.59
  -1  -5 -12   52.28    2.49
  -1  -5 -12   51.21    2.18
   1   5  12   53.71    2.23
  -1  -5 -13    1.26    0.48
  -1  -5 -13    1.45    0.56
   1   5  13    1.83    0.48
  -1  -6  13  366.64    6.82
  -1  -6  13  363.68    6.88
  -1  -6  13  352.01    6.72
  -1  -6  12  795.46   14.06
  -1  -6  12  887.71   13.95
  -1  -6  12  837.72   13.65
  -1  -6  12  717.05   14.07
  -1  -6  12  749.83   14.44
  -1  -6  11  490.88    9.39
  -1  -6  11  373.72    8.28
  -1  -6  11  412.86    9.86
  -1  -6  11  452.56    9.65
  -1  -6  11  399.38   10.30
  -1  -6  10  319.70   10.19
  -1  -6  10  386.94    8.60
  -1  -6  10  355.34    9.64
  -1  -6  10  383.32    9.17
  -1  -6  10  280.44    7.37
  -1  -6   9   34.13    3.35
  -1  -6   9   31.83    2.42
  -1  -6   8   73.39    3.81
  -1  -6   8  105.22    5.00
  -1  -6   8   95.27    5.65
  -1  -6   8   78.63    5.73
  -1  -6   8   78.33    4.73
  -1  -6   7  373.85   12.30
  -1  -6   7  399.30   12.26
  -1  -6   6  935.69   20.05
  -1  -6   6  962.15   19.63
  -1  -6   6  972.04   22.05
  -1  -6   6  948.58   18.56
  -1  -6   5  953.94   17.84
  -1  -6   5  951.06   20.56
  -1  -6   5  946.36   18.61
  -1  -6   5  929.83   19.15
  -1  -6   5 1001.06   18.85
  -1  -6   4  672.36   14.28
  -1  -6   4  679.60   15.26
  -1  -6   4  687.37   14.74
  -1  -6   4  711.59   14.37
  -1  -6   4  757.03   15.87
  -1  -6   4  680.73   14.13
  -1  -6   4  763.34   13.79
  -1  -6   4  674.07   13.54
  -1  -6   3  169.43    6.41
  -1  -6   3  169.57    6.07
  -1  -6   3  162.95    5.69
  -1  -6   3  167.14    5.94
  -1  -6   3  174.58    6.96
  -1  -6   3  165.21    5.43
  -1  -6   3  182.17    5.16
  -1  -6   3  152.16    4.87
  -1  -6   2    4.26    1.92
  -1  -6   2    5.27    1.35
  -1  -6   2    4.36    1.34
  -1  -6   2    4.10    0.95
  -1  -6   2    5.07    1.09
  -1  -6   2    4.28    1.06
  -1  -6   2    4.34    1.78
  -1  -6   1   14.10    1.53
  -1  -6   1   14.19    1.51
  -1  -6   1   13.15    2.52
  -1  -6   1   14.58    1.84
  -1  -6   1   15.03    1.81
  -1  -6   1   11.21    2.11
  -1  -6   1   11.17    1.70
  -1  -6   1   13.54    1.35
  -1  -6   0  312.65    8.34
  -1  -6   0  323.92    8.51
  -1  -6   0  311.29    8.66
  -1  -6   0  320.77    7.61
  -1  -6   0  342.62    9.69
  -1  -6  -1  362.78    9.00
  -1  -6  -1  385.53   10.42
  -1  -6  -1  210.21    9.32
  -1  -6  -1  334.43    8.14
  -1  -6  -1  330.94    7.69
  -1  -6  -1  350.92    8.00
  -1  -6  -1  243.39    9.85
  -1  -6  -2  175.60    6.06
  -1  -6  -2  191.34    7.05
  -1  -6  -2  126.17    7.18
  -1  -6  -2  163.88    5.06
  -1  -6  -2  159.33    5.41
  -1  -6  -2  161.40    5.21
  -1  -6  -2  172.31    5.37
  -1  -6  -2  122.55    6.88
  -1  -6  -3   14.64    2.84
  -1  -6  -3   12.43    1.72
  -1  -6  -3   12.60    1.84
  -1  -6  -3   11.21    2.91
  -1  -6  -3   11.44    1.57
  -1  -6  -3   13.72    1.60
  -1  -6  -3   12.97    1.61
  -1  -6  -3   16.27    2.37
  -1  -6  -4   26.24    2.35
  -1  -6  -4   26.25    2.27
  -1  -6  -4   27.95    2.50
  -1  -6  -5   25.93    2.49
  -1  -6  -5   25.32    2.36
  -1  -6  -6   11.51    1.94
  -1  -6  -6   12.40    1.86
  -1  -6  -6   12.69    1.86
  -1  -6  -6   14.70    2.80
  -1  -6  -7    1.45    1.38
  -1  -6  -7    2.13    1.74
  -1  -6  -7    6.66    1.61
  -1  -6  -7    3.83    1.30
  -1  -6  -8   72.81    4.15
  -1  -6  -8   75.61    4.33
  -1  -6  -9  182.94    5.46
  -1  -6  -9  199.15    6.40
  -1  -6  -9  180.32    5.98
  -1  -6 -10  239.24    5.86
  -1  -6 -10  230.25    6.36
  -1  -6 -11  258.33    6.04
  -1  -6 -11  269.19    5.66
  -1  -6 -11  262.64    6.23
  -1  -6 -12   50.06    1.88
  -1  -6 -12   55.63    1.97
  -1  -7  12   25.26    1.22
  -1  -7  12   24.93    1.26
  -1  -7  11   20.27    1.71
  -1  -7  11   22.65    1.68
  -1  -7  11   22.24    1.47
  -1  -7  10   14.35    1.71
  -1  -7  10   12.12    1.82
  -1  -7  10   14.80    1.36
  -1  -7   9   70.77    3.86
  -1  -7   9   63.63    4.25
  -1  -7   9   64.24    2.93
  -1  -7   8   77.42    4.55
  -1  -7   8   66.96    4.91
  -1  -7   8   60.83    3.87
  -1  -7   8   51.78    2.91
  -1  -7   7    2.56    1.14
  -1  -7   6   13.68    1.69
  -1  -7   5   47.87    2.72
  -1  -7   5   38.85    3.34
  -1  -7   5   39.85    3.22
  -1  -7   5   42.97    4.37
  -1  -7   5   51.29    4.69
  -1  -7   5   38.04    2.90
  -1  -7   4   12.28    1.53
  -1  -7   4   10.53    1.80
  -1  -7   4    8.84    1.74
  -1  -7   4   11.97    2.94
  -1  -7   4   10.98    2.76
  -1  -7   4   11.30    2.09
  -1  -7   3   36.12    2.93
  -1  -7   3   37.48    3.25
  -1  -7   3   47.78    2.52
  -1  -7   3   41.11    2.98
  -1  -7   3   37.06    2.72
  -1  -7   3   35.39    3.33
  -1  -7   3   35.21    4.23
  -1  -7   2   97.31    4.67
  -1  -7   2   98.55    4.63
  -1  -7   2   93.85    5.46
  -1  -7   2   96.51    5.07
  -1  -7   2  100.37    4.31
  -1  -7   1  339.84    8.63
  -1  -7   1  344.72    9.33
  -1  -7   1  330.58    9.29
  -1  -7   1  339.83    8.28
  -1  -7   1  345.62    9.87
  -1  -7   0 1087.14   19.53
  -1  -7   0 1077.75   20.62
  -1  -7   0 1122.89   20.76
  -1  -7   0 1084.04   19.22
  -1  -7   0 1151.79   21.78
  -1  -7  -1  298.88    7.89
  -1  -7  -1  300.90    7.65
  -1  -7  -1  295.20    8.59
  -1  -7  -1  310.56    8.83
  -1  -7  -1  294.79    7.72
  -1  -7  -1  320.49    9.47
  -1  -7  -2   31.43    2.35
  -1  -7  -2   29.02    2.73
  -1  -7  -2   32.52    2.76
  -1  -7  -2   29.11    2.30
  -1  -7  -2   33.12    3.06
  -1  -7  -2   22.83    3.40
  -1  -7  -3   10.72    1.59
  -1  -7  -3   10.57    1.80
  -1  -7  -3    9.34    1.52
  -1  -7  -3    8.19    2.58
  -1  -7  -3    9.13    2.40
  -1  -7  -3    9.15    1.55
  -1  -7  -4   49.64    3.01
  -1  -7  -4   45.66    2.98
  -1  -7  -4   58.24    4.10
  -1  -7  -4   55.72    3.16
  -1  -7  -4   50.10    4.13
  -1  -7  -5  246.34    7.68
  -1  -7  -5  223.40    6.78
  -1  -7  -6  656.70   13.55
  -1  -7  -6  654.43   13.65
  -1  -7  -6  624.50   13.80
  -1  -7  -7  513.29   11.11
  -1  -7  -7  520.02   11.55
  -1  -7  -7  542.75   11.37
  -1  -7  -8  369.39    8.69
  -1  -7  -8  371.21    8.37
  -1  -7  -9  160.92    4.63
  -1  -7  -9  154.62    4.34
  -1  -7  -9  158.18    4.44
  -1  -7 -10    8.66    0.94
  -1  -7 -10    8.26    0.93
  -1  -8   9  382.62    8.18
  -1  -8   9  390.95    7.85
  -1  -8   8  202.13    6.61
  -1  -8   8  219.82    5.97
  -1  -8   8  168.24    4.90
  -1  -8   8  168.78    4.44
  -1  -8   7  147.46    5.23
  -1  -8   7  131.09    6.09
  -1  -8   7  111.91    3.52
  -1  -8   7   88.10    3.30
  -1  -8   7  113.70    4.76
  -1  -8   6    2.30    2.05
  -1  -8   6    1.40    1.37
  -1  -8   6    1.38    0.84
  -1  -8   6    1.40    0.78
  -1  -8   5  101.94    3.37
  -1  -8   5   95.09    4.63
  -1  -8   5   95.57    5.88
  -1  -8   5  103.90    5.22
  -1  -8   4  200.55    6.85
  -1  -8   4  195.53    7.07
  -1  -8   4  192.44    7.51
  -1  -8   4  208.74    8.85
  -1  -8   3  770.58   16.35
  -1  -8   3  795.14   15.88
  -1  -8   2  779.67   14.80
  -1  -8   2  734.99   15.67
  -1  -8   2  732.49   16.32
  -1  -8   2  765.79   15.51
  -1  -8   1  557.84   11.26
  -1  -8   1  577.99   15.88
  -1  -8   1  520.96   12.10
  -1  -8   1  544.07   13.01
  -1  -8   1  546.46   12.09
  -1  -8   0  221.59    6.51
  -1  -8   0  247.60    6.63
  -1  -8   0  250.75    8.12
  -1  -8   0  247.74    7.37
  -1  -8   0  239.43    7.45
  -1  -8  -1   10.90    1.48
  -1  -8  -1    8.51    2.13
  -1  -8  -1   12.88    1.76
  -1  -8  -1   10.93    2.13
  -1  -8  -1    9.76    1.71
  -1  -8  -1   11.78    1.84
  -1  -8  -2   30.79    2.22
  -1  -8  -2   28.63    3.05
  -1  -8  -2   36.77    2.50
  -1  -8  -2   32.52    2.72
  -1  -8  -2   33.58    2.33
  -1  -8  -3  292.18    7.57
  -1  -8  -3  331.98    9.24
  -1  -8  -3  317.06    8.61
  -1  -8  -3  359.27    8.26
  -1  -8  -3  325.91    7.93
  -1  -8  -4  431.21   10.05
  -1  -8  -4  457.06    9.58
  -1  -8  -4  426.43    9.34
  -1  -8  -5  430.26    9.14
  -1  -8  -5  418.86    9.11
  -1  -8  -6  265.19    6.45
  -1  -8  -6  265.47    6.38
  -1  -8  -7   48.54    2.20
  -1  -8  -8   14.84    1.04
  -1  -9   6  241.96    6.25
  -1  -9   5  212.01    5.98
  -1  -9   5  229.68    6.91
  -1  -9   4   97.38    4.43
  -1  -9   4  101.79    4.86
  -1  -9   3   88.07    4.81
  -1  -9   2    0.73    1.18
  -1  -9   2    0.66    1.81
  -1  -9   2    1.16    1.03
  -1  -9   1    0.13    1.17
  -1  -9   1    1.11    1.78
  -1  -9   1    0.62    0.97
  -1  -9   0    2.91    1.28
  -1  -9   0    1.66    1.62
  -1  -9   0    1.65    1.01
  -1  -9  -1    7.26    1.56
  -1  -9  -1    7.70    1.80
  -1  -9  -1    5.60    1.13
  -1  -9  -2    1.06    1.13
  -1  -9  -3    5.25    1.27
  -1  -9  -4    0.06    0.83
   2 -10  -1   28.22    2.24
   2 -10   0   17.11    1.83
   2 -10   1    2.96    1.19
   2  -9  -7  164.28    4.05
   2  -9  -6  293.47    6.21
   2  -9  -6  309.35    6.81
   2  -9  -5  185.09    5.26
   2  -9  -5  215.09    5.70
   2  -9  -4   89.82    4.04
   2  -9  -4   76.45    3.31
   2  -9  -4   69.38    3.29
   2  -9  -4   79.87    3.45
   2  -9  -4   83.01    3.81
   2  -9  -3   11.64    1.53
   2  -9  -3   14.56    2.00
   2  -9  -3   12.66    1.60
   2  -9  -3   12.54    1.61
   2  -9  -2    4.11    1.61
   2  -9  -2    7.77    1.39
   2  -9  -2    9.13    1.49
   2  -9  -1   29.58    2.71
   2  -9  -1   36.41    2.51
   2  -9  -1   34.38    2.54
   2  -9   0  251.56    6.87
   2  -9   0  238.10    6.94
   2  -9   1  274.55    7.72
   2  -9   1  260.73    7.28
   2  -9   2   75.84    3.55
   2  -9   2   67.64    3.44
   2  -9   2   79.15    3.93
   2  -9   3   47.21    3.21
   2  -9   4   36.41    2.88
   2  -9   4   28.18    2.59
   2  -9   5    0.31    1.41
   2  -9   5    0.17    1.13
   2  -9   6    1.14    1.35
   2  -9   6    0.82    0.99
   2  -9   6    1.23    1.19
   2  -9   7   29.49    2.00
   2  -9   8    0.74    0.57
   2  -8  -9   47.53    2.00
   2  -8  -9   55.51    2.06
   2  -8  -8  170.83    4.68
   2  -8  -8  186.69    5.61
   2  -8  -7  137.08    4.56
   2  -8  -7  136.50    4.62
   2  -8  -7  147.66    5.52
   2  -8  -6   38.75    2.75
   2  -8  -6   36.49    2.56
   2  -8  -6   41.88    3.37
   2  -8  -5    5.68    1.69
   2  -8  -5    4.43    1.34
   2  -8  -5    6.04    1.42
   2  -8  -4   76.64    4.70
   2  -8  -4   81.65    4.16
   2  -8  -4   81.50    3.97
   2  -8  -3    1.64    1.81
   2  -8  -2    2.89    1.94
   2  -8  -2    0.21    0.98
   2  -8  -2    0.89    1.11
   2  -8  -2    0.96    1.00
   2  -8  -1   80.77    4.05
   2  -8  -1   84.31    3.92
   2  -8   0    1.79    1.01
   2  -8   0    2.49    1.15
   2  -8   0    4.53    1.24
   2  -8   1   24.56    2.20
   2  -8   1   24.82    2.58
   2  -8   1   25.02    2.32
   2  -8   1   23.62    2.30
   2  -8   2  110.79    4.60
   2  -8   2  114.88    4.96
   2  -8   2  109.70    4.74
   2  -8   2  109.23    4.92
   2  -8   3    1.48    1.39
   2  -8   3    1.53    0.97
   2  -8   3    1.85    1.15
   2  -8   4   81.23    4.42
   2  -8   5  128.26    5.60
   2  -8   5  125.12    5.28
   2  -8   5  126.30    5.55
   2  -8   6  262.43    8.12
   2  -8   6  258.09    8.55
   2  -8   7  471.71    9.73
   2  -8   7  323.50   10.32
  -2   8  -8  282.18    7.50
   2  -8   8  292.17    8.19
  -2   8  -9  137.04    3.78
   2  -8   9  138.16    4.54
   2  -8  10    0.53    0.56
   2  -8  10    0.64    0.56
   2  -7 -11    0.43    0.53
   2  -7 -11    0.67    0.45
   2  -7 -11    0.41    0.45
   2  -7 -10   29.55    2.15
   2  -7 -10   24.56    1.58
   2  -7 -10   25.28    1.74
   2  -7 -10   27.33    1.69
   2  -7  -9   64.89    3.52
   2  -7  -9   55.82    2.90
   2  -7  -9   60.46    2.77
   2  -7  -9   67.69    3.04
   2  -7  -8   11.97    1.42
   2  -7  -8   15.72    2.29
   2  -7  -8   11.60    1.70
   2  -7  -8   16.81    1.82
   2  -7  -8   16.17    1.79
   2  -7  -7   62.23    3.72
   2  -7  -6   10.07    1.69
   2  -7  -6   12.69    2.32
   2  -7  -6   14.05    1.92
   2  -7  -5  216.75   21.08
   2  -7  -5  198.04    6.31
   2  -7  -5  234.09    8.46
   2  -7  -5  227.77    7.02
   2  -7  -4  365.16   27.04
   2  -7  -4  327.78    8.39
   2  -7  -4  366.97    9.18
   2  -7  -4  318.29   10.82
   2  -7  -3 1025.75   44.61
   2  -7  -3  979.03   18.48
   2  -7  -2  345.25   24.71
   2  -7  -2  318.33   19.26
   2  -7  -2  316.73    8.38
   2  -7  -2  303.35    8.44
   2  -7  -1  397.59    9.21
   2  -7  -1  410.18    9.62
   2  -7  -1  412.94   21.71
   2  -7  -1  398.71    9.73
   2  -7   0  217.40    6.79
   2  -7   0  222.63   15.60
   2  -7   0  204.19    6.42
   2  -7   0  210.08    6.30
   2  -7   0  205.13    6.49
   2  -7   0  184.78    7.43
   2  -7   1   38.26    2.99
   2  -7   1   32.20    6.06
   2  -7   1   35.45    2.59
   2  -7   1   37.54    3.17
   2  -7   1   35.01    2.47
   2  -7   2  160.89    5.63
   2  -7   2  162.67    5.52
   2  -7   2  171.85    6.20
   2  -7   3  838.41   16.41
   2  -7   3  835.06   16.28
   2  -7   4  648.66   13.86
   2  -7   4  673.38   14.01
   2  -7   5  270.38    8.71
   2  -7   5  260.94    7.83
   2  -7   6  287.83    9.08
   2  -7   6  292.75    8.97
   2  -7   7   55.27    3.44
   2  -7   7   48.49    3.77
   2  -7   8    4.00    1.34
   2  -7   8    5.56    1.36
   2  -7   9  240.59    6.12
  -2   7  -9  162.76    5.96
  -2   7 -10  283.05    6.70
   2  -7  10  268.71    7.03
   2  -7  11  111.14    3.37
  -2   7 -11  123.57    3.27
   2  -7  12   71.48    2.13
   2  -7  12   81.95    2.65
   2  -6 -13   99.69    2.80
   2  -6 -13  100.00    2.75
   2  -6 -12  218.52    5.48
   2  -6 -11  133.15    4.66
   2  -6 -11  130.85    4.03
   2  -6 -10  200.36    6.30
   2  -6 -10  189.86    6.30
   2  -6 -10  203.78    5.80
   2  -6  -9    5.54    1.65
   2  -6  -9    2.59    1.45
   2  -6  -8  448.01   10.56
   2  -6  -8  462.79   28.79
   2  -6  -8  392.08   10.46
   2  -6  -8  413.90   10.26
  -2   6   7  365.45   18.66
   2  -6  -7  393.49   27.24
   2  -6  -7  400.07    9.91
   2  -6  -7  371.54    9.86
   2  -6  -6  656.73   13.81
   2  -6  -6  635.90   34.18
   2  -6  -6  633.57   13.74
   2  -6  -5  663.57   13.50
   2  -6  -5  674.27   16.25
   2  -6  -5  692.23   33.90
   2  -6  -5  625.89   13.20
   2  -6  -4  685.33   17.51
   2  -6  -4  747.34   28.39
   2  -6  -4  733.71   14.37
   2  -6  -3  636.57   24.78
   2  -6  -3  593.64   11.54
   2  -6  -3  641.61   11.97
   2  -6  -2  111.28    3.97
   2  -6  -2  113.39    9.99
   2  -6  -2  121.43    4.16
   2  -6  -2  114.50    4.16
   2  -6  -1  237.57    6.39
   2  -6  -1  248.66   14.52
   2  -6  -1  229.79    6.02
   2  -6  -1  235.23    6.31
   2  -6   0  311.43    9.56
   2  -6   0  351.35    8.64
   2  -6   0  335.46    7.72
   2  -6   0  337.69    8.09
   2  -6   0  343.36    8.04
   2  -6   0  369.25   17.58
   2  -6   1  575.27   11.64
   2  -6   1  583.69   12.70
   2  -6   1  585.79   13.21
   2  -6   1  563.95   11.21
   2  -6   1  563.89   11.61
   2  -6   1  580.63   11.45
   2  -6   1  616.91   23.19
   2  -6   2  289.78    7.36
   2  -6   2  280.08    8.41
   2  -6   2  294.47    7.28
   2  -6   2  288.90    7.13
   2  -6   3   22.74    1.90
   2  -6   3   24.64    2.03
   2  -6   3   25.57    1.99
   2  -6   3   30.58    2.34
   2  -6   3   21.61    2.56
   2  -6   4    1.04    0.86
   2  -6   4    0.47    1.10
   2  -6   4    1.01    0.88
   2  -6   4    3.32    1.24
   2  -6   4    1.04    1.48
   2  -6   4    1.96    0.96
   2  -6   5   11.21    1.81
   2  -6   5    7.95    1.92
   2  -6   5   10.46    1.80
   2  -6   5    8.16    1.47
   2  -6   5    7.54    1.59
   2  -6   6   15.97    2.19
   2  -6   6   18.08    2.26
   2  -6   6   21.24    2.46
   2  -6   6   18.15    2.36
   2  -6   7    6.14    1.84
   2  -6   7    7.21    1.83
   2  -6   8   10.88    1.71
   2  -6   8   12.54    1.96
   2  -6   8   10.89    2.32
   2  -6   9  276.09    6.99
   2  -6   9  181.82    7.92
  -2   6  -9  176.87    6.89
   2  -6   9  255.29    7.35
   2  -6  10  388.32   10.25
   2  -6  10  580.96   11.38
   2  -6  11  118.07    4.13
  -2   6 -11   88.83    3.64
   2  -6  12   23.86    1.86
  -2   6 -12   20.26    1.45
   2  -6  13    3.31    0.69
   2  -6  13    2.96    0.72
   2  -6  14   27.26    1.12
   2  -6  14   29.13    1.23
   2  -5 -14  257.66    5.62
   2  -5 -13  102.15    3.75
   2  -5 -12   32.02    2.46
  -2   5  12   29.11    1.73
  -2   5  11    0.59    0.82
   2  -5 -11    1.54    1.06
  -2   5  10   81.09    4.02
   2  -5 -10   84.37    4.20
   2  -5 -10  112.31    5.01
  -2   5  10  110.73    4.54
   2  -5 -10  108.28    5.01
   2  -5  -9  136.88   15.29
   2  -5  -9  154.65    6.16
  -2   5   9  143.58    5.43
   2  -5  -9  140.67    5.95
  -2   5   8  208.04    6.79
   2  -5  -8  253.09    7.67
   2  -5  -8  216.27   19.00
   2  -5  -8  231.09    7.63
   2  -5  -8  231.23    7.66
  -2   5   7   70.85    3.66
   2  -5  -7   82.22    3.81
  -2   5   7   86.37    8.79
   2  -5  -7  105.17    5.01
   2  -5  -7   94.27   12.50
   2  -5  -7   82.62    4.38
   2  -5  -7   80.78    4.14
  -2   5   6   22.22    1.93
   2  -5  -6   25.97    2.21
   2  -5  -6   34.05    3.16
   2  -5  -6   25.57    2.58
   2  -5  -6   30.87    7.21
   2  -5  -6   26.09    2.33
   2  -5  -5   56.02    3.01
   2  -5  -5   43.21    6.16
  -2   5   5   47.96    2.51
   2  -5  -5   57.20    4.09
   2  -5  -4   45.05    3.76
   2  -5  -4   49.23    2.66
   2  -5  -4   47.59    2.46
   2  -5  -4   39.92    5.53
   2  -5  -3   42.20    5.40
   2  -5  -3   48.45    2.44
   2  -5  -3   44.72    2.27
   2  -5  -2   14.00    3.27
   2  -5  -2   11.69    2.22
   2  -5  -2   13.46    1.31
   2  -5  -2   14.34    1.31
   2  -5  -1  152.37    9.51
   2  -5  -1  151.53    9.46
   2  -5  -1  147.54    4.42
   2  -5   0  167.48   10.26
   2  -5   0  165.73    5.17
   2  -5   0  155.53    5.81
   2  -5   1   18.62    3.90
   2  -5   1   16.61    1.98
   2  -5   1   17.20    1.96
   2  -5   1   17.61    1.42
   2  -5   1   18.02    1.47
   2  -5   2  295.58   15.10
   2  -5   2  276.31    6.48
   2  -5   2  271.58    6.37
   2  -5   2  278.02    8.09
   2  -5   3   41.20    2.23
   2  -5   3   36.84    3.19
   2  -5   3   47.74    2.56
   2  -5   3   47.00    6.65
   2  -5   3   53.29    2.89
   2  -5   3   40.81    2.21
   2  -5   3   48.79    2.39
   2  -5   4  260.92    6.57
   2  -5   4  271.49    6.78
   2  -5   4  280.15    6.84
   2  -5   5  638.75   12.76
   2  -5   5  738.78   15.55
   2  -5   5  714.13   13.51
   2  -5   5  627.30   13.08
   2  -5   6 1226.44   21.87
   2  -5   6 1232.20   21.69
   2  -5   7  604.77   14.58
   2  -5   7  582.59   13.95
   2  -5   7  626.04   14.57
   2  -5   8  433.09    9.81
   2  -5   8  277.60    9.66
   2  -5   8  279.33    9.65
   2  -5   8  373.06    9.69
   2  -5   8  406.32   10.72
  -2   5  -9  718.98   16.08
   2  -5   9  750.19   17.70
   2  -5  10   13.10    1.50
   2  -5  10   12.34    1.49
   2  -5  10   18.12    2.27
  -2   5 -10   12.04    2.07
   2  -5  11   89.60    4.15
   2  -5  12  274.89    7.65
  -2   5 -12  278.85    6.98
   2  -5  13  415.29    8.97
  -2   5 -13  380.86    7.85
   2  -5  14  179.40    4.32
   2  -5  14  186.65    4.39
   2  -5  15  280.65    5.11
   2  -4 -15   28.88    1.67
   2  -4 -14   31.84    2.03
   2  -4 -14   37.27    2.30
   2  -4 -14   35.78    2.16
   2  -4 -13    2.14    1.32
   2  -4 -13    2.29    1.17
   2  -4 -13    1.24    1.29
  -2   4  12    5.88    1.13
  -2   4  12    4.88    1.22
   2  -4 -12    7.66    1.72
   2  -4 -12    6.95    1.58
  -2   4  11   15.87    3.40
  -2   4  11   12.08    1.61
   2  -4 -11   12.89    1.99
   2  -4 -11   14.07    5.06
  -2   4  11   12.00    1.69
   2  -4 -11   10.89    2.07
   2  -4 -11   10.78    2.22
  -2   4  10  235.23    7.33
  -2   4  10  252.20   13.16
   2  -4 -10  246.54    8.00
   2  -4 -10  247.50    7.76
   2  -4 -10  250.16   18.55
  -2   4   9  627.98   13.52
   2  -4  -9  637.71   31.93
   2  -4  -9  639.81   13.91
  -2   4   8  280.34    7.95
  -2   4   8  285.40   14.09
  -2   4   8  269.37    8.12
   2  -4  -8  284.71   19.97
   2  -4  -8  293.26    8.50
   2  -4  -8  292.82    8.43
  -2   4   7   55.11    3.13
  -2   4   7   62.44    7.07
   2  -4  -7   57.44    3.44
   2  -4  -7   57.05    3.39
  -2   4   7   47.67    2.99
   2  -4  -7   60.28    9.05
   2  -4  -6   13.72    1.76
   2  -4  -6   14.31    1.94
   2  -4  -6   15.46    3.65
  -2   4   6   12.51    1.52
   2  -4  -6   16.36    3.13
   2  -4  -6   13.61    4.64
  -2   4   6   17.29    1.69
   2  -4  -5  286.59    7.04
   2  -4  -5  270.71   12.94
   2  -4  -4  761.07   21.74
  -2   4   3 2971.24   42.94
   2  -4  -3 3004.71   54.53
   2  -4  -2 3039.83   50.88
   2  -4  -2 2817.88   41.48
   2  -4  -1 1553.32   31.81
   2  -4  -1 1521.79   23.97
   2  -4   0  858.11   21.67
   2  -4   0  853.28   15.13
   2  -4   1   29.59    3.87
   2  -4   1   22.22    2.10
   2  -4   2  655.37   11.55
   2  -4   2  511.77   11.89
   2  -4   3 1068.49   27.56
   2  -4   3 1087.89   16.15
   2  -4   4 2168.87   30.79
   2  -4   4 2097.89   31.99
   2  -4   4 2155.41   47.09
   2  -4   5 1067.04   19.08
   2  -4   5  926.22   17.58
   2  -4   6 1020.36   18.93
   2  -4   6 1039.53   19.20
   2  -4   7   26.66    2.32
   2  -4   7   24.44    2.44
   2  -4   7   23.45    2.45
   2  -4   7   19.73    2.48
   2  -4   8   41.77    2.83
   2  -4   8   45.79    2.92
   2  -4   8   41.77    2.85
   2  -4   8   31.96    3.18
   2  -4   8   28.59    2.94
   2  -4   8   29.08    2.84
   2  -4   9   75.42    3.87
   2  -4   9   49.66    4.21
   2  -4   9   81.40    3.83
   2  -4   9   77.01    3.64
  -2   4  -9   51.85    3.89
   2  -4  10  262.18   14.15
   2  -4  10  264.14    7.50
   2  -4  11  213.26   12.37
   2  -4  11  204.33    6.30
   2  -4  12   70.16    3.35
   2  -4  12   89.15    4.04
   2  -4  13   24.49    1.95
   2  -4  13   27.93    1.87
  -2   4 -13   21.38    1.67
   2  -4  14    2.47    0.75
  -2   4 -14    2.06    0.64
   2  -4  14    1.94    0.62
   2  -4  14    2.68    0.77
   2  -4  14    1.84    0.67
   2  -4  15    3.87    0.64
   2  -4  15    2.30    0.48
   2  -3 -16   16.62    1.19
   2  -3 -15    7.30    1.21
  -2   3  15    8.03    0.80
   2  -3 -15    7.94    1.20
   2  -3 -15    9.71    1.34
   2  -3 -14  168.83    5.09
   2  -3 -14  177.68    5.48
   2  -3 -14  175.83    5.54
  -2   3  13  319.61    7.45
   2  -3 -13  368.82    9.18
   2  -3 -12  474.71   11.49
   2  -3 -12  474.82   11.46
  -2   3  12  497.38   10.92
  -2   3  12  441.43   15.75
   2  -3 -12  444.93   21.61
  -2   3  12  415.16    9.70
   2  -3 -12  483.07   11.08
  -2   3  11  946.41   17.90
  -2   3  11  906.08   25.19
   2  -3 -11  935.24   18.09
   2  -3 -11  934.10   18.54
   2  -3 -10  397.86   17.23
   2  -3 -10  508.86   25.22
  -2   3  10  432.61   10.93
  -2   3  10  570.64   19.38
   2  -3 -10  495.03   11.86
  -2   3  10  524.17   11.62
   2  -3  -9    7.77    4.81
   2  -3  -9    9.35    1.92
  -2   3   9    9.32    1.64
  -2   3   9   10.62    3.50
   2  -3  -9    9.18    2.97
   2  -3  -8  234.39   12.31
  -2   3   8  245.01    7.56
   2  -3  -8  276.71   18.04
  -2   3   8  317.20   13.55
   2  -3  -8  288.06    7.95
  -2   3   8  273.92    7.65
   2  -3  -7 1401.56   33.79
  -2   3   7 1484.79   25.54
   2  -3  -7 1638.28   43.27
  -2   3   7 1742.87   38.12
   2  -3  -7 1619.80   25.86
  -2   3   7 1511.51   25.65
   2  -3  -6 1148.87   29.37
  -2   3   6 1238.28   20.56
   2  -3  -5 1805.88   35.06
  -2   3   4 1087.50   16.98
   2  -3  -4 1098.38   24.62
   2  -3  -3  993.00   20.93
   2  -3  -2   20.58    2.57
   2  -3  -1 1028.00   21.10
   2  -3   0  482.07   13.21
   2  -3   1  401.05   12.28
   2  -3   2   24.06    3.34
   2  -3   2   14.68    1.84
   2  -3   3    0.91    0.78
   2  -3   3    1.07    1.86
   2  -3   3    0.51    1.37
   2  -3   4   60.31    3.18
   2  -3   4   73.98    2.83
   2  -3   5  164.70    4.90
   2  -3   5  171.34   10.67
   2  -3   5  180.97    5.57
   2  -3   6   19.51    1.97
  -2   3  -6   16.76    1.63
   2  -3   6   15.41    1.57
   2  -3   6   18.81    3.64
   2  -3   7   17.21    2.20
   2  -3   7   23.10    2.06
  -2   3  -7   13.40    1.64
   2  -3   7   20.00    1.87
   2  -3   7   14.41    3.53
   2  -3   7   13.21    2.04
   2  -3   8   86.94    4.72
   2  -3   8   67.71    7.49
   2  -3   8  133.84    4.58
  -2   3  -8   64.12    3.70
  -2   3  -8   90.89    4.75
   2  -3   8   95.49    5.16
   2  -3   8  138.94    4.62
   2  -3   8   87.80    4.85
  -2   3  -9  368.77   10.53
   2  -3   9  381.72   10.49
   2  -3   9  487.04    9.73
  -2   3  -9  300.56    9.45
   2  -3   9  354.68   18.04
   2  -3   9  546.74   10.28
   2  -3  10  505.88   11.57
  -2   3 -10  501.12   11.87
  -2   3 -11  614.17   13.27
   2  -3  11  618.08   12.80
   2  -3  12   52.57    3.16
   2  -3  12   57.00    2.95
   2  -3  12   63.82    3.38
  -2   3 -12   56.39    3.13
  -2   3 -12   59.37    3.19
  -2   3 -13    2.43    0.95
   2  -3  13    1.46    0.71
   2  -3  14   49.22    2.32
   2  -3  14   49.12    2.46
  -2   3 -14   49.74    2.30
  -2   3 -14   44.79    2.19
   2  -3  15  218.28    4.91
   2  -3  15  213.02    4.95
   2  -3  16  448.10    7.23
  -2   3 -16  420.25    7.13
   2  -2 -16  284.89    6.14
   2  -2 -16  270.21    5.89
  -2   2  16  289.30    5.47
   2  -2 -16  273.64    5.61
   2  -2 -15  394.66    8.65
   2  -2 -15  398.03    8.48
   2  -2 -15  373.95    8.03
   2  -2 -14  454.84   10.39
   2  -2 -14  444.16    9.77
   2  -2 -14  456.78   10.15
  -2   2  13   94.14    3.94
   2  -2 -13   83.98    4.21
   2  -2 -13   89.93    4.35
  -2   2  12    3.09    1.14
   2  -2 -12   -0.18    2.08
   2  -2 -12    1.78    1.47
   2  -2 -12    4.62    3.31
  -2   2  12    1.79    1.84
  -2   2  11   46.41    5.20
   2  -2 -11   39.46    3.20
   2  -2 -11   42.08    6.94
  -2   2  11   48.78    3.07
  -2   2  11   44.25    2.83
   2  -2 -11   31.97    5.11
  -2   2  10  122.00    4.47
  -2   2  10  156.76    9.30
  -2   2  10  150.46    5.55
   2  -2 -10  150.36   12.56
   2  -2 -10  147.21    5.89
  -2   2   9   45.64    2.74
  -2   2   9   66.63    6.27
  -2   2   9   44.80    3.06
   2  -2  -9   52.03    8.05
  -2   2   9   65.65    3.43
   2  -2  -9   47.29    3.33
  -2   2   8  124.03    8.46
  -2   2   8  104.28    4.57
   2  -2  -8   86.75    9.31
  -2   2   8  126.98    4.69
   2  -2  -8   96.12    4.43
  -2   2   7  187.37    5.74
   2  -2  -7  160.38   11.09
  -2   2   6   59.91    5.86
  -2   2   6   49.43    2.48
  -2   2   6   52.85    3.90
  -2   2   5   31.15    1.49
  -2   2   5   28.15    2.40
  -2   2   5   34.42    4.87
  -2   2   5   34.74    1.83
   2  -2  -5   23.55    3.02
   2  -2  -5   32.62    3.36
   2  -2  -4  184.27    7.20
   2  -2  -4  164.33    6.86
  -2   2   4  169.95    5.13
   2  -2  -3   11.95    1.95
  -2   2   3   25.79    1.57
   2  -2  -2    8.00    1.61
   2  -2  -1  757.33   15.77
  -2   2   1  799.59   12.30
   2  -2   0 3523.97   54.29
   2  -2   1   66.75    4.09
   2  -2   2  273.39    9.22
   2  -2   3  102.24    6.00
   2  -2   3  140.47    6.55
   2  -2   4  182.28    9.08
   2  -2   4  255.43    9.97
  -2   2  -5  549.72   10.46
   2  -2   5  542.10   17.00
   2  -2   6 2470.00   35.97
  -2   2  -6 2291.23   37.17
   2  -2   7 3144.89   42.23
   2  -2   7 3407.71   42.39
   2  -2   8 1452.62   21.68
   2  -2   8 1195.06   23.77
  -2   2  -8 1038.71   22.84
   2  -2   8 1151.50   34.06
  -2   2  -8 1507.16   24.48
   2  -2   9  432.96   11.00
  -2   2  -9  431.39   11.44
  -2   2  -9  455.29   11.07
   2  -2  10  254.57    7.67
   2  -2  10  272.00   15.21
  -2   2 -10  244.61    8.06
  -2   2 -10  258.50    7.68
  -2   2 -11    1.29    1.36
   2  -2  11   -0.23    1.84
  -2   2 -11    1.25    1.32
   2  -2  11    1.87    1.13
   2  -2  12  207.45    6.23
  -2   2 -12  195.02    6.03
   2  -2  12  203.63    6.28
   2  -2  13  395.84    8.79
  -2   2 -13  380.85    8.74
   2  -2  13  406.19    9.52
  -2   2 -14  408.29    8.75
   2  -2  14  407.52    8.15
   2  -2  14  402.77    8.72
   2  -2  14  406.11    8.56
   2  -2  15  260.54    5.67
  -2   2 -15  255.25    5.72
   2  -2  15  248.66    5.76
   2  -2  15  265.03    5.33
   2  -2  16  173.83    3.78
  -2   2 -16  175.18    3.85
   2  -2  16  176.79    3.54
  -2   1  17    0.90    0.32
   2  -1 -17    0.58    0.50
   2  -1 -16   11.65    1.23
   2  -1 -16   13.83    1.31
   2  -1 -16   12.77    1.23
   2  -1 -15   78.25    3.41
   2  -1 -15   83.00    3.35
   2  -1 -14   31.38    2.48
   2  -1 -13  233.64    7.41
   2  -1 -13  252.02    7.60
   2  -1 -12    1.06    1.36
  -2   1  12   -0.10    1.09
  -2   1  12    0.48    0.86
  -2   1  11  261.42    7.80
  -2   1  11  246.39    6.84
  -2   1  11  252.62    7.44
  -2   1  11  243.66   13.14
  -2   1  11  247.07    7.00
   2  -1 -11  239.29    7.64
  -2   1  11  220.33    6.09
  -2   1  11  239.83    6.82
  -2   1  10  497.76   16.63
  -2   1  10  463.46   11.05
  -2   1  10  447.59   10.01
  -2   1  10  465.76   10.80
   2  -1 -10  397.04   19.44
  -2   1  10  383.38    9.22
   2  -1 -10  453.85   11.05
  -2   1  10  460.13   10.30
  -2   1  10  457.37   18.01
  -2   1  10  445.47   10.27
  -2   1   9 1207.72   31.19
   2  -1  -9 1270.34   21.83
  -2   1   9 1195.82   21.73
  -2   1   9 1197.50   20.75
  -2   1   9 1211.55   21.64
  -2   1   9 1228.63   21.13
  -2   1   9 1208.54   21.50
  -2   1   8 1311.73   24.10
  -2   1   8 1480.02   33.65
  -2   1   7  754.64   15.04
   2  -1  -7  770.16   25.17
  -2   1   7  793.07   21.35
  -2   1   6    4.76    1.17
   2  -1  -6    5.56    2.47
  -2   1   6    5.88    2.71
  -2   1   6    5.21    1.81
   2  -1  -5  462.20   12.54
  -2   1   5  481.88   12.81
  -2   1   5  482.18    9.17
   2  -1  -4 1442.33   25.20
  -2   1   4 1426.08   25.10
  -2   1   3 4080.01   64.85
  -2   1   3 3836.16   55.58
   2  -1  -2 7704.85  105.33
  -2   1   2 7420.08  102.52
  -2   1   2 6795.03  112.32
  -2   1   2 7291.05  107.28
  -2   1   2 7053.09  103.53
   2  -1  -1 9590.37  130.75
  -2   1   1 9999.00  130.86
   2  -1   0   74.63    3.46
  -2   1   0   78.15    2.77
   2  -1   1   16.13    1.86
  -2   1  -1   26.31    3.52
   2  -1   2    7.35    1.61
  -2   1  -2    7.79    2.02
   2  -1   3  682.24   16.08
  -2   1  -3  667.74   13.29
   2  -1   4 2929.37   53.71
   2  -1   4 3249.35   53.35
   2  -1   5 2535.85   59.99
  -2   1  -5 3975.31   53.50
  -2   1  -6  298.89    7.34
  -2   1  -6  399.06    9.07
  -2   1  -7    6.59    1.69
   2  -1   7    4.84    2.54
  -2   1  -7    4.22    1.21
   2  -1   8   43.53    3.23
   2  -1   8   46.12    6.14
  -2   1  -8   35.36    3.16
  -2   1  -8   32.72    2.27
  -2   1  -8   43.67    3.03
  -2   1  -9    0.26    1.45
   2  -1   9    0.45    1.78
   2  -1   9    0.90    1.16
  -2   1  -9    1.08    1.29
   2  -1  10   31.62    5.37
  -2   1 -10   29.55    3.03
   2  -1  10   26.71    2.46
  -2   1 -10   28.27    2.49
   2  -1  11  149.46   11.07
  -2   1 -11  153.56    6.36
   2  -1  11  121.53    4.97
  -2   1 -11  127.62    4.87
   2  -1  11  125.85    4.72
   2  -1  12    3.66    1.03
   2  -1  12    4.98    1.24
   2  -1  12    5.99    2.77
  -2   1 -12    4.10    1.62
  -2   1 -12    3.60    1.29
  -2   1 -13   27.29    2.09
  -2   1 -13   33.34    2.66
   2  -1  13   25.03    1.78
   2  -1  13   28.03    2.07
   2  -1  13   27.53    2.07
   2  -1  14    2.17    0.78
   2  -1  14    2.53    0.82
   2  -1  14    1.91    0.62
  -2   1 -14    2.99    1.05
   2  -1  14    5.27    0.90
   2  -1  15    8.58    0.94
   2  -1  15    7.07    0.84
  -2   1 -15    7.62    1.07
   2  -1  15    7.09    0.95
   2  -1  16    1.13    0.42
  -2   1 -16    0.37    0.55
  -2   0  17  134.63    2.94
   2   0 -17  136.47    3.03
   2   0 -16   38.91    1.99
   2   0 -16   34.76    1.73
  -2   0  16   34.03    1.48
   2   0 -15    2.40    1.02
   2   0 -15    2.94    1.03
  -2   0  15    3.36    0.84
   2   0 -14  223.10    6.63
   2   0 -13  741.51   14.46
  -2   0  13  732.19   14.97
  -2   0  13  717.63   14.53
   2   0 -13  670.37   14.42
  -2   0  13  682.70   12.80
  -2   0  12 1061.79   31.12
   2   0 -12 1092.27   20.13
  -2   0  12 1093.83   20.60
  -2   0  12 1040.66   18.66
  -2   0  12 1074.69   20.26
   2   0 -11  469.76   11.90
  -2   0  11  541.98   12.47
  -2   0  11  530.96   11.75
  -2   0  11  465.29   10.30
  -2   0  11  539.15   11.19
  -2   0  11  557.41   12.49
  -2   0  11  532.75   21.08
  -2   0  11  524.16   11.02
   2   0 -11  571.79   12.16
  -2   0  10  302.01    8.08
  -2   0  10  288.97    7.36
  -2   0  10  308.44    7.79
  -2   0  10  282.30    7.44
  -2   0  10  318.04    8.79
  -2   0  10  299.29   15.10
  -2   0  10  309.41    8.69
   2   0 -10  324.14    8.46
  -2   0   9  100.75    3.95
  -2   0   9   99.46    4.52
  -2   0   9  105.03    4.44
  -2   0   9   96.67    8.17
  -2   0   9  111.95    4.27
  -2   0   9   89.03    3.67
  -2   0   9   92.34    4.04
  -2   0   9   97.86    4.44
  -2   0   8  164.20    5.31
  -2   0   8  179.41    5.52
  -2   0   8  163.05   10.10
  -2   0   7 1202.02   21.33
  -2   0   7 1333.74   21.87
  -2   0   6 1245.24   21.37
  -2   0   6 1240.37   21.11
   2   0  -6 1277.72   29.76
   2   0  -5  864.46   19.31
  -2   0   5  841.07   18.88
  -2   0   4  480.13   13.47
  -2   0   4  541.11   13.04
  -2   0   3  102.36    4.53
   2   0  -3  106.39    3.34
  -2   0   3  110.06    3.95
  -2   0   2  644.56   12.94
  -2   0   2  621.30   11.66
   2   0  -1    9.80    1.28
  -2   0   1    7.78    1.21
   2   0   0   37.72    2.19
   2   0   1    6.17    1.15
   2   0   1    3.83    0.99
   2   0   2   73.28    3.60
   2   0   3  540.96   13.05
  -2   0  -4   76.60    6.41
   2   0   4   95.13    5.70
  -2   0  -5    2.55    1.22
  -2   0  -5    2.52    2.84
  -2   0  -5    0.99    1.22
  -2   0  -6    3.74    1.53
  -2   0  -6    3.14    1.31
  -2   0  -7   88.04    3.78
  -2   0  -7   78.74    8.04
  -2   0  -8  171.30    5.60
  -2   0  -8  149.95   11.27
  -2   0  -8  146.92    5.23
   2   0   8  159.84    6.01
  -2   0  -8  144.82    6.20
  -2   0  -9  952.45   17.75
  -2   0  -9  943.05   30.71
   2   0   9  913.49   18.38
  -2   0  -9  979.51   19.91
  -2   0  -9  990.97   17.97
  -2   0 -10  363.11    9.04
  -2   0 -10  388.89    9.20
  -2   0 -10  409.15   11.14
   2   0  10  343.97    9.37
   2   0  11  818.33   27.18
   2   0  11  685.70   14.51
  -2   0 -11  823.23   16.98
  -2   0 -11  709.01   14.20
   2   0  11  682.19   14.35
   2   0  12  623.92   22.85
  -2   0 -12  567.43   11.80
  -2   0 -12  632.52   13.82
   2   0  12  527.54   11.76
   2   0  12  527.79   11.55
  -2   0 -13   43.49    3.10
   2   0  13   39.00    2.32
   2   0  13   43.21    2.58
   2   0  14   36.08    1.98
   2   0  14   41.36    2.27
   2   0  14   40.89    2.30
  -2   0 -15  269.72    6.03
   2   0  15  234.52    5.44
   2   0  15  227.00    4.93
  -2   0 -15  260.88    5.74
  -2   0 -16  268.85    5.12
   2   0  16  245.14    4.74
   2   1 -17   66.12    1.91
  -2  -1  17   67.46    1.73
  -2  -1  16  124.82    3.31
  -2  -1  16  127.90    3.35
  -2  -1  15  233.39    5.90
   2   1 -15  245.97    6.05
  -2  -1  15  250.35    6.19
  -2  -1  14  260.00    6.05
   2   1 -14  275.84    7.16
  -2  -1  13  108.56    4.75
   2   1 -13  101.25    4.42
  -2  -1  13  103.27    3.83
  -2  -1  13  105.63    4.64
  -2  -1  12    0.68    1.82
  -2  -1  12    2.80    1.32
  -2  -1  12    1.80    1.30
  -2  -1  11    4.61    1.56
  -2  -1  11    4.19    1.08
  -2  -1  11    6.40    1.49
  -2  -1  11    5.83    1.55
  -2  -1  11    4.66    2.57
   2   1 -11    4.46    1.44
  -2  -1  10   91.95    4.26
  -2  -1  10  109.99    5.90
  -2  -1  10   98.56    4.60
  -2  -1  10   88.74    4.60
  -2  -1  10   81.85    3.53
  -2  -1  10   97.18    4.62
  -2  -1  10   89.58    8.54
  -2  -1   9   13.78    1.86
  -2  -1   9   10.09    1.45
  -2  -1   9   11.05    1.88
  -2  -1   9   12.60    1.54
  -2  -1   9   13.05    2.47
  -2  -1   9   10.14    1.79
  -2  -1   9   11.98    1.60
  -2  -1   9   10.33    3.15
  -2  -1   8   67.33    3.74
  -2  -1   8   73.59    3.27
  -2  -1   8   61.52    3.21
  -2  -1   8   72.77    3.34
  -2  -1   8   59.55    3.34
  -2  -1   8   60.67    4.39
  -2  -1   8   67.41    6.90
  -2  -1   7   28.62    4.33
  -2  -1   7   32.57    2.28
  -2  -1   7   30.92    2.10
  -2  -1   6  125.08    6.50
  -2  -1   6  231.30    6.14
  -2  -1   6  214.47    5.52
  -2  -1   6  159.86    4.73
  -2  -1   5  401.76   12.80
  -2  -1   5  412.71    8.96
  -2  -1   4  296.46    6.13
  -2  -1   4  297.68    9.86
  -2  -1   3   39.12    2.51
  -2  -1   3   44.29    3.31
  -2  -1   2 1085.29   19.22
  -2  -1   2 1161.31   21.34
  -2  -1   1  559.42   12.22
   2   1   0 1882.59   26.70
   2   1   0 1720.29   27.52
   2   1   1 2654.51   39.15
  -2  -1  -2  847.17   20.08
   2   1   2  806.13   14.85
  -2  -1  -3   18.73    3.73
  -2  -1  -4   50.68    3.01
  -2  -1  -4   41.91    5.75
  -2  -1  -5  435.52    9.90
  -2  -1  -5  448.73    9.38
  -2  -1  -6 1696.25   42.40
  -2  -1  -6 1419.27   25.31
  -2  -1  -7 2517.30   54.12
  -2  -1  -7 2324.18   34.68
  -2  -1  -8 2677.38   43.40
  -2  -1  -8 2744.86   43.02
  -2  -1  -8 2870.41   63.01
   2   1   8 2905.68   44.07
  -2  -1  -8 2588.50   45.05
  -2  -1  -8 2923.03   42.93
  -2  -1  -9  639.28   25.41
  -2  -1  -9  590.87   13.10
   2   1   9  619.02   13.56
  -2  -1  -9  619.59   14.85
  -2  -1  -9  643.08   13.02
  -2  -1 -10   98.44    9.81
   2   1  10   90.88    4.37
  -2  -1 -10   89.28    4.28
  -2  -1 -10   99.10    5.31
  -2  -1 -10   99.53    4.26
   2   1  10   97.41    4.45
   2   1  11  248.62    7.28
   2   1  11  253.12    7.42
   2   1  12   62.46    3.30
  -2  -1 -12   80.75    3.65
   2   1  12   77.48    7.90
  -2  -1 -12   88.50    4.55
   2   1  12   68.16    3.48
  -2  -1 -13  315.68    8.52
  -2  -1 -14  371.90    8.18
   2   1  14  294.48    7.00
  -2  -1 -14  328.30    7.47
   2   1  14  354.46    7.49
   2   1  14  330.75    7.11
  -2  -1 -15  238.24    5.34
   2   1  15  210.44    4.59
  -2  -1 -15  219.77    4.98
   2   1  15  193.60    4.47
  -2  -1 -16    4.22    0.60
   2   1  16    4.74    0.44
  -2  -2  16   45.95    1.82
  -2  -2  16   43.31    1.54
  -2  -2  15  138.96    4.15
  -2  -2  15  143.08    4.31
  -2  -2  14  142.58    4.92
  -2  -2  14  150.28    5.03
  -2  -2  14  139.71    4.78
  -2  -2  13  120.25    5.03
  -2  -2  13  125.84    5.04
  -2  -2  13  129.49    4.39
  -2  -2  12   20.56    2.18
  -2  -2  12   20.86    2.38
  -2  -2  12   20.66    4.45
  -2  -2  12   22.60    2.35
  -2  -2  12   17.67    1.81
  -2  -2  11  461.85   10.18
  -2  -2  11  438.17   11.47
  -2  -2  11  399.36   10.80
  -2  -2  11  428.06   12.46
  -2  -2  11  441.36   11.11
  -2  -2  11  398.27   19.22
  -2  -2  10 1277.78   21.49
  -2  -2  10 1234.81   23.37
  -2  -2  10 1124.65   22.58
  -2  -2  10 1192.70   24.74
  -2  -2  10 1213.22   22.63
  -2  -2  10 1134.96   34.82
  -2  -2   9 1055.91   18.38
  -2  -2   9  983.45   20.06
  -2  -2   9 1009.69   20.21
  -2  -2   9  985.57   21.88
  -2  -2   9  996.06   19.37
  -2  -2   8 1550.22   22.64
  -2  -2   8 1442.00   36.29
  -2  -2   8 1485.31   24.84
  -2  -2   8 1528.74   24.71
  -2  -2   8 1400.89   23.26
  -2  -2   8 1459.69   27.25
  -2  -2   7  738.40   22.52
  -2  -2   7  746.62   13.00
  -2  -2   6  452.61    9.73
  -2  -2   6  463.97   16.18
  -2  -2   5  255.77    5.41
  -2  -2   5  260.61    6.78
  -2  -2   4 1163.93   16.94
  -2  -2   4  964.63   18.58
  -2  -2   3 2075.07   34.19
  -2  -2   3 2033.90   29.83
  -2  -2   2 2149.05   34.53
  -2  -2   2 2236.97   36.24
  -2  -2   1 2903.33   45.06
   2   2   0 1788.89   26.19
  -2  -2  -1  122.46    6.06
  -2  -2  -2   21.64    1.34
  -2  -2  -2   22.18    3.75
  -2  -2  -3    8.43    1.91
  -2  -2  -3   10.25    3.71
  -2  -2  -3   13.02    1.25
  -2  -2  -4  512.85   12.28
  -2  -2  -4  540.35   10.23
  -2  -2  -5 1312.92   22.39
  -2  -2  -5 1302.06   21.49
  -2  -2  -6 1292.29   22.14
  -2  -2  -6 1550.38   24.20
  -2  -2  -6 1515.06   23.89
  -2  -2  -6 1300.05   39.89
  -2  -2  -7  165.34    5.87
   2   2   7  176.85    5.74
  -2  -2  -7  154.19   12.87
   2   2   8   61.35    3.40
  -2  -2  -8   51.03    3.55
  -2  -2  -8   64.53    8.82
  -2  -2  -8   51.89    3.92
   2   2   9    6.02    1.46
   2   2   9    6.81    1.46
  -2  -2  -9    6.57    1.81
  -2  -2  -9    6.56    1.98
  -2  -2  -9    8.20    4.08
  -2  -2 -10   48.05    7.24
   2   2  10   44.49    3.10
  -2  -2 -10   53.07    3.42
   2   2  10   44.59    2.97
  -2  -2 -10   57.24    4.05
  -2  -2 -11   13.36    4.16
  -2  -2 -11   13.78    1.94
   2   2  11   11.67    1.69
  -2  -2 -11   15.80    2.25
   2   2  11   13.50    1.74
   2   2  12   55.39    3.01
   2   2  12   48.79    2.85
  -2  -2 -12   51.26    3.03
  -2  -2 -12   57.93    3.52
  -2  -2 -12   47.44    2.89
   2   2  13   15.27    1.53
   2   2  13   15.43    1.49
  -2  -2 -13   15.94    1.54
  -2  -2 -13   13.47    1.58
  -2  -2 -13   16.12    1.79
  -2  -2 -14   14.62    1.35
   2   2  14   14.55    1.07
  -2  -2 -14   17.53    1.51
   2   2  14   15.81    1.27
   2   2  15   29.82    1.36
  -2  -2 -15   27.46    1.35
  -2  -3  16   12.88    0.87
  -2  -3  15    9.56    0.84
  -2  -3  15   10.30    1.11
  -2  -3  15   10.48    1.15
  -2  -3  14  162.40    4.30
  -2  -3  14  159.99    4.91
  -2  -3  14  157.58    5.04
  -2  -3  13  357.08    8.76
  -2  -3  13  408.35    8.40
  -2  -3  12  649.92   15.26
  -2  -3  12  636.61   14.15
  -2  -3  12  624.77   13.52
  -2  -3  12  590.63   13.43
  -2  -3  12  595.48   13.59
  -2  -3  12  684.71   12.89
  -2  -3  11  588.24   13.69
  -2  -3  11  533.80   22.77
  -2  -3  11  583.42   13.01
  -2  -3  11  532.54   13.17
  -2  -3  11  538.29   14.49
  -2  -3  10   15.78    2.96
  -2  -3  10   15.24    2.31
  -2  -3  10   13.98    1.81
  -2  -3  10   13.85    1.97
  -2  -3  10   13.31    2.25
  -2  -3  10   10.45    3.59
  -2  -3   9  180.94    8.52
  -2  -3   9  191.34    7.49
  -2  -3   9  163.61    6.84
  -2  -3   9  198.49    7.40
  -2  -3   9  183.56    6.59
  -2  -3   9  182.12   12.84
  -2  -3   8    6.54    1.48
  -2  -3   8    8.39    1.81
  -2  -3   8    3.69    1.47
  -2  -3   8   10.77    1.68
  -2  -3   8    4.17    2.62
  -2  -3   8    4.35    1.86
  -2  -3   8    3.65    2.42
  -2  -3   8    6.18    1.99
  -2  -3   7  344.89   10.42
  -2  -3   7  288.19   10.90
  -2  -3   7  332.63    9.47
  -2  -3   7  284.31    9.63
  -2  -3   7  271.52    7.90
  -2  -3   7  339.65    8.52
  -2  -3   7  283.60    7.95
  -2  -3   7  243.82    6.40
  -2  -3   7  331.24   15.50
  -2  -3   6  367.90   15.11
  -2  -3   6  295.70    7.75
  -2  -3   6  291.53    8.66
  -2  -3   6  308.71    8.21
  -2  -3   6  327.56   11.10
  -2  -3   6  371.66   10.96
  -2  -3   6  342.87    8.02
  -2  -3   5  687.99   19.44
  -2  -3   5  594.70    9.93
  -2  -3   4  117.51    7.06
  -2  -3   4  102.72    2.99
  -2  -3   3   28.40    2.42
  -2  -3   3   27.34    1.43
  -2  -3   3   26.15    1.85
  -2  -3   2   99.02    2.91
  -2  -3   2   90.18    4.18
  -2  -3   2   90.79    2.68
  -2  -3   2  100.89    3.25
  -2  -3   1   59.43    2.05
  -2  -3   1   59.11    2.08
  -2  -3   1   58.12    3.63
  -2  -3   1   52.59    3.37
  -2  -3   0   96.23    4.04
  -2  -3   0   90.33    4.58
  -2  -3   0   92.34    2.68
  -2  -3   0   95.19    2.68
  -2  -3  -1   10.06    0.94
  -2  -3  -1   10.25    0.92
  -2  -3  -1   11.32    0.96
  -2  -3  -1    6.33    1.85
  -2  -3  -1    6.44    1.72
  -2  -3  -1   10.49    1.38
  -2  -3  -2   85.95    4.47
  -2  -3  -2  133.08    3.51
  -2  -3  -2  139.65    8.82
  -2  -3  -2  140.20    3.57
  -2  -3  -2   72.82    4.47
  -2  -3  -2  134.88    3.63
  -2  -3  -3  119.94    4.93
  -2  -3  -3  110.08    3.35
  -2  -3  -3  115.59    3.44
  -2  -3  -3   96.10    5.18
  -2  -3  -3  115.75    3.54
  -2  -3  -3   97.36    8.79
  -2  -3  -4 1094.71   18.21
  -2  -3  -4 1102.59   18.35
  -2  -3  -4 1226.46   22.66
  -2  -3  -4 1246.98   20.50
  -2  -3  -5  395.65    8.91
  -2  -3  -5  325.64   19.56
  -2  -3  -6   15.20    2.39
   2   3   6   14.80    1.73
  -2  -3  -6    9.96    1.65
  -2  -3  -6   15.20    5.34
  -2  -3  -7   15.94    2.39
  -2  -3  -7   12.66    4.89
  -2  -3  -7   12.04    1.96
   2   3   7   11.95    1.65
  -2  -3  -7    7.34    1.63
  -2  -3  -8  211.18    7.46
   2   3   8  201.96    6.31
   2   3   8  209.87    7.05
  -2  -3  -8  220.41   15.79
  -2  -3  -9  429.62   11.01
   2   3   9  410.67    9.83
   2   3   9  415.61   10.45
  -2  -3  -9  427.05   21.65
  -2  -3 -10 1045.93   19.70
   2   3  10 1040.51   18.73
  -2  -3 -10  958.16   19.38
   2   3  10  983.65   18.97
  -2  -3 -10 1004.47   33.77
  -2  -3 -11 1087.37   20.48
   2   3  11 1077.73   20.12
  -2  -3 -11 1207.91   21.12
   2   3  11 1182.94   20.12
   2   3  12  346.17    8.30
  -2  -3 -12  389.84    8.94
   2   3  13  149.67    4.28
  -2  -3 -13  155.73    4.49
  -2  -3 -13  141.07    4.08
  -2  -3 -14    5.28    0.73
   2   3  14    4.79    0.74
   2   3  15  144.24    2.97
  -2  -4  15   71.23    2.24
  -2  -4  15   75.87    2.41
  -2  -4  14  122.02    3.50
  -2  -4  14  150.81    4.31
  -2  -4  14  137.17    3.96
  -2  -4  14  127.54    3.33
  -2  -4  14  145.99    3.69
  -2  -4  13   61.59    3.11
  -2  -4  13   57.96    2.88
  -2  -4  13   64.64    2.72
  -2  -4  12    5.73    1.22
  -2  -4  12    5.98    1.14
  -2  -4  11   90.29    4.67
  -2  -4  11   94.82    3.87
  -2  -4  11   79.57    4.12
  -2  -4  11   85.42    5.19
  -2  -4  11   84.20    3.99
  -2  -4  11   91.08    4.62
  -2  -4  10   51.98    4.54
  -2  -4  10   58.76    4.09
  -2  -4  10   58.24    7.49
  -2  -4  10   55.19    3.18
  -2  -4  10   57.48    3.88
  -2  -4  10   48.27    3.37
  -2  -4   9   65.95    5.50
  -2  -4   9   70.93    4.76
  -2  -4   9   87.58    4.14
  -2  -4   9   80.43    8.74
  -2  -4   9   74.53    4.51
  -2  -4   9   67.09    3.97
  -2  -4   9   62.22    4.31
  -2  -4   8   22.65    3.06
  -2  -4   8   17.46    3.55
  -2  -4   8   24.40    2.40
  -2  -4   8   16.64    2.35
  -2  -4   8   20.67    2.59
  -2  -4   8   19.59    4.43
  -2  -4   8   18.80    2.17
  -2  -4   8   21.79    3.04
  -2  -4   7  130.78    6.81
  -2  -4   7  118.13    7.26
  -2  -4   7  116.24    5.03
  -2  -4   7  102.01    4.74
  -2  -4   7   80.08    3.17
  -2  -4   7   96.79    3.84
  -2  -4   7  137.01   10.43
  -2  -4   7  129.41    5.79
  -2  -4   7  116.16    4.66
  -2  -4   6  187.76    8.15
  -2  -4   6  155.05    7.96
  -2  -4   6   98.46    4.74
  -2  -4   6  131.31    5.74
  -2  -4   6  137.01    5.14
  -2  -4   6  114.30    3.92
  -2  -4   6  129.80    4.34
  -2  -4   6  163.54   10.65
  -2  -4   6  149.92    4.97
  -2  -4   6  143.70    5.98
  -2  -4   5  349.64    9.80
  -2  -4   5  566.14   14.98
  -2  -4   5  522.72   14.49
  -2  -4   5  483.51   11.40
  -2  -4   5  414.10    9.10
  -2  -4   5  497.11    9.86
  -2  -4   5  486.83    9.42
  -2  -4   5  433.40    9.26
  -2  -4   5  590.72   19.48
  -2  -4   5  452.16   10.18
  -2  -4   5  429.81   10.67
  -2  -4   4  418.30    9.84
  -2  -4   4  472.15   10.11
  -2  -4   4  461.11    9.43
  -2  -4   4  555.41   17.53
  -2  -4   4  490.22    9.30
  -2  -4   4  537.83   14.70
  -2  -4   4  555.45   14.34
  -2  -4   4  480.61    9.46
  -2  -4   4  459.07   11.63
  -2  -4   4  504.42   11.27
  -2  -4   4  408.47    9.27
  -2  -4   3    1.31    0.73
  -2  -4   3    1.14    0.63
  -2  -4   3    1.54    1.36
  -2  -4   3    1.48    0.88
  -2  -4   3    1.34    0.73
  -2  -4   3    2.88    2.00
  -2  -4   3    1.29    0.87
  -2  -4   3    2.44    1.40
  -2  -4   3    2.14    1.20
  -2  -4   2  135.19    3.83
  -2  -4   2  119.42    5.96
  -2  -4   2  122.84    5.42
  -2  -4   2  125.72    4.54
  -2  -4   2  123.11    3.56
  -2  -4   2  131.00    3.70
  -2  -4   2  114.79    3.80
  -2  -4   2  119.32    4.06
  -2  -4   1  700.99   12.03
  -2  -4   1  710.27   13.84
  -2  -4   1  664.44   15.44
  -2  -4   1  659.92   16.65
  -2  -4   1  676.45   12.61
  -2  -4   1  717.83   17.22
  -2  -4   1  747.82   12.24
  -2  -4   0  745.68   12.05
  -2  -4   0  680.71   16.73
  -2  -4   0  700.02   11.93
  -2  -4   0  734.51   14.07
  -2  -4   0  673.04   16.86
  -2  -4   0  689.76   12.73
  -2  -4   0  690.73   12.68
  -2  -4   0  695.54   14.76
  -2  -4  -1 1385.70   27.59
  -2  -4  -1 1434.39   21.50
  -2  -4  -1 1558.28   23.97
  -2  -4  -1 1472.49   27.90
  -2  -4  -1  995.11   24.48
  -2  -4  -1 1399.30   21.76
  -2  -4  -1 1478.04   22.94
  -2  -4  -1 1567.48   24.78
  -2  -4  -1 1614.42   23.46
  -2  -4  -1  977.14   24.27
  -2  -4  -2 1086.03   23.23
  -2  -4  -2 1118.27   17.64
  -2  -4  -2 1316.85   21.02
  -2  -4  -2 1245.37   23.61
  -2  -4  -2 1187.68   18.95
  -2  -4  -2 1112.55   19.65
  -2  -4  -2 1165.91   18.17
  -2  -4  -3  288.82    6.79
  -2  -4  -3  266.35    6.26
  -2  -4  -3  278.22    6.36
  -2  -4  -3  316.60    9.99
  -2  -4  -3  318.26    9.45
  -2  -4  -3  304.41    7.41
  -2  -4  -3  255.98    9.57
  -2  -4  -3  324.05    8.49
  -2  -4  -3  211.16    7.47
  -2  -4  -4   81.07    3.22
  -2  -4  -4  102.51    5.32
  -2  -4  -4  109.23    5.05
  -2  -4  -4  109.04    4.66
  -2  -4  -4   84.52    3.58
  -2  -4  -4   97.61    4.08
  -2  -4  -4   96.77    5.65
  -2  -4  -5  160.19    5.73
  -2  -4  -5  154.92    5.19
  -2  -4  -5  149.26    6.24
  -2  -4  -5  156.02    5.63
  -2  -4  -6  569.41   27.10
   2   4   6  627.12   13.78
  -2  -4  -6  560.65   12.73
  -2  -4  -7 1176.18   23.38
  -2  -4  -7 1176.61   39.39
   2   4   7 1223.83   22.03
   2   4   8 1345.77   23.91
  -2  -4  -8 1284.08   40.91
   2   4   9  651.24   13.82
  -2  -4  -9  612.63   26.40
  -2  -4 -10  436.42   10.81
   2   4  10  411.24    9.70
  -2  -4 -11   69.24    3.35
  -2  -4 -11   79.61    3.90
   2   4  11   76.05    3.26
  -2  -4 -12    5.24    0.94
  -2  -4 -12    4.64    1.16
   2   4  12    6.04    0.94
  -2  -4 -12    5.78    1.08
  -2  -4 -13   65.74    2.28
  -2  -4 -13   65.94    2.24
   2   4  13   71.58    2.37
   2   4  14  110.82    2.48
  -2  -5  14   82.38    2.41
  -2  -5  14   79.50    2.25
  -2  -5  13   32.62    1.73
  -2  -5  13   31.96    1.77
  -2  -5  13   32.27    1.66
  -2  -5  13   29.55    1.85
  -2  -5  13   34.42    1.94
  -2  -5  13   33.89    1.64
  -2  -5  12   14.76    2.04
  -2  -5  12   16.12    1.53
  -2  -5  12   20.12    1.59
  -2  -5  12   14.56    1.77
  -2  -5  12   15.21    1.64
  -2  -5  12   19.60    1.56
  -2  -5  11   80.30    4.69
  -2  -5  11   79.30    4.20
  -2  -5  11   87.51    4.03
  -2  -5  11   75.65    3.57
  -2  -5  11   87.20    3.58
  -2  -5  11   93.02    3.67
  -2  -5  10  495.35   12.99
  -2  -5  10  560.18   11.68
  -2  -5   9  672.41   13.67
  -2  -5   9  612.24   17.32
  -2  -5   9  705.12   16.31
  -2  -5   9  564.60   14.75
  -2  -5   9  561.08   13.15
  -2  -5   9  680.79   14.63
  -2  -5   8  442.95   12.46
  -2  -5   8  556.36   13.02
  -2  -5   8  462.91   11.47
  -2  -5   8  561.76   22.83
  -2  -5   8  620.24   15.60
  -2  -5   8  508.66   16.15
  -2  -5   8  500.84   11.53
  -2  -5   8  473.91   13.94
  -2  -5   7  417.90   11.30
  -2  -5   7  399.08    9.76
  -2  -5   7  500.76   20.47
  -2  -5   7  447.96   10.32
  -2  -5   7  544.86   14.99
  -2  -5   7  463.10   15.34
  -2  -5   6  407.50   12.82
  -2  -5   6  351.79   12.81
  -2  -5   6  381.64   16.62
  -2  -5   6  300.85    7.68
  -2  -5   6  310.90    8.79
  -2  -5   6  302.92    9.66
  -2  -5   6  269.94    7.04
  -2  -5   6  333.54    7.97
  -2  -5   6  198.53    7.15
  -2  -5   5   12.15    3.03
  -2  -5   5   10.87    2.98
  -2  -5   5    7.00    1.54
  -2  -5   5    8.29    1.41
  -2  -5   5    7.87    1.54
  -2  -5   5   12.40    1.94
  -2  -5   5    7.54    1.45
  -2  -5   5   10.94    2.13
  -2  -5   5    6.14    1.31
  -2  -5   5    8.99    1.38
  -2  -5   4  273.04   10.90
  -2  -5   4  251.94    8.57
  -2  -5   4  262.92    6.57
  -2  -5   4  282.11    7.05
  -2  -5   4  258.18    8.27
  -2  -5   4  246.24    7.04
  -2  -5   4  263.40    6.84
  -2  -5   4  255.00    7.48
  -2  -5   4  246.79    6.88
  -2  -5   3  601.12   15.19
  -2  -5   3  614.77   14.70
  -2  -5   3  578.48   12.55
  -2  -5   3  631.98   13.99
  -2  -5   3  611.48   11.67
  -2  -5   3  580.37   12.10
  -2  -5   3  589.38   12.69
  -2  -5   3  664.03   12.02
  -2  -5   3  562.31   16.78
  -2  -5   3  584.72   11.32
  -2  -5   2  768.80   18.25
  -2  -5   2  727.91   16.98
  -2  -5   2  742.74   15.00
  -2  -5   2  745.35   13.43
  -2  -5   2  734.33   14.56
  -2  -5   2  725.31   14.11
  -2  -5   2  678.08   13.67
  -2  -5   2  827.68   13.71
  -2  -5   2  655.54   18.33
  -2  -5   1  646.91   12.89
  -2  -5   1  659.40   13.26
  -2  -5   1  649.14   13.95
  -2  -5   1  656.82   17.27
  -2  -5   1  682.43   14.08
  -2  -5   1  649.70   11.83
  -2  -5   1  570.00   15.38
  -2  -5   1  592.04   11.95
  -2  -5   1  706.57   12.18
  -2  -5   0  973.33   15.62
  -2  -5   0 1003.95   22.45
  -2  -5   0  951.96   17.02
  -2  -5   0  889.06   15.45
  -2  -5   0  912.13   15.67
  -2  -5   0  948.45   16.97
  -2  -5  -1 1114.34   22.94
  -2  -5  -1  661.25   19.14
  -2  -5  -1  995.50   17.51
  -2  -5  -1  989.19   16.25
  -2  -5  -1  992.28   17.44
  -2  -5  -1 1000.58   16.84
  -2  -5  -1  716.07   18.49
  -2  -5  -1  938.66   16.02
  -2  -5  -2   14.99    2.80
  -2  -5  -2   12.83    1.54
  -2  -5  -2   11.97    1.56
  -2  -5  -2   13.02    1.71
  -2  -5  -2   13.51    2.88
  -2  -5  -2    9.80    2.60
  -2  -5  -3   78.75    5.61
  -2  -5  -3  104.28    4.44
  -2  -5  -3  115.53    6.19
  -2  -5  -3   90.43    3.84
  -2  -5  -3   80.49    4.36
  -2  -5  -3  101.93    4.37
  -2  -5  -3  101.20    4.07
  -2  -5  -3  103.53    5.79
  -2  -5  -4  122.78    6.63
  -2  -5  -4  114.76    4.85
  -2  -5  -4  115.98    4.50
  -2  -5  -4  109.91    4.55
  -2  -5  -4  121.66    5.83
  -2  -5  -4  114.29    6.01
  -2  -5  -4  110.49    4.75
  -2  -5  -5  120.42    4.96
  -2  -5  -5  125.26    4.89
  -2  -5  -5  118.39    5.12
  -2  -5  -6  132.91    5.34
  -2  -5  -6  127.34    5.45
  -2  -5  -7  246.32    7.49
  -2  -5  -7  231.64    7.39
  -2  -5  -7  242.03    8.39
  -2  -5  -7  232.22    7.71
  -2  -5  -8   29.53    2.94
  -2  -5  -8   29.41    2.68
  -2  -5  -8   30.97    2.60
  -2  -5  -9   13.62    2.06
   2   5   9   12.07    1.39
  -2  -5 -10    1.13    1.05
   2   5  10    2.23    0.74
  -2  -5 -10    1.80    0.91
  -2  -5 -11   37.21    2.00
   2   5  11   33.04    1.70
  -2  -5 -11   36.21    2.07
  -2  -5 -12   33.26    1.57
  -2  -5 -12   37.35    1.88
   2   5  12   31.33    1.32
  -2  -5 -12   34.80    1.65
  -2  -5 -13   42.96    1.46
  -2  -6  13  133.54    2.95
  -2  -6  12  186.16    4.90
  -2  -6  12  186.97    4.57
  -2  -6  11  316.86    6.70
  -2  -6  11  298.69    7.66
  -2  -6  11  323.60    6.81
  -2  -6  11  291.83    6.94
  -2  -6  11  293.27    8.20
  -2  -6  10  201.73    5.56
  -2  -6  10  200.02    7.48
  -2  -6  10  215.44    6.93
  -2  -6  10  211.34    5.67
  -2  -6   9   31.03    2.33
  -2  -6   9   41.60    3.43
  -2  -6   9   39.25    3.94
  -2  -6   9   32.39    2.25
  -2  -6   9   28.66    2.12
  -2  -6   9   35.27    3.03
  -2  -6   8    2.34    1.31
  -2  -6   8    2.72    1.04
  -2  -6   8    4.61    1.14
  -2  -6   7   38.19    3.24
  -2  -6   7   44.52    4.08
  -2  -6   7   38.40    4.63
  -2  -6   7   38.27    4.01
  -2  -6   7   34.28    2.64
  -2  -6   6  109.00    5.77
  -2  -6   6  117.81    5.37
  -2  -6   6  140.97    8.24
  -2  -6   6  146.13    7.53
  -2  -6   6  118.69    4.67
  -2  -6   6  119.39    4.71
  -2  -6   6   86.56    3.92
  -2  -6   5  142.36    7.63
  -2  -6   5  130.56    7.91
  -2  -6   5  130.59    4.81
  -2  -6   5  112.96    4.63
  -2  -6   5  116.77    5.93
  -2  -6   5  115.38    5.24
  -2  -6   5  104.52    4.41
  -2  -6   4   51.48    3.13
  -2  -6   4   50.65    3.41
  -2  -6   4   55.83    5.04
  -2  -6   4   57.93    5.40
  -2  -6   4   54.27    3.25
  -2  -6   4   53.55    4.02
  -2  -6   4   49.16    3.17
  -2  -6   3    2.56    1.31
  -2  -6   3    3.14    1.27
  -2  -6   3    2.79    2.51
  -2  -6   3    1.10    2.02
  -2  -6   3    2.04    0.99
  -2  -6   3    2.64    1.54
  -2  -6   3    1.16    1.43
  -2  -6   2    7.72    1.64
  -2  -6   2    5.48    1.45
  -2  -6   2    6.24    2.32
  -2  -6   2   11.43    2.21
  -2  -6   2   11.10    2.02
  -2  -6   2    7.58    2.50
  -2  -6   2    4.96    1.08
  -2  -6   1   20.80    1.74
  -2  -6   1   20.48    3.38
  -2  -6   1   19.49    2.53
  -2  -6   1   19.86    2.17
  -2  -6   1   19.29    2.18
  -2  -6   0   30.24    2.07
  -2  -6   0   31.19    3.99
  -2  -6   0   34.78    3.26
  -2  -6   0   30.51    2.64
  -2  -6   0   29.36    2.54
  -2  -6  -1    2.52    0.91
  -2  -6  -1    1.54    1.22
  -2  -6  -1    1.17    1.11
  -2  -6  -1    1.11    2.27
  -2  -6  -1    0.62    1.69
  -2  -6  -2  141.91    6.18
  -2  -6  -2  124.51    4.52
  -2  -6  -2  137.86    4.70
  -2  -6  -2  131.40    5.24
  -2  -6  -2  137.91    5.49
  -2  -6  -3  588.96   14.96
  -2  -6  -3  553.47   12.70
  -2  -6  -3  555.24   11.75
  -2  -6  -3  563.07   11.75
  -2  -6  -3  588.55   12.39
  -2  -6  -3  600.02   13.13
  -2  -6  -4  568.14   13.66
  -2  -6  -4  518.77   11.54
  -2  -6  -4  577.48   12.79
  -2  -6  -4  548.33   12.61
  -2  -6  -4  547.98   14.58
  -2  -6  -4  511.60   12.39
  -2  -6  -4  554.50   12.17
  -2  -6  -4  520.60   11.55
  -2  -6  -5  492.52   11.63
  -2  -6  -5  491.06   11.25
  -2  -6  -5  489.61   10.72
  -2  -6  -5  501.58   11.15
  -2  -6  -5  474.63   10.66
  -2  -6  -6   87.53    4.35
  -2  -6  -6   71.51    4.30
  -2  -6  -7    1.36    1.11
  -2  -6  -7    0.44    1.36
  -2  -6  -7    1.40    1.45
  -2  -6  -7    2.67    1.31
  -2  -6  -8   39.05    2.89
  -2  -6  -8   34.57    2.58
  -2  -6  -8   38.40    2.49
  -2  -6  -9  374.30    8.56
  -2  -6  -9  445.18    9.30
  -2  -6  -9  403.04    9.09
  -2  -6  -9  415.47    8.56
  -2  -6 -10  569.09   10.10
  -2  -6 -10  573.26   10.60
  -2  -6 -11  614.69    9.87
  -2  -6 -11  551.15    9.56
  -2  -7  11    1.78    0.65
  -2  -7  11    1.90    0.52
  -2  -7  10   22.96    2.07
  -2  -7  10   20.19    1.78
  -2  -7  10   21.06    1.47
  -2  -7   9    1.94    1.49
  -2  -7   9    1.89    1.19
  -2  -7   9    2.37    0.91
  -2  -7   9    1.23    0.98
  -2  -7   9    1.21    0.79
  -2  -7   8   49.69    2.70
  -2  -7   8   52.30    3.49
  -2  -7   8   53.72    2.89
  -2  -7   8   63.55    4.61
  -2  -7   8   64.24    3.73
  -2  -7   7   86.47    4.59
  -2  -7   7   96.32    6.22
  -2  -7   7   89.18    3.77
  -2  -7   7   90.39    5.21
  -2  -7   7   82.10    3.83
  -2  -7   6  133.68    5.74
  -2  -7   6  130.12    7.59
  -2  -7   6  151.86    6.63
  -2  -7   6  135.19    4.79
  -2  -7   6  140.79    7.09
  -2  -7   6  133.09    4.93
  -2  -7   5  101.68    5.45
  -2  -7   5  110.47    5.13
  -2  -7   5  102.46    4.23
  -2  -7   5  120.98    4.40
  -2  -7   5  110.52    7.23
  -2  -7   5  109.33    5.90
  -2  -7   4  228.49    6.52
  -2  -7   4  222.63    8.88
  -2  -7   3   80.45    5.12
  -2  -7   3   98.02    3.67
  -2  -7   2   26.53    2.45
  -2  -7   2   21.31    2.26
  -2  -7   2   23.21    2.56
  -2  -7   2   21.78    2.78
  -2  -7   2   22.08    2.56
  -2  -7   1  209.47    6.84
  -2  -7   1  194.41    6.93
  -2  -7   1  215.19    6.61
  -2  -7   1  195.93    6.99
  -2  -7   1  206.35    7.85
  -2  -7   0  373.37   10.20
  -2  -7   0  390.30   11.37
  -2  -7   0  396.37    9.56
  -2  -7  -1  489.26   11.17
  -2  -7  -2  699.19   14.14
  -2  -7  -2  666.26   13.26
  -2  -7  -3  548.54   12.53
  -2  -7  -3  552.36   12.92
  -2  -7  -3  563.61   12.24
  -2  -7  -3  528.33   11.42
  -2  -7  -4  110.05    4.97
  -2  -7  -4  106.84    4.52
  -2  -7  -4  105.67    4.56
  -2  -7  -4  106.60    4.15
  -2  -7  -5    3.33    1.14
  -2  -7  -5    3.46    1.47
  -2  -7  -5    4.38    1.60
  -2  -7  -5    5.84    1.20
  -2  -7  -6  152.33    5.57
  -2  -7  -6  159.73    5.43
  -2  -7  -6  144.02    4.75
  -2  -7  -7  215.56    5.74
  -2  -7  -7  249.86    6.69
  -2  -7  -8  381.18    7.73
  -2  -7  -8  420.18    8.47
  -2  -7  -9  251.69    5.09
  -2  -7  -9  279.13    5.45
  -2  -8   8  500.07    9.93
  -2  -8   8  442.31    8.48
  -2  -8   7  420.65    8.76
  -2  -8   7  408.73    9.26
  -2  -8   6  203.00    7.45
  -2  -8   6  187.40    6.48
  -2  -8   5    2.06    1.30
  -2  -8   5    2.03    1.07
  -2  -8   5    1.57    1.79
  -2  -8   5    3.24    2.16
  -2  -8   4   21.13    3.02
  -2  -8   4   19.10    1.91
  -2  -8   4   22.41    3.43
  -2  -8   4   23.65    2.40
  -2  -8   3  142.61    4.98
  -2  -8   3  139.12    5.89
  -2  -8   3  151.92    5.61
  -2  -8   3  147.14    7.51
  -2  -8   2  299.41    7.62
  -2  -8   2  278.76    8.75
  -2  -8   2  285.23    8.08
  -2  -8   2  292.80    7.67
  -2  -8   2  283.40   10.76
  -2  -8   1  427.77    9.53
  -2  -8   1  403.56   10.82
  -2  -8   1  402.91    9.97
  -2  -8   1  394.53    9.44
  -2  -8   0  298.34    8.98
  -2  -8   0  292.99    8.18
  -2  -8   0  289.68    7.72
  -2  -8  -1   32.88    3.00
  -2  -8  -1   34.32    2.53
  -2  -8  -1   32.03    2.41
  -2  -8  -1   34.67    2.69
  -2  -8  -2    3.54    1.63
  -2  -8  -2    4.25    1.43
  -2  -8  -2    3.50    1.33
  -2  -8  -2    3.15    1.11
  -2  -8  -3   17.86    2.27
  -2  -8  -3   20.26    1.98
  -2  -8  -3   14.50    1.39
  -2  -8  -3   18.48    2.00
  -2  -8  -4   32.86    2.68
  -2  -8  -4   32.13    2.33
  -2  -8  -5    2.81    1.21
  -2  -8  -5    3.68    1.02
  -2  -8  -6    0.45    0.74
   3  -9  -6   68.10    2.72
   3  -9  -6   65.89    2.64
   3  -9  -5   71.47    3.11
   3  -9  -5   76.12    3.15
   3  -9  -4   37.28    2.59
   3  -9  -4   34.93    2.33
   3  -9  -4   38.95    2.40
   3  -9  -3   42.21    2.59
   3  -9  -3   46.80    2.67
   3  -9  -3   37.35    2.80
   3  -9  -2    3.39    1.13
   3  -9  -2    3.00    1.15
   3  -9  -2    1.21    1.27
   3  -9  -1   19.28    1.88
   3  -9  -1   19.82    1.90
   3  -9  -1   15.41    1.95
   3  -9   0    1.31    1.00
   3  -9   0    0.86    0.96
   3  -9   0    1.37    1.10
   3  -9   1   21.66    1.93
   3  -9   1   21.86    2.00
   3  -9   1   24.07    2.26
   3  -9   2    0.79    1.27
   3  -9   3    1.52    1.28
   3  -9   3    0.87    1.10
   3  -9   3    0.97    0.93
   3  -9   4    0.93    1.28
   3  -9   4   -0.04    1.07
   3  -9   4    0.84    0.92
   3  -9   5   22.26    2.31
   3  -9   5   23.22    1.77
   3  -9   6    1.79    1.29
   3  -9   7    0.83    0.68
  -3   9  -7    0.75    0.75
   3  -8  -9   19.81    1.46
   3  -8  -9   17.86    1.35
   3  -8  -8    4.51    1.24
   3  -8  -8    5.01    1.09
   3  -8  -7    1.36    1.03
   3  -8  -7    0.81    1.00
   3  -8  -7    2.01    1.06
   3  -8  -7    1.26    1.34
   3  -8  -6   16.56    1.77
   3  -8  -6   19.21    2.06
   3  -8  -6   22.20    2.21
   3  -8  -5   83.31    3.69
   3  -8  -5   83.74    4.10
   3  -8  -5   94.81    4.71
   3  -8  -4   89.56    4.03
   3  -8  -4   82.58    4.06
   3  -8  -4   79.62    3.63
   3  -8  -3   24.25    2.17
   3  -8  -3   17.59    2.75
   3  -8  -2   27.59    2.22
   3  -8  -2   22.34    2.84
   3  -8  -1   87.09    4.83
   3  -8   0  222.88    7.58
   3  -8   0  235.86    7.12
   3  -8   1  384.70    9.50
   3  -8   1  364.41    9.75
   3  -8   2  402.95   10.31
   3  -8   2  412.95    9.88
   3  -8   3   53.96    3.56
   3  -8   4    2.87    1.52
   3  -8   5   27.88    2.67
   3  -8   5   32.92    2.76
   3  -8   6  196.34    7.12
   3  -8   6  266.15    7.23
   3  -8   7  215.99    7.77
   3  -8   7  318.70    7.43
  -3   8  -8  275.95    7.61
   3  -8   8  387.61    7.58
  -3   8  -9  150.46    4.14
   3  -8   9  137.25    3.97
   3  -8  10   86.56    2.64
   3  -7 -11   33.54    1.77
   3  -7 -10  162.95    4.82
   3  -7 -10  178.97    5.04
   3  -7  -9  287.86    7.37
   3  -7  -9  302.33    7.86
   3  -7  -8  147.44    5.11
   3  -7  -8  109.36    4.66
   3  -7  -7  114.17    4.62
   3  -7  -7  116.51    5.21
   3  -7  -6   15.36    2.03
   3  -7  -6   15.78    2.46
   3  -7  -5    2.78    1.34
   3  -7  -5    1.73    1.85
   3  -7  -5    1.10    1.18
   3  -7  -4  135.58    5.25
   3  -7  -4  144.13   15.66
   3  -7  -4  116.99   11.47
   3  -7  -4  132.95    5.05
   3  -7  -3  788.43   14.62
   3  -7  -3  852.45   15.37
   3  -7  -3  802.71   30.28
   3  -7  -2  572.59   12.65
   3  -7  -2  563.68   12.26
   3  -7  -2  612.57   26.08
   3  -7  -2  622.99   13.05
   3  -7  -1  379.47    9.12
   3  -7  -1  353.35    9.06
   3  -7  -1  350.85    8.79
   3  -7   0  290.62    7.71
   3  -7   0  283.64    7.74
   3  -7   0  306.04   17.85
   3  -7   0  276.30    7.52
   3  -7   1   13.45    1.69
   3  -7   1    9.95    1.50
   3  -7   1   11.05    4.02
   3  -7   1   10.13    1.60
   3  -7   2   43.64    2.84
   3  -7   2   40.47    2.68
   3  -7   2   50.98    7.45
   3  -7   2   42.02    2.80
   3  -7   3   97.52    4.35
   3  -7   3   94.69    4.17
   3  -7   3   85.13    9.70
   3  -7   3  107.67    4.52
   3  -7   4  262.01    7.39
   3  -7   4  268.94    7.76
   3  -7   5  207.89    6.99
   3  -7   5  195.52    6.80
   3  -7   5  191.64    7.04
   3  -7   6  288.49    8.87
   3  -7   6  266.53    8.61
   3  -7   7   65.22    3.35
   3  -7   7   90.88    4.14
   3  -7   8    4.49    1.20
   3  -7   8    7.26    1.37
   3  -7   8    3.20    1.73
   3  -7   9   20.14    1.75
   3  -7   9   24.29    1.82
   3  -7  10    7.54    1.17
  -3   7 -10    4.77    1.17
   3  -7  10    5.41    0.94
  -3   7 -11    3.30    0.79
   3  -7  11    3.79    0.86
   3  -7  12    2.54    0.46
   3  -7  12    2.81    0.56
   3  -6 -13  104.53    2.97
   3  -6 -12  318.88    7.11
   3  -6 -11  118.34    3.89
   3  -6 -11  119.44    4.39
   3  -6 -10   69.07    3.49
  -3   6  10   63.37    3.30
   3  -6 -10   73.16    3.81
   3  -6  -9   97.97    4.20
   3  -6  -8    6.68    1.74
   3  -6  -8    6.08    1.79
  -3   6   7   10.20    4.11
   3  -6  -7    5.24    1.79
   3  -6  -7    7.93    5.33
   3  -6  -7    5.11    1.77
  -3   6   6  216.74   15.85
   3  -6  -6  227.21    6.83
   3  -6  -6  212.37    6.97
   3  -6  -6  212.68   18.17
   3  -6  -5  205.93    8.38
   3  -6  -5  236.93    6.86
   3  -6  -5  187.89   13.72
   3  -6  -5  223.70    6.89
   3  -6  -4    3.22    1.37
   3  -6  -4    2.85    2.03
   3  -6  -4    3.84    2.78
   3  -6  -4    4.82    1.29
   3  -6  -3    7.88    2.33
   3  -6  -3   15.56    4.10
   3  -6  -3   13.11    1.69
   3  -6  -3   14.47    1.72
   3  -6  -2   31.13    2.30
   3  -6  -2   27.57    5.07
   3  -6  -2   35.88    2.42
   3  -6  -1    5.26    1.90
   3  -6  -1    7.96    3.44
   3  -6  -1    6.13    1.26
   3  -6  -1    7.10    1.32
   3  -6  -1    6.80    3.22
   3  -6  -1    8.70    1.39
   3  -6   0    2.49    0.95
   3  -6   0    1.13    1.31
   3  -6   0    1.80    0.88
   3  -6   0    1.54    2.51
   3  -6   0    1.73    1.14
   3  -6   0    2.20    1.06
   3  -6   1   10.41    1.48
   3  -6   1    9.00    1.71
   3  -6   1    9.22    1.29
   3  -6   1    8.75    3.70
   3  -6   1    7.58    1.77
   3  -6   1    8.11    1.24
   3  -6   2    4.97    1.36
   3  -6   2    3.47    0.98
   3  -6   2    2.84    2.83
   3  -6   2    4.03    1.00
   3  -6   2    3.85    1.15
   3  -6   2    3.96    1.65
   3  -6   3   33.42    2.27
   3  -6   3   37.07    2.54
   3  -6   3   36.98    2.52
   3  -6   3   30.86    3.18
   3  -6   3   41.38    2.61
   3  -6   3   34.95    6.50
   3  -6   4  188.43    6.13
   3  -6   4  184.01    5.67
   3  -6   5  272.41    7.97
   3  -6   5  271.38    8.01
   3  -6   5  283.53    8.97
   3  -6   5  272.51    7.94
   3  -6   6    4.04    1.46
   3  -6   6    2.75    1.46
   3  -6   7   26.85    2.90
   3  -6   7   32.25    2.87
   3  -6   7   26.08    2.83
   3  -6   8   87.14    5.18
   3  -6   8  129.39    5.23
   3  -6   8   82.38    4.88
   3  -6   8  141.34    5.10
   3  -6   9  308.75    7.76
   3  -6   9  317.78    8.42
   3  -6  10  572.62   11.15
   3  -6  10  529.94   10.13
   3  -6  11  976.32   15.33
  -3   6 -11  724.92   14.59
  -3   6 -12  326.03    7.01
   3  -6  12  355.31    7.75
  -3   6 -13   12.25    0.80
   3  -6  13   15.56    1.05
   3  -5 -14   38.90    1.87
  -3   5  13    2.30    0.61
   3  -5 -13    2.68    1.12
   3  -5 -12   18.64    2.06
  -3   5  12   13.62    1.37
  -3   5  11   56.44    3.05
  -3   5  10    1.45    1.18
   3  -5 -10    1.01    1.63
   3  -5 -10    2.83    1.39
   3  -5 -10    1.92    1.99
   3  -5  -9   82.73    4.66
   3  -5  -9   80.70    4.05
   3  -5  -9   84.13    4.67
   3  -5  -8   22.38    2.92
   3  -5  -8   17.65    2.46
   3  -5  -8   18.06    6.19
  -3   5   8   14.76    4.24
  -3   5   8   22.98    5.06
   3  -5  -7   88.25    4.56
   3  -5  -7   87.55    4.46
   3  -5  -7   98.79   11.75
  -3   5   7   77.02    4.02
  -3   5   7   90.35    9.69
   3  -5  -6  149.42    5.63
   3  -5  -6  139.83   10.78
   3  -5  -6  155.45    5.67
  -3   5   6  138.94    5.07
   3  -5  -5  265.72   13.85
   3  -5  -5  254.44   14.05
   3  -5  -5  277.14    7.58
   3  -5  -4  131.90    4.70
   3  -5  -4  118.07    9.07
   3  -5  -4  125.62    9.27
   3  -5  -4  137.54    4.42
   3  -5  -3    5.98    1.06
   3  -5  -3    6.60    2.90
   3  -5  -3    7.19    2.73
   3  -5  -3    5.90    1.30
  -3   5   3    6.40    0.94
   3  -5  -2    7.48    2.73
   3  -5  -2    5.18    1.12
   3  -5  -2    6.79    1.10
  -3   5   2    9.64    1.02
   3  -5  -2    5.92    1.13
   3  -5  -1  203.20    5.90
   3  -5  -1  190.11    5.28
   3  -5  -1  189.88   11.19
  -3   5   1  195.94    4.66
   3  -5   0  802.56   24.69
   3  -5   0  822.56   15.45
   3  -5   1  621.22   11.81
   3  -5   1  672.71   14.08
   3  -5   1  715.90   13.81
   3  -5   1  721.80   23.43
   3  -5   1  659.96   12.06
   3  -5   1  624.71   12.03
   3  -5   2 1038.47   18.02
   3  -5   2  972.17   20.38
   3  -5   2 1240.50   19.67
   3  -5   2 1191.45   32.42
   3  -5   2 1110.99   18.49
   3  -5   2 1083.90   18.40
   3  -5   3  967.84   16.53
   3  -5   3 1102.06   17.38
   3  -5   3 1094.78   31.83
   3  -5   3  981.58   17.12
   3  -5   3 1004.44   17.01
   3  -5   4    8.27    1.14
   3  -5   4    9.92    2.17
   3  -5   4   13.00    4.19
   3  -5   4   10.03    1.42
   3  -5   4    9.30    1.46
   3  -5   5    1.25    0.77
   3  -5   5    2.40    1.57
   3  -5   5    2.47    1.22
   3  -5   5    5.23    1.36
   3  -5   6  283.12    8.85
   3  -5   6  269.23    7.89
   3  -5   7  422.34   11.33
   3  -5   7  427.87   11.56
   3  -5   8  299.59    9.45
   3  -5   8  314.58    9.96
  -3   5  -9  861.20   20.33
   3  -5   9 1272.50   20.20
  -3   5 -10  223.94    7.54
   3  -5  10  261.95    6.53
   3  -5  11   59.81    3.25
  -3   5 -12   10.38    1.36
   3  -5  12   10.70    1.04
   3  -5  13  156.90    4.30
  -3   5 -13  148.41    3.93
   3  -5  14   48.38    1.79
   3  -5  14   45.97    1.56
   3  -4 -15  105.73    3.04
   3  -4 -14  105.23    3.69
   3  -4 -14  101.29    3.57
   3  -4 -14   99.62    3.48
   3  -4 -13   69.55    3.42
   3  -4 -13   68.48    3.31
   3  -4 -13   61.64    3.16
  -3   4  12   18.49    1.75
   3  -4 -12   20.98    2.18
   3  -4 -11   56.65    3.89
   3  -4 -11   58.69    3.74
  -3   4  11   50.00    3.18
   3  -4 -11   61.31    3.83
  -3   4  10  203.43   11.77
   3  -4 -10  175.17    6.88
   3  -4 -10  171.10   15.69
   3  -4 -10  177.06    6.64
   3  -4  -9  589.31   13.43
   3  -4  -9  517.98   27.75
  -3   4   9  522.22   13.02
  -3   4   9  558.90   21.69
   3  -4  -9  604.26   13.87
   3  -4  -9  451.89   19.95
   3  -4  -8  429.07   10.92
  -3   4   8  411.78   10.72
   3  -4  -8  472.98   24.48
  -3   4   8  421.28   18.68
  -3   4   8  549.90   20.99
   3  -4  -8  455.54   11.40
   3  -4  -8  327.39   16.73
   3  -4  -7  331.02    8.86
   3  -4  -7  353.38   19.62
  -3   4   7  311.23    8.42
  -3   4   7  370.13   18.17
  -3   4   7  409.08   17.99
   3  -4  -7  352.46    9.22
   3  -4  -7  279.36   14.52
   3  -4  -6  231.50   12.35
   3  -4  -6  228.62   12.34
   3  -4  -6  264.29    7.22
  -3   4   6  299.51   16.82
   3  -4  -6  274.29    7.36
  -3   4   6  242.44    6.67
   3  -4  -5    2.20    1.88
   3  -4  -5    2.54    1.31
   3  -4  -5    2.21    2.00
   3  -4  -5    3.99    1.22
  -3   4   5    0.80    3.31
   3  -4  -4  114.31    3.92
   3  -4  -4  102.99    7.38
   3  -4  -4  101.20    3.71
   3  -4  -4  102.10    7.35
  -3   4   4   94.20    3.11
  -3   4   3  862.13   14.03
  -3   4   3  840.51   13.61
   3  -4  -2 2013.89   29.57
   3  -4  -2 2038.20   39.53
  -3   4   2 1871.53   28.43
  -3   4   2 1892.00   28.10
   3  -4  -1 1048.71   17.44
   3  -4  -1 1024.29   25.36
   3  -4   0 1643.11   27.37
   3  -4   0 1860.47   37.12
   3  -4   1    8.96    1.69
   3  -4   1   12.59    2.88
   3  -4   2   38.27    2.97
   3  -4   2   55.20    5.64
   3  -4   3   10.50    1.96
   3  -4   3   17.42    1.45
  -3   4  -3   19.26    1.37
   3  -4   3   13.78    3.31
   3  -4   4  748.01   24.36
   3  -4   4  689.33   13.33
   3  -4   5  107.74    4.87
  -3   4  -5  114.92    3.68
   3  -4   5   98.06    8.94
   3  -4   5   98.36    4.00
   3  -4   5   99.75    4.02
   3  -4   6  226.90    7.05
  -3   4  -6  242.22    6.30
   3  -4   6  230.68    7.19
   3  -4   7   36.49    3.05
   3  -4   7   33.40    3.22
  -3   4  -7   32.60    2.29
   3  -4   7   35.91    3.12
   3  -4   8   20.71    2.76
  -3   4  -8   16.76    1.86
   3  -4   8   16.52    2.57
   3  -4   8   20.57    2.77
   3  -4   9    4.87    1.64
  -3   4  -9    3.76    1.99
   3  -4   9    7.20    1.40
  -3   4 -10   72.91    4.22
   3  -4  10   69.11    3.81
   3  -4  11   26.01    2.08
   3  -4  11   21.51    1.92
  -3   4 -11   23.59    2.28
  -3   4 -12   55.28    2.95
   3  -4  12   50.98    2.50
   3  -4  13  124.52    3.96
   3  -4  13  115.06    3.56
  -3   4 -13   97.50    3.39
   3  -4  13   95.70    3.41
   3  -4  14  218.11    4.63
  -3   4 -14  180.65    4.20
   3  -4  14  206.53    4.38
   3  -4  14  190.59    4.57
   3  -4  14  175.15    4.04
   3  -4  15   75.00    2.00
   3  -3 -16   75.13    2.12
   3  -3 -15    1.97    0.89
  -3   3  15    2.83    0.56
   3  -3 -15    2.35    0.83
   3  -3 -15    1.79    1.03
  -3   3  14  182.37    4.67
   3  -3 -14  182.33    5.43
   3  -3 -14  176.22    5.38
   3  -3 -14  172.22    5.17
   3  -3 -13  253.41    7.34
  -3   3  13  239.00    6.27
  -3   3  12  232.88    6.63
   3  -3 -12  244.85    7.39
   3  -3 -12  239.63    7.70
   3  -3 -12  226.96    7.44
   3  -3 -11  320.95    9.38
  -3   3  11  345.60   14.73
   3  -3 -11  322.97    8.99
  -3   3  10  297.43    8.26
   3  -3 -10  252.77    8.31
   3  -3 -10  210.48   13.53
  -3   3  10  238.01    7.75
   3  -3 -10  260.09   17.97
  -3   3  10  297.68   14.05
  -3   3  10  224.07    6.95
  -3   3   9  223.91   12.37
   3  -3  -9  156.16    6.38
  -3   3   9  190.75    6.51
   3  -3  -9  126.64   10.41
  -3   3   9  187.29    6.78
   3  -3  -9  160.78   14.39
  -3   3   8   13.08    3.74
  -3   3   8   10.98    3.52
   3  -3  -8   14.24    2.17
  -3   3   8   10.51    1.76
   3  -3  -8    9.43    3.41
  -3   3   8   10.36    1.79
   3  -3  -8    7.33    3.85
  -3   3   7  152.64   10.39
  -3   3   7  119.20    9.54
  -3   3   7  139.08    5.09
   3  -3  -7  113.86    8.91
  -3   3   7  116.60    4.59
   3  -3  -7  129.85    4.98
  -3   3   6   26.42    1.70
   3  -3  -6   27.37    3.85
  -3   3   6   31.76    2.13
   3  -3  -6   33.98    2.41
   3  -3  -6   33.07    2.45
  -3   3   6   35.70    5.76
  -3   3   6   36.70    5.43
   3  -3  -6   26.93    4.24
   3  -3  -5  193.01    9.31
  -3   3   5  184.87    4.44
  -3   3   5  178.10    4.56
   3  -3  -4    7.25    2.24
  -3   3   4    7.35    0.89
  -3   3   4    6.41    0.77
  -3   3   3   10.36    0.93
  -3   3   3   10.11    0.86
  -3   3   2  389.29    6.93
   3  -3  -1   29.60    2.08
  -3   3   0    1.57    1.63
  -3   3  -1  472.71    8.34
  -3   3  -2  291.44    5.84
  -3   3  -3  924.30   14.89
   3  -3   3  825.20   22.74
  -3   3  -4  638.62   11.33
   3  -3   4  526.63   18.55
  -3   3  -5  920.13   15.59
   3  -3   5  852.38   16.47
   3  -3   6   23.23    2.49
  -3   3  -6   21.74    1.90
   3  -3   6   18.51    2.05
   3  -3   6   24.86    2.25
   3  -3   7  148.82    5.87
   3  -3   7  148.41    6.35
   3  -3   7  136.11    6.03
   3  -3   8   86.66    5.02
   3  -3   8   89.40    5.16
   3  -3   8  116.65    4.44
  -3   3  -8  116.56    5.71
  -3   3  -8   92.44    4.35
   3  -3   9  940.36   20.45
   3  -3   9 1368.84   19.72
  -3   3  -9 1236.97   21.45
  -3   3 -10 1114.82   20.62
   3  -3  10 1012.84   20.28
  -3   3 -11  934.97   18.02
   3  -3  11  922.53   17.92
  -3   3 -12 1181.90   20.44
  -3   3 -12 1164.98   20.28
   3  -3  13  271.70    6.27
  -3   3 -13  263.31    6.43
   3  -3  13  280.60    6.75
  -3   3 -13  252.13    6.26
  -3   3 -14   12.42    1.17
  -3   3 -14   13.79    1.13
   3  -3  14   15.16    1.28
   3  -3  14   14.35    1.20
   3  -3  14   13.50    1.17
   3  -3  14   14.53    1.09
   3  -3  15   38.98    1.46
   3  -3  15   38.44    1.53
   3  -2 -16   82.71    2.45
  -3   2  16   89.02    2.37
   3  -2 -16   90.14    2.66
   3  -2 -15   43.38    2.29
   3  -2 -15   42.64    2.34
  -3   2  15   43.32    1.99
   3  -2 -15   46.81    2.39
   3  -2 -14   43.63    2.68
   3  -2 -14   45.19    2.75
  -3   2  14   40.04    2.25
   3  -2 -14   40.17    2.61
   3  -2 -13    0.81    1.26
  -3   2  13    0.63    0.79
   3  -2 -12    1.26    2.22
  -3   2  12    1.71    0.98
   3  -2 -12    1.98    1.54
  -3   2  12    3.28    0.90
   3  -2 -11    3.49    2.79
   3  -2 -11    7.01    1.87
  -3   2  10  107.45    4.64
  -3   2  10  121.32    5.15
  -3   2  10  146.58    9.58
  -3   2  10  142.85    5.40
   3  -2 -10  107.58    9.59
   3  -2 -10  137.58    5.81
   3  -2  -9    2.58    1.63
  -3   2   9    0.68    2.26
   3  -2  -9    1.69    2.64
  -3   2   9    2.62    1.25
  -3   2   9    1.79    1.45
  -3   2   8   38.11    2.93
   3  -2  -8   45.39    6.71
  -3   2   8   55.33    6.13
  -3   2   8   49.20    3.07
   3  -2  -8   54.18    3.31
   3  -2  -8   37.25    5.68
   3  -2  -7    6.42    3.14
  -3   2   7    5.76    1.41
  -3   2   7    3.41    1.18
   3  -2  -7    5.35    2.86
   3  -2  -7    7.06    1.68
  -3   2   7    7.63    3.23
  -3   2   6  676.78   22.70
  -3   2   6  645.48   20.07
   3  -2  -6  570.91   18.31
  -3   2   6  546.48   10.16
  -3   2   6  576.01   11.31
  -3   2   5  245.33    5.22
  -3   2   5  244.19    5.35
   3  -2  -5  249.65    9.35
   3  -2  -5  264.36   10.91
  -3   2   4  831.37   13.15
  -3   2   4  852.45   13.35
  -3   2   3  160.45    3.70
  -3   2   3  164.53    3.65
   3  -2  -3  196.12    8.12
  -3   2   3  188.27   11.87
  -3   2   3  151.31    8.41
   3  -2  -2    0.96    1.34
  -3   2   2    1.83    0.55
  -3   2   2    1.39    3.52
  -3   2   2    1.30    2.05
  -3   2   2    1.50    0.66
  -3   2   1   14.14    2.19
  -3   2   1    7.92    4.48
   3  -2  -1   15.49    2.30
  -3   2   0 1315.80   20.74
   3  -2   0 1264.77   24.16
  -3   2  -1 2358.92   33.54
   3  -2   1 2320.74   40.47
  -3   2  -2 2239.08   45.07
   3  -2   2 2162.11   40.67
  -3   2  -3 2455.35   44.90
  -3   2  -3 2620.80   37.22
  -3   2  -4  960.31   16.20
   3  -2   5    1.20    1.72
   3  -2   5    2.45    1.97
  -3   2  -5    0.55    0.90
  -3   2  -6  395.89    9.23
   3  -2   6  358.01   15.98
   3  -2   7  423.89   19.67
   3  -2   7  638.18   14.12
   3  -2   7  624.18   14.84
  -3   2  -7  505.29   12.33
  -3   2  -7  773.32   15.20
   3  -2   8  306.02   16.64
   3  -2   8  313.63    9.80
   3  -2   8  378.53    8.08
  -3   2  -8  393.07   10.00
   3  -2   9  933.27   30.20
   3  -2   9  823.77   17.58
   3  -2   9  848.06   15.02
  -3   2  -9  962.10   17.70
  -3   2 -10  528.36   11.88
   3  -2  10  476.33   11.83
  -3   2 -10  440.37   11.66
   3  -2  10  569.04   22.94
  -3   2 -11   51.60    3.43
   3  -2  11   52.35    2.85
   3  -2  11   53.29    3.26
   3  -2  12    4.33    1.17
  -3   2 -12    3.91    1.23
  -3   2 -12    4.38    1.29
  -3   2 -13   86.31    3.41
   3  -2  13   86.40    3.40
  -3   2 -14    9.99    1.17
   3  -2  14    9.35    0.97
   3  -2  14   10.46    1.07
  -3   2 -14   10.40    1.17
   3  -2  14    9.78    1.09
   3  -2  15   12.40    0.98
   3  -2  15   11.51    0.87
   3  -2  16   18.43    0.80
  -3   2 -16   17.91    0.88
  -3   1  16   87.66    2.52
   3  -1 -16   90.67    2.75
   3  -1 -15  304.55    7.13
  -3   1  15  315.29    6.74
   3  -1 -15  295.08    6.64
   3  -1 -14  183.47    5.79
   3  -1 -14  206.07    5.87
  -3   1  13  235.65    6.00
   3  -1 -13  270.44    7.75
  -3   1  12   69.47    3.40
   3  -1 -12   73.79    7.78
  -3   1  12   66.10    3.07
   3  -1 -11  134.79    5.38
  -3   1  11  133.89    4.93
  -3   1  10  151.59    5.54
  -3   1  10  176.45    6.37
  -3   1  10  155.57   10.45
  -3   1  10  169.00    5.86
   3  -1 -10  168.44    6.03
  -3   1   9  928.63   18.10
   3  -1  -9  873.91   17.43
  -3   1   9  914.72   26.65
  -3   1   9  944.03   17.84
  -3   1   8 1049.22   21.13
  -3   1   8 1069.35   20.80
  -3   1   8 1073.53   20.90
  -3   1   8 1286.54   21.99
   3  -1  -8 1242.49   20.60
  -3   1   8 1128.86   29.36
  -3   1   8 1259.48   30.50
  -3   1   7 1533.48   26.46
  -3   1   7 1628.30   34.34
  -3   1   7 1559.89   35.31
  -3   1   6  150.12    4.84
  -3   1   6  138.79    3.86
  -3   1   6  131.80    8.34
  -3   1   5  141.31    4.22
  -3   1   5  147.49    6.90
  -3   1   5  127.09    3.41
  -3   1   5  129.65    3.52
  -3   1   5  139.36    3.35
   3  -1  -5  130.15    5.83
   3  -1  -4  150.47    7.19
  -3   1   4  147.88    6.44
   3  -1  -4  138.38    5.54
  -3   1   4  130.34    7.40
  -3   1   4  134.81    3.36
  -3   1   4  134.71    3.30
  -3   1   3  738.08   14.39
  -3   1   3  763.05   16.06
  -3   1   3  733.16   11.70
  -3   1   3  719.21   11.68
  -3   1   3  752.22   18.00
  -3   1   3  757.77   23.89
  -3   1   2 2473.64   38.55
   3  -1  -2 2839.13   42.63
   3  -1  -1 2625.97   38.68
  -3   1   1 1642.47   43.29
   3  -1   0 1424.28   25.22
  -3   1   0 1234.43   30.75
   3  -1   1    5.81    1.62
   3  -1   2   34.85    3.26
  -3   1  -2   39.32    1.77
  -3   1  -3   14.16    1.28
   3  -1   3   12.84    2.38
   3  -1   3   12.27    2.24
   3  -1   4  126.83    7.64
   3  -1   4  117.62    6.88
  -3   1  -5   23.12    1.95
  -3   1  -6    0.59    1.09
   3  -1   6   -0.38    1.78
   3  -1   7    0.44    2.33
  -3   1  -7    0.81    1.35
  -3   1  -7    2.42    1.39
  -3   1  -8  137.49    4.88
  -3   1  -8  196.14    6.35
  -3   1  -8  103.54    5.27
   3  -1   8  160.65    6.72
   3  -1   8  165.98   11.86
  -3   1  -9   32.41    2.36
  -3   1  -9   35.32    3.24
  -3   1  -9   51.69    3.40
   3  -1   9   45.41    6.52
   3  -1   9   44.07    3.39
  -3   1 -10   55.59    3.79
  -3   1 -10   58.05    3.47
   3  -1  10   55.01    3.54
   3  -1  10   67.74    7.94
  -3   1 -11   50.84    3.08
   3  -1  11   47.96    3.15
   3  -1  12  332.54    8.47
  -3   1 -12  354.39    8.37
   3  -1  12  326.88    8.03
  -3   1 -13  238.34    6.51
   3  -1  13  191.70    5.15
   3  -1  14  376.39    7.63
   3  -1  14  349.12    6.94
   3  -1  14  367.01    7.82
  -3   1 -15  123.27    3.37
   3  -1  15  127.50    3.18
   3  -1  15  117.99    3.23
   3  -1  16   73.07    1.78
  -3   1 -16   72.52    1.83
  -3   0  16   86.20    2.57
  -3   0  15   21.75    1.54
   3   0 -15   18.95    1.60
  -3   0  15   19.21    1.30
   3   0 -14   79.34    3.56
  -3   0  14   82.01    2.96
  -3   0  14   84.60    3.30
   3   0 -13  112.32    4.60
  -3   0  13  110.56    3.86
  -3   0  12  288.85    7.93
   3   0 -12  261.13    7.99
  -3   0  12  260.28    6.86
  -3   0  12  296.71   15.33
  -3   0  11  335.74    9.40
  -3   0  11  316.19   16.15
  -3   0  11  343.70    9.16
  -3   0  11  329.20    8.23
  -3   0  10  308.05    9.06
  -3   0  10  289.18   15.42
  -3   0  10  320.93    9.05
  -3   0  10  278.62    7.78
  -3   0  10  308.49    8.05
  -3   0   9  216.06    6.48
  -3   0   9  197.01    6.94
  -3   0   9  187.48   12.06
  -3   0   9  208.32    7.14
  -3   0   9  185.67    6.68
  -3   0   9  188.70    6.28
  -3   0   8   37.64    2.66
  -3   0   8   31.15    2.68
  -3   0   8   34.02    4.94
  -3   0   8   34.99    3.01
  -3   0   8   27.86    2.50
  -3   0   8   34.70    2.70
  -3   0   7  221.26   11.25
  -3   0   7  194.16    6.55
  -3   0   7  202.90    6.85
  -3   0   7  232.96    6.79
  -3   0   6   47.00    2.14
  -3   0   6   53.01    3.11
  -3   0   6   57.23    3.22
  -3   0   6   48.41    2.01
  -3   0   6   58.81    5.21
  -3   0   5   43.63    1.89
  -3   0   5   46.93    1.83
  -3   0   4   11.71    0.96
  -3   0   4   12.30    1.01
  -3   0   4   13.05    2.33
  -3   0   4   16.42    1.49
  -3   0   4   11.73    0.88
  -3   0   3  131.00    6.16
   3   0  -3  134.38    6.10
  -3   0   3  115.45    4.74
  -3   0   3  124.91    3.01
  -3   0   3  116.96    2.84
  -3   0   2   63.47    3.35
   3   0  -2   75.13    4.27
   3   0  -1  705.71   15.02
   3   0   0  667.05   14.18
   3   0   1   24.71    2.37
   3   0   2   10.35    1.82
  -3   0  -2   11.89    1.07
   3   0   2   13.05    1.98
  -3   0  -3 2086.37   34.83
  -3   0  -3 2168.88   33.85
   3   0   3 2315.64   40.67
   3   0   3 2004.23   38.19
  -3   0  -3 2465.74   33.61
   3   0   4  782.65   21.68
   3   0   4  753.92   19.50
  -3   0  -5 1275.30   18.12
  -3   0  -5  715.84   16.26
   3   0   6  697.58   23.39
  -3   0  -6  783.24   14.11
  -3   0  -7   50.96    3.52
  -3   0  -7   62.62    3.34
  -3   0  -7   72.68    3.67
  -3   0  -7  101.64    4.23
   3   0   7   78.50    7.91
  -3   0  -7   58.56    3.55
   3   0   7   88.49    4.84
  -3   0  -8    4.48    1.56
  -3   0  -8    2.40    1.63
   3   0   8    0.86    1.42
  -3   0  -8    2.91    1.26
   3   0   8    5.23    3.03
  -3   0  -8    6.73    1.64
  -3   0  -9  854.90   15.75
  -3   0  -9  684.14   14.71
   3   0   9  790.21   16.45
  -3   0  -9  836.77   15.83
   3   0   9  952.80   29.60
  -3   0  -9  684.62   16.59
  -3   0 -10 1766.45   28.03
  -3   0 -10 1461.61   26.77
   3   0  10 1643.92   28.44
  -3   0 -10 1708.18   30.03
   3   0  10 1951.25   45.47
  -3   0 -10 1722.94   27.80
  -3   0 -11 1352.27   24.45
  -3   0 -11 1405.97   22.96
  -3   0 -12 1086.90   19.47
  -3   0 -12 1078.70   18.14
   3   0  12  913.50   17.59
   3   0  12  967.94   18.04
   3   0  13  349.79    7.93
   3   0  13  379.24    8.39
   3   0  14  124.52    3.53
   3   0  14  136.00    3.89
  -3   0 -14  137.93    4.24
   3   0  15    4.81    0.54
  -3   0 -15    6.26    0.82
   3   0  15    6.29    0.69
  -3   0 -15    5.39    0.78
  -3  -1  16   77.48    2.08
  -3  -1  16   83.66    2.30
  -3  -1  15   20.60    1.43
  -3  -1  15   22.07    1.45
   3   1 -14   41.36    2.40
  -3  -1  14   44.35    2.48
  -3  -1  14   44.24    2.41
  -3  -1  14   41.86    2.14
  -3  -1  13    8.70    1.25
   3   1 -13    8.49    1.44
  -3  -1  13    7.56    1.55
  -3  -1  12   47.28    3.33
  -3  -1  12   47.86    6.48
   3   1 -12   35.90    2.71
  -3  -1  12   46.62    3.12
  -3  -1  12   43.38    3.02
  -3  -1  12   39.45    2.45
  -3  -1  11   29.00    5.42
  -3  -1  11   37.90    3.17
  -3  -1  11   36.10    3.03
  -3  -1  11   32.53    2.76
  -3  -1  11   35.14    2.94
  -3  -1  10  516.06   12.45
  -3  -1  10  474.78   21.06
  -3  -1  10  494.70   12.30
  -3  -1  10  426.96   10.20
  -3  -1  10  444.73   11.25
  -3  -1  10  468.68   11.74
  -3  -1   9   69.98    4.01
  -3  -1   9   87.01    5.70
  -3  -1   9   83.85    4.76
  -3  -1   9   77.84    8.11
  -3  -1   9   71.56    4.23
  -3  -1   9   71.91    3.71
  -3  -1   8  124.40    4.99
  -3  -1   8  119.28    5.09
  -3  -1   8  135.06    6.09
  -3  -1   8  147.69    5.44
  -3  -1   8  120.31    5.38
  -3  -1   8  131.44   10.08
  -3  -1   8  140.50    4.83
  -3  -1   8  150.83    7.36
  -3  -1   7   16.11    1.69
  -3  -1   7   11.80    1.85
  -3  -1   7   16.04    2.03
  -3  -1   7   19.00    1.93
  -3  -1   7   16.74    3.01
  -3  -1   7   15.23    2.38
  -3  -1   7   12.40    1.60
  -3  -1   7   14.97    2.57
  -3  -1   7   12.77    3.33
  -3  -1   6 1092.33   27.22
  -3  -1   6 1087.36   19.12
  -3  -1   5  776.88   13.90
  -3  -1   5  883.98   14.25
  -3  -1   5 1001.54   23.66
  -3  -1   5  858.35   13.78
  -3  -1   5  800.13   14.96
  -3  -1   5  984.06   17.47
  -3  -1   4  868.47   14.32
  -3  -1   4  904.93   14.13
  -3  -1   4  920.76   16.61
  -3  -1   4  900.68   14.31
  -3  -1   3 1268.63   19.33
  -3  -1   3 1308.46   19.57
  -3  -1   3 1284.05   19.36
  -3  -1   2   78.66    4.15
  -3  -1   2   84.53    2.48
   3   1  -2   85.38    4.36
  -3  -1   1   93.93    2.64
  -3  -1   1   90.19    2.57
  -3  -1   1   89.72    2.61
  -3  -1   0 1714.47   25.14
  -3  -1   0 1709.95   25.13
  -3  -1  -1 2363.94   34.89
  -3  -1  -1 2273.84   35.36
   3   1   1 2257.88   37.56
  -3  -1  -2 1727.72   28.42
   3   1   2 1777.17   32.21
  -3  -1  -3 1006.61   18.64
  -3  -1  -3 1063.08   18.62
  -3  -1  -4  175.95    4.76
  -3  -1  -4  154.25    5.27
  -3  -1  -5  252.53    6.43
  -3  -1  -5  242.11    6.99
  -3  -1  -6  105.02    5.12
  -3  -1  -6  130.74    4.70
  -3  -1  -6  112.75    4.74
  -3  -1  -6  142.11    5.44
   3   1   6  152.38    5.83
  -3  -1  -6  128.14    5.26
  -3  -1  -7  655.44   14.62
  -3  -1  -7  771.63   13.83
  -3  -1  -7  701.95   14.17
   3   1   7  760.98   15.00
  -3  -1  -7  632.05   14.05
  -3  -1  -8  287.27    7.56
  -3  -1  -8  264.26    8.21
   3   1   8  278.69    8.10
  -3  -1  -8  253.37    7.55
  -3  -1  -9  252.37    7.82
  -3  -1  -9  253.71    7.19
  -3  -1  -9  213.00    7.02
   3   1   9  269.39   15.41
  -3  -1  -9  192.87    7.45
   3   1   9  246.12    7.52
   3   1  10   10.96    3.46
   3   1  10    8.72    1.62
   3   1  11  158.74    5.67
  -3  -1 -11  170.72    5.70
   3   1  11  171.18    5.68
  -3  -1 -11  177.05    6.41
  -3  -1 -12   66.57    3.56
  -3  -1 -13    5.11    1.17
   3   1  13    3.47    0.93
   3   1  13    4.33    0.89
  -3  -1 -14    1.60    0.75
   3   1  14    1.06    0.64
  -3  -1 -14    2.27    0.71
   3   1  14    1.79    0.59
   3   1  15   12.12    0.75
   3   1  15   10.48    0.68
  -3  -2  16  173.65    3.47
  -3  -2  15  392.43    7.21
  -3  -2  15  395.23    7.21
  -3  -2  14  443.11    9.28
  -3  -2  14  428.58    8.49
  -3  -2  14  433.99    8.64
  -3  -2  13  284.14    7.53
  -3  -2  13  269.53    6.87
  -3  -2  12   91.15    4.42
  -3  -2  12   80.55    3.63
  -3  -2  12   89.90    4.50
  -3  -2  12   85.84    4.25
  -3  -2  12   96.23    3.93
  -3  -2  11   56.69    3.20
  -3  -2  11   48.12    6.95
  -3  -2  11   50.40    3.67
  -3  -2  11   54.86    3.73
  -3  -2  11   46.62    2.85
  -3  -2  11   49.65    3.40
  -3  -2  11   49.30    3.35
  -3  -2  10   97.42    4.26
  -3  -2  10  108.50    5.01
  -3  -2  10  117.66    6.66
  -3  -2  10   84.38    3.69
  -3  -2  10  109.94   10.39
  -3  -2  10  117.83    5.79
  -3  -2  10  100.58    4.93
  -3  -2  10  116.50    5.51
  -3  -2  10  122.68    4.73
  -3  -2   9 1396.01   25.65
  -3  -2   9 1488.84   23.96
  -3  -2   9 1390.23   39.70
  -3  -2   9 1491.10   26.94
  -3  -2   9 1514.91   29.22
  -3  -2   9 1308.29   24.47
  -3  -2   9 1314.90   26.02
  -3  -2   9 1265.70   24.21
  -3  -2   9 1192.76   23.06
  -3  -2   8 1257.33   24.06
  -3  -2   8 1429.70   28.49
  -3  -2   8 1440.28   23.00
  -3  -2   8 1407.17   37.80
  -3  -2   8 1419.50   25.85
  -3  -2   8 1086.64   21.80
  -3  -2   8 1147.29   22.53
  -3  -2   8 1311.28   23.10
  -3  -2   8 1262.39   25.46
  -3  -2   7  602.49   14.04
  -3  -2   7  594.79   11.89
  -3  -2   7  704.36   18.41
  -3  -2   7  716.11   24.01
  -3  -2   7  725.04   13.92
  -3  -2   7  556.22   13.38
  -3  -2   7  647.03   16.19
  -3  -2   7  654.50   13.27
  -3  -2   7  622.00   12.92
  -3  -2   7  617.16   13.15
  -3  -2   7  698.13   15.95
  -3  -2   6  451.55    9.35
  -3  -2   6  555.28   15.97
  -3  -2   6  550.71   13.67
  -3  -2   6  536.86   11.54
  -3  -2   6  569.13   19.73
  -3  -2   6  464.38   10.73
  -3  -2   6  522.60   14.31
  -3  -2   6  521.44   10.69
  -3  -2   6  508.91   10.57
  -3  -2   6  490.67   11.59
  -3  -2   5   64.46    3.48
  -3  -2   5   58.19    2.67
  -3  -2   5   61.28    2.41
  -3  -2   5   68.95    5.04
  -3  -2   5   64.28    2.87
  -3  -2   4   58.73    2.49
  -3  -2   4   59.98    2.26
  -3  -2   4   66.44    5.68
  -3  -2   3  537.84    9.01
  -3  -2   3  550.77    9.36
  -3  -2   3  541.40   13.49
  -3  -2   3  555.67    9.15
  -3  -2   2 1916.10   27.31
  -3  -2   2 1916.79   27.06
  -3  -2   2 1869.83   32.85
  -3  -2   1  578.29    9.84
  -3  -2   1  557.78    9.76
  -3  -2   0  657.37   11.16
  -3  -2   0  669.49   11.49
  -3  -2   0  662.83   11.67
  -3  -2   0  688.10   11.54
  -3  -2  -1  145.65    3.97
  -3  -2  -1  140.26    4.15
  -3  -2  -1  137.39    3.88
  -3  -2  -2   26.34    1.67
  -3  -2  -2   25.51    1.36
  -3  -2  -2   26.66    1.95
  -3  -2  -2   27.47    1.68
  -3  -2  -3  104.76    3.59
  -3  -2  -3  100.70    3.14
  -3  -2  -3   94.02    4.23
  -3  -2  -3  102.69    3.89
  -3  -2  -4   10.65    1.72
  -3  -2  -4    6.70    1.72
  -3  -2  -4    8.39    1.30
  -3  -2  -4    8.75    1.83
  -3  -2  -4    8.24    1.13
  -3  -2  -4    8.03    1.89
  -3  -2  -5   16.23    1.61
  -3  -2  -5   16.00    2.36
  -3  -2  -5   16.89    2.15
  -3  -2  -5   19.31    2.36
  -3  -2  -5   15.76    1.63
   3   2   6   50.64    3.14
  -3  -2  -6   44.15    3.52
  -3  -2  -6   33.31    3.24
  -3  -2  -6   48.39    3.44
  -3  -2  -6   31.10    2.43
  -3  -2  -6   38.13    3.16
   3   2   7  105.33    4.53
  -3  -2  -7   89.30    5.01
  -3  -2  -7   96.67    4.80
   3   2   8  122.61    4.94
  -3  -2  -8  128.56    5.85
   3   2   9  486.64   11.24
  -3  -2 -10   53.85    3.50
  -3  -2 -10   65.70    3.93
   3   2  10   70.61    3.59
   3   2  10   65.09    7.41
   3   2  10   67.00    3.72
   3   2  11   47.36    2.81
  -3  -2 -11   54.81    3.18
  -3  -2 -11   48.48    3.07
   3   2  11   45.26    2.86
   3   2  12  173.34    5.04
   3   2  12  163.76    5.03
  -3  -2 -12  167.02    5.33
   3   2  13  297.01    6.59
  -3  -2 -13  305.38    6.80
   3   2  14  229.12    4.46
   3   2  14  262.41    5.09
   3   2  15  317.03    5.23
  -3  -3  15   61.16    2.07
  -3  -3  15   49.76    1.68
  -3  -3  14    4.92    0.80
  -3  -3  14    5.39    0.98
  -3  -3  13   56.71    2.57
  -3  -3  13   50.46    2.78
  -3  -3  13   57.60    3.06
  -3  -3  13   53.30    2.88
  -3  -3  12  163.94    5.12
  -3  -3  12  137.83    4.70
  -3  -3  11  469.88   12.18
  -3  -3  11  426.43   10.99
  -3  -3  11  453.35   10.65
  -3  -3  11  485.27   11.82
  -3  -3  11  434.74    9.80
  -3  -3  11  549.61   11.26
  -3  -3  11  501.96   13.84
  -3  -3  10  127.32    6.14
  -3  -3  10  101.24    4.92
  -3  -3  10  126.38    5.63
  -3  -3  10  121.59   11.10
  -3  -3  10   89.96    4.00
  -3  -3  10  122.13    6.84
  -3  -3  10  133.42    5.16
  -3  -3   9    5.85    1.37
  -3  -3   9   13.74    3.10
  -3  -3   9    9.96    2.37
  -3  -3   9   10.97    2.05
  -3  -3   9   10.23    3.76
  -3  -3   9    7.93    2.14
  -3  -3   9    9.06    1.89
  -3  -3   9   13.86    1.89
  -3  -3   8    3.30    1.35
  -3  -3   8    3.35    2.70
  -3  -3   8    0.34    1.88
  -3  -3   8    1.77    1.42
  -3  -3   8    3.57    1.57
  -3  -3   8    2.56    2.00
  -3  -3   8    2.68    2.48
  -3  -3   8    2.00    1.38
  -3  -3   8    0.98    1.13
  -3  -3   7   57.97    3.28
  -3  -3   7   73.01    3.86
  -3  -3   7   42.18    2.86
  -3  -3   7   80.78    6.43
  -3  -3   7   78.21    5.23
  -3  -3   7   82.72    8.46
  -3  -3   7   51.03    2.57
  -3  -3   7   64.51    4.00
  -3  -3   7   68.72    5.23
  -3  -3   7   69.78    3.68
  -3  -3   7   58.44    3.66
  -3  -3   6    2.94    2.25
  -3  -3   6    0.63    2.01
  -3  -3   6    1.34    0.99
  -3  -3   6    2.19    1.10
  -3  -3   6    1.90    1.07
  -3  -3   6    1.37    0.79
  -3  -3   6    1.52    2.87
  -3  -3   6    3.42    1.93
  -3  -3   6    1.68    1.09
  -3  -3   6    2.01    1.08
  -3  -3   6    0.87    0.70
  -3  -3   6    2.42    1.20
  -3  -3   5   45.14    2.69
  -3  -3   5   40.57    2.15
  -3  -3   5   49.26    5.18
  -3  -3   5   51.40    4.20
  -3  -3   5   39.89    2.45
  -3  -3   5   47.07    2.60
  -3  -3   5   43.39    3.42
  -3  -3   5   37.47    2.92
  -3  -3   5   51.50    3.29
  -3  -3   5   38.26    2.09
  -3  -3   5   41.59    2.63
  -3  -3   5   48.79    5.72
  -3  -3   4   44.50    2.60
  -3  -3   4   31.76    2.44
  -3  -3   4   41.58    2.06
  -3  -3   4   45.59    4.63
  -3  -3   4   37.91    3.62
  -3  -3   4   46.65    2.46
  -3  -3   4   41.01    2.31
  -3  -3   4   43.95    3.19
  -3  -3   4   32.86    2.08
  -3  -3   4   38.47    3.14
  -3  -3   4   42.52    2.31
  -3  -3   4   42.22    3.11
  -3  -3   4   39.58    2.43
  -3  -3   4   45.94    5.17
  -3  -3   4   38.45    2.03
  -3  -3   3  349.53    7.86
  -3  -3   3  267.22    7.29
  -3  -3   3  330.35    6.86
  -3  -3   3  303.77    9.98
  -3  -3   3  331.69   11.65
  -3  -3   3  293.23    6.71
  -3  -3   3  316.86    7.42
  -3  -3   3  357.96    9.05
  -3  -3   3  305.53    7.27
  -3  -3   3  353.35    7.33
  -3  -3   3  316.14    7.06
  -3  -3   3  318.42    7.67
  -3  -3   3  325.70    7.12
  -3  -3   3  326.29    9.78
  -3  -3   3  339.26    9.11
  -3  -3   2  380.73   11.18
  -3  -3   2  407.89   10.01
  -3  -3   2  395.50   12.15
  -3  -3   2  425.59    8.17
  -3  -3   2  383.06    7.64
  -3  -3   2  408.58    8.78
  -3  -3   2  370.81    8.44
  -3  -3   2  384.04    8.25
  -3  -3   2  367.57    7.74
  -3  -3   2  363.20    7.76
  -3  -3   2  363.57    8.23
  -3  -3   1  506.45    9.45
  -3  -3   1  533.86   11.85
  -3  -3   1  500.42   14.22
  -3  -3   1  524.81    9.63
  -3  -3   1  497.14   13.53
  -3  -3   0  353.93    7.68
  -3  -3   0  367.65    8.26
  -3  -3   0  387.89    9.45
  -3  -3   0  358.15    8.02
  -3  -3   0  346.19   11.52
  -3  -3   0  354.28    7.38
  -3  -3   0  348.09    7.15
  -3  -3   0  348.37    8.43
  -3  -3   0  354.02   10.98
  -3  -3  -1   13.66    1.49
  -3  -3  -1   13.17    2.24
  -3  -3  -1   11.16    1.16
  -3  -3  -1   11.72    1.22
  -3  -3  -1   10.15    1.53
  -3  -3  -1   10.86    1.29
  -3  -3  -1    9.45    1.07
  -3  -3  -1   10.75    1.24
  -3  -3  -1    9.80    1.55
  -3  -3  -1   10.00    2.18
  -3  -3  -1   14.23    1.56
  -3  -3  -2  171.53    7.25
  -3  -3  -2  167.74    5.34
  -3  -3  -2  179.70    5.34
  -3  -3  -2  165.84    5.78
  -3  -3  -2  189.95    5.42
  -3  -3  -2  166.39    6.44
  -3  -3  -2  185.45    5.05
  -3  -3  -2  181.54    5.00
  -3  -3  -2  193.74    7.67
  -3  -3  -3  882.76   17.80
  -3  -3  -3  930.07   19.63
  -3  -3  -3  860.93   16.55
  -3  -3  -3  939.05   16.77
  -3  -3  -3  879.46   17.44
  -3  -3  -3  961.24   16.82
  -3  -3  -3 1030.26   19.26
  -3  -3  -3  885.53   16.04
  -3  -3  -3  919.78   16.15
  -3  -3  -3  986.28   20.61
  -3  -3  -4 1148.89   22.23
  -3  -3  -4 1172.32   19.88
  -3  -3  -4 1139.52   20.44
  -3  -3  -4 1163.34   20.03
  -3  -3  -4 1093.60   19.06
  -3  -3  -4 1064.20   18.96
  -3  -3  -5  751.88   14.00
  -3  -3  -5  704.67   13.64
  -3  -3  -5  692.12   14.95
  -3  -3  -5  618.43   12.72
  -3  -3  -5  757.84   14.37
  -3  -3  -5  558.84   12.37
  -3  -3  -6  726.33   14.66
  -3  -3  -6  601.04   15.74
  -3  -3  -6  761.14   15.37
  -3  -3  -6  828.37   14.75
  -3  -3  -6  550.11   13.32
  -3  -3  -7  122.70    5.48
  -3  -3  -7  116.86    5.00
  -3  -3  -7  132.34    6.30
   3   3   8   53.09    3.54
  -3  -3  -8   45.03    3.15
  -3  -3  -9  201.56    6.65
   3   3   9  219.61    7.00
   3   3   9  212.31    6.27
   3   3  10  657.84   13.51
  -3  -3 -10  555.00   12.75
   3   3  11  590.45   11.95
  -3  -3 -11  577.40   11.56
   3   3  12  593.68   11.09
  -3  -3 -13  273.57    5.50
   3   3  13  268.13    5.56
   3   3  14  123.15    2.68
  -3  -4  14   13.27    1.08
  -3  -4  13   15.77    1.31
  -3  -4  13   12.53    1.42
  -3  -4  13   16.89    1.50
  -3  -4  13   14.37    1.41
  -3  -4  13   12.92    1.14
  -3  -4  12  157.94    5.09
  -3  -4  12  167.00    4.96
  -3  -4  12  180.46    4.94
  -3  -4  12  162.20    5.59
  -3  -4  12  146.38    4.47
  -3  -4  12  170.34    5.40
  -3  -4  11  237.86    6.33
  -3  -4  11  224.45    6.02
  -3  -4  11  224.11    6.60
  -3  -4  11  223.41    6.89
  -3  -4  10  318.50    8.93
  -3  -4  10  269.36    7.58
  -3  -4  10  350.11    8.44
  -3  -4  10  353.96   11.62
  -3  -4  10  284.51    9.18
  -3  -4  10  276.55    8.29
  -3  -4  10  327.93    8.80
  -3  -4  10  352.50   10.41
  -3  -4   9    3.12    2.57
  -3  -4   9    1.49    1.75
  -3  -4   9    9.57    1.80
  -3  -4   9    1.16    1.30
  -3  -4   9    1.72    1.18
  -3  -4   9    2.16    1.76
  -3  -4   9   11.00    3.77
  -3  -4   9    2.35    1.28
  -3  -4   8   53.09    3.85
  -3  -4   8   65.70    4.93
  -3  -4   8   62.57    4.99
  -3  -4   8   62.78    3.70
  -3  -4   8   59.25    3.82
  -3  -4   8   75.77    8.50
  -3  -4   8   50.49    2.83
  -3  -4   8   53.61    3.25
  -3  -4   8   67.48    6.00
  -3  -4   7  164.33    6.36
  -3  -4   7  197.08   10.21
  -3  -4   7  225.42    9.05
  -3  -4   7  138.87    5.55
  -3  -4   7  179.81    5.84
  -3  -4   7  161.71    5.19
  -3  -4   7  219.10   13.89
  -3  -4   7  192.38    6.32
  -3  -4   7  186.78    8.97
  -3  -4   7  173.71    6.63
  -3  -4   6  356.53   11.28
  -3  -4   6  638.38   12.16
  -3  -4   6  562.28   12.07
  -3  -4   6  719.57   17.33
  -3  -4   6  617.77   19.01
  -3  -4   6  547.41   11.14
  -3  -4   6  741.42   24.70
  -3  -4   6  471.84   10.46
  -3  -4   6  578.53   12.89
  -3  -4   6  655.22   17.99
  -3  -4   6  653.85   12.59
  -3  -4   5  717.00   16.60
  -3  -4   5  979.82   16.77
  -3  -4   5  835.61   18.26
  -3  -4   5  987.31   17.14
  -3  -4   5 1036.12   25.21
  -3  -4   5 1018.57   22.18
  -3  -4   5  862.21   16.07
  -3  -4   5  977.14   16.31
  -3  -4   5  795.90   15.77
  -3  -4   5  934.97   17.66
  -3  -4   5  950.17   19.79
  -3  -4   5  976.24   16.97
  -3  -4   4  712.91   15.07
  -3  -4   4  868.36   16.37
  -3  -4   4  751.90   17.73
  -3  -4   4  915.97   15.73
  -3  -4   4  780.76   19.75
  -3  -4   4  861.38   15.30
  -3  -4   4  908.71   23.11
  -3  -4   4  837.78   16.12
  -3  -4   4  787.08   14.84
  -3  -4   4  821.15   14.76
  -3  -4   4  848.38   16.43
  -3  -4   4  845.00   15.31
  -3  -4   4  872.60   18.10
  -3  -4   3  409.64    9.75
  -3  -4   3  361.67   11.50
  -3  -4   3  427.96    9.04
  -3  -4   3  361.27   11.97
  -3  -4   3  400.70    8.67
  -3  -4   3  413.66   14.29
  -3  -4   3  368.04    8.49
  -3  -4   3  384.67    9.26
  -3  -4   3  377.45    8.22
  -3  -4   3  390.58    8.59
  -3  -4   3  373.12    9.17
  -3  -4   3  409.94   10.83
  -3  -4   2    1.90    0.88
  -3  -4   2    6.41    1.31
  -3  -4   2    2.12    0.96
  -3  -4   2    4.07    0.88
  -3  -4   2    0.23    2.62
  -3  -4   2    2.02    1.60
  -3  -4   2    1.81    1.56
  -3  -4   2    1.92    1.00
  -3  -4   2    4.68    1.24
  -3  -4   2    1.41    1.34
  -3  -4   2    1.09    1.17
  -3  -4   2    2.87    2.11
  -3  -4   2    1.95    1.02
  -3  -4   1   62.41    3.03
  -3  -4   1   79.42    3.44
  -3  -4   1   61.07    5.02
  -3  -4   1   65.16    3.59
  -3  -4   1   64.82    5.19
  -3  -4   1   73.21    3.00
  -3  -4   1   64.46    3.63
  -3  -4   1   65.95    5.52
  -3  -4   1   65.85    3.00
  -3  -4   1   61.45    2.75
  -3  -4   1   59.82    2.89
  -3  -4   1   68.62    2.84
  -3  -4   0  545.30   10.89
  -3  -4   0  529.95   10.47
  -3  -4   0  482.65   14.74
  -3  -4   0  540.76   11.72
  -3  -4   0  504.67   15.63
  -3  -4   0  509.12   11.83
  -3  -4   0  509.76   10.02
  -3  -4   0  498.79   10.62
  -3  -4   0  490.92    9.86
  -3  -4   0  464.51    9.89
  -3  -4  -1  802.77   21.29
  -3  -4  -1  827.64   17.01
  -3  -4  -1  855.93   16.03
  -3  -4  -1  802.10   14.58
  -3  -4  -1  779.88   14.18
  -3  -4  -1  888.03   15.61
  -3  -4  -1  859.63   16.41
  -3  -4  -1  827.88   20.10
  -3  -4  -2  458.51   15.68
  -3  -4  -2  534.73   12.66
  -3  -4  -2  537.69   11.62
  -3  -4  -2  489.46   10.29
  -3  -4  -2  548.36   11.34
  -3  -4  -2  528.28   11.82
  -3  -4  -2  514.87   14.74
  -3  -4  -2  465.42   10.06
  -3  -4  -2  562.83   11.76
  -3  -4  -3  620.31   14.05
  -3  -4  -3  671.96   16.71
  -3  -4  -3  672.09   13.77
  -3  -4  -3  633.70   12.57
  -3  -4  -3  703.46   13.66
  -3  -4  -3  544.92   17.96
  -3  -4  -3  589.62   12.24
  -3  -4  -3  689.27   14.94
  -3  -4  -4  191.01    7.49
  -3  -4  -4  271.34    9.27
  -3  -4  -4  270.44    7.75
  -3  -4  -4  235.61    6.60
  -3  -4  -4  281.44    7.82
  -3  -4  -4  190.61   10.20
  -3  -4  -4  211.50    6.32
  -3  -4  -4  293.86    8.50
  -3  -4  -5    8.07    2.20
  -3  -4  -5   17.07    2.44
  -3  -4  -5   11.81    2.14
  -3  -4  -5    9.47    1.41
  -3  -4  -5   17.72    2.22
  -3  -4  -5   11.91    1.82
  -3  -4  -5    7.61    1.33
  -3  -4  -6    6.32    1.50
  -3  -4  -6    6.75    1.54
   3   4   7  176.62    6.24
  -3  -4  -7  155.75    6.43
  -3  -4  -7  180.55    7.31
  -3  -4  -7  148.11    6.00
  -3  -4  -8   56.49    3.93
   3   4   8   51.56    3.13
  -3  -4  -8   49.15    3.30
  -3  -4  -9   74.95    4.15
  -3  -4 -10   68.27    3.22
   3   4  10   71.04    3.13
  -3  -4 -11    8.25    1.03
  -3  -4 -11    8.76    1.23
  -3  -4 -11    9.59    1.34
   3   4  11    8.79    1.02
  -3  -4 -12    4.35    0.82
   3   4  12    5.08    0.68
  -3  -4 -13    6.86    0.62
  -3  -5  13  286.96    5.56
  -3  -5  13  286.56    5.34
  -3  -5  13  277.98    5.81
  -3  -5  12  139.73    3.68
  -3  -5  12  124.97    4.25
  -3  -5  12  127.67    3.82
  -3  -5  12  124.30    3.78
  -3  -5  12  130.35    3.65
  -3  -5  11    1.05    0.71
  -3  -5  11    0.12    0.85
  -3  -5  11    0.07    0.85
  -3  -5  11    0.18    0.87
  -3  -5  11    0.36    1.48
  -3  -5  11    0.43    1.17
  -3  -5  10   85.89    3.65
  -3  -5  10   87.60    5.29
  -3  -5  10   95.58    3.75
  -3  -5  10   91.97    4.79
  -3  -5  10   70.98    3.53
  -3  -5  10   77.67    4.19
  -3  -5  10   86.42    3.98
  -3  -5   9  399.56    9.11
  -3  -5   9  320.36    8.52
  -3  -5   8  578.73   14.14
  -3  -5   8  726.12   18.96
  -3  -5   8  786.65   17.05
  -3  -5   8  657.32   13.16
  -3  -5   8  676.45   16.64
  -3  -5   8  687.82   14.32
  -3  -5   8  498.89   11.98
  -3  -5   8  410.64   11.49
  -3  -5   7  298.17    7.69
  -3  -5   7  386.80   14.19
  -3  -5   7  427.58   12.46
  -3  -5   7  338.28    9.68
  -3  -5   7  361.46   12.53
  -3  -5   7  357.35    9.79
  -3  -5   7  347.67    8.62
  -3  -5   7  281.15    8.15
  -3  -5   6  176.51    5.50
  -3  -5   6  209.82    7.20
  -3  -5   6  222.26   10.36
  -3  -5   6  231.80    6.62
  -3  -5   6  231.96    7.58
  -3  -5   6  196.90    5.99
  -3  -5   6  210.14    6.61
  -3  -5   6  224.44   11.29
  -3  -5   6  244.17    9.66
  -3  -5   5   40.32    5.34
  -3  -5   5   40.76    4.25
  -3  -5   5   30.40    2.98
  -3  -5   5   34.57    2.44
  -3  -5   5   38.74    2.58
  -3  -5   5   48.21    3.31
  -3  -5   5   35.84    3.62
  -3  -5   5   32.33    2.43
  -3  -5   5   36.57    3.00
  -3  -5   4   56.47    4.24
  -3  -5   4   47.33    3.03
  -3  -5   4   56.16    5.99
  -3  -5   4   50.10    4.52
  -3  -5   4   46.76    3.93
  -3  -5   4   52.64    2.86
  -3  -5   4   48.47    2.91
  -3  -5   4   54.09    3.47
  -3  -5   4   51.51    2.85
  -3  -5   4   59.30    3.49
  -3  -5   3   46.60    2.85
  -3  -5   3   43.79    3.34
  -3  -5   3   36.04    3.84
  -3  -5   3   39.90    3.97
  -3  -5   3   40.21    5.26
  -3  -5   3   44.26    3.70
  -3  -5   3   41.35    2.95
  -3  -5   3   41.46    2.49
  -3  -5   3   39.84    2.67
  -3  -5   3   41.69    3.03
  -3  -5   3   44.29    2.59
  -3  -5   3   42.49    2.87
  -3  -5   2  465.29    9.75
  -3  -5   2  416.47   13.52
  -3  -5   2  459.13   11.28
  -3  -5   2  437.77   15.62
  -3  -5   2  389.74   10.36
  -3  -5   2  473.06   12.50
  -3  -5   2  436.87   10.73
  -3  -5   2  421.81    9.97
  -3  -5   2  457.21   10.49
  -3  -5   2  432.34    9.35
  -3  -5   2  412.30    9.78
  -3  -5   2  422.03    9.37
  -3  -5   1  434.55   10.16
  -3  -5   1  450.79   10.77
  -3  -5   1  404.79   14.90
  -3  -5   1  462.05   10.45
  -3  -5   1  454.28   11.34
  -3  -5   1  426.16   14.14
  -3  -5   1  443.81    9.40
  -3  -5   1  407.13    9.44
  -3  -5   1  495.32   12.64
  -3  -5   1  413.42    9.27
  -3  -5   0   54.24    3.22
  -3  -5   0   50.85    5.07
  -3  -5   0   46.27    2.53
  -3  -5   0   50.97    3.27
  -3  -5   0   51.41    3.11
  -3  -5  -1   30.65    2.05
  -3  -5  -1   33.22    2.64
  -3  -5  -1   33.31    2.71
  -3  -5  -1   39.13    4.36
  -3  -5  -2   16.97    2.09
  -3  -5  -2   13.82    1.60
  -3  -5  -2   13.25    1.82
  -3  -5  -2   17.39    3.20
  -3  -5  -3    0.22    1.14
  -3  -5  -3    0.17    1.02
  -3  -5  -3    0.83    1.07
  -3  -5  -3    1.25    1.82
  -3  -5  -4    0.66    1.15
  -3  -5  -4    0.88    1.33
  -3  -5  -4    0.95    1.08
  -3  -5  -4    0.06    1.16
  -3  -5  -4    1.08    1.53
  -3  -5  -4    0.31    1.64
  -3  -5  -5    5.85    1.50
  -3  -5  -5    4.01    1.71
  -3  -5  -5    6.39    1.54
  -3  -5  -5    7.37    1.69
  -3  -5  -5    6.63    1.96
  -3  -5  -5    2.41    1.56
  -3  -5  -6   73.61    3.97
  -3  -5  -6   64.93    3.66
  -3  -5  -6   58.26    3.98
  -3  -5  -6   74.69    4.32
  -3  -5  -6   66.41    3.96
  -3  -5  -7  142.76    5.91
  -3  -5  -8  269.67    7.09
  -3  -5  -8  255.68    6.81
  -3  -5  -8  253.81    7.50
  -3  -5  -8  269.26    7.70
  -3  -5  -9  207.69    5.56
  -3  -5  -9  203.95    5.96
  -3  -5  -9  202.32    5.84
  -3  -5 -10   63.87    2.62
  -3  -5 -10   63.88    2.65
  -3  -5 -11    1.63    0.66
  -3  -5 -11    1.86    0.58
  -3  -6  12   56.96    1.74
  -3  -6  12   54.40    1.95
  -3  -6  11   25.10    1.55
  -3  -6  11   24.89    1.77
  -3  -6  10   14.92    1.37
  -3  -6  10   12.15    1.70
  -3  -6  10   10.64    1.12
  -3  -6  10   13.45    1.44
  -3  -6  10   13.47    2.09
  -3  -6   9   12.74    1.53
  -3  -6   9   15.33    2.06
  -3  -6   9   10.23    1.27
  -3  -6   9   14.31    1.66
  -3  -6   9   11.85    1.92
  -3  -6   9   13.95    2.49
  -3  -6   8   26.77    2.29
  -3  -6   8   44.59    4.29
  -3  -6   8   35.31    3.38
  -3  -6   8   31.35    2.18
  -3  -6   8   36.98    2.67
  -3  -6   8   45.30    3.49
  -3  -6   7   27.85    2.42
  -3  -6   7   30.81    2.91
  -3  -6   7   38.80    4.65
  -3  -6   7   43.14    3.67
  -3  -6   7   37.43    3.97
  -3  -6   7   32.66    2.23
  -3  -6   7   31.76    2.68
  -3  -6   6   46.30    3.00
  -3  -6   6   45.44    2.62
  -3  -6   5    1.25    2.75
  -3  -6   5    0.82    1.65
  -3  -6   5    2.26    1.40
  -3  -6   5    0.91    1.33
  -3  -6   5    1.74    1.23
  -3  -6   4   20.30    2.06
  -3  -6   4   15.84    2.07
  -3  -6   4   22.79    2.09
  -3  -6   4   17.27    1.94
  -3  -6   4   17.61    4.06
  -3  -6   4   18.23    2.80
  -3  -6   4   19.17    2.29
  -3  -6   4   16.10    1.97
  -3  -6   3  376.31   11.73
  -3  -6   3  407.07    9.97
  -3  -6   3  431.27   10.91
  -3  -6   3  427.70   16.05
  -3  -6   3  406.15    9.64
  -3  -6   3  435.55   12.44
  -3  -6   3  398.46   10.10
  -3  -6   3  414.55   10.29
  -3  -6   2  494.56   14.16
  -3  -6   2  510.59   11.55
  -3  -6   2  499.97   12.20
  -3  -6   2  487.01   17.21
  -3  -6   2  473.94   10.54
  -3  -6   2  513.16   11.75
  -3  -6   2  522.21   13.86
  -3  -6   2  491.72   11.91
  -3  -6   1  427.91   10.45
  -3  -6   1  433.03   11.12
  -3  -6   1  436.48   10.58
  -3  -6   1  406.27   13.34
  -3  -6   1  446.13   12.52
  -3  -6   1  429.36   11.22
  -3  -6   0    5.12    1.62
  -3  -6   0    4.45    1.43
  -3  -6   0    6.85    2.04
  -3  -6   0    3.99    1.91
  -3  -6   0    9.41    2.75
  -3  -6   0    6.24    1.81
  -3  -6  -1   45.90    3.20
  -3  -6  -1   48.85    3.44
  -3  -6  -1   45.58    3.71
  -3  -6  -1   44.12    4.39
  -3  -6  -1   54.44    3.54
  -3  -6  -2    3.96    1.76
  -3  -6  -2    3.23    2.08
  -3  -6  -2    2.50    1.75
  -3  -6  -2    3.29    1.47
  -3  -6  -2    2.65    1.38
  -3  -6  -3  360.34    9.72
  -3  -6  -4  677.34   14.44
  -3  -6  -4  686.85   13.86
  -3  -6  -5  716.45   14.74
  -3  -6  -5  705.78   13.06
  -3  -6  -5  684.19   13.88
  -3  -6  -6  318.26    7.75
  -3  -6  -6  289.54    7.30
  -3  -6  -6  306.91    8.49
  -3  -6  -7   63.03    2.82
  -3  -6  -7   62.34    2.93
  -3  -6  -8    8.98    1.09
  -3  -6  -8   10.93    1.32
  -3  -6  -9   24.55    1.35
  -3  -6  -9   34.87    1.69
  -3  -6 -10  116.49    3.03
  -3  -7   9   22.93    1.42
  -3  -7   9   25.73    1.71
  -3  -7   9   28.65    2.26
  -3  -7   8    3.89    1.29
  -3  -7   8    5.35    1.02
  -3  -7   8    5.32    1.71
  -3  -7   8    4.97    1.23
  -3  -7   7   88.25    4.58
  -3  -7   7   80.02    3.31
  -3  -7   7   93.09    4.04
  -3  -7   6  305.98    7.42
  -3  -7   6  307.62    8.75
  -3  -7   6  288.71    8.25
  -3  -7   5  381.34    9.83
  -3  -7   5  357.27    8.54
  -3  -7   5  401.89   12.32
  -3  -7   5  375.36    8.33
  -3  -7   5  306.07    8.90
  -3  -7   5  438.38   13.48
  -3  -7   4  491.90   11.54
  -3  -7   4  470.43   10.40
  -3  -7   4  522.34   15.22
  -3  -7   4  508.18   15.63
  -3  -7   3  286.95    8.06
  -3  -7   3  306.31    9.83
  -3  -7   3  310.79    8.78
  -3  -7   3  302.65    7.92
  -3  -7   3  311.81   12.04
  -3  -7   3  291.43   11.91
  -3  -7   2   54.37    3.39
  -3  -7   2   57.32    4.18
  -3  -7   2   55.78    3.53
  -3  -7   2   53.59    3.35
  -3  -7   2   52.59    3.15
  -3  -7   2   50.07    5.18
  -3  -7   2   50.04    5.17
  -3  -7   1    5.48    1.72
  -3  -7   1    8.83    1.81
  -3  -7   1    5.96    1.97
  -3  -7   1    6.31    1.60
  -3  -7   1    6.36    1.52
  -3  -7   1    5.92    2.98
  -3  -7   1    4.85    2.95
  -3  -7   0  126.72    6.05
  -3  -7   0  126.54    5.28
  -3  -7   0  144.55    5.46
  -3  -7   0  120.99    7.42
  -3  -7   0  130.73    5.07
  -3  -7   0  124.00    5.31
  -3  -7  -1  253.20    7.55
  -3  -7  -1  246.36    8.52
  -3  -7  -1  224.26    9.27
  -3  -7  -1  246.35    7.34
  -3  -7  -1  254.57    7.82
  -3  -7  -2  346.82    8.75
  -3  -7  -2  341.73   10.17
  -3  -7  -2  342.73    8.93
  -3  -7  -2  359.87    9.57
  -3  -7  -3  279.85    7.06
  -3  -7  -3  263.12    8.54
  -3  -7  -3  271.92    7.53
  -3  -7  -3  274.50    8.05
  -3  -7  -4  176.51    6.45
  -3  -7  -4  189.89    5.57
  -3  -7  -4  182.76    6.21
  -3  -7  -4  197.37    6.26
  -3  -7  -5   30.66    2.47
  -3  -7  -5   24.66    1.74
  -3  -7  -5   29.63    2.40
  -3  -7  -6    0.93    0.96
  -3  -7  -7    7.59    1.07
  -3  -8   5   11.86    1.64
  -3  -8   4    0.60    1.02
  -3  -8   4    0.91    1.28
  -3  -8   3   26.63    2.23
  -3  -8   3   28.87    2.72
  -3  -8   2   12.13    1.69
  -3  -8   2    8.93    2.02
  -3  -8   1   22.25    2.02
  -3  -8   1   22.08    1.81
  -3  -8   1   18.35    2.26
  -3  -8   0    8.50    1.77
  -3  -8   0    9.91    1.53
  -3  -8   0    9.07    1.28
  -3  -8  -1    0.04    1.12
  -3  -8  -1    0.11    0.97
  -3  -8  -1    0.77    0.86
  -3  -8  -2    1.44    1.10
  -3  -8  -2    2.20    0.99
  -3  -8  -3    3.83    0.97
   4  -9  -6   44.10    2.05
   4  -9  -5   29.71    1.92
   4  -9  -5   27.24    1.65
   4  -9  -4    1.91    0.91
   4  -9  -4    2.20    0.86
   4  -9  -3    0.66    0.90
   4  -9  -3    0.71    0.84
   4  -9  -3    1.06    1.05
   4  -9  -2    1.03    0.88
   4  -9  -2    2.12    0.94
   4  -9  -2    1.61    1.06
   4  -9  -1   51.33    2.84
   4  -9  -1   58.68    2.97
   4  -9  -1   60.80    2.96
   4  -9   0   47.78    2.60
   4  -9   0   52.24    2.72
   4  -9   0   48.80    2.77
   4  -9   1   11.07    1.63
   4  -9   2   48.48    2.94
   4  -9   2   42.54    2.20
   4  -9   3  140.03    4.87
   4  -9   3  117.48    3.92
   4  -9   4  109.92    4.51
   4  -9   5  131.70    4.83
  -4   9  -6  129.50    4.06
   4  -8  -9   16.02    1.25
   4  -8  -8    2.54    0.91
   4  -8  -8    2.80    0.96
   4  -8  -8    2.71    0.71
   4  -8  -7   21.10    1.92
   4  -8  -7   21.61    1.88
   4  -8  -7   21.11    1.69
   4  -8  -6   77.21    3.67
   4  -8  -6   88.98    4.07
   4  -8  -6   73.02    3.46
   4  -8  -6   83.39    3.53
   4  -8  -5  148.53    5.25
   4  -8  -5  142.64    5.74
   4  -8  -5  137.08    4.93
   4  -8  -5  149.84    5.07
   4  -8  -4  233.40    6.89
   4  -8  -4  231.53    6.65
   4  -8  -4  250.68    6.87
   4  -8  -3   53.28    3.10
   4  -8  -3   60.54    3.23
   4  -8  -3   50.70    3.01
   4  -8  -2    4.95    1.25
   4  -8  -2    3.84    1.31
   4  -8  -2    4.85    1.21
   4  -8  -2    4.38    1.67
   4  -8  -1   40.64    2.69
   4  -8  -1   37.60    2.66
   4  -8  -1   38.57    2.59
   4  -8  -1   30.58    2.83
   4  -8   0  169.51    5.62
   4  -8   0  180.59    5.84
   4  -8   0  177.07    5.97
   4  -8   0  165.92    6.07
   4  -8   1  206.58    6.30
   4  -8   1  225.80    6.66
   4  -8   1  218.63    6.74
   4  -8   1  220.29    6.47
   4  -8   1  212.76    6.46
   4  -8   2  351.29    8.79
   4  -8   2  324.01    8.70
   4  -8   2  333.63    8.70
   4  -8   2  331.40    8.30
   4  -8   3  107.72    4.56
   4  -8   3  114.97    4.77
   4  -8   4   34.96    2.71
   4  -8   4   33.09    2.63
   4  -8   4   40.17    2.90
   4  -8   5    9.47    1.75
   4  -8   5   15.19    1.82
   4  -8   5   11.33    1.86
   4  -8   6   25.03    2.29
   4  -8   6   23.49    2.51
  -4   8  -7   46.84    3.02
   4  -8   7   50.20    3.29
  -4   8  -8  182.16    5.18
  -4   8  -9   48.99    2.06
   4  -7 -11    0.66    0.72
   4  -7 -10  167.76    4.78
   4  -7  -9  246.38    5.92
   4  -7  -9  228.51    6.40
   4  -7  -8  180.19    5.69
   4  -7  -8  147.65    5.51
   4  -7  -7  228.42    7.32
   4  -7  -7  198.58    6.66
   4  -7  -6  121.14    5.73
   4  -7  -5   35.97    3.47
   4  -7  -5   35.88    2.85
   4  -7  -4   23.20    3.19
   4  -7  -4   32.25    2.68
   4  -7  -3  454.71   10.04
   4  -7  -3  429.92    9.99
   4  -7  -3  438.39   10.13
   4  -7  -2   92.38    4.07
   4  -7  -2   93.46    9.73
   4  -7  -2   86.79    3.96
   4  -7  -2   84.16    4.04
   4  -7  -1   83.29    3.87
   4  -7  -1   87.58    9.59
   4  -7  -1   75.05    3.66
   4  -7  -1   76.65    3.83
   4  -7   0   85.52   10.19
   4  -7   0   95.57    4.21
   4  -7   0   80.41    4.64
   4  -7   0   96.79    4.21
   4  -7   0  109.51   10.62
   4  -7   0   92.60    4.16
   4  -7   0   90.92    3.97
   4  -7   1    8.23    1.35
   4  -7   1    7.51    1.57
   4  -7   1    6.54    1.47
   4  -7   1    6.18    1.65
   4  -7   1   10.70    3.80
   4  -7   1    9.87    3.99
   4  -7   1    7.80    1.45
   4  -7   2   57.70    3.39
   4  -7   2   56.89    3.07
   4  -7   2   57.59    3.30
   4  -7   2   53.40    3.56
   4  -7   2   60.13    3.42
   4  -7   3   93.39    4.39
   4  -7   3  102.65    4.15
   4  -7   3  107.75    4.60
   4  -7   4   65.03    3.68
   4  -7   4   61.06    3.61
   4  -7   5    6.64    1.67
   4  -7   6    2.86    1.31
   4  -7   7   10.78    1.99
   4  -7   7   14.81    1.75
   4  -7   7    8.66    1.99
   4  -7   8  154.09    4.72
  -4   7  -8  108.44    4.97
   4  -7   9  109.81    3.43
  -4   7  -9   96.42    4.08
  -4   7 -10    2.82    0.94
   4  -7  11    4.68    0.71
  -4   7 -11    5.00    0.70
   4  -6 -13   19.78    1.15
   4  -6 -12   65.21    2.67
   4  -6 -11  170.88    5.15
  -4   6  11  152.24    4.47
   4  -6 -10   38.50    2.79
  -4   6  10   31.54    2.39
   4  -6  -9    1.04    1.47
   4  -6  -9    0.84    1.13
   4  -6  -8   43.11    3.36
  -4   6   8   35.62    2.92
   4  -6  -8   45.09    3.31
   4  -6  -7   70.50    4.11
   4  -6  -7   75.52    4.59
  -4   6   7   64.66    3.90
   4  -6  -6   95.69   11.80
  -4   6   6   80.56    4.13
   4  -6  -6   89.92    4.48
   4  -6  -6   85.85    5.15
  -4   6   6   94.15   10.79
  -4   6   6   99.21    9.24
   4  -6  -6   76.74    8.61
  -4   6   5    3.88    3.55
  -4   6   5    1.95    3.88
   4  -6  -5    3.36    2.69
   4  -6  -5    4.51    1.64
   4  -6  -4    0.50    2.10
   4  -6  -4    1.01    1.35
   4  -6  -4    3.02    3.03
   4  -6  -3   45.69    3.04
   4  -6  -3   44.69    6.51
  -4   6   3   54.95   10.55
   4  -6  -3   37.88    6.26
   4  -6  -2  149.22   11.45
   4  -6  -2  145.86    5.25
   4  -6  -2  141.12   11.53
   4  -6  -1  131.84    4.66
   4  -6  -1  145.82    4.89
   4  -6  -1  142.59   11.60
   4  -6  -1  140.63    5.02
   4  -6  -1  133.56    4.91
   4  -6   0   47.12    2.66
   4  -6   0   50.20    2.85
   4  -6   0   53.27    7.29
   4  -6   0   51.14    3.02
   4  -6   0   46.71    3.48
   4  -6   0   51.38    3.41
   4  -6   1   24.57    1.92
   4  -6   1   21.89    1.96
   4  -6   1   30.89    5.80
   4  -6   1   23.60    2.11
   4  -6   1   24.63    2.72
   4  -6   1   21.92    2.37
   4  -6   2  162.51    5.13
   4  -6   2  170.38    5.72
   4  -6   2  186.25   13.71
   4  -6   2  169.92    5.61
   4  -6   2  160.64    6.80
   4  -6   2  167.88    5.81
   4  -6   3  371.05    8.64
   4  -6   3  395.35    9.65
   4  -6   3  415.75   21.21
   4  -6   3  402.18    9.49
   4  -6   4  383.13   20.88
   4  -6   4  390.03    9.70
   4  -6   4  410.14    9.90
   4  -6   4  354.83    8.69
   4  -6   5  365.29    9.63
   4  -6   5  366.61    9.64
   4  -6   6  127.60    5.57
   4  -6   6  130.05    5.69
   4  -6   6  113.97    5.79
   4  -6   7   81.29    4.83
   4  -6   7   70.65    4.40
   4  -6   7   61.10    4.27
   4  -6   7   99.96    4.60
   4  -6   7  117.02    5.01
   4  -6   8   80.17    3.95
   4  -6   8   89.46    4.01
   4  -6   9  222.81    6.26
   4  -6   9  213.32    5.77
   4  -6  10  230.95    5.81
   4  -6  10  206.48    5.08
   4  -6  11  316.89    6.38
  -4   6 -11  248.61    6.16
  -4   6 -12  150.91    3.62
   4  -6  12  153.12    3.73
   4  -5 -14    1.71    0.62
   4  -5 -13    3.13    1.07
  -4   5  13    3.11    0.68
   4  -5 -12   45.55    2.71
  -4   5  12   38.86    2.15
   4  -5 -11  365.48    9.22
   4  -5 -11  363.38    8.97
   4  -5 -10  185.05    5.81
   4  -5  -9   24.39    2.92
   4  -5  -9   23.12    2.84
  -4   5   9   22.91    2.56
   4  -5  -8    2.32    2.13
   4  -5  -8    2.33    3.85
  -4   5   8    1.76    1.30
   4  -5  -8    1.74    1.82
  -4   5   8    2.14    2.61
  -4   5   8    1.10    3.12
   4  -5  -7   74.46   10.25
   4  -5  -7   66.08    4.10
   4  -5  -7   67.99    4.11
   4  -5  -7   49.47    7.12
  -4   5   7   66.21    8.72
  -4   5   7   76.93    8.31
   4  -5  -6  103.32    9.63
  -4   5   6  114.16    4.74
   4  -5  -6  114.99    5.05
   4  -5  -6  101.49    9.19
  -4   5   6  108.74   10.00
   4  -5  -5  417.58   10.08
   4  -5  -5  388.18   17.74
   4  -5  -5  381.00   18.46
  -4   5   5  357.69   18.11
  -4   5   4  728.30   13.18
   4  -5  -4  743.42   14.33
   4  -5  -4  735.36   24.37
   4  -5  -4  739.46   25.75
  -4   5   3  246.33    6.15
   4  -5  -3  254.39    6.98
   4  -5  -3  254.35   13.56
   4  -5  -3  266.81   14.67
   4  -5  -2   32.28    2.34
  -4   5   2   30.58    1.92
   4  -5  -2   34.77    5.47
   4  -5  -1  116.66    9.46
   4  -5  -1  117.25    4.60
   4  -5  -1  107.25    4.11
   4  -5   0  538.22   20.88
   4  -5   0  505.38   10.63
   4  -5   0  516.23   11.94
   4  -5   1  295.42    6.87
   4  -5   1  309.39    7.41
   4  -5   1  318.36   15.94
   4  -5   1  296.63    7.45
   4  -5   1  286.76    8.92
   4  -5   2  408.53    8.52
   4  -5   2  399.94    9.10
   4  -5   3  525.66   10.22
   4  -5   3  550.96   11.16
   4  -5   3  524.27   11.29
   4  -5   4  199.37   13.81
   4  -5   4  205.82    6.35
   4  -5   4  195.56    7.65
   4  -5   5  115.29   10.78
   4  -5   5  110.06    4.77
   4  -5   5  127.20    5.86
   4  -5   5  108.85    4.68
   4  -5   6  144.43    5.89
   4  -5   6  136.80    5.81
   4  -5   6  148.83    6.47
   4  -5   7   61.46    4.06
   4  -5   7   59.41    4.30
   4  -5   7   64.01    4.32
   4  -5   8   15.81    2.60
   4  -5   8   14.73    2.53
  -4   5  -8   21.09    2.95
   4  -5   8   24.54    2.34
   4  -5   8   14.36    2.45
  -4   5  -9  125.94    5.75
   4  -5   9  178.18    5.66
   4  -5  10   37.39    2.22
   4  -5  10   32.67    2.35
   4  -5  11    3.90    1.17
  -4   5 -11    2.13    1.09
   4  -5  11    1.88    0.72
  -4   5 -12    0.31    0.75
   4  -5  12    0.27    0.57
   4  -5  12    0.49    0.75
  -4   5 -13    5.26    0.75
   4  -5  13    5.49    0.57
   4  -4 -14  206.83    4.99
   4  -4 -13  131.44    4.52
  -4   4  13  136.68    3.59
  -4   4  13  127.16    3.83
   4  -4 -13  131.94    4.39
   4  -4 -13  126.41    4.40
   4  -4 -12   56.28    3.32
  -4   4  12   55.24    2.53
  -4   4  12   55.09    2.83
   4  -4 -12   53.53    3.22
   4  -4 -12   57.96    3.29
  -4   4  11    7.29    1.58
  -4   4  10  261.03    6.98
   4  -4 -10  241.04    8.09
   4  -4 -10  242.77    7.83
   4  -4  -9  397.88   11.16
   4  -4  -9  401.56   10.83
  -4   4   9  473.10   19.09
  -4   4   9  444.89    9.83
   4  -4  -9  323.52   17.94
   4  -4  -9  382.25   22.94
  -4   4   8  816.86   29.67
  -4   4   8  794.49   26.01
   4  -4  -8  684.52   15.34
  -4   4   8  760.43   14.16
   4  -4  -8  712.11   15.92
  -4   4   8  714.79   15.66
   4  -4  -8  713.82   30.15
   4  -4  -7  300.77   16.66
   4  -4  -7  334.38    9.23
  -4   4   7  401.46   20.49
  -4   4   7  375.62   17.55
   4  -4  -7  313.00   15.55
  -4   4   7  355.75    9.35
   4  -4  -7  362.02    9.72
  -4   4   7  365.67    8.29
  -4   4   6  307.74    8.09
  -4   4   6  333.06   19.01
  -4   4   6  273.21   15.06
   4  -4  -6  314.00    8.48
  -4   4   6  311.56    7.21
   4  -4  -6  295.77   14.21
  -4   4   6  305.63    7.16
   4  -4  -6  287.24   15.49
   4  -4  -6  289.53    7.93
  -4   4   5   26.89    6.34
  -4   4   5   17.08    4.14
   4  -4  -5   23.59    4.47
   4  -4  -5   21.69    2.16
  -4   4   5   29.62    1.83
  -4   4   5   26.10    1.88
   4  -4  -5   23.31    2.25
   4  -4  -5   23.22    4.03
  -4   4   4   21.54    4.73
  -4   4   4   41.92    8.01
   4  -4  -4   33.42    2.28
   4  -4  -4   38.21    5.26
  -4   4   4   31.10    1.90
  -4   4   4   27.50    1.70
   4  -4  -4   36.88    2.47
   4  -4  -4   33.80    4.56
  -4   4   3  414.71   23.40
   4  -4  -3  394.02    8.52
  -4   4   3  355.79    7.61
  -4   4   3  371.06    7.39
   4  -4  -3  388.35   15.91
  -4   4   2  548.41   27.17
   4  -4  -2  591.44   19.81
   4  -4  -2  589.36   11.31
  -4   4   2  578.79   10.39
   4  -4  -2  570.48   11.47
   4  -4  -1   13.47    3.43
   4  -4  -1   10.07    1.34
  -4   4   1   11.01    1.10
   4  -4  -1    7.76    1.51
   4  -4   0    4.61    1.45
  -4   4   0    2.44    4.04
   4  -4   0    8.22    2.87
   4  -4   0    6.25    1.16
   4  -4   1    1.90    1.44
   4  -4   1    2.17    0.93
  -4   4  -1    1.32    3.94
   4  -4   1    0.51    2.02
   4  -4   2    3.58    1.73
   4  -4   2    9.04    1.33
  -4   4  -2   12.63    5.23
   4  -4   2    8.03    2.92
   4  -4   3  116.69    4.13
   4  -4   3  130.24    9.50
   4  -4   4  268.78    8.57
   4  -4   4  292.36    7.62
   4  -4   4  299.00   15.22
   4  -4   5    4.12    1.71
   4  -4   5    4.59    2.81
  -4   4  -5    3.71    1.05
   4  -4   5    3.63    1.34
  -4   4  -6   26.38    2.16
   4  -4   6   31.49    3.10
   4  -4   6   28.52    2.75
   4  -4   6   35.90    2.99
  -4   4  -7  114.87    4.70
   4  -4   7  130.62    5.94
   4  -4   7  135.69    6.50
   4  -4   8  150.00    6.99
   4  -4   8  163.05    7.10
  -4   4  -9   83.76    4.56
   4  -4   9   91.85    3.96
   4  -4   9   63.63    4.22
  -4   4  -9   48.45    3.07
  -4   4 -10  129.23    5.19
   4  -4  10  122.90    4.21
   4  -4  11    9.26    1.39
  -4   4 -11   10.37    1.35
   4  -4  11   12.82    1.39
  -4   4 -11   12.27    1.70
   4  -4  12   57.29    2.51
  -4   4 -12   61.22    2.77
   4  -4  12   53.78    2.47
  -4   4 -13   96.49    3.04
   4  -4  13   95.42    2.75
  -4   4 -14  417.25    7.18
   4  -4  14  440.29    7.08
   4  -3 -15    0.21    0.59
  -4   3  15    0.69    0.38
   4  -3 -15    1.10    0.87
   4  -3 -14   47.14    2.49
  -4   3  14   44.36    1.97
   4  -3 -14   41.44    2.34
   4  -3 -14   45.99    2.37
  -4   3  13   97.52    3.56
   4  -3 -13  112.82    4.30
  -4   3  13  107.67    3.69
   4  -3 -13  100.19    4.19
   4  -3 -13  116.80    4.38
  -4   3  12    8.12    1.43
  -4   3  12    7.37    1.10
   4  -3 -11   92.65    4.65
  -4   3  11   80.38    4.01
  -4   3  11   83.12    3.79
   4  -3 -11   87.49    4.53
   4  -3 -10   20.88    2.83
   4  -3 -10   20.44    2.75
   4  -3 -10   18.46    4.74
  -4   3  10   20.90    2.09
   4  -3  -9    4.24    3.31
   4  -3  -9    6.39    2.00
  -4   3   9    4.51    1.67
  -4   3   9    6.20    3.13
  -4   3   9    6.54    1.34
   4  -3  -9   12.42    2.44
  -4   3   8  297.86   15.03
  -4   3   8  254.88    7.17
   4  -3  -8  267.72    8.17
  -4   3   8  243.04    8.00
   4  -3  -8  277.66   17.05
   4  -3  -8  308.81    8.81
   4  -3  -8  253.67   15.66
  -4   3   7   52.97    6.54
   4  -3  -7   46.45    6.54
  -4   3   7   48.32    2.68
   4  -3  -7   51.52    3.38
   4  -3  -7   57.19    3.46
  -4   3   7   42.78    2.99
  -4   3   6    2.11    2.70
  -4   3   6    2.28    3.10
  -4   3   6    4.84    1.24
  -4   3   6    2.79    0.87
   4  -3  -6    3.15    2.56
  -4   3   6    3.29    0.89
   4  -3  -6    2.36    1.62
   4  -3  -6    3.02    1.29
   4  -3  -6    3.97    1.57
   4  -3  -5   10.99    3.17
   4  -3  -5   13.04    2.70
  -4   3   5    8.79    3.25
  -4   3   5   14.85    4.61
   4  -3  -5   14.62    1.75
  -4   3   5    9.22    1.17
  -4   3   5   14.72    1.29
   4  -3  -5   16.12    1.77
  -4   3   5   11.19    1.20
  -4   3   4  123.12   11.46
  -4   3   4  118.25    3.63
  -4   3   4  119.84    3.49
   4  -3  -4  125.56    4.20
   4  -3  -4  107.73    7.90
  -4   3   3  143.21    3.96
  -4   3   3  143.29    3.81
  -4   3   3  125.39   11.90
   4  -3  -3  137.90    8.47
  -4   3   2  516.58    9.33
  -4   3   2  515.80   14.84
   4  -3  -2  530.44   16.95
  -4   3   1  277.55   17.90
   4  -3  -1  511.28   15.89
  -4   3   0   54.48    8.11
   4  -3   0  106.84    7.16
   4  -3   1  193.88    9.99
  -4   3  -2   80.46    3.01
   4  -3   2   61.86    5.85
   4  -3   3  536.97   11.11
   4  -3   3  547.80   18.75
   4  -3   4  664.99   22.00
   4  -3   4  667.18   13.31
  -4   3  -4  660.27   12.27
   4  -3   5 1128.86   31.78
  -4   3  -5 1082.66   18.73
   4  -3   5 1150.66   20.58
   4  -3   6  311.16   16.16
  -4   3  -6  304.94    7.33
   4  -3   6  343.78    9.41
  -4   3  -6  320.53    8.30
   4  -3   7  126.53    4.83
  -4   3  -7  123.86    5.99
   4  -3   7   99.44    5.59
   4  -3   7   93.87    5.14
  -4   3  -7   76.88    4.02
   4  -3   8  119.02    4.58
  -4   3  -8  121.59    5.62
   4  -3   8   95.36    5.49
   4  -3   8   73.22    5.05
  -4   3  -8   55.57    3.58
  -4   3  -9   18.12    2.48
   4  -3   9   13.62    2.33
  -4   3 -10  105.87    4.74
  -4   3 -10  140.53    5.38
   4  -3  10  111.06    5.15
   4  -3  10  143.11    4.65
  -4   3 -11  419.66    9.72
  -4   3 -12  441.70    9.21
  -4   3 -12  442.76    9.07
  -4   3 -13  130.19    3.78
   4  -3  13  122.79    3.63
  -4   3 -13  133.93    3.79
  -4   3 -14   60.57    2.05
   4  -3  14   52.76    1.62
   4  -3  14   57.15    1.85
   4  -3  14   65.83    2.07
   4  -2 -16   60.95    1.82
  -4   2  15   44.56    1.85
  -4   2  15   44.14    1.82
   4  -2 -15   40.00    2.03
   4  -2 -15   44.81    2.12
   4  -2 -14   32.36    2.05
   4  -2 -14   36.61    2.35
  -4   2  14   32.56    1.92
   4  -2 -14   29.02    2.11
   4  -2 -13   72.25    3.66
   4  -2 -13   85.00    3.85
   4  -2 -13   80.20    3.64
  -4   2  13   77.04    3.17
  -4   2  13   79.19    3.38
  -4   2  12  231.01    6.62
  -4   2  12  225.38    6.33
  -4   2  11  242.08    7.24
   4  -2 -11  305.51    8.64
  -4   2  11  280.99    7.87
  -4   2  11  291.05    8.03
   4  -2 -11  263.43   15.83
  -4   2  10  432.66   10.65
   4  -2 -10  395.95   20.24
  -4   2   9  155.25    6.63
  -4   2   9  178.54    6.71
   4  -2  -9  164.97   12.77
  -4   2   9  178.05    6.07
  -4   2   8    5.36    1.28
   4  -2  -8    7.44    3.88
  -4   2   8    4.19    1.60
   4  -2  -8    6.65    1.79
  -4   2   7   48.58    2.73
  -4   2   7   47.33    2.49
   4  -2  -7   55.78    3.18
  -4   2   7   49.03    6.05
  -4   2   7   48.88    3.21
   4  -2  -7   48.45    6.52
  -4   2   6  313.67    7.52
  -4   2   6  331.55    7.24
   4  -2  -6  343.95   15.54
  -4   2   6  352.98    8.62
  -4   2   5  562.91   10.36
  -4   2   5  565.57   10.16
  -4   2   5  544.97   10.46
  -4   2   4 1272.21   37.24
  -4   2   4  983.29   26.09
   4  -2  -4 1230.61   28.44
  -4   2   4 1116.41   17.70
  -4   2   4 1101.82   17.83
  -4   2   3  843.68   13.96
  -4   2   3  857.79   14.09
  -4   2   2  267.36    5.66
   4  -2  -2  281.87   11.04
  -4   2   2  264.07    7.72
   4  -2  -1  329.02   11.86
  -4   2   1  303.57    8.62
  -4   2   1  330.35    6.03
  -4   2   0  430.37    7.60
   4  -2   0  405.98   13.48
  -4   2   0  425.04    7.62
  -4   2  -1  460.13    8.35
  -4   2  -1  407.92   17.47
   4  -2   1  405.89   14.11
  -4   2  -1  468.71    8.80
  -4   2  -2  848.62   14.20
   4  -2   2  747.03   20.77
  -4   2  -3 1389.29   21.85
   4  -2   3 1197.89   29.60
   4  -2   4  512.54   17.85
  -4   2  -4  540.63   10.65
  -4   2  -5   57.78    4.19
   4  -2   5   52.73    5.92
  -4   2  -5   52.92    2.64
   4  -2   5   53.27    3.26
  -4   2  -5   56.35    3.05
  -4   2  -6   28.44    2.38
   4  -2   6   19.63    2.46
  -4   2  -6   30.33    3.21
   4  -2   6   19.13    2.72
  -4   2  -6   21.83    1.89
   4  -2   7   27.76    3.10
  -4   2  -7   24.49    2.41
   4  -2   7   24.51    3.21
   4  -2   8   13.84    2.56
  -4   2  -8    7.18    1.72
   4  -2   9   39.18    3.39
  -4   2  -9   34.30    2.46
  -4   2 -10   28.90    2.69
   4  -2  10   27.27    2.69
  -4   2 -10   35.74    2.81
  -4   2 -11   16.55    1.99
  -4   2 -11   17.73    1.95
   4  -2  11   17.39    1.93
   4  -2  12    0.88    0.83
   4  -2  12    1.69    0.67
  -4   2 -12    1.28    0.92
  -4   2 -12    1.81    1.03
  -4   2 -13   45.57    2.32
   4  -2  13   44.43    2.18
  -4   2 -13   45.14    2.24
   4  -2  14    1.13    0.53
   4  -2  14    0.92    0.48
  -4   2 -14    1.43    0.58
   4  -2  15   18.17    0.85
   4  -1 -16   40.99    1.57
  -4   1  16   40.68    1.43
  -4   1  15  236.01    5.06
   4  -1 -15  245.71    5.66
  -4   1  15  246.63    5.39
   4  -1 -15  254.94    5.65
  -4   1  14  272.10    6.01
   4  -1 -14  283.04    7.06
  -4   1  14  312.31    6.99
   4  -1 -14  314.72    7.20
   4  -1 -13  158.68    5.53
  -4   1  13  153.20    4.49
  -4   1  12    6.35    1.15
  -4   1  12    8.14    1.34
  -4   1  12    6.16    1.35
  -4   1  11   37.49    2.70
   4  -1 -11   34.75    5.98
  -4   1  11   38.19    2.66
  -4   1  11   41.77    2.90
  -4   1  10   49.94    3.34
   4  -1 -10   46.99    7.16
  -4   1  10   56.93    3.39
  -4   1  10   53.46    3.36
  -4   1   9  257.43    8.32
  -4   1   9  272.54    7.91
   4  -1  -9  256.96   15.67
  -4   1   8  679.26   13.83
   4  -1  -8  638.12   24.69
  -4   1   8  654.21   15.25
  -4   1   8  697.89   15.09
  -4   1   8  722.55   23.52
  -4   1   7  366.77    8.27
  -4   1   7  389.45    8.93
   4  -1  -7  399.98   17.71
  -4   1   7  416.73   16.18
  -4   1   7  393.87   10.28
  -4   1   6  118.79    3.55
  -4   1   6  125.68    4.88
  -4   1   6  115.47    3.74
  -4   1   6  119.68    5.71
   4  -1  -6  132.50    9.15
  -4   1   6  127.05    8.02
  -4   1   6  120.48    4.09
  -4   1   5    3.95    0.85
  -4   1   5    0.53    0.64
  -4   1   5    1.47    1.67
   4  -1  -5    0.89    1.92
  -4   1   5    1.45    0.93
  -4   1   5    0.92    0.71
  -4   1   5    2.00    0.61
  -4   1   4    5.78    0.74
  -4   1   4    5.07    0.87
  -4   1   4    5.50    0.86
  -4   1   3    9.62    0.86
   4  -1  -3   11.04    2.47
  -4   1   3    9.41    1.00
  -4   1   3    9.94    1.01
  -4   1   2  171.09    3.91
  -4   1   2  163.33    4.10
   4  -1  -2  169.53    7.94
  -4   1   1   38.61    1.67
  -4   1   1   40.39    1.71
  -4   1   0    1.81    0.59
  -4   1   0    2.84    0.65
  -4   1  -1   56.71    2.29
  -4   1  -1   55.99    2.30
  -4   1  -2  138.44    3.99
   4  -1   3    7.00    2.22
  -4   1  -3   11.49    1.31
   4  -1   4  204.89   10.27
  -4   1  -4  236.32    6.17
   4  -1   4  251.12    7.99
  -4   1  -4  201.57    5.74
   4  -1   5   13.69    3.30
  -4   1  -5   12.39    1.55
   4  -1   5   14.09    2.45
   4  -1   5   11.25    3.03
  -4   1  -5   17.33    2.29
   4  -1   5   16.45    2.27
  -4   1  -5   10.17    1.54
  -4   1  -6   76.83    3.90
   4  -1   6   66.22    4.79
   4  -1   6   79.28    4.74
   4  -1   6   73.01    7.41
   4  -1   7   83.96    5.33
  -4   1  -7   70.35    4.05
  -4   1  -7   88.28    4.02
   4  -1   7   91.67    8.99
   4  -1   8  653.69   15.20
   4  -1   8  685.28   25.70
  -4   1  -9   88.18    4.13
   4  -1   9  124.27   10.65
  -4   1  -9  121.89    4.91
   4  -1   9  101.09    5.10
  -4   1 -10  242.01    7.04
  -4   1 -10  274.21    8.47
   4  -1  10  289.28    8.45
  -4   1 -10  328.93    8.15
   4  -1  10  349.23   17.70
   4  -1  11  111.58    4.60
  -4   1 -11  115.79    4.35
  -4   1 -11  106.60    4.74
  -4   1 -12  126.16    4.25
   4  -1  12  109.61    4.15
   4  -1  12  112.03    3.91
  -4   1 -12  133.33    4.70
   4  -1  13  154.75    4.35
   4  -1  13  141.11    3.89
   4  -1  14  430.99    7.78
  -4   1 -14  447.18    8.10
   4  -1  15  408.29    6.68
  -4   0  16   18.17    0.91
   4   0 -16   16.38    1.00
  -4   0  15    1.78    0.64
   4   0 -15    1.02    0.95
  -4   0  14   30.51    1.74
  -4   0  14   32.86    1.87
  -4   0  14   31.40    1.95
   4   0 -14   28.35    1.95
  -4   0  13   58.15    2.99
  -4   0  13   53.36    2.59
  -4   0  13   63.18    3.03
  -4   0  13   61.90    2.84
   4   0 -13   55.64    3.06
  -4   0  12   55.86    3.18
  -4   0  12   47.39    2.62
  -4   0  11   57.85    3.31
   4   0 -11   47.68    6.88
  -4   0  11   56.87    3.36
  -4   0  11   62.00    7.45
  -4   0  11   51.03    2.97
  -4   0  10   22.99    2.29
  -4   0  10   27.48    2.98
  -4   0  10   25.99    2.27
   4   0 -10   18.85    4.76
  -4   0  10   23.39    2.28
  -4   0  10   23.38    4.97
   4   0  -9    7.26    3.52
  -4   0   9    7.07    1.45
  -4   0   9    8.05    1.58
  -4   0   9    7.03    1.62
  -4   0   9    6.11    2.01
  -4   0   9    6.93    3.10
  -4   0   9    6.05    1.47
  -4   0   8   50.65    3.15
  -4   0   8   42.74    2.81
  -4   0   8   51.18    3.99
  -4   0   8   49.28    6.41
   4   0  -8   39.02    6.25
  -4   0   8   49.13    3.48
  -4   0   8   43.31    2.85
  -4   0   7  204.44    6.50
  -4   0   7  190.14    7.09
  -4   0   7  187.83    5.72
  -4   0   7  206.36    7.71
  -4   0   7  210.42   12.32
   4   0  -7  204.13   12.42
  -4   0   7  185.42    5.71
  -4   0   7  180.40    6.92
  -4   0   6   64.16    3.59
  -4   0   6   63.27    3.80
  -4   0   6   55.48    2.72
  -4   0   6   62.13    4.21
  -4   0   6   52.23    2.52
  -4   0   6   62.23    3.12
  -4   0   6   59.21    2.82
  -4   0   6   53.35    2.36
   4   0  -6   60.01    6.23
  -4   0   6   67.38    6.43
  -4   0   5   22.07    1.55
  -4   0   5   18.10    1.45
  -4   0   5   26.73    1.77
  -4   0   5   35.91    4.31
  -4   0   5   33.04    3.10
  -4   0   5   24.15    1.47
   4   0  -5   37.68    4.63
  -4   0   5   44.52    2.90
  -4   0   5   29.28    2.45
  -4   0   4  115.23    3.47
  -4   0   4  114.29    3.41
  -4   0   4  117.78    5.83
  -4   0   4  114.48    3.25
   4   0  -4  119.89    7.32
  -4   0   4  127.52    4.51
  -4   0   3  830.61   13.63
  -4   0   3  812.16   13.64
  -4   0   3  814.80   18.06
  -4   0   3  795.84   13.41
   4   0  -3  905.26   21.17
  -4   0   3  889.57   15.05
  -4   0   2  154.83    3.92
  -4   0   2  155.02    3.83
  -4   0   2  150.74    3.83
  -4   0   2  143.13    6.28
  -4   0   1 1221.25   18.92
  -4   0   1 1208.65   18.88
  -4   0   1 1190.29   18.86
  -4   0   0  863.08   14.10
  -4   0   0  850.71   14.07
   4   0   1   37.83    3.55
  -4   0  -1   38.24    1.97
  -4   0  -1   36.31    1.91
  -4   0  -1   36.81    1.86
  -4   0  -2   17.87    1.42
  -4   0  -2   17.10    1.48
  -4   0  -3  545.86   10.58
  -4   0  -4  642.64   13.55
  -4   0  -4  755.35   13.55
  -4   0  -5 1669.04   26.59
  -4   0  -5 1600.99   26.18
   4   0   6 1260.39   35.07
  -4   0  -6 1309.55   24.31
  -4   0  -6 1295.85   24.24
   4   0   6 1482.25   27.19
  -4   0  -6 1594.14   24.46
  -4   0  -6 1202.94   23.42
   4   0   7  292.20   16.17
  -4   0  -7  306.97    8.77
  -4   0  -7  284.75    8.39
   4   0   7  371.44   10.57
  -4   0  -7  199.97    7.54
  -4   0  -7  389.49    9.01
  -4   0  -8   12.56    2.07
  -4   0  -8    5.56    1.63
   4   0   8    9.22    3.62
  -4   0  -8    8.17    1.70
   4   0   8    7.93    1.92
  -4   0  -9   29.54    2.51
   4   0   9   36.43    5.96
  -4   0  -9   30.68    2.52
   4   0   9   26.26    2.65
  -4   0 -10   17.26    1.97
   4   0  10   14.50    1.89
  -4   0 -10   15.41    2.15
  -4   0 -10   12.45    1.71
  -4   0 -11  484.52   11.27
   4   0  12  559.74   11.07
   4   0  12  524.26   10.87
   4   0  13  128.93    3.80
   4   0  13  119.49    3.56
   4   0  14   12.25    0.86
   4   0  14   13.82    1.00
   4   0  14   11.73    0.93
  -4  -1  15   56.48    1.83
  -4  -1  15   57.89    2.00
  -4  -1  14   12.70    1.25
  -4  -1  14   11.15    1.13
  -4  -1  14   12.88    1.25
  -4  -1  13   31.29    1.99
  -4  -1  13   32.01    2.19
  -4  -1  13   39.05    2.23
  -4  -1  13   33.73    2.19
  -4  -1  12  487.89   10.31
  -4  -1  11  397.21    9.39
  -4  -1  11  371.80    9.52
  -4  -1  11  439.19   11.26
  -4  -1  11  383.88    9.91
  -4  -1  11  414.44    9.93
  -4  -1  10  221.92    7.71
  -4  -1  10  188.41    6.47
  -4  -1  10  226.52   15.09
   4   1 -10  200.97   13.87
  -4  -1  10  247.06    8.40
  -4  -1  10  212.13    7.06
  -4  -1  10  220.05    7.12
  -4  -1   9  437.18   10.57
  -4  -1   9  447.96   12.32
  -4  -1   9  403.85   11.13
  -4  -1   9  380.17    9.80
  -4  -1   9  470.06   21.87
   4   1  -9  371.74   18.94
  -4  -1   9  388.09   10.35
  -4  -1   9  392.68   10.34
  -4  -1   9  422.51   10.05
  -4  -1   8   90.72    4.51
  -4  -1   8   84.29    4.36
  -4  -1   8   97.78    5.54
  -4  -1   8  114.77    7.06
  -4  -1   8   85.27    4.02
  -4  -1   8   93.97    9.30
   4   1  -8  100.02    9.36
  -4  -1   8   76.17    3.69
  -4  -1   8   78.94    4.48
  -4  -1   8   87.19    4.22
  -4  -1   8   83.92    4.10
  -4  -1   7   18.13    1.74
  -4  -1   7   27.77    2.58
  -4  -1   7   19.02    2.10
  -4  -1   7   19.14    2.02
   4   1  -7   19.33    4.08
  -4  -1   7   12.91    1.39
  -4  -1   7   21.19    4.36
  -4  -1   7   18.60    2.14
  -4  -1   7   18.22    2.26
  -4  -1   7   24.52    3.13
  -4  -1   7   27.72    3.89
  -4  -1   7   18.76    2.08
  -4  -1   7    9.37    1.40
  -4  -1   6  613.81   13.05
  -4  -1   6  617.56   11.81
  -4  -1   6  712.21   22.88
   4   1  -6  674.89   21.48
  -4  -1   6  609.87   12.25
  -4  -1   6  633.29   13.10
  -4  -1   6  732.01   17.72
  -4  -1   6  594.32   11.17
  -4  -1   6  688.42   13.36
  -4  -1   6  723.76   15.03
  -4  -1   6  616.63   15.33
  -4  -1   6  763.05   18.63
  -4  -1   6  599.19   13.23
  -4  -1   6  438.81   11.02
  -4  -1   5  714.37   12.98
  -4  -1   5  722.65   13.04
  -4  -1   5  823.73   23.63
  -4  -1   5  843.40   19.53
  -4  -1   5  705.61   13.40
  -4  -1   5  735.13   14.32
  -4  -1   5  847.65   19.70
  -4  -1   5  785.40   14.33
  -4  -1   5  809.35   16.59
  -4  -1   5  698.45   16.54
  -4  -1   5  685.45   14.93
   4   1  -5  824.54   22.00
  -4  -1   5  708.13   12.54
  -4  -1   5  616.03   12.82
  -4  -1   4  656.47   17.05
  -4  -1   4  584.80   11.33
  -4  -1   4  604.56   12.16
  -4  -1   4  598.00   10.77
   4   1  -4  668.71   18.37
  -4  -1   4  645.91   12.09
  -4  -1   4  559.95   13.80
  -4  -1   4  582.78   14.14
  -4  -1   4  632.41   13.22
  -4  -1   4  604.42   11.08
  -4  -1   4  579.90   11.18
  -4  -1   4  614.86   11.02
  -4  -1   3  624.37   16.82
  -4  -1   3  619.37   12.11
  -4  -1   3  605.87   11.41
  -4  -1   3  643.77   11.95
  -4  -1   3  636.63   11.08
  -4  -1   3  620.07   11.56
  -4  -1   3  678.24   13.37
   4   1  -3  684.03   17.45
  -4  -1   3  618.14   11.31
  -4  -1   3  624.94   16.06
  -4  -1   3  638.02   11.06
  -4  -1   3  676.11   11.21
  -4  -1   2  200.82    8.15
  -4  -1   2  204.04    4.49
  -4  -1   2  200.94    4.62
  -4  -1   2  215.28    4.83
  -4  -1   1  100.39    3.10
  -4  -1   1  108.22    3.35
  -4  -1   1  107.74    5.87
  -4  -1   1  114.49    3.49
  -4  -1   0  129.98    3.63
  -4  -1   0  140.87    4.02
  -4  -1   0  140.85    4.01
  -4  -1  -1  529.74   10.20
  -4  -1  -1  549.64    9.76
  -4  -1  -1  539.73   10.24
  -4  -1  -2  372.47    9.57
  -4  -1  -2  396.17    8.29
  -4  -1  -2  323.26    7.51
  -4  -1  -2  382.93    7.57
  -4  -1  -2  337.07    7.46
  -4  -1  -2  378.36    8.11
  -4  -1  -2  369.94    9.15
  -4  -1  -3 1319.63   23.15
  -4  -1  -3 1354.63   21.32
  -4  -1  -3 1244.08   23.35
  -4  -1  -3 1179.22   21.90
  -4  -1  -3 1130.03   20.31
  -4  -1  -3 1119.38   19.84
  -4  -1  -3 1347.84   20.42
  -4  -1  -4  290.05    8.90
  -4  -1  -4  280.33    8.78
  -4  -1  -5   83.39    3.76
  -4  -1  -5   84.55    4.66
  -4  -1  -5   87.07    4.76
  -4  -1  -6   16.38    2.42
  -4  -1  -6   11.02    1.67
  -4  -1  -6   15.74    1.94
  -4  -1  -6   16.74    2.37
   4   1   6   19.49    2.39
  -4  -1  -7    0.55    1.53
  -4  -1  -7    1.86    1.29
  -4  -1  -7    1.37    1.19
  -4  -1  -7    2.16    1.38
   4   1   7    1.53    1.37
   4   1   8    0.91    1.19
  -4  -1  -8    1.58    1.38
  -4  -1  -8    0.92    1.37
   4   1   9    9.31    1.64
  -4  -1  -9    6.37    1.70
  -4  -1  -9    7.30    1.67
   4   1  10    8.10    1.50
  -4  -1 -10    7.11    1.57
  -4  -1 -11   48.68    2.94
   4   1  11   49.65    2.75
   4   1  12   51.55    2.55
   4   1  12   60.64    2.66
  -4  -1 -12   55.52    2.78
  -4  -1 -13   34.44    1.82
   4   1  13   39.21    1.81
  -4  -1 -13   35.91    1.91
   4   1  13   34.43    1.71
   4   1  14    2.18    0.40
   4   1  14    3.07    0.46
  -4  -2  15  171.10    3.76
  -4  -2  15  176.01    3.62
  -4  -2  14  167.72    4.35
  -4  -2  14  170.17    4.11
  -4  -2  13  117.90    4.13
  -4  -2  13  110.15    3.58
  -4  -2  12   53.90    3.05
  -4  -2  12   55.57    3.42
  -4  -2  12   60.33    3.02
  -4  -2  11   51.48    3.30
  -4  -2  11   62.21    4.02
  -4  -2  11   58.86    3.72
  -4  -2  11   64.18    3.32
  -4  -2  10    8.34    1.55
  -4  -2  10    8.62    1.54
  -4  -2  10   10.87    1.91
  -4  -2  10   10.21    3.95
  -4  -2  10   11.62    2.31
   4   2 -10    7.42    3.39
  -4  -2  10    9.74    1.87
  -4  -2  10    7.35    1.36
  -4  -2  10    6.95    1.53
  -4  -2   9  177.79    8.74
  -4  -2   9  143.37    5.61
  -4  -2   9  138.48    5.74
  -4  -2   9  160.05    7.17
  -4  -2   9  166.95   13.09
   4   2  -9  117.25   10.48
  -4  -2   9  129.52    5.33
  -4  -2   9  139.01    6.01
  -4  -2   9  124.07    4.86
  -4  -2   8  506.25   11.66
  -4  -2   8  582.99   12.08
  -4  -2   8  688.66   17.80
   4   2  -8  544.99   21.91
  -4  -2   8  605.73   24.40
  -4  -2   8  639.74   15.24
  -4  -2   8  549.42   11.98
  -4  -2   8  549.83   12.21
  -4  -2   8  591.61   15.58
  -4  -2   8  503.59   12.28
  -4  -2   8  491.87   10.55
  -4  -2   7  120.58    5.10
  -4  -2   7  128.26    7.27
  -4  -2   7  114.07    4.77
  -4  -2   7  113.27    5.08
  -4  -2   7  130.64    6.76
  -4  -2   7  110.69    4.84
  -4  -2   7  122.60    5.11
  -4  -2   7  100.37    3.79
  -4  -2   7  141.12    8.14
   4   2  -7  114.13    9.29
  -4  -2   7  123.28   10.32
  -4  -2   7  117.36    5.20
  -4  -2   7  110.07    4.13
  -4  -2   6  188.27    6.82
   4   2  -6  190.06   10.90
  -4  -2   6  226.50   10.28
  -4  -2   6  202.30    9.38
  -4  -2   6  193.00    6.03
  -4  -2   6  197.60    6.67
  -4  -2   6  197.51    8.28
  -4  -2   6  188.68    6.21
  -4  -2   6  181.26    6.53
  -4  -2   6  141.31    5.24
  -4  -2   6  220.62   13.10
  -4  -2   6  178.55    5.27
  -4  -2   6  175.43    6.05
  -4  -2   6  183.46    5.15
  -4  -2   5    6.29    2.85
  -4  -2   5    6.58    1.45
  -4  -2   5    4.38    1.45
  -4  -2   5    5.16    1.33
  -4  -2   5    5.44    1.23
  -4  -2   5    6.55    1.03
  -4  -2   5    6.02    1.34
  -4  -2   5    5.04    1.51
  -4  -2   5    6.30    2.94
  -4  -2   5    4.73    2.02
  -4  -2   5    4.46    0.93
  -4  -2   5    5.67    1.79
  -4  -2   4    9.77    1.39
  -4  -2   4   10.21    3.10
  -4  -2   4    9.04    1.55
  -4  -2   4    5.01    1.41
  -4  -2   4    8.25    1.20
  -4  -2   4    6.82    1.10
  -4  -2   4   12.04    2.37
  -4  -2   4   10.39    1.54
  -4  -2   4    8.30    1.11
  -4  -2   4    8.94    1.39
  -4  -2   4    7.72    0.99
  -4  -2   4   10.60    1.18
  -4  -2   4   11.08    2.06
  -4  -2   4   10.41    1.44
  -4  -2   3   12.72    1.59
  -4  -2   3   10.84    3.29
  -4  -2   3   20.02    2.52
  -4  -2   3   12.54    1.27
  -4  -2   3   14.58    3.50
  -4  -2   3   11.28    1.55
  -4  -2   3   12.41    1.43
  -4  -2   3   12.62    1.27
  -4  -2   3    6.57    1.39
  -4  -2   3    9.45    1.24
  -4  -2   3   13.61    2.02
  -4  -2   3   11.64    1.45
  -4  -2   3   11.86    1.17
  -4  -2   3   13.65    1.54
  -4  -2   3   13.59    1.52
  -4  -2   3   10.35    2.21
  -4  -2   2  176.09    6.30
  -4  -2   2  185.92    5.13
  -4  -2   2  176.71    4.74
  -4  -2   2  142.64    6.40
  -4  -2   2  206.76    6.69
  -4  -2   2  168.44    5.10
  -4  -2   2  181.73    5.42
  -4  -2   2  180.36    8.33
  -4  -2   2  173.41    8.92
  -4  -2   2  170.81    4.85
  -4  -2   2  178.42    5.36
  -4  -2   1    6.63    1.05
  -4  -2   1    5.55    2.63
  -4  -2   1    7.10    1.21
  -4  -2   1    6.70    1.46
  -4  -2   1    6.57    1.00
  -4  -2   1    5.36    1.79
  -4  -2   1    7.23    1.59
  -4  -2   1    7.81    1.31
  -4  -2   1    9.71    2.10
  -4  -2   1    6.80    1.13
  -4  -2   0    3.17    1.38
  -4  -2   0    3.50    0.86
  -4  -2   0    4.27    1.38
  -4  -2   0    3.49    0.96
  -4  -2   0    3.02    2.09
  -4  -2   0    3.25    1.45
  -4  -2   0    2.49    1.78
  -4  -2   0    3.42    0.86
  -4  -2   0    2.48    0.82
  -4  -2  -1  157.21    4.71
  -4  -2  -1  156.90    5.51
  -4  -2  -1  129.58    5.98
  -4  -2  -1  155.58    4.68
  -4  -2  -1  141.58    6.66
  -4  -2  -1  137.56    4.35
  -4  -2  -1  136.44    4.63
  -4  -2  -1  151.95    5.36
  -4  -2  -2  635.24   12.13
  -4  -2  -2  652.58   13.62
  -4  -2  -2  598.24   14.45
  -4  -2  -2  636.60   12.13
  -4  -2  -2  586.78   15.00
  -4  -2  -2  572.93   11.90
  -4  -2  -2  595.26   12.76
  -4  -2  -2  582.16   11.59
  -4  -2  -3  372.22    8.73
  -4  -2  -3  360.89   11.22
  -4  -2  -3  344.94    8.54
  -4  -2  -3  343.71    8.36
  -4  -2  -3  380.60    8.92
  -4  -2  -3  394.17   10.90
  -4  -2  -3  386.53   10.13
  -4  -2  -3  379.53   11.04
  -4  -2  -4   64.81    3.36
  -4  -2  -4   61.43    4.36
  -4  -2  -4   56.76    2.73
  -4  -2  -4   56.45    3.01
  -4  -2  -4   69.62    4.52
  -4  -2  -4   61.54    3.21
  -4  -2  -4   66.06    4.23
  -4  -2  -4   45.46    3.34
  -4  -2  -4   62.10    4.23
  -4  -2  -4   55.13    3.12
  -4  -2  -5    2.20    1.69
  -4  -2  -5    1.60    1.57
  -4  -2  -5    0.52    0.85
  -4  -2  -5    0.54    0.86
  -4  -2  -5    1.23    1.29
  -4  -2  -5    0.47    1.82
  -4  -2  -5    0.10    0.96
  -4  -2  -6   59.01    3.62
  -4  -2  -6   89.48    5.16
  -4  -2  -6   61.55    3.31
  -4  -2  -6   91.53    5.01
  -4  -2  -6   50.77    3.86
  -4  -2  -7  253.81    7.96
  -4  -2  -7  127.29    5.21
  -4  -2  -8  453.24   12.00
  -4  -2  -8  364.15   10.56
  -4  -2  -9  691.25   15.32
  -4  -2  -9  621.98   14.39
  -4  -2 -10  203.02    6.27
  -4  -2 -10  228.77    6.95
  -4  -2 -11   10.96    1.38
   4   2  11   14.90    1.54
   4   2  11   15.77    1.45
  -4  -2 -11   13.65    1.53
   4   2  12   13.38    1.25
  -4  -2 -12   14.08    1.26
   4   2  13  199.05    4.28
  -4  -3  14   30.01    1.38
  -4  -3  14   32.40    1.57
  -4  -3  13   93.41    3.21
  -4  -3  13   97.51    3.10
  -4  -3  13  102.92    3.50
  -4  -3  12   79.63    3.46
  -4  -3  12   91.68    3.45
  -4  -3  12   82.39    3.55
  -4  -3  12   84.14    3.17
  -4  -3  12   86.65    4.03
  -4  -3  11   51.02    3.05
  -4  -3  11   60.54    3.21
  -4  -3  11   53.51    3.22
  -4  -3  11   57.43    3.03
  -4  -3  11   57.36    3.73
  -4  -3  10   26.66    3.00
  -4  -3  10   25.83    2.12
  -4  -3  10   34.04    2.59
  -4  -3  10   23.39    2.40
  -4  -3  10   26.88    3.78
  -4  -3   9    7.87    1.48
  -4  -3   9    9.43    1.78
  -4  -3   9    9.14    1.65
  -4  -3   9   11.17    1.94
  -4  -3   9   11.71    1.88
  -4  -3   9   12.65    3.16
  -4  -3   9   11.85    2.57
  -4  -3   9   10.55    1.85
  -4  -3   8   86.02    6.53
  -4  -3   8   70.69    4.06
  -4  -3   8   62.76    3.79
  -4  -3   8   71.33    3.99
  -4  -3   8   88.40    5.69
  -4  -3   8   74.18    4.13
  -4  -3   8   82.27    5.80
  -4  -3   8   75.53    4.34
  -4  -3   7  306.05   11.58
  -4  -3   7  294.07    8.16
  -4  -3   7  288.21    8.75
  -4  -3   7  257.26    7.98
  -4  -3   7  277.83    7.91
  -4  -3   7  251.31    8.06
  -4  -3   7  350.44   13.23
  -4  -3   7  324.11   11.06
  -4  -3   7  248.44    8.42
  -4  -3   6  235.11   10.56
  -4  -3   6  211.76    6.55
  -4  -3   6  224.70    7.45
  -4  -3   6  160.63    5.90
  -4  -3   6  227.06    9.30
  -4  -3   6  206.80    6.89
  -4  -3   6  207.06    7.24
  -4  -3   6  162.03    6.42
  -4  -3   6  221.08    6.67
  -4  -3   6  187.90    5.50
  -4  -3   6  136.16    5.94
  -4  -3   6  168.27    5.08
  -4  -3   6  261.78   11.64
  -4  -3   6  195.67    6.86
  -4  -3   5   71.91    6.25
  -4  -3   5   60.15    3.71
  -4  -3   5   63.30    3.37
  -4  -3   5   53.91    3.22
  -4  -3   5   64.59    4.92
  -4  -3   5   63.92    3.71
  -4  -3   5   68.24    3.48
  -4  -3   5   62.13    4.20
  -4  -3   5   53.71    3.93
  -4  -3   5   53.80    2.72
  -4  -3   5   30.02    2.79
  -4  -3   5   82.81    6.99
  -4  -3   5   52.52    2.62
  -4  -3   5   55.30    3.37
  -4  -3   4   60.71    4.49
  -4  -3   4   54.02    2.93
  -4  -3   4   66.08    2.94
  -4  -3   4   52.91    4.07
  -4  -3   4   54.70    4.24
  -4  -3   4   63.03    6.20
  -4  -3   4   63.03    3.64
  -4  -3   4   62.85    3.24
  -4  -3   4   71.10    3.45
  -4  -3   4   61.64    3.24
  -4  -3   4   55.72    4.53
  -4  -3   4   65.71    6.41
  -4  -3   4   64.65    3.66
  -4  -3   4   61.56    3.38
  -4  -3   4   55.60    2.70
  -4  -3   3  550.48   12.23
  -4  -3   3  664.66   15.60
  -4  -3   3  642.23   11.93
  -4  -3   3  637.15   14.92
  -4  -3   3  586.02   15.80
  -4  -3   3  634.96   19.59
  -4  -3   3  626.88   12.39
  -4  -3   3  631.99   13.20
  -4  -3   3  666.61   12.57
  -4  -3   3  597.68   15.15
  -4  -3   3  589.82   19.16
  -4  -3   3  636.96   12.55
  -4  -3   3  675.87   13.59
  -4  -3   3  580.21   11.65
  -4  -3   3  623.92   12.92
  -4  -3   2  603.90   12.98
  -4  -3   2  697.28   15.54
  -4  -3   2  670.90   12.28
  -4  -3   2  626.89   16.84
  -4  -3   2  699.43   15.36
  -4  -3   2  606.89   13.07
  -4  -3   2  659.33   12.67
  -4  -3   2  598.77   14.34
  -4  -3   2  651.88   18.71
  -4  -3   2  611.88   12.10
  -4  -3   2  670.07   13.12
  -4  -3   2  584.15   19.09
  -4  -3   2  640.00   12.39
  -4  -3   2  643.61   13.06
  -4  -3   1  611.47   12.23
  -4  -3   1  572.84   11.51
  -4  -3   1  607.58   17.92
  -4  -3   1  601.60   11.53
  -4  -3   1  554.28   12.47
  -4  -3   1  571.21   16.23
  -4  -3   1  523.77   14.59
  -4  -3   1  613.00   11.88
  -4  -3   1  614.41   14.18
  -4  -3   1  610.38   12.68
  -4  -3   1  587.91   11.53
  -4  -3   1  494.89   17.37
  -4  -3   1  577.61   11.95
  -4  -3   1  599.56   12.64
  -4  -3   0  876.66   22.83
  -4  -3   0  882.16   15.49
  -4  -3   0  855.15   15.56
  -4  -3   0  918.64   18.03
  -4  -3   0  869.41   16.46
  -4  -3   0  837.03   20.70
  -4  -3   0  822.49   16.75
  -4  -3   0  746.69   19.20
  -4  -3   0  833.93   15.17
  -4  -3   0  732.76   21.45
  -4  -3   0  901.47   16.94
  -4  -3  -1  243.64   10.55
  -4  -3  -1  297.26    7.34
  -4  -3  -1  298.43    7.93
  -4  -3  -1  287.83   10.73
  -4  -3  -1  292.55   10.56
  -4  -3  -1  270.08    8.19
  -4  -3  -1  227.02    8.23
  -4  -3  -1  304.67    8.46
  -4  -3  -1  276.64   12.00
  -4  -3  -1  289.46    7.19
  -4  -3  -2   14.51    1.96
  -4  -3  -2    8.12    2.54
  -4  -3  -2    9.08    1.40
  -4  -3  -2    9.33    1.90
  -4  -3  -2   12.32    2.78
  -4  -3  -2   13.09    2.50
  -4  -3  -2    7.58    1.34
  -4  -3  -2    7.73    2.45
  -4  -3  -2    8.61    2.19
  -4  -3  -3  270.41    8.33
  -4  -3  -3  227.91    8.98
  -4  -3  -3  212.40    6.78
  -4  -3  -3  263.55    9.88
  -4  -3  -3  221.84    6.66
  -4  -3  -3  223.80    7.72
  -4  -3  -3  253.37    8.66
  -4  -3  -3  227.82    6.67
  -4  -3  -3  241.81    7.33
  -4  -3  -4  692.24   14.73
  -4  -3  -4  885.19   17.54
  -4  -3  -4  767.54   15.69
  -4  -3  -4  682.22   14.73
  -4  -3  -4  804.40   16.52
  -4  -3  -4  778.40   17.78
  -4  -3  -5  597.57   13.94
  -4  -3  -5  485.12   11.65
  -4  -3  -5  477.48   11.63
  -4  -3  -5  679.52   14.64
  -4  -3  -5  343.66   11.43
  -4  -3  -5  664.74   13.38
  -4  -3  -5  578.22   12.68
  -4  -3  -6  801.19   15.41
  -4  -3  -6  645.60   14.84
  -4  -3  -7  284.17    7.92
  -4  -3  -7  158.18    6.26
  -4  -3  -7  152.79    6.21
  -4  -3  -7  282.18    8.72
  -4  -3  -7  320.79    7.73
  -4  -3  -8   50.53    3.16
  -4  -3  -8   48.09    3.17
   4   3   9    1.52    0.97
  -4  -3  -9    3.33    0.99
  -4  -3  -9    1.65    0.90
   4   3  10   89.43    3.53
   4   3  11   60.79    2.50
  -4  -3 -12  220.24    4.60
   4   3  12  200.06    4.40
  -4  -4  13   13.41    1.12
  -4  -4  12   84.13    2.89
  -4  -4  12   77.38    3.36
  -4  -4  12   81.32    2.83
  -4  -4  12   74.73    3.02
  -4  -4  11  370.56    7.76
  -4  -4  11  368.10    9.20
  -4  -4  11  367.19    8.09
  -4  -4  10  423.87    9.67
  -4  -4  10  352.11    9.18
  -4  -4  10  407.37    8.88
  -4  -4  10  330.07    8.57
  -4  -4  10  440.66   11.14
  -4  -4  10  474.12   12.94
  -4  -4  10  382.04    8.69
  -4  -4   9  167.39    5.76
  -4  -4   9  149.63    5.36
  -4  -4   8   57.85    4.88
  -4  -4   8   53.14    3.60
  -4  -4   8   54.66    3.43
  -4  -4   8   62.78    4.67
  -4  -4   8   49.11    3.19
  -4  -4   8   41.64    2.86
  -4  -4   8   27.75    2.55
  -4  -4   8   66.97    5.65
  -4  -4   7   23.69    2.49
  -4  -4   7   21.11    2.25
  -4  -4   7   50.29    4.47
  -4  -4   7   40.99    2.88
  -4  -4   7   52.84    5.47
  -4  -4   7   46.07    4.72
  -4  -4   7   41.69    3.34
  -4  -4   7   40.71    2.98
  -4  -4   7   29.43    2.15
  -4  -4   7   35.45    3.21
  -4  -4   6  147.35    5.69
  -4  -4   6  165.13    5.70
  -4  -4   6  160.31    7.84
  -4  -4   6  148.63    5.98
  -4  -4   6  195.43   10.43
  -4  -4   6  184.55    9.59
  -4  -4   6  173.73    6.66
  -4  -4   6  167.56    5.85
  -4  -4   6  148.08    6.12
  -4  -4   6  119.94    4.38
  -4  -4   6  138.44    4.75
  -4  -4   5  415.05    9.63
  -4  -4   5  378.69   12.42
  -4  -4   5  466.16   16.72
  -4  -4   5  437.87   15.58
  -4  -4   5  415.11    9.66
  -4  -4   5  415.31   10.66
  -4  -4   5  306.10    8.15
  -4  -4   5  374.80   10.08
  -4  -4   5  385.91   10.24
  -4  -4   5  317.57   10.27
  -4  -4   5  351.85    8.50
  -4  -4   4  289.73    7.76
  -4  -4   4  273.34   10.14
  -4  -4   4  286.79   13.37
  -4  -4   4  278.10   10.19
  -4  -4   4  303.06   13.26
  -4  -4   4  284.29    7.65
  -4  -4   4  290.86    8.46
  -4  -4   4  252.92    6.99
  -4  -4   4  277.65    8.24
  -4  -4   4  288.20    8.60
  -4  -4   4  249.68    9.43
  -4  -4   3  367.30   12.35
  -4  -4   3  412.79   10.61
  -4  -4   3  321.68    9.44
  -4  -4   3  371.72   11.46
  -4  -4   3  384.89   15.81
  -4  -4   3  405.54    9.47
  -4  -4   3  412.21   12.26
  -4  -4   3  396.68   15.80
  -4  -4   3  396.77    9.22
  -4  -4   3  405.28   10.01
  -4  -4   3  394.89    8.92
  -4  -4   3  412.72    9.42
  -4  -4   3  394.04   10.07
  -4  -4   3  363.22    8.83
  -4  -4   2  169.83    5.55
  -4  -4   2  167.54    7.28
  -4  -4   2  142.38    5.70
  -4  -4   2  147.25    5.84
  -4  -4   2  155.21    5.13
  -4  -4   2  147.84    9.73
  -4  -4   2  157.60    5.56
  -4  -4   2  154.19    4.95
  -4  -4   2  161.60    5.85
  -4  -4   2  147.50    5.10
  -4  -4   2  176.07    6.43
  -4  -4   2  144.59    7.84
  -4  -4   1  182.18    9.10
  -4  -4   1  203.41    7.02
  -4  -4   1  189.34    6.77
  -4  -4   1  206.25    6.21
  -4  -4   1  187.48   10.06
  -4  -4   1  189.36    5.63
  -4  -4   1  211.10    8.08
  -4  -4   1  198.89    6.95
  -4  -4   1  196.60    5.81
  -4  -4   1  182.91    5.87
  -4  -4   1  198.38    6.52
  -4  -4   0    0.92    1.59
  -4  -4   0    1.13    1.51
  -4  -4   0   16.53    3.47
  -4  -4   0    2.90    1.73
  -4  -4   0    2.69    1.75
  -4  -4   0    0.79    1.60
  -4  -4   0    2.62    0.96
  -4  -4   0   12.94    3.68
  -4  -4   0    1.36    1.19
  -4  -4   0    1.59    1.12
  -4  -4  -1  808.20   17.53
  -4  -4  -1  910.95   17.56
  -4  -4  -1  766.03   22.74
  -4  -4  -1  831.18   16.06
  -4  -4  -1  716.96   20.82
  -4  -4  -1  768.56   15.03
  -4  -4  -1  805.11   20.65
  -4  -4  -1  811.75   16.73
  -4  -4  -2   61.92    6.06
  -4  -4  -2   72.80    5.45
  -4  -4  -2   69.85    4.42
  -4  -4  -3   62.88    6.24
  -4  -4  -3   69.97    5.12
  -4  -4  -3   66.96    3.25
  -4  -4  -3   76.79    4.61
  -4  -4  -4   80.39    7.25
  -4  -4  -4   87.55    4.10
  -4  -4  -4  136.81    5.85
  -4  -4  -4  143.96    6.28
  -4  -4  -4  122.10    6.23
  -4  -4  -5   36.23    3.34
  -4  -4  -5   41.21    3.75
  -4  -4  -5   40.73    3.12
  -4  -4  -5   46.97    3.34
  -4  -4  -6   24.70    2.18
  -4  -4  -6   49.08    3.32
  -4  -4  -7   42.68    2.99
   4   4   8    3.89    1.03
  -4  -4  -8    4.07    1.10
   4   4   9   60.85    2.58
  -4  -4  -9   62.32    2.91
   4   4  10   66.50    2.31
  -4  -4 -10   66.52    2.64
  -4  -4 -10   60.33    2.36
  -4  -4 -11  107.37    2.87
  -4  -5  12  109.42    2.76
  -4  -5  11    0.78    0.71
  -4  -5  11    0.76    0.95
  -4  -5  11    0.21    0.67
  -4  -5  10   69.50    3.59
  -4  -5  10   70.13    3.10
  -4  -5  10   78.33    4.44
  -4  -5   9   86.27    3.57
  -4  -5   9  111.72    5.00
  -4  -5   9   83.82    3.71
  -4  -5   9  107.59    4.31
  -4  -5   9  118.14    5.99
  -4  -5   8  198.63    8.46
  -4  -5   8  186.87    7.07
  -4  -5   8  171.88    5.95
  -4  -5   8  177.21    7.45
  -4  -5   7   57.08    3.40
  -4  -5   7   92.46    5.33
  -4  -5   7   89.16    5.98
  -4  -5   7   82.16    3.85
  -4  -5   7   81.76    4.30
  -4  -5   7   75.78    4.45
  -4  -5   7   64.11    3.13
  -4  -5   7   99.39    6.68
  -4  -5   6   28.16    2.52
  -4  -5   5    0.39    2.63
  -4  -5   5    0.74    1.19
  -4  -5   5    0.76    1.21
  -4  -5   5    0.86    1.27
  -4  -5   5    0.33    0.96
  -4  -5   5    1.16    1.08
  -4  -5   5    1.60    1.05
  -4  -5   4  131.33    4.79
  -4  -5   4  133.94    8.80
  -4  -5   4  136.44    5.37
  -4  -5   4  114.46    5.38
  -4  -5   4  111.13    5.84
  -4  -5   4  115.25    4.54
  -4  -5   4  124.84    5.41
  -4  -5   4  108.28    4.51
  -4  -5   4  120.99    6.66
  -4  -5   4  119.56    4.45
  -4  -5   4  122.28    6.14
  -4  -5   4  143.86    9.19
  -4  -5   3   68.25    4.14
  -4  -5   3   87.71    3.83
  -4  -5   3   85.16    7.44
  -4  -5   3   87.53    4.16
  -4  -5   3   81.01    5.39
  -4  -5   3   86.06    4.67
  -4  -5   3   82.06    3.85
  -4  -5   3   84.92    4.44
  -4  -5   3   87.01    5.61
  -4  -5   3   77.95    4.03
  -4  -5   3   80.20    3.60
  -4  -5   3   83.13    7.35
  -4  -5   2   85.78    7.51
  -4  -5   2   95.23    4.93
  -4  -5   2   84.55    5.85
  -4  -5   2   88.84    4.07
  -4  -5   2   99.20    4.75
  -4  -5   2   94.92    5.74
  -4  -5   2   87.15    4.40
  -4  -5   2   84.99    3.69
  -4  -5   2   85.46    4.68
  -4  -5   1   20.79    4.37
  -4  -5   1   18.79    2.05
  -4  -5   1   16.31    2.16
  -4  -5   1   16.03    2.73
  -4  -5   1   13.11    3.06
  -4  -5   1   17.80    1.73
  -4  -5   1   20.96    2.63
  -4  -5   0   54.43    5.80
  -4  -5   0   56.45    4.43
  -4  -5   0   50.16    2.80
  -4  -5   0   63.40    3.80
  -4  -5   0   59.23    3.44
  -4  -5   0   67.00    4.23
  -4  -5   0   56.97    5.24
  -4  -5  -1  177.27    7.45
  -4  -5  -1  168.89    6.01
  -4  -5  -1  176.91    6.45
  -4  -5  -1  162.38    8.17
  -4  -5  -1  190.72    7.03
  -4  -5  -2  602.91   13.65
  -4  -5  -2  557.35   12.93
  -4  -5  -2  555.89   15.60
  -4  -5  -2  623.16   14.32
  -4  -5  -3  359.03    9.71
  -4  -5  -3  341.60   11.07
  -4  -5  -4  115.55    4.21
  -4  -5  -4  155.53    6.46
  -4  -5  -5    2.05    1.29
  -4  -5  -5    1.42    1.87
  -4  -5  -5    1.11    1.25
  -4  -5  -5    1.01    1.12
  -4  -5  -6  161.30    4.91
  -4  -5  -6  170.82    5.73
  -4  -5  -7  200.10    5.56
  -4  -5  -7  222.24    6.10
  -4  -5  -8  497.15    9.43
  -4  -5  -8  492.14    9.52
  -4  -5  -9  454.50    7.97
  -4  -5  -9  416.57    7.53
  -4  -5 -10  207.45    3.99
  -4  -6  10    0.06    0.68
  -4  -6   9   61.34    2.83
  -4  -6   9   75.49    3.81
  -4  -6   8   84.94    3.80
  -4  -6   8   95.09    3.64
  -4  -6   7  165.41    5.82
  -4  -6   7  221.13    8.01
  -4  -6   7  176.81    5.57
  -4  -6   7  159.60    4.76
  -4  -6   7  207.71    7.55
  -4  -6   6   85.77    5.45
  -4  -6   6   80.08    3.74
  -4  -6   6   66.44    3.09
  -4  -6   6   64.31    3.72
  -4  -6   6   70.48    4.06
  -4  -6   6   90.65    5.68
  -4  -6   5   17.18    1.76
  -4  -6   5   14.82    1.59
  -4  -6   5   16.81    2.26
  -4  -6   5   18.57    3.33
  -4  -6   4    5.99    1.61
  -4  -6   4    5.11    1.27
  -4  -6   4    4.55    2.69
  -4  -6   4    4.44    1.31
  -4  -6   4    5.41    2.73
  -4  -6   3  220.19    6.50
  -4  -6   3  237.20   10.77
  -4  -6   3  212.52    9.75
  -4  -6   3  210.79    6.49
  -4  -6   3  235.23    7.52
  -4  -6   2  307.27    8.06
  -4  -6   2  318.34    8.95
  -4  -6   2  277.21    9.67
  -4  -6   2  284.45   12.07
  -4  -6   2  316.22    9.04
  -4  -6   2  304.95   10.23
  -4  -6   2  286.58    8.05
  -4  -6   1  468.67   11.35
  -4  -6   1  458.36   10.57
  -4  -6   1  412.56   12.56
  -4  -6   1  407.64   14.52
  -4  -6   1  497.56   11.86
  -4  -6   1  438.50   12.66
  -4  -6   1  428.68   10.78
  -4  -6   0  428.04   10.32
  -4  -6   0  451.50   11.16
  -4  -6   0  414.61   12.57
  -4  -6   0  385.22   13.37
  -4  -6   0  488.82   11.80
  -4  -6   0  420.31   12.20
  -4  -6   0  435.82   10.97
  -4  -6  -1  202.26    6.57
  -4  -6  -1  222.00    7.25
  -4  -6  -1  235.20    7.71
  -4  -6  -1  185.67    7.57
  -4  -6  -1  214.83    7.19
  -4  -6  -1  198.57    8.08
  -4  -6  -2   67.30    4.23
  -4  -6  -2   63.03    3.55
  -4  -6  -2   70.97    3.97
  -4  -6  -2   59.41    4.09
  -4  -6  -2   67.12    3.88
  -4  -6  -3   64.54    3.56
  -4  -6  -3   65.69    3.80
  -4  -6  -3   66.33    3.63
  -4  -6  -4  200.48    5.76
  -4  -6  -4  209.16    6.36
  -4  -6  -4  200.95    6.65
  -4  -6  -5  208.48    5.79
  -4  -6  -5  208.31    6.40
  -4  -6  -6  263.29    6.14
  -4  -6  -6  265.09    7.08
  -4  -6  -7  166.38    3.90
  -4  -6  -7  205.39    5.21
  -4  -7   5   90.81    3.95
  -4  -7   5  104.67    4.76
  -4  -7   4  170.33    5.63
  -4  -7   4  171.53    6.56
  -4  -7   3  243.23    6.98
  -4  -7   3  233.43    8.11
  -4  -7   3  229.61    6.02
  -4  -7   2   61.58    3.36
  -4  -7   2   56.32    2.82
  -4  -7   1    0.57    1.53
  -4  -7   1    2.78    1.29
  -4  -7   1    1.70    1.03
  -4  -7   0   17.55    1.79
  -4  -7   0   19.72    1.95
  -4  -7   0   22.85    2.14
  -4  -7  -1   32.19    2.25
  -4  -7  -1   36.76    2.55
  -4  -7  -1   33.26    2.23
  -4  -7  -2   34.53    2.20
  -4  -7  -2   38.96    2.55
  -4  -7  -3    9.49    1.23
  -4  -7  -3    8.72    1.41
  -4  -7  -4   -0.06    0.85
   5  -9  -4    5.54    0.88
   5  -9  -3   13.16    1.32
   5  -9  -3   13.28    1.24
   5  -9  -2   25.85    1.80
   5  -9  -2   26.36    1.70
   5  -9  -1   77.62    3.22
   5  -9  -1   61.76    2.78
   5  -9   0  110.99    3.91
   5  -9   0   94.80    3.53
   5  -9   1   12.46    1.57
   5  -9   1   10.66    1.40
   5  -9   2    0.90    1.07
   5  -9   3   34.30    2.31
  -5   9  -4   82.99    3.31
  -5   9  -5  103.50    3.21
   5  -8  -8    2.08    0.78
   5  -8  -8    1.94    0.68
   5  -8  -7    3.21    1.07
   5  -8  -7    2.60    0.91
   5  -8  -6   43.95    2.62
   5  -8  -6   42.09    2.45
   5  -8  -6   46.87    2.77
   5  -8  -5  171.63    5.41
   5  -8  -5  172.64    5.26
   5  -8  -5  163.89    5.73
   5  -8  -4  136.48    4.78
   5  -8  -4  131.80    4.52
   5  -8  -3   97.85    4.02
   5  -8  -3   94.67    3.76
  -5   8   2   39.19    2.49
   5  -8  -2   31.62    2.40
   5  -8  -2   32.29    2.23
   5  -8  -1   11.27    1.68
   5  -8  -1    7.99    1.51
   5  -8  -1   11.74    1.45
   5  -8   0    4.55    1.38
   5  -8   0    4.81    1.23
   5  -8   0    2.70    0.93
   5  -8   1   36.74    2.32
   5  -8   1   46.05    2.88
   5  -8   1   39.35    2.34
   5  -8   1   44.06    2.85
   5  -8   2  201.48    6.21
   5  -8   2  189.81    6.03
   5  -8   3  100.47    4.31
   5  -8   3  103.42    4.34
   5  -8   4   16.10    2.01
   5  -8   4   14.27    1.65
   5  -8   4   16.35    1.99
   5  -8   5    0.60    1.24
   5  -8   5    0.64    0.88
   5  -8   5    0.75    1.23
  -5   8  -6    1.11    1.35
   5  -8   6    2.23    0.89
  -5   8  -7   28.92    2.03
  -5   8  -8   15.44    1.17
   5  -7 -10    4.75    0.97
   5  -7 -10    2.90    0.75
   5  -7  -9   89.27    3.54
  -5   7   9   83.84    3.39
   5  -7  -8   69.05    3.52
   5  -7  -8   81.00    3.58
   5  -7  -7   56.38    3.41
   5  -7  -7   63.64    3.63
  -5   7   7   58.32    3.27
  -5   7   6    5.87    1.41
   5  -7  -6    6.11    1.76
   5  -7  -6    5.00    1.58
  -5   7   5    4.00    1.37
   5  -7  -5    2.98    1.51
   5  -7  -5    2.81    1.70
   5  -7  -4   15.45    1.79
  -5   7   4   14.08    1.87
   5  -7  -3   47.35    3.85
   5  -7  -2   93.36    4.27
   5  -7  -2   59.57    4.16
   5  -7  -1   64.80    3.56
   5  -7  -1   51.41    3.64
   5  -7   0    1.02    1.27
   5  -7   0    0.13    1.02
   5  -7   0    2.88    1.30
   5  -7   1   14.28    1.96
   5  -7   1   13.53    1.88
   5  -7   1   16.66    1.90
   5  -7   2   88.79    4.38
   5  -7   3  128.94    5.48
   5  -7   4   15.23    2.07
   5  -7   4   18.59    2.41
   5  -7   4   16.19    2.16
   5  -7   5    1.73    1.40
   5  -7   5    3.00    1.50
   5  -7   5    2.84    1.33
   5  -7   5    2.82    1.42
   5  -7   6   14.56    2.01
   5  -7   6   16.33    2.21
   5  -7   6   16.82    2.31
   5  -7   7   78.60    4.14
  -5   7  -7   89.01    4.42
   5  -7   8  238.01    5.53
  -5   7  -8  193.55    5.88
  -5   7  -9  421.88    8.29
  -5   7 -10  129.58    3.16
   5  -6 -12   31.31    1.53
   5  -6 -11    5.12    1.16
  -5   6  11    4.35    0.68
   5  -6 -10   34.94    2.09
  -5   6  10   38.32    2.42
   5  -6 -10   40.67    2.63
   5  -6  -9   38.20    2.61
   5  -6  -9   35.46    2.80
   5  -6  -8   84.08    4.25
  -5   6   8   76.86    4.16
   5  -6  -8   76.37    4.19
   5  -6  -7  102.11    5.10
  -5   6   7   90.10    4.54
   5  -6  -6  137.49    5.60
  -5   6   6  125.17    5.29
   5  -6  -5   18.15    2.32
  -5   6   5   18.02    2.10
   5  -6  -4    8.83    3.28
  -5   6   4   17.61    6.29
   5  -6  -4   15.51    2.21
  -5   6   3   32.81    2.27
   5  -6  -3   25.86    2.56
   5  -6  -3   29.65    5.79
  -5   6   3   21.38    7.34
   5  -6  -3   33.38    5.74
   5  -6  -2  253.08    7.00
  -5   6   2  291.63    7.15
   5  -6  -2  266.66   16.54
   5  -6  -2  268.46    7.82
   5  -6  -2  275.86   15.99
   5  -6  -1  181.72    6.12
   5  -6  -1  182.04   13.61
   5  -6  -1  172.30    5.39
   5  -6   0  245.25    7.19
   5  -6   0  250.42   15.97
   5  -6   1   58.70    3.44
  -5   6  -1   51.85    9.08
   5  -6   1   61.53    8.17
   5  -6   2    4.49    1.73
   5  -6   2    7.68    1.68
   5  -6   3   53.75    3.41
   5  -6   3   60.33    3.45
   5  -6   3   48.98    7.44
   5  -6   4  183.72    7.14
   5  -6   4  187.90    6.52
   5  -6   5  248.91    8.04
   5  -6   5  269.53    9.07
   5  -6   6  381.78   10.08
   5  -6   7  119.49    5.61
   5  -6   7  108.96    5.47
   5  -6   8   66.02    3.15
   5  -6   8   61.00    3.01
   5  -6   9    4.05    0.94
   5  -6   9    3.13    0.92
  -5   6  -9    2.38    1.19
   5  -6   9    4.46    1.04
  -5   6 -10   37.64    2.12
   5  -6  11   74.70    2.20
  -5   6 -11   75.95    2.37
  -5   5  13    1.91    0.54
   5  -5 -13    1.45    0.66
   5  -5 -12   38.58    2.16
  -5   5  12   37.37    1.95
   5  -5 -11   84.35    3.76
  -5   5  11   96.55    3.77
   5  -5 -11   92.58    3.87
  -5   5  10  110.20    4.33
   5  -5 -10  114.83    4.90
  -5   5  10  123.97    4.98
  -5   5   9  142.34    5.90
  -5   5   8   48.43    3.55
   5  -5  -8   43.92    3.42
   5  -5  -7    2.51    1.61
  -5   5   7    2.29    1.36
   5  -5  -6  107.87    5.06
   5  -5  -6  111.84    9.54
  -5   5   6  121.25    5.22
   5  -5  -6  102.58   10.42
   5  -5  -5  504.96   20.60
   5  -5  -5  470.35   22.29
   5  -5  -5  515.02   12.09
  -5   5   4  434.72    9.59
   5  -5  -4  459.95   19.28
   5  -5  -4  424.13   20.76
  -5   5   4  413.32   24.89
   5  -5  -4  414.16   10.41
  -5   5   3  367.16    8.40
   5  -5  -3  356.73   18.61
   5  -5  -3  339.01    9.02
  -5   5   2  138.03    4.61
  -5   5   2  138.65    4.30
   5  -5  -2  120.04    4.87
   5  -5  -2  132.54   11.05
   5  -5  -1   67.80    7.90
  -5   5   1   58.24    2.95
  -5   5   1   61.27    2.81
   5  -5  -1   57.09    3.28
   5  -5  -1   55.46    3.44
   5  -5   0   85.63    8.67
  -5   5   0   81.89    3.34
   5  -5   0   77.08    3.79
   5  -5   0   76.32    4.41
   5  -5   1  104.62    9.65
  -5   5  -1  110.69    4.01
   5  -5   1   96.91    4.24
   5  -5   1   81.68    4.77
  -5   5  -1   91.30   11.10
   5  -5   2  203.78   13.49
   5  -5   2  179.50    5.89
   5  -5   3  178.09   12.94
   5  -5   3  181.39    6.07
   5  -5   4   16.17    2.14
   5  -5   4   15.61    4.64
   5  -5   5   16.74    2.23
   5  -5   5   12.74    4.32
   5  -5   6   74.36    4.82
   5  -5   6   67.05    4.22
   5  -5   7   53.54    4.17
   5  -5   7   89.44    4.32
   5  -5   7   58.51    4.08
  -5   5  -7   76.85    4.85
   5  -5   8    3.50    1.28
   5  -5   9    7.27    1.53
   5  -5   9   10.25    1.41
  -5   5  -9    8.48    1.71
   5  -5  10   11.30    1.39
  -5   5 -10   14.97    1.67
   5  -5  10   15.69    1.35
   5  -5  11   29.70    1.63
  -5   5 -11   35.52    1.91
  -5   5 -12  121.99    3.01
  -5   4  14   60.12    1.91
  -5   4  13   35.34    1.76
   5  -4 -13   35.77    1.92
   5  -4 -13   38.61    2.12
  -5   4  12   37.42    1.93
   5  -4 -12   39.64    2.57
  -5   4  12   41.27    2.25
   5  -4 -12   43.19    2.53
   5  -4 -11    0.17    1.56
  -5   4  11    1.12    0.81
   5  -4 -11    1.76    1.32
  -5   4  11    0.86    1.07
  -5   4  11    0.25    0.86
  -5   4  10   83.46    3.65
  -5   4  10   89.75    4.39
   5  -4  -9  150.63    5.90
   5  -4  -9  159.92    6.32
  -5   4   9  145.20    6.27
  -5   4   9  143.89    5.18
   5  -4  -8  301.76    8.63
   5  -4  -8  316.76    9.23
  -5   4   8  280.02    8.96
  -5   4   8  277.08    7.70
   5  -4  -7   54.11    7.68
   5  -4  -7   64.43    3.78
  -5   4   7   58.71    3.18
   5  -4  -7   65.62    3.91
   5  -4  -6   19.22    2.34
  -5   4   6   15.92    1.70
   5  -4  -6   16.58    2.12
   5  -4  -6   13.96    4.37
  -5   4   6   17.62    2.12
  -5   4   6   15.80    1.65
  -5   4   5   17.38    1.71
  -5   4   5   24.73    6.69
  -5   4   5   20.58    1.73
  -5   4   5   20.39    1.84
   5  -4  -5   23.79    4.92
   5  -4  -5   20.96    3.91
   5  -4  -5   22.14    2.32
  -5   4   4  123.30   13.77
  -5   4   4  110.06    3.85
  -5   4   4  113.87    4.13
   5  -4  -4  118.67   10.08
   5  -4  -4  122.52    8.87
   5  -4  -4  124.07    4.85
  -5   4   3  202.17   17.43
   5  -4  -3  234.96    6.67
   5  -4  -3  232.16   13.55
  -5   4   3  208.11    5.86
  -5   4   3  218.88    5.70
  -5   4   2   50.75    2.52
  -5   4   2   49.84    2.63
   5  -4  -2   53.07    3.00
   5  -4  -2   58.25    6.96
   5  -4  -1  215.44   12.88
  -5   4   1  189.82    5.25
   5  -4  -1  213.96    6.07
  -5   4   0    4.17    4.16
  -5   4   0   10.50    1.37
   5  -4   0    6.71    1.42
   5  -4   0   10.45    3.44
   5  -4   0    5.78    1.85
   5  -4   1  515.58   19.96
   5  -4   1  483.14    9.98
   5  -4   2  371.28   16.99
   5  -4   2  351.21    8.19
   5  -4   3  336.39   16.58
   5  -4   3  342.48    8.55
   5  -4   4   55.85    7.04
   5  -4   4   53.79    3.87
  -5   4  -4   55.01    2.78
   5  -4   4   58.92    3.57
   5  -4   5   11.53    3.95
   5  -4   5   12.20    2.10
  -5   4  -5   10.73    1.40
   5  -4   5   14.08    2.27
   5  -4   6    2.38    1.57
   5  -4   6    0.93    1.61
  -5   4  -6    2.07    2.27
  -5   4  -7  361.35   10.34
   5  -4   7  253.96    9.02
   5  -4   7  267.07    9.66
   5  -4   7  398.37    9.26
  -5   4  -7  199.09    7.10
  -5   4  -8  563.04   12.16
   5  -4   8  358.32   11.12
   5  -4   8  613.74   11.27
   5  -4   9  559.39   10.52
  -5   4  -9  349.63    9.50
  -5   4 -10  324.22    7.75
   5  -4  10  264.33    7.50
   5  -4  10  320.73    6.94
  -5   4 -10  261.86    7.00
   5  -4  11   81.71    3.22
  -5   4 -11   92.71    3.30
   5  -4  12    5.65    0.76
  -5   4 -12    5.49    0.88
  -5   4 -13   47.63    1.62
  -5   3  14   11.10    0.89
  -5   3  14   12.22    1.10
   5  -3 -13   48.98    2.28
  -5   3  13   61.98    2.48
   5  -3 -13   49.74    2.67
  -5   3  13   39.03    1.74
   5  -3 -13   57.49    2.72
  -5   3  12   82.18    3.34
   5  -3 -12   74.18    3.43
   5  -3 -12   82.55    3.67
  -5   3  12   82.36    3.37
  -5   3  11   41.31    2.82
   5  -3 -11   42.62    3.07
  -5   3  11   37.00    2.61
  -5   3  11   43.26    2.70
   5  -3 -11   40.60    2.94
  -5   3  10    8.94    1.76
  -5   3  10    8.75    1.52
  -5   3  10    7.69    1.67
   5  -3 -10    7.89    1.87
   5  -3 -10    8.43    2.06
   5  -3  -9   36.24    3.14
   5  -3  -9   29.44    6.18
   5  -3  -9   32.71    3.11
  -5   3   9   34.27    3.26
  -5   3   9   32.97    3.11
  -5   3   9   35.99    2.71
   5  -3  -8  141.31    5.84
   5  -3  -8  139.71    5.59
  -5   3   8  131.97    5.13
   5  -3  -7  272.96   16.35
   5  -3  -7  281.08    7.82
  -5   3   7  270.71    7.57
  -5   3   7  278.05    8.63
   5  -3  -7  311.62    8.58
   5  -3  -6  209.39    6.48
   5  -3  -6  190.29   13.14
  -5   3   6  175.35    5.31
  -5   3   6  188.67    6.58
  -5   3   6  184.89    5.76
  -5   3   5  149.74    4.90
  -5   3   5  139.47    4.49
  -5   3   5  144.84    4.75
  -5   3   4   33.16    2.16
  -5   3   4   34.09    2.09
   5  -3  -4   49.33    6.21
  -5   3   4   39.77    2.35
   5  -3  -4   35.84    4.35
   5  -3  -4   48.85    2.85
   5  -3  -3   41.80    2.62
  -5   3   3   43.79    2.42
  -5   3   3   46.11    2.38
   5  -3  -3   37.71    5.37
  -5   3   2  399.14    8.35
  -5   3   2  410.60    8.54
   5  -3  -2  378.57    8.72
   5  -3  -2  369.11   15.88
  -5   3   1  721.23   12.90
   5  -3  -1  686.45   13.15
   5  -3  -1  693.23   22.47
   5  -3   0  555.85   11.32
   5  -3   0  595.04   20.59
   5  -3   1   79.89    3.51
   5  -3   1   85.61    7.54
   5  -3   2    2.15    1.12
   5  -3   2    1.45    2.07
  -5   3  -3   15.07    1.74
  -5   3  -3   11.75    1.50
   5  -3   3   14.11    1.85
   5  -3   3    9.61    3.11
   5  -3   4  260.26   14.13
   5  -3   4  268.25    7.93
  -5   3  -4  268.49    9.73
  -5   3  -4  258.51    6.85
  -5   3  -5  512.95   11.49
   5  -3   5  555.21   14.08
   5  -3   5  455.63   20.26
  -5   3  -5  475.17   10.51
  -5   3  -5  564.49   14.28
   5  -3   5  481.55   12.16
   5  -3   6  410.17   12.23
   5  -3   6  402.47   11.23
  -5   3  -6  371.14    8.93
   5  -3   7  148.26    7.41
   5  -3   7  156.59    7.03
  -5   3  -8   25.22    2.51
   5  -3   8   39.20    3.82
   5  -3   8   57.60    3.17
  -5   3  -8   62.89    3.85
  -5   3  -9    0.69    1.27
   5  -3   9    0.69    1.33
  -5   3  -9    0.46    1.14
   5  -3   9    1.44    1.00
  -5   3 -10   18.90    1.92
  -5   3 -10   23.47    2.13
  -5   3 -11   30.85    2.02
   5  -3  11   26.33    1.99
  -5   3 -11   28.01    1.99
   5  -3  12   28.19    1.69
  -5   3 -12   29.82    1.71
   5  -3  12   30.31    1.63
  -5   3 -12   28.07    1.73
   5  -3  13    2.35    0.53
   5  -3  13    2.92    0.47
  -5   2  15   84.50    2.13
  -5   2  15   94.38    2.27
   5  -2 -14   30.99    1.78
  -5   2  14   30.90    1.49
  -5   2  14   35.94    1.81
  -5   2  14   35.49    1.77
   5  -2 -14   27.72    1.76
   5  -2 -13    2.88    1.09
  -5   2  13    2.43    0.89
  -5   2  13    1.98    0.68
  -5   2  13    1.73    1.02
   5  -2 -13    3.39    1.37
   5  -2 -12  169.41    5.37
  -5   2  12  156.13    4.80
  -5   2  12  156.89    5.12
  -5   2  11  146.90    5.38
  -5   2  11  166.63    5.46
   5  -2 -10  240.39    7.53
  -5   2  10  240.19    7.66
  -5   2  10  235.11    7.30
  -5   2  10  259.62    7.65
   5  -2  -9  251.46    7.78
  -5   2   9  236.50    8.61
  -5   2   9  271.75    8.46
   5  -2  -9  231.60   16.07
  -5   2   9  266.98    7.86
  -5   2   8  112.20    5.64
  -5   2   8  106.53    5.40
   5  -2  -8  105.22   10.61
  -5   2   8  109.68    4.70
  -5   2   7  148.55    5.28
   5  -2  -7  136.47   11.41
  -5   2   7  136.25    4.70
  -5   2   7  146.28    6.14
  -5   2   6  337.57    8.33
   5  -2  -6  355.15   17.33
  -5   2   6  323.85    7.71
  -5   2   6  348.66    9.44
  -5   2   5  451.27    9.93
   5  -2  -5  491.09   19.44
  -5   2   5  496.32   11.17
  -5   2   5  454.14    9.44
  -5   2   5  456.21    9.67
  -5   2   4  374.57    8.52
  -5   2   4  364.99    8.16
  -5   2   4  420.09    9.17
  -5   2   4  396.10    8.45
  -5   2   4  396.06    8.30
   5  -2  -4  425.96   17.30
  -5   2   3  456.82    9.32
  -5   2   3  464.32    9.27
  -5   2   3  474.16    9.64
   5  -2  -3  477.59   17.73
  -5   2   3  435.26    9.33
  -5   2   2  204.87    5.29
  -5   2   2  213.70    5.49
  -5   2   2  211.35    5.49
   5  -2  -2  216.91   11.23
  -5   2   1   46.12    2.40
   5  -2  -1   54.48    5.65
  -5   2   0  150.89    4.13
   5  -2   0  151.96    9.31
  -5   2   0  140.67    4.01
  -5   2  -1   40.97    2.28
   5  -2   1   40.91    2.56
  -5   2  -1   45.60    2.26
  -5   2  -1   50.65    2.32
   5  -2   1   43.39    5.18
  -5   2  -2  105.70    3.67
   5  -2   2   97.56    4.12
  -5   2  -2  101.11    3.66
  -5   2  -2  112.21    4.14
  -5   2  -2   98.50    3.95
   5  -2   2   94.57    7.46
  -5   2  -3   11.53    1.40
  -5   2  -3    9.24    1.50
  -5   2  -3   11.36    1.55
   5  -2   3   10.41    1.69
   5  -2   3   11.41    3.03
  -5   2  -4    4.66    1.30
   5  -2   4    0.55    1.89
  -5   2  -4    1.48    1.06
   5  -2   4    1.88    1.40
  -5   2  -5   87.78    4.10
   5  -2   5   74.68    7.99
   5  -2   5   90.14    5.53
  -5   2  -5   85.36    3.87
   5  -2   5   78.59    4.75
  -5   2  -6   94.98    4.51
   5  -2   6  107.23    6.31
  -5   2  -6   99.72    4.31
   5  -2   6  102.11    5.64
   5  -2   7   21.40    3.20
  -5   2  -7   32.50    2.93
  -5   2  -8    6.02    1.47
   5  -2   8    9.57    2.30
  -5   2  -8    4.28    1.44
  -5   2  -8    8.46    1.82
  -5   2  -9    1.40    1.22
  -5   2  -9    0.55    0.90
   5  -2   9    0.31    1.35
   5  -2   9    0.04    0.94
  -5   2  -9    0.22    1.22
  -5   2 -10  121.37    4.81
  -5   2 -10  107.99    3.95
  -5   2 -11  122.22    3.98
  -5   2 -11  113.52    4.20
  -5   2 -12   68.03    2.57
  -5   2 -12   64.57    2.68
   5  -2  12   61.58    2.57
   5  -2  13   91.24    2.62
   5  -2  13   85.92    2.56
  -5   1  15   78.19    2.21
  -5   1  14  110.76    3.35
   5  -1 -14  101.64    3.14
  -5   1  14  105.58    3.16
  -5   1  13   62.89    2.60
  -5   1  13   77.36    3.19
   5  -1 -13   72.19    3.09
   5  -1 -13   70.09    3.21
  -5   1  13   80.58    3.26
  -5   1  12    9.69    1.57
   5  -1 -12   10.16    1.82
  -5   1  12    9.75    1.47
  -5   1  12    9.06    1.27
  -5   1  11    0.40    1.04
  -5   1  11    1.71    0.98
  -5   1  10  211.99    6.39
  -5   1  10  193.18    6.63
  -5   1  10  215.35    6.55
  -5   1  10  206.79    7.01
  -5   1   9  224.26    7.20
   5  -1  -9  210.36   15.09
  -5   1   8  190.15    7.62
  -5   1   8  222.40    7.24
  -5   1   8  198.00    7.85
  -5   1   8  210.09    6.75
   5  -1  -8  216.45   15.06
  -5   1   7   39.97    3.48
  -5   1   7   43.18    3.37
   5  -1  -7   43.57    6.54
  -5   1   7   37.97    2.70
  -5   1   7   33.46    2.34
  -5   1   6   20.81    1.83
  -5   1   6   23.99    2.65
  -5   1   6   22.64    2.60
  -5   1   6   19.45    1.90
   5  -1  -6   21.34    4.61
  -5   1   6   19.94    1.57
  -5   1   6   22.97    2.36
  -5   1   5   12.71    1.43
  -5   1   5   14.33    1.49
  -5   1   5   15.57    2.00
  -5   1   5   14.56    1.59
  -5   1   5   15.65    1.33
   5  -1  -5   17.25    3.92
  -5   1   5   16.65    1.97
  -5   1   4  157.64    4.69
  -5   1   4  155.25    4.60
  -5   1   4  176.30    5.84
  -5   1   4  158.89    4.93
   5  -1  -4  178.63   10.54
  -5   1   4  156.14    4.67
  -5   1   4  156.01    4.24
  -5   1   4  180.33    5.50
  -5   1   4  156.03    4.84
  -5   1   3  405.75    8.74
  -5   1   3  385.90    8.16
  -5   1   3  383.94    8.14
  -5   1   3  374.71    8.23
  -5   1   3  389.29    8.43
  -5   1   3  386.11    8.17
  -5   1   3  378.51    7.70
  -5   1   3  389.86   12.14
   5  -1  -3  411.92   15.69
  -5   1   2  194.52    5.31
  -5   1   2  206.82    5.00
  -5   1   2  210.24    8.51
  -5   1   2  189.36    5.16
  -5   1   2  193.56    5.11
  -5   1   2  196.29    5.17
  -5   1   2  186.36    5.08
   5  -1  -2  209.47   10.44
  -5   1   1   72.03    2.78
  -5   1   1   66.77    4.79
  -5   1   1   84.35    3.73
   5  -1  -1   81.28    6.31
  -5   1   1   71.00    2.85
  -5   1   1   73.61    2.92
  -5   1   1   71.93    3.00
  -5   1   0  131.58    3.98
  -5   1   0  135.52    4.02
   5  -1   0  128.42    8.08
  -5   1   0  103.65    3.53
  -5   1   0  118.51    4.32
  -5   1   0  112.01    3.69
  -5   1  -1  374.01    7.95
  -5   1  -1  388.12    8.03
   5  -1   1  340.32   13.64
  -5   1  -1  379.81    8.77
  -5   1  -1  304.55    7.03
  -5   1  -1  351.34    8.06
  -5   1  -1  323.16    7.35
  -5   1  -2  826.82   16.14
   5  -1   2  824.20   23.94
  -5   1  -2  974.72   16.87
  -5   1  -2 1046.94   17.30
  -5   1  -2 1004.64   16.94
  -5   1  -2  969.96   17.54
  -5   1  -3  338.46    8.20
   5  -1   3  347.20   10.66
  -5   1  -3  344.13    8.35
  -5   1  -4  238.90    6.79
  -5   1  -4  217.75    6.79
   5  -1   4  229.80    8.94
  -5   1  -5  134.87    5.15
   5  -1   5  123.69    6.86
  -5   1  -5  130.66    5.18
  -5   1  -6   12.74    1.92
  -5   1  -6   11.15    1.82
   5  -1   6    8.52    2.55
  -5   1  -6   13.03    2.00
  -5   1  -7  253.66    8.13
  -5   1  -7  248.71    7.71
   5  -1   7  249.50    9.28
  -5   1  -8  833.21   14.26
   5  -1   8  779.26   16.00
  -5   1  -9  709.66   12.89
   5  -1   9  643.11   13.77
  -5   1 -10  184.00    5.65
  -5   1 -10  209.15    6.64
   5  -1  11  208.51    5.82
  -5   1 -11  213.64    6.08
  -5   1 -12   44.57    2.33
   5  -1  12   41.42    2.04
   5  -1  12   37.37    1.87
  -5   1 -12   40.08    2.16
   5  -1  13   11.25    0.77
   5  -1  13   13.74    1.00
  -5   0  15    0.60    0.43
  -5   0  15    0.86    0.36
  -5   0  14   23.32    1.35
  -5   0  14   28.25    1.57
   5   0 -14   21.92    1.42
  -5   0  14   27.89    1.66
  -5   0  14   23.81    1.37
   5   0 -13  101.13    3.53
   5   0 -13   96.52    3.49
  -5   0  13  108.04    3.47
  -5   0  13  111.89    3.65
  -5   0  13  109.08    3.77
  -5   0  12  126.51    4.52
  -5   0  12  117.24    4.04
  -5   0  12  129.90    4.59
  -5   0  11  112.85    4.31
  -5   0  11  104.92    4.22
  -5   0  10   10.81    1.75
  -5   0  10    8.72    1.63
  -5   0  10    9.87    1.99
  -5   0  10   12.47    1.89
  -5   0   9  203.00    6.67
  -5   0   9  216.23    7.02
  -5   0   9  216.47    6.85
  -5   0   9  220.94    7.61
  -5   0   8   63.74    3.78
   5   0  -8   69.10    8.48
  -5   0   8   65.28    3.64
  -5   0   8   80.92    4.52
  -5   0   8   64.81    3.61
   5   0  -7  462.88   20.65
  -5   0   7  437.45   10.46
  -5   0   7  493.76   12.87
  -5   0   7  465.05   11.80
  -5   0   7  461.55   13.33
  -5   0   7  443.55   10.54
  -5   0   7  491.69   11.90
  -5   0   6  519.68   11.26
   5   0  -6  573.93   21.68
  -5   0   6  570.52   12.51
  -5   0   6  487.30   10.66
  -5   0   6  571.76   13.20
  -5   0   6  496.00   13.99
  -5   0   6  490.84   10.18
  -5   0   6  531.35   11.36
  -5   0   6  536.48   13.95
  -5   0   6  521.55   13.52
  -5   0   5  153.20    5.47
  -5   0   5  128.42    4.38
  -5   0   5  123.83    4.03
  -5   0   5  146.49    6.75
  -5   0   5  134.91    4.92
  -5   0   5  143.88    6.25
  -5   0   5  136.52    4.73
  -5   0   5  139.49    4.77
   5   0  -5  167.68   10.50
  -5   0   4    6.73    1.12
  -5   0   4    6.52    1.11
  -5   0   4    6.90    0.99
  -5   0   4    9.66    2.00
  -5   0   4    9.76    1.44
   5   0  -4    8.94    2.67
  -5   0   4    9.28    1.33
  -5   0   4    7.71    1.48
  -5   0   4    7.07    1.21
  -5   0   3  426.67   10.65
  -5   0   3  383.23    8.72
   5   0  -3  406.17   15.18
  -5   0   3  423.26    8.57
  -5   0   3  413.77    8.53
  -5   0   3  395.66   13.05
  -5   0   3  397.43    9.07
  -5   0   3  400.16    8.25
  -5   0   3  382.40    8.59
  -5   0   2  235.87    6.17
  -5   0   2  269.50    7.74
  -5   0   2  224.20    6.13
  -5   0   2  260.08    6.12
  -5   0   2  269.48    6.31
  -5   0   2  276.25   10.67
  -5   0   2  273.58    7.58
  -5   0   2  236.28    6.42
  -5   0   2  274.73    6.23
   5   0  -2  245.88   11.12
  -5   0   1  371.17    7.88
  -5   0   1  365.72   12.65
  -5   0   1  377.37    9.25
  -5   0   1  346.22    7.86
  -5   0   1  375.97    7.93
  -5   0   1  375.28    7.73
  -5   0   1  330.80    7.75
  -5   0   1  373.66    9.26
  -5   0   1  342.20    7.99
  -5   0   0  398.36    8.85
  -5   0   0  478.58   10.74
  -5   0   0  398.11    8.93
  -5   0   0  447.46   10.26
  -5   0   0  470.51    9.39
  -5   0   0  465.01    9.34
  -5   0   0  436.95    9.07
  -5   0  -1  133.68    4.83
  -5   0  -1  127.45    4.21
  -5   0  -1  149.54    4.70
  -5   0  -1  145.89    4.69
  -5   0  -1  144.91    5.44
  -5   0  -2    2.81    1.03
  -5   0  -2    3.83    1.07
  -5   0  -2    2.63    0.94
  -5   0  -2    3.43    1.02
  -5   0  -2    3.47    1.39
  -5   0  -3   76.09    3.64
  -5   0  -3   70.43    3.94
   5   0   3   69.10    5.10
  -5   0  -3   65.36    3.10
  -5   0  -3   62.70    2.89
  -5   0  -3   78.57    3.67
  -5   0  -3   78.79    3.48
   5   0   4   72.96    5.38
  -5   0  -4   71.46    3.11
  -5   0  -4   94.74    4.00
  -5   0  -4   98.69    5.17
  -5   0  -4   96.97    4.38
  -5   0  -4   83.55    4.39
  -5   0  -5  349.44    9.53
  -5   0  -5  352.12   10.32
  -5   0  -5  340.17    8.91
   5   0   5  372.34   11.70
  -5   0  -5  334.24   10.18
  -5   0  -6  221.19    7.77
  -5   0  -6  241.47    8.12
  -5   0  -7   42.82    3.31
   5   0   7   51.52    3.82
  -5   0  -7   49.33    3.65
  -5   0  -8   31.55    2.81
  -5   0  -8   33.14    2.49
  -5   0  -8   26.29    2.54
   5   0   8   34.77    2.94
  -5   0  -9   -0.19    1.10
  -5   0  -9    0.48    1.19
   5   0  10   28.71    2.24
  -5   0 -10   28.96    2.46
  -5   0 -10   23.70    2.17
  -5   0 -11    7.22    1.26
  -5   0 -11    8.53    1.30
   5   0  11    4.43    0.98
   5   0  11    6.68    1.09
   5   0  12   10.68    1.05
  -5   0 -12   10.06    1.16
  -5   0 -12    9.75    1.09
  -5   0 -12   11.67    1.20
   5   0  12   11.54    1.07
   5   0  13    8.29    0.72
   5   0  13    7.43    0.66
  -5  -1  14    9.00    0.82
  -5  -1  14    9.18    1.02
  -5  -1  13    9.94    1.07
  -5  -1  13   11.12    1.20
  -5  -1  13   10.11    1.12
  -5  -1  13   10.14    1.35
  -5  -1  13   10.02    1.08
  -5  -1  12  132.87    4.36
  -5  -1  12  128.45    4.36
  -5  -1  12  129.67    4.36
  -5  -1  11  296.17    7.78
  -5  -1  11  274.95    7.51
  -5  -1  11  284.53    7.65
  -5  -1  11  306.04    7.58
  -5  -1  10  402.12   10.01
  -5  -1  10  421.14    9.68
  -5  -1   9   98.48    5.69
  -5  -1   9   83.00    4.44
  -5  -1   9   93.96    4.38
  -5  -1   9   85.46    4.18
  -5  -1   9   87.89    4.40
  -5  -1   9   81.44    4.03
   5   1  -8   10.97    4.25
  -5  -1   8    8.28    2.54
  -5  -1   8   10.03    2.05
  -5  -1   8    7.25    1.62
  -5  -1   8    8.79    1.55
  -5  -1   8   22.61    2.40
  -5  -1   8   18.62    2.17
  -5  -1   7   20.05    2.38
  -5  -1   7   21.85    2.27
  -5  -1   7   20.47    1.78
   5   1  -7   23.85    5.01
  -5  -1   7   22.26    3.22
  -5  -1   7   24.61    2.61
  -5  -1   7   23.19    2.70
  -5  -1   7   20.15    2.03
  -5  -1   7   20.46    2.59
  -5  -1   6  231.15    7.63
  -5  -1   6  221.47    6.83
  -5  -1   6  209.87    5.85
  -5  -1   6  239.23    8.28
   5   1  -6  219.15   12.93
  -5  -1   6  210.37    8.74
  -5  -1   6  223.37    8.02
  -5  -1   6  227.32    7.04
  -5  -1   6  233.17    7.43
  -5  -1   6  218.65    6.49
  -5  -1   5  255.78    7.57
  -5  -1   5  237.33    8.40
  -5  -1   5  251.04    6.80
  -5  -1   5  250.51    7.16
  -5  -1   5  245.29    8.54
  -5  -1   5  244.66    6.96
  -5  -1   5  235.01    6.11
  -5  -1   5  237.31    6.56
  -5  -1   5  248.58    9.22
  -5  -1   4  234.36    8.67
  -5  -1   4  298.97    9.53
  -5  -1   4  230.88    6.35
  -5  -1   4  331.41    8.38
  -5  -1   4  309.25    7.80
  -5  -1   4  321.39    9.77
  -5  -1   4  303.68    7.61
  -5  -1   4  310.02    7.27
  -5  -1   4  302.27    6.93
  -5  -1   3  299.33    7.58
  -5  -1   3  283.47    8.85
  -5  -1   3  304.88    7.10
  -5  -1   3  308.11    8.03
  -5  -1   3  289.40    7.42
  -5  -1   3  292.73   11.66
  -5  -1   3  327.73    9.53
  -5  -1   3  281.50    6.83
  -5  -1   2   38.14    2.43
  -5  -1   2   39.54    2.24
  -5  -1   2   40.47    3.20
  -5  -1   2   39.76    2.64
  -5  -1   2   37.87    2.40
  -5  -1   2   45.30    3.38
  -5  -1   2   39.01    2.24
  -5  -1   2   34.88    4.05
  -5  -1   1    1.39    1.41
  -5  -1   1    2.85    1.57
  -5  -1   1    3.36    1.14
  -5  -1   1    2.29    0.99
  -5  -1   1    3.34    0.91
  -5  -1   1    1.88    1.03
  -5  -1   1    1.81    1.31
  -5  -1   1    3.34    0.87
  -5  -1   0   63.79    5.48
  -5  -1   0   68.05    3.13
  -5  -1   0   65.31    4.02
  -5  -1   0   62.58    3.03
  -5  -1   0   64.90    3.74
  -5  -1   0   64.66    2.86
  -5  -1  -1   87.85    3.45
  -5  -1  -1   98.69    3.94
  -5  -1  -1   92.78    4.81
  -5  -1  -1   87.73    3.61
  -5  -1  -1   92.24    4.27
  -5  -1  -1   90.54    3.72
  -5  -1  -1   98.26    3.92
  -5  -1  -1   99.92    5.87
  -5  -1  -2   23.71    1.85
  -5  -1  -2   27.47    2.30
  -5  -1  -2   23.78    2.03
  -5  -1  -2   23.34    3.12
  -5  -1  -2   26.06    2.17
  -5  -1  -2   27.67    3.34
  -5  -1  -2   25.38    2.16
  -5  -1  -3    6.33    1.38
  -5  -1  -3    5.72    1.34
  -5  -1  -3   10.75    1.55
  -5  -1  -3    9.16    1.39
  -5  -1  -3    8.07    2.25
  -5  -1  -3    6.48    2.24
  -5  -1  -3    7.61    1.43
  -5  -1  -4    2.87    1.17
  -5  -1  -4    4.30    2.09
  -5  -1  -4    5.17    1.34
  -5  -1  -4    3.24    1.25
  -5  -1  -4    3.57    1.08
  -5  -1  -5   17.31    2.66
  -5  -1  -5   12.84    2.10
  -5  -1  -5   13.71    1.73
  -5  -1  -5   12.27    1.81
  -5  -1  -5   13.74    2.43
  -5  -1  -5   10.99    1.76
  -5  -1  -6  106.67    5.52
  -5  -1  -6  124.04    5.84
  -5  -1  -7   90.01    4.73
  -5  -1  -7  145.60    6.11
  -5  -1  -7  159.36    6.25
  -5  -1  -7   80.67    4.14
  -5  -1  -8   73.78    4.14
  -5  -1  -8   51.61    3.29
  -5  -1  -9   14.59    1.89
  -5  -1  -9   11.26    1.64
   5   1   9   12.25    1.56
  -5  -1  -9   11.66    1.73
  -5  -1 -10  109.96    4.34
  -5  -1 -10  103.82    4.18
  -5  -1 -10   95.52    3.81
   5   1  10   96.81    3.94
   5   1  10  100.60    3.65
  -5  -1 -11  120.21    3.99
  -5  -1 -11  109.00    3.59
   5   1  11  111.72    3.75
   5   1  11  126.69    3.56
  -5  -1 -11  123.60    4.03
   5   1  12  132.33    3.47
   5   1  12  139.15    3.20
   5   1  13  124.26    2.60
  -5  -2  14  101.24    2.59
  -5  -2  13   82.14    2.73
  -5  -2  13   79.45    2.87
  -5  -2  13   80.46    2.65
  -5  -2  12    6.85    1.22
  -5  -2  12    7.52    1.13
  -5  -2  12    7.22    1.33
  -5  -2  11   40.40    2.46
  -5  -2  11   47.23    2.70
  -5  -2  11   41.63    2.73
  -5  -2  11   37.48    2.23
  -5  -2  11   42.30    2.85
  -5  -2  10   98.84    4.08
  -5  -2  10  113.84    4.62
  -5  -2   9   85.16    4.34
  -5  -2   9   94.85    4.37
  -5  -2   9   85.21    4.39
  -5  -2   9   88.79    4.55
  -5  -2   8  146.12    5.68
  -5  -2   8  156.95    6.09
  -5  -2   8  138.83    5.88
  -5  -2   8  150.99    5.74
  -5  -2   8  163.87    6.27
  -5  -2   8  155.23    5.99
  -5  -2   8  134.55    5.09
  -5  -2   8  168.87    7.59
  -5  -2   7   26.73    2.20
  -5  -2   7   25.89    2.75
  -5  -2   7   29.12    2.73
  -5  -2   7   29.11    2.86
  -5  -2   7   30.06    3.65
  -5  -2   7   27.55    2.86
  -5  -2   7   27.37    2.61
  -5  -2   7   20.51    2.35
  -5  -2   6    3.99    1.52
  -5  -2   6    5.31    1.86
  -5  -2   6    3.33    1.49
  -5  -2   6    4.70    2.89
  -5  -2   6    4.25    2.20
  -5  -2   6    3.89    1.59
  -5  -2   6    2.64    1.33
  -5  -2   6    3.92    1.55
  -5  -2   5   93.89    4.67
  -5  -2   5   85.67    5.20
  -5  -2   5   87.91    4.21
  -5  -2   5   94.75    6.90
  -5  -2   5   81.71    3.49
  -5  -2   5   74.27    4.72
  -5  -2   5   77.59    5.29
  -5  -2   5   92.42    4.76
  -5  -2   5   88.43    4.17
  -5  -2   5   98.38    7.29
  -5  -2   4  254.09    9.10
  -5  -2   4  272.53    7.56
  -5  -2   4  264.28    9.30
  -5  -2   4  255.00    6.58
  -5  -2   4  251.00    9.41
  -5  -2   4  281.01    8.30
  -5  -2   4  260.97    7.31
  -5  -2   4  292.07   12.44
  -5  -2   4  272.33    8.02
  -5  -2   3  259.15    8.47
  -5  -2   3  276.46    7.44
  -5  -2   3  255.39    6.62
  -5  -2   3  268.63   10.15
  -5  -2   3  259.54   11.64
  -5  -2   3  283.69    9.46
  -5  -2   3  284.86    8.03
  -5  -2   3  258.50   11.85
  -5  -2   3  268.77    7.27
  -5  -2   2  155.68    5.26
  -5  -2   2  131.68    4.98
  -5  -2   2  152.76    7.92
  -5  -2   2  114.78    6.51
  -5  -2   2  161.34    6.69
  -5  -2   2  129.37    4.33
  -5  -2   2  150.74    8.74
  -5  -2   2  141.82    8.54
  -5  -2   2  151.52    5.13
  -5  -2   2  145.66    4.73
  -5  -2   1    3.33    1.28
  -5  -2   1    2.17    2.01
  -5  -2   1    3.35    2.57
  -5  -2   1    3.02    1.42
  -5  -2   1    3.85    1.69
  -5  -2   1    4.12    1.25
  -5  -2   1    1.86    1.71
  -5  -2   1    5.69    1.31
  -5  -2   1    2.11    0.94
  -5  -2   0  188.69    5.84
  -5  -2   0  199.48    9.21
  -5  -2   0  185.73    8.64
  -5  -2   0  172.00    8.42
  -5  -2   0  196.42   10.38
  -5  -2   0  194.62    6.25
  -5  -2   0  205.60    7.18
  -5  -2   0  203.78    5.90
  -5  -2  -1  121.77    4.87
  -5  -2  -1  123.63    5.48
  -5  -2  -1  132.08    7.19
  -5  -2  -1  132.53    4.82
  -5  -2  -1  130.39    8.66
  -5  -2  -1  131.89    7.32
  -5  -2  -1  137.72    6.64
  -5  -2  -1  122.67    4.66
  -5  -2  -1  104.64    5.94
  -5  -2  -2  494.39   14.32
  -5  -2  -2  487.43   11.00
  -5  -2  -2  474.39   14.20
  -5  -2  -2  445.54   10.57
  -5  -2  -2  435.98   16.96
  -5  -2  -2  466.50   10.76
  -5  -2  -2  469.39   13.20
  -5  -2  -2  471.78   13.39
  -5  -2  -3  750.96   18.39
  -5  -2  -3  725.96   14.80
  -5  -2  -3  754.50   17.98
  -5  -2  -3  657.98   13.97
  -5  -2  -3  682.10   14.55
  -5  -2  -3  799.98   17.76
  -5  -2  -4  334.30   11.37
  -5  -2  -4  318.05   10.46
  -5  -2  -5   75.86    4.16
  -5  -2  -5   99.75    5.82
  -5  -2  -5   95.48    5.08
  -5  -2  -5  109.61    5.69
  -5  -2  -5   70.03    4.05
  -5  -2  -6   17.51    2.09
  -5  -2  -6   17.19    2.14
  -5  -2  -7   83.70    4.37
  -5  -2  -7   92.82    4.48
  -5  -2  -8  132.67    5.33
  -5  -2  -8  132.64    5.35
  -5  -2  -9  442.11   10.11
  -5  -2  -9  428.75    9.97
  -5  -2 -10  305.00    7.11
  -5  -2 -10  294.94    7.02
   5   2  10  314.90    7.13
   5   2  11  146.50    3.82
  -5  -2 -12   20.89    1.10
   5   2  12   26.38    1.13
  -5  -3  13  124.86    3.06
  -5  -3  12   80.68    2.94
  -5  -3  12   74.72    2.74
  -5  -3  11   24.80    1.97
  -5  -3  11   25.27    2.02
  -5  -3  11   21.54    1.64
  -5  -3  10   25.86    2.73
  -5  -3  10   19.86    2.08
  -5  -3  10   22.50    2.15
  -5  -3   9  121.55    5.88
  -5  -3   9  100.45    4.66
  -5  -3   9  142.08    5.04
  -5  -3   9  127.30    5.09
  -5  -3   9  114.22    4.87
  -5  -3   8  219.71    6.90
  -5  -3   7  310.24   11.81
  -5  -3   7  169.13    6.45
  -5  -3   7  237.54    9.13
  -5  -3   7  234.62    7.38
  -5  -3   7  217.38    7.30
  -5  -3   7  253.03    8.16
  -5  -3   7  249.86    7.58
  -5  -3   7  219.53    7.62
  -5  -3   6  246.02    8.13
  -5  -3   6  276.97   11.57
  -5  -3   6  223.37    6.44
  -5  -3   6  226.08    9.01
  -5  -3   6  257.55    7.67
  -5  -3   6  186.44    7.28
  -5  -3   6  234.20    8.21
  -5  -3   6  272.18    8.64
  -5  -3   6  252.22    7.59
  -5  -3   6  291.25   11.96
  -5  -3   5   97.29    7.02
  -5  -3   5   75.34    4.83
  -5  -3   5   86.22    5.18
  -5  -3   5   84.18    3.69
  -5  -3   5   87.80    4.23
  -5  -3   5  100.64    5.04
  -5  -3   5  104.12    7.59
  -5  -3   5   83.62    5.40
  -5  -3   5   93.91    4.40
  -5  -3   4    1.66    1.67
  -5  -3   4    1.39    0.88
  -5  -3   4    0.35    1.26
  -5  -3   4    1.74    1.69
  -5  -3   4    1.42    1.03
  -5  -3   4   -0.09    1.75
  -5  -3   4    1.28    2.83
  -5  -3   4    0.77    1.15
  -5  -3   3   77.23    3.44
  -5  -3   3   90.13    4.61
  -5  -3   3   82.75    5.71
  -5  -3   3   87.82    5.45
  -5  -3   3   76.84    3.86
  -5  -3   3   88.63    7.38
  -5  -3   3   87.80    4.04
  -5  -3   3   87.84    4.14
  -5  -3   2  135.12    4.72
  -5  -3   2  155.01    6.02
  -5  -3   2  146.12    6.83
  -5  -3   2  130.91    7.64
  -5  -3   2  125.59    5.20
  -5  -3   2  126.66    8.56
  -5  -3   2  148.30    5.23
  -5  -3   2  143.54    5.31
  -5  -3   1  239.92    6.75
  -5  -3   1  254.25   12.16
  -5  -3   1  258.20    7.90
  -5  -3   1  237.91   10.51
  -5  -3   1  215.60    9.18
  -5  -3   1  225.48    7.49
  -5  -3   1  222.46   10.87
  -5  -3   1  261.69    7.32
  -5  -3   0  184.71    5.93
  -5  -3   0  194.37    6.41
  -5  -3   0  188.68   10.61
  -5  -3   0  187.13    9.23
  -5  -3   0  198.26    6.78
  -5  -3   0  170.52    8.44
  -5  -3   0  195.71    6.24
  -5  -3   0  154.93    8.42
  -5  -3   0  177.32    6.74
  -5  -3  -1   88.85    4.45
  -5  -3  -1   94.80    6.39
  -5  -3  -1   94.18    4.36
  -5  -3  -1   81.81    4.73
  -5  -3  -1   85.79    7.25
  -5  -3  -2   30.44    3.12
  -5  -3  -2   31.66    3.72
  -5  -3  -2   34.93    4.03
  -5  -3  -2   32.54    2.84
  -5  -3  -2   28.68    4.39
  -5  -3  -3   13.46    2.31
  -5  -3  -3   15.42    2.94
  -5  -3  -3   13.94    2.68
  -5  -3  -3   11.95    1.69
  -5  -3  -3   12.05    3.12
  -5  -3  -4   65.01    4.55
  -5  -3  -4   73.82    4.39
  -5  -3  -5   36.41    2.80
  -5  -3  -5   34.20    2.65
  -5  -3  -6  110.72    4.72
  -5  -3  -6  110.25    4.70
  -5  -3  -7   23.60    2.16
   5   3   7   35.53    2.60
  -5  -3  -7   32.55    2.33
  -5  -3  -7   27.94    2.30
  -5  -3  -8   10.35    1.36
  -5  -3  -8   13.04    1.54
   5   3   9    4.90    0.93
   5   3  10    3.85    0.66
  -5  -3 -10    3.84    0.85
  -5  -3 -11    0.81    0.41
  -5  -4  12   62.98    1.99
  -5  -4  11  160.10    4.27
  -5  -4  10  191.34    5.01
  -5  -4  10  203.03    5.57
  -5  -4   9   82.22    3.54
  -5  -4   9   92.63    3.95
  -5  -4   8   14.23    1.76
  -5  -4   8   15.93    2.42
  -5  -4   8   14.36    1.79
  -5  -4   8   16.65    2.01
  -5  -4   7    2.32    1.33
  -5  -4   7    2.71    1.44
  -5  -4   7    0.68    1.30
  -5  -4   7    2.42    1.29
  -5  -4   7    4.47    2.55
  -5  -4   7    1.89    1.72
  -5  -4   6   11.16    1.73
  -5  -4   6   16.08    2.30
  -5  -4   6   19.77    3.51
  -5  -4   6   18.05    2.66
  -5  -4   6   15.89    1.94
  -5  -4   5  207.03    6.09
  -5  -4   4  163.42    6.51
  -5  -4   4  160.88    5.25
  -5  -4   4  176.37    9.66
  -5  -4   4  169.66    5.78
  -5  -4   4  165.97    5.78
  -5  -4   3  184.21    6.63
  -5  -4   3  196.31    7.14
  -5  -4   3  156.63    7.80
  -5  -4   3  160.45    5.42
  -5  -4   3  186.52    5.74
  -5  -4   3  179.09    9.98
  -5  -4   3  194.28    6.18
  -5  -4   3  196.13    6.34
  -5  -4   2   20.99    2.35
  -5  -4   2   26.58    2.90
  -5  -4   2   19.16    3.42
  -5  -4   2   21.28    2.37
  -5  -4   2   20.61    2.03
  -5  -4   2   22.36    1.98
  -5  -4   2   17.92    3.92
  -5  -4   2   23.91    2.29
  -5  -4   1   20.89    2.64
  -5  -4   1   22.53    3.59
  -5  -4   1   21.92    2.36
  -5  -4   1   21.06    2.02
  -5  -4   1   18.64    1.80
  -5  -4   1   20.20    3.83
  -5  -4   1   17.61    2.39
  -5  -4   0    2.54    1.64
  -5  -4   0    1.53    1.59
  -5  -4   0    4.65    2.53
  -5  -4   0    2.07    1.24
  -5  -4   0    2.62    1.23
  -5  -4   0    2.19    2.07
  -5  -4   0    3.19    1.04
  -5  -4  -1   48.53    4.70
  -5  -4  -1   43.60    3.61
  -5  -4  -1   51.64    3.19
  -5  -4  -1   52.45    3.45
  -5  -4  -1   45.75    4.18
  -5  -4  -1   42.27    2.71
  -5  -4  -2   43.09    4.25
  -5  -4  -2   41.71    3.57
  -5  -4  -2   48.30    4.22
  -5  -4  -2   37.55    2.55
  -5  -4  -2   45.13    3.09
  -5  -4  -3    9.63    1.46
  -5  -4  -3   14.80    2.84
  -5  -4  -4    5.70    1.22
  -5  -4  -4    7.92    1.84
  -5  -4  -4    8.25    1.95
  -5  -4  -5   75.14    3.66
  -5  -4  -5  118.65    4.97
  -5  -4  -5  158.26    5.58
  -5  -4  -5  158.74    5.56
  -5  -4  -5  114.90    3.94
  -5  -4  -6   84.27    3.36
  -5  -4  -6  134.11    4.85
  -5  -4  -7   87.20    3.20
  -5  -4  -7  112.53    4.09
  -5  -4  -8   42.77    1.99
  -5  -4  -8   55.94    2.52
  -5  -4  -9    0.12    0.53
  -5  -4  -9    0.34    0.57
  -5  -5   9   81.85    2.92
  -5  -5   8   45.52    2.47
  -5  -5   8   50.10    2.85
  -5  -5   7    0.60    1.20
  -5  -5   7    1.48    1.00
  -5  -5   6    1.21    1.89
  -5  -5   6   -0.23    1.25
  -5  -5   5   38.66    2.79
  -5  -5   5   45.17    3.02
  -5  -5   5   62.53    5.15
  -5  -5   5   48.15    2.57
  -5  -5   5   54.97    3.59
  -5  -5   5   40.64    2.28
  -5  -5   4  217.06    7.58
  -5  -5   4  300.41   11.27
  -5  -5   4  248.56    6.48
  -5  -5   4  268.76    7.98
  -5  -5   4  214.90    6.11
  -5  -5   3  107.47    4.35
  -5  -5   3  125.14    5.25
  -5  -5   3  106.50    5.64
  -5  -5   3  120.34    7.40
  -5  -5   3  120.06    4.32
  -5  -5   3  117.11    4.37
  -5  -5   2   28.58    2.56
  -5  -5   2   34.55    2.84
  -5  -5   2   31.55    3.45
  -5  -5   2   28.57    2.13
  -5  -5   2   34.52    2.47
  -5  -5   2   32.17    4.11
  -5  -5   1    6.15    2.35
  -5  -5   1    7.62    1.78
  -5  -5   1    4.41    2.34
  -5  -5   1    6.37    1.63
  -5  -5   1    7.46    1.49
  -5  -5   1    7.01    1.24
  -5  -5   0   24.67    2.23
  -5  -5   0   23.29    2.41
  -5  -5   0   21.16    3.18
  -5  -5   0   23.27    2.53
  -5  -5  -1   56.82    3.53
  -5  -5  -1   56.02    3.28
  -5  -5  -1   52.35    4.30
  -5  -5  -1   57.49    3.73
  -5  -5  -2  512.00   11.77
  -5  -5  -2  485.86   11.16
  -5  -5  -2  502.00   11.81
  -5  -5  -3  417.58   10.10
  -5  -5  -3  408.92    9.77
  -5  -5  -3  435.12   10.07
  -5  -5  -4  224.96    6.24
  -5  -5  -4  209.90    6.56
  -5  -5  -4  205.03    6.32
  -5  -5  -5   41.97    2.32
  -5  -5  -5   40.76    2.65
  -5  -5  -5   46.23    2.71
  -5  -5  -6    0.58    0.58
  -5  -5  -6    0.20    0.87
  -5  -5  -6    0.55    0.89
  -5  -5  -7   13.63    1.18
  -5  -5  -7   12.95    1.21
  -5  -6   4   21.24    2.06
  -5  -6   4   19.24    1.57
  -5  -6   3    9.88    1.36
  -5  -6   3   13.61    1.82
  -5  -6   3   12.65    1.42
  -5  -6   2   51.44    3.01
  -5  -6   2   45.04    2.56
  -5  -6   2   48.23    2.57
  -5  -6   1  181.14    5.53
  -5  -6   1  188.32    5.45
  -5  -6   0  140.34    4.84
  -5  -6   0  151.35    5.13
  -5  -6   0  143.80    4.71
  -5  -6  -1   71.19    3.37
  -5  -6  -1   72.43    3.44
  -5  -6  -1   70.66    3.23
  -5  -6  -2   32.87    2.21
  -5  -6  -2   34.22    2.24
  -5  -6  -2   30.05    2.25
  -5  -6  -3    0.63    0.82
  -5  -6  -3    1.00    0.91
  -5  -6  -3    0.33    0.89
  -5  -6  -4   64.03    2.53
   6  -8  -6   13.56    1.38
   6  -8  -5   84.61    3.39
   6  -8  -4   71.81    2.62
   6  -8  -4   92.51    3.63
   6  -8  -3    5.65    0.87
   6  -8  -3    3.42    1.17
   6  -8  -3    6.38    1.45
   6  -8  -2    2.47    1.05
   6  -8  -2    1.03    1.18
   6  -8  -2    0.31    0.90
   6  -8  -1    2.16    1.31
  -6   8   1    3.37    1.04
   6  -8  -1    2.57    1.03
   6  -8   0   24.81    2.14
   6  -8   0   21.31    1.83
   6  -8   1  107.39    4.22
   6  -8   2   32.81    2.43
   6  -8   2   28.78    2.37
  -6   8  -3   15.03    2.00
   6  -8   3   14.49    1.82
  -6   8  -4    4.53    1.34
   6  -8   4    4.24    1.33
  -6   8  -5   10.32    1.27
   6  -7  -9   29.85    1.64
   6  -7  -8   29.21    1.62
   6  -7  -8   41.59    2.30
   6  -7  -7    9.18    1.55
   6  -7  -7   12.22    1.71
   6  -7  -7   10.52    1.22
   6  -7  -6    1.66    1.26
   6  -7  -6    1.69    1.39
   6  -7  -6    0.99    0.76
  -6   7   6    1.46    1.13
   6  -7  -5    6.42    1.64
   6  -7  -5    8.25    1.72
   6  -7  -5    6.35    1.12
  -6   7   5    8.39    1.57
   6  -7  -4  132.95    5.05
   6  -7  -4  123.73    4.12
   6  -7  -3  109.37    4.53
  -6   7   3  114.68    4.61
   6  -7  -2   33.39    2.90
   6  -7  -2   54.27    3.25
   6  -7  -1    3.05    1.20
   6  -7  -1    4.46    1.48
  -6   7   0   12.91    1.46
   6  -7   0   11.86    1.88
   6  -7   1   23.05    2.01
  -6   7  -1   29.10    2.00
   6  -7   1   26.22    2.46
   6  -7   2   63.83    3.58
  -6   7  -2   69.69    2.99
   6  -7   3  113.29    4.75
  -6   7  -3  100.89    3.66
  -6   7  -4   35.48    2.11
   6  -7   4   42.30    3.23
   6  -7   4   40.45    2.69
   6  -7   4   44.99    3.12
  -6   7  -4   44.73    3.46
  -6   7  -5   13.90    1.33
   6  -7   5   23.08    1.94
   6  -7   5   19.61    2.26
  -6   7  -5   23.92    2.41
   6  -7   5   15.64    2.10
   6  -7   6    9.10    1.21
   6  -7   6    5.20    1.25
  -6   7  -6    7.69    1.52
   6  -7   6    6.93    1.63
  -6   7  -7   23.37    1.72
  -6   7  -8  110.39    2.94
   6  -6 -10    3.08    1.00
   6  -6  -9    6.45    1.42
   6  -6  -9    8.34    1.27
  -6   6   9    8.31    1.39
   6  -6  -8   27.59    2.34
  -6   6   8   31.60    2.59
   6  -6  -7   30.83    2.73
   6  -6  -7   40.66    3.06
  -6   6   7   37.16    2.96
   6  -6  -6  112.32    5.00
  -6   6   6  131.67    5.40
   6  -6  -5   19.29    2.32
  -6   6   5   23.62    2.43
  -6   6   4    1.77    1.29
  -6   6   3   41.37    2.60
  -6   6   2  190.42    5.71
   6  -6  -2  153.73    5.86
  -6   6   1   53.19    2.92
   6  -6  -1   39.88    2.97
   6  -6   0  100.22    4.55
   6  -6   0  100.70    4.58
   6  -6   0  100.03    4.62
  -6   6  -1  151.45    5.09
   6  -6   1  138.98    5.45
   6  -6   2   44.27    3.45
  -6   6  -2   67.92    3.34
   6  -6   3    0.97    1.47
  -6   6  -3    0.43    0.80
   6  -6   4   94.47    5.13
   6  -6   4   82.67    4.38
  -6   6  -4   80.57    3.47
   6  -6   4   84.67    4.49
   6  -6   5   90.74    5.01
  -6   6  -5  122.30    5.50
   6  -6   5   93.97    4.68
  -6   6  -5   76.44    3.42
   6  -6   5  117.69    4.89
   6  -6   6    7.38    1.80
  -6   6  -6   10.11    1.90
   6  -6   6    7.59    1.89
  -6   6  -6    5.65    1.09
   6  -6   6   11.51    1.70
  -6   6  -7    9.20    1.59
  -6   6  -7    5.80    0.99
   6  -6   7    6.55    1.55
   6  -6   8   11.25    1.21
   6  -6   8    8.86    1.31
  -6   6  -8   12.18    1.40
   6  -6   9    1.09    0.58
  -6   6  -9    2.01    0.73
  -6   5  11  113.68    3.01
   6  -5 -11  120.38    3.52
  -6   5  10   55.51    2.74
   6  -5 -10   57.71    2.77
   6  -5 -10   62.68    3.04
  -6   5  10   64.37    2.54
   6  -5  -9   77.24    3.81
  -6   5   9   81.22    3.22
  -6   5   9   75.94    3.89
   6  -5  -8   -0.46    1.40
  -6   5   8    0.80    1.39
   6  -5  -7    4.08    1.65
  -6   5   7    4.60    1.61
  -6   5   6   52.01    3.58
   6  -5  -5  221.07    7.25
  -6   5   5  217.25    7.33
  -6   5   5  203.86    5.93
  -6   5   4  110.38    4.08
  -6   5   4  108.64    4.34
   6  -5  -4  105.39    4.89
  -6   5   3  103.95    3.93
  -6   5   3  100.76    4.16
   6  -5  -3   98.13   10.19
   6  -5  -3   99.91    4.70
  -6   5   2    2.14    1.05
  -6   5   2    2.67    0.95
   6  -5  -2    2.25    2.75
   6  -5  -2    3.83    1.58
  -6   5   1   49.90    2.98
  -6   5   1   51.43    2.81
   6  -5  -1   49.17    7.13
   6  -5  -1   53.79    3.41
   6  -5   0    8.09    3.67
   6  -5   0    7.15    1.66
  -6   5   0    9.39    1.40
  -6   5   0    8.46    1.45
   6  -5   0    8.88    1.93
   6  -5   1  190.98    6.51
   6  -5   1  196.81   13.74
  -6   5  -1  205.53    5.95
   6  -5   2  154.86   12.28
  -6   5  -2  162.40    5.15
  -6   5  -2  163.00    5.36
   6  -5   2  167.34    6.09
   6  -5   3    9.25    2.11
   6  -5   3    8.34    1.87
  -6   5  -3    6.56    1.33
   6  -5   4    1.30    1.66
   6  -5   4    0.93    1.49
   6  -5   5   62.55    3.95
   6  -5   6   42.04    3.55
   6  -5   6   39.76    3.65
   6  -5   7   39.10    3.29
  -6   5  -7   48.05    3.09
   6  -5   7   47.29    2.88
  -6   5  -8  117.82    4.27
   6  -5   8  125.65    4.20
  -6   5  -9   11.07    1.29
   6  -5   9   12.13    1.23
   6  -5   9    9.30    1.30
   6  -5  10   31.48    1.63
  -6   5 -10   36.09    1.63
  -6   4  12    5.98    0.86
  -6   4  11    3.37    0.92
  -6   4  11    4.66    1.00
  -6   4  11    5.31    1.11
   6  -4 -11    4.46    1.09
  -6   4  10  102.63    4.12
  -6   4  10  114.79    4.23
   6  -4 -10  103.78    4.11
  -6   4   9   80.24    4.51
  -6   4   9   82.27    4.31
  -6   4   9   80.77    3.83
   6  -4  -9   73.60    3.87
  -6   4   8   10.50    2.19
  -6   4   8    9.82    1.71
   6  -4  -8    7.89    1.84
  -6   4   7    9.57    2.06
  -6   4   6    1.13    0.97
   6  -4  -6    0.72    1.46
  -6   4   6    1.87    1.43
  -6   4   5   14.55    2.14
   6  -4  -5    9.64    1.88
   6  -4  -5   11.61    4.14
  -6   4   5   10.33    1.47
   6  -4  -4  205.55   14.36
   6  -4  -4  212.61    6.97
   6  -4  -3  371.79   19.26
   6  -4  -3  360.06    9.48
   6  -4  -2   54.99    7.41
   6  -4  -2   52.71    3.37
   6  -4  -1    3.54    2.89
   6  -4  -1    2.07    1.36
   6  -4   0   13.73    3.92
   6  -4   0   15.53    1.98
   6  -4   1   63.20    7.61
   6  -4   1   60.00    3.61
   6  -4   2   93.46    9.11
   6  -4   2  104.39    4.82
  -6   4  -2  106.48    4.35
   6  -4   3  300.97    8.84
  -6   4  -3  304.66    7.75
   6  -4   3  295.94   16.49
   6  -4   4  134.83    5.91
  -6   4  -4  128.13    4.72
   6  -4   4  120.00   10.63
   6  -4   4  140.52    6.05
   6  -4   5   45.69    3.68
  -6   4  -5   41.94    2.64
   6  -4   5   48.76    4.18
   6  -4   6    2.34    1.91
   6  -4   6    2.53    1.43
   6  -4   7  114.67    4.61
  -6   4  -7  104.35    4.61
  -6   4  -8  184.93    5.53
   6  -4   8  200.16    5.71
  -6   4  -8  132.69    4.54
   6  -4   8  140.61    5.95
   6  -4   9  210.25    5.32
  -6   4  -9  207.20    5.35
  -6   4 -10  195.70    4.58
   6  -4  10  185.40    5.01
  -6   4 -11   58.43    1.87
   6  -4  11   58.96    2.07
  -6   3  13   66.89    2.25
  -6   3  12   47.89    2.11
  -6   3  12   68.73    2.74
  -6   3  11   54.31    2.90
  -6   3  11   50.44    2.65
  -6   3  11   45.56    2.40
  -6   3  11   42.07    2.48
  -6   3  11   46.52    2.38
  -6   3  10   48.90    2.89
  -6   3  10   46.67    2.85
  -6   3  10   54.87    3.24
  -6   3   9    3.69    1.40
  -6   3   9    6.09    1.79
  -6   3   8   50.60    3.47
  -6   3   8   41.27    3.59
  -6   3   8   43.44    3.51
  -6   3   8   43.12    3.01
  -6   3   7  127.77    6.12
  -6   3   7  129.71    5.23
  -6   3   6  291.96    7.65
  -6   3   6  297.08    9.38
  -6   3   6  327.86    8.67
   6  -3  -6  315.68   18.06
  -6   3   5   34.37    2.52
   6  -3  -5   37.34    6.23
  -6   3   4    0.16    0.91
   6  -3  -4   -0.25    2.67
  -6   3   3    7.14    1.32
  -6   3   3    6.63    1.26
   6  -3  -3    5.96    3.33
  -6   3   2  324.56    8.11
  -6   3   2  321.13    7.94
   6  -3  -2  299.09   16.33
  -6   3   1  117.17    4.41
  -6   3   1  114.01    4.40
   6  -3  -1   98.74    4.39
   6  -3  -1   94.34    9.02
   6  -3   0  367.07   17.64
   6  -3   0  374.12    9.49
  -6   3   0  359.41    8.87
  -6   3  -1  264.11    7.36
   6  -3   1  235.60   13.86
   6  -3   1  248.00    7.61
   6  -3   2   32.31    5.32
   6  -3   2   32.98    2.88
  -6   3  -2   34.82    2.65
   6  -3   3    1.80    2.28
   6  -3   3    3.55    1.68
  -6   3  -3    2.99    1.33
   6  -3   4  200.42    7.81
   6  -3   4  197.26   13.28
  -6   3  -4  206.48    6.49
   6  -3   5   97.98    5.59
  -6   3  -5  109.29    4.49
   6  -3   5  111.98    6.43
   6  -3   6    5.12    1.99
   6  -3   6    3.45    2.10
   6  -3   6    6.02    1.68
   6  -3   7   13.20    1.84
  -6   3  -7    8.45    1.38
  -6   3  -8    3.89    1.24
   6  -3   8    6.87    1.32
  -6   3  -8    5.50    1.15
  -6   3  -8    4.27    1.14
  -6   3  -8    5.26    1.35
   6  -3   8    4.99    1.69
  -6   3  -9    0.41    0.82
   6  -3   9    0.82    0.80
   6  -3   9    0.35    1.08
  -6   3  -9    0.70    0.72
  -6   3  -9    2.02    0.92
  -6   3  -9    0.72    0.75
  -6   3 -10  107.11    3.24
  -6   3 -10   98.13    3.25
   6  -3  10  102.09    3.68
   6  -3  11  106.44    3.17
   6  -3  12    3.86    0.50
  -6   2  13   15.92    1.24
  -6   2  12   46.05    2.17
  -6   2  12   54.05    2.56
  -6   2  12   57.42    2.70
  -6   2  12   45.98    2.09
  -6   2  11   89.45    3.77
  -6   2  11   79.43    3.50
  -6   2  11   83.65    3.23
  -6   2  11   80.56    3.29
  -6   2  10   68.96    3.62
  -6   2  10   73.50    3.51
  -6   2  10   75.64    3.94
  -6   2  10   73.38    3.84
  -6   2   9  192.14    7.04
  -6   2   8    3.37    1.78
  -6   2   8    2.78    1.34
  -6   2   8    2.95    1.78
  -6   2   8    2.78    1.33
   6  -2  -7   91.49    9.98
  -6   2   7   90.27    5.31
  -6   2   7  100.43    4.61
  -6   2   7   95.84    4.25
  -6   2   7  109.69    5.08
  -6   2   6   46.03    3.10
  -6   2   6   48.38    2.95
  -6   2   6   50.82    3.40
   6  -2  -6   48.76    7.18
  -6   2   5  130.21    4.75
   6  -2  -5  127.30   10.83
  -6   2   5  141.64    5.30
   6  -2  -4   89.45    8.73
  -6   2   4   90.26    4.65
  -6   2   4   90.65    3.98
  -6   2   4   88.11    3.72
  -6   2   4   85.61    3.80
   6  -2  -3  170.79   11.67
  -6   2   3  164.22    5.31
  -6   2   3  165.85    5.26
  -6   2   3  161.06    5.23
   6  -2  -2  118.26    9.57
  -6   2   2  115.55    5.12
  -6   2   2  103.24    4.12
  -6   2   2  107.66    4.17
  -6   2   2  100.19    3.86
  -6   2   1  191.93    6.42
  -6   2   1  188.88    5.81
  -6   2   1  188.43    5.78
   6  -2  -1  185.40   11.99
   6  -2   0  113.29    9.26
  -6   2   0  120.42    4.74
  -6   2   0  124.62    4.68
  -6   2   0  125.99    5.23
   6  -2   1   51.68    6.38
  -6   2  -1   59.36    3.55
  -6   2  -1   60.01    3.26
  -6   2  -1   51.34    2.97
  -6   2  -2  144.23    4.86
  -6   2  -2  139.59    4.78
  -6   2  -2  148.24    5.61
  -6   2  -3   30.39    2.28
   6  -2   3   32.04    3.75
  -6   2  -3   30.04    2.67
  -6   2  -3   27.25    2.22
  -6   2  -4    0.93    1.31
   6  -2   4    4.31    2.30
  -6   2  -5   82.02    3.99
   6  -2   5   72.56    5.54
  -6   2  -5   83.13    4.05
  -6   2  -5   80.80    4.10
  -6   2  -6  160.01    5.84
  -6   2  -6  146.40    5.88
  -6   2  -6  176.50    6.15
  -6   2  -6  186.33    6.36
   6  -2   6  158.74    7.70
  -6   2  -7  122.58    5.01
   6  -2   7  145.85    6.68
  -6   2  -7  113.71    4.85
  -6   2  -7  142.01    5.45
  -6   2  -8   50.50    3.12
  -6   2  -8   54.58    3.21
   6  -2   8   58.53    3.00
   6  -2   8   64.53    3.93
  -6   2  -8   57.09    3.26
  -6   2  -9   45.42    2.76
  -6   2  -9   44.44    2.89
  -6   2  -9   50.64    2.89
  -6   2  -9   54.94    2.61
   6  -2   9   60.00    3.31
   6  -2   9   48.98    2.43
  -6   2  -9   44.56    2.58
  -6   2 -10   18.37    1.55
   6  -2  10   14.86    1.53
  -6   2 -10   13.10    1.29
  -6   2 -10   16.76    1.52
   6  -2  11  134.95    3.46
   6  -2  11  157.79    3.93
   6  -2  12  156.98    3.33
  -6   1  13   34.35    1.74
  -6   1  13   32.41    1.57
  -6   1  12    1.21    0.89
  -6   1  12    1.63    0.83
  -6   1  12    0.77    0.93
   6  -1 -12    1.75    0.91
  -6   1  12    0.15    0.64
  -6   1  11    6.39    1.09
  -6   1  11    7.48    1.43
  -6   1  11    8.95    1.42
  -6   1  11    8.64    1.49
  -6   1  11    7.69    1.28
  -6   1  10   21.99    2.00
  -6   1  10   23.02    2.23
  -6   1  10   23.42    2.25
  -6   1  10   24.74    2.40
  -6   1  10   25.18    2.32
  -6   1   9  115.77    5.15
  -6   1   8  116.44    5.33
  -6   1   8  109.86    4.89
  -6   1   8  110.26    4.93
  -6   1   8  116.32    5.37
  -6   1   8  106.14    5.42
   6  -1  -7   95.49   10.04
  -6   1   7  101.90    5.26
  -6   1   7   90.94    4.40
  -6   1   7   93.32    4.48
  -6   1   7  104.51    5.05
  -6   1   7   99.24    5.71
   6  -1  -6   10.58    4.13
  -6   1   6   13.56    1.98
  -6   1   6   14.52    2.46
  -6   1   6   18.00    2.10
  -6   1   6   15.78    2.19
  -6   1   5  106.83    4.54
  -6   1   5  120.73    5.03
   6  -1  -5  101.55    9.40
  -6   1   5  119.93    5.97
  -6   1   4  364.22   10.65
  -6   1   4  318.58    8.28
  -6   1   4  337.90    8.21
  -6   1   4  337.66    8.32
  -6   1   4  347.10    8.88
  -6   1   4  331.04    7.60
   6  -1  -4  341.10   16.52
  -6   1   3  291.98    9.09
  -6   1   3  257.59    7.06
  -6   1   3  276.52    7.18
  -6   1   3  278.93    7.17
  -6   1   3  263.88    7.35
   6  -1  -3  270.57   14.27
  -6   1   3  274.03    6.63
  -6   1   2  270.31    6.68
  -6   1   2  294.47    8.69
  -6   1   2  257.99    7.02
  -6   1   2  275.48    7.14
  -6   1   2  274.17    7.18
  -6   1   2  262.24    7.13
  -6   1   2  259.03   11.21
   6  -1  -2  268.21   13.93
  -6   1   1  186.64    5.40
  -6   1   1  215.65    6.97
  -6   1   1  190.33    5.69
  -6   1   1  189.96    5.71
  -6   1   1  197.16    5.89
  -6   1   1  179.74    5.55
  -6   1   1  215.57    7.23
  -6   1   1  192.58    9.56
   6  -1  -1  188.55   11.58
  -6   1   0    7.78    1.40
  -6   1   0   11.51    1.58
  -6   1   0   10.99    1.46
  -6   1   0    7.99    1.76
  -6   1   0   11.26    2.04
  -6   1   0   10.98    1.37
  -6   1   0   11.53    2.64
  -6   1  -1  161.87    5.45
  -6   1  -1  165.39    5.33
  -6   1  -1  163.47    6.26
  -6   1  -1  151.26    9.05
  -6   1  -1  160.37    5.23
  -6   1  -2  259.36    8.18
  -6   1  -2  267.87    7.45
   6  -1   2  257.12   10.17
  -6   1  -2  266.49    7.27
  -6   1  -2  271.55    7.36
  -6   1  -3  668.94   14.67
   6  -1   3  619.78   17.26
  -6   1  -4  243.37    7.77
   6  -1   4  210.21    9.54
  -6   1  -5   42.76    3.06
  -6   1  -5   42.59    3.12
  -6   1  -5   40.45    2.97
  -6   1  -5   44.38    3.55
   6  -1   5   45.10    4.43
   6  -1   6    5.54    1.98
  -6   1  -6    6.16    1.44
  -6   1  -6    4.99    1.62
  -6   1  -6    6.79    1.52
  -6   1  -6    5.78    1.92
  -6   1  -6    5.20    1.48
  -6   1  -7  139.36    5.48
  -6   1  -7  132.95    5.40
  -6   1  -8  113.10    4.60
  -6   1  -8   97.63    4.43
  -6   1  -8   93.15    4.02
  -6   1  -8   97.03    4.44
  -6   1  -8   80.71    4.15
   6  -1   8  118.58    4.82
  -6   1  -9  178.14    5.71
  -6   1  -9  175.53    5.67
  -6   1  -9  186.42    5.77
   6  -1   9  192.17    5.60
  -6   1  -9  167.44    5.15
   6  -1  10  390.24    8.09
  -6   1 -10  396.59    8.47
  -6   1 -10  374.05    8.40
  -6   1 -10  385.76    8.44
   6  -1  11   32.08    1.61
   6  -1  11   33.80    1.62
  -6   0  13  122.89    3.33
  -6   0  13  121.68    3.18
  -6   0  12  107.55    3.69
  -6   0  12  108.55    3.65
  -6   0  12  109.49    3.49
  -6   0  11   32.17    2.37
  -6   0  11   33.34    2.34
  -6   0  11   31.20    2.11
  -6   0  11   33.66    2.27
  -6   0  10  113.97    4.24
  -6   0  10  115.55    4.82
  -6   0  10  114.81    4.65
  -6   0  10  129.09    5.05
  -6   0  10  123.67    4.54
  -6   0   9   13.87    1.90
  -6   0   9    9.00    1.75
  -6   0   9   11.74    1.65
  -6   0   8  147.57    6.06
  -6   0   8  144.69    5.83
  -6   0   8  153.14    5.80
  -6   0   8  146.71    6.13
  -6   0   8  160.57    6.25
  -6   0   7  239.16    8.31
  -6   0   7  224.26    7.41
  -6   0   7  237.61    7.37
  -6   0   7  234.00    7.19
  -6   0   7  242.62    8.01
  -6   0   7  250.57    8.43
   6   0  -6  228.34   14.12
  -6   0   6  246.24    8.71
  -6   0   6  221.14    6.24
  -6   0   6  244.53    8.73
  -6   0   6  243.16    7.49
  -6   0   6  256.39    8.05
  -6   0   6  242.56    7.22
  -6   0   5   27.41    3.17
  -6   0   5   23.29    2.35
  -6   0   5   22.42    2.21
  -6   0   5   27.37    2.67
  -6   0   4    5.43    2.10
  -6   0   4    3.39    1.36
  -6   0   4    4.42    1.43
  -6   0   4    3.78    1.27
  -6   0   3    1.70    1.16
  -6   0   3    1.72    1.73
  -6   0   3    1.48    1.67
  -6   0   3    1.03    1.18
  -6   0   3    1.51    1.11
  -6   0   3    1.98    0.84
  -6   0   3    1.30    0.92
  -6   0   2  192.68    5.80
  -6   0   2  208.45    7.55
  -6   0   2  186.72    5.53
  -6   0   2  180.46    5.84
  -6   0   2  204.98    7.48
  -6   0   2  185.20    6.07
  -6   0   2  178.87    9.71
  -6   0   1  269.29    7.11
  -6   0   1  274.33    8.52
  -6   0   1  274.19    7.01
  -6   0   1  247.23    7.02
  -6   0   1  290.60    9.06
  -6   0   1  237.97    7.00
  -6   0   1  268.33   12.10
  -6   0   0  401.21    9.30
  -6   0   0  398.36   10.25
  -6   0   0  360.95    8.94
  -6   0   0  406.35    9.25
  -6   0   0  417.37   11.22
  -6   0   0  376.99    9.11
  -6   0   0  394.67   15.31
  -6   0  -1  112.51    5.56
  -6   0  -1  106.63    4.30
  -6   0  -1  100.10    7.70
  -6   0  -1  110.65    4.43
  -6   0  -1  102.89    4.64
  -6   0  -1   95.99    4.00
  -6   0  -2    2.04    1.80
  -6   0  -2    4.30    2.16
  -6   0  -2    0.23    1.07
  -6   0  -2    1.67    1.08
  -6   0  -3    6.92    2.37
  -6   0  -3    8.91    2.48
  -6   0  -3    6.07    1.29
  -6   0  -3    7.19    1.36
  -6   0  -4   21.17    2.22
  -6   0  -4   21.49    2.20
  -6   0  -4   18.91    2.77
  -6   0  -4   16.14    2.73
  -6   0  -4   17.80    1.92
  -6   0  -5   40.44    3.56
  -6   0  -5   32.95    2.79
  -6   0  -5   38.23    3.13
  -6   0  -5   30.69    2.68
  -6   0  -5   36.64    3.47
  -6   0  -6   15.65    2.04
  -6   0  -6   22.67    2.61
  -6   0  -6   21.08    2.50
  -6   0  -6   16.85    2.08
  -6   0  -7   18.38    2.17
  -6   0  -7   15.32    1.96
  -6   0  -7   21.57    2.27
  -6   0  -8   28.26    2.46
  -6   0  -8   24.64    2.26
   6   0   8   35.74    2.42
  -6   0  -8   32.84    2.62
  -6   0  -8   28.71    2.42
  -6   0  -9   70.27    3.37
  -6   0  -9   72.76    3.40
   6   0   9   75.50    3.02
  -6   0 -10   47.78    2.43
   6   0  10   44.10    2.27
   6   0  10   50.29    2.06
  -6   0 -10   47.89    2.39
   6   0  11   31.23    1.51
  -6  -1  13    7.29    0.81
  -6  -1  12   49.90    2.14
  -6  -1  12   52.40    2.42
  -6  -1  12   51.42    1.89
  -6  -1  11   59.03    3.02
  -6  -1  11   59.14    2.84
  -6  -1  11   68.42    2.94
  -6  -1  11   60.35    2.63
  -6  -1  10  114.82    4.71
  -6  -1  10  130.07    4.49
  -6  -1  10  124.48    4.71
  -6  -1  10  115.79    4.30
  -6  -1   9   87.04    3.99
  -6  -1   9   97.98    4.63
  -6  -1   9  106.37    4.29
  -6  -1   9   96.05    4.22
  -6  -1   9  102.10    4.68
  -6  -1   8    2.32    1.28
  -6  -1   7   33.05    3.15
  -6  -1   7   35.05    2.86
  -6  -1   7   33.41    2.99
  -6  -1   7   31.42    2.75
  -6  -1   7   32.42    3.08
  -6  -1   6  131.69    5.73
  -6  -1   6  131.45    6.30
  -6  -1   6   96.93    5.12
  -6  -1   6  129.51    5.23
  -6  -1   6  134.00    5.44
  -6  -1   6  102.41    4.06
  -6  -1   6   99.96    4.86
  -6  -1   5  153.43    7.06
  -6  -1   5  151.15    5.07
  -6  -1   5  179.24    7.55
  -6  -1   5  182.58    6.69
  -6  -1   5  176.84    6.12
  -6  -1   5  181.59    6.30
  -6  -1   4  164.61    5.92
  -6  -1   4  150.00    5.02
  -6  -1   4  179.50    7.53
  -6  -1   4  167.94    6.30
  -6  -1   4  169.24    5.88
  -6  -1   4  147.64    5.30
  -6  -1   3   75.52    5.21
  -6  -1   3   68.14    3.43
  -6  -1   3   96.19    4.34
  -6  -1   3   99.71    5.58
  -6  -1   3   95.54    4.34
  -6  -1   3   93.19    4.51
  -6  -1   2    3.86    1.22
  -6  -1   2    5.76    1.98
  -6  -1   2    5.67    1.56
  -6  -1   2    3.89    2.14
  -6  -1   2    4.03    1.92
  -6  -1   1   49.55    3.08
  -6  -1   1   44.74    3.89
  -6  -1   1   53.97    3.91
  -6  -1   1   47.44    3.18
  -6  -1   1   51.42    4.80
  -6  -1   1   45.31    5.21
  -6  -1   0  259.33    7.31
  -6  -1   0  257.91    8.32
  -6  -1   0  248.67    7.28
  -6  -1   0  269.29   10.57
  -6  -1   0  259.92   12.82
  -6  -1  -1  177.49    7.95
  -6  -1  -1  174.99    5.90
  -6  -1  -1  188.42    6.73
  -6  -1  -1  189.80    8.82
  -6  -1  -1  190.80   10.98
  -6  -1  -2  119.08    6.42
  -6  -1  -2  108.15    8.53
  -6  -1  -2  117.48    4.87
  -6  -1  -2  114.37    4.58
  -6  -1  -2  108.38    4.77
  -6  -1  -2  123.33    6.93
  -6  -1  -3    0.09    1.99
  -6  -1  -3   -0.16    1.09
  -6  -1  -3    1.24    1.10
  -6  -1  -3    1.21    1.93
  -6  -1  -3    1.32    1.91
  -6  -1  -3    0.88    1.19
  -6  -1  -3    2.98    2.11
  -6  -1  -4   22.62    2.77
  -6  -1  -4   25.42    3.14
  -6  -1  -4   17.99    2.18
  -6  -1  -4   23.39    3.21
  -6  -1  -4   22.31    2.36
  -6  -1  -5  171.09    6.84
  -6  -1  -5  150.90    6.74
  -6  -1  -5  116.24    5.16
  -6  -1  -5  113.82    5.11
  -6  -1  -6  216.54    7.10
  -6  -1  -6  218.48    7.17
  -6  -1  -7  181.20    6.35
  -6  -1  -7  180.15    6.40
  -6  -1  -8  142.52    4.28
  -6  -1  -8  128.07    4.79
  -6  -1  -8  130.61    4.86
  -6  -1  -9    1.15    0.60
  -6  -1  -9    1.97    0.91
  -6  -1  -9    1.73    0.86
   6   1   9    1.81    0.88
   6   1  10   32.37    1.73
   6   1  11   42.29    1.46
  -6  -2  12    2.43    0.73
  -6  -2  11   30.22    1.79
  -6  -2  11   29.31    1.92
  -6  -2  10   70.31    3.39
  -6  -2  10   74.78    3.28
  -6  -2   9  184.53    6.15
  -6  -2   9  193.15    6.07
  -6  -2   9  195.29    6.15
  -6  -2   8  122.42    4.87
  -6  -2   8  141.71    5.53
  -6  -2   8  134.71    5.48
  -6  -2   8  141.14    5.41
  -6  -2   7   66.65    4.00
  -6  -2   6   34.15    2.37
  -6  -2   5  187.93    6.39
  -6  -2   5  171.16    7.46
  -6  -2   5  180.73    5.59
  -6  -2   5  184.68    6.41
  -6  -2   4  336.74    8.00
  -6  -2   4  352.70    8.96
  -6  -2   4  334.66    8.85
  -6  -2   4  327.32   10.55
  -6  -2   3  387.13   12.84
  -6  -2   3  403.62    9.14
  -6  -2   3  409.63    9.94
  -6  -2   3  413.10   12.03
  -6  -2   3  418.87   10.59
  -6  -2   2  154.86    5.20
  -6  -2   2  121.59    6.65
  -6  -2   2  123.48    5.12
  -6  -2   2  152.12    8.15
  -6  -2   2  156.41    6.08
  -6  -2   2  161.78    7.02
  -6  -2   2  162.26    5.75
  -6  -2   1  192.47    6.27
  -6  -2   1  181.46    5.76
  -6  -2   1  150.33    7.81
  -6  -2   1  176.13   10.50
  -6  -2   1  163.86    5.25
  -6  -2   1  188.93    6.55
  -6  -2   1  186.04    7.41
  -6  -2   1  157.78    6.09
  -6  -2   1  174.42    8.94
  -6  -2   0    1.56    0.99
  -6  -2   0    3.68    2.35
  -6  -2   0    2.98    2.00
  -6  -2   0    1.65    1.00
  -6  -2   0    1.02    1.38
  -6  -2   0    2.07    2.30
  -6  -2   0    2.63    1.58
  -6  -2   0    2.41    1.71
  -6  -2  -1  327.55   11.67
  -6  -2  -1  291.16    8.16
  -6  -2  -1  304.49    8.05
  -6  -2  -1  276.09    8.75
  -6  -2  -1  334.65   11.90
  -6  -2  -2  259.67   10.09
  -6  -2  -2  213.62    6.77
  -6  -2  -2  252.93    9.83
  -6  -2  -2  225.97    8.39
  -6  -2  -2  220.92    7.85
  -6  -2  -2  223.33    6.86
  -6  -2  -3  326.25    9.64
  -6  -2  -3  329.82   10.76
  -6  -2  -3  357.09   11.57
  -6  -2  -4   78.39    3.98
  -6  -2  -5   31.73    2.55
  -6  -2  -5   39.17    3.06
  -6  -2  -6    3.56    1.22
  -6  -2  -6    5.31    1.36
  -6  -2  -7   69.26    3.39
  -6  -2  -7   85.14    3.39
   6   2   8  120.63    3.87
  -6  -2  -8  113.77    3.86
  -6  -2  -9   95.38    2.69
   6   2   9  114.15    3.19
  -6  -3  10    0.39    0.80
  -6  -3  10    0.38    0.77
  -6  -3   9    2.41    1.13
  -6  -3   9    1.86    1.01
  -6  -3   9    2.12    1.17
  -6  -3   8   39.67    2.69
  -6  -3   8   40.08    2.77
  -6  -3   8   46.14    2.92
  -6  -3   7  159.46    5.66
  -6  -3   7  168.01    5.76
  -6  -3   6  142.98    5.79
  -6  -3   6  149.88    5.52
  -6  -3   6  161.26    5.59
  -6  -3   5   37.21    2.93
  -6  -3   5   46.23    3.08
  -6  -3   5   39.96    2.53
  -6  -3   5   43.02    3.43
  -6  -3   4    0.61    0.96
  -6  -3   4    0.89    1.70
  -6  -3   3    3.29    1.10
  -6  -3   3    2.33    1.17
  -6  -3   2   40.31    2.61
  -6  -3   2   34.87    2.30
  -6  -3   1  150.23    5.12
  -6  -3   1  133.05    4.76
  -6  -3   0  237.50    6.81
  -6  -3  -1    1.41    0.96
  -6  -3  -1    1.19    1.07
  -6  -3  -2    0.93    0.93
  -6  -3  -2    1.33    1.12
  -6  -3  -2    1.46    1.50
  -6  -3  -2    0.52    1.77
  -6  -3  -3    2.48    1.06
  -6  -3  -3    3.16    1.27
  -6  -3  -3    4.06    1.63
  -6  -3  -3    2.26    1.60
  -6  -3  -4   15.78    1.74
  -6  -3  -4   22.33    2.19
  -6  -3  -4   26.03    2.52
  -6  -3  -4   18.50    2.35
  -6  -3  -5   13.33    1.59
  -6  -3  -5   15.99    1.84
  -6  -3  -6   20.43    1.81
  -6  -3  -6   22.30    2.01
  -6  -3  -7    6.34    1.17
  -6  -3  -8   58.43    2.32
  -6  -4   8    0.62    0.78
  -6  -4   7   54.14    2.74
  -6  -4   7   57.46    2.70
  -6  -4   6  132.73    4.64
  -6  -4   6  122.33    4.61
  -6  -4   5  165.40    5.73
  -6  -4   5  125.13    4.87
  -6  -4   4   80.92    3.26
  -6  -4   4   94.24    4.71
  -6  -4   3   15.00    2.48
  -6  -4   3   17.48    2.40
  -6  -4   3   13.03    1.67
  -6  -4   3   13.53    1.47
  -6  -4   3   14.42    1.59
  -6  -4   2   16.43    2.75
  -6  -4   2   18.24    2.38
  -6  -4   2   14.40    1.83
  -6  -4   2   18.21    1.73
  -6  -4   2   19.81    1.81
  -6  -4   1   67.02    3.21
  -6  -4   1   71.96    3.29
  -6  -4   0  171.36    5.36
  -6  -4   0  174.64    7.69
  -6  -4   0  160.17    5.15
  -6  -4  -1  171.33    5.38
  -6  -4  -1  175.47    7.25
  -6  -4  -2   58.09    3.05
  -6  -4  -2   55.55    3.88
  -6  -4  -3    2.57    1.43
  -6  -4  -3    2.72    1.20
  -6  -4  -3    1.65    0.87
  -6  -4  -4   63.13    3.08
  -6  -4  -4   45.40    2.68
  -6  -4  -5  118.05    3.99
  -6  -4  -5  106.90    3.51
  -6  -4  -6  167.46    4.41
  -6  -5   3  178.78    4.60
  -6  -5   2   92.36    4.30
  -6  -5   2  102.40    3.30
  -6  -5   2   90.36    3.35
  -6  -5   1   16.37    2.14
  -6  -5   1   16.56    1.50
  -6  -5   1   17.60    1.78
  -6  -5   0    1.49    0.88
  -6  -5   0    2.06    1.45
  -6  -5   0    2.45    1.22
  -6  -5  -1   16.62    1.56
  -6  -5  -1   16.85    1.80
  -6  -5  -2  124.71    3.93
  -6  -5  -2  133.67    4.13
  -6  -5  -3  104.03    3.37
  -6  -5  -3  106.88    3.29
   7  -8  -2    0.71    0.88
   7  -8  -1   12.15    1.46
   7  -8   0   42.40    2.35
   7  -8   1   77.96    3.15
   7  -7  -6    0.23    0.87
   7  -7  -5    2.72    1.17
  -7   7   5    1.37    0.70
   7  -7  -4   39.03    2.59
  -7   7   4   30.67    1.57
   7  -7  -3   68.63    3.42
  -7   7   3   87.34    3.84
  -7   7   2   29.32    2.31
  -7   7   2   31.56    1.97
  -7   7   1   17.11    1.47
   7  -7  -1   16.60    1.98
  -7   7   0   23.43    1.54
   7  -7   0   21.27    2.13
   7  -7   1   25.01    2.32
   7  -7   2   86.10    4.29
   7  -7   2   81.12    3.85
   7  -7   3   86.95    4.21
   7  -7   3   89.61    3.97
   7  -7   4   25.98    2.22
   7  -7   4   30.00    2.35
   7  -7   5   15.40    1.38
  -7   6   8   37.50    1.95
   7  -6  -7   48.32    2.60
   7  -6  -6   51.62    3.23
   7  -6  -6   57.49    3.13
  -7   6   5   15.87    2.04
   7  -6  -5   13.36    1.92
  -7   6   4    3.75    1.37
   7  -6  -4    0.59    1.23
   7  -6  -4    4.36    1.53
  -7   6   3    7.51    1.63
   7  -6  -3    7.22    1.67
   7  -6  -3    4.45    1.46
   7  -6  -2   46.32    3.17
  -7   6   2   51.47    2.74
   7  -6  -1  192.95    6.51
  -7   6   1  201.55    5.86
  -7   6   1  211.17    5.94
   7  -6   0   52.49    3.39
  -7   6   0   58.92    2.98
  -7   6   0   57.16    2.91
   7  -6   1    2.61    1.49
  -7   6  -1    3.09    1.03
  -7   6  -1    3.20    0.88
   7  -6   1    0.98    1.00
  -7   6  -1    2.99    1.08
   7  -6   2    0.25    1.45
  -7   6  -2    0.92    0.82
  -7   6  -2    0.35    0.70
   7  -6   2   -0.82    1.20
  -7   6  -2    0.73    0.89
   7  -6   3   15.90    2.44
   7  -6   3   15.16    2.15
  -7   6  -3   13.56    1.32
  -7   6  -3   14.91    1.56
  -7   6  -3   13.03    1.32
   7  -6   3   10.31    1.67
   7  -6   4   49.56    3.30
   7  -6   4   51.67    2.95
   7  -6   4   50.96    3.63
  -7   6  -4   35.58    1.99
  -7   6  -4   38.07    2.29
   7  -6   5   36.90    2.78
   7  -6   5   41.00    2.43
   7  -6   5   31.92    2.79
  -7   6  -6   25.69    1.43
   7  -6   6   31.13    2.29
   7  -6   7    1.66    0.75
  -7   5  10   63.33    2.12
  -7   5   9   48.47    2.33
   7  -5  -8    3.27    1.06
  -7   5   8    3.27    1.22
  -7   5   7   66.16    3.86
   7  -5  -7   56.85    3.05
  -7   5   6   48.63    3.46
   7  -5  -6   35.01    2.75
  -7   5   5  150.04    6.03
   7  -5  -5  126.41    5.17
  -7   5   4  113.53    5.20
   7  -5  -4  102.19    4.64
  -7   5   4  102.29    3.92
  -7   5   3   15.24    2.18
   7  -5  -3   14.85    2.06
  -7   5   3   13.55    1.56
  -7   5   3   14.00    1.71
   7  -5  -2    0.41    1.36
  -7   5   2    0.21    1.01
  -7   5   2    1.44    0.94
  -7   5   2   -0.12    1.01
  -7   5   1  231.63    6.64
  -7   5   1  225.10    6.21
   7  -5   0  137.67    5.67
  -7   5   0  156.28    5.30
  -7   5   0  143.46    4.88
  -7   5   0  151.86    5.34
   7  -5   1   39.88    3.18
  -7   5  -1   48.58    2.94
  -7   5  -1   45.58    2.69
  -7   5  -1   44.98    2.81
  -7   5  -2   75.14    3.47
  -7   5  -2   74.38    3.41
  -7   5  -2   74.80    3.61
   7  -5   2   73.16    4.18
   7  -5   3   11.86    2.50
   7  -5   3    9.98    2.02
  -7   5  -3   10.58    1.46
  -7   5  -3   10.15    1.46
  -7   5  -3    9.50    1.51
   7  -5   3    8.63    1.98
   7  -5   4    0.85    1.63
  -7   5  -4    0.35    0.89
  -7   5  -4    0.31    0.83
   7  -5   4    1.53    1.51
   7  -5   4    1.68    1.28
   7  -5   5   19.04    2.43
  -7   5  -5   23.06    1.72
   7  -5   5   17.55    2.62
  -7   5  -5   18.38    1.73
  -7   5  -6  103.15    3.95
   7  -5   6  141.80    5.71
  -7   5  -7   54.71    2.24
   7  -5   7   63.20    3.18
   7  -5   8   39.45    1.98
  -7   4  10   87.67    2.93
  -7   4  10   77.57    2.53
  -7   4   9   91.50    3.84
  -7   4   9   86.31    3.07
  -7   4   8   89.11    4.38
  -7   4   8   83.10    3.28
  -7   4   7   21.71    2.60
  -7   4   6    0.13    1.49
  -7   4   5    8.17    1.42
  -7   4   5    5.96    1.85
  -7   4   4   97.17    4.00
  -7   4   4  104.65    5.24
  -7   4   3  123.64    4.55
  -7   4   3  128.25    4.88
  -7   4   3  127.21    5.74
  -7   4   2   34.70    2.56
  -7   4   2   35.34    2.43
  -7   4   1   24.77    2.22
  -7   4   1   25.14    2.12
  -7   4   0   10.01    1.84
  -7   4   0   11.89    1.74
  -7   4   0   11.78    1.62
  -7   4  -1   61.02    3.29
  -7   4  -1   56.22    3.27
   7  -4   2   94.37    4.92
  -7   4  -2  111.93    4.44
   7  -4   3  180.34    7.02
  -7   4  -3  197.73    6.23
  -7   4  -3  192.52    6.08
  -7   4  -4   67.73    3.36
   7  -4   4   76.06    4.12
  -7   4  -4   62.83    3.41
   7  -4   4   55.92    4.08
   7  -4   4   67.48    4.88
   7  -4   5   16.15    2.74
  -7   4  -5   14.80    1.78
  -7   4  -5   19.87    1.96
   7  -4   6    0.67    1.49
  -7   4  -6    0.61    0.90
  -7   4  -6    1.07    0.83
   7  -4   6    1.18    1.13
  -7   4  -7   17.82    1.65
  -7   4  -7   14.52    1.56
   7  -4   7   19.92    2.16
  -7   4  -8   19.32    1.31
  -7   4  -8   23.98    1.69
   7  -4   9   43.99    1.91
  -7   3  11   30.52    1.44
  -7   3  11   35.10    1.69
  -7   3  10    0.69    0.79
  -7   3  10    1.78    0.90
  -7   3  10    1.24    0.88
  -7   3   9   20.47    1.88
  -7   3   9   21.36    2.12
  -7   3   9   23.03    2.07
  -7   3   8  123.86    4.70
  -7   3   8  139.59    5.65
  -7   3   8  140.79    5.38
  -7   3   7   64.56    4.31
  -7   3   7   73.36    4.21
  -7   3   7   66.61    3.46
  -7   3   7   73.89    4.59
  -7   3   6   50.64    3.78
  -7   3   6   50.50    2.98
  -7   3   6   53.53    4.06
  -7   3   5    7.43    1.43
  -7   3   5    7.84    1.97
  -7   3   4    3.64    1.18
  -7   3   4    5.76    1.91
  -7   3   4    3.45    1.62
  -7   3   3   35.56    2.50
  -7   3   3   36.54    2.63
  -7   3   3   37.61    3.20
  -7   3   3   33.52    3.11
  -7   3   2  265.22    7.49
  -7   3   2  262.90    7.30
  -7   3   2  254.36    7.89
  -7   3   1  109.98    4.56
  -7   3   1  116.06    4.61
  -7   3   1  118.75    5.32
  -7   3   1  102.22    4.58
  -7   3   0   31.26    2.90
  -7   3   0   29.83    2.44
  -7   3   0   30.15    2.42
  -7   3  -1    8.80    1.85
  -7   3  -1    8.87    1.54
  -7   3  -1    8.58    1.55
  -7   3  -2   28.65    2.63
  -7   3  -2   28.13    2.44
   7  -3   3    1.66    1.64
  -7   3  -3    2.70    1.21
  -7   3  -4   69.32    3.74
   7  -3   4   71.92    5.34
   7  -3   4   80.58    4.27
  -7   3  -5   66.25    3.59
   7  -3   5   69.14    3.73
  -7   3  -6    5.17    1.19
  -7   3  -6    2.76    1.16
   7  -3   6    5.14    1.91
  -7   3  -6    4.92    1.49
   7  -3   6    5.87    1.43
   7  -3   7   14.11    1.58
   7  -3   7   14.57    1.90
  -7   3  -7   10.96    1.53
   7  -3   8   21.04    1.61
  -7   3  -8   19.52    1.59
  -7   3  -8   22.04    1.75
   7  -3   8   22.92    1.89
   7  -3   9   66.55    2.36
  -7   3  -9   45.16    1.74
  -7   2  11  216.27    5.18
  -7   2  10   37.90    2.19
  -7   2  10   36.85    2.21
  -7   2  10   40.90    2.42
  -7   2   9   19.61    1.96
  -7   2   9   17.96    1.91
  -7   2   9   18.75    1.97
  -7   2   8    5.82    1.56
  -7   2   8    4.84    1.50
  -7   2   8    4.57    1.50
  -7   2   7   56.83    3.78
  -7   2   7   53.24    3.34
  -7   2   7   52.63    3.18
  -7   2   7   52.62    3.88
  -7   2   6   58.51    3.44
  -7   2   6   57.53    3.71
  -7   2   6   56.08    4.29
  -7   2   5  196.53    6.14
  -7   2   4  164.93    6.76
  -7   2   4  148.85    5.28
  -7   2   4  166.74    6.86
  -7   2   3    2.07    1.68
  -7   2   3    1.19    1.10
  -7   2   3    1.29    1.10
  -7   2   3    1.50    1.05
  -7   2   3    2.50    1.72
  -7   2   2    0.26    1.76
  -7   2   2    1.05    1.06
  -7   2   2    0.04    1.07
  -7   2   2    2.06    1.45
  -7   2   1  121.44    5.69
  -7   2   1  112.30    4.58
  -7   2   1  117.06    4.64
  -7   2   1  106.46    4.90
  -7   2   0  135.09    5.93
  -7   2   0  133.46    5.04
  -7   2   0  141.31    5.21
  -7   2  -1  193.97    7.12
  -7   2  -1  194.80    6.33
  -7   2  -1  187.37    6.13
  -7   2  -2  145.82    5.94
  -7   2  -2  143.43    5.41
  -7   2  -2  132.27    5.05
  -7   2  -3   38.80    2.82
  -7   2  -4    9.74    1.64
  -7   2  -4   11.81    1.51
   7  -2   4   11.12    2.60
  -7   2  -5   53.98    3.67
  -7   2  -5   42.53    2.90
  -7   2  -5   61.53    3.68
  -7   2  -5   48.94    2.80
   7  -2   5   50.88    4.02
  -7   2  -6  206.07    6.46
   7  -2   6  203.05    5.94
  -7   2  -6  156.68    5.08
  -7   2  -6  186.28    5.89
  -7   2  -6  161.38    5.10
   7  -2   6  204.96    6.85
  -7   2  -7   99.62    4.01
   7  -2   7   93.81    3.61
  -7   2  -7   78.32    3.51
  -7   2  -7   82.71    3.43
  -7   2  -7   81.86    3.33
  -7   2  -7   80.63    3.30
   7  -2   7   99.01    4.09
  -7   2  -8   74.35    2.97
  -7   2  -8   73.73    3.04
   7  -2   8   68.72    2.81
   7  -2   9   12.24    1.07
  -7   1  11   29.41    1.54
  -7   1  11   35.75    1.93
  -7   1  10   79.69    3.03
  -7   1  10   90.25    3.58
  -7   1  10   82.74    3.14
  -7   1  10   85.71    3.18
  -7   1   9   31.16    2.35
  -7   1   9   30.77    2.46
  -7   1   9   27.90    2.17
  -7   1   9   29.85    2.24
  -7   1   8  138.72    5.44
  -7   1   8  132.39    5.26
  -7   1   8  119.24    4.71
  -7   1   8  134.79    5.07
  -7   1   7   80.97    4.54
  -7   1   7   80.07    4.17
  -7   1   7   73.50    3.74
  -7   1   7   72.12    4.17
  -7   1   6    8.92    1.98
  -7   1   6    7.45    1.53
  -7   1   5   43.84    2.87
  -7   1   5   34.37    3.37
  -7   1   4  108.72    4.77
  -7   1   4  122.50    6.12
  -7   1   4  118.79    4.67
  -7   1   3   69.56    4.54
  -7   1   3   77.45    3.70
  -7   1   3   72.59    4.67
  -7   1   3   63.63    3.55
  -7   1   3   64.74    3.51
  -7   1   2   39.84    3.37
  -7   1   2   33.28    2.20
  -7   1   2   37.78    2.62
  -7   1   2   34.87    2.54
  -7   1   2   38.01    3.55
  -7   1   2   32.80    2.58
  -7   1   1   54.27    2.84
  -7   1   1   62.96    4.31
  -7   1   1   55.78    3.12
  -7   1   1   59.54    3.27
  -7   1   1   58.56    3.78
  -7   1   1   52.15    2.99
  -7   1   0   16.58    1.67
  -7   1   0   15.46    2.54
  -7   1   0   15.32    1.76
  -7   1   0   19.16    1.99
  -7   1   0   12.87    1.98
  -7   1  -1  166.50    5.37
  -7   1  -1  172.36    6.90
  -7   1  -1  163.98    5.65
  -7   1  -2   74.53    4.51
  -7   1  -2   76.17    3.58
  -7   1  -2   70.63    3.67
  -7   1  -2   85.53    5.32
  -7   1  -3   90.31    4.13
  -7   1  -3  104.00    4.29
  -7   1  -4   66.21    3.52
  -7   1  -4   83.08    3.83
  -7   1  -5   19.35    2.39
  -7   1  -5   20.43    2.14
  -7   1  -5   21.83    2.57
  -7   1  -5   12.79    1.66
  -7   1  -5   18.37    1.88
  -7   1  -6    0.85    1.15
  -7   1  -6    1.77    0.95
  -7   1  -6    0.53    1.35
  -7   1  -6    0.58    0.84
   7  -1   6    0.64    1.02
  -7   1  -6    2.08    1.01
  -7   1  -7   41.51    2.68
  -7   1  -7   32.38    2.22
   7  -1   7   46.52    2.40
  -7   1  -7   35.04    2.29
   7  -1   8   39.82    1.86
  -7   1  -8   34.28    2.12
  -7   1  -8   36.33    2.02
  -7   1  -9    5.03    0.63
  -7   0  11    7.46    1.01
  -7   0  11    7.44    0.98
  -7   0  10    9.17    1.39
  -7   0  10    8.61    1.29
  -7   0   9    6.87    1.51
  -7   0   9    5.41    1.12
  -7   0   9    5.43    1.26
  -7   0   9    8.39    1.50
  -7   0   8   57.20    3.34
  -7   0   8   61.57    3.54
  -7   0   8   52.51    3.19
  -7   0   7   60.64    3.85
  -7   0   7   59.18    3.48
  -7   0   7   62.82    3.77
  -7   0   6   84.29    4.38
  -7   0   6   78.23    4.73
  -7   0   6   77.28    4.03
  -7   0   5   13.73    1.56
  -7   0   4    8.17    1.65
  -7   0   4    5.24    1.19
  -7   0   3   28.21    2.39
  -7   0   3   24.64    2.01
  -7   0   2  119.58    5.75
  -7   0   2  114.26    4.76
  -7   0   2  121.13    4.42
  -7   0   2  117.16    4.61
  -7   0   1  100.32    6.30
  -7   0   1   91.73    3.84
  -7   0   1   91.97    4.85
  -7   0   1   86.69    3.93
  -7   0   0   44.68    4.40
  -7   0   0   38.41    2.62
  -7   0   0   39.26    2.58
  -7   0  -1   51.41    2.98
  -7   0  -1   59.87    3.22
  -7   0  -2    8.89    1.45
  -7   0  -2    4.31    1.20
  -7   0  -3    8.19    2.21
  -7   0  -3    3.95    1.92
  -7   0  -3    5.16    1.29
  -7   0  -4   59.45    3.83
  -7   0  -4   56.85    3.25
  -7   0  -4   65.52    4.35
  -7   0  -4   71.53    4.32
  -7   0  -5  153.92    6.01
  -7   0  -5  167.00    6.05
  -7   0  -6   18.06    2.13
  -7   0  -6   12.05    1.52
  -7   0  -7    8.02    1.18
  -7   0  -7    6.77    1.40
  -7   0  -7    6.63    1.16
  -7   0  -8   19.38    1.30
   7   0   9   49.90    1.88
  -7  -1  10   84.50    3.01
  -7  -1  10   74.15    2.82
  -7  -1   9   48.19    2.66
  -7  -1   8    4.04    1.19
  -7  -1   8    4.19    1.42
  -7  -1   7   18.67    2.18
  -7  -1   7   16.62    2.16
  -7  -1   6  103.04    4.51
  -7  -1   6   94.45    4.82
  -7  -1   5  151.94    6.57
  -7  -1   5  136.85    6.15
  -7  -1   5  155.96    4.93
  -7  -1   4  167.24    7.08
  -7  -1   4  167.35    6.17
  -7  -1   4  160.09    5.12
  -7  -1   4  169.52    5.91
  -7  -1   4  147.96    6.95
  -7  -1   3   19.40    2.80
  -7  -1   3   18.41    2.35
  -7  -1   3   16.88    1.75
  -7  -1   3   18.84    2.18
  -7  -1   3   13.20    1.57
  -7  -1   3   15.16    2.86
  -7  -1   2    6.47    1.28
  -7  -1   2    5.43    2.08
  -7  -1   2    3.40    1.25
  -7  -1   1   92.66    4.34
  -7  -1   1   99.90    4.05
  -7  -1   1   92.57    5.84
  -7  -1   0   67.71    3.62
  -7  -1   0   65.78    3.99
  -7  -1   0   57.33    3.55
  -7  -1   0   77.50    3.61
  -7  -1   0   76.58    5.44
  -7  -1  -1  225.24    6.57
  -7  -1  -1  200.07    7.39
  -7  -1  -1  204.94    7.02
  -7  -1  -1  267.59    9.89
  -7  -1  -1  240.96    6.78
  -7  -1  -1  259.90    9.67
  -7  -1  -2  286.10    7.35
  -7  -1  -2  329.55    9.59
  -7  -1  -2  309.65    8.10
  -7  -1  -2  373.91   11.39
  -7  -1  -2  310.53    8.94
  -7  -1  -2  361.90   11.00
  -7  -1  -3   20.24    2.34
  -7  -1  -3   16.46    1.82
  -7  -1  -3   21.02    2.62
  -7  -1  -3   19.90    2.66
  -7  -1  -3   21.34    2.97
  -7  -1  -4    3.27    1.44
  -7  -1  -4    4.43    1.42
  -7  -1  -4    5.93    1.75
  -7  -1  -4    3.61    1.13
  -7  -1  -5   30.12    2.22
  -7  -1  -5   29.50    2.20
  -7  -1  -6  123.81    4.09
  -7  -1  -6   96.62    3.74
  -7  -1  -7   67.29    2.53
   7   1   8  127.07    3.23
  -7  -2   9   73.80    2.68
  -7  -2   9   75.13    2.88
  -7  -2   8   22.90    1.93
  -7  -2   8   19.96    1.86
  -7  -2   7   34.21    2.62
  -7  -2   7   37.84    2.63
  -7  -2   6    0.91    1.50
  -7  -2   6    1.18    1.30
  -7  -2   5   79.57    4.10
  -7  -2   5   79.48    3.90
  -7  -2   4   65.46    3.86
  -7  -2   4   55.84    3.99
  -7  -2   4   62.70    3.01
  -7  -2   4   65.95    3.61
  -7  -2   3   82.90    3.54
  -7  -2   3   89.46    4.34
  -7  -2   2   20.56    1.98
  -7  -2   2   28.54    2.15
  -7  -2   2   26.36    3.44
  -7  -2   2   28.84    2.72
  -7  -2   1    4.31    1.29
  -7  -2   1    6.31    2.41
  -7  -2   1    6.36    1.25
  -7  -2   1    6.38    1.67
  -7  -2   0    3.47    1.42
  -7  -2   0    5.06    2.22
  -7  -2   0    5.38    1.54
  -7  -2   0    3.98    1.17
  -7  -2  -1   56.68    3.49
  -7  -2  -1   64.69    3.20
  -7  -2  -1   67.54    4.72
  -7  -2  -1   57.09    2.75
  -7  -2  -2  112.30    4.88
  -7  -2  -2  104.30    4.11
  -7  -2  -2  119.89    5.79
  -7  -2  -2  106.45    3.89
  -7  -2  -3  110.00    4.60
  -7  -2  -3  106.02    4.84
  -7  -2  -3   98.85    3.73
  -7  -2  -4   36.82    2.49
  -7  -2  -4   39.60    2.32
  -7  -2  -5   11.89    1.44
   7   2   5    8.48    1.05
  -7  -2  -5    7.95    1.16
  -7  -2  -5    8.73    1.24
  -7  -2  -6    0.32    0.70
  -7  -2  -6    0.34    0.63
  -7  -3   7   50.52    2.31
  -7  -3   6  110.75    4.01
  -7  -3   5   17.05    1.60
  -7  -3   5   30.97    2.46
  -7  -3   4    3.82    1.62
  -7  -3   4    3.31    1.28
  -7  -3   3   18.61    2.41
  -7  -3   3   22.48    2.34
  -7  -3   3   24.12    1.83
  -7  -3   3   15.52    1.41
  -7  -3   2   86.68    4.84
  -7  -3   2   97.13    4.21
  -7  -3   2   90.11    3.49
  -7  -3   1   82.84    4.90
  -7  -3   1   77.15    3.29
  -7  -3   0  104.67    5.40
  -7  -3   0   96.38    3.67
  -7  -3  -1   45.85    3.45
  -7  -3  -1   40.50    2.30
  -7  -3  -1   38.25    2.72
  -7  -3  -2    6.51    1.47
  -7  -3  -2    5.70    1.56
  -7  -3  -2    5.42    1.03
  -7  -3  -2    5.76    1.04
  -7  -3  -3   29.57    2.18
  -7  -3  -3   35.24    1.94
  -7  -3  -4   78.52    2.73
  -7  -4   2    3.12    1.06
  -7  -4   1   21.82    1.50
  -7  -4   1   22.01    2.06
  -7  -4   0   80.68    2.85
  -7  -4   0   81.22    3.47
  -7  -4  -1  119.83    3.51
  -7  -4  -1  114.80    3.80
  -8   6   5   13.98    1.27
  -8   6   4    0.33    0.81
  -8   6   3   25.79    1.85
  -8   6   2   44.62    2.36
  -8   6   1   51.57    2.45
   8  -6  -1   45.15    3.52
  -8   6   0   86.78    3.04
   8  -6   0   90.15    4.55
   8  -6   1    8.36    1.79
   8  -6   2    1.31    1.17
   8  -6   3   19.46    1.92
  -8   5   7   10.83    1.08
  -8   5   6   64.05    2.72
  -8   5   6   50.55    2.40
  -8   5   5  104.20    3.91
  -8   5   5   95.02    3.42
  -8   5   4   75.22    3.54
  -8   5   4   65.34    2.83
  -8   5   3   16.08    1.96
  -8   5   3   13.43    1.33
  -8   5   2    0.73    0.85
  -8   5   2    0.52    1.25
  -8   5   2    0.92    1.18
  -8   5   1    1.23    0.82
   8  -5  -1    3.51    1.93
  -8   5   1    2.10    1.27
  -8   5   1    1.11    1.09
  -8   5   0   64.28    3.17
  -8   5   0   62.02    2.75
  -8   5   0   65.97    3.04
   8  -5   0   66.40    4.43
  -8   5  -1   74.80    3.21
  -8   5  -1   67.26    2.84
  -8   5  -1   67.09    3.05
   8  -5   1   70.08    4.50
  -8   5  -2   48.26    2.43
   8  -5   2   44.61    3.52
  -8   5  -2   39.76    2.28
   8  -5   3    1.24    1.33
  -8   5  -3    1.47    0.88
   8  -5   4   13.03    1.74
  -8   5  -4   12.32    1.39
   8  -5   5   27.17    1.76
  -8   5  -5   20.32    1.38
  -8   4   8   40.91    1.96
  -8   4   7   15.02    1.37
  -8   4   7   17.62    1.63
  -8   4   6    2.16    1.16
  -8   4   6    2.72    1.19
  -8   4   5   16.18    2.01
  -8   4   5   15.17    1.85
  -8   4   4   31.22    2.70
  -8   4   4   31.04    2.44
  -8   4   3  116.63    4.15
  -8   4   3  109.00    4.25
  -8   4   2   50.25    2.71
  -8   4   2   43.20    2.49
  -8   4   2   52.03    3.33
   8  -4  -1   11.12    2.52
  -8   4   1   10.90    1.92
  -8   4   1    9.01    1.38
  -8   4   1    9.00    1.44
   8  -4   0   17.11    2.87
  -8   4   0   23.09    1.90
  -8   4   0   20.15    1.91
  -8   4   0   20.14    2.20
   8  -4   1   58.19    4.36
  -8   4  -1   58.96    2.98
  -8   4  -1   63.35    2.99
  -8   4  -1   64.09    3.38
   8  -4   2   76.75    4.76
  -8   4  -2   76.30    3.32
  -8   4  -2   83.65    3.39
  -8   4  -3   78.32    3.32
  -8   4  -3   86.21    3.41
   8  -4   3   84.24    3.75
   8  -4   4   22.65    2.29
  -8   4  -4   22.19    1.95
  -8   4  -4   16.07    1.47
  -8   4  -4   22.32    1.73
   8  -4   5    0.58    0.94
  -8   4  -5    0.21    0.86
   8  -4   6    4.85    0.82
  -8   4  -6    4.94    0.81
  -8   3   8  121.41    3.93
  -8   3   7  108.61    4.20
  -8   3   6   71.55    3.68
  -8   3   6   73.75    3.36
  -8   3   5   24.82    2.44
  -8   3   5   21.63    2.23
  -8   3   4    8.69    1.93
  -8   3   4    7.33    1.31
  -8   3   4   10.05    1.77
  -8   3   3   26.45    2.72
  -8   3   3   28.19    2.16
  -8   3   3   24.18    2.27
  -8   3   2  180.30    5.55
  -8   3   2  170.28    5.57
  -8   3   1   68.33    3.94
  -8   3   1   66.08    3.25
  -8   3   1   58.18    3.14
  -8   3   1   53.87    2.87
  -8   3   0   26.15    2.16
  -8   3   0   30.15    2.26
  -8   3   0   31.56    2.84
  -8   3  -1   32.70    2.73
   8  -3   1   27.02    3.35
  -8   3  -1   28.63    2.18
  -8   3  -1   33.32    2.31
   8  -3   2    0.06    1.53
   8  -3   2    0.82    1.17
  -8   3  -2    2.10    1.52
  -8   3  -2    1.22    0.88
  -8   3  -2    1.44    0.95
  -8   3  -3   53.62    3.36
  -8   3  -3   35.74    2.26
  -8   3  -3   41.66    2.48
   8  -3   3   52.65    3.57
  -8   3  -3   56.95    3.33
   8  -3   3   43.59    2.80
  -8   3  -4   89.49    3.91
   8  -3   4   93.95    4.01
   8  -3   4   79.93    3.48
  -8   3  -4   86.81    3.69
   8  -3   5   64.02    2.74
  -8   3  -5   55.93    2.57
  -8   3  -5   64.01    2.99
  -8   3  -6   19.42    1.52
  -8   2   8    0.49    0.96
  -8   2   7   36.28    2.59
  -8   2   6   89.06    4.23
  -8   2   5   94.43    3.62
  -8   2   5  101.02    4.24
  -8   2   4   83.99    4.25
  -8   2   4   79.71    4.36
  -8   2   4   93.45    4.52
  -8   2   4   73.07    3.14
  -8   2   4   88.32    3.75
  -8   2   3   60.64    3.60
  -8   2   3   58.76    3.10
  -8   2   3   62.89    3.94
  -8   2   2    0.23    1.21
  -8   2   2    0.88    0.99
  -8   2   2    0.24    1.64
  -8   2   1   65.22    4.07
  -8   2   1   49.42    3.54
  -8   2   1   69.72    4.73
  -8   2   1   64.50    3.26
  -8   2   1   52.02    3.03
  -8   2   0   96.89    3.73
  -8   2   0  122.50    5.33
  -8   2   0  102.62    5.23
  -8   2   0  120.57    4.36
  -8   2  -1   81.65    4.50
  -8   2  -1   72.91    3.36
  -8   2  -2   58.39    3.77
  -8   2  -2   63.89    3.98
  -8   2  -2   44.68    2.62
   8  -2   2   40.23    2.98
  -8   2  -3    0.78    1.37
  -8   2  -3    0.79    1.45
   8  -2   3    1.15    1.20
  -8   2  -3    0.89    0.81
  -8   2  -4   13.29    1.80
   8  -2   4   13.37    1.60
  -8   2  -4   10.36    1.30
  -8   2  -4   13.53    1.48
  -8   2  -4   14.41    1.84
  -8   2  -5   50.25    2.65
  -8   2  -5   52.11    2.79
  -8   2  -6  129.51    3.85
  -8   1   8   24.93    1.83
  -8   1   8   26.62    1.82
  -8   1   7    3.41    1.26
  -8   1   7    3.75    1.30
  -8   1   6   13.72    1.97
  -8   1   6   12.84    1.76
  -8   1   5   26.84    2.44
  -8   1   5   34.50    2.93
  -8   1   5   32.03    2.35
  -8   1   4   52.94    3.70
  -8   1   4   58.12    3.68
  -8   1   4   50.77    2.85
  -8   1   3   91.91    3.86
  -8   1   3   79.42    4.53
  -8   1   3   82.97    3.56
  -8   1   3   88.97    4.45
  -8   1   2   29.00    3.26
  -8   1   2   26.80    2.55
  -8   1   2   25.28    2.06
  -8   1   1    3.59    1.40
  -8   1   1    3.84    1.03
  -8   1   0   67.93    3.20
  -8   1   0   52.60    2.89
  -8   1   0   46.25    2.69
  -8   1   0   52.07    3.37
  -8   1   0   68.90    4.67
  -8   1  -1  110.15    5.00
  -8   1  -1  104.73    3.99
  -8   1  -2   68.32    4.23
  -8   1  -2   58.19    3.60
  -8   1  -2   52.13    2.48
  -8   1  -2   68.45    4.01
  -8   1  -3   47.19    3.11
  -8   1  -3   51.91    3.42
  -8   1  -3   48.18    3.00
  -8   1  -4   35.13    2.59
  -8   1  -4   34.83    2.48
  -8   1  -4   28.77    1.97
  -8   1  -5    3.41    1.12
  -8   1  -5    3.85    1.00
  -8   1  -6    3.62    0.75
  -8   0   8   92.08    3.03
  -8   0   7  128.32    4.12
  -8   0   7  120.85    4.18
  -8   0   6   72.24    3.34
  -8   0   6   70.36    3.52
  -8   0   5   41.06    2.64
  -8   0   5   34.41    2.79
  -8   0   4   -0.38    1.34
  -8   0   4    1.74    1.27
  -8   0   4    0.10    1.40
  -8   0   3   28.91    2.97
  -8   0   3   27.25    2.64
  -8   0   3   28.13    2.27
  -8   0   2   69.30    4.02
  -8   0   2   80.19    4.88
  -8   0   2   74.86    3.03
  -8   0   2   74.92    3.36
  -8   0   2   76.69    3.94
  -8   0   1  142.81    6.05
  -8   0   1  135.27    4.21
  -8   0   1  129.22    4.28
  -8   0   0   31.92    3.18
  -8   0   0   27.74    1.92
  -8   0   0   23.36    1.99
  -8   0   0   32.75    3.38
  -8   0  -1    4.21    1.92
  -8   0  -1    2.97    0.91
  -8   0  -1    1.85    1.12
  -8   0  -1    4.43    1.80
  -8   0  -2    3.48    1.64
  -8   0  -2    2.10    1.17
  -8   0  -2    2.66    0.88
  -8   0  -2    1.12    1.10
  -8   0  -2    2.61    1.44
  -8   0  -3   27.37    2.23
  -8   0  -3   29.04    2.14
  -8   0  -4   80.98    3.20
  -8   0  -5   85.55    2.89
  -8  -1   7   56.14    2.32
  -8  -1   6   78.96    3.18
  -8  -1   5   79.99    3.44
  -8  -1   4   45.95    2.83
  -8  -1   4   55.51    2.92
  -8  -1   3    6.26    1.43
  -8  -1   3    3.33    1.52
  -8  -1   2    0.65    1.11
  -8  -1   2   -0.06    1.49
  -8  -1   1   76.77    4.42
  -8  -1   1   47.06    2.37
  -8  -1   0  144.54    5.81
  -8  -1   0   97.74    3.64
  -8  -1  -1   24.65    2.51
  -8  -1  -1   21.03    1.80
  -8  -1  -2   30.33    2.28
  -8  -1  -2   26.00    1.91
  -8  -1  -3   -0.27    0.79
  -8  -1  -3    0.45    0.70
  -8  -1  -4    9.54    1.06
  -8  -2   3   30.41    2.01
  -8  -2   2   28.65    2.26
  -8  -2   1    0.87    1.12
  -8  -2   0   42.57    2.67
  -8  -2  -1   25.33    1.84
  -9   3   1   51.84    2.61
  -9   2   1   35.69    2.25
   0   0   0    0.00    0.00


TITL OGH-4MePyNO-AgTFA-1-3_H2O_gau in P-1
REM P-1 (#2 in standard setting)
CELL 1.54184   7.119193   7.953434  13.858572  91.8149  94.0560 104.2761
ZERR    3.00   0.000151   0.000131   0.000273   0.0015   0.0017   0.0017
LATT  1
SFAC C H N O F Ag
UNIT 30.00 30.00 3.00 3.00 9.00 3.00
REM  CrysAlisPro recorded range (K): Min=119.9; max=120.1; aver:120.0
TEMP -153
SIZE 0.04 0.16 0.19
TREF
HKLF 4
END
_computing_structure_solution     'SHELXT 2018/2 (Sheldrick, 2018)'
;
_shelx_hkl_checksum                69374
_olex2_submission_special_instructions  'No special instructions were received'
_oxdiff_exptl_absorpt_empirical_details
;
Empirical correction (ABSPACK) includes:
- Absorption correction using spherical harmonics
- Frame scaling
;
_oxdiff_exptl_absorpt_empirical_full_max  3.090
_oxdiff_exptl_absorpt_empirical_full_min  0.510
