# Supplementary material for: Free‐Standing Supramolecular Pyridine N‐Oxide‐Silver(I) Metallogels
Source: Adv Mater. 2025 Jul 1;37(37):2502818. doi: 10.1002/adma.202502818 (PMC12447065; doi:10.1002/adma.202502818)
Supplement: Supplementary file 2 — Supporting Data [file ADMA-37-2502818-s001.zip › (4Ag)H2O_4.cif]

data_(4Ag)H2O_4
# start Validation Reply Form
_vrf_PLAT972_4AgH2O_4
;
PROBLEM: Check Calcd Resid. Dens.  0.70Ang From Ag1            -4.30 eA-3  
RESPONSE: Due to disordered structure
;
# end Validation Reply Form
_audit_creation_date               2025-01-27
_audit_creation_method
;
Olex2 1.5
(compiled 2024.02.16 svn.r378c4104 for OlexSys, GUI svn.r6928)
;
_shelx_SHELXL_version_number       '2018/1'
_audit_contact_author_address      ?
_audit_contact_author_email        ?
_audit_contact_author_name         ''
_audit_contact_author_phone        ?
_publ_contact_author_id_orcid      ?
_publ_section_references
;
Dolomanov, O.V., Bourhis, L.J., Gildea, R.J, Howard, J.A.K. & Puschmann, H.
 (2009), J. Appl. Cryst. 42, 339-341.

Sheldrick, G.M. (2015). Acta Cryst. A71, 3-8.

Sheldrick, G.M. (2015). Acta Cryst. C71, 3-8.
;
_chemical_name_common              ?
_chemical_name_systematic          ?
_chemical_formula_moiety           'C4 H2 Ag2 F6 O5, C6 H7 N O'
_chemical_formula_sum              'C10 H9 Ag2 F6 N O6'
_chemical_formula_weight           568.92
_chemical_melting_point            ?
_chemical_oxdiff_formula           'C10 H10 N1 O1 Ag1 F3'
_chemical_oxdiff_usercomment       'Ligand-AgTFA 1:4, H2O'
loop_
  _atom_type_symbol
  _atom_type_description
  _atom_type_scat_dispersion_real
  _atom_type_scat_dispersion_imag
  _atom_type_scat_source
 'C' 'C' 0.0181 0.0091 'International Tables Vol C Tables 4.2.6.8 and 6.1.1.4'
 'H' 'H' 0.0000 0.0000 'International Tables Vol C Tables 4.2.6.8 and 6.1.1.4'
 'Ag' 'Ag' 0.1306 4.2820 'International Tables Vol C Tables 4.2.6.8 and 6.1.1.4'
 'F' 'F' 0.0727 0.0534 'International Tables Vol C Tables 4.2.6.8 and 6.1.1.4'
 'N' 'N' 0.0311 0.0180 'International Tables Vol C Tables 4.2.6.8 and 6.1.1.4'
 'O' 'O' 0.0492 0.0322 'International Tables Vol C Tables 4.2.6.8 and 6.1.1.4'

_shelx_space_group_comment
;
The symmetry employed for this shelxl refinement is uniquely defined
by the following loop, which should always be used as a source of
symmetry information in preference to the above space-group names.
They are only intended as comments.
;
_space_group_crystal_system        'triclinic'
_space_group_IT_number             2
_space_group_name_H-M_alt          'P -1'
_space_group_name_Hall             '-P 1'
loop_
  _space_group_symop_operation_xyz
 'x, y, z'
 '-x, -y, -z'

_cell_length_a                     7.1148(3)
_cell_length_b                     7.9590(3)
_cell_length_c                     13.8565(4)
_cell_angle_alpha                  91.856(2)
_cell_angle_beta                   93.974(3)
_cell_angle_gamma                  104.307(4)
_cell_volume                       757.49(5)
_cell_formula_units_Z              2
_cell_measurement_reflns_used      6016
_cell_measurement_temperature      120
_cell_measurement_theta_max        77.4270
_cell_measurement_theta_min        3.1900
_shelx_estimated_absorpt_T_max     0.670
_shelx_estimated_absorpt_T_min     0.111
_exptl_absorpt_coefficient_mu      21.727
_exptl_absorpt_correction_T_max    1.000
_exptl_absorpt_correction_T_min    0.436
_exptl_absorpt_correction_type     gaussian
_exptl_absorpt_process_details
;
CrysAlisPro 1.171.43.126a (Rigaku Oxford Diffraction, 2024)
Numerical absorption correction based on gaussian integration over
a multifaceted crystal model
Empirical absorption correction using spherical harmonics,
implemented in SCALE3 ABSPACK scaling algorithm.
;
_exptl_absorpt_special_details     ?
_exptl_crystal_colour              colourless
_exptl_crystal_colour_primary      colourless
_exptl_crystal_density_diffrn      2.494
_exptl_crystal_density_meas        ?
_exptl_crystal_density_method      ?
_exptl_crystal_description         block
_exptl_crystal_F_000               544
loop_
  _exptl_crystal_face_index_h
  _exptl_crystal_face_index_k
  _exptl_crystal_face_index_l
  _exptl_crystal_face_perp_dist
 0 0 9 0.0065
 0 0 -9 0.0180
 -4 4 -1 0.0608
 -2 1 -8 0.0344
 2 -1 8 0.0168
 1 3 -7 0.0748
 -2 -3 2 0.0871
 4 -2 1 0.0359
 -4 2 0 0.0421
 -1 1 9 0.0085
 -1 3 6 0.0447
 1 -4 -4 0.0580
 2 3 5 0.0585
 3 -2 -7 0.0295

_exptl_crystal_size_max            0.18
_exptl_crystal_size_mid            0.08
_exptl_crystal_size_min            0.02
loop_
  _exptl_oxdiff_crystal_face_indexfrac_h
  _exptl_oxdiff_crystal_face_indexfrac_k
  _exptl_oxdiff_crystal_face_indexfrac_l
  _exptl_oxdiff_crystal_face_x
  _exptl_oxdiff_crystal_face_y
  _exptl_oxdiff_crystal_face_z
 -0.0019 -0.0606 8.9662 -0.1311 0.3805 -0.9154
 0.1435 -0.0864 -8.9714 0.1419 -0.4128 0.8997
 -3.7556 3.9064 -0.6718 -0.2743 0.8216 0.4997
 -1.8092 1.2511 -7.9592 0.1090 0.0375 0.9933
 2.1365 -0.7899 7.6664 -0.2313 -0.0835 -0.9693
 0.5607 3.2903 -6.8016 -0.5827 -0.2214 0.7820
 -2.4500 -3.4779 2.2549 0.9194 0.3458 -0.1874
 4.4455 -2.4460 0.5841 -0.0844 -0.8712 -0.4836
 -4.4884 2.3992 0.1067 0.0874 0.9058 0.4145
 -0.8948 0.8683 8.7844 -0.1960 0.5749 -0.7944
 -0.6309 3.4708 6.4145 -0.6831 0.5596 -0.4692
 1.2733 -4.4959 -4.1701 0.7637 -0.6272 0.1527
 1.5656 2.9315 5.3795 -0.8305 0.1065 -0.5468
 3.1670 -1.6731 -6.7182 0.0404 -0.9221 0.3849

_exptl_transmission_factor_max     ?
_exptl_transmission_factor_min     ?
_diffrn_reflns_av_R_equivalents    0.0562
_diffrn_reflns_av_unetI/netI       0.0513
_diffrn_reflns_Laue_measured_fraction_full  0.999
_diffrn_reflns_Laue_measured_fraction_max  0.977
_diffrn_reflns_limit_h_max         8
_diffrn_reflns_limit_h_min         -8
_diffrn_reflns_limit_k_max         10
_diffrn_reflns_limit_k_min         -9
_diffrn_reflns_limit_l_max         12
_diffrn_reflns_limit_l_min         -17
_diffrn_reflns_number              8665
_diffrn_reflns_point_group_measured_fraction_full  0.999
_diffrn_reflns_point_group_measured_fraction_max  0.977
_diffrn_reflns_theta_full          67.684
_diffrn_reflns_theta_max           77.568
_diffrn_reflns_theta_min           3.201
_diffrn_ambient_environment        N~2~
_diffrn_ambient_temperature        120
_diffrn_detector                   'Hybrid Pixel Array Detector'
_diffrn_detector_area_resol_mean   10.0000
_diffrn_detector_type              'HyPix-Arc 100'
_diffrn_measured_fraction_theta_full  0.999
_diffrn_measured_fraction_theta_max  0.977
_diffrn_measurement_details
;
List of Runs (angles in degrees, time in seconds):

  # Type    Start    End  Width  t~exp~   \w     \q     \k     \f   Frames
--------------------------------------------------------------------------
  1  \w    -59.00 -25.00   0.50    0.10    --  -88.32  61.00-150.00   68
  2  \w    -48.00 -23.00   0.50    0.10    --  -88.32  61.00-120.00   50
  3  \w    -38.00 -13.00   0.50    0.10    --  -88.32  61.00   0.00   50
  4  \w    -42.00 -16.00   0.50    0.10    --  -88.32  61.00 150.00   52
  5  \w    -37.00 -12.00   0.50    0.10    --  -88.32  45.00   0.00   50
  6  \w    -37.00  -9.00   0.50    0.10    --  -88.32  45.00 -30.00   56
  7  \w    -37.00  -9.00   0.50    0.10    --  -88.32  45.00 -60.00   56
  8  \w    -36.00 -10.00   0.50    0.10    --  -88.32  45.00 -90.00   52
  9  \w    -35.00  -9.00   0.50    0.10    --  -88.32  45.00-180.00   52
 10  \w    -18.00  15.00   0.50    0.05    --  -47.92  32.00-169.00   66
 11  \w     -1.00  33.00   0.50    0.05    --  -47.92  19.00 -90.00   68
 12  \w     -2.00  32.00   0.50    0.05    --  -47.92  19.00 -30.00   68
 13  \w    144.00 170.00   0.50    0.10    --  107.82  45.00  30.00   52
 14  \w    110.00 136.00   0.50    0.10    --  107.82  45.00  30.00   52
 15  \w     85.00 166.00   0.50    0.10    --  107.82  61.00  90.00  162
 16  \w    132.00 162.00   0.50    0.10    --  107.82  45.00 120.00   60
 17  \w    134.00 165.00   0.50    0.10    --  107.82  45.00 150.00   62
 18  \w    116.00 142.00   0.50    0.10    --  107.82  30.00 -90.00   52
 19  \w    116.00 171.00   0.50    0.10    --  107.82  32.00-169.00  110
 20  \w     80.00 127.00   0.50    0.05    --   48.36  32.00-169.00   94
 21  \w     30.00  69.00   0.50    0.05    --   48.36  32.00-169.00   78
 22  \w    -32.00  42.00   0.50    0.05    --   48.36 -32.00  31.00  148
 23  \w     33.00  75.00   0.50    0.10    --  107.82 -61.00 120.00   84
 24  \w     76.00 101.00   0.50    0.10    --  107.82 -77.00  90.00   50
 25  \w     34.00  59.00   0.50    0.10    --  107.82 -45.00 120.00   50
 26  \w     29.00  60.00   0.50    0.10    --  107.82 -45.00 -60.00   62
 27  \w     36.00  61.00   0.50    0.10    --  107.82 -45.00 -30.00   50
 28  \w     40.00  65.00   0.50    0.10    --  107.82 -61.00 -90.00   50
 29  \w     32.00  58.00   0.50    0.10    --  107.82 -45.00-120.00   52
 30  \w     31.00  58.00   0.50    0.10    --  107.82 -45.00-180.00   54
 31  \w     37.00  69.00   0.50    0.10    --  107.82 -95.00-150.00   64
 32  \w     44.00  99.00   0.50    0.10    --  107.82 -95.00-120.00  110
 33  \w     81.00 106.00   0.50    0.10    --  107.82 -95.00 -90.00   50
 34  \w     67.00 106.00   0.50    0.10    --  107.82 -95.00-180.00   78
 35  \w     53.00  81.00   0.50    0.10    --  107.82 -95.00   0.00   56
 36  \w     65.00 100.00   0.50    0.10    --  107.82 -95.00 -30.00   70
 37  \w     39.00  74.00   0.50    0.10    --  107.82 -95.00 -90.00   70
 38  \w     60.00  97.00   0.50    0.10    --  107.82 -95.00  30.00   74
 39  \w     38.00 104.00   0.50    0.10    --  107.82 -95.00  60.00  132
 40  \w     50.00 105.00   0.50    0.10    --  107.82 -95.00 120.00  110
 41  \w   -101.00 -76.00   0.50    0.05    --  -47.92 -32.00  31.00   50
 42  \w   -169.00 -66.00   0.50    0.10    --  -88.32 -32.00  31.00  206
 43  \w    -87.00 -17.00   0.50    0.10    --  -88.32 125.00  60.00  140
 44  \w   -101.00 -46.00   0.50    0.10    --  -88.32 125.00   0.00  110
 45  \w    -92.00 -46.00   0.50    0.10    --  -95.50 109.00 -80.73   92
;
_diffrn_measurement_device         'four-circle diffractometer'
_diffrn_measurement_device_type    'XtaLAB Synergy R, HyPix-Arc 100'
_diffrn_measurement_method         '\w scans'
_diffrn_orient_matrix_type        
 'CrysAlisPro convention (1999,Acta A55,543-557)'
_diffrn_orient_matrix_UB_11        -0.1210962000
_diffrn_orient_matrix_UB_12        -0.1893860000
_diffrn_orient_matrix_UB_13        -0.0159318000
_diffrn_orient_matrix_UB_21        -0.1737163000
_diffrn_orient_matrix_UB_22        0.0506688000
_diffrn_orient_matrix_UB_23        0.0427423000
_diffrn_orient_matrix_UB_31        -0.0735672000
_diffrn_orient_matrix_UB_32        0.0396655000
_diffrn_orient_matrix_UB_33        -0.1018458000
_diffrn_radiation_monochromator    mirror
_diffrn_radiation_probe            x-ray
_diffrn_radiation_type             'Cu K\a'
_diffrn_radiation_wavelength       1.54184
_diffrn_source                     'Rotating-anode X-ray tube'
_diffrn_source_type                'PhotonJet R (Cu) X-ray Source'
_reflns_Friedel_coverage           0.000
_reflns_Friedel_fraction_full      .
_reflns_Friedel_fraction_max       .
_reflns_number_gt                  2847
_reflns_number_total               3133
_reflns_special_details
;
 Reflections were merged by SHELXL according to the crystal
 class for the calculation of statistics and refinement.
 
 _reflns_Friedel_fraction is defined as the number of unique
 Friedel pairs measured divided by the number that would be
 possible theoretically, ignoring centric projections and
 systematic absences.
;
_reflns_threshold_expression       'I > 2\s(I)'
_computing_cell_refinement         'CrysAlisPro 1.171.43.126a (Rigaku OD, 2024)'
_computing_data_collection        
 'CrysAlisPro system (CCD 43.126a 64-bit (release 11-06-2024))'
_computing_data_reduction          'CrysAlisPro 1.171.43.126a (Rigaku OD, 2024)'
_computing_molecular_graphics      'Olex2 1.5 (Dolomanov et al., 2009)'
_computing_publication_material    'Olex2 1.5 (Dolomanov et al., 2009)'
_computing_structure_refinement    'SHELXL 2018/1 (Sheldrick, 2015)'
_computing_structure_solution      'SHELXT 2018/2 (Sheldrick, 2018)'
_refine_diff_density_max           1.471
_refine_diff_density_min           -4.393
_refine_diff_density_rms           0.308
_refine_ls_extinction_coef         .
_refine_ls_extinction_method       none
_refine_ls_goodness_of_fit_ref     1.066
_refine_ls_hydrogen_treatment      mixed
_refine_ls_matrix_type             full
_refine_ls_number_parameters       259
_refine_ls_number_reflns           3133
_refine_ls_number_restraints       50
_refine_ls_R_factor_all            0.0614
_refine_ls_R_factor_gt             0.0584
_refine_ls_restrained_S_all        1.135
_refine_ls_shift/su_max            0.001
_refine_ls_shift/su_mean           0.000
_refine_ls_structure_factor_coef   Fsqd
_refine_ls_weighting_details      
 'w=1/[\s^2^(Fo^2^)+(0.1237P)^2^+0.1697P] where P=(Fo^2^+2Fc^2^)/3'
_refine_ls_weighting_scheme        calc
_refine_ls_wR_factor_gt            0.1542
_refine_ls_wR_factor_ref           0.1575
_refine_special_details            ?
_olex2_refinement_description
;
1. Fixed Uiso
 At 1.2 times of:
  All C(H) groups
 At 1.5 times of:
  All C(H,H,H) groups
2. Restrained distances
 O6-H6A
 0.85 with sigma of 0.02
 O6-H6B
 0.85 with sigma of 0.02
3. Uiso/Uaniso restraints and constraints
Uanis(F8) \\sim Ueq, Uanis(F7) \\sim Ueq: with sigma of 0.01 and sigma for
terminal atoms of 0.01
Uanis(O3) \\sim Ueq, Uanis(O4) \\sim Ueq, Uanis(O5) \\sim Ueq, Uanis(C8) \\sim
Ueq: with sigma of 0.002 and sigma for terminal atoms of 0.01
Uanis(F1) \\sim Ueq, Uanis(F5) \\sim Ueq: with sigma of 0.001 and sigma for
terminal atoms of 0.01
Uanis(F8) = Uanis(F6) = Uanis(F4)
4. Others
 Fixed Sof: Ag2(0.5) Ag3(0.5) F4(0.5) F5(0.5) F6(0.5) F7(0.5) F8(0.5) F9(0.5)
5.a Aromatic/amide H refined with riding coordinates:
 C1(H1), C2(H2), C4(H4), C5(H5)
5.b Idealised Me refined as rotating group:
 C6(H6C,H6D,H6E)
;
_atom_sites_solution_hydrogens     mixed
_atom_sites_solution_primary       dual
_atom_sites_solution_secondary     ?
loop_
  _atom_site_label
  _atom_site_type_symbol
  _atom_site_fract_x
  _atom_site_fract_y
  _atom_site_fract_z
  _atom_site_U_iso_or_equiv
  _atom_site_adp_type
  _atom_site_occupancy
  _atom_site_site_symmetry_order
  _atom_site_calc_flag
  _atom_site_refinement_flags_posn
  _atom_site_refinement_flags_adp
  _atom_site_refinement_flags_occupancy
  _atom_site_disorder_assembly
  _atom_site_disorder_group
 Ag1 Ag 0.48510(5) 0.16424(5) 0.41413(2) 0.01871(19) Uani 1 1 d . . . . .
 Ag2 Ag 0.7317(2) 0.5200(3) 0.44440(14) 0.0239(4) Uani 0.5 1 d . . P A 2
 Ag3 Ag 0.6631(3) 0.5216(3) 0.45202(14) 0.0249(4) Uani 0.5 1 d . . P A 1
 F1 F 0.4440(7) 0.3030(5) 0.0785(2) 0.0404(10) Uani 1 1 d . U . . .
 F2 F 0.6868(6) 0.5203(6) 0.1067(3) 0.0381(9) Uani 1 1 d . . . . .
 F3 F 0.3987(7) 0.5508(6) 0.1165(3) 0.0408(10) Uani 1 1 d . . . . .
 F4 F 0.9544(14) 0.1413(13) 0.6882(5) 0.0396(11) Uani 0.5 1 d . . P B 1
 F5 F 0.8392(15) 0.0716(10) 0.7105(7) 0.048(2) Uani 0.5 1 d . U P B 2
 F6 F 0.7006(13) 0.1520(13) 0.7638(6) 0.0396(11) Uani 0.5 1 d . . P B 1
 F7 F 0.778(2) 0.302(2) 0.7793(6) 0.069(3) Uani 0.5 1 d . U P B 2
 F8 F 0.9284(15) 0.3685(12) 0.7637(6) 0.0396(11) Uani 0.5 1 d . U P B 1
 F9 F 1.0329(15) 0.3141(17) 0.7097(10) 0.077(4) Uani 0.5 1 d . . P B 2
 O2 O 0.4782(7) 0.2541(5) 0.2623(3) 0.0241(8) Uani 1 1 d . . . . .
 O3 O 0.5838(8) 0.5397(7) 0.2984(4) 0.0419(12) Uani 1 1 d . U . . .
 O4 O 0.8144(7) 0.4263(6) 0.5821(3) 0.0320(10) Uani 1 1 d . U . . .
 O5 O 0.6035(6) 0.1640(5) 0.5743(3) 0.0194(8) Uani 1 1 d . U . . .
 O6 O 0.8149(6) 0.8173(5) 0.5048(2) 0.0188(7) Uani 1 1 d D . . . .
 H6A H 0.930(5) 0.847(10) 0.532(5) 0.029(19) Uiso 1 1 d D . . . .
 H6B H 0.831(12) 0.879(10) 0.455(4) 0.04(2) Uiso 1 1 d D . . . .
 C7 C 0.5124(9) 0.4439(8) 0.1339(4) 0.0237(11) Uani 1 1 d . . . . .
 C8 C 0.5267(8) 0.4067(7) 0.2442(4) 0.0210(10) Uani 1 1 d . U . . .
 C9 C 0.7404(8) 0.2803(7) 0.6108(3) 0.0182(10) Uani 1 1 d . . . . .
 C10 C 0.8395(8) 0.2365(7) 0.7065(4) 0.0192(10) Uani 1 1 d . . . . .
 O1 O 0.8294(6) 0.0951(5) 0.3933(2) 0.0213(8) Uani 1 1 d . . . . .
 N1 N 0.8371(6) 0.1019(6) 0.2965(3) 0.0171(8) Uani 1 1 d . . . . .
 C1 C 0.9483(8) 0.2416(7) 0.2603(4) 0.0198(10) Uani 1 1 d . . . . .
 H1 H 1.025726 0.332347 0.302758 0.024 Uiso 1 1 calc R U . . .
 C2 C 0.9518(9) 0.2557(8) 0.1611(4) 0.0249(11) Uani 1 1 d . . . . .
 H2 H 1.031598 0.355981 0.135907 0.030 Uiso 1 1 calc R U . . .
 C3 C 0.8383(8) 0.1226(8) 0.0975(4) 0.0232(11) Uani 1 1 d . . . . .
 C4 C 0.7292(9) -0.0223(8) 0.1387(4) 0.0237(11) Uani 1 1 d . . . . .
 H4 H 0.652981 -0.116716 0.098214 0.028 Uiso 1 1 calc R U . . .
 C5 C 0.7302(8) -0.0306(7) 0.2387(4) 0.0203(10) Uani 1 1 d . . . . .
 H5 H 0.655009 -0.130593 0.266283 0.024 Uiso 1 1 calc R U . . .
 C6 C 0.8360(11) 0.1411(10) -0.0102(4) 0.0330(14) Uani 1 1 d . . . . .
 H6C H 0.758590 0.222660 -0.029015 0.049 Uiso 1 1 calc R U . . .
 H6D H 0.778488 0.027690 -0.043593 0.049 Uiso 1 1 calc R U . . .
 H6E H 0.969464 0.185003 -0.028208 0.049 Uiso 1 1 calc R U . . .

loop_
  _atom_site_aniso_label
  _atom_site_aniso_U_11
  _atom_site_aniso_U_22
  _atom_site_aniso_U_33
  _atom_site_aniso_U_23
  _atom_site_aniso_U_13
  _atom_site_aniso_U_12
 Ag1 0.0293(3) 0.0210(3) 0.0038(2) 0.00141(16) -0.00114(15) 0.00300(17)
 Ag2 0.0393(9) 0.0198(5) 0.0066(5) 0.0011(3) -0.0063(6) -0.0016(7)
 Ag3 0.0439(10) 0.0177(5) 0.0080(6) 0.0002(3) -0.0094(7) 0.0014(7)
 F1 0.072(3) 0.034(2) 0.0073(15) -0.0016(14) -0.0075(15) 0.0008(19)
 F2 0.041(2) 0.056(3) 0.0160(16) 0.0126(16) 0.0014(14) 0.0084(19)
 F3 0.059(3) 0.056(3) 0.0162(17) 0.0143(17) -0.0043(16) 0.030(2)
 F4 0.050(3) 0.048(3) 0.0164(19) 0.0072(19) -0.0114(18) 0.008(2)
 F5 0.064(5) 0.014(3) 0.054(5) 0.008(3) -0.048(4) -0.001(3)
 F6 0.050(3) 0.048(3) 0.0164(19) 0.0072(19) -0.0114(18) 0.008(2)
 F7 0.101(7) 0.113(8) 0.019(4) -0.002(4) 0.004(4) 0.075(6)
 F8 0.050(3) 0.048(3) 0.0164(19) 0.0072(19) -0.0114(18) 0.008(2)
 F9 0.037(5) 0.085(8) 0.093(9) 0.057(7) -0.036(6) -0.010(5)
 O2 0.041(2) 0.023(2) 0.0072(17) 0.0034(14) 0.0005(15) 0.0058(17)
 O3 0.058(2) 0.0339(18) 0.0305(18) 0.0044(15) -0.0071(15) 0.0090(15)
 O4 0.0424(17) 0.0264(16) 0.0212(15) 0.0054(13) -0.0046(13) -0.0015(14)
 O5 0.0230(14) 0.0219(15) 0.0095(13) -0.0005(12) -0.0052(11) 0.0001(12)
 O6 0.0297(19) 0.0189(18) 0.0061(15) 0.0016(13) -0.0010(13) 0.0035(14)
 C7 0.036(3) 0.026(3) 0.009(2) 0.004(2) -0.0034(19) 0.007(2)
 C8 0.0262(17) 0.0222(18) 0.0148(17) 0.0020(14) -0.0024(14) 0.0073(14)
 C9 0.025(2) 0.021(3) 0.006(2) -0.0026(18) -0.0021(17) 0.003(2)
 C10 0.028(3) 0.018(2) 0.012(2) -0.0013(18) -0.0046(18) 0.008(2)
 O1 0.035(2) 0.025(2) 0.0041(15) 0.0013(13) 0.0004(13) 0.0076(16)
 N1 0.027(2) 0.021(2) 0.0057(18) 0.0034(15) -0.0004(15) 0.0115(18)
 C1 0.027(3) 0.024(3) 0.007(2) 0.0036(19) -0.0031(18) 0.005(2)
 C2 0.032(3) 0.033(3) 0.009(2) 0.004(2) -0.0010(19) 0.007(2)
 C3 0.030(3) 0.036(3) 0.009(2) 0.000(2) 0.0006(18) 0.018(2)
 C4 0.033(3) 0.027(3) 0.012(2) -0.004(2) -0.002(2) 0.012(2)
 C5 0.032(3) 0.020(3) 0.010(2) 0.0018(19) -0.0031(19) 0.009(2)
 C6 0.052(4) 0.042(4) 0.010(3) 0.000(2) -0.002(2) 0.022(3)

_geom_special_details
;
 All esds (except the esd in the dihedral angle between two l.s. planes)
 are estimated using the full covariance matrix.  The cell esds are taken
 into account individually in the estimation of esds in distances, angles
 and torsion angles; correlations between esds in cell parameters are only
 used when they are defined by crystal symmetry.  An approximate (isotropic)
 treatment of cell esds is used for estimating esds involving l.s. planes.
;
loop_
  _geom_bond_atom_site_label_1
  _geom_bond_atom_site_label_2
  _geom_bond_distance
  _geom_bond_site_symmetry_2
  _geom_bond_publ_flag
 Ag1 Ag2 2.939(2) . ?
 Ag1 Ag3 2.828(2) . ?
 Ag1 O2 2.245(4) . ?
 Ag1 O5 2.319(4) . ?
 Ag1 O5 2.544(4) 2_656 ?
 Ag1 O6 2.513(4) 2_666 ?
 Ag2 O3 2.243(5) . ?
 Ag2 O4 2.168(5) . ?
 Ag2 O6 2.400(4) . ?
 Ag3 Ag3 2.708(4) 2_666 ?
 Ag3 O3 2.183(5) . ?
 Ag3 O4 2.282(5) . ?
 Ag3 O6 2.401(4) . ?
 F1 C7 1.306(7) . ?
 F2 C7 1.326(7) . ?
 F3 C7 1.327(7) . ?
 F4 C10 1.277(11) . ?
 F5 C10 1.315(9) . ?
 F6 C10 1.368(11) . ?
 F7 C10 1.273(11) . ?
 F8 C10 1.296(10) . ?
 F9 C10 1.359(11) . ?
 O2 C8 1.218(7) . ?
 O3 C8 1.242(8) . ?
 O4 C9 1.241(7) . ?
 O5 C9 1.232(7) . ?
 O6 H6A 0.85(2) . ?
 O6 H6B 0.85(2) . ?
 C7 C8 1.567(7) . ?
 C9 C10 1.549(7) . ?
 O1 N1 1.348(5) . ?
 N1 C1 1.331(7) . ?
 N1 C5 1.340(7) . ?
 C1 H1 0.9500 . ?
 C1 C2 1.384(7) . ?
 C2 H2 0.9500 . ?
 C2 C3 1.403(8) . ?
 C3 C4 1.386(9) . ?
 C3 C6 1.504(7) . ?
 C4 H4 0.9500 . ?
 C4 C5 1.390(7) . ?
 C5 H5 0.9500 . ?
 C6 H6C 0.9800 . ?
 C6 H6D 0.9800 . ?
 C6 H6E 0.9800 . ?

loop_
  _geom_angle_atom_site_label_1
  _geom_angle_atom_site_label_2
  _geom_angle_atom_site_label_3
  _geom_angle
  _geom_angle_site_symmetry_1
  _geom_angle_site_symmetry_3
  _geom_angle_publ_flag
 O2 Ag1 Ag2 79.34(12) . . ?
 O2 Ag1 Ag3 80.52(12) . . ?
 O2 Ag1 O5 156.72(15) . . ?
 O2 Ag1 O5 114.49(14) . 2_656 ?
 O2 Ag1 O6 111.82(14) . 2_666 ?
 O5 Ag1 Ag2 78.86(11) . . ?
 O5 Ag1 Ag2 156.20(9) 2_656 . ?
 O5 Ag1 Ag3 162.01(9) 2_656 . ?
 O5 Ag1 Ag3 79.41(11) . . ?
 O5 Ag1 O5 83.68(13) . 2_656 ?
 O5 Ag1 O6 80.97(12) . 2_666 ?
 O6 Ag1 Ag2 102.57(9) 2_666 . ?
 O6 Ag1 Ag3 92.97(10) 2_666 . ?
 O6 Ag1 O5 90.42(13) 2_666 2_656 ?
 O3 Ag2 Ag1 80.20(15) . . ?
 O3 Ag2 O6 101.34(18) . . ?
 O4 Ag2 Ag1 82.95(14) . . ?
 O4 Ag2 O3 163.0(2) . . ?
 O4 Ag2 O6 93.22(17) . . ?
 O6 Ag2 Ag1 155.55(12) . . ?
 Ag3 Ag3 Ag1 77.73(9) 2_666 . ?
 O3 Ag3 Ag1 83.77(16) . . ?
 O3 Ag3 Ag3 108.30(19) . 2_666 ?
 O3 Ag3 O4 155.4(2) . . ?
 O3 Ag3 O6 103.14(19) . . ?
 O4 Ag3 Ag1 83.62(13) . . ?
 O4 Ag3 Ag3 89.44(16) . 2_666 ?
 O4 Ag3 O6 90.37(16) . . ?
 O6 Ag3 Ag1 172.97(12) . . ?
 O6 Ag3 Ag3 98.62(13) . 2_666 ?
 C8 O2 Ag1 122.6(4) . . ?
 C8 O3 Ag2 118.9(4) . . ?
 C8 O3 Ag3 120.7(4) . . ?
 C9 O4 Ag2 124.4(4) . . ?
 C9 O4 Ag3 118.6(4) . . ?
 Ag1 O5 Ag1 96.32(13) . 2_656 ?
 C9 O5 Ag1 121.7(3) . . ?
 C9 O5 Ag1 132.8(4) . 2_656 ?
 Ag1 O6 H6A 125(6) 2_666 . ?
 Ag1 O6 H6B 112(6) 2_666 . ?
 Ag2 O6 H6A 112(6) . . ?
 Ag2 O6 H6B 106(6) . . ?
 Ag3 O6 Ag1 90.00(14) . 2_666 ?
 Ag3 O6 H6A 122(6) . . ?
 Ag3 O6 H6B 109(6) . . ?
 H6A O6 H6B 99(8) . . ?
 F1 C7 F2 107.6(5) . . ?
 F1 C7 F3 108.0(5) . . ?
 F1 C7 C8 112.8(5) . . ?
 F2 C7 F3 107.2(5) . . ?
 F2 C7 C8 110.2(4) . . ?
 F3 C7 C8 110.8(5) . . ?
 O2 C8 O3 131.0(5) . . ?
 O2 C8 C7 115.1(5) . . ?
 O3 C8 C7 113.8(5) . . ?
 O4 C9 C10 114.6(5) . . ?
 O5 C9 O4 130.3(5) . . ?
 O5 C9 C10 115.1(5) . . ?
 F4 C10 F6 110.0(7) . . ?
 F4 C10 F8 110.5(7) . . ?
 F4 C10 C9 109.9(5) . . ?
 F5 C10 F9 101.9(8) . . ?
 F5 C10 C9 113.5(5) . . ?
 F6 C10 C9 109.6(5) . . ?
 F7 C10 F5 115.7(9) . . ?
 F7 C10 F9 105.4(11) . . ?
 F7 C10 C9 110.8(6) . . ?
 F8 C10 F6 100.8(7) . . ?
 F8 C10 C9 115.7(5) . . ?
 F9 C10 C9 108.6(6) . . ?
 C1 N1 O1 119.2(4) . . ?
 C1 N1 C5 121.4(4) . . ?
 C5 N1 O1 119.4(4) . . ?
 N1 C1 H1 119.8 . . ?
 N1 C1 C2 120.5(5) . . ?
 C2 C1 H1 119.8 . . ?
 C1 C2 H2 119.8 . . ?
 C1 C2 C3 120.4(6) . . ?
 C3 C2 H2 119.8 . . ?
 C2 C3 C6 120.3(6) . . ?
 C4 C3 C2 117.0(5) . . ?
 C4 C3 C6 122.6(5) . . ?
 C3 C4 H4 119.7 . . ?
 C3 C4 C5 120.6(5) . . ?
 C5 C4 H4 119.7 . . ?
 N1 C5 C4 120.2(5) . . ?
 N1 C5 H5 119.9 . . ?
 C4 C5 H5 119.9 . . ?
 C3 C6 H6C 109.5 . . ?
 C3 C6 H6D 109.5 . . ?
 C3 C6 H6E 109.5 . . ?
 H6C C6 H6D 109.5 . . ?
 H6C C6 H6E 109.5 . . ?
 H6D C6 H6E 109.5 . . ?

loop_
  _geom_torsion_atom_site_label_1
  _geom_torsion_atom_site_label_2
  _geom_torsion_atom_site_label_3
  _geom_torsion_atom_site_label_4
  _geom_torsion
  _geom_torsion_site_symmetry_1
  _geom_torsion_site_symmetry_2
  _geom_torsion_site_symmetry_3
  _geom_torsion_site_symmetry_4
  _geom_torsion_publ_flag
 Ag1 O2 C8 O3 -1.2(9) . . . . ?
 Ag1 O2 C8 C7 179.9(4) . . . . ?
 Ag1 O5 C9 O4 15.2(8) . . . . ?
 Ag1 O5 C9 O4 153.7(5) 2_656 . . . ?
 Ag1 O5 C9 C10 -163.3(3) . . . . ?
 Ag1 O5 C9 C10 -24.8(7) 2_656 . . . ?
 Ag2 O3 C8 O2 26.5(9) . . . . ?
 Ag2 O3 C8 C7 -154.5(4) . . . . ?
 Ag2 O4 C9 O5 -4.9(9) . . . . ?
 Ag2 O4 C9 C10 173.6(4) . . . . ?
 Ag3 O3 C8 O2 11.6(10) . . . . ?
 Ag3 O3 C8 C7 -169.5(4) . . . . ?
 Ag3 O4 C9 O5 8.5(8) . . . . ?
 Ag3 O4 C9 C10 -173.0(3) . . . . ?
 F1 C7 C8 O2 2.0(7) . . . . ?
 F1 C7 C8 O3 -177.2(5) . . . . ?
 F2 C7 C8 O2 -118.3(6) . . . . ?
 F2 C7 C8 O3 62.6(7) . . . . ?
 F3 C7 C8 O2 123.2(6) . . . . ?
 F3 C7 C8 O3 -55.9(7) . . . . ?
 O4 C9 C10 F4 -99.8(7) . . . . ?
 O4 C9 C10 F5 -145.9(8) . . . . ?
 O4 C9 C10 F6 139.2(7) . . . . ?
 O4 C9 C10 F7 82.0(10) . . . . ?
 O4 C9 C10 F8 26.2(9) . . . . ?
 O4 C9 C10 F9 -33.4(10) . . . . ?
 O5 C9 C10 F4 79.0(8) . . . . ?
 O5 C9 C10 F5 32.8(9) . . . . ?
 O5 C9 C10 F6 -42.0(8) . . . . ?
 O5 C9 C10 F7 -99.3(10) . . . . ?
 O5 C9 C10 F8 -155.1(7) . . . . ?
 O5 C9 C10 F9 145.4(9) . . . . ?
 O1 N1 C1 C2 -177.0(5) . . . . ?
 O1 N1 C5 C4 176.9(4) . . . . ?
 N1 C1 C2 C3 -0.1(8) . . . . ?
 C1 N1 C5 C4 -1.9(8) . . . . ?
 C1 C2 C3 C4 -1.7(8) . . . . ?
 C1 C2 C3 C6 177.5(5) . . . . ?
 C2 C3 C4 C5 1.7(8) . . . . ?
 C3 C4 C5 N1 0.1(8) . . . . ?
 C5 N1 C1 C2 1.9(8) . . . . ?
 C6 C3 C4 C5 -177.5(5) . . . . ?

_shelx_res_file
;
TITL ogh-4mepyno-agtfa-1-4_h2o_gau_a.res in P-1
    ogh-4mepyno-agtfa-1-4_h2o_gau.res
    created by SHELXL-2018/1 at 13:13:12 on 27-Jan-2025
REM Old TITL OGH-4MePyNO-AgTFA-1-4_H2O_gau in P-1
REM SHELXT solution in P-1: R1 0.275, Rweak 0.018, Alpha 0.055
REM <I/s> 0.000 for 0 systematic absences, Orientation as input
REM Formula found by SHELXT: C16 N2 O5 F3 Ag2
CELL 1.54184 7.1148 7.959 13.8565 91.856 93.974 104.307
ZERR 2 0.0003 0.0003 0.0004 0.002 0.003 0.004
LATT 1
SFAC C H Ag F N O
UNIT 20 18 4 12 2 12
DFIX 0.85 O6 H6a
DFIX 0.85 O6 H6b
ISOR 0.01 0.01 F8 F7
EADP F8 F6 F4
ISOR 0.002 0.01 O3 O4 O5 C8
ISOR 0.001 0.01 F1 F5

L.S. 4 0 0
PLAN  50
SIZE 0.02 0.08 0.18
TEMP -153.15
CONF
BOND $H
list 4
MORE -1
fmap 2 53
acta
REM <olex2.extras>
REM <HklSrc "%.\\OGH-4MePyNO-AgTFA-1-4_H2O_gau.hkl">
REM </olex2.extras>

WGHT    0.123700    0.169700
FVAR       0.52846
AG1   3    0.485100    0.164236    0.414127    11.00000    0.02927    0.02098 =
         0.00384    0.00141   -0.00114    0.00300
PART 2
AG2   3    0.731700    0.519973    0.444399    10.50000    0.03927    0.01981 =
         0.00662    0.00112   -0.00633   -0.00162
PART 1
AG3   3    0.663094    0.521561    0.452015    10.50000    0.04387    0.01773 =
         0.00799    0.00020   -0.00940    0.00142
PART 0
F1    4    0.443987    0.303002    0.078503    11.00000    0.07181    0.03388 =
         0.00729   -0.00157   -0.00753    0.00078
F2    4    0.686842    0.520267    0.106719    11.00000    0.04140    0.05564 =
         0.01605    0.01258    0.00144    0.00843
F3    4    0.398720    0.550753    0.116520    11.00000    0.05880    0.05562 =
         0.01616    0.01432   -0.00433    0.03015
PART 1
F4    4    0.954415    0.141289    0.688239    10.50000    0.05000    0.04847 =
         0.01642    0.00721   -0.01141    0.00795
PART 2
F5    4    0.839214    0.071563    0.710487    10.50000    0.06352    0.01436 =
         0.05355    0.00823   -0.04798   -0.00059
PART 1
F6    4    0.700628    0.152026    0.763756    10.50000    0.05000    0.04847 =
         0.01642    0.00721   -0.01141    0.00795
PART 2
F7    4    0.778144    0.302177    0.779281    10.50000    0.10082    0.11327 =
         0.01869   -0.00202    0.00429    0.07485
PART 1
F8    4    0.928363    0.368520    0.763694    10.50000    0.05000    0.04847 =
         0.01642    0.00721   -0.01141    0.00795
PART 2
F9    4    1.032867    0.314073    0.709707    10.50000    0.03716    0.08503 =
         0.09348    0.05713   -0.03597   -0.00983
PART 0
O2    6    0.478202    0.254077    0.262314    11.00000    0.04134    0.02260 =
         0.00722    0.00342    0.00049    0.00582
O3    6    0.583794    0.539679    0.298398    11.00000    0.05849    0.03385 =
         0.03053    0.00438   -0.00710    0.00898
O4    6    0.814357    0.426263    0.582141    11.00000    0.04238    0.02641 =
         0.02122    0.00539   -0.00458   -0.00151
O5    6    0.603497    0.163977    0.574299    11.00000    0.02301    0.02187 =
         0.00948   -0.00045   -0.00518    0.00012
O6    6    0.814913    0.817285    0.504824    11.00000    0.02971    0.01890 =
         0.00615    0.00161   -0.00096    0.00352
H6A   2    0.930317    0.847468    0.531544    11.00000    0.02866
H6B   2    0.831142    0.878992    0.455436    11.00000    0.03590
C7    1    0.512415    0.443934    0.133898    11.00000    0.03577    0.02597 =
         0.00870    0.00429   -0.00337    0.00738
C8    1    0.526725    0.406749    0.244187    11.00000    0.02617    0.02221 =
         0.01476    0.00204   -0.00237    0.00734
C9    1    0.740404    0.280283    0.610767    11.00000    0.02530    0.02090 =
         0.00636   -0.00265   -0.00212    0.00335
C10   1    0.839489    0.236530    0.706501    11.00000    0.02802    0.01769 =
         0.01197   -0.00125   -0.00460    0.00793

O1    6    0.829368    0.095071    0.393253    11.00000    0.03504    0.02460 =
         0.00415    0.00129    0.00043    0.00758
N1    5    0.837070    0.101940    0.296514    11.00000    0.02707    0.02143 =
         0.00573    0.00344   -0.00044    0.01154
C1    1    0.948263    0.241641    0.260262    11.00000    0.02707    0.02392 =
         0.00742    0.00364   -0.00308    0.00524
AFIX  43
H1    2    1.025726    0.332347    0.302758    11.00000   -1.20000
AFIX   0
C2    1    0.951824    0.255688    0.161075    11.00000    0.03203    0.03308 =
         0.00895    0.00421   -0.00097    0.00709
AFIX  43
H2    2    1.031598    0.355981    0.135907    11.00000   -1.20000
AFIX   0
C3    1    0.838269    0.122624    0.097484    11.00000    0.02999    0.03627 =
         0.00864    0.00004    0.00063    0.01844
C4    1    0.729154   -0.022287    0.138699    11.00000    0.03295    0.02744 =
         0.01194   -0.00447   -0.00211    0.01160
AFIX  43
H4    2    0.652981   -0.116716    0.098214    11.00000   -1.20000
AFIX   0
C5    1    0.730229   -0.030628    0.238749    11.00000    0.03187    0.02012 =
         0.00952    0.00176   -0.00308    0.00860
AFIX  43
H5    2    0.655009   -0.130593    0.266283    11.00000   -1.20000
AFIX   0
C6    1    0.836006    0.141103   -0.010208    11.00000    0.05183    0.04232 =
         0.00956   -0.00006   -0.00200    0.02217
AFIX 137
H6C   2    0.758590    0.222660   -0.029015    11.00000   -1.50000
H6D   2    0.778488    0.027690   -0.043593    11.00000   -1.50000
H6E   2    0.969464    0.185003   -0.028208    11.00000   -1.50000
AFIX   0
HKLF 4


REM  ogh-4mepyno-agtfa-1-4_h2o_gau_a.res in P-1
REM R1 =  0.0584 for    2847 Fo > 4sig(Fo)  and  0.0614 for all    3133 data
REM    259 parameters refined using     50 restraints

END

WGHT      0.1237      0.1697

REM Highest difference peak  1.471,  deepest hole -4.393,  1-sigma level  0.308
Q1    1   0.4341  0.2449  0.5050  11.00000  0.05    1.47
Q2    1   0.5018  0.5223  0.3018  11.00000  0.05    1.40
Q3    1   0.7393  0.0982  0.7443  11.00000  0.05    1.25
Q4    1   1.0253  0.2094  0.6767  11.00000  0.05    1.24
Q5    1   0.7366  0.4401  0.5903  11.00000  0.05    1.18
Q6    1   0.6663  0.5598  0.2912  11.00000  0.05    1.12
Q7    1   1.1076  0.4711  0.6769  11.00000  0.05    1.11
Q8    1   0.8880  0.0983  0.6604  11.00000  0.05    0.99
Q9    1   0.7293  0.4243  0.3619  11.00000  0.05    0.98
Q10   1   0.6196  0.8940  0.4457  11.00000  0.05    0.96
Q11   1   0.8611  0.3692  0.7747  11.00000  0.05    0.95
Q12   1   0.8858  0.4211  0.5800  11.00000  0.05    0.93
Q13   1   0.5370  0.0937  0.3197  11.00000  0.05    0.92
Q14   1   0.6731  0.6077  0.3777  11.00000  0.05    0.82
Q15   1   0.6918  0.1999  0.7756  11.00000  0.05    0.82
Q16   1   0.6745  0.1534  0.3000  11.00000  0.05    0.81
Q17   1   0.4181  0.0768  0.3205  11.00000  0.05    0.80
Q18   1   0.6185  0.3399  0.3196  11.00000  0.05    0.78
Q19   1   0.6676  0.7193  0.5592  11.00000  0.05    0.75
Q20   1   0.6121  0.6063  0.5392  11.00000  0.05    0.74
Q21   1   0.7576  0.7015  0.5816  11.00000  0.05    0.74
Q22   1   1.0690  0.3322  0.6931  11.00000  0.05    0.73
Q23   1   0.6135  0.4380  0.5728  11.00000  0.05    0.73
Q24   1   0.2724  0.2599  0.1623  11.00000  0.05    0.73
Q25   1   0.8053 -0.0134  0.6431  11.00000  0.05    0.73
Q26   1   0.5563  0.3411  0.5591  11.00000  0.05    0.69
Q27   1   0.9774  0.3366  0.7514  11.00000  0.05    0.66
Q28   1   0.7211  0.1160  0.4796  11.00000  0.05    0.66
Q29   1   1.0124  0.3838  0.2455  11.00000  0.05    0.66
Q30   1   0.4359  0.2407  0.5705  11.00000  0.05    0.65
Q31   1   0.5014 -0.0215  0.3157  11.00000  0.05    0.65
Q32   1   0.6211  0.0581  0.4186  11.00000  0.05    0.65
Q33   1   0.8608 -0.1539  0.1765  11.00000  0.05    0.64
Q34   1   0.5361  0.0273  0.7022  11.00000  0.05    0.64
Q35   1   0.5909  0.2413  0.2796  11.00000  0.05    0.63
Q36   1   0.5992  0.3484  0.2429  11.00000  0.05    0.62
Q37   1   0.5090 -0.0050  0.7175  11.00000  0.05    0.61
Q38   1   1.2217  0.3071  0.6631  11.00000  0.05    0.60
Q39   1   0.5133  0.6374  0.4850  11.00000  0.05    0.60
Q40   1   0.8599  0.2857  0.4846  11.00000  0.05    0.59
Q41   1   0.8321  0.5647  0.1782  11.00000  0.05    0.59
Q42   1   0.6899  0.3564  0.7298  11.00000  0.05    0.59
Q43   1   0.7169  0.6077  0.5437  11.00000  0.05    0.58
Q44   1   0.2572  0.3106  0.0163  11.00000  0.05    0.58
Q45   1   0.3144  0.3359  0.3361  11.00000  0.05    0.56
Q46   1   0.8390  0.7143  0.4001  11.00000  0.05    0.56
Q47   1   1.0516  0.0827  0.6417  11.00000  0.05    0.55
Q48   1   0.5426  0.2295  0.3158  11.00000  0.05    0.55
Q49   1   0.6523  0.9736  0.4961  11.00000  0.05    0.55
Q50   1   0.7266  0.1554  0.2581  11.00000  0.05    0.54
;
_shelx_res_checksum                73181
_shelx_hkl_file
;
   0   0  -1 4906.31  191.23
   0   0  -2  535.80   23.09
   0   0  -3  368.08   16.97
   0   0  -4   50.81    5.46
   0   0  -5  135.46    8.12
   0   0  -6 7223.71  279.86
   0   0  -7 6710.98  262.18
   0   0  -8  658.44   31.99
   0   0  -8  623.18   34.54
   0   0  -8  667.35   31.36
   0   0  -9  678.57   32.27
   0   0  -9  724.40   31.55
   0   0  -9  658.90   36.17
   0   0  -9  663.11   30.62
   0   0  -9  696.79   32.60
   0   0 -10   52.05    7.13
   0   0 -10   44.94    8.22
   0   0 -10   46.15    5.63
   0   0 -10   54.19    6.07
   0   0 -10   40.47   10.23
   0   0 -10   45.95    5.29
   0   0 -10   41.57    5.52
   0   0 -11  150.88   11.06
   0   0 -11  161.19   13.58
   0   0 -11  163.72   11.66
   0   0 -11  166.59   17.07
   0   0 -11  172.56   11.01
   0   0 -11  152.03   11.07
   0   0 -12  223.31   14.27
   0   0 -12  233.80   14.77
   0   0 -12  215.64   13.50
   0   0 -12  221.27   16.63
   0   0 -12  233.06   20.07
   0   0 -13   21.53    5.23
   0   0 -13   22.11    4.53
   0   0 -13   18.73    9.44
   0   0 -13   17.62    8.36
   0   0 -13   24.65    5.25
   0   0 -14   28.02    9.46
   0   0 -14   30.40    5.63
   0   0 -14   24.41    5.17
   0   0 -15   27.03    4.74
   0   0 -15   26.92    5.10
   0   0 -15   24.80    8.66
   0   0 -16   12.08    6.26
   0   0 -16    9.05    3.50
   0   0 -16    7.64    3.99
   0   0 -17   81.41    5.59
   0   1 -17  537.74   23.03
   0   1 -16  570.71   26.97
   0   1 -16  613.06   26.73
   0   1 -15  785.22   37.98
   0   1 -15  707.63   33.72
   0   1 -14  264.10   16.79
   0   1 -14  329.50   22.17
   0   1 -14  281.05   18.48
   0   1 -14  302.80   16.70
   0   1 -13   72.93   12.25
   0   1 -13   67.57   10.15
   0   1 -13   68.63    7.39
   0   1 -13   62.14    7.34
   0   1 -12  878.29   40.39
   0   1 -12  856.48   41.62
   0   1 -12  852.87   40.30
   0   1 -12  970.29   46.96
   0   1 -12  867.37   39.59
   0   1 -11 3056.42  126.72
   0   1 -11 2998.47  120.52
   0   1 -11 2896.65  120.65
   0   1 -11 2933.79  121.65
   0   1 -11 2995.07  119.71
   0   1 -10 1595.98   70.02
   0   1 -10 1646.04   68.88
   0   1 -10 1670.51   68.28
   0   1 -10 1614.25   69.10
   0   1 -10 1708.06   74.95
   0   1  -9 4636.15  185.10
   0   1  -9 4941.97  185.75
   0   1  -9 4543.10  184.35
   0   1  -9 4698.12  183.40
   0   1  -9 4583.50  185.11
   0   1  -9 4696.48  189.72
   0   1  -9 4610.29  183.98
   0   1  -8 2493.91   97.69
   0   1  -8 2318.57   98.13
   0   1  -8 2352.85  101.27
   0   1  -7 1385.08   58.28
   0   1  -6   75.16    7.27
   0   1  -5 1146.11   47.32
   0  -1   5 1163.77   46.33
   0   1  -4  582.10   26.17
   0  -1   3 4419.23  172.40
   0  -1   2  835.21   35.08
   0  -1   1  450.38   20.34
   0  -1   0  346.74   16.36
   0  -1  -1   25.96    3.78
   0  -1  -2  132.80    8.22
   0  -1  -3   11.01    2.88
   0   1   4  102.70    7.28
   0  -1  -5  644.66   39.15
   0  -1  -5  342.47   15.05
   0  -1  -6   12.92    7.10
   0  -1  -6   -0.40    6.87
   0  -1  -7  411.77   22.97
   0  -1  -7  426.81   23.31
   0  -1  -7  349.46   20.95
   0  -1  -7  331.53   17.12
   0  -1  -8   55.96    9.02
   0  -1  -8   62.81    9.63
   0  -1  -8   60.74    7.26
   0  -1  -9  367.09   20.58
   0  -1  -9  340.81   18.17
   0  -1  -9  363.97   19.57
   0  -1  -9  363.16   18.63
   0  -1  -9  402.49   23.64
   0  -1  -9  359.91   18.91
   0  -1 -10 1534.98   64.39
   0  -1 -10 1306.09   57.85
   0  -1 -10 1362.54   57.02
   0  -1 -10 1265.20   64.03
   0  -1 -10 1373.65   59.32
   0  -1 -10 1373.94   60.29
   0  -1 -10 1402.64   59.00
   0  -1 -10 1401.75   58.51
   0  -1 -11  536.93   26.10
   0  -1 -11  527.42   28.38
   0  -1 -11  553.19   26.18
   0  -1 -11  515.68   26.12
   0  -1 -11  536.72   26.89
   0  -1 -11  464.46   31.58
   0  -1 -12 1498.84   63.29
   0  -1 -12 1393.03   69.88
   0  -1 -12 1484.88   63.39
   0  -1 -12 1523.09   64.50
   0  -1 -13 1427.70   63.17
   0  -1 -13 1502.06   63.30
   0  -1 -13 1546.44   64.63
   0  -1 -14 1101.76   53.52
   0  -1 -15  190.26   11.77
   0  -1 -15  179.40   12.12
   0  -1 -15  204.29   15.82
   0  -1 -16   70.01    8.43
   0  -1 -16   64.23    5.49
   0  -1 -16   68.61    6.09
   0  -1 -17  131.61    7.16
   0   2 -17  316.51   14.51
   0   2 -16   12.86    3.41
   0   2 -16   11.38    3.20
   0   2 -15   27.62    7.02
   0   2 -15   21.53    4.38
   0   2 -14  762.90   39.71
   0   2 -13  666.59   34.76
   0   2 -13  761.18   33.29
   0   2 -13  710.86   33.61
   0   2 -13  670.81   33.71
   0   2 -12 1895.04   80.02
   0   2 -12 1769.39   72.09
   0   2 -12 1686.64   73.28
   0   2 -12 1635.97   73.82
   0   2 -12 1672.89   72.51
   0   2 -11  976.70   46.72
   0   2 -11 1055.08   45.60
   0   2 -11  932.65   44.75
   0   2 -11 1115.38   52.19
   0   2 -11 1070.34   44.88
   0   2 -11 1008.09   46.08
   0   2 -11 1014.83   46.63
   0   2 -10  159.20   12.87
   0   2 -10  164.35   10.81
   0   2 -10  169.21   12.61
   0   2 -10  142.64   10.66
   0   2 -10  176.30   16.53
   0   2 -10  168.69   11.41
   0   2 -10  168.39   11.90
   0   2 -10  160.19   11.07
   0   2 -10  158.39   13.24
   0   2  -9  162.37   10.96
   0   2  -9  172.75   10.55
   0   2  -9  172.35   12.73
   0   2  -9  168.94   13.28
   0   2  -9  156.67   15.82
   0   2  -9  171.42   11.94
   0   2  -9  169.38   11.18
   0   2  -9  163.19   11.07
   0   2  -9  175.73   11.68
   0   2  -8   51.78    6.79
   0   2  -8   73.03    8.61
   0   2  -8   57.11   10.70
   0   2  -7    8.85    4.78
   0   2  -7    8.93    4.91
   0   2  -7    6.87    8.45
   0   2  -7    4.24    5.12
   0   2  -6   18.14    6.34
   0   2  -6   11.05    5.02
   0   2  -6   17.32    4.83
   0   2  -6   16.93    5.64
   0   2  -5   20.71    5.66
   0  -2   4 1960.85   81.27
   0  -2   3  560.70   27.34
   0  -2   2  510.14   25.44
   0  -2   1  225.19   14.37
   0  -2   0  206.08   13.83
   0  -2  -1 1051.68   46.90
   0  -2  -2 4345.68  173.22
   0  -2  -3 5908.40  232.92
   0   2   4 1251.85   56.52
   0   2   5 1209.62   56.03
   0  -2  -5 1341.98   58.81
   0  -2  -6  122.39   14.59
   0  -2  -6  239.98   29.00
   0  -2  -7 1501.07   64.41
   0  -2  -7 1567.41   73.07
   0  -2  -7 1628.07   74.25
   0  -2  -8 1960.35   83.18
   0  -2  -8 1893.05   82.24
   0  -2  -8 1677.28   72.58
   0  -2  -9 5916.05  234.89
   0  -2  -9 5719.56  233.45
   0  -2  -9 6047.98  234.75
   0  -2  -9 5808.15  241.52
   0  -2  -9 5948.64  233.40
   0  -2 -10 2679.22  108.99
   0  -2 -10 2617.36  109.48
   0  -2 -10 2741.70  109.97
   0  -2 -10 2756.21  116.39
   0  -2 -10 2695.04  108.06
   0  -2 -10 2482.99  108.18
   0  -2 -11  736.90   39.89
   0  -2 -11  704.26   34.71
   0  -2 -11  704.73   33.93
   0  -2 -11  776.34   35.57
   0  -2 -11  755.52   34.66
   0  -2 -12 1365.88   58.21
   0  -2 -12 1406.37   59.10
   0  -2 -13   43.97    6.06
   0  -2 -13   39.37   10.71
   0  -2 -13   52.18    7.08
   0  -2 -14   48.55   10.03
   0  -2 -14   32.71    5.77
   0  -2 -14   33.21    5.20
   0  -2 -15  332.72   20.70
   0  -2 -15  342.30   17.19
   0  -2 -16  681.37   28.39
   0  -2 -16  696.59   31.34
   0  -2 -16  635.18   28.41
   0   3 -16    2.07    2.17
   0   3 -16   -1.21    4.68
   0   3 -15   91.29    7.35
   0   3 -15   89.96    8.94
   0   3 -14   69.46    8.80
   0   3 -14   67.80    6.76
   0   3 -13  421.97   23.54
   0   3 -13  446.74   24.55
   0   3 -13  482.28   22.54
   0   3 -13  426.86   22.84
   0   3 -12  498.77   26.66
   0   3 -12  462.64   25.17
   0   3 -12  545.43   24.95
   0   3 -12  482.32   26.98
   0   3 -12  507.31   25.51
   0   3 -12  490.80   26.24
   0   3 -11  336.03   21.60
   0   3 -11  345.80   19.92
   0   3 -11  391.06   26.14
   0   3 -11  344.67   20.42
   0   3 -11  378.02   19.13
   0   3 -11  363.22   19.78
   0   3 -11  361.93   21.38
   0   3 -10   78.65    7.02
   0   3 -10   74.66    9.13
   0   3 -10   72.55    7.89
   0   3 -10   70.71    7.62
   0   3 -10   65.44   12.32
   0   3 -10   73.02    7.71
   0   3 -10   71.35    7.26
   0   3 -10   63.20    7.79
   0   3  -9 1234.83   47.99
   0   3  -9 1218.55   50.27
   0   3  -9 1231.22   53.91
   0   3  -9 1135.05   50.61
   0   3  -9 1186.91   49.86
   0   3  -9 1147.44   49.66
   0   3  -9  884.20   53.14
   0   3  -9  923.13   49.95
   0   3  -9 1028.60   51.46
   0   3  -9 1111.58   48.97
   0   3  -8 1701.04   64.59
   0   3  -8 1367.98   65.32
   0   3  -8 1399.74   65.33
   0   3  -8 1534.51   63.99
   0   3  -8 1139.89   66.06
   0   3  -8 1625.03   64.15
   0   3  -8 1538.72   64.73
   0   3  -8 1633.50   67.98
   0   3  -7 3733.17  151.93
   0   3  -7 3357.03  150.14
   0   3  -7 3766.05  151.46
   0   3  -7 3985.45  150.13
   0   3  -6 4035.29  166.29
   0  -3   6 3977.11  169.40
   0   3  -6 3752.30  168.36
   0   3  -6 4146.38  174.30
   0   3  -5 1812.93   82.12
   0   3  -5 2217.86   90.27
   0  -3   4  559.56   29.01
   0   3  -4  483.32   26.21
   0  -3   3  145.54   12.92
   0  -3   2 3333.18  137.96
   0  -3   1 2367.78  101.08
   0  -3   0 5886.50  236.53
   0  -3  -1 6655.99  265.84
   0  -3  -2 2649.57  111.92
   0  -3  -3  574.54   31.23
   0   3   4    8.28    6.75
   0   3   5    4.65    5.69
   0  -3  -6  311.08   23.84
   0  -3  -7 2427.86   98.89
   0  -3  -7 2054.99  108.05
   0  -3  -7 2540.95   97.61
   0  -3  -7 2154.82  107.51
   0  -3  -8  732.89   36.11
   0  -3  -8  779.39   45.91
   0  -3  -8  761.68   44.50
   0  -3  -8  767.87   34.43
   0  -3  -8  918.67   68.31
   0  -3  -8  788.92   34.99
   0  -3  -8  778.66   35.96
   0  -3  -8  735.04   34.23
   0  -3  -9  393.42   20.44
   0  -3  -9  388.68   21.68
   0  -3  -9  441.72   30.80
   0  -3  -9  380.45   19.93
   0  -3  -9  442.76   30.31
   0  -3  -9  392.57   21.93
   0  -3  -9  398.70   20.99
   0  -3 -10   23.69    4.66
   0  -3 -10   26.75   10.60
   0  -3 -10   19.18    8.88
   0  -3 -10   22.58    5.08
   0  -3 -11   62.66    7.50
   0  -3 -12   10.15    4.75
   0  -3 -12   17.35    5.19
   0  -3 -12   15.77    4.16
   0  -3 -13  115.49   14.19
   0  -3 -14    7.22    7.75
   0  -3 -14    0.69    3.51
   0  -3 -14    0.16    3.51
   0  -3 -15    8.60    3.16
   0  -3 -15    4.70    5.74
   0  -3 -16   72.48    4.95
   0   4 -16  700.07   29.59
   0   4 -15  573.07   25.47
   0   4 -15  587.91   26.69
   0   4 -14  416.94   22.01
   0   4 -14  430.24   20.76
   0   4 -13   41.76    5.42
   0   4 -12  192.95   13.59
   0   4 -12  200.49   14.23
   0   4 -12  198.23   12.71
   0   4 -12  172.68   14.40
   0   4 -11 1518.15   67.91
   0   4 -11 1511.64   66.79
   0   4 -11 1570.01   67.27
   0   4 -11 1578.43   65.85
   0   4 -10 2149.73   88.59
   0   4 -10 1932.27   90.29
   0   4 -10 1972.40   89.89
   0   4 -10 2223.65   88.77
   0   4 -10 2086.77   89.48
   0   4 -10 2178.04   87.34
   0   4  -9  808.27   39.02
   0   4  -9  760.86   40.10
   0   4  -9  875.04   38.57
   0   4  -9  883.90   38.50
   0   4  -8 1396.89   61.94
   0   4  -8 1453.16   65.59
   0   4  -8 1488.87   61.28
   0   4  -8 1441.91   62.70
   0   4  -8 1227.73   62.72
   0   4  -8 1551.80   61.31
   0   4  -8 1243.50   61.22
   0   4  -7  742.35   37.31
   0   4  -7  746.83   40.04
   0   4  -7  756.45   40.61
   0   4  -7  783.69   37.45
   0   4  -7  865.99   37.52
   0   4  -7  884.48   37.36
   0   4  -7  750.46   37.29
   0   4  -6  174.42   11.47
   0   4  -6  147.35   11.89
   0   4  -6  183.68   12.04
   0   4  -6  153.06   14.03
   0   4  -6  136.74   13.84
   0  -4   6  155.43   15.37
   0   4  -6  173.62   11.67
   0   4  -6  174.63   11.81
   0   4  -6  165.62   18.84
   0   4  -5  252.88   18.88
   0   4  -5  345.64   21.11
   0   4  -4  541.30   29.61
   0   4  -4  496.48   27.54
   0   4  -3  268.67   18.71
   0   4  -3  250.16   16.52
   0   4  -2  284.59   20.62
   0   4  -2  357.05   19.07
   0   4  -1   20.92    7.90
   0   4   0  133.14   13.19
   0   4   1    3.34    6.02
   0   4   2   23.24    7.57
   0   4   3  630.38   33.43
   0   4   4    7.08    5.60
   0   4   5  773.25   44.24
   0  -4  -5 1051.02   41.36
   0  -4  -6  788.07   37.32
   0  -4  -6  716.34   45.90
   0  -4  -6  827.49   37.54
   0  -4  -7  263.20   15.91
   0  -4  -7  294.44   16.54
   0  -4  -7  277.49   15.71
   0  -4  -7  233.46   24.02
   0  -4  -8  219.64   22.28
   0  -4  -8  225.42   13.92
   0  -4  -8  218.38   14.16
   0  -4  -8  233.47   24.61
   0  -4  -8  258.58   44.52
   0  -4  -8  207.98   13.47
   0  -4  -9   74.79    7.42
   0  -4  -9   66.86    7.69
   0  -4  -9   69.85   13.51
   0  -4  -9   85.23   15.50
   0  -4  -9   76.02    7.54
   0  -4 -10  417.58   22.14
   0  -4 -10  379.90   20.33
   0  -4 -10  407.62   21.23
   0  -4 -11  782.60   45.75
   0  -4 -11  862.12   39.78
   0  -4 -12 1414.81   66.09
   0  -4 -13 1002.24   42.27
   0  -4 -13  968.94   47.76
   0  -4 -14  854.26   38.16
   0  -4 -14  770.16   33.38
   0  -4 -15  282.63   13.54
   0   5 -15   13.67    3.73
   0   5 -14  177.46   11.18
   0   5 -13  347.02   17.67
   0   5 -13  387.46   19.86
   0   5 -12  487.17   23.55
   0   5 -11 1010.10   48.58
   0   5 -11 1006.86   44.16
   0   5 -11  988.76   46.75
   0   5 -11  993.43   45.82
   0   5 -11 1023.45   45.87
   0   5 -10   30.57    5.73
   0   5 -10   25.38    4.91
   0   5 -10   25.37    7.42
   0   5 -10   25.51    7.53
   0   5 -10   27.39    5.48
   0   5 -10   23.41    5.73
   0   5  -9  118.64   11.58
   0   5  -9  133.72   11.17
   0   5  -9  105.46   12.30
   0   5  -9  147.31   11.13
   0   5  -9  114.67   11.24
   0   5  -9  114.59    9.61
   0   5  -8   51.27    6.75
   0   5  -8   62.38    7.57
   0   5  -8   52.48    9.24
   0   5  -8   48.82    7.45
   0   5  -8   50.70    7.88
   0   5  -7    2.14    7.16
   0   5  -7   -0.52    5.89
   0   5  -7    3.74    3.51
   0   5  -7   11.54    4.51
   0   5  -7    0.30    3.36
   0   5  -7    1.12    3.79
   0   5  -6  402.84   21.23
   0   5  -6  450.69   36.02
   0   5  -6  410.95   22.19
   0   5  -6  425.51   22.57
   0  -5   6  379.04   28.71
   0   5  -6  376.67   26.35
   0   5  -6  351.68   24.71
   0   5  -6  356.86   21.67
   0   5  -5   18.92    4.25
   0   5  -5   20.66    4.63
   0   5  -5   16.96    7.08
   0   5  -5   22.47   11.51
   0   5  -5   11.87    4.23
   0   5  -5   20.78    8.16
   0   5  -5   19.86    4.50
   0   5  -4  608.25   30.58
   0   5  -4  704.62   48.20
   0   5  -4  661.69   37.36
   0   5  -4  687.51   30.69
   0   5  -3 2087.45   92.65
   0   5  -3 2205.59  106.85
   0   5  -3 2308.45   84.66
   0   5  -3 2121.07   84.83
   0   5  -2  393.40   35.39
   0   5  -2  338.93   22.65
   0   5  -2  381.76   26.12
   0   5  -1  151.74   13.41
   0   5  -1  145.33   21.77
   0   5  -1  150.22   16.39
   0   5   0  228.29   27.07
   0   5   0  212.55   19.90
   0   5   1  445.75   29.53
   0   5   1  419.97   37.42
   0   5   1  478.81   24.56
   0   5   2 1498.37   81.98
   0   5   2 1474.64   69.96
   0   5   3 2158.63  104.22
   0   5   3 2232.70  116.59
   0  -5  -3 2520.39   97.16
   0  -5  -4 1108.36   48.67
   0  -5  -4 1189.01   47.76
   0   5   4  944.43   63.41
   0   5   4  950.72   53.55
   0   5   5 1164.74   73.28
   0  -5  -5 1425.10   57.87
   0  -5  -5 1373.71   58.79
   0  -5  -5 1248.23   68.29
   0  -5  -5 1183.07   67.18
   0  -5  -5 1508.17   58.08
   0   5   5 1157.88   63.28
   0  -5  -6  324.25   18.75
   0  -5  -6  309.79   18.39
   0  -5  -6  351.14   18.18
   0  -5  -7   24.25   13.28
   0  -5  -7   25.64    5.11
   0  -5  -7   30.10    5.86
   0  -5  -7   22.74   11.78
   0  -5  -7   29.09   24.20
   0  -5  -7   29.38    5.87
   0  -5  -8  694.58   35.05
   0  -5  -8  742.10   34.96
   0  -5  -8  782.06   81.26
   0  -5  -8  769.83   34.80
   0  -5  -9 1599.89   70.14
   0  -5  -9 1728.78   70.54
   0  -5  -9 1698.03   83.02
   0  -5  -9 1763.34   85.74
   0  -5  -9 1640.57   71.11
   0  -5 -10  797.00   47.98
   0  -5 -10  912.95   40.93
   0  -5 -10  864.89   39.39
   0  -5 -11  924.03   48.18
   0  -5 -12  508.92   30.12
   0  -5 -12  589.74   26.23
   0  -5 -13  322.22   15.45
   0  -5 -13  306.55   18.81
   0   6 -14  338.91   15.59
   0   6 -13  338.85   17.11
   0   6 -12  568.58   26.93
   0   6 -12  566.72   27.12
   0   6 -11   69.06    8.87
   0   6 -11   72.66    7.01
   0   6 -11   75.39    8.11
   0   6 -10   16.55    6.78
   0   6  -9  567.69   30.14
   0   6  -9  610.55   28.74
   0   6  -9  565.48   32.60
   0   6  -9  620.36   29.79
   0   6  -8 1006.12   51.67
   0   6  -8 1072.92   47.97
   0   6  -8 1032.23   49.09
   0   6  -8 1068.89   46.55
   0   6  -8 1043.49   48.81
   0   6  -8  901.38   48.14
   0   6  -7 1175.89   52.79
   0   6  -7 1080.88   53.17
   0   6  -7 1126.02   53.50
   0   6  -7 1195.96   51.33
   0   6  -6 1783.63   75.29
   0  -6   6 1646.03   85.13
   0   6  -6 1710.69   95.93
   0   6  -6 1707.25   74.86
   0   6  -6 1575.69   81.10
   0   6  -6 1836.36   74.64
   0   6  -6 1558.28   77.67
   0   6  -5 1207.66   61.95
   0  -6   5 1147.61   64.50
   0   6  -5 1219.10   75.58
   0   6  -5 1161.26   53.35
   0   6  -5 1170.64   53.21
   0   6  -5 1332.67   54.52
   0  -6   4  485.93   36.54
   0   6  -4  507.29   26.16
   0   6  -4  518.90   45.11
   0   6  -4  507.23   33.98
   0   6  -4  528.58   26.27
   0   6  -3    1.69   10.63
   0   6  -3   -0.95    3.74
   0   6  -3    3.56    3.48
   0   6  -3    5.74    9.48
   0   6  -3    4.81    6.54
   0   6  -2  373.84   30.28
   0   6  -2  342.86   24.22
   0   6  -2  355.05   38.52
   0   6  -1  544.97   42.30
   0   6  -1  560.49   53.11
   0   6   0  725.12   52.69
   0   6   0 1097.57   46.75
   0   6   0 1082.11   49.73
   0   6   0  829.60   65.87
   0  -6   0 1152.32   47.28
   0   6   1 1051.23   61.12
   0   6   1  978.18   72.24
   0   6   2 1976.39  117.68
   0   6   2 1969.86  102.92
   0  -6  -3  731.01   33.99
   0   6   3  648.83   52.40
   0  -6  -3  676.28   45.81
   0   6   3  603.56   40.24
   0  -6  -4   45.78   11.81
   0   6   4   43.70   10.86
   0   6   4   63.26   16.34
   0  -6  -4   69.24    6.99
   0  -6  -4   58.13    7.73
   0  -6  -5   34.26    9.82
   0  -6  -5   38.04    6.61
   0  -6  -5   25.71   12.13
   0   6   5   27.60    9.82
   0  -6  -5   34.13    5.53
   0  -6  -6   72.10    7.98
   0  -6  -6   61.19    6.97
   0  -6  -7   39.17   12.21
   0  -6  -7   49.61    6.68
   0  -6  -7   53.73   29.31
   0  -6  -7   45.84    6.07
   0  -6  -7   41.77   14.19
   0  -6  -8  203.63   13.37
   0  -6  -8  204.85   21.27
   0  -6  -8  178.48   12.47
   0  -6  -9  199.25   20.87
   0  -6 -10   10.12    7.49
   0  -6 -10   14.01    8.48
   0  -6 -10    9.03    3.95
   0  -6 -11   50.93    5.61
   0  -6 -12    1.47    2.44
   0  -6 -13    0.58    1.60
   0   7 -12   57.14    5.42
   0   7 -11  399.60   20.18
   0   7 -11  423.87   20.14
   0   7 -10  634.29   32.17
   0   7 -10  620.61   29.93
   0   7  -9  858.93   38.13
   0   7  -9  837.02   40.94
   0   7  -8  614.71   34.55
   0   7  -7   98.31   10.72
   0   7  -7  117.17   10.93
   0   7  -7  109.26   13.23
   0   7  -7  106.67   15.56
   0   7  -6   96.23    9.88
   0   7  -6  104.48   10.77
   0   7  -6   97.79   10.48
   0   7  -6  120.17   14.07
   0   7  -6  141.12   18.13
   0   7  -5    2.50    4.51
   0   7  -5    4.32    7.73
   0   7  -5    4.54    4.15
   0   7  -5    4.87    8.68
   0   7  -5    4.50    4.19
   0   7  -5   11.87   11.39
   0  -7   5    7.28    6.09
   0   7  -4  167.51   13.30
   0   7  -4  140.07   12.26
   0   7  -4  102.04   14.25
   0   7  -4  138.35   18.46
   0  -7   4  129.00   18.86
   0   7  -4  147.07   26.34
   0   7  -3  115.70   11.14
   0   7  -3  150.89   12.57
   0  -7   3  124.19   19.20
   0   7  -3  101.97   23.76
   0   7  -2   24.00   14.72
   0  -7   2    6.54    9.31
   0   7  -2   19.64    5.16
   0   7  -1   26.05    5.66
   0  -7   1   23.76   10.49
   0   7  -1   12.20   12.25
   0   7   0   15.83   13.64
   0  -7   0   35.15   13.17
   0  -7   0   44.90    6.44
   0  -7  -1  144.78   11.76
   0  -7  -1  176.27   23.15
   0  -7  -2   10.31    4.95
   0  -7  -2   13.49    9.33
   0   7   2   18.22   13.18
   0  -7  -3    5.03    4.25
   0  -7  -3    1.14    7.65
   0   7   3    0.85    9.64
   0   7   3    6.91   11.60
   0  -7  -4  237.08   24.81
   0  -7  -4  286.84   17.45
   0  -7  -5  611.53   40.40
   0  -7  -5  627.87   30.30
   0  -7  -6  915.06   51.11
   0  -7  -6  906.07   55.26
   0  -7  -7  350.10   28.35
   0  -7  -7  290.05   17.27
   0  -7  -7  316.72   17.66
   0  -7  -7  320.89   17.78
   0  -7  -7  351.19   25.55
   0  -7  -8   94.30    7.58
   0  -7  -8  109.35    8.56
   0  -7  -8  107.95   15.15
   0  -7  -8  103.81    8.24
   0  -7  -9   62.33    5.96
   0  -7  -9   67.05   11.26
   0  -7  -9   47.47    9.80
   0  -7 -10   70.29    5.80
   0  -7 -11  365.87   16.47
   0   8 -10   21.00    3.91
   0   8 -10   22.10    3.14
   0   8  -9   13.88    3.69
   0   8  -8    4.55    4.82
   0   8  -8    0.76    4.27
   0   8  -7   27.82    6.22
   0   8  -7   31.72    5.26
   0   8  -7   27.39    6.94
   0   8  -6  186.59   12.66
   0   8  -6  157.02   12.93
   0   8  -6  174.71   15.23
   0   8  -6  160.76   18.20
   0   8  -5  292.54   18.81
   0   8  -5  301.53   18.09
   0   8  -5  262.74   20.53
   0   8  -5  312.75   26.85
   0   8  -4  173.94   13.42
   0   8  -4  132.03   14.41
   0   8  -4  170.73   20.86
   0   8  -4  164.91   12.68
   0   8  -3  434.15   34.63
   0   8  -3  355.23   24.38
   0   8  -3  414.97   22.89
   0   8  -2  408.70   33.84
   0   8  -2  394.67   24.45
   0   8  -1  106.30   18.35
   0   8   0    4.13   10.00
   0  -8  -1  130.64    9.81
   0   8   1  119.54   11.03
   0   8   1  111.65   17.94
   0  -8  -2  273.36   16.33
   0   8   2  270.69   24.99
   0  -8  -3  697.80   45.00
   0   8   3  696.69   43.26
   0  -8  -3  741.01   33.94
   0  -8  -4  937.35   41.78
   0  -8  -4 1020.65   54.51
   0   8   4  899.09   49.93
   0  -8  -5  779.70   41.22
   0  -8  -5  696.90   29.91
   0  -8  -6  258.93   14.24
   0  -8  -6  283.72   14.77
   0  -8  -6  254.23   14.72
   0  -8  -7    5.05    2.56
   0  -8  -7    4.75    2.96
   0  -8  -7    1.78    5.69
   0  -8  -8   21.82    3.25
   0   9  -6  769.43   33.15
   0   9  -5  780.20   34.51
   0   9  -4  140.33   15.98
   0   9  -3   23.70    5.06
   0  -9   3   31.12    3.64
   0   9  -3   31.01    9.81
   0   9  -2   49.01    6.67
   0  -9   2   56.14    5.52
   0   9  -2   39.94   10.95
   0   9  -1  130.86   10.42
   0   9  -1  101.31   15.40
   0   9   0  227.07   21.41
   0   9   0  255.41   14.89
   0   9   1  487.49   31.58
   0  -9  -2  328.09   17.34
   0  -9  -3  174.25   10.66
   0  -9  -4   23.91    3.72
   0  -9  -5    9.31    2.28
   1  -9  -6  453.20   19.77
   1  -9  -5  245.18   12.90
   1  -9  -4   53.51    5.13
   1  -9  -3   34.12    4.43
  -1   9   2  154.26   17.34
  -1   9   2  156.45   10.93
   1  -9  -2  189.31   10.79
  -1   9   1  682.54   44.14
  -1   9   1  808.61   36.59
  -1   9   0  662.60   44.25
  -1   9   0  803.09   36.93
  -1   9  -1  383.89   32.79
  -1   9  -1  540.64   26.47
  -1   9  -2  202.23   21.88
  -1   9  -2  211.62   13.88
  -1   9  -2  252.52   15.43
  -1   9  -3   19.03    4.87
  -1   9  -3   16.77    6.71
  -1   9  -3   15.62    4.13
  -1   9  -3   10.23    9.23
  -1   9  -4    9.80    5.68
  -1   9  -4    9.10    3.41
  -1   9  -4   10.68    4.23
  -1   9  -4    2.84    8.15
  -1   9  -5  237.81   14.96
  -1   9  -5  264.69   14.61
  -1   9  -6  687.40   30.85
   1  -8  -9  628.98   26.76
   1  -8  -8  454.93   28.27
   1  -8  -8  503.74   22.64
   1  -8  -8  514.86   22.82
   1  -8  -7  142.57    9.42
   1  -8  -7  121.69    8.77
   1  -8  -7  139.31    9.08
   1  -8  -6    8.17    3.77
   1  -8  -6   10.90    7.40
   1  -8  -6   11.88    3.95
   1  -8  -5   45.53   10.73
   1  -8  -5   42.33    5.82
   1  -8  -5   47.87    6.14
   1  -8  -4  265.36   22.81
   1  -8  -4  265.78   15.35
  -1   8   3  207.20   22.08
  -1   8   2  576.21   40.44
  -1   8   1  335.20   30.69
  -1   8   0   -5.49   11.14
  -1   8  -1   32.79   13.89
  -1   8  -2   -5.61   11.49
  -1   8  -3    7.60    6.31
  -1   8  -3    8.60   10.32
  -1   8  -4   30.66    8.30
  -1   8  -4   48.27   13.37
  -1   8  -5    8.40    7.19
  -1   8  -5    9.45    4.37
  -1   8  -5    7.96    6.69
  -1   8  -5    1.82    3.86
  -1   8  -5    6.45    9.19
  -1   8  -6   49.30    6.84
  -1   8  -6   51.18    7.45
  -1   8  -6   46.93    7.09
  -1   8  -6   49.25    6.44
  -1   8  -6   41.22   11.55
  -1   8  -7   51.08    7.15
  -1   8  -7   54.38    6.99
  -1   8  -7   46.81    6.86
  -1   8  -8   12.62    4.03
  -1   8  -8   13.70    4.27
  -1   8  -9    8.71    3.42
  -1   8 -10  100.89    7.58
  -1   8 -11  413.63   18.16
   1  -7 -12  219.98   10.23
   1  -7 -11  136.81    8.10
   1  -7 -10   22.18    7.32
   1  -7 -10   14.42    3.76
   1  -7  -9   17.40    3.78
   1  -7  -9   15.10    8.02
   1  -7  -8   25.44    9.20
   1  -7  -8   31.66    5.31
   1  -7  -8   30.48    4.71
   1  -7  -7   19.35   10.11
   1  -7  -6   80.94    7.70
   1  -7  -6   92.39    8.99
   1  -7  -6   79.20   15.02
   1  -7  -5   13.64   10.95
   1  -7  -5    5.60    3.48
   1  -7  -5    6.60    4.70
   1  -7  -5   15.84   26.59
   1  -7  -4  101.98   17.03
   1  -7  -4   93.10   36.44
   1  -7  -4  141.50   10.39
   1  -7  -4  146.16   11.69
   1  -7  -4  114.05   19.18
  -1   7   4  104.90   16.35
  -1   7   3  459.95   46.77
   1  -7  -3  551.11   28.37
  -1   7   2   63.47   17.82
   1  -7  -2   86.18    9.44
  -1   7   1   17.40   14.46
  -1   7   1    7.50   11.69
  -1   7   0  125.86   24.77
  -1   7  -1  458.92   23.89
  -1   7  -1  467.37   27.52
  -1   7  -2  847.75   45.73
  -1   7  -2  953.82   42.02
  -1   7  -3 1792.82   75.54
  -1   7  -3 1523.73  101.52
  -1   7  -4 1139.02   78.49
  -1   7  -4 1288.46   54.07
  -1   7  -4 1070.16   53.27
  -1   7  -5  519.02   27.49
  -1   7  -5  415.05   30.27
  -1   7  -5  564.99   39.27
  -1   7  -5  501.78   26.90
   1  -7   5  452.31   35.97
  -1   7  -5  464.65   26.50
  -1   7  -6   37.05    9.47
  -1   7  -6   23.93    5.74
  -1   7  -6   34.77    6.35
  -1   7  -6   41.54   12.84
  -1   7  -6   36.17    8.58
  -1   7  -6   37.49    6.59
  -1   7  -7  132.37   11.30
  -1   7  -7  133.74   12.22
  -1   7  -7   92.84   16.16
  -1   7  -7  141.24   14.78
  -1   7  -7  129.38   11.68
  -1   7  -7  130.34   11.62
  -1   7  -8  652.27   31.20
  -1   7  -8  666.93   36.60
  -1   7  -9 1050.54   48.55
  -1   7  -9 1070.39   46.62
  -1   7  -9 1059.98   47.72
  -1   7  -9 1074.56   47.98
  -1   7 -10  804.27   36.67
  -1   7 -10  810.67   36.05
  -1   7 -10  783.03   37.09
  -1   7 -10  805.38   35.78
  -1   7 -11  939.34   40.83
  -1   7 -11  938.77   41.77
  -1   7 -11 1000.24   40.99
  -1   7 -12  344.01   16.82
  -1   7 -13   70.48    4.93
   1  -6 -13  156.60    8.27
   1  -6 -12  119.87    7.90
   1  -6 -12  119.15   11.00
   1  -6 -12  111.00   11.14
   1  -6 -11   44.38    9.09
   1  -6 -10    4.42    3.38
   1  -6 -10    1.49    3.22
   1  -6 -10   12.90    8.26
   1  -6  -9  191.68   12.34
   1  -6  -9  214.35   21.16
   1  -6  -9  179.02   12.36
   1  -6  -8 1439.77   64.49
   1  -6  -8 1553.40   64.21
   1  -6  -8 1555.74   77.43
   1  -6  -7 1636.96   67.31
   1  -6  -7 1500.85   67.76
   1  -6  -6 1613.66   73.22
   1  -6  -6 1773.67   89.25
   1  -6  -6 1757.42   72.51
   1  -6  -6 1747.47   83.80
   1  -6  -5  701.80   49.27
   1  -6  -5  820.83   35.57
   1  -6  -5  723.82   45.23
   1  -6  -4  338.54   28.49
  -1   6   4  302.92   34.49
   1  -6  -4  413.71   20.72
   1  -6  -3   29.23    5.08
  -1   6   3   23.07   10.37
  -1   6   3   12.37   11.41
  -1   6   2  493.30   34.77
   1  -6  -2  603.31   41.23
  -1   6   2  496.89   44.67
  -1   6   1 1118.96   73.40
  -1   6   1 1004.14   59.54
  -1   6   0 1587.67   59.10
   1  -6   0 1457.60   75.34
  -1   6   0  966.23   73.41
  -1   6  -1 1054.88   67.10
   1  -6   1 1597.78   79.68
  -1   6  -1 1632.29   64.41
  -1   6  -1 1030.98   78.34
  -1   6  -2  801.85   59.44
   1  -6   2  863.23   52.04
  -1   6  -2  701.30   45.70
  -1   6  -2  744.92   39.64
  -1   6  -3  264.10   20.60
  -1   6  -3  340.54   36.48
  -1   6  -3  288.05   25.48
  -1   6  -4    7.19    8.25
  -1   6  -4    9.60    7.44
  -1   6  -4   16.04   12.00
  -1   6  -4    7.48    9.89
  -1   6  -4   10.64    3.78
  -1   6  -5  162.25   20.09
  -1   6  -5  138.60   11.74
  -1   6  -5  159.94   12.00
  -1   6  -5  163.64   24.61
  -1   6  -5  121.72   14.65
  -1   6  -5  149.92   11.42
  -1   6  -6  475.50   34.77
  -1   6  -6  480.41   25.07
  -1   6  -6  493.61   26.04
  -1   6  -6  473.00   25.87
  -1   6  -6  406.47   28.82
  -1   6  -6  475.43   25.85
  -1   6  -7  655.72   34.57
  -1   6  -7  653.28   43.53
  -1   6  -7  765.03   34.63
  -1   6  -7  743.83   35.24
  -1   6  -7  637.57   34.73
  -1   6  -8 1315.93   60.09
  -1   6  -8 1073.87   55.14
  -1   6  -8 1112.22   54.46
  -1   6  -8 1263.69   54.78
  -1   6  -8 1289.01   54.08
  -1   6  -8 1185.75   55.18
  -1   6  -9  137.71   14.12
  -1   6  -9  128.11   11.51
  -1   6  -9  130.52   10.65
  -1   6  -9  122.86   11.96
  -1   6  -9  101.76   10.80
  -1   6  -9  138.42   11.19
  -1   6 -10   29.43    7.08
  -1   6 -11   75.50    7.37
  -1   6 -11   59.19    7.09
  -1   6 -11   77.94    7.80
  -1   6 -11   76.58    7.54
  -1   6 -12    3.69    5.78
  -1   6 -12    1.32    2.56
  -1   6 -13   13.50    4.94
  -1   6 -14    8.54    3.47
   1  -5 -14  208.23   13.54
   1  -5 -13   10.01    7.34
   1  -5 -13   12.55    3.30
   1  -5 -12   18.52    4.41
   1  -5 -12   16.78    7.17
   1  -5 -11  732.45   41.75
   1  -5 -10 1454.64   60.22
   1  -5 -10 1398.43   59.41
   1  -5 -10 1305.86   58.65
   1  -5 -10 1265.68   68.87
   1  -5  -9 1622.15   64.04
   1  -5  -9 1516.57   63.76
   1  -5  -9 1637.17   64.65
   1  -5  -8  971.65   81.03
   1  -5  -8 1131.42   58.94
   1  -5  -8 1181.05   62.51
   1  -5  -8 1018.67   47.90
   1  -5  -8 1082.48   47.90
   1  -5  -8 1109.79   48.28
   1  -5  -7  289.52   17.02
   1  -5  -7  304.77   17.38
   1  -5  -7  303.76   25.24
   1  -5  -7  250.74   26.53
   1  -5  -6  252.53   23.99
   1  -5  -6  271.79   27.19
   1  -5  -6  302.70   16.96
   1  -5  -6  288.07   16.78
  -1   5   5   17.60   10.14
   1  -5  -5   28.76    4.94
   1  -5  -5   19.24    9.69
   1  -5  -4  355.90   26.89
   1  -5  -4  418.63   19.82
  -1   5   4  294.25   23.83
   1  -5  -4  351.99   27.59
  -1   5   4  324.74   31.58
   1  -5  -3  307.97   23.69
  -1   5   3  282.69   23.05
  -1   5   3  314.62   30.59
   1  -5  -3  347.83   27.33
   1  -5  -3  378.91   18.36
  -1   5   2  245.83   26.72
   1  -5  -2  279.27   23.98
  -1   5   2  211.83   19.37
   1  -5  -1   26.95    9.59
  -1   5   1   42.72   13.28
  -1   5   1   26.57    9.68
  -1   5   1   36.44    6.19
  -1   5   0   72.48    6.13
  -1   5   0   87.59    8.97
  -1   5   0   31.23   12.13
  -1   5   0   35.69   10.20
   1  -5   0   64.66   13.38
   1  -5   1   38.67   10.13
  -1   5  -1   21.54   11.37
  -1   5  -1   33.22   10.06
  -1   5  -1   41.16    7.10
  -1   5  -2   86.26   10.05
  -1   5  -2   78.59   13.00
  -1   5  -2   76.90   16.25
   1  -5   3  175.39   18.01
  -1   5  -3  151.55   15.96
  -1   5  -3  186.76   23.41
  -1   5  -4  188.70   16.27
  -1   5  -4  277.36   28.11
  -1   5  -4  233.70   14.21
  -1   5  -4  261.03   15.37
  -1   5  -4  232.49   20.02
   1  -5   4  239.52   21.51
  -1   5  -5  562.73   27.22
  -1   5  -5  583.99   35.96
  -1   5  -5  486.24   40.39
  -1   5  -5  451.10   29.50
  -1   5  -5  589.80   27.15
   1  -5   5  481.39   34.06
  -1   5  -5  560.98   28.41
  -1   5  -6  534.42   25.97
  -1   5  -6  516.79   39.99
  -1   5  -6  448.37   28.50
  -1   5  -6  538.44   34.58
  -1   5  -6  420.07   26.51
  -1   5  -6  542.70   26.20
  -1   5  -7  607.20   32.29
  -1   5  -7  636.42   31.24
  -1   5  -7  673.82   31.60
  -1   5  -7  611.48   38.90
  -1   5  -7  568.92   34.05
  -1   5  -7  613.12   31.19
  -1   5  -8  118.63   11.12
  -1   5  -8   89.29    9.68
  -1   5  -8  122.78   10.42
  -1   5  -8  111.37   11.62
  -1   5  -8  103.03    9.93
  -1   5  -8   99.97   12.22
  -1   5  -8  111.49   10.06
  -1   5  -9  131.97   12.88
  -1   5  -9  137.31   14.11
  -1   5  -9  121.30   11.42
  -1   5  -9  124.46   11.28
  -1   5  -9  151.09   11.73
  -1   5  -9  150.27   11.81
  -1   5 -10  253.56   18.78
  -1   5 -10  245.62   16.80
  -1   5 -10  252.95   16.18
  -1   5 -10  244.48   16.13
  -1   5 -10  231.63   16.43
  -1   5 -11  702.22   34.48
  -1   5 -11  687.19   34.69
  -1   5 -11  744.41   34.88
  -1   5 -11  721.37   34.57
  -1   5 -12 1193.87   49.69
  -1   5 -12 1046.36   48.94
  -1   5 -13 1526.80   62.88
  -1   5 -13 1439.03   62.42
  -1   5 -14  629.79   28.63
  -1   5 -15  227.55   11.71
   1  -4 -15    6.61    5.22
   1  -4 -14  185.12   14.99
   1  -4 -14  196.95   11.67
   1  -4 -13  366.51   18.29
   1  -4 -13  334.36   23.45
   1  -4 -13  387.42   19.67
   1  -4 -13  367.19   23.40
   1  -4 -12  474.71   31.24
   1  -4 -12  567.20   26.94
   1  -4 -11   26.37    9.72
   1  -4 -11   37.53    5.37
   1  -4 -11   41.85    6.37
   1  -4 -10  337.41   18.39
   1  -4 -10  301.51   17.40
   1  -4 -10  347.16   19.05
   1  -4  -9   19.46    5.02
   1  -4  -9   12.79    4.51
   1  -4  -9   12.52    4.20
   1  -4  -9   11.92    4.09
   1  -4  -9    7.29    5.57
   1  -4  -9   13.59    9.49
   1  -4  -8  140.34   11.09
   1  -4  -8  155.88   18.89
   1  -4  -8  120.67   15.94
   1  -4  -8  148.20   27.84
   1  -4  -8  126.16    9.63
   1  -4  -8  111.04    9.41
   1  -4  -7   16.63    9.12
   1  -4  -7    8.91   22.57
   1  -4  -7   24.76    4.59
   1  -4  -7   26.69    5.30
   1  -4  -7   27.37   11.66
   1  -4  -6    3.24   10.66
   1  -4  -6   10.40   18.80
   1  -4  -6    2.33    3.43
   1  -4  -6    3.19    3.44
   1  -4  -6    3.35    7.64
   1  -4  -5    1.29    8.84
  -1   4   4 1018.08   51.78
   1  -4  -4 1229.04   55.56
  -1   4   3  840.12   42.18
  -1   4   2  519.69   29.37
  -1   4   1   12.31    9.31
  -1   4   1   11.26    7.35
  -1   4   0  236.72   19.26
  -1   4   0  276.24   26.08
  -1   4  -1  680.46   38.48
  -1   4  -1  676.05   45.83
  -1   4  -2 1390.81   59.22
  -1   4  -2 1488.58   70.11
  -1   4  -3 1770.93   73.76
  -1   4  -3 1908.30   67.11
  -1   4  -4 5246.44  187.40
  -1   4  -4 5161.61  194.15
  -1   4  -5 2921.81  115.60
  -1   4  -5 2881.25  120.65
  -1   4  -6  450.52   24.62
  -1   4  -6  477.30   23.85
  -1   4  -6  473.28   26.17
  -1   4  -6  426.72   24.09
  -1   4  -6  432.07   25.76
  -1   4  -6  499.51   23.39
  -1   4  -6  533.14   30.88
  -1   4  -7    6.56    3.96
  -1   4  -7    5.82    5.16
  -1   4  -7    3.77    3.11
  -1   4  -7    4.43    3.72
  -1   4  -7    1.86    5.11
  -1   4  -7    3.10    3.13
  -1   4  -7    4.56    5.43
  -1   4  -8  456.75   24.91
  -1   4  -8  505.61   25.88
  -1   4  -8  550.17   26.25
  -1   4  -8  421.91   26.20
  -1   4  -8  533.26   24.02
  -1   4  -8  449.32   25.10
  -1   4  -8  477.73   27.64
  -1   4  -8  473.12   27.79
  -1   4  -9  456.58   26.67
  -1   4  -9  501.72   26.59
  -1   4  -9  554.46   27.54
  -1   4  -9  487.66   27.73
  -1   4  -9  521.77   27.24
  -1   4  -9  594.96   25.85
  -1   4  -9  481.83   28.94
  -1   4 -10 1808.82   76.68
  -1   4 -10 1814.61   76.01
  -1   4 -10 1702.24   78.25
  -1   4 -10 1751.05   76.17
  -1   4 -10 1659.16   76.04
  -1   4 -10 1799.33   76.18
  -1   4 -10 1882.91   74.47
  -1   4 -11 2669.01  103.45
  -1   4 -11 2346.50  104.58
  -1   4 -11 2655.16  105.46
  -1   4 -11 2596.98  105.26
  -1   4 -11 2505.17  104.66
  -1   4 -11 2420.13  104.78
  -1   4 -12 1209.64   51.48
  -1   4 -12 1191.42   52.98
  -1   4 -12 1220.80   53.69
  -1   4 -12 1139.06   52.11
  -1   4 -13  212.10   12.85
  -1   4 -14    9.12    3.38
  -1   4 -14    6.13    3.14
  -1   4 -14    3.21    5.42
  -1   4 -15   79.57    7.46
   1  -3 -16   -1.15    4.37
   1  -3 -16    1.15    2.39
   1  -3 -15  162.46    9.41
   1  -3 -15  173.79   10.24
   1  -3 -15  169.50   13.36
   1  -3 -14  327.88   22.62
   1  -3 -14  353.86   17.79
   1  -3 -14  357.30   18.53
   1  -3 -13  415.70   28.82
   1  -3 -13  502.01   24.33
   1  -3 -12  237.22   15.61
   1  -3 -12  229.24   15.07
   1  -3 -12  234.58   13.91
   1  -3 -12  250.95   20.01
   1  -3 -12  246.93   15.11
   1  -3 -11  515.68   25.72
   1  -3 -11  507.37   25.84
   1  -3 -11  484.08   26.11
   1  -3 -11  519.72   24.96
   1  -3 -11  481.41   24.48
   1  -3 -11  487.46   31.77
   1  -3 -10   29.09   10.15
   1  -3 -10   27.92    5.09
   1  -3 -10   33.64    5.72
   1  -3 -10   34.89    5.83
   1  -3 -10   29.76    4.86
   1  -3  -9  576.43   26.48
   1  -3  -9  527.09   25.23
   1  -3  -9  542.25   24.94
   1  -3  -9  573.07   26.98
   1  -3  -9  488.70   32.97
   1  -3  -8 1799.97   72.69
   1  -3  -8 1690.19   71.40
   1  -3  -8 1734.43   72.17
   1  -3  -7 4415.08  179.52
   1  -3  -7 4113.37  170.92
   1  -3  -7 4591.07  182.26
   1  -3  -6 3019.19  128.73
   1  -3  -6 3032.62  130.99
  -1   3   5 2291.60  108.46
   1  -3  -5 2330.98  104.24
   1  -3  -5 2555.98  109.26
   1  -3  -4 1552.32   69.29
  -1   3   4 1472.80   72.31
   1  -3  -4 1609.74   69.84
  -1   3   3    1.19    6.43
   1  -3  -3    3.90    5.62
   1  -3  -2   74.43   10.05
  -1   3   2   79.37   11.90
   1  -3  -1 1920.87   79.74
  -1   3   1 1614.06   80.74
   1  -3   0 1936.96   78.89
  -1   3   0 1533.89   79.30
  -1   3  -1 2154.12  101.80
   1  -3   1 2431.95   99.63
   1  -3   2  834.88   41.57
  -1   3  -2  830.64   45.40
   1  -3   3 1271.02   60.17
  -1   3  -3 1415.40   65.46
  -1   3  -4  171.36   16.57
  -1   3  -4  135.66   10.83
   1  -3   4  150.27   12.99
   1  -3   5  157.02   13.04
  -1   3  -5  158.99   15.85
  -1   3  -5  143.82   10.53
  -1   3  -5  139.51   11.33
  -1   3  -5  161.51   10.52
  -1   3  -6  516.47   26.98
  -1   3  -6  502.26   26.10
  -1   3  -6  521.17   29.43
  -1   3  -6  543.82   25.76
  -1   3  -6  447.84   25.95
  -1   3  -7  722.04   35.82
  -1   3  -7  632.60   33.91
  -1   3  -7  764.76   33.08
  -1   3  -7  646.75   33.47
  -1   3  -8  178.41   12.07
  -1   3  -8  163.90   14.29
  -1   3  -8  196.38   12.80
  -1   3  -8  149.10   11.80
  -1   3  -8  172.00   11.66
  -1   3  -8  153.35   12.52
  -1   3  -8  133.95   10.74
  -1   3  -8  131.55   15.06
  -1   3  -8  191.65   10.92
  -1   3  -8  153.66   12.71
  -1   3  -9  153.76   17.18
  -1   3  -9  187.32   13.30
  -1   3  -9  198.53   13.55
  -1   3  -9  197.24   12.30
  -1   3  -9  205.96   14.14
  -1   3  -9  196.85   14.63
  -1   3  -9  217.24   12.15
  -1   3  -9  185.09   13.07
  -1   3  -9  198.20   13.16
  -1   3 -10   49.00    5.85
  -1   3 -10   38.56    6.15
  -1   3 -10   44.34   11.06
  -1   3 -10   36.36    5.99
  -1   3 -10   37.50    6.04
  -1   3 -10   45.54    7.08
  -1   3 -10   44.56    6.28
  -1   3 -10   49.07    5.99
  -1   3 -10   47.61    5.77
  -1   3 -11    1.63    3.63
  -1   3 -11   -0.54    3.10
  -1   3 -11   -0.24    3.56
  -1   3 -11    4.41    3.30
  -1   3 -11   -0.98    4.97
  -1   3 -11    3.42    6.87
  -1   3 -11   -1.83    3.99
  -1   3 -11    1.09    9.49
  -1   3 -12   43.92    6.37
  -1   3 -12   47.75    6.12
  -1   3 -12   51.15    6.45
  -1   3 -12   52.16    8.90
  -1   3 -12   53.33    6.76
  -1   3 -13    5.03    3.38
  -1   3 -13    9.24    6.71
  -1   3 -13    4.40    3.52
  -1   3 -14  193.33   13.06
  -1   3 -14  216.12   14.47
  -1   3 -14  212.76   13.19
  -1   3 -14  244.80   12.99
  -1   3 -15  277.88   15.61
  -1   3 -15  265.70   14.38
  -1   3 -16  429.03   19.12
   1  -2 -16  929.32   37.40
   1  -2 -16  920.81   40.53
   1  -2 -16  855.25   37.04
   1  -2 -15 1142.38   53.83
   1  -2 -15 1203.42   49.99
   1  -2 -14  817.59   37.21
   1  -2 -14  805.54   42.13
   1  -2 -13   37.12    5.82
   1  -2 -13   44.13    6.12
   1  -2 -13   42.62    6.25
   1  -2 -13   38.57    5.88
   1  -2 -12  443.03   30.44
   1  -2 -12  511.88   25.66
   1  -2 -12  496.80   23.57
   1  -2 -12  506.51   25.53
   1  -2 -12  465.33   24.36
   1  -2 -11  726.57   32.83
   1  -2 -11  662.99   32.33
   1  -2 -11  635.93   30.53
   1  -2 -11  723.85   38.89
   1  -2 -11  660.08   31.42
   1  -2 -10 1063.66   46.04
   1  -2 -10 1062.39   46.27
   1  -2 -10  999.65   44.50
   1  -2 -10 1108.96   53.41
   1  -2 -10 1009.42   44.95
   1  -2  -9 2320.18   96.85
   1  -2  -9 2489.29   98.26
   1  -2  -9 2458.18   97.97
   1  -2  -9 2330.98   96.83
   1  -2  -9 2588.05  106.51
   1  -2  -8 2952.82   93.76
   1  -2  -8 2293.22   89.61
   1  -2  -7 1212.44   58.03
   1  -2  -6   11.96   11.81
   1  -2  -6    8.59    7.62
   1  -2  -6    8.99    6.67
   1  -2  -5   -0.79    3.17
   1  -2  -5    3.17    7.63
   1  -2  -5   -1.54   17.08
   1  -2  -4   50.55   18.87
   1  -2  -4   33.75    5.76
  -1   2   3    9.21    5.78
  -1   2   2    7.20    6.60
  -1   2   1 1242.42   57.18
  -1   2   0  462.67   27.08
  -1   2  -1  206.50   15.96
  -1   2  -2  349.47   22.13
  -1   2  -3    1.65    5.24
   1  -2   4  417.19   22.97
  -1   2  -4  542.67   27.56
   1  -2   5 3930.62  156.69
  -1   2  -6 2637.62  100.44
  -1   2  -6 2290.34  100.47
  -1   2  -7   77.13    8.02
  -1   2  -7   57.51    8.28
  -1   2  -7   64.14    7.00
  -1   2  -7   53.63   10.03
  -1   2  -8 1249.77   55.61
  -1   2  -8 1356.01   58.98
  -1   2  -9   77.45    7.61
  -1   2  -9   84.98    7.62
  -1   2  -9   89.91    8.19
  -1   2  -9   76.29   11.81
  -1   2  -9   88.12    7.31
  -1   2  -9   86.63    7.98
  -1   2  -9   81.88    9.14
  -1   2  -9   90.85    7.44
  -1   2  -9   82.84    8.31
  -1   2  -9   74.42    7.94
  -1   2 -10    4.00    6.40
  -1   2 -10    3.69    3.23
  -1   2 -10    6.10    3.61
  -1   2 -10    6.18    9.31
  -1   2 -10    7.30    3.40
  -1   2 -10    2.01    4.37
  -1   2 -10    2.08    4.36
  -1   2 -10    5.06    3.70
  -1   2 -10    2.58    4.39
  -1   2 -10    1.34    5.08
  -1   2 -10    8.10    3.48
  -1   2 -10    5.49    2.89
  -1   2 -11 1171.03   51.61
  -1   2 -11 1061.40   50.73
  -1   2 -11 1231.71   50.76
  -1   2 -11 1055.23   50.49
  -1   2 -11 1168.18   52.51
  -1   2 -11 1199.61   51.19
  -1   2 -11 1272.29   58.07
  -1   2 -11 1221.93   51.23
  -1   2 -12 1838.22   80.64
  -1   2 -12 1895.77   80.18
  -1   2 -12 1963.97   80.04
  -1   2 -12 1927.12   80.54
  -1   2 -12 1868.79   81.62
  -1   2 -12 2164.86   88.21
  -1   2 -13 2463.51  105.15
  -1   2 -13 2550.08  106.38
  -1   2 -13 2703.47  105.64
  -1   2 -14 2982.06  124.95
  -1   2 -15  493.35   23.87
  -1   2 -15  479.55   24.53
  -1   2 -15  509.07   23.43
  -1   2 -16  125.77    8.39
  -1   2 -16  142.70    8.19
   1  -1 -17  160.29    8.42
   1  -1 -16  181.41   10.94
   1  -1 -16  209.86   13.99
   1  -1 -15   10.81    3.81
   1  -1 -15   15.73    7.54
   1  -1 -15   13.41    3.46
   1  -1 -14   59.33   11.18
   1  -1 -13   69.89    7.20
   1  -1 -13   69.65    7.94
   1  -1 -13   75.18    7.70
   1  -1 -13   75.78    7.55
   1  -1 -12   51.93   11.87
   1  -1 -12   54.00    6.39
   1  -1 -12   55.98    6.91
   1  -1 -12   46.40    6.28
   1  -1 -11   20.53   10.02
   1  -1 -11   18.85    8.56
   1  -1 -11   17.80    4.52
   1  -1 -11   16.62    4.42
   1  -1 -11   17.24    4.28
   1  -1 -11   15.83    6.36
   1  -1 -10   13.23    3.83
   1  -1 -10   20.68    4.09
   1  -1 -10   12.67    6.76
   1  -1 -10   22.48    7.86
   1  -1 -10   13.57    3.85
   1  -1 -10   11.56    6.05
   1  -1  -9  180.25   11.16
   1  -1  -9  194.69   11.70
   1  -1  -9  194.16   13.89
   1  -1  -9  157.14   13.78
   1  -1  -9  204.65   16.51
   1  -1  -8   64.05    9.79
   1  -1  -7   -1.21    6.59
   1  -1  -6   19.18    7.23
   1  -1  -6    9.92    4.44
   1  -1  -6   15.36    7.13
   1  -1  -5   73.15    8.26
  -1   1   4  526.33   25.75
   1  -1  -4  860.93   38.30
   1  -1  -3 1170.50   51.60
  -1   1   3  671.79   32.06
  -1   1   2 1707.88   74.24
   1  -1  -2 2485.36   93.65
   1  -1  -1 2204.72   80.84
  -1   1   1 1459.47   65.39
  -1   1   0    0.45    4.57
   1  -1   0    0.49    9.95
  -1   1  -1  247.11   14.35
  -1   1  -2 4886.69  218.38
   1  -1   2 6421.27  219.26
  -1   1  -3 4620.62  181.51
  -1   1  -4 1886.33   76.21
   1  -1   5 9664.80  373.57
  -1   1  -6 2956.57  125.72
  -1   1  -6 3279.13  125.82
  -1   1  -7  539.09   27.55
  -1   1  -7  493.75   28.03
  -1   1  -7  523.20   26.33
  -1   1  -8   81.54    8.95
  -1   1  -8   75.74   11.06
  -1   1  -9 1369.83   59.21
  -1   1  -9 1371.79   58.55
  -1   1  -9 1444.43   61.36
  -1   1  -9 1395.59   59.00
  -1   1  -9 1419.90   64.56
  -1   1  -9 1374.24   59.99
  -1   1  -9 1471.44   59.33
  -1   1 -10 1396.72   57.63
  -1   1 -10 1410.30   57.21
  -1   1 -10 1325.32   57.07
  -1   1 -10 1345.53   58.44
  -1   1 -10 1297.57   57.05
  -1   1 -10 1212.20   56.34
  -1   1 -10 1416.16   59.70
  -1   1 -10 1349.72   57.45
  -1   1 -10 1428.05   63.47
  -1   1 -11 2326.78   95.61
  -1   1 -11 2443.98  100.31
  -1   1 -11 2161.42   92.87
  -1   1 -11 2198.91   93.33
  -1   1 -11 2250.16   94.60
  -1   1 -11 2314.69   93.83
  -1   1 -11 2313.21   93.26
  -1   1 -12 1533.77   67.62
  -1   1 -12 1767.05   73.72
  -1   1 -12 1651.92   66.97
  -1   1 -12 1436.34   65.46
  -1   1 -12 1466.06   65.96
  -1   1 -12 1621.93   66.39
  -1   1 -12 1586.80   66.87
  -1   1 -13  240.41   15.30
  -1   1 -13  239.84   16.56
  -1   1 -13  229.53   14.88
  -1   1 -14   56.92   10.70
  -1   1 -15   16.93    4.46
  -1   1 -15   16.25    4.18
  -1   1 -15   24.38    4.98
  -1   1 -15   22.87    7.58
  -1   1 -16  114.64    7.81
  -1   1 -17  160.25    8.13
   1   0 -17    9.68    2.92
   1   0 -16   47.81    7.69
   1   0 -16   37.59    4.88
   1   0 -15  205.85   13.37
   1   0 -15  218.13   13.06
   1   0 -15  239.85   17.29
   1   0 -14  822.50   36.70
   1   0 -14  773.77   36.95
   1   0 -14  811.17   41.73
   1   0 -13 1552.70   62.65
   1   0 -13 1489.53   63.86
   1   0 -13 1457.61   69.00
   1   0 -13 1400.64   65.02
   1   0 -13 1470.70   63.14
   1   0 -12 1343.15   65.89
   1   0 -12 1428.49   62.10
   1   0 -12 1423.22   60.40
   1   0 -12 1350.88   59.10
   1   0 -12 1415.13   59.71
   1   0 -11  547.58   26.21
   1   0 -11  545.82   28.65
   1   0 -11  534.42   32.32
   1   0 -11  546.06   27.04
   1   0 -11  547.48   26.45
   1   0 -11  531.38   30.39
   1   0 -10    2.46    5.53
   1   0 -10    2.65    3.31
   1   0 -10   10.35    3.61
   1   0 -10    2.08    7.19
   1   0 -10    2.96    8.59
   1   0  -9  556.45   29.07
   1   0  -9  517.35   30.29
   1   0  -9  569.43   27.06
   1   0  -9  540.92   25.47
   1   0  -9  486.67   27.01
   1   0  -8 1455.47   64.99
   1   0  -8 1347.53   65.57
   1   0  -7 3294.36  137.50
   1   0  -7 3160.17  138.11
   1   0  -6 9999.00  390.92
   1   0  -5 1955.46   73.03
  -1   0   5 1723.93   73.08
  -1   0   4 2480.01   98.48
  -1   0   3  107.55    7.52
  -1   0   2 1023.87   42.74
  -1   0   1  535.47   24.70
  -1   0   0 3031.87  120.54
  -1   0  -1 2285.74   97.44
   1   0   1 2532.08   95.90
   1   0   2 1851.13   72.53
  -1   0  -2 1880.64   74.95
  -1   0  -3 2023.41   81.11
  -1   0  -4   65.08    5.58
   1   0   4   61.14    5.43
   1   0   5   33.84    3.45
  -1   0  -5   40.93    3.59
  -1   0  -6  358.22   18.98
  -1   0  -6  284.22   18.20
  -1   0  -7  110.84   12.23
  -1   0  -7  108.12   10.72
  -1   0  -8   34.33    6.95
  -1   0  -8    2.42    7.92
  -1   0  -9    7.39    3.44
  -1   0  -9   10.93    3.77
  -1   0  -9    9.84    3.30
  -1   0  -9   15.68    8.65
  -1   0  -9    9.79    5.99
  -1   0  -9   10.09    5.82
  -1   0 -10   81.47    9.82
  -1   0 -10   86.48    7.85
  -1   0 -10   73.94    7.66
  -1   0 -10   75.33   12.17
  -1   0 -10   77.03    7.27
  -1   0 -10   85.36    9.33
  -1   0 -11  105.02    8.57
  -1   0 -11  110.88   14.24
  -1   0 -11  101.93    9.09
  -1   0 -11  101.44    8.94
  -1   0 -11   89.23    8.84
  -1   0 -11  104.81   11.04
  -1   0 -11   91.71   10.24
  -1   0 -12    4.88    8.80
  -1   0 -12   10.67    4.81
  -1   0 -12    3.64    7.34
  -1   0 -12    3.33    3.43
  -1   0 -12    8.16    4.60
  -1   0 -13    8.64    4.65
  -1   0 -13    5.27    4.21
  -1   0 -14  339.91   22.95
  -1   0 -15 1120.80   47.81
  -1   0 -15 1031.72   46.62
  -1   0 -15 1111.62   47.15
  -1   0 -15 1183.50   51.41
  -1   0 -16  622.14   26.66
  -1   0 -16  662.78   29.40
  -1   0 -17  784.22   32.07
   1   1 -17  535.17   22.54
   1   1 -17  509.67   22.73
   1   1 -16  782.26   34.30
   1   1 -15 1503.70   62.93
   1   1 -15 1460.73   63.39
   1   1 -15 1611.42   67.43
   1   1 -14  719.58   35.68
   1   1 -14  735.23   33.76
   1   1 -14  829.65   39.62
   1   1 -14  692.07   34.07
   1   1 -13  129.28   12.61
   1   1 -13  124.15   10.29
   1   1 -13  130.78   10.05
   1   1 -12    0.26    3.89
   1   1 -12    1.02    7.16
   1   1 -12    0.87    3.44
   1   1 -12   -0.52    8.74
   1   1 -11  371.39   21.90
   1   1 -11  360.84   19.76
   1   1 -11  386.95   20.63
   1   1 -11  421.97   26.04
   1   1 -10  360.18   20.66
   1   1 -10  364.07   19.86
   1   1 -10  396.55   24.66
   1   1 -10  361.29   22.12
   1   1 -10  378.54   20.52
   1   1 -10  349.16   19.38
   1   1 -10  363.10   18.79
   1   1 -10  322.48   20.63
   1   1 -10  352.30   19.31
   1   1  -9 2181.38   86.48
   1   1  -9 2044.93   82.32
   1   1  -9 1902.00   83.84
   1   1  -9 2017.47   82.79
   1   1  -9 2000.59   82.58
   1   1  -9 1863.27   81.44
   1   1  -9 1948.99   86.21
   1   1  -8  998.92   50.67
   1   1  -8 1072.25   49.37
   1   1  -7 3282.00  127.02
   1   1  -7 3096.74  125.75
   1   1  -7 2925.75  126.26
   1   1  -6  934.25   43.76
   1   1  -6  991.90   44.58
  -1  -1   5  155.43   10.40
   1   1  -5  142.34   11.64
  -1  -1   4  109.01    8.58
   1   1  -4   87.57    9.27
   1   1  -3  157.79   10.24
  -1  -1   3  142.32   10.28
  -1  -1   2  219.16   13.47
   1   1  -2  231.07   13.70
   1   1  -2  224.00   13.65
   1   1  -1    6.75    4.91
  -1  -1   1   10.87    4.90
   1   1  -1    9.32    4.17
   1   1   0 1432.90   60.66
  -1  -1   0 1457.01   61.10
  -1  -1  -1 2021.69   83.12
   1   1   1 2019.67   82.76
   1   1   2  705.61   32.42
  -1  -1  -2  726.88   33.02
  -1  -1  -3   83.74    7.77
   1   1   3   81.85    7.51
  -1  -1  -4  449.85   22.21
  -1  -1  -5 1631.91   67.44
  -1  -1  -6 2581.21  111.58
  -1  -1  -6 2399.57  106.99
  -1  -1  -7 2741.54  115.36
  -1  -1  -7 2941.26  115.71
  -1  -1  -8 3043.87  115.04
  -1  -1  -8 2813.49  114.98
  -1  -1  -9  408.70   26.63
  -1  -1  -9  416.73   23.64
  -1  -1  -9  423.02   23.40
  -1  -1  -9  437.11   21.95
  -1  -1  -9  438.20   22.82
  -1  -1  -9  446.44   22.00
  -1  -1  -9  442.44   21.30
  -1  -1  -9  517.65   28.77
  -1  -1 -10  121.05   10.06
  -1  -1 -10  109.37   11.51
  -1  -1 -10  123.04    9.46
  -1  -1 -10  105.57    9.11
  -1  -1 -10  103.52   14.01
  -1  -1 -10  114.12   10.90
  -1  -1 -11  411.69   22.15
  -1  -1 -11  404.15   21.09
  -1  -1 -11  373.44   22.16
  -1  -1 -11  349.61   25.71
  -1  -1 -12 3083.53  127.10
  -1  -1 -12 3337.12  129.01
  -1  -1 -12 3151.87  127.44
  -1  -1 -12 2994.50  133.50
  -1  -1 -13 2688.40  113.97
  -1  -1 -13 3023.48  116.24
  -1  -1 -13 2825.55  120.33
  -1  -1 -14 1966.55   83.80
  -1  -1 -14 2302.25   90.41
  -1  -1 -15 1028.87   43.73
  -1  -1 -15  995.79   43.72
  -1  -1 -15 1049.73   47.29
  -1  -1 -16  158.02    8.99
  -1  -1 -16  140.56    8.68
  -1  -1 -16  169.74   11.30
   1   2 -17  136.37    7.51
   1   2 -16   64.10    5.74
   1   2 -15   12.28    3.61
   1   2 -15   13.06    3.52
   1   2 -15   14.66    6.59
   1   2 -14    4.50    7.25
   1   2 -13    3.70    3.46
   1   2 -13    2.70    3.64
   1   2 -13    2.94    6.80
   1   2 -12   36.40    5.70
   1   2 -12   36.59    5.87
   1   2 -12   46.24    8.81
   1   2 -12   50.22   10.85
   1   2 -11   19.13    6.03
   1   2 -11   20.15    6.72
   1   2 -11   20.96    4.69
   1   2 -11   14.09    5.03
   1   2 -11   21.22    7.79
   1   2 -11   17.27    4.64
   1   2 -11   17.52    4.83
   1   2 -11   38.76   10.27
   1   2 -10  140.85   11.47
   1   2 -10  154.42   10.44
   1   2 -10  164.86   13.23
   1   2 -10  165.41   15.97
   1   2 -10  152.87   11.57
   1   2 -10  138.66   10.95
   1   2 -10  179.84   13.28
   1   2 -10  157.35   14.19
   1   2  -9  243.93   14.50
   1   2  -9  259.64   18.41
   1   2  -9  262.37   15.00
   1   2  -9  212.13   15.70
   1   2  -9  213.63   15.00
   1   2  -9  204.74   18.14
   1   2  -9  226.67   16.49
   1   2  -8  684.73   28.33
   1   2  -8  665.48   31.14
   1   2  -7    1.06    7.32
   1   2  -7    5.18    5.39
   1   2  -6   10.84    5.61
  -1  -2   6    7.66    4.23
  -1  -2   5  291.79   18.07
   1   2  -5  281.80   17.40
  -1  -2   4 2039.05   86.37
  -1  -2   3 1466.81   64.34
  -1  -2   2 3719.70  151.06
  -1  -2   1 2042.87   86.64
  -1  -2   0   89.58   10.24
  -1  -2  -1  639.83   32.66
  -1  -2  -2 1735.56   74.95
  -1  -2  -3 8420.63  331.27
  -1  -2  -4 3923.30  158.80
  -1  -2  -5 3424.40  139.31
  -1  -2  -6 3573.70  143.91
  -1  -2  -7  351.70   27.34
  -1  -2  -7  448.47   23.07
  -1  -2  -8   20.19   10.51
  -1  -2  -8   21.20    3.96
  -1  -2  -8   23.53    5.49
  -1  -2  -8   25.70   10.22
  -1  -2  -8   18.47    4.29
  -1  -2  -8   20.20    6.20
  -1  -2  -9  762.06   43.47
  -1  -2  -9  745.97   34.48
  -1  -2  -9  729.92   35.42
  -1  -2  -9  687.91   34.92
  -1  -2 -10 1401.06   60.69
  -1  -2 -10 1477.75   68.48
  -1  -2 -10 1345.31   58.48
  -1  -2 -10 1359.98   59.48
  -1  -2 -11  109.48   10.13
  -1  -2 -11   90.30    8.85
  -1  -2 -11   89.43    8.04
  -1  -2 -11   81.64   13.45
  -1  -2 -12  607.66   29.82
  -1  -2 -12  600.40   29.53
  -1  -2 -13  149.83   15.34
  -1  -2 -14   62.68    6.55
  -1  -2 -14   73.61   10.52
  -1  -2 -14   75.27    7.28
  -1  -2 -15    9.86    5.67
  -1  -2 -15    4.11    3.52
  -1  -2 -15    5.57    3.36
  -1  -2 -16   16.40    2.94
   1   3 -16    4.53    2.38
   1   3 -15  300.23   16.56
   1   3 -15  289.97   15.41
   1   3 -14  800.39   34.00
   1   3 -14  744.08   35.72
   1   3 -14  748.66   34.74
   1   3 -13 1816.78   77.63
   1   3 -13 1917.35   79.08
   1   3 -12 1815.78   78.05
   1   3 -12 1938.28   77.08
   1   3 -12 1851.71   79.47
   1   3 -12 1804.76   79.17
   1   3 -11  675.65   30.10
   1   3 -11  667.89   32.27
   1   3 -11  634.16   32.40
   1   3 -11  626.27   31.15
   1   3 -11  646.98   32.80
   1   3 -11  588.16   30.92
   1   3 -11  622.04   34.85
   1   3 -10  177.39   12.35
   1   3 -10  173.40   15.75
   1   3 -10  170.64   10.85
   1   3 -10  128.01   12.83
   1   3 -10  146.52   12.46
   1   3 -10  171.64   12.52
   1   3 -10  150.96   13.75
   1   3  -9   46.85    6.24
   1   3  -9   47.30    6.91
   1   3  -9   23.71    9.76
   1   3  -9   25.64    7.52
   1   3  -9   33.47    8.28
   1   3  -9   46.72    6.33
   1   3  -8  954.36   44.60
   1   3  -8 1020.91   44.82
   1   3  -8 1068.37   46.43
   1   3  -8 1027.04   50.19
   1   3  -8  954.42   46.15
   1   3  -7 2944.57  114.02
   1   3  -7 2951.68  120.07
   1   3  -7 2802.34  115.21
   1   3  -7 2496.56  114.92
   1   3  -7 2917.81  114.35
   1   3  -6 5684.59  230.99
   1   3  -6 5808.25  227.93
  -1  -3   6 5692.92  231.63
  -1  -3   5 3466.51  141.61
   1   3  -5 3615.04  137.92
  -1  -3   4  794.17   41.56
   1   3  -4  817.04   38.34
   1   3  -3 1185.89   51.47
  -1  -3   3 1183.58   55.43
   1   3  -3 1074.98   51.20
  -1  -3   2    9.78    6.45
   1   3  -2    7.86    5.51
   1   3  -1  393.97   22.39
   1   3   0 1786.60   75.99
  -1  -3  -1 2271.68   94.46
   1   3   1 2046.77   88.29
  -1  -3  -2  742.72   38.41
   1   3   2  669.05   33.39
  -1  -3  -3  910.62   44.88
   1   3   3  840.54   40.13
   1   3   4  284.14   17.61
  -1  -3  -4  288.88   20.54
  -1  -3  -5    3.53    5.25
  -1  -3  -6   12.67    4.28
  -1  -3  -6   17.95    3.81
  -1  -3  -7  227.28   13.44
  -1  -3  -7  247.45   13.51
  -1  -3  -7  191.67   20.66
  -1  -3  -7  211.54   13.40
  -1  -3  -7  210.32   13.66
  -1  -3  -8  186.51   22.20
  -1  -3  -8  173.56   20.87
  -1  -3  -8  187.29   13.21
  -1  -3  -8  208.71   12.77
  -1  -3  -8  220.63   13.76
  -1  -3  -8  202.85   12.55
  -1  -3  -9   15.25   10.57
  -1  -3  -9   16.14    5.76
  -1  -3  -9   15.89    3.91
  -1  -3  -9   16.55   10.80
  -1  -3  -9   16.70    4.94
  -1  -3 -10 1002.31   44.44
  -1  -3 -10 1101.70   56.81
  -1  -3 -10  979.05   45.12
  -1  -3 -10  939.67   44.22
  -1  -3 -10 1085.32   55.98
  -1  -3 -11  978.75   43.86
  -1  -3 -11  849.58   48.93
  -1  -3 -11  985.57   44.23
  -1  -3 -11 1040.35   45.38
  -1  -3 -11 1137.76   55.07
  -1  -3 -12   12.05    3.99
  -1  -3 -12   11.52    8.83
  -1  -3 -12    8.37    4.90
  -1  -3 -13    2.22    3.78
  -1  -3 -13    1.61    2.79
  -1  -3 -13    9.55    7.81
  -1  -3 -14  302.33   15.45
  -1  -3 -14  288.03   18.46
  -1  -3 -14  308.87   15.32
  -1  -3 -15  523.33   23.37
   1   4 -15  667.95   29.14
   1   4 -15  647.68   28.38
   1   4 -14  765.66   34.20
   1   4 -14  793.87   35.21
   1   4 -13  319.88   17.40
   1   4 -13  316.61   18.43
   1   4 -13  326.66   18.69
   1   4 -12  104.59   10.83
   1   4 -12  108.99    9.12
   1   4 -12  115.42   10.59
   1   4 -11    8.58    3.79
   1   4 -11   16.12    7.46
   1   4 -11   17.29    6.32
   1   4 -11    7.84    4.70
   1   4 -10  205.70   13.96
   1   4 -10  177.92   15.27
   1   4 -10  186.11   16.06
   1   4 -10  164.78   14.08
   1   4  -9 1112.48   52.74
   1   4  -9 1094.43   47.64
   1   4  -9  892.84   49.46
   1   4  -9  902.13   48.44
   1   4  -9 1054.78   48.56
   1   4  -9 1095.54   47.19
   1   4  -8  669.50   37.56
   1   4  -8  798.43   36.48
   1   4  -8  791.96   36.96
   1   4  -8  787.67   41.88
   1   4  -8  785.27   37.91
   1   4  -7  287.14   19.77
   1   4  -7  317.47   19.52
   1   4  -7  350.98   19.33
   1   4  -7  330.71   23.42
   1   4  -7  333.70   18.39
   1   4  -6  631.88   30.46
  -1  -4   6  614.35   37.18
   1   4  -6  614.38   31.03
   1   4  -6  619.18   31.40
   1   4  -6  579.40   34.62
   1   4  -6  630.05   29.54
   1   4  -6  634.08   33.97
   1   4  -5   80.43    7.98
   1   4  -5   66.75    7.05
  -1  -4   5   82.11   12.09
   1   4  -5   53.15    9.92
   1   4  -5   76.14    7.80
   1   4  -5   77.34   10.22
   1   4  -4    0.46    6.29
  -1  -4   4   -3.47    6.25
   1   4  -4   -0.45    5.79
  -1  -4   3   19.74    8.07
   1   4  -3   32.22    7.90
   1   4  -3   40.44    7.66
   1   4  -2    5.40    5.46
  -1  -4   2    1.44    5.65
   1   4  -2    8.46    6.22
  -1  -4   1 1073.80   59.76
   1   4  -1  843.71   53.16
  -1  -4   0  213.70   20.66
   1   4   0  183.22   16.89
   1   4   1  467.85   28.15
  -1  -4  -1  562.64   34.46
  -1  -4  -2  675.64   40.28
   1   4   2  651.29   35.20
   1   4   3   12.50    6.31
  -1  -4  -3   16.53    7.11
  -1  -4  -4  204.72   12.41
   1   4   4  176.35   15.00
  -1  -4  -4  156.09   16.73
   1   4   5 1627.22   93.91
  -1  -4  -5 2101.17   82.23
  -1  -4  -5 2080.57   81.39
  -1  -4  -5 2029.85   81.56
   1   4   5 1758.22   85.38
  -1  -4  -5 1924.29   90.91
  -1  -4  -6 2137.08   85.17
  -1  -4  -6 2109.03   84.40
  -1  -4  -6 1911.56   84.76
  -1  -4  -7 1750.28   93.51
  -1  -4  -7 2057.28   82.01
  -1  -4  -7 2049.46   81.62
  -1  -4  -7 1844.18   82.16
  -1  -4  -8 1869.14  102.11
  -1  -4  -8 2235.94   89.15
  -1  -4  -8 2222.74   90.37
  -1  -4  -8 1939.37  103.97
  -1  -4  -9  307.00   17.45
  -1  -4  -9  314.29   18.73
  -1  -4 -10    6.63    4.27
  -1  -4 -10    0.83    8.42
  -1  -4 -10    4.98    9.46
  -1  -4 -11  280.53   21.92
  -1  -4 -11  333.54   18.23
  -1  -4 -12  715.00   37.63
  -1  -4 -12  751.30   33.35
  -1  -4 -13 1085.84   45.38
  -1  -4 -14 1003.91   40.53
  -1  -4 -14  935.92   39.90
  -1  -4 -15  558.66   23.26
   1   5 -14    1.65    1.99
   1   5 -14    3.21    4.03
   1   5 -13    3.07    3.94
   1   5 -13    2.03    4.89
   1   5 -13    1.85    2.46
   1   5 -12   22.95    6.42
   1   5 -12   27.96    4.45
   1   5 -12   29.91    5.82
   1   5 -11   13.88    6.18
   1   5 -10  447.94   27.16
   1   5 -10  428.62   25.22
   1   5 -10  466.39   27.98
   1   5 -10  527.70   25.32
   1   5  -9 1296.29   58.12
   1   5  -9 1152.67   57.94
   1   5  -9 1305.08   55.86
   1   5  -8  295.82   22.41
   1   5  -8  232.52   18.49
   1   5  -8  301.58   17.49
   1   5  -8  261.91   21.14
   1   5  -8  287.92   18.86
   1   5  -8  291.74   18.08
   1   5  -7  171.06   13.77
   1   5  -7  172.20   12.24
   1   5  -7  155.81   16.41
   1   5  -7  147.33   13.55
   1   5  -7  177.88   13.31
  -1  -5   6   77.37   13.06
   1   5  -6   96.79   12.84
   1   5  -6   76.26   12.19
   1   5  -6  102.91   17.42
   1   5  -6   98.96    9.62
   1   5  -6   93.91    9.93
   1   5  -6  101.88   10.50
   1   5  -5  266.40   17.77
   1   5  -5  333.09   23.78
   1   5  -5  254.26   21.01
   1   5  -5  305.17   31.47
   1   5  -5  304.95   18.88
   1   5  -5  327.77   19.39
  -1  -5   5  315.03   26.31
   1   5  -4 1466.78   71.98
   1   5  -4 1539.39   69.18
  -1  -5   4 1535.27   80.08
   1   5  -4 1637.25   68.92
   1   5  -4 1626.99   76.18
   1   5  -4 1748.99   70.12
   1   5  -3 2546.25  117.02
   1   5  -3 2741.21  113.25
   1   5  -3 2779.26  109.24
   1   5  -3 2400.03  109.22
  -1  -5   3 2508.81  122.26
   1   5  -3 2964.49  110.96
  -1  -5   2 1548.80   77.66
   1   5  -2 1528.58   63.51
  -1  -5   1 1254.91   65.07
   1   5  -1 1017.98   55.98
   1   5   0  280.14   23.90
  -1  -5   0  332.37   29.22
  -1  -5   0  365.07   18.34
  -1  -5  -1  132.87   18.01
   1   5   1  111.23   13.88
  -1  -5  -1  127.95    9.86
   1   5   2  973.28   53.80
  -1  -5  -2 1116.08   47.78
  -1  -5  -2 1071.42   60.59
   1   5   3 1908.67   90.12
  -1  -5  -3 2000.99   81.42
  -1  -5  -3 2018.54   83.29
  -1  -5  -3 1974.74   96.39
   1   5   4 1514.55   87.95
  -1  -5  -4 1757.39   69.80
  -1  -5  -4 1620.51   67.86
   1   5   4 1502.73   75.31
  -1  -5  -4 1541.31   80.86
   1   5   5 1942.10   93.55
   1   5   5 1907.32  105.80
  -1  -5  -5 2239.42   88.25
  -1  -5  -5 2163.12   86.96
  -1  -5  -5 1985.82   98.88
  -1  -5  -6 1101.36   65.30
  -1  -5  -6 1265.08   54.15
  -1  -5  -7  392.34   33.66
  -1  -5  -7  457.14   22.75
  -1  -5  -7  380.84   22.07
  -1  -5  -8    4.98   10.94
  -1  -5  -8    4.45    4.49
  -1  -5  -8   15.32   13.14
  -1  -5  -8    3.34    3.74
  -1  -5  -8    7.81    4.02
  -1  -5  -9   60.26   13.80
  -1  -5  -9   53.13   14.60
  -1  -5  -9   57.06    7.18
  -1  -5 -10  145.72   17.62
  -1  -5 -11  110.95    8.74
  -1  -5 -11  139.98   14.97
  -1  -5 -12  113.72    7.91
  -1  -5 -13    6.35    2.93
  -1  -5 -13    4.32    2.29
  -1  -5 -13   -0.99    2.78
   1   6 -13  761.35   32.20
   1   6 -12 1488.41   61.94
   1   6 -12 1485.18   61.31
   1   6 -11  838.12   37.04
   1   6 -11  809.90   35.43
   1   6 -11  828.30   37.98
   1   6 -11  797.47   39.32
   1   6 -10  609.84   33.35
   1   6 -10  652.11   28.92
   1   6 -10  571.89   31.66
   1   6  -9   41.60    8.29
   1   6  -9   48.97    9.26
   1   6  -8  175.95   13.81
   1   6  -8  157.98   15.35
   1   6  -7  603.02   37.06
   1   6  -7  658.53   35.72
   1   6  -7  728.35   35.28
  -1  -6   6 1703.38   90.54
   1   6  -6 1957.06  103.21
   1   6  -6 1957.70   81.13
   1   6  -6 1780.00   81.33
  -1  -6   5 1548.20   83.26
   1   6  -5 1706.16   72.06
   1   6  -5 1784.33   96.66
   1   6  -5 1720.10   80.22
   1   6  -5 1619.81   72.22
   1   6  -4 1109.43   51.51
  -1  -6   4 1194.13   65.73
   1   6  -4 1214.83   76.22
   1   6  -4 1226.45   52.92
   1   6  -4 1179.32   60.40
   1   6  -3  243.25   16.37
  -1  -6   3  240.72   25.27
   1   6  -3  264.56   17.02
   1   6  -3  234.75   30.90
   1   6  -3  235.79   23.00
   1   6  -2    7.04    4.37
   1   6  -2    9.51   10.46
   1   6  -2    3.60    7.27
   1   6  -2    3.72   13.44
  -1  -6   2    6.02    8.70
   1   6  -2    8.87    4.67
   1   6  -1    9.61    6.86
   1   6  -1    7.81    9.91
  -1  -6   1   23.89   10.56
   1   6  -1   13.18   14.76
   1   6  -1   19.19    5.40
  -1  -6   0  416.85   36.50
   1   6   0  390.33   25.27
   1   6   0  316.09   38.33
   1   6   0  299.21   28.45
   1   6   0  448.20   24.28
  -1  -6   0  491.27   22.69
   1   6   1  443.50   33.22
  -1  -6  -1  495.06   39.04
   1   6   1  415.65   43.21
   1   6   1  457.68   25.71
  -1  -6  -1  515.82   25.27
   1   6   2  231.80   30.20
  -1  -6  -2  249.27   16.20
   1   6   2  269.56   23.58
  -1  -6  -2  233.79   25.71
   1   6   3   13.18    9.42
  -1  -6  -3   23.10   10.49
  -1  -6  -3   31.55    5.47
  -1  -6  -3   24.97    5.78
   1   6   3   22.72   12.18
  -1  -6  -4   39.43   10.92
   1   6   4   37.09   14.02
  -1  -6  -4   40.28    6.59
  -1  -6  -4   48.30    6.97
  -1  -6  -5   45.75    7.09
  -1  -6  -5   40.67    6.43
  -1  -6  -6   15.95    5.62
  -1  -6  -6   18.28    5.05
  -1  -6  -6   15.18   11.55
  -1  -6  -7   -0.96   10.68
  -1  -6  -7    2.37    3.60
  -1  -6  -7    7.48    3.72
  -1  -6  -7   -5.54   11.23
  -1  -6  -7    3.70    4.22
  -1  -6  -8  128.66   17.31
  -1  -6  -8   98.05    8.33
  -1  -6  -8  119.23   18.10
  -1  -6  -9  395.12   28.15
  -1  -6  -9  321.02   18.01
  -1  -6  -9  356.23   26.72
  -1  -6 -10  452.86   22.62
  -1  -6 -10  553.66   30.98
  -1  -6 -11  494.62   22.57
  -1  -6 -12  100.50    6.15
   1   7 -11   39.35    4.84
   1   7 -11   40.29    4.77
   1   7 -10   20.36    5.14
   1   7 -10   26.36    4.96
   1   7 -10   27.12    5.89
   1   7  -9  138.80   12.29
   1   7  -9  104.96   10.53
   1   7  -8  145.81   12.46
   1   7  -8  129.55   13.06
   1   7  -7    4.13    6.59
   1   7  -7    8.57    4.45
   1   7  -6   26.23    8.73
   1   7  -6   25.80    9.14
   1   7  -6   28.67   10.54
   1   7  -5   65.76   12.81
   1   7  -5   62.97   11.06
   1   7  -5   77.75    8.72
   1   7  -5   66.89    9.05
   1   7  -4   21.31    5.86
   1   7  -4   22.27    5.38
   1   7  -4   16.02    7.88
   1   7  -4    7.70    9.51
   1   7  -3   60.35    7.75
   1   7  -3   56.04   13.94
   1   7  -3   68.97   18.84
  -1  -7   3   60.23   13.97
   1   7  -3   47.20    7.83
   1   7  -3   39.68    9.39
   1   7  -2  146.83   12.78
   1   7  -2  129.06   25.63
   1   7  -2  118.93   18.62
   1   7  -2  121.56   13.74
  -1  -7   2  145.88   21.00
   1   7  -1  252.86   27.62
   1   7  -1  443.73   23.81
  -1  -7   1  456.38   38.10
   1   7  -1  229.48   34.80
   1   7   0 1325.12   56.97
   1   7   0  995.15   63.54
   1   7   0 1056.38   78.46
  -1  -7   0 1417.91   76.73
   1   7   1  308.48   37.87
  -1  -7  -1  455.91   37.25
   1   7   1  335.67   29.80
  -1  -7  -1  448.23   22.26
   1   7   2   42.61   12.22
  -1  -7  -2   42.56    6.39
   1   7   3   10.36    9.03
  -1  -7  -3   16.56    4.75
  -1  -7  -4   89.70    8.60
  -1  -7  -4   94.08   16.48
   1   7   4   72.82   12.76
  -1  -7  -5  307.75   28.07
  -1  -7  -5  329.14   18.51
  -1  -7  -6 1139.47   59.35
  -1  -7  -6 1083.50   48.12
  -1  -7  -6 1067.62   61.91
  -1  -7  -6 1087.36   47.66
  -1  -7  -7 1165.56   57.10
  -1  -7  -7 1094.28   53.01
  -1  -7  -7  995.68   42.69
  -1  -7  -8  590.92   27.87
  -1  -7  -8  648.61   28.89
  -1  -7  -9  373.08   22.22
  -1  -7  -9  293.76   15.25
  -1  -7 -10   17.09    2.93
   1   8  -9  695.28   30.19
   1   8  -8  373.19   20.35
   1   8  -8  345.58   18.67
   1   8  -7  209.58   13.91
   1   8  -7  216.60   15.36
  -1  -8   6    2.26    4.35
   1   8  -6    3.68    5.52
   1   8  -5  125.06   12.97
   1   8  -5  183.92   18.36
   1   8  -4  378.80   27.50
   1   8  -4  321.78   19.08
   1   8  -3 1088.36   50.62
  -1  -8   3 1179.88   47.27
   1   8  -3  955.87   50.38
   1   8  -3 1051.73   57.99
   1   8  -2  727.48   49.76
   1   8  -2  864.01   43.55
   1   8  -1  573.67   28.50
   1   8  -1  380.93   32.64
   1   8   0  188.86   20.65
   1   8   1    3.03    8.13
  -1  -8  -2   51.31    6.75
  -1  -8  -3  501.75   25.11
   1   8   3  481.17   31.85
  -1  -8  -4  676.92   31.91
  -1  -8  -4  758.84   38.48
  -1  -8  -4  770.69   43.53
  -1  -8  -5  800.51   41.74
  -1  -8  -5  663.16   31.02
  -1  -8  -6  438.65   19.51
  -1  -8  -6  367.49   18.48
  -1  -8  -7   78.33    5.12
   1   9  -5  290.89   14.85
  -1  -9   4  145.65   10.08
   1   9  -4  158.16    9.83
  -1  -9   3  136.37   10.56
  -1  -9   2    0.60    4.90
  -1  -9   1   -1.32    5.09
  -1  -9   1    2.09    2.24
  -1  -9   0    7.13    4.86
  -1  -9   0    3.04    2.69
  -1  -9  -1   10.12    4.88
  -1  -9  -1    9.10    3.04
  -1  -9  -2    0.99    3.29
  -1  -9  -2    2.39    2.33
  -1  -9  -3    7.38    2.39
  -1  -9  -4    1.20    1.55
  -2  10  -1    6.72    2.58
  -2  10  -2  114.14    7.81
   2  -9  -6  479.25   22.92
   2  -9  -6  610.39   23.77
   2  -9  -5  424.18   19.80
  -2   9   4  105.08   10.80
  -2   9   4   98.07    7.69
  -2   9   3   11.66    6.75
   2  -9  -3   27.25    4.57
   2  -9  -2   11.36    3.89
   2  -9  -1   65.96    6.16
  -2   9   1   43.31   11.81
  -2   9   1   42.21    9.05
  -2   9   0  294.82   17.16
  -2   9   0  282.44   21.56
  -2   9   0  282.00   26.00
  -2   9  -1  362.58   20.71
  -2   9  -1  367.14   25.14
  -2   9  -2  123.07   13.48
  -2   9  -2   94.67   17.00
  -2   9  -2  130.80   10.51
  -2   9  -2  119.25    9.87
  -2   9  -3   66.12   10.60
  -2   9  -3   80.89    7.90
  -2   9  -3   86.94    8.20
  -2   9  -4   59.97    9.31
  -2   9  -4   56.16    6.63
  -2   9  -4   64.43    6.95
  -2   9  -5   -1.02    2.94
  -2   9  -5    1.70    2.99
  -2   9  -6    4.66    3.05
  -2   9  -6    0.45    2.83
  -2   9  -7   49.57    5.06
   2  -8 -10  108.93    6.12
   2  -8  -9  109.40    6.84
   2  -8  -9  116.83    7.13
   2  -8  -8  274.54   20.23
   2  -8  -8  306.79   15.31
   2  -8  -7  266.31   14.54
   2  -8  -7  269.28   13.62
   2  -8  -6   68.66    7.17
   2  -8  -6   68.29    6.11
   2  -8  -5    6.60    4.05
   2  -8  -5    8.72    3.14
  -2   8   3    7.18    8.86
  -2   8   2   -3.95   10.54
  -2   8   1   87.71   17.62
  -2   8   0    2.41    3.67
  -2   8   0    1.13   11.14
  -2   8  -1   18.64   12.49
  -2   8  -1   40.35    6.31
  -2   8  -2  169.77   12.72
  -2   8  -2  138.26   22.07
  -2   8  -3   -5.36    8.24
  -2   8  -3    1.13   10.82
  -2   8  -4  158.42   21.49
  -2   8  -4  195.72   18.01
  -2   8  -5  214.16   15.43
  -2   8  -5  245.66   16.17
  -2   8  -5  216.29   24.56
  -2   8  -5  249.78   20.36
  -2   8  -5  271.88   16.74
  -2   8  -6  539.20   27.78
  -2   8  -6  518.93   26.86
  -2   8  -6  518.95   31.54
  -2   8  -6  532.77   27.28
  -2   8  -7  658.00   33.45
  -2   8  -7  751.37   33.52
  -2   8  -7  707.54   34.15
  -2   8  -8  584.72   28.34
  -2   8  -8  633.18   27.89
  -2   8  -9  317.02   16.24
  -2   8  -9  278.88   14.13
  -2   8  -9  294.04   15.51
  -2   8 -10   -0.28    3.92
   2  -7 -12   17.82    2.50
   2  -7 -11    1.34    2.61
   2  -7 -11    5.30    4.87
   2  -7 -10   57.43    5.34
   2  -7 -10   56.29    9.29
   2  -7 -10   50.89    4.92
   2  -7  -9  117.63    8.68
   2  -7  -9  126.06    8.79
   2  -7  -9  118.01   14.45
   2  -7  -8   25.31    9.78
   2  -7  -8   30.79    4.81
   2  -7  -8   26.67    5.11
   2  -7  -7  107.90   15.27
   2  -7  -6   20.83    5.57
   2  -7  -6   23.03    4.87
   2  -7  -6   29.71   10.06
   2  -7  -5  418.74   31.46
   2  -7  -5  426.50   22.47
   2  -7  -4  730.78   83.51
   2  -7  -4  638.05   29.04
   2  -7  -3 1955.40  139.56
   2  -7  -3 1587.64   68.19
   2  -7  -2  411.86   37.11
   2  -7  -2  622.85   74.78
   2  -7  -1  594.26   45.42
  -2   7   1  462.24   39.23
   2  -7   0  294.94   32.14
  -2   7   0  205.44   25.55
   2  -7   1   39.12   13.14
  -2   7  -1   39.10   14.92
   2  -7   2  233.55   27.37
   2  -7   3 1385.67   78.35
  -2   7  -4 1327.52   59.00
  -2   7  -5  530.56   41.26
  -2   7  -5  577.01   35.27
  -2   7  -5  575.86   29.97
  -2   7  -5  527.15   33.88
  -2   7  -5  557.47   29.06
  -2   7  -6  656.80   31.21
  -2   7  -6  657.01   32.08
  -2   7  -6  636.99   31.95
  -2   7  -6  558.27   42.40
  -2   7  -6  575.81   31.13
  -2   7  -6  548.97   35.85
  -2   7  -7  116.61   10.52
  -2   7  -7  111.14   10.53
  -2   7  -7  112.17    9.82
  -2   7  -7   98.94   13.10
  -2   7  -7  121.15   10.62
  -2   7  -8    8.00    4.24
  -2   7  -9  385.66   20.41
  -2   7  -9  319.82   19.37
  -2   7  -9  382.56   19.62
  -2   7  -9  352.85   20.41
  -2   7 -10  642.79   29.34
  -2   7 -10  618.41   30.01
  -2   7 -10  625.82   29.86
  -2   7 -11  283.24   15.33
  -2   7 -11  286.98   14.71
  -2   7 -11  261.04   14.73
  -2   7 -12  164.09    9.28
  -2   7 -12  178.37    9.92
   2  -6 -13  221.51   10.59
   2  -6 -13  195.29   13.42
   2  -6 -12  462.48   25.95
   2  -6 -11  269.39   20.68
   2  -6 -11  313.74   15.48
   2  -6 -11  260.73   14.13
   2  -6 -11  288.20   15.29
   2  -6 -10  466.50   21.94
   2  -6 -10  407.08   28.92
   2  -6 -10  399.27   21.03
   2  -6 -10  424.35   21.47
   2  -6  -9    7.74    3.83
   2  -6  -9    3.80    8.60
   2  -6  -9    4.85    3.83
   2  -6  -8  780.00   36.62
   2  -6  -8  846.00   36.58
   2  -6  -7  559.41   57.37
   2  -6  -7  761.29   34.96
   2  -6  -6 1218.58   54.43
   2  -6  -6 1251.77   65.85
   2  -6  -5 1246.20   62.62
   2  -6  -5 1154.64   49.76
   2  -6  -4 1090.45   67.11
   2  -6  -4 1417.53   68.41
  -2   6   4 1059.35   63.98
   2  -6  -4 1326.94   55.42
   2  -6  -3 1071.34   56.42
  -2   6   3  818.28   53.69
   2  -6  -3  850.22   56.75
   2  -6  -3 1023.89   44.26
   2  -6  -2  165.88   11.46
   2  -6  -2  144.86   20.20
   2  -6  -1  311.34   30.32
  -2   6   1  244.79   32.45
  -2   6   1  254.57   26.24
  -2   6   1  296.40   16.99
  -2   6   0  479.39   22.43
   2  -6   0  417.49   37.00
  -2   6   0  253.04   34.37
  -2   6   0  319.40   30.50
  -2   6  -1  801.97   35.83
   2  -6   1  801.81   53.15
  -2   6  -1  623.15   46.16
  -2   6  -1  851.95   40.34
  -2   6  -1  531.40   52.90
   2  -6   2  434.84   35.81
  -2   6  -2  429.41   22.48
  -2   6  -2  410.07   34.04
  -2   6  -2  430.39   26.66
  -2   6  -3   40.94    5.87
  -2   6  -3   40.58    9.01
  -2   6  -3   34.79    5.82
  -2   6  -3   28.28   12.06
   2  -6   3   27.99   10.12
  -2   6  -4    6.33    7.61
   2  -6   4   -1.02    7.53
  -2   6  -4    1.00   10.35
  -2   6  -4    3.51    3.66
  -2   6  -4    1.61    4.29
  -2   6  -5   14.70    4.70
  -2   6  -5   15.28    8.03
  -2   6  -5   15.97   10.57
   2  -6   5   18.38    8.44
  -2   6  -5   10.67    7.84
  -2   6  -5   14.76    4.37
  -2   6  -6   30.59    7.40
  -2   6  -6   33.04    5.98
  -2   6  -6   37.90    9.25
  -2   6  -6   26.05    8.49
  -2   6  -6   21.83   10.47
  -2   6  -6   28.56    5.47
  -2   6  -7   11.68    4.23
  -2   6  -7   14.37    4.97
  -2   6  -7   17.06    6.40
  -2   6  -7   13.23    4.41
  -2   6  -8   15.87    4.87
  -2   6  -8   19.74    5.17
  -2   6  -8   21.97    4.96
  -2   6  -9  403.42   24.15
  -2   6  -9  449.21   24.08
  -2   6  -9  465.98   24.62
  -2   6 -11  177.26   12.42
  -2   6 -11  188.05   12.65
  -2   6 -11  205.97   12.86
  -2   6 -11  204.65   13.93
  -2   6 -12   49.96    5.49
  -2   6 -12   45.27    6.55
  -2   6 -12   43.97    5.24
  -2   6 -13    3.19    2.53
  -2   6 -13    8.86    4.13
   2  -5 -14  465.82   25.53
   2  -5 -14  555.72   23.39
   2  -5 -13  171.60   15.17
   2  -5 -13  222.90   12.25
   2  -5 -12   79.37   11.02
   2  -5 -12   77.27    6.71
   2  -5 -12   77.28    7.21
   2  -5 -11   -0.64    7.59
   2  -5 -10  207.99   20.55
   2  -5 -10  193.09   13.06
   2  -5 -10  195.93   12.75
   2  -5 -10  224.25   13.85
   2  -5  -9  253.39   15.78
   2  -5  -9  315.92   18.11
   2  -5  -9  316.99   16.88
   2  -5  -9  278.11   16.31
   2  -5  -8  528.17   33.68
   2  -5  -8  478.03   24.76
   2  -5  -8  469.88   23.64
   2  -5  -7  199.56   35.53
   2  -5  -7  189.73   19.94
   2  -5  -7  165.50   12.85
   2  -5  -7  150.50   11.70
   2  -5  -6   85.62   31.96
   2  -5  -6   62.44   12.76
   2  -5  -6   51.51    7.46
   2  -5  -6   72.23    7.53
   2  -5  -5   68.22   12.06
   2  -5  -5  113.02   34.42
   2  -5  -5  111.82   15.51
   2  -5  -5   71.32   11.57
   2  -5  -5   97.02    8.94
   2  -5  -5   63.67    7.41
   2  -5  -4   57.31   11.56
   2  -5  -4   79.07   14.24
   2  -5  -4   80.27    7.27
  -2   5   4   57.54   10.80
   2  -5  -4   63.31    7.00
   2  -5  -4   69.56   28.55
   2  -5  -3   71.18   13.06
  -2   5   3   52.35   11.64
   2  -5  -3   54.58   11.70
   2  -5  -3   63.09    6.64
   2  -5  -2   18.40    9.01
  -2   5   2   18.19   10.63
   2  -5  -2   15.49    9.80
  -2   5   2   11.37    8.71
  -2   5   1  129.57   20.69
  -2   5   1  156.69   18.05
   2  -5  -1  169.26   20.50
   2  -5   0  167.66   21.11
  -2   5   0  131.59   21.53
  -2   5   0  149.51   18.05
  -2   5  -1   36.12    5.19
   2  -5   1    9.84    8.20
  -2   5  -1   17.81   11.38
  -2   5  -1   25.01   11.05
  -2   5  -1   19.02    6.17
   2  -5   2  375.34   30.28
  -2   5  -2  433.84   30.86
  -2   5  -2  373.98   23.44
  -2   5  -2  427.19   20.80
   2  -5   3   84.74   13.47
  -2   5  -3   79.88    7.62
  -2   5  -3   60.49    9.75
  -2   5  -3   81.84   14.27
  -2   5  -3   64.14    7.00
   2  -5   4  452.17   32.18
  -2   5  -4  461.01   23.47
  -2   5  -4  485.10   33.52
  -2   5  -4  495.71   24.48
  -2   5  -5 1361.07   54.55
  -2   5  -5 1200.40   54.42
  -2   5  -5 1150.83   57.82
  -2   5  -5 1277.59   65.80
  -2   5  -5 1311.78   59.77
  -2   5  -5 1153.31   55.09
   2  -5   5 1106.75   62.94
  -2   5  -6 2232.74   99.90
  -2   5  -6 2430.23   98.84
  -2   5  -6 2331.36   98.68
  -2   5  -6 2374.07  110.44
  -2   5  -6 2338.21  103.90
  -2   5  -6 2394.27  103.27
  -2   5  -6 2633.24   98.43
  -2   5  -6 2210.90   99.44
  -2   5  -7 1304.19   55.79
  -2   5  -7 1340.83   57.88
  -2   5  -7 1212.57   58.29
  -2   5  -7 1050.44   55.71
  -2   5  -7 1322.61   56.83
  -2   5  -7 1172.91   60.86
  -2   5  -7 1339.21   55.73
  -2   5  -7 1392.26   61.34
  -2   5  -8  644.10   32.75
  -2   5  -8  698.03   37.07
  -2   5  -8  705.01   33.74
  -2   5  -8  675.17   33.91
  -2   5  -8  675.23   33.31
  -2   5  -8  565.70   34.89
  -2   5  -9 1831.26   77.40
  -2   5  -9 1806.92   77.64
  -2   5  -9 1609.90   76.33
  -2   5  -9 1919.43   76.55
  -2   5 -10   35.92    6.62
  -2   5 -10   31.51    5.84
  -2   5 -10   23.89    5.33
  -2   5 -10   17.60    5.05
  -2   5 -10   27.60    5.69
  -2   5 -11  140.53   10.99
  -2   5 -11  134.68   11.28
  -2   5 -11  130.87   10.62
  -2   5 -11  121.02   11.79
  -2   5 -12  606.97   29.15
  -2   5 -12  582.32   28.58
  -2   5 -12  599.60   29.30
  -2   5 -13  913.17   39.84
  -2   5 -13  963.82   40.05
  -2   5 -13  847.00   38.93
  -2   5 -14  418.50   19.15
  -2   5 -14  381.58   18.90
   2  -4 -15   59.23    5.02
   2  -4 -15   54.64    7.16
   2  -4 -14   55.54    9.22
   2  -4 -14   68.04    6.22
   2  -4 -13    2.26    8.36
   2  -4 -13    3.71    3.52
   2  -4 -12   17.21    7.76
   2  -4 -12   13.89    4.61
   2  -4 -12   15.30    4.49
   2  -4 -11   29.58    9.51
   2  -4 -11   21.88    5.25
   2  -4 -11   22.92    4.45
   2  -4 -10  490.31   25.58
   2  -4 -10  453.33   23.81
   2  -4  -9 1233.94   61.65
   2  -4  -9 1322.16   52.74
   2  -4  -9 1207.39   51.15
   2  -4  -8  625.51   28.25
   2  -4  -8  706.02   38.28
   2  -4  -7  122.72   15.55
   2  -4  -7  101.25   21.03
  -2   4   7   83.95    8.71
   2  -4  -7  103.05    8.99
   2  -4  -7   96.56    8.63
   2  -4  -6   37.65   21.08
  -2   4   6   26.41    5.54
   2  -4  -6   38.63   10.14
   2  -4  -6   28.09    4.98
   2  -4  -6   25.62    4.89
   2  -4  -5  412.29   30.03
   2  -4  -5  579.13   30.75
   2  -4  -5  576.01   33.17
   2  -4  -5  463.91   23.82
   2  -4  -5  650.76   64.33
   2  -4  -4 1425.52   58.97
   2  -4  -4 1115.70   60.87
   2  -4  -4 1658.87  100.36
   2  -4  -4 1394.66   62.65
  -2   4   4 1026.41   57.42
   2  -4  -3 4860.52  185.58
   2  -4  -3 4811.46  189.68
   2  -4  -2 3787.07  145.39
  -2   4   2 3130.14  143.76
  -2   4   1 1349.42   64.44
  -2   4   0 1171.84   44.65
  -2   4   0  698.01   47.03
  -2   4  -1   28.08    4.63
  -2   4  -1   19.08    9.37
  -2   4  -1   36.24    6.54
  -2   4  -2  809.55   43.58
  -2   4  -2  868.34   35.26
  -2   4  -3 1478.16   56.01
  -2   4  -3 1607.04   66.87
  -2   4  -4 3501.48  133.82
  -2   4  -4 3265.54  122.86
  -2   4  -5 1789.67   71.53
   2  -4   5 1543.30   76.78
  -2   4  -5 1683.12   73.29
  -2   4  -5 1851.85   80.26
  -2   4  -5 1875.82   75.05
  -2   4  -5 1660.84   70.16
  -2   4  -5 1460.86   69.14
  -2   4  -6 2011.51   83.44
  -2   4  -6 2191.60   84.81
  -2   4  -6 1994.11   92.68
  -2   4  -6 2074.19   87.15
  -2   4  -6 2020.94   88.04
  -2   4  -6 2142.78   83.65
  -2   4  -6 1931.99   84.52
  -2   4  -7   50.61    8.39
  -2   4  -7   51.64    6.77
  -2   4  -7   52.15    6.96
  -2   4  -7   43.17    7.70
  -2   4  -7   53.65    7.40
  -2   4  -7   40.31    6.81
  -2   4  -7   48.45    8.15
  -2   4  -7   48.52    9.60
  -2   4  -7   51.37    5.98
  -2   4  -8   54.90   10.06
  -2   4  -8   61.68    7.19
  -2   4  -8   68.22    8.00
  -2   4  -8   67.56    9.76
  -2   4  -8   91.63    9.87
  -2   4  -8   90.20    8.64
  -2   4  -8   69.20    8.55
  -2   4  -8   74.85    8.25
  -2   4  -9  101.70    9.68
  -2   4  -9  121.55   10.78
  -2   4  -9  119.37   10.64
  -2   4  -9  123.96   11.50
  -2   4  -9  135.50   10.62
  -2   4  -9  109.50   13.46
  -2   4 -10  445.39   25.19
  -2   4 -10  461.37   25.49
  -2   4 -10  500.22   25.03
  -2   4 -11  363.70   20.86
  -2   4 -11  366.67   21.61
  -2   4 -11  371.31   21.03
  -2   4 -11  346.69   20.05
  -2   4 -12  138.58   10.82
  -2   4 -12  150.10   12.05
  -2   4 -12  134.67   10.90
  -2   4 -13   59.06    7.69
  -2   4 -13   54.34    6.26
  -2   4 -13   46.91    5.32
  -2   4 -14    1.95    2.49
  -2   4 -14    3.59    4.91
  -2   4 -15    7.35    3.99
   2  -3 -15    6.65    6.17
   2  -3 -15   16.55    3.39
   2  -3 -15   13.79    3.26
   2  -3 -14  315.17   21.60
   2  -3 -14  348.36   17.94
   2  -3 -13  614.84   34.92
   2  -3 -12 1004.41   49.80
   2  -3 -12  932.18   41.08
   2  -3 -12  951.42   43.03
   2  -3 -12  935.20   40.86
   2  -3 -12  835.16   45.46
   2  -3 -11 1753.10   72.95
   2  -3 -11 1713.60   72.98
   2  -3 -11 1829.12   75.19
   2  -3 -10 1002.75   45.22
   2  -3 -10 1010.86   44.66
   2  -3 -10 1078.20   46.94
   2  -3 -10 1072.72   54.86
   2  -3  -9   15.83    4.27
   2  -3  -9   20.61    7.71
   2  -3  -9   18.36    4.11
   2  -3  -9   18.61    4.58
   2  -3  -8  523.31   32.63
   2  -3  -8  576.44   25.55
   2  -3  -8  519.69   24.59
   2  -3  -7 1707.29  103.96
   2  -3  -7 2448.53   98.16
   2  -3  -6 2887.22  119.26
   2  -3  -6 2521.54  131.53
   2  -3  -5 3784.67  127.74
   2  -3  -5 2410.74  123.09
   2  -3  -4 2209.03   95.53
   2  -3  -3 2224.03  121.96
   2  -3  -2   49.06   19.91
  -2   3   1 1114.46   55.29
  -2   3   0  405.01   27.79
  -2   3  -1  422.50   27.48
  -2   3  -2   43.45    9.86
  -2   3  -2   27.80    5.96
  -2   3  -3    3.50    3.49
   2  -3   3    3.41   10.04
  -2   3  -3    1.66    5.00
  -2   3  -3    0.97    7.23
  -2   3  -4  118.84   13.43
  -2   3  -4  120.79   10.97
  -2   3  -4   82.28    9.41
  -2   3  -4  116.91    8.56
  -2   3  -5  275.59   21.10
  -2   3  -5  308.15   18.93
  -2   3  -5  275.36   17.44
  -2   3  -5  314.71   17.38
  -2   3  -5  289.64   16.13
  -2   3  -6   31.85    6.45
  -2   3  -6   33.86    6.52
  -2   3  -6   31.35    6.25
  -2   3  -6   31.89    7.34
  -2   3  -7   30.43    6.95
  -2   3  -7   40.29    7.08
  -2   3  -7   34.23    5.21
  -2   3  -7   31.65    5.34
  -2   3  -7   33.53    6.33
  -2   3  -7   31.71    6.86
  -2   3  -8  193.67   13.57
  -2   3  -8  181.38   13.19
  -2   3  -8  168.11   16.38
  -2   3  -8  224.69   12.48
  -2   3  -8  220.46   13.50
  -2   3  -8  220.34   14.73
  -2   3  -8  220.87   13.90
  -2   3  -8  173.47   15.90
  -2   3  -8  232.47   15.20
  -2   3  -9  895.80   39.95
  -2   3  -9  813.52   38.32
  -2   3  -9  775.08   38.30
  -2   3  -9  784.41   37.97
  -2   3  -9  820.90   36.74
  -2   3  -9  870.45   38.01
  -2   3  -9  812.49   39.15
  -2   3  -9  758.68   42.30
  -2   3 -10 1078.02   49.30
  -2   3 -10 1062.82   48.98
  -2   3 -10 1084.78   49.64
  -2   3 -10 1067.87   49.58
  -2   3 -10 1063.56   49.94
  -2   3 -10 1117.45   48.00
  -2   3 -10 1210.77   51.27
  -2   3 -11 1232.69   56.20
  -2   3 -11 1389.62   55.30
  -2   3 -11 1238.90   56.76
  -2   3 -11 1280.89   56.46
  -2   3 -11 1288.20   56.04
  -2   3 -11 1287.26   56.72
  -2   3 -11 1339.78   55.46
  -2   3 -11 1148.72   54.95
  -2   3 -12  108.52    9.73
  -2   3 -12  137.99   10.10
  -2   3 -12  117.44   10.35
  -2   3 -12  124.30    9.84
  -2   3 -12  116.76   10.10
  -2   3 -12  122.48   11.60
  -2   3 -13    4.35    4.21
  -2   3 -14  119.51    9.77
  -2   3 -14  126.36    8.39
  -2   3 -14  114.52    8.50
  -2   3 -14  107.57    8.46
  -2   3 -15  485.81   22.64
   2  -2 -16  568.31   24.21
   2  -2 -16  542.85   24.17
   2  -2 -16  568.49   26.78
   2  -2 -15  754.03   33.36
   2  -2 -15  771.49   37.12
   2  -2 -14  871.42   37.63
   2  -2 -14  802.99   38.08
   2  -2 -14  891.78   38.04
   2  -2 -14  809.44   42.19
   2  -2 -14  834.75   37.58
   2  -2 -13  169.45   11.89
   2  -2 -13  161.33   11.46
   2  -2 -13  179.99   12.33
   2  -2 -13  164.75   16.53
   2  -2 -13  176.26   14.70
   2  -2 -12    1.98    3.79
   2  -2 -12    1.62    3.27
   2  -2 -12    6.95    4.02
   2  -2 -12    5.04    9.58
   2  -2 -11   71.58   10.93
   2  -2 -11   93.79   12.84
   2  -2 -11   78.68    7.68
   2  -2 -11   79.53    7.89
   2  -2 -11   81.50    8.20
   2  -2 -11   83.99    7.10
   2  -2 -10  249.04   15.00
   2  -2 -10  297.85   15.95
   2  -2 -10  263.40   14.96
   2  -2 -10  280.17   21.77
   2  -2  -9  102.80    7.98
   2  -2  -9  106.37    8.15
   2  -2  -9   92.76    7.78
   2  -2  -9   99.35   12.95
   2  -2  -8  196.37   17.32
   2  -2  -7  221.72   19.79
   2  -2  -7  327.88   21.62
   2  -2  -6   87.39   11.32
   2  -2  -5   29.33    6.78
  -2   2   5   36.82    6.74
   2  -2  -4  207.55   18.90
  -2   2   4  198.79   15.34
   2  -2  -3   24.06   14.07
  -2   2   3   21.49    6.52
  -2   2   2   11.13    6.28
   2  -2  -2   13.09   15.83
   2  -2  -1 1234.08   67.96
  -2   2   1  947.87   49.00
   2  -2   0 4729.95  175.33
  -2   2   0 3417.63  155.94
   2  -2   1  105.23   16.85
  -2   2  -1   77.33   10.97
   2  -2   2  390.60   22.53
  -2   2  -2  389.44   23.63
  -2   2  -3  137.51   12.56
  -2   2  -4  285.51   18.38
  -2   2  -4  278.23   14.90
  -2   2  -5  757.15   33.79
  -2   2  -5  767.41   37.01
  -2   2  -5  695.02   35.35
  -2   2  -6 4001.09  170.46
  -2   2  -6 4315.90  171.96
  -2   2  -6 4542.07  171.60
  -2   2  -7 4592.41  189.71
  -2   2  -7 4292.06  189.13
  -2   2  -8 2059.63  100.84
  -2   2  -8 2214.23   97.69
  -2   2  -8 2658.62  101.17
  -2   2  -8 2505.39   98.71
  -2   2  -8 2415.89   98.37
  -2   2  -8 2522.93   98.19
  -2   2  -8 2470.90   97.03
  -2   2  -8 2184.66  101.65
  -2   2  -8 2440.09   98.13
  -2   2  -9  789.68   37.77
  -2   2  -9  779.35   41.94
  -2   2  -9  820.40   37.97
  -2   2  -9  826.88   37.98
  -2   2  -9  822.33   38.18
  -2   2  -9  842.49   37.02
  -2   2  -9  790.92   37.83
  -2   2  -9  822.10   42.41
  -2   2  -9  872.99   40.34
  -2   2  -9  807.29   37.59
  -2   2 -10  440.26   24.01
  -2   2 -10  413.32   23.39
  -2   2 -10  468.46   23.39
  -2   2 -10  432.36   23.48
  -2   2 -10  464.41   24.43
  -2   2 -10  450.43   24.07
  -2   2 -10  449.95   24.13
  -2   2 -10  484.77   26.24
  -2   2 -10  519.01   29.66
  -2   2 -11    4.23    8.50
  -2   2 -11    3.58    5.25
  -2   2 -11   -0.30    3.54
  -2   2 -11    5.80    4.13
  -2   2 -11    1.53    5.00
  -2   2 -11    4.88    6.35
  -2   2 -11    5.40    3.80
  -2   2 -11    7.09    3.81
  -2   2 -11    1.51    5.71
  -2   2 -12  393.19   21.55
  -2   2 -12  393.10   22.15
  -2   2 -12  396.43   22.70
  -2   2 -12  445.09   22.10
  -2   2 -12  374.29   22.00
  -2   2 -12  435.09   22.33
  -2   2 -12  465.36   27.57
  -2   2 -12  365.66   21.23
  -2   2 -12  457.62   24.44
  -2   2 -13  916.82   44.59
  -2   2 -13  893.05   39.73
  -2   2 -13  849.64   39.86
  -2   2 -14  793.85   37.08
  -2   2 -14  881.53   37.36
  -2   2 -14  823.59   38.01
  -2   2 -14  867.14   37.80
  -2   2 -15  570.50   25.58
   2  -1 -17    0.15    2.14
   2  -1 -16   25.07    3.60
   2  -1 -16   20.17    5.96
   2  -1 -15  163.61   10.30
   2  -1 -15  145.17   10.35
   2  -1 -15  163.38    9.99
   2  -1 -15  180.97   14.03
   2  -1 -14   69.02   10.86
   2  -1 -13  487.95   24.37
   2  -1 -13  488.00   24.79
   2  -1 -13  478.12   24.59
   2  -1 -13  480.69   28.19
   2  -1 -12    0.26    3.72
   2  -1 -12   -2.76    3.83
   2  -1 -12    3.93    3.60
   2  -1 -12    1.08    9.42
   2  -1 -11  439.07   28.74
   2  -1 -11  434.06   27.46
   2  -1 -11  431.18   22.70
   2  -1 -11  461.84   25.83
   2  -1 -11  473.02   23.34
   2  -1 -10  762.20   41.21
   2  -1 -10  843.87   38.94
   2  -1 -10  839.37   36.81
   2  -1 -10  733.41   41.42
   2  -1  -9 2230.38   94.22
   2  -1  -9 2061.38   97.25
   2  -1  -9 2335.17   92.81
   2  -1  -8 3292.15  137.50
   2  -1  -7 1642.05   72.95
   2  -1  -6   13.93    6.84
  -2   1   5  738.12   37.28
   2  -1  -5  880.83   39.54
  -2   1   4 2265.26   87.81
   2  -1  -4 1848.54   88.70
  -2   1   3 5674.30  186.76
   2  -1  -3 3737.56  185.05
   2  -1  -2 4666.00  248.81
  -2   1   2 9252.58  253.89
   2  -1  -1 8821.78  362.42
  -2   1   1 9912.35  364.90
  -2   1   0   87.16   10.85
  -2   1  -1   22.22    6.76
  -2   1  -2   12.47    5.96
  -2   1  -3 1019.47   46.92
  -2   1  -4 5040.15  200.90
  -2   1  -5 5730.75  239.15
  -2   1  -5 6111.93  238.75
  -2   1  -5 6261.43  237.72
  -2   1  -6  839.05   38.04
  -2   1  -6  757.19   38.42
  -2   1  -7    6.70    6.60
  -2   1  -7    2.45    7.45
  -2   1  -8   76.91   10.46
  -2   1  -8   72.39    6.91
  -2   1  -8   78.06   10.28
  -2   1  -8   78.97    8.01
  -2   1  -8   73.33   11.18
  -2   1  -9   -0.25    3.25
  -2   1  -9   -0.25    2.74
  -2   1  -9    3.29    5.60
  -2   1  -9    1.53    3.20
  -2   1  -9    0.26    4.51
  -2   1  -9    2.25    7.78
  -2   1  -9   -0.40    6.43
  -2   1 -10   53.18    6.40
  -2   1 -10   49.29    8.82
  -2   1 -10   63.46    6.57
  -2   1 -10   49.76    6.57
  -2   1 -10   56.12   10.90
  -2   1 -10   52.38    7.54
  -2   1 -10   59.39    8.39
  -2   1 -10   51.86    6.67
  -2   1 -10   62.57    7.89
  -2   1 -11  260.65   16.84
  -2   1 -11  240.83   15.65
  -2   1 -11  278.72   16.80
  -2   1 -11  249.23   16.01
  -2   1 -11  273.78   16.29
  -2   1 -11  288.82   20.72
  -2   1 -11  248.79   17.73
  -2   1 -11  224.34   14.87
  -2   1 -12   10.41    5.36
  -2   1 -12   11.18    8.65
  -2   1 -12   10.02    4.25
  -2   1 -12   13.61    6.06
  -2   1 -12   14.24    5.67
  -2   1 -12   11.63    6.68
  -2   1 -12   10.28    5.41
  -2   1 -12    9.79    4.35
  -2   1 -13   55.80    7.06
  -2   1 -13   62.53    9.09
  -2   1 -13   59.27    7.57
  -2   1 -13   60.47    7.29
  -2   1 -13   52.57    7.13
  -2   1 -13   64.36   10.49
  -2   1 -14    4.96    4.15
  -2   1 -14   10.35    4.57
  -2   1 -14    5.80    3.64
  -2   1 -14    4.60    6.76
  -2   1 -15   13.79    3.91
  -2   1 -15   21.68    4.59
  -2   1 -16    2.92    2.78
   2   0 -16   85.25    6.40
   2   0 -16   89.87    8.48
   2   0 -16   73.67    6.28
   2   0 -15    8.32    3.79
   2   0 -15    5.49    3.24
   2   0 -15    8.98    6.39
   2   0 -14  487.17   27.83
   2   0 -13 1329.20   56.51
   2   0 -13 1372.43   58.85
   2   0 -13 1283.40   56.77
   2   0 -13 1278.11   56.04
   2   0 -12 1881.27   80.87
   2   0 -12 2021.80   83.45
   2   0 -12 1962.77   81.64
   2   0 -12 1968.82   86.75
   2   0 -11  998.50   48.79
   2   0 -11  930.99   42.69
   2   0 -11  983.81   44.85
   2   0 -11 1001.36   43.45
   2   0 -11  898.93   46.23
   2   0 -11  955.35   48.13
   2   0 -10  598.64   32.20
   2   0 -10  586.66   28.80
   2   0 -10  534.98   26.84
   2   0 -10  495.32   29.80
   2   0 -10  567.53   31.96
   2   0  -9  179.38   15.23
   2   0  -9  181.50   13.30
   2   0  -9  176.75   11.73
   2   0  -9  193.55   12.50
   2   0  -9  184.82   12.74
   2   0  -9  181.94   12.04
   2   0  -9  173.67   15.64
   2   0  -8  292.67   19.97
   2   0  -8  311.80   20.13
   2   0  -7 2017.95   92.00
   2   0  -7 2140.83   89.12
  -2   0   6 1797.45   83.06
   2   0  -6 2038.07   84.98
   2   0  -6 1973.16   88.11
   2   0  -6 2221.10   83.64
   2   0  -5 1170.21   55.39
  -2   0   5 1188.74   52.41
   2   0  -5 1161.71   52.17
  -2   0   4  874.31   40.76
  -2   0   3  165.52   12.63
  -2   0   2 1018.80   46.19
  -2   0   1    9.80    5.71
  -2   0   0   46.34    7.77
   2   0   0   53.39    6.99
  -2   0  -1    4.86    5.53
   2   0   1    9.34    4.29
  -2   0  -2  101.04   10.16
   2   0   2  120.48    8.23
  -2   0  -3  868.96   40.68
  -2   0  -4  157.36   12.34
  -2   0  -5    2.40    6.33
  -2   0  -5    1.80    3.99
   2   0   5    5.08    4.29
  -2   0  -5    0.26    5.12
  -2   0  -6    8.86    6.28
  -2   0  -6    1.79    6.79
  -2   0  -6   15.73    7.89
  -2   0  -7  171.74   15.01
  -2   0  -7  143.89   13.39
  -2   0  -7  126.42   13.36
  -2   0  -8  294.51   16.84
  -2   0  -8  292.65   20.44
  -2   0  -8  260.87   19.67
  -2   0  -9 1597.45   72.57
  -2   0  -9 1488.93   68.07
  -2   0  -9 1670.23   69.25
  -2   0  -9 1718.57   69.98
  -2   0  -9 1695.72   68.91
  -2   0  -9 1783.33   74.49
  -2   0 -10  726.24   32.77
  -2   0 -10  664.66   32.51
  -2   0 -10  727.56   37.46
  -2   0 -10  704.58   33.01
  -2   0 -10  606.11   30.95
  -2   0 -10  670.35   34.91
  -2   0 -11 1311.41   59.61
  -2   0 -11 1450.58   60.39
  -2   0 -11 1308.68   60.13
  -2   0 -11 1399.39   60.07
  -2   0 -11 1494.92   61.20
  -2   0 -11 1445.02   65.20
  -2   0 -11 1339.79   62.09
  -2   0 -12 1141.98   49.78
  -2   0 -12 1058.06   50.29
  -2   0 -12 1161.90   49.78
  -2   0 -12 1112.23   49.01
  -2   0 -12 1141.43   49.18
  -2   0 -12  968.94   48.03
  -2   0 -12 1168.17   54.10
  -2   0 -13   95.10    9.87
  -2   0 -13   88.53    9.00
  -2   0 -13   71.42    8.34
  -2   0 -13   82.07    8.77
  -2   0 -13   94.95    9.06
  -2   0 -13  102.22   12.19
  -2   0 -14   96.01   11.19
  -2   0 -14   91.68    8.18
  -2   0 -14   98.12    8.59
  -2   0 -14  110.03    9.14
  -2   0 -15  565.01   27.36
  -2   0 -15  634.16   27.67
  -2   0 -15  635.91   29.96
  -2   0 -16  605.93   27.21
  -2   0 -16  682.91   27.56
   2   1 -17  135.44    7.30
   2   1 -16  280.83   13.94
   2   1 -16  270.65   14.16
   2   1 -15  496.96   22.87
   2   1 -15  455.10   22.99
   2   1 -14  598.18   31.89
   2   1 -13  197.99   12.86
   2   1 -13  196.90   14.88
   2   1 -13  191.23   13.15
   2   1 -12    6.87    7.21
   2   1 -12    7.33    3.96
   2   1 -12    8.04    8.02
   2   1 -12    4.19    3.85
   2   1 -11   10.78    5.83
   2   1 -11   13.07    7.21
   2   1 -11   11.47    4.20
   2   1 -11    4.81    4.75
   2   1 -11    6.57    6.16
   2   1 -11   11.75    8.71
   2   1 -10  145.64   10.52
   2   1 -10  169.22   12.94
   2   1 -10  166.91   12.16
   2   1 -10  153.15   12.08
   2   1 -10  133.70   13.55
   2   1 -10  163.05   15.05
   2   1  -9   13.94    4.06
   2   1  -9   18.09    8.39
   2   1  -9   14.26    6.51
   2   1  -9   22.44    6.61
   2   1  -9   18.66    5.42
   2   1  -9   19.85    5.75
   2   1  -9   25.62    8.11
   2   1  -8  104.45   11.64
   2   1  -8  109.41   12.09
   2   1  -8   98.38    9.81
   2   1  -8  109.12   11.48
   2   1  -8   90.65   11.96
   2   1  -7   42.50    8.38
   2   1  -6  298.27   19.62
  -2  -1   6  285.62   18.35
   2   1  -6  329.26   21.98
   2   1  -5  694.38   30.09
  -2  -1   5  645.58   30.95
   2   1  -4  477.98   24.76
  -2  -1   4  447.25   25.20
  -2  -1   3   57.87    8.72
   2   1  -3   76.20    9.15
  -2  -1   2 1657.67   72.54
   2   1  -2 1567.09   71.52
   2   1  -2 1706.81   72.66
  -2  -1   1  762.51   39.04
   2   1  -1  693.85   38.52
  -2  -1   0 2333.92  104.89
   2   1   0 2158.15  104.15
  -2  -1  -1 3757.03  164.81
   2   1   1 3763.61  164.22
   2   1   2 1239.24   54.52
  -2  -1  -2 1130.30   54.46
  -2  -1  -3   36.86    7.51
   2   1   3   46.22    7.54
   2   1   4   87.40    9.55
  -2  -1  -4   98.82   10.45
  -2  -1  -5  734.33   34.14
   2   1   5  617.63   32.68
  -2  -1  -6 3126.56  127.89
  -2  -1  -7 3964.67  172.42
  -2  -1  -7 4457.06  168.00
  -2  -1  -7 3916.42  167.57
  -2  -1  -8 5136.39  201.99
  -2  -1  -8 4588.64  190.97
  -2  -1  -8 4769.71  192.43
  -2  -1  -8 4724.75  191.13
  -2  -1  -8 5188.58  190.76
  -2  -1  -8 4928.30  195.74
  -2  -1  -8 4576.44  195.34
  -2  -1  -9 1245.76   58.26
  -2  -1  -9 1103.40   48.48
  -2  -1  -9 1073.15   48.44
  -2  -1  -9 1139.09   49.78
  -2  -1  -9 1084.34   47.48
  -2  -1  -9 1072.92   53.02
  -2  -1  -9 1054.06   51.41
  -2  -1 -10  167.65   12.62
  -2  -1 -10  187.75   13.55
  -2  -1 -10  185.58   11.68
  -2  -1 -10  158.61   14.00
  -2  -1 -10  155.62   15.95
  -2  -1 -11  458.87   28.77
  -2  -1 -11  483.52   25.03
  -2  -1 -12  142.39   11.12
  -2  -1 -12  113.02    9.61
  -2  -1 -12  142.78   11.33
  -2  -1 -12  127.29   11.55
  -2  -1 -13  596.61   32.33
  -2  -1 -14  775.21   33.71
  -2  -1 -14  757.32   33.99
  -2  -1 -14  702.29   33.18
  -2  -1 -15  493.92   22.49
  -2  -1 -15  526.84   22.43
  -2  -1 -16    9.62    2.59
   2   2 -16   97.75    6.17
   2   2 -16   88.95    6.52
   2   2 -15  285.53   14.45
   2   2 -15  267.10   14.84
   2   2 -14  277.41   14.93
   2   2 -14  274.91   16.70
   2   2 -14  250.94   15.20
   2   2 -13  232.45   13.75
   2   2 -13  215.97   15.18
   2   2 -13  209.16   13.89
   2   2 -12   30.70    7.62
   2   2 -12   36.58    5.54
   2   2 -12   26.80    8.04
   2   2 -12   29.11    5.60
   2   2 -12   33.39    6.77
   2   2 -12   34.18    6.21
   2   2 -12   31.55    9.42
   2   2 -11  754.14   36.07
   2   2 -11  708.10   35.28
   2   2 -11  779.93   36.49
   2   2 -11  698.35   35.86
   2   2 -11  765.84   40.54
   2   2 -11  744.82   39.26
   2   2 -11  760.59   39.51
   2   2 -10 2056.24   84.34
   2   2 -10 2093.83   90.68
   2   2 -10 2038.02   85.36
   2   2 -10 1856.26   84.81
   2   2 -10 2089.79   88.72
   2   2 -10 1934.14   87.81
   2   2  -9 1251.36   66.81
   2   2  -9 1670.11   64.80
   2   2  -9 1489.94   65.98
   2   2  -9 1699.03   69.42
   2   2  -9 1369.10   65.30
   2   2  -8 2436.64   89.44
   2   2  -8 2468.45   94.25
   2   2  -7 1188.94   52.37
   2   2  -7 1120.91   54.25
  -2  -2   6  679.91   37.67
   2   2  -6  651.43   35.88
   2   2  -6  761.81   33.78
   2   2  -5  433.18   22.04
  -2  -2   5  459.36   26.75
   2   2  -4 2047.29   73.89
  -2  -2   4 1949.74   79.25
  -2  -2   3 3205.81  132.84
   2   2  -3 3324.96  132.81
   2   2  -3 3023.76  127.46
   2   2  -2 3218.04  135.69
  -2  -2   2 3241.30  136.09
   2   2  -1 3460.75  154.13
  -2  -2   1 4035.42  156.00
   2   2   0 2267.88  103.96
  -2  -2   0 2612.73  106.07
   2   2   1  133.12   13.75
  -2  -2  -1  146.59   14.63
  -2  -2  -2   30.10    7.91
   2   2   2   16.56    6.75
   2   2   2   25.86    6.27
  -2  -2  -3   17.13    6.65
   2   2   3   18.51    5.59
  -2  -2  -4  833.66   42.38
   2   2   4  789.82   37.10
  -2  -2  -5 2027.89   89.63
  -2  -2  -6 2169.89   88.00
  -2  -2  -6 2123.04   90.82
  -2  -2  -7  247.43   22.13
  -2  -2  -7  252.60   14.85
  -2  -2  -7  230.43   17.99
  -2  -2  -7  232.06   14.60
  -2  -2  -7  260.86   14.62
  -2  -2  -8   97.98   15.57
  -2  -2  -8   82.36   14.90
  -2  -2  -8   95.56    9.41
  -2  -2  -8  100.05    8.42
  -2  -2  -8   93.08   11.46
  -2  -2  -9   15.24    6.04
  -2  -2  -9    7.99    8.99
  -2  -2  -9   10.29    8.50
  -2  -2  -9   13.08    4.32
  -2  -2  -9   11.12    8.25
  -2  -2  -9   13.57    7.16
  -2  -2 -10   94.34    9.51
  -2  -2 -10   84.39   13.92
  -2  -2 -10   84.92    8.23
  -2  -2 -10   87.05   12.23
  -2  -2 -11   23.40    6.31
  -2  -2 -11   25.42    5.09
  -2  -2 -11   21.57    9.00
  -2  -2 -12   84.05    8.59
  -2  -2 -12   92.98   11.69
  -2  -2 -13   39.53    6.01
  -2  -2 -13   28.98    5.71
  -2  -2 -13   31.61    5.82
  -2  -2 -14   35.09    5.24
  -2  -2 -14   40.97    5.24
  -2  -2 -14   38.92    5.30
  -2  -2 -15   67.87    5.61
  -2  -2 -15   61.33    5.14
   2   3 -16   22.64    3.02
   2   3 -15   20.52    3.16
   2   3 -15   20.29    5.25
   2   3 -15   18.55    3.57
   2   3 -14  303.91   15.28
   2   3 -14  295.96   16.82
   2   3 -14  296.76   16.14
   2   3 -13  739.46   33.12
   2   3 -12 1125.94   46.42
   2   3 -12 1083.02   48.10
   2   3 -12 1007.06   47.37
   2   3 -12 1084.35   48.42
   2   3 -12 1000.01   47.44
   2   3 -12 1070.95   51.68
   2   3 -11  962.37   42.31
   2   3 -11 1003.98   44.48
   2   3 -11  964.57   45.01
   2   3 -11  889.90   44.39
   2   3 -10   24.93    8.20
   2   3 -10   19.06    7.18
   2   3 -10   20.89    7.08
   2   3 -10   18.49    6.83
   2   3  -9  262.13   19.34
   2   3  -9  339.56   23.99
   2   3  -8    6.64    7.03
   2   3  -8    5.93    3.89
   2   3  -8    4.03    5.48
   2   3  -8    8.46    7.04
   2   3  -7  556.05   27.74
   2   3  -7  521.98   26.12
   2   3  -7  474.34   30.07
  -2  -3   6  515.41   32.87
   2   3  -6  614.13   28.22
   2   3  -6  567.83   29.26
   2   3  -5 1081.44   45.27
  -2  -3   5 1046.75   50.71
   2   3  -4  184.06   13.92
  -2  -3   4  151.56   15.99
   2   3  -4  141.94   13.11
  -2  -3   3   32.20    8.86
   2   3  -3   40.65    8.03
   2   3  -3   42.88    7.52
   2   3  -2  128.61   12.61
   2   3  -1   60.01    9.11
   2   3   0   95.39   10.71
   2   3   1   18.75    6.82
  -2  -3  -2  200.41   19.06
   2   3   2  199.65   15.20
  -2  -3  -3  184.41   17.79
   2   3   3  177.72   13.99
  -2  -3  -4 1827.48   82.13
   2   3   4 1688.59   75.21
  -2  -3  -5  665.01   31.35
  -2  -3  -5  743.18   31.37
  -2  -3  -5  629.96   30.69
   2   3   5  631.42   33.46
  -2  -3  -5  632.16   38.33
  -2  -3  -6   23.54    5.16
  -2  -3  -6   24.76    5.09
  -2  -3  -6   22.21    4.57
  -2  -3  -6   22.24    4.61
  -2  -3  -7   19.68    5.56
  -2  -3  -7   23.60    4.73
  -2  -3  -7   19.09    4.91
  -2  -3  -8  323.85   19.03
  -2  -3  -8  299.03   28.11
  -2  -3  -8  310.93   17.70
  -2  -3  -8  376.36   19.26
  -2  -3  -9  757.73   34.62
  -2  -3  -9  703.86   45.64
  -2  -3  -9  719.73   45.98
  -2  -3  -9  710.70   34.70
  -2  -3 -10 2100.89   93.23
  -2  -3 -10 1824.32   79.76
  -2  -3 -10 2097.85   92.05
  -2  -3 -10 1876.89   79.69
  -2  -3 -11 2122.76   87.57
  -2  -3 -11 2120.64   87.35
  -2  -3 -12  651.80   29.88
  -2  -3 -13  310.75   16.65
  -2  -3 -13  313.87   16.57
  -2  -3 -14   11.67    3.61
  -2  -3 -14   15.53    3.66
  -2  -3 -15  323.11   14.51
   2   4 -15  135.03    7.71
   2   4 -14  259.70   14.09
   2   4 -14  263.64   13.80
   2   4 -13   99.83    9.16
   2   4 -13  112.08    8.37
   2   4 -12    7.09    5.93
   2   4 -12   10.86    4.25
   2   4 -11  174.17   12.64
   2   4 -11  115.15   12.32
   2   4 -11  152.65   12.92
   2   4 -11  147.88   12.30
   2   4 -11  161.74   15.15
   2   4 -10   74.84   10.85
   2   4 -10  102.06   10.43
   2   4 -10   77.11   10.63
   2   4 -10   83.82   10.40
   2   4 -10   94.99   12.86
   2   4  -9  106.20   12.07
   2   4  -9  141.66   15.64
   2   4  -8   38.54   10.07
   2   4  -7  233.78   16.29
   2   4  -7  219.40   19.81
   2   4  -6  275.58   19.83
  -2  -4   6  247.31   22.70
   2   4  -6  249.55   21.28
   2   4  -6  262.47   17.21
   2   4  -6  260.67   18.16
  -2  -4   5  809.29   47.30
   2   4  -5  837.45   38.68
   2   4  -5  782.34   39.26
   2   4  -5  867.90   42.70
  -2  -4   4  751.19   44.52
   2   4  -4  801.15   40.41
   2   4  -4  764.73   36.39
   2   4  -4  766.08   35.58
   2   4  -3    2.72    6.70
   2   4  -3    2.40    6.01
  -2  -4   3   -2.56    7.53
   2   4  -3    9.18    4.02
  -2  -4   2  172.33   19.28
   2   4  -2  139.31   15.58
  -2  -4   1  849.47   53.21
   2   4  -1  673.06   45.76
   2   4   0  687.08   39.33
  -2  -4   0  813.97   47.13
   2   4   1 1809.54   89.30
  -2  -4  -1 1955.93   97.39
  -2  -4  -2 1784.05   89.16
  -2  -4  -2 1634.80   75.11
   2   4   2 1729.74   81.50
   2   4   3  450.53   28.02
  -2  -4  -3  450.85   23.25
  -2  -4  -3  479.00   23.05
  -2  -4  -3  428.77   32.24
   2   4   4  155.82   14.91
  -2  -4  -4  168.95   11.54
  -2  -4  -4  145.06   10.91
  -2  -4  -4  151.42   18.03
  -2  -4  -5  254.35   23.12
  -2  -4  -5  271.50   16.32
  -2  -4  -5  269.86   15.82
  -2  -4  -5  237.51   15.34
   2   4   5  230.36   18.71
  -2  -4  -6  999.14   46.23
  -2  -4  -6 1057.00   46.13
  -2  -4  -6 1021.59   46.11
  -2  -4  -7 1880.40   95.61
  -2  -4  -7 1890.61   82.00
  -2  -4  -7 2072.81   82.72
  -2  -4  -8 1961.79   85.37
  -2  -4  -8 2208.55   86.81
  -2  -4  -9 1140.48   64.54
  -2  -4  -9 1226.63   65.97
  -2  -4  -9 1176.39   52.02
  -2  -4 -10  820.01   46.98
  -2  -4 -10  875.65   47.07
  -2  -4 -10  735.57   35.71
  -2  -4 -11  150.25   10.51
  -2  -4 -12   11.87    4.10
  -2  -4 -12   11.57    3.52
  -2  -4 -13  148.63    8.82
  -2  -4 -13  152.42    9.17
  -2  -4 -14  246.41   11.57
   2   5 -14  137.26    7.55
   2   5 -13   57.98    5.87
   2   5 -13   59.98    5.23
   2   5 -12   31.97    5.70
   2   5 -12   27.19    4.30
   2   5 -12   25.48    5.26
   2   5 -12   30.61    4.81
   2   5 -11  133.88   10.67
   2   5 -11  137.66   10.15
   2   5 -11  145.25   11.77
   2   5 -11  145.34   11.10
   2   5 -11  129.22   11.92
   2   5 -10  740.32   38.70
   2   5  -9 1061.14   54.56
   2   5  -9 1057.71   52.11
   2   5  -8  959.27   50.46
   2   5  -7  808.28   40.03
  -2  -5   6  530.67   38.84
   2   5  -6  613.95   30.91
   2   5  -6  554.54   31.50
   2   5  -6  474.96   33.38
   2   5  -6  629.42   35.99
   2   5  -5   16.14    5.89
   2   5  -5   22.59    8.58
   2   5  -5    7.39    7.59
  -2  -5   5   10.97    7.70
   2   5  -5    5.74    4.16
  -2  -5   4  412.06   33.46
   2   5  -4  452.70   24.56
   2   5  -4  428.25   25.31
   2   5  -4  378.08   26.59
   2   5  -4  433.13   29.71
   2   5  -3  900.45   50.66
   2   5  -3  884.24   43.26
  -2  -5   3  910.66   56.27
   2   5  -3  922.99   44.78
   2   5  -3 1034.73   47.62
  -2  -5   2  968.26   61.19
   2   5  -2  852.72   54.21
   2   5  -2 1027.96   49.25
  -2  -5   1  763.53   49.87
   2   5  -1  821.82   37.41
  -2  -5   0 1282.29   74.35
  -2  -5   0 1565.19   58.01
   2   5   1 1262.42   68.61
  -2  -5  -1 1347.26   76.57
  -2  -5  -1 1502.48   60.90
  -2  -5  -2   28.41    4.95
   2   5   2   27.83    9.34
  -2  -5  -2   14.95    4.84
  -2  -5  -2   24.87   10.20
   2   5   3  162.39   17.26
  -2  -5  -3  138.52   18.69
  -2  -5  -3  152.49   11.62
  -2  -5  -3  159.84   11.34
  -2  -5  -4  159.69   19.76
  -2  -5  -4  182.88   12.99
  -2  -5  -4  179.36   12.78
   2   5   4  177.79   17.86
  -2  -5  -5  175.64   20.87
  -2  -5  -5  215.19   14.61
  -2  -5  -5  219.51   14.13
  -2  -5  -5  176.79   13.58
  -2  -5  -6  213.45   14.58
  -2  -5  -6  210.73   14.51
  -2  -5  -7  360.50   32.42
  -2  -5  -7  403.93   21.96
  -2  -5  -7  419.66   22.36
  -2  -5  -8   38.16   13.02
  -2  -5  -8   49.87    6.19
  -2  -5  -8   40.13   14.75
  -2  -5  -8   55.62    6.97
  -2  -5  -9   30.69   10.30
  -2  -5  -9   24.34   11.16
  -2  -5 -10   -0.64    7.52
  -2  -5 -10    1.79    7.37
  -2  -5 -10    0.66    3.58
  -2  -5 -11   66.01    5.55
  -2  -5 -11   69.10    6.13
  -2  -5 -12   70.24    5.72
  -2  -5 -12   62.59    4.49
  -2  -5 -13  120.78    6.53
   2   6 -12  346.23   15.99
   2   6 -12  361.29   17.16
   2   6 -11  510.25   23.32
   2   6 -11  543.33   23.66
   2   6 -11  545.17   25.18
   2   6 -11  496.81   23.83
   2   6 -11  489.50   26.27
   2   6 -10  352.51   17.98
   2   6 -10  345.87   20.24
   2   6 -10  370.47   18.26
   2   6 -10  330.52   19.10
   2   6 -10  346.30   21.20
   2   6  -9   57.80    9.04
   2   6  -9   62.09    8.91
   2   6  -8   14.41    6.93
   2   6  -7   63.23   11.15
   2   6  -6  230.33   20.82
   2   6  -5  191.22   16.19
   2   6  -5  204.62   15.10
   2   6  -5  233.67   21.08
  -2  -6   5  185.15   22.36
   2   6  -5  222.85   28.77
   2   6  -4   73.96    8.71
  -2  -6   4   96.43   16.30
   2   6  -4   87.81   20.92
   2   6  -4   74.24   10.06
   2   6  -3   -1.92   14.15
  -2  -6   3   -1.21    8.93
  -2  -6   3    3.93    3.86
   2   6  -3    5.62    4.99
   2   6  -2   12.42    5.40
  -2  -6   2    7.64    8.73
   2   6  -1   17.64    5.67
  -2  -6   1   23.92   11.02
  -2  -6   0   40.87   13.46
  -2  -6  -1   -3.80    8.33
   2   6   1   14.98   13.30
  -2  -6  -2  216.38   24.15
   2   6   2  173.15   27.49
  -2  -6  -3  804.19   53.68
   2   6   3  917.07   63.35
  -2  -6  -3  842.70   41.40
   2   6   3  857.65   48.98
  -2  -6  -3  884.85   39.40
   2   6   4  797.63   45.68
   2   6   4  766.12   56.72
  -2  -6  -4  823.43   39.14
  -2  -6  -4  805.55   37.63
  -2  -6  -5  783.67   36.65
  -2  -6  -5  726.99   35.62
  -2  -6  -6  148.69   20.19
  -2  -6  -7    0.89    9.50
  -2  -6  -7    2.76    3.50
  -2  -6  -7   -7.78   11.23
  -2  -6  -7    4.91    4.33
  -2  -6  -8   58.15    5.82
  -2  -6  -8   88.36   14.19
  -2  -6  -8   64.15   13.65
  -2  -6  -8   57.52    6.64
  -2  -6  -9  823.18   42.52
  -2  -6  -9  883.02   43.40
  -2  -6 -10 1022.84   42.84
  -2  -6 -11 1196.73   48.27
   2   7 -11    2.78    2.14
   2   7 -10   41.22    4.81
   2   7  -9    6.01    4.83
   2   7  -9   -0.49    4.20
   2   7  -9    1.01    3.98
   2   7  -8  107.80   10.83
   2   7  -8   88.60    9.33
   2   7  -7  136.75   13.28
  -2  -7   6  203.24   15.33
   2   7  -6  210.05   16.99
   2   7  -5  176.42   17.92
   2   7  -5  132.96   14.19
   2   7  -4  230.45   19.72
   2   7  -4  392.62   27.34
   2   7  -3  148.07   18.17
   2   7  -3   74.58   10.79
   2   7  -2   26.36   11.38
   2   7  -2   33.43    7.76
   2   7  -1  124.34   18.91
   2   7   0  376.55   30.51
   2   7   1  517.11   35.70
   2   7   2  853.45   48.64
   2   7   3  753.91   43.34
   2   7   4  142.18   15.33
  -2  -7  -4  143.21   18.37
  -2  -7  -4  146.78   13.00
  -2  -7  -4  159.85   11.59
  -2  -7  -4  155.34   10.39
  -2  -7  -5   11.66   10.29
  -2  -7  -5    6.94    3.62
  -2  -7  -5    6.00    4.09
  -2  -7  -6  266.81   22.13
  -2  -7  -6  287.67   24.57
  -2  -7  -6  282.52   14.77
  -2  -7  -6  235.28   14.16
  -2  -7  -7  494.33   27.98
  -2  -7  -7  531.44   30.10
  -2  -7  -7  399.85   19.49
  -2  -7  -7  395.42   19.81
  -2  -7  -9  513.96   22.04
   2   8  -8  763.65   32.50
   2   8  -7  574.56   24.72
   2   8  -7  466.30   23.34
  -2  -8   6  233.69   14.03
   2   8  -6  306.10   15.65
  -2  -8   5    4.04    4.23
   2   8  -5    3.99    4.97
   2   8  -5    0.51    5.99
  -2  -8   4   31.02    6.75
   2   8  -4   19.24    5.97
   2   8  -4   29.22    9.26
   2   8  -3  164.05   12.63
   2   8  -3  172.23   17.31
  -2  -8   3  207.70   15.24
  -2  -8   2  382.97   23.14
  -2  -8   2  379.36   17.93
  -2  -8   1  508.62   27.58
  -2  -8   1  509.46   22.12
  -2  -8   0  366.88   22.35
  -2  -8   0  354.87   18.47
   2   8   1   37.12    9.15
  -2  -8  -1   30.66    9.46
  -2  -8  -1   43.69    7.89
  -2  -8  -1   42.50    5.68
  -2  -8  -2    4.90    4.95
  -2  -8  -2   -0.53    7.38
  -2  -8  -2    5.99    3.32
  -2  -8  -3   24.72    5.62
  -2  -8  -3   24.21    4.11
  -2  -8  -4   51.96    5.14
  -2  -8  -4   78.82   11.52
  -2  -8  -5    5.47    2.39
  -2  -8  -6   -0.08    1.49
  -2  -8  -6    1.44    1.91
  -3  10   0   33.24    3.84
  -3  10  -1    2.25    2.10
  -3  10  -2   24.29    3.40
   3  -9  -7   28.54    2.86
   3  -9  -6  140.55    8.21
   3  -9  -5  159.98    9.52
   3  -9  -4   83.17    6.80
  -3   9   3   61.62    9.28
   3  -9  -3   87.86    7.23
  -3   9   2    2.52    2.56
   3  -9  -2    4.65    3.47
  -3   9   2    0.48    5.89
   3  -9  -1   36.27    5.01
  -3   9   1   26.45    4.69
  -3   9   0    6.10    7.06
   3  -9   0    3.88    2.96
  -3   9   0    3.76    3.25
  -3   9  -1   30.88    5.15
  -3   9  -1   31.88    8.55
  -3   9  -2   -0.54    6.33
  -3   9  -2    1.56    3.08
  -3   9  -3    1.29    3.34
  -3   9  -3    3.64    3.22
  -3   9  -3    3.59    6.12
  -3   9  -4    2.36    5.49
  -3   9  -4   -0.49    3.16
  -3   9  -4    1.43    2.83
  -3   9  -5   39.99    5.31
  -3   9  -5   38.00    4.97
  -3   9  -6   -1.57    2.62
  -3   9  -6    0.18    2.44
  -3   9  -7    2.12    2.52
   3  -8 -10   62.47    4.26
   3  -8  -9   32.75    3.49
   3  -8  -8    9.77    2.74
   3  -8  -8    3.41    5.94
   3  -8  -8   10.71    3.06
   3  -8  -7    6.12    6.06
   3  -8  -7    2.47    3.23
   3  -8  -7    4.18    2.83
   3  -8  -6   27.61    8.97
   3  -8  -6   42.37    5.87
   3  -8  -6   42.77    5.00
   3  -8  -5  162.19   11.73
   3  -8  -5  168.72   10.62
  -3   8   4  106.08   13.07
   3  -8  -4  159.09   10.14
  -3   8   3   40.00    9.34
  -3   8   2   35.49   10.07
  -3   8   1  139.99   16.52
  -3   8   0  285.22   29.83
  -3   8   0  302.71   24.95
  -3   8  -1  396.95   37.29
  -3   8  -1  521.69   33.15
  -3   8  -2  606.02   37.94
  -3   8  -3   93.59   14.12
  -3   8  -4    6.04    7.86
  -3   8  -4    5.59    3.72
  -3   8  -5   52.89   11.08
  -3   8  -5   51.77    6.76
  -3   8  -5   59.91    6.93
  -3   8  -5   60.70    7.11
  -3   8  -6  369.98   21.40
  -3   8  -6  361.53   26.15
  -3   8  -6  417.03   21.69
  -3   8  -6  400.32   21.34
  -3   8  -6  421.62   20.57
  -3   8  -7  445.08   23.90
  -3   8  -7  493.25   22.69
  -3   8  -7  429.73   23.11
  -3   8  -7  496.92   23.81
  -3   8  -8  614.14   27.28
  -3   8  -8  588.69   28.55
  -3   8  -8  613.14   28.23
  -3   8  -9  335.12   16.75
  -3   8  -9  324.16   15.76
  -3   8  -9  340.79   16.80
  -3   8 -10  167.79    9.34
   3  -7 -12    6.54    1.85
   3  -7 -11   82.22    5.68
   3  -7 -10  334.52   21.35
   3  -7 -10  315.72   16.15
   3  -7 -10  373.60   17.00
   3  -7  -9  594.17   35.51
   3  -7  -9  632.18   29.34
   3  -7  -9  674.06   29.47
   3  -7  -8  265.65   22.44
   3  -7  -8  254.70   15.52
   3  -7  -8  284.87   15.46
   3  -7  -7  188.68   19.49
   3  -7  -6   32.51    5.38
   3  -7  -5    3.77    3.78
   3  -7  -4  191.65   32.69
   3  -7  -4  231.84   14.43
  -3   7   3 1050.77   51.57
   3  -7  -3 1150.36   68.47
   3  -7  -3 1345.33   99.92
   3  -7  -3 1366.30   52.27
   3  -7  -2 1184.98  101.76
   3  -7  -2 1053.83   46.31
   3  -7  -1  536.62   45.19
   3  -7  -1  643.43   77.66
   3  -7   0  429.61   41.76
   3  -7   0  600.78   71.92
   3  -7   1   22.64   11.85
   3  -7   2   77.26   16.14
   3  -7   3  159.42   22.20
  -3   7  -3  162.37   12.62
   3  -7   4  458.06   37.84
  -3   7  -4  500.61   26.72
  -3   7  -4  526.10   34.15
  -3   7  -5  424.93   23.00
  -3   7  -5  401.95   23.10
  -3   7  -5  401.53   29.54
  -3   7  -6  653.69   31.48
  -3   7  -6  557.85   37.22
  -3   7  -6  592.65   30.61
  -3   7  -7  114.49   14.73
  -3   7  -8    7.44    3.78
  -3   7  -8   10.77    3.95
  -3   7  -8   13.55    4.56
  -3   7  -9   37.01    5.42
  -3   7  -9   38.12    5.54
  -3   7  -9   34.81    5.31
  -3   7 -10    5.57    2.99
  -3   7 -10    8.32    5.12
  -3   7 -10   13.11    3.44
  -3   7 -10    9.06    3.16
  -3   7 -11    7.64    2.62
  -3   7 -11   10.88    3.97
  -3   7 -11    7.08    2.52
  -3   7 -12    3.90    1.81
   3  -6 -13  194.04    9.51
   3  -6 -12  692.16   33.73
   3  -6 -12  659.24   28.47
   3  -6 -12  640.57   28.40
   3  -6 -11  256.81   19.06
   3  -6 -11  261.95   13.93
   3  -6 -11  251.58   13.81
   3  -6 -10  163.50   16.58
   3  -6 -10  145.08   10.12
   3  -6 -10  169.97   10.86
   3  -6 -10  162.43   10.62
   3  -6  -9  190.16   19.45
   3  -6  -8    4.65    3.95
   3  -6  -8    3.83    9.55
   3  -6  -7    2.86    6.41
   3  -6  -7    4.06    9.00
   3  -6  -7   10.32    4.74
   3  -6  -6  183.99   25.16
   3  -6  -6  371.74   19.60
   3  -6  -5  364.45   42.22
   3  -6  -5  329.04   29.54
   3  -6  -5  369.65   20.80
   3  -6  -4   15.43    9.01
   3  -6  -4   19.10   18.69
   3  -6  -4    7.95    4.90
   3  -6  -3   18.70    9.70
  -3   6   3   15.26    9.86
   3  -6  -3   18.40    5.11
   3  -6  -2   37.04   12.63
   3  -6  -2   47.37   29.81
  -3   6   2   40.00   12.99
   3  -6  -2   44.97    6.37
   3  -6  -1    6.72    8.47
   3  -6  -1  -10.96   24.53
  -3   6   1    2.09   10.70
  -3   6   1    9.73    5.03
   3  -6  -1    9.27    4.26
  -3   6   0    5.27    4.73
   3  -6   0    8.75   11.08
   3  -6   0   10.51   22.57
  -3   6   0   10.96   11.78
   3  -6   1    2.72    9.86
  -3   6  -1   11.22   12.16
  -3   6  -1    9.87    4.63
   3  -6   2    8.65    9.82
  -3   6  -2   11.30   11.85
  -3   6  -2    2.69    4.38
   3  -6   3   57.51   14.21
  -3   6  -3   76.20    7.95
  -3   6  -3   66.52   15.79
  -3   6  -3   67.26   11.56
  -3   6  -3   55.37    7.99
   3  -6   4  354.36   31.17
  -3   6  -4  384.81   21.43
  -3   6  -4  351.47   32.27
  -3   6  -4  367.74   26.96
  -3   6  -4  320.15   20.74
  -3   6  -5  531.11   26.91
  -3   6  -5  465.44   32.28
   3  -6   5  455.95   36.07
  -3   6  -5  510.37   27.83
  -3   6  -5  461.97   27.03
  -3   6  -6    7.55    5.82
  -3   6  -6    7.76    4.58
  -3   6  -6    4.51    3.39
  -3   6  -7   52.93   11.47
  -3   6  -7   58.17    7.80
  -3   6  -7   52.18    8.45
  -3   6  -7   70.71    7.70
  -3   6  -7   70.89   10.35
  -3   6  -8  223.35   15.35
  -3   6  -8  222.64   16.03
  -3   6  -8  231.94   15.03
  -3   6  -9  512.09   29.44
  -3   6 -10  824.76   39.96
  -3   6 -10  930.80   41.21
  -3   6 -10  939.56   41.22
  -3   6 -11 1624.75   67.92
  -3   6 -11 1692.22   67.34
  -3   6 -11 1538.55   67.55
  -3   6 -12  745.34   33.98
  -3   6 -12  778.61   34.42
  -3   6 -12  813.12   33.70
  -3   6 -13   33.22    3.69
   3  -5 -14   89.16    6.00
   3  -5 -13    5.45    3.02
   3  -5 -13    2.77    6.56
   3  -5 -13    7.23    2.47
   3  -5 -12   28.20    6.72
   3  -5 -12   27.36    7.83
   3  -5 -12   36.26    5.17
   3  -5 -12   30.95    4.35
   3  -5 -11  126.73   14.75
   3  -5 -10    5.55    3.94
   3  -5 -10    7.35    8.02
   3  -5 -10    2.56    4.15
   3  -5  -9  144.50   18.06
   3  -5  -9  168.50   12.66
   3  -5  -9  155.58   11.75
   3  -5  -8   16.33    7.92
   3  -5  -8   30.28    5.96
   3  -5  -8   31.81    6.00
   3  -5  -7  147.99   18.02
  -3   5   7  136.65   12.53
   3  -5  -7  166.52   12.10
   3  -5  -7  135.27   11.32
   3  -5  -6  183.73   20.41
   3  -5  -6  155.34   21.62
  -3   5   6  230.29   17.22
   3  -5  -6  278.24   16.20
   3  -5  -6  240.58   15.29
   3  -5  -5  366.13   30.53
   3  -5  -5  456.76   45.24
  -3   5   5  356.28   24.25
   3  -5  -5  463.43   23.09
   3  -5  -5  403.04   22.08
   3  -5  -4  195.19   21.28
  -3   5   4  163.73   15.08
   3  -5  -4  206.25   18.44
   3  -5  -4  188.95   12.74
   3  -5  -3   10.02    7.50
   3  -5  -3   -2.80   19.54
  -3   5   3    6.00    5.59
  -3   5   3    8.02    9.27
   3  -5  -3   12.40    4.11
   3  -5  -2    5.28    8.98
   3  -5  -2    3.03   22.33
   3  -5  -2    8.27    3.85
  -3   5   2    9.90    5.25
  -3   5   2   10.00    9.17
   3  -5  -1  242.18   26.10
   3  -5  -1  349.26   49.53
  -3   5   1  182.62   22.09
   3  -5  -1  282.97   15.07
   3  -5   0 1140.80   89.12
   3  -5   0 1166.62   44.43
   3  -5   1  816.56   55.35
  -3   5  -1  720.57   50.86
   3  -5   2 1522.19   84.51
  -3   5  -2 1465.28   82.53
  -3   5  -2 1780.52   77.61
  -3   5  -2 1728.21   71.13
  -3   5  -3 1671.01   73.28
   3  -5   3 1523.49   85.35
  -3   5  -3 1549.26   85.13
  -3   5  -3 1746.65   79.61
   3  -5   4   11.22    7.57
  -3   5  -4   20.34    5.50
  -3   5  -4   21.86    5.62
  -3   5  -4   15.33   10.71
  -3   5  -4   12.97    7.85
   3  -5   5    4.44    6.09
  -3   5  -5    3.60    4.89
  -3   5  -5   -0.65    7.82
  -3   5  -5    7.32    4.94
  -3   5  -6  576.14   28.34
  -3   5  -6  553.24   29.37
  -3   5  -6  511.67   29.38
  -3   5  -6  469.33   33.33
  -3   5  -7  886.76   45.17
  -3   5  -7  992.38   44.28
  -3   5  -7  922.61   42.96
  -3   5  -7  894.35   41.32
  -3   5  -8  693.23   34.99
  -3   5  -8  726.17   36.53
  -3   5  -8  814.76   37.67
  -3   5  -9 1729.49   80.76
  -3   5  -9 1986.69   82.82
  -3   5  -9 1909.54   86.83
  -3   5 -10  508.27   30.43
  -3   5 -10  520.41   27.53
  -3   5 -10  508.37   27.06
  -3   5 -11  102.10    9.48
  -3   5 -11   89.28    8.30
  -3   5 -12   17.29    4.12
  -3   5 -12   25.41    4.72
  -3   5 -12   26.82    5.90
  -3   5 -12   14.79    3.62
  -3   5 -13  356.64   17.85
  -3   5 -14  103.58    6.47
   3  -4 -15  228.27   11.41
   3  -4 -14  212.14   11.64
   3  -4 -14  184.02   13.77
   3  -4 -13  124.76    9.71
   3  -4 -13  119.97    8.01
   3  -4 -13  138.88    9.42
   3  -4 -13  117.57   12.63
   3  -4 -12   35.97    7.96
   3  -4 -12   48.39    9.59
   3  -4 -12   28.47    4.52
   3  -4 -11  124.26   14.89
   3  -4 -11  120.90   10.40
   3  -4 -11  111.40    9.09
   3  -4 -10  360.54   20.35
   3  -4 -10  327.25   18.92
   3  -4  -9 1192.25   60.95
   3  -4  -9 1265.07   52.64
   3  -4  -9 1070.27   50.85
   3  -4  -8  596.47   45.30
   3  -4  -8  908.45   47.17
  -3   4   8  729.29   37.85
   3  -4  -8  891.81   37.73
   3  -4  -8  753.40   36.50
   3  -4  -7  619.86   36.54
  -3   4   7  528.26   29.19
   3  -4  -7  677.40   28.76
   3  -4  -7  527.38   27.39
   3  -4  -6  346.67   26.80
  -3   4   6  352.48   21.51
   3  -4  -6  408.73   20.15
   3  -4  -5    3.67    6.63
   3  -4  -5    0.79    6.52
  -3   4   5    3.89    5.10
   3  -4  -5    5.74    3.72
   3  -4  -4  161.19   24.71
  -3   4   4  115.75   11.81
   3  -4  -4  158.07   10.13
   3  -4  -3 1803.73  105.92
   3  -4  -2 3913.00  160.77
  -3   4   2 2275.20  111.44
  -3   4   1  912.96   50.60
  -3   4   0 1461.76   73.21
  -3   4  -1   18.16    4.60
   3  -4   1   25.31   16.04
  -3   4  -1   10.02   10.32
  -3   4  -1   18.46    6.95
  -3   4  -2   94.18    8.20
  -3   4  -2   83.00   10.82
  -3   4  -2   80.23   14.56
  -3   4  -3   20.72    4.92
  -3   4  -3   22.00   10.79
  -3   4  -3   19.30    7.59
  -3   4  -4 1223.05   54.36
   3  -4   4 1084.65   61.84
  -3   4  -4 1182.60   53.41
  -3   4  -4 1197.54   58.77
  -3   4  -5  195.04   13.98
   3  -4   5  160.28   17.45
  -3   4  -5  193.78   13.48
  -3   4  -5  165.59   16.77
  -3   4  -5  162.70   12.90
  -3   4  -5  196.93   13.81
  -3   4  -6  513.84   25.69
  -3   4  -6  407.13   25.63
  -3   4  -6  450.37   30.38
  -3   4  -6  502.77   25.78
  -3   4  -6  438.65   25.71
  -3   4  -7   65.34    9.76
  -3   4  -7   86.94    7.55
  -3   4  -7   87.29    8.72
  -3   4  -7   81.35    9.68
  -3   4  -7   89.92    9.10
  -3   4  -7   99.65   10.27
  -3   4  -8   31.77    8.81
  -3   4  -8   46.66    7.38
  -3   4  -8   53.38    8.43
  -3   4  -8   50.60    7.18
  -3   4  -8   68.55    8.80
  -3   4  -9   13.65    7.94
  -3   4  -9    6.23    4.24
  -3   4  -9   12.88    4.82
  -3   4  -9    8.27    4.86
  -3   4  -9    6.45    5.26
  -3   4 -10  148.04   12.19
  -3   4 -10  163.80   13.31
  -3   4 -10  149.94   12.47
  -3   4 -10  181.51   13.47
  -3   4 -10  147.69   12.25
  -3   4 -10  152.95   15.67
  -3   4 -11   49.88    6.76
  -3   4 -11   53.33    7.18
  -3   4 -11   54.25    7.74
  -3   4 -11   46.15    7.66
  -3   4 -12  122.83    9.71
  -3   4 -12  128.86   10.09
  -3   4 -12  103.63    8.65
  -3   4 -12  126.22    9.97
  -3   4 -13  208.34   12.80
  -3   4 -13  229.41   13.37
  -3   4 -14  393.51   18.49
   3  -3 -16  169.73    8.47
   3  -3 -15    2.58    2.51
   3  -3 -15   -0.42    4.83
   3  -3 -14  311.09   15.62
   3  -3 -14  311.49   17.13
   3  -3 -14  343.04   16.95
   3  -3 -14  311.47   19.50
   3  -3 -13  443.55   26.36
   3  -3 -13  471.97   22.03
   3  -3 -13  432.65   26.61
   3  -3 -12  437.91   22.77
   3  -3 -12  398.51   26.04
   3  -3 -12  387.62   26.30
   3  -3 -11  578.54   27.61
   3  -3 -11  627.40   36.34
   3  -3 -11  616.80   29.85
   3  -3 -11  571.58   27.68
   3  -3 -11  554.57   33.57
   3  -3 -10  497.41   25.57
   3  -3 -10  452.92   23.99
  -3   3   9  267.48   17.74
   3  -3  -9  291.24   16.78
   3  -3  -8   10.75    4.07
   3  -3  -8   17.07    8.15
  -3   3   8    9.75    4.80
   3  -3  -7  142.42   17.66
   3  -3  -7  177.53   11.72
   3  -3  -6   59.60    6.86
   3  -3  -6   61.63   11.06
   3  -3  -6   50.47    5.69
   3  -3  -5  299.65   20.57
   3  -3  -5  178.82   17.70
   3  -3  -4    6.85    5.49
  -3   3   3   10.10    5.19
   3  -3  -2  327.00   24.38
  -3   3   2  342.82   20.80
   3  -3  -1   15.65    7.28
  -3   3   1   27.43    7.07
   3  -3   0   -0.52    4.99
  -3   3   0    1.48    5.85
  -3   3  -1  536.77   27.79
  -3   3  -1  586.44   23.96
  -3   3  -2  383.05   22.10
  -3   3  -2  393.47   18.01
  -3   3  -3 1270.54   57.70
  -3   3  -3 1220.97   53.90
  -3   3  -3 1208.03   52.23
  -3   3  -4  825.31   38.04
  -3   3  -4  891.01   43.83
  -3   3  -4  833.81   40.35
  -3   3  -5 1331.48   57.71
  -3   3  -5 1287.48   62.70
  -3   3  -5 1338.94   60.10
  -3   3  -6   40.41    8.95
  -3   3  -6   45.49    6.23
  -3   3  -6   33.32    6.88
  -3   3  -6   37.91    6.55
  -3   3  -6   38.07    6.17
  -3   3  -7  355.12   21.56
  -3   3  -7  342.42   19.17
  -3   3  -7  319.01   19.67
  -3   3  -7  309.90   18.59
  -3   3  -7  291.57   20.68
  -3   3  -8  173.20   13.07
  -3   3  -8  199.12   15.67
  -3   3  -8  204.89   13.95
  -3   3  -8  191.86   14.26
  -3   3  -8  177.06   13.69
  -3   3  -8  226.38   17.70
  -3   3  -9 2323.30   94.92
  -3   3  -9 2117.29   93.24
  -3   3  -9 2329.25   93.98
  -3   3  -9 2160.06   93.57
  -3   3  -9 2524.64   96.77
  -3   3  -9 1953.79   97.61
  -3   3 -10 2148.76   88.99
  -3   3 -10 1993.55   87.42
  -3   3 -10 2045.60   87.90
  -3   3 -10 2152.92   88.26
  -3   3 -11 1872.42   82.80
  -3   3 -11 1989.27   84.53
  -3   3 -11 1933.16   83.50
  -3   3 -11 1916.50   83.42
  -3   3 -12 2789.84  115.23
  -3   3 -13  512.31   24.85
  -3   3 -13  508.68   25.83
  -3   3 -13  541.65   25.59
  -3   3 -14   28.83    3.90
   3  -2 -16  175.60    8.99
   3  -2 -15   96.55    6.64
   3  -2 -15   80.44    6.69
   3  -2 -15   78.18    6.39
   3  -2 -15   89.92    8.76
   3  -2 -14   76.34    6.73
   3  -2 -14   74.97    7.24
   3  -2 -14   85.73   10.09
   3  -2 -13   11.91    6.49
   3  -2 -13    5.19    8.09
   3  -2 -12    0.52    5.88
   3  -2 -12    5.27    3.98
   3  -2 -12   -0.89    4.12
   3  -2 -11   13.75    4.49
   3  -2 -11   10.74    8.95
   3  -2 -10  215.40   19.00
   3  -2 -10  290.59   22.02
   3  -2  -9   -2.94    7.81
   3  -2  -9    2.56    3.16
   3  -2  -8   87.48    8.71
   3  -2  -8  104.60   12.88
   3  -2  -8   68.23    6.87
   3  -2  -7    7.16    4.59
   3  -2  -7    5.68    6.90
   3  -2  -6 1094.54   53.06
  -3   2   5  400.75   27.01
   3  -2  -5  466.09   26.68
  -3   2   4 1482.25   68.45
   3  -2  -4 1396.52   64.22
  -3   2   3  268.04   19.91
   3  -2  -3  165.93   16.34
  -3   2   2   -1.78    6.27
   3  -2  -2    1.04    5.70
  -3   2   1   14.98    8.28
   3  -2  -1   16.94    6.11
  -3   2   0 1682.59   79.65
  -3   2  -1 3340.02  140.31
  -3   2  -1 3423.08  128.97
  -3   2  -2 3221.75  126.32
  -3   2  -2 2994.15  131.17
  -3   2  -2 3369.66  137.17
  -3   2  -3 3756.65  148.67
  -3   2  -3 3469.39  138.52
  -3   2  -3 3356.61  143.92
  -3   2  -4 1321.19   64.05
  -3   2  -4 1358.25   58.48
  -3   2  -4 1313.26   56.39
  -3   2  -5    3.29    6.86
  -3   2  -5    3.63    4.71
  -3   2  -5   -0.54    5.07
  -3   2  -6  810.95   36.00
  -3   2  -6  855.27   36.68
  -3   2  -6  724.48   35.46
  -3   2  -6  713.13   37.15
  -3   2  -6  838.02   37.19
  -3   2  -6  696.45   38.83
  -3   2  -7 1468.96   61.40
  -3   2  -7 1527.62   61.88
  -3   2  -7 1417.89   61.76
  -3   2  -7 1413.98   59.72
  -3   2  -7 1530.06   62.50
  -3   2  -7 1363.64   64.44
  -3   2  -7 1318.71   62.75
  -3   2  -7 1365.31   65.38
  -3   2  -8  788.42   34.57
  -3   2  -8  806.83   35.27
  -3   2  -8  734.13   34.34
  -3   2  -8  753.13   34.83
  -3   2  -8  685.24   32.51
  -3   2  -8  656.64   32.38
  -3   2  -8  706.40   33.47
  -3   2  -8  562.92   35.01
  -3   2  -8  754.63   38.32
  -3   2  -8  671.78   37.72
  -3   2  -9 1664.92   73.69
  -3   2  -9 1830.92   75.24
  -3   2  -9 1785.46   74.83
  -3   2  -9 1749.20   74.66
  -3   2  -9 1866.95   74.72
  -3   2  -9 1738.69   72.98
  -3   2  -9 1680.42   72.91
  -3   2  -9 1608.17   76.85
  -3   2  -9 1844.76   78.21
  -3   2  -9 1683.17   79.59
  -3   2 -10  993.08   46.61
  -3   2 -10  984.62   45.58
  -3   2 -10  983.74   46.08
  -3   2 -10 1041.02   47.12
  -3   2 -10 1042.12   49.15
  -3   2 -10 1010.47   46.63
  -3   2 -10 1030.74   45.43
  -3   2 -10 1002.10   45.35
  -3   2 -10 1055.52   49.85
  -3   2 -11  114.01    9.58
  -3   2 -11  112.90   10.15
  -3   2 -11  126.01   10.84
  -3   2 -11  125.75   10.50
  -3   2 -11  126.65   10.14
  -3   2 -11  117.89   11.08
  -3   2 -11  124.30   12.65
  -3   2 -12    9.28    4.01
  -3   2 -12    9.92    4.38
  -3   2 -12   13.73    5.56
  -3   2 -12    8.99    5.02
  -3   2 -12    9.45    5.87
  -3   2 -13  182.16   12.22
  -3   2 -13  202.63   13.29
  -3   2 -13  219.38   13.74
  -3   2 -13  213.82   12.94
  -3   2 -14   17.77    3.89
  -3   2 -14   28.87    4.90
  -3   2 -14   23.47    4.46
   3  -1 -16  172.99    9.33
   3  -1 -15  629.02   26.52
   3  -1 -15  531.95   25.55
   3  -1 -15  558.06   26.02
   3  -1 -15  601.60   25.85
   3  -1 -15  600.36   28.30
   3  -1 -14  399.02   19.46
   3  -1 -14  353.54   18.90
   3  -1 -14  363.32   19.36
   3  -1 -14  402.32   22.16
   3  -1 -13  604.41   32.43
   3  -1 -13  562.31   27.02
   3  -1 -13  539.54   27.31
   3  -1 -13  543.74   30.38
   3  -1 -12  159.80   15.24
   3  -1 -12  142.77   10.69
   3  -1 -12  143.25   10.58
   3  -1 -11  229.89   14.41
   3  -1 -11  239.17   19.01
   3  -1 -11  244.13   19.51
   3  -1 -10  349.17   19.11
   3  -1 -10  312.29   17.35
   3  -1 -10  288.79   21.64
   3  -1 -10  287.22   22.05
   3  -1  -9 1730.01   71.64
   3  -1  -9 1751.17   77.20
   3  -1  -9 1556.89   80.26
   3  -1  -9 1728.55   70.39
   3  -1  -9 1585.42   74.38
   3  -1  -8 1853.37   81.87
   3  -1  -8 1830.32   91.25
   3  -1  -8 1980.63   82.03
   3  -1  -8 2162.63   83.21
   3  -1  -8 2010.27   87.13
   3  -1  -7 3186.06  133.93
  -3   1   6  219.49   17.71
   3  -1  -6  255.22   18.36
  -3   1   5  228.38   17.52
   3  -1  -5  161.08   14.83
  -3   1   4  203.90   16.94
   3  -1  -4  193.93   15.00
  -3   1   3 1083.33   53.21
  -3   1   2 3316.37  140.10
  -3   1   1 3053.70  130.28
  -3   1   0 1675.85   77.64
  -3   1  -1    6.25    7.16
  -3   1  -2   51.99    9.78
  -3   1  -3   17.37    4.39
  -3   1  -3   19.03    7.41
   3  -1   3   18.87    4.57
  -3   1  -4  189.54   12.24
  -3   1  -4  196.21   16.85
  -3   1  -5   30.34    7.25
  -3   1  -5   30.62    6.35
  -3   1  -5   29.59    7.41
  -3   1  -6    3.94    5.44
  -3   1  -6    9.75    7.36
  -3   1  -6   -0.28    5.56
  -3   1  -7   13.87    4.38
  -3   1  -7    6.92    6.44
  -3   1  -7    1.32    4.69
  -3   1  -7    1.33    4.60
  -3   1  -7    3.49    4.18
  -3   1  -7    3.73    3.40
  -3   1  -7    0.68    6.85
  -3   1  -7    4.31    7.89
  -3   1  -8  318.52   18.22
  -3   1  -8  347.73   18.93
  -3   1  -8  373.39   19.38
  -3   1  -8  294.40   17.41
  -3   1  -8  295.01   17.53
  -3   1  -8  272.90   19.89
  -3   1  -8  269.25   22.02
  -3   1  -8  347.41   22.81
  -3   1  -9   70.18   11.58
  -3   1  -9   78.16    7.90
  -3   1  -9   80.54    9.03
  -3   1  -9   79.36    8.63
  -3   1  -9   79.22    8.25
  -3   1  -9   81.04    9.07
  -3   1  -9   76.90   11.34
  -3   1 -10   95.42    9.22
  -3   1 -10  115.38   10.27
  -3   1 -10  128.50   11.22
  -3   1 -10  118.58   11.01
  -3   1 -10  113.01   10.50
  -3   1 -10  112.09    9.94
  -3   1 -10  123.34   13.44
  -3   1 -10  113.69   13.03
  -3   1 -11   90.85    8.90
  -3   1 -11  103.40    9.69
  -3   1 -11  108.66   10.39
  -3   1 -11  109.40   10.71
  -3   1 -11  113.99   10.17
  -3   1 -11   97.68   12.51
  -3   1 -12  651.19   33.80
  -3   1 -12  718.78   35.16
  -3   1 -12  747.86   35.56
  -3   1 -12  740.08   35.29
  -3   1 -12  771.08   34.86
  -3   1 -12  827.21   38.60
  -3   1 -12  772.01   37.11
  -3   1 -13  473.78   24.42
  -3   1 -13  511.07   24.03
  -3   1 -13  432.69   23.70
  -3   1 -13  494.39   25.63
  -3   1 -14  891.62   37.73
  -3   1 -14  916.12   37.22
  -3   1 -15  271.38   13.86
   3   0 -16  183.81    9.38
   3   0 -16  151.89    8.65
   3   0 -15   43.38    5.05
   3   0 -15   35.08    4.54
   3   0 -14  166.63   10.71
   3   0 -14  162.97   10.70
   3   0 -14  145.03   10.04
   3   0 -13  237.82   14.02
   3   0 -13  222.71   13.85
   3   0 -13  207.07   13.43
   3   0 -12  520.74   26.27
   3   0 -12  547.91   26.74
   3   0 -12  522.76   30.20
   3   0 -11  631.08   34.72
   3   0 -11  595.20   28.99
   3   0 -11  578.27   29.76
   3   0 -11  566.12   28.28
   3   0 -11  528.73   32.30
   3   0 -10  592.16   32.76
   3   0 -10  513.35   26.75
   3   0 -10  546.27   27.63
   3   0 -10  518.93   26.37
   3   0 -10  508.24   27.57
   3   0  -9  375.91   24.03
   3   0  -9  335.17   25.53
   3   0  -9  358.80   19.53
   3   0  -9  343.59   20.00
   3   0  -9  289.90   18.48
   3   0  -8   63.68   10.31
   3   0  -8   49.95    6.85
   3   0  -8   56.37   10.82
   3   0  -7  337.63   25.98
   3   0  -7  355.59   20.07
   3   0  -7  344.41   22.70
   3   0  -6   94.49    8.27
  -3   0   6   77.53   10.33
   3   0  -6   79.53   12.31
   3   0  -6  102.88   10.86
   3   0  -6   88.99   10.75
   3   0  -5   92.72    8.32
  -3   0   5   67.49   10.40
   3   0  -5   57.24    9.73
   3   0  -4   26.49    5.67
   3   0  -4   13.02    7.89
  -3   0   4   23.05    7.75
   3   0  -4   10.72    7.62
  -3   0   3  190.51   16.24
   3   0  -3  115.13   15.32
  -3   0   2  100.48   12.04
   3   0  -2   63.98   11.02
  -3   0   1  903.85   45.00
   3   0  -1  812.95   43.02
  -3   0   0  925.44   48.40
   3   0   0  971.69   46.24
  -3   0  -1   29.62    8.58
   3   0   1   31.97    6.52
  -3   0  -2   22.40    7.58
   3   0   2   17.49    4.91
  -3   0  -3 3353.37  145.01
   3   0   3 3536.92  139.14
   3   0   3 3434.74  138.23
  -3   0  -4 1217.11   63.27
  -3   0  -4 1330.11   58.29
  -3   0  -5 1906.22   89.78
   3   0   5 2202.23   90.42
  -3   0  -5 2050.00   86.23
  -3   0  -6 1562.87   73.32
  -3   0  -6 1703.60   69.23
  -3   0  -6 1738.24   73.59
  -3   0  -7  171.95   14.47
  -3   0  -7  139.82   10.67
  -3   0  -7  150.37   11.18
  -3   0  -7  148.57   10.36
  -3   0  -7  147.70   10.41
  -3   0  -7  128.80   14.29
  -3   0  -8    7.65    3.74
  -3   0  -8    8.46    5.33
  -3   0  -8    1.13    5.00
  -3   0  -8    6.15    5.17
  -3   0  -8    5.81    3.76
  -3   0  -8    7.48    3.98
  -3   0  -8    5.93    8.10
  -3   0  -9 1300.26   62.04
  -3   0  -9 1556.40   63.68
  -3   0  -9 1685.27   64.01
  -3   0  -9 1367.00   62.33
  -3   0  -9 1440.17   68.30
  -3   0 -10 2968.16  128.49
  -3   0 -10 3400.70  130.41
  -3   0 -10 3430.76  130.15
  -3   0 -10 3140.58  129.21
  -3   0 -10 3017.92  132.95
  -3   0 -11 2329.45  103.98
  -3   0 -11 2562.91  105.69
  -3   0 -11 2714.73  106.29
  -3   0 -11 2632.66  105.81
  -3   0 -11 2659.97  105.41
  -3   0 -11 2544.90  108.15
  -3   0 -12 2045.59   87.67
  -3   0 -12 2091.15   86.40
  -3   0 -12 2084.98   86.17
  -3   0 -12 2105.46   85.77
  -3   0 -12 1978.74   85.71
  -3   0 -13  735.28   36.27
  -3   0 -13  833.31   37.40
  -3   0 -13  788.79   36.95
  -3   0 -13  890.27   37.13
  -3   0 -13  822.64   38.01
  -3   0 -14  275.40   15.35
  -3   0 -14  306.45   15.24
  -3   0 -14  253.70   14.23
  -3   0 -15   13.81    3.51
   3   1 -16  189.88    9.34
   3   1 -16  155.21    9.00
   3   1 -15   39.68    4.78
   3   1 -15   34.84    4.47
   3   1 -14   84.28    7.23
   3   1 -14   76.88    7.12
   3   1 -13   13.59    4.24
   3   1 -12   70.42    9.39
   3   1 -12   74.21    7.71
   3   1 -12   74.79   10.69
   3   1 -12   69.77   10.04
   3   1 -11   55.26    7.06
   3   1 -11   59.79    8.97
   3   1 -11   53.34    7.01
   3   1 -11   65.33    8.38
   3   1 -10  699.02   36.12
   3   1 -10  842.50   37.41
   3   1 -10  867.35   37.62
   3   1 -10  766.10   38.19
   3   1 -10  740.28   41.52
   3   1  -9   89.24    9.35
   3   1  -9   86.55   12.60
   3   1  -9  121.53   10.00
   3   1  -9  118.37   11.29
   3   1  -9  111.22   13.31
   3   1  -8  250.37   19.10
   3   1  -8  216.30   19.80
   3   1  -8  208.68   14.13
   3   1  -8  186.04   15.12
   3   1  -8  210.13   17.50
   3   1  -7   24.74    8.69
   3   1  -7   18.94    7.02
   3   1  -7   15.43    6.29
   3   1  -6 1718.00   64.53
   3   1  -6 1599.93   73.63
   3   1  -5 1278.69   65.84
   3   1  -5 1001.48   58.19
   3   1  -4 1659.47   68.77
   3   1  -4 1490.98   68.89
   3   1  -4 1645.87   74.28
   3   1  -3 2278.74   99.83
   3   1  -3 2603.48  100.04
   3   1  -3 2318.27  105.93
   3   1  -2  131.84   11.80
  -3  -1   2  137.02   15.93
   3   1  -2  127.80   14.22
   3   1  -2  130.68   15.32
   3   1  -1  136.46   12.08
   3   1  -1  139.01   15.92
  -3  -1   1  116.95   15.05
   3   1  -1  137.86   13.41
   3   1   0 1847.85   87.76
   3   1   0 1840.59   93.64
  -3  -1   0 2117.62   96.07
   3   1   1 3248.99  135.74
  -3  -1  -1 3147.95  142.73
   3   1   1 3176.29  141.64
   3   1   2 2717.22  112.61
  -3  -1  -2 2821.94  118.64
   3   1   2 2685.82  118.48
   3   1   3 1708.27   78.01
   3   1   3 1702.86   72.60
   3   1   4  248.54   15.78
  -3  -1  -6  241.78   18.11
  -3  -1  -6  268.45   14.79
  -3  -1  -6  234.52   14.02
  -3  -1  -6  249.12   14.64
  -3  -1  -7 1144.06   60.73
  -3  -1  -7 1225.55   52.31
  -3  -1  -7 1262.61   52.46
  -3  -1  -7 1109.13   56.58
  -3  -1  -8  350.87   21.62
  -3  -1  -8  477.82   31.48
  -3  -1  -8  395.96   22.10
  -3  -1  -8  477.42   22.42
  -3  -1  -8  394.58   26.87
  -3  -1  -9  367.75   21.94
  -3  -1  -9  527.87   31.50
  -3  -1  -9  476.29   23.83
  -3  -1  -9  398.58   22.82
  -3  -1  -9  439.79   22.13
  -3  -1  -9  429.64   22.30
  -3  -1  -9  383.31   26.69
  -3  -1 -10   17.54    6.08
  -3  -1 -10   23.44    6.17
  -3  -1 -10    8.73    6.01
  -3  -1 -10   18.84    4.70
  -3  -1 -11  349.78   19.88
  -3  -1 -11  322.53   19.38
  -3  -1 -11  329.44   19.34
  -3  -1 -11  342.31   21.34
  -3  -1 -12  131.59   11.41
  -3  -1 -13    9.50    3.32
  -3  -1 -13    6.92    4.44
  -3  -1 -13    6.25    4.65
  -3  -1 -13    7.56    4.71
  -3  -1 -13    4.31    4.37
  -3  -1 -14    2.01    3.44
  -3  -1 -14    2.76    3.68
  -3  -1 -15   29.97    3.91
   3   2 -16  369.55   15.51
   3   2 -16  337.65   15.75
   3   2 -15  808.57   35.68
   3   2 -15  865.96   35.40
   3   2 -14  861.44   36.65
   3   2 -14  824.23   37.07
   3   2 -13  512.97   25.48
   3   2 -13  514.26   28.56
   3   2 -12  148.18   11.18
   3   2 -12  151.07   12.08
   3   2 -12  149.08   14.77
   3   2 -11   88.69    9.35
   3   2 -11  102.19   13.01
   3   2 -11   97.42   10.04
   3   2 -11   92.46   12.18
   3   2 -10  179.62   14.21
   3   2 -10  183.10   15.16
   3   2 -10  199.13   17.79
   3   2  -9 1954.88   86.89
   3   2  -9 2204.83   89.41
   3   2  -9 2043.78   90.25
   3   2  -9 2336.84   94.80
   3   2  -8 1689.81   78.57
   3   2  -8 2124.19   84.87
   3   2  -7  896.16   42.18
   3   2  -7  977.66   49.49
   3   2  -6  853.96   38.66
  -3  -2   6  826.31   43.64
   3   2  -6  754.05   34.24
   3   2  -5  113.63   10.74
  -3  -2   5  112.48   14.63
   3   2  -5   73.59   11.53
   3   2  -4   88.36   12.77
   3   2  -4  100.29   10.22
  -3  -2   4   98.82   13.48
   3   2  -4   65.56   10.32
   3   2  -3  864.23   41.14
  -3  -2   3  850.24   47.60
   3   2  -3  785.22   45.88
   3   2  -3  812.06   40.35
   3   2  -2 2585.23  116.88
   3   2  -2 2444.21  122.76
  -3  -2   2 2761.81  125.02
   3   2  -1  569.72   36.65
  -3  -2   1  721.11   43.93
   3   2   0  726.12   38.24
  -3  -2   0  859.47   46.74
   3   2   1  187.61   18.74
  -3  -2  -1  180.35   18.97
   3   2   1  188.17   14.63
   3   2   2   38.60    7.42
   3   2   2   39.85    9.05
  -3  -2  -2   35.76    9.70
   3   2   3  165.52   13.29
  -3  -2  -3  163.31   17.53
   3   2   3  155.32   16.19
  -3  -2  -4    4.49    6.21
  -3  -2  -4   17.25    4.19
   3   2   4   15.07    5.39
  -3  -2  -4   15.69    4.32
   3   2   5   37.42    6.88
  -3  -2  -5   33.54    8.45
  -3  -2  -5   38.81    5.45
  -3  -2  -5   27.47    5.22
  -3  -2  -6   70.91    7.78
  -3  -2  -6   73.28    7.25
  -3  -2  -6   73.97    7.72
  -3  -2  -6   62.61   10.45
  -3  -2  -7  150.07   18.47
  -3  -2  -7  158.87   12.02
  -3  -2  -7  165.21   11.30
  -3  -2  -7  162.05   11.77
  -3  -2  -7  147.44   15.42
  -3  -2  -8  171.41   20.87
  -3  -2  -8  183.52   13.84
  -3  -2  -8  220.08   13.89
  -3  -2  -8  181.26   17.39
  -3  -2  -9  782.32   38.10
  -3  -2  -9  833.53   37.89
  -3  -2 -10  113.93   10.39
  -3  -2 -10  139.26   16.07
  -3  -2 -10  124.58   10.79
  -3  -2 -10  124.50    9.59
  -3  -2 -10  110.83    9.67
  -3  -2 -10  105.53   11.57
  -3  -2 -11   95.49    9.05
  -3  -2 -11   90.52    9.04
  -3  -2 -12  362.75   19.28
  -3  -2 -12  351.79   19.22
  -3  -2 -13  543.67   26.53
  -3  -2 -13  634.80   27.78
  -3  -2 -13  624.18   27.73
  -3  -2 -14  632.38   26.82
  -3  -2 -14  584.73   26.59
   3   3 -15  101.66    6.55
   3   3 -14   11.76    2.75
   3   3 -14    5.26    2.90
   3   3 -13   93.66   10.05
   3   3 -13  102.86    7.50
   3   3 -13   99.76    8.10
   3   3 -12  247.96   18.70
   3   3 -11  820.05   38.50
   3   3 -11  776.33   39.14
   3   3 -11  874.90   44.39
   3   3 -10  202.80   14.86
   3   3 -10  172.34   15.16
   3   3 -10  210.54   19.30
   3   3  -9   16.93    8.51
   3   3  -9   16.48    6.69
   3   3  -9   14.55    7.04
   3   3  -8    3.12    6.13
   3   3  -8    0.60    7.26
   3   3  -7   94.65    7.73
   3   3  -7   94.36   12.97
   3   3  -6    1.48    2.64
   3   3  -6    7.62    5.76
  -3  -3   6    7.77    7.24
  -3  -3   6    5.04    5.83
   3   3  -6    1.19    7.35
   3   3  -5   76.30   10.24
  -3  -3   5   65.66   12.61
  -3  -3   5   66.87    9.58
   3   3  -5   43.03    9.79
   3   3  -5   61.13    5.91
   3   3  -4   71.18    9.97
  -3  -3   4   68.77   12.73
   3   3  -4   59.69   10.06
  -3  -3   3  512.47   36.92
   3   3  -3  573.97   30.20
   3   3  -3  522.80   31.28
   3   3  -2  513.30   30.80
  -3  -3   2  526.80   37.03
   3   3  -1  496.29   31.19
  -3  -3   1  648.79   40.37
   3   3   0  410.98   26.92
  -3  -3   0  407.06   32.72
  -3  -3   0  455.66   22.77
   3   3   1   16.92    7.17
  -3  -3  -1   21.42    9.71
  -3  -3  -1   17.41    4.59
   3   3   2  275.68   19.98
  -3  -3  -2  280.03   25.63
  -3  -3  -2  264.46   16.63
  -3  -3  -2  295.97   15.67
   3   3   3 1481.52   68.08
  -3  -3  -3 1504.76   76.74
  -3  -3  -3 1420.77   66.79
  -3  -3  -3 1504.88   64.09
  -3  -3  -3 1521.56   62.91
   3   3   4 1795.46   80.47
  -3  -3  -4 1733.50   88.44
  -3  -3  -4 1771.54   79.63
  -3  -3  -4 1915.72   77.08
  -3  -3  -4 1798.78   75.88
  -3  -3  -5 1213.98   51.62
  -3  -3  -5 1103.07   50.80
   3   3   5 1128.89   54.87
  -3  -3  -5 1182.41   54.26
  -3  -3  -6 1373.18   58.26
  -3  -3  -6 1294.14   58.06
  -3  -3  -7  229.47   14.85
  -3  -3  -7  258.01   15.96
  -3  -3  -8   77.26    7.73
  -3  -3  -8  100.08    9.38
  -3  -3  -9  420.28   32.25
  -3  -3  -9  421.84   22.19
  -3  -3  -9  396.16   22.05
  -3  -3 -10 1472.53   67.11
  -3  -3 -10 1234.67   55.62
  -3  -3 -11 1125.94   48.81
  -3  -3 -11 1186.49   49.44
  -3  -3 -11 1096.29   47.93
  -3  -3 -12 1187.17   50.26
  -3  -3 -12 1200.73   50.65
  -3  -3 -13  544.94   24.25
  -3  -3 -13  549.28   24.63
  -3  -3 -14  244.49   11.62
   3   4 -14   19.88    2.98
   3   4 -13   32.05    4.13
   3   4 -12  307.31   19.17
   3   4 -12  267.09   15.57
   3   4 -12  276.89   15.73
   3   4 -12  278.89   16.12
   3   4 -11  395.11   21.66
   3   4 -11  417.47   25.86
   3   4 -10  499.28   27.08
   3   4 -10  463.33   27.22
   3   4 -10  550.64   31.84
   3   4  -9    0.65    7.10
   3   4  -9    3.46    6.46
   3   4  -8  127.20   12.43
   3   4  -7  360.50   27.04
   3   4  -6 1040.77   50.75
  -3  -4   6  966.10   57.33
  -3  -4   6  987.17   47.78
   3   4  -6  919.68   41.81
   3   4  -6  983.30   52.87
   3   4  -5 1379.38   59.19
  -3  -4   5 1534.53   77.63
  -3  -4   5 1547.85   66.40
   3   4  -5 1566.48   69.59
   3   4  -4 1289.62   59.07
  -3  -4   4 1334.59   67.59
   3   4  -3  562.87   35.23
  -3  -4   3  540.05   40.83
  -3  -4   3  603.23   27.67
   3   4  -3  505.10   32.86
   3   4  -2   -0.96    5.93
  -3  -4   2    4.42    8.52
  -3  -4   2    5.54    3.88
   3   4  -2    2.06    7.82
   3   4  -1   50.96   12.43
  -3  -4   1   61.45   14.78
  -3  -4   1   88.74    8.54
   3   4   0  548.90   36.04
  -3  -4   0  673.07   45.77
  -3  -4   0  645.04   31.25
   3   4   1 1076.12   60.94
  -3  -4  -1 1228.43   70.85
  -3  -4  -1 1144.60   55.84
   3   4   2  782.38   44.15
  -3  -4  -2  697.78   49.82
  -3  -4  -2  776.68   38.52
  -3  -4  -2  880.76   37.36
   3   4   3 1029.95   53.62
  -3  -4  -3 1040.59   61.77
  -3  -4  -3 1058.52   48.48
  -3  -4  -3 1073.26   47.10
  -3  -4  -4  394.84   33.40
  -3  -4  -4  406.52   26.10
  -3  -4  -4  438.40   23.82
  -3  -4  -4  434.95   23.03
   3   4   4  442.03   28.28
  -3  -4  -5   22.82    5.54
  -3  -4  -5   21.49    5.65
  -3  -4  -6   13.88    4.83
  -3  -4  -6   15.07    5.51
  -3  -4  -7  271.33   26.34
  -3  -4  -7  285.01   16.72
  -3  -4  -7  267.99   17.10
  -3  -4  -8   80.56   16.05
  -3  -4  -8   81.78    7.77
  -3  -4  -8   80.22   15.63
  -3  -4  -8  102.13    9.16
  -3  -4  -9  123.21   16.79
  -3  -4  -9  122.19   15.95
  -3  -4 -10  128.03    9.53
  -3  -4 -10  137.80    9.86
  -3  -4 -11   14.82    3.66
  -3  -4 -11   20.53    4.53
  -3  -4 -11   13.90    3.33
  -3  -4 -12    9.02    2.63
  -3  -4 -12   16.60    3.66
  -3  -4 -13   20.09    2.80
   3   5 -13  510.14   22.13
   3   5 -12  208.22   11.62
   3   5 -12  222.01   11.90
   3   5 -12  205.57   11.78
   3   5 -11    0.21    2.92
   3   5 -11    2.57    3.58
   3   5 -11   -0.47    3.89
   3   5 -10  162.54   14.10
   3   5 -10  133.27   12.75
   3   5 -10  136.81   11.23
   3   5 -10  139.45   11.65
   3   5  -9  731.44   39.73
   3   5  -8 1219.03   54.95
   3   5  -8 1159.58   58.77
   3   5  -7  555.62   34.44
  -3  -5   6  322.17   29.37
  -3  -5   6  335.77   22.44
   3   5  -6  277.61   23.97
  -3  -5   5   53.73   13.16
  -3  -5   5   49.61    9.99
   3   5  -4   68.12    6.54
  -3  -5   4   65.78   14.60
   3   5  -4   68.16   11.33
   3   5  -3   60.29   12.56
  -3  -5   3   45.46   13.43
  -3  -5   3   71.48    7.43
  -3  -5   2  605.64   45.02
  -3  -5   2  614.96   29.46
  -3  -5   1  528.18   41.94
  -3  -5   1  564.19   26.58
   3   5   0   50.60   12.71
  -3  -5   0   71.39   15.34
  -3  -5   0   60.29    8.05
   3   5   1   37.87   10.78
  -3  -5  -1   57.49   14.26
  -3  -5  -1   46.36    7.47
  -3  -5  -2   24.41   10.93
  -3  -5  -2   25.77    6.26
  -3  -5  -2   32.00    5.55
  -3  -5  -3   -1.16    7.11
  -3  -5  -3   -2.21    7.11
  -3  -5  -3    0.36    4.44
  -3  -5  -3    1.96    4.12
   3   5   4    0.66    7.41
  -3  -5  -4   -1.08    7.25
  -3  -5  -4   -1.53    6.63
  -3  -5  -4    0.70    4.38
  -3  -5  -4   -1.20    4.58
  -3  -5  -5    8.48    4.48
  -3  -5  -5   10.33    5.15
  -3  -5  -6  125.73   10.35
  -3  -5  -6  121.23   10.50
  -3  -5  -7  238.77   24.53
  -3  -5  -8  475.88   32.75
  -3  -5  -8  479.65   32.97
  -3  -5  -8  387.44   20.54
  -3  -5  -8  438.16   22.04
  -3  -5  -9  409.62   26.87
  -3  -5  -9  351.95   18.73
  -3  -5 -10  115.39    7.89
  -3  -5 -10  108.35    7.54
  -3  -5 -11    6.22    2.93
  -3  -5 -11    1.15    1.99
   3   6 -11   40.34    3.71
   3   6 -11   38.39    4.01
   3   6 -11   40.13    4.14
   3   6 -10   21.80    3.47
   3   6 -10   18.89    4.25
   3   6 -10   19.23    4.41
   3   6 -10   17.83    5.06
   3   6  -9   18.90    5.81
   3   6  -9   22.59    5.43
   3   6  -9   18.58    5.30
   3   6  -8   62.08    9.28
   3   6  -8   64.71    8.24
   3   6  -7   50.33   10.15
   3   6  -6   66.01   11.65
  -3  -6   6   60.36    9.03
   3   6  -5    1.39    7.79
   3   6  -4   37.69   10.78
  -3  -6   4   35.64    9.14
   3   6  -3  528.26   37.05
  -3  -6   3  576.78   33.63
   3   6  -2  491.69   38.77
  -3  -6   2  678.55   31.00
   3   6  -1  300.79   30.43
  -3  -6   1  548.13   25.78
   3   6   0    6.81    9.51
  -3  -6   0    7.01    4.42
   3   6   1   73.40   13.50
  -3  -6  -1   69.54   11.39
  -3  -6  -1   71.89    8.61
   3   6   2   -0.75    8.92
  -3  -6  -2    7.70    6.44
  -3  -6  -2    1.04    4.19
   3   6   3  451.83   31.36
  -3  -6  -3  488.87   25.55
   3   6   4  950.05   49.63
  -3  -6  -4  941.47   45.91
  -3  -6  -5 1192.39   59.90
  -3  -6  -5 1132.16   46.94
  -3  -6  -6  446.80   33.36
  -3  -6  -6  498.68   23.90
  -3  -6  -7  104.29   14.61
  -3  -6  -7  115.35   15.60
  -3  -6  -7  102.51    7.63
  -3  -6  -8   15.49    7.07
  -3  -6  -8   20.69    7.23
  -3  -6  -9   66.36    4.88
  -3  -6  -9   68.87    5.26
   3   7  -9   42.23    4.04
   3   7  -9   36.49    3.91
   3   7  -8    8.52    4.42
   3   7  -8    9.30    3.85
   3   7  -8    8.28    3.73
   3   7  -7  142.77   10.45
   3   7  -7  136.96   11.46
  -3  -7   6  463.98   23.75
   3   7  -6  438.95   25.30
   3   7  -5  583.96   31.64
  -3  -7   5  526.78   27.27
   3   7  -4  700.07   35.33
  -3  -7   4  690.81   30.69
   3   7  -3  349.67   25.63
  -3  -7   3  367.87   22.17
   3   7  -2   48.47   11.84
  -3  -7   2   53.57   10.10
  -3  -7   2   69.36    6.35
   3   7  -1    9.26    9.10
  -3  -7   1    5.20    6.60
  -3  -7   1    8.86    3.77
  -3  -7   0  158.83   14.71
  -3  -7   0  159.96   11.23
   3   7   1  282.69   23.70
  -3  -7  -1  334.00   21.65
  -3  -7  -1  314.60   17.85
   3   7   2  419.05   28.65
  -3  -7  -2  459.31   26.03
  -3  -7  -2  459.98   22.98
   3   7   3  354.70   24.27
  -3  -7  -3  388.32   22.01
  -3  -7  -3  396.46   19.98
  -3  -7  -4  257.55   21.96
  -3  -7  -4  281.17   15.02
  -3  -7  -5   43.53    9.78
  -3  -7  -5   42.25    4.59
  -3  -7  -5   33.61   10.36
  -3  -7  -6   -0.13    2.70
  -3  -7  -7   11.66    2.48
   3   8  -5   13.42    3.33
  -3  -8   4   -0.20    3.31
   3   8  -4    0.89    2.86
  -3  -8   3   32.00    5.70
  -3  -8   2   19.92    5.20
  -3  -8   1   29.43    6.41
  -3  -8   0    9.76    4.94
  -3  -8   0   10.69    2.55
  -3  -8  -1    2.51    4.15
  -3  -8  -1    0.13    2.19
  -3  -8  -2    3.19    3.17
  -3  -8  -2    1.35    1.99
   4  -9  -6   90.78    5.80
   4  -9  -5   66.22    5.35
   4  -9  -4    2.66    2.84
  -4   9   3    0.29    2.11
   4  -9  -3    0.87    2.72
  -4   9   2    4.08    2.58
   4  -9  -2    4.25    3.05
  -4   9   2    1.65    5.54
   4  -9  -1  104.54    7.66
  -4   9   1   90.09    7.67
  -4   9   0   82.23    7.40
   4  -9   0   87.68    6.68
  -4   9   0   71.49   10.71
  -4   9  -1   13.34    3.88
  -4   9  -1    5.80    6.77
  -4   9  -2   83.67    7.29
  -4   9  -2   79.90   11.42
  -4   9  -3  237.28   13.89
  -4   9  -3  211.47   18.24
  -4   9  -4  208.19   12.08
  -4   9  -4  188.57   11.42
  -4   9  -5  219.12   12.16
  -4   9  -5  254.93   13.30
  -4   9  -6  262.52   13.43
   4  -8  -9   27.01    2.89
   4  -8  -9   41.43    3.31
   4  -8  -8    6.05    2.65
   4  -8  -8    4.04    2.28
   4  -8  -7   48.56    5.38
   4  -8  -7   49.48    4.83
   4  -8  -6  139.73   13.18
   4  -8  -6  178.09   10.22
   4  -8  -5  282.00   15.16
   4  -8  -4  468.85   22.79
  -4   8   3   72.92   11.49
   4  -8  -3  110.06    8.35
  -4   8   2   -1.89    7.43
  -4   8   1   42.77   10.61
  -4   8   0  237.01   21.88
  -4   8  -1  326.95   26.11
  -4   8  -2  545.73   35.40
  -4   8  -3  169.20   18.57
  -4   8  -4   75.70    7.67
  -4   8  -4   85.86   13.14
  -4   8  -4   75.99    7.55
  -4   8  -5   21.33    4.51
  -4   8  -5   22.54    4.60
  -4   8  -5   17.33    4.06
  -4   8  -5   28.06    4.94
  -4   8  -6   50.00    5.71
  -4   8  -6   42.77    5.67
  -4   8  -6   46.80    5.68
  -4   8  -7  110.75    7.81
  -4   8  -7   91.73    7.85
  -4   8  -7  107.04    8.12
  -4   8  -8  395.89   17.75
  -4   8  -8  381.84   18.29
  -4   8  -9  102.48    6.19
  -4   8  -9   97.99    6.64
   4  -7 -11    2.47    1.77
   4  -7 -10  335.44   20.71
   4  -7 -10  385.50   17.49
   4  -7  -9  428.94   26.29
   4  -7  -9  448.32   22.13
   4  -7  -8  337.47   23.04
   4  -7  -8  356.31   18.36
   4  -7  -7  399.08   27.18
   4  -7  -7  435.90   22.00
   4  -7  -6  227.97   19.95
   4  -7  -5   60.98   11.70
   4  -7  -5   75.36    8.00
  -4   7   4   42.51    7.71
   4  -7  -4   50.40    7.09
  -4   7   3  580.35   31.53
  -4   7   3  526.43   35.66
   4  -7  -2  106.37   19.30
  -4   7   2   91.57   14.04
   4  -7  -2  147.93   11.01
  -4   7   2  117.96   11.02
  -4   7   1   70.43   13.46
   4  -7  -1   96.49   19.72
  -4   7   1  121.07   11.11
   4  -7   0  147.92   24.20
  -4   7   0  113.00   16.68
  -4   7   0  153.82   12.70
  -4   7  -1   16.91    5.78
   4  -7   1   19.45   11.90
  -4   7  -1   14.56    9.37
   4  -7   2  107.08   19.41
  -4   7  -2   78.77   14.60
  -4   7  -2   92.10   10.03
  -4   7  -3  141.02   18.19
  -4   7  -3  170.92   13.70
  -4   7  -4   92.97   14.94
  -4   7  -4  116.71   10.55
  -4   7  -4  113.71   11.37
  -4   7  -5    8.82    5.68
  -4   7  -5   10.05    8.75
  -4   7  -5    8.59    3.79
  -4   7  -6   -0.42    5.22
  -4   7  -7   25.48    7.15
  -4   7  -7   22.42    5.08
  -4   7  -7   18.13    4.26
  -4   7  -8  257.68   15.28
  -4   7  -8  231.99   14.38
  -4   7  -9  208.93   12.71
  -4   7  -9  210.68   12.98
  -4   7 -10    4.41    2.64
  -4   7 -10    4.40    2.62
  -4   7 -11   14.01    2.49
  -4   7 -11    8.04    2.21
   4  -6 -12  135.08    7.48
   4  -6 -12  125.16    7.31
   4  -6 -11  344.23   16.24
   4  -6 -11  319.71   15.78
   4  -6 -10   92.66   11.53
   4  -6 -10   75.37    6.37
   4  -6 -10   87.86    7.33
   4  -6 -10   88.09    6.92
   4  -6  -9   -0.54    6.53
   4  -6  -9    2.22    3.02
   4  -6  -9    4.75    3.50
   4  -6  -8   64.77   11.60
   4  -6  -8   70.32    7.78
   4  -6  -7  136.36   16.46
   4  -6  -7  132.34   10.99
   4  -6  -6  136.30   16.94
   4  -6  -6  144.42   11.37
   4  -6  -5   12.04    8.83
   4  -6  -5    7.08    6.80
   4  -6  -5    8.74    5.02
   4  -6  -4   -3.57    8.45
   4  -6  -4    0.96    5.45
   4  -6  -4    2.98    4.44
   4  -6  -3   46.90   12.91
   4  -6  -3   26.26    9.14
  -4   6   3   49.68   10.34
   4  -6  -2  168.14   23.97
  -4   6   2  139.45   16.50
   4  -6  -1  176.58   25.18
   4  -6  -1   92.33   15.30
  -4   6   1  136.61   17.30
   4  -6  -1  208.09   13.18
  -4   6   1  216.17   14.87
   4  -6   0   57.82   17.02
   4  -6   0   83.95    8.34
  -4   6   0   52.75   12.34
  -4   6   0   73.57    9.03
  -4   6  -1   49.10    7.54
   4  -6   1   38.25   14.19
  -4   6  -1   24.72   10.49
   4  -6   2  259.41   29.76
  -4   6  -2  283.21   24.03
  -4   6  -2  263.60   17.92
   4  -6   3  672.61   48.41
  -4   6  -3  698.26   42.40
  -4   6  -3  661.27   34.38
   4  -6   4  619.20   47.03
  -4   6  -4  758.32   35.91
  -4   6  -5  690.45   34.21
   4  -6   5  577.60   43.75
  -4   6  -6  265.43   16.46
  -4   6  -6  283.74   17.95
  -4   6  -6  287.60   18.85
  -4   6  -6  257.73   19.42
  -4   6  -7  164.37   11.96
  -4   6  -7  192.20   14.41
  -4   6  -7  173.47   13.41
  -4   6  -7  163.16   15.35
  -4   6  -8  132.18   10.17
  -4   6  -8  105.09   13.03
  -4   6  -9  365.00   20.73
  -4   6  -9  395.24   21.31
  -4   6  -9  339.08   23.44
  -4   6 -10  389.94   20.45
  -4   6 -10  396.82   21.06
  -4   6 -10  380.82   20.27
  -4   6 -11  557.67   25.57
  -4   6 -11  537.57   25.28
  -4   6 -12  351.50   15.67
  -4   6 -12  295.41   14.82
   4  -5 -14    1.27    1.58
   4  -5 -13    7.45    2.58
   4  -5 -13    6.23    1.88
   4  -5 -12   88.75    6.35
   4  -5 -12   77.17    6.64
   4  -5 -12   61.46    8.75
   4  -5 -12   74.30    9.20
   4  -5 -11  695.23   31.47
   4  -5 -11  686.74   30.15
   4  -5 -10  379.32   26.13
   4  -5  -9   53.43   10.75
   4  -5  -9   54.96    7.11
   4  -5  -9   44.07    6.43
   4  -5  -8    2.03    7.44
  -4   5   8   -1.24    5.86
   4  -5  -8    1.56    3.98
   4  -5  -8    1.59    4.01
  -4   5   7  115.72   11.87
   4  -5  -7  115.84   10.13
   4  -5  -7  109.74   10.31
   4  -5  -6  143.37   19.30
   4  -5  -6  184.32   19.10
   4  -5  -6  157.89   21.13
  -4   5   6  227.47   17.07
   4  -5  -6  261.24   15.04
   4  -5  -6  178.80   13.58
   4  -5  -5  619.50   36.85
  -4   5   5  574.04   32.48
   4  -5  -5  655.23   29.75
   4  -5  -4 1087.59   53.25
   4  -5  -4  927.99   58.65
  -4   5   4  960.33   48.67
   4  -5  -4 1167.38   45.48
   4  -5  -3  292.18   29.68
  -4   5   3  345.26   21.94
  -4   5   3  278.84   22.33
   4  -5  -3  381.21   19.07
   4  -5  -2   13.93    7.10
  -4   5   2   52.52    8.19
  -4   5   2   24.60    8.67
   4  -5  -2   54.91    6.52
   4  -5  -1   72.82   12.57
  -4   5   1  182.60   13.68
  -4   5   1  112.16   14.53
   4  -5  -1  164.29   10.99
   4  -5   0  757.09   35.47
  -4   5   0  755.39   37.16
  -4   5  -1  431.86   30.80
   4  -5   1  468.41   23.55
  -4   5  -1  485.15   25.55
   4  -5   2  602.77   45.83
  -4   5  -2  686.09   40.15
   4  -5   2  663.83   31.25
  -4   5  -2  677.24   33.55
   4  -5   3  854.14   57.90
  -4   5  -3  967.96   53.50
  -4   5  -3  939.52   45.83
   4  -5   4  291.25   28.75
  -4   5  -4  337.90   20.70
  -4   5  -4  369.88   27.90
  -4   5  -4  343.66   21.13
   4  -5   5  161.29   21.14
  -4   5  -5  226.56   15.97
  -4   5  -5  211.41   16.04
  -4   5  -5  201.23   21.10
  -4   5  -6  320.49   19.71
  -4   5  -6  268.21   20.06
  -4   5  -7  165.31   12.58
  -4   5  -7  149.19   12.75
  -4   5  -7  134.24   10.38
  -4   5  -8   31.25    6.06
  -4   5  -8   34.83    9.23
  -4   5  -8   40.58    7.07
  -4   5  -9  247.46   16.93
  -4   5  -9  251.43   20.71
  -4   5 -10   70.35   10.71
  -4   5 -11    7.58    3.34
  -4   5 -11    9.27    4.05
  -4   5 -11    1.80    2.66
  -4   5 -12    0.18    2.27
  -4   5 -12    0.83    2.84
  -4   5 -12    2.90    2.16
  -4   5 -13   13.74    2.60
   4  -4 -15  258.58   11.87
   4  -4 -14  431.32   19.77
   4  -4 -13  232.99   15.97
   4  -4 -13  237.25   13.78
   4  -4 -12  100.64    8.46
   4  -4 -12   84.79    6.80
   4  -4 -12   78.95   10.01
   4  -4 -12   92.08   10.99
   4  -4 -11   11.95    6.99
   4  -4 -10  467.18   29.81
  -4   4  10  391.59   23.49
   4  -4 -10  468.40   23.78
   4  -4 -10  413.61   22.25
  -4   4   9  695.72   36.25
   4  -4  -9  666.06   33.98
  -4   4   8 1085.17   52.56
   4  -4  -8 1086.49   50.25
  -4   4   7  523.72   30.31
   4  -4  -7  562.93   28.32
   4  -4  -6  520.97   31.29
   4  -4  -6  467.34   23.70
   4  -4  -5   33.18    9.70
   4  -4  -5   45.41   10.70
  -4   4   5   29.58    7.21
   4  -4  -5   35.29    5.72
   4  -4  -4   33.85   10.34
   4  -4  -4   48.18    9.88
  -4   4   4   34.18    7.63
   4  -4  -4   45.62    5.95
  -4   4   3  523.14   36.79
   4  -4  -3  423.62   28.13
  -4   4   3  487.12   26.72
  -4   4   3  429.42   27.67
   4  -4  -3  541.34   23.84
  -4   4   2  788.53   47.65
  -4   4   2  789.95   34.97
   4  -4  -2  848.99   32.36
  -4   4   1   21.71    9.89
   4  -4  -1    5.10    4.91
  -4   4   1   11.53    5.00
  -4   4   1    9.34    7.20
  -4   4   0   15.17    5.13
  -4   4   0    2.39    7.72
  -4   4   0   -2.33   10.48
   4  -4   0    7.77    5.08
  -4   4   0   12.21    4.52
  -4   4  -1   -3.09    7.42
  -4   4  -1    4.50    8.81
  -4   4  -1    3.41    3.64
  -4   4  -1    2.07    4.08
  -4   4  -2   12.90    4.88
  -4   4  -2   16.72    8.70
  -4   4  -2   17.89    9.60
  -4   4  -2   12.98    4.28
  -4   4  -2   16.18    4.51
  -4   4  -3  189.21   13.89
  -4   4  -3  230.53   14.50
  -4   4  -3  189.58   18.85
  -4   4  -3  194.19   14.00
  -4   4  -4  530.17   27.03
  -4   4  -4  540.21   27.12
  -4   4  -4  421.42   31.74
  -4   4  -4  466.64   26.35
  -4   4  -5    2.73    5.40
  -4   4  -5    4.91    4.49
  -4   4  -5    3.48    5.40
  -4   4  -5    5.32    6.85
  -4   4  -6   51.85    9.03
  -4   4  -6   66.20    8.13
  -4   4  -6   58.74    8.76
  -4   4  -6   64.16    9.80
  -4   4  -7  328.73   19.83
  -4   4  -7  304.01   20.53
  -4   4  -7  334.10   20.91
  -4   4  -7  273.01   21.35
  -4   4  -8  406.29   24.20
  -4   4  -8  498.65   25.96
  -4   4  -8  456.90   26.55
  -4   4  -9  148.09   12.32
  -4   4  -9  167.67   13.18
  -4   4  -9  155.95   13.53
  -4   4  -9  132.07   15.47
  -4   4  -9  165.17   13.24
  -4   4 -10  233.92   19.90
  -4   4 -10  245.18   16.26
  -4   4 -10  251.99   16.75
  -4   4 -10  268.82   17.78
  -4   4 -10  279.15   17.24
  -4   4 -11   20.68    4.67
  -4   4 -11   24.54    5.29
  -4   4 -11   24.22    5.63
  -4   4 -12  115.83    8.57
  -4   4 -12  128.74    9.65
  -4   4 -13  201.15   10.75
  -4   4 -13  196.94   11.69
   4  -3 -15    2.37    2.12
   4  -3 -14   82.20    6.93
   4  -3 -13  196.69   15.45
   4  -3 -13  203.99   12.85
   4  -3 -12   18.00    7.16
   4  -3 -11  153.22   11.85
   4  -3 -11  154.69   15.36
   4  -3 -10   24.93    9.05
  -4   3  10   32.84    6.48
   4  -3 -10   42.10    5.61
   4  -3  -9    8.95    8.41
  -4   3   9    8.15    5.11
   4  -3  -9    7.55    4.04
   4  -3  -8  502.72   30.51
   4  -3  -8  427.83   23.09
   4  -3  -7   97.45    9.36
   4  -3  -7   89.04   12.58
   4  -3  -7   74.65    7.58
   4  -3  -6    5.38    4.56
   4  -3  -6   13.88    7.12
   4  -3  -6    5.49    3.39
  -4   3   5   25.38    8.62
   4  -3  -5   23.56    5.58
   4  -3  -5   17.79    7.83
   4  -3  -5   16.93    4.01
  -4   3   4  193.30   20.13
   4  -3  -4  168.24   15.57
   4  -3  -4  179.01   11.22
  -4   3   3  208.16   21.18
   4  -3  -3  185.83   15.35
  -4   3   3  166.01   15.02
  -4   3   2  758.90   43.69
  -4   3   2  535.75   33.08
  -4   3   1  428.80   29.77
  -4   3   1  719.39   41.77
  -4   3   0  142.16   19.21
  -4   3   0   86.17   12.71
  -4   3  -1  284.47   26.15
  -4   3  -1  227.33   20.14
  -4   3  -1  264.43   15.36
  -4   3  -2  118.07   16.28
  -4   3  -2  126.53   14.61
  -4   3  -2   96.43    8.87
  -4   3  -3  938.28   52.08
  -4   3  -3  898.90   42.51
  -4   3  -3  833.28   39.88
  -4   3  -4 1156.64   63.73
  -4   3  -4 1340.98   54.57
  -4   3  -4 1269.88   54.31
  -4   3  -4 1152.67   56.49
  -4   3  -4 1149.79   53.95
  -4   3  -5 2110.97  100.42
  -4   3  -5 2008.59   92.96
  -4   3  -5 2084.13   90.13
  -4   3  -5 1961.44   90.05
  -4   3  -6  820.52   36.41
  -4   3  -6  738.99   36.64
  -4   3  -6  786.42   35.80
  -4   3  -6  658.88   38.97
  -4   3  -6  644.70   36.71
  -4   3  -7  247.20   15.93
  -4   3  -7  241.41   16.80
  -4   3  -7  222.30   15.78
  -4   3  -7  223.63   18.78
  -4   3  -7  200.66   17.33
  -4   3  -8  206.11   14.85
  -4   3  -8  248.70   16.14
  -4   3  -8  247.09   17.00
  -4   3  -8  210.56   15.96
  -4   3  -8  266.19   19.58
  -4   3  -8  227.75   19.42
  -4   3  -9   29.09    5.63
  -4   3  -9   28.29    6.06
  -4   3  -9   33.62    6.92
  -4   3  -9   29.23    7.75
  -4   3 -10  262.02   16.50
  -4   3 -10  283.48   17.54
  -4   3 -10  271.14   18.09
  -4   3 -10  256.44   17.64
  -4   3 -10  278.17   18.95
  -4   3 -11 1091.67   50.15
  -4   3 -12  887.51   41.65
  -4   3 -12  954.85   43.37
  -4   3 -12 1015.16   44.44
  -4   3 -13  288.72   15.47
  -4   3 -13  289.81   16.08
  -4   3 -14  118.83    7.14
   4  -2 -15   84.86    5.46
   4  -2 -15   70.04    5.82
   4  -2 -15   78.73    5.60
   4  -2 -14   66.81    5.75
   4  -2 -14   54.08    5.87
   4  -2 -13  148.29   13.65
   4  -2 -13  152.01    9.93
   4  -2 -13  138.10   10.46
   4  -2 -12  434.26   27.38
   4  -2 -11  576.55   33.97
   4  -2 -10  693.99   44.25
   4  -2  -9  239.08   24.61
   4  -2  -9  281.44   22.73
   4  -2  -8    5.58    6.71
   4  -2  -8   12.50    5.39
   4  -2  -8   10.17    3.63
   4  -2  -7   91.70    9.28
   4  -2  -7   84.99    7.41
  -4   2   6  513.44   34.55
   4  -2  -6  524.17   26.83
   4  -2  -6  606.62   32.69
   4  -2  -6  507.24   24.75
  -4   2   5  964.71   51.42
   4  -2  -5  937.53   40.07
  -4   2   4 1917.95   86.01
   4  -2  -4 1664.29   76.66
  -4   2   3 1370.99   69.88
  -4   2   2  418.79   31.08
  -4   2   1  474.87   34.18
  -4   2   0  645.24   29.35
  -4   2   0  602.97   41.18
  -4   2  -1  610.33   40.29
  -4   2  -1  593.78   27.91
  -4   2  -2 1236.12   62.72
  -4   2  -2 1120.37   49.28
  -4   2  -3 2190.78   94.64
  -4   2  -3 1862.35   80.06
  -4   2  -4  992.52   54.98
  -4   2  -4  917.31   44.73
  -4   2  -4 1148.44   44.57
  -4   2  -4 1054.43   44.06
  -4   2  -4  859.08   44.18
  -4   2  -5   71.87   12.63
  -4   2  -5   86.76   11.85
  -4   2  -5  105.68    9.74
  -4   2  -5  112.31    9.87
  -4   2  -5  109.23    9.46
  -4   2  -5  111.27   10.70
  -4   2  -5  115.96    9.95
  -4   2  -6   38.86    8.25
  -4   2  -6   45.86    6.78
  -4   2  -6   52.46    7.29
  -4   2  -6   50.31    7.38
  -4   2  -6   46.31    7.66
  -4   2  -6   45.19   10.75
  -4   2  -7   74.31    8.26
  -4   2  -7   75.60    8.40
  -4   2  -7   52.48    9.72
  -4   2  -7   74.55    8.97
  -4   2  -7   60.86    8.79
  -4   2  -7   60.86    7.43
  -4   2  -7   53.73   11.96
  -4   2  -8   28.28    5.09
  -4   2  -8   34.35    6.31
  -4   2  -8   30.30    6.26
  -4   2  -8   34.62    7.28
  -4   2  -8   29.26    7.39
  -4   2  -8   31.98    6.27
  -4   2  -8   30.61    9.26
  -4   2  -8   33.52   10.39
  -4   2  -9   79.77    8.25
  -4   2  -9  102.78    9.53
  -4   2  -9   94.76    9.95
  -4   2  -9   94.16   10.48
  -4   2  -9   86.84   10.39
  -4   2  -9   80.91    8.77
  -4   2 -10   70.09    8.07
  -4   2 -10   70.40    8.51
  -4   2 -10   75.27    9.24
  -4   2 -10   60.86    7.51
  -4   2 -10   60.75   10.09
  -4   2 -11   35.64    6.00
  -4   2 -11   40.36    6.55
  -4   2 -11   29.42    6.87
  -4   2 -11   43.96    8.30
  -4   2 -12    3.80    3.35
  -4   2 -12    2.64    3.62
  -4   2 -12    4.70    4.66
  -4   2 -12    5.86    5.51
  -4   2 -13   86.34    7.30
  -4   2 -13  104.94    8.41
  -4   2 -13  114.25    9.52
  -4   2 -14    5.95    2.54
   4  -1 -15  489.33   20.82
   4  -1 -15  426.99   20.57
   4  -1 -15  462.03   20.23
   4  -1 -14  574.27   25.74
   4  -1 -14  548.28   25.98
   4  -1 -13  346.68   17.88
   4  -1 -13  325.95   18.10
   4  -1 -12   11.61    6.89
   4  -1 -12   13.40    4.26
   4  -1 -12    8.60    6.40
   4  -1 -11   85.36   11.77
   4  -1 -10  100.86   13.10
   4  -1 -10   94.60    9.54
   4  -1 -10   69.71   12.70
   4  -1  -9  498.58   26.43
   4  -1  -9  452.42   34.43
   4  -1  -9  513.87   31.06
   4  -1  -8 1025.31   49.86
   4  -1  -8 1128.39   61.75
   4  -1  -7  593.50   31.87
   4  -1  -7  621.99   41.78
   4  -1  -7  684.55   37.07
   4  -1  -6  195.92   14.26
  -4   1   6  175.73   18.28
   4  -1  -6  163.71   19.02
   4  -1  -6  221.08   13.97
   4  -1  -6  190.09   16.73
   4  -1  -5    1.88    6.92
  -4   1   5    2.28    5.79
   4  -1  -4    4.96    6.69
  -4   1   4   15.20    8.11
   4  -1  -3   12.09    6.28
  -4   1   3   11.27    7.50
  -4   1   2  231.49   21.51
   4  -1  -2  215.96   15.04
  -4   1   1   37.05   10.58
  -4   1   0    3.20    3.11
  -4   1   0   -1.65    8.64
  -4   1  -1   69.95   12.89
   4  -1   1   73.46   10.19
  -4   1  -1   80.10    6.84
  -4   1  -2  186.75   19.65
   4  -1   2  198.48   15.58
  -4   1  -2  169.90   11.30
  -4   1  -3   10.12    4.25
  -4   1  -3   10.89    6.86
  -4   1  -4  375.14   27.89
  -4   1  -4  389.98   19.12
  -4   1  -4  313.04   18.63
  -4   1  -4  358.65   20.06
  -4   1  -5   27.97    6.62
  -4   1  -5   20.80    7.99
  -4   1  -5   24.45    5.61
   4  -1   5   20.33    5.47
  -4   1  -5   21.87    5.70
  -4   1  -6  134.97   11.80
  -4   1  -6  162.73   11.99
  -4   1  -6  159.50   12.21
  -4   1  -6  141.69   11.11
  -4   1  -6  143.38   15.37
  -4   1  -6  155.98   14.16
  -4   1  -7  187.23   14.15
  -4   1  -7  240.81   14.87
  -4   1  -7  196.96   14.43
  -4   1  -7  219.32   13.68
  -4   1  -7  164.81   12.61
  -4   1  -7  182.80   18.23
  -4   1  -7  189.10   16.89
  -4   1  -8 1301.41   59.87
  -4   1  -8 1255.81   55.18
  -4   1  -8 1212.70   54.89
  -4   1  -8 1384.87   55.91
  -4   1  -8 1113.73   53.20
  -4   1  -8 1121.52   60.20
  -4   1  -9  176.29   13.70
  -4   1  -9  225.27   15.28
  -4   1  -9  218.72   15.29
  -4   1  -9  221.56   15.53
  -4   1  -9  186.25   13.89
  -4   1 -10  576.87   29.80
  -4   1 -10  615.88   30.83
  -4   1 -10  593.36   30.65
  -4   1 -10  586.81   30.51
  -4   1 -10  600.74   29.64
  -4   1 -10  587.41   33.48
  -4   1 -11  218.53   14.39
  -4   1 -11  226.19   15.20
  -4   1 -11  227.14   15.49
  -4   1 -11  229.67   15.54
  -4   1 -11  225.44   17.17
  -4   1 -12  240.37   14.56
  -4   1 -12  237.44   15.39
  -4   1 -12  268.53   15.96
  -4   1 -12  261.22   16.94
  -4   1 -13  367.03   18.48
  -4   1 -13  355.06   18.47
  -4   1 -13  389.25   19.49
  -4   1 -14  902.17   38.14
   4   0 -16   34.41    3.09
   4   0 -15    3.61    2.51
   4   0 -15    2.73    1.82
   4   0 -14   63.38    5.86
   4   0 -14   54.29    5.15
   4   0 -14   51.22    5.26
   4   0 -13  112.91    8.51
   4   0 -13   85.96    7.64
   4   0 -13  111.38   10.94
   4   0 -12   84.30   10.62
   4   0 -11  108.16    9.71
   4   0 -11  100.31    8.59
   4   0 -10   39.52    7.09
   4   0 -10   45.87    9.68
   4   0 -10   41.89    5.92
   4   0 -10   41.84    7.66
   4   0  -9   17.75    8.20
   4   0  -9   12.05    5.13
   4   0  -9    9.67    7.39
   4   0  -9   14.64    5.82
   4   0  -8   92.72   12.29
   4   0  -8   57.17    8.15
   4   0  -8   85.83   13.98
   4   0  -8   72.36    8.91
   4   0  -7  294.07   22.75
   4   0  -7  322.20   27.42
   4   0  -7  358.64   20.30
   4   0  -6   73.23   11.75
   4   0  -6   99.75   12.60
  -4   0   6   74.41   12.18
   4   0  -6   99.90    9.81
   4   0  -6   67.17   13.22
   4   0  -6   82.81    7.66
   4   0  -6  107.73    9.97
   4   0  -5   40.92    5.10
   4   0  -5   45.19    7.39
   4   0  -5   20.89    8.31
   4   0  -5   56.82   11.10
  -4   0   5   27.89    9.19
   4   0  -5   38.70   10.60
   4   0  -4  180.21   13.85
  -4   0   4  150.21   17.76
   4   0  -4  137.37   13.56
   4   0  -3 1275.65   54.92
   4   0  -3 1390.36   54.16
  -4   0   3 1285.82   62.84
   4   0  -2  187.11   16.68
  -4   0   2  221.31   21.52
   4   0  -2  168.18   19.50
   4   0  -1  987.69   54.24
  -4   0   1 1571.39   66.74
   4   0   0  798.50   43.94
  -4   0   0 1110.30   54.55
   4   0   1   44.98    8.73
  -4   0  -1   44.22   11.82
   4   0   2   20.89    6.32
  -4   0  -2   28.82    9.56
   4   0   2   29.33    6.39
   4   0   3  837.76   40.21
  -4   0  -3  763.79   46.79
   4   0   4 1160.13   55.08
  -4   0  -4 1081.90   61.67
   4   0   4 1297.25   62.92
  -4   0  -4 1335.45   52.02
  -4   0  -4 1130.79   52.16
   4   0   5 2949.26  119.18
  -4   0  -5 2627.62  125.91
  -4   0  -5 3053.79  116.04
   4   0   5 2898.86  125.79
  -4   0  -5 2834.88  115.84
  -4   0  -5 2797.94  116.24
  -4   0  -5 2754.76  118.66
  -4   0  -6 2785.96  114.35
  -4   0  -6 2676.31  110.42
  -4   0  -6 2758.37  110.83
  -4   0  -6 2720.51  110.78
  -4   0  -6 2566.97  115.37
  -4   0  -7  589.56   29.99
  -4   0  -7  632.78   30.53
  -4   0  -7  618.63   29.79
  -4   0  -7  538.54   34.42
  -4   0  -8   10.82    4.69
  -4   0  -8   15.04    5.87
  -4   0  -8   15.41    6.22
  -4   0  -8   16.15    6.31
  -4   0  -8   13.15    4.90
  -4   0  -8   10.54   10.11
  -4   0  -9   51.20    7.40
  -4   0  -9   60.12    8.28
  -4   0  -9   62.16    8.59
  -4   0  -9   55.78    6.92
  -4   0 -10   24.48    5.12
  -4   0 -10   28.87    7.08
  -4   0 -10   41.89    7.62
  -4   0 -10   33.32    9.37
  -4   0 -11  938.66   43.41
  -4   0 -11  966.48   45.99
  -4   0 -12 1052.20   48.71
  -4   0 -12 1166.35   50.54
  -4   0 -12 1208.93   50.77
  -4   0 -12 1185.72   50.58
  -4   0 -12 1237.32   52.13
  -4   0 -13  257.60   14.87
  -4   0 -13  286.51   15.48
  -4   0 -13  294.60   15.95
  -4   0 -14   25.27    3.25
  -4   0 -14   29.17    4.13
   4   1 -15  117.43    6.87
   4   1 -15   97.28    6.24
   4   1 -14   21.03    3.77
   4   1 -14   19.86    3.44
   4   1 -13   58.47    6.09
   4   1 -13   54.27    5.83
   4   1 -12  917.25   45.52
   4   1 -11  735.78   34.09
   4   1 -11  662.34   33.40
   4   1 -11  727.30   35.24
   4   1 -11  725.85   38.69
   4   1 -10  322.60   19.98
   4   1 -10  378.72   21.68
   4   1  -9  712.63   33.89
   4   1  -9  645.67   37.42
   4   1  -8  121.20   16.43
   4   1  -8  130.77   12.52
   4   1  -8  143.76   15.39
   4   1  -7   35.99    9.72
   4   1  -7   28.73    7.66
   4   1  -7   19.26    8.40
   4   1  -6  950.29   42.01
  -4  -1   6  979.34   53.78
   4   1  -6 1028.19   52.46
  -4  -1   6  887.17   45.94
   4   1  -6  905.55   53.97
   4   1  -6 1069.30   46.51
   4   1  -6  838.75   44.36
   4   1  -5 1074.16   47.76
   4   1  -5 1238.35   53.00
   4   1  -5 1253.44   60.52
  -4  -1   5 1075.36   52.75
  -4  -1   5 1160.55   60.56
   4   1  -4 1007.73   44.56
   4   1  -4  902.58   38.49
  -4  -1   4 1037.43   52.71
   4   1  -4  986.37   51.59
  -4  -1   4  897.02   43.82
   4   1  -3  970.83   46.55
   4   1  -3  966.45   40.53
  -4  -1   3 1024.00   53.77
   4   1  -3  978.19   54.08
   4   1  -2  262.20   20.09
  -4  -1   2  303.62   25.41
   4   1  -2  282.81   26.00
   4   1  -2  289.51   23.54
   4   1  -1   92.42   12.79
  -4  -1   1  159.81   18.29
   4   1  -1   95.52   16.33
   4   1  -1  156.66   15.47
   4   1  -1  165.57   12.31
   4   1   0  129.80   14.21
  -4  -1   0  210.34   20.47
   4   1   0  153.73   19.53
   4   1   0  228.21   17.96
   4   1   1  715.26   38.45
  -4  -1  -1  815.34   46.38
   4   1   1  724.34   45.12
   4   1   2  585.56   32.11
  -4  -1  -2  627.77   39.52
   4   1   2  554.32   37.67
  -4  -1  -2  553.03   28.28
  -4  -1  -2  644.22   28.57
   4   1   3 2162.99   89.08
   4   1   3 2054.03   96.16
  -4  -1  -3 2089.97   97.60
  -4  -1  -3 1905.47   88.57
  -4  -1  -3 2034.17   84.71
  -4  -1  -3 2056.87   84.66
   4   1   4  543.01   29.24
  -4  -1  -4  501.01   34.97
   4   1   4  523.43   34.36
  -4  -1  -4  454.72   28.65
  -4  -1  -4  564.75   25.14
  -4  -1  -4  492.97   25.93
   4   1   5  181.32   14.15
  -4  -1  -5  137.43   17.24
   4   1   5  177.79   17.74
  -4  -1  -5  157.47   11.31
  -4  -1  -5  160.67   12.16
  -4  -1  -6   30.29    5.91
  -4  -1  -6   32.02    6.66
  -4  -1  -6   28.25    6.00
  -4  -1  -6   19.14    9.28
  -4  -1  -7    2.09    4.82
  -4  -1  -7    2.69    5.03
  -4  -1  -7    3.90    4.76
  -4  -1  -7    3.99    8.21
  -4  -1  -8   -0.35    4.11
  -4  -1  -8    1.26    5.17
  -4  -1  -8    0.92    5.03
  -4  -1  -8    0.88    4.63
  -4  -1  -8   -4.88   10.96
  -4  -1  -9   13.01    4.64
  -4  -1  -9   14.15    5.65
  -4  -1  -9   16.34    6.19
  -4  -1  -9   15.15    4.84
  -4  -1  -9   14.96    8.79
  -4  -1 -10   15.89    4.16
  -4  -1 -10   18.75    6.03
  -4  -1 -10   16.00    5.72
  -4  -1 -10   16.49    4.54
  -4  -1 -10   17.32    7.74
  -4  -1 -11   97.50    9.26
  -4  -1 -11  111.74   10.77
  -4  -1 -12  104.10    8.55
  -4  -1 -12  113.10    9.14
  -4  -1 -12  120.11    9.42
  -4  -1 -12  129.88    9.94
  -4  -1 -13   69.85    5.94
  -4  -1 -13   75.58    6.59
  -4  -1 -13   69.96    6.68
  -4  -1 -14    3.40    2.50
   4   2 -15  345.53   14.80
   4   2 -15  318.70   14.77
   4   2 -14  310.47   14.41
   4   2 -14  272.20   14.34
   4   2 -13  226.35   12.28
   4   2 -13  201.87   12.22
   4   2 -13  204.20   14.99
   4   2 -12   86.47    7.87
   4   2 -12   88.17    8.85
   4   2 -12   98.38   11.64
   4   2 -11  119.16   13.69
   4   2 -11   80.46    9.33
   4   2 -11   96.13   11.88
   4   2 -10   17.90    5.22
   4   2 -10   12.85    6.50
   4   2 -10    9.56    7.54
   4   2  -9  243.78   15.76
   4   2  -9  229.29   17.37
   4   2  -8  801.96   41.97
   4   2  -8  900.37   46.12
   4   2  -7  161.05   16.97
   4   2  -7  154.42   11.10
   4   2  -6  259.68   15.50
   4   2  -6  299.69   20.25
  -4  -2   6  324.51   26.26
  -4  -2   6  273.52   19.98
   4   2  -6  246.49   21.79
   4   2  -5   12.09    6.60
   4   2  -5    8.02    3.29
  -4  -2   5    7.85    7.51
  -4  -2   5    9.34    6.93
   4   2  -5    5.64    8.38
   4   2  -4   12.32    3.58
   4   2  -4   18.64    6.98
   4   2  -4   21.53    9.87
  -4  -2   4   12.28    8.75
  -4  -2   4   10.40    7.03
   4   2  -4    8.01    7.29
   4   2  -3   21.54    7.40
   4   2  -3   12.34    8.30
  -4  -2   3   16.05    9.15
  -4  -2   3   29.06    8.47
  -4  -2   3   20.24    3.97
   4   2  -3   18.85    7.22
   4   2  -2  226.69   19.58
  -4  -2   2  256.89   24.59
   4   2  -2  253.82   26.12
  -4  -2   2  241.93   19.42
  -4  -2   2  285.88   15.18
   4   2  -2  282.50   18.42
   4   2  -1    6.37    8.44
  -4  -2   1    7.48    7.74
  -4  -2   1    5.21    6.83
  -4  -2   1    7.96    3.77
  -4  -2   1    7.52    3.38
   4   2  -1    7.59    6.75
   4   2   0    6.11    7.20
   4   2   0    3.02    8.96
  -4  -2   0   -1.88    9.09
  -4  -2   0    3.66    6.99
  -4  -2   0    5.21    3.74
  -4  -2   0    4.83    3.71
   4   2   1  204.17   17.59
   4   2   1  206.22   22.11
  -4  -2  -1  219.17   17.76
  -4  -2  -1  195.16   13.44
  -4  -2  -1  268.83   24.23
   4   2   2  955.98   47.05
   4   2   2  956.59   54.34
  -4  -2  -2  880.62   46.58
  -4  -2  -2  883.61   42.05
   4   2   3  576.95   32.77
  -4  -2  -3  622.49   40.05
  -4  -2  -3  573.32   33.05
  -4  -2  -3  580.97   29.00
   4   2   4  102.47   11.67
  -4  -2  -4  105.55   15.54
  -4  -2  -4   89.73   11.95
  -4  -2  -4  106.42    9.45
  -4  -2  -4   98.60    9.38
  -4  -2  -5    3.55    7.15
  -4  -2  -5    1.80    3.66
  -4  -2  -5    7.42    4.88
  -4  -2  -6  122.83   10.91
  -4  -2  -6  140.31   15.08
  -4  -2  -7  373.16   30.33
  -4  -2  -7  369.00   21.37
  -4  -2  -8 1406.81   72.58
  -4  -2  -8 1300.61   61.09
  -4  -2  -8 1630.93   62.65
  -4  -2  -8 1520.16   62.22
  -4  -2  -8 1236.90   66.20
  -4  -2  -9 1632.97   68.80
  -4  -2  -9 1804.07   69.61
  -4  -2  -9 1698.25   68.80
  -4  -2  -9 1629.90   73.15
  -4  -2 -10  479.27   24.29
  -4  -2 -10  462.29   23.45
  -4  -2 -10  506.96   26.61
  -4  -2 -11   27.56    5.18
  -4  -2 -11   31.05    5.73
  -4  -2 -11   22.04    4.10
  -4  -2 -12   24.70    4.18
  -4  -2 -12   31.10    4.75
  -4  -2 -12   29.58    5.03
  -4  -2 -13  392.53   17.98
  -4  -2 -13  391.55   18.02
  -4  -2 -13  416.58   18.58
   4   3 -14   54.97    3.83
   4   3 -14   47.39    4.23
   4   3 -13  177.29   12.34
   4   3 -13  162.34    9.30
   4   3 -13  177.29   10.20
   4   3 -12  139.65    8.88
   4   3 -12  125.43    9.39
   4   3 -12  135.94   10.27
   4   3 -12  145.23   12.75
   4   3 -11   93.75    9.23
   4   3 -11   91.82   11.73
   4   3 -10   50.01   10.13
   4   3 -10   42.71    7.65
   4   3  -9   14.69    8.10
   4   3  -9   18.28    5.52
   4   3  -9   16.62    6.73
   4   3  -8   93.25   11.55
   4   3  -7  402.01   20.93
   4   3  -7  365.59   27.56
   4   3  -6  314.65   16.84
   4   3  -6  319.68   22.21
  -4  -3   6  341.93   27.63
  -4  -3   6  271.67   20.62
   4   3  -5   81.42    7.41
  -4  -3   5   99.24   15.67
  -4  -3   5   74.65   11.31
   4   3  -5   95.46   12.28
   4   3  -5   50.97   10.89
   4   3  -4  106.53   13.08
   4   3  -4   92.47    8.21
  -4  -3   4  106.16   15.96
  -4  -3   4  101.41   12.95
   4   3  -4  100.47   12.73
   4   3  -3  922.71   50.17
  -4  -3   3  871.10   58.36
  -4  -3   3  902.82   48.84
  -4  -3   3 1008.35   42.49
   4   3  -2  714.77   46.30
  -4  -3   2  810.39   55.47
  -4  -3   2  811.20   45.32
   4   3  -1  459.43   41.47
  -4  -3   1  770.18   54.41
  -4  -3   1  719.77   43.55
  -4  -3   1  880.83   38.72
  -4  -3   1 1076.86   38.42
  -4  -3   0 1094.84   66.26
  -4  -3   0 1088.07   54.77
  -4  -3   0 1181.74   49.23
   4   3   1  388.55   26.78
  -4  -3  -1  417.25   35.68
  -4  -3  -1  375.55   26.14
  -4  -3  -1  372.72   21.54
   4   3   2   15.02    7.75
  -4  -3  -2    9.23    8.50
  -4  -3  -2   -0.56    8.00
  -4  -3  -2   10.26    4.71
   4   3   3  376.74   25.66
  -4  -3  -3  420.83   32.34
  -4  -3  -3  364.52   25.21
  -4  -3  -3  359.35   21.19
   4   3   4 1265.19   61.37
  -4  -3  -4 1334.79   69.99
  -4  -3  -4 1225.05   60.38
  -4  -3  -4 1321.68   56.88
  -4  -3  -4 1249.30   56.17
  -4  -3  -5 1147.60   48.33
  -4  -3  -5 1069.87   51.86
  -4  -3  -6 1346.32   56.71
  -4  -3  -6 1215.36   56.63
  -4  -3  -7  545.46   37.97
  -4  -3  -8  122.35   17.68
  -4  -3  -8  146.04   11.13
  -4  -3  -9    1.94    4.40
  -4  -3  -9    3.82    8.06
  -4  -3  -9    1.73    3.97
  -4  -3 -10  199.53   11.99
  -4  -3 -10  163.66   10.92
  -4  -3 -11  111.92    7.49
  -4  -3 -11  125.49    8.53
  -4  -3 -11  102.05    7.10
  -4  -3 -12  381.45   18.04
  -4  -3 -12  415.65   18.48
   4   4 -13   24.63    3.05
   4   4 -12  138.68   10.85
   4   4 -12  120.38    8.28
   4   4 -12  132.44    8.91
   4   4 -11  592.65   30.07
   4   4 -11  518.73   24.60
   4   4 -11  559.89   26.63
   4   4 -10  661.76   30.31
   4   4 -10  625.66   32.14
   4   4 -10  705.99   36.47
   4   4  -9  375.91   25.53
   4   4  -8   79.85   12.60
   4   4  -7   59.14   11.78
   4   4  -7   52.84    7.91
   4   4  -7   40.87    5.50
   4   4  -6  223.10   13.90
   4   4  -6  213.73   19.24
  -4  -4   6  238.33   18.77
   4   4  -6  251.81   22.51
  -4  -4   6  274.32   24.89
   4   4  -5  584.39   28.10
  -4  -4   5  580.90   40.77
  -4  -4   5  599.42   34.57
   4   4  -4  367.61   20.05
  -4  -4   4  419.13   26.77
   4   4  -3  552.81   35.26
  -4  -4   3  487.82   41.13
  -4  -4   3  515.57   32.54
   4   4  -2  149.62   19.32
  -4  -4   2  200.50   25.20
  -4  -4   2  204.54   19.09
  -4  -4   2  225.23   13.96
  -4  -4   1  225.89   27.28
  -4  -4   1  206.54   19.64
  -4  -4   1  253.40   15.14
   4   4   0   18.70    9.82
  -4  -4   0   28.35   12.70
  -4  -4   0   19.97    9.40
  -4  -4   0    3.33    4.42
   4   4   1 1078.03   57.07
  -4  -4  -1 1113.70   68.08
  -4  -4  -1 1085.92   55.34
  -4  -4  -1 1059.16   49.42
  -4  -4  -2  119.98   17.46
  -4  -4  -2   83.96   12.58
  -4  -4  -2  100.76   10.24
  -4  -4  -3  121.88   17.78
  -4  -4  -3  114.00   13.71
  -4  -4  -3  120.75   10.73
   4   4   4  207.15   18.62
  -4  -4  -4  182.11   21.30
  -4  -4  -4  208.67   17.78
  -4  -4  -4  211.84   14.49
  -4  -4  -5   72.03    8.17
  -4  -4  -6   90.53    8.75
  -4  -4  -7   77.88   15.08
  -4  -4  -8    7.41    4.28
  -4  -4  -8    2.86    8.86
  -4  -4  -8    5.06    4.01
  -4  -4  -9  125.87   13.54
  -4  -4  -9  107.97    8.22
  -4  -4  -9  111.98    8.42
  -4  -4 -10  134.27    8.39
  -4  -4 -10  117.66    7.89
  -4  -4 -11  218.64   10.91
   4   5 -12  167.39    8.57
   4   5 -11    0.55    2.16
   4   5 -11   -0.15    2.84
   4   5 -10   92.43    9.00
   4   5 -10   95.31    6.77
   4   5 -10  104.89    8.42
   4   5  -9  158.32   13.42
   4   5  -9  168.21   10.72
   4   5  -9  142.95   11.64
   4   5  -8  232.10   14.91
   4   5  -8  207.57   15.55
   4   5  -7  135.72   11.14
   4   5  -7  125.73   13.90
   4   5  -6   61.32   10.58
   4   5  -6   31.55    9.41
   4   5  -5   -3.31    7.79
   4   5  -5   -3.29    7.11
  -4  -5   5   -7.24    8.16
   4   5  -4  164.68   11.04
   4   5  -4  194.15   19.20
  -4  -5   4  170.38   16.41
   4   5  -3  121.26    9.15
   4   5  -3  109.65   15.84
  -4  -5   3  107.74   14.19
   4   5  -2   94.44   16.17
  -4  -5   2  117.07   14.23
  -4  -5   2  121.16    9.70
   4   5  -1   13.17   10.18
  -4  -5   1   23.47    9.39
  -4  -5   1   24.29    5.41
   4   5   0   63.70   13.26
  -4  -5   0   60.07   11.61
  -4  -5   0   80.07    8.59
   4   5   1  205.12   21.20
  -4  -5  -1  212.36   19.34
  -4  -5  -1  203.63   14.93
  -4  -5  -1  265.65   14.80
   4   5   2  746.66   44.34
  -4  -5  -2  789.13   42.00
  -4  -5  -2  776.92   37.38
   4   5   3  552.23   34.22
  -4  -5  -3  546.62   28.06
   4   5   4  242.60   19.41
  -4  -5  -4  206.89   16.95
  -4  -5  -5    2.89    3.46
  -4  -5  -6  277.07   24.48
  -4  -5  -6  289.82   16.42
  -4  -5  -7  385.84   27.59
  -4  -5  -7  371.82   19.16
  -4  -5  -8  869.52   37.14
  -4  -5  -8  883.07   38.37
  -4  -5  -9  829.57   33.81
  -4  -5  -9  820.76   34.69
   4   6 -10    0.66    1.43
   4   6 -10    1.59    2.11
   4   6  -9   97.86    7.24
   4   6  -8  115.31   10.47
   4   6  -8  136.54    8.48
   4   6  -8  126.07    9.64
   4   6  -7  235.47   16.58
   4   6  -7  236.81   13.72
   4   6  -7  205.82   14.29
  -4  -6   6   82.65    9.67
   4   6  -6  118.52    9.29
   4   6  -5   37.17    8.97
  -4  -6   5   18.70    6.59
   4   6  -4    3.12    7.46
  -4  -6   4    3.60    6.57
   4   6  -3  296.61   15.28
   4   6  -3  262.10   23.45
  -4  -6   3  320.21   21.92
   4   6  -2  379.78   18.48
  -4  -6   2  337.89   24.33
  -4  -6   2  405.05   19.08
  -4  -6   1  509.93   30.43
  -4  -6   1  601.39   24.87
   4   6   0  435.31   31.83
  -4  -6   0  506.72   30.15
  -4  -6   0  496.81   24.60
   4   6   1  245.22   21.41
  -4  -6  -1  241.08   18.72
  -4  -6  -1  238.37   14.83
   4   6   2   87.17   12.46
  -4  -6  -2   74.40   10.70
  -4  -6  -2   93.68    8.30
  -4  -6  -2   84.05    7.32
   4   6   3   84.05   11.62
  -4  -6  -3   93.97   10.36
  -4  -6  -3  104.22    8.38
  -4  -6  -3   92.41    7.83
   4   6   4  275.43   19.04
  -4  -6  -4  258.64   17.20
  -4  -6  -4  311.89   15.95
  -4  -6  -4  287.01   15.61
  -4  -6  -5  314.49   23.48
  -4  -6  -5  307.05   16.02
  -4  -6  -6  428.18   26.75
  -4  -6  -6  421.34   19.77
  -4  -6  -7  315.77   14.90
   4   7  -7    0.97    2.08
   4   7  -6   84.37    6.68
  -4  -7   5  112.36    8.55
   4   7  -5  100.61    7.05
  -4  -7   4  204.48   13.72
   4   7  -4  219.61   11.94
   4   7  -3  240.82   18.56
  -4  -7   3  276.94   17.05
   4   7  -2   48.27   10.03
  -4  -7   2   69.79    9.07
   4   7  -1   -3.76    7.61
  -4  -7   1    1.42    5.57
   4   7   0   13.38    7.58
  -4  -7   0   25.48    6.27
  -4  -7  -1   47.22    6.85
   4   7   1   27.12    3.17
   4   7   2   29.81    3.34
  -4  -7  -2   48.28    6.11
   4   7   3    6.38    2.07
   5  -9  -5   20.09    2.57
   5  -9  -4   11.53    2.65
  -5   9   3   22.84    3.10
   5  -9  -3   24.24    3.43
  -5   9   2   38.12    4.37
   5  -9  -2   51.35    4.78
  -5   9   1  102.38    7.55
   5  -9  -1  111.57    7.25
  -5   9   0  152.44    9.69
   5  -9   0  155.36    8.59
  -5   9  -1   22.89    3.67
  -5   9  -2    2.35    2.24
  -5   9  -3   64.82    5.50
  -5   9  -3   59.53    4.86
  -5   9  -4  139.02    8.37
   5  -8  -8    4.64    1.76
   5  -8  -8    5.86    1.76
   5  -8  -7    7.67    2.65
   5  -8  -7    8.55    2.44
   5  -8  -6  104.35    7.02
   5  -8  -5  359.60   14.56
  -5   8   5  165.86   13.63
   5  -8  -4  270.14   13.03
  -5   8   4  161.37   12.91
   5  -8  -3  205.68   11.15
  -5   8   3  123.41   11.25
   5  -8  -2   66.25    6.19
  -5   8   2   46.53    6.82
  -5   8   1   19.11    5.16
  -5   8   1    2.41    7.69
  -5   8   0    4.91    4.40
  -5   8   0    1.95    7.40
  -5   8  -1   67.13    7.79
  -5   8  -2  286.26   16.57
  -5   8  -2  314.32   18.19
  -5   8  -3  196.13   12.21
  -5   8  -3  170.98   11.79
  -5   8  -3  186.29   13.30
  -5   8  -4   30.92    4.48
  -5   8  -4   28.69    4.64
  -5   8  -5    3.40    2.54
  -5   8  -5   -0.40    2.66
  -5   8  -6    0.35    2.48
  -5   8  -6    2.57    2.56
  -5   8  -6    2.90    2.40
  -5   8  -7   53.78    4.73
  -5   8  -7   52.11    4.83
  -5   8  -8   24.98    2.87
  -5   8  -8   25.52    3.04
   5  -7 -10    7.36    2.12
   5  -7  -9  155.60    8.45
   5  -7  -9  148.10   11.68
   5  -7  -8  156.41    8.87
  -5   7   8   69.37    8.30
   5  -7  -7  122.98    8.51
  -5   7   7   54.70    7.96
  -5   7   6    0.35    5.36
   5  -7  -6    7.67    4.06
  -5   7   5    4.82    5.27
   5  -7  -5    6.02    4.02
  -5   7   4   20.55    6.20
  -5   7   3   81.23   13.12
  -5   7   3   97.93   10.30
  -5   7   2   89.78   14.03
  -5   7   2  117.90   11.18
  -5   7   1   51.27   12.72
  -5   7   1   84.80    9.78
  -5   7   0    4.85    8.54
  -5   7   0    0.39    5.15
  -5   7  -1   26.37    6.49
  -5   7  -1   19.01   10.16
  -5   7  -2  161.77   19.58
  -5   7  -2  186.75   14.45
  -5   7  -3  306.48   19.73
  -5   7  -4   24.93    6.58
  -5   7  -4   28.03    5.57
  -5   7  -5    4.46    5.55
  -5   7  -5    4.50    2.84
  -5   7  -5    3.72    3.84
  -5   7  -6   43.61    5.27
  -5   7  -6   44.06    8.08
  -5   7  -6   49.31    6.45
  -5   7  -7  162.30   10.60
  -5   7  -7  151.97   13.41
  -5   7  -8  384.41   22.45
  -5   7  -8  426.07   20.72
  -5   7  -9  908.23   37.83
  -5   7  -9  862.20   37.70
  -5   7 -10  296.19   13.16
  -5   7 -10  252.44   12.79
   5  -6 -11    6.69    2.08
   5  -6 -11    9.61    2.39
   5  -6 -10   77.43    6.29
   5  -6 -10   72.66    5.59
   5  -6 -10   73.99    9.11
   5  -6  -9   73.55    6.84
   5  -6  -8  144.43   10.58
   5  -6  -7  157.76   14.72
   5  -6  -6  213.07   14.50
   5  -6  -5   22.47    5.55
   5  -6  -4    6.08    8.66
   5  -6  -4   15.66    5.21
   5  -6  -3   42.04   14.10
  -5   6   3   36.36    7.51
   5  -6  -3   47.53    7.06
   5  -6  -2  352.07   35.31
  -5   6   2  368.22   22.78
   5  -6  -2  439.93   22.13
   5  -6  -1  200.98   28.80
   5  -6  -1  287.55   17.15
   5  -6   0  284.69   34.66
   5  -6   0  406.63   21.63
   5  -6   1   75.78   18.51
   5  -6   1   93.93    9.04
  -5   6  -2   13.37    5.96
  -5   6  -2   10.67   10.35
   5  -6   2   13.69   10.41
   5  -6   2   11.93    4.43
   5  -6   3   67.81   16.44
  -5   6  -3   97.91   11.03
  -5   6  -4  344.16   22.11
  -5   6  -5  484.93   26.05
  -5   6  -5  465.63   27.81
  -5   6  -6  521.55   30.10
  -5   6  -7  314.15   18.89
  -5   6  -7  342.30   19.35
  -5   6  -7  276.78   20.86
  -5   6  -8  107.68    9.53
  -5   6  -8  119.79    9.86
  -5   6  -8   97.98   12.04
  -5   6  -9    8.08    5.78
  -5   6  -9    7.71    3.44
  -5   6  -9    8.55    3.68
  -5   6 -10   83.34    6.62
  -5   6 -10   82.43    7.13
  -5   6 -10   75.77    6.33
  -5   6 -11  169.10    8.79
  -5   6 -11  143.00    8.22
   5  -5 -13    3.25    1.79
   5  -5 -12   59.51    7.48
   5  -5 -12   63.95    4.72
   5  -5 -12   73.76    5.48
   5  -5 -11  154.17   10.17
   5  -5 -11  151.18    9.21
   5  -5 -11  137.28   12.67
   5  -5 -10  214.11   13.49
   5  -5 -10  223.52   12.96
   5  -5 -10  218.58   17.23
  -5   5   9  223.31   15.74
   5  -5  -9  230.12   14.37
  -5   5   8   74.03    9.30
   5  -5  -8   72.91    8.06
   5  -5  -7    3.37    6.39
  -5   5   7    4.06    5.22
   5  -5  -7    4.14    4.19
  -5   5   6  169.50   15.24
   5  -5  -6  186.91   13.16
   5  -5  -5  602.84   47.40
  -5   5   5  679.73   38.57
  -5   5   4  578.91   34.96
   5  -5  -4  675.22   31.78
  -5   5   3  521.49   30.50
   5  -5  -3  531.10   27.12
  -5   5   2  196.90   15.60
   5  -5  -2  190.01   12.95
  -5   5   2  158.74   13.59
  -5   5   1  104.27   10.83
   5  -5  -1   77.09    8.28
  -5   5   1   76.97    9.56
  -5   5   0  125.99   11.56
   5  -5   0  119.07   10.09
  -5   5   0  122.09   11.61
  -5   5  -1  101.19   16.70
   5  -5   1  126.49   10.54
  -5   5  -2  296.19   19.47
  -5   5  -3  291.27   19.60
   5  -5   4   31.57   11.37
  -5   5  -4   26.66    6.25
   5  -5   5   17.87    9.29
  -5   5  -5   21.92    6.21
  -5   5  -6  152.76   12.63
  -5   5  -6  128.82   13.83
  -5   5  -7  114.67   10.62
  -5   5  -7  130.23   11.54
  -5   5  -7  130.12   13.85
  -5   5  -8    2.58    7.19
  -5   5  -9   12.67    7.51
  -5   5  -9   15.90    4.35
  -5   5  -9   17.05    4.64
  -5   5 -10   30.84    4.81
  -5   5 -10   27.81    4.92
  -5   5 -11   70.53    5.76
  -5   5 -11   75.66    6.53
  -5   5 -11   58.63    5.17
  -5   5 -12  223.23   11.25
  -5   5 -12  269.65   12.76
   5  -4 -14  124.54    6.83
   5  -4 -13   72.30    7.84
   5  -4 -13   72.10    5.98
   5  -4 -12   81.31    9.41
   5  -4 -12   88.77    7.47
   5  -4 -11    0.44    6.16
  -5   4  11    0.53    3.77
   5  -4 -11    1.71    3.14
   5  -4 -11    4.89    2.75
   5  -4 -10  147.52   10.46
   5  -4 -10  145.67   14.74
  -5   4   9  259.51   18.05
   5  -4  -9  300.78   16.96
   5  -4  -9  246.58   15.77
   5  -4  -9  242.40   20.31
  -5   4   8  481.09   27.76
   5  -4  -8  478.24   25.00
  -5   4   7  107.28   11.95
   5  -4  -7   99.78    9.42
   5  -4  -6   16.28    8.08
  -5   4   6   20.91    6.59
   5  -4  -6   23.51    5.38
  -5   4   5   27.77    7.35
   5  -4  -5   31.31    5.76
  -5   4   4  171.64   22.02
  -5   4   4  152.41   14.62
   5  -4  -4  178.55   12.23
  -5   4   3  341.81   31.53
  -5   4   3  286.07   20.65
   5  -4  -3  346.53   18.74
  -5   4   2   93.78   16.77
  -5   4   2   76.60    9.67
   5  -4  -2   79.04    7.95
  -5   4   1  243.61   28.61
  -5   4   1  274.94   18.30
  -5   4   0    8.45    5.18
  -5   4   0    5.39    9.24
  -5   4   0   18.02    5.26
  -5   4  -1  809.88   56.22
  -5   4  -1  915.91   40.21
  -5   4  -1  767.73   39.77
  -5   4  -2  619.90   45.63
  -5   4  -2  580.51   30.73
  -5   4  -3  586.31   44.22
  -5   4  -3  632.88   32.17
  -5   4  -3  695.32   32.12
  -5   4  -3  563.82   31.96
  -5   4  -4  121.16   11.14
  -5   4  -4  120.58   11.15
  -5   4  -4  107.04   11.43
  -5   4  -5   15.49    6.92
  -5   4  -5   23.12    6.01
  -5   4  -5   28.52    6.60
  -5   4  -6    0.75    4.11
  -5   4  -6   -1.72    5.27
  -5   4  -7  763.97   35.57
  -5   4  -7  654.31   35.63
  -5   4  -7  731.59   36.52
  -5   4  -7  600.71   36.99
  -5   4  -8  998.16   48.76
  -5   4  -8 1162.11   50.54
  -5   4  -8 1101.47   51.18
  -5   4  -8 1240.28   51.58
  -5   4  -8  920.29   52.56
  -5   4  -9 1152.88   50.00
  -5   4  -9 1000.55   53.12
  -5   4 -10  615.92   31.29
  -5   4 -10  705.97   32.89
  -5   4 -10  648.97   33.22
  -5   4 -10  759.81   33.08
  -5   4 -11  181.82   11.12
  -5   4 -11  219.78   12.85
  -5   4 -12   16.20    3.40
  -5   4 -13  110.55    6.66
   5  -3 -14   22.80    3.23
   5  -3 -13  107.29   10.27
   5  -3 -13  111.49    8.10
   5  -3 -12  142.16   13.15
   5  -3 -12  143.05   10.25
   5  -3 -11   78.38   10.74
  -5   3  11   74.78    8.20
   5  -3 -10   12.51    7.64
  -5   3  10   15.12    5.13
   5  -3  -9   69.64   11.29
   5  -3  -9   53.80   12.12
  -5   3   9   63.01    8.62
   5  -3  -9   58.26    6.79
   5  -3  -8  201.08   22.95
   5  -3  -8  218.52   13.96
   5  -3  -7  530.66   26.36
   5  -3  -7  451.97   24.04
   5  -3  -7  452.32   29.93
   5  -3  -6  343.29   19.29
   5  -3  -6  297.94   17.25
  -5   3   5  212.57   23.56
   5  -3  -5  272.34   16.39
   5  -3  -5  222.61   14.30
  -5   3   4   49.49   12.96
   5  -3  -4   72.79    8.05
   5  -3  -4   53.13    6.47
  -5   3   3   47.02   13.48
  -5   3   2  572.59   43.11
  -5   3   1  989.83   61.51
  -5   3   1  967.09   44.33
  -5   3   0  906.00   57.62
  -5   3   0  902.38   39.96
  -5   3   0  774.71   38.84
  -5   3  -1  170.33   22.67
  -5   3  -1  134.91   11.42
  -5   3  -2    2.33    4.63
  -5   3  -2   -1.17    7.67
  -5   3  -2    3.30    4.61
  -5   3  -3   22.80    6.12
  -5   3  -3   17.78    9.60
  -5   3  -3   18.14    5.34
  -5   3  -3   24.37    5.25
  -5   3  -4  457.93   36.60
  -5   3  -4  535.80   27.27
  -5   3  -4  526.49   26.88
  -5   3  -4  502.81   30.36
  -5   3  -4  428.01   26.50
  -5   3  -5  845.14   54.54
  -5   3  -5  889.19   44.04
  -5   3  -5  888.59   47.99
  -5   3  -5  879.67   45.06
  -5   3  -6  880.47   42.73
  -5   3  -6  811.15   46.36
  -5   3  -6  796.28   43.88
  -5   3  -7  421.95   24.02
  -5   3  -7  416.95   24.58
  -5   3  -8  113.43    9.90
  -5   3  -8  124.10   11.06
  -5   3  -8  125.12   11.74
  -5   3  -8  106.03   12.94
  -5   3  -8   81.20   12.67
  -5   3  -9   -1.05    7.08
  -5   3  -9    3.69    4.09
  -5   3  -9    4.10    4.48
  -5   3  -9    3.46    6.58
  -5   3 -10   54.88    8.50
  -5   3 -11   66.54    7.07
  -5   3 -11   62.74    7.50
  -5   3 -11   84.37    8.68
  -5   3 -12   60.19    5.96
  -5   3 -12   60.70    6.47
  -5   3 -12   80.18    7.29
  -5   3 -13    4.76    2.13
   5  -2 -15  137.25    7.20
   5  -2 -14   64.82    4.60
   5  -2 -14   56.01    5.11
   5  -2 -13    4.22    2.82
   5  -2 -13    3.34    2.84
   5  -2 -12  333.59   20.93
   5  -2 -12  301.17   15.14
  -5   2  12  244.31   15.79
   5  -2 -12  257.86   18.62
   5  -2 -11  319.25   22.55
   5  -2 -10  458.70   28.95
   5  -2  -9  551.55   27.70
   5  -2  -9  470.59   36.51
   5  -2  -9  492.42   31.46
   5  -2  -8  222.44   15.07
   5  -2  -8  185.22   21.24
   5  -2  -8  165.51   11.72
   5  -2  -8  202.70   17.93
   5  -2  -7  233.85   16.36
   5  -2  -7  239.24   24.74
   5  -2  -7  233.00   13.97
   5  -2  -7  248.16   20.03
  -5   2   6  530.87   38.01
   5  -2  -6  511.73   27.29
   5  -2  -6  504.41   37.87
   5  -2  -6  515.99   24.90
   5  -2  -6  480.28   30.52
  -5   2   5  703.48   47.04
   5  -2  -5  742.95   34.10
   5  -2  -5  653.72   31.05
   5  -2  -5  614.25   36.64
  -5   2   4  696.56   42.29
   5  -2  -4  389.90   27.12
  -5   2   3  694.99   43.83
   5  -2  -3  480.49   29.82
  -5   2   2  325.72   30.53
  -5   2   1   60.70   14.52
  -5   2   1   73.78    7.64
  -5   2   0  217.21   24.82
   5  -2   0  188.77   19.27
  -5   2   0  204.36   13.34
  -5   2  -1   53.71   14.43
   5  -2   1   46.51    9.85
  -5   2  -1   72.39    7.65
  -5   2  -2  157.71   20.71
  -5   2  -2  135.30   11.10
  -5   2  -3    8.61    8.20
  -5   2  -3   14.58    5.16
  -5   2  -3   15.79    5.41
  -5   2  -3   22.28    5.02
  -5   2  -4    4.22    4.91
  -5   2  -4    1.06    7.28
  -5   2  -4    3.66    4.40
  -5   2  -4    0.98    3.84
   5  -2   5  150.15   14.51
  -5   2  -5  170.81   19.97
  -5   2  -5  178.16   13.94
  -5   2  -5  177.61   13.52
  -5   2  -5  171.77   17.20
  -5   2  -5  158.80   14.53
  -5   2  -6  237.09   16.41
  -5   2  -6  229.76   16.08
  -5   2  -6  227.41   20.78
  -5   2  -6  209.99   17.80
  -5   2  -7   61.23    8.13
  -5   2  -7   59.90    8.23
  -5   2  -7   45.82    7.98
  -5   2  -8   16.08    8.39
  -5   2  -8   17.06    5.48
  -5   2  -8   19.87    5.55
  -5   2  -8   14.06    6.79
  -5   2  -8   13.57    9.30
  -5   2  -9   -0.67    3.75
  -5   2  -9    3.97    4.73
  -5   2  -9    1.99    7.54
  -5   2 -10  320.39   20.93
  -5   2 -11  237.02   14.75
  -5   2 -11  243.26   15.43
  -5   2 -11  260.90   16.65
  -5   2 -12  142.24    9.52
  -5   2 -12  146.08   10.32
  -5   2 -12  155.72   10.92
  -5   2 -13  177.55    9.76
  -5   2 -13  202.84   10.88
   5  -1 -15  137.90    6.96
   5  -1 -14  201.55   10.15
   5  -1 -14  173.28   10.24
   5  -1 -13  142.48    8.93
   5  -1 -13  130.22    9.06
   5  -1 -13  126.02   11.11
   5  -1 -12   19.13    7.01
   5  -1 -11   -0.51    6.77
   5  -1 -10  403.11   26.64
   5  -1 -10  382.96   22.07
   5  -1  -9  383.01   22.13
   5  -1  -9  350.36   30.08
   5  -1  -8  366.54   25.18
   5  -1  -8  317.45   20.30
   5  -1  -8  354.70   30.23
   5  -1  -7   64.01   10.89
   5  -1  -7   59.31    8.27
   5  -1  -7   61.15   13.33
   5  -1  -6   32.27    6.95
   5  -1  -6   23.08    8.50
  -5   1   6   21.12    9.10
   5  -1  -6   29.40   10.61
   5  -1  -6   36.79    6.60
   5  -1  -5   21.71    6.82
   5  -1  -5   13.49    7.52
   5  -1  -5   24.83    4.08
  -5   1   5   20.15    9.80
  -5   1   5   20.46    7.45
   5  -1  -5   24.16   10.57
   5  -1  -5   23.18    5.62
   5  -1  -4  200.89   17.35
   5  -1  -4  243.92   18.31
  -5   1   4  249.92   24.94
  -5   1   4  223.51   18.68
   5  -1  -4  243.20   14.30
   5  -1  -3  592.56   25.28
  -5   1   3  578.91   40.11
  -5   1   3  534.78   31.00
   5  -1  -2  269.51   14.75
  -5   1   2  246.06   26.08
  -5   1   2  259.14   20.58
   5  -1  -2  200.75   22.59
   5  -1  -1  103.55    7.86
  -5   1   1  103.08   17.38
   5  -1  -1   83.37   14.34
  -5   1   1   86.14   12.20
   5  -1   0  179.77   11.07
  -5   1   0  195.23   23.12
  -5   1   0  143.77   15.94
   5  -1   0  207.11   19.37
  -5   1  -1  568.59   41.64
  -5   1  -1  485.30   32.08
   5  -1   1  613.38   35.22
   5  -1   2 1352.71   64.76
  -5   1  -2 1440.98   76.27
  -5   1  -2 1353.38   64.94
   5  -1   3  490.58   29.20
  -5   1  -3  524.43   38.51
  -5   1  -3  450.17   28.99
   5  -1   4  412.05   25.02
  -5   1  -4  366.17   31.40
  -5   1  -4  330.63   23.52
  -5   1  -4  401.37   20.78
  -5   1  -4  367.18   22.49
   5  -1   5  239.78   18.21
  -5   1  -5  254.46   24.55
   5  -1   5  236.97   23.17
  -5   1  -5  268.60   16.32
  -5   1  -5  245.25   15.88
  -5   1  -5  252.95   20.56
  -5   1  -5  216.37   17.51
  -5   1  -6   17.07    7.69
  -5   1  -6   29.99    6.57
  -5   1  -6   22.40    6.48
  -5   1  -6   26.59    6.59
  -5   1  -6   14.41    9.85
  -5   1  -7  525.99   28.68
  -5   1  -7  518.60   27.84
  -5   1  -7  539.20   28.14
  -5   1  -8 1548.93   65.92
  -5   1  -8 1691.28   66.59
  -5   1  -8 1352.26   64.70
  -5   1  -8 1490.28   65.18
  -5   1  -8 1346.25   70.67
  -5   1  -9 1271.10   56.55
  -5   1  -9 1372.72   57.46
  -5   1  -9 1207.35   56.37
  -5   1  -9 1259.86   56.45
  -5   1  -9 1246.95   61.23
  -5   1 -10  472.23   28.03
  -5   1 -11  439.93   22.68
  -5   1 -11  465.22   23.57
  -5   1 -11  442.36   23.20
  -5   1 -11  472.68   25.15
  -5   1 -12   77.63    6.49
  -5   1 -12   82.29    7.33
  -5   1 -12   99.30    8.47
  -5   1 -13   32.05    3.95
   5   0 -15    0.28    1.57
   5   0 -14   50.23    4.46
   5   0 -14   39.18    3.94
   5   0 -13  189.42   10.95
   5   0 -13  181.99   13.30
   5   0 -12  209.82   15.88
   5   0 -11  191.48   16.59
   5   0 -10   14.42    5.65
   5   0 -10   28.26    8.38
   5   0  -9  312.11   20.47
   5   0  -9  328.00   28.04
   5   0  -9  397.26   21.56
   5   0  -9  345.99   25.17
   5   0  -8  116.45   11.13
   5   0  -8  125.27   17.08
   5   0  -8  118.52   11.29
   5   0  -7  653.74   46.03
   5   0  -7  761.27   36.41
   5   0  -6  821.60   40.27
   5   0  -6  525.98   39.20
  -5   0   6  762.41   48.41
   5   0  -6  787.15   46.92
  -5   0   6  691.86   39.81
   5   0  -6  736.99   48.86
   5   0  -6  957.16   38.59
   5   0  -5  190.84   13.03
   5   0  -5  235.02   17.71
  -5   0   5  184.54   21.43
   5   0  -5  211.08   22.20
  -5   0   5  181.80   17.20
   5   0  -5  139.42   20.60
   5   0  -5  216.21   14.87
   5   0  -4    9.73    3.87
   5   0  -4   17.76    6.81
   5   0  -4    9.72    8.37
  -5   0   4   15.63    9.29
  -5   0   4    6.60    7.36
   5   0  -4   12.94    9.08
   5   0  -3  585.53   27.17
   5   0  -3  583.45   33.80
  -5   0   3  551.83   41.08
   5   0  -3  621.40   41.72
  -5   0   3  525.14   33.01
   5   0  -2  278.00   23.17
  -5   0   2  339.22   30.63
  -5   0   2  295.39   23.83
   5   0  -2  315.42   27.75
   5   0  -1  516.24   22.35
  -5   0   1  450.54   36.42
   5   0  -1  478.75   32.18
   5   0   0  469.23   34.21
  -5   0   0  630.12   44.67
  -5   0   0  535.05   34.72
   5   0   0  648.69   38.01
  -5   0   0  680.30   29.58
   5   0   1  185.44   17.62
  -5   0  -1  175.90   23.01
   5   0   1  203.04   23.74
  -5   0  -1  165.64   17.51
   5   0   1  223.42   18.50
  -5   0  -1  215.06   13.64
   5   0   2   -4.04    9.10
  -5   0  -2   -2.20    8.09
   5   0   2    2.16    5.94
  -5   0  -2    5.71    7.51
  -5   0  -2    2.87    4.67
   5   0   3  121.42   13.05
  -5   0  -3  111.86   18.04
   5   0   3  103.02   16.35
  -5   0  -3  107.97   13.39
  -5   0  -3  108.43   10.20
   5   0   4  168.55   15.09
  -5   0  -4  145.91   19.38
  -5   0  -4  133.12   14.47
  -5   0  -4  164.88   11.64
  -5   0  -4  140.94   11.94
  -5   0  -5  589.33   41.81
  -5   0  -5  635.05   30.51
  -5   0  -5  637.90   30.67
  -5   0  -5  591.87   31.02
  -5   0  -6  447.92   23.78
  -5   0  -6  432.86   23.68
  -5   0  -6  427.94   23.86
  -5   0  -6  412.06   28.78
  -5   0  -7   76.87    9.43
  -5   0  -7   83.81    9.19
  -5   0  -7   93.16    9.77
  -5   0  -7   85.06    8.89
  -5   0  -8   52.36    7.65
  -5   0  -8   63.31    8.62
  -5   0  -8   66.45    8.63
  -5   0  -8   59.89   12.91
  -5   0  -9    4.01    3.59
  -5   0  -9    1.53    5.14
  -5   0  -9    0.90    5.92
  -5   0  -9    0.54    8.54
  -5   0 -10   55.46    6.52
  -5   0 -10   63.41    7.25
  -5   0 -10   48.33    7.15
  -5   0 -10   53.85    7.40
  -5   0 -10   55.21    9.40
  -5   0 -11   12.46    3.51
  -5   0 -11    9.98    3.84
  -5   0 -11   11.65    4.51
  -5   0 -11   11.69    5.61
  -5   0 -12   19.45    3.90
  -5   0 -12   29.56    5.09
  -5   0 -13   17.03    2.83
   5   1 -14   14.34    2.76
   5   1 -13   18.41    3.56
   5   1 -13   18.95    3.00
   5   1 -12  209.91   12.36
   5   1 -12  242.13   17.30
   5   1 -12  254.47   16.91
   5   1 -11  546.31   25.33
   5   1 -11  454.92   23.80
   5   1 -11  501.06   28.97
   5   1 -10  635.79   32.11
   5   1 -10  662.70   32.82
   5   1 -10  686.36   36.92
   5   1  -9  145.00   12.40
   5   1  -9  165.78   13.10
   5   1  -9  163.00   16.20
   5   1  -8   34.33    7.48
   5   1  -7   31.50   10.49
   5   1  -7   44.67    7.95
   5   1  -7   29.15    9.98
   5   1  -6  337.13   22.36
  -5  -1   6  301.89   28.16
   5   1  -6  335.74   27.78
  -5  -1   6  279.22   21.96
   5   1  -6  293.38   28.11
   5   1  -6  359.34   21.40
   5   1  -6  279.97   23.68
   5   1  -6  318.35   18.26
   5   1  -5  364.73   19.66
   5   1  -5  400.83   24.84
  -5  -1   5  352.73   31.53
   5   1  -5  370.20   30.15
  -5  -1   5  328.43   24.33
   5   1  -5  277.93   29.01
   5   1  -5  398.28   22.76
   5   1  -5  266.16   24.72
   5   1  -4  457.06   21.91
   5   1  -4  439.66   27.10
  -5  -1   4  458.01   35.43
   5   1  -4  456.98   34.05
  -5  -1   4  416.04   27.76
   5   1  -4  225.18   28.26
   5   1  -4  458.38   24.60
   5   1  -4  288.98   25.70
   5   1  -3  415.47   27.46
   5   1  -3  420.01   21.21
  -5  -1   3  443.04   35.78
   5   1  -3  426.11   34.27
  -5  -1   3  367.49   27.03
   5   1  -3  316.86   29.76
   5   1  -3  399.89   26.28
   5   1  -2   50.93    6.26
   5   1  -2   51.05   10.62
   5   1  -2   39.32   13.52
  -5  -1   2   55.43   15.07
  -5  -1   2   48.35   10.96
   5   1  -2   39.55   10.19
   5   1  -2   52.08    9.08
   5   1  -1   -0.70    7.35
   5   1  -1   -2.56   10.33
  -5  -1   1    7.11    9.42
  -5  -1   1   10.30    9.28
  -5  -1   1    4.62    4.10
   5   1   0   70.40   12.06
   5   1   0   62.56   14.65
  -5  -1   0   86.81   16.85
  -5  -1   0   79.86   12.97
  -5  -1   0  105.76    8.95
   5   1   1  122.89   14.30
  -5  -1  -1  131.62   19.96
   5   1   1  119.95   18.41
  -5  -1  -1  112.11   14.60
  -5  -1  -1  151.06   11.07
   5   1   2   30.62    9.03
   5   1   2   39.01   11.46
  -5  -1  -2   31.35   11.23
  -5  -1  -2   37.24    9.64
  -5  -1  -2   43.77    7.01
   5   1   3   12.26    7.03
   5   1   3   20.50    9.28
  -5  -1  -3   14.59    9.90
  -5  -1  -3    8.74    7.60
  -5  -1  -3    8.90    5.09
   5   1   4    6.63    5.94
  -5  -1  -4   11.70    8.21
   5   1   4    6.52    7.19
  -5  -1  -4    7.62    6.33
  -5  -1  -4    3.69    5.08
  -5  -1  -5   28.78    6.74
  -5  -1  -6  199.74   13.91
  -5  -1  -6  197.91   14.28
  -5  -1  -7  231.52   15.77
  -5  -1  -7  298.60   17.06
  -5  -1  -7  270.29   16.81
  -5  -1  -7  239.80   21.62
  -5  -1  -8  171.54   13.47
  -5  -1  -8  176.29   13.07
  -5  -1  -8  213.17   13.98
  -5  -1  -8  196.72   13.24
  -5  -1  -8  165.19   17.79
  -5  -1  -9   17.08    4.66
  -5  -1  -9   17.25    5.40
  -5  -1  -9   18.36    4.70
  -5  -1  -9   22.78    8.38
  -5  -1 -10  207.27   12.59
  -5  -1 -10  191.05   12.73
  -5  -1 -10  218.70   13.26
  -5  -1 -10  229.34   15.80
  -5  -1 -11  235.98   13.74
  -5  -1 -11  236.58   13.26
  -5  -1 -11  237.07   13.59
  -5  -1 -11  253.94   14.63
  -5  -1 -12  284.66   14.40
   5   2 -14  163.45    7.93
   5   2 -13  145.17    8.02
   5   2 -13  132.48    7.70
   5   2 -12   16.16    5.58
   5   2 -12    9.46    3.02
   5   2 -11   71.65    6.88
   5   2 -11   60.34    6.50
   5   2 -11   71.53    7.76
   5   2 -10  185.69   12.93
   5   2 -10  217.40   17.02
   5   2  -9  129.79   11.05
   5   2  -9  149.16   12.30
   5   2  -9  139.73   14.64
   5   2  -8  244.42   17.14
   5   2  -8  235.66   20.00
   5   2  -7   53.55    8.84
   5   2  -7   28.43    9.99
   5   2  -6    6.21    3.52
  -5  -2   6    9.51    6.96
  -5  -2   6    6.06    6.70
   5   2  -6    6.55    6.37
   5   2  -5  117.53    9.66
   5   2  -5  144.98   14.56
  -5  -2   5  123.70   18.01
  -5  -2   5  114.88   14.07
   5   2  -5   81.58   13.56
   5   2  -4  375.08   20.13
   5   2  -4  388.66   26.56
  -5  -2   4  378.00   33.28
  -5  -2   4  340.22   25.60
   5   2  -4  357.30   24.90
   5   2  -3  350.90   26.19
   5   2  -3  359.07   19.70
  -5  -2   3  355.49   32.12
   5   2  -3  340.56   31.82
  -5  -2   3  364.10   26.80
   5   2  -3  384.12   24.24
   5   2  -2  155.55   17.90
  -5  -2   2  167.78   22.48
   5   2  -2  164.65   23.73
  -5  -2   2  185.99   18.72
   5   2  -1    3.79    8.46
   5   2  -1    1.37   12.06
  -5  -2   1    8.62    9.79
  -5  -2   1    6.07    8.06
  -5  -2   1    7.96    4.19
   5   2   0  185.90   20.26
  -5  -2   0  249.51   27.87
   5   2   0  177.94   24.89
  -5  -2   0  242.55   22.26
   5   2   1  164.67   17.97
  -5  -2  -1  194.00   23.68
   5   2   1  136.74   21.04
  -5  -2  -1  184.96   19.07
  -5  -2  -1  222.53   14.02
   5   2   2  689.12   40.10
  -5  -2  -2  713.57   49.63
  -5  -2  -2  665.51   40.52
  -5  -2  -2  758.52   35.15
   5   2   3 1101.93   55.36
  -5  -2  -3 1215.53   67.27
  -5  -2  -3 1022.82   55.03
  -5  -2  -3 1125.03   50.31
  -5  -2  -4  431.50   36.16
  -5  -2  -4  443.57   28.97
  -5  -2  -4  473.74   25.35
  -5  -2  -5  173.54   13.63
  -5  -2  -5  179.22   17.24
  -5  -2  -6   40.35    6.97
  -5  -2  -6   39.82   10.35
  -5  -2  -7  309.54   18.02
  -5  -2  -7  267.78   21.81
  -5  -2  -8  276.62   17.74
  -5  -2  -8  336.14   17.85
  -5  -2  -8  330.76   22.46
  -5  -2  -9  849.24   39.50
  -5  -2  -9  916.69   39.75
  -5  -2  -9  881.04   39.53
  -5  -2  -9  979.95   42.85
  -5  -2 -10  605.89   27.70
  -5  -2 -10  612.53   28.55
  -5  -2 -11  304.52   15.02
  -5  -2 -11  282.09   14.40
  -5  -2 -12   47.78    3.89
   5   3 -13  175.27    8.56
   5   3 -12  124.13    7.11
   5   3 -12  120.78    7.48
   5   3 -12  128.01    9.94
   5   3 -11   44.51    7.46
   5   3 -11   32.66    4.41
   5   3 -11   38.62    5.52
   5   3 -10   40.04    5.14
   5   3 -10   38.97    8.32
   5   3 -10   53.20    6.71
   5   3  -9  169.51   12.18
   5   3  -9  216.49   18.06
   5   3  -9  194.34   13.82
   5   3  -8  418.92   28.25
   5   3  -7  344.42   22.01
   5   3  -6  329.29   18.36
   5   3  -6  362.51   24.03
  -5  -3   6  291.50   22.16
   5   3  -6  306.83   21.10
   5   3  -5  113.15    9.43
   5   3  -5  130.49   14.68
  -5  -3   5  121.81   18.78
  -5  -3   5  109.58   13.97
   5   3  -4    3.29    3.51
  -5  -3   4   -6.85    9.33
  -5  -3   4   -0.62    8.29
   5   3  -3  127.20    9.95
  -5  -3   3  114.05   19.07
  -5  -3   3  119.39   14.98
  -5  -3   2  171.82   23.11
  -5  -3   2  180.86   18.20
  -5  -3   1  303.85   30.64
  -5  -3   1  283.87   24.15
  -5  -3   0  257.16   28.59
  -5  -3   0  239.67   22.54
  -5  -3   0  288.75   16.46
  -5  -3  -1  130.79   19.72
  -5  -3  -1  115.55   15.64
  -5  -3  -1  136.77   10.73
  -5  -3  -2   64.68   13.65
  -5  -3  -2   56.35   11.31
  -5  -3  -2   49.87    7.31
   5   3   3   22.63    8.73
  -5  -3  -3   28.23   11.38
  -5  -3  -3    9.52    7.71
  -5  -3  -3   25.39    6.25
   5   3   4   97.81   12.58
  -5  -3  -4   83.13   11.86
  -5  -3  -4  103.83   10.12
  -5  -3  -5  100.38    9.67
  -5  -3  -5   81.00   11.88
  -5  -3  -6  362.22   27.35
  -5  -3  -6  326.27   22.63
  -5  -3  -7   67.65    7.49
  -5  -3  -8   17.88    4.41
  -5  -3  -8   30.24    4.75
  -5  -3  -8   30.48    5.09
  -5  -3  -9   13.03    3.58
  -5  -3  -9    4.41    3.26
  -5  -3 -10    9.90    2.85
  -5  -3 -11    1.16    1.62
   5   4 -11  237.98   12.03
   5   4 -10  332.69   17.28
   5   4 -10  340.87   19.66
   5   4  -9  161.43   11.29
   5   4  -9  154.27   13.26
   5   4  -8   22.66    4.56
   5   4  -8   31.82    7.84
   5   4  -8   24.71    5.99
   5   4  -7    3.76    6.99
   5   4  -7    3.84    5.29
   5   4  -6   21.35    4.16
   5   4  -6   28.93    7.86
   5   4  -6   16.46    8.02
  -5  -4   6   24.75    7.52
   5   4  -5  322.18   22.01
   5   4  -5  165.60   18.30
   5   4  -4  217.92   13.29
   5   4  -4  211.70   19.51
  -5  -4   4  196.95   18.44
   5   4  -3  229.84   14.19
   5   4  -3  228.11   21.16
  -5  -4   3  244.28   20.32
   5   4  -2   27.04    4.71
   5   4  -2   12.32    9.60
  -5  -4   2   25.19    9.82
   5   4  -1   15.23   10.87
  -5  -4   1   26.50    9.37
   5   4   0    0.77    8.37
  -5  -4   0    4.56    7.73
   5   4   1   46.66   11.84
  -5  -4  -1   70.57   12.21
  -5  -4  -1   66.92    7.34
   5   4   2   53.91   11.38
  -5  -4  -2   58.21   10.88
   5   4   3   14.66    7.74
   5   4   4   15.48    7.29
  -5  -4  -4   21.81    7.32
  -5  -4  -4   13.14    4.82
  -5  -4  -5  265.52   15.82
  -5  -4  -6  200.43   18.99
  -5  -4  -6  204.51   12.85
  -5  -4  -7  168.34   10.78
  -5  -4  -8   97.25    7.15
   5   5 -10  119.63    6.78
   5   5 -10  127.19    7.07
   5   5  -9  134.14    8.39
   5   5  -8   79.80    6.95
   5   5  -7    0.96    4.25
  -5  -5   6    1.98    4.97
   5   5  -6   -1.41    5.55
   5   5  -5   75.11   10.85
  -5  -5   5   66.50    9.74
   5   5  -5   78.23    6.25
   5   5  -4  346.65   17.82
   5   5  -4  381.48   25.61
  -5  -5   4  352.48   23.16
   5   5  -3  160.70   10.21
   5   5  -3  133.10   15.69
  -5  -5   3  169.61   15.55
   5   5  -2   37.81    4.95
   5   5  -2   30.14   10.59
  -5  -5   2   45.85   10.01
   5   5  -1   10.73    3.43
   5   5  -1    5.98    9.21
  -5  -5   1    4.45    7.84
   5   5   0   20.80    9.18
  -5  -5   0   21.39    8.32
   5   5   1   69.20   11.75
  -5  -5  -1   65.52   10.76
  -5  -5  -1   76.16    6.74
   5   5   2  632.54   36.50
  -5  -5  -2  661.69   34.68
  -5  -5  -2  646.83   29.58
   5   5   3  560.89   30.95
  -5  -5  -3  543.34   28.69
  -5  -5  -3  500.72   24.78
   5   5   4  270.41   18.38
  -5  -5  -4  279.42   15.21
  -5  -5  -5   69.19   10.79
  -5  -5  -5   58.56    5.96
  -5  -5  -6    3.73    2.89
  -5  -5  -7   24.15    3.35
   5   6  -7  264.98   12.57
   5   6  -6  171.33    9.77
  -5  -6   5   88.99    8.63
   5   6  -5  152.12    8.90
  -5  -6   4   19.34    5.72
   5   6  -4   32.61    4.89
   5   6  -3   15.68    6.78
  -5  -6   3   17.07    6.08
   5   6  -2   67.05    5.00
  -5  -6   2   63.45    8.94
   5   6  -1  240.39   11.57
  -5  -6   1  224.58   16.09
   5   6   0  162.10    9.21
  -5  -6   0  174.97   13.61
   5   6   1   73.30    5.55
  -5  -6  -1   80.11    8.94
   5   6   2   28.02    3.57
  -5  -6  -2   39.54    5.89
   5   6   3   -0.25    1.97
   5   6   4   58.27    4.51
   6  -8  -6   30.46    2.90
   6  -8  -5  193.38    9.89
   6  -8  -4  197.00   10.37
  -6   8   3    8.33    3.87
   6  -8  -3   14.83    2.99
  -6   8   2    1.71    3.90
   6  -8  -2    4.07    2.50
  -6   8   1    3.74    3.82
  -6   8   0   29.39    5.28
  -6   8   0   23.10    3.67
  -6   8  -1  137.55    9.27
  -6   8  -1  157.28   11.12
  -6   8  -2   41.85    6.24
  -6   8  -2   51.71    5.21
  -6   8  -3   23.45    3.32
  -6   8  -3   20.13    3.75
  -6   8  -4    7.88    2.23
  -6   8  -4    9.44    2.85
  -6   8  -5   22.61    3.06
  -6   8  -5   14.67    2.69
   6  -7  -9   61.44    4.14
   6  -7  -8   65.07    4.82
   6  -7  -8   92.54    5.77
  -6   7   7    8.63    4.00
   6  -7  -7   23.80    3.69
  -6   7   6   -0.55    4.06
   6  -7  -6    0.60    4.67
   6  -7  -6    4.14    3.28
  -6   7   5    6.06    4.82
   6  -7  -5   15.34    4.09
   6  -7  -4  237.50   13.47
  -6   7   4  167.68   13.53
   6  -7  -3  184.04   11.73
  -6   7   3  130.83   11.95
   6  -7  -2  100.40    8.51
  -6   7   2   80.23    9.15
  -6   7   1    5.90    4.79
   6  -7  -1    8.45    4.15
  -6   7   0   21.27    5.94
   6  -7   0   19.47    4.68
  -6   7  -1   42.26    7.07
   6  -7   1   46.34    5.79
  -6   7  -2  110.08   10.52
  -6   7  -3  209.22   15.26
  -6   7  -4   83.45    6.73
  -6   7  -4   86.52    8.07
  -6   7  -4   79.74    9.34
  -6   7  -5   46.88    7.60
  -6   7  -5   48.72    5.90
  -6   7  -6   18.68    5.66
  -6   7  -6   14.98    3.49
  -6   7  -7   49.18    5.10
  -6   7  -8  222.82   11.21
  -6   7  -8  215.65   11.17
   6  -6 -10    5.18    1.99
  -6   6   9    8.08    3.77
   6  -6  -9    7.61    4.53
   6  -6  -9   11.55    2.96
  -6   6   8   22.36    5.23
   6  -6  -8   38.90    7.07
   6  -6  -8   43.89    5.21
  -6   6   7   31.72    6.50
   6  -6  -7   45.95    8.22
   6  -6  -7   52.87    6.17
   6  -6  -6  184.38   11.76
  -6   6   6  113.37   11.46
  -6   6   5   22.02    6.30
   6  -6  -5   28.04    5.58
  -6   6   4   -0.38    5.29
  -6   6   3   48.08    7.90
  -6   6   2  209.32   15.68
  -6   6   1   48.43    7.95
   6  -6  -1   75.72    7.92
  -6   6   0  154.20   13.36
  -6   6  -1  216.45   16.16
  -6   6  -2   96.59   10.71
  -6   6  -3    0.83    5.38
  -6   6  -4  155.80   13.68
  -6   6  -5  186.71   15.36
  -6   6  -6   22.09    6.86
  -6   6  -6   18.46    4.46
  -6   6  -6   20.35    4.37
  -6   6  -7   20.51    6.73
  -6   6  -7   22.11    4.39
  -6   6  -7   15.96    3.99
  -6   6  -8   22.24    6.27
  -6   6  -8   20.84    3.85
  -6   6  -8   19.54    3.86
  -6   6  -9    6.04    2.39
  -6   6  -9    2.61    2.33
   6  -5 -10  118.83   10.85
   6  -5 -10  119.47    7.93
   6  -5 -10  126.03    7.83
  -6   5   9  146.93   11.23
   6  -5  -9  130.16    9.10
   6  -5  -9  141.40    9.41
   6  -5  -9  150.94   12.78
   6  -5  -8    6.48    6.00
  -6   5   8    3.12    4.66
   6  -5  -8    0.72    3.70
   6  -5  -7   14.59    6.57
   6  -5  -7    3.56    4.06
   6  -5  -6   49.94    9.63
  -6   5   5  271.86   20.33
  -6   5   5  247.30   18.29
  -6   5   4  148.81   14.51
   6  -5  -4  173.43   12.40
  -6   5   4  139.35   12.88
  -6   5   3  140.99   13.39
   6  -5  -3  156.76   11.57
  -6   5   3  115.60   11.78
  -6   5   2    1.62    5.11
  -6   5   2    3.08    4.91
   6  -5  -2    5.53    4.31
  -6   5   1   76.84    9.43
   6  -5  -1   79.39    8.45
  -6   5   1   75.20    9.43
  -6   5   0   13.54    6.12
   6  -5   0    5.49    4.39
   6  -5   1  285.23   17.34
  -6   5  -1  283.09   19.00
   6  -5   2  224.92   15.17
  -6   5  -2  252.87   17.64
  -6   5  -3    6.76    5.71
  -6   5  -4    3.98    6.09
  -6   5  -5   85.71   11.02
  -6   5  -6  123.00   10.27
  -6   5  -6   90.65   11.58
  -6   5  -7   87.25    8.16
  -6   5  -7   85.97    8.43
  -6   5  -7   79.87   10.77
  -6   5  -8  218.56   13.61
  -6   5  -8  246.32   14.34
  -6   5  -8  204.05   16.49
  -6   5  -9   26.32    3.99
  -6   5  -9   23.27    4.38
  -6   5 -10   60.82    4.77
  -6   5 -10   79.71    6.01
  -6   5 -11  162.47    8.52
   6  -4 -12    7.42    2.45
   6  -4 -11    7.49    4.86
  -6   4  11    7.35    3.28
   6  -4 -11    6.02    2.90
   6  -4 -10  192.77   14.80
  -6   4  10  172.10   12.43
   6  -4 -10  173.78   11.23
   6  -4 -10  173.28   10.24
  -6   4   9  132.09   11.38
   6  -4  -9  127.26    9.67
   6  -4  -9  127.30    9.38
   6  -4  -9  135.35   13.23
   6  -4  -8    7.74    6.27
   6  -4  -7   15.00    7.24
  -6   4   7   17.80    6.28
   6  -4  -7   15.57    4.73
   6  -4  -6    3.73    6.98
  -6   4   6    4.19    6.03
   6  -4  -6    1.73    4.00
   6  -4  -5    9.64    7.38
  -6   4   5    9.75    6.05
   6  -4  -5    9.68    4.26
  -6   4   4  253.98   28.19
  -6   4   4  256.70   19.57
   6  -4  -4  306.58   17.48
  -6   4   3  470.98   41.29
  -6   4   3  504.78   29.40
   6  -4  -3  524.46   26.43
  -6   4   2   75.25   16.69
  -6   4   2   83.33   10.12
   6  -4  -2   70.31    8.11
  -6   4   1    1.43    8.37
  -6   4   1    1.60    4.81
  -6   4   0    4.39   10.23
  -6   4   0   20.04    5.44
  -6   4  -1  108.43   20.07
  -6   4  -2  177.04   24.62
  -6   4  -3  527.46   41.78
  -6   4  -3  553.38   28.08
  -6   4  -3  475.72   28.58
  -6   4  -4  271.93   17.51
  -6   4  -4  241.20   18.28
  -6   4  -5  115.10   10.62
  -6   4  -5   98.08   10.10
  -6   4  -5   93.25   11.55
  -6   4  -6    6.81    6.57
  -6   4  -7  164.25   11.78
  -6   4  -7  181.94   13.41
  -6   4  -7  142.68   14.87
  -6   4  -8  327.15   18.77
  -6   4  -8  384.38   20.31
  -6   4  -8  354.13   20.33
  -6   4  -8  354.62   23.04
  -6   4  -9  373.42   19.75
  -6   4  -9  452.25   21.64
  -6   4  -9  420.74   21.81
  -6   4 -10  472.39   22.67
  -6   4 -11  141.24    8.50
   6  -3 -13  110.36    6.82
  -6   3  12  108.19    7.45
   6  -3 -12  110.48    7.56
   6  -3 -12   90.06    8.89
   6  -3 -11   95.42   10.14
  -6   3  11   77.68    7.49
   6  -3 -11   84.76    7.24
   6  -3 -10   91.85   10.84
  -6   3  10   74.12    8.33
   6  -3  -9    5.26    6.42
   6  -3  -9    6.98    3.37
   6  -3  -8   91.95   11.80
  -6   3   8   64.92    9.36
   6  -3  -7  213.70   14.09
   6  -3  -7  219.50   18.75
   6  -3  -6  413.80   27.54
   6  -3  -6  405.19   35.31
   6  -3  -6  459.99   23.77
   6  -3  -6  410.07   28.21
   6  -3  -5   67.99    8.14
  -6   3   5   48.15   12.39
   6  -3  -5   38.50   12.61
   6  -3  -5   50.33    6.63
  -6   3   4    6.01    5.16
  -6   3   4   -1.23    8.88
   6  -3  -4    1.19    7.13
   6  -3  -4   -0.56    3.72
  -6   3   3   10.83    5.09
  -6   3   3   20.74   11.02
   6  -3  -3    7.17    9.37
   6  -3  -3    8.40    4.32
  -6   3   2  487.30   39.86
  -6   3   2  421.86   22.59
  -6   3   1  151.27   22.80
  -6   3   1  149.53   12.46
  -6   3   1  132.32   11.57
  -6   3   0  555.83   45.79
   6  -3   0  452.06   35.61
  -6   3   0  553.10   28.15
  -6   3   0  514.89   27.83
  -6   3  -1  371.56   36.02
  -6   3  -1  345.84   20.94
  -6   3  -2   50.68    8.13
  -6   3  -2   46.57   14.33
  -6   3  -2   53.03    7.78
  -6   3  -2   58.77   10.69
  -6   3  -3   -3.75    9.19
  -6   3  -3    5.80    4.87
  -6   3  -4  353.12   33.76
  -6   3  -4  439.77   24.25
   6  -3   5  207.54   17.35
  -6   3  -5  168.40   22.25
  -6   3  -5  252.68   16.15
  -6   3  -5  227.11   15.67
  -6   3  -5  209.77   19.71
  -6   3  -5  197.01   16.96
  -6   3  -6   13.40    6.94
  -6   3  -6   10.86    5.04
  -6   3  -6   11.75    4.88
  -6   3  -6   10.68    8.91
  -6   3  -7   22.62    7.88
  -6   3  -7   32.90    9.36
  -6   3  -8   15.61    6.81
  -6   3  -8   13.90    4.28
  -6   3  -8   12.41    5.19
  -6   3  -8    5.55    6.61
  -6   3  -9    0.26    3.26
  -6   3  -9    4.26    4.04
  -6   3  -9   -0.31    4.98
  -6   3 -10  240.23   14.13
  -6   3 -10  238.44   14.53
  -6   3 -10  257.18   14.76
  -6   3 -11  251.77   13.33
  -6   3 -11  254.74   13.69
  -6   3 -12    6.48    1.86
   6  -2 -13   25.02    3.36
   6  -2 -12   90.21    5.95
  -6   2  12   81.92    6.88
   6  -2 -12   85.13    6.79
   6  -2 -12   82.80    8.52
   6  -2 -11  157.56    9.29
  -6   2  11  131.98   10.70
   6  -2 -11  151.18   13.13
   6  -2 -10  107.05   12.13
   6  -2  -9  366.30   24.34
   6  -2  -8    2.12    6.57
   6  -2  -8    9.08    5.32
   6  -2  -7  140.97   14.80
   6  -2  -7  160.68   12.79
   6  -2  -7  137.12   19.28
   6  -2  -7  134.75    9.96
  -6   2   6   45.94   13.05
   6  -2  -6   80.92    9.40
   6  -2  -6   53.68   12.95
   6  -2  -6   57.81    6.68
  -6   2   5  213.66   25.04
   6  -2  -5  207.21   14.95
   6  -2  -5  159.79   21.90
   6  -2  -5  190.47   12.54
   6  -2  -4  121.89   13.99
  -6   2   4  130.69   21.03
   6  -2  -4  138.23   11.89
   6  -2  -4   96.29   17.46
   6  -2  -4  117.30    9.48
   6  -2  -3  217.87   18.41
  -6   2   3  224.62   26.46
  -6   2   2  169.29   23.30
   6  -2  -2  104.73   17.19
  -6   2   1  257.82   29.64
   6  -2  -1  223.06   23.58
  -6   2   0  142.83   22.98
   6  -2   0  170.23   19.22
  -6   2  -1   97.97   18.56
  -6   2  -1   86.42    9.94
   6  -2   2  195.92   18.20
  -6   2  -2  198.37   26.10
  -6   2  -2  225.89   16.25
   6  -2   3   45.52    9.38
  -6   2  -3   46.33   14.37
  -6   2  -3   48.59    7.94
  -6   2  -4   -2.33    9.12
  -6   2  -4   -0.78    4.49
  -6   2  -4    0.66    3.92
  -6   2  -5  180.27   13.98
  -6   2  -5  166.36   13.19
  -6   2  -5  148.39   17.32
  -6   2  -6  409.05   22.74
  -6   2  -6  396.99   22.47
  -6   2  -6  363.55   26.80
  -6   2  -6  330.99   23.78
  -6   2  -7  314.03   21.71
  -6   2  -7  344.36   20.02
  -6   2  -7  299.39   23.95
  -6   2  -8  147.14   11.78
  -6   2  -8  152.10   15.16
  -6   2  -9  118.21    9.75
  -6   2  -9  120.15   10.06
  -6   2  -9  139.25   12.66
  -6   2 -10   37.33    5.07
  -6   2 -10   29.33    5.15
  -6   2 -10   36.54    6.60
  -6   2 -11  323.68   16.73
  -6   2 -11  339.06   17.37
  -6   2 -11  373.76   17.87
  -6   2 -12  308.00   14.67
  -6   2 -12  364.23   15.59
   6  -1 -13   63.89    4.47
   6  -1 -13   54.57    4.65
   6  -1 -12    1.91    2.55
  -6   1  12    1.52    2.71
   6  -1 -12    1.17    4.39
   6  -1 -11   14.24    6.03
   6  -1 -10   44.23    6.51
   6  -1 -10   39.77    8.71
   6  -1  -9  172.42   16.12
   6  -1  -8  157.15   12.87
   6  -1  -7  129.64   11.92
   6  -1  -7  152.48   19.90
  -6   1   6   14.33    9.74
   6  -1  -6   22.21    8.64
   6  -1  -6   20.53    6.56
   6  -1  -6   24.00    9.49
  -6   1   5  164.54   22.49
   6  -1  -5  176.84   21.04
   6  -1  -5  141.04   20.34
   6  -1  -5  150.52   10.47
   6  -1  -4  467.88   28.99
  -6   1   4  513.78   40.12
   6  -1  -4  504.24   37.62
  -6   1   4  451.77   29.12
   6  -1  -3  402.79   26.88
  -6   1   3  410.80   36.24
  -6   1   3  385.05   27.27
   6  -1  -3  386.70   20.75
   6  -1  -2  388.11   20.06
   6  -1  -2  298.87   24.85
  -6   1   2  370.24   35.21
  -6   1   2  331.97   25.94
   6  -1  -2  347.45   30.56
   6  -1  -1  254.45   14.95
  -6   1   1  234.27   29.23
  -6   1   1  274.45   22.61
   6  -1  -1  241.40   23.45
   6  -1   0   11.95    3.81
   6  -1   0    6.90    6.94
  -6   1   0   12.50   10.23
  -6   1   0    5.25    8.13
   6  -1   1  197.64   18.79
  -6   1  -1  226.54   27.44
  -6   1  -1  219.99   19.81
   6  -1   2  356.54   26.32
  -6   1  -2  379.96   35.86
   6  -1   2  374.44   33.62
  -6   1  -2  378.31   26.72
  -6   1  -3 1124.66   67.70
   6  -1   3 1089.49   64.36
  -6   1  -4  433.43   36.08
   6  -1   4  378.20   32.84
  -6   1  -4  440.84   23.89
  -6   1  -5   96.67   10.38
  -6   1  -5   84.57    9.10
  -6   1  -5   79.50   13.24
  -6   1  -6   18.04    5.62
  -6   1  -6    8.08    4.70
  -6   1  -6   11.66   10.04
  -6   1  -7  364.10   20.98
  -6   1  -7  312.58   25.02
  -6   1  -8  235.48   15.32
  -6   1  -8  245.73   15.56
  -6   1  -8  225.55   19.62
  -6   1  -9  399.67   20.99
  -6   1  -9  394.88   21.27
  -6   1  -9  391.57   23.83
  -6   1 -10  793.51   35.78
  -6   1 -10  825.67   36.36
  -6   1 -10  805.78   37.73
  -6   1 -11   81.05    6.14
  -6   1 -11   84.34    6.55
  -6   1 -12    4.17    1.87
   6   0 -13  215.37   10.00
   6   0 -13  182.29    9.86
   6   0 -12  175.02   12.80
   6   0 -12  179.83   12.62
   6   0 -11   56.68    6.26
   6   0 -11   39.81    7.44
   6   0 -10  200.69   13.14
   6   0 -10  196.62   15.89
   6   0  -9   20.09    7.58
   6   0  -8  219.35   15.31
   6   0  -8  190.57   18.12
   6   0  -7  336.32   20.25
   6   0  -7  305.25   23.76
   6   0  -6  343.55   23.04
  -6   0   6  318.53   30.29
   6   0  -6  354.91   29.66
  -6   0   6  304.81   22.69
   6   0  -6  355.95   30.73
   6   0  -6  325.43   24.49
  -6   0   5   29.60   11.96
   6   0  -5   36.17   10.95
  -6   0   5   39.41    9.70
   6   0  -5   19.73   10.05
   6   0  -4    7.40    3.94
  -6   0   4    4.91    9.18
   6   0  -4   15.23    8.27
  -6   0   4    1.82    7.82
   6   0  -4   -1.20    8.96
   6   0  -3    4.03    3.39
   6   0  -3    1.27    6.75
  -6   0   3   -6.40    9.87
   6   0  -3   -1.18    9.89
  -6   0   3    3.84    7.89
   6   0  -3   -1.07    7.48
   6   0  -2  264.25   15.24
   6   0  -2  196.09   19.68
  -6   0   2  226.32   27.34
   6   0  -2  178.48   24.33
  -6   0   2  206.64   20.56
   6   0  -2  236.40   23.97
   6   0  -1  348.63   18.00
  -6   0   1  322.41   32.39
   6   0  -1  239.82   28.97
  -6   0   1  312.94   24.87
   6   0  -1  334.76   26.85
   6   0   0  434.64   31.74
   6   0   0  516.36   25.20
  -6   0   0  561.05   43.90
   6   0   0  425.14   38.66
  -6   0   0  504.77   33.40
   6   0   1  150.28   16.08
   6   0   1  130.97   10.24
  -6   0  -1  135.73   21.13
   6   0   1  136.63   20.26
  -6   0  -1  152.33   16.84
   6   0   2    1.29    2.94
  -6   0  -2   11.51   10.16
   6   0   2    5.62    7.69
  -6   0  -2    1.24    7.80
  -6   0  -3   12.34    9.54
   6   0   3   13.51    9.38
  -6   0  -3   12.07    7.81
   6   0   4   21.04    7.48
  -6   0  -4   35.02   11.98
   6   0   4   14.30    9.37
  -6   0  -4   31.85    8.33
  -6   0  -5   69.92   12.74
  -6   0  -6   50.93    7.86
  -6   0  -6   31.93   10.88
  -6   0  -7   45.15   11.39
  -6   0  -8   60.15    7.12
  -6   0  -8   70.66    7.53
  -6   0  -8   61.29   11.16
  -6   0  -9  144.14   10.23
  -6   0  -9  150.05   10.60
  -6   0  -9  150.16   13.18
  -6   0 -10   95.87    7.24
  -6   0 -10   99.79    7.85
  -6   0 -10  103.45    9.09
  -6   0 -11   61.39    4.64
  -6   0 -11   71.49    5.51
   6   1 -13   13.05    2.14
   6   1 -12   90.45    6.13
   6   1 -11  108.21    7.98
   6   1 -11  110.19   10.80
   6   1 -10  202.05   12.93
   6   1 -10  219.30   15.94
   6   1  -9  137.32   11.07
   6   1  -9  159.10   14.34
   6   1  -8   -3.07    7.21
   6   1  -7   55.08   10.29
   6   1  -6  182.18   15.90
  -6  -1   6  176.85   15.98
   6   1  -6  134.00   15.74
   6   1  -5  260.44   19.33
  -6  -1   5  180.53   23.71
   6   1  -5  248.82   24.52
  -6  -1   5  210.78   18.78
   6   1  -5  156.90   17.30
   6   1  -5  219.40   14.23
   6   1  -4  203.41   13.48
   6   1  -4  214.55   18.65
  -6  -1   4  170.23   23.15
   6   1  -4  212.77   24.18
  -6  -1   4  211.49   19.15
   6   1  -4  164.77   16.79
   6   1  -3  117.82    9.84
  -6  -1   3  103.15   18.98
   6   1  -3  109.79   18.68
  -6  -1   3   99.93   14.68
   6   1  -2    8.00    3.55
  -6  -1   2    6.69   10.17
   6   1  -2   -2.66   10.55
  -6  -1   2    4.13    8.96
   6   1  -1   65.36    7.15
  -6  -1   1   48.23   14.52
   6   1  -1   36.88   14.57
  -6  -1   1   70.69   13.32
   6   1   0  358.62   19.17
  -6  -1   0  361.03   34.47
   6   1   0  301.47   31.75
  -6  -1   0  292.20   25.11
   6   1   1  246.32   15.22
  -6  -1  -1  233.74   28.08
   6   1   1  247.58   26.77
  -6  -1  -1  249.83   21.89
   6   1   2  167.78   16.72
  -6  -1  -2  143.30   21.35
   6   1   2  166.69   21.93
  -6  -1  -2  158.39   17.17
   6   1   3    3.93    6.22
  -6  -1  -3    1.17    7.88
   6   1   3   -8.18    9.01
  -6  -1  -3   -1.72    6.76
  -6  -1  -3    0.65    4.93
   6   1   4   33.71    8.33
  -6  -1  -4   37.80    8.92
  -6  -1  -4   30.06    6.48
  -6  -1  -5  221.66   15.40
  -6  -1  -5  240.00   20.22
  -6  -1  -6  500.62   30.99
  -6  -1  -7  455.26   23.95
  -6  -1  -7  422.05   27.63
  -6  -1  -8  281.21   16.57
  -6  -1  -8  321.65   16.93
  -6  -1  -8  290.57   19.96
  -6  -1  -9    3.38    2.68
  -6  -1  -9    3.11    3.00
  -6  -1  -9    4.56    5.22
  -6  -1 -10   66.07    5.06
  -6  -1 -10   69.24    5.81
  -6  -1 -11   94.83    5.89
   6   2 -12    1.84    1.67
   6   2 -11   46.04    6.47
   6   2 -11   44.61    3.64
   6   2 -10  113.62    8.39
   6   2 -10  115.89    7.57
   6   2  -9  276.94   16.27
   6   2  -9  315.19   16.69
   6   2  -8  200.44   13.69
   6   2  -8  221.80   13.85
   6   2  -7   99.21    9.16
   6   2  -6   45.01    8.74
   6   2  -5  246.44   15.05
   6   2  -5  268.50   20.05
  -6  -2   5  206.62   18.78
   6   2  -4  444.26   22.96
   6   2  -4  446.71   29.05
  -6  -2   4  400.29   28.53
   6   2  -3  522.10   25.44
   6   2  -3  468.58   31.69
  -6  -2   3  445.79   31.10
   6   2  -2  214.45   13.52
   6   2  -2  172.73   18.75
  -6  -2   2  166.88   18.79
   6   2  -1  235.43   13.92
  -6  -2   1  197.45   25.91
  -6  -2   1  193.55   19.34
   6   2   0    5.89    3.43
   6   2   0   -4.33    8.66
  -6  -2   0   -3.41    8.93
   6   2   1  401.00   28.47
  -6  -2  -1  370.35   27.99
  -6  -2  -1  434.49   22.52
   6   2   2  330.63   24.23
  -6  -2  -2  301.58   23.65
  -6  -2  -2  323.14   18.84
   6   2   3  482.49   29.16
  -6  -2  -3  424.11   23.72
   6   2   4  153.71   14.68
  -6  -2  -4  139.65   13.97
  -6  -2  -4  165.64   16.19
  -6  -2  -5   65.16    7.73
  -6  -2  -5   75.26   11.52
  -6  -2  -6    7.75    4.28
  -6  -2  -6    4.50    7.59
  -6  -2  -7  151.64   10.54
  -6  -2  -7  137.94   13.03
  -6  -2  -8  219.25   12.42
  -6  -2  -9  200.88   10.67
  -6  -2  -9  237.45   11.88
  -6  -2 -10  108.33    6.37
   6   3 -10    0.10    1.76
   6   3  -9    3.42    2.90
   6   3  -9    0.32    4.42
   6   3  -9    1.95    2.98
   6   3  -8   65.24    6.67
   6   3  -8   67.30    6.57
   6   3  -8   68.68    9.25
   6   3  -7  245.29   13.76
   6   3  -7  245.21   17.96
  -6  -3   6  172.14   14.85
   6   3  -6  227.07   13.61
   6   3  -6  193.59   17.35
   6   3  -5   49.42    6.02
   6   3  -5   61.50    9.94
   6   3  -5   30.24    8.90
  -6  -3   5   52.82    9.71
   6   3  -5   64.49    7.29
   6   3  -4   -2.87    6.85
  -6  -3   4   -5.32    7.92
   6   3  -3    0.65    6.94
   6   3  -2   35.52   10.75
   6   3  -1   97.42   14.89
   6   3   0  260.61   22.43
   6   3   1    6.17    7.13
   6   3   2    2.24    6.63
  -6  -3  -2    1.55    6.77
  -6  -3  -2   -0.50    3.95
   6   3   3    2.95    5.80
  -6  -3  -3    4.90    5.98
  -6  -3  -3    1.26    3.98
  -6  -3  -3    4.60    7.17
   6   3   4   27.69    7.03
  -6  -3  -4   25.40    6.59
  -6  -3  -4   28.48    5.54
  -6  -3  -4   34.71    8.80
  -6  -3  -5   33.80    5.50
  -6  -3  -5   37.01    8.19
  -6  -3  -6   27.77    4.59
   6   3   7    9.28    2.15
  -6  -3  -7    9.12    2.76
  -6  -3  -8  101.33    6.51
   6   4  -9   24.93    2.76
   6   4  -8    2.11    2.40
   6   4  -7   81.44    6.34
   6   4  -7   87.66    6.61
  -6  -4   6  139.53   11.70
   6   4  -6  194.34   10.80
   6   4  -5  210.13   16.62
  -6  -4   5  199.17   15.60
   6   4  -4  150.78    9.50
   6   4  -4  140.97   13.94
  -6  -4   4  114.46   12.37
   6   4  -3   15.74    3.57
   6   4  -3   17.56    7.65
  -6  -4   3   15.42    7.16
   6   4  -2   25.05    4.11
   6   4  -2   18.79    8.46
  -6  -4   2   15.55    7.88
   6   4  -1   85.73    7.09
   6   4  -1   68.74   12.40
  -6  -4   1   73.23   11.43
   6   4   0  210.67   12.33
   6   4   0  182.52   17.58
  -6  -4   0  203.60   17.10
   6   4   1  202.73   12.21
   6   4   1  219.05   17.91
  -6  -4  -1  192.84   16.32
   6   4   2   64.18    6.12
   6   4   2   61.23    9.60
  -6  -4  -2   68.68    8.99
   6   4   3    3.15    2.74
   6   4   3    5.94    5.37
  -6  -4  -3   -0.89    5.12
   6   4   4   71.65    5.98
   6   4   5  119.52    7.62
  -6  -4  -5  144.00    8.75
   6   4   6  178.42    8.95
  -6  -5   5   53.35    5.43
  -6  -5   4  178.29   12.05
  -6  -5   3  239.42   16.01
   6   5  -3  277.43   13.13
   6   5  -2  132.07    7.78
  -6  -5   2  112.39   10.85
   6   5  -1   21.79    3.25
  -6  -5   1   15.89    5.91
   6   5   0    0.67    2.21
  -6  -5   0    2.87    4.84
   6   5   1   19.08    3.09
  -6  -5  -1   19.59    5.05
   6   5   2  130.65    7.89
  -6  -5  -2  147.48    9.58
   6   5   3  106.32    6.36
   7  -7  -6   -0.70    1.96
   7  -7  -5    2.28    2.24
   7  -7  -4   61.77    5.53
   7  -7  -3  124.32    7.69
  -7   7   3   69.58    7.52
  -7   7   2   33.95    5.59
   7  -7  -2   38.51    4.69
  -7   7   1   18.33    4.94
   7  -7  -1   27.98    4.03
  -7   7   0   28.26    5.42
   7  -7   0   31.04    4.21
  -7   7  -1   37.74    5.97
   7  -7   1   43.93    4.50
  -7   7  -2  122.54   10.21
  -7   7  -3  168.44   10.32
  -7   7  -4   56.79    5.25
  -7   7  -5   35.32    3.82
   7  -6  -8   68.17    4.85
   7  -6  -7   98.65    6.94
   7  -6  -6  103.63    7.14
  -7   6   6   58.52    6.95
  -7   6   5   19.80    4.94
   7  -6  -5   25.87    4.59
  -7   6   4   -0.29    4.16
   7  -6  -4    5.03    3.36
  -7   6   3   12.61    5.13
   7  -6  -3    8.42    3.73
   7  -6  -2   80.60    7.38
  -7   6   2   61.83    8.02
   7  -6  -1  316.02   16.61
  -7   6   1  257.21   17.10
   7  -6   0   81.35    7.51
  -7   6   0   76.77    8.56
  -7   6  -1    7.45    4.67
   7  -6   1    5.89    3.64
  -7   6  -2    0.33    4.47
   7  -6   2    1.42    2.95
  -7   6  -3   28.36    6.44
   7  -6   3   25.99    4.20
   7  -6   4   65.05    8.28
  -7   6  -4   98.03    9.57
  -7   6  -5   66.81    6.30
  -7   6  -5   65.88    8.09
  -7   6  -6   60.69    5.57
  -7   6  -7    2.47    1.77
   7  -5  -9   75.27    5.01
   7  -5  -8    3.88    2.66
  -7   5   7  107.47    9.06
   7  -5  -7  100.47    7.23
  -7   5   6   61.49    7.77
   7  -5  -6   62.46    6.39
   7  -5  -5  177.13   14.21
  -7   5   5  170.59   13.69
   7  -5  -5  219.79   12.39
  -7   5   5  127.92   11.69
  -7   5   4  134.71   12.08
  -7   5   4  109.79   10.71
  -7   5   3   18.59    5.50
  -7   5   3   26.33    5.95
   7  -5  -3   19.69    4.88
  -7   5   2    1.36    4.84
   7  -5  -2    2.12    3.58
   7  -5  -1  305.81   17.00
  -7   5   1  257.31   17.49
   7  -5   0  202.29   13.20
  -7   5   0  188.55   14.21
   7  -5   1   53.86    6.74
  -7   5  -1   59.15    7.92
   7  -5   2  107.97    9.32
  -7   5  -2  136.49   11.76
  -7   5  -3   23.18    6.28
   7  -5   3   19.45    4.57
  -7   5  -4    1.85    5.08
   7  -5   4    5.15    4.36
   7  -5   4   -1.06    3.26
  -7   5  -5   44.39    7.72
   7  -5   5   40.81    4.97
  -7   5  -6  324.72   16.70
  -7   5  -6  310.21   16.15
  -7   5  -6  304.23   19.24
  -7   5  -7  129.02    8.42
  -7   5  -7  134.85    8.35
  -7   5  -8   82.84    5.57
  -7   4  10  145.23    8.88
   7  -4 -10  122.69    7.23
  -7   4   9  155.10   10.60
   7  -4  -9  136.57    8.45
   7  -4  -8  130.31   11.09
  -7   4   8  142.90   10.91
   7  -4  -8  135.36    8.57
   7  -4  -8  121.54    8.41
  -7   4   7   14.26    4.59
  -7   4   7   22.53    5.75
   7  -4  -7   32.47    4.74
  -7   4   6    6.77    4.17
  -7   4   6    0.74    4.43
   7  -4  -6    3.21    3.57
  -7   4   5    1.52    4.57
   7  -4  -5    1.74    5.16
  -7   4   5   11.09    5.56
   7  -4  -5   12.33    3.95
   7  -4  -4  114.27   12.80
  -7   4   4  105.39    9.96
  -7   4   3  130.56   11.05
  -7   4   2   34.92    6.75
   7  -4  -2   42.69    6.22
  -7   4   1   36.60    6.39
   7  -4  -1   31.17    5.87
  -7   4   0   13.40    5.30
   7  -4   0   16.64    4.66
  -7   4  -1   76.32    8.99
  -7   4  -2  142.73   12.52
   7  -4   3  322.19   22.22
  -7   4  -3  302.95   20.02
   7  -4   4  110.79   12.12
  -7   4  -4  134.33   10.16
  -7   4  -4  127.05   12.35
  -7   4  -5   35.98    7.86
  -7   4  -5   44.93    5.79
  -7   4  -6    1.74    5.05
  -7   4  -6    0.41    2.84
  -7   4  -6   -2.72    3.61
  -7   4  -7   45.35    5.30
  -7   4  -8   57.73    5.40
  -7   4  -9   94.21    6.24
  -7   3  11   57.31    4.89
   7  -3 -11   53.49    4.44
  -7   3  10   -0.20    3.06
   7  -3 -10    0.96    2.12
   7  -3 -10    0.57    4.18
  -7   3   9   32.32    5.57
  -7   3   8  188.44   13.68
  -7   3   7   83.52    9.60
   7  -3  -7   93.59    7.39
   7  -3  -6   96.34    8.42
   7  -3  -6   84.31    7.46
   7  -3  -5    8.98    6.13
   7  -3  -4    7.33    5.76
   7  -3  -3   44.35    9.08
  -7   3   3   42.46    7.40
   7  -3  -3   49.09    6.31
  -7   3   2  342.30   20.51
   7  -3  -2  326.43   18.21
   7  -3  -1   90.94   13.22
   7  -3   0   23.40    8.50
   7  -3   1   14.99    7.32
   7  -3   2   32.88    8.29
   7  -3   3   -1.52    5.41
   7  -3   4  130.87   13.43
  -7   3  -4  158.49   11.77
  -7   3  -5  148.45   11.24
  -7   3  -6   12.25    4.01
  -7   3  -6   10.13    3.72
  -7   3  -7   26.19    4.76
  -7   3  -7   18.83    4.11
  -7   3  -8   51.26    5.54
  -7   3  -8   48.05    5.25
  -7   3  -9  142.04    8.59
  -7   2  11  304.03   15.29
   7  -2 -11  306.06   14.70
  -7   2  10   48.25    5.98
   7  -2 -10   55.51    7.47
  -7   2   9   21.04    5.08
   7  -2  -9   31.34    6.85
   7  -2  -8    6.29    4.06
   7  -2  -8    3.40    5.98
   7  -2  -7   96.44    8.93
   7  -2  -6   71.65    9.43
   7  -2  -6   96.66    8.98
   7  -2  -6   80.41    6.85
   7  -2  -5  273.48   20.11
   7  -2  -4  208.70   17.75
   7  -2  -4  185.24   12.18
   7  -2  -3    1.78    5.74
   7  -2  -3    1.24    3.53
   7  -2  -2    1.27    6.61
   7  -2  -1   86.20   13.24
   7  -2   0  113.48   14.57
   7  -2   1  238.45   20.59
   7  -2   2  205.30   18.34
   7  -2   3   66.96   10.44
  -7   2  -3   67.70   11.94
   7  -2   4   24.60    6.81
  -7   2  -4   22.42    9.42
  -7   2  -5  115.30    9.90
  -7   2  -5   95.87   13.44
  -7   2  -6  358.37   20.27
  -7   2  -6  401.14   25.40
  -7   2  -7  216.84   13.06
  -7   2  -7  182.00   12.19
  -7   2  -7  220.14   15.85
  -7   2  -8  182.84   11.18
  -7   2  -8  169.15   10.73
  -7   2  -8  194.12   13.06
  -7   2  -9   28.88    3.76
  -7   2  -9   24.24    3.53
  -7   2 -10   13.29    2.22
   7  -1 -11   59.36    4.21
  -7   1  11   47.78    5.05
   7  -1 -10  128.55   10.60
   7  -1  -9   62.87    6.43
   7  -1  -9   43.88    7.95
   7  -1  -8  220.44   13.58
   7  -1  -8  194.83   15.87
   7  -1  -7  113.46    9.81
   7  -1  -7   94.13   11.60
   7  -1  -6    9.05    4.96
   7  -1  -6   12.09    5.48
   7  -1  -6   12.40    7.19
   7  -1  -5   36.39    8.05
   7  -1  -5   28.53    8.19
   7  -1  -4  153.06   15.07
   7  -1  -3   72.27   11.11
   7  -1  -2   36.26    9.80
   7  -1  -1   35.67    9.71
   7  -1   0   13.60    7.85
   7  -1   1  220.06   19.26
  -7   1  -1  210.93   15.94
   7  -1   2  108.24   13.05
   7  -1   3  162.31   15.33
  -7   1  -3  194.05   17.47
   7  -1   4  132.79   13.51
  -7   1  -4  174.66   12.93
  -7   1  -4  165.60   16.31
  -7   1  -5   39.37    6.19
  -7   1  -5   32.83   10.16
  -7   1  -6    2.88    3.52
  -7   1  -6    1.54    2.94
  -7   1  -6    4.27    8.04
  -7   1  -7   87.36    7.64
  -7   1  -7   84.38    7.20
  -7   1  -7   73.97   10.33
  -7   1  -8   82.52    6.83
  -7   1  -8   80.20    6.47
  -7   1  -8   88.13    9.02
  -7   1  -9   19.64    3.18
  -7   1  -9   15.03    2.94
   7   0 -11   10.59    2.31
  -7   0  11    6.49    2.52
   7   0 -10    3.00    3.83
   7   0  -9   10.47    3.87
   7   0  -9   12.72    5.35
   7   0  -8   95.20    8.33
   7   0  -8   85.50    9.86
   7   0  -7   78.98    8.32
   7   0  -7   85.39   10.23
   7   0  -6   94.62   10.40
   7   0  -6  110.38    9.75
   7   0  -6   74.61   10.61
   7   0  -5   25.48    6.65
   7   0  -5   21.63    6.98
   7   0  -4   10.92    6.42
   7   0  -3   21.19    8.00
   7   0  -2  114.83   14.62
  -7   0   2  152.22   16.00
   7   0  -1   86.95   12.85
  -7   0   1  105.98   14.09
   7   0   0   44.49   10.20
  -7   0   0   53.74   10.78
   7   0   1   79.79   11.79
   7   0   2   18.31    6.88
   7   0   3    6.10    5.98
   7   0   4   72.72   10.05
  -7   0  -4  102.59    9.77
  -7   0  -4  110.70   13.61
  -7   0  -5  268.00   16.20
  -7   0  -5  221.66   18.90
  -7   0  -6   31.63    5.42
  -7   0  -6   34.26    4.59
  -7   0  -6   29.78    9.25
  -7   0  -7   16.32    3.79
  -7   0  -7   14.48    3.41
  -7   0  -7   22.21    7.03
  -7   0  -8   45.41    4.79
  -7   0  -8   46.35    4.42
  -7   0  -9  124.54    7.03
   7   1  -9   76.92    6.43
   7   1  -8    6.23    3.88
   7   1  -7   21.29    5.13
   7   1  -6  132.47   10.49
   7   1  -5  212.20   16.57
  -7  -1   5  199.00   15.95
   7   1  -4  191.64   16.65
  -7  -1   4  202.43   17.13
   7   1  -3   19.23    4.31
   7   1  -3   24.82    7.97
  -7  -1   3    6.74    7.17
   7   1  -2    8.94    3.56
   7   1  -2    9.09    7.01
   7   1  -1  127.53    9.49
   7   1  -1   90.02   13.37
   7   1   0   89.48    7.92
   7   1   0   90.65   12.93
   7   1   1  282.21   16.04
   7   1   1  265.53   21.11
   7   1   2  421.81   25.93
  -7  -1  -2  467.87   26.37
   7   1   3   21.25    3.71
   7   1   3   17.61    6.83
  -7  -1  -3   31.17    9.09
   7   1   4    9.20    4.90
  -7  -1  -4    4.82    4.11
  -7  -1  -4    8.71    7.92
  -7  -1  -5   57.52    6.73
  -7  -1  -5   63.85    5.69
  -7  -1  -5   59.10    9.81
  -7  -1  -6  193.74   12.05
  -7  -1  -6  198.68   10.92
  -7  -1  -6  192.34   14.93
  -7  -1  -7  134.66    8.35
  -7  -1  -7  122.17    7.58
  -7  -1  -8  283.33   13.32
   7   2  -9  110.33    6.65
   7   2  -8   30.52    4.06
   7   2  -7   49.00    5.57
   7   2  -7   51.71    7.35
   7   2  -6   -4.64    5.16
   7   2  -6   -1.72    3.69
   7   2  -5   84.88    9.85
  -7  -2   5   91.48    9.87
   7   2  -4   63.59    9.75
  -7  -2   4   79.46   10.01
   7   2  -3   87.26   11.40
  -7  -2   3   88.10   11.35
   7   2  -3   96.49    7.85
   7   2  -2   31.50    4.77
   7   2  -2   19.56    7.81
  -7  -2   2   33.54    8.61
   7   2  -1    8.36    3.38
   7   2  -1   -1.17    7.16
  -7  -2   1    1.93    7.06
   7   2   0    5.44    3.03
   7   2   0   -4.25    6.62
  -7  -2   0    3.26    6.47
   7   2   1   73.51    6.73
   7   2   1   84.31   11.15
  -7  -2  -1   83.98   10.67
   7   2   2  157.45   13.84
  -7  -2  -2  181.41   13.61
   7   2   3  120.64    8.16
   7   2   3  128.84   11.91
  -7  -2  -3  139.10   12.87
   7   2   4   53.04    4.69
  -7  -2  -4   63.66    6.63
  -7  -2  -4   71.85    9.35
  -7  -2  -5   13.67    3.53
  -7  -2  -6    2.01    2.15
   7   3  -7   73.78    5.30
   7   3  -6  151.30    9.08
  -7  -3   5   26.41    5.36
   7   3  -4    6.91    4.78
  -7  -3   4    6.54    4.79
   7   3  -3   22.73    3.73
   7   3  -3   27.71    7.01
  -7  -3   3   22.57    6.40
   7   3  -2  107.79    7.60
   7   3  -2   99.80   11.83
  -7  -3   2  104.73   11.01
   7   3  -1   93.30    6.87
   7   3  -1   79.87   10.76
  -7  -3   1   92.35   10.43
   7   3   0  113.30    7.93
   7   3   0  126.13   12.58
  -7  -3   0  128.89   11.53
   7   3   1   48.72    4.87
   7   3   1   65.89    8.57
  -7  -3  -1   65.96    7.94
   7   3   2    5.44    2.45
  -7  -3  -2    8.42    4.44
   7   3   3   45.63    4.10
  -7  -3  -4  139.80    8.67
  -7  -3  -5   95.41    5.84
   7   4  -4   60.29    4.47
  -7  -4   3    4.07    3.14
  -7  -4   2    2.13    3.44
  -7  -4   1   37.86    5.45
  -7  -4   0  128.08    8.43
   7   4   0   95.14    6.12
   7   4   1  143.71    7.50
   8  -6  -5   20.04    2.57
   8  -6  -4    1.72    2.04
   8  -6  -3   38.61    3.92
   8  -6  -2   63.02    5.29
   8  -6  -1   83.04    6.13
   8  -6   0  137.68    8.19
   8  -6   1   15.20    2.81
  -8   6  -2    3.08    2.09
  -8   6  -3   33.91    3.50
   8  -5  -6   70.49    5.00
   8  -5  -5  135.22    8.21
   8  -5  -4   99.80    7.13
   8  -5  -3    9.21    4.90
   8  -5  -3   17.45    3.69
   8  -5  -2    1.98    4.04
   8  -5  -2    1.19    2.86
   8  -5  -1    0.70    4.44
   8  -5  -1    3.64    3.08
   8  -5   0   51.18    8.38
   8  -5   0   90.86    6.81
   8  -5   1   79.66    9.44
   8  -5   1  106.40    7.55
   8  -5   2   72.40    5.97
   8  -5   3    2.69    2.38
  -8   5  -4   21.10    2.95
   8  -5   4   23.00    2.90
  -8   4   7   17.18    3.39
  -8   4   6    3.31    2.93
   8  -4  -6    1.42    2.15
  -8   4   5   17.88    4.27
   8  -4  -5   21.09    3.49
   8  -4  -4   32.64    6.04
  -8   4   4   36.27    5.19
   8  -4  -4   42.58    4.86
   8  -4  -3  124.61   12.14
   8  -4  -3  158.31    9.78
   8  -4  -2   51.35    8.29
   8  -4  -2   60.39    6.04
   8  -4  -1   11.21    5.62
   8  -4  -1    8.59    3.58
   8  -4   0   15.59    6.23
   8  -4   0   21.75    4.43
   8  -4   1   81.71    9.79
   8  -4   1   82.72    7.14
   8  -4   2  109.41   10.81
   8  -4   2  114.51    8.42
   8  -4   3  128.55    8.70
   8  -4   4   29.12    3.94
   8  -4   5   -0.22    1.92
  -8   3   8  167.61    9.98
  -8   3   7  128.95    9.19
  -8   3   6   68.89    6.99
  -8   3   5   20.42    4.66
   8  -3  -5   24.29    3.54
   8  -3  -4    8.20    4.65
  -8   3   4    8.31    3.76
   8  -3  -4    9.83    3.05
   8  -3  -3   31.26    6.71
  -8   3   3   24.22    4.64
   8  -3  -3   31.54    4.28
   8  -3  -2  169.75   15.55
   8  -3  -2  210.86   12.06
   8  -3  -1   50.01    8.91
   8  -3  -1   81.95    6.93
   8  -3   0   24.72    7.34
   8  -3   0   29.11    4.72
   8  -3   1   52.23    8.22
   8  -3   1   37.75    5.30
   8  -3   2    1.42    4.33
   8  -3   3   76.97    8.44
  -8   3  -4  132.70    8.13
  -8   3  -5  113.97    7.04
   8  -3   6   25.07    3.10
  -8   2   9   33.95    3.70
  -8   2   8   -2.06    2.93
  -8   2   7   49.52    5.59
  -8   2   6   90.70    7.98
   8  -2  -5  105.88   10.68
  -8   2   5  105.80    9.47
   8  -2  -4   90.52   10.02
  -8   2   4   88.75    8.24
   8  -2  -4  101.37    6.91
   8  -2  -3   61.09    8.92
   8  -2  -3   63.53    5.61
   8  -2  -2   -0.43    4.87
   8  -2  -2   -0.36    2.56
   8  -2  -1   43.65    8.80
   8  -2  -1   79.58    6.71
   8  -2   0  122.46   12.44
   8  -2   1   79.78   10.18
   8  -2   2   82.36    9.41
   8  -2   3    1.49    3.68
  -8   2  -3    2.17    2.45
  -8   2  -4   27.63    3.86
  -8   2  -5  107.31    7.20
  -8   2  -6  272.38   13.14
  -8   1   8   37.10    4.43
   8  -1  -7    4.60    2.65
  -8   1   7    5.50    2.94
   8  -1  -6   27.40    4.14
  -8   1   6   12.28    3.80
   8  -1  -5   42.66    6.37
  -8   1   5   32.92    5.07
   8  -1  -4   63.87    8.76
  -8   1   4   57.55    6.44
   8  -1  -3   90.66   10.78
   8  -1  -3  118.77    8.42
   8  -1  -2   30.33    7.31
   8  -1  -2   36.73    4.16
   8  -1  -1    6.28    5.88
   8  -1  -1    8.77    2.90
   8  -1   0   65.80    9.50
   8  -1   1  122.38   12.38
  -8   1  -1  157.11    9.72
  -8   1  -1  137.66   13.37
   8  -1   2   67.11    9.12
  -8   1  -2   98.69    7.39
  -8   1  -2   81.15   10.39
   8  -1   3   52.59    7.31
  -8   1  -3   79.22    6.39
  -8   1  -3   71.52    9.72
  -8   1  -4   55.41    5.12
  -8   1  -4   42.46    8.08
  -8   1  -5    7.87    2.53
  -8   1  -6    7.46    2.10
  -8   0   8   94.91    6.36
   8   0  -7  239.28   10.47
  -8   0   7  138.63    9.84
   8   0  -6  119.88    7.91
   8   0  -5   50.55    5.38
   8   0  -4    1.28    3.98
   8   0  -4    1.63    3.13
   8   0  -3   21.11    6.08
   8   0  -3   41.22    5.04
   8   0  -2   79.72   10.28
   8   0  -2  114.25    7.99
   8   0  -1  131.23   13.07
   8   0  -1  174.72   10.28
   8   0   0   42.61    7.92
  -8   0   0   41.51    4.88
   8   0   1    6.77    4.96
  -8   0  -1    8.51    3.31
  -8   0  -1    1.04    6.65
   8   0   2    0.91    4.21
  -8   0  -2    3.79    2.78
  -8   0  -2    0.33    6.31
  -8   0  -3   46.57    4.95
  -8   0  -3   37.33    7.43
  -8   0  -4  134.13    8.36
  -8   0  -5  173.87    9.33
   8   1  -7   93.95    5.59
   8   1  -6  127.66    7.58
   8   1  -5  116.99    7.50
   8   1  -4   63.52    5.72
   8   1  -3    8.75    3.14
   8   1  -2    1.03    4.45
   8   1  -2    0.15    3.00
   8   1  -1   66.61    8.80
  -8  -1   1   84.14    5.97
   8   1   0  136.80   12.36
  -8  -1   0  163.56    9.41
  -8  -1   0  138.53   12.02
  -8  -1  -1   39.47    4.47
  -8  -1  -2   47.90    4.70
  -8  -1  -3    0.35    2.04
  -8  -1  -4   16.70    2.54
   8   2  -4   32.20    3.41
   8   2  -3   47.19    4.21
   8   2  -2   39.48    3.79
   0   0   0    0.00    0.00


TITL OGH-4MePyNO-AgTFA-1-4_H2O_gau in P-1
REM P-1 (#2 in standard setting)
CELL 1.54184   7.114840   7.959026  13.856474  91.8558  93.9738 104.3069
ZERR    3.00   0.000316   0.000288   0.000367   0.0025   0.0028   0.0035
LATT  1
SFAC C H N O F Ag
UNIT 30.00 30.00 3.00 3.00 9.00 3.00
REM  CrysAlisPro recorded range (K): Min=119.9; max=120.1; aver:120.0
TEMP -153
SIZE 0.02 0.08 0.18
TREF
HKLF 4
END
_computing_structure_solution     'SHELXT 2018/2 (Sheldrick, 2018)'
;
_shelx_hkl_checksum                7135
_olex2_submission_special_instructions  'No special instructions were received'
_oxdiff_exptl_absorpt_empirical_details
;
Empirical correction (ABSPACK) includes:
- Absorption correction using spherical harmonics
- Frame scaling
;
_oxdiff_exptl_absorpt_empirical_full_max  3.781
_oxdiff_exptl_absorpt_empirical_full_min  0.520
