# Supplementary material for: Free‐Standing Supramolecular Pyridine N‐Oxide‐Silver(I) Metallogels
Source: Adv Mater. 2025 Jul 1;37(37):2502818. doi: 10.1002/adma.202502818 (PMC12447065; doi:10.1002/adma.202502818)
Supplement: Supplementary file 2 — Supporting Data [file ADMA-37-2502818-s001.zip › (4Ag)H2O_5.cif]

data_4Ag_H2O_5
_audit_creation_date               2025-01-27
_audit_creation_method
;
Olex2 1.5
(compiled 2024.02.16 svn.r378c4104 for OlexSys, GUI svn.r6928)
;
_shelx_SHELXL_version_number       '2018/1'
_audit_contact_author_address      ?
_audit_contact_author_email        ?
_audit_contact_author_name         ''
_audit_contact_author_phone        ?
_publ_contact_author_id_orcid      ?
_publ_section_references
;
Dolomanov, O.V., Bourhis, L.J., Gildea, R.J, Howard, J.A.K. & Puschmann, H.
 (2009), J. Appl. Cryst. 42, 339-341.

Sheldrick, G.M. (2015). Acta Cryst. A71, 3-8.

Sheldrick, G.M. (2015). Acta Cryst. C71, 3-8.
;
_chemical_name_common              ?
_chemical_name_systematic          ?
_chemical_formula_moiety           'C48 H42 Ag6 F18 N6 O18'
_chemical_formula_sum              'C48 H42 Ag6 F18 N6 O18'
_chemical_formula_weight           1980.09
_chemical_melting_point            ?
_chemical_oxdiff_formula           'C10 H10 N1 O1 Ag1 F3'
_chemical_oxdiff_usercomment       'L:Ag 2:1, H2O'
loop_
  _atom_type_symbol
  _atom_type_description
  _atom_type_scat_dispersion_real
  _atom_type_scat_dispersion_imag
  _atom_type_scat_source
 'C' 'C' 0.0181 0.0091 'International Tables Vol C Tables 4.2.6.8 and 6.1.1.4'
 'H' 'H' 0.0000 0.0000 'International Tables Vol C Tables 4.2.6.8 and 6.1.1.4'
 'Ag' 'Ag' 0.1306 4.2820 'International Tables Vol C Tables 4.2.6.8 and 6.1.1.4'
 'F' 'F' 0.0727 0.0534 'International Tables Vol C Tables 4.2.6.8 and 6.1.1.4'
 'N' 'N' 0.0311 0.0180 'International Tables Vol C Tables 4.2.6.8 and 6.1.1.4'
 'O' 'O' 0.0492 0.0322 'International Tables Vol C Tables 4.2.6.8 and 6.1.1.4'

_shelx_space_group_comment
;
The symmetry employed for this shelxl refinement is uniquely defined
by the following loop, which should always be used as a source of
symmetry information in preference to the above space-group names.
They are only intended as comments.
;
_space_group_crystal_system        'triclinic'
_space_group_IT_number             2
_space_group_name_H-M_alt          'P -1'
_space_group_name_Hall             '-P 1'
loop_
  _space_group_symop_operation_xyz
 'x, y, z'
 '-x, -y, -z'

_cell_length_a                     11.1686(8)
_cell_length_b                     11.2239(6)
_cell_length_c                     14.3218(6)
_cell_angle_alpha                  108.773(4)
_cell_angle_beta                   97.281(5)
_cell_angle_gamma                  112.532(7)
_cell_volume                       1504.50(17)
_cell_formula_units_Z              1
_cell_measurement_reflns_used      5641
_cell_measurement_temperature      120
_cell_measurement_theta_max        76.9000
_cell_measurement_theta_min        3.4090
_shelx_estimated_absorpt_T_max     0.637
_shelx_estimated_absorpt_T_min     0.222
_exptl_absorpt_coefficient_mu      16.551
_exptl_absorpt_correction_T_max    0.991
_exptl_absorpt_correction_T_min    0.779
_exptl_absorpt_correction_type     gaussian
_exptl_absorpt_process_details
;
CrysAlisPro 1.171.42.49 (Rigaku Oxford Diffraction, 2022)
Numerical absorption correction based on gaussian integration over
a multifaceted crystal model
Empirical absorption correction using spherical harmonics,
implemented in SCALE3 ABSPACK scaling algorithm.
;
_exptl_absorpt_special_details     ?
_exptl_crystal_colour              colourless
_exptl_crystal_colour_primary      colourless
_exptl_crystal_density_diffrn      2.185
_exptl_crystal_density_meas        ?
_exptl_crystal_density_method      ?
_exptl_crystal_description         needle
_exptl_crystal_F_000               960
loop_
  _exptl_crystal_face_index_h
  _exptl_crystal_face_index_k
  _exptl_crystal_face_index_l
  _exptl_crystal_face_perp_dist
 -3 0 9 0.0183
 3 0 -9 0.0214
 3 -7 4 0.0651
 -3 7 -3 0.0637
 -7 1 0 0.0282
 6 1 -3 0.0046
 -6 1 -2 0.0280
 6 -1 2 0.0052
 -5 0 -3 0.0228
 5 3 -2 0.0138
 -1 0 -8 0.0205
 -2 -6 4 0.0596

_exptl_crystal_size_max            0.13
_exptl_crystal_size_mid            0.04
_exptl_crystal_size_min            0.03
loop_
  _exptl_oxdiff_crystal_face_indexfrac_h
  _exptl_oxdiff_crystal_face_indexfrac_k
  _exptl_oxdiff_crystal_face_indexfrac_l
  _exptl_oxdiff_crystal_face_x
  _exptl_oxdiff_crystal_face_y
  _exptl_oxdiff_crystal_face_z
 -2.7675 0.3515 8.5896 -0.1406 -0.5985 -0.7887
 2.7390 -0.2836 -8.6216 0.1388 0.5913 0.7944
 3.0101 -7.2571 3.5683 0.1831 0.7597 -0.6239
 -3.1477 7.2699 -3.1325 -0.1901 -0.7894 0.5837
 -6.5871 0.6169 -0.4388 -0.9982 0.0598 0.0095
 6.2649 0.9738 -2.9014 0.9304 -0.0545 0.3626
 -6.3493 1.4925 -2.3325 -0.9730 0.0589 0.2230
 6.4316 -1.2931 1.8975 0.9830 -0.0594 -0.1738
 -5.2742 -0.0744 -3.1266 -0.9166 0.3240 0.2341
 5.2578 2.5187 -2.2342 0.8793 -0.3088 0.3626
 -1.2749 0.1610 -7.9027 -0.4349 0.5491 0.7137
 -1.9433 -5.7322 3.6726 -0.4964 0.6191 -0.6085

_exptl_transmission_factor_max     ?
_exptl_transmission_factor_min     ?
_diffrn_reflns_av_R_equivalents    0.0775
_diffrn_reflns_av_unetI/netI       0.0753
_diffrn_reflns_Laue_measured_fraction_full  0.987
_diffrn_reflns_Laue_measured_fraction_max  0.987
_diffrn_reflns_limit_h_max         13
_diffrn_reflns_limit_h_min         -13
_diffrn_reflns_limit_k_max         13
_diffrn_reflns_limit_k_min         -13
_diffrn_reflns_limit_l_max         13
_diffrn_reflns_limit_l_min         -17
_diffrn_reflns_number              15237
_diffrn_reflns_point_group_measured_fraction_full  0.987
_diffrn_reflns_point_group_measured_fraction_max  0.987
_diffrn_reflns_theta_full          66.748
_diffrn_reflns_theta_max           66.748
_diffrn_reflns_theta_min           3.401
_diffrn_ambient_environment        N~2~
_diffrn_ambient_temperature        120
_diffrn_detector                   'Hybrid Pixel Array Detector'
_diffrn_detector_area_resol_mean   10.0000
_diffrn_detector_type              'HyPix-Arc 100'
_diffrn_measured_fraction_theta_full  0.987
_diffrn_measured_fraction_theta_max  0.987
_diffrn_measurement_details
;
List of Runs (angles in degrees, time in seconds):

  # Type    Start    End  Width  t~exp~   \w     \q     \k     \f   Frames
--------------------------------------------------------------------------
  1  \w     50.00 116.00   0.50    0.22    --   48.11  53.00   5.00  132
  2  \w    115.00 169.00   0.50    1.00    --  107.82  61.00 -90.00  108
  3  \w     88.00 136.00   0.50    1.00    --  107.82  53.00   5.00   96
  4  \w     86.00 112.00   0.50    1.00    --  107.82  61.00 150.00   52
  5  \w    121.00 163.00   0.50    1.00    --  107.82  61.00 150.00   84
  6  \w     91.00 176.00   0.50    1.00    --  107.82  45.00 -60.00  170
  7  \w     90.00 174.00   0.50    1.00    --  107.82  45.00-150.00  168
  8  \w    113.00 176.00   0.50    1.00    --  107.82  45.00-120.00  126
  9  \w     42.00  72.00   0.50    1.00    --  107.82 -53.00-139.00   60
 10  \w     38.00 102.00   0.50    1.00    --  107.82 -95.00-180.00  128
 11  \w     41.00 104.00   0.50    1.00    --  107.82 -95.00-120.00  126
 12  \w     45.00 106.00   0.50    1.00    --  107.82 -95.00 -60.00  122
 13  \w     40.00  79.00   0.50    1.00    --  107.82 -95.00  30.00   78
 14  \w     34.00 111.00   0.50    1.00    --  107.82-125.00  90.00  154
 15  \w     37.00 105.00   0.50    1.00    --  107.82 -95.00 120.00  136
 16  \w     39.00 101.00   0.50    1.00    --  107.82 -95.00  90.00  124
 17  \w     42.00 106.00   0.50    1.00    --  107.82 -95.00 -30.00  128
 18  \w    -30.00  62.00   0.50    0.22    --   48.11 -53.00-139.00  184
 19  \w   -113.00 -30.00   0.50    1.00    --  -88.32  77.00 -60.00  166
 20  \w    -58.00 -13.00   0.50    1.00    --  -88.32  61.00-180.00   90
 21  \w    -47.00 -13.00   0.50    1.00    --  -88.32  53.00   5.00   68
 22  \w    -36.00  -9.00   0.50    1.00    --  -88.32  45.00 -30.00   54
 23  \w    -36.00  -9.00   0.50    1.00    --  -88.32  45.00 -60.00   54
 24  \w    -37.00  30.00   0.50    0.22    --  -47.74  53.00   5.00  134
 25  \w      6.00  32.00   0.50    0.22    --  -47.74  19.00 150.00   52
 26  \w    -58.00 -25.00   0.50    1.00    --  -88.32  61.00 150.00   66
 27  \w   -112.00 -15.00   0.50    1.00    --  -88.32 125.00  30.00  194
 28  \w   -159.00 -67.00   0.50    1.00    --  -88.32 -53.00-139.00  184
 29  \w   -100.00 -75.00   0.50    0.22    --  -47.74 -53.00-139.00   50
;
_diffrn_measurement_device         'four-circle diffractometer'
_diffrn_measurement_device_type    'XtaLAB Synergy R, HyPix-Arc 100'
_diffrn_measurement_method         '\w scans'
_diffrn_orient_matrix_type        
 'CrysAlisPro convention (1999,Acta A55,543-557)'
_diffrn_orient_matrix_UB_11        0.1545306000
_diffrn_orient_matrix_UB_12        0.0542027000
_diffrn_orient_matrix_UB_13        0.0312052000
_diffrn_orient_matrix_UB_21        -0.0181529000
_diffrn_orient_matrix_UB_22        -0.1464065000
_diffrn_orient_matrix_UB_23        -0.0695355000
_diffrn_orient_matrix_UB_31        0.0088207000
_diffrn_orient_matrix_UB_32        0.0449776000
_diffrn_orient_matrix_UB_33        -0.0908183000
_diffrn_radiation_monochromator    mirror
_diffrn_radiation_probe            x-ray
_diffrn_radiation_type             'Cu K\a'
_diffrn_radiation_wavelength       1.54184
_diffrn_source                     'Rotating-anode X-ray tube'
_diffrn_source_type                'PhotonJet R (Cu) X-ray Source'
_reflns_Friedel_coverage           0.000
_reflns_Friedel_fraction_full      .
_reflns_Friedel_fraction_max       .
_reflns_number_gt                  4116
_reflns_number_total               5271
_reflns_special_details
;
 Reflections were merged by SHELXL according to the crystal
 class for the calculation of statistics and refinement.
 
 _reflns_Friedel_fraction is defined as the number of unique
 Friedel pairs measured divided by the number that would be
 possible theoretically, ignoring centric projections and
 systematic absences.
;
_reflns_threshold_expression       'I > 2\s(I)'
_computing_cell_refinement         'CrysAlisPro 1.171.42.49 (Rigaku OD, 2022)'
_computing_data_collection         'CrysAlisPro 1.171.42.49 (Rigaku OD, 2022)'
_computing_data_reduction          'CrysAlisPro 1.171.42.49 (Rigaku OD, 2022)'
_computing_molecular_graphics      'Olex2 1.5 (Dolomanov et al., 2009)'
_computing_publication_material    'Olex2 1.5 (Dolomanov et al., 2009)'
_computing_structure_refinement    'SHELXL 2018/1 (Sheldrick, 2015)'
_computing_structure_solution      'SHELXT 2018/2 (Sheldrick, 2018)'
_refine_diff_density_max           2.250
_refine_diff_density_min           -1.647
_refine_diff_density_rms           0.219
_refine_ls_extinction_coef         .
_refine_ls_extinction_method       none
_refine_ls_goodness_of_fit_ref     0.990
_refine_ls_hydrogen_treatment      constr
_refine_ls_matrix_type             full
_refine_ls_number_parameters       436
_refine_ls_number_reflns           5271
_refine_ls_number_restraints       0
_refine_ls_R_factor_all            0.0705
_refine_ls_R_factor_gt             0.0561
_refine_ls_restrained_S_all        0.990
_refine_ls_shift/su_max            0.000
_refine_ls_shift/su_mean           0.000
_refine_ls_structure_factor_coef   Fsqd
_refine_ls_weighting_details      
 'w=1/[\s^2^(Fo^2^)+(0.1045P)^2^] where P=(Fo^2^+2Fc^2^)/3'
_refine_ls_weighting_scheme        calc
_refine_ls_wR_factor_gt            0.1457
_refine_ls_wR_factor_ref           0.1555
_refine_special_details            ?
_olex2_refinement_description
;
1. Fixed Uiso
 At 1.2 times of:
  All C(H) groups
 At 1.5 times of:
  All C(H,H,H) groups
2.a Aromatic/amide H refined with riding coordinates:
 C1(H1), C2(H2), C4(H4), C5(H5), C7(H7), C8(H8), C10(H10), C11(H11), C13(H13),
 C14(H14), C16(H16), C17(H17)
2.b Idealised Me refined as rotating group:
 C6(H6A,H6B,H6C), C12(H12A,H12B,H12C), C18(H18A,H18B,H18C)
;
_atom_sites_solution_hydrogens     geom
_atom_sites_solution_primary       dual
_atom_sites_solution_secondary     ?
loop_
  _atom_site_label
  _atom_site_type_symbol
  _atom_site_fract_x
  _atom_site_fract_y
  _atom_site_fract_z
  _atom_site_U_iso_or_equiv
  _atom_site_adp_type
  _atom_site_occupancy
  _atom_site_site_symmetry_order
  _atom_site_calc_flag
  _atom_site_refinement_flags_posn
  _atom_site_refinement_flags_adp
  _atom_site_refinement_flags_occupancy
  _atom_site_disorder_assembly
  _atom_site_disorder_group
 Ag1 Ag 0.23038(6) 0.56354(6) 0.43854(3) 0.03239(19) Uani 1 1 d . . . . .
 Ag2 Ag 0.51598(5) 0.88576(5) 0.52167(3) 0.02776(18) Uani 1 1 d . . . . .
 Ag3 Ag 0.21423(6) 0.81089(6) 0.41016(3) 0.02951(18) Uani 1 1 d . . . . .
 F1 F 0.0781(5) 0.9130(5) 0.7261(3) 0.0347(10) Uani 1 1 d . . . . .
 F2 F 0.2473(4) 0.8810(5) 0.7793(3) 0.0341(10) Uani 1 1 d . . . . .
 F3 F 0.0464(5) 0.7098(5) 0.7211(3) 0.0414(11) Uani 1 1 d . . . . .
 F4 F 0.4900(5) 0.8695(5) 0.1384(3) 0.0389(11) Uani 1 1 d . . . . .
 F5 F 0.6493(4) 0.8272(5) 0.1957(3) 0.0362(10) Uani 1 1 d . . . . .
 F6 F 0.4429(5) 0.6739(5) 0.1548(3) 0.0372(10) Uani 1 1 d . . . . .
 F7 F 0.2245(6) 0.4054(5) 0.0748(3) 0.0444(12) Uani 1 1 d . . . . .
 F8 F 0.0222(6) 0.3722(6) 0.0735(4) 0.0615(16) Uani 1 1 d . . . . .
 F9 F 0.1578(5) 0.5517(5) 0.0522(3) 0.0436(12) Uani 1 1 d . . . . .
 O1 O 0.4634(5) 0.6681(5) 0.5459(3) 0.0251(10) Uani 1 1 d . . . . .
 O2 O 0.1630(6) 0.3461(5) 0.4615(3) 0.0349(12) Uani 1 1 d . . . . .
 O3 O 0.2457(5) 1.0163(5) 0.3754(3) 0.0254(10) Uani 1 1 d . . . . .
 O4 O 0.1682(5) 0.8686(5) 0.5604(3) 0.0275(11) Uani 1 1 d . . . . .
 O5 O 0.1614(6) 0.6701(6) 0.5689(4) 0.0361(12) Uani 1 1 d . . . . .
 O6 O 0.5248(6) 0.8083(6) 0.3612(3) 0.0316(11) Uani 1 1 d . . . . .
 O7 O 0.5157(6) 0.9914(5) 0.3340(3) 0.0297(11) Uani 1 1 d . . . . .
 O8 O 0.2159(5) 0.4887(5) 0.2716(3) 0.0290(11) Uani 1 1 d . . . . .
 O9 O 0.1934(6) 0.6701(5) 0.2512(3) 0.0316(11) Uani 1 1 d . . . . .
 N1 N 0.4593(6) 0.6471(6) 0.6331(4) 0.0244(12) Uani 1 1 d . . . . .
 N2 N 0.1456(6) 0.3225(7) 0.5451(4) 0.0264(12) Uani 1 1 d . . . . .
 N3 N 0.2350(6) 1.0311(6) 0.2854(4) 0.0249(12) Uani 1 1 d . . . . .
 C1 C 0.4456(8) 0.7406(8) 0.7134(5) 0.0262(14) Uani 1 1 d . . . . .
 H1 H 0.438251 0.819947 0.708303 0.031 Uiso 1 1 calc R U . . .
 C2 C 0.4426(7) 0.7185(8) 0.8028(5) 0.0279(15) Uani 1 1 d . . . . .
 H2 H 0.433746 0.784097 0.859488 0.033 Uiso 1 1 calc R U . . .
 C3 C 0.4522(8) 0.6027(8) 0.8117(5) 0.0273(15) Uani 1 1 d . . . . .
 C4 C 0.4670(8) 0.5111(8) 0.7267(5) 0.0281(15) Uani 1 1 d . . . . .
 H4 H 0.474993 0.431283 0.730224 0.034 Uiso 1 1 calc R U . . .
 C5 C 0.4702(8) 0.5333(8) 0.6380(5) 0.0279(15) Uani 1 1 d . . . . .
 H5 H 0.479956 0.469357 0.580819 0.033 Uiso 1 1 calc R U . . .
 C6 C 0.4470(9) 0.5782(9) 0.9089(5) 0.0344(17) Uani 1 1 d . . . . .
 H6A H 0.538873 0.623802 0.955021 0.052 Uiso 1 1 calc R U . . .
 H6B H 0.406411 0.476690 0.891772 0.052 Uiso 1 1 calc R U . . .
 H6C H 0.392184 0.618257 0.943016 0.052 Uiso 1 1 calc R U . . .
 C7 C 0.1221(7) 0.4111(8) 0.6205(5) 0.0259(14) Uani 1 1 d . . . . .
 H7 H 0.118443 0.491537 0.614507 0.031 Uiso 1 1 calc R U . . .
 C8 C 0.1034(7) 0.3851(8) 0.7069(5) 0.0276(15) Uani 1 1 d . . . . .
 H8 H 0.086711 0.448252 0.759832 0.033 Uiso 1 1 calc R U . . .
 C9 C 0.1085(7) 0.2685(7) 0.7175(5) 0.0249(14) Uani 1 1 d . . . . .
 C10 C 0.1313(7) 0.1782(8) 0.6370(5) 0.0277(15) Uani 1 1 d . . . . .
 H10 H 0.134451 0.096672 0.641246 0.033 Uiso 1 1 calc R U . . .
 C11 C 0.1494(7) 0.2056(8) 0.5516(5) 0.0271(15) Uani 1 1 d . . . . .
 H11 H 0.164573 0.142999 0.497121 0.033 Uiso 1 1 calc R U . . .
 C12 C 0.0935(8) 0.2428(9) 0.8130(5) 0.0323(16) Uani 1 1 d . . . . .
 H12A H 0.059437 0.141725 0.796475 0.048 Uiso 1 1 calc R U . . .
 H12B H 0.029653 0.274754 0.839684 0.048 Uiso 1 1 calc R U . . .
 H12C H 0.181660 0.294989 0.865165 0.048 Uiso 1 1 calc R U . . .
 C13 C 0.2356(8) 0.9321(8) 0.2006(5) 0.0281(15) Uani 1 1 d . . . . .
 H13 H 0.246074 0.853728 0.204737 0.034 Uiso 1 1 calc R U . . .
 C14 C 0.2209(7) 0.9467(8) 0.1088(5) 0.0269(14) Uani 1 1 d . . . . .
 H14 H 0.222740 0.878063 0.049987 0.032 Uiso 1 1 calc R U . . .
 C15 C 0.2035(8) 1.0581(8) 0.0993(5) 0.0295(15) Uani 1 1 d . . . . .
 C16 C 0.2043(8) 1.1585(8) 0.1889(5) 0.0268(14) Uani 1 1 d . . . . .
 H16 H 0.193658 1.237320 0.185897 0.032 Uiso 1 1 calc R U . . .
 C17 C 0.2204(8) 1.1438(7) 0.2816(5) 0.0266(14) Uani 1 1 d . . . . .
 H17 H 0.221069 1.212321 0.341854 0.032 Uiso 1 1 calc R U . . .
 C18 C 0.1844(10) 1.0715(10) -0.0017(5) 0.0403(19) Uani 1 1 d . . . . .
 H18A H 0.133784 1.125897 -0.002384 0.060 Uiso 1 1 calc R U . . .
 H18B H 0.134005 0.977343 -0.057688 0.060 Uiso 1 1 calc R U . . .
 H18C H 0.272980 1.119877 -0.011078 0.060 Uiso 1 1 calc R U . . .
 C19 C 0.5212(7) 0.8792(8) 0.3107(5) 0.0257(15) Uani 1 1 d . . . . .
 C20 C 0.5240(7) 0.8092(8) 0.1980(5) 0.0259(14) Uani 1 1 d . . . . .
 C21 C 0.1937(7) 0.5544(7) 0.2224(5) 0.0258(14) Uani 1 1 d . . . . .
 C22 C 0.1487(8) 0.4703(8) 0.1043(5) 0.0335(17) Uani 1 1 d . . . . .
 C23 C 0.1536(7) 0.7807(8) 0.5991(5) 0.0264(15) Uani 1 1 d . . . . .
 C24 C 0.1276(8) 0.8212(8) 0.7074(5) 0.0279(15) Uani 1 1 d . . . . .

loop_
  _atom_site_aniso_label
  _atom_site_aniso_U_11
  _atom_site_aniso_U_22
  _atom_site_aniso_U_33
  _atom_site_aniso_U_23
  _atom_site_aniso_U_13
  _atom_site_aniso_U_12
 Ag1 0.0558(4) 0.0337(3) 0.0137(3) 0.0107(2) 0.0101(2) 0.0252(3)
 Ag2 0.0461(3) 0.0301(3) 0.0125(3) 0.0101(2) 0.0090(2) 0.0211(3)
 Ag3 0.0475(3) 0.0323(3) 0.0185(3) 0.0138(2) 0.0149(2) 0.0229(3)
 F1 0.052(3) 0.041(2) 0.0256(19) 0.0145(17) 0.0209(18) 0.031(2)
 F2 0.042(2) 0.046(3) 0.0156(17) 0.0098(17) 0.0064(16) 0.024(2)
 F3 0.058(3) 0.042(3) 0.026(2) 0.0180(18) 0.019(2) 0.018(2)
 F4 0.063(3) 0.051(3) 0.0185(18) 0.0178(18) 0.0130(19) 0.037(2)
 F5 0.039(2) 0.048(3) 0.0263(19) 0.0149(18) 0.0130(17) 0.023(2)
 F6 0.050(3) 0.033(2) 0.0186(18) 0.0055(16) 0.0092(17) 0.013(2)
 F7 0.082(4) 0.045(3) 0.0190(19) 0.0120(18) 0.018(2) 0.041(3)
 F8 0.048(3) 0.066(4) 0.031(2) 0.013(2) -0.006(2) -0.002(3)
 F9 0.071(3) 0.051(3) 0.0162(18) 0.0173(18) 0.007(2) 0.033(3)
 O1 0.036(3) 0.026(2) 0.016(2) 0.0124(18) 0.0076(18) 0.013(2)
 O2 0.068(4) 0.027(3) 0.016(2) 0.0112(19) 0.014(2) 0.025(3)
 O3 0.035(3) 0.027(2) 0.018(2) 0.0141(18) 0.0089(18) 0.013(2)
 O4 0.047(3) 0.027(3) 0.014(2) 0.0097(18) 0.0111(19) 0.021(2)
 O5 0.068(4) 0.031(3) 0.025(2) 0.014(2) 0.021(2) 0.034(3)
 O6 0.055(3) 0.035(3) 0.014(2) 0.014(2) 0.013(2) 0.025(3)
 O7 0.050(3) 0.030(3) 0.014(2) 0.0073(19) 0.012(2) 0.025(2)
 O8 0.048(3) 0.027(3) 0.017(2) 0.0117(19) 0.012(2) 0.019(2)
 O9 0.054(3) 0.030(3) 0.020(2) 0.0111(19) 0.014(2) 0.026(3)
 N1 0.033(3) 0.027(3) 0.013(2) 0.008(2) 0.008(2) 0.013(3)
 N2 0.039(3) 0.033(3) 0.012(2) 0.011(2) 0.008(2) 0.019(3)
 N3 0.037(3) 0.026(3) 0.014(2) 0.008(2) 0.005(2) 0.017(3)
 C1 0.040(4) 0.024(3) 0.016(3) 0.009(3) 0.011(3) 0.014(3)
 C2 0.036(4) 0.031(4) 0.015(3) 0.007(3) 0.008(3) 0.015(3)
 C3 0.041(4) 0.033(4) 0.014(3) 0.013(3) 0.008(3) 0.021(3)
 C4 0.040(4) 0.029(4) 0.024(3) 0.014(3) 0.011(3) 0.020(3)
 C5 0.039(4) 0.026(4) 0.021(3) 0.008(3) 0.009(3) 0.018(3)
 C6 0.049(5) 0.040(4) 0.022(3) 0.019(3) 0.014(3) 0.023(4)
 C7 0.034(4) 0.027(4) 0.021(3) 0.009(3) 0.009(3) 0.018(3)
 C8 0.036(4) 0.032(4) 0.021(3) 0.007(3) 0.008(3) 0.023(3)
 C9 0.027(3) 0.024(3) 0.018(3) 0.008(2) 0.004(2) 0.008(3)
 C10 0.035(4) 0.031(4) 0.021(3) 0.013(3) 0.007(3) 0.016(3)
 C11 0.034(4) 0.026(4) 0.019(3) 0.007(3) 0.005(3) 0.014(3)
 C12 0.038(4) 0.044(4) 0.022(3) 0.017(3) 0.016(3) 0.020(4)
 C13 0.039(4) 0.027(4) 0.020(3) 0.007(3) 0.010(3) 0.019(3)
 C14 0.036(4) 0.031(4) 0.015(3) 0.008(3) 0.008(3) 0.017(3)
 C15 0.041(4) 0.036(4) 0.017(3) 0.014(3) 0.012(3) 0.020(3)
 C16 0.041(4) 0.033(4) 0.018(3) 0.016(3) 0.012(3) 0.023(3)
 C17 0.041(4) 0.026(4) 0.019(3) 0.011(3) 0.013(3) 0.019(3)
 C18 0.066(5) 0.054(5) 0.020(3) 0.023(3) 0.019(3) 0.038(5)
 C19 0.031(4) 0.031(4) 0.013(3) 0.005(3) 0.009(2) 0.015(3)
 C20 0.036(4) 0.032(4) 0.013(3) 0.010(3) 0.008(3) 0.017(3)
 C21 0.031(4) 0.025(3) 0.014(3) 0.004(3) 0.004(2) 0.009(3)
 C22 0.049(5) 0.036(4) 0.017(3) 0.013(3) 0.008(3) 0.018(4)
 C23 0.036(4) 0.033(4) 0.010(3) 0.008(3) 0.005(2) 0.018(3)
 C24 0.041(4) 0.036(4) 0.017(3) 0.015(3) 0.019(3) 0.020(3)

_geom_special_details
;
 All esds (except the esd in the dihedral angle between two l.s. planes)
 are estimated using the full covariance matrix.  The cell esds are taken
 into account individually in the estimation of esds in distances, angles
 and torsion angles; correlations between esds in cell parameters are only
 used when they are defined by crystal symmetry.  An approximate (isotropic)
 treatment of cell esds is used for estimating esds involving l.s. planes.
;
loop_
  _geom_bond_atom_site_label_1
  _geom_bond_atom_site_label_2
  _geom_bond_distance
  _geom_bond_site_symmetry_2
  _geom_bond_publ_flag
 Ag1 Ag3 2.9994(7) . ?
 Ag1 O1 2.450(5) . ?
 Ag1 O2 2.409(5) . ?
 Ag1 O5 2.268(5) . ?
 Ag1 O8 2.226(4) . ?
 Ag2 Ag2 2.9596(10) 2_676 ?
 Ag2 Ag3 3.1963(8) . ?
 Ag2 Ag3 3.2981(9) 2_676 ?
 Ag2 O1 2.436(5) . ?
 Ag2 O3 2.487(5) 2_676 ?
 Ag2 O6 2.211(4) . ?
 Ag2 O7 2.242(4) 2_676 ?
 Ag3 O3 2.419(5) . ?
 Ag3 O4 2.226(4) . ?
 Ag3 O9 2.236(5) . ?
 F1 C24 1.317(8) . ?
 F2 C24 1.348(9) . ?
 F3 C24 1.327(9) . ?
 F4 C20 1.348(8) . ?
 F5 C20 1.342(8) . ?
 F6 C20 1.308(9) . ?
 F7 C22 1.338(10) . ?
 F8 C22 1.319(10) . ?
 F9 C22 1.337(9) . ?
 O1 N1 1.346(7) . ?
 O2 N2 1.328(7) . ?
 O3 N3 1.348(7) . ?
 O4 C23 1.247(9) . ?
 O5 C23 1.218(9) . ?
 O6 C19 1.243(9) . ?
 O7 C19 1.222(9) . ?
 O8 C21 1.237(9) . ?
 O9 C21 1.231(9) . ?
 N1 C1 1.355(9) . ?
 N1 C5 1.352(9) . ?
 N2 C7 1.344(9) . ?
 N2 C11 1.361(10) . ?
 N3 C13 1.360(9) . ?
 N3 C17 1.353(9) . ?
 C1 H1 0.9500 . ?
 C1 C2 1.383(10) . ?
 C2 H2 0.9500 . ?
 C2 C3 1.388(10) . ?
 C3 C4 1.393(10) . ?
 C3 C6 1.507(9) . ?
 C4 H4 0.9500 . ?
 C4 C5 1.373(10) . ?
 C5 H5 0.9500 . ?
 C6 H6A 0.9800 . ?
 C6 H6B 0.9800 . ?
 C6 H6C 0.9800 . ?
 C7 H7 0.9500 . ?
 C7 C8 1.382(10) . ?
 C8 H8 0.9500 . ?
 C8 C9 1.387(10) . ?
 C9 C10 1.394(10) . ?
 C9 C12 1.502(9) . ?
 C10 H10 0.9500 . ?
 C10 C11 1.375(10) . ?
 C11 H11 0.9500 . ?
 C12 H12A 0.9800 . ?
 C12 H12B 0.9800 . ?
 C12 H12C 0.9800 . ?
 C13 H13 0.9500 . ?
 C13 C14 1.373(10) . ?
 C14 H14 0.9500 . ?
 C14 C15 1.381(11) . ?
 C15 C16 1.405(10) . ?
 C15 C18 1.499(9) . ?
 C16 H16 0.9500 . ?
 C16 C17 1.388(9) . ?
 C17 H17 0.9500 . ?
 C18 H18A 0.9800 . ?
 C18 H18B 0.9800 . ?
 C18 H18C 0.9800 . ?
 C19 C20 1.562(8) . ?
 C21 C22 1.549(9) . ?
 C23 C24 1.568(8) . ?

loop_
  _geom_angle_atom_site_label_1
  _geom_angle_atom_site_label_2
  _geom_angle_atom_site_label_3
  _geom_angle
  _geom_angle_site_symmetry_1
  _geom_angle_site_symmetry_3
  _geom_angle_publ_flag
 O1 Ag1 Ag3 102.38(11) . . ?
 O2 Ag1 Ag3 159.91(15) . . ?
 O2 Ag1 O1 94.12(18) . . ?
 O5 Ag1 Ag3 72.08(13) . . ?
 O5 Ag1 O1 93.49(19) . . ?
 O5 Ag1 O2 95.79(18) . . ?
 O8 Ag1 Ag3 83.58(13) . . ?
 O8 Ag1 O1 111.90(18) . . ?
 O8 Ag1 O2 100.94(17) . . ?
 O8 Ag1 O5 148.18(19) . . ?
 Ag2 Ag2 Ag3 61.15(2) 2_676 2_676 ?
 Ag2 Ag2 Ag3 64.66(2) 2_676 . ?
 Ag3 Ag2 Ag3 125.804(19) . 2_676 ?
 O1 Ag2 Ag2 161.44(12) . 2_676 ?
 O1 Ag2 Ag3 136.57(12) . 2_676 ?
 O1 Ag2 Ag3 97.38(12) . . ?
 O1 Ag2 O3 89.69(16) . 2_676 ?
 O3 Ag2 Ag2 107.66(11) 2_676 2_676 ?
 O3 Ag2 Ag3 46.89(11) 2_676 2_676 ?
 O3 Ag2 Ag3 170.45(11) 2_676 . ?
 O6 Ag2 Ag2 84.97(13) . 2_676 ?
 O6 Ag2 Ag3 92.94(15) . 2_676 ?
 O6 Ag2 Ag3 82.29(15) . . ?
 O6 Ag2 O1 97.70(17) . . ?
 O6 Ag2 O3 103.19(18) . 2_676 ?
 O6 Ag2 O7 161.05(19) . 2_676 ?
 O7 Ag2 Ag2 76.49(13) 2_676 2_676 ?
 O7 Ag2 Ag3 81.66(14) 2_676 2_676 ?
 O7 Ag2 Ag3 86.17(14) 2_676 . ?
 O7 Ag2 O1 98.66(17) 2_676 . ?
 O7 Ag2 O3 86.42(17) 2_676 2_676 ?
 Ag1 Ag3 Ag2 122.34(2) . 2_676 ?
 Ag1 Ag3 Ag2 68.21(2) . . ?
 Ag2 Ag3 Ag2 54.195(19) . 2_676 ?
 O3 Ag3 Ag1 167.35(12) . . ?
 O3 Ag3 Ag2 48.64(12) . 2_676 ?
 O3 Ag3 Ag2 102.49(12) . . ?
 O4 Ag3 Ag1 88.22(12) . . ?
 O4 Ag3 Ag2 91.23(13) . . ?
 O4 Ag3 Ag2 95.01(13) . 2_676 ?
 O4 Ag3 O3 100.87(17) . . ?
 O4 Ag3 O9 156.7(2) . . ?
 O9 Ag3 Ag1 76.90(13) . . ?
 O9 Ag3 Ag2 99.52(14) . . ?
 O9 Ag3 Ag2 108.06(14) . 2_676 ?
 O9 Ag3 O3 96.92(16) . . ?
 Ag2 O1 Ag1 90.79(16) . . ?
 N1 O1 Ag1 108.0(4) . . ?
 N1 O1 Ag2 128.5(4) . . ?
 N2 O2 Ag1 129.1(4) . . ?
 Ag3 O3 Ag2 84.47(15) . 2_676 ?
 N3 O3 Ag2 113.2(4) . 2_676 ?
 N3 O3 Ag3 130.1(4) . . ?
 C23 O4 Ag3 114.0(4) . . ?
 C23 O5 Ag1 133.9(5) . . ?
 C19 O6 Ag2 118.3(4) . . ?
 C19 O7 Ag2 128.2(4) . 2_676 ?
 C21 O8 Ag1 119.5(4) . . ?
 C21 O9 Ag3 128.3(4) . . ?
 O1 N1 C1 119.5(6) . . ?
 O1 N1 C5 118.6(5) . . ?
 C5 N1 C1 121.9(6) . . ?
 O2 N2 C7 120.4(6) . . ?
 O2 N2 C11 118.7(5) . . ?
 C7 N2 C11 120.9(6) . . ?
 O3 N3 C13 120.0(6) . . ?
 O3 N3 C17 118.4(5) . . ?
 C17 N3 C13 121.6(6) . . ?
 N1 C1 H1 120.5 . . ?
 N1 C1 C2 118.9(7) . . ?
 C2 C1 H1 120.5 . . ?
 C1 C2 H2 119.2 . . ?
 C1 C2 C3 121.5(6) . . ?
 C3 C2 H2 119.2 . . ?
 C2 C3 C4 116.8(6) . . ?
 C2 C3 C6 121.2(6) . . ?
 C4 C3 C6 122.0(7) . . ?
 C3 C4 H4 119.2 . . ?
 C5 C4 C3 121.6(7) . . ?
 C5 C4 H4 119.2 . . ?
 N1 C5 C4 119.2(6) . . ?
 N1 C5 H5 120.4 . . ?
 C4 C5 H5 120.4 . . ?
 C3 C6 H6A 109.5 . . ?
 C3 C6 H6B 109.5 . . ?
 C3 C6 H6C 109.5 . . ?
 H6A C6 H6B 109.5 . . ?
 H6A C6 H6C 109.5 . . ?
 H6B C6 H6C 109.5 . . ?
 N2 C7 H7 120.0 . . ?
 N2 C7 C8 120.0(7) . . ?
 C8 C7 H7 120.0 . . ?
 C7 C8 H8 119.5 . . ?
 C7 C8 C9 121.1(6) . . ?
 C9 C8 H8 119.5 . . ?
 C8 C9 C10 117.2(6) . . ?
 C8 C9 C12 121.3(6) . . ?
 C10 C9 C12 121.5(7) . . ?
 C9 C10 H10 119.6 . . ?
 C11 C10 C9 120.9(7) . . ?
 C11 C10 H10 119.6 . . ?
 N2 C11 C10 119.9(6) . . ?
 N2 C11 H11 120.0 . . ?
 C10 C11 H11 120.0 . . ?
 C9 C12 H12A 109.5 . . ?
 C9 C12 H12B 109.5 . . ?
 C9 C12 H12C 109.5 . . ?
 H12A C12 H12B 109.5 . . ?
 H12A C12 H12C 109.5 . . ?
 H12B C12 H12C 109.5 . . ?
 N3 C13 H13 120.4 . . ?
 N3 C13 C14 119.3(7) . . ?
 C14 C13 H13 120.4 . . ?
 C13 C14 H14 119.0 . . ?
 C13 C14 C15 122.1(6) . . ?
 C15 C14 H14 119.0 . . ?
 C14 C15 C16 116.8(6) . . ?
 C14 C15 C18 121.7(6) . . ?
 C16 C15 C18 121.4(7) . . ?
 C15 C16 H16 119.6 . . ?
 C17 C16 C15 120.8(7) . . ?
 C17 C16 H16 119.6 . . ?
 N3 C17 C16 119.4(6) . . ?
 N3 C17 H17 120.3 . . ?
 C16 C17 H17 120.3 . . ?
 C15 C18 H18A 109.5 . . ?
 C15 C18 H18B 109.5 . . ?
 C15 C18 H18C 109.5 . . ?
 H18A C18 H18B 109.5 . . ?
 H18A C18 H18C 109.5 . . ?
 H18B C18 H18C 109.5 . . ?
 O6 C19 C20 112.5(6) . . ?
 O7 C19 O6 131.5(6) . . ?
 O7 C19 C20 116.0(6) . . ?
 F4 C20 C19 111.6(6) . . ?
 F5 C20 F4 105.6(5) . . ?
 F5 C20 C19 110.7(5) . . ?
 F6 C20 F4 108.2(5) . . ?
 F6 C20 F5 107.9(6) . . ?
 F6 C20 C19 112.5(6) . . ?
 O8 C21 C22 113.4(6) . . ?
 O9 C21 O8 131.1(6) . . ?
 O9 C21 C22 115.3(6) . . ?
 F7 C22 C21 111.9(6) . . ?
 F8 C22 F7 107.4(7) . . ?
 F8 C22 F9 108.0(6) . . ?
 F8 C22 C21 110.2(6) . . ?
 F9 C22 F7 106.2(6) . . ?
 F9 C22 C21 112.9(6) . . ?
 O4 C23 C24 115.4(6) . . ?
 O5 C23 O4 131.0(6) . . ?
 O5 C23 C24 113.5(6) . . ?
 F1 C24 F2 107.3(6) . . ?
 F1 C24 F3 108.5(6) . . ?
 F1 C24 C23 113.4(5) . . ?
 F2 C24 C23 107.8(5) . . ?
 F3 C24 F2 106.8(5) . . ?
 F3 C24 C23 112.6(6) . . ?

loop_
  _geom_torsion_atom_site_label_1
  _geom_torsion_atom_site_label_2
  _geom_torsion_atom_site_label_3
  _geom_torsion_atom_site_label_4
  _geom_torsion
  _geom_torsion_site_symmetry_1
  _geom_torsion_site_symmetry_2
  _geom_torsion_site_symmetry_3
  _geom_torsion_site_symmetry_4
  _geom_torsion_publ_flag
 Ag1 O1 N1 C1 -86.2(6) . . . . ?
 Ag1 O1 N1 C5 94.4(6) . . . . ?
 Ag1 O2 N2 C7 21.9(10) . . . . ?
 Ag1 O2 N2 C11 -159.4(5) . . . . ?
 Ag1 O5 C23 O4 8.9(13) . . . . ?
 Ag1 O5 C23 C24 -167.8(5) . . . . ?
 Ag1 O8 C21 O9 10.5(11) . . . . ?
 Ag1 O8 C21 C22 -164.6(5) . . . . ?
 Ag2 O1 N1 C1 20.0(8) . . . . ?
 Ag2 O1 N1 C5 -159.4(5) . . . . ?
 Ag2 O3 N3 C13 86.5(6) 2_676 . . . ?
 Ag2 O3 N3 C17 -95.2(6) 2_676 . . . ?
 Ag2 O6 C19 O7 1.6(11) . . . . ?
 Ag2 O6 C19 C20 -178.3(4) . . . . ?
 Ag2 O7 C19 O6 -8.2(12) 2_676 . . . ?
 Ag2 O7 C19 C20 171.7(4) 2_676 . . . ?
 Ag3 O3 N3 C13 -16.5(9) . . . . ?
 Ag3 O3 N3 C17 161.8(5) . . . . ?
 Ag3 O4 C23 O5 0.7(11) . . . . ?
 Ag3 O4 C23 C24 177.3(5) . . . . ?
 Ag3 O9 C21 O8 -6.7(12) . . . . ?
 Ag3 O9 C21 C22 168.2(5) . . . . ?
 O1 N1 C1 C2 -179.5(6) . . . . ?
 O1 N1 C5 C4 179.6(6) . . . . ?
 O2 N2 C7 C8 179.6(7) . . . . ?
 O2 N2 C11 C10 -179.8(7) . . . . ?
 O3 N3 C13 C14 178.2(6) . . . . ?
 O3 N3 C17 C16 -177.7(6) . . . . ?
 O4 C23 C24 F1 22.7(9) . . . . ?
 O4 C23 C24 F2 -96.0(7) . . . . ?
 O4 C23 C24 F3 146.3(6) . . . . ?
 O5 C23 C24 F1 -160.1(6) . . . . ?
 O5 C23 C24 F2 81.2(8) . . . . ?
 O5 C23 C24 F3 -36.4(9) . . . . ?
 O6 C19 C20 F4 166.3(6) . . . . ?
 O6 C19 C20 F5 -76.4(8) . . . . ?
 O6 C19 C20 F6 44.4(8) . . . . ?
 O7 C19 C20 F4 -13.6(9) . . . . ?
 O7 C19 C20 F5 103.7(7) . . . . ?
 O7 C19 C20 F6 -135.5(7) . . . . ?
 O8 C21 C22 F7 -44.4(9) . . . . ?
 O8 C21 C22 F8 75.0(8) . . . . ?
 O8 C21 C22 F9 -164.2(7) . . . . ?
 O9 C21 C22 F7 139.7(7) . . . . ?
 O9 C21 C22 F8 -100.9(8) . . . . ?
 O9 C21 C22 F9 20.0(10) . . . . ?
 N1 C1 C2 C3 -0.5(11) . . . . ?
 N2 C7 C8 C9 0.1(11) . . . . ?
 N3 C13 C14 C15 -0.9(11) . . . . ?
 C1 N1 C5 C4 0.2(11) . . . . ?
 C1 C2 C3 C4 0.9(11) . . . . ?
 C1 C2 C3 C6 -179.2(7) . . . . ?
 C2 C3 C4 C5 -0.8(11) . . . . ?
 C3 C4 C5 N1 0.3(12) . . . . ?
 C5 N1 C1 C2 -0.1(11) . . . . ?
 C6 C3 C4 C5 179.3(7) . . . . ?
 C7 N2 C11 C10 -1.1(10) . . . . ?
 C7 C8 C9 C10 -0.9(10) . . . . ?
 C7 C8 C9 C12 177.6(7) . . . . ?
 C8 C9 C10 C11 0.7(10) . . . . ?
 C9 C10 C11 N2 0.2(11) . . . . ?
 C11 N2 C7 C8 0.9(11) . . . . ?
 C12 C9 C10 C11 -177.8(7) . . . . ?
 C13 N3 C17 C16 0.6(11) . . . . ?
 C13 C14 C15 C16 1.3(11) . . . . ?
 C13 C14 C15 C18 -178.6(8) . . . . ?
 C14 C15 C16 C17 -0.7(11) . . . . ?
 C15 C16 C17 N3 -0.2(11) . . . . ?
 C17 N3 C13 C14 0.0(11) . . . . ?
 C18 C15 C16 C17 179.2(8) . . . . ?

_shelx_res_file
;
TITL ogh-4mepyno-agtfa-2-1_h2o_gau_a.res in P-1
    ogh-4mepyno-agtfa-2-1_h2o_gau.res
    created by SHELXL-2018/1 at 13:38:01 on 27-Jan-2025
REM Old TITL OGH-4MePyNO-AgTFA-2-1_H2O_gau in P-1
REM SHELXT solution in P-1: R1 0.164, Rweak 0.005, Alpha 0.081
REM <I/s> 0.000 for 0 systematic absences, Orientation as input
REM Formula found by SHELXT: C24 N3 O9 F9 Ag3
CELL 1.54184 11.1686 11.2239 14.3218 108.773 97.281 112.532
ZERR 1 0.0008 0.0006 0.0006 0.004 0.005 0.007
LATT 1
SFAC C H Ag F N O
UNIT 48 42 6 18 6 18

L.S. 4 0 0
PLAN  5
SIZE 0.03 0.04 0.13
TEMP -153.15
CONF
BOND $H
list 4
MORE -1
fmap 2 53
acta
OMIT -2 133.5
REM <olex2.extras>
REM <HklSrc "%.\\OGH-4MePyNO-AgTFA-2-1_H2O_gau.hkl">
REM </olex2.extras>

WGHT    0.104500
FVAR       0.27361
AG1   3    0.230380    0.563539    0.438540    11.00000    0.05585    0.03374 =
         0.01368    0.01072    0.01012    0.02518
AG2   3    0.515983    0.885756    0.521669    11.00000    0.04611    0.03008 =
         0.01253    0.01005    0.00902    0.02113
AG3   3    0.214227    0.810888    0.410163    11.00000    0.04750    0.03226 =
         0.01847    0.01380    0.01489    0.02290
F1    4    0.078129    0.912993    0.726140    11.00000    0.05176    0.04113 =
         0.02564    0.01448    0.02088    0.03119
F2    4    0.247315    0.880964    0.779323    11.00000    0.04200    0.04576 =
         0.01560    0.00978    0.00640    0.02355
F3    4    0.046386    0.709759    0.721082    11.00000    0.05754    0.04208 =
         0.02589    0.01798    0.01878    0.01831
F4    4    0.490039    0.869490    0.138399    11.00000    0.06316    0.05070 =
         0.01847    0.01784    0.01296    0.03739
F5    4    0.649274    0.827193    0.195687    11.00000    0.03881    0.04815 =
         0.02631    0.01493    0.01305    0.02308
F6    4    0.442867    0.673860    0.154761    11.00000    0.04968    0.03322 =
         0.01857    0.00552    0.00924    0.01307
F7    4    0.224472    0.405352    0.074812    11.00000    0.08167    0.04533 =
         0.01901    0.01195    0.01808    0.04085
F8    4    0.022167    0.372236    0.073470    11.00000    0.04844    0.06579 =
         0.03071    0.01309   -0.00572   -0.00234
F9    4    0.157779    0.551711    0.052213    11.00000    0.07094    0.05075 =
         0.01620    0.01733    0.00742    0.03281
O1    6    0.463439    0.668105    0.545932    11.00000    0.03626    0.02573 =
         0.01589    0.01236    0.00761    0.01332
O2    6    0.162983    0.346095    0.461458    11.00000    0.06820    0.02688 =
         0.01568    0.01122    0.01387    0.02471
O3    6    0.245721    1.016324    0.375362    11.00000    0.03466    0.02711 =
         0.01827    0.01407    0.00891    0.01329
O4    6    0.168163    0.868579    0.560448    11.00000    0.04724    0.02719 =
         0.01371    0.00966    0.01105    0.02050
O5    6    0.161443    0.670082    0.568928    11.00000    0.06808    0.03148 =
         0.02470    0.01400    0.02131    0.03353
O6    6    0.524830    0.808308    0.361168    11.00000    0.05521    0.03455 =
         0.01447    0.01380    0.01259    0.02544
O7    6    0.515708    0.991404    0.333957    11.00000    0.05033    0.03039 =
         0.01412    0.00733    0.01154    0.02451
O8    6    0.215942    0.488729    0.271591    11.00000    0.04786    0.02689 =
         0.01744    0.01167    0.01180    0.01910
O9    6    0.193436    0.670067    0.251248    11.00000    0.05435    0.02960 =
         0.01983    0.01107    0.01425    0.02567
N1    5    0.459302    0.647119    0.633090    11.00000    0.03289    0.02652 =
         0.01341    0.00759    0.00848    0.01288
N2    5    0.145615    0.322507    0.545056    11.00000    0.03924    0.03287 =
         0.01212    0.01128    0.00816    0.01907
N3    5    0.235027    1.031120    0.285375    11.00000    0.03713    0.02556 =
         0.01385    0.00755    0.00531    0.01690
C1    1    0.445630    0.740560    0.713381    11.00000    0.04016    0.02406 =
         0.01589    0.00886    0.01112    0.01446
AFIX  43
H1    2    0.438251    0.819947    0.708303    11.00000   -1.20000
AFIX   0
C2    1    0.442594    0.718485    0.802801    11.00000    0.03629    0.03082 =
         0.01465    0.00700    0.00834    0.01484
AFIX  43
H2    2    0.433746    0.784097    0.859488    11.00000   -1.20000
AFIX   0
C3    1    0.452174    0.602676    0.811661    11.00000    0.04108    0.03349 =
         0.01417    0.01285    0.00836    0.02076
C4    1    0.466951    0.511090    0.726709    11.00000    0.03955    0.02899 =
         0.02371    0.01391    0.01055    0.02003
AFIX  43
H4    2    0.474993    0.431283    0.730224    11.00000   -1.20000
AFIX   0
C5    1    0.470184    0.533269    0.638047    11.00000    0.03929    0.02571 =
         0.02121    0.00835    0.00935    0.01780
AFIX  43
H5    2    0.479956    0.469357    0.580819    11.00000   -1.20000
AFIX   0
C6    1    0.446954    0.578218    0.908866    11.00000    0.04949    0.04043 =
         0.02222    0.01912    0.01358    0.02256
AFIX 137
H6A   2    0.538873    0.623802    0.955021    11.00000   -1.50000
H6B   2    0.406411    0.476690    0.891772    11.00000   -1.50000
H6C   2    0.392184    0.618257    0.943016    11.00000   -1.50000
AFIX   0
C7    1    0.122139    0.411074    0.620525    11.00000    0.03445    0.02690 =
         0.02084    0.00925    0.00926    0.01813
AFIX  43
H7    2    0.118443    0.491537    0.614507    11.00000   -1.20000
AFIX   0
C8    1    0.103372    0.385150    0.706876    11.00000    0.03564    0.03158 =
         0.02060    0.00674    0.00768    0.02340
AFIX  43
H8    2    0.086711    0.448252    0.759832    11.00000   -1.20000
AFIX   0
C9    1    0.108457    0.268523    0.717521    11.00000    0.02687    0.02446 =
         0.01809    0.00799    0.00437    0.00755
C10   1    0.131326    0.178231    0.637017    11.00000    0.03487    0.03056 =
         0.02104    0.01348    0.00678    0.01595
AFIX  43
H10   2    0.134451    0.096672    0.641246    11.00000   -1.20000
AFIX   0
C11   1    0.149423    0.205614    0.551571    11.00000    0.03389    0.02624 =
         0.01921    0.00674    0.00456    0.01447
AFIX  43
H11   2    0.164573    0.142999    0.497121    11.00000   -1.20000
AFIX   0
C12   1    0.093502    0.242758    0.813012    11.00000    0.03753    0.04395 =
         0.02230    0.01725    0.01559    0.01980
AFIX 137
H12A  2    0.059437    0.141725    0.796475    11.00000   -1.50000
H12B  2    0.029653    0.274754    0.839684    11.00000   -1.50000
H12C  2    0.181660    0.294989    0.865165    11.00000   -1.50000
AFIX   0
C13   1    0.235607    0.932126    0.200557    11.00000    0.03918    0.02691 =
         0.02044    0.00712    0.00967    0.01863
AFIX  43
H13   2    0.246074    0.853728    0.204737    11.00000   -1.20000
AFIX   0
C14   1    0.220895    0.946730    0.108792    11.00000    0.03592    0.03067 =
         0.01532    0.00763    0.00848    0.01725
AFIX  43
H14   2    0.222740    0.878063    0.049987    11.00000   -1.20000
AFIX   0
C15   1    0.203497    1.058107    0.099283    11.00000    0.04101    0.03625 =
         0.01737    0.01449    0.01151    0.01957
C16   1    0.204276    1.158465    0.188857    11.00000    0.04092    0.03343 =
         0.01841    0.01605    0.01205    0.02311
AFIX  43
H16   2    0.193658    1.237320    0.185897    11.00000   -1.20000
AFIX   0
C17   1    0.220360    1.143837    0.281586    11.00000    0.04104    0.02610 =
         0.01947    0.01105    0.01284    0.01910
AFIX  43
H17   2    0.221069    1.212321    0.341854    11.00000   -1.20000
AFIX   0
C18   1    0.184416    1.071461   -0.001703    11.00000    0.06640    0.05359 =
         0.02017    0.02267    0.01852    0.03770
AFIX 137
H18A  2    0.133784    1.125897   -0.002384    11.00000   -1.50000
H18B  2    0.134005    0.977343   -0.057688    11.00000   -1.50000
H18C  2    0.272980    1.119877   -0.011078    11.00000   -1.50000
AFIX   0
C19   1    0.521160    0.879246    0.310724    11.00000    0.03122    0.03136 =
         0.01277    0.00543    0.00866    0.01456
C20   1    0.523974    0.809245    0.198024    11.00000    0.03607    0.03231 =
         0.01257    0.01025    0.00801    0.01722
C21   1    0.193687    0.554385    0.222416    11.00000    0.03057    0.02529 =
         0.01386    0.00429    0.00435    0.00878
C22   1    0.148710    0.470282    0.104255    11.00000    0.04918    0.03551 =
         0.01683    0.01302    0.00805    0.01840
C23   1    0.153617    0.780737    0.599065    11.00000    0.03600    0.03339 =
         0.01033    0.00759    0.00517    0.01770
C24   1    0.127632    0.821192    0.707368    11.00000    0.04113    0.03600 =
         0.01707    0.01549    0.01911    0.02033
HKLF 4


REM  ogh-4mepyno-agtfa-2-1_h2o_gau_a.res in P-1
REM R1 =  0.0561 for    4116 Fo > 4sig(Fo)  and  0.0705 for all    5271 data
REM    436 parameters refined using      0 restraints

END

WGHT      0.1044      0.0000

REM Highest difference peak  2.250,  deepest hole -1.647,  1-sigma level  0.219
Q1    1   0.3030  0.8642  0.4431  11.00000  0.05    2.25
Q2    1   0.4203  0.8234  0.4804  11.00000  0.05    2.15
Q3    1   0.6002  0.9426  0.5596  11.00000  0.05    2.01
Q4    1   0.1348  0.5043  0.3983  11.00000  0.05    1.88
Q5    1   0.3195  0.6261  0.4742  11.00000  0.05    1.77
;
_shelx_res_checksum                13340
_shelx_hkl_file
;
   0   0  -1 5591.28  394.42
   0   0  -2  360.11   27.33
   0   0  -3  724.56   53.56
   0   0  -4   90.47   13.32
   0   0  -5   37.94   12.69
   0   0  -6 1012.45   72.45
   0   0  -7  450.01   32.48
   0   0  -7  404.61   34.95
   0   0  -8  471.81   33.14
   0   0  -8  458.12   35.98
   0   0  -8  402.57   33.62
   0   0  -9    6.53    3.54
   0   0  -9    6.91    8.62
   0   0  -9   -3.60   13.82
   0   0  -9    5.73    6.83
   0   0  -9    1.79    4.08
   0   0 -10    9.22    3.98
   0   0 -10   13.29    3.08
   0   0 -10    7.97   14.11
   0   0 -10   13.07    8.96
   0   0 -10    5.37    4.29
   0   0 -10   11.23    7.40
   0   0 -11  107.77   17.56
   0   0 -11  122.09   13.71
   0   0 -11  123.13   11.17
   0   0 -11  130.14   10.76
   0   0 -12   17.22    5.38
   0   0 -12   18.94    4.95
   0   0 -13   61.32    9.15
   0   0 -13   44.20    6.12
   0   0 -13   50.65    6.74
   0   0 -14   70.11    6.98
   0   0 -14   76.65    7.53
   0   0 -15    6.91    3.69
   0   0 -15    4.79    3.40
   0   0 -16    7.51    2.67
   0   1 -16  226.30   16.04
   0   1 -16  205.44   16.00
   0   1 -15  275.04   20.04
   0   1 -15  259.49   19.93
   0   1 -13   -0.33   12.09
   0   1 -13    6.88    7.62
   0   1 -13    7.15    5.20
   0   1 -13   11.96    4.91
   0   1 -12   12.47   13.32
   0   1 -12   12.74    8.53
   0   1 -12   13.41    5.55
   0   1 -12    6.14    4.83
   0   1 -11    2.17    8.32
   0   1 -11    0.37   13.77
   0   1 -11    3.53    5.18
   0   1 -11    4.91    4.12
   0   1 -11    8.60    4.70
   0   1 -10    2.24    7.98
   0   1 -10   -1.03   13.75
   0   1 -10    2.84    3.82
   0   1 -10    1.78    4.53
   0   1 -10   -1.08    6.80
   0   1 -10   -3.02    4.20
   0   1  -9   21.45    8.24
   0   1  -9    2.49   13.14
   0   1  -9   17.35    4.70
   0   1  -9   16.49    6.72
   0   1  -9   24.86    4.42
   0   1  -8   -0.13    6.53
   0   1  -8    0.55   12.66
   0   1  -8    0.96    7.76
   0   1  -7    3.71    6.27
   0   1  -7    4.65   13.23
   0   1  -7   -3.31    7.64
   0   1  -4  813.12   58.21
   0   1  -3  489.72   35.36
   0   1  -2   46.42    5.89
   0   1  -2   40.92    4.65
   0   1  -1  447.23   33.72
   0   1  -1  480.28   33.50
   0   1   0    7.03    4.03
   0   1   0    5.54    2.65
   0   1   1    6.73    4.72
   0   1   1    9.18    3.34
   0  -1  -1    3.49    8.17
   0   1   2  361.43   26.17
   0  -1  -2  338.54   29.05
   0  -1  -3  175.45   18.94
   0  -1  -4  274.18   25.45
   0  -1  -5  298.38   27.98
   0  -1  -6 1768.75  124.82
   0  -1  -6 1728.10  126.10
   0  -1  -7  780.22   53.04
   0  -1  -7  626.47   54.84
   0  -1  -8 1851.71  127.64
   0  -1  -8 1594.51  129.99
   0  -1  -8 1657.21  128.96
   0  -1  -8 2049.14  128.78
   0  -1  -8 1739.35  127.92
   0  -1  -9  661.42   46.57
   0  -1  -9  597.31   50.10
   0  -1  -9  626.30   48.48
   0  -1  -9  689.41   46.61
   0  -1  -9  741.35   48.10
   0  -1  -9  570.49   46.82
   0  -1 -10 1796.01  121.25
   0  -1 -10 1789.27  121.27
   0  -1 -10 1601.05  121.50
   0  -1 -10 1401.04  123.72
   0  -1 -10 1671.02  122.78
   0  -1 -11  487.08   46.40
   0  -1 -11  611.44   42.77
   0  -1 -11  606.90   43.25
   0  -1 -11  589.05   43.53
   0  -1 -12   38.21    9.50
   0  -1 -12   43.05    6.39
   0  -1 -12   47.99    5.86
   0  -1 -13    0.38    7.36
   0  -1 -13    7.08    4.04
   0  -1 -14   33.12    4.90
   0  -1 -14   25.65    4.27
   0  -1 -15   48.20    4.54
   0  -1 -15   55.20    5.08
   0   2 -17   63.42    5.07
   0   2 -17   51.64    5.17
   0   2 -16    3.73    3.52
   0   2 -16    3.62    3.65
   0   2 -15   74.06    7.30
   0   2 -15   70.05    7.27
   0   2 -14   54.24   13.07
   0   2 -14   51.27    6.59
   0   2 -14   54.33    6.75
   0   2 -13    2.32    7.33
   0   2 -13    5.73   13.08
   0   2 -13    4.70    4.97
   0   2 -13   -3.58    5.32
   0   2 -13   -1.69    4.86
   0   2 -12   74.97    9.82
   0   2 -12   62.69   15.07
   0   2 -12   71.62    7.57
   0   2 -12   72.58    8.24
   0   2 -12   70.05    7.73
   0   2 -11  312.80   26.85
   0   2 -11  318.50   23.07
   0   2 -11  304.15   21.66
   0   2 -11  274.05   21.19
   0   2 -11  290.28   21.76
   0   2 -11  277.42   21.96
   0   2 -11  273.44   23.85
   0   2 -10  576.47   43.39
   0   2 -10  637.14   44.66
   0   2 -10  649.11   47.22
   0   2 -10  560.50   43.57
   0   2 -10  619.26   45.97
   0   2 -10  715.31   44.64
   0   2 -10  605.22   43.97
   0   2 -10  605.58   43.78
   0   2 -10  630.54   45.18
   0   2  -9 1850.98  131.14
   0   2  -9 1852.93  131.34
   0   2  -9 1809.38  132.82
   0   2  -8  216.16   17.02
   0   2  -8  205.90   18.05
   0   2  -8  217.69   17.43
   0   2  -8  208.56   21.11
   0   2  -7  281.44   21.21
   0   2  -7  266.33   24.70
   0   2  -6 1036.40   74.95
   0   2  -5   78.23    9.23
   0   2  -4   47.67    7.28
   0   2  -3  104.63   10.04
   0   2  -2    0.66    7.55
   0   2  -2   -0.79    5.25
   0   2  -1  118.10   12.46
   0   2  -1  130.61   11.24
   0   2   0   -4.19    7.48
   0   2   0    2.24    5.40
   0  -2   0   -3.47    9.87
   0   2   1  166.54   15.48
   0   2   1  184.09   14.81
   0  -2  -1  168.75   18.37
   0   2   2  351.56   27.24
   0  -2  -2  372.10   30.83
   0   2   3  285.27   23.34
   0  -2  -3  345.06   28.14
   0  -2  -4  361.91   32.67
   0  -2  -5 1859.74  132.51
   0  -2  -5 1571.50  128.76
   0  -2  -5 1872.08  127.23
   0  -2  -6  522.38   51.18
   0  -2  -6  734.23   48.92
   0  -2  -7  475.55   44.32
   0  -2  -7  618.50   41.93
   0  -2  -7  566.69   40.70
   0  -2  -8  118.53    9.45
   0  -2  -8  104.63   17.08
   0  -2  -8  108.30   13.49
   0  -2  -8  121.41    9.54
   0  -2  -8  131.15   12.00
   0  -2  -8  108.13    9.67
   0  -2  -9   55.49    5.58
   0  -2  -9   50.45    5.90
   0  -2  -9   56.21    6.09
   0  -2  -9   49.18   15.14
   0  -2  -9   49.22   10.83
   0  -2 -10    6.67    3.41
   0  -2 -10    9.24    9.58
   0  -2 -10    3.33   13.59
   0  -2 -10    7.79    4.33
   0  -2 -10   11.50    4.25
   0  -2 -11   13.23    9.22
   0  -2 -11   14.90    5.09
   0  -2 -11   13.19    4.32
   0  -2 -11   12.27    3.38
   0  -2 -12   -0.41    8.07
   0  -2 -13   -0.33    6.76
   0  -2 -13    6.33    4.27
   0  -2 -14    4.26    3.35
   0  -2 -15   60.39    4.97
   0   3 -17   13.14    3.07
   0   3 -17   16.87    3.37
   0   3 -16    8.27    4.06
   0   3 -16   -0.35    3.72
   0   3 -15  169.20   12.91
   0   3 -15  152.48   12.61
   0   3 -15  154.30   12.63
   0   3 -14  413.55   38.57
   0   3 -14  465.37   35.49
   0   3 -14  459.02   35.45
   0   3 -13 1379.84   97.53
   0   3 -13 1362.77   97.52
   0   3 -13 1353.64   97.50
   0   3 -12  639.44   42.66
   0   3 -12  515.19   45.46
   0   3 -12  591.77   41.89
   0   3 -12  538.52   41.53
   0   3 -12  538.97   43.44
   0   3 -12  570.95   42.14
   0   3 -12  616.68   42.08
   0   3 -11 1252.71   80.80
   0   3 -11 1148.83   83.03
   0   3 -11 1120.18   80.17
   0   3 -11 1114.04   82.02
   0   3 -11 1047.66   79.93
   0   3 -11 1102.45   80.40
   0   3 -11 1153.42   81.36
   0   3 -11 1146.78   80.33
   0   3 -10 2074.59  132.02
   0   3 -10 1934.55  133.88
   0   3 -10 1875.47  132.99
   0   3 -10 1790.37  131.73
   0   3 -10 1821.65  131.49
   0   3 -10 1835.77  131.35
   0   3 -10 1865.07  131.62
   0   3 -10 1956.53  132.50
   0   3 -10 1697.68  131.69
   0   3  -9  213.10   16.62
   0   3  -9  180.44   20.51
   0   3  -9  200.84   18.02
   0   3  -9  206.74   16.44
   0   3  -8  119.89   10.89
   0   3  -8  115.71   15.95
   0   3  -8  124.95   12.63
   0   3  -8  127.23   10.86
   0   3  -7   77.37   10.45
   0   3  -7   96.89   13.94
   0   3  -6  209.95   18.85
   0   3  -5  319.66   25.80
   0   3  -4   12.30    7.44
   0   3  -3  253.87   21.02
   0  -3   3  254.43   19.68
   0  -3   2   35.03    9.50
   0   3  -2   35.08    8.04
   0   3  -2   41.38   10.55
   0  -3   1 1065.16   81.77
   0   3  -1 1229.27   81.45
   0   3  -1 1064.62   81.49
   0   3   0 1415.25   98.82
   0  -3   0 1303.36   99.86
   0   3   1  410.18   31.66
   0  -3  -1  406.52   34.78
   0   3   2  227.54   19.95
   0  -3  -2  245.72   24.65
   0   3   3   37.51    8.51
   0  -3  -3   54.58   16.16
   0  -3  -4    1.29    5.94
   0  -3  -5  235.28   18.60
   0  -3  -5  243.56   27.41
   0  -3  -6   33.72    5.65
   0  -3  -6   70.23    8.06
   0  -3  -6   58.11    5.25
   0  -3  -6   54.95   15.43
   0  -3  -7   16.80    4.20
   0  -3  -7   11.98    7.10
   0  -3  -7   16.30    9.25
   0  -3  -7   30.01   14.41
   0  -3  -7   14.18    3.81
   0  -3  -8  120.57   14.32
   0  -3  -8  106.79   17.39
   0  -3  -8  128.75   10.41
   0  -3  -8  128.43   10.35
   0  -3  -9   23.85   10.07
   0  -3  -9   25.39    4.34
   0  -3  -9   27.52    4.86
   0  -3 -10   64.84   11.37
   0  -3 -10   70.18    7.09
   0  -3 -10   70.38    6.56
   0  -3 -11   15.12    8.53
   0  -3 -11   16.04    4.91
   0  -3 -12   70.75    5.70
   0  -3 -12   64.70    6.81
   0  -3 -13   83.17    7.28
   0  -3 -14   80.06    6.40
   0   4 -17    1.24    3.39
   0   4 -17    1.84    2.93
   0   4 -16   18.11    4.53
   0   4 -16   24.59    4.41
   0   4 -15   -2.12   12.29
   0   4 -15   -0.66    5.12
   0   4 -15    2.93    4.39
   0   4 -14    9.01   13.71
   0   4 -14   25.36    5.77
   0   4 -14   28.31    5.77
   0   4 -14   30.34    6.58
   0   4 -13  386.36   25.21
   0   4 -13  299.77   24.43
   0   4 -13  350.84   25.07
   0   4 -13  298.90   26.85
   0   4 -13  330.48   25.04
   0   4 -12   83.53   16.41
   0   4 -12   82.15   14.22
   0   4 -12   90.61    8.70
   0   4 -12   79.68    7.67
   0   4 -12   87.86    8.88
   0   4 -12   87.77    8.76
   0   4 -12   91.77   12.07
   0   4 -11   22.32   14.38
   0   4 -11   10.94    4.91
   0   4 -11    5.79    7.09
   0   4 -11    4.65   11.96
   0   4 -11   10.63    5.45
   0   4 -11   15.53    3.57
   0   4 -11   16.80    5.04
   0   4 -11   14.58    9.06
   0   4 -10  200.82   14.88
   0   4 -10  178.82   20.71
   0   4 -10  193.31   19.26
   0   4 -10  187.38   15.20
   0   4 -10  208.42   15.36
   0   4 -10  159.14   16.08
   0   4 -10  206.60   17.77
   0   4 -10  204.83   17.30
   0   4 -10  212.61   15.35
   0   4 -10  183.14   15.42
   0   4  -9  242.29   20.53
   0   4  -9  206.39   22.92
   0   4  -9  256.88   18.64
   0   4  -8   92.09   10.24
   0   4  -8   82.21   14.43
   0   4  -7  259.59   19.57
   0   4  -7  200.17   22.12
   0   4  -7  251.03   22.15
   0   4  -6  320.49   22.81
   0   4  -6  260.10   25.41
   0   4  -6  272.23   25.07
   0   4  -5 2045.42  147.65
   0   4  -4 3482.95  248.58
   0   4  -3 5034.60  358.93
   0  -4   3 5061.53  357.79
   0   4  -2 5177.97  364.89
   0  -4   2 5101.01  364.54
   0   4  -1 1543.08  108.03
   0  -4   1 1420.09  108.44
   0   4   0  795.40   58.83
   0  -4   0  761.65   60.39
   0  -4  -1   71.32   16.68
   0   4   1   60.17   10.90
   0   4   2  197.18   20.31
   0  -4  -2  259.92   25.75
   0  -4  -3   94.19    8.57
   0   4   3   56.30   11.80
   0  -4  -4  349.58   26.06
   0  -4  -4  337.50   34.77
   0  -4  -5  157.67   13.97
   0  -4  -5  198.96   13.70
   0  -4  -6   -3.36   14.85
   0  -4  -6    6.08    8.96
   0  -4  -6    6.02    4.24
   0  -4  -6    2.90    4.34
   0  -4  -6    5.99    3.73
   0  -4  -7   34.78   10.36
   0  -4  -7   28.52   15.16
   0  -4  -7   44.27    5.46
   0  -4  -7   41.21    5.63
   0  -4  -7   39.63    5.21
   0  -4  -8   29.77   10.07
   0  -4  -8   36.48    5.18
   0  -4  -8   34.71    5.20
   0  -4  -9   50.64   10.43
   0  -4  -9   57.82    5.98
   0  -4  -9   54.23    6.29
   0  -4 -10   36.48    5.35
   0  -4 -10   38.54    8.78
   0  -4 -11   25.26    3.40
   0  -4 -11   25.85    4.67
   0  -4 -12    8.13    3.43
   0  -4 -13    0.63    2.26
   0   5 -17    4.63    3.11
   0   5 -17   15.55    3.68
   0   5 -16   45.87   12.54
   0   5 -16   47.97    5.75
   0   5 -16   44.94    5.49
   0   5 -15    3.49   13.06
   0   5 -15    3.64    5.44
   0   5 -15   12.29    5.02
   0   5 -15    3.79    4.46
   0   5 -14   25.72   14.57
   0   5 -14   15.33    6.57
   0   5 -14    3.02    9.03
   0   5 -14    1.41    5.11
   0   5 -14    4.65    5.04
   0   5 -14    3.92    3.72
   0   5 -13   25.71    6.24
   0   5 -13   19.38    4.52
   0   5 -13   26.83    5.91
   0   5 -13   36.05    9.62
   0   5 -13   18.70    5.94
   0   5 -12   39.97   15.65
   0   5 -12   22.31    5.91
   0   5 -12   20.75    8.54
   0   5 -12    9.74   12.62
   0   5 -12   16.73    4.22
   0   5 -12   23.93    9.43
   0   5 -12   18.11    5.51
   0   5 -12   20.60    5.93
   0   5 -11    8.96    3.79
   0   5 -11    3.94   14.45
   0   5 -11   12.19    5.24
   0   5 -11   11.47    7.22
   0   5 -11   18.06   12.50
   0   5 -11   19.96    9.51
   0   5 -11    7.32    5.21
   0   5 -11   13.23    8.96
   0   5 -11   12.41    5.28
   0   5 -10   29.77    4.46
   0   5 -10   14.69   14.57
   0   5 -10   34.69    5.50
   0   5 -10   24.51    7.03
   0   5 -10   31.63    5.22
   0   5 -10   29.06   12.42
   0   5 -10   35.72    9.31
   0   5 -10   30.92    5.57
   0   5 -10   28.77    5.54
   0   5 -10   34.19    9.27
   0   5  -9    2.23    3.42
   0   5  -9   -0.99   13.54
   0   5  -9   -3.40    4.37
   0   5  -9    6.72   11.44
   0   5  -9    0.74    5.59
   0   5  -9   -2.68    4.02
   0   5  -9   -1.13    7.93
   0   5  -9    1.64    4.30
   0   5  -9    1.16    4.39
   0   5  -9   12.66    8.27
   0   5  -8   11.22    7.54
   0   5  -8   16.04   12.65
   0   5  -7  592.94   43.47
   0   5  -7  584.67   45.20
   0   5  -6  130.46   11.23
   0   5  -6  126.92   12.38
   0   5  -6  142.50   16.15
   0   5  -5   44.57    6.47
   0   5  -5   32.67   11.19
   0   5  -5   47.20   13.29
   0   5  -4  332.77   23.73
   0   5  -4  297.62   23.79
   0   5  -4  294.30   27.82
   0   5  -4  333.26   28.48
   0   5  -3    6.87    5.78
   0  -5   3   14.65   10.40
   0   5  -3    6.56    6.48
   0   5  -3   10.36    9.34
   0   5  -2  170.02   14.54
   0   5  -2  195.37   19.34
   0  -5   2  168.67   19.53
   0  -5   1   26.34   14.27
   0   5  -1   18.16   10.10
   0  -5   0    6.93   14.72
   0  -5  -2   41.65   17.08
   0  -5  -3  892.22   63.66
   0  -5  -3  951.25   73.37
   0  -5  -4 1628.24  117.79
   0   5   4 1434.70  118.22
   0  -5  -4 1800.98  117.57
   0  -5  -5 1350.54  110.27
   0  -5  -5 1397.45  109.25
   0  -5  -6  421.00   44.78
   0  -5  -6  515.05   41.91
   0  -5  -6  528.70   40.40
   0  -5  -6  525.97   40.24
   0  -5  -7  308.90   29.53
   0  -5  -7  371.52   27.79
   0  -5  -7  384.35   27.46
   0  -5  -7  391.89   27.58
   0  -5  -8  483.63   32.93
   0  -5  -8  463.76   32.76
   0  -5  -9   20.95    7.97
   0  -5 -10   30.41    3.72
   0  -5 -10   23.46    6.98
   0  -5 -10   23.89    4.57
   0  -5 -11   37.10    4.71
   0  -5 -11   46.20    4.03
   0  -5 -12   54.77    4.65
   0   6 -17   17.57    3.24
   0   6 -16   -1.72   13.85
   0   6 -16    5.88    4.28
   0   6 -16    5.19    3.80
   0   6 -15  121.38   17.11
   0   6 -15  132.67   10.21
   0   6 -15   85.50    8.80
   0   6 -15  114.09    9.45
   0   6 -15  107.85    9.63
   0   6 -14  367.29   32.12
   0   6 -14  298.52   26.39
   0   6 -14  348.07   26.63
   0   6 -14  375.27   26.84
   0   6 -13  698.48   52.44
   0   6 -13  641.86   50.31
   0   6 -13  470.33   49.40
   0   6 -13  601.45   47.77
   0   6 -13  655.66   47.87
   0   6 -13  661.71   49.16
   0   6 -13  670.34   48.07
   0   6 -12  208.10   26.32
   0   6 -12  271.86   24.02
   0   6 -12  249.31   19.70
   0   6 -12  209.06   21.61
   0   6 -12  259.24   19.96
   0   6 -12  237.48   19.91
   0   6 -12  266.98   21.92
   0   6 -11  610.50   60.53
   0   6 -11  772.49   59.53
   0   6 -11  776.20   57.18
   0   6 -11  714.77   58.39
   0   6 -11  804.87   59.06
   0   6 -11  801.05   58.36
   0   6 -11  820.98   57.19
   0   6 -11  718.42   57.13
   0   6 -10  113.79   21.07
   0   6 -10  173.00   14.16
   0   6 -10  156.27   15.71
   0   6 -10  196.80   14.20
   0   6 -10  163.32   18.95
   0   6 -10  223.80   14.75
   0   6 -10  152.59   16.49
   0   6 -10  163.98   16.52
   0   6 -10  191.22   14.33
   0   6 -10  156.89   14.19
   0   6  -9  113.01   18.61
   0   6  -9  141.28   16.47
   0   6  -9  173.74   11.59
   0   6  -9  132.32   10.95
   0   6  -9  128.13   12.54
   0   6  -9  129.21   13.69
   0   6  -9   67.44   16.69
   0   6  -9  143.58   11.15
   0   6  -9  119.91   11.15
   0   6  -9  104.37   13.53
   0   6  -8  127.74   18.38
   0   6  -8  173.97   11.30
   0   6  -8  121.02   10.84
   0   6  -8  115.31   11.85
   0   6  -8  123.29   15.82
   0   6  -8  130.49   13.24
   0   6  -8   81.72   17.03
   0   6  -8  115.35   13.29
   0   6  -8  136.37   10.85
   0   6  -7   33.66    4.92
   0   6  -7   33.21   14.59
   0   6  -7   31.46    6.23
   0   6  -7   39.99    8.29
   0   6  -7   41.77    8.18
   0   6  -7   47.89   13.44
   0   6  -6    5.10    8.08
   0   6  -6    7.25    7.07
   0   6  -6    0.97    5.90
   0   6  -6    7.42   10.94
   0   6  -6    3.72   14.96
   0   6  -5   93.79   15.33
   0   6  -5   85.52    9.27
   0   6  -4    6.24   10.73
   0   6  -4    2.43    6.00
   0   6  -3   70.78   14.73
   0   6  -3   93.47    9.47
   0   6  -2   -2.34   11.03
   0   6  -2    9.58    6.23
   0  -6   2   -3.28   12.47
   0   6  -1  155.77   21.20
   0   6  -1  208.87   16.43
   0   6   0   11.08   12.19
   0  -6   0   25.16   16.58
   0   6   0   29.76    7.22
   0   6   1   13.10   11.40
   0   6   1    8.54    6.75
   0  -6  -1   -2.06   16.48
   0  -6  -2  309.46   21.40
   0   6   2  281.28   22.95
   0  -6  -3   49.61    5.21
   0   6   3   28.61    7.81
   0  -6  -4  227.73   18.99
   0   6   4  186.93   19.74
   0  -6  -5   75.35    8.65
   0  -6  -5   70.09    8.57
   0  -6  -6   -0.25    4.12
   0  -6  -6    5.66    4.72
   0  -6  -6    6.23    4.73
   0  -6  -7    4.18    4.08
   0  -6  -7    6.89    4.20
   0  -6  -7    6.12    4.04
   0  -6  -8    4.04    7.02
   0  -6  -9    1.93    3.65
   0  -6  -9    4.99    6.00
   0  -6  -9   -1.19    2.95
   0  -6 -10   25.77    3.09
   0  -6 -10   27.84    3.71
   0   7 -16  280.44   20.56
   0   7 -15  531.41   40.79
   0   7 -15  436.09   35.26
   0   7 -15  506.36   35.28
   0   7 -15  510.02   35.55
   0   7 -14  642.93   51.67
   0   7 -13  250.02   27.03
   0   7 -13  209.86   18.70
   0   7 -13  234.17   18.45
   0   7 -13  223.29   20.33
   0   7 -13  196.97   21.18
   0   7 -13  230.05   18.45
   0   7 -13  228.13   22.53
   0   7 -12   55.59   14.15
   0   7 -12   36.05    9.90
   0   7 -12   44.26    6.28
   0   7 -12   47.22    7.15
   0   7 -12   44.76    6.46
   0   7 -12   53.39   10.25
   0   7 -11    8.11    4.72
   0   7 -11    7.09   19.44
   0   7 -11   -3.90   13.24
   0   7 -11    6.50    8.04
   0   7 -11   17.27    8.16
   0   7 -11   12.04    9.68
   0   7 -11    3.48    9.36
   0   7 -11    9.83    5.72
   0   7 -11    7.08    5.16
   0   7 -10   79.79   21.45
   0   7 -10   82.03   11.42
   0   7 -10  107.66   16.00
   0   7 -10   88.19    9.37
   0   7 -10  110.49   12.98
   0   7 -10   91.47   12.65
   0   7 -10   99.88    9.33
   0   7  -9   86.75   11.07
   0   7  -9   60.98   21.26
   0   7  -9  120.73   15.98
   0   7  -9   98.23   11.50
   0   7  -9   98.94    9.50
   0   7  -9  159.28   11.99
   0   7  -9  127.80   12.80
   0   7  -9  107.90    9.41
   0   7  -9   86.26   12.41
   0   7  -9   52.29   17.43
   0   7  -8   44.47    8.39
   0   7  -8   30.38   20.25
   0   7  -8   63.31    9.97
   0   7  -8   51.95   10.13
   0   7  -8   39.94   14.69
   0   7  -8   56.99    6.23
   0   7  -8   49.72    8.36
   0   7  -8   51.62    6.47
   0   7  -8   92.45    8.84
   0   7  -8   56.22   13.55
   0   7  -7    2.87    4.07
   0   7  -7    8.34    6.76
   0   7  -7    5.77    7.69
   0   7  -7    3.87    8.47
   0   7  -7    8.69   12.97
   0   7  -7   -0.82    6.01
   0   7  -6    7.06    6.68
   0   7  -6    4.05    4.02
   0   7  -6   15.85    9.16
   0   7  -6    7.72    6.44
   0   7  -6   -0.93    7.75
   0   7  -6    9.61   12.89
   0   7  -6    5.70    5.96
   0   7  -5  571.63   40.26
   0   7  -5  621.59   40.10
   0   7  -5  503.87   46.97
   0   7  -5  536.82   39.76
   0   7  -5  482.14   39.23
   0   7  -4  951.93   70.98
   0   7  -4  802.91   76.60
   0   7  -4 1050.10   70.92
   0   7  -3  812.55   60.05
   0   7  -3  884.80   60.05
   0   7  -2  188.45   16.02
   0   7  -2  193.22   15.96
   0   7  -1  362.21   27.81
   0   7  -1  289.83   34.20
   0   7  -1  371.10   27.76
   0   7   0   87.61    9.61
   0   7   0   76.28    9.75
   0  -7  -1   13.54    3.74
   0   7   1    7.53    7.06
   0   7   1   13.07   12.50
   0   7   1   16.65    7.58
   0   7   2    9.58    7.64
   0  -7  -2    9.80    3.81
   0   7   3   53.66    9.56
   0  -7  -3   62.23    7.80
   0  -7  -3   75.75    6.66
   0  -7  -4   97.57   10.35
   0  -7  -4  121.76    9.49
   0  -7  -5   68.87    6.39
   0  -7  -5   66.79    7.27
   0  -7  -6   -0.36    4.34
   0  -7  -6    4.23    3.98
   0  -7  -7   24.12    4.35
   0  -7  -7   32.05    4.10
   0  -7  -7   23.61    4.43
   0  -7  -8  104.18    8.38
   0  -7  -9   36.91    3.46
   0  -7  -9   30.80    3.48
   0   8 -15   10.97    3.68
   0   8 -15    9.64    8.41
   0   8 -14   11.30    4.14
   0   8 -14    8.70    4.05
   0   8 -14   15.28    9.31
   0   8 -14    7.67   10.87
   0   8 -13   33.54    5.54
   0   8 -13   36.92    6.57
   0   8 -12   17.60    5.02
   0   8 -12   13.81    9.97
   0   8 -12   21.02    5.05
   0   8 -12   24.59    9.43
   0   8 -12   22.69    6.56
   0   8 -12   25.08   13.22
   0   8 -12   17.76    9.44
   0   8 -11   14.00    5.18
   0   8 -11   25.99    9.60
   0   8 -11   39.56   13.70
   0   8 -11   24.17    6.60
   0   8 -11   11.79    8.60
   0   8 -10   25.30    5.73
   0   8 -10   27.92    8.28
   0   8 -10   45.10   10.29
   0   8 -10   24.21    9.74
   0   8 -10   42.44    6.88
   0   8 -10   23.83    8.94
   0   8 -10   23.89   13.57
   0   8  -9  507.23   42.75
   0   8  -9  620.26   43.69
   0   8  -9  535.76   42.88
   0   8  -9  554.21   43.03
   0   8  -9  678.04   41.98
   0   8  -9  548.26   41.77
   0   8  -9  629.97   45.02
   0   8  -8  615.78   45.59
   0   8  -8  682.51   46.19
   0   8  -8  571.18   45.48
   0   8  -8  633.35   45.51
   0   8  -8  606.69   44.45
   0   8  -7  546.22   40.28
   0   8  -7  610.61   40.78
   0   8  -7  503.83   40.17
   0   8  -7  568.75   40.04
   0   8  -7  497.48   38.97
   0   8  -6 1035.80   74.64
   0   8  -6 1019.75   74.96
   0   8  -6 1023.11   74.60
   0   8  -6 1073.74   74.25
   0   8  -6  818.88   81.66
   0   8  -6 1010.69   74.24
   0   8  -5  809.50   59.21
   0   8  -5  833.86   58.80
   0   8  -5  810.49   58.64
   0   8  -4  407.99   31.55
   0   8  -4  421.34   31.22
   0   8  -3   51.41    9.28
   0   8  -3   50.93   16.42
   0   8  -3   55.72    9.42
   0   8  -2    5.48    7.76
   0   8  -2   -1.31   14.46
   0   8  -2    9.12    8.05
   0   8  -1   61.78    9.61
   0   8  -1   31.34   16.50
   0   8  -1   62.25   10.03
   0   8   0  117.63   13.08
   0   8   0  126.92   13.39
   0   8   0  138.44   21.51
   0   8   1   33.75    9.10
   0  -8  -2  108.53    8.58
   0  -8  -2   86.50    9.68
   0  -8  -3    9.01    5.59
   0  -8  -3    8.07    3.87
   0   8   3    3.13    7.44
   0  -8  -4   63.26    7.65
   0  -8  -4   60.80    7.77
   0  -8  -5  238.68   17.56
   0  -8  -5  230.86   17.87
   0  -8  -6  150.32   11.49
   0  -8  -6  152.86   11.29
   0  -8  -6  133.58   11.24
   0  -8  -7  105.90    8.39
   0  -8  -8   19.49    2.48
   0   9 -15   -8.61    8.27
   0   9 -14   12.90    9.50
   0   9 -14   24.75   10.34
   0   9 -13   47.16   11.12
   0   9 -13   74.56   12.94
   0   9 -12   22.88    9.80
   0   9 -11    5.94    4.83
   0   9 -11    6.30    9.84
   0   9 -11   -0.44    8.78
   0   9 -11   -8.46    9.52
   0   9 -11   -3.27   13.24
   0   9 -10  161.84   17.54
   0   9 -10  221.17   18.86
   0   9 -10  180.74   17.59
   0   9 -10  177.85   18.42
   0   9 -10  247.11   21.31
   0   9  -9   55.92    9.87
   0   9  -9   48.14   10.60
   0   9  -9   53.41   14.96
   0   9  -9   49.51   10.25
   0   9  -8   -1.27    8.41
   0   9  -8    1.47   14.91
   0   9  -8   11.20    9.47
   0   9  -8    4.92   13.86
   0   9  -8   -1.53    8.59
   0   9  -7   23.23    8.96
   0   9  -7   10.86   10.75
   0   9  -7   19.42    9.62
   0   9  -7   12.02   15.40
   0   9  -7   17.28    8.41
   0   9  -6   16.38    9.03
   0   9  -6   15.92    9.76
   0   9  -6   15.66   11.15
   0   9  -6    6.06   16.36
   0   9  -6   25.42    8.33
   0   9  -5   14.58    8.72
   0   9  -5   18.15   16.26
   0   9  -5   29.45    8.91
   0   9  -5    7.21   11.40
   0   9  -5    7.80    9.46
   0   9  -4   41.07    9.43
   0   9  -4   57.47   18.81
   0   9  -4   38.45    9.38
   0   9  -3   -1.59    8.34
   0   9  -3   11.99   16.22
   0   9  -3    9.90    8.42
   0   9  -2   10.11    8.72
   0   9  -2   -2.94   15.97
   0   9  -1   63.36   10.48
   0   9   0  121.16   15.19
   0   9   0  142.33   15.60
   0  -9  -1  600.90   39.39
   0   9   1  437.64   40.26
   0  -9  -2  680.05   49.27
   0  -9  -3  413.59   30.14
   0  -9  -3  402.69   30.08
   0  -9  -4  267.31   20.47
   0  -9  -4  269.49   20.00
   0  -9  -4  287.64   20.45
   0  -9  -5   73.53    6.31
   0  -9  -5   68.32    6.22
   0  -9  -6   10.14    2.41
   0  10 -15  289.90   23.84
   0  10 -14  254.25   19.25
   0  10 -14  182.63   19.54
   0  10 -13  151.54   15.41
   0  10 -13  115.32   14.79
   0  10 -12   52.98   10.03
   0  10 -12   31.65   12.39
   0  10 -12   35.74   10.61
   0  10 -11   21.17    9.87
   0  10 -11   21.16    8.54
   0  10 -10   25.30   10.05
   0  10  -9   91.36   12.70
   0  10  -9   96.40   13.14
   0  10  -9   81.05   12.20
   0  10  -9   99.52   12.93
   0  10  -8   22.40    9.62
   0  10  -8   23.86    9.82
   0  10  -8   12.42    9.63
   0  10  -8   28.39    9.44
   0  10  -8   23.17   14.16
   0  10  -7   14.38    9.00
   0  10  -7   12.25    9.38
   0  10  -7   20.85   10.68
   0  10  -7   20.05   10.02
   0  10  -6   31.63   10.18
   0  10  -6   30.26   10.35
   0  10  -6   25.12   11.79
   0  10  -5   -5.10    9.35
   0  10  -5    3.95   11.51
   0  10  -5   -0.97    9.42
   0  10  -4   26.13   10.17
   0  10  -4   35.11   10.41
   0  10  -4   38.29   12.84
   0  10  -3   32.94    9.99
   0  10  -3   36.50   13.33
   0  10  -3   33.67   10.33
   0  10  -2    5.41    8.73
   0  10  -2    2.75    9.23
   0  10  -1   29.60    9.69
   0  10   0    8.54    8.63
   0  10   1   13.41    7.91
   0 -10  -1   37.05    5.63
   0 -10  -1   24.92    5.02
   0 -10  -2   22.82    4.81
   0 -10  -2   28.38    4.57
   0  10   3    8.51    9.30
   0 -10  -3   11.98    3.59
   0 -10  -3    7.08    3.30
   0 -10  -4   19.10    2.76
   0 -10  -4   11.15    2.77
   0 -10  -5    2.68    1.56
   0  11 -14    0.64    6.63
   0  11 -14    9.26    7.15
   0  11 -13   37.19    9.31
   0  11 -13   51.20    9.61
   0  11 -12    4.28    7.85
   0  11 -12   -0.42   10.31
   0  11 -12   22.64    9.16
   0  11 -11   14.22    8.52
   0  11 -11    4.06    9.08
   0  11 -11   10.14   10.97
   0  11 -10    7.72    8.71
   0  11 -10   -2.40    7.63
   0  11 -10   10.37    9.20
   0  11 -10    5.08   11.84
   0  11  -9   50.87   10.47
   0  11  -9   43.05    9.09
   0  11  -9   55.33   13.48
   0  11  -9   46.76   10.39
   0  11  -8  101.33   13.68
   0  11  -8  116.80   13.84
   0  11  -8  103.74   12.58
   0  11  -8  123.92   13.89
   0  11  -8  157.11   16.70
   0  11  -7   62.91   11.66
   0  11  -7   78.19   12.00
   0  11  -7   80.14   11.14
   0  11  -6  113.83   15.05
   0  11  -6   88.64   15.43
   0  11  -6  100.74   15.09
   0  11  -5  211.16   23.09
   0  11  -5  197.77   23.35
   0  11  -5  223.11   22.96
   0 -11   4  135.27   10.32
   0  11  -4  117.75   13.58
   0  11  -4   78.27   13.20
   0  11  -4   97.08   14.84
   0  11  -3    6.17   11.45
   0  11  -3   21.16    9.52
   0 -11   2    4.27    4.69
   0  11  -2    6.87    8.10
   0  11  -2    4.83   11.28
   0 -11   1    4.32    4.47
   0 -11   1    6.97    3.78
   0  11  -1    3.36    7.34
   0  11  -1   13.05   11.09
   0 -11   0   31.86    4.70
   0 -11   0   30.30    4.23
   0 -11  -1   78.85    6.79
   0 -11  -1   93.20    7.07
   0 -11  -2    5.21    2.28
   0 -11  -2    7.41    2.53
   0  12 -12   63.03    9.13
   0  12 -11  192.57   18.20
   0  12 -11  248.06   19.07
   0  12 -10  172.02   15.85
   0  12 -10  144.71   14.42
   0  12 -10  151.20   14.54
   0  12  -9  184.74   16.33
   0  12  -9  137.18   14.78
   0  12  -8  123.54   13.86
   0  12  -8   91.24   11.88
   0  12  -7   74.22   12.22
   0  12  -7   49.85    9.59
   0  12  -7   55.45    8.26
   0  12  -6   21.40   10.53
   0 -12   6   12.16    3.70
   0  12  -6    4.30    7.86
   0  12  -6   19.99    7.05
   0  12  -5    1.24   10.12
   0 -12   5   -0.57    3.63
   0  12  -5    5.89    7.51
   0  12  -5    4.39    6.95
   0  12  -4    1.22    7.38
   0  12  -4   11.45    8.90
   0  12  -4   15.38    9.91
   0 -12   4   20.70    3.93
   0 -12   4   11.13    2.97
   0  12  -3   14.16    8.97
   0 -12   3   27.97    3.56
   0  12  -3    6.09    9.03
   0 -12   3   34.35    4.27
   0  12  -2   -0.99    7.49
   0 -12   2    7.40    2.42
   0 -12   2    8.82    3.21
   0 -12   1    3.43    1.84
   0 -12   1    2.13    2.55
   0 -12   0    4.68    1.83
   0  13  -9    1.99    5.82
   0  13  -8    0.43    6.12
   0  13  -7   -3.45    6.28
   0  13  -6    3.19    5.69
   1 -13   3    0.56    2.14
  -1  13  -4   -0.97    7.07
   1 -13   4    1.16    2.48
  -1  13  -5   -3.10    7.79
   1 -13   5    0.77    2.59
  -1  13  -6  -10.01    8.42
   1 -13   6    6.97    2.48
  -1  13  -7   19.91    8.60
  -1  13  -8   11.36    8.16
  -1  13  -9   15.07    7.90
  -1  13 -10   15.70    7.15
   1 -12  -1   14.75    2.20
   1 -12  -1   14.15    2.41
   1 -12   0   59.16    5.28
   1 -12   0   53.68    5.05
   1 -12   1   -0.36    3.71
   1 -12   1    3.35    3.10
  -1  12  -1   10.39    8.93
   1 -12   2   -3.59    4.13
  -1  12  -2    1.01    9.59
   1 -12   3   44.30    5.31
  -1  12  -3   25.48    8.25
  -1  12  -3   19.27   10.61
  -1  12  -4   59.09   13.17
  -1  12  -4   78.52   12.11
  -1  12  -5  129.82   17.43
  -1  12  -5  164.50   17.35
  -1  12  -6  426.32   32.89
   1 -12   6  460.66   29.49
  -1  12  -6  311.34   31.37
  -1  12  -6  311.47   31.33
  -1  12  -7  245.96   23.74
  -1  12  -7  200.11   22.05
  -1  12  -7  207.78   22.13
  -1  12  -8  221.95   18.25
  -1  12  -8  178.51   16.46
  -1  12  -9   68.18   10.93
  -1  12  -9   78.44   10.47
  -1  12  -9   73.69   12.72
  -1  12 -10   -0.46    8.02
  -1  12 -10    8.46    7.90
  -1  12 -10    6.86   10.15
  -1  12 -11    2.87    7.47
  -1  12 -11   -0.18    9.11
  -1  12 -11    0.44    7.67
  -1  12 -12    6.24    7.78
  -1  12 -12    2.78    7.17
  -1  12 -13    4.41    6.25
   1 -11  -3   66.68    5.54
   1 -11  -3   65.24    5.57
   1 -11  -2   21.54    3.74
   1 -11  -2   24.70    3.95
   1 -11  -1    2.93    3.70
   1 -11  -1    6.34    4.24
  -1  11   1    3.22    9.86
   1 -11   0   34.82    5.50
  -1  11   0    3.22   11.18
   1 -11   1   25.82    5.33
  -1  11  -1   21.17   11.96
  -1  11  -1    7.02    7.95
   1 -11   2  147.30   11.05
  -1  11  -2  124.90   13.48
  -1  11  -2   81.71   13.21
  -1  11  -2  101.33   15.77
  -1  11  -3  219.13   20.32
  -1  11  -3  189.50   18.67
  -1  11  -4  293.66   26.99
  -1  11  -4  335.50   26.51
  -1  11  -5  201.76   18.32
  -1  11  -5  176.74   19.14
  -1  11  -6   11.66   11.12
  -1  11  -6   11.44    9.61
  -1  11  -7   13.00    9.67
  -1  11  -8   24.18    9.07
  -1  11  -8    9.58    9.78
  -1  11  -9   28.24   12.70
  -1  11  -9    9.38    8.51
  -1  11  -9   12.83    8.68
  -1  11  -9   13.29    9.50
  -1  11 -10   88.86   12.21
  -1  11 -10  100.20   14.35
  -1  11 -10   74.12   10.96
  -1  11 -10   82.90   12.34
  -1  11 -11    5.09    8.86
  -1  11 -11    7.67    8.94
  -1  11 -11   -2.22   11.00
  -1  11 -12   79.43   10.97
  -1  11 -12   56.28   11.77
  -1  11 -12   63.96   10.97
  -1  11 -13  117.01   12.55
  -1  11 -13  106.64   12.83
  -1  11 -14  162.82   15.34
  -1  11 -15   90.54    9.55
   1 -10  -5   35.81    3.73
   1 -10  -4   72.14    5.87
   1 -10  -4   68.92    6.34
   1 -10  -4   72.95    6.46
   1 -10  -3  156.28   10.58
   1 -10  -3  133.29   11.27
   1 -10  -3  124.79   11.23
  -1  10   2   38.55   12.54
   1 -10  -2   47.04    6.35
  -1  10   0   31.83    9.24
  -1  10  -1    9.66    8.42
  -1  10  -1   17.51    8.95
  -1  10  -2    7.86    8.80
  -1  10  -2    8.04    9.24
  -1  10  -2   27.44   13.03
  -1  10  -3   50.37   10.39
  -1  10  -3   26.09   19.12
  -1  10  -3   43.76   10.45
  -1  10  -3   47.51   13.47
  -1  10  -4   46.78   10.16
  -1  10  -4   42.15   18.60
  -1  10  -4   38.73   12.97
  -1  10  -4   41.44   10.73
  -1  10  -5    6.55    8.86
  -1  10  -5    2.03   12.01
  -1  10  -5   -7.86   16.08
  -1  10  -6   29.69    9.64
  -1  10  -6   30.13   12.18
  -1  10  -6   41.51   10.67
  -1  10  -6   12.54   17.11
  -1  10  -6   30.74    8.54
  -1  10  -7   34.36    9.57
  -1  10  -7   29.33   11.50
  -1  10  -7   29.02   10.58
  -1  10  -7   13.90   16.66
  -1  10  -7   42.25    8.86
  -1  10  -8   87.83   11.51
  -1  10  -8   72.53   12.62
  -1  10  -8   81.26   20.02
  -1  10  -8   81.07   11.27
  -1  10  -9  247.61   23.43
  -1  10  -9  225.01   20.52
  -1  10  -9  227.59   20.41
  -1  10  -9  234.62   21.26
  -1  10 -10  302.54   27.96
  -1  10 -10  392.32   30.02
  -1  10 -10  320.77   27.78
  -1  10 -10  402.42   29.01
  -1  10 -11  290.15   25.07
  -1  10 -12  180.80   17.66
  -1  10 -12  189.44   18.42
  -1  10 -12  159.41   17.08
  -1  10 -13  259.97   20.00
  -1  10 -13  176.47   19.57
  -1  10 -14   83.53   11.77
  -1  10 -15    5.93    7.05
   1  -9  -7  262.94   18.97
   1  -9  -6  297.49   22.03
   1  -9  -6  312.57   22.20
   1  -9  -5  289.88   20.73
   1  -9  -5  306.92   20.92
   1  -9  -5  303.76   21.14
   1  -9  -4   57.74    7.05
   1  -9  -4   74.41    6.27
   1  -9  -4   59.17    6.93
   1  -9  -2   77.16    7.04
   1  -9  -2   78.08    8.39
  -1   9   0   -1.35   14.90
  -1   9   0   11.37    8.08
  -1   9  -1   45.13    9.07
  -1   9  -1   16.79   15.38
  -1   9  -1   24.04    9.03
  -1   9  -2   12.01    8.29
  -1   9  -2   -5.70   16.05
  -1   9  -2    5.14    8.28
  -1   9  -3   83.49   11.23
  -1   9  -3   54.38   18.53
  -1   9  -3   85.42   11.15
  -1   9  -4   52.70    9.94
  -1   9  -4   57.63   12.92
  -1   9  -4   38.56   10.36
  -1   9  -4   45.69   18.46
  -1   9  -5  236.60   19.25
  -1   9  -5  198.77   19.69
  -1   9  -5  222.09   20.45
  -1   9  -5  172.93   27.46
  -1   9  -5  212.58   18.06
  -1   9  -6  334.88   26.11
  -1   9  -6  287.24   26.70
  -1   9  -6  308.86   26.50
  -1   9  -6  259.90   34.44
  -1   9  -6  350.45   25.54
  -1   9  -7   72.44   10.36
  -1   9  -7   59.23   11.40
  -1   9  -7   62.77   12.49
  -1   9  -7   42.72   17.85
  -1   9  -7   70.09    9.64
  -1   9  -8  141.81   13.08
  -1   9  -8  124.79   14.15
  -1   9  -8   89.37   20.56
  -1   9  -8   94.44   12.84
  -1   9  -8  107.24   10.65
  -1   9  -8  128.28   12.57
  -1   9  -9   45.02    9.46
  -1   9  -9   34.38   17.03
  -1   9  -9   58.93    7.19
  -1   9  -9   58.80   14.65
  -1   9  -9   56.98    9.65
  -1   9 -10  112.19   13.02
  -1   9 -10  144.64   15.16
  -1   9 -10  135.22   13.65
  -1   9 -10  125.71   11.27
  -1   9 -10  125.63   17.08
  -1   9 -11    4.29    8.49
  -1   9 -11    3.44   12.55
  -1   9 -11   -0.73    4.86
  -1   9 -11   18.03   10.44
  -1   9 -12   11.58    8.94
  -1   9 -12    6.04    4.71
  -1   9 -12    2.27    9.94
  -1   9 -13    2.74    8.65
  -1   9 -13    0.98   10.75
  -1   9 -13   15.66    9.81
  -1   9 -14    9.30    8.48
  -1   9 -14    7.00    4.00
  -1   9 -15    4.49    7.53
   1  -8  -8    6.00    2.39
   1  -8  -7    1.99    3.43
   1  -8  -7    3.78    3.17
   1  -8  -6    1.84    3.68
   1  -8  -6    3.24    3.70
   1  -8  -6    4.95    4.06
   1  -8  -5   33.72    4.57
   1  -8  -5   13.50    5.15
   1  -8  -4   66.68    7.95
   1  -8  -4   72.41    6.83
   1  -8  -3  100.48    8.31
   1  -8  -3   82.25    9.18
   1  -8  -2    3.36    3.99
  -1   8   2   -0.69    7.50
   1  -8  -1   15.39    4.28
  -1   8   1    3.79    7.12
  -1   8   1    3.59   13.48
  -1   8   1    9.55    7.80
   1  -8   0   80.57    7.31
  -1   8   0   81.15   10.28
  -1   8   0   56.91   16.78
  -1   8   0   77.99   10.59
  -1   8  -1  720.18   51.79
  -1   8  -1  682.53   59.78
  -1   8  -1  685.29   51.61
  -1   8  -2 1057.81   73.76
  -1   8  -2  999.40   73.53
  -1   8  -2  897.18   80.51
  -1   8  -3 1108.29   78.84
  -1   8  -3 1004.19   86.04
  -1   8  -4 1205.81   86.92
  -1   8  -4 1076.06   93.69
  -1   8  -4 1227.10   86.56
  -1   8  -5 1149.58   76.23
  -1   8  -5 1095.27   76.28
  -1   8  -5  978.16   82.90
  -1   8  -5  963.96   74.82
  -1   8  -5 1061.71   75.22
  -1   8  -6  221.61   17.82
  -1   8  -6  208.80   18.84
  -1   8  -6  219.60   18.53
  -1   8  -6  182.99   25.26
  -1   8  -6  180.84   16.12
  -1   8  -6  216.45   16.95
  -1   8  -7    6.31    4.48
  -1   8  -7   -0.25    7.04
  -1   8  -7    3.13    9.87
  -1   8  -7    7.74    8.59
  -1   8  -7    1.21   13.19
  -1   8  -7    5.77    6.19
  -1   8  -8    6.57    7.10
  -1   8  -8    5.87    4.77
  -1   8  -8   -3.81    9.28
  -1   8  -8    9.43    8.30
  -1   8  -8   13.51   13.77
  -1   8  -8   -0.23    6.76
  -1   8  -9  153.90   14.36
  -1   8  -9  171.92   16.28
  -1   8  -9  149.92   14.88
  -1   8  -9  158.77   12.57
  -1   8  -9  158.38   14.23
  -1   8  -9  157.53   18.35
  -1   8  -9  142.88   12.79
  -1   8 -10  218.47   19.56
  -1   8 -10  206.60   16.09
  -1   8 -10  232.73   16.87
  -1   8 -10  181.58   17.94
  -1   8 -10  183.50   16.31
  -1   8 -10  202.21   20.98
  -1   8 -11   14.39    5.11
  -1   8 -11    7.76    5.37
  -1   8 -11   16.56   12.71
  -1   8 -11   14.28    8.15
  -1   8 -11   18.91    6.34
  -1   8 -12    2.42    4.74
  -1   8 -12    2.04   10.26
  -1   8 -12    1.57    5.00
  -1   8 -12    0.59    8.11
  -1   8 -12   -2.38   12.29
  -1   8 -13    2.59    4.46
  -1   8 -13    4.84   10.00
  -1   8 -13    0.74    4.91
  -1   8 -13    3.67    8.58
  -1   8 -14    3.82    4.07
  -1   8 -14    0.43    4.38
  -1   8 -14   -0.87    8.22
  -1   8 -15    4.55    3.57
  -1   8 -15    3.82    3.84
  -1   8 -15    0.24    7.76
  -1   8 -16    1.53    2.82
   1  -7 -10   13.64    2.69
   1  -7  -9   10.61    2.59
   1  -7  -9    6.50    3.35
   1  -7  -8   64.39    6.07
   1  -7  -8   63.26    6.29
   1  -7  -6   31.14   16.64
   1  -7  -6   66.68    6.66
   1  -7  -6   60.89    6.14
   1  -7  -6   42.93    6.75
   1  -7  -5    5.62    4.13
   1  -7  -5   10.21    5.19
   1  -7  -4   10.87    4.34
   1  -7  -4    6.18    5.06
   1  -7  -3  125.27    9.78
  -1   7   3   95.39   11.71
   1  -7  -2  389.17   26.45
  -1   7   2  297.96   27.67
   1  -7  -1   81.66    6.91
  -1   7   1   59.27    8.86
  -1   7   1   49.90   14.90
  -1   7   1   72.37    9.39
   1  -7   0  467.65   33.48
  -1   7   0  467.48   34.82
  -1   7   0  418.10   40.69
  -1   7  -1  292.61   22.57
  -1   7  -1  261.09   28.47
  -1   7  -2   59.55    8.30
  -1   7  -2   47.34   13.83
  -1   7  -3   32.85    7.21
  -1   7  -3   28.78   12.07
  -1   7  -4   23.94    6.79
  -1   7  -4   13.56   10.48
  -1   7  -5  165.28   15.35
  -1   7  -5  156.76   14.65
  -1   7  -5  159.93   13.72
  -1   7  -5  136.45   19.51
  -1   7  -5  152.02   12.50
  -1   7  -6  123.60   13.54
  -1   7  -6  128.97   14.11
  -1   7  -6  116.91   18.59
  -1   7  -6  149.23   12.13
  -1   7  -6  140.67   11.35
  -1   7  -7   44.97    5.82
  -1   7  -7   57.53    6.52
  -1   7  -7   51.74    7.21
  -1   7  -7   43.21   10.17
  -1   7  -7   45.27    9.26
  -1   7  -7   49.35    5.88
  -1   7  -7   21.84   12.95
  -1   7  -8    4.88    4.13
  -1   7  -8    5.63    6.50
  -1   7  -8    5.19    5.46
  -1   7  -8    6.94    5.91
  -1   7  -8   12.82    8.52
  -1   7  -8    8.97    5.15
  -1   7  -8   17.07   12.60
  -1   7  -8    2.54    4.47
  -1   7  -8    3.13    7.89
  -1   7  -9   70.92   20.27
  -1   7  -9   83.27    8.00
  -1   7  -9   66.26    9.21
  -1   7  -9   70.84   14.01
  -1   7  -9   84.18   11.63
  -1   7  -9   80.02    8.15
  -1   7  -9   71.46   10.70
  -1   7  -9   72.32    8.36
  -1   7  -9   56.32   14.86
  -1   7 -10  642.61   57.44
  -1   7 -10  723.17   52.75
  -1   7 -10  692.52   54.82
  -1   7 -10  666.30   53.50
  -1   7 -10  738.81   54.55
  -1   7 -10  727.88   52.64
  -1   7 -10  641.86   52.62
  -1   7 -10  642.68   53.41
  -1   7 -11 1856.46  139.09
  -1   7 -11 1673.27  136.60
  -1   7 -11 1880.63  135.88
  -1   7 -11 1816.25  137.31
  -1   7 -11 1870.26  135.75
  -1   7 -11 1679.11  135.73
  -1   7 -11 1858.13  137.58
  -1   7 -12 1047.02   77.66
  -1   7 -12 1018.53   79.36
  -1   7 -12  955.35   78.73
  -1   7 -12 1038.05   77.70
  -1   7 -12 1056.86   77.59
  -1   7 -13  736.56   55.90
  -1   7 -13  667.22   50.61
  -1   7 -13  573.79   52.02
  -1   7 -13  641.13   52.67
  -1   7 -13  682.99   50.58
  -1   7 -13  693.35   50.74
  -1   7 -14  333.72   26.28
  -1   7 -14  180.22   19.32
  -1   7 -15   63.23    6.88
  -1   7 -15   72.37    7.30
  -1   7 -15   61.30    6.45
  -1   7 -16   11.42    3.05
  -1   7 -16    9.11    3.62
  -1   7 -17   24.30    3.19
   1  -6 -11   13.15    3.09
   1  -6 -10    3.35    2.45
   1  -6 -10    3.45    3.48
   1  -6  -9    0.08    3.15
   1  -6  -9    0.59    3.81
   1  -6  -8  239.69   16.05
   1  -6  -8  213.18   15.82
   1  -6  -7  383.75   28.16
   1  -6  -7  397.22   27.84
   1  -6  -6   42.06   18.10
   1  -6  -6   62.53    6.06
   1  -6  -6   46.94    6.52
   1  -6  -6   48.50    6.64
   1  -6  -5  360.06   27.52
   1  -6  -5  381.23   27.20
   1  -6  -4  384.01   27.74
   1  -6  -4  378.13   27.62
   1  -6  -3  417.85   29.23
   1  -6  -3  413.06   29.04
  -1   6   3  344.94   30.10
   1  -6  -2   97.25    7.95
  -1   6   2   91.67    9.76
  -1   6   1    0.72    9.27
  -1   6   1   -4.02    6.14
  -1   6   0   39.27   10.99
  -1   6   0   36.97    7.00
  -1   6  -1  133.93   17.21
  -1   6  -1  158.02   13.21
  -1   6  -2  196.50   21.60
  -1   6  -2  228.36   17.68
  -1   6  -3   29.27   11.00
  -1   6  -3   39.67    6.86
  -1   6  -4   45.98   11.17
  -1   6  -4   53.93    7.40
  -1   6  -5  110.91   15.96
  -1   6  -5  139.87   12.96
  -1   6  -5  147.37   13.80
  -1   6  -6  154.01   19.85
  -1   6  -6  124.27   17.41
  -1   6  -6  163.56   14.68
  -1   6  -6  162.75   14.24
  -1   6  -7  890.00   64.77
  -1   6  -7  912.18   62.99
  -1   6  -7  706.80   66.22
  -1   6  -8 2580.14  192.69
  -1   6  -8 2739.92  194.78
  -1   6  -8 2568.99  193.84
  -1   6  -8 2467.07  193.05
  -1   6  -8 2719.72  193.78
  -1   6  -8 2709.13  192.66
  -1   6  -8 1984.84  196.65
  -1   6  -9  718.09   53.04
  -1   6  -9  771.16   56.54
  -1   6  -9  696.32   54.91
  -1   6  -9  647.23   53.56
  -1   6  -9  764.14   54.66
  -1   6  -9  709.55   53.04
  -1   6  -9  727.06   53.09
  -1   6  -9  679.07   53.84
  -1   6 -10  454.10   33.77
  -1   6 -10  506.57   38.43
  -1   6 -10  438.17   36.23
  -1   6 -10  556.16   34.48
  -1   6 -10  396.25   34.44
  -1   6 -10  478.64   36.10
  -1   6 -10  444.65   33.88
  -1   6 -10  466.78   34.95
  -1   6 -10  455.41   33.92
  -1   6 -11   94.41    8.72
  -1   6 -11   96.57   18.02
  -1   6 -11  117.80   10.79
  -1   6 -11   77.49   10.58
  -1   6 -11   84.27   14.48
  -1   6 -11   78.82   13.72
  -1   6 -11  105.78   11.75
  -1   6 -11   83.10    9.31
  -1   6 -11  108.47    9.55
  -1   6 -12   51.51    6.16
  -1   6 -12   58.70   16.88
  -1   6 -12   39.05    9.14
  -1   6 -12   75.72    9.78
  -1   6 -12   51.39   12.24
  -1   6 -12   55.28    7.33
  -1   6 -12   48.15    7.33
  -1   6 -13    1.53   15.21
  -1   6 -13   -5.60    8.55
  -1   6 -13    7.52    6.73
  -1   6 -13    3.24    3.98
  -1   6 -13    4.33    5.53
  -1   6 -13   -3.56    5.55
  -1   6 -14   94.75   16.98
  -1   6 -14   90.13    8.89
  -1   6 -14   81.32    8.74
  -1   6 -14   75.38    8.45
  -1   6 -15   76.72   17.00
  -1   6 -15  114.73    9.68
  -1   6 -15  104.07    9.30
  -1   6 -15  101.55    8.88
  -1   6 -16   17.98    4.00
  -1   6 -16   12.58    4.63
  -1   6 -17   11.89    3.00
   1  -5 -12   51.83    5.11
   1  -5 -11  304.38   21.95
   1  -5 -11  303.41   22.54
   1  -5 -10  302.59   28.63
   1  -5 -10  409.90   27.51
   1  -5  -9  585.04   53.25
   1  -5  -9  603.56   55.47
   1  -5  -9  816.41   52.37
   1  -5  -9  747.49   52.27
   1  -5  -8  681.36   47.33
   1  -5  -8  635.47   47.04
   1  -5  -7   88.71   19.14
   1  -5  -7   90.96   11.76
   1  -5  -7   98.61    8.98
   1  -5  -7   96.87    8.49
   1  -5  -6   42.11   18.37
   1  -5  -6   64.34   10.26
   1  -5  -6   51.20    6.85
   1  -5  -6   74.10    6.42
   1  -5  -5    2.61    7.75
   1  -5  -5   -0.96    4.23
   1  -5  -5    1.46    3.83
   1  -5  -5    0.60    2.97
  -1   5   4  113.04   11.52
   1  -5  -4  124.38   10.07
   1  -5  -4  147.32   10.49
   1  -5  -4  134.98   12.89
   1  -5  -3  175.64   15.67
  -1   5   3  188.47   14.97
  -1   5   2   10.82    8.85
  -1   5   2    2.74    5.53
  -1   5   1   58.41   10.41
  -1   5   1   62.67    7.62
  -1   5   0   44.58   10.24
  -1   5   0   58.65    7.28
  -1   5  -1  824.00   65.11
  -1   5  -1  885.26   62.50
  -1   5  -2  516.97   42.73
  -1   5  -2  564.15   40.17
  -1   5  -3  971.03   75.64
  -1   5  -3 1037.16   73.08
  -1   5  -4  275.45   28.42
  -1   5  -4  329.40   27.18
  -1   5  -4  330.47   24.10
  -1   5  -5  395.24   33.54
  -1   5  -5  475.93   31.35
  -1   5  -6   18.04   11.85
  -1   5  -6    8.55    8.02
  -1   5  -6    1.46    6.98
  -1   5  -7    6.12   12.03
  -1   5  -7    3.36    8.64
  -1   5  -7    6.62    7.32
  -1   5  -8   -0.64    7.73
  -1   5  -8    2.77   12.10
  -1   5  -9   45.05    5.27
  -1   5  -9   50.22   13.79
  -1   5  -9   54.16    6.36
  -1   5  -9   40.55    6.70
  -1   5  -9   51.91    9.94
  -1   5  -9   56.56    6.10
  -1   5  -9   50.51    6.33
  -1   5 -10   14.42    3.78
  -1   5 -10   21.11   13.33
  -1   5 -10   17.67    5.15
  -1   5 -10   12.30    5.80
  -1   5 -10   -0.75   11.45
  -1   5 -10   11.77    9.33
  -1   5 -10   13.98    8.21
  -1   5 -10   16.19    5.07
  -1   5 -10   14.79    5.30
  -1   5 -11    0.78    3.64
  -1   5 -11   -1.83   14.12
  -1   5 -11    6.34    6.32
  -1   5 -11   -1.15    5.35
  -1   5 -11   14.22   10.35
  -1   5 -11   -0.57    5.40
  -1   5 -11    6.23    8.31
  -1   5 -11    2.76    5.08
  -1   5 -12    2.64   14.38
  -1   5 -12   12.78    6.58
  -1   5 -12   14.77    4.09
  -1   5 -12    2.09    8.98
  -1   5 -12   16.67    5.59
  -1   5 -12   13.40    5.76
  -1   5 -13  389.74   35.53
  -1   5 -13  379.55   31.06
  -1   5 -13  394.55   31.42
  -1   5 -13  414.13   31.52
  -1   5 -14   76.60   15.53
  -1   5 -14  102.89    9.26
  -1   5 -14   77.28    7.66
  -1   5 -14   87.24    8.69
  -1   5 -14   79.20    8.54
  -1   5 -15   46.08   13.37
  -1   5 -15   42.94    5.16
  -1   5 -15   55.74    6.36
  -1   5 -15   54.06    6.29
  -1   5 -16  240.12   18.52
  -1   5 -16  255.89   18.74
  -1   5 -17  188.75   13.79
  -1   5 -17  179.48   14.03
   1  -4 -13    3.00    3.11
   1  -4 -12   16.42    4.13
   1  -4 -11    5.80    7.34
   1  -4 -11    5.04    2.75
   1  -4 -10   17.35   13.88
   1  -4 -10    5.70    7.90
   1  -4 -10    6.28    3.37
   1  -4 -10    1.94    4.16
   1  -4  -9   38.72    4.81
   1  -4  -9   28.32    5.05
   1  -4  -8  130.54   21.43
   1  -4  -8  164.92   16.24
   1  -4  -8  170.37   13.43
   1  -4  -8  174.80   13.29
   1  -4  -7  232.54   20.71
   1  -4  -7  201.35   25.87
   1  -4  -7  208.84   18.54
   1  -4  -6   29.25    3.88
   1  -4  -6   28.65    4.42
   1  -4  -6   26.39    8.73
   1  -4  -5   28.25    8.30
   1  -4  -4    2.99    7.69
  -1   4   4    5.67    5.08
  -1   4   3  635.52   48.19
  -1   4   2 1659.79  119.78
  -1   4   1 2030.02  150.87
   1  -4  -1 2250.53  153.13
  -1   4   0 2254.25  161.30
  -1   4  -1 2623.39  187.19
  -1   4  -2 3469.37  246.72
  -1   4  -3  413.74   32.05
  -1   4  -4   49.93    8.44
  -1   4  -5  158.88   15.16
  -1   4  -6  262.43   22.62
  -1   4  -6  230.85   21.85
  -1   4  -6  277.04   20.62
  -1   4  -7  594.92   40.94
  -1   4  -7  561.66   39.65
  -1   4  -8   19.24    8.48
  -1   4  -8   14.99    5.64
  -1   4  -8   24.30   11.93
  -1   4  -9   11.37    3.24
  -1   4  -9   10.21   12.10
  -1   4  -9   10.10    4.91
  -1   4  -9   12.18    4.49
  -1   4  -9    4.17    8.83
  -1   4  -9   14.52    5.76
  -1   4  -9   11.07    4.35
  -1   4 -10   23.96    3.84
  -1   4 -10    9.82   12.76
  -1   4 -10   25.27    6.16
  -1   4 -10   16.16    5.32
  -1   4 -10   23.16    4.96
  -1   4 -10   27.04   10.23
  -1   4 -10   33.05    6.62
  -1   4 -10   11.64    4.83
  -1   4 -10   28.83    8.44
  -1   4 -11  617.25   47.36
  -1   4 -11  647.97   50.65
  -1   4 -11  754.95   47.83
  -1   4 -11  549.50   49.31
  -1   4 -11  764.68   48.34
  -1   4 -11  588.15   47.70
  -1   4 -11  677.19   47.72
  -1   4 -11  660.25   48.72
  -1   4 -12   19.65   13.32
  -1   4 -12   15.62    5.83
  -1   4 -12   16.06    5.82
  -1   4 -12   19.49    3.99
  -1   4 -12   13.17    9.24
  -1   4 -12   13.75    5.33
  -1   4 -13   10.21   13.31
  -1   4 -13    7.44    7.13
  -1   4 -13    1.89    3.52
  -1   4 -13    3.18    5.39
  -1   4 -13    7.13    5.28
  -1   4 -14    0.32   12.36
  -1   4 -14    3.57    5.34
  -1   4 -14    4.68    4.95
  -1   4 -14    2.54    5.01
  -1   4 -15    3.45    4.42
  -1   4 -15    2.16    4.55
  -1   4 -16   13.02    4.20
  -1   4 -16   10.95    4.00
  -1   4 -17   27.92    3.84
  -1   4 -17   23.08    3.43
   1  -3 -14   12.05    3.18
   1  -3 -13   38.84    5.23
   1  -3 -12   18.81    4.10
   1  -3 -12   17.84    7.56
   1  -3 -11   76.33   15.64
   1  -3 -11   71.14   10.43
   1  -3 -11   78.76    7.42
   1  -3 -11   76.26    7.36
   1  -3 -10    6.97    3.36
   1  -3 -10    5.15    4.19
   1  -3 -10    5.18    4.14
   1  -3  -9   16.19    9.05
   1  -3  -9    7.93    3.58
   1  -3  -9    9.80    4.13
   1  -3  -9   10.57    4.41
   1  -3  -8   28.96    4.43
   1  -3  -8   19.04   15.16
   1  -3  -8   24.93    9.20
   1  -3  -8   29.27    4.50
   1  -3  -7    1.24    2.90
   1  -3  -7    2.22    3.47
   1  -3  -7    6.64    3.73
   1  -3  -7    0.61    8.42
   1  -3  -7    1.49   15.42
   1  -3  -6   97.25   18.76
   1  -3  -6  131.49   12.72
   1  -3  -5  722.37   52.59
  -1   3   4  133.67   12.64
  -1   3   3   45.12    7.13
  -1   3   2  153.49   13.80
   1  -3  -2  185.82   19.67
  -1   3   1    1.17    5.34
   1  -3  -1    5.63   12.01
  -1   3   0   -1.34    5.43
  -1   3  -1  136.17   12.19
  -1   3  -2   98.54    9.78
  -1   3  -3  613.57   45.00
  -1   3  -4    3.71    5.58
  -1   3  -5  301.70   23.54
  -1   3  -6   36.19    6.85
  -1   3  -7 1074.72   77.11
  -1   3  -7 1064.12   77.72
  -1   3  -8 4502.08  315.82
  -1   3  -8 4294.83  316.47
  -1   3  -8 4432.36  315.75
  -1   3  -8 4683.18  316.81
  -1   3  -9 3503.43  247.47
  -1   3  -9 3660.94  246.47
  -1   3  -9 3504.71  245.88
  -1   3  -9 3734.68  246.47
  -1   3  -9 3270.70  247.13
  -1   3  -9 3395.67  246.03
  -1   3  -9 3339.38  245.90
  -1   3 -10 2250.02  157.64
  -1   3 -10 2368.44  158.45
  -1   3 -10 2183.49  159.56
  -1   3 -10 2277.91  157.78
  -1   3 -10 2450.25  158.38
  -1   3 -10 1895.72  158.93
  -1   3 -10 2004.41  157.87
  -1   3 -10 2261.70  158.52
  -1   3 -10 2276.42  157.83
  -1   3 -11  465.28   36.06
  -1   3 -11  537.29   37.43
  -1   3 -11  491.96   39.62
  -1   3 -11  532.72   36.53
  -1   3 -11  574.72   37.37
  -1   3 -11  484.56   36.62
  -1   3 -11  464.77   37.75
  -1   3 -11  479.33   36.43
  -1   3 -12  188.12   15.25
  -1   3 -12  145.36   18.85
  -1   3 -12  197.66   14.25
  -1   3 -12  150.34   13.02
  -1   3 -12  178.00   13.89
  -1   3 -12  157.36   14.08
  -1   3 -13   19.38    7.45
  -1   3 -13    7.94   12.30
  -1   3 -13   14.32    6.91
  -1   3 -13    7.79    5.42
  -1   3 -13   10.35    5.19
  -1   3 -13    9.66    3.43
  -1   3 -14   86.64    8.50
  -1   3 -14   80.78    8.35
  -1   3 -15  190.82   14.69
  -1   3 -15  182.74   14.71
  -1   3 -16   52.39    5.38
  -1   3 -16   42.11    5.19
  -1   3 -17   24.56    3.60
  -1   3 -17   30.56    3.39
   1  -2 -15   40.89    4.25
   1  -2 -14   27.14    4.41
   1  -2 -14   25.20    3.83
   1  -2 -13    8.12    4.54
   1  -2 -13    3.94    3.89
   1  -2 -12   70.57    7.90
   1  -2 -12   81.32    7.44
   1  -2 -12   69.48   10.32
   1  -2 -12   54.82   14.62
   1  -2 -11  318.83   23.14
   1  -2 -11  299.33   22.75
   1  -2 -10  684.91   52.29
   1  -2 -10  617.64   54.76
   1  -2 -10  735.60   50.61
   1  -2 -10  695.83   50.98
   1  -2  -9  460.11   42.11
   1  -2  -9  511.66   39.56
   1  -2  -9  571.79   37.72
   1  -2  -9  524.69   37.65
   1  -2  -9  472.62   37.98
   1  -2  -8  631.42   52.27
   1  -2  -8  666.88   50.00
   1  -2  -8  710.27   48.52
   1  -2  -8  675.02   48.36
   1  -2  -8  659.23   48.47
   1  -2  -7  412.12   30.71
   1  -2  -7  373.15   34.01
   1  -2  -6  147.24   15.48
   1  -2  -6  141.37   20.69
   1  -2  -5  748.85   59.64
   1  -2  -5  891.29   59.39
  -1   2   4    6.34    4.08
  -1   2   3   63.79    6.68
  -1   2   2    9.68    4.13
  -1   2   1  287.29   21.47
  -1   2   0    0.22    3.93
  -1   2  -1  257.42   19.40
  -1   2  -2    3.29    3.95
  -1   2  -3 1306.84   93.05
  -1   2  -4  542.15   35.39
  -1   2  -4  427.76   35.38
  -1   2  -5  791.88   58.42
  -1   2  -5  844.81   59.01
  -1   2  -6 1460.21  104.07
  -1   2  -7  588.35   43.01
  -1   2  -7  578.25   43.74
  -1   2  -7  595.42   44.37
  -1   2  -8  257.69   24.91
  -1   2  -8  329.17   24.04
  -1   2  -8  354.05   26.52
  -1   2  -8  309.77   24.32
  -1   2  -9    0.28   12.07
  -1   2  -9    2.22    7.98
  -1   2  -9   -0.68    4.54
  -1   2  -9    6.58    6.96
  -1   2  -9   -2.38    8.44
  -1   2  -9   -2.12    4.01
  -1   2 -10    2.90    2.89
  -1   2 -10    1.94    2.84
  -1   2 -10    3.10    8.36
  -1   2 -10   -1.84   12.43
  -1   2 -10    6.13    4.19
  -1   2 -10    3.34    4.70
  -1   2 -10    3.38    7.20
  -1   2 -10    1.74    4.32
  -1   2 -11   80.59    7.45
  -1   2 -11   85.72   14.61
  -1   2 -11   83.81   11.25
  -1   2 -11   87.02    8.50
  -1   2 -11   99.65   10.65
  -1   2 -11   84.32    8.87
  -1   2 -11   90.76    8.43
  -1   2 -12   42.52   13.33
  -1   2 -12   53.21    9.82
  -1   2 -12   76.42    7.91
  -1   2 -12   54.27    5.76
  -1   2 -12   55.49    7.00
  -1   2 -12   60.77    7.39
  -1   2 -13   -5.49   11.50
  -1   2 -13   -0.43    5.21
  -1   2 -13   -0.27    4.74
  -1   2 -14   29.37    7.49
  -1   2 -15  244.68   18.65
  -1   2 -15  250.92   18.69
  -1   2 -16  420.16   30.17
  -1   2 -16  415.52   30.18
  -1   2 -17  158.20   11.57
   1  -1 -16   13.87    2.55
   1  -1 -15   39.00    4.65
   1  -1 -15   34.09    4.32
   1  -1 -14  235.18   18.13
   1  -1 -14  248.81   18.47
   1  -1 -13  465.31   37.41
   1  -1 -13  386.96   39.08
   1  -1 -12  559.13   38.83
   1  -1 -12  527.67   39.00
   1  -1 -12  451.56   42.40
   1  -1 -12  529.04   39.98
   1  -1 -11 2122.59  145.21
   1  -1 -11 2011.35  145.61
   1  -1 -11 2065.28  146.51
   1  -1 -11 1773.76  148.14
   1  -1 -10  352.16   24.76
   1  -1 -10  319.58   25.23
   1  -1 -10  297.92   30.42
   1  -1 -10  354.73   26.92
   1  -1  -9   22.09    3.79
   1  -1  -9    9.61    4.18
   1  -1  -9    4.37   14.58
   1  -1  -9    9.73    8.25
   1  -1  -8    9.09    8.04
   1  -1  -8   12.33   13.67
   1  -1  -7  237.11   17.14
   1  -1  -7  197.40   22.12
   1  -1  -7  186.26   17.83
   1  -1  -6  720.45   48.04
   1  -1  -6  595.38   48.34
   1  -1  -6  664.10   50.96
  -1   1   4   16.64    2.63
  -1   1   3  309.06   22.34
  -1   1   2 2082.37  147.20
  -1   1   1 1424.92  100.89
  -1   1   0 2282.08  161.26
  -1   1  -1 2319.32  163.90
  -1   1  -3  115.11    8.99
  -1   1  -4    8.16    2.62
   1  -1   4   11.24    4.02
  -1   1  -5   50.01   11.62
  -1   1  -6  235.82   19.09
  -1   1  -6  227.02   22.01
  -1   1  -7   56.86    8.92
  -1   1  -7   45.11    9.39
  -1   1  -7   58.26   12.98
  -1   1  -8  101.15   12.51
  -1   1  -8  144.52   12.24
  -1   1  -8  100.83   15.39
  -1   1  -9   88.32    7.35
  -1   1  -9  110.18   10.73
  -1   1  -9   78.60    8.26
  -1   1  -9   92.36    8.03
  -1   1  -9   83.76   14.16
  -1   1  -9   90.23   11.64
  -1   1 -10  203.73   14.64
  -1   1 -10  181.26   19.76
  -1   1 -10  198.25   18.06
  -1   1 -10  206.55   17.12
  -1   1 -10  174.19   15.49
  -1   1 -10  191.05   15.15
  -1   1 -11   34.19    4.39
  -1   1 -11   41.94    4.47
  -1   1 -11   38.67   10.16
  -1   1 -11   28.51   12.71
  -1   1 -11   33.91    6.16
  -1   1 -11   33.16    5.66
  -1   1 -11   34.61    8.81
  -1   1 -12   50.36    7.12
  -1   1 -12   54.47    6.56
  -1   1 -13  312.07   24.95
  -1   1 -13  319.24   23.55
  -1   1 -13  309.54   23.78
  -1   1 -14  195.84   17.55
  -1   1 -14  217.82   16.43
  -1   1 -14  214.73   16.31
  -1   1 -15  133.16   10.40
  -1   1 -15  124.29   10.25
  -1   1 -16  161.16   10.97
  -1   1 -16  131.75   10.81
   1   0 -16    1.16    2.88
   1   0 -16    2.25    2.77
   1   0 -15    1.72    3.90
   1   0 -15    7.28    3.64
   1   0 -14    3.79   11.13
   1   0 -13    3.06    7.71
   1   0 -13   17.05   13.48
   1   0 -13   -0.57    5.03
   1   0 -13    1.60    4.43
   1   0 -12   35.14    6.24
   1   0 -12   35.37    5.81
   1   0 -11  102.93   18.37
   1   0 -11  123.54   12.77
   1   0 -11  121.32   10.84
   1   0 -11  118.67   10.44
   1   0 -10  128.01   18.48
   1   0 -10  129.38   12.70
   1   0 -10  120.14    9.95
   1   0 -10  120.32    9.63
   1   0 -10  114.54   10.31
   1   0  -9  198.61   20.99
   1   0  -9  197.84   16.07
   1   0  -9  192.71   14.49
   1   0  -9  169.19   14.14
   1   0  -9  171.87   17.28
   1   0  -8    4.15    6.04
   1   0  -8   -1.42    7.27
   1   0  -8   10.15   13.52
   1   0  -7  191.77   14.60
   1   0  -7  151.75   15.19
   1   0  -7  195.42   19.69
   1   0  -4  591.61   43.43
  -1   0   4  616.52   43.21
   1   0  -3 6618.47  439.62
  -1   0   3 5972.44  439.35
  -1   0   2  373.72   27.23
  -1   0   1  757.18   54.06
  -1   0   0  102.24    8.50
  -1   0  -1   43.90    5.52
   1   0   2   38.24    7.61
  -1   0  -2   37.75    5.20
   1   0   3  230.62   19.43
  -1   0  -3  270.21   18.85
   1   0   4  163.25   12.25
  -1   0  -5  235.30   23.65
  -1   0  -6  731.71   52.25
  -1   0  -6  668.97   55.91
  -1   0  -7  830.00   58.89
  -1   0  -7  773.01   59.93
  -1   0  -7  832.36   63.72
  -1   0  -8  539.64   37.99
  -1   0  -8  457.20   39.32
  -1   0  -9  179.33   13.64
  -1   0  -9  189.01   13.49
  -1   0  -9  176.17   15.79
  -1   0  -9  169.29   13.85
  -1   0  -9  167.56   19.14
  -1   0  -9  150.18   16.73
  -1   0 -10   86.99    7.14
  -1   0 -10   87.76   10.70
  -1   0 -10   69.40    8.17
  -1   0 -10   81.02    7.86
  -1   0 -10   76.35   14.26
  -1   0 -10   82.18   12.18
  -1   0 -11  149.07   10.94
  -1   0 -11  109.94   14.86
  -1   0 -11  149.54   14.10
  -1   0 -11  138.55   11.61
  -1   0 -11  123.79   11.93
  -1   0 -12  -11.75    9.03
  -1   0 -12   -1.27    4.94
  -1   0 -12    1.47    4.41
  -1   0 -12    3.41    3.01
  -1   0 -13   18.30    8.03
  -1   0 -14   29.25    7.29
  -1   0 -14   42.27    5.38
  -1   0 -14   42.17    4.91
  -1   0 -15   34.22    3.80
  -1   0 -15   30.98    4.15
   1   1 -17   18.95    2.93
   1   1 -17   20.92    2.77
   1   1 -16    3.75    3.44
   1   1 -16   -1.42    3.34
   1   1 -15   16.34   10.61
   1   1 -15    4.93    4.25
   1   1 -15    7.23    4.17
   1   1 -14    9.29   12.49
   1   1 -14    6.86    4.99
   1   1 -14    3.63    4.74
   1   1 -13   23.75   14.32
   1   1 -13   23.37    5.12
   1   1 -13   39.44    6.04
   1   1 -13   26.89    5.67
   1   1 -12   56.21    9.81
   1   1 -12   76.75   16.52
   1   1 -12   76.57    7.42
   1   1 -12   68.92    8.03
   1   1 -12   76.85    7.66
   1   1 -11   18.44   15.25
   1   1 -11   21.72    7.84
   1   1 -11    9.24    5.10
   1   1 -11   16.33    4.39
   1   1 -11   13.97   10.40
   1   1 -11   15.23    4.89
   1   1 -10   20.58    7.46
   1   1 -10   33.49   15.05
   1   1 -10   18.47    5.07
   1   1 -10   18.39    5.00
   1   1 -10   25.09   12.27
   1   1 -10   16.69    4.31
   1   1 -10   15.39    4.69
   1   1 -10   21.44    9.71
   1   1  -9   58.25    8.28
   1   1  -9   50.88   15.17
   1   1  -9   47.21    5.95
   1   1  -9   48.48    5.82
   1   1  -8  202.16   15.74
   1   1  -8  215.61   21.01
   1   1  -8  180.84   16.11
   1   1  -7  138.91   11.73
   1   1  -7  124.48   17.54
   1   1  -7  134.65   12.19
  -1  -1   6  722.34   51.64
   1   1  -5    6.88    5.46
   1   1  -4    4.15    7.09
   1   1  -3   12.46    7.94
   1   1  -3   -1.44    6.67
   1   1  -2   24.88    8.10
   1   1  -2   22.17    7.05
   1   1  -1  256.71   17.79
   1   1  -1  171.77   17.01
   1   1   0   40.20    8.78
   1   1   0   26.57    7.31
   1   1   1   34.11    8.92
   1   1   2  478.14   35.72
   1   1   3  549.76   40.34
  -1  -1  -4 1517.25  123.97
  -1  -1  -4 1728.12  120.44
  -1  -1  -5 5232.11  361.61
  -1  -1  -5 4646.81  365.17
  -1  -1  -6 2535.52  171.82
  -1  -1  -6 2273.90  172.27
  -1  -1  -7 2056.43  140.68
  -1  -1  -7 2047.59  146.91
  -1  -1  -7 1842.77  141.40
  -1  -1  -8  508.77   35.50
  -1  -1  -8  402.54   38.40
  -1  -1  -8  492.82   35.52
  -1  -1  -8  547.60   37.12
  -1  -1  -8  478.49   35.64
  -1  -1  -9   81.05    7.76
  -1  -1  -9   88.50    7.54
  -1  -1  -9   67.17   12.62
  -1  -1  -9   99.97   10.98
  -1  -1  -9   88.74    7.85
  -1  -1 -10   18.65    3.80
  -1  -1 -10   10.67    5.11
  -1  -1 -10   19.71    8.44
  -1  -1 -10   15.13    4.52
  -1  -1 -11  140.36   16.63
  -1  -1 -11  178.91   13.30
  -1  -1 -11  155.99   13.72
  -1  -1 -11  166.93   12.82
  -1  -1 -12  113.64   14.50
  -1  -1 -12  162.50   12.46
  -1  -1 -13   94.51   12.56
  -1  -1 -13  156.37   11.31
  -1  -1 -14   53.91    5.45
  -1  -1 -15   26.32    3.12
   1   2 -17    7.94    3.05
   1   2 -17    9.24    2.81
   1   2 -16    0.46    3.85
   1   2 -16   -1.09    3.68
   1   2 -15  156.70   20.13
   1   2 -15  197.60   16.41
   1   2 -15  203.52   16.41
   1   2 -14  398.54   38.51
   1   2 -14  489.51   35.14
   1   2 -14  485.51   35.28
   1   2 -14  486.92   35.20
   1   2 -13 1077.28   79.62
   1   2 -13 1130.57   79.81
   1   2 -13 1145.91   79.96
   1   2 -12 1280.87   96.22
   1   2 -12 1316.51   93.17
   1   2 -12 1252.21   94.61
   1   2 -12 1293.13   93.53
   1   2 -12 1343.49   93.37
   1   2 -11  805.37   52.77
   1   2 -11  738.40   55.86
   1   2 -11  700.95   51.88
   1   2 -11  724.19   52.22
   1   2 -11  674.32   54.54
   1   2 -11  686.09   52.20
   1   2 -11  731.05   53.55
   1   2 -11  728.02   52.06
   1   2 -10  608.34   40.53
   1   2 -10  512.27   43.64
   1   2 -10  512.57   39.71
   1   2 -10  564.30   42.42
   1   2 -10  585.03   40.00
   1   2 -10  521.43   40.02
   1   2 -10  548.52   39.91
   1   2 -10  561.30   41.39
   1   2  -9  393.29   29.30
   1   2  -9  387.23   32.91
   1   2  -8   52.22   14.41
   1   2  -8   42.66    7.09
   1   2  -7   21.98   13.98
   1   2  -5   60.03   10.42
   1   2  -5   77.54   10.02
   1   2  -4   27.17    8.94
   1   2  -4   43.17    9.64
   1   2  -3   63.33   11.02
   1   2  -3  101.92   12.10
   1   2  -2   -1.15    8.07
   1   2  -2  -10.07   10.05
   1   2  -1 2333.22  181.98
   1   2  -1 2786.15  182.12
   1   2   0  118.09   13.08
   1   2   0  115.64   13.77
   1   2   1  289.17   26.00
   1   2   1  365.57   26.58
   1   2   2   15.49    8.04
   1   2   2   14.85    8.42
   1   2   3   61.57    9.54
  -1  -2  -3   62.01   16.15
  -1  -2  -4  288.20   22.30
  -1  -2  -4  268.09   28.74
  -1  -2  -5   18.01    7.72
  -1  -2  -5   24.12   12.44
  -1  -2  -6   25.03    7.91
  -1  -2  -6   26.11   16.86
  -1  -2  -6   32.25   12.36
  -1  -2  -7   43.61    5.06
  -1  -2  -7   48.99    8.48
  -1  -2  -7   39.32   17.49
  -1  -2  -7   35.66    4.80
  -1  -2  -7   34.70   12.27
  -1  -2  -8   15.04    3.83
  -1  -2  -8   17.07    7.82
  -1  -2  -8   11.52    4.16
  -1  -2  -9    3.15    3.63
  -1  -2  -9    5.90    7.79
  -1  -2  -9   -0.57   10.70
  -1  -2  -9    4.64    4.35
  -1  -2 -10    2.91    4.52
  -1  -2 -10    5.69    3.48
  -1  -2 -11    5.41    3.17
  -1  -2 -11    9.10    9.20
  -1  -2 -11    1.30    4.64
  -1  -2 -12  491.00   33.87
  -1  -2 -12  490.62   33.33
  -1  -2 -13  417.40   42.32
  -1  -2 -13  695.26   41.91
  -1  -2 -14  288.02   20.85
   1   3 -17  157.11   12.46
   1   3 -17  176.81   12.72
   1   3 -16  569.56   37.71
   1   3 -16  523.41   37.70
   1   3 -16  515.17   37.59
   1   3 -15  371.78   37.09
   1   3 -15  444.30   34.11
   1   3 -14  493.73   45.39
   1   3 -14  582.46   42.05
   1   3 -14  596.64   42.13
   1   3 -14  577.80   42.06
   1   3 -13  327.02   23.08
   1   3 -13  315.77   23.17
   1   3 -13  302.26   23.12
   1   3 -12   16.07   14.59
   1   3 -12   27.92   13.15
   1   3 -12   18.13    5.78
   1   3 -12   27.47    5.54
   1   3 -12   34.01   10.84
   1   3 -12   30.75    5.71
   1   3 -11   48.89   15.14
   1   3 -11   49.93   13.51
   1   3 -11   40.13    6.06
   1   3 -11   42.26    5.82
   1   3 -11   37.86    6.11
   1   3 -11   32.84    4.43
   1   3 -11   42.16    5.86
   1   3 -11   48.20   10.39
   1   3 -10  266.60   26.29
   1   3 -10  226.08   22.45
   1   3 -10  284.59   21.25
   1   3 -10  312.26   24.97
   1   3 -10  286.53   21.38
   1   3 -10  274.04   20.84
   1   3 -10  314.97   23.42
   1   3 -10  283.66   21.52
   1   3 -10  313.57   21.37
   1   3  -9  296.88   26.71
   1   3  -8  171.01   21.59
   1   3  -8  246.76   18.35
   1   3  -7   86.12   14.67
   1   3  -6   58.33   11.48
   1   3  -6   95.29   13.16
   1   3  -5  990.33   85.89
   1   3  -5 1355.31   85.91
   1   3  -4 2443.05  199.13
   1   3  -4 3116.27  199.07
   1   3  -3 3388.53  273.59
   1   3  -3 4315.98  273.71
   1   3  -2 1174.50   89.74
   1   3  -2 1275.34   89.61
   1   3  -1  267.78   24.90
   1   3  -1  315.82   25.25
   1   3   0  281.84   25.08
   1   3   0  298.04   25.10
   1   3   1   40.86   10.51
   1   3   1   35.01   10.56
  -1  -3  -2  208.82   24.09
   1   3   2  191.96   18.79
   1   3   2  191.91   18.61
  -1  -3  -4   24.17   16.03
  -1  -3  -4   17.94    7.12
  -1  -3  -5   97.60   10.02
  -1  -3  -5  107.14   20.66
  -1  -3  -5   60.11   14.89
  -1  -3  -6   27.66    4.90
  -1  -3  -6   33.59    4.97
  -1  -3  -6   34.50    4.38
  -1  -3  -6   21.83   18.46
  -1  -3  -6   30.70    7.63
  -1  -3  -7   11.42    4.22
  -1  -3  -7   15.57    4.17
  -1  -3  -7   19.38    7.76
  -1  -3  -7   15.75    4.12
  -1  -3  -8   25.88   10.99
  -1  -3  -8   42.65    5.39
  -1  -3  -8   48.94    5.54
  -1  -3  -8   39.96    9.07
  -1  -3  -9  121.16   10.92
  -1  -3  -9  141.46   10.72
  -1  -3 -10  103.92   13.96
  -1  -3 -10  121.30   10.76
  -1  -3 -10  131.88   10.11
  -1  -3 -11   96.54    8.83
  -1  -3 -11  111.30    8.22
  -1  -3 -12  131.86    9.88
  -1  -3 -12  149.44   10.51
  -1  -3 -13   40.00    4.07
   1   4 -18   97.50    7.64
   1   4 -17    7.86    3.52
   1   4 -17    5.34    2.97
   1   4 -16   18.57   11.32
   1   4 -16   20.41    5.08
   1   4 -16   13.89    4.54
   1   4 -16   14.47    4.04
   1   4 -15   55.28   14.14
   1   4 -14   38.40   14.55
   1   4 -14   38.88    6.29
   1   4 -14   36.67    6.19
   1   4 -14   41.96    6.07
   1   4 -14   29.51   10.59
   1   4 -13    4.33    5.06
   1   4 -13   -3.08   13.00
   1   4 -13    2.52    9.93
   1   4 -13    4.80    5.19
   1   4 -13    0.54    5.09
   1   4 -12   44.38   15.40
   1   4 -12   33.93    5.92
   1   4 -12   57.04   13.30
   1   4 -12   30.90    5.99
   1   4 -12   28.69    4.45
   1   4 -12   24.02    5.99
   1   4 -12   25.47   10.20
   1   4 -12   31.44    5.77
   1   4 -11    2.36   14.29
   1   4 -11    1.02    4.64
   1   4 -11   -2.64    4.91
   1   4 -11    0.27    4.62
   1   4 -11   12.35    7.99
   1   4 -11   -2.39   12.13
   1   4 -11    1.96    3.33
   1   4 -11   -2.34    4.67
   1   4 -11   -4.19    9.50
   1   4 -10  134.24   19.73
   1   4 -10  173.85   13.55
   1   4 -10  155.41   14.95
   1   4 -10  152.33   18.28
   1   4 -10  180.15   13.64
   1   4 -10  166.02   13.16
   1   4 -10  175.33   13.63
   1   4 -10  171.97   15.97
   1   4 -10  174.15   13.60
   1   4  -9  419.17   41.70
   1   4  -9  565.17   38.77
   1   4  -9  505.78   41.15
   1   4  -9  557.72   39.87
   1   4  -9  527.89   39.99
   1   4  -8 1974.88  136.43
   1   4  -8 1806.29  137.49
   1   4  -7 2621.08  161.49
   1   4  -7 2667.41  162.63
   1   4  -6 2143.25  148.97
   1   4  -6 2358.34  150.00
   1   4  -5  870.39   66.76
   1   4  -5 1040.25   64.98
   1   4  -4  534.37   38.34
   1   4  -4  409.78   38.05
   1   4  -3  439.08   34.73
   1   4  -3  397.45   34.71
   1   4  -2  412.85   34.23
   1   4  -2  409.56   34.68
   1   4  -1  683.52   52.32
   1   4  -1  666.91   52.87
   1   4   0  114.75   15.41
   1   4   0   91.88   14.84
  -1  -4   0  115.23   18.46
   1   4   1   56.74    7.52
   1   4   1   40.70   11.47
  -1  -4  -1   69.03   17.56
   1   4   2   32.34    6.43
   1   4   2   24.73   10.53
  -1  -4  -3  427.14   31.32
  -1  -4  -3  403.80   39.84
  -1  -4  -4  161.16   12.88
  -1  -4  -4  143.10   23.55
  -1  -4  -4  128.28   11.72
  -1  -4  -4  150.81   11.20
  -1  -4  -5  280.94   25.01
  -1  -4  -5  410.09   26.14
  -1  -4  -5  287.00   24.93
  -1  -4  -5  390.85   24.69
  -1  -4  -5  373.56   37.43
  -1  -4  -6  518.19   41.71
  -1  -4  -6  682.24   42.90
  -1  -4  -6  561.74   41.64
  -1  -4  -6  591.39   41.39
  -1  -4  -7  175.49   14.29
  -1  -4  -7  190.76   14.16
  -1  -4  -7  188.23   14.08
  -1  -4  -8   74.00    6.97
  -1  -4  -8   66.38    7.14
  -1  -4  -9   27.93    9.80
  -1  -4  -9   26.97    4.83
  -1  -4  -9   20.72    4.21
  -1  -4 -10    5.27    3.09
  -1  -4 -10    4.61    7.99
  -1  -4 -10    4.94    4.00
  -1  -4 -11   50.74    5.32
  -1  -4 -11   50.91    4.63
  -1  -4 -12   42.73    4.19
   1   5 -17    0.18   10.79
   1   5 -17    1.75    3.40
   1   5 -17    2.66    2.75
   1   5 -16   -2.96   11.92
   1   5 -16    5.25    4.98
   1   5 -16    6.62    3.66
   1   5 -16    2.48    4.24
   1   5 -15   65.30   15.00
   1   5 -15   65.60    7.16
   1   5 -15   61.95    6.77
   1   5 -15   59.22   10.44
   1   5 -14   56.30   15.71
   1   5 -14   49.16   13.12
   1   5 -14   43.82    7.02
   1   5 -14   41.74   10.59
   1   5 -14   43.80    6.27
   1   5 -14   60.09    6.85
   1   5 -13  178.84   20.79
   1   5 -13  243.01   22.69
   1   5 -13  202.08   17.57
   1   5 -13  261.26   18.40
   1   5 -13  250.69   20.70
   1   5 -13  235.05   17.97
   1   5 -13  256.73   18.23
   1   5 -12  201.29   24.32
   1   5 -12  236.79   17.75
   1   5 -12  263.13   17.80
   1   5 -12  199.79   17.12
   1   5 -12  252.59   22.47
   1   5 -12  184.35   19.97
   1   5 -12  222.05   20.08
   1   5 -12  222.02   17.63
   1   5 -12  226.45   17.49
   1   5 -11  -12.89   15.98
   1   5 -11   11.07    8.33
   1   5 -11    7.88   13.12
   1   5 -11    5.13    4.70
   1   5 -11    6.11    4.92
   1   5 -11    3.57    3.69
   1   5 -11    1.93    4.83
   1   5 -11    3.88    4.82
   1   5 -11   -5.48    9.74
   1   5 -10    2.13    3.53
   1   5 -10    1.53   14.59
   1   5 -10    1.82    4.31
   1   5 -10    8.22   12.55
   1   5 -10    3.46    4.64
   1   5 -10    3.30    7.19
   1   5 -10    3.28    7.73
   1   5 -10    2.18    4.39
   1   5 -10    0.73    4.62
   1   5 -10    3.78    8.86
   1   5  -9    9.20    3.69
   1   5  -9   -0.34   14.01
   1   5  -9    6.97   11.56
   1   5  -9   15.39    4.25
   1   5  -9   10.32    4.48
   1   5  -9   13.35    6.93
   1   5  -9   19.71    7.80
   1   5  -9    9.95    8.69
   1   5  -9   13.46    4.31
   1   5  -8   36.62   13.51
   1   5  -8   43.60   12.17
   1   5  -8   52.33    7.50
   1   5  -8   22.01   11.50
   1   5  -8   40.30    8.02
   1   5  -7  110.63   15.51
   1   5  -7   99.63   10.86
   1   5  -7  109.95    9.40
   1   5  -6    5.63   12.12
   1   5  -6   10.15    6.46
   1   5  -6   12.68    5.35
   1   5  -5  137.21   16.48
   1   5  -5  112.46   10.66
   1   5  -5  114.58   11.00
   1   5  -4   35.61    7.31
  -1  -5   3    4.22   12.13
   1   5  -3    4.44    6.80
  -1  -5   2    5.08   13.72
   1   5  -2   -0.79    6.92
  -1  -5   1  378.59   36.75
   1   5  -1  410.56   30.20
   1   5   0  448.84   33.17
   1   5   1  296.61   31.78
  -1  -5  -1  468.70   36.98
  -1  -5  -2 1903.27  143.52
  -1  -5  -3 1324.59   96.11
  -1  -5  -3 1101.15   85.08
  -1  -5  -3 1247.84   84.75
  -1  -5  -4  362.37   30.08
  -1  -5  -4  437.10   29.69
  -1  -5  -5  214.21   18.37
  -1  -5  -5  212.05   18.32
  -1  -5  -6   20.75   10.25
  -1  -5  -6   32.01    5.34
  -1  -5  -6   29.22    5.39
  -1  -5  -6   27.38    4.84
  -1  -5  -7   12.63    9.90
  -1  -5  -7   21.07    4.75
  -1  -5  -7   30.39    4.65
  -1  -5  -7   21.84    4.82
  -1  -5  -8   44.89   10.37
  -1  -5  -8   60.91    6.47
  -1  -5  -8   64.35    6.25
  -1  -5  -9   33.18    4.07
  -1  -5  -9   22.71    8.13
  -1  -5  -9   24.08    4.51
  -1  -5 -10   35.57    7.22
  -1  -5 -10   51.95    4.66
  -1  -5 -10   47.46    5.03
  -1  -5 -11    0.85    1.83
   1   6 -16  595.07   45.85
   1   6 -16  699.04   42.96
   1   6 -16  526.73   42.19
   1   6 -16  615.78   42.53
   1   6 -15  764.61   57.26
   1   6 -15  672.51   55.54
   1   6 -15  694.08   54.69
   1   6 -15  691.53   53.47
   1   6 -15  725.58   53.74
   1   6 -14 1084.78   95.11
   1   6 -14 1098.73   93.00
   1   6 -13  385.35   36.96
   1   6 -13  381.16   31.28
   1   6 -13  459.93   35.06
   1   6 -13  362.09   33.97
   1   6 -13  407.91   31.31
   1   6 -13  427.27   31.60
   1   6 -13  460.97   33.45
   1   6 -12   35.25   10.72
   1   6 -12   69.53   14.63
   1   6 -12   65.80    7.39
   1   6 -12   55.53    6.36
   1   6 -12   49.73    6.94
   1   6 -12   56.58   11.08
   1   6 -12   51.95    6.73
   1   6 -11    1.30   16.83
   1   6 -11    4.30   13.54
   1   6 -11   11.80    4.74
   1   6 -11    3.98    5.53
   1   6 -11    9.19    8.72
   1   6 -11    3.63    4.23
   1   6 -11    7.49    4.98
   1   6 -11    2.74    4.96
   1   6 -11    4.68    9.68
   1   6 -10   11.70    4.39
   1   6 -10    6.81   15.64
   1   6 -10   11.23    8.30
   1   6 -10   25.37   13.09
   1   6 -10    9.75    4.56
   1   6 -10   12.42    5.19
   1   6 -10   15.75    8.80
   1   6 -10   11.92    4.56
   1   6 -10   20.43    9.61
   1   6  -9   12.12    4.19
   1   6  -9   13.85   15.33
   1   6  -9   15.14    5.00
   1   6  -9    4.42    7.06
   1   6  -9    9.44   12.12
   1   6  -9   15.83    7.98
   1   6  -9   18.65    8.97
   1   6  -9   16.47    4.42
   1   6  -8   69.09    9.60
   1   6  -8   76.50   16.77
   1   6  -8   70.70    9.50
   1   6  -8   82.04    7.71
   1   6  -8   90.42   14.20
   1   6  -8   94.71    7.95
   1   6  -8   79.82   10.41
   1   6  -8   49.43   15.27
   1   6  -8   78.64   11.18
   1   6  -7   11.02    6.52
   1   6  -7    9.48    3.98
   1   6  -7   -4.18   14.69
   1   6  -7    9.82    6.37
   1   6  -7   -0.42    7.17
   1   6  -7    7.31    5.79
   1   6  -7   12.86   13.06
   1   6  -6    5.93    3.73
   1   6  -6    8.28    5.92
   1   6  -6   -6.78   13.32
   1   6  -6   20.53   16.65
   1   6  -5    0.95   11.87
   1   6  -5    2.49    6.12
   1   6  -5    5.92    7.22
   1   6  -4   -7.54   12.54
   1   6  -4    2.30    7.33
   1   6  -4    8.45    6.44
   1   6  -3   26.36   13.50
   1   6  -3   26.77    7.75
   1   6  -2   16.21   11.98
   1   6  -2    7.39    7.49
   1   6  -1    0.62    6.66
   1   6  -1    0.97   11.88
  -1  -6   1    9.39   15.22
   1   6   0   38.07    7.81
   1   6   0   49.14   13.85
  -1  -6   0   47.07   19.10
  -1  -6  -1   88.15    7.19
   1   6   1   72.24   10.07
  -1  -6  -1   98.34   21.83
  -1  -6  -2   81.98    8.79
  -1  -6  -2  102.08    7.94
  -1  -6  -2   78.16   22.49
  -1  -6  -3    0.88    5.12
  -1  -6  -3    3.47    3.67
   1   6   3   13.60    7.49
  -1  -6  -4    4.04    5.18
  -1  -6  -4    2.47    4.77
  -1  -6  -4    6.89    3.95
   1   6   4    6.88    7.52
  -1  -6  -5   10.87    4.13
  -1  -6  -5    6.53    4.86
  -1  -6  -5   11.95    5.22
  -1  -6  -6   12.05    4.27
  -1  -6  -6   11.41    4.49
  -1  -6  -6    8.60    4.58
  -1  -6  -8   55.82    5.30
  -1  -6  -8   59.84    5.64
  -1  -6  -9  179.31   13.35
  -1  -6 -10  375.07   26.78
   1   7 -15   -5.51   16.95
   1   7 -15    9.59    8.92
   1   7 -15   19.02   10.34
   1   7 -15    5.71    5.14
   1   7 -15   13.81    7.78
   1   7 -14   46.62   19.08
   1   7 -14   46.96    5.75
   1   7 -13  101.42   21.43
   1   7 -13   99.02   14.22
   1   7 -13  139.52   16.29
   1   7 -13   81.01    9.43
   1   7 -13  104.42   12.99
   1   7 -12   91.54   21.88
   1   7 -12  133.60   11.32
   1   7 -12   90.86   13.67
   1   7 -12   89.02    9.24
   1   7 -12  107.51   16.54
   1   7 -12   98.48   12.90
   1   7 -11   10.11    4.79
   1   7 -11   14.52   19.72
   1   7 -11    5.48   13.68
   1   7 -11   14.49    9.31
   1   7 -11   14.60    6.44
   1   7 -11    4.91    8.98
   1   7 -11   18.38    9.91
   1   7 -10  157.23   25.20
   1   7 -10  176.85   20.09
   1   7 -10  220.60   15.30
   1   7 -10  151.88   14.30
   1   7 -10  164.69   17.15
   1   7 -10  181.90   17.13
   1   7 -10  185.57   17.39
   1   7  -9   39.79    6.07
   1   7  -9   44.51    9.18
   1   7  -9   46.97   21.53
   1   7  -9   46.03    9.81
   1   7  -9   34.83   10.33
   1   7  -9   54.37   14.14
   1   7  -9   42.52    9.51
   1   7  -9   64.38    7.78
   1   7  -8  310.48   27.46
   1   7  -8  436.37   28.27
   1   7  -8  327.89   28.05
   1   7  -8  351.26   26.28
   1   7  -8  411.62   30.34
   1   7  -8  362.43   27.80
   1   7  -7 1081.61   85.29
   1   7  -7 1249.08   84.84
   1   7  -7 1317.39   85.84
   1   7  -7 1260.14   85.43
   1   7  -7 1129.29   84.41
   1   7  -6  835.93   62.27
   1   7  -6  925.29   61.88
   1   7  -6  838.75   62.10
   1   7  -5  471.04   37.03
   1   7  -5  550.53   36.75
   1   7  -5  483.72   36.68
   1   7  -4  294.66   25.45
   1   7  -4  369.91   25.45
   1   7  -4  244.03   32.06
   1   7  -4  321.30   25.30
   1   7  -3   83.59   10.59
   1   7  -3   91.89   10.51
   1   7  -2    2.32    7.27
   1   7  -2   10.76   13.17
   1   7  -2    5.84    7.68
   1   7  -1   25.45    8.15
   1   7  -1    9.59   13.54
  -1  -7   1   21.79   17.79
   1   7  -1   29.68    8.61
   1   7   0   36.04    8.76
   1   7   0   47.27    9.40
  -1  -7  -1  111.14    9.99
   1   7   1   94.36   12.41
  -1  -7  -2   39.43    6.71
  -1  -7  -2   44.45    5.08
   1   7   2   36.07    9.08
  -1  -7  -3   -0.96    3.73
  -1  -7  -3    1.52    5.49
  -1  -7  -3   -2.38    5.05
  -1  -7  -4   14.50    4.10
  -1  -7  -4   10.02    5.12
  -1  -7  -4    4.04    4.88
  -1  -7  -5    4.13    3.91
  -1  -7  -5   -0.24    4.28
  -1  -7  -5   -2.09    4.51
  -1  -7  -6    1.59    3.71
  -1  -7  -6    6.64    3.75
  -1  -7  -6   -1.93    3.66
  -1  -7  -7   28.54    3.92
  -1  -7  -7   27.90    3.71
  -1  -7  -8   10.76    2.59
  -1  -7  -9   24.89    2.56
   1   8 -15    9.04    6.76
   1   8 -15   21.35    9.95
   1   8 -15   11.62    8.82
   1   8 -14   18.67    8.27
   1   8 -14    4.66    9.67
   1   8 -14    8.76    5.38
   1   8 -12   59.00   11.18
   1   8 -12   73.88   11.60
   1   8 -12   95.82    8.71
   1   8 -12   64.93    7.74
   1   8 -12   51.28   12.28
   1   8 -12   81.19   15.28
   1   8 -11  405.30   31.73
   1   8 -11  391.79   31.37
   1   8 -11  452.99   33.66
   1   8 -11  350.87   29.51
   1   8 -11  378.93   32.10
   1   8 -11  435.14   29.91
   1   8 -10  650.14   45.20
   1   8 -10  722.46   47.34
   1   8 -10  612.00   45.70
   1   8  -9  812.45   68.40
   1   8  -9  979.07   68.86
   1   8  -9  936.27   68.41
   1   8  -9  938.26   68.95
   1   8  -9 1060.42   70.18
   1   8  -8  383.53   29.99
   1   8  -8  346.45   29.70
   1   8  -8  362.60   29.84
   1   8  -8  413.20   31.91
   1   8  -7   95.04   12.48
   1   8  -7  114.74   13.18
   1   8  -7  114.58   11.63
   1   8  -7   69.25   19.48
   1   8  -7  105.97   12.64
   1   8  -6    4.30    8.65
   1   8  -6    9.06   10.59
   1   8  -6   11.84    7.68
   1   8  -6   11.33   15.34
   1   8  -6    2.88    8.55
   1   8  -5   17.51    8.77
   1   8  -5    6.86    8.04
   1   8  -5   19.82   15.42
   1   8  -5   12.56    8.08
   1   8  -4   93.91   11.81
   1   8  -4  100.09   11.61
   1   8  -3  142.40   15.24
   1   8  -3  163.61   15.01
   1   8  -2    2.50    8.81
   1   8  -2    8.16    8.42
   1   8  -1   13.36    8.29
   1   8  -1    8.88    8.99
   1   8   0  173.91   18.99
  -1  -8   0  230.29   16.95
  -1  -8  -1  315.60   24.03
  -1  -8  -2   66.02    7.54
  -1  -8  -2   70.13    7.88
   1   8   2   55.88   10.09
  -1  -8  -3  116.71   10.00
  -1  -8  -3  130.71   10.33
  -1  -8  -4  231.09   17.51
  -1  -8  -4  227.53   17.03
  -1  -8  -5   67.58    6.55
  -1  -8  -5   72.97    6.54
  -1  -8  -6    1.76    2.69
  -1  -8  -6   -0.44    2.68
  -1  -8  -7   20.03    2.65
   1   9 -15  126.18   12.10
   1   9 -15   67.67   11.78
   1   9 -14   68.29    8.87
   1   9 -14   53.37   11.23
   1   9 -14   70.80   11.96
   1   9 -13   16.17    8.13
   1   9 -13   17.01   12.08
   1   9 -13    8.53   10.32
   1   9 -12    5.08    8.69
   1   9 -12   -0.42    8.71
   1   9 -11   -0.58    9.08
   1   9 -11   12.78    9.67
   1   9 -11   33.50   13.55
   1   9 -11    1.10    9.98
   1   9 -10    4.30    9.28
   1   9 -10    4.16    9.69
   1   9 -10    0.37   10.08
   1   9 -10   14.70   13.51
   1   9  -9   51.26   10.72
   1   9  -9   53.89   11.07
   1   9  -9   64.15   11.18
   1   9  -9   79.02   15.42
   1   9  -9   55.89   11.50
   1   9  -8   10.31    9.39
   1   9  -8   25.38    9.85
   1   9  -8   15.56   10.12
   1   9  -8   11.64   14.03
   1   9  -8   22.32   10.06
   1   9  -7   15.83    9.78
   1   9  -7    0.35    9.47
   1   9  -6   13.30    9.67
   1   9  -6    4.19    9.38
   1   9  -5  103.16   13.50
   1   9  -4   43.74   10.67
   1   9  -3  118.77   14.27
  -1  -9   2  130.42   10.82
   1   9  -2  107.69   13.73
   1   9  -2   98.47   13.32
  -1  -9   1  258.31   18.88
   1   9  -1  201.67   20.68
  -1  -9   0  360.04   25.04
   1   9   0  275.29   26.41
   1   9   1  124.09   13.24
   1   9   2   18.50    7.44
  -1  -9  -2   18.43    5.00
  -1  -9  -2   18.50    4.48
  -1  -9  -3    5.35    3.59
  -1  -9  -3    8.19    4.03
  -1  -9  -4    8.45    3.10
  -1  -9  -4   11.37    3.25
  -1  -9  -5    5.45    2.30
  -1  -9  -5    3.67    2.29
  -1  -9  -6   17.74    2.06
   1  10 -15   15.38    6.84
   1  10 -14    4.90    8.23
   1  10 -14   -3.54    8.87
   1  10 -13   19.78    6.98
   1  10 -13   17.84    9.61
   1  10 -13   18.58   10.53
   1  10 -12   47.69    8.37
   1  10 -12   36.01   12.14
   1  10 -12   38.08   11.08
   1  10 -11    1.82    8.75
   1  10 -11   -2.33    8.10
   1  10 -11    8.87   12.21
   1  10 -11    3.42   10.12
   1  10 -10   -1.42    9.02
   1  10 -10    9.21    8.74
   1  10 -10    7.09   10.22
   1  10  -9   16.90    9.57
   1  10  -8  157.93   18.19
   1  10  -8  131.93   15.38
   1  10  -7   33.09   13.58
   1  10  -7   17.03    9.88
   1  10  -7   13.64    9.52
   1  10  -6    8.40    9.24
   1  10  -6    4.09    9.66
   1  10  -6   12.30   10.80
   1  10  -5   37.28   10.48
   1  10  -5   48.22   12.18
   1  10  -5   30.41   10.39
   1  10  -4   17.04   11.74
   1  10  -4   -2.52    9.74
   1  10  -3   -2.65    8.95
   1  10  -2   30.34    9.19
  -1 -10   1    5.54    4.96
  -1 -10   1    4.39    4.09
  -1 -10   0   -2.66    3.80
  -1 -10   0    9.95    4.60
   1  10   1    8.10    6.97
  -1 -10  -1   13.37    3.68
  -1 -10  -1   17.98    4.25
   1  10   2    1.36    9.26
  -1 -10  -2   -1.88    2.79
  -1 -10  -2    1.20    3.25
  -1 -10  -3   12.87    2.80
  -1 -10  -3   17.87    2.57
  -1 -10  -4   22.94    2.31
   1  11 -14    4.30    6.19
   1  11 -13    1.80    8.13
   1  11 -12   90.95   12.15
   1  11 -12   81.50   11.30
   1  11 -11  226.07   19.93
   1  11 -11  234.23   20.75
   1  11 -11  218.11   18.10
   1  11 -11  223.31   19.01
   1  11 -10  356.56   30.06
   1  11 -10  429.61   30.75
   1  11 -10  371.89   28.54
   1  11 -10  351.73   29.22
   1  11  -9  289.81   24.12
   1  11  -9  251.93   22.89
   1  11  -9  286.25   23.85
   1  11  -8  118.79   12.92
   1  11  -8  109.81   13.56
   1  11  -7   30.01    9.54
   1  11  -7   23.53    8.97
   1  11  -6   48.83   12.24
  -1 -11   6   34.18    4.82
   1  11  -5    3.69    8.59
   1  11  -5   10.73   11.28
  -1 -11   5    5.02    4.09
   1  11  -4   21.78    8.85
   1  11  -4   12.73   10.10
   1  11  -4   43.74   11.37
  -1 -11   4   25.92    4.80
   1  11  -3   52.82   11.24
  -1 -11   3   64.70    5.73
   1  11  -3   23.74    9.41
   1  11  -3   31.17   11.23
  -1 -11   3   66.94    6.37
   1  11  -2   38.51   10.21
  -1 -11   2   58.65    5.23
   1  11  -2   12.09    8.62
   1  11  -2   17.13   10.71
  -1 -11   2   68.35    5.86
   1  11  -1    4.62    7.02
   1  11  -1   15.72    9.80
   1  11  -1   11.79    7.69
  -1 -11   1   32.37    4.34
  -1 -11   1   41.55    3.78
  -1 -11   0    6.11    2.29
  -1 -11   0    7.96    2.98
  -1 -11  -1    3.11    2.21
  -1 -11  -1    7.09    1.72
   1  12 -12   51.88    7.59
   1  12 -11   59.93    9.15
   1  12 -10   18.86    8.38
   1  12  -9   -8.16    8.66
   1  12  -8    4.20    8.78
   1  12  -8    7.36    5.83
   1  12  -8    4.23    6.76
   1  12  -7   30.65    9.05
   1  12  -7   24.50    6.50
   1  12  -7   16.91    7.25
   1  12  -6    4.22    8.46
   1  12  -6    0.37    6.77
   1  12  -6   -0.35    6.19
   1  12  -5   -2.62    7.96
  -1 -12   5    2.77    2.37
   1  12  -5    0.11    5.91
   1  12  -4    5.88    6.72
   1  12  -4    4.85    5.80
  -1 -12   4   10.31    2.47
   1  12  -3   21.52    7.42
  -1 -12   3   84.31    5.75
   2 -13   1    3.62    2.04
   2 -13   2    6.27    2.82
   2 -13   2    1.89    2.40
   2 -13   3   13.67    3.39
   2 -13   4   45.69    5.09
  -2  13  -4   43.72    9.91
   2 -13   5   57.44    5.73
  -2  13  -5   64.59   10.93
  -2  13  -6   93.49   12.73
   2 -13   6  117.13    8.36
  -2  13  -7   18.13    7.65
  -2  13  -7   20.77    9.87
   2 -13   7   29.09    3.77
  -2  13  -8    3.98    7.28
  -2  13  -8    2.93    8.86
  -2  13  -9   -8.59    8.54
  -2  13 -10    7.85    7.30
   2 -12  -2    4.85    2.03
   2 -12  -1    4.13    2.88
   2 -12  -1   -0.45    3.06
   2 -12   0   86.91    7.34
   2 -12   0   86.22    7.44
   2 -12   1  154.80   11.20
  -2  12  -1   73.30   14.35
  -2  12  -2  165.95   15.35
  -2  12  -2  119.17   14.71
  -2  12  -2  122.92   16.80
  -2  12  -3  310.61   22.82
  -2  12  -3  249.71   23.58
  -2  12  -3  256.89   22.32
  -2  12  -4  214.38   17.31
  -2  12  -4  165.73   18.23
  -2  12  -4  174.95   17.17
  -2  12  -5  131.20   13.06
  -2  12  -5   97.16   13.12
  -2  12  -6   59.84   10.10
  -2  12  -6   54.96   10.50
  -2  12  -7  -14.02   12.34
  -2  12  -7    4.69    8.25
  -2  12  -7   -4.92    9.22
  -2  12  -8   19.12    8.02
  -2  12  -8   28.32   11.82
  -2  12  -8    9.72    7.97
  -2  12  -8   18.34    9.24
  -2  12  -9    3.10   11.06
  -2  12  -9    9.54    7.67
  -2  12  -9   -7.62    7.84
  -2  12  -9    7.87    8.84
  -2  12 -10   -5.07    7.92
  -2  12 -10    8.61   10.23
  -2  12 -10    1.93    6.94
  -2  12 -10   -2.99    8.68
  -2  12 -11    3.49    8.24
  -2  12 -11    8.12    7.69
  -2  12 -11    3.50    9.12
  -2  12 -12   21.05    7.84
  -2  12 -12   16.23    7.64
  -2  12 -13    8.70    6.96
  -2  12 -14   11.32    5.00
   2 -11  -4    3.10    2.25
   2 -11  -3   67.44    6.04
   2 -11  -3   63.47    6.08
   2 -11  -2   95.89    8.09
   2 -11  -2   89.10    8.05
   2 -11  -1  123.38    9.98
  -2  11   1   72.53   14.01
   2 -11   0   26.02    5.42
  -2  11   0   20.06   11.47
  -2  11  -1   24.36    8.12
  -2  11  -1    9.00   12.13
  -2  11  -1    8.43    7.90
  -2  11  -2   15.77    8.56
  -2  11  -2   13.38   11.97
  -2  11  -3   16.13    8.96
  -2  11  -3    3.52   12.13
  -2  11  -4  124.51   13.52
  -2  11  -4   92.55   15.51
  -2  11  -4  114.70   13.69
  -2  11  -5   91.36   12.13
  -2  11  -5   66.78   13.92
  -2  11  -5   99.83   12.52
  -2  11  -6    1.58    8.50
  -2  11  -6    8.56    9.84
  -2  11  -7   22.90    8.82
  -2  11  -7   16.01   10.01
  -2  11  -8   10.59   10.03
  -2  11  -9  141.65   15.95
  -2  11 -10  442.96   31.87
  -2  11 -10  415.42   32.68
  -2  11 -10  467.58   32.73
  -2  11 -11  454.51   33.64
  -2  11 -11  457.89   33.33
  -2  11 -11  558.47   34.30
  -2  11 -12  286.46   26.42
  -2  11 -12  313.45   26.35
  -2  11 -13  245.37   18.47
  -2  11 -13  164.00   17.80
  -2  11 -14   80.17   10.23
  -2  11 -15   15.95    5.55
   2 -10  -6  215.03   15.63
   2 -10  -5  221.42   16.22
   2 -10  -5  222.28   16.47
   2 -10  -4  105.71    8.00
   2 -10  -4  102.35    8.47
   2 -10  -4   94.40    8.60
   2 -10  -3   95.82    9.96
  -2  10   3   78.37   14.13
   2 -10  -2   13.50    3.69
  -2  10   2    8.47   11.51
  -2  10   1   16.28   12.39
  -2  10   0   40.54    8.76
  -2  10   0   33.99   13.39
  -2  10  -1   51.03    9.55
  -2  10  -1   31.34   17.14
  -2  10  -1   46.14   13.32
  -2  10  -1   36.06    9.70
  -2  10  -2    5.46    8.42
  -2  10  -2   -5.95   15.53
  -2  10  -2   23.42    9.09
  -2  10  -2   13.69   12.47
  -2  10  -3   27.75    9.03
  -2  10  -3   22.77   18.15
  -2  10  -4   10.20    8.52
  -2  10  -4    6.11   15.15
  -2  10  -5   59.86   10.50
  -2  10  -5   44.43   18.51
  -2  10  -6   76.36   11.01
  -2  10  -6   59.36   19.71
  -2  10  -6   80.50   10.07
  -2  10  -7  200.16   18.33
  -2  10  -7  208.36   17.49
  -2  10  -8  602.04   43.05
  -2  10  -8  589.58   43.66
  -2  10  -8  562.76   42.54
  -2  10  -9  445.79   32.56
  -2  10  -9  383.86   31.29
  -2  10  -9  386.04   31.24
  -2  10  -9  385.57   30.04
  -2  10  -9  439.33   33.63
  -2  10 -10  175.29   16.54
  -2  10 -10  134.35   14.31
  -2  10 -10  120.06   17.51
  -2  10 -10  146.62   14.59
  -2  10 -10  145.95   12.67
  -2  10 -11   99.90   13.84
  -2  10 -12   13.03   10.52
  -2  10 -12    0.81    4.62
  -2  10 -12    1.38    8.19
  -2  10 -12   14.09   10.93
  -2  10 -13   22.92    9.82
  -2  10 -13   20.90    4.80
  -2  10 -13   12.98    8.26
  -2  10 -14   26.95    4.53
  -2  10 -14   17.35    8.25
  -2  10 -15   19.19    6.82
   2  -9  -7   55.60    5.44
   2  -9  -7   64.43    5.31
   2  -9  -6    8.99    3.38
   2  -9  -6   11.22    3.51
   2  -9  -5    4.33    4.07
   2  -9  -5    1.70    4.25
   2  -9  -5    4.60    3.64
  -2   9   5   12.75    9.90
   2  -9  -4   14.31   17.17
   2  -9  -3    7.70    4.02
   2  -9  -3    6.89    5.11
   2  -9  -2   86.77    7.90
   2  -9  -1    6.70    4.23
  -2   9   0  137.88   13.59
   2  -9   0  146.58   10.85
  -2   9   0  119.19   22.00
  -2   9  -1  176.53   18.78
  -2   9  -1  190.28   27.73
  -2   9  -2  211.28   19.71
  -2   9  -2  270.81   29.72
  -2   9  -3   87.23   12.40
  -2   9  -3  124.30   14.93
  -2   9  -3   75.74   18.67
  -2   9  -4   62.85   12.81
  -2   9  -4   45.48   10.72
  -2   9  -4   81.20   18.54
  -2   9  -4   75.05    8.38
  -2   9  -5  394.18   31.87
  -2   9  -5  387.97   32.41
  -2   9  -5  384.89   39.93
  -2   9  -5  421.23   30.70
  -2   9  -6  238.60   21.05
  -2   9  -6  239.19   21.64
  -2   9  -6  222.99   28.31
  -2   9  -6  213.55   18.46
  -2   9  -6  269.06   19.43
  -2   9  -7    7.74    7.74
  -2   9  -7   -1.06    4.83
  -2   9  -7   -2.49    9.41
  -2   9  -7   -5.32   14.32
  -2   9  -7    4.67    6.64
  -2   9  -8    6.34    5.07
  -2   9  -8    0.27    7.58
  -2   9  -8    6.89    9.67
  -2   9  -8    6.66   14.41
  -2   9  -8    3.16    6.92
  -2   9  -9   32.99    8.58
  -2   9  -9   38.57    6.32
  -2   9  -9   15.70   15.30
  -2   9  -9   30.85   13.11
  -2   9  -9   39.79    7.97
  -2   9 -10   18.66    5.43
  -2   9 -10   19.89   12.82
  -2   9 -10   15.65    7.78
  -2   9 -11    1.41   10.38
  -2   9 -11    1.27    4.88
  -2   9 -11   19.21   12.14
  -2   9 -11   -1.11    7.80
  -2   9 -12   -3.82   10.58
  -2   9 -12   -4.13    4.66
  -2   9 -12    7.24    7.74
  -2   9 -13   12.04   10.56
  -2   9 -13   11.02    8.17
  -2   9 -14   46.54    9.97
  -2   9 -14   72.19    6.89
  -2   9 -15  109.54   13.67
  -2   9 -15  167.04   11.93
   2  -8  -8   73.73    6.80
   2  -8  -8   82.25    6.59
   2  -8  -7   83.04    7.46
   2  -8  -7   87.94    7.64
   2  -8  -6   66.31   17.39
   2  -8  -5    4.91    4.12
   2  -8  -5    5.83   18.20
   2  -8  -5    2.85    4.85
   2  -8  -4   78.51    7.16
   2  -8  -4   62.55    7.80
   2  -8  -3  142.11   11.63
   2  -8  -2  275.06   20.56
  -2   8   1  672.81   46.13
   2  -8  -1  613.75   44.55
   2  -8   0 1333.87   93.14
  -2   8   0 1201.79  100.73
  -2   8   0 1275.80   94.29
   2  -8   1  686.50   49.07
  -2   8  -1  692.30   50.49
  -2   8  -1  646.38   57.03
  -2   8  -2  504.83   44.61
  -2   8  -3   20.28    8.23
  -2   8  -3   30.77   11.12
  -2   8  -3   27.58   12.89
  -2   8  -3   33.44    5.71
  -2   8  -4   65.22   10.10
  -2   8  -4   79.37   12.07
  -2   8  -4   70.96   14.77
  -2   8  -4   74.79    7.92
  -2   8  -4   63.29    7.13
  -2   8  -5   33.45    5.35
  -2   8  -5   46.04   10.96
  -2   8  -5   41.36    9.16
  -2   8  -5   40.48   13.43
  -2   8  -5   45.40    6.50
  -2   8  -6   77.47   12.30
  -2   8  -6   77.85   11.05
  -2   8  -6   80.55   15.96
  -2   8  -6   81.76    8.66
  -2   8  -6   77.40    7.81
  -2   8  -7   59.45   10.53
  -2   8  -7   37.86   13.95
  -2   8  -7   58.08    7.90
  -2   8  -7   58.18    6.74
  -2   8  -8   18.27    5.10
  -2   8  -8   16.25    9.45
  -2   8  -8   17.80    5.31
  -2   8  -8   16.56   13.04
  -2   8  -8   17.29    6.61
  -2   8  -9  207.69   18.37
  -2   8  -9  228.87   20.43
  -2   8  -9  225.25   17.27
  -2   8  -9  158.30   24.57
  -2   8  -9  233.32   17.46
  -2   8  -9  222.48   21.43
  -2   8  -9  213.86   18.24
  -2   8 -10  459.25   34.56
  -2   8 -10  427.57   31.65
  -2   8 -10  393.51   34.38
  -2   8 -10  430.48   31.87
  -2   8 -10  428.97   32.85
  -2   8 -11  263.44   20.77
  -2   8 -11  266.10   22.21
  -2   8 -11  276.86   20.87
  -2   8 -12  194.42   20.79
  -2   8 -12  212.55   16.94
  -2   8 -12  193.67   18.41
  -2   8 -12  228.09   17.02
  -2   8 -13   49.50    6.56
  -2   8 -13   62.16    6.94
  -2   8 -14   -0.14    4.08
  -2   8 -14    2.52    4.71
  -2   8 -14    2.25    7.54
  -2   8 -15    3.52    3.98
  -2   8 -15    1.45    3.42
  -2   8 -16    0.84    2.74
   2  -7  -9   37.31    4.02
   2  -7  -9   35.09    4.58
   2  -7  -8    5.55    3.54
   2  -7  -7   55.81    6.34
   2  -7  -7   53.24    5.97
   2  -7  -6   24.63   18.58
   2  -7  -6   35.40    5.02
   2  -7  -6   18.50    5.27
   2  -7  -5  170.78   12.41
   2  -7  -5  135.60   12.63
   2  -7  -4   52.57    5.25
   2  -7  -4   46.54    6.13
   2  -7  -3  167.90   13.19
   2  -7  -3  166.59   12.74
   2  -7  -2   97.31    8.33
   2  -7  -2   93.15    7.64
  -2   7   2   67.97   15.20
  -2   7   2   97.65   10.33
   2  -7  -1    4.78    4.09
  -2   7   1   -5.82    9.96
  -2   7   1    5.04    6.51
   2  -7   0   77.06    7.08
  -2   7   0   82.40   14.01
  -2   7   0   77.64    9.21
  -2   7  -1   69.20   13.51
  -2   7  -1   67.24    8.62
  -2   7  -2  118.66   16.03
  -2   7  -2  106.88   10.91
  -2   7  -3   50.06   11.67
  -2   7  -3   50.40    8.35
  -2   7  -4   15.50   10.66
  -2   7  -4    8.27    7.15
  -2   7  -4    6.61    9.23
  -2   7  -5  220.53   23.32
  -2   7  -5  251.01   19.65
  -2   7  -5  225.31   20.14
  -2   7  -6  661.22   47.22
  -2   7  -6  690.17   47.57
  -2   7  -6  604.39   52.42
  -2   7  -6  654.08   47.05
  -2   7  -6  584.73   48.31
  -2   7  -6  676.16   48.50
  -2   7  -7  859.48   63.10
  -2   7  -7  896.39   62.80
  -2   7  -7  892.46   64.13
  -2   7  -7  701.22   67.51
  -2   7  -7  889.45   62.66
  -2   7  -8 1687.31  118.19
  -2   7  -8 1513.26  121.51
  -2   7  -8 1569.92  118.49
  -2   7  -8 1597.06  119.48
  -2   7  -8 1650.70  119.44
  -2   7  -8 1265.93  122.67
  -2   7  -8 1542.42  118.04
  -2   7  -8 1628.13  118.02
  -2   7  -9  556.69   41.01
  -2   7  -9  585.44   46.72
  -2   7  -9  518.83   41.54
  -2   7  -9  488.75   42.94
  -2   7  -9  559.98   43.01
  -2   7  -9  513.80   40.92
  -2   7  -9  540.23   41.05
  -2   7 -10  935.93   68.20
  -2   7 -10  981.38   72.81
  -2   7 -10  854.51   68.72
  -2   7 -10  934.26   70.14
  -2   7 -10  873.60   68.10
  -2   7 -10  905.73   68.21
  -2   7 -11  321.35   24.29
  -2   7 -11  348.68   32.11
  -2   7 -11  330.71   27.90
  -2   7 -11  311.68   24.46
  -2   7 -11  338.41   24.73
  -2   7 -11  286.51   25.20
  -2   7 -11  338.97   25.00
  -2   7 -12   42.88    8.72
  -2   7 -12   61.25    7.80
  -2   7 -12   55.31    6.55
  -2   7 -12   48.38    7.44
  -2   7 -12   62.50    7.71
  -2   7 -13    4.05    4.27
  -2   7 -13   -3.56   18.91
  -2   7 -13    2.36    7.69
  -2   7 -13    9.51    5.94
  -2   7 -13    4.00    5.32
  -2   7 -13    9.90   10.57
  -2   7 -15   95.02    8.29
  -2   7 -15   84.60    7.92
  -2   7 -16   90.66    7.45
  -2   7 -16   81.32    7.13
  -2   7 -17    1.25    2.32
   2  -6 -12   17.50    2.78
   2  -6 -11  179.53   13.73
   2  -6 -10  747.84   52.01
   2  -6 -10  706.80   52.17
   2  -6  -9  474.76   49.97
   2  -6  -9  687.67   46.77
   2  -6  -8  306.33   34.23
   2  -6  -8  320.50   30.01
   2  -6  -8  441.45   29.26
   2  -6  -8  416.33   29.02
   2  -6  -7   95.32    9.55
   2  -6  -7  119.81    9.36
   2  -6  -6   33.87    5.14
   2  -6  -6   34.82    4.64
   2  -6  -6   30.94   19.52
   2  -6  -5   66.52    6.70
   2  -6  -5   60.39    6.04
   2  -6  -4    8.21    3.12
   2  -6  -4   10.06    4.40
   2  -6  -3   13.19    3.11
   2  -6  -3   15.23    4.27
  -2   6   3    8.79    6.00
  -2   6   2    7.51    8.54
  -2   6   2   11.59    5.85
  -2   6   1  136.01   15.85
  -2   6   1  135.14   12.04
  -2   6   0    0.96    5.79
  -2   6  -1    6.65    5.87
  -2   6  -2  731.52   52.88
  -2   6  -3    7.02    6.53
  -2   6  -4   70.38    9.33
  -2   6  -4   81.56   10.64
  -2   6  -5  491.45   43.59
  -2   6  -5  564.47   41.29
  -2   6  -5  578.06   41.27
  -2   6  -6  339.07   32.00
  -2   6  -6  345.04   30.88
  -2   6  -6  384.47   28.26
  -2   6  -7  449.44   33.55
  -2   6  -7  406.43   30.87
  -2   6  -7  341.69   33.16
  -2   6  -8    2.65    3.39
  -2   6  -8    3.24   13.76
  -2   6  -8   -0.97    5.58
  -2   6  -8    0.31    4.83
  -2   6  -8    7.24    8.69
  -2   6  -8    3.91    4.69
  -2   6  -8    4.08    8.88
  -2   6  -8    0.89    4.56
  -2   6  -9   22.70    4.18
  -2   6  -9   26.28   14.05
  -2   6  -9   27.13    6.32
  -2   6  -9   22.77    5.66
  -2   6  -9   23.49    9.83
  -2   6  -9   13.52    5.18
  -2   6  -9   12.34    5.16
  -2   6 -10   13.10    4.28
  -2   6 -10   12.05   14.56
  -2   6 -10   15.01    6.11
  -2   6 -10   24.27    6.69
  -2   6 -10   28.98   10.82
  -2   6 -10   14.27    5.43
  -2   6 -10   12.06    5.59
  -2   6 -11    3.88    4.03
  -2   6 -11    9.01   14.80
  -2   6 -11   -4.34   11.04
  -2   6 -11    2.47    5.47
  -2   6 -11   -1.79    5.67
  -2   6 -11    1.79    6.03
  -2   6 -11   -1.78    6.34
  -2   6 -12   91.93   12.05
  -2   6 -12  132.05   11.60
  -2   6 -12  128.62   10.51
  -2   6 -12  118.32   11.18
  -2   6 -12  127.94   11.20
  -2   6 -13    4.29    4.08
  -2   6 -13    5.14   15.16
  -2   6 -13   14.39    5.75
  -2   6 -13   10.66    5.61
  -2   6 -13    8.10    5.76
  -2   6 -13   15.02   10.13
  -2   6 -14  220.93   23.48
  -2   6 -15  245.43   17.58
  -2   6 -15  222.38   17.25
  -2   6 -15  214.40   17.00
  -2   6 -16  381.17   26.08
  -2   6 -16  339.69   25.82
  -2   6 -17  312.92   22.61
   2  -5 -13  150.30   11.29
   2  -5 -12  143.10   11.35
   2  -5 -11  139.42   10.99
   2  -5 -10   30.56   14.55
   2  -5  -9   61.90    9.20
   2  -5  -9   52.41   16.49
   2  -5  -9   56.79    5.88
   2  -5  -9   56.71    6.25
   2  -5  -8   19.79    8.20
   2  -5  -8   -2.33   18.12
   2  -5  -8   15.77    4.44
   2  -5  -8   10.66    4.35
   2  -5  -7  155.78   13.75
   2  -5  -7  118.80   11.62
   2  -5  -7  153.36   11.45
   2  -5  -7  148.97   11.33
   2  -5  -6  106.50    8.72
   2  -5  -6   98.05    8.34
   2  -5  -6   88.86   10.96
   2  -5  -5    3.40    3.99
   2  -5  -5    5.49    3.03
   2  -5  -5   -0.15    6.80
   2  -5  -4    1.30    3.87
   2  -5  -4   -1.32    6.27
   2  -5  -3  405.99   27.85
  -2   5   3  341.03   30.36
  -2   5   3  355.85   27.73
  -2   5   2 1131.10   82.39
  -2   5   2 1114.66   79.80
  -2   5   1 1062.95   78.18
  -2   5   1 1059.85   75.74
  -2   5   0 1341.79   97.15
  -2   5   0 1330.99   94.89
  -2   5  -1 1695.42  121.31
  -2   5  -1 1673.04  119.12
  -2   5  -2  871.29   63.59
  -2   5  -2  851.55   61.34
  -2   5  -3   53.83    9.20
  -2   5  -3   53.50    7.92
  -2   5  -3   69.36    9.51
  -2   5  -4   -4.53   16.16
  -2   5  -4    4.62    7.36
  -2   5  -4    9.18    6.57
  -2   5  -4   -1.50    8.38
  -2   5  -5    0.38   12.72
  -2   5  -5    2.00    7.02
  -2   5  -5   -5.57    8.40
  -2   5  -5    1.69    6.96
  -2   5  -6    0.83   11.78
  -2   5  -6   -6.13    7.65
  -2   5  -6    4.27    7.42
  -2   5  -7   88.46   13.33
  -2   5  -7   76.58   10.31
  -2   5  -7   53.76   10.19
  -2   5  -8   15.87    3.45
  -2   5  -8   15.09   11.94
  -2   5  -8   15.85    5.51
  -2   5  -8    8.06    8.58
  -2   5  -8   19.96    4.92
  -2   5  -9   84.39    7.96
  -2   5  -9   91.65   14.78
  -2   5  -9   83.11    8.92
  -2   5  -9  127.50    9.62
  -2   5  -9   93.49   12.61
  -2   5  -9   87.55    8.76
  -2   5  -9   95.68    8.70
  -2   5 -10  335.72   26.22
  -2   5 -10  329.40   30.43
  -2   5 -10  304.56   26.84
  -2   5 -10  333.20   29.45
  -2   5 -10  320.19   26.52
  -2   5 -10  372.47   26.58
  -2   5 -11    7.26    3.83
  -2   5 -11    5.04   13.23
  -2   5 -11    8.08    6.29
  -2   5 -11    2.19    5.92
  -2   5 -11   18.99   11.08
  -2   5 -11   11.22    5.36
  -2   5 -11    3.30    5.61
  -2   5 -12  321.08   23.91
  -2   5 -12  281.62   28.70
  -2   5 -12  394.47   24.94
  -2   5 -12  237.30   26.77
  -2   5 -12  313.55   24.24
  -2   5 -12  315.98   24.29
  -2   5 -13  560.75   52.30
  -2   5 -13  780.66   50.06
  -2   5 -13  724.96   49.92
  -2   5 -13  648.07   49.75
  -2   5 -13  664.18   49.54
  -2   5 -14  292.32   22.43
  -2   5 -14  295.29   22.27
  -2   5 -15  279.59   20.08
  -2   5 -15  282.53   20.28
  -2   5 -15  246.44   19.68
  -2   5 -16  110.47    8.99
  -2   5 -16  105.42    9.26
  -2   5 -17   46.58    4.38
   2  -4 -14   55.28    4.89
   2  -4 -13   35.90    4.69
   2  -4 -12   33.94    5.21
   2  -4 -12   30.16    4.32
   2  -4 -11  159.75   19.80
   2  -4 -10  184.74   23.96
   2  -4 -10  225.76   18.92
   2  -4 -10  224.29   16.82
   2  -4 -10  222.22   17.11
   2  -4  -9   13.45    4.28
   2  -4  -9   15.70    8.22
   2  -4  -9    9.63    3.70
   2  -4  -8   11.00    3.65
   2  -4  -8    9.72    4.17
   2  -4  -8   14.42   16.79
   2  -4  -8   14.76    8.11
   2  -4  -8   12.88    4.14
   2  -4  -7   40.02    4.49
   2  -4  -7   39.95    4.94
   2  -4  -7   28.90   17.83
   2  -4  -7   40.69    8.34
   2  -4  -7   26.19    4.97
   2  -4  -6  519.16   37.45
   2  -4  -6  514.77   37.50
   2  -4  -6  546.95   38.73
   2  -4  -5 1514.36  108.00
   2  -4  -4 1046.27   74.88
  -2   4   3 2020.81  144.83
  -2   4   2 1552.83  111.69
  -2   4   1  400.11   30.83
  -2   4   0   10.86    6.03
  -2   4  -1    5.94    6.07
  -2   4  -2  522.30   39.23
  -2   4  -3  929.36   67.70
  -2   4  -4  468.80   35.55
  -2   4  -5  263.99   21.99
  -2   4  -5  278.28   21.47
  -2   4  -6    3.75   10.51
  -2   4  -6    6.47    5.95
  -2   4  -6    4.03    7.66
  -2   4  -7  441.07   30.60
  -2   4  -7  393.83   29.67
  -2   4  -7  414.19   28.99
  -2   4  -8 1965.48  139.79
  -2   4  -8 1861.47  140.48
  -2   4  -8 2078.07  140.76
  -2   4  -9  980.97   69.80
  -2   4  -9 1012.84   71.90
  -2   4  -9 1132.18   70.18
  -2   4  -9  901.62   71.68
  -2   4  -9  952.15   70.54
  -2   4  -9  943.46   69.88
  -2   4  -9  920.04   69.93
  -2   4 -10  631.10   46.93
  -2   4 -10  617.28   49.56
  -2   4 -10  556.70   49.16
  -2   4 -10  658.08   47.95
  -2   4 -10  616.18   47.23
  -2   4 -10  635.64   47.16
  -2   4 -11  112.57   10.00
  -2   4 -11  112.99   16.37
  -2   4 -11  130.26   12.23
  -2   4 -11  104.95   14.54
  -2   4 -11  118.52   10.90
  -2   4 -11  115.49   10.73
  -2   4 -12   -1.02    3.55
  -2   4 -12   16.39   12.49
  -2   4 -12    8.14    7.12
  -2   4 -12    2.72    5.11
  -2   4 -12   11.07    5.49
  -2   4 -12    5.13    5.73
  -2   4 -13    5.57    5.05
  -2   4 -13   -1.68    5.16
  -2   4 -13    2.83    5.05
  -2   4 -13   -0.87    3.41
  -2   4 -15   25.81    4.77
  -2   4 -15   23.48    4.94
  -2   4 -15   24.49    3.64
  -2   4 -16   33.03    4.65
  -2   4 -16   30.25    4.32
  -2   4 -17    1.99    2.24
   2  -3 -15    0.19    2.03
   2  -3 -14   19.55    3.90
   2  -3 -14   21.46    3.23
   2  -3 -13    6.99    4.20
   2  -3 -13    5.94    3.54
   2  -3 -12   31.26   14.24
   2  -3 -11   38.97    8.61
   2  -3 -11   35.17   16.10
   2  -3 -11   34.69    5.54
   2  -3 -11   31.91    4.97
   2  -3 -10   84.74   11.28
   2  -3 -10  108.45    9.06
   2  -3 -10   95.35    8.43
   2  -3  -9    6.64    3.96
   2  -3  -9   20.70   15.80
   2  -3  -9    7.04    8.17
   2  -3  -8   15.73    3.44
   2  -3  -8   17.39    3.89
   2  -3  -8   19.23    8.04
   2  -3  -8   14.13   16.35
   2  -3  -8   12.32    3.79
   2  -3  -7    3.90    2.96
   2  -3  -7    1.41    3.59
   2  -3  -7   -6.22   16.33
   2  -3  -7   -0.86    7.24
   2  -3  -6  153.66   13.28
   2  -3  -6  112.49   20.36
   2  -3  -5   78.12    9.32
  -2   3   4   20.95    5.26
  -2   3   3   48.59    6.63
  -2   3   2   23.76    5.46
  -2   3   1  200.80   16.23
  -2   3   0  229.94   18.28
  -2   3  -1  123.74   11.14
  -2   3  -2   63.05    7.44
  -2   3  -3 2080.79  148.11
  -2   3  -4 3536.50  250.67
  -2   3  -5 2946.55  209.20
  -2   3  -6 1398.52  108.84
  -2   3  -6 1664.64  109.01
  -2   3  -7 1525.19  111.12
  -2   3  -7 1561.67  111.64
  -2   3  -7 1586.36  111.49
  -2   3  -8  520.07   39.81
  -2   3  -8  504.45   40.61
  -2   3  -8  588.37   40.89
  -2   3  -9    6.18    3.09
  -2   3  -9   -1.51   10.90
  -2   3  -9   10.97    7.90
  -2   3  -9    0.85    4.41
  -2   3  -9    5.97    4.60
  -2   3  -9    7.06    7.66
  -2   3  -9   -5.71    9.65
  -2   3  -9    6.59    4.22
  -2   3 -10  102.90    8.24
  -2   3 -10   81.46   13.99
  -2   3 -10   83.12   11.82
  -2   3 -10  111.47    9.74
  -2   3 -10   96.01   11.04
  -2   3 -10   93.42    8.74
  -2   3 -10   84.90    9.09
  -2   3 -10   85.49   12.74
  -2   3 -11  123.58   10.05
  -2   3 -11  107.83   15.47
  -2   3 -11  108.03   13.07
  -2   3 -11  125.39   12.84
  -2   3 -11  111.00   10.95
  -2   3 -11  111.03   14.06
  -2   3 -11  125.34   10.83
  -2   3 -11  158.36   12.34
  -2   3 -12  447.16   30.46
  -2   3 -12  389.05   29.65
  -2   3 -12  414.48   30.16
  -2   3 -12  383.88   30.03
  -2   3 -13   25.03    7.64
  -2   3 -13   26.71    5.63
  -2   3 -13   24.60    5.54
  -2   3 -13   25.21    4.15
  -2   3 -14    0.30    2.98
  -2   3 -15   20.33    4.44
  -2   3 -15   13.43    4.31
  -2   3 -16   83.48    7.64
  -2   3 -16   97.38    7.61
   2  -2 -15  111.45    8.72
   2  -2 -15  104.78    8.43
   2  -2 -14  330.04   24.44
   2  -2 -14  330.21   24.20
   2  -2 -13  672.82   51.68
   2  -2 -12 1144.58  100.42
   2  -2 -12 1470.85   97.96
   2  -2 -12 1373.77   97.72
   2  -2 -12 1361.25   97.28
   2  -2 -11 1079.87   77.58
   2  -2 -11 1086.28   77.08
   2  -2 -10  203.74   25.33
   2  -2 -10  244.83   20.11
   2  -2 -10  244.90   18.44
   2  -2 -10  237.70   17.82
   2  -2  -9   39.61   15.94
   2  -2  -9   62.34    9.22
   2  -2  -9   44.60    5.14
   2  -2  -9   46.52    5.01
   2  -2  -8   42.77    8.36
   2  -2  -8   38.56    4.59
   2  -2  -8   40.50    4.38
   2  -2  -7   -5.60    7.18
   2  -2  -7   -1.00   14.89
   2  -2  -6   11.91    7.05
   2  -2  -6   18.82   15.56
   2  -2  -5  115.72    9.62
   2  -2  -5   66.25    8.56
  -2   2   4   46.67    5.57
   2  -2  -4   56.64    7.33
  -2   2   3  116.50    9.95
  -2   2   2  179.66   14.30
  -2   2   1 1057.24   75.62
  -2   2   0 2052.07  145.63
  -2   2  -1  580.50   42.17
  -2   2  -3  335.50   25.07
  -2   2  -4  284.02   21.41
  -2   2  -5   33.92    4.67
   2  -2   5   30.39    6.35
  -2   2  -6   31.39    9.83
  -2   2  -6   31.70    9.57
  -2   2  -6   30.11   10.28
  -2   2  -7   38.18   10.00
  -2   2  -7   46.16    9.72
  -2   2  -7   49.25   10.65
  -2   2  -8  129.17   15.15
  -2   2  -8  162.99   14.73
  -2   2  -8  155.97   15.66
  -2   2  -9   12.39    3.20
  -2   2  -9    7.55   10.20
  -2   2  -9   10.70    4.54
  -2   2  -9   10.61    4.64
  -2   2  -9    9.86    8.24
  -2   2  -9   15.36    9.33
  -2   2  -9    9.33    4.14
  -2   2 -10  110.98    8.48
  -2   2 -10   84.32   12.70
  -2   2 -10   93.99   13.56
  -2   2 -10  124.64   10.67
  -2   2 -10  100.13   11.73
  -2   2 -10   96.53    9.15
  -2   2 -10   87.92    9.39
  -2   2 -11   23.29    4.08
  -2   2 -11   17.87    9.79
  -2   2 -11   28.71    8.61
  -2   2 -11   19.11    5.18
  -2   2 -11   22.83    5.79
  -2   2 -12  196.92   15.96
  -2   2 -12  207.35   16.24
  -2   2 -12  202.45   15.47
  -2   2 -13  670.54   53.17
  -2   2 -13  745.13   52.46
  -2   2 -13  764.90   52.35
  -2   2 -13  708.69   51.99
  -2   2 -14  683.28   57.13
  -2   2 -14  818.98   56.65
  -2   2 -14  833.13   56.62
  -2   2 -15  449.61   31.74
  -2   2 -15  426.71   31.69
  -2   2 -16  123.75    9.51
   2  -1 -16  168.04   12.03
   2  -1 -16  154.58   11.93
   2  -1 -15   99.12    8.70
   2  -1 -15  107.75    8.62
   2  -1 -14  143.38   11.08
   2  -1 -14  137.24   11.24
   2  -1 -13   13.47   14.19
   2  -1 -13    1.65    4.99
   2  -1 -13   -2.20    4.49
   2  -1 -12   29.23    5.90
   2  -1 -12   26.94    5.47
   2  -1 -11   90.13   19.31
   2  -1 -11  136.46   12.31
   2  -1 -11  105.11    9.02
   2  -1 -11  102.98    9.77
   2  -1 -10  240.33   26.49
   2  -1 -10  284.10   21.01
   2  -1 -10  241.42   19.15
   2  -1 -10  270.86   18.90
   2  -1 -10  239.72   19.46
   2  -1  -9  111.57    8.73
   2  -1  -9  107.77    8.73
   2  -1  -9  103.55   17.89
   2  -1  -9  136.80   11.66
   2  -1  -9   96.56    9.03
   2  -1  -9  116.76    9.66
   2  -1  -8   22.60    7.10
   2  -1  -8   -6.82   14.34
   2  -1  -7   33.82   14.76
   2  -1  -7   32.12    7.20
   2  -1  -6 1754.97  121.81
   2  -1  -6 1663.60  119.87
  -2   1   5 5387.44  380.21
  -2   1   4 1579.77  112.17
   2  -1  -3 4112.51  272.04
  -2   1   3 3696.65  271.12
   2  -1  -2 3667.25  232.21
  -2   1   2 3045.90  231.47
   2  -1  -1 1971.20  120.21
  -2   1   1 1514.89  119.41
   2  -1   0  156.37   12.87
  -2   1   0  123.64   11.96
   2  -1   1    4.77    6.32
  -2   1  -1    4.09    5.98
   2  -1   2   11.34    6.34
  -2   1  -2    6.28    5.48
   2  -1   3   70.90    9.36
  -2   1  -3   79.85    7.90
  -2   1  -4    1.32    3.93
  -2   1  -5  270.51   18.79
   2  -1   5  213.00   20.01
  -2   1  -6   10.65   12.16
  -2   1  -6    8.32    8.62
  -2   1  -6    3.86    9.17
  -2   1  -7   25.86   10.05
  -2   1  -7   24.09   12.10
  -2   1  -7   20.01    9.21
  -2   1  -7   17.14    8.73
  -2   1  -8  125.06   14.28
  -2   1  -8  122.96    9.68
  -2   1  -8  120.01   10.36
  -2   1  -8  138.08   13.45
  -2   1  -9  188.91   13.72
  -2   1  -9  200.20   16.74
  -2   1  -9  179.65   14.17
  -2   1  -9  161.89   14.32
  -2   1 -10  545.44   48.87
  -2   1 -10  685.68   46.81
  -2   1 -10  660.66   48.50
  -2   1 -10  624.27   47.34
  -2   1 -10  667.19   47.11
  -2   1 -11  103.56   14.78
  -2   1 -11  141.97   10.59
  -2   1 -11  126.35   13.65
  -2   1 -11  134.25   11.18
  -2   1 -11  125.29   11.54
  -2   1 -12   68.52    6.32
  -2   1 -12   60.49   11.05
  -2   1 -12   63.38    7.55
  -2   1 -12   65.82    7.17
  -2   1 -12   74.05   10.17
  -2   1 -13   89.72   11.29
  -2   1 -14   65.47    6.07
  -2   1 -14   55.65    5.72
  -2   1 -15    1.51    3.13
  -2   1 -15    2.16    2.86
   2   0 -16   30.93    4.29
   2   0 -16   40.83    4.42
   2   0 -15   44.67   11.68
   2   0 -15   57.22    5.99
   2   0 -15   50.39    5.79
   2   0 -14  102.46   15.87
   2   0 -13  100.14   18.47
   2   0 -13  140.92   11.45
   2   0 -13  120.21   11.01
   2   0 -12   28.84    5.97
   2   0 -12   37.94    5.28
   2   0 -12   33.41    5.76
   2   0 -11   -2.18   15.69
   2   0 -11    8.58    7.70
   2   0 -11    0.55    4.94
   2   0 -11    5.33    4.27
   2   0 -11    8.42    4.80
   2   0 -10   42.32    8.06
   2   0 -10   42.47    5.89
   2   0 -10   30.78    5.25
   2   0 -10   40.25   10.82
   2   0 -10   38.74    5.49
   2   0  -9 1235.45   82.86
   2   0  -9 1070.03   85.48
   2   0  -9 1161.34   84.36
   2   0  -9 1122.83   82.28
   2   0  -9 1151.79   83.54
   2   0  -8  610.62   44.54
   2   0  -8  613.31   47.57
   2   0  -7 1868.45  134.52
   2   0  -7 1971.21  136.30
   2   0  -6 6865.11  408.79
   2   0  -6 6811.17  410.11
   2   0  -5 1952.39  137.23
  -2   0   5 1906.55  136.69
   2   0  -4  186.98   16.16
  -2   0   4  159.97   14.27
  -2   0   3   12.81    6.79
  -2   0   2    7.24    7.19
  -2   0   1  330.53   25.38
  -2   0   0  193.51   16.28
  -2   0  -1    6.12    6.92
   2   0   2  400.18   29.74
  -2   0  -2  357.93   27.93
   2   0   3  170.92   19.91
  -2   0  -3  277.92   18.76
   2   0   4  156.48   18.93
  -2   0  -4  289.61   18.26
  -2   0  -5 2075.12  147.80
  -2   0  -6 1333.77   91.28
  -2   0  -6 1078.99   94.98
  -2   0  -7  530.05   39.93
  -2   0  -8  531.61   39.64
  -2   0  -8  576.33   39.64
  -2   0  -8  488.25   47.53
  -2   0  -8  541.66   41.44
  -2   0  -8  555.91   39.77
  -2   0  -9   42.13    4.80
  -2   0  -9   35.42    5.84
  -2   0  -9   45.87    9.24
  -2   0  -9   42.27    5.22
  -2   0 -10   54.04    5.23
  -2   0 -10   42.22   11.45
  -2   0 -10   32.64    9.42
  -2   0 -10   48.95    5.88
  -2   0 -10   39.43    6.35
  -2   0 -11   57.05    7.08
  -2   0 -11   54.19    6.58
  -2   0 -11   66.22    5.96
  -2   0 -12   79.43    6.93
  -2   0 -12   85.48    7.64
  -2   0 -12   86.62    8.06
  -2   0 -13   15.18    7.89
  -2   0 -13   33.88    5.03
  -2   0 -14    0.13    5.75
  -2   0 -14   13.17    3.54
  -2   0 -15   70.00    5.77
   2   1 -17    1.98    2.25
   2   1 -17    0.68    2.59
   2   1 -16   -0.83    9.15
   2   1 -16    0.76    3.38
   2   1 -16    2.24    3.60
   2   1 -15   59.96   13.37
   2   1 -15   78.36    7.09
   2   1 -15   63.77    7.12
   2   1 -15   66.82    7.02
   2   1 -14  121.26   10.98
   2   1 -14  140.04   11.15
   2   1 -13   54.56   16.59
   2   1 -13   77.44    7.89
   2   1 -13   83.23    8.27
   2   1 -13   84.14    8.47
   2   1 -12   12.08   15.48
   2   1 -12    5.85    4.66
   2   1 -12    2.86    5.16
   2   1 -12    9.59   11.30
   2   1 -12    5.00    4.97
   2   1 -11   11.72   15.56
   2   1 -11    8.01    4.37
   2   1 -11   10.87    5.11
   2   1 -11    5.46    4.82
   2   1 -11    3.73    4.55
   2   1 -11    7.34   10.39
   2   1 -10  131.54   18.82
   2   1 -10  129.38   11.58
   2   1 -10  127.14   10.22
   2   1 -10  127.22   16.33
   2   1 -10  113.87    9.88
   2   1 -10  109.97   10.07
   2   1 -10  106.71   10.26
   2   1 -10  121.34   13.74
   2   1  -9   -5.53   14.53
   2   1  -9    0.14    6.06
   2   1  -9    4.67    4.26
   2   1  -9    4.14    8.79
   2   1  -9    1.94    4.03
   2   1  -8   10.31   14.46
   2   1  -8   10.39    6.01
   2   1  -7   46.29   14.64
   2   1  -7   63.02    7.57
   2   1  -6  216.10   17.35
  -2  -1   6  182.41   16.34
   2   1  -5   33.11    9.74
  -2  -1   5   23.85    7.29
   2   1  -4    2.61    9.95
   2   1  -3   19.37   11.23
   2   1  -2   -2.21   11.16
   2   1  -1 1253.24   91.18
   2   1   0  204.50   20.01
   2   1   1 1816.92  130.57
   2   1   2 2247.75  160.76
   2   1   3  814.36   60.76
  -2  -1  -3  831.24   59.84
  -2  -1  -4 1384.35   89.12
  -2  -1  -4 1407.54   88.92
  -2  -1  -5  325.34   25.96
  -2  -1  -6   -2.58    8.63
  -2  -1  -6    4.47   15.06
  -2  -1  -7  117.11   13.76
  -2  -1  -7  107.32   21.37
  -2  -1  -7  133.27   10.76
  -2  -1  -7  144.99   10.78
  -2  -1  -8  150.77   26.09
  -2  -1  -8  205.84   17.93
  -2  -1  -8  204.22   15.14
  -2  -1  -8  192.48   14.88
  -2  -1  -8  200.66   15.04
  -2  -1  -9  203.89   14.87
  -2  -1  -9  181.68   15.42
  -2  -1  -9  194.35   17.49
  -2  -1 -10   73.83    7.78
  -2  -1 -10   73.06    6.83
  -2  -1 -11  138.87   11.46
  -2  -1 -11  140.94   10.77
  -2  -1 -12   94.54    8.38
  -2  -1 -12   93.94    7.52
  -2  -1 -13   69.15   12.46
  -2  -1 -13  168.71   11.06
  -2  -1 -14   85.56    6.91
   2   2 -17  163.92   12.60
   2   2 -17  178.38   12.90
   2   2 -16  722.21   56.00
   2   2 -16  791.97   56.20
   2   2 -15  814.82   72.93
   2   2 -15 1045.57   70.81
   2   2 -15  981.68   70.66
   2   2 -15  998.61   70.78
   2   2 -14  792.61   69.46
   2   2 -14  929.51   66.46
   2   2 -14  935.58   66.61
   2   2 -14  955.29   66.57
   2   2 -13  576.08   42.23
   2   2 -13  583.62   42.37
   2   2 -13  635.00   42.49
   2   2 -13  466.78   44.26
   2   2 -12   57.77   16.68
   2   2 -12   61.63    7.46
   2   2 -12   63.48   14.83
   2   2 -12   52.91    6.79
   2   2 -12   60.22    7.07
   2   2 -12   58.20   11.98
   2   2 -12   67.24    7.29
   2   2 -11    3.24   14.80
   2   2 -11    2.07    4.43
   2   2 -11    0.43    4.98
   2   2 -11   -1.94    4.81
   2   2 -11   14.44   12.89
   2   2 -11   -0.25    9.75
   2   2 -11    2.21    4.62
   2   2 -10   13.22   14.79
   2   2 -10   10.24    4.72
   2   2 -10    5.84    4.29
   2   2 -10   10.61    4.72
   2   2 -10    7.54   12.43
   2   2 -10   15.24    9.32
   2   2 -10    8.14    4.46
   2   2  -9   50.85   15.02
   2   2  -8   15.07   14.03
   2   2  -7    0.58    7.35
   2   2  -7   25.64   13.85
   2   2  -6  260.05   23.60
   2   2  -6  301.97   24.53
   2   2  -5  197.99   19.28
   2   2  -4  126.19   15.67
   2   2  -3  221.72   21.45
   2   2  -2   37.50   12.69
   2   2  -1  781.50   58.94
   2   2   0   84.11   14.12
   2   2   1  107.32   14.93
   2   2   2   28.20   11.15
   2   2   3   87.91   12.42
  -2  -2  -4   43.53    9.41
  -2  -2  -5    7.42    8.13
  -2  -2  -5   -6.88   17.10
  -2  -2  -6   77.83   20.27
  -2  -2  -6  110.47   11.93
  -2  -2  -6   99.09    8.24
  -2  -2  -6   98.21    8.39
  -2  -2  -6   96.88    8.48
  -2  -2  -7   42.67    9.24
  -2  -2  -7   41.00   19.33
  -2  -2  -7   51.75    5.73
  -2  -2  -7   54.54    5.53
  -2  -2  -7   50.80    5.54
  -2  -2  -8   47.31    9.56
  -2  -2  -8   56.23    5.72
  -2  -2  -8   53.26    5.54
  -2  -2  -8   43.85    6.03
  -2  -2  -9  314.66   25.28
  -2  -2  -9  357.65   24.94
  -2  -2 -10  461.58   34.23
  -2  -2 -10  523.09   33.90
  -2  -2 -11  252.95   21.75
  -2  -2 -12  365.85   24.50
  -2  -2 -12  359.62   24.16
  -2  -2 -13  150.35    9.90
  -2  -2 -13   71.61   11.06
   2   2  14    3.53    5.68
   2   3 -17   66.68    5.66
   2   3 -17   52.93    5.36
   2   3 -17   66.24    5.87
   2   3 -16   34.08   11.61
   2   3 -16   33.85    5.74
   2   3 -16   23.19    4.35
   2   3 -16   27.77    4.85
   2   3 -15   40.55   13.86
   2   3 -15   35.02    5.37
   2   3 -14  137.55   19.18
   2   3 -14  150.09   12.11
   2   3 -14  132.55   15.79
   2   3 -14  129.89   11.85
   2   3 -14  153.73   12.21
   2   3 -13  157.62   19.67
   2   3 -13  175.27   14.00
   2   3 -13  172.33   14.11
   2   3 -13  149.54   17.40
   2   3 -13  176.00   14.05
   2   3 -12  102.13   17.73
   2   3 -12  104.81   15.98
   2   3 -12  107.95    9.81
   2   3 -12   93.29    9.39
   2   3 -12   89.13   13.46
   2   3 -12  105.28    9.55
   2   3 -12  103.85    9.52
   2   3 -11   20.58   14.70
   2   3 -11   14.98    9.18
   2   3 -11   17.78    5.15
   2   3 -11   13.91    4.94
   2   3 -11   18.30   13.24
   2   3 -11   17.18    5.25
   2   3 -11   16.61   10.01
   2   3 -11   17.81    4.85
   2   3 -10  433.38   35.17
   2   3 -10  343.92   32.02
   2   3 -10  400.63   30.43
   2   3 -10  416.77   33.78
   2   3 -10  417.56   30.57
   2   3 -10  423.20   30.49
   2   3 -10  407.97   32.17
   2   3 -10  450.80   30.50
   2   3  -9 1083.54   80.56
   2   3  -9 1136.80   77.93
   2   3  -9 1073.31   77.81
   2   3  -9 1034.60   79.66
   2   3  -9 1090.73   78.91
   2   3  -8 4667.60  331.25
   2   3  -7 2960.95  199.69
   2   3  -7 2581.96  200.70
   2   3  -6 1729.46  122.57
   2   3  -6 1678.65  124.12
   2   3  -5 1770.26  128.57
   2   3  -4  187.95   22.71
   2   3  -4  312.71   24.12
   2   3  -3   70.54   14.31
   2   3  -3  134.82   16.15
   2   3  -2   32.97   11.30
   2   3  -2   39.18   13.31
   2   3  -1  180.94   21.96
   2   3  -1  298.67   24.01
   2   3   0  351.77   30.70
   2   3   1   27.28   12.22
   2   3   2   45.42   11.50
  -2  -3  -3  189.48   14.76
  -2  -3  -3  169.99   24.36
  -2  -3  -4   97.96   10.80
  -2  -3  -4   76.54   20.97
  -2  -3  -5    2.36    4.17
  -2  -3  -5    2.28    3.96
  -2  -3  -5    3.29    3.47
  -2  -3  -5   -1.85    7.78
  -2  -3  -5    4.81   18.27
  -2  -3  -6    4.18    4.09
  -2  -3  -6    3.62    3.87
  -2  -3  -6    4.44    3.80
  -2  -3  -6    3.99    7.58
  -2  -3  -6   13.10   19.60
  -2  -3  -7   10.38    4.12
  -2  -3  -7    8.34    4.05
  -2  -3  -7    3.96    4.35
  -2  -3  -7   11.45    7.83
  -2  -3  -7   11.23   19.14
  -2  -3  -8   15.98    4.67
  -2  -3  -8    9.24    4.05
  -2  -3  -8   16.18    4.07
  -2  -3  -9   77.27    7.86
  -2  -3  -9   89.27    7.43
  -2  -3 -10   14.83    9.67
  -2  -3 -11   13.91    3.05
  -2  -3 -11   12.09    7.65
  -2  -3 -11   19.01    3.89
  -2  -3 -12   -5.32    5.60
  -2  -3 -12    5.91    2.62
   2   3  13   -1.95    6.23
   2   4 -17   21.81   10.04
   2   4 -17   33.64    4.49
   2   4 -17   29.32    4.24
   2   4 -16   42.88    6.27
   2   4 -16   39.78    5.17
   2   4 -16   31.17    4.56
   2   4 -15   10.23   13.68
   2   4 -15   16.14    4.49
   2   4 -14   -8.44   14.65
   2   4 -14    8.11    5.10
   2   4 -14   -1.55   12.98
   2   4 -14   -3.78    9.84
   2   4 -14    5.34    4.96
   2   4 -14    5.08    4.67
   2   4 -13   39.24   13.77
   2   4 -13   14.39    5.46
   2   4 -13   13.23    5.63
   2   4 -13   18.77   10.33
   2   4 -13   14.71    5.21
   2   4 -13   19.67    5.05
   2   4 -12   26.39   15.23
   2   4 -12    0.70   10.19
   2   4 -12   28.68   13.52
   2   4 -12   20.74    5.45
   2   4 -12   25.57    5.73
   2   4 -12   33.48   10.52
   2   4 -12   24.75    5.54
   2   4 -12   23.53    5.35
   2   4 -11  794.36   60.78
   2   4 -11  868.65   57.03
   2   4 -11  718.48   58.76
   2   4 -11  766.53   59.54
   2   4 -11  838.26   56.91
   2   4 -11  686.34   56.55
   2   4 -11  787.33   56.85
   2   4 -11  821.84   58.40
   2   4 -11  840.25   56.74
   2   4 -10  791.62   61.59
   2   4 -10  759.79   59.69
   2   4 -10  720.49   57.92
   2   4 -10  789.85   60.59
   2   4 -10  864.12   58.28
   2   4 -10  869.29   58.19
   2   4 -10  760.36   58.03
   2   4 -10  820.13   59.50
   2   4 -10  888.45   58.01
   2   4  -9 1202.42   84.65
   2   4  -9 1075.80   83.72
   2   4  -9 1228.83   81.96
   2   4  -9 1052.73   82.98
   2   4  -9 1152.31   81.88
   2   4  -9 1100.93   82.93
   2   4  -8  299.62   22.98
   2   4  -8  296.43   23.69
   2   4  -8  363.70   27.10
   2   4  -7   33.34    6.76
   2   4  -7   16.09    6.30
   2   4  -7   33.17   12.11
   2   4  -6   89.26    9.71
   2   4  -6  103.93   13.80
   2   4  -5   69.53    8.70
   2   4  -5   59.68   14.58
   2   4  -5   70.81   12.52
   2   4  -4  720.24   54.05
   2   4  -4  679.07   49.59
   2   4  -3  143.75   12.53
   2   4  -3  148.25   18.32
   2   4  -3  101.65   16.99
   2   4  -2  122.29   11.52
   2   4  -2  110.12   17.03
   2   4  -1  174.13   14.67
   2   4  -1  167.19   19.79
   2   4   0  628.49   45.61
   2   4   1  390.82   28.72
  -2  -4  -1  341.17   37.33
   2   4   2 1022.27   73.01
  -2  -4  -2 1003.56   81.50
  -2  -4  -3 1130.35   73.44
  -2  -4  -3  888.95   73.70
  -2  -4  -3 1044.90   83.73
  -2  -4  -4  289.48   24.47
  -2  -4  -4  389.55   24.16
  -2  -4  -4  287.80   24.50
  -2  -4  -4  350.91   37.96
  -2  -4  -5   89.54    8.37
  -2  -4  -5   88.06    7.82
  -2  -4  -5   88.11    8.42
  -2  -4  -5   74.84   23.50
  -2  -4  -6   13.93    4.70
  -2  -4  -6   10.46    4.45
  -2  -4  -6    7.58    4.24
  -2  -4  -6   13.48   20.71
  -2  -4  -6   20.23    7.60
  -2  -4  -7   15.37    4.30
  -2  -4  -7   25.54    4.44
  -2  -4  -7   14.60    4.65
  -2  -4  -8   79.06    7.25
  -2  -4  -8   81.42    7.15
  -2  -4  -9   43.62   10.27
  -2  -4 -10   82.21    6.52
  -2  -4 -10   46.12    9.57
  -2  -4 -11   32.66    3.34
  -2  -4 -11   18.42    6.01
   2   4  12    2.82    5.73
   2   5 -17   82.07   13.14
   2   5 -17   97.42    7.89
   2   5 -17   84.89    7.49
   2   5 -16  168.35   19.90
   2   5 -16  178.02   15.18
   2   5 -15   50.33   15.18
   2   5 -15   66.57   13.18
   2   5 -15   50.82   10.66
   2   5 -15   66.55    6.88
   2   5 -14   38.79   15.83
   2   5 -14   55.26    6.97
   2   5 -14   35.92   13.84
   2   5 -14   48.45   11.06
   2   5 -14   52.65    6.47
   2   5 -13  148.58   20.78
   2   5 -13  161.25   12.63
   2   5 -13  135.97   18.26
   2   5 -13  156.79   12.68
   2   5 -13  106.02   16.24
   2   5 -13  139.78   15.64
   2   5 -13  139.79   12.27
   2   5 -12   29.23   16.37
   2   5 -12   31.49   10.97
   2   5 -12   31.19    6.09
   2   5 -12   35.52    6.12
   2   5 -12   33.15   14.45
   2   5 -12   33.00    4.97
   2   5 -12   37.49    6.02
   2   5 -12   35.48   10.59
   2   5 -11   36.77   16.42
   2   5 -11   36.46    5.83
   2   5 -11   36.88   10.37
   2   5 -11   36.83    6.06
   2   5 -11   55.21   14.60
   2   5 -11   36.12    5.05
   2   5 -11   28.67    5.82
   2   5 -11   48.78   10.74
   2   5 -10   12.62   14.76
   2   5 -10    1.41    4.44
   2   5 -10    4.48    4.68
   2   5 -10    6.26   12.90
   2   5 -10    0.30    8.69
   2   5 -10    4.17    3.80
   2   5 -10    1.92    9.69
   2   5  -9    5.13    3.65
   2   5  -9    5.14   13.89
   2   5  -9   -5.17   12.32
   2   5  -9    3.25    7.80
   2   5  -9    1.16    4.23
   2   5  -9    0.12    4.44
   2   5  -9    2.88    6.81
   2   5  -9    3.75    8.91
   2   5  -8   19.28    4.18
   2   5  -8   21.32   13.26
   2   5  -8   17.81    7.60
   2   5  -8   36.72   12.05
   2   5  -8   23.87    4.68
   2   5  -8   14.58    7.21
   2   5  -8   23.14    7.16
   2   5  -8   15.88    8.83
   2   5  -7   40.73    6.24
   2   5  -7   48.13    7.64
   2   5  -7   38.22   13.27
   2   5  -7   41.42   11.99
   2   5  -7   33.75    7.86
   2   5  -6   -8.69   12.15
   2   5  -6    3.61   11.66
   2   5  -6    3.44   12.22
   2   5  -6    7.74    6.82
   2   5  -6    5.85    5.51
   2   5  -5   83.26   16.23
   2   5  -5   74.37   15.62
   2   5  -5   98.14   10.25
   2   5  -5  100.83   16.38
   2   5  -4  450.02   38.95
   2   5  -4  476.98   33.57
   2   5  -3  324.41   30.92
   2   5  -3  368.38   25.53
   2   5  -2  311.35   22.38
   2   5  -2  286.58   28.17
   2   5  -1 1181.20   95.08
   2   5  -1 1308.81   90.44
  -2  -5   1 1111.98   96.93
   2   5   0  644.20   46.81
  -2  -5   0  621.74   55.26
   2   5   1  162.28   14.14
  -2  -5  -1  155.38   12.75
  -2  -5  -1  185.26   26.67
  -2  -5  -2  137.52   10.06
  -2  -5  -2  108.99   10.87
  -2  -5  -2  147.50   24.95
  -2  -5  -3    6.21    5.01
  -2  -5  -3    1.57    4.34
  -2  -5  -3    3.77    3.51
  -2  -5  -3    7.02   20.20
  -2  -5  -4   80.39    9.22
  -2  -5  -4  100.48    9.52
  -2  -5  -4  115.29    8.70
  -2  -5  -4  111.25   24.96
  -2  -5  -5   44.08    6.21
  -2  -5  -5   45.80    6.02
  -2  -5  -5   39.36    5.42
  -2  -5  -6   52.65   12.32
  -2  -5  -6   80.73    7.68
  -2  -5  -6   94.84    7.83
  -2  -5  -6   69.66    7.50
  -2  -5  -7  118.87    9.35
  -2  -5  -7  111.80    9.26
  -2  -5  -8   10.60    3.47
  -2  -5  -8   12.74    3.34
  -2  -5  -9  126.84    8.71
  -2  -5  -9   51.13   10.72
  -2  -5 -10  202.20   14.40
   2   5  10  153.79   17.60
   2   6 -16  166.54   19.92
   2   6 -16  132.05   15.58
   2   6 -15   17.61   15.07
   2   6 -15   49.24    6.94
   2   6 -15   37.76   11.92
   2   6 -15   20.24    4.96
   2   6 -15   25.98    8.85
   2   6 -14   10.22   15.90
   2   6 -14   26.77    6.31
   2   6 -13  107.80   19.85
   2   6 -13  128.41   13.64
   2   6 -13   88.59    9.23
   2   6 -13  100.53   14.60
   2   6 -13  122.65   16.71
   2   6 -13  129.49   10.45
   2   6 -12   29.93    5.54
   2   6 -12   12.89   10.57
   2   6 -12   27.22   13.80
   2   6 -12   26.72    6.14
   2   6 -12   18.68    4.71
   2   6 -12   28.50   10.20
   2   6 -11   -1.27   16.61
   2   6 -11   -1.10   10.32
   2   6 -11    3.80    4.74
   2   6 -11    5.58    5.35
   2   6 -11   17.71   14.06
   2   6 -11    5.92    4.31
   2   6 -11    8.40    9.99
   2   6 -10    7.66    4.28
   2   6 -10    3.56   16.26
   2   6 -10    6.60   13.39
   2   6 -10    8.89    8.94
   2   6 -10   10.54    4.68
   2   6 -10    3.71    5.06
   2   6 -10    0.25    8.12
   2   6 -10    8.60    9.83
   2   6  -9    1.47    4.11
   2   6  -9   -0.73   15.91
   2   6  -9    9.38   12.90
   2   6  -9   -1.20    8.75
   2   6  -9   10.49    4.84
   2   6  -9    6.24    7.95
   2   6  -9   -4.79    9.66
   2   6  -8  186.49   19.59
   2   6  -8  300.64   25.46
   2   6  -8  272.82   22.68
   2   6  -8  248.09   20.29
   2   6  -8  205.40   17.88
   2   6  -8  267.41   17.97
   2   6  -8  213.50   19.77
   2   6  -8  225.74   20.40
   2   6  -7  393.49   34.77
   2   6  -7  403.65   29.52
   2   6  -7  386.52   29.12
   2   6  -7  336.97   29.88
   2   6  -7  430.70   32.06
   2   6  -7  392.44   30.17
   2   6  -6  282.33   20.73
   2   6  -6  282.73   21.11
   2   6  -6  213.00   21.16
   2   6  -6  257.27   21.51
   2   6  -5   18.35    7.66
   2   6  -5   22.90    7.16
   2   6  -5   24.88    8.08
   2   6  -5    5.48   12.70
   2   6  -5   36.48    7.82
   2   6  -4   80.86   10.18
   2   6  -4   58.89   16.84
   2   6  -4   84.11   10.39
   2   6  -3    5.62    7.35
   2   6  -3   10.41    8.04
   2   6  -3   12.02   12.72
   2   6  -2   -3.23    7.87
   2   6  -2   -1.25    7.17
  -2  -6   2   -1.03   16.59
   2   6  -1  104.90   10.97
   2   6  -1   72.39   10.80
  -2  -6   1  103.74   21.68
  -2  -6   0   22.72    5.05
   2   6   0   16.40    7.91
  -2  -6   0   26.75   19.38
  -2  -6  -1    3.76    5.03
  -2  -6  -1   18.09   20.17
  -2  -6  -2   11.48    5.48
  -2  -6  -2   12.20    3.79
  -2  -6  -2   10.49   20.62
  -2  -6  -3   20.30    5.21
  -2  -6  -3   20.91    5.82
  -2  -6  -3   27.91    4.37
  -2  -6  -3   33.12   21.80
  -2  -6  -4   90.05    9.11
  -2  -6  -4   98.57    8.36
  -2  -6  -4   92.68    8.93
  -2  -6  -5  135.09   11.21
  -2  -6  -5  144.03   11.62
  -2  -6  -5  139.42   11.53
  -2  -6  -7  218.99   16.10
  -2  -6  -7  224.45   16.22
  -2  -6  -8  199.93   14.94
  -2  -6  -8  209.73   15.14
  -2  -6  -9  201.06   14.68
   2   7 -16   52.31    5.74
   2   7 -16   37.54    7.79
   2   7 -15   25.85   17.89
   2   7 -15   49.90   11.83
   2   7 -15   51.43    6.73
   2   7 -15   44.00    8.92
   2   7 -14  -30.57   18.75
   2   7 -14   -9.21    7.65
   2   7 -14    0.29   12.16
   2   7 -14    4.61   10.50
   2   7 -14    5.57    8.74
   2   7 -13  188.93   27.14
   2   7 -13  175.53   21.70
   2   7 -13  198.38   22.67
   2   7 -13  216.74   20.47
   2   7 -12  255.15   31.94
   2   7 -12  248.25   26.73
   2   7 -12  318.65   28.09
   2   7 -12  282.18   25.71
   2   7 -11 1195.17   78.74
   2   7 -11  915.76   80.42
   2   7 -11 1108.50   81.06
   2   7 -11 1053.16   79.76
   2   7 -10 1844.11  139.40
   2   7 -10 1769.87  135.92
   2   7 -10 1877.14  136.04
   2   7 -10 1750.77  136.59
   2   7 -10 1966.94  137.10
   2   7 -10 2032.28  135.03
   2   7  -9  948.07   71.56
   2   7  -9  965.66   71.66
   2   7  -9 1039.02   72.97
   2   7  -9  984.80   72.30
   2   7  -8  323.90   26.08
   2   7  -8  257.86   25.34
   2   7  -8  312.69   25.71
   2   7  -7  105.96   15.07
   2   7  -7   97.08   11.85
   2   7  -7   71.86   11.41
   2   7  -7   83.98   10.20
   2   7  -6   49.49    9.95
   2   7  -6   42.26    9.55
   2   7  -6   46.53    8.43
   2   7  -5   46.44    9.73
   2   7  -5   33.61    9.31
   2   7  -5   48.49    8.72
   2   7  -5   35.00    9.88
   2   7  -4   68.95   10.66
   2   7  -4   66.18   10.98
   2   7  -4   63.77    9.86
   2   7  -3   76.21   11.40
   2   7  -3   80.76   10.99
   2   7  -2   90.44   12.11
  -2  -7   1   31.80    5.95
   2   7  -1   34.82    9.47
  -2  -7   1   55.92   22.14
  -2  -7   0    2.76    5.25
  -2  -7   0   30.41   22.17
  -2  -7  -1   -4.40    5.50
   2   7   1   11.17    8.98
  -2  -7  -2  -13.72    5.71
  -2  -7  -2    6.62    4.81
  -2  -7  -3    1.77    4.46
  -2  -7  -3    1.27    5.12
   2   7   3   10.75    8.02
  -2  -7  -4   11.66    4.21
  -2  -7  -4    9.46    4.78
   2   7   4    9.82    7.29
  -2  -7  -5   -0.09    3.84
  -2  -7  -5    1.22    3.60
  -2  -7  -6   25.29    3.68
  -2  -7  -6   21.67    3.72
  -2  -7  -7   26.22    3.12
  -2  -7  -7   23.77    3.23
  -2  -7  -8   16.77    2.24
   2   8 -16   23.85    5.86
   2   8 -16   27.40    8.05
   2   8 -15    8.11    7.17
   2   8 -15   25.27   10.14
   2   8 -14   56.21   10.08
   2   8 -14   79.34    7.51
   2   8 -14   79.91   12.96
   2   8 -13  103.62   12.96
   2   8 -13  120.68   10.60
   2   8 -12  148.16   15.41
   2   8 -12  113.34   16.86
   2   8 -11   68.54   11.30
   2   8 -11   78.93   12.13
   2   8 -11   92.32   15.71
   2   8 -11   74.51   13.57
   2   8 -10   15.01    8.83
   2   8 -10   10.54   10.05
   2   8 -10    3.49   14.15
   2   8 -10   12.53   10.78
   2   8  -9   44.78   11.12
   2   8  -9   36.61   11.85
   2   8  -9   52.02   14.74
   2   8  -8   23.86   10.93
   2   8  -8   29.33   14.48
   2   8  -8   19.34    9.73
   2   8  -8   24.11    9.67
   2   8  -7   53.06   11.71
   2   8  -7   82.33   14.98
   2   8  -7   48.77   10.94
   2   8  -7   58.41   11.04
   2   8  -7   70.17    9.70
   2   8  -6   28.02   10.29
   2   8  -6   22.51    9.73
   2   8  -6   26.64    8.50
   2   8  -5   23.56   10.08
   2   8  -5   40.51    9.27
  -2  -8   4   46.14    6.17
   2   8  -4   45.01   10.58
   2   8  -4   41.07    9.80
  -2  -8   3  330.15   23.35
   2   8  -3  266.72   25.85
   2   8  -3  290.27   25.39
  -2  -8   2  509.60   37.38
  -2  -8   1  420.61   31.30
  -2  -8   0  352.21   24.79
   2   8   0  273.92   26.32
  -2  -8  -1   98.98    8.82
  -2  -8  -1   95.68    9.24
   2   8   2   34.18    8.69
  -2  -8  -3   -3.13    3.81
  -2  -8  -3    6.54    4.28
   2   8   3   -8.19    7.30
  -2  -8  -4   16.01    3.92
  -2  -8  -4   18.56    3.59
  -2  -8  -5   37.48    4.14
  -2  -8  -5   36.00    3.96
  -2  -8  -6   23.21    2.81
  -2  -8  -6   26.08    2.90
   2   9 -15   15.84    5.74
   2   9 -15   13.45    8.60
   2   9 -14    8.51    6.76
   2   9 -14   -0.85    9.03
   2   9 -14    6.72    9.97
   2   9 -13   -3.78    7.98
   2   9 -13    2.05   11.18
   2   9 -13    3.96   10.02
   2   9 -12    1.05    8.80
   2   9 -12   10.92   10.56
   2   9 -12    7.32   12.16
   2   9 -11   15.51    8.87
   2   9 -10   20.09    8.99
   2   9 -10    4.91    9.54
   2   9 -10   -0.39   10.75
   2   9 -10   21.93   13.28
   2   9  -9   48.00   10.44
   2   9  -9   30.94   10.86
   2   9  -9   48.36   12.37
   2   9  -8    0.91    9.11
   2   9  -8   13.98   10.13
   2   9  -8   -1.90   11.05
   2   9  -8   13.84   13.60
   2   9  -7   57.05   12.72
   2   9  -7   61.06   11.51
   2   9  -6  262.41   22.33
   2   9  -6  205.90   23.28
  -2  -9   5  213.28   16.42
   2   9  -5  198.94   18.80
  -2  -9   4  222.73   16.75
   2   9  -4  183.93   19.02
  -2  -9   3  137.24   11.27
   2   9  -3   97.51   13.79
  -2  -9   2  113.31   10.23
   2   9  -2   99.35   13.11
   2   9  -1   18.19    9.07
  -2  -9   0    2.28    3.91
   2   9   0    0.24    8.30
  -2  -9  -1   32.98    5.13
  -2  -9  -1   28.34    4.44
   2   9   1   23.95    8.07
  -2  -9  -2    6.88    3.73
  -2  -9  -2    0.82    3.22
  -2  -9  -3    5.89    3.13
  -2  -9  -3    0.17    2.67
  -2  -9  -4   49.27    4.48
  -2  -9  -4   50.37    4.35
   2  10 -15   34.13    6.73
   2  10 -14    3.19    5.04
   2  10 -14    1.36    8.04
   2  10 -13   -3.20    6.47
   2  10 -13    5.08    9.61
   2  10 -12   23.62    7.59
   2  10 -12    5.58    9.86
   2  10 -12   12.29   10.68
   2  10 -11   33.70    9.22
   2  10 -11   61.99   12.56
   2  10 -11   44.76   11.40
   2  10 -10   45.14   12.61
   2  10 -10   33.99   11.09
   2  10 -10   35.12    9.41
   2  10 -10   46.58    9.41
   2  10  -9  117.91   15.67
   2  10  -9  101.76   14.29
   2  10  -9  115.55   12.85
   2  10  -9  102.91   12.91
   2  10  -8   83.51   14.43
   2  10  -8   56.10   12.02
   2  10  -8   67.87   11.31
   2  10  -8   79.04   11.36
   2  10  -7   -2.28    8.71
   2  10  -7    2.33   12.49
   2  10  -6   -3.22    9.10
   2  10  -6   12.86   12.17
   2  10  -5    2.65    9.40
  -2 -10   5   11.90    4.57
   2  10  -4   15.98    8.60
   2  10  -4    3.23    9.25
   2  10  -4   22.67   10.97
   2  10  -4   19.36   11.34
  -2 -10   4   17.48    4.72
   2  10  -3    7.78    8.63
   2  10  -3   14.67   10.87
  -2 -10   3   14.42    4.61
   2  10  -2   -0.68    8.13
   2  10  -2    2.14    9.67
  -2 -10   2    8.33    4.37
  -2 -10   2   10.77    3.37
  -2 -10   1   61.67    6.37
  -2 -10   1   63.33    5.78
  -2 -10   0   53.21    4.62
  -2 -10   0   51.67    5.15
   2  10   1    2.81    8.73
  -2 -10  -1    4.09    2.20
  -2 -10  -1    0.62    2.91
  -2 -10  -2   13.94    2.54
  -2 -10  -2   11.25    1.97
   2  11 -13  194.60   16.46
   2  11 -12  179.85   15.06
   2  11 -12  214.49   17.12
   2  11 -11  127.84   12.31
   2  11 -11  161.53   14.74
   2  11 -10   17.68    7.23
   2  11 -10   22.82    7.22
   2  11 -10   17.94   10.05
   2  11  -9    1.86    7.26
   2  11  -9   -6.49    7.31
   2  11  -9   12.79    9.88
   2  11  -8   12.62    7.61
   2  11  -8    1.98    7.51
   2  11  -8    3.98   10.07
   2  11  -7   10.42    8.05
   2  11  -7   14.82    8.07
   2  11  -7   27.78   10.32
   2  11  -6   13.59    8.35
   2  11  -6   24.91    8.51
   2  11  -5   30.87    9.63
  -2 -11   5   36.53    4.01
   2  11  -4    3.58    7.61
   2  11  -4   12.60    8.16
  -2 -11   4   11.26    3.14
  -2 -11   3   67.29    5.24
   2  11  -3    6.44    8.05
  -2 -11   2   19.64    3.11
  -2 -11   1    9.54    2.39
   2  12  -9    1.78    5.94
   2  12  -8   12.21    6.18
   2  12  -8    2.25    4.52
   2  12  -7   22.50    5.26
   2  12  -6   47.30    6.34
   3 -13   0   26.24    2.97
   3 -13   1  125.85    9.23
   3 -13   1  109.62    9.14
   3 -13   2   97.51    8.16
   3 -13   3  113.89    9.36
  -3  13  -4   33.66    7.70
   3 -13   4   42.05    4.99
  -3  13  -5   48.97    8.40
  -3  13  -5   49.42    8.62
  -3  13  -6   31.12    8.24
  -3  13  -6   36.35    8.21
  -3  13  -6   40.68   10.76
  -3  13  -7   15.11    7.65
  -3  13  -7    7.36    6.97
  -3  13  -7   -6.98    9.89
  -3  13  -8    7.47    7.53
  -3  13  -8   -1.39    6.65
  -3  13  -8    5.47    9.35
  -3  13  -9   -1.60    7.55
  -3  13  -9   -3.00    6.41
  -3  13  -9   -3.01    8.13
  -3  13  -9    6.92    6.04
  -3  13 -10   -0.46    5.82
  -3  13 -11   -3.42    5.79
   3 -12  -3  103.02    7.74
   3 -12  -2  216.13   16.41
   3 -12  -2  235.07   16.55
   3 -12  -1  302.29   20.38
   3 -12  -1  246.20   20.46
  -3  12   0  124.71   18.40
   3 -12   0  239.88   16.13
  -3  12  -1   42.83   11.24
  -3  12  -1   53.21    8.14
  -3  12  -2   40.00   11.70
  -3  12  -2   58.49    9.15
  -3  12  -3   17.23    8.06
  -3  12  -3    2.51   11.04
  -3  12  -3    6.21    7.82
  -3  12  -4    8.00    8.35
  -3  12  -4    2.18    8.10
  -3  12  -5   39.82   10.19
  -3  12  -5   57.06    9.57
  -3  12  -6    7.72    9.05
  -3  12  -6    4.16    8.19
  -3  12  -7   -5.31    9.00
  -3  12  -7    2.74    7.78
  -3  12  -7    5.96    6.98
  -3  12  -8   -1.68    9.37
  -3  12  -8   -0.26    7.66
  -3  12  -8   11.00   11.37
  -3  12  -8    0.93    7.21
  -3  12  -9   47.68   10.26
  -3  12  -9   37.07    8.58
  -3  12  -9   44.05   11.23
  -3  12  -9   43.71    8.59
  -3  12 -10   51.79   10.31
  -3  12 -10   32.07    8.06
  -3  12 -10   60.99   10.58
  -3  12 -10   50.86    8.58
  -3  12 -11  211.69   18.35
  -3  12 -11  191.51   17.48
  -3  12 -12  147.76   13.26
  -3  12 -12  103.30   12.36
  -3  12 -13   35.98    7.52
  -3  12 -14    6.32    4.78
   3 -11  -5    5.27    1.83
   3 -11  -4   18.98    2.76
   3 -11  -4   13.88    3.28
   3 -11  -3   14.73    4.13
   3 -11  -3   14.77    4.12
   3 -11  -3   23.98    3.25
  -3  11   3   14.19    8.61
   3 -11  -2   32.84    5.24
   3 -11  -2   35.48    4.03
  -3  11   2   21.34   10.38
   3 -11  -1    3.01    4.55
  -3  11   1    3.71   10.77
   3 -11  -1    3.39    3.20
  -3  11   0   25.75   11.94
  -3  11   0   17.49    7.43
  -3  11  -1   80.53   14.09
  -3  11  -2   60.35   13.90
  -3  11  -2   67.94   10.69
  -3  11  -2   86.83   10.88
  -3  11  -3   15.23   12.33
  -3  11  -3    8.39    8.69
  -3  11  -3    4.78    8.61
  -3  11  -4   -0.89   12.27
  -3  11  -4   15.19    9.66
  -3  11  -4    4.86    8.59
  -3  11  -5  209.91   18.62
  -3  11  -5  160.77   19.72
  -3  11  -5  205.79   18.22
  -3  11  -6  171.74   17.60
  -3  11  -6  184.75   17.06
  -3  11  -6  173.22   15.74
  -3  11  -7  179.90   19.06
  -3  11  -7  207.89   18.47
  -3  11  -7  210.91   17.58
  -3  11  -8  487.71   39.22
  -3  11  -8  506.90   38.52
  -3  11  -8  508.07   38.12
  -3  11  -9  431.41   34.49
  -3  11 -10  319.49   23.90
  -3  11 -10  250.98   21.75
  -3  11 -10  252.87   23.26
  -3  11 -10  257.16   22.00
  -3  11 -11   97.83   12.73
  -3  11 -11   65.48   10.26
  -3  11 -12   35.01   10.13
  -3  11 -12   25.53    8.12
  -3  11 -13   17.84    8.52
  -3  11 -13    5.61    7.28
  -3  11 -14   10.77    6.69
   3 -10  -6   57.76    5.00
   3 -10  -6   55.80    5.05
   3 -10  -5   20.82    4.09
   3 -10  -5   29.07    3.74
   3 -10  -4    6.45   15.85
  -3  10   4    6.20    9.58
   3 -10  -4   -2.57    3.46
   3 -10  -4    3.89    4.13
   3 -10  -4    0.18    4.11
  -3  10   3   22.56   10.95
   3 -10  -3   14.89    4.01
   3 -10  -3   13.25    4.84
  -3  10   2    6.52   11.35
   3 -10  -1    4.15    4.14
  -3  10   1   -3.20   11.86
   3 -10   0    6.17    4.28
  -3  10   0    7.07    8.03
  -3  10   0   -4.04   15.36
  -3  10   0    3.02   11.96
  -3  10  -1   44.55    8.91
  -3  10  -1   25.68   12.80
  -3  10  -1   35.21   16.46
  -3  10  -2   11.47   13.92
  -3  10  -3   73.97   19.37
  -3  10  -4  374.60   39.07
  -3  10  -5  210.85   28.95
  -3  10  -5  236.42   19.13
  -3  10  -6   44.02   16.70
  -3  10  -6   52.39    8.24
  -3  10  -7   18.78    5.52
  -3  10  -7   17.16   16.51
  -3  10  -7   34.10    7.34
  -3  10  -8   20.51    8.55
  -3  10  -8   16.01    5.36
  -3  10  -8   28.26   10.88
  -3  10  -8    5.62   14.51
  -3  10  -8   24.96    7.37
  -3  10  -9   41.18   11.71
  -3  10  -9   45.05    9.09
  -3  10  -9   46.68   13.24
  -3  10  -9   51.96    6.90
  -3  10  -9   49.97    8.67
  -3  10 -10   96.67   13.48
  -3  10 -10   77.73   10.85
  -3  10 -10   93.87    9.13
  -3  10 -11   29.52   11.20
  -3  10 -12   33.93   11.32
  -3  10 -12   32.11    5.49
  -3  10 -12   22.53    8.03
  -3  10 -13   13.33    9.49
  -3  10 -13    5.58    4.15
  -3  10 -13   -2.87    7.48
  -3  10 -14   46.34    5.30
  -3  10 -14   30.51    8.07
  -3  10 -15  156.82   16.76
  -3  10 -15  242.83   15.94
   3  -9  -8   27.68    3.43
   3  -9  -7   45.37    4.60
   3  -9  -7   44.77    4.75
   3  -9  -6   16.95   13.84
   3  -9  -6   14.37    4.01
   3  -9  -6   14.72    3.76
  -3   9   5    5.31    9.80
   3  -9  -5    7.46    4.42
   3  -9  -5    4.90    4.44
  -3   9   4   20.63   11.15
   3  -9  -4   28.21    4.83
   3  -9  -4   26.82    5.50
   3  -9  -3  103.49    8.69
  -3   9   3   56.86   13.84
   3  -9  -2  505.16   36.65
   3  -9  -1 1653.34  112.71
  -3   9   1 1676.26  114.13
  -3   9   1 1383.68  120.92
  -3   9   1 1337.53  114.44
   3  -9   0  841.96   58.68
  -3   9   0  772.84   67.61
  -3   9   0  751.83   61.01
   3  -9   1  312.94   22.22
  -3   9  -1  249.59   24.06
  -3   9  -1  327.84   26.22
  -3   9  -1  280.05   31.78
  -3   9  -2  157.65   16.69
  -3   9  -2  216.72   19.17
  -3   9  -2  228.77   25.14
  -3   9  -3   85.70   11.60
  -3   9  -3  101.75   14.19
  -3   9  -3   99.44   18.56
  -3   9  -4   -2.44   11.19
  -3   9  -4    0.27    8.38
  -3   9  -4   -4.63   13.14
  -3   9  -4    4.68    5.43
  -3   9  -5   40.76    6.14
  -3   9  -5   28.39   11.91
  -3   9  -5   43.15    9.98
  -3   9  -5   34.68   14.85
  -3   9  -5   49.26    6.90
  -3   9  -6    2.30    4.76
  -3   9  -6   12.95    9.48
  -3   9  -6    5.92   13.16
  -3   9  -6    4.35    5.97
  -3   9  -7    0.85    4.73
  -3   9  -7    0.32    9.64
  -3   9  -7    4.83   13.46
  -3   9  -7   -0.43    5.97
  -3   9  -8   -0.71    4.70
  -3   9  -8   -2.35    9.88
  -3   9  -8    2.42   13.48
  -3   9  -8    3.23    6.28
  -3   9  -9    5.26    4.97
  -3   9  -9    6.04    7.21
  -3   9  -9    9.74   12.76
  -3   9  -9    5.06    6.66
  -3   9  -9    6.08   11.97
  -3   9 -10  372.72   29.93
  -3   9 -10  356.61   26.88
  -3   9 -10  341.56   27.77
  -3   9 -11   99.95   15.11
  -3   9 -11  119.41   10.18
  -3   9 -11   89.89   11.43
  -3   9 -12   67.09   12.99
  -3   9 -12   60.91    7.15
  -3   9 -13   73.78   13.30
  -3   9 -13   67.77   10.71
  -3   9 -14  120.23   15.31
  -3   9 -14  200.49   13.82
  -3   9 -15  160.36   12.49
  -3   9 -16   36.58    3.85
   3  -8 -10   21.49    2.90
   3  -8  -9   41.83    4.42
   3  -8  -8    4.41    2.84
   3  -8  -8    3.26    3.40
   3  -8  -7   54.05    5.72
   3  -8  -7   49.67    5.59
   3  -8  -6   90.43   21.18
   3  -8  -6  144.94   10.61
   3  -8  -6  113.06   10.90
   3  -8  -5  759.91   48.12
   3  -8  -5  652.85   48.23
   3  -8  -4  916.84   66.62
   3  -8  -4  945.10   66.48
   3  -8  -3  555.51   41.41
   3  -8  -3  586.28   41.18
   3  -8  -2   37.68    5.68
  -3   8   1   70.40   15.35
   3  -8  -1   93.43    8.41
  -3   8   0    4.53    6.77
  -3   8   0    7.61   11.53
  -3   8  -1   75.39   10.63
  -3   8  -1  112.01   13.50
  -3   8  -1  126.02   16.53
  -3   8  -2   65.48   10.04
  -3   8  -2   74.38   15.21
  -3   8  -3   34.61    5.14
  -3   8  -3   25.55    8.34
  -3   8  -3   42.24   10.68
  -3   8  -3   35.42   12.47
  -3   8  -3   41.26    5.83
  -3   8  -4   23.09    4.66
  -3   8  -4   25.98   10.31
  -3   8  -4   11.52    8.08
  -3   8  -4   37.22   12.88
  -3   8  -4   36.67    5.72
  -3   8  -5   28.00    4.90
  -3   8  -5   25.99   10.64
  -3   8  -5   24.03    8.52
  -3   8  -5   15.46   11.13
  -3   8  -5   38.09    6.03
  -3   8  -6  501.24   39.69
  -3   8  -6  430.65   43.86
  -3   8  -6  569.66   38.64
  -3   8  -6  513.30   38.14
  -3   8  -7  306.56   25.97
  -3   8  -7  323.27   23.74
  -3   8  -7  331.52   24.28
  -3   8  -8  121.31   15.66
  -3   8  -8  136.59   19.87
  -3   8  -8  150.73   12.65
  -3   8  -8  158.24   13.66
  -3   8  -8  160.62   12.65
  -3   8  -9  813.16   57.24
  -3   8  -9  735.47   54.75
  -3   8  -9  763.51   55.43
  -3   8  -9  801.32   54.98
  -3   8 -10  628.59   46.16
  -3   8 -10  570.04   43.23
  -3   8 -10  569.38   43.99
  -3   8 -10  624.01   43.43
  -3   8 -11  104.45   10.12
  -3   8 -11   96.84   11.29
  -3   8 -11  107.83    9.73
  -3   8 -12    6.83    4.61
  -3   8 -12   20.84   11.54
  -3   8 -12   14.39    5.70
  -3   8 -12   13.00    6.97
  -3   8 -13    2.02   10.36
  -3   8 -14   -5.01    7.03
  -3   8 -14    4.99    4.59
  -3   8 -14    5.24    3.98
  -3   8 -15   37.44    4.81
  -3   8 -15   31.54    4.54
  -3   8 -16    7.55    2.69
   3  -7 -11   -0.05    2.56
   3  -7 -10   30.80    4.02
   3  -7  -9    3.25    3.59
   3  -7  -9    1.69    2.78
   3  -7  -8   33.20   16.23
   3  -7  -7    3.67    4.15
   3  -7  -7    0.49   18.07
   3  -7  -7    0.61    4.29
   3  -7  -6   51.27    6.23
   3  -7  -6   54.27    5.62
   3  -7  -5   -2.91    3.43
   3  -7  -5   -3.72    4.64
   3  -7  -4   25.74    4.18
   3  -7  -4   32.39    5.29
   3  -7  -3  125.62   10.70
   3  -7  -3  130.31   10.21
  -3   7   2  176.28   20.22
   3  -7  -2  191.69   14.35
   3  -7  -2  190.88   14.70
  -3   7   1  165.37   19.09
  -3   7   0    9.03    9.35
  -3   7   0   14.59    6.37
  -3   7  -1    9.43    9.10
  -3   7  -1   -3.43    6.24
  -3   7  -2  168.15   17.97
  -3   7  -2  137.96   13.77
  -3   7  -2  171.40   15.44
  -3   7  -3  847.95   64.16
  -3   7  -3  777.11   60.35
  -3   7  -3  894.25   60.79
  -3   7  -4 1142.59   86.45
  -3   7  -4 1164.58   83.09
  -3   7  -4 1139.69   82.88
  -3   7  -5 1987.30  140.02
  -3   7  -5 1961.79  136.20
  -3   7  -5 1829.32  136.06
  -3   7  -6 1202.20   83.78
  -3   7  -6 1106.06   88.45
  -3   7  -6 1159.69   83.68
  -3   7  -6 1176.81   85.02
  -3   7  -7  766.13   53.27
  -3   7  -7  782.68   54.97
  -3   7  -7  629.18   57.64
  -3   7  -7  720.52   53.23
  -3   7  -8   86.33    7.97
  -3   7  -8   70.64   12.01
  -3   7  -8   66.44   13.21
  -3   7  -8   90.41    8.60
  -3   7  -8   88.26    8.97
  -3   7  -9   31.95    5.10
  -3   7  -9   38.97    6.63
  -3   7  -9   29.93   10.85
  -3   7  -9   32.81    6.16
  -3   7  -9   30.73    6.64
  -3   7 -10   38.25    5.63
  -3   7 -10   51.99   21.36
  -3   7 -10   49.48    7.38
  -3   7 -10   35.98   12.01
  -3   7 -10   33.14    6.64
  -3   7 -10   47.56    7.13
  -3   7 -11   56.32    6.52
  -3   7 -11   43.23   21.25
  -3   7 -11   48.40   13.08
  -3   7 -11   48.85    7.39
  -3   7 -11   49.95    7.65
  -3   7 -11   56.84    8.04
  -3   7 -12   79.52    8.09
  -3   7 -12   87.01   14.10
  -3   7 -12   91.37    9.21
  -3   7 -12   80.46    8.88
  -3   7 -12   75.25    9.81
  -3   7 -13   49.35    6.17
  -3   7 -13   54.60    6.95
  -3   7 -13   48.83    7.34
  -3   7 -13   46.65   11.51
  -3   7 -14   16.05    5.00
  -3   7 -14   11.47    4.02
  -3   7 -15   68.15    6.74
  -3   7 -15   67.79    6.44
  -3   7 -16   89.04    6.94
  -3   7 -16   72.89    6.66
   3  -6 -12  138.58   10.68
   3  -6 -11  223.37   16.51
   3  -6 -10  291.19   20.86
   3  -6 -10  225.25   26.02
   3  -6  -9  156.66   12.20
   3  -6  -9  133.16   20.38
   3  -6  -8   32.37    5.17
   3  -6  -8   29.36   17.90
   3  -6  -8   32.75    5.01
   3  -6  -7    1.49    4.47
   3  -6  -7    2.97    3.50
   3  -6  -7    3.13   19.15
   3  -6  -7    2.22    4.31
   3  -6  -6    4.70    3.47
   3  -6  -6    1.90    4.55
   3  -6  -5    5.24    4.43
   3  -6  -5    0.89    3.31
   3  -6  -4   34.60    4.31
   3  -6  -4   31.02    5.13
  -3   6   3   37.48    9.60
   3  -6  -3   45.51    5.49
   3  -6  -3   44.52    4.77
  -3   6   2  320.07   27.53
  -3   6   1  145.38   16.00
  -3   6   0  100.80   10.34
  -3   6   0  138.86   13.92
  -3   6  -1  325.65   24.75
  -3   6  -2  664.43   52.07
  -3   6  -2  794.85   52.62
  -3   6  -3  112.56   11.71
  -3   6  -3  135.66   13.10
  -3   6  -4  113.99   12.01
  -3   6  -4  135.39   13.25
  -3   6  -4  119.80   14.11
  -3   6  -5    3.27    7.22
  -3   6  -5   -0.51    8.10
  -3   6  -6   85.46   10.94
  -3   6  -6   88.17   11.85
  -3   6  -7  123.73    9.95
  -3   6  -7  135.81   18.52
  -3   6  -7  123.81   10.67
  -3   6  -7  115.91   13.31
  -3   6  -7  124.15   10.34
  -3   6  -7  122.69   10.57
  -3   6  -7   95.43   13.80
  -3   6  -8   15.83    3.88
  -3   6  -8    8.11   14.23
  -3   6  -8   17.08    5.17
  -3   6  -8   14.77    5.22
  -3   6  -8   29.05    9.52
  -3   6  -8   12.62    5.14
  -3   6  -8    7.24    4.93
  -3   6  -9    8.43    3.88
  -3   6  -9   10.54   14.56
  -3   6  -9    5.81    5.26
  -3   6  -9    6.43    5.15
  -3   6  -9   22.26   10.59
  -3   6  -9    6.86    5.23
  -3   6  -9    8.31    5.13
  -3   6 -10    0.55    3.81
  -3   6 -10    1.28   15.00
  -3   6 -10    6.31    5.62
  -3   6 -10    5.65    5.49
  -3   6 -10   15.30   11.65
  -3   6 -10    9.49    5.34
  -3   6 -10   11.27    5.57
  -3   6 -11  200.27   15.78
  -3   6 -11  186.83   22.84
  -3   6 -11  185.51   20.30
  -3   6 -11  197.64   16.20
  -3   6 -11  228.38   16.40
  -3   6 -11  183.28   16.56
  -3   6 -12  223.64   18.27
  -3   6 -12  241.36   18.56
  -3   6 -12  233.25   17.99
  -3   6 -13  472.21   34.99
  -3   6 -13  482.25   35.16
  -3   6 -13  511.13   35.41
  -3   6 -13  419.51   37.16
  -3   6 -14  572.35   41.50
  -3   6 -15  442.38   33.96
  -3   6 -15  488.52   34.32
  -3   6 -15  485.96   34.12
  -3   6 -16  162.15   12.93
  -3   6 -16  189.68   13.21
  -3   6 -17   52.09    4.39
   3  -5 -13    4.51    2.87
   3  -5 -12    7.73    3.92
   3  -5 -11   41.80   14.78
   3  -5 -11   53.61    5.58
   3  -5 -11   47.88    5.43
   3  -5 -10  156.64   12.13
   3  -5 -10  120.01   20.39
   3  -5  -9  152.20   11.90
   3  -5  -9  108.27   21.16
   3  -5  -8   12.08    3.74
   3  -5  -8   10.08    4.36
   3  -5  -8    9.00   18.12
   3  -5  -8   22.68    7.60
   3  -5  -8    8.53    4.16
   3  -5  -7  106.69    8.73
   3  -5  -7  103.82    9.09
   3  -5  -7  106.39   11.05
   3  -5  -6  245.12   18.97
   3  -5  -6  262.22   18.85
   3  -5  -6  251.39   20.04
   3  -5  -5  927.91   66.70
   3  -5  -5  931.54   66.65
   3  -5  -5  958.62   67.23
   3  -5  -4 2440.20  172.83
  -3   5   3 3893.06  293.07
   3  -5  -3 4167.50  290.73
  -3   5   2 1565.24  113.42
  -3   5   1  509.02   39.11
  -3   5   0   81.85   10.55
  -3   5  -1   62.14    9.55
  -3   5  -1   64.68    9.75
  -3   5  -2   25.23    7.17
  -3   5  -2   17.88    8.46
  -3   5  -3    6.43    6.57
  -3   5  -3   -0.13    8.40
  -3   5  -3    8.83    6.72
  -3   5  -4  268.29   22.26
  -3   5  -4  259.45   20.91
  -3   5  -5   17.16   14.46
  -3   5  -5   21.44    6.95
  -3   5  -5   14.94    7.83
  -3   5  -6  208.74   19.17
  -3   5  -6  174.59   17.10
  -3   5  -6  185.52   16.66
  -3   5  -7  584.81   44.37
  -3   5  -7  549.84   44.91
  -3   5  -7  704.39   45.93
  -3   5  -8  215.71   16.45
  -3   5  -8  239.41   20.92
  -3   5  -8  263.16   17.28
  -3   5  -8  219.02   18.43
  -3   5  -8  198.43   19.76
  -3   5  -8  192.18   16.72
  -3   5  -8  213.85   16.78
  -3   5  -9   90.14    8.27
  -3   5  -9  101.12   14.62
  -3   5  -9  117.49    9.36
  -3   5  -9   98.26    8.96
  -3   5  -9   92.04   13.66
  -3   5  -9   90.49   10.97
  -3   5  -9   91.65    8.95
  -3   5  -9   89.37    8.93
  -3   5 -10  167.84   13.58
  -3   5 -10  149.94   19.03
  -3   5 -10  213.30   14.57
  -3   5 -10  159.85   14.24
  -3   5 -10  176.37   15.50
  -3   5 -10  151.67   18.18
  -3   5 -10  154.19   14.14
  -3   5 -10  189.25   14.18
  -3   5 -11  177.74   14.30
  -3   5 -11  165.30   19.62
  -3   5 -11  184.69   15.89
  -3   5 -11  162.36   18.66
  -3   5 -11  181.31   14.80
  -3   5 -11  190.45   14.83
  -3   5 -11  181.34   14.99
  -3   5 -12  142.90   12.44
  -3   5 -12  154.52   13.05
  -3   5 -12  170.75   13.23
  -3   5 -13   11.57    3.98
  -3   5 -13   12.53    5.29
  -3   5 -13   14.92    5.53
  -3   5 -14    2.80    3.32
  -3   5 -15    4.53    3.06
  -3   5 -15    4.97    4.46
  -3   5 -15    3.83    3.88
  -3   5 -16    0.19    3.07
   3  -4 -14   38.75    4.26
   3  -4 -13   52.82    5.13
   3  -4 -13   49.18    5.74
   3  -4 -12   28.98    4.15
   3  -4 -12   23.39    4.50
   3  -4 -12   24.12   13.73
   3  -4 -11   22.97    4.35
   3  -4 -11   23.84    4.90
   3  -4 -11   31.85   15.74
   3  -4 -10   91.81    8.09
   3  -4 -10   83.70   18.92
   3  -4  -9  175.63   13.24
   3  -4  -9  159.66   13.23
   3  -4  -9  192.62   15.62
   3  -4  -9  157.64   23.26
   3  -4  -8  361.17   26.04
   3  -4  -8  354.51   26.03
   3  -4  -8  370.78   27.48
   3  -4  -7  620.42   44.43
   3  -4  -7  603.70   44.39
   3  -4  -7  688.00   45.47
   3  -4  -7  501.31   49.73
   3  -4  -6  905.75   64.78
   3  -4  -6  896.95   64.77
   3  -4  -6  945.95   65.52
   3  -4  -5  435.30   32.10
  -3   4   4   73.90    8.95
   3  -4  -4   80.14    8.06
  -3   4   3  133.25   12.64
  -3   4   2  160.54   14.58
  -3   4   1   66.26    8.67
  -3   4   0  357.96   27.82
  -3   4  -1  315.58   24.91
  -3   4  -2 1033.55   75.11
  -3   4  -3 3534.10  251.16
  -3   4  -4 1825.54  125.82
  -3   4  -4 1713.60  124.74
  -3   4  -5 2169.01  160.55
  -3   4  -5 2301.99  159.86
  -3   4  -6 1053.34   74.77
  -3   4  -6  966.34   74.98
  -3   4  -6 1065.71   74.73
  -3   4  -7  867.51   63.80
  -3   4  -7  805.56   63.30
  -3   4  -7  941.66   63.65
  -3   4  -8  290.83   21.75
  -3   4  -8  295.20   24.64
  -3   4  -8  363.25   22.46
  -3   4  -8  276.48   24.92
  -3   4  -8  270.46   24.03
  -3   4  -8  279.77   21.95
  -3   4  -8  278.96   21.90
  -3   4  -9    2.67    3.21
  -3   4  -9    6.85   10.71
  -3   4  -9   11.39   10.46
  -3   4  -9    0.88    8.60
  -3   4  -9    0.58    4.37
  -3   4  -9    2.26    4.94
  -3   4  -9    1.89    4.57
  -3   4 -10   60.11    6.25
  -3   4 -10   62.45   10.07
  -3   4 -10   51.33   12.06
  -3   4 -10   60.09    7.06
  -3   4 -10   60.98    7.12
  -3   4 -10   57.28    7.30
  -3   4 -11   59.58    6.08
  -3   4 -11   58.91    9.43
  -3   4 -11   55.68    7.00
  -3   4 -11   48.84   11.68
  -3   4 -11   52.90    7.01
  -3   4 -11   52.91    7.11
  -3   4 -12   51.09    6.75
  -3   4 -12   47.47    6.73
  -3   4 -12   47.63    5.58
  -3   4 -13  175.55   14.04
  -3   4 -13  170.46   14.12
  -3   4 -13  170.34   13.52
  -3   4 -14   90.70    8.32
  -3   4 -14   88.83    8.53
  -3   4 -14   85.66    7.64
  -3   4 -15   59.87    5.87
  -3   4 -15   60.18    6.18
  -3   4 -15   49.71    5.14
  -3   4 -16   -2.21    2.94
   3  -3 -15   35.95    3.82
   3  -3 -14   26.64    4.48
   3  -3 -14   37.44    4.23
   3  -3 -13  104.89    8.94
   3  -3 -13  110.86    9.31
   3  -3 -12   60.54   16.21
   3  -3 -11    8.77    3.97
   3  -3 -11    4.23    4.78
   3  -3 -11    0.92   16.34
   3  -3 -10   36.38    4.92
   3  -3 -10   37.31   17.52
   3  -3 -10   41.13    8.57
   3  -3  -9    2.81    3.30
   3  -3  -9    7.34    3.77
   3  -3  -9   10.56    7.38
   3  -3  -9   -0.45   16.69
   3  -3  -8    0.15    3.77
   3  -3  -8   -0.08    3.16
   3  -3  -8   -4.27   16.82
   3  -3  -8   13.28    7.11
   3  -3  -7   53.22    5.42
   3  -3  -7   61.07    5.78
   3  -3  -7   61.47    8.28
   3  -3  -7   39.00   17.20
   3  -3  -6  195.92   15.36
   3  -3  -6  139.77   22.34
   3  -3  -5   92.64   11.44
   3  -3  -5  116.53   10.13
  -3   3   4  243.93   19.37
  -3   3   3   35.00    6.28
  -3   3   2    6.13    5.52
  -3   3   1  647.59   47.65
  -3   3   0 2169.12  154.63
  -3   3  -1 2616.38  186.15
  -3   3  -2 2031.48  144.95
  -3   3  -3 1638.51  117.31
  -3   3  -4 1055.96   76.29
  -3   3  -5   99.85   10.34
  -3   3  -5  125.80   12.65
   3  -3   6    1.77    6.54
  -3   3  -6    2.94    4.23
  -3   3  -6   -6.43    9.61
  -3   3  -7   64.95   10.43
  -3   3  -7   77.73   11.96
  -3   3  -7   72.68   11.59
  -3   3  -8  129.89   14.88
  -3   3  -8  158.56   12.27
  -3   3  -8  156.18   12.16
  -3   3  -8  151.06   15.54
  -3   3  -8  136.40   16.08
  -3   3  -9   95.54    9.01
  -3   3  -9  102.59   12.59
  -3   3  -9   87.19   12.91
  -3   3  -9   89.29    8.80
  -3   3  -9  100.61    8.70
  -3   3 -10   19.72    4.10
  -3   3 -10   10.60    9.58
  -3   3 -10   19.64    5.32
  -3   3 -10   27.22    5.34
  -3   3 -10   26.13    9.59
  -3   3 -10   12.42   10.26
  -3   3 -10   24.98    5.07
  -3   3 -11   71.90    6.83
  -3   3 -11   64.86   11.27
  -3   3 -11   64.80   10.64
  -3   3 -11   74.35    7.74
  -3   3 -11   63.05    7.52
  -3   3 -12    2.21    3.42
  -3   3 -12    6.02    8.59
  -3   3 -12    1.08    5.02
  -3   3 -12    1.97    7.73
  -3   3 -12    2.13    4.94
  -3   3 -13  249.84   20.94
  -3   3 -13  271.84   19.37
  -3   3 -13  280.60   19.40
  -3   3 -14  383.54   26.80
  -3   3 -14  375.10   26.84
  -3   3 -14  341.58   26.48
  -3   3 -15  270.37   19.47
  -3   3 -15  256.21   19.52
  -3   3 -16   57.59    4.99
   3  -2 -15  359.00   25.99
   3  -2 -15  356.37   25.92
   3  -2 -14  380.21   27.13
   3  -2 -14  373.84   26.98
   3  -2 -14  301.06   30.06
   3  -2 -13  195.57   21.69
   3  -2 -12   46.98    6.36
   3  -2 -12   43.61   16.93
   3  -2 -11    2.81   17.00
   3  -2 -11    2.83    4.76
   3  -2 -11    5.77    3.83
   3  -2 -10    4.66    3.34
   3  -2 -10    0.91    3.60
   3  -2 -10    8.16   16.38
   3  -2 -10    8.94    7.45
   3  -2  -9   33.24    4.32
   3  -2  -9   30.33    4.16
   3  -2  -9   34.37    7.77
   3  -2  -9   18.03   16.21
   3  -2  -9   32.29    4.96
   3  -2  -9   34.34    5.31
   3  -2  -8    9.05    6.51
   3  -2  -8    4.16   15.40
   3  -2  -8    1.53    2.99
   3  -2  -7    8.62   15.67
   3  -2  -7   15.89    6.20
   3  -2  -6    2.78   15.56
   3  -2  -6   13.79    5.95
   3  -2  -5 1600.65  113.59
   3  -2  -5 1825.61  111.20
  -3   2   5 1615.56  111.69
   3  -2  -4  641.27   48.21
   3  -2  -3  772.93   47.97
  -3   2   3  566.55   46.31
  -3   2   2   65.15    8.47
  -3   2   1  191.11   16.25
  -3   2   0  108.83   11.36
  -3   2  -1  233.26   19.07
  -3   2  -2    0.37    6.42
   3  -2   3    9.95    7.52
  -3   2  -3    0.55    5.74
   3  -2   4   56.51    9.57
  -3   2  -4   67.27    7.72
   3  -2   5   23.79    8.35
  -3   2  -5   37.52   10.04
  -3   2  -5   37.74    5.37
  -3   2  -6   11.93    9.76
  -3   2  -7  536.68   39.00
  -3   2  -7  483.98   38.88
  -3   2  -8  137.93   15.70
  -3   2  -8  137.78   15.79
  -3   2  -8  155.70   12.46
  -3   2  -8  156.90   12.20
  -3   2  -8  155.86   11.83
  -3   2  -9  273.38   25.04
  -3   2  -9  287.26   24.76
  -3   2  -9  281.41   22.37
  -3   2  -9  305.01   22.23
  -3   2  -9  310.45   21.89
  -3   2 -10  823.01   63.77
  -3   2 -10  837.01   62.40
  -3   2 -10  844.46   62.26
  -3   2 -10  921.77   62.01
  -3   2 -11  842.15   59.43
  -3   2 -11  813.72   59.59
  -3   2 -11  824.78   59.49
  -3   2 -12  447.88   32.34
  -3   2 -12  410.60   34.01
  -3   2 -12  459.75   32.68
  -3   2 -12  482.96   32.63
  -3   2 -12  350.46   34.07
  -3   2 -13   76.36   11.96
  -3   2 -13  125.74    9.42
  -3   2 -14   68.46    6.18
  -3   2 -14   60.06    6.05
  -3   2 -14   52.42    5.25
  -3   2 -15   -0.84    3.05
   3  -1 -16    8.85    2.78
   3  -1 -16   13.50    2.97
   3  -1 -15   63.20   11.30
   3  -1 -15   54.92    5.93
   3  -1 -15   58.66    5.89
   3  -1 -14   72.56    7.29
   3  -1 -14   77.38    7.44
   3  -1 -13   82.13   18.19
   3  -1 -13  104.49    9.75
   3  -1 -13  116.44    9.97
   3  -1 -12   18.50    5.48
   3  -1 -12   26.41    4.80
   3  -1 -12   25.04    5.48
   3  -1 -11   17.14   16.91
   3  -1 -11    4.87    4.35
   3  -1 -11    0.14    4.85
   3  -1 -10  310.30   21.68
   3  -1 -10  325.92   23.51
   3  -1 -10  305.92   22.40
   3  -1 -10  263.70   22.03
   3  -1  -9  733.21   46.57
   3  -1  -9  593.21   49.94
   3  -1  -9  625.44   45.76
   3  -1  -9  563.81   45.57
   3  -1  -9  649.47   45.30
   3  -1  -9  692.37   47.65
   3  -1  -8 2435.64  182.72
   3  -1  -8 2586.83  180.61
   3  -1  -7 1822.33  132.02
   3  -1  -7 1830.72  129.87
   3  -1  -6 3501.55  230.93
   3  -1  -6 3525.41  229.07
  -3   1   5 3876.81  274.54
  -3   1   4 1051.00   75.81
   3  -1  -3   14.09    9.08
  -3   1   3   13.87    7.25
   3  -1  -2    8.41    8.89
  -3   1   2    5.90    7.46
   3  -1  -1  554.74   37.87
  -3   1   1  437.75   36.11
   3  -1   0  183.12   17.12
  -3   1   0  155.81   15.27
   3  -1   1   58.06   11.61
  -3   1  -1   71.22    9.72
   3  -1   2   21.19    9.82
  -3   1  -2   30.67    7.75
  -3   1  -3   22.36    6.60
  -3   1  -4  243.50   19.23
  -3   1  -5    0.40    8.71
  -3   1  -5    5.98    4.09
  -3   1  -6   44.36   10.99
  -3   1  -6   55.69   10.16
  -3   1  -7  261.00   22.39
  -3   1  -8  142.59   10.82
  -3   1  -8  139.94   10.87
  -3   1  -8  127.03   14.89
  -3   1  -8  134.27   11.36
  -3   1  -8  138.83   11.13
  -3   1  -9    5.57    3.37
  -3   1  -9    4.64    3.47
  -3   1  -9    1.79    9.33
  -3   1  -9    8.62    4.10
  -3   1  -9   10.51    4.69
  -3   1 -10   17.02    3.93
  -3   1 -10   17.54    9.10
  -3   1 -10   11.15    4.40
  -3   1 -10   13.02    5.13
  -3   1 -11   29.38    5.48
  -3   1 -11   26.19    4.24
  -3   1 -11   24.94    5.01
  -3   1 -12    0.24    9.25
  -3   1 -12    7.16    4.54
  -3   1 -12    8.93    7.73
  -3   1 -12    0.53    3.15
  -3   1 -13    7.90    7.51
  -3   1 -13    5.05    3.99
  -3   1 -13    2.16    2.59
  -3   1 -13    6.56    3.91
  -3   1 -14    2.92    3.23
  -3   1 -14   10.30    5.68
   3  -1  15   12.70    6.58
  -3   1 -15   18.29    2.68
   3   0 -17   35.70    3.54
   3   0 -16    8.43    8.79
   3   0 -16   10.53    3.18
   3   0 -16   12.22    3.48
   3   0 -15    1.14   11.33
   3   0 -15    8.79    4.03
   3   0 -15   11.14    4.26
   3   0 -14   -9.68   13.82
   3   0 -13  130.44   21.04
   3   0 -13  155.28   13.29
   3   0 -13  183.12   13.83
   3   0 -13  170.96   13.72
   3   0 -12  479.18   42.52
   3   0 -12  486.80   36.70
   3   0 -12  515.38   37.03
   3   0 -12  520.73   37.11
   3   0 -11   60.97   17.40
   3   0 -11   42.40    6.36
   3   0 -11   40.60    6.10
   3   0 -11   37.76    5.74
   3   0 -11   49.96    6.26
   3   0 -11   31.92   11.82
   3   0 -10   11.68   15.89
   3   0 -10   15.86    4.69
   3   0 -10   20.80    5.07
   3   0 -10   17.56    3.25
   3   0 -10   26.23   10.25
   3   0  -9  689.59   45.10
   3   0  -9  542.33   40.16
   3   0  -9  566.74   43.31
   3   0  -9  514.49   40.05
   3   0  -9  634.22   41.92
   3   0  -8  398.14   33.77
   3   0  -7    6.10   14.11
   3   0  -6  235.66   21.94
   3   0  -6  303.26   24.24
  -3   0   6  252.99   20.66
   3   0  -5  662.84   46.37
  -3   0   5  569.08   44.67
   3   0  -4  194.00   18.41
  -3   0   4  149.52   15.28
  -3   0   3   28.04    8.75
  -3   0   2  112.87   12.66
  -3   0   1   69.51   10.45
  -3   0   0 9812.96  693.13
  -3   0  -1 9999.00  706.23
   3   0   2 3158.11  250.13
  -3   0  -2 3760.45  249.31
   3   0   3  870.03   77.16
  -3   0  -3 1179.46   76.27
   3   0   4  225.68   23.88
  -3   0  -4  313.63   22.34
  -3   0  -5  336.94   27.23
  -3   0  -6   22.39   10.19
  -3   0  -6   22.74   16.69
  -3   0  -7  195.17   13.71
  -3   0  -7  135.15   23.43
  -3   0  -7  139.00   17.15
  -3   0  -7  167.70   13.93
  -3   0  -7  187.36   13.72
  -3   0  -8  212.80   15.90
  -3   0  -8  172.84   26.59
  -3   0  -8  178.39   19.05
  -3   0  -8  203.65   16.31
  -3   0  -8  228.21   16.00
  -3   0  -9  351.89   26.18
  -3   0  -9  388.91   26.35
  -3   0  -9  319.89   28.64
  -3   0  -9  350.20   26.65
  -3   0 -10   13.59    4.68
  -3   0 -10    5.82    3.67
  -3   0 -11   26.15    5.46
  -3   0 -11   34.44    8.74
  -3   0 -11   38.82    4.43
  -3   0 -12  322.25   20.43
  -3   0 -12  267.34   20.01
  -3   0 -13   27.86    7.78
  -3   0 -13   53.54    5.18
  -3   0 -14    5.97    2.51
   3   1 -17  129.96    9.99
   3   1 -16  145.42   17.61
   3   1 -16  166.69   14.01
   3   1 -16  176.63   14.28
   3   1 -15  128.02   18.08
   3   1 -15  159.30   12.67
   3   1 -15  157.52   12.64
   3   1 -15  167.02   12.90
   3   1 -14  226.12   17.66
   3   1 -14  237.75   17.87
   3   1 -14  236.10   17.74
   3   1 -13  132.53   11.45
   3   1 -13  136.73   11.79
   3   1 -13  143.38   11.67
   3   1 -12   -2.23   15.88
   3   1 -12    5.93    5.38
   3   1 -12    5.96    5.03
   3   1 -12    8.95    4.84
   3   1 -12    2.45    4.97
   3   1 -12    5.28   10.94
   3   1 -11   37.65   16.50
   3   1 -11   12.22    4.78
   3   1 -11   14.46    5.25
   3   1 -11   17.80    5.04
   3   1 -11   12.49   14.15
   3   1 -11   18.93   10.72
   3   1 -11   11.67    4.86
   3   1 -10   10.47   15.57
   3   1 -10    3.42    4.35
   3   1 -10    5.11   13.01
   3   1 -10    2.71    4.36
   3   1 -10    6.47    4.71
   3   1 -10   -4.44    9.76
   3   1 -10    1.32    4.26
   3   1  -9   91.29   17.05
   3   1  -9   71.18    7.37
   3   1  -9   72.43    7.25
   3   1  -9   80.10   14.10
   3   1  -9   68.65   10.97
   3   1  -8   35.73   14.67
   3   1  -7   28.66    9.20
   3   1  -7   38.62   14.33
  -3  -1   7   27.18    7.65
   3   1  -6   48.37   11.32
   3   1  -6   60.38   14.04
  -3  -1   6   35.99    9.04
   3   1  -5   57.75   12.69
  -3  -1   5   43.82    9.22
   3   1  -4   74.87   13.85
   3   1  -3  655.81   50.93
   3   1  -2 1223.09   90.41
   3   1  -1 1307.83   96.29
   3   1   0  533.65   42.82
   3   1   1  375.17   29.35
  -3  -1  -1  309.87   26.61
   3   1   2  131.91   16.38
  -3  -1  -2  112.71   12.77
   3   1   3   -1.21   10.74
  -3  -1  -3   13.59    7.30
  -3  -1  -4   67.61   11.35
  -3  -1  -5  266.31   22.57
  -3  -1  -6   15.10   16.71
  -3  -1  -6   13.57    9.63
  -3  -1  -6    8.78    3.76
  -3  -1  -6    4.42    3.49
  -3  -1  -6   10.34    3.44
  -3  -1  -7   39.08    4.89
  -3  -1  -7   41.10   10.08
  -3  -1  -7   29.50   17.79
  -3  -1  -7   34.20    5.27
  -3  -1  -7   47.10    4.94
  -3  -1  -8   57.83    5.92
  -3  -1  -8   72.83    6.18
  -3  -1  -8   45.02   10.86
  -3  -1  -8   53.31   20.29
  -3  -1  -8   50.54    6.39
  -3  -1  -9   18.20    4.88
  -3  -1  -9   23.16    9.08
  -3  -1  -9   27.17    4.21
  -3  -1  -9   21.46    4.13
  -3  -1 -10  376.11   32.94
  -3  -1 -10  430.31   31.41
  -3  -1 -11  356.12   28.92
  -3  -1 -12  164.15   11.27
  -3  -1 -12   70.78   13.41
  -3  -1 -13   90.86    6.36
  -3  -1 -13   25.79    8.15
   3   1  14   16.89    6.26
   3   2 -17   97.37    7.94
   3   2 -17  102.01    8.10
   3   2 -16  119.33    9.01
   3   2 -16   95.27    8.32
   3   2 -16  100.00    8.73
   3   2 -15   14.65   13.31
   3   2 -15   14.75    4.64
   3   2 -15   15.23    4.22
   3   2 -15   12.49    4.70
   3   2 -14   31.82   15.27
   3   2 -14   36.85    5.57
   3   2 -14   29.37    5.56
   3   2 -14   35.53    5.87
   3   2 -14   15.94   11.23
   3   2 -13   51.01    7.23
   3   2 -13   52.91    6.43
   3   2 -13   50.63    6.63
   3   2 -13   48.17    6.61
   3   2 -13   43.23   12.15
   3   2 -12   28.40   16.02
   3   2 -12   41.35    6.10
   3   2 -12   40.17    6.17
   3   2 -12   33.46    6.45
   3   2 -12   62.63   14.83
   3   2 -12   48.31    6.21
   3   2 -12   35.26   11.66
   3   2 -11   18.37   15.89
   3   2 -11   22.26    5.61
   3   2 -11   28.92    5.24
   3   2 -11   20.55   13.64
   3   2 -11   22.04    5.13
   3   2 -11   23.46   10.40
   3   2 -11   25.15    5.17
   3   2 -10   67.19   16.07
   3   2 -10   44.65    6.12
   3   2 -10   50.30    6.45
   3   2 -10   42.00   13.71
   3   2 -10   39.30   10.56
   3   2 -10   55.57    6.16
   3   2 -10   49.55   10.85
   3   2 -10   54.45    6.08
   3   2  -9  312.12   25.54
   3   2  -9  246.98   19.51
   3   2  -9  256.99   19.45
   3   2  -9  246.47   23.37
   3   2  -9  271.54   21.59
   3   2  -8  366.86   31.19
   3   2  -7   25.53   10.25
   3   2  -7   31.83   13.19
  -3  -2   7   13.06    8.45
   3   2  -6  238.29   23.44
   3   2  -6  240.69   21.84
   3   2  -5  519.89   42.04
   3   2  -4    4.33   12.42
   3   2  -3   35.97   14.01
   3   2  -2   61.21   15.33
   3   2  -1  164.99   20.27
   3   2   0   93.82   16.38
   3   2   1   69.24   15.25
   3   2   2   15.26   12.54
  -3  -2  -2   21.09    8.78
   3   2   3   40.90   11.80
  -3  -2  -3   43.79   10.06
  -3  -2  -3   22.36    8.13
  -3  -2  -4   15.12    9.30
  -3  -2  -5  415.19   44.36
  -3  -2  -5  455.49   33.81
  -3  -2  -5  405.95   35.60
  -3  -2  -5  484.88   33.68
  -3  -2  -5  482.04   33.82
  -3  -2  -6  441.15   50.69
  -3  -2  -6  609.20   41.05
  -3  -2  -6  496.67   42.74
  -3  -2  -6  565.26   40.93
  -3  -2  -6  569.75   40.98
  -3  -2  -7  678.07   71.87
  -3  -2  -7  703.05   62.86
  -3  -2  -7  883.85   61.51
  -3  -2  -7  917.03   61.59
  -3  -2  -8  428.23   28.96
  -3  -2  -8  322.57   41.43
  -3  -2  -8  345.85   30.85
  -3  -2  -8  369.17   29.13
  -3  -2  -8  412.56   29.00
  -3  -2  -9  196.83   14.93
  -3  -2  -9  199.69   14.83
  -3  -2  -9  173.75   17.28
  -3  -2 -10  105.60   13.81
  -3  -2 -11    9.58    3.02
  -3  -2 -11   15.17    3.64
  -3  -2 -12   -1.94    6.29
   3   2  13    4.18    7.16
   3   3 -17  127.95    9.07
   3   3 -17   98.26    8.54
   3   3 -16   52.91    6.31
   3   3 -16   59.45    6.01
   3   3 -15   13.28   13.61
   3   3 -15   31.40    5.34
   3   3 -14   21.82   15.15
   3   3 -14   43.14    6.02
   3   3 -14   40.47   11.28
   3   3 -14   30.72    5.78
   3   3 -13  357.53   27.02
   3   3 -13  360.97   31.52
   3   3 -13  368.36   27.31
   3   3 -13  362.57   27.05
   3   3 -13  354.44   29.50
   3   3 -12  483.35   38.73
   3   3 -12  485.00   33.80
   3   3 -12  354.15   36.09
   3   3 -12  458.16   37.41
   3   3 -12  464.43   33.58
   3   3 -12  445.66   33.50
   3   3 -12  478.13   35.85
   3   3 -11 1200.72   84.24
   3   3 -11 1193.87   80.95
   3   3 -11  906.75   82.56
   3   3 -11 1149.63   80.77
   3   3 -11 1081.63   83.16
   3   3 -11 1160.89   80.75
   3   3 -11 1091.45   82.16
   3   3 -10 2228.45  147.49
   3   3 -10 2101.82  144.80
   3   3 -10 1729.25  146.08
   3   3 -10 1945.55  146.49
   3   3 -10 2086.54  144.69
   3   3 -10 2046.17  144.60
   3   3 -10 2055.93  145.81
   3   3  -9 3170.80  204.30
   3   3  -9 2951.72  202.15
   3   3  -9 2541.22  203.32
   3   3  -9 2726.05  203.52
   3   3  -9 2854.23  202.02
   3   3  -9 2868.30  202.97
   3   3  -8 1457.57  109.46
   3   3  -8 1894.46  111.94
   3   3  -7  131.86   12.39
   3   3  -7  171.04   16.57
   3   3  -6   -2.23    6.74
   3   3  -6   13.66   12.36
   3   3  -6    1.41   10.73
   3   3  -5   32.44   13.73
   3   3  -5   12.46    6.62
   3   3  -4  310.71   28.80
   3   3  -4  284.06   23.08
   3   3  -3  418.51   35.64
   3   3  -3  384.36   30.10
   3   3  -2   15.08   14.93
   3   3  -2    3.03    7.05
   3   3  -1   53.42   15.37
   3   3  -1   29.89    7.65
   3   3   0  100.28   16.82
   3   3   1   23.97    7.12
   3   3   2   24.78    6.98
  -3  -3  -2   20.95    9.08
  -3  -3  -3   -0.76    8.54
  -3  -3  -3    1.20    4.25
  -3  -3  -3    3.64    3.68
  -3  -3  -4    6.03    4.24
  -3  -3  -4    5.93    3.91
  -3  -3  -4   11.08    8.70
  -3  -3  -4    6.10    3.57
  -3  -3  -4  -11.55   20.43
  -3  -3  -5   -0.85    4.05
  -3  -3  -5   -0.10    4.24
  -3  -3  -5   12.51    8.41
  -3  -3  -5    2.41    3.79
  -3  -3  -5    9.77   19.87
  -3  -3  -6  102.14    8.21
  -3  -3  -6   79.52    8.23
  -3  -3  -6   91.53    8.30
  -3  -3  -6   70.39   24.30
  -3  -3  -6   94.09   11.41
  -3  -3  -7   17.56    4.27
  -3  -3  -7   20.03    4.34
  -3  -3  -7   14.94   19.03
  -3  -3  -8   61.37    6.16
  -3  -3  -8   48.61    9.51
  -3  -3  -8   64.77    6.15
  -3  -3  -9    0.27   10.35
  -3  -3 -10   15.96    3.25
  -3  -3 -10   13.93    8.77
  -3  -3 -11   45.45    4.19
  -3  -3 -11   28.93    7.52
   3   3  12    1.93    7.24
   3   4 -17    0.98    9.64
   3   4 -17   -0.97    4.07
   3   4 -17    3.41    2.94
   3   4 -16   56.82   13.19
   3   4 -16   67.95    7.15
   3   4 -16   61.51    6.29
   3   4 -15  135.80   18.71
   3   4 -15  136.92   15.63
   3   4 -15  159.65   12.42
   3   4 -14  200.14   23.42
   3   4 -14  228.44   17.42
   3   4 -14  230.41   22.08
   3   4 -14  229.29   17.27
   3   4 -14  190.33   19.73
   3   4 -14  211.11   17.01
   3   4 -13   12.78   15.46
   3   4 -13   11.66    5.47
   3   4 -13   20.78   14.35
   3   4 -13    6.48   10.95
   3   4 -13   10.81    5.52
   3   4 -13   23.09   10.61
   3   4 -13   21.48    4.99
   3   4 -12   63.26   17.17
   3   4 -12   71.14    7.64
   3   4 -12   63.65    7.46
   3   4 -12   46.31   15.23
   3   4 -12   53.53   12.14
   3   4 -12   68.80   12.20
   3   4 -12   58.77    7.02
   3   4 -11   36.97   15.53
   3   4 -11   18.32   10.86
   3   4 -11   23.84    5.58
   3   4 -11   20.25   13.97
   3   4 -11   22.14    5.42
   3   4 -11   17.52   10.54
   3   4 -11   21.87    5.12
   3   4 -10   53.38   15.05
   3   4 -10   29.88   10.41
   3   4 -10   42.22    6.01
   3   4 -10   50.69   14.10
   3   4 -10   30.68    5.83
   3   4 -10   49.45   10.70
   3   4  -9    8.86   12.97
   3   4  -9    0.29   12.52
   3   4  -9    1.53    8.95
   3   4  -9    1.40    4.57
   3   4  -9    1.61    4.44
   3   4  -9    4.13    3.37
   3   4  -9    7.63    9.21
   3   4  -8   41.21   12.79
   3   4  -8   48.02   12.51
   3   4  -8   26.87    9.41
   3   4  -8   46.54    5.76
   3   4  -8   35.17   12.83
   3   4  -8   37.21    7.45
   3   4  -8   39.94    7.08
   3   4  -8   43.38    9.61
   3   4  -7  350.14   27.89
   3   4  -7  407.90   33.66
   3   4  -7  403.75   30.89
   3   4  -6   24.23    7.46
   3   4  -6   28.42   13.11
   3   4  -6   19.73   11.64
   3   4  -5   21.67    7.59
   3   4  -5    4.91   13.92
   3   4  -5   17.76   10.89
   3   4  -4  500.22   36.73
   3   4  -4  443.96   41.96
   3   4  -4  512.05   39.04
   3   4  -3 1439.69  102.26
   3   4  -3 1396.27  107.17
   3   4  -2 1678.78  118.70
   3   4  -2 1604.97  123.53
   3   4  -1 1954.79  137.37
   3   4  -1 1822.28  141.98
   3   4   0 1172.04   82.36
   3   4   0 1046.64   86.96
   3   4   1  478.64   35.50
   3   4   1  483.65   40.89
  -3  -4  -1  477.14   34.81
  -3  -4  -2   24.10    4.84
  -3  -4  -2   24.56    5.40
   3   4   2   28.33    7.41
   3   4   2   24.20   12.73
  -3  -4  -2   38.70    4.14
  -3  -4  -2   39.50   20.01
  -3  -4  -3   -0.77    4.13
  -3  -4  -3   -1.20    4.48
  -3  -4  -3    0.13    3.46
  -3  -4  -3    6.99   20.27
  -3  -4  -4   95.78    8.72
  -3  -4  -4   98.73    8.41
  -3  -4  -4   97.41    9.02
  -3  -4  -4   79.10   24.67
  -3  -4  -5  209.45   16.37
  -3  -4  -5  233.52   16.56
  -3  -4  -5  204.56   16.20
  -3  -4  -6   27.24    4.73
  -3  -4  -6   30.59    5.02
  -3  -4  -6   33.05   21.67
  -3  -4  -7  150.72   12.12
  -3  -4  -7  155.71   12.12
  -3  -4  -8    8.10    9.78
  -3  -4  -9   13.16    3.09
  -3  -4  -9   15.20    3.00
  -3  -4 -10   -0.88    2.32
   3   4  10   -7.82   10.03
  -3  -4 -10    3.18    6.29
   3   4  11   -4.04    6.59
   3   5 -17   49.63   12.11
   3   5 -17   70.66    6.63
   3   5 -16   37.29   13.13
   3   5 -16   45.81    6.77
   3   5 -16   54.80    9.01
   3   5 -15   -2.72   13.86
   3   5 -15    9.14   11.98
   3   5 -15   11.21    5.00
   3   5 -15   10.94    8.92
   3   5 -15    9.03    4.18
   3   5 -14   26.59   15.45
   3   5 -14   36.44    6.06
   3   5 -14   45.00   13.91
   3   5 -14   34.34    6.10
   3   5 -14   28.28   10.38
   3   5 -13   12.13   15.29
   3   5 -13   11.19   10.98
   3   5 -13    0.15    5.37
   3   5 -13   -6.87   13.61
   3   5 -13    6.61    5.28
   3   5 -13    4.01   10.11
   3   5 -12   48.74    6.80
   3   5 -12   52.55   15.00
   3   5 -12   51.23    6.89
   3   5 -12   51.55   12.71
   3   5 -12   47.19   11.46
   3   5 -11  -13.41   15.34
   3   5 -11  -10.59   10.99
   3   5 -11   18.45    5.17
   3   5 -11    2.78   13.68
   3   5 -11    2.12    5.17
   3   5 -11    5.04    4.05
   3   5 -11    9.14   10.16
   3   5 -10    6.78   14.63
   3   5 -10    1.98   13.28
   3   5 -10    1.10    9.94
   3   5 -10    9.66    4.83
   3   5 -10    6.50    4.85
   3   5 -10    5.43    3.94
   3   5 -10   16.92   10.15
   3   5  -9   -0.27    3.64
   3   5  -9   -4.10   13.79
   3   5  -9    0.92   12.57
   3   5  -9   -5.39    9.65
   3   5  -9    3.11    4.67
   3   5  -9    2.94    4.66
   3   5  -9    5.68    7.11
   3   5  -9    0.24    9.53
   3   5  -8   68.89   14.77
   3   5  -8   77.73   13.69
   3   5  -8   54.42   11.18
   3   5  -8   72.95    7.24
   3   5  -8   66.73    6.96
   3   5  -8   65.13    9.32
   3   5  -8   70.44    9.24
   3   5  -8   62.93   11.03
   3   5  -7   -2.17    5.46
   3   5  -7   -8.98   13.37
   3   5  -7    8.10    7.36
   3   5  -7    7.68   12.70
   3   5  -7   15.26   11.46
   3   5  -7    3.14    8.49
   3   5  -6    4.20   13.88
   3   5  -6   21.53   13.87
   3   5  -6   12.21    7.72
   3   5  -6   19.81    7.97
   3   5  -6   15.17    8.27
   3   5  -6   18.90   11.58
   3   5  -5  103.44   12.93
   3   5  -5  146.90   12.90
   3   5  -5  132.35   20.05
   3   5  -4  453.71   38.02
   3   5  -4  542.50   37.71
   3   5  -4  526.54   44.35
   3   5  -3  424.90   36.15
   3   5  -3  522.41   35.90
   3   5  -3  479.79   42.41
  -3  -5   2   49.67    5.89
   3   5  -2   40.95    9.08
   3   5  -2   63.95    9.47
   3   5  -2   67.89   16.71
   3   5  -1   17.37   14.57
   3   5  -1   15.86    8.24
  -3  -5   1    8.65    4.38
   3   5   0   -5.16   14.23
   3   5   0   -0.49    7.86
  -3  -5   0   -0.97    4.47
  -3  -5   0    8.97   19.45
   3   5   1   98.67   14.58
  -3  -5  -1   67.71    7.14
   3   5   1   75.01    9.72
  -3  -5  -1   61.45    7.48
  -3  -5  -1   96.45   24.26
  -3  -5  -2    7.47    4.99
  -3  -5  -2    5.27    4.38
  -3  -5  -3   38.00    6.09
  -3  -5  -3   38.42    5.75
  -3  -5  -3   42.41    5.16
  -3  -5  -4   85.25    8.14
  -3  -5  -4   83.63    7.83
  -3  -5  -4   91.67    8.45
  -3  -5  -5  347.42   42.15
  -3  -5  -5  388.97   27.56
  -3  -5  -5  360.74   27.56
  -3  -5  -6  234.86   16.29
  -3  -5  -6  222.70   16.34
  -3  -5  -7  337.76   22.62
  -3  -5  -7  330.05   22.56
  -3  -5  -8  122.29   17.75
  -3  -5  -8  234.18   16.16
   3   5   8  165.40   20.85
  -3  -5  -8  236.78   16.04
   3   5   9  121.06   14.77
  -3  -5  -9  152.35   11.13
   3   6 -17    7.40    3.39
   3   6 -16   65.39   15.18
   3   6 -16   87.83    7.80
   3   6 -16   49.74    9.36
   3   6 -15   25.88   15.16
   3   6 -15   38.04    6.67
   3   6 -15   42.15   12.03
   3   6 -15   26.78    9.08
   3   6 -14   -2.93   15.36
   3   6 -13  149.90   22.28
   3   6 -13  186.78   14.14
   3   6 -13  143.45   18.48
   3   6 -13  174.04   19.75
   3   6 -13  173.79   14.33
   3   6 -13  157.15   16.96
   3   6 -12   52.78   17.63
   3   6 -12   49.80    6.81
   3   6 -12   42.50    6.31
   3   6 -12   37.70   14.74
   3   6 -12   37.92   12.76
   3   6 -12   48.77   11.22
   3   6 -11  103.56    9.43
   3   6 -11   67.46   14.39
   3   6 -11   97.92    9.23
   3   6 -11  105.41   16.92
   3   6 -11   89.78   13.44
   3   6 -10  185.73   21.42
   3   6 -10  131.63   18.67
   3   6 -10  156.09   12.56
   3   6 -10  146.20   12.68
   3   6 -10  141.46   17.12
   3   6 -10  143.64   16.07
   3   6  -9  131.75   20.93
   3   6  -9  156.93   17.54
   3   6  -9  131.12   15.38
   3   6  -9  107.29   13.00
   3   6  -9  138.10   14.81
   3   6  -8  221.45   24.47
   3   6  -8  162.75   16.56
   3   6  -8  189.10   16.51
   3   6  -8  173.43   17.88
   3   6  -8  183.98   18.53
   3   6  -8  209.17   19.87
   3   6  -7   -1.44    6.47
   3   6  -7    9.16    8.56
   3   6  -7   10.51    9.39
   3   6  -7   21.52   12.23
   3   6  -6    1.56    6.86
   3   6  -6   -1.72    8.52
   3   6  -6    1.50    8.33
   3   6  -6    5.42    9.44
   3   6  -6    9.82   11.69
   3   6  -5    3.30    8.62
   3   6  -5   15.42   15.81
   3   6  -5    5.36    8.47
   3   6  -5    9.83    8.84
  -3  -6   4   12.96    4.18
   3   6  -4   13.20    8.91
   3   6  -4   16.68   16.12
   3   6  -4   10.40    8.40
   3   6  -4   16.06    9.31
  -3  -6   3    3.71    4.30
   3   6  -3    6.34    8.97
   3   6  -3   -1.79    8.43
   3   6  -2   85.07   11.08
  -3  -6   2   74.38    7.72
  -3  -6   2   60.00   21.89
   3   6  -1    6.81    8.79
  -3  -6   1    6.04    4.98
  -3  -6   1    6.97   20.39
  -3  -6   0    1.65    5.13
  -3  -6   0    2.96   19.88
   3   6   0    2.69    8.63
  -3  -6  -1    2.47    5.17
  -3  -6  -1    3.86    4.40
  -3  -6  -1    1.56   21.56
  -3  -6  -2   65.08    7.04
  -3  -6  -2   67.30    7.62
  -3  -6  -2   43.65   23.99
  -3  -6  -3  243.42   18.52
  -3  -6  -3  245.73   18.77
  -3  -6  -3  192.78   32.92
  -3  -6  -4  244.48   16.09
  -3  -6  -4  238.18   16.17
  -3  -6  -6  115.95    9.35
  -3  -6  -6  114.74    9.28
   3   6   6  117.81   15.14
  -3  -6  -7   78.77    6.43
  -3  -6  -7   74.92    6.41
  -3  -6  -8    9.87    2.27
   3   7 -16  237.80   16.59
   3   7 -16  183.47   17.60
   3   7 -15  237.69   23.73
   3   7 -15  235.13   22.26
   3   7 -14  700.15   60.67
   3   7 -14  704.13   58.33
   3   7 -14  606.39   57.10
   3   7 -13  880.89   68.03
   3   7 -12  706.41   56.32
   3   7 -12  575.36   51.38
   3   7 -12  545.28   52.69
   3   7 -12  673.12   52.93
   3   7 -12  817.73   50.39
   3   7 -11  278.24   25.07
   3   7 -11  271.86   26.51
   3   7 -11  346.61   27.45
   3   7 -10   15.78   10.27
   3   7 -10   10.38   11.41
   3   7 -10   30.64   14.00
   3   7  -9   -4.47   11.06
   3   7  -9  -16.03   14.40
   3   7  -9    1.08   10.34
   3   7  -9    6.99    8.23
   3   7  -8   47.56   10.22
   3   7  -8   61.86   12.35
   3   7  -8   70.73   14.73
   3   7  -7   37.83    8.23
   3   7  -7   28.31    9.91
   3   7  -7   31.39   11.39
   3   7  -7   31.17   13.52
   3   7  -6   91.75   11.67
   3   7  -6  106.29   13.25
   3   7  -6  134.76   16.14
   3   7  -6   95.07   13.86
   3   7  -5    6.65    8.28
   3   7  -5    8.06    9.87
   3   7  -5    2.77    9.59
  -3  -7   4   11.60    4.76
   3   7  -4   17.92    8.86
   3   7  -4    7.89    9.76
  -3  -7   3   56.51    6.98
   3   7  -3   61.06   11.35
  -3  -7   2  112.40   10.28
  -3  -7   1   30.54    5.97
  -3  -7   1   25.59    5.10
  -3  -7   0   19.17    4.97
  -3  -7   0   25.72    5.82
  -3  -7   0   17.04   22.27
  -3  -7  -1    6.65    5.29
  -3  -7  -1    7.71    4.25
   3   7   1    2.79    8.90
  -3  -7  -1    1.58   21.38
  -3  -7  -2    6.14    4.07
  -3  -7  -2    2.13    4.79
   3   7   2    2.04    8.49
   3   7   3    8.19    7.72
  -3  -7  -4   60.04    5.59
  -3  -7  -4   60.80    5.86
  -3  -7  -5   28.19    3.74
  -3  -7  -5   30.40    4.03
  -3  -7  -6   13.53    2.54
  -3  -7  -6    9.05    2.67
  -3  -7  -7    4.40    1.68
   3   8 -16   13.58    5.42
   3   8 -16   25.69    7.56
   3   8 -15   16.52    6.88
   3   8 -15   11.54    9.44
   3   8 -14    9.15    7.83
   3   8 -14   10.39   10.97
   3   8 -13    3.13    8.69
   3   8 -13    8.61   11.62
   3   8 -13   10.40   10.38
   3   8 -11    6.07    9.75
   3   8 -11    7.88   13.25
   3   8 -11   -6.15   11.58
   3   8 -10   57.47   10.17
   3   8 -10   45.48   11.40
   3   8 -10   85.79   14.98
   3   8 -10   47.61   12.82
   3   8  -9   24.60    8.75
   3   8  -9    9.95   10.46
   3   8  -9   34.98   13.70
   3   8  -9   20.58   11.58
   3   8  -8  155.80   16.01
   3   8  -8  145.30   16.62
   3   8  -8  139.99   18.24
   3   8  -8  197.83   19.25
   3   8  -7   19.04   13.16
   3   8  -7    9.31   11.16
   3   8  -7   25.36    8.15
   3   8  -6  531.07   41.83
   3   8  -5  687.50   52.37
  -3  -8   4  430.06   29.27
   3   8  -4  308.96   31.05
  -3  -8   3  329.79   22.95
   3   8  -3  235.69   24.88
  -3  -8   2  117.50    9.74
   3   8  -2   59.00   12.58
  -3  -8   1   40.88    6.36
   3   8  -1   41.10   10.39
  -3  -8   0   25.30    5.31
   3   8   0    9.57    8.98
  -3  -8  -1   14.70    3.84
   3   8   1    3.33    8.00
  -3  -8  -2  118.17    9.27
  -3  -8  -2  133.31    9.70
  -3  -8  -3  150.92   10.44
  -3  -8  -3  160.85   10.74
  -3  -8  -4   32.97    3.96
  -3  -8  -4   37.17    3.65
  -3  -8  -5    0.25    1.99
  -3  -8  -5   -2.47    1.79
   3   9 -15    3.84    5.20
   3   9 -15   13.30    7.71
   3   9 -14    0.52    6.48
   3   9 -14    7.71    9.14
   3   9 -13    1.16    7.52
   3   9 -13   16.58   10.45
   3   9 -12   11.28    8.53
   3   9 -12   36.86   11.63
   3   9 -11   22.55    9.13
   3   9 -11   20.62   11.06
   3   9 -11   30.47   12.44
   3   9 -10    1.18   12.58
   3   9 -10    7.73   10.46
   3   9 -10    6.20    7.99
   3   9 -10   -4.88    9.29
   3   9  -9   12.05    8.65
   3   9  -8    1.40    8.64
   3   9  -7   50.82   10.69
   3   9  -7   47.03    9.03
   3   9  -6   24.89    9.96
   3   9  -6   35.89    8.88
   3   9  -5   19.09    8.89
   3   9  -4   -2.63    8.75
   3   9  -3    7.18    8.90
  -3  -9   2   27.07    5.02
   3   9  -2   21.01    9.15
  -3  -9   1    7.32    4.19
   3   9  -1    2.31    7.90
  -3  -9   0    8.38    3.87
  -3  -9   0    7.83    2.84
   3   9   0   14.46    7.56
  -3  -9  -1   11.92    2.61
  -3  -9  -1    3.03    3.40
   3   9   1    2.77    6.31
  -3  -9  -2  226.37   17.75
  -3  -9  -2  253.49   17.56
  -3  -9  -3  235.75   17.27
  -3  -9  -3  240.21   17.10
   3  10 -14  137.47   11.10
   3  10 -14  133.00   12.78
   3  10 -13   89.75    9.37
   3  10 -13   98.73   11.46
   3  10 -12   62.80    8.85
   3  10 -12   78.31   11.34
   3  10 -11   30.01    8.16
   3  10 -11   40.55   10.83
   3  10 -10   29.20    8.38
   3  10 -10   31.93   10.92
   3  10  -9   16.78   10.84
   3  10  -9    8.06    8.12
   3  10  -9   -3.31    7.57
   3  10  -8   27.40   10.98
   3  10  -8   10.61    8.64
   3  10  -8   10.69    8.06
   3  10  -7   17.85   10.64
   3  10  -7   21.95    9.03
   3  10  -7   21.13    8.41
   3  10  -6   13.84    8.31
   3  10  -6   29.69   10.47
   3  10  -5   -3.29    8.27
   3  10  -5    0.59    9.30
  -3 -10   4   26.85    3.87
   3  10  -4   -3.45    8.27
  -3 -10   3    3.09    3.19
   3  10  -3    0.23    7.86
  -3 -10   2   -2.10    3.11
   3  10  -2   10.44    7.38
   3  10  -2  -12.39    9.38
   3  10  -1    7.83    7.30
   3  10  -1   11.40    9.16
  -3 -10   0   28.88    3.32
  -3 -10  -1   50.33    4.16
   3  11 -12    3.63    5.66
   3  11 -11   14.63    5.28
   3  11 -11   32.24    7.45
   3  11 -10   27.63    6.21
   3  11 -10   20.07    7.96
   3  11  -9   -7.43    6.37
   3  11  -9   -1.25    7.82
   3  11  -8    6.23    6.45
   3  11  -8    0.14    7.88
   3  11  -7    3.04    6.29
   3  11  -7   -0.65    6.46
   3  11  -7    3.24    7.34
   3  11  -6    5.05    6.25
   3  11  -6   -6.87    6.63
   3  11  -6   -7.45    6.57
   3  11  -5    2.05    6.50
   3  11  -4   11.93    6.14
   3  11  -3    7.52    5.15
   4 -14   5   27.68    3.28
   4 -13   0  106.15    8.66
   4 -13   0  112.14    8.56
   4 -13   1  162.74   12.44
   4 -13   2   56.90    5.58
  -4  13  -2   42.35    7.34
  -4  13  -3   13.02    6.60
   4 -13   3    4.93    4.46
  -4  13  -4    9.19    6.85
   4 -13   4    6.11    4.60
   4 -13   5   -0.66    4.90
  -4  13  -5   -0.43    6.89
  -4  13  -5    4.31    7.38
  -4  13  -6   -8.68    9.99
  -4  13  -6   19.14    7.65
  -4  13  -6   -4.54    6.98
   4 -13   7    5.20    4.68
  -4  13  -7    7.96    9.56
  -4  13  -7    8.11    7.81
  -4  13  -7   14.00    6.94
   4 -13   8    3.75    4.36
  -4  13  -8   -7.32    8.27
  -4  13  -8    8.59    6.68
  -4  13  -8    7.55    8.65
  -4  13  -8    8.79    6.06
  -4  13  -9    1.27    7.75
  -4  13  -9    8.76    6.18
  -4  13  -9   -0.33    6.16
  -4  13 -10    1.43    5.21
  -4  13 -10    4.93    5.95
  -4  13 -11    4.03    5.69
  -4  13 -12   49.81    6.63
   4 -12  -3  144.46   10.82
   4 -12  -2   36.32    5.04
   4 -12  -2   45.84    5.15
   4 -12  -1   19.90    4.20
  -4  12   0   -0.34    6.03
  -4  12  -1   18.98    7.21
  -4  12  -2   75.11   10.20
  -4  12  -3    6.01    7.62
  -4  12  -4    2.17    8.15
  -4  12  -4   23.20    8.73
  -4  12  -5   16.13    8.15
  -4  12  -5    6.65    8.99
  -4  12  -6  127.09   12.70
  -4  12  -6   99.65   13.43
  -4  12  -7  188.69   15.70
  -4  12  -7  176.10   16.50
  -4  12  -7  168.98   17.33
  -4  12  -8  237.99   20.01
  -4  12  -8  226.31   21.73
  -4  12  -8  253.00   21.70
  -4  12  -8  262.15   20.73
  -4  12  -9  221.62   16.28
  -4  12  -9  188.79   17.16
  -4  12  -9  226.05   18.02
  -4  12  -9  189.37   16.32
   4 -12  10   49.61    7.02
  -4  12 -10   84.00   11.67
  -4  12 -10   65.38    8.53
  -4  12 -10   91.73    9.30
  -4  12 -11   32.86    9.65
  -4  12 -11   27.67    7.33
  -4  12 -12    0.42    7.67
  -4  12 -12   -0.55    6.28
  -4  12 -13   -4.46    5.81
   4 -11  -5    9.67    2.27
   4 -11  -5    8.49    2.36
   4 -11  -4   27.83    3.97
   4 -11  -4   26.57    3.47
   4 -11  -4   22.80   12.86
   4 -11  -3   35.65    5.04
   4 -11  -3   39.09    4.35
   4 -11  -3   39.09   15.92
   4 -11  -2  150.46   12.96
   4 -11  -2  180.30   12.43
   4 -11  -1   92.51    7.84
  -4  11   1   74.29   13.30
   4 -11   0    8.45    4.11
  -4  11   0   14.12    7.39
  -4  11   0   -4.07   11.34
  -4  11  -1    6.32   11.93
  -4  11  -2  111.89   11.98
  -4  11  -2   65.70   14.57
  -4  11  -3  258.00   27.36
  -4  11  -3  283.75   26.05
  -4  11  -4  755.10   56.27
  -4  11  -5 1452.64   99.71
  -4  11  -5 1290.49  100.47
  -4  11  -6  420.61   31.21
  -4  11  -6  386.50   32.53
  -4  11  -7  121.07   12.46
  -4  11  -7  134.73   13.76
  -4  11  -7  130.42   15.07
  -4  11  -8   19.95    7.50
  -4  11  -8   24.80   10.62
  -4  11  -8   35.51    8.61
  -4  11  -9    1.66   10.33
   4 -11  10   28.41    5.91
  -4  11 -10   32.23    7.87
  -4  11 -10   40.10    5.71
  -4  11 -10   37.92    7.73
  -4  11 -10   43.81   11.27
  -4  11 -11   35.06    8.20
  -4  11 -11   49.02    6.14
  -4  11 -11   50.22   11.51
  -4  11 -12   42.41    8.17
  -4  11 -12   45.51    5.75
  -4  11 -12   53.11   10.70
  -4  11 -13    5.74    6.29
  -4  11 -13    2.06    3.58
  -4  11 -13   10.00    8.06
  -4  11 -14   18.21    6.05
   4 -10  -7    2.50    2.34
   4 -10  -6    4.33   11.21
   4 -10  -6   -1.29    2.67
   4 -10  -6    2.16    2.83
   4 -10  -5    9.02   14.66
   4 -10  -5    4.81    3.75
   4 -10  -5    8.26    3.36
   4 -10  -4   12.38   17.49
  -4  10   4   10.05    9.53
   4 -10  -4   14.71    3.92
   4 -10  -4    9.75    4.39
  -4  10   3   15.15   10.49
   4 -10  -2   73.36    7.16
  -4  10   2   47.71   12.83
  -4  10   1   -2.50    7.61
   4 -10  -1    5.42    4.56
  -4  10   1   -1.43   11.64
   4 -10   0   42.32    5.77
  -4  10   0   37.55   15.69
  -4  10   0   18.65   12.35
   4 -10   1    2.83    4.68
  -4  10  -1    1.29   12.89
   4 -10   2   29.31    5.34
  -4  10  -2   37.61   15.45
  -4  10  -3    3.96   14.08
  -4  10  -4   13.75    9.42
  -4  10  -4   -1.29   14.29
  -4  10  -4    2.17    5.82
  -4  10  -5   -3.84   13.80
  -4  10  -5   -1.26    6.24
  -4  10  -6    9.26    4.84
  -4  10  -6   -2.60   14.64
  -4  10  -6    4.41    6.27
  -4  10  -7   88.68   18.29
  -4  10  -7   85.19    8.59
  -4  10  -7   85.98    9.95
  -4  10  -8   24.03    5.43
  -4  10  -8   21.10   10.93
  -4  10  -8   17.88   14.40
  -4  10  -8   19.66    7.16
  -4  10  -8   31.47   12.27
  -4  10  -9   12.10    6.92
  -4  10  -9   14.80    7.52
  -4  10  -9    5.91    4.92
  -4  10  -9    2.17   10.96
  -4  10 -10  185.69   15.03
  -4  10 -10  175.04   16.23
  -4  10 -10  192.56   19.23
  -4  10 -11  310.41   26.94
  -4  10 -12  261.34   18.68
  -4  10 -12  201.07   19.71
  -4  10 -12  248.10   22.09
  -4  10 -13  362.09   24.41
  -4  10 -13  327.81   26.80
  -4  10 -14  302.75   21.22
  -4  10 -14  239.89   22.09
  -4  10 -14  304.99   22.82
  -4  10 -15  301.24   21.96
   4  -9  -9    7.48    2.14
   4  -9  -8    0.05    2.79
   4  -9  -7   79.99    6.31
   4  -9  -7   66.83    6.42
   4  -9  -6  145.71   12.72
   4  -9  -6  179.77   12.55
   4  -9  -5  255.43   29.08
   4  -9  -4  514.54   36.53
   4  -9  -4  549.70   36.31
   4  -9  -3   87.31    8.22
  -4   9   3   64.21   13.13
   4  -9  -2  191.00   15.07
   4  -9  -1  302.68   21.60
  -4   9   1  243.06   29.41
  -4   9   1  248.58   24.81
   4  -9   0   74.45    7.52
  -4   9   0   72.87   13.47
  -4   9   0   48.29   16.18
  -4   9  -1    8.90   11.29
  -4   9  -1  -10.94   12.96
  -4   9  -2   27.33   11.73
  -4   9  -2   28.74    8.75
  -4   9  -2   38.78   13.50
  -4   9  -3   -0.27   11.29
  -4   9  -3    8.08    8.27
  -4   9  -3   10.56   12.32
  -4   9  -3    5.62    5.30
  -4   9  -4   -3.59    4.40
  -4   9  -4   11.57   11.45
  -4   9  -4    4.45    8.59
  -4   9  -4   -7.39   11.88
  -4   9  -4   -3.07    5.30
  -4   9  -5    1.96    4.34
  -4   9  -5   10.23    9.24
  -4   9  -5    1.08   11.93
  -4   9  -5    8.60    5.55
  -4   9  -6  175.10   18.92
  -4   9  -6  190.71   23.98
  -4   9  -6  200.27   16.10
  -4   9  -6  223.13   16.86
  -4   9  -7    7.83    4.76
  -4   9  -7   12.83   10.05
  -4   9  -7   -3.31   12.80
  -4   9  -7   11.53    6.18
  -4   9  -8   36.57   11.66
  -4   9  -8   34.98   13.63
  -4   9  -8   43.53    7.64
  -4   9  -8   48.98    6.45
  -4   9  -9   53.69   15.95
  -4   9  -9   68.73    8.82
  -4   9  -9   67.83    7.62
  -4   9 -10  204.98   20.46
  -4   9 -10  206.90   16.32
  -4   9 -10  192.46   17.17
  -4   9 -11   93.81   15.17
  -4   9 -11  123.06   10.20
  -4   9 -11   94.80   11.19
  -4   9 -12  138.65   16.53
  -4   9 -13   23.68   10.22
  -4   9 -13   24.83    6.99
  -4   9 -13   21.72    4.73
  -4   9 -14    3.66    6.07
  -4   9 -14    6.89    7.55
  -4   9 -14    4.50    3.69
  -4   9 -15   -1.04    2.93
  -4   9 -16    0.87    1.93
   4  -8 -10   85.42    6.75
   4  -8  -9   45.68   12.39
   4  -8  -9   67.16    5.86
   4  -8  -8  108.65   19.20
   4  -8  -8  173.32   12.78
   4  -8  -7  141.33   23.08
   4  -8  -7  183.60   14.00
   4  -8  -6  211.84   16.56
   4  -8  -6  226.09   16.40
   4  -8  -5  119.96   10.36
   4  -8  -5  119.49    9.77
   4  -8  -4   10.58    3.80
   4  -8  -4   11.89    5.08
  -4   8   4    5.66   10.81
   4  -8  -3   30.21    4.43
   4  -8  -3   29.39    5.65
  -4   8   3   23.04   11.02
   4  -8  -2   79.85    7.85
   4  -8  -2   78.50    7.06
  -4   8   2   67.98   14.36
  -4   8   2   74.41   12.70
   4  -8  -1  100.84    8.28
  -4   8   1   92.27   13.52
  -4   8   1   80.24   15.41
  -4   8   0    0.48   10.34
  -4   8   0    3.43   10.40
  -4   8  -1    2.14   10.36
  -4   8  -1    5.11    6.84
  -4   8  -1   12.61   10.11
  -4   8  -2   89.46   12.50
  -4   8  -2   67.72   10.11
  -4   8  -2  101.84   15.19
  -4   8  -3  430.22   35.26
  -4   8  -3  493.70   36.20
  -4   8  -3  516.39   40.27
  -4   8  -4  904.19   69.82
  -4   8  -4  911.81   70.08
  -4   8  -4 1019.01   75.05
  -4   8  -4  992.35   68.62
  -4   8  -5 1143.63   89.82
  -4   8  -5 1231.67   94.37
  -4   8  -5 1289.43   88.65
  -4   8  -6  778.66   59.68
  -4   8  -6  736.63   63.55
  -4   8  -6  831.53   58.12
  -4   8  -7  433.39   30.08
  -4   8  -7  403.71   32.47
  -4   8  -7  362.18   35.96
  -4   8  -7  387.69   29.95
  -4   8  -8  131.49   10.79
  -4   8  -8  107.51   15.00
  -4   8  -8  119.83   11.00
  -4   8  -8   88.14   16.82
  -4   8  -8  133.57   11.66
  -4   8  -9   15.05    4.88
  -4   8  -9   20.40   11.37
  -4   8  -9   17.15    5.83
  -4   8  -9   14.30    6.22
  -4   8 -10   75.50    7.79
  -4   8 -10   66.81    8.27
  -4   8 -10   76.37    8.89
  -4   8 -11  103.40    9.33
  -4   8 -11   92.50   15.09
  -4   8 -11   98.14    9.63
  -4   8 -11   88.23   10.50
  -4   8 -12   44.19    5.74
  -4   8 -12   28.95   12.07
  -4   8 -12   38.29    6.42
  -4   8 -12   34.76    7.54
  -4   8 -13   23.63   10.49
  -4   8 -13   27.53    6.88
  -4   8 -14   17.64    8.20
  -4   8 -14    5.85    4.28
  -4   8 -14   11.06    3.91
  -4   8 -15   50.47    5.24
  -4   8 -15   46.77    5.09
  -4   8 -16    9.93    2.44
   4  -7 -11    4.93    2.96
   4  -7 -11    8.28    2.62
   4  -7 -10   34.49   12.34
   4  -7 -10   34.41    4.26
   4  -7  -9   18.74   14.13
   4  -7  -9   -1.39    3.68
   4  -7  -8    9.92   17.35
   4  -7  -8   51.61    5.74
   4  -7  -7   46.88   20.17
   4  -7  -7   53.02    6.07
   4  -7  -7   57.88    5.58
   4  -7  -7   37.34    5.90
   4  -7  -6  126.42   10.68
   4  -7  -6  124.39   10.23
   4  -7  -5   84.66    8.20
   4  -7  -5   83.74    7.58
   4  -7  -4   43.76    5.21
   4  -7  -4   42.34    6.04
  -4   7   4   50.67   10.65
   4  -7  -3    2.58    4.61
   4  -7  -3    3.06    3.52
  -4   7   3    3.96    9.59
   4  -7  -2  120.07    9.74
  -4   7   2  106.95   15.62
  -4   7   2  123.77   13.80
   4  -7  -1  274.89   20.31
  -4   7   1  256.29   25.35
  -4   7   1  286.28   22.98
  -4   7   0 1215.66   78.59
  -4   7   0 1162.01   74.46
  -4   7  -1 1425.33   93.80
  -4   7  -1 1128.30   89.29
  -4   7  -1 1371.98   89.98
  -4   7  -2  804.02   54.33
  -4   7  -2  617.17   50.04
  -4   7  -2  744.25   50.86
  -4   7  -3  721.70   51.01
  -4   7  -3  619.14   47.22
  -4   7  -3  636.04   47.67
  -4   7  -4  320.35   27.72
  -4   7  -4  306.00   24.69
  -4   7  -5   42.10    5.66
  -4   7  -5   48.34   10.38
  -4   7  -5   43.01    9.28
  -4   7  -6    7.77    3.63
  -4   7  -6    9.81    4.51
  -4   7  -6   10.17    8.69
  -4   7  -6    8.34    8.59
  -4   7  -7  308.84   21.56
  -4   7  -7  262.42   26.23
  -4   7  -7  279.82   21.60
  -4   7  -7  255.50   23.90
  -4   7  -8   28.13    4.73
  -4   7  -8   27.93   10.84
  -4   7  -8   22.38   10.02
  -4   7  -8   30.68    5.72
  -4   7  -9  215.18   16.83
  -4   7  -9  206.78   21.13
  -4   7  -9  217.66   17.21
  -4   7  -9  219.74   17.58
  -4   7 -10   47.00    6.06
  -4   7 -10   40.93   13.18
  -4   7 -10   51.76    6.90
  -4   7 -10   50.95    7.67
  -4   7 -10   44.60    7.34
  -4   7 -11  262.19   19.17
  -4   7 -11  254.89   19.40
  -4   7 -11  257.84   19.72
  -4   7 -11  210.75   19.67
  -4   7 -12  288.39   20.78
  -4   7 -12  240.85   24.17
  -4   7 -12  288.97   20.90
  -4   7 -12  240.32   21.33
  -4   7 -13  325.18   27.10
  -4   7 -14  300.94   22.15
  -4   7 -14  291.81   22.07
  -4   7 -15  212.81   15.85
  -4   7 -15  208.20   15.83
  -4   7 -16   68.57    5.73
  -4   7 -16   70.93    5.91
   4  -6 -12   -0.07    3.05
   4  -6 -11    0.60    3.14
   4  -6 -11    1.54    3.07
   4  -6 -11  -10.44   12.10
   4  -6 -10   14.46    3.96
   4  -6 -10   24.69    4.25
   4  -6 -10    7.61   14.94
   4  -6  -9   54.10    5.94
   4  -6  -9   64.96   17.44
   4  -6  -8    2.76    3.65
   4  -6  -8    2.88    4.32
   4  -6  -8    9.26   18.39
   4  -6  -7   73.96    7.80
   4  -6  -7   85.12    7.35
   4  -6  -6   26.67    4.30
   4  -6  -6   16.47    5.04
   4  -6  -5  171.43   13.96
   4  -6  -5  183.02   13.74
   4  -6  -4  119.04   10.08
   4  -6  -4  122.05    9.81
  -4   6   4  115.83   13.00
   4  -6  -3  294.82   21.99
  -4   6   3  329.58   26.37
  -4   6   3  296.14   23.95
  -4   6   2  463.25   36.89
  -4   6   2  456.62   34.74
  -4   6   1    9.64    7.34
  -4   6   1   13.13    8.77
  -4   6   0    0.98    7.34
  -4   6   0    6.43    5.73
  -4   6   0    6.16    8.83
  -4   6  -1   20.00    8.03
  -4   6  -1   18.06    6.40
  -4   6  -1   17.41    8.96
  -4   6  -2   31.64    8.34
  -4   6  -2   38.19    9.46
  -4   6  -2   27.18    7.20
  -4   6  -3  304.04   23.25
  -4   6  -3  253.29   20.58
  -4   6  -3  232.82   21.30
  -4   6  -4   97.95   12.44
  -4   6  -4  101.42   11.23
  -4   6  -5   48.58    9.77
  -4   6  -5   50.36    9.14
  -4   6  -6   -0.99    4.28
  -4   6  -6    5.32    6.74
  -4   6  -6    3.91    8.57
  -4   6  -7   90.76    7.67
  -4   6  -7   90.39    8.24
  -4   6  -7   81.57    8.52
  -4   6  -7   75.65   11.82
  -4   6  -7   76.18   12.19
  -4   6  -8 1242.93   87.22
  -4   6  -8 1123.31   89.11
  -4   6  -8 1211.89   87.26
  -4   6  -8 1254.32   87.40
  -4   6  -9 1626.51  117.37
  -4   6  -9 1437.24  119.28
  -4   6  -9 1666.22  117.42
  -4   6  -9 1733.72  117.54
  -4   6  -9 1668.05  117.74
  -4   6 -10 1047.81   74.22
  -4   6 -10  870.97   76.53
  -4   6 -10 1041.10   74.26
  -4   6 -10 1133.53   74.46
  -4   6 -10  987.26   74.53
  -4   6 -11  719.11   50.44
  -4   6 -11  713.68   50.50
  -4   6 -11  750.28   50.71
  -4   6 -11  605.74   50.71
  -4   6 -12  360.12   27.20
  -4   6 -12  368.09   27.36
  -4   6 -12  387.81   27.61
  -4   6 -12  324.22   30.06
  -4   6 -13  147.30   15.63
  -4   6 -14   25.35    4.20
  -4   6 -14   21.94    4.83
  -4   6 -15   18.37    3.32
  -4   6 -15    9.84    3.78
  -4   6 -16   22.01    2.85
  -4   6 -16   24.69    3.25
   4  -5 -13   38.60    4.59
   4  -5 -13   42.50    3.98
   4  -5 -12   29.66    3.96
   4  -5 -12   32.72    4.30
   4  -5 -12   31.97   12.34
   4  -5 -11   23.42    4.04
   4  -5 -11   18.56    4.39
   4  -5 -11   20.75   14.85
   4  -5 -10  154.53   12.04
   4  -5 -10  136.15   20.87
   4  -5  -9  548.75   41.36
   4  -5  -9  606.43   41.49
   4  -5  -8 1209.17   87.00
   4  -5  -8 1286.27   87.07
   4  -5  -7  451.04   33.20
   4  -5  -7  478.41   33.20
   4  -5  -6  832.53   59.80
   4  -5  -6  842.19   59.82
   4  -5  -5  438.78   32.84
   4  -5  -5  469.23   32.86
  -4   5   4  248.06   22.23
   4  -5  -4  303.73   21.37
  -4   5   3   -5.79    7.89
  -4   5   2  231.87   19.04
  -4   5   1    6.35    8.22
  -4   5   0    6.78    8.39
  -4   5   0   16.81    7.23
  -4   5  -1   59.07    9.88
  -4   5  -1   61.86    9.42
  -4   5  -2   -2.41    8.74
  -4   5  -2    0.83    6.74
  -4   5  -2    6.04    7.03
  -4   5  -3  242.52   19.66
  -4   5  -4  115.12   12.15
  -4   5  -5   31.49    8.85
  -4   5  -6    1.98    9.32
   4  -5   6    0.65    4.16
  -4   5  -7   87.83    7.80
  -4   5  -7   63.66   11.97
  -4   5  -7   78.68   12.74
  -4   5  -7   96.76    8.30
  -4   5  -7  102.19    8.53
  -4   5  -7   90.12   15.04
  -4   5  -8   19.52    4.04
  -4   5  -8   23.50   12.38
  -4   5  -8   18.86   10.82
  -4   5  -8   23.11    9.80
  -4   5  -8   23.46    5.19
  -4   5  -8   22.35    5.06
  -4   5  -9   57.08    6.13
  -4   5  -9   56.21   12.91
  -4   5  -9   53.35   10.90
  -4   5  -9   59.29    6.88
  -4   5  -9   62.72    7.09
  -4   5  -9   55.78    6.87
  -4   5 -10   54.59    6.14
  -4   5 -10   57.61    7.05
  -4   5 -10   57.31    7.28
  -4   5 -10   55.15   10.46
  -4   5 -10   64.65   13.29
  -4   5 -11    3.18    3.85
  -4   5 -11    3.84    5.50
  -4   5 -11    2.31    5.16
  -4   5 -11   -2.02    8.23
  -4   5 -12    7.40    3.89
  -4   5 -12    7.17    5.08
  -4   5 -12   23.85   10.38
  -4   5 -12    6.04    5.53
  -4   5 -12   11.65    7.21
  -4   5 -14    5.80    4.81
  -4   5 -14    1.10    4.13
  -4   5 -14   -0.11    3.22
  -4   5 -15   19.24    3.85
  -4   5 -15   17.58    3.20
  -4   5 -16   43.10    4.10
   4  -4 -14   15.49    3.28
   4  -4 -14   16.69    2.79
   4  -4 -13   27.59   11.70
   4  -4 -13   13.85    4.06
   4  -4 -13   17.12    3.70
   4  -4 -12  131.32   10.45
   4  -4 -12  140.48   11.06
   4  -4 -12  112.61   18.42
   4  -4 -11  262.79   19.70
   4  -4 -11  282.31   20.38
   4  -4 -11  216.57   27.09
   4  -4 -10  438.71   32.79
   4  -4 -10  473.93   32.99
   4  -4  -9  157.60   12.52
   4  -4  -9  163.28   12.53
   4  -4  -9  141.55   22.39
   4  -4  -8   22.60    4.14
   4  -4  -8   26.17    4.73
   4  -4  -7    4.35    4.11
   4  -4  -7    4.55    3.32
   4  -4  -7   16.61   17.89
   4  -4  -6  318.98   23.64
   4  -4  -6  326.90   23.62
  -4   4   4  122.73   13.30
   4  -4  -4  156.29   11.95
   4  -4  -4  149.00   15.53
  -4   4   3   46.19    7.75
  -4   4   2   15.14    6.35
  -4   4   1  180.61   16.16
  -4   4   0 1968.58  141.33
  -4   4  -1  812.44   60.02
  -4   4  -2 3869.24  275.12
  -4   4  -3 2246.99  166.74
  -4   4  -3 2566.99  168.22
  -4   4  -4 1098.25   85.62
  -4   4  -4 1106.94   86.36
   4  -4   4 1273.16   84.86
  -4   4  -5  250.69   22.44
  -4   4  -5  269.42   22.14
   4  -4   5  274.42   20.27
  -4   4  -6    8.00    9.50
  -4   4  -6    5.32    5.37
   4  -4   6   -7.61    7.64
  -4   4  -7   51.97    6.07
  -4   4  -7   58.28   11.61
  -4   4  -8  156.17   12.45
  -4   4  -8  165.77   13.13
  -4   4  -8  188.24   13.33
  -4   4  -8  155.50   17.06
  -4   4  -8  154.44   17.34
  -4   4  -9  120.30    9.89
  -4   4  -9  140.16   10.61
  -4   4  -9  131.66   10.85
  -4   4  -9  128.50   10.99
  -4   4  -9  136.61   15.82
  -4   4  -9  104.03   14.16
  -4   4 -10   19.91    4.25
  -4   4 -10   17.76    5.27
  -4   4 -10   19.93    5.42
  -4   4 -10   20.18   11.29
  -4   4 -10   24.41    9.59
  -4   4 -11    2.04    5.08
  -4   4 -11    2.76    4.93
  -4   4 -11    3.33    3.63
  -4   4 -12    5.38    3.65
  -4   4 -12   12.71    5.26
  -4   4 -12   10.44    4.95
  -4   4 -12   17.85    8.04
  -4   4 -13   30.72    7.88
  -4   4 -14   29.66    4.00
  -4   4 -14   26.34    5.16
  -4   4 -14   30.10    4.63
  -4   4 -15   32.60    3.53
  -4   4 -15   31.27    4.06
   4  -3 -15  292.35   20.24
   4  -3 -15  267.46   20.20
   4  -3 -14   36.04   10.82
   4  -3 -14   21.65    4.10
   4  -3 -14   25.08    4.04
   4  -3 -13   60.77    6.47
   4  -3 -13   61.09    6.71
   4  -3 -13   81.58   15.39
   4  -3 -12   77.18    7.69
   4  -3 -12   58.69   17.27
   4  -3 -11    8.99    3.73
   4  -3 -11   12.82   16.86
   4  -3 -10   72.25    6.61
   4  -3 -10   66.24    6.59
   4  -3 -10   81.47   18.79
   4  -3  -9   57.51    6.04
   4  -3  -9   65.31    6.05
   4  -3  -9   50.78   17.78
   4  -3  -8   11.98    3.51
   4  -3  -8   11.29    3.87
   4  -3  -8   15.72   16.73
   4  -3  -8    9.94    4.25
   4  -3  -7   59.86   17.60
   4  -3  -7   61.24    5.82
   4  -3  -6   -0.36   16.51
   4  -3  -5   87.46   13.62
  -4   3   5  145.61   11.88
   4  -3  -4 1795.89  128.04
  -4   3   4 1744.36  126.50
   4  -3  -3 1148.13   84.57
  -4   3   2  742.75   54.73
  -4   3   1 1266.00   91.47
  -4   3   0  687.63   50.96
  -4   3  -1  441.91   33.91
  -4   3  -2    3.16    7.01
   4  -3   3    3.47    8.50
  -4   3  -3    4.72    6.57
  -4   3  -4  179.01   17.07
  -4   3  -4  190.63   16.06
   4  -3   4  173.26   18.03
  -4   3  -5  112.95   13.29
  -4   3  -5  121.80   10.97
  -4   3  -6   95.86   12.96
  -4   3  -7  138.83   16.51
  -4   3  -7  177.18   16.66
  -4   3  -8  313.04   22.52
  -4   3  -8  313.96   23.03
  -4   3  -8  312.10   23.03
  -4   3  -8  284.35   25.79
  -4   3  -8  277.93   25.88
  -4   3  -9  704.92   50.39
  -4   3  -9  733.28   50.89
  -4   3  -9  707.36   50.91
  -4   3  -9  669.49   52.79
  -4   3  -9  661.83   53.20
  -4   3 -10 1090.01   75.70
  -4   3 -10 1046.06   75.75
  -4   3 -10 1009.06   77.26
  -4   3 -11  531.04   39.20
  -4   3 -11  549.85   39.28
  -4   3 -11  535.96   39.33
  -4   3 -12  555.68   37.51
  -4   3 -12  455.07   38.79
  -4   3 -12  554.86   37.58
  -4   3 -12  544.39   37.67
  -4   3 -13  119.83   10.05
  -4   3 -13  131.52   10.46
  -4   3 -13  130.14   10.57
  -4   3 -13  108.45   12.32
  -4   3 -14    1.27    2.56
  -4   3 -14    3.56    3.50
  -4   3 -15    4.20    2.64
   4  -2 -16   27.86    3.02
   4  -2 -15    2.35    3.12
   4  -2 -15    1.11    3.24
   4  -2 -14   16.25   12.44
   4  -2 -14   20.79    4.54
   4  -2 -14   31.52    4.69
   4  -2 -13   26.99   15.33
   4  -2 -12   54.31   17.56
   4  -2 -12   54.59    6.83
   4  -2 -11   20.21    4.74
   4  -2 -10   48.22    4.99
   4  -2 -10   36.69   17.84
   4  -2 -10   46.31    6.00
   4  -2 -10   33.71    6.13
   4  -2  -9  128.24   10.37
   4  -2  -9  107.45   19.62
   4  -2  -9  137.44   11.16
   4  -2  -9  135.22   11.09
   4  -2  -8  426.76   38.17
   4  -2  -8  433.51   33.06
   4  -2  -8  423.96   33.05
   4  -2  -8  517.90   35.44
   4  -2  -8  482.23   32.78
   4  -2  -7  294.92   28.23
   4  -2  -6  170.62   20.93
   4  -2  -5  318.32   37.34
  -4   2   5  497.57   34.01
   4  -2  -4  148.40   18.87
  -4   2   4  232.35   17.41
   4  -2  -3    0.90    9.03
  -4   2   3   10.52    7.56
   4  -2  -2   21.74    9.72
  -4   2   2   42.57    8.87
   4  -2  -1   36.89   10.33
  -4   2   1   37.68    8.85
   4  -2   0    4.98    9.18
  -4   2   0   -3.39    8.51
   4  -2   1  346.77   30.08
  -4   2  -1  366.34   28.58
   4  -2   2   -4.47    9.23
  -4   2  -2   -6.54    7.46
   4  -2   3   10.57    9.70
  -4   2  -3    7.57    7.01
  -4   2  -4  649.91   48.95
  -4   2  -4  668.67   48.81
  -4   2  -5  764.35   54.60
  -4   2  -5  715.85   54.16
  -4   2  -6  741.90   55.08
  -4   2  -7  956.56   72.31
  -4   2  -7  851.36   71.99
  -4   2  -7  953.06   70.02
  -4   2  -7 1064.12   70.10
  -4   2  -8 1186.28   86.64
  -4   2  -8 1087.51   88.63
  -4   2  -8 1221.99   86.93
  -4   2  -8 1223.05   86.91
  -4   2  -8 1298.54   86.77
  -4   2  -9  538.85   39.81
  -4   2  -9  585.33   39.99
  -4   2  -9  562.92   40.26
  -4   2  -9  555.65   40.21
  -4   2  -9  488.05   42.43
  -4   2 -10   40.62    5.76
  -4   2 -10   27.50   10.29
  -4   2 -10   32.57    5.56
  -4   2 -11   29.89   10.57
  -4   2 -11   34.54    5.46
  -4   2 -11   19.22    9.37
  -4   2 -11   36.27    5.57
  -4   2 -12   13.28    7.68
  -4   2 -12   17.09    8.91
  -4   2 -13   47.94    4.89
  -4   2 -13   49.33    5.47
  -4   2 -13   55.25    5.66
  -4   2 -14   31.26    3.41
  -4   2 -14   30.42    3.94
   4  -1 -16   43.75    4.22
   4  -1 -16   50.38    4.69
   4  -1 -15    9.14    3.46
   4  -1 -15    0.56    3.69
   4  -1 -14    9.91   13.58
   4  -1 -14   20.24    4.66
   4  -1 -14   22.62    4.84
   4  -1 -13  155.48   13.33
   4  -1 -13  187.07   13.72
   4  -1 -13  171.64   13.77
   4  -1 -12  228.04   17.64
   4  -1 -12  224.52   17.94
   4  -1 -12  233.30   17.89
   4  -1 -11 2267.01  159.76
   4  -1 -11 2104.99  155.97
   4  -1 -11 2301.98  156.25
   4  -1 -10 2515.76  176.01
   4  -1 -10 2463.93  172.76
   4  -1 -10 2232.47  172.60
   4  -1 -10 2524.47  172.25
   4  -1 -10 2483.60  174.09
   4  -1  -9  713.91   52.94
   4  -1  -9  672.42   48.31
   4  -1  -9  603.52   48.20
   4  -1  -9  692.82   47.82
   4  -1  -9  718.59   50.10
   4  -1  -8  833.55   57.75
   4  -1  -8  694.88   53.61
   4  -1  -8  849.36   55.21
   4  -1  -7  173.79   20.50
   4  -1  -6    5.75    9.79
  -4   1   6    0.26    6.40
   4  -1  -6    1.06   13.93
  -4   1   5  262.88   21.88
  -4   1   4  573.43   43.40
  -4   1   3   26.01    9.01
  -4   1   2  147.59   15.31
  -4   1   1  218.83   19.74
  -4   1   0 1291.85   93.72
  -4   1  -1   52.15   10.04
  -4   1  -2  178.11   16.63
  -4   1  -3  311.92   25.47
  -4   1  -3  319.10   25.28
  -4   1  -4   16.38    6.68
  -4   1  -4   10.70    9.03
   4  -1   4   10.94   11.81
  -4   1  -6   -1.81   10.61
  -4   1  -6   -0.50    2.99
  -4   1  -7   11.67   15.52
  -4   1  -7    7.34   10.66
  -4   1  -7   22.33    4.42
  -4   1  -7   22.26    3.95
  -4   1  -7   22.50    3.74
  -4   1  -8   81.55    7.37
  -4   1  -8   84.05    7.33
  -4   1  -8   76.63   12.91
  -4   1  -8   85.25    7.79
  -4   1  -9   12.38   10.24
  -4   1  -9    6.48    4.36
  -4   1  -9   -0.17    3.57
  -4   1  -9    3.09    3.49
  -4   1 -10   86.29    7.68
  -4   1 -10   86.34    8.25
  -4   1 -11   14.74    8.67
  -4   1 -11   -0.54    9.97
  -4   1 -11    1.89    4.28
  -4   1 -12   17.85    3.43
  -4   1 -12    6.72    7.60
  -4   1 -12   17.20    4.15
  -4   1 -12   10.24    8.73
  -4   1 -13   51.28    5.03
  -4   1 -13   69.44    5.53
  -4   1 -14  139.71   10.13
   4  -1  14  105.71   13.39
   4   0 -17    2.52    2.21
   4   0 -16    5.97    9.16
   4   0 -16   12.71    3.47
   4   0 -15   33.14   12.61
   4   0 -15   46.99    5.27
   4   0 -15   48.30    5.25
   4   0 -15   43.01    5.57
   4   0 -14  241.60   24.61
   4   0 -13  117.60   20.34
   4   0 -13  143.64   12.43
   4   0 -13  144.58   12.76
   4   0 -13  171.78   12.61
   4   0 -12  123.23   11.23
   4   0 -12  120.74   10.84
   4   0 -12  132.11   10.97
   4   0 -12  125.24   11.06
   4   0 -12  120.77   15.79
   4   0 -11    6.39   16.70
   4   0 -11   18.12    5.08
   4   0 -11   17.85    5.47
   4   0 -11   21.23    4.98
   4   0 -11   19.06   10.89
   4   0 -10  -12.81   16.05
   4   0 -10    1.56    4.73
   4   0 -10   -1.53    4.99
   4   0 -10   -7.18   14.11
   4   0 -10   -1.49    9.85
   4   0  -9  117.09   17.86
   4   0  -9   84.89    8.45
   4   0  -9   94.84   15.68
   4   0  -9   86.28    8.48
   4   0  -9   97.76   12.27
   4   0  -8  357.95   31.28
   4   0  -7   69.91   11.72
   4   0  -7   69.47   15.06
   4   0  -6    5.93   11.43
  -4   0   6   14.92    8.00
   4   0  -6    1.45   13.42
  -4   0   5  499.45   40.26
   4   0  -5  573.33   42.75
  -4   0   4  329.62   26.31
   4   0  -4  293.09   29.15
  -4   0   3  579.29   42.78
   4   0  -3  521.25   45.29
  -4   0   2  448.44   34.36
   4   0  -2  412.05   37.18
  -4   0   1 2790.87  196.29
   4   0  -1 2679.63  197.94
  -4   0   0 3025.82  214.15
   4   0   0 2962.57  215.80
  -4   0  -1   70.79   11.27
   4   0   1  100.58   16.55
  -4   0  -2  187.07   17.26
   4   0   2  167.23   20.72
  -4   0  -3   38.43    8.78
   4   0   3   30.75   13.14
  -4   0  -4   93.42   10.27
   4   0   4   61.96   13.78
  -4   0  -6  235.56   17.11
  -4   0  -6  193.44   21.12
  -4   0  -6  230.85   17.17
  -4   0  -7   17.51   17.13
  -4   0  -7    4.25    3.62
  -4   0  -7    4.74    3.36
  -4   0  -7    0.58   10.76
  -4   0  -8   28.17    5.04
  -4   0  -8   32.97    4.63
  -4   0  -8   38.78    4.63
  -4   0  -8   32.44   11.18
  -4   0  -8   13.27   18.07
  -4   0  -9    4.47    3.56
  -4   0  -9   -0.57    3.61
  -4   0  -9    1.25    4.17
  -4   0 -10    4.00    4.04
  -4   0 -10    7.46    8.67
  -4   0 -10    1.38    3.38
  -4   0 -11    1.68    7.64
  -4   0 -11    0.77    9.87
  -4   0 -12    0.93    2.51
  -4   0 -12    3.82    3.12
  -4   0 -12    3.25    7.93
  -4   0 -13    2.19    5.60
   4   0  14   -0.73    5.42
   4   1 -17  102.82    8.14
   4   1 -16   99.99    8.11
   4   1 -16   93.51    8.08
   4   1 -15   38.40   12.90
   4   1 -15   31.11    4.54
   4   1 -15   29.08    4.92
   4   1 -15   30.82    5.07
   4   1 -14   10.02   14.26
   4   1 -14    5.94    4.65
   4   1 -14   17.15    4.88
   4   1 -13  -14.75   15.61
   4   1 -13    2.06    5.32
   4   1 -13    0.24    4.61
   4   1 -13    2.31    4.88
   4   1 -13   -1.41   11.32
   4   1 -13    4.71    4.81
   4   1 -12  137.68   20.72
   4   1 -12  150.39   12.84
   4   1 -12  154.23   12.53
   4   1 -12  152.84   16.64
   4   1 -12  142.86   12.61
   4   1 -11    5.65   15.78
   4   1 -11    0.95    4.81
   4   1 -11   -3.35    5.29
   4   1 -11    6.55   14.17
   4   1 -11    2.92   10.50
   4   1 -11    1.35    4.68
   4   1 -10   10.98   15.66
   4   1 -10   10.16    4.83
   4   1 -10   11.76    5.02
   4   1 -10   13.05   13.54
   4   1 -10    8.25    9.71
   4   1  -9   28.75   14.93
   4   1  -9   33.07   12.97
   4   1  -9   24.25    5.19
   4   1  -9   27.00    5.36
   4   1  -9   21.92    9.53
   4   1  -8   79.44   15.52
   4   1  -7   97.82   14.45
  -4  -1   7   64.60   11.65
   4   1  -7  109.46    9.57
   4   1  -7  115.85   15.74
   4   1  -6 1056.65   85.57
   4   1  -6 1305.91   82.59
   4   1  -6 1214.03   83.59
   4   1  -5  638.71   48.31
   4   1  -5  664.85   43.98
   4   1  -4  778.16   56.56
  -4  -1   4  677.04   53.56
   4   1  -3  278.59   24.17
  -4  -1   3  175.14   18.91
   4   1  -2   75.13   16.92
  -4  -1   2   74.19   11.71
   4   1  -1   -8.56   15.23
  -4  -1   1   -0.35    9.30
   4   1   0   65.07   16.30
  -4  -1   0   64.52   11.20
   4   1   1   30.82   14.71
  -4  -1  -1   39.68    9.88
   4   1   1   18.40    6.98
   4   1   2   64.57   15.05
  -4  -1  -2   65.60   10.78
   4   1   2   65.75    8.48
   4   1   3   68.86   14.16
  -4  -1  -3   65.88   10.31
   4   1   3   59.29    7.98
  -4  -1  -4   22.71   10.63
  -4  -1  -5  910.28   62.82
  -4  -1  -5  912.48   62.85
  -4  -1  -6  739.49   50.96
  -4  -1  -6  612.64   53.14
  -4  -1  -6  728.39   50.96
  -4  -1  -7 1013.69   69.91
  -4  -1  -7  817.61   71.72
  -4  -1  -7 1018.35   69.91
  -4  -1  -7  724.64   79.24
  -4  -1  -8  869.20   59.38
  -4  -1  -8  706.10   61.13
  -4  -1  -8  849.11   59.35
  -4  -1  -8  621.17   69.24
  -4  -1  -9  284.39   20.04
  -4  -1  -9  278.24   19.97
  -4  -1 -10   97.25   14.92
  -4  -1 -10  149.60   13.49
  -4  -1 -11    3.89    2.88
  -4  -1 -11   -3.93    9.04
  -4  -1 -12    3.52    6.50
   4   1  13   61.26    9.15
   4   2 -17   71.78    6.02
   4   2 -17   43.81    4.99
   4   2 -16   42.18   11.33
   4   2 -16   34.46    4.95
   4   2 -16   35.88    4.84
   4   2 -15    8.06   12.74
   4   2 -15   12.98    4.68
   4   2 -15   11.81    4.37
   4   2 -14   17.70   14.50
   4   2 -14    0.61    5.35
   4   2 -14    1.45    4.80
   4   2 -14    7.38   10.60
   4   2 -14    6.49    4.65
   4   2 -13  270.06   27.41
   4   2 -13  302.23   22.02
   4   2 -13  291.60   27.12
   4   2 -13  281.34   21.70
   4   2 -13  286.81   21.76
   4   2 -13  251.07   24.47
   4   2 -12  376.16   31.04
   4   2 -12  357.87   25.32
   4   2 -12  327.58   29.94
   4   2 -12  308.38   24.94
   4   2 -12  320.06   25.00
   4   2 -12  360.08   27.85
   4   2 -11 1041.78   74.47
   4   2 -11 1003.96   70.83
   4   2 -11  973.22   73.45
   4   2 -11  978.22   70.67
   4   2 -11  970.21   70.66
   4   2 -11  977.78   72.24
   4   2 -10  577.22   41.46
   4   2 -10  492.07   36.94
   4   2 -10  505.29   40.21
   4   2 -10  505.04   36.82
   4   2 -10  504.41   38.63
   4   2 -10  498.18   36.69
   4   2  -9  545.50   38.19
   4   2  -9  449.54   33.80
   4   2  -9  386.12   36.00
   4   2  -9  464.78   36.76
   4   2  -9  480.55   33.75
   4   2  -9  465.60   35.37
   4   2  -9  457.68   33.52
   4   2  -8  322.87   25.00
   4   2  -8  268.90   24.11
   4   2  -8  248.23   22.26
   4   2  -7  104.31   10.81
   4   2  -7  112.83   15.06
   4   2  -6    6.73    6.55
   4   2  -6    5.10   10.69
   4   2  -5   95.38   17.28
   4   2  -5   78.58    9.87
   4   2  -4   18.21   14.87
   4   2  -4   10.51    7.20
   4   2  -3  117.06   18.90
   4   2  -3  102.32   11.75
   4   2  -2   56.62   16.44
   4   2  -2   34.62    8.45
   4   2  -1  171.18   21.78
   4   2  -1  157.25   14.90
   4   2   0  785.92   57.59
   4   2   1   29.72    7.33
   4   2   2   38.56    7.31
  -4  -2  -3   60.73    5.72
  -4  -2  -3   55.88    6.04
  -4  -2  -3   42.28   11.34
  -4  -2  -4  847.97   58.98
  -4  -2  -4  689.83   60.70
  -4  -2  -4  848.29   59.02
  -4  -2  -5  279.00   20.71
  -4  -2  -5  240.63   23.60
  -4  -2  -5  294.79   20.81
  -4  -2  -6  175.90   13.48
  -4  -2  -6  137.82   16.81
  -4  -2  -6  183.44   13.56
  -4  -2  -6  115.09   27.58
  -4  -2  -7   71.61    6.84
  -4  -2  -7   79.48    6.99
  -4  -2  -7   48.41   11.04
  -4  -2  -7   46.91   22.25
  -4  -2  -8    0.28    3.43
  -4  -2  -8    0.89    3.62
  -4  -2  -8    5.10    8.40
  -4  -2  -8    1.40   19.33
  -4  -2  -9    3.37    3.29
  -4  -2  -9   -3.68    7.71
  -4  -2 -10   31.28    3.89
  -4  -2 -10   28.10    3.55
  -4  -2 -10   19.71    9.91
  -4  -2 -11   40.54    8.05
   4   2  12   -3.25    7.81
   4   3 -17   37.74   10.53
   4   3 -17   60.91    5.80
   4   3 -16  220.52   16.13
   4   3 -16  209.94   15.83
   4   3 -15  464.12   43.83
   4   3 -15  589.27   40.69
   4   3 -15  473.73   42.22
   4   3 -15  588.87   40.54
   4   3 -14  875.41   74.95
   4   3 -14 1049.23   72.15
   4   3 -14 1049.14   71.98
   4   3 -14 1053.42   74.70
   4   3 -14  904.81   73.34
   4   3 -14  989.53   71.80
   4   3 -13  766.23   60.24
   4   3 -13  795.63   56.71
   4   3 -13  761.48   56.48
   4   3 -13  804.08   59.70
   4   3 -13  801.40   56.37
   4   3 -13  750.75   58.23
   4   3 -12  608.88   49.29
   4   3 -12  637.33   45.35
   4   3 -12  585.67   48.68
   4   3 -12  612.44   45.15
   4   3 -12  629.85   45.04
   4   3 -12  609.33   47.08
   4   3 -11  509.52   39.21
   4   3 -11  476.32   34.72
   4   3 -11  375.86   37.51
   4   3 -11  481.29   38.49
   4   3 -11  470.30   34.56
   4   3 -11  482.51   34.34
   4   3 -11  456.34   36.57
   4   3 -10   -7.26   14.35
   4   3 -10    8.41    4.96
   4   3 -10    9.42    5.31
   4   3 -10   -0.37   10.62
   4   3 -10    5.44   13.14
   4   3 -10    9.26   10.01
   4   3  -9  182.82   18.69
   4   3  -9  144.83   12.68
   4   3  -9  164.27   13.01
   4   3  -9  119.80   16.50
   4   3  -9  167.85   17.84
   4   3  -9  167.63   15.84
  -4  -3   8   28.30   10.69
   4   3  -8   50.81   12.61
   4   3  -8   41.84    5.80
   4   3  -8   50.77   12.35
   4   3  -8   35.20   10.62
   4   3  -8   33.21    7.39
   4   3  -8   28.91   13.03
   4   3  -8   33.10    9.62
   4   3  -7  122.05   12.31
   4   3  -7  160.25   19.60
  -4  -3   7   91.41   15.02
   4   3  -7  171.57   15.97
   4   3  -6  504.41   45.84
   4   3  -6  491.50   40.92
   4   3  -6  619.01   41.39
   4   3  -5    2.34   14.77
   4   3  -5   -3.29    6.93
   4   3  -4   83.96   18.40
   4   3  -4   65.29    9.89
   4   3  -3  501.60   45.49
   4   3  -3  534.14   39.98
   4   3  -2  317.37   29.39
   4   3  -2  246.95   21.81
   4   3  -1  334.58   33.33
   4   3  -1  345.65   27.27
   4   3   0  102.44   18.19
   4   3   0   85.13   10.53
  -4  -3  -1   47.03   11.32
  -4  -3  -1   64.17    6.30
   4   3   1   47.50    8.86
   4   3   1   49.95   15.23
   4   3   2    4.01    7.19
   4   3   2   10.84   13.18
  -4  -3  -2   -8.96    8.99
  -4  -3  -2    4.60    4.14
  -4  -3  -2    2.95    3.47
  -4  -3  -3   11.87    9.80
  -4  -3  -3    8.88    4.48
  -4  -3  -3   10.32    3.85
  -4  -3  -4    7.36    9.12
  -4  -3  -4    3.98    4.23
  -4  -3  -4    5.01    3.72
  -4  -3  -5   88.72    7.76
  -4  -3  -5   71.02   11.52
  -4  -3  -5   86.50    8.05
  -4  -3  -5   93.51   25.53
  -4  -3  -6    5.79    3.71
  -4  -3  -6    5.63    4.10
  -4  -3  -7   30.83    8.15
  -4  -3  -7    8.97   20.49
  -4  -3  -7   18.20    4.13
  -4  -3  -7   25.91    4.43
  -4  -3  -8   49.45    8.58
  -4  -3  -9   37.82    4.24
  -4  -3  -9   38.82    4.18
  -4  -3 -10  142.72    9.63
   4   3  10  104.97   15.14
   4   3  11   54.48    9.33
   4   4 -17   -1.93    4.65
   4   4 -16   40.31   12.45
   4   4 -16   59.99    6.34
   4   4 -15   60.93   14.04
   4   4 -15   64.89    6.67
   4   4 -15   49.60   10.57
   4   4 -15   47.84    5.88
   4   4 -14   15.10   14.15
   4   4 -14    2.21    5.09
   4   4 -14   13.51   13.53
   4   4 -14   -4.88    5.11
   4   4 -14   -6.08   10.20
   4   4 -13   47.25   15.42
   4   4 -13   58.84   14.88
   4   4 -13   39.60    6.44
   4   4 -13   29.55    6.14
   4   4 -13   27.76   11.08
   4   4 -12    2.07    5.37
   4   4 -12   14.54   14.23
   4   4 -12   -1.31    5.23
   4   4 -12    5.54   10.54
   4   4 -11    7.77   14.47
   4   4 -11    6.07    5.31
   4   4 -11   -0.35   13.72
   4   4 -11   -4.95   11.35
   4   4 -11    6.63    5.07
   4   4 -11   -1.09    9.93
   4   4 -10   60.55   15.06
   4   4 -10   61.69    7.22
   4   4 -10   55.29    6.86
   4   4 -10   47.97   14.95
   4   4 -10   30.43   12.44
   4   4 -10   50.86   11.26
  -4  -4   9   -2.96    9.67
   4   4  -9    4.24   12.67
   4   4  -9   -2.27    5.07
   4   4  -9   -1.11   10.46
   4   4  -9    1.23   12.72
   4   4  -9    6.05    4.64
   4   4  -9    2.34    6.87
   4   4  -9   11.48   12.28
   4   4  -9    8.69    9.52
  -4  -4   8   18.78   11.01
   4   4  -8   37.89   12.92
   4   4  -8   25.62   10.72
   4   4  -8   40.58   12.42
   4   4  -8   35.96    5.50
   4   4  -8   39.30    8.19
   4   4  -8   48.59   14.53
   4   4  -8   35.82    9.77
   4   4  -7  726.51   45.28
   4   4  -7  523.38   44.63
   4   4  -7  558.51   44.50
   4   4  -7  595.93   43.10
   4   4  -7  575.23   49.14
   4   4  -7  545.18   43.75
   4   4  -6 1244.89   90.82
   4   4  -6 1277.72   96.90
   4   4  -6 1060.20   91.84
   4   4  -6 1239.15   91.63
   4   4  -5  850.77   61.20
   4   4  -5  801.88   67.47
   4   4  -4  609.74   45.84
   4   4  -4  671.17   53.12
   4   4  -3  675.48   49.76
   4   4  -3  678.90   56.65
   4   4  -2  293.09   24.08
   4   4  -2  331.74   31.83
  -4  -4   1    2.23    4.20
   4   4  -1   -0.85    8.23
   4   4  -1   -1.81   14.83
  -4  -4   0    6.44    3.59
  -4  -4   0    4.98    4.49
   4   4   0   18.61   11.56
   4   4   0   20.90    8.18
   4   4   0    8.73   14.33
  -4  -4  -1  200.93   14.01
   4   4   1  235.89   20.84
  -4  -4  -1  120.88   18.57
   4   4   1  132.57   15.57
   4   4   1  139.81   22.02
  -4  -4  -1  187.85   14.28
  -4  -4  -2  166.23   12.84
  -4  -4  -2  159.16   13.10
  -4  -4  -2  124.26   28.03
  -4  -4  -3    3.07    4.58
  -4  -4  -3    3.69    3.92
  -4  -4  -3   15.92   22.43
  -4  -4  -4   29.38   23.34
  -4  -4  -4   36.18    5.65
  -4  -4  -4   42.55    5.24
  -4  -4  -5    8.12   20.71
  -4  -4  -5   -2.17    4.20
  -4  -4  -5    1.90    3.66
  -4  -4  -6    5.52    3.54
  -4  -4  -6    7.12    3.90
   4   4   8   33.13   12.47
  -4  -4  -8   29.29    3.87
  -4  -4  -8   35.83    3.99
   4   4   9   -5.12    9.76
  -4  -4  -9    6.94    2.41
  -4  -4  -9    5.86    6.45
   4   4  10   -0.74    6.41
   4   5 -17   14.70    3.76
   4   5 -16  -12.24   11.94
   4   5 -16    3.05    4.31
   4   5 -16    5.95    7.47
   4   5 -15   -7.03   13.45
   4   5 -15    8.06   11.66
   4   5 -15    1.90    4.66
   4   5 -15    3.89    8.64
   4   5 -14    2.13   14.15
   4   5 -13   21.91   15.21
   4   5 -13    3.56    5.15
   4   5 -13   12.51   13.35
   4   5 -13    6.77    5.11
   4   5 -13    5.81   10.02
   4   5 -12   98.70   17.92
   4   5 -12   97.38    9.49
   4   5 -12  101.80    9.36
   4   5 -12   67.94   15.02
   4   5 -12   82.82   16.52
   4   5 -12  102.99   13.81
   4   5 -11   -3.08   15.45
   4   5 -11    8.53    5.20
   4   5 -11    2.14   11.83
   4   5 -11   -6.34   14.09
   4   5 -11    8.77    5.10
   4   5 -11    7.19   10.61
   4   5 -10  206.80   21.66
   4   5 -10  188.04   14.67
   4   5 -10  175.97   14.38
   4   5 -10  135.72   19.00
   4   5 -10  188.24   20.08
   4   5 -10  162.97   17.72
  -4  -5   9  158.16   21.25
   4   5  -9  239.65   22.60
   4   5  -9  210.77   16.32
   4   5  -9  177.01   20.31
   4   5  -9  241.04   21.43
   4   5  -9  207.71   16.02
   4   5  -9  198.37   17.46
   4   5  -9  186.63   18.94
   4   5  -8    3.01   14.47
   4   5  -8    7.50   12.37
   4   5  -8    4.48   10.34
   4   5  -8   12.00    9.52
   4   5  -8   10.87    7.19
   4   5  -8    7.72    8.06
   4   5  -8    5.66   14.52
   4   5  -7   80.75   10.66
   4   5  -7   65.11   17.63
   4   5  -7   85.02   13.64
   4   5  -7   61.25   12.90
   4   5  -6  264.12   21.46
   4   5  -6  268.61   29.45
   4   5  -6  221.66   22.94
   4   5  -6  281.02   23.12
   4   5  -5    7.71    8.96
   4   5  -5    2.06   15.78
   4   5  -5   20.08   11.23
   4   5  -5    2.26    9.80
   4   5  -4    0.20    9.05
   4   5  -4   -2.10   15.82
   4   5  -4    0.94   10.37
   4   5  -4    3.41    9.40
  -4  -5   3   15.53    4.51
   4   5  -3    7.06    9.15
   4   5  -3   14.72   15.39
  -4  -5   2   68.73    7.26
   4   5  -2   70.99   10.94
   4   5  -2   66.33   19.07
   4   5  -1   14.75    8.76
   4   5  -1    3.05   16.20
  -4  -5   1    2.76    4.61
   4   5   0    8.26    8.47
   4   5   0    0.99   15.16
   4   5   0    8.69   11.86
  -4  -5   0    1.97    4.86
  -4  -5   0    6.35    3.86
  -4  -5   0   15.02   22.15
   4   5   1   18.98    8.39
  -4  -5  -1   26.93    5.67
  -4  -5  -1   34.48    4.91
  -4  -5  -1   21.13   11.35
   4   5   1   29.11   12.87
  -4  -5  -1   35.08   23.20
  -4  -5  -2   87.68   26.39
  -4  -5  -2  119.17    9.69
   4   5   2   96.55   17.15
  -4  -5  -2  111.15   10.11
  -4  -5  -3  392.17   50.38
  -4  -5  -3  519.68   36.72
   4   5   3  435.25   41.47
  -4  -5  -3  513.49   36.90
   4   5   4  607.35   55.73
  -4  -5  -4  714.03   51.27
  -4  -5  -4  754.65   51.44
  -4  -5  -5  332.22   24.92
  -4  -5  -5  350.26   25.10
  -4  -5  -6  158.70   11.58
   4   5   6  136.61   18.05
  -4  -5  -6  162.93   11.72
  -4  -5  -7   67.77    6.00
   4   5   7   67.64   12.54
  -4  -5  -7   73.22    5.92
   4   5   8   18.98    8.32
  -4  -5  -8   17.44    2.60
  -4  -5  -8   13.95    2.58
   4   6 -16  176.04   12.45
   4   6 -16  113.23   13.43
   4   6 -15  314.43   32.44
   4   6 -15  330.81   30.61
   4   6 -15  318.03   29.28
   4   6 -14  732.27   57.23
   4   6 -14  724.91   53.55
   4   6 -14  693.51   55.93
   4   6 -14  830.87   53.76
   4   6 -14  665.64   54.82
   4   6 -13  662.90   52.40
   4   6 -12  304.70   29.67
   4   6 -12  288.27   22.73
   4   6 -12  234.19   26.67
   4   6 -12  317.12   27.34
   4   6 -12  331.22   22.83
   4   6 -12  278.77   25.38
   4   6 -11  205.09   23.51
   4   6 -11  175.33   14.26
   4   6 -11  135.00   19.17
   4   6 -11  187.29   14.31
   4   6 -11  187.64   20.57
   4   6 -11  137.50   17.61
   4   6 -10    3.51    4.90
   4   6 -10   -1.74   11.61
   4   6 -10   14.16   13.99
   4   6 -10    3.57   10.48
   4   6  -9    6.98   13.09
   4   6  -9    1.66    4.88
   4   6  -9   13.14   11.43
  -4  -6   9    5.31   11.59
   4   6  -9    5.13   10.30
   4   6  -9    3.34    8.45
   4   6  -8   11.46   12.74
   4   6  -8   14.30   11.21
   4   6  -8   15.34   10.15
   4   6  -8   13.73    7.88
   4   6  -8   12.31    8.88
   4   6  -7   29.38    7.68
   4   6  -7   36.89    9.81
   4   6  -7   43.73   13.11
   4   6  -7   19.14   11.44
   4   6  -6   38.70   10.27
   4   6  -6   32.74   18.68
   4   6  -6   52.94   12.27
   4   6  -6   26.56   11.11
   4   6  -5   32.30   10.50
   4   6  -5   39.70   19.43
   4   6  -5   41.76   12.30
   4   6  -5   31.65   11.24
   4   6  -4   -6.64    9.85
   4   6  -4    4.85   18.51
  -4  -6   4    2.63    4.33
   4   6  -4   16.59   11.38
  -4  -6   3   95.75    8.66
   4   6  -3   82.88   12.43
   4   6  -3   63.28   20.97
   4   6  -2   53.78   10.71
  -4  -6   2   54.34    6.66
   4   6  -1   14.65    9.20
  -4  -6   1   -3.12   21.86
  -4  -6   1   14.56    5.23
  -4  -6   0   30.57   22.45
   4   6   0   31.15    9.72
  -4  -6   0   26.34   12.57
  -4  -6   0   44.76    5.18
  -4  -6   0   32.01    6.00
  -4  -6  -1  106.28    9.69
  -4  -6  -1  107.71    9.07
  -4  -6  -2   99.21    9.19
  -4  -6  -2  103.36    8.70
  -4  -6  -3   41.23    5.45
  -4  -6  -3   37.65    4.88
  -4  -6  -4   41.24    4.58
   4   6   4   25.34    8.06
  -4  -6  -5    9.74    2.99
  -4  -6  -5    4.96    3.35
  -4  -6  -6    7.96    2.81
  -4  -6  -6    7.64    2.54
  -4  -6  -7    7.14    1.91
  -4  -6  -7    3.32    2.03
   4   7 -16  284.99   21.88
   4   7 -15  240.29   22.99
   4   7 -15  212.93   21.57
   4   7 -14   61.53   13.26
   4   7 -14   39.07   10.48
   4   7 -13   -4.01   12.29
   4   7 -13   -2.41    6.24
   4   7 -13   -0.22    9.12
   4   7 -11   56.27   13.49
   4   7 -11   74.27   14.93
   4   7 -11   57.65   11.67
   4   7 -10   16.44   13.52
   4   7 -10    7.74   11.98
   4   7 -10    9.99   10.40
   4   7  -9   51.61   13.80
   4   7  -9   42.28   12.62
  -4  -7   9   30.19   13.62
   4   7  -9   35.58    9.06
   4   7  -9   32.44   11.14
   4   7  -8   -1.09   10.17
   4   7  -8   -0.97   12.43
   4   7  -8   11.66   11.59
   4   7  -7   56.35   13.34
   4   7  -7   14.12   11.67
   4   7  -6  158.87   18.09
   4   7  -5  327.77   27.88
  -4  -7   4  177.30   14.07
  -4  -7   3  112.35    9.93
  -4  -7   2   24.28   13.10
  -4  -7   2   27.47    5.39
  -4  -7   1   12.51    5.06
  -4  -7   1   -3.01   21.07
  -4  -7   0    0.11    4.58
   4   7   1    6.45    8.70
  -4  -7  -2   43.55    5.40
  -4  -7  -2   42.04    4.62
  -4  -7  -3   31.00    3.80
  -4  -7  -3   36.21    4.39
  -4  -7  -4   17.07    2.79
  -4  -7  -4   16.69    3.28
  -4  -7  -5   14.75    2.35
  -4  -7  -5   14.23    2.71
   4   8 -16   -2.82    4.25
   4   8 -15   15.63    6.15
   4   8 -15   16.24    8.44
   4   8 -14    0.31    7.10
   4   8 -14   -3.42    9.94
   4   8 -13   14.33    8.32
   4   8 -13   16.23   10.98
   4   8 -12   -2.35    8.87
   4   8 -12   -1.62   11.80
   4   8 -11   48.01   10.55
   4   8 -11   43.45   13.14
   4   8  -9  388.51   34.31
   4   8  -9  453.45   35.16
   4   8  -8  370.17   33.43
   4   8  -8  436.51   33.93
   4   8  -7  457.77   30.11
   4   8  -7  301.02   27.60
   4   8  -6  194.74   17.98
   4   8  -6  139.45   15.27
   4   8  -5   31.30    9.15
   4   8  -4    3.24    8.77
   4   8  -3   16.27    9.28
   4   8  -2   15.06    9.41
  -4  -8   1  107.78    8.30
   4   8  -1   39.55   11.15
  -4  -8   0    3.54    3.70
   4   8   0    0.45    7.79
  -4  -8  -1   22.89    3.08
  -4  -8  -1   22.18    4.00
   4   8   1   18.50    7.52
  -4  -8  -2    2.46    2.20
  -4  -8  -2    6.41    3.03
   4   8   2    7.28    6.03
  -4  -8  -3    7.38    2.59
  -4  -8  -3    4.17    1.81
  -4  -8  -4   25.23    2.70
   4   9 -15   12.02    5.56
   4   9 -14   22.67    5.82
   4   9 -14   -1.54    7.86
   4   9 -13   11.35    6.68
   4   9 -13    8.98    9.01
   4   9 -12   12.98    7.73
   4   9 -12   21.54   10.16
   4   9 -11   19.57    8.37
   4   9 -11    8.65   10.55
   4   9 -10    9.51    8.40
   4   9 -10   -6.30   11.17
   4   9  -9   34.32   11.25
   4   9  -9   28.12    9.29
   4   9  -9   30.25    8.25
   4   9  -8   22.46   11.10
   4   9  -8   30.40    9.49
   4   9  -8   15.54    8.22
   4   9  -7    3.78   10.57
   4   9  -7   -0.67    9.06
   4   9  -7   17.50    8.24
   4   9  -7    7.84    6.95
   4   9  -6    5.81    8.42
   4   9  -6    9.62    7.48
   4   9  -6    6.43   10.36
   4   9  -5    8.14    7.67
  -4  -9   4    6.87    3.31
   4   9  -4   14.26    8.11
  -4  -9   3    8.11    3.39
   4   9  -3   13.44    8.00
  -4  -9   2    7.48    3.22
   4   9  -2   -2.40    7.37
   4   9  -1   30.43    8.65
  -4  -9   1   81.18    6.21
   4   9   0   53.73   10.61
  -4  -9   0  140.55    9.17
  -4  -9  -1  265.41   19.17
  -4  -9  -2  138.49   10.13
   4  10 -13    3.46    4.22
   4  10 -13   -3.72    5.90
   4  10 -12    5.06    5.33
   4  10 -12   -9.15    7.09
   4  10 -11   -3.58    6.28
   4  10 -11   -4.30    8.13
   4  10 -10   21.81    6.97
   4  10 -10   12.74    8.87
   4  10  -9   14.91    7.41
   4  10  -9   37.80    9.01
   4  10  -8   12.46    8.58
   4  10  -8    2.35    7.33
   4  10  -8    9.93    6.61
   4  10  -7    1.85    8.33
   4  10  -7    1.88    6.80
   4  10  -7   10.92    7.21
   4  10  -6    7.82    7.13
   4  10  -6   23.06    7.50
   4  10  -5    0.94    6.82
   4  10  -5    5.07    6.85
   4  10  -4   -5.90    6.66
   4  10  -3   -2.91    6.06
  -4 -10   3    3.32    1.93
  -4 -10   2   36.01    3.24
   4  11  -8   16.13    4.70
   4  11  -7    6.52    4.38
  -5  14  -4   -2.87    4.23
   5 -14   4    1.15    2.41
  -5  14  -5   12.02    4.96
  -5  14  -6   16.67    5.20
  -5  14  -7   15.21    5.02
  -5  14  -8    5.74    4.18
   5 -13  -1    6.86    2.27
   5 -13   0    2.85    2.97
  -5  13  -1    2.81    4.75
   5 -13   1   -1.29    3.29
  -5  13  -2    1.62    5.89
   5 -13   3   -7.56    4.78
  -5  13  -3    7.16    6.57
   5 -13   4    1.62    4.73
  -5  13  -4    6.54    6.78
   5 -13   5    3.51    4.80
  -5  13  -5    7.24    6.82
   5 -13   6   12.21    5.22
  -5  13  -6   20.85    9.49
  -5  13  -6   25.36    8.10
  -5  13  -6   25.44    7.47
   5 -13   7    0.63    4.85
  -5  13  -7    9.99    5.65
  -5  13  -7    7.92    7.87
  -5  13  -7    9.47    6.69
   5 -13   8    4.73    4.36
  -5  13  -8    1.50    7.87
  -5  13  -8    7.19    6.30
  -5  13  -8    4.44    5.78
  -5  13  -9  -12.49    7.86
  -5  13  -9   -0.47    5.54
  -5  13  -9    2.20    5.74
  -5  13 -10   -0.91    5.60
  -5  13 -11    9.09    5.28
   5 -12  -3   13.71    3.00
   5 -12  -3   19.95    2.51
   5 -12  -2   24.62    4.09
   5 -12  -2   34.44    3.49
   5 -12  -2   27.98   13.95
   5 -12  -1   70.94    7.37
   5 -12  -1   88.35    6.79
   5 -12   0    5.27    3.19
  -5  12   0    1.80    6.09
  -5  12  -1   20.60    7.19
   5 -12   1   16.55    3.68
   5 -12   1   12.35    5.32
  -5  12  -2   73.45    9.27
   5 -12   2   40.65    7.33
  -5  12  -3  321.11   22.60
   5 -12   3  238.24   21.31
  -5  12  -4  418.79   30.09
  -5  12  -4  347.98   29.74
  -5  12  -5  420.91   29.24
  -5  12  -5  317.55   29.00
  -5  12  -6  253.09   21.00
  -5  12  -6  246.35   22.65
  -5  12  -6  302.34   22.34
   5 -12   7  106.11   11.30
  -5  12  -7  112.31   14.36
  -5  12  -7  126.83   11.67
  -5  12  -7  119.22   14.10
  -5  12  -7  131.83   12.83
   5 -12   8   36.88    6.42
  -5  12  -8   33.79    7.40
  -5  12  -8   40.41   10.41
  -5  12  -8   40.65    8.09
   5 -12   9   -0.16    4.63
  -5  12  -9    2.27    9.39
  -5  12  -9   -1.24    6.63
  -5  12  -9    2.69    6.26
  -5  12 -10    0.27    9.22
  -5  12 -10   -0.17    5.91
  -5  12 -10   -0.20    6.64
  -5  12 -11    9.74    8.37
  -5  12 -11   -4.99    6.01
  -5  12 -12    7.35    7.13
  -5  12 -12    1.77    5.71
  -5  12 -13   13.53    5.27
   5 -11  -6    7.64    1.89
   5 -11  -5   44.47    4.08
   5 -11  -5   43.19    4.20
   5 -11  -4   36.16    4.79
   5 -11  -4   50.20    4.55
   5 -11  -4   27.50   14.44
   5 -11  -3   13.59    3.89
   5 -11  -3    3.15    3.49
   5 -11  -3    7.13   16.18
   5 -11  -2   94.99    8.22
   5 -11  -1  315.09   23.22
   5 -11   0  184.34   15.40
  -5  11   0  161.81   18.41
   5 -11   2  373.52   27.44
  -5  11  -4   60.61   10.88
  -5  11  -5   16.14    9.83
  -5  11  -5   22.72    6.53
  -5  11  -6   15.56   10.03
  -5  11  -6   25.10    6.76
  -5  11  -7   27.25   11.28
  -5  11  -7   56.72    7.97
   5 -11   8   16.58    5.94
  -5  11  -8   30.50   10.85
   5 -11   9   17.16    5.70
  -5  11  -9   29.71    7.39
  -5  11  -9   23.01    5.09
  -5  11  -9   12.20   11.03
  -5  11 -10   20.92    6.97
  -5  11 -10   15.67    4.84
  -5  11 -10   18.73   10.96
  -5  11 -11  154.49   12.06
  -5  11 -11  127.11   13.29
  -5  11 -11  151.60   16.06
  -5  11 -12  131.07   10.24
  -5  11 -12  103.61   11.52
  -5  11 -12  121.00   13.71
  -5  11 -13  152.71   14.52
  -5  11 -13  176.43   13.36
  -5  11 -13  194.74   15.67
  -5  11 -14  118.95   10.25
   5 -10  -7   21.72    3.08
   5 -10  -6   40.15   13.58
   5 -10  -6   52.59    5.10
   5 -10  -5   62.67   18.86
   5 -10  -5   99.35    9.83
   5 -10  -4   72.66    6.37
   5 -10  -4   48.53    6.27
  -5  10   3   80.94   12.46
  -5  10   2   40.87   11.58
   5 -10  -2   45.68    6.21
  -5  10   1    7.24   11.29
   5 -10  -1   -1.67    4.90
   5 -10  -1    5.80    5.68
   5 -10   0    8.06    5.03
  -5  10   0   -1.16   11.51
  -5  10   0   -1.19   13.29
  -5  10  -1    1.21   13.41
  -5  10  -2   17.03   13.22
  -5  10  -3   35.74   15.09
  -5  10  -3   36.41    6.51
  -5  10  -4   33.64   14.88
  -5  10  -4   53.82    7.53
  -5  10  -5   -4.89   13.00
  -5  10  -5    0.62    6.00
  -5  10  -6    5.08    4.57
  -5  10  -6    4.79   13.12
  -5  10  -6   -0.64    5.99
  -5  10  -7   64.61    7.21
  -5  10  -7   64.42    8.61
  -5  10  -7   81.59   16.65
  -5  10  -7   54.18   12.26
  -5  10  -8  381.17   27.81
  -5  10  -8  383.34   28.59
  -5  10  -8  345.42   30.65
  -5  10  -8  309.28   35.06
  -5  10  -9  792.33   60.29
   5 -10   9  737.00   58.04
  -5  10  -9  816.77   57.89
  -5  10  -9  868.72   58.67
  -5  10 -10  797.16   58.66
  -5  10 -10  807.88   60.48
  -5  10 -11  305.70   26.13
  -5  10 -11  355.42   25.40
  -5  10 -11  347.30   28.60
  -5  10 -12  251.27   21.94
  -5  10 -12  299.56   21.15
  -5  10 -12  265.57   23.93
  -5  10 -13   97.78   11.00
  -5  10 -13  125.05    9.81
  -5  10 -13  119.81   12.82
  -5  10 -14    0.35    3.03
  -5  10 -15   32.77    3.42
   5  -9  -9  188.12   13.70
   5  -9  -8  269.32   27.69
   5  -9  -8  346.11   24.29
   5  -9  -7  329.63   36.96
   5  -9  -7  469.77   32.63
   5  -9  -6  237.01   19.42
   5  -9  -6  293.31   19.39
   5  -9  -5   90.92   22.09
   5  -9  -4   51.70    5.34
   5  -9  -4   48.25    6.44
   5  -9  -3   31.99    5.86
   5  -9  -3   33.21    4.53
  -5   9   3   29.51   11.12
   5  -9  -2   -1.66    5.17
   5  -9  -2    2.57    3.55
  -5   9   1  132.66   16.39
  -5   9   1  160.46   20.27
  -5   9   0   13.24   11.34
  -5   9   0   15.79   12.03
  -5   9  -1   17.76   11.65
  -5   9  -1   17.34   12.10
  -5   9  -2   24.80   11.82
  -5   9  -2   20.72    8.58
  -5   9  -2   27.86   12.82
  -5   9  -3   15.22    8.86
  -5   9  -3   19.12   12.15
  -5   9  -4    4.83    8.84
  -5   9  -4    8.03   12.17
  -5   9  -5  138.19   15.15
  -5   9  -5  143.42   20.09
  -5   9  -5  140.54   11.68
  -5   9  -6   74.07   12.58
  -5   9  -6   66.30   15.66
  -5   9  -6   84.58    8.11
  -5   9  -7   36.20    5.81
  -5   9  -7   34.00   11.54
  -5   9  -7   44.34   13.56
  -5   9  -7   45.33    7.41
  -5   9  -8    1.84    4.58
  -5   9  -8   10.27   12.30
  -5   9  -8   -1.51    6.35
  -5   9  -9   33.54   12.81
  -5   9  -9   51.52    6.49
  -5   9  -9   47.73    7.91
  -5   9 -10   -7.55   12.47
  -5   9 -10    0.17    4.71
  -5   9 -10    4.41    6.13
  -5   9 -11   -3.04   11.64
  -5   9 -11   13.02    4.69
  -5   9 -11    8.94    6.58
  -5   9 -12   12.42   10.51
  -5   9 -12   18.20    6.36
  -5   9 -12   13.67    4.56
  -5   9 -13   -1.41    5.71
  -5   9 -13   -4.30    8.84
  -5   9 -13   -0.64    3.85
  -5   9 -14    9.90    6.96
  -5   9 -14    1.02    3.41
  -5   9 -15   32.79    3.69
   5  -8 -10  111.82    8.54
   5  -8  -9   30.44    3.95
   5  -8  -9   29.60   12.57
   5  -8  -8    1.17    3.53
   5  -8  -8  -18.42   14.97
   5  -8  -7   25.56   17.87
   5  -8  -6   75.02    7.70
   5  -8  -6   81.10    7.16
   5  -8  -5  161.84   13.26
   5  -8  -5  165.69   12.85
   5  -8  -4  100.41    9.40
   5  -8  -4  102.51    8.78
   5  -8  -3   16.47    4.22
   5  -8  -3   18.56    5.47
  -5   8   3   16.43   10.57
   5  -8  -2   24.55    4.41
  -5   8   2   11.22   10.53
  -5   8   2   15.13   10.63
   5  -8  -1   20.83    4.31
  -5   8   1   16.89   10.54
  -5   8   1   16.09   10.25
   5  -8   0  820.88   59.81
  -5   8   0  994.24   67.12
  -5   8   0  836.35   61.65
   5  -8   1 1313.07   94.89
  -5   8  -1 1318.90   96.52
  -5   8  -2  948.47   65.81
  -5   8  -2  795.69   60.29
  -5   8  -2  823.81   60.95
  -5   8  -3  652.03   47.18
  -5   8  -3  530.57   41.93
  -5   8  -4  413.57   33.64
  -5   8  -4  348.27   29.04
  -5   8  -5   18.60    4.23
  -5   8  -5   22.19   10.90
  -5   8  -5   24.55    9.49
  -5   8  -6    1.63    3.93
  -5   8  -6    5.12    9.95
  -5   8  -6    8.37    9.75
  -5   8  -7   36.54    5.46
  -5   8  -7   38.54   11.34
  -5   8  -7   41.00   11.80
  -5   8  -8   66.96    6.98
   5  -8   8   60.32    7.86
  -5   8  -8   61.47   13.30
  -5   8  -8   64.84    7.54
  -5   8  -8   52.97   13.58
  -5   8  -9   68.22    7.58
  -5   8  -9   62.05   14.11
  -5   8  -9   75.64    8.15
  -5   8  -9   75.91    8.79
  -5   8 -10   20.38    4.98
  -5   8 -10   26.25   12.43
  -5   8 -10   20.97    5.78
  -5   8 -10   24.34    6.39
  -5   8 -11   73.61    7.86
  -5   8 -11   94.00   14.18
  -5   8 -11   80.02    8.28
  -5   8 -11   78.20    9.07
  -5   8 -12   18.21   10.73
  -5   8 -13    8.82    4.01
  -5   8 -13   10.46    9.06
  -5   8 -13   10.53    4.44
  -5   8 -14   11.10    3.52
  -5   8 -14   12.51    3.84
  -5   8 -15    8.51    2.82
   5  -7 -11   24.19    3.17
   5  -7 -10   24.74    3.73
   5  -7 -10   25.17    3.83
   5  -7  -9   55.12    5.59
   5  -7  -9   41.11   15.32
   5  -7  -8   31.61    4.39
   5  -7  -8   27.71    4.85
   5  -7  -8   16.62   17.49
   5  -7  -7   40.89    5.67
   5  -7  -7   39.86    5.06
   5  -7  -7   39.84   20.00
   5  -7  -6   19.99    4.26
   5  -7  -6   21.17    5.26
   5  -7  -5   83.86    8.41
   5  -7  -5   87.19    7.85
   5  -7  -4   42.71    6.40
   5  -7  -4   60.07    5.95
   5  -7  -3  656.15   47.90
  -5   7   3  567.37   49.24
  -5   7   3  659.34   52.88
   5  -7  -3  770.33   48.89
   5  -7  -2  937.59   66.18
  -5   7   2 1031.16   71.53
  -5   7   2  864.07   67.46
   5  -7  -1  495.07   36.40
  -5   7   1  536.35   41.50
  -5   7   1  510.96   38.20
   5  -7   0  294.38   22.55
  -5   7   0  299.92   24.82
  -5   7  -1   23.90    8.86
  -5   7  -1   13.28    9.43
  -5   7  -1    9.51    6.87
  -5   7  -2   18.73    8.66
  -5   7  -2   19.74    7.32
  -5   7  -3   51.70   10.60
  -5   7  -3   44.36    8.80
  -5   7  -4  345.69   27.67
  -5   7  -4  281.21   24.33
  -5   7  -5   23.03    3.99
  -5   7  -5   15.39    8.53
  -5   7  -5   24.78    9.12
  -5   7  -6    2.62    3.49
  -5   7  -6    0.60    9.44
  -5   7  -6   -1.11    4.51
  -5   7  -6    8.80    8.32
  -5   7  -7   75.88    6.91
  -5   7  -7   62.89   12.53
  -5   7  -7   71.72    7.45
  -5   7  -7   52.60   11.75
   5  -7   7   61.77    7.80
  -5   7  -8  459.12   32.33
  -5   7  -8  363.15   35.36
  -5   7  -8  441.71   32.41
  -5   7  -9  210.53   16.76
  -5   7  -9  183.86   21.21
  -5   7  -9  216.84   17.04
  -5   7  -9  230.97   17.60
  -5   7 -10  484.76   34.16
  -5   7 -10  449.89   34.09
  -5   7 -10  454.25   34.55
  -5   7 -11  544.67   38.48
  -5   7 -11  439.62   41.08
  -5   7 -11  552.40   38.42
  -5   7 -11  503.54   38.82
  -5   7 -12  389.51   28.49
  -5   7 -12  395.22   28.50
  -5   7 -12  335.98   31.16
  -5   7 -13   86.81    8.15
  -5   7 -13   92.96    8.43
  -5   7 -13   98.97   12.34
  -5   7 -14   10.92    3.45
  -5   7 -14    9.74    3.87
  -5   7 -15   10.79    2.82
  -5   7 -15   10.85    3.05
   5  -6 -12    0.65    9.74
   5  -6 -12    2.97    3.00
   5  -6 -12   -1.46    2.56
   5  -6 -11    1.99    3.01
   5  -6 -11    3.58    3.45
   5  -6 -11   -0.32   12.98
   5  -6 -10  110.58    8.93
   5  -6 -10   84.95   17.99
   5  -6  -9  448.62   32.76
   5  -6  -9  469.67   32.87
   5  -6  -9  361.05   38.51
   5  -6  -8  696.27   50.81
   5  -6  -8  746.36   50.89
   5  -6  -7  149.01   12.50
   5  -6  -7  165.20   12.33
   5  -6  -6   22.16    4.38
   5  -6  -6   22.66    5.21
   5  -6  -5  124.88   10.72
   5  -6  -5  129.88   10.45
   5  -6  -4   33.23    4.83
   5  -6  -4   25.45   10.20
   5  -6  -4   33.79    5.81
   5  -6  -3   66.58    6.50
  -5   6   3   61.94   10.34
  -5   6   3   60.93   10.28
   5  -6  -3   65.64    7.54
   5  -6  -2   41.80    5.71
  -5   6   2   43.04    9.59
  -5   6   2   64.62   10.11
   5  -6  -2   62.49    6.77
  -5   6   1    4.15    8.81
  -5   6   1   -0.52    6.82
  -5   6   0  107.65   13.05
  -5   6   0  135.65   14.14
  -5   6  -1  119.22   11.93
  -5   6  -1  114.32   13.24
  -5   6  -1  144.26   14.49
  -5   6  -2  255.38   21.72
  -5   6  -2  316.49   24.51
  -5   6  -3  106.64   12.24
  -5   6  -3  143.96   14.30
  -5   6  -4    9.66    8.14
  -5   6  -4    0.53    7.20
  -5   6  -5  332.12   30.46
  -5   6  -5  400.37   32.42
  -5   6  -5  389.38   28.51
   5  -6   5  419.63   29.18
  -5   6  -6  700.88   48.08
  -5   6  -6  603.60   50.09
  -5   6  -6  659.63   51.77
  -5   6  -6  671.02   48.11
   5  -6   6  649.83   48.56
  -5   6  -7 1019.87   70.35
  -5   6  -7 1010.89   70.35
  -5   6  -7  886.92   73.61
  -5   6  -7  867.14   72.32
  -5   6  -8  930.64   63.27
  -5   6  -8  956.36   63.28
  -5   6  -8  699.66   64.56
  -5   6  -8  786.61   65.59
  -5   6  -9  138.81   11.91
  -5   6  -9  133.08   17.48
  -5   6  -9  150.50   12.31
  -5   6  -9  153.55   12.88
  -5   6 -10   47.15    5.82
  -5   6 -10   33.51   12.55
  -5   6 -10   47.98    7.37
  -5   6 -10   53.48    6.67
  -5   6 -10   38.92    6.65
  -5   6 -11    1.73    3.97
  -5   6 -11    6.27    5.04
  -5   6 -11   -8.38   11.20
  -5   6 -12    7.71    3.92
  -5   6 -12    8.91    4.92
  -5   6 -12    2.73   10.36
  -5   6 -13   39.92    4.85
  -5   6 -13   29.60    5.24
  -5   6 -14   51.49    5.23
  -5   6 -14   47.33    5.39
  -5   6 -15    0.07    2.46
  -5   6 -15    0.11    2.78
   5  -5 -13  137.36   10.32
   5  -5 -13  137.73   10.46
   5  -5 -12  267.14   19.35
   5  -5 -12  274.70   19.85
   5  -5 -11  472.22   34.52
   5  -5 -11  507.08   35.08
   5  -5 -11  427.35   39.67
   5  -5 -10  356.64   26.92
   5  -5 -10  401.94   27.15
   5  -5  -9  637.47   47.76
   5  -5  -9  703.94   47.94
   5  -5  -8  180.27   14.56
   5  -5  -8  197.09   14.52
   5  -5  -8  154.33   24.76
   5  -5  -7  102.46    8.77
   5  -5  -7  102.35    9.06
   5  -5  -7   89.20   21.70
   5  -5  -6    4.37    4.38
   5  -5  -6   -2.21    3.71
   5  -5  -6   14.10   18.39
   5  -5  -5  172.99   13.44
   5  -5  -4   50.42    6.26
  -5   5   4   63.19    9.36
   5  -5  -4   68.10   11.84
   5  -5  -4   85.72    7.63
  -5   5   3   10.18    7.81
  -5   5   3    3.12    6.48
   5  -5  -3    1.20    4.80
  -5   5   2   35.71    9.02
  -5   5   2   37.82    8.58
   5  -5  -2   50.06    6.32
  -5   5   1   12.99    8.41
   5  -5  -1   13.24    4.89
  -5   5  -1  686.64   50.01
  -5   5  -2  618.66   45.51
  -5   5  -3  292.97   25.12
  -5   5  -3  283.77   26.25
   5  -5   3  348.41   24.09
  -5   5  -4    2.52    8.86
  -5   5  -4    5.31    6.71
   5  -5   4   -1.46    4.53
  -5   5  -5   19.57    9.59
  -5   5  -5   16.19    7.13
   5  -5   5   15.70    9.63
   5  -5   5   11.90    4.91
  -5   5  -6    8.66    3.37
  -5   5  -6   18.31   10.28
  -5   5  -6    3.53    4.10
  -5   5  -6    3.23    6.29
   5  -5   6    1.34    8.88
   5  -5   6   12.80    5.28
  -5   5  -7    5.37    3.44
  -5   5  -7    5.51    4.96
  -5   5  -7    7.10    4.38
  -5   5  -7   -7.04   10.90
  -5   5  -8   14.81    3.90
  -5   5  -8   10.58    5.32
  -5   5  -8   10.28    4.69
  -5   5  -8    6.58   11.06
  -5   5  -8   20.14   10.99
  -5   5  -9    0.54    3.77
  -5   5  -9   -6.14   11.32
  -5   5  -9    1.33    5.35
  -5   5  -9    2.67    4.76
  -5   5  -9   13.76   10.79
  -5   5 -10   29.83    4.93
  -5   5 -10   33.12    6.48
  -5   5 -10   22.93   11.57
  -5   5 -10   42.61    5.91
  -5   5 -10   45.64   10.36
  -5   5 -11    9.59    3.93
  -5   5 -11   16.83    5.73
  -5   5 -11   10.53    4.97
  -5   5 -11   15.12   10.57
  -5   5 -11    4.83    8.81
  -5   5 -12   65.83    6.50
  -5   5 -12   67.45    7.06
  -5   5 -12   50.23    9.31
  -5   5 -13  455.08   32.68
  -5   5 -13  441.92   32.66
  -5   5 -14  257.27   18.86
  -5   5 -14  251.28   18.85
  -5   5 -15  274.38   19.56
  -5   5 -15  264.27   19.49
   5  -4 -14   34.52    3.96
   5  -4 -14   35.42    3.91
   5  -4 -13   14.70    3.95
   5  -4 -13   24.41    3.99
   5  -4 -12   11.87    4.40
   5  -4 -12    6.20   14.76
   5  -4 -11  -17.69   17.06
   5  -4 -10   43.04    5.28
   5  -4 -10   47.70    5.33
   5  -4  -9  282.68   20.70
   5  -4  -9  282.32   20.74
   5  -4  -8   72.53    6.72
   5  -4  -8   67.21    6.43
   5  -4  -8   58.19    6.95
   5  -4  -7   52.84    6.07
   5  -4  -7   59.17    5.83
   5  -4  -7   56.05   18.93
   5  -4  -6   28.53    4.71
   5  -4  -6   30.50    4.49
   5  -4  -6   27.61   17.54
   5  -4  -5  214.75   15.91
   5  -4  -5  201.64   16.92
   5  -4  -4  343.92   25.99
   5  -4  -3 2189.50  168.32
   5  -4  -3 2359.43  164.97
   5  -4  -2 1862.74  141.31
   5  -4  -2 1960.96  137.93
  -5   4   1 1870.65  149.98
   5  -4  -1 2169.81  148.20
   5  -4   0  654.80   47.37
   5  -4   1 1020.51   73.06
  -5   4  -2   74.27   10.78
   5  -4   2   85.47    8.38
  -5   4  -3  114.40   13.22
   5  -4   3  123.29   15.43
   5  -4   3  119.58   10.69
  -5   4  -4  203.84   18.91
   5  -4   4  210.88   16.66
  -5   4  -5  197.25   18.13
   5  -4   5  186.90   15.42
  -5   4  -6  135.74   11.25
  -5   4  -6  168.84   12.08
  -5   4  -6  137.50   16.06
  -5   4  -7   93.97    8.58
  -5   4  -7  115.17    9.15
  -5   4  -7  123.05    9.63
  -5   4  -7   94.28   14.05
  -5   4  -8   93.80    7.88
  -5   4  -8   99.56   14.08
  -5   4  -8   97.13    8.51
  -5   4  -8   89.83    8.81
  -5   4  -8   78.27   13.89
  -5   4  -9   72.65    6.38
  -5   4  -9   77.85   13.05
  -5   4  -9   68.73    7.35
  -5   4  -9   63.13    7.74
  -5   4  -9   63.10   12.54
  -5   4 -10  141.37   11.23
  -5   4 -10  139.81   11.36
  -5   4 -10  128.85   11.69
  -5   4 -10  102.23   15.18
  -5   4 -10  126.04   16.21
  -5   4 -11   84.94    7.78
  -5   4 -11   90.70    8.14
  -5   4 -11   79.29    8.52
  -5   4 -12   -2.08    7.73
  -5   4 -13   -5.33    3.20
  -5   4 -13   -2.14    3.87
  -5   4 -13   -0.50    6.65
  -5   4 -14   13.68    3.01
  -5   4 -14   17.93    3.38
  -5   4 -15    3.84    1.83
   5  -3 -15   26.04    3.38
   5  -3 -14    5.87   10.88
   5  -3 -14    8.64    3.35
   5  -3 -14    6.61    3.36
   5  -3 -13   17.90   13.90
   5  -3 -13   29.11    4.68
   5  -3 -13   20.46    4.82
   5  -3 -12   12.25    4.90
   5  -3 -12   25.75   16.11
   5  -3 -11   25.23    4.13
   5  -3 -11   25.34   16.93
   5  -3 -10   45.13    5.07
   5  -3 -10   39.16   18.05
   5  -3 -10   42.64    5.97
   5  -3  -9    5.43    3.56
   5  -3  -9    5.44   16.86
   5  -3  -9    7.29    4.71
   5  -3  -8    7.93    3.52
   5  -3  -8    9.64    3.91
   5  -3  -8    5.26   16.55
   5  -3  -8   11.81    4.67
   5  -3  -7   89.29   19.16
   5  -3  -7  110.67    9.30
   5  -3  -7  118.55    9.33
   5  -3  -6  308.49   29.64
   5  -3  -5  711.82   54.28
   5  -3  -5  528.09   57.42
   5  -3  -4  450.78   31.73
   5  -3  -4  361.09   35.05
  -5   3   4  406.88   32.86
   5  -3  -3  245.31   23.79
   5  -3  -3  273.60   19.83
  -5   3   3  216.15   21.17
   5  -3  -2  214.00   21.98
  -5   3   2  177.10   19.83
   5  -3  -1  101.69   14.98
   5  -3  -1  108.08   10.24
  -5   3   1  107.17   12.82
   5  -3   0   49.57   11.43
   5  -3   0   43.62    6.89
  -5   3   0   37.75    9.54
   5  -3   1  259.88   25.19
   5  -3   1  292.88   21.27
  -5   3  -1  246.36   23.20
  -5   3  -2  101.96   12.05
   5  -3   2  100.11   14.65
   5  -3   2  109.83   10.11
  -5   3  -2   85.06   11.80
  -5   3  -3   14.99    9.22
   5  -3   3   18.66   10.13
   5  -3   3    7.63    6.16
  -5   3  -3    7.14    7.72
  -5   3  -4  203.62   16.80
   5  -3   4  116.41   18.23
   5  -3   4  135.68   14.45
  -5   3  -4  237.71   16.56
  -5   3  -5  997.45   56.66
   5  -3   5  650.32   54.83
  -5   3  -6  502.74   35.82
  -5   3  -6  474.52   38.51
  -5   3  -7  816.63   60.01
  -5   3  -7  876.50   60.21
  -5   3  -7  863.05   60.37
  -5   3  -7  762.26   62.43
  -5   3  -8  747.32   53.81
  -5   3  -8  781.23   54.07
  -5   3  -8  759.19   54.20
  -5   3  -8  771.25   56.87
  -5   3  -8  643.11   56.46
  -5   3  -9  669.95   49.14
  -5   3  -9  729.96   49.53
  -5   3  -9  699.71   49.68
  -5   3  -9  595.06   51.85
  -5   3 -10   48.05    5.15
  -5   3 -10   51.56    6.21
  -5   3 -10   54.95    6.69
  -5   3 -11    9.64    3.70
  -5   3 -11   14.96    9.46
  -5   3 -11   15.48    9.19
  -5   3 -11    6.75    5.01
  -5   3 -11    5.31    4.18
  -5   3 -12   24.59    8.42
  -5   3 -12   30.16    4.71
  -5   3 -13   91.85    7.56
  -5   3 -13   63.57    9.81
  -5   3 -13   99.17    7.69
   5  -3  13   70.33   12.18
  -5   3 -14   30.09    3.47
  -5   3 -14   28.28    3.33
   5  -2 -16   16.61    2.53
   5  -2 -15   -2.74    9.21
   5  -2 -15    2.54    3.27
   5  -2 -14   32.44    4.66
   5  -2 -14   34.91    5.01
   5  -2 -13  114.24   19.36
   5  -2 -13  146.76   11.65
   5  -2 -13  148.13   11.91
   5  -2 -12  506.72   45.48
   5  -2 -12  559.85   40.61
   5  -2 -12  585.59   40.50
   5  -2 -12  535.82   40.26
   5  -2 -11 1440.91   99.88
   5  -2 -11 1474.43  100.44
   5  -2 -11 1300.49  100.21
   5  -2 -10  923.86   63.53
   5  -2 -10  821.08   68.40
   5  -2 -10  895.73   64.02
   5  -2 -10  847.59   63.94
   5  -2  -9  224.56   25.62
   5  -2  -9  243.59   18.28
   5  -2  -9  229.23   18.28
   5  -2  -9  239.61   17.64
   5  -2  -9  227.37   21.45
   5  -2  -8  135.45   20.10
   5  -2  -8  153.98   12.62
   5  -2  -8  140.20   12.70
   5  -2  -8  170.78   15.95
   5  -2  -8  164.30   12.04
   5  -2  -7   76.72   16.72
   5  -2  -6    2.57    4.76
   5  -2  -6   -9.01   14.37
  -5   2   6    0.32    6.20
   5  -2  -5   -2.81    6.26
   5  -2  -5   -9.60   14.52
  -5   2   5    5.73    7.21
   5  -2  -4   50.20    8.75
  -5   2   4   47.69    9.74
   5  -2  -3   31.13    7.90
   5  -2  -3   18.56   12.11
  -5   2   3   35.21    9.45
   5  -2  -2    9.37   11.03
   5  -2  -2    0.52    7.11
  -5   2   2    6.46    9.29
   5  -2  -1  172.71   20.07
   5  -2  -1  172.20   15.27
  -5   2   1  165.88   17.29
   5  -2   0  194.99   17.02
   5  -2   0  149.68   20.78
   5  -2   1  152.41   21.09
   5  -2   1  178.91   17.08
  -5   2  -2  578.96   35.71
  -5   2  -2  614.72   37.43
  -5   2  -3  428.78   31.14
  -5   2  -3  468.02   31.98
  -5   2  -4  249.93   20.59
   5  -2   4  226.73   18.85
  -5   2  -4  239.75   20.20
  -5   2  -5  908.89   66.90
  -5   2  -6  378.10   27.75
  -5   2  -6  386.15   27.72
  -5   2  -7    1.61    3.30
  -5   2  -7    1.78    3.56
  -5   2  -7   -7.83   11.82
  -5   2  -7    2.33    4.12
  -5   2  -8   -0.20    4.07
  -5   2  -8    6.12   11.34
  -5   2  -8    4.13    4.44
  -5   2  -8    4.86    3.61
  -5   2  -8    3.46    3.62
  -5   2  -9   62.89    5.85
  -5   2  -9   53.53    6.29
  -5   2  -9   48.05   12.45
  -5   2 -10    3.37    3.23
  -5   2 -10   -1.71    9.99
  -5   2 -10    6.84    4.12
  -5   2 -11   34.04    9.48
  -5   2 -11   15.37   10.09
  -5   2 -12   11.26    3.36
  -5   2 -12    9.48    8.20
  -5   2 -12   10.99    7.46
  -5   2 -12   18.94    3.80
   5  -2  13   12.01    9.40
  -5   2 -13   15.05    2.88
  -5   2 -13   15.99    3.08
  -5   2 -14   71.73    5.66
   5  -1 -16  165.87   12.47
   5  -1 -15  154.57   12.00
   5  -1 -15  172.55   12.38
   5  -1 -14  574.53   42.55
   5  -1 -14  628.16   42.87
   5  -1 -14  614.44   42.59
   5  -1 -13  412.40   40.41
   5  -1 -13  488.56   35.66
   5  -1 -13  507.12   35.90
   5  -1 -12  171.09   23.08
   5  -1 -12  190.73   15.20
   5  -1 -12  172.42   14.83
   5  -1 -12  185.92   15.02
   5  -1 -12  196.67   14.77
   5  -1 -11  126.46   21.75
   5  -1 -11  154.83   13.13
   5  -1 -11  157.46   13.05
   5  -1 -11  154.52   17.51
   5  -1 -11  159.67   12.76
   5  -1 -10   12.12   16.61
   5  -1 -10    9.88    5.28
   5  -1 -10   15.42    5.32
   5  -1 -10   16.18    3.41
   5  -1 -10   -2.61   10.95
   5  -1  -9   26.12   16.09
   5  -1  -9    5.98    4.78
   5  -1  -9    8.49    4.89
   5  -1  -9   10.13    3.16
   5  -1  -9    3.29    9.74
   5  -1  -8  171.67   19.66
   5  -1  -8  130.68   11.54
   5  -1  -8  147.22   17.90
   5  -1  -8  136.23   11.59
   5  -1  -8  148.43   14.63
   5  -1  -7  254.61   24.35
   5  -1  -6   12.56   11.61
   5  -1  -6    1.13    5.19
   5  -1  -6   -5.83   13.41
  -5   1   6   -2.23    7.81
   5  -1  -5  157.64   19.98
   5  -1  -5  165.02   13.37
   5  -1  -5  124.55   16.85
  -5   1   5  131.32   15.45
   5  -1  -4  674.71   48.01
  -5   1   4  615.23   49.78
   5  -1  -3 1466.09   99.21
  -5   1   3 1226.51  100.66
   5  -1  -2  338.36   26.92
  -5   1   2  366.24   29.08
   5  -1  -1  666.68   48.69
  -5   1   1  652.21   50.52
   5  -1   0 1287.44   96.57
  -5   1   0 1485.31   98.67
   5  -1   1  129.54   13.15
  -5   1  -1  154.51   15.45
   5  -1   2   57.67    8.73
  -5   1  -2   71.72   10.98
   5  -1   3   13.52   13.56
   5  -1   3    6.59    6.06
  -5   1  -3    2.24    8.00
   5  -1   4    3.04   13.05
  -5   1  -5   41.31    4.90
  -5   1  -5   43.29    4.59
  -5   1  -6    0.31   11.54
  -5   1  -6    8.96    3.24
  -5   1  -6    6.50    3.66
  -5   1  -7    7.91   12.24
  -5   1  -7   -1.15   16.61
  -5   1  -7    5.60    3.75
  -5   1  -7    3.69    3.41
  -5   1  -8   44.54    5.12
  -5   1  -8   46.55    5.29
  -5   1  -9  148.46   12.18
  -5   1  -9  165.80   12.32
  -5   1 -10  222.42   15.98
  -5   1 -10  165.30   19.30
  -5   1 -11  121.98   15.36
  -5   1 -11  171.47   14.75
  -5   1 -12  114.95   12.59
  -5   1 -12  165.72   10.67
   5  -1  13  132.67   15.70
  -5   1 -13  170.58   12.31
   5   0 -17    5.13    2.02
   5   0 -16    2.21    8.73
   5   0 -16    3.51    3.01
   5   0 -16    3.44    3.15
   5   0 -15  -10.03   11.16
   5   0 -15   -2.37    3.64
   5   0 -15    0.69    3.78
   5   0 -14    9.81   13.57
   5   0 -13   38.81   15.75
   5   0 -13   54.09    7.09
   5   0 -13   54.61    6.65
   5   0 -13   59.47    6.84
   5   0 -12  159.47   13.53
   5   0 -12  143.84   13.16
   5   0 -12  152.01   17.28
   5   0 -12  178.22   13.37
   5   0 -11  148.77   21.08
   5   0 -11  147.68   12.62
   5   0 -11  141.96   12.47
   5   0 -11  153.21   16.30
   5   0 -10   76.50   17.41
   5   0 -10   53.17    7.25
   5   0 -10   65.53   15.62
   5   0 -10   65.19    7.29
   5   0 -10   60.19   11.55
   5   0  -9   13.89   15.19
   5   0  -9    7.28    4.91
   5   0  -9   12.37   13.45
   5   0  -9    5.79    4.96
   5   0  -9   10.07    9.35
   5   0  -8  181.34   20.17
   5   0  -8  159.60   13.42
   5   0  -8  179.41   18.62
   5   0  -8  168.88   15.89
   5   0  -7  805.07   58.53
   5   0  -7  765.42   56.45
   5   0  -6 3248.39  235.73
   5   0  -6 3360.78  235.06
   5   0  -5 1933.11  154.38
   5   0  -5 2171.75  150.75
   5   0  -4 1834.98  152.26
   5   0  -4 2249.87  148.90
  -5   0   4 1930.92  150.57
   5   0  -3 1207.34  104.05
   5   0  -3 1516.20  100.47
  -5   0   3 1294.94  102.12
   5   0  -2  151.23   21.63
   5   0  -2  173.29   14.89
  -5   0   2  160.49   17.35
   5   0  -1  121.19   19.19
   5   0  -1  103.93   11.38
  -5   0   1  113.33   14.34
   5   0   0  121.08   19.87
   5   0   0  126.99   12.57
  -5   0   0  141.27   15.49
   5   0   1    5.95   15.01
   5   0   1   11.48    6.58
   5   0   2  329.57   25.53
   5   0   3  492.51   36.72
  -5   0  -4   96.66    8.23
  -5   0  -4  100.76    8.04
  -5   0  -5   65.13    5.76
  -5   0  -5   58.98    6.05
  -5   0  -6  253.06   18.59
  -5   0  -6  260.05   18.76
  -5   0  -7   63.62   22.82
  -5   0  -7  131.87   10.08
  -5   0  -7  127.17   10.17
  -5   0  -7   72.31   15.45
  -5   0  -8  224.42   16.70
  -5   0  -8  227.09   16.75
  -5   0  -9   91.79    7.51
  -5   0  -9   80.86    7.43
  -5   0  -9   65.97   11.88
  -5   0 -10    6.19    8.27
  -5   0 -11    3.17    7.09
  -5   0 -11    1.06    8.53
  -5   0 -12   17.52    7.42
   5   0  12   28.38   10.78
   5   0  13   13.81    6.34
   5   1 -17   -0.81    2.28
   5   1 -16    5.33    3.40
   5   1 -16    6.54    3.33
   5   1 -15   10.08   12.08
   5   1 -15   19.25    4.49
   5   1 -15   21.54    4.41
   5   1 -14   -3.31   13.78
   5   1 -13   93.65   17.34
   5   1 -13   91.37    9.20
   5   1 -13   88.70    8.84
   5   1 -13   91.92    8.82
   5   1 -13   85.91   13.63
   5   1 -12    7.71    5.16
   5   1 -12    6.81    5.43
   5   1 -12   10.56   10.89
   5   1 -12    4.31    4.76
   5   1 -11  285.14   28.01
   5   1 -11  282.40   22.08
   5   1 -11  306.07   27.33
   5   1 -11  289.72   21.92
   5   1 -11  286.55   24.67
   5   1 -11  285.10   21.82
   5   1 -10   28.14   15.63
   5   1 -10   40.60    6.21
   5   1 -10   36.90    6.25
   5   1 -10   35.12   14.55
   5   1 -10   41.23   10.80
   5   1  -9   39.60   14.84
   5   1  -9   50.24    6.58
   5   1  -9   48.48   13.97
   5   1  -9   52.88    6.57
   5   1  -9   44.33   10.52
   5   1  -8  124.11   16.89
   5   1  -8  107.57   15.38
   5   1  -8  108.92   10.06
   5   1  -8  119.12    9.84
   5   1  -8  105.51   12.95
  -5  -1   7  314.96   28.62
   5   1  -7  353.66   26.70
   5   1  -7  350.84   28.82
  -5  -1   6   -0.94    9.41
   5   1  -6   10.37    6.76
   5   1  -6   10.22   10.81
   5   1  -5   33.43    7.77
   5   1  -4   16.67    7.55
   5   1  -3   79.06   10.09
   5   1  -2   23.82    7.93
   5   1  -1   56.71    9.29
   5   1   0   -0.87    7.33
  -5  -1  -1   16.38    9.14
   5   1   1    0.22    6.70
   5   1   2  542.01   50.87
   5   1   2  574.94   46.32
  -5  -1  -3  398.88   30.24
  -5  -1  -3  438.77   30.16
  -5  -1  -3  391.97   33.55
  -5  -1  -4 1007.33   67.96
  -5  -1  -4  984.68   68.04
  -5  -1  -5 1002.26   69.87
  -5  -1  -5  802.49   72.06
  -5  -1  -5 1007.49   69.93
  -5  -1  -6  252.36   18.34
  -5  -1  -6  194.71   22.04
  -5  -1  -6  252.11   18.47
  -5  -1  -6  196.55   31.97
  -5  -1  -7   94.83    7.89
  -5  -1  -7   85.87    8.01
  -5  -1  -8    0.52    9.26
  -5  -1  -8    2.75    3.45
  -5  -1  -8    1.81    3.64
  -5  -1  -9   10.27    8.09
  -5  -1 -10  202.16   13.16
  -5  -1 -10  122.09   14.99
  -5  -1 -10   81.28   16.20
  -5  -1 -10  177.37   12.87
  -5  -1 -11   37.69    3.72
   5   1  11   32.19   11.26
   5   1  12    7.89    7.39
   5   2 -17    2.67    3.30
   5   2 -17    4.75    2.29
   5   2 -16  223.94   15.63
   5   2 -16  200.32   15.39
   5   2 -15  411.23   30.02
   5   2 -15  427.93   29.90
   5   2 -14  768.20   58.70
   5   2 -13  811.76   67.46
   5   2 -13  935.28   64.53
   5   2 -13  924.03   67.61
   5   2 -13  886.12   64.29
   5   2 -13  896.05   64.13
   5   2 -13  858.94   65.99
   5   2 -12  544.59   41.38
   5   2 -12  575.74   45.06
   5   2 -12  577.48   41.29
   5   2 -12  566.01   41.04
   5   2 -12  563.28   43.21
   5   2 -11  181.50   22.13
   5   2 -11  195.29   16.08
   5   2 -11  221.54   21.80
   5   2 -11  193.40   15.98
   5   2 -11  196.52   15.56
   5   2 -11  209.55   19.10
   5   2 -10  103.14   16.80
   5   2 -10  104.73   10.01
   5   2 -10  105.40   16.59
   5   2 -10  105.13    9.83
   5   2 -10   94.60   13.43
   5   2  -9   62.07   13.60
   5   2  -9   29.79    5.89
   5   2  -9   37.88   13.29
   5   2  -9   37.82   10.16
  -5  -2   8   18.48    9.84
   5   2  -8   26.53    4.67
   5   2  -8   22.86    7.11
   5   2  -8   35.78   12.23
   5   2  -8   24.56    5.35
   5   2  -8   32.73   12.36
   5   2  -8   24.29   13.67
   5   2  -8   24.58    9.40
  -5  -2   7   11.19    9.47
   5   2  -7    4.59    6.86
   5   2  -7   18.46   10.75
   5   2  -7   14.21   11.56
   5   2  -7    4.76   14.46
   5   2  -7    1.54    8.41
   5   2  -6   60.40   16.33
  -5  -2   6   57.76   11.82
   5   2  -6   60.17    9.14
   5   2  -5   -2.46   14.97
  -5  -2   5    3.15    9.59
   5   2  -5    1.25    7.34
   5   2  -4    0.84   15.18
  -5  -2   4   -2.08    9.61
   5   2  -4    2.54    7.54
   5   2  -3    5.95   15.93
  -5  -2   3   24.28   10.52
   5   2  -3   26.41    8.33
   5   2  -2   74.57   18.18
  -5  -2   2   87.66   12.80
   5   2  -2   54.30    9.78
   5   2  -1  595.97   50.34
  -5  -2   1  630.74   47.17
   5   2  -1  574.05   44.47
   5   2   0  138.95   21.59
   5   2   0  139.68   15.07
   5   2   1  597.11   37.43
  -5  -2  -1  460.75   36.53
   5   2   1  348.92   38.84
  -5  -2  -1  490.21   32.16
   5   2   1  297.78   33.44
  -5  -2  -2  178.14   12.59
  -5  -2  -2  167.82   17.73
   5   2   2   81.22   20.37
  -5  -2  -2  180.26   12.90
   5   2   2  107.80   14.50
  -5  -2  -3  210.28   14.85
  -5  -2  -3  190.03   15.04
  -5  -2  -4    4.85   11.02
  -5  -2  -4    4.67    4.01
  -5  -2  -4    3.76    3.34
  -5  -2  -5   22.17   10.71
  -5  -2  -5   21.36    3.88
  -5  -2  -5   13.70    4.37
  -5  -2  -5   26.36   22.17
  -5  -2  -6   -1.06    3.92
  -5  -2  -6    0.28    3.46
  -5  -2  -6   -4.66   22.01
  -5  -2  -7   41.98    5.07
  -5  -2  -7   36.46    9.54
  -5  -2  -7   50.56    5.42
  -5  -2  -8    7.85    7.58
  -5  -2  -9   -0.24    9.64
  -5  -2  -9    8.46    3.00
  -5  -2  -9    5.85    2.94
   5   2   9   15.04   12.27
  -5  -2  -9    7.70    6.74
   5   2  10   39.12   10.94
  -5  -2 -10   11.37    7.71
   5   2  11   34.76    8.71
   5   3 -17  333.50   24.42
   5   3 -16  229.66   24.87
   5   3 -16  316.98   22.10
   5   3 -15  140.53   18.75
   5   3 -15  173.34   13.61
   5   3 -15  166.70   16.57
   5   3 -15  173.55   13.23
   5   3 -14  123.53   17.56
   5   3 -13    1.91   13.96
   5   3 -13    1.11    5.45
   5   3 -13    6.22   13.85
   5   3 -13    4.23    5.20
   5   3 -13   -0.27   10.45
   5   3 -12  162.51   13.33
   5   3 -12  143.11   12.96
   5   3 -12  164.39   19.53
   5   3 -12  147.29   16.35
   5   3 -11   53.47   15.24
   5   3 -11   55.00    7.33
   5   3 -11   50.34    6.98
   5   3 -11   43.81   14.52
   5   3 -11   51.93   11.50
   5   3 -10   22.68   13.66
   5   3 -10   12.98    5.13
   5   3 -10   17.80    5.77
   5   3 -10   15.53   13.47
   5   3 -10    2.35   10.27
   5   3  -9   17.95   12.61
   5   3  -9   15.86    5.23
   5   3  -9   12.65   12.82
   5   3  -9   18.84    9.84
  -5  -3   8  270.48   26.44
   5   3  -8  312.16   21.92
   5   3  -8  346.24   25.66
   5   3  -8  256.54   22.81
   5   3  -8  293.05   30.35
   5   3  -8  294.00   23.99
   5   3  -8  283.55   25.51
   5   3  -8  301.04   21.88
  -5  -3   7  569.40   48.41
   5   3  -7  666.89   44.37
   5   3  -7  434.85   46.67
   5   3  -7  626.06   46.48
   5   3  -7  628.57   44.16
   5   3  -7  596.82   51.85
   5   3  -7  585.46   45.55
   5   3  -6  458.86   38.37
   5   3  -6  527.44   38.33
   5   3  -6  550.31   45.46
  -5  -3   6  480.70   40.74
   5   3  -5  446.60   41.52
  -5  -3   5  444.02   37.18
   5   3  -5  438.25   34.58
   5   3  -4  383.84   38.61
  -5  -3   4  434.20   34.37
   5   3  -4  379.11   31.50
   5   3  -3  107.34   21.64
   5   3  -3  100.75   13.64
   5   3  -2  133.39   22.79
  -5  -3   2  145.59   16.95
   5   3  -2  124.22   14.04
   5   3  -1  -17.58   16.70
  -5  -3   1    0.60   10.31
   5   3  -1    1.68   10.99
  -5  -3   1    1.79    3.76
   5   3  -1    5.32    7.85
   5   3   0   -0.45   11.61
  -5  -3   0    1.79    9.76
  -5  -3   0    4.98    3.89
   5   3   0    1.91   15.75
  -5  -3  -1   91.16    7.29
   5   3   1   97.90   15.62
  -5  -3  -1   80.18   13.55
  -5  -3  -1   82.82    7.80
   5   3   1   66.34   10.59
   5   3   1   58.73   17.49
   5   3   2  160.45   19.75
  -5  -3  -2  163.88   11.88
  -5  -3  -2  144.46   17.56
  -5  -3  -2  159.35   12.25
   5   3   2  103.69   13.93
  -5  -3  -3    3.81    3.36
   5   3   3    8.38   13.30
  -5  -3  -3    1.31    4.21
  -5  -3  -4  215.79   16.07
  -5  -3  -4  211.95   16.29
  -5  -3  -5   55.50   25.01
  -5  -3  -5   74.99    7.02
  -5  -3  -5   81.07    7.44
  -5  -3  -6   24.17    4.04
  -5  -3  -6   26.54    4.49
  -5  -3  -8   22.98    3.68
   5   3   8   20.23   12.53
  -5  -3  -8   24.31    3.49
  -5  -3  -8   17.42    9.62
  -5  -3  -9  113.52    8.48
  -5  -3  -9  116.72    8.38
   5   3  10   28.47    8.09
   5   4 -17    7.91    4.04
   5   4 -16   52.48   12.71
   5   4 -16   87.62    7.59
   5   4 -15   43.44   13.31
   5   4 -15   53.83    6.70
   5   4 -15   66.45    6.53
   5   4 -15   52.55   10.26
   5   4 -14  -10.59   13.36
   5   4 -13   42.30   14.26
   5   4 -13   26.99    5.95
   5   4 -13   30.79   14.28
   5   4 -13   29.94    5.74
   5   4 -13   33.98   10.62
   5   4 -12   38.73   15.03
   5   4 -12   55.89    7.28
   5   4 -12   54.28   15.20
   5   4 -12   48.98    6.68
   5   4 -12   57.88   11.66
   5   4 -11   99.34    9.29
   5   4 -11   95.56    9.67
   5   4 -11  101.45   16.68
   5   4 -11   85.86   13.57
   5   4 -10  525.90   38.81
   5   4 -10  448.65   34.84
   5   4 -10  464.47   38.16
   5   4 -10  480.37   34.55
   5   4 -10  456.00   36.74
  -5  -4   9  791.72   63.03
   5   4  -9  918.50   61.53
   5   4  -9  609.33   61.20
   5   4  -9  944.54   61.34
   5   4  -9  867.67   58.28
   5   4  -9  739.47   58.85
   5   4  -9  688.50   65.12
   5   4  -9  807.42   60.05
   5   4  -8  626.03   55.06
   5   4  -8  785.74   54.77
  -5  -4   8  715.73   57.14
   5   4  -8  717.25   52.96
   5   4  -8  684.90   59.98
   5   4  -8  762.57   53.88
   5   4  -7  281.53   29.07
   5   4  -7  366.44   28.70
  -5  -4   7  344.72   31.10
   5   4  -7  340.88   26.99
   5   4  -7  345.10   35.27
   5   4  -7  359.23   27.49
   5   4  -6  331.70   27.27
   5   4  -6  332.93   35.07
  -5  -4   6  295.76   30.67
   5   4  -6  394.64   28.59
   5   4  -5   91.19   12.72
   5   4  -5  100.75   21.38
  -5  -4   5   83.12   15.32
   5   4  -5  112.24    9.88
   5   4  -5  128.31   14.08
   5   4  -4    3.63    4.71
  -5  -4   4   -1.38   10.83
   5   4  -4   -0.42    9.30
   5   4  -4   16.78   18.28
  -5  -4   3   35.89   12.61
  -5  -4   3   34.64    4.70
   5   4  -3   17.96    9.79
   5   4  -3   35.49   18.20
  -5  -4   2  183.04   23.11
  -5  -4   2  241.87   17.40
   5   4  -2  170.57   19.80
   5   4  -2  163.92   27.57
   5   4  -1   16.92    9.23
   5   4  -1   18.82   16.78
  -5  -4   1   34.34   12.66
   5   4  -1   27.46   12.55
  -5  -4   1   21.04    4.58
   5   4   0   -1.74    8.56
   5   4   0   17.22   15.72
   5   4   0   10.78   12.50
  -5  -4   0    5.40   10.60
  -5  -4   0   -0.20    4.40
   5   4   1    4.05    8.39
   5   4   1    1.92   15.25
  -5  -4  -1    0.26    3.39
  -5  -4  -1    3.38    4.46
  -5  -4  -1   -4.55   10.92
   5   4   1    5.22   12.75
   5   4   2   76.88   16.33
  -5  -4  -2   82.01    7.13
  -5  -4  -2   77.03    7.69
  -5  -4  -2   49.90   24.80
  -5  -4  -3  139.44   11.05
   5   4   3   85.50   18.47
  -5  -4  -3  148.37   11.47
  -5  -4  -3   77.92   27.20
  -5  -4  -4  249.26   18.21
   5   4   4  189.44   24.58
  -5  -4  -4  250.00   18.48
  -5  -4  -4  162.16   33.44
   5   4   5  160.76   20.17
  -5  -4  -5  147.65   12.30
  -5  -4  -5  174.82   12.61
  -5  -4  -6   60.56    5.63
   5   4   6   43.46   13.89
  -5  -4  -6   60.24    5.93
   5   4   7   -8.34   11.20
  -5  -4  -7   -2.06    2.61
  -5  -4  -7   -1.10    2.94
  -5  -4  -7    7.49    8.74
   5   4   8    2.33    9.20
  -5  -4  -8    0.62    2.19
  -5  -4  -8   -1.73    2.38
  -5  -4  -8    9.70    6.66
   5   4   9    9.33    5.93
   5   5 -17    3.53    2.88
   5   5 -16   30.12   12.02
   5   5 -16   20.27    4.89
   5   5 -16   28.22    7.36
   5   5 -15    9.93   12.92
   5   5 -15   18.23   11.28
   5   5 -15   24.58    4.81
   5   5 -15   17.92    8.37
   5   5 -14   10.96   13.54
   5   5 -14    6.35    4.60
   5   5 -14    5.64   12.30
   5   5 -14    7.48    4.55
   5   5 -14    3.08    9.17
   5   5 -13   15.08   14.16
   5   5 -12    8.57   14.73
   5   5 -12   10.05    5.29
   5   5 -12   13.69   13.46
   5   5 -12   13.91    5.08
   5   5 -12    9.04   10.11
   5   5 -11   -0.69   14.54
   5   5 -11   -3.40    5.22
   5   5 -11   14.99   13.34
   5   5 -11    2.68    4.73
   5   5 -11    5.48   10.16
   5   5 -10    8.92    5.40
   5   5 -10    0.34   13.26
   5   5 -10    7.65   10.19
   5   5  -9   28.01    6.11
   5   5  -9   45.72   13.61
  -5  -5   9   30.81   12.35
   5   5  -9   35.13    9.10
   5   5  -9    6.11   15.37
   5   5  -9   25.56   10.74
   5   5  -8    0.62   12.59
  -5  -5   8    6.10   11.77
   5   5  -8   21.84    8.92
   5   5  -8   12.91   16.23
   5   5  -8    8.78    9.64
   5   5  -7   -1.73   11.96
  -5  -5   7  -15.56   12.23
   5   5  -7    5.39    9.21
   5   5  -7  -14.64   16.49
   5   5  -7   -3.27    9.50
   5   5  -6   34.20   10.37
   5   5  -6    7.03   17.71
  -5  -5   6   30.51   13.74
   5   5  -6   56.34   12.17
  -5  -5   5   16.43   12.27
   5   5  -5   -1.15    9.94
   5   5  -5   -9.65   19.67
  -5  -5   4   25.00   12.78
   5   5  -4   20.84   10.40
   5   5  -4   13.31   18.15
  -5  -5   3   77.09   15.04
  -5  -5   3   71.32    6.69
   5   5  -3   31.13   11.26
   5   5  -3   29.79   19.72
  -5  -5   2   69.40   15.55
  -5  -5   2   97.27    8.10
   5   5  -2   64.49   12.07
   5   5  -2   38.35   19.71
  -5  -5   1  127.82   19.11
   5   5  -1  110.42   15.01
   5   5  -1   80.73   22.11
   5   5   0  405.87   29.71
  -5  -5   0  289.70   29.66
   5   5   0  218.28   25.04
   5   5   0  225.22   32.70
  -5  -5   0  379.97   23.80
  -5  -5   0  189.30   38.16
   5   5   1  429.37   40.13
  -5  -5  -1  505.23   35.34
  -5  -5  -1  491.25   35.62
  -5  -5  -2  456.71   32.69
   5   5   2  397.45   37.65
  -5  -5  -2  470.90   32.99
  -5  -5  -3  113.31    9.54
   5   5   3  100.16   16.50
  -5  -5  -3  111.23    9.09
   5   5   4   16.48   12.17
   5   5   5    8.12    6.68
  -5  -5  -5   20.73    3.28
  -5  -5  -5   17.71    3.71
   5   5   5   16.99   11.29
  -5  -5  -6   31.27    8.59
  -5  -5  -6   42.92    4.58
   5   5   6   42.59   10.24
  -5  -5  -6   47.26    4.32
  -5  -5  -7   83.40    6.79
   5   5   7   75.58   10.20
  -5  -5  -7   89.97    6.71
   5   6 -16  313.99   21.10
   5   6 -16  228.81   22.04
   5   6 -15  247.45   26.82
   5   6 -15  235.78   25.46
   5   6 -14  125.40   11.68
   5   6 -14  141.96   16.58
   5   6 -14  179.06   12.18
   5   6 -14  133.06   14.32
   5   6 -13    6.82    4.43
   5   6 -13   17.41   12.01
   5   6 -13   -1.34    4.51
   5   6 -13   14.03    8.96
   5   6 -11   15.05    5.14
   5   6 -11   34.63   13.11
   5   6 -11   26.60   10.39
   5   6 -10    0.70    4.90
   5   6 -10    8.52   12.85
   5   6 -10   -8.07   10.30
   5   6  -9   57.14   14.02
  -5  -6   9   19.26   13.13
   5   6  -9   56.54   10.12
   5   6  -9   53.02   11.34
   5   6  -8    6.83   12.70
  -5  -6   8   -8.91   12.56
   5   6  -8   -3.74   10.05
  -5  -6   7   10.00   12.80
   5   6  -7   33.10   12.09
   5   6  -6  -15.30   10.31
   5   6  -6   19.29   18.40
  -5  -6   6   -5.90   13.37
   5   6  -6    9.53   11.51
  -5  -6   5    0.85   12.71
   5   6  -5   -1.98   10.24
   5   6  -5  -10.51   18.84
  -5  -6   4   16.81   13.14
   5   6  -4   13.64   10.39
   5   6  -4   16.78   19.02
  -5  -6   3   63.57   15.47
  -5  -6   3   61.04    6.50
  -5  -6   2   27.87   23.13
  -5  -6   2   56.68   14.54
  -5  -6   2   59.13    6.48
   5   6  -1   24.91    9.51
  -5  -6   1   25.38   23.90
  -5  -6   1   30.88   11.93
  -5  -6   1   22.23    4.93
  -5  -6   0   15.64    4.62
  -5  -6  -1   62.12    6.56
  -5  -6  -2    8.04    2.94
  -5  -6  -3   -1.37    2.65
  -5  -6  -3   -0.16    3.44
   5   6   3    6.20    7.24
  -5  -6  -4    3.28    2.36
  -5  -6  -4   -0.92    3.07
   5   6   4    3.29    6.08
  -5  -6  -5    1.27    2.05
  -5  -6  -5    6.33    2.57
  -5  -6  -6    7.83    1.65
  -5  -6  -6    9.57    2.06
   5   7 -16   -2.46    4.77
   5   7 -15   32.27    7.10
   5   7 -15   30.22    9.14
   5   7 -14   18.18    7.79
   5   7 -14   23.22   10.33
   5   7 -13   23.99    8.72
   5   7 -13   14.72   11.21
   5   7 -12   -4.17    8.79
   5   7 -12    5.36   11.55
   5   7  -9  392.12   33.14
   5   7  -9  454.24   34.36
   5   7  -8  335.43   27.06
   5   7  -8  364.42   27.72
   5   7  -8  410.66   28.84
   5   7  -7  127.86   15.36
   5   7  -7  175.72   17.14
   5   7  -7  169.83   17.15
   5   7  -6   67.96   10.23
   5   7  -6   63.50   12.08
   5   7  -5    9.07    8.40
   5   7  -5   19.60   10.63
   5   7  -4   -1.90    8.78
   5   7  -4    9.57   10.00
  -5  -7   3   43.25    5.34
   5   7  -1   59.11   10.48
  -5  -7   0   23.72    4.19
   5   7   0    4.81    8.49
  -5  -7  -1    5.91    3.44
   5   7   1    0.21    7.57
  -5  -7  -2   44.58    3.97
  -5  -7  -2   47.87    4.70
  -5  -7  -3   24.18    3.37
  -5  -7  -3   25.31    2.70
  -5  -7  -4    4.31    2.15
   5   8 -15    9.36    4.76
   5   8 -15   14.06    6.30
   5   8 -14   31.61    6.90
   5   8 -14   42.65    8.89
   5   8 -13   40.03    7.80
   5   8 -13   26.78    9.81
   5   8 -12  108.40   12.24
   5   8 -12  118.79   13.95
   5   8 -11  155.50   16.02
   5   8 -11  198.31   17.55
   5   8 -10  174.15   17.30
   5   8 -10  211.10   18.83
   5   8  -9   38.93   10.10
   5   8  -9   63.05   12.14
   5   8  -8   17.20   11.05
   5   8  -8   17.25    9.30
   5   8  -8   15.14    7.82
   5   8  -7   16.42   10.44
   5   8  -7   17.90    8.18
   5   8  -7    7.12    9.47
   5   8  -6   10.21    7.44
   5   8  -5    0.68    7.72
   5   8  -4   21.92    8.31
  -5  -8   3    4.79    3.11
   5   8  -3    0.91    8.03
  -5  -8   2   25.29    3.72
   5   8  -2    9.25    7.97
   5   8  -1   39.68    9.37
  -5  -8   1   83.79    6.57
   5   8   0   52.95   12.50
  -5  -8   0  177.69   11.07
   5   8   1   39.94    8.07
  -5  -8  -1   90.47    6.42
  -5  -8  -2   59.20    4.88
   5   9 -13    0.38    5.22
   5   9 -13   12.92    6.64
   5   9 -12   -4.34    6.09
   5   9 -12   -2.70    7.61
   5   9 -11    0.14    6.69
   5   9 -11    7.90    8.14
   5   9 -10    5.94    7.24
   5   9 -10    5.66    8.63
   5   9  -9    9.80    7.47
   5   9  -9   13.74    8.66
   5   9  -8   32.19    8.43
   5   9  -8   44.42    9.20
   5   9  -7   17.74    7.65
   5   9  -7    2.49    6.93
   5   9  -6   23.20    8.09
   5   9  -6    3.81    7.47
   5   9  -6   27.44    6.85
   5   9  -5   23.37    8.27
   5   9  -5   16.62    7.88
   5   9  -4   59.78    8.41
  -5  -9   3  147.54    9.77
   5   9  -3   45.91   11.58
  -5  -9   2  163.03   10.53
   5   9  -2   56.19   11.93
  -5  -9   1  111.20    8.27
   5  10 -11    0.07    3.94
   5  10 -10   -5.84    4.79
   5  10  -9    4.82    5.05
   5  10  -8   -1.77    5.35
   5  10  -7   -1.95    5.14
   5  10  -6    1.01    4.95
   5  10  -5    6.73    4.46
   6 -14   3    5.62    2.21
  -6  14  -4   11.68    4.51
  -6  14  -5   -3.77    4.88
  -6  14  -6    9.89    4.99
  -6  14  -7   18.18    4.73
   6 -13  -1   -0.12    2.15
   6 -13   0   -1.04    2.84
  -6  13  -1   26.91    5.64
   6 -13   2   29.80    5.63
  -6  13  -2   36.62    6.71
   6 -13   3   36.95    6.15
  -6  13  -3   44.13    7.39
   6 -13   4   10.52    5.11
  -6  13  -4    9.95    6.82
   6 -13   5    9.48    5.09
  -6  13  -5    7.66    6.91
   6 -13   6   14.35    5.20
  -6  13  -6   24.97    6.99
   6 -13   7    8.64    4.73
  -6  13  -7    4.94    5.29
  -6  13  -7   11.30    7.61
  -6  13  -7   -1.11    6.39
   6 -13   8    7.73    4.49
  -6  13  -8    3.11    7.43
  -6  13  -8   -0.83    5.87
  -6  13  -8    3.92    5.14
  -6  13  -9   -1.83    5.04
  -6  13  -9   -1.29    5.23
  -6  13 -10    4.19    5.07
  -6  13 -11    4.51    4.45
   6 -12  -3    2.24    2.33
   6 -12  -3   -5.94    2.49
   6 -12  -2   24.47   14.89
   6 -12  -2   64.75    5.55
   6 -12  -1  306.25   22.25
   6 -12   0  491.59   35.38
  -6  12   0  495.13   36.64
   6 -12   1  180.30   16.42
   6 -12   1  200.61   15.18
  -6  12  -1  231.80   17.39
   6 -12   2  270.40   24.02
   6 -12   2  314.19   22.84
   6 -12   3  224.73   18.44
   6 -12   4   74.04    8.87
  -6  12  -5   14.18    9.07
   6 -12   5   12.48    5.81
  -6  12  -5    5.06    5.61
  -6  12  -6   -6.87    9.35
   6 -12   6   -4.58    5.48
  -6  12  -6    5.97    5.87
   6 -12   7    6.70    5.52
  -6  12  -7    7.62    5.84
  -6  12  -7    8.65    9.33
  -6  12  -7    7.36    7.50
   6 -12   8   11.64    5.49
  -6  12  -8   16.31    6.44
  -6  12  -8   14.83    9.61
  -6  12  -8   16.97    6.87
   6 -12   9    4.47    4.80
  -6  12  -9    4.84    5.72
  -6  12  -9   10.48    6.01
  -6  12  -9    5.87    9.09
  -6  12 -10   16.02    5.84
  -6  12 -10    8.06    8.67
  -6  12 -11    2.00    5.40
  -6  12 -11    4.14    7.33
  -6  12 -12   30.54    5.60
   6 -11  -6   10.58    2.15
   6 -11  -5    2.68    2.62
   6 -11  -4   42.74   15.98
   6 -11  -4   71.29    7.17
   6 -11  -3   48.09   18.87
   6 -11  -3  117.77    9.29
   6 -11  -2  262.86   19.62
   6 -11  -1  264.99   20.60
  -6  11   1  300.40   22.15
   6 -11   0   71.77    8.86
   6 -11   1    1.86    5.76
   6 -11   2   20.81    6.76
   6 -11   3   55.14    8.26
  -6  11  -4  123.89   14.37
   6 -11   4  119.51   12.28
  -6  11  -4  135.17   11.89
  -6  11  -5    4.88    9.58
   6 -11   5    5.38    6.20
  -6  11  -5    7.71    6.12
  -6  11  -6   19.00   10.25
   6 -11   6    9.47    6.58
  -6  11  -6   26.33    6.56
  -6  11  -7   21.64   10.65
   6 -11   7    4.04    5.68
  -6  11  -8  160.19   17.42
   6 -11   8  154.24   13.90
  -6  11  -8  164.23   13.03
   6 -11   9  254.72   21.97
  -6  11  -9  284.45   21.51
  -6  11  -9  316.62   22.73
  -6  11  -9  303.41   22.68
  -6  11  -9  275.65   24.93
  -6  11 -10  461.16   34.84
  -6  11 -10  517.99   35.83
  -6  11 -10  458.66   37.44
  -6  11 -11  242.12   18.37
  -6  11 -11  245.37   19.34
  -6  11 -11  234.10   21.20
  -6  11 -12  116.42    9.63
  -6  11 -12  117.77   10.83
  -6  11 -12  125.54   12.65
  -6  11 -13   78.33    8.12
  -6  11 -13   86.73    7.00
   6 -10  -8   80.47    6.14
   6 -10  -7   85.92    6.87
   6 -10  -6  115.32    8.94
   6 -10  -6   82.11   16.39
   6 -10  -5   72.45    6.11
   6 -10  -5   48.82    5.78
   6 -10  -5   42.72   17.19
   6 -10  -4   19.41   18.37
   6 -10  -4   23.67    3.73
   6 -10  -4   32.74    5.04
   6 -10  -3   10.60    3.35
   6 -10  -2   11.16    5.81
   6 -10  -2   17.22    5.20
   6 -10  -1    3.01    6.09
   6 -10  -1    7.21    5.19
   6 -10   0    7.79    6.23
  -6  10   0   -1.12   12.68
   6 -10   1   31.69    7.21
  -6  10  -1   28.74   14.10
  -6  10  -2    1.15   12.43
  -6  10  -3   15.15   13.43
  -6  10  -4  326.59   33.48
  -6  10  -5  269.77   29.28
   6 -10   6  307.11   25.28
  -6  10  -6  377.02   25.39
  -6  10  -6  270.70   27.08
  -6  10  -6  296.54   32.12
   6 -10   7  412.18   32.05
  -6  10  -7  409.47   31.22
  -6  10  -7  475.06   32.26
  -6  10  -7  383.12   34.19
  -6  10  -7  450.45   40.30
  -6  10  -8  185.82   20.33
   6 -10   8  202.51   16.79
  -6  10  -8  217.67   17.16
  -6  10  -8  195.00   15.94
  -6  10  -9   79.34   14.25
  -6  10  -9   93.03    9.98
  -6  10 -10   11.70   10.96
  -6  10 -10    9.06    4.68
  -6  10 -11   12.75    9.98
  -6  10 -11    0.38    5.84
  -6  10 -11    2.69    4.16
  -6  10 -12   62.49   10.60
  -6  10 -12   70.72    8.15
  -6  10 -12   66.06    6.75
  -6  10 -13   24.73    5.57
  -6  10 -13   33.21    4.24
  -6  10 -13   27.65    7.61
  -6  10 -14   13.05    2.78
   6  -9  -9  100.34    7.67
   6  -9  -8   37.28    4.09
   6  -9  -8   31.73   12.24
   6  -9  -7   -4.20    3.57
   6  -9  -7    1.42   14.13
   6  -9  -6   15.97    3.51
   6  -9  -6    9.76    4.25
   6  -9  -5    3.62   19.37
   6  -9  -4   24.83    4.23
   6  -9  -4   18.46    5.51
   6  -9  -3   14.88    3.98
   6  -9  -3    7.28    5.37
   6  -9  -2    0.85    3.92
   6  -9  -2   -0.34    5.24
  -6   9   2    0.99   11.80
   6  -9  -2   15.18   11.58
   6  -9  -1  466.63   34.21
  -6   9   1  430.91   41.24
   6  -9  -1  492.66   35.65
   6  -9   0  585.67   44.06
  -6   9   0  665.04   52.12
   6  -9   0  666.03   45.51
  -6   9  -1  299.30   29.98
  -6   9  -2  301.72   30.08
  -6   9  -3   20.09    9.42
  -6   9  -3   22.02   12.47
  -6   9  -4   27.88   10.06
  -6   9  -4   53.72   14.09
  -6   9  -5   10.77   10.25
  -6   9  -5    5.02   11.73
   6  -9   5    4.08    6.18
  -6   9  -6   26.75    4.86
  -6   9  -6   21.05   10.91
  -6   9  -6   28.09   12.11
   6  -9   6   22.55    6.49
  -6   9  -7   20.96    4.93
  -6   9  -7   34.38   12.94
  -6   9  -8    1.46    4.42
   6  -9   8    7.44    6.00
  -6   9  -8   -4.35   11.91
  -6   9  -8   -5.88   13.28
  -6   9  -8    3.23    6.05
  -6   9  -9   40.59   12.83
  -6   9  -9   46.58    5.99
  -6   9  -9   45.48    7.40
  -6   9 -10  132.49   16.46
  -6   9 -10  134.05   11.46
  -6   9 -10  133.55   12.32
  -6   9 -11   55.11   12.19
  -6   9 -11   57.75    7.64
  -6   9 -12   37.56    6.61
  -6   9 -12   39.84   10.16
  -6   9 -12   39.52    5.28
  -6   9 -13   71.69    9.97
  -6   9 -13   69.60    6.65
  -6   9 -14  175.11   13.23
  -6   9 -15  203.42   14.80
   6  -8 -10   57.98    4.95
   6  -8  -9   58.69    5.26
   6  -8  -9   53.28    5.36
   6  -8  -9   47.58   13.72
   6  -8  -8   55.09    5.78
   6  -8  -8   61.61    5.65
   6  -8  -7   44.68   18.17
   6  -8  -6    7.63    3.70
   6  -8  -6    3.11    4.73
   6  -8  -6   -4.77   19.03
   6  -8  -5  299.28   23.18
   6  -8  -5  318.47   23.00
   6  -8  -4  475.03   36.66
   6  -8  -4  529.76   36.60
   6  -8  -3 1185.97   84.08
  -6   8   3 1128.10   89.81
   6  -8  -3 1215.53   85.15
   6  -8  -3 1052.77   90.67
   6  -8  -2  919.82   67.16
  -6   8   2  959.07   73.51
   6  -8  -2  971.51   68.22
   6  -8  -1  415.34   31.70
  -6   8   1  449.58   38.27
   6  -8  -1  466.54   32.91
   6  -8   0  369.00   28.76
  -6   8   0  408.17   35.29
   6  -8   0  437.50   30.04
  -6   8  -1  151.30   17.25
   6  -8   1  115.07   10.46
   6  -8   2    7.01    4.97
  -6   8  -2    7.36    9.82
  -6   8  -2   15.69    8.24
   6  -8   3    1.60    5.00
  -6   8  -3    2.93    8.66
  -6   8  -3   -4.16   10.26
  -6   8  -4  155.74   16.28
  -6   8  -4  159.67   18.97
   6  -8   4  165.09   14.16
  -6   8  -5   24.26   10.68
  -6   8  -5   20.03   10.52
   6  -8   5   33.57    6.66
  -6   8  -6   10.71    4.16
  -6   8  -6   11.48   10.91
  -6   8  -6    9.99    9.82
   6  -8   6    8.21    5.91
  -6   8  -7    8.64    4.12
  -6   8  -7   -3.79   11.46
  -6   8  -7    2.51   10.61
   6  -8   7    1.93   11.08
   6  -8   7    0.89    5.80
  -6   8  -8   24.88    5.03
  -6   8  -8   31.65   12.90
  -6   8  -8   27.42    5.65
  -6   8  -9    6.73    4.51
  -6   8  -9    7.15    5.07
  -6   8  -9    2.22    5.82
  -6   8 -10  210.53   16.21
  -6   8 -10  184.92   20.56
  -6   8 -10  209.68   16.19
  -6   8 -10  197.30   16.79
  -6   8 -11   59.90   12.43
  -6   8 -12   43.45    6.78
  -6   8 -12   55.37    5.85
  -6   8 -12   39.05   10.45
  -6   8 -12   49.30    5.87
  -6   8 -13    5.37    3.48
  -6   8 -14    4.58    2.93
  -6   8 -15    8.07    2.15
   6  -7 -11    7.27    2.42
   6  -7 -11    6.91    2.57
   6  -7 -11   12.98   10.15
   6  -7 -10   30.88    4.00
   6  -7 -10   36.84    4.50
   6  -7 -10   28.14   13.48
   6  -7  -9    8.40    3.33
   6  -7  -9    3.80    3.55
   6  -7  -9    9.66   14.65
   6  -7  -8    1.41    3.44
   6  -7  -8    1.86   17.49
   6  -7  -7    8.88    3.87
   6  -7  -7   11.04    4.70
   6  -7  -6  343.22   26.11
   6  -7  -6  361.55   26.03
   6  -7  -5  208.79   16.74
   6  -7  -5  220.87   16.58
   6  -7  -4  121.44   10.33
   6  -7  -3   56.55    6.50
  -6   7   3   52.69   11.16
   6  -7  -3   60.86    8.03
   6  -7  -3   81.58   14.77
   6  -7  -2   42.58    5.84
  -6   7   2   48.96   10.71
   6  -7  -2   46.91    7.02
   6  -7  -1   39.32    5.89
  -6   7   1   39.83   10.33
   6  -7  -1   46.94    6.85
   6  -7   0  117.67   11.04
  -6   7   0  124.87   15.92
   6  -7   0  148.97   11.94
   6  -7   1  117.15   11.46
  -6   7  -1  145.97   16.70
   6  -7   1  158.38   12.30
   6  -7   2   46.92    7.18
  -6   7  -2   43.62    9.47
  -6   7  -2   71.27   12.06
   6  -7   2   82.80    7.86
   6  -7   3    1.43    5.52
  -6   7  -3    6.50    8.66
  -6   7  -3   13.00    8.64
   6  -7   3    1.00    5.35
   6  -7   4  187.26   17.40
  -6   7  -4  225.51   19.90
  -6   7  -4  258.64   22.46
   6  -7   4  243.79   17.83
  -6   7  -5  851.11   58.13
  -6   7  -5  725.30   60.18
  -6   7  -5  757.14   62.62
   6  -7   5  800.43   58.93
  -6   7  -6 1006.91   68.97
  -6   7  -6  836.34   70.99
  -6   7  -6  907.11   73.47
  -6   7  -6 1015.80   68.96
   6  -7   6  799.93   74.35
   6  -7   6  936.82   69.68
  -6   7  -7  948.05   64.52
  -6   7  -7  829.85   66.96
  -6   7  -7  812.21   68.84
  -6   7  -7  968.26   64.46
   6  -7   7  844.59   65.15
   6  -7   7  684.64   69.36
  -6   7  -8  586.18   42.10
  -6   7  -8  598.34   42.06
  -6   7  -8  483.96   45.00
  -6   7  -9  371.94   27.09
  -6   7  -9  355.56   27.06
  -6   7 -10  106.62   10.06
  -6   7 -10  100.80   14.69
  -6   7 -10  101.74    9.49
  -6   7 -10   99.07    9.19
  -6   7 -11   33.75   11.20
  -6   7 -11   29.88    5.49
  -6   7 -11   32.72    5.08
  -6   7 -12   27.71   10.36
  -6   7 -12   31.27    5.13
  -6   7 -12   37.74    4.95
  -6   7 -13   34.35    4.66
  -6   7 -13   35.98    4.55
  -6   7 -14   45.25    4.67
  -6   7 -15   29.20    3.15
   6  -6 -12   60.99    5.35
   6  -6 -12   55.71    5.38
   6  -6 -11  221.03   23.75
   6  -6 -11  259.36   18.73
   6  -6 -11  247.76   18.22
   6  -6 -10  270.20   28.04
   6  -6 -10  276.52   21.41
   6  -6 -10  319.49   21.66
   6  -6  -9  382.63   38.60
   6  -6  -9  433.00   32.42
   6  -6  -9  475.36   32.57
   6  -6  -8  246.10   19.05
   6  -6  -8  267.33   19.06
   6  -6  -7   43.12    5.36
   6  -6  -7   38.67    5.91
   6  -6  -6   87.89    8.73
   6  -6  -6  103.01    8.52
   6  -6  -5   -1.61    4.22
   6  -6  -4   18.59   10.80
   6  -6  -4   16.00    6.14
  -6   6   4    2.38    7.39
   6  -6  -4   11.30    4.34
   6  -6  -3    4.94   10.51
   6  -6  -3   -3.58    5.61
  -6   6   3    0.59    7.17
   6  -6  -3    2.28    4.17
   6  -6  -2  471.68   38.26
   6  -6  -2  485.11   32.59
   6  -6  -2  397.07   31.74
  -6   6   2  440.42   35.72
   6  -6  -1    6.79    5.16
  -6   6   1    1.69    3.69
   6  -6  -1    6.73    4.80
  -6   6   1    3.48    7.98
   6  -6   0  329.47   21.25
  -6   6   0  249.99   20.12
   6  -6   0  251.03   20.59
  -6   6   0  307.86   24.91
   6  -6   1  138.00   11.59
  -6   6  -1  115.92   10.38
  -6   6  -1  134.72   12.83
  -6   6  -1  153.01   15.29
   6  -6   2  947.96   59.52
  -6   6  -2  773.79   58.57
  -6   6  -2  769.98   59.86
  -6   6  -2  855.87   62.82
   6  -6   3  515.48   33.74
  -6   6  -3  416.41   32.69
  -6   6  -3  449.66   34.73
  -6   6  -3  492.58   37.38
  -6   6  -4  607.12   49.47
  -6   6  -4  638.49   51.48
   6  -6   4  680.33   53.75
   6  -6   4  698.78   48.40
  -6   6  -5  501.19   34.66
  -6   6  -5  441.87   37.25
  -6   6  -5  449.90   38.72
  -6   6  -5  488.78   34.66
   6  -6   5  442.88   40.58
   6  -6   5  447.33   35.51
  -6   6  -6   80.50    7.43
  -6   6  -6   89.34   13.51
  -6   6  -6   83.47    7.76
  -6   6  -6   82.53   11.84
   6  -6   6   69.18   13.94
   6  -6   6   84.80    9.24
  -6   6  -7   17.40    4.21
  -6   6  -7   16.15    4.77
  -6   6  -7   22.69   11.42
  -6   6  -8   58.23    6.62
  -6   6  -8   70.53    7.06
  -6   6  -8   58.50   13.37
  -6   6  -8   56.05   12.79
  -6   6  -9    9.98    3.99
  -6   6  -9   23.01   11.89
  -6   6  -9   12.56    4.92
  -6   6  -9   13.29   10.65
  -6   6 -10   -0.29    3.97
  -6   6 -10   -2.30    4.79
  -6   6 -10   -3.46   10.82
  -6   6 -10    4.07    9.15
  -6   6 -11   72.83    7.02
  -6   6 -11   72.78   12.62
  -6   6 -11   67.74    7.19
  -6   6 -11   65.33   10.35
  -6   6 -12   11.55    4.22
  -6   6 -13   60.51    6.23
  -6   6 -13   71.93    6.31
  -6   6 -14  138.61   10.81
  -6   6 -14  147.67   10.99
  -6   6 -15  156.69   11.56
   6  -5 -13  108.66    8.72
   6  -5 -13  120.32    8.91
   6  -5 -12  125.99    9.94
   6  -5 -12  118.33    9.83
   6  -5 -12   97.20   16.27
   6  -5 -11    6.11    3.21
   6  -5 -11    8.31   14.99
   6  -5 -10    2.29    3.41
   6  -5 -10    6.79   16.72
   6  -5  -9   64.10    6.54
   6  -5  -9   63.18    6.42
   6  -5  -9   65.68   18.74
   6  -5  -8  134.43   10.79
   6  -5  -8  132.60   10.64
   6  -5  -8  144.62   22.50
   6  -5  -8  119.65   10.94
   6  -5  -7   58.75    6.61
   6  -5  -7   60.52    6.37
   6  -5  -7   45.03   19.68
   6  -5  -6    1.63    3.94
   6  -5  -6    1.08    4.39
   6  -5  -6   -0.48   18.14
   6  -5  -5  103.10    8.50
   6  -5  -5   76.26   10.23
   6  -5  -4   60.21    6.65
  -6   5   4   74.18   10.46
   6  -5  -4   56.81   13.23
   6  -5  -4   66.45    8.56
   6  -5  -3 1446.65  112.60
  -6   5   3 1668.60  116.06
   6  -5  -3 1623.29  118.35
   6  -5  -3 1826.79  113.57
  -6   5   2 1407.07  109.80
   6  -5  -2 1489.44  112.01
   6  -5  -2 1543.06  107.42
  -6   5   1  820.65   64.35
   6  -5  -1  765.14   65.90
   6  -5  -1  889.16   61.73
  -6   5   0  350.24   31.46
   6  -5   0  376.41   33.65
   6  -5   0  402.00   29.00
   6  -5   1   44.94   11.44
   6  -5   1   37.26    6.42
  -6   5  -1   38.27    9.25
  -6   5  -1   31.21    8.58
   6  -5   2    3.66    9.80
   6  -5   2   11.80    5.64
  -6   5  -2    8.25    7.16
  -6   5  -2   14.05    8.55
   6  -5   3   53.17   12.31
   6  -5   3   54.05    7.18
  -6   5  -3   44.75    9.38
  -6   5  -3   52.57   10.40
   6  -5   4    3.09   10.18
   6  -5   4    9.14    5.64
  -6   5  -4   21.10   10.20
  -6   5  -4   16.43    7.62
   6  -5   5   -2.44    9.86
   6  -5   5   10.62    6.60
  -6   5  -5   12.37    3.64
  -6   5  -5   -1.54   10.11
  -6   5  -5   20.01    7.23
  -6   5  -5   18.65    3.92
  -6   5  -6    8.47   10.49
  -6   5  -6   -2.05    6.40
  -6   5  -6    6.11    4.04
   6  -5   6    5.20   10.53
   6  -5   6    4.37    6.64
  -6   5  -7  114.31    9.43
  -6   5  -7  111.80    9.55
  -6   5  -8   18.88    4.27
  -6   5  -8   27.91    4.97
  -6   5  -8   14.38   11.15
  -6   5  -8    4.80   12.12
  -6   5  -9   60.46    6.24
  -6   5  -9   51.99    6.44
  -6   5  -9   44.37   12.61
  -6   5  -9   46.55   12.28
  -6   5 -10  241.97   17.99
  -6   5 -10  248.20   17.95
  -6   5 -10  217.48   21.97
  -6   5 -11  149.15   11.82
  -6   5 -11  157.61   11.88
  -6   5 -12  310.01   21.42
  -6   5 -12  309.48   21.33
  -6   5 -13  172.56   13.12
  -6   5 -13  169.46   12.99
  -6   5 -14   59.22    5.64
  -6   5 -14   70.80    5.51
   6  -4 -14   12.77    2.99
   6  -4 -13   10.28   12.05
   6  -4 -13   13.23    3.47
   6  -4 -13   18.38    3.96
   6  -4 -12  116.16   10.18
   6  -4 -12  122.89    9.96
   6  -4 -12   92.94   17.76
   6  -4 -11   84.41    7.37
   6  -4 -11   73.08   18.17
   6  -4 -10    8.14    3.59
   6  -4 -10   14.21    4.73
   6  -4  -9  119.49   10.12
   6  -4  -9  125.28   10.20
   6  -4  -9  101.04   20.77
   6  -4  -9  131.22   10.81
   6  -4  -8   40.82    5.15
   6  -4  -8   37.99    5.24
   6  -4  -8   36.04    5.84
   6  -4  -7  186.71   24.85
   6  -4  -7  212.98   16.12
   6  -4  -7  213.32   16.21
   6  -4  -6 1018.86   93.84
   6  -4  -6 1317.93   90.26
   6  -4  -5  834.68   96.16
   6  -4  -5 1019.26   95.41
   6  -4  -5 1071.90   92.84
  -6   4   5 1598.08   95.63
   6  -4  -5 1510.75   92.06
   6  -4  -4 1162.50   83.13
  -6   4   4 1308.29   85.56
   6  -4  -3  249.13   27.18
   6  -4  -3  296.06   22.97
  -6   4   3  307.80   25.33
   6  -4  -2  253.25   27.17
   6  -4  -2  304.71   22.49
  -6   4   2  269.69   24.61
   6  -4  -1   10.64   10.88
   6  -4  -1    1.09    5.99
  -6   4   1   -3.13    8.35
   6  -4   0   38.18   11.94
   6  -4   0   13.92    6.16
  -6   4   0   27.12    9.16
  -6   4  -1  170.95   16.85
   6  -4   1  183.20   20.52
   6  -4   1  218.47   16.21
  -6   4  -1  181.68   18.38
  -6   4  -2  391.93   30.35
   6  -4   2  369.32   34.22
   6  -4   2  413.96   29.50
  -6   4  -2  343.72   31.36
  -6   4  -3   92.15   11.70
  -6   4  -3   67.99   10.61
   6  -4   3   76.67   14.61
   6  -4   3   72.67    9.11
  -6   4  -4   85.24    7.07
  -6   4  -4   93.92   12.21
  -6   4  -4   80.37   10.92
   6  -4   4   66.37   14.31
   6  -4   4   70.92    9.70
  -6   4  -5  287.34   18.44
  -6   4  -5  274.87   22.28
  -6   4  -5  272.12   22.04
   6  -4   5  146.62   23.96
   6  -4   5  158.66   19.96
  -6   4  -6   59.44   12.03
  -6   4  -6   64.98    6.21
  -6   4  -7  210.75   16.11
  -6   4  -7  225.97   16.42
  -6   4  -7  180.29   20.14
  -6   4  -8  192.18   14.52
  -6   4  -8  201.30   14.91
  -6   4  -8  173.51   19.37
  -6   4  -8  142.37   19.41
  -6   4  -9   68.32    6.98
  -6   4  -9   67.52    6.38
  -6   4 -10   12.40    3.99
  -6   4 -10   16.70    4.50
  -6   4 -10    9.26   10.30
  -6   4 -11   24.35    4.27
  -6   4 -11   17.05    9.49
  -6   4 -12   16.60    3.65
  -6   4 -12   19.82    3.85
  -6   4 -13   19.82    3.16
  -6   4 -13   13.79    3.14
  -6   4 -13   12.37    5.87
  -6   4 -14   36.36    3.66
   6  -3 -15    5.21    2.51
   6  -3 -14    3.22   10.27
   6  -3 -14   12.51    3.59
   6  -3 -13   17.06   13.40
   6  -3 -13    5.67    3.43
   6  -3 -13    8.02    4.13
   6  -3 -12   12.57   15.55
   6  -3 -12   28.14    4.77
   6  -3 -11    9.28   16.62
   6  -3 -11    2.43    4.64
   6  -3 -11    2.14    3.26
   6  -3 -10   15.21    5.10
   6  -3 -10   16.72    3.82
   6  -3  -9   68.05   17.72
   6  -3  -9   55.01    7.01
   6  -3  -9   56.78    5.90
   6  -3  -8  125.23   19.31
   6  -3  -8  112.04    9.38
   6  -3  -7   31.68   16.31
   6  -3  -7   21.12    4.13
   6  -3  -6   50.53    7.39
   6  -3  -6   49.18   16.26
   6  -3  -6   38.57    5.22
   6  -3  -5    5.26    7.15
   6  -3  -5    6.51   14.81
  -6   3   5    5.01    7.68
   6  -3  -4  133.30   20.17
   6  -3  -4  157.42   15.80
   6  -3  -3   17.90    7.90
   6  -3  -3   24.71   13.76
  -6   3   3   36.80    9.53
   6  -3  -2  395.33   30.36
   6  -3  -1    2.94    7.24
   6  -3   0  122.46   12.52
  -6   3  -1  356.21   26.73
   6  -3   1  292.56   26.48
  -6   3  -2  926.19   59.12
  -6   3  -2 1009.44   61.23
  -6   3  -3 1242.40   74.52
  -6   3  -3 1405.31   76.51
   6  -3   4  852.36   72.14
  -6   3  -4 1021.04   72.97
  -6   3  -4 1028.54   70.89
  -6   3  -4 1077.58   74.02
  -6   3  -5  471.30   32.48
  -6   3  -5  419.12   35.21
  -6   3  -5  383.38   35.26
   6  -3   5  451.02   36.52
  -6   3  -6  650.33   46.04
  -6   3  -6  603.69   48.85
  -6   3  -7   62.20    6.05
  -6   3  -7   36.43   13.08
  -6   3  -8    4.67    3.62
  -6   3  -8    4.55   12.32
  -6   3  -9   34.53    4.53
  -6   3 -10    2.27    9.99
  -6   3 -10   20.78    3.59
  -6   3 -11   15.37    8.72
  -6   3 -11   14.53    8.71
   6  -3  11   16.80   11.83
  -6   3 -12   84.87   12.32
   6  -3  12   87.17   14.48
  -6   3 -13    1.37    2.40
  -6   3 -14    1.94    1.53
   6  -2 -16  113.08    8.48
   6  -2 -15   72.15   14.86
   6  -2 -15  172.67   11.86
   6  -2 -14  403.61   28.47
   6  -2 -14  403.42   28.78
   6  -2 -13  457.97   42.92
   6  -2 -13  552.36   38.90
   6  -2 -12  318.77   31.65
   6  -2 -12  339.30   25.79
   6  -2 -12  359.90   25.96
   6  -2 -11  215.92   16.28
   6  -2 -11  225.06   17.17
   6  -2 -11  213.03   17.18
   6  -2 -10   54.63    5.57
   6  -2 -10   53.28   18.04
   6  -2 -10   55.86    7.12
   6  -2 -10   59.56    7.00
   6  -2  -9   14.25   15.94
   6  -2  -9   -3.69    5.18
   6  -2  -9    2.51    4.79
   6  -2  -9    3.57    3.38
   6  -2  -9   -5.69   10.30
   6  -2  -8   -7.05   15.23
   6  -2  -8   -2.13    4.80
   6  -2  -8    8.44    9.60
   6  -2  -8    3.66    3.36
   6  -2  -7   45.35   14.92
   6  -2  -7   26.82    4.34
   6  -2  -7   41.48    9.40
   6  -2  -6    9.33   13.32
   6  -2  -6    8.42    5.82
   6  -2  -6    3.33   13.86
   6  -2  -6    7.59    4.12
  -6   2   6    2.96    7.30
   6  -2  -5   90.38   14.89
   6  -2  -5   96.13   10.36
  -6   2   5   89.47   12.26
   6  -2  -4  155.59   14.84
  -6   2   4  171.27   17.15
   6  -2  -3    9.82    7.74
   6  -2  -2   80.51   10.72
   6  -2  -1  751.03   55.31
   6  -2   0  462.18   35.26
   6  -2   1   87.15   11.17
  -6   2  -1  102.54   13.38
   6  -2   2  432.91   35.18
  -6   2  -2  536.12   37.60
   6  -2   3  252.73   20.57
  -6   2  -3  253.62   22.32
   6  -2   4    8.25   13.54
   6  -2   4   -1.85    6.06
  -6   2  -4    2.06    7.32
   6  -2   4   -6.32   11.75
  -6   2  -4   -0.75    2.87
  -6   2  -4    3.37    3.43
  -6   2  -5    8.85    3.77
  -6   2  -5    4.81    3.16
  -6   2  -6  112.80    9.67
  -6   2  -6  121.26    9.53
  -6   2  -7   14.36   12.79
  -6   2  -7   19.53    3.86
  -6   2  -7   11.56    4.05
  -6   2  -8  -15.59   12.66
  -6   2  -8   -2.55    3.75
  -6   2  -9   22.10   11.59
  -6   2  -9   29.73    4.29
  -6   2 -10   53.65   10.91
  -6   2 -11   96.62   12.72
   6  -2  11   99.59   16.17
   6  -2  12  202.08   19.53
  -6   2 -12  244.65   15.94
   6  -2  13  124.57   15.79
  -6   2 -13  212.29   14.22
   6  -1 -16  153.80   11.54
   6  -1 -15   57.11    5.27
   6  -1 -15   51.90    5.47
   6  -1 -14    0.96   12.75
   6  -1 -14    5.16    3.89
   6  -1 -14    6.85    4.22
   6  -1 -13   14.43   14.58
   6  -1 -12    5.22   15.80
   6  -1 -12   15.22    5.29
   6  -1 -12   14.97    5.44
   6  -1 -12   17.54    5.02
   6  -1 -11  145.39   12.53
   6  -1 -11  144.69   12.60
   6  -1 -11  149.06   16.53
   6  -1 -10   14.07   16.27
   6  -1 -10    3.13    5.32
   6  -1 -10   -1.36    5.04
   6  -1 -10    2.07   10.44
   6  -1  -9   -5.26   15.34
   6  -1  -9    2.99    5.12
   6  -1  -9    1.03    5.03
   6  -1  -9   -1.90    9.61
   6  -1  -8   14.47   14.61
   6  -1  -8   13.89    5.10
   6  -1  -8   11.12    9.22
   6  -1  -7  387.89   31.59
   6  -1  -7  369.73   28.47
   6  -1  -7  349.80   30.84
   6  -1  -7  403.76   27.84
   6  -1  -6 1490.07  124.82
  -6   1   6 1555.65  122.56
   6  -1  -6 1749.06  120.03
   6  -1  -6 1704.91  121.67
   6  -1  -6 1704.32  120.65
   6  -1  -5 1267.91  108.32
  -6   1   5 1449.64  106.38
   6  -1  -5 1502.93  104.01
  -6   1   4  759.11   60.01
   6  -1  -4  802.97   57.73
  -6   1   3 1232.57   94.21
   6  -1  -3 1297.83   91.98
  -6   1   2  406.45   34.31
   6  -1  -2  419.93   31.83
  -6   1   1   38.94   10.83
   6  -1  -1   47.50    8.50
  -6   1   0   37.31   10.22
   6  -1   0   30.25    8.06
   6  -1   1  103.98   20.34
  -6   1  -1  133.17   15.02
   6  -1   1  127.60   12.53
   6  -1   2   52.13   16.75
  -6   1  -2   63.76   11.26
   6  -1   2   72.99    9.16
  -6   1  -3   30.60    9.09
   6  -1   3   51.33   12.69
   6  -1   3   27.34   15.16
  -6   1  -3   38.42    4.61
   6  -1   3   27.47    7.00
  -6   1  -4  213.73   16.06
  -6   1  -4  213.09   15.84
  -6   1  -5   86.59    7.90
  -6   1  -5   92.34    7.63
  -6   1  -6  -13.15   12.95
  -6   1  -6    0.43    3.29
  -6   1  -6    1.50    3.85
  -6   1  -7  101.55    8.24
  -6   1  -7   59.13   14.91
  -6   1  -7   97.47    8.39
  -6   1  -7   37.51   21.36
  -6   1  -8  169.16   13.76
  -6   1  -8  188.80   13.81
  -6   1  -9  126.53    9.69
  -6   1  -9   79.92   14.03
   6  -1  10  102.64   17.14
  -6   1 -10   83.64   13.15
  -6   1 -10  135.16    9.83
   6  -1  11   30.42   11.54
  -6   1 -11   21.86    7.41
  -6   1 -11   13.41    8.71
  -6   1 -11   35.22    3.46
  -6   1 -11   35.87    4.12
  -6   1 -12    3.88    5.74
  -6   1 -12    8.41    2.30
   6  -1  12    8.57    8.17
   6   0 -16    5.57    2.84
   6   0 -16    6.14    2.79
   6   0 -15   54.77    5.56
   6   0 -15   51.17    5.47
   6   0 -14   36.24   13.16
   6   0 -14   44.92    5.66
   6   0 -14   39.98    5.46
   6   0 -13    5.02   14.26
   6   0 -13    2.63    5.15
   6   0 -13    9.04    4.71
   6   0 -13   -1.41    4.50
   6   0 -12  168.21   22.49
   6   0 -12  181.78   15.89
   6   0 -12  207.03   15.80
   6   0 -12  206.23   19.15
   6   0 -12  200.71   15.66
   6   0 -11  166.67   21.26
   6   0 -11  156.92   13.94
   6   0 -11  177.05   13.98
   6   0 -11  157.50   17.17
   6   0 -10   66.80   16.85
   6   0 -10   70.86    8.28
   6   0 -10   70.92   16.36
   6   0 -10   76.10    8.27
   6   0 -10   77.58   12.34
   6   0  -9  536.31   43.22
   6   0  -9  505.45   39.42
   6   0  -9  594.54   43.08
   6   0  -9  555.63   39.49
   6   0  -9  542.74   41.00
   6   0  -8  527.96   40.98
   6   0  -8  513.53   40.47
   6   0  -8  489.44   37.45
   6   0  -8  560.32   37.67
   6   0  -8  469.03   38.62
  -6   0   7  775.86   65.07
   6   0  -7  934.98   62.28
   6   0  -7  865.24   64.33
   6   0  -7  905.56   63.20
   6   0  -7  836.74   64.16
   6   0  -7  793.08   67.98
   6   0  -7  809.32   62.85
   6   0  -6  388.65   39.73
  -6   0   6  434.87   36.76
   6   0  -6  457.17   33.24
   6   0  -6  469.45   34.51
   6   0  -5    6.50   15.27
  -6   0   5   10.00    9.70
   6   0  -5   -3.26    7.13
   6   0  -4   25.34   15.64
  -6   0   4   16.14    9.76
   6   0  -4   12.62    7.34
   6   0  -3  114.80   20.44
  -6   0   3  123.25   15.76
   6   0  -3  126.69   12.65
   6   0  -2   79.09   18.05
  -6   0   2   63.16   12.22
   6   0  -2   65.90    9.45
   6   0  -1  623.33   57.29
  -6   0   1  686.40   54.33
   6   0  -1  741.99   52.20
   6   0   0    8.33   15.61
  -6   0   0   28.10   10.00
   6   0   0   12.75    7.27
   6   0   1  777.98   68.87
   6   0   1  826.02   64.07
   6   0   2 1272.37   88.45
  -6   0  -2 1308.01   88.71
   6   0   2  882.56   89.98
  -6   0  -2 1259.33   84.65
   6   0   2 1012.47   85.98
  -6   0  -3  552.89   43.45
   6   0   3  536.23   44.18
  -6   0  -3  605.02   39.50
   6   0   3  359.98   45.10
  -6   0  -3  568.41   39.63
   6   0   3  412.56   40.84
  -6   0  -4  185.61   14.80
  -6   0  -4  201.48   14.65
  -6   0  -5  361.63   23.96
  -6   0  -5  308.93   24.00
  -6   0  -6  106.94    8.65
  -6   0  -6  103.60    8.92
  -6   0  -7    8.54    3.59
  -6   0  -7   13.28    4.06
  -6   0  -7   23.79   19.41
  -6   0  -8    5.15   10.13
  -6   0  -8    0.80    3.36
  -6   0  -8    3.13    3.69
  -6   0  -9   79.41   11.11
  -6   0 -10   23.03    7.57
   6   0  10    5.58   11.72
  -6   0 -10   21.49    3.09
  -6   0 -10    1.53    8.98
  -6   0 -11    8.84    6.90
  -6   0 -11    6.14    2.39
   6   0  11    8.47    9.27
  -6   0 -12   43.83    3.64
   6   0  12   37.54    7.52
   6   1 -16   49.73   10.64
   6   1 -16   69.68    6.12
   6   1 -16   65.88    5.79
   6   1 -15   47.55    5.45
   6   1 -15   46.18    5.10
   6   1 -14   37.71   13.17
   6   1 -14   40.62    6.26
   6   1 -14   42.70    5.99
   6   1 -14   51.40    5.66
   6   1 -13   51.66   15.22
   6   1 -13   61.00    7.72
   6   1 -13   68.69    7.49
   6   1 -13   74.96    7.18
   6   1 -13   59.73   12.02
   6   1 -12   22.39   14.18
   6   1 -12   12.43    5.43
   6   1 -12    4.09    5.42
   6   1 -12   19.80   10.55
   6   1 -12   16.30    4.81
   6   1 -11   28.59   14.60
   6   1 -11   10.78    5.65
   6   1 -11   14.58    5.71
   6   1 -11   -3.55   14.86
   6   1 -11   19.39   10.61
   6   1 -11   17.62    4.78
   6   1 -10   44.16   14.58
   6   1 -10   29.16    6.30
   6   1 -10   43.47    6.73
   6   1 -10   34.15   14.64
   6   1 -10   38.23   10.73
   6   1 -10   36.25    5.39
   6   1  -9   27.59   13.04
   6   1  -9    3.13    5.16
   6   1  -9    0.62   12.92
   6   1  -9   -0.47    9.61
  -6  -1   8    6.14    9.03
   6   1  -8   13.47    4.41
   6   1  -8   12.65    6.97
   6   1  -8   25.41   12.29
   6   1  -8   13.07    4.99
   6   1  -8   16.71   12.28
   6   1  -8   27.39   14.13
   6   1  -8   18.08    9.01
   6   1  -7  108.89    9.16
  -6  -1   7  115.80   14.64
   6   1  -7   89.30   11.42
   6   1  -7  107.36   14.26
   6   1  -7   81.83    9.09
   6   1  -7   78.33   18.23
   6   1  -7  113.82   12.08
   6   1  -6   29.65    8.36
   6   1  -6   27.90    5.45
   6   1  -6   52.19   16.68
  -6  -1   6   35.64   10.97
   6   1  -6   39.77    5.61
   6   1  -5   -6.30   16.30
   6   1  -5    5.66    4.63
  -6  -1   5   11.96   10.05
   6   1  -5    8.31    7.45
   6   1  -4   16.31   16.23
  -6  -1   4    0.56   10.14
   6   1  -4   -5.35    7.68
   6   1  -3    6.36   15.88
  -6  -1   3    2.79    9.75
   6   1  -3    7.78    7.87
   6   1  -2  321.23   35.30
  -6  -1   2  417.19   31.49
   6   1  -2  341.26   28.55
   6   1  -1 1230.32  117.63
  -6  -1   1 1648.33  115.95
   6   1  -1 1418.72  113.20
   6   1   0  500.89   49.56
   6   1   0  782.43   47.00
  -6  -1   0  668.07   46.85
   6   1   0  486.29   43.47
  -6  -1  -1  878.14   63.79
   6   1   1  946.88   63.75
   6   1   1  627.83   65.75
  -6  -1  -1  868.95   59.23
   6   1   1  693.92   60.90
   6   1   2  592.81   47.23
  -6  -1  -2  554.06   46.58
  -6  -1  -2  642.18   42.36
   6   1   2  367.07   48.67
  -6  -1  -2  605.80   42.54
   6   1   2  455.28   44.05
  -6  -1  -3  309.71   23.24
   6   1   3  290.05   29.17
  -6  -1  -3  322.59   23.04
  -6  -1  -4   11.42   12.47
  -6  -1  -4   31.16    4.74
   6   1   4   33.44   14.18
  -6  -1  -4   27.74    4.02
  -6  -1  -5   22.89   12.48
  -6  -1  -5   23.66    3.95
  -6  -1  -5   23.97    4.55
  -6  -1  -6    2.85    3.48
  -6  -1  -6   10.17    4.04
  -6  -1  -6    4.57   21.23
   6   1   7   65.81   16.73
  -6  -1  -7   99.69    8.18
  -6  -1  -7  102.45    8.41
  -6  -1  -7   66.06   12.65
  -6  -1  -8   41.58    9.26
   6   1   9   41.70   13.19
  -6  -1  -9   33.82    7.89
  -6  -1  -9   51.89    4.79
   6   1  10   -3.05    9.90
  -6  -1 -10    2.25    2.03
  -6  -1 -10  -11.75    7.59
   6   1  11   23.65    7.59
  -6  -1 -11   19.63    2.28
   6   2 -17  409.13   29.44
   6   2 -16  220.24   23.92
   6   2 -16  321.58   21.89
   6   2 -15  150.18   18.36
   6   2 -15  190.21   14.63
   6   2 -15  186.67   14.37
   6   2 -14   70.47   14.20
   6   2 -14   79.55    8.37
   6   2 -14   88.70    8.11
   6   2 -14   73.15   12.01
   6   2 -13   48.24   14.23
   6   2 -13   42.85    6.71
   6   2 -13   47.04    6.51
   6   2 -13   51.46   11.07
   6   2 -12   60.62   14.75
   6   2 -12   45.33    6.61
   6   2 -12   38.60    6.88
   6   2 -12   32.17   15.03
   6   2 -12   53.41   11.33
   6   2 -11   70.15    8.54
   6   2 -11   91.85   16.17
   6   2 -11   73.27    8.18
   6   2 -11   72.55   12.38
   6   2 -10    0.68   12.78
   6   2 -10    3.97    5.08
   6   2 -10   -3.37    5.68
   6   2 -10  -12.99   13.79
   6   2 -10   10.32   10.04
   6   2  -9    0.31   12.26
   6   2  -9    4.12    5.04
   6   2  -9    2.17   12.74
   6   2  -9    5.87    9.64
  -6  -2   8   19.99   10.29
   6   2  -8   28.89    4.96
   6   2  -8   24.98    8.12
   6   2  -8   19.50    5.30
   6   2  -8   35.54   12.13
   6   2  -8   27.08   15.95
   6   2  -8   20.93    9.58
  -6  -2   7   51.25   12.06
   6   2  -7   38.29    5.85
   6   2  -7   34.07    8.85
   6   2  -7   50.51    6.10
   6   2  -7   52.98   12.31
   6   2  -7   27.47   16.48
   6   2  -7   47.87    9.67
   6   2  -6    8.83    4.67
  -6  -2   6   -0.63   10.12
   6   2  -6    7.87    7.81
   6   2  -6    5.32    4.41
   6   2  -6    3.96   10.53
   6   2  -6  -14.98   16.90
   6   2  -6    6.17    8.41
   6   2  -5    7.37    7.86
   6   2  -5    3.70    4.71
  -6  -2   5   13.80   10.33
   6   2  -5   15.23   17.23
   6   2  -5   -1.26    7.76
   6   2  -4    2.05   16.53
   6   2  -4    1.57    5.05
  -6  -2   4    0.62   10.56
   6   2  -4   -0.31    7.90
   6   2  -3   19.55   17.08
  -6  -2   3   20.48   10.67
   6   2  -3   11.78    8.56
   6   2  -2  184.04   25.42
  -6  -2   2  201.55   19.52
   6   2  -2  145.43   16.64
   6   2  -1   65.15   13.46
  -6  -2   1   41.58   11.73
   6   2  -1   33.83   17.72
  -6  -2   1   43.71    4.86
   6   2  -1   30.98    9.32
   6   2   0   23.51   17.97
   6   2   0   55.71   13.68
  -6  -2   0   18.55   11.24
  -6  -2   0   32.68    4.50
   6   2   0   34.09    8.94
   6   2   1   10.19   17.24
  -6  -2  -1   44.46   11.41
   6   2   1   33.27   13.30
  -6  -2  -1   30.62    4.55
   6   2   1   18.86    8.22
   6   2   2    3.81   14.94
   6   2   2    9.83   13.27
  -6  -2  -2    1.78    2.93
  -6  -2  -2    6.21    3.93
  -6  -2  -2    3.54    9.69
  -6  -2  -3   15.80   11.43
   6   2   3   14.95   13.86
  -6  -2  -3    2.56    3.12
  -6  -2  -3    3.15    3.93
  -6  -2  -4   28.41   11.49
  -6  -2  -4   26.23    4.76
  -6  -2  -4   33.73    4.24
  -6  -2  -5    8.19   10.26
   6   2   5   23.89   14.80
  -6  -2  -5   16.29    3.64
  -6  -2  -5   21.24    4.41
   6   2   6   63.91   16.60
  -6  -2  -6   92.62    7.36
  -6  -2  -6   81.81    7.61
  -6  -2  -6   54.73   11.28
  -6  -2  -7  105.66   11.72
   6   2   8  126.92   18.79
  -6  -2  -8  181.90   12.57
  -6  -2  -8  122.09   14.05
  -6  -2  -8  170.16   12.59
   6   2   9  150.08   17.19
  -6  -2  -9  182.87   12.14
   6   2  10   85.89   10.78
  -6  -2 -10   91.86    6.95
   6   3 -17    6.45    3.00
   6   3 -16    9.39    3.56
   6   3 -15  113.87   15.44
   6   3 -15  136.86   11.26
   6   3 -15  142.89   11.03
   6   3 -15  114.82   13.65
   6   3 -14   14.80   12.57
   6   3 -14   32.77    5.78
   6   3 -14   33.60    5.45
   6   3 -14   36.08    9.78
   6   3 -13   -0.33   12.66
   6   3 -13    0.15    5.24
   6   3 -13   -1.61   13.41
   6   3 -13    3.72    4.92
   6   3 -13   11.39    9.91
   6   3 -12    3.78   12.98
   6   3 -12    5.26   10.08
   6   3 -12   -6.84    5.68
   6   3 -12    2.03   13.90
   6   3 -12    2.53    5.06
   6   3 -11   34.70   10.82
   6   3 -11   35.30    6.64
   6   3 -11   55.83   14.56
   6   3 -11   34.64    6.04
   6   3 -10  339.24   27.00
   6   3 -10  284.51   24.62
   6   3 -10  372.98   28.79
   6   3 -10  336.33   24.38
  -6  -3   9  916.10   67.66
   6   3  -9  722.57   63.08
   6   3  -9  671.20   69.18
   6   3  -9  896.44   64.23
   6   3  -9 1000.06   65.49
   6   3  -9  964.08   62.73
  -6  -3   8 1201.18   93.11
   6   3  -8 1360.18   88.67
   6   3  -8 1078.42   89.00
   6   3  -8  990.12   95.40
   6   3  -8 1149.98   89.49
   6   3  -8 1262.87   90.44
   6   3  -8 1316.70   88.40
  -6  -3   7  693.13   51.57
   6   3  -7  693.19   46.16
   6   3  -7  610.65   47.93
   6   3  -7  526.88   54.11
   6   3  -7  557.16   47.01
   6   3  -6  190.26   22.97
  -6  -3   6  317.88   26.97
   6   3  -6  301.68   20.73
   6   3  -6  260.28   31.43
   6   3  -6  242.57   22.10
   6   3  -5   76.49   21.16
   6   3  -5   97.96    8.99
  -6  -3   5  101.46   15.26
   6   3  -5   51.24   11.95
   6   3  -4    8.33   18.54
  -6  -3   4   -3.49   10.67
   6   3  -4    7.81    5.07
   6   3  -4    4.94    8.81
   6   3  -3   -5.94   18.76
  -6  -3   3    6.26   10.96
   6   3  -3   -4.94    8.78
  -6  -3   2   84.67   16.14
   6   3  -2  133.90   23.70
  -6  -3   2  131.29    9.84
   6   3  -2   88.91   13.95
   6   3  -1  289.92   25.26
  -6  -3   1  257.30   25.39
   6   3  -1  202.60   29.09
  -6  -3   1  275.57   18.84
   6   3   0   -0.20    8.93
   6   3   0    9.82   17.21
   6   3   0   -0.52   12.44
  -6  -3   0   10.17   10.38
  -6  -3   0    1.17    3.88
   6   3   1   12.67    8.77
   6   3   1  -19.44   17.02
   6   3   1   -4.37   12.95
  -6  -3  -1    6.32    4.02
  -6  -3  -1   11.27   10.81
  -6  -3  -2    4.45    3.05
   6   3   2    5.69   13.62
  -6  -3  -2    7.12    4.13
   6   3   3   31.99   14.90
  -6  -3  -3   50.09    6.17
  -6  -3  -3   64.42    5.65
  -6  -3  -3   33.71   24.57
  -6  -3  -4   44.57   23.87
   6   3   4   51.80   15.35
  -6  -3  -4   54.78    5.43
  -6  -3  -4   54.88    6.00
  -6  -3  -5   28.73    4.59
  -6  -3  -5   32.84    4.08
   6   3   6   30.35   13.59
  -6  -3  -6   38.58    4.75
  -6  -3  -6   37.94    4.29
  -6  -3  -7   50.69    4.72
  -6  -3  -7   51.15    5.01
   6   3   8   86.59   12.24
  -6  -3  -8   85.70    6.48
   6   3   9    6.47    6.54
   6   4 -17   16.78    2.99
   6   4 -16    2.32    3.49
   6   4 -15   71.08   13.00
   6   4 -15   70.79    7.10
   6   4 -15   76.31    6.92
   6   4 -15   60.10    9.99
   6   4 -14  155.72   18.29
   6   4 -14  146.79   13.59
   6   4 -14  162.42   18.51
   6   4 -14  191.81   13.51
   6   4 -14  167.57   16.17
   6   4 -13   74.63   14.88
   6   4 -12  191.23   16.99
   6   4 -12  220.69   22.16
   6   4 -12  230.14   16.79
   6   4 -12  210.27   19.70
   6   4 -11  234.77   19.56
   6   4 -11  246.37   24.15
   6   4 -11  266.26   19.29
   6   4 -11  237.04   22.00
   6   4 -10  105.25   11.11
   6   4 -10  134.45   10.71
   6   4 -10  127.09   16.73
   6   4 -10  107.83   14.44
  -6  -4   9   70.93   14.31
   6   4  -9   62.79   10.47
   6   4  -9   43.63   17.54
   6   4  -9   70.30   11.85
   6   4  -8   24.12   12.34
  -6  -4   8   10.46   11.69
   6   4  -8   26.02    9.29
   6   4  -8   27.32   16.50
   6   4  -8   30.11   10.24
   6   4  -7    7.54   11.56
   6   4  -7   -1.09    9.23
   6   4  -7   -1.15   16.83
   6   4  -7    5.80    9.48
  -6  -4   7    8.40   11.96
   6   4  -7    6.17    4.42
   6   4  -6   16.82   10.24
   6   4  -6   27.82   18.90
   6   4  -6   33.00    9.72
  -6  -4   6   23.90   13.05
   6   4  -6   30.10    5.54
  -6  -4   5  118.51   17.58
   6   4  -5  121.62   10.69
   6   4  -5   95.70   13.80
   6   4  -5   96.16   23.19
   6   4  -4   20.34    5.65
  -6  -4   4   14.69   12.61
   6   4  -4   26.05   10.61
   6   4  -4   -1.26   20.41
  -6  -4   3   25.38   12.99
   6   4  -3   13.81   10.40
   6   4  -3   14.71   17.76
  -6  -4   2  132.85   17.76
  -6  -4   2  125.96    9.70
   6   4  -2   76.71   13.46
   6   4  -2   79.38   21.51
  -6  -4   1  317.75   30.19
  -6  -4   1  366.24   23.65
   6   4  -1  216.19   25.54
   6   4  -1  210.32   33.28
   6   4   0  394.48   32.05
  -6  -4   0  341.21   31.82
   6   4   0  240.62   27.13
   6   4   0  188.68   33.83
  -6  -4   0  410.57   25.73
  -6  -4  -1  233.82   40.18
   6   4   1  361.04   32.26
  -6  -4  -1  286.13   31.01
  -6  -4  -1  379.61   26.37
  -6  -4  -2  376.17   26.72
   6   4   2  345.06   32.33
  -6  -4  -3  106.67    9.11
  -6  -4  -3  110.99    8.63
  -6  -4  -4    8.12    2.94
   6   4   5   12.34   11.68
  -6  -4  -5   13.01    2.93
  -6  -4  -5   15.43    3.64
   6   4   6   14.03   10.04
  -6  -4  -6   16.63    2.77
  -6  -4  -6   16.58    3.23
  -6  -4  -7   48.51    4.43
   6   4   7   54.43    9.79
   6   5 -16    6.41    5.81
   6   5 -16    9.91    4.02
   6   5 -15   -3.42    7.02
   6   5 -15    0.87    3.65
   6   5 -14   -7.81    8.29
   6   5 -14    5.41    4.13
   6   5 -14    3.56   11.11
   6   5 -14   10.70    4.11
   6   5 -13   -7.81    9.17
   6   5 -13   -2.98    4.57
   6   5 -13    3.28   11.87
   6   5 -13    5.98    4.25
   6   5 -12    9.52    4.46
   6   5 -11   16.03    9.93
   6   5 -11   13.45    5.29
   6   5 -11    6.47   12.31
   6   5 -10    4.02    5.26
   6   5 -10   11.81   12.50
   6   5 -10    0.91    7.86
   6   5 -10    5.74   10.01
   6   5  -9   15.91    5.70
   6   5  -9   23.25   12.69
  -6  -5   9   24.56   11.78
   6   5  -9   20.09    8.82
   6   5  -9   -3.24   15.20
   6   5  -9   19.26    9.84
   6   5  -8   14.45   11.95
  -6  -5   8   25.12   12.59
   6   5  -8   15.08   16.90
   6   5  -8   18.27    9.89
   6   5  -7   10.62   11.65
   6   5  -7   -4.89   17.51
   6   5  -7   15.42    9.66
  -6  -5   7    4.85   11.79
  -6  -5   6   16.44   12.57
   6   5  -6    8.47   10.32
   6   5  -6   -8.86   18.80
   6   5  -5   25.80   11.24
   6   5  -5   29.57   19.20
   6   5  -4  163.25   17.68
   6   5  -4  123.71   26.52
  -6  -5   3  201.66   22.65
   6   5  -3  142.04   26.77
  -6  -5   2  363.30   37.32
  -6  -5   2  451.89   30.98
  -6  -5   1  192.23   36.47
   6   5  -1  204.88   24.60
   6   5  -1  171.13   31.92
  -6  -5   1  290.43   29.65
   6   5   0   35.50    9.30
  -6  -5   0   42.85    5.24
  -6  -5  -1    5.56    3.79
   6   5   2   14.94   11.55
   6   5   3   53.44   12.76
  -6  -5  -3   67.40    5.81
  -6  -5  -3   72.35    6.42
  -6  -5  -4   35.28    4.34
  -6  -5  -4   38.09    3.76
  -6  -5  -5    3.96    1.98
  -6  -5  -5    4.51    2.61
  -6  -5  -6   -0.36    1.97
   6   6 -16    6.65    4.50
   6   6 -15   31.14    6.81
   6   6 -14   36.37    8.42
   6   6 -14   50.00    5.21
   6   6 -14   43.17   10.81
   6   6 -13    4.51    8.14
   6   6 -13   10.08    4.05
   6   6 -13   12.97   10.80
   6   6 -12   19.83    9.11
   6   6 -12   23.18    4.81
   6   6 -12   20.32   11.49
   6   6 -11    1.94    4.36
   6   6 -11    4.37   11.57
   6   6  -9   14.88   11.84
   6   6  -9    8.19    9.73
   6   6  -9    1.22    8.73
   6   6  -8   21.63   11.64
   6   6  -8   10.31    9.36
   6   6  -8   20.20    9.73
   6   6  -7    5.56    9.69
   6   6  -7    9.22    9.43
   6   6  -6   -5.73   10.04
   6   6  -5   30.68   10.75
   6   6  -5   29.45   19.67
   6   6  -4    6.07    9.83
   6   6  -3    3.79    9.60
   6   6  -2   38.50    9.98
   6   6  -1    2.65    8.48
  -6  -6   0   10.57    3.64
  -6  -6  -1    4.52    3.28
   6   6   2    8.25    6.87
  -6  -6  -2   12.89    3.26
  -6  -6  -3   40.80    3.97
   6   6   3   15.29    6.23
  -6  -6  -4   69.54    5.73
  -6  -6  -5   53.95    4.31
   6   7 -15   -0.41    4.63
   6   7 -14   72.34    8.59
   6   7 -14   72.40   10.27
   6   7 -13  168.01   15.57
   6   7 -13  196.78   17.06
   6   7 -12  189.90   17.91
   6   7 -12  237.25   19.36
   6   7 -11  292.49   26.50
   6   7 -11  395.45   27.65
   6   7 -10  203.68   19.54
   6   7 -10  255.92   20.77
   6   7  -9   54.35   10.55
   6   7  -9   74.59   12.17
   6   7  -8    9.10    9.07
   6   7  -7    8.15    9.38
   6   7  -6   21.02    7.77
   6   7  -6   15.50    9.85
   6   7  -5   12.55    8.19
   6   7  -5   28.16    9.95
   6   7  -4    8.61    8.22
   6   7  -3   -0.93    7.85
  -6  -7   2    2.85    2.95
   6   7  -2    2.23    7.85
  -6  -7   1    0.84    2.81
   6   7  -1   -4.89    7.41
  -6  -7   0    0.11    2.72
   6   7   0   -3.37    6.66
  -6  -7  -1    4.88    2.50
   6   7   1    3.02    5.75
  -6  -7  -2    2.98    2.12
  -6  -7  -3    2.43    1.53
   6   8 -14   39.55    5.28
   6   8 -13   32.10    6.23
   6   8 -13   37.31    7.47
   6   8 -12   32.60    6.68
   6   8 -12   21.79    7.89
   6   8 -11   11.42    6.98
   6   8 -11   24.14    8.16
   6   8 -10   24.98    7.71
   6   8 -10   33.06    8.82
   6   8  -9   -5.22    7.90
   6   8  -9    9.08    8.29
   6   8  -8    6.04    7.61
   6   8  -7   13.14    7.83
   6   8  -6    8.28    7.57
   6   8  -6   -1.96    6.96
   6   8  -5   29.70    8.07
   6   8  -5   32.72    7.37
   6   8  -4   37.80    8.25
   6   8  -4   48.71    7.96
   6   8  -3   88.25    9.94
  -6  -8   2  200.22   12.85
   6   8  -2   66.42   14.28
   6   8  -1   21.26    8.50
  -6  -8   1  123.25    7.46
   6   9 -11   19.31    4.88
   6   9 -10    6.07    5.15
   6   9  -9    5.28    5.45
   6   9  -8    4.92    5.59
   6   9  -7    9.06    5.68
   6   9  -6   25.11    5.89
   6   9  -5   16.80    5.17
   6   9  -4    8.59    4.29
  -7  14  -4   12.14    4.28
  -7  14  -5   75.49    7.42
  -7  14  -6   80.18    7.63
   7 -13   0   21.03    3.15
   7 -13   1  102.25    7.79
  -7  13  -1  100.63    9.50
   7 -13   2   75.10    5.95
  -7  13  -2   85.29    8.45
   7 -13   3   42.38    6.72
  -7  13  -3   61.31    7.78
   7 -13   4   13.48    5.43
  -7  13  -4   12.88    6.48
   7 -13   5    0.51    5.23
  -7  13  -5    3.96    6.58
   7 -13   6   -0.49    5.00
  -7  13  -6    1.80    4.55
  -7  13  -6    4.69    6.20
   7 -13   7   -4.43    5.00
  -7  13  -7   -1.43    4.94
  -7  13  -7   -0.82    5.75
  -7  13  -8   -0.40    4.79
  -7  13  -8    3.13    5.02
  -7  13  -9   -3.21    4.80
  -7  13 -10    1.88    4.24
   7 -12  -4  109.66    8.14
   7 -12  -3  278.47   20.08
   7 -12  -2   89.23   25.53
   7 -12  -2  316.63   21.24
   7 -12  -1  377.22   26.47
  -7  12   1  343.35   27.20
   7 -12   0  153.49   12.41
  -7  12   0  180.69   14.17
   7 -12   1   42.93    7.01
   7 -12   1   40.47    5.26
   7 -12   2   -1.04    5.80
   7 -12   2    3.76    4.04
   7 -12   3    1.91    5.81
   7 -12   3   11.40    4.19
   7 -12   4   31.61    6.89
  -7  12  -4   41.33    5.99
   7 -12   4   30.36    4.94
   7 -12   5   17.56    5.99
  -7  12  -5   15.66    5.58
  -7  12  -6   11.15    8.68
   7 -12   6   -4.76    5.74
  -7  12  -6    0.18    5.52
  -7  12  -7   -4.28    8.82
   7 -12   7    0.98    5.56
  -7  12  -7   -2.97    5.43
   7 -12   8   12.04    5.51
  -7  12  -8   20.39    9.03
  -7  12  -8   17.98    6.43
  -7  12  -8   15.60    5.81
  -7  12  -9   64.98   10.40
  -7  12  -9   68.33    8.34
  -7  12  -9   84.89    8.17
  -7  12 -10   31.64    7.87
  -7  12 -10   29.46    5.99
  -7  12 -11   33.30    5.51
  -7  12 -12    2.31    3.81
   7 -11  -6    0.51    1.92
   7 -11  -5    5.30    2.65
   7 -11  -4   10.97    3.49
   7 -11  -4   22.51   14.13
   7 -11  -3   -0.36    3.87
   7 -11  -3   13.45   15.77
   7 -11  -2   13.07    4.52
   7 -11  -1   88.31    7.99
   7 -11  -1   73.22    9.45
   7 -11   0   61.49    8.52
   7 -11   1   77.77    9.34
   7 -11   2   -0.73    6.20
   7 -11   3   35.46    7.33
   7 -11   4  180.24   15.77
  -7  11  -5  924.16   71.03
   7 -11   5  998.42   70.28
  -7  11  -6  667.28   50.52
   7 -11   6  667.10   49.23
  -7  11  -7  561.19   44.57
   7 -11   7  593.86   43.14
  -7  11  -8  278.05   26.17
   7 -11   8  295.99   24.19
  -7  11  -8  348.04   24.32
  -7  11  -9   88.94   13.31
  -7  11  -9  103.57    8.90
  -7  11  -9  111.29   10.41
  -7  11 -10   19.86    9.25
  -7  11 -10   14.01    5.87
  -7  11 -10   20.75    4.05
  -7  11 -11   -4.00    5.21
  -7  11 -11   -1.31    7.58
  -7  11 -11   -0.44    3.17
  -7  11 -12   30.40    3.53
  -7  11 -12   21.54    5.13
   7 -10  -8   30.23    2.84
   7 -10  -7   18.32    2.93
   7 -10  -6    1.22    3.10
   7 -10  -6   -0.59   12.65
   7 -10  -5    0.13    2.80
   7 -10  -5    1.66    3.74
   7 -10  -5    5.35   15.37
   7 -10  -4   12.96    3.25
   7 -10  -4    5.19    4.38
   7 -10  -4    9.44   17.53
   7 -10  -3    7.02    3.43
   7 -10  -2   32.97    5.85
   7 -10  -2   40.43    7.43
   7 -10  -1    3.62    3.69
   7 -10  -1   -4.43    6.62
   7 -10   0   12.98    6.76
  -7  10  -1    2.22   12.52
   7 -10   1   18.10   12.04
   7 -10   1   10.08    6.58
  -7  10  -2   37.84   14.24
   7 -10   2   41.01    7.89
  -7  10  -3  142.28   22.06
   7 -10   3  186.43   15.84
  -7  10  -4  206.41   24.57
   7 -10   4  204.52   17.51
   7 -10   5   71.67   15.93
   7 -10   5   87.51    9.86
  -7  10  -5   71.09   16.89
  -7  10  -5   86.02   12.97
  -7  10  -6   41.86   12.17
   7 -10   6   61.17    8.58
  -7  10  -7   25.53   11.39
   7 -10   7    2.41    6.47
  -7  10  -8   19.66   11.20
   7 -10   8    5.88    6.47
  -7  10  -8   10.35    6.14
  -7  10  -9   56.54   12.02
  -7  10  -9   63.88    6.77
  -7  10 -10    2.46    9.84
  -7  10 -10   -1.63    5.60
  -7  10 -10    9.50    4.02
  -7  10 -11   15.03    5.55
  -7  10 -11   15.26    8.67
  -7  10 -11   17.34    4.11
  -7  10 -12   14.67    5.02
  -7  10 -12    8.85    7.63
  -7  10 -12   20.51    3.65
  -7  10 -13   72.90    6.17
   7  -9  -9   27.88    2.97
   7  -9  -8   13.48    2.98
   7  -9  -8  -11.78   11.37
   7  -9  -7    8.87    3.05
   7  -9  -7    9.19    3.47
   7  -9  -7   11.45   13.79
   7  -9  -6    3.82    3.21
   7  -9  -6    2.60    4.01
   7  -9  -6    4.64   16.38
   7  -9  -5   15.58   18.96
   7  -9  -4  246.80   20.56
   7  -9  -4  294.01   20.39
   7  -9  -3   38.36    5.10
   7  -9  -3   32.42    5.97
   7  -9  -3   22.98    7.39
   7  -9  -2   69.18    7.14
  -7   9   2   75.09   14.53
   7  -9  -2   75.00    9.36
   7  -9  -2   55.00   14.80
   7  -9  -1  417.57   30.40
  -7   9   1  416.04   37.62
   7  -9  -1  379.16   38.37
   7  -9   0  136.06   11.41
  -7   9   0  144.16   19.43
   7  -9   0  125.88   19.62
   7  -9   1   75.59    7.85
  -7   9  -1   76.11   15.17
   7  -9   1   79.10    9.58
   7  -9   2   11.97    5.05
  -7   9  -2   13.00   11.52
   7  -9   2   11.30    6.68
   7  -9   3    5.62    5.11
  -7   9  -3    9.99   10.88
   7  -9   3   16.92    6.98
  -7   9  -4    5.58   10.46
  -7   9  -4   18.73   11.82
   7  -9   4    2.80    6.59
  -7   9  -5    2.96   10.88
   7  -9   5   19.88   12.70
  -7   9  -6   98.09   15.56
   7  -9   6   78.44   16.23
  -7   9  -7    1.02    4.09
  -7   9  -7    9.96   11.16
  -7   9  -7    3.75   10.42
   7  -9   7    1.04   11.85
   7  -9   7   10.51    6.55
  -7   9  -8    9.97   11.18
  -7   9  -8    4.95    4.28
  -7   9  -9   13.66   11.08
  -7   9  -9   11.83    5.83
  -7   9 -10  113.03    9.89
  -7   9 -10   99.93   14.27
  -7   9 -10  119.61   10.73
  -7   9 -11  202.24   18.81
  -7   9 -11  215.32   15.76
  -7   9 -11  186.37   16.25
  -7   9 -12  190.77   18.13
  -7   9 -12  228.92   15.93
  -7   9 -12  190.93   16.29
  -7   9 -13  128.58   10.08
  -7   9 -14   74.27    5.93
   7  -8 -10    1.94    2.10
   7  -8 -10    2.83    2.35
   7  -8  -9   22.06    3.35
   7  -8  -9   14.34   12.39
   7  -8  -8  140.38   11.70
   7  -8  -8  167.04   11.72
   7  -8  -7  135.03   20.79
   7  -8  -6  465.12   33.71
   7  -8  -6  474.76   33.66
   7  -8  -5  779.70   56.74
   7  -8  -5  855.90   56.78
   7  -8  -4  499.84   37.12
   7  -8  -4  518.76   37.11
   7  -8  -3  186.93   14.47
  -7   8   3  169.28   20.50
   7  -8  -3  154.93   21.70
   7  -8  -3  185.24   16.40
   7  -8  -2   13.33    4.90
  -7   8   2   22.24   10.39
   7  -8  -2   19.93   12.01
   7  -8  -2   19.29    6.86
   7  -8  -1   -4.37    4.86
  -7   8   1    0.85    9.62
   7  -8  -1   -1.06   11.07
   7  -8  -1   -2.98    6.37
   7  -8   0   16.33    5.47
  -7   8   0   17.20   10.30
   7  -8   0   25.47   12.82
   7  -8   0   17.63    6.73
   7  -8   1   48.96    7.18
  -7   8  -1   73.33   13.55
   7  -8   1   75.96    8.87
   7  -8   2   18.91    6.01
  -7   8  -2   26.63   11.13
   7  -8   2   25.23    6.88
   7  -8   3   20.40    6.17
  -7   8  -3   43.66   10.29
  -7   8  -3   36.53   11.63
   7  -8   3    9.55   12.00
   7  -8   3   18.61    6.71
   7  -8   4   27.46    6.68
  -7   8  -4   32.34   10.96
  -7   8  -4   34.32   11.39
   7  -8   4    5.30   12.13
   7  -8   4   32.25    7.14
   7  -8   5  220.72   20.70
  -7   8  -5  281.06   23.91
  -7   8  -5  295.36   26.82
   7  -8   5  292.50   28.58
   7  -8   5  302.26   21.61
  -7   8  -6  374.98   23.51
  -7   8  -6  340.40   27.36
  -7   8  -6  309.44   29.53
   7  -8   6  287.44   30.99
   7  -8   6  340.49   24.98
  -7   8  -7  173.60   12.98
  -7   8  -7  125.10   18.16
   7  -8   7  115.18   19.90
  -7   8  -8   41.97   13.34
  -7   8  -8   67.78    6.88
  -7   8  -9  183.44   14.36
  -7   8  -9  163.66   13.47
  -7   8 -10   13.03   10.86
  -7   8 -11   11.99    5.10
  -7   8 -11   17.58    4.00
  -7   8 -11    8.04    9.54
  -7   8 -12   33.73    4.52
  -7   8 -13   33.81    4.10
  -7   8 -14    1.66    2.24
   7  -7 -11    1.72    9.67
   7  -7 -11    3.38    2.50
   7  -7 -11    2.56    2.75
   7  -7 -10   17.60    3.09
   7  -7 -10   12.67   12.62
   7  -7  -9    8.60    3.31
   7  -7  -9   14.45    3.51
   7  -7  -9   -1.48   14.41
   7  -7  -8   -3.49   16.37
   7  -7  -7   13.84    4.11
   7  -7  -7   10.67    4.76
   7  -7  -7   26.59   18.15
   7  -7  -6    7.68    4.21
   7  -7  -6   14.54    5.02
   7  -7  -6   11.06   19.44
   7  -7  -5   59.10    7.22
   7  -7  -5   66.62    6.85
   7  -7  -4   36.23    5.51
   7  -7  -4   31.20   12.97
   7  -7  -4   21.59    8.28
   7  -7  -3   73.28    7.62
  -7   7   3   77.44   12.86
   7  -7  -3   55.53   15.50
   7  -7  -3   72.74    9.48
   7  -7  -2   27.94    5.60
  -7   7   2   39.24   10.43
   7  -7  -2   33.06   13.05
   7  -7  -2   23.29    7.22
   7  -7  -1   13.52    5.38
  -7   7   1    6.70    8.61
   7  -7  -1   10.92   12.08
   7  -7  -1    5.24    6.37
   7  -7   0  167.20   14.01
  -7   7   0  166.81   18.81
   7  -7   0  164.28   21.07
   7  -7   0  171.80   14.88
   7  -7   1  555.42   43.76
  -7   7  -1  607.36   48.88
   7  -7   1  599.32   50.69
   7  -7   1  671.06   44.62
   7  -7   2  730.46   56.95
  -7   7  -2  773.10   58.16
  -7   7  -2  841.58   62.19
   7  -7   2  779.05   63.90
   7  -7   2  869.97   57.68
   7  -7   3  741.69   58.99
  -7   7  -3  840.32   60.56
  -7   7  -3  877.59   64.16
   7  -7   3  834.95   66.15
   7  -7   3  884.41   59.69
  -7   7  -4  688.87   51.89
  -7   7  -4  725.15   55.33
   7  -7   4  699.99   57.18
   7  -7   4  671.91   50.60
  -7   7  -5  634.64   48.19
  -7   7  -5  624.97   50.70
   7  -7   5  586.27   52.42
   7  -7   5  635.60   46.64
  -7   7  -6  263.88   19.07
  -7   7  -6  248.32   23.29
  -7   7  -6  259.93   24.50
   7  -7   6  227.08   20.68
   7  -7   6  216.71   26.70
  -7   7  -7    7.77    3.96
  -7   7  -7   -5.05   11.45
  -7   7  -8    5.46    4.60
  -7   7  -8    3.19    3.98
  -7   7  -9  124.22   16.97
  -7   7  -9  154.13   12.07
  -7   7  -9  145.79   12.04
  -7   7 -10  210.02   15.97
  -7   7 -10  185.63   19.91
  -7   7 -11    5.04    3.95
  -7   7 -11    8.51    3.65
  -7   7 -12    8.17    3.39
  -7   7 -13   -0.08    2.70
  -7   7 -14   25.37    3.07
   7  -6 -12   66.29    5.82
   7  -6 -12   50.60   11.09
   7  -6 -11   40.46   13.02
   7  -6 -10   -1.13   14.72
   7  -6 -10    2.12    3.12
   7  -6 -10    8.90    3.17
   7  -6  -9   -1.69   15.64
   7  -6  -8   -2.35   17.03
   7  -6  -8    7.64    4.01
   7  -6  -8    9.52    4.39
   7  -6  -7    4.88    4.10
   7  -6  -7    6.90    4.62
   7  -6  -6   -3.56   19.33
   7  -6  -6   12.03    4.53
   7  -6  -6   14.25    4.89
   7  -6  -5   27.08   19.11
   7  -6  -5   58.58    6.58
   7  -6  -4   15.50   11.83
   7  -6  -4    0.55    7.47
   7  -6  -4   10.02    4.67
  -7   6   4   -0.65    8.69
   7  -6  -3    9.91   12.25
   7  -6  -3   22.93    7.35
  -7   6   3   18.30    4.37
   7  -6  -3   16.65    5.13
  -7   6   3   19.69    8.83
   7  -6  -2  179.28   21.20
   7  -6  -2  207.82   15.66
  -7   6   2  160.96   13.57
   7  -6  -2  162.30   14.04
  -7   6   2  195.51   18.71
   7  -6  -1   18.62   11.40
   7  -6  -1    0.47    6.60
  -7   6   1    5.24    4.08
   7  -6  -1    4.75    5.48
  -7   6   1    3.96    8.28
   7  -6   0    5.55   11.55
   7  -6   0   24.97    7.01
  -7   6   0   18.33    4.55
   7  -6   0   20.93    5.95
  -7   6   0   10.61    8.74
   7  -6   1  293.34   27.33
   7  -6   1  330.35   21.29
  -7   6  -1  245.71   19.57
   7  -6   1  220.08   20.21
  -7   6  -1  310.34   25.08
   7  -6   2   98.59   16.13
   7  -6   2   98.80   10.21
  -7   6  -2   82.73    8.24
  -7   6  -2   99.84   11.93
  -7   6  -2   86.65   13.00
   7  -6   3   -3.76   11.19
   7  -6   3    4.96    6.45
  -7   6  -3    2.40    4.06
  -7   6  -3    9.42    9.74
  -7   6  -3   -2.64    8.73
   7  -6   4    0.98   11.23
   7  -6   4   10.37    6.87
  -7   6  -4    1.91    3.95
  -7   6  -4   10.08    9.97
  -7   6  -4    3.29    8.21
  -7   6  -5   42.20    4.93
  -7   6  -5   31.18   11.63
  -7   6  -5   47.06   10.27
   7  -6   5   37.86   13.64
   7  -6   5   34.65    8.11
  -7   6  -6   40.16    5.16
  -7   6  -6   43.90   11.96
  -7   6  -6   44.54    5.29
  -7   6  -6   37.82    9.84
   7  -6   6   13.69   12.77
   7  -6   6   25.74    8.42
  -7   6  -7   -8.36   11.10
  -7   6  -7    2.93    4.18
  -7   6  -7    0.67    3.69
  -7   6  -8    5.16    4.28
  -7   6  -8    4.94    3.89
  -7   6  -9  182.57   13.60
  -7   6  -9  173.38   13.42
  -7   6  -9  153.65   17.97
  -7   6 -10  546.78   35.22
  -7   6 -10  350.14   36.65
  -7   6 -11  516.28   34.66
  -7   6 -11  496.80   34.36
  -7   6 -12  303.62   22.56
  -7   6 -12  319.15   22.89
  -7   6 -13  241.20   17.82
  -7   6 -14  146.64   10.94
   7  -5 -13   -2.31    2.84
   7  -5 -12   35.02    4.61
   7  -5 -12   17.99   12.41
   7  -5 -11   52.64    5.16
   7  -5 -11   37.57   15.14
   7  -5 -10   45.95   16.29
   7  -5  -9   15.89    4.04
   7  -5  -9    8.14   16.36
   7  -5  -9   13.49    5.03
   7  -5  -8  490.80   36.06
   7  -5  -8  521.92   36.23
   7  -5  -8  481.83   36.50
   7  -5  -7  113.51   20.18
   7  -5  -7   99.31    9.27
   7  -5  -7  113.23    9.36
   7  -5  -6  213.75   29.27
   7  -5  -6  298.89   21.73
   7  -5  -5  325.70   39.15
   7  -5  -5  376.11   35.13
   7  -5  -5  511.86   33.76
  -7   5   5  532.66   37.98
   7  -5  -4  430.73   53.25
   7  -5  -4  536.77   49.35
  -7   5   4  686.89   47.86
   7  -5  -4  737.17   48.21
  -7   5   4  733.12   52.41
   7  -5  -3  193.80   18.09
  -7   5   3  209.24   16.03
   7  -5  -3  217.08   16.22
   7  -5  -3  217.03   16.55
  -7   5   3  216.71   20.84
   7  -5  -2   37.35   13.35
   7  -5  -2   37.40    8.03
  -7   5   2   34.72    4.99
   7  -5  -2   27.51    6.01
  -7   5   2   28.07    9.16
   7  -5  -1   19.15   12.37
   7  -5  -1   18.81    7.16
  -7   5   1   16.98    4.38
   7  -5  -1   22.85    6.02
  -7   5   1   26.61    8.99
   7  -5   0   19.99   12.53
   7  -5   0   20.16    7.13
  -7   5   0   18.03    4.44
   7  -5   0   15.83    6.07
  -7   5   0   28.90    9.54
   7  -5   1   27.38   12.75
   7  -5   1   15.01    7.02
  -7   5  -1   10.27    4.18
  -7   5  -1   16.60    7.89
  -7   5  -1    8.74    7.96
   7  -5   2    2.81   11.18
   7  -5   2    4.58    6.90
  -7   5  -2    3.23    3.83
  -7   5  -2    9.65    8.78
  -7   5  -2   14.79    8.46
   7  -5   3   22.33   12.47
   7  -5   3    8.12    6.94
  -7   5  -3    8.66    3.94
  -7   5  -3    5.26    9.28
  -7   5  -3    6.04    8.25
   7  -5   4   10.04   12.43
   7  -5   4   23.77    8.45
  -7   5  -4   35.89    4.69
  -7   5  -4   31.26    8.78
  -7   5  -4   53.05   10.79
   7  -5   5   23.43    8.44
   7  -5   5    4.21   12.23
  -7   5  -5   30.07    8.52
  -7   5  -5   29.57   10.92
  -7   5  -5   34.97    4.57
  -7   5  -6   -4.23   10.49
  -7   5  -7  174.49   13.84
  -7   5  -7  173.23   18.54
  -7   5  -8   75.10    7.36
  -7   5  -9  144.50   11.32
  -7   5  -9   96.11   16.31
  -7   5 -10  149.20   11.36
  -7   5 -10   97.32   14.78
  -7   5 -11   95.14    8.00
  -7   5 -11   70.14   11.29
  -7   5 -12    4.18    2.88
  -7   5 -12   -1.04    6.19
  -7   5 -13   13.35    2.79
  -7   5 -14    0.78    1.58
   7  -4 -14   14.87    2.90
   7  -4 -13   11.29   10.90
   7  -4 -13   25.75    4.16
   7  -4 -12   42.30   14.44
   7  -4 -12   52.48    5.37
   7  -4 -12   49.17    6.01
   7  -4 -11  197.54   22.87
   7  -4 -10  551.11   40.00
   7  -4 -10  508.88   45.27
   7  -4 -10  571.08   40.48
   7  -4  -9  743.81   52.81
   7  -4  -9  725.28   53.20
   7  -4  -8  610.52   43.26
   7  -4  -8  533.36   48.00
   7  -4  -7  403.31   29.28
   7  -4  -7  371.86   35.12
   7  -4  -6   54.30    6.34
   7  -4  -6   58.19   16.60
   7  -4  -5   16.13    7.98
   7  -4  -5    6.62   15.33
  -7   4   5   18.54    4.05
   7  -4  -5   19.70    4.80
  -7   4   5   37.43    8.80
   7  -4  -4   96.96   12.83
   7  -4  -4   89.83   18.14
  -7   4   4  117.96   10.07
   7  -4  -4  142.04   10.63
   7  -4  -4  128.95   10.69
  -7   4   4  109.69   14.14
   7  -4  -3   96.01    8.79
   7  -4  -3   68.69   11.07
  -7   4   3   93.36    7.98
  -7   4   3   90.31   13.15
   7  -4  -2   35.66    6.07
   7  -4  -2   11.57   12.61
   7  -4  -2   31.17    8.49
  -7   4   2   27.52    4.81
  -7   4   2   16.96    9.88
   7  -4  -1  118.70   11.04
   7  -4  -1  107.63   18.47
   7  -4  -1  126.88   12.88
  -7   4   1  119.36   10.21
  -7   4   1  140.99   15.28
   7  -4   0    7.70   12.24
   7  -4   0    5.47    7.63
  -7   4   0    9.95    4.42
  -7   4   0   -2.24    9.45
   7  -4   1    2.91   13.00
   7  -4   1    0.26    7.47
  -7   4  -1    6.05    3.98
  -7   4  -1    8.22    8.92
  -7   4  -1   11.04    7.92
   7  -4   2  172.53   29.91
   7  -4   2  209.49   26.03
  -7   4  -2  335.57   24.59
  -7   4  -2  370.82   29.10
  -7   4  -2  344.17   26.81
  -7   4  -2  377.77   24.27
  -7   4  -3  583.78   41.40
  -7   4  -3  609.02   43.69
  -7   4  -3  632.13   41.19
  -7   4  -4  708.52   46.53
   7  -4   4  731.93   50.39
  -7   4  -4  635.83   46.62
  -7   4  -4  685.19   49.17
  -7   4  -4  591.74   50.41
  -7   4  -5  274.08   19.29
   7  -4   5  220.09   21.34
  -7   4  -5  256.40   23.09
  -7   4  -5  230.59   22.96
   7  -4   5  291.36   24.54
  -7   4  -6  142.55   17.33
  -7   4  -6  168.57   12.75
   7  -4   6  152.62   18.69
  -7   4  -7   54.67    5.77
  -7   4  -8    4.09    3.57
  -7   4  -9   82.65    7.10
  -7   4  -9   61.08   13.51
  -7   4 -10    2.98   10.02
  -7   4 -11    6.85    3.16
  -7   4 -11    1.02    7.90
  -7   4 -12   38.41    4.13
  -7   4 -12   25.77    6.85
  -7   4 -13   11.83    2.49
   7  -3 -15  147.72   10.99
   7  -3 -14   45.23   10.87
   7  -3 -14   61.84    5.73
   7  -3 -13   21.02    3.88
   7  -3 -13   19.06    4.20
   7  -3 -12    7.59   14.18
   7  -3 -12    3.42    4.24
   7  -3 -11   15.42   15.49
   7  -3 -11    4.60    4.89
   7  -3 -11    1.82    3.02
   7  -3 -10   13.89    5.33
   7  -3 -10   10.65    3.60
   7  -3  -9   -8.80   16.32
   7  -3  -9    3.15    5.29
   7  -3  -9    3.69    3.60
   7  -3  -8   10.75   16.01
   7  -3  -8    5.60    3.91
   7  -3  -7   77.53   16.35
   7  -3  -7   73.53    7.64
   7  -3  -7   70.69    7.00
  -7   3   6    7.46    8.34
   7  -3  -6    7.04    4.41
   7  -3  -6   10.97    4.17
   7  -3  -6    0.72    6.50
   7  -3  -6   -0.34   14.00
  -7   3   5  118.02   10.66
   7  -3  -5  142.17   11.23
  -7   3   5  151.44   15.40
   7  -3  -5  122.91   11.01
   7  -3  -5  133.50   17.59
   7  -3  -5  160.81   13.60
  -7   3   4  190.69   15.24
   7  -3  -4  207.60   15.71
  -7   3   4  206.96   19.85
   7  -3  -4  187.62   15.52
   7  -3  -4  225.78   18.05
  -7   3   3  605.73   45.50
   7  -3  -3  554.69   43.34
  -7   3   2  253.44   20.44
   7  -3  -2  161.22   17.39
  -7   3   1  727.11   47.11
   7  -3  -1  521.31   43.86
  -7   3   0 1670.37  104.18
   7  -3   0 1286.87  101.16
  -7   3  -1  998.45   60.78
   7  -3   1  686.49   57.62
   7  -3   2  383.48   28.83
  -7   3  -2  300.54   24.29
  -7   3  -2  345.30   28.47
  -7   3  -2  351.87   24.01
   7  -3   2  289.43   26.29
  -7   3  -3  325.53   25.63
   7  -3   3  389.66   30.34
  -7   3  -3  364.70   29.57
  -7   3  -3  373.78   25.48
   7  -3   3  309.92   27.50
   7  -3   4   23.18   12.37
  -7   3  -4   25.30    4.32
  -7   3  -4   36.33    9.33
  -7   3  -4   30.07    4.29
   7  -3   4   32.13    7.69
  -7   3  -5   29.34    4.47
   7  -3   5   27.05   12.42
  -7   3  -6   65.07    6.39
   7  -3   6   53.46   14.23
   7  -3   7  165.89   19.31
  -7   3  -7  160.12   12.16
   7  -3   8  109.00   18.41
  -7   3  -8  157.20   11.64
  -7   3  -8  109.45   17.47
   7  -3   9   -4.39   12.38
  -7   3  -9    3.86    3.27
  -7   3  -9    3.12   11.11
   7  -3  10   84.05   13.58
  -7   3 -10   60.06   11.09
   7  -3  11   23.82   10.02
  -7   3 -11   36.56    4.25
  -7   3 -11   27.91    7.86
   7  -3  12   46.39    8.31
  -7   3 -12   64.02    5.06
  -7   3 -13   69.81    5.54
   7  -2 -15   88.45    7.04
   7  -2 -15   93.62    7.38
   7  -2 -14   31.56   11.26
   7  -2 -14   45.58    4.82
   7  -2 -14   40.33    5.01
   7  -2 -13    6.91   12.54
   7  -2 -13    4.12    4.11
   7  -2 -13   -0.90    4.10
   7  -2 -12   15.16   14.51
   7  -2 -11   -4.67   15.41
   7  -2 -11    7.33    5.00
   7  -2 -11    5.06    4.91
   7  -2 -10   36.75    4.64
   7  -2 -10   42.97    6.53
   7  -2 -10   50.16    6.48
   7  -2  -9    0.83   15.56
   7  -2  -9    0.76    5.32
   7  -2  -9    0.45    5.18
   7  -2  -9    4.93    3.39
   7  -2  -9    8.98   10.07
   7  -2  -8   53.85   15.90
   7  -2  -8   52.28    6.80
   7  -2  -8   48.05    5.41
   7  -2  -7   17.65    4.94
   7  -2  -7   14.53    4.07
   7  -2  -7   26.94   14.38
   7  -2  -7   13.28    6.47
  -7   2   6   24.82    4.63
   7  -2  -6   28.07    5.15
  -7   2   6   19.56    9.08
   7  -2  -6   23.63   15.12
   7  -2  -6   22.02    4.48
   7  -2  -6   33.14    7.37
  -7   2   5  340.54   28.00
  -7   2   5  285.24   23.32
   7  -2  -5  354.54   23.98
   7  -2  -5  277.20   31.77
   7  -2  -5  297.66   23.44
   7  -2  -5  390.97   25.59
  -7   2   4    1.15    9.33
  -7   2   4    2.59    4.19
   7  -2  -4    1.41    4.60
   7  -2  -4   -4.56    7.55
  -7   2   3   53.66   11.72
   7  -2  -3   58.01    9.43
  -7   2   2   13.31   10.09
   7  -2  -2    6.95    7.58
  -7   2   1   10.87    9.74
   7  -2  -1   16.01    7.83
  -7   2   0   98.19   14.34
   7  -2   0  114.78   12.09
  -7   2  -1   46.13   10.77
   7  -2   1   57.23   12.74
  -7   2  -1   31.74    5.32
  -7   2  -1   48.94    4.72
   7  -2   1   29.06    8.36
  -7   2  -2   67.66   11.12
   7  -2   2   70.68   13.17
  -7   2  -2   35.31    5.47
   7  -2   2   57.25   17.92
  -7   2  -2   51.89    5.10
   7  -2   2   35.32    8.69
   7  -2   3   23.83   12.20
  -7   2  -3    6.56    3.66
  -7   2  -3   12.45    3.83
  -7   2  -3   20.50    8.95
   7  -2   3   10.18    6.99
   7  -2   4   -3.58   14.97
   7  -2   4    5.47   12.41
  -7   2  -4    8.10    3.78
  -7   2  -4   13.63    7.94
   7  -2   4    4.84    6.63
   7  -2   5   33.18   13.43
  -7   2  -5   37.98    5.04
  -7   2  -6  185.93   14.09
   7  -2   6  152.21   20.71
  -7   2  -7  402.07   28.84
   7  -2   7  347.63   34.40
   7  -2   8  364.13   35.95
  -7   2  -8  274.20   33.59
  -7   2  -9  216.40   20.51
   7  -2  10  318.76   28.35
  -7   2 -10  354.16   23.66
   7  -2  11   92.26   13.31
  -7   2 -11   64.19   10.82
  -7   2 -12   13.03    2.33
   7  -2  12   13.90    6.38
   7  -1 -15   17.26    9.05
   7  -1 -15   19.54    3.61
   7  -1 -15   25.55    3.60
   7  -1 -14   50.04   12.45
   7  -1 -14   64.78    6.45
   7  -1 -14   66.99    6.45
   7  -1 -13   -0.35    4.40
   7  -1 -13    3.83    4.51
   7  -1 -13    3.57    4.11
   7  -1 -12   16.80   14.19
   7  -1 -12    2.49    5.02
   7  -1 -12    1.58    4.93
   7  -1 -12    2.45    4.57
   7  -1 -11   54.61   16.22
   7  -1 -11   48.61    7.00
   7  -1 -11   48.09    6.86
   7  -1 -11   57.75   11.59
   7  -1 -10  704.39   57.24
   7  -1 -10  704.61   53.78
   7  -1 -10  750.46   53.86
   7  -1 -10  825.18   55.35
   7  -1  -9 1237.34   92.65
   7  -1  -9 1123.10   89.94
   7  -1  -9 1321.05   90.10
   7  -1  -9 1418.49   91.17
   7  -1  -8  755.52   55.71
   7  -1  -8  716.70   52.65
   7  -1  -7  225.81   29.19
  -7   1   7  265.24   25.63
   7  -1  -7  308.90   22.15
   7  -1  -7  286.56   23.46
   7  -1  -6  350.98   35.43
  -7   1   6  385.58   31.42
  -7   1   6  327.61   26.57
   7  -1  -6  401.81   27.27
   7  -1  -6  384.15   28.58
   7  -1  -5  102.80   21.24
  -7   1   5  171.94   17.56
  -7   1   5  131.48   11.37
   7  -1  -5  150.20   12.03
   7  -1  -5  132.92   13.62
   7  -1  -4   53.67   17.97
   7  -1  -4   43.31    6.45
  -7   1   4   63.51   12.56
   7  -1  -4   47.39    8.71
   7  -1  -3   19.61   16.26
   7  -1  -3   29.56    5.76
  -7   1   3   42.12   11.63
   7  -1  -3   34.69    8.32
   7  -1  -2  135.99   23.15
  -7   1   2  157.96   17.98
   7  -1  -2  152.56   14.66
   7  -1  -1  149.95   23.69
  -7   1   1  192.29   19.17
   7  -1  -1  170.14   15.98
   7  -1   0  140.65   23.09
   7  -1   0  203.97   19.56
  -7   1   0  169.71   18.58
   7  -1   0  164.22   15.86
   7  -1   1    3.84   15.77
   7  -1   1   27.20   12.51
  -7   1  -1   13.00    4.33
  -7   1  -1   21.04   10.17
  -7   1  -1   18.75    3.75
   7  -1   1   21.57    7.49
   7  -1   2   -2.86   15.90
   7  -1   2    4.32   12.16
  -7   1  -2   -3.96    9.22
  -7   1  -2    3.54    3.51
  -7   1  -2    4.51    3.90
   7  -1   2    2.37    7.27
   7  -1   3   13.05   15.56
  -7   1  -3   -4.87    8.56
   7  -1   3   12.78   12.82
  -7   1  -3    1.12    2.82
  -7   1  -3    2.34    3.72
  -7   1  -3   -0.20    3.66
   7  -1   3    1.07    7.24
  -7   1  -4   25.03    4.41
   7  -1   4   28.15   13.59
  -7   1  -4   25.83    3.85
   7  -1   5   12.46   13.71
  -7   1  -5    9.47    3.50
  -7   1  -5   12.36    4.23
  -7   1  -6  103.64    8.75
  -7   1  -6  100.67    8.46
   7  -1   7   67.78   16.36
  -7   1  -7   97.92    8.13
  -7   1  -7   65.00   14.68
  -7   1  -8   26.17   10.76
   7  -1   8   37.73   14.32
  -7   1  -8   42.88    4.80
  -7   1  -9   21.43    9.00
   7  -1   9   16.62   12.31
  -7   1  -9   25.16    3.64
  -7   1 -10    2.48    6.81
   7  -1  10   21.15   10.81
  -7   1 -10    7.54    2.48
  -7   1 -10    8.90    8.06
   7  -1  11   -2.69    8.00
  -7   1 -11    3.21    2.16
  -7   1 -11   -4.96    5.24
   7   0 -16    1.56    2.52
   7   0 -15    3.94    3.35
   7   0 -15    5.23    3.02
   7   0 -14  112.87   10.47
   7   0 -14  135.78   10.41
   7   0 -14  125.78   10.06
   7   0 -13  402.14   40.49
   7   0 -13  549.40   37.64
   7   0 -12  591.43   52.32
   7   0 -12  644.64   49.63
   7   0 -12  702.22   49.63
   7   0 -12  692.76   51.27
   7   0 -12  723.06   49.41
   7   0 -11  191.24   23.53
   7   0 -11  213.11   18.68
   7   0 -11  259.65   18.85
   7   0 -11  253.15   21.26
   7   0 -11  243.55   18.32
   7   0 -10  219.78   23.88
   7   0 -10  221.05   18.97
   7   0 -10  257.00   19.11
   7   0 -10  262.33   21.37
   7   0  -9  151.20   18.73
   7   0  -9  129.41   12.39
   7   0  -9  158.50   15.06
   7   0  -8    7.54    4.52
   7   0  -8    1.10    6.83
   7   0  -8    5.47    5.21
   7   0  -8   18.28   12.73
   7   0  -8  -10.83   14.96
   7   0  -8    8.20    8.96
   7   0  -7   59.51    9.83
   7   0  -7   85.14   13.68
   7   0  -7   63.62    7.71
   7   0  -7   39.12   17.75
  -7   0   7   76.89   12.78
   7   0  -7   74.65    7.58
   7   0  -6   77.69   20.36
  -7   0   6  124.31   16.16
   7   0  -6  116.62   10.58
   7   0  -6  121.07   12.98
   7   0  -5   32.79   17.06
  -7   0   5   13.28   10.31
   7   0  -5   17.27    5.16
   7   0  -5    9.89    7.95
   7   0  -4   12.99   16.99
   7   0  -4    1.45    4.94
  -7   0   4    5.64   10.74
   7   0  -4    1.15    7.71
   7   0  -3   -1.00   16.63
   7   0  -3    3.50    5.33
  -7   0   3   -3.11   10.46
   7   0  -3   -5.13    7.77
   7   0  -2   50.45   18.66
  -7   0   2   53.21   12.05
   7   0  -2   53.74    9.93
   7   0  -1  311.43   24.59
  -7   0   1  267.70   23.92
   7   0  -1  190.75   27.89
  -7   0   1  244.44   17.66
   7   0  -1  187.36   20.30
   7   0   0 1221.14   77.04
  -7   0   0 1075.13   77.28
   7   0   0  738.07   79.30
  -7   0   0 1046.19   72.26
   7   0   0  864.77   74.11
   7   0   1  699.80   48.69
  -7   0  -1  663.46   48.52
   7   0   1  407.90   50.66
  -7   0  -1  636.69   43.24
   7   0   1  474.56   45.22
   7   0   2  283.88   26.08
  -7   0  -2  258.12   24.51
   7   0   2  194.37   28.93
  -7   0  -2  287.10   19.62
   7   0   2  200.92   21.89
  -7   0  -3  130.41   16.73
   7   0   3  119.58   19.32
  -7   0  -3  157.94   11.80
  -7   0  -3  156.91   12.17
   7   0   4   42.80   15.38
  -7   0  -4   59.86    5.72
  -7   0  -4   62.54    6.31
   7   0   5   15.94   13.83
  -7   0  -5    9.30    3.37
  -7   0  -5   10.86    4.12
  -7   0  -6   25.85   12.49
   7   0   6   30.96   15.03
  -7   0  -6   41.85    5.20
  -7   0  -6   41.16    4.68
  -7   0  -6   34.99   20.95
   7   0   7   31.50   14.29
  -7   0  -7   47.91    5.15
  -7   0  -7   14.69   11.02
   7   0   8   19.58   12.64
  -7   0  -8   21.07    3.77
  -7   0  -8   23.09    8.98
   7   0   9   29.96   11.69
  -7   0  -9   12.97    7.30
  -7   0  -9   31.66    3.58
  -7   0 -10    0.46    5.23
   7   0  10    5.20    8.87
  -7   0 -10    2.51    1.91
  -7   0 -10    4.05    6.86
   7   0  11    2.86    5.64
  -7   0 -11    2.90    1.49
   7   1 -16   52.96    5.05
   7   1 -15   24.28    9.86
   7   1 -15   25.69    4.36
   7   1 -14    7.67   10.90
   7   1 -14    5.07    4.61
   7   1 -14   13.62    4.32
   7   1 -14    7.88    3.45
   7   1 -13   12.03   12.23
   7   1 -12   19.94   12.94
   7   1 -12   11.57    5.28
   7   1 -12    5.07    5.43
   7   1 -12   19.47    9.92
   7   1 -11   -4.71   12.89
   7   1 -11    6.05    5.27
   7   1 -11    3.04    5.60
   7   1 -11    5.26    9.76
   7   1 -10    4.78    5.35
   7   1 -10    1.73    5.86
   7   1 -10   28.15   13.61
   7   1 -10   17.33    9.95
   7   1  -9  130.70   17.00
   7   1  -9  116.90   11.15
   7   1  -9  122.45   13.87
   7   1  -8    7.54    4.47
  -7  -1   8    0.65   10.33
   7   1  -8   11.45    7.67
   7   1  -8    2.27    5.19
   7   1  -8    0.29   12.19
   7   1  -8   11.97   15.61
   7   1  -8    6.91    8.99
  -7  -1   7   88.82   13.59
   7   1  -7   62.02    7.28
   7   1  -7   47.21   10.01
   7   1  -7   59.23   12.87
   7   1  -7   72.43    7.35
   7   1  -7   49.95   18.30
   7   1  -7   49.95   10.28
   7   1  -6  137.20   15.55
   7   1  -6  158.18   12.65
   7   1  -6  113.12   22.80
   7   1  -6  150.79   13.11
   7   1  -5  271.79   23.20
   7   1  -5  263.53   20.48
   7   1  -5  229.34   30.95
  -7  -1   5  315.30   26.77
   7   1  -5  279.22   21.25
   7   1  -4  437.99   47.32
   7   1  -4  511.30   39.00
   7   1  -4  529.22   40.80
   7   1  -3  583.03   57.79
   7   1  -3  654.73   51.43
   7   1  -2  417.06   42.69
   7   1  -2  407.35   35.09
  -7  -1   1  182.85   19.68
   7   1  -1  149.38   24.71
  -7  -1   1  166.20   12.60
   7   1  -1  126.22   16.15
   7   1   0  182.54   19.59
  -7  -1   0  168.28   18.61
   7   1   0  125.31   24.30
  -7  -1   0  161.70   12.05
   7   1   0  111.71   15.56
   7   1   1   17.15   17.50
   7   1   1   26.90   13.53
  -7  -1  -1   10.99   10.00
  -7  -1  -1   25.21    4.18
   7   1   1    9.22    8.42
   7   1   2   -3.11   16.19
   7   1   2   -5.06   13.79
  -7  -1  -2    6.88    9.64
  -7  -1  -2    5.96    3.84
   7   1   2    7.94    7.58
   7   1   3   11.66   14.02
  -7  -1  -3   22.90    3.55
  -7  -1  -3   18.85    4.40
   7   1   4  116.45   19.39
  -7  -1  -4  138.06   10.80
  -7  -1  -4  141.38   11.24
  -7  -1  -5    5.87   11.02
   7   1   5   11.13   14.42
  -7  -1  -5    6.52    3.05
  -7  -1  -5    0.29    3.91
  -7  -1  -5    1.55   20.33
   7   1   6   22.17   14.04
  -7  -1  -6   24.77    3.79
  -7  -1  -6   25.21    4.29
  -7  -1  -6   22.12   10.21
   7   1   7  102.12   16.98
  -7  -1  -7  128.06    9.25
   7   1   8   47.67   12.71
  -7  -1  -8   32.94    7.85
  -7  -1  -8   56.12    4.95
   7   1   9   59.02   11.81
  -7  -1  -9   83.10    6.05
   7   1  10   88.58   10.83
  -7  -1 -10  106.35    7.87
   7   2 -16    9.29    3.05
   7   2 -15   13.56    9.49
   7   2 -15   11.56    4.16
   7   2 -15   13.67    3.86
   7   2 -14   52.93   11.94
   7   2 -14   53.87    6.66
   7   2 -14   59.68    6.40
   7   2 -14   58.74   10.02
   7   2 -13    2.83   11.43
   7   2 -12    5.29    9.61
   7   2 -12   -3.28    4.92
   7   2 -12    7.92    5.40
   7   2 -12   10.87   13.32
   7   2 -11   91.19   12.22
   7   2 -11   69.78    8.80
   7   2 -11   71.03   15.15
   7   2 -11   88.27    8.47
   7   2 -10  127.80   13.83
   7   2 -10   97.58   10.91
   7   2 -10  107.98   16.80
   7   2 -10  125.98   10.67
   7   2  -9  145.76   11.82
   7   2  -9  128.20   17.04
   7   2  -9  141.25   11.71
   7   2  -9  107.16   13.37
   7   2  -9  132.91   14.74
   7   2  -8   93.58    8.26
  -7  -2   8   64.10   14.04
   7   2  -8   47.50   10.72
   7   2  -8   65.18   14.14
   7   2  -8   86.18    8.14
   7   2  -8   67.48   19.07
   7   2  -8   64.58   11.36
  -7  -2   7   22.92   11.53
   7   2  -7   14.69    5.05
   7   2  -7    6.58    8.26
   7   2  -7   15.96    5.09
   7   2  -7  -11.54   17.80
   7   2  -7   10.95    9.02
   7   2  -6    6.73    9.02
  -7  -2   6   -0.73   11.04
   7   2  -6   12.82    5.17
   7   2  -6   14.15   17.81
   7   2  -6    7.17    8.49
   7   2  -5    8.34   18.33
   7   2  -5    3.30    5.13
  -7  -2   5   11.73   11.81
   7   2  -5    0.36    8.90
   7   2  -4   80.49   21.76
   7   2  -4   52.73    7.78
  -7  -2   4   90.77   14.70
   7   2  -4   70.58   11.61
   7   2  -3   34.99   19.44
  -7  -2   3   26.78   11.84
   7   2  -3   20.93    9.72
   7   2  -2   24.06   19.17
  -7  -2   2   46.46   13.26
   7   2  -2   29.09    9.79
   7   2  -1   -3.58   19.24
  -7  -2   1   12.15   11.18
   7   2  -1   -2.11   12.84
  -7  -2   1   10.87    3.60
   7   2  -1    3.90    8.59
   7   2   0  216.10   22.97
  -7  -2   0  221.14   22.66
   7   2   0  150.31   27.49
  -7  -2   0  229.19   15.89
   7   2   0  133.49   19.05
   7   2   1   45.17   14.64
  -7  -2  -1   43.27    5.21
  -7  -2  -1   38.90   12.15
   7   2   1   36.33   18.31
   7   2   2   28.95   13.85
  -7  -2  -2    0.84    3.93
   7   2   3   37.34   14.80
  -7  -2  -3   43.05    5.24
  -7  -2  -3   41.69    4.53
  -7  -2  -4  171.91   12.90
  -7  -2  -4  173.73   13.28
   7   2   6  236.45   24.78
  -7  -2  -6  246.05   18.68
  -7  -2  -6  269.08   18.91
   7   2   7  123.75   16.19
  -7  -2  -7  136.24   10.43
  -7  -2  -8   66.84    5.29
   7   2   8   80.06   11.27
  -7  -2  -9   13.00    1.90
   7   3 -16    5.48    2.98
   7   3 -15   29.05    8.08
   7   3 -15   42.30    5.26
   7   3 -15   46.93    5.06
   7   3 -14  244.65   21.02
   7   3 -14  227.62   19.26
[truncated: 116,871 more chars]
