# Supplementary material for: Free‐Standing Supramolecular Pyridine N‐Oxide‐Silver(I) Metallogels
Source: Adv Mater. 2025 Jul 1;37(37):2502818. doi: 10.1002/adma.202502818 (PMC12447065; doi:10.1002/adma.202502818)
Supplement: Supplementary file 2 — Supporting Data [file ADMA-37-2502818-s001.zip › (4Ag)H2O_a.cif]

data_4Ag_H2O_a
_audit_creation_date               2025-01-27
_audit_creation_method
;
Olex2 1.5
(compiled 2024.02.16 svn.r378c4104 for OlexSys, GUI svn.r6928)
;
_shelx_SHELXL_version_number       '2018/1'
_audit_contact_author_address      ?
_audit_contact_author_email        ?
_audit_contact_author_name         ''
_audit_contact_author_phone        ?
_publ_contact_author_id_orcid      ?
_publ_section_references
;
Dolomanov, O.V., Bourhis, L.J., Gildea, R.J, Howard, J.A.K. & Puschmann, H.
 (2009), J. Appl. Cryst. 42, 339-341.

Sheldrick, G.M. (2015). Acta Cryst. A71, 3-8.

Sheldrick, G.M. (2015). Acta Cryst. C71, 3-8.
;
_chemical_name_common              ?
_chemical_name_systematic          ?
_chemical_formula_moiety           'C48 H42 Ag6 F18 N6 O18'
_chemical_formula_sum              'C48 H42 Ag6 F18 N6 O18'
_chemical_formula_weight           1980.09
_chemical_melting_point            ?
_chemical_oxdiff_formula           'C10 H10 N1 O1 Ag1 F3'
_chemical_oxdiff_usercomment       'L:Ag 1:1, H2O, 5.0mg '
loop_
  _atom_type_symbol
  _atom_type_description
  _atom_type_scat_dispersion_real
  _atom_type_scat_dispersion_imag
  _atom_type_scat_source
 'C' 'C' 0.0181 0.0091 'International Tables Vol C Tables 4.2.6.8 and 6.1.1.4'
 'H' 'H' 0.0000 0.0000 'International Tables Vol C Tables 4.2.6.8 and 6.1.1.4'
 'Ag' 'Ag' 0.1306 4.2820 'International Tables Vol C Tables 4.2.6.8 and 6.1.1.4'
 'F' 'F' 0.0727 0.0534 'International Tables Vol C Tables 4.2.6.8 and 6.1.1.4'
 'N' 'N' 0.0311 0.0180 'International Tables Vol C Tables 4.2.6.8 and 6.1.1.4'
 'O' 'O' 0.0492 0.0322 'International Tables Vol C Tables 4.2.6.8 and 6.1.1.4'

_shelx_space_group_comment
;
The symmetry employed for this shelxl refinement is uniquely defined
by the following loop, which should always be used as a source of
symmetry information in preference to the above space-group names.
They are only intended as comments.
;
_space_group_crystal_system        'triclinic'
_space_group_IT_number             2
_space_group_name_H-M_alt          'P -1'
_space_group_name_Hall             '-P 1'
loop_
  _space_group_symop_operation_xyz
 'x, y, z'
 '-x, -y, -z'

_cell_length_a                     11.1393(4)
_cell_length_b                     11.2269(4)
_cell_length_c                     14.3271(3)
_cell_angle_alpha                  108.791(2)
_cell_angle_beta                   97.202(2)
_cell_angle_gamma                  112.587(3)
_cell_volume                       1501.20(9)
_cell_formula_units_Z              1
_cell_measurement_reflns_used      10823
_cell_measurement_temperature      120.00(10)
_cell_measurement_theta_max        77.2930
_cell_measurement_theta_min        4.4910
_shelx_estimated_absorpt_T_max     0.557
_shelx_estimated_absorpt_T_min     0.154
_exptl_absorpt_coefficient_mu      16.588
_exptl_absorpt_correction_T_max    1.000
_exptl_absorpt_correction_T_min    0.671
_exptl_absorpt_correction_type     gaussian
_exptl_absorpt_process_details
;
CrysAlisPro 1.171.42.49 (Rigaku Oxford Diffraction, 2022)
Numerical absorption correction based on gaussian integration over
a multifaceted crystal model
Empirical absorption correction using spherical harmonics,
implemented in SCALE3 ABSPACK scaling algorithm.
;
_exptl_absorpt_special_details     ?
_exptl_crystal_colour              colourless
_exptl_crystal_colour_primary      colourless
_exptl_crystal_density_diffrn      2.190
_exptl_crystal_density_meas        ?
_exptl_crystal_density_method      ?
_exptl_crystal_description         plate
_exptl_crystal_F_000               960
loop_
  _exptl_crystal_face_index_h
  _exptl_crystal_face_index_k
  _exptl_crystal_face_index_l
  _exptl_crystal_face_perp_dist
 -3 1 -7 0.0147
 3 0 7 0.0258
 3 -7 2 0.0829
 -3 7 -2 0.0882
 -5 0 -2 0.0347
 5 1 4 0.0038
 -6 0 6 0.0483
 6 0 -5 0.0026
 0 0 -8 0.0073
 6 2 -1 0.0062
 -6 -2 5 0.0616

_exptl_crystal_size_max            0.18
_exptl_crystal_size_mid            0.06
_exptl_crystal_size_min            0.04
loop_
  _exptl_oxdiff_crystal_face_indexfrac_h
  _exptl_oxdiff_crystal_face_indexfrac_k
  _exptl_oxdiff_crystal_face_indexfrac_l
  _exptl_oxdiff_crystal_face_x
  _exptl_oxdiff_crystal_face_y
  _exptl_oxdiff_crystal_face_z
 -2.6364 0.5012 -7.1181 -0.1022 -0.1290 0.9864
 2.5023 -0.1958 7.0262 0.0769 0.0958 -0.9924
 3.2073 -7.2547 2.2439 0.6019 0.7871 0.1350
 -3.1797 7.2512 -2.1677 -0.6009 -0.7859 -0.1457
 -5.4674 -0.4935 -2.1196 -0.5176 0.3193 0.7938
 4.6154 0.5905 3.7099 0.3729 -0.2313 -0.8986
 -5.9754 0.2212 6.0851 -0.8461 0.5164 -0.1321
 6.3217 -0.1206 -5.1840 0.8533 -0.5214 -0.0095
 -0.0208 0.0048 -8.4339 0.2458 -0.2629 0.9330
 5.5082 1.9561 -1.2578 0.5580 -0.6101 -0.5625
 -5.5586 -1.9790 4.6988 -0.6639 0.7235 0.1893

_exptl_transmission_factor_max     ?
_exptl_transmission_factor_min     ?
_diffrn_reflns_av_R_equivalents    0.0644
_diffrn_reflns_av_unetI/netI       0.0574
_diffrn_reflns_Laue_measured_fraction_full  0.999
_diffrn_reflns_Laue_measured_fraction_max  0.999
_diffrn_reflns_limit_h_max         13
_diffrn_reflns_limit_h_min         -13
_diffrn_reflns_limit_k_max         13
_diffrn_reflns_limit_k_min         -13
_diffrn_reflns_limit_l_max         16
_diffrn_reflns_limit_l_min         -17
_diffrn_reflns_number              18994
_diffrn_reflns_point_group_measured_fraction_full  0.999
_diffrn_reflns_point_group_measured_fraction_max  0.999
_diffrn_reflns_theta_full          66.749
_diffrn_reflns_theta_max           66.749
_diffrn_reflns_theta_min           3.399
_diffrn_ambient_environment        N~2~
_diffrn_ambient_temperature        120.00(10)
_diffrn_detector                   'Hybrid Pixel Array Detector'
_diffrn_detector_area_resol_mean   10.0000
_diffrn_detector_type              'HyPix-Arc 100'
_diffrn_measured_fraction_theta_full  0.999
_diffrn_measured_fraction_theta_max  0.999
_diffrn_measurement_details
;
List of Runs (angles in degrees, time in seconds):

  # Type    Start    End  Width  t~exp~   \w     \q     \k     \f   Frames
--------------------------------------------------------------------------
  1  \w     46.00 111.00   0.50    0.30    --  107.82-125.00  60.00  130
  2  \w     69.00 111.00   0.50    0.30    --  107.82-125.00   0.00   84
  3  \w     38.00 105.00   0.50    0.30    --  107.82 -95.00  60.00  134
  4  \w     75.00 106.00   0.50    0.30    --  107.82 -95.00 120.00   62
  5  \w     38.00  71.00   0.50    0.30    --  107.82 -95.00 120.00   66
  6  \w     79.00 105.00   0.50    0.30    --  107.82 -95.00  90.00   52
  7  \w     68.00 106.00   0.50    0.30    --  107.82 -95.00   0.00   76
  8  \w     44.00  71.00   0.50    0.30    --  107.82 -95.00-150.00   54
  9  \w     75.00 102.00   0.50    0.30    --  107.82 -95.00-150.00   54
 10  \w     68.00  94.00   0.50    0.30    --  107.82 -95.00-180.00   52
 11  \w     37.00 106.00   0.50    0.30    --  107.82 -95.00-120.00  138
 12  \w     52.00  78.00   0.50    0.30    --  107.82 -95.00  90.00   52
 13  \w     47.00  84.00   0.50    0.30    --  107.82 -61.00 120.00   74
 14  \w     32.00  58.00   0.50    0.30    --  107.82 -45.00  30.00   52
 15  \w     57.00  82.00   0.50    0.30    --  107.82 -61.00 -60.00   50
 16  \w     36.00  61.00   0.50    0.30    --  107.82 -45.00  90.00   50
 17  \w     29.00  54.00   0.50    0.30    --  107.82 -45.00 -30.00   50
 18  \w     31.00  57.00   0.50    0.30    --  107.82 -45.00 -60.00   52
 19  \w     34.00  61.00   0.50    0.30    --  107.82 -45.00 -90.00   54
 20  \w     29.00  58.00   0.50    0.30    --  107.82 -45.00-150.00   58
 21  \w     79.00 173.00   0.50    0.30    --  107.82  28.00-145.00  188
 22  \w    141.00 176.00   0.50    0.30    --  107.82  45.00-180.00   70
 23  \w     98.00 123.00   0.50    0.30    --  107.82  45.00 -90.00   50
 24  \w    134.00 165.00   0.50    0.30    --  107.82  45.00 -90.00   62
 25  \w    131.00 156.00   0.50    0.30    --  107.82  45.00 -60.00   50
 26  \w    102.00 128.00   0.50    0.30    --  107.82  45.00 -60.00   52
 27  \w     21.00  73.00   0.50    0.05    --   48.36  28.00-145.00  104
 28  \w     97.00 174.00   0.50    0.30    --  107.82  30.00 150.00  154
 29  \w     84.00 165.00   0.50    0.30    --  107.82 125.00  30.00  162
 30  \w     -2.00  40.00   0.50    0.05    --   48.36 -28.00  52.00   84
 31  \w    -19.00  67.00   0.50    0.05    --   48.36 -57.00-120.00  172
 32  \w   -126.00 -18.00   0.50    0.05    --  -47.92 -28.00  52.00  216
 33  \w   -161.00 -59.00   0.50    0.30    --  -88.32 -28.00  52.00  204
 34  \w   -162.00-108.00   0.50    0.30    --  -88.32-125.00 120.00  108
 35  \w   -124.00 -98.00   0.50    0.30    --  -88.32 -95.00-150.00   52
 36  \w   -149.00 -84.00   0.50    0.30    --  -88.32 -95.00-180.00  130
 37  \w      1.00  28.00   0.50    0.05    --  -47.92  28.00-145.00   54
 38  \w    -61.00 -16.00   0.50    0.30    --  -88.32  61.00-150.00   90
 39  \w    -39.00 -13.00   0.50    0.30    --  -88.32  61.00 -60.00   52
 40  \w    -37.00 -12.00   0.50    0.30    --  -88.32  45.00 -60.00   50
 41  \w   -116.00 -20.00   0.50    0.30    --  -88.32  77.00 150.00  192
 42  \w    -36.00 -10.00   0.50    0.30    --  -88.32  45.00  30.00   52
 43  \w    -36.00 -10.00   0.50    0.30    --  -88.32  45.00  60.00   52
 44  \w   -107.00 -70.00   0.50    0.30    --  -88.32 125.00 -60.00   74
 45  \w    -64.00 -25.00   0.50    0.30    --  -88.32 125.00 -60.00   78
 46  \w   -103.00 -78.00   0.50    0.30    --  -88.32 125.00 150.00   50
;
_diffrn_measurement_device         'four-circle diffractometer'
_diffrn_measurement_device_type    'XtaLAB Synergy R, HyPix-Arc 100'
_diffrn_measurement_method         '\w scans'
_diffrn_orient_matrix_type        
 'CrysAlisPro convention (1999,Acta A55,543-557)'
_diffrn_orient_matrix_UB_11        0.1100056000
_diffrn_orient_matrix_UB_12        -0.0434329000
_diffrn_orient_matrix_UB_13        -0.0294389000
_diffrn_orient_matrix_UB_21        -0.0592322000
_diffrn_orient_matrix_UB_22        -0.1250167000
_diffrn_orient_matrix_UB_23        0.0312517000
_diffrn_orient_matrix_UB_31        -0.0938617000
_diffrn_orient_matrix_UB_32        -0.0942680000
_diffrn_orient_matrix_UB_33        -0.1104442000
_diffrn_radiation_monochromator    mirror
_diffrn_radiation_probe            x-ray
_diffrn_radiation_type             'Cu K\a'
_diffrn_radiation_wavelength       1.54184
_diffrn_source                     'Rotating-anode X-ray tube'
_diffrn_source_type                'PhotonJet R (Cu) X-ray Source'
_reflns_Friedel_coverage           0.000
_reflns_Friedel_fraction_full      .
_reflns_Friedel_fraction_max       .
_reflns_number_gt                  4590
_reflns_number_total               5322
_reflns_special_details
;
 Reflections were merged by SHELXL according to the crystal
 class for the calculation of statistics and refinement.
 
 _reflns_Friedel_fraction is defined as the number of unique
 Friedel pairs measured divided by the number that would be
 possible theoretically, ignoring centric projections and
 systematic absences.
;
_reflns_threshold_expression       'I > 2\s(I)'
_computing_cell_refinement         'CrysAlisPro 1.171.42.49 (Rigaku OD, 2022)'
_computing_data_collection         'CrysAlisPro 1.171.42.49 (Rigaku OD, 2022)'
_computing_data_reduction          'CrysAlisPro 1.171.42.49 (Rigaku OD, 2022)'
_computing_molecular_graphics      'Olex2 1.5 (Dolomanov et al., 2009)'
_computing_publication_material    'Olex2 1.5 (Dolomanov et al., 2009)'
_computing_structure_refinement    'SHELXL 2018/1 (Sheldrick, 2015)'
_computing_structure_solution      'SHELXT 2018/2 (Sheldrick, 2018)'
_refine_diff_density_max           2.213
_refine_diff_density_min           -1.752
_refine_diff_density_rms           0.218
_refine_ls_extinction_coef         .
_refine_ls_extinction_method       none
_refine_ls_goodness_of_fit_ref     1.019
_refine_ls_hydrogen_treatment      constr
_refine_ls_matrix_type             full
_refine_ls_number_parameters       436
_refine_ls_number_reflns           5322
_refine_ls_number_restraints       0
_refine_ls_R_factor_all            0.0504
_refine_ls_R_factor_gt             0.0443
_refine_ls_restrained_S_all        1.019
_refine_ls_shift/su_max            0.001
_refine_ls_shift/su_mean           0.000
_refine_ls_structure_factor_coef   Fsqd
_refine_ls_weighting_details      
 'w=1/[\s^2^(Fo^2^)+(0.0712P)^2^] where P=(Fo^2^+2Fc^2^)/3'
_refine_ls_weighting_scheme        calc
_refine_ls_wR_factor_gt            0.1044
_refine_ls_wR_factor_ref           0.1080
_refine_special_details            ?
_olex2_refinement_description
;
1. Fixed Uiso
 At 1.2 times of:
  All C(H) groups
 At 1.5 times of:
  All C(H,H,H) groups
2.a Aromatic/amide H refined with riding coordinates:
 C1(H1), C2(H2), C4(H4), C5(H5), C7(H7), C8(H8), C10(H10), C11(H11), C13(H13),
 C14(H14), C16(H16), C17(H17)
2.b Idealised Me refined as rotating group:
 C6(H6A,H6B,H6C), C12(H12A,H12B,H12C), C18(H18A,H18B,H18C)
;
_atom_sites_solution_hydrogens     geom
_atom_sites_solution_primary       dual
_atom_sites_solution_secondary     ?
loop_
  _atom_site_label
  _atom_site_type_symbol
  _atom_site_fract_x
  _atom_site_fract_y
  _atom_site_fract_z
  _atom_site_U_iso_or_equiv
  _atom_site_adp_type
  _atom_site_occupancy
  _atom_site_site_symmetry_order
  _atom_site_calc_flag
  _atom_site_refinement_flags_posn
  _atom_site_refinement_flags_adp
  _atom_site_refinement_flags_occupancy
  _atom_site_disorder_assembly
  _atom_site_disorder_group
 Ag1 Ag 0.21397(3) 0.81089(3) 0.41002(2) 0.02742(12) Uani 1 1 d . . . . .
 Ag2 Ag 0.23027(4) 0.56368(3) 0.43845(2) 0.02937(12) Uani 1 1 d . . . . .
 Ag3 Ag 0.51573(3) 0.88574(3) 0.52167(2) 0.02517(12) Uani 1 1 d . . . . .
 F1 F 0.0784(3) 0.9140(3) 0.72681(19) 0.0325(6) Uani 1 1 d . . . . .
 F2 F 0.0465(3) 0.7099(3) 0.72104(19) 0.0357(6) Uani 1 1 d . . . . .
 F3 F 0.2475(3) 0.8817(3) 0.77938(18) 0.0331(6) Uani 1 1 d . . . . .
 F4 F 0.6497(3) 0.8267(3) 0.19549(19) 0.0351(6) Uani 1 1 d . . . . .
 F5 F 0.4427(3) 0.6735(3) 0.15454(19) 0.0353(6) Uani 1 1 d . . . . .
 F6 F 0.4891(3) 0.8684(3) 0.13806(18) 0.0352(6) Uani 1 1 d . . . . .
 F7 F 0.2253(4) 0.4055(3) 0.07455(19) 0.0424(7) Uani 1 1 d . . . . .
 F8 F 0.1576(3) 0.5510(3) 0.05168(19) 0.0404(7) Uani 1 1 d . . . . .
 F9 F 0.0223(4) 0.3719(3) 0.0733(2) 0.0558(9) Uani 1 1 d . . . . .
 O1 O 0.2458(3) 1.0163(3) 0.3755(2) 0.0252(6) Uani 1 1 d . . . . .
 O2 O 0.4629(3) 0.6683(3) 0.5455(2) 0.0260(7) Uani 1 1 d . . . . .
 O3 O 0.1626(4) 0.3461(3) 0.4612(2) 0.0326(8) Uani 1 1 d . . . . .
 O4 O 0.2173(3) 0.4892(3) 0.2718(2) 0.0276(7) Uani 1 1 d . . . . .
 O5 O 0.1945(4) 0.6710(3) 0.2514(2) 0.0296(7) Uani 1 1 d . . . . .
 O6 O 0.5253(4) 0.8087(3) 0.3611(2) 0.0277(7) Uani 1 1 d . . . . .
 O7 O 0.5162(4) 0.9921(3) 0.3342(2) 0.0281(7) Uani 1 1 d . . . . .
 O8 O 0.1686(3) 0.8690(3) 0.5608(2) 0.0255(7) Uani 1 1 d . . . . .
 O9 O 0.1623(4) 0.6701(3) 0.5686(3) 0.0354(8) Uani 1 1 d . . . . .
 N1 N 0.2348(4) 1.0310(3) 0.2850(3) 0.0220(7) Uani 1 1 d . . . . .
 N2 N 0.4607(4) 0.6482(4) 0.6335(3) 0.0224(7) Uani 1 1 d . . . . .
 N3 N 0.1452(4) 0.3221(4) 0.5450(3) 0.0250(8) Uani 1 1 d . . . . .
 C1 C 0.2362(4) 0.9333(4) 0.2007(3) 0.0248(9) Uani 1 1 d . . . . .
 H1 H 0.248291 0.855874 0.205295 0.030 Uiso 1 1 calc R U . . .
 C2 C 0.2201(5) 0.9461(4) 0.1085(3) 0.0262(9) Uani 1 1 d . . . . .
 H2 H 0.220224 0.876470 0.049424 0.031 Uiso 1 1 calc R U . . .
 C3 C 0.2036(5) 1.0589(4) 0.0998(3) 0.0273(9) Uani 1 1 d . . . . .
 C4 C 0.2043(5) 1.1576(4) 0.1888(3) 0.0262(9) Uani 1 1 d . . . . .
 H4 H 0.193813 1.236691 0.186247 0.031 Uiso 1 1 calc R U . . .
 C5 C 0.2199(5) 1.1423(4) 0.2804(3) 0.0234(9) Uani 1 1 d . . . . .
 H5 H 0.220049 1.210590 0.340533 0.028 Uiso 1 1 calc R U . . .
 C6 C 0.1863(6) 1.0717(5) -0.0019(3) 0.0379(12) Uani 1 1 d . . . . .
 H6A H 0.151027 1.140089 0.001066 0.057 Uiso 1 1 calc R U . . .
 H6B H 0.122378 0.979653 -0.056378 0.057 Uiso 1 1 calc R U . . .
 H6C H 0.274154 1.103730 -0.016443 0.057 Uiso 1 1 calc R U . . .
 C7 C 0.4468(5) 0.7403(4) 0.7139(3) 0.0251(9) Uani 1 1 d . . . . .
 H7 H 0.438836 0.819479 0.708913 0.030 Uiso 1 1 calc R U . . .
 C8 C 0.4442(5) 0.7187(4) 0.8035(3) 0.0254(9) Uani 1 1 d . . . . .
 H8 H 0.436502 0.784891 0.860479 0.030 Uiso 1 1 calc R U . . .
 C9 C 0.4526(4) 0.6036(4) 0.8117(3) 0.0245(9) Uani 1 1 d . . . . .
 C10 C 0.4683(5) 0.5113(4) 0.7271(3) 0.0264(9) Uani 1 1 d . . . . .
 H10 H 0.477110 0.431876 0.730556 0.032 Uiso 1 1 calc R U . . .
 C11 C 0.4711(5) 0.5353(4) 0.6382(3) 0.0246(9) Uani 1 1 d . . . . .
 H11 H 0.480409 0.471524 0.580558 0.029 Uiso 1 1 calc R U . . .
 C12 C 0.4476(6) 0.5780(5) 0.9088(3) 0.0345(11) Uani 1 1 d . . . . .
 H12A H 0.410133 0.476536 0.891562 0.052 Uiso 1 1 calc R U . . .
 H12B H 0.389995 0.614574 0.942089 0.052 Uiso 1 1 calc R U . . .
 H12C H 0.539487 0.626355 0.955842 0.052 Uiso 1 1 calc R U . . .
 C13 C 0.1222(5) 0.4100(4) 0.6199(3) 0.0264(9) Uani 1 1 d . . . . .
 H13 H 0.119329 0.490729 0.613908 0.032 Uiso 1 1 calc R U . . .
 C14 C 0.1026(5) 0.3847(4) 0.7067(3) 0.0254(9) Uani 1 1 d . . . . .
 H14 H 0.085255 0.447827 0.759125 0.030 Uiso 1 1 calc R U . . .
 C15 C 0.1078(4) 0.2677(4) 0.7180(3) 0.0248(9) Uani 1 1 d . . . . .
 C16 C 0.1311(5) 0.1781(4) 0.6372(3) 0.0267(9) Uani 1 1 d . . . . .
 H16 H 0.134376 0.096361 0.640942 0.032 Uiso 1 1 calc R U . . .
 C17 C 0.1493(5) 0.2068(4) 0.5521(3) 0.0254(9) Uani 1 1 d . . . . .
 H17 H 0.164965 0.144623 0.497672 0.030 Uiso 1 1 calc R U . . .
 C18 C 0.0929(5) 0.2434(5) 0.8138(3) 0.0310(10) Uani 1 1 d . . . . .
 H18A H 0.056375 0.142195 0.797558 0.046 Uiso 1 1 calc R U . . .
 H18B H 0.030764 0.277972 0.841265 0.046 Uiso 1 1 calc R U . . .
 H18C H 0.181707 0.293949 0.865227 0.046 Uiso 1 1 calc R U . . .
 C19 C 0.1936(4) 0.5532(4) 0.2218(3) 0.0241(9) Uani 1 1 d . . . . .
 C20 C 0.1506(5) 0.4711(5) 0.1045(3) 0.0307(10) Uani 1 1 d . . . . .
 C21 C 0.5264(5) 0.8120(4) 0.1985(3) 0.0252(9) Uani 1 1 d . . . . .
 C22 C 0.5224(4) 0.8785(4) 0.3103(3) 0.0228(9) Uani 1 1 d . . . . .
 C23 C 0.1537(5) 0.7833(4) 0.5997(3) 0.0238(9) Uani 1 1 d . . . . .
 C24 C 0.1285(5) 0.8206(5) 0.7074(3) 0.0285(10) Uani 1 1 d . . . . .

loop_
  _atom_site_aniso_label
  _atom_site_aniso_U_11
  _atom_site_aniso_U_22
  _atom_site_aniso_U_33
  _atom_site_aniso_U_23
  _atom_site_aniso_U_13
  _atom_site_aniso_U_12
 Ag1 0.0436(2) 0.02436(18) 0.02192(18) 0.01248(13) 0.01313(14) 0.01908(15)
 Ag2 0.0502(2) 0.02487(19) 0.01797(17) 0.01012(13) 0.00929(14) 0.02074(15)
 Ag3 0.0418(2) 0.02205(18) 0.01628(17) 0.00932(13) 0.00838(13) 0.01756(15)
 F1 0.0462(15) 0.0323(13) 0.0298(13) 0.0130(10) 0.0176(11) 0.0261(12)
 F2 0.0462(16) 0.0297(13) 0.0302(13) 0.0170(10) 0.0146(11) 0.0110(12)
 F3 0.0401(15) 0.0383(14) 0.0199(11) 0.0083(10) 0.0059(10) 0.0205(12)
 F4 0.0394(15) 0.0440(15) 0.0295(13) 0.0152(11) 0.0150(11) 0.0244(12)
 F5 0.0489(17) 0.0270(13) 0.0207(11) 0.0047(9) 0.0088(11) 0.0125(12)
 F6 0.0590(18) 0.0395(14) 0.0212(12) 0.0168(10) 0.0130(11) 0.0319(13)
 F7 0.076(2) 0.0359(14) 0.0244(12) 0.0100(11) 0.0158(13) 0.0350(15)
 F8 0.064(2) 0.0439(16) 0.0231(13) 0.0200(11) 0.0101(12) 0.0293(15)
 F9 0.0485(19) 0.0493(17) 0.0348(15) 0.0105(13) -0.0043(13) -0.0013(15)
 O1 0.0403(17) 0.0207(14) 0.0177(13) 0.0120(11) 0.0083(12) 0.0134(13)
 O2 0.0427(18) 0.0209(14) 0.0170(13) 0.0118(11) 0.0080(12) 0.0135(13)
 O3 0.060(2) 0.0243(15) 0.0202(14) 0.0130(11) 0.0126(14) 0.0222(15)
 O4 0.0452(19) 0.0214(14) 0.0213(14) 0.0115(11) 0.0110(13) 0.0171(13)
 O5 0.0467(19) 0.0260(15) 0.0263(15) 0.0138(12) 0.0131(13) 0.0231(14)
 O6 0.0466(19) 0.0253(15) 0.0166(13) 0.0103(11) 0.0095(12) 0.0199(14)
 O7 0.050(2) 0.0234(15) 0.0208(14) 0.0112(11) 0.0120(13) 0.0233(14)
 O8 0.0418(18) 0.0198(14) 0.0201(13) 0.0104(11) 0.0114(12) 0.0162(13)
 O9 0.069(2) 0.0286(16) 0.0276(15) 0.0157(12) 0.0206(15) 0.0344(16)
 N1 0.0281(18) 0.0205(16) 0.0200(16) 0.0105(13) 0.0071(13) 0.0118(14)
 N2 0.0305(19) 0.0207(16) 0.0186(16) 0.0095(13) 0.0089(14) 0.0123(14)
 N3 0.037(2) 0.0211(17) 0.0183(16) 0.0086(13) 0.0060(14) 0.0149(15)
 C1 0.029(2) 0.0212(19) 0.024(2) 0.0076(16) 0.0073(17) 0.0130(17)
 C2 0.035(2) 0.023(2) 0.0204(19) 0.0056(15) 0.0095(17) 0.0145(18)
 C3 0.037(2) 0.027(2) 0.0200(19) 0.0107(16) 0.0084(17) 0.0151(19)
 C4 0.034(2) 0.022(2) 0.024(2) 0.0114(16) 0.0080(17) 0.0136(18)
 C5 0.031(2) 0.0187(19) 0.0213(19) 0.0092(15) 0.0085(16) 0.0113(17)
 C6 0.063(3) 0.039(3) 0.019(2) 0.0152(18) 0.013(2) 0.028(2)
 C7 0.031(2) 0.021(2) 0.023(2) 0.0073(16) 0.0061(17) 0.0136(17)
 C8 0.035(2) 0.022(2) 0.0186(19) 0.0058(15) 0.0088(17) 0.0141(18)
 C9 0.029(2) 0.026(2) 0.0200(19) 0.0111(16) 0.0055(16) 0.0125(17)
 C10 0.039(2) 0.022(2) 0.023(2) 0.0102(16) 0.0086(18) 0.0180(19)
 C11 0.035(2) 0.0192(19) 0.022(2) 0.0086(16) 0.0091(17) 0.0140(17)
 C12 0.056(3) 0.035(2) 0.018(2) 0.0132(17) 0.013(2) 0.023(2)
 C13 0.033(2) 0.023(2) 0.024(2) 0.0083(16) 0.0056(17) 0.0150(18)
 C14 0.032(2) 0.025(2) 0.0206(19) 0.0069(15) 0.0077(16) 0.0165(18)
 C15 0.026(2) 0.025(2) 0.0207(19) 0.0093(16) 0.0076(16) 0.0088(17)
 C16 0.036(2) 0.023(2) 0.023(2) 0.0102(16) 0.0074(18) 0.0149(18)
 C17 0.036(2) 0.020(2) 0.0190(19) 0.0052(15) 0.0057(17) 0.0141(17)
 C18 0.041(3) 0.031(2) 0.026(2) 0.0147(18) 0.0157(19) 0.017(2)
 C19 0.030(2) 0.022(2) 0.0224(19) 0.0101(16) 0.0086(16) 0.0122(17)
 C20 0.044(3) 0.026(2) 0.021(2) 0.0097(16) 0.0061(18) 0.015(2)
 C21 0.037(2) 0.0219(19) 0.0188(19) 0.0068(15) 0.0065(17) 0.0170(18)
 C22 0.027(2) 0.023(2) 0.0184(18) 0.0093(15) 0.0068(16) 0.0111(17)
 C23 0.032(2) 0.0217(19) 0.0184(18) 0.0079(15) 0.0050(16) 0.0142(17)
 C24 0.036(2) 0.027(2) 0.022(2) 0.0076(16) 0.0118(18) 0.0143(19)

_geom_special_details
;
 All esds (except the esd in the dihedral angle between two l.s. planes)
 are estimated using the full covariance matrix.  The cell esds are taken
 into account individually in the estimation of esds in distances, angles
 and torsion angles; correlations between esds in cell parameters are only
 used when they are defined by crystal symmetry.  An approximate (isotropic)
 treatment of cell esds is used for estimating esds involving l.s. planes.
;
loop_
  _geom_bond_atom_site_label_1
  _geom_bond_atom_site_label_2
  _geom_bond_distance
  _geom_bond_site_symmetry_2
  _geom_bond_publ_flag
 Ag1 Ag2 2.9997(5) . ?
 Ag1 Ag3 3.1906(5) . ?
 Ag1 Ag3 3.2954(5) 2_676 ?
 Ag1 O1 2.416(3) . ?
 Ag1 O5 2.234(3) . ?
 Ag1 O8 2.228(3) . ?
 Ag2 O2 2.440(3) . ?
 Ag2 O3 2.408(3) . ?
 Ag2 O4 2.226(3) . ?
 Ag2 O9 2.256(3) . ?
 Ag3 Ag3 2.9586(6) 2_676 ?
 Ag3 O1 2.483(3) 2_676 ?
 Ag3 O2 2.430(3) . ?
 Ag3 O6 2.214(3) . ?
 Ag3 O7 2.237(3) 2_676 ?
 F1 C24 1.337(6) . ?
 F2 C24 1.321(5) . ?
 F3 C24 1.339(6) . ?
 F4 C21 1.326(6) . ?
 F5 C21 1.339(5) . ?
 F6 C21 1.337(5) . ?
 F7 C20 1.332(6) . ?
 F8 C20 1.335(5) . ?
 F9 C20 1.334(6) . ?
 O1 N1 1.356(5) . ?
 O2 N2 1.352(5) . ?
 O3 N3 1.335(5) . ?
 O4 C19 1.236(5) . ?
 O5 C19 1.248(5) . ?
 O6 C22 1.235(5) . ?
 O7 C22 1.241(6) . ?
 O8 C23 1.230(5) . ?
 O9 C23 1.250(5) . ?
 N1 C1 1.352(5) . ?
 N1 C5 1.342(6) . ?
 N2 C7 1.349(6) . ?
 N2 C11 1.338(6) . ?
 N3 C13 1.331(6) . ?
 N3 C17 1.347(6) . ?
 C1 H1 0.9500 . ?
 C1 C2 1.372(6) . ?
 C2 H2 0.9500 . ?
 C2 C3 1.388(7) . ?
 C3 C4 1.391(6) . ?
 C3 C6 1.505(6) . ?
 C4 H4 0.9500 . ?
 C4 C5 1.377(6) . ?
 C5 H5 0.9500 . ?
 C6 H6A 0.9800 . ?
 C6 H6B 0.9800 . ?
 C6 H6C 0.9800 . ?
 C7 H7 0.9500 . ?
 C7 C8 1.383(6) . ?
 C8 H8 0.9500 . ?
 C8 C9 1.371(7) . ?
 C9 C10 1.399(6) . ?
 C9 C12 1.512(6) . ?
 C10 H10 0.9500 . ?
 C10 C11 1.385(6) . ?
 C11 H11 0.9500 . ?
 C12 H12A 0.9800 . ?
 C12 H12B 0.9800 . ?
 C12 H12C 0.9800 . ?
 C13 H13 0.9500 . ?
 C13 C14 1.386(6) . ?
 C14 H14 0.9500 . ?
 C14 C15 1.396(7) . ?
 C15 C16 1.395(6) . ?
 C15 C18 1.500(6) . ?
 C16 H16 0.9500 . ?
 C16 C17 1.378(6) . ?
 C17 H17 0.9500 . ?
 C18 H18A 0.9800 . ?
 C18 H18B 0.9800 . ?
 C18 H18C 0.9800 . ?
 C19 C20 1.539(6) . ?
 C21 C22 1.549(6) . ?
 C23 C24 1.555(6) . ?

loop_
  _geom_angle_atom_site_label_1
  _geom_angle_atom_site_label_2
  _geom_angle_atom_site_label_3
  _geom_angle
  _geom_angle_site_symmetry_1
  _geom_angle_site_symmetry_3
  _geom_angle_publ_flag
 Ag2 Ag1 Ag3 68.125(12) . . ?
 Ag2 Ag1 Ag3 122.306(14) . 2_676 ?
 Ag3 Ag1 Ag3 54.248(11) . 2_676 ?
 O1 Ag1 Ag2 167.32(8) . . ?
 O1 Ag1 Ag3 102.51(8) . . ?
 O1 Ag1 Ag3 48.60(8) . 2_676 ?
 O5 Ag1 Ag2 77.00(8) . . ?
 O5 Ag1 Ag3 107.81(9) . 2_676 ?
 O5 Ag1 Ag3 99.38(9) . . ?
 O5 Ag1 O1 96.83(10) . . ?
 O8 Ag1 Ag2 88.16(8) . . ?
 O8 Ag1 Ag3 90.85(9) . . ?
 O8 Ag1 Ag3 94.75(8) . 2_676 ?
 O8 Ag1 O1 100.83(10) . . ?
 O8 Ag1 O5 157.17(12) . . ?
 O2 Ag2 Ag1 102.34(7) . . ?
 O3 Ag2 Ag1 159.88(10) . . ?
 O3 Ag2 O2 94.21(12) . . ?
 O4 Ag2 Ag1 83.67(8) . . ?
 O4 Ag2 O2 111.63(12) . . ?
 O4 Ag2 O3 100.91(10) . . ?
 O4 Ag2 O9 148.67(13) . . ?
 O9 Ag2 Ag1 72.12(8) . . ?
 O9 Ag2 O2 93.13(13) . . ?
 O9 Ag2 O3 95.87(11) . . ?
 Ag1 Ag3 Ag1 125.752(12) . 2_676 ?
 Ag3 Ag3 Ag1 64.683(13) 2_676 . ?
 Ag3 Ag3 Ag1 61.068(12) 2_676 2_676 ?
 O1 Ag3 Ag1 170.45(7) 2_676 . ?
 O1 Ag3 Ag1 46.88(7) 2_676 2_676 ?
 O1 Ag3 Ag3 107.58(7) 2_676 2_676 ?
 O2 Ag3 Ag1 136.62(8) . 2_676 ?
 O2 Ag3 Ag1 97.39(8) . . ?
 O2 Ag3 Ag3 161.50(9) . 2_676 ?
 O2 Ag3 O1 89.75(11) . 2_676 ?
 O6 Ag3 Ag1 92.85(9) . 2_676 ?
 O6 Ag3 Ag1 82.27(9) . . ?
 O6 Ag3 Ag3 84.86(8) . 2_676 ?
 O6 Ag3 O1 103.12(11) . 2_676 ?
 O6 Ag3 O2 97.71(11) . . ?
 O6 Ag3 O7 161.12(12) . 2_676 ?
 O7 Ag3 Ag1 86.30(9) 2_676 . ?
 O7 Ag3 Ag1 81.68(9) 2_676 2_676 ?
 O7 Ag3 Ag3 76.66(8) 2_676 2_676 ?
 O7 Ag3 O1 86.36(11) 2_676 2_676 ?
 O7 Ag3 O2 98.62(11) 2_676 . ?
 Ag1 O1 Ag3 84.52(10) . 2_676 ?
 N1 O1 Ag1 130.0(2) . . ?
 N1 O1 Ag3 113.4(2) . 2_676 ?
 Ag3 O2 Ag2 90.92(11) . . ?
 N2 O2 Ag2 109.0(2) . . ?
 N2 O2 Ag3 128.3(2) . . ?
 N3 O3 Ag2 129.2(2) . . ?
 C19 O4 Ag2 119.8(3) . . ?
 C19 O5 Ag1 128.3(3) . . ?
 C22 O6 Ag3 119.1(3) . . ?
 C22 O7 Ag3 128.4(3) . 2_676 ?
 C23 O8 Ag1 114.8(3) . . ?
 C23 O9 Ag2 134.2(3) . . ?
 C1 N1 O1 120.1(4) . . ?
 C5 N1 O1 118.9(3) . . ?
 C5 N1 C1 121.0(4) . . ?
 C7 N2 O2 119.9(4) . . ?
 C11 N2 O2 118.7(3) . . ?
 C11 N2 C7 121.4(4) . . ?
 O3 N3 C17 119.1(3) . . ?
 C13 N3 O3 120.3(4) . . ?
 C13 N3 C17 120.6(4) . . ?
 N1 C1 H1 120.1 . . ?
 N1 C1 C2 119.8(4) . . ?
 C2 C1 H1 120.1 . . ?
 C1 C2 H2 119.3 . . ?
 C1 C2 C3 121.3(4) . . ?
 C3 C2 H2 119.3 . . ?
 C2 C3 C4 116.8(4) . . ?
 C2 C3 C6 120.7(4) . . ?
 C4 C3 C6 122.5(4) . . ?
 C3 C4 H4 119.5 . . ?
 C5 C4 C3 120.9(4) . . ?
 C5 C4 H4 119.5 . . ?
 N1 C5 C4 120.1(4) . . ?
 N1 C5 H5 119.9 . . ?
 C4 C5 H5 119.9 . . ?
 C3 C6 H6A 109.5 . . ?
 C3 C6 H6B 109.5 . . ?
 C3 C6 H6C 109.5 . . ?
 H6A C6 H6B 109.5 . . ?
 H6A C6 H6C 109.5 . . ?
 H6B C6 H6C 109.5 . . ?
 N2 C7 H7 120.2 . . ?
 N2 C7 C8 119.5(4) . . ?
 C8 C7 H7 120.2 . . ?
 C7 C8 H8 119.3 . . ?
 C9 C8 C7 121.3(4) . . ?
 C9 C8 H8 119.3 . . ?
 C8 C9 C10 117.4(4) . . ?
 C8 C9 C12 121.6(4) . . ?
 C10 C9 C12 121.0(4) . . ?
 C9 C10 H10 119.8 . . ?
 C11 C10 C9 120.3(4) . . ?
 C11 C10 H10 119.8 . . ?
 N2 C11 C10 120.0(4) . . ?
 N2 C11 H11 120.0 . . ?
 C10 C11 H11 120.0 . . ?
 C9 C12 H12A 109.5 . . ?
 C9 C12 H12B 109.5 . . ?
 C9 C12 H12C 109.5 . . ?
 H12A C12 H12B 109.5 . . ?
 H12A C12 H12C 109.5 . . ?
 H12B C12 H12C 109.5 . . ?
 N3 C13 H13 119.7 . . ?
 N3 C13 C14 120.5(4) . . ?
 C14 C13 H13 119.7 . . ?
 C13 C14 H14 119.5 . . ?
 C13 C14 C15 120.9(4) . . ?
 C15 C14 H14 119.5 . . ?
 C14 C15 C18 121.2(4) . . ?
 C16 C15 C14 116.5(4) . . ?
 C16 C15 C18 122.3(4) . . ?
 C15 C16 H16 119.7 . . ?
 C17 C16 C15 120.7(4) . . ?
 C17 C16 H16 119.7 . . ?
 N3 C17 C16 120.8(4) . . ?
 N3 C17 H17 119.6 . . ?
 C16 C17 H17 119.6 . . ?
 C15 C18 H18A 109.5 . . ?
 C15 C18 H18B 109.5 . . ?
 C15 C18 H18C 109.5 . . ?
 H18A C18 H18B 109.5 . . ?
 H18A C18 H18C 109.5 . . ?
 H18B C18 H18C 109.5 . . ?
 O4 C19 O5 130.3(4) . . ?
 O4 C19 C20 114.3(4) . . ?
 O5 C19 C20 115.3(4) . . ?
 F7 C20 F8 106.6(4) . . ?
 F7 C20 F9 106.9(4) . . ?
 F7 C20 C19 112.5(4) . . ?
 F8 C20 C19 113.9(3) . . ?
 F9 C20 F8 107.0(4) . . ?
 F9 C20 C19 109.6(4) . . ?
 F4 C21 F5 106.9(3) . . ?
 F4 C21 F6 107.5(4) . . ?
 F4 C21 C22 111.4(3) . . ?
 F5 C21 C22 111.2(4) . . ?
 F6 C21 F5 106.6(3) . . ?
 F6 C21 C22 112.9(3) . . ?
 O6 C22 O7 130.6(4) . . ?
 O6 C22 C21 114.2(4) . . ?
 O7 C22 C21 115.3(4) . . ?
 O8 C23 O9 129.9(4) . . ?
 O8 C23 C24 117.5(4) . . ?
 O9 C23 C24 112.5(4) . . ?
 F1 C24 F3 106.4(3) . . ?
 F1 C24 C23 112.2(4) . . ?
 F2 C24 F1 108.0(4) . . ?
 F2 C24 F3 107.5(4) . . ?
 F2 C24 C23 113.6(3) . . ?
 F3 C24 C23 108.6(4) . . ?

loop_
  _geom_torsion_atom_site_label_1
  _geom_torsion_atom_site_label_2
  _geom_torsion_atom_site_label_3
  _geom_torsion_atom_site_label_4
  _geom_torsion
  _geom_torsion_site_symmetry_1
  _geom_torsion_site_symmetry_2
  _geom_torsion_site_symmetry_3
  _geom_torsion_site_symmetry_4
  _geom_torsion_publ_flag
 Ag1 O1 N1 C1 -17.1(5) . . . . ?
 Ag1 O1 N1 C5 161.6(3) . . . . ?
 Ag1 O5 C19 O4 -8.7(8) . . . . ?
 Ag1 O5 C19 C20 168.4(3) . . . . ?
 Ag1 O8 C23 O9 1.3(6) . . . . ?
 Ag1 O8 C23 C24 177.2(3) . . . . ?
 Ag2 O2 N2 C7 -85.7(4) . . . . ?
 Ag2 O2 N2 C11 93.6(4) . . . . ?
 Ag2 O3 N3 C13 21.9(6) . . . . ?
 Ag2 O3 N3 C17 -159.1(3) . . . . ?
 Ag2 O4 C19 O5 12.4(7) . . . . ?
 Ag2 O4 C19 C20 -164.8(3) . . . . ?
 Ag2 O9 C23 O8 8.2(8) . . . . ?
 Ag2 O9 C23 C24 -167.9(3) . . . . ?
 Ag3 O1 N1 C1 86.0(4) 2_676 . . . ?
 Ag3 O1 N1 C5 -95.3(4) 2_676 . . . ?
 Ag3 O2 N2 C7 21.3(5) . . . . ?
 Ag3 O2 N2 C11 -159.4(3) . . . . ?
 Ag3 O6 C22 O7 1.0(7) . . . . ?
 Ag3 O6 C22 C21 -178.7(3) . . . . ?
 Ag3 O7 C22 O6 -7.4(7) 2_676 . . . ?
 Ag3 O7 C22 C21 172.2(3) 2_676 . . . ?
 F4 C21 C22 O6 -74.8(5) . . . . ?
 F4 C21 C22 O7 105.5(5) . . . . ?
 F5 C21 C22 O6 44.3(5) . . . . ?
 F5 C21 C22 O7 -135.4(4) . . . . ?
 F6 C21 C22 O6 164.1(4) . . . . ?
 F6 C21 C22 O7 -15.6(6) . . . . ?
 O1 N1 C1 C2 177.6(4) . . . . ?
 O1 N1 C5 C4 -178.0(4) . . . . ?
 O2 N2 C7 C8 179.8(4) . . . . ?
 O2 N2 C11 C10 -179.6(4) . . . . ?
 O3 N3 C13 C14 179.2(4) . . . . ?
 O3 N3 C17 C16 -179.6(4) . . . . ?
 O4 C19 C20 F7 -42.9(5) . . . . ?
 O4 C19 C20 F8 -164.4(4) . . . . ?
 O4 C19 C20 F9 75.9(5) . . . . ?
 O5 C19 C20 F7 139.5(4) . . . . ?
 O5 C19 C20 F8 18.0(6) . . . . ?
 O5 C19 C20 F9 -101.7(5) . . . . ?
 O8 C23 C24 F1 22.7(6) . . . . ?
 O8 C23 C24 F2 145.7(4) . . . . ?
 O8 C23 C24 F3 -94.6(5) . . . . ?
 O9 C23 C24 F1 -160.7(4) . . . . ?
 O9 C23 C24 F2 -37.7(6) . . . . ?
 O9 C23 C24 F3 82.0(5) . . . . ?
 N1 C1 C2 C3 0.7(7) . . . . ?
 N2 C7 C8 C9 -1.4(7) . . . . ?
 N3 C13 C14 C15 0.7(7) . . . . ?
 C1 N1 C5 C4 0.6(6) . . . . ?
 C1 C2 C3 C4 0.0(7) . . . . ?
 C1 C2 C3 C6 179.9(5) . . . . ?
 C2 C3 C4 C5 -0.3(7) . . . . ?
 C3 C4 C5 N1 0.0(7) . . . . ?
 C5 N1 C1 C2 -1.0(6) . . . . ?
 C6 C3 C4 C5 179.8(5) . . . . ?
 C7 N2 C11 C10 -0.3(7) . . . . ?
 C7 C8 C9 C10 2.0(7) . . . . ?
 C7 C8 C9 C12 -179.0(4) . . . . ?
 C8 C9 C10 C11 -1.8(7) . . . . ?
 C9 C10 C11 N2 1.0(7) . . . . ?
 C11 N2 C7 C8 0.5(6) . . . . ?
 C12 C9 C10 C11 179.3(4) . . . . ?
 C13 N3 C17 C16 -0.6(7) . . . . ?
 C13 C14 C15 C16 -1.2(6) . . . . ?
 C13 C14 C15 C18 177.2(4) . . . . ?
 C14 C15 C16 C17 0.8(6) . . . . ?
 C15 C16 C17 N3 0.1(7) . . . . ?
 C17 N3 C13 C14 0.2(7) . . . . ?
 C18 C15 C16 C17 -177.5(4) . . . . ?

_shelx_res_file
;
TITL ogh-4mepyno-agtfa-1-1_5mg_h2o_gau_a.res in P-1
    ogh-4mepyno-agtfa-1-1_5mg_h2o_gau.res
    created by SHELXL-2018/1 at 13:42:07 on 27-Jan-2025
REM Old TITL OGH-4MePyNO-AgTFA-1-1_5mg_H2O_gau in P-1
REM SHELXT solution in P-1: R1 0.140, Rweak 0.004, Alpha 0.081
REM <I/s> 0.000 for 0 systematic absences, Orientation as input
REM Formula found by SHELXT: C24 N4 O8 F9 Ag3
CELL 1.54184 11.1393 11.2269 14.3271 108.791 97.202 112.587
ZERR 1 0.0004 0.0004 0.0003 0.002 0.002 0.003
LATT 1
SFAC C H Ag F N O
UNIT 48 42 6 18 6 18

L.S. 4 0 0
PLAN  5
SIZE 0.04 0.06 0.18
TEMP -153
CONF
BOND
list 4
MORE -1
BOND $H
fmap 2 53
acta
OMIT -2 133.5
REM <olex2.extras>
REM <HklSrc "%.\\OGH-4MePyNO-AgTFA-1-1_5mg_H2O_gau.hkl">
REM </olex2.extras>

WGHT    0.071200
FVAR       0.28077
AG1   3    0.213970    0.810890    0.410021    11.00000    0.04361    0.02436 =
         0.02192    0.01248    0.01313    0.01908
AG2   3    0.230270    0.563682    0.438451    11.00000    0.05025    0.02487 =
         0.01797    0.01012    0.00929    0.02074
AG3   3    0.515730    0.885740    0.521674    11.00000    0.04176    0.02205 =
         0.01628    0.00932    0.00838    0.01756
F1    4    0.078390    0.914033    0.726810    11.00000    0.04623    0.03234 =
         0.02983    0.01305    0.01755    0.02606
F2    4    0.046489    0.709946    0.721038    11.00000    0.04619    0.02974 =
         0.03020    0.01704    0.01462    0.01100
F3    4    0.247471    0.881661    0.779378    11.00000    0.04013    0.03826 =
         0.01990    0.00831    0.00593    0.02048
F4    4    0.649656    0.826740    0.195492    11.00000    0.03939    0.04400 =
         0.02953    0.01519    0.01498    0.02435
F5    4    0.442691    0.673490    0.154541    11.00000    0.04886    0.02697 =
         0.02067    0.00466    0.00880    0.01252
F6    4    0.489107    0.868392    0.138061    11.00000    0.05902    0.03948 =
         0.02123    0.01683    0.01298    0.03193
F7    4    0.225282    0.405483    0.074552    11.00000    0.07577    0.03587 =
         0.02435    0.01003    0.01582    0.03503
F8    4    0.157620    0.550982    0.051684    11.00000    0.06402    0.04393 =
         0.02309    0.01997    0.01010    0.02928
F9    4    0.022343    0.371932    0.073282    11.00000    0.04852    0.04932 =
         0.03483    0.01047   -0.00431   -0.00132
O1    6    0.245800    1.016279    0.375492    11.00000    0.04028    0.02068 =
         0.01772    0.01204    0.00825    0.01340
O2    6    0.462879    0.668346    0.545535    11.00000    0.04267    0.02086 =
         0.01699    0.01184    0.00797    0.01351
O3    6    0.162553    0.346149    0.461164    11.00000    0.06016    0.02433 =
         0.02021    0.01300    0.01257    0.02217
O4    6    0.217310    0.489194    0.271777    11.00000    0.04520    0.02139 =
         0.02131    0.01154    0.01101    0.01713
O5    6    0.194496    0.671045    0.251398    11.00000    0.04673    0.02599 =
         0.02631    0.01378    0.01308    0.02306
O6    6    0.525309    0.808736    0.361127    11.00000    0.04658    0.02527 =
         0.01656    0.01028    0.00952    0.01990
O7    6    0.516202    0.992139    0.334235    11.00000    0.04952    0.02344 =
         0.02084    0.01116    0.01196    0.02334
O8    6    0.168571    0.869001    0.560752    11.00000    0.04180    0.01981 =
         0.02010    0.01037    0.01143    0.01621
O9    6    0.162306    0.670083    0.568575    11.00000    0.06863    0.02860 =
         0.02762    0.01572    0.02063    0.03444
N1    5    0.234824    1.031041    0.284994    11.00000    0.02812    0.02054 =
         0.02004    0.01046    0.00706    0.01183
N2    5    0.460727    0.648153    0.633486    11.00000    0.03050    0.02072 =
         0.01864    0.00950    0.00894    0.01229
N3    5    0.145221    0.322105    0.545038    11.00000    0.03721    0.02106 =
         0.01831    0.00857    0.00597    0.01488
C1    1    0.236200    0.933288    0.200691    11.00000    0.02937    0.02117 =
         0.02419    0.00760    0.00727    0.01305
AFIX  43
H1    2    0.248291    0.855874    0.205295    11.00000   -1.20000
AFIX   0
C2    1    0.220098    0.946130    0.108489    11.00000    0.03500    0.02270 =
         0.02038    0.00555    0.00952    0.01450
AFIX  43
H2    2    0.220224    0.876470    0.049424    11.00000   -1.20000
AFIX   0
C3    1    0.203624    1.058893    0.099774    11.00000    0.03685    0.02695 =
         0.02000    0.01071    0.00836    0.01506
C4    1    0.204277    1.157594    0.188759    11.00000    0.03445    0.02233 =
         0.02416    0.01144    0.00798    0.01362
AFIX  43
H4    2    0.193813    1.236691    0.186247    11.00000   -1.20000
AFIX   0
C5    1    0.219871    1.142302    0.280422    11.00000    0.03150    0.01866 =
         0.02134    0.00921    0.00846    0.01130
AFIX  43
H5    2    0.220049    1.210590    0.340533    11.00000   -1.20000
AFIX   0
C6    1    0.186285    1.071708   -0.001854    11.00000    0.06340    0.03867 =
         0.01949    0.01516    0.01261    0.02770
AFIX 137
H6A   2    0.151027    1.140089    0.001066    11.00000   -1.50000
H6B   2    0.122378    0.979653   -0.056378    11.00000   -1.50000
H6C   2    0.274154    1.103730   -0.016443    11.00000   -1.50000
AFIX   0
C7    1    0.446806    0.740308    0.713851    11.00000    0.03148    0.02076 =
         0.02320    0.00734    0.00614    0.01359
AFIX  43
H7    2    0.438836    0.819479    0.708913    11.00000   -1.20000
AFIX   0
C8    1    0.444224    0.718681    0.803479    11.00000    0.03505    0.02198 =
         0.01864    0.00584    0.00883    0.01408
AFIX  43
H8    2    0.436502    0.784891    0.860479    11.00000   -1.20000
AFIX   0
C9    1    0.452589    0.603561    0.811683    11.00000    0.02889    0.02576 =
         0.02001    0.01114    0.00554    0.01247
C10   1    0.468311    0.511328    0.727059    11.00000    0.03884    0.02229 =
         0.02317    0.01017    0.00864    0.01796
AFIX  43
H10   2    0.477110    0.431876    0.730556    11.00000   -1.20000
AFIX   0
C11   1    0.471111    0.535279    0.638191    11.00000    0.03487    0.01917 =
         0.02200    0.00856    0.00912    0.01401
AFIX  43
H11   2    0.480409    0.471524    0.580558    11.00000   -1.20000
AFIX   0
C12   1    0.447613    0.578007    0.908846    11.00000    0.05634    0.03467 =
         0.01810    0.01322    0.01267    0.02328
AFIX 137
H12A  2    0.410133    0.476536    0.891562    11.00000   -1.50000
H12B  2    0.389995    0.614574    0.942089    11.00000   -1.50000
H12C  2    0.539487    0.626355    0.955842    11.00000   -1.50000
AFIX   0
C13   1    0.122249    0.409994    0.619940    11.00000    0.03258    0.02286 =
         0.02447    0.00829    0.00560    0.01496
AFIX  43
H13   2    0.119329    0.490729    0.613908    11.00000   -1.20000
AFIX   0
C14   1    0.102551    0.384677    0.706673    11.00000    0.03175    0.02546 =
         0.02063    0.00690    0.00765    0.01654
AFIX  43
H14   2    0.085255    0.447827    0.759125    11.00000   -1.20000
AFIX   0
C15   1    0.107765    0.267738    0.718046    11.00000    0.02592    0.02527 =
         0.02072    0.00928    0.00764    0.00875
C16   1    0.131060    0.178064    0.637236    11.00000    0.03617    0.02295 =
         0.02306    0.01016    0.00743    0.01489
AFIX  43
H16   2    0.134376    0.096361    0.640942    11.00000   -1.20000
AFIX   0
C17   1    0.149312    0.206831    0.552068    11.00000    0.03600    0.01975 =
         0.01900    0.00521    0.00570    0.01409
AFIX  43
H17   2    0.164965    0.144623    0.497672    11.00000   -1.20000
AFIX   0
C18   1    0.092861    0.243350    0.813824    11.00000    0.04103    0.03120 =
         0.02631    0.01469    0.01567    0.01749
AFIX 137
H18A  2    0.056375    0.142195    0.797558    11.00000   -1.50000
H18B  2    0.030764    0.277972    0.841265    11.00000   -1.50000
H18C  2    0.181707    0.293949    0.865227    11.00000   -1.50000
AFIX   0
C19   1    0.193617    0.553191    0.221833    11.00000    0.02954    0.02229 =
         0.02237    0.01011    0.00862    0.01221
C20   1    0.150644    0.471057    0.104468    11.00000    0.04365    0.02610 =
         0.02092    0.00967    0.00606    0.01510
C21   1    0.526444    0.812014    0.198514    11.00000    0.03705    0.02185 =
         0.01881    0.00685    0.00654    0.01704
C22   1    0.522401    0.878549    0.310344    11.00000    0.02730    0.02323 =
         0.01838    0.00933    0.00682    0.01111
C23   1    0.153707    0.783257    0.599723    11.00000    0.03242    0.02165 =
         0.01837    0.00793    0.00504    0.01416
C24   1    0.128474    0.820623    0.707436    11.00000    0.03608    0.02721 =
         0.02157    0.00762    0.01178    0.01433
HKLF 4


REM  ogh-4mepyno-agtfa-1-1_5mg_h2o_gau_a.res in P-1
REM R1 =  0.0443 for    4590 Fo > 4sig(Fo)  and  0.0504 for all    5322 data
REM    436 parameters refined using      0 restraints

END

WGHT      0.0712      0.0000

REM Highest difference peak  2.213,  deepest hole -1.752,  1-sigma level  0.218
Q1    1   0.6128  0.9263  0.5365  11.00000  0.05    2.21
Q2    1   0.3353  0.6253  0.4742  11.00000  0.05    2.01
Q3    1   0.3144  0.8636  0.4387  11.00000  0.05    1.93
Q4    1   0.1167  0.7830  0.3970  11.00000  0.05    1.81
Q5    1   0.4091  0.8190  0.4783  11.00000  0.05    1.78
;
_shelx_res_checksum                72975
_shelx_hkl_file
;
   0   0  -1 5956.37  362.22
   0   0  -2  340.78   25.68
   0   0  -3  765.00   53.28
   0   0  -4   64.26   14.38
   0   0  -5   31.94   13.16
   0   0  -6  788.40   46.76
   0   0  -6  880.66   60.64
   0   0  -6  713.83   46.66
   0   0  -7  333.17   21.72
   0   0  -7  343.67   22.23
   0   0  -7  340.07   22.43
   0   0  -7  372.66   22.84
   0   0  -8  366.12   23.12
   0   0  -8  366.69   23.66
   0   0  -8  352.93   24.09
   0   0  -8  378.63   38.21
   0   0  -9    1.89    4.80
   0   0  -9    9.22    5.42
   0   0  -9    2.52    4.89
   0   0  -9    2.51    2.26
   0   0  -9    2.91    1.91
   0   0  -9    3.49    4.38
   0   0  -9    1.78    2.76
   0   0  -9   10.42   12.02
   0   0 -10   10.68    6.21
   0   0 -10   16.55    6.34
   0   0 -10   12.80    5.38
   0   0 -10   12.27    2.89
   0   0 -10    7.92    2.40
   0   0 -10    7.07    4.76
   0   0 -10   10.32    3.21
   0   0 -10   -2.32   12.48
   0   0 -11  133.32   11.54
   0   0 -11  110.61    8.61
   0   0 -11  123.15    8.82
   0   0 -11  122.17    9.57
   0   0 -11  120.99   24.49
   0   0 -11  118.43   12.30
   0   0 -11  119.59   12.35
   0   0 -12   15.16    2.73
   0   0 -12   13.30    2.69
   0   0 -12   11.83    7.25
   0   0 -12    5.17    6.49
   0   0 -12   13.79    3.49
   0   0 -13   51.40    8.40
   0   0 -13   37.72    8.14
   0   0 -13   40.35    6.95
   0   0 -13   45.66    4.37
   0   0 -13   43.83    3.83
   0   0 -13   49.28    4.42
   0   0 -14   60.73    8.45
   0   0 -14   64.40    7.67
   0   0 -14   72.67    5.23
   0   0 -14   55.55    5.04
   0   0 -15    7.53    4.98
   0   0 -15    7.16    3.97
   0   0 -15    7.10    1.73
   0   0 -16   11.57    1.48
   0   1 -16  216.36   13.73
   0   1 -15  257.49   18.75
   0   1 -15  242.35   17.84
   0   1 -15  252.30   16.13
   0   1 -14   52.15    7.17
   0   1 -13    5.17    5.05
   0   1 -13   10.95    2.38
   0   1 -13   11.06    6.87
   0   1 -13   11.12    6.29
   0   1 -13    7.79    3.10
   0   1 -12   10.07    5.23
   0   1 -12    9.54    2.41
   0   1 -12   12.50    5.96
   0   1 -12   11.08    6.57
   0   1 -12    8.32    3.25
   0   1 -12   10.32   12.76
   0   1 -11    6.59    6.29
   0   1 -11    0.83    5.53
   0   1 -11    0.65    4.75
   0   1 -11    1.44    2.06
   0   1 -11    5.75    4.80
   0   1 -11    5.02   12.68
   0   1 -11    3.51    2.83
   0   1 -10    1.09    5.41
   0   1 -10   -3.69    5.47
   0   1 -10   -2.11    5.84
   0   1 -10    2.80    2.08
   0   1 -10    7.92    3.59
   0   1 -10    1.90    1.89
   0   1 -10    1.89    4.13
   0   1 -10    3.18    2.93
   0   1 -10    6.99   12.74
   0   1  -9   15.75    5.10
   0   1  -9   12.67    5.04
   0   1  -9   19.82    3.81
   0   1  -9   18.55    2.68
   0   1  -9   19.79    5.47
   0   1  -9   33.32   15.39
   0   1  -9   20.54    3.58
   0   1  -9   21.70    4.75
   0   1  -8   -0.69    2.82
   0   1  -8    1.41    2.18
   0   1  -8    0.47    1.78
   0   1  -8    1.85   11.37
   0   1  -8    0.29    4.42
   0   1  -8    0.18    3.97
   0   1  -7    3.09    2.84
   0   1  -7    9.15    4.36
   0   1  -7    4.88   12.60
   0   1  -7    3.77    4.03
   0   1  -7    8.00    4.26
   0   1  -6  245.99   28.08
   0   1  -5  177.10   22.76
   0   1  -4 1282.76   82.91
   0   1  -4 1196.63   73.35
   0   1  -3  786.19   45.96
   0   1  -3  600.64   37.81
   0   1  -2   61.07    8.44
   0   1  -2   48.45    3.92
   0   1  -1  640.12   39.44
   0   1   0    5.62    1.47
   0   1   1    8.05    1.71
   0  -1  -2  388.95   28.07
   0   1   2  383.65   24.01
   0  -1  -3  133.73   17.02
   0   1   3  175.36   11.18
   0  -1  -4  191.78   21.30
   0  -1  -5  267.40   26.74
   0  -1  -6 1525.28   93.39
   0  -1  -6 1566.58   93.08
   0  -1  -6 1664.71  105.98
   0  -1  -6 1439.26   93.72
   0  -1  -7  608.44   41.06
   0  -1  -7  622.36   39.83
   0  -1  -7  708.15   40.30
   0  -1  -7  650.07   40.74
   0  -1  -8 1644.72  106.06
   0  -1  -8 1860.82  106.65
   0  -1  -8 1765.82  106.37
   0  -1  -8 1619.80  108.25
   0  -1  -8 1649.05  108.54
   0  -1  -8 1776.87  124.61
   0  -1  -8 1909.69  107.09
   0  -1  -9  646.74   38.49
   0  -1  -9  656.04   38.23
   0  -1  -9  589.69   40.90
   0  -1  -9  574.89   40.53
   0  -1  -9  635.07   38.90
   0  -1 -10 1648.70  105.92
   0  -1 -10 1795.12  104.05
   0  -1 -10 1656.34  103.84
   0  -1 -10 1755.38  104.69
   0  -1 -10 1590.74  106.59
   0  -1 -10 1602.33  106.91
   0  -1 -11  567.66   40.92
   0  -1 -11  577.80   41.44
   0  -1 -11  627.21   38.03
   0  -1 -11  597.88   37.81
   0  -1 -12   47.66    8.40
   0  -1 -12   39.86    8.09
   0  -1 -12   32.02    6.94
   0  -1 -12   40.16    4.06
   0  -1 -12   40.52    4.25
   0  -1 -13    4.27    5.27
   0  -1 -13    3.80    1.63
   0  -1 -14   36.77    6.87
   0  -1 -14   32.62    5.57
   0  -1 -14   29.42    2.64
   0  -1 -14   29.44    2.99
   0  -1 -14   24.36    2.98
   0  -1 -15   47.08    5.59
   0  -1 -15   54.35    4.00
   0   2 -17   56.49    3.88
   0   2 -16    1.53    4.17
   0   2 -16    5.51    3.28
   0   2 -16    3.87    1.44
   0   2 -15   56.67    6.79
   0   2 -15   60.78    4.81
   0   2 -15   59.04    7.82
   0   2 -15   58.48    5.40
   0   2 -14   44.79    6.82
   0   2 -14   52.00    4.46
   0   2 -14   60.20    8.77
   0   2 -14   45.52    7.64
   0   2 -14   47.16    5.17
   0   2 -13   -0.44    6.14
   0   2 -13   -2.13    5.79
   0   2 -13    1.79    4.34
   0   2 -13   13.01   13.42
   0   2 -13    2.25    2.98
   0   2 -13    6.99    4.92
   0   2 -12   56.24    9.26
   0   2 -12   61.54    8.41
   0   2 -12   55.32    7.24
   0   2 -12   63.64   19.12
   0   2 -12   74.51    6.58
   0   2 -12   64.33    7.80
   0   2 -11  223.30   19.17
   0   2 -11  230.59   18.99
   0   2 -11  299.34   18.48
   0   2 -11  246.98   18.51
   0   2 -11  239.58   18.06
   0   2 -11  267.88   34.67
   0   2 -11  268.79   17.75
   0   2 -10  462.98   35.44
   0   2 -10  488.73   35.71
   0   2 -10  571.09   34.60
   0   2 -10  594.60   35.07
   0   2 -10  523.68   35.07
   0   2 -10  498.46   36.13
   0   2 -10  574.81   34.72
   0   2 -10  550.67   52.69
   0   2 -10  532.34   34.80
   0   2  -9 1621.67   89.37
   0   2  -9 1341.20   88.23
   0   2  -9 1596.13   89.66
   0   2  -9 1579.08  108.69
   0   2  -9 1321.88   89.06
   0   2  -9 1554.02   89.59
   0   2  -8  206.23   12.40
   0   2  -8  149.94   10.71
   0   2  -8  174.36   26.29
   0   2  -8  179.74   12.40
   0   2  -8  166.73   12.03
   0   2  -7  264.34   30.98
   0   2  -7  211.34   15.46
   0   2  -7  254.18   15.91
   0   2  -6 1827.21  118.41
   0   2  -6 1696.16  104.83
   0  -2   6 1707.45  104.58
   0   2  -5   92.82    7.29
   0   2  -5   97.12   18.93
   0   2  -4   95.01   14.69
   0   2  -4   56.28    5.29
   0   2  -3  190.29   15.90
   0   2  -3  118.46    9.30
   0   2  -2    1.30    2.41
   0   2  -1  151.96   10.99
   0   2   0    1.97    2.44
   0   2   1  186.03   12.94
   0   2   2  420.60   27.06
   0   2   3  354.55   23.06
   0   2   4  370.09   24.29
   0  -2  -4  380.12   24.09
   0  -2  -5 1658.81  106.00
   0  -2  -5 1722.42  105.73
   0  -2  -5 1818.23  105.87
   0  -2  -6  669.88   41.81
   0  -2  -6  643.68   41.13
   0  -2  -6  691.70   41.46
   0  -2  -7  587.13   34.74
   0  -2  -7  508.84   34.17
   0  -2  -7  558.86   34.33
   0  -2  -7  546.86   34.18
   0  -2  -7  494.04   36.58
   0  -2  -7  597.44   34.94
   0  -2  -8   85.90    9.68
   0  -2  -8  104.79   10.77
   0  -2  -8  102.50   11.39
   0  -2  -8  120.77    8.79
   0  -2  -8  108.84    7.96
   0  -2  -8  114.63    8.15
   0  -2  -8  121.95    8.29
   0  -2  -8  112.26    8.02
   0  -2  -9   53.96    4.90
   0  -2  -9   53.17    8.87
   0  -2  -9   45.34    8.09
   0  -2  -9   47.97    4.45
   0  -2  -9   66.56    8.10
   0  -2  -9   53.15    4.81
   0  -2  -9   55.91    5.09
   0  -2  -9   54.80    4.81
   0  -2 -10    0.90    6.55
   0  -2 -10    3.17    2.53
   0  -2 -10    7.90    6.56
   0  -2 -10    0.37    5.33
   0  -2 -10    5.65    2.66
   0  -2 -10    6.31    2.45
   0  -2 -11    8.40    6.77
   0  -2 -11   10.05    5.67
   0  -2 -11   15.99    2.85
   0  -2 -11   11.19    2.89
   0  -2 -12    6.23    5.49
   0  -2 -13   -1.16    4.95
   0  -2 -13    3.95    1.61
   0  -2 -13    4.87    2.05
   0  -2 -13    4.64    1.87
   0  -2 -14   -1.92    3.71
   0  -2 -14    0.11    1.07
   0  -2 -14    0.83    1.42
   0  -2 -14    1.25    1.51
   0   3 -17   14.67    1.57
   0   3 -16    0.79    4.00
   0   3 -16    2.89    1.43
   0   3 -15  114.21   11.52
   0   3 -15  125.39    9.60
   0   3 -15  140.34    9.10
   0   3 -14  434.68   27.35
   0   3 -14  400.80   26.82
   0   3 -14  422.46   24.78
   0   3 -13 1191.14   76.67
   0   3 -13 1164.80   76.41
   0   3 -13 1233.89   74.75
   0   3 -13 1096.93   95.53
   0   3 -12  472.37   33.90
   0   3 -12  503.77   34.27
   0   3 -12  532.88   32.91
   0   3 -12  514.07   33.23
   0   3 -12  513.33   33.32
   0   3 -12  436.50   32.56
   0   3 -12  519.92   32.57
   0   3 -12  486.72   52.33
   0   3 -11  928.68   64.62
   0   3 -11  994.30   65.09
   0   3 -11 1006.15   64.23
   0   3 -11 1077.20   64.36
   0   3 -11 1081.94   63.98
   0   3 -11 1004.25   65.56
   0   3 -11 1000.42   63.93
   0   3 -11 1001.56   84.73
   0   3 -11 1022.22   63.81
   0   3 -10 1577.02  108.89
   0   3 -10 1724.42  109.25
   0   3 -10 1936.44  108.87
   0   3 -10 1794.37  108.59
   0   3 -10 1868.79  108.51
   0   3 -10 1619.20  109.56
   0   3 -10 1756.49  129.23
   0   3 -10 1759.37  108.46
   0   3 -10 1732.36  108.40
   0   3  -9  204.62   13.57
   0   3  -9  182.22   13.23
   0   3  -9  154.83   26.91
   0   3  -9  157.46   13.08
   0   3  -9  188.65   13.47
   0   3  -8  133.78    9.73
   0   3  -8  144.61   26.12
   0   3  -8  101.17    9.41
   0   3  -8  130.82    9.67
   0  -3   7  108.48    8.60
   0   3  -7  112.13    8.94
   0   3  -7   92.56    8.03
   0   3  -6  281.09   20.10
   0   3  -6  381.65   34.33
   0   3  -5  585.62   39.90
   0   3  -5  415.18   28.88
   0   3  -4   25.71    4.25
   0   3  -4   40.78   10.81
   0   3  -3  474.28   30.35
   0   3  -3  355.45   25.48
   0   3  -2   57.31    6.26
   0   3  -1 1431.05   88.96
   0   3   0 1693.17  104.83
   0   3   1  465.70   30.73
   0   3   2  259.74   18.34
   0  -3  -3   50.15    4.26
   0  -3  -3   48.47    4.29
   0   3   3   41.62    5.29
   0  -3  -4    8.99    4.42
   0  -3  -4    8.14    2.69
   0  -3  -4    6.78    2.21
   0  -3  -5  223.93   16.46
   0  -3  -5  244.10   15.93
   0  -3  -5  261.65   16.23
   0  -3  -6   60.88    5.00
   0  -3  -6   67.29    5.70
   0  -3  -6   53.89    4.82
   0  -3  -6   57.20    4.89
   0  -3  -6   57.53    4.69
   0  -3  -7   15.53    2.80
   0  -3  -7   10.66    5.73
   0  -3  -7   17.67    6.39
   0  -3  -7   13.37    3.03
   0  -3  -7   19.04    2.78
   0  -3  -7   14.18    2.42
   0  -3  -7   14.22    2.73
   0  -3  -7   16.24    2.75
   0  -3  -8  113.71    9.67
   0  -3  -8  125.19    9.45
   0  -3  -8  121.16   12.25
   0  -3  -8  123.38   13.11
   0  -3  -8  123.35    9.25
   0  -3  -8  122.21   11.58
   0  -3  -8  148.66    9.71
   0  -3  -8  137.48    9.34
   0  -3  -8  144.37    9.52
   0  -3  -9   23.03    7.63
   0  -3  -9   24.71    3.51
   0  -3  -9   19.49    7.09
   0  -3  -9   25.48    6.42
   0  -3  -9   25.97    3.22
   0  -3  -9   21.18    3.25
   0  -3  -9   30.94    3.82
   0  -3  -9   29.62    3.55
   0  -3 -10   67.79   10.23
   0  -3 -10   65.11    8.77
   0  -3 -10   73.83    6.25
   0  -3 -10   77.66    6.24
   0  -3 -10   78.14    6.51
   0  -3 -10   78.71    6.04
   0  -3 -11   19.33    5.92
   0  -3 -11   19.08    2.85
   0  -3 -11   15.40    2.58
   0  -3 -11   20.60    3.22
   0  -3 -12   69.75    8.28
   0  -3 -12   78.64    5.77
   0  -3 -12   79.30    5.89
   0  -3 -12   74.15    6.11
   0  -3 -13   65.20    7.37
   0  -3 -13   76.01    5.73
   0  -3 -13   81.84    5.47
   0  -3 -13   74.77    5.55
   0  -3 -14   74.70    5.16
   0   4 -17    0.48    2.92
   0   4 -17    3.54    1.02
   0   4 -16   14.38    4.33
   0   4 -16   16.00    2.59
   0   4 -16   13.67    1.90
   0   4 -15    1.62    4.33
   0   4 -15    2.45    2.41
   0   4 -15    1.27    1.42
   0   4 -14   40.49    7.14
   0   4 -14   34.26    6.16
   0   4 -14   26.50    4.03
   0   4 -14   18.98    4.69
   0   4 -13  301.09   21.36
   0   4 -13  254.44   20.68
   0   4 -13  291.17   19.50
   0   4 -13  239.27   35.58
   0   4 -12   69.81    8.41
   0   4 -12   79.44    9.32
   0   4 -12   80.25    8.13
   0   4 -12   87.28    7.75
   0   4 -12   70.96    9.79
   0   4 -12   66.61    7.67
   0   4 -12   68.41    7.37
   0   4 -12   79.45   22.21
   0   4 -11    8.06    4.49
   0   4 -11   12.39    5.48
   0   4 -11    8.64    3.87
   0   4 -11   14.23    4.34
   0   4 -11    9.14    6.55
   0   4 -11    9.51    4.75
   0   4 -11   13.74    4.02
   0   4 -11   11.12   13.74
   0   4 -10  153.92   13.25
   0   4 -10  170.87   13.69
   0   4 -10  216.92   13.81
   0   4 -10  169.24   14.66
   0   4 -10  152.25   12.87
   0   4 -10  173.27   13.10
   0   4 -10  185.46   13.31
   0   4 -10  214.97   31.99
   0   4  -9  267.91   17.39
   0   4  -9  232.05   18.07
   0   4  -9  217.29   33.44
   0   4  -9  242.91   17.05
   0   4  -9  259.63   16.94
   0   4  -9  214.56   16.45
   0   4  -8  121.66   24.21
   0   4  -8   75.10    7.07
   0   4  -7  290.77   18.85
   0   4  -7  227.91   16.05
   0   4  -6  336.04   24.84
   0   4  -6  475.64   37.73
   0   4  -5 3991.21  196.25
   0   4  -5 2793.86  185.58
   0   4  -4 6688.72  331.44
   0   4  -4 4875.55  324.14
   0   4  -3 6862.95  418.25
   0   4  -2 6669.26  406.55
   0   4  -1 1815.05  113.30
   0   4   0  941.59   60.54
   0  -4  -1   87.64    6.50
   0   4   1   81.57    8.80
   0  -4  -2  260.64   17.14
   0   4   2  277.02   19.84
   0  -4  -3   85.99    6.42
   0   4   3   68.62    8.20
   0  -4  -4  318.90   20.59
   0  -4  -4  318.31   21.18
   0  -4  -5  192.31   13.26
   0  -4  -5  210.02   13.55
   0  -4  -5  191.50   14.15
   0  -4  -5  197.85   13.22
   0  -4  -5  182.56   13.17
   0  -4  -5  213.88   13.08
   0  -4  -6    5.21    5.86
   0  -4  -6    9.69    2.63
   0  -4  -6    9.95    2.64
   0  -4  -6    3.39    4.60
   0  -4  -6    7.85    2.54
   0  -4  -6    7.87    2.10
   0  -4  -6    9.95    2.64
   0  -4  -7   30.83    7.95
   0  -4  -7   35.66    4.77
   0  -4  -7   50.31    4.68
   0  -4  -7   42.94    4.44
   0  -4  -7   45.47    6.90
   0  -4  -7   43.87    4.54
   0  -4  -7   43.04    4.52
   0  -4  -7   45.62    4.22
   0  -4  -8   28.44    8.03
   0  -4  -8   36.91    4.27
   0  -4  -8   30.80    4.35
   0  -4  -8   39.20    4.19
   0  -4  -8   29.05    6.65
   0  -4  -8   43.38    4.02
   0  -4  -8   42.95    4.01
   0  -4  -8   41.03    4.31
   0  -4  -8   37.29    4.30
   0  -4  -9   63.79    5.50
   0  -4  -9   51.97    5.11
   0  -4  -9   69.80    8.41
   0  -4  -9   60.01    5.43
   0  -4  -9   61.20    5.66
   0  -4  -9   61.68    5.16
   0  -4  -9   60.13    5.22
   0  -4 -10   64.85    7.86
   0  -4 -10   51.50    4.71
   0  -4 -10   57.95    5.21
   0  -4 -10   50.66    4.66
   0  -4 -11   24.16    3.23
   0  -4 -11   27.94    2.99
   0  -4 -11   23.74    2.85
   0  -4 -11   20.79    2.81
   0  -4 -12    7.80    1.78
   0  -4 -12    9.54    2.15
   0  -4 -12   11.16    1.90
   0  -4 -13    1.98    1.32
   0  -4 -13    2.06    1.02
   0   5 -17   11.26    1.86
   0   5 -17   10.74    2.82
   0   5 -16   42.94    3.43
   0   5 -16   46.28    4.20
   0   5 -16   40.26    5.54
   0   5 -15    5.49    1.61
   0   5 -15    3.80    4.09
   0   5 -15    2.91    2.55
   0   5 -14    2.99    4.46
   0   5 -14    9.49    3.73
   0   5 -14   -0.87    3.81
   0   5 -14    4.47    3.08
   0   5 -13   15.58    7.16
   0   5 -13   28.35    5.56
   0   5 -13   24.12    6.33
   0   5 -13   27.80    4.75
   0   5 -13   22.73   15.90
   0   5 -12    8.86    4.68
   0   5 -12   15.71    5.79
   0   5 -12   16.15    4.74
   0   5 -12   21.07    4.65
   0   5 -12   12.64    6.97
   0   5 -12   15.99    4.94
   0   5 -12   14.64   16.34
   0   5 -12   11.78    4.09
   0   5 -11    2.70    3.91
   0   5 -11    0.85    3.83
   0   5 -11    8.86    4.32
   0   5 -11    9.29    6.40
   0   5 -11    4.62    4.35
   0   5 -11    5.45    4.08
   0   5 -11    8.75   15.67
   0   5 -10   25.28    4.73
   0   5 -10   34.04    5.39
   0   5 -10   30.46    6.96
   0   5 -10   34.46    5.25
   0   5 -10   36.21    5.32
   0   5 -10   30.99   17.90
   0   5  -9    2.79    3.65
   0   5  -9    4.06    5.02
   0   5  -9    7.88   15.64
   0   5  -9   -0.49    3.81
   0   5  -9   -1.91    4.11
   0   5  -8    7.49    3.76
   0   5  -8   13.84   15.18
   0   5  -8    7.20    4.04
   0   5  -8   10.16    1.93
   0   5  -7  633.29   40.49
   0   5  -7  629.08   36.04
   0   5  -6  159.80   14.45
   0   5  -6  164.08   10.81
   0   5  -5   62.39   13.18
   0   5  -5   54.71    7.27
   0   5  -5   43.61    3.93
   0   5  -4  414.73   31.04
   0   5  -4  432.23   27.20
   0   5  -3    8.64    4.59
   0   5  -3   11.24    2.37
   0   5  -2  225.68   14.71
   0   5  -2  238.05   18.80
   0  -5   1   22.57    2.86
   0   5  -1   23.06    5.61
   0   5  -1   22.92    2.84
   0  -5   0   21.85    2.92
   0   5   0   19.23    5.47
   0   5   0   18.59    2.58
   0  -5  -1   19.27    2.97
   0   5   1   16.93    5.04
   0   5   1   22.22    2.63
   0   5   2   37.92    3.46
   0  -5  -2   34.48    3.95
   0  -5  -3  882.23   59.94
   0  -5  -3 1092.81   59.83
   0  -5  -3 1010.60   59.40
   0  -5  -3  908.91   58.98
   0  -5  -4 1910.47  120.44
   0  -5  -4 1837.16  120.23
   0  -5  -4 2148.94  119.86
   0  -5  -4 1847.24  118.95
   0  -5  -4 2018.64  119.49
   0  -5  -4 1994.03  119.18
   0  -5  -4 1892.03  119.61
   0  -5  -4 2061.28  119.48
   0  -5  -4 2013.24  119.12
   0  -5  -4 1886.10  119.31
   0  -5  -5 1919.02  118.01
   0  -5  -5 2075.10  118.08
   0  -5  -5 1839.99  117.67
   0  -5  -5 1856.22  117.89
   0  -5  -5 1986.88  117.69
   0  -5  -5 1995.42  118.26
   0  -5  -5 1821.65  119.20
   0  -5  -6  772.06   44.89
   0  -5  -6  701.67   44.72
   0  -5  -6  713.81   44.41
   0  -5  -6  727.72   44.50
   0  -5  -6  695.00   44.86
   0  -5  -6  653.16   46.14
   0  -5  -7  404.50   28.02
   0  -5  -7  447.75   27.69
   0  -5  -7  428.40   27.27
   0  -5  -7  431.78   27.61
   0  -5  -7  445.38   27.37
   0  -5  -7  396.97   29.33
   0  -5  -8  445.79   32.75
   0  -5  -8  500.21   32.52
   0  -5  -8  494.27   34.41
   0  -5  -8  526.41   32.68
   0  -5  -8  534.70   32.73
   0  -5  -8  530.10   32.40
   0  -5  -8  543.64   32.39
   0  -5  -9   17.42    2.90
   0  -5  -9   27.53    5.72
   0  -5 -10   30.06    5.61
   0  -5 -10   21.45    3.09
   0  -5 -10   28.02    3.09
   0  -5 -10   27.96    3.01
   0  -5 -10   29.97    3.55
   0  -5 -11   53.01    3.83
   0  -5 -11   47.55    4.09
   0  -5 -12   78.11    5.17
   0  -5 -12   73.47    5.33
   0   6 -17   21.45    2.37
   0   6 -16    4.78    2.21
   0   6 -15   92.27    7.53
   0   6 -14  336.19   23.08
   0   6 -14  341.19   22.86
   0   6 -14  309.13   21.99
   0   6 -13  661.18   39.16
   0   6 -13  682.40   39.57
   0  -6  13  566.24   37.13
   0   6 -13  617.88   40.77
   0   6 -13  525.79   38.11
   0   6 -13  492.44   57.68
   0   6 -13  604.57   38.46
   0   6 -12  280.65   18.91
   0   6 -12  275.03   18.70
   0   6 -12  246.62   20.27
   0   6 -12  225.01   17.86
   0   6 -12  249.02   18.19
   0   6 -11  873.13   54.76
   0   6 -11  911.73   55.04
   0   6 -11  862.26   56.09
   0   6 -11  815.58   53.99
   0   6 -11  833.46   54.48
   0   6 -11  857.01   78.91
   0   6 -10  210.17   16.07
   0   6 -10  228.13   17.55
   0   6 -10  210.97   16.03
   0   6 -10  261.25   36.78
   0   6  -9  159.53   12.87
   0   6  -9  171.82   14.02
   0   6  -9  163.48   12.91
   0   6  -9  192.42   31.83
   0   6  -8  148.56   12.09
   0   6  -8  159.16   13.18
   0   6  -8  167.40   12.48
   0   6  -8  167.02   15.81
   0   6  -8  154.08   10.77
   0   6  -7   42.95    5.32
   0   6  -7   47.62    7.61
   0   6  -7   49.10   16.33
   0   6  -7   41.46    4.04
   0   6  -6    1.77    3.01
   0   6  -6   -8.39   12.37
   0   6  -6    4.08    4.47
   0   6  -6    0.68    2.04
   0   6  -5   95.49    7.80
   0   6  -5  100.74   11.39
   0   6  -5   94.91    7.11
   0   6  -4   10.21    5.29
   0   6  -4    7.07    2.31
   0  -6   3  109.19    7.58
   0   6  -3  120.52   12.62
   0   6  -3  108.44    8.00
   0  -6   2    3.92    1.94
   0   6  -2    2.79    4.04
   0   6  -2    8.52    2.45
   0  -6   1  195.99   13.04
   0   6  -1  212.80   18.27
   0   6  -1  190.63   13.00
   0  -6   0   37.44    3.86
   0   6   0   32.54    3.64
   0   6   0   34.69    7.04
   0  -6  -1    5.77    2.53
   0  -6  -1    7.34    1.76
   0   6   1    7.42    2.38
   0  -6  -2  347.49   22.12
   0  -6  -2  328.10   22.16
   0  -6  -2  396.71   22.97
   0  -6  -2  350.37   22.07
   0   6   2  349.47   22.43
   0  -6  -2  356.27   26.68
   0   6   2  334.94   27.62
   0  -6  -3   54.62    4.63
   0  -6  -3   66.22    5.26
   0  -6  -3   53.71    4.80
   0  -6  -3   56.93    5.48
   0  -6  -3   45.60    6.21
   0  -6  -4  323.69   21.49
   0  -6  -4  320.78   21.66
   0  -6  -4  353.93   21.96
   0  -6  -4  341.97   21.47
   0  -6  -4  344.96   22.19
   0  -6  -5  105.69    8.01
   0  -6  -5  110.91    8.47
   0  -6  -5  117.62    8.27
   0  -6  -5  115.35    8.18
   0  -6  -5  118.86    8.84
   0  -6  -5  111.63    8.86
   0  -6  -6    5.24    2.19
   0  -6  -6    3.59    2.87
   0  -6  -6    3.48    2.51
   0  -6  -6    2.29    2.18
   0  -6  -7    1.80    2.93
   0  -6  -7    3.85    2.22
   0  -6  -7    3.46    2.61
   0  -6  -7    5.11    2.69
   0  -6  -7    3.59    2.58
   0  -6  -8    1.34    2.46
   0  -6  -8   -0.14    2.26
   0  -6  -9    4.26    2.07
   0  -6  -9    1.52    1.76
   0  -6  -9    2.12    2.19
   0  -6  -9    4.94    2.19
   0  -6 -10   28.48    3.09
   0  -6 -10   35.10    3.01
   0  -6 -10   28.01    2.97
   0  -6 -11   50.87    3.60
   0  -6 -11   49.21    3.73
   0   7 -17  211.21   13.53
   0   7 -16  288.29   18.70
   0   7 -15  543.92   34.24
   0   7 -15  509.21   33.36
   0   7 -14  705.74   45.66
   0   7 -13  244.88   17.76
   0   7 -13  265.26   17.93
   0   7 -13  266.24   19.55
   0  -7  13  239.31   15.81
   0   7 -13  226.49   16.94
   0   7 -13  198.69   16.63
   0   7 -12   59.34    9.49
   0   7 -12   70.55   20.96
   0   7 -12   54.14    6.79
   0   7 -11   11.85    4.54
   0   7 -11   -0.33    4.34
   0   7 -11   11.41    6.54
   0   7 -11    0.24    4.19
   0   7 -11    2.96    4.33
   0   7 -11    3.13   16.79
   0   7 -10  108.93   10.01
   0   7 -10  109.13   10.19
   0   7 -10  112.24   11.53
   0   7 -10  109.20   10.10
   0   7 -10  112.48   26.74
   0   7  -9   97.26   10.15
   0   7  -9  127.13   11.93
   0  -7   9  121.55    8.65
   0   7  -9  128.96    9.07
   0  -7   9  125.17   13.33
   0   7  -9  162.65   29.81
   0   7  -9  131.80   10.88
   0   7  -9  123.89   14.12
   0   7  -8   57.07    6.82
   0  -7   8   70.59    5.41
   0   7  -8   60.12    8.22
   0   7  -8   62.39    5.67
   0   7  -8   90.43   22.76
   0   7  -8   73.57    7.72
   0   7  -8   86.03   11.30
   0   7  -7    0.48    3.30
   0   7  -7    4.13    4.61
   0  -7   7    7.89    2.16
   0   7  -7   15.94   14.97
   0   7  -7    7.92    5.33
   0   7  -7    6.34    2.42
   0  -7   6    9.34    2.22
   0   7  -6    7.88   12.81
   0   7  -6   11.45    6.31
   0   7  -6    8.17    2.72
   0  -7   5  707.26   43.61
   0  -7   5  679.28   43.84
   0   7  -5  763.53   51.36
   0   7  -5  725.13   44.32
   0  -7   4 1159.02   71.98
   0  -7   4 1166.05   72.24
   0   7  -4 1194.45   72.67
   0   7  -4 1239.69   79.90
   0  -7   3  973.60   60.22
   0  -7   3  989.13   60.29
   0  -7   3  939.87   60.05
   0   7  -3 1039.90   60.83
   0   7  -3 1046.83   68.20
   0  -7   2  201.42   13.81
   0  -7   2  206.92   13.49
   0  -7   2  200.88   13.71
   0   7  -2  220.02   14.26
   0   7  -2  227.87   20.72
   0  -7   1  454.84   28.58
   0  -7   1  436.91   28.26
   0  -7   1  438.43   28.10
   0   7  -1  466.54   28.74
   0   7  -1  512.22   36.53
   0  -7   0  107.10    7.67
   0  -7   0  115.99    8.54
   0  -7   0  108.26    8.04
   0  -7   0  110.34    7.86
   0   7   0  114.21    8.52
   0   7   0  134.44   14.92
   0  -7  -1   15.00    2.35
   0  -7  -1   23.12    3.56
   0  -7  -1   15.90    2.63
   0  -7  -1   15.21    2.70
   0   7   1   17.36    3.10
   0  -7  -1   21.51    5.81
   0   7   1   20.20    6.95
   0  -7  -2    8.87    2.16
   0  -7  -2   11.28    2.99
   0  -7  -2   12.14    3.35
   0  -7  -3   94.24    6.94
   0  -7  -3   85.11    7.53
   0  -7  -3   92.65    7.37
   0  -7  -3   89.84    7.66
   0  -7  -4  150.00   10.99
   0  -7  -4  151.92   11.20
   0  -7  -4  182.23   11.80
   0  -7  -4  167.82   11.17
   0  -7  -5   82.58    6.84
   0  -7  -5   93.51    7.32
   0  -7  -5   88.73    6.72
   0  -7  -5   78.96    7.20
   0  -7  -6   -0.16    2.81
   0  -7  -6    3.30    2.09
   0  -7  -6    0.67    2.68
   0  -7  -7   22.75    3.78
   0  -7  -7   31.73    3.69
   0  -7  -7   32.72    3.34
   0  -7  -7   30.17    3.60
   0  -7  -7   29.09    3.72
   0  -7  -8  106.50    7.85
   0  -7  -8  118.71    7.77
   0  -7  -8  107.52    7.98
   0  -7  -8  104.58    7.79
   0  -7  -9   45.42    3.42
   0  -7  -9   36.97    3.55
   0  -7  -9   40.48    3.51
   0   8 -17    3.51    1.18
   0   8 -16    4.05    1.91
   0   8 -15   17.61    4.00
   0  -8  15   16.56    2.27
   0   8 -15   18.86    3.10
   0   8 -14    5.75    3.86
   0  -8  14    5.72    2.23
   0   8 -14    5.19    3.20
   0   8 -13   34.60    5.65
   0   8 -13   36.09    6.11
   0  -8  13   33.23    3.90
   0   8 -13   23.51    7.48
   0   8 -13   27.31    5.07
   0   8 -13   32.12    5.12
   0   8 -12   16.85    5.18
   0   8 -12   22.31    5.23
   0   8 -12   15.30    6.53
   0  -8  12   24.81    3.62
   0   8 -12   19.46    4.91
   0   8 -12   35.42   17.90
   0   8 -12   17.56    4.58
   0   8 -11   17.84    6.99
   0   8 -11   23.98    5.24
   0   8 -11    9.27   17.58
   0   8 -10   37.34    6.12
   0   8 -10   29.51    5.87
   0   8 -10   31.06    7.39
   0   8 -10   33.76    6.07
   0   8 -10   41.25   18.10
   0   8  -9  637.64   46.20
   0   8  -9  617.06   46.40
   0   8  -9  741.28   47.65
   0  -8   9  752.82   44.79
   0   8  -9  752.12   45.30
   0   8  -9  711.05   53.25
   0  -8   9  721.54   51.45
   0   8  -9  750.43   46.99
   0   8  -8  800.65   55.48
   0  -8   8  875.45   53.90
   0   8  -8  857.04   56.29
   0   8  -8  864.45   54.39
   0  -8   8  992.66   61.76
   0   8  -8  914.19   63.23
   0   8  -7  670.58   47.86
   0  -8   7  766.10   46.56
   0   8  -7  759.68   47.03
   0   8  -7  742.90   55.11
   0   8  -6 1246.93   85.73
   0  -8   6 1421.71   84.70
   0   8  -6 1419.06   94.03
   0   8  -6 1395.52   85.13
   0  -8   5  992.50   64.50
   0  -8   5 1055.29   64.42
   0   8  -5 1150.38   74.31
   0   8  -5 1077.18   64.97
   0  -8   4  502.44   32.16
   0  -8   4  486.69   32.10
   0   8  -4  573.19   42.08
   0   8  -4  536.01   32.76
   0  -8   3   70.71    5.99
   0   8  -3   72.51    6.67
   0   8  -3   81.91   12.83
   0  -8   2    1.65    2.27
   0  -8   2    1.23    2.34
   0   8  -2   -0.98    3.24
   0   8  -2   -1.18    7.05
   0  -8   1   87.13    6.50
   0  -8   1   79.83    6.68
   0  -8   1   67.33    6.37
   0   8  -1   83.32    7.19
   0   8  -1   99.29   14.18
   0  -8   0  197.60   12.94
   0  -8   0  187.63   13.23
   0  -8   0  176.65   12.76
   0   8   0  177.43   13.25
   0  -8   0  215.39   19.86
   0   8   0  197.65   20.86
   0  -8  -1   55.02    5.53
   0  -8  -1   54.28    4.49
   0  -8  -1   50.87    5.11
   0  -8  -1   50.79    9.38
   0  -8  -1   45.73    4.79
   0  -8  -2  134.68    9.43
   0  -8  -2  125.65    9.65
   0  -8  -2  127.34    9.11
   0  -8  -3    7.77    2.35
   0  -8  -3    8.11    3.12
   0  -8  -3    9.30    2.28
   0  -8  -3    9.87    3.19
   0  -8  -4   93.08    7.39
   0  -8  -4  107.39    8.08
   0  -8  -4  103.00    8.09
   0  -8  -5  255.53   19.13
   0  -8  -5  304.03   18.38
   0  -8  -5  277.17   18.78
   0  -8  -6  136.74   11.07
   0  -8  -6  173.50   10.57
   0  -8  -6  152.78   10.90
   0  -8  -6  144.59   10.45
   0  -8  -6  167.15   10.96
   0  -8  -7  113.41    7.83
   0  -8  -7  128.09    7.63
   0  -8  -7  107.10    7.51
   0  -8  -7  116.74    7.94
   0  -8  -8   19.44    2.28
   0   9 -16    1.42    1.58
   0  -9  15    0.35    1.44
   0   9 -15    1.33    2.23
   0   9 -14   21.11    4.61
   0  -9  14   18.41    2.83
   0   9 -14   24.51    3.79
   0   9 -13   65.14    7.26
   0   9 -13   73.94    8.74
   0  -9  13   56.56    5.49
   0   9 -13   69.45    6.77
   0   9 -12    7.19    4.31
   0  -9  12    4.21    2.65
   0   9 -12    5.56    3.82
   0   9 -12    1.33    3.64
   0   9 -11    1.58    4.03
   0   9 -11    1.71    4.37
   0  -9  11    2.36    2.84
   0   9 -11    4.07    5.64
   0   9 -11    8.83    4.35
   0   9 -10  241.05   20.10
   0   9 -10  288.60   18.92
   0   9 -10  278.26   20.28
   0   9 -10  346.35   41.50
   0   9 -10  259.86   26.12
   0  -9  10  305.15   19.02
   0   9 -10  291.40   21.38
   0  -9  10  268.40   18.28
   0   9  -9   79.60    8.73
   0  -9   9   85.47   11.70
   0   9  -9   76.18   12.44
   0   9  -9   81.96   22.61
   0  -9   9   73.32    6.24
   0   9  -9   74.26    9.23
   0  -9   9   74.63    6.81
   0   9  -8    5.09    6.56
   0   9  -8   11.79   15.82
   0  -9   8   -0.98    5.29
   0  -9   8    4.15    2.54
   0  -9   8    0.57    2.96
   0   9  -7   22.65    4.28
   0  -9   7   21.17    7.58
   0   9  -7   27.49    8.84
   0  -9   7   26.70    3.76
   0  -9   7   24.00    3.83
   0  -9   6   24.64    3.01
   0   9  -6   25.91    4.30
   0  -9   6   36.93    8.83
   0   9  -6   14.71    8.34
   0  -9   6   22.51    3.69
   0  -9   6   23.87    3.76
   0  -9   5   18.05    2.73
   0   9  -5   13.55    4.09
   0   9  -5   26.12    9.43
   0  -9   5   19.77    7.66
   0  -9   5   14.97    3.33
   0  -9   5   16.61    3.22
   0   9  -4   52.94    5.89
   0  -9   4   60.91   10.72
   0   9  -4   54.44   12.26
   0  -9   4   48.96    5.29
   0   9  -3    5.44    3.65
   0  -9   3    2.11    5.67
   0   9  -3   -1.41    6.81
   0  -9   3    4.41    2.83
   0  -9   2   15.81    6.60
   0  -9   2    8.91    3.11
   0  -9   1   99.19    7.84
   0  -9   1   97.47    7.63
   0  -9   1   93.43   13.49
   0   9  -1   96.70   15.31
   0  -9   0  277.29   16.76
   0  -9   0  265.87   16.76
   0  -9   0  233.87   16.80
   0  -9   0  226.11   16.52
   0   9   0  256.09   17.33
   0   9   0  200.53   24.16
   0  -9   0  218.54   22.89
   0  -9  -1  890.21   53.31
   0  -9  -1  852.45   53.38
   0  -9  -1  822.11   53.55
   0  -9  -2  981.64   61.10
   0  -9  -3  549.66   37.14
   0  -9  -3  615.17   37.60
   0  -9  -3  620.23   37.08
   0  -9  -3  604.49   37.68
   0  -9  -4  288.33   19.65
   0  -9  -4  310.77   20.70
   0  -9  -4  333.94   20.27
   0  -9  -4  321.51   20.25
   0  -9  -5   66.23    6.07
   0  -9  -5   75.28    5.89
   0  -9  -5   74.49    5.82
   0  -9  -6    4.48    1.91
   0  -9  -6    4.61    1.89
   0  -9  -7    4.49    1.26
   0  10 -16  322.14   20.02
   0 -10  15  612.47   37.27
   0  10 -15  592.85   37.55
   0 -10  14  336.07   21.02
   0  10 -14  319.21   21.48
   0  10 -13  183.96   14.72
   0 -10  13  207.55   13.41
   0  10 -13  194.85   14.11
   0 -10  12   51.56    4.80
   0  10 -12   55.44    5.96
   0  10 -11   27.92    5.55
   0  10 -11   35.40    6.53
   0  10 -10   28.68    4.25
   0  10 -10   21.90    5.20
   0  10  -9  148.47   11.13
   0  10  -9  165.80   12.56
   0 -10   9  150.65   10.73
   0 -10   9  147.70   10.41
   0  10  -8   23.93    4.51
   0  10  -8   31.91    6.29
   0 -10   8   25.91    3.92
   0 -10   8   30.11    3.93
   0  10  -7   21.18    4.31
   0 -10   7   18.92    2.73
   0 -10   7   25.53    3.85
   0 -10   7   33.16    3.97
   0 -10   6   41.61    3.86
   0  10  -6   31.78    5.40
   0  10  -6   33.07   10.50
   0 -10   6   35.40    8.77
   0 -10   6   34.50    4.57
   0 -10   6   36.58    4.27
   0 -10   5    2.43    2.00
   0  10  -5    8.04    3.96
   0  10  -5    3.09    8.30
   0 -10   5    6.72    6.14
   0 -10   5    3.15    2.92
   0 -10   4   30.27    4.16
   0 -10   4   32.41    3.69
   0  10  -4   35.64    5.39
   0 -10   3   41.03    4.88
   0 -10   3   48.38    4.64
   0  10  -3   51.32    5.91
   0 -10   2   10.81    3.13
   0 -10   2   11.53    2.62
   0  10  -2   11.37    3.91
   0  10  -1   61.00    5.81
   0 -10   1   38.63    4.59
   0 -10   0   36.56    3.85
   0 -10   0   31.25    4.12
   0 -10  -1   40.00    3.81
   0 -10  -1   40.54    4.08
   0 -10  -1   29.43    4.07
   0 -10  -2   39.50    3.57
   0 -10  -2   36.35    3.92
   0 -10  -2   32.93    3.87
   0 -10  -3   10.03    1.73
   0 -10  -3   10.42    2.91
   0 -10  -3    8.09    2.32
   0 -10  -3    3.21    2.10
   0 -10  -4   11.17    2.20
   0 -10  -4   15.58    2.52
   0 -10  -5    2.00    1.20
   0  11 -14    7.17    2.08
   0  11 -13   69.50    6.19
   0 -11  13   76.33    5.65
   0  11 -12   26.19    4.03
   0 -11  12   26.37    3.22
   0  11 -11    7.68    3.70
   0 -11  11   10.08    2.73
   0  11 -10    9.81    3.23
   0  11 -10    3.92    4.04
   0 -11  10    8.10    2.61
   0  11  -9   59.58    6.28
   0  11  -9   68.69    7.43
   0 -11   9   61.66    5.61
   0  11  -8  162.22   12.63
   0  11  -8  168.14   13.76
   0 -11   8  169.10   11.80
   0 -11   7  130.14    9.57
   0  11  -7  120.95   10.59
   0 -11   7  134.37    9.09
   0  11  -6  164.47   13.97
   0 -11   6  198.60   12.68
   0  11  -5  357.49   26.24
   0 -11   5  411.84   25.13
   0  11  -4  159.61   13.17
   0 -11   4  185.34   12.12
   0  11  -3   51.44    6.22
   0 -11   3   60.05    5.05
   0  11  -2   -5.05    3.61
   0 -11   2    0.38    1.88
   0  11  -1    7.31    3.04
   0 -11   1    8.24    2.19
   0 -11   0   44.56    3.89
   0 -11   0   39.60    3.64
   0 -11  -1   92.46    6.50
   0 -11  -1   90.35    6.39
   0 -11  -2    7.57    2.20
   0 -11  -2    4.83    1.40
   0  12 -13    9.62    1.81
   0  12 -12   83.06    6.51
   0  12 -11  378.86   24.58
   0  12 -10  303.63   20.42
   0  12  -9  271.25   17.99
   0  12  -9  246.62   17.47
   0  12  -8  178.69   12.41
   0  12  -8  138.39   11.53
   0  12  -7   73.76    7.78
   0  12  -7   65.05    6.83
   0 -12   6   11.86    2.02
   0  12  -6    6.70    3.63
   0 -12   5    3.74    1.67
   0  12  -5    3.00    3.51
   0 -12   4   32.60    2.98
   0  12  -4   18.79    4.01
   0 -12   3   48.13    4.05
   0 -12   2   12.87    2.00
   0 -12   1    2.74    2.13
   0 -12   0    5.42    1.64
   0  13  -9   -0.09    1.84
   0  13  -8    0.10    2.04
   0  13  -7    0.77    2.24
   0  13  -6   -0.76    2.25
  -1  13  -3    0.22    2.24
  -1  13  -4    0.14    2.78
  -1  13  -5    1.84    2.96
  -1  13  -6    3.49    3.15
  -1  13  -7   17.38    3.89
  -1  13  -8    7.37    3.20
  -1  13  -9   11.20    3.02
  -1  13 -10   14.76    2.81
  -1  13 -11    1.80    1.69
   1 -12  -1   13.33    2.09
   1 -12   0   62.95    4.70
   1 -12   1    9.70    2.00
   1 -12   2   -0.41    1.76
  -1  12  -2   -0.35    2.93
   1 -12   3   67.50    5.17
  -1  12  -3   53.73    6.36
   1 -12   4  188.35   11.90
  -1  12  -4  152.76   12.97
   1 -12   5  276.79   17.24
  -1  12  -5  242.21   18.38
   1 -12   6  548.87   31.98
  -1  12  -6  430.48   33.76
  -1  12  -6  488.66   33.33
   1 -12   7  336.64   20.50
  -1  12  -7  303.23   22.63
  -1  12  -7  303.28   21.84
   1 -12   8  269.52   17.72
  -1  12  -8  301.23   19.52
  -1  12  -8  258.47   18.78
   1 -12   9  122.56    8.52
  -1  12  -9  119.34    9.87
  -1  12  -9  109.37    9.30
  -1  12 -10    6.04    3.54
   1 -12  10    7.53    2.13
   1 -12  11    5.91    2.11
  -1  12 -11    2.66    2.92
  -1  12 -11    4.73    3.04
  -1  12 -12    3.76    2.64
   1 -12  12    8.48    1.92
  -1  12 -13    0.10    1.90
   1 -12  13    2.37    1.49
   1 -11  -3   71.29    5.07
   1 -11  -3   65.59    5.36
   1 -11  -2   27.72    2.95
   1 -11  -2   25.90    2.67
   1 -11  -1    4.78    2.14
   1 -11  -1    9.40    2.03
   1 -11  -1    3.67    2.04
   1 -11   0   59.66    4.75
   1 -11   0   59.81    4.68
   1 -11   1   25.85    3.37
  -1  11  -1   31.56    4.58
   1 -11   1   32.07    3.44
  -1  11  -2  240.35   16.90
   1 -11   2  242.08   15.85
   1 -11   2  230.11   15.85
  -1  11  -3  383.34   25.83
  -1  11  -4  556.32   36.38
  -1  11  -5  297.20   20.85
  -1  11  -6   11.79    4.29
  -1  11  -7   29.24    4.99
  -1  11  -8   32.09    4.99
   1 -11   9   26.28    3.62
   1 -11   9   23.94    3.48
  -1  11  -9   24.27    4.43
   1 -11  10  125.72    9.60
  -1  11 -10  121.08   10.87
  -1  11 -10  143.59   10.36
   1 -11  11    7.69    2.73
  -1  11 -11    0.28    4.68
  -1  11 -11    0.23    3.61
  -1  11 -11    4.98    3.73
   1 -11  12  102.29    7.69
  -1  11 -12  105.97    8.48
  -1  11 -12   94.93    8.29
  -1  11 -13  188.92   13.86
   1 -11  13  209.43   13.36
  -1  11 -14  340.36   23.07
   1 -11  14  378.84   22.80
  -1  11 -15  236.47   15.08
   1 -10  -5   45.32    3.69
   1 -10  -5   35.20    3.49
   1 -10  -4   94.20    6.45
   1 -10  -4   75.19    6.55
   1 -10  -4   76.17    6.19
   1 -10  -3  192.93   12.58
   1 -10  -3  180.92   12.11
   1 -10  -3  173.23   12.41
   1 -10  -2   88.59    6.96
   1 -10  -2   86.62    6.63
   1 -10  -2   83.18    6.97
   1 -10  -1    2.68    2.51
   1 -10   0   62.53    6.13
  -1  10   0   68.36    6.92
   1 -10   1   26.57    3.73
  -1  10  -1   27.96    4.71
   1 -10   1   30.37    3.96
   1 -10   1   33.93    3.79
  -1  10  -2   14.54    4.23
   1 -10   2    3.22    6.35
   1 -10   2   13.72    3.22
  -1  10  -3   57.96    6.61
  -1  10  -3   61.50   13.22
   1 -10   3   60.31   10.97
   1 -10   3   57.62    5.57
  -1  10  -4   61.28    7.09
  -1  10  -4   73.62   14.40
   1 -10   4   72.74    6.39
  -1  10  -5    7.60    7.68
   1 -10   5    2.76    3.02
   1 -10   5    1.16    2.38
   1 -10   6   44.93    4.15
   1 -10   6   42.46    4.76
   1 -10   6   40.65    4.66
  -1  10  -6   51.81   12.24
  -1  10  -6   38.27    5.53
   1 -10   7   41.45    4.64
   1 -10   7   42.60    4.84
   1 -10   7   37.74    9.11
  -1  10  -7   47.79   11.78
  -1  10  -7   40.61    5.39
   1 -10   8  116.56    9.62
   1 -10   8  129.69    9.37
  -1  10  -8  126.90   10.22
  -1  10  -8  107.30   25.94
  -1  10  -8  117.29   17.38
  -1  10  -8  129.31   11.61
   1 -10   8  155.01   16.50
  -1  10  -9  283.92   24.50
   1 -10   9  366.16   23.05
   1 -10   9  373.88   23.55
  -1  10  -9  375.76   23.90
  -1  10  -9  356.89   25.02
  -1  10 -10  427.81   35.30
   1 -10  10  557.20   33.82
  -1  10 -10  502.71   36.26
   1 -10  10  544.84   34.33
  -1  10 -10  571.92   35.78
  -1  10 -10  574.25   34.70
  -1  10 -11  338.05   23.83
  -1  10 -12  215.70   17.26
  -1  10 -12  229.16   16.67
  -1  10 -12  226.61   16.78
   1 -10  12  252.36   16.04
  -1  10 -12  250.16   18.57
  -1  10 -13  254.30   19.08
  -1  10 -13  288.26   19.35
   1 -10  13  301.25   18.63
  -1  10 -13  288.86   20.93
  -1  10 -14  163.46   11.71
   1 -10  14  165.17   11.16
  -1  10 -15   16.99    2.67
   1 -10  15   15.98    2.15
  -1  10 -16   17.25    2.00
   1  -9  -7  276.42   17.56
   1  -9  -6  352.11   22.06
   1  -9  -6  381.22   21.69
   1  -9  -6  358.54   22.14
   1  -9  -5  357.29   22.89
   1  -9  -5  366.30   22.42
   1  -9  -5  371.23   22.99
   1  -9  -5  316.72   23.13
   1  -9  -4   93.34    7.63
   1  -9  -4  101.79    7.05
   1  -9  -4  106.05    7.78
   1  -9  -4   89.32    7.05
   1  -9  -3    7.00    2.80
   1  -9  -3   -1.02    2.80
   1  -9  -2  111.08    7.99
   1  -9  -2   94.79    7.89
   1  -9  -1    0.50    2.64
   1  -9  -1   -0.18    2.64
   1  -9   0   12.88    2.93
   1  -9   0   16.54    3.20
  -1   9   0   19.87    8.76
   1  -9   0   21.45    6.72
   1  -9   1   34.25    4.36
   1  -9   1   48.93    4.76
   1  -9   1   48.00    4.46
  -1   9  -1   52.64   11.84
  -1   9  -1   44.29    5.50
   1  -9   2    1.96    2.19
   1  -9   2    1.20    2.65
  -1   9  -2   -6.81    7.46
  -1   9  -2    0.46    3.51
   1  -9   3  125.10    9.28
   1  -9   3  129.07    8.96
  -1   9  -3  120.61   17.03
  -1   9  -3  113.46    9.88
   1  -9   4   62.59    5.95
   1  -9   4   75.28    5.72
   1  -9   4   65.52    6.21
  -1   9  -4   83.74   14.08
  -1   9  -4   78.27    6.97
   1  -9   5  343.55   21.22
   1  -9   5  317.70   20.70
  -1   9  -5  354.67   31.17
  -1   9  -5  337.76   38.82
  -1   9  -5  300.10   21.70
   1  -9   6  463.45   28.84
  -1   9  -6  430.76   29.38
  -1   9  -6  521.48   50.54
  -1   9  -6  438.82   38.40
  -1   9  -7   82.61    8.83
   1  -9   7   98.37    7.34
  -1   9  -7   88.28    8.06
  -1   9  -7  100.74   22.75
  -1   9  -7  103.59   15.03
  -1   9  -8  143.16   13.45
   1  -9   8  182.16   11.91
  -1   9  -8  164.50   14.62
  -1   9  -8  171.81   19.88
  -1   9  -8  202.20   32.93
  -1   9  -8  168.28   14.02
  -1   9  -8  174.36   12.56
  -1   9  -9   63.20    8.89
   1  -9   9   65.87    5.65
   1  -9   9   93.55   11.58
  -1   9  -9   68.04    8.14
  -1   9  -9   68.75   23.49
  -1   9  -9   68.79   12.55
  -1   9 -10  157.16   13.98
  -1   9 -10  185.77   15.47
   1  -9  10  181.64   12.04
  -1   9 -10  172.33   12.69
  -1   9 -10  171.85   14.11
  -1   9 -11    9.68    5.02
  -1   9 -11   -3.01    6.90
  -1   9 -11    5.65    4.21
  -1   9 -12   10.33    4.79
  -1   9 -12   12.18    6.53
  -1   9 -12    9.48    4.31
  -1   9 -12   10.32    4.33
  -1   9 -13    7.38    3.97
  -1   9 -13   -0.92    4.18
   1  -9  13    0.60    2.28
  -1   9 -14    5.67    3.09
  -1   9 -14    9.62    5.65
   1  -9  14    6.88    2.25
  -1   9 -15    3.42    2.27
   1  -9  15    1.22    1.50
  -1   9 -16   32.48    3.19
   1  -8  -9    2.79    1.23
   1  -8  -8    9.72    1.86
   1  -8  -8    9.19    2.14
   1  -8  -8    7.21    1.63
   1  -8  -7    5.20    2.30
   1  -8  -7    4.86    2.07
   1  -8  -7    6.06    1.95
   1  -8  -7    6.83    2.40
   1  -8  -6    2.05    2.54
   1  -8  -6    4.11    2.57
   1  -8  -6    2.63    2.16
   1  -8  -6    0.75    2.50
   1  -8  -6    1.53    1.84
   1  -8  -5   35.05    4.32
   1  -8  -5   34.48    4.40
   1  -8  -4   86.74    7.90
   1  -8  -4   99.96    7.44
   1  -8  -4  112.09    8.26
   1  -8  -4   99.44    7.42
   1  -8  -3  143.88    9.89
   1  -8  -3  121.02    9.05
   1  -8  -2    1.66    2.77
   1  -8  -2    2.28    2.21
   1  -8  -2    2.27    1.91
   1  -8  -1   12.58    3.13
   1  -8  -1   12.18    2.53
   1  -8  -1   14.81    2.65
  -1   8   1    9.00    3.20
   1  -8   0   94.92    7.73
   1  -8   0   98.04    7.48
   1  -8   0   94.78    7.29
  -1   8   0  110.64    8.30
  -1   8   0  107.13   14.53
   1  -8   1  815.65   53.25
   1  -8   1  840.60   53.22
   1  -8   1  901.77   53.10
  -1   8  -1  881.09   53.84
  -1   8  -1  863.46   62.19
   1  -8   2 1208.23   74.43
   1  -8   2 1194.23   74.27
   1  -8   2 1203.22   74.55
  -1   8  -2 1324.18   84.95
  -1   8  -2 1246.46   75.21
   1  -8   3 1311.93   80.34
   1  -8   3 1250.64   80.01
  -1   8  -3 1450.71   90.15
  -1   8  -3 1301.72   95.52
  -1   8  -3 1397.75   80.98
   1  -8   4 1491.15   92.73
   1  -8   4 1482.57   93.02
  -1   8  -4 1570.70   93.62
  -1   8  -4 1689.27  102.82
  -1   8  -5 1239.26   87.79
   1  -8   5 1480.52   87.06
   1  -8   5 1395.47   86.66
  -1   8  -5 1530.00   87.65
  -1   8  -5 1441.75   95.96
  -1   8  -6  245.97   18.68
   1  -8   6  270.11   17.08
   1  -8   6  260.89   17.45
  -1   8  -6  273.76   17.98
  -1   8  -6  299.61   25.66
  -1   8  -7    1.13    3.65
   1  -8   7    8.58    2.37
  -1   8  -7    7.24    2.86
  -1   8  -7    8.48    5.70
  -1   8  -7   17.25   15.57
  -1   8  -8   10.55    4.34
  -1   8  -8    5.58    4.03
   1  -8   8   10.00    2.48
  -1   8  -8   12.58    3.10
  -1   8  -8   10.13    4.85
  -1   8  -8   22.81   16.46
  -1   8  -8   10.67    6.28
  -1   8  -9  184.58   15.37
  -1   8  -9  174.27   15.03
  -1   8  -9  233.47   17.03
   1  -8   9  205.86   13.50
  -1   8  -9  212.18   14.16
  -1   8  -9  226.43   21.53
  -1   8  -9  190.74   15.55
  -1   8  -9  268.35   37.97
  -1   8 -10  228.58   17.59
  -1   8 -10  220.41   17.75
  -1   8 -10  274.12   19.60
  -1   8 -10  256.77   39.52
  -1   8 -10  243.85   17.85
  -1   8 -11   21.81    7.11
  -1   8 -11   11.76    4.91
  -1   8 -11    3.35   18.34
  -1   8 -12    0.68    4.68
  -1   8 -12    2.23    6.37
  -1   8 -12    4.35    4.36
  -1   8 -12    4.84    4.07
  -1   8 -13    1.29    4.34
  -1   8 -13    2.15    6.04
  -1   8 -13    6.74    4.30
  -1   8 -13    5.11    3.82
  -1   8 -14   -0.57    3.90
  -1   8 -14   -0.61    3.78
  -1   8 -14    9.00    3.28
   1  -8  14    1.42    1.99
  -1   8 -14    1.16    5.90
  -1   8 -15   -0.16    2.60
   1  -8  15    1.46    1.48
  -1   8 -16    4.97    1.97
  -1   8 -17    8.61    1.51
   1  -7 -10   28.30    2.40
   1  -7 -10   22.13    2.30
   1  -7 -10   25.53    2.50
   1  -7  -9   12.12    2.28
   1  -7  -9   10.67    2.02
   1  -7  -9    9.74    2.26
   1  -7  -8   69.21    5.75
   1  -7  -8   69.25    5.81
   1  -7  -8   62.67    5.83
   1  -7  -8   78.77    5.64
   1  -7  -7   65.64    6.27
   1  -7  -7   75.00    6.13
   1  -7  -6   67.56    6.31
   1  -7  -6   81.19    6.64
   1  -7  -6   64.79    6.14
   1  -7  -6   77.50    6.02
   1  -7  -5    5.01    2.27
   1  -7  -5    6.44    2.70
   1  -7  -5    4.99    2.85
   1  -7  -4   15.20    3.30
   1  -7  -4   10.49    4.75
   1  -7  -4   10.89    2.77
   1  -7  -4   14.28    2.56
   1  -7  -4   17.74    3.34
   1  -7  -3  115.72   11.40
   1  -7  -3  139.24    9.94
   1  -7  -3  145.56    9.32
   1  -7  -3  132.59    9.24
   1  -7  -3  119.66    9.37
   1  -7  -2  438.53   27.38
   1  -7  -2  445.91   26.84
   1  -7  -2  432.33   26.76
   1  -7  -2  390.57   26.84
   1  -7  -1   86.63    6.47
   1  -7  -1   72.71    5.84
   1  -7  -1   75.59    5.79
  -1   7   1   76.27    6.41
  -1   7   1   78.69   11.29
   1  -7   0  533.31   33.16
   1  -7   0  478.67   32.84
   1  -7   0  551.95   32.81
  -1   7   0  548.68   33.37
  -1   7   0  555.03   40.39
   1  -7   1  320.70   20.05
   1  -7   1  301.83   19.71
   1  -7   1  304.58   19.89
  -1   7  -1  319.07   20.32
  -1   7  -1  345.86   26.97
   1  -7   2   58.12    4.67
   1  -7   2   51.80    4.74
   1  -7   2   61.52    4.55
  -1   7  -2   62.54   10.00
  -1   7  -2   58.53    5.25
   1  -7   3   37.87    3.69
  -1   7  -3   38.46    4.17
  -1   7  -3   42.71    8.41
  -1   7  -4   29.79    4.03
   1  -7   4   30.47    3.28
  -1   7  -4   33.77    3.83
  -1   7  -4   47.90   13.42
  -1   7  -4   33.16    7.75
  -1   7  -5  194.66   14.51
   1  -7   5  203.33   13.53
  -1   7  -5  209.71   13.91
  -1   7  -5  256.36   28.13
  -1   7  -5  237.49   20.14
  -1   7  -6  170.35   12.90
  -1   7  -6  172.93   12.66
   1  -7   6  169.65   11.62
  -1   7  -6  176.96   12.04
  -1   7  -6  210.99   18.36
  -1   7  -6  210.12   27.41
  -1   7  -7   54.24    5.84
  -1   7  -7   48.46    5.99
   1  -7   7   49.57    4.32
  -1   7  -7   52.96    4.96
  -1   7  -7   52.72    9.14
  -1   7  -8    1.04    3.68
  -1   7  -8    6.75    3.84
   1  -7   8    5.21    1.93
  -1   7  -8    7.02    2.54
  -1   7  -8    8.79    4.37
  -1   7  -8    6.95    5.50
  -1   7  -8   10.22   14.74
  -1   7  -9   85.56    8.88
  -1   7  -9   96.86    8.95
  -1   7  -9  116.90   11.11
  -1   7  -9   98.82    7.58
  -1   7  -9   95.19    9.21
  -1   7  -9  107.62   12.99
  -1   7 -10  861.49   53.74
  -1   7 -10  795.07   53.60
  -1   7 -10  858.74   55.11
  -1   7 -10  826.72   53.59
  -1   7 -11 2024.45  128.36
  -1   7 -11 2081.21  128.43
  -1   7 -11 2179.92  129.82
  -1   7 -11 2067.45  128.16
  -1   7 -11 2024.25  155.14
  -1   7 -11 2052.08  127.79
  -1   7 -12 1260.23   73.59
  -1   7 -12 1079.69   71.28
  -1   7 -12  975.05   94.08
  -1   7 -13  763.09   45.70
  -1   7 -13  719.39   46.98
  -1   7 -13  678.63   44.76
  -1   7 -13  659.00   44.78
  -1   7 -14  341.76   22.25
  -1   7 -14  293.42   21.33
  -1   7 -15   60.40    5.69
  -1   7 -16    5.25    2.24
  -1   7 -17   31.29    2.85
   1  -6 -11   16.25    2.00
   1  -6 -11   17.08    2.25
   1  -6 -10    1.41    1.79
   1  -6 -10    0.65    1.75
   1  -6 -10    2.13    2.06
   1  -6  -9    2.03    2.09
   1  -6  -9    0.91    2.13
   1  -6  -9    2.54    2.03
   1  -6  -9   -0.98    2.35
   1  -6  -8  233.40   16.24
   1  -6  -8  223.20   18.02
   1  -6  -8  250.73   16.46
   1  -6  -8  234.30   16.37
   1  -6  -8  267.29   16.23
   1  -6  -7  429.11   28.50
   1  -6  -7  397.48   30.06
   1  -6  -7  390.77   28.72
   1  -6  -7  492.54   28.42
   1  -6  -7  468.39   28.67
   1  -6  -7  468.83   28.67
   1  -6  -6   72.19    6.51
   1  -6  -6   76.31    6.09
   1  -6  -6   75.81    6.47
   1  -6  -6   78.46    6.57
   1  -6  -5  464.12   29.46
   1  -6  -5  399.98   30.39
   1  -6  -5  514.14   29.47
   1  -6  -5  456.98   29.25
   1  -6  -5  447.38   28.96
   1  -6  -4  445.90   27.14
   1  -6  -4  373.60   28.06
   1  -6  -4  416.06   26.42
   1  -6  -4  422.31   26.58
   1  -6  -4  433.73   26.86
   1  -6  -3  473.04   28.12
   1  -6  -3  418.75   27.36
   1  -6  -3  438.34   27.49
   1  -6  -3  441.67   27.68
   1  -6  -2  112.37    7.98
   1  -6  -2   99.88    7.24
  -1   6   2  104.19   11.95
  -1   6   2  107.28    7.72
   1  -6  -1    1.73    2.00
  -1   6   1    3.49    4.65
  -1   6   1    2.92    2.10
   1  -6   0   38.58    3.61
  -1   6   0   37.77    7.70
  -1   6   0   33.39    3.70
   1  -6   1  176.00   11.11
  -1   6  -1  155.78   11.19
   1  -6   2  250.78   16.02
  -1   6  -2  252.91   16.34
  -1   6  -3   41.15    4.35
  -1   6  -3   44.64    4.11
  -1   6  -4   51.72    5.19
  -1   6  -4   56.61    4.68
  -1   6  -5  175.61   13.03
  -1   6  -5  193.37   12.57
  -1   6  -6  190.83   13.99
  -1   6  -6  196.17   17.65
  -1   6  -6  202.57   13.29
  -1   6  -7 1013.72   63.79
  -1   6  -7 1024.33   68.00
  -1   6  -7 1008.00   62.81
  -1   6  -8 2858.41  184.01
  -1   6  -8 3002.67  184.03
  -1   6  -8 3074.46  188.55
  -1   6  -8 3161.25  184.31
  -1   6  -8 2961.19  182.87
  -1   6  -9  825.58   50.74
  -1   6  -9  768.20   50.64
  -1   6  -9  776.03   50.67
  -1   6 -10  465.07   32.45
  -1   6 -10  514.98   32.75
  -1   6 -10  488.11   32.58
  -1   6 -10  538.26   34.20
  -1   6 -10  485.24   32.18
  -1   6 -10  469.59   32.48
  -1   6 -11   71.31    8.46
  -1   6 -11   91.78    8.99
  -1   6 -11  100.45    8.95
  -1   6 -11   94.92   10.76
  -1   6 -11   87.01    8.85
  -1   6 -11   76.89   23.97
  -1   6 -11   92.50    8.55
  -1   6 -12   33.78    6.30
  -1   6 -12   38.92    6.18
  -1   6 -12   55.40    6.93
  -1   6 -12   66.17    9.30
  -1   6 -12   38.00    6.47
  -1   6 -12   59.74   21.36
  -1   6 -12   42.03    6.00
  -1   6 -13    3.69    4.06
  -1   6 -13    2.50    4.02
  -1   6 -13    0.79    4.71
  -1   6 -13   14.71   14.86
  -1   6 -13    5.90    3.90
  -1   6 -13   -8.58    7.13
  -1   6 -14   76.37    7.68
  -1   6 -14   75.84    7.13
  -1   6 -14   77.51    9.87
  -1   6 -15  107.74    7.85
  -1   6 -15   79.42    8.93
  -1   6 -16   15.53    2.63
  -1   6 -16   17.19    3.89
  -1   6 -17    9.04    1.75
   1  -5 -12   59.33    4.24
   1  -5 -12   50.90    4.38
   1  -5 -11  318.75   24.34
   1  -5 -11  346.07   22.94
   1  -5 -11  360.44   22.64
   1  -5 -11  389.21   22.82
   1  -5 -10  411.27   28.99
   1  -5 -10  396.41   26.94
   1  -5 -10  458.94   26.92
   1  -5  -9  846.91   55.88
   1  -5  -9  816.89   53.67
   1  -5  -9  903.83   53.76
   1  -5  -9  839.76   53.84
   1  -5  -9  916.93   53.70
   1  -5  -9  864.76   54.01
   1  -5  -8  732.19   47.70
   1  -5  -8  756.50   47.71
   1  -5  -8  780.34   47.68
   1  -5  -8  776.06   47.39
   1  -5  -7  118.94    9.11
   1  -5  -7  111.44    8.85
   1  -5  -7  115.58   11.01
   1  -5  -7  121.13    8.58
   1  -5  -7  126.79    9.01
   1  -5  -7  117.14    8.97
   1  -5  -6   81.31    7.01
   1  -5  -6   76.86    6.31
   1  -5  -6   84.57    6.81
   1  -5  -6   81.19    8.27
   1  -5  -6   89.34    6.46
   1  -5  -6   88.13    6.80
   1  -5  -6   84.36    6.66
   1  -5  -5    4.28    2.60
   1  -5  -5    1.50    1.93
   1  -5  -5   -0.15    2.24
   1  -5  -5   -0.25    3.97
   1  -5  -5   -0.13    2.19
   1  -5  -5    0.90    1.64
   1  -5  -4  142.36   10.07
   1  -5  -4  155.44   10.59
   1  -5  -4  147.25   10.28
   1  -5  -4  164.98   10.60
   1  -5  -4  142.98   11.58
  -1   5   3  206.61   18.22
   1  -5  -3  210.64   15.10
   1  -5  -3  240.73   14.85
   1  -5  -2    6.02    2.11
  -1   5   2    6.37    4.16
  -1   5   2    5.37    1.92
   1  -5  -1   62.74    5.12
  -1   5   1   65.26    5.05
   1  -5   0   61.58    4.66
  -1   5   0   63.15    7.99
  -1   5   0   55.22    4.59
  -1   5  -1 1001.49   61.12
  -1   5  -1  916.74   56.93
  -1   5  -2  657.36   42.67
  -1   5  -2  624.78   38.82
  -1   5  -3 1351.08   80.08
  -1   5  -3 1226.20   75.85
  -1   5  -4  459.69   32.03
  -1   5  -4  455.09   28.34
  -1   5  -5  547.63   36.16
  -1   5  -5  599.73   39.59
  -1   5  -5  576.32   35.60
  -1   5  -6    8.35    3.25
  -1   5  -6    4.04    3.91
  -1   5  -6   11.46    2.14
  -1   5  -7    7.32    3.35
  -1   5  -7   14.70   13.13
  -1   5  -7    6.94    4.06
  -1   5  -7    3.90    1.79
  -1   5  -8    8.10    3.57
  -1   5  -8    4.55   14.59
  -1   5  -9   44.79    6.00
  -1   5  -9   47.77    5.99
  -1   5  -9   48.50    5.81
  -1   5  -9   49.69    7.52
  -1   5  -9   50.38    6.24
  -1   5  -9   51.80    6.00
  -1   5  -9   40.45   21.45
  -1   5 -10   14.55    4.32
  -1   5 -10   12.63    4.86
  -1   5 -10   14.07    4.19
  -1   5 -10   16.06    4.60
  -1   5 -10   19.47    6.42
  -1   5 -10   15.82    4.99
  -1   5 -10   26.32   17.44
  -1   5 -10   16.49    4.60
  -1   5 -11   -2.04    5.26
  -1   5 -11    2.95    4.29
  -1   5 -11   -2.85    3.95
  -1   5 -11   -0.30    4.00
  -1   5 -11    0.42    6.08
  -1   5 -11    1.32    4.66
  -1   5 -11    6.05   16.54
  -1   5 -11    0.81    3.81
  -1   5 -12   18.95    5.75
  -1   5 -12    9.25    4.78
  -1   5 -12   10.70    4.78
  -1   5 -12   16.49    4.48
  -1   5 -12   13.41    7.01
  -1   5 -12    5.79    4.84
  -1   5 -12   13.71    4.17
  -1   5 -12   24.03   16.14
  -1   5 -13  349.44   25.91
  -1   5 -13  393.78   26.41
  -1   5 -13  375.53   25.27
  -1   5 -13  324.10   24.91
  -1   5 -13  300.02   42.04
  -1   5 -13  395.48   24.86
  -1   5 -13  382.53   27.19
  -1   5 -14   81.68    9.10
  -1   5 -14   74.67    8.43
  -1   5 -14   57.10    7.34
  -1   5 -14   78.64    6.88
  -1   5 -15   44.19    3.77
  -1   5 -15   53.45    6.62
  -1   5 -15   54.00    4.97
  -1   5 -16  212.80   16.67
  -1   5 -16  248.11   15.58
  -1   5 -17  185.73   13.93
  -1   5 -17  213.46   13.17
   1  -4 -13    4.11    3.42
   1  -4 -13    3.38    1.29
   1  -4 -13    1.15    1.23
   1  -4 -13    2.47    1.68
   1  -4 -12   13.90    4.74
   1  -4 -12   18.47    2.34
   1  -4 -12   12.57    2.53
   1  -4 -12   16.49    2.25
   1  -4 -11    5.86    2.42
   1  -4 -11    1.97    5.04
   1  -4 -11    4.19    2.07
   1  -4 -10    5.27    2.68
   1  -4 -10    5.65    2.10
   1  -4 -10    9.80    5.76
   1  -4 -10    2.87    2.10
   1  -4 -10    5.51    2.26
   1  -4 -10    1.60    2.58
   1  -4  -9   36.80    4.38
   1  -4  -9   36.23    4.06
   1  -4  -9   40.11    4.46
   1  -4  -9   38.99    4.02
   1  -4  -8  192.49   17.52
   1  -4  -8  198.60   13.71
   1  -4  -8  184.96   13.25
   1  -4  -8  204.44   13.48
   1  -4  -8  201.96   13.67
   1  -4  -8  196.31   13.29
   1  -4  -7  296.42   19.50
   1  -4  -7  260.82   22.82
   1  -4  -7  286.27   18.94
   1  -4  -7  289.73   19.28
   1  -4  -7  291.08   19.37
   1  -4  -7  311.73   19.18
   1  -4  -7  315.87   19.37
   1  -4  -6   27.77    2.92
   1  -4  -6   25.57    7.21
   1  -4  -6   28.93    3.70
   1  -4  -6   29.58    3.03
   1  -4  -6   29.12    3.39
   1  -4  -6   26.61    3.27
   1  -4  -6   22.90    4.72
   1  -4  -5   27.41    4.91
   1  -4  -5   26.71    4.06
   1  -4  -5   33.53    5.63
   1  -4  -5   34.49    3.47
   1  -4  -4    3.52    2.01
   1  -4  -4    0.55    3.96
   1  -4  -4    5.00    4.31
  -1   4   3  756.28   47.73
   1  -4  -3  716.34   44.74
  -1   4   2 1849.65  113.34
   1  -4  -2 1806.24  110.47
  -1   4   1 2152.37  133.53
  -1   4   0 2589.61  159.97
  -1   4  -1 3140.16  193.14
  -1   4  -2 4315.22  264.07
  -1   4  -3  524.60   35.05
  -1   4  -4   67.44    7.53
  -1   4  -5  237.71   18.33
  -1   4  -5  287.55   26.03
  -1   4  -6  286.18   20.40
  -1   4  -6  264.28   18.19
  -1   4  -7  564.04   32.39
  -1   4  -7  605.82   35.04
  -1   4  -8   27.46    4.42
  -1   4  -8   26.44    4.27
  -1   4  -8   31.55    4.94
  -1   4  -9   10.64    5.16
  -1   4  -9   12.11    3.91
  -1   4  -9   11.19    3.53
  -1   4  -9   14.00    5.72
  -1   4  -9   13.02    4.70
  -1   4  -9    7.69   16.43
  -1   4  -9   12.37    3.83
  -1   4 -10   22.43    5.38
  -1   4 -10   22.82    4.36
  -1   4 -10   28.25    4.82
  -1   4 -10   30.38    6.53
  -1   4 -10   24.84    5.34
  -1   4 -10   21.65    4.53
  -1   4 -10   16.54   16.49
  -1   4 -11  568.39   39.87
  -1   4 -11  593.37   40.15
  -1   4 -11  632.48   39.22
  -1   4 -11  615.01   39.50
  -1   4 -11  618.29   40.87
  -1   4 -11  583.19   39.24
  -1   4 -11  596.55   59.82
  -1   4 -11  612.23   39.11
  -1   4 -12   11.81    5.85
  -1   4 -12   28.99    5.87
  -1   4 -12   15.64    4.58
  -1   4 -12   12.73    4.28
  -1   4 -12   17.64    5.38
  -1   4 -12   -2.83   15.54
  -1   4 -12   17.86    4.19
  -1   4 -12    7.01    6.19
  -1   4 -13   12.22    6.05
  -1   4 -13    7.44    5.41
  -1   4 -13    3.68    3.30
  -1   4 -14    5.28    4.97
  -1   4 -14   -6.64    6.07
  -1   4 -14    2.17    4.15
  -1   4 -14    0.78    2.93
  -1   4 -14    0.21    1.57
  -1   4 -15   -0.17    1.38
  -1   4 -15    4.40    2.42
  -1   4 -15    2.04    5.24
  -1   4 -15    2.62    4.69
  -1   4 -16   14.16    1.72
  -1   4 -16   13.03    2.42
  -1   4 -16    8.01    4.25
  -1   4 -17   21.93    3.71
   1  -3 -14    8.63    1.42
   1  -3 -14    4.99    1.48
   1  -3 -14    5.90    1.26
   1  -3 -13   38.47    5.91
   1  -3 -13   32.93    3.52
   1  -3 -13   39.88    3.46
   1  -3 -13   38.89    3.36
   1  -3 -12   13.84    2.61
   1  -3 -12   10.82    5.26
   1  -3 -12   14.84    2.37
   1  -3 -12   13.63    2.56
   1  -3 -11   85.95   11.16
   1  -3 -11   81.23    6.87
   1  -3 -11   81.59    9.50
   1  -3 -11   86.95    6.98
   1  -3 -11   91.09    6.81
   1  -3 -10    7.96    2.71
   1  -3 -10    8.26    7.28
   1  -3 -10    4.08    2.34
   1  -3 -10    7.87    2.77
   1  -3  -9   10.13    2.92
   1  -3  -9   14.96    7.44
   1  -3  -9    9.48    2.35
   1  -3  -9   14.13    3.04
   1  -3  -9   10.36    2.52
   1  -3  -9   12.13    2.58
   1  -3  -8   22.02    6.96
   1  -3  -8   29.80    3.42
   1  -3  -8   24.56    3.74
   1  -3  -8   37.02    7.76
   1  -3  -8   27.58    3.27
   1  -3  -8   31.03    3.62
   1  -3  -8   29.76    3.44
   1  -3  -8   33.83    3.42
   1  -3  -7    7.28    5.60
   1  -3  -7   -3.40    5.63
   1  -3  -7    1.84    1.88
   1  -3  -7    2.45    5.32
   1  -3  -7    2.69    1.76
   1  -3  -7    2.79    1.92
   1  -3  -7    3.21    2.08
   1  -3  -6  136.13    9.98
   1  -3  -6  125.43    8.41
   1  -3  -6  122.26    9.81
   1  -3  -6  100.05    8.99
   1  -3  -5  742.62   44.11
   1  -3  -5  688.77   44.52
   1  -3  -5  757.54   45.06
   1  -3  -5  665.69   44.60
  -1   3   4  141.49   12.53
   1  -3  -4  157.72   11.38
   1  -3  -4  168.43   10.65
  -1   3   3   41.38    5.36
  -1   3   2  150.59   11.80
  -1   3   1    2.82    3.05
  -1   3   0    4.20    3.18
  -1   3  -1  168.12   12.73
  -1   3  -2  126.84   10.15
  -1   3  -3  754.13   47.94
  -1   3  -4    0.79    2.95
  -1   3  -4   -4.62    9.42
  -1   3  -5  393.16   27.96
  -1   3  -5  570.27   38.11
  -1   3  -6   52.98    6.24
  -1   3  -6   49.25    5.11
  -1   3  -7 1010.95   58.49
  -1   3  -7 1102.39   58.59
  -1   3  -8 4279.44  253.68
  -1   3  -8 4286.61  253.84
  -1   3  -8 3976.93  253.65
  -1   3  -8 4123.84  253.77
  -1   3  -8 4576.41  274.35
  -1   3  -9 2998.45  195.96
  -1   3  -9 3268.60  195.88
  -1   3  -9 2839.37  195.45
  -1   3  -9 3196.13  195.53
  -1   3  -9 3478.60  195.44
  -1   3  -9 3429.68  195.69
  -1   3  -9 3137.73  195.49
  -1   3  -9 3243.90  195.51
  -1   3  -9 3294.70  216.39
  -1   3 -10 1753.53  125.09
  -1   3 -10 1995.13  125.08
  -1   3 -10 2209.34  124.90
  -1   3 -10 2115.49  124.45
  -1   3 -10 2056.81  124.76
  -1   3 -10 1929.50  125.65
  -1   3 -10 1986.96  124.61
  -1   3 -10 1924.11  144.66
  -1   3 -10 2071.61  124.49
  -1   3 -11  388.42   29.93
  -1   3 -11  443.80   30.55
  -1   3 -11  460.53   29.66
  -1   3 -11  461.80   29.44
  -1   3 -11  436.00   29.03
  -1   3 -11  434.23   30.77
  -1   3 -11  421.40   29.27
  -1   3 -11  442.95   28.90
  -1   3 -11  460.10   48.34
  -1   3 -12  133.53   12.82
  -1   3 -12  142.45   13.23
  -1   3 -12  139.33   12.01
  -1   3 -12  131.02   11.84
  -1   3 -12  126.44   25.77
  -1   3 -12  145.87   11.04
  -1   3 -13   10.80    5.67
  -1   3 -13    6.79    6.53
  -1   3 -13   20.47    5.24
  -1   3 -13   11.02    2.36
  -1   3 -13   13.56    5.12
  -1   3 -13   13.26    3.57
  -1   3 -13   20.53   13.53
  -1   3 -14   75.39    9.28
  -1   3 -14   78.99    9.76
  -1   3 -14   78.35    8.59
  -1   3 -14   91.92    6.17
  -1   3 -14   53.64    7.69
  -1   3 -14   84.05    7.11
  -1   3 -15  151.09   12.82
  -1   3 -15  173.41   11.14
  -1   3 -15  170.98   11.85
  -1   3 -15  163.73   13.87
  -1   3 -16   43.38    6.05
  -1   3 -16   44.27    3.44
  -1   3 -17   28.17    4.07
   1  -2 -15   38.67    3.01
   1  -2 -14   26.13    5.06
   1  -2 -14   26.08    2.43
   1  -2 -14   20.68    2.59
   1  -2 -14   24.87    2.67
   1  -2 -13    2.82    5.22
   1  -2 -13    2.72    1.94
   1  -2 -13    1.81    1.66
   1  -2 -13    4.32    2.19
   1  -2 -12   68.79   10.14
   1  -2 -12   74.47    6.14
   1  -2 -12   80.75    9.23
   1  -2 -12   79.27    6.21
   1  -2 -12   73.52    6.23
   1  -2 -11  297.07   24.36
   1  -2 -11  293.59   20.71
   1  -2 -11  330.72   20.81
   1  -2 -11  342.09   20.94
   1  -2 -10  667.68   48.52
   1  -2 -10  684.30   48.88
   1  -2 -10  765.85   45.81
   1  -2 -10  737.03   45.66
   1  -2  -9  501.35   35.09
   1  -2  -9  487.56   34.54
   1  -2  -9  483.91   31.52
   1  -2  -9  532.36   31.97
   1  -2  -9  515.18   31.79
   1  -2  -8  664.13   42.50
   1  -2  -8  659.82   41.33
   1  -2  -8  708.41   41.66
   1  -2  -8  593.71   43.65
   1  -2  -8  614.43   44.11
   1  -2  -8  695.75   42.13
   1  -2  -7  404.79   25.40
   1  -2  -7  405.35   26.45
   1  -2  -7  407.17   26.26
   1  -2  -6  166.35   11.04
   1  -2  -6  154.39   11.82
   1  -2  -6  167.60   11.66
   1  -2  -6  159.89   10.64
   1  -2  -5  748.55   48.01
   1  -2  -5  796.08   47.75
  -1   2   4    5.36    2.72
  -1   2   3   67.84    6.29
  -1   2   2   13.35    3.07
  -1   2   1  270.25   18.07
  -1   2   0    0.67    2.56
  -1   2  -1  313.11   20.62
  -1   2  -2    4.07    2.59
  -1   2  -3 1893.17  103.49
  -1   2  -3 1534.88   98.82
  -1   2  -4  608.26   40.24
  -1   2  -4  792.67   48.39
  -1   2  -5 1140.99   70.67
  -1   2  -5  921.44   59.45
  -1   2  -6 2124.48  143.22
  -1   2  -7  514.80   33.24
  -1   2  -7  524.23   47.38
  -1   2  -7  487.77   32.93
  -1   2  -7  528.94   32.92
  -1   2  -7  536.68   32.73
  -1   2  -8  264.40   18.65
  -1   2  -8  240.29   31.34
  -1   2  -8  268.92   18.29
  -1   2  -8  263.47   18.51
  -1   2  -8  282.18   18.06
  -1   2  -9    5.73    4.90
  -1   2  -9    2.47    4.29
  -1   2  -9    1.46    4.01
  -1   2  -9    3.19    2.72
  -1   2  -9   -0.43    3.13
  -1   2  -9    3.04    1.97
  -1   2  -9   -0.46    4.38
  -1   2  -9    0.80    3.04
  -1   2  -9   -2.20   12.48
  -1   2 -10    2.74    5.48
  -1   2 -10    1.79    4.92
  -1   2 -10    4.74    2.03
  -1   2 -10    1.56    3.86
  -1   2 -10   -0.71    5.38
  -1   2 -10    5.95    4.44
  -1   2 -10    3.49    3.57
  -1   2 -10    3.44    2.12
  -1   2 -10    8.01    5.34
  -1   2 -10    3.56    4.60
  -1   2 -10   11.92   12.30
  -1   2 -10    2.59    3.13
  -1   2 -11   71.09    9.47
  -1   2 -11   81.20    9.34
  -1   2 -11   75.51    9.42
  -1   2 -11   75.02    6.33
  -1   2 -11   78.61    8.60
  -1   2 -11   86.42    6.36
  -1   2 -11   73.77    8.48
  -1   2 -11   80.72    7.42
  -1   2 -11   77.97   21.72
  -1   2 -12   41.23    7.85
  -1   2 -12   60.18    8.73
  -1   2 -12   47.56    7.21
  -1   2 -12   46.62    4.36
  -1   2 -12   37.96    6.85
  -1   2 -12   59.48    5.89
  -1   2 -12   48.28   16.54
  -1   2 -13   -2.61    5.78
  -1   2 -13    6.08    6.30
  -1   2 -13    0.34    4.79
  -1   2 -13    0.87    1.91
  -1   2 -13    2.02    3.09
  -1   2 -13   -1.10    4.50
  -1   2 -14   34.14    6.03
  -1   2 -15  226.76   17.75
  -1   2 -15  258.02   16.17
  -1   2 -15  266.66   18.90
  -1   2 -16  423.19   26.23
  -1   2 -16  430.44   28.18
   1  -1 -16   13.91    1.48
   1  -1 -15   41.13    3.36
   1  -1 -15   32.86    5.16
   1  -1 -14  222.76   16.21
   1  -1 -14  209.85   13.64
   1  -1 -14  189.95   13.85
   1  -1 -14  241.06   14.08
   1  -1 -14  211.96   17.16
   1  -1 -13  546.77   35.90
   1  -1 -13  530.41   33.62
   1  -1 -13  532.99   37.03
   1  -1 -12  543.48   36.81
   1  -1 -12  519.22   37.79
   1  -1 -12  562.73   34.55
   1  -1 -12  540.50   34.46
   1  -1 -11 1915.73  124.60
   1  -1 -11 1903.82  124.72
   1  -1 -11 2140.66  121.77
   1  -1 -11 1901.75  121.57
   1  -1 -10  361.92   22.17
   1  -1 -10  336.53   22.70
   1  -1 -10  315.17   25.05
   1  -1 -10  311.56   24.86
   1  -1 -10  346.17   22.64
   1  -1  -9   19.28    6.11
   1  -1  -9   17.82    2.71
   1  -1  -9   18.66    5.88
   1  -1  -9   14.97    3.52
   1  -1  -9   16.01    6.15
   1  -1  -9   24.42   14.07
   1  -1  -9   17.50    3.37
   1  -1  -8    6.95    5.04
   1  -1  -8    9.71   11.93
   1  -1  -8    8.58    5.33
   1  -1  -8    5.89    1.55
   1  -1  -7  211.98   13.61
   1  -1  -7  199.98   13.80
   1  -1  -7  200.53   12.51
   1  -1  -7  206.22   12.91
   1  -1  -7  171.68   13.50
   1  -1  -7  161.97   13.61
   1  -1  -6  591.16   34.31
   1  -1  -6  541.45   34.76
   1  -1  -6  503.08   46.72
   1  -1  -6  517.42   34.57
   1  -1  -5  359.85   33.88
   1  -1  -4   24.29   11.93
   1  -1  -3  282.99   24.77
   1  -1  -2 1977.52  119.78
  -1   1   2 1880.31  116.27
  -1   1   1 1529.84   98.48
   1  -1  -1 1711.34   98.83
  -1   1   0 2758.87  170.00
   1  -1   0 2834.97  170.28
  -1   1  -1 3439.57  207.30
   1  -1   1 3375.48  207.40
  -1   1  -2  203.96   16.61
  -1   1  -2  212.09   14.30
  -1   1  -3  133.16   15.56
  -1   1  -4   12.56   12.64
  -1   1  -4   10.10    8.76
  -1   1  -5   47.42   15.04
  -1   1  -6  179.55   24.99
  -1   1  -6  212.88   14.69
  -1   1  -7   40.25    4.43
  -1   1  -7   41.20   14.81
  -1   1  -7   35.90    5.57
  -1   1  -8  108.88    9.09
  -1   1  -8   94.86    7.43
  -1   1  -8  111.71    8.48
  -1   1  -8  106.20    9.07
  -1   1  -8  126.74   20.87
  -1   1  -9   72.79    8.49
  -1   1  -9   74.74    8.69
  -1   1  -9   72.11    6.18
  -1   1  -9   73.15    8.06
  -1   1  -9   86.08    6.09
  -1   1  -9   78.01    7.06
  -1   1  -9   84.77    8.09
  -1   1  -9   77.97    6.95
  -1   1  -9   95.45   18.89
  -1   1 -10  172.25   15.04
  -1   1 -10  170.02   14.97
  -1   1 -10  171.10   14.51
  -1   1 -10  177.15   12.35
  -1   1 -10  199.74   14.64
  -1   1 -10  190.94   12.29
  -1   1 -10  156.48   12.90
  -1   1 -10  175.41   13.98
  -1   1 -10  185.98   28.01
  -1   1 -10  195.73   13.22
  -1   1 -11   25.15    6.95
  -1   1 -11   23.45    7.22
  -1   1 -11   29.35    7.59
  -1   1 -11   33.99    3.93
  -1   1 -11   32.86    6.23
  -1   1 -11   12.33    5.71
  -1   1 -11   45.32   16.94
  -1   1 -11   24.68    4.32
  -1   1 -11   32.77    3.62
  -1   1 -11   31.90    3.47
  -1   1 -11   27.91    4.86
  -1   1 -12   40.34    4.24
  -1   1 -12   41.30    4.18
  -1   1 -12   46.44    8.56
  -1   1 -12   46.77    8.36
  -1   1 -12   45.12    5.18
  -1   1 -13  304.36   19.67
  -1   1 -13  301.03   19.62
  -1   1 -13  304.00   22.99
  -1   1 -13  305.03   23.04
  -1   1 -13  307.96   20.49
  -1   1 -13  295.36   21.89
  -1   1 -14  197.19   15.93
  -1   1 -14  178.38   15.72
  -1   1 -14  176.84   12.66
  -1   1 -14  211.25   12.80
  -1   1 -14  191.24   14.97
  -1   1 -15  135.93   11.00
  -1   1 -15  119.81    8.18
  -1   1 -15  112.28    9.98
  -1   1 -16  153.26    9.78
   1   0 -16    0.12    1.20
   1   0 -15    6.01    5.06
   1   0 -15    2.17    1.66
   1   0 -15   11.37    4.28
   1   0 -14    0.31    4.72
   1   0 -13    4.05    6.08
   1   0 -13    2.18    2.13
   1   0 -13    3.05    2.05
   1   0 -13    5.91    5.16
   1   0 -12   24.86    3.41
   1   0 -12   28.17    7.83
   1   0 -12   23.46    7.10
   1   0 -12   33.07    4.20
   1   0 -11  103.46    8.62
   1   0 -11   99.84   11.08
   1   0 -11   94.61   11.06
   1   0 -11  113.90   23.98
   1   0 -11  111.60    8.58
   1   0 -11  105.08    7.87
   1   0 -10   96.40   10.83
   1   0 -10  101.05   10.81
   1   0 -10  103.55    8.56
   1   0 -10  113.57    7.86
   1   0 -10   91.30    9.16
   1   0 -10  102.41   22.93
   1   0 -10  117.24    8.60
   1   0  -9  146.96   13.04
   1   0  -9  133.40   13.04
   1   0  -9  173.94   11.64
   1   0  -9  147.94   12.03
   1   0  -9  185.68   11.51
   1   0  -9  139.42   24.36
   1   0  -9  143.01   11.98
   1   0  -9  140.66   11.83
   1   0  -8    2.02    2.66
   1   0  -8    2.06    1.95
   1   0  -8    5.75    4.81
   1   0  -8    1.84   11.92
   1   0  -8    5.58    3.67
   1   0  -8    4.54    4.39
   1   0  -7  142.22    9.53
   1   0  -7  138.46   10.71
   1   0  -7  148.90   10.57
   1   0  -7  141.67   10.52
   1   0  -6 2851.57  185.17
   1   0  -5 1901.84  125.48
   1   0  -4  627.20   46.71
   1   0  -4  622.86   39.19
   1   0  -3 5813.23  336.75
   1   0  -3 5349.08  332.41
   1   0  -2  482.45   32.31
  -1   0   2  449.73   28.78
   1   0  -1 1530.01   83.96
  -1   0   1 1264.59   82.72
  -1   0   0  135.93    9.53
  -1   0  -1   57.21    5.03
  -1   0  -1   66.47    6.78
  -1   0  -2   42.99    9.16
   1   0   2   34.27    5.27
  -1   0  -3  262.35   24.31
   1   0   3  293.09   18.97
  -1   0  -4  252.79   24.29
  -1   0  -5  195.75   21.94
  -1   0  -6  722.34   45.32
  -1   0  -6  708.95   55.73
  -1   0  -7  830.68   48.95
  -1   0  -7  754.85   47.50
  -1   0  -7  775.65   47.88
  -1   0  -8  460.27   32.82
  -1   0  -8  459.06   32.04
  -1   0  -8  473.96   30.90
  -1   0  -8  508.05   32.32
  -1   0  -8  481.23   32.08
  -1   0  -8  543.20   31.50
  -1   0  -8  561.58   46.73
  -1   0  -9  140.31   13.31
  -1   0  -9  145.05   12.55
  -1   0  -9  149.98   13.48
  -1   0  -9  159.96   11.03
  -1   0  -9  160.80   12.97
  -1   0  -9  181.04   10.94
  -1   0  -9  147.87   10.50
  -1   0  -9  134.55   11.22
  -1   0  -9  160.18   12.75
  -1   0  -9  154.51   11.57
  -1   0  -9  195.68   26.49
  -1   0 -10   78.17    6.60
  -1   0 -10   76.13    8.70
  -1   0 -10   73.29    6.04
  -1   0 -10   64.91    6.79
  -1   0 -10   97.00    6.52
  -1   0 -10   65.90    8.80
  -1   0 -10   76.40    9.73
  -1   0 -10   64.22    9.38
  -1   0 -10   72.71    7.10
  -1   0 -10   86.91   19.82
  -1   0 -11  129.25    9.91
  -1   0 -11  130.09   11.94
  -1   0 -11  124.57    9.31
  -1   0 -11  145.08    9.65
  -1   0 -11  114.15   12.62
  -1   0 -11  121.47   13.04
  -1   0 -11  134.36   10.40
  -1   0 -12   -0.47    6.30
  -1   0 -12    0.89    6.34
  -1   0 -12    2.18    5.28
  -1   0 -12    0.72    2.20
  -1   0 -12    0.39    1.52
  -1   0 -12    0.93    2.08
  -1   0 -13   30.07    6.40
  -1   0 -14   53.04    7.38
  -1   0 -14   35.64    6.13
  -1   0 -14   44.62    3.96
  -1   0 -14   45.64    3.88
  -1   0 -15   34.55    2.96
   1   1 -17   19.26    1.73
   1   1 -16    5.15    3.08
   1   1 -16    0.07    1.37
   1   1 -15    1.02    4.91
   1   1 -15   11.07    4.18
   1   1 -15    4.30    1.88
   1   1 -14    4.47    5.44
   1   1 -14    5.65    4.75
   1   1 -14    5.13    2.19
   1   1 -13   30.93    6.98
   1   1 -13   26.19    4.00
   1   1 -13   33.13    6.31
   1   1 -12   63.91    6.48
   1   1 -12   69.09    9.12
   1   1 -12   73.66    9.65
   1   1 -12   59.09   20.62
   1   1 -12   68.95    6.47
   1   1 -12   78.72    8.44
   1   1 -11   12.33    3.52
   1   1 -11   11.99    6.52
   1   1 -11   12.63    5.70
   1   1 -11   16.38    4.44
   1   1 -11    7.65   14.49
   1   1 -11   17.37    3.56
   1   1 -11   12.95    3.92
   1   1 -10   11.05    5.17
   1   1 -10   13.32    5.83
   1   1 -10   15.60    5.61
   1   1 -10   11.87    4.23
   1   1 -10   14.01   13.05
   1   1 -10   18.91    3.50
   1   1 -10   18.93    3.92
   1   1  -9   49.56    6.64
   1   1  -9   40.64    5.98
   1   1  -9   48.02    5.28
   1   1  -9   39.75    3.73
   1   1  -9   49.76   17.25
   1   1  -9   44.05    5.46
   1   1  -9   44.37    6.03
   1   1  -8  145.48   10.67
   1   1  -8  142.73    9.42
   1   1  -8  150.68   22.87
   1   1  -8  141.07   10.66
   1   1  -8  136.70   10.62
   1   1  -7  100.07    8.00
   1   1  -7  114.49   20.07
   1   1  -7   95.89    7.93
   1   1  -6  688.00   52.23
   1   1  -6  843.03   62.74
   1   1  -6  878.12   50.81
   1   1  -5    2.85    1.79
   1   1  -5   11.38   12.91
  -1  -1   5   -1.22    2.43
   1   1  -4    9.93    2.35
   1   1  -4   16.53   12.51
  -1  -1   4    7.42    2.78
  -1  -1   3    5.03    2.48
   1   1  -3    6.37    2.53
   1   1  -3   11.31   10.32
  -1  -1   2   27.02    3.44
   1   1  -2   33.53    8.79
   1   1  -1  248.39   17.64
  -1  -1   0   36.43    3.89
   1   1   1   29.89    3.66
  -1  -1  -1   21.55    3.40
  -1  -1  -2  595.31   39.38
  -1  -1  -2  568.46   37.20
   1   1   2  612.32   37.18
  -1  -1  -3  692.60   49.13
  -1  -1  -3  674.17   45.26
   1   1   3  775.86   45.09
  -1  -1  -4 1721.50  104.92
   1   1   4 1757.36   97.94
  -1  -1  -5 4405.90  270.86
  -1  -1  -5 4862.97  280.44
  -1  -1  -5 4513.42  271.57
  -1  -1  -6 2241.57  131.16
  -1  -1  -6 2091.83  130.92
  -1  -1  -6 2427.56  143.58
  -1  -1  -6 2092.04  131.93
  -1  -1  -7 1840.40  120.78
  -1  -1  -7 1963.40  119.90
  -1  -1  -7 2116.15  121.11
  -1  -1  -7 1957.49  119.59
  -1  -1  -8  446.23   28.76
  -1  -1  -8  484.98   29.39
  -1  -1  -8  539.59   31.16
  -1  -1  -8  446.09   28.80
  -1  -1  -8  485.62   29.07
  -1  -1  -8  460.37   28.96
  -1  -1  -8  439.21   29.35
  -1  -1  -8  466.48   29.49
  -1  -1  -8  429.65   31.17
  -1  -1  -8  441.48   31.59
  -1  -1  -8  386.35   30.16
  -1  -1  -8  493.26   29.81
  -1  -1  -9   79.52    6.55
  -1  -1  -9   84.74    8.78
  -1  -1  -9   69.90    5.74
  -1  -1  -9   77.20    5.92
  -1  -1  -9   78.97    6.11
  -1  -1  -9   46.65    6.21
  -1  -1  -9   69.16    9.53
  -1  -1  -9   64.93    8.23
  -1  -1  -9   65.46    9.04
  -1  -1  -9   80.37    6.92
  -1  -1 -10   19.43    6.99
  -1  -1 -10   15.31    6.23
  -1  -1 -10    9.20    6.57
  -1  -1 -10   17.30    3.91
  -1  -1 -10   18.73    6.43
  -1  -1 -10   16.75    2.85
  -1  -1 -10   17.64    3.22
  -1  -1 -11  163.71   15.49
  -1  -1 -11  170.17   15.85
  -1  -1 -11  170.69   11.71
  -1  -1 -11  174.48   12.08
  -1  -1 -11  187.70   12.34
  -1  -1 -12  168.81   15.24
  -1  -1 -12  157.18   14.82
  -1  -1 -12  164.13   14.00
  -1  -1 -12  180.97   11.63
  -1  -1 -12  174.23   11.40
  -1  -1 -12  150.90   10.95
  -1  -1 -13  134.92   12.90
  -1  -1 -13  141.46   12.06
  -1  -1 -13  135.81    9.65
  -1  -1 -13  144.65    9.52
  -1  -1 -13  132.56    9.14
  -1  -1 -14   51.81    6.20
  -1  -1 -14   50.18    3.88
  -1  -1 -14   40.80    3.80
  -1  -1 -15   21.41    2.01
   1   2 -17    8.11    1.32
   1   2 -16    1.57    4.32
   1   2 -16    0.80    1.46
   1   2 -15  155.19   12.92
   1   2 -15  166.74   11.15
   1   2 -15  158.96   13.82
   1   2 -15  170.31   11.58
   1   2 -14  395.19   28.47
   1   2 -14  409.48   26.32
   1   2 -14  404.54   27.71
   1   2 -13  888.99   59.69
   1   2 -13  976.58   60.40
   1   2 -13  863.33   57.77
   1   2 -13  886.46   79.12
   1   2 -13  987.19   57.90
   1   2 -12 1127.73   77.28
   1   2 -12 1148.69   77.62
   1   2 -12 1118.76   96.56
   1   2 -12 1267.64   75.82
   1   2 -12 1236.09   76.84
   1   2 -12 1272.98   76.63
   1   2 -11  599.79   40.88
   1   2 -11  596.25   40.56
   1   2 -11  695.74   40.10
   1   2 -11  665.42   39.51
   1   2 -11  536.79   39.32
   1   2 -11  550.19   39.15
   1   2 -11  672.16   39.42
   1   2 -11  611.74   59.11
   1   2 -10  423.19   31.31
   1   2 -10  425.63   31.09
   1   2 -10  559.09   31.09
   1   2 -10  464.11   32.16
   1   2 -10  494.45   30.45
   1   2 -10  498.63   48.07
   1   2 -10  451.34   30.33
   1   2 -10  448.90   30.23
   1   2  -9  315.01   20.64
   1   2  -9  289.98   20.90
   1   2  -9  328.84   20.92
   1   2  -8   38.86    5.22
   1   2  -8   39.87   15.69
   1   2  -8   47.58    5.48
   1   2  -8   41.35    5.19
   1   2  -7    8.29   12.73
   1   2  -7   13.24    2.53
   1   2  -7   16.22    4.10
  -1  -2   6  179.90   13.97
   1   2  -6  180.80   24.57
   1   2  -6  205.05   13.76
   1   2  -5   93.64   18.06
  -1  -2   5  104.13    8.26
   1   2  -5   93.34    8.06
   1   2  -4   63.21   14.66
   1   2  -4   38.57    4.89
   1   2  -3  128.18   14.36
   1   2  -3   86.84    8.06
   1   2  -2   27.48    4.19
   1   2  -2    3.69    6.97
   1   2  -1 2983.78  182.55
   1   2   0  152.27   11.69
   1   2   1  422.29   27.79
  -1  -2  -2   22.15    3.75
   1   2   2   26.57    3.99
  -1  -2  -3   91.45    7.70
   1   2   3   89.97    7.63
  -1  -2  -4  242.22   18.19
  -1  -2  -4  286.56   17.41
  -1  -2  -4  264.09   17.24
  -1  -2  -5   31.82    3.83
  -1  -2  -5   37.74    5.26
  -1  -2  -5   33.97    3.59
  -1  -2  -6   22.90    3.63
  -1  -2  -6   30.64    5.30
  -1  -2  -6   27.77    3.26
  -1  -2  -7   31.28    5.76
  -1  -2  -7   35.37    7.17
  -1  -2  -7   40.32    6.85
  -1  -2  -7   40.26    4.45
  -1  -2  -7   40.30    3.74
  -1  -2  -7   28.42    4.37
  -1  -2  -7   46.21    4.17
  -1  -2  -7   45.03    4.14
  -1  -2  -7   39.73    3.95
  -1  -2  -7   46.53    4.78
  -1  -2  -7   47.04    6.53
  -1  -2  -8   10.10    5.15
  -1  -2  -8   13.94    3.18
  -1  -2  -8   19.63    6.34
  -1  -2  -8    9.52    6.30
  -1  -2  -8   16.15    2.90
  -1  -2  -8   18.40    2.69
  -1  -2  -8   14.57    2.87
  -1  -2  -8   13.58    2.55
  -1  -2  -8   12.91    3.59
  -1  -2  -8   17.96    5.54
  -1  -2  -9    2.11    2.73
  -1  -2  -9   -2.80    5.18
  -1  -2  -9    8.99    6.27
  -1  -2  -9    2.55    6.04
  -1  -2  -9    3.88    2.36
  -1  -2  -9    2.00    2.17
  -1  -2  -9   -0.31    2.47
  -1  -2  -9    3.91    5.32
  -1  -2 -10    0.98    6.32
  -1  -2 -10    7.50    6.47
  -1  -2 -10    4.30    2.65
  -1  -2 -10    3.31    2.26
  -1  -2 -10    4.07    2.38
  -1  -2 -10    2.36    1.86
  -1  -2 -11    8.85    6.51
  -1  -2 -11    2.74    2.22
  -1  -2 -11    5.14    1.96
  -1  -2 -11    3.47    2.58
  -1  -2 -11   11.26    5.74
  -1  -2 -12  519.89   36.30
  -1  -2 -12  504.76   32.91
  -1  -2 -12  556.22   33.20
  -1  -2 -12  540.41   33.36
  -1  -2 -12  528.06   35.40
  -1  -2 -13  754.89   44.05
  -1  -2 -13  693.73   43.79
  -1  -2 -13  707.97   44.13
  -1  -2 -13  695.20   45.74
  -1  -2 -14  337.62   21.00
   1   3 -17  171.44   10.93
   1   3 -16  486.73   29.28
   1   3 -16  461.15   29.53
   1   3 -16  441.30   31.01
   1   3 -15  361.04   23.50
   1   3 -15  367.01   25.44
   1   3 -14  496.78   31.21
   1   3 -14  503.45   30.11
   1   3 -14  448.15   31.85
   1   3 -14  419.12   29.95
   1   3 -13  252.01   35.05
   1   3 -13  268.11   18.25
   1   3 -13  279.88   20.62
   1   3 -13  246.97   19.78
   1   3 -12   18.12    4.03
   1   3 -12   16.86    4.72
   1   3 -12   15.12    5.21
   1   3 -12   23.13    6.58
   1   3 -12   20.81    4.07
   1   3 -12   13.65   16.05
   1   3 -11   33.59    5.75
   1   3 -11   26.88    6.43
   1   3 -11   36.27    5.57
   1   3 -11   25.04    6.89
   1   3 -11   28.01    6.24
   1   3 -11   27.81    5.09
   1   3 -11   36.25    4.81
   1   3 -11    7.77   14.54
   1   3 -10  244.89   18.16
   1   3 -10  226.17   17.56
   1   3 -10  287.56   17.91
   1   3 -10  245.44   19.05
   1   3 -10  248.94   33.85
   1   3 -10  244.98   17.24
   1   3 -10  238.83   17.09
   1   3 -10  239.43   17.22
   1   3  -9  289.40   37.62
   1   3  -9  341.32   22.72
   1   3  -9  353.43   22.86
   1   3  -8  275.41   32.82
   1   3  -8  212.73   15.99
   1   3  -8  265.01   16.26
  -1  -3   7   84.36    8.22
   1   3  -7   74.46    6.90
   1   3  -7   91.74    7.95
  -1  -3   6   90.98    8.56
   1   3  -6   89.47    8.55
   1   3  -5 1902.30  108.67
   1   3  -5 1502.12   97.68
   1   3  -4 4487.16  232.08
   1   3  -4 3443.72  224.39
   1   3  -3 6412.65  335.38
   1   3  -3 5027.81  331.02
   1   3  -2 1875.96  107.28
   1   3  -2 1579.42  105.22
   1   3  -1  370.67   25.68
   1   3   0  408.72   27.91
   1   3   1   64.70    7.23
  -1  -3  -2  268.88   17.96
  -1  -3  -2  280.19   19.68
   1   3   2  291.78   20.05
  -1  -3  -3   31.64    4.71
   1   3   3   31.13    4.84
  -1  -3  -3   32.09    3.81
  -1  -3  -3   27.14    4.34
  -1  -3  -3   34.98    3.71
  -1  -3  -4    8.86    3.99
  -1  -3  -4   10.87    2.90
  -1  -3  -4   10.35    2.65
  -1  -3  -5   86.41    8.67
  -1  -3  -5  108.70    7.89
  -1  -3  -5  100.14    7.63
  -1  -3  -6   34.05    6.81
  -1  -3  -6   31.80    3.49
  -1  -3  -6   38.06    3.85
  -1  -3  -6   36.50    3.44
  -1  -3  -6   24.84    4.01
  -1  -3  -6   37.48    3.74
  -1  -3  -6   36.61    4.49
  -1  -3  -6   32.58    5.63
  -1  -3  -6   32.41    3.82
  -1  -3  -7   17.41    2.69
  -1  -3  -7   19.81    6.40
  -1  -3  -7   14.62    3.22
  -1  -3  -7   12.24    2.77
  -1  -3  -7    6.61    3.00
  -1  -3  -7   12.48    2.43
  -1  -3  -7   10.27    2.66
  -1  -3  -7   15.82    2.84
  -1  -3  -7   16.89    5.26
  -1  -3  -7   15.83    3.96
  -1  -3  -8   35.86    4.86
  -1  -3  -8   48.25    7.96
  -1  -3  -8   43.09    8.36
  -1  -3  -8   45.94    4.64
  -1  -3  -8   39.57    4.44
  -1  -3  -8   40.32    4.03
  -1  -3  -8   43.81    4.18
  -1  -3  -8   47.07    4.39
  -1  -3  -8   45.97    7.11
  -1  -3  -9  144.20   13.88
  -1  -3  -9  107.09   10.05
  -1  -3  -9  135.81    9.79
  -1  -3  -9  150.52   10.10
  -1  -3  -9  137.17    9.62
  -1  -3  -9  134.58    9.46
  -1  -3 -10  148.48   13.96
  -1  -3 -10  140.39    9.86
  -1  -3 -10  120.61    9.83
  -1  -3 -10  146.49    9.76
  -1  -3 -10  143.10   10.16
  -1  -3 -10  150.12   12.70
  -1  -3 -11  116.44    7.76
  -1  -3 -11  115.32    7.61
  -1  -3 -11  122.33   10.56
  -1  -3 -12  155.53   10.46
  -1  -3 -12  173.43   10.67
  -1  -3 -12  153.15   10.77
  -1  -3 -12  146.20   12.54
  -1  -3 -13   38.88    3.23
  -1  -3 -13   33.27    2.74
   1   4 -17    5.19    1.24
   1   4 -16   10.43    1.75
   1   4 -16   12.85    2.37
   1   4 -16    8.73    3.81
   1   4 -15   50.81    4.84
   1   4 -15   45.78    4.78
   1   4 -15   43.28    6.39
   1   4 -14   25.74    5.21
   1   4 -14   26.72    4.65
   1   4 -14   34.69    6.02
   1   4 -14   32.28    4.12
   1   4 -13    0.35    4.52
   1   4 -13    1.39    3.28
   1   4 -13   -8.26   14.78
   1   4 -12   32.55    5.68
   1   4 -12   36.90    5.26
   1   4 -12   24.38    7.35
   1   4 -12   17.44    5.13
   1   4 -12   28.48    6.53
   1   4 -12   26.19    4.59
   1   4 -12   27.70   16.06
   1   4 -11    2.07    3.81
   1   4 -11    1.34    4.85
   1   4 -11   -1.20    4.22
   1   4 -11    1.89    5.08
   1   4 -11   -0.66    3.81
   1   4 -11   13.45   14.98
   1   4 -11    0.25    3.79
   1   4 -11    1.68    6.07
   1   4 -10  146.99   12.33
   1   4 -10  156.77   13.57
   1   4 -10  145.15   11.76
   1   4 -10  162.01   11.65
   1   4 -10  149.95   11.67
   1   4  -9  521.06   34.89
   1   4  -9  558.19   33.92
   1   4  -9  504.70   50.54
   1   4  -9  474.43   33.09
   1   4  -9  546.29   33.37
   1   4  -8 2260.11  118.31
   1   4  -8 2303.89  138.00
  -1  -4   7 3106.61  164.53
   1   4  -7 2820.85  160.63
   1   4  -7 2918.31  164.55
   1   4  -6 3388.35  180.53
   1   4  -6 2532.97  165.88
   1   4  -5 1342.75   80.62
   1   4  -5 1039.29   70.68
   1   4  -4  852.50   52.97
   1   4  -4  644.49   46.12
   1   4  -3  745.96   47.78
   1   4  -3  611.82   43.77
   1   4  -2  637.18   42.69
   1   4  -2  576.73   40.56
   1   4  -1  888.54   58.15
  -1  -4   0  142.48   10.22
   1   4   0  156.33   13.39
  -1  -4  -1   80.04    6.32
   1   4   1   63.80    8.31
  -1  -4  -2   32.69    4.18
  -1  -4  -2   31.71    4.04
  -1  -4  -2   42.44    3.98
   1   4   2   35.55    5.97
  -1  -4  -2   31.30    5.45
   1   4   2   33.04    3.14
  -1  -4  -3  434.72   31.10
  -1  -4  -3  462.43   28.72
  -1  -4  -3  448.39   28.97
  -1  -4  -3  439.47   28.48
  -1  -4  -4  162.93   11.56
  -1  -4  -4  172.21   11.42
  -1  -4  -4  164.57   11.70
  -1  -4  -4  180.39   11.47
  -1  -4  -4  193.92   12.40
  -1  -4  -4  174.12   12.97
  -1  -4  -5  435.31   27.39
  -1  -4  -5  448.78   27.57
  -1  -4  -5  442.42   27.25
  -1  -4  -5  380.67   27.74
  -1  -4  -5  436.43   27.46
  -1  -4  -5  421.02   27.18
  -1  -4  -5  442.68   28.97
  -1  -4  -5  464.76   27.96
  -1  -4  -6  564.73   42.87
  -1  -4  -6  660.74   40.08
  -1  -4  -6  692.29   40.50
  -1  -4  -6  552.16   40.59
  -1  -4  -6  652.08   40.35
  -1  -4  -6  673.78   40.13
  -1  -4  -6  633.50   41.96
  -1  -4  -6  655.29   40.65
  -1  -4  -7  178.32   13.99
  -1  -4  -7  173.04   16.57
  -1  -4  -7  194.04   13.57
  -1  -4  -7  202.59   13.28
  -1  -4  -7  209.38   13.71
  -1  -4  -7  210.02   13.35
  -1  -4  -7  179.16   15.38
  -1  -4  -7  195.78   13.62
  -1  -4  -8   63.35    6.87
  -1  -4  -8   83.85    6.67
  -1  -4  -8   77.10    6.16
  -1  -4  -8   75.51    6.48
  -1  -4  -8   81.37    6.23
  -1  -4  -9   20.38    3.67
  -1  -4  -9   20.90    3.55
  -1  -4  -9   23.94    3.17
  -1  -4  -9   24.39    3.51
  -1  -4  -9   26.26    3.15
  -1  -4  -9   26.24    6.35
  -1  -4  -9   26.00    3.18
  -1  -4 -10   10.44    2.13
  -1  -4 -10   10.04    2.22
  -1  -4 -10    6.74    2.42
  -1  -4 -10    7.22    5.07
  -1  -4 -11   62.95    4.78
  -1  -4 -11   60.59    4.40
  -1  -4 -11   56.68    6.73
  -1  -4 -12   56.69    4.11
  -1  -4 -12   55.94    4.41
   1   5 -17    0.07    1.33
   1   5 -16    1.10    1.35
   1   5 -16    2.10    1.90
   1   5 -16    0.96    1.95
   1   5 -15   53.97    5.15
   1   5 -14   49.13    6.31
   1   5 -14   42.94    5.70
   1   5 -14   40.80    5.11
   1   5 -13  210.75   15.19
   1   5 -13  165.80   30.16
   1   5 -12  255.16   16.29
   1   5 -12  231.93   16.32
  -1  -5  12  192.03   14.04
   1   5 -12  219.72   17.79
   1   5 -12  183.74   31.08
   1   5 -12  195.52   15.35
   1   5 -11    8.56    4.40
   1   5 -11    3.82    6.44
   1   5 -11    6.15    3.98
   1   5 -11    5.20    5.17
   1   5 -11    0.53    3.92
   1   5 -11    8.42   15.07
   1   5 -10    3.24    4.20
   1   5 -10    4.23    5.53
   1   5 -10   -2.66   12.85
   1   5 -10   -0.78    3.77
   1   5 -10    6.54    3.68
   1   5 -10    2.01    4.59
   1   5  -9   14.04    5.73
   1   5  -9   17.74    4.26
   1   5  -9   10.06   14.03
   1   5  -9   10.77    4.45
   1   5  -8   53.03    7.46
  -1  -5   8   57.70    7.63
   1   5  -8   45.59   17.10
   1   5  -8   46.72    5.64
   1   5  -8   54.61    4.38
  -1  -5   7  135.38   12.41
   1   5  -7  131.58    8.67
   1   5  -7  111.24    9.13
   1   5  -6    8.49    2.14
   1   5  -5  186.90   22.80
   1   5  -4   36.81   10.50
   1   5  -3   -0.89    8.04
   1   5  -2    2.29    6.23
  -1  -5   2    2.12    2.30
  -1  -5   1  515.21   32.28
   1   5  -1  508.41   31.98
  -1  -5   0  604.82   37.24
   1   5   0  581.39   36.77
  -1  -5  -1  610.31   37.21
   1   5   1  575.57   36.61
  -1  -5  -1  581.16   40.49
  -1  -5  -2 2370.82  134.43
  -1  -5  -2 2164.96  133.67
  -1  -5  -2 2131.32  133.42
   1   5   2 2207.66  133.61
  -1  -5  -2 2201.18  138.09
   1   5   2 2167.06  138.61
  -1  -5  -3 1425.79   86.43
  -1  -5  -3 1371.33   86.65
  -1  -5  -3 1461.83   86.41
  -1  -5  -3 1291.41   86.44
  -1  -5  -3 1623.54   87.48
  -1  -5  -4  473.84   31.02
  -1  -5  -4  482.95   31.83
  -1  -5  -4  517.43   31.55
  -1  -5  -4  516.74   31.17
  -1  -5  -4  515.50   31.12
  -1  -5  -4  473.71   31.25
  -1  -5  -4  463.31   32.52
  -1  -5  -4  527.72   32.06
  -1  -5  -5  327.73   20.54
  -1  -5  -5  283.81   20.71
  -1  -5  -5  326.77   20.15
  -1  -5  -5  314.00   20.32
  -1  -5  -5  321.14   20.09
  -1  -5  -5  279.02   21.64
  -1  -5  -5  303.30   20.74
  -1  -5  -6   24.37    4.58
  -1  -5  -6   33.61    4.09
  -1  -5  -6   28.12    3.72
  -1  -5  -6   30.02    3.50
  -1  -5  -6   31.20    3.49
  -1  -5  -6   28.96    5.87
  -1  -5  -6   34.60    4.21
  -1  -5  -7   24.66    4.27
  -1  -5  -7   23.38    3.12
  -1  -5  -7   23.19    3.05
  -1  -5  -7   19.98    3.47
  -1  -5  -7   25.72    3.66
  -1  -5  -7   16.73    5.63
  -1  -5  -7   20.46    3.51
  -1  -5  -8   56.38    6.49
  -1  -5  -8   71.67    6.26
  -1  -5  -8   82.07    6.02
  -1  -5  -8   79.83    6.00
  -1  -5  -8   74.47    6.25
  -1  -5  -8   70.87    8.48
  -1  -5  -8   72.20    6.16
  -1  -5  -9   24.77    3.81
  -1  -5  -9   28.51    3.67
  -1  -5  -9   32.53    3.64
  -1  -5  -9   33.18    3.43
  -1  -5  -9   35.97    3.52
  -1  -5 -10   61.15    4.48
  -1  -5 -10   45.97    4.49
  -1  -5 -10   57.97    4.73
  -1  -5 -11    0.94    1.55
  -1  -5 -11    1.55    1.23
   1   6 -17  294.72   18.53
   1   6 -16  507.83   29.55
   1   6 -16  430.26   29.47
   1   6 -15  699.73   43.23
   1   6 -15  700.35   43.45
   1   6 -15  638.16   42.19
   1   6 -14 1151.38   67.21
   1   6 -14 1129.73   66.93
   1   6 -14  954.94   65.86
   1   6 -13  458.85   28.89
   1   6 -13  455.88   29.03
  -1  -6  13  400.52   26.89
   1   6 -13  407.87   28.00
   1   6 -13  416.89   47.28
  -1  -6  12   53.14    4.88
   1   6 -12   45.65    8.69
   1   6 -12   44.83    6.18
   1   6 -12   59.74   19.19
   1   6 -11    0.99    4.48
   1   6 -11    3.45    6.11
   1   6 -11    5.02    3.74
   1   6 -11    7.04    4.99
   1   6 -11    1.98    4.04
   1   6 -11    5.76   13.57
   1   6 -10   11.02    4.59
   1   6 -10   10.36    5.96
   1   6 -10   13.94   14.69
   1   6 -10   11.17    4.25
   1   6 -10    9.12    4.79
   1   6  -9   23.85    6.08
   1   6  -9   14.54    4.56
   1   6  -9   13.63    5.17
   1   6  -9    8.01   16.66
  -1  -6   9    4.12    4.04
   1   6  -9   14.69    2.49
  -1  -6   8   86.93    6.94
   1   6  -8   92.20    9.58
   1   6  -8  104.45   12.14
   1   6  -8  105.77    8.99
  -1  -6   8  104.46   11.44
   1   6  -8  117.70   23.23
   1   6  -8   98.84    7.24
  -1  -6   7   12.39    2.36
   1   6  -7   11.36    5.42
  -1  -6   7   11.72    4.78
   1   6  -7   13.05   14.69
   1   6  -7   18.44    2.78
   1   6  -6   14.48    5.43
   1   6  -6   11.00    2.58
   1   6  -5    3.07    4.57
   1   6  -5    2.45    2.29
   1   6  -4    4.68    5.07
   1   6  -4    5.25    2.42
  -1  -6   3   27.11    3.38
   1   6  -3   37.31    7.64
   1   6  -3   32.06    3.78
  -1  -6   2    4.39    2.45
   1   6  -2    8.86    5.24
   1   6  -2    5.29    2.53
  -1  -6   1    3.99    2.62
   1   6  -1    3.56    2.39
   1   6  -1    1.63    4.93
  -1  -6   0   58.00    4.20
  -1  -6   0   47.04    4.51
  -1  -6   0   57.27    5.35
  -1  -6   0   41.86    4.34
   1   6   0   53.52    4.78
  -1  -6   0   73.08    9.29
   1   6   0   57.57    9.25
  -1  -6  -1  118.23    8.16
  -1  -6  -1  110.64    7.67
  -1  -6  -1  118.61    8.80
  -1  -6  -1   91.62    7.66
   1   6   1  113.04    8.15
  -1  -6  -1  132.31   13.03
   1   6   1  100.14   12.51
  -1  -6  -2  107.83    8.47
  -1  -6  -2  109.70    8.00
  -1  -6  -2  104.52   12.29
  -1  -6  -2  136.07    9.37
  -1  -6  -3    1.25    2.97
  -1  -6  -3    4.03    2.55
  -1  -6  -3    0.71    1.88
  -1  -6  -3    0.64    2.06
  -1  -6  -3    1.01    1.85
  -1  -6  -4    0.41    2.92
  -1  -6  -4    3.43    2.98
  -1  -6  -4    3.18    2.14
  -1  -6  -4    3.50    2.77
  -1  -6  -4    3.24    2.26
  -1  -6  -4    1.01    1.70
  -1  -6  -5   17.57    3.54
  -1  -6  -5   18.88    2.81
  -1  -6  -5   15.28    2.89
  -1  -6  -6    7.01    3.00
  -1  -6  -6   13.48    2.66
  -1  -6  -6   13.00    2.96
  -1  -6  -6   11.35    3.18
  -1  -6  -6   17.86    3.74
  -1  -6  -7    2.35    2.48
  -1  -6  -8   61.17    5.29
  -1  -6  -8   72.46    5.22
  -1  -6  -8   59.73    5.48
  -1  -6  -8   65.13    5.35
  -1  -6  -8   53.31    5.59
  -1  -6  -9  204.57   12.61
  -1  -6  -9  221.26   12.53
  -1  -6  -9  176.22   12.56
  -1  -6  -9  166.46   12.33
  -1  -6 -10  481.78   26.17
  -1  -6 -10  438.01   26.23
  -1  -7  17  130.10    9.06
   1   7 -17  141.98    8.92
   1   7 -16   36.14    3.58
   1   7 -15    1.50    3.40
   1   7 -15    3.85    2.51
   1   7 -14   63.75    6.96
   1   7 -14   58.04    6.95
  -1  -7  14   53.33    4.88
   1   7 -13  111.45   10.19
   1   7 -13  100.81    9.84
  -1  -7  13  103.10    8.13
   1   7 -13  113.83    9.45
   1   7 -12  103.43    9.93
   1   7 -12  107.72    9.96
  -1  -7  12  101.65    8.08
   1   7 -12  104.88   11.47
   1   7 -12  107.57    9.43
   1   7 -11   15.61    5.16
  -1  -7  11    7.60    2.79
   1   7 -11   12.97    6.32
   1   7 -11   11.05    4.24
   1   7 -11    6.71    4.46
   1   7 -10  178.08   15.30
   1   7 -10  216.45   16.89
  -1  -7  10  205.15   13.95
   1   7 -10  205.41   15.43
   1   7 -10  170.66   31.16
   1   7  -9   40.66    6.24
   1   7  -9   54.16    7.98
  -1  -7   9   43.77    4.35
   1   7  -9   47.87    4.68
   1   7  -9   51.95    6.72
   1   7  -9   55.28    9.68
  -1  -7   9   52.26    8.55
   1   7  -9   41.86   18.57
   1   7  -8  403.16   30.20
   1   7  -8  437.38   31.02
  -1  -7   8  453.01   28.82
   1   7  -8  485.69   29.21
  -1  -7   8  472.39   35.20
   1   7  -8  484.94   36.49
   1   7  -7 1365.88   96.28
   1   7  -7 1610.52   95.59
  -1  -7   7 1683.87  102.30
   1   7  -7 1602.52  103.20
  -1  -7   7 1572.01   95.22
  -1  -7   6 1082.29   69.04
   1   7  -6 1162.84   69.78
   1   7  -6 1175.78   77.50
  -1  -7   6 1286.12   76.87
  -1  -7   6 1144.37   69.63
  -1  -7   6 1105.62   69.36
  -1  -7   5  632.75   39.85
  -1  -7   5  644.51   40.27
  -1  -7   5  633.14   40.12
   1   7  -5  659.88   48.14
   1   7  -5  667.95   40.60
  -1  -7   4  417.82   26.87
  -1  -7   4  405.67   26.90
   1   7  -4  448.75   27.43
   1   7  -4  472.66   35.24
  -1  -7   3  112.62    8.26
  -1  -7   3   99.33    7.97
  -1  -7   3  118.77    8.16
   1   7  -3  113.64    8.78
   1   7  -3  114.49   15.15
  -1  -7   2    9.31    2.71
  -1  -7   2    3.12    2.26
   1   7  -2    7.42    2.97
  -1  -7   2    5.78    5.51
   1   7  -2    8.34    6.32
  -1  -7   1   31.61    2.85
  -1  -7   1   20.79    3.30
  -1  -7   1   28.58    4.01
  -1  -7   1   23.66    3.47
   1   7  -1   28.54    3.88
   1   7  -1   37.56    8.88
  -1  -7   1   46.38    8.07
  -1  -7   0   51.97    4.94
  -1  -7   0   58.76    4.61
  -1  -7   0   54.43    5.59
  -1  -7   0   49.91    4.96
   1   7   0   59.65    5.47
  -1  -7   0   65.17    9.89
   1   7   0   72.58   11.16
  -1  -7  -1  173.55   11.12
  -1  -7  -1  165.24   11.31
  -1  -7  -1  153.73   10.77
  -1  -7  -1  160.46   11.83
  -1  -7  -1  139.51   10.96
   1   7   1  172.11   11.51
   1   7   1  148.77   17.32
  -1  -7  -1  157.33   16.53
  -1  -7  -2   64.14    6.39
  -1  -7  -2   69.21    6.05
  -1  -7  -2   67.00    5.53
  -1  -7  -2   70.79    5.65
  -1  -7  -3    0.38    2.03
  -1  -7  -3   -0.34    2.98
  -1  -7  -3    1.47    2.76
  -1  -7  -3   -0.14    1.89
  -1  -7  -4   19.06    3.73
  -1  -7  -4   16.36    3.42
  -1  -7  -4   11.25    3.40
  -1  -7  -4   18.71    2.80
  -1  -7  -4   17.36    2.53
  -1  -7  -5    0.92    2.86
  -1  -7  -5    0.12    2.13
  -1  -7  -5    3.81    2.64
  -1  -7  -5    4.87    3.34
  -1  -7  -6    2.29    2.54
  -1  -7  -6   -0.24    1.97
  -1  -7  -6    1.34    2.45
  -1  -7  -6   -0.34    1.89
  -1  -7  -6    1.15    2.82
  -1  -7  -7   26.47    3.35
  -1  -7  -7   32.85    3.61
  -1  -7  -7   35.01    3.20
  -1  -7  -7   26.23    3.12
  -1  -7  -7   25.88    3.65
  -1  -7  -8   14.20    2.03
  -1  -7  -8   13.86    2.44
  -1  -7  -8   14.01    2.03
  -1  -7  -8   12.84    2.12
  -1  -7  -9   34.51    2.87
  -1  -8  17    4.12    1.39
   1   8 -16   18.02    2.48
   1   8 -15   10.31    3.54
  -1  -8  15    7.37    1.87
   1   8 -15   10.47    2.68
   1   8 -14   13.65    4.33
   1   8 -14   13.68    4.37
  -1  -8  14   10.63    2.41
   1   8 -14    9.98    3.30
   1   8 -13   13.38    4.63
   1   8 -13   14.12    4.52
   1   8 -12   79.16    8.87
   1   8 -12   84.62    8.92
   1   8 -12   91.64   10.58
  -1  -8  12   90.31    7.20
   1   8 -12   91.27    8.67
   1   8 -11  408.33   31.66
   1   8 -11  438.24   32.07
   1   8 -11  510.88   33.33
  -1  -8  11  504.40   30.57
   1   8 -11  421.43   49.54
   1   8 -11  508.30   31.87
   1   8 -10  801.08   54.49
  -1  -8  10  854.41   52.35
   1   8 -10  794.57   60.20
   1   8 -10  843.79   53.79
   1   8 -10  837.18   74.92
   1   8  -9  947.91   74.60
   1   8  -9 1272.49   73.96
  -1  -8   9 1190.31   81.05
   1   8  -9 1330.91   99.65
   1   8  -9 1271.88   75.60
   1   8  -9 1257.03   83.06
  -1  -8   9 1198.12   73.48
   1   8  -9 1183.55   75.89
  -1  -8   9 1239.83   73.93
   1   8  -8  478.91   31.26
  -1  -8   8  487.95   38.38
   1   8  -8  512.32   40.02
  -1  -8   8  485.36   30.89
  -1  -8   8  488.28   31.23
   1   8  -7  154.94   11.61
   1   8  -7  128.95   17.58
  -1  -8   7  182.95   18.05
  -1  -8   7  154.73   11.40
  -1  -8   7  160.70   11.17
  -1  -8   6    3.15    1.82
   1   8  -6    3.98    3.04
  -1  -8   6    0.96    5.08
   1   8  -6   12.12    7.44
  -1  -8   6    2.20    2.65
  -1  -8   6    7.43    2.78
  -1  -8   5   29.15    3.30
   1   8  -5   29.36    4.44
  -1  -8   5   32.09    8.12
   1   8  -5   25.98    8.72
  -1  -8   5   27.95    3.89
  -1  -8   5   29.31    3.85
  -1  -8   4  115.48    8.28
   1   8  -4  101.88    9.08
  -1  -8   4  129.63   15.11
   1   8  -4  131.35   16.97
  -1  -8   4  102.35    8.46
  -1  -8   4  126.92    8.76
  -1  -8   3  231.36   14.58
  -1  -8   3  204.01   14.70
   1   8  -3  202.56   15.20
  -1  -8   3  240.86   22.03
   1   8  -3  217.45   23.23
  -1  -8   2    9.71    2.47
  -1  -8   2    8.06    2.79
  -1  -8   2   11.98    2.99
   1   8  -2   12.63    3.56
   1   8  -2   13.96    8.04
  -1  -8   2    6.01    5.71
  -1  -8   1   11.38    2.68
  -1  -8   1    9.11    2.50
  -1  -8   1   10.12    3.14
  -1  -8   1    8.25    2.82
   1   8  -1    6.14    3.20
  -1  -8   1    6.08    5.67
   1   8  -1   19.96    8.12
  -1  -8   0  301.08   20.83
   1   8   0  334.58   29.62
  -1  -8   0  293.39   27.76
  -1  -8   0  340.85   20.91
  -1  -8  -1  457.51   29.45
  -1  -8  -1  476.90   29.17
  -1  -8  -1  447.07   29.59
  -1  -8  -2  114.31    8.37
  -1  -8  -2  118.46    8.20
  -1  -8  -2  119.54    8.78
  -1  -8  -2  100.49    9.13
  -1  -8  -2  105.40    8.97
  -1  -8  -3  187.78   12.88
  -1  -8  -3  179.02   13.14
  -1  -8  -4  258.98   17.43
  -1  -8  -4  213.72   16.09
  -1  -8  -4  278.29   16.36
  -1  -8  -4  268.14   16.99
  -1  -8  -5   67.46    6.53
  -1  -8  -5   75.40    6.17
  -1  -8  -5   76.39    5.71
  -1  -8  -5   75.72    6.20
  -1  -8  -6    0.53    2.23
  -1  -8  -6    0.76    1.97
  -1  -8  -6   -1.29    2.14
  -1  -8  -7   19.22    2.34
  -1  -8  -7   10.42    2.03
   1   9 -16  199.52   12.78
   1   9 -15  126.77   10.27
   1   9 -15  133.10    9.27
   1   9 -14   68.10    7.36
  -1  -9  14   79.38    6.06
   1   9 -14   80.44    6.71
   1   9 -13   22.47    4.97
  -1  -9  13   22.78    3.25
   1   9 -13   23.70    4.16
   1   9 -12    6.73    4.19
   1   9 -12    7.00    4.47
   1   9 -11    7.74    4.56
   1   9 -11    1.23    3.94
  -1  -9  11    3.51    2.72
   1   9 -11    9.85    4.15
   1   9 -10   -2.07    4.47
  -1  -9  10    2.02    2.89
   1   9 -10    3.25    2.68
   1   9 -10    1.54    4.20
   1   9  -9   53.19    7.99
   1   9  -9   83.08    7.06
   1   9  -9   93.14    9.10
  -1  -9   9   54.53   11.09
   1   9  -9   57.91   12.41
  -1  -9   9   85.95    6.89
   1   9  -8   20.15    3.85
   1   9  -8   22.22    7.87
  -1  -9   8   19.03    7.22
  -1  -9   8   19.54    3.50
  -1  -9   8   17.71    3.60
  -1  -9   7    9.30    2.14
  -1  -9   7    3.26    6.88
   1   9  -7   16.39    8.16
  -1  -9   7   11.61    3.25
  -1  -9   7   10.04    3.10
  -1  -9   6   10.05    2.32
  -1  -9   6   14.28    6.87
   1   9  -6    8.58    7.24
  -1  -9   6    9.65    3.03
  -1  -9   6    7.54    3.08
  -1  -9   5  152.66   10.10
  -1  -9   5  146.80   17.83
   1   9  -5  130.03   18.73
  -1  -9   5  132.30   10.33
  -1  -9   5  135.60   10.55
  -1  -9   4   79.34    6.23
  -1  -9   4   77.22   12.22
   1   9  -4   60.97   13.67
  -1  -9   4   69.40    6.59
  -1  -9   3  181.05   11.95
  -1  -9   3  146.03   18.26
   1   9  -3  186.31   22.41
  -1  -9   3  159.18   12.27
  -1  -9   2  184.66   12.37
   1   9  -2  175.47   13.19
  -1  -9   2  154.84   19.01
   1   9  -2  149.11   20.38
   1   9  -1  374.48   23.25
  -1  -9   1  389.10   22.60
  -1  -9   0  472.83   33.44
  -1  -9   0  529.16   33.26
  -1  -9   0  563.29   33.39
   1   9   0  536.59   33.87
  -1  -9  -1  246.27   16.82
  -1  -9  -2   29.31    3.17
  -1  -9  -2   21.49    3.70
  -1  -9  -2   24.53    3.57
  -1  -9  -2   23.02    3.70
  -1  -9  -3    1.87    3.12
  -1  -9  -3    4.69    1.79
  -1  -9  -3    2.80    2.39
  -1  -9  -3    2.65    2.47
  -1  -9  -4   15.78    3.21
  -1  -9  -4   12.69    2.64
  -1  -9  -4   15.51    2.74
  -1  -9  -5    0.49    1.84
  -1  -9  -5    0.43    2.08
  -1  -9  -6   19.83    2.03
   1  10 -15   26.25    2.68
   1  10 -14    4.87    2.35
  -1 -10  13   31.19    3.38
   1  10 -13   29.12    4.03
   1  10 -12   41.47    6.09
  -1 -10  12   58.48    5.06
   1  10 -12   57.26    5.86
   1  10 -11   -1.20    4.12
  -1 -10  11    4.15    2.49
   1  10 -11    2.66    3.62
   1  10 -10    0.31    3.95
   1  10 -10    3.56    2.76
   1  10  -9   -0.42    3.09
   1  10  -8  190.65   14.08
   1  10  -8  197.73   15.63
  -1 -10   7   12.55    2.96
   1  10  -7   10.14    3.92
  -1 -10   6   12.23    2.40
   1  10  -6    8.66    4.06
  -1 -10   5   74.95    5.95
   1  10  -5   64.26    7.45
  -1 -10   4    2.30    2.21
   1  10  -4    5.90    3.80
   1  10  -3    7.40    3.62
   1  10  -2   35.30    4.98
  -1 -10   1    1.81    2.41
   1  10  -1    0.19    3.08
  -1 -10   1    3.82    2.13
  -1 -10   0    7.98    2.12
  -1 -10   0    4.61    2.20
  -1 -10   0    9.51    2.91
  -1 -10   0    3.83    2.27
  -1 -10  -1   14.37    2.27
  -1 -10  -1   10.70    2.40
  -1 -10  -1    9.85    2.48
  -1 -10  -2    2.07    2.68
  -1 -10  -2   -0.78    1.84
  -1 -10  -2   -1.41    1.91
  -1 -10  -3   11.92    1.94
  -1 -10  -3   12.51    2.57
   1  11 -14    2.68    1.43
   1  11 -13   21.34    3.10
  -1 -11  13   23.64    2.67
   1  11 -12  114.84    8.80
   1  11 -11  382.25   25.15
   1  11 -10  620.87   38.72
   1  11 -10  586.03   37.99
   1  11  -9  515.02   31.61
   1  11  -9  449.07   30.63
   1  11  -8  204.85   14.50
   1  11  -8  168.16   13.31
   1  11  -7   60.09    7.13
   1  11  -7   40.43    5.78
  -1 -11   6   44.02    3.74
   1  11  -6   24.43    5.13
  -1 -11   5    4.45    1.84
   1  11  -5   -2.45    3.81
  -1 -11   4   41.38    3.78
   1  11  -4   32.26    4.81
  -1 -11   3  114.92    7.72
   1  11  -3   92.21    8.28
  -1 -11   2   72.97    6.42
   1  11  -2   71.10    6.59
  -1 -11   2   84.72    5.99
  -1 -11   1   40.36    3.64
  -1 -11   0   10.60    2.66
  -1 -11  -1    6.28    2.03
  -1 -12  12  109.01    7.32
   1  12 -11   71.46    6.28
  -1 -12  11   88.07    5.92
   1  12 -10   23.11    3.71
  -1 -12  10   31.92    2.88
   1  12  -9   -1.05    2.84
   1  12  -8    4.61    2.88
   1  12  -8    2.01    3.19
   1  12  -7   11.26    3.44
   1  12  -7   19.12    4.14
   1  12  -6    3.55    2.85
   1  12  -6    2.95    3.49
   1  12  -5    6.38    3.45
  -1 -12   4   11.14    2.21
  -1 -12   3   81.54    6.05
   2 -13   1    3.40    1.05
   2 -13   2    7.02    1.46
  -2  13  -3   -2.45    3.23
   2 -13   3   16.45    1.91
  -2  13  -4    3.17    4.70
   2 -13   4   65.44    3.90
   2 -13   5   82.73    5.01
  -2  13  -5   71.30    6.80
   2 -13   6  147.63    8.06
  -2  13  -6  113.03    9.70
  -2  13  -7   29.15    4.56
  -2  13  -7   23.73    4.35
  -2  13  -8    7.29    3.52
  -2  13  -8    7.30    3.20
  -2  13  -9    2.16    2.65
  -2  13 -10   10.99    2.84
  -2  13 -11   -2.14    2.07
   2 -12  -1    0.67    1.47
   2 -12  -1    2.36    1.38
   2 -12   0  121.17    8.91
   2 -12   0  151.28    9.20
   2 -12   1  178.98   12.83
   2 -12   1  229.47   13.27
   2 -12   2  236.20   20.74
  -2  12  -2  283.09   20.43
  -2  12  -3  519.51   36.92
   2 -12   3  601.03   35.90
   2 -12   3  574.09   35.97
  -2  12  -4  331.91   23.71
   2 -12   4  355.86   22.31
   2 -12   4  347.30   22.60
  -2  12  -5  167.15   14.03
   2 -12   5  188.88   12.59
   2 -12   5  198.29   13.02
   2 -12   6   77.62    5.89
   2 -12   6   89.23    6.65
  -2  12  -6   72.03    7.79
   2 -12   7    0.54    2.48
   2 -12   7   -0.96    1.95
  -2  12  -7   -2.95    4.31
  -2  12  -7   -2.23    3.89
   2 -12   8   32.34    3.73
   2 -12   8   25.33    3.35
  -2  12  -8   29.10    5.32
  -2  12  -8   27.56    4.81
   2 -12   9    7.27    2.40
   2 -12   9    8.54    2.50
  -2  12  -9    8.42    3.91
  -2  12  -9    6.43    3.48
  -2  12 -10    3.65    3.48
   2 -12  10    1.14    2.22
   2 -12  11    8.47    2.36
  -2  12 -11    9.02    3.18
  -2  12 -11    1.45    3.27
   2 -12  12   18.32    2.55
  -2  12 -12   18.89    3.31
  -2  12 -12   16.78    3.48
  -2  12 -13   20.04    2.79
   2 -12  13   20.61    2.36
  -2  12 -14   22.38    2.21
   2 -12  14   19.65    2.00
   2 -11  -4    3.27    1.60
   2 -11  -3   81.18    6.00
   2 -11  -3   72.58    6.18
   2 -11  -3   78.25    5.55
   2 -11  -2  154.65   10.92
   2 -11  -2  162.38   10.72
   2 -11  -1  167.82   11.61
   2 -11  -1  167.29   11.42
   2 -11   0   40.32    4.21
   2 -11   0   41.31    6.47
   2 -11   0   36.63    3.98
  -2  11   0   35.20    5.15
   2 -11   0   48.27    4.23
  -2  11  -1   12.42    4.12
   2 -11   1   16.22    3.02
   2 -11   1   16.62    2.92
  -2  11  -2   20.43    4.88
  -2  11  -3   26.43    4.94
   2 -11   3   15.13    3.32
  -2  11  -4  195.69   14.81
   2 -11   4  196.35   13.67
  -2  11  -5  140.05   11.80
   2 -11   5  152.30   10.80
  -2  11  -6    7.16    4.12
   2 -11   6    2.16    1.80
   2 -11   6    6.96    2.98
  -2  11  -7   30.88    5.30
  -2  11  -7   31.67    6.17
   2 -11   7   31.78    4.09
  -2  11  -8   12.96    4.28
  -2  11  -9  207.11   14.97
  -2  11 -10  705.27   43.41
  -2  11 -10  649.75   43.76
  -2  11 -10  652.02   44.56
   2 -11  10  701.19   42.42
   2 -11  10  668.66   42.83
  -2  11 -11  718.69   47.06
  -2  11 -11  726.39   47.18
  -2  11 -11  768.01   48.41
   2 -11  11  759.86   46.48
  -2  11 -12  478.27   31.43
  -2  11 -12  463.60   31.36
   2 -11  12  508.56   30.89
  -2  11 -12  489.48   32.68
  -2  11 -13  280.16   20.77
  -2  11 -13  319.82   20.82
  -2  11 -13  335.53   22.21
   2 -11  13  335.24   20.40
  -2  11 -14  135.90   10.18
   2 -11  14  156.96    9.96
  -2  11 -15   39.37    3.30
   2 -11  15   37.79    3.00
   2 -10  -6  245.68   15.68
   2 -10  -5  269.47   17.47
   2 -10  -4  130.04    9.47
   2 -10  -4  126.75    8.99
   2 -10  -4  148.64    9.66
   2 -10  -3  148.21   10.76
   2 -10  -3  148.63   10.44
   2 -10  -3  160.85   10.90
   2 -10  -2   12.17    3.11
   2 -10  -2   23.13    5.30
   2 -10  -1    0.33    4.73
   2 -10  -1    1.75    2.50
   2 -10  -1    0.65    2.56
   2 -10   0   41.87    4.69
  -2  10   0   47.65    5.77
   2 -10   0   55.71    5.07
   2 -10   0   45.89    4.67
  -2  10  -1   54.03    6.41
  -2  10  -1   49.65   12.21
   2 -10   1   65.14    5.25
   2 -10   1   46.78    5.20
  -2  10  -2    6.75    3.84
  -2  10  -2    3.08    7.95
   2 -10   2   -0.63    2.73
   2 -10   2   -0.55    2.24
  -2  10  -3   30.89   10.75
   2 -10   3   36.82    3.84
   2 -10   3   33.59    4.20
  -2  10  -4   25.84    9.78
   2 -10   4   13.50    3.31
   2 -10   4   16.31    2.77
  -2  10  -5   84.06   14.93
   2 -10   5  101.81    7.62
   2 -10   5   98.46    7.02
   2 -10   5   78.51    7.27
  -2  10  -6  107.00   16.59
  -2  10  -6  113.89   25.56
   2 -10   6  106.69    8.42
  -2  10  -7  255.30   28.54
   2 -10   7  297.04   19.55
  -2  10  -8  835.72   52.74
  -2  10  -8  759.23   62.20
  -2  10  -8  996.21   81.75
  -2  10  -8  769.77   53.48
  -2  10  -8  824.83   54.53
   2 -10   8  861.95   51.77
  -2  10  -9  593.74   38.51
  -2  10  -9  721.89   67.17
  -2  10  -9  575.51   39.38
   2 -10   9  612.17   37.65
  -2  10  -9  590.56   40.40
  -2  10 -10  209.95   15.06
  -2  10 -10  192.71   15.79
   2 -10  10  219.69   14.09
  -2  10 -10  204.49   17.37
  -2  10 -11  127.83   10.75
  -2  10 -12    9.84    4.41
  -2  10 -12    7.23    3.91
  -2  10 -12   10.31    5.92
  -2  10 -13   24.44    4.74
  -2  10 -13   21.88    4.12
  -2  10 -13   35.63    6.68
   2 -10  13   30.24    3.52
  -2  10 -14   34.56    4.51
  -2  10 -14   29.52    4.07
  -2  10 -14   35.46    6.46
   2 -10  14   37.10    3.58
  -2  10 -15   34.21    3.64
   2 -10  15   38.85    3.19
  -2  10 -16    7.62    1.42
   2  -9  -8  204.09   12.95
   2  -9  -7   69.86    4.69
   2  -9  -7   65.63    5.24
   2  -9  -7   60.14    4.81
   2  -9  -6    6.04    2.41
   2  -9  -6    6.97    1.70
   2  -9  -6    3.72    1.89
   2  -9  -6    6.30    2.57
   2  -9  -5    0.29    2.55
   2  -9  -5    2.59    1.54
   2  -9  -5   -2.19    2.26
   2  -9  -5    2.10    2.62
   2  -9  -5    1.14    1.61
   2  -9  -4   11.80    3.19
   2  -9  -3    6.72    2.93
   2  -9  -3    4.23    4.81
   2  -9  -3    3.95    2.84
   2  -9  -2   86.58    7.52
   2  -9  -2   77.85    9.51
   2  -9  -2  102.86    7.23
   2  -9  -1    4.43    2.48
   2  -9  -1    5.77    2.45
   2  -9   0  171.70   12.16
   2  -9   0  177.42   12.16
   2  -9   0  183.09   12.07
  -2   9   0  159.16   12.82
  -2   9   0  178.56   20.82
   2  -9   1  256.96   19.02
   2  -9   1  308.35   19.12
   2  -9   1  303.51   19.30
  -2   9  -1  333.73   29.87
  -2   9  -1  313.92   20.26
   2  -9   2  331.03   21.97
   2  -9   2  340.29   21.72
  -2   9  -2  330.89   31.33
  -2   9  -2  346.65   22.86
   2  -9   3  170.16   11.79
   2  -9   3  171.52   12.18
  -2   9  -3  161.38   20.39
  -2   9  -3  189.42   13.15
   2  -9   4   85.95    6.72
   2  -9   4   99.60    7.42
  -2   9  -4   70.22   20.30
  -2   9  -4  100.21   15.27
  -2   9  -4   92.85    8.15
   2  -9   5  547.44   34.23
   2  -9   5  542.00   33.85
  -2   9  -5  529.21   34.91
  -2   9  -5  603.38   54.75
  -2   9  -5  534.28   43.59
  -2   9  -6  302.44   23.24
   2  -9   6  345.14   21.59
   2  -9   6  356.31   22.10
  -2   9  -6  330.47   22.74
  -2   9  -6  366.10   31.86
  -2   9  -6  381.10   41.42
  -2   9  -7    5.31    4.16
   2  -9   7    2.53    2.44
  -2   9  -7    2.17    3.11
  -2   9  -7    1.28    6.73
  -2   9  -7   -2.71   13.67
  -2   9  -8    5.60    4.27
   2  -9   8    4.73    2.37
  -2   9  -8    2.52    5.80
  -2   9  -8    4.60    4.89
  -2   9  -8    6.13   17.08
  -2   9  -8    3.50    3.33
  -2   9  -9   65.24    8.88
   2  -9   9   47.83    4.51
  -2   9  -9   55.30    7.14
  -2   9  -9   37.45    9.38
  -2   9  -9   63.01   23.86
  -2   9  -9   44.02    5.38
  -2   9 -10   32.27    7.38
  -2   9 -10   23.33    5.38
  -2   9 -10   38.52   19.58
  -2   9 -11    3.14    4.36
  -2   9 -11   -2.21    6.64
  -2   9 -11    3.13    4.25
  -2   9 -11   -6.82   18.30
  -2   9 -11    4.35    4.16
  -2   9 -12   -0.33    4.45
  -2   9 -12   -2.53    4.77
  -2   9 -12    1.86    3.61
  -2   9 -12   -5.13    6.57
  -2   9 -13    6.47    4.25
  -2   9 -14   85.41    8.05
  -2   9 -14   88.90    7.68
   2  -9  14   98.35    7.00
  -2   9 -14   96.11   10.07
  -2   9 -15  195.55   12.90
   2  -9  15  184.40   12.26
  -2   9 -16  279.81   17.82
   2  -8  -9   65.78    4.84
   2  -8  -9   74.61    4.75
   2  -8  -8   79.63    6.65
   2  -8  -8   93.75    6.72
   2  -8  -8   95.59    6.47
   2  -8  -7   91.42    7.61
   2  -8  -7  100.91    7.58
   2  -8  -7  105.80    7.76
   2  -8  -7  105.79    7.36
   2  -8  -6  141.15   10.30
   2  -8  -5    5.26    2.96
   2  -8  -5    2.72    4.33
   2  -8  -5    5.80    2.99
   2  -8  -5    4.29    2.62
   2  -8  -5    3.37    2.12
   2  -8  -4   83.81    9.58
   2  -8  -4  100.51    7.24
   2  -8  -4   94.85    7.31
   2  -8  -4   88.38    7.51
   2  -8  -3  139.28   13.50
   2  -8  -3  160.60   11.70
   2  -8  -3  176.25   11.29
   2  -8  -3  154.73   11.42
   2  -8  -3  169.66   11.22
   2  -8  -2  311.89   21.88
   2  -8  -2  356.33   21.64
   2  -8  -1  719.64   44.11
   2  -8  -1  674.36   43.82
   2  -8  -1  738.87   43.82
  -2   8   1  681.32   44.48
  -2   8   1  711.17   53.17
   2  -8   0 1626.37   98.80
   2  -8   0 1720.49   98.65
   2  -8   0 1522.87   98.63
  -2   8   0 1584.24   99.28
  -2   8   0 1561.21  107.75
   2  -8   1  829.14   50.61
   2  -8   1  775.12   50.62
   2  -8   1  852.62   50.56
  -2   8  -1  804.97   51.21
  -2   8  -1  845.31   59.49
   2  -8   2  693.96   42.16
   2  -8   2  647.40   42.13
   2  -8   2  687.60   42.41
  -2   8  -2  694.46   50.84
  -2   8  -2  698.35   42.94
   2  -8   3   35.51    3.93
   2  -8   3   41.32    3.57
  -2   8  -3   34.74    9.23
  -2   8  -3   36.61    4.63
   2  -8   4   93.77    6.88
   2  -8   4   82.13    6.31
  -2   8  -4   99.41    7.63
  -2   8  -4   79.28   12.75
  -2   8  -5   51.39    5.85
   2  -8   5   49.03    4.11
   2  -8   5   50.68    4.65
  -2   8  -5   54.83    5.34
  -2   8  -5   62.99   10.65
  -2   8  -6  105.15    8.98
   2  -8   6  101.65    7.46
  -2   8  -6   97.89    8.06
  -2   8  -6   87.61   13.25
  -2   8  -6   97.01   21.70
  -2   8  -7   65.39    7.51
   2  -8   7   77.58    5.93
  -2   8  -7   75.31    6.60
  -2   8  -7   78.00   11.70
  -2   8  -7   76.77   20.40
  -2   8  -8   18.08    5.05
   2  -8   8   20.62    2.87
  -2   8  -8   19.89    3.54
  -2   8  -8   26.70    5.15
  -2   8  -8   22.89    7.63
  -2   8  -8   25.06   14.42
  -2   8  -9  257.80   19.84
   2  -8   9  280.14   17.85
  -2   8  -9  277.13   18.73
  -2   8  -9  261.35   25.75
  -2   8  -9  277.66   19.88
  -2   8 -10  504.44   35.88
  -2   8 -10  612.67   37.84
  -2   8 -10  522.65   35.71
  -2   8 -11  362.42   25.76
  -2   8 -11  364.73   47.99
  -2   8 -11  323.03   23.41
  -2   8 -12  243.33   17.82
  -2   8 -12  217.33   17.22
  -2   8 -12  222.56   17.04
  -2   8 -12  289.20   40.07
  -2   8 -12  271.49   19.74
  -2   8 -13   56.24    6.86
  -2   8 -13   58.54    6.40
  -2   8 -13   55.21    8.61
  -2   8 -14   -0.43    4.21
  -2   8 -14    3.14    2.91
  -2   8 -14   -0.75    5.47
  -2   8 -15    0.59    2.36
  -2   8 -15   -4.74    3.22
  -2   8 -16    1.36    1.77
  -2   8 -17   10.71    1.47
   2  -7 -11   13.34    1.68
   2  -7 -11   16.89    1.57
   2  -7 -10   43.38    3.85
   2  -7 -10   55.05    3.98
   2  -7 -10   52.53    4.25
   2  -7  -9   46.42    3.85
   2  -7  -9   35.96    3.89
   2  -7  -9   42.95    4.12
   2  -7  -8    2.39    2.36
   2  -7  -8    6.25    2.07
   2  -7  -8    3.61    2.54
   2  -7  -8    5.05    2.42
   2  -7  -7   56.33    5.65
   2  -7  -7   60.33    5.72
   2  -7  -7   63.10    5.72
   2  -7  -7   69.36    5.45
   2  -7  -6   31.99    4.22
   2  -7  -6   37.40    4.35
   2  -7  -6   38.15    3.77
   2  -7  -6   32.29    4.10
   2  -7  -5  159.30   12.22
   2  -7  -5  159.81   14.02
   2  -7  -5  173.85   11.63
   2  -7  -5  184.81   11.98
   2  -7  -5  182.90   12.31
   2  -7  -4   46.88    7.12
   2  -7  -4   53.99    5.16
   2  -7  -4   52.34    4.34
   2  -7  -4   47.85    4.87
   2  -7  -4   51.71    4.52
   2  -7  -3  156.08   13.78
   2  -7  -3  182.06   12.22
   2  -7  -3  179.89   11.66
   2  -7  -3  171.45   11.63
   2  -7  -3  168.41   11.89
   2  -7  -2  109.79    7.53
   2  -7  -2   94.30    7.23
   2  -7  -2   93.14    6.97
   2  -7  -2  114.46    7.70
   2  -7  -2   90.17    7.02
   2  -7  -2  106.52    7.20
  -2   7   2   95.17    7.73
  -2   7   2   83.55   12.30
   2  -7  -1    2.35    2.18
   2  -7  -1    2.62    1.78
   2  -7  -1    1.17    1.86
  -2   7   1    1.57    2.64
  -2   7   1    4.53    4.95
   2  -7   0  101.22    7.12
   2  -7   0   97.99    6.85
   2  -7   0   89.69    6.96
  -2   7   0   92.01    7.41
  -2   7   0   95.11   12.27
   2  -7   1   85.12    6.46
   2  -7   1   89.98    6.42
  -2   7  -1  104.75   12.49
  -2   7  -1   92.37    7.14
   2  -7   2  124.23    8.64
  -2   7  -2  127.97   14.84
  -2   7  -2  137.69    9.49
  -2   7  -3   73.33   10.41
  -2   7  -3   67.86    5.81
  -2   7  -4   16.42    3.57
  -2   7  -4   19.51    3.16
  -2   7  -5  277.22   19.98
  -2   7  -5  304.48   19.51
  -2   7  -5  305.36   25.34
  -2   7  -6  805.84   53.22
  -2   7  -6  844.81   53.49
   2  -7   6  838.70   52.28
  -2   7  -6  870.66   52.76
  -2   7  -6  908.50   59.65
  -2   7  -7 1054.57   68.42
  -2   7  -7 1044.59   68.29
   2  -7   7 1070.99   67.04
  -2   7  -7 1126.61   67.59
  -2   7  -7 1163.40   74.73
  -2   7  -7 1141.47   68.79
  -2   7  -8 1845.43  119.35
  -2   7  -8 1924.51  119.49
   2  -7   8 1888.12  117.82
  -2   7  -8 1960.46  125.92
  -2   7  -8 1968.28  119.61
  -2   7  -8 2012.85  118.48
  -2   7  -9  635.76   41.61
  -2   7  -9  622.76   41.52
  -2   7  -9  645.31   41.64
  -2   7 -10  962.56   64.27
  -2   7 -10  972.74   64.30
  -2   7 -10  953.98   64.26
  -2   7 -10 1103.15   66.02
  -2   7 -10 1091.73   64.11
  -2   7 -10 1011.91   64.22
  -2   7 -11  301.79   22.80
  -2   7 -11  344.10   23.12
  -2   7 -11  312.10   22.52
  -2   7 -11  323.61   22.62
  -2   7 -11  291.59   43.68
  -2   7 -11  358.54   25.08
  -2   7 -12   44.79    6.67
  -2   7 -12   52.41    6.40
  -2   7 -12   61.07    9.22
  -2   7 -13    3.24    4.19
  -2   7 -13    1.07    4.68
  -2   7 -13    3.46    3.65
  -2   7 -13    0.44    6.17
  -2   7 -14   69.78    7.99
  -2   7 -14   79.39    7.86
  -2   7 -15   90.63    8.42
  -2   7 -15  100.59    7.43
  -2   7 -15   80.30    7.82
  -2   7 -16  100.17    7.13
  -2   7 -16   91.31    7.83
  -2   7 -17    0.93    1.25
   2  -6 -12   19.43    2.25
   2  -6 -12   26.50    2.13
   2  -6 -11  203.06   14.52
   2  -6 -11  241.89   14.42
   2  -6 -10  719.45   48.89
   2  -6 -10  810.79   49.23
   2  -6 -10  869.77   49.08
   2  -6  -9  691.85   44.98
   2  -6  -9  690.92   43.07
   2  -6  -8  454.47   30.83
   2  -6  -8  452.02   32.77
   2  -6  -8  520.06   31.39
   2  -6  -8  492.69   31.03
   2  -6  -8  486.91   31.10
   2  -6  -8  504.98   30.82
   2  -6  -7  148.76   10.78
   2  -6  -7  134.21   10.28
   2  -6  -7  141.33   10.36
   2  -6  -6   43.71    4.61
   2  -6  -6   41.29    6.68
   2  -6  -6   39.71    4.56
   2  -6  -6   47.85    4.46
   2  -6  -6   52.84    5.42
   2  -6  -5   69.20    7.89
   2  -6  -5   72.06    6.01
   2  -6  -5   65.27    5.20
   2  -6  -5   70.05    5.84
   2  -6  -5   69.34    5.78
   2  -6  -5   69.89    6.35
   2  -6  -4    8.29    4.71
   2  -6  -4    9.72    2.62
   2  -6  -4   10.17    1.94
   2  -6  -4   10.55    2.57
   2  -6  -4   12.88    3.10
   2  -6  -4    7.70    2.42
   2  -6  -3   11.76    2.52
   2  -6  -3    9.70    1.91
   2  -6  -3    9.92    2.38
   2  -6  -3   16.52    3.18
   2  -6  -2   13.11    2.84
   2  -6  -2   10.60    2.27
  -2   6   2   13.04    2.67
  -2   6   2    6.57    5.03
   2  -6  -2   11.40    2.40
  -2   6   1  154.10   10.69
   2  -6  -1  156.78   10.51
  -2   6   0    2.72    2.19
   2  -6   0    3.95    1.82
  -2   6  -1   10.63    2.44
   2  -6   1   11.62    2.02
  -2   6  -2  875.85   54.48
   2  -6   2  886.91   54.00
  -2   6  -3    9.62    2.42
  -2   6  -3    5.48    2.64
  -2   6  -4   89.75    6.88
  -2   6  -4   93.69    7.32
  -2   6  -4   98.10    7.52
  -2   6  -5  702.09   42.16
  -2   6  -5  669.35   42.74
  -2   6  -5  635.53   42.54
  -2   6  -6  429.00   27.00
  -2   6  -6  422.68   27.77
  -2   6  -6  416.02   27.67
  -2   6  -7  437.47   27.60
  -2   6  -7  471.82   33.38
  -2   6  -7  433.50   28.50
  -2   6  -7  410.64   28.39
  -2   6  -8    3.09    2.23
  -2   6  -8   -0.77    3.91
  -2   6  -8    2.46    3.86
  -2   6  -8    7.18   16.34
  -2   6  -8    6.50    3.62
  -2   6  -8    2.89    3.54
  -2   6  -9   20.28    4.71
  -2   6  -9   18.38    4.45
  -2   6  -9   24.01    5.06
  -2   6  -9   24.10    4.78
  -2   6  -9   31.38   18.80
  -2   6 -10   12.10    4.68
  -2   6 -10   14.63    4.41
  -2   6 -10    8.13    4.17
  -2   6 -10   18.16    6.41
  -2   6 -10   17.56    5.22
  -2   6 -10   13.37    4.41
  -2   6 -11    3.05    4.14
  -2   6 -11    1.70    4.82
  -2   6 -11    2.81    4.22
  -2   6 -11    3.95    5.04
  -2   6 -11    1.95    4.00
  -2   6 -11   -6.50   16.41
  -2   6 -11    0.43    6.35
  -2   6 -12  110.49   11.10
  -2   6 -12  141.00   11.67
  -2   6 -12  131.98   28.23
  -2   6 -12  113.67   10.19
  -2   6 -12  117.24   12.48
  -2   6 -13    3.26    5.32
  -2   6 -13    4.64    4.82
  -2   6 -13    7.96    4.97
  -2   6 -13    5.23    3.53
  -2   6 -13    2.88   14.22
  -2   6 -13    7.00    6.27
  -2   6 -14  235.27   17.06
  -2   6 -15  201.29   16.16
  -2   6 -15  243.51   16.57
  -2   6 -15  234.96   14.91
  -2   6 -15  190.22   15.28
  -2   6 -16  418.63   25.24
  -2   6 -16  361.64   26.18
  -2   6 -17  355.24   20.07
  -2   6 -17  269.52   20.41
   2  -5 -13  185.81   10.69
   2  -5 -13  148.61   10.70
   2  -5 -12  138.19   12.28
   2  -5 -12  169.87   10.72
   2  -5 -12  175.73   10.94
   2  -5 -12  160.83   11.08
   2  -5 -11  143.54   12.79
   2  -5 -11  165.99   10.86
   2  -5 -11  153.45   11.04
   2  -5 -11  163.82   10.68
   2  -5 -10   52.67    4.58
   2  -5 -10   45.23    7.35
   2  -5  -9   61.37    5.48
   2  -5  -9   60.19    8.47
   2  -5  -9   69.23    5.49
   2  -5  -9   66.45    5.59
   2  -5  -9   64.11    5.88
   2  -5  -9   65.53    6.23
   2  -5  -8    8.06    2.74
   2  -5  -8   10.16    3.10
   2  -5  -8    5.25    2.67
   2  -5  -8   16.00    2.60
   2  -5  -8   11.67    2.46
   2  -5  -8   13.33    3.65
   2  -5  -7  160.64   11.33
   2  -5  -7  168.38   11.16
   2  -5  -7  167.69   11.40
   2  -5  -7  161.78   11.55
   2  -5  -7  169.54   11.82
   2  -5  -7  149.87   11.03
   2  -5  -6  108.34    9.54
   2  -5  -6   99.67    9.40
   2  -5  -6  103.06    7.66
   2  -5  -6   97.26    7.66
   2  -5  -6  100.19    8.00
   2  -5  -6  100.65    7.42
   2  -5  -5    4.15    4.09
   2  -5  -5    5.79    5.03
   2  -5  -5    5.46    2.31
   2  -5  -5    5.92    2.36
   2  -5  -5    5.85    2.78
   2  -5  -5    5.98    2.18
   2  -5  -4    3.27    2.43
   2  -5  -4    1.41    2.06
   2  -5  -4   -0.69    3.90
   2  -5  -4   -6.96    5.03
   2  -5  -3  413.16   26.84
   2  -5  -3  455.17   26.55
  -2   5   3  404.44   30.66
  -2   5   3  400.61   26.46
   2  -5  -2 1299.36   76.67
  -2   5   2 1252.39   80.98
  -2   5   2 1211.30   76.66
   2  -5  -1 1118.86   67.87
  -2   5   1 1162.41   72.42
  -2   5   1 1092.28   67.99
   2  -5   0 1534.47   90.02
  -2   5   0 1433.83   94.03
  -2   5   0 1419.31   90.15
  -2   5  -1 1936.88  117.70
  -2   5  -1 1856.67  113.67
  -2   5  -2 1032.05   65.63
  -2   5  -2 1003.55   61.71
  -2   5  -3   72.19    8.92
  -2   5  -3   79.42    5.85
  -2   5  -4    7.77    2.92
  -2   5  -4   15.06    5.16
  -2   5  -4   10.86    2.28
  -2   5  -5    2.05    2.77
  -2   5  -5    2.87    2.84
  -2   5  -5    4.74    4.23
  -2   5  -5    2.26    1.95
  -2   5  -6    3.22    3.13
  -2   5  -6    4.61    3.27
  -2   5  -6   -1.12    4.44
  -2   5  -6    3.94    2.08
  -2   5  -7   81.53    7.31
  -2   5  -7   77.92    7.27
  -2   5  -7   89.82   10.12
  -2   5  -7   86.70    6.39
  -2   5  -8   16.60    4.03
  -2   5  -8   17.83    4.10
  -2   5  -8   21.11   16.96
  -2   5  -9   93.14    9.13
  -2   5  -9  101.41    9.56
  -2   5  -9   94.82    8.64
  -2   5  -9  101.45    8.63
  -2   5  -9   99.52    8.80
  -2   5  -9   96.70    8.92
  -2   5  -9   91.27    8.61
  -2   5 -10  376.48   23.90
  -2   5 -10  301.67   23.38
  -2   5 -10  341.02   22.84
  -2   5 -10  343.06   23.07
  -2   5 -10  339.85   24.49
  -2   5 -10  312.04   22.82
  -2   5 -10  317.09   22.70
  -2   5 -10  346.82   43.33
  -2   5 -11    2.49    4.55
  -2   5 -11    4.42    4.00
  -2   5 -11    6.29    5.28
  -2   5 -11    5.00    3.80
  -2   5 -11   12.22   14.74
  -2   5 -11    2.52    6.15
  -2   5 -12  364.31   23.04
  -2   5 -12  282.61   22.30
  -2   5 -12  272.25   21.62
  -2   5 -12  297.66   21.16
  -2   5 -12  264.90   39.20
  -2   5 -12  340.20   23.63
  -2   5 -13  608.17   41.30
  -2   5 -13  580.83   41.17
  -2   5 -13  601.04   40.20
  -2   5 -13  652.94   39.77
  -2   5 -13  576.03   60.34
  -2   5 -13  637.28   42.03
  -2   5 -14  292.15   18.81
  -2   5 -14  254.53   19.44
  -2   5 -15  267.34   18.86
  -2   5 -15  254.04   18.55
  -2   5 -15  275.06   16.99
  -2   5 -15  216.05   17.44
  -2   5 -16  108.83    7.82
  -2   5 -16  108.55    9.38
  -2   5 -17   33.15    4.00
   2  -4 -14   52.63    3.36
   2  -4 -14   39.48    3.35
   2  -4 -13   47.87    5.65
   2  -4 -13   40.24    3.22
   2  -4 -13   36.74    3.26
   2  -4 -13   36.39    3.51
   2  -4 -12   25.08    3.42
   2  -4 -12   36.79    6.13
   2  -4 -12   31.91    3.51
   2  -4 -12   33.89    3.14
   2  -4 -12   31.34    3.20
   2  -4 -11  200.75   16.08
   2  -4 -10  257.71   17.21
   2  -4 -10  271.65   19.64
   2  -4 -10  230.94   16.61
   2  -4 -10  270.26   17.19
   2  -4 -10  262.73   16.80
   2  -4  -9   15.12    3.44
   2  -4  -9   14.92    2.70
   2  -4  -9   15.38    2.68
   2  -4  -9   10.28    3.11
   2  -4  -9   12.14    2.73
   2  -4  -8    6.60    7.25
   2  -4  -8    8.24    2.82
   2  -4  -8    9.38    2.23
   2  -4  -8    7.36    3.10
   2  -4  -8    8.22    6.11
   2  -4  -8    9.88    2.47
   2  -4  -8    7.33    2.70
   2  -4  -8    6.92    2.32
   2  -4  -8    9.44    2.35
   2  -4  -7   33.45    3.63
   2  -4  -7   36.18    4.21
   2  -4  -7   40.77    4.57
   2  -4  -7   38.96    8.04
   2  -4  -7   36.58    4.93
   2  -4  -7   38.40    6.76
   2  -4  -7   41.40    3.95
   2  -4  -7   42.45    3.77
   2  -4  -7   42.73    4.14
   2  -4  -6  404.61   33.61
   2  -4  -6  517.83   31.39
   2  -4  -6  488.83   31.18
   2  -4  -6  484.77   30.85
   2  -4  -6  504.47   31.12
   2  -4  -6  521.93   31.07
   2  -4  -6  507.14   31.99
   2  -4  -6  531.75   32.67
   2  -4  -6  440.44   31.92
   2  -4  -5 1648.01   97.78
   2  -4  -5 1605.13   98.98
   2  -4  -5 1533.42   98.20
  -2   4   4  954.21   68.08
   2  -4  -4 1127.61   65.93
   2  -4  -4 1013.20   65.09
   2  -4  -4 1080.81   64.75
  -2   4   3 2037.19  131.64
   2  -4  -3 2122.64  128.22
  -2   4   2 1594.50  101.47
   2  -4  -2 1616.03   98.14
  -2   4   1  412.76   28.78
  -2   4   0    6.54    4.25
  -2   4  -1   14.67    4.48
  -2   4  -2  567.76   37.98
  -2   4  -3 1162.48   73.98
  -2   4  -4  563.86   38.06
  -2   4  -5  362.47   24.02
  -2   4  -5  301.84   20.80
  -2   4  -5  317.17   20.84
  -2   4  -6   13.51    3.39
  -2   4  -6   19.65    3.55
  -2   4  -7  433.36   31.03
  -2   4  -7  423.23   28.01
  -2   4  -7  441.15   27.97
  -2   4  -8 1897.92  114.02
  -2   4  -8 1785.17  114.07
  -2   4  -8 1794.54  113.95
  -2   4  -8 1915.11  114.16
  -2   4  -9 1028.18   58.07
  -2   4  -9  884.40   57.88
  -2   4  -9  859.08   57.29
  -2   4  -9  979.54   57.47
  -2   4  -9  880.88   57.32
  -2   4  -9  892.32   57.41
  -2   4  -9  913.04   58.36
  -2   4  -9  881.87   57.41
  -2   4  -9  934.90   79.43
  -2   4  -9  898.22   57.30
  -2   4 -10  621.13   37.66
  -2   4 -10  517.88   37.29
  -2   4 -10  579.03   37.12
  -2   4 -10  584.20   36.88
  -2   4 -10  552.99   36.87
  -2   4 -10  559.92   38.00
  -2   4 -10  549.36   36.93
  -2   4 -10  557.89   36.53
  -2   4 -10  554.89   57.01
  -2   4 -11  114.20   11.08
  -2   4 -11  102.65   10.35
  -2   4 -11  102.49    9.81
  -2   4 -11  106.62    9.38
  -2   4 -11  102.97   11.17
  -2   4 -11   91.53    9.95
  -2   4 -11  114.96    9.25
  -2   4 -11   98.68   24.59
  -2   4 -12    4.41    5.21
  -2   4 -12   -1.22    5.84
  -2   4 -12   -0.42    6.28
  -2   4 -12    3.79    4.80
  -2   4 -12   -2.76   13.66
  -2   4 -12    4.46    3.40
  -2   4 -12    1.51    1.71
  -2   4 -13    0.81    5.45
  -2   4 -13   -3.28    5.83
  -2   4 -13    2.22    4.84
  -2   4 -13    3.65    3.13
  -2   4 -13    1.59    1.65
  -2   4 -14    4.71    4.48
  -2   4 -15   24.34    2.40
  -2   4 -15   24.83    5.96
  -2   4 -15   23.89    5.52
  -2   4 -15   24.32    3.38
  -2   4 -16   27.15    4.85
  -2   4 -17   -0.13    2.50
   2  -3 -14   17.57    4.40
   2  -3 -14   18.15    2.25
   2  -3 -14   20.49    2.14
   2  -3 -14   21.17    2.22
   2  -3 -13    8.21    2.30
   2  -3 -13    5.43    4.85
   2  -3 -13   11.59    2.08
   2  -3 -13    6.14    1.78
   2  -3 -13    9.22    2.21
   2  -3 -12   28.25    6.42
   2  -3 -11   33.71    4.41
   2  -3 -11   43.97    4.17
   2  -3 -11   38.43    4.34
   2  -3 -10  101.58   12.08
   2  -3 -10  108.63    8.38
   2  -3 -10   98.26    7.94
   2  -3 -10  106.43    7.92
   2  -3 -10  110.33    8.21
   2  -3  -9    3.91    6.48
   2  -3  -9    8.43    2.74
   2  -3  -9    5.48    6.13
   2  -3  -9    5.05    2.22
   2  -3  -9    7.45    2.61
   2  -3  -9    7.59    2.25
   2  -3  -8   13.13    6.15
   2  -3  -8   16.85    2.99
   2  -3  -8   15.32    2.37
   2  -3  -8   16.97    2.52
   2  -3  -8   16.84    3.95
   2  -3  -8   12.02    5.73
   2  -3  -8   13.72    2.45
   2  -3  -8   17.79    2.85
   2  -3  -7    6.81    5.52
   2  -3  -7    3.29    2.32
   2  -3  -7    3.03    1.93
   2  -3  -7    2.11    3.31
   2  -3  -7    3.07    1.81
   2  -3  -7    1.81    5.19
   2  -3  -6  147.05    9.99
   2  -3  -6  154.72   11.44
   2  -3  -6  129.05   11.09
   2  -3  -5   66.53    6.93
   2  -3  -5   82.65    7.34
   2  -3  -5   70.36    5.32
  -2   3   4   11.61    4.24
   2  -3  -4   18.93    4.60
   2  -3  -4   19.45    4.30
   2  -3  -4   18.45    2.32
  -2   3   3   59.35    7.19
  -2   3   2   17.40    4.31
  -2   3   1  199.04   15.22
  -2   3   0  257.56   18.62
  -2   3  -1  136.75   11.47
  -2   3  -2  112.80   10.04
  -2   3  -3 2564.37  158.23
  -2   3  -4 4242.00  277.78
  -2   3  -4 5436.39  283.84
  -2   3  -5 3344.49  219.03
  -2   3  -5 4359.88  227.70
  -2   3  -6 1563.27   94.83
  -2   3  -6 1468.81   94.87
  -2   3  -6 1374.70   97.07
  -2   3  -6 1649.21   95.07
  -2   3  -7 1396.87   87.22
  -2   3  -7 1413.45   87.28
  -2   3  -7 1442.91   87.14
  -2   3  -7 1403.51   87.36
  -2   3  -8  473.05   30.80
  -2   3  -8  480.18   30.47
  -2   3  -8  473.80   30.64
  -2   3  -8  456.07   30.84
  -2   3  -8  491.81   48.51
  -2   3  -9   -0.93    4.52
  -2   3  -9    6.78    5.13
  -2   3  -9    2.85    3.93
  -2   3  -9    2.33    4.21
  -2   3  -9    2.83    3.19
  -2   3  -9    5.31    4.40
  -2   3  -9    3.56    4.77
  -2   3  -9    2.98    4.86
  -2   3  -9    3.42    3.17
  -2   3  -9    7.27   15.72
  -2   3 -10   95.06    9.75
  -2   3 -10   83.32    9.60
  -2   3 -10  100.44    8.88
  -2   3 -10   89.33    6.98
  -2   3 -10   84.81    9.06
  -2   3 -10  101.33    9.11
  -2   3 -10   77.69    9.57
  -2   3 -10   82.35    9.16
  -2   3 -10  109.18    8.35
  -2   3 -10   84.35   23.35
  -2   3 -11  102.40   10.98
  -2   3 -11  105.82   10.89
  -2   3 -11  103.46    7.48
  -2   3 -11   99.48    7.79
  -2   3 -11  120.32   10.47
  -2   3 -11   95.14   10.92
  -2   3 -11  112.19   10.26
  -2   3 -11  104.83    8.92
  -2   3 -11   92.94   22.47
  -2   3 -12  368.56   23.42
  -2   3 -12  360.21   26.86
  -2   3 -12  350.33   26.62
  -2   3 -12  389.14   24.82
  -2   3 -12  298.64   41.26
  -2   3 -13   29.86    6.87
  -2   3 -13   25.29    7.28
  -2   3 -13   25.72    5.91
  -2   3 -13   25.63    2.96
  -2   3 -13   23.52    5.93
  -2   3 -13   23.27    4.15
  -2   3 -14    2.60    4.54
  -2   3 -14   -0.78    1.77
  -2   3 -15   20.51    5.97
  -2   3 -15   18.55    5.14
  -2   3 -15   13.26    1.88
  -2   3 -16  103.06    8.58
  -2   3 -16   94.24    6.27
   2  -2 -15   93.08    8.64
   2  -2 -15  117.42    7.28
   2  -2 -15  106.01    7.08
   2  -2 -14  333.75   22.07
   2  -2 -14  323.47   20.08
   2  -2 -14  326.67   19.95
   2  -2 -14  353.01   20.20
   2  -2 -14  265.61   20.00
   2  -2 -13  966.35   58.20
   2  -2 -13  913.43   55.94
   2  -2 -13  874.00   55.91
   2  -2 -12 1467.63   90.62
   2  -2 -12 1448.26   88.43
   2  -2 -12 1463.80   88.39
   2  -2 -12 1401.39   88.51
   2  -2 -12 1416.58   91.81
   2  -2 -11 1062.50   67.93
   2  -2 -11 1147.82   68.11
   2  -2 -11 1091.83   71.57
   2  -2 -10  218.60   17.71
   2  -2 -10  235.87   16.97
   2  -2 -10  269.83   16.26
   2  -2 -10  238.45   16.12
   2  -2 -10  217.14   19.38
   2  -2  -9   46.11    3.97
   2  -2  -9   49.39    7.31
   2  -2  -9   47.97    5.40
   2  -2  -9   44.54    4.29
   2  -2  -9   37.35    7.64
   2  -2  -9   44.34    4.50
   2  -2  -8   35.13    4.85
   2  -2  -8   37.03    3.34
   2  -2  -8   32.40    6.29
   2  -2  -8   34.50    3.52
   2  -2  -8   26.98    5.53
   2  -2  -8   20.99    6.22
   2  -2  -8   28.38    4.41
   2  -2  -8   29.41    6.62
   2  -2  -8   41.63    3.93
   2  -2  -7    4.38    1.73
   2  -2  -7    3.53    3.56
   2  -2  -7    5.29    4.76
   2  -2  -7    6.95    4.08
   2  -2  -6   12.56    3.86
   2  -2  -6    8.64    4.65
   2  -2  -6    8.07    1.88
   2  -2  -6   15.24    3.95
   2  -2  -5   94.51    8.01
   2  -2  -5  112.91    8.69
  -2   2   4   81.52   14.72
  -2   2   3   87.14    8.52
  -2   2   2  147.36   12.03
  -2   2   1 1187.85   76.97
   2  -2  -1 1281.04   77.58
  -2   2   0 2399.97  157.83
   2  -2   0 2798.41  158.69
  -2   2  -1  747.23   50.61
   2  -2   1  849.79   51.27
  -2   2  -2   55.06    6.83
  -2   2  -3  314.32   22.92
  -2   2  -3  356.33   26.48
  -2   2  -4  350.42   29.64
  -2   2  -5   43.65   14.91
  -2   2  -5   44.80   13.98
  -2   2  -6   37.66    4.31
  -2   2  -6   28.41    4.67
  -2   2  -6   30.44   14.85
  -2   2  -6   33.42    5.47
  -2   2  -7   48.22    4.93
  -2   2  -7   44.16    5.57
  -2   2  -7   43.24    4.98
  -2   2  -7   46.01    6.19
  -2   2  -8  143.69   11.51
  -2   2  -8  150.17   10.80
  -2   2  -8  138.23   11.65
  -2   2  -8  134.58   23.56
  -2   2  -9   15.63    5.48
  -2   2  -9   11.86    5.01
  -2   2  -9    3.81    4.37
  -2   2  -9   10.32    4.50
  -2   2  -9   14.80    2.41
  -2   2  -9   10.53    3.14
  -2   2  -9   17.29    4.30
  -2   2  -9   11.73    5.47
  -2   2  -9    2.18   12.58
  -2   2  -9   12.28    3.42
  -2   2 -10   87.63    9.70
  -2   2 -10   93.77    9.94
  -2   2 -10  102.29    9.37
  -2   2 -10   83.74    6.99
  -2   2 -10   99.58    6.97
  -2   2 -10   83.40    6.58
  -2   2 -10   83.44    7.55
  -2   2 -10   94.64    8.42
  -2   2 -10   98.37    9.41
  -2   2 -10   92.43   20.64
  -2   2 -10   88.18    7.90
  -2   2 -11   18.40    6.76
  -2   2 -11   26.90    7.01
  -2   2 -11   20.53    5.83
  -2   2 -11   19.21    3.31
  -2   2 -11    7.81    5.44
  -2   2 -11   25.91   14.53
  -2   2 -11   23.96    4.35
  -2   2 -11   20.74    5.29
  -2   2 -11   25.32    2.92
  -2   2 -11   28.09    7.12
  -2   2 -11   25.37    3.34
  -2   2 -12  201.60   13.59
  -2   2 -12  193.67   13.32
  -2   2 -12  200.51   16.98
  -2   2 -12  195.79   16.55
  -2   2 -12  205.35   17.16
  -2   2 -12  203.12   14.43
  -2   2 -13  766.62   47.06
  -2   2 -13  805.58   47.28
  -2   2 -13  745.04   50.20
  -2   2 -13  707.48   49.97
  -2   2 -13  750.40   47.94
  -2   2 -13  688.11   49.09
  -2   2 -14  780.41   50.94
  -2   2 -14  789.65   48.96
  -2   2 -14  806.81   51.93
  -2   2 -14  820.35   51.92
  -2   2 -15  440.02   27.51
  -2   2 -15  459.77   29.94
  -2   2 -16  122.45    7.99
  -2   2 -16  140.36   10.00
   2  -1 -16  186.50   11.78
   2  -1 -15  105.57    6.78
   2  -1 -15   91.96    6.44
   2  -1 -15   86.32    8.42
   2  -1 -14  138.17   11.20
   2  -1 -14  137.45    8.80
   2  -1 -14  113.68    8.57
   2  -1 -14  119.25    8.73
   2  -1 -13    4.14    5.35
   2  -1 -13    8.09    6.18
   2  -1 -13    6.57    2.35
   2  -1 -13    4.32    2.10
   2  -1 -12   28.35    7.53
   2  -1 -12   22.22    4.22
   2  -1 -12   25.84    3.30
   2  -1 -11  106.70    7.56
   2  -1 -11   92.99    8.35
   2  -1 -11   93.63   10.98
   2  -1 -11   89.65    7.86
   2  -1 -10  262.62   16.27
   2  -1 -10  251.70   17.78
   2  -1 -10  260.84   17.25
   2  -1 -10  210.02   18.86
   2  -1 -10  228.22   19.09
   2  -1 -10  248.67   16.31
   2  -1 -10  224.02   16.58
   2  -1  -9   92.18   10.17
   2  -1  -9   95.85    8.28
   2  -1  -9   93.02   10.30
   2  -1  -9  109.46    7.36
   2  -1  -9  108.60    9.51
   2  -1  -9   93.52    7.72
   2  -1  -9   86.47   20.80
   2  -1  -9   97.18    8.96
   2  -1  -8   16.92    3.93
   2  -1  -8   23.81    5.79
   2  -1  -8   17.35    2.18
   2  -1  -8    9.94   14.08
   2  -1  -8   16.04    4.85
   2  -1  -7   27.76    4.31
   2  -1  -7   22.99    5.31
   2  -1  -7   26.48    2.58
   2  -1  -7   24.49    4.60
   2  -1  -6 1316.21   84.65
   2  -1  -6 1568.04   85.36
   2  -1  -6 1323.15   97.16
   2  -1  -6 1345.06   84.54
   2  -1  -5 5520.59  344.97
   2  -1  -4 1767.12  105.10
   2  -1  -4 1725.79  111.26
  -2   1   4 1441.52  110.45
   2  -1  -3 3904.06  240.61
   2  -1  -3 3628.90  243.71
  -2   1   3 4442.71  246.75
   2  -1  -2 2972.65  196.93
  -2   1   2 3885.94  203.02
   2  -1  -1 1542.10  107.33
  -2   1   1 2272.44  114.13
   2  -1   0  124.47   12.68
  -2   1   0  215.04   21.06
   2  -1   1    5.43    5.39
  -2   1  -1   -3.24   14.35
   2  -1   2   13.10    5.09
  -2   1  -2    5.16    6.40
  -2   1  -2    8.56   15.83
   2  -1   3  124.33   10.37
  -2   1  -3  110.09   14.20
  -2   1  -3   90.16   19.28
   2  -1   4    2.28    2.85
  -2   1  -4    1.00   11.59
  -2   1  -5  304.33   30.22
  -2   1  -6   11.23    4.12
  -2   1  -6   14.27   11.94
  -2   1  -6    9.88    4.70
  -2   1  -7   24.87    5.05
  -2   1  -7   24.74    5.11
  -2   1  -7   11.17   11.49
  -2   1  -8   99.67   10.10
  -2   1  -8  116.17   10.12
  -2   1  -8  133.04   10.09
  -2   1  -8   99.78    7.57
  -2   1  -8  110.28    9.67
  -2   1  -8  113.26    9.81
  -2   1  -8  121.89   20.45
  -2   1  -8  120.41    8.77
  -2   1  -9  168.07   13.99
  -2   1  -9  166.72   14.32
  -2   1  -9  175.21   12.14
  -2   1  -9  189.91   14.13
  -2   1  -9  179.61   12.48
  -2   1  -9  157.13   13.66
  -2   1  -9  162.51   11.58
  -2   1  -9  191.00   11.96
  -2   1  -9  174.02   12.87
  -2   1  -9  162.67   13.68
  -2   1  -9  178.66   12.73
  -2   1  -9  163.77   24.89
  -2   1 -10  604.57   41.17
  -2   1 -10  637.82   42.15
  -2   1 -10  607.55   41.17
  -2   1 -10  606.97   39.41
  -2   1 -10  606.99   39.52
  -2   1 -10  598.93   38.94
  -2   1 -10  709.41   39.36
  -2   1 -10  600.87   39.96
  -2   1 -10  631.25   41.12
  -2   1 -10  648.20   40.11
  -2   1 -11  109.51   12.38
  -2   1 -11  118.23   12.65
  -2   1 -11  117.63   11.98
  -2   1 -11  124.40    9.35
  -2   1 -11  137.38   11.78
  -2   1 -11  122.77    8.83
  -2   1 -11  137.02    9.18
  -2   1 -11  104.84   10.05
  -2   1 -11  112.53   11.54
  -2   1 -11  125.68   10.02
  -2   1 -12   67.44    5.27
  -2   1 -12   69.60    5.52
  -2   1 -12   35.99    6.30
  -2   1 -12   56.64    8.96
  -2   1 -12   67.49    9.40
  -2   1 -12   63.03    6.35
  -2   1 -12   60.25    5.82
  -2   1 -12   69.95    8.32
  -2   1 -13  126.00   11.52
  -2   1 -14   59.25    7.24
  -2   1 -14   56.86    4.50
  -2   1 -14   51.87    7.46
  -2   1 -14   58.30    7.93
  -2   1 -15    5.77    1.39
  -2   1 -15    2.42    3.96
   2   0 -17   21.68    1.74
   2   0 -16   40.37    3.31
   2   0 -15   37.67    5.87
   2   0 -15   47.71    3.93
   2   0 -15   42.11    3.77
   2   0 -14  125.77   11.24
   2   0 -13  119.13   11.91
   2   0 -13  125.58   11.01
   2   0 -13  105.37    9.04
   2   0 -12   30.07    3.46
   2   0 -12   38.97    7.58
   2   0 -12   29.15    4.67
   2   0 -12   26.12    3.97
   2   0 -11   14.59    5.98
   2   0 -11    7.33    2.24
   2   0 -11   10.77    5.87
   2   0 -11    6.60    3.43
   2   0 -11   10.10    6.56
   2   0 -11    5.28   13.91
   2   0 -11    6.78    2.72
   2   0 -10   26.31    4.31
   2   0 -10   29.98    6.96
   2   0 -10   19.13    6.01
   2   0 -10   33.64    4.58
   2   0 -10   29.01    6.24
   2   0 -10   33.09    3.33
   2   0 -10   31.58    6.11
   2   0 -10   31.01    3.90
   2   0  -9  857.97   58.53
   2   0  -9  911.20   58.81
   2   0  -9  885.77   57.35
   2   0  -9  971.48   76.14
   2   0  -9 1001.86   57.56
   2   0  -8  447.23   27.75
   2   0  -8  391.59   27.47
   2   0  -8  459.68   27.77
   2   0  -7 1375.51   90.10
   2   0  -7 1427.48   90.19
   2   0  -6 6100.93  339.81
   2   0  -6 5112.35  340.56
   2   0  -6 5535.55  350.67
   2   0  -6 5498.49  339.40
   2   0  -5 1939.68  119.99
   2   0  -5 1859.10  125.79
   2   0  -4  150.07   14.73
   2   0  -4  184.75   19.38
   2   0  -3   11.08    9.17
  -2   0   2    6.50    3.86
   2   0  -2    4.14    6.49
  -2   0   1  393.58   28.41
   2   0  -1  462.02   28.55
  -2   0   0  247.59   17.69
  -2   0  -1    4.49    3.67
  -2   0  -1    8.22    4.24
   2   0   2  382.52   28.07
  -2   0  -2  386.42   27.85
   2   0   3  285.19   20.33
  -2   0  -3  235.81   21.89
   2   0   4  295.23   20.01
  -2   0  -4  243.69   24.05
  -2   0  -5 2051.48  130.49
  -2   0  -5 2109.45  138.20
  -2   0  -5 2224.35  130.59
  -2   0  -6 1106.42   73.81
  -2   0  -6 1294.44   75.01
  -2   0  -6 1362.72   85.60
  -2   0  -6 1337.08   75.03
  -2   0  -7  531.06   32.48
  -2   0  -7  465.18   30.84
  -2   0  -7  542.81   32.54
  -2   0  -8  473.27   33.82
  -2   0  -8  500.17   34.75
  -2   0  -8  533.89   33.06
  -2   0  -8  507.75   34.05
  -2   0  -8  496.50   32.67
  -2   0  -8  543.59   33.17
  -2   0  -8  530.14   32.42
  -2   0  -8  467.42   33.87
  -2   0  -8  498.13   32.15
  -2   0  -8  545.12   32.45
  -2   0  -8  540.49   34.13
  -2   0  -8  516.37   33.06
  -2   0  -9   28.56    6.95
  -2   0  -9   29.54    6.72
  -2   0  -9   34.06    6.55
  -2   0  -9   42.83    4.58
  -2   0  -9   30.81    4.93
  -2   0  -9   33.18    3.53
  -2   0  -9   31.92    3.18
  -2   0  -9   38.06    3.78
  -2   0  -9   40.69    4.67
  -2   0  -9   37.33    3.92
  -2   0  -9   43.67    6.89
  -2   0  -9   36.50    4.63
  -2   0 -10   41.84    7.34
  -2   0 -10   47.65    5.25
  -2   0 -10   35.11    5.68
  -2   0 -10   55.34    4.64
  -2   0 -10   46.15    5.31
  -2   0 -10   52.79    4.76
  -2   0 -10   50.53    4.15
  -2   0 -10   52.58    4.90
  -2   0 -10   45.25    5.58
  -2   0 -10   40.34    8.07
  -2   0 -10   53.24    7.90
  -2   0 -10   52.87    8.44
  -2   0 -11   58.28    9.03
  -2   0 -11   41.27    8.05
  -2   0 -11   69.09    9.19
  -2   0 -11   40.59    5.85
  -2   0 -11   59.03    4.92
  -2   0 -11   59.01    5.27
  -2   0 -11   54.47    4.43
  -2   0 -12   94.36   10.46
  -2   0 -12   78.95   10.22
  -2   0 -12   78.43    9.25
  -2   0 -12   86.48    6.55
  -2   0 -12   84.73    6.77
  -2   0 -13   24.75    6.63
  -2   0 -13   34.24    6.48
  -2   0 -13   31.55    6.10
  -2   0 -13   25.95    2.93
  -2   0 -13   27.50    3.28
  -2   0 -14    7.13    4.74
  -2   0 -14    8.03    1.72
  -2   0 -15   60.22    4.24
   2   1 -17    1.47    1.01
   2   1 -16   -1.27    3.11
   2   1 -16    2.13    1.42
   2   1 -15   66.62    8.08
   2   1 -15   56.90    7.16
   2   1 -15   66.49    5.14
   2   1 -14  106.28   11.30
   2   1 -14  124.64   10.80
   2   1 -13   75.98    9.07
   2   1 -13   61.79    6.70
   2   1 -13   75.81    6.36
   2   1 -13   79.05   20.74
   2   1 -13   69.96    8.13
   2   1 -12    4.88    5.39
   2   1 -12    6.91    3.49
   2   1 -12    2.61    2.58
   2   1 -12   16.33   14.62
   2   1 -12    6.82    3.59
   2   1 -11    8.28    6.18
   2   1 -11    7.07    5.05
   2   1 -11    2.88    5.57
   2   1 -11    2.56   13.22
   2   1 -11   18.36    3.39
   2   1 -11    8.67    5.50
   2   1 -11    5.00    3.58
   2   1 -10  100.22   10.28
   2   1 -10   92.63    9.76
   2   1 -10  105.26    9.33
   2   1 -10  122.65    8.62
   2   1 -10  113.71   23.05
   2   1 -10  100.88    9.36
   2   1  -9   -0.15    4.53
   2   1  -9    2.05   12.41
   2   1  -9    1.44    4.37
   2   1  -8    3.56    4.13
   2   1  -8    5.37   11.14
   2   1  -8    2.00    4.16
   2   1  -7   43.00    5.18
   2   1  -7   40.02    5.18
   2   1  -6  249.23   16.96
   2   1  -6  226.49   26.17
   2   1  -5   35.52    4.50
  -2  -1   5   32.78    5.07
   2   1  -5   36.53   13.11
  -2  -1   4    6.00    3.79
   2   1  -4   19.67   11.00
  -2  -1   3   18.01    4.47
   2   1  -3   17.10    9.58
  -2  -1   2    3.18    3.64
   2   1  -2   -0.42    6.45
  -2  -1   1 1418.25   81.35
   2   1  -1 1228.83   80.39
  -2  -1   0  236.03   17.02
  -2  -1  -1 1881.70  116.33
   2   1   2 3003.16  171.79
  -2  -1  -2 2606.84  171.65
   2   1   3 1129.70   67.21
  -2  -1  -3 1013.29   67.31
  -2  -1  -4 1325.41   81.99
   2   1   4 1378.58   82.36
  -2  -1  -4 1430.81   82.00
  -2  -1  -4 1320.93   81.51
  -2  -1  -5  352.53   23.01
  -2  -1  -5  337.35   21.99
  -2  -1  -5  340.63   22.80
  -2  -1  -6    5.97    4.77
  -2  -1  -6    4.98    2.12
  -2  -1  -6    6.03    2.75
  -2  -1  -6    3.23    4.40
  -2  -1  -7  137.68    9.22
  -2  -1  -7  134.03    9.44
  -2  -1  -7  117.79   10.12
  -2  -1  -7  144.89    9.50
  -2  -1  -7  119.84   11.81
  -2  -1  -7  127.71   11.07
  -2  -1  -7  144.67   10.23
  -2  -1  -7  131.25   10.04
  -2  -1  -7  143.24    9.96
  -2  -1  -7  129.56    9.49
  -2  -1  -7  125.47   11.20
  -2  -1  -8  195.74   13.34
  -2  -1  -8  179.01   12.62
  -2  -1  -8  194.79   15.01
  -2  -1  -8  199.69   12.61
  -2  -1  -8  170.82   12.25
  -2  -1  -8  206.65   12.92
  -2  -1  -8  193.82   12.85
  -2  -1  -8  184.02   15.79
  -2  -1  -8  204.43   13.59
  -2  -1  -8  152.62   14.29
  -2  -1  -8  176.07   15.28
  -2  -1  -9  193.76   13.76
  -2  -1  -9  201.37   15.63
  -2  -1  -9  179.06   12.71
  -2  -1  -9  217.56   13.36
  -2  -1  -9  209.32   13.40
  -2  -1  -9  198.73   13.03
  -2  -1  -9  169.87   13.79
  -2  -1  -9  171.37   15.09
  -2  -1  -9  190.07   16.47
  -2  -1  -9  186.87   16.15
  -2  -1 -10   60.32    5.36
  -2  -1 -10   62.55    5.35
  -2  -1 -10   72.55    5.79
  -2  -1 -10   65.63    4.98
  -2  -1 -10   50.85    5.83
  -2  -1 -10   50.96    6.22
  -2  -1 -10   71.53    9.48
  -2  -1 -10   67.72    9.32
  -2  -1 -10   39.27    7.70
  -2  -1 -11  131.25   12.87
  -2  -1 -11  148.76   10.36
  -2  -1 -11  163.29   10.76
  -2  -1 -11  144.23   10.04
  -2  -1 -11  142.20   13.85
  -2  -1 -11  147.79   14.08
  -2  -1 -12  115.23   10.34
  -2  -1 -12   95.23    6.88
  -2  -1 -12   91.57   10.63
  -2  -1 -12  103.05   10.60
  -2  -1 -13  175.91   14.12
  -2  -1 -13  203.68   14.97
  -2  -1 -13  189.48   12.24
  -2  -1 -13  175.30   12.02
  -2  -1 -14   98.82    6.69
   2   2 -17  183.22   11.66
   2   2 -16  688.56   42.46
   2   2 -15  786.57   52.00
   2   2 -15  795.25   51.05
   2   2 -15  800.70   52.74
   2   2 -15  863.08   50.83
   2   2 -14  741.25   48.87
   2   2 -14  664.88   46.99
   2   2 -14  817.52   46.87
   2   2 -14  766.19   47.81
   2   2 -14  734.92   48.12
   2   2 -13  447.14   31.46
   2   2 -13  483.67   33.15
   2   2 -13  514.48   31.21
   2   2 -13  476.20   51.00
   2   2 -12   45.16    7.30
   2   2 -12   43.38    7.47
   2   2 -12   60.99    5.64
   2   2 -12   52.87    6.58
   2   2 -11   -1.85    5.46
   2   2 -11   -2.68    4.30
   2   2 -11   -0.21    5.29
   2   2 -11   -0.41    2.92
   2   2 -11    2.52   11.84
   2   2 -11   -0.28    4.09
   2   2 -11    7.18    4.91
   2   2 -10   13.31    5.17
   2   2 -10    8.98    4.16
   2   2 -10   10.51    4.72
   2   2 -10    7.04    3.24
   2   2 -10    9.13   12.96
   2   2 -10    8.45    5.12
   2   2  -9   43.53    5.58
   2   2  -9   44.82    5.72
   2   2  -8   22.97    4.40
   2   2  -8   21.81   13.19
   2   2  -8   21.46    4.56
  -2  -2   7   -1.12    3.48
   2   2  -7    1.73    2.36
   2   2  -7    1.72    3.78
  -2  -2   6  238.24   17.76
   2   2  -6  242.57   26.53
   2   2  -6  215.49   15.15
   2   2  -6  275.08   17.48
  -2  -2   5  161.62   13.25
   2   2  -5  158.48   21.44
   2   2  -5  165.75   12.95
  -2  -2   4  101.75    9.63
   2   2  -4  109.35   16.33
   2   2  -4  112.68    9.81
  -2  -2   3  191.29   14.11
   2   2  -3  190.82   18.78
   2   2  -3  165.59   14.13
  -2  -2   2   34.06    5.28
   2   2  -2   32.57    5.69
   2   2  -2   42.41    8.73
  -2  -2   1  918.89   51.59
   2   2  -1  850.16   51.87
  -2  -2   0   88.93    8.34
   2   2   0   76.62    8.30
  -2  -2  -1  132.64   11.38
   2   2   1  140.05   11.62
  -2  -2  -2   30.62    5.08
   2   2   2   28.05    4.88
  -2  -2  -3  115.10    8.83
  -2  -2  -3  130.28    9.29
  -2  -2  -3  114.04    8.38
  -2  -2  -3  116.97   10.48
   2   2   3  117.38   10.05
  -2  -2  -4   40.36    4.27
  -2  -2  -4   42.19    4.48
  -2  -2  -4   44.55    5.39
  -2  -2  -5    7.36    2.55
  -2  -2  -5    0.44    2.64
  -2  -2  -5    5.38    4.07
  -2  -2  -6  100.61    8.04
  -2  -2  -6  116.47    8.13
  -2  -2  -6  100.84    7.67
  -2  -2  -6  100.91    9.29
  -2  -2  -6  107.53    7.52
  -2  -2  -6   97.17    7.10
  -2  -2  -6   85.37    7.91
  -2  -2  -6   94.90    6.94
  -2  -2  -6   96.84    7.33
  -2  -2  -7   49.94    5.61
  -2  -2  -7   46.64    6.70
  -2  -2  -7   51.60    7.97
  -2  -2  -7   63.73    5.74
  -2  -2  -7   52.17    7.43
  -2  -2  -7   52.84    4.98
  -2  -2  -7   57.45    4.66
  -2  -2  -7   58.40    5.03
  -2  -2  -7   49.38    7.48
  -2  -2  -7   50.62    4.37
  -2  -2  -7   56.60    4.96
  -2  -2  -7   41.87    5.52
  -2  -2  -8   43.61    7.21
  -2  -2  -8   38.88    7.55
  -2  -2  -8   44.80    8.02
  -2  -2  -8   47.72    5.47
  -2  -2  -8   44.27    4.58
  -2  -2  -8   57.06    5.76
  -2  -2  -8   60.67    7.84
  -2  -2  -8   50.90    4.30
  -2  -2  -8   48.06    4.53
  -2  -2  -8   54.10    4.98
  -2  -2  -8   46.55    4.75
  -2  -2  -9  317.62   24.31
  -2  -2  -9  256.29   22.77
  -2  -2  -9  340.50   24.98
  -2  -2  -9  291.15   21.95
  -2  -2  -9  258.28   21.75
  -2  -2  -9  378.39   21.43
  -2  -2  -9  366.30   21.65
  -2  -2  -9  337.26   21.11
  -2  -2  -9  379.48   21.79
  -2  -2 -10  484.15   35.00
  -2  -2 -10  479.45   34.62
  -2  -2 -10  519.99   34.29
  -2  -2 -10  545.45   31.75
  -2  -2 -10  561.19   32.08
  -2  -2 -10  422.73   31.96
  -2  -2 -10  478.33   31.74
  -2  -2 -10  512.53   31.50
  -2  -2 -11  409.97   26.25
  -2  -2 -11  357.10   23.60
  -2  -2 -12  355.05   26.34
  -2  -2 -12  375.67   24.27
  -2  -2 -12  405.84   24.73
  -2  -2 -12  405.23   24.53
   2   3 -17   60.88    4.38
   2   3 -16   27.18    2.65
   2   3 -16   18.75    2.96
   2   3 -16   23.47    4.60
   2   3 -16   19.33    2.65
   2   3 -15   24.71    5.08
   2   3 -15   18.94    3.57
   2   3 -15   22.11    3.15
   2   3 -14  101.42    9.11
   2   3 -14  119.48   10.66
   2   3 -14  117.84    8.71
   2   3 -14  108.06    9.91
   2   3 -13  149.12   12.65
   2   3 -13  143.97   11.02
   2   3 -13  162.35   27.13
   2   3 -12   72.33    8.58
   2   3 -12   90.61    9.00
   2   3 -12   82.96   21.87
   2   3 -12   80.05    7.37
   2   3 -12   98.17    8.89
   2   3 -11   14.47    4.39
   2   3 -11   19.24    5.67
   2   3 -11   14.42    3.83
   2   3 -11   15.13   14.57
   2   3 -10  325.24   23.94
   2   3 -10  330.72   24.87
   2   3 -10  371.28   40.13
   2   3 -10  354.66   23.15
   2   3 -10  354.69   23.06
   2   3  -9  963.42   62.18
   2   3  -9 1005.35   78.13
   2   3  -9  976.16   60.46
   2   3  -8 3984.01  278.80
   2   3  -8 4469.29  263.82
   2   3  -8 4756.62  266.68
   2   3  -8 4113.93  263.71
  -2  -3   7 2735.37  165.02
   2   3  -7 2532.29  161.45
   2   3  -7 3101.49  164.96
  -2  -3   6 1689.32   96.38
   2   3  -6 1692.54  107.55
   2   3  -6 1431.97   92.74
   2   3  -6 1783.13   96.56
  -2  -3   5 1904.71  118.23
   2   3  -5 1978.78  127.14
   2   3  -5 1854.14  118.54
  -2  -3   4  321.88   22.91
   2   3  -4  356.93   29.77
   2   3  -4  298.58   23.23
  -2  -3   3  148.37   12.57
   2   3  -3  169.21   17.71
   2   3  -3  142.11   13.05
  -2  -3   2   60.47    7.37
   2   3  -2   59.00    9.70
   2   3  -2   57.26    7.81
  -2  -3   1  363.02   23.41
   2   3  -1  382.43   24.42
  -2  -3   0  427.32   30.06
   2   3   0  450.90   31.05
  -2  -3  -1   17.21    4.62
   2   3   1   22.09    5.11
  -2  -3  -1   14.58    3.61
  -2  -3  -2   46.86    5.13
  -2  -3  -2   45.06    4.40
  -2  -3  -2   46.95    5.13
  -2  -3  -2   55.87    6.95
   2   3   2   61.45    7.13
  -2  -3  -3  198.57   13.74
  -2  -3  -3  212.35   13.60
  -2  -3  -3  182.75   13.01
   2   3   3  195.35   15.52
  -2  -3  -3  167.55   15.29
  -2  -3  -4  112.20    8.30
  -2  -3  -4   98.33    8.87
  -2  -3  -4  118.37    8.17
  -2  -3  -4   96.09    7.13
  -2  -3  -5    8.77    2.84
  -2  -3  -5    9.35    4.58
  -2  -3  -5    2.44    2.98
  -2  -3  -5    5.35    2.37
  -2  -3  -5    4.82    1.74
  -2  -3  -5    2.62    1.67
  -2  -3  -5    1.97    2.61
  -2  -3  -5    2.18    1.98
  -2  -3  -6    7.62    3.17
  -2  -3  -6    7.07    2.63
  -2  -3  -6    4.51    4.62
  -2  -3  -6    5.33    3.42
  -2  -3  -6    5.71    2.07
  -2  -3  -6    5.52    1.86
  -2  -3  -6    1.62    2.71
  -2  -3  -6    4.36    2.54
  -2  -3  -6    1.93    2.38
  -2  -3  -7   15.75    6.08
  -2  -3  -7    8.54    3.34
  -2  -3  -7   13.39    4.06
  -2  -3  -7    8.79    2.70
  -2  -3  -7   13.82    5.48
  -2  -3  -7   13.21    2.84
  -2  -3  -7   10.31    2.28
  -2  -3  -7   10.65    2.87
  -2  -3  -7    6.94    3.38
  -2  -3  -7    8.58    2.32
  -2  -3  -8   13.37    6.27
  -2  -3  -8   17.77    3.99
  -2  -3  -8   20.74    3.39
  -2  -3  -8   14.96    2.64
  -2  -3  -8   17.50    3.26
  -2  -3  -8   16.34    2.81
  -2  -3  -9   72.31    7.70
  -2  -3  -9   99.19   10.78
  -2  -3  -9   83.36    7.00
  -2  -3  -9   87.18    9.70
  -2  -3  -9   93.41    6.91
  -2  -3  -9   94.12    7.39
  -2  -3  -9  101.82    7.47
  -2  -3  -9  103.12    7.17
  -2  -3 -10   13.43    5.66
  -2  -3 -10    4.26    2.84
  -2  -3 -11   21.12    5.40
  -2  -3 -11   21.09    2.96
  -2  -3 -11   14.31    2.60
  -2  -3 -11   19.43    2.42
  -2  -3 -11   24.38    2.70
  -2  -3 -12    1.52    1.80
  -2  -3 -12    0.91    1.17
   2   4 -17   27.27    2.41
   2   4 -16   26.32    3.37
   2   4 -16   29.12    3.00
   2   4 -15   12.53    3.33
   2   4 -15   17.24    2.76
   2   4 -15   12.12    4.12
   2   4 -14    3.91    2.69
   2   4 -14    0.92    3.97
   2   4 -14    6.61    3.52
   2   4 -13   11.62    3.38
   2   4 -13   24.11   15.72
   2   4 -12   23.16    5.17
   2   4 -12   17.83    4.06
   2   4 -12    2.68   13.26
   2   4 -12   15.83    5.87
  -2  -4  11  667.79   43.19
   2   4 -11  737.86   46.61
   2   4 -11  742.82   44.58
   2   4 -11  622.47   62.48
   2   4 -11  686.95   44.25
  -2  -4  10  725.08   47.05
   2   4 -10  769.80   49.87
   2   4 -10  735.98   66.17
   2   4 -10  826.20   48.47
   2   4 -10  760.74   47.81
   2   4  -9 1118.92   72.54
   2   4  -9 1224.51   71.60
   2   4  -9 1055.75   87.77
   2   4  -9 1110.22   70.82
   2   4  -8  275.31   36.15
   2   4  -8  322.13   23.46
   2   4  -7   24.46    4.35
   2   4  -6   75.82   16.76
   2   4  -6   90.57    7.16
   2   4  -6   88.40   10.16
   2   4  -5  128.42   18.84
   2   4  -5   87.61   10.53
  -2  -4   4  826.48   54.20
   2   4  -4  756.76   54.69
  -2  -4   3  161.87   14.08
   2   4  -3  169.70   18.19
   2   4  -3  149.73   14.70
  -2  -4   2  120.02    9.22
  -2  -4   2  127.16   11.93
   2   4  -2  136.42   13.21
   2   4  -1  230.50   18.38
  -2  -4   1  200.89   14.21
  -2  -4   0  863.37   53.88
  -2  -4  -1  426.63   28.37
  -2  -4  -1  498.35   29.29
   2   4   2 1449.68   83.93
  -2  -4  -2 1394.80   84.74
  -2  -4  -2 1465.85   84.92
  -2  -4  -2 1203.57   84.14
  -2  -4  -3 1143.74   77.10
  -2  -4  -3 1253.24   77.08
  -2  -4  -3 1287.77   77.41
  -2  -4  -3 1350.74   77.15
  -2  -4  -3 1159.34   77.70
  -2  -4  -3 1247.26   78.33
  -2  -4  -3 1490.39   78.47
  -2  -4  -4  399.70   26.85
  -2  -4  -4  441.27   26.99
  -2  -4  -4  435.69   27.16
  -2  -4  -4  419.46   27.29
  -2  -4  -4  441.97   27.88
  -2  -4  -4  450.07   27.02
  -2  -4  -4  435.82   27.96
  -2  -4  -4  416.66   28.53
  -2  -4  -4  422.96   27.81
  -2  -4  -5  109.58    7.94
  -2  -4  -5   96.75    7.57
  -2  -4  -5   85.85    8.44
  -2  -4  -5  107.47    8.19
  -2  -4  -5  112.93    7.74
  -2  -4  -5  124.45    8.80
  -2  -4  -5  103.30    9.77
  -2  -4  -6   10.87    3.51
  -2  -4  -6   12.71    2.46
  -2  -4  -6   10.92    2.48
  -2  -4  -6   12.28    2.85
  -2  -4  -6    9.27    3.01
  -2  -4  -6    9.99    3.57
  -2  -4  -6   12.48    3.15
  -2  -4  -6   11.12    5.16
  -2  -4  -7   16.52    3.95
  -2  -4  -7   21.52    3.06
  -2  -4  -7   10.31    3.60
  -2  -4  -7   20.50    2.99
  -2  -4  -7   20.25    3.33
  -2  -4  -7   27.46    3.64
  -2  -4  -8   66.70    7.39
  -2  -4  -8   92.37    6.77
  -2  -4  -8   89.28    7.04
  -2  -4  -8   91.53    6.71
  -2  -4  -8   87.49    7.13
  -2  -4  -8   82.38    6.87
  -2  -4  -8   83.18    9.36
  -2  -4  -9   69.16    5.75
  -2  -4  -9   81.77    8.74
  -2  -4 -10   94.57    5.89
  -2  -4 -10   88.67    6.18
  -2  -4 -11   41.83    3.06
  -2  -4 -11   35.11    3.33
   2   5 -17   66.52    4.88
   2   5 -17   75.73    4.87
   2   5 -16  139.28    8.99
   2   5 -16  115.85    9.27
   2   5 -15   49.78    6.36
   2   5 -15   50.38    5.83
   2   5 -15   55.19    5.00
   2   5 -14   36.83    5.99
   2   5 -14   36.38    5.43
   2   5 -14   39.84    4.65
   2   5 -13  151.02   11.97
   2   5 -13  125.89   10.55
   2   5 -13  132.08   25.43
   2   5 -12   44.80    6.32
  -2  -5  12   29.66    3.69
   2   5 -12   34.34    4.97
   2   5 -12   47.93   16.95
   2   5 -12   35.71    6.32
   2   5 -11   37.50    8.01
  -2  -5  11   35.51    4.01
   2   5 -11   43.81    5.50
   2   5 -11   34.46    6.09
   2   5 -10    1.56    5.67
  -2  -5  10    3.20    2.28
   2   5 -10    2.82    3.64
   2   5 -10    2.50   14.16
   2   5 -10   -3.54    4.55
  -2  -5   9    3.47    2.22
   2   5  -9    7.40    5.13
   2   5  -9    2.00    3.45
   2   5  -9    6.50    3.77
   2   5  -9   -6.99   12.27
   2   5  -9    4.41    4.26
   2   5  -9    3.58    1.81
  -2  -5   8   29.43    3.39
   2   5  -8   27.85    5.74
   2   5  -8   19.73    5.89
   2   5  -8   39.15    5.12
  -2  -5   8   24.94    6.18
   2   5  -8   34.30   14.90
   2   5  -8   27.86    3.17
   2   5  -8   24.86    4.64
  -2  -5   7   43.02    4.26
   2   5  -7   45.28    5.09
   2   5  -7   55.57    8.44
  -2  -5   7   52.33    7.80
   2   5  -7   42.75   14.59
  -2  -5   6    1.85    3.67
   2   5  -6    2.08    4.08
   2   5  -5  135.66   14.05
  -2  -5   5  115.65   12.62
   2   5  -4  600.31   40.51
  -2  -5   4  643.26   39.58
  -2  -5   4  523.99   34.38
   2   5  -3  501.44   35.29
  -2  -5   3  494.30   33.94
  -2  -5   3  449.30   29.54
   2   5  -2  416.23   32.85
  -2  -5   2  413.74   31.58
  -2  -5   2  441.58   27.94
   2   5  -1 1710.41  117.24
  -2  -5   1 1799.48  116.58
  -2  -5   1 1871.23  112.44
  -2  -5   0  865.51   55.33
  -2  -5   0  961.08   56.44
   2   5   0  952.14   61.76
  -2  -5   0  908.52   60.54
  -2  -5  -1  212.02   14.26
  -2  -5  -1  252.62   15.68
  -2  -5  -1  213.54   14.11
  -2  -5  -1  197.84   14.40
   2   5   1  234.94   14.59
   2   5   1  242.82   20.01
  -2  -5  -1  220.46   19.21
  -2  -5  -2  163.92   10.92
  -2  -5  -2  158.33   11.24
  -2  -5  -2  163.99   10.99
  -2  -5  -2  133.18   14.97
  -2  -5  -2  176.64   12.28
  -2  -5  -3    2.62    3.13
  -2  -5  -3    6.02    2.03
  -2  -5  -3    1.57    2.04
  -2  -5  -3    5.69    2.58
  -2  -5  -3    3.17    1.77
  -2  -5  -4  146.88   10.69
  -2  -5  -4  137.88    9.63
  -2  -5  -4  141.19   10.04
  -2  -5  -4  145.13    9.58
  -2  -5  -4  123.84   10.33
  -2  -5  -4  121.31    9.26
  -2  -5  -5   43.12    5.32
  -2  -5  -5   55.75    4.92
  -2  -5  -5   53.89    4.74
  -2  -5  -5   36.54    5.47
  -2  -5  -5   54.11    5.23
  -2  -5  -5   54.48    5.97
  -2  -5  -6   94.07    7.81
  -2  -5  -6  104.26    7.81
  -2  -5  -6  104.24    7.34
  -2  -5  -6   73.12    7.99
  -2  -5  -6   93.65    7.44
  -2  -5  -6   93.91    8.34
  -2  -5  -7  121.66    8.98
  -2  -5  -7  114.14    8.96
  -2  -5  -7  114.74    8.76
  -2  -5  -7  129.26    8.59
  -2  -5  -7  100.34    9.30
  -2  -5  -8   16.11    2.77
  -2  -5  -8   11.20    3.22
  -2  -5  -8    7.90    2.75
  -2  -5  -8   10.13    2.63
  -2  -5  -8   12.52    2.39
  -2  -5  -9  118.56    8.94
  -2  -5  -9  141.84    8.72
  -2  -5  -9  142.13    8.99
  -2  -5 -10  242.27   14.66
  -2  -5 -10  244.59   14.46
  -2  -6  17  182.88   12.56
   2   6 -17  208.37   12.36
   2   6 -17  189.51   12.68
   2   6 -16  136.25   10.33
   2   6 -16  135.08    9.26
   2   6 -15   25.27    4.47
   2   6 -15   30.38    5.10
   2   6 -15   25.29    3.37
   2   6 -14   26.76    5.27
   2   6 -14   17.06    4.57
   2   6 -13  123.48   10.25
   2   6 -13  112.84   10.01
  -2  -6  13   92.38    7.79
   2   6 -13   95.62   22.10
   2   6 -13  108.75    8.99
  -2  -6  12   23.86    3.45
   2   6 -12   18.92    4.62
   2   6 -12   18.33   13.85
   2   6 -11    6.94    4.60
   2   6 -11    6.82    5.09
   2   6 -11    7.08    4.20
   2   6 -11    5.20   11.95
   2   6 -11    9.39    6.08
  -2  -6  11    7.35    2.72
   2   6 -10   10.25    4.18
   2   6 -10    5.05   11.60
  -2  -6  10    7.77    2.71
   2   6 -10    9.58    6.27
   2   6  -9   10.01    2.49
   2   6  -9    7.50    4.75
   2   6  -9    6.39    4.21
  -2  -6   9    9.01    4.90
   2   6  -9    2.40   13.40
  -2  -6   9    6.45    2.67
   2   6  -9    3.65    5.07
   2   6  -8  291.77   17.97
  -2  -6   8  246.46   22.85
   2   6  -8  301.92   35.55
   2   6  -8  293.86   24.18
  -2  -6   8  286.79   18.03
   2   6  -8  266.50   19.83
  -2  -6   8  244.40   17.62
   2   6  -7  480.35   29.77
   2   6  -7  500.92   36.66
  -2  -6   7  489.45   35.58
   2   6  -7  483.59   46.81
  -2  -6   7  457.69   29.59
  -2  -6   7  452.71   29.40
  -2  -6   6  313.37   20.07
   2   6  -6  304.43   26.68
   2   6  -6  310.82   20.70
  -2  -6   6  352.70   26.52
  -2  -6   6  324.73   20.58
  -2  -6   6  313.93   20.36
  -2  -6   5   30.94    3.04
   2   6  -5   31.73    4.01
  -2  -6   5   36.08    7.59
   2   6  -5   32.64    8.21
  -2  -6   5   31.57    3.56
  -2  -6   5   31.95    3.60
  -2  -6   4  103.81    7.72
  -2  -6   4  111.97    8.13
  -2  -6   4  112.36    8.02
   2   6  -4  120.30   14.29
  -2  -6   4  130.57   13.38
  -2  -6   3   15.16    2.18
  -2  -6   3   12.26    3.05
  -2  -6   3    9.95    2.30
  -2  -6   3   12.95    2.67
   2   6  -3   12.15    3.24
   2   6  -3    7.64    5.83
  -2  -6   3   22.06    6.25
  -2  -6   2    0.79    1.62
  -2  -6   2    0.59    2.74
  -2  -6   2    4.01    2.32
   2   6  -2    1.93    2.57
   2   6  -2   -2.88    6.23
  -2  -6   2    3.10    4.24
  -2  -6   1  136.11    9.36
  -2  -6   1  128.85    9.33
  -2  -6   1  134.10    9.04
  -2  -6   1  145.92   10.44
  -2  -6   1  122.82    9.40
   2   6  -1  142.21    9.97
   2   6  -1  141.83   15.91
  -2  -6   1  133.14   14.79
  -2  -6   0   31.27    3.39
  -2  -6   0   42.37    4.80
  -2  -6   0   28.22    3.61
  -2  -6   0   30.16    3.14
   2   6   0   32.87    3.93
   2   6   0   44.96    8.59
  -2  -6   0   36.38    7.69
  -2  -6  -1    5.69    1.94
  -2  -6  -1   12.13    3.55
  -2  -6  -1    5.59    1.96
  -2  -6  -1    5.63    2.50
   2   6   1    3.63    2.35
  -2  -6  -1    5.16    4.72
   2   6   1   -0.92    5.31
  -2  -6  -2   20.75    4.13
  -2  -6  -2   17.45    2.62
  -2  -6  -2   18.14    3.22
  -2  -6  -2   12.81    2.49
  -2  -6  -3   30.31    4.63
  -2  -6  -3   32.77    3.65
  -2  -6  -3   32.75    4.12
  -2  -6  -3   31.26    4.60
  -2  -6  -3   34.57    3.58
  -2  -6  -4  140.40    9.44
  -2  -6  -4  139.69    8.98
  -2  -6  -4  105.80    9.66
  -2  -6  -4  110.06    8.80
  -2  -6  -4  116.72    8.67
  -2  -6  -5  174.61   12.02
  -2  -6  -5  153.78   11.27
  -2  -6  -5  176.00   11.33
  -2  -6  -5  133.39   11.93
  -2  -6  -5  179.10   11.85
  -2  -6  -5  155.75   12.35
  -2  -6  -6  108.31   10.00
  -2  -6  -6  158.47   10.17
  -2  -6  -7  222.01   15.82
  -2  -6  -7  238.38   15.93
  -2  -6  -7  277.44   15.67
  -2  -6  -7  232.95   15.62
  -2  -6  -7  210.27   16.27
  -2  -6  -8  196.80   14.50
  -2  -6  -8  226.47   14.57
  -2  -6  -8  253.86   14.54
  -2  -6  -8  218.79   14.70
  -2  -6  -9  197.19   12.78
   2   7 -17   37.68    3.32
  -2  -7  17   41.21    3.41
   2   7 -16   35.43    4.42
   2   7 -16   34.58    3.23
   2   7 -15   30.02    5.08
   2   7 -15   38.05    5.19
   2   7 -15   36.71    3.93
   2   7 -14   -1.47    4.02
   2   7 -14   -1.42    3.87
  -2  -7  14    1.12    2.00
   2   7 -14   -0.95    2.65
   2   7 -13  222.32   15.92
   2   7 -13  205.33   15.71
  -2  -7  13  199.04   13.84
   2   7 -13  194.29   14.69
   2   7 -12  292.41   20.88
  -2  -7  12  287.70   19.00
   2   7 -12  292.08   20.04
  -2  -7  11 1107.03   69.80
   2   7 -11 1196.60   71.13
   2   7 -10 2015.57  135.85
  -2  -7  10 2212.62  134.43
   2   7 -10 2078.73  136.53
   2   7 -10 2289.02  134.35
   2   7 -10 2152.33  141.86
   2   7 -10 1959.50  154.45
   2   7 -10 2306.65  135.82
   2   7  -9 1029.08   73.85
   2   7  -9 1251.87   72.72
  -2  -7   9 1091.18   79.47
   2   7  -9 1244.84   81.16
   2   7  -9 1053.77   90.76
   2   7  -9 1236.02   74.10
   2   7  -9 1081.01   74.42
  -2  -7   9 1215.42   72.72
   2   7  -8  434.04   27.32
  -2  -7   8  396.73   33.39
   2   7  -8  435.19   34.88
  -2  -7   8  427.20   27.23
  -2  -7   8  408.93   26.93
   2   7  -7  111.62    9.01
  -2  -7   7  139.11   15.23
   2   7  -7  117.56   14.79
  -2  -7   7  115.45    8.70
  -2  -7   7  118.98    8.86
  -2  -7   6   64.66    5.37
   2   7  -6   69.06    6.43
   2   7  -6   54.43   11.00
  -2  -7   6   70.06   10.68
  -2  -7   6   73.75    6.04
  -2  -7   6   70.46    5.98
  -2  -7   5   46.47    4.31
   2   7  -5   42.35    5.27
  -2  -7   5   46.24    9.65
   2   7  -5   57.51   11.30
  -2  -7   5   51.80    4.93
  -2  -7   5   55.85    4.95
  -2  -7   4   96.45    6.99
  -2  -7   4   90.74    7.21
  -2  -7   4   90.53    7.36
   2   7  -4   91.18    8.02
  -2  -7   4   86.68   12.59
   2   7  -4  108.75   15.16
  -2  -7   3  121.92    8.26
  -2  -7   3  104.19    8.66
  -2  -7   3  105.00    8.21
  -2  -7   3  105.02    8.44
   2   7  -3  118.83    9.16
   2   7  -3  111.85   15.49
  -2  -7   2  161.49   10.80
  -2  -7   2  144.84   11.50
  -2  -7   2  144.32   10.94
   2   7  -2  170.56   11.64
  -2  -7   2  150.11   16.79
   2   7  -2  143.88   17.98
  -2  -7   1   57.83    4.95
  -2  -7   1   54.94    5.94
  -2  -7   1   50.22    4.93
   2   7  -1   58.67    5.67
  -2  -7   1   58.22   10.36
   2   7  -1   66.52   11.81
  -2  -7   0   13.05    2.58
  -2  -7   0    9.85    3.57
  -2  -7   0    9.85    2.26
  -2  -7   0   10.05    2.74
   2   7   0   12.72    3.15
  -2  -7   0    8.03    5.22
   2   7   0   11.12    6.76
  -2  -7  -1   -0.29    1.99
  -2  -7  -1    0.24    1.94
  -2  -7  -1    1.72    2.48
  -2  -7  -1    0.93    3.17
  -2  -7  -2    0.72    1.92
  -2  -7  -2    1.95    2.04
  -2  -7  -2    4.26    2.68
  -2  -7  -2    3.65    3.25
  -2  -7  -3    3.40    1.94
  -2  -7  -3    5.35    2.24
  -2  -7  -3    3.65    2.75
  -2  -7  -3    3.10    3.20
  -2  -7  -3    3.64    3.20
  -2  -7  -4    9.32    3.81
  -2  -7  -4   13.00    2.54
  -2  -7  -4   10.59    3.15
  -2  -7  -4   12.75    3.24
  -2  -7  -5    1.41    2.92
  -2  -7  -5    0.99    1.88
  -2  -7  -5    0.88    2.47
  -2  -7  -5    2.72    2.64
  -2  -7  -5    1.66    2.64
  -2  -7  -6   19.68    3.65
  -2  -7  -6   21.93    3.22
  -2  -7  -6   22.85    2.68
  -2  -7  -6   25.91    2.84
  -2  -7  -6   22.80    3.14
  -2  -7  -7   18.49    3.19
  -2  -7  -7   24.61    2.80
  -2  -7  -7   27.58    3.05
  -2  -7  -8   14.99    2.02
   2   8 -16   15.26    3.14
   2   8 -16   15.23    1.88
   2   8 -15   13.06    3.74
   2   8 -15    7.81    2.24
   2   8 -14   56.61    6.76
   2   8 -14   75.59    7.32
  -2  -8  14   63.84    5.39
   2   8 -14   66.55    6.03
   2   8 -13   93.03    8.96
   2   8 -13  104.10    9.14
  -2  -8  13   87.17    7.24
   2   8 -13   94.16    8.11
   2   8 -12  146.81   12.92
   2   8 -12  156.51   13.26
  -2  -8  12  170.57   11.48
   2   8 -12  151.48   12.51
   2   8 -11   75.18    9.07
   2   8 -11   96.27    9.74
  -2  -8  11  103.11    7.94
   2   8 -11  110.57    9.48
   2   8 -10   11.65    4.89
   2   8 -10   20.11    3.51
  -2  -8  10   13.99    6.43
   2   8 -10   22.71    7.82
   2   8 -10   27.27    5.26
  -2  -8  10   22.60    3.67
   2   8  -9   60.83    7.64
  -2  -8   9   46.21   10.43
   2   8  -9   77.76   12.33
  -2  -8   9   66.16    6.12
  -2  -8   8   28.69    8.74
   2   8  -8   34.39   10.10
  -2  -8   8   39.73    4.69
  -2  -8   7   79.76    6.39
   2   8  -7   86.58    7.65
  -2  -8   7   86.79   12.90
   2   8  -7   91.26   14.42
  -2  -8   7   93.80    7.32
  -2  -8   6   33.24    3.48
   2   8  -6   31.62    4.82
   2   8  -6   24.09    8.79
  -2  -8   6   27.09    8.75
  -2  -8   6   35.21    4.44
  -2  -8   6   29.80    4.09
  -2  -8   5   53.07    4.71
   2   8  -5   46.23    5.87
   2   8  -5   44.53   11.11
  -2  -8   5   64.56   11.36
  -2  -8   5   52.45    5.12
  -2  -8   5   50.61    5.32
  -2  -8   4   74.31    5.98
   2   8  -4   74.55    7.10
   2   8  -4   73.33   13.33
  -2  -8   4   93.76   12.99
  -2  -8   4   64.29    6.42
  -2  -8   3  489.00   30.22
  -2  -8   3  463.48   38.68
   2   8  -3  422.51   39.38
   2   8  -3  464.33   30.95
  -2  -8   2  718.06   44.15
   2   8  -2  665.35   54.08
  -2  -8   2  652.06   52.14
  -2  -8   1  658.75   40.79
  -2  -8   1  592.32   48.79
   2   8  -1  642.93   50.46
  -2  -8   0  565.82   33.87
  -2  -8   0  493.15   34.30
  -2  -8   0  539.09   33.82
   2   8   0  550.24   34.33
  -2  -8   0  439.50   40.47
  -2  -8  -1  140.11   11.04
  -2  -8  -1  146.77   10.60
  -2  -8  -1  150.73   10.45
  -2  -8  -2   98.09    8.14
  -2  -8  -3    1.89    2.78
  -2  -8  -3    0.85    2.41
  -2  -8  -3    3.56    2.88
  -2  -8  -3   -3.36    3.71
  -2  -8  -4   23.44    3.24
  -2  -8  -4   21.13    3.07
  -2  -8  -4   23.59    3.78
  -2  -8  -5   38.53    3.75
  -2  -8  -5   34.22    3.67
  -2  -8  -5   36.64    4.24
  -2  -8  -6   29.68    2.94
  -2  -8  -6   27.31    3.16
  -2  -9  16   90.76    6.56
   2   9 -15   15.64    3.32
   2   9 -15   15.66    2.19
   2   9 -14    2.04    3.15
   2   9 -14   -0.13    2.33
   2   9 -13   -4.53    3.69
   2   9 -13    3.45    3.83
  -2  -9  13    0.90    2.04
   2   9 -13   -0.18    2.58
   2   9 -12    7.75    4.07
   2   9 -12    1.60    3.47
  -2  -9  12   -0.59    2.20
   2   9 -12   -0.87    3.21
   2   9 -11    6.78    4.53
   2   9 -10    0.34    4.41
  -2  -9  10    3.28    2.73
   2   9 -10    6.99    2.93
   2   9 -10    8.19    4.25
   2   9  -9   33.84    6.75
   2   9  -9   70.70    6.18
   2   9  -9   47.39    7.19
  -2  -9   9   74.40    5.94
   2   9  -8   -2.84    3.37
  -2  -9   8    1.43    2.52
  -2  -9   7   95.18    6.89
   2   9  -7   82.24    8.08
  -2  -9   7  109.93   14.47
  -2  -9   7   89.66    7.54
  -2  -9   6  397.88   23.45
  -2  -9   6  418.33   33.31
   2   9  -6  291.18   32.99
   2   9  -6  310.08   24.23
  -2  -9   5  295.45   17.99
  -2  -9   5  290.16   26.90
   2   9  -5  250.74   28.24
   2   9  -5  232.61   18.84
  -2  -9   4  313.69   19.42
   2   9  -4  258.16   28.73
   2   9  -4  272.04   20.32
   2   9  -3  196.44   14.82
  -2  -9   3  209.89   14.00
   2   9  -2  183.60   13.52
  -2  -9   2  186.10   12.78
   2   9  -1   56.29    5.31
  -2  -9   1   34.16    4.54
  -2  -9   0    6.52    2.26
  -2  -9   0    2.28    2.96
  -2  -9   0    3.42    2.63
  -2  -9  -1   45.10    4.71
  -2  -9  -1   43.49    4.33
  -2  -9  -1   43.25    5.05
  -2  -9  -1   48.87    4.24
  -2  -9  -2    5.23    2.41
  -2  -9  -2    2.38    2.03
  -2  -9  -2    5.24    2.59
  -2  -9  -2    3.38    2.99
  -2  -9  -3    3.39    1.99
  -2  -9  -3    4.12    2.75
  -2  -9  -3    4.36    2.03
  -2  -9  -4   42.44    4.24
  -2  -9  -4   45.41    3.77
  -2 -10  15   47.09    3.67
  -2 -10  15   39.38    3.26
  -2 -10  14    3.42    1.99
   2  10 -14    1.18    1.64
   2  10 -13    0.81    3.06
  -2 -10  13    9.13    2.41
   2  10 -13    5.52    2.38
   2  10 -12    9.40    3.94
   2  10 -12   18.78    3.49
   2  10 -11   24.22    5.26
   2  10 -11   64.99    5.83
   2  10 -10   56.19    5.45
   2  10 -10   46.09    6.22
  -2 -10  10   55.67    5.39
   2  10  -9  173.16   13.26
   2  10  -9  162.03   12.25
   2  10  -8  105.74    9.96
   2  10  -8   96.38    8.56
   2  10  -7   12.67    4.13
  -2 -10   6    2.45    1.72
   2  10  -6    1.20    3.74
  -2 -10   5   16.00    2.56
   2  10  -5    8.56    3.75
  -2 -10   4   18.68    2.71
   2  10  -4   15.09    4.05
  -2 -10   3   16.15    2.66
   2  10  -3   14.84    3.74
  -2 -10   2   12.48    2.43
   2  10  -2    7.30    3.21
  -2 -10   1   69.23    6.44
  -2 -10   1   71.56    5.58
  -2 -10   0   38.76    3.91
  -2 -10   0   44.29    4.84
  -2 -10   0   48.17    4.59
  -2 -10  -1    0.79    2.39
  -2 -10  -1    0.85    1.33
  -2 -10  -2   13.78    2.59
  -2 -11  13  360.77   22.58
   2  11 -12  255.32   16.67
   2  11 -11  198.16   13.69
   2  11 -10   34.04    4.53
   2  11 -10   39.81    4.24
   2  11  -9    7.45    3.48
   2  11  -9    3.15    2.70
  -2 -11   8   17.62    2.57
   2  11  -8   12.50    3.58
   2  11  -8   13.79    4.20
   2  11  -7   18.31    3.90
   2  11  -7   17.60    4.67
   2  11  -6   42.29    5.08
   2  11  -5   25.81    4.04
   2  11  -4   11.41    3.11
  -2 -11   3   73.77    6.04
  -2 -11   3   66.78    5.72
  -2 -11   2   15.21    2.72
  -2 -11   2   19.93    2.78
  -2 -11   1    4.95    1.99
   2  12  -9    1.06    1.69
   2  12  -8    1.35    2.04
   2  12  -7   15.32    3.08
   2  12  -6   42.53    7.58
  -2 -12   6  204.27    8.22
   3 -13   0   40.40    3.04
   3 -13   1  215.06   13.73
   3 -13   2  157.13   10.37
   3 -13   3  163.68    6.92
  -3  13  -3   20.48    6.80
   3 -13   4   62.20    4.11
   3 -13   4   35.43    6.17
  -3  13  -4   44.23    5.99
   3 -13   4   58.26    4.51
   3 -13   5   91.09    5.70
  -3  13  -5   77.77    7.79
   3 -13   5   97.56    6.33
   3 -13   6   46.52    3.55
   3 -13   6   54.19    4.48
  -3  13  -6   41.50    5.85
   3 -13   7    7.91    2.51
  -3  13  -7    2.59    3.20
   3 -13   8    0.39    2.09
  -3  13  -8    0.80    2.88
  -3  13  -8   -1.89    3.69
  -3  13  -9    3.02    2.55
  -3  13 -10   -0.24    2.34
   3 -13  10    4.77    1.63
  -3  13 -11    0.85    1.82
   3 -13  11    4.13    1.46
   3 -13  12    7.00    1.31
   3 -12  -2  279.60   17.66
   3 -12  -2  283.71   17.82
   3 -12  -1  500.67   29.07
   3 -12  -1  432.38   29.00
   3 -12   0  261.69   21.49
   3 -12   0  303.43   20.19
   3 -12   1   83.87    6.45
   3 -12   1   61.17    8.45
   3 -12   1   84.67    6.50
  -3  12  -1   76.52    7.90
   3 -12   1  103.76    6.73
  -3  12  -2   83.95    8.16
   3 -12   2   91.86    6.60
   3 -12   2   74.35    6.21
  -3  12  -3   22.57    5.12
   3 -12   3   17.74    3.10
  -3  12  -4    8.98    4.56
   3 -12   4    9.18    2.97
   3 -12   5   83.18    6.18
  -3  12  -5   80.23    8.16
   3 -12   5   95.52    6.84
   3 -12   6    2.73    1.68
   3 -12   6    6.26    2.83
  -3  12  -6    3.01    4.14
  -3  12  -6    6.74    4.18
   3 -12   7    0.94    1.99
   3 -12   7    0.68    2.44
  -3  12  -7   -3.12    4.15
  -3  12  -7   -2.30    4.00
   3 -12   8    0.76    2.40
   3 -12   8    6.80    2.42
  -3  12  -8    1.69    3.79
  -3  12  -8    0.73    3.69
   3 -12   9   78.26    5.73
   3 -12   9   61.58    5.71
  -3  12  -9   54.40    6.78
  -3  12  -9   74.57    7.10
  -3  12 -10   71.22    6.99
   3 -12  10   81.79    5.94
  -3  12 -10   72.32    8.07
   3 -12  10   80.45    6.34
  -3  12 -11  289.62   19.76
   3 -12  11  299.67   18.36
  -3  12 -11  269.50   18.77
  -3  12 -11  261.63   18.93
   3 -12  12  218.06   13.51
  -3  12 -12  212.48   14.84
  -3  12 -12  195.23   13.77
  -3  12 -12  186.10   13.99
  -3  12 -13   69.26    5.63
   3 -12  13   76.50    5.45
   3 -12  14    7.31    1.32
   3 -11  -5    4.08    1.51
   3 -11  -4   25.00    2.96
   3 -11  -3   27.51    2.83
   3 -11  -3   27.60    3.36
   3 -11  -2   40.38    3.87
   3 -11  -2   41.24    4.31
   3 -11  -1    4.82    4.82
   3 -11  -1    0.85    2.42
   3 -11   0   15.34    5.91
  -3  11   0   13.57    4.54
   3 -11   0   20.22    3.04
   3 -11   0   23.45    3.30
  -3  11  -1  141.77   11.77
   3 -11   2  116.98    8.33
   3 -11   2  111.27    8.59
  -3  11  -2  103.74    9.81
   3 -11   3    2.53    2.25
   3 -11   3    0.96    2.65
  -3  11  -3    1.43    4.17
   3 -11   4   -2.11    2.87
   3 -11   4    2.45    2.17
  -3  11  -4   -0.28    4.38
   3 -11   5  320.89   20.49
   3 -11   5  332.13   21.02
  -3  11  -5  287.19   21.98
   3 -11   6  296.12   18.18
  -3  11  -6  280.16   19.41
   3 -11   7  312.72   19.31
  -3  11  -7  248.93   20.74
  -3  11  -7  293.84   20.44
   3 -11   8  815.28   47.56
  -3  11  -8  697.56   48.85
  -3  11  -8  728.92   48.51
  -3  11  -9  596.55   38.60
  -3  11 -10  372.76   27.09
  -3  11 -10  378.03   28.55
   3 -11  10  435.09   25.94
  -3  11 -11  130.34   11.75
  -3  11 -11  118.21    9.71
  -3  11 -11  117.88    9.99
  -3  11 -12   39.75    6.76
   3 -11  12   40.21    4.17
  -3  11 -12   38.38    4.75
  -3  11 -12   30.67    5.12
   3 -11  13    6.78    2.32
  -3  11 -13   10.62    5.09
  -3  11 -13    4.52    2.68
  -3  11 -13    6.09    3.52
  -3  11 -14   23.49    2.95
   3 -11  14   26.61    2.80
  -3  11 -15   52.47    3.93
   3 -10  -7   89.76    6.07
   3 -10  -6   63.23    5.03
   3 -10  -5   34.03    3.86
   3 -10  -4    2.12    1.63
   3 -10  -4    3.13    2.56
   3 -10  -3   16.07    3.13
   3 -10  -3   13.65    5.30
   3 -10  -3   18.37    3.26
   3 -10  -2   35.44    6.82
   3 -10  -2   42.97    4.55
  -3  10   1    1.31    3.65
   3 -10  -1    5.80    5.35
   3 -10  -1    2.63    2.56
   3 -10  -1    4.34    2.34
   3 -10   0   10.99    2.78
  -3  10   0   12.22    4.29
  -3  10   0    3.00    7.59
   3 -10   0   10.40    2.69
   3 -10   0    7.89    2.69
  -3  10  -1   40.87    5.68
  -3  10  -1   24.69   10.55
   3 -10   1   41.72    4.26
   3 -10   1   37.81    4.43
  -3  10  -2   15.67    9.77
   3 -10   2    7.64    2.54
   3 -10   2    8.09    3.03
  -3  10  -3   98.22   23.83
  -3  10  -3  137.12   19.30
   3 -10   3  135.46    9.97
   3 -10   3  134.33    9.55
  -3  10  -4  497.41   45.02
   3 -10   4  526.76   33.24
   3 -10   4  552.54   33.79
  -3  10  -5  239.24   37.95
  -3  10  -5  276.17   30.28
   3 -10   5  308.21   20.01
   3 -10   5  301.92   19.44
  -3  10  -6   73.73   20.73
  -3  10  -6   73.55   13.55
   3 -10   6   65.61    5.24
   3 -10   6   67.54    6.01
  -3  10  -7   27.12    5.76
  -3  10  -7   34.00   10.96
  -3  10  -7   38.23   18.94
   3 -10   7   34.22    4.03
  -3  10  -8   14.75    4.21
  -3  10  -8   22.35    5.41
  -3  10  -8   24.33    9.00
  -3  10  -8   31.46   18.49
   3 -10   8   23.22    3.32
  -3  10  -9   79.23    7.32
  -3  10  -9   57.34   12.56
  -3  10  -9   66.72    7.73
  -3  10  -9   84.71   26.10
   3 -10   9   73.07    5.92
  -3  10 -10  121.29   10.64
  -3  10 -10  132.43   12.94
  -3  10 -11   45.98    6.43
  -3  10 -12   39.31    5.93
  -3  10 -12   39.53    5.21
  -3  10 -12   49.84    7.80
  -3  10 -13   17.11    4.26
  -3  10 -13   13.15    3.29
  -3  10 -13   15.38    5.82
  -3  10 -14   49.46    5.61
  -3  10 -14   58.51    5.15
   3 -10  14   57.21    4.67
  -3  10 -14   59.08    7.56
  -3  10 -15  310.13   18.72
   3 -10  15  281.21   18.29
  -3  10 -16  398.96   24.62
   3  -9  -8   30.94    2.95
   3  -9  -8   32.17    2.46
   3  -9  -8   28.41    2.76
   3  -9  -7   57.26    4.25
   3  -9  -7   54.39    4.60
   3  -9  -7   55.61    4.81
   3  -9  -6   20.08    2.84
   3  -9  -6   20.51    2.44
   3  -9  -6   19.26    3.18
   3  -9  -5    9.32    2.98
   3  -9  -5    8.28    4.82
   3  -9  -5    7.28    2.55
   3  -9  -4   33.25    4.47
   3  -9  -4   41.71    6.83
   3  -9  -4   45.73    4.81
   3  -9  -3  117.17    8.91
   3  -9  -3   94.99   10.74
   3  -9  -3  121.05    8.44
   3  -9  -2  637.68   39.88
   3  -9  -1 1844.06  112.54
   3  -9  -1 1917.31  112.39
   3  -9  -1 1793.29  112.36
  -3   9   1 1827.12  113.50
  -3   9   1 1574.03  122.83
   3  -9   0 1012.70   64.99
   3  -9   0 1073.29   64.93
   3  -9   0 1065.91   65.12
  -3   9   0 1091.27   66.11
  -3   9   0  929.09   75.49
   3  -9   1  378.80   25.70
  -3   9  -1  408.95   26.92
  -3   9  -1  391.48   36.32
   3  -9   1  423.84   26.04
   3  -9   1  415.65   25.81
  -3   9  -2  284.95   19.82
  -3   9  -2  326.81   29.51
   3  -9   2  294.18   19.02
   3  -9   2  280.71   18.66
  -3   9  -3  162.69   11.86
  -3   9  -3  151.03   19.04
   3  -9   3  141.13   10.78
   3  -9   3  155.74   10.53
  -3   9  -4    5.27    3.49
  -3   9  -4    3.94    7.59
   3  -9   4    1.13    1.82
   3  -9   4    4.18    2.59
  -3   9  -5   62.83    6.35
  -3   9  -5   49.46   11.67
  -3   9  -5   52.88   19.38
   3  -9   5   57.93    4.75
   3  -9   5   57.07    5.39
  -3   9  -6    4.13    3.51
  -3   9  -6   14.74   15.52
  -3   9  -6    7.87    7.57
   3  -9   6    7.91    2.58
   3  -9   6    6.19    1.82
  -3   9  -7    2.08    3.50
  -3   9  -7   -0.62    4.36
  -3   9  -7   -2.63    7.06
  -3   9  -7   -5.29   15.26
   3  -9   7    0.42    2.24
  -3   9  -8    1.84    3.19
  -3   9  -8    2.78    4.23
  -3   9  -8    6.59    6.37
  -3   9  -8   11.94   16.63
   3  -9   8    4.65    2.30
  -3   9  -9    6.05    4.29
  -3   9  -9    8.98    7.29
   3  -9   9    8.29    2.30
  -3   9 -10  661.42   61.89
  -3   9 -10  406.44   28.29
  -3   9 -11  133.85   11.76
  -3   9 -11  140.59   11.68
  -3   9 -11  166.72   14.18
  -3   9 -12   62.74    7.44
  -3   9 -12   51.98    6.45
  -3   9 -13  102.41    9.44
  -3   9 -13   98.15    8.69
  -3   9 -13  121.47   11.22
  -3   9 -14  200.47   14.86
  -3   9 -14  207.46   14.30
  -3   9 -14  223.90   16.72
  -3   9 -15  153.58   11.31
  -3   9 -15  178.65   10.90
   3  -9  15  147.50   10.24
  -3   9 -16   47.67    3.77
   3  -8 -10   49.79    3.36
   3  -8 -10   44.52    3.53
   3  -8  -9   43.27    3.79
   3  -8  -9   46.90    3.54
   3  -8  -9   38.12    3.59
   3  -8  -8    4.33    1.75
   3  -8  -8    4.39    2.27
   3  -8  -8    1.50    2.17
   3  -8  -7   56.18    5.35
   3  -8  -7   57.15    5.34
   3  -8  -7   66.27    5.07
   3  -8  -7   60.25    5.40
   3  -8  -6  166.25   12.07
   3  -8  -6  168.87   12.07
   3  -8  -6  180.90   12.22
   3  -8  -5  860.93   52.91
   3  -8  -5  777.23   54.55
   3  -8  -5  858.80   52.31
   3  -8  -5  872.92   52.51
   3  -8  -5  819.16   52.79
   3  -8  -4 1027.60   62.78
   3  -8  -4 1016.08   62.79
   3  -8  -4 1012.22   63.16
   3  -8  -3  629.16   39.35
   3  -8  -3  562.66   41.09
   3  -8  -3  661.92   38.99
   3  -8  -3  602.75   39.17
   3  -8  -2   41.77    4.27
   3  -8  -2   45.41    4.53
   3  -8  -2   43.95    4.20
   3  -8  -2   47.55    4.21
  -3   8   2   38.02    5.20
  -3   8   2   40.21    9.52
   3  -8  -1  113.65    8.30
   3  -8  -1  105.67    8.12
   3  -8  -1  118.46    8.15
  -3   8   1  109.53    9.01
  -3   8   1   89.51   14.42
   3  -8   0    1.77    2.13
   3  -8   0    0.47    1.90
   3  -8   0    1.04    2.33
  -3   8   0   -3.21    3.08
  -3   8   0    1.14    6.25
   3  -8   1  122.96    9.08
   3  -8   1  134.38    9.38
   3  -8   1  138.05    9.22
  -3   8  -1  129.58   10.00
  -3   8  -1  137.30   16.47
   3  -8   2  105.19    7.60
   3  -8   2  109.32    7.73
   3  -8   2  105.31    7.98
  -3   8  -2  125.18   15.49
  -3   8  -2  117.86    8.88
   3  -8   3   34.25    3.45
   3  -8   3   37.22    3.99
  -3   8  -3   45.40    9.66
  -3   8  -3   46.88    4.92
   3  -8   4   24.73    2.71
   3  -8   4   21.42    3.20
  -3   8  -4   23.14    3.88
  -3   8  -4   17.20    8.05
  -3   8  -5   30.54    4.88
   3  -8   5   35.90    3.27
   3  -8   5   36.20    3.83
  -3   8  -5   40.55    4.71
  -3   8  -5   42.16   15.97
  -3   8  -5   32.77    9.02
  -3   8  -6  611.46   42.35
   3  -8   6  649.96   41.05
  -3   8  -6  699.00   41.86
  -3   8  -6  656.66   49.87
  -3   8  -7  401.20   27.68
   3  -8   7  400.68   25.99
  -3   8  -7  446.35   27.00
  -3   8  -7  397.40   34.38
  -3   8  -7  384.22   27.62
  -3   8  -8  165.88   14.85
   3  -8   8  196.44   13.16
  -3   8  -8  220.19   14.31
  -3   8  -8  188.09   20.99
  -3   8  -8  199.06   14.98
  -3   8  -9  916.77   57.90
  -3   8  -9  867.80   58.10
  -3   8 -10  692.87   44.93
  -3   8 -10  662.05   44.91
  -3   8 -10  703.13   44.58
  -3   8 -10  674.14   44.58
  -3   8 -11  122.62   10.97
  -3   8 -11  110.04   10.27
  -3   8 -11  116.38   29.46
  -3   8 -11  152.03   13.74
  -3   8 -12    3.20    4.41
  -3   8 -12    9.24    4.94
  -3   8 -12    8.68    3.76
  -3   8 -12   11.00    6.96
  -3   8 -13    5.37    4.37
  -3   8 -14   12.30    3.96
  -3   8 -14   10.03    4.26
  -3   8 -14    9.47    3.05
  -3   8 -14    5.97    5.54
  -3   8 -15   30.49    4.43
  -3   8 -15   34.43    3.64
  -3   8 -15   24.68    4.24
  -3   8 -16   10.12    1.92
  -3   8 -16    6.99    2.36
   3  -7 -11    0.80    1.46
   3  -7 -11    0.78    1.13
   3  -7 -10   38.28    3.80
   3  -7 -10   34.85    3.31
   3  -7 -10   44.71    3.53
   3  -7  -9    5.15    2.40
   3  -7  -9    3.79    1.92
   3  -7  -9    6.16    2.19
   3  -7  -8   21.32    3.28
   3  -7  -7    2.16    2.50
   3  -7  -7    5.84    2.55
   3  -7  -7    4.71    2.20
   3  -7  -7    2.17    2.72
   3  -7  -6   44.98    5.00
   3  -7  -6   51.91    4.99
   3  -7  -5    5.30    2.79
   3  -7  -5    1.70    5.19
   3  -7  -5    0.96    1.66
   3  -7  -5    0.49    2.55
   3  -7  -5    0.88    2.58
   3  -7  -5    2.66    3.30
   3  -7  -4   37.33    4.18
   3  -7  -4   28.14    6.43
   3  -7  -4   34.49    3.44
   3  -7  -4   31.96    3.93
   3  -7  -4   37.43    4.68
   3  -7  -4   32.21    4.02
   3  -7  -3  124.51   12.05
   3  -7  -3  142.72   10.15
   3  -7  -3  141.95    9.80
   3  -7  -3  140.49   10.13
   3  -7  -3  157.93   10.74
   3  -7  -2  207.77   14.22
   3  -7  -2  230.57   14.36
   3  -7  -2  212.48   14.01
   3  -7  -2  221.06   14.08
  -3   7   2  194.05   14.64
  -3   7   2  208.06   21.21
   3  -7  -1  175.50   11.95
   3  -7  -1  179.64   11.99
   3  -7  -1  178.15   11.84
   3  -7  -1  176.72   11.93
  -3   7   1  185.78   12.62
  -3   7   1  159.03   18.12
   3  -7   0    8.98    2.23
   3  -7   0   10.66    2.24
   3  -7   0    7.91    1.98
  -3   7   0    9.11    5.94
  -3   7   0    8.63    2.98
   3  -7   1    5.69    1.81
  -3   7  -1    7.08    5.60
  -3   7  -1    6.80    2.87
   3  -7   2  192.46   12.89
  -3   7  -2  207.92   13.70
  -3   7  -3 1092.99   74.23
  -3   7  -3 1098.44   67.79
  -3   7  -4 1435.61   92.38
  -3   7  -4 1561.15   99.15
  -3   7  -4 1540.09   92.03
  -3   7  -5 2364.07  152.92
  -3   7  -5 2567.22  152.48
  -3   7  -5 2714.74  160.10
  -3   7  -6 1348.03   87.55
   3  -7   6 1389.42   86.35
  -3   7  -6 1455.90   86.94
  -3   7  -6 1559.84   94.82
  -3   7  -6 1390.26   87.70
  -3   7  -7  856.87   56.03
   3  -7   7  855.80   54.49
  -3   7  -7  919.81   55.24
  -3   7  -7  915.24   62.78
  -3   7  -7  901.17   56.10
  -3   7  -8   96.34    7.94
  -3   7  -8   96.98   13.45
  -3   7  -8   95.25    8.79
  -3   7  -8  119.76   24.55
  -3   7  -8   94.39    9.06
  -3   7  -9   26.17    5.05
  -3   7  -9   21.95    4.95
  -3   7 -10   46.05    6.65
  -3   7 -10   47.19    6.44
  -3   7 -10   40.48    6.64
  -3   7 -10   36.02    5.84
  -3   7 -11   50.18    7.18
  -3   7 -11   47.99    7.37
  -3   7 -11   50.56    6.27
  -3   7 -11   48.17   21.64
  -3   7 -11   50.21    8.71
  -3   7 -12   72.50    8.72
  -3   7 -12   73.24    8.48
  -3   7 -12   79.07    7.60
  -3   7 -12   58.10   22.26
  -3   7 -12   92.73   10.42
  -3   7 -13   47.26    6.66
  -3   7 -13   48.26    6.98
  -3   7 -13   42.61    5.46
  -3   7 -13   57.32    8.39
  -3   7 -14   15.33    4.78
  -3   7 -14   12.48    4.62
  -3   7 -14   15.83    3.27
  -3   7 -14   10.06    5.46
  -3   7 -15   73.59    7.21
  -3   7 -15   71.36    5.64
  -3   7 -15   53.30    6.37
  -3   7 -16   92.43    6.56
  -3   7 -16   88.06    7.46
   3  -6 -12  206.80   12.17
   3  -6 -12  171.85   12.23
   3  -6 -11  260.21   17.04
   3  -6 -11  264.72   16.83
   3  -6 -10  293.72   21.78
   3  -6 -10  317.00   20.19
   3  -6 -10  277.51   19.77
   3  -6 -10  355.20   20.04
   3  -6  -9  182.82   15.08
   3  -6  -9  200.56   13.59
   3  -6  -9  185.94   13.21
   3  -6  -8   37.60    4.30
   3  -6  -8   42.02    4.26
   3  -6  -8   47.13    5.24
   3  -6  -8   44.43    4.50
   3  -6  -8   46.18    4.80
   3  -6  -7    2.89    2.61
   3  -6  -7    2.65    3.31
   3  -6  -7    4.90    2.49
   3  -6  -7    5.37    2.70
   3  -6  -6    0.84    3.89
   3  -6  -6    2.55    2.53
   3  -6  -6    7.17    5.06
   3  -6  -6   12.21    5.70
   3  -6  -6    1.11    2.62
   3  -6  -6    1.11    2.44
   3  -6  -6    2.91    3.28
   3  -6  -5    1.83    2.44
   3  -6  -5    2.97    5.26
   3  -6  -5    4.92    4.86
   3  -6  -5    1.15    1.56
   3  -6  -5    1.51    2.92
   3  -6  -5    0.40    2.33
   3  -6  -4   31.83    5.68
   3  -6  -4   33.90    3.80
   3  -6  -4   35.84    6.17
   3  -6  -4   32.22    3.25
   3  -6  -4   36.44    3.72
   3  -6  -4   37.22    4.36
   3  -6  -3   54.97    4.68
   3  -6  -3   56.24    5.19
   3  -6  -3   53.42    6.09
   3  -6  -3   56.75    4.73
   3  -6  -3   53.03    4.36
  -3   6   3   44.76    8.82
  -3   6   3   52.36    5.22
   3  -6  -2  372.00   22.51
  -3   6   2  314.12   27.93
  -3   6   2  340.08   22.86
   3  -6  -1  134.65    9.12
  -3   6   1  132.09    9.54
   3  -6   0  143.13    9.54
  -3   6   0  142.50   10.03
   3  -6   1  376.25   23.76
  -3   6  -1  389.92   24.35
   3  -6   2  858.40   52.11
  -3   6  -2  839.53   52.68
  -3   6  -3  139.03   10.21
  -3   6  -3  140.85    9.85
  -3   6  -4  127.39    9.97
  -3   6  -4  138.33    9.58
  -3   6  -5    3.97    3.30
  -3   6  -5    2.60    2.47
  -3   6  -6  122.39   10.29
  -3   6  -6  142.23   21.01
  -3   6  -6  140.18   14.62
  -3   6  -6  138.79    9.66
  -3   6  -7  135.03   11.24
  -3   6  -7  158.99   16.10
  -3   6  -7  146.15   10.51
  -3   6  -8   20.76    4.82
  -3   6  -8   14.24    4.20
  -3   6  -8   21.74   15.51
  -3   6  -9   14.41    5.35
  -3   6  -9   10.73    4.26
  -3   6  -9    9.61    4.09
  -3   6  -9   10.78    5.16
  -3   6  -9    5.35    3.99
  -3   6  -9   -2.94   15.78
  -3   6 -10    8.37    5.71
  -3   6 -10    1.71    4.35
  -3   6 -10    1.41    4.11
  -3   6 -10    2.73    4.19
  -3   6 -10    3.37    5.01
  -3   6 -10   -2.64    3.81
  -3   6 -10   -6.52   15.34
  -3   6 -11  183.79   16.12
  -3   6 -11  190.59   15.70
  -3   6 -11  205.40   15.20
  -3   6 -11  260.00   38.68
  -3   6 -11  233.04   17.51
  -3   6 -12  254.37   18.66
  -3   6 -12  229.73   18.42
  -3   6 -12  222.28   16.77
  -3   6 -12  223.50   34.66
  -3   6 -12  253.24   19.29
  -3   6 -13  511.96   33.51
  -3   6 -13  468.54   33.14
  -3   6 -13  486.40   32.43
  -3   6 -13  483.22   31.72
  -3   6 -13  486.96   33.82
  -3   6 -14  499.02   34.15
  -3   6 -14  551.31   35.29
  -3   6 -14  527.63   35.18
  -3   6 -14  525.37   35.47
  -3   6 -15  477.72   31.06
  -3   6 -15  449.81   30.90
  -3   6 -15  500.07   29.57
  -3   6 -15  418.80   30.07
  -3   6 -16  188.30   12.21
  -3   6 -16  176.32   13.35
   3  -5 -13    3.87    1.32
   3  -5 -13    2.36    1.49
   3  -5 -12   13.76    4.46
   3  -5 -12    9.56    1.96
   3  -5 -12    8.16    1.51
   3  -5 -12    8.98    2.23
   3  -5 -11   57.76    5.34
   3  -5 -11   54.53    7.51
   3  -5 -11   57.46    5.13
   3  -5 -11   58.98    4.62
   3  -5 -10  200.20   13.64
   3  -5 -10  194.92   15.53
   3  -5 -10  185.93   13.33
   3  -5  -9  166.36   11.58
   3  -5  -9  184.14   12.49
   3  -5  -9  165.31   11.69
   3  -5  -9  161.77   11.73
   3  -5  -9  177.38   12.12
   3  -5  -8   12.09    2.69
   3  -5  -8   11.84    3.71
   3  -5  -8   11.25    2.75
   3  -5  -8    8.45    6.39
   3  -5  -8   14.44    3.25
   3  -5  -8   11.07    2.75
   3  -5  -7  122.11    9.18
   3  -5  -7  120.32    8.98
   3  -5  -7  116.51    8.49
   3  -5  -7  119.40   10.77
   3  -5  -7  107.44    8.45
   3  -5  -7   87.21    9.76
   3  -5  -7  132.25    8.89
   3  -5  -6  261.28   17.11
   3  -5  -6  261.35   17.04
   3  -5  -6  245.48   16.55
   3  -5  -6  270.73   16.72
   3  -5  -6  269.04   18.08
   3  -5  -6  248.29   18.65
   3  -5  -6  204.78   17.85
   3  -5  -5  957.84   60.74
   3  -5  -5  963.57   60.48
   3  -5  -5 1024.65   60.88
   3  -5  -5  974.51   60.33
   3  -5  -5  976.65   61.21
   3  -5  -5  996.61   60.53
   3  -5  -5 1002.54   62.13
   3  -5  -4 2401.32  149.23
   3  -5  -4 2488.66  148.79
   3  -5  -4 2421.12  150.09
   3  -5  -3 4018.93  240.16
   3  -5  -3 4313.32  239.88
  -3   5   3 3617.01  244.90
   3  -5  -3 3695.06  239.82
  -3   5   3 3891.44  240.15
   3  -5  -2 1645.99   98.84
  -3   5   2 1601.08  104.03
  -3   5   2 1595.66   99.11
   3  -5  -1  550.72   32.50
  -3   5   1  530.59   37.47
  -3   5   1  490.88   32.76
   3  -5   0   96.99    6.46
  -3   5   0   95.47   10.93
  -3   5   0   86.90    6.96
  -3   5  -1   62.14    8.95
  -3   5  -1   61.25    5.11
  -3   5  -2   25.11    6.52
  -3   5  -2   23.84    3.16
  -3   5  -3    5.55    2.94
  -3   5  -3    2.89    4.60
  -3   5  -3    4.62    2.50
  -3   5  -4  283.73   19.73
  -3   5  -4  292.33   23.77
  -3   5  -4  313.65   19.34
  -3   5  -5   19.01    3.87
  -3   5  -5   27.76    6.53
  -3   5  -5   24.56    3.30
  -3   5  -6  226.34   16.51
  -3   5  -6  238.88   20.70
  -3   5  -6  287.15   28.38
  -3   5  -6  247.85   16.02
  -3   5  -7  571.31   36.26
  -3   5  -7  503.20   40.38
  -3   5  -8  193.63   15.05
  -3   5  -8  230.83   15.15
  -3   5  -8  221.05   15.49
  -3   5  -8  191.03   14.93
  -3   5  -9  115.03    9.91
  -3   5  -9   97.40    9.66
  -3   5  -9   97.29    8.74
  -3   5  -9   95.42    8.70
  -3   5  -9   74.63    9.03
  -3   5  -9   96.09    8.49
  -3   5  -9  123.18   26.24
  -3   5 -10  202.25   14.39
  -3   5 -10  170.95   13.81
  -3   5 -10  159.02   14.45
  -3   5 -10  161.78   13.18
  -3   5 -10  162.19   13.42
  -3   5 -10  140.07   12.39
  -3   5 -10  185.47   31.45
  -3   5 -11  195.90   15.41
  -3   5 -11  171.95   14.80
  -3   5 -11  165.35   14.27
  -3   5 -11  154.76   29.86
  -3   5 -11  183.10   13.46
  -3   5 -11  179.04   15.40
  -3   5 -12  146.19   13.20
  -3   5 -12  144.40   12.93
  -3   5 -12  138.11   11.01
  -3   5 -12  145.90   28.22
  -3   5 -12  133.82   13.05
  -3   5 -13    5.84    6.08
  -3   5 -13   18.18    5.77
  -3   5 -13    9.70    5.10
  -3   5 -13   17.39    3.57
  -3   5 -13   18.66    6.08
  -3   5 -14    4.21    5.26
  -3   5 -14   -1.45    4.34
  -3   5 -15    3.11    4.82
  -3   5 -15    1.42    4.34
  -3   5 -15    3.89    2.14
  -3   5 -15    5.67    3.86
  -3   5 -16   10.82    3.70
   3  -4 -14   47.37    3.23
   3  -4 -14   35.80    3.19
   3  -4 -13   66.49    6.95
   3  -4 -13   51.58    4.69
   3  -4 -13   63.34    4.65
   3  -4 -13   62.09    4.51
   3  -4 -13   60.90    4.95
   3  -4 -12   24.34    5.68
   3  -4 -12   22.13    3.07
   3  -4 -12   25.57    2.83
   3  -4 -12   22.44    3.41
   3  -4 -11   26.27    3.07
   3  -4 -11   24.68    3.58
   3  -4 -11   23.11    3.92
   3  -4 -10  102.97    7.69
   3  -4 -10   97.20    7.92
   3  -4 -10  105.19    8.42
   3  -4  -9  167.07   11.61
   3  -4  -9  166.07   13.86
   3  -4  -9  175.60   11.68
   3  -4  -9  164.63   11.63
   3  -4  -9  165.01   11.91
   3  -4  -9  187.64   12.45
   3  -4  -9  175.99   12.12
   3  -4  -9  158.19   11.44
   3  -4  -8  322.38   23.86
   3  -4  -8  380.04   24.38
   3  -4  -8  361.23   22.69
   3  -4  -8  348.25   22.58
   3  -4  -8  367.44   22.93
   3  -4  -8  324.68   22.52
   3  -4  -8  390.16   23.21
   3  -4  -7  616.25   38.18
   3  -4  -7  622.80   38.92
   3  -4  -7  619.92   37.84
   3  -4  -7  544.21   39.02
   3  -4  -6  902.75   56.39
   3  -4  -6  941.90   56.96
   3  -4  -6  928.69   56.09
   3  -4  -6  961.16   57.83
   3  -4  -6  815.13   57.18
   3  -4  -5  405.98   26.38
   3  -4  -5  409.45   27.12
   3  -4  -5  406.61   25.56
   3  -4  -4   77.44    7.07
   3  -4  -4   73.49    5.52
   3  -4  -4   90.15    7.61
  -3   4   4   56.49    8.44
   3  -4  -4   66.43    6.76
  -3   4   3  103.52   12.06
   3  -4  -3  130.92    8.57
  -3   4   2  157.81   14.78
   3  -4  -2  168.49   10.85
  -3   4   1   58.31    8.31
  -3   4   0  334.75   25.04
  -3   4  -1  327.55   24.59
  -3   4  -2 1182.71   76.29
  -3   4  -3 4208.42  259.23
  -3   4  -4 2142.10  127.39
  -3   4  -4 1985.43  123.06
  -3   4  -5 2479.76  157.81
  -3   4  -5 2453.62  153.69
  -3   4  -6  924.75   70.17
  -3   4  -6 1103.18   66.76
  -3   4  -6 1096.67   66.70
  -3   4  -7  865.52   55.61
  -3   4  -7  889.20   55.57
  -3   4  -7  888.63   55.69
  -3   4  -8  299.09   20.92
  -3   4  -8  290.15   20.29
  -3   4  -8  287.31   20.54
  -3   4  -8  303.07   20.40
  -3   4  -8  272.12   20.49
  -3   4  -8  262.87   20.06
  -3   4  -8  344.63   38.95
  -3   4  -9   -0.86    5.32
  -3   4  -9    8.49    4.94
  -3   4  -9   -5.43    5.07
  -3   4  -9    1.85    4.07
  -3   4  -9    5.23    4.53
  -3   4  -9    3.71    4.99
  -3   4  -9    1.12    3.16
  -3   4  -9    5.36   14.39
  -3   4 -10   73.86    8.38
  -3   4 -10   60.60    8.04
  -3   4 -10   56.44    4.61
  -3   4 -10   56.98    7.18
  -3   4 -10   71.21    7.77
  -3   4 -10   68.59    8.64
  -3   4 -10   52.83    7.68
  -3   4 -10   63.64    6.44
  -3   4 -10   61.11   20.59
  -3   4 -11   60.90    7.94
  -3   4 -11   43.85    7.97
  -3   4 -11   51.73    4.13
  -3   4 -11   42.70    4.61
  -3   4 -11   45.27    7.04
  -3   4 -11   45.55    7.59
  -3   4 -11   41.46    7.18
  -3   4 -11   52.56    5.87
  -3   4 -11   54.00   18.44
  -3   4 -12   47.03    8.65
  -3   4 -12   49.45    7.79
  -3   4 -12   50.50    5.66
  -3   4 -12   72.72   18.15
  -3   4 -12   47.33    4.07
  -3   4 -12   55.67    8.58
  -3   4 -13  169.18   14.45
  -3   4 -13  146.10   13.87
  -3   4 -13  150.43   13.01
  -3   4 -13  166.81   11.87
  -3   4 -14   90.46    9.54
  -3   4 -14   91.11    9.38
  -3   4 -14   71.72    8.14
  -3   4 -14   86.31    7.01
  -3   4 -14   79.39    5.78
  -3   4 -15   58.84    5.03
  -3   4 -15   56.12    7.11
  -3   4 -15   54.42    7.44
  -3   4 -16    4.60    3.40
   3  -3 -15   43.97    3.06
   3  -3 -15   41.27    3.00
   3  -3 -14   31.99    5.05
   3  -3 -14   31.01    3.06
   3  -3 -14   31.42    2.78
   3  -3 -14   32.97    2.77
   3  -3 -14   22.28    2.75
   3  -3 -13   99.09    9.97
   3  -3 -13  106.77    7.78
   3  -3 -13   96.19    7.54
   3  -3 -13  109.84    7.49
   3  -3 -12   75.54    6.41
   3  -3 -12   76.07    9.02
   3  -3 -11    6.51    2.67
   3  -3 -11    5.71    2.44
   3  -3 -11   10.09    2.70
   3  -3 -10   34.31    7.53
   3  -3 -10   36.19    8.51
   3  -3 -10   37.43    4.48
   3  -3 -10   41.95    4.27
   3  -3  -9    3.58    2.15
   3  -3  -9   10.02    3.90
   3  -3  -9    3.75    6.08
   3  -3  -9    2.81    6.35
   3  -3  -9    9.05    3.16
   3  -3  -9    7.33    2.40
   3  -3  -8    2.50    3.75
   3  -3  -8    2.37    1.95
   3  -3  -8    8.29    5.88
   3  -3  -8    1.81    2.14
   3  -3  -8    6.69    5.97
   3  -3  -8    5.75    3.45
   3  -3  -8    1.22    2.61
   3  -3  -7   54.93    6.98
   3  -3  -7   58.36    4.50
   3  -3  -7   57.69    6.52
   3  -3  -7   55.97    5.85
   3  -3  -7   49.48    7.79
   3  -3  -7   60.40    5.10
   3  -3  -6  202.15   14.46
   3  -3  -6  242.31   15.49
   3  -3  -6  211.03   13.28
   3  -3  -6  203.52   14.68
   3  -3  -6  180.01   13.74
   3  -3  -5  105.33    8.72
   3  -3  -5  106.52    7.30
   3  -3  -5  113.71    9.41
   3  -3  -5   95.83    8.51
   3  -3  -4  268.69   17.40
   3  -3  -4  253.64   15.85
   3  -3  -4  233.54   16.36
  -3   3   3   26.97    5.89
  -3   3   2    2.29    4.80
  -3   3   1  525.89   36.24
  -3   3   0 2027.28  126.85
  -3   3  -1 2584.02  160.51
  -3   3  -2 2098.25  131.35
  -3   3  -3 1583.97  100.38
  -3   3  -4  970.79   70.95
  -3   3  -4 1413.21   76.91
  -3   3  -5   99.38    8.14
  -3   3  -5  119.96   17.18
  -3   3  -5  113.35    8.69
  -3   3  -6    0.49    2.95
  -3   3  -6    2.42    3.94
  -3   3  -6    8.09   11.92
  -3   3  -6    4.47   13.68
  -3   3  -6    1.77    4.27
  -3   3  -7   81.67    8.19
  -3   3  -7   86.71    7.95
  -3   3  -8  142.73   12.58
  -3   3  -8  167.24   12.63
  -3   3  -8  140.59   11.92
  -3   3  -8  186.78   12.19
  -3   3  -8  145.37   12.17
  -3   3  -8  158.48   12.52
  -3   3  -8  147.76   11.49
  -3   3  -8  163.15   27.05
  -3   3  -9   97.83    9.45
  -3   3  -9   81.58    9.12
  -3   3  -9   93.89    8.85
  -3   3  -9   79.83    6.22
  -3   3  -9   99.12    8.66
  -3   3  -9   96.89    7.88
  -3   3  -9   90.60    6.86
  -3   3  -9   94.83    9.06
  -3   3  -9   83.51    9.22
  -3   3  -9   81.06    8.94
  -3   3  -9   86.78    7.71
  -3   3 -10   36.08    6.66
  -3   3 -10   22.86    6.69
  -3   3 -10   22.29    5.90
  -3   3 -10   29.22    5.67
  -3   3 -10   24.89    2.75
  -3   3 -10   18.16    5.70
  -3   3 -10   28.02    3.55
  -3   3 -10   28.14    6.26
  -3   3 -10   16.95   14.05
  -3   3 -10   20.65    4.24
  -3   3 -11   73.99    9.55
  -3   3 -11   66.90    9.13
  -3   3 -11   70.44    8.36
  -3   3 -11   58.86    5.87
  -3   3 -11   69.74    5.46
  -3   3 -11   80.55    6.13
  -3   3 -11   79.89    8.14
  -3   3 -11   59.22    8.42
  -3   3 -11   77.61    6.94
  -3   3 -12    6.64    6.53
  -3   3 -12    8.20    5.76
  -3   3 -12    4.20    5.24
  -3   3 -12    3.14    2.45
  -3   3 -12    2.76    5.25
  -3   3 -12    4.36    3.18
  -3   3 -12   10.68    6.52
  -3   3 -12    4.34    1.92
  -3   3 -13  286.02   21.37
  -3   3 -13  273.87   21.19
  -3   3 -13  250.09   20.02
  -3   3 -13  298.16   19.01
  -3   3 -14  360.18   23.21
  -3   3 -14  399.05   24.16
  -3   3 -14  378.04   26.29
  -3   3 -14  357.09   26.07
  -3   3 -15  253.27   16.28
  -3   3 -15  288.82   19.02
  -3   3 -15  277.38   18.91
  -3   3 -16   56.78    5.78
   3  -2 -15  390.25   22.09
   3  -2 -15  350.33   21.90
   3  -2 -15  328.97   21.97
   3  -2 -15  343.34   23.41
   3  -2 -14  393.32   23.21
   3  -2 -14  337.25   23.05
   3  -2 -14  371.94   23.31
   3  -2 -14  381.27   25.15
   3  -2 -13  261.89   19.43
   3  -2 -12   56.91    5.00
   3  -2 -12   54.63    4.97
   3  -2 -12   51.46    5.01
   3  -2 -11    3.78    2.35
   3  -2 -11    4.14    3.68
   3  -2 -11    4.82    6.79
   3  -2 -11   -0.32    2.81
   3  -2 -10   -0.14    2.12
   3  -2 -10    0.45    6.41
   3  -2 -10   -2.67    3.56
   3  -2 -10    2.91    2.65
   3  -2 -10    2.36    6.13
   3  -2  -9   33.33    3.57
   3  -2  -9   31.40    5.08
   3  -2  -9   32.10    6.61
   3  -2  -9   21.96    6.64
   3  -2  -9   29.73    4.71
   3  -2  -9   27.47    3.88
   3  -2  -9   30.42    5.76
   3  -2  -8   -0.70    3.67
   3  -2  -8    1.28    5.39
   3  -2  -8    0.19    1.73
   3  -2  -8    1.76    4.89
   3  -2  -8    1.45    3.27
   3  -2  -8   -0.96    4.34
   3  -2  -7   16.07    4.23
   3  -2  -7   16.46    4.38
   3  -2  -7   16.17    2.24
   3  -2  -7   15.98    5.16
   3  -2  -6   12.92    3.87
   3  -2  -6   11.19    4.19
   3  -2  -6   14.36    4.82
   3  -2  -6   12.29    2.09
  -3   2   5 1336.08  113.34
   3  -2  -5 1469.00  103.57
   3  -2  -5 1795.13  103.37
   3  -2  -5 2051.24  104.92
   3  -2  -4  733.60   47.32
  -3   2   4  623.33   55.01
   3  -2  -3  681.64   47.74
  -3   2   3  816.90   56.93
   3  -2  -2   77.70   10.19
   3  -2  -1  204.08   17.70
   3  -2   0  141.69   14.17
   3  -2   1  286.64   22.68
   3  -2   2    8.16    5.32
   3  -2   3    7.53    5.05
  -3   2  -3    0.63    8.03
  -3   2  -3  -10.55   18.58
  -3   2  -4   79.44   13.73
  -3   2  -4   91.50   21.60
  -3   2  -5   37.73    5.03
  -3   2  -5   50.03   14.64
  -3   2  -5   33.64    5.51
  -3   2  -5   42.60   17.57
  -3   2  -6   18.52    4.63
  -3   2  -6   24.49    5.24
  -3   2  -6   22.61    6.69
  -3   2  -7  586.93   33.54
  -3   2  -7  574.69   33.50
  -3   2  -8  140.20   12.81
  -3   2  -8  140.68   12.43
  -3   2  -8  158.50   12.39
  -3   2  -8  146.57   10.33
  -3   2  -8  170.10   11.64
  -3   2  -8  173.18   10.84
  -3   2  -8  184.70   12.20
  -3   2  -8  149.06   12.62
  -3   2  -8  147.94   11.47
  -3   2  -8  125.91   22.58
  -3   2  -9  287.80   20.85
  -3   2  -9  218.67   19.20
  -3   2  -9  268.68   21.11
  -3   2  -9  291.48   20.77
  -3   2  -9  284.68   18.40
  -3   2  -9  314.17   19.59
  -3   2  -9  311.91   18.86
  -3   2  -9  265.80   20.50
  -3   2  -9  334.69   20.21
  -3   2  -9  303.77   20.68
  -3   2  -9  299.81   19.56
  -3   2 -10  807.60   52.50
  -3   2 -10  794.09   53.11
  -3   2 -10  721.92   50.50
  -3   2 -10  785.53   52.40
  -3   2 -10  827.45   52.22
  -3   2 -10  821.74   51.13
  -3   2 -10  837.67   51.53
  -3   2 -10  788.87   50.03
  -3   2 -10  766.87   52.35
  -3   2 -10  918.00   50.60
  -3   2 -10  835.45   50.94
  -3   2 -11  780.75   49.54
  -3   2 -11  882.84   50.04
  -3   2 -11  778.15   50.25
  -3   2 -11  763.66   50.88
  -3   2 -11  806.71   52.23
  -3   2 -11  794.71   52.84
  -3   2 -11  790.82   50.61
  -3   2 -12  374.37   29.09
  -3   2 -12  461.53   30.35
  -3   2 -12  426.53   30.08
  -3   2 -12  411.76   27.10
  -3   2 -12  427.63   29.21
  -3   2 -12  418.36   26.54
  -3   2 -12  471.37   27.04
  -3   2 -12  347.05   27.59
  -3   2 -12  461.27   27.73
  -3   2 -12  391.26   28.75
  -3   2 -13  112.49   10.67
  -3   2 -14   65.56    7.93
  -3   2 -14   67.93    8.12
  -3   2 -14   57.95    4.54
  -3   2 -15    3.18    3.79
  -3   2 -15    2.95    1.16
   3  -1 -16   12.89    1.60
   3  -1 -15   54.30    6.49
   3  -1 -15   60.15    4.77
   3  -1 -15   62.77    4.71
   3  -1 -14   69.38    5.51
   3  -1 -14   69.13    7.95
   3  -1 -13  113.20   11.24
   3  -1 -13   93.42    8.37
   3  -1 -12   23.72    3.18
   3  -1 -12   22.37    6.92
   3  -1 -12   27.22    4.45
   3  -1 -12   24.26    3.51
   3  -1 -11    4.76    6.44
   3  -1 -11    1.46    2.22
   3  -1 -11    2.72    3.55
   3  -1 -11    1.32    6.21
   3  -1 -10  250.85   19.00
   3  -1 -10  292.61   17.59
   3  -1 -10  271.57   18.83
   3  -1 -10  242.35   18.56
   3  -1 -10  253.83   20.35
   3  -1  -9  511.84   35.10
   3  -1  -9  517.02   36.52
   3  -1  -9  584.80   34.20
   3  -1  -9  555.56   35.24
   3  -1  -9  463.52   50.45
   3  -1  -9  529.10   34.97
   3  -1  -8 2522.44  137.58
   3  -1  -8 2177.56  136.74
   3  -1  -8 2304.30  154.78
   3  -1  -8 2121.22  136.57
   3  -1  -7 1759.79   94.72
   3  -1  -7 1436.39   93.77
   3  -1  -7 1492.65   93.67
   3  -1  -7 1564.73  109.01
   3  -1  -6 3321.47  177.92
   3  -1  -6 2903.93  179.85
   3  -1  -6 2774.11  189.21
   3  -1  -6 2738.63  176.86
   3  -1  -6 2897.12  176.86
   3  -1  -5 3969.64  262.66
   3  -1  -5 4261.93  257.13
   3  -1  -4 1003.68   73.98
   3  -1  -4 1124.42   70.96
   3  -1  -3   12.90    7.26
  -3   1   3   38.68   21.65
   3  -1  -2    0.64    7.87
  -3   1   2   12.15   21.08
   3  -1  -1  450.98   35.43
  -3   1   1  547.11   45.83
   3  -1   0  168.40   17.79
  -3   1   0  243.04   30.29
   3  -1   1   96.44   12.47
  -3   1  -1   76.23   23.56
   3  -1   2   43.09    8.64
  -3   1  -2   39.29    7.72
  -3   1  -2   51.99   22.26
   3  -1   3   22.51    6.18
  -3   1  -3   28.34    9.40
  -3   1  -4  244.04   17.10
   3  -1   4  283.72   20.03
  -3   1  -4  251.77   24.89
  -3   1  -5    4.73    4.12
  -3   1  -5    5.97    9.24
  -3   1  -5    4.59    4.46
  -3   1  -6   40.93    3.97
  -3   1  -6   58.14    6.15
  -3   1  -6   38.19   12.06
  -3   1  -6   29.26    6.19
  -3   1  -6   59.74    6.41
  -3   1  -7  302.48   20.74
  -3   1  -7  292.97   20.69
  -3   1  -8  132.22   12.29
  -3   1  -8  137.75   11.89
  -3   1  -8  145.20    9.93
  -3   1  -8  131.82    9.38
  -3   1  -8  151.93   10.66
  -3   1  -8  134.78   11.45
  -3   1  -8  141.41    9.81
  -3   1  -8  162.50   11.20
  -3   1  -8  134.67   11.79
  -3   1  -8  125.23   10.30
  -3   1  -9   -2.44    5.49
  -3   1  -9    0.32    5.63
  -3   1  -9    3.64    5.23
  -3   1  -9    3.19    2.81
  -3   1  -9    6.90    4.96
  -3   1  -9    2.22    4.04
  -3   1  -9    7.26    2.47
  -3   1  -9    3.64    1.83
  -3   1  -9    5.08    2.41
  -3   1  -9    8.13    3.44
  -3   1  -9    0.61    5.39
  -3   1  -9    6.94    3.14
  -3   1 -10    8.32    6.22
  -3   1 -10   15.90    6.13
  -3   1 -10   11.26    3.19
  -3   1 -10   19.86    6.06
  -3   1 -10    9.35    2.76
  -3   1 -10   15.63    4.70
  -3   1 -10    4.93    3.48
  -3   1 -10    9.10    2.20
  -3   1 -10   12.27    2.81
  -3   1 -10   10.46    6.05
  -3   1 -10   10.02    3.47
  -3   1 -11   14.21    4.73
  -3   1 -11   25.41    4.02
  -3   1 -11   25.04    3.48
  -3   1 -11   22.46    3.00
  -3   1 -11   21.08    7.06
  -3   1 -11   23.24    6.72
  -3   1 -11   20.89    6.86
  -3   1 -11   26.87    4.13
  -3   1 -11   23.43    3.87
  -3   1 -12    8.98    2.95
  -3   1 -12    9.87    5.52
  -3   1 -12    0.34    6.00
  -3   1 -12   11.74    6.54
  -3   1 -12    0.86    5.72
  -3   1 -12    3.08    3.92
  -3   1 -12    7.12    2.43
  -3   1 -12    4.37    1.94
  -3   1 -13    0.36    5.62
  -3   1 -13    4.78    5.37
  -3   1 -13    2.99    1.68
  -3   1 -14    7.14    4.53
  -3   1 -14    0.81    4.94
  -3   1 -14    1.23    1.39
  -3   1 -15   23.23    3.99
   3   0 -17   39.08    2.82
   3   0 -16    8.77    3.26
   3   0 -16    9.78    1.77
   3   0 -16   15.85    1.89
   3   0 -15    6.89    1.92
   3   0 -15    7.17    4.17
   3   0 -14   -3.97    4.75
   3   0 -13  138.62   11.18
   3   0 -13  144.42   10.24
   3   0 -13  153.78   13.67
   3   0 -12  430.14   29.22
   3   0 -12  451.75   31.13
   3   0 -12  451.27   29.54
   3   0 -11   39.42    6.84
   3   0 -11   37.10    5.25
   3   0 -11   37.51    6.60
   3   0 -11   45.25   18.08
   3   0 -11   38.93    6.76
   3   0 -11   32.91    5.07
   3   0 -10   13.69    5.39
   3   0 -10   13.88    5.44
   3   0 -10    2.42   13.98
   3   0 -10    5.10    5.14
   3   0  -9  442.44   32.05
   3   0  -9  472.07   31.11
   3   0  -9  508.97   48.24
   3   0  -9  522.40   31.22
   3   0  -8  285.09   19.69
   3   0  -8  298.53   32.78
   3   0  -8  308.37   19.71
   3   0  -7    3.47    3.90
   3   0  -7   -0.19    3.83
   3   0  -7    2.17    4.33
   3   0  -6  285.54   17.60
   3   0  -6  248.04   21.40
   3   0  -6  260.25   27.22
   3   0  -6  242.98   16.50
   3   0  -6  245.63   16.69
   3   0  -5  537.40   40.37
   3   0  -5  569.39   43.78
   3   0  -4  150.12   16.86
   3   0  -4  159.84   17.77
   3   0  -3   16.56    7.82
  -3   0   2  147.48   12.55
   3   0  -2  129.15   12.95
  -3   0   1   95.86    9.83
  -3   0   0 9999.00  607.59
   3   0   1 8673.88  530.93
   3   0   2 3503.13  218.40
  -3   0  -2 3505.81  214.17
   3   0   3 1094.18   71.17
  -3   0  -3 1066.99   69.25
  -3   0  -4  299.31   20.65
  -3   0  -4  343.83   21.34
   3   0   4  310.53   24.12
  -3   0  -4  304.73   25.03
  -3   0  -4  334.65   21.31
  -3   0  -5  471.31   27.38
  -3   0  -5  427.36   27.23
  -3   0  -5  373.12   27.27
  -3   0  -5  398.61   26.41
  -3   0  -6   15.00    5.01
  -3   0  -6   14.53    4.79
  -3   0  -6   13.62    4.61
  -3   0  -6   17.24    2.94
  -3   0  -7  208.05   13.58
  -3   0  -7  187.28   15.00
  -3   0  -7  155.22   12.48
  -3   0  -7  200.96   14.66
  -3   0  -7  183.51   12.24
  -3   0  -7  183.34   14.20
  -3   0  -7  208.21   12.76
  -3   0  -7  176.54   12.04
  -3   0  -7  210.77   12.71
  -3   0  -7  193.89   14.60
  -3   0  -7  178.86   13.06
  -3   0  -8  186.33   16.16
  -3   0  -8  213.37   17.20
  -3   0  -8  205.35   16.48
  -3   0  -8  198.66   14.79
  -3   0  -8  240.36   15.61
  -3   0  -8  205.63   14.04
  -3   0  -8  208.03   16.28
  -3   0  -8  240.58   14.59
  -3   0  -8  194.83   13.81
  -3   0  -8  250.93   14.62
  -3   0  -8  218.26   16.64
  -3   0  -8  219.98   14.99
  -3   0  -9  344.96   22.54
  -3   0  -9  372.45   22.95
  -3   0  -9  331.29   22.28
  -3   0  -9  371.77   23.58
  -3   0  -9  380.89   23.02
  -3   0  -9  351.16   23.81
  -3   0  -9  314.39   24.72
  -3   0  -9  332.99   25.73
  -3   0  -9  388.27   23.68
  -3   0  -9  344.75   25.03
  -3   0  -9  347.88   23.33
  -3   0 -10    5.55    5.86
  -3   0 -10    5.50    6.12
  -3   0 -10    7.91    4.22
  -3   0 -10   13.09    6.61
  -3   0 -10    7.69    2.74
  -3   0 -10    7.62    2.18
  -3   0 -10    7.93    1.85
  -3   0 -10    5.46    2.64
  -3   0 -10    5.51    3.34
  -3   0 -11   33.21    4.39
  -3   0 -11   37.20    6.89
  -3   0 -11   38.28    7.05
  -3   0 -11   20.51    6.70
  -3   0 -11   23.12    7.32
  -3   0 -11   31.20    3.32
  -3   0 -11   12.68    4.48
  -3   0 -11   28.97    3.67
  -3   0 -11   20.53    3.94
  -3   0 -12  321.56   18.65
  -3   0 -12  307.56   19.10
  -3   0 -12  285.37   19.06
  -3   0 -13   43.37    6.79
  -3   0 -13   45.12    6.95
  -3   0 -13   47.40    3.91
  -3   0 -14    6.58    3.70
   3   1 -17  130.67    8.43
   3   1 -16  161.04   10.06
   3   1 -16  132.00   10.96
   3   1 -15  125.25   10.51
   3   1 -15  119.74    9.21
   3   1 -14  207.35   14.84
   3   1 -14  172.31   13.44
   3   1 -14  188.16   15.35
   3   1 -13  106.84    9.22
   3   1 -13  107.90   10.91
   3   1 -13  107.80    9.43
   3   1 -12    3.45    5.11
   3   1 -12   -1.53    3.89
   3   1 -12    2.66    5.65
   3   1 -12   12.08    5.72
   3   1 -12    6.91    3.83
   3   1 -11   14.42    5.13
   3   1 -11   11.06    5.45
   3   1 -11   20.36   15.41
   3   1 -11   12.14    5.31
   3   1 -10   -0.93    4.33
   3   1 -10    1.43    4.77
   3   1 -10    9.22   13.30
   3   1 -10    1.33    4.79
   3   1  -9   64.54    6.77
   3   1  -9   66.69   18.00
   3   1  -9   68.56    6.90
   3   1  -8   20.89    4.54
   3   1  -8   19.69    4.56
   3   1  -8   15.77   12.16
   3   1  -7   36.67    4.58
   3   1  -7   26.84    4.60
   3   1  -7   25.69    4.63
   3   1  -7   22.05    7.52
   3   1  -6   54.99    6.27
   3   1  -6   49.92    5.21
   3   1  -6   50.81   13.79
  -3  -1   5   73.00    8.52
   3   1  -5   64.00   13.63
  -3  -1   4   77.29    8.67
   3   1  -4   69.31   12.48
  -3  -1   3  706.87   44.63
   3   1  -3  620.10   45.78
  -3  -1   2 1610.29   98.53
   3   1  -2 1524.64   97.89
  -3  -1   1 1945.77  121.43
  -3  -1   0  688.35   45.60
  -3  -1  -1  478.91   32.77
  -3  -1  -2  141.98   12.37
  -3  -1  -3   10.50    3.91
  -3  -1  -3   12.49    3.49
   3   1   3    6.86    6.29
   3   1   3    7.60    3.72
  -3  -1  -3    4.02    5.36
  -3  -1  -4   85.64    8.78
  -3  -1  -4   88.76    7.23
  -3  -1  -4   82.81    7.84
  -3  -1  -5  252.97   19.76
  -3  -1  -5  293.08   19.00
  -3  -1  -5  307.07   19.87
  -3  -1  -6    7.88    2.71
  -3  -1  -6    7.82    4.52
  -3  -1  -6    7.79    3.03
  -3  -1  -6   12.49    2.54
  -3  -1  -6    6.28    1.84
  -3  -1  -6    7.25    1.75
  -3  -1  -6    6.17    3.04
  -3  -1  -6    7.83    2.39
  -3  -1  -6   11.57    4.23
  -3  -1  -6    7.62    3.13
  -3  -1  -7   43.11    6.69
  -3  -1  -7   34.24    4.19
  -3  -1  -7   45.72    4.94
  -3  -1  -7   40.41    3.86
  -3  -1  -7   49.84    4.53
  -3  -1  -7   38.88    3.64
  -3  -1  -7   32.16    5.98
  -3  -1  -7   36.32    5.26
  -3  -1  -7   49.34    4.34
  -3  -1  -7   45.63    5.13
  -3  -1  -7   45.92    7.10
  -3  -1  -8   66.48    6.35
  -3  -1  -8   48.09    5.25
  -3  -1  -8   76.46    8.46
  -3  -1  -8   67.02    5.27
  -3  -1  -8   57.97    5.57
  -3  -1  -8   65.13    5.03
  -3  -1  -8   72.83    5.76
  -3  -1  -8   55.13    6.30
  -3  -1  -8   73.18    9.03
  -3  -1  -8   61.37    8.13
  -3  -1  -9   25.86    4.38
  -3  -1  -9   10.80    6.15
  -3  -1  -9   16.38    4.60
  -3  -1  -9   27.35    3.66
  -3  -1  -9   20.96    3.50
  -3  -1  -9   24.55    3.09
  -3  -1  -9   28.86    4.39
  -3  -1  -9   20.98    2.67
  -3  -1  -9   20.32    6.34
  -3  -1  -9   18.49    7.06
  -3  -1  -9   14.87    6.47
  -3  -1 -10  500.44   30.26
  -3  -1 -10  476.31   31.94
  -3  -1 -10  480.47   29.55
  -3  -1 -10  472.94   29.04
  -3  -1 -10  533.28   29.77
  -3  -1 -10  425.37   29.83
  -3  -1 -10  351.10   29.82
  -3  -1 -10  509.39   29.35
  -3  -1 -10  356.66   30.89
  -3  -1 -10  490.13   32.89
  -3  -1 -10  466.92   32.51
  -3  -1 -11  474.37   29.11
  -3  -1 -11  369.64   29.16
  -3  -1 -12  167.37   11.44
  -3  -1 -12  189.83   12.11
  -3  -1 -12  189.78   11.84
  -3  -1 -12  166.84   14.41
   3   2 -17   90.84    6.14
   3   2 -16   83.16    6.52
   3   2 -15    8.58    3.18
   3   2 -14   22.73    5.62
   3   2 -14   24.16    4.43
   3   2 -14   27.02    4.67
   3   2 -13   29.70    6.30
   3   2 -13   42.96   15.34
   3   2 -12   28.25    5.86
   3   2 -12   33.24    6.56
   3   2 -12   23.76   15.08
   3   2 -12   29.27    5.85
   3   2 -12   28.51    5.36
   3   2 -11   20.08    4.99
   3   2 -11   19.60    5.19
   3   2 -11    9.90   13.61
   3   2 -11   28.55    5.97
   3   2 -10   38.95    5.79
   3   2 -10   42.30   15.57
   3   2 -10   43.22    6.21
   3   2  -9  225.53   15.50
   3   2  -9  217.28   28.40
   3   2  -9  229.26   15.82
   3   2  -8  288.58   18.82
   3   2  -8  261.93   30.64
   3   2  -8  288.08   19.02
   3   2  -7   30.04    5.12
  -3  -2   7   22.15    5.32
   3   2  -7   28.63    4.53
  -3  -2   6  163.86   15.46
   3   2  -6  183.36   21.97
   3   2  -6  218.53   15.74
   3   2  -6  178.57   12.48
  -3  -2   5  465.85   32.35
   3   2  -5  419.73   36.86
   3   2  -5  454.74   28.67
   3   2  -5  481.65   32.29
  -3  -2   4    9.38    4.76
   3   2  -4    9.51    4.42
   3   2  -4   23.16    8.84
  -3  -2   3   36.65    6.18
   3   2  -3   18.50    6.20
   3   2  -3   22.54    7.17
  -3  -2   2   49.49    7.31
   3   2  -2   42.46    7.64
   3   2  -2   53.21    6.51
  -3  -2   1  226.66   17.38
   3   2  -1  197.60   17.41
  -3  -2   0   85.31    9.24
  -3  -2   0  104.04   10.27
   3   2   0   92.69   10.25
  -3  -2  -1   69.75    8.87
  -3  -2  -1   92.23    7.57
  -3  -2  -1   87.25    9.54
   3   2   1  100.82   10.14
  -3  -2  -2   29.03    4.41
  -3  -2  -2   24.12    4.29
  -3  -2  -2   30.43    5.64
   3   2   2   24.96    5.45
  -3  -2  -2   30.96    6.65
   3   2   3   37.25    5.79
  -3  -2  -3   32.65    5.69
  -3  -2  -3   40.49    4.83
  -3  -2  -3   33.00    4.94
  -3  -2  -4   20.48    3.42
  -3  -2  -4   20.87    4.64
  -3  -2  -4   21.41    3.85
  -3  -2  -5  486.04   31.76
  -3  -2  -5  436.07   31.85
  -3  -2  -5  478.01   32.77
  -3  -2  -5  488.98   31.25
  -3  -2  -5  536.65   31.51
  -3  -2  -5  494.91   31.00
  -3  -2  -5  533.79   32.14
  -3  -2  -5  488.53   31.05
  -3  -2  -5  551.86   32.15
  -3  -2  -6  609.46   38.19
  -3  -2  -6  561.59   39.25
  -3  -2  -6  552.32   38.05
  -3  -2  -6  638.41   37.81
  -3  -2  -6  586.24   37.26
  -3  -2  -6  576.78   38.41
  -3  -2  -6  604.80   37.63
  -3  -2  -6  614.46   37.39
  -3  -2  -6  640.63   38.45
  -3  -2  -7  830.15   54.41
  -3  -2  -7  817.94   55.91
  -3  -2  -7  909.53   54.85
  -3  -2  -7  944.51   54.35
  -3  -2  -7  884.75   53.83
  -3  -2  -7  795.99   54.99
  -3  -2  -7  920.09   54.25
  -3  -2  -7  909.29   53.96
  -3  -2  -7  749.39   55.40
  -3  -2  -7  942.85   55.11
  -3  -2  -7  815.73   56.62
  -3  -2  -7  797.64   56.30
  -3  -2  -8  367.67   26.66
  -3  -2  -8  438.12   27.52
  -3  -2  -8  377.37   28.70
  -3  -2  -8  449.73   26.93
  -3  -2  -8  441.43   26.41
  -3  -2  -8  462.61   26.90
  -3  -2  -8  440.67   26.53
  -3  -2  -8  332.99   28.13
  -3  -2  -8  374.96   29.05
  -3  -2  -8  386.85   29.48
  -3  -2  -8  417.64   27.53
  -3  -2  -9  216.98   14.47
  -3  -2  -9  211.38   16.23
  -3  -2  -9  206.09   13.10
  -3  -2  -9  193.31   14.10
  -3  -2  -9  200.14   13.57
  -3  -2  -9  215.68   13.70
  -3  -2  -9  210.32   13.32
  -3  -2  -9  141.42   13.92
  -3  -2  -9  158.40   15.14
  -3  -2  -9  183.60   16.53
  -3  -2 -10  185.42   15.26
  -3  -2 -11    6.34    2.26
  -3  -2 -11   10.51    2.47
  -3  -2 -11   10.95    2.17
  -3  -2 -11   11.10    1.80
  -3  -2 -11    4.53    2.53
  -3  -2 -11   11.63    5.08
  -3  -2 -12    3.52    1.14
   3   3 -17   92.95    6.28
   3   3 -16   42.73    4.41
   3   3 -15   23.08    3.88
   3   3 -15   28.10    4.64
   3   3 -14   30.25    5.30
   3   3 -13  320.24   38.99
   3   3 -12  376.79   43.59
   3   3 -12  380.18   25.35
   3   3 -12  393.11   26.10
   3   3 -11  980.61   62.67
   3   3 -11  910.80   81.11
   3   3 -11 1041.12   62.95
  -3  -3  10 1690.99  107.44
   3   3 -10 1669.29  125.97
   3   3 -10 1803.78  108.38
   3   3 -10 1849.18  108.26
   3   3  -9 2535.06  178.36
   3   3  -9 2667.11  162.15
   3   3  -8 1533.32  114.56
   3   3  -8 1640.20  100.04
   3   3  -7  139.77   10.23
   3   3  -6   12.95    4.76
   3   3  -6   19.82   10.70
   3   3  -6    8.11    3.64
  -3  -3   5   23.52    5.70
   3   3  -5   18.27    5.50
   3   3  -5   21.54    9.64
   3   3  -5   22.14    4.04
  -3  -3   4  298.98   22.38
   3   3  -4  273.61   24.96
   3   3  -4  277.87   22.57
  -3  -3   3  457.25   29.96
   3   3  -3  391.98   30.24
   3   3  -3  368.64   29.99
  -3  -3   2    7.76    4.73
   3   3  -2    7.95    5.74
  -3  -3   2    3.56    3.44
  -3  -3   1   39.76    6.91
   3   3  -1   28.99    7.26
  -3  -3   1   44.35    5.29
  -3  -3   0  151.58   11.64
   3   3   0  168.00   14.98
  -3  -3  -1   21.95    4.31
  -3  -3  -1   20.25    3.05
   3   3   1   26.50    6.02
  -3  -3  -2   30.59    4.69
  -3  -3  -2   23.73    3.49
  -3  -3  -2   29.95    4.58
  -3  -3  -3    4.37    2.61
  -3  -3  -3    2.01    3.74
  -3  -3  -3    5.57    3.26
  -3  -3  -3    4.16    1.64
  -3  -3  -3    4.13    1.62
  -3  -3  -3    2.74    2.12
  -3  -3  -3    1.35    2.67
  -3  -3  -4    6.87    3.34
  -3  -3  -4    6.53    3.01
  -3  -3  -4    6.50    4.39
  -3  -3  -4    7.51    1.92
  -3  -3  -4    5.20    1.80
  -3  -3  -4    4.95    2.08
  -3  -3  -4    3.77    2.84
  -3  -3  -4    7.37    2.55
  -3  -3  -4    7.25    1.67
  -3  -3  -5    0.87    2.83
  -3  -3  -5    1.78    4.62
  -3  -3  -5    2.55    3.18
  -3  -3  -5    0.56    1.96
  -3  -3  -5    1.19    1.82
  -3  -3  -5    1.19    2.10
  -3  -3  -5    0.74    2.46
  -3  -3  -5    2.13    3.08
  -3  -3  -5    6.29    3.09
  -3  -3  -6   99.39    8.57
  -3  -3  -6   94.59    8.21
  -3  -3  -6  100.76    9.91
  -3  -3  -6  106.17    7.99
  -3  -3  -6  100.82    7.42
  -3  -3  -6   80.81    8.43
  -3  -3  -6  105.28    7.52
  -3  -3  -6  103.91    7.75
  -3  -3  -6  104.38    8.68
  -3  -3  -7   25.62    3.10
  -3  -3  -7   23.44    3.51
  -3  -3  -7   24.64    3.76
  -3  -3  -7   18.82    4.46
  -3  -3  -7   25.44    3.19
  -3  -3  -7   22.11    4.29
  -3  -3  -8   57.27    5.56
  -3  -3  -8   59.56    8.37
  -3  -3  -8   64.76    5.28
  -3  -3  -8   64.42    5.82
  -3  -3  -8   66.06    5.76
  -3  -3  -8   70.85    5.50
  -3  -3  -8   55.67    6.37
  -3  -3  -9    1.68    5.21
  -3  -3 -10    5.14    3.22
  -3  -3 -10   17.44    2.84
  -3  -3 -10   18.28    2.23
  -3  -3 -10   13.26    2.73
  -3  -3 -10    9.88    2.94
  -3  -3 -11   52.60    3.85
  -3  -3 -11   61.26    4.44
   3   4 -17    2.45    1.19
   3   4 -17    0.96    1.67
   3   4 -16   44.30    4.48
   3   4 -16   40.17    5.01
   3   4 -15  133.29   10.99
   3   4 -14  172.05   13.71
   3   4 -14  194.34   14.40
   3   4 -13   11.43    4.74
   3   4 -13   27.92   14.66
   3   4 -13   11.97    5.67
   3   4 -12   49.60    5.72
   3   4 -12   60.34   17.88
   3   4 -12   69.45    7.62
  -3  -4  11   16.99    2.84
   3   4 -11   16.31    3.94
   3   4 -11   11.98   11.88
   3   4 -11   22.12    5.60
  -3  -4  10   43.00    4.20
   3   4 -10   41.54    5.29
   3   4 -10   33.43   14.51
   3   4 -10   44.66    6.16
  -3  -4   9    3.44    2.09
   3   4  -9   -0.22    3.26
   3   4  -9   -4.07   10.72
   3   4  -9    2.34    4.31
  -3  -4   8   46.69    4.29
   3   4  -8   51.62    6.93
  -3  -4   8   47.35    7.75
   3   4  -8   47.87   14.66
   3   4  -8   56.13    8.05
   3   4  -8   41.56    5.51
  -3  -4   7  362.99   29.80
   3   4  -7  336.24   36.45
   3   4  -7  403.94   25.35
   3   4  -7  413.92   30.49
  -3  -4   6   18.52    5.85
   3   4  -6    8.86    4.94
   3   4  -6   15.55    3.86
   3   4  -5   24.66    6.53
  -3  -4   5   29.32    6.23
   3   4  -5   15.20    3.83
  -3  -4   4  499.41   35.62
  -3  -4   4  640.04   40.48
   3   4  -4  516.81   40.34
   3   4  -4  596.52   35.04
  -3  -4   3 1679.41  103.05
  -3  -4   3 1715.75  107.23
   3   4  -3 1602.33  108.08
  -3  -4   2 2186.24  133.75
  -3  -4   2 2223.44  137.90
   3   4  -2 2111.84  138.81
  -3  -4   1 2947.02  173.25
  -3  -4   1 2565.90  176.76
   3   4  -1 2775.80  178.06
  -3  -4   0 1874.89  111.30
   3   4   0 1780.31  115.97
  -3  -4   0 1639.82  114.99
  -3  -4  -1  718.62   43.53
  -3  -4  -1  848.55   45.27
  -3  -4  -1  577.12   43.68
  -3  -4  -1  751.00   43.43
   3   4   1  750.44   49.54
  -3  -4  -1  638.62   48.51
  -3  -4  -2   40.69    3.60
  -3  -4  -2   41.51    4.14
  -3  -4  -2   40.06    3.68
  -3  -4  -2   38.38    3.61
  -3  -4  -2   40.37    7.43
   3   4   2   47.97    7.91
  -3  -4  -2   39.54    5.30
  -3  -4  -2   34.74    4.51
  -3  -4  -3   -1.46    3.37
  -3  -4  -3    3.54    3.08
  -3  -4  -3   -1.52    4.14
  -3  -4  -3   -0.68    1.55
  -3  -4  -3    0.23    1.88
  -3  -4  -3   -0.32    1.74
  -3  -4  -3   -0.28    2.36
  -3  -4  -3   -0.59    2.75
  -3  -4  -4  112.43    9.53
  -3  -4  -4  136.49   10.02
  -3  -4  -4  108.86   10.42
  -3  -4  -4  103.79    8.24
  -3  -4  -4  129.86    8.53
  -3  -4  -4  140.24    9.13
  -3  -4  -4  110.90    9.57
  -3  -4  -4  116.47    8.59
  -3  -4  -5  235.57   18.27
  -3  -4  -5  253.65   17.24
  -3  -4  -5  256.76   17.34
  -3  -4  -5  252.41   16.13
  -3  -4  -5  247.24   16.55
  -3  -4  -5  219.61   17.09
  -3  -4  -5  240.60   16.27
  -3  -4  -6   32.52    4.92
  -3  -4  -6   35.13    3.68
  -3  -4  -6   20.89    4.54
  -3  -4  -6   29.94    3.81
  -3  -4  -6   39.05    4.30
  -3  -4  -7  140.90   10.85
  -3  -4  -7  134.55   11.33
  -3  -4  -7  164.04   10.89
  -3  -4  -7  177.27   10.47
  -3  -4  -7  150.85   10.61
  -3  -4  -8   16.17    3.94
  -3  -4  -8   18.83    3.01
  -3  -4  -9   15.25    2.60
  -3  -4  -9   15.22    2.23
  -3  -4  -9   15.23    2.85
  -3  -4  -9   10.94    3.05
  -3  -4 -10   -0.09    1.76
  -3  -4 -10   -0.44    1.90
  -3  -4 -10    2.66    1.40
  -3  -4 -10    0.43    1.68
   3   5 -17   41.51    3.03
   3   5 -17   36.26    3.52
   3   5 -16   34.89    4.65
  -3  -5  16   29.58    3.58
   3   5 -16   32.63    3.88
   3   5 -15   10.18    3.79
   3   5 -15   12.38    3.59
   3   5 -14   24.77    4.78
   3   5 -14   32.70    5.49
   3   5 -13    0.68    4.15
   3   5 -13    2.25    2.84
   3   5 -13   -7.26   12.74
   3   5 -13    3.89    5.04
   3   5 -12   33.45    4.92
   3   5 -12   36.56   13.97
  -3  -5  12   33.75    3.91
  -3  -5  11    3.87    2.34
   3   5 -11    8.57    3.62
   3   5 -11   14.20   12.46
   3   5 -11    8.03    5.12
  -3  -5  10    3.24    2.42
   3   5 -10    6.45    3.60
   3   5 -10   13.47   12.06
   3   5 -10    8.69    4.78
  -3  -5   9    1.50    2.10
  -3  -5   9    2.51    4.66
   3   5  -9   -1.56    4.02
   3   5  -9   -0.74    3.54
   3   5  -9    2.09   10.53
   3   5  -9   -0.91    2.04
   3   5  -9   -4.73    4.77
  -3  -5   8   81.72    6.62
   3   5  -8   73.31    8.67
  -3  -5   8   86.91   11.19
   3   5  -8   79.45    7.89
   3   5  -8   88.38   18.51
   3   5  -8   87.43    7.56
   3   5  -8   98.76   11.84
  -3  -5   7    6.19    2.25
  -3  -5   7    2.42    4.82
   3   5  -7    8.26    5.01
   3   5  -7    6.83    3.80
  -3  -5   6   24.10    6.70
   3   5  -6   23.82    6.97
  -3  -5   6   23.34    3.22
  -3  -5   5  165.75   11.46
   3   5  -5  170.43   17.42
  -3  -5   5  172.52   16.73
  -3  -5   4  642.89   39.06
  -3  -5   4  570.47   39.88
  -3  -5   4  647.90   39.28
  -3  -5   4  630.42   39.27
   3   5  -4  598.83   46.34
  -3  -5   4  705.06   45.96
  -3  -5   3  648.50   40.53
   3   5  -3  653.30   48.06
  -3  -5   3  713.57   47.29
  -3  -5   3  651.10   41.72
  -3  -5   2   86.01    7.50
  -3  -5   2   74.68    5.86
  -3  -5   2   81.95   11.15
   3   5  -2   80.53   12.00
  -3  -5   1   17.34    4.12
  -3  -5   1   14.81    2.12
  -3  -5   1   15.65    2.39
  -3  -5   1   11.28    4.96
   3   5  -1   23.61    6.89
  -3  -5   0   -1.96    3.51
  -3  -5   0   -0.19    1.55
  -3  -5   0   -1.31    1.98
  -3  -5   0    1.30    1.70
  -3  -5   0    3.35    4.41
   3   5   0    6.24    5.31
  -3  -5  -1  115.78    8.69
  -3  -5  -1  124.95   10.28
  -3  -5  -1  131.61    8.67
  -3  -5  -1  112.84    8.97
   3   5   1  130.02    9.08
   3   5   1  130.15   14.37
  -3  -5  -1  126.37   14.27
  -3  -5  -2    8.68    3.86
  -3  -5  -2    8.19    2.16
  -3  -5  -2   10.93    2.27
  -3  -5  -2   11.00    2.86
  -3  -5  -3   50.81    6.01
  -3  -5  -3   46.94    4.46
  -3  -5  -3   55.23    5.06
  -3  -5  -3   53.91    4.56
  -3  -5  -3   52.19    5.79
  -3  -5  -3   43.91    4.44
  -3  -5  -4  101.73    8.99
  -3  -5  -4   92.13    7.55
  -3  -5  -4  114.30    8.35
  -3  -5  -4  119.65    7.92
  -3  -5  -4  104.42    8.98
  -3  -5  -4  103.41    7.85
  -3  -5  -5  435.72   27.45
  -3  -5  -5  430.62   27.73
  -3  -5  -5  433.03   26.52
  -3  -5  -5  376.97   27.47
  -3  -5  -5  387.67   26.51
  -3  -5  -5  438.79   26.98
  -3  -5  -6  234.17   16.19
  -3  -5  -6  226.25   16.61
  -3  -5  -6  243.54   16.04
  -3  -5  -6  261.62   15.68
  -3  -5  -6  189.44   16.46
  -3  -5  -6  240.15   15.75
  -3  -5  -7  345.26   22.63
  -3  -5  -7  309.92   23.07
  -3  -5  -7  374.63   22.31
  -3  -5  -7  339.71   22.62
  -3  -5  -7  357.39   22.46
  -3  -5  -8  243.82   16.62
  -3  -5  -8  280.73   16.37
  -3  -5  -8  270.75   16.55
  -3  -5  -8  220.51   16.37
  -3  -5  -9  153.21    9.36
  -3  -5  -9  120.51    9.24
  -3  -6  17    6.70    1.52
   3   6 -17    8.50    1.87
   3   6 -16   47.39    5.02
   3   6 -16   40.41    5.18
  -3  -6  16   50.48    4.50
   3   6 -15   23.87    4.69
   3   6 -15   24.58    4.23
   3   6 -14    4.23    3.96
   3   6 -14   -0.28    3.74
   3   6 -13  163.97   12.38
  -3  -6  13  128.96    9.82
   3   6 -13  128.44   11.33
   3   6 -13  140.11   10.61
   3   6 -12   52.84    7.01
   3   6 -12   50.01    6.54
   3   6 -12   40.77    5.41
  -3  -6  12   38.64    4.42
   3   6 -11   99.65    8.86
  -3  -6  11   97.63    7.75
   3   6 -10  165.33   11.20
   3   6 -10  161.23   12.51
   3   6 -10  120.99   23.97
  -3  -6  10  151.29   11.37
   3   6  -9  179.74   11.99
  -3  -6   9  148.57   17.19
   3   6  -9  182.60   18.49
   3   6  -9  170.77   13.25
  -3  -6   9  159.21   11.92
   3   6  -8  244.25   23.57
   3   6  -8  251.35   16.81
  -3  -6   8  236.40   22.80
  -3  -6   8  248.75   16.70
  -3  -6   7    1.18    1.51
   3   6  -7    1.19    2.66
  -3  -6   7    5.63    4.94
   3   6  -7    6.10    5.96
  -3  -6   7   -0.47    2.52
  -3  -6   6    5.32    2.48
  -3  -6   6    4.65    5.37
   3   6  -6    5.29    5.90
  -3  -6   6    5.36    1.79
  -3  -6   5   -1.03    2.23
  -3  -6   5   -7.37    5.98
   3   6  -5   -2.21    6.78
  -3  -6   5   -0.35    1.72
  -3  -6   4   16.98    2.82
  -3  -6   4   15.61    2.44
  -3  -6   4   18.51    7.10
   3   6  -4   25.14    8.48
  -3  -6   3    1.37    1.78
  -3  -6   3    3.75    5.22
   3   6  -3    1.14    7.19
  -3  -6   3    4.48    3.19
  -3  -6   2  116.03    8.33
  -3  -6   2  111.52    9.57
   3   6  -2  120.75   15.42
  -3  -6   2  120.73   14.72
  -3  -6   1    9.15    2.23
  -3  -6   1   12.08    3.89
  -3  -6   1    7.97    2.36
   3   6  -1    9.38    3.14
  -3  -6   1   14.81    6.43
   3   6  -1    9.78    6.98
  -3  -6   0    5.56    2.23
  -3  -6   0    9.80    3.76
  -3  -6   0    4.19    1.96
  -3  -6   0    4.69    2.33
   3   6   0    9.23    2.88
  -3  -6   0    8.87    6.24
   3   6   0    6.30    6.36
  -3  -6  -1   10.02    2.32
  -3  -6  -1   11.25    2.75
  -3  -6  -1    8.66    2.31
  -3  -6  -1   12.47    6.01
  -3  -6  -1   16.22    4.13
  -3  -6  -2   94.69    6.79
  -3  -6  -2   92.48    7.16
  -3  -6  -2   89.12    8.08
  -3  -6  -2   75.74    6.64
  -3  -6  -3  280.20   19.53
  -3  -6  -3  280.98   19.61
  -3  -6  -3  307.08   18.97
  -3  -6  -3  312.08   18.50
  -3  -6  -3  245.20   18.30
  -3  -6  -4  285.00   19.17
  -3  -6  -4  274.22   18.59
  -3  -6  -4  301.40   18.26
  -3  -6  -4  244.66   19.17
  -3  -6  -4  275.59   19.35
  -3  -6  -5  167.02   12.12
  -3  -6  -6  132.34    8.90
  -3  -6  -6  122.00    8.75
  -3  -6  -6  135.45    8.38
  -3  -6  -6  111.57    8.26
  -3  -6  -6  109.24    9.23
  -3  -6  -7   76.48    5.95
  -3  -6  -7   87.14    6.20
  -3  -6  -7   67.40    6.49
  -3  -6  -8   15.83    2.26
  -3  -6  -8    9.83    2.33
   3   7 -17   12.57    1.84
  -3  -7  17   13.67    1.81
   3   7 -16  137.19   11.96
  -3  -7  16  195.63   11.67
   3   7 -15  212.55   15.71
   3   7 -15  222.63   15.66
   3   7 -14  591.58   37.76
   3   7 -14  604.01   37.77
   3   7 -14  555.29   36.40
   3   7 -13  763.42   46.25
   3   7 -13  678.38   44.91
   3   7 -12  670.94   44.64
  -3  -7  12  702.05   42.94
   3   7 -12  664.55   43.56
   3   7 -11  311.52   23.15
   3   7 -11  334.27   22.32
  -3  -7  11  319.77   21.29
  -3  -7  10   14.86    7.06
   3   7 -10   18.01    4.81
   3   7 -10   13.19    6.48
  -3  -7  10   15.05    3.35
   3   7  -9    4.15    2.64
   3   7  -9    1.09    5.52
  -3  -7   9    7.37    5.87
   3   7  -9    0.59    4.14
  -3  -7   9    2.50    2.55
   3   7  -8   72.94    6.75
  -3  -7   8   67.79   11.97
   3   7  -8   78.00   12.45
  -3  -7   8   81.28    6.76
  -3  -7   7   35.21    3.45
   3   7  -7   29.07    4.51
  -3  -7   7   35.83    9.22
   3   7  -7   35.35    9.46
  -3  -7   7   30.28    4.13
  -3  -7   6  143.79    9.42
   3   7  -6  120.46   10.25
  -3  -7   6  125.45   16.21
   3   7  -6  108.01   16.89
  -3  -7   6  129.25    9.85
  -3  -7   5    3.34    1.93
   3   7  -5    0.67    3.32
  -3  -7   5   15.26    7.08
   3   7  -5    5.38    7.36
  -3  -7   5    0.82    2.52
  -3  -7   4   15.97    2.70
   3   7  -4   13.26    3.86
   3   7  -4   10.81    7.72
  -3  -7   3   81.97    6.50
   3   7  -3   79.56    7.39
  -3  -7   3   94.83   13.42
   3   7  -3   87.92   14.00
  -3  -7   3   78.70    7.38
  -3  -7   2  159.03   11.03
   3   7  -2  154.73   11.78
  -3  -7   2  161.37   18.33
   3   7  -2  160.88   19.21
  -3  -7   2  153.20   12.01
  -3  -7   1   44.77    4.48
  -3  -7   1   48.09    5.67
   3   7  -1   48.92    5.38
  -3  -7   1   41.10    9.95
   3   7  -1   27.86    8.98
  -3  -7   0   30.80    3.75
  -3  -7   0   37.61    3.90
  -3  -7   0   16.96    7.15
   3   7   0   34.15    8.94
  -3  -7  -1    4.84    3.38
  -3  -7  -1    6.55    2.69
  -3  -7  -1    4.59    2.24
  -3  -7  -2    3.57    3.23
  -3  -7  -2    0.77    2.63
  -3  -7  -2    1.62    3.22
  -3  -7  -2    6.82    2.08
  -3  -7  -3    2.59    2.94
  -3  -7  -4   71.97    5.91
  -3  -7  -4   64.41    5.46
  -3  -7  -4   57.88    6.09
  -3  -7  -5   33.90    3.63
  -3  -7  -5   31.22    3.63
  -3  -7  -5   27.10    3.96
  -3  -7  -5   30.74    4.27
  -3  -7  -6   15.01    2.23
  -3  -7  -6   10.54    2.30
  -3  -7  -6    9.56    2.74
  -3  -7  -7    1.48    1.58
  -3  -7  -7    3.64    1.44
  -3  -8  16   20.01    2.72
   3   8 -15   13.07    3.59
   3   8 -15   17.73    3.76
  -3  -8  15   23.61    3.19
   3   8 -14    0.70    3.28
   3   8 -14    6.49    3.53
   3   8 -14    3.93    2.15
   3   8 -13    2.41    3.77
   3   8 -13    2.24    3.71
   3   8 -13    1.02    2.47
   3   8 -12   10.91    4.41
   3   8 -12   14.05    4.78
   3   8 -12   12.55    3.48
   3   8 -11   -0.94    4.27
  -3  -8  11    0.17    2.67
   3   8 -10   72.76    6.52
   3   8 -10   70.77    7.74
  -3  -8  10   75.28    6.56
   3   8  -9   24.10    3.78
  -3  -8   9   16.49    7.46
   3   8  -9   23.25    5.21
   3   8  -9   18.02    7.51
  -3  -8   9   25.78    3.90
   3   8  -8  187.72   14.13
  -3  -8   8  185.49   20.71
   3   8  -8  184.91   22.06
  -3  -8   8  211.61   14.02
  -3  -8   7   21.30    8.29
   3   8  -7   13.96    8.17
  -3  -8   7   25.25    3.85
  -3  -8   6  600.12   46.75
  -3  -8   6  625.49   37.45
  -3  -8   5  770.89   56.31
  -3  -8   5  771.17   46.21
  -3  -8   4  627.61   50.08
   3   8  -4  523.21   50.07
  -3  -8   4  665.99   40.66
  -3  -8   3  540.20   32.47
   3   8  -3  485.15   33.07
  -3  -8   3  481.27   41.20
   3   8  -3  455.16   42.28
  -3  -8   2  200.21   12.92
   3   8  -2  211.77   13.75
  -3  -8   2  208.44   21.40
   3   8  -2  157.14   20.64
  -3  -8   2  151.41   13.18
   3   8  -1   67.86    6.27
  -3  -8   1   59.61    6.16
  -3  -8   1   64.12    5.58
  -3  -8   0   33.64    4.25
  -3  -8   0   26.29    3.43
  -3  -8  -1   21.30    3.13
  -3  -8  -1   20.08    4.26
  -3  -8  -1   23.68    3.83
  -3  -8  -2  125.63    9.77
  -3  -8  -2  127.11   10.19
  -3  -8  -2  135.50    9.44
  -3  -8  -2  135.96   10.31
  -3  -8  -3  177.19   11.46
  -3  -8  -3  138.01   11.49
  -3  -8  -3  165.61   11.14
  -3  -8  -3  168.90   11.89
  -3  -8  -4   31.66    3.44
  -3  -8  -4   33.76    3.40
  -3  -8  -4   33.03    4.03
  -3  -8  -5   -0.33    1.52
  -3  -8  -5    1.28    1.92
  -3  -9  15   11.88    2.22
  -3  -9  15    7.31    1.54
   3   9 -14    3.84    3.02
  -3  -9  14    4.14    2.38
   3   9 -14    4.58    1.69
   3   9 -13    5.77    3.50
  -3  -9  13    3.59    2.42
   3   9 -13    0.77    2.19
   3   9 -12   16.50    4.62
  -3  -9  12   24.82    3.88
   3   9 -12   24.20    3.81
  -3  -9  11   35.09    4.35
   3   9 -11   29.52    4.43
   3   9 -10   -1.79    4.00
   3   9 -10    2.76    2.67
   3   9 -10    2.37    3.48
  -3  -9  10    5.86    2.85
  -3  -9   9   10.60    3.00
   3   9  -9   16.66    3.47
   3   9  -8    8.68    3.46
   3   9  -7   70.39    7.19
   3   9  -6   35.75    5.31
   3   9  -5   33.47    5.04
   3   9  -4    1.34    3.36
   3   9  -3    3.73    3.16
   3   9  -2   35.45    4.68
  -3  -9   2   40.62    3.97
   3   9  -1    4.55    2.72
  -3  -9   1   -2.60    3.26
  -3  -9   1    1.17    2.27
  -3  -9   0    8.32    2.49
  -3  -9   0    8.76    3.19
  -3  -9   0    1.40    2.81
  -3  -9  -1    6.22    2.27
  -3  -9  -1    7.91    1.88
  -3  -9  -1   10.72    3.08
  -3  -9  -1   10.12    3.18
  -3  -9  -2  219.08   14.95
  -3  -9  -2  255.08   15.52
  -3  -9  -2  233.04   14.71
  -3  -9  -2  217.81   15.22
  -3  -9  -3  241.73   15.78
  -3 -10  14  204.78   13.46
  -3 -10  14  212.46   13.38
  -3 -10  13  141.37    8.50
  -3 -10  13  143.12    8.52
   3  10 -12   75.39    6.85
  -3 -10  12  108.98    7.01
   3  10 -11   41.29    4.48
   3  10 -10   36.50    3.95
   3  10 -10   23.42    4.24
   3  10  -9    2.77    2.64
   3  10  -9    0.40    3.32
   3  10  -8   14.83    3.65
   3  10  -8   13.81    4.24
  -3 -10   8   17.53    3.08
   3  10  -7   18.96    4.09
   3  10  -7   12.99    4.90
   3  10  -6   21.34    4.24
   3  10  -5    0.19    3.14
   3  10  -4   22.22    3.85
  -3 -10   3   -4.82    2.60
   3  10  -3    3.45    2.71
  -3 -10   2   -1.05    2.37
  -3 -10   2   -0.46    2.62
  -3 -10   1   62.33    5.28
  -3 -10   1   59.84    5.41
  -3 -10   0   29.95    3.25
  -3 -10   0   25.31    3.10
  -3 -10  -1   53.04    4.21
  -3 -11  12    0.67    1.20
  -3 -11  11   39.09    3.42
   3  11 -10   18.47    2.90
  -3 -11  10   34.68    2.97
   3  11  -9    1.54    2.22
  -3 -11   9    1.10    1.47
   3  11  -8    5.82    2.65
   3  11  -8    3.96    2.48
   3  11  -7   -0.98    2.65
   3  11  -7   -0.14    2.65
   3  11  -6    0.43    2.98
   3  11  -5    5.09    3.89
  -3 -11   5   62.03    4.33
   3  11  -4    2.07    4.74
  -3 -11   4  123.53    5.46
  -3 -11   3   62.60    4.93
   4 -13   0  214.57   13.65
   4 -13   1  251.27   16.03
   4 -13   2   72.26    5.50
   4 -13   2   79.89    5.59
   4 -13   3   10.32    4.99
  -4  13  -3   15.95    4.94
   4 -13   3   27.07    2.72
   4 -13   3   20.81    2.95
  -4  13  -4    9.92    4.52
   4 -13   4    6.88    1.85
   4 -13   4   12.71    2.54
   4 -13   5   -0.52    1.47
  -4  13  -5    3.29    4.27
  -4  13  -5   -3.97    3.15
   4 -13   5    1.12    2.25
   4 -13   6    3.97    1.41
   4 -13   6    7.67    2.43
  -4  13  -6   -0.64    2.92
  -4  13  -6    5.95    4.28
   4 -13   7   12.88    2.64
  -4  13  -7    6.57    2.93
  -4  13  -7    6.31    4.17
   4 -13   8    3.78    2.17
  -4  13  -8    1.99    2.49
  -4  13  -8    9.08    3.94
   4 -13   9    1.21    1.63
   4 -13   9    0.41    1.76
  -4  13  -9   -3.03    2.37
  -4  13  -9   -0.15    3.12
   4 -13  10   10.24    2.02
  -4  13 -10    9.05    2.31
  -4  13 -10   13.61    3.24
  -4  13 -11    2.89    1.59
   4 -13  11    1.74    1.53
   4 -13  12   98.00    6.59
   4 -12  -3  159.61   10.44
   4 -12  -2   76.01    5.32
   4 -12  -2   68.24    5.50
   4 -12  -1   23.76    4.84
   4 -12  -1   21.59    2.69
   4 -12  -1   20.14    2.92
   4 -12   0   -0.81    4.90
   4 -12   0   -0.23    2.16
   4 -12   1    5.12    5.15
  -4  12  -1    5.26    4.44
   4 -12   1   10.51    2.46
   4 -12   1    5.76    2.34
   4 -12   2  119.58    8.48
  -4  12  -2  101.29    9.98
   4 -12   3   10.88    2.91
  -4  12  -3   13.65    4.95
   4 -12   4   10.28    2.92
  -4  12  -4    2.03    4.00
  -4  12  -4    7.56    4.78
   4 -12   5   25.54    3.57
  -4  12  -5   15.58    4.63
  -4  12  -5   19.22    5.45
   4 -12   6  197.28   11.66
  -4  12  -6  173.04   13.00
   4 -12   7  214.72   15.58
   4 -12   7  285.58   15.95
  -4  12  -7  190.72   16.48
  -4  12  -7  249.16   17.34
   4 -12   8  329.94   21.84
  -4  12  -8  270.50   23.53
  -4  12  -8  281.44   22.38
  -4  12  -8  347.84   23.20
  -4  12  -9  273.93   21.93
  -4  12  -9  262.82   20.47
  -4  12  -9  305.85   21.36
   4 -12  10  119.97    9.07
  -4  12 -10  118.95   11.14
   4 -12  10  137.89    8.64
  -4  12 -10  113.18    9.47
  -4  12 -10  118.26    9.85
   4 -12  11   40.52    3.99
  -4  12 -11   36.91    6.41
  -4  12 -11   34.93    4.19
  -4  12 -11   43.12    5.15
  -4  12 -12   -4.10    4.47
   4 -12  12   -1.74    1.98
  -4  12 -12    0.23    2.00
  -4  12 -12    2.83    3.06
  -4  12 -13    0.67    1.48
  -4  12 -13    0.18    3.58
   4 -12  13   -0.62    1.41
   4 -11  -5   12.36    2.08
   4 -11  -4   35.95    3.00
   4 -11  -4   32.33    3.61
   4 -11  -3   55.94    6.45
   4 -11  -3   48.64    4.74
   4 -11  -2  182.63   15.74
   4 -11  -2  217.03   14.16
   4 -11  -1   87.76   10.64
   4 -11  -1  121.32    8.29
  -4  11   0    3.10    4.40
   4 -11   0    2.83    5.59
   4 -11   0    5.28    2.49
   4 -11   1    3.90    2.41
  -4  11  -1   -1.21    4.35
   4 -11   2  138.56    9.76
   4 -11   2  134.94   10.01
  -4  11  -2  134.23   11.70
   4 -11   3  498.77   31.22
   4 -11   3  494.42   30.87
  -4  11  -3  454.33   32.36
   4 -11   4 1226.44   72.89
   4 -11   4 1159.19   72.40
  -4  11  -4 1139.14   74.10
   4 -11   5 2029.97  118.01
   4 -11   5 2128.88  118.59
  -4  11  -5 1935.06  119.74
   4 -11   6  566.43   34.96
   4 -11   6  608.64   35.60
  -4  11  -6  580.42   36.88
   4 -11   7  182.95   12.17
  -4  11  -7  152.15   13.27
  -4  11  -7  173.04   13.52
   4 -11   8   29.68    3.67
  -4  11  -8   24.82    5.30
  -4  11  -9    3.71    3.98
  -4  11 -10   51.83    8.29
   4 -11  10   59.49    4.73
  -4  11 -10   47.30    5.94
  -4  11 -10   55.73    6.75
  -4  11 -11   47.20    7.74
  -4  11 -11   54.42    5.65
  -4  11 -11   47.65    6.28
  -4  11 -12   63.72    7.93
  -4  11 -12   53.47    5.30
  -4  11 -12   55.37    6.20
  -4  11 -13    5.81    4.73
   4 -11  13    5.90    2.14
  -4  11 -13    4.33    2.15
  -4  11 -13    4.97    3.29
  -4  11 -14   29.46    3.00
   4 -11  14   30.87    2.97
   4 -10  -7    2.44    1.53
   4 -10  -6    1.51    1.97
   4 -10  -6   -0.22    1.52
   4 -10  -5    9.60    1.77
   4 -10  -5    9.40    2.20
   4 -10  -5   12.77    2.78
   4 -10  -4    5.00    4.81
   4 -10  -4    8.26    2.88
   4 -10  -3   35.84    6.91
   4 -10  -2   73.02    9.65
   4 -10  -2   90.93    6.79
  -4  10   1    5.84    4.40
   4 -10  -1    3.38    5.52
   4 -10  -1    1.38    2.24
   4 -10  -1    1.39    2.30
  -4  10   0   39.57    5.92
  -4  10   0   24.49    9.80
   4 -10   0   38.49    4.08
   4 -10   0   37.43    4.31
   4 -10   1   -0.14    2.31
   4 -10   1    1.30    2.71
  -4  10  -2   33.29   12.13
   4 -10   2   35.96    4.02
   4 -10   2   38.46    4.58
  -4  10  -3    1.60    8.23
   4 -10   3    3.36    2.88
   4 -10   3    4.79    2.29
  -4  10  -4   12.91   14.39
  -4  10  -4   -7.94    8.70
   4 -10   4    6.90    2.20
   4 -10   4    8.37    3.20
  -4  10  -5   -7.85   14.04
  -4  10  -5   -4.70    8.42
   4 -10   5    0.98    2.92
   4 -10   5   -0.47    1.91
  -4  10  -6    3.96    4.35
  -4  10  -6    1.53    7.06
   4 -10   6    7.01    2.90
   4 -10   6    6.90    1.90
  -4  10  -7   94.12   15.91
  -4  10  -7   91.05    9.49
  -4  10  -7   96.91   27.49
   4 -10   7  110.15    8.05
  -4  10  -8   38.49    5.67
  -4  10  -8   30.28    5.59
  -4  10  -8   21.81    9.66
  -4  10  -8   37.45   20.63
   4 -10   8   35.76    3.90
  -4  10  -9    6.90    4.33
  -4  10  -9    9.07    4.15
   4 -10   9   14.58    2.63
  -4  10 -10  244.57   17.35
  -4  10 -10  229.75   17.05
  -4  10 -11  324.04   22.52
  -4  10 -12  280.83   20.13
  -4  10 -12  276.83   19.49
  -4  10 -12  337.55   22.14
  -4  10 -13  392.15   26.03
  -4  10 -13  376.30   25.35
  -4  10 -13  440.58   27.68
  -4  10 -14  312.62   22.31
  -4  10 -14  339.63   21.78
   4 -10  14  346.94   21.58
  -4  10 -14  378.55   23.83
  -4  10 -15  344.23   19.78
   4 -10  15  296.24   19.46
   4  -9  -8    0.57    1.04
   4  -9  -8    0.24    1.63
   4  -9  -8   -0.89    1.77
   4  -9  -7   88.13    6.67
   4  -9  -7   90.96    6.27
   4  -9  -7   87.21    6.79
   4  -9  -6  201.70   13.56
   4  -9  -6  199.53   13.66
   4  -9  -5  387.66   29.80
   4  -9  -5  455.89   27.66
   4  -9  -4  573.81   36.58
   4  -9  -4  487.78   38.36
   4  -9  -4  621.86   36.24
   4  -9  -4  569.95   36.52
   4  -9  -3   86.77   10.68
   4  -9  -3  116.28    8.64
   4  -9  -3  116.57    8.25
   4  -9  -3  112.55    8.49
   4  -9  -2  216.92   14.33
   4  -9  -2  231.09   14.40
   4  -9  -2  192.80   14.36
   4  -9  -1  330.91   22.07
   4  -9  -1  359.45   22.12
   4  -9  -1  350.04   22.15
  -4   9   1  320.35   23.19
  -4   9   1  293.01   31.10
   4  -9   0   95.39    7.04
  -4   9   0   80.67    8.29
  -4   9   0   72.70   13.99
   4  -9   0   93.08    7.06
   4  -9   0   84.91    7.12
  -4   9  -1   -1.26    3.82
  -4   9  -1    8.54    7.94
   4  -9   1    2.01    2.65
   4  -9   1    1.34    2.17
  -4   9  -2   33.70    5.12
  -4   9  -2   35.17   10.58
   4  -9   2   31.66    3.75
   4  -9   2   38.36    4.30
  -4   9  -3    0.25    3.79
  -4   9  -3    8.41    7.68
   4  -9   3    2.64    2.60
   4  -9   3    3.33    2.16
  -4   9  -4    1.95    3.69
  -4   9  -4    1.39    7.04
   4  -9   4   -0.31    2.69
   4  -9   4    1.85    1.93
  -4   9  -5    1.69    3.54
  -4   9  -5   11.92   14.42
  -4   9  -5   -2.77    8.24
   4  -9   5    3.31    2.62
   4  -9   5    2.47    1.73
  -4   9  -6  272.53   18.22
  -4   9  -6  241.57   26.35
  -4   9  -6  227.90   18.42
   4  -9   6  262.11   17.11
  -4   9  -7    8.76    4.17
  -4   9  -7   27.13   16.92
  -4   9  -7   15.21    4.54
  -4   9  -7   11.05    8.27
   4  -9   7   14.87    2.87
  -4   9  -8   51.21    6.25
  -4   9  -8   57.07   12.35
  -4   9  -8   53.77    6.55
  -4   9  -8   67.80   22.80
   4  -9   8   48.14    4.62
  -4   9  -9   72.58    7.73
  -4   9  -9  104.54   26.36
  -4   9 -10  243.44   17.28
  -4   9 -10  211.84   16.43
  -4   9 -10  209.01   16.18
  -4   9 -11  103.36   10.20
  -4   9 -11  111.95   10.34
  -4   9 -11  112.00    9.50
  -4   9 -11  115.37   12.15
  -4   9 -12  120.68   10.66
  -4   9 -12  123.26   10.76
  -4   9 -13   19.43    4.45
  -4   9 -13   19.01    4.88
  -4   9 -13   21.28    3.53
  -4   9 -13   22.60    6.32
  -4   9 -14    4.25    3.18
  -4   9 -14    7.94    3.62
  -4   9 -14    3.02    2.18
  -4   9 -14   -0.58    5.04
  -4   9 -15    0.91    2.33
  -4   9 -15    4.65    2.77
  -4   9 -15    2.91    1.70
   4  -9  15    3.44    1.15
  -4   9 -16    1.53    1.01
   4  -8 -10  102.44    6.98
   4  -8 -10  101.89    6.70
   4  -8  -9   77.74    6.03
   4  -8  -9   71.57    5.78
   4  -8  -9   88.18    5.77
   4  -8  -8  196.21   13.28
   4  -8  -8  182.30   13.13
   4  -8  -8  209.40   13.00
   4  -8  -7  219.08   14.49
   4  -8  -6  244.81   15.46
   4  -8  -6  232.43   15.89
   4  -8  -6  203.75   17.67
   4  -8  -5  137.80    9.46
   4  -8  -5  103.10   11.33
   4  -8  -5   87.33   10.46
   4  -8  -5  136.58    8.82
   4  -8  -5  126.74    9.43
   4  -8  -5  119.64    8.80
   4  -8  -5  129.90    9.43
   4  -8  -4   14.10    2.53
   4  -8  -4   10.99    2.96
   4  -8  -4   13.46    3.36
   4  -8  -3   39.79    4.35
   4  -8  -3   27.29    6.80
   4  -8  -3   40.01    3.91
   4  -8  -3   35.19    4.42
   4  -8  -2   85.50    6.95
   4  -8  -2   94.17    6.95
   4  -8  -2   84.89    6.54
   4  -8  -2   81.62    6.57
  -4   8   2   82.54    7.86
  -4   8   2   64.11   12.43
   4  -8  -1  115.65    8.86
   4  -8  -1  128.69    8.86
   4  -8  -1  124.80    8.74
   4  -8  -1  122.13    8.84
  -4   8   1  113.66    9.76
  -4   8   1   94.93   15.06
   4  -8   0    7.58    2.46
   4  -8   0    6.97    2.29
   4  -8   0    6.26    2.19
   4  -8   0    5.27    2.47
  -4   8   0    1.52    3.47
  -4   8   0    7.32    6.69
   4  -8   1    7.27    2.34
   4  -8   1   10.22    2.25
  -4   8  -1   11.58    3.77
  -4   8  -1   13.18    7.59
   4  -8   1   12.60    2.37
   4  -8   1    7.12    2.59
  -4   8  -2  105.57    9.01
  -4   8  -2  112.61   15.48
   4  -8   2  111.42    7.94
   4  -8   2  111.43    8.26
  -4   8  -3  667.87   40.48
  -4   8  -3  635.66   49.01
   4  -8   3  621.39   39.41
   4  -8   3  631.72   39.76
  -4   8  -4 1338.93   79.65
  -4   8  -4 1296.49   88.54
   4  -8   4 1228.61   78.45
   4  -8   4 1327.67   78.87
  -4   8  -5 1648.07   95.99
  -4   8  -5 1556.90  105.00
  -4   8  -5 1400.68   96.18
   4  -8   5 1533.36   94.72
   4  -8   5 1616.89   95.21
  -4   8  -6 1058.78   64.64
  -4   8  -6  985.55   73.02
  -4   8  -6  997.54   64.92
   4  -8   6 1025.91   63.65
  -4   8  -7  520.38   32.54
  -4   8  -7  449.79   40.11
  -4   8  -7  467.19   32.64
   4  -8   7  501.62   31.35
  -4   8  -8  147.76   11.20
  -4   8  -8  111.49   16.86
  -4   8  -8  122.37   11.15
   4  -8   8  141.34    9.65
  -4   8  -9   15.27    4.33
  -4   8  -9   32.24   17.99
  -4   8  -9   16.84    5.37
  -4   8 -10   89.64    9.21
  -4   8 -10   75.14    7.80
  -4   8 -11  106.45   10.16
  -4   8 -11   84.83    9.86
  -4   8 -11   99.31    8.86
  -4   8 -11  100.29   27.44
  -4   8 -11  118.09   11.75
  -4   8 -12   39.45    6.35
  -4   8 -12   41.95    6.67
  -4   8 -12   40.90    5.10
  -4   8 -12   40.43    7.88
  -4   8 -13   25.64    5.35
  -4   8 -13   25.40    5.48
  -4   8 -13   27.89    3.97
  -4   8 -13   28.98    6.89
  -4   8 -14    4.59    3.70
  -4   8 -14    4.58    3.89
  -4   8 -14    7.34    2.43
  -4   8 -14    8.91    5.27
  -4   8 -15   51.92    5.62
  -4   8 -15   42.71    5.10
  -4   8 -15   51.23    4.29
  -4   8 -16    5.44    1.34
   4  -7 -11    8.51    1.55
   4  -7 -11    7.95    1.81
   4  -7 -10   47.70    4.29
   4  -7 -10   44.78    3.91
   4  -7  -9    2.81    2.54
   4  -7  -9    1.75    1.80
   4  -7  -9    2.50    1.99
   4  -7  -8   62.80    6.05
   4  -7  -8   56.64    5.50
   4  -7  -7   61.98    5.80
   4  -7  -7   68.90    6.14
   4  -7  -7   71.82    5.93
   4  -7  -7   67.82    6.71
   4  -7  -6  158.21   10.86
   4  -7  -6  144.88   10.64
   4  -7  -6  139.04   11.23
   4  -7  -5  105.50    7.60
   4  -7  -5   90.25    6.91
   4  -7  -5   99.46    8.22
   4  -7  -5   98.93    7.61
   4  -7  -4   52.90    4.83
   4  -7  -4   40.68    7.03
   4  -7  -4   51.31    4.31
   4  -7  -4   45.18    4.76
   4  -7  -4   44.60    5.26
   4  -7  -3    0.14    2.43
   4  -7  -3    1.46    2.70
   4  -7  -3    1.21    2.34
   4  -7  -3    9.29    5.15
   4  -7  -3   -0.12    1.98
  -4   7   3    4.67    3.51
  -4   7   3   -3.19    5.25
   4  -7  -2  141.47   10.05
   4  -7  -2  155.62   10.41
   4  -7  -2  142.87   10.00
   4  -7  -2  142.07    9.91
  -4   7   2  130.21   10.67
  -4   7   2  122.00   16.07
   4  -7  -2  149.59   10.09
   4  -7  -1  329.02   21.04
   4  -7  -1  341.13   21.04
   4  -7  -1  312.18   21.05
  -4   7   1  315.58   21.75
  -4   7   1  281.43   28.07
   4  -7  -1  349.47   21.17
   4  -7   0 1272.74   80.76
   4  -7   0 1434.18   80.83
   4  -7   0 1269.80   80.97
  -4   7   0 1354.67   81.65
  -4   7   0 1238.01   89.00
   4  -7   0 1292.66   80.87
   4  -7   1 1643.76   95.48
   4  -7   1 1489.49   95.71
  -4   7  -1 1514.62  103.62
   4  -7   1 1564.72   95.61
  -4   7  -1 1537.00   96.27
  -4   7  -2  889.39   62.90
  -4   7  -2  883.17   55.16
  -4   7  -3  834.56   60.84
  -4   7  -3  865.29   53.78
   4  -7   4  346.63   22.65
  -4   7  -4  366.89   30.38
  -4   7  -4  365.68   23.32
   4  -7   5   49.58    4.48
  -4   7  -5   64.31   10.81
  -4   7  -5   50.30    5.37
   4  -7   6   12.03    2.36
  -4   7  -6   15.42   13.79
  -4   7  -6   14.16    3.93
  -4   7  -6    8.39    6.39
  -4   7  -6   12.65    3.65
   4  -7   7  327.19   20.57
  -4   7  -7  322.48   21.71
  -4   7  -7  298.25   28.15
  -4   7  -7  307.09   21.88
  -4   7  -8   28.63    4.78
  -4   7  -8   31.62   16.96
  -4   7  -9  228.92   16.44
  -4   7  -9  206.50   15.93
  -4   7 -10   50.01    7.13
  -4   7 -10   42.09    6.24
  -4   7 -10   50.98    7.25
  -4   7 -10   47.30    6.09
  -4   7 -11  266.75   19.82
  -4   7 -11  235.65   17.99
  -4   7 -11  252.50   40.01
  -4   7 -11  300.51   21.03
  -4   7 -12  317.98   21.60
  -4   7 -12  297.45   21.32
  -4   7 -12  261.25   20.47
  -4   7 -12  270.37   19.62
  -4   7 -12  318.62   22.39
  -4   7 -13  370.86   26.14
  -4   7 -13  404.31   27.07
  -4   7 -14  301.88   20.56
  -4   7 -14  303.14   20.67
  -4   7 -14  265.35   19.83
  -4   7 -14  291.34   19.05
  -4   7 -14  279.54   20.84
  -4   7 -15  208.23   14.09
  -4   7 -15  206.13   14.32
  -4   7 -15  195.42   12.90
  -4   7 -15  167.49   13.62
  -4   7 -16   74.56    5.21
  -4   7 -16   65.89    6.20
   4  -6 -12    1.93    1.41
   4  -6 -12    3.27    1.59
   4  -6 -11    0.79    1.99
   4  -6 -11    1.66    1.71
   4  -6 -11   -4.39    4.30
   4  -6 -10   21.05    5.48
   4  -6 -10   23.54    3.29
   4  -6 -10   18.87    3.68
   4  -6  -9   62.97    5.60
   4  -6  -9   57.35    5.95
   4  -6  -9   53.29    5.02
   4  -6  -8   -0.82    3.65
   4  -6  -8    6.74    6.20
   4  -6  -8    1.52    2.80
   4  -6  -8   -1.28    2.32
   4  -6  -8    0.57    2.55
   4  -6  -8   -1.73    3.33
   4  -6  -7   88.56    9.45
   4  -6  -7   82.47    7.01
   4  -6  -7   66.59    8.52
   4  -6  -7  100.72    7.44
   4  -6  -7   97.87    7.90
   4  -6  -7   91.56    7.12
   4  -6  -6   27.13    3.72
   4  -6  -6   28.62    4.27
   4  -6  -6   22.66    5.59
   4  -6  -6   25.60    3.54
   4  -6  -6   30.50    6.47
   4  -6  -6   17.93    6.31
   4  -6  -5  205.99   14.60
   4  -6  -5  207.43   13.32
   4  -6  -5  192.20   15.48
   4  -6  -5  183.09   12.81
   4  -6  -5  191.80   13.70
   4  -6  -5  188.50   13.23
   4  -6  -5  205.24   13.14
   4  -6  -4  131.03    9.76
   4  -6  -4  140.79   10.22
   4  -6  -4  141.61   10.23
   4  -6  -4  133.14    9.68
   4  -6  -4  130.51   11.04
   4  -6  -4  162.23    9.97
   4  -6  -4  129.87   11.77
   4  -6  -3  316.55   21.11
   4  -6  -3  345.56   21.45
   4  -6  -3  329.66   21.90
   4  -6  -3  355.92   21.20
   4  -6  -3  296.06   22.74
  -4   6   3  255.27   26.60
   4  -6  -3  344.46   21.19
  -4   6   3  316.94   21.94
   4  -6  -2  519.09   32.57
   4  -6  -2  542.05   32.12
  -4   6   2  423.00   38.09
  -4   6   2  485.72   32.66
   4  -6  -1    6.20    2.02
  -4   6   1    6.02    5.52
  -4   6   1    6.75    3.04
   4  -6   0    0.58    1.71
  -4   6   0    3.16    2.86
  -4   6   0   -0.84    5.22
  -4   6  -1   17.96    3.45
  -4   6  -2   34.78    4.23
  -4   6  -3  344.68   22.04
  -4   6  -3  305.75   27.40
  -4   6  -4  136.67    9.89
  -4   6  -4  110.88   14.44
  -4   6  -5   63.77    6.00
  -4   6  -5   60.71   10.49
  -4   6  -6    3.48    3.12
  -4   6  -6   -8.65   12.63
  -4   6  -6    2.79    5.36
  -4   6  -7  108.06    8.48
  -4   6  -7   94.30    8.24
  -4   6  -8 1482.17   84.02
  -4   6  -8 1335.95   83.41
  -4   6  -8 1170.36   82.99
  -4   6  -8 1648.69  109.58
  -4   6  -8 1406.95   83.44
  -4   6  -9 1990.34  110.11
  -4   6  -9 1667.20  109.28
  -4   6  -9 1560.37  108.76
  -4   6  -9 2134.82  138.67
  -4   6  -9 1919.91  109.54
  -4   6 -10 1160.99   68.91
  -4   6 -10 1165.11   69.25
  -4   6 -10 1102.89   68.28
  -4   6 -10 1020.29   68.12
  -4   6 -10 1003.38   67.44
  -4   6 -10 1096.06   94.35
  -4   6 -11  724.79   48.37
  -4   6 -11  733.16   47.43
  -4   6 -11  748.04   48.00
  -4   6 -11  777.82   48.12
  -4   6 -11  696.51   46.43
  -4   6 -11  633.12   68.14
  -4   6 -12  361.59   25.55
  -4   6 -12  336.49   24.76
  -4   6 -12  363.09   23.87
  -4   6 -12  364.46   25.93
  -4   6 -13  133.72   11.59
  -4   6 -14   19.62    5.35
  -4   6 -14   24.42    5.75
  -4   6 -14   20.00    3.30
  -4   6 -14   18.72    4.86
  -4   6 -15   20.61    4.45
  -4   6 -15   18.27    4.61
  -4   6 -15   13.34    2.38
  -4   6 -15    8.25    3.76
  -4   6 -16   27.55    4.12
   4  -5 -13   39.82    3.51
   4  -5 -13   44.91    3.42
   4  -5 -12   34.63    3.90
   4  -5 -12   25.33    5.45
   4  -5 -12   37.32    3.57
   4  -5 -11   27.60    3.86
   4  -5 -11   25.73    5.87
   4  -5 -11   23.45    3.33
   4  -5 -10  196.23   13.14
   4  -5 -10  164.46   12.18
   4  -5 -10  195.02   12.71
   4  -5  -9  579.56   36.49
   4  -5  -9  621.69   37.24
   4  -5  -9  623.43   36.88
   4  -5  -8 1327.96   82.46
   4  -5  -8 1414.57   83.04
   4  -5  -8 1391.82   83.08
   4  -5  -8 1319.84   83.65
   4  -5  -8 1139.17   83.61
   4  -5  -8 1410.36   82.75
   4  -5  -7  478.18   29.70
   4  -5  -7  489.38   30.25
   4  -5  -7  467.22   30.14
   4  -5  -7  464.99   29.45
   4  -5  -7  479.28   31.01
   4  -5  -7  475.93   29.67
   4  -5  -7  401.92   31.08
   4  -5  -6  856.34   54.71
   4  -5  -6  840.81   54.69
   4  -5  -6  868.14   54.21
   4  -5  -6  879.48   55.30
   4  -5  -6  932.37   54.38
   4  -5  -6  897.78   56.32
   4  -5  -5  489.06   31.08
   4  -5  -5  452.44   30.91
   4  -5  -5  496.11   30.65
   4  -5  -5  490.95   31.62
   4  -5  -5  505.58   30.67
   4  -5  -5  494.11   32.51
   4  -5  -4  314.00   19.86
   4  -5  -4  312.95   18.88
   4  -5  -4  274.20   20.51
   4  -5  -4  264.42   19.32
   4  -5  -3    3.37    2.04
   4  -5  -3    1.09    3.77
  -4   5   3    0.17    3.16
   4  -5  -3   -1.38    4.17
   4  -5  -2  257.40   15.39
  -4   5   2  222.63   16.00
   4  -5  -1    1.82    1.88
  -4   5   1    6.75    3.15
  -4   5   1    5.07    5.76
  -4   5   0    8.08    3.19
  -4   5   0    3.55    5.81
  -4   5  -1   50.87    4.99
  -4   5  -1   41.09    8.50
  -4   5  -2    3.68    2.98
  -4   5  -2   10.00    6.30
  -4   5  -3  367.68   23.03
  -4   5  -3  299.28   27.63
  -4   5  -4  174.05   12.11
  -4   5  -4  160.33   16.97
  -4   5  -5   40.47    4.82
  -4   5  -5   39.51   13.22
  -4   5  -6    1.14    3.25
  -4   5  -6   13.01   10.97
  -4   5  -7  116.14    9.95
  -4   5  -7   96.95    9.48
  -4   5  -7  141.61   23.28
  -4   5  -7  128.11   10.22
  -4   5  -8   28.79    5.72
  -4   5  -8   27.31    5.72
  -4   5  -8   22.74    4.18
  -4   5  -8   17.93   14.10
  -4   5  -8   26.92    4.98
  -4   5  -9   60.67    7.88
  -4   5  -9   64.56    7.96
  -4   5  -9   65.14    7.06
  -4   5  -9   53.05    7.42
  -4   5  -9   55.15    6.02
  -4   5 -10   57.94    8.27
  -4   5 -10   57.18    7.83
  -4   5 -10   46.49    8.31
  -4   5 -10   49.55    7.06
  -4   5 -10   53.74    7.76
  -4   5 -10   54.76    5.90
  -4   5 -10   68.38   22.37
  -4   5 -11   -0.40    5.80
  -4   5 -11    4.38    5.14
  -4   5 -11    6.46    6.02
  -4   5 -11    2.81    5.24
  -4   5 -11  -13.93   16.34
  -4   5 -11    1.98    3.23
  -4   5 -12   11.19    6.20
  -4   5 -12    2.82    5.33
  -4   5 -12   12.37    5.55
  -4   5 -12    9.06    3.18
  -4   5 -12    5.76    5.57
  -4   5 -13   30.78    5.93
  -4   5 -14    0.96    4.67
  -4   5 -14   -0.64    5.04
  -4   5 -14    1.84    2.21
  -4   5 -14    7.86    4.37
  -4   5 -15   22.17    2.83
  -4   5 -15   25.40    5.25
  -4   5 -15   22.16    4.89
  -4   5 -16   34.89    4.54
   4  -4 -14    9.11    1.57
   4  -4 -14   14.52    1.67
   4  -4 -13   13.47    2.64
   4  -4 -13   14.94    4.83
   4  -4 -13   17.11    1.99
   4  -4 -13   13.33    2.26
   4  -4 -12  148.30   10.36
   4  -4 -12  145.41    9.73
   4  -4 -12  133.36    9.90
   4  -4 -11  288.63   19.22
   4  -4 -11  289.22   19.43
   4  -4 -11  294.92   18.82
   4  -4 -11  287.95   19.08
   4  -4 -10  487.94   30.17
   4  -4 -10  445.92   29.49
   4  -4 -10  457.34   30.19
   4  -4 -10  460.75   29.55
   4  -4 -10  499.17   29.94
   4  -4  -9  171.23   11.71
   4  -4  -9  140.29   12.49
   4  -4  -9  152.15   13.20
   4  -4  -9  149.38   10.78
   4  -4  -9  170.15   11.29
   4  -4  -8   23.44    3.99
   4  -4  -8   20.74    5.12
   4  -4  -8   20.23    6.46
   4  -4  -7    4.90    2.87
   4  -4  -7    5.39    1.90
   4  -4  -7    7.86    4.68
   4  -4  -7    4.97    5.85
   4  -4  -7    5.52    2.20
   4  -4  -6  314.74   21.64
   4  -4  -6  330.58   22.32
   4  -4  -6  353.13   21.27
   4  -4  -6  317.84   23.00
   4  -4  -5  209.03   15.16
   4  -4  -5  223.48   14.05
   4  -4  -5  218.61   15.81
   4  -4  -5  203.16   14.87
   4  -4  -4  128.96    8.24
   4  -4  -4  117.48    9.93
  -4   4   4   96.83    9.32
  -4   4   4  107.93   22.54
   4  -4  -4  122.43    9.20
   4  -4  -3   36.53    3.35
   4  -4  -3   30.69    5.23
  -4   4   3   34.81    4.79
   4  -4  -3   31.43    5.10
  -4   4   2   17.62    6.48
   4  -4  -2   23.45    2.67
  -4   4   1  152.86   15.67
  -4   4   0 1780.77  114.01
  -4   4  -1  765.23   52.62
  -4   4  -2 3648.15  226.85
  -4   4  -3 2295.51  145.22
  -4   4  -5  319.40   21.24
  -4   4  -5  306.37   20.78
  -4   4  -5  323.89   30.21
  -4   4  -6   18.85   15.90
  -4   4  -6    2.12    4.23
  -4   4  -7   57.45    6.57
  -4   4  -7   75.35    7.35
  -4   4  -7   46.09    6.74
  -4   4  -7   77.48   19.69
  -4   4  -8  184.99   13.05
  -4   4  -8  117.83   13.86
  -4   4  -8  158.04   13.33
  -4   4  -8  153.99   12.15
  -4   4  -8  182.87   29.10
  -4   4  -8  166.58   13.08
  -4   4  -9  117.16   11.65
  -4   4  -9  140.17   12.07
  -4   4  -9  134.05   11.36
  -4   4  -9  176.83   11.83
  -4   4  -9  126.33   11.59
  -4   4  -9  109.01    9.90
  -4   4  -9  135.32   26.04
  -4   4 -10   17.81    5.99
  -4   4 -10   18.21    6.66
  -4   4 -10   13.81    5.77
  -4   4 -10   20.03    6.05
  -4   4 -10   20.71   13.94
  -4   4 -10   16.24    3.57
  -4   4 -10   19.10    6.12
  -4   4 -10   13.11    5.19
  -4   4 -11    5.29    5.12
  -4   4 -11    2.53    6.36
  -4   4 -11    4.17    5.51
  -4   4 -11    6.49    2.94
  -4   4 -12    3.72    5.61
  -4   4 -12   11.56    6.64
  -4   4 -12    9.85    5.53
  -4   4 -12    5.42    3.09
  -4   4 -12    8.26    2.60
  -4   4 -13   26.99    5.95
  -4   4 -14   25.54    3.38
  -4   4 -14   25.39    6.14
  -4   4 -14   29.79    5.87
  -4   4 -15   28.91    5.18
  -4   4 -15   38.71    5.73
  -4   4 -16   14.33    3.03
   4  -3 -15  273.28   18.67
   4  -3 -15  304.62   18.64
   4  -3 -15  318.16   18.55
   4  -3 -14   28.90    4.93
   4  -3 -14   28.74    3.09
   4  -3 -14   29.01    2.61
   4  -3 -14   22.15    2.58
   4  -3 -13   61.56    7.41
   4  -3 -13   61.80    5.33
   4  -3 -13   52.10    4.83
   4  -3 -13   62.43    4.83
   4  -3 -12   71.52    6.38
   4  -3 -11   14.30    2.54
   4  -3 -11   12.49    3.27
   4  -3 -11   17.50    2.95
   4  -3 -10   74.69    9.14
   4  -3 -10   85.55    6.61
   4  -3 -10   77.07    7.00
   4  -3  -9   54.09    6.77
   4  -3  -9   59.92    8.18
   4  -3  -9   59.67    7.02
   4  -3  -9   72.53    5.61
   4  -3  -9   67.52    6.13
   4  -3  -8    9.60    4.29
   4  -3  -8    9.40    5.71
   4  -3  -8   10.28    4.36
   4  -3  -8   11.10    4.07
   4  -3  -8   10.21    3.26
   4  -3  -7   56.66    6.26
   4  -3  -7   68.55    7.53
   4  -3  -7   58.69    7.01
   4  -3  -7   72.82    6.67
   4  -3  -6   21.34    5.36
   4  -3  -6   16.03    4.10
   4  -3  -6   21.57    4.68
   4  -3  -6   21.99    5.40
   4  -3  -6   23.93    5.12
   4  -3  -5  118.94    9.55
  -4   3   5  115.15   24.54
   4  -3  -5  128.74   10.15
   4  -3  -5  147.68    9.20
   4  -3  -5  152.58   11.25
   4  -3  -4 1552.34   99.97
  -4   3   4 1802.55  117.70
   4  -3  -4 1820.54  101.15
  -4   3   3 1282.50   82.48
   4  -3  -3 1021.45   64.47
   4  -3  -2  899.36   60.96
   4  -3  -1 1462.36   95.04
   4  -3   0  828.32   56.68
   4  -3   1  620.50   44.07
   4  -3   2    4.64    6.13
   4  -3   3    7.67    5.70
  -4   3  -3   16.11   19.95
  -4   3  -4  215.47   21.96
  -4   3  -4  186.36   13.57
  -4   3  -5  121.21   18.89
  -4   3  -5  119.82    9.80
  -4   3  -5  143.35   25.94
  -4   3  -6   73.27    7.52
  -4   3  -6   78.73    7.74
  -4   3  -7  167.19   13.17
  -4   3  -7  119.86   13.91
  -4   3  -7  174.40   12.74
  -4   3  -7  163.47   12.29
  -4   3  -7  199.25   12.93
  -4   3  -7  164.90   12.97
  -4   3  -7  162.84   24.94
  -4   3  -8  319.20   23.96
  -4   3  -8  351.23   23.01
  -4   3  -8  326.65   23.58
  -4   3  -8  312.21   21.26
  -4   3  -8  313.94   22.00
  -4   3  -8  332.83   23.26
  -4   3  -8  383.80   22.89
  -4   3  -8  364.90   22.00
  -4   3  -8  432.46   23.69
  -4   3  -8  359.21   23.70
  -4   3  -8  332.26   22.39
  -4   3  -8  296.24   37.04
  -4   3  -9  607.13   48.00
  -4   3  -9  844.30   49.64
  -4   3  -9  766.98   49.88
  -4   3  -9  702.57   49.05
  -4   3  -9  726.76   46.81
  -4   3  -9  778.06   49.12
  -4   3  -9  854.63   48.32
  -4   3  -9  966.29   49.21
  -4   3  -9  780.83   49.04
  -4   3  -9  756.85   47.90
  -4   3 -10 1185.47   69.69
  -4   3 -10 1013.19   69.71
  -4   3 -10 1029.75   69.16
  -4   3 -10 1095.12   69.02
  -4   3 -10 1068.35   67.81
  -4   3 -10 1050.53   66.76
  -4   3 -10 1063.24   69.21
  -4   3 -10 1315.82   68.99
  -4   3 -11  524.79   33.34
  -4   3 -11  549.21   35.28
  -4   3 -11  560.34   36.48
  -4   3 -11  547.17   36.87
  -4   3 -11  528.83   34.50
  -4   3 -12  579.51   36.15
  -4   3 -12  579.42   36.29
  -4   3 -12  525.43   35.41
  -4   3 -12  489.44   33.03
  -4   3 -12  508.57   32.41
  -4   3 -12  484.95   34.64
  -4   3 -12  562.78   33.59
  -4   3 -13  114.23    7.92
  -4   3 -13  113.72   11.45
  -4   3 -13  119.24   11.33
  -4   3 -13  129.95    9.00
  -4   3 -13  108.42    8.51
  -4   3 -14    5.32    4.60
  -4   3 -14    6.54    5.22
  -4   3 -14    0.71    1.16
  -4   3 -15    9.21    3.68
  -4   3 -15    8.78    4.12
   4  -2 -15    2.15    3.50
   4  -2 -15    4.62    1.80
   4  -2 -15    5.93    1.47
   4  -2 -14   20.76    5.15
   4  -2 -14   25.64    2.86
   4  -2 -14   24.91    3.28
   4  -2 -13   28.32    3.18
   4  -2 -13   27.15    3.55
   4  -2 -12   57.88    8.18
   4  -2 -12   57.29    6.29
   4  -2 -12   55.38    4.89
   4  -2 -12   49.09    5.22
   4  -2 -11   17.99    2.99
   4  -2 -11   23.64    4.84
   4  -2 -11   11.56    3.38
   4  -2 -10   43.86    4.14
   4  -2 -10   44.97    7.51
   4  -2 -10   38.15    6.37
   4  -2 -10   42.34    7.99
   4  -2 -10   35.54    5.56
   4  -2  -9  136.29   11.17
   4  -2  -9  142.62   11.40
   4  -2  -9  121.93   10.52
   4  -2  -9  117.47   12.14
   4  -2  -9  133.07   10.60
   4  -2  -8  462.03   29.76
   4  -2  -8  408.44   30.99
   4  -2  -8  421.72   29.72
   4  -2  -8  456.47   29.36
   4  -2  -7  281.09   19.43
   4  -2  -7  292.37   19.93
   4  -2  -7  330.17   20.75
   4  -2  -6  185.25   13.20
   4  -2  -6  199.33   13.65
   4  -2  -6  203.87   14.57
   4  -2  -5  467.96   30.52
   4  -2  -5  504.38   30.77
   4  -2  -5  545.74   36.31
  -4   2   4  204.98   32.25
   4  -2  -4  229.57   16.20
   4  -2  -4  251.33   21.18
   4  -2  -3   -3.74    7.47
  -4   2   3   17.52   20.78
   4  -2  -2   30.80    8.85
  -4   2   2   28.98   21.91
   4  -2  -1   34.41   10.13
  -4   2   1   70.95   24.12
   4  -2   0    3.88    8.08
  -4   2   0    5.14   21.18
   4  -2   1  408.64   32.40
  -4   2  -1  434.94   44.58
   4  -2   2    7.00    6.89
  -4   2  -2    3.73   21.32
   4  -2   3    4.53    5.91
  -4   2  -3    3.97   20.38
  -4   2  -3    7.12    7.43
  -4   2  -4  676.83   42.97
   4  -2   4  793.50   47.90
  -4   2  -4  707.61   51.96
  -4   2  -4  657.90   42.64
  -4   2  -4  594.11   58.97
  -4   2  -5  891.58   52.53
  -4   2  -5  862.40   64.09
  -4   2  -5  884.25   52.31
  -4   2  -6  898.56   51.19
  -4   2  -6  835.84   51.28
  -4   2  -7  969.96   65.44
  -4   2  -7 1055.46   64.48
  -4   2  -7 1002.15   65.18
  -4   2  -7  768.82   64.75
  -4   2  -7  991.53   64.82
  -4   2  -7 1053.74   63.80
  -4   2  -7 1122.79   64.47
  -4   2  -7 1073.83   63.71
  -4   2  -7 1302.18   65.03
  -4   2  -7 1044.42   64.93
  -4   2  -7  975.21   63.94
  -4   2  -8 1007.59   73.99
  -4   2  -8 1198.68   75.74
  -4   2  -8 1183.77   75.17
  -4   2  -8 1121.88   72.93
  -4   2  -8 1275.72   73.62
  -4   2  -8 1152.68   74.84
  -4   2  -8 1349.68   74.30
  -4   2  -8 1181.02   73.47
  -4   2  -8 1440.96   74.89
  -4   2  -8 1234.22   74.98
  -4   2  -8 1165.68   73.81
  -4   2  -9  415.10   33.77
  -4   2  -9  553.84   35.54
  -4   2  -9  509.20   35.77
  -4   2  -9  514.04   35.39
  -4   2  -9  514.63   32.83
  -4   2  -9  568.53   34.14
  -4   2  -9  558.98   33.48
  -4   2  -9  504.43   35.08
  -4   2  -9  533.57   33.43
  -4   2  -9  617.96   34.85
  -4   2  -9  537.76   35.21
  -4   2  -9  536.69   33.84
  -4   2 -10   29.04    6.77
  -4   2 -10   34.39    7.26
  -4   2 -10   22.93    4.05
  -4   2 -10   28.72    6.50
  -4   2 -10   27.25    3.11
  -4   2 -10   39.80    6.13
  -4   2 -10   31.86    6.71
  -4   2 -10   25.10    3.67
  -4   2 -10   30.83    3.93
  -4   2 -10   33.23    4.87
  -4   2 -10   33.96    6.75
  -4   2 -10   31.88    4.22
  -4   2 -11   24.02    6.75
  -4   2 -11   18.66    6.75
  -4   2 -11   21.14    3.66
  -4   2 -11   22.53    6.48
  -4   2 -11   15.72    5.44
  -4   2 -11   21.87    2.74
  -4   2 -11   20.67    4.48
  -4   2 -11   23.62    6.49
  -4   2 -11   28.12    4.18
  -4   2 -12   13.36    6.62
  -4   2 -12   22.89    6.49
  -4   2 -12    9.14    6.08
  -4   2 -12   14.93    3.24
  -4   2 -13   60.17    7.71
  -4   2 -13   50.81    7.35
  -4   2 -13   44.79    3.80
  -4   2 -14   34.47    5.47
  -4   2 -14   31.81    5.79
  -4   2 -15    1.55    2.59
   4  -1 -16   48.21    3.84
   4  -1 -16   49.13    3.56
   4  -1 -15    0.22    3.83
   4  -1 -15    1.39    2.01
   4  -1 -15    0.78    1.49
   4  -1 -14   12.11    4.88
   4  -1 -14   12.62    2.53
   4  -1 -13  153.60   11.60
   4  -1 -13  144.79   10.56
   4  -1 -12  205.94   15.45
   4  -1 -12  214.23   14.60
   4  -1 -11 2187.79  125.16
   4  -1 -11 1943.37  126.14
   4  -1 -11 1958.32  126.29
   4  -1 -11 2035.22  126.17
   4  -1 -11 1949.07  127.84
   4  -1 -10 2207.85  139.19
   4  -1 -10 2451.37  138.31
   4  -1 -10 2269.76  139.12
   4  -1 -10 2044.68  139.27
   4  -1 -10 2156.13  140.70
   4  -1  -9  677.29   39.31
   4  -1  -9  549.03   39.35
   4  -1  -9  586.35   40.60
   4  -1  -9  638.60   39.39
   4  -1  -8  732.70   45.53
   4  -1  -8  626.26   45.77
   4  -1  -8  730.83   45.74
   4  -1  -7  167.43   12.65
   4  -1  -7  162.29   11.82
   4  -1  -7  174.13   12.32
   4  -1  -7  129.34   22.05
   4  -1  -6    1.91    4.64
   4  -1  -6    3.49    3.73
   4  -1  -6    4.90    4.36
   4  -1  -6    2.94    5.63
   4  -1  -5  245.13   16.82
   4  -1  -5  253.95   16.97
   4  -1  -5  284.19   17.96
   4  -1  -5  297.89   23.96
   4  -1  -4  594.58   44.25
   4  -1  -3   25.36   10.07
   4  -1  -2  137.13   17.38
   4  -1  -1  204.82   22.25
  -4   1   1  261.70   37.67
   4  -1   0 1250.30   86.20
  -4   1   0 1371.75  100.16
   4  -1   1   65.00   11.53
   4  -1   2  178.51   18.39
  -4   1  -2  181.80   16.11
  -4   1  -3  333.73   21.94
  -4   1  -3  318.52   23.41
   4  -1   3  346.01   26.96
  -4   1  -3  323.25   27.11
  -4   1  -4   15.59    4.51
  -4   1  -4   17.28    7.03
  -4   1  -4   12.39    4.40
  -4   1  -4   17.41    3.50
   4  -1   4   10.10    5.55
  -4   1  -5  125.58    9.26
  -4   1  -5   84.20    7.80
  -4   1  -5   95.81   10.05
  -4   1  -5  127.51    9.42
  -4   1  -6   -1.59    4.72
  -4   1  -6    0.82    5.14
  -4   1  -6    2.08    4.56
  -4   1  -6    0.96    2.32
  -4   1  -6    0.68    2.06
  -4   1  -6    2.57    3.33
  -4   1  -7   15.68    3.69
  -4   1  -7   31.20    5.82
  -4   1  -7   32.62    6.09
  -4   1  -7   17.58    2.37
  -4   1  -7   22.46    3.36
  -4   1  -7   28.92    4.37
  -4   1  -7   19.69    2.98
  -4   1  -7   22.18    4.90
  -4   1  -7   18.08    5.49
  -4   1  -7   24.66    5.90
  -4   1  -7   18.91    3.33
  -4   1  -8   58.66    6.85
  -4   1  -8   76.98    9.21
  -4   1  -8   78.57    8.92
  -4   1  -8   81.07    7.96
  -4   1  -8   72.81    5.84
  -4   1  -8   72.29    8.34
  -4   1  -8   91.63    6.66
  -4   1  -8   84.12    7.38
  -4   1  -8   90.59    6.55
  -4   1  -8   77.92    8.90
  -4   1  -8   71.55    6.63
  -4   1  -9    1.36    5.94
  -4   1  -9    2.99    5.79
  -4   1  -9    7.73    3.25
  -4   1  -9    3.27    5.42
  -4   1  -9    8.15    5.69
  -4   1  -9    8.67    3.07
  -4   1  -9    5.63    5.22
  -4   1  -9    1.45    4.49
  -4   1  -9    3.46    2.51
  -4   1  -9    2.68    1.92
  -4   1  -9    4.05    2.62
  -4   1  -9    3.52    3.62
  -4   1 -10   75.07    9.79
  -4   1 -10   68.79    9.36
  -4   1 -10   76.28    5.89
  -4   1 -10   75.21    6.49
  -4   1 -10   78.93    7.32
  -4   1 -10   78.57    6.51
  -4   1 -10   67.75    7.93
  -4   1 -11    7.06    3.13
  -4   1 -11    6.41    5.88
  -4   1 -11   10.34    6.17
  -4   1 -11   14.71    6.83
  -4   1 -11   11.35    4.51
  -4   1 -11    6.69    2.66
  -4   1 -11    5.76    2.00
  -4   1 -11    8.23    3.53
  -4   1 -12   18.79    3.34
  -4   1 -12   15.32    5.78
  -4   1 -12   13.19    5.99
  -4   1 -12   11.91    6.14
  -4   1 -12    7.05    4.06
  -4   1 -12   17.04    2.32
  -4   1 -13   69.00    7.92
  -4   1 -13   64.99    7.63
  -4   1 -13   65.52    4.89
  -4   1 -14  163.70   12.10
   4   0 -17    5.81    0.98
   4   0 -16    4.75    1.62
   4   0 -16    3.77    1.43
   4   0 -15   39.33    5.59
   4   0 -14  261.24   17.13
   4   0 -13  135.41   10.89
   4   0 -12   99.02    8.80
   4   0 -12   90.66   10.20
   4   0 -11   16.84    5.73
   4   0 -11   19.61    5.48
   4   0 -11   16.24    4.57
   4   0 -11   18.54    6.07
   4   0 -10    0.34    4.43
   4   0 -10    3.79    5.00
   4   0 -10    4.83   13.70
   4   0 -10   -1.58    5.20
   4   0  -9   72.46    8.01
   4   0  -9   82.97    7.90
   4   0  -9   81.01   19.38
   4   0  -9   80.86    7.69
   4   0  -8  308.53   20.50
   4   0  -8  310.00   20.37
   4   0  -8  275.72   32.92
   4   0  -7   77.94    7.45
   4   0  -7   81.91   11.33
   4   0  -7   74.37    6.64
   4   0  -7   70.92    7.28
   4   0  -6   11.20    3.97
   4   0  -6   11.55    4.45
   4   0  -6   14.26    4.27
   4   0  -6    3.90    6.91
   4   0  -5  526.94   34.39
   4   0  -5  454.80   41.21
   4   0  -5  527.54   42.81
   4   0  -5  546.10   33.65
   4   0  -5  549.85   33.62
   4   0  -4  287.12   28.39
   4   0  -4  354.65   28.44
   4   0  -3  523.89   42.04
   4   0  -2  375.01   32.78
   4   0  -1 2185.80  141.68
   4   0   0 2617.19  167.60
   4   0   1   58.16   12.14
  -4   0  -2  168.01   13.78
   4   0   2  162.70   18.57
  -4   0  -3   27.63    6.62
  -4   0  -3   37.98    5.15
  -4   0  -3   34.41    4.63
  -4   0  -3   29.60    5.30
  -4   0  -4   98.96    8.55
  -4   0  -4   86.50    7.71
  -4   0  -4  100.53    8.64
  -4   0  -4   95.57    9.53
  -4   0  -5  217.38   15.10
  -4   0  -5  193.26   15.62
  -4   0  -5  215.90   15.22
  -4   0  -5  192.36   14.13
  -4   0  -6  212.35   14.93
  -4   0  -6  260.06   15.57
  -4   0  -6  197.78   16.36
  -4   0  -6  188.00   16.10
  -4   0  -6  210.04   14.89
  -4   0  -6  214.07   16.22
  -4   0  -6  204.23   13.93
  -4   0  -6  254.38   14.67
  -4   0  -6  200.77   13.83
  -4   0  -6  213.76   15.44
  -4   0  -6  225.15   14.37
  -4   0  -6  214.36   15.83
  -4   0  -6  222.51   16.29
  -4   0  -6  222.69   14.73
  -4   0  -7    7.18    2.58
  -4   0  -7    5.15    5.16
  -4   0  -7    6.32    4.68
  -4   0  -7    6.19    1.84
  -4   0  -7    5.56    1.65
  -4   0  -7    7.53    2.76
  -4   0  -7    5.50    2.54
  -4   0  -7    4.10    4.77
  -4   0  -7    6.00    3.44
  -4   0  -8   30.18    4.66
  -4   0  -8   28.09    6.69
  -4   0  -8   35.48    5.58
  -4   0  -8   37.12    4.18
  -4   0  -8   22.12    6.17
  -4   0  -8   28.87    3.13
  -4   0  -8   42.67    5.20
  -4   0  -8   40.31    4.18
  -4   0  -8   36.65    3.57
  -4   0  -8   43.81    7.15
  -4   0  -9   -3.81    4.40
  -4   0  -9    1.07    1.92
  -4   0  -9    2.19    1.55
  -4   0  -9    0.80    2.53
  -4   0  -9    0.15    2.55
  -4   0  -9   -0.42    3.54
  -4   0  -9   -3.10    5.83
  -4   0  -9    3.04    5.32
  -4   0 -10    3.63    3.14
  -4   0 -10    4.12    5.69
  -4   0 -10    4.11    4.17
  -4   0 -10    3.02    2.57
  -4   0 -10    3.66    3.39
  -4   0 -10    2.90    2.02
  -4   0 -10    4.01    2.56
  -4   0 -10   -0.43    5.71
  -4   0 -10    5.12    6.04
  -4   0 -10    2.95    6.05
  -4   0 -11    0.73    2.96
  -4   0 -11    3.73    2.32
  -4   0 -12   -1.82    3.48
  -4   0 -12    1.30    1.58
  -4   0 -12    6.33    4.37
  -4   0 -12    0.31    4.74
  -4   0 -13   10.77    3.68
   4   1 -17  104.99    6.26
   4   1 -17   85.83    6.14
   4   1 -16   89.24    6.33
   4   1 -15   23.99    3.81
   4   1 -15   23.47    2.80
   4   1 -15   21.10    4.62
   4   1 -14    7.54    3.56
   4   1 -13   -2.20    5.68
   4   1 -13    1.48    3.62
   4   1 -13   -2.90    5.14
   4   1 -13    2.27    3.57
   4   1 -12  107.19    9.96
   4   1 -12  118.65   11.19
   4   1 -12  122.87   10.92
   4   1 -12  138.61   26.11
   4   1 -12  125.82   10.44
   4   1 -11    5.02    4.43
   4   1 -11    0.80    5.09
   4   1 -11    2.51   12.94
   4   1 -11   -1.10    5.46
   4   1 -10    8.32    4.90
   4   1 -10    9.07   12.41
   4   1 -10    7.78    5.21
   4   1  -9   14.20    4.88
   4   1  -9   21.98    5.07
   4   1  -8   68.16    6.71
   4   1  -8   58.62   15.28
   4   1  -8   65.46    6.61
   4   1  -7   73.01   13.40
   4   1  -7   93.17   16.04
   4   1  -7   81.76    9.24
   4   1  -7   94.60    7.55
   4   1  -7   91.34    7.84
   4   1  -6  909.80   72.00
   4   1  -6 1036.59   62.07
   4   1  -6 1023.62   61.97
  -4  -1   5  574.75   39.54
   4   1  -5  531.39   43.11
   4   1  -5  564.74   35.17
  -4  -1   4  891.35   56.42
   4   1  -4  781.31   57.77
  -4  -1   3  259.10   20.82
   4   1  -3  257.13   21.04
  -4  -1   2   98.13   10.98
  -4  -1   1   -1.57    4.74
  -4  -1   0   77.38    9.32
  -4  -1   0   69.93    8.52
  -4  -1  -1   23.76    6.70
  -4  -1  -1   22.72    5.82
  -4  -1  -2   82.36    7.39
  -4  -1  -2   88.83    9.10
   4   1   3   87.57    9.22
  -4  -1  -3   79.97    7.27
  -4  -1  -3   67.67    8.53
  -4  -1  -3   81.07    7.61
   4   1   3   68.45   12.16
  -4  -1  -4   52.00    7.52
  -4  -1  -4   60.54    5.52
  -4  -1  -4   49.41    6.64
  -4  -1  -4   47.82    5.64
  -4  -1  -5  871.82   55.94
  -4  -1  -5  902.66   56.72
  -4  -1  -5  816.16   56.80
  -4  -1  -5 1029.09   56.11
  -4  -1  -5  768.95   56.02
  -4  -1  -5  925.33   55.26
  -4  -1  -5  861.93   54.72
  -4  -1  -5  975.19   56.14
  -4  -1  -5  881.85   55.04
  -4  -1  -5  906.76   54.82
  -4  -1  -6  703.20   47.58
  -4  -1  -6  725.74   46.34
  -4  -1  -6  672.87   46.30
  -4  -1  -6  809.03   46.80
  -4  -1  -6  619.79   46.99
  -4  -1  -6  721.06   45.39
  -4  -1  -6  764.78   46.94
  -4  -1  -6  788.13   45.87
  -4  -1  -6  732.68   45.50
  -4  -1  -6  794.18   46.04
  -4  -1  -7 1035.68   61.86
  -4  -1  -7  866.83   61.36
  -4  -1  -7  953.75   63.08
  -4  -1  -7 1058.02   62.20
  -4  -1  -7  945.19   63.57
  -4  -1  -7  957.86   60.72
  -4  -1  -7  891.54   62.75
  -4  -1  -7 1108.64   61.46
  -4  -1  -7  885.16   62.08
  -4  -1  -7 1092.70   61.33
  -4  -1  -7 1017.30   60.89
  -4  -1  -8  717.87   51.90
  -4  -1  -8  810.61   54.15
  -4  -1  -8  855.50   52.66
  -4  -1  -8  733.43   53.56
  -4  -1  -8  774.08   54.47
  -4  -1  -8  896.26   52.19
  -4  -1  -8  837.37   51.53
  -4  -1  -8  952.64   52.24
  -4  -1  -8  875.86   51.74
  -4  -1  -9  302.04   19.14
  -4  -1  -9  251.14   20.54
  -4  -1  -9  226.28   19.93
  -4  -1  -9  269.58   21.16
  -4  -1  -9  258.14   21.03
  -4  -1  -9  289.69   18.49
  -4  -1  -9  268.31   17.74
  -4  -1  -9  287.92   19.00
  -4  -1  -9  295.88   18.44
  -4  -1  -9  300.93   18.05
  -4  -1  -9  232.35   19.01
  -4  -1 -10  222.52   15.69
  -4  -1 -11    5.23    4.69
  -4  -1 -11   14.55    5.10
  -4  -1 -11    2.58    3.46
  -4  -1 -11    5.98    1.45
  -4  -1 -11    7.30    2.24
  -4  -1 -11    5.50    2.72
   4   2 -17   45.02    3.42
   4   2 -16   30.53    3.60
   4   2 -15   12.02    3.38
   4   2 -14    0.94    5.85
   4   2 -14    0.91    3.42
   4   2 -14    3.03    3.63
   4   2 -13  244.55   17.77
   4   2 -13  217.50   32.29
   4   2 -13  238.03   17.68
   4   2 -12  247.61   34.76
   4   2 -12  278.39   19.59
   4   2 -11  819.52   73.11
   4   2 -11  890.32   55.69
   4   2 -10  443.45   45.55
   4   2 -10  478.09   30.93
   4   2  -9  413.33   27.51
   4   2  -9  405.24   41.55
   4   2  -9  449.80   27.93
   4   2  -8  280.88   18.10
   4   2  -8  251.33   29.17
   4   2  -8  263.66   18.26
   4   2  -7  113.25    8.93
   4   2  -6    3.51    8.08
   4   2  -6    2.58    3.95
   4   2  -6    5.26    3.83
   4   2  -5   57.01    8.78
   4   2  -5   48.12   10.69
   4   2  -5   66.01    6.16
   4   2  -4   15.60    5.73
   4   2  -4   24.58    7.07
  -4  -2   3  149.84   13.19
   4   2  -3   80.42   11.54
  -4  -2   2   60.15    8.62
   4   2  -2   43.18    8.60
  -4  -2   2   53.46    7.36
   4   2  -1  184.53   17.98
  -4  -2   1  219.38   15.92
   4   2   0  923.71   63.84
  -4  -2   0  995.83   60.25
  -4  -2   0  931.76   60.75
  -4  -2  -1   43.11    7.62
  -4  -2  -1   48.02    5.77
  -4  -2  -2   59.19    8.51
  -4  -2  -2   65.75    6.66
  -4  -2  -3   66.10    6.91
  -4  -2  -3   69.33    6.18
  -4  -2  -3   68.83    5.11
  -4  -2  -3   71.96    5.60
  -4  -2  -3   65.18    6.23
  -4  -2  -3   64.99    5.10
  -4  -2  -4  882.02   55.96
  -4  -2  -4  867.25   56.40
  -4  -2  -4  854.92   55.33
  -4  -2  -4  924.21   55.69
  -4  -2  -4  892.08   55.02
  -4  -2  -4  879.90   54.60
  -4  -2  -4  954.97   55.83
  -4  -2  -4  875.60   54.82
  -4  -2  -4  887.56   54.65
  -4  -2  -5  269.34   19.90
  -4  -2  -5  290.92   21.03
  -4  -2  -5  297.41   19.73
  -4  -2  -5  303.06   20.06
  -4  -2  -5  295.46   19.28
  -4  -2  -5  295.26   18.76
  -4  -2  -5  300.24   20.11
  -4  -2  -5  284.86   19.05
  -4  -2  -5  296.25   18.85
  -4  -2  -6  162.01   13.26
  -4  -2  -6  181.85   14.98
  -4  -2  -6  195.11   13.60
  -4  -2  -6  185.33   13.75
  -4  -2  -6  194.24   13.01
  -4  -2  -6  185.74   12.37
  -4  -2  -6  169.98   13.77
  -4  -2  -6  193.26   12.79
  -4  -2  -6  188.06   12.51
  -4  -2  -7   70.81    6.78
  -4  -2  -7   63.14    6.19
  -4  -2  -7   75.47    8.85
  -4  -2  -7   58.00    8.02
  -4  -2  -7   60.75    6.85
  -4  -2  -7   75.11    6.18
  -4  -2  -7   61.72    5.33
  -4  -2  -7   54.55    6.90
  -4  -2  -7   73.23    5.96
  -4  -2  -7   70.22    5.59
  -4  -2  -8   -0.33    2.33
  -4  -2  -8    7.75    3.67
  -4  -2  -8    0.94    5.55
  -4  -2  -8    0.13    2.04
  -4  -2  -8    0.61    2.50
  -4  -2  -8    1.79    1.78
  -4  -2  -8    2.58    2.74
  -4  -2  -9    1.42    2.34
  -4  -2 -10   16.45    4.14
  -4  -2 -10   31.97    2.79
  -4  -2 -10   21.81    3.31
  -4  -2 -10   35.41    3.55
  -4  -2 -10   20.19    3.80
  -4  -2 -11   77.33    5.42
  -4  -2 -11   59.80    5.45
   4   3 -17   50.59    3.74
   4   3 -17   49.09    4.18
   4   3 -16  157.20   11.11
   4   3 -15  436.81   28.65
   4   3 -15  447.28   29.24
   4   3 -14  892.83   56.75
   4   3 -14  886.33   56.20
   4   3 -13  614.47   60.49
   4   3 -13  677.46   43.19
   4   3 -12  505.07   52.87
   4   3 -12  568.22   36.54
   4   3 -11  406.74   44.94
   4   3 -11  449.21   29.37
  -4  -3  10    6.02    2.18
   4   3 -10    8.49   12.04
   4   3 -10    5.29    4.97
  -4  -3   9  147.14   10.45
   4   3  -9  161.88   11.71
  -4  -3   8   34.34    3.57
  -4  -3   8   24.78    6.48
   4   3  -8   38.66    7.07
   4   3  -8   36.31   13.06
   4   3  -8   38.61    5.41
  -4  -3   7  142.52   14.91
   4   3  -7  152.64   20.50
   4   3  -7  145.98   10.75
   4   3  -7  140.79   14.80
  -4  -3   6  509.76   39.01
   4   3  -6  434.17   42.11
   4   3  -6  552.50   33.96
   4   3  -6  573.18   39.53
  -4  -3   5   -0.71    4.74
   4   3  -5    0.73    5.29
   4   3  -5    2.16    3.81
  -4  -3   4   85.00   10.70
   4   3  -4   64.83   10.63
  -4  -3   3  786.84   45.29
  -4  -3   3  794.72   50.05
  -4  -3   2  422.20   27.31
  -4  -3   2  455.81   31.86
  -4  -3   1  451.99   36.65
   4   3  -1  425.30   37.08
  -4  -3   0  157.29   11.57
   4   3   0  125.02   14.29
  -4  -3   0  126.08   14.14
  -4  -3  -1   78.84    6.08
  -4  -3  -1   98.31    8.19
  -4  -3  -1   71.85    6.45
  -4  -3  -1   88.24    5.99
   4   3   1   81.71   10.71
  -4  -3  -1   85.81   10.78
  -4  -3  -2    3.29    1.80
  -4  -3  -2    3.95    1.65
  -4  -3  -2    2.13    2.17
  -4  -3  -2    2.72    1.61
  -4  -3  -2    9.72    4.80
   4   3   2   -0.72    4.21
  -4  -3  -2    1.41    2.63
  -4  -3  -2    8.28    4.08
  -4  -3  -3    9.18    3.23
  -4  -3  -3   13.47    4.17
  -4  -3  -3   13.25    3.53
  -4  -3  -3   11.89    2.36
  -4  -3  -3   14.73    2.29
  -4  -3  -3   13.86    2.85
  -4  -3  -3   10.53    3.24
  -4  -3  -4    6.71    3.64
  -4  -3  -4    7.83    3.21
  -4  -3  -4   10.66    3.65
  -4  -3  -4    6.66    2.37
  -4  -3  -4    7.60    2.14
  -4  -3  -4    9.85    2.91
  -4  -3  -4    4.69    3.35
  -4  -3  -5  103.31    8.45
  -4  -3  -5  106.70    8.63
  -4  -3  -5   97.48    8.56
  -4  -3  -5   99.02    7.79
  -4  -3  -5   95.11    7.17
  -4  -3  -5   79.68    8.42
  -4  -3  -5   96.71    7.52
  -4  -3  -6    3.57    3.50
  -4  -3  -6    3.49    2.84
  -4  -3  -6    4.91    2.17
  -4  -3  -6    2.49    2.40
  -4  -3  -6    2.58    3.74
  -4  -3  -7   23.16    3.59
  -4  -3  -7   17.25    4.38
  -4  -3  -7   25.67    3.39
  -4  -3  -7   24.86    2.94
  -4  -3  -7   20.49    3.57
  -4  -3  -7   17.86    4.44
  -4  -3  -8   45.61    4.47
  -4  -3  -9   26.55    4.49
  -4  -3  -9   31.76    3.97
  -4  -3  -9   41.68    3.39
  -4  -3  -9   38.63    3.87
  -4  -3  -9   31.72    4.35
  -4  -3 -10  124.68    8.35
  -4  -3 -10  108.64    8.41
   4   4 -17    1.35    1.77
   4   4 -16   33.75    4.53
   4   4 -16   28.53    3.70
   4   4 -15   47.48    5.77
  -4  -4  15   36.54    4.49
   4   4 -15   43.68    4.97
   4   4 -14    3.05    3.93
   4   4 -14    8.47    5.60
   4   4 -13   21.02   12.20
   4   4 -13   34.03    6.29
   4   4 -12   14.03   12.58
  -4  -4  11    3.25    2.30
   4   4 -11   -8.93   13.08
   4   4 -11    3.89    5.23
  -4  -4  10   56.04    5.17
   4   4 -10   62.24    7.07
  -4  -4   9    3.76    2.28
  -4  -4   9   -0.82    4.31
   4   4  -9    5.27    4.34
   4   4  -9    1.87    9.63
   4   4  -9    2.15    4.53
  -4  -4   8   42.78    4.30
  -4  -4   8   36.16    7.74
   4   4  -8   43.56    7.89
   4   4  -8   49.56    5.80
  -4  -4   7  658.00   41.45
  -4  -4   7  641.52   47.77
   4   4  -7  673.22   48.13
   4   4  -7  673.89   41.72
  -4  -4   6 1402.93   87.52
   4   4  -6 1395.18   94.38
   4   4  -6 1460.10   87.65
  -4  -4   6 1421.97   94.09
  -4  -4   5  780.66   61.29
  -4  -4   5 1075.63   60.73
   4   4  -5  821.25   67.00
   4   4  -5 1069.56   60.87
  -4  -4   5 1014.45   67.39
  -4  -4   4  916.62   57.64
  -4  -4   4  829.98   51.54
  -4  -4   3 1115.85   68.52
  -4  -4   3 1124.97   75.27
  -4  -4   3 1211.64   70.19
  -4  -4   2  439.94   28.59
   4   4  -2  423.00   35.44
  -4  -4   2  494.90   35.50
  -4  -4   2  496.68   30.41
  -4  -4   1    9.66    4.09
  -4  -4   1    1.80    1.64
  -4  -4   1   -0.83    4.47
   4   4  -1    7.32    6.10
  -4  -4   0   16.13    2.35
  -4  -4   0   17.78    2.76
  -4  -4   0   22.73    4.78
  -4  -4   0   16.41    2.63
  -4  -4   0   17.33    2.50
  -4  -4   0   18.51    6.29
   4   4   0   27.70    6.99
  -4  -4  -1  244.51   16.87
  -4  -4  -1  288.14   18.85
  -4  -4  -1  240.67   17.00
  -4  -4  -1  279.18   16.79
   4   4   1  300.38   24.06
  -4  -4  -1  230.67   22.26
  -4  -4  -2  201.15   12.64
  -4  -4  -2  191.53   13.00
  -4  -4  -2  214.65   14.05
  -4  -4  -2  176.53   12.68
  -4  -4  -2  148.61   17.25
  -4  -4  -2  175.79   13.30
  -4  -4  -2  200.23   14.54
  -4  -4  -3    5.54    3.99
  -4  -4  -3    0.59    3.18
  -4  -4  -3    3.15    3.32
  -4  -4  -3    2.82    2.01
  -4  -4  -3    1.50    1.98
  -4  -4  -3    2.16    2.77
  -4  -4  -3    1.83    3.24
  -4  -4  -4   45.75    5.73
  -4  -4  -4   37.86    5.39
  -4  -4  -4   42.94    4.73
  -4  -4  -4   47.07    4.20
  -4  -4  -4   42.08    4.30
  -4  -4  -4   40.33    5.66
  -4  -4  -5    0.24    3.50
  -4  -4  -5    0.28    2.28
  -4  -4  -5   -1.35    2.11
  -4  -4  -5    4.48    2.85
  -4  -4  -5    1.26    3.54
  -4  -4  -6    2.39    2.75
  -4  -4  -6    5.98    3.48
  -4  -4  -6    4.80    2.42
  -4  -4  -6    7.99    2.28
  -4  -4  -6    5.32    2.90
  -4  -4  -6    6.20    3.77
  -4  -4  -7   74.50    6.34
  -4  -4  -8   26.38    3.20
  -4  -4  -8   20.57    4.09
  -4  -4  -8   35.25    3.65
  -4  -4  -8   36.05    3.07
  -4  -4  -8   22.86    4.00
  -4  -4  -9    5.35    2.36
  -4  -4  -9    2.97    2.00
  -4  -4 -10    1.49    1.24
   4   5 -17    7.74    1.96
   4   5 -16    0.78    2.79
  -4  -5  16    1.22    1.91
   4   5 -16    3.76    2.45
   4   5 -15    3.77    3.73
   4   5 -15    6.02    3.24
  -4  -5  15    0.48    2.32
   4   5 -14    4.22    4.19
   4   5 -14    5.76    5.11
   4   5 -13    0.34    4.63
   4   5 -13    3.70    5.22
   4   5 -12   95.84    9.01
   4   5 -12   61.07   17.43
   4   5 -11    4.23    9.45
  -4  -5  11    5.42    2.48
   4   5 -10  197.43   14.08
  -4  -5  10  180.94   12.99
   4   5  -9  256.28   17.03
   4   5  -9  286.57   23.37
  -4  -5   9  217.70   21.98
  -4  -5   9  227.41   16.17
   4   5  -8    5.44    4.49
  -4  -5   8    4.81    5.27
   4   5  -8    4.76    5.12
  -4  -5   8    5.79    2.63
   4   5  -7   98.07    8.33
  -4  -5   7   87.64   12.70
   4   5  -7   80.75   12.58
  -4  -5   7  102.74    7.68
   4   5  -6  260.64   25.89
  -4  -5   6  298.64   26.01
  -4  -5   6  295.09   19.15
  -4  -5   5    7.18    2.38
  -4  -5   5    7.89    1.96
  -4  -5   5    8.61    6.14
   4   5  -5   14.42    7.03
  -4  -5   4   -1.04    3.68
  -4  -5   4    1.45    2.21
  -4  -5   4    3.83    6.30
   4   5  -4   -5.68    7.08
  -4  -5   4    1.19    1.73
  -4  -5   3   11.53    4.24
  -4  -5   3   22.64    2.80
   4   5  -3   22.29    8.30
  -4  -5   3   19.23    6.90
  -4  -5   2  111.23    8.07
  -4  -5   2  115.96    9.88
  -4  -5   2  106.78    8.28
  -4  -5   2   90.49   13.22
  -4  -5   1    7.99    2.31
  -4  -5   1    7.12    3.98
  -4  -5   1    8.18    2.35
  -4  -5   1    6.59    2.10
  -4  -5   1   11.75    6.12
   4   5  -1   18.01    6.62
  -4  -5   0    9.66    4.27
  -4  -5   0    7.16    2.40
  -4  -5   0    5.99    2.18
  -4  -5   0    7.72    5.49
   4   5   0   12.32    6.77
  -4  -5  -1   33.83    3.73
  -4  -5  -1   49.52    6.06
  -4  -5  -1   32.35    4.07
  -4  -5  -1   38.34    3.67
   4   5   1   35.01    4.16
  -4  -5  -1   35.02    8.07
   4   5   1   41.01    8.69
  -4  -5  -2  136.40   11.20
  -4  -5  -2  125.89    9.83
  -4  -5  -2  141.32    9.59
  -4  -5  -2  140.63   10.96
  -4  -5  -3  617.01   38.76
  -4  -5  -3  606.37   37.54
  -4  -5  -3  601.75   37.90
  -4  -5  -3  568.98   38.68
  -4  -5  -4  848.94   53.77
  -4  -5  -4  813.94   53.70
  -4  -5  -4  862.08   53.04
  -4  -5  -4  911.53   52.72
  -4  -5  -4  765.50   53.68
  -4  -5  -5  382.26   24.97
  -4  -5  -5  343.11   25.09
  -4  -5  -5  376.74   24.43
  -4  -5  -5  393.77   24.08
  -4  -5  -6  160.97   11.26
  -4  -5  -6  154.36   11.70
  -4  -5  -6  165.60   11.12
  -4  -5  -6  138.41   11.71
  -4  -5  -7   66.03    5.38
  -4  -5  -7   73.57    5.62
  -4  -5  -8   15.64    2.40
  -4  -5  -8   11.57    2.66
  -4  -5  -9   11.35    1.69
   4   6 -17    4.49    1.61
   4   6 -16   79.67    7.15
   4   6 -16   81.27    6.87
  -4  -6  16   85.25    6.45
   4   6 -16   78.99    6.40
   4   6 -15  261.10   18.98
   4   6 -15  256.42   18.81
  -4  -6  15  296.06   18.33
   4   6 -14  589.43   38.51
   4   6 -13  550.14   35.77
   4   6 -13  559.21   36.81
   4   6 -12  314.31   21.48
  -4  -6  11  181.74   12.83
   4   6 -10    6.74    5.56
  -4  -6  10    3.77    2.52
   4   6  -9    3.65    2.40
  -4  -6   9    7.18    5.72
   4   6  -9    7.33    5.41
  -4  -6   9    1.21    2.62
   4   6  -8   10.95    3.04
  -4  -6   8   12.88    7.00
   4   6  -8   11.18    6.79
   4   6  -8    8.38    4.27
  -4  -6   8   10.28    2.92
  -4  -6   7   21.70    7.65
   4   6  -7   34.39    9.55
  -4  -6   7   24.95    3.72
  -4  -6   6   57.03   10.85
   4   6  -6   25.32    9.72
  -4  -6   5   45.06    4.91
  -4  -6   5   32.88    9.44
  -4  -6   5   44.56    4.07
  -4  -6   4   -1.31    3.74
  -4  -6   4    1.64    1.98
  -4  -6   4    1.11    6.06
   4   6  -4    3.92    7.29
  -4  -6   3  149.71   10.25
  -4  -6   3  125.71   11.36
  -4  -6   3  150.86   10.71
   4   6  -3  139.50   18.40
  -4  -6   3  158.53   17.94
  -4  -6   2   78.08    7.75
  -4  -6   2   67.18    6.11
  -4  -6   2   78.04    6.17
  -4  -6   2   78.72   12.80
   4   6  -2   62.57   12.16
  -4  -6   1   25.60    3.24
  -4  -6   1   22.65    4.89
   4   6  -1   24.88    4.06
  -4  -6   1   16.23    6.81
   4   6  -1   35.59    8.96
  -4  -6   0   54.44    4.85
  -4  -6   0   53.38    4.83
  -4  -6   0   44.17    9.63
   4   6   0   40.25    9.19
   4   6   0   49.72    5.35
  -4  -6  -1  125.06    9.43
  -4  -6  -1  135.95   10.67
  -4  -6  -2  108.37    9.61
  -4  -6  -2  111.88    8.68
  -4  -6  -2  105.07    9.60
  -4  -6  -3   50.43    5.43
  -4  -6  -3   35.62    5.20
  -4  -6  -3   41.75    4.42
  -4  -6  -3   35.06    5.34
  -4  -6  -4   55.33    5.38
  -4  -6  -4   50.80    4.92
  -4  -6  -4   44.00    5.74
  -4  -6  -5   10.64    2.78
  -4  -6  -5    8.91    3.32
  -4  -6  -5    8.13    2.48
  -4  -6  -5    3.40    3.10
  -4  -6  -6    5.79    2.84
  -4  -6  -6    7.41    2.29
  -4  -6  -6    7.92    2.14
  -4  -6  -7    5.50    1.80
  -4  -6  -7    0.52    2.13
  -4  -7  16  298.52   17.04
   4   7 -16  230.96   16.87
   4   7 -15  192.15   14.92
   4   7 -15  200.70   14.87
  -4  -7  15  200.03   13.54
   4   7 -14   63.81    6.92
   4   7 -14   64.52    6.95
  -4  -7  14   74.24    6.33
   4   7 -13    1.70    3.83
   4   7 -12    8.87    4.65
   4   7 -11   65.89    7.85
   4   7 -10   13.75    2.95
   4   7  -9   52.97    5.36
  -4  -7   9   39.74    9.52
   4   7  -9   42.76    9.50
   4   7  -9   49.50    6.21
  -4  -7   8   -2.27    6.34
   4   7  -8    1.26    5.61
   4   7  -8    0.28    4.06
  -4  -7   7   43.46    9.89
   4   7  -7   27.06    9.26
  -4  -7   7   35.83    4.73
  -4  -7   6  181.88   19.28
   4   7  -6  105.03   17.51
   4   7  -5  245.32   29.03
  -4  -7   5  388.55   30.93
  -4  -7   4  241.22   15.72
   4   7  -4  183.10   23.77
  -4  -7   4  212.05   23.40
  -4  -7   4  237.02   16.11
  -4  -7   3  137.28   10.54
  -4  -7   3  153.14   10.40
  -4  -7   3  141.72   17.86
   4   7  -3  120.78   17.72
  -4  -7   2   25.96    3.43
   4   7  -2   24.53    4.28
  -4  -7   2   25.26    8.08
   4   7  -2   19.37    8.52
  -4  -7   2   26.48    4.52
  -4  -7   1   18.32    2.93
  -4  -7   1   20.34    4.15
   4   7  -1   20.72    3.83
  -4  -7   1   19.35    7.25
   4   7  -1   15.71    6.83
   4   7   0    1.21    2.63
  -4  -7   0    4.80    3.37
  -4  -7   0    5.65    2.30
  -4  -7  -1   24.69    4.17
  -4  -7  -2   53.61    5.29
  -4  -7  -2   47.62    5.43
  -4  -7  -2   47.44    4.50
  -4  -7  -2   36.10    5.37
  -4  -7  -3   30.04    3.95
  -4  -7  -3   33.45    4.41
  -4  -7  -3   31.80    3.54
  -4  -7  -3   23.58    4.30
  -4  -7  -4   18.32    2.94
  -4  -7  -4   18.23    3.37
  -4  -7  -4   18.00    2.71
  -4  -7  -4   15.88    3.27
  -4  -7  -5    8.97    2.61
  -4  -7  -5   13.35    2.19
  -4  -7  -6    1.63    1.28
  -4  -7  -6    1.59    1.54
  -4  -8  16    5.26    1.45
   4   8 -16    3.70    1.51
  -4  -8  15   22.94    2.72
  -4  -8  15   12.82    1.81
   4   8 -14   -2.03    3.22
   4   8 -14    4.14    2.88
  -4  -8  14    5.48    2.43
  -4  -8  14    2.21    1.70
   4   8 -13    6.94    3.43
   4   8 -13   11.25    3.78
  -4  -8  13   13.61    3.18
   4   8 -12    4.04    3.76
   4   8 -12    5.30    4.10
  -4  -8  12    2.54    2.84
   4   8 -11   41.49    6.24
  -4  -8  11   63.70    5.91
   4   8 -10   64.77    6.00
   4   8  -9  680.98   43.12
   4   8  -8  495.01   35.37
   4   8  -8  559.39   34.50
   4   8  -7  372.11   24.97
   4   8  -6  149.72   11.85
   4   8  -5   61.17    6.90
  -4  -8   5   76.56    6.44
   4   8  -4    4.67    3.37
   4   8  -3   35.35    4.77
   4   8  -2   55.74    5.58
  -4  -8   2   50.62    5.37
  -4  -8   1  120.68    9.81
   4   8  -1  116.17    8.93
  -4  -8   1  114.90    9.12
  -4  -8   1  110.58    8.97
  -4  -8   0    3.96    2.49
  -4  -8   0   -1.10    3.08
  -4  -8   0    4.05    3.04
  -4  -8  -1   20.82    3.46
  -4  -8  -1   24.67    3.82
  -4  -8  -1   23.01    2.78
  -4  -8  -1   22.42    3.95
  -4  -8  -2    4.29    2.18
  -4  -8  -2    3.10    2.78
  -4  -8  -2    4.43    1.89
  -4  -8  -2    3.90    2.87
  -4  -8  -3   11.02    2.71
  -4  -8  -3    7.84    1.81
  -4  -8  -3    4.30    2.38
  -4  -8  -4   16.13    2.41
  -4  -9  15    8.75    1.62
  -4  -9  14   20.82    2.56
  -4  -9  14   15.04    2.20
   4   9 -13   -1.05    2.88
  -4  -9  13    1.83    2.05
  -4  -9  13    3.00    1.87
  -4  -9  12   35.01    3.82
  -4  -9  12   35.79    3.64
   4   9 -11   12.02    3.53
  -4  -9  11   16.00    2.92
   4   9 -10    8.25    2.71
   4   9 -10    7.62    3.01
  -4  -9  10    7.73    2.58
   4   9  -9   35.37    4.35
   4   9  -9   26.08    4.42
   4   9  -8   27.29    4.31
   4   9  -8   17.39    4.66
   4   9  -7    7.49    3.44
   4   9  -7    5.91    4.02
  -4  -9   7   10.07    2.72
   4   9  -6   -0.82    3.26
  -4  -9   6    2.27    2.22
   4   9  -5    0.40    3.15
  -4  -9   4    2.51    2.24
   4   9  -4    0.18    3.06
  -4  -9   3   12.08    2.84
   4   9  -3   10.27    3.11
  -4  -9   2    3.01    2.86
   4   9  -2    1.59    2.52
  -4  -9   2    6.39    2.62
  -4  -9   1   80.09    6.21
  -4  -9   1   87.95    6.78
  -4  -9   0  150.44   10.31
  -4  -9   0  140.94   10.51
  -4  -9  -1  276.02   16.95
  -4  -9  -1  245.07   16.93
  -4 -10  13    4.57    1.30
  -4 -10  12    1.00    1.53
  -4 -10  11    3.24    1.76
   4  10 -10   16.62    2.69
  -4 -10  10   31.61    3.09
  -4 -10   9   35.60    3.34
   4  10  -9   31.94    3.72
  -4 -10   8   11.40    2.23
   4  10  -8    3.60    2.75
   4  10  -8   11.14    2.82
   4  10  -7    1.92    2.71
   4  10  -7    5.57    2.79
   4  10  -6    4.36    3.03
   4  10  -6   12.97    2.99
   4  10  -5    1.57    2.86
   4  10  -5   -1.56    2.41
  -4 -10   4    1.08    2.53
  -4 -10   3    8.64    2.44
  -4 -10   2   39.68    3.87
  -4 -11   8  111.21    7.65
  -4 -11   7   73.23    5.37
   5 -14   5   16.44    2.13
   5 -14   6   31.85    2.98
   5 -14   7   22.06    2.37
   5 -13  -1   17.85    1.80
   5 -13   0    5.16    1.54
   5 -13   0    7.02    1.60
   5 -13   1    0.27    1.59
   5 -13   1    1.96    1.57
   5 -13   2   -0.70    4.31
   5 -13   2    2.78    1.90
   5 -13   2    1.12    1.57
  -5  13  -3    4.95    4.77
   5 -13   3    3.26    4.39
   5 -13   3    2.02    2.05
  -5  13  -4   10.67    4.96
   5 -13   4    4.67    4.60
   5 -13   4    8.42    2.48
  -5  13  -5    8.27    4.79
   5 -13   5    7.20    2.52
  -5  13  -6   29.03    5.89
   5 -13   6   31.14    2.89
   5 -13   6   39.26    3.85
  -5  13  -7    2.83    4.29
   5 -13   7   10.07    2.42
  -5  13  -8    2.76    4.35
  -5  13  -8    4.95    3.28
   5 -13   8    2.49    1.96
  -5  13  -9   -0.75    3.11
   5 -13   9    3.84    1.69
   5 -13   9    2.95    1.74
  -5  13  -9    3.67    3.65
   5 -13  10    1.34    1.67
  -5  13 -10    1.01    3.43
   5 -13  11   11.37    1.82
  -5  13 -11    8.26    3.14
   5 -12  -3   20.77    2.08
   5 -12  -3   19.44    2.53
   5 -12  -2   34.72    5.38
   5 -12  -2   35.92    3.67
   5 -12  -1   82.23    8.45
   5 -12  -1   81.41    6.46
  -5  12   0    1.10    4.47
   5 -12   0    6.33    5.03
   5 -12   0    0.10    1.92
   5 -12   0    3.17    2.13
  -5  12  -1   16.94    5.58
   5 -12   1   18.73    5.96
   5 -12   1   27.10    3.20
   5 -12   1   21.18    2.97
  -5  12  -2   92.50    9.14
   5 -12   2   85.04    6.53
   5 -12   2   89.55    6.81
  -5  12  -3  375.59   27.01
   5 -12   3  398.31   25.04
   5 -12   3  396.93   25.35
  -5  12  -4  508.77   34.27
   5 -12   4  512.83   32.17
   5 -12   4  515.48   32.60
  -5  12  -5  506.47   35.13
   5 -12   5  523.57   32.94
   5 -12   5  541.89   33.43
  -5  12  -6  343.88   23.25
   5 -12   6  357.84   20.96
   5 -12   6  389.40   21.64
  -5  12  -7  167.65   12.82
   5 -12   7  179.58   10.83
  -5  12  -8   40.80    6.37
  -5  12  -8   36.89    4.73
   5 -12   8   51.70    4.37
  -5  12  -9    2.60    3.86
  -5  12  -9   -1.78    2.51
   5 -12   9    2.31    1.94
  -5  12  -9    3.25    5.25
  -5  12 -10    3.75    3.60
  -5  12 -10    4.28    2.44
  -5  12 -10    4.21    5.11
   5 -12  10    6.50    1.78
  -5  12 -11    5.35    3.47
  -5  12 -11    1.31    1.97
  -5  12 -11    4.79    4.74
  -5  12 -12    1.65    2.92
  -5  12 -12    2.66    1.50
   5 -12  12    2.77    1.92
  -5  12 -12    2.20    4.06
   5 -12  13   13.60    1.85
  -5  12 -13   17.76    3.88
   5 -11  -6    5.60    1.34
   5 -11  -5   45.43    3.96
   5 -11  -4   58.71    5.11
   5 -11  -3    3.27    4.47
   5 -11  -3    7.60    2.58
   5 -11  -2   91.98   10.59
   5 -11  -2  119.89    8.19
  -5  11   1  297.79   24.61
   5 -11  -1  333.96   25.31
   5 -11  -1  360.57   22.77
   5 -11  -1  384.70   22.87
  -5  11   0  250.86   18.62
   5 -11   0  236.04   18.95
  -5  11  -1  238.31   18.86
   5 -11   1  249.96   16.86
   5 -11   1  257.85   16.67
  -5  11  -2  477.86   33.70
   5 -11   2  507.86   32.01
   5 -11   2  505.03   31.68
  -5  11  -3  246.34   18.73
   5 -11   3  264.25   17.17
   5 -11   3  247.00   16.64
   5 -11   4   73.27    5.75
   5 -11   4   75.30    6.48
  -5  11  -5   21.38    5.74
   5 -11   5   22.48    2.98
   5 -11   5   20.46    3.72
  -5  11  -6   19.74    5.66
  -5  11  -6   14.05    4.14
   5 -11   6   25.41    3.71
  -5  11  -7   50.58    7.10
   5 -11   7   59.61    5.35
  -5  11  -8   30.82    5.95
  -5  11  -9   21.04    5.20
  -5  11  -9   17.12    5.02
  -5  11  -9   24.04    4.06
   5 -11   9   22.14    3.09
  -5  11 -10   23.17    5.12
  -5  11 -10   27.84    4.04
  -5  11 -10   24.84    7.03
  -5  11 -11  183.90   13.58
  -5  11 -11  168.36   12.70
  -5  11 -12  146.72   11.63
  -5  11 -12  150.57   10.75
  -5  11 -13  207.39   15.06
  -5  11 -13  220.23   14.27
  -5  11 -13  252.13   16.50
  -5  11 -14  204.18   12.83
   5 -11  14  165.92   11.14
   5 -10  -7   27.12    2.54
   5 -10  -7   26.54    2.68
   5 -10  -6   52.65    4.32
   5 -10  -6   49.98    4.52
   5 -10  -5  145.90   10.12
   5 -10  -5  145.64   10.53
   5 -10  -4   75.80    8.80
   5 -10  -4   91.00    6.17
   5 -10  -4   71.35    6.29
   5 -10  -3  137.29   12.65
   5 -10  -3  139.65    9.94
   5 -10  -2   31.09    7.27
   5 -10  -2   43.07    4.17
  -5  10   1   -1.29    4.49
   5 -10  -1   -1.52    6.00
   5 -10  -1    0.14    2.25
   5 -10  -1   -1.76    2.40
  -5  10   0    3.19    4.52
  -5  10   0    4.69    8.23
   5 -10   0    6.24    2.56
   5 -10   0    7.02    2.83
  -5  10  -1   19.23    9.36
   5 -10   1   26.62    3.54
   5 -10   1   23.16    3.80
   5 -10   2   27.87    3.57
   5 -10   2   34.55    4.23
   5 -10   3   31.96    4.48
   5 -10   3   35.84    3.84
   5 -10   4   64.33    5.38
   5 -10   4   67.46    6.07
  -5  10  -5   10.62   15.05
  -5  10  -5   -2.69    3.81
  -5  10  -5   -3.19    8.89
   5 -10   5   -1.17    2.92
   5 -10   5    0.83    1.85
  -5  10  -6   -5.52   15.65
  -5  10  -6    3.14    7.75
  -5  10  -6    4.22    3.56
   5 -10   6    3.53    2.79
  -5  10  -7   95.81    9.16
  -5  10  -7   65.37   13.98
  -5  10  -7   84.46    8.18
  -5  10  -7  103.47   24.43
   5 -10   7   92.00    7.23
  -5  10  -8  481.51   32.50
  -5  10  -8  560.06   57.43
  -5  10  -8  431.77   31.49
   5 -10   8  514.56   30.71
  -5  10  -9 1064.16   63.80
  -5  10  -9 1047.61   64.29
  -5  10  -9  939.05   63.21
  -5  10 -10  896.11   56.91
  -5  10 -11  394.14   25.29
  -5  10 -11  335.98   24.59
  -5  10 -11  343.37   23.94
  -5  10 -12  324.90   22.23
  -5  10 -12  308.14   21.95
  -5  10 -12  314.57   21.14
  -5  10 -12  372.07   23.82
  -5  10 -13  146.54   10.79
  -5  10 -13  132.49   10.74
  -5  10 -13  135.96    9.77
  -5  10 -13  159.57   12.33
  -5  10 -14    1.97    2.31
  -5  10 -14   -0.53    2.70
  -5  10 -14    1.22    1.46
  -5  10 -14    6.59    3.96
   5  -9  -9  198.21   12.63
   5  -9  -8  414.45   24.50
   5  -9  -8  367.70   24.28
   5  -9  -7  566.77   33.60
   5  -9  -7  505.71   33.45
   5  -9  -6  334.69   22.41
   5  -9  -6  356.93   22.42
   5  -9  -5  152.35   12.61
   5  -9  -5  126.62   11.57
   5  -9  -4   52.61    5.17
   5  -9  -4   40.14    7.85
   5  -9  -4   56.50    4.71
   5  -9  -3   38.96    7.38
   5  -9  -3   33.69    4.35
   5  -9  -3   34.27    3.82
   5  -9  -2    1.60    2.80
   5  -9  -2    3.40    2.33
   5  -9  -2   -0.28    2.29
   5  -9  -1  188.00   12.58
  -5   9   1  162.91   13.88
   5  -9  -1  184.47   12.35
   5  -9  -1  179.77   12.42
  -5   9   0   14.50    5.09
  -5   9   0   13.25    9.12
   5  -9   0   21.50    3.25
   5  -9   0   19.32    3.51
  -5   9  -1   14.16    4.85
  -5   9  -1   23.63    9.76
   5  -9   1   15.41    2.96
   5  -9   1   14.99    3.49
   5  -9   2   24.96    3.51
   5  -9   2   28.09    4.02
  -5   9  -3   17.36    4.95
  -5   9  -3   13.18    9.31
   5  -9   3   16.08    2.83
   5  -9   3   17.85    3.51
  -5   9  -4    7.25    4.36
  -5   9  -4    1.46    7.98
   5  -9   4    5.92    2.22
   5  -9   4    3.56    2.81
  -5   9  -5  173.35   13.48
  -5   9  -5  168.00   21.10
  -5   9  -5  138.32   12.65
   5  -9   5  177.54   11.47
   5  -9   5  178.93   12.14
  -5   9  -6  105.13    9.15
  -5   9  -6   77.80   22.30
  -5   9  -6   95.96   16.09
  -5   9  -6   76.08    8.05
   5  -9   6   91.96    7.24
  -5   9  -7   43.37    6.38
  -5   9  -7   49.23    5.98
   5  -9   7   48.00    4.55
  -5   9  -8    1.27    3.40
  -5   9  -8   -2.96   15.61
   5  -9   8    0.79    2.17
  -5   9  -9   45.67    5.78
  -5   9  -9   60.29    6.92
  -5   9 -10   -4.14    5.06
  -5   9 -10   -1.66    5.12
  -5   9 -10   -4.17    3.60
  -5   9 -11    6.18    5.04
  -5   9 -11    2.09    6.25
  -5   9 -12   22.42    4.94
  -5   9 -12   19.28    5.29
  -5   9 -12   19.63    3.39
  -5   9 -12   25.56    6.65
  -5   9 -13   -0.25    3.68
  -5   9 -13   -1.43    4.08
  -5   9 -13    0.81    2.04
  -5   9 -13    1.26    5.05
  -5   9 -14   -3.29    3.24
  -5   9 -14    0.95    3.20
  -5   9 -14    0.09    1.61
  -5   9 -14    2.37    4.03
  -5   9 -15   27.92    2.51
  -5   9 -15   30.62    3.50
   5  -8 -10  128.98    8.89
   5  -8 -10  135.01    8.58
   5  -8  -9   37.03    3.52
   5  -8  -9   33.35    2.90
   5  -8  -8    1.25    1.70
   5  -8  -8    5.57    2.42
   5  -8  -8    1.26    1.99
   5  -8  -7   39.33    3.84
   5  -8  -6   77.08    9.07
   5  -8  -6   81.48    6.62
   5  -8  -6   79.00    6.51
   5  -8  -5  144.44   14.34
   5  -8  -5  180.95   11.71
   5  -8  -5  170.54   12.25
   5  -8  -4  119.70    8.38
   5  -8  -4  106.66    8.80
   5  -8  -3   16.51    6.45
   5  -8  -3   15.89    2.81
   5  -8  -3   13.74    3.38
   5  -8  -2   23.56    3.62
   5  -8  -2   26.56    6.38
  -5   8   2   26.55    5.24
  -5   8   2   11.69    8.68
   5  -8  -2   27.97    3.42
   5  -8  -2   27.13    3.53
   5  -8  -1   27.25    3.63
  -5   8   1   35.16    5.26
  -5   8   1   32.68    9.99
   5  -8  -1   28.59    3.86
   5  -8   0 1035.20   63.38
  -5   8   0 1010.79   64.64
  -5   8   0  853.40   72.51
   5  -8   0 1052.07   63.62
   5  -8   1 1732.05  105.48
  -5   8  -1 1704.37  106.77
  -5   8  -1 1501.19  115.25
   5  -8   1 1764.39  105.91
   5  -8   2 1063.87   65.52
  -5   8  -2 1070.44   67.00
  -5   8  -2 1009.82   75.90
   5  -8   2 1078.75   66.03
  -5   8  -3  763.35   48.18
  -5   8  -3  669.76   56.21
   5  -8   3  762.58   47.20
  -5   8  -4  471.35   30.83
   5  -8   4  481.36   29.86
  -5   8  -5   21.13    4.84
  -5   8  -5   16.58    4.03
  -5   8  -5   14.32    8.65
   5  -8   5   23.42    3.28
  -5   8  -6    3.17    4.06
  -5   8  -6    2.27   12.43
  -5   8  -6    4.90    3.53
  -5   8  -6    1.31    7.57
   5  -8   6    6.17    2.50
  -5   8  -7   48.38    6.39
  -5   8  -7   37.56    5.20
  -5   8  -7   37.98   10.26
   5  -8   7   42.37    4.16
  -5   8  -8   60.93    6.93
  -5   8  -8   70.91    8.19
  -5   8  -8   76.36    7.90
  -5   8  -9   56.48    6.32
  -5   8  -9   70.97   23.35
  -5   8  -9   73.86    8.02
  -5   8 -10   18.82    5.77
  -5   8 -10   14.61    5.67
  -5   8 -10   19.78    3.91
  -5   8 -10   34.06   21.84
  -5   8 -11   79.76    8.81
  -5   8 -11   68.83    8.47
  -5   8 -11   82.37    7.18
  -5   8 -11   79.17   10.18
  -5   8 -12   16.75    5.27
  -5   8 -13   13.43    4.71
  -5   8 -13    8.20    4.52
  -5   8 -13   14.79    2.78
  -5   8 -13    5.21    5.17
  -5   8 -14   10.13    3.96
  -5   8 -14    9.10    3.62
  -5   8 -14    8.61    2.23
  -5   8 -14   11.55    4.25
  -5   8 -15    7.65    1.61
  -5   8 -15    8.91    3.07
   5  -7 -12    3.41    1.03
   5  -7 -11   28.81    3.01
   5  -7 -11   32.91    2.74
   5  -7 -10   26.05    3.23
   5  -7 -10   28.20    2.87
   5  -7  -9   48.69    4.65
   5  -7  -9   64.80    5.22
   5  -7  -9   57.22    4.88
   5  -7  -9   59.84    5.70
   5  -7  -8   29.53    5.12
   5  -7  -8   34.78    4.21
   5  -7  -8   34.98    3.98
   5  -7  -8   36.05    4.76
   5  -7  -7   31.09    6.17
   5  -7  -7   37.32    6.92
   5  -7  -7   44.44    4.82
   5  -7  -7   52.09    4.87
   5  -7  -7   45.87    5.42
   5  -7  -6   24.83    3.72
   5  -7  -6   20.79    4.45
   5  -7  -6   24.63    2.87
   5  -7  -5  103.03    8.12
   5  -7  -5  109.74    8.67
   5  -7  -5  104.18    9.62
   5  -7  -5   89.47   10.26
   5  -7  -5  101.24    7.47
   5  -7  -4   59.13    7.26
   5  -7  -4   41.90    7.78
   5  -7  -4   63.51    5.58
   5  -7  -4   59.48    6.03
   5  -7  -4   64.32    5.43
   5  -7  -3  777.48   46.73
   5  -7  -3  805.48   47.03
   5  -7  -3  713.89   48.50
  -5   7   3  672.47   47.88
   5  -7  -3  807.57   46.80
   5  -7  -3  697.40   46.45
   5  -7  -2 1083.06   67.75
   5  -7  -2 1156.76   67.98
  -5   7   2 1065.68   68.93
   5  -7  -2 1144.27   67.89
   5  -7  -2 1094.14   67.83
   5  -7  -1  574.28   35.64
  -5   7   1  572.28   36.77
  -5   7   1  464.50   42.99
   5  -7  -1  604.39   35.81
   5  -7  -1  546.61   35.74
   5  -7   0  368.73   23.23
   5  -7   0  359.05   23.52
  -5   7   0  312.02   30.64
   5  -7   0  376.65   23.40
  -5   7   0  366.21   24.40
   5  -7   1   12.59    2.75
  -5   7  -1    4.42    7.21
   5  -7   1   11.86    2.36
  -5   7  -1   15.82    4.01
   5  -7   2   23.99    3.28
  -5   7  -2   22.09    8.95
   5  -7   2   18.93    2.65
  -5   7  -2   24.26    4.47
   5  -7   3   57.77    5.12
  -5   7  -3   57.73   11.02
  -5   7  -3   57.92    6.30
   5  -7   4  387.98   24.74
  -5   7  -4  332.30   32.34
  -5   7  -4  396.85   25.78
   5  -7   5   19.51    3.02
  -5   7  -5   20.76    8.33
  -5   7  -5   25.64    4.59
   5  -7   6    1.34    2.04
  -5   7  -6   12.16   12.99
  -5   7  -6   -2.73    3.09
  -5   7  -6   -2.35    6.90
  -5   7  -6    0.26    3.82
   5  -7   7   82.75    6.36
  -5   7  -7   85.90    8.56
  -5   7  -7   80.74    7.45
  -5   7  -7   88.56   21.83
  -5   7  -8  479.11   32.20
  -5   7  -8  421.14   31.48
  -5   7  -8  632.41   55.52
  -5   7  -8  577.29   32.52
  -5   7  -9  212.11   16.64
  -5   7  -9  196.79   15.66
  -5   7  -9  245.88   36.37
  -5   7  -9  260.64   16.77
  -5   7 -10  514.99   31.88
  -5   7 -10  521.67   32.82
  -5   7 -10  421.64   30.60
  -5   7 -10  492.86   55.57
  -5   7 -11  591.77   36.99
  -5   7 -11  576.01   37.46
  -5   7 -11  510.22   35.87
  -5   7 -11  512.05   34.85
  -5   7 -11  498.52   56.50
  -5   7 -11  574.79   36.24
  -5   7 -12  370.10   26.52
  -5   7 -12  415.77   27.64
  -5   7 -13   89.96    8.90
  -5   7 -13   82.65    8.85
  -5   7 -13   87.30    8.43
  -5   7 -13   81.63    6.73
  -5   7 -13   74.20    8.73
  -5   7 -14   12.78    4.48
  -5   7 -14   10.21    4.35
  -5   7 -14    6.78    2.20
  -5   7 -14    9.33    3.91
  -5   7 -15   12.29    3.56
  -5   7 -15   16.82    3.82
  -5   7 -15    9.66    1.77
  -5   7 -15   10.11    3.14
   5  -6 -13    0.69    0.80
   5  -6 -12    1.53    1.26
   5  -6 -12   -1.75    1.70
   5  -6 -11    1.03    2.54
   5  -6 -11    2.06    2.12
   5  -6 -11    7.62    4.37
   5  -6 -10  128.46    9.20
   5  -6 -10  135.08    9.99
   5  -6 -10  136.18    9.62
   5  -6  -9  489.06   30.88
   5  -6  -9  540.86   31.60
   5  -6  -9  503.80   31.14
   5  -6  -9  399.03   31.81
   5  -6  -9  500.42   32.43
   5  -6  -8  787.68   48.06
   5  -6  -8  832.77   48.67
   5  -6  -8  815.31   48.28
   5  -6  -8  738.09   49.21
   5  -6  -8  631.81   49.15
   5  -6  -7  173.35   14.02
   5  -6  -7  187.06   12.99
   5  -6  -7  187.16   12.39
   5  -6  -7  174.85   12.82
   5  -6  -7  184.28   12.09
   5  -6  -6   18.93    5.90
   5  -6  -6   24.15    6.56
   5  -6  -6   31.19    6.60
   5  -6  -6   28.14    2.90
   5  -6  -6   27.62    4.37
   5  -6  -6   23.99    3.66
   5  -6  -6   23.98    4.39
   5  -6  -6   21.95    3.21
   5  -6  -5  144.38   10.59
   5  -6  -5  123.43   10.33
   5  -6  -5  153.70   10.18
   5  -6  -5  137.87   11.67
   5  -6  -5  145.12   12.54
   5  -6  -4   33.63    4.39
   5  -6  -4   31.70    4.15
   5  -6  -4   43.30    6.21
   5  -6  -4   35.89    3.83
   5  -6  -4   42.44    6.40
   5  -6  -4   37.35    6.39
   5  -6  -3   75.55    6.39
   5  -6  -3   76.82    6.14
  -5   6   3   72.74    7.39
   5  -6  -3   66.02    7.13
   5  -6  -3   74.97    5.91
   5  -6  -3   59.01    7.80
   5  -6  -2   42.16    4.50
  -5   6   2   42.77    9.10
   5  -6  -2   46.27    4.22
  -5   6   2   54.35    5.83
   5  -6  -2   36.11    5.65
  -5   6   1    9.81    6.85
  -5   6   1   -0.62    3.46
  -5   6   0  129.66   16.12
  -5   6   0  141.81   10.74
  -5   6  -1  122.89   16.53
  -5   6  -1  162.86   11.67
  -5   6  -2  276.18   27.36
  -5   6  -2  342.10   22.08
  -5   6  -3  135.91   16.54
  -5   6  -3  158.69   11.72
  -5   6  -4   10.12    6.69
  -5   6  -4   11.66    4.08
  -5   6  -5  472.28   34.97
  -5   6  -5  643.31   35.88
   5  -6   6  679.70   46.04
  -5   6  -6  757.07   47.32
  -5   6  -6  723.99   47.76
  -5   6  -6  858.86   65.06
  -5   6  -7 1005.72   60.49
  -5   6  -7  944.64   61.24
  -5   6  -7 1332.33   91.97
  -5   6  -7  893.20   59.85
  -5   6  -7 1365.17   84.22
  -5   6  -8 1097.50   60.73
  -5   6  -8  850.89   59.65
  -5   6  -8  839.99   59.08
  -5   6  -8 1184.35   85.19
  -5   6  -8 1073.18   60.20
  -5   6  -9  148.20   12.83
  -5   6  -9  139.78   12.12
  -5   6  -9  129.18   10.75
  -5   6  -9  164.57   30.10
  -5   6  -9  151.52   12.02
  -5   6 -10   48.78    7.72
  -5   6 -10   32.89    6.84
  -5   6 -10   40.61    6.42
  -5   6 -10   30.42    6.76
  -5   6 -10   42.47    5.01
  -5   6 -11   -0.35    6.13
  -5   6 -11    7.84    5.68
  -5   6 -11    1.59    5.87
  -5   6 -11    4.18    5.28
  -5   6 -11    8.22   13.22
  -5   6 -11    2.82    3.01
  -5   6 -11    9.20    5.16
  -5   6 -12   11.71    6.15
  -5   6 -12    9.06    5.53
  -5   6 -12    4.40    4.93
  -5   6 -12   12.07    3.01
  -5   6 -13   37.69    6.33
  -5   6 -13   34.09    5.96
  -5   6 -13   34.64    4.01
  -5   6 -13   35.03    6.74
  -5   6 -14   49.00    6.49
  -5   6 -14   50.95    6.40
  -5   6 -14   44.60    4.17
  -5   6 -14   37.04    5.47
  -5   6 -15   -2.02    3.51
  -5   6 -15    0.20    3.31
   5  -5 -14   18.61    1.58
   5  -5 -13  163.75   10.60
   5  -5 -13  137.44   11.50
   5  -5 -13  139.88   10.26
   5  -5 -12  315.74   19.49
   5  -5 -12  299.46   20.90
   5  -5 -12  285.05   19.11
   5  -5 -11  537.15   34.97
   5  -5 -11  563.98   35.62
   5  -5 -11  596.75   35.38
   5  -5 -10  425.60   27.07
   5  -5 -10  405.26   26.48
   5  -5 -10  430.21   27.18
   5  -5 -10  414.12   28.24
   5  -5 -10  415.27   26.76
   5  -5  -9  772.92   46.17
   5  -5  -9  744.91   45.57
   5  -5  -9  719.06   46.09
   5  -5  -9  629.82   46.82
   5  -5  -9  694.44   46.85
   5  -5  -9  772.58   45.82
   5  -5  -8  214.72   14.14
   5  -5  -8  195.22   13.94
   5  -5  -8  191.67   12.99
   5  -5  -8  219.23   15.48
   5  -5  -7  118.63    9.21
   5  -5  -7  115.87    8.36
   5  -5  -7  122.27   10.77
   5  -5  -7   98.80   10.37
   5  -5  -6    2.44    2.99
   5  -5  -6   -1.05    2.31
   5  -5  -6    0.21    5.56
   5  -5  -6   -1.28    5.13
   5  -5  -5  162.59   12.64
   5  -5  -5  181.41   13.34
   5  -5  -5  182.54   12.38
   5  -5  -5  196.46   14.63
   5  -5  -5  205.92   13.94
   5  -5  -4   58.11    5.36
   5  -5  -4   61.42    7.14
   5  -5  -4   61.25    5.09
  -5   5   4   41.69   20.30
  -5   5   4   46.00    7.07
   5  -5  -4   55.88    6.63
   5  -5  -3    4.42    4.40
  -5   5   3    4.19    4.06
   5  -5  -3   -3.08    4.63
  -5   5   2   49.82    6.17
  -5   5   1   13.00    4.33
  -5   5   0  276.48   18.89
  -5   5  -1  852.43   53.45
  -5   5  -2  806.98   50.73
  -5   5  -3  381.94   25.33
  -5   5  -4    4.88    4.32
  -5   5  -5   14.13    5.13
  -5   5  -5   10.52   20.57
  -5   5  -5   18.66    4.30
  -5   5  -5   35.51   12.41
  -5   5  -6    8.46    4.17
  -5   5  -6    4.04    4.34
  -5   5  -6   12.20    5.55
  -5   5  -6  -13.63   18.82
  -5   5  -6   -1.79    9.77
  -5   5  -6    3.71    4.89
  -5   5  -7    7.83    4.47
  -5   5  -7    6.38    4.83
  -5   5  -7    0.92    2.70
  -5   5  -7    2.23   12.65
  -5   5  -7    6.40    5.16
  -5   5  -8   11.49    4.86
  -5   5  -8    7.37    5.06
  -5   5  -8    9.77    3.10
  -5   5  -8    8.17   13.46
  -5   5  -8   19.37    6.06
  -5   5  -8    6.07    4.10
  -5   5  -9    6.60    5.81
  -5   5  -9   -1.53    4.96
  -5   5  -9   -5.82    6.03
  -5   5  -9    5.47    4.52
  -5   5  -9    3.54    5.25
  -5   5  -9    0.60    2.72
  -5   5  -9   -8.59   18.08
  -5   5 -10   28.08    7.09
  -5   5 -10   37.29    7.11
  -5   5 -10   30.60    6.77
  -5   5 -10   31.95    6.53
  -5   5 -10   29.56    4.34
  -5   5 -10   36.70    6.31
  -5   5 -11    9.96    6.25
  -5   5 -11    8.15    5.81
  -5   5 -11   17.80    5.48
  -5   5 -11    6.27    5.26
  -5   5 -11   10.93    3.17
  -5   5 -12   68.50    8.81
  -5   5 -12   74.95    8.57
  -5   5 -12   64.90    7.92
  -5   5 -12   54.82    5.69
  -5   5 -12   58.77    5.36
  -5   5 -13  483.79   30.02
  -5   5 -13  439.08   29.70
  -5   5 -13  421.04   27.52
  -5   5 -13  402.85   28.73
  -5   5 -14  284.26   19.81
  -5   5 -14  268.37   19.65
  -5   5 -15  298.57   19.88
  -5   5 -15  288.32   19.82
   5  -4 -14   31.73    3.11
   5  -4 -13   18.21    3.00
   5  -4 -13   12.53    4.59
   5  -4 -13   14.12    2.27
   5  -4 -13   16.81    1.92
   5  -4 -12    3.18    2.83
   5  -4 -12    2.25    1.76
   5  -4 -12    6.13    2.24
   5  -4 -11    1.00    2.87
   5  -4 -11    1.19    2.21
   5  -4 -11   -0.71    3.20
   5  -4 -11    1.24    6.48
   5  -4 -11    3.16    2.19
   5  -4 -10   50.19    5.47
   5  -4 -10   54.62    8.01
   5  -4 -10   48.78    4.91
   5  -4  -9  316.93   20.12
   5  -4  -9  317.83   21.29
   5  -4  -8   71.84    6.53
   5  -4  -8   69.32    5.53
   5  -4  -8   57.69    7.85
   5  -4  -8   66.78    8.39
   5  -4  -7   53.99    5.61
   5  -4  -7   50.42    4.68
   5  -4  -7   54.08    7.15
   5  -4  -7   62.68    7.53
   5  -4  -6   37.17    4.56
   5  -4  -6   33.82    5.08
   5  -4  -6   32.55    6.17
   5  -4  -6   37.37    3.84
   5  -4  -6   30.77    6.23
   5  -4  -5  241.97   16.97
   5  -4  -5  257.95   18.09
   5  -4  -4  373.34   22.09
   5  -4  -4  356.90   23.10
  -5   4   3 1808.85  122.24
  -5   4   3 2202.37  144.27
   5  -4  -3 2123.38  121.97
  -5   4   2 1609.03  100.48
   5  -4  -2 1606.11   99.96
  -5   4   1 1915.43  117.90
  -5   4   0  560.12   36.25
  -5   4  -1  951.31   59.80
  -5   4  -2   75.02    7.84
  -5   4  -3  115.60    9.21
  -5   4  -3  133.26   11.11
  -5   4  -4  198.73   14.15
  -5   4  -4  207.43   15.82
  -5   4  -5  179.54   13.38
  -5   4  -5  185.29   15.41
  -5   4  -6  193.59   13.02
  -5   4  -6  145.51   12.54
  -5   4  -6  190.82   25.49
  -5   4  -6  166.69   12.68
  -5   4  -6  164.23   12.93
  -5   4  -7  111.36    9.51
  -5   4  -7  105.03    9.62
  -5   4  -7   74.32   11.52
  -5   4  -7   97.31    7.94
  -5   4  -7  124.90   23.29
  -5   4  -7  115.65    9.79
  -5   4  -8  124.30   10.07
  -5   4  -8   98.46   10.44
  -5   4  -8   84.36   11.18
  -5   4  -8   91.01    9.99
  -5   4  -8  101.36    8.43
  -5   4  -8  118.72   10.11
  -5   4  -8  132.13   10.61
  -5   4  -9   80.27    9.34
  -5   4  -9   80.30    8.35
  -5   4  -9   82.62    9.42
  -5   4  -9   72.63    8.48
  -5   4  -9   61.05    6.50
  -5   4  -9   85.38    8.58
  -5   4  -9   91.02    8.93
  -5   4 -10  163.76   13.55
  -5   4 -10  140.82   13.40
  -5   4 -10  134.86   10.84
  -5   4 -10  146.66   12.72
  -5   4 -10  162.74   13.00
  -5   4 -11   85.51   10.18
  -5   4 -11   90.65   10.00
  -5   4 -11   89.11    9.50
  -5   4 -11   73.53    9.03
  -5   4 -11   82.82    7.22
  -5   4 -12   -1.52    2.54
  -5   4 -12   -0.39    5.16
  -5   4 -12    6.77    5.02
  -5   4 -13    2.02    5.17
  -5   4 -13    1.33    4.57
  -5   4 -14   25.00    5.06
  -5   4 -14   19.97    5.44
  -5   4 -15    8.29    3.57
  -5   4 -15    5.43    2.96
   5  -3 -15   29.83    2.34
   5  -3 -15   26.06    2.65
   5  -3 -14    1.36    3.84
   5  -3 -14    2.29    1.33
   5  -3 -14    2.34    2.00
   5  -3 -13   27.81    2.86
   5  -3 -13   24.88    2.89
   5  -3 -13   20.91    3.26
   5  -3 -13   26.41    3.55
   5  -3 -12   14.53    6.47
   5  -3 -11   22.04    6.84
   5  -3 -11   19.28    3.05
   5  -3 -11   19.83    3.85
   5  -3 -10   48.55    7.88
   5  -3 -10   53.96    4.82
   5  -3 -10   45.73    6.41
   5  -3 -10   52.61    5.61
   5  -3  -9   -3.34    4.61
   5  -3  -9    6.90    4.41
   5  -3  -9    4.67    3.30
   5  -3  -9    3.30    4.44
   5  -3  -9    0.94    6.23
   5  -3  -8    2.00    3.71
   5  -3  -8    7.06    4.40
   5  -3  -8    5.96    5.92
   5  -3  -8   10.22    4.57
   5  -3  -8    3.64    2.15
   5  -3  -7  123.23   10.09
   5  -3  -7  112.24   10.15
   5  -3  -7  108.95    9.51
   5  -3  -7  108.95    8.19
   5  -3  -7  113.81    9.86
   5  -3  -7  112.16    9.05
   5  -3  -6  373.75   25.20
   5  -3  -6  431.79   25.74
   5  -3  -6  383.67   26.60
  -5   3   5  569.29   56.69
  -5   3   5  715.76   74.05
   5  -3  -5  887.41   54.60
   5  -3  -5  943.76   54.87
   5  -3  -5 1093.33   56.49
  -5   3   4  305.42   26.95
  -5   3   4  300.04   43.89
   5  -3  -4  380.22   24.32
   5  -3  -4  430.11   25.73
  -5   3   3  173.89   16.47
  -5   3   3  217.71   33.74
   5  -3  -3  223.81   14.95
   5  -3  -3  239.79   21.57
   5  -3  -2  232.33   20.92
  -5   3   2  229.48   33.59
  -5   3   2  169.33   14.86
   5  -3  -1  109.39   14.52
  -5   3   1  104.57   28.24
  -5   3   1   91.66   10.15
   5  -3   0   35.26    9.76
  -5   3   0   28.70    7.00
  -5   3   0   45.94   24.24
   5  -3   1  328.94   26.90
  -5   3  -1  282.68   21.31
  -5   3  -1  306.78   41.02
   5  -3   2  116.48   14.14
  -5   3  -2   73.04   26.52
  -5   3  -2   86.26   10.57
   5  -3   3   15.91    7.13
  -5   3  -3    2.48   23.09
  -5   3  -3    8.84    3.70
  -5   3  -3   10.09    7.61
  -5   3  -4  220.69   14.92
  -5   3  -4  185.12   17.71
  -5   3  -4  175.09   34.30
  -5   3  -4  227.74   23.29
  -5   3  -5 1082.26   60.68
  -5   3  -5  879.05   81.72
  -5   3  -5  746.15   62.30
  -5   3  -5 1204.66   75.42
  -5   3  -6  444.62   40.27
  -5   3  -6  586.44   38.47
  -5   3  -6  584.20   39.00
  -5   3  -6  744.05   39.70
  -5   3  -6  574.92   39.21
  -5   3  -6  739.24   39.55
  -5   3  -7  861.22   58.26
  -5   3  -7  949.92   57.48
  -5   3  -7  670.76   58.01
  -5   3  -7  943.98   56.68
  -5   3  -7 1007.65   57.40
  -5   3  -7 1151.98   58.08
  -5   3  -7  889.74   57.55
  -5   3  -7  842.01   56.48
  -5   3  -8  802.27   50.50
  -5   3  -8  786.96   49.16
  -5   3  -8  589.78   49.29
  -5   3  -8  815.80   49.60
  -5   3  -8  726.33   48.21
  -5   3  -8  819.89   49.78
  -5   3  -8  886.67   49.09
  -5   3  -8  956.73   49.75
  -5   3  -8  732.68   47.30
  -5   3  -9  637.56   44.76
  -5   3  -9  801.48   46.34
  -5   3  -9  733.54   46.56
  -5   3  -9  727.94   45.62
  -5   3  -9  641.45   43.97
  -5   3  -9  723.16   45.74
  -5   3  -9  790.74   44.87
  -5   3  -9  821.82   45.55
  -5   3  -9  651.65   43.08
  -5   3 -10   49.40    7.18
  -5   3 -10   50.22    7.51
  -5   3 -10   38.15    3.63
  -5   3 -10   48.03    7.90
  -5   3 -10   44.50    8.13
  -5   3 -10   46.44    4.98
  -5   3 -11    5.65    6.20
  -5   3 -11   -3.74    5.56
  -5   3 -11    7.87    2.94
  -5   3 -11    5.86    4.89
  -5   3 -11    3.12    1.52
  -5   3 -11    9.55    5.62
  -5   3 -11    7.72    2.79
  -5   3 -12   29.39    3.97
  -5   3 -12   32.72    2.94
  -5   3 -13   93.36    9.47
  -5   3 -13  100.75    9.33
  -5   3 -13   79.99    6.60
  -5   3 -14   36.26    5.32
  -5   3 -14   42.73    5.83
   5  -2 -15    5.40    3.24
   5  -2 -15    8.82    1.54
   5  -2 -15    8.62    2.05
   5  -2 -14   36.50    3.28
   5  -2 -14   31.85    3.51
   5  -2 -12  551.27   35.47
   5  -2 -12  546.39   35.30
   5  -2 -12  536.24   34.42
   5  -2 -12  536.03   33.91
   5  -2 -11 1352.90   85.21
   5  -2 -11 1385.97   83.86
   5  -2 -11 1345.19   84.37
   5  -2 -10  853.47   55.38
   5  -2 -10  868.59   55.51
   5  -2 -10  825.82   54.98
   5  -2 -10  917.38   54.18
   5  -2  -9  235.53   16.52
   5  -2  -9  265.22   17.63
   5  -2  -9  234.33   17.08
   5  -2  -9  209.65   16.66
   5  -2  -8  128.91   11.71
   5  -2  -8  154.16   11.76
   5  -2  -8  157.74   10.85
   5  -2  -8  165.24   12.48
   5  -2  -7  107.71    9.79
   5  -2  -7  105.11    8.65
   5  -2  -7  121.42    9.49
   5  -2  -7  100.48    8.84
   5  -2  -6   -3.77    3.94
   5  -2  -6    1.50    4.74
   5  -2  -6    5.52    4.39
   5  -2  -6   -1.75    6.18
   5  -2  -5    1.96    3.64
   5  -2  -5    0.98    4.64
   5  -2  -5    6.22    4.38
   5  -2  -5    3.79    6.83
  -5   2   4   29.58    9.34
   5  -2  -4   39.39   10.07
  -5   2   3   25.61    9.35
  -5   2   3   46.26   26.96
   5  -2  -3   44.36   11.57
  -5   2   2   14.53   23.38
  -5   2   2   -0.37    8.77
   5  -2  -2    8.47    9.20
  -5   2   1  167.15   16.32
  -5   2   1  164.73   34.91
   5  -2  -1  198.16   21.25
  -5   2   0  210.81   19.28
  -5   2   0  222.11   38.42
   5  -2   0  280.96   24.98
  -5   2  -1  240.27   41.52
  -5   2  -1  205.62   19.70
   5  -2   1  303.95   24.94
  -5   2  -2  634.96   59.58
  -5   2  -2  497.77   37.41
   5  -2   2  609.33   42.43
   5  -2   3  516.89   36.48
  -5   2  -3  476.12   29.40
  -5   2  -3  494.48   36.14
  -5   2  -4  244.79   16.77
  -5   2  -4  231.21   19.33
   5  -2   4  264.86   22.31
  -5   2  -5  953.48   51.91
  -5   2  -5  845.70   53.40
  -5   2  -6  381.46   25.06
  -5   2  -6  405.52   23.95
  -5   2  -6  313.76   25.17
  -5   2  -6  275.14   22.97
  -5   2  -6  374.69   24.30
  -5   2  -6  344.57   22.95
  -5   2  -6  451.81   24.41
  -5   2  -6  398.31   23.28
  -5   2  -6  372.43   23.03
  -5   2  -6  394.83   23.84
  -5   2  -6  334.95   22.27
  -5   2  -7    0.91    3.79
  -5   2  -7    1.41    4.71
  -5   2  -7    0.27    4.75
  -5   2  -7    9.97    6.39
  -5   2  -7    2.45    2.20
  -5   2  -7    1.54    2.32
  -5   2  -7    0.94    4.51
  -5   2  -7   -0.29    4.47
  -5   2  -7    0.09    1.44
  -5   2  -7    0.63    2.84
  -5   2  -7    1.05    3.79
  -5   2  -8    4.41    4.23
  -5   2  -8    3.54    5.14
  -5   2  -8   -1.49    5.63
  -5   2  -8    3.23    2.61
  -5   2  -8    4.01    4.86
  -5   2  -8   11.50    5.09
  -5   2  -8    3.27    1.64
  -5   2  -8    3.59    2.96
  -5   2  -8    4.58    4.07
  -5   2  -9   38.89    6.12
  -5   2  -9   62.35    8.51
  -5   2  -9   62.27    8.50
  -5   2  -9   61.82    5.66
  -5   2  -9   59.49    7.77
  -5   2  -9   65.63    6.67
  -5   2  -9   52.47    4.47
  -5   2  -9   64.86    7.42
  -5   2  -9   58.80    8.12
  -5   2  -9   48.13    5.34
  -5   2 -10    1.38    3.11
  -5   2 -10    3.41    5.46
  -5   2 -10    5.71    6.41
  -5   2 -10    6.55    5.61
  -5   2 -10    4.10    4.82
  -5   2 -10    2.15    1.65
  -5   2 -10    4.36    3.97
  -5   2 -11   44.24    4.84
  -5   2 -11   37.25    7.60
  -5   2 -11   43.96    7.55
  -5   2 -11   36.74    6.08
  -5   2 -12   12.56    2.89
  -5   2 -12    7.18    4.96
  -5   2 -12    6.81    5.75
  -5   2 -12   13.34    5.95
  -5   2 -12    7.76    4.18
  -5   2 -12   10.68    1.86
  -5   2 -13   16.57    4.66
  -5   2 -13   12.42    5.00
  -5   2 -14   87.75    7.28
  -5   2 -14   89.64    7.74
   5  -1 -16  145.90   10.21
   5  -1 -16  167.72   10.10
   5  -1 -15  132.07   11.31
   5  -1 -15  151.38    9.86
   5  -1 -15  150.92    9.85
   5  -1 -14  559.68   35.08
   5  -1 -13  486.63   32.32
   5  -1 -13  516.42   32.28
   5  -1 -13  480.65   31.32
   5  -1 -12  164.42   13.09
   5  -1 -12  154.19   13.16
   5  -1 -12  170.87   12.86
   5  -1 -11  143.70   12.02
   5  -1 -11  139.09   11.72
   5  -1 -11  154.13   12.38
   5  -1 -10   14.89    5.52
   5  -1 -10    3.56    3.88
   5  -1 -10   20.91    6.10
   5  -1  -9    6.46    3.76
   5  -1  -9    5.57    4.84
   5  -1  -9    3.01    2.19
   5  -1  -9    4.53    5.32
   5  -1  -8  104.75    9.88
   5  -1  -8  164.96   11.28
   5  -1  -8  118.03    9.20
   5  -1  -8  143.58   10.18
   5  -1  -7  196.03   13.65
   5  -1  -7  181.85   13.93
   5  -1  -7  216.35   15.06
   5  -1  -6   10.37    3.99
   5  -1  -6    4.02    4.61
   5  -1  -6    5.18    4.49
   5  -1  -6    8.45    7.39
   5  -1  -5  122.53    9.51
   5  -1  -5  136.40   10.51
   5  -1  -5  124.24   16.69
   5  -1  -4  559.15   35.90
   5  -1  -4  574.18   44.85
   5  -1  -3 1198.12   83.83
   5  -1  -2  357.85   33.14
   5  -1  -1  606.17   48.08
  -5   1   0 1363.12   84.99
   5  -1   0 1337.43   92.85
  -5   1  -1  141.88   13.05
   5  -1   1  120.89   17.08
  -5   1  -2   70.01    9.82
   5  -1   2   70.89   12.61
  -5   1  -3   21.59    4.09
  -5   1  -3   21.27    7.37
   5  -1   3   17.00    7.74
  -5   1  -4    7.57    4.23
  -5   1  -4   10.42    6.63
  -5   1  -4    6.22    3.37
  -5   1  -5   28.84    4.44
  -5   1  -5   32.68    4.04
  -5   1  -5   35.60    3.83
  -5   1  -5   35.56    4.99
  -5   1  -5   42.88    5.89
  -5   1  -5   37.97    7.29
  -5   1  -5   44.53    5.01
  -5   1  -6    6.94    3.48
  -5   1  -6   -0.33    4.85
  -5   1  -6    3.19    2.73
  -5   1  -6    7.54    5.99
  -5   1  -6    9.35    5.07
  -5   1  -6    5.26    2.29
  -5   1  -6    5.68    2.43
  -5   1  -6   11.39    4.55
  -5   1  -6    6.24    1.71
  -5   1  -6    6.04    1.52
  -5   1  -6    6.00    2.83
  -5   1  -6    5.93    3.62
  -5   1  -7    5.31    3.59
  -5   1  -7    2.98    4.82
  -5   1  -7    8.02    5.68
  -5   1  -7    4.10    5.09
  -5   1  -7    3.89    2.45
  -5   1  -7    4.62    2.61
  -5   1  -7   11.06    4.64
  -5   1  -7    5.23    4.55
  -5   1  -7    4.99    1.73
  -5   1  -7    4.65    2.80
  -5   1  -7    4.67    3.87
  -5   1  -8   31.40    5.36
  -5   1  -8   42.69    7.31
  -5   1  -8   50.61    6.57
  -5   1  -8   45.14    4.94
  -5   1  -8   40.41    6.90
  -5   1  -8   45.72    5.88
  -5   1  -8   48.98    4.87
  -5   1  -8   49.33    4.09
  -5   1  -9  151.32   13.41
  -5   1  -9  141.93   13.58
  -5   1  -9  164.84   11.07
  -5   1  -9  152.10   13.12
  -5   1  -9  157.61   10.97
  -5   1  -9  142.57   11.49
  -5   1  -9  139.90   10.14
  -5   1  -9  145.12   12.14
  -5   1 -10  250.81   16.42
  -5   1 -10  215.12   18.15
  -5   1 -10  229.74   18.58
  -5   1 -10  232.76   15.88
  -5   1 -10  223.25   16.46
  -5   1 -10  243.72   15.35
  -5   1 -10  224.89   16.91
  -5   1 -11  281.62   17.14
  -5   1 -11  253.44   19.31
  -5   1 -11  263.86   19.26
  -5   1 -11  211.83   16.94
  -5   1 -11  276.17   16.20
  -5   1 -11  195.01   17.40
  -5   1 -12  195.46   13.15
  -5   1 -12  174.43   12.71
  -5   1 -13  210.40   15.05
   5   0 -16   -0.46    1.29
   5   0 -15   -4.08    3.70
   5   0 -15   -0.32    2.54
   5   0 -15   -0.77    1.94
   5   0 -14   21.39    3.32
   5   0 -13   47.31    7.11
   5   0 -13   54.17    7.29
   5   0 -13   52.63    6.11
   5   0 -12  134.42   11.07
   5   0 -11  139.45   11.18
   5   0 -11  114.79   10.51
   5   0 -11  132.69   11.19
   5   0 -10   51.61    7.02
   5   0 -10   52.34    6.95
   5   0  -9   12.14    5.44
  -5   0   9   13.54    3.22
   5   0  -9    6.55    2.69
   5   0  -9   12.48    5.11
  -5   0   8  150.71   11.12
   5   0  -8  178.98   24.38
   5   0  -8  154.63   11.50
   5   0  -8  149.58   11.85
   5   0  -7  815.10   47.48
   5   0  -7  644.59   57.96
   5   0  -7  729.49   46.18
   5   0  -7  722.26   46.20
   5   0  -6 2966.29  176.76
   5   0  -6 2863.06  176.66
   5   0  -6 2882.92  177.61
   5   0  -5 1826.83  112.26
   5   0  -4 1653.50  112.83
   5   0  -3 1077.23   77.85
  -5   0   2  145.28   12.03
   5   0  -2  128.18   19.79
  -5   0   1  105.41    9.98
   5   0  -1   71.82   15.28
  -5   0   0  112.33   10.73
   5   0   0   88.00   15.77
  -5   0  -1   10.89    6.87
  -5   0  -2  391.71   27.21
  -5   0  -3  478.61   32.75
  -5   0  -3  550.03   34.17
  -5   0  -4   97.87    7.67
  -5   0  -4   99.99    7.38
  -5   0  -4  111.71    8.57
  -5   0  -4   97.04    6.99
  -5   0  -4  114.68    8.56
  -5   0  -4   96.22    8.63
  -5   0  -4   98.68   10.56
  -5   0  -5   76.49    5.96
  -5   0  -5   64.55    7.12
  -5   0  -5   66.02    4.99
  -5   0  -5   77.26    5.71
  -5   0  -5   65.36    6.88
  -5   0  -5   66.42    5.10
  -5   0  -5   55.54    8.64
  -5   0  -5   79.59    6.77
  -5   0  -5   58.60    5.76
  -5   0  -5   55.06    6.36
  -5   0  -6  280.60   16.74
  -5   0  -6  208.41   17.69
  -5   0  -6  249.31   15.83
  -5   0  -6  263.36   16.46
  -5   0  -6  245.06   17.70
  -5   0  -6  264.67   15.99
  -5   0  -6  209.82   16.87
  -5   0  -6  219.18   16.89
  -5   0  -6  227.92   18.68
  -5   0  -7  147.97    9.70
  -5   0  -7  112.69   11.15
  -5   0  -7  120.24    8.55
  -5   0  -7  140.53   10.40
  -5   0  -7  136.79    9.43
  -5   0  -7  144.28    8.91
  -5   0  -7   84.11    9.60
  -5   0  -7  123.41   11.78
  -5   0  -7  109.97    9.48
  -5   0  -8  204.16   15.91
  -5   0  -8  229.60   15.00
  -5   0  -8  190.21   16.60
  -5   0  -8  212.57   14.10
  -5   0  -8  233.83   15.76
  -5   0  -8  240.08   15.00
  -5   0  -8  210.58   14.29
  -5   0  -8  201.63   17.32
  -5   0  -9   86.16    7.02
  -5   0  -9   80.84    7.61
  -5   0  -9   86.95    6.96
  -5   0  -9   91.38    6.40
  -5   0  -9   75.56    8.15
  -5   0  -9   71.14    9.10
  -5   0  -9   64.89    9.08
  -5   0  -9   75.92    7.36
  -5   0 -10   -4.18    5.45
  -5   0 -10    0.38    3.06
  -5   0 -11   -3.77    3.83
  -5   0 -11    2.34    2.80
  -5   0 -11   -3.49    4.43
  -5   0 -11    0.26    4.95
  -5   0 -11    0.30    4.65
  -5   0 -11    0.16    2.77
  -5   0 -12   48.91    5.91
   5   1 -17    0.91    1.17
   5   1 -17    1.52    0.94
   5   1 -16    3.52    2.29
   5   1 -15   17.31    3.52
   5   1 -15   17.78    2.70
   5   1 -14    3.75    5.39
   5   1 -13   81.73    8.03
   5   1 -13   83.43    8.10
   5   1 -13   72.51    8.56
   5   1 -13   79.18    7.63
   5   1 -12    3.92    3.92
   5   1 -11  259.67   17.68
   5   1 -11  252.26   17.47
  -5  -1  11  229.44   16.99
   5   1 -10   37.92    6.13
   5   1 -10   31.20   15.24
   5   1 -10   49.36    6.58
   5   1  -9   49.22    6.10
   5   1  -9   37.89    4.90
   5   1  -9   43.49   14.66
   5   1  -9   48.97    6.28
   5   1  -8   88.56   15.05
   5   1  -8   70.88    7.22
   5   1  -8   82.13   16.78
   5   1  -8   99.04    7.84
   5   1  -7  308.88   32.63
   5   1  -7  349.99   33.65
   5   1  -7  335.87   27.16
   5   1  -7  353.37   23.08
   5   1  -7  368.86   23.12
   5   1  -6    3.40    4.03
   5   1  -6    5.89    4.32
   5   1  -6    4.43    8.52
   5   1  -5   31.85    4.80
  -5  -1   4   23.57    5.12
  -5  -1   3   96.83    9.14
  -5  -1   2   31.02    6.35
  -5  -1   1   46.08    7.57
  -5  -1   0   -1.65    6.08
  -5  -1  -1   10.67    6.65
  -5  -1  -1    7.23    4.13
   5   1   1    4.01    9.13
   5   1   2  778.63   55.33
  -5  -1  -2  814.87   51.59
  -5  -1  -2  885.35   52.63
  -5  -1  -3  410.01   29.19
  -5  -1  -3  395.50   27.93
  -5  -1  -3  437.42   27.46
  -5  -1  -3  438.38   26.85
  -5  -1  -3  399.28   26.26
  -5  -1  -3  429.59   26.61
  -5  -1  -3  447.94   27.49
  -5  -1  -4  977.33   61.72
  -5  -1  -4  947.92   62.77
  -5  -1  -4 1080.85   61.42
  -5  -1  -4  913.29   60.56
  -5  -1  -4 1083.14   60.72
  -5  -1  -4  806.20   61.23
  -5  -1  -4  990.60   60.09
  -5  -1  -4  962.22   60.36
  -5  -1  -4 1079.74   61.57
  -5  -1  -5  940.54   64.65
  -5  -1  -5 1116.24   64.92
  -5  -1  -5  901.02   64.91
  -5  -1  -5 1109.37   64.09
  -5  -1  -5 1002.29   63.38
  -5  -1  -5 1090.57   63.88
  -5  -1  -5 1072.58   64.94
  -5  -1  -5 1031.69   63.50
  -5  -1  -6  279.50   17.29
  -5  -1  -6  223.33   17.03
  -5  -1  -6  176.15   16.62
  -5  -1  -6  274.53   17.62
  -5  -1  -6  207.92   17.79
  -5  -1  -6  269.73   16.71
  -5  -1  -6  249.20   15.91
  -5  -1  -6  269.06   16.49
  -5  -1  -6  231.31   17.55
  -5  -1  -6  259.68   16.07
  -5  -1  -7   89.58    7.29
  -5  -1  -7   81.67    6.34
  -5  -1  -7   88.08    7.07
  -5  -1  -7   87.69    6.61
  -5  -1  -8    0.17    2.48
  -5  -1  -8    3.43    3.44
  -5  -1  -8    3.29    5.83
  -5  -1  -8    5.14    2.67
  -5  -1  -8    4.71    4.36
  -5  -1  -8    2.32    5.76
  -5  -1  -8    3.57    1.74
  -5  -1  -8    3.27    2.87
  -5  -1  -8    1.89    3.74
  -5  -1  -9    5.97    3.48
  -5  -1 -10  140.37   12.17
  -5  -1 -10  168.84   10.79
  -5  -1 -10  159.79   11.11
  -5  -1 -10  123.85   11.23
  -5  -1 -11   25.13    3.84
  -5  -1 -11   25.48    3.53
   5   2 -17    3.80    1.18
   5   2 -16  156.78   10.92
   5   2 -16  154.42   10.18
   5   2 -15  305.16   20.40
   5   2 -14  767.76   46.79
   5   2 -14  696.68   46.96
   5   2 -13  670.47   46.80
  -5  -2  13  718.23   46.48
   5   2 -12  481.09   48.61
  -5  -2  12  450.78   29.63
   5   2 -11  167.76   26.32
   5   2 -11  187.33   14.22
   5   2 -10   86.00    7.93
   5   2 -10  107.33   20.67
   5   2 -10  119.64    9.37
   5   2  -9   26.20    4.35
   5   2  -9   14.92   11.39
   5   2  -9   26.91    5.47
   5   2  -8   22.46   10.52
   5   2  -8   24.57    6.03
   5   2  -8   12.93   10.60
   5   2  -8   28.37    5.17
   5   2  -7    9.79    9.43
   5   2  -7   13.57    5.36
   5   2  -7    4.09    8.02
   5   2  -7   11.55    4.53
  -5  -2   6   70.17   10.00
   5   2  -6   74.78    9.98
   5   2  -6   67.01    6.76
  -5  -2   5    6.86    4.75
   5   2  -5   -3.07    5.78
  -5  -2   4   -0.75    4.77
   5   2  -4    0.78    5.60
  -5  -2   3   39.55    7.76
   5   2  -3   27.94    7.46
  -5  -2   2   83.08   10.80
   5   2  -2   57.40   10.54
  -5  -2   2   83.88    9.31
  -5  -2   1  739.37   46.82
  -5  -2   1  787.70   47.63
  -5  -2   1  721.56   51.02
   5   2  -1  609.19   50.47
  -5  -2   0  218.13   16.37
  -5  -2   0  236.58   17.70
   5   2   0  227.15   20.41
  -5  -2   0  209.96   19.84
  -5  -2  -1  509.47   32.45
  -5  -2  -1  526.31   34.25
  -5  -2  -1  543.34   35.27
   5   2   1  472.33   38.16
  -5  -2  -1  563.83   33.12
  -5  -2  -2  175.77   11.82
  -5  -2  -2  175.48   11.37
  -5  -2  -2  148.31   11.48
  -5  -2  -2  202.72   12.71
  -5  -2  -2  182.01   13.58
   5   2   2  134.13   20.35
   5   2   2  155.78   16.34
  -5  -2  -2  184.84   12.50
  -5  -2  -3  191.40   14.06
  -5  -2  -3  220.45   15.40
  -5  -2  -3  212.53   14.51
  -5  -2  -3  212.61   13.81
  -5  -2  -3  205.53   13.27
  -5  -2  -3  186.19   13.53
  -5  -2  -3  197.73   14.45
  -5  -2  -4   -1.18    3.10
  -5  -2  -4    1.10    3.74
  -5  -2  -4   -1.11    3.17
  -5  -2  -4    0.26    2.13
  -5  -2  -4    1.17    1.84
  -5  -2  -4    0.77    2.42
  -5  -2  -4    4.70    3.30
  -5  -2  -5   19.01    4.27
  -5  -2  -5   15.47    3.87
  -5  -2  -5   21.03    4.31
  -5  -2  -5   16.38    3.09
  -5  -2  -5   15.93    2.50
  -5  -2  -5   16.60    3.43
  -5  -2  -5   11.81    4.47
  -5  -2  -6    3.41    3.58
  -5  -2  -6    3.69    2.49
  -5  -2  -6    4.32    1.98
  -5  -2  -6    6.70    3.02
  -5  -2  -6   -0.54    3.69
  -5  -2  -7   38.80    4.67
  -5  -2  -7   46.63    5.47
  -5  -2  -7   52.50    5.06
  -5  -2  -7   45.69    4.04
  -5  -2  -7   50.22    4.79
  -5  -2  -8   -2.49    2.17
  -5  -2  -8    1.61    3.33
  -5  -2  -9    5.64    3.61
  -5  -2  -9    6.90    2.58
  -5  -2  -9    5.80    3.23
  -5  -2 -10   17.83    3.56
  -5  -2 -10   18.55    3.20
   5   3 -17  217.56   14.07
   5   3 -16  228.40   15.29
   5   3 -15  123.25    9.96
   5   3 -15  147.87   10.88
   5   3 -14  102.50    9.78
   5   3 -14  106.01    9.59
  -5  -3  13    4.15    3.04
   5   3 -13    7.77    5.52
   5   3 -12   79.32   20.95
   5   3 -11   21.68   13.77
   5   3 -11   49.95    6.99
   5   3 -10   11.58    3.50
   5   3 -10   17.94   11.72
   5   3 -10   20.31    5.46
   5   3  -9   12.19    8.86
   5   3  -9   18.30    5.61
   5   3  -9    1.77    9.93
   5   3  -9   24.47    5.33
   5   3  -8  314.64   26.32
   5   3  -8  309.16   20.84
  -5  -3   7  650.55   50.31
   5   3  -7  713.96   44.56
   5   3  -7  752.16   51.65
  -5  -3   6  585.26   46.68
   5   3  -6  674.36   41.16
   5   3  -6  620.33   47.52
  -5  -3   5  663.94   40.45
  -5  -3   5  622.92   46.58
   5   3  -5  656.02   40.33
  -5  -3   4  612.36   37.15
  -5  -3   4  647.21   42.90
  -5  -3   3  202.41   14.98
  -5  -3   3  234.94   20.14
  -5  -3   2  192.40   14.32
  -5  -3   2  189.51   12.51
   5   3  -2  138.50   17.87
  -5  -3   2  168.30   17.71
  -5  -3   1    6.24    4.43
  -5  -3   1    6.05    2.20
  -5  -3   1   -0.84    4.88
   5   3  -1   -2.80    6.14
  -5  -3   0    0.58    1.96
  -5  -3   0    0.30    4.26
  -5  -3   0    2.98    2.16
  -5  -3   0    2.78    2.50
  -5  -3   0    5.04    5.00
   5   3   0   -1.85    5.23
  -5  -3  -1   86.57    6.79
  -5  -3  -1   92.35    8.91
  -5  -3  -1   78.22    6.73
   5   3   1  104.73   12.57
  -5  -3  -1   99.40    7.61
  -5  -3  -2  173.09   12.70
  -5  -3  -2  194.54   14.35
  -5  -3  -2  187.42   13.14
  -5  -3  -2  188.71   12.44
  -5  -3  -2  184.91   12.02
  -5  -3  -2  158.13   12.03
  -5  -3  -2  193.66   13.37
  -5  -3  -3    1.52    3.01
  -5  -3  -3    6.51    4.11
  -5  -3  -3   -1.56    3.32
  -5  -3  -3    0.38    2.09
  -5  -3  -3    1.23    1.93
  -5  -3  -3    2.00    2.55
  -5  -3  -3    4.48    3.51
  -5  -3  -4  221.33   15.63
  -5  -3  -4  231.86   16.35
  -5  -3  -4  219.17   15.94
  -5  -3  -4  244.17   15.29
  -5  -3  -4  233.92   14.70
  -5  -3  -4  198.69   14.80
  -5  -3  -4  204.61   15.99
  -5  -3  -5   75.57    7.58
  -5  -3  -5   83.99    6.84
  -5  -3  -5   83.68    6.19
  -5  -3  -5   73.03    6.42
  -5  -3  -5   74.76    7.83
  -5  -3  -6   19.34    3.78
  -5  -3  -6   31.43    4.61
  -5  -3  -6   25.49    4.60
  -5  -3  -6   22.12    3.37
  -5  -3  -6   29.48    3.14
  -5  -3  -6   31.45    3.94
  -5  -3  -6   26.29    5.13
  -5  -3  -7   39.79    4.36
  -5  -3  -8   16.59    3.99
  -5  -3  -8   23.82    3.18
  -5  -3  -8   16.95    3.75
  -5  -3  -9   91.62    7.42
  -5  -3  -9   78.69    7.43
  -5  -3 -10   29.35    3.01
   5   4 -17   -0.72    1.54
   5   4 -16   52.72    5.55
  -5  -4  16   49.98    4.48
   5   4 -15   55.49    5.88
   5   4 -15   48.35    5.36
  -5  -4  15   41.59    4.63
   5   4 -15   48.21    5.08
   5   4 -14    5.10    5.08
   5   4 -14   -0.88    3.87
  -5  -4  14    1.66    2.85
  -5  -4  13   31.04    4.67
   5   4 -13   43.04    6.57
   5   4 -12   41.72   15.51
   5   4 -12   50.58    7.04
   5   4 -11   70.04    6.72
   5   4 -10  530.52   34.39
   5   4  -9  982.88   61.60
   5   4  -9  997.08   68.29
  -5  -4   8  811.93   62.65
   5   4  -8  936.26   63.81
   5   4  -8  915.91   56.43
  -5  -4   7  459.31   37.17
   5   4  -7  486.70   30.64
   5   4  -7  432.34   37.23
  -5  -4   6  476.26   30.56
   5   4  -6  370.62   36.59
   5   4  -6  492.93   30.41
  -5  -4   6  458.93   37.14
  -5  -4   5  137.68   12.10
  -5  -4   5  173.17   11.38
   5   4  -5  157.58   11.44
  -5  -4   5  137.91   16.68
  -5  -4   4    3.81    4.23
  -5  -4   4    7.50    2.63
  -5  -4   4    9.72    6.56
   5   4  -4   -1.12    6.04
  -5  -4   3   38.14    5.94
  -5  -4   3   34.26    4.22
  -5  -4   3   41.55    4.24
  -5  -4   3   41.70    9.25
   5   4  -3   36.71    9.43
  -5  -4   2  302.47   20.52
  -5  -4   2  282.55   18.68
   5   4  -2  231.34   25.15
  -5  -4   2  280.59   25.40
  -5  -4   1   36.27    5.68
  -5  -4   1   26.44    3.51
  -5  -4   1   22.51    2.99
   5   4  -1   27.98    8.30
  -5  -4   0   -1.43    2.21
  -5  -4   0   -5.16    4.73
  -5  -4   0    1.63    2.20
  -5  -4   0   -0.20    2.87
  -5  -4   0    0.94    5.53
   5   4   0    1.04    6.00
  -5  -4  -1    0.57    2.37
  -5  -4  -1   -3.18    3.71
  -5  -4  -1   -7.36    4.63
   5   4   1   11.14    9.17
  -5  -4  -1   -0.21    3.08
   5   4   1   -1.97    5.39
  -5  -4  -2   84.89    8.58
  -5  -4  -2   86.24    7.80
  -5  -4  -2   80.45    6.89
  -5  -4  -2   94.19    8.25
  -5  -4  -3  149.27   12.05
  -5  -4  -3  164.74   11.27
  -5  -4  -3  150.90   12.19
  -5  -4  -4  280.02   18.94
  -5  -4  -4  242.08   18.53
  -5  -4  -4  279.28   17.91
  -5  -4  -4  262.90   18.92
  -5  -4  -5  180.22   12.44
  -5  -4  -5  160.12   12.47
  -5  -4  -5  172.24   11.71
  -5  -4  -5  136.71   12.44
  -5  -4  -6   54.41    5.37
  -5  -4  -6   50.46    5.89
  -5  -4  -6   40.30    5.99
  -5  -4  -7    0.50    1.94
  -5  -4  -7    4.49    3.23
  -5  -4  -7    0.60    2.26
  -5  -4  -7    2.26    2.91
  -5  -4  -8    0.56    2.58
  -5  -4  -8    2.83    1.99
  -5  -4  -8    2.65    2.41
  -5  -4  -9    6.78    1.74
   5   5 -17    0.99    1.32
   5   5 -16    9.69    3.05
  -5  -5  16    8.38    2.15
   5   5 -16   11.77    2.48
   5   5 -15   19.41    4.05
   5   5 -15   15.90    3.60
  -5  -5  15   15.40    2.95
   5   5 -14    3.31    4.68
   5   5 -14    3.91    4.02
  -5  -5  14    2.16    2.65
   5   5 -13   -4.23    4.90
   5   5 -12    8.79    5.16
   5   5 -11    3.18    5.00
   5   5 -10    1.96   10.32
  -5  -5   9   21.94    7.30
   5   5  -9   28.50    8.11
   5   5  -9   27.62    5.38
  -5  -5   8    9.38    6.12
   5   5  -8    6.56    5.77
   5   5  -8    3.87    4.55
  -5  -5   7    2.12    2.95
  -5  -5   7   -1.07    5.62
   5   5  -7   10.51    6.96
  -5  -5   6   60.41    5.94
  -5  -5   6   62.73   11.11
   5   5  -6   37.00   10.31
  -5  -5   5    2.29    2.70
  -5  -5   5   -3.27    6.07
   5   5  -5   -1.27    6.84
  -5  -5   4   38.60    5.62
  -5  -5   4   30.43    4.07
  -5  -5   4   26.19    8.66
   5   5  -4   28.06    9.22
  -5  -5   3   88.30    8.36
  -5  -5   3   78.57    6.74
  -5  -5   3   89.24   13.28
  -5  -5   2   91.56    9.02
  -5  -5   2   89.03    7.36
  -5  -5   2  102.10   14.17
   5   5  -2   95.92   14.67
  -5  -5   1  208.08   14.82
  -5  -5   1  168.90   12.68
   5   5  -1  215.72   21.48
  -5  -5   1  184.92   19.77
  -5  -5   0  450.42   28.02
  -5  -5   0  442.59   28.95
   5   5   0  394.09   34.90
  -5  -5   0  377.21   33.91
  -5  -5   0  414.22   27.07
  -5  -5  -1  537.41   35.44
  -5  -5  -1  532.46   34.66
  -5  -5  -1  593.72   35.89
  -5  -5  -2  531.57   33.58
  -5  -5  -2  502.99   32.99
  -5  -5  -2  485.53   32.15
  -5  -5  -2  529.10   33.36
  -5  -5  -3  124.96    9.85
  -5  -5  -3  117.75    9.50
  -5  -5  -3  108.59    8.63
  -5  -5  -3  107.16    9.69
  -5  -5  -4   14.45    3.62
  -5  -5  -5   19.46    3.36
  -5  -5  -5   19.25    3.88
  -5  -5  -5   17.09    3.01
  -5  -5  -5   14.14    3.78
  -5  -5  -6   54.16    4.49
  -5  -5  -6   38.81    4.79
  -5  -5  -6   46.68    4.36
  -5  -5  -7   71.84    6.11
  -5  -5  -7   64.94    5.94
  -5  -6  16  215.67   13.65
   5   6 -16  200.52   13.64
   5   6 -15  214.62   15.79
   5   6 -15  222.91   15.65
  -5  -6  15  230.45   15.11
   5   6 -14  119.68    9.91
  -5  -6  14  129.81    9.18
  -5  -6  14  108.35    8.18
   5   6 -13   -3.63    4.37
   5   6 -13    1.18    3.84
  -5  -6  13    2.89    2.82
  -5  -6  13    1.21    1.99
  -5  -6  11   20.36    3.97
  -5  -6  10    0.91    3.21
   5   6 -10   -1.15    2.32
  -5  -6   9   61.16    6.63
  -5  -6   9   54.19   10.48
   5   6  -9   67.18    6.21
  -5  -6   8    1.56    3.10
  -5  -6   8    6.61    6.14
   5   6  -8    6.09    6.54
  -5  -6   7   28.68    4.32
  -5  -6   7   25.05    8.88
   5   6  -7   20.91    9.27
  -5  -6   6   -0.20    2.67
  -5  -6   6   -1.16    6.70
   5   6  -6   -5.46    7.60
  -5  -6   5    2.58    2.77
  -5  -6   5    8.21    6.54
   5   6  -5    8.36    7.04
  -5  -6   4   30.57    4.11
  -5  -6   4   30.40    8.54
   5   6  -4   26.01    9.52
  -5  -6   3   57.39    5.64
   5   6  -3   42.49   11.22
  -5  -6   2   57.21    5.41
  -5  -6   2   62.59   11.28
  -5  -6   1   33.15    4.37
  -5  -6   1   27.75    5.09
   5   6  -1   23.58    4.03
  -5  -6   1   24.30    7.81
   5   6  -1   26.34    8.05
  -5  -6   0   24.29    4.41
   5   6   0   15.48    3.34
  -5  -6   0   20.57    3.93
  -5  -6   0   16.19    4.29
  -5  -6  -1   71.06    7.01
  -5  -6  -1   60.19    6.54
  -5  -6  -1   77.62    7.22
  -5  -6  -2    0.22    3.07
  -5  -6  -2    0.66    2.33
  -5  -6  -3    2.44    2.78
  -5  -6  -3    2.83    2.87
  -5  -6  -3   -0.37    2.35
  -5  -6  -3    2.31    3.08
  -5  -6  -4    4.24    2.36
  -5  -6  -4    2.63    2.90
  -5  -6  -4    0.76    2.15
  -5  -6  -4    3.99    3.20
  -5  -6  -5    0.53    1.92
  -5  -6  -5    0.69    2.49
  -5  -6  -5    0.32    1.74
  -5  -6  -6   10.45    1.81
  -5  -6  -6    6.93    2.12
  -5  -7  16    1.30    1.38
   5   7 -16    2.06    1.45
   5   7 -15   28.56    3.92
  -5  -7  15   21.73    2.30
   5   7 -14   23.72    4.31
  -5  -7  14   32.34    3.69
  -5  -7  14   23.66    2.79
   5   7 -13   14.68    4.11
  -5  -7  13   18.65    3.43
  -5  -7  13   13.38    2.70
   5   7 -12    3.31    3.83
   5   7 -12    2.60    2.44
  -5  -7  12    3.36    2.96
   5   7 -11   74.51    8.09
   5   7 -10  349.10   22.94
   5   7  -9  586.89   37.78
  -5  -7   9  600.41   38.13
   5   7  -8  502.51   33.95
  -5  -7   8  551.22   34.10
   5   7  -7  233.48   19.31
  -5  -7   7  341.63   19.54
   5   7  -6  100.34   10.16
  -5  -7   6  159.29   10.31
   5   7  -5   24.86    4.61
  -5  -7   5   28.36    4.00
   5   7  -4    3.99    3.39
  -5  -7   4    5.08    2.62
   5   7  -3   42.04    5.16
  -5  -7   3   42.96    5.25
   5   7  -2   38.87    4.77
  -5  -7   2   42.56    5.12
   5   7  -1  133.19   10.26
  -5  -7   1  148.51   10.93
  -5  -7   0   38.14    4.60
  -5  -7   0   28.01    4.25
  -5  -7   0   26.85    4.53
  -5  -7  -1   10.85    3.02
  -5  -7  -1    7.63    3.01
  -5  -7  -1    6.77    2.22
  -5  -7  -1    8.52    3.42
  -5  -7  -2   54.94    4.99
  -5  -7  -2   49.62    5.11
  -5  -7  -2   50.48    4.38
  -5  -7  -2   50.36    5.46
  -5  -7  -3   23.87    3.10
  -5  -7  -3   24.92    3.52
  -5  -7  -3   27.78    2.85
  -5  -7  -3   28.61    3.86
  -5  -7  -4    6.64    1.60
  -5  -7  -4    4.84    2.10
  -5  -8  15   17.07    2.09
   5   8 -15   14.53    1.94
  -5  -8  14   37.53    3.54
  -5  -8  14   28.58    3.03
   5   8 -13   22.99    4.25
  -5  -8  13   30.21    3.76
  -5  -8  13   35.15    3.38
  -5  -8  12  152.51   10.80
  -5  -8  12  164.97   10.54
  -5  -8  11  215.10   14.41
  -5  -8  11  209.07   14.61
   5   8 -10  264.15   16.89
  -5  -8  10  231.12   16.92
  -5  -8  10  254.11   16.82
   5   8  -9   79.73    6.65
  -5  -8   9   64.15    6.27
  -5  -8   9   70.14    6.25
   5   8  -8   13.99    3.58
  -5  -8   8   20.81    3.31
   5   8  -7   11.83    3.66
  -5  -8   7   20.87    3.46
   5   8  -6   11.16    3.87
  -5  -8   6   19.29    3.18
   5   8  -5    3.97    3.31
  -5  -8   5    5.42    2.39
   5   8  -4   53.90    5.61
   5   8  -3    1.39    2.83
  -5  -8   2   21.49    4.01
   5   8  -2   21.51    3.48
  -5  -8   2   21.11    3.26
  -5  -8   2   23.27    3.20
  -5  -8   1   96.06    6.85
  -5  -8   1   89.72    7.45
  -5  -8   0  160.73   12.00
  -5  -8   0  189.44   12.81
  -5  -8   0  192.39   12.37
  -5  -8  -1   88.01    7.29
  -5  -8  -1   93.12    6.91
  -5  -8  -2   57.01    4.86
  -5  -9  13    3.06    1.46
  -5  -9  13    4.12    1.45
  -5  -9  12    3.30    1.81
  -5  -9  12    3.04    1.54
   5   9 -11    1.92    2.04
  -5  -9  11    2.24    1.94
  -5  -9  10    7.39    2.17
   5   9 -10    7.51    2.33
  -5  -9   9    2.36    2.15
   5   9  -9    2.21    2.22
  -5  -9   8   51.28    4.67
   5   9  -8   45.64    4.88
  -5  -9   7    1.36    1.87
   5   9  -7    2.06    2.73
  -5  -9   6   75.75    5.83
   5   9  -6   72.29    6.42
   5   9  -5   94.83    5.45
   5   9  -5    7.64    4.43
  -5  -9   4  183.15   11.73
   5   9  -4  146.43   11.14
  -5  -9   3  160.94   11.50
  -5  -9   2  137.33    9.86
  -5  -9   2  184.03   10.95
  -5  -9   1  124.44    8.91
  -5 -10  10    2.79    1.20
  -5 -10   9    0.74    1.39
  -5 -10   8    7.68    1.82
  -5 -10   7    2.01    1.73
  -5 -10   6    0.18    1.74
  -5 -10   5    2.03    1.77
  -5 -10   4    8.53    1.80
   6 -14   4   19.10    2.16
   6 -14   5    3.07    1.54
   6 -14   6   19.89    2.29
   6 -14   7   37.51    3.12
   6 -13  -1   -0.37    1.23
   6 -13  -1    0.61    1.08
   6 -13   0   -0.95    1.59
   6 -13   1   28.41    4.86
   6 -13   1   31.62    2.71
   6 -13   2   25.04    5.47
  -6  13  -2   33.00    6.43
   6 -13   2   19.76    3.03
  -6  13  -3   42.67    7.11
   6 -13   3   37.69    6.31
   6 -13   3   57.83    4.60
  -6  13  -4   14.48    5.39
   6 -13   4   10.56    4.55
   6 -13   4   18.06    2.87
  -6  13  -5   16.30    5.67
   6 -13   5   15.22    4.67
   6 -13   5   13.96    2.79
  -6  13  -6   24.00    6.03
   6 -13   6   34.05    3.56
  -6  13  -7    2.79    4.72
  -6  13  -7   -0.74    3.01
  -6  13  -7   -1.08    4.17
   6 -13   7    1.36    2.05
  -6  13  -8    0.85    3.02
  -6  13  -8   -0.27    4.46
  -6  13  -8   -3.46    4.11
   6 -13   8    0.91    1.77
   6 -13   9    1.37    1.59
   6 -13   9    1.56    1.37
  -6  13  -9    0.61    3.88
   6 -13  10    1.15    1.47
  -6  13 -10   -1.58    3.58
   6 -13  11    2.77    1.30
  -6  13 -11    5.46    2.75
   6 -12  -4   15.80    1.95
   6 -12  -3   -0.31    1.20
   6 -12  -3    2.92    1.82
   6 -12  -2   67.85    7.03
   6 -12  -2   52.86    4.84
   6 -12  -1  320.05   26.82
   6 -12  -1  434.41   25.31
  -6  12   0  448.22   38.91
   6 -12   0  516.13   38.92
   6 -12   0  689.97   37.26
   6 -12   0  601.60   37.09
  -6  12  -1  222.32   19.32
   6 -12   1  199.59   18.87
   6 -12   1  288.98   17.01
   6 -12   1  268.33   17.10
  -6  12  -2  346.65   27.58
   6 -12   2  330.38   27.40
   6 -12   2  414.81   25.33
   6 -12   2  429.27   25.57
   6 -12   3  321.37   20.62
   6 -12   3  331.53   21.01
  -6  12  -3  295.14   23.13
   6 -12   4  100.52    7.17
   6 -12   4   93.56    7.61
  -6  12  -4   91.81   10.16
   6 -12   5   12.77    2.28
   6 -12   5   17.87    3.20
  -6  12  -5   13.56    6.02
   6 -12   6    1.94    2.49
  -6  12  -6   -3.00    5.32
   6 -12   7    9.85    2.64
  -6  12  -7    9.08    5.29
   6 -12   8   18.31    2.64
  -6  12  -8   11.07    4.16
  -6  12  -8   17.58    5.93
   6 -12   9    2.62    1.76
  -6  12  -9   -0.96    5.28
  -6  12  -9    1.48    3.58
  -6  12 -10   16.62    5.65
  -6  12 -10    9.49    3.73
  -6  12 -11    0.73    4.34
  -6  12 -11   -1.01    3.18
  -6  12 -12   40.72    5.44
  -6  12 -13   20.23    3.11
   6 -12  13   10.97    1.54
   6 -11  -6    7.01    1.45
   6 -11  -5    0.86    1.23
   6 -11  -5    2.12    1.78
   6 -11  -4   93.62    6.60
   6 -11  -4   93.02    7.15
   6 -11  -3  117.46   11.75
   6 -11  -3  149.57    9.68
   6 -11  -2  245.53   21.49
   6 -11  -2  323.47   19.52
  -6  11   1  241.93   22.14
   6 -11  -1  270.55   22.06
   6 -11  -1  312.11   19.83
   6 -11  -1  338.75   19.93
  -6  11   0   80.77    9.36
   6 -11   0   74.31    9.33
  -6  11  -1    7.10    5.52
   6 -11   1   10.74    5.85
   6 -11   1    8.50    2.74
  -6  11  -2   31.63    6.63
   6 -11   2   36.95    3.88
   6 -11   2   32.29    4.24
  -6  11  -3   60.13    8.53
   6 -11   3   67.64    5.79
   6 -11   3   78.89    6.54
  -6  11  -4  157.67   13.97
   6 -11   4  164.22   11.75
   6 -11   4  163.80   11.24
  -6  11  -5   12.05    5.61
   6 -11   5   12.75    3.22
   6 -11   5   11.99    2.36
  -6  11  -6   25.31    6.47
   6 -11   6   24.78    3.74
  -6  11  -7    4.90    5.28
  -6  11  -8  205.76   16.02
  -6  11  -8  213.95   17.27
   6 -11   8  233.15   14.91
  -6  11  -9  353.30   25.36
   6 -11   9  392.88   24.16
  -6  11 -10  552.09   36.53
  -6  11 -10  582.91   37.13
  -6  11 -11  280.16   20.43
  -6  11 -11  294.89   20.62
  -6  11 -12  152.10   10.99
  -6  11 -12  141.30   10.83
  -6  11 -12  161.26   12.46
  -6  11 -13  115.18    9.51
   6 -10  -7   84.43    5.32
   6 -10  -7   60.25    5.11
   6 -10  -6  134.84    8.45
   6 -10  -6  103.35    8.36
   6 -10  -5   84.76    5.90
   6 -10  -5   75.42    6.30
   6 -10  -4   24.70    5.35
   6 -10  -4   24.82    6.10
   6 -10  -4   32.73    3.16
   6 -10  -4   24.74    3.45
   6 -10  -3   13.38    5.99
  -6  10   2   12.46    6.23
   6 -10  -2   11.75    6.14
   6 -10  -2   15.22    2.77
  -6  10   1   13.96    5.71
   6 -10  -1   10.10    6.18
   6 -10  -1    9.79    2.67
   6 -10  -1    9.17    2.72
  -6  10   0    4.74    5.29
   6 -10   0    1.48    5.44
   6 -10   0    2.99    2.74
   6 -10   0    7.47    2.68
  -6  10  -1   40.81    7.28
   6 -10   1   45.04    4.63
   6 -10   1   50.78    5.17
  -6  10  -2    3.29    8.67
   6 -10   2   -0.36    3.08
   6 -10   2    3.07    2.34
   6 -10   3   12.07    2.77
[truncated: 233,832 more chars]
