# Supplementary material for: Free‐Standing Supramolecular Pyridine N‐Oxide‐Silver(I) Metallogels
Source: Adv Mater. 2025 Jul 1;37(37):2502818. doi: 10.1002/adma.202502818 (PMC12447065; doi:10.1002/adma.202502818)
Supplement: Supplementary file 2 — Supporting Data [file ADMA-37-2502818-s001.zip › (8Ag)H2O.cif]

data_8Ag_H2O
_audit_creation_date               2024-11-13
_audit_creation_method
;
Olex2 1.5-ac5-024
(compiled 2022.04.12 svn.rca3783a0 for Rigaku Oxford Diffraction, GUI svn.r6498)
;
_shelx_SHELXL_version_number       '2018/3'
_audit_contact_author_address      ?
_audit_contact_author_email        ?
_audit_contact_author_name         ''
_audit_contact_author_phone        ?
_publ_contact_author_id_orcid      ?
_publ_section_references
;
Dolomanov, O.V., Bourhis, L.J., Gildea, R.J, Howard, J.A.K. & Puschmann, H.
 (2009), J. Appl. Cryst. 42, 339-341.

Sheldrick, G.M. (2015). Acta Cryst. C71, 3-8.
;
_chemical_name_common              ?
_chemical_name_systematic          ?
_chemical_formula_moiety           'C36 H36 Ag4 F12 N4 O12'
_chemical_formula_sum              'C36 H36 Ag4 F12 N4 O12'
_chemical_formula_weight           1376.17
_chemical_melting_point            ?
_chemical_oxdiff_formula           'C10 H10 N1 O1 F3 Ag1'
_chemical_oxdiff_usercomment       '2.5mg, H2O'
loop_
  _atom_type_symbol
  _atom_type_description
  _atom_type_scat_dispersion_real
  _atom_type_scat_dispersion_imag
  _atom_type_scat_source
 'C' 'C' 0.0181 0.0091 'International Tables Vol C Tables 4.2.6.8 and 6.1.1.4'
 'H' 'H' 0.0000 0.0000 'International Tables Vol C Tables 4.2.6.8 and 6.1.1.4'
 'Ag' 'Ag' 0.1306 4.2820 'International Tables Vol C Tables 4.2.6.8 and 6.1.1.4'
 'F' 'F' 0.0727 0.0534 'International Tables Vol C Tables 4.2.6.8 and 6.1.1.4'
 'N' 'N' 0.0311 0.0180 'International Tables Vol C Tables 4.2.6.8 and 6.1.1.4'
 'O' 'O' 0.0492 0.0322 'International Tables Vol C Tables 4.2.6.8 and 6.1.1.4'

_shelx_space_group_comment
;
The symmetry employed for this shelxl refinement is uniquely defined
by the following loop, which should always be used as a source of
symmetry information in preference to the above space-group names.
They are only intended as comments.
;
_space_group_crystal_system        'triclinic'
_space_group_IT_number             2
_space_group_name_H-M_alt          'P -1'
_space_group_name_Hall             '-P 1'
loop_
  _space_group_symop_operation_xyz
 'x, y, z'
 '-x, -y, -z'

_cell_length_a                     11.3149(4)
_cell_length_b                     11.4935(6)
_cell_length_c                     18.4400(8)
_cell_angle_alpha                  89.795(4)
_cell_angle_beta                   74.058(3)
_cell_angle_gamma                  74.110(4)
_cell_volume                       2211.08(18)
_cell_formula_units_Z              2
_cell_measurement_reflns_used      7489
_cell_measurement_temperature      293(2)
_cell_measurement_theta_max        75.8990
_cell_measurement_theta_min        2.4700
_shelx_estimated_absorpt_T_max     0.661
_shelx_estimated_absorpt_T_min     0.344
_exptl_absorpt_coefficient_mu      15.049
_exptl_absorpt_correction_T_max    1.000
_exptl_absorpt_correction_T_min    0.897
_exptl_absorpt_correction_type     gaussian
_exptl_absorpt_process_details
;
CrysAlisPro 1.171.42.90a (Rigaku Oxford Diffraction, 2023)
Numerical absorption correction based on gaussian integration over
a multifaceted crystal model
Empirical absorption correction using spherical harmonics,
implemented in SCALE3 ABSPACK scaling algorithm.
;
_exptl_absorpt_special_details     ?
_exptl_crystal_colour              colourless
_exptl_crystal_colour_primary      colourless
_exptl_crystal_density_diffrn      2.067
_exptl_crystal_density_meas        ?
_exptl_crystal_density_method      ?
_exptl_crystal_description         plate
_exptl_crystal_F_000               1344
loop_
  _exptl_crystal_face_index_h
  _exptl_crystal_face_index_k
  _exptl_crystal_face_index_l
  _exptl_crystal_face_perp_dist
 0 -7 4 0.0134
 0 7 -5 0.0168
 -5 -1 -10 0.0389
 0 -6 7 0.0111
 1 6 -6 0.0171
 7 2 5 0.0366
 -6 1 -7 0.0435
 -6 -6 1 0.0383
 2 -6 -4 0.0194
 -1 2 -11 0.0210
 -1 5 6 0.0166
 1 -2 11 0.0157
 -2 6 -3 0.0212

_exptl_crystal_size_max            0.09
_exptl_crystal_size_mid            0.05
_exptl_crystal_size_min            0.03
loop_
  _exptl_oxdiff_crystal_face_indexfrac_h
  _exptl_oxdiff_crystal_face_indexfrac_k
  _exptl_oxdiff_crystal_face_indexfrac_l
  _exptl_oxdiff_crystal_face_x
  _exptl_oxdiff_crystal_face_y
  _exptl_oxdiff_crystal_face_z
 -0.0863 -6.8269 4.4512 -0.0897 -0.3690 -0.9251
 -0.0719 6.7431 -4.7028 0.0837 0.3441 0.9352
 -5.4422 -0.7003 -10.1316 -0.1773 -0.7415 0.6471
 0.4022 -5.9812 6.9629 0.0884 -0.2162 -0.9723
 0.8534 6.3460 -6.2456 -0.1507 0.3666 0.9181
 7.2942 1.7561 4.5682 -0.3556 0.8575 -0.3719
 -6.2144 1.2712 -6.9475 0.2538 -0.6106 0.7502
 -5.5706 -5.7344 1.3620 0.3496 -0.8453 -0.4040
 1.5625 -5.7772 -3.7294 -0.7878 -0.3268 -0.5221
 -1.4197 2.2787 -11.3814 -0.5197 -0.2143 0.8271
 -1.1721 5.0249 6.2340 0.8784 0.3641 0.3096
 1.4671 -2.4510 11.2827 0.4970 0.2049 -0.8432
 -2.1283 6.2289 -3.0763 0.3908 0.1629 0.9060

_exptl_transmission_factor_max     ?
_exptl_transmission_factor_min     ?
_diffrn_reflns_av_R_equivalents    0.0585
_diffrn_reflns_av_unetI/netI       0.0764
_diffrn_reflns_Laue_measured_fraction_full  0.969
_diffrn_reflns_Laue_measured_fraction_max  0.969
_diffrn_reflns_limit_h_max         13
_diffrn_reflns_limit_h_min         -13
_diffrn_reflns_limit_k_max         13
_diffrn_reflns_limit_k_min         -11
_diffrn_reflns_limit_l_max         21
_diffrn_reflns_limit_l_min         -21
_diffrn_reflns_number              21518
_diffrn_reflns_point_group_measured_fraction_full  0.969
_diffrn_reflns_point_group_measured_fraction_max  0.969
_diffrn_reflns_theta_full          66.733
_diffrn_reflns_theta_max           66.733
_diffrn_reflns_theta_min           2.499
_diffrn_ambient_temperature        293(2)
_diffrn_detector                   'Hybrid Pixel Array Detector'
_diffrn_detector_area_resol_mean   10.0000
_diffrn_detector_type              'HyPix-Arc 100'
_diffrn_measured_fraction_theta_full  0.969
_diffrn_measured_fraction_theta_max  0.969
_diffrn_measurement_details
;
List of Runs (angles in degrees, time in seconds):

  # Type    Start    End  Width  t~exp~   \w     \q     \k     \f   Frames
--------------------------------------------------------------------------
  1  \w     -4.00  81.00   0.50    8.00    --   51.88 -98.00  87.00  170
  2  \w     77.00 104.00   0.50   20.00    --  101.85 -98.00  87.00   54
  3  \w     47.00  74.00   0.50   20.00    --  101.85 -98.00  87.00   54
  4  \w     42.00 120.00   0.50    8.00    --   51.88  57.00 -90.00  156
  5  \w     39.00  97.00   0.50    8.00    --   51.88-125.00 -30.00  116
  6  \w     48.00 121.00   0.50    8.00    --   51.88  37.00 150.00  146
  7  \w     -1.00  82.00   0.50    8.00    --   51.88 -99.00   0.00  166
  8  \w     34.00  97.00   0.50    8.00    --   51.88-125.00-120.00  126
  9  \w    -19.00  55.00   0.50    8.00    --   51.88 -37.00 120.00  148
 10  \w    -19.00  56.00   0.50    8.00    --   51.88 -37.00   0.00  150
 11  \w     83.00 109.00   0.50   20.00    --  101.85 -57.00 150.00   52
 12  \w     30.00 107.00   0.50   20.00    --  101.85 -37.00 -60.00  154
 13  \w     40.00 102.00   0.50   20.00    --  101.85 -37.00 150.00  124
 14  \w    118.00 168.00   0.50   20.00    --  101.85  19.00 -90.00  100
 15  \w     35.00  73.00   0.50   20.00    --  101.85 -57.00 150.00   76
 16  \w     43.00 106.00   0.50   20.00    --  101.85 -99.00  60.00  126
 17  \w     46.00 106.00   0.50   20.00    --  101.85 -99.00 120.00  120
 18  \w     43.00  77.00   0.50   20.00    --  101.85 -99.00 -30.00   68
 19  \w     32.00 112.00   0.50   20.00    --  101.85 -19.00  30.00  160
 20  \w     97.00 174.00   0.50   20.00    --  101.85  37.00-180.00  154
 21  \w     41.00 119.00   0.50   20.00    --  101.85 -77.00 150.00  156
 22  \w     45.00 106.00   0.50   20.00    --  101.85 -99.00 -90.00  122
 23  \w     80.00 106.00   0.50   20.00    --  101.85 -99.00 -30.00   52
 24  \w     42.00 118.00   0.50   20.00    --  101.85 -77.00 -90.00  152
 25  \w     83.00 113.00   0.50   20.00    --  101.85  19.00 -90.00   60
 26  \w     83.00 172.00   0.50   20.00    --  101.85  19.00 -30.00  178
 27  \w     44.00 106.00   0.50   20.00    --  101.85 -99.00 150.00  124
 28  \w     59.00 105.00   0.50   20.00    --  101.85 -99.00  30.00   92
 29  \w    115.00 151.00   0.50   20.00    --  101.85  98.00-165.00   72
;
_diffrn_measurement_device         'four-circle diffractometer'
_diffrn_measurement_device_type    'SuperNova, Dualflex, HyPix-Arc 100'
_diffrn_measurement_method         '\w scans'
_diffrn_orient_matrix_type        
 'CrysAlisPro convention (1999,Acta A55,543-557)'
_diffrn_orient_matrix_UB_11        -0.1081378000
_diffrn_orient_matrix_UB_12        0.0610378000
_diffrn_orient_matrix_UB_13        0.0713697000
_diffrn_orient_matrix_UB_21        0.0882164000
_diffrn_orient_matrix_UB_22        0.0667512000
_diffrn_orient_matrix_UB_23        0.0211882000
_diffrn_orient_matrix_UB_31        -0.0482676000
_diffrn_orient_matrix_UB_32        0.1065747000
_diffrn_orient_matrix_UB_33        -0.0453085000
_diffrn_radiation_monochromator    mirror
_diffrn_radiation_probe            x-ray
_diffrn_radiation_type             'Cu K\a'
_diffrn_radiation_wavelength       1.54184
_diffrn_source                     'micro-focus sealed X-ray tube'
_diffrn_source_type                'SuperNova (Cu) X-ray Source'
_reflns_Friedel_coverage           0.000
_reflns_Friedel_fraction_full      .
_reflns_Friedel_fraction_max       .
_reflns_number_gt                  5748
_reflns_number_total               7601
_reflns_special_details
;
 Reflections were merged by SHELXL according to the crystal
 class for the calculation of statistics and refinement.
 
 _reflns_Friedel_fraction is defined as the number of unique
 Friedel pairs measured divided by the number that would be
 possible theoretically, ignoring centric projections and
 systematic absences.
;
_reflns_threshold_expression       'I > 2\s(I)'
_computing_cell_refinement         'CrysAlisPro 1.171.42.90a (Rigaku OD, 2023)'
_computing_data_collection         'CrysAlisPro 1.171.42.90a (Rigaku OD, 2023)'
_computing_data_reduction          'CrysAlisPro 1.171.42.90a (Rigaku OD, 2023)'
_computing_molecular_graphics      'Olex2 1.5-ac5-024 (Dolomanov et al., 2009)'
_computing_publication_material    'Olex2 1.5-ac5-024 (Dolomanov et al., 2009)'
_computing_structure_refinement    'SHELXL 2018/3 (Sheldrick, 2015)'
_computing_structure_solution      'SHELXT 2018/2 (Sheldrick, 2018)'
_refine_diff_density_max           1.105
_refine_diff_density_min           -1.526
_refine_diff_density_rms           0.143
_refine_ls_extinction_coef         .
_refine_ls_extinction_method       none
_refine_ls_goodness_of_fit_ref     1.015
_refine_ls_hydrogen_treatment      constr
_refine_ls_matrix_type             full
_refine_ls_number_parameters       675
_refine_ls_number_reflns           7601
_refine_ls_number_restraints       30
_refine_ls_R_factor_all            0.0742
_refine_ls_R_factor_gt             0.0526
_refine_ls_restrained_S_all        1.021
_refine_ls_shift/su_max            0.001
_refine_ls_shift/su_mean           0.000
_refine_ls_structure_factor_coef   Fsqd
_refine_ls_weighting_details      
 'w=1/[\s^2^(Fo^2^)+(0.0391P)^2^+11.8723P] where P=(Fo^2^+2Fc^2^)/3'
_refine_ls_weighting_scheme        calc
_refine_ls_wR_factor_gt            0.1173
_refine_ls_wR_factor_ref           0.1280
_refine_special_details            ?
_olex2_refinement_description
;
1. Fixed Uiso
 At 1.2 times of:
  All C(H) groups
 At 1.5 times of:
  All C(H,H,H) groups
2. Uiso/Uaniso restraints and constraints
Uanis(F11) \\sim Ueq, Uanis(F14) \\sim Ueq, Uanis(F12) \\sim Ueq, Uanis(F5)
\\sim Ueq: with sigma of 0.01 and sigma for terminal atoms of 0.01
Uanis(F15) \\sim Ueq: with sigma of 0.01 and sigma for terminal atoms of 0.01
3. Others
 Fixed Sof: F4(0.5) F5(0.5) F6(0.5) F7(0.5) F8(0.5) F9(0.5) F10(0.5) F11(0.5)
 F12(0.5) F13(0.5) F14(0.5) F15(0.5)
4.a Aromatic/amide H refined with riding coordinates:
 C1(H1), C4(H4), C5(H5), C8(H8), C11(H11), C12(H12), C15(H15), C16(H16),
 C19(H19), C22(H22), C25(H25), C26(H26)
4.b Idealised Me refined as rotating group:
 C6(H6A,H6B,H6C), C7(H7A,H7B,H7C), C13(H13A,H13B,H13C), C14(H14A,H14B,H14C),
 C20(H20A,H20B,H20C), C21(H21A,H21B,H21C), C27(H27A,H27B,H27C), C28(H28A,H28B,
 H28C)
;
_atom_sites_solution_hydrogens     geom
_atom_sites_solution_primary       dual
_atom_sites_solution_secondary     ?
loop_
  _atom_site_label
  _atom_site_type_symbol
  _atom_site_fract_x
  _atom_site_fract_y
  _atom_site_fract_z
  _atom_site_U_iso_or_equiv
  _atom_site_adp_type
  _atom_site_occupancy
  _atom_site_site_symmetry_order
  _atom_site_calc_flag
  _atom_site_refinement_flags_posn
  _atom_site_refinement_flags_adp
  _atom_site_refinement_flags_occupancy
  _atom_site_disorder_assembly
  _atom_site_disorder_group
 Ag1 Ag 0.88134(5) 0.42336(5) 0.78086(3) 0.03588(16) Uani 1 1 d . . . . .
 Ag2 Ag 0.60156(5) 0.45296(5) 0.80236(3) 0.03572(16) Uani 1 1 d . . . . .
 Ag3 Ag 0.37745(5) 0.58611(5) 0.70415(3) 0.03372(16) Uani 1 1 d . . . . .
 Ag4 Ag 0.13232(5) 0.54704(5) 0.69158(3) 0.03462(16) Uani 1 1 d . . . . .
 F1 F 0.9364(5) 0.0897(4) 0.6036(3) 0.0505(13) Uani 1 1 d . . . . .
 F2 F 0.7954(7) 0.0258(5) 0.6841(3) 0.0721(18) Uani 1 1 d . . . . .
 F3 F 0.7433(5) 0.1395(5) 0.6010(3) 0.0611(15) Uani 1 1 d . . . . .
 F4 F 0.7443(10) 0.6656(13) 1.0237(7) 0.050(4) Uani 0.5 1 d . . P A 2
 F5 F 0.6804(19) 0.6643(13) 1.0352(10) 0.075(4) Uani 0.5 1 d . U P A 1
 F6 F 0.5539(9) 0.6573(9) 1.0422(5) 0.043(2) Uani 0.5 1 d . . P A 2
 F7 F 0.5563(15) 0.7774(19) 0.9788(13) 0.062(5) Uani 0.5 1 d . . P A 1
 F8 F 0.6143(19) 0.7900(14) 0.9711(9) 0.060(5) Uani 0.5 1 d . . P A 2
 F9 F 0.7483(12) 0.7718(10) 0.9556(8) 0.067(3) Uani 0.5 1 d . . P A 1
 F10 F 0.0825(9) 0.9132(9) 0.8876(6) 0.043(2) Uani 0.5 1 d . . P B 1
 F11 F 0.1048(15) 0.9652(16) 0.8348(12) 0.102(5) Uani 0.5 1 d . U P B 2
 F12 F 0.0189(19) 0.9918(14) 0.7975(10) 0.078(5) Uani 0.5 1 d . U P B 1
 F13 F -0.0364(14) 0.9791(13) 0.7833(11) 0.079(5) Uani 0.5 1 d . . P B 2
 F14 F -0.071(2) 0.881(2) 0.8885(11) 0.072(6) Uani 0.5 1 d . U P B 2
 F15 F -0.0849(19) 0.9056(18) 0.8677(11) 0.064(5) Uani 0.5 1 d . U P B 1
 F16 F 0.5975(4) 0.3027(5) 0.4793(3) 0.0576(14) Uani 1 1 d . . . . .
 F17 F 0.4669(6) 0.2002(4) 0.5297(3) 0.0569(14) Uani 1 1 d . . . . .
 F18 F 0.4219(5) 0.3314(4) 0.4528(3) 0.0461(11) Uani 1 1 d . . . . .
 O1 O 0.9355(4) 0.5305(4) 0.6643(3) 0.0296(11) Uani 1 1 d . . . . .
 O2 O 0.5654(5) 0.6297(4) 0.7268(3) 0.0325(12) Uani 1 1 d . . . . .
 O3 O 0.3708(4) 0.4903(5) 0.8241(3) 0.0316(11) Uani 1 1 d . . . . .
 O4 O 0.1132(5) 0.3736(4) 0.7678(3) 0.0356(12) Uani 1 1 d . . . . .
 O5 O 0.8797(5) 0.2613(4) 0.7117(3) 0.0386(13) Uani 1 1 d . . . . .
 O6 O 0.6689(5) 0.2772(5) 0.7340(3) 0.0411(13) Uani 1 1 d . . . . .
 O7 O 0.8165(5) 0.5475(5) 0.8849(3) 0.0428(14) Uani 1 1 d . . . . .
 O8 O 0.6066(5) 0.5715(5) 0.8982(3) 0.0435(14) Uani 1 1 d . . . . .
 O9 O 0.2232(5) 0.7568(5) 0.7655(4) 0.0444(14) Uani 1 1 d . . . . .
 O10 O 0.0372(5) 0.7235(5) 0.7610(3) 0.0393(13) Uani 1 1 d . . . . .
 O11 O 0.4733(5) 0.4530(5) 0.6030(3) 0.0394(13) Uani 1 1 d . . . . .
 O12 O 0.2882(5) 0.4209(5) 0.5987(3) 0.0384(13) Uani 1 1 d . . . . .
 N1 N 0.9312(5) 0.4610(5) 0.6078(3) 0.0270(13) Uani 1 1 d . . . . .
 N2 N 0.5734(6) 0.7279(5) 0.7617(3) 0.0280(13) Uani 1 1 d . . . . .
 N3 N 0.2758(5) 0.5554(5) 0.8828(3) 0.0248(13) Uani 1 1 d . . . . .
 N4 N 0.2077(5) 0.2728(5) 0.7381(4) 0.0298(14) Uani 1 1 d . . . . .
 C1 C 1.0394(6) 0.3815(6) 0.5636(4) 0.0258(15) Uani 1 1 d . . . . .
 H1 H 1.117431 0.377758 0.572263 0.031 Uiso 1 1 calc R U . . .
 C2 C 1.0373(7) 0.3069(6) 0.5067(4) 0.0260(15) Uani 1 1 d . . . . .
 C3 C 0.9212(7) 0.3147(6) 0.4909(4) 0.0268(15) Uani 1 1 d . . . . .
 C4 C 0.8126(7) 0.3984(6) 0.5368(4) 0.0283(16) Uani 1 1 d . . . . .
 H4 H 0.733977 0.405675 0.527878 0.034 Uiso 1 1 calc R U . . .
 C5 C 0.8164(7) 0.4697(6) 0.5940(4) 0.0276(16) Uani 1 1 d . . . . .
 H5 H 0.741558 0.524094 0.623655 0.033 Uiso 1 1 calc R U . . .
 C6 C 1.1611(7) 0.2182(8) 0.4612(5) 0.0400(19) Uani 1 1 d . . . . .
 H6A H 1.153289 0.137162 0.465099 0.060 Uiso 1 1 calc R U . . .
 H6B H 1.229907 0.224653 0.480475 0.060 Uiso 1 1 calc R U . . .
 H6C H 1.178749 0.236429 0.409144 0.060 Uiso 1 1 calc R U . . .
 C7 C 0.9160(8) 0.2322(7) 0.4305(5) 0.0388(19) Uani 1 1 d . . . . .
 H7A H 0.970616 0.244271 0.382799 0.058 Uiso 1 1 calc R U . . .
 H7B H 0.829500 0.249711 0.427643 0.058 Uiso 1 1 calc R U . . .
 H7C H 0.944519 0.149555 0.442085 0.058 Uiso 1 1 calc R U . . .
 C8 C 0.4673(7) 0.8113(7) 0.8027(4) 0.0296(16) Uani 1 1 d . . . . .
 H8 H 0.387423 0.800323 0.806527 0.035 Uiso 1 1 calc R U . . .
 C9 C 0.4744(7) 0.9130(7) 0.8392(4) 0.0311(16) Uani 1 1 d . . . . .
 C10 C 0.5934(7) 0.9319(6) 0.8314(4) 0.0280(15) Uani 1 1 d . . . . .
 C11 C 0.7013(7) 0.8422(6) 0.7898(4) 0.0279(16) Uani 1 1 d . . . . .
 H11 H 0.782284 0.850493 0.785594 0.033 Uiso 1 1 calc R U . . .
 C12 C 0.6906(7) 0.7421(6) 0.7550(4) 0.0264(15) Uani 1 1 d . . . . .
 H12 H 0.763795 0.684053 0.726825 0.032 Uiso 1 1 calc R U . . .
 C13 C 0.6078(8) 1.0409(7) 0.8697(5) 0.042(2) Uani 1 1 d . . . . .
 H13A H 0.570254 1.043152 0.923285 0.062 Uiso 1 1 calc R U . . .
 H13B H 0.565168 1.113496 0.850699 0.062 Uiso 1 1 calc R U . . .
 H13C H 0.697121 1.035412 0.859421 0.062 Uiso 1 1 calc R U . . .
 C14 C 0.3527(8) 1.0022(8) 0.8862(5) 0.047(2) Uani 1 1 d . . . . .
 H14A H 0.280179 0.977105 0.882464 0.070 Uiso 1 1 calc R U . . .
 H14B H 0.346860 1.081330 0.867928 0.070 Uiso 1 1 calc R U . . .
 H14C H 0.353541 1.004957 0.938054 0.070 Uiso 1 1 calc R U . . .
 C15 C 0.3267(7) 0.2627(7) 0.7443(4) 0.0301(16) Uani 1 1 d . . . . .
 H15 H 0.342448 0.324130 0.769641 0.036 Uiso 1 1 calc R U . . .
 C16 C 0.4245(7) 0.1588(7) 0.7120(4) 0.0334(17) Uani 1 1 d . . . . .
 H16 H 0.505909 0.150703 0.717033 0.040 Uiso 1 1 calc R U . . .
 C17 C 0.4055(7) 0.0678(6) 0.6731(4) 0.0283(16) Uani 1 1 d . . . . .
 C18 C 0.2800(7) 0.0804(7) 0.6689(4) 0.0310(16) Uani 1 1 d . . . . .
 C19 C 0.1848(7) 0.1844(7) 0.7011(5) 0.0336(17) Uani 1 1 d . . . . .
 H19 H 0.102535 0.193921 0.697233 0.040 Uiso 1 1 calc R U . . .
 C20 C 0.2506(9) -0.0145(8) 0.6263(5) 0.046(2) Uani 1 1 d . . . . .
 H20A H 0.300888 -0.023307 0.574346 0.069 Uiso 1 1 calc R U . . .
 H20B H 0.161167 0.009929 0.628991 0.069 Uiso 1 1 calc R U . . .
 H20C H 0.270864 -0.090517 0.648387 0.069 Uiso 1 1 calc R U . . .
 C21 C 0.5135(8) -0.0401(7) 0.6351(5) 0.0375(18) Uani 1 1 d . . . . .
 H21A H 0.487957 -0.112656 0.646868 0.056 Uiso 1 1 calc R U . . .
 H21B H 0.586497 -0.042693 0.652624 0.056 Uiso 1 1 calc R U . . .
 H21C H 0.535412 -0.034408 0.581336 0.056 Uiso 1 1 calc R U . . .
 C22 C 0.3014(7) 0.6226(7) 0.9331(5) 0.0333(17) Uani 1 1 d . . . . .
 H22 H 0.385446 0.623809 0.926807 0.040 Uiso 1 1 calc R U . . .
 C23 C 0.2048(8) 0.6901(7) 0.9944(4) 0.0361(18) Uani 1 1 d . . . . .
 C24 C 0.0788(7) 0.6890(7) 1.0031(4) 0.0322(17) Uani 1 1 d . . . . .
 C25 C 0.0557(7) 0.6180(7) 0.9501(4) 0.0328(17) Uani 1 1 d . . . . .
 H25 H -0.027563 0.615736 0.954829 0.039 Uiso 1 1 calc R U . . .
 C26 C 0.1548(7) 0.5514(7) 0.8909(5) 0.0338(17) Uani 1 1 d . . . . .
 H26 H 0.138185 0.503537 0.856499 0.041 Uiso 1 1 calc R U . . .
 C27 C 0.2406(9) 0.7634(9) 1.0474(6) 0.054(2) Uani 1 1 d . . . . .
 H27A H 0.195449 0.847495 1.048211 0.081 Uiso 1 1 calc R U . . .
 H27B H 0.331264 0.753239 1.030667 0.081 Uiso 1 1 calc R U . . .
 H27C H 0.218136 0.736408 1.097363 0.081 Uiso 1 1 calc R U . . .
 C28 C -0.0302(8) 0.7623(9) 1.0671(5) 0.049(2) Uani 1 1 d . . . . .
 H28A H -0.036065 0.846888 1.063399 0.074 Uiso 1 1 calc R U . . .
 H28B H -0.015177 0.738117 1.114467 0.074 Uiso 1 1 calc R U . . .
 H28C H -0.108886 0.748564 1.064415 0.074 Uiso 1 1 calc R U . . .
 C29 C 0.7855(7) 0.2315(7) 0.7032(4) 0.0327(17) Uani 1 1 d . . . . .
 C30 C 0.8186(8) 0.1199(7) 0.6486(5) 0.041(2) Uani 1 1 d . . . . .
 C31 C 0.6984(8) 0.5909(7) 0.9145(4) 0.0341(17) Uani 1 1 d . . . . .
 C32 C 0.6574(10) 0.6862(11) 0.9810(7) 0.066(3) Uani 1 1 d . . . . .
 C33 C 0.1054(8) 0.7797(7) 0.7798(5) 0.0388(19) Uani 1 1 d . . . . .
 C34 C 0.0292(9) 0.8972(9) 0.8317(7) 0.059(3) Uani 1 1 d . . . . .
 C35 C 0.4055(7) 0.4053(6) 0.5780(4) 0.0296(16) Uani 1 1 d . . . . .
 C36 C 0.4740(7) 0.3108(7) 0.5106(5) 0.0348(18) Uani 1 1 d . . . . .

loop_
  _atom_site_aniso_label
  _atom_site_aniso_U_11
  _atom_site_aniso_U_22
  _atom_site_aniso_U_33
  _atom_site_aniso_U_23
  _atom_site_aniso_U_13
  _atom_site_aniso_U_12
 Ag1 0.0261(3) 0.0373(3) 0.0417(3) -0.0104(3) -0.0079(2) -0.0065(2)
 Ag2 0.0259(3) 0.0288(3) 0.0490(4) -0.0106(3) -0.0080(2) -0.0046(2)
 Ag3 0.0271(3) 0.0357(3) 0.0377(3) -0.0092(2) -0.0078(2) -0.0091(2)
 Ag4 0.0259(3) 0.0302(3) 0.0472(3) -0.0089(3) -0.0106(2) -0.0066(2)
 F1 0.040(3) 0.041(3) 0.058(3) -0.020(2) 0.006(2) -0.011(2)
 F2 0.112(5) 0.034(3) 0.065(4) 0.001(3) -0.002(3) -0.036(3)
 F3 0.055(3) 0.061(3) 0.067(4) -0.025(3) -0.016(3) -0.016(3)
 F4 0.017(5) 0.085(9) 0.046(7) -0.032(6) -0.011(5) -0.008(5)
 F5 0.104(9) 0.056(7) 0.064(8) 0.008(6) -0.032(8) -0.014(7)
 F6 0.036(5) 0.061(6) 0.019(4) -0.009(4) 0.010(4) -0.010(4)
 F7 0.039(9) 0.059(10) 0.079(11) -0.026(8) -0.016(8) -0.001(7)
 F8 0.108(17) 0.025(6) 0.031(6) -0.005(5) -0.009(10) -0.003(10)
 F9 0.064(8) 0.040(6) 0.095(9) -0.024(6) -0.022(7) -0.012(5)
 F10 0.037(5) 0.044(6) 0.043(6) -0.022(5) -0.016(5) -0.001(4)
 F11 0.073(8) 0.095(8) 0.139(9) -0.049(7) -0.032(7) -0.026(7)
 F12 0.100(9) 0.046(7) 0.079(8) 0.003(6) -0.029(7) 0.001(7)
 F13 0.055(8) 0.036(7) 0.144(15) -0.007(7) -0.051(9) 0.012(6)
 F14 0.074(9) 0.064(8) 0.057(8) -0.001(6) -0.023(7) 0.019(6)
 F15 0.054(8) 0.060(9) 0.068(9) -0.028(7) -0.014(7) -0.001(6)
 F16 0.024(2) 0.074(4) 0.066(3) -0.033(3) 0.001(2) -0.012(2)
 F17 0.094(4) 0.026(2) 0.042(3) -0.003(2) -0.009(3) -0.013(3)
 F18 0.051(3) 0.047(3) 0.041(3) -0.003(2) -0.015(2) -0.014(2)
 O1 0.020(2) 0.032(3) 0.036(3) -0.010(2) -0.007(2) -0.007(2)
 O2 0.024(3) 0.032(3) 0.043(3) -0.011(2) -0.010(2) -0.010(2)
 O3 0.021(3) 0.039(3) 0.031(3) -0.006(2) -0.003(2) -0.008(2)
 O4 0.019(3) 0.029(3) 0.054(3) -0.005(3) -0.005(2) -0.005(2)
 O5 0.029(3) 0.026(3) 0.062(4) -0.009(3) -0.014(3) -0.007(2)
 O6 0.027(3) 0.033(3) 0.059(4) -0.016(3) -0.004(3) -0.009(2)
 O7 0.030(3) 0.043(3) 0.052(4) -0.016(3) -0.011(3) -0.004(3)
 O8 0.030(3) 0.051(3) 0.044(3) -0.024(3) -0.008(3) -0.005(3)
 O9 0.026(3) 0.037(3) 0.068(4) -0.017(3) -0.014(3) -0.005(2)
 O10 0.030(3) 0.039(3) 0.050(3) -0.007(3) -0.016(3) -0.007(2)
 O11 0.027(3) 0.043(3) 0.047(3) -0.016(3) -0.007(2) -0.011(2)
 O12 0.020(3) 0.047(3) 0.047(3) -0.012(3) -0.005(2) -0.011(2)
 N1 0.021(3) 0.027(3) 0.035(3) -0.007(3) -0.008(3) -0.009(2)
 N2 0.024(3) 0.026(3) 0.034(3) -0.007(3) -0.008(3) -0.006(3)
 N3 0.017(3) 0.027(3) 0.025(3) -0.004(3) 0.000(2) -0.004(2)
 N4 0.020(3) 0.026(3) 0.037(4) -0.009(3) -0.005(3) 0.001(3)
 C1 0.016(3) 0.024(4) 0.035(4) -0.006(3) -0.006(3) -0.002(3)
 C2 0.020(4) 0.018(3) 0.037(4) -0.006(3) -0.006(3) -0.002(3)
 C3 0.027(4) 0.020(3) 0.035(4) 0.000(3) -0.007(3) -0.012(3)
 C4 0.021(4) 0.024(4) 0.043(4) 0.000(3) -0.014(3) -0.005(3)
 C5 0.018(3) 0.021(3) 0.040(4) -0.004(3) -0.005(3) -0.003(3)
 C6 0.028(4) 0.046(5) 0.039(5) -0.018(4) 0.000(3) -0.009(4)
 C7 0.036(5) 0.041(5) 0.039(5) -0.008(4) -0.009(4) -0.011(4)
 C8 0.020(4) 0.035(4) 0.032(4) -0.003(3) -0.006(3) -0.006(3)
 C9 0.026(4) 0.034(4) 0.032(4) -0.001(3) -0.008(3) -0.007(3)
 C10 0.030(4) 0.023(4) 0.031(4) -0.005(3) -0.010(3) -0.005(3)
 C11 0.021(4) 0.029(4) 0.036(4) 0.003(3) -0.010(3) -0.008(3)
 C12 0.022(4) 0.023(4) 0.033(4) 0.001(3) -0.007(3) -0.005(3)
 C13 0.038(5) 0.037(5) 0.048(5) -0.014(4) -0.010(4) -0.009(4)
 C14 0.032(5) 0.048(5) 0.052(5) -0.019(4) -0.003(4) -0.005(4)
 C15 0.023(4) 0.030(4) 0.037(4) -0.003(3) -0.007(3) -0.009(3)
 C16 0.027(4) 0.034(4) 0.037(4) -0.006(4) -0.007(3) -0.007(3)
 C17 0.031(4) 0.020(3) 0.031(4) 0.000(3) -0.010(3) -0.001(3)
 C18 0.031(4) 0.028(4) 0.036(4) -0.001(3) -0.010(3) -0.009(3)
 C19 0.025(4) 0.033(4) 0.043(4) -0.011(4) -0.012(3) -0.006(3)
 C20 0.043(5) 0.038(5) 0.057(6) -0.022(4) -0.014(4) -0.012(4)
 C21 0.036(5) 0.031(4) 0.041(5) -0.005(4) -0.011(4) -0.002(3)
 C22 0.019(4) 0.033(4) 0.042(5) -0.008(4) 0.002(3) -0.008(3)
 C23 0.035(4) 0.040(4) 0.034(4) -0.011(4) -0.006(3) -0.014(4)
 C24 0.029(4) 0.029(4) 0.035(4) 0.000(3) -0.006(3) -0.005(3)
 C25 0.021(4) 0.034(4) 0.040(4) -0.005(4) -0.002(3) -0.009(3)
 C26 0.026(4) 0.031(4) 0.040(4) -0.003(3) -0.007(3) -0.004(3)
 C27 0.044(5) 0.055(6) 0.061(6) -0.028(5) -0.015(5) -0.010(4)
 C28 0.028(5) 0.056(6) 0.050(5) -0.019(4) 0.000(4) -0.003(4)
 C29 0.032(4) 0.026(4) 0.037(4) -0.004(3) -0.001(3) -0.012(3)
 C30 0.037(5) 0.035(5) 0.048(5) -0.004(4) -0.002(4) -0.015(4)
 C31 0.035(5) 0.031(4) 0.034(4) -0.004(3) -0.012(4) -0.004(3)
 C32 0.051(6) 0.072(8) 0.068(8) -0.033(6) -0.038(6) 0.012(5)
 C33 0.032(5) 0.039(5) 0.045(5) -0.005(4) -0.019(4) -0.001(4)
 C34 0.026(5) 0.044(6) 0.106(9) -0.020(6) -0.019(5) -0.008(4)
 C35 0.028(4) 0.024(4) 0.040(4) 0.001(3) -0.014(3) -0.008(3)
 C36 0.028(4) 0.036(4) 0.044(5) -0.001(4) -0.014(4) -0.010(3)

_geom_special_details
;
 All esds (except the esd in the dihedral angle between two l.s. planes)
 are estimated using the full covariance matrix.  The cell esds are taken
 into account individually in the estimation of esds in distances, angles
 and torsion angles; correlations between esds in cell parameters are only
 used when they are defined by crystal symmetry.  An approximate (isotropic)
 treatment of cell esds is used for estimating esds involving l.s. planes.
;
loop_
  _geom_bond_atom_site_label_1
  _geom_bond_atom_site_label_2
  _geom_bond_distance
  _geom_bond_site_symmetry_2
  _geom_bond_publ_flag
 Ag1 Ag2 3.0027(8) . ?
 Ag1 O1 2.487(5) . ?
 Ag1 O4 2.470(5) 1_655 ?
 Ag1 O5 2.268(5) . ?
 Ag1 O7 2.221(6) . ?
 Ag2 O2 2.465(5) . ?
 Ag2 O3 2.445(5) . ?
 Ag2 O6 2.213(5) . ?
 Ag2 O8 2.258(5) . ?
 Ag3 Ag4 2.9974(7) . ?
 Ag3 O2 2.454(5) . ?
 Ag3 O3 2.458(5) . ?
 Ag3 O9 2.287(5) . ?
 Ag3 O11 2.235(5) . ?
 Ag4 O1 2.469(5) 1_455 ?
 Ag4 O4 2.458(5) . ?
 Ag4 O10 2.231(6) . ?
 Ag4 O12 2.259(5) . ?
 F1 C30 1.314(10) . ?
 F2 C30 1.314(9) . ?
 F3 C30 1.359(11) . ?
 F4 C32 1.392(15) . ?
 F5 C32 1.112(18) . ?
 F6 C32 1.497(16) . ?
 F7 C32 1.33(2) . ?
 F8 C32 1.19(2) . ?
 F9 C32 1.590(18) . ?
 F10 C34 1.366(14) . ?
 F11 C34 1.319(16) . ?
 F12 C34 1.249(18) . ?
 F13 C34 1.49(2) . ?
 F14 C34 1.37(3) . ?
 F15 C34 1.26(2) . ?
 F16 C36 1.334(9) . ?
 F17 C36 1.335(9) . ?
 F18 C36 1.343(9) . ?
 O1 N1 1.335(8) . ?
 O2 N2 1.338(8) . ?
 O3 N3 1.346(8) . ?
 O4 N4 1.338(8) . ?
 O5 C29 1.254(9) . ?
 O6 C29 1.245(9) . ?
 O7 C31 1.253(10) . ?
 O8 C31 1.232(9) . ?
 O9 C33 1.237(9) . ?
 O10 C33 1.246(10) . ?
 O11 C35 1.236(9) . ?
 O12 C35 1.238(9) . ?
 N1 C1 1.357(9) . ?
 N1 C5 1.368(9) . ?
 N2 C8 1.344(9) . ?
 N2 C12 1.353(9) . ?
 N3 C22 1.348(10) . ?
 N3 C26 1.350(9) . ?
 N4 C15 1.356(9) . ?
 N4 C19 1.345(10) . ?
 C1 H1 0.9300 . ?
 C1 C2 1.366(10) . ?
 C2 C3 1.401(10) . ?
 C2 C6 1.512(10) . ?
 C3 C4 1.393(10) . ?
 C3 C7 1.489(11) . ?
 C4 H4 0.9300 . ?
 C4 C5 1.354(11) . ?
 C5 H5 0.9300 . ?
 C6 H6A 0.9600 . ?
 C6 H6B 0.9600 . ?
 C6 H6C 0.9600 . ?
 C7 H7A 0.9600 . ?
 C7 H7B 0.9600 . ?
 C7 H7C 0.9600 . ?
 C8 H8 0.9300 . ?
 C8 C9 1.384(11) . ?
 C9 C10 1.390(10) . ?
 C9 C14 1.509(11) . ?
 C10 C11 1.395(11) . ?
 C10 C13 1.508(10) . ?
 C11 H11 0.9300 . ?
 C11 C12 1.368(10) . ?
 C12 H12 0.9300 . ?
 C13 H13A 0.9600 . ?
 C13 H13B 0.9600 . ?
 C13 H13C 0.9600 . ?
 C14 H14A 0.9600 . ?
 C14 H14B 0.9600 . ?
 C14 H14C 0.9600 . ?
 C15 H15 0.9300 . ?
 C15 C16 1.388(11) . ?
 C16 H16 0.9300 . ?
 C16 C17 1.367(11) . ?
 C17 C18 1.410(10) . ?
 C17 C21 1.493(10) . ?
 C18 C19 1.375(11) . ?
 C18 C20 1.505(11) . ?
 C19 H19 0.9300 . ?
 C20 H20A 0.9600 . ?
 C20 H20B 0.9600 . ?
 C20 H20C 0.9600 . ?
 C21 H21A 0.9600 . ?
 C21 H21B 0.9600 . ?
 C21 H21C 0.9600 . ?
 C22 H22 0.9300 . ?
 C22 C23 1.391(11) . ?
 C23 C24 1.394(11) . ?
 C23 C27 1.497(11) . ?
 C24 C25 1.397(11) . ?
 C24 C28 1.504(11) . ?
 C25 H25 0.9300 . ?
 C25 C26 1.378(11) . ?
 C26 H26 0.9300 . ?
 C27 H27A 0.9600 . ?
 C27 H27B 0.9600 . ?
 C27 H27C 0.9600 . ?
 C28 H28A 0.9600 . ?
 C28 H28B 0.9600 . ?
 C28 H28C 0.9600 . ?
 C29 C30 1.530(11) . ?
 C31 C32 1.529(13) . ?
 C33 C34 1.550(13) . ?
 C35 C36 1.531(11) . ?

loop_
  _geom_angle_atom_site_label_1
  _geom_angle_atom_site_label_2
  _geom_angle_atom_site_label_3
  _geom_angle
  _geom_angle_site_symmetry_1
  _geom_angle_site_symmetry_3
  _geom_angle_publ_flag
 O1 Ag1 Ag2 101.19(11) . . ?
 O4 Ag1 Ag2 173.02(12) 1_655 . ?
 O4 Ag1 O1 84.16(17) 1_655 . ?
 O5 Ag1 Ag2 76.12(13) . . ?
 O5 Ag1 O1 90.79(18) . . ?
 O5 Ag1 O4 99.48(18) . 1_655 ?
 O7 Ag1 Ag2 85.55(14) . . ?
 O7 Ag1 O1 112.04(19) . . ?
 O7 Ag1 O4 96.67(19) . 1_655 ?
 O7 Ag1 O5 153.2(2) . . ?
 O2 Ag2 Ag1 96.23(11) . . ?
 O3 Ag2 Ag1 176.20(12) . . ?
 O3 Ag2 O2 82.01(16) . . ?
 O6 Ag2 Ag1 84.80(14) . . ?
 O6 Ag2 O2 113.3(2) . . ?
 O6 Ag2 O3 98.98(18) . . ?
 O6 Ag2 O8 150.6(2) . . ?
 O8 Ag2 Ag1 75.31(14) . . ?
 O8 Ag2 O2 90.6(2) . . ?
 O8 Ag2 O3 101.29(18) . . ?
 O2 Ag3 Ag4 174.19(13) . . ?
 O2 Ag3 O3 81.96(17) . . ?
 O3 Ag3 Ag4 95.03(11) . . ?
 O9 Ag3 Ag4 75.91(13) . . ?
 O9 Ag3 O2 99.12(18) . . ?
 O9 Ag3 O3 91.2(2) . . ?
 O11 Ag3 Ag4 85.76(13) . . ?
 O11 Ag3 O2 99.98(18) . . ?
 O11 Ag3 O3 112.76(19) . . ?
 O11 Ag3 O9 151.2(2) . . ?
 O1 Ag4 Ag3 171.66(12) 1_455 . ?
 O4 Ag4 Ag3 102.96(12) . . ?
 O4 Ag4 O1 84.78(17) . 1_455 ?
 O10 Ag4 Ag3 85.36(13) . . ?
 O10 Ag4 O1 94.71(17) . 1_455 ?
 O10 Ag4 O4 111.8(2) . . ?
 O10 Ag4 O12 153.7(2) . . ?
 O12 Ag4 Ag3 74.92(13) . . ?
 O12 Ag4 O1 102.32(17) . 1_455 ?
 O12 Ag4 O4 89.84(19) . . ?
 Ag4 O1 Ag1 90.65(16) 1_655 . ?
 N1 O1 Ag1 106.3(4) . . ?
 N1 O1 Ag4 125.7(4) . 1_655 ?
 Ag3 O2 Ag2 91.58(16) . . ?
 N2 O2 Ag2 110.8(4) . . ?
 N2 O2 Ag3 129.4(4) . . ?
 Ag2 O3 Ag3 91.95(16) . . ?
 N3 O3 Ag2 127.6(4) . . ?
 N3 O3 Ag3 112.9(4) . . ?
 Ag4 O4 Ag1 91.31(17) . 1_455 ?
 N4 O4 Ag1 130.3(4) . 1_455 ?
 N4 O4 Ag4 112.1(4) . . ?
 C29 O5 Ag1 128.7(5) . . ?
 C29 O6 Ag2 119.9(5) . . ?
 C31 O7 Ag1 118.0(5) . . ?
 C31 O8 Ag2 130.3(5) . . ?
 C33 O9 Ag3 128.5(5) . . ?
 C33 O10 Ag4 118.7(5) . . ?
 C35 O11 Ag3 117.8(5) . . ?
 C35 O12 Ag4 131.0(5) . . ?
 O1 N1 C1 120.9(5) . . ?
 O1 N1 C5 119.8(6) . . ?
 C1 N1 C5 119.3(6) . . ?
 O2 N2 C8 120.9(6) . . ?
 O2 N2 C12 118.7(6) . . ?
 C8 N2 C12 120.3(6) . . ?
 O3 N3 C22 120.5(6) . . ?
 O3 N3 C26 119.0(6) . . ?
 C22 N3 C26 120.5(6) . . ?
 O4 N4 C15 119.1(6) . . ?
 O4 N4 C19 120.0(6) . . ?
 C19 N4 C15 120.9(6) . . ?
 N1 C1 H1 118.9 . . ?
 N1 C1 C2 122.1(6) . . ?
 C2 C1 H1 118.9 . . ?
 C1 C2 C3 119.7(6) . . ?
 C1 C2 C6 119.2(6) . . ?
 C3 C2 C6 121.1(7) . . ?
 C2 C3 C7 120.7(7) . . ?
 C4 C3 C2 116.4(7) . . ?
 C4 C3 C7 122.8(7) . . ?
 C3 C4 H4 118.6 . . ?
 C5 C4 C3 122.9(6) . . ?
 C5 C4 H4 118.6 . . ?
 N1 C5 H5 120.3 . . ?
 C4 C5 N1 119.5(7) . . ?
 C4 C5 H5 120.3 . . ?
 C2 C6 H6A 109.5 . . ?
 C2 C6 H6B 109.5 . . ?
 C2 C6 H6C 109.5 . . ?
 H6A C6 H6B 109.5 . . ?
 H6A C6 H6C 109.5 . . ?
 H6B C6 H6C 109.5 . . ?
 C3 C7 H7A 109.5 . . ?
 C3 C7 H7B 109.5 . . ?
 C3 C7 H7C 109.5 . . ?
 H7A C7 H7B 109.5 . . ?
 H7A C7 H7C 109.5 . . ?
 H7B C7 H7C 109.5 . . ?
 N2 C8 H8 119.3 . . ?
 N2 C8 C9 121.4(7) . . ?
 C9 C8 H8 119.3 . . ?
 C8 C9 C10 119.5(7) . . ?
 C8 C9 C14 119.4(7) . . ?
 C10 C9 C14 121.1(7) . . ?
 C9 C10 C11 117.3(7) . . ?
 C9 C10 C13 122.2(7) . . ?
 C11 C10 C13 120.4(7) . . ?
 C10 C11 H11 119.2 . . ?
 C12 C11 C10 121.5(7) . . ?
 C12 C11 H11 119.2 . . ?
 N2 C12 C11 119.8(7) . . ?
 N2 C12 H12 120.1 . . ?
 C11 C12 H12 120.1 . . ?
 C10 C13 H13A 109.5 . . ?
 C10 C13 H13B 109.5 . . ?
 C10 C13 H13C 109.5 . . ?
 H13A C13 H13B 109.5 . . ?
 H13A C13 H13C 109.5 . . ?
 H13B C13 H13C 109.5 . . ?
 C9 C14 H14A 109.5 . . ?
 C9 C14 H14B 109.5 . . ?
 C9 C14 H14C 109.5 . . ?
 H14A C14 H14B 109.5 . . ?
 H14A C14 H14C 109.5 . . ?
 H14B C14 H14C 109.5 . . ?
 N4 C15 H15 120.7 . . ?
 N4 C15 C16 118.5(7) . . ?
 C16 C15 H15 120.7 . . ?
 C15 C16 H16 118.8 . . ?
 C17 C16 C15 122.3(7) . . ?
 C17 C16 H16 118.8 . . ?
 C16 C17 C18 117.6(7) . . ?
 C16 C17 C21 121.5(7) . . ?
 C18 C17 C21 120.9(7) . . ?
 C17 C18 C20 121.2(7) . . ?
 C19 C18 C17 119.0(7) . . ?
 C19 C18 C20 119.7(7) . . ?
 N4 C19 C18 121.7(7) . . ?
 N4 C19 H19 119.2 . . ?
 C18 C19 H19 119.2 . . ?
 C18 C20 H20A 109.5 . . ?
 C18 C20 H20B 109.5 . . ?
 C18 C20 H20C 109.5 . . ?
 H20A C20 H20B 109.5 . . ?
 H20A C20 H20C 109.5 . . ?
 H20B C20 H20C 109.5 . . ?
 C17 C21 H21A 109.5 . . ?
 C17 C21 H21B 109.5 . . ?
 C17 C21 H21C 109.5 . . ?
 H21A C21 H21B 109.5 . . ?
 H21A C21 H21C 109.5 . . ?
 H21B C21 H21C 109.5 . . ?
 N3 C22 H22 119.3 . . ?
 N3 C22 C23 121.5(7) . . ?
 C23 C22 H22 119.3 . . ?
 C22 C23 C24 119.0(7) . . ?
 C22 C23 C27 118.3(7) . . ?
 C24 C23 C27 122.7(7) . . ?
 C23 C24 C25 118.0(7) . . ?
 C23 C24 C28 121.6(7) . . ?
 C25 C24 C28 120.4(7) . . ?
 C24 C25 H25 119.6 . . ?
 C26 C25 C24 120.9(7) . . ?
 C26 C25 H25 119.6 . . ?
 N3 C26 C25 120.1(7) . . ?
 N3 C26 H26 119.9 . . ?
 C25 C26 H26 119.9 . . ?
 C23 C27 H27A 109.5 . . ?
 C23 C27 H27B 109.5 . . ?
 C23 C27 H27C 109.5 . . ?
 H27A C27 H27B 109.5 . . ?
 H27A C27 H27C 109.5 . . ?
 H27B C27 H27C 109.5 . . ?
 C24 C28 H28A 109.5 . . ?
 C24 C28 H28B 109.5 . . ?
 C24 C28 H28C 109.5 . . ?
 H28A C28 H28B 109.5 . . ?
 H28A C28 H28C 109.5 . . ?
 H28B C28 H28C 109.5 . . ?
 O5 C29 C30 115.3(7) . . ?
 O6 C29 O5 129.7(7) . . ?
 O6 C29 C30 115.0(7) . . ?
 F1 C30 F3 104.6(7) . . ?
 F1 C30 C29 114.3(7) . . ?
 F2 C30 F1 109.8(7) . . ?
 F2 C30 F3 104.5(7) . . ?
 F2 C30 C29 112.0(7) . . ?
 F3 C30 C29 111.0(7) . . ?
 O7 C31 C32 116.5(7) . . ?
 O8 C31 O7 130.7(8) . . ?
 O8 C31 C32 112.7(7) . . ?
 F4 C32 F6 94.1(11) . . ?
 F4 C32 C31 112.3(9) . . ?
 F5 C32 F7 120.9(16) . . ?
 F5 C32 F9 96.4(13) . . ?
 F5 C32 C31 122.1(12) . . ?
 F6 C32 C31 108.3(9) . . ?
 F7 C32 F9 90.2(12) . . ?
 F7 C32 C31 112.4(12) . . ?
 F8 C32 F4 115.1(14) . . ?
 F8 C32 F6 104.8(12) . . ?
 F8 C32 C31 118.7(12) . . ?
 C31 C32 F9 104.7(9) . . ?
 O9 C33 O10 131.3(8) . . ?
 O9 C33 C34 114.4(7) . . ?
 O10 C33 C34 114.3(7) . . ?
 F10 C34 C33 112.6(8) . . ?
 F11 C34 F13 93.2(14) . . ?
 F11 C34 F14 128.1(17) . . ?
 F11 C34 C33 110.6(10) . . ?
 F12 C34 F10 106.4(12) . . ?
 F12 C34 F15 102.7(15) . . ?
 F12 C34 C33 113.9(12) . . ?
 F13 C34 C33 104.5(10) . . ?
 F14 C34 F13 103.0(12) . . ?
 F14 C34 C33 112.3(12) . . ?
 F15 C34 F10 102.8(13) . . ?
 F15 C34 C33 117.0(11) . . ?
 O11 C35 O12 130.4(7) . . ?
 O11 C35 C36 116.8(7) . . ?
 O12 C35 C36 112.8(6) . . ?
 F16 C36 F17 107.4(6) . . ?
 F16 C36 F18 104.3(7) . . ?
 F16 C36 C35 115.1(6) . . ?
 F17 C36 F18 104.8(6) . . ?
 F17 C36 C35 111.3(7) . . ?
 F18 C36 C35 113.3(6) . . ?

loop_
  _diffrn_refln_index_h
  _diffrn_refln_index_k
  _diffrn_refln_index_l
  _diffrn_refln_intensity_net
  _diffrn_refln_intensity_u
 1 0 0 7.62 1.21
 -1 0 0 9.95 1.12
 -2 0 0 107.47 8.9
 2 0 0 106.78 8.83
 -3 0 0 27.35 3.57
 -4 0 0 2284.31 182.6
 -5 0 0 44.64 5.09
 5 0 0 41.25 4.76
 6 0 0 442.75 34.09
 6 0 0 401.04 34.05
 7 0 0 49.47 5.14
 7 0 0 57.47 5.98
 -7 0 0 48.39 6.06
 -8 0 0 314.25 28.68
 -8 0 0 356.25 29.05
 8 0 0 377.54 28.58
 8 0 0 342.75 28.19
 9 0 0 45.94 6.52
 -9 0 0 27.91 5.88
 -9 0 0 35.49 6.89
 10 0 0 90.67 9.78
 -10 0 0 96.8 9.9
 11 0 0 75.04 8.43
 -12 0 0 132.69 11.55
 12 0 0 141.33 12.21
 -13 0 -1 51.75 4.9
 12 0 1 -2.22 4.65
 11 0 1 -4.71 5.47
 -10 0 -1 18.63 5.63
 10 0 1 2.42 5.41
 -9 0 -1 387.17 34.28
 9 0 1 434.08 33.99
 8 0 1 3.62 3.05
 8 0 1 6.38 4.6
 -8 0 -1 4.32 4.36
 -8 0 -1 7.36 5.66
 7 0 1 28.43 3.57
 7 0 1 34.34 4.76
 -7 0 -1 24.57 4.45
 6 0 1 0.29 3.5
 6 0 1 -1.11 3.09
 -6 0 -1 0.39 3.38
 -5 0 -1 60.32 5.97
 -4 0 -1 12.84 2.99
 3 0 1 110.47 9.25
 1 0 1 0.93 0.98
 0 0 1 23.01 1.95
 2 0 -1 37.18 3.71
 -3 0 1 384.87 31.06
 -4 0 1 55.26 5.72
 -5 0 1 96.71 8.81
 6 0 -1 24.96 3.46
 6 0 -1 26.68 4.38
 7 0 -1 26.69 3.86
 -7 0 1 19.89 5
 -8 0 1 1.94 4.8
 8 0 -1 5.41 4.21
 8 0 -1 -2.52 5.19
 -9 0 1 141.36 13.91
 -9 0 1 178.72 14.55
 9 0 -1 147.77 13.19
 9 0 -1 159.17 14
 -10 0 1 61.8 8.01
 11 0 -1 5.22 5.68
 -12 0 1 1.67 2.77
 12 0 -1 -1.04 4.04
 -13 0 -2 3.72 2.45
 12 0 2 274.64 22.81
 11 0 2 9.62 5.4
 10 0 2 115.49 11.81
 -10 0 -2 143.47 12.25
 9 0 2 69.83 7.68
 -9 0 -2 69.51 8.38
 -9 0 -2 69.43 8.13
 -8 0 -2 1142.42 95.01
 8 0 2 1235.47 94.72
 8 0 2 1178.7 94.48
 8 0 2 1147.72 94.71
 -8 0 -2 1183.24 94.6
 7 0 2 148.16 13.02
 7 0 2 178.75 13.5
 -6 0 -2 55.54 6.15
 6 0 2 67.32 6.1
 -5 0 -2 141.42 12.22
 5 0 2 149.44 12.26
 -4 0 -2 3299.19 263.87
 4 0 2 3308.41 263.9
 3 0 2 272.08 21.99
 2 0 2 401.23 32.46
 -2 0 -2 407.82 32.46
 -1 0 -2 452.65 36.23
 0 0 2 3022.18 241.28
 1 0 -2 271.13 22.08
 -1 0 2 273.73 21.97
 -3 0 2 619.62 49.77
 -4 0 2 1049.47 84.16
 5 0 -2 291.19 23.82
 -5 0 2 285.12 23.67
 6 0 -2 -0.94 3.93
 6 0 -2 1.42 2.79
 -6 0 2 4.68 4.08
 6 0 -2 3.1 3.95
 7 0 -2 667.39 52.45
 -7 0 2 658.25 52.66
 7 0 -2 631.23 52.24
 -8 0 2 146.6 14.48
 8 0 -2 146.8 14.51
 8 0 -2 180.1 14.47
 8 0 -2 165.95 13.96
 -9 0 2 10.74 6.26
 -9 0 2 1.69 5.27
 9 0 -2 7.16 5.99
 9 0 -2 4.06 4.26
 -10 0 2 24.38 6.22
 11 0 -2 225.55 19.31
 12 0 -2 29.24 4.96
 -13 0 -3 26.62 3.84
 12 0 3 7.29 4.5
 11 0 3 28.49 5.78
 -10 0 -3 12.29 5.07
 10 0 3 14.95 5.1
 -10 0 -3 15.5 5.41
 -9 0 -3 -0.25 5.33
 9 0 3 9.82 4.72
 -9 0 -3 4.47 6.23
 -8 0 -3 30.82 6.19
 -8 0 -3 44.03 6.18
 8 0 3 31.56 4.51
 8 0 3 35.44 5.22
 7 0 3 34.89 3.86
 -7 0 -3 37.96 5.44
 -6 0 -3 101.51 8.96
 -5 0 -3 0.83 2.83
 5 0 3 -0.54 2.97
 4 0 3 109.92 9.47
 -4 0 -3 110.46 9.24
 -3 0 -3 9.91 3.11
 -2 0 -3 758.2 62.47
 -2 0 -3 790.24 62.39
 -1 0 -3 39.56 3.61
 -1 0 -3 29.83 3.09
 0 0 3 10.8 2.39
 -1 0 3 96.41 8.31
 -2 0 3 302.2 24.48
 -3 0 3 123.05 10.42
 3 0 -3 119.82 10.88
 -4 0 3 11.59 3.75
 5 0 -3 107.64 9.65
 -6 0 3 491.23 43.51
 6 0 -3 559.64 43.41
 6 0 -3 545.82 43.23
 7 0 -3 6.35 4.72
 7 0 -3 3.95 5.14
 -7 0 3 0.24 4.85
 8 0 -3 -4.89 4.88
 8 0 -3 1.76 6.06
 -8 0 3 0.55 5.33
 -9 0 3 21.45 6.61
 9 0 -3 14.53 4.8
 9 0 -3 24.91 6.5
 10 0 -3 241.08 19.81
 10 0 -3 234.45 20.6
 11 0 -3 1.25 5.22
 -12 0 3 17.86 3.18
 12 0 -3 12.57 3.96
 -13 0 -4 35.96 4.31
 12 0 4 106.74 9.97
 11 0 4 21.28 5.12
 -10 0 -4 60.47 6.9
 -10 0 -4 52.1 7.37
 -10 0 -4 53.93 6.73
 10 0 4 36.22 6.34
 9 0 4 268.03 23.17
 -9 0 -4 270.3 23.58
 9 0 4 287.17 23.27
 -9 0 -4 302.58 23.6
 -8 0 -4 597.57 49.12
 8 0 4 596.37 48.89
 8 0 4 619.18 48.88
 -6 0 -4 29.79 5.23
 -6 0 -4 26.08 4.95
 5 0 4 396.93 32.12
 -4 0 -4 785.97 63.26
 4 0 4 795.52 63.35
 3 0 4 796.23 63.77
 -3 0 -4 795.53 63.61
 -2 0 -4 2.01 3.62
 -1 0 -4 910.3 72.75
 0 0 4 934.33 74.75
 -1 0 4 1187.93 95.05
 -2 0 4 67.15 6.54
 -3 0 4 1012 81.17
 4 0 -4 95.91 9.55
 -4 0 4 90.17 8.63
 5 0 -4 614.1 45.48
 5 0 -4 573.53 45.35
 -5 0 4 488.51 45.53
 6 0 -4 5.58 4.71
 -6 0 4 3.98 4.56
 6 0 -4 2.76 4.45
 7 0 -4 563.02 45.64
 7 0 -4 579.81 45.39
 -7 0 4 525.38 45.79
 8 0 -4 56.86 7.5
 8 0 -4 28.57 7.26
 8 0 -4 40.65 6.2
 -8 0 4 44.57 7.08
 9 0 -4 27.46 5.28
 9 0 -4 31.17 6.9
 -9 0 4 18.42 6.76
 10 0 -4 0.39 5.94
 10 0 -4 -0.68 4.13
 11 0 -4 134.16 12.24
 -12 0 4 -0.12 2.32
 12 0 -4 3.41 3.03
 -13 0 -5 4.85 3.13
 12 0 5 7.46 4.34
 -11 0 -5 7.11 6.13
 11 0 5 7.62 4.53
 -10 0 -5 12.94 5.36
 -10 0 -5 11.86 6.38
 10 0 5 -4.6 4.69
 -10 0 -5 15.76 4.79
 9 0 5 3.83 3.58
 -9 0 -5 -2.7 4.92
 -9 0 -5 2.95 6.75
 9 0 5 7.15 4.4
 -8 0 -5 18.84 4.81
 -8 0 -5 27.55 4.56
 8 0 5 27.03 4.14
 -7 0 -5 63.64 6.42
 -7 0 -5 52.78 6.66
 -6 0 -5 16.81 3.3
 -6 0 -5 20.91 4.71
 5 0 5 24.6 3.98
 -5 0 -5 27.73 4.23
 -4 0 -5 288.2 22.74
 -4 0 -5 279.74 22.46
 4 0 5 268.04 22.76
 -3 0 -5 38.83 4.33
 -3 0 -5 31.11 2.83
 -2 0 -5 59.66 6.23
 -2 0 -5 67.35 5.71
 0 0 5 4.87 3.07
 1 0 -5 47.4 5.95
 -1 0 5 47.41 5.06
 2 0 -5 112.93 10.54
 -2 0 5 113.81 9.97
 3 0 -5 6.5 5.07
 -3 0 5 4.32 3.98
 4 0 -5 59.91 6.44
 4 0 -5 61.16 6.3
 5 0 -5 214.77 17.91
 -5 0 5 214.41 18.19
 5 0 -5 215.67 18.1
 6 0 -5 674.85 52.14
 6 0 -5 658.21 51.93
 6 0 -5 623.37 52.22
 -6 0 5 605.03 52.25
 7 0 -5 11.35 6.53
 7 0 -5 7.45 5.26
 7 0 -5 15.1 6.37
 -7 0 5 14.73 5.81
 8 0 -5 10.77 6.37
 8 0 -5 14.72 5.29
 8 0 -5 14.22 6.77
 -8 0 5 7.85 5.96
 -8 0 5 32.49 7.09
 -9 0 5 39.95 7.19
 10 0 -5 117.28 10.85
 10 0 -5 134.14 12
 -11 0 5 2.31 3.37
 11 0 -5 -2.1 4.69
 -13 0 -6 34.37 4.26
 -12 0 -6 34.84 6.18
 12 0 6 28.59 5.07
 -11 0 -6 168.36 14.13
 11 0 6 144.52 13.38
 -10 0 -6 -1.7 6.65
 10 0 6 8.88 4.27
 -10 0 -6 3.88 5.62
 9 0 6 240.62 21.43
 9 0 6 279.5 21.54
 -8 0 -6 7.85 4.4
 8 0 6 3.24 3.58
 7 0 6 597.51 48.76
 -7 0 -6 610.61 48.5
 -7 0 -6 624.28 48.69
 -7 0 -6 575 48.76
 -6 0 -6 2.61 4.53
 -6 0 -6 2.44 2.97
 5 0 6 742.19 59.68
 -4 0 -6 56.14 5.72
 -4 0 -6 51.72 5.83
 4 0 6 51.66 5.57
 -3 0 -6 1601.29 128.04
 -2 0 -6 155.02 12.67
 -1 0 -6 1361.72 110.88
 -1 0 -6 1428.93 111.01
 0 0 -6 1.3 2.84
 0 0 -6 1.93 4.12
 1 0 -6 343.1 28.06
 2 0 -6 4.8 5.3
 -2 0 6 0.44 4.07
 -3 0 6 635.85 51.34
 -4 0 6 84.93 8.3
 4 0 -6 82.65 7.92
 4 0 -6 85.85 8.28
 5 0 -6 50.42 6.15
 5 0 -6 55.65 6.5
 5 0 -6 54.56 7.11
 -5 0 6 48 6.55
 6 0 -6 3.82 4.97
 6 0 -6 -1.65 5.64
 6 0 -6 -0.43 5.99
 -6 0 6 -1.5 5.3
 7 0 -6 400.32 32.03
 -7 0 6 371.36 32.58
 7 0 -6 417.24 32.57
 7 0 -6 368.32 32.42
 8 0 -6 142.83 13.06
 8 0 -6 144.55 13.61
 -8 0 6 157.17 14.05
 8 0 -6 133.44 13.86
 -9 0 6 -0.28 5.86
 9 0 -6 -0.95 4.86
 9 0 -6 -9.66 6.47
 10 0 -6 -3.82 5.49
 11 0 -6 41.65 5.56
 -11 0 6 50.57 4.79
 -13 0 -7 8.2 3.16
 12 0 7 1.21 3.78
 -12 0 -7 -3.05 5.41
 11 0 7 71.22 7.5
 -11 0 -7 78.26 8.99
 10 0 7 34.99 5.66
 -10 0 -7 54.07 7.02
 -10 0 -7 53.15 7.89
 -9 0 -7 32.17 5.62
 9 0 7 38.29 5.01
 9 0 7 35.28 5.21
 8 0 7 -0.9 3.62
 -8 0 -7 4.22 4.59
 7 0 7 61.94 6.57
 -7 0 -7 63.94 7.27
 -7 0 -7 64.5 6.32
 -6 0 -7 11.33 3.26
 -6 0 -7 9.11 3.45
 -6 0 -7 8.28 4.72
 4 0 7 2.97 3.68
 -4 0 -7 -0.88 3.75
 -3 0 -7 254.63 20.61
 -1 0 -7 0.22 3.42
 0 0 -7 -2.81 2.92
 0 0 7 0.9 3.27
 0 0 -7 4.26 4.62
 -1 0 7 212.31 17.64
 1 0 -7 211.61 17.98
 -2 0 7 202.81 17.32
 2 0 -7 208.82 17.66
 3 0 -7 126.44 11.68
 3 0 -7 152.67 12.11
 4 0 -7 80.2 7.49
 4 0 -7 70.28 6.94
 -4 0 7 54.43 7.35
 5 0 -7 183.3 15.55
 5 0 -7 185.15 15.14
 -5 0 7 157.31 15.52
 6 0 -7 149.08 13.54
 6 0 -7 155.05 13.64
 6 0 -7 148.56 13.02
 -6 0 7 123.06 13.4
 7 0 -7 29.51 6.79
 7 0 -7 27.5 7.16
 7 0 -7 17.72 6.03
 -7 0 7 30.13 6.52
 8 0 -7 -7.58 5.79
 8 0 -7 0.8 5.24
 -8 0 7 6.26 7.44
 -8 0 7 6.46 5.86
 8 0 -7 -7.33 6.66
 9 0 -7 76.52 8.74
 9 0 -7 65.28 7.62
 10 0 -7 36.14 6
 11 0 -7 3.03 3.04
 -13 0 -8 21.51 3.61
 -12 0 -8 39.28 6.68
 11 0 8 307.54 26.01
 -11 0 -8 337.38 26.6
 -10 0 -8 18.69 7.2
 10 0 8 19.53 4.34
 -10 0 -8 15.51 6.11
 -9 0 -8 120.55 10.02
 9 0 8 94.1 9.61
 -9 0 -8 101.2 10.78
 -8 0 -8 100.9 9.2
 -8 0 -8 109.62 9.75
 -8 0 -8 99.6 10.01
 8 0 8 96.64 9.45
 -7 0 -8 485.85 37.61
 7 0 8 435.64 37.91
 -7 0 -8 450.86 37.61
 -7 0 -8 489.62 37.9
 -6 0 -8 11.38 3.63
 -6 0 -8 18.1 5
 -6 0 -8 8.5 3.4
 6 0 8 8.63 3.7
 -5 0 -8 884.14 70.89
 -5 0 -8 880.32 71.32
 -2 0 -8 33.73 4.94
 -2 0 -8 44.95 6.03
 -1 0 -8 560.34 45.75
 -1 0 -8 588.61 46.07
 0 0 -8 375.26 30.72
 -1 0 8 88.84 8.67
 1 0 -8 92.11 9.1
 -2 0 8 4.65 4.22
 3 0 -8 238.57 19.44
 3 0 -8 235.13 20.02
 -3 0 8 218.95 19.79
 3 0 -8 247.66 19.77
 4 0 -8 604.49 47.82
 4 0 -8 611.08 48.23
 -4 0 8 560.03 48.15
 4 0 -8 589.19 48.07
 5 0 -8 0.58 5
 5 0 -8 3.56 5.82
 -5 0 8 -5.51 5.29
 5 0 -8 3.03 6.29
 6 0 -8 10.4 5.67
 6 0 -8 13.29 6.71
 -6 0 8 14.44 6.07
 6 0 -8 15.4 6.7
 7 0 -8 9.16 6.79
 7 0 -8 19.96 5.9
 7 0 -8 21.23 6.29
 8 0 -8 188.41 16.36
 -8 0 8 178.53 16.45
 9 0 -8 2.5 5.78
 -9 0 8 0.88 6.48
 10 0 -8 3.54 4.48
 -13 0 -9 5.26 2.9
 -12 0 -9 13.99 5.62
 -11 0 -9 0.37 7.12
 11 0 9 16.87 3.9
 -10 0 -9 32.78 5.47
 10 0 9 26.65 4.81
 9 0 9 15.71 4.34
 -9 0 -9 22.01 6.3
 -9 0 -9 16.69 5.36
 -8 0 -9 10.15 5.92
 -8 0 -9 10.74 4.24
 -8 0 -9 10.59 4.06
 8 0 9 19.21 4.38
 -7 0 -9 50.83 5.78
 -7 0 -9 61.59 7.1
 7 0 9 48.97 6.18
 -6 0 -9 4.18 5.33
 -6 0 -9 4.48 3.67
 6 0 9 12.15 4.01
 -6 0 -9 3.66 3.62
 -5 0 -9 55.41 6.12
 -5 0 -9 62.97 10.1
 -5 0 -9 55.33 6.96
 -4 0 -9 200.62 17.53
 -4 0 -9 208.13 17.07
 -2 0 -9 35.99 6.07
 -1 0 -9 137.54 12.48
 0 0 -9 66.81 7.61
 2 0 -9 9.86 4.8
 2 0 -9 6.05 5.39
 2 0 -9 5.72 3.95
 -3 0 9 10.56 4.75
 3 0 -9 6.6 5.11
 3 0 -9 15.04 5.83
 3 0 -9 20.3 4.39
 -4 0 9 70.9 8.31
 4 0 -9 71.2 8.41
 4 0 -9 74.54 8.87
 4 0 -9 79.61 7.83
 -5 0 9 291.58 25.01
 5 0 -9 284.08 24.94
 5 0 -9 289.43 24.55
 5 0 -9 320.64 25.12
 6 0 -9 31.36 7.57
 6 0 -9 43.33 6.81
 6 0 -9 42.29 7.36
 7 0 -9 47.36 7.13
 -7 0 9 69.57 9.22
 7 0 -9 57.35 8.17
 7 0 -9 51.21 7.56
 -7 0 9 46.86 7.49
 8 0 -9 6.77 5.28
 -8 0 9 17.11 7.34
 8 0 -9 -0.2 6.04
 9 0 -9 103.52 10.82
 -9 0 9 120.63 11.02
 10 0 -9 -0.77 3.54
 -13 0 -10 14.92 4.46
 -13 0 -10 9.33 2.87
 -12 0 -10 118.02 11.67
 -12 0 -10 127.14 10.88
 -11 0 -10 46.1 5.86
 -11 0 -10 52.02 7.81
 -10 0 -10 55.24 7.71
 -9 0 -10 101.87 10.99
 9 0 10 111.32 10.02
 -9 0 -10 103.09 10.28
 8 0 10 529.81 45.21
 -8 0 -10 554.48 45.42
 -8 0 -10 563.84 45.16
 -8 0 -10 551.45 44.77
 -8 0 -10 570.77 44.83
 -7 0 -10 17.49 6
 -7 0 -10 17.67 4.18
 -7 0 -10 17.52 4.34
 7 0 10 16.22 4.7
 -6 0 -10 72.24 8.17
 6 0 10 70.65 7.57
 -6 0 -10 71.82 7.05
 5 0 10 46.49 6.71
 -5 0 -10 66.03 6.23
 -5 0 -10 67.26 7.46
 -4 0 -10 799.9 66.14
 -4 0 -10 857.9 66.58
 -4 0 -10 836.85 66.31
 -3 0 -10 80.87 10.01
 -3 0 -10 68.45 7.15
 -2 0 -10 9.08 4.16
 0 0 -10 1417.3 113.57
 1 0 -10 5.78 5.04
 1 0 -10 8.04 3.9
 1 0 -10 6.95 4.64
 2 0 -10 -1.59 5.45
 2 0 -10 -1.64 4
 2 0 -10 7.25 4.81
 3 0 -10 20.81 6.28
 3 0 -10 24.13 5
 3 0 -10 23.66 5.62
 4 0 -10 450.89 38.15
 4 0 -10 455.32 38.01
 4 0 -10 476.1 37.69
 5 0 -10 20.19 6.84
 5 0 -10 14.8 5.9
 5 0 -10 11.09 6.56
 6 0 -10 14.48 6.29
 6 0 -10 17.32 6.71
 6 0 -10 12.54 5.94
 7 0 -10 2.67 5.62
 -7 0 10 9.86 5.12
 -8 0 10 54 7.67
 8 0 -10 40.42 7.04
 -9 0 10 31.38 5.78
 9 0 -10 5.93 4.75
 10 0 -10 0.48 2.52
 -13 0 -11 7.63 2.53
 -12 0 -11 46.99 7.27
 -12 0 -11 54.69 5.62
 -11 0 -11 6.44 4.41
 -11 0 -11 4.34 6.47
 10 0 11 12.19 4.11
 -10 0 -11 21.47 6.01
 -9 0 -11 0.43 6.24
 -9 0 -11 7.06 5.4
 9 0 11 0.24 4.3
 -9 0 -11 2.99 4.39
 -9 0 -11 20.39 6.11
 -8 0 -11 133.6 12.23
 8 0 11 137.83 11.8
 -8 0 -11 107.84 12.13
 -8 0 -11 132.91 11.27
 -8 0 -11 117.07 11.05
 -7 0 -11 35.26 6.07
 7 0 11 24.57 5.39
 -7 0 -11 31.27 6.61
 -7 0 -11 18.08 4.89
 -7 0 -11 25.27 4.69
 -6 0 -11 12.13 5.1
 6 0 11 0.67 4.64
 -6 0 -11 -1.16 3.98
 -6 0 -11 4.79 5.81
 -5 0 -11 102.17 9.66
 5 0 11 85.56 9.8
 -5 0 -11 102.17 9.54
 -5 0 -11 108.53 9.16
 -5 0 -11 98.36 12.67
 -5 0 -11 102.07 10.23
 -4 0 -11 32.3 4.66
 -4 0 -11 37.77 6.55
 -4 0 -11 26.6 5.19
 -3 0 -11 58.4 9.89
 -3 0 -11 62.51 7.31
 -3 0 -11 50.72 6.21
 -2 0 -11 13.42 4.25
 -2 0 -11 10.74 7.88
 -2 0 -11 16.69 5.59
 -1 0 -11 381.32 32.47
 -1 0 -11 388.23 32.36
 -1 0 -11 409.98 32.3
 -1 0 -11 401.13 32.57
 0 0 -11 210.33 18.36
 0 0 -11 228.18 18.65
 1 0 -11 373.08 29.08
 1 0 -11 329.92 29.21
 2 0 -11 44.68 6.43
 2 0 -11 36.43 7.17
 2 0 -11 49.41 5.86
 3 0 -11 64.94 8.29
 3 0 -11 78.03 8.86
 3 0 -11 70.84 7.75
 4 0 -11 36.8 7.32
 4 0 -11 59.33 7.89
 4 0 -11 47.73 6.87
 5 0 -11 226.38 20.22
 5 0 -11 216.93 19.79
 5 0 -11 259.16 20.38
 -6 0 11 4.45 4.87
 6 0 -11 3.55 5.57
 -6 0 11 5.07 7.96
 6 0 -11 2.59 5.84
 6 0 -11 7.24 6.37
 7 0 -11 15.06 6.21
 -7 0 11 22.69 7.52
 -8 0 11 15.87 6.2
 8 0 -11 14.4 5.31
 9 0 -11 62.08 6.59
 -9 0 11 69.89 7.66
 -12 0 -12 145.4 11.86
 -12 0 -12 129.19 12.51
 -11 0 -12 11.17 6.63
 -11 0 -12 23.1 4.6
 -10 0 -12 24.45 5.77
 -10 0 -12 4 5.26
 -9 0 -12 14.37 5.75
 -9 0 -12 0.1 4.39
 -9 0 -12 0.88 6.34
 -9 0 -12 -0.75 5.46
 -9 0 -12 -1.61 3.87
 9 0 12 -2.03 4.47
 -8 0 -12 481.93 38.8
 -8 0 -12 441.87 39.19
 -8 0 -12 478.33 38.71
 8 0 12 493.91 39.41
 -8 0 -12 501.17 39.4
 -7 0 -12 0.45 5.46
 -7 0 -12 -2.94 4.62
 -7 0 -12 8.48 6.6
 7 0 12 1.29 4.99
 -7 0 -12 1.19 4.26
 -6 0 -12 25.56 5.48
 -6 0 -12 22.05 4.75
 6 0 12 16.46 5.61
 -6 0 -12 16.43 6.65
 -6 0 -12 23.33 4.51
 -5 0 -12 10.81 5.01
 -5 0 -12 -3.82 6.05
 -5 0 -12 -7.71 9.74
 -5 0 -12 2.24 4.05
 5 0 12 -0.24 5.03
 -4 0 -12 784.52 59.32
 -4 0 -12 725.9 58.88
 -4 0 -12 678.59 58.68
 -4 0 -12 743.42 58.65
 -4 0 -12 735.44 58.93
 -4 0 -12 744.27 58.81
 -3 0 -12 76.2 9.31
 -3 0 -12 89.13 11.34
 -3 0 -12 96.13 8.61
 -3 0 -12 90.26 8.15
 -3 0 -12 79.21 8.41
 -2 0 -12 103.89 11.96
 -2 0 -12 108.05 9.79
 -2 0 -12 86.37 9
 -1 0 -12 8.47 5.66
 -1 0 -12 -2.66 8.27
 -1 0 -12 -0.73 5.31
 -1 0 -12 2.2 4.3
 0 0 -12 491.59 38.63
 0 0 -12 462.76 38.89
 0 0 12 430.76 38.76
 0 0 -12 491.65 38.7
 0 0 -12 497.68 38.98
 1 0 -12 99.93 9.93
 1 0 -12 117.73 10.56
 -1 0 12 90.36 10.88
 2 0 -12 95.78 10.08
 2 0 -12 105.2 10.72
 2 0 -12 103.2 9.63
 3 0 -12 127.31 13.4
 3 0 -12 157.91 13.88
 3 0 -12 149.03 12.98
 4 0 -12 71.25 9.09
 4 0 -12 91.75 9.45
 4 0 -12 71.97 8.52
 5 0 -12 53.55 7.73
 5 0 -12 52.89 7.76
 5 0 -12 50.63 7.04
 -5 0 12 40.13 9.3
 6 0 -12 19.03 6.14
 -7 0 12 10.74 7.18
 7 0 -12 11.68 5.4
 -8 0 12 13.73 5.38
 8 0 -12 6.13 4.61
 9 0 -12 -2.57 2.74
 -12 0 -13 62.91 7.54
 -12 0 -13 67.65 6.12
 -11 0 -13 7.67 4.41
 -11 0 -13 16.33 6.25
 -11 0 -13 7.72 3.45
 -10 0 -13 20.71 5.43
 -9 0 -13 72.52 8.69
 -9 0 -13 61.48 7.94
 -9 0 -13 66.75 8.27
 -9 0 -13 65.96 7.21
 9 0 13 74.58 7.89
 -8 0 -13 86.42 10.47
 -8 0 -13 92.12 9.01
 -8 0 -13 100.92 10.24
 -8 0 -13 109.03 9.39
 8 0 13 98.96 10.07
 -7 0 -13 -2.55 6.8
 -7 0 -13 2.48 4.24
 -7 0 -13 1.36 5.49
 -7 0 -13 0.93 4.76
 7 0 13 11.27 5.54
 -6 0 -13 48.55 6.76
 -6 0 -13 49.15 5.95
 -6 0 -13 49.15 6.09
 -6 0 -13 44.4 7.83
 6 0 13 44.08 7.3
 -5 0 -13 71.86 9.18
 -5 0 -13 80.53 7.89
 -5 0 -13 77.31 7.65
 5 0 13 74.24 8.87
 -5 0 -13 71.06 8.14
 -4 0 -13 132.16 12.17
 -4 0 -13 120.84 12.89
 -4 0 -13 142.41 11.89
 -4 0 -13 139.42 12.22
 -3 0 -13 78.57 7.8
 -3 0 -13 96.48 10.47
 -3 0 -13 75.12 8.07
 -3 0 -13 72.35 8.18
 -3 0 -13 83.7 8.93
 -2 0 -13 29.5 5.78
 -2 0 -13 33.36 5.29
 -1 0 -13 197.02 16.07
 -1 0 -13 170.28 15.29
 0 0 -13 58.66 7.89
 0 0 13 48.32 8.49
 0 0 -13 75.88 7.18
 0 0 -13 48.71 7.33
 1 0 -13 53.05 8.11
 1 0 -13 58.41 7.42
 1 0 -13 65.58 7.72
 2 0 -13 63.45 8.81
 -2 0 13 60.28 9.78
 2 0 -13 66.56 8.13
 2 0 -13 76.3 8.27
 3 0 -13 73.45 9.36
 -3 0 13 89.72 10.84
 3 0 -13 95.31 9.96
 4 0 -13 21.77 6.22
 -4 0 13 18.2 8.32
 4 0 -13 23.25 6.54
 5 0 -13 37.81 6.78
 -6 0 13 95.1 9.45
 6 0 -13 58.78 8.39
 7 0 -13 16.54 5.25
 -7 0 13 25.82 6.72
 8 0 -13 26.27 4.4
 -8 0 13 28.93 5.22
 -12 0 -14 70.81 7.42
 -11 0 -14 15.93 4.41
 -11 0 -14 2.59 6.09
 -10 0 -14 3.19 5.02
 9 0 14 51.99 7.06
 -9 0 -14 58.48 7.34
 -8 0 -14 168.03 14
 -8 0 -14 156.83 14.81
 8 0 14 158.86 15.01
 -8 0 -14 143.88 15.06
 -8 0 -14 179.4 14.27
 -7 0 -14 113.6 10.3
 7 0 14 97.87 11.38
 -7 0 -14 128.54 11.1
 -7 0 -14 106.35 11.7
 -7 0 -14 116.18 10.62
 -6 0 -14 25.99 5.18
 -6 0 -14 29.04 5.38
 6 0 14 23.35 6.45
 -6 0 -14 23.85 5.79
 -6 0 -14 36.03 7.42
 -5 0 -14 88.47 8.43
 -5 0 -14 89.52 8.66
 -5 0 -14 86.5 8.94
 -5 0 -14 75.47 13.08
 5 0 14 76.49 9.56
 -5 0 -14 78.7 9.83
 -4 0 -14 141.1 15.62
 -4 0 -14 141.51 14.05
 -4 0 -14 156.95 13.5
 -4 0 -14 145.35 13.4
 -4 0 -14 159.37 13.2
 -3 0 -14 87.56 9.3
 -3 0 -14 77.55 8.32
 -3 0 -14 79.65 8.08
 -3 0 -14 70.2 10.69
 -3 0 -14 83.53 8.43
 -2 0 -14 4.23 5.05
 -2 0 -14 4.22 6.11
 -2 0 -14 4.06 4.9
 -1 0 -14 137.23 11.9
 -1 0 -14 116.38 11.28
 0 0 -14 0.67 6.19
 0 0 -14 1.86 5.07
 0 0 -14 8.5 5.82
 0 0 14 0.83 6.4
 0 0 -14 10.74 4.89
 1 0 -14 30.26 6.17
 1 0 -14 21.99 5.91
 -1 0 14 18.31 7.59
 1 0 -14 33.58 6.98
 2 0 -14 25.72 6.05
 2 0 -14 17.5 5.76
 2 0 -14 20.01 6.76
 -2 0 14 9.22 7.94
 3 0 -14 22.56 6.35
 -3 0 14 33.44 8.36
 3 0 -14 46 6.98
 4 0 -14 -0.19 5.76
 4 0 -14 11.03 5.97
 -4 0 14 13.57 7.89
 5 0 -14 3.59 5.54
 -5 0 14 29.43 7.54
 6 0 -14 30.03 6.07
 -6 0 14 48.62 7.33
 7 0 -14 14.44 4.27
 -7 0 14 11.73 5.35
 -12 0 -15 24.18 4.31
 -11 0 -15 15.36 5.54
 -11 0 -15 10.36 4.11
 -10 0 -15 9.81 6.43
 -10 0 -15 6.58 4.87
 -9 0 -15 66.13 8.55
 -9 0 -15 75.04 8.01
 8 0 15 81.68 8.59
 -8 0 -15 82.82 7.74
 -8 0 -15 66.76 8.16
 -7 0 -15 2.45 6.79
 7 0 15 5.96 5.71
 -7 0 -15 4.66 4.21
 -7 0 -15 4.92 4.95
 -7 0 -15 6.4 4.89
 -6 0 -15 64.56 9.49
 -6 0 -15 77.52 8.1
 6 0 15 74.21 9.21
 -6 0 -15 83.34 7.85
 -5 0 -15 88.37 8.8
 -5 0 -15 68.05 9.62
 -5 0 -15 77.78 8.21
 -5 0 -15 87.28 8.53
 5 0 15 82.03 9.58
 -4 0 -15 23.33 5.28
 -4 0 -15 29.81 10.12
 -4 0 -15 26.69 5.6
 -4 0 -15 30.67 7.21
 -4 0 -15 25.6 5.84
 -3 0 -15 3.2 4.61
 -3 0 -15 -3.91 8.61
 -3 0 -15 6.42 5.05
 -3 0 -15 3.07 5.25
 -3 0 -15 -7.8 6.68
 -2 0 -15 146.46 13.67
 -2 0 -15 159.01 13.28
 -2 0 -15 140.64 13.88
 -1 0 -15 74.15 7.52
 -1 0 -15 77.99 8.25
 0 0 -15 37.87 7.03
 0 0 -15 26.81 6.47
 0 0 -15 29.24 5.48
 1 0 -15 7.39 6.23
 -1 0 15 2.82 7.02
 1 0 -15 2.68 5.75
 1 0 -15 -4.01 5.29
 1 0 -15 10.46 4.87
 -2 0 15 79.57 10.79
 2 0 -15 112 10.5
 2 0 -15 86.82 9.84
 2 0 -15 102.91 9.75
 -3 0 15 4.31 7.63
 3 0 -15 0.19 5.49
 3 0 -15 7.04 5.98
 4 0 -15 55.26 7.57
 -4 0 15 71.99 9.04
 5 0 -15 -5.56 4.99
 -5 0 15 16.03 6.81
 6 0 -15 51.28 7.23
 -6 0 15 66.14 8.19
 -7 0 15 1.57 3.74
 -12 0 -16 11.82 3.23
 -11 0 -16 36.9 5.14
 -11 0 -16 55.4 6.08
 -10 0 -16 0.85 5.76
 -10 0 -16 -2.82 4.64
 -9 0 -16 26.97 5.97
 -9 0 -16 33.28 6.55
 -9 0 -16 40.19 5.06
 8 0 16 23.95 5.8
 -7 0 -16 30.16 7.67
 -7 0 -16 50.25 5.84
 7 0 16 54.42 7.38
 -7 0 -16 47.93 6.24
 -6 0 -16 36.71 7.51
 -6 0 -16 33.39 5.41
 6 0 16 43.1 7
 -5 0 -16 80.67 7.66
 5 0 16 63.58 8.86
 -5 0 -16 57.42 8.98
 -5 0 -16 75.27 7.88
 -5 0 -16 79.92 8.26
 -4 0 -16 -0.71 5.39
 -4 0 -16 8.69 5.05
 -4 0 -16 4.06 6.57
 -4 0 -16 2.32 10.24
 -4 0 -16 5.74 4.68
 -3 0 -16 147.93 13.63
 -3 0 -16 166.92 13.42
 -3 0 -16 151.22 13.8
 -3 0 -16 140.05 14.23
 -2 0 -16 55.71 6.64
 -2 0 -16 50.71 7.03
 -2 0 -16 39.54 7.52
 -1 0 -16 80.71 10.03
 -1 0 -16 105.02 9.41
 -1 0 -16 99.13 10.03
 0 0 -16 3.1 4.8
 0 0 -16 4.54 5.52
 1 0 -16 76.35 8.86
 -1 0 16 78.81 9.41
 1 0 -16 92.49 8.35
 1 0 -16 75.06 9.41
 2 0 -16 43.9 7.09
 -3 0 16 134.85 12.94
 3 0 -16 159.87 11.73
 -4 0 16 7.89 6.32
 4 0 -16 4.1 4.78
 4 0 -16 2.28 4.31
 -5 0 16 -5.51 5.68
 5 0 -16 1 4.27
 5 0 -16 5.27 3.67
 -6 0 16 23.25 4.91
 -11 0 -17 22.16 3.77
 -10 0 -17 19.38 4.89
 -10 0 -17 31.25 5.9
 -9 0 -17 -2.34 5.27
 -9 0 -17 3.3 4.98
 -8 0 -17 5.17 4.21
 -8 0 -17 4.64 5.27
 -8 0 -17 6.36 5.92
 -7 0 -17 47.3 5.66
 7 0 17 46.08 7.12
 6 0 17 24.52 6
 -6 0 -17 21.02 6.87
 -5 0 -17 6.6 4.43
 5 0 17 9.93 5.64
 -5 0 -17 5.99 6.46
 -5 0 -17 2.7 4.79
 -4 0 -17 2.18 6.28
 4 0 17 -3.19 5.3
 -4 0 -17 5.49 4.57
 -4 0 -17 6.27 5.2
 -4 0 -17 -2.1 4.94
 -3 0 -17 32.49 5.86
 -3 0 -17 35.99 5.45
 -3 0 -17 19.55 6.75
 -3 0 -17 34.94 6.05
 -2 0 -17 132.89 12.06
 -2 0 -17 133.37 12.56
 -2 0 -17 133.23 12.77
 -2 0 -17 141.98 12.28
 -1 0 -17 40.63 6.52
 -1 0 -17 40.1 6.87
 -1 0 -17 38.04 5.98
 0 0 -17 36.61 5.88
 0 0 -17 16.87 6.18
 0 0 -17 25.62 5.35
 1 0 -17 65.71 7.69
 2 0 -17 141.14 11.62
 -2 0 17 113.34 12.5
 3 0 -17 14.12 4.33
 -3 0 17 8.75 6.48
 4 0 -17 15.22 4.02
 -4 0 17 11.65 5.57
 -5 0 17 17.64 5.39
 -11 0 -18 31.62 3.78
 -11 0 -18 38.44 4.4
 -10 0 -18 8.29 3.92
 -10 0 -18 15.58 4.72
 -9 0 -18 27.44 5.71
 -9 0 -18 35.15 5.7
 -9 0 -18 47.94 4.75
 -9 0 -18 34.82 6.09
 -8 0 -18 8.02 3.99
 -8 0 -18 5.99 5.48
 -8 0 -18 0.1 4.97
 -8 0 -18 4.53 3.36
 -7 0 -18 50.3 5.85
 -7 0 -18 37.98 7.08
 -7 0 -18 45.39 5.33
 -6 0 -18 4.33 6.11
 -6 0 -18 3.03 4
 -5 0 -18 104.43 9.69
 5 0 18 96.11 10.28
 4 0 18 20.29 5.38
 -4 0 -18 21.51 5.24
 -3 0 -18 -7.9 5.06
 -2 0 -18 27.74 5.72
 -1 0 -18 95.72 9.61
 0 0 -18 2.25 4.66
 1 0 -18 18.78 4.8
 -2 0 18 31.38 6.91
 2 0 -18 45 5.38
 3 0 -18 7.25 3.85
 -10 0 -19 2.3 3.07
 -9 0 -19 3.72 3.96
 -9 0 -19 5.55 3.11
 -8 0 -19 22.99 5.2
 -8 0 -19 29.5 4.06
 -7 0 -19 22.35 5.18
 -7 0 -19 10.55 5.52
 -7 0 -19 23.01 4.16
 -6 0 -19 40.96 6.91
 -6 0 -19 48.46 5.58
 -5 0 -19 -1.47 5.6
 -4 0 -19 3.04 5.44
 -4 0 -19 12.22 4.85
 -3 0 -19 102.29 8.82
 -3 0 -19 94.59 8.55
 -2 0 -19 44.88 5.71
 -2 0 -19 33.17 6.26
 -2 0 -19 33.87 5.29
 -1 0 -19 7.88 4.48
 -1 0 -19 6.19 4.22
 0 0 -19 -5.84 4.34
 0 0 -19 -0.16 5
 0 0 -19 0.4 3.94
 1 0 -19 23.44 4.44
 2 0 -19 15.67 3.75
 4 0 -19 0.03 1.91
 -10 0 -20 0.11 1.96
 -9 0 -20 16.47 3.51
 -8 0 -20 3.37 4.03
 -8 0 -20 6.64 3.86
 -7 0 -20 6.56 3.48
 -7 0 -20 -0.61 4.16
 -7 0 -20 6.39 4.33
 -6 0 -20 7.55 3.81
 -6 0 -20 7.73 4.06
 -6 0 -20 -2.17 4.65
 -6 0 -20 7.25 3.37
 -5 0 -20 24.95 5.76
 -5 0 -20 19.29 4.81
 -4 0 -20 0.94 5.05
 -4 0 -20 9.1 3.98
 -3 0 -20 -0.08 4.29
 -3 0 -20 3.48 4.05
 -2 0 -20 -1.06 4.35
 -2 0 -20 -2.05 3.77
 -1 0 -20 19.21 4.45
 -1 0 -20 19.03 4.9
 -1 0 -20 18.9 4.11
 0 0 -20 30.2 4.43
 0 0 -20 28.63 4.31
 1 0 -20 8.27 3.43
 1 0 -20 5.84 3.26
 3 0 -20 1.27 1.87
 -9 0 -21 -0.4 2.05
 -8 0 -21 10.3 3.17
 -7 0 -21 13.66 3.05
 -7 0 -21 10.45 3.45
 -7 0 -21 8.04 4.03
 -6 0 -21 14.29 3.27
 -6 0 -21 9.1 3.32
 -6 0 -21 6.84 3.46
 -6 0 -21 13.35 4.39
 -5 0 -21 5.25 3.16
 -4 0 -21 10.77 3.88
 -3 0 -21 29.73 5.41
 -3 0 -21 48.87 4.81
 -2 0 -21 6.95 3.26
 -2 0 -21 10.62 3.66
 -1 0 -21 10.18 3.32
 -1 0 -21 8.08 3.48
 0 0 -21 9.74 2.89
 0 0 -21 10.28 3.23
 1 0 -21 28.78 3.67
 -6 0 -22 -5.75 2.41
 -5 0 -22 3.35 2.52
 -5 0 -22 3.87 2.72
 -4 0 -22 6.28 3.04
 -3 0 -22 21.65 3.53
 -2 0 -22 5.68 2.83
 -5 0 -23 8.18 1.7
 -4 0 -23 5.69 1.73
 -3 0 -23 4.52 1.82
 0 -1 -22 -2.57 1.64
 -1 -1 -22 3.01 2.13
 -2 -1 -22 1.2 2.43
 -3 -1 -22 8.45 2.92
 -4 -1 -22 11.3 2.76
 -4 -1 -22 12.13 2.84
 -5 -1 -22 26.51 3.45
 -6 -1 -22 0.36 2.44
 -6 -1 -22 6.93 2.67
 -7 -1 -22 -2.39 1.99
 1 -1 -21 31.65 3.36
 0 -1 -21 3.41 2.7
 0 -1 -21 -1.91 2.98
 -1 -1 -21 1.79 3.16
 -2 -1 -21 23.54 3.9
 -3 -1 -21 37.62 4.73
 -4 -1 -21 7.64 3.33
 -5 -1 -21 4.55 3.2
 -5 -1 -21 2.61 3.49
 -6 -1 -21 43.01 4.93
 -6 -1 -21 34.44 5.03
 -7 -1 -21 48.75 4.22
 -7 -1 -21 42.6 4.22
 -7 -1 -21 24.33 4.64
 -7 -1 -21 21.8 4.8
 -8 -1 -21 4.43 3.27
 -8 -1 -21 1.65 2.4
 -9 -1 -21 -1.69 2.29
 2 -1 -20 7.57 2.48
 1 -1 -20 18.77 3.3
 1 -1 -20 7.88 3.57
 0 -1 -20 21.16 4.08
 0 -1 -20 24.31 4.24
 -1 -1 -20 39.53 5.14
 -1 -1 -20 38.94 5.1
 -2 -1 -20 17.48 4.36
 -2 -1 -20 24.33 4.46
 -3 -1 -20 3.67 4.13
 -3 -1 -20 5.46 4.23
 -4 -1 -20 5.83 4.16
 -5 -1 -20 38.45 4.84
 -5 -1 -20 22.15 5.14
 -6 -1 -20 47.81 5.2
 -6 -1 -20 31.76 5.89
 -7 -1 -20 10.63 3.69
 -7 -1 -20 8.76 4.36
 -7 -1 -20 7.76 4.36
 -8 -1 -20 23.93 3.51
 -8 -1 -20 21.4 3.7
 -8 -1 -20 13.25 4.32
 -8 -1 -20 11.16 4.42
 -9 -1 -20 37.31 4.62
 -10 -1 -20 7.41 2.36
 3 -1 -19 -6.18 2.67
 2 -1 -19 38.9 4.31
 2 -1 -19 25.61 4.49
 1 -1 -19 49.28 5.43
 1 -1 -19 43.14 5.3
 0 -1 -19 1.76 3.97
 0 -1 -19 1.83 3.96
 -1 -1 -19 -4.66 4.25
 -1 -1 -19 6.86 4.36
 -2 -1 -19 110.93 10.06
 -2 -1 -19 106.62 9.99
 -3 -1 -19 77.57 7.72
 -3 -1 -19 72.47 7.85
 4 1 19 -1.85 5.34
 -4 -1 -19 13 5.26
 -4 -1 -19 13.42 4.47
 -5 -1 -19 20.05 5.6
 -5 -1 -19 13.42 4.52
 -6 -1 -19 58.95 7.33
 -7 -1 -19 23.19 5.61
 -7 -1 -19 42.27 5.04
 -8 -1 -19 3.86 4.61
 -8 -1 -19 -3.29 4.57
 -8 -1 -19 -2.47 3.84
 -9 -1 -19 6.55 3.29
 -9 -1 -19 2.06 4.11
 -9 -1 -19 2.09 3.04
 -9 -1 -19 -0.7 4.9
 -10 -1 -19 15.19 4.43
 -10 -1 -19 10.92 3.49
 3 -1 -18 22.62 3.97
 -3 1 18 17.22 5.69
 2 -1 -18 65.16 6.54
 -2 1 18 62.99 7.62
 1 -1 -18 5.08 4.08
 -1 1 18 8.33 5.71
 0 -1 -18 3.8 4.39
 -1 -1 -18 35.6 5.94
 -2 -1 -18 81.89 8.69
 -3 -1 -18 19.43 5.29
 3 1 18 22.39 5.21
 -4 -1 -18 3.92 4.54
 4 1 18 5.88 4.77
 5 1 18 12.55 5.15
 -6 -1 -18 53.67 7.5
 -6 -1 -18 64.99 6.57
 6 1 18 47.73 7.3
 -7 -1 -18 102.58 10.75
 -7 -1 -18 115.96 10.12
 -8 -1 -18 2.72 5.35
 -8 -1 -18 6.37 4.19
 -8 -1 -18 10.6 3.94
 -9 -1 -18 39.12 6.11
 -9 -1 -18 48.08 6.24
 -9 -1 -18 51.04 5.49
 -9 -1 -18 47.11 5.5
 -10 -1 -18 29.78 4.7
 -10 -1 -18 25.51 4.99
 -11 -1 -18 33.83 4.67
 -11 -1 -18 32.67 3.94
 -5 1 17 4.4 4
 4 -1 -17 13.1 3.53
 -4 1 17 15.62 5.9
 3 -1 -17 16.89 4.32
 -3 1 17 20.24 6.09
 2 -1 -17 171.69 13.92
 -2 1 17 145.67 14.74
 0 -1 -17 37.24 6.33
 -1 -1 -17 9.94 5.46
 -1 -1 -17 4.97 4.89
 -2 -1 -17 78.35 8.12
 -2 -1 -17 73.88 8.68
 -2 -1 -17 77.86 8.5
 -2 -1 -17 83.22 8.28
 -3 -1 -17 23.78 6.66
 -3 -1 -17 35.77 5.95
 -3 -1 -17 51.72 6.25
 -3 -1 -17 40.31 6.17
 -4 -1 -17 25.18 5.4
 4 1 17 20.23 5.9
 -4 -1 -17 30.64 6.35
 -4 -1 -17 25.68 5.36
 -4 -1 -17 28.01 5.78
 -5 -1 -17 78.81 7.8
 5 1 17 73.37 8.52
 -5 -1 -17 68.45 8.61
 -5 -1 -17 69.68 7.75
 -6 -1 -17 81.83 8.06
 -6 -1 -17 62.41 9
 6 1 17 84.45 8.92
 7 1 17 11.16 5.38
 -8 -1 -17 23.15 4.77
 -8 -1 -17 16.28 6.21
 -9 -1 -17 19.76 4.48
 -9 -1 -17 19.42 4.01
 -9 -1 -17 12.24 5.2
 -9 -1 -17 9.25 5.83
 -10 -1 -17 21.61 4.86
 -11 -1 -17 15.06 4.39
 -11 -1 -17 13.27 3.54
 -6 1 16 14.34 3.86
 5 -1 -16 4.21 3.28
 -5 1 16 5.56 5.59
 4 -1 -16 -0.06 3.75
 -4 1 16 -0.19 6.45
 3 -1 -16 11.45 5.57
 -3 1 16 23.41 7.27
 3 -1 -16 30.27 4.6
 -1 1 16 38.48 7.87
 1 -1 -16 51.24 6.16
 0 1 16 21.89 6.31
 0 -1 -16 13.65 4.99
 -1 -1 -16 97.1 9.43
 -2 -1 -16 121.14 11.9
 -2 -1 -16 126.43 12
 -2 -1 -16 130.24 11.53
 -3 -1 -16 231.65 19.91
 -3 -1 -16 248.08 19.67
 -3 -1 -16 221.45 19.99
 -3 -1 -16 230.87 19.72
 -4 -1 -16 58.85 6.73
 4 1 16 46.53 7.44
 -4 -1 -16 50.43 6.67
 -4 -1 -16 52.81 7.76
 -4 -1 -16 53.14 7.06
 -5 -1 -16 7.27 6.34
 -5 -1 -16 10.03 5.02
 -5 -1 -16 -1.04 4.56
 5 1 16 -5.03 5.6
 6 1 16 6.74 5.6
 -6 -1 -16 5.3 6.35
 -6 -1 -16 3.19 4.87
 -7 -1 -16 161.5 15.49
 -7 -1 -16 172.23 14.96
 7 1 16 185.86 15.82
 8 1 16 106.29 10.83
 -9 -1 -16 1.94 4.43
 -9 -1 -16 -8.89 5.29
 -9 -1 -16 -3.45 5.9
 -10 -1 -16 1.42 4.79
 -11 -1 -16 20.12 5.41
 -11 -1 -16 24.84 4.28
 -12 -1 -16 39.73 4.81
 -6 1 15 70.76 7.24
 6 -1 -15 55.92 6.68
 -5 1 15 22.54 6.55
 5 -1 -15 20.42 4.03
 5 -1 -15 11.42 5.11
 -4 1 15 38.76 8.03
 4 -1 -15 54.21 5.77
 4 -1 -15 36.93 6.7
 -3 1 15 37.83 7.35
 3 -1 -15 30.04 6.34
 2 -1 -15 56.52 8.24
 -2 1 15 66.4 9.45
 2 -1 -15 76.24 7.54
 2 -1 -15 78.22 8.58
 1 -1 -15 28.24 6.36
 -1 1 15 33.26 7.68
 1 -1 -15 31.81 6.88
 1 -1 -15 36.88 5.51
 0 1 15 47.84 8.16
 0 -1 -15 58.13 6.74
 -1 -1 -15 142.82 12.71
 -2 -1 -15 72.4 9.28
 -2 -1 -15 84.46 8.67
 -2 -1 -15 100.63 9.18
 -3 -1 -15 8.24 5.97
 -3 -1 -15 12.81 4.94
 -3 -1 -15 9.57 5.28
 -3 -1 -15 1.45 5.16
 -4 -1 -15 61.22 8.85
 -4 -1 -15 73.2 7.8
 -4 -1 -15 73.14 8.06
 -4 -1 -15 72.73 7.82
 5 1 15 94.11 9.76
 -5 -1 -15 94.62 8.71
 -5 -1 -15 72.16 9.64
 -5 -1 -15 85.49 8.83
 -5 -1 -15 81.96 9.17
 -6 -1 -15 81.89 9.9
 -6 -1 -15 87.42 8.87
 6 1 15 92.93 9.81
 7 1 15 18.48 5.84
 -7 -1 -15 14.07 6.69
 -7 -1 -15 9.69 5.36
 -7 -1 -15 21.43 5.05
 8 1 15 114.95 11.44
 -8 -1 -15 124.61 11.06
 -8 -1 -15 92.93 11.48
 -8 -1 -15 117.1 10.46
 -8 -1 -15 115.28 10.66
 -9 -1 -15 31.53 5.35
 -10 -1 -15 6.99 4.95
 -11 -1 -15 -0.16 4.17
 -11 -1 -15 9.07 5.66
 -12 -1 -15 45.42 5.71
 7 -1 -14 -0.1 3.53
 -7 1 14 -4.45 4.26
 6 -1 -14 45.12 6.44
 -6 1 14 51.72 7.48
 5 -1 -14 28.24 6.15
 -5 1 14 32.55 7.49
 4 -1 -14 18.41 5.74
 -3 1 14 -10.53 7.97
 3 -1 -14 -7 5.76
 3 -1 -14 4.43 5.7
 -2 1 14 32.09 8.03
 2 -1 -14 23.86 6.26
 2 -1 -14 19.45 6.42
 -1 1 14 49.35 8.65
 1 -1 -14 43.56 7.27
 1 -1 -14 40.36 6.95
 0 -1 -14 140.63 14.26
 0 -1 -14 173.35 14.66
 0 1 14 133.65 14.46
 0 -1 -14 177.91 13.79
 -1 -1 -14 9.09 5.78
 -1 -1 -14 11.22 4.85
 -2 -1 -14 7.09 5.75
 -2 -1 -14 11.55 4.94
 -3 -1 -14 155.78 13.6
 -3 -1 -14 158.5 13.73
 -3 -1 -14 153.32 13.47
 -3 -1 -14 148.21 13.97
 -4 -1 -14 240.7 20.8
 -4 -1 -14 241.15 20.35
 -4 -1 -14 247.16 20.46
 -4 -1 -14 251.08 20.46
 -4 -1 -14 225.8 21.91
 5 1 14 -1.94 5.42
 -5 -1 -14 0.53 4.9
 -5 -1 -14 7.54 6.35
 -5 -1 -14 7.73 5.47
 -5 -1 -14 0.64 4.65
 -6 -1 -14 17.26 5.25
 6 1 14 21.68 6.18
 -6 -1 -14 21.95 6.79
 -7 -1 -14 18.72 7.02
 -7 -1 -14 27.66 5.2
 -7 -1 -14 25.53 5.76
 -7 -1 -14 21.77 5.73
 7 1 14 33.68 6.24
 8 1 14 326.06 26.66
 -8 -1 -14 297.15 26.26
 -8 -1 -14 324.59 25.82
 -8 -1 -14 322.07 25.94
 -8 -1 -14 295.03 26.35
 -9 -1 -14 25.03 5.53
 9 1 14 4.37 5.21
 -10 -1 -14 8.38 5.07
 -11 -1 -14 3.86 5.91
 -11 -1 -14 1.01 4.43
 -12 -1 -14 80.38 7.26
 -12 -1 -14 80.2 8.3
 8 -1 -13 14.47 3.08
 -7 1 13 18.28 5.58
 7 -1 -13 5.02 4.61
 -6 1 13 66.45 8.14
 6 -1 -13 39.57 6.97
 -4 1 13 48.72 9.16
 4 -1 -13 52.35 7.63
 4 -1 -13 53.1 7.61
 -3 1 13 50.42 9.48
 3 -1 -13 51.65 7.91
 3 -1 -13 63.95 7.99
 -2 1 13 8.05 8.21
 2 -1 -13 26.2 6.52
 2 -1 -13 15.02 5.92
 1 -1 -13 225.14 19.55
 -1 1 13 225.12 19.92
 1 -1 -13 232.64 19.78
 0 -1 -13 32.98 6.31
 0 1 13 29.4 7.58
 0 -1 -13 49.15 6.97
 1 1 13 114.86 12.14
 -1 -1 -13 133.67 11.32
 -2 -1 -13 14.89 5.83
 -2 -1 -13 15.06 4.85
 -3 -1 -13 95.34 8.9
 -3 -1 -13 81.3 8.72
 -3 -1 -13 94.98 9.35
 -3 -1 -13 96.93 9.01
 -4 -1 -13 285.89 26.14
 -4 -1 -13 290.92 24.97
 -4 -1 -13 294.14 24.93
 -4 -1 -13 332.3 25.04
 -5 -1 -13 86.62 8.76
 -5 -1 -13 86.82 9.74
 -5 -1 -13 95.4 9.1
 5 1 13 87.35 9.59
 -6 -1 -13 33.15 5.55
 -6 -1 -13 36.84 7.1
 6 1 13 23.72 6.36
 -6 -1 -13 37 5.69
 7 1 13 15.11 5.79
 -7 -1 -13 13.3 4.92
 -7 -1 -13 28.33 6.86
 -7 -1 -13 23.28 5.31
 -7 -1 -13 20.18 5.64
 -8 -1 -13 111.32 10.01
 -8 -1 -13 90.7 11.07
 -8 -1 -13 109.71 10.31
 -8 -1 -13 114.9 10.8
 8 1 13 109.08 10.87
 9 1 13 54.51 6.83
 -9 -1 -13 43.41 5.94
 -9 -1 -13 54.07 6.3
 -9 -1 -13 47.69 7.61
 -9 -1 -13 41.79 7.17
 -10 -1 -13 12.56 5.66
 -10 -1 -13 5.53 5
 -11 -1 -13 36.7 5.49
 11 1 13 40.99 5.18
 -12 -1 -13 40.69 6.5
 -8 1 12 13.31 5.21
 8 -1 -12 8.63 3.94
 -7 1 12 13.56 6.49
 7 -1 -12 5.44 5.2
 -6 1 12 3.22 7.25
 6 -1 -12 4.95 5.69
 5 -1 -12 30.66 6.86
 -5 1 12 36.68 8.26
 5 -1 -12 21.41 6.26
 4 -1 -12 112.19 11.61
 -4 1 12 124.55 12.73
 4 -1 -12 113.41 11.68
 3 -1 -12 4.73 6.03
 3 -1 -12 3.61 6.05
 -3 1 12 6.36 8.29
 2 -1 -12 1.64 5.41
 2 -1 -12 11.05 6.07
 -2 1 12 0.87 7.78
 1 -1 -12 58.99 7.84
 -1 1 12 65.71 9.04
 1 -1 -12 82.25 8.44
 0 1 12 230.41 20.47
 0 -1 -12 219.64 20.31
 0 -1 -12 264.13 20.27
 -1 -1 -12 8.52 5.47
 -1 -1 -12 21.67 4.8
 -1 -1 -12 11.59 4.68
 1 1 12 7.6 6.05
 -2 -1 -12 40.28 6.3
 -2 -1 -12 37.37 5.61
 -3 -1 -12 37.85 5.82
 -3 -1 -12 47.34 5.55
 -4 -1 -12 613.86 49.22
 -4 -1 -12 596.06 48.99
 -4 -1 -12 617.72 49.07
 5 1 12 211.95 18.12
 -5 -1 -12 205.36 17.62
 -5 -1 -12 216.55 17.64
 -5 -1 -12 221.86 18.06
 -5 -1 -12 193.78 17.51
 -6 -1 -12 11.49 4.74
 -6 -1 -12 5.66 6.14
 6 1 12 3.22 5.09
 -6 -1 -12 10.5 4.61
 -7 -1 -12 61.02 7.21
 -7 -1 -12 57.38 6.57
 -7 -1 -12 47.31 6.56
 -7 -1 -12 48.79 7.83
 7 1 12 55.22 7.23
 -8 -1 -12 364.89 28.45
 -8 -1 -12 343.84 28.33
 -8 -1 -12 311.97 28.81
 8 1 12 355.17 28.99
 -8 -1 -12 351.85 28.91
 -9 -1 -12 44.68 7.04
 -9 -1 -12 43.31 5.63
 -9 -1 -12 37.87 5.94
 9 1 12 44.97 6.39
 -9 -1 -12 40.95 7.27
 -10 -1 -12 40.13 6.16
 10 1 12 15.44 4.92
 11 1 12 62.42 6.92
 -11 -1 -12 70.47 7.1
 -12 -1 -12 128.66 10.62
 -12 -1 -12 110.55 11.52
 -13 -1 -12 3.26 4.08
 9 -1 -11 67.25 6.48
 8 -1 -11 11.58 4.91
 -8 1 11 8.96 5.83
 7 -1 -11 14.25 5.85
 -7 1 11 13.51 6.7
 6 -1 -11 6.22 5.42
 5 -1 -11 263.7 23.01
 -5 1 11 276.47 23.33
 5 -1 -11 266.59 22.91
 4 -1 -11 9.67 6.39
 4 -1 -11 2.12 5.59
 -4 1 11 5.59 8.47
 4 -1 -11 11.76 6.33
 3 -1 -11 192.97 16.97
 3 -1 -11 195.04 16.41
 -3 1 11 182.49 17.46
 3 -1 -11 188.11 16.83
 -2 1 11 82.5 10.39
 2 -1 -11 90.3 9.14
 2 -1 -11 87.61 9.4
 -1 1 11 424.23 35.63
 1 -1 -11 461.52 35.54
 1 -1 -11 414.52 35.62
 0 -1 -11 53.97 6.94
 0 1 11 59.03 7.96
 0 -1 -11 60.59 7.3
 -1 -1 -11 105.73 10.16
 -1 -1 -11 93.63 10.59
 -2 -1 -11 11.97 4.43
 -3 -1 -11 325.67 26.59
 -4 -1 -11 19.73 4.78
 -4 -1 -11 17.27 4.36
 -5 -1 -11 305.12 24.65
 -5 -1 -11 305.1 24.92
 -5 -1 -11 287.2 24.55
 5 1 11 310.14 25.05
 -6 -1 -11 48.55 6.76
 6 1 11 32.47 5.87
 -6 -1 -11 37.41 5.39
 -7 -1 -11 141.88 13.32
 -7 -1 -11 150.04 12.65
 -7 -1 -11 144.64 12.67
 7 1 11 140.55 13.2
 8 1 11 66.58 6.93
 -8 -1 -11 48.82 6.45
 -8 -1 -11 48.9 6.32
 -8 -1 -11 44.15 7.63
 -9 -1 -11 14.36 6.14
 9 1 11 2.56 4.66
 -9 -1 -11 9.74 6.32
 -9 -1 -11 5.68 4.72
 -9 -1 -11 5.67 4.36
 10 1 11 7.35 4.33
 -10 -1 -11 2.05 5.97
 -11 -1 -11 36.66 5.42
 11 1 11 31.94 5.17
 12 1 11 6.94 3.61
 -12 -1 -11 9.11 6
 -13 -1 -11 5.46 2.8
 -13 -1 -11 7.59 4.68
 9 -1 -10 17.48 4.39
 8 -1 -10 29.19 6.04
 -8 1 10 31.8 6.66
 7 -1 -10 38.51 7.33
 -7 1 10 61.66 8.36
 -6 1 10 -6.49 7.78
 6 -1 -10 -1.53 5.78
 -6 1 10 6.38 4.71
 6 -1 -10 -7.15 6.61
 6 -1 -10 7.16 5.61
 5 -1 -10 -2.19 5.71
 -5 1 10 -0.53 8.29
 -5 1 10 -2.74 5.16
 5 -1 -10 -4.91 6.65
 5 -1 -10 6.37 5.95
 4 -1 -10 229.27 19.93
 4 -1 -10 217.36 19.44
 4 -1 -10 248.06 19.96
 3 -1 -10 152.58 13.69
 3 -1 -10 155.64 13.25
 3 -1 -10 141.11 13.91
 2 -1 -10 -0.16 4.89
 2 -1 -10 6.46 4.25
 2 -1 -10 2.82 5.31
 1 -1 -10 21.57 4.75
 1 -1 -10 11.18 4.32
 1 -1 -10 7.25 5.4
 0 -1 -10 1243.16 88.27
 0 -1 -10 952.15 88.26
 -1 -1 -10 620.25 50.09
 2 1 10 8.93 6.52
 -2 -1 -10 8.74 4.43
 -3 -1 -10 506.19 40.85
 -4 -1 -10 460.22 37.9
 -4 -1 -10 476.79 37.99
 -4 -1 -10 475.63 38.15
 5 1 10 306.72 27.43
 -5 -1 -10 339.11 27.06
 -5 -1 -10 346.55 27.4
 -6 -1 -10 5.63 5.43
 6 1 10 5.27 4.24
 -6 -1 -10 0.16 3.96
 -7 -1 -10 252.42 21.44
 -7 -1 -10 270.8 21.86
 7 1 10 258.33 21.89
 -7 -1 -10 262.81 21.44
 -8 -1 -10 312.5 24.61
 -8 -1 -10 312.78 24.13
 -8 -1 -10 291.46 24.16
 8 1 10 276.96 23.87
 8 1 10 299.94 24.57
 -9 -1 -10 84.38 7.5
 9 1 10 61.12 7.77
 -10 -1 -10 33.31 6.05
 10 1 10 48.36 5.9
 -10 -1 -10 56.54 7.23
 11 1 10 104.07 10.59
 -11 -1 -10 144.35 11.77
 -12 -1 -10 42.91 7.04
 12 1 10 46.78 5.6
 -13 -1 -10 33.18 4.19
 10 -1 -9 19.93 3.28
 -9 1 9 127.75 10.12
 9 -1 -9 96.03 10.87
 8 -1 -9 8.7 5.8
 -8 1 9 9.24 3.87
 -8 1 9 7.08 6.7
 -7 1 9 50.3 6.94
 7 -1 -9 53.73 7.09
 6 -1 -9 174.96 16.69
 6 -1 -9 200.56 16.46
 6 -1 -9 181.84 16.14
 -6 1 9 167.2 16.25
 -6 1 9 197.34 16.95
 5 -1 -9 78.72 9.04
 5 -1 -9 91.02 9.61
 5 -1 -9 83.48 9.69
 4 -1 -9 3.86 4.92
 4 -1 -9 7.43 5.69
 4 -1 -9 9.27 5.7
 3 -1 -9 123.22 10.53
 3 -1 -9 115.84 11
 3 -1 -9 105.46 11.09
 2 -1 -9 380.28 30.7
 2 -1 -9 417.87 31.01
 2 -1 -9 333.22 31.03
 1 -1 -9 460.81 34.34
 1 -1 -9 396.76 34.07
 0 -1 -9 59.31 7.34
 -1 -1 -9 61.1 7.17
 -2 -1 -9 236.57 19.26
 2 1 9 227.37 20.13
 -4 -1 -9 15.29 3.83
 -4 -1 -9 17.42 4.39
 -5 -1 -9 87.51 8.21
 -5 -1 -9 108.8 9.12
 5 1 9 80.06 8.49
 6 1 9 1.21 3.81
 -6 -1 -9 2.44 3.63
 -6 -1 -9 1.41 5.06
 7 1 9 116.98 11.13
 -7 -1 -9 117.97 10.73
 -7 -1 -9 120.53 11.38
 -7 -1 -9 133.29 10.78
 -8 -1 -9 56.15 7.25
 8 1 9 48.99 5.15
 -8 -1 -9 56.44 6.12
 8 1 9 59.76 6.53
 -8 -1 -9 52.85 6.09
 9 1 9 57.2 6.45
 -9 -1 -9 46.24 6.67
 -10 -1 -9 2.6 4.56
 -10 -1 -9 0.51 5.92
 10 1 9 2.27 4.01
 -11 -1 -9 105.21 11.93
 -11 -1 -9 143.49 11.76
 11 1 9 113.9 10.91
 12 1 9 -0.48 3.86
 -12 -1 -9 -3.56 5.89
 -13 -1 -9 -2.09 4.74
 -13 -1 -9 4.44 3.29
 10 -1 -8 2.64 3.57
 9 -1 -8 -4.76 5.58
 -8 1 8 23.87 6.73
 8 -1 -8 16.87 6.43
 7 -1 -8 175.02 14.75
 7 -1 -8 165.15 14.27
 -7 1 8 153.74 14.82
 7 -1 -8 144.68 14.01
 -7 1 8 148.34 14.34
 6 -1 -8 22.82 5.95
 6 -1 -8 20.08 7.07
 6 -1 -8 24.16 6.32
 -6 1 8 13.22 6.04
 5 -1 -8 35.25 6.61
 5 -1 -8 28.8 5.99
 5 -1 -8 27.84 6.65
 4 -1 -8 205.08 17.03
 4 -1 -8 196.55 17.38
 3 -1 -8 879.97 66.25
 3 -1 -8 842.86 65.99
 3 -1 -8 734.53 66.2
 2 -1 -8 127.26 11.82
 2 -1 -8 155.66 12.29
 1 -1 -8 469.35 38.21
 0 -1 -8 593.64 48.01
 -1 -1 -8 1226.24 98.34
 3 1 8 454.29 36.78
 4 1 8 147.34 12.73
 -5 -1 -8 403.85 34.67
 -5 -1 -8 479.37 34.97
 -6 -1 -8 23.39 5.34
 -6 -1 -8 31.53 4.03
 -6 -1 -8 25.24 4.09
 6 1 8 28.12 4.47
 -7 -1 -8 740.26 57.54
 7 1 8 663.09 57.66
 -7 -1 -8 698.71 57.33
 -7 -1 -8 740.36 57.35
 -8 -1 -8 13.06 5.43
 8 1 8 12.12 4.37
 8 1 8 13.38 2.81
 -8 -1 -8 24.3 4.2
 -8 -1 -8 17.47 4.22
 9 1 8 194.7 18.04
 -9 -1 -8 230.57 18.02
 10 1 8 4.81 4.01
 10 1 8 -0.96 4.59
 -11 -1 -8 501.96 39.22
 11 1 8 461.74 38.79
 -12 -1 -8 8.49 6.41
 12 1 8 10.9 4.2
 13 1 8 59.47 6.13
 -10 1 7 145.6 11.85
 10 -1 -7 131.34 12.47
 9 -1 -7 15.06 6.2
 -9 1 7 29.6 4.33
 -8 1 7 34.79 6.4
 -7 1 7 1.67 5.97
 -7 1 7 2.93 7.41
 7 -1 -7 4.47 5.52
 7 -1 -7 0.22 6.7
 7 -1 -7 15.67 5.82
 6 -1 -7 212.17 18.84
 6 -1 -7 207.37 18.73
 6 -1 -7 223.03 18.41
 5 -1 -7 120.4 11.44
 5 -1 -7 118.65 11.05
 4 -1 -7 8.77 4.29
 -4 1 7 14.01 4.97
 4 -1 -7 2.64 4.81
 3 -1 -7 1.69 3.77
 3 -1 -7 1.72 4.42
 -2 1 7 364.65 29.94
 0 -1 -7 10.26 4.93
 -1 -1 -7 47.08 6.03
 2 1 7 42.65 7.71
 3 1 7 101.25 9.55
 4 1 7 132.03 11.46
 5 1 7 99.25 9.02
 -6 -1 -7 42.31 4.55
 -6 -1 -7 36.53 5.63
 -6 -1 -7 39.91 4.71
 7 1 7 73.28 7.61
 -7 -1 -7 81.14 7.34
 -7 -1 -7 82.04 8.07
 -7 -1 -7 79.59 7.36
 8 1 7 12.21 2.77
 -8 -1 -7 12.19 3.89
 8 1 7 16.35 4.1
 9 1 7 1.7 2.61
 9 1 7 1.65 3.92
 10 1 7 2.75 4.56
 10 1 7 5.75 3.82
 -11 -1 -7 14.79 5.84
 12 1 7 10.39 4.45
 13 1 7 5.05 3.8
 11 -1 -6 36.15 4.29
 -10 1 6 -3 3.48
 10 -1 -6 -1.85 4.83
 9 -1 -6 8.22 6.2
 8 -1 -6 17.44 6.68
 -8 1 6 10.59 6.04
 8 -1 -6 14.21 5.14
 -7 1 6 602.83 50.84
 7 -1 -6 597.73 50.59
 -7 1 6 652.32 50.51
 7 -1 -6 623.26 50.7
 7 -1 -6 625.46 50.33
 6 -1 -6 31.39 6.44
 6 -1 -6 19.7 5.54
 -5 1 6 232.88 20.04
 5 -1 -6 233.83 19.64
 5 -1 -6 238.57 19.96
 4 -1 -6 2.26 3.97
 -4 1 6 -2.1 4.39
 4 -1 -6 7.53 4.61
 -2 1 6 -4.18 4.4
 1 -1 -6 742.83 60.7
 -1 1 6 766.47 60.7
 0 -1 -6 379.83 30.92
 -1 -1 -6 607.39 48.89
 2 1 6 -5.65 5.66
 -3 -1 -6 920.51 72.74
 -3 -1 -6 879.41 72.89
 4 1 6 426.44 35.16
 -4 -1 -6 438.53 34.93
 5 1 6 621.04 50.04
 -6 -1 -6 32.7 4.16
 -6 -1 -6 33.48 5.06
 -6 -1 -6 31.68 3.98
 -7 -1 -6 498.12 36.25
 -7 -1 -6 462.29 36.04
 7 1 6 425.55 35.97
 -7 -1 -6 435.9 36.02
 7 1 6 435.06 36.33
 8 1 6 284.73 23.03
 8 1 6 281.57 23.49
 9 1 6 34.06 3.92
 9 1 6 28.76 4.95
 10 1 6 88.58 9.64
 10 1 6 110.46 9.46
 -11 -1 -6 272.36 23.02
 12 1 6 86.91 9.4
 -12 -1 -6 111.15 9.63
 13 1 6 16.68 4.2
 11 -1 -5 8.64 3.69
 -11 1 5 1.71 3.05
 10 -1 -5 150.25 13.66
 -9 1 5 10.47 5.53
 9 -1 -5 4.28 4.35
 -8 1 5 85.62 9.73
 8 -1 -5 85.36 8.72
 8 -1 -5 87.03 9.96
 7 -1 -5 -2.35 5.14
 -7 1 5 0.28 6.17
 7 -1 -5 -3.22 6.08
 7 -1 -5 6.25 6.46
 6 -1 -5 401.26 31.39
 -6 1 5 362.89 31.81
 6 -1 -5 378.28 31.7
 5 -1 -5 79.99 7.94
 -5 1 5 71.54 8.28
 5 -1 -5 90.28 8.36
 4 -1 -5 42.4 5.27
 4 -1 -5 42.28 5.76
 -3 1 5 94.06 8.93
 -2 1 5 449.33 36.45
 -1 1 5 77.64 7.73
 1 -1 -5 86.9 8.07
 0 -1 -5 18.79 4.66
 -3 -1 -5 7.68 3.25
 4 1 5 61.06 6.43
 -4 -1 -5 67.04 6.28
 -4 -1 -5 74.22 6.29
 -4 -1 -5 66.46 5.93
 5 1 5 57.86 5.96
 -5 -1 -5 59.44 5.42
 -6 -1 -5 55.36 5.54
 -6 -1 -5 64.39 6.36
 -6 -1 -5 56.8 5.61
 7 1 5 3.74 3.3
 7 1 5 2.71 2.41
 -7 -1 -5 4.06 3.3
 8 1 5 50.11 5.07
 8 1 5 58.66 6.02
 9 1 5 3.07 4.5
 -9 -1 -5 2.79 4.67
 9 1 5 0.99 2.73
 9 1 5 1.76 3.81
 -10 -1 -5 20.87 6.34
 10 1 5 20.97 4.25
 10 1 5 18.13 5.15
 -11 -1 -5 12.45 5.49
 12 1 5 22.62 5.14
 13 1 5 9.73 4.19
 -11 1 4 70.9 6.25
 11 -1 -4 52.84 6.57
 10 -1 -4 -4.73 5.91
 -9 1 4 55.19 7.63
 8 -1 -4 119.92 11.95
 8 -1 -4 118.04 10.92
 -8 1 4 119.99 12.01
 -7 1 4 100.71 9.93
 7 -1 -4 92.26 9.38
 7 -1 -4 83.83 10.02
 -7 1 4 109.82 10.58
 6 -1 -4 7.31 5.04
 6 -1 -4 6.22 4.44
 -6 1 4 6.86 4.95
 5 -1 -4 83.11 7.77
 5 -1 -4 93.67 8.24
 -5 1 4 65.92 8.1
 -3 1 4 239.57 19.34
 3 -1 -4 244.22 20.13
 -3 1 4 253.6 20.02
 2 -1 -4 82.66 8.12
 -2 1 4 83.75 7.8
 1 -1 -4 848.71 68.36
 -1 1 4 855.22 68.34
 3 1 4 699.56 55.53
 3 1 4 684.96 55.48
 4 1 4 2765.36 210.58
 -4 -1 -4 2585.8 210.41
 5 1 4 319.36 26.01
 6 1 4 391.66 32.7
 -6 -1 -4 378.94 32.56
 -6 -1 -4 445.53 32.67
 7 1 4 139.48 11.57
 8 1 4 836.09 66.15
 -8 -1 -4 813.43 66.56
 8 1 4 811.36 66.45
 9 1 4 72.17 7.46
 9 1 4 69.09 6.48
 9 1 4 64.38 7.11
 -9 -1 -4 73.24 7.95
 10 1 4 62.66 6.29
 -10 -1 -4 57.9 7.08
 10 1 4 53.82 5.52
 -10 -1 -4 53.18 7.45
 10 1 4 48.42 6.81
 -11 -1 -4 10.39 4.98
 12 1 4 165.49 14.5
 13 1 4 15.7 4.48
 -12 1 3 2.17 2.16
 11 -1 -3 5.22 4.53
 10 -1 -3 72.44 8.6
 9 -1 -3 135.34 11.93
 -9 1 3 130.94 13.08
 9 -1 -3 146.02 13.09
 8 -1 -3 7.8 4.57
 8 -1 -3 -2.89 6.17
 -8 1 3 -1.45 6.36
 7 -1 -3 31.18 5.33
 -7 1 3 32.08 6.99
 -7 1 3 39.37 6.02
 7 -1 -3 33.92 6.41
 6 -1 -3 415.2 32.37
 -6 1 3 366.94 32.51
 6 -1 -3 369.11 32.5
 6 -1 -3 416.54 32.18
 5 -1 -3 1019.49 78.17
 5 -1 -3 942.77 78.01
 4 -1 -3 173.31 15.74
 -4 1 3 184.68 15.32
 3 -1 -3 163.34 13.91
 -3 1 3 160.21 13.69
 -2 1 3 49.06 4.91
 -2 1 3 45.12 4.23
 1 -1 -3 269.22 22.05
 1 1 3 311.35 25.38
 2 1 3 20.58 5.21
 -3 -1 -3 78.2 6.86
 3 1 3 83.07 7.09
 -4 -1 -3 442.7 35.3
 4 1 3 433.74 35.41
 5 1 3 -0.47 3.16
 -5 -1 -3 -0.79 2.69
 6 1 3 36.66 4.72
 -6 -1 -3 40.57 4.52
 7 1 3 63.86 5.89
 7 1 3 68.46 6.46
 8 1 3 59.11 5.73
 8 1 3 44.74 5.03
 8 1 3 41.92 5.96
 -8 -1 -3 58.21 6.77
 9 1 3 2.35 3.92
 -9 -1 -3 3.25 5.49
 9 1 3 -2.2 4.73
 9 1 3 2.06 3.03
 -9 -1 -3 -2.21 5.41
 10 1 3 1.38 4.92
 10 1 3 6.59 5.33
 10 1 3 8.52 3.12
 -10 -1 -3 -1.83 5.33
 -11 -1 -3 7.65 4.82
 12 1 3 3.61 4.98
 13 1 3 73.2 7.46
 -12 1 2 33.24 3.84
 11 -1 -2 56.66 6.68
 10 -1 -2 -7.1 6.11
 -9 1 2 38.56 7.17
 9 -1 -2 40.36 7.14
 8 -1 -2 641.08 52.02
 -8 1 2 624.02 52.71
 8 -1 -2 671.22 52.47
 -7 1 2 117.91 11.89
 -7 1 2 124.04 12.35
 7 -1 -2 141.12 11.89
 6 -1 -2 45.39 5.82
 -6 1 2 45.26 6.03
 5 -1 -2 120.26 10.64
 -4 1 2 2092.99 167.47
 -3 1 2 69.48 6.7
 2 -1 -2 43.78 5.63
 -2 1 2 33.08 3.78
 -1 1 2 63.98 5.52
 1 -1 -2 76.91 6.5
 0 -1 -2 392.85 31.57
 1 1 2 23.61 4.27
 -2 -1 -2 100.52 8.2
 4 1 2 4137.85 330.18
 -4 -1 -2 4130.26 330.15
 5 1 2 10 3.56
 6 1 2 74.41 6.65
 -6 -1 -2 62.73 6.51
 7 1 2 8.72 2.7
 7 1 2 12.71 3.62
 7 1 2 16.66 3.88
 8 1 2 1221.88 99.11
 -8 -1 -2 1199.52 99.41
 8 1 2 1187.4 99.37
 8 1 2 1352.04 99.34
 9 1 2 7.1 4.91
 -9 -1 -2 16.81 6.06
 9 1 2 13.88 3.46
 10 1 2 12.49 5.36
 -10 -1 -2 22.62 5.89
 10 1 2 10.31 5.78
 -11 -1 -2 20.56 5.54
 12 1 2 177.72 15.5
 13 1 2 -4.44 4
 12 -1 -1 -0.38 3.41
 -12 1 1 4.61 3.08
 11 -1 -1 12.11 5.04
 -11 1 1 12.08 3.64
 10 -1 -1 16.22 6.17
 -10 1 1 19.9 5.62
 -9 1 1 272.34 22.92
 9 -1 -1 263.2 22.68
 8 -1 -1 -7.94 5.54
 8 -1 -1 4.22 3.84
 -8 1 1 -3.56 6.05
 7 -1 -1 5.39 4.6
 -7 1 1 1.94 4.51
 -7 1 1 3.11 5.77
 6 -1 -1 50.52 5.69
 6 -1 -1 52.62 5.37
 -6 1 1 37.31 5.94
 -5 1 1 340.03 27.84
 -4 1 1 2.73 3.7
 -3 1 1 173.92 14.23
 -3 1 1 170.31 13.69
 -2 1 1 2.14 2.98
 -1 1 1 386.59 32.12
 1 -1 -1 418.1 32.18
 -1 1 1 404.04 32.16
 0 -1 -1 0.66 1.81
 0 1 1 -0.05 1.47
 1 1 1 12.21 1.38
 3 1 1 -0.37 2.67
 -3 -1 -1 2.16 2.54
 4 1 1 262.79 21.39
 -4 -1 -1 263.2 21.42
 5 1 1 84.05 7.8
 -5 -1 -1 88.07 7.83
 6 1 1 11.99 3.35
 -6 -1 -1 8.96 3.54
 7 1 1 -2.58 3.77
 7 1 1 -0.74 3.35
 -7 -1 -1 -2.56 3.45
 7 1 1 0.68 2.6
 8 1 1 2.42 4.47
 8 1 1 6.6 3.82
 8 1 1 0.47 3.12
 -8 -1 -1 2.58 4.22
 9 1 1 39.16 5.12
 -9 -1 -1 46.02 6.12
 -9 -1 -1 46.69 7.43
 9 1 1 56 6.47
 10 1 1 49.64 7.11
 10 1 1 57.47 7.42
 -10 -1 -1 60.11 7.7
 11 1 1 -11.21 5.83
 12 1 1 -4.52 5.36
 13 1 1 21.8 4.11
 -13 -1 -1 18.85 3.06
 12 -1 0 184.32 15.43
 -12 1 0 186.14 15.21
 11 -1 0 -4.43 5.03
 -10 1 0 36.43 6.45
 9 -1 0 0.38 5.47
 -9 1 0 7.09 6.04
 -8 1 0 324.43 27.22
 8 -1 0 322.71 26.85
 -7 1 0 28.66 5.37
 7 -1 0 21.64 4.64
 -7 1 0 13.46 4.63
 -7 1 0 18.21 5.75
 -5 1 0 47.01 5.6
 -4 1 0 1958.99 156.69
 3 -1 0 33.57 3.45
 -3 1 0 29.67 4.12
 -2 1 0 488.79 39.32
 2 -1 0 488.32 39.37
 -2 1 0 508.65 39.48
 -1 1 0 144.52 11.72
 1 -1 0 139 11.66
 -1 1 0 150.27 11.83
 -1 1 0 173.8 11.9
 0 1 0 4142.4 330.7
 1 1 0 299.47 23.99
 2 1 0 484.79 38.77
 3 1 0 265.85 21.59
 -3 -1 0 277.74 21.85
 3 1 0 277.38 21.82
 -4 -1 0 3378.9 270.19
 4 1 0 3384.5 270.17
 -5 -1 0 254.5 20.57
 5 1 0 246.05 20.52
 6 1 0 208.2 17.89
 6 1 0 221.25 17.8
 7 1 0 851.69 66.7
 7 1 0 808.05 66.52
 -7 -1 0 791.34 66.83
 7 1 0 827.73 66.77
 7 1 0 861.41 66.57
 8 1 0 525.68 44.8
 8 1 0 606.46 45.1
 -8 -1 0 516.15 45.19
 8 1 0 582.71 44.88
 -9 -1 0 100.24 10.61
 9 1 0 96.91 11.05
 9 1 0 95.63 9.69
 9 1 0 139.72 10.8
 9 1 0 118.89 10.06
 -9 -1 0 121.03 11.42
 10 1 0 42.96 7.47
 -10 -1 0 61.88 7.73
 10 1 0 66.19 7.52
 10 1 0 52.62 6.09
 11 1 0 173.64 15.46
 12 1 0 83.56 8.68
 13 1 0 5.67 3.49
 12 -1 1 6.34 3.74
 -12 1 -1 -0.48 3.31
 11 -1 1 9.27 4.93
 -10 1 -1 8.18 5.35
 9 -1 1 232.54 19.67
 -9 1 -1 228.5 20.03
 -8 1 -1 5.84 5.67
 -8 1 -1 -0.91 5.69
 8 -1 1 -3.6 4.89
 -7 1 -1 129 11.47
 -7 1 -1 135.9 11.2
 -7 1 -1 104.56 10.78
 -6 1 -1 13.35 4.73
 -6 1 -1 12.92 4.85
 6 -1 1 13.34 3
 -5 1 -1 72.43 7.31
 5 -1 1 80.52 6.99
 -4 1 -1 5.27 2.93
 4 -1 1 0.12 2.35
 3 -1 1 268.95 21.7
 -2 1 -1 221.53 17.8
 -1 1 -1 10.08 2.4
 -1 1 -1 10.01 1.75
 0 1 -1 12.81 1.4
 1 1 -1 7.85 1.47
 2 1 -1 581.93 46.54
 3 1 -1 2.52 1.41
 3 1 -1 3.64 2.78
 -3 -1 1 1.54 2.31
 4 1 -1 9.62 3.14
 -4 -1 1 7.55 3.15
 5 1 -1 22.34 3.9
 -5 -1 1 21.27 4.06
 6 1 -1 5.42 3.82
 6 1 -1 7.36 3.59
 6 1 -1 6.36 2.76
 7 1 -1 42.4 5.17
 -7 -1 1 32.85 5.2
 7 1 -1 34.44 4.35
 -8 -1 1 9.33 4.73
 8 1 -1 2.87 4.86
 8 1 -1 1.14 4.59
 8 1 -1 5.94 5.78
 8 1 -1 0.42 3.42
 9 1 -1 69.33 8.19
 -9 -1 1 69.89 7.92
 9 1 -1 67.68 7.28
 9 1 -1 62.75 8.47
 10 1 -1 86.36 9.62
 -10 -1 1 83.75 9.86
 -10 -1 1 84.35 9.3
 10 1 -1 93.74 8.56
 10 1 -1 95.28 9.68
 11 1 -1 2.76 5.83
 12 1 -1 32.54 5.76
 12 -1 2 136.26 11.43
 -12 1 -2 128.32 11.36
 11 -1 2 127.63 11.66
 10 -1 2 55.81 7.36
 -10 1 -2 71.16 7.72
 -9 1 -2 393.64 31.25
 -9 1 -2 364.18 31.59
 9 -1 2 378.26 31.26
 -8 1 -2 330.49 29.29
 -8 1 -2 364.87 29.31
 -8 1 -2 359.06 29.65
 8 -1 2 372.5 29.26
 -7 1 -2 146.48 13.59
 -7 1 -2 163.53 13.75
 -5 1 -2 521.53 42.25
 -4 1 -2 1543.88 124.43
 4 -1 2 1547.51 124.29
 -4 1 -2 1570.02 124.33
 -3 1 -2 1018.45 79.68
 3 -1 2 964.36 79.56
 -3 1 -2 1012.77 79.57
 2 -1 2 4.61 2.11
 -2 1 -2 5.86 2.98
 -2 1 -2 4.75 1.84
 -1 1 -2 1107.08 87.3
 -1 1 -2 1091.99 87.28
 -1 1 -2 1080.32 87.27
 0 1 -2 1380.13 110.28
 1 1 -2 918.34 74.76
 -1 -1 2 955.22 74.78
 2 1 -2 0.69 2
 3 1 -2 1657.23 132.73
 -3 -1 2 1662.74 132.74
 -4 -1 2 334.81 27.2
 -5 -1 2 176.51 14.9
 -6 -1 2 8.65 3.79
 6 1 -2 6.92 3.91
 6 1 -2 8.39 2.91
 6 1 -2 3.99 3.72
 7 1 -2 362.81 30.45
 7 1 -2 386.33 30.7
 7 1 -2 391.06 31.05
 -7 -1 2 377.82 30.91
 7 1 -2 373.94 30.59
 -8 -1 2 122.68 11.46
 8 1 -2 115.78 11.94
 8 1 -2 131.82 11.43
 8 1 -2 115.99 11.05
 -9 -1 2 305.92 26.71
 9 1 -2 279.53 26.67
 9 1 -2 348.57 26.61
 9 1 -2 327.87 26.13
 10 1 -2 3.89 5.73
 -10 -1 2 6.74 5.16
 -10 -1 2 13.01 6.14
 11 1 -2 310.72 27.71
 11 1 -2 341.86 27.09
 12 1 -2 13.83 4.76
 -12 1 -3 76.21 6.84
 12 -1 3 61.65 6.82
 11 -1 3 20.15 5.11
 -10 1 -3 82.62 9.39
 10 -1 3 88.39 9.14
 -10 1 -3 106.25 9.7
 9 -1 3 4.32 4.76
 -9 1 -3 7.52 5.34
 -9 1 -3 4.75 6.2
 8 -1 3 28.22 5.16
 -8 1 -3 41.22 5.88
 -8 1 -3 28.11 6.73
 -8 1 -3 41.67 6.34
 7 -1 3 44.52 5.5
 -7 1 -3 51.91 6.64
 -7 1 -3 43.14 6.06
 -5 1 -3 -1.47 4.17
 -4 1 -3 115.65 10.47
 4 -1 3 122.21 10.1
 -3 1 -3 231.58 19.5
 -3 1 -3 244.25 19.35
 -2 1 -3 346.56 28.56
 -2 1 -3 370.38 28.67
 -1 1 -3 88.89 7.63
 -1 1 -3 95.35 8.09
 0 -1 3 3.79 1.69
 1 1 -3 -0.68 2.33
 -1 -1 3 -1.49 2.3
 2 1 -3 23.1 2.96
 -2 -1 3 23.56 3.38
 -3 -1 3 11.15 3.05
 -4 -1 3 64.07 6.35
 5 1 -3 106.69 9.45
 6 1 -3 239.75 17.79
 6 1 -3 214.9 18.29
 -6 -1 3 202.87 17.9
 6 1 -3 201.21 17.46
 6 1 -3 212.01 17.71
 7 1 -3 -1.15 4.55
 7 1 -3 -1.22 4.61
 -7 -1 3 7.6 4.76
 7 1 -3 3.47 5.64
 8 1 -3 9.71 5.15
 8 1 -3 1.65 5.73
 -8 -1 3 4.01 5.48
 8 1 -3 10.61 6.56
 9 1 -3 1.72 4.89
 9 1 -3 -1.04 6.29
 -9 -1 3 3.86 5.67
 9 1 -3 -5.44 6.55
 -10 -1 3 205.15 18.26
 11 1 -3 -4.31 5.72
 11 1 -3 -0.33 3.98
 12 1 -3 19.53 4.45
 -13 1 -4 21.97 3.09
 -12 1 -4 21.39 4.35
 11 -1 4 197.67 17.42
 -11 1 -4 218.03 17.68
 -10 1 -4 47.94 6.08
 -10 1 -4 39.23 6.95
 10 -1 4 25.77 5.5
 -10 1 -4 36.54 6.01
 -9 1 -4 264.37 24.49
 -9 1 -4 332.29 24.65
 -9 1 -4 281.72 24.57
 9 -1 4 295.24 24.2
 -8 1 -4 38.57 6.19
 8 -1 4 44.61 5.38
 -8 1 -4 38.27 6.35
 -8 1 -4 36.86 7
 -7 1 -4 813.29 65.59
 -4 1 -4 143.61 11.05
 -4 1 -4 121.37 10.55
 -4 1 -4 128.23 10.99
 -2 1 -4 435.41 34.59
 -2 1 -4 424.03 34.58
 1 -1 4 1191.51 94.81
 -1 1 -4 1156.32 95.01
 1 1 -4 581.7 46.66
 2 1 -4 130.52 11.62
 -2 -1 4 137.58 11.34
 3 1 -4 1290.37 105.42
 -3 -1 4 1338.36 105.38
 4 1 -4 38.88 6.01
 -4 -1 4 34.4 4.76
 5 1 -4 500.84 44.02
 5 1 -4 602.11 44.22
 5 1 -4 564.29 44.11
 6 1 -4 53.5 6.27
 -6 -1 4 48.36 6.39
 6 1 -4 61.37 6.37
 7 1 -4 572.19 45.02
 7 1 -4 542.82 45.44
 7 1 -4 580.26 45.24
 -7 -1 4 516.82 45.35
 8 1 -4 6.89 5.35
 8 1 -4 24.78 6.94
 8 1 -4 5.78 6.42
 -8 -1 4 19.31 5.78
 9 1 -4 9.71 5.04
 9 1 -4 4.97 6.08
 -9 -1 4 6.1 5.71
 9 1 -4 7.97 6.37
 10 1 -4 2.66 6.1
 10 1 -4 14.16 4.71
 11 1 -4 162.88 15.08
 11 1 -4 173.24 14.29
 12 1 -4 37.7 4.78
 -13 1 -5 0.87 2.44
 -12 1 -5 10.96 4.13
 11 -1 5 13.49 4.48
 -10 1 -5 55.21 8.34
 -10 1 -5 60.94 7.52
 -10 1 -5 70.78 7.34
 10 -1 5 57.77 6.69
 -9 1 -5 5.02 6.94
 -9 1 -5 6 5.53
 -9 1 -5 2.61 4.99
 9 -1 5 11.93 4.31
 -8 1 -5 2.91 4.27
 -8 1 -5 -1.63 6.53
 -8 1 -5 -2.51 4.6
 8 -1 5 4.99 3.86
 -8 1 -5 8.82 5.66
 -7 1 -5 20.67 4.5
 -7 1 -5 25.36 4.8
 -6 1 -5 6.73 3.8
 -5 1 -5 167.42 14.2
 -4 1 -5 9.49 4.01
 -3 1 -5 60.27 6
 -2 1 -5 110.26 8.96
 -2 1 -5 95.53 9.15
 -1 1 -5 40.87 4.78
 0 1 -5 -1.34 3.89
 0 -1 5 0.41 2.28
 0 1 -5 8.48 4.48
 1 1 -5 24.3 4.54
 -2 -1 5 4.24 3.11
 2 1 -5 3.24 4.35
 -3 -1 5 35.96 4.69
 3 1 -5 29.65 6.03
 -4 -1 5 20.35 4.23
 4 1 -5 15.56 5.59
 5 1 -5 469.89 39.29
 -5 -1 5 490.92 39.18
 5 1 -5 476.82 39.04
 5 1 -5 486.42 38.91
 6 1 -5 163.6 13.83
 6 1 -5 152.6 13.64
 -6 -1 5 154.69 13.92
 7 1 -5 38.51 6.85
 7 1 -5 40.11 7.7
 7 1 -5 44.73 6.26
 -7 -1 5 38.05 6.62
 8 1 -5 -2.12 6.65
 8 1 -5 -4.31 6.92
 8 1 -5 -2.08 5.34
 -8 -1 5 -2.97 5.72
 9 1 -5 98 9.93
 9 1 -5 119.96 10.79
 -9 -1 5 97.38 10.67
 9 1 -5 91.43 10.85
 -9 -1 5 107.8 11.23
 10 1 -5 89.04 9.05
 10 1 -5 100.53 10.09
 11 1 -5 -5.84 5.11
 12 1 -5 4.54 2.74
 -13 1 -6 29.72 3.61
 -12 1 -6 8.67 5.62
 -12 1 -6 3.99 4.03
 -11 1 -6 128.7 12.38
 10 -1 6 35.07 5.02
 -10 1 -6 29.52 7.5
 -10 1 -6 41.53 6.36
 -9 1 -6 362.35 28.04
 9 -1 6 331.13 28.02
 -9 1 -6 322.69 28.54
 -9 1 -6 368.14 28.61
 -9 1 -6 326.38 28.32
 -8 1 -6 90.84 8.47
 -8 1 -6 89.31 8.59
 8 -1 6 80.42 7.94
 -8 1 -6 93.18 9.32
 8 -1 6 80.87 8.12
 -7 1 -6 694.58 53.91
 -7 1 -6 643.32 54.08
 -7 1 -6 675.07 53.76
 -7 1 -6 670 53.93
 7 -1 6 654.92 53.97
 -6 1 -6 64.3 6.19
 -6 1 -6 69.99 7.04
 -2 1 -6 31.12 4.57
 -2 1 -6 29.83 3.94
 -1 1 -6 264.41 21.22
 -1 1 -6 250.93 20.97
 0 -1 6 87.55 7.66
 0 1 -6 88.24 8.54
 0 1 -6 90.91 8.16
 1 1 -6 577.85 46.64
 -2 -1 6 121.3 10.64
 2 1 -6 125.81 11.23
 -3 -1 6 678.27 55.07
 3 1 -6 690.79 55.23
 4 1 -6 504.92 40.5
 4 1 -6 498.82 40.66
 -5 -1 6 89.49 8.85
 5 1 -6 85.76 8.54
 5 1 -6 97.47 8.99
 5 1 -6 93.16 9.87
 -6 -1 6 75.95 8.16
 6 1 -6 67.4 7.8
 6 1 -6 68.49 8.19
 6 1 -6 87.43 9.14
 -7 -1 6 348.01 30.37
 7 1 -6 363.26 29.91
 7 1 -6 367.6 30.31
 7 1 -6 376.37 30.53
 -8 -1 6 265.28 24
 8 1 -6 281.04 23.46
 8 1 -6 283.56 24.08
 8 1 -6 293.35 24.11
 -9 -1 6 36.91 6.85
 9 1 -6 15.24 6.46
 10 1 -6 -2.31 4.49
 10 1 -6 3.43 5.79
 11 1 -6 33.81 5.44
 -13 1 -7 29.35 3.54
 -12 1 -7 2.09 3.99
 -12 1 -7 -2.62 5.77
 -11 1 -7 26.91 6.88
 -10 1 -7 30.53 7.66
 -10 1 -7 38.55 6.41
 -9 1 -7 50.16 7.04
 -9 1 -7 42.32 5.98
 -9 1 -7 33.92 8
 9 -1 7 35.66 5.14
 -8 1 -7 42.55 6.22
 8 -1 7 41.4 5.22
 7 -1 7 16.36 3.64
 -7 1 -7 18.91 3.65
 -7 1 -7 16.77 4.76
 -7 1 -7 15.82 5.28
 -6 1 -7 72.64 7.49
 -6 1 -7 68.62 6.63
 -5 1 -7 107.73 11.88
 5 -1 7 86.46 8.26
 -5 1 -7 94.67 9.07
 -4 1 -7 346.17 28.15
 -3 1 -7 2.74 4.22
 -3 1 -7 7.34 3.28
 -3 1 -7 2.65 4.05
 -2 1 -7 10.56 4.13
 -2 1 -7 15.87 4.01
 -1 1 -7 7.81 4.73
 0 1 -7 31.22 5.79
 0 1 -7 33.26 4.69
 0 -1 7 36.73 4.03
 1 1 -7 219.25 18.54
 2 1 -7 143.27 13.44
 -2 -1 7 155.14 12.89
 3 1 -7 1.41 3.58
 -3 -1 7 -0.71 3.95
 4 1 -7 89.91 9.16
 -4 -1 7 85.13 8.13
 4 1 -7 76.84 8.26
 4 1 -7 80.04 7.8
 5 1 -7 506.17 42.85
 -5 -1 7 510.41 42.72
 5 1 -7 554.34 42.67
 5 1 -7 522.45 42.38
 6 1 -7 25.08 7.34
 -6 -1 7 36.73 6.29
 6 1 -7 34.44 6.78
 6 1 -7 40.16 5.95
 7 1 -7 9.73 7
 -7 -1 7 15.97 6.05
 7 1 -7 12.26 6.73
 7 1 -7 6.37 5.75
 8 1 -7 2.03 6.21
 -8 -1 7 6.76 5.69
 8 1 -7 6.28 6.76
 8 1 -7 1.22 5.47
 9 1 -7 140.88 13.89
 -9 -1 7 165.38 14.1
 9 1 -7 141.4 13.21
 10 1 -7 19.57 5.69
 10 1 -7 16.84 4.43
 11 1 -7 9.44 3.69
 -13 1 -8 6.44 2.48
 -12 1 -8 69.27 8.37
 -12 1 -8 75.96 7.31
 -11 1 -8 119.66 12.07
 -10 1 -8 2.87 7.05
 -10 1 -8 13.29 5.7
 -9 1 -8 37.83 8.12
 -9 1 -8 45.41 6.26
 -9 1 -8 42.95 7.18
 -8 1 -8 318.07 24.87
 -8 1 -8 306.39 24.97
 8 -1 8 274.07 24.77
 -8 1 -8 317.55 25.39
 -7 1 -8 301.37 22.51
 -7 1 -8 264.87 22.92
 7 -1 8 246.41 22.38
 -7 1 -8 282.38 22.56
 -7 1 -8 268.13 22.16
 6 -1 8 24.72 3.98
 -6 1 -8 22.61 3.91
 -6 1 -8 28.92 5.76
 -6 1 -8 23.95 5.31
 -5 1 -8 95.71 9.79
 -5 1 -8 115.67 12.28
 -4 1 -8 1288.61 105.14
 -4 1 -8 1329.63 105.06
 -3 1 -8 125.76 11.52
 -3 1 -8 135.07 11.45
 -3 1 -8 129.31 11.17
 -2 1 -8 153.92 13.47
 -2 1 -8 154.72 13.29
 -1 1 -8 560.18 46.5
 -1 1 -8 607.23 46.75
 0 -1 8 403.21 35.06
 0 1 -8 448.67 35.09
 0 1 -8 467.63 35.41
 -1 -1 8 50.37 5.45
 1 1 -8 45.58 6.77
 -2 -1 8 89.42 8.51
 3 1 -8 235.32 19.14
 3 1 -8 251.55 19.53
 3 1 -8 201.27 19.71
 -4 -1 8 679.1 52.02
 4 1 -8 632.02 51.64
 4 1 -8 616.23 51.89
 4 1 -8 653.27 52.13
 -5 -1 8 16.27 5.15
 5 1 -8 15.33 5.02
 5 1 -8 23.79 5.75
 5 1 -8 13.34 6.78
 -6 -1 8 14.63 5.7
 6 1 -8 8.12 5.43
 6 1 -8 -4.09 6.3
 6 1 -8 0.74 6.94
 -7 -1 8 62.35 8.38
 7 1 -8 71.16 8.05
 7 1 -8 68.84 9
 7 1 -8 65.55 8.89
 8 1 -8 263.89 24.61
 8 1 -8 314.74 24.71
 9 1 -8 9.71 6.09
 9 1 -8 15.82 5.12
 -9 -1 8 13.69 7.46
 10 1 -8 0.28 4.82
 -10 -1 8 8.17 3.04
 11 1 -8 -2.52 2.68
 -13 1 -9 17 2.75
 -12 1 -9 9.62 5.71
 -11 1 -9 5.2 6.86
 -10 1 -9 6.85 5.66
 -9 1 -9 23.61 6.59
 -9 1 -9 23.89 5.69
 8 -1 9 91.83 8.6
 -8 1 -9 92.15 9.97
 -8 1 -9 81.19 9.24
 -8 1 -9 86.32 9.46
 -8 1 -9 94.61 8.41
 7 -1 9 22.67 4.35
 -7 1 -9 27.9 6.22
 -7 1 -9 21.9 6
 -7 1 -9 29.29 4.31
 6 -1 9 7.88 3.83
 -6 1 -9 14.59 5.09
 -6 1 -9 17.67 5.68
 -6 1 -9 12.48 3.71
 -5 1 -9 0.5 5.35
 -5 1 -9 1.12 4.81
 -5 1 -9 -1.23 8.85
 -4 1 -9 202.27 18.43
 -4 1 -9 195.39 18.26
 -4 1 -9 214.8 16.96
 -4 1 -9 189.71 17.38
 -2 1 -9 1.3 4.39
 -2 1 -9 0.1 3.97
 -1 1 -9 13.58 5.46
 0 1 -9 29.07 5.72
 0 -1 9 22.27 3.94
 -1 -1 9 267.5 22.03
 2 1 -9 10.61 5.16
 2 1 -9 10.91 3.86
 2 1 -9 7.86 4.71
 3 1 -9 143.53 12.46
 -3 -1 9 138.63 11.89
 3 1 -9 125.86 11.53
 3 1 -9 128 11.96
 4 1 -9 7.35 6.37
 -4 -1 9 4.82 4.73
 4 1 -9 0.94 4.48
 4 1 -9 2.52 5.47
 5 1 -9 301.56 26.03
 -5 -1 9 281.12 25.75
 5 1 -9 326.93 25.39
 5 1 -9 309.27 25.8
 -6 -1 9 10.81 5.59
 6 1 -9 -1.46 5.74
 6 1 -9 6.61 6.46
 6 1 -9 6.09 6.82
 7 1 -9 21.34 6.73
 7 1 -9 20.11 5.89
 7 1 -9 15.28 6.79
 8 1 -9 31.54 6
 8 1 -9 27.61 6.87
 9 1 -9 113.18 10.88
 -9 -1 9 141.24 11.76
 9 1 -9 107.89 11.43
 10 1 -9 2.02 4.01
 -13 1 -10 1.3 2.18
 -12 1 -10 127.71 11.86
 -11 1 -10 20.28 4.57
 -11 1 -10 16.37 6.72
 -10 1 -10 80.4 9.09
 -9 1 -10 50.1 7.47
 -9 1 -10 47.84 6.81
 8 -1 10 687.25 54.98
 -8 1 -10 701.72 55.29
 -8 1 -10 643.36 54.91
 -8 1 -10 691.04 54.62
 -8 1 -10 671.77 54.85
 7 -1 10 11.45 4.42
 -7 1 -10 16.17 6.13
 -7 1 -10 16.69 4.22
 -7 1 -10 19.31 6.04
 -6 1 -10 46.23 6.34
 6 -1 10 32.21 5.43
 -6 1 -10 42.19 6.83
 -6 1 -10 46.5 5.51
 -5 1 -10 54.9 6.91
 5 -1 10 37.37 5.97
 -5 1 -10 64.95 10.06
 -5 1 -10 42.54 6.09
 -4 1 -10 1268.5 101.82
 -4 1 -10 1307.19 102.2
 -4 1 -10 1254.13 102.04
 -4 1 -10 1267.42 101.97
 -3 1 -10 22.78 6.7
 -3 1 -10 19.18 4.54
 -3 1 -10 10.43 5.77
 -2 1 -10 9.22 4.09
 -2 1 -10 13.5 4.74
 -2 1 -10 7.74 5.72
 -2 1 -10 14.16 5.61
 -1 1 -10 1.21 4.73
 -1 1 -10 2.1 5.74
 1 1 -10 417.32 33.18
 -1 -1 10 381.35 32.91
 1 1 -10 414.82 32.73
 2 1 -10 3.73 4.7
 2 1 -10 12.68 5.5
 2 1 -10 14.39 3.94
 -3 -1 10 65.28 6.79
 3 1 -10 46.43 7.05
 3 1 -10 62.8 7.78
 3 1 -10 48.74 6.31
 -4 -1 10 321.02 26.73
 4 1 -10 308.09 26.71
 4 1 -10 318.61 26.34
 4 1 -10 336.99 26.99
 5 1 -10 13.52 5.67
 5 1 -10 9.11 7.1
 5 1 -10 22.29 6.49
 -5 -1 10 31.16 5.94
 6 1 -10 23.71 6.12
 6 1 -10 18.88 7.02
 6 1 -10 34.16 6.94
 7 1 -10 63.72 8.52
 8 1 -10 74.41 9.59
 8 1 -10 87.52 9.01
 -9 -1 10 43.85 6.4
 9 1 -10 29.73 5.95
 10 1 -10 13.93 3.37
 -12 1 -11 26.44 5.53
 -11 1 -11 -3.1 6.43
 -11 1 -11 -1.17 4.34
 -11 1 -11 0.12 3.86
 -10 1 -11 3.5 5.08
 -10 1 -11 20.52 5.78
 -9 1 -11 0.5 5.5
 -9 1 -11 -0.96 5.98
 -9 1 -11 5.51 5.85
 8 -1 11 129.11 11.24
 -8 1 -11 135.34 12.1
 -8 1 -11 102.42 11.85
 -8 1 -11 122.85 10.86
 -8 1 -11 114.82 11.56
 7 -1 11 5.38 4.53
 -7 1 -11 3.95 6.3
 -7 1 -11 16.91 5.83
 -7 1 -11 9.65 4.28
 -6 1 -11 39.32 6.44
 6 -1 11 33.39 5.91
 -5 1 -11 92.99 8.61
 -5 1 -11 88.55 8.06
 -5 1 -11 77.34 12.13
 5 -1 11 81.39 8.93
 -5 1 -11 97.57 8.83
 -5 1 -11 69.23 9.34
 -4 1 -11 353.31 28.51
 -4 1 -11 332.75 29.61
 -4 1 -11 303.03 28.91
 -4 1 -11 367.39 28.76
 -4 1 -11 330.32 28.61
 -3 1 -11 6.43 7.11
 -3 1 -11 3.23 4.25
 -3 1 -11 5.72 5.7
 -2 1 -11 41.77 6.17
 -2 1 -11 62.45 6.84
 -2 1 -11 43.51 7.31
 -2 1 -11 42.21 5.7
 -2 1 -11 54.61 8.34
 -1 1 -11 138.02 12.34
 -1 1 -11 133.3 12.41
 0 1 -11 71.75 7.9
 0 1 -11 74.54 8.15
 0 1 -11 66.67 7.23
 1 1 -11 103.11 9.4
 1 1 -11 94.04 10.05
 2 1 -11 28.09 6.76
 2 1 -11 45.12 5.85
 -2 -1 11 38.61 5.33
 2 1 -11 34.91 5.25
 3 1 -11 126.4 11.09
 3 1 -11 86.43 10.33
 3 1 -11 109.53 9.89
 -3 -1 11 104.68 10.31
 4 1 -11 38.77 7.58
 4 1 -11 35.74 6.66
 4 1 -11 30.94 6.04
 -4 -1 11 40.11 6.17
 5 1 -11 65.55 8.68
 5 1 -11 67.52 8.1
 5 1 -11 76.99 9.26
 6 1 -11 33.05 6.91
 6 1 -11 29.76 6.18
 6 1 -11 32.48 7.05
 -7 -1 11 32.15 8.18
 7 1 -11 38.01 6.12
 7 1 -11 31.76 6.78
 8 1 -11 37.5 6.55
 9 1 -11 34.94 5.27
 -12 1 -12 125.58 10.69
 -12 1 -12 125.79 11.38
 -11 1 -12 60.26 6.52
 -11 1 -12 67.42 6.92
 -11 1 -12 73.96 8.33
 -10 1 -12 15.09 5.13
 -10 1 -12 5.99 4.05
 -10 1 -12 14.93 6.71
 -9 1 -12 13.61 6.23
 -9 1 -12 14.82 5.59
 -9 1 -12 22.3 6.13
 -9 1 -12 11.17 4.13
 -8 1 -12 258.86 24.45
 -8 1 -12 287.23 24.24
 -8 1 -12 294.85 23.82
 -8 1 -12 318.19 24.68
 8 -1 12 290.56 24.37
 -7 1 -12 55.58 8.64
 -7 1 -12 69.88 8.12
 -7 1 -12 58.71 6.94
 -7 1 -12 70.64 7.21
 7 -1 12 61.43 7.48
 -6 1 -12 4.15 4.72
 -6 1 -12 7.27 6.49
 6 -1 12 2.54 5.08
 -6 1 -12 13.92 5.42
 -5 1 -12 50.22 5.3
 -5 1 -12 39.11 11.01
 -5 1 -12 30.94 7.24
 -5 1 -12 36 6.2
 5 -1 12 31.07 6.62
 -4 1 -12 283.12 24.73
 -4 1 -12 294.65 23.24
 -4 1 -12 279.29 25.01
 -4 1 -12 283.86 23.42
 -4 1 -12 263.67 23.84
 -3 1 -12 79.67 7.77
 -3 1 -12 71.88 7.29
 -3 1 -12 74.98 8.03
 -3 1 -12 86.83 10.41
 -3 1 -12 76.09 8.71
 -3 1 -12 76.25 9.9
 -2 1 -12 23.7 6.23
 -2 1 -12 36.05 7.26
 -2 1 -12 23.82 4.95
 -2 1 -12 34.69 5.42
 -2 1 -12 26.23 7.48
 -1 1 -12 107.22 10.15
 -1 1 -12 111.05 10.99
 -1 1 -12 127.65 10.88
 -1 1 -12 107.69 11.18
 0 1 -12 260.74 21.32
 0 1 -12 252.66 21.21
 0 1 -12 241.73 21.41
 1 1 -12 281.51 23.77
 1 1 -12 294.63 24.22
 2 1 -12 126.99 11.91
 2 1 -12 121.03 12.52
 2 1 -12 135.7 11.57
 3 1 -12 168.62 17.13
 3 1 -12 204.72 17.65
 3 1 -12 211.69 16.79
 4 1 -12 31.18 7.12
 4 1 -12 54.03 8.05
 4 1 -12 54.38 6.74
 5 1 -12 34.62 7.01
 5 1 -12 51.47 7.66
 5 1 -12 36.66 6.49
 6 1 -12 43.04 7.23
 -7 -1 12 92.68 9.32
 7 1 -12 54.65 8.16
 8 1 -12 10.87 4.76
 -8 -1 12 1.98 6.07
 -9 -1 12 7.88 4.51
 -12 1 -13 22.59 4.99
 -12 1 -13 26.44 3.2
 -11 1 -13 33.56 4.21
 -11 1 -13 27.02 6.6
 -11 1 -13 29.45 4.99
 -10 1 -13 21.63 5.44
 -10 1 -13 26.94 6.91
 -9 1 -13 55.85 7.59
 -8 1 -13 40.83 7.54
 -8 1 -13 42.2 7.02
 -8 1 -13 40.73 5.72
 8 -1 13 51.75 6.39
 -8 1 -13 45.59 7.01
 -7 1 -13 33.77 7.83
 -7 1 -13 50.39 6.95
 -7 1 -13 44.97 5.89
 7 -1 13 45.37 6.55
 -6 1 -13 3.52 5.39
 6 -1 13 7.09 5.56
 -6 1 -13 11.82 6.79
 -6 1 -13 7.42 4.96
 -5 1 -13 171.86 14.07
 5 -1 13 152.08 15.13
 -5 1 -13 139.62 17.42
 -5 1 -13 155.81 15.19
 -5 1 -13 172.7 14.52
 -5 1 -13 170.29 14.47
 -4 1 -13 74.12 7.84
 -4 1 -13 71.31 7.78
 -4 1 -13 66.49 8.64
 -4 1 -13 69.81 7.11
 -3 1 -13 0.65 8.37
 -3 1 -13 1.14 6.1
 -3 1 -13 9.98 9.83
 -3 1 -13 -0.65 3.89
 -3 1 -13 0.32 4.76
 -3 1 -13 0.1 4.6
 -2 1 -13 65.92 7.77
 -2 1 -13 74.78 7.51
 -2 1 -13 77.55 10.45
 -2 1 -13 71.38 8.69
 -1 1 -13 143.64 13
 -1 1 -13 158.19 13.45
 -1 1 -13 137.07 13.15
 -1 1 -13 138.72 14.16
 -1 1 -13 142.13 12.54
 -1 1 -13 142.05 13.86
 0 1 -13 26.45 6.44
 0 1 -13 39.94 5.3
 0 1 -13 29.85 8.01
 0 1 -13 28.81 6.44
 1 1 -13 4.31 6.06
 1 1 -13 0.63 4.87
 1 1 -13 -2.35 5.97
 2 1 -13 156.86 13.91
 2 1 -13 133.03 13.12
 2 1 -13 147.29 12.77
 3 1 -13 34.72 7.05
 3 1 -13 28.92 5.54
 3 1 -13 16.23 5.92
 4 1 -13 27.68 6.77
 4 1 -13 15.93 5.35
 4 1 -13 12.79 5.85
 5 1 -13 53.93 7.4
 5 1 -13 41.84 6.53
 -5 -1 13 41.04 8.79
 5 1 -13 39.72 6.98
 6 1 -13 52.91 7.91
 -6 -1 13 86.52 9.32
 7 1 -13 18.39 5.32
 -7 -1 13 20.59 6.94
 8 1 -13 28.7 4.64
 -8 -1 13 38.23 5.73
 -12 1 -14 23.44 4.35
 -11 1 -14 63.53 7.42
 -11 1 -14 56.64 6.34
 -10 1 -14 -6.27 6.49
 -10 1 -14 -5.07 5.03
 -9 1 -14 33.25 6.07
 -9 1 -14 31.86 6.86
 -9 1 -14 33.97 6.13
 -8 1 -14 39.22 6.49
 -8 1 -14 23.97 7.09
 -8 1 -14 37.01 6.28
 -8 1 -14 37.48 5.17
 8 -1 14 28.73 6.02
 -7 1 -14 177.98 14.87
 -7 1 -14 147.33 15.81
 7 -1 14 185.22 15.77
 -7 1 -14 177.79 15.54
 -6 1 -14 -0.61 7.01
 -6 1 -14 2 5.16
 -6 1 -14 14.25 4.96
 -6 1 -14 1.34 3.91
 6 -1 14 8.31 5.73
 -5 1 -14 234.02 23.74
 -5 1 -14 273.44 21.62
 -5 1 -14 249.76 21.6
 5 -1 14 260.78 22.29
 -5 1 -14 246.66 21.47
 -5 1 -14 225.31 22
 -5 1 -14 273.03 21.17
 -4 1 -14 92.8 10.58
 -4 1 -14 96.96 9.62
 -4 1 -14 106.15 13.14
 -4 1 -14 97.59 9.13
 -4 1 -14 103.91 9.79
 -3 1 -14 237.61 21.91
 -3 1 -14 263.87 21.43
 -3 1 -14 257.77 21.69
 -3 1 -14 261.26 21.22
 -2 1 -14 36.61 5.72
 -2 1 -14 30.16 8.48
 -2 1 -14 39.04 6.22
 -2 1 -14 37.06 7.12
 -2 1 -14 27.43 10.97
 -1 1 -14 438.75 35.46
 -1 1 -14 432.29 34.93
 -1 1 -14 417.26 35.89
 -1 1 -14 429.93 35.26
 -1 1 -14 425.76 35.26
 0 1 -14 14.14 9.7
 0 1 -14 16.24 6.43
 0 1 -14 17.94 6.37
 1 1 -14 37.6 6.4
 1 1 -14 53.15 7.63
 1 1 -14 48.42 7.29
 2 1 -14 33.68 6.25
 2 1 -14 48.06 7.34
 -2 -1 14 35.5 8.3
 2 1 -14 42.26 7.12
 3 1 -14 104.19 12.43
 3 1 -14 160.78 13.3
 3 1 -14 157.91 12.64
 -3 -1 14 123.96 13.64
 4 1 -14 3.41 6.01
 -4 -1 14 2.63 7.76
 4 1 -14 11.71 5.21
 -5 -1 14 13.84 7.52
 5 1 -14 11.64 5.4
 -6 -1 14 39.26 7.31
 6 1 -14 24.99 5.78
 7 1 -14 25.37 4.96
 -7 -1 14 33.99 6.15
 8 1 -14 2.31 2.89
 -8 -1 14 -0.97 3.51
 -12 1 -15 10.46 3.27
 -11 1 -15 37.21 4.61
 -11 1 -15 25.95 5.84
 -10 1 -15 6.1 4.71
 -10 1 -15 5.28 5.88
 -9 1 -15 47.37 6.66
 -9 1 -15 50.36 7.18
 -9 1 -15 47.1 7.57
 -8 1 -15 3.9 5.32
 8 -1 15 11.27 5.1
 7 -1 15 42.87 6.95
 -7 1 -15 42.88 5.68
 -7 1 -15 41.03 6.26
 -7 1 -15 27.53 7.58
 6 -1 15 42.86 7.71
 -6 1 -15 63.66 6.75
 -6 1 -15 48.26 6.8
 -6 1 -15 56.84 8.45
 -5 1 -15 40.74 5.34
 -5 1 -15 38.47 6.16
 5 -1 15 50.42 7.27
 -5 1 -15 36.74 6.43
 -5 1 -15 33.33 7.9
 -5 1 -15 20.94 11.75
 -4 1 -15 9.24 10.54
 -4 1 -15 19.42 5.44
 -4 1 -15 10.24 5.26
 -4 1 -15 11.4 7.02
 -4 1 -15 6.7 4.28
 -3 1 -15 53.9 11.35
 -3 1 -15 74.88 7.55
 -3 1 -15 78.25 8.1
 -3 1 -15 83.95 8.46
 -3 1 -15 64.44 9.16
 -2 1 -15 152.32 12.99
 -2 1 -15 130.59 13.26
 -2 1 -15 113.83 13.96
 -2 1 -15 147.08 12.48
 -1 1 -15 28.65 6.2
 -1 1 -15 20.31 6.66
 -1 1 -15 26.41 5.43
 0 1 -15 -1.85 5.95
 0 1 -15 2.31 6.43
 0 1 -15 0.51 4.91
 0 1 -15 2.22 5.64
 1 1 -15 41.94 7.06
 -1 -1 15 29.03 7.01
 1 1 -15 37.94 6.34
 1 1 -15 16.19 5.61
 1 1 -15 36.32 6.68
 -2 -1 15 160.23 15.72
 2 1 -15 190.04 15.29
 2 1 -15 135.03 15.06
 2 1 -15 214.69 15.83
 3 1 -15 6.9 5.09
 3 1 -15 4.09 5.92
 -3 -1 15 -6.66 7.38
 4 1 -15 25.77 5.49
 4 1 -15 18.41 6.09
 -4 -1 15 21.89 7.48
 -5 -1 15 25.82 7.65
 6 1 -15 24.64 5.19
 -6 -1 15 56.57 6.91
 -7 -1 15 1.9 4.38
 7 1 -15 2 3.04
 -11 1 -16 61.85 6.13
 -10 1 -16 0.34 4.45
 -10 1 -16 -2.51 5.32
 -9 1 -16 62.16 8.11
 -9 1 -16 62.3 8.33
 -9 1 -16 73.55 8.62
 -9 1 -16 90.52 7.33
 -8 1 -16 1.78 5.38
 -8 1 -16 -2.56 6.02
 -8 1 -16 -3.83 4.02
 7 -1 16 72.33 8.71
 -6 1 -16 44.94 6.01
 6 -1 16 44.68 7.18
 -6 1 -16 34.74 7.75
 -5 1 -16 104.93 11.8
 5 -1 16 113.1 11.78
 -5 1 -16 116.79 14.54
 -5 1 -16 120.29 10.92
 -5 1 -16 116.54 10.32
 -4 1 -16 6.37 4.27
 -4 1 -16 1.81 10.23
 -4 1 -16 14.66 6.79
 -4 1 -16 12.93 5.18
 -4 1 -16 13.82 5.39
 -3 1 -16 42.77 5.7
 -3 1 -16 25.59 10.38
 -3 1 -16 45.84 6.41
 -3 1 -16 42.35 7.73
 -3 1 -16 44.92 6.59
 -2 1 -16 13.01 6.71
 -2 1 -16 20.66 5.43
 -2 1 -16 29.26 5.99
 -2 1 -16 23.14 4.81
 -1 1 -16 105.52 10.7
 -1 1 -16 101.22 9.84
 -1 1 -16 100.94 10.43
 0 1 -16 34.09 6.98
 0 1 -16 29.04 5.88
 1 1 -16 31.64 6.47
 1 1 -16 23.75 5.5
 1 1 -16 32.87 6.1
 1 1 -16 27.64 6.66
 2 1 -16 10.59 5.84
 2 1 -16 9.77 5.2
 2 1 -16 9.53 4.99
 -3 -1 16 121.01 12.59
 3 1 -16 106.64 11.65
 -4 -1 16 18.41 6.6
 4 1 -16 6.72 4.69
 -5 -1 16 -8.42 5.86
 5 1 -16 4.9 4.15
 5 1 -16 -1.74 3.7
 -6 -1 16 8.33 4.83
 6 1 -16 9.4 3.19
 -7 -1 16 11.47 2.81
 -11 1 -17 35.92 4.09
 -11 1 -17 36.72 4.87
 -10 1 -17 11.34 4.18
 -10 1 -17 6.36 5.16
 -9 1 -17 1.09 3.24
 -9 1 -17 -0.09 4.84
 -9 1 -17 4.81 4.9
 -9 1 -17 5.33 5.68
 -8 1 -17 -6.08 5.79
 -8 1 -17 -3.06 5.15
 -8 1 -17 11.79 5.42
 -7 1 -17 37.01 6.46
 -7 1 -17 30.4 7.17
 6 -1 17 3.4 5.54
 -6 1 -17 -1.04 4.55
 -5 1 -17 2.03 4.71
 -5 1 -17 6.2 6.65
 5 -1 17 -4.94 5.36
 -4 1 -17 9.13 6.56
 -4 1 -17 -2.52 5.17
 -4 1 -17 9.55 4.22
 -4 1 -17 15.7 5.24
 -3 1 -17 82.28 8.17
 -3 1 -17 87.62 8.45
 -3 1 -17 70.63 7.6
 -3 1 -17 57.78 9.04
 -2 1 -17 53.33 6.49
 -2 1 -17 47.67 6.89
 -2 1 -17 43.07 5.91
 -2 1 -17 46.45 7.59
 -1 1 -17 29.03 6.73
 -1 1 -17 33.17 6.13
 -1 1 -17 28.36 5.58
 0 1 -17 4.86 6.07
 0 1 -17 7.72 5.19
 0 1 -17 4.11 4.86
 1 1 -17 117.57 11.26
 -2 -1 17 45.47 7.81
 2 1 -17 58.97 7.37
 2 1 -17 64.07 6.74
 3 1 -17 -1.98 4.31
 -3 -1 17 1.34 6.26
 4 1 -17 4.73 3.77
 -4 -1 17 -0.59 6.16
 5 1 -17 51.74 5.23
 -5 -1 17 42.11 6.7
 -6 -1 17 7.28 3.65
 -10 1 -18 12.72 4.29
 -10 1 -18 15.27 3.68
 -9 1 -18 13.32 4.77
 -9 1 -18 17.82 4.67
 -9 1 -18 23.44 4.74
 -8 1 -18 36.42 6.1
 -8 1 -18 39.89 6.34
 -8 1 -18 49.64 5.14
 -7 1 -18 37.12 5.98
 -7 1 -18 29.01 6.56
 -7 1 -18 43.31 5.13
 -6 1 -18 5.67 6.02
 -6 1 -18 -4.02 4.87
 -5 1 -18 82.97 8.4
 5 -1 18 81.99 9.15
 -4 1 -18 104.6 9.65
 4 -1 18 89.45 10.1
 -3 1 -18 13.83 5.16
 -2 1 -18 -0.2 5.05
 -1 1 -18 140.6 12.92
 0 1 -18 31.79 6.57
 0 1 -18 28.81 5.38
 0 1 -18 34.57 5.86
 1 1 -18 2.24 4.5
 1 1 -18 6.21 5.47
 2 1 -18 9.57 4.25
 -2 -1 18 12 5.87
 3 1 -18 30.39 4.58
 4 1 -18 10.63 3.42
 -10 1 -19 -0.05 2.56
 -9 1 -19 2.07 3.69
 -8 1 -19 34.27 5.36
 -8 1 -19 35.87 5.38
 -7 1 -19 56.76 7.12
 -7 1 -19 56.61 7.57
 -7 1 -19 74.72 6.53
 -6 1 -19 10.05 5.6
 -6 1 -19 13.32 4.67
 -6 1 -19 2.44 3.96
 -5 1 -19 4.63 4.43
 -5 1 -19 1.28 5.75
 -4 1 -19 38.21 7.05
 -4 1 -19 39 5.83
 -3 1 -19 29.41 5.44
 -3 1 -19 24.52 6.47
 -3 1 -19 36.03 4.76
 -2 1 -19 4.97 4.64
 -2 1 -19 8.98 5.68
 -2 1 -19 5.4 3.95
 -1 1 -19 -1.48 5.47
 -1 1 -19 12.1 4.48
 0 1 -19 0.96 5.13
 0 1 -19 -0.17 4.36
 1 1 -19 45.42 5.5
 1 1 -19 38.11 6.72
 2 1 -19 7.09 3.77
 3 1 -19 9.94 3.14
 4 1 -19 4.19 2.82
 -9 1 -20 6.61 2.88
 -8 1 -20 16.24 4.25
 -8 1 -20 24.67 4.41
 -7 1 -20 12.79 4.48
 -6 1 -20 -1.96 3.91
 -6 1 -20 5.59 4.76
 -6 1 -20 2.83 3.6
 -5 1 -20 34.58 4.87
 -5 1 -20 32.67 5.96
 -4 1 -20 34.94 5.81
 -4 1 -20 34.88 4.71
 -3 1 -20 16.2 5.21
 -3 1 -20 16.94 4.48
 -2 1 -20 -5.81 4.14
 -2 1 -20 -3.35 4.88
 -2 1 -20 6.61 3.75
 -1 1 -20 2.78 4.04
 -1 1 -20 4.32 4.5
 -1 1 -20 3.3 3.63
 0 1 -20 11.7 6.15
 0 1 -20 22.97 4.22
 1 1 -20 27.12 4.47
 1 1 -20 33.08 4.06
 2 1 -20 1.95 3.15
 3 1 -20 9.64 2.36
 -8 1 -21 11.15 3.28
 -8 1 -21 28.24 2.79
 -7 1 -21 10.61 2.83
 -7 1 -21 10.24 3.72
 -7 1 -21 5.94 3.09
 -6 1 -21 -3.57 4.03
 -6 1 -21 -1.72 3.18
 -5 1 -21 15.85 4.62
 -4 1 -21 20.5 4.51
 -3 1 -21 10.93 3.61
 -2 1 -21 0.33 3.54
 -2 1 -21 6.49 3.44
 -2 1 -21 5.2 4.26
 -1 1 -21 3.94 3.48
 -1 1 -21 -0.62 2.92
 -1 1 -21 -2.61 4.33
 0 1 -21 -0.32 3.19
 1 1 -21 15.24 2.97
 1 1 -21 13.39 2.84
 -7 1 -22 23.78 2.65
 -6 1 -22 4.62 3.02
 -6 1 -22 5.95 2.32
 -5 1 -22 7.37 3.5
 -5 1 -22 7.12 2.52
 -4 1 -22 8.5 3.69
 -4 1 -23 3.9 1.65
 -3 1 -23 0.35 1.53
 -1 -2 -22 10.78 2.05
 -2 -2 -22 15.72 2.65
 -3 -2 -22 -6.18 2.61
 -3 -2 -22 4.85 2.23
 -4 -2 -22 2.12 2.56
 -5 -2 -22 25.67 3.3
 -5 -2 -22 21.76 3.08
 -6 -2 -22 10.04 2.71
 -6 -2 -22 16.52 2.46
 -7 -2 -22 1.74 2.14
 1 -2 -21 12.13 2
 0 -2 -21 2.3 2.38
 -1 -2 -21 2.64 2.83
 -2 -2 -21 24.64 3.89
 3 2 21 10.57 5.92
 -3 -2 -21 35.92 4.2
 4 2 21 2.74 4.78
 -4 -2 -21 5.69 3.4
 -5 -2 -21 2.83 3.56
 -5 -2 -21 6.09 2.92
 -6 -2 -21 56.52 5.97
 -6 -2 -21 63.19 5.8
 -7 -2 -21 39.47 4.23
 -7 -2 -21 37.89 4.32
 -8 -2 -21 4.5 2.47
 -8 -2 -21 1.61 2.41
 -8 -2 -21 -0.58 3.2
 -9 -2 -21 -1.07 2.28
 2 -2 -20 7.67 2.13
 1 -2 -20 0.69 2.91
 0 -2 -20 -3.43 3.42
 0 -2 -20 -1.78 3.51
 -1 -2 -20 7.74 3.68
 -2 -2 -20 43.28 5.4
 -2 -2 -20 42.84 5.44
 -3 -2 -20 2.12 4.04
 -5 -2 -20 42.99 5.48
 -6 -2 -20 43.66 5.45
 -6 -2 -20 46.36 5.21
 -7 -2 -20 20.83 3.92
 -7 -2 -20 22.62 3.99
 -8 -2 -20 6.61 3.07
 -8 -2 -20 -0.11 3.21
 -8 -2 -20 3.9 4
 -9 -2 -20 3.43 3.34
 -10 -2 -20 -0.51 2.41
 3 -2 -19 2.72 2.21
 2 -2 -19 97.06 8.45
 1 -2 -19 6.19 3.57
 0 -2 -19 4.93 4.24
 0 -2 -19 7.68 3.92
 -1 -2 -19 26.82 4.79
 -1 -2 -19 23.36 4.66
 -2 -2 -19 188.44 16.05
 -2 -2 -19 192.66 16.08
 -3 -2 -19 18.14 4.65
 -3 -2 -19 13.71 4.86
 -4 -2 -19 5.27 4.45
 -5 -2 -19 4.66 4.53
 -6 -2 -19 123.25 9.67
 -6 -2 -19 116.29 9.83
 -7 -2 -19 25.05 5.64
 -7 -2 -19 40.46 4.93
 -7 -2 -19 32.21 5.04
 -8 -2 -19 1.55 4.66
 -8 -2 -19 4.49 3.81
 -8 -2 -19 7.3 3.53
 -9 -2 -19 4.53 4.18
 -9 -2 -19 10.14 3.41
 -10 -2 -19 28.53 4.21
 4 -2 -18 7.24 2.25
 -3 2 18 8.58 4.8
 -2 2 18 45.48 6.99
 2 -2 -18 51.25 5.47
 -1 2 18 30.84 6.35
 1 -2 -18 29.61 5.04
 0 -2 -18 25.8 4.7
 -1 -2 -18 4.25 4.32
 -1 -2 -18 -0.18 4.55
 2 2 18 46.66 6.88
 -2 -2 -18 70.73 7.12
 -3 -2 -18 97.89 9.08
 3 2 18 82.55 9.24
 -4 -2 -18 11.16 4.59
 4 2 18 10.82 4.82
 5 2 18 12.09 4.85
 -6 -2 -18 51.32 5.82
 -6 -2 -18 23.07 6.31
 -7 -2 -18 53.3 6.3
 -7 -2 -18 38.03 6.91
 -7 -2 -18 55.54 6.07
 -8 -2 -18 -1.85 4.3
 -8 -2 -18 11.18 4.95
 -8 -2 -18 6.97 4.2
 -9 -2 -18 6.86 3.91
 -10 -2 -18 17.52 4.36
 -11 -2 -18 36 4.29
 -5 2 17 2.44 3.45
 -4 2 17 43.36 6.04
 -3 2 17 -0.96 6.05
 -2 2 17 148.87 13.71
 -1 2 17 24.97 6.59
 1 -2 -17 18.33 4.68
 -1 -2 -17 3.18 5.13
 -1 -2 -17 4.95 4.84
 -2 -2 -17 91.22 9.14
 -2 -2 -17 96.19 9.09
 -2 -2 -17 91.63 9.51
 3 2 17 2.11 4.68
 -3 -2 -17 2.54 4.99
 -3 -2 -17 12.22 4.95
 -3 -2 -17 8.97 4.83
 4 2 17 35.34 6.09
 -4 -2 -17 29.59 5.97
 -4 -2 -17 35.28 5.83
 -4 -2 -17 33.82 5.51
 5 2 17 128.37 14.11
 -5 -2 -17 146.08 13.75
 6 2 17 22.26 5.5
 -6 -2 -17 16.39 5.3
 7 2 17 8.44 4.91
 -8 -2 -17 31.52 5.3
 -8 -2 -17 20.27 6.17
 -9 -2 -17 30.91 4.98
 -10 -2 -17 45.31 5.91
 -11 -2 -17 1.95 3.57
 -11 -2 -17 5.15 4.64
 -12 -2 -17 17.98 3.33
 -6 2 16 5.11 2.77
 -5 2 16 0.33 4.87
 -4 2 16 -2.74 6.19
 -3 2 16 -9.24 6.99
 -2 2 16 33.39 7.6
 2 -2 -16 30.63 5.05
 0 2 16 20.23 6.73
 0 -2 -16 19.35 4.9
 -1 -2 -16 41.44 5.92
 -2 -2 -16 33.55 6.17
 -2 -2 -16 39.74 5.71
 -2 -2 -16 26.71 5.75
 -3 -2 -16 57.36 7.15
 -3 -2 -16 60.59 7.07
 -3 -2 -16 53.98 7.06
 -4 -2 -16 32.04 5.95
 -4 -2 -16 25.71 6.21
 4 2 16 34.91 6.19
 -4 -2 -16 29.6 5.97
 -4 -2 -16 36.92 5.54
 5 2 16 7.12 5.32
 -5 -2 -16 -0.85 5.77
 -5 -2 -16 2.1 5.26
 -6 -2 -16 20.18 5.53
 -6 -2 -16 11.87 6.11
 6 2 16 29.11 6.01
 6 2 16 14.86 7.56
 -7 -2 -16 146.88 12.67
 -7 -2 -16 132.07 13.09
 -7 -2 -16 137.51 12.62
 7 2 16 148.37 13.3
 8 2 16 43.61 6.75
 -9 -2 -16 8 4.22
 -9 -2 -16 6.47 5.8
 -9 -2 -16 3.35 4.52
 -10 -2 -16 1.63 4.79
 -11 -2 -16 21.68 4.06
 11 2 16 10.85 3.27
 -12 -2 -16 88.45 8.17
 -6 2 15 54.96 6.32
 -5 2 15 68.77 7.86
 5 -2 -15 55.49 7.04
 -4 2 15 36.98 7.13
 4 -2 -15 21.87 5.77
 -3 2 15 36.59 8.06
 3 -2 -15 40.24 6.74
 2 -2 -15 57.98 6.48
 -2 2 15 52.66 8.84
 2 -2 -15 48.2 7.64
 -1 2 15 32.4 7.75
 1 -2 -15 33.03 5.32
 0 2 15 32.04 7.28
 0 -2 -15 17.92 5.03
 -1 -2 -15 126.58 11.37
 -2 -2 -15 12.5 5.09
 -3 -2 -15 93.7 9.38
 -3 -2 -15 103.58 9.24
 -3 -2 -15 88.08 9.37
 -3 -2 -15 83.84 9.2
 -4 -2 -15 35.98 6.28
 -4 -2 -15 46.5 6.02
 4 2 15 48.52 6.62
 -4 -2 -15 34.29 6.28
 -4 -2 -15 27.47 6.75
 -5 -2 -15 78.26 8.56
 5 2 15 77.77 9.07
 -5 -2 -15 84.01 8.95
 -6 -2 -15 4.78 6.05
 -6 -2 -15 7.89 5.27
 6 2 15 13 7.94
 6 2 15 1.75 5.45
 7 2 15 35.14 8.33
 -7 -2 -15 42.08 7.21
 7 2 15 46.23 7.14
 -7 -2 -15 56.28 6.56
 -7 -2 -15 48.43 6.56
 -8 -2 -15 167.59 15.6
 -8 -2 -15 172.94 15.13
 -8 -2 -15 173.63 15.1
 8 2 15 188.91 15.9
 9 2 15 34.64 6.26
 -10 -2 -15 -2.39 5.01
 -11 -2 -15 4.14 4.16
 -12 -2 -15 39.77 5.65
 -7 2 14 2.57 4.45
 -6 2 14 10.07 5.64
 6 -2 -14 5.37 4.48
 -5 2 14 30.17 6.96
 5 -2 -14 23.98 5.84
 -4 2 14 8.46 7.24
 4 -2 -14 8.25 5.46
 3 -2 -14 -2.2 5.46
 -3 2 14 -1.49 7.25
 3 -2 -14 1.2 5.7
 -3 2 14 -4.34 7.79
 -2 2 14 6.55 7.83
 2 -2 -14 7.5 5.86
 2 -2 -14 1.01 6.04
 -2 2 14 13.29 7.44
 2 -2 -14 7.32 4.56
 1 -2 -14 105.39 11.14
 -1 2 14 111.14 11.77
 1 -2 -14 124.46 11.35
 -1 2 14 100.1 11.91
 1 -2 -14 110.37 10.24
 0 2 14 39.73 7.83
 0 -2 -14 41.85 5.82
 1 2 14 104.28 11.34
 -1 -2 -14 120.65 10.51
 -2 -2 -14 9.22 4.84
 -3 -2 -14 169.84 15.24
 -3 -2 -14 180.57 15.13
 -3 -2 -14 173.6 15.07
 4 2 14 385.27 32.52
 -4 -2 -14 396.37 32.02
 -4 -2 -14 383.52 32.06
 -4 -2 -14 398.28 32.01
 -5 -2 -14 45.19 6.22
 -5 -2 -14 36.53 6.96
 5 2 14 34.41 6.5
 -6 -2 -14 12.45 5.45
 -6 -2 -14 19.17 6.5
 6 2 14 14.51 7.93
 6 2 14 25.54 5.83
 -7 -2 -14 7.11 6.15
 -7 -2 -14 11.17 4.92
 -7 -2 -14 4.61 5.16
 7 2 14 6.68 5.41
 -7 -2 -14 7.86 5.13
 7 2 14 7.41 7.47
 -8 -2 -14 231.29 19.85
 -8 -2 -14 236.18 20.13
 8 2 14 262.58 20.54
 -8 -2 -14 231.73 19.79
 -8 -2 -14 226.16 20.23
 -9 -2 -14 1.15 5.29
 9 2 14 12.63 5.36
 -10 -2 -14 6.68 5.01
 -11 -2 -14 15.26 4.6
 12 2 14 52.95 6.45
 -12 -2 -14 97.94 7.64
 -13 -2 -14 18.87 3.91
 7 -2 -13 8.72 4.04
 -7 2 13 15.21 5.04
 6 -2 -13 6.85 5.15
 -6 2 13 -2.37 6.45
 5 -2 -13 173.29 16.95
 -5 2 13 214.79 17.23
 4 -2 -13 27.92 5.86
 4 -2 -13 17.12 6.27
 -4 2 13 25.81 7.99
 3 -2 -13 44.08 6.86
 3 -2 -13 38.47 7.34
 -3 2 13 47.25 8.89
 2 -2 -13 12.59 5.87
 2 -2 -13 5.58 6.05
 -2 2 13 15.23 8.27
 1 -2 -13 372.82 30.91
 -1 2 13 371.2 31.11
 1 -2 -13 387.48 31.02
 -1 2 13 356.76 31.23
 0 -2 -13 15.25 5.89
 0 2 13 15.43 7.13
 0 -2 -13 10.38 5.49
 -1 -2 -13 62.26 6.68
 1 2 13 57.13 8.09
 -3 -2 -13 170.2 14.52
 -3 -2 -13 164.71 14.42
 -3 -2 -13 169.71 14.68
 -4 -2 -13 15.51 4.93
 -4 -2 -13 19.5 5.31
 5 2 13 244.06 19.28
 -5 -2 -13 202.59 18.7
 -5 -2 -13 230.77 19
 6 2 13 1.05 5.31
 -6 -2 -13 11.38 6.19
 -6 -2 -13 5.17 5.08
 -6 -2 -13 8.44 4.62
 -7 -2 -13 45.91 7.11
 7 2 13 33.02 6.47
 -7 -2 -13 35.48 6.03
 -7 -2 -13 38.12 6.04
 -8 -2 -13 105.69 10.49
 -8 -2 -13 88.91 11.2
 -8 -2 -13 118 11.05
 8 2 13 124.94 11.2
 -8 -2 -13 120.44 10.58
 -9 -2 -13 40.78 6.77
 -9 -2 -13 34.92 5.78
 -9 -2 -13 38.75 7.07
 -9 -2 -13 43.25 6.09
 9 2 13 46.75 6.67
 -10 -2 -13 0.24 5.46
 -10 -2 -13 11.99 5.14
 10 2 13 8.16 4.93
 -11 -2 -13 48.62 5.99
 -12 -2 -13 21.87 5.91
 12 2 13 22.68 4.37
 8 -2 -12 8.59 3.35
 -7 2 12 6.7 5.8
 7 -2 -12 13.8 4.87
 -6 2 12 -7.84 6.74
 6 -2 -12 3.34 5.5
 5 -2 -12 7.9 5.32
 -4 2 12 19.38 8.27
 4 -2 -12 11.42 6.32
 4 -2 -12 24.29 5.86
 -3 2 12 197.26 17.48
 3 -2 -12 173.14 16.75
 3 -2 -12 192.16 16.6
 -2 2 12 4.11 8.01
 2 -2 -12 4.01 5.83
 2 -2 -12 16.55 5.95
 -1 2 12 29.89 8
 1 -2 -12 34.68 6.15
 1 -2 -12 39.87 6.66
 0 -2 -12 297.32 24.87
 0 2 12 298.49 25.59
 0 -2 -12 312.12 25.46
 0 2 12 302.15 25.48
 0 -2 -12 315.39 25.37
 -1 -2 -12 148.82 12.72
 1 2 12 141.6 13.49
 -2 -2 -12 -0.65 4.33
 -3 -2 -12 6.21 5.19
 -3 -2 -12 3.53 4.52
 -3 -2 -12 3.74 4.12
 -4 -2 -12 406.02 31.34
 -4 -2 -12 364.97 31.25
 -5 -2 -12 142.44 12.85
 5 2 12 154.6 13.4
 -6 -2 -12 76.35 8.87
 6 2 12 87.12 8.73
 -6 -2 -12 78.74 8.26
 -7 -2 -12 -0.96 4.91
 -7 -2 -12 0.65 6.16
 7 2 12 2.55 5.12
 -7 -2 -12 7.41 4.83
 -8 -2 -12 163.46 14.19
 -8 -2 -12 158.76 14.08
 -8 -2 -12 154.31 14.67
 8 2 12 171.26 14.72
 9 2 12 178.58 14.57
 -9 -2 -12 164.34 13.89
 -9 -2 -12 165.17 14
 9 2 12 154.46 13.47
 -9 -2 -12 143.59 14.58
 10 2 12 15.51 4.95
 -10 -2 -12 15.67 5.83
 -11 -2 -12 142.56 12.51
 -12 -2 -12 48.77 6.86
 12 2 12 44.12 5.78
 -13 -2 -12 30.65 5.09
 -13 -2 -12 29.59 3.49
 -8 2 11 12.91 5.42
 8 -2 -11 11.34 4.21
 7 -2 -11 21.08 5.72
 -7 2 11 34.9 6.7
 6 -2 -11 23.05 6.27
 -6 2 11 21.79 7.46
 -5 2 11 318.01 25.79
 5 -2 -11 300.83 25.39
 5 -2 -11 291.19 25.58
 -4 2 11 16.04 8.31
 4 -2 -11 3.9 5.74
 4 -2 -11 15.81 6.37
 -3 2 11 79.01 10.29
 3 -2 -11 77.18 8.78
 3 -2 -11 72.09 8.9
 2 -2 -11 165.1 14.09
 -2 2 11 157.2 14.91
 2 -2 -11 145.43 14.23
 1 -2 -11 398.49 31.61
 1 -2 -11 378.31 31.62
 -1 2 11 372.9 31.77
 0 -2 -11 6.84 4.89
 0 -2 -11 17.39 5.56
 0 2 11 9.57 6.46
 -1 -2 -11 74.09 7.55
 -1 -2 -11 65.88 7.01
 -1 -2 -11 61.37 7.8
 1 2 11 71.18 8.42
 -2 -2 -11 324.67 26.49
 -3 -2 -11 237.29 19.65
 -4 -2 -11 122.86 10.57
 -4 -2 -11 109.64 10.27
 -5 -2 -11 64.5 7.32
 -5 -2 -11 51.45 6.24
 5 2 11 49.72 6.5
 6 2 11 108.53 10.77
 -6 -2 -11 105.66 9.67
 6 2 11 99.81 10.07
 7 2 11 157.96 13.31
 -7 -2 -11 136.94 13.34
 -7 -2 -11 149.31 12.74
 -7 -2 -11 139.44 12.78
 -8 -2 -11 3.39 6.12
 -8 -2 -11 -1.11 4.79
 -8 -2 -11 -0.1 4.74
 8 2 11 -0.25 4.73
 9 2 11 14.24 5.03
 -9 -2 -11 5.41 4.77
 9 2 11 11.81 3.26
 -9 -2 -11 12.29 5.05
 -10 -2 -11 28.81 5.49
 10 2 11 27.77 5.36
 -11 -2 -11 15.75 4.53
 -12 -2 -11 27.04 5.88
 12 2 11 9.73 4.63
 -13 -2 -11 23.58 3.71
 13 2 11 25.42 4.27
 9 -2 -10 5.15 3.35
 -8 2 10 8.21 3.17
 8 -2 -10 7.6 4.7
 -8 2 10 4.77 5.92
 -7 2 10 57.71 5.74
 7 -2 -10 44.14 7.47
 -7 2 10 52.41 8.12
 -6 2 10 35.87 8.24
 6 -2 -10 34.88 7.06
 5 -2 -10 12.19 6.46
 -5 2 10 0.92 7.74
 5 -2 -10 -6.81 5.84
 4 -2 -10 106.96 11.37
 -4 2 10 111.45 12.33
 4 -2 -10 119.43 11.16
 3 -2 -10 243.94 20.62
 3 -2 -10 228.29 20.67
 -3 2 10 257.69 21.05
 2 -2 -10 0.53 4.84
 2 -2 -10 1.83 5
 -2 2 10 3.1 6.9
 1 -2 -10 72.08 8.17
 1 -2 -10 76.14 8
 -1 2 10 85.37 9.26
 0 -2 -10 362.76 27.22
 0 -2 -10 299.81 27.22
 0 2 10 326.52 27.27
 -1 -2 -10 634.81 51.31
 2 2 10 56 8.01
 -3 -2 -10 310.56 25.36
 -4 -2 -10 36.02 5.41
 4 2 10 32.88 4.9
 -4 -2 -10 35.35 4.8
 -5 -2 -10 824 67.94
 5 2 10 893.56 68.29
 -6 -2 -10 8.01 4.17
 -6 -2 -10 2.63 5.46
 6 2 10 10.31 4.22
 -7 -2 -10 443.42 35.78
 7 2 10 436.1 35.92
 7 2 10 437.1 35.92
 -7 -2 -10 434.29 35.48
 -7 -2 -10 440.56 35.52
 -8 -2 -10 59.71 6.8
 -8 -2 -10 60.93 6.68
 -8 -2 -10 62.83 7.84
 8 2 10 55.73 7.17
 9 2 10 183.65 16.54
 -9 -2 -10 188.24 16.15
 -9 -2 -10 193.14 16.15
 9 2 10 192.11 15.78
 10 2 10 6.51 4.6
 -10 -2 -10 6.4 4.68
 -11 -2 -10 282.43 22.46
 11 2 10 248.97 22.03
 12 2 10 2.96 4.59
 -12 -2 -10 -0.4 6.07
 -13 -2 -10 45.05 6.28
 13 2 10 36.55 5.1
 9 -2 -9 71.96 7.3
 -8 2 9 30.25 4.09
 -8 2 9 31.04 6.49
 8 -2 -9 25.12 5.94
 -7 2 9 14.72 4
 -7 2 9 16.3 6.89
 -6 2 9 271.41 22.73
 -6 2 9 276.71 23.28
 -6 2 9 283.37 23.64
 6 -2 -9 281.98 23.64
 5 -2 -9 7.17 6.61
 -5 2 9 8.06 5.05
 -5 2 9 22.53 8.08
 4 -2 -9 16.82 6.13
 4 -2 -9 8.58 5.54
 -4 2 9 2.58 4.61
 -4 2 9 12.55 7.62
 4 -2 -9 13.64 5.32
 -3 2 9 11.15 6.95
 3 -2 -9 6.43 4.65
 3 -2 -9 10.82 5.3
 3 -2 -9 11.96 5.15
 -3 2 9 8.05 3.6
 2 -2 -9 580.02 46.84
 -2 2 9 575.13 46.83
 1 -2 -9 121.89 11.51
 -1 2 9 139.08 12.33
 0 -2 -9 -0.13 4.44
 -4 -2 -9 9.71 4.31
 -4 -2 -9 3.78 3.61
 5 2 9 21.48 4.08
 -5 -2 -9 18.67 3.9
 -5 -2 -9 10.17 5.16
 -6 -2 -9 270.81 21.51
 6 2 9 253.38 21.94
 6 2 9 262.05 21.8
 -6 -2 -9 260.08 21.47
 -7 -2 -9 72.74 7.01
 7 2 9 76.44 7.58
 -7 -2 -9 61.81 7.95
 -7 -2 -9 69.52 7.1
 -8 -2 -9 -0.82 4.21
 -8 -2 -9 -3.59 5.51
 8 2 9 2.19 4.55
 -8 -2 -9 8.17 4.13
 9 2 9 141.45 12.89
 9 2 9 140.57 12.04
 -9 -2 -9 147.06 12.51
 10 2 9 8.69 4.59
 10 2 9 13 3.01
 11 2 9 186.91 15.47
 -11 -2 -9 165.17 15.94
 12 2 9 5.22 4.47
 -12 -2 -9 4.44 5.97
 -13 -2 -9 9.93 4.84
 13 2 9 8.63 4.03
 10 -2 -8 1.98 2.82
 9 -2 -8 -0.13 4.65
 -9 2 8 3.86 3.19
 8 -2 -8 -6.75 5.88
 -8 2 8 -1.11 4.04
 7 -2 -8 83.29 10.48
 -7 2 8 108.01 9.86
 6 -2 -8 8.46 6.42
 -6 2 8 -0.99 5.12
 -6 2 8 8.63 7.62
 6 -2 -8 3.68 5.56
 5 -2 -8 26.76 5.76
 5 -2 -8 21.55 6.59
 -5 2 8 27.24 7.95
 5 -2 -8 19.14 5.79
 -5 2 8 15.19 5.5
 4 -2 -8 22.07 5.99
 -4 2 8 24.03 7.42
 4 -2 -8 20.47 5.33
 3 -2 -8 748.78 58.71
 3 -2 -8 691.55 58.66
 -3 2 8 746.09 58.66
 3 -2 -8 723.34 58.47
 2 -2 -8 54.79 5.9
 -2 2 8 57.61 7.34
 2 -2 -8 49.3 6.55
 -1 2 8 376.92 31.76
 1 -2 -8 397.97 31.67
 0 2 8 60.56 5.76
 -1 -2 -8 1824.59 146.08
 4 2 8 44.51 6.95
 4 2 8 41.54 5.11
 -5 -2 -8 655.26 49.15
 -5 -2 -8 574.45 49.13
 6 2 8 4.77 3.65
 -6 -2 -8 1.45 4.85
 -6 -2 -8 -0.28 3.44
 -6 -2 -8 1.57 3.27
 -7 -2 -8 868.48 65.99
 7 2 8 833.75 66.04
 -7 -2 -8 800.55 65.79
 7 2 8 825.45 66.16
 -7 -2 -8 799.13 65.8
 -8 -2 -8 128.66 10.89
 -8 -2 -8 126.66 10.82
 8 2 8 115.19 11.23
 8 2 8 118.67 10.51
 -8 -2 -8 132.06 11.47
 9 2 8 246.97 21.09
 9 2 8 252.52 20.53
 10 2 8 2.8 4.2
 10 2 8 0.1 2.9
 11 2 8 596.68 48.44
 12 2 8 60.74 7.26
 -12 -2 -8 70.17 7.77
 13 2 8 31.87 4.92
 -14 -2 -8 20.03 2.64
 -10 2 7 148.26 10.94
 10 -2 -7 105.8 11.1
 9 -2 -7 1.67 5.07
 -9 2 7 6.05 3.64
 8 -2 -7 14.3 6.25
 -8 2 7 22.16 4.38
 -7 2 7 7.37 6.98
 7 -2 -7 16.81 6.59
 -7 2 7 12.1 5.53
 -6 2 7 193.04 18.95
 6 -2 -7 223.55 18.75
 6 -2 -7 219.27 18.83
 6 -2 -7 230.43 19.26
 -6 2 7 235.12 19.38
 -5 2 7 15.67 5.28
 5 -2 -7 7.88 5.88
 5 -2 -7 8.71 5.23
 -5 2 7 0.92 7.1
 4 -2 -7 71.47 7.94
 -4 2 7 71.1 7.67
 4 -2 -7 61.39 7.45
 -4 2 7 80.73 8.78
 3 -2 -7 43.91 5.67
 3 -2 -7 51.1 6.34
 2 -2 -7 508.24 38.57
 2 -2 -7 454.97 38.29
 0 2 7 12.46 2.9
 -1 -2 -7 229.04 19.17
 2 2 7 473.52 38.83
 4 2 7 14.69 3.69
 4 2 7 18.98 6.01
 5 2 7 109.34 9.74
 -6 -2 -7 9.47 3.34
 -6 -2 -7 10.24 3.2
 -6 -2 -7 9.81 4.9
 6 2 7 12.92 3.69
 -7 -2 -7 58.77 6.02
 -7 -2 -7 53.5 6.95
 7 2 7 69.27 6.47
 -7 -2 -7 60.09 6.11
 -8 -2 -7 59.5 6.36
 8 2 7 58.98 5.77
 8 2 7 64.25 6.65
 9 2 7 27.08 4.85
 9 2 7 23.16 3.67
 10 2 7 62.31 6.5
 10 2 7 52.6 5.57
 11 2 7 28.74 4.9
 12 2 7 29.16 5.57
 13 2 7 -5.36 4.12
 -14 -2 -7 -0.54 2.04
 -10 2 6 5.27 3.27
 10 -2 -6 3.02 4.27
 -9 2 6 10.63 4.08
 9 -2 -6 16.33 5.56
 -8 2 6 14.11 5.59
 7 -2 -6 412.39 34.61
 -7 2 6 413.97 35.05
 -7 2 6 450.86 34.83
 7 -2 -6 416.96 35.07
 -6 2 6 14.6 5.95
 -6 2 6 22.05 7.36
 6 -2 -6 10.7 5.41
 6 -2 -6 19.6 6.35
 5 -2 -6 131.38 11.84
 -5 2 6 105.62 12.09
 5 -2 -6 136.91 12.33
 -5 2 6 156.87 12.66
 4 -2 -6 201.95 16.39
 4 -2 -6 181.18 16.07
 3 -2 -6 1412.9 111.29
 3 -2 -6 1372.78 111.1
 0 -2 -6 839.7 64.38
 0 2 6 784.63 64.15
 -1 -2 -6 114.38 10.42
 2 2 6 26.41 6.69
 3 2 6 773.33 61.24
 3 2 6 745.25 61.51
 -4 -2 -6 818.11 68.17
 4 2 6 898.34 68.42
 4 2 6 881.21 68.38
 -5 -2 -6 149.95 12.88
 5 2 6 174.72 13.29
 -6 -2 -6 91.87 7.85
 -6 -2 -6 86.19 7.88
 -6 -2 -6 90.23 8.63
 7 2 6 318.19 26.22
 -7 -2 -6 313.18 25.88
 -7 -2 -6 311.92 25.89
 -7 -2 -6 345.39 26.18
 8 2 6 775.28 63.76
 8 2 6 795.04 64.12
 -8 -2 -6 816.72 63.79
 9 2 6 13.05 4.29
 9 2 6 7.47 3.01
 10 2 6 111.21 11.26
 10 2 6 119.49 10.44
 10 2 6 135.19 11.18
 11 2 6 152.87 13.41
 12 2 6 249.07 20.93
 13 2 6 8.4 4.72
 -14 -2 -6 41.36 4.02
 -11 2 5 5.99 2.36
 -10 2 5 185.37 14.24
 10 -2 -5 147.96 14.54
 9 -2 -5 51.57 7.48
 8 -2 -5 68.8 8.09
 -8 2 5 47.59 7.54
 7 -2 -5 46.25 7.44
 7 -2 -5 36.32 6.13
 -7 2 5 44.7 7.12
 6 -2 -5 175.53 16.18
 -6 2 5 184.41 16.79
 -6 2 5 211.92 16.71
 6 -2 -5 188.45 16.67
 -5 2 5 108.83 11.15
 5 -2 -5 118.64 10.7
 5 -2 -5 127.1 11.22
 4 -2 -5 52.14 6.57
 4 -2 -5 49.9 5.95
 3 -2 -5 143.27 12.81
 2 -2 -5 1365.94 109.43
 0 2 5 10.65 2.82
 -1 -2 -5 145.82 13.29
 1 2 5 155.96 12.48
 3 2 5 72.07 6.56
 3 2 5 72.67 8.49
 4 2 5 209.87 18.1
 4 2 5 210.99 17.35
 5 2 5 82.21 7.61
 -6 -2 -5 11.98 3.14
 -6 -2 -5 14.66 3.16
 -7 -2 -5 8.84 3.2
 7 2 5 8.79 2.54
 7 2 5 6.42 3.72
 8 2 5 23.41 3.53
 8 2 5 29.44 4.61
 9 2 5 -0.57 2.97
 9 2 5 0.41 4.09
 10 2 5 2.2 4.94
 10 2 5 3.44 3.16
 10 2 5 10.43 4.23
 12 2 5 22.86 5.45
 13 2 5 2.56 4.47
 11 -2 -4 20.2 3.78
 -11 2 4 27.67 3.52
 -10 2 4 5.91 4.13
 10 -2 -4 -0.85 4.77
 9 -2 -4 35.85 6.76
 8 -2 -4 232.07 18.58
 -8 2 4 231.04 18.63
 8 -2 -4 192.71 17.64
 7 -2 -4 292.84 25.58
 -7 2 4 311.17 25.69
 7 -2 -4 304.36 25
 6 -2 -4 19.7 5.73
 6 -2 -4 6.54 4.63
 -6 2 4 11.47 5.82
 5 -2 -4 135.08 11.06
 -5 2 4 105.78 11.23
 5 -2 -4 114.4 10.56
 4 -2 -4 914.49 68.05
 4 -2 -4 776.81 68.06
 1 2 4 233.58 21.46
 1 2 4 265.75 20.91
 3 2 4 192.2 16.51
 3 2 4 186.96 15.42
 4 2 4 2277.75 182.09
 -5 -2 -4 2 2.86
 5 2 4 5.2 3.32
 -6 -2 -4 77.93 6.85
 -6 -2 -4 75.82 6.83
 7 2 4 5.22 2.44
 7 2 4 2.3 3.43
 8 2 4 899.94 71.43
 8 2 4 872.31 71.74
 9 2 4 0.41 4
 9 2 4 -1.67 3.14
 -9 -2 -4 5.84 4.99
 10 2 4 225.14 18.77
 10 2 4 246.99 19.3
 -10 -2 -4 221.51 19.49
 -10 -2 -4 229.29 19.3
 10 2 4 216.99 19.29
 11 2 4 15.82 5.94
 12 2 4 345.28 28.46
 13 2 4 -3.07 4.27
 -11 2 3 20.32 3.71
 11 -2 -3 18.98 4.15
 10 -2 -3 42.83 6.26
 -9 2 3 121.8 11.82
 -8 2 3 8.57 6.09
 8 -2 -3 -3.39 6.41
 8 -2 -3 11.8 4.14
 -7 2 3 128.39 12.78
 7 -2 -3 139.49 12.66
 7 -2 -3 129.82 11.64
 -6 2 3 44.16 6.92
 6 -2 -3 44.97 6.62
 -5 2 3 595.22 56.47
 5 -2 -3 760.4 56.36
 5 -2 -3 711.81 56.13
 3 -2 -3 12.27 4.67
 -3 2 3 7.58 4.15
 -2 2 3 17.07 2.4
 1 -2 -3 116.55 9.92
 -1 2 3 108.64 9.74
 0 -2 -3 12.71 4.11
 1 2 3 539.14 43.19
 2 2 3 4.15 2.71
 3 2 3 774.99 54.08
 -3 -2 -3 649.51 53.71
 3 2 3 764.09 53.93
 4 2 3 24.99 3.54
 5 2 3 57.32 5.8
 -5 -2 -3 55.1 5.59
 6 2 3 10 3.62
 -6 -2 -3 13.63 3.28
 -6 -2 -3 9.62 2.93
 7 2 3 2.74 3.48
 7 2 3 -0.22 3.57
 7 2 3 0.28 2.42
 -8 -2 -3 15.95 3.76
 8 2 3 13.63 3.2
 8 2 3 23.61 4.23
 9 2 3 18.74 4.46
 9 2 3 23.32 5.1
 9 2 3 24.34 4.65
 9 2 3 21.82 3.76
 10 2 3 12.76 5.31
 10 2 3 14.38 3.62
 -10 -2 -3 17.88 5.7
 -11 -2 -3 39.64 5.92
 11 2 3 28.43 6.39
 12 2 3 3.96 5.12
 13 2 3 35.46 5.55
 11 -2 -2 17.84 4.32
 -11 2 2 14.14 3.93
 10 -2 -2 5.19 5.12
 -9 2 2 3.95 5.65
 8 -2 -2 477.92 39.05
 -8 2 2 472.6 39.24
 -7 2 2 2.32 5.85
 7 -2 -2 11.39 5.78
 -6 2 2 179.78 15.98
 -6 2 2 187.09 16.47
 6 -2 -2 180.66 15.62
 6 -2 -2 206.65 16.12
 -5 2 2 1.63 4.83
 5 -2 -2 13.59 4.35
 -4 2 2 911.17 72.12
 -4 2 2 889.77 71.83
 -4 2 2 895.85 72.14
 -3 2 2 -0.45 3.96
 -3 2 2 2.12 1.99
 2 -2 -2 272.62 21.46
 -2 2 2 264.53 21.51
 -2 2 2 254.94 21.29
 1 -2 -2 101.44 8.26
 -1 2 2 90.22 8.18
 -1 2 2 86.66 7.76
 0 2 2 4371.71 349.06
 3 2 2 171.38 15.76
 3 2 2 286.69 16.6
 4 2 2 3376.54 269.77
 5 2 2 202.65 16.42
 5 2 2 202.72 16.83
 -5 -2 -2 205.28 16.82
 6 2 2 550.93 46.37
 -6 -2 -2 597.02 46.35
 7 2 2 173.81 14.77
 7 2 2 191.61 15.19
 8 2 2 911.63 73.77
 -8 -2 -2 923.59 74.1
 8 2 2 933.72 74.09
 9 2 2 97.19 8.79
 9 2 2 87.69 8.44
 9 2 2 92.79 8.95
 9 2 2 85.91 8.11
 -9 -2 -2 87.26 8.81
 10 2 2 34.29 5.33
 10 2 2 44.45 4.96
 10 2 2 37.85 6.39
 -10 -2 -2 49.11 6.85
 11 2 2 60.2 7.99
 -11 -2 -2 65.81 7.63
 12 2 2 100.53 10
 13 2 2 12.36 4.52
 -11 2 1 40.49 4.41
 11 -2 -1 34.21 5.01
 -10 2 1 0.23 3.84
 10 -2 -1 8.98 5.23
 -9 2 1 441.07 34.58
 9 -2 -1 398.09 34.26
 -8 2 1 5.29 5.91
 8 -2 -1 -3.66 5.81
 -7 2 1 12.99 6.01
 7 -2 -1 21.8 5.48
 6 -2 -1 164.33 13.47
 -6 2 1 149.26 14.27
 5 -2 -1 1306.78 102.35
 -5 2 1 1230.37 102.52
 -4 2 1 52.02 6.53
 -4 2 1 41.36 5.79
 4 -2 -1 52.79 6.08
 -3 2 1 253.54 22.79
 3 -2 -1 275.93 22.76
 -3 2 1 291.63 22.9
 -3 2 1 281.98 22.36
 -2 2 1 33.27 3.56
 -2 2 1 34.13 4.64
 -2 2 1 30.17 4.5
 -1 2 1 313.57 26.13
 -1 2 1 335.63 26.17
 0 2 1 0.68 1.12
 0 2 1 0.9 2.69
 1 2 1 310.29 25.06
 -4 -2 -1 148.92 12.61
 4 2 1 149.19 12.27
 4 2 1 154.03 12.57
 -5 -2 -1 13.11 3.35
 5 2 1 10.16 1.67
 5 2 1 15.81 3.57
 -6 -2 -1 105.24 9.39
 7 2 1 2.82 2.6
 -7 -2 -1 1.3 3.51
 7 2 1 -1.09 3.54
 8 2 1 12.25 4.78
 8 2 1 13.53 3.5
 8 2 1 9.31 4.4
 -8 -2 -1 15.83 4.41
 8 2 1 21.13 4.53
 -9 -2 -1 9.55 4.75
 9 2 1 15.11 5.27
 9 2 1 14.97 3.66
 9 2 1 8.18 4.58
 10 2 1 29.84 6.11
 10 2 1 29.43 4.52
 10 2 1 30.33 6.77
 10 2 1 30.79 5.04
 -10 -2 -1 35.85 6.62
 -11 -2 -1 -2.92 5.33
 12 2 1 -3.79 5.21
 13 2 1 9.99 4.47
 -11 2 0 23.39 4.22
 11 -2 0 40.58 4.82
 10 -2 0 25.7 5.62
 9 -2 0 50.18 6.6
 -9 2 0 28.56 6.77
 -8 2 0 563.13 45.76
 -8 2 0 538.62 45.27
 8 -2 0 580.14 45.45
 -7 2 0 142.78 13.62
 -7 2 0 142.59 13.24
 7 -2 0 157.98 13.2
 -6 2 0 14.94 4.93
 -6 2 0 9.42 5
 5 -2 0 387.45 31.46
 4 -2 0 1193.08 96.88
 -4 2 0 1211.68 96.99
 -4 2 0 1234.64 97.05
 3 -2 0 461.29 37.14
 -3 2 0 477.57 37.38
 -3 2 0 458.45 37.02
 -2 2 0 65.95 5.83
 -2 2 0 72.56 6.56
 -2 2 0 64.66 6.76
 -1 2 0 528.78 41.01
 -1 2 0 485.47 41.1
 0 2 0 1028.2 80.45
 0 2 0 981.5 80.47
 1 2 0 516.62 41.4
 2 2 0 0.71 2.33
 3 2 0 891.97 71.73
 3 2 0 898.73 71.66
 4 2 0 1122.22 89.97
 -4 -2 0 1158.86 90
 4 2 0 1112.27 89.79
 -5 -2 0 828.1 66.39
 5 2 0 824.65 66.36
 6 2 0 35.24 3.83
 7 2 0 876.32 71.18
 7 2 0 876.65 70.89
 -7 -2 0 878.51 71.2
 7 2 0 877.66 70.96
 7 2 0 916.22 71.06
 8 2 0 199.28 17.04
 8 2 0 200.27 16.78
 8 2 0 224.64 17.25
 -8 -2 0 189.28 17.3
 9 2 0 248.91 20.59
 -9 -2 0 249.54 21
 9 2 0 270.11 20.93
 9 2 0 229.93 21.36
 9 2 0 239.11 20.38
 10 2 0 18.83 5.95
 10 2 0 24.65 6.58
 -10 -2 0 19.99 5.32
 -10 -2 0 20.85 6.48
 10 2 0 23.73 4.9
 11 2 0 168.81 16.77
 11 2 0 205.09 16.21
 12 2 0 21.59 5.78
 13 2 0 16.54 4.05
 -12 2 -1 14.46 2.75
 -11 2 -1 39.48 5.23
 11 -2 1 45.39 5.28
 10 -2 1 124.67 11.58
 -10 2 -1 127.19 11.94
 9 -2 1 152.29 13.61
 -9 2 -1 151.63 14.12
 -8 2 -1 1.85 5.73
 -8 2 -1 3.44 6.28
 8 -2 1 3.66 4.91
 7 -2 1 42.37 5.78
 -7 2 -1 42.89 6.53
 -6 2 -1 267.18 22.37
 -4 2 -1 21.26 4.7
 -3 2 -1 148.38 12.08
 -3 2 -1 129.43 11.52
 3 -2 1 149.95 11.51
 -3 2 -1 145.36 12.31
 -2 2 -1 239.3 18.8
 2 -2 1 229.88 18.53
 -2 2 -1 223.04 18.97
 -1 2 -1 44.41 4.21
 0 2 -1 5.13 2.57
 1 2 -1 9.84 2.37
 2 2 -1 248.67 20.08
 3 2 -1 12.37 2.31
 -3 -2 1 15.43 2.63
 3 2 -1 10.65 2.56
 4 2 -1 388.76 30.84
 -4 -2 1 386.85 31.11
 4 2 -1 369.55 31.1
 -5 -2 1 39.89 4.92
 5 2 -1 37.12 4.91
 6 2 -1 42.32 4.72
 6 2 -1 47.61 5.5
 6 2 -1 56.23 5.27
 -7 -2 1 2.81 4.06
 7 2 -1 6.19 3.08
 7 2 -1 -2.26 3.89
 7 2 -1 5.86 4.25
 -8 -2 1 2.98 4.58
 8 2 -1 5.23 4.57
 8 2 -1 3.85 4.73
 8 2 -1 5.15 3.46
 9 2 -1 6.17 6.68
 -9 -2 1 8.76 5.1
 9 2 -1 7.52 3.85
 9 2 -1 9.14 4.88
 9 2 -1 9.74 5.74
 -10 -2 1 94.03 10.05
 -10 -2 1 99.48 10.81
 10 2 -1 115.39 10.33
 10 2 -1 96.81 10.65
 10 2 -1 96.18 9.49
 11 2 -1 -6.7 5.57
 11 2 -1 3.25 4.22
 12 2 -1 7.93 5.25
 13 2 -1 0.36 3.22
 -12 2 -2 37.47 4.31
 -11 2 -2 152.42 13.16
 10 -2 2 55.62 6.91
 -10 2 -2 64.57 7.42
 9 -2 2 44.74 6.13
 -9 2 -2 38.93 7.2
 -9 2 -2 43.51 6.8
 -8 2 -2 406.53 34.97
 8 -2 2 455.12 34.62
 -8 2 -2 430.9 34.64
 -8 2 -2 397.45 34.56
 7 -2 2 458.77 37
 -7 2 -2 450.98 37.38
 -6 2 -2 37.3 5.61
 -6 2 -2 34.38 6.06
 -5 2 -2 339.06 27.71
 4 -2 2 237.21 18.95
 -4 2 -2 226.45 19.51
 -4 2 -2 231.13 19.44
 -3 2 -2 1007.16 79.53
 -3 2 -2 1019.25 79.56
 -3 2 -2 975.18 79.36
 -2 2 -2 96.96 7.41
 -2 2 -2 83.22 6.87
 2 -2 2 72.11 6.67
 -2 2 -2 83.26 7.5
 -2 2 -2 86.61 7.14
 -1 2 -2 1174.09 93.87
 0 2 -2 118.73 10.07
 1 2 -2 1458.28 116.09
 1 2 -2 1448.11 116.06
 -2 -2 2 488.68 38.13
 2 2 -2 464.28 38.05
 3 2 -2 1217.34 97.66
 -3 -2 2 1254.5 97.78
 3 2 -2 1197.33 97.77
 4 2 -2 5.32 2.08
 -4 -2 2 3.58 3.07
 4 2 -2 5.77 3.31
 -5 -2 2 602.79 48.62
 6 2 -2 22.47 4.25
 6 2 -2 29.28 3.62
 6 2 -2 29.44 4.63
 -6 -2 2 29.71 4.44
 7 2 -2 1145.85 88.2
 7 2 -2 1065.9 88.02
 7 2 -2 1094.28 88.08
 -7 -2 2 1109.21 88.39
 8 2 -2 65.62 8.34
 -8 -2 2 73.28 7.22
 8 2 -2 51.43 6.13
 8 2 -2 53.57 6.93
 8 2 -2 56.84 7.11
 -9 -2 2 273.85 23.58
 9 2 -2 260.5 23.74
 9 2 -2 296.87 23.53
 9 2 -2 278.27 23.1
 -10 -2 2 37.48 7.41
 -10 -2 2 41.38 6.48
 10 2 -2 32.65 5.87
 10 2 -2 27.96 6.9
 11 2 -2 321.57 25.6
 11 2 -2 295.01 26.07
 12 2 -2 9.24 5.14
 13 2 -2 4.35 2.79
 -12 2 -3 12.03 3.37
 -12 2 -3 17.01 3.57
 -11 2 -3 33.55 5.2
 -10 2 -3 106.57 10.49
 -9 2 -3 7.49 6.4
 9 -2 3 -3.61 4.59
 -9 2 -3 -5.86 5.51
 -8 2 -3 -2.39 4.76
 -8 2 -3 2.71 6.5
 -8 2 -3 11.57 5.21
 8 -2 3 7.31 4.35
 -7 2 -3 55.33 6.58
 -7 2 -3 55.59 6.9
 -7 2 -3 49.69 7.32
 -6 2 -3 152.24 12.86
 -6 2 -3 140.9 12.67
 -6 2 -3 140 12.57
 4 -2 3 9.02 2.73
 -4 2 -3 4.06 4.64
 -4 2 -3 11.74 4.02
 -3 2 -3 21.88 3.03
 -3 2 -3 24.8 4.51
 -3 2 -3 28.87 4.16
 -3 2 -3 21.04 3.96
 3 -2 3 20.85 2.83
 -2 2 -3 40.91 4.64
 -2 2 -3 31.84 4.04
 -2 2 -3 39.1 4.77
 -2 2 -3 43.8 4.6
 -1 2 -3 13.52 2.75
 1 2 -3 42.27 4.4
 1 2 -3 47.12 5.75
 -2 -2 3 148.33 12.01
 2 2 -3 140.31 11.95
 -3 -2 3 91 7.62
 3 2 -3 80.94 7.27
 -4 -2 3 93.44 8.43
 5 2 -3 -1.05 2.54
 6 2 -3 49.58 5.48
 -6 -2 3 45.54 5.47
 6 2 -3 49.47 6.78
 6 2 -3 44.74 5.5
 6 2 -3 38.76 4.66
 7 2 -3 1.45 4.58
 7 2 -3 -4.07 4.48
 -7 -2 3 -0.87 4.37
 7 2 -3 6.28 5.93
 7 2 -3 1.21 3.35
 8 2 -3 -9.92 5.51
 -8 -2 3 10.43 5.11
 8 2 -3 -1.79 5.01
 8 2 -3 8.03 6.79
 -9 -2 3 124.45 12.1
 9 2 -3 119.52 12.14
 9 2 -3 117.92 11.42
 9 2 -3 137.05 12.55
 -10 -2 3 111.25 10.86
 -10 -2 3 100.69 11.33
 10 2 -3 111.97 11.22
 11 2 -3 -1.61 4.45
 11 2 -3 9.15 5.85
 12 2 -3 7.19 4.66
 -12 2 -4 3.07 3.39
 -11 2 -4 244.59 20.24
 -11 2 -4 240.59 20.42
 -10 2 -4 10.54 5.04
 -9 2 -4 150.32 14.71
 -9 2 -4 173.95 14.65
 -9 2 -4 169.96 15.13
 8 -2 4 14.35 4.12
 -8 2 -4 11.41 6.79
 -8 2 -4 11.78 4.6
 -8 2 -4 10.66 5.21
 -8 2 -4 10.72 5.29
 -7 2 -4 550.89 45.91
 -7 2 -4 568.56 45.56
 -7 2 -4 579.48 45.79
 -7 2 -4 556.06 45.92
 -6 2 -4 11.06 5.15
 -6 2 -4 -1.85 4.05
 -4 2 -4 158.28 13.83
 -4 2 -4 168.33 13.88
 4 -2 4 160.24 13.38
 -3 2 -4 1213.19 98.46
 -3 2 -4 1231.36 98.6
 -3 2 -4 1231.47 98.52
 -3 2 -4 1260.37 98.59
 -2 2 -4 40.62 5.14
 -2 2 -4 46.62 4.61
 -2 2 -4 52.7 5.32
 -1 2 -4 2285.9 181.79
 -1 2 -4 2265.3 181.75
 0 2 -4 9999 793.58
 0 2 -4 9894.87 793.57
 0 2 -4 9932.09 793.54
 1 2 -4 1057.99 87.62
 -1 -2 4 1084.1 87.5
 1 2 -4 1128.8 87.52
 2 2 -4 15.47 4.33
 -2 -2 4 12.51 2.99
 2 2 -4 10.1 2.96
 3 2 -4 1174.09 94.92
 -3 -2 4 1194.72 94.86
 3 2 -4 1183.01 94.74
 4 2 -4 482.78 39.68
 -4 -2 4 493.04 39.51
 5 2 -4 144.43 12.55
 5 2 -4 157.07 12.89
 5 2 -4 155.59 12.8
 6 2 -4 13.87 4.39
 6 2 -4 13.29 4.27
 6 2 -4 13.99 3.28
 6 2 -4 18.84 5.83
 -6 -2 4 17.32 4.26
 -7 -2 4 605.08 47.68
 7 2 -4 575.37 47.45
 7 2 -4 583.84 47.31
 7 2 -4 582.08 47.83
 8 2 -4 69.66 9.44
 -8 -2 4 103 9.5
 8 2 -4 77.97 8.94
 8 2 -4 99.62 10.34
 9 2 -4 -6.92 6.57
 -9 -2 4 11.22 5.76
 9 2 -4 0.26 5.27
 9 2 -4 13.22 6.8
 -10 -2 4 52.58 7.53
 10 2 -4 32.97 5.96
 11 2 -4 61.65 7.86
 11 2 -4 64.62 6.68
 12 2 -4 98.56 9.16
 -12 2 -5 -0.09 3.47
 -11 2 -5 26.23 6.48
 -11 2 -5 13.12 4.73
 -10 2 -5 125.02 11.52
 -10 2 -5 117.89 11.36
 -9 2 -5 125.03 11.82
 -9 2 -5 120.67 12.49
 -9 2 -5 127.91 11.75
 -8 2 -5 10.79 5.53
 -8 2 -5 -0.12 6.8
 -8 2 -5 9.62 4.85
 -8 2 -5 5.67 4.96
 -7 2 -5 20.04 6.34
 -7 2 -5 19.88 4.92
 -7 2 -5 28.33 5.68
 -7 2 -5 20.45 4.85
 -6 2 -5 10.85 4.1
 -6 2 -5 13.51 4.87
 -6 2 -5 14.36 4.21
 5 -2 5 19.82 3.09
 -5 2 -5 18.02 4.24
 -4 2 -5 87.25 8.65
 -3 2 -5 54.82 5.13
 -3 2 -5 50.07 5.96
 -3 2 -5 50.41 5.96
 -2 2 -5 7.56 3.81
 -2 2 -5 6.91 2.77
 -2 2 -5 6.25 3.76
 -1 2 -5 58.74 5.69
 -1 2 -5 56.14 5.38
 1 -2 5 57.91 4.82
 -1 2 -5 57.61 5.7
 0 -2 5 106.09 8.37
 0 2 -5 92.36 8.78
 0 2 -5 95.06 9.51
 0 2 -5 97.95 8.61
 1 2 -5 466.59 39.4
 1 2 -5 498.11 39.16
 -2 -2 5 67.51 5.89
 2 2 -5 54.78 5.85
 3 2 -5 5.5 4.89
 -3 -2 5 5.84 3.45
 -4 -2 5 6.05 3.78
 5 2 -5 41.26 4.72
 5 2 -5 35.54 5.02
 5 2 -5 27.47 3.95
 -5 -2 5 32.28 4.72
 5 2 -5 25.32 6.19
 -6 -2 5 39.6 5.67
 6 2 -5 45.21 5.77
 6 2 -5 37.44 7.22
 6 2 -5 43.63 5.66
 -7 -2 5 1.99 5.2
 7 2 -5 2.48 5.5
 7 2 -5 3.59 6.74
 7 2 -5 5.17 5.1
 -8 -2 5 4.31 5.62
 8 2 -5 1.02 6.29
 8 2 -5 5.28 6.79
 8 2 -5 -0.52 5.42
 9 2 -5 139.27 14.3
 -9 -2 5 164.39 14.2
 9 2 -5 149.8 13.55
 9 2 -5 152.24 14.4
 10 2 -5 15.42 5.12
 10 2 -5 10.81 6.2
 11 2 -5 0.82 3.83
 11 2 -5 -2.15 5.34
 12 2 -5 -6.26 3.39
 -12 2 -6 50.71 5.61
 -12 2 -6 53.69 6.69
 -11 2 -6 188.1 16.02
 -11 2 -6 188.53 16.55
 -10 2 -6 -1.36 5.09
 -10 2 -6 3.47 4.51
 -9 2 -6 98.09 9.89
 -9 2 -6 105.33 10.83
 -9 2 -6 98.38 9.34
 -9 2 -6 89.36 9.6
 -8 2 -6 367.43 29.07
 -8 2 -6 339.56 28.79
 -8 2 -6 357.29 29.03
 -8 2 -6 338.55 28.53
 -7 2 -6 322.18 26.65
 -7 2 -6 324.79 26.84
 -7 2 -6 319.28 26.63
 -7 2 -6 342.3 27.11
 -6 2 -6 14.02 4.24
 -6 2 -6 15.16 5.12
 -6 2 -6 14.26 4.41
 -5 2 -6 585.62 42.63
 5 -2 6 481.7 42.57
 4 -2 6 1481.45 116.87
 -4 2 -6 1450.8 117
 -4 2 -6 1441.92 116.92
 -3 2 -6 318.63 26.03
 -3 2 -6 299.93 25.95
 -3 2 -6 332.59 25.89
 -2 2 -6 178.01 14.9
 -2 2 -6 179.09 15.23
 -2 2 -6 183.97 15.17
 -1 2 -6 653.95 49.53
 -1 2 -6 584.82 49.65
 -1 2 -6 612.57 49.49
 1 -2 6 613.93 49.27
 0 2 -6 3238.02 258.71
 1 2 -6 69.13 7.58
 1 2 -6 73.21 6.77
 -2 -2 6 186.51 15.46
 2 2 -6 184.26 15.98
 -3 -2 6 194.35 16.01
 3 2 -6 185.38 16.49
 4 2 -6 827.93 65.54
 4 2 -6 806.44 65.4
 -5 -2 6 23.03 4.47
 5 2 -6 16.42 6.16
 5 2 -6 26.73 4.96
 5 2 -6 13.24 4.25
 6 2 -6 115.78 11.07
 -6 -2 6 119.57 11.12
 6 2 -6 114.82 12.04
 6 2 -6 121.03 10.8
 -7 -2 6 7.94 5.48
 7 2 -6 11.17 7.12
 7 2 -6 -1.16 6.03
 7 2 -6 0.5 5.31
 8 2 -6 307.94 26.63
 8 2 -6 325.82 26.89
 -8 -2 6 319.57 26.7
 8 2 -6 310.77 26.15
 9 2 -6 49.46 7.9
 -9 -2 6 53.13 7.46
 10 2 -6 53.19 7.79
 10 2 -6 58.39 6.85
 11 2 -6 1.61 4.71
 11 2 -6 -3.12 3.55
 12 2 -6 31.08 3.6
 -13 2 -7 19.14 2.38
 -12 2 -7 8.15 5.27
 -12 2 -7 0.09 3.57
 -11 2 -7 6.71 6.38
 -11 2 -7 6.09 4.52
 -10 2 -7 60.52 7.61
 -9 2 -7 40.84 5.51
 -9 2 -7 35.1 5.78
 -9 2 -7 24.16 7.86
 -9 2 -7 25.74 6.38
 -8 2 -7 51.93 6.39
 -8 2 -7 51.68 7.73
 -8 2 -7 50.83 8.41
 -8 2 -7 52.91 6.83
 -7 2 -7 4.38 3.95
 -7 2 -7 -3.14 4.78
 -7 2 -7 0.6 4.84
 -7 2 -7 2.36 5.64
 -6 2 -7 129.81 11.5
 -6 2 -7 123.31 11.71
 -6 2 -7 137.32 11.96
 -5 2 -7 55.21 6.84
 5 -2 7 63.49 5.86
 -5 2 -7 54.35 6.98
 -4 2 -7 149.09 12.87
 -4 2 -7 149.85 12.92
 -3 2 -7 23.75 4.11
 -3 2 -7 26.17 4.72
 -3 2 -7 17.63 4.88
 -2 2 -7 79.49 8.33
 -2 2 -7 92.39 8.4
 -1 2 -7 14.32 4.65
 -1 2 -7 11.52 3.99
 1 -2 7 10.86 1.97
 -1 2 -7 12.77 4.76
 0 -2 7 96.27 8.02
 0 2 -7 92.1 8.49
 0 2 -7 80.97 9.36
 1 2 -7 179.46 15.48
 -2 -2 7 94.84 8.43
 2 2 -7 90.62 9.45
 -3 -2 7 32.28 4.67
 4 2 -7 128.55 11.84
 -4 -2 7 132.12 11.76
 4 2 -7 132.27 12.44
 4 2 -7 139.31 11.58
 5 2 -7 404.64 33.39
 -5 -2 7 396.86 33.41
 5 2 -7 412.27 33.72
 5 2 -7 415.02 33.13
 -6 -2 7 10.57 5.08
 6 2 -7 11.97 6.94
 6 2 -7 7.81 5.69
 6 2 -7 6.97 4.96
 -7 -2 7 -2.23 5.61
 7 2 -7 -1.32 7.18
 7 2 -7 -2.5 6.42
 7 2 -7 0.91 5.62
 -8 -2 7 1.82 5.55
 8 2 -7 8.67 6.82
 8 2 -7 -5.54 6.72
 8 2 -7 0.13 5.6
 -9 -2 7 165.08 14.43
 9 2 -7 151.87 13.72
 9 2 -7 147.4 14.42
 10 2 -7 4.58 5.54
 10 2 -7 -4.47 4.61
 -10 -2 7 7.69 6.88
 11 2 -7 4.1 4.06
 -13 2 -8 0.3 1.62
 -12 2 -8 109.2 10.71
 -12 2 -8 112.64 9.77
 -11 2 -8 106.68 12.17
 -11 2 -8 134.16 11.18
 -10 2 -8 9.43 4.65
 -10 2 -8 -3.34 5.52
 -9 2 -8 13.56 7.41
 -9 2 -8 3.23 5.16
 -9 2 -8 -1.8 5.8
 -8 2 -8 577.71 46.96
 -8 2 -8 565.73 47.24
 -8 2 -8 562.61 46.94
 -8 2 -8 632.88 47.48
 -7 2 -8 15.95 5.34
 -7 2 -8 17.87 5.39
 -7 2 -8 21.57 6.01
 -6 2 -8 8.45 5.32
 -6 2 -8 9.73 3.57
 6 -2 8 12.33 3.34
 -6 2 -8 11.06 3.35
 -6 2 -8 12.02 5.27
 -6 2 -8 2.62 4.6
 -5 2 -8 6.88 5.2
 -5 2 -8 0.74 9
 -5 2 -8 -4.13 9.5
 -5 2 -8 4.41 4.69
 -4 2 -8 1605.29 126.09
 -4 2 -8 1649.9 126.31
 -4 2 -8 1497.63 126.09
 -3 2 -8 31.57 4.71
 -3 2 -8 33.88 5.26
 -3 2 -8 34.82 5.22
 -2 2 -8 5.73 4.41
 -2 2 -8 5.22 4.16
 -1 2 -8 8.93 4.27
 -1 2 -8 18.47 4.16
 0 2 -8 1468.26 117.52
 -1 -2 8 17.57 3.52
 1 2 -8 18.26 5.35
 -2 -2 8 46.92 5.42
 3 2 -8 40.79 5.55
 3 2 -8 29.02 6.17
 3 2 -8 37.25 4.82
 -4 -2 8 722.51 58.61
 4 2 -8 726.31 58.78
 4 2 -8 704.44 58.52
 4 2 -8 742.1 58.35
 5 2 -8 82.78 9.57
 5 2 -8 96.58 9.01
 5 2 -8 104.78 10.47
 -5 -2 8 92.08 9.31
 6 2 -8 56.63 8.07
 6 2 -8 57.78 7.48
 6 2 -8 61.64 9.06
 -6 -2 8 70.14 7.71
 7 2 -8 9.09 6.6
 7 2 -8 0.94 5.7
 7 2 -8 7.61 7.09
 -7 -2 8 9.25 5.65
 8 2 -8 61.55 9.18
 8 2 -8 75.2 8.5
 -8 -2 8 76.51 8.77
 9 2 -8 -2.73 6.19
 9 2 -8 13.1 5.05
 10 2 -8 22.23 5.77
 -10 -2 8 31.79 6.93
 10 2 -8 28.66 4.91
 11 2 -8 7.15 3.25
 -12 2 -9 17.75 3.66
 -12 2 -9 12.08 4.97
 -11 2 -9 5.71 4.14
 -11 2 -9 -4.46 6.7
 -10 2 -9 -0.96 4.77
 -10 2 -9 4.34 5.36
 -9 2 -9 13.57 5.53
 -9 2 -9 11.59 7.5
 -9 2 -9 15.14 6.02
 -8 2 -9 115.99 11.96
 -8 2 -9 112.32 12.93
 -8 2 -9 119.87 11.91
 -7 2 -9 -2.57 5.91
 -7 2 -9 7.25 5.24
 -7 2 -9 4.78 5.66
 -7 2 -9 1.88 3.51
 7 -2 9 -2.68 3.37
 -6 2 -9 14.67 3.85
 -6 2 -9 16.97 5.58
 -6 2 -9 16.87 4.74
 -6 2 -9 9.88 5.58
 -6 2 -9 13.07 4.9
 -5 2 -9 15.34 9.2
 -5 2 -9 10.4 4.27
 -5 2 -9 1.65 5.54
 5 -2 9 4.12 3.54
 -5 2 -9 12.5 9.9
 -5 2 -9 14.37 5.04
 -4 2 -9 147.75 13.38
 -4 2 -9 136.36 14.17
 -4 2 -9 139.14 12.57
 -4 2 -9 142.13 11.99
 -4 2 -9 138.95 12.8
 -3 2 -9 29.34 6.34
 -3 2 -9 37.29 7.85
 -3 2 -9 36.37 6.2
 -1 2 -9 155.2 13.4
 -1 2 -9 153.35 13.85
 -1 2 -9 156.31 13.35
 0 2 -9 284.55 23.65
 -1 -2 9 76.24 7.15
 2 2 -9 75.9 8.62
 2 2 -9 84.05 7.67
 3 2 -9 17.4 5.77
 -3 -2 9 15.62 4.12
 3 2 -9 8.15 4.66
 3 2 -9 11.03 4.05
 4 2 -9 67.62 8.23
 -4 -2 9 54.41 7.01
 4 2 -9 62.33 7.26
 4 2 -9 61.81 6.8
 5 2 -9 110.01 11.85
 5 2 -9 97.88 11.09
 5 2 -9 120.7 10.57
 -5 -2 9 116.58 10.74
 -6 -2 9 92.7 9.64
 6 2 -9 109.26 10.93
 6 2 -9 85.72 9.45
 6 2 -9 83.25 9.99
 -7 -2 9 11.76 5.78
 7 2 -9 10.45 6.97
 7 2 -9 12.86 5.72
 7 2 -9 11.96 6.4
 -8 -2 9 39.38 6.26
 8 2 -9 26.38 7.03
 9 2 -9 39.64 6.99
 9 2 -9 54.5 6.43
 -9 -2 9 45.19 8.29
 10 2 -9 10.73 4.59
 -10 -2 9 15.07 6.08
 -12 2 -10 85.49 9.09
 -12 2 -10 100.72 8.42
 -11 2 -10 -1.69 6.38
 -11 2 -10 10.31 4.05
 -11 2 -10 7.35 4.05
 -10 2 -10 28.79 5.38
 -10 2 -10 22.6 7.18
 -10 2 -10 23.47 5.01
 -9 2 -10 8.85 7.2
 -9 2 -10 15.28 5.9
 -9 2 -10 5.51 5.54
 -8 2 -10 361.51 29.81
 -8 2 -10 338.93 29.84
 -8 2 -10 398.41 30.37
 -7 2 -10 12.31 5.98
 -7 2 -10 5.12 3.69
 -7 2 -10 -6 5.53
 -7 2 -10 -0.13 6.11
 6 -2 10 44.68 5.69
 -6 2 -10 46.38 6.38
 -6 2 -10 46.98 7.15
 -6 2 -10 47.51 7.03
 -6 2 -10 47.74 5.35
 -6 2 -10 53.37 11.91
 -5 2 -10 50.73 7.28
 -5 2 -10 52.44 11.17
 -5 2 -10 54.47 6.75
 -5 2 -10 56.13 10.55
 5 -2 10 48.77 6.18
 -4 2 -10 1035.58 86.81
 -4 2 -10 1081 87.09
 -4 2 -10 1104.19 86.89
 -4 2 -10 1088.9 87.18
 -4 2 -10 1145.01 87.13
 -4 2 -10 1108.11 87.37
 -3 2 -10 414.56 32.3
 -3 2 -10 364.68 31.43
 -3 2 -10 377.07 31.77
 -3 2 -10 371.6 31.84
 -3 2 -10 413.99 31.55
 -3 2 -10 399.79 31.55
 -3 2 -10 396.1 31.83
 -2 2 -10 103.51 9.11
 -2 2 -10 109.11 9.28
 -2 2 -10 88.23 8.63
 -2 2 -10 117.21 10.29
 -1 2 -10 65.39 8.43
 -1 2 -10 85.97 7.45
 -1 2 -10 88.15 7.71
 -1 2 -10 81.56 8.26
 -1 2 -10 69.5 8.24
 0 2 -10 1294.06 106.53
 0 2 -10 1382.54 106.61
 1 2 -10 168.65 14.59
 1 2 -10 168.4 14.37
 1 2 -10 179.89 15.02
 2 2 -10 171.07 15.47
 2 2 -10 166.74 14.9
 2 2 -10 188.4 15.04
 3 2 -10 191.17 16.46
 -3 -2 10 197.07 15.9
 3 2 -10 156.21 15.91
 3 2 -10 193.6 15.63
 4 2 -10 148.1 13.9
 -4 -2 10 160.79 13.08
 4 2 -10 122.61 13.14
 4 2 -10 145.57 12.72
 5 2 -10 58.93 8.53
 5 2 -10 46.19 7.3
 -5 -2 10 49.63 6.95
 5 2 -10 49.07 6.8
 6 2 -10 43.57 8.19
 6 2 -10 48.06 7.43
 -6 -2 10 51.87 7.01
 6 2 -10 44.65 6.94
 7 2 -10 130.77 12.49
 -7 -2 10 126.64 11.97
 7 2 -10 123.01 11.66
 7 2 -10 114.36 12.24
 8 2 -10 5.34 5.12
 8 2 -10 1.33 6.05
 9 2 -10 5.95 4.55
 -9 -2 10 3.54 6.2
 9 2 -10 8.13 5.12
 -10 -2 10 10.3 4.93
 10 2 -10 1.1 3.59
 -12 2 -11 20.9 4.91
 -11 2 -11 16.36 3.9
 -11 2 -11 11.68 4.16
 -11 2 -11 10.13 6.38
 -10 2 -11 3.29 4.25
 -10 2 -11 -8.96 6.77
 -10 2 -11 -8.8 5.19
 -9 2 -11 -1.36 7.03
 -9 2 -11 7.05 5.8
 -9 2 -11 1.76 5.42
 -9 2 -11 4.7 4.25
 -8 2 -11 92.71 10.23
 -8 2 -11 92.75 10.13
 -8 2 -11 110.1 10.67
 -8 2 -11 108.42 9.01
 -8 2 -11 90.49 9.31
 7 -2 11 21.34 4.52
 -7 2 -11 20.64 4.31
 -7 2 -11 23.77 6.41
 -7 2 -11 15.52 5.88
 -7 2 -11 15.16 6.62
 -7 2 -11 18.37 4.37
 -6 2 -11 2.88 11.63
 6 -2 11 2.12 4.23
 -6 2 -11 4.47 3.92
 -6 2 -11 1.57 5.56
 -6 2 -11 2.77 3.5
 -6 2 -11 1.98 4.82
 -6 2 -11 2.48 6.38
 5 -2 11 1.97 4.46
 -5 2 -11 0.78 4.55
 -5 2 -11 1.7 11.22
 -5 2 -11 6.24 9.89
 -5 2 -11 0.38 6.23
 -5 2 -11 9.81 5.26
 -4 2 -11 221.06 20.82
 -4 2 -11 259.06 20.64
 -4 2 -11 242.98 21.5
 -4 2 -11 256.4 20.7
 -4 2 -11 248.3 20.42
 -4 2 -11 239.01 21.86
 -3 2 -11 7.09 6.38
 -3 2 -11 1.58 5.58
 -3 2 -11 4.1 4.57
 -3 2 -11 2.92 4.9
 -3 2 -11 5.27 4.39
 -3 2 -11 1.53 4.42
 -3 2 -11 5.4 7.72
 -2 2 -11 1.26 4.27
 -2 2 -11 -1.17 4.1
 -2 2 -11 2.77 5.35
 -2 2 -11 5.57 6.85
 -2 2 -11 4.26 5.78
 -2 2 -11 0.68 4.66
 -1 2 -11 46.11 8.29
 -1 2 -11 49.34 6.72
 -1 2 -11 53.21 6.26
 -1 2 -11 52.01 6.85
 -1 2 -11 43.07 6.9
 -1 2 -11 54.6 5.96
 0 2 -11 107.74 10.25
 0 2 -11 105.13 10.36
 0 2 -11 111.27 10.16
 0 2 -11 110.2 9.94
 1 2 -11 9.47 5.61
 1 2 -11 1.17 4.98
 1 2 -11 13.31 5.01
 2 2 -11 30.4 7.04
 2 2 -11 23.69 6.17
 2 2 -11 31.83 4.97
 -2 -2 11 17.46 4.37
 3 2 -11 222.49 17.48
 3 2 -11 183.59 16.72
 -3 -2 11 188.96 16.71
 3 2 -11 194.41 16.42
 4 2 -11 69.67 8.81
 -4 -2 11 55.18 7.35
 4 2 -11 55.87 7.64
 4 2 -11 66.46 7.21
 5 2 -11 3.62 6.88
 -5 -2 11 5.7 5.22
 5 2 -11 -4.94 5.95
 5 2 -11 -1.8 5.37
 6 2 -11 94.33 9.91
 -6 -2 11 92.57 8.96
 6 2 -11 72.91 8.66
 6 2 -11 63.96 9.13
 7 2 -11 6.46 5.98
 7 2 -11 19.3 6.25
 -8 -2 11 23.36 7.19
 8 2 -11 9.34 5.03
 8 2 -11 10.93 5.43
 -9 -2 11 24.36 5.37
 9 2 -11 4.12 4.36
 10 2 -11 11.08 2.54
 -12 2 -12 50.86 4.81
 -12 2 -12 49.58 5.94
 -11 2 -12 73.42 6.81
 -11 2 -12 67.73 7.09
 -11 2 -12 74 8.41
 -10 2 -12 3.65 4.98
 -10 2 -12 6.86 6.56
 -9 2 -12 70.22 8.44
 -8 2 -12 138.89 12.25
 -8 2 -12 126.38 10.92
 -8 2 -12 119.73 12.04
 -8 2 -12 125.18 12.46
 -8 2 -12 122.68 11.84
 -8 2 -12 120.46 11.03
 -7 2 -12 114.5 10.4
 -7 2 -12 103.19 11.72
 -7 2 -12 136.54 11.74
 7 -2 12 116.24 11.04
 -7 2 -12 119.79 11.45
 -6 2 -12 0.53 12.03
 -6 2 -12 1.39 5.69
 -6 2 -12 2.27 5.04
 6 -2 12 1.46 4.74
 -6 2 -12 5.45 6.69
 -5 2 -12 182.94 14.65
 -5 2 -12 153.56 15.13
 -5 2 -12 148.62 17.21
 -5 2 -12 176.9 14.88
 5 -2 12 152.11 14.99
 -4 2 -12 177.8 15.26
 -4 2 -12 169.85 14.84
 -4 2 -12 151.62 16.65
 -4 2 -12 166.38 16.72
 -4 2 -12 178.58 14.59
 -4 2 -12 159.31 14.8
 -3 2 -12 116.69 10.48
 -3 2 -12 101.69 11.19
 -3 2 -12 126.04 10.91
 -3 2 -12 120.67 12.07
 -3 2 -12 110.29 12.48
 -2 2 -12 41.18 5.71
 -2 2 -12 46.77 7.42
 -2 2 -12 45.44 6.79
 -2 2 -12 49.4 8.31
 -2 2 -12 35.61 6.04
 -1 2 -12 340.93 29.19
 -1 2 -12 354.05 29.15
 -1 2 -12 373.22 29.19
 -1 2 -12 365.16 29.5
 -1 2 -12 348.37 28.83
 -1 2 -12 348.26 29.13
 0 2 -12 27.94 7.45
 0 2 -12 28.4 5.93
 0 2 -12 29.49 6.34
 0 2 -12 30.09 5.57
 0 2 -12 30.01 6.16
 1 2 -12 93.4 9.69
 1 2 -12 80.02 10.72
 2 2 -12 25.79 4.88
 2 2 -12 25.14 5.24
 -2 -2 12 24.45 4.52
 2 2 -12 29.13 6.74
 3 2 -12 184.03 14.21
 3 2 -12 181.36 15.24
 -3 -2 12 179.03 14.51
 4 2 -12 -1.98 5.11
 4 2 -12 -3.32 5.33
 -4 -2 12 7.14 4.85
 4 2 -12 14.76 6.78
 5 2 -12 19.4 5.6
 5 2 -12 29.64 6.93
 5 2 -12 13.22 5.77
 6 2 -12 15.18 6.37
 7 2 -12 68.9 7.67
 8 2 -12 -3.12 4.66
 -8 -2 12 0.92 6.5
 -9 -2 12 3.75 4.86
 9 2 -12 4.32 3.36
 -12 2 -13 11.58 3.72
 -11 2 -13 38.76 4.79
 -11 2 -13 34.84 6.22
 -11 2 -13 32.97 4.18
 -10 2 -13 1.94 3.41
 -10 2 -13 6.18 6.4
 -10 2 -13 -4.38 5.02
 -9 2 -13 38.28 6.57
 -9 2 -13 51.73 6.77
 -9 2 -13 40.51 7.7
 -8 2 -13 17.1 5.99
 -8 2 -13 18.81 6.91
 -8 2 -13 19.85 6.09
 -8 2 -13 9 6.27
 -8 2 -13 21.19 4.18
 -7 2 -13 41.87 6.7
 -7 2 -13 30.54 5.05
 7 -2 13 36.07 5.74
 -7 2 -13 33.26 6.69
 -7 2 -13 36.75 7.34
 -6 2 -13 4.92 12.39
 6 -2 13 4.62 5.02
 -6 2 -13 4.99 5.74
 -6 2 -13 2.64 6.78
 -6 2 -13 6.56 5.61
 -6 2 -13 10 5.18
 -5 2 -13 117.22 15.37
 -5 2 -13 131.85 11.67
 -5 2 -13 111.69 12.42
 5 -2 13 109.92 12.2
 -5 2 -13 143.14 11.9
 -4 2 -13 28.37 5.57
 -4 2 -13 37.37 11.37
 -4 2 -13 31.78 5.76
 -4 2 -13 22.96 10.05
 -4 2 -13 30.59 6.91
 -3 2 -13 86.24 8.03
 -3 2 -13 78.71 10.95
 -3 2 -13 74.69 8.33
 -3 2 -13 61.49 10.73
 -3 2 -13 74.5 9.01
 -2 2 -13 21.45 5.66
 -2 2 -13 25.11 7.86
 -2 2 -13 28.83 5.15
 -2 2 -13 18.94 8.19
 -2 2 -13 26.58 6.58
 -1 2 -13 36.57 6.37
 -1 2 -13 40.29 6.92
 -1 2 -13 31.6 7.7
 -1 2 -13 47.09 6.47
 -1 2 -13 42.27 5.76
 -1 2 -13 41.43 7.97
 0 2 -13 -1.03 6.44
 0 2 -13 -0.4 5.59
 0 2 -13 5.85 5.97
 0 2 -13 -0.71 5.24
 1 2 -13 56.94 7.19
 1 2 -13 52.49 7.71
 2 2 -13 64.74 6.75
 2 2 -13 75.74 8.33
 3 2 -13 44.44 6.97
 3 2 -13 64.34 6.92
 3 2 -13 69.41 8.57
 4 2 -13 7.44 5.13
 4 2 -13 3.38 4.99
 4 2 -13 12.89 6.62
 5 2 -13 11.82 4.97
 5 2 -13 19.98 5.34
 5 2 -13 10.24 6.47
 5 2 -13 19.84 5.57
 6 2 -13 93.13 8.24
 6 2 -13 57.73 8.36
 -7 -2 13 0.51 6.81
 8 2 -13 7.59 3.8
 -8 -2 13 3.1 5.56
 -9 -2 13 2.73 3.13
 -12 2 -14 4.31 2.86
 -11 2 -14 41.72 6.18
 -11 2 -14 44.24 5.08
 -10 2 -14 -3.07 4.69
 -9 2 -14 50.1 6.78
 -9 2 -14 46.92 7.78
 -8 2 -14 -1.95 5.33
 -7 2 -14 78.58 8.13
 7 -2 14 109.1 9.14
 -7 2 -14 92.97 9.26
 -7 2 -14 86.18 8.65
 -7 2 -14 83.13 9.31
 -7 2 -14 59.74 9.62
 -6 2 -14 -5.77 5.19
 6 -2 14 -1.48 5.34
 -6 2 -14 6.98 5.27
 -6 2 -14 2.67 5.89
 -6 2 -14 5.87 6.75
 -6 2 -14 -6.6 12.2
 5 -2 14 151.62 14.67
 -5 2 -14 160.49 14.03
 -5 2 -14 150.63 14.67
 -5 2 -14 131.08 17.2
 -5 2 -14 163.96 14.01
 -4 2 -14 16.76 5.27
 -4 2 -14 -8.6 10.24
 -4 2 -14 1.88 5.03
 -4 2 -14 3.78 6.76
 -4 2 -14 17.67 12.88
 -3 2 -14 193.08 21.1
 -3 2 -14 246.04 20
 -3 2 -14 240.79 21.82
 -3 2 -14 217.62 20.18
 -3 2 -14 250.51 19.65
 -2 2 -14 26.85 8.37
 -2 2 -14 40.07 6.21
 -2 2 -14 26.52 9.5
 -2 2 -14 23.76 6.84
 -2 2 -14 20.78 5.27
 -1 2 -14 223.43 18.97
 -1 2 -14 242.04 19.09
 -1 2 -14 204.16 19.08
 -1 2 -14 220.77 19.7
 -1 2 -14 199 19.54
 -1 2 -14 224.69 18.53
 0 2 -14 37.39 7.54
 0 2 -14 44.77 6.34
 0 2 -14 45.3 8.77
 0 2 -14 53.76 7.11
 0 2 -14 58.61 7.36
 1 2 -14 103.13 10.37
 1 2 -14 91.53 9.95
 1 2 -14 96.05 10.2
 2 2 -14 34.1 6.96
 2 2 -14 27.7 6.01
 2 2 -14 23.17 6.9
 3 2 -14 214.3 15.84
 3 2 -14 224.14 16.45
 4 2 -14 59.4 6.72
 4 2 -14 62.48 7.78
 -5 -2 14 3.46 7.72
 5 2 -14 2.16 4.7
 6 2 -14 11.44 5.63
 -6 -2 14 5.92 6.92
 6 2 -14 4.1 4.74
 -7 -2 14 48.96 7.02
 7 2 -14 37.11 5.38
 8 2 -14 -3.99 2.86
 -11 2 -15 19.56 3.6
 -11 2 -15 17.09 4.87
 -10 2 -15 5.59 4.52
 -10 2 -15 2.41 5.61
 -9 2 -15 44.18 7.02
 -9 2 -15 36.82 6.31
 -9 2 -15 43.43 6.32
 -8 2 -15 -2.63 6.34
 -7 2 -15 120.51 9.79
 7 -2 15 123.56 10.84
 -7 2 -15 109.41 10.6
 -7 2 -15 120.45 10.23
 -7 2 -15 80.81 10.65
 -7 2 -15 94.59 10.57
 -7 2 -15 84.3 11.1
 -6 2 -15 4.49 4.93
 6 -2 15 16.69 5.66
 -6 2 -15 4.82 6.82
 -6 2 -15 2.8 5.74
 -6 2 -15 18.16 5.01
 -5 2 -15 21.39 5.45
 -5 2 -15 11.17 5.13
 5 -2 15 23.74 6.3
 -5 2 -15 24.87 7.14
 -4 2 -15 2.39 5.14
 -4 2 -15 5.91 10.28
 -4 2 -15 4.62 6.86
 -4 2 -15 -1.54 5.3
 -3 2 -15 73.54 8.2
 -3 2 -15 43.08 11.24
 -3 2 -15 76.42 7.66
 -3 2 -15 56.08 13.51
 -3 2 -15 64 8.91
 -2 2 -15 22.93 7.3
 -2 2 -15 36.92 6.42
 -2 2 -15 33.87 5.79
 -2 2 -15 38.84 9.27
 -2 2 -15 38.2 5.03
 -2 2 -15 24.5 11.24
 -1 2 -15 3.2 8.48
 -1 2 -15 0.82 6.52
 -1 2 -15 1.09 9.91
 -1 2 -15 1.54 4.89
 -1 2 -15 8.17 5.7
 0 2 -15 15.5 6.49
 0 2 -15 27.48 6.27
 0 2 -15 7.65 9.5
 0 2 -15 7.73 5.14
 0 2 -15 21.46 5.86
 1 2 -15 120 11.32
 1 2 -15 114.25 11.54
 1 2 -15 113.38 11.64
 2 2 -15 46.53 7.7
 -2 -2 15 40.88 8.06
 2 2 -15 46.22 7.62
 3 2 -15 20.01 6.2
 -3 -2 15 2.57 7.17
 3 2 -15 2.92 6.15
 3 2 -15 9.22 5.21
 4 2 -15 -0.16 4.6
 -4 -2 15 7.21 7.14
 4 2 -15 5.09 5.67
 4 2 -15 -0.23 5.62
 -5 -2 15 56.01 8.23
 5 2 -15 55.08 7.3
 -6 -2 15 66.64 7.3
 6 2 -15 33.23 5.62
 -7 -2 15 -1.52 4.72
 7 2 -15 1.29 2.94
 7 2 -15 6.11 3.09
 -11 2 -16 15.04 3.13
 -11 2 -16 19.87 3.84
 -10 2 -16 5.62 4.07
 -10 2 -16 8.22 5.06
 -9 2 -16 44.13 6.65
 -9 2 -16 43.28 6.23
 -8 2 -16 65.74 5.9
 -8 2 -16 48.58 7.12
 -8 2 -16 42.94 7.45
 -7 2 -16 48.94 6.61
 -6 2 -16 14.51 5.55
 -6 2 -16 9.8 6.67
 6 -2 16 15.14 5.64
 -6 2 -16 10.1 4.86
 -5 2 -16 118.58 13.39
 -5 2 -16 153.34 12.7
 -5 2 -16 127.5 12.51
 -5 2 -16 133.37 15.98
 5 -2 16 158 13.73
 -4 2 -16 48.69 11.8
 -4 2 -16 60.79 8.82
 -4 2 -16 73.35 7.82
 -4 2 -16 68.93 7.61
 -3 2 -16 29.23 9.78
 -3 2 -16 25.1 5.85
 -3 2 -16 18.68 6.98
 -3 2 -16 25.46 5.56
 -2 2 -16 2.13 6.6
 -2 2 -16 -0.15 8.89
 -2 2 -16 8.03 5.51
 -2 2 -16 3.9 3.97
 -2 2 -16 7.28 5.05
 -1 2 -16 114.68 10.55
 -1 2 -16 95.57 11.31
 -1 2 -16 124.54 11.1
 0 2 -16 60.59 6.96
 0 2 -16 55.67 8.02
 0 2 -16 54.67 7.52
 1 2 -16 13.08 6.2
 1 2 -16 2.48 4.88
 1 2 -16 2.56 5.65
 1 2 -16 3.88 5.34
 2 2 -16 8.69 5
 2 2 -16 7.49 5.26
 2 2 -16 17.63 5.78
 3 2 -16 34.62 6.37
 3 2 -16 28.15 6.56
 4 2 -16 35.13 5.72
 -4 -2 16 56.09 7.61
 4 2 -16 51.84 6.52
 5 2 -16 4.11 3.82
 5 2 -16 9.6 5.02
 -5 -2 16 6.03 5.68
 6 2 -16 0.68 3.23
 -6 -2 16 -1.82 4.84
 -7 -2 16 11.73 3.45
 -10 2 -17 0.24 4.21
 -10 2 -17 1.27 3.69
 -9 2 -17 -1.38 4.59
 -9 2 -17 2.72 4.39
 -9 2 -17 6.74 5.3
 -8 2 -17 27.68 4.04
 -8 2 -17 20.25 5.5
 -8 2 -17 22.33 5.8
 -7 2 -17 13.19 5.63
 -7 2 -17 23.9 6.33
 6 -2 17 -0.87 5.12
 -5 2 -17 4.13 4.74
 -5 2 -17 4 6.51
 5 -2 17 3.99 5.34
 -4 2 -17 39.49 10.77
 -4 2 -17 40.33 6.08
 -4 2 -17 47.28 6.2
 -4 2 -17 36.22 5.72
 -4 2 -17 24.47 7.38
 -3 2 -17 99.91 9.61
 -3 2 -17 86.3 10.59
 -3 2 -17 116.67 10.04
 -3 2 -17 76.29 12.52
 -2 2 -17 26.29 6.91
 -2 2 -17 36.5 6.08
 -2 2 -17 22.1 5.49
 -2 2 -17 27.98 4.65
 -1 2 -17 0.68 6.47
 -1 2 -17 0.62 5.48
 -1 2 -17 5.65 4.88
 -1 2 -17 9.34 4.05
 0 2 -17 19.72 5.18
 0 2 -17 20.84 5.53
 0 2 -17 16.38 6.51
 1 2 -17 119.63 11.29
 2 2 -17 4.12 5.93
 2 2 -17 8.65 4.65
 3 2 -17 9.94 5.57
 -3 -2 17 4.01 5.65
 3 2 -17 -5.65 4.4
 -4 -2 17 1.97 5.77
 4 2 -17 -2.37 4
 -5 -2 17 32.77 5.96
 5 2 -17 24.96 4.1
 6 2 -17 -1.65 2.41
 -10 2 -18 -0.2 2.88
 -9 2 -18 0.29 3.96
 -8 2 -18 76 6.34
 -8 2 -18 53.58 7.31
 -8 2 -18 54.32 7.14
 -7 2 -18 3.12 5.43
 -7 2 -18 5.97 4.89
 -6 2 -18 2.5 4.79
 -6 2 -18 2.23 5.75
 -5 2 -18 27.21 5.23
 -5 2 -18 29.69 6.61
 -4 2 -18 99.01 9.17
 4 -2 18 79.36 9.45
 -3 2 -18 7.78 5.2
 -2 2 -18 5.34 5.04
 -1 2 -18 47.77 6.71
 0 2 -18 36.74 7.29
 0 2 -18 61.82 6.37
 1 2 -18 8.14 5.45
 1 2 -18 0.54 4.44
 2 2 -18 -0.87 5.28
 2 2 -18 1.14 4.08
 3 2 -18 1.47 5.02
 3 2 -18 7.15 3.87
 4 2 -18 1.68 3.33
 5 2 -18 4.01 2.72
 -9 2 -19 7.09 3.29
 -8 2 -19 48.09 6.55
 -8 2 -19 48.69 6.45
 -7 2 -19 24.39 5.12
 -7 2 -19 21.21 4.78
 -6 2 -19 -1.81 5.14
 -5 2 -19 -2.28 4.24
 -5 2 -19 -5.03 5.76
 -4 2 -19 25.53 6.17
 -3 2 -19 31.73 6.65
 -2 2 -19 6.62 5.85
 -2 2 -19 11.65 4.53
 -1 2 -19 31.33 5.09
 -1 2 -19 33.64 4.55
 0 2 -19 24.81 5.86
 0 2 -19 25.69 4.9
 0 2 -19 29.3 4.31
 1 2 -19 24.81 5.36
 1 2 -19 23.89 4.55
 1 2 -19 28.37 4.11
 2 2 -19 1.85 4.61
 2 2 -19 -6.93 3.77
 3 2 -19 11.33 3.39
 4 2 -19 6.76 2.62
 4 2 -19 15.08 2.51
 -9 2 -20 -1.37 2.29
 -8 2 -20 20.74 3.79
 -7 2 -20 3.99 3.98
 -7 2 -20 2.18 3.66
 -7 2 -20 8.66 2.73
 -6 2 -20 -3.49 3.68
 -6 2 -20 5.31 4.52
 -6 2 -20 7.39 3.36
 -5 2 -20 0.28 4.93
 -5 2 -20 0.07 3.54
 -4 2 -20 15.35 5.51
 -3 2 -20 25.51 5.91
 -3 2 -20 29.59 4.91
 -2 2 -20 3 4.93
 -2 2 -20 -0.71 4.18
 -1 2 -20 1.71 5.08
 -1 2 -20 6.54 3.93
 -1 2 -20 7.4 3.49
 0 2 -20 5.38 4.45
 0 2 -20 4.57 3.78
 1 2 -20 9.43 4.82
 1 2 -20 10.11 3.53
 1 2 -20 12.5 3.31
 2 2 -20 9.23 3.12
 3 2 -20 -4.21 2.37
 -7 2 -21 4.96 3.12
 -7 2 -21 2.02 2.66
 -6 2 -21 7.61 3.76
 -6 2 -21 2.73 2.73
 -6 2 -21 0.23 3.15
 -5 2 -21 21.29 3.27
 -5 2 -21 0.59 4.03
 -4 2 -21 17.47 4.66
 -3 2 -21 7.5 4.24
 -2 2 -21 -0.19 3.57
 -2 2 -21 12.24 4.22
 -1 2 -21 11.88 3.54
 0 2 -21 21.11 3.65
 0 2 -21 26.12 4.5
 1 2 -21 2.34 2.68
 2 2 -21 2.29 2.11
 -6 2 -22 1.59 2.52
 -5 2 -22 3.34 2.4
 -4 2 -22 7.38 2.55
 -4 2 -22 10.11 3.33
 -3 2 -22 12.23 3.8
 -2 2 -22 9.88 3.77
 -2 -3 -22 31.73 3.25
 -3 -3 -22 2.08 2.15
 -4 -3 -22 0.12 2.23
 -6 -3 -22 17.29 2.7
 -7 -3 -22 -3.19 1.99
 0 -3 -21 6.89 2.05
 -1 -3 -21 -1.82 2.55
 -2 -3 -21 89.13 7.83
 -3 -3 -21 2.23 2.59
 3 3 21 1.57 4.85
 -3 -3 -21 6.89 3.12
 -4 -3 -21 12.18 2.74
 4 3 21 4.55 5.19
 -4 -3 -21 5.44 3.25
 -5 -3 -21 -4.46 3
 5 3 21 3.72 4.61
 -5 -3 -21 -1.57 3.15
 -6 -3 -21 66.12 6.04
 -7 -3 -21 19.5 3.11
 -7 -3 -21 19.33 3.16
 -8 -3 -21 0.38 2.36
 -8 -3 -21 4.88 2.83
 -9 -3 -21 6.81 2.29
 1 -3 -20 1.61 2.3
 0 -3 -20 16.74 3.24
 -1 -3 -20 14.9 3.67
 -2 -3 -20 49.84 5.61
 -3 -3 -20 14.06 3.99
 4 3 20 -0.39 4.77
 -4 -3 -20 10.69 3.92
 -5 -3 -20 16 3.32
 5 3 20 11.11 5.91
 -5 -3 -20 10.85 4.11
 -6 -3 -20 63.11 6.04
 -6 -3 -20 61.57 6.49
 -7 -3 -20 32.95 4.29
 -7 -3 -20 38.74 4.76
 -8 -3 -20 15.14 3.23
 -8 -3 -20 13.01 3.41
 -9 -3 -20 2.73 3.14
 -9 -3 -20 3.54 2.48
 -10 -3 -20 2.59 2.35
 2 -3 -19 111.87 9.46
 1 -3 -19 0.72 3.24
 0 -3 -19 11.75 3.77
 -1 -3 -19 8.54 3.78
 -1 -3 -19 12.88 4.06
 -2 -3 -19 161.59 13.78
 -3 -3 -19 11.24 4.32
 -4 -3 -19 7.78 4.39
 5 3 19 6.7 6.1
 -5 -3 -19 17.7 4.53
 -6 -3 -19 146.17 12.34
 -6 -3 -19 142.74 12.58
 -7 -3 -19 5.67 3.53
 -7 -3 -19 -4.42 4.34
 -8 -3 -19 3.05 3.45
 -8 -3 -19 7.76 3.85
 -9 -3 -19 61.04 6.18
 -9 -3 -19 70.07 6.25
 -10 -3 -19 27.2 4.01
 3 -3 -18 -0.24 2.66
 -3 3 18 -3.13 4.31
 2 -3 -18 79.84 6.89
 -2 3 18 57.91 8.38
 1 -3 -18 22.57 4.12
 -1 3 18 20.77 5.73
 0 -3 -18 -5.1 3.93
 0 -3 -18 4.6 4.06
 0 3 18 7.87 5.46
 -1 -3 -18 15.55 4.34
 -1 -3 -18 14.19 4.35
 -2 -3 -18 102.47 10.12
 -2 -3 -18 123 10.24
 -3 -3 -18 116.67 11.15
 -3 -3 -18 131.73 11.18
 5 3 18 9.25 6.78
 -5 -3 -18 -3.94 4.67
 -6 -3 -18 18.3 4.5
 6 3 18 11.78 7.12
 -6 -3 -18 15.31 4.88
 -7 -3 -18 67.64 6.17
 -7 -3 -18 45.96 6.68
 -7 -3 -18 60.31 6.45
 -8 -3 -18 102.53 9.11
 -8 -3 -18 94.75 9.28
 -9 -3 -18 17.4 4.09
 -9 -3 -18 19.95 4.25
 -10 -3 -18 0.22 3.98
 -11 -3 -18 21.73 3.51
 -11 -3 -18 28.14 4.2
 4 -3 -17 2.91 2.73
 -4 3 17 5.99 4.13
 -3 3 17 14.52 5.22
 -2 3 17 110.48 10.91
 -1 3 17 73.91 9.13
 0 -3 -17 31.34 4.95
 0 3 17 23.07 6.6
 -2 -3 -17 60.26 6.85
 -2 -3 -17 64.49 6.56
 -3 -3 -17 103.57 9.54
 -3 -3 -17 98.71 9.43
 -3 -3 -17 96.43 9.62
 3 3 17 93.82 9.68
 4 3 17 8.3 4.64
 -4 -3 -17 2.66 4.97
 5 3 17 114.28 11.53
 5 3 17 84.15 12.4
 6 3 17 8.23 4.86
 7 3 17 11.99 5.14
 -7 -3 -17 19.67 5.29
 7 3 17 10.38 7.19
 -8 -3 -17 12.16 4.82
 -8 -3 -17 11.12 5.04
 -8 -3 -17 9.25 4.49
 9 3 17 50.92 5.93
 -9 -3 -17 66.92 6.74
 -10 -3 -17 7.69 4.48
 -10 -3 -17 9.12 3.72
 -11 -3 -17 0.54 3.41
 -12 -3 -17 26.23 3.72
 -5 3 16 9.31 3.82
 -4 3 16 5.48 5.4
 -3 3 16 11.57 6.4
 -2 3 16 44.01 7.66
 0 3 16 136.42 13.24
 1 3 16 6.65 6.35
 2 3 16 13.24 4.63
 -2 -3 -16 10.36 4.67
 -2 -3 -16 9.3 4.81
 3 3 16 5.88 4.69
 -3 -3 -16 5.59 4.81
 -3 -3 -16 9.81 5.03
 -3 -3 -16 4.58 4.84
 4 3 16 27.48 5.85
 -4 -3 -16 29.35 5.71
 -4 -3 -16 38.67 5.39
 -4 -3 -16 32.45 5.92
 5 3 16 17.48 5.48
 -5 -3 -16 19.37 5.6
 6 3 16 3.51 7.82
 -6 -3 -16 2.54 5.23
 -6 -3 -16 12.42 5.39
 6 3 16 8.57 5.1
 -7 -3 -16 85.86 8.39
 -7 -3 -16 81.12 8.08
 7 3 16 69.18 8.64
 8 3 16 205.29 15.66
 8 3 16 134.75 16.04
 -9 -3 -16 99.96 9.77
 -9 -3 -16 112.19 9.86
 -10 -3 -16 10.78 4.27
 -11 -3 -16 7.33 3.86
 -12 -3 -16 95.53 8.68
 -5 3 15 69.48 7.67
 -4 3 15 9.93 6.35
 -3 3 15 40.39 7.91
 -1 3 15 138.02 13.58
 0 3 15 5.52 7.05
 1 3 15 154.94 15.8
 -1 -3 -15 185.59 14.97
 2 3 15 4.7 6.62
 -2 -3 -15 3.88 4.86
 -2 -3 -15 4.14 4.67
 -3 -3 -15 176.74 14.61
 -3 -3 -15 167.04 14.73
 3 3 15 159.26 15.02
 -4 -3 -15 157.41 14.86
 4 3 15 168.81 15.42
 -4 -3 -15 183.39 15.11
 -4 -3 -15 172.35 14.96
 -4 -3 -15 181.08 15.01
 -5 -3 -15 24.08 5.96
 5 3 15 24.57 5.67
 -5 -3 -15 30 5.76
 6 3 15 16.04 5.51
 6 3 15 14.78 8.05
 -6 -3 -15 26.14 5.84
 -6 -3 -15 21.14 5.67
 7 3 15 52.84 7.63
 7 3 15 62.51 9.54
 -7 -3 -15 52.7 7.36
 -7 -3 -15 57.72 6.97
 -7 -3 -15 74.21 7.5
 -8 -3 -15 72.51 8.05
 8 3 15 77.9 8.48
 -8 -3 -15 73.49 7.79
 -8 -3 -15 68.34 8.38
 -9 -3 -15 34.63 5.65
 -9 -3 -15 39.21 5.46
 9 3 15 24.25 5.83
 -10 -3 -15 8.3 4.51
 -11 -3 -15 10.66 4.3
 -12 -3 -15 38.88 5.38
 12 3 15 21.69 4.01
 -6 3 14 -0.64 4.33
 -5 3 14 25.07 6.46
 5 -3 -14 23.16 5.28
 -4 3 14 38.36 7.04
 4 -3 -14 16.63 5.87
 -3 3 14 2.68 7.26
 -2 3 14 23.97 7.99
 2 -3 -14 16.45 6.12
 -2 3 14 18.89 7.48
 -1 3 14 174.28 15.27
 1 -3 -14 143.09 14.68
 -1 3 14 166.73 15.34
 0 3 14 29.66 7.33
 0 3 14 32.67 8.06
 -1 -3 -14 58.03 6.81
 1 3 14 63.72 8.76
 -2 -3 -14 9.67 4.66
 2 3 14 17.65 6.35
 -3 -3 -14 38.87 5.94
 -3 -3 -14 34.65 5.84
 4 3 14 230.27 18.45
 -4 -3 -14 219.03 17.9
 -4 -3 -14 201.29 17.91
 -4 -3 -14 202.5 18
 -5 -3 -14 152.64 14.9
 5 3 14 192.69 15.32
 -6 -3 -14 5.43 5.61
 6 3 14 25.54 5.61
 -6 -3 -14 7.67 5.65
 6 3 14 6.55 8.02
 7 3 14 80.86 8.2
 -7 -3 -14 76.45 8.04
 -7 -3 -14 58.77 7.3
 -7 -3 -14 60.55 7.83
 7 3 14 49.81 9.79
 8 3 14 177.68 13.75
 -8 -3 -14 138.72 13.14
 -8 -3 -14 131.73 13.35
 -8 -3 -14 156.15 12.98
 -8 -3 -14 145.96 13.13
 8 3 14 123.04 14.41
 9 3 14 202.78 16.47
 -9 -3 -14 171.02 16.27
 -10 -3 -14 86.2 7.71
 10 3 14 69.09 7.04
 -11 -3 -14 61.98 6.77
 12 3 14 34.69 5.3
 -7 3 13 13.57 4.33
 -6 3 13 11.64 5.61
 6 -3 -13 -0.13 4.58
 -5 3 13 130.99 11.57
 5 -3 -13 99.32 10.95
 -4 3 13 20.34 7.55
 -3 3 13 -0.26 7.89
 -3 3 13 15.18 7.86
 3 -3 -13 5.26 5.91
 -2 3 13 105.79 12.78
 -2 3 13 125.62 12.72
 2 -3 -13 121.15 11.8
 -1 3 13 281.44 23.81
 -1 3 13 282.89 23.43
 1 -3 -13 253.81 23.16
 0 3 13 2.38 6.84
 0 3 13 -0.98 7.41
 0 -3 -13 7.84 5.75
 -1 -3 -13 19.51 4.87
 1 3 13 31.23 7.12
 2 3 13 64.9 8.29
 -3 -3 -13 440.34 35.32
 -3 -3 -13 429.5 35.38
 -4 -3 -13 14.92 5.36
 4 3 13 24.03 5.23
 -4 -3 -13 13.89 5.13
 -4 -3 -13 24.16 4.73
 -4 -3 -13 19.17 5.17
 -5 -3 -13 82.72 8.84
 5 3 13 89.35 8.94
 -6 -3 -13 153.85 14.24
 6 3 13 181.63 14.64
 -6 -3 -13 154.31 14.33
 7 3 13 127.42 11.33
 -7 -3 -13 105.43 11.1
 -7 -3 -13 123.99 10.68
 -7 -3 -13 111.19 10.93
 7 3 13 93.85 12.44
 8 3 13 40.72 6.47
 -8 -3 -13 27.49 6.73
 -8 -3 -13 47.19 5.97
 -8 -3 -13 33.54 6.11
 8 3 13 36.33 8.49
 9 3 13 24.25 5.73
 -9 -3 -13 31.11 5.47
 -9 -3 -13 28.79 5.59
 10 3 13 32.87 4.27
 -10 -3 -13 32.24 6.16
 10 3 13 26.47 5.68
 -11 -3 -13 33.73 5.22
 12 3 13 14.54 4.82
 7 -3 -12 14.15 4.26
 -6 3 12 7.81 6.38
 6 -3 -12 2.93 5.16
 -5 3 12 9.03 6.96
 5 -3 -12 4.28 5.46
 4 -3 -12 -0.81 5.85
 -4 3 12 23.88 8.04
 -4 3 12 15.08 7.63
 4 -3 -12 8.55 4.86
 3 -3 -12 109.7 10.84
 3 -3 -12 96.64 10.21
 -3 3 12 105.18 12
 -3 3 12 103.52 11.82
 2 -3 -12 16.78 6.35
 -2 3 12 39.1 8.89
 -2 3 12 21.43 8.43
 2 -3 -12 21.52 5.87
 1 -3 -12 20.19 5.79
 1 -3 -12 30.82 6.28
 -1 3 12 17.01 8.02
 0 -3 -12 22.66 5.77
 0 3 12 27.3 7.57
 1 3 12 286.17 23.73
 1 3 12 270.53 23.36
 2 3 12 105.16 10.73
 -3 -3 -12 230.27 19.18
 -4 -3 -12 173.78 15.13
 4 3 12 180.67 15.38
 5 3 12 144.73 13.61
 -5 -3 -12 159.81 13.4
 6 3 12 25.58 5.24
 6 3 12 8.37 7.33
 -6 -3 -12 18.55 5.22
 7 3 12 325.39 25.02
 -7 -3 -12 301.76 24.46
 -7 -3 -12 284.5 24.54
 -7 -3 -12 295.53 24.73
 7 3 12 277.75 25.24
 -8 -3 -12 11.97 5.86
 -8 -3 -12 13.82 5.29
 8 3 12 5.67 5.08
 -8 -3 -12 2.83 4.93
 8 3 12 4.72 7.55
 -9 -3 -12 71.32 7.76
 9 3 12 74.66 8.1
 -9 -3 -12 67.07 7.67
 10 3 12 83.99 8.84
 -11 -3 -12 121.8 10.84
 12 3 12 3.27 4.5
 -13 -3 -12 34.14 5.47
 13 3 12 25.66 4.39
 8 -3 -11 8.56 3.22
 7 -3 -11 13.92 4.87
 -7 3 11 8.28 5.59
 6 -3 -11 129.63 14.06
 -6 3 11 186.36 14.45
 -5 3 11 170.58 16.29
 4 -3 -11 22.22 6.5
 4 -3 -11 25.76 5.68
 -4 3 11 39.03 8.2
 3 -3 -11 7.56 5.94
 3 -3 -11 -0.2 5.13
 -3 3 11 2.37 8.31
 2 -3 -11 323.77 26.73
 2 -3 -11 309.32 26.55
 -2 3 11 326.54 26.98
 1 -3 -11 65.17 8.11
 1 -3 -11 77.14 8.01
 -1 3 11 72.56 9.44
 0 -3 -11 -1.17 4.88
 0 3 11 2.65 6.51
 1 3 11 6.25 6.42
 1 3 11 7.9 6.09
 2 3 11 540.42 43.86
 -3 -3 -11 212.41 17.34
 -3 -3 -11 203.69 17.34
 -4 -3 -11 5.18 4.56
 -4 -3 -11 4.19 4.38
 4 3 11 -3.93 3.92
 5 3 11 5.83 4.16
 -5 -3 -11 0.85 4.47
 -6 -3 -11 276.49 22.96
 6 3 11 280.62 23.27
 -7 -3 -11 30.65 6.14
 7 3 11 29.48 7.23
 -7 -3 -11 31.15 5.42
 7 3 11 29.84 5.7
 -7 -3 -11 32.06 5.22
 -8 -3 -11 -0.39 5.81
 -8 -3 -11 2.26 4.94
 8 3 11 2.55 7.49
 8 3 11 4.58 4.98
 -8 -3 -11 3.61 4.77
 9 3 11 19.71 5.31
 -9 -3 -11 10.25 4.99
 -9 -3 -11 1.96 4.99
 9 3 11 11.16 3.64
 10 3 11 78.79 8.36
 10 3 11 75 7.23
 11 3 11 50.81 5.32
 12 3 11 6.38 4.81
 -13 -3 -11 15.5 5.05
 13 3 11 9.5 4.11
 8 -3 -10 -3.55 3.75
 -7 3 10 22.76 6.25
 7 -3 -10 21.16 5.45
 -6 3 10 6.58 7.65
 6 -3 -10 26.21 6.19
 -6 3 10 16.97 7.4
 -5 3 10 -1.82 3.94
 5 -3 -10 3.93 6.12
 4 -3 -10 7.61 5.06
 -4 3 10 7.22 3.95
 -4 3 10 11.33 7.81
 4 -3 -10 15.3 6.21
 3 -3 -10 192.14 16.99
 -3 3 10 212.24 17.8
 3 -3 -10 200.18 17.23
 -3 3 10 190.65 16.32
 -2 3 10 45.1 5.09
 -2 3 10 45.8 8.09
 2 -3 -10 39.55 6.68
 2 -3 -10 44.17 6.15
 -1 3 10 96.29 10.73
 1 -3 -10 113.25 9.87
 1 -3 -10 91.9 9.54
 0 3 10 -1.06 6.27
 0 -3 -10 2.59 4.62
 1 3 10 339.69 29.96
 -1 -3 -10 392.52 30.01
 -3 -3 -10 785.75 63.08
 4 3 10 4.67 3.81
 -4 -3 -10 7.13 4.07
 5 3 10 180.83 15.84
 -5 -3 -10 189.86 15.65
 -6 -3 -10 58.09 6.16
 -6 -3 -10 56.83 6.41
 6 3 10 63.08 6.59
 6 3 10 47.8 7.77
 -7 -3 -10 469.53 41.23
 7 3 10 496.59 41.5
 -7 -3 -10 509.56 41.09
 7 3 10 548.6 41.53
 -7 -3 -10 521.82 41.06
 -8 -3 -10 56.66 6.84
 8 3 10 63.96 7.21
 -8 -3 -10 64.1 7.72
 -8 -3 -10 58.27 6.79
 9 3 10 323.2 26.85
 9 3 10 320.34 26.25
 -9 -3 -10 321.98 26.41
 10 3 10 -0.77 4.52
 10 3 10 7.01 3.22
 11 3 10 120.06 10.34
 -12 -3 -10 21.32 6.33
 12 3 10 22.87 5.31
 -13 -3 -10 43.1 6.26
 13 3 10 44.26 5.6
 9 -3 -9 4.23 2.89
 -8 3 9 58.34 5.21
 8 -3 -9 35.56 6.16
 -7 3 9 0.1 6.1
 7 -3 -9 3.74 5.42
 -7 3 9 -2.35 3.55
 6 -3 -9 476.6 39.19
 -5 3 9 105.98 9.66
 5 -3 -9 102.12 10.8
 -5 3 9 105.04 11.51
 -5 3 9 105.4 10.05
 4 -3 -9 6.73 6.12
 -4 3 9 8.24 7.63
 -4 3 9 10.01 4.28
 -4 3 9 4.72 4.18
 4 -3 -9 12.58 5.33
 3 -3 -9 3.23 5.37
 -3 3 9 -3.31 3.92
 -3 3 9 2.69 7.21
 2 -3 -9 619.15 55.31
 -2 3 9 711.2 55.42
 2 -3 -9 749.54 55.53
 -1 3 9 10.57 6.06
 1 -3 -9 6.71 4.74
 0 3 9 35.6 6.56
 0 -3 -9 29.85 5.36
 -1 -3 -9 99.57 9.49
 -3 -3 -9 8.55 3.73
 -4 -3 -9 143.64 13.43
 -4 -3 -9 170.43 13.38
 5 3 9 36.03 4.72
 -5 -3 -9 32.76 4.77
 6 3 9 464.33 37.7
 -6 -3 -9 465 37.33
 -6 -3 -9 467.16 37.36
 6 3 9 448.38 37.64
 7 3 9 6.24 6.44
 7 3 9 21.84 4.67
 -7 -3 -9 19.28 5.46
 -7 -3 -9 18.18 4.29
 -7 -3 -9 13.36 4.3
 -8 -3 -9 19.45 4.77
 8 3 9 17.06 4.83
 -8 -3 -9 22.62 4.66
 -9 -3 -9 99.93 9.19
 9 3 9 112.82 9.63
 9 3 9 86.44 8.61
 10 3 9 51.15 5.67
 10 3 9 61.36 6.77
 11 3 9 10.11 3.38
 11 3 9 17.23 4.51
 -12 -3 -9 17.44 6.08
 12 3 9 17.34 5.23
 13 3 9 13.68 4.45
 9 -3 -8 -4.58 3.71
 -9 3 8 2.26 2.89
 8 -3 -8 -5.6 5.06
 -8 3 8 4.72 3.5
 7 -3 -8 53.23 8.93
 -7 3 8 92.48 7.82
 -6 3 8 39.2 5.69
 -6 3 8 31.19 5.24
 -6 3 8 32.23 7.61
 6 -3 -8 39.03 6.92
 5 -3 -8 180.62 15.3
 -5 3 8 152.68 14.72
 -5 3 8 162.16 14.26
 -5 3 8 184.96 15.48
 -4 3 8 28.4 5.24
 4 -3 -8 38.86 6.35
 -4 3 8 32.58 7.79
 4 -3 -8 26.26 5.59
 -3 3 8 518.36 40.97
 -3 3 8 484.37 40.54
 3 -3 -8 522.24 40.97
 2 -3 -8 5.43 4.84
 -2 3 8 7.61 6.11
 -1 3 8 168.9 15.02
 1 -3 -8 172.57 14.81
 0 3 8 45.98 7.05
 0 -3 -8 57.74 6.36
 3 3 8 474.11 43.01
 3 3 8 546.82 42.35
 -5 -3 -8 298.94 24.97
 5 3 8 280.41 25.49
 5 3 8 345.03 25.32
 -6 -3 -8 20.84 4.01
 -6 -3 -8 19.75 3.87
 6 3 8 20.9 4.05
 -7 -3 -8 180.07 15.41
 7 3 8 187.73 15.79
 -7 -3 -8 202.96 15.87
 -7 -3 -8 172.08 15.41
 7 3 8 192.67 16.21
 -8 -3 -8 386.56 31.38
 -8 -3 -8 385.04 31.37
 8 3 8 389.13 31.78
 -9 -3 -8 166.61 14
 9 3 8 160.14 14.37
 9 3 8 161.28 13.69
 10 3 8 37.86 4.95
 10 3 8 57.4 6.13
 11 3 8 189.55 16.35
 12 3 8 171.69 17.83
 12 3 8 227.18 17.3
 13 3 8 30.21 5.27
 9 -3 -7 24.35 4.67
 -9 3 7 26.44 4
 8 -3 -7 44.73 6.89
 -8 3 7 48.34 5.56
 -7 3 7 14.44 5.08
 6 -3 -7 212.07 19.06
 -6 3 7 227.22 18.76
 -6 3 7 217.7 18.24
 -6 3 7 210.62 18.96
 -5 3 7 107.53 11.1
 5 -3 -7 91.32 10.44
 -5 3 7 104.24 9.97
 -4 3 7 0.54 6.84
 4 -3 -7 13.17 5.47
 -3 3 7 159.32 14.51
 3 -3 -7 172.85 14.12
 -3 3 7 153.05 13.54
 2 -3 -7 307.55 24.47
 -2 3 7 283.2 24.48
 -1 3 7 185.38 15.94
 0 3 7 52.36 5.09
 0 -3 -7 43.35 6.06
 3 3 7 22.41 3.86
 3 3 7 17.18 9.34
 4 3 7 0.82 3.43
 -5 -3 -7 469.63 37.48
 5 3 7 455.48 37.96
 -6 -3 -7 68.32 6.74
 6 3 7 55.03 6.07
 -6 -3 -7 59.84 5.81
 -6 -3 -7 51.3 5.81
 7 3 7 0.56 5.54
 -7 -3 -7 9.06 4.88
 -7 -3 -7 5.37 3.57
 7 3 7 3.37 3.9
 -7 -3 -7 4.25 3.48
 -8 -3 -7 49.97 5.73
 8 3 7 43.78 5.12
 8 3 7 62.95 6.27
 9 3 7 23.87 4.86
 9 3 7 14.14 3.56
 10 3 7 20.2 4.86
 10 3 7 14 3.53
 11 3 7 3.98 4.3
 12 3 7 19.65 3.53
 12 3 7 18.97 5.32
 13 3 7 3.81 4.31
 -10 3 6 8.88 2.95
 -9 3 6 5.37 3.85
 9 -3 -6 16.98 4.62
 8 -3 -6 15.68 5.99
 -8 3 6 29.47 4.82
 7 -3 -6 42.45 7.32
 -7 3 6 43.35 5.96
 -7 3 6 55.08 6.73
 -6 3 6 26.26 5.78
 6 -3 -6 19.3 6.71
 -5 3 6 7.78 6.8
 -5 3 6 6.45 4.88
 5 -3 -6 10.16 5.78
 4 -3 -6 148.13 14.07
 4 -3 -6 182.28 14.52
 -4 3 6 167.62 14.84
 -3 3 6 339.44 26.9
 3 -3 -6 318.56 26.55
 3 -3 -6 321.9 26.75
 -2 3 6 14.36 5.81
 2 -3 -6 16.34 4.62
 1 -3 -6 402.38 32.72
 0 -3 -6 2591.46 203.99
 0 3 6 2528.54 203.86
 1 3 6 669.31 58.65
 1 3 6 736.52 58.1
 2 3 6 18.44 6.36
 3 3 6 36.92 7.54
 3 3 6 41.06 4.69
 -4 -3 -6 1743.75 145.53
 4 3 6 1909.91 145.92
 4 3 6 2018.13 145.8
 5 3 6 16.04 3.66
 6 3 6 343.45 26.88
 -6 -3 -6 336.93 26.47
 -6 -3 -6 364.09 26.78
 -6 -3 -6 305.48 26.63
 6 3 6 309.4 26.74
 -6 -3 -6 314.96 26.48
 -7 -3 -6 123.21 10.83
 7 3 6 123.05 11.19
 -7 -3 -6 132.04 10.81
 8 3 6 1009.5 82.38
 8 3 6 1021.86 82.02
 -8 -3 -6 1031.82 82.02
 9 3 6 10.99 3.33
 9 3 6 9.66 4.57
 9 3 6 15.97 4.23
 10 3 6 187.07 15.11
 10 3 6 164.94 14.41
 11 3 6 26.97 4.84
 12 3 6 261.8 21
 12 3 6 245.25 21.52
 13 3 6 11.58 4.6
 10 -3 -5 53.6 6.4
 -10 3 5 77.91 6.29
 -9 3 5 161.74 12.88
 9 -3 -5 134.56 13.18
 -8 3 5 7.52 5.18
 7 -3 -5 123.2 12.1
 -7 3 5 124.29 11.94
 6 -3 -5 35.84 7.16
 -6 3 5 50.21 6.81
 -5 3 5 273.58 24.02
 -5 3 5 305.64 24.03
 5 -3 -5 325.61 24.17
 5 -3 -5 259.08 23.7
 4 -3 -5 18.68 5.36
 4 -3 -5 27.53 4.76
 -4 3 5 21.23 6.31
 3 -3 -5 665.41 51.21
 -3 3 5 633.03 51.14
 3 -3 -5 614.95 51
 1 -3 -5 692.27 55.73
 0 3 5 77.68 7.07
 1 3 5 1193.38 95.71
 3 3 5 382.61 29.97
 3 3 5 345.52 30.39
 -4 -3 -5 25.09 2.73
 4 3 5 38.1 7.92
 4 3 5 34.73 4.05
 5 3 5 172.26 14.46
 -6 -3 -5 -1.76 3.11
 -6 -3 -5 -1.33 3.02
 6 3 5 0.7 4.74
 7 3 5 11.18 3.79
 -7 -3 -5 5.51 3.34
 8 3 5 71.51 7.21
 8 3 5 76.4 7.72
 9 3 5 8.39 4.25
 9 3 5 4.54 4.27
 9 3 5 4.82 3.15
 10 3 5 7.81 3.43
 10 3 5 8.64 4.54
 11 3 5 6.25 4.14
 11 3 5 -1.21 5.03
 12 3 5 20.51 3.55
 12 3 5 7.43 5.27
 13 3 5 -2.71 4.72
 14 3 5 1.97 3.26
 -11 3 4 6.03 2.04
 10 -3 -4 12.09 3.49
 -10 3 4 3.46 3.65
 9 -3 -4 0.63 4.88
 -9 3 4 6.15 4.34
 -8 3 4 151.36 13.87
 -7 3 4 39.86 6.77
 7 -3 -4 39.47 7.05
 6 -3 -4 27.85 5.11
 6 -3 -4 33.07 6.47
 -6 3 4 38.97 6.4
 5 -3 -4 7.12 4.37
 5 -3 -4 12.18 5.31
 -5 3 4 5.49 5.12
 -5 3 4 9.21 6.03
 -4 3 4 1259.11 101.53
 4 -3 -4 1287.33 101.64
 4 -3 -4 1260.19 101.46
 -3 3 4 2.35 4.15
 3 -3 -4 -0.27 3.99
 -2 3 4 235.45 19.59
 1 -3 -4 4.22 4.22
 0 3 4 2126.72 170.1
 1 3 4 8.57 4.98
 1 3 4 4.47 3.24
 2 3 4 322.16 28.63
 2 3 4 361.53 28.23
 3 3 4 72.4 9.09
 3 3 4 77.52 6.96
 4 3 4 1981.92 156.13
 4 3 4 1895.35 156.43
 5 3 4 15.26 3.48
 -6 -3 -4 49.94 4.92
 -6 -3 -4 44.02 4.86
 7 3 4 43.66 5.2
 -7 -3 -4 40.82 4.67
 7 3 4 41.32 4.32
 8 3 4 1079.95 88.28
 -8 -3 -4 1060.93 88.19
 8 3 4 1110.94 87.94
 8 3 4 1116.94 87.99
 9 3 4 25 4.84
 9 3 4 19.64 3.66
 9 3 4 23.26 4.72
 10 3 4 201.3 16.89
 10 3 4 216.12 17.32
 10 3 4 198.21 16.74
 10 3 4 192.36 17.32
 11 3 4 151.24 13.57
 12 3 4 252.61 21.27
 13 3 4 6.54 4.73
 -10 3 3 2.85 3.89
 10 -3 -3 1.75 3.78
 9 -3 -3 156.37 13.95
 8 -3 -3 10.76 5.75
 -8 3 3 5.57 5.61
 -7 3 3 146.31 13.98
 7 -3 -3 155.65 13.95
 -6 3 3 -0.24 5.5
 6 -3 -3 2.14 5.49
 -5 3 3 339.92 29.47
 5 -3 -3 377.36 29.33
 5 -3 -3 357.07 29.01
 -5 3 3 349.9 29.21
 4 -3 -3 0.84 3.93
 -3 3 3 124.71 10.42
 -2 3 3 235.15 19.96
 2 -3 -3 246.67 19.88
 1 -3 -3 1191.88 96.22
 -1 3 3 1216.05 96.28
 0 3 3 -5.45 4.53
 0 3 3 3.34 3.11
 1 3 3 162.45 13.26
 2 3 3 15.5 2.83
 2 3 3 13.83 4.77
 3 3 3 92.48 7.92
 3 3 3 84.58 9.32
 4 3 3 24.78 3.55
 4 3 3 19.88 6.2
 5 3 3 13.42 3.42
 -6 -3 -3 150.71 13.22
 6 3 3 158.54 12.76
 -6 -3 -3 153.14 12.87
 7 3 3 80.42 7.61
 7 3 3 103.41 8.31
 8 3 3 12 4.54
 8 3 3 25.77 4.58
 8 3 3 20.73 3.46
 -8 -3 -3 23.49 4.13
 9 3 3 -2.83 4.27
 9 3 3 1.34 3.23
 9 3 3 1.81 4.4
 -9 -3 -3 0.41 4.05
 10 3 3 15.84 5.65
 10 3 3 39.17 5.35
 10 3 3 29.39 5.07
 10 3 3 22.86 4.21
 -10 -3 -3 29.07 6.03
 12 3 3 7.16 5.23
 13 3 3 -2.16 4.63
 -11 3 2 -2.98 2.89
 10 -3 -2 3.78 3.79
 9 -3 -2 28.9 5.6
 -9 3 2 23.04 4.12
 -9 3 2 26.83 5.8
 -8 3 2 370.98 30.52
 -8 3 2 374.73 31.27
 8 -3 -2 382.04 31.02
 -7 3 2 83.08 9.51
 7 -3 -2 84.16 9.28
 -6 3 2 3.28 5.43
 -6 3 2 0.49 5.55
 6 -3 -2 3.62 5.05
 -5 3 2 47.18 6.38
 3 -3 -2 81.12 8.09
 -3 3 2 87.48 8.26
 -3 3 2 82.1 7.22
 -2 3 2 2.31 3.56
 -2 3 2 2.6 3.65
 2 -3 -2 -1.27 3.89
 -1 3 2 3.8 3
 0 3 2 495.82 39.63
 0 3 2 488.28 39.52
 1 3 2 910.26 72.96
 2 3 2 68.66 6.12
 2 3 2 72.69 7.25
 3 3 2 489.97 39.09
 3 3 2 479.11 39.33
 4 3 2 1782.5 142.56
 5 3 2 505.76 40.31
 -5 -3 -2 486.8 40.53
 5 3 2 508.21 40.49
 -6 -3 -2 130.62 11.5
 6 3 2 148.99 11
 6 3 2 122.67 10.82
 7 3 2 747.93 60.11
 7 3 2 760.59 60.33
 -7 -3 -2 753.52 60.33
 7 3 2 740.69 60.02
 -8 -3 -2 292.34 25.11
 8 3 2 322.36 24.9
 8 3 2 303.54 24.67
 8 3 2 288.74 25.09
 9 3 2 29.14 5.2
 9 3 2 31.29 5.56
 -9 -3 -2 27.89 5.09
 9 3 2 27.59 4.26
 9 3 2 27.37 5.12
 10 3 2 52.02 6.1
 10 3 2 38.79 5.42
 10 3 2 60.13 6.73
 11 3 2 361.65 29.78
 -11 -3 -2 351.95 29.71
 12 3 2 44.57 6.52
 13 3 2 8.39 4.65
 -11 3 1 26.21 3.91
 -10 3 1 36.18 4.58
 -10 3 1 39.19 5.29
 -9 3 1 151.32 13.54
 9 -3 -1 143.13 13.19
 -8 3 1 61.63 7.8
 -8 3 1 49.37 7.43
 8 -3 -1 58.15 7.41
 7 -3 -1 131.89 11.95
 -7 3 1 120.88 12.01
 -7 3 1 130.8 12.34
 -6 3 1 176.4 15.15
 -6 3 1 166.26 15.26
 -5 3 1 368.27 30.34
 -3 3 1 146.69 13
 -3 3 1 151.01 12.28
 3 -3 -1 146.96 12.41
 -2 3 1 160.07 13.2
 -2 3 1 158.02 13.29
 2 -3 -1 154.35 12.85
 -2 3 1 155.9 12.91
 -1 3 1 112.73 10.33
 -1 3 1 96.24 9.55
 -1 3 1 115.87 9.23
 0 3 1 -6 4.31
 1 3 1 125.02 10.95
 3 3 1 13.05 2.89
 3 3 1 14.86 2.9
 3 3 1 11.8 4.74
 4 3 1 271.52 22.08
 4 3 1 271.09 21.99
 5 3 1 2.77 3.2
 5 3 1 1.12 2.48
 -5 -3 -1 2 3.56
 6 3 1 15.77 2.75
 6 3 1 12.41 3.82
 -7 -3 -1 5.22 3.9
 7 3 1 5.19 2.72
 7 3 1 2.97 3.72
 7 3 1 5.97 4.11
 8 3 1 1.79 4.16
 -8 -3 -1 3.91 4.29
 8 3 1 0.86 3.11
 8 3 1 10.03 4.24
 8 3 1 3.75 4.31
 -9 -3 -1 6.38 4.56
 9 3 1 0.16 5.09
 9 3 1 6.89 4.73
 9 3 1 9.12 3.57
 -10 -3 -1 12.25 4.68
 10 3 1 15.77 3.91
 10 3 1 8.93 5.46
 10 3 1 10.16 4.76
 -11 -3 -1 -4.04 5.54
 11 3 1 3.87 4.5
 11 3 1 -2.44 6.07
 12 3 1 6.85 3.9
 12 3 1 -3 5.19
 13 3 1 5.2 4.35
 -11 3 0 37.38 4.16
 -10 3 0 9.18 3.79
 -9 3 0 37.04 6.32
 -8 3 0 161.48 14.5
 8 -3 0 157.91 13.99
 -8 3 0 150.24 14.18
 -7 3 0 118.66 10.68
 -7 3 0 97.62 10.66
 7 -3 0 98.48 10.12
 -6 3 0 11.42 5.12
 -6 3 0 1.74 4.04
 -6 3 0 5 5.53
 -5 3 0 330.6 29.32
 -5 3 0 380.44 29.28
 3 -3 0 205.73 16.27
 -3 3 0 190.95 17.06
 -3 3 0 191.68 16.27
 -3 3 0 214.03 16.86
 -2 3 0 0.06 2.44
 -2 3 0 -1.26 3.88
 -1 3 0 1051.47 83.27
 -1 3 0 1066.43 83.36
 -1 3 0 981.95 83.25
 -1 3 0 1064.19 83.21
 0 3 0 93.17 7.47
 0 3 0 71.9 7.8
 0 3 0 87.32 7.73
 1 3 0 846.87 69.77
 1 3 0 881.18 69.62
 2 3 0 60.23 5.44
 2 3 0 59.4 5.66
 3 3 0 2077.63 164.22
 3 3 0 2034.87 164.19
 4 3 0 42.8 4.38
 4 3 0 36.82 4.03
 -5 -3 0 477.67 36.58
 5 3 0 460.9 36.5
 5 3 0 437.99 36.23
 6 3 0 5.25 3.8
 6 3 0 2.34 2.43
 7 3 0 636.87 52.15
 7 3 0 648.78 51.84
 -7 -3 0 628.34 52.19
 7 3 0 657.17 51.95
 8 3 0 1.71 3.23
 8 3 0 -5.51 4.49
 8 3 0 3.38 4.54
 -8 -3 0 3.27 4.22
 -9 -3 0 268.12 22.63
 9 3 0 263.74 22.31
 9 3 0 287.44 22.56
 9 3 0 261.15 22.05
 10 3 0 -0.26 6.42
 10 3 0 3.6 4.74
 10 3 0 6.79 5.57
 10 3 0 0.98 3.87
 -10 -3 0 7.54 4.87
 11 3 0 176.03 15.03
 12 3 0 3.28 5.26
 12 3 0 3.98 4.13
 13 3 0 33.29 5.06
 -11 3 -1 16.74 3.63
 -10 3 -1 214.38 17.97
 -9 3 -1 29.14 5.97
 -8 3 -1 -4.66 6.36
 8 -3 1 5.71 4.95
 -8 3 -1 2.19 5.71
 7 -3 1 97.95 9.14
 -7 3 -1 96.63 9.96
 -7 3 -1 85.74 10.01
 -6 3 -1 821.2 64.72
 -6 3 -1 777.45 64.99
 -5 3 -1 28.35 5.3
 -5 3 -1 37.81 5.78
 -4 3 -1 6.34 4.22
 -3 3 -1 7.08 2.4
 -3 3 -1 2.91 3.97
 -2 3 -1 67.87 6.43
 -2 3 -1 63.47 5.85
 -1 3 -1 67.68 5.91
 -1 3 -1 57.19 6.51
 -1 3 -1 58.23 7.58
 -1 3 -1 54.19 5.57
 0 3 -1 10.49 5.26
 1 3 -1 2.81 2.93
 1 3 -1 6.12 3.74
 2 3 -1 116.16 9.89
 2 3 -1 111.16 9.42
 2 3 -1 109.78 9.56
 3 3 -1 86.4 7.57
 3 3 -1 85.54 7.3
 3 3 -1 86.55 7.53
 4 3 -1 5.3 3.01
 -4 -3 1 8.6 3.14
 4 3 -1 5.46 2.37
 5 3 -1 22.09 3.9
 5 3 -1 20.02 2.82
 -5 -3 1 17.53 3.85
 6 3 -1 0.78 2.43
 6 3 -1 1.58 3.76
 6 3 -1 5.27 3.56
 7 3 -1 20.4 4.42
 7 3 -1 22.14 3.56
 7 3 -1 21.59 4.7
 -7 -3 1 29.09 4.73
 8 3 -1 8.3 4.59
 8 3 -1 7.09 3.55
 8 3 -1 6.26 4.74
 -8 -3 1 4.39 4.61
 -9 -3 1 4.79 5.11
 9 3 -1 8.8 3.99
 9 3 -1 6.4 5.12
 9 3 -1 12.81 5.45
 9 3 -1 11.01 6.86
 10 3 -1 25.54 6.92
 10 3 -1 26.7 6.26
 10 3 -1 28.18 5.39
 -10 -3 1 23.35 5.85
 11 3 -1 17.9 5.67
 11 3 -1 12.23 4.85
 12 3 -1 13.5 5.29
 12 3 -1 6.7 4.04
 13 3 -1 6.8 3.7
 -11 3 -2 134.78 11.55
 -10 3 -2 42.03 6.89
 -10 3 -2 39.75 5.63
 -9 3 -2 4.38 6.36
 -9 3 -2 12.81 5.3
 -8 3 -2 21.73 6.9
 -8 3 -2 29.23 6.25
 -7 3 -2 391.18 32.54
 -7 3 -2 398.58 32.86
 -7 3 -2 404.38 32.68
 -6 3 -2 118.56 10.36
 -6 3 -2 112.2 11.02
 -6 3 -2 117.03 11.1
 -5 3 -2 693.47 53.47
 -5 3 -2 579.39 53.56
 -5 3 -2 689.85 53.32
 -4 3 -2 2.46 4.12
 4 -3 2 2.34 1.69
 -3 3 -2 1227.75 95.73
 -3 3 -2 1199.71 95.53
 3 -3 2 1187.31 95.39
 -3 3 -2 1189.85 95.71
 -2 3 -2 26.57 3.94
 -2 3 -2 25.83 3.28
 2 -3 2 24.78 2.35
 -2 3 -2 27.3 4.67
 -1 3 -2 1168.54 93.02
 -1 3 -2 1163.47 93.03
 -1 3 -2 1154.61 93.07
 0 3 -2 502.74 39.49
 0 3 -2 493.4 39.55
 0 3 -2 478.79 39.53
 1 3 -2 485.22 40.16
 1 3 -2 503.03 39.93
 2 3 -2 35.87 3.98
 2 3 -2 32.9 4.05
 -3 -3 2 877.95 70.48
 3 3 -2 854.28 70.36
 3 3 -2 915.2 70.46
 -4 -3 2 579.54 45.63
 4 3 -2 572.14 45.44
 4 3 -2 542.57 45.62
 5 3 -2 423.81 34.66
 -5 -3 2 453.62 35.03
 6 3 -2 10.25 3.82
 6 3 -2 9.34 3.7
 -6 -3 2 10.25 3.71
 6 3 -2 7.03 2.73
 7 3 -2 697.58 52.71
 -7 -3 2 626.7 52.9
 7 3 -2 647.78 52.62
 7 3 -2 641.16 52.51
 8 3 -2 337.53 27.59
 -8 -3 2 371.09 27.35
 8 3 -2 319.28 26.97
 8 3 -2 312.34 26.88
 8 3 -2 318.38 26.71
 9 3 -2 133.66 13.73
 -9 -3 2 143.02 13.05
 9 3 -2 161.5 13.04
 9 3 -2 135.09 12.6
 9 3 -2 132.42 12.19
 -10 -3 2 29.47 5.76
 10 3 -2 16.19 5.28
 10 3 -2 19.51 6.04
 10 3 -2 21.7 6.96
 11 3 -2 159.99 14.41
 11 3 -2 179.08 15.02
 12 3 -2 67.4 6.5
 12 3 -2 54.81 7.38
 13 3 -2 9.82 3.22
 -12 3 -3 5.54 2.32
 -11 3 -3 10.19 3.72
 -11 3 -3 4.9 3.78
 -11 3 -3 12.56 5.43
 -10 3 -3 142.49 12.74
 -10 3 -3 146.46 13.39
 -9 3 -3 7.77 5.24
 -9 3 -3 -1.66 6.61
 -8 3 -3 2.2 4.77
 -8 3 -3 -0.52 5.36
 -8 3 -3 8.63 6.79
 -8 3 -3 3.84 4.52
 -7 3 -3 31 6.02
 -7 3 -3 28.53 6.97
 -7 3 -3 28.17 5.19
 -7 3 -3 30.82 5.58
 -6 3 -3 258.63 21.65
 -6 3 -3 266.39 21.66
 -6 3 -3 252.23 21.24
 -5 3 -3 72.18 7.46
 -5 3 -3 72.71 7.88
 -4 3 -3 -2.93 4.15
 4 -3 3 3.14 1.85
 -3 3 -3 13.91 2.79
 -3 3 -3 15.2 4.45
 -3 3 -3 14.3 4.18
 3 -3 3 11.77 2.05
 -2 3 -3 27.13 4.78
 -2 3 -3 26.87 4.29
 -2 3 -3 31.46 4.29
 -2 3 -3 31.65 3.6
 -1 3 -3 2.31 3.8
 -1 3 -3 -2.69 3.01
 -1 3 -3 0.15 2.95
 -1 3 -3 0.98 2.79
 0 3 -3 32.17 3.46
 0 3 -3 29.78 4.24
 0 3 -3 30.82 4.56
 0 3 -3 31.25 3.93
 0 3 -3 33.06 4.16
 0 3 -3 28.55 6.14
 1 3 -3 185.51 14.24
 1 3 -3 170.85 14.22
 1 3 -3 155.08 14.5
 2 3 -3 44.62 4.71
 -3 -3 3 6.09 3.1
 3 3 -3 6.59 2.71
 -4 -3 3 15.57 3.64
 4 3 -3 11.07 2.81
 5 3 -3 134.1 11.36
 5 3 -3 140.36 11.64
 6 3 -3 3.19 3.87
 6 3 -3 1.25 2.75
 6 3 -3 0.91 3.77
 -6 -3 3 -2.32 3.73
 7 3 -3 -0.42 4.46
 -7 -3 3 0.43 4.46
 7 3 -3 -0.22 6.41
 7 3 -3 0.92 3.31
 7 3 -3 -2.98 4.48
 8 3 -3 7.31 5.21
 -8 -3 3 1.55 5.03
 8 3 -3 6.04 3.96
 8 3 -3 -0.25 6.9
 8 3 -3 4.27 5.16
 9 3 -3 39.87 6.51
 -9 -3 3 38.54 6.82
 9 3 -3 54.11 8.18
 9 3 -3 46.14 7.13
 -10 -3 3 29.4 6.16
 10 3 -3 35.61 7.28
 11 3 -3 8.26 5.71
 11 3 -3 -1.73 4.5
 12 3 -3 -7.51 4.73
 12 3 -3 4.44 3.61
 13 3 -3 8.41 2.48
 -12 3 -4 20.88 3.16
 -11 3 -4 146.03 13.38
 -11 3 -4 154.35 13
 -10 3 -4 6.1 6.79
 -10 3 -4 9.59 4.75
 -9 3 -4 37.68 6.4
 -9 3 -4 44.52 7.76
 -8 3 -4 5.2 7.08
 -8 3 -4 11.14 5.28
 -8 3 -4 20.25 5.54
 -8 3 -4 5.82 4.78
 -7 3 -4 193.18 17.09
 -7 3 -4 185.61 16.41
 -7 3 -4 204.72 16.91
 -7 3 -4 195.38 16.73
 -6 3 -4 -0.62 4.41
 -6 3 -4 8.96 5.71
 -6 3 -4 0.35 4.51
 -6 3 -4 8.62 4.61
 -5 3 -4 416.49 32.03
 -5 3 -4 402.3 32.18
 -5 3 -4 356.85 32.21
 -4 3 -4 487.76 38.54
 4 -3 4 486.53 38.16
 -4 3 -4 452.94 38.25
 3 -3 4 336.96 26.41
 -3 3 -4 330.82 26.88
 -3 3 -4 318.76 26.75
 -3 3 -4 326.58 26.73
 -3 3 -4 318.03 26.53
 -2 3 -4 3.08 4.18
 -2 3 -4 7.7 3.71
 -2 3 -4 0.51 3.61
 -2 3 -4 -0.22 2.91
 -1 3 -4 62.47 6.7
 -1 3 -4 60.73 6.33
 -1 3 -4 70.12 6.22
 -1 3 -4 72.34 6.57
 -1 3 -4 74.73 6.49
 0 3 -4 5718.44 460.4
 0 3 -4 5763.18 460.32
 0 3 -4 5743.15 460.33
 0 3 -4 5849.6 460.4
 0 3 -4 5759.43 460.36
 1 3 -4 1292.16 103.4
 2 3 -4 26.86 3.92
 2 3 -4 23.07 3.61
 -2 -3 4 26.35 3.62
 2 3 -4 23.77 4.87
 -3 -3 4 341.73 26.22
 3 3 -4 307.94 26.09
 4 3 -4 1561.27 124.95
 4 3 -4 1525.97 125.16
 -4 -3 4 1596.11 125.12
 5 3 -4 225.01 17.48
 5 3 -4 206.88 17.24
 5 3 -4 192.99 17.96
 5 3 -4 218.6 17.43
 -5 -3 4 201.34 17.63
 6 3 -4 231.23 19.14
 6 3 -4 231.62 19.24
 6 3 -4 244.66 19.88
 6 3 -4 219.95 18.94
 -6 -3 4 243.12 19.42
 7 3 -4 162.84 14.65
 7 3 -4 202.26 14.87
 7 3 -4 168.98 15.71
 7 3 -4 158.17 14.3
 -7 -3 4 165.94 14.96
 8 3 -4 359.89 30.09
 8 3 -4 373.05 30.86
 -8 -3 4 377.31 30.59
 8 3 -4 361.67 30.31
 9 3 -4 12.81 5.39
 9 3 -4 0.28 6.84
 9 3 -4 4.28 6.15
 -9 -3 4 4.17 5.48
 10 3 -4 79.79 10.18
 -10 -3 4 101.19 9.78
 11 3 -4 25.88 4.96
 11 3 -4 29.93 6.31
 12 3 -4 105.13 8.66
 12 3 -4 86.52 9.14
 -12 3 -5 1.15 2.64
 -11 3 -5 11.11 5.6
 -11 3 -5 9.15 4.16
 -10 3 -5 119.8 11.22
 -10 3 -5 100.26 10.1
 -9 3 -5 197.61 17.48
 -9 3 -5 203.96 16.93
 -9 3 -5 212.75 17.1
 -9 3 -5 177.07 16.53
 -8 3 -5 1.81 5.58
 -8 3 -5 10.61 7.24
 -8 3 -5 8.58 5.05
 -8 3 -5 11.48 5.03
 -7 3 -5 6.95 5.48
 -7 3 -5 12.76 6.58
 -7 3 -5 13.01 5.02
 -7 3 -5 6.11 4.96
 -6 3 -5 121.2 11.55
 -6 3 -5 127.44 11.44
 -6 3 -5 122.74 11.22
 -6 3 -5 120.89 11.01
 -5 3 -5 112.7 10.78
 -5 3 -5 114.1 10.5
 -5 3 -5 115.65 10.42
 -5 3 -5 128.21 10.8
 -4 3 -5 104.11 9.12
 -4 3 -5 96.49 9.28
 -4 3 -5 97.51 9.15
 -4 3 -5 100.89 8.73
 -3 3 -5 24.76 4.45
 -3 3 -5 25.7 3.6
 -3 3 -5 26.58 5
 -3 3 -5 23.12 4.79
 -2 3 -5 45.32 5.67
 -2 3 -5 57.68 5.31
 -2 3 -5 43.78 5.98
 -2 3 -5 52.82 5.72
 -1 3 -5 164.03 14.3
 -1 3 -5 181.41 14.12
 -1 3 -5 175.7 14.35
 -1 3 -5 157.24 14.15
 -1 3 -5 171.89 14.22
 0 3 -5 466.36 36.95
 0 -3 5 465.19 36.83
 0 3 -5 443.58 37.03
 0 3 -5 452.15 36.98
 1 3 -5 4.39 3.52
 1 3 -5 4.23 3.01
 1 3 -5 3.08 4.78
 -2 -3 5 63.46 5.72
 2 3 -5 61.72 7.14
 2 3 -5 52.16 5.74
 -3 -3 5 53.61 5.49
 3 3 -5 47.56 6.69
 3 3 -5 49.17 5.19
 5 3 -5 77.88 6.99
 5 3 -5 72.04 7.13
 5 3 -5 64.07 6.51
 5 3 -5 74.57 8.15
 -5 -3 5 71.24 7.08
 6 3 -5 59.19 6.17
 -6 -3 5 55 6.44
 6 3 -5 50.64 5.57
 6 3 -5 45.23 7.77
 6 3 -5 53.61 6.33
 7 3 -5 16.35 5.39
 7 3 -5 6.43 5.09
 7 3 -5 8.66 7.11
 -7 -3 5 16.08 5.18
 8 3 -5 14.95 6.18
 8 3 -5 9.84 5.72
 8 3 -5 6.83 7.28
 -8 -3 5 14.66 5.83
 -9 -3 5 133.6 12.29
 9 3 -5 126.65 11.74
 9 3 -5 131.65 12.86
 9 3 -5 113.52 12.29
 10 3 -5 -4.17 6.08
 10 3 -5 1.41 5.01
 11 3 -5 0.94 5.3
 11 3 -5 6.65 4.18
 12 3 -5 5.84 3.64
 -12 3 -6 109.84 9.41
 -11 3 -6 26.51 4.68
 -11 3 -6 21.42 6.36
 -10 3 -6 -3.86 4.7
 -10 3 -6 -0.5 6.95
 -9 3 -6 26.19 5.8
 -9 3 -6 31.28 7.67
 -9 3 -6 26.56 5.41
 -9 3 -6 23.08 5.31
 -8 3 -6 221.89 19.12
 -8 3 -6 221.73 19.46
 -8 3 -6 217.44 18.71
 -8 3 -6 223.92 18.95
 -7 3 -6 217.87 19.27
 -7 3 -6 217.69 19.3
 -7 3 -6 225.55 19.02
 -7 3 -6 226.81 18.79
 -6 3 -6 2.38 3.99
 -6 3 -6 -2.35 5.42
 -6 3 -6 2.14 4.52
 -6 3 -6 -1.05 5.65
 -5 3 -6 0.85 4.85
 5 -3 6 1.27 2.41
 -5 3 -6 4.22 4.24
 -5 3 -6 7 5.12
 -4 3 -6 1486.13 118.91
 -3 3 -6 45.21 6.13
 -3 3 -6 52.35 6.06
 -3 3 -6 50.25 5.7
 -3 3 -6 48.3 5.14
 -2 3 -6 7.9 4.38
 -2 3 -6 3.2 4
 -2 3 -6 -0.1 3.8
 -2 3 -6 7.49 3.2
 -1 3 -6 330 27.48
 -1 3 -6 340.35 27.43
 1 -3 6 338.06 27.06
 -1 3 -6 336.94 27.35
 0 3 -6 3261.82 260.9
 0 -3 6 3274.91 260.75
 0 3 -6 3295.85 260.84
 0 3 -6 3214.4 260.87
 -1 -3 6 82.75 7.04
 1 3 -6 73.64 7.27
 1 3 -6 75 7.52
 -2 -3 6 87.34 7.41
 2 3 -6 72.13 7.43
 2 3 -6 82.91 8.7
 -3 -3 6 -1.68 3.42
 3 3 -6 1.55 3.1
 3 3 -6 -0.54 5.28
 4 3 -6 1445.57 113.71
 4 3 -6 1368.75 114.02
 5 3 -6 18.33 4.58
 5 3 -6 12.69 4.14
 5 3 -6 7.94 5.84
 -5 -3 6 4.49 4.01
 -6 -3 6 146.94 12.44
 6 3 -6 133.48 12.11
 6 3 -6 139.29 13.29
 6 3 -6 130.03 12.39
 7 3 -6 -3.71 5.72
 7 3 -6 0.98 5.34
 7 3 -6 1.04 7.21
 -7 -3 6 4.9 5.13
 -8 -3 6 456.78 35.54
 8 3 -6 401.09 35.02
 8 3 -6 458.43 35.84
 8 3 -6 419.02 35.37
 9 3 -6 24.96 7.37
 -9 -3 6 33.63 6.31
 10 3 -6 41.55 7.2
 10 3 -6 53.6 6.45
 11 3 -6 33.76 5.36
 11 3 -6 17.58 4.45
 12 3 -6 56.72 5.48
 -12 3 -7 31.95 6.09
 -12 3 -7 29.85 3.84
 -11 3 -7 9.11 6
 -11 3 -7 7.94 4.19
 -10 3 -7 19.02 4.97
 -10 3 -7 16.86 4.71
 -10 3 -7 23.23 7.3
 -9 3 -7 47.03 6.51
 -9 3 -7 60.16 7.13
 -9 3 -7 47.27 6.67
 -9 3 -7 50.82 8.56
 -8 3 -7 98.55 9.69
 -8 3 -7 95.78 10.29
 -8 3 -7 98.43 11.12
 -8 3 -7 100.22 9.84
 -7 3 -7 17.48 4.93
 -7 3 -7 17.9 5.58
 -7 3 -7 22.44 6.31
 -7 3 -7 23.52 6.91
 -6 3 -7 63.7 7.73
 -6 3 -7 57.32 6.96
 -6 3 -7 59.9 7.6
 -5 3 -7 38.37 9.76
 -5 3 -7 21.42 5.02
 -5 3 -7 21.28 5.35
 -5 3 -7 25.06 4.71
 -5 3 -7 17.95 4.28
 -4 3 -7 35.05 5.29
 -4 3 -7 46.66 9.1
 -4 3 -7 45.79 6
 4 -3 7 46.32 4.75
 -3 3 -7 42.88 5.85
 -3 3 -7 42.73 5.34
 -3 3 -7 44.76 5
 -2 3 -7 7.05 4.28
 -2 3 -7 2.4 4.24
 -2 3 -7 5.73 3.4
 -1 3 -7 4.06 4.43
 -1 3 -7 6.88 4.07
 1 -3 7 2.3 1.53
 -1 3 -7 -0.37 4.07
 -1 3 -7 -1.1 3.81
 -1 3 -7 2.57 3.28
 0 3 -7 110.85 10.3
 0 3 -7 118.66 10.09
 1 3 -7 37.83 5.09
 -1 -3 7 36.2 4.15
 1 3 -7 33.6 4.65
 1 3 -7 41.14 6.27
 -2 -3 7 40.84 4.5
 2 3 -7 32.56 4.66
 2 3 -7 30.74 5.98
 -4 -3 7 36.33 5.26
 4 3 -7 51.27 6.85
 4 3 -7 42.37 5.24
 4 3 -7 45.74 5.57
 5 3 -7 178.69 14.55
 5 3 -7 161.98 14.19
 -5 -3 7 167.68 14.43
 5 3 -7 154.54 15.16
 6 3 -7 13.98 7.1
 6 3 -7 -0.11 4.99
 -6 -3 7 20.32 5.05
 6 3 -7 16.96 5.59
 7 3 -7 5.99 7.18
 7 3 -7 -3.09 5.52
 -7 -3 7 -1.62 5.59
 7 3 -7 3.59 5.98
 8 3 -7 17.74 7.15
 8 3 -7 9.28 5.79
 -8 -3 7 8.25 5.55
 8 3 -7 0.21 6.22
 -9 -3 7 80.02 9.39
 9 3 -7 99.44 10.17
 10 3 -7 32.22 5.35
 10 3 -7 25.4 6.33
 11 3 -7 8.77 3.76
 11 3 -7 9.37 4.38
 -12 3 -8 93.89 8.09
 -12 3 -8 91.11 8.9
 -11 3 -8 12.23 4.07
 -11 3 -8 0.29 6.04
 -10 3 -8 11.26 4.84
 -10 3 -8 14.39 7.04
 -10 3 -8 21.74 5.02
 -9 3 -8 92.85 9.68
 -9 3 -8 95.6 9
 -9 3 -8 89.17 10.5
 -9 3 -8 79.25 9.03
 -8 3 -8 421.38 34.92
 -8 3 -8 428.84 35.04
 -8 3 -8 396.7 35.3
 -8 3 -8 466.33 35.43
 -7 3 -8 5.17 7.05
 -7 3 -8 7.72 5.97
 -7 3 -8 5.46 5.46
 -7 3 -8 -3.03 4.35
 -6 3 -8 -4.09 6.13
 -6 3 -8 -0.75 4.89
 -6 3 -8 6.29 5.67
 -6 3 -8 -1.81 3.89
 -5 3 -8 13.61 9.15
 -5 3 -8 -7.68 8.56
 -5 3 -8 8.78 5.05
 -5 3 -8 7 4.74
 -5 3 -8 -3.19 4.41
 -5 3 -8 -5.95 5.29
 -4 3 -8 1497.46 114.59
 -4 3 -8 1433.98 114.5
 -4 3 -8 1440.45 114.86
 -4 3 -8 1412.03 114.5
 4 -3 8 1413.64 114.61
 -4 3 -8 1361.32 114.75
 -4 3 -8 1441.48 114.65
 -3 3 -8 13.96 7.31
 -3 3 -8 11.14 4.02
 -3 3 -8 0.21 5.36
 -3 3 -8 4.03 3.82
 -2 3 -8 -0.34 3.76
 -2 3 -8 0.64 4.13
 -1 3 -8 82.8 8.12
 -1 3 -8 82.88 7.83
 -1 3 -8 85.2 8.12
 0 3 -8 1517.24 121.57
 0 3 -8 1548.93 121.64
 0 3 -8 1546.16 121.58
 0 -3 8 1501.42 121.4
 0 3 -8 1496.28 121.6
 -1 -3 8 55.09 5.26
 1 3 -8 50.49 6.93
 1 3 -8 46.52 6.29
 2 3 -8 15.89 4.95
 3 3 -8 128.47 12.43
 3 3 -8 136.38 11.3
 4 3 -8 490.86 42.75
 -4 -3 8 547.5 42.86
 4 3 -8 554.86 43.16
 4 3 -8 532.7 42.62
 -5 -3 8 83.5 7.91
 5 3 -8 83.37 9.36
 5 3 -8 83.84 7.82
 -6 -3 8 67.92 7.79
 6 3 -8 68.2 8.2
 6 3 -8 72.54 9.54
 6 3 -8 64.59 7.74
 7 3 -8 52.11 8.42
 7 3 -8 73 9.65
 7 3 -8 55.3 7.99
 8 3 -8 146.16 15.15
 8 3 -8 191.56 15.68
 -8 -3 8 165.64 15.11
 8 3 -8 165.04 14.69
 9 3 -8 6.54 6.02
 9 3 -8 9.78 5.19
 10 3 -8 34.29 6.19
 10 3 -8 40.46 5.52
 11 3 -8 32.1 4.38
 -12 3 -9 31.36 5.07
 -12 3 -9 35.97 3.92
 -11 3 -9 2.76 5.97
 -11 3 -9 5.67 3.8
 -11 3 -9 7.98 3.78
 -10 3 -9 16.08 6.99
 -10 3 -9 7.37 4.47
 -10 3 -9 -0.2 4.8
 -9 3 -9 17.87 5.17
 -9 3 -9 25.7 6.01
 -9 3 -9 19.48 7.6
 -8 3 -9 62.46 7.35
 -8 3 -9 50.51 7.89
 -8 3 -9 57.3 9.32
 -7 3 -9 8.84 4.71
 -7 3 -9 6.52 5.74
 -7 3 -9 15.36 5.77
 -7 3 -9 14.6 7.12
 -7 3 -9 23.15 6.44
 -6 3 -9 8.98 6.4
 -6 3 -9 9.59 5.58
 -6 3 -9 20.73 5.39
 -6 3 -9 25.08 4.36
 -6 3 -9 23.19 11.79
 -6 3 -9 12.05 5.97
 -5 3 -9 55.3 6.48
 -5 3 -9 49.93 7.22
 -5 3 -9 51.82 10.31
 -5 3 -9 52.77 5.96
 -5 3 -9 74.74 11.19
 -5 3 -9 52.91 7.08
 -5 3 -9 55.72 6.7
 -4 3 -9 264.77 23.46
 -4 3 -9 270.08 21.92
 -4 3 -9 270.37 22.23
 -4 3 -9 274.82 22.59
 -4 3 -9 280.77 22.47
 -4 3 -9 273.51 22.76
 -4 3 -9 263.26 22.08
 -4 3 -9 264.12 22.57
 -3 3 -9 4.18 4.62
 -3 3 -9 1.85 5.47
 -3 3 -9 0.35 3.32
 -3 3 -9 2.92 3.04
 -3 3 -9 -0.38 5.51
 -3 3 -9 -5.73 7.3
 -3 3 -9 7.97 4.54
 -2 3 -9 105.89 9.3
 -2 3 -9 91.21 10.53
 -2 3 -9 89.15 9.71
 -2 3 -9 100.61 8.73
 -2 3 -9 94.96 8.43
 -1 3 -9 17.42 4.34
 -1 3 -9 16.88 4.81
 -1 3 -9 18.11 4.91
 -1 3 -9 18.83 3.98
 -1 3 -9 18.63 3.25
 -1 3 -9 23.8 6.8
 -1 3 -9 14.16 5.64
 0 3 -9 87.67 7.99
 0 3 -9 81.49 7.47
 0 3 -9 86.55 8.31
 1 3 -9 69.47 6.64
 1 3 -9 62.69 6.74
 1 3 -9 52.84 5.71
 2 3 -9 -1.62 3.44
 2 3 -9 2.05 5.51
 2 3 -9 2.53 3.15
 3 3 -9 22.54 5.89
 -3 -3 9 17.32 3.94
 3 3 -9 11.47 4.16
 3 3 -9 18.52 3.69
 -4 -3 9 47.07 5.79
 4 3 -9 44.37 5.69
 4 3 -9 37.62 6.04
 4 3 -9 39.49 7.48
 -5 -3 9 4.42 4.58
 5 3 -9 -2.05 4.85
 5 3 -9 9.21 5.34
 5 3 -9 5.68 6.89
 6 3 -9 136.76 14.36
 -6 -3 9 172.59 14.3
 6 3 -9 182.76 15.38
 6 3 -9 149.95 14.01
 7 3 -9 76.82 9.33
 -7 -3 9 85.1 9.09
 7 3 -9 97 10.29
 7 3 -9 74.68 8.84
 8 3 -9 11.95 6.86
 -8 -3 9 26.96 5.75
 9 3 -9 9.07 5.01
 9 3 -9 20.56 5.56
 10 3 -9 29.74 4.77
 -10 -3 9 34.66 6.1
 10 3 -9 30.1 5.16
 -12 3 -10 78.12 7.74
 -12 3 -10 79.14 6.91
 -11 3 -10 -1.28 5.93
 -11 3 -10 -0.67 3.96
 -11 3 -10 -0.89 3.64
 -10 3 -10 31.58 7.31
 -10 3 -10 30.2 5.6
 -10 3 -10 35.61 5.15
 -9 3 -10 112.13 11.19
 -8 3 -10 161.92 16.15
 -8 3 -10 171.87 15.48
 -8 3 -10 185.56 15.15
 -8 3 -10 207.51 16.05
 -8 3 -10 155.48 15.33
 -7 3 -10 68.48 9.25
 -7 3 -10 70.66 7.43
 -7 3 -10 82.99 8.87
 -7 3 -10 65.63 8.26
 -7 3 -10 66.09 8.3
 -6 3 -10 5.97 5.48
 -6 3 -10 2.87 5.72
 -6 3 -10 5.31 5.18
 -6 3 -10 11.63 11.91
 -6 3 -10 0.9 4.02
 -6 3 -10 -0.71 5.76
 -5 3 -10 128.24 12.24
 -5 3 -10 138.34 12.77
 -5 3 -10 169.98 12.57
 -5 3 -10 133.41 15.27
 -5 3 -10 147.02 15.13
 -5 3 -10 124.88 11.86
 5 -3 10 126.58 12.08
 -5 3 -10 158.02 12.86
 -4 3 -10 214.84 17.75
 -4 3 -10 206.47 17.75
 -4 3 -10 200.41 17.21
 -4 3 -10 203.49 17.03
 -4 3 -10 213.43 17.34
 -4 3 -10 190.84 17.05
 -4 3 -10 222.13 18.28
 -4 3 -10 217.15 17.65
 -4 3 -10 227.4 18.96
 -3 3 -10 160.61 15.06
 -3 3 -10 145.44 13.34
 -3 3 -10 158.07 13.96
 -3 3 -10 170.58 13.95
 -3 3 -10 162.41 14.19
 -3 3 -10 164.88 13.52
 -3 3 -10 171.97 14.3
 -2 3 -10 31.67 5.05
 -2 3 -10 29.37 7.35
 -2 3 -10 28.91 5.6
 -2 3 -10 26.18 4.55
 -2 3 -10 22.81 5.71
 -2 3 -10 20.63 3.8
 -1 3 -10 38.7 5.17
 -1 3 -10 15.72 7.48
 -1 3 -10 26.6 5.96
 -1 3 -10 37.57 4.12
 -1 3 -10 27.63 5
 -1 3 -10 25.74 5.65
 0 3 -10 1143.03 83.4
 0 3 -10 1032.5 83.23
 0 3 -10 973.43 82.95
 0 3 -10 1059.35 83.13
 0 3 -10 1063.21 83.09
 1 3 -10 356.44 27.65
 1 3 -10 347.89 28.48
 1 3 -10 346.82 28.05
 1 3 -10 347.12 28.06
 1 3 -10 354.24 28.25
 -1 -3 10 317.58 27.74
 1 3 -10 331.54 27.87
 2 3 -10 -0.91 5.74
 2 3 -10 5.93 3.71
 3 3 -10 341.6 28
 3 3 -10 341.04 27.21
 -3 -3 10 342.87 27.54
 3 3 -10 318.24 27.25
 -4 -3 10 95.78 9.4
 4 3 -10 88.3 9.53
 4 3 -10 96.6 10.64
 4 3 -10 107.89 9.35
 -5 -3 10 82.33 7.62
 5 3 -10 44.28 7.72
 5 3 -10 66.62 9.17
 5 3 -10 59.38 7.35
 -6 -3 10 67.75 7.99
 6 3 -10 50.33 8.07
 6 3 -10 82.08 9.52
 6 3 -10 73.93 7.83
 7 3 -10 271.9 27.6
 7 3 -10 376.89 28.15
 -7 -3 10 349.17 27.89
 7 3 -10 344.77 27.45
 8 3 -10 7.73 5.17
 9 3 -10 3.33 5.03
 9 3 -10 -4.74 4.67
 10 3 -10 16.52 3.75
 -10 -3 10 22.27 6.1
 -12 3 -11 15.68 2.53
 -12 3 -11 16.61 4.04
 -11 3 -11 19.14 3.72
 -11 3 -11 22.05 4.24
 -11 3 -11 18.32 5.84
 -10 3 -11 -7.56 4.06
 -10 3 -11 -6.63 4.92
 -10 3 -11 6.73 6.52
 -9 3 -11 -0.99 5.47
 -8 3 -11 27.86 7.85
 -8 3 -11 38.47 6.49
 -8 3 -11 26.29 6.64
 -8 3 -11 40.03 5.46
 -7 3 -11 68.65 7.72
 -7 3 -11 47.73 8.18
 -7 3 -11 55.44 7.41
 -7 3 -11 34.63 7.42
 -7 3 -11 47.49 6.02
 6 -3 11 1.51 3.71
 -6 3 -11 -0.12 6.49
 -6 3 -11 6.23 3.96
 -6 3 -11 3.59 5.29
 -6 3 -11 8.73 6.04
 -6 3 -11 5.27 12.2
 -6 3 -11 -1.22 5.85
 -6 3 -11 -2.57 6.23
 -5 3 -11 32.76 6.07
 -5 3 -11 36.45 7.06
 -5 3 -11 43.82 11.72
 -5 3 -11 36.84 4.93
 -5 3 -11 51.52 6.36
 -5 3 -11 46 6.67
 -5 3 -11 37.53 11.15
 5 -3 11 35.89 5.67
 -4 3 -11 7.65 4.67
 -4 3 -11 17.11 4.54
 -4 3 -11 12.38 4.87
 -4 3 -11 14.93 6.28
 -4 3 -11 9.74 8.26
 -4 3 -11 17.37 5.12
 -4 3 -11 8.01 8.72
 -4 3 -11 10.84 5.3
 -3 3 -11 28.63 4.9
 -3 3 -11 34.01 5.45
 -3 3 -11 20.74 4.76
 -3 3 -11 25.15 4.93
 -3 3 -11 29.75 4.61
 -3 3 -11 22.02 6.75
 -3 3 -11 10.91 8.18
 -3 3 -11 15.26 6.29
 -2 3 -11 34.08 5.33
 -2 3 -11 34.03 6.23
 -2 3 -11 26.46 4.51
 -2 3 -11 37.79 8
 -2 3 -11 33.47 6.16
 -2 3 -11 34.52 5.16
 -2 3 -11 23.6 5.42
 -1 3 -11 158.57 14.72
 -1 3 -11 181.2 14.57
 -1 3 -11 169.33 15.02
 -1 3 -11 168.32 15.24
 -1 3 -11 189.79 15.1
 -1 3 -11 181.3 15.17
 0 3 -11 32.99 4.92
 0 3 -11 37.16 7.7
 0 3 -11 35.51 5.65
 0 3 -11 38.21 6.06
 0 3 -11 43.14 6.38
 0 3 -11 41.37 6.1
 1 3 -11 14.89 4.36
 1 3 -11 21.62 6.61
 1 3 -11 17.85 5.05
 1 3 -11 21.16 5.4
 1 3 -11 8.84 5.18
 2 3 -11 68.06 7.21
 2 3 -11 67.02 8.45
 2 3 -11 59.8 9.3
 2 3 -11 71.44 7.67
 2 3 -11 64.46 7.48
 3 3 -11 146.76 12.65
 -3 -3 11 129.8 11.59
 3 3 -11 118.26 11.35
 4 3 -11 18.79 7.45
 4 3 -11 33.77 5.87
 4 3 -11 38.58 5.59
 -4 -3 11 28.35 5.6
 5 3 -11 12.57 7.03
 5 3 -11 5.33 5.35
 5 3 -11 1.25 5.13
 -5 -3 11 -2.62 4.94
 6 3 -11 31.52 7.4
 6 3 -11 17.27 6.1
 -6 -3 11 35.08 5.95
 6 3 -11 35.78 5.89
 7 3 -11 31.82 7.1
 8 3 -11 9.78 5.34
 8 3 -11 20.44 5.11
 9 3 -11 1.82 4.02
 9 3 -11 0.73 3.94
 -9 -3 11 4.68 5.79
 -10 -3 11 15.84 4.05
 -12 3 -12 4.83 3.04
 -11 3 -12 49.38 5.73
 -11 3 -12 60.1 6.83
 -11 3 -12 55.2 5.51
 -10 3 -12 16.02 6.42
 -10 3 -12 13.94 4.87
 -9 3 -12 35.69 5.4
 -9 3 -12 54.81 7.68
 -9 3 -12 46.32 6.57
 -8 3 -12 25.72 7.35
 -8 3 -12 32.39 4.75
 -8 3 -12 24.13 6.24
 -8 3 -12 23 6.23
 -8 3 -12 35.08 6.39
 -7 3 -12 199.91 16.35
 -7 3 -12 172.81 16.55
 -7 3 -12 176.89 16.34
 -7 3 -12 172.12 15.63
 -7 3 -12 223.99 16.83
 -6 3 -12 -14.98 12.51
 -6 3 -12 0.96 6.47
 -6 3 -12 -4.66 5.5
 6 -3 12 2.35 4.19
 -6 3 -12 -2.52 5.82
 -6 3 -12 4.2 6.47
 -6 3 -12 8.11 5.87
 -5 3 -12 255.59 24.72
 -5 3 -12 254.14 22.59
 5 -3 12 253.48 22.92
 -5 3 -12 299.34 23.06
 -5 3 -12 275.98 25.13
 -5 3 -12 255.6 22.99
 -5 3 -12 300.84 22.84
 -4 3 -12 28.02 9.42
 -4 3 -12 24.11 5.6
 -4 3 -12 28.4 9.42
 -4 3 -12 19.03 5.24
 -4 3 -12 21.87 6.68
 -4 3 -12 21.63 5.58
 -4 3 -12 25.6 5.08
 -3 3 -12 133.57 11.63
 -3 3 -12 123.08 13.73
 -3 3 -12 126.23 11.8
 -3 3 -12 129.37 13.01
 -3 3 -12 130.07 12.09
 -3 3 -12 142.59 12.11
 -3 3 -12 128.5 12.45
 -2 3 -12 40.77 6.13
 -2 3 -12 35.27 5.49
 -2 3 -12 39.56 6.61
 -2 3 -12 27.76 6.58
 -2 3 -12 42.32 7.15
 -2 3 -12 43.33 8.48
 -2 3 -12 30.17 5.31
 -1 3 -12 504.46 41.65
 -1 3 -12 521.11 41.62
 -1 3 -12 491.4 41.91
 -1 3 -12 501.27 42.22
 -1 3 -12 522.19 41.88
 -1 3 -12 532.88 41.96
 -1 3 -12 535.17 41.93
 0 3 -12 65.68 7.67
 0 3 -12 63.06 7.32
 0 3 -12 72.08 7.98
 0 3 -12 75.29 8.96
 0 3 -12 64.4 7.97
 1 3 -12 108.98 10.12
 1 3 -12 115.63 10.5
 1 3 -12 93.69 10.19
 1 3 -12 89.18 11.05
 1 3 -12 107.94 9.98
 2 3 -12 -6.9 6.94
 2 3 -12 0.21 6.2
 2 3 -12 6.9 5.11
 2 3 -12 -1.3 5.21
 3 3 -12 340.21 25.46
 3 3 -12 312.93 25.83
 3 3 -12 309.06 25.04
 3 3 -12 290.04 25.65
 -3 -3 12 274.29 25.3
 -4 -3 12 22.23 5.25
 4 3 -12 19.56 7.11
 4 3 -12 16.99 7.45
 4 3 -12 16.68 5.17
 4 3 -12 27.56 5.41
 5 3 -12 14.13 5.25
 -5 -3 12 17.4 5.09
 5 3 -12 15.86 6.88
 5 3 -12 20.79 5.34
 6 3 -12 30.38 6.98
 7 3 -12 102.7 11.47
 7 3 -12 142.82 11.36
 -8 -3 12 43.84 7.66
 8 3 -12 48.04 6.05
 9 3 -12 5.04 3.36
 -9 -3 12 1.81 4.65
 -11 3 -13 13.21 3.96
 -11 3 -13 21.69 3.04
 -11 3 -13 20 5.01
 -10 3 -13 5.19 4.59
 -10 3 -13 6.55 3.1
 -10 3 -13 4.61 5.99
 -9 3 -13 32.67 6.76
 -9 3 -13 27.09 4.13
 -8 3 -13 -1.99 5.36
 -7 3 -13 21.08 6.87
 -7 3 -13 18.41 6.36
 -7 3 -13 18.31 6.5
 -6 3 -13 7.7 3.75
 -6 3 -13 -6.48 6.11
 -6 3 -13 3.47 5.84
 -6 3 -13 4.36 6.55
 -6 3 -13 2.94 5.73
 -6 3 -13 -2.42 12.52
 -6 3 -13 13.35 5.21
 6 -3 13 1.42 4.41
 5 -3 13 118.09 11.28
 -5 3 -13 135.39 11.38
 -5 3 -13 107.14 16.49
 -5 3 -13 97.64 11.54
 -5 3 -13 89.99 14.81
 -5 3 -13 119.48 11.04
 -5 3 -13 108.3 10.97
 -4 3 -13 24.4 5.58
 -4 3 -13 34.62 5.79
 -4 3 -13 17.77 5.21
 -4 3 -13 22.55 10.9
 -4 3 -13 11.46 10.23
 -4 3 -13 21.02 5.52
 -4 3 -13 17.68 6.9
 -3 3 -13 80.97 11.76
 -3 3 -13 105.84 9.45
 -3 3 -13 98.66 8.88
 -3 3 -13 91.72 8.98
 -3 3 -13 91.97 11.4
 -3 3 -13 75.22 8.88
 -3 3 -13 90.28 9.95
 -2 3 -13 16.31 5.58
 -2 3 -13 17.5 8.12
 -2 3 -13 16.37 6.21
 -2 3 -13 8.78 7.59
 -2 3 -13 14.49 6.09
 -2 3 -13 13.4 4.73
 -1 3 -13 38 6.61
 -1 3 -13 18.59 8.41
 -1 3 -13 23.65 6.76
 -1 3 -13 41.28 7.43
 -1 3 -13 43.94 6.11
 -1 3 -13 40.38 5.53
 -1 3 -13 30.47 6.42
 0 3 -13 8.81 5.96
 0 3 -13 16.11 6.47
 0 3 -13 1.36 5.39
 0 3 -13 0.69 7.41
 0 3 -13 3.44 5.33
 1 3 -13 62.92 8.16
 1 3 -13 65.85 9.16
 1 3 -13 68.66 7.79
 1 3 -13 56.24 8.03
 2 3 -13 32.36 7.9
 2 3 -13 50.13 7.39
 2 3 -13 38.19 6.53
 3 3 -13 23.87 6.75
 3 3 -13 22.87 5.48
 3 3 -13 20.41 7.67
 3 3 -13 14.62 4.78
 4 3 -13 11.81 6.48
 4 3 -13 -3.2 4.81
 4 3 -13 2.51 4.7
 5 3 -13 58.12 8.17
 6 3 -13 35.9 6.09
 6 3 -13 49.69 6.13
 7 3 -13 3.7 4.65
 7 3 -13 5.69 4.64
 -7 -3 13 -8.05 6.99
 8 3 -13 -1.13 3.53
 -8 -3 13 -5.11 5.53
 8 3 -13 -1.53 4.64
 -11 3 -14 45.48 5.46
 -11 3 -14 42.03 4.88
 -10 3 -14 -3.24 5.43
 -10 3 -14 1.62 4.49
 -9 3 -14 86.56 9.62
 -9 3 -14 89.86 9.03
 -8 3 -14 18.73 6
 -8 3 -14 22.73 6.73
 -8 3 -14 40.28 6.01
 -7 3 -14 77.17 9.02
 -7 3 -14 76.83 9.29
 -7 3 -14 70.71 9.3
 -7 3 -14 105.57 9.12
 6 -3 14 12.53 4.7
 -6 3 -14 18.04 3.97
 -6 3 -14 8.36 5.39
 -6 3 -14 10.46 5.91
 -6 3 -14 10 6.61
 -6 3 -14 12.28 5.37
 -5 3 -14 127.32 16.01
 -5 3 -14 142.07 12.38
 5 -3 14 131.56 12.7
 -5 3 -14 135.8 12.38
 -5 3 -14 126.93 12.93
 -5 3 -14 125.72 12.24
 -4 3 -14 39.83 11.06
 -4 3 -14 52.64 12.85
 -4 3 -14 44.1 7.91
 -4 3 -14 44.19 6.58
 -4 3 -14 58.57 7.04
 -4 3 -14 39.12 6.42
 -4 3 -14 50.61 6.35
 -3 3 -14 113.41 13.19
 -3 3 -14 99.08 10.76
 -3 3 -14 80.92 9.62
 -3 3 -14 112.39 9.63
 -3 3 -14 94.65 12.64
 -3 3 -14 115.73 10.3
 -2 3 -14 39.73 6.41
 -2 3 -14 29.72 5.6
 -2 3 -14 36.33 9.2
 -2 3 -14 28.14 9.08
 -2 3 -14 34.58 7.14
 -1 3 -14 190.78 18.51
 -1 3 -14 186.98 19.22
 -1 3 -14 227.78 18.48
 -1 3 -14 229.85 18.99
 -1 3 -14 219.42 17.93
 0 3 -14 112.31 13.5
 0 3 -14 134.62 12.6
 0 3 -14 137.55 13.14
 0 3 -14 124.74 12.8
 0 3 -14 142.31 12.04
 0 3 -14 142.74 12.64
 1 3 -14 5.08 5.86
 1 3 -14 11.63 5.55
 1 3 -14 -4.77 6.48
 1 3 -14 6.59 6.93
 1 3 -14 2.12 7.5
 2 3 -14 13.51 7.31
 2 3 -14 10.5 6.17
 2 3 -14 3.37 5.31
 3 3 -14 122.2 11.75
 3 3 -14 132.27 12.51
 4 3 -14 82.53 8.95
 4 3 -14 102.85 9.19
 4 3 -14 89.59 10.01
 -6 -3 14 -2.58 7.19
 6 3 -14 -0.78 4.12
 7 3 -14 19.42 4.65
 -7 -3 14 33.22 6.78
 7 3 -14 41.39 5.85
 -8 -3 14 39.93 5.29
 -11 3 -15 11.59 3.77
 -11 3 -15 11.38 2.89
 -10 3 -15 1.81 4.11
 -9 3 -15 19.2 6.02
 -9 3 -15 15.77 5.13
 -8 3 -15 8.98 5.39
 -8 3 -15 9.09 5.47
 -8 3 -15 22.17 6.37
 -7 3 -15 40.99 6.4
 -6 3 -15 28.98 11.93
 -6 3 -15 11.14 5.11
 -6 3 -15 10.67 5.7
 -6 3 -15 15.71 6.65
 6 -3 15 2.91 4.84
 -6 3 -15 27.43 5.3
 -6 3 -15 15.46 3.98
 -5 3 -15 -4.08 5.47
 -5 3 -15 -4.12 6.77
 5 -3 15 11.75 5.48
 -5 3 -15 9.83 11.38
 -5 3 -15 9.42 4.99
 -5 3 -15 14.62 5.2
 -4 3 -15 9.32 5.05
 -4 3 -15 22.96 5.62
 -4 3 -15 24.97 6.98
 -4 3 -15 4.68 5.23
 -4 3 -15 21.02 13.46
 -4 3 -15 16.06 10.55
 -3 3 -15 58.53 6.99
 -3 3 -15 84.61 7.73
 -3 3 -15 52.98 6.9
 -3 3 -15 51.95 8.46
 -3 3 -15 65.66 12.45
 -3 3 -15 30.87 10.78
 -2 3 -15 2.84 4.86
 -2 3 -15 0.2 5.59
 -2 3 -15 3.29 6.73
 -2 3 -15 -6 9.91
 -2 3 -15 17.78 8.97
 -1 3 -15 3.24 6.52
 -1 3 -15 5.35 8.85
 -1 3 -15 -1.51 8.06
 -1 3 -15 -5.35 4.95
 -1 3 -15 13.1 5.69
 0 3 -15 37.39 8.01
 0 3 -15 59.09 7.63
 0 3 -15 60.12 9.24
 0 3 -15 35.36 9.56
 0 3 -15 52.78 6.83
 0 3 -15 80.7 7.62
 1 3 -15 90.53 10.35
 1 3 -15 106.52 9.97
 1 3 -15 97.64 11.17
 1 3 -15 96.63 11.12
 1 3 -15 99.07 10.17
 1 3 -15 91.97 9.43
 -2 -3 15 11.68 6.46
 2 3 -15 7.13 6.47
 2 3 -15 14.65 6.11
 2 3 -15 24.65 7.28
 2 3 -15 25.78 5.5
 3 3 -15 4.93 5.89
 3 3 -15 1.14 5.01
 3 3 -15 -0.53 6.26
 4 3 -15 8.13 5.96
 -4 -3 15 11.29 6.85
 5 3 -15 69.03 7.96
 -5 -3 15 73.95 9.42
 -6 -3 15 23.79 6.49
 -7 -3 15 1.6 4.6
 -10 3 -16 1.45 4.19
 -10 3 -16 3.98 3.66
 -9 3 -16 30.68 6.16
 -9 3 -16 33.52 5.41
 -8 3 -16 82.44 9.16
 -8 3 -16 96.51 9.09
 -7 3 -16 17 6.3
 -7 3 -16 23.89 5.6
 -6 3 -16 1.04 4.77
 -6 3 -16 5.63 4.76
 6 -3 16 -3.66 4.63
 -5 3 -16 44.03 6.66
 -5 3 -16 49.32 7.79
 5 -3 16 43.01 7.03
 -5 3 -16 58.04 6.75
 -5 3 -16 42.37 11.93
 -4 3 -16 127.06 10.75
 -4 3 -16 120.41 10.31
 -4 3 -16 97.02 10.29
 -4 3 -16 91.97 11.38
 -4 3 -16 102.32 13.91
 -3 3 -16 7.71 4.86
 -3 3 -16 25.09 12.39
 -3 3 -16 13 9.61
 -3 3 -16 7.31 6.68
 -3 3 -16 -2.46 5.37
 -2 3 -16 12.64 5.12
 -2 3 -16 23.71 11.1
 -2 3 -16 28.75 9.06
 -2 3 -16 20.64 6.85
 -2 3 -16 20.81 5.82
 -1 3 -16 47.86 6.21
 -1 3 -16 51.36 10.58
 -1 3 -16 52.09 9.11
 -1 3 -16 39.8 6.86
 -1 3 -16 36.36 7.69
 0 3 -16 114.25 10.18
 0 3 -16 78.22 11.25
 0 3 -16 99.74 12.26
 0 3 -16 81.06 10.39
 0 3 -16 104.03 9.44
 1 3 -16 21.76 5.95
 1 3 -16 16.82 5.12
 1 3 -16 18 5.52
 1 3 -16 18.11 6.49
 2 3 -16 26.03 6.1
 2 3 -16 23.42 5.49
 3 3 -16 9.39 6.28
 -3 -3 16 7.42 6.43
 4 3 -16 56.38 6.99
 -4 -3 16 47.19 7.67
 5 3 -16 4.95 4.96
 6 3 -16 -1.83 3.29
 -6 -3 16 3.97 4.8
 6 3 -16 0.5 4.58
 7 3 -16 1.48 2.14
 -7 -3 16 3.34 3.47
 -10 3 -17 2.42 2.98
 -9 3 -17 -0.75 4.11
 -8 3 -17 28.97 5.47
 -7 3 -17 3.46 4.99
 -6 3 -17 4.54 5.99
 -6 3 -17 3.99 5.07
 -5 3 -17 5.98 5.14
 5 -3 17 16.32 5.29
 4 -3 17 85.72 10.62
 -4 3 -17 113.56 10.09
 -3 3 -17 25.54 9.8
 -3 3 -17 11.18 6.65
 -3 3 -17 18.77 5.52
 -3 3 -17 15.61 5.09
 -2 3 -17 5.06 9
 -2 3 -17 -0.14 6.44
 -2 3 -17 10.06 5.32
 -2 3 -17 2.86 4.79
 -1 3 -17 -7.22 8.67
 -1 3 -17 10.05 6.28
 -1 3 -17 6.98 5.29
 -1 3 -17 12.32 4.9
 0 3 -17 35.27 6.15
 1 3 -17 82.6 8.71
 2 3 -17 -2.08 4.43
 2 3 -17 -4.39 5.79
 3 3 -17 3.61 4.19
 3 3 -17 5.8 5.4
 4 3 -17 7.07 3.77
 4 3 -17 1.99 5.19
 5 3 -17 28.35 4.51
 -5 -3 17 58.12 6.27
 6 3 -17 3.67 2.4
 -10 3 -18 -0.73 2.05
 -9 3 -18 2.79 3.38
 -8 3 -18 45.98 5.66
 -8 3 -18 42.95 5.66
 -7 3 -18 8.31 4.65
 -6 3 -18 -1.69 5.41
 -6 3 -18 -3.86 4.65
 -5 3 -18 3.32 5.87
 -5 3 -18 6.43 4.58
 -4 3 -18 108.84 10.79
 -4 3 -18 98.24 13.44
 -3 3 -18 9.73 5.17
 -3 3 -18 12.54 6.22
 -3 3 -18 14.91 9.8
 -2 3 -18 1.62 9.5
 -2 3 -18 -0.77 4.9
 -2 3 -18 8.57 4.65
 -1 3 -18 8.02 6.09
 -1 3 -18 -5.76 4.62
 -1 3 -18 -8.7 8.4
 0 3 -18 22.39 6.74
 0 3 -18 40.76 5.37
 1 3 -18 19.9 6.15
 1 3 -18 25.03 4.78
 2 3 -18 17.59 5.28
 2 3 -18 18.54 4.39
 3 3 -18 -7.52 5.31
 3 3 -18 5.59 3.66
 4 3 -18 2.87 3.22
 5 3 -18 5.94 2.5
 -9 3 -19 8.54 2.68
 -8 3 -19 37.24 4.43
 -8 3 -19 24.21 4.44
 -7 3 -19 4.74 3.98
 -6 3 -19 5.76 3.18
 -6 3 -19 7.09 4.92
 -6 3 -19 4.1 4.16
 -5 3 -19 19.75 5.57
 -5 3 -19 23.06 4.41
 -4 3 -19 48.69 6.71
 -4 3 -19 34.23 10.29
 -3 3 -19 4.16 5.67
 -2 3 -19 14.46 4.68
 -2 3 -19 12.94 5.89
 -1 3 -19 13.82 7.8
 -1 3 -19 20.73 4.8
 -1 3 -19 18.09 6.11
 0 3 -19 18.06 5.6
 1 3 -19 9.06 3.9
 1 3 -19 3.65 5.12
 2 3 -19 9.84 4.49
 2 3 -19 6.37 3.54
 2 3 -19 6.81 2.96
 3 3 -19 4.83 3.04
 3 3 -19 4.97 4.48
 4 3 -19 5.84 2.45
 -8 3 -20 16.73 2.95
 -7 3 -20 7.21 3.67
 -7 3 -20 0.74 3.11
 -6 3 -20 13.01 4.38
 -6 3 -20 3.07 3.29
 -5 3 -20 1.4 4.44
 -5 3 -20 3.94 3.16
 -4 3 -20 11.97 4.88
 -3 3 -20 31.11 5.68
 -2 3 -20 11.93 9.67
 -2 3 -20 16.41 5.34
 -1 3 -20 11.69 4
 -1 3 -20 19.7 4.91
 0 3 -20 6.26 4.45
 1 3 -20 16.71 3.51
 1 3 -20 5.76 4.93
 2 3 -20 2.66 2.86
 2 3 -20 2.57 4.04
 3 3 -20 8 2.3
 -6 3 -21 -1.37 3.22
 -5 3 -21 5.74 2.55
 -5 3 -21 2.13 3.68
 -4 3 -21 11.08 4.11
 -3 3 -21 2.96 4.35
 -2 3 -21 3.19 4.05
 -1 3 -21 27.18 3.92
 -1 3 -21 22.71 4.36
 0 3 -21 13.19 3.27
 0 3 -21 15.49 3.86
 2 3 -21 4.51 1.89
 -6 3 -22 -0.84 2.03
 -5 3 -22 8.88 2.74
 -4 3 -22 2.69 2.23
 -4 3 -22 -3.1 2.86
 -3 3 -22 6.63 2.99
 -2 3 -22 8.96 3.4
 -4 -4 -22 3.49 1.95
 -5 -4 -22 3.92 1.93
 -6 -4 -22 33.25 3.26
 1 4 21 4.39 2.87
 -2 -4 -21 68.56 5.41
 2 4 21 37.65 6.16
 -3 -4 -21 -0.92 2.59
 -4 -4 -21 1.74 2.79
 4 4 21 -4.27 4.29
 -5 -4 -21 16.38 3.08
 5 4 21 6.4 4.9
 -6 -4 -21 73.05 6.57
 -7 -4 -21 0.04 2.41
 -8 -4 -21 4.47 2.73
 -8 -4 -21 9.6 2.15
 -1 -4 -20 15.22 3.07
 -2 -4 -20 32.81 4.14
 3 4 20 15.68 5.57
 -3 -4 -20 21.12 3.8
 4 4 20 3.84 5.51
 -4 -4 -20 9.47 3.63
 -5 -4 -20 0.41 3.68
 -6 -4 -20 33.96 4.02
 -6 -4 -20 37.6 4.62
 -7 -4 -20 30.69 4.19
 -7 -4 -20 45.04 4.54
 -8 -4 -20 22.58 3.74
 -8 -4 -20 36.54 3.83
 -9 -4 -20 1.7 2.95
 -9 -4 -20 6.82 2.48
 0 -4 -19 5.85 3.03
 -1 -4 -19 18.02 3.75
 -2 -4 -19 143.22 12.28
 -3 -4 -19 22.35 4.59
 4 4 19 6.09 6.09
 -4 -4 -19 13.3 4.27
 5 4 19 27.12 6.44
 -5 -4 -19 47.22 4.86
 -5 -4 -19 36.19 5.43
 -6 -4 -19 58.52 5.46
 -6 -4 -19 53.8 6.06
 -7 -4 -19 24.49 3.82
 -7 -4 -19 31.25 4.61
 -8 -4 -19 18.46 3.8
 -8 -4 -19 34.66 4.27
 9 4 19 27.08 3.37
 -9 -4 -19 57.48 4.4
 -10 -4 -19 8.81 3.18
 -3 4 18 8.54 3.49
 1 -4 -18 7.23 3.28
 -1 4 18 7.25 5.64
 0 -4 -18 10.08 3.76
 0 4 18 6.12 5.35
 -1 -4 -18 5.52 3.9
 1 4 18 5.97 5.44
 -2 -4 -18 18.33 4.48
 -3 -4 -18 30.38 5.04
 -4 -4 -18 30.78 5.14
 5 4 18 21.82 6.56
 -5 -4 -18 18.49 3.8
 -5 -4 -18 17.77 4.88
 6 4 18 8.4 6.78
 -6 -4 -18 18.45 4.01
 -6 -4 -18 13.89 4.77
 7 4 18 14.96 7.16
 -7 -4 -18 28.09 4.16
 -7 -4 -18 27.66 4.99
 -8 -4 -18 44.76 5.19
 -8 -4 -18 47.66 5.75
 -9 -4 -18 15.54 3.98
 9 4 18 6.59 2.69
 -10 -4 -18 1.97 3.7
 -11 -4 -18 4.68 2.66
 -3 4 17 40.74 5.84
 2 -4 -17 29.44 4.07
 -2 4 17 21.1 5.97
 1 -4 -17 75.06 7.07
 -1 4 17 68.58 8.68
 0 4 17 7.54 6.73
 0 -4 -17 9.03 3.93
 1 4 17 29.71 6.88
 -1 -4 -17 44.68 5.45
 4 4 17 8.75 4.27
 5 4 17 58.15 6.93
 6 4 17 6.72 4.46
 -7 -4 -17 144.9 11.69
 -7 -4 -17 131.39 11.97
 7 4 17 110.27 13.1
 -8 -4 -17 37.71 5.61
 -8 -4 -17 37.64 5.09
 -9 -4 -17 81.92 7.79
 -9 -4 -17 74.87 7.53
 10 4 17 4.18 2.42
 -10 -4 -17 7.56 3.77
 -11 -4 -17 25.93 4.09
 -12 -4 -17 27.69 3.64
 -4 4 16 1.83 4.41
 -3 4 16 6.62 5.91
 -2 4 16 17.27 6.9
 -1 4 16 12.35 7.18
 -2 -4 -16 5.95 4.46
 2 4 16 -3.11 6.45
 -3 -4 -16 27.56 5.19
 3 4 16 26.17 4.93
 -3 -4 -16 17.83 5.03
 4 4 16 66.75 7.33
 -4 -4 -16 60.36 7.31
 5 4 16 50.05 6.34
 -5 -4 -16 42.35 6.43
 -6 -4 -16 4.42 5.07
 6 4 16 3.65 4.7
 6 4 16 -3.3 7.7
 -6 -4 -16 1.63 4.01
 7 4 16 4.52 4.8
 -8 -4 -16 110.59 9.64
 -8 -4 -16 106.53 9.97
 8 4 16 86.37 11.91
 -9 -4 -16 32.77 5.42
 -9 -4 -16 31.25 4.97
 -10 -4 -16 -0.33 4.15
 10 4 16 1.85 2.89
 -11 -4 -16 1.13 3.63
 -12 -4 -16 78.84 7.48
 -4 4 15 -0.49 5.64
 -3 4 15 58.51 8.15
 -2 4 15 13.38 7.17
 0 4 15 18.02 7.37
 1 4 15 34.42 7.56
 2 4 15 128.16 13.98
 -2 -4 -15 162.9 13.15
 3 4 15 200.46 18.59
 -3 -4 -15 230.19 18.33
 -4 -4 -15 33.85 5.99
 4 4 15 40.07 5.89
 -5 -4 -15 58.42 7.36
 5 4 15 63.79 7.38
 6 4 15 78.33 8.68
 -6 -4 -15 87.2 7.94
 6 4 15 64.5 10.45
 -6 -4 -15 82.54 8.7
 7 4 15 95.64 9.55
 -7 -4 -15 91.44 8.7
 7 4 15 73.07 11.13
 -7 -4 -15 95.84 9.36
 8 4 15 67.03 7.9
 -9 -4 -15 29.62 5.01
 -9 -4 -15 25.43 5.44
 -10 -4 -15 24.9 4.8
 10 4 15 14.96 3.87
 11 4 15 43.64 4.49
 -11 -4 -15 42.43 5.42
 12 4 15 5.39 3.84
 -5 4 14 18.57 5.53
 -4 4 14 14.84 6.5
 -3 4 14 29.04 7.4
 -2 4 14 12.65 7.63
 -1 4 14 -6.53 7.68
 -1 4 14 -7.93 7.33
 0 4 14 3.42 7.53
 0 4 14 13.43 7.08
 1 4 14 13.76 7.54
 -2 -4 -14 30.36 5.29
 2 4 14 33.03 5.21
 2 4 14 23.31 7.36
 -3 -4 -14 28.56 4.92
 -3 -4 -14 23.18 5.18
 3 4 14 27.96 6.95
 3 4 14 13.84 4.81
 -4 -4 -14 61.37 7.15
 4 4 14 56.6 7.09
 -5 -4 -14 67.36 8.1
 5 4 14 79.11 8.12
 6 4 14 117.09 10.5
 -6 -4 -14 100.84 10.05
 -6 -4 -14 104.94 9.69
 -6 -4 -14 110.76 10.36
 6 4 14 88.96 12.02
 -7 -4 -14 32.89 5.68
 7 4 14 31.09 5.81
 -7 -4 -14 26.25 4.95
 -7 -4 -14 19.54 5.82
 7 4 14 14.21 8.45
 8 4 14 160.24 16.79
 8 4 14 173.4 15.83
 -8 -4 -14 184.44 15.49
 -8 -4 -14 182.23 15.19
 9 4 14 171.79 15.32
 -10 -4 -14 67.25 7.23
 10 4 14 64.35 6.64
 -11 -4 -14 86.1 8.72
 11 4 14 97.63 8.27
 12 4 14 15.98 4.36
 -6 4 13 79 8.04
 5 -4 -13 58.87 7.86
 -5 4 13 90.55 8.56
 4 -4 -13 7.95 5.2
 -4 4 13 16.99 6.88
 -3 4 13 37.57 8.17
 -2 4 13 262.56 21.89
 2 -4 -13 221.36 21.48
 -2 4 13 281.22 22.29
 -1 4 13 152.22 14.05
 1 -4 -13 136.1 13.29
 -1 4 13 133.18 14.35
 0 4 13 -3.89 7.75
 0 4 13 -0.48 7.44
 1 4 13 77.14 10.14
 1 4 13 85.64 10.03
 2 4 13 248.24 21.39
 2 4 13 265.13 21.79
 -3 -4 -13 245.56 20.17
 3 4 13 227.57 20.63
 3 4 13 249.02 20.45
 -4 -4 -13 1.48 4.97
 4 4 13 5.58 4.35
 -5 -4 -13 21.13 5.45
 5 4 13 20.09 5.01
 -6 -4 -13 158.04 13.74
 6 4 13 156.2 13.74
 -6 -4 -13 161.69 13.59
 6 4 13 153.36 15.13
 -6 -4 -13 142.54 13.22
 7 4 13 224.14 16.43
 -7 -4 -13 189.32 15.67
 -7 -4 -13 177.86 15.94
 -7 -4 -13 179.71 16.01
 8 4 13 4.94 5.01
 -8 -4 -13 -1.9 5.36
 8 4 13 -6.87 8.19
 -8 -4 -13 3.87 4.61
 -9 -4 -13 15.88 4.85
 9 4 13 23.27 5.41
 -9 -4 -13 23.95 5.36
 10 4 13 134.36 11.92
 10 4 13 139.94 12.71
 -10 -4 -13 141.11 12.24
 11 4 13 48.16 5.36
 -11 -4 -13 48.62 5.89
 12 4 13 1.75 4.77
 -13 -4 -13 -0.99 4.25
 13 4 13 -0.65 3.3
 -6 4 12 14.17 5.42
 6 -4 -12 9.72 4.37
 5 -4 -12 -3.93 5.33
 -4 4 12 11.42 7.56
 -3 4 12 61.96 9.19
 3 -4 -12 46.32 7.73
 -2 4 12 50.79 9.05
 2 -4 -12 33.95 7.07
 -2 4 12 52.35 9.2
 -1 4 12 60.29 9.31
 1 -4 -12 52.65 7.59
 -1 4 12 58.3 9.79
 0 4 12 9.48 7.55
 0 4 12 0.12 7.56
 1 4 12 164.75 15.52
 1 4 12 171.86 15.43
 2 4 12 48.39 5.64
 2 4 12 43.25 7.67
 -3 -4 -12 184.31 15.66
 3 4 12 181.68 15.86
 3 4 12 190.27 16.42
 4 4 12 13.95 4.45
 -4 -4 -12 6.32 4.78
 -5 -4 -12 160.98 14.05
 5 4 12 161.12 14.2
 6 4 12 34.24 8.65
 -6 -4 -12 46.48 5.82
 -6 -4 -12 41.03 6.49
 6 4 12 57.99 6.48
 7 4 12 291.3 23.02
 -7 -4 -12 260.75 22.42
 -7 -4 -12 276.49 22.7
 7 4 12 252.14 23.65
 -7 -4 -12 277.93 22.66
 -8 -4 -12 56.42 6.45
 8 4 12 42.66 9.45
 8 4 12 61.13 7.18
 -8 -4 -12 50.5 7.04
 -9 -4 -12 20.96 5
 -9 -4 -12 18.16 5.39
 9 4 12 19.38 5.3
 10 4 12 30.44 5.58
 11 4 12 273.66 20.38
 -11 -4 -12 220.59 20.4
 12 4 12 6.13 4.99
 12 4 12 8.44 2.92
 -13 -4 -12 38.01 5.14
 13 4 12 21.14 4.59
 7 -4 -11 3.98 3.54
 -6 4 11 346.95 24.67
 -6 4 11 295.78 25.24
 5 -4 -11 10.88 5.48
 -4 4 11 88.53 10.76
 4 -4 -11 80.99 9.17
 -4 4 11 82.98 10.04
 3 -4 -11 0.2 5.75
 -3 4 11 -7.4 7.98
 -2 4 11 510.57 43.12
 2 -4 -11 540.08 42.53
 -2 4 11 504.01 42.63
 -1 4 11 35.39 8.11
 1 -4 -11 27.23 6.18
 -1 4 11 39.51 8.53
 0 -4 -11 8.05 5.1
 0 4 11 -1.04 7.01
 1 4 11 17.19 6.98
 1 4 11 30.97 7.56
 2 4 11 572.89 44.71
 2 4 11 522.64 44.94
 -3 -4 -11 40.58 5.57
 3 4 11 50.75 5.48
 3 4 11 34.43 7.63
 -4 -4 -11 1.91 4.32
 4 4 11 12.86 3.89
 4 4 11 3.8 6.37
 5 4 11 88.36 8.52
 -5 -4 -11 85.46 8.55
 -6 -4 -11 363.04 28.9
 6 4 11 352.3 29.49
 6 4 11 379.37 29.17
 -6 -4 -11 332.77 28.69
 7 4 11 3.54 4.67
 -7 -4 -11 2.56 4.35
 -7 -4 -11 7.05 5
 7 4 11 0.48 7.61
 8 4 11 38.89 8.79
 8 4 11 62.77 6.75
 -8 -4 -11 39.67 6.55
 -8 -4 -11 46.25 6.07
 -9 -4 -11 55.98 6.96
 9 4 11 55.29 7.14
 10 4 11 81.25 8.61
 11 4 11 27.05 4.19
 12 4 11 12.99 5.31
 12 4 11 13.38 3.28
 -13 -4 -11 6.39 5.07
 13 4 11 10.96 4.34
 -7 4 10 7.28 3.15
 -7 4 10 5.96 5.35
 7 -4 -10 7.77 4.38
 -6 4 10 17.13 3.83
 -6 4 10 24.56 6.38
 6 -4 -10 14.88 5.66
 -5 4 10 -5.72 7.85
 -4 4 10 7.59 8.39
 -4 4 10 6.05 3.91
 4 -4 -10 5.19 5.8
 -4 4 10 -2.31 7.44
 -3 4 10 43.03 9.22
 -3 4 10 23.48 8.13
 -3 4 10 30.42 4.92
 3 -4 -10 25.1 6.4
 -2 4 10 13.67 8.59
 -2 4 10 17.95 7.72
 -2 4 10 19.09 4.02
 2 -4 -10 20.31 5.77
 1 -4 -10 58.02 7.49
 -1 4 10 63.79 8.54
 -1 4 10 64.36 9.43
 0 -4 -10 4.83 5
 0 4 10 13.83 6.56
 1 4 10 262.44 22.06
 2 4 10 167.95 14.94
 3 4 10 720.38 58.07
 4 4 10 129.14 10.75
 -4 -4 -10 112.07 10.61
 -5 -4 -10 201.53 16.9
 5 4 10 201.56 17.06
 6 4 10 50.14 7.66
 -6 -4 -10 48.52 5.9
 6 4 10 41.7 5.83
 7 4 10 428.61 31.72
 -7 -4 -10 384.25 31.22
 -7 -4 -10 379.26 31.32
 7 4 10 343.38 31.89
 -8 -4 -10 228.01 19.37
 -8 -4 -10 228.79 19.25
 8 4 10 234.82 20.29
 8 4 10 236.47 19.77
 -9 -4 -10 248.79 20.38
 9 4 10 236.42 20.74
 10 4 10 3.5 3.47
 10 4 10 0.26 4.77
 11 4 10 97.01 8.8
 12 4 10 75.66 9.08
 12 4 10 92.73 7.93
 -13 -4 -10 5.48 4.83
 13 4 10 -0.83 4.36
 -8 4 9 52.63 4.41
 8 -4 -9 25.29 4.79
 -7 4 9 6.35 3.6
 -7 4 9 14.17 5.36
 7 -4 -9 15.1 4.92
 -6 4 9 540.38 42.29
 -6 4 9 521.95 42.6
 6 -4 -9 493.48 42.77
 -5 4 9 43.41 5.58
 5 -4 -9 32.99 6.9
 -5 4 9 44.57 9.04
 -5 4 9 50.62 7.88
 -4 4 9 120.63 12.62
 -4 4 9 142 13.66
 4 -4 -9 105.89 11.93
 -4 4 9 131.72 11.11
 -3 4 9 95.79 11.28
 3 -4 -9 103.56 10.3
 -3 4 9 111.44 12.35
 -2 4 9 307.06 27.25
 -2 4 9 328.84 26.63
 2 -4 -9 314.47 26.47
 -1 4 9 44.96 9.02
 -1 4 9 61.24 7.75
 1 -4 -9 53.59 6.81
 0 4 9 19.13 6.94
 0 4 9 22.42 6.28
 0 -4 -9 23.35 5.17
 1 4 9 167.89 16.21
 1 4 9 196.37 15.96
 4 4 9 8.75 3.8
 -4 -4 -9 4.07 3.89
 -5 -4 -9 332.3 27.27
 5 4 9 338.99 27.49
 5 4 9 335.92 27.68
 -6 -4 -9 645.55 52.55
 -6 -4 -9 649.84 52.47
 6 4 9 667.52 52.88
 6 4 9 659.55 52.85
 -7 -4 -9 19.11 4.21
 -7 -4 -9 11.51 4.51
 7 4 9 13.54 6.64
 7 4 9 19.55 4.62
 -7 -4 -9 11.31 5.21
 8 4 9 99.33 9.68
 -8 -4 -9 100.02 9.18
 -8 -4 -9 96.05 9.36
 9 4 9 196.55 17.4
 9 4 9 199.73 17.21
 -9 -4 -9 208.73 17.47
 9 4 9 236.83 17.96
 10 4 9 86.47 8.28
 10 4 9 94.48 9.14
 11 4 9 6.41 3.39
 11 4 9 5.86 4.37
 12 4 9 21.16 5.53
 12 4 9 26.63 3.9
 13 4 9 4.95 4.61
 8 -4 -8 0.54 4.23
 7 -4 -8 35.03 6.69
 -7 4 8 59.08 5.84
 -6 4 8 14.02 4.5
 -6 4 8 11.03 7.85
 -5 4 8 48.41 7.8
 -5 4 8 40.85 9.29
 -5 4 8 36.46 5.82
 -5 4 8 50.72 5.78
 5 -4 -8 34.85 6.89
 -4 4 8 35.94 5.22
 4 -4 -8 33.5 6.48
 -4 4 8 36.34 7.83
 -4 4 8 27.58 5.27
 3 -4 -8 80.52 8.73
 -3 4 8 88.76 9.79
 -3 4 8 81.06 8
 2 -4 -8 99.28 8.65
 -2 4 8 85.86 9.38
 -2 4 8 89.52 7.82
 1 -4 -8 252.95 19.72
 -1 4 8 224.85 19.23
 -1 4 8 237.77 19.82
 -1 4 8 227.14 20.52
 0 4 8 322.59 28.55
 0 -4 -8 374.02 28.59
 1 4 8 3.54 5.37
 -1 -4 -8 -3.74 4.8
 2 4 8 1.58 2.94
 3 4 8 973.24 78.13
 5 4 8 5.29 3.51
 5 4 8 2.44 5.08
 6 4 8 3.1 3.6
 -6 -4 -8 -4.02 3.49
 -6 -4 -8 1.46 3.79
 6 4 8 -0.79 5.48
 7 4 8 258.49 20.77
 -7 -4 -8 241.32 20.39
 7 4 8 246.18 21.03
 -8 -4 -8 432.18 35.1
 8 4 8 434.41 35.51
 -9 -4 -8 3.48 4.61
 9 4 8 1.01 3.4
 9 4 8 0.24 4.66
 10 4 8 16.95 4.77
 10 4 8 8.01 3.62
 11 4 8 4.86 4.26
 12 4 8 260.55 25.18
 12 4 8 326.4 24.77
 13 4 8 -3.04 4.44
 14 4 8 18.51 3.65
 -9 4 7 131.56 10.95
 8 -4 -7 12.46 4.61
 -8 4 7 24.11 4.06
 -7 4 7 44.93 5.54
 7 -4 -7 39.74 6.5
 -6 4 7 310.53 25.88
 -6 4 7 297.77 24.64
 6 -4 -7 294.64 25.22
 -6 4 7 300.15 25.01
 -5 4 7 300.19 24.5
 -5 4 7 295.05 23.99
 -5 4 7 286.71 24.34
 5 -4 -7 279.19 24.52
 -4 4 7 -0.52 4.64
 -4 4 7 5.08 4.56
 -4 4 7 10.98 6.9
 4 -4 -7 -2.72 5.53
 3 -4 -7 469.65 38.95
 -3 4 7 485.71 38.95
 -2 4 7 336.17 29.74
 -2 4 7 365.65 30.21
 2 -4 -7 426.44 30.15
 -1 4 7 709.05 55.02
 1 -4 -7 804.14 55.11
 -1 4 7 603.43 54.87
 -1 4 7 657.78 55.38
 0 4 7 -2.83 5.25
 0 4 7 4.16 3.22
 0 -4 -7 2.01 4.34
 2 4 7 -0.1 2.95
 3 4 7 91.73 8.31
 4 4 7 165.12 13.96
 5 4 7 1589.55 124.18
 -5 -4 -7 1527.01 124.04
 -6 -4 -7 36.56 4.51
 -6 -4 -7 33.76 4.6
 6 4 7 35.04 4.8
 6 4 7 38.52 6.28
 -7 -4 -7 79.3 7.44
 7 4 7 76.76 7.81
 -7 -4 -7 73.35 7.52
 7 4 7 92.17 8.92
 8 4 7 34.83 5.38
 -8 -4 -7 30.29 5.01
 9 4 7 26.8 5.57
 9 4 7 34.88 5.29
 9 4 7 30 4.29
 10 4 7 3.67 4.6
 10 4 7 6.53 4.41
 10 4 7 3.54 3.36
 11 4 7 23.44 4.91
 12 4 7 46.93 4.89
 12 4 7 25.81 6.02
 13 4 7 7.05 4.63
 14 4 7 5.5 3.59
 9 -4 -6 9.79 3.39
 -9 4 6 7.54 3.14
 8 -4 -6 16.29 4.99
 -8 4 6 29.36 4.44
 -7 4 6 11.15 7.33
 -7 4 6 0.24 4.75
 -6 4 6 28.05 5.69
 6 -4 -6 30.61 6.24
 -6 4 6 24.76 8.35
 -6 4 6 28.87 5.34
 -5 4 6 15.17 5.27
 5 -4 -6 16.31 5.96
 -5 4 6 21.86 7.1
 -5 4 6 17.17 5.07
 -4 4 6 280.2 22.46
 -4 4 6 233.26 22.33
 -4 4 6 272.16 22.03
 -4 4 6 260.43 22.33
 4 -4 -6 291.28 22.49
 3 -4 -6 29.71 5.28
 -3 4 6 23.75 4.65
 -3 4 6 25.32 6.46
 -2 4 6 38.97 6.88
 2 -4 -6 49.24 5.95
 1 -4 -6 1.07 4.34
 -1 4 6 7.58 5.41
 0 4 6 923.99 74.07
 1 4 6 11.61 3.13
 1 4 6 3.09 6.51
 1 4 6 9.98 2.74
 2 4 6 442.47 35.68
 3 4 6 46.19 5.05
 4 4 6 949.31 76.18
 5 4 6 63.76 7.01
 6 4 6 -0.15 3.45
 6 4 6 -0.5 5.13
 -6 -4 -6 6.87 3.25
 7 4 6 10.17 3.92
 -7 -4 -6 12.6 3.73
 8 4 6 1154.65 93.42
 8 4 6 1191.63 93.07
 -8 -4 -6 1136.54 93.04
 9 4 6 19.74 3.76
 9 4 6 18.35 4.92
 9 4 6 22.8 4.94
 10 4 6 61.69 6.45
 10 4 6 68.5 7.07
 10 4 6 66.17 7.34
 11 4 6 46.77 6.25
 12 4 6 281.2 22.63
 12 4 6 267.63 23.03
 13 4 6 7.46 4.6
 14 4 6 46.91 5.32
 9 -4 -5 173.3 16.72
 -9 4 5 239.33 16.79
 -8 4 5 -1.63 4.29
 8 -4 -5 -3.19 4.69
 -7 4 5 209.17 18.91
 -7 4 5 210.78 18.3
 7 -4 -5 207.38 18.36
 -7 4 5 215.35 17.79
 -6 4 5 8.73 4.98
 6 -4 -5 14.65 5.74
 -6 4 5 11.87 5.27
 -5 4 5 179.73 16.6
 5 -4 -5 191.33 16.69
 -5 4 5 199.1 16.62
 -4 4 5 9.75 5.92
 -4 4 5 -1.14 6.04
 4 -4 -5 5.17 4.94
 -3 4 5 491.02 41.28
 -3 4 5 466.01 41.54
 3 -4 -5 588.63 41.54
 -2 4 5 5.89 5.42
 -2 4 5 4.89 3.54
 2 -4 -5 -1.58 4.03
 -1 4 5 308.64 25.82
 0 4 5 45.68 5.16
 0 4 5 46.85 7.32
 1 4 5 764.41 63.01
 1 4 5 803.91 62.96
 2 4 5 207.4 18.13
 3 4 5 93.49 8.31
 3 4 5 93.42 10.5
 4 4 5 74.82 7.07
 5 4 5 205.11 17.64
 5 4 5 221.21 17.78
 6 4 5 12.21 4.96
 -6 -4 -5 4.13 3.14
 6 4 5 5.74 3.42
 7 4 5 32.9 4.72
 -7 -4 -5 33.46 4.33
 -7 -4 -5 28.84 4.58
 8 4 5 44.75 5.63
 8 4 5 37.98 4.54
 -8 -4 -5 39.71 5.15
 9 4 5 4.86 4.67
 9 4 5 3.38 4.53
 9 4 5 2.52 3.35
 10 4 5 -3.41 4.63
 10 4 5 -2.38 3.4
 11 4 5 92.21 9.11
 12 4 5 16.01 5.16
 12 4 5 19.33 3.9
 13 4 5 0.51 4.55
 14 4 5 0.26 3.41
 -10 4 4 21.56 3.29
 -9 4 4 1.15 3.83
 8 -4 -4 25.83 5.75
 -8 4 4 42.32 5.25
 -7 4 4 5.05 5.24
 7 -4 -4 2.64 5.33
 -7 4 4 -0.67 4.69
 -7 4 4 8.37 7.23
 6 -4 -4 42.95 6.63
 -6 4 4 40.17 6.57
 -5 4 4 7.82 6.01
 5 -4 -4 13.52 5.46
 -5 4 4 3.39 5.09
 -4 4 4 418.34 34.89
 -4 4 4 433.63 34.83
 2 -4 -4 0.5 3.56
 -2 4 4 4.63 3.45
 -1 4 4 220.17 19.01
 0 4 4 3409.02 268.38
 0 4 4 3458.73 268.26
 0 4 4 3302.31 268.11
 1 4 4 1020.24 79.22
 1 4 4 965.45 79.03
 2 4 4 48.41 4.77
 2 4 4 52.31 7.01
 3 4 4 68.94 6.57
 3 4 4 81.4 8.18
 4 4 4 1105.27 87.26
 4 4 4 1063.34 87.46
 5 4 4 183.4 15.33
 6 4 4 186.56 16.24
 6 4 4 175.35 16.43
 -6 -4 -4 206.13 16.17
 6 4 4 228.15 16.74
 7 4 4 689.27 54.13
 -7 -4 -4 648.53 54.45
 7 4 4 701.81 54.46
 -7 -4 -4 660.31 54.11
 -8 -4 -4 654.36 54.69
 8 4 4 680.16 54.36
 8 4 4 692.37 54.49
 8 4 4 668.9 54.75
 -9 -4 -4 111.6 10.85
 9 4 4 120.26 10.38
 9 4 4 126.89 11.19
 9 4 4 121.69 10.87
 10 4 4 114.03 10.08
 10 4 4 118.5 10.59
 10 4 4 118.97 10.96
 10 4 4 107.47 10.8
 12 4 4 97.18 9.51
 12 4 4 96.98 8.75
 13 4 4 26.32 5.08
 14 4 4 8.95 3.28
 -10 4 3 11.71 3.38
 -9 4 3 223.7 18.58
 -8 4 3 7.88 5.23
 -7 4 3 124.99 12.86
 7 -4 -3 146.68 12.64
 6 -4 -3 99.79 9.7
 -6 4 3 88.88 10.11
 -6 4 3 95.54 8.73
 -6 4 3 100.03 9.97
 -5 4 3 253.45 21.56
 -5 4 3 255.64 21.56
 -4 4 3 -0.56 4.5
 -2 4 3 124.04 10.81
 -2 4 3 117.12 10.27
 -1 4 3 557 44.98
 -1 4 3 554.22 44.76
 0 4 3 -4.7 5.37
 0 4 3 -0.4 1.41
 1 4 3 486.28 37.67
 1 4 3 458.26 37.24
 2 4 3 126.73 11.57
 3 4 3 74.79 8.52
 3 4 3 78.75 6.98
 4 4 3 9.56 3.23
 5 4 3 4.02 3.37
 5 4 3 1.76 2.96
 6 4 3 17.42 3.13
 -7 -4 -3 36.73 4.99
 7 4 3 28.86 3.86
 7 4 3 36.28 4.81
 -8 -4 -3 1 3.95
 8 4 3 -1.03 2.97
 8 4 3 8.95 4.24
 8 4 3 -4.72 4.33
 -9 -4 -3 1.78 4.08
 9 4 3 1.15 4.67
 9 4 3 8.43 4.55
 9 4 3 -1.39 3.34
 10 4 3 0.6 4.66
 10 4 3 1.37 5.11
 10 4 3 7.38 4.76
 10 4 3 -1.51 3.6
 12 4 3 4.91 4.33
 12 4 3 2.34 4.94
 12 4 3 -2.12 3.46
 13 4 3 -4.89 4.49
 14 4 3 7.97 2.99
 -9 4 2 10.22 4.3
 -8 4 2 66.49 8.03
 -7 4 2 240.56 22.03
 -7 4 2 254.59 21.8
 -7 4 2 249.22 21.25
 7 -4 -2 287.35 21.77
 -6 4 2 3.51 5.46
 -6 4 2 12.4 3.91
 -6 4 2 7.56 6.47
 -5 4 2 151.2 14.2
 -5 4 2 158.63 13.54
 -5 4 2 168.72 14.33
 -4 4 2 376.65 30.94
 -2 4 2 1.82 2.84
 -2 4 2 11.56 7.37
 -2 4 2 3.27 3.36
 -2 4 2 0.59 4.14
 -1 4 2 1828.31 146.71
 -1 4 2 1843.09 146.83
 0 4 2 620.23 49.46
 0 4 2 605.65 49.9
 1 4 2 160.02 13.58
 1 4 2 159.07 12.88
 1 4 2 153.64 13.69
 2 4 2 26.17 5.34
 2 4 2 22.98 3.08
 3 4 2 1113.64 89.14
 4 4 2 312.51 24.65
 4 4 2 280.11 24.28
 4 4 2 310.35 24.3
 5 4 2 652.09 51.72
 5 4 2 632.36 51.82
 6 4 2 39.57 4.2
 6 4 2 42.99 4.18
 7 4 2 873.26 68.53
 7 4 2 832.89 68.61
 7 4 2 858.94 68.84
 -7 -4 -2 848.62 68.9
 8 4 2 20.49 4.82
 8 4 2 24.97 3.77
 8 4 2 30.45 5.01
 -8 -4 -2 24.78 4.73
 9 4 2 26.95 5.41
 9 4 2 25.99 4.08
 9 4 2 19.47 5.33
 9 4 2 30.94 5.31
 -9 -4 -2 25.77 5.03
 10 4 2 -0.36 3.64
 10 4 2 -0.36 4.73
 10 4 2 6.72 5.24
 -10 -4 -2 -2.96 4.48
 11 4 2 712.22 57.94
 12 4 2 3.3 4.09
 12 4 2 8.07 5.08
 13 4 2 21.34 4.84
 -10 4 1 150.84 12.72
 -9 4 1 65.85 6.55
 -8 4 1 53.82 6.07
 -8 4 1 45.32 7.72
 -8 4 1 64.98 7.53
 -7 4 1 38.86 5.34
 -7 4 1 38.43 6.72
 -6 4 1 209.41 17.78
 -6 4 1 209.79 18.43
 -6 4 1 222.47 18.56
 -5 4 1 97.95 9.91
 -5 4 1 103.76 9.1
 -5 4 1 95.34 9.43
 -4 4 1 11.21 4.47
 -4 4 1 3.14 3.55
 -4 4 1 5.7 4.26
 -2 4 1 1209.31 96.79
 -2 4 1 1221.39 96.7
 -2 4 1 1275.95 96.88
 -2 4 1 1153.24 96.67
 -1 4 1 17.25 3.33
 0 4 1 -2.29 3.39
 0 4 1 6.28 5.03
 0 4 1 -2.41 3.1
 1 4 1 27.39 3.6
 2 4 1 42.04 4.61
 2 4 1 41.1 4.03
 2 4 1 34.62 5.74
 3 4 1 28.97 4.01
 3 4 1 29.55 3.61
 3 4 1 30.33 5.74
 4 4 1 15.12 3.3
 4 4 1 14.62 3.42
 5 4 1 24.41 3.47
 5 4 1 29.99 4.1
 6 4 1 6.18 2.27
 6 4 1 9.94 3.52
 6 4 1 8.22 2.45
 7 4 1 -0.33 2.65
 -7 -4 -1 -3.96 3.94
 7 4 1 5.58 3.78
 7 4 1 0.37 4.06
 8 4 1 1.76 3.11
 -8 -4 -1 7.48 4.29
 8 4 1 3.22 4.53
 8 4 1 -1.46 4.37
 -9 -4 -1 -7.14 4.67
 9 4 1 -4.17 4.92
 9 4 1 2.6 4.86
 9 4 1 1.25 3.6
 -10 -4 -1 5.73 4.66
 10 4 1 11.44 3.93
 10 4 1 10.2 4.95
 10 4 1 1.4 5.16
 -11 -4 -1 8.66 5.8
 11 4 1 3.28 6.49
 12 4 1 4.17 5.1
 12 4 1 3.26 4.11
 13 4 1 -5.18 4.25
 -10 4 0 16.68 3.49
 -9 4 0 100.93 9
 -9 4 0 88 8.82
 -9 4 0 102.21 9.81
 -8 4 0 44.19 5.43
 -8 4 0 34.01 6.64
 -8 4 0 34.77 7.07
 -7 4 0 410.52 33.68
 -7 4 0 440.93 34.28
 -7 4 0 396.9 33.96
 -6 4 0 10.2 6.4
 -6 4 0 10.12 5.62
 -6 4 0 4.52 4.9
 -5 4 0 185.96 14.55
 -5 4 0 141.24 14.3
 -5 4 0 163.1 13.92
 -4 4 0 43.94 6.49
 -4 4 0 33.06 5.6
 -4 4 0 43.94 5.42
 -3 4 0 424.52 35.47
 -3 4 0 441.83 35.14
 -3 4 0 435.07 35.35
 -2 4 0 17.98 3.33
 -2 4 0 13.22 5.95
 -1 4 0 892.68 72.55
 -1 4 0 913.81 72.49
 0 4 0 117.03 10.29
 0 4 0 128.4 10.72
 0 4 0 110.57 10
 1 4 0 543.79 45.18
 1 4 0 553.23 44.96
 1 4 0 566.94 44.81
 2 4 0 13.19 4.92
 2 4 0 18.39 3.47
 3 4 0 1264.47 98.49
 3 4 0 1204.15 98.4
 3 4 0 1227.96 98.36
 4 4 0 117.03 9.9
 4 4 0 114.02 10.04
 5 4 0 679.97 54.92
 5 4 0 687.97 54.75
 -5 -4 0 673.4 55.01
 -6 -4 0 138.98 11.57
 6 4 0 129.9 11.3
 6 4 0 136.88 10.96
 6 4 0 121.94 10.87
 6 4 0 141.48 11.44
 7 4 0 677.42 53.74
 -7 -4 0 663.25 54.01
 7 4 0 681.73 54
 7 4 0 655.91 53.61
 8 4 0 59.23 7.1
 -8 -4 0 78.29 7.25
 8 4 0 51.76 6.98
 8 4 0 65.34 6.3
 -9 -4 0 94.35 8.78
 9 4 0 80.76 8.56
 9 4 0 75.57 8.5
 9 4 0 78.85 7.78
 10 4 0 58.97 8.44
 10 4 0 57.12 6.83
 10 4 0 53.51 6.12
 -10 -4 0 72.25 7.26
 11 4 0 309.9 25.56
 12 4 0 39.21 6.43
 12 4 0 45.73 5.5
 13 4 0 25.07 4.56
 -11 4 -1 20.18 3.58
 -10 4 -1 151.32 12.9
 -9 4 -1 1.21 4.18
 -9 4 -1 0.89 6.2
 -9 4 -1 8.36 5.05
 -8 4 -1 6.96 4.57
 -8 4 -1 1.24 6.62
 -8 4 -1 5.28 5.69
 -7 4 -1 5.28 6.68
 -7 4 -1 3.19 5.75
 -7 4 -1 7.17 4.97
 -7 4 -1 9.53 4.58
 -6 4 -1 481.79 38.84
 -6 4 -1 492.57 39.09
 -6 4 -1 463.91 38.57
 -5 4 -1 144.12 12.55
 -5 4 -1 131.17 12.35
 -5 4 -1 135.83 11.97
 -4 4 -1 31.27 5.87
 -4 4 -1 20.8 4.77
 -4 4 -1 24.3 4.68
 -3 4 -1 4.91 4.23
 -3 4 -1 9.05 2.64
 -3 4 -1 10.34 4.39
 -2 4 -1 533.48 43.53
 -2 4 -1 534.1 43.54
 -2 4 -1 566.51 43.82
 -2 4 -1 533.32 43.35
 -1 4 -1 90.03 8.45
 -1 4 -1 92.69 7.99
 -1 4 -1 87.37 8.39
 0 4 -1 2.08 3.99
 0 4 -1 -0.72 6.14
 0 4 -1 6.85 2.89
 1 4 -1 58.34 6.45
 1 4 -1 61.26 7.82
 1 4 -1 61.09 5.73
 2 4 -1 9.61 3.19
 2 4 -1 8.97 4.78
 3 4 -1 85.63 7.71
 3 4 -1 86.62 7.72
 4 4 -1 0.57 2.84
 4 4 -1 2.69 3.29
 5 4 -1 61.49 5.69
 6 4 -1 0.89 2.5
 -6 -4 1 1.2 3.67
 6 4 -1 -0.47 3.49
 6 4 -1 -0.17 3.75
 -7 -4 1 6.16 4.16
 7 4 -1 5.99 3.01
 7 4 -1 -1.26 3.92
 7 4 -1 9.81 4.31
 8 4 -1 2.6 3.54
 -8 -4 1 11.52 4.74
 8 4 -1 1.6 4.87
 8 4 -1 2.7 4.7
 9 4 -1 -0.73 4
 9 4 -1 0.25 5.25
 9 4 -1 -0.34 5.14
 -9 -4 1 11.29 4.99
 -10 -4 1 7.05 5.21
 10 4 -1 7.07 6.65
 10 4 -1 9.54 5.13
 10 4 -1 13.63 5.63
 10 4 -1 8.97 3.93
 11 4 -1 -4.43 5.39
 11 4 -1 8.55 4.81
 12 4 -1 10.09 5.05
 12 4 -1 0.42 3.95
 13 4 -1 22.42 4.1
 -11 4 -2 61.21 5.76
 -10 4 -2 13.16 3.79
 -10 4 -2 18.61 4.18
 -10 4 -2 6.61 5.63
 -9 4 -2 16.03 5.42
 -8 4 -2 68.22 8.33
 -8 4 -2 63.93 9.03
 -8 4 -2 75.97 7.6
 -7 4 -2 406.85 33.21
 -7 4 -2 409.7 33.61
 -7 4 -2 405.72 33.78
 -6 4 -2 -0.19 4.57
 -6 4 -2 4.18 6.48
 -6 4 -2 0.69 5.24
 -5 4 -2 98.61 9.18
 -5 4 -2 105.01 9.93
 -5 4 -2 91.06 9.4
 -4 4 -2 132.41 11.73
 -4 4 -2 127.79 12.14
 -4 4 -2 144.11 11.96
 -3 4 -2 729.04 58.3
 -3 4 -2 721.82 58.53
 -2 4 -2 66 6.78
 -2 4 -2 66.23 6.28
 -2 4 -2 64.76 7.25
 -1 4 -2 429.74 35.89
 -1 4 -2 446.98 35.92
 -1 4 -2 453.03 36.02
 -1 4 -2 431.25 36.03
 -1 4 -2 479 36.25
 0 4 -2 35.34 3.88
 0 4 -2 26.63 4.25
 0 4 -2 30.8 4.62
 0 4 -2 29.45 4.8
 0 4 -2 27.24 5.78
 1 4 -2 915.45 74.58
 1 4 -2 940.31 74.49
 2 4 -2 164.45 14.3
 2 4 -2 165.74 13.79
 3 4 -2 733.64 58.2
 3 4 -2 713.74 58.35
 -4 -4 2 1720.1 138.84
 4 4 -2 1743.05 138.7
 5 4 -2 84.53 7.48
 5 4 -2 82.42 7.8
 5 4 -2 86.29 7.33
 6 4 -2 205.38 16.92
 6 4 -2 202.88 16.93
 -6 -4 2 201.35 17.16
 6 4 -2 203.12 16.68
 7 4 -2 530.47 42.06
 7 4 -2 561.94 42.14
 7 4 -2 509.01 41.92
 -7 -4 2 471.41 42.31
 8 4 -2 546.22 45.37
 8 4 -2 535.73 45.45
 8 4 -2 574.09 45.26
 -8 -4 2 594.46 45.79
 9 4 -2 13.91 4.36
 9 4 -2 19.62 7.29
 -9 -4 2 11.13 5.41
 9 4 -2 17.55 5.44
 9 4 -2 11.29 5.56
 -10 -4 2 31.43 6.12
 10 4 -2 40.09 7.49
 10 4 -2 36.07 5.91
 10 4 -2 28.55 6.29
 11 4 -2 91.39 9.54
 11 4 -2 90.31 8.98
 12 4 -2 140.85 11.23
 12 4 -2 108.31 11.75
 13 4 -2 -5.79 3.27
 -11 4 -3 -2.19 3
 -11 4 -3 4.19 4.77
 -10 4 -3 87.24 10.63
 -10 4 -3 95.1 9.71
 -9 4 -3 146.03 13.35
 -8 4 -3 -3.8 5.28
 -8 4 -3 -1.79 4.9
 -8 4 -3 5.37 4.89
 -8 4 -3 8.49 6.99
 -7 4 -3 12.67 7.13
 -7 4 -3 18.71 4.91
 -7 4 -3 15.03 5.22
 -7 4 -3 28.54 5.86
 -6 4 -3 101.73 9.87
 -6 4 -3 93.51 9.27
 -6 4 -3 81.43 8.83
 -5 4 -3 528.19 41.79
 -5 4 -3 516.27 41.62
 -5 4 -3 497.36 41.92
 -4 4 -3 115.55 10.09
 -4 4 -3 111.33 9.59
 -4 4 -3 91.35 9.71
 -3 4 -3 58.85 7.03
 -3 4 -3 72.36 6.35
 -2 4 -3 174.45 12.91
 -2 4 -3 183.89 12.34
 -2 4 -3 181.82 12.57
 -2 4 -3 196.23 12.7
 -1 4 -3 136.38 12.5
 -1 4 -3 147.85 12.08
 -1 4 -3 145.13 12.22
 -1 4 -3 140.7 12.28
 0 4 -3 7.63 4.09
 0 4 -3 15.57 3.68
 0 4 -3 11.02 3.08
 0 4 -3 11.9 3.66
 0 4 -3 9.85 3.05
 1 4 -3 24.35 7.17
 1 4 -3 33.92 4
 1 4 -3 20.31 4.51
 1 4 -3 27.05 3.97
 1 4 -3 31.42 4.47
 2 4 -3 54.93 5.59
 3 4 -3 153.63 12.88
 4 4 -3 33.24 4.01
 -4 -4 3 29.19 4.57
 5 4 -3 2.24 3.64
 5 4 -3 -0.51 2.41
 5 4 -3 -1.32 2.53
 6 4 -3 29.57 4.55
 6 4 -3 23.76 3.57
 6 4 -3 28.58 4.44
 -6 -4 3 21.39 4.55
 7 4 -3 -1.52 4.54
 -7 -4 3 1.79 4.48
 7 4 -3 2.69 6.35
 7 4 -3 0.1 3.32
 7 4 -3 -1.81 4.44
 -8 -4 3 -0.26 5.26
 8 4 -3 1 5.06
 8 4 -3 -3.89 7.3
 8 4 -3 3.13 3.89
 8 4 -3 -3.41 5.46
 -9 -4 3 9.49 5.37
 9 4 -3 12.06 5.67
 9 4 -3 6.62 4.31
 9 4 -3 4.41 5.47
 10 4 -3 0.27 6.69
 -10 -4 3 2.33 5.29
 11 4 -3 -2.1 4.62
 11 4 -3 -0.87 5.66
 12 4 -3 -3.46 3.94
 12 4 -3 -5.6 4.78
 -11 4 -4 76.3 7.35
 -11 4 -4 85.61 8.55
 -10 4 -4 7.07 4.23
 -10 4 -4 2.75 6.19
 -9 4 -4 64.38 7.69
 -8 4 -4 214.23 17.15
 -8 4 -4 202.37 16.72
 -8 4 -4 176.57 17.41
 -8 4 -4 169.6 16.56
 -8 4 -4 209.44 16.76
 -7 4 -4 141.75 12.15
 -7 4 -4 118.25 11.73
 -7 4 -4 135.31 11.89
 -7 4 -4 116.34 12.73
 -6 4 -4 3.51 4.96
 -6 4 -4 10.92 4.79
 -6 4 -4 16.33 4.91
 -6 4 -4 14.9 6.3
 -5 4 -4 107.82 11.1
 -5 4 -4 135.43 10.99
 -5 4 -4 99.12 11.28
 -5 4 -4 146.77 11.45
 -4 4 -4 995.58 78.09
 -4 4 -4 992.21 78.29
 -4 4 -4 940.25 78.12
 -4 4 -4 970.44 78.05
 -3 4 -4 249.92 21.05
 -3 4 -4 253.99 20.69
 -3 4 -4 254.01 21.03
 -2 4 -4 8.22 4.55
 -2 4 -4 4.5 4.08
 -2 4 -4 8 3.28
 -2 4 -4 9.87 4.02
 -1 4 -4 132.65 12.15
 -1 4 -4 141.91 12.02
 -1 4 -4 138.16 11.78
 -1 4 -4 140.17 11.89
 0 4 -4 2499.77 197.89
 0 4 -4 2409.25 197.88
 0 4 -4 2493 197.83
 0 4 -4 2484.49 197.72
 1 4 -4 89.03 7.63
 1 4 -4 79.62 7.77
 1 4 -4 79.62 8.09
 2 4 -4 94.64 8.52
 2 4 -4 95.87 8.45
 3 4 -4 36.16 4.53
 3 4 -4 32.26 4.49
 3 4 -4 35.36 5.64
 -3 -4 4 40.55 4.74
 4 4 -4 1773.46 141.88
 5 4 -4 2.48 5.28
 5 4 -4 -4.84 3.71
 5 4 -4 0.73 2.47
 5 4 -4 -1.55 3.51
 5 4 -4 -0.38 2.78
 -5 -4 4 -0.82 3.65
 6 4 -4 206.32 17.07
 6 4 -4 209.47 16.85
 6 4 -4 202.29 17.73
 6 4 -4 199.93 17.05
 -6 -4 4 195.48 17.28
 7 4 -4 23.3 5.27
 7 4 -4 25.58 4.15
 7 4 -4 19.39 5.09
 7 4 -4 31.29 7.28
 -7 -4 4 31.96 5.37
 -8 -4 4 731.25 54.28
 8 4 -4 642.27 53.79
 8 4 -4 677.32 53.71
 8 4 -4 642.19 54.44
 8 4 -4 646.93 53.94
 9 4 -4 3.13 7.27
 -9 -4 4 7.89 5.51
 9 4 -4 2.49 5.48
 9 4 -4 12.34 6
 -10 -4 4 127.25 11.94
 10 4 -4 119.82 12.47
 11 4 -4 4.15 4.64
 11 4 -4 13.62 5.65
 12 4 -4 90.65 7.54
 12 4 -4 67.23 8.09
 -11 4 -5 9.55 3.44
 -11 4 -5 11.47 5.85
 -10 4 -5 29.3 5.19
 -10 4 -5 38.7 7.09
 -9 4 -5 225.36 19.38
 -8 4 -5 6.42 5.18
 -8 4 -5 -2.12 5.14
 -8 4 -5 -4.86 4.93
 -8 4 -5 7.18 5.28
 -8 4 -5 -2.48 7.45
 -7 4 -5 19.78 5.27
 -7 4 -5 9.79 5.16
 -7 4 -5 3.87 5.39
 -7 4 -5 3.25 7.34
 -7 4 -5 8.79 5.36
 -6 4 -5 17.74 6.33
 -6 4 -5 6.7 5.05
 -6 4 -5 17.14 4.92
 -6 4 -5 12 5.4
 -5 4 -5 269.77 23.91
 -5 4 -5 291.02 23.94
 -5 4 -5 303.97 23.67
 -5 4 -5 279.42 23.87
 -4 4 -5 201.31 17.04
 -4 4 -5 203.3 16.78
 -4 4 -5 199.15 17.2
 -4 4 -5 194.55 17.21
 -4 4 -5 206.46 16.87
 -3 4 -5 113.35 10.01
 -3 4 -5 111.15 10.16
 3 -4 5 114.28 9.59
 -3 4 -5 125.12 10.03
 -2 4 -5 84.1 7.85
 -2 4 -5 88.99 8.18
 -2 4 -5 86.42 8.46
 -2 4 -5 83.56 8.21
 -1 4 -5 129.78 10.86
 -1 4 -5 117.22 11.02
 -1 4 -5 127.04 11.25
 -1 4 -5 130.17 11.13
 0 4 -5 135.91 11.38
 0 4 -5 130.83 11.51
 0 4 -5 136.57 11.6
 0 4 -5 132.24 11.73
 0 4 -5 128.93 11.7
 1 4 -5 44.01 5.22
 1 4 -5 37.97 4.83
 2 4 -5 38.72 4.69
 2 4 -5 38.46 5.92
 3 4 -5 1.75 3.08
 -3 -4 5 3.44 3.3
 3 4 -5 1.73 4.91
 4 4 -5 2.98 3.58
 4 4 -5 0.48 2.62
 4 4 -5 2.91 2.81
 5 4 -5 -1.08 3.7
 -5 -4 5 3.13 3.7
 5 4 -5 3.45 5.4
 5 4 -5 -0.67 2.96
 5 4 -5 2.01 3.82
 6 4 -5 61.99 6.91
 -6 -4 5 67.09 7.12
 6 4 -5 54.66 8.28
 6 4 -5 61.91 6.33
 6 4 -5 71.98 6.99
 7 4 -5 13.25 5.56
 -7 -4 5 25.32 5.48
 7 4 -5 24.07 7.54
 7 4 -5 28.05 4.34
 7 4 -5 22.15 5.41
 8 4 -5 19.95 5.87
 8 4 -5 13.21 7.62
 -8 -4 5 12.23 5.53
 8 4 -5 13.11 5.86
 9 4 -5 31.85 7.2
 9 4 -5 51.57 8.45
 -9 -4 5 59.5 7.17
 9 4 -5 45.37 6.79
 10 4 -5 -2.87 5.67
 10 4 -5 1.07 4.96
 11 4 -5 -4.42 5.45
 11 4 -5 2.45 4.3
 12 4 -5 1.97 3.58
 12 4 -5 1.24 3.26
 -11 4 -6 -0.54 5.98
 -11 4 -6 -0.73 3.41
 -10 4 -6 5.32 6.66
 -10 4 -6 10.21 4.43
 -9 4 -6 -7.37 4.91
 -9 4 -6 9.71 4.76
 -8 4 -6 597.47 47.29
 -8 4 -6 570.69 47.47
 -8 4 -6 585.42 47.51
 -8 4 -6 602.48 47.52
 -8 4 -6 562.4 47.16
 -7 4 -6 16.48 5.34
 -7 4 -6 15.7 5.95
 -7 4 -6 30.27 7.56
 -7 4 -6 25.3 5.75
 -7 4 -6 27.63 5.53
 -6 4 -6 7.39 4.78
 -6 4 -6 4.07 5.5
 -6 4 -6 2.23 6.38
 -6 4 -6 4.02 5.19
 -6 4 -6 12.42 4.59
 -5 4 -6 33.21 5.81
 -5 4 -6 43.65 5.74
 -5 4 -6 46.32 6.48
 -5 4 -6 38.73 6.77
 -5 4 -6 46.7 5.44
 -4 4 -6 1017.2 81.37
 -4 4 -6 981.1 81.42
 -4 4 -6 1031.62 81.65
 -4 4 -6 1014.08 81.42
 -4 4 -6 1025.32 81.41
 -4 4 -6 1025.91 81.52
 -4 4 -6 1019.15 81.59
 -3 4 -6 5.49 3.15
 -3 4 -6 4.11 3.39
 -3 4 -6 3.44 3.9
 -2 4 -6 41.07 5.73
 -2 4 -6 44.56 4.91
 -2 4 -6 41.59 5.51
 -2 4 -6 39.23 5.63
 -1 4 -6 90.87 8.85
 -1 4 -6 91.22 8.71
 -1 4 -6 93.94 8.78
 -1 4 -6 93.57 8.36
 0 4 -6 1481.66 119.12
 0 4 -6 1465.72 119.03
 0 4 -6 1494.46 119.02
 0 4 -6 1479.26 119.13
 0 4 -6 1513.22 119.07
 1 4 -6 11.27 4.04
 -1 -4 6 15.04 2.99
 1 4 -6 8.33 3.55
 -2 -4 6 66.31 6.2
 2 4 -6 61.63 6.42
 3 4 -6 36.55 4.64
 3 4 -6 39.05 4.98
 -3 -4 6 40.72 4.75
 4 4 -6 1207.48 94.68
 4 4 -6 1130.02 94.98
 4 4 -6 1196.08 94.64
 4 4 -6 1169.08 94.76
 -4 -4 6 1173.22 94.89
 5 4 -6 52.45 6.31
 -5 -4 6 73.63 6.45
 5 4 -6 45.79 6.24
 5 4 -6 57.89 5.74
 5 4 -6 60.13 7.9
 6 4 -6 119.18 10.28
 6 4 -6 114.8 11.62
 -6 -4 6 107.51 10.36
 6 4 -6 103.07 10.42
 7 4 -6 124.96 11.96
 7 4 -6 153.25 13.4
 -7 -4 6 150.81 12.28
 8 4 -6 250.36 21.59
 8 4 -6 292.67 22.64
 -8 -4 6 267.62 21.99
 8 4 -6 231.63 21.78
 9 4 -6 115.27 12.38
 -9 -4 6 121.68 11.51
 10 4 -6 25 6.12
 10 4 -6 24.55 5.46
 11 4 -6 93.04 9.27
 11 4 -6 95.18 8.74
 12 4 -6 20.89 3.73
 12 4 -6 38.76 3.5
 -12 4 -7 8.02 2
 -11 4 -7 17.5 3.62
 -11 4 -7 13.1 5.7
 -10 4 -7 7.01 4.57
 -10 4 -7 5.07 4.41
 -10 4 -7 9.68 6.94
 -9 4 -7 23.59 5.27
 -9 4 -7 29.74 5.63
 -8 4 -7 35.44 8.16
 -8 4 -7 40.7 6.34
 -8 4 -7 27.46 5.63
 -8 4 -7 30.49 5.91
 -8 4 -7 32.49 6.19
 -7 4 -7 29.18 6.3
 -7 4 -7 21.59 5.26
 -7 4 -7 19.06 5.36
 -7 4 -7 15.95 7.48
 -7 4 -7 8.93 5.91
 -6 4 -7 0.63 4.64
 -6 4 -7 4.53 6.56
 -6 4 -7 8.99 5.73
 -6 4 -7 5.76 5.25
 -6 4 -7 0.14 4.51
 -5 4 -7 96.6 9.87
 -5 4 -7 103.84 10.51
 -5 4 -7 100.37 9.9
 -5 4 -7 109.67 10.51
 -5 4 -7 114.92 12.96
 -5 4 -7 113.78 9.68
 -4 4 -7 10.2 3.92
 -4 4 -7 13.41 5.03
 -4 4 -7 9.42 4.75
 -4 4 -7 6.69 5.39
 -4 4 -7 16.27 4.18
 -4 4 -7 1.34 4.34
 -3 4 -7 121.18 11.04
 -3 4 -7 113.5 10.34
 -3 4 -7 121.37 10.9
 -3 4 -7 118.98 10.52
 -3 4 -7 122.33 10.2
 -3 4 -7 109.81 11.03
 -3 4 -7 126.78 10.81
 -1 4 -7 84.63 7.06
 -1 4 -7 80.05 7.18
 1 -4 7 57.88 5.62
 -1 4 -7 79.38 6.62
 -1 4 -7 75.19 7.06
 0 4 -7 102.43 9.63
 0 4 -7 103.93 9.36
 0 4 -7 108.34 9.64
 1 4 -7 62.77 6.65
 -1 -4 7 69.51 6.17
 1 4 -7 59.18 8.05
 1 4 -7 68.92 6.86
 -2 -4 7 37.61 4.23
 2 4 -7 33.21 4.77
 2 4 -7 43.2 9.25
 2 4 -7 26.2 4.87
 2 4 -7 32.52 5.86
 3 4 -7 14.62 4.23
 4 4 -7 7.19 5.65
 -4 -4 7 10.02 3.72
 4 4 -7 8.23 3.87
 5 4 -7 82.47 8.49
 -5 -4 7 89.25 8.53
 5 4 -7 92.73 9.88
 5 4 -7 87.65 8.41
 6 4 -7 1.25 6.97
 -6 -4 7 2.56 4.7
 6 4 -7 1.65 5.21
 6 4 -7 4.73 4.93
 7 4 -7 21.04 7.58
 -7 -4 7 12.72 5.24
 7 4 -7 -0.57 5.63
 7 4 -7 11.41 5.58
 8 4 -7 68.58 9.06
 -8 -4 7 66.91 7.5
 8 4 -7 52.75 7.3
 9 4 -7 -0.2 5.79
 -9 -4 7 -5.09 5.22
 9 4 -7 6.77 5.19
 10 4 -7 53.12 6.31
 10 4 -7 39.78 6.97
 11 4 -7 2.32 3.63
 -11 -4 7 0.71 5.51
 11 4 -7 8.4 3.96
 -12 4 -8 34.05 3.32
 -11 4 -8 13.52 3.51
 -11 4 -8 9.38 5.63
 -10 4 -8 7.72 4.3
 -10 4 -8 10.24 4.7
 -10 4 -8 9.13 6.72
 -9 4 -8 49.36 6.6
 -9 4 -8 46.2 6.83
 -8 4 -8 327.11 27.25
 -8 4 -8 332.83 27.29
 -8 4 -8 331.68 27.75
 -8 4 -8 360.5 27.7
 -8 4 -8 304.29 27.38
 -7 4 -8 71.08 8.87
 -7 4 -8 80.22 8.12
 -7 4 -8 76.48 8.09
 -7 4 -8 78.62 8.56
 -7 4 -8 61.24 9.65
 -6 4 -8 19.92 4.91
 -6 4 -8 12.37 6.85
 -6 4 -8 25.3 6.3
 -6 4 -8 23.59 5.08
 -6 4 -8 23.23 5.74
 -5 4 -8 123.91 10.99
 -5 4 -8 114.11 11.62
 -5 4 -8 121.77 11.2
 -5 4 -8 132.33 11.84
 -5 4 -8 104.55 14.37
 -5 4 -8 127.65 11.22
 -4 4 -8 810.05 63.95
 -4 4 -8 764.13 63.6
 -4 4 -8 795.26 63.72
 -4 4 -8 794.39 63.4
 -4 4 -8 780.75 63.46
 -4 4 -8 825.82 63.63
 -4 4 -8 765.83 63.53
 -4 4 -8 788.22 63.4
 -3 4 -8 189.46 16.24
 -3 4 -8 206.98 16.83
 -3 4 -8 189.59 16.63
 -3 4 -8 182.37 17.61
 -3 4 -8 192.22 16.41
 -3 4 -8 212.95 16.43
 -3 4 -8 193.77 16.17
 -3 4 -8 202.13 16.72
 -3 4 -8 191.31 16.74
 -2 4 -8 1.01 4.22
 -2 4 -8 5 6.97
 -2 4 -8 0.95 3.88
 -2 4 -8 2.02 3.28
 -2 4 -8 0.96 4.84
 -1 4 -8 920.11 73.95
 -1 4 -8 925.84 74.01
 -1 4 -8 922.9 74.31
 0 4 -8 211.27 17.52
 0 4 -8 223.3 18.42
 0 4 -8 208.73 17.77
 1 4 -8 202.57 19.9
 1 4 -8 229.14 18.46
 1 4 -8 214.47 18.61
 -1 -4 8 229.31 18.33
 2 4 -8 206.11 17.03
 2 4 -8 178.77 14.27
 2 4 -8 176.76 14.45
 -2 -4 8 148.35 14.08
 -3 -4 8 739.94 59.93
 3 4 -8 745.19 59.83
 3 4 -8 746.79 60.16
 4 4 -8 196.31 17.87
 4 4 -8 208.34 16.68
 -4 -4 8 207.89 17.2
 4 4 -8 194.59 16.97
 5 4 -8 78.79 8.93
 -5 -4 8 97.7 8.9
 5 4 -8 88.4 8.79
 5 4 -8 102.4 10.25
 6 4 -8 102.92 10.06
 -6 -4 8 106.8 10.03
 6 4 -8 102.21 9.82
 6 4 -8 80.78 11.29
 7 4 -8 158.94 18.54
 7 4 -8 268.67 19.65
 -7 -4 8 276.34 18.93
 7 4 -8 199.3 18.42
 8 4 -8 70.3 8.68
 -8 -4 8 69.36 8.75
 8 4 -8 85.3 9.18
 9 4 -8 4.71 4.98
 9 4 -8 5.08 5.66
 10 4 -8 11.69 4.59
 10 4 -8 12.26 4.79
 11 4 -8 64.93 5.7
 11 4 -8 50.34 5.86
 -11 4 -9 15.91 3.58
 -11 4 -9 26.46 5.53
 -10 4 -9 5.07 4.3
 -10 4 -9 13.71 6.54
 -10 4 -9 13.18 4.67
 -9 4 -9 5.74 4.6
 -9 4 -9 1.05 7.02
 -9 4 -9 0.92 5.3
 -8 4 -9 29.59 6.46
 -8 4 -9 23.6 7.85
 -8 4 -9 40.21 6.54
 -8 4 -9 34.66 5.61
 -7 4 -9 41.16 7.35
 -7 4 -9 46.95 8.56
 -7 4 -9 45.26 6.58
 -7 4 -9 65.7 7.95
 -7 4 -9 64.7 6.71
 -6 4 -9 4.25 5.62
 -6 4 -9 1.6 6.73
 -6 4 -9 8.14 4.53
 -6 4 -9 3.17 6.07
 -6 4 -9 2.5 4.44
 -5 4 -9 10.46 6.21
 -5 4 -9 19.75 5.2
 -5 4 -9 13.91 4.44
 -5 4 -9 13.31 9.4
 -5 4 -9 26.92 10.18
 -5 4 -9 18.78 5.66
 -5 4 -9 15.34 5.82
 -4 4 -9 42.33 6.46
 -4 4 -9 51.82 5.59
 -4 4 -9 66.72 7.23
 -4 4 -9 61.17 5.99
 -4 4 -9 56.98 8.2
 -4 4 -9 54.36 7.05
 -4 4 -9 59.56 7.03
 -4 4 -9 55.04 6.56
 -4 4 -9 59.18 7.6
 -3 4 -9 36.14 6.6
 -3 4 -9 37.15 4.75
 -3 4 -9 40.6 4.41
 -3 4 -9 30.29 6.52
 -3 4 -9 36.79 5.38
 -3 4 -9 44.18 5.85
 -3 4 -9 48.4 6
 -3 4 -9 32.37 4.49
 -3 4 -9 17.35 8.13
 -3 4 -9 35.72 5.1
 -2 4 -9 21.02 7.47
 -2 4 -9 26.54 5.94
 -2 4 -9 22.65 4.88
 -2 4 -9 25.71 4.53
 -2 4 -9 23.25 4.91
 -2 4 -9 26.62 3.75
 -2 4 -9 30.58 5.54
 -2 4 -9 22.23 4.13
 -1 4 -9 44.67 6.73
 -1 4 -9 53.59 6.03
 -1 4 -9 73.22 6.59
 -1 4 -9 77.78 6.29
 -1 4 -9 30.55 9.66
 -1 4 -9 40.4 8.19
 0 4 -9 50.05 7.83
 0 4 -9 50.47 5.78
 0 4 -9 55.42 6.49
 0 4 -9 48.19 5.74
 0 4 -9 54.11 9.59
 0 4 -9 56.46 6.19
 1 4 -9 97.51 8.59
 1 4 -9 80.92 12.03
 1 4 -9 84.51 8.71
 1 4 -9 86.75 8.37
 2 4 -9 10.18 4.07
 2 4 -9 1.57 3.03
 2 4 -9 5.07 5.01
 2 4 -9 -1.45 4.71
 -3 -4 9 50.47 5.95
 3 4 -9 56.21 7.31
 3 4 -9 53.56 6.37
 3 4 -9 55.2 5.52
 4 4 -9 -3.92 3.54
 4 4 -9 1.47 4.5
 4 4 -9 2.56 4.59
 4 4 -9 -1.84 4.2
 -4 -4 9 2.75 4.03
 4 4 -9 14.76 6.53
 -5 -4 9 4.8 4.4
 5 4 -9 -3.4 4.87
 5 4 -9 -2.49 6.81
 6 4 -9 38.48 5.97
 -6 -4 9 32.98 5.78
 6 4 -9 44.15 7.97
 7 4 -9 31.51 6.22
 -7 -4 9 47.65 6.29
 7 4 -9 28.97 6.37
 7 4 -9 27.79 7.82
 -8 -4 9 10.18 5.19
 8 4 -9 12.44 6.49
 8 4 -9 11.26 5.61
 9 4 -9 0.54 4.82
 9 4 -9 8.12 5.29
 10 4 -9 41.48 5.11
 10 4 -9 34.04 5.1
 -11 4 -10 34.26 6.1
 -11 4 -10 42.48 4.54
 -10 4 -10 0.45 3.93
 -10 4 -10 -1.04 4.55
 -9 4 -10 208.34 18.39
 -9 4 -10 205.46 17.81
 -9 4 -10 212.32 17.62
 -8 4 -10 35.77 7.93
 -8 4 -10 34.32 6.65
 -8 4 -10 47.62 6.92
 -8 4 -10 36.02 5.63
 -7 4 -10 122.61 13.12
 -7 4 -10 129.8 12.63
 -7 4 -10 128.99 12.07
 -7 4 -10 163.37 13.12
 -6 4 -10 1.73 5.53
 -6 4 -10 8.01 5.87
 -6 4 -10 1.37 6.69
 -6 4 -10 -1 12.03
 -6 4 -10 -3.93 4.28
 -6 4 -10 4.25 6.11
 -5 4 -10 300.13 23.42
 -5 4 -10 257.89 22.91
 -5 4 -10 249.4 23.08
 -5 4 -10 271.69 23.01
 -5 4 -10 274.48 22.7
 -5 4 -10 279.52 24.39
 -5 4 -10 238.91 24.8
 -5 4 -10 322.09 23.19
 -4 4 -10 20.09 4.25
 -4 4 -10 25.42 5.95
 -4 4 -10 29.77 5.29
 -4 4 -10 23.43 6.28
 -4 4 -10 20.35 5.8
 -4 4 -10 5.97 9.35
 -4 4 -10 32.06 7.89
 -4 4 -10 22.84 4.15
 -4 4 -10 32.4 5.76
 -3 4 -10 158.04 12.23
 -3 4 -10 125.19 11.29
 -3 4 -10 129.66 11.79
 -3 4 -10 133.28 12.54
 -3 4 -10 127.74 11.36
 -3 4 -10 127.64 13.63
 -3 4 -10 142.73 12.2
 -3 4 -10 134.87 12.33
 -3 4 -10 133.16 11.55
 -2 4 -10 28.03 5.01
 -2 4 -10 39.1 5.31
 -2 4 -10 37.67 4.29
 -2 4 -10 38.87 5.56
 -2 4 -10 34.71 4.87
 -2 4 -10 29.49 6.14
 -2 4 -10 26.89 6.53
 -2 4 -10 22.82 7.69
 -1 4 -10 463.53 36.32
 -1 4 -10 430.34 36.83
 -1 4 -10 448.64 37.2
 -1 4 -10 453.61 36.59
 -1 4 -10 466.04 36.54
 -1 4 -10 463.2 36.55
 -1 4 -10 424.33 36.42
 -1 4 -10 442.11 36.13
 0 4 -10 17.22 3.79
 0 4 -10 38.32 9.64
 0 4 -10 29.16 5.54
 0 4 -10 26.6 4.64
 0 4 -10 18.73 4.92
 0 4 -10 27.74 7.06
 1 4 -10 5.26 5.02
 1 4 -10 11.43 4.64
 1 4 -10 8.86 3.41
 1 4 -10 7.58 4.77
 1 4 -10 12.94 5.21
 2 4 -10 0.91 5.5
 2 4 -10 0.73 4.49
 2 4 -10 -1.01 5.79
 2 4 -10 -1.56 3.49
 -3 -4 10 473.78 39.1
 3 4 -10 484.71 38.77
 3 4 -10 490.96 39.14
 3 4 -10 466.62 39.46
 4 4 -10 18.42 6.76
 4 4 -10 12.2 4.86
 -4 -4 10 23.82 4.78
 4 4 -10 18.72 4.68
 4 4 -10 18.1 4.75
 5 4 -10 92.99 9.97
 5 4 -10 118.71 11.5
 -5 -4 10 109.93 10.24
 6 4 -10 3.44 5.17
 6 4 -10 8.66 5.23
 6 4 -10 16.63 7.18
 -6 -4 10 7.14 4.92
 7 4 -10 192.21 15.55
 -7 -4 10 147.01 14.75
 8 4 -10 6.7 5.35
 8 4 -10 16.23 5.13
 9 4 -10 18.82 4.82
 10 4 -10 -2.3 3.18
 10 4 -10 -3.35 3.18
 -11 4 -11 18.99 3.81
 -11 4 -11 15.52 3.24
 -10 4 -11 10.16 6.17
 -10 4 -11 6.35 4.38
 -10 4 -11 1.83 3.7
 -9 4 -11 23.41 6.97
 -9 4 -11 6.35 5.49
 -9 4 -11 14 4.24
 -8 4 -11 2.78 5.64
 -7 4 -11 7.84 7.14
 -7 4 -11 25.66 6.44
 -7 4 -11 19.23 4.71
 -6 4 -11 16.52 6.68
 -6 4 -11 12.45 6.06
 -6 4 -11 19.44 12.44
 -6 4 -11 24.64 6.26
 -6 4 -11 5.56 4.28
 -5 4 -11 19.68 6.47
 -5 4 -11 25.4 5.98
 -5 4 -11 18.73 6.41
 -5 4 -11 34.09 6.08
 -5 4 -11 25.13 11.47
 -5 4 -11 40.54 6.32
 -5 4 -11 19.61 11.13
 -5 4 -11 21.06 4.55
 -4 4 -11 -0.32 9.43
 -4 4 -11 5.19 5.4
 -4 4 -11 0.36 5.34
 -4 4 -11 6.07 4.3
 -4 4 -11 3.52 8.3
 -4 4 -11 3.84 3.4
 -4 4 -11 0.99 5.1
 -4 4 -11 -3.64 5.94
 -3 4 -11 31.09 4.79
 -3 4 -11 40.8 5.91
 -3 4 -11 30.3 8.78
 -3 4 -11 36.81 7.41
 -3 4 -11 28.12 5.37
 -3 4 -11 40.98 6.69
 -3 4 -11 32.58 6.13
 -3 4 -11 30.4 5.18
 -2 4 -11 24.78 5.39
 -2 4 -11 18.02 7.56
 -2 4 -11 23.75 6.12
 -2 4 -11 23.16 4.8
 -2 4 -11 20.89 4.04
 -2 4 -11 20.16 4.56
 -2 4 -11 8.69 5.85
 -1 4 -11 79.77 8.82
 -1 4 -11 68.95 9.93
 -1 4 -11 68.08 8.88
 -1 4 -11 82.79 7.62
 -1 4 -11 88.96 8.56
 -1 4 -11 98.55 8.19
 -1 4 -11 61.83 12.25
 -1 4 -11 78.74 8.24
 0 4 -11 3.42 5.43
 0 4 -11 -4.07 5.07
 0 4 -11 11.31 5.69
 0 4 -11 3.97 4.74
 0 4 -11 -4.94 3.72
 0 4 -11 4.43 7.12
 1 4 -11 86.86 8.95
 1 4 -11 72.73 9.37
 1 4 -11 91.98 8.12
 1 4 -11 70.99 10.19
 1 4 -11 97.77 8.93
 1 4 -11 91.76 9.07
 2 4 -11 63.71 7.64
 2 4 -11 59.63 6.32
 2 4 -11 50.15 7.07
 2 4 -11 66.2 7
 3 4 -11 63.42 8.25
 3 4 -11 61.79 7.12
 3 4 -11 59.03 6.87
 -3 -4 11 56.49 6.55
 4 4 -11 0.22 4.53
 -4 -4 11 -2.02 4.54
 4 4 -11 5.81 6.65
 4 4 -11 7.43 4.63
 5 4 -11 100.79 10.02
 5 4 -11 123.53 11.42
 -5 -4 11 99.62 10.24
 6 4 -11 32.26 6.15
 6 4 -11 48.5 7.7
 -6 -4 11 42.4 6.21
 7 4 -11 29.18 5.43
 7 4 -11 14.52 5.33
 8 4 -11 2.86 4.86
 8 4 -11 -2.53 4.82
 9 4 -11 23.79 4.45
 9 4 -11 20.31 4.43
 -11 4 -12 62.89 6.07
 -11 4 -12 75.07 6.84
 -10 4 -12 2.77 4.27
 -10 4 -12 8.54 5.9
 -9 4 -12 69.4 6.69
 -9 4 -12 59.72 7.51
 -9 4 -12 59.04 8.38
 -8 4 -12 -3.93 5.3
 -7 4 -12 96.18 8.86
 -7 4 -12 81.1 9.72
 -7 4 -12 120.73 10.26
 -7 4 -12 97.72 9.99
 -7 4 -12 83.07 10.35
 -6 4 -12 -5.34 6.48
 -6 4 -12 -8.81 6.22
 -6 4 -12 1.56 6.03
 -6 4 -12 13.85 3.86
 -6 4 -12 3.05 5.85
 -6 4 -12 6.48 12.32
 -5 4 -12 122.29 12.15
 -5 4 -12 117.43 12.57
 -5 4 -12 122.34 15.96
 -5 4 -12 112.55 15.77
 -5 4 -12 146.36 12.61
 -5 4 -12 145.87 12.42
 -4 4 -12 127.77 11.56
 -4 4 -12 115.88 11.78
 -4 4 -12 101.24 13.99
 -4 4 -12 100.83 11.16
 -4 4 -12 124.6 13.54
 -4 4 -12 127.35 11.05
 -4 4 -12 113.79 11.07
 -4 4 -12 141.54 11.62
 -3 4 -12 146.9 12.08
 -3 4 -12 110.41 12.39
 -3 4 -12 109.74 13.71
 -3 4 -12 112.05 11.66
 -3 4 -12 127.3 11.84
 -3 4 -12 142.75 11.6
 -3 4 -12 131 13.07
 -3 4 -12 147.34 12.21
 -2 4 -12 -5.63 4.45
 -2 4 -12 -9.11 7.93
 -2 4 -12 -0.24 4.28
 -2 4 -12 -2.16 4.59
 -2 4 -12 -2.31 6.59
 -2 4 -12 -0.21 5.35
 -2 4 -12 2.13 5.36
 -2 4 -12 -3.28 4.39
 -2 4 -12 -0.25 6.14
 -1 4 -12 238.83 20.53
 -1 4 -12 238.45 20.09
 -1 4 -12 221.72 21.2
 -1 4 -12 234.06 20.61
 -1 4 -12 256.37 20.61
 -1 4 -12 254.69 20.05
 -1 4 -12 241.12 20.55
 0 4 -12 52.55 6.48
 0 4 -12 47.93 5.61
 0 4 -12 42.53 6.84
 0 4 -12 33.2 7.35
 0 4 -12 32.65 8.32
 0 4 -12 25.4 6.8
 1 4 -12 58.07 7.03
 1 4 -12 60.01 7.3
 1 4 -12 41.99 8.85
 1 4 -12 41.57 7.38
 1 4 -12 59.75 6.5
 2 4 -12 17.44 5.37
 2 4 -12 20.97 6.02
 2 4 -12 15.48 7.54
 2 4 -12 10.6 5.77
 2 4 -12 11.14 5.24
 3 4 -12 327.19 27.22
 3 4 -12 327.57 27.45
 3 4 -12 353.06 27.89
 3 4 -12 322.14 27.98
 4 4 -12 70.18 8.47
 4 4 -12 61.07 6.9
 -4 -4 12 62.66 7.14
 4 4 -12 59.06 7.11
 4 4 -12 52.44 9.13
 5 4 -12 -4.58 4.74
 -5 -4 12 -6.57 4.79
 6 4 -12 12.23 6.37
 -6 -4 12 13.98 4.75
 7 4 -12 90.61 9.01
 8 4 -12 14.92 4.05
 -9 -4 12 -2.39 4.75
 9 4 -12 0.82 2.87
 -10 4 -13 7.94 4.27
 -10 4 -13 0.07 2.72
 -9 4 -13 25.38 5.45
 -9 4 -13 22.53 4
 -8 4 -13 6.6 5.44
 -8 4 -13 7.22 3.6
 -8 4 -13 15.46 6.69
 -7 4 -13 57.91 8.53
 -7 4 -13 89.95 8.68
 -6 4 -13 11.99 5.77
 -6 4 -13 9.29 6.14
 -6 4 -13 16.33 11.9
 -6 4 -13 7.04 6.12
 -6 4 -13 12.67 6.03
 -6 4 -13 11.36 5.39
 -5 4 -13 60.98 8.52
 -5 4 -13 68.43 9.13
 -5 4 -13 88.94 14.15
 -5 4 -13 90.63 8.68
 -5 4 -13 85.64 8.74
 -5 4 -13 52.52 13
 -4 4 -13 33.06 6.62
 -4 4 -13 34.93 7.61
 -4 4 -13 40.62 11.03
 -4 4 -13 65.25 7.19
 -4 4 -13 28.36 11.01
 -4 4 -13 60.04 6.98
 -3 4 -13 51.07 10.84
 -3 4 -13 57.18 7.59
 -3 4 -13 63.82 8.79
 -3 4 -13 66.93 8.62
 -3 4 -13 80.74 8.28
 -3 4 -13 85.75 10.45
 -3 4 -13 66.29 7.88
 -3 4 -13 79.31 8.06
 -2 4 -13 10.99 5.58
 -2 4 -13 24.88 5.87
 -2 4 -13 24.54 8.61
 -2 4 -13 21.27 6.56
 -2 4 -13 15.43 4.59
 -2 4 -13 11.51 6.85
 -2 4 -13 6.08 7.68
 -2 4 -13 18.29 4.79
 -1 4 -13 32.7 5.93
 -1 4 -13 18.58 6.45
 -1 4 -13 20.36 5.63
 -1 4 -13 8.77 8.22
 -1 4 -13 19.41 4.89
 -1 4 -13 16.36 7.14
 0 4 -13 23.85 5.95
 0 4 -13 29.03 5.9
 0 4 -13 16.44 6.47
 0 4 -13 24.81 5.52
 0 4 -13 20.87 5.07
 0 4 -13 31.1 6.82
 1 4 -13 47.59 9.11
 1 4 -13 47.02 7.8
 1 4 -13 55.02 7.46
 1 4 -13 49.91 7.83
 1 4 -13 55.14 7.49
 1 4 -13 70.63 7.35
 2 4 -13 14.82 5.95
 2 4 -13 4.38 5.19
 2 4 -13 -0.45 7.52
 2 4 -13 11.64 6.04
 3 4 -13 20.15 6.54
 3 4 -13 19.94 5.45
 3 4 -13 26.48 7.63
 4 4 -13 8.78 6.36
 4 4 -13 14.95 4.83
 4 4 -13 4.9 7.4
 5 4 -13 97.55 10.42
 6 4 -13 8.12 4.67
 -8 -4 13 7.98 5.81
 -9 -4 13 7.63 3.2
 -11 4 -14 26.26 3.73
 -10 4 -14 4.06 3.82
 -10 4 -14 3.22 4.56
 -9 4 -14 36.38 6
 -9 4 -14 22.84 3.71
 -9 4 -14 33.79 5.48
 -8 4 -14 57.94 7.18
 -8 4 -14 52.87 7.77
 -8 4 -14 54.62 6.81
 -7 4 -14 61.81 7.64
 -6 4 -14 3.85 5.07
 -6 4 -14 3.36 5.35
 -6 4 -14 3.65 6.16
 -6 4 -14 -9.12 5.62
 -5 4 -14 85.72 8.42
 -5 4 -14 57.83 8.88
 -5 4 -14 65.84 8.3
 -5 4 -14 75.67 13.13
 -5 4 -14 79.44 8.35
 -4 4 -14 210.59 22.72
 -4 4 -14 250.86 23.18
 -4 4 -14 239.44 21.3
 -4 4 -14 295.5 21.3
 -4 4 -14 222.98 20.83
 -4 4 -14 262.35 21.13
 -3 4 -14 19.73 5.1
 -3 4 -14 11.28 9.48
 -3 4 -14 11.93 4.87
 -3 4 -14 20.76 5.91
 -3 4 -14 13.8 5.09
 -3 4 -14 15.77 6.68
 -3 4 -14 16.14 9.96
 -2 4 -14 22.26 5.99
 -2 4 -14 13.48 8.81
 -2 4 -14 11.42 6.94
 -2 4 -14 13.01 4.82
 -2 4 -14 15.22 6.64
 -2 4 -14 13.37 8.64
 -1 4 -14 75.51 8.71
 -1 4 -14 65.01 10.48
 -1 4 -14 91.05 9.35
 -1 4 -14 75.3 7.85
 -1 4 -14 69.38 9.21
 -1 4 -14 75.67 9.96
 0 4 -14 209.04 15.71
 0 4 -14 143.6 16.54
 0 4 -14 179.62 15.93
 0 4 -14 173 15
 0 4 -14 156.89 15.76
 1 4 -14 6.94 5.55
 1 4 -14 7.56 6.43
 1 4 -14 5 5.36
 1 4 -14 4.13 7.81
 1 4 -14 17.85 6.71
 2 4 -14 2.69 5.55
 2 4 -14 -0.28 6.44
 2 4 -14 1.05 7.49
 2 4 -14 8.57 6.18
 2 4 -14 -2.57 5.28
 3 4 -14 56.75 6.92
 3 4 -14 53.02 7.69
 3 4 -14 55.2 8.82
 4 4 -14 137.27 13.14
 5 4 -14 12.07 4.46
 7 4 -14 0.56 4.77
 -7 -4 14 1.32 6.08
 -8 -4 14 10.78 4.26
 -10 4 -15 0.74 3.41
 -10 4 -15 8.35 4.41
 -9 4 -15 22.14 5.08
 -9 4 -15 31.4 5.96
 -8 4 -15 39.23 6.07
 -8 4 -15 39.45 6.27
 -7 4 -15 -0.12 5.29
 -7 4 -15 4.02 5.54
 -6 4 -15 -2.23 5.04
 -6 4 -15 10.47 5.1
 -5 4 -15 17.84 5.24
 -5 4 -15 21.88 6.61
 -5 4 -15 21.01 5.7
 -5 4 -15 13.06 11.38
 -5 4 -15 18.04 5.52
 4 -4 15 112.55 10.3
 -4 4 -15 122.25 9.88
 -4 4 -15 117.9 10.24
 -4 4 -15 88.4 14.83
 -4 4 -15 58.06 13.28
 -4 4 -15 83.43 10.48
 -4 4 -15 75.77 9.65
 -3 4 -15 51.92 6.55
 -3 4 -15 45.01 10.62
 -3 4 -15 69.9 7.49
 -3 4 -15 44.57 8.15
 -3 4 -15 65.03 11.7
 -2 4 -15 -2.03 4.66
 -2 4 -15 -6.63 8.93
 -2 4 -15 10.34 5.72
 -2 4 -15 -6.17 6.76
 -2 4 -15 -0.23 9.33
 -1 4 -15 -4.82 8.47
 -1 4 -15 -0.41 5.57
 -1 4 -15 2.42 6.41
 -1 4 -15 -7.69 8.39
 -1 4 -15 2.24 4.74
 0 4 -15 56.63 10.15
 0 4 -15 69.92 9.62
 0 4 -15 94.72 8.48
 0 4 -15 66.06 8.93
 0 4 -15 60.93 7.56
 1 4 -15 30.69 8.62
 1 4 -15 58.66 6.59
 1 4 -15 49.61 7.91
 1 4 -15 44.73 6.6
 1 4 -15 26.36 7.43
 1 4 -15 35.2 5.97
 2 4 -15 3.19 6.32
 2 4 -15 1.38 5.09
 2 4 -15 1.88 7.57
 2 4 -15 5.26 5.31
 3 4 -15 4.45 4.69
 3 4 -15 -0.89 5.56
 4 4 -15 26.65 6.73
 -5 -4 15 26.88 7.1
 5 4 -15 33.03 5.98
 -6 -4 15 -3.46 5.8
 6 4 -15 0.09 4.67
 -7 -4 15 -4.02 5.08
 -10 4 -16 2.31 2.7
 -9 4 -16 -0.07 4.01
 -8 4 -16 65.19 7.37
 -8 4 -16 85.09 7.87
 -7 4 -16 16.09 5.26
 -7 4 -16 3.95 5.2
 -6 4 -16 2.64 6.01
 -6 4 -16 3.09 5.14
 -5 4 -16 24.71 5.52
 -4 4 -16 147.86 13.7
 4 -4 16 146.27 14.44
 -4 4 -16 136.52 14.44
 -4 4 -16 126.65 16.57
 -3 4 -16 13.95 9.58
 -3 4 -16 8.22 4.68
 -3 4 -16 19.54 5.66
 -3 4 -16 17.51 11.41
 -3 4 -16 1.98 6.69
 -2 4 -16 44.54 7.57
 -2 4 -16 44.85 6.11
 -2 4 -16 44.23 9.76
 -2 4 -16 47.49 6.91
 -2 4 -16 51 10.87
 -1 4 -16 -1.98 6.53
 -1 4 -16 9.77 4.75
 -1 4 -16 13.48 8.43
 -1 4 -16 12.27 5.59
 -1 4 -16 -2.26 9.11
 0 4 -16 143.96 14.07
 0 4 -16 161.63 13.8
 0 4 -16 140.96 14.91
 0 4 -16 158.55 13.23
 0 4 -16 131.68 14.86
 1 4 -16 34.83 5.89
 1 4 -16 24.72 6.89
 1 4 -16 31.32 5.95
 1 4 -16 31.44 8.33
 2 4 -16 24.33 5.67
 2 4 -16 22.49 5.35
 3 4 -16 10.15 5.99
 3 4 -16 -5.64 4.46
 -4 -4 16 28.12 6.3
 4 4 -16 19.71 5.77
 -5 -4 16 6.9 6.2
 5 4 -16 6.92 5.33
 5 4 -16 8.18 3.81
 6 4 -16 5.41 3.06
 7 4 -16 0.15 1.91
 -9 4 -17 2.5 3.33
 -8 4 -17 40.17 5.51
 -8 4 -17 39.61 5.35
 -7 4 -17 3.08 4.8
 -7 4 -17 1.47 4.85
 -6 4 -17 -2.34 4.88
 -5 4 -17 21.84 10.29
 -5 4 -17 4.77 5.9
 -4 4 -17 105.23 10.32
 -3 4 -17 9.52 5.12
 -2 4 -17 -10.65 5.22
 -1 4 -17 12.42 5.26
 0 4 -17 51.75 6.83
 1 4 -17 5.16 9
 1 4 -17 7 7.72
 1 4 -17 13.65 6.06
 2 4 -17 1.11 6.64
 2 4 -17 -1.68 4.19
 2 4 -17 4 5.77
 3 4 -17 14.49 4.28
 3 4 -17 22.26 5.57
 4 4 -17 3.18 4.95
 5 4 -17 3.78 3.21
 5 4 -17 19.06 4.69
 -9 4 -18 0.81 2.56
 -8 4 -18 14.5 3.87
 -8 4 -18 17.89 4.43
 -7 4 -18 1.7 4.24
 -7 4 -18 1.8 3.88
 -6 4 -18 0.86 4.78
 -5 4 -18 6.04 4.3
 -5 4 -18 2.51 5.67
 -4 4 -18 38.65 10.57
 -4 4 -18 32.39 6.68
 -3 4 -18 4.18 9.12
 -3 4 -18 4.92 6.04
 -3 4 -18 19.12 4.47
 -2 4 -18 3 8.31
 -2 4 -18 2.99 5.83
 -1 4 -18 13.42 5.94
 -1 4 -18 9.12 4.56
 0 4 -18 19.72 8.17
 0 4 -18 19.26 6.06
 0 4 -18 18.09 4.58
 1 4 -18 8.17 6.97
 1 4 -18 12.97 4.23
 1 4 -18 20.71 5.81
 2 4 -18 14.26 4.19
 2 4 -18 22.07 5.35
 3 4 -18 -2.24 3.59
 3 4 -18 2.63 4.66
 4 4 -18 6.15 4.11
 5 4 -18 0.92 2.27
 -8 4 -19 16.22 3.2
 -7 4 -19 7.78 3.47
 -6 4 -19 1.98 3.55
 -6 4 -19 -3.67 4.05
 -5 4 -19 35.59 3.93
 -5 4 -19 25.36 5.41
 -5 4 -19 25.24 4.43
 -4 4 -19 35.25 8.83
 -4 4 -19 18.96 5.6
 -3 4 -19 11.67 8.64
 -3 4 -19 10.66 5.36
 -2 4 -19 4.77 4.03
 -2 4 -19 2.51 8.33
 -2 4 -19 5.93 5.3
 -1 4 -19 9.47 7.53
 -1 4 -19 18.41 5.48
 0 4 -19 6.37 3.84
 0 4 -19 -1.69 8.01
 0 4 -19 17.39 5.46
 1 4 -19 1.76 3.59
 1 4 -19 8.46 4.84
 2 4 -19 16.56 4.37
 3 4 -19 8.79 4.45
 4 4 -19 2.68 2.31
 -7 4 -20 6.9 2.55
 -6 4 -20 5.3 3.06
 -6 4 -20 9.37 3.51
 -5 4 -20 3.64 3.99
 -4 4 -20 5.36 4.46
 -3 4 -20 21.11 4.91
 -3 4 -20 15 8.46
 -2 4 -20 6.9 8.49
 -2 4 -20 15.46 4.79
 -1 4 -20 10.16 3.84
 -1 4 -20 14.46 4.8
 0 4 -20 0.39 3.43
 0 4 -20 8.17 4.21
 1 4 -20 9.33 3.2
 1 4 -20 11.94 4.25
 -3 4 -21 0.85 3.64
 -2 4 -21 13.8 3.96
 -1 4 -21 6.81 3.73
 0 4 -21 -0.76 2.62
 0 4 -21 1.52 3.18
 -4 4 -22 3.3 2.25
 -3 4 -22 3.48 2.52
 -2 4 -22 3.65 2.68
 3 5 21 10.2 3.3
 -3 -5 -21 10.68 2.36
 4 5 21 2.9 3.82
 -4 -5 -21 5.63 2.51
 -5 -5 -21 8.52 2.38
 -6 -5 -21 50.49 4.68
 -7 -5 -21 9.72 2.15
 -8 -5 -21 6.26 1.64
 -8 -5 -21 2.94 2.06
 0 5 20 -0.54 2.55
 1 5 20 9.23 3.64
 -2 -5 -20 40.34 4.08
 2 5 20 28.23 5.25
 -3 -5 -20 62.75 5.43
 3 5 20 34.35 6.3
 -4 -5 -20 3.92 2.85
 4 5 20 -3.31 4.53
 -5 -5 -20 18.79 3.38
 5 5 20 7.63 4.86
 -6 -5 -20 23.71 3.54
 6 5 20 19.41 5.21
 -7 -5 -20 27.12 3.53
 7 5 20 13.31 5.02
 -8 -5 -20 20.49 3.06
 -9 -5 -20 15.48 2.37
 -1 -5 -19 27.35 3.77
 -2 -5 -19 34.67 4.28
 -3 -5 -19 80 7.47
 -4 -5 -19 2.08 3.63
 4 5 19 -2.07 5.66
 -5 -5 -19 66.48 6.36
 5 5 19 53.2 7.5
 -6 -5 -19 18.84 4.06
 6 5 19 16.04 5.55
 -7 -5 -19 65.91 6.14
 7 5 19 45.3 7.75
 -8 -5 -19 11.96 3.45
 -9 -5 -19 45.37 4.08
 9 5 19 31.13 3.54
 -10 -5 -19 1.07 2.66
 -2 5 18 5.22 3.65
 -1 5 18 11.54 5.18
 0 5 18 11.42 5.32
 0 -5 -18 16.35 3.31
 1 5 18 56.84 7.35
 -1 -5 -18 52.87 5.64
 2 5 18 0.17 6.04
 -2 -5 -18 -0.07 3.7
 -3 -5 -18 14.49 4.21
 -4 -5 -18 6.8 4.05
 4 5 18 6.38 6.51
 -5 -5 -18 39.59 5.21
 5 5 18 29.9 7.41
 -6 -5 -18 -5.69 4.23
 6 5 18 -3.55 6.17
 -7 -5 -18 22.1 4.72
 -7 -5 -18 29 3.65
 7 5 18 15.79 6.8
 8 5 18 11.65 6.17
 -8 -5 -18 22.89 3.48
 -8 -5 -18 20.05 4.28
 -9 -5 -18 43.29 5.1
 10 5 18 0.97 2.05
 -3 5 17 27.2 4.19
 -2 5 17 1.53 4.95
 -1 5 17 127.35 11.79
 0 -5 -17 -1.48 3.37
 0 5 17 -4.56 6.17
 -1 -5 -17 81.54 7.41
 1 5 17 67.75 9.09
 -2 -5 -17 7.73 4.04
 2 5 17 7.58 6.01
 -3 -5 -17 112.92 10.17
 -4 -5 -17 6.2 4.24
 -5 -5 -17 77.45 7.68
 5 5 17 67.27 9.51
 -6 -5 -17 18.41 3.64
 -6 -5 -17 21.14 4.74
 -7 -5 -17 138.54 11.41
 -7 -5 -17 138.78 11.84
 7 5 17 105.07 13.11
 -8 -5 -17 24.84 3.94
 -8 -5 -17 23.26 4.73
 8 5 17 23.22 7.16
 -9 -5 -17 26.8 4.63
 10 5 17 16 3.02
 -11 -5 -17 30.13 4.1
 -4 5 16 1.22 3.22
 -3 5 16 7.83 4.83
 -2 5 16 1.43 6.08
 1 -5 -16 31.95 4.18
 -1 5 16 24.61 7.04
 0 -5 -16 55.37 5.92
 0 5 16 58.51 8.22
 -1 -5 -16 93.19 8.51
 1 5 16 89 10.02
 -4 -5 -16 3.65 4.55
 5 5 16 143 12.06
 5 5 16 108.21 13.36
 6 5 16 24.12 4.95
 -7 -5 -16 3.5 3.72
 7 5 16 6.36 4.45
 7 5 16 -1.18 7.85
 -8 -5 -16 15.23 3.9
 8 5 16 7.15 7.54
 -9 -5 -16 28.84 5.17
 -10 -5 -16 21.69 4.51
 10 5 16 23.88 3.68
 11 5 16 34.7 3.48
 -11 -5 -16 22.61 4.39
 12 5 16 9.81 2.91
 -4 5 15 15.22 4.94
 -3 5 15 42.4 6.88
 -2 5 15 122.59 12.12
 1 -5 -15 159.92 13.23
 -1 5 15 145.39 14.65
 -1 -5 -15 13.02 4.1
 1 5 15 8.2 7.3
 -2 -5 -15 246.53 19.97
 2 5 15 228.6 20.78
 -3 -5 -15 112.59 10.31
 3 5 15 113.39 11.45
 4 5 15 12.09 4.14
 -4 -5 -15 3.78 4.58
 -5 -5 -15 108.46 10.58
 5 5 15 126.47 10.7
 5 5 15 96.23 12.26
 -6 -5 -15 369.11 29.76
 -6 -5 -15 375.42 30.06
 6 5 15 315.69 30.78
 6 5 15 386.31 30.43
 -7 -5 -15 139.4 12.53
 7 5 15 163.53 12.93
 8 5 15 24.68 5.14
 -9 -5 -15 -1.82 4.63
 10 5 15 86.67 8.69
 -10 -5 -15 107.88 9.04
 11 5 15 48.47 4.71
 -11 -5 -15 36.78 5.49
 12 5 15 9.75 3.71
 -5 5 14 6.59 3.91
 -4 5 14 6.14 5.64
 -3 5 14 9.41 6.64
 -2 5 14 59.87 8.69
 -1 5 14 -13.42 7.42
 0 5 14 34.73 7.84
 0 5 14 33.15 8.26
 -1 -5 -14 140 12.01
 1 5 14 155.55 13.65
 1 5 14 116.76 13.56
 2 5 14 94.55 10.73
 -2 -5 -14 95.6 8.95
 3 5 14 54.58 8.72
 -3 -5 -14 65.44 6.94
 4 5 14 0.66 4.01
 4 5 14 1.85 6.64
 -4 -5 -14 -3.16 4.73
 5 5 14 113.81 10.77
 -5 -5 -14 115.86 10.74
 -6 -5 -14 33.17 4.65
 6 5 14 37.1 5.62
 -6 -5 -14 30.13 5.78
 6 5 14 19.9 8.58
 7 5 14 186.15 15.49
 -7 -5 -14 175.67 14.7
 -7 -5 -14 171.67 15.14
 7 5 14 155.21 16.54
 -8 -5 -14 -7.89 4.16
 -8 -5 -14 3.09 4.94
 8 5 14 10.41 8.26
 8 5 14 2.1 4.51
 9 5 14 28.07 5.28
 -10 -5 -14 25.46 4.95
 10 5 14 19.5 4.2
 11 5 14 110.41 9.68
 12 5 14 3.53 2.29
 -5 5 13 31.52 5.54
 -3 5 13 4.53 6.94
 -2 5 13 562.97 46.35
 -1 5 13 7.01 7.83
 -1 5 13 6.3 7.66
 0 5 13 0.94 7.78
 0 5 13 2.8 7.54
 1 5 13 -1.31 7.66
 1 5 13 9.9 7.32
 -2 -5 -13 571.84 46.71
 2 5 13 611.81 47.48
 2 5 13 566.92 47.18
 -3 -5 -13 1.36 4.52
 3 5 13 -2.97 7.28
 4 5 13 4.65 3.98
 -4 -5 -13 0.41 4.64
 4 5 13 2.95 7.31
 -5 -5 -13 54.97 7.31
 5 5 13 73.72 7.24
 6 5 13 135.47 14.08
 -6 -5 -13 131.43 12.4
 6 5 13 145.56 12.57
 7 5 13 75.28 10.97
 -7 -5 -13 82.49 8.05
 -7 -5 -13 75.86 8.7
 7 5 13 101.55 8.94
 -8 -5 -13 47.57 5.57
 8 5 13 46.83 6.45
 -8 -5 -13 44.45 6.33
 8 5 13 32.33 9.17
 9 5 13 21.61 5.13
 10 5 13 182.12 16.18
 -10 -5 -13 205.65 16.36
 11 5 13 42.32 5.03
 12 5 13 -1.92 2.87
 13 5 13 7.51 3.47
 -6 5 12 1.67 5.21
 -5 5 12 -1.47 5.78
 -5 5 12 -1.51 2.88
 -4 5 12 11.99 6.9
 -3 5 12 50.83 8.8
 2 -5 -12 108.26 10.7
 -2 5 12 113.9 12.3
 -2 5 12 97.73 11.77
 -1 5 12 102.43 11.88
 -1 5 12 103.15 9.07
 -1 5 12 93.62 11.65
 0 5 12 118.23 13.36
 0 5 12 132.35 13.02
 1 5 12 252.95 22.12
 1 5 12 249.87 21.8
 2 5 12 115.12 12.4
 2 5 12 120.88 12.11
 3 5 12 175.07 15.8
 3 5 12 162.72 14.75
 3 5 12 175.99 15.52
 -3 -5 -12 176.65 14.64
 4 5 12 6.14 3.85
 4 5 12 5.48 6.56
 -4 -5 -12 2.53 4.54
 -5 -5 -12 7.42 4.86
 5 5 12 8.94 4.1
 -6 -5 -12 17.41 4.32
 -6 -5 -12 20.82 5.34
 6 5 12 25.05 5.02
 6 5 12 18.54 7.96
 -7 -5 -12 495.47 41.61
 7 5 12 485.31 42.46
 -7 -5 -12 520.55 41.82
 7 5 12 583.02 42.26
 -8 -5 -12 68.61 6.72
 8 5 12 44.21 9.89
 -8 -5 -12 59.86 7.34
 8 5 12 65.61 7.5
 9 5 12 45.5 6.53
 -9 -5 -12 46.64 6.31
 10 5 12 0.76 3.83
 10 5 12 5.65 4.6
 11 5 12 193.38 16.2
 12 5 12 76.61 7.08
 13 5 12 10.97 3.74
 -6 5 11 190.65 18.17
 -6 5 11 222.91 17.51
 5 -5 -11 1.81 4.62
 -5 5 11 -6.18 5.67
 -5 5 11 3.48 3.58
 -4 5 11 24 7.4
 -4 5 11 14.01 3.95
 -3 5 11 3.34 7.34
 -3 5 11 5.39 8.1
 3 -5 -11 5.9 5.46
 -3 5 11 12.1 3.99
 -2 5 11 915.01 74.24
 -2 5 11 940.9 74.71
 2 -5 -11 864.67 74.26
 -2 5 11 940.58 73.81
 -1 5 11 3.24 7.82
 -1 5 11 0.78 8.55
 1 -5 -11 2.97 5.43
 -1 5 11 1.91 3.99
 0 5 11 7.57 3.67
 0 5 11 14.38 8.09
 0 5 11 9.83 7.49
 1 5 11 116.62 9.9
 1 5 11 110.66 11.95
 1 5 11 100.26 11.7
 2 5 11 367.31 30.82
 2 5 11 369.71 30.53
 3 5 11 2.57 6.55
 -3 -5 -11 0.86 3.9
 3 5 11 -1.2 3.46
 -4 -5 -11 21.84 4.73
 4 5 11 27.64 4.43
 4 5 11 20.75 6.66
 -5 -5 -11 110.68 10.4
 5 5 11 118.22 10.5
 -6 -5 -11 123.03 11.48
 6 5 11 132.88 11.57
 6 5 11 124.07 12.85
 7 5 11 2.17 7.78
 -7 -5 -11 -1.4 4.05
 -7 -5 -11 -2.89 5.05
 7 5 11 -0.71 4.55
 8 5 11 36.13 8.54
 -8 -5 -11 20.46 5.01
 -8 -5 -11 32.58 5.69
 8 5 11 43.1 5.74
 -9 -5 -11 80.98 8.24
 9 5 11 76.61 8.41
 10 5 11 127.94 11.81
 11 5 11 23.77 4.28
 12 5 11 23.55 3.88
 13 5 11 25.63 4.64
 6 -5 -10 6.2 4.36
 -6 5 10 13.89 3.52
 -6 5 10 18.45 5.44
 5 -5 -10 35.84 6.45
 -5 5 10 51.32 5.5
 -5 5 10 46.94 7.5
 4 -5 -10 0.93 5.3
 -4 5 10 1.59 7.15
 3 -5 -10 28.47 6.63
 -3 5 10 51.11 5.67
 -3 5 10 40.83 8.37
 -2 5 10 8.18 8.38
 2 -5 -10 -0.55 5.53
 -2 5 10 -0.39 4.05
 -2 5 10 5.74 7.61
 1 -5 -10 408.78 32.55
 -1 5 10 369.33 33.25
 -1 5 10 396.1 32.73
 0 5 10 12.64 7.7
 0 5 10 11.48 7.07
 1 5 10 10.4 6.82
 2 5 10 17.08 4.21
 2 5 10 20.32 6.71
 3 5 10 421.26 32.92
 -3 -5 -10 370.73 32.81
 3 5 10 436.12 33.01
 4 5 10 199.63 18.19
 4 5 10 203.42 17.23
 4 5 10 193.73 16.63
 5 5 10 22.25 4.66
 5 5 10 20.13 4.27
 -5 -5 -10 13.87 3.91
 5 5 10 27.93 6.47
 6 5 10 55.91 8.7
 -6 -5 -10 57.01 6.93
 6 5 10 71.74 6.99
 -7 -5 -10 63.68 6.86
 7 5 10 55.25 9.33
 -7 -5 -10 63.24 7.35
 7 5 10 82.48 7.45
 8 5 10 441.12 34.31
 8 5 10 402.33 34.61
 -8 -5 -10 411.26 33.75
 -8 -5 -10 413.67 33.88
 9 5 10 16.65 5.03
 -9 -5 -10 16.4 5.1
 10 5 10 55.04 6.39
 10 5 10 41.29 5.49
 11 5 10 65.43 6.63
 12 5 10 173.85 16.39
 12 5 10 197.47 15.82
 13 5 10 0.62 2.58
 13 5 10 4.06 4.32
 -7 5 9 30.63 3.85
 -6 5 9 304.14 22.44
 -6 5 9 280.89 22.93
 -5 5 9 99.15 11.19
 4 -5 -9 122.34 12.08
 -4 5 9 132.89 12.65
 -4 5 9 128.65 11.37
 -4 5 9 131.05 13.64
 3 -5 -9 35.77 6.45
 -3 5 9 55.68 8.33
 -3 5 9 39.15 5.66
 -3 5 9 48.48 9.25
 2 -5 -9 191.97 17.84
 -2 5 9 221.91 18.37
 -2 5 9 211.87 17.32
 -2 5 9 196.66 19.02
 1 -5 -9 233.52 21.08
 -1 5 9 266.66 21.4
 -1 5 9 250.85 20.58
 -1 5 9 252.09 22.1
 0 -5 -9 4.95 4.75
 0 5 9 -0.21 7.15
 0 5 9 1.81 6.29
 0 5 9 0.33 3.58
 1 5 9 279.82 25.81
 1 5 9 311.18 25.05
 1 5 9 319.68 25.56
 2 5 9 325.16 26.66
 2 5 9 331.18 27.11
 3 5 9 292.14 23.36
 3 5 9 318.99 23.83
 -3 -5 -9 262.26 23.26
 3 5 9 288.23 24.39
 4 5 9 54.75 5.66
 4 5 9 49.67 6.23
 5 5 9 302.73 26.11
 5 5 9 314.95 26.01
 5 5 9 329.32 26.68
 5 5 9 332.12 26.35
 6 5 9 92.47 9.71
 -6 -5 -9 83.29 8.43
 6 5 9 93 8.59
 7 5 9 6.83 6.94
 7 5 9 8.32 4.25
 -7 -5 -9 10.41 4.51
 -8 -5 -9 50.86 6.75
 8 5 9 42.9 9.03
 9 5 9 223.34 18.94
 -9 -5 -9 216.38 18.53
 9 5 9 221.97 18.35
 10 5 9 43.54 5.77
 10 5 9 36.14 5.7
 10 5 9 25.96 4.69
 11 5 9 7.39 3.56
 12 5 9 29.04 4.44
 12 5 9 32.17 5.8
 13 5 9 41.39 4.43
 13 5 9 34.94 5.58
 14 5 9 6.64 2.92
 -8 5 8 8.53 2.87
 -7 5 8 -2.2 3.44
 7 -5 -8 8.17 3.82
 -6 5 8 10.82 4.09
 6 -5 -8 14.23 5.04
 -5 5 8 22.56 6.72
 -5 5 8 12.57 4.5
 5 -5 -8 3.1 5.16
 -5 5 8 14.25 7.69
 -4 5 8 1.81 6.85
 -4 5 8 -0.54 4.44
 4 -5 -8 1.48 5.14
 -4 5 8 10.29 8.11
 -3 5 8 4.88 7.11
 -3 5 8 1.68 4.51
 3 -5 -8 -6.28 5.23
 -3 5 8 8.62 8.29
 -2 5 8 39.1 7.55
 -2 5 8 38.71 5.28
 2 -5 -8 33.1 5.84
 -2 5 8 37.46 8.65
 -1 5 8 28.49 6.76
 -1 5 8 26.36 4.57
 1 -5 -8 29.17 5.14
 -1 5 8 30.06 7.81
 0 -5 -8 673.64 48.31
 0 5 8 581.86 48.23
 0 5 8 507.56 48.58
 1 5 8 -6.7 6.03
 1 5 8 5.74 5.57
 1 5 8 1.49 3.67
 2 5 8 5.52 5.72
 3 5 8 106.26 10.39
 4 5 8 1192.97 95.69
 -5 -5 -8 12.74 3.86
 5 5 8 2.78 5.19
 5 5 8 5.38 6.26
 5 5 8 4.44 4.22
 5 5 8 12.93 3.71
 -6 -5 -8 151.85 13.12
 6 5 8 164.29 13.94
 6 5 8 151.43 13.41
 -7 -5 -8 7.51 4.19
 7 5 8 9.83 6.46
 7 5 8 9.56 4.22
 -8 -5 -8 187.67 16.2
 8 5 8 197.91 16.58
 9 5 8 9.37 3.74
 9 5 8 21.02 5.06
 10 5 8 128.17 11.77
 10 5 8 146.83 12.3
 10 5 8 138.92 12.47
 11 5 8 3.16 4.4
 12 5 8 147.97 13.95
 12 5 8 163.49 13.39
 13 5 8 4.05 4.26
 13 5 8 3.69 2.98
 14 5 8 17.44 3.38
 -9 5 7 159.71 12.98
 -8 5 7 1.83 2.93
 -7 5 7 78.84 6.97
 7 -5 -7 59.36 7.28
 -6 5 7 56.06 8.84
 6 -5 -7 57 7.04
 -5 5 7 515.66 42.56
 -5 5 7 499.2 41.92
 -5 5 7 522.31 42.03
 -5 5 7 522.73 41.73
 5 -5 -7 514.56 42.06
 -4 5 7 10.98 7.98
 -4 5 7 -2.44 6.81
 4 -5 -7 7.48 5.24
 -4 5 7 3.16 4.55
 -4 5 7 4.67 6.53
 -4 5 7 6.57 4.69
 -3 5 7 136.22 13.23
 -3 5 7 149.94 14.34
 -3 5 7 163.54 13.4
 -3 5 7 123.5 12.33
 -3 5 7 135.95 12.37
 3 -5 -7 153.55 12.78
 -2 5 7 4.16 6.36
 -2 5 7 3.5 7.32
 -2 5 7 -0.09 4.2
 2 -5 -7 8.38 4.58
 -1 5 7 423.02 34.08
 -1 5 7 419.02 34.11
 1 -5 -7 465.11 34.05
 -1 5 7 383.81 34.52
 -1 5 7 395.18 33.73
 0 5 7 19.11 6.77
 0 5 7 5.73 5.46
 0 -5 -7 6.11 4.36
 1 5 7 860.02 69.09
 2 5 7 11.55 5.49
 3 5 7 719.86 57.86
 5 5 7 926.35 70.74
 5 5 7 908.11 70.6
 5 5 7 798.07 70.71
 -6 -5 -7 62.54 6.53
 6 5 7 62.39 7.69
 6 5 7 76.3 6.8
 -6 -5 -7 62.45 6.37
 7 5 7 14.2 6.15
 7 5 7 15.59 4.27
 -7 -5 -7 17 4.19
 8 5 7 38.98 5.49
 -8 -5 -7 28.07 5.09
 9 5 7 195.61 17.09
 9 5 7 196.82 16.66
 9 5 7 210.3 17.28
 10 5 7 14.96 4.9
 10 5 7 7.32 5.02
 10 5 7 16.25 3.83
 11 5 7 18.83 4.67
 11 5 7 10.71 4.93
 12 5 7 24.06 4.12
 12 5 7 19.14 5.42
 13 5 7 -1.48 4.3
 13 5 7 1.68 3.04
 14 5 7 -1.56 3.1
 -9 5 6 1.85 2.36
 -8 5 6 7.77 3.62
 -7 5 6 4.78 3.99
 7 -5 -6 1.93 4.15
 -6 5 6 2.34 4.79
 -6 5 6 -0.98 7.26
 -6 5 6 11.39 4.54
 -5 5 6 0.76 7.69
 -5 5 6 -1.16 4.88
 5 -5 -6 -1.43 5.27
 -5 5 6 6.04 4.77
 -4 5 6 123.02 12.18
 4 -5 -6 127.53 11.55
 -4 5 6 131.75 11.26
 -4 5 6 106.67 12.08
 -4 5 6 120.6 11.4
 -4 5 6 134.42 13.2
 -3 5 6 15.46 6.77
 3 -5 -6 20.98 5.13
 -3 5 6 22.6 7.83
 -3 5 6 29.71 4.9
 -2 5 6 -0.71 4.01
 -2 5 6 0.48 5.81
 -2 5 6 5.62 7.06
 -2 5 6 8.13 5.99
 -1 5 6 5.18 3.59
 -1 5 6 5.57 6.27
 -1 5 6 -2.43 5.64
 0 5 6 183.01 16.51
 0 5 6 208.54 16.98
 0 5 6 188.65 17.5
 0 5 6 235.56 17.19
 1 5 6 5.33 4.92
 1 5 6 4.19 3.64
 1 5 6 8.01 3.27
 2 5 6 8.82 5.08
 3 5 6 350.83 29.63
 3 5 6 378.33 29.6
 4 5 6 906.9 74.31
 4 5 6 990.16 74.41
 4 5 6 891.17 74.39
 5 5 6 78.43 8.12
 6 5 6 11.23 3.77
 6 5 6 8.81 5.1
 7 5 6 138.34 11.54
 7 5 6 124.1 12.5
 -7 -5 -6 133.54 11.55
 7 5 6 135.11 11.86
 8 5 6 360.6 28.78
 -8 -5 -6 366.27 28.85
 -8 -5 -6 313.81 29.08
 8 5 6 375.86 29.29
 9 5 6 129.02 11.65
 9 5 6 128.11 11.78
 9 5 6 126.36 11.07
 10 5 6 34.55 5.31
 10 5 6 22.1 5.38
 10 5 6 20.58 4.16
 11 5 6 86.34 8.75
 12 5 6 175.35 14.39
 12 5 6 162.79 14.87
 13 5 6 31.18 5.01
 13 5 6 26.04 3.96
 14 5 6 18.2 3.58
 -9 5 5 255.19 20.73
 -8 5 5 2.27 3.86
 -7 5 5 136.86 12
 -6 5 5 72.17 9.42
 6 -5 -5 64.2 7.69
 -6 5 5 70.41 7.47
 -6 5 5 69.57 7.79
 -5 5 5 460.47 35.32
 5 -5 -5 418.01 35.12
 -5 5 5 475.3 35.81
 -5 5 5 365.07 35.2
 -5 5 5 443.02 34.9
 -4 5 5 8.08 4.63
 4 -5 -5 12.32 5.01
 -4 5 5 2.07 7.62
 -4 5 5 16.74 6.81
 -4 5 5 20.92 4.78
 -3 5 5 386.79 32.48
 -3 5 5 369.02 32.18
 -3 5 5 378.31 33.09
 3 -5 -5 453.32 32.45
 -2 5 5 310.02 26.55
 -2 5 5 315.31 25.67
 -2 5 5 317.7 26.05
 -1 5 5 573.49 49.05
 -1 5 5 585.45 48.58
 -1 5 5 653.44 48.78
 0 5 5 9.02 3.35
 0 5 5 4.95 5.76
 0 5 5 9.65 5.12
 1 5 5 256.18 21.07
 2 5 5 135.25 11.29
 3 5 5 100.54 10.13
 4 5 5 8.47 3.17
 4 5 5 7.49 3.7
 5 5 5 530.95 38.85
 5 5 5 448.43 38.6
 6 5 5 156.46 13.42
 -6 -5 -5 147.55 12.76
 6 5 5 156.45 13.08
 -7 -5 -5 124.54 10.81
 7 5 5 134.7 11.27
 -7 -5 -5 118.37 11.24
 8 5 5 33.8 4.43
 -8 -5 -5 34.4 5.3
 8 5 5 44.48 5.52
 9 5 5 2.4 3.39
 -9 -5 -5 3.29 4.02
 9 5 5 -0.23 4.71
 9 5 5 6.99 4.92
 10 5 5 4.64 3.55
 10 5 5 1.24 4.72
 10 5 5 6.61 4.88
 11 5 5 31.62 5.36
 12 5 5 4.46 3.59
 12 5 5 6.5 4.89
 12 5 5 18.79 4.82
 13 5 5 -0.99 4.36
 14 5 5 -1.06 2.93
 -8 5 4 26.1 4.56
 -7 5 4 7.73 4.91
 -6 5 4 3.31 6.35
 -6 5 4 -0.95 7
 -6 5 4 2.91 4.77
 -6 5 4 6.65 5.11
 -5 5 4 44.95 7.74
 -5 5 4 33.96 8.47
 -5 5 4 41.94 5.89
 -5 5 4 34.51 6.27
 -4 5 4 245.54 21.16
 -4 5 4 252.52 20.77
 -4 5 4 248.62 21.37
 -4 5 4 259.09 21.81
 3 -5 -4 253.33 20.92
 -3 5 4 229.34 21.54
 -3 5 4 263.48 21.1
 -3 5 4 252.39 20.71
 -2 5 4 12.99 6.56
 -2 5 4 2.67 3.54
 -2 5 4 9.08 5.68
 -1 5 4 18.04 3.98
 -1 5 4 12.31 5.48
 -1 5 4 16.19 3.63
 -1 5 4 19.02 5.9
 0 5 4 364.88 29.03
 0 5 4 341.88 29.42
 1 5 4 977.5 78.61
 2 5 4 6.57 6.21
 3 5 4 286.44 23.02
 3 5 4 274.45 23.65
 4 5 4 404.9 32.54
 4 5 4 396.29 32.93
 5 5 4 651.8 52.5
 6 5 4 43.01 4.99
 6 5 4 36.24 5.96
 -6 -5 -4 38.46 4.67
 7 5 4 629.82 48.83
 -7 -5 -4 574.96 48.88
 8 5 4 87.82 7.41
 -8 -5 -4 70.88 8.05
 8 5 4 77.58 8.19
 9 5 4 344.06 28.95
 9 5 4 346.09 28.68
 -9 -5 -4 351.7 29.16
 9 5 4 381.43 29.28
 10 5 4 16.09 4.05
 10 5 4 22.19 5.3
 10 5 4 30.82 5.32
 12 5 4 21.38 4.79
 12 5 4 21.75 5.14
 12 5 4 16.69 3.8
 13 5 4 16.29 4.51
 14 5 4 -1.34 2.83
 -9 5 3 147.12 12.47
 -7 5 3 98.43 9.73
 -7 5 3 91.34 8.97
 -6 5 3 131.33 11.33
 -6 5 3 110.8 11.99
 -6 5 3 104.57 11.64
 -6 5 3 114.34 10.65
 -5 5 3 164.86 15.2
 -5 5 3 193.1 15.77
 -5 5 3 153.08 15.63
 -5 5 3 174 14.71
 -4 5 3 23.95 5.26
 -4 5 3 13.23 4.39
 -4 5 3 24.46 6.92
 -3 5 3 210.71 16.86
 -3 5 3 190.09 16.1
 -3 5 3 178.26 17.3
 -2 5 3 305.31 25.75
 -2 5 3 332.66 26.07
 -2 5 3 315.76 25.64
 -1 5 3 153.96 12.88
 -1 5 3 163.82 13.47
 -1 5 3 144.69 12.69
 0 5 3 15.54 6.01
 1 5 3 27.72 6.21
 2 5 3 1523.35 122.08
 4 5 3 23.88 3.82
 4 5 3 31.69 6
 5 5 3 94.25 8.97
 5 5 3 113.69 9.64
 6 5 3 147.66 12.25
 6 5 3 141.07 12.44
 7 5 3 12.3 3.97
 -7 -5 -3 6.98 4.13
 7 5 3 5.06 2.81
 8 5 3 5.42 4.36
 8 5 3 3.53 3.18
 -8 -5 -3 6.42 4.37
 8 5 3 9.48 4.75
 9 5 3 6.41 4.85
 9 5 3 1.65 3.48
 -9 -5 -3 4.34 4.43
 9 5 3 2.07 5.06
 10 5 3 42.02 6.34
 10 5 3 45.92 6.32
 -10 -5 -3 46.2 6
 10 5 3 45.13 6.37
 10 5 3 43.18 5.29
 12 5 3 0.45 4.86
 12 5 3 4.59 3.43
 12 5 3 2.06 4.6
 13 5 3 3.23 4.31
 14 5 3 1.98 2.63
 -10 5 2 -0.1 2.49
 -8 5 2 32.35 5.05
 -7 5 2 83.87 10.62
 -7 5 2 109.81 10.5
 -7 5 2 110.87 9.67
 -6 5 2 0.55 4.7
 -6 5 2 8.41 5.46
 -6 5 2 -3.89 6.98
 -6 5 2 -3.22 3.81
 -5 5 2 80.77 8.29
 -5 5 2 78.79 9.72
 -5 5 2 90.99 8.96
 -5 5 2 78.2 9.75
 -5 5 2 85.83 7.99
 -4 5 2 17.16 4.34
 -4 5 2 16.83 6.48
 -4 5 2 21.32 4.98
 -4 5 2 24.42 6.57
 -4 5 2 21.64 3.98
 -3 5 2 723.8 58.84
 -3 5 2 714.15 58.93
 -3 5 2 738.78 58.54
 -2 5 2 20.9 3.61
 -2 5 2 29.88 6
 -2 5 2 21.98 3.88
 -1 5 2 835.73 66.92
 -1 5 2 841.86 66.75
 -1 5 2 814.26 66.82
 0 5 2 8.63 5.48
 0 5 2 8.07 3.62
 1 5 2 1386.82 110.71
 1 5 2 1376.8 110.62
 2 5 2 38.21 4.95
 2 5 2 45.7 6.65
 2 5 2 44.76 4.26
 3 5 2 763.27 59.68
 3 5 2 724.36 59.46
 4 5 2 13.21 3.69
 4 5 2 14.43 5.84
 4 5 2 10.31 3.26
 5 5 2 264.27 21.66
 6 5 2 17.02 3.21
 6 5 2 16.83 3.76
 6 5 2 17.95 2.87
 7 5 2 1037.88 81.68
 -7 -5 -2 970.33 82.06
 7 5 2 1026.47 82
 8 5 2 33.24 5.24
 -8 -5 -2 34.27 5.07
 8 5 2 23.96 3.89
 9 5 2 163.87 14.14
 -9 -5 -2 155.67 14.29
 9 5 2 177.77 14.46
 9 5 2 154.51 13.63
 10 5 2 30.7 5.73
 -10 -5 -2 35.51 5.55
 10 5 2 34.91 5.87
 10 5 2 32.9 4.74
 12 5 2 26.62 4.78
 12 5 2 18.89 5.27
 12 5 2 23.19 3.96
 13 5 2 22.62 3.92
 13 5 2 20.06 4.67
 -10 5 1 237.81 19.33
 -9 5 1 6.53 3.8
 -9 5 1 5.48 5.22
 -8 5 1 15.41 4.55
 -8 5 1 11.31 6.28
 -8 5 1 22.68 3.89
 -8 5 1 15.55 5.36
 -7 5 1 21.35 5.05
 -7 5 1 17.74 7
 -7 5 1 20.05 5.84
 -7 5 1 36.48 4.56
 -6 5 1 286.24 23.67
 -6 5 1 249.19 23.6
 -6 5 1 261 22.95
 -6 5 1 311.28 23.03
 -5 5 1 3.05 5.34
 -5 5 1 4.09 4.31
 -5 5 1 -5.24 6.71
 -5 5 1 1.61 3.82
 -4 5 1 2.44 3.83
 -4 5 1 7.29 6.26
 -4 5 1 12.48 5.15
 -4 5 1 6.68 5.81
 -4 5 1 10.87 3.93
 -4 5 1 0.6 4.84
 -3 5 1 26.77 6.42
 -3 5 1 32.54 5.39
 -3 5 1 30.64 5.57
 -3 5 1 39.61 4.57
 -2 5 1 663.11 58.06
 -2 5 1 750.2 58.09
 -2 5 1 767.51 58.18
 -1 5 1 158.47 12.91
 -1 5 1 153.72 13.96
 -1 5 1 143.32 13.08
 0 5 1 -1.86 3.44
 0 5 1 -1.48 5.18
 0 5 1 -0.88 4.09
 1 5 1 30.12 4.14
 1 5 1 20.1 6.27
 2 5 1 354.02 29.19
 2 5 1 375.54 29.77
 2 5 1 369.5 29.42
 3 5 1 94.6 9.87
 3 5 1 101.2 8.91
 4 5 1 2.86 3.23
 4 5 1 6.29 5.87
 4 5 1 1.4 3.38
 5 5 1 20.66 3.13
 5 5 1 32.02 3.9
 -6 -5 -1 0.9 3.78
 6 5 1 3.79 3.33
 6 5 1 1.34 2.43
 6 5 1 1.79 2.65
 7 5 1 12.02 2.95
 7 5 1 6.83 3.93
 -7 -5 -1 8.92 4.31
 7 5 1 12.5 4.35
 8 5 1 8.56 3.42
 8 5 1 11.57 4.7
 -8 -5 -1 14.89 4.72
 8 5 1 9.52 4.9
 9 5 1 -3.45 3.67
 9 5 1 -0.25 5.14
 -9 -5 -1 1.04 4.77
 9 5 1 -4.52 4.97
 10 5 1 12.36 4.04
 10 5 1 15.26 5.24
 -10 -5 -1 26.23 5.02
 10 5 1 9.23 5.15
 11 5 1 44.15 7.07
 11 5 1 26.99 5.8
 12 5 1 -2.8 4.93
 12 5 1 0.85 4.32
 13 5 1 3.67 4.09
 13 5 1 0.88 3.57
 -10 5 0 10.72 3.26
 -9 5 0 17.8 3.55
 -9 5 0 9.9 5.65
 -9 5 0 15.65 4.06
 -8 5 0 19.17 5.66
 -7 5 0 367.43 28.2
 -7 5 0 366.82 28.93
 -7 5 0 314.93 28.73
 -7 5 0 328.06 28.24
 -6 5 0 16.96 6.07
 -6 5 0 30.26 5.21
 -6 5 0 35.06 5.05
 -6 5 0 26.7 7.38
 -5 5 0 149.5 13.95
 -5 5 0 160.94 13.67
 -5 5 0 152.82 14.28
 -5 5 0 175.71 14.65
 -4 5 0 27.95 5.34
 -4 5 0 24.62 4.48
 -4 5 0 28.62 5.36
 -4 5 0 33.9 6.51
 -3 5 0 752.38 62.98
 -3 5 0 778.6 62.75
 -3 5 0 757.79 62.64
 -3 5 0 825.49 62.9
 -3 5 0 802.42 62.76
 -2 5 0 160.65 14.93
 -2 5 0 195.19 15.22
 -2 5 0 197.26 15.49
 -1 5 0 1032.93 82.58
 -1 5 0 984.83 82.6
 -1 5 0 1079.28 82.7
 -1 5 0 1032.76 82.66
 0 5 0 247.24 22.38
 0 5 0 268.53 21.79
 0 5 0 266.72 21.61
 1 5 0 643.56 51.73
 1 5 0 636.01 51.71
 1 5 0 643.43 51.58
 2 5 0 38.62 4.86
 2 5 0 41.52 4.26
 2 5 0 43.74 6.47
 3 5 0 783.04 61.67
 3 5 0 748.48 61.56
 3 5 0 782.3 61.83
 4 5 0 408.55 34.05
 4 5 0 434.5 34.1
 5 5 0 203.19 16.86
 5 5 0 204.5 16.65
 -6 -5 0 31.82 5.07
 6 5 0 38.31 4.14
 6 5 0 39.82 5.01
 6 5 0 40.23 4.12
 7 5 0 439.15 35.57
 -7 -5 0 406.99 35.86
 7 5 0 431.69 35.81
 7 5 0 456.09 35.41
 8 5 0 388.9 32.05
 -8 -5 0 410.78 32.39
 8 5 0 388.42 31.79
 8 5 0 387.85 32.01
 -9 -5 0 77.41 8.1
 9 5 0 67.61 7.06
 9 5 0 72.31 7.93
 9 5 0 68.79 7.82
 10 5 0 150.46 13.03
 10 5 0 132.33 13.43
 10 5 0 171 14.49
 -10 -5 0 169.24 13.76
 10 5 0 143.76 13.39
 11 5 0 144.53 12.69
 11 5 0 148.16 12.93
 11 5 0 138.07 12.32
 12 5 0 138.03 11.82
 12 5 0 128.41 12.14
 13 5 0 -2.08 3.95
 13 5 0 9.03 3.19
 -10 5 -1 146.42 13
 -10 5 -1 169.55 13.1
 -9 5 -1 -2.62 3.73
 -9 5 -1 11.06 3.73
 -9 5 -1 4.39 6.23
 -8 5 -1 14.01 5.41
 -7 5 -1 20.7 4.56
 -7 5 -1 18.08 7.19
 -7 5 -1 25.71 6.02
 -7 5 -1 11.29 4.77
 -6 5 -1 257.98 21.14
 -6 5 -1 270.36 21.74
 -6 5 -1 243.88 21.24
 -6 5 -1 242.75 21.77
 -5 5 -1 113.51 9.95
 -5 5 -1 112.15 10.75
 -5 5 -1 97.23 10.25
 -5 5 -1 114.12 11.17
 -4 5 -1 8.76 4.11
 -4 5 -1 4.18 3.47
 -4 5 -1 9.6 5.87
 -4 5 -1 1.57 4.75
 -4 5 -1 7.35 4.62
 -3 5 -1 14.49 3.88
 -3 5 -1 20.44 3.62
 -3 5 -1 16.91 5.58
 -3 5 -1 15.89 4.61
 -3 5 -1 12.76 4.62
 -2 5 -1 87.98 7.61
 -2 5 -1 76.17 7.14
 -2 5 -1 66.43 7.7
 -1 5 -1 302.33 23.4
 -1 5 -1 282.05 22.82
 -1 5 -1 262.44 22.95
 -1 5 -1 276.25 23.01
 0 5 -1 0.86 5.93
 0 5 -1 2.66 4.04
 0 5 -1 0.6 3.29
 1 5 -1 121.24 11.85
 1 5 -1 123.46 11.41
 1 5 -1 134.4 11.02
 2 5 -1 105.44 9.24
 2 5 -1 101.67 10.12
 3 5 -1 185.64 15.46
 3 5 -1 185.27 15.99
 4 5 -1 -3.84 3.27
 4 5 -1 6.11 3.27
 5 5 -1 23.67 3.52
 5 5 -1 23.09 3.17
 6 5 -1 85.44 8.33
 -6 -5 1 94.4 8.68
 6 5 -1 94.93 8.54
 6 5 -1 89.6 7.84
 6 5 -1 88.16 7.82
 7 5 -1 10.39 3.18
 7 5 -1 16.23 4.1
 -7 -5 1 7.46 4.39
 7 5 -1 9.58 4.49
 -8 -5 1 2.52 4.82
 8 5 -1 3.57 5.17
 8 5 -1 -0.74 4.49
 8 5 -1 3.11 3.62
 -9 -5 1 0.27 5.17
 9 5 -1 1.48 4.02
 9 5 -1 -2.55 5.21
 9 5 -1 10.13 5.05
 10 5 -1 9.98 4.08
 10 5 -1 10.16 5.23
 10 5 -1 11.75 5.23
 -10 -5 1 3.94 5.07
 10 5 -1 21.19 6.95
 11 5 -1 0.11 4.93
 11 5 -1 5.07 5.04
 12 5 -1 -0.69 4.05
 12 5 -1 0.42 4.88
 13 5 -1 -0.56 3.68
 -10 5 -2 12.86 3.41
 -10 5 -2 14.72 6.21
 -9 5 -2 -6.75 4
 -9 5 -2 0.98 6.36
 -9 5 -2 2.95 3.89
 -8 5 -2 154.7 14.16
 -7 5 -2 135.04 11.79
 -7 5 -2 111.3 10.84
 -7 5 -2 111.69 12.14
 -7 5 -2 132.72 10.6
 -7 5 -2 98.33 11.12
 -6 5 -2 6.24 4.07
 -6 5 -2 5.51 4.61
 -6 5 -2 12.91 7.16
 -6 5 -2 7.93 5.39
 -6 5 -2 3.83 5.55
 -5 5 -2 91.92 8.58
 -5 5 -2 91.58 9.8
 -5 5 -2 90.29 8.89
 -5 5 -2 80.12 9.16
 -4 5 -2 289.85 24.97
 -4 5 -2 289.1 24.97
 -4 5 -2 302.83 24.66
 -4 5 -2 293.81 24.71
 -4 5 -2 313.15 24.44
 -3 5 -2 213.37 17.03
 -3 5 -2 214.1 17.38
 -3 5 -2 202.25 16.92
 -3 5 -2 182.15 17.18
 -3 5 -2 203.98 16.78
 -2 5 -2 24.39 4.37
 -2 5 -2 16.42 4.58
 -2 5 -2 19.01 3.64
 -1 5 -2 54.26 5.96
 -1 5 -2 68.97 7.69
 -1 5 -2 59.71 6.57
 0 5 -2 620.95 51.22
 0 5 -2 620.85 51.42
 0 5 -2 671.18 51.31
 1 5 -2 379.51 31.28
 1 5 -2 384.61 31.58
 1 5 -2 386.51 31.37
 1 5 -2 411.7 31.91
 2 5 -2 291.04 24.63
 2 5 -2 320.37 25.07
 3 5 -2 97.92 8.81
 4 5 -2 1448.89 116.03
 -5 -5 2 87.53 9
 5 5 -2 103.88 8.88
 5 5 -2 109.51 8.42
 5 5 -2 86.3 8.55
 6 5 -2 254 20.61
 6 5 -2 253.97 20.68
 -6 -5 2 232.1 20.91
 6 5 -2 254.12 20.43
 7 5 -2 157.63 13.23
 -7 -5 2 126.18 13.44
 7 5 -2 148.23 12.82
 7 5 -2 173.73 13.24
 8 5 -2 527.15 46.64
 8 5 -2 564.2 46.61
 -8 -5 2 622.55 47.06
 8 5 -2 602.19 46.49
 9 5 -2 10.7 4.39
 -9 -5 2 16.53 5.49
 9 5 -2 14.72 7.26
 9 5 -2 18.45 5.25
 9 5 -2 14.2 5.55
 10 5 -2 147.37 13.18
 -10 -5 2 179.53 14.04
 10 5 -2 135.7 13.71
 10 5 -2 159.28 14.62
 10 5 -2 149 13.53
 11 5 -2 15.46 5.1
 11 5 -2 16.61 5.5
 12 5 -2 119.09 11.27
 12 5 -2 126.21 10.81
 13 5 -2 -0.94 3.08
 -10 5 -3 30.28 6.38
 -10 5 -3 33.11 4.34
 -9 5 -3 101.21 11.33
 -9 5 -3 118.15 10.27
 -8 5 -3 30.99 7.52
 -8 5 -3 26.22 5.12
 -8 5 -3 18.93 5.76
 -7 5 -3 22.26 7.5
 -7 5 -3 18.09 5.91
 -7 5 -3 18.88 5.66
 -7 5 -3 18.76 5.14
 -6 5 -3 45.97 8.16
 -6 5 -3 42.3 6.33
 -6 5 -3 43.39 6.9
 -6 5 -3 49.57 6.7
 -6 5 -3 56.65 6.32
 -5 5 -3 496.82 41.34
 -5 5 -3 499.92 41.11
 -5 5 -3 518.61 41.14
 -5 5 -3 515.09 41.5
 -4 5 -3 3.05 5.77
 -4 5 -3 -2.68 4.48
 -4 5 -3 1.74 4.48
 -4 5 -3 -1.75 3.94
 -3 5 -3 130.84 12.23
 -3 5 -3 137.28 11.42
 -3 5 -3 133.02 11.93
 -3 5 -3 136.27 11.71
 -3 5 -3 131.01 11.59
 -2 5 -3 7.42 4
 -2 5 -3 5.79 3.36
 -2 5 -3 4.57 3.06
 -1 5 -3 232.84 20.31
 -1 5 -3 240.19 20.37
 -1 5 -3 250.64 20.12
 -1 5 -3 248.46 20.82
 -1 5 -3 247.88 20.18
 0 5 -3 89.2 8.91
 0 5 -3 89.89 8.25
 0 5 -3 87.43 8.68
 0 5 -3 103.41 9.62
 1 5 -3 301.76 25.27
 1 5 -3 324.25 25.11
 1 5 -3 297.01 25.04
 2 5 -3 43.75 4.95
 2 5 -3 37.87 4.76
 3 5 -3 5.15 3.33
 4 5 -3 149.52 12.66
 5 5 -3 2.26 2.64
 -5 -5 3 -1.19 3.63
 5 5 -3 0.56 2.78
 5 5 -3 3.77 3.82
 6 5 -3 7.57 4.23
 6 5 -3 10.83 3.02
 -6 -5 3 7.61 4.08
 7 5 -3 5.34 4.22
 -7 -5 3 0.7 4.75
 7 5 -3 9.17 4.87
 7 5 -3 8.69 3.44
 8 5 -3 -3.72 5.11
 -8 -5 3 3.44 5.25
 8 5 -3 10.07 7.45
 8 5 -3 7.56 4.14
 8 5 -3 5.25 5.32
 -9 -5 3 8.26 5.18
 9 5 -3 8.98 4.22
 9 5 -3 16.5 5.43
 9 5 -3 2.09 5.42
 9 5 -3 8.24 7.4
 -10 -5 3 -8.5 5.18
 10 5 -3 9.58 6.71
 11 5 -3 -0.98 5.2
 11 5 -3 2.92 4.63
 12 5 -3 -0.97 4.4
 12 5 -3 3.73 3.58
 -11 5 -4 13.27 2.57
 -10 5 -4 2.46 5.7
 -10 5 -4 -2.15 3.48
 -9 5 -4 -1.07 6.87
 -9 5 -4 0.67 4.35
 -8 5 -4 194.39 14.93
 -8 5 -4 164.63 14.4
 -8 5 -4 162.41 15.32
 -8 5 -4 143.78 14.46
 -7 5 -4 96.5 9.47
 -7 5 -4 98.57 9.96
 -7 5 -4 93.52 9.43
 -7 5 -4 100.13 10.92
 -7 5 -4 89.58 9.65
 -6 5 -4 0.2 4.81
 -6 5 -4 5.19 5.36
 -6 5 -4 -1.66 4.78
 -6 5 -4 8.33 7.01
 -6 5 -4 -4.42 5.38
 -5 5 -4 40.82 5.69
 -5 5 -4 35.71 5.49
 -5 5 -4 42.84 6.12
 -5 5 -4 29.69 7.09
 -5 5 -4 36.34 5.93
 -4 5 -4 538.36 44.2
 -4 5 -4 554.64 44.48
 -4 5 -4 536.25 44.2
 -4 5 -4 561.15 44.01
 -4 5 -4 536.29 44.37
 -3 5 -4 124.59 11.89
 -3 5 -4 130.87 11.53
 -3 5 -4 141.91 11.72
 -3 5 -4 137.32 11.32
 -3 5 -4 132.21 12.17
 -2 5 -4 58.38 6.04
 -2 5 -4 64.6 6.45
 -2 5 -4 60.56 6.09
 -1 5 -4 38.4 5.36
 -1 5 -4 38.63 4.75
 -1 5 -4 33.87 5.68
 -1 5 -4 41.88 5.26
 0 5 -4 1335.3 107.02
 0 5 -4 1322.29 107.04
 0 5 -4 1365.81 106.96
 0 5 -4 1318.56 106.89
 1 5 -4 24.64 4.27
 1 5 -4 25.33 4
 2 5 -4 81.54 7.47
 2 5 -4 73.87 8.13
 2 5 -4 83.19 7.58
 3 5 -4 144.21 11.67
 -3 -5 4 126.01 11.68
 4 5 -4 1672.13 133.87
 5 5 -4 70.38 7.41
 5 5 -4 75.64 8.46
 5 5 -4 77.59 6.85
 -5 -5 4 78.91 7.51
 -6 -5 4 206.21 18.73
 6 5 -4 229.1 18.25
 6 5 -4 226.46 18.49
 6 5 -4 221.88 18.4
 6 5 -4 210.2 19.16
 7 5 -4 24.05 5.38
 7 5 -4 29.29 4.68
 7 5 -4 34.51 5.79
 -7 -5 4 43.91 5.95
 8 5 -4 318.06 25.62
 8 5 -4 287.71 25.85
 8 5 -4 316.18 26.72
 8 5 -4 295.71 25.86
 -8 -5 4 356.56 26.31
 9 5 -4 30.77 6.09
 -9 -5 4 28.64 6.21
 9 5 -4 34.94 7.88
 9 5 -4 34.68 6.21
 10 5 -4 85.99 8.28
 10 5 -4 67.5 8.66
 11 5 -4 5.68 4.5
 11 5 -4 6.83 5.37
 12 5 -4 74.58 6.62
 12 5 -4 59.98 6.87
 -11 5 -5 8.7 2.49
 -10 5 -5 0.83 6.39
 -10 5 -5 9 3.82
 -9 5 -5 138.89 14.25
 -9 5 -5 159.7 13.21
 -9 5 -5 146.96 13.35
 -8 5 -5 7.86 4.69
 -8 5 -5 17.17 7.33
 -8 5 -5 4.96 5.19
 -8 5 -5 4.43 5.49
 -8 5 -5 5.23 4.84
 -7 5 -5 102.11 10.01
 -7 5 -5 87.69 11.26
 -7 5 -5 113.65 10.34
 -7 5 -5 96.28 10.06
 -7 5 -5 97.28 9.86
 -6 5 -5 91.09 9.11
 -6 5 -5 92.94 10.21
 -6 5 -5 74.32 9.2
 -6 5 -5 95.14 9.08
 -6 5 -5 82.04 8.84
 -5 5 -5 141.61 12.34
 -5 5 -5 138.35 12.74
 -5 5 -5 132.79 12.25
 -5 5 -5 129.55 12.09
 -5 5 -5 129.67 11.88
 -4 5 -5 30.65 5.29
 -4 5 -5 27 5.83
 -4 5 -5 26.31 6.51
 -4 5 -5 34.91 4.16
 -4 5 -5 35.78 4.75
 -4 5 -5 21.49 5.32
 -3 5 -5 29.18 5.29
 -3 5 -5 38.29 6.33
 -3 5 -5 34.34 5.19
 -3 5 -5 35.85 5.68
 -3 5 -5 32.9 4.48
 -3 5 -5 45.31 3.95
 -3 5 -5 26.57 4.58
 -2 5 -5 14.05 3.41
 -2 5 -5 16.94 4.27
 -2 5 -5 14.29 3.56
 -1 5 -5 83.57 7.8
 0 5 -5 85.69 8.44
 0 5 -5 86.56 8.03
 0 5 -5 90.64 8.58
 1 5 -5 101.61 9.09
 1 5 -5 101.42 9.25
 2 5 -5 41.55 4.97
 2 5 -5 36.51 6.23
 3 5 -5 -0.55 8.68
 4 5 -5 58.62 7.94
 4 5 -5 66.81 6.46
 4 5 -5 74.67 7
 4 5 -5 75.4 6.84
 4 5 -5 76.51 6.46
 -4 -5 5 73.88 7.2
 -5 -5 5 41.43 5.32
 5 5 -5 36.91 6.37
 5 5 -5 36.52 5.31
 5 5 -5 41.39 4.44
 -6 -5 5 5.66 4.34
 6 5 -5 6.91 6.16
 6 5 -5 4.95 4.64
 6 5 -5 8.07 3.3
 7 5 -5 -1.41 4.66
 -7 -5 5 1.24 4.95
 7 5 -5 3.6 7.2
 7 5 -5 -2.91 5.18
 7 5 -5 -2.02 3.87
 -8 -5 5 3.56 5.11
 8 5 -5 5.66 7.32
 8 5 -5 -1.44 5.36
 8 5 -5 0.65 5.52
 -9 -5 5 25.12 5.63
 9 5 -5 20.77 7.23
 9 5 -5 8.59 5.85
 9 5 -5 21.73 5.66
 10 5 -5 1.42 5.52
 10 5 -5 0.7 4.92
 11 5 -5 1.54 4.99
 11 5 -5 0.18 4.33
 12 5 -5 0.42 3.26
 12 5 -5 7.62 3.16
 -11 5 -6 3.11 4.89
 -11 5 -6 -1.54 2.52
 -10 5 -6 21.78 6.49
 -10 5 -6 29.82 4.54
 -9 5 -6 -0.12 7.07
 -9 5 -6 4.31 4.39
 -9 5 -6 4.28 5.16
 -8 5 -6 174.21 15.57
 -8 5 -6 182.7 15.6
 -8 5 -6 189.22 15.85
 -8 5 -6 161.62 16.29
 -8 5 -6 175.94 15.44
 -7 5 -6 2.98 5.66
 -7 5 -6 5.51 5.45
 -7 5 -6 3.83 5
 -7 5 -6 -2.22 7.72
 -7 5 -6 -1.63 5.04
 -6 5 -6 13.75 5.9
 -6 5 -6 29.23 5.94
 -6 5 -6 25.19 5.63
 -6 5 -6 16.97 7.39
 -6 5 -6 24.22 5.34
 -5 5 -6 168.16 15.38
 -5 5 -6 192.71 15.79
 -5 5 -6 181.17 15.66
 -5 5 -6 161.16 15.82
 -5 5 -6 183.85 15.24
 -4 5 -6 650.65 51.83
 -4 5 -6 632.87 52.13
 -4 5 -6 660.3 52.17
 -4 5 -6 629.73 51.97
 -4 5 -6 642.01 51.85
 -3 5 -6 29.36 6
 -3 5 -6 34.09 5.53
 -3 5 -6 43.84 4.6
 -3 5 -6 28.77 5.22
 -3 5 -6 33.22 6.34
 -3 5 -6 43.35 5.43
 -3 5 -6 44.81 5.81
 -3 5 -6 31.45 4.36
 -3 5 -6 29.81 4.65
 -2 5 -6 72.08 6.32
 -2 5 -6 44.77 5.26
 -2 5 -6 42.36 6.51
 -2 5 -6 60.83 5.71
 -2 5 -6 49.63 6.25
 -2 5 -6 66.93 5.62
 -2 5 -6 66.63 6.84
 -2 5 -6 41.69 6.39
 -1 5 -6 214.57 18.2
 -1 5 -6 212.32 18.49
 -1 5 -6 187.88 19.44
 -1 5 -6 245 18.05
 -1 5 -6 211.64 18.16
 0 5 -6 1193.92 95.36
 0 5 -6 1220.57 95.32
 0 5 -6 1295.19 95.68
 0 5 -6 1137.2 95.23
 -1 -5 6 57.77 5.03
 1 5 -6 43.65 5.76
 1 5 -6 32.36 8.2
 1 5 -6 48.83 4.88
 1 5 -6 43.8 5.27
 2 5 -6 231.3 20.43
 -2 -5 6 227.63 20.42
 2 5 -6 235.04 20.19
 2 5 -6 285.29 20.42
 3 5 -6 123.19 9.55
 3 5 -6 101.21 9.82
 3 5 -6 84.23 12.88
 4 5 -6 444.42 36.36
 4 5 -6 440.96 35.94
 4 5 -6 443.23 35.83
 4 5 -6 451.54 36.06
 4 5 -6 444.32 35.93
 -4 -5 6 446.13 36.2
 5 5 -6 67.96 7.46
 5 5 -6 72.38 8.89
 5 5 -6 68.79 6.92
 5 5 -6 80.87 7.07
 -5 -5 6 82.48 7.73
 6 5 -6 24.97 7.01
 -6 -5 6 22.64 5.06
 6 5 -6 28.48 5.28
 7 5 -6 261.56 22.02
 7 5 -6 303.26 23.05
 -7 -5 6 316.93 22.45
 8 5 -6 83.35 9.25
 8 5 -6 110.07 11
 -8 -5 6 91.68 9.44
 8 5 -6 82.56 9.38
 -9 -5 6 175.11 15.42
 9 5 -6 169.29 16.09
 10 5 -6 22.09 5.14
 10 5 -6 10.3 5.58
 11 5 -6 112.82 10.11
 12 5 -6 21.5 3.07
 -11 5 -7 24.42 4.76
 -11 5 -7 27.47 3.5
 -10 5 -7 13.39 6.31
 -10 5 -7 14.75 4.02
 -9 5 -7 34.11 7.47
 -9 5 -7 31.92 6.11
 -9 5 -7 39.15 5.49
 -8 5 -7 -0.22 5.07
 -8 5 -7 18.33 7.61
 -8 5 -7 5.91 4.77
 -8 5 -7 6.65 4.96
 -7 5 -7 78.76 8.71
 -7 5 -7 70.29 9.97
 -7 5 -7 67.83 8.62
 -7 5 -7 78.59 8.46
 -7 5 -7 82.78 8.32
 -6 5 -7 51.47 6.95
 -6 5 -7 35.42 8
 -6 5 -7 38.71 6.61
 -6 5 -7 25.9 6.2
 -6 5 -7 47.84 6.2
 -5 5 -7 11.65 5.56
 -5 5 -7 12.79 6.63
 -5 5 -7 10.12 4.57
 -5 5 -7 2.38 5.4
 -5 5 -7 10.08 4.87
 -4 5 -7 61.14 7.54
 -4 5 -7 61.23 7.44
 -4 5 -7 61.76 8.2
 -4 5 -7 77.2 6.84
 -4 5 -7 72.74 8.13
 -4 5 -7 69.98 7.12
 -4 5 -7 68.4 6.61
 -3 5 -7 59.61 6.55
 -3 5 -7 54.42 5.11
 -3 5 -7 47.83 5.7
 -3 5 -7 51.68 9.35
 -3 5 -7 55.64 5.53
 -3 5 -7 45.36 6.99
 -3 5 -7 52.64 6.64
 -3 5 -7 61.79 5.63
 -3 5 -7 43.09 6.13
 -3 5 -7 40.79 6.69
 -3 5 -7 43.8 8.93
 -3 5 -7 47.89 6.5
 -2 5 -7 -0.94 4.35
 -2 5 -7 5.32 2.89
 -2 5 -7 2.48 3.24
 -2 5 -7 8.78 6.92
 -2 5 -7 0.7 5.16
 -2 5 -7 -0.63 3.43
 -2 5 -7 10.23 7.63
 -2 5 -7 7.43 4.41
 -2 5 -7 7.24 3.45
 -2 5 -7 1.65 4.13
 -2 5 -7 1.34 4.09
 -1 5 -7 67.94 6.76
 -1 5 -7 63.61 7.17
 -1 5 -7 70.84 7.59
 -1 5 -7 85.77 7.06
 -1 5 -7 68.49 9.8
 -1 5 -7 78.08 7.47
 -1 5 -7 66.61 7.77
 -1 5 -7 65.21 6.85
 -1 5 -7 78.35 6.54
 0 5 -7 4.01 4.63
 0 -5 7 3.58 2.34
 0 5 -7 4.92 7.35
 0 5 -7 -2.72 6.54
 0 5 -7 2.8 3.35
 0 5 -7 -2.14 2.72
 0 5 -7 2.99 3.41
 1 5 -7 7.48 2.9
 1 5 -7 2.43 3.46
 1 5 -7 7.23 3.62
 1 5 -7 9.81 4.71
 2 5 -7 60.55 9.8
 2 5 -7 65.13 6.3
 2 5 -7 57.24 6.26
 2 5 -7 60.93 5.77
 3 5 -7 18.58 5.35
 3 5 -7 14.76 10.8
 3 5 -7 15.82 3.85
 3 5 -7 11.62 4.06
 3 5 -7 17.78 3.14
 -3 -5 7 19 3.59
 4 5 -7 18.31 4.04
 4 5 -7 26.75 6.27
 4 5 -7 30.79 4.47
 4 5 -7 24.96 4.94
 -4 -5 7 24.51 4.21
 -5 -5 7 17.96 4.42
 5 5 -7 14.43 4.67
 5 5 -7 16.66 6.47
 -6 -5 7 17.68 4.85
 6 5 -7 8.77 5.12
 7 5 -7 4.93 5.33
 -7 -5 7 13.34 5.09
 7 5 -7 15.87 5.53
 7 5 -7 18.79 7.54
 8 5 -7 22.33 5.43
 -8 -5 7 11.9 5.21
 8 5 -7 3.42 5.47
 8 5 -7 1.42 7.29
 9 5 -7 4.85 5.46
 9 5 -7 8.43 5.24
 10 5 -7 26.51 5.61
 10 5 -7 36.26 5.43
 11 5 -7 1.99 3.63
 11 5 -7 7.27 3.55
 -11 5 -8 16.02 4.36
 -11 5 -8 18.33 2.83
 -10 5 -8 20.28 6.36
 -10 5 -8 23.77 4.23
 -9 5 -8 18.6 5.38
 -9 5 -8 19.97 7.06
 -9 5 -8 16.66 4.63
 -8 5 -8 232.28 19.14
 -8 5 -8 211.72 18.94
 -7 5 -8 12.35 4.98
 -7 5 -8 9.59 5.98
 -7 5 -8 10.42 4.8
 -7 5 -8 12.86 5.63
 -7 5 -8 6.91 7.6
 -6 5 -8 18.62 5.24
 -6 5 -8 21.54 6.13
 -6 5 -8 24.41 5.61
 -6 5 -8 24.41 6.36
 -6 5 -8 19.88 7.42
 -5 5 -8 231.09 19.86
 -5 5 -8 217.03 20.02
 -5 5 -8 240.96 20.28
 -5 5 -8 284.25 20.52
 -5 5 -8 228.05 20.4
 -4 5 -8 178.78 15.67
 -4 5 -8 187.46 15.43
 -4 5 -8 175.07 16.1
 -4 5 -8 184.65 16.16
 -4 5 -8 198.42 16.36
 -4 5 -8 176.14 15.88
 -4 5 -8 196 16.2
 -4 5 -8 196.83 17.34
 -3 5 -8 222.7 19.61
 -3 5 -8 226.07 20.04
 -3 5 -8 235.24 20.89
 -3 5 -8 237.33 19.55
 -3 5 -8 259.18 20.1
 -3 5 -8 226.07 19.77
 -3 5 -8 263.3 19.78
 -3 5 -8 254.11 20.17
 -3 5 -8 223.44 19.93
 -3 5 -8 238.8 20.03
 -2 5 -8 2.62 4.67
 -2 5 -8 0.49 3.08
 -2 5 -8 1.36 3.29
 -2 5 -8 2.23 6.86
 -2 5 -8 4.34 5.41
 -2 5 -8 1.27 3.58
 -2 5 -8 2.78 4.54
 -2 5 -8 -1.09 3.54
 -2 5 -8 9.04 7.55
 -2 5 -8 2.08 4.05
 -2 5 -8 -0.86 4.24
 -1 5 -8 251.21 21.21
 -1 5 -8 260.28 20.95
 -1 5 -8 250.76 21.29
 -1 5 -8 253.84 20.77
 -1 5 -8 242.67 20.99
 -1 5 -8 251.63 21.45
 -1 5 -8 252.34 21.32
 -1 5 -8 257.7 22.31
 -1 5 -8 240.75 21.85
 -1 5 -8 282.1 21.26
 -1 5 -8 267.17 21.17
 0 5 -8 29.87 5.13
 0 5 -8 34.56 5.49
 0 5 -8 31.91 3.92
 0 5 -8 38.91 4.64
 0 5 -8 25.58 5.47
 0 5 -8 31.71 4.55
 0 5 -8 27.37 7.27
 0 5 -8 28.08 8.35
 1 5 -8 910.03 72.07
 1 5 -8 914.66 72.17
 -1 -5 8 846.86 71.94
 1 5 -8 919.68 72.46
 1 5 -8 883.6 71.83
 1 5 -8 914.87 71.96
 1 5 -8 927.49 72
 2 5 -8 3.11 9.01
 2 5 -8 6.41 3.9
 2 5 -8 3.56 4.05
 2 5 -8 4.77 5
 2 5 -8 1.1 3.56
 3 5 -8 448.86 36.2
 3 5 -8 448.18 36.12
 3 5 -8 441.76 36.13
 3 5 -8 438.78 36.46
 3 5 -8 452.68 36.11
 -3 -5 8 438 36.16
 4 5 -8 21.74 5.95
 4 5 -8 25.42 5.47
 4 5 -8 14.27 3.45
 4 5 -8 19.9 6.16
 -4 -5 8 22.41 4.34
 5 5 -8 153.58 13.11
 -5 -5 8 155.03 12.08
 5 5 -8 117.7 12.02
 5 5 -8 120.46 11.82
 6 5 -8 33.52 7.6
 6 5 -8 31.09 5.74
 -6 -5 8 23.52 5.47
 7 5 -8 497.27 40.71
 7 5 -8 458.01 39.94
 -7 -5 8 538.87 40.39
 8 5 -8 14.95 7.06
 -8 -5 8 11.17 5.04
 9 5 -8 10.8 5.07
 9 5 -8 6.05 4.92
 10 5 -8 5.7 4.37
 10 5 -8 -1.24 4.27
 11 5 -8 81.34 7.25
 -11 5 -9 25.99 4.49
 -11 5 -9 28.63 3.31
 -10 5 -9 47.07 5.44
 -10 5 -9 52.01 7.15
 -10 5 -9 48.11 6.1
 -9 5 -9 3.33 4.28
 -9 5 -9 -0.7 6.76
 -9 5 -9 7.23 5.1
 -8 5 -9 14.55 5.42
 -7 5 -9 37.07 7.97
 -7 5 -9 43.95 6.78
 -7 5 -9 40.19 5.93
 -7 5 -9 25.41 6.79
 -7 5 -9 39.88 5.88
 -6 5 -9 12.31 7.47
 -6 5 -9 23.57 5.16
 -6 5 -9 29.5 5.36
 -6 5 -9 38.22 6.54
 -6 5 -9 23.93 6.52
 -5 5 -9 10.87 5.73
 -5 5 -9 10.64 6.68
 -5 5 -9 12.15 6
 -5 5 -9 9.07 4.41
 -5 5 -9 1.53 10.48
 -5 5 -9 6.16 4.78
 -4 5 -9 10.09 9.09
 -4 5 -9 1.54 3.42
 -4 5 -9 0.41 4.62
 -4 5 -9 5.86 5.13
 -4 5 -9 11.72 7.03
 -4 5 -9 0.63 4
 -4 5 -9 6.85 5.56
 -4 5 -9 1.98 5.55
 -4 5 -9 2.9 3.7
 -3 5 -9 67.72 10.12
 -3 5 -9 75.84 10.65
 -3 5 -9 75.73 8.16
 -3 5 -9 67.46 7.6
 -3 5 -9 75.64 7.06
 -3 5 -9 69.56 8.49
 -3 5 -9 84.18 8.06
 -3 5 -9 61.26 6.96
 -2 5 -9 20.44 4.06
 -2 5 -9 41.02 4.64
 -2 5 -9 26.61 5.91
 -2 5 -9 23.46 4.95
 -2 5 -9 29.28 5.14
 -2 5 -9 24.6 8.61
 -2 5 -9 28.63 5.63
 -2 5 -9 17.16 7.64
 -2 5 -9 27.71 5.51
 -2 5 -9 26.5 5.95
 -2 5 -9 29.77 4.55
 -1 5 -9 149.85 12.62
 -1 5 -9 150.38 13.04
 -1 5 -9 139.74 14.47
 -1 5 -9 134.37 14
 -1 5 -9 141.05 12.64
 -1 5 -9 144.27 13.1
 -1 5 -9 148.3 13.03
 -1 5 -9 139.18 13.05
 -1 5 -9 167.56 12.88
 0 5 -9 70.47 7.1
 0 5 -9 67.57 10.18
 0 5 -9 65.18 7.35
 0 5 -9 64.7 7.64
 0 5 -9 74.52 6.95
 0 5 -9 65.15 8.81
 1 5 -9 78.82 8.72
 1 5 -9 99.73 11.69
 1 5 -9 96.52 8.49
 1 5 -9 85.62 8.5
 1 5 -9 89.27 9.05
 1 5 -9 94.26 10.07
 2 5 -9 10.13 5.4
 2 5 -9 10.03 4.78
 2 5 -9 8.42 10.57
 2 5 -9 17.44 4.09
 3 5 -9 27.04 6.04
 3 5 -9 27.56 4.04
 3 5 -9 27.76 5.79
 3 5 -9 20.21 6
 -3 -5 9 34.95 4.44
 -4 -5 9 12.18 4.13
 4 5 -9 7.43 5.19
 4 5 -9 9.41 4.37
 4 5 -9 6.98 3.46
 4 5 -9 9.26 6.41
 5 5 -9 16.77 6.9
 5 5 -9 11.76 4.95
 -5 -5 9 14.59 4.65
 6 5 -9 13.68 7.11
 6 5 -9 8.17 5.14
 -6 -5 9 8.88 4.87
 7 5 -9 42.85 7.9
 7 5 -9 36.64 6.05
 -7 -5 9 31.77 5.87
 8 5 -9 -2.44 5.16
 9 5 -9 5.75 4.44
 9 5 -9 5.36 4.68
 10 5 -9 6.03 3.98
 10 5 -9 26.24 4.14
 -11 5 -10 25.27 2.89
 -11 5 -10 19.89 4.1
 -10 5 -10 23.46 5.72
 -10 5 -10 14.71 3.64
 -10 5 -10 17.11 4.33
 -9 5 -10 19.06 6.73
 -9 5 -10 12.79 4.21
 -9 5 -10 18.56 5.33
 -8 5 -10 0.23 5.41
 -8 5 -10 15.5 6.99
 -8 5 -10 8.99 4.41
 -8 5 -10 8.52 5.64
 -7 5 -10 174.37 13.84
 -7 5 -10 118.34 13.96
 -7 5 -10 143.58 13.51
 -7 5 -10 148.23 13
 -6 5 -10 17.96 4.66
 -6 5 -10 22.29 6.2
 -6 5 -10 16.92 7.07
 -6 5 -10 17.77 6.36
 -6 5 -10 17.43 5.1
 -5 5 -10 207.21 18.39
 -5 5 -10 202.38 18.53
 -5 5 -10 211.17 20.68
 -5 5 -10 247.51 18.9
 -5 5 -10 212.2 17.94
 -5 5 -10 211.7 19.93
 -5 5 -10 208.01 18.31
 -4 5 -10 6.95 9.65
 -4 5 -10 15.69 3.88
 -4 5 -10 8.71 4.67
 -4 5 -10 2.52 5.34
 -4 5 -10 6.87 4.08
 -4 5 -10 15.21 5.77
 -4 5 -10 10.03 3.93
 -4 5 -10 -0.96 7.81
 -4 5 -10 16.63 5.75
 -3 5 -10 120.87 10.75
 -3 5 -10 106.15 13.07
 -3 5 -10 125.99 10.48
 -3 5 -10 126.91 11.53
 -3 5 -10 109.96 11.07
 -3 5 -10 109.79 10.59
 -3 5 -10 125.77 11.97
 -3 5 -10 148.1 11.62
 -2 5 -10 8.78 8.82
 -2 5 -10 18.7 6.04
 -2 5 -10 16.93 4.86
 -2 5 -10 14.56 7.9
 -2 5 -10 40.82 5.41
 -2 5 -10 30.41 5.59
 -2 5 -10 16.76 6.2
 -2 5 -10 20.82 4.65
 -1 5 -10 579.39 46.66
 -1 5 -10 581.79 46.67
 -1 5 -10 564.22 46.57
 -1 5 -10 584.25 46.41
 -1 5 -10 610.58 47.15
 -1 5 -10 590.56 46.91
 -1 5 -10 538.05 46.52
 0 5 -10 197.96 17.02
 0 5 -10 191.25 18.1
 0 5 -10 189.23 16.35
 0 5 -10 194.43 16.32
 0 5 -10 182.45 16.05
 1 5 -10 139.92 12.57
 1 5 -10 127.01 13.66
 1 5 -10 112.57 15.75
 1 5 -10 162.76 12.78
 1 5 -10 139.69 12.8
 2 5 -10 -7.53 5.48
 2 5 -10 -4.05 5.44
 2 5 -10 1.9 3.55
 2 5 -10 3.85 4.47
 -3 -5 10 319.81 26.32
 3 5 -10 330.99 26.82
 3 5 -10 317.1 26.39
 3 5 -10 326.47 26.02
 3 5 -10 304.92 26.38
 4 5 -10 68.12 7.8
 4 5 -10 85.52 9.28
 4 5 -10 75.97 8.47
 4 5 -10 79.75 7.57
 -4 -5 10 85.65 8.01
 5 5 -10 47.8 8.07
 -5 -5 10 53.52 6.32
 5 5 -10 41.26 6.2
 -6 -5 10 1.8 4.73
 6 5 -10 4.94 4.97
 7 5 -10 108.79 10.67
 -7 -5 10 87.76 9.57
 8 5 -10 40.94 5.99
 9 5 -10 -1.72 3.83
 9 5 -10 5.22 4.38
 10 5 -10 11.72 3.32
 -10 -5 10 6.47 4.76
 -11 5 -11 20.85 3.47
 -10 5 -11 53.04 6.64
 -10 5 -11 48.97 5.67
 -10 5 -11 46.74 5.11
 -9 5 -11 31.85 6.69
 -9 5 -11 21.13 5.53
 -9 5 -11 24.85 4.47
 -8 5 -11 12.55 4.36
 -8 5 -11 18.03 5.71
 -7 5 -11 -9.38 7.07
 -7 5 -11 -4.18 4.23
 -7 5 -11 8.96 5.87
 -7 5 -11 5.05 5.63
 -6 5 -11 39.69 7.38
 -6 5 -11 35.71 5.36
 -6 5 -11 35.51 6.87
 -6 5 -11 46.09 6.98
 -5 5 -11 68.83 8.14
 -5 5 -11 80.75 8.49
 -5 5 -11 56.8 8.47
 -5 5 -11 60.66 11.89
 -5 5 -11 55.52 6.86
 -5 5 -11 59.37 12.57
 -5 5 -11 84.06 8.23
 -4 5 -11 52.97 10.71
 -4 5 -11 34.67 6.63
 -4 5 -11 50.81 5.74
 -4 5 -11 52.03 7.06
 -4 5 -11 35.25 6.01
 -4 5 -11 47.89 5.81
 -4 5 -11 50.85 7.08
 -4 5 -11 44.24 9.38
 -4 5 -11 42.23 5.43
 -3 5 -11 9.11 4.61
 -3 5 -11 10.88 7.24
 -3 5 -11 11.6 6.2
 -3 5 -11 9.87 5.03
 -3 5 -11 6.92 4.02
 -3 5 -11 10.58 5.67
 -3 5 -11 19.49 8.82
 -3 5 -11 4.16 3.56
 -3 5 -11 10.31 5.36
 -2 5 -11 9.97 7.99
 -2 5 -11 4.55 5.86
 -2 5 -11 8.53 4.63
 -2 5 -11 6.39 3.87
 -2 5 -11 3.23 5.35
 -2 5 -11 1.76 4.88
 -2 5 -11 -5.86 9.18
 -2 5 -11 10.3 6.49
 -2 5 -11 7.72 4.69
 -1 5 -11 62.68 6.93
 -1 5 -11 46.39 5.66
 -1 5 -11 52.1 10.65
 -1 5 -11 48.85 7.25
 -1 5 -11 56.24 6.43
 -1 5 -11 46.83 7.39
 -1 5 -11 45.18 8.57
 -1 5 -11 47.44 6.45
 0 5 -11 29.48 6.6
 0 5 -11 17.18 10.93
 0 5 -11 30.27 6.64
 0 5 -11 39.36 5.92
 0 5 -11 23.62 7.79
 0 5 -11 34.59 5.89
 0 5 -11 39.1 4.84
 1 5 -11 77.89 10.61
 1 5 -11 98.68 9.07
 1 5 -11 84.94 9.46
 1 5 -11 87.2 9.42
 1 5 -11 91.27 8.37
 2 5 -11 39.55 6.36
 2 5 -11 35.1 8.57
 2 5 -11 51.6 6.71
 2 5 -11 44.7 5.47
 2 5 -11 59.04 7.94
 2 5 -11 39.48 6.87
 3 5 -11 15.15 5.78
 3 5 -11 9.02 6.06
 3 5 -11 15.61 4.49
 3 5 -11 7.92 4.91
 4 5 -11 31.1 6.79
 4 5 -11 38.1 5.45
 4 5 -11 21.13 5.74
 -4 -5 11 26.24 5.07
 -5 -5 11 58.34 6.86
 5 5 -11 54.13 6.65
 5 5 -11 57.85 8.16
 -6 -5 11 35.37 5.53
 6 5 -11 23.66 5.69
 6 5 -11 39.39 7.26
 7 5 -11 12.51 4.95
 -10 -5 11 12.64 3.26
 -10 5 -12 10.63 3.76
 -10 5 -12 9.6 2.95
 -9 5 -12 0.96 5.94
 -9 5 -12 2.64 4.96
 -9 5 -12 -2 3.39
 -8 5 -12 15.86 6.44
 -8 5 -12 11.71 5.59
 -8 5 -12 15.62 4.04
 -7 5 -12 113.05 11.09
 -6 5 -12 19.78 5.77
 -6 5 -12 4.79 3.83
 -6 5 -12 5.37 5.94
 -6 5 -12 -0.84 11.45
 -6 5 -12 1.36 6.3
 -5 5 -12 75.41 9.55
 -5 5 -12 87.27 9.5
 -5 5 -12 90.31 9.77
 -5 5 -12 114.4 9.68
 -5 5 -12 65.99 13.44
 -5 5 -12 74.34 13.46
 -5 5 -12 92.41 8.45
 -4 5 -12 150.19 14.28
 -4 5 -12 117.66 12.23
 -4 5 -12 116.93 12.61
 -4 5 -12 143.22 12.66
 -4 5 -12 142.76 11.92
 -4 5 -12 123.56 12.01
 -4 5 -12 150.26 12.64
 -4 5 -12 129 15.04
 -3 5 -12 142.51 13.74
 -3 5 -12 131.69 12.32
 -3 5 -12 125.64 14.53
 -3 5 -12 140.32 12.66
 -3 5 -12 116.33 12.26
 -3 5 -12 122.11 12.96
 -3 5 -12 152.08 12.79
 -3 5 -12 153.55 12.07
 -2 5 -12 1.62 8.34
 -2 5 -12 -0.88 6.26
 -2 5 -12 5.36 4.67
 -2 5 -12 -1.56 4.41
 -2 5 -12 6.78 5.4
 -2 5 -12 3.13 7.14
 -2 5 -12 8.2 5.59
 -2 5 -12 5.02 4.93
 -2 5 -12 -0.94 9.5
 -1 5 -12 298.57 28.06
 -1 5 -12 303.08 26.77
 -1 5 -12 327.48 25.7
 -1 5 -12 308.89 26.25
 -1 5 -12 296.89 26.24
 -1 5 -12 314.69 26.23
 -1 5 -12 322.85 26.07
 0 5 -12 402.09 37.88
 0 5 -12 493.82 37.14
 0 5 -12 457.05 37.51
 0 5 -12 433.45 37.53
 0 5 -12 451.61 37.54
 0 5 -12 472.24 37.56
 1 5 -12 90.39 7.96
 1 5 -12 61.91 10.2
 1 5 -12 91.57 8.65
 1 5 -12 69.62 9.9
 1 5 -12 60.87 8.99
 2 5 -12 3.5 4.75
 2 5 -12 11.47 7.87
 2 5 -12 4.37 5.08
 2 5 -12 9.29 5.47
 2 5 -12 4.88 5.96
 3 5 -12 111.05 13.03
 3 5 -12 124.37 11.97
 3 5 -12 117.81 11.38
 3 5 -12 123.05 11.59
 3 5 -12 128.53 11.24
 4 5 -12 132.76 14.61
 4 5 -12 163.43 14.1
 5 5 -12 -3.54 7.68
 5 5 -12 7.16 4.37
 -5 -5 12 10 4.32
 5 5 -12 -3.15 6.01
 6 5 -12 14.39 4.81
 6 5 -12 -3.47 7.51
 7 5 -12 56.89 6.66
 -9 -5 12 -1.38 4.34
 -10 5 -13 13.16 3.54
 -10 5 -13 3.54 4.45
 -9 5 -13 17.76 4.95
 -9 5 -13 18.7 3.47
 -8 5 -13 28.44 5.93
 -8 5 -13 32.98 4.36
 -7 5 -13 14.38 5.67
 -7 5 -13 15.07 6.09
 -7 5 -13 6.21 3.7
 -6 5 -13 8.97 5.84
 -6 5 -13 20.04 5.64
 -5 5 -13 28.58 11.83
 -5 5 -13 -10.52 11.3
 -5 5 -13 11.24 5.68
 -5 5 -13 15.55 5.95
 -5 5 -13 4.08 5.83
 -5 5 -13 25.32 5.76
 -4 5 -13 51.64 7.54
 -4 5 -13 42.2 7.31
 -4 5 -13 49.85 7.89
 -4 5 -13 49.4 11.05
 -4 5 -13 46.18 11.45
 -4 5 -13 68.54 7.59
 -4 5 -13 72.74 7.87
 -4 5 -13 74.34 7.6
 -3 5 -13 29.7 6.55
 -3 5 -13 22.85 6.86
 -3 5 -13 38.42 5.85
 -3 5 -13 20.26 9.01
 -3 5 -13 35.46 9.82
 -3 5 -13 32.01 6
 -3 5 -13 38.08 6.66
 -3 5 -13 35.31 6.02
 -2 5 -13 42.97 7.52
 -2 5 -13 41.28 7.63
 -2 5 -13 50.29 6.56
 -2 5 -13 50.87 8.87
 -2 5 -13 54.03 7.21
 -2 5 -13 46.7 6.59
 -2 5 -13 41.57 9.56
 -1 5 -13 24.43 5.89
 -1 5 -13 18.34 8.51
 -1 5 -13 14.83 6.66
 -1 5 -13 14.59 5.46
 -1 5 -13 19.9 7.14
 -1 5 -13 9.42 7.4
 0 5 -13 122.05 10.67
 0 5 -13 89.35 10.92
 0 5 -13 102.7 9.78
 0 5 -13 95.92 12.15
 0 5 -13 130.92 10.23
 0 5 -13 82.87 11.08
 1 5 -13 82.59 11.19
 1 5 -13 89.74 9.99
 1 5 -13 79.13 10.04
 1 5 -13 105.32 9.3
 1 5 -13 92.37 9.51
 2 5 -13 2.22 6.08
 2 5 -13 3.32 5.4
 2 5 -13 -1.34 5.06
 2 5 -13 -0.16 8.05
 2 5 -13 -0.89 5.72
 3 5 -13 0.66 5.53
 3 5 -13 12.43 7.61
 3 5 -13 -2.22 4.97
 3 5 -13 -1.22 5.61
 4 5 -13 52.22 7.03
 4 5 -13 26.01 8.43
 5 5 -13 57.22 7.71
 7 5 -13 0.34 3.85
 -8 -5 13 7.86 5.27
 -9 -5 13 10.05 2.97
 -10 5 -14 2.97 2.93
 -10 5 -14 6.17 3.97
 -9 5 -14 -0.45 4.35
 -9 5 -14 -3.2 4.72
 -8 5 -14 60.73 7.1
 -8 5 -14 55.57 7.17
 -7 5 -14 17.5 5.58
 -6 5 -14 0.46 5.02
 -5 5 -14 16.9 5.32
 -5 5 -14 11.93 5.56
 -5 5 -14 10.57 6.05
 -5 5 -14 10.04 5.52
 -5 5 -14 20.56 11.02
 -4 5 -14 210.82 19.74
 -4 5 -14 285.94 20.27
 -4 5 -14 198.73 21.78
 -4 5 -14 255.54 20.09
 -4 5 -14 256.55 21.85
 -4 5 -14 202.57 20.07
 -3 5 -14 0.64 4.66
 -3 5 -14 3.76 5.57
 -3 5 -14 -2.45 6.32
 -3 5 -14 0.17 9.51
 -3 5 -14 -7.16 9.32
 -3 5 -14 6.94 6.28
 -3 5 -14 0.67 4.79
 -2 5 -14 -11.99 8.56
 -2 5 -14 1.24 6.42
 -2 5 -14 5.15 6.16
 -2 5 -14 7.23 5.68
 -2 5 -14 5.97 8.79
 -1 5 -14 44.52 9.25
 -1 5 -14 28.58 8.43
 -1 5 -14 44.59 6.83
 -1 5 -14 39.51 7.1
 -1 5 -14 45.63 7.44
 0 5 -14 367.57 34.66
 0 5 -14 458.54 34.32
 0 5 -14 360.55 34.25
 0 5 -14 484.59 34.06
 0 5 -14 428.21 34.27
 0 5 -14 390.88 33.75
 1 5 -14 9.18 8.04
 1 5 -14 4.79 6.39
 1 5 -14 0.56 4.57
 1 5 -14 -1.79 6.56
 1 5 -14 2.37 6.36
 1 5 -14 6.81 5.22
 2 5 -14 17.18 6.63
 2 5 -14 19.13 6.4
 2 5 -14 14.8 5.33
 2 5 -14 22.66 8.05
 3 5 -14 18.92 6.03
 3 5 -14 16.77 5.62
 3 5 -14 2.42 7.86
 3 5 -14 20.21 5.04
 4 5 -14 133.67 12.66
 5 5 -14 10.87 7.24
 -7 -5 14 10.93 5.51
 7 5 -14 2.53 4.65
 -8 -5 14 11.28 4.03
 -10 5 -15 3.22 2.35
 -9 5 -15 11.28 3.9
 -9 5 -15 10.14 5.03
 -8 5 -15 45.12 6.19
 -7 5 -15 -1.36 5.1
 -6 5 -15 5.49 5.23
 -5 5 -15 -1.74 5.13
 -5 5 -15 -4.93 4.77
 -4 5 -15 83.68 10.05
 -4 5 -15 109.83 14.23
 -4 5 -15 112.79 10.22
 -4 5 -15 82.86 13.45
 -4 5 -15 92.4 10.68
 -3 5 -15 7.88 9.46
 -3 5 -15 2.71 5.5
 -3 5 -15 -4.9 6.5
 -3 5 -15 12.29 9.87
 -2 5 -15 58.52 10.07
 -2 5 -15 49.9 9.95
 -2 5 -15 52.11 7.31
 -2 5 -15 52.42 7.84
 -1 5 -15 8.09 5.56
 -1 5 -15 12.7 8.17
 -1 5 -15 7.4 6.41
 -1 5 -15 12.26 8.43
 0 5 -15 84.05 8.35
 0 5 -15 72.6 7.53
 0 5 -15 53.53 10.18
 0 5 -15 71.54 9.6
 0 5 -15 64.87 8.91
 1 5 -15 48.72 6.74
 1 5 -15 34.7 6.07
 1 5 -15 60.42 9.08
 1 5 -15 56.19 8.05
 1 5 -15 52.77 7.55
 2 5 -15 6.1 5.06
 2 5 -15 9.68 6.23
 4 5 -15 49.13 7.07
 4 5 -15 38.78 7.96
 5 5 -15 16.51 5.49
 -6 -5 15 12.7 6.45
 6 5 -15 7.83 5.04
 7 5 -15 1.87 2.75
 -7 -5 15 2.69 4.64
 7 5 -15 -0.4 3.63
 -9 5 -16 2.35 3.12
 -8 5 -16 55.71 6.34
 -7 5 -16 0.37 4.79
 -7 5 -16 -1.41 4.87
 -6 5 -16 0.2 5.2
 -5 5 -16 4.27 4.79
 -5 5 -16 -0.77 10.25
 -4 5 -16 151.95 14.91
 -4 5 -16 208.47 15.47
 -3 5 -16 -7.27 5.39
 -2 5 -16 10.2 5.33
 -2 5 -16 10.7 8.9
 -1 5 -16 11.11 8.5
 -1 5 -16 1.62 8.54
 -1 5 -16 5.73 6.5
 -1 5 -16 -1.42 5.24
 0 5 -16 279.33 23.54
 1 5 -16 64.18 7.44
 2 5 -16 27.5 6.23
 2 5 -16 24.5 7.39
 2 5 -16 9.16 4.6
 2 5 -16 24.81 7.4
 3 5 -16 7.04 5.61
 4 5 -16 8.62 5.48
 4 5 -16 17.42 4.24
 5 5 -16 7.73 4.79
 5 5 -16 2.24 3.61
 6 5 -16 11.06 3.21
 -6 -5 16 18.4 5.56
 6 5 -16 24.82 4.38
 -9 5 -17 1.36 2.34
 -8 5 -17 26.33 4.3
 -7 5 -17 -2.55 4.53
 -7 5 -17 3.26 4.25
 -6 5 -17 0.18 4.52
 -5 5 -17 18.67 9.57
 -5 5 -17 10.63 5.26
 -5 5 -17 17.15 4.8
 -4 5 -17 20.06 5.93
 -4 5 -17 15.56 9.8
 -3 5 -17 4.41 5.89
 -3 5 -17 13.51 9.37
 -3 5 -17 -13.77 11.13
 -2 5 -17 2.41 6.12
 -2 5 -17 -12.53 9.14
 -2 5 -17 -2.85 10.1
 -1 5 -17 15.66 6.18
 -1 5 -17 10.87 9.38
 -1 5 -17 0.58 8.44
 0 5 -17 33.08 6.5
 0 5 -17 40.89 9.15
 0 5 -17 23.35 4.91
 0 5 -17 34.75 8.42
 1 5 -17 1.2 5.73
 1 5 -17 0.4 4.28
 1 5 -17 11.85 8.13
 1 5 -17 1.93 7.5
 2 5 -17 5.48 5.51
 2 5 -17 2.53 7.63
 3 5 -17 12.28 5.37
 3 5 -17 6.21 6.47
 4 5 -17 9.09 4.45
 5 5 -17 -0.7 3.71
 5 5 -17 4.63 2.77
 -8 5 -18 14.1 3.09
 -7 5 -18 6.59 3.57
 -6 5 -18 1.05 3.93
 -5 5 -18 7.53 4.87
 -5 5 -18 10.18 3.94
 -4 5 -18 43.44 9.83
 -4 5 -18 25.72 5.69
 -3 5 -18 18.41 9.17
 -3 5 -18 30.63 6.08
 -2 5 -18 33.24 9.07
 -2 5 -18 16.13 6.12
 -1 5 -18 36.12 8.84
 -1 5 -18 41.04 6.75
 -1 5 -18 48.78 5.52
 0 5 -18 -3.31 7.29
 0 5 -18 4.62 5.4
 0 5 -18 1.58 4.13
 1 5 -18 15.64 7.47
 1 5 -18 5.98 5.27
 1 5 -18 2.44 3.8
 2 5 -18 6.24 4.96
 2 5 -18 2.03 3.55
 3 5 -18 21.33 4.61
 3 5 -18 10.1 3.55
 4 5 -18 2.37 3.92
 4 5 -18 -0.13 3.09
 -7 5 -19 2.04 2.7
 -6 5 -19 0.35 3.88
 -6 5 -19 2.29 3.16
 -4 5 -19 7.27 7.87
 -4 5 -19 21.54 4.98
 -3 5 -19 -0.98 7.85
 -3 5 -19 12.36 5.02
 -2 5 -19 17.9 8.01
 -2 5 -19 -2.58 4.97
 -1 5 -19 13.11 7.98
 -1 5 -19 12.14 3.89
 -1 5 -19 14.64 5.1
 0 5 -19 2.49 7.97
 0 5 -19 2.27 3.57
 0 5 -19 0.18 4.63
 1 5 -19 1.83 4.44
 1 5 -19 1.61 3.3
 2 5 -19 1.94 4.08
 2 5 -19 5.54 3.14
 3 5 -19 15.72 3.55
 3 5 -19 1.89 2.8
 -6 5 -20 2.75 2.96
 -5 5 -20 15.66 3.58
 -4 5 -20 -1.19 3.7
 -3 5 -20 1.66 7.67
 -3 5 -20 15.32 4.14
 -2 5 -20 5.41 4.14
 -2 5 -20 -12.82 6.62
 -1 5 -20 17.89 4.41
 -1 5 -20 19.79 7.69
 0 5 -20 1.05 3.05
 0 5 -20 0.21 3.85
 1 5 -20 -0.73 3.54
 2 5 -20 5.23 3.04
 -4 5 -21 1.19 2.78
 -3 5 -21 4.57 3.1
 -2 5 -21 -1.55 3.1
 -1 5 -21 6.98 3.05
 0 5 -21 4.46 2.82
 4 6 21 3.15 2.6
 3 6 20 23.39 4.16
 4 6 20 -10.43 4.18
 5 6 20 22.97 4.57
 6 6 20 1.72 3.76
 -6 -6 -20 -1.21 2.61
 -7 -6 -20 24.84 3.28
 -8 -6 -20 8.46 2
 8 6 20 2.36 1.52
 0 6 19 0.19 2.9
 1 6 19 23.5 4.31
 -2 -6 -19 0.72 2.61
 3 6 19 47.44 7.2
 -3 -6 -19 67.52 5.91
 4 6 19 11.86 5.35
 -4 -6 -19 11.29 3.07
 5 6 19 35.65 6.63
 -5 -6 -19 41.75 4.58
 6 6 19 4.93 5.35
 -6 -6 -19 5.08 3.02
 7 6 19 55.95 8.29
 -7 -6 -19 93.27 7.34
 -8 -6 -19 15 3.17
 9 6 19 29.2 3.54
 -9 -6 -19 51.54 3.98
 0 6 18 -2.07 4.8
 1 6 18 19.57 5.59
 2 6 18 18.57 5.68
 -3 -6 -18 52.43 5.32
 3 6 18 32.3 7.31
 -4 -6 -18 10.98 3.81
 4 6 18 7.18 6.1
 -5 -6 -18 32.6 4.31
 5 6 18 19.95 6.64
 -6 -6 -18 13.82 3.59
 6 6 18 9.96 6.56
 -7 -6 -18 2.12 3.63
 7 6 18 -1.13 5.76
 -8 -6 -18 4.49 3.11
 -9 -6 -18 35.56 3.92
 9 6 18 30.32 3.71
 10 6 18 15.46 2.31
 -2 6 17 28.33 4.29
 -1 6 17 70.45 7.73
 0 6 17 5.86 5.82
 -1 -6 -17 34.93 4.44
 1 6 17 39.86 6.43
 -2 -6 -17 107.62 9.49
 2 6 17 112.17 10.82
 -3 -6 -17 95.63 8.77
 3 6 17 100.98 10.4
 -4 -6 -17 3.29 3.79
 4 6 17 1.51 6.51
 -5 -6 -17 22.77 4.12
 5 6 17 12.1 6.92
 -6 -6 -17 69.2 6.65
 6 6 17 53.28 9.02
 -7 -6 -17 69.29 7.03
 7 6 17 70.22 8.95
 8 6 17 11.32 6.22
 -8 -6 -17 10.52 3.91
 -9 -6 -17 7.1 3.57
 10 6 17 47.02 4.65
 -2 6 16 18.29 5.45
 -1 6 16 13.77 6.22
 0 6 16 12.01 6.34
 0 -6 -16 14.51 3.43
 1 6 16 14.17 7.03
 2 6 16 21.96 6.96
 3 6 16 2.13 6.71
 -4 -6 -16 -6.12 4.05
 -5 -6 -16 43.88 5.57
 5 6 16 47.75 8.13
 -6 -6 -16 67 6.51
 6 6 16 37.28 8.72
 -7 -6 -16 15.03 4.55
 7 6 16 14.64 7.47
 -8 -6 -16 -0.17 4.03
 8 6 16 7.15 7.34
 -9 -6 -16 24.83 4.44
 10 6 16 34.89 4.26
 11 6 16 30.56 3.2
 -11 -6 -16 20.75 3.74
 -4 6 15 10.96 3.38
 -3 6 15 6.6 4.96
 -2 6 15 165.06 14.8
 -1 6 15 46.84 7.99
 0 6 15 -5.49 7.41
 0 -6 -15 2.43 3.16
 1 6 15 25.95 7.77
 -4 -6 -15 5.89 4.17
 5 6 15 12.98 7.51
 6 6 15 382.03 31.45
 7 6 15 51.65 6.22
 8 6 15 -0.66 8.17
 -8 -6 -15 4.01 4.35
 -9 -6 -15 4.33 4.3
 10 6 15 127.9 11.08
 11 6 15 20.97 3.33
 -4 6 14 -0.8 4.32
 -2 6 14 35.28 7.3
 -1 6 14 3.76 7.12
 0 6 14 30.35 7.64
 1 6 14 -3.93 6.94
 1 6 14 -11.1 7.58
 2 6 14 54.66 8.32
 2 6 14 40.44 8.55
 -2 -6 -14 50.22 5.66
 3 6 14 44.86 8.32
 -3 -6 -14 51.69 5.8
 4 6 14 41.88 7.66
 -4 -6 -14 36.37 5.27
 5 6 14 39.87 8.2
 -5 -6 -14 25.51 4.99
 -6 -6 -14 66.59 7.7
 6 6 14 53.94 10.08
 -7 -6 -14 50.29 6.42
 7 6 14 56.55 9.28
 7 6 14 56.22 6.53
 8 6 14 5.78 4.43
 -9 -6 -14 13.31 4.61
 10 6 14 17.76 4
 11 6 14 126.28 10.79
 12 6 14 16.52 2.77
 -5 6 13 -1.63 4.59
 -4 6 13 8.83 5.32
 -3 6 13 2.9 6.53
 -2 6 13 499.35 40.83
 -1 6 13 -1.03 7.44
 0 6 13 7.35 7.54
 0 6 13 9.63 7.66
 1 6 13 29.62 7.84
 1 6 13 20.34 8.02
 2 6 13 791.03 66.26
 2 6 13 834.11 65.94
 3 6 13 -3.44 7.36
 -3 -6 -13 2.83 3.97
 3 6 13 -1.06 7.37
 4 6 13 12.1 7.29
 5 6 13 58.77 8.38
 5 6 13 43.79 8.83
 5 6 13 51.98 6
 -5 -6 -13 48.22 6.18
 -6 -6 -13 219.71 18.69
 6 6 13 211.08 20
 6 6 13 233.63 18.99
 7 6 13 0.72 4.24
 7 6 13 0.18 8.11
 -7 -6 -13 2.45 4.57
 8 6 13 3.46 4.46
 8 6 13 7.79 8.03
 -8 -6 -13 -5.52 4.69
 9 6 13 129.27 11.83
 10 6 13 84.58 8.02
 11 6 13 5.3 3.54
 12 6 13 16 3.05
 13 6 13 6.2 2.82
 -4 6 12 6.58 3.34
 -3 6 12 13.07 6.85
 -2 6 12 57.28 9.17
 -1 6 12 2.44 7.92
 -1 6 12 -0.09 3.76
 -1 6 12 -1.07 7.71
 0 6 12 12.31 7.89
 0 6 12 9.45 3.75
 0 6 12 2.31 7.99
 1 6 12 148.35 15.55
 1 6 12 164.51 13.64
 1 6 12 160.2 15.4
 2 6 12 146.75 14.72
 2 6 12 153.96 12.71
 2 6 12 131.61 14.36
 3 6 12 47.11 8.38
 -3 -6 -12 39.49 5.23
 3 6 12 39.71 5.15
 3 6 12 40.19 8.27
 4 6 12 58.29 8.96
 4 6 12 63.14 6.41
 -4 -6 -12 56.75 6.55
 4 6 12 59.08 9.15
 5 6 12 28.01 7.92
 5 6 12 34.07 8.14
 5 6 12 33.59 5.22
 -5 -6 -12 39.2 5.31
 -6 -6 -12 3.81 4.55
 6 6 12 7.21 7.91
 6 6 12 10.77 4.23
 -7 -6 -12 298.77 24.44
 7 6 12 294.11 25.55
 7 6 12 295.58 24.78
 -8 -6 -12 212.78 17.8
 8 6 12 183.45 19.16
 8 6 12 224.34 18.19
 9 6 12 6.25 4.43
 10 6 12 8.2 3.86
 11 6 12 154.27 13.14
 12 6 12 114.55 9.85
 13 6 12 -2.72 3.16
 -6 6 11 94.04 8.17
 -5 6 11 62.64 7.84
 -5 6 11 69.64 6.35
 -4 6 11 15.7 6.76
 -4 6 11 23.41 4.15
 -3 6 11 92.7 10.31
 -3 6 11 79.27 7.92
 -2 6 11 512.09 43.46
 -2 6 11 528.39 42.99
 -2 6 11 528.44 42.44
 -1 6 11 54.24 9.56
 -1 6 11 55.26 9.15
 -1 6 11 54.96 6.12
 0 6 11 32 8.62
 0 6 11 26 8.36
 0 6 11 32.54 4.88
 1 6 11 204.6 18.95
 1 6 11 202.19 18.35
 1 6 11 204.98 17.04
 2 6 11 229.93 20.95
 2 6 11 254.65 19.53
 2 6 11 239.13 20.62
 -2 -6 -11 221.76 19.4
 3 6 11 126.24 11.13
 3 6 11 125.78 12.75
 4 6 11 32.08 4.86
 4 6 11 30.84 7.8
 5 6 11 192.25 14.48
 -5 -6 -11 144.2 14.37
 5 6 11 176.3 14.59
 5 6 11 162.06 15.57
 6 6 11 131.12 12.6
 -6 -6 -11 112.4 10.89
 6 6 11 126.71 11.09
 7 6 11 16.79 8.31
 -7 -6 -11 24 5.01
 7 6 11 29.81 5.03
 -7 -6 -11 19.46 4.16
 8 6 11 25.87 4.93
 8 6 11 7.41 8.14
 -8 -6 -11 10.38 4.83
 9 6 11 247.39 20.19
 -9 -6 -11 230.04 19.77
 10 6 11 93.49 9.38
 10 6 11 97.61 9.59
 11 6 11 4.96 3.72
 12 6 11 -0.8 3.36
 13 6 11 38.88 3.64
 13 6 11 18.04 4.53
 -5 6 10 12.72 6.33
 -5 6 10 7.31 3.76
 -4 6 10 19.6 6.66
 -4 6 10 33.49 4.68
 -3 6 10 12.66 7.07
 -3 6 10 17.31 7.72
 -3 6 10 1.73 4.16
 -2 6 10 24.48 7.72
 -2 6 10 29.98 8.49
 -2 6 10 24.6 4.81
 -1 6 10 172.78 17.31
 -1 6 10 190.94 17.94
 -1 6 10 196.52 16.08
 0 6 10 2.65 7.61
 0 6 10 12.99 8.41
 0 6 10 5.76 4.24
 1 6 10 18.7 7.51
 1 6 10 19.36 8.03
 1 6 10 19.9 4.43
 2 6 10 7.25 7.43
 2 6 10 17.23 7.21
 3 6 10 115.71 11.5
 3 6 10 106.03 9.94
 4 6 10 279.46 23.66
 5 6 10 5.94 6.51
 5 6 10 6.43 7.31
 5 6 10 1.45 7.76
 5 6 10 13.37 4.7
 5 6 10 11.45 3.88
 -6 -6 -10 5.57 4.2
 6 6 10 1.81 7.08
 6 6 10 7.23 4.05
 -7 -6 -10 101.07 9.32
 -7 -6 -10 100.26 9.77
 7 6 10 116.11 11.71
 7 6 10 113.29 10.01
 8 6 10 507.02 41.26
 8 6 10 494.29 40.91
 -8 -6 -10 508.12 40.52
 8 6 10 491.96 40.78
 9 6 10 112.63 10.25
 -9 -6 -10 101.75 9.89
 10 6 10 28.53 5.25
 11 6 10 4.85 3.68
 12 6 10 240.03 18.85
 12 6 10 208.52 19.27
 13 6 10 2.2 3.77
 13 6 10 6.21 2.66
 -7 6 9 38.59 4.22
 -6 6 9 67.97 6.4
 -5 6 9 148.98 13.84
 -5 6 9 157.88 13.22
 -4 6 9 -4.09 7.54
 -3 6 9 209.28 16.85
 3 -6 -9 188.93 17.21
 -3 6 9 191.86 17.72
 -3 6 9 206.06 18.49
 -2 6 9 124.22 11.04
 2 -6 -9 116.74 11.51
 -2 6 9 132.28 13.46
 -2 6 9 122.53 12.63
 -1 6 9 552.97 43.36
 -1 6 9 508.6 42.27
 -1 6 9 532.25 42.78
 0 6 9 -6.5 7.92
 0 6 9 3.07 4.12
 0 6 9 2.61 6.84
 1 6 9 296.63 24.86
 1 6 9 277.4 23.58
 1 6 9 304.9 24.3
 2 6 9 7.48 7.17
 2 6 9 11.39 6.64
 2 6 9 11.56 4.28
 3 6 9 483.59 39.47
 -4 -6 -9 29.25 4.69
 4 6 9 35.48 7.68
 5 6 9 344.47 28.38
 5 6 9 363.56 28.73
 5 6 9 325.22 29.26
 -6 -6 -9 4.26 3.58
 6 6 9 4.7 7.22
 6 6 9 -3.35 3.82
 -6 -6 -9 4.89 4
 6 6 9 6.23 6.53
 7 6 9 185.2 16.86
 7 6 9 196.84 16.13
 -7 -6 -9 179.48 15.72
 8 6 9 42.34 5.3
 8 6 9 44.64 6.01
 -8 -6 -9 36.99 5.7
 9 6 9 258.44 21.83
 9 6 9 265.61 22.33
 -9 -6 -9 270.87 21.9
 10 6 9 8.22 4.6
 10 6 9 2.33 3.73
 11 6 9 6.03 5.01
 11 6 9 0.23 3.56
 12 6 9 35.04 4.51
 12 6 9 25.89 5.53
 13 6 9 53.33 4.8
 13 6 9 32.97 5.52
 -7 6 8 0.57 2.87
 -6 6 8 5.39 3.78
 -5 6 8 5.45 4.19
 5 -6 -8 3.7 4.35
 -4 6 8 9.65 7.84
 -4 6 8 -3.16 6.73
 -4 6 8 11.22 4.61
 -3 6 8 15.6 8.04
 -3 6 8 11.97 7.07
 -3 6 8 5.28 4.53
 3 -6 -8 -6.97 4.89
 -2 6 8 4.35 8.35
 -2 6 8 6.75 7.22
 -2 6 8 6.14 4.67
 2 -6 -8 3.43 4.86
 -1 6 8 -0.72 7.78
 -1 6 8 -0.2 4.36
 -1 6 8 -4.52 7.01
 0 6 8 17.75 7.74
 0 6 8 15.99 4.32
 0 6 8 17.85 6.6
 1 6 8 1.06 7
 1 6 8 5.17 4
 1 6 8 -3.06 6.11
 2 6 8 -0.93 4.14
 2 6 8 -1.43 6.01
 3 6 8 9.28 6.57
 3 6 8 -2.23 4.18
 3 6 8 4.07 6.06
 4 6 8 457.96 36.55
 4 6 8 454.88 36.29
 4 6 8 432.62 36.28
 -5 -6 -8 84.95 8.32
 5 6 8 99.27 8.48
 5 6 8 96.75 10.73
 5 6 8 78.21 9.49
 5 6 8 96.06 8.83
 -6 -6 -8 5.68 3.34
 6 6 8 12.4 7.06
 6 6 8 3.98 6.29
 6 6 8 10.7 3.84
 -7 -6 -8 6.87 4.11
 7 6 8 4.49 6.78
 7 6 8 5.67 4.19
 -8 -6 -8 737.01 58.87
 8 6 8 722.5 59.26
 9 6 8 41.19 5.33
 9 6 8 49.11 6.22
 10 6 8 150.1 12.68
 10 6 8 138.35 11.95
 10 6 8 128.5 12.59
 11 6 8 74.47 8.15
 11 6 8 76.03 7.27
 12 6 8 135.62 11.55
 12 6 8 131.66 12.1
 13 6 8 11.32 4.31
 13 6 8 24.43 3.52
 14 6 8 15.49 2.93
 -8 6 7 -1.93 2.19
 -7 6 7 84.12 7.66
 -6 6 7 8.04 4.06
 -5 6 7 242.3 21.36
 -4 6 7 32.04 5.71
 -4 6 7 54.18 8.44
 -4 6 7 33.89 7.03
 4 -6 -7 42.41 5.72
 -4 6 7 31.8 7.08
 -3 6 7 196.43 16.24
 -3 6 7 201.97 17.79
 -3 6 7 195.2 16.94
 3 -6 -7 186.04 16.37
 -3 6 7 174.07 17.03
 -2 6 7 11.83 4.67
 -2 6 7 19.36 7.88
 -2 6 7 10.13 6.91
 2 -6 -7 8.06 4.61
 -2 6 7 10.2 6.97
 -1 6 7 290.37 23.93
 -1 6 7 292.4 25.1
 -1 6 7 291.18 24.47
 1 -6 -7 291.9 24.11
 -1 6 7 294.14 24.57
 0 6 7 7.74 6.17
 0 6 7 11.04 7.15
 0 6 7 11.21 4.14
 1 6 7 372.31 28.45
 1 6 7 330.28 29.03
 1 6 7 334.96 28.09
 2 6 7 223.79 18.39
 2 6 7 216.6 18.93
 2 6 7 210.07 17.94
 3 6 7 573.7 44.59
 3 6 7 569.64 45.03
 3 6 7 526.03 44.36
 4 6 7 17.63 5.42
 4 6 7 18.45 4.53
 4 6 7 15.92 5.93
 -5 -6 -7 207.16 16.75
 5 6 7 230.49 17.61
 5 6 7 200.39 16.91
 5 6 7 171.67 16.81
 5 6 7 222.38 17.34
 6 6 7 149.96 13.93
 6 6 7 146.42 13.27
 6 6 7 149.71 12.58
 -6 -6 -7 137.58 12.33
 7 6 7 31.25 4.7
 7 6 7 26.26 6.96
 7 6 7 32.44 5.01
 -8 -6 -7 12.42 4.23
 -8 -6 -7 1.36 4.11
 8 6 7 4.29 4.38
 9 6 7 117.4 10.19
 9 6 7 109.68 10.79
 10 6 7 62.43 7.76
 10 6 7 66.57 6.76
 10 6 7 74.51 7.61
 11 6 7 29.4 5.28
 11 6 7 29.01 5.67
 11 6 7 23.57 4.25
 12 6 7 6.72 4.76
 12 6 7 8.02 4.76
 12 6 7 7.32 3.55
 13 6 7 1.83 2.92
 13 6 7 14.02 4.11
 14 6 7 -0.86 2.65
 -8 6 6 17.67 3.14
 -7 6 6 -1.32 3.76
 -6 6 6 8.17 4.23
 -5 6 6 12.09 4.74
 -5 6 6 14.57 4.7
 -4 6 6 13.17 7.9
 -4 6 6 21.99 6.59
 4 -6 -6 22.81 4.93
 -4 6 6 27.98 5.03
 -4 6 6 18.23 7.12
 -4 6 6 27.66 5.33
 -3 6 6 -0.78 6.78
 -3 6 6 5.29 4.66
 -3 6 6 -1.83 4.43
 -3 6 6 4.44 7.33
 -3 6 6 -0.98 7.77
 -2 6 6 9.76 7.52
 -2 6 6 11.41 6.36
 -2 6 6 6.3 4.45
 -1 6 6 -1.55 3.75
 -1 6 6 11.79 6.22
 -1 6 6 5.92 6.48
 -1 6 6 18.36 7.14
 -1 6 6 4.74 3.99
 0 6 6 302.29 24.4
 0 6 6 317.36 24.58
 0 6 6 268.41 24.83
 0 6 6 287.07 23.99
 1 6 6 223.82 19.1
 1 6 6 229.85 19.62
 1 6 6 225.4 18.63
 2 6 6 11.61 5.45
 2 6 6 18.38 4.18
 3 6 6 476.72 34.22
 3 6 6 384.16 33.97
 3 6 6 413.67 34.56
 4 6 6 431.59 34.14
 4 6 6 382.93 33.84
 4 6 6 453.72 34.04
 5 6 6 162.51 14.22
 5 6 6 180.88 14.22
 5 6 6 171.98 15.18
 5 6 6 152.48 14.6
 6 6 6 74.87 7.17
 6 6 6 70.5 7
 6 6 6 61.55 8.15
 7 6 6 427.29 34.23
 7 6 6 411.54 34.07
 8 6 6 241.04 18.26
 -8 -6 -6 188.12 18.16
 9 6 6 349.5 30.09
 9 6 6 368.48 29.81
 9 6 6 384.42 30.34
 10 6 6 38.41 6.19
 10 6 6 35.91 4.86
 10 6 6 43.37 5.86
 11 6 6 121.77 10.27
 11 6 6 100.17 9.56
 11 6 6 104.27 10.16
 12 6 6 49.46 6.07
 12 6 6 38.9 5.98
 12 6 6 44.36 5.16
 13 6 6 17.93 3.31
 13 6 6 15.36 4.31
 14 6 6 11.09 2.8
 -9 6 5 126.07 10.34
 -8 6 5 30.63 4.06
 -7 6 5 62.34 6.47
 -6 6 5 427.81 35.12
 -5 6 5 212.52 20.25
 -5 6 5 249.11 19.19
 -5 6 5 206.23 19.85
 -5 6 5 230.24 19.54
 -4 6 5 5.61 7.75
 -4 6 5 -0.89 4.89
 -4 6 5 -2.1 7.37
 -4 6 5 -5.65 4.78
 -3 6 5 181.96 15.79
 -3 6 5 168.81 14.31
 -3 6 5 171.39 15.45
 -3 6 5 152.55 14.5
 -2 6 5 365.07 30.06
 -2 6 5 347.13 30.66
 -2 6 5 355.91 30.33
 -2 6 5 376.97 29.73
 -1 6 5 178.33 14.97
 -1 6 5 187.56 15.37
 -1 6 5 167.49 16.07
 -1 6 5 180.58 15.77
 -1 6 5 168.49 14.74
 0 6 5 0.61 5.52
 0 6 5 1.43 6.15
 0 6 5 4.61 3.52
 0 6 5 -3.03 6.08
 1 6 5 204.83 15.9
 1 6 5 159.11 15.29
 1 6 5 231.85 16.12
 1 6 5 171.05 16.29
 2 6 5 282.43 23.95
 2 6 5 283.35 23.21
 2 6 5 287.5 23.51
 3 6 5 69.85 7.59
 3 6 5 61.05 6.5
 4 6 5 19.07 4.07
 5 6 5 14.51 4.04
 5 6 5 26.6 5.24
 6 6 5 944.65 73.92
 6 6 5 905.15 73.9
 6 6 5 907.62 73.92
 7 6 5 26.41 4.09
 7 6 5 26.53 4.68
 8 6 5 -1.53 4.32
 -8 -6 -5 -0.24 4.42
 8 6 5 -1.57 3.28
 9 6 5 5.77 4.81
 9 6 5 -2.07 5.26
 9 6 5 5.3 3.55
 -9 -6 -5 12.4 4.3
 10 6 5 68.93 7.52
 10 6 5 56.53 6.46
 10 6 5 74.37 7.49
 11 6 5 22.01 5.53
 11 6 5 32.94 5.2
 12 6 5 0.28 4.55
 12 6 5 3.12 3.45
 12 6 5 3.12 4.53
 13 6 5 2.8 4.03
 13 6 5 -0.99 2.94
 14 6 5 2.41 2.63
 -9 6 4 5.65 2.38
 -8 6 4 -0.35 3.57
 -7 6 4 40.41 5.3
 -6 6 4 11.24 5.04
 -5 6 4 51.25 8.38
 -5 6 4 54.9 6.94
 -5 6 4 57.96 6.64
 -5 6 4 55.47 8.57
 -4 6 4 40.86 8.25
 -4 6 4 40.42 6.33
 -4 6 4 41.99 5.94
 -4 6 4 53.84 8.38
 -3 6 4 265.3 24.88
 -3 6 4 297.44 24.18
 -3 6 4 321.5 25.11
 -2 6 4 12.87 4.15
 -2 6 4 9.25 6.92
 -2 6 4 15.89 5.94
 -2 6 4 21.02 4.35
 -2 6 4 21.62 6.86
 -1 6 4 234.12 20.59
 -1 6 4 225.75 19.8
 -1 6 4 260.62 20.36
 -1 6 4 239.66 19.64
 -1 6 4 242.59 20.14
 0 6 4 265.25 23.88
 0 6 4 274.69 23.4
 0 6 4 279.61 23.18
 0 6 4 316.37 23.73
 0 6 4 293.39 23.58
 1 6 4 177.89 14.91
 1 6 4 161.13 14.52
 1 6 4 164.1 14
 1 6 4 179.73 15.07
 2 6 4 59.36 6.13
 2 6 4 65.03 7.09
 3 6 4 1449.5 118.4
 3 6 4 1519.7 118.49
 4 6 4 28.96 4.36
 4 6 4 42.87 6.17
 5 6 4 293.57 24.62
 5 6 4 297.41 24.45
 5 6 4 294.96 24.35
 5 6 4 288.78 25.06
 5 6 4 305.14 24.23
 6 6 4 106.39 9.36
 6 6 4 101.86 9.44
 7 6 4 649.86 54.57
 7 6 4 698.83 54.53
 7 6 4 682.48 54.78
 8 6 4 6.95 4.35
 -8 -6 -4 -0.73 4.4
 8 6 4 0.83 3.19
 -9 -6 -4 208.53 19.47
 9 6 4 239.53 19.55
 9 6 4 235.43 19.32
 9 6 4 230.15 18.94
 10 6 4 14.73 5.01
 10 6 4 19.53 4.02
 10 6 4 21.7 5.45
 -10 -6 -4 14.98 4.73
 11 6 4 251.23 21.04
 12 6 4 18.3 4.76
 12 6 4 18.3 3.78
 12 6 4 5.6 4.68
 13 6 4 32.51 4.8
 13 6 4 31.98 4.93
 14 6 4 6.87 2.57
 -7 6 3 15.08 6.29
 -7 6 3 8.13 4.28
 -6 6 3 489.09 44.58
 -6 6 3 577.52 44.79
 -6 6 3 570.09 44.26
 -5 6 3 8.79 5.1
 -5 6 3 10.93 4.72
 -5 6 3 17.08 7
 -5 6 3 6.72 7.3
 -4 6 3 5.53 5.04
 -4 6 3 6.65 4.46
 -4 6 3 3.72 7.41
 -4 6 3 6.77 6.74
 -3 6 3 7.66 6.59
 -3 6 3 8.92 4.49
 -3 6 3 1.62 6.96
 -3 6 3 2.46 4.08
 -2 6 3 754.23 56.61
 -2 6 3 673.61 56.4
 -2 6 3 684.89 56.76
 -2 6 3 690.28 56.26
 -2 6 3 666.52 56.52
 -2 6 3 737.76 56.4
 -1 6 3 0.19 5.92
 -1 6 3 -1.14 3.52
 -1 6 3 -11.12 5.97
 0 6 3 -1.65 5.36
 0 6 3 -1.18 3.24
 0 6 3 0.35 5.66
 1 6 3 -4.74 4.94
 1 6 3 5.69 4.26
 1 6 3 1.2 3.18
 1 6 3 -3.7 6.06
 2 6 3 763.84 62.99
 2 6 3 818.77 63.14
 3 6 3 70.13 6.77
 3 6 3 72.66 7.66
 4 6 3 19.15 3.65
 5 6 3 185.1 14.73
 5 6 3 185.66 15.74
 5 6 3 155.7 15.27
 6 6 3 498.77 42.63
 6 6 3 503.08 42.58
 6 6 3 568.97 42.54
 7 6 3 2.76 2.89
 7 6 3 4.71 4.05
 -7 -6 -3 -2.72 4.36
 7 6 3 1.92 2.97
 8 6 3 1.76 4.83
 8 6 3 4.82 4.45
 8 6 3 1.96 3.28
 -8 -6 -3 1.23 4.55
 9 6 3 7.14 5.17
 9 6 3 -1.47 4.77
 9 6 3 1.24 3.67
 -9 -6 -3 0.26 4.58
 10 6 3 20.48 5.15
 10 6 3 25.77 5.51
 -10 -6 -3 17.16 4.97
 10 6 3 23.19 4.19
 11 6 3 6.01 4.77
 11 6 3 2.75 3.69
 11 6 3 3.89 5.07
 12 6 3 3.07 4.71
 12 6 3 0.49 3.35
 12 6 3 0.97 4.48
 13 6 3 3.03 4.03
 13 6 3 4.36 3.71
 -9 6 2 2.22 2.94
 -8 6 2 5.67 5.45
 -7 6 2 51.38 7.24
 -7 6 2 46.99 8.1
 -7 6 2 65.44 6.42
 -6 6 2 8.18 5.3
 -6 6 2 16.15 4.64
 -6 6 2 11.95 7.02
 -5 6 2 75.5 8.95
 -5 6 2 75.29 10.09
 -5 6 2 85.33 8.24
 -5 6 2 85.32 7.8
 -4 6 2 6.91 5.16
 -4 6 2 0.74 7.2
 -4 6 2 4.97 4.35
 -4 6 2 9.79 3.96
 -3 6 2 434.33 32.96
 -3 6 2 391.91 33.29
 -3 6 2 402.67 32.92
 -3 6 2 392.45 33.47
 -3 6 2 383.84 33.57
 -2 6 2 12.95 4.08
 -2 6 2 10.21 3.61
 -2 6 2 14.11 6.17
 -2 6 2 -1.35 5.63
 -1 6 2 628.31 44.07
 -1 6 2 505.48 43.89
 -1 6 2 555.17 44.22
 -1 6 2 496.67 44.38
 0 6 2 374.73 29.55
 0 6 2 353.82 29.11
 3 6 2 715.11 57.5
 4 6 2 117.21 9.43
 4 6 2 99.61 9.38
 5 6 2 482.16 38.99
 6 6 2 34.66 3.74
 6 6 2 32.8 4.62
 6 6 2 21.72 4.62
 -7 -6 -2 630.02 52.5
 7 6 2 656.39 52.37
 7 6 2 649.04 51.99
 8 6 2 300.3 26.53
 8 6 2 344.27 26.84
 -8 -6 -2 313.12 26.86
 8 6 2 330.41 26.25
 9 6 2 81.66 8.08
 9 6 2 91.93 8.99
 9 6 2 88.45 9.11
 -9 -6 -2 89.85 9.02
 -10 -6 -2 40.96 5.67
 10 6 2 34.7 5.86
 10 6 2 26.78 5.57
 10 6 2 30.46 4.72
 11 6 2 253.43 21.46
 11 6 2 246.77 21.49
 11 6 2 266.54 21.18
 12 6 2 68.51 6.78
 12 6 2 70.69 7.4
 12 6 2 69.6 7.46
 13 6 2 4.68 3.49
 13 6 2 6.29 3.9
 -8 6 1 8.55 3.73
 -8 6 1 10.89 3.04
 -8 6 1 12.5 6.37
 -7 6 1 11.28 5.24
 -7 6 1 13.66 3.8
 -6 6 1 406.76 31.95
 -6 6 1 422.84 32.63
 -6 6 1 384.87 31.94
 -6 6 1 354.12 32.48
 -5 6 1 9.59 4.42
 -5 6 1 13.25 5.6
 -5 6 1 2.32 4.06
 -5 6 1 2.08 7.33
 -4 6 1 6.63 4.15
 -4 6 1 8.93 5.1
 -4 6 1 1.22 3.85
 -4 6 1 1.72 7.13
 -3 6 1 97.47 11.18
 -3 6 1 108.77 10.47
 -3 6 1 112.89 9.75
 -3 6 1 112.26 10.87
 -2 6 1 587.43 52.65
 -2 6 1 703.34 52.28
 -2 6 1 619.51 52.16
 -2 6 1 678.44 52.51
 -1 6 1 186.02 15.78
 -1 6 1 178.94 15.07
 -1 6 1 203.88 15.24
 -1 6 1 164.38 15.03
 0 6 1 27.83 4.98
 0 6 1 46.12 6.64
 1 6 1 389.86 31.82
 3 6 1 11.81 2.87
 4 6 1 3.88 3.85
 4 6 1 1.53 2.84
 5 6 1 212.14 17.13
 5 6 1 205.92 17.5
 6 6 1 40.45 5.18
 6 6 1 38.62 4.35
 6 6 1 44.68 5.27
 7 6 1 7.02 3.95
 -7 -6 -1 3.89 4.45
 7 6 1 0.28 2.97
 7 6 1 -2.04 4.53
 8 6 1 -3.18 4.68
 8 6 1 0.42 3.3
 8 6 1 7.44 4.97
 -8 -6 -1 5.59 4.79
 9 6 1 1.8 5.2
 -9 -6 -1 4.37 4.87
 9 6 1 -6.51 4.64
 9 6 1 0.47 3.72
 10 6 1 -2.47 4.83
 10 6 1 5.15 5.13
 10 6 1 7.89 3.88
 -10 -6 -1 5.47 4.8
 11 6 1 5.37 4.77
 11 6 1 -2.34 5.02
 11 6 1 0.46 3.56
 12 6 1 12.78 4.75
 12 6 1 8.32 4.51
 13 6 1 1.72 3.32
 -9 6 0 12.99 3.44
 -8 6 0 2.13 3.96
 -8 6 0 7.22 3.31
 -8 6 0 1.89 6.47
 -7 6 0 114.71 11.28
 -6 6 0 5.6 4.4
 -6 6 0 2.39 7.26
 -6 6 0 -0.41 4.16
 -6 6 0 4.91 5.47
 -5 6 0 28.35 5
 -5 6 0 29.81 7.99
 -5 6 0 33.63 5.07
 -5 6 0 29.61 6.26
 -4 6 0 130.98 11.2
 -4 6 0 121.21 11.98
 -4 6 0 109.7 12.59
 -4 6 0 132.9 11.32
 -4 6 0 133.71 12.07
 -3 6 0 313.28 26.12
 -3 6 0 319.35 26.48
 -3 6 0 323.17 26.73
 -3 6 0 342.28 26.3
 -3 6 0 306.62 26.67
 -2 6 0 24.21 4.29
 -2 6 0 40.67 4.59
 -2 6 0 32.22 5.48
 -2 6 0 33.51 6.36
 -2 6 0 27.03 5.4
 -2 6 0 21.57 4.32
 -1 6 0 211.05 17.47
 -1 6 0 207.41 17.81
 -1 6 0 229.68 17.33
 -1 6 0 188.63 17.18
 0 6 0 1135.69 90.99
 1 6 0 385.87 33.65
 1 6 0 463.24 34
 2 6 0 6.19 3.55
 2 6 0 11.23 6.02
 4 6 0 947.71 76.06
 5 6 0 100.11 8.32
 5 6 0 85.23 8.76
 5 6 0 106.04 8.99
 6 6 0 155.26 13.62
 6 6 0 157.68 13.73
 -6 -6 0 151.14 13.98
 6 6 0 167.9 13.31
 7 6 0 115.86 10.32
 7 6 0 118.03 9.72
 -7 -6 0 94.08 10.6
 8 6 0 674.51 59.13
 8 6 0 720.07 59.14
 8 6 0 766.14 58.99
 -8 -6 0 790.22 59.6
 9 6 0 7.58 3.99
 9 6 0 12.91 5.39
 -9 -6 0 8.33 5.06
 9 6 0 11.17 4.66
 -10 -6 0 187.68 15.65
 10 6 0 175.46 14.87
 10 6 0 193.38 16.22
 10 6 0 158.44 15.18
 10 6 0 173.93 15.25
 11 6 0 -0.47 4.99
 11 6 0 -5.25 4.89
 11 6 0 2.26 3.7
 12 6 0 162.74 13.65
 12 6 0 153.73 13.85
 13 6 0 0.84 3.3
 -9 6 -1 47.63 5.23
 -9 6 -1 57.76 5.55
 -8 6 -1 -0.23 3.79
 -8 6 -1 -0.45 6.6
 -8 6 -1 2.28 3.7
 -7 6 -1 73.93 7.61
 -7 6 -1 75.31 8.63
 -7 6 -1 76.69 9.5
 -6 6 -1 122.66 11.51
 -6 6 -1 145.69 12.47
 -6 6 -1 119.69 12.97
 -6 6 -1 128.28 11.27
 -5 6 -1 90.91 11.2
 -5 6 -1 92.9 9.48
 -5 6 -1 119.03 10.39
 -5 6 -1 107.69 9.22
 -5 6 -1 88.62 10.22
 -4 6 -1 27.79 7.18
 -4 6 -1 27.99 4.77
 -4 6 -1 16.87 5.68
 -4 6 -1 16.32 4.31
 -4 6 -1 36.17 5.88
 -3 6 -1 183.29 17.07
 -3 6 -1 197.25 16.42
 -3 6 -1 206.34 16.92
 -3 6 -1 199.07 16.19
 -3 6 -1 187.5 16.7
 -2 6 -1 66.72 6.11
 -2 6 -1 56.06 6.59
 -2 6 -1 59.62 5.95
 -2 6 -1 59.46 7.56
 -1 6 -1 504.12 40.83
 -1 6 -1 495.7 40.89
 -1 6 -1 511.1 41.07
 -1 6 -1 514.89 40.9
 0 6 -1 12.61 5.86
 1 6 -1 259.56 21.61
 1 6 -1 260.45 22.08
 2 6 -1 37.06 6.72
 3 6 -1 110.53 9.95
 4 6 -1 16.87 4.31
 5 6 -1 50.09 6.39
 5 6 -1 64.71 5.55
 6 6 -1 33.95 3.96
 6 6 -1 31.29 5.08
 -6 -6 1 32.74 5.24
 -7 -6 1 18.36 5.11
 7 6 -1 20.1 3.59
 7 6 -1 15.51 4.89
 7 6 -1 23.41 4.25
 -8 -6 1 2.11 4.96
 8 6 -1 10.37 4.51
 8 6 -1 11.05 3.78
 8 6 -1 11.41 5.27
 -9 -6 1 6.17 5.14
 9 6 -1 2.93 4.79
 9 6 -1 4.57 3.93
 9 6 -1 2.34 5.46
 10 6 -1 6.28 6.58
 10 6 -1 0.5 5.14
 10 6 -1 -1.86 4.01
 -10 -6 1 1.11 4.85
 11 6 -1 7.97 4.8
 11 6 -1 1.77 4.83
 12 6 -1 -1.14 4.56
 12 6 -1 4.45 4.26
 13 6 -1 5.09 3.34
 13 6 -1 2.02 2.8
 -9 6 -2 -0.63 3.25
 -9 6 -2 -7.31 6.01
 -8 6 -2 76.1 7.88
 -8 6 -2 70.99 9.49
 -8 6 -2 84.74 7.51
 -7 6 -2 13.35 4.57
 -7 6 -2 10.2 5.52
 -7 6 -2 5.62 7.25
 -6 6 -2 1.5 7.73
 -6 6 -2 -1.33 4.57
 -6 6 -2 0.71 5.87
 -6 6 -2 4.11 5.65
 -6 6 -2 -6.82 3.93
 -5 6 -2 13.64 4.66
 -5 6 -2 4.32 5.57
 -5 6 -2 14.95 7.42
 -5 6 -2 5.51 5.84
 -4 6 -2 670.44 54.38
 -4 6 -2 697.46 54.78
 -4 6 -2 674.58 54.59
 -4 6 -2 664.08 54.41
 -3 6 -2 24.37 6.6
 -3 6 -2 24.54 4.42
 -3 6 -2 21.62 5.3
 -3 6 -2 23.99 5.32
 -3 6 -2 28.82 5
 -2 6 -2 66.71 7.56
 -2 6 -2 68.53 8.48
 -2 6 -2 83.36 7.41
 -2 6 -2 82.98 7.26
 -2 6 -2 74.22 7.68
 -2 6 -2 64.04 7.78
 -1 6 -2 -0.75 4.08
 -1 6 -2 12.37 5.93
 -1 6 -2 4.93 3.62
 -1 6 -2 7.95 4.38
 0 6 -2 1378.2 102.47
 0 6 -2 1152.87 102.57
 1 6 -2 63.2 6.69
 1 6 -2 63.03 7.35
 1 6 -2 69.39 8.27
 2 6 -2 301.6 26.05
 2 6 -2 324.47 25.79
 3 6 -2 15.98 4.38
 4 6 -2 895.72 71.96
 5 6 -2 2.83 3.82
 -5 -6 2 3.52 3.86
 5 6 -2 1.29 2.43
 -6 -6 2 218.14 19.1
 6 6 -2 210.03 18.57
 6 6 -2 233.55 18.46
 6 6 -2 239.35 18.8
 7 6 -2 38.66 5.84
 7 6 -2 62.1 5.56
 -7 -6 2 61.5 6.79
 7 6 -2 45.22 6.49
 8 6 -2 455.15 39.93
 8 6 -2 483.59 40
 -8 -6 2 485.05 40.4
 8 6 -2 535.72 39.85
 9 6 -2 31.35 4.97
 9 6 -2 25.56 7.62
 9 6 -2 37.56 6.14
 9 6 -2 33.3 5.64
 -9 -6 2 31.55 6.09
 -10 -6 2 158.9 14.48
 10 6 -2 161.85 15.09
 11 6 -2 70.28 7.54
 12 6 -2 117.3 11.1
 12 6 -2 128.12 10.83
 -10 6 -3 5.92 4.93
 -9 6 -3 88.71 9.97
 -9 6 -3 96.76 8.62
 -8 6 -3 42.57 7.59
 -8 6 -3 30.1 5.23
 -7 6 -3 74.62 7.5
 -7 6 -3 61.3 8.26
 -7 6 -3 71.88 8.44
 -7 6 -3 70.93 9.43
 -6 6 -3 8.09 4.85
 -6 6 -3 11.94 5.86
 -6 6 -3 12.79 5.72
 -6 6 -3 2.46 7.79
 -5 6 -3 249.81 21.82
 -5 6 -3 261.09 21.08
 -5 6 -3 237.25 21.25
 -5 6 -3 255.48 21.6
 -5 6 -3 254.95 21.23
 -4 6 -3 37.79 7.73
 -4 6 -3 47.36 5.68
 -4 6 -3 43.49 6.36
 -4 6 -3 35.63 6.33
 -4 6 -3 35.75 5.94
 -3 6 -3 345.05 28.7
 -3 6 -3 366.27 28.37
 -3 6 -3 345.24 28.43
 -3 6 -3 335.76 28.69
 -3 6 -3 340.61 28.33
 -2 6 -3 -2.74 3.68
 -2 6 -3 1.44 4.41
 -2 6 -3 2.36 4.36
 -2 6 -3 6.58 4.59
 -2 6 -3 2.93 5.88
 -1 6 -3 368.58 29.72
 -1 6 -3 339.38 29.94
 -1 6 -3 379.9 29.79
 -1 6 -3 366.11 29.64
 0 6 -3 52.46 6.05
 1 6 -3 238.18 20.29
 1 6 -3 261.21 20.57
 1 6 -3 251.71 20.66
 2 6 -3 62 6.77
 2 6 -3 74.73 8.23
 2 6 -3 85.25 7.39
 3 6 -3 49.41 5.09
 3 6 -3 45.42 5.93
 5 6 -3 63.19 5.85
 5 6 -3 54.08 6.31
 -5 -6 3 53.68 6.36
 5 6 -3 56.68 5.45
 -6 -6 3 1.08 4.2
 6 6 -3 3.69 4.42
 6 6 -3 2.29 2.97
 6 6 -3 -1.72 2.78
 -7 -6 3 8.55 4.88
 7 6 -3 16.5 6.54
 7 6 -3 9.85 3.59
 7 6 -3 9.84 4.15
 7 6 -3 11.51 5.04
 -8 -6 3 0.27 5.06
 8 6 -3 3.66 3.94
 8 6 -3 5.78 5.38
 8 6 -3 -4.04 4.77
 9 6 -3 1.36 4.88
 -9 -6 3 3.94 5.07
 9 6 -3 3.91 5.44
 9 6 -3 -0.13 4.03
 9 6 -3 13.48 7.03
 10 6 -3 -6.69 6.54
 -10 -6 3 -2.46 4.94
 10 6 -3 -2.21 5.06
 11 6 -3 0.3 4.6
 11 6 -3 -6.8 5.19
 12 6 -3 8.29 3.8
 12 6 -3 4.1 4.11
 -10 6 -4 -4.18 2.7
 -10 6 -4 -0.19 5.06
 -9 6 -4 37.13 4.96
 -9 6 -4 24.52 7.16
 -8 6 -4 165.72 13.71
 -8 6 -4 140.98 14.78
 -7 6 -4 7.85 7.48
 -7 6 -4 -8.2 5.72
 -7 6 -4 1.93 5.67
 -7 6 -4 -3.69 4.58
 -6 6 -4 -7.05 4.84
 -6 6 -4 1.79 7.76
 -6 6 -4 1.85 5.74
 -6 6 -4 -2.34 4.84
 -6 6 -4 4.05 5.43
 -5 6 -4 23.92 5.79
 -5 6 -4 32.91 7.8
 -5 6 -4 36.75 6.44
 -5 6 -4 29.81 6.34
 -5 6 -4 34.17 5.44
 -4 6 -4 457.95 37.08
 -4 6 -4 471.35 37.29
 -4 6 -4 442.87 37.34
 -4 6 -4 454.86 37.43
 -4 6 -4 462.52 36.81
 -4 6 -4 440.9 37.03
 -3 6 -4 20.3 5.17
 -3 6 -4 21.45 6.48
 -3 6 -4 18.07 5.1
 -3 6 -4 24.91 3.76
 -3 6 -4 18.59 3.89
 -3 6 -4 18.05 4.29
 -3 6 -4 24.52 4.98
 -2 6 -4 26.23 6.27
 -2 6 -4 26.26 5.14
 -2 6 -4 27.67 4.17
 -2 6 -4 28.51 4.3
 -2 6 -4 35.06 4.32
 -2 6 -4 20.03 5.12
 -2 6 -4 30.62 5.31
 -1 6 -4 135.56 11.75
 -1 6 -4 128.31 11.43
 -1 6 -4 135.53 11.04
 -1 6 -4 134.45 11.09
 -1 6 -4 127.6 11.51
 -1 6 -4 120.44 11.19
 -1 6 -4 116.62 11.57
 0 6 -4 703.41 56.47
 1 6 -4 -0.38 3.36
 1 6 -4 6.63 7.19
 1 6 -4 1.11 5.08
 1 6 -4 -1.45 3.75
 2 6 -4 28.27 4.12
 2 6 -4 21.38 8.25
 2 6 -4 26.34 4.16
 2 6 -4 26.28 6.28
 3 6 -4 264.89 23.11
 3 6 -4 286.59 22.91
 3 6 -4 302.88 24.34
 4 6 -4 717.26 57.12
 4 6 -4 769.09 57.97
 4 6 -4 704.02 57.05
 4 6 -4 707.62 57.17
 -4 -6 4 711.35 57.45
 4 6 -4 697.88 57.34
 5 6 -4 154.7 12.7
 5 6 -4 150.11 12.78
 5 6 -4 142.64 13.31
 5 6 -4 151.03 12.27
 -5 -6 4 132.73 12.97
 5 6 -4 147.25 12.34
 6 6 -4 70.9 7.61
 -6 -6 4 68.78 7.72
 6 6 -4 76.84 6.84
 6 6 -4 66.11 8.62
 7 6 -4 144.35 13.04
 7 6 -4 118.4 11.91
 7 6 -4 126.23 11.34
 -7 -6 4 142.64 12.15
 -8 -6 4 227.56 19.82
 8 6 -4 255.66 20.52
 8 6 -4 203.69 19.43
 8 6 -4 241.64 19.25
 8 6 -4 236.77 19.58
 9 6 -4 5.91 4.99
 -9 -6 4 10.86 5.06
 9 6 -4 12.66 6.95
 9 6 -4 3.89 5.38
 10 6 -4 47.94 6.51
 10 6 -4 52.34 6.71
 11 6 -4 112.81 9.27
 11 6 -4 82.15 9.34
 12 6 -4 29.91 4.19
 12 6 -4 26.86 4.03
 -10 6 -5 8.86 4.99
 -10 6 -5 16.44 3.19
 -9 6 -5 66.7 8.92
 -9 6 -5 74.23 7.31
 -8 6 -5 10.56 6.05
 -8 6 -5 22.3 4.82
 -8 6 -5 31.33 7.34
 -7 6 -5 46.25 8.73
 -7 6 -5 55.89 7.09
 -7 6 -5 42.6 7.14
 -7 6 -5 52.33 6.37
 -7 6 -5 44.85 6.41
 -6 6 -5 74.19 10.21
 -6 6 -5 75.26 9.07
 -6 6 -5 80.26 9.02
 -6 6 -5 90.02 8.65
 -6 6 -5 78.54 8.48
 -5 6 -5 68.57 9.78
 -5 6 -5 84.95 8.85
 -5 6 -5 72.16 8.77
 -5 6 -5 78.23 8.58
 -5 6 -5 82.9 8.18
 -4 6 -5 47.59 6.3
 -4 6 -5 29.65 7.38
 -4 6 -5 35.47 4.74
 -4 6 -5 30.79 6.12
 -4 6 -5 43.28 5.39
 -4 6 -5 27.54 6.09
 -3 6 -5 209.03 16.68
 -3 6 -5 187.33 16.58
 -3 6 -5 189.62 16
 -3 6 -5 199.96 16.64
 -3 6 -5 196.88 16.28
 -3 6 -5 183.38 15.89
 -3 6 -5 192.22 15.67
 -3 6 -5 181.01 16.04
 -2 6 -5 206.85 17.36
 -2 6 -5 209.47 17.45
 -2 6 -5 223.59 17.91
 -2 6 -5 193.47 17.16
 -2 6 -5 235.89 17.66
 -2 6 -5 219.61 17.57
 -2 6 -5 209.81 17.92
 -2 6 -5 203.92 17.9
 -1 6 -5 16.77 4.94
 -1 6 -5 14.84 4.46
 -1 6 -5 16.38 4.58
 -1 6 -5 13.67 4.76
 -1 6 -5 10.31 3.62
 -1 6 -5 6.63 4.34
 -1 6 -5 14.42 3.1
 -1 6 -5 14.87 3.63
 -1 6 -5 21.76 3.6
 0 6 -5 90.74 9.28
 0 6 -5 125.85 10.93
 0 6 -5 101.1 8.71
 0 6 -5 103.19 9.4
 0 6 -5 87.51 8.85
 1 6 -5 124.85 10.68
 1 6 -5 130.27 12.76
 1 6 -5 113.57 10.8
 1 6 -5 132.89 11.39
 2 6 -5 21.54 3.92
 2 6 -5 17.47 4.02
 2 6 -5 24.73 6.23
 3 6 -5 8.48 3.05
 3 6 -5 7.99 3.59
 -3 -6 5 11.22 3.57
 3 6 -5 10.41 3.61
 3 6 -5 5.14 8.5
 4 6 -5 20.5 5.04
 4 6 -5 11.75 3.67
 4 6 -5 14.39 3.21
 4 6 -5 9.39 11.01
 4 6 -5 15.5 4.01
 -4 -6 5 19.95 3.98
 4 6 -5 18.28 3.84
 5 6 -5 3.08 5.52
 5 6 -5 0.1 4.35
 5 6 -5 1.65 2.86
 5 6 -5 1.01 2.69
 5 6 -5 -0.57 3.81
 -5 -6 5 3.22 3.9
 5 6 -5 0.75 3.06
 6 6 -5 7.31 4.82
 6 6 -5 16.69 6.31
 6 6 -5 11.01 3.56
 -6 -6 5 19.92 4.53
 7 6 -5 -0.99 5.28
 7 6 -5 4.63 6.9
 7 6 -5 4.83 3.75
 -7 -6 5 3.82 4.87
 8 6 -5 10.6 6.98
 8 6 -5 13.06 5.52
 -8 -6 5 2.72 4.98
 9 6 -5 12.45 6.82
 -9 -6 5 5.75 4.9
 10 6 -5 7.28 5.17
 10 6 -5 5.23 4.88
 11 6 -5 0.24 4.45
 11 6 -5 0.51 4.21
 12 6 -5 8.05 2.85
 -10 6 -6 16.07 3.43
 -10 6 -6 16.8 5.4
 -9 6 -6 12.4 4.11
 -9 6 -6 4.19 6.71
 -8 6 -6 39.27 7.76
 -8 6 -6 38.68 6.49
 -8 6 -6 32.07 5.49
 -7 6 -6 116.56 11.61
 -7 6 -6 119.19 11.34
 -7 6 -6 119.56 12.49
 -7 6 -6 106.53 11.5
 -7 6 -6 134.98 11.2
 -6 6 -6 36.86 6.84
 -6 6 -6 49.93 6.64
 -6 6 -6 49.49 8.41
 -6 6 -6 34.36 7.05
 -6 6 -6 43.97 6.24
 -5 6 -6 106.89 11.3
 -5 6 -6 126.27 11.34
 -5 6 -6 119.42 12.01
 -5 6 -6 107.23 11.22
 -5 6 -6 120.15 10.85
 -4 6 -6 269.98 24.65
 -4 6 -6 298.69 23.96
 -4 6 -6 303.37 24.65
 -4 6 -6 285.11 24.32
 -4 6 -6 294.98 24.63
 -4 6 -6 297.9 24.22
 -3 6 -6 150.51 13.86
 -3 6 -6 138.69 13.4
 -3 6 -6 161.27 13.19
 -3 6 -6 155.65 13.73
 -3 6 -6 159.47 12.74
 -3 6 -6 146.23 12.98
 -3 6 -6 148.48 13.16
 -3 6 -6 157.79 13.78
 -2 6 -6 11.9 5.15
 -2 6 -6 6.81 4.59
 -2 6 -6 13.74 5
 -2 6 -6 11.36 3.09
 -2 6 -6 14.16 4.84
 -2 6 -6 10.46 3.75
 -2 6 -6 9.41 3.53
 -2 6 -6 10.23 4.65
 -2 6 -6 12.36 3.78
 -1 6 -6 504.46 40.94
 -1 6 -6 513.25 41.31
 -1 6 -6 508.41 41.3
 -1 6 -6 502.69 40.82
 -1 6 -6 502.75 41.03
 -1 6 -6 481.98 41.64
 -1 6 -6 516.32 41.4
 -1 6 -6 537.71 41.19
 -1 6 -6 512.69 41.17
 -1 6 -6 500.95 41.09
 0 6 -6 1389.16 113.83
 0 6 -6 1469.05 113.64
 0 6 -6 1519.81 113.55
 0 6 -6 1559.53 113.91
 0 6 -6 1395.87 113.75
 0 6 -6 1448.06 113.55
 0 6 -6 1397.35 113.59
 0 6 -6 1322.22 113.44
 0 6 -6 1349.18 113.65
 1 6 -6 77.71 11.78
 1 6 -6 114.87 9.42
 1 6 -6 107.88 9.72
 1 6 -6 129.98 9.97
 1 6 -6 90.61 10.27
 2 6 -6 78.86 9.15
 2 6 -6 64.33 7.58
 2 6 -6 59.42 5.62
 2 6 -6 40.53 5.1
 2 6 -6 42.54 5.66
 3 6 -6 642.87 53.62
 3 6 -6 653.41 52.81
 -3 -6 6 653.21 52.99
 3 6 -6 650.62 52.69
 3 6 -6 686.49 53.04
 4 6 -6 16.19 3.28
 4 6 -6 16.53 3.89
 4 6 -6 16.44 5.4
 4 6 -6 16.8 4.24
 -4 -6 6 21.11 4.03
 4 6 -6 18.09 4.21
 5 6 -6 73.7 8.33
 5 6 -6 63.58 7.28
 5 6 -6 65.91 7.39
 -5 -6 6 87.7 7.43
 5 6 -6 67.47 6.61
 5 6 -6 68.13 6.92
 -6 -6 6 1.65 4.53
 6 6 -6 6.46 4.88
 6 6 -6 5.45 6.56
 -7 -6 6 356.46 27.95
 7 6 -6 314.41 27.6
 7 6 -6 343.46 28.37
 -8 -6 6 4.06 4.81
 8 6 -6 -1.95 5.26
 8 6 -6 14.19 7.09
 -9 -6 6 27.33 5.79
 9 6 -6 34.45 7.51
 9 6 -6 36.28 5.86
 10 6 -6 13.53 4.79
 10 6 -6 9.11 4.9
 11 6 -6 89.76 9.8
 11 6 -6 132.49 9.82
 12 6 -6 2.07 2
 -10 6 -7 24.25 3.71
 -10 6 -7 24.43 5.29
 -9 6 -7 0.22 3.97
 -9 6 -7 10.06 6.44
 -8 6 -7 9.74 5.59
 -8 6 -7 10.79 4.58
 -8 6 -7 13.53 6.99
 -7 6 -7 112.74 11.9
 -7 6 -7 102.49 10.86
 -7 6 -7 96.24 11
 -7 6 -7 122.01 11.02
 -7 6 -7 126.78 10.63
 -6 6 -7 113.08 12.19
 -6 6 -7 127.53 11.5
 -6 6 -7 106.77 11.44
 -6 6 -7 124.26 11.47
 -6 6 -7 114.61 11.06
 -5 6 -7 28.63 7.6
 -5 6 -7 25.76 6.41
 -5 6 -7 33.36 6.47
 -5 6 -7 25.32 6.15
 -5 6 -7 29.19 5.52
 -4 6 -7 3.71 3.68
 -4 6 -7 -0.12 5.41
 -4 6 -7 4.57 6.66
 -4 6 -7 5.27 5.6
 -4 6 -7 -4.41 4.47
 -4 6 -7 5.12 5.06
 -3 6 -7 72.72 8.53
 -3 6 -7 76.36 7.45
 -3 6 -7 54.66 10.63
 -3 6 -7 70.23 7.26
 -3 6 -7 65.83 8.33
 -3 6 -7 83.79 10.34
 -3 6 -7 76.45 6.92
 -3 6 -7 70.89 8.03
 -3 6 -7 82.01 7.48
 -3 6 -7 90.38 8.6
 -2 6 -7 81.89 7.94
 -2 6 -7 91.54 8.1
 -2 6 -7 76.97 10.7
 -2 6 -7 79.38 7.9
 -2 6 -7 75.1 8.76
 -2 6 -7 85.33 8.56
 -2 6 -7 89.91 10.54
 -2 6 -7 75.35 8.32
 -2 6 -7 92.34 7.57
 -2 6 -7 89.59 8.78
 -2 6 -7 78.02 8.65
 -1 6 -7 2.28 4.61
 -1 6 -7 1.66 4.38
 -1 6 -7 8.38 3.73
 -1 6 -7 5.46 5.3
 -1 6 -7 8.25 3.75
 -1 6 -7 11.05 7.07
 -1 6 -7 6.24 4.69
 -1 6 -7 4.5 3.11
 -1 6 -7 -5.79 8.02
 -1 6 -7 6.92 4.69
 0 6 -7 39.32 4.78
 0 6 -7 42.19 7.61
 0 6 -7 44.61 8.38
 0 6 -7 34.06 4.91
 0 6 -7 39.01 5.29
 0 6 -7 32.05 4.23
 0 6 -7 33.02 5.89
 0 6 -7 35.05 5.91
 1 6 -7 7.25 3.79
 1 6 -7 0.53 3.02
 1 6 -7 -0.14 7.78
 1 6 -7 0.64 3.8
 1 6 -7 -1.7 4.93
 1 6 -7 2.86 3.7
 2 6 -7 62.06 5.87
 2 6 -7 68.02 6.53
 2 6 -7 51.42 9.87
 2 6 -7 54.86 6.5
 2 6 -7 56.53 6.45
 3 6 -7 93.68 8.82
 3 6 -7 98.96 13.21
 3 6 -7 114.63 9.37
 3 6 -7 95.14 9.27
 -3 -6 7 104.21 9.17
 4 6 -7 11.25 3.79
 -4 -6 7 9.02 3.94
 4 6 -7 6.31 5.33
 4 6 -7 8.9 3.21
 4 6 -7 9.5 4.42
 5 6 -7 4.71 4.5
 5 6 -7 9.66 6.1
 5 6 -7 2.49 5.6
 -5 -6 7 5.22 4.14
 6 6 -7 0.83 4.9
 6 6 -7 4.71 6.62
 -6 -6 7 5.07 4.55
 -7 -6 7 11.18 4.97
 7 6 -7 11.66 5.32
 7 6 -7 6.73 6.8
 -8 -6 7 0.8 4.72
 8 6 -7 9.06 5.35
 8 6 -7 11.49 6.83
 9 6 -7 3.03 4.89
 10 6 -7 3.56 4.56
 10 6 -7 6.95 4.17
 11 6 -7 8.37 3.29
 11 6 -7 3.98 3.05
 -10 6 -8 15.86 4.98
 -10 6 -8 12.51 3.05
 -9 6 -8 82.07 8.76
 -9 6 -8 71.4 7.19
 -9 6 -8 67.14 7.8
 -8 6 -8 8.91 7.07
 -8 6 -8 13.35 5.73
 -8 6 -8 14.05 4.52
 -7 6 -8 45.98 8.59
 -7 6 -8 58.22 6.99
 -7 6 -8 59.79 6.92
 -7 6 -8 56.2 7.5
 -7 6 -8 39.08 6.5
 -6 6 -8 -0.81 7.31
 -6 6 -8 3.88 5.45
 -6 6 -8 -4.02 4.9
 -6 6 -8 4.82 6.12
 -6 6 -8 -0.16 4.85
 -5 6 -8 201.59 18.17
 -5 6 -8 197.69 17.99
 -5 6 -8 217.16 18.13
 -5 6 -8 194.7 17.83
 -5 6 -8 215.27 17.55
 -4 6 -8 11.85 5.81
 -4 6 -8 19.16 5.89
 -4 6 -8 24.44 6.69
 -4 6 -8 16.57 5.56
 -4 6 -8 16.55 4.2
 -4 6 -8 22.24 8.59
 -4 6 -8 17.64 4.61
 -3 6 -8 210.19 17.55
 -3 6 -8 216.36 18.23
 -3 6 -8 232.92 17.84
 -3 6 -8 182.56 19.03
 -3 6 -8 183.99 18.1
 -3 6 -8 235.61 18.2
 -3 6 -8 201.86 17.87
 -3 6 -8 200.92 17.64
 -3 6 -8 229.16 18.36
 -2 6 -8 4.78 5.18
 -2 6 -8 7.64 4.76
 -2 6 -8 10.3 3.77
 -2 6 -8 2.23 5.67
 -2 6 -8 5.78 3.93
 -2 6 -8 8.8 3.84
 -2 6 -8 -0.2 5.17
 -2 6 -8 11.33 7.55
 -2 6 -8 4.66 3.3
 -2 6 -8 17.07 8.4
 -2 6 -8 7.39 4.81
 -1 6 -8 336.66 26.4
 -1 6 -8 334.94 26.87
 -1 6 -8 314.93 26.2
 -1 6 -8 342.94 26.66
 -1 6 -8 300.71 26.51
 -1 6 -8 305.4 26.42
 -1 6 -8 343.97 26.72
 -1 6 -8 340.19 26.85
 -1 6 -8 321.89 26.63
 -1 6 -8 327.26 27.17
 -1 6 -8 300.52 27.5
 0 6 -8 72.34 7.38
 0 6 -8 85.01 8.34
 0 6 -8 87.05 10.9
 0 6 -8 83.77 8.46
 0 6 -8 82.02 9.82
 0 6 -8 85.17 8.62
 0 6 -8 90.2 7.88
 0 6 -8 78.69 8.02
 1 6 -8 119.41 10.21
 1 6 -8 121.86 10.14
 1 6 -8 84.61 11.54
 1 6 -8 117.9 9.6
 1 6 -8 101.82 10
 1 6 -8 107.1 10.46
 1 6 -8 86.57 12.42
 2 6 -8 -3.47 9.2
 -2 -6 8 2.8 3.24
 2 6 -8 9.43 4.02
 2 6 -8 6.97 3.39
 2 6 -8 8.84 5.46
 2 6 -8 6 4.33
 2 6 -8 -0.4 4.19
 3 6 -8 463.65 39.07
 3 6 -8 498.95 39.18
 -3 -6 8 464.44 39.15
 3 6 -8 511.43 39.29
 -4 -6 8 92.23 8.04
 4 6 -8 89.59 8.76
 4 6 -8 75.3 7.85
 4 6 -8 74.46 8.89
 4 6 -8 68.17 8.48
 -5 -6 8 111.14 10.26
 5 6 -8 114.26 9.44
 5 6 -8 112.07 11.27
 5 6 -8 92.58 10.05
 5 6 -8 113.19 10.58
 6 6 -8 46.32 7.6
 -6 -6 8 46.28 5.92
 6 6 -8 48.62 6.31
 7 6 -8 209.72 19.83
 -7 -6 8 247.93 20.17
 7 6 -8 269.37 20.84
 -8 -6 8 67.11 7.85
 8 6 -8 75.55 8.91
 9 6 -8 6.54 4.88
 10 6 -8 7.92 4.09
 11 6 -8 80.47 7.07
 -10 6 -9 47.53 4.69
 -10 6 -9 41.72 5.95
 -9 6 -9 23.12 5.64
 -9 6 -9 33.54 4.72
 -8 6 -9 12.6 5.53
 -8 6 -9 4.04 4.2
 -8 6 -9 12.42 6.88
 -7 6 -9 23.41 5.15
 -7 6 -9 16.5 5.7
 -6 6 -9 77.21 8.49
 -6 6 -9 64.76 8.99
 -6 6 -9 80.24 8.22
 -6 6 -9 71.3 9.64
 -5 6 -9 27.61 6.55
 -5 6 -9 41.9 5.95
 -5 6 -9 37.71 6.75
 -5 6 -9 23.02 7.31
 -5 6 -9 29.04 5.43
 -4 6 -9 18.64 10.14
 -4 6 -9 20.97 5.37
 -4 6 -9 28.52 6.03
 -4 6 -9 17.56 6.38
 -4 6 -9 5.46 4.44
 -4 6 -9 7.86 5.83
 -4 6 -9 18.17 4.28
 -3 6 -9 6.65 5.1
 -3 6 -9 5.59 8.65
 -3 6 -9 5.93 5.54
 -3 6 -9 7.78 8.94
 -3 6 -9 2 4.02
 -3 6 -9 13.87 5.29
 -3 6 -9 10.99 5.7
 -3 6 -9 0.41 6.5
 -3 6 -9 5.55 4.18
 -2 6 -9 54.84 6.39
 -2 6 -9 59.36 7.67
 -2 6 -9 59.7 9.18
 -2 6 -9 64.36 7.36
 -2 6 -9 67.14 10.03
 -2 6 -9 53.46 6.8
 -2 6 -9 52.05 6.45
 -2 6 -9 56.63 7.07
 -2 6 -9 60.12 7.23
 -1 6 -9 146.22 12.68
 -1 6 -9 146.29 13.03
 -1 6 -9 131.04 12.46
 -1 6 -9 144.75 14.07
 -1 6 -9 141.22 14.82
 -1 6 -9 144.69 12.48
 -1 6 -9 144.96 12.87
 -1 6 -9 150.21 13.05
 0 6 -9 43.42 8.19
 0 6 -9 36.88 9.64
 0 6 -9 33.48 6.9
 0 6 -9 39.93 5.65
 0 6 -9 48.48 6.68
 0 6 -9 50.33 6.17
 0 6 -9 43.78 5.72
 1 6 -9 16.95 7.21
 1 6 -9 15.11 5.69
 1 6 -9 11.4 4.68
 1 6 -9 15.01 4.6
 1 6 -9 5.19 4.29
 1 6 -9 22.74 9.37
 2 6 -9 7.91 4.36
 2 6 -9 10.82 5.81
 2 6 -9 2.17 4.79
 2 6 -9 -1.74 4.35
 2 6 -9 1.3 10.57
 3 6 -9 16.41 4.6
 -3 -6 9 18.67 3.99
 3 6 -9 22.91 5.98
 3 6 -9 22.37 5.55
 4 6 -9 22.92 3.91
 -4 -6 9 21.09 4.43
 4 6 -9 18.08 6.34
 4 6 -9 15.04 6.01
 4 6 -9 11.63 6.55
 5 6 -9 6.49 5.79
 5 6 -9 25.37 6.5
 -5 -6 9 16.53 4.65
 5 6 -9 15.49 4.65
 -6 -6 9 56.63 6.5
 6 6 -9 52.83 7.98
 6 6 -9 42.27 6.34
 -7 -6 9 -3.07 4.71
 7 6 -9 -2.59 6.65
 8 6 -9 14.85 5
 9 6 -9 7.24 4.52
 10 6 -9 18.5 3.9
 -10 6 -10 16.1 4.42
 -9 6 -10 16.6 4.97
 -9 6 -10 12.48 3.83
 -8 6 -10 22.45 6.91
 -8 6 -10 21.26 4.47
 -8 6 -10 18.39 5.7
 -7 6 -10 160.08 14.45
 -6 6 -10 2.87 5.94
 -6 6 -10 5.93 4.34
 -6 6 -10 5.06 4.54
 -6 6 -10 -1.43 6.84
 -6 6 -10 5.47 5.4
 -5 6 -10 113.2 13.41
 -5 6 -10 93.88 9.85
 -5 6 -10 100.79 9
 -5 6 -10 78.83 9.4
 -5 6 -10 77.06 10.18
 -5 6 -10 110.21 10.13
 -4 6 -10 174.96 13.12
 -4 6 -10 132.7 13.87
 -4 6 -10 185.97 14.41
 -4 6 -10 134.39 13.96
 -4 6 -10 141.39 13.38
 -4 6 -10 158.85 14.77
 -4 6 -10 152.7 13.31
 -4 6 -10 141.45 16.07
 -3 6 -10 84.23 9.6
 -3 6 -10 70.38 9.3
 -3 6 -10 127.97 10.04
 -3 6 -10 74.83 11.77
 -3 6 -10 100.58 8.52
 -3 6 -10 75.23 11.74
 -3 6 -10 97.66 10.38
 -3 6 -10 91.96 8.89
 -3 6 -10 102.56 9.86
 -2 6 -10 25.11 8.53
 -2 6 -10 20.1 6.93
 -2 6 -10 33.82 5.27
 -2 6 -10 23.41 5.54
 -2 6 -10 39.07 6.16
 -2 6 -10 19.5 9.47
 -2 6 -10 39.86 6.25
 -1 6 -10 164.27 15.79
 -1 6 -10 183.38 16.75
 -1 6 -10 164.97 14.74
 -1 6 -10 159.74 14.55
 -1 6 -10 167.64 14.38
 -1 6 -10 167.02 14.9
 0 6 -10 312.89 23.66
 0 6 -10 250.71 25.04
 0 6 -10 255.79 24.16
 0 6 -10 282.81 23.55
 0 6 -10 281.9 23.64
 0 6 -10 290.95 23.57
 0 6 -10 276.4 23.39
 1 6 -10 24.42 11.38
 1 6 -10 43.43 6.84
 1 6 -10 36.68 6.03
 1 6 -10 49.24 5.91
 1 6 -10 39.68 5.95
 1 6 -10 15.95 8.11
 2 6 -10 45.67 7.2
 2 6 -10 44.24 6.86
 2 6 -10 33.05 8.48
 2 6 -10 54.82 6.26
 3 6 -10 157.33 14.49
 3 6 -10 159.84 14.33
 3 6 -10 159.44 13.47
 -4 -6 10 223.57 18.96
 4 6 -10 202.6 19.05
 4 6 -10 232.57 18.52
 4 6 -10 233.26 19.44
 5 6 -10 13.68 5.47
 -5 -6 10 30.29 4.87
 5 6 -10 21.47 6.38
 5 6 -10 11.66 4.64
 -6 -6 10 38.48 5.94
 6 6 -10 47.53 7.36
 6 6 -10 41.24 5.89
 7 6 -10 45.9 6.15
 9 6 -10 3.54 6.92
 9 6 -10 7.83 4.03
 10 6 -10 9.36 3.02
 -9 6 -11 20.35 3.73
 -9 6 -11 14.69 4.77
 -9 6 -11 23.14 5.53
 -8 6 -11 7.98 4
 -8 6 -11 12.92 5.36
 -8 6 -11 4.96 6.12
 -7 6 -11 24.34 4.36
 -7 6 -11 12.03 5.76
 -7 6 -11 7.2 6.82
 -6 6 -11 38.33 5.72
 -6 6 -11 41.45 7.06
 -5 6 -11 94.56 10.59
 -5 6 -11 104.83 10.44
 -5 6 -11 124.74 10.72
 -5 6 -11 104.06 9.59
 -5 6 -11 90.6 13.74
 -5 6 -11 96.7 10.07
 -4 6 -11 76.79 6.86
 -4 6 -11 55.49 7.8
 -4 6 -11 72.37 8.22
 -4 6 -11 86.91 8.25
 -4 6 -11 56.5 7.58
 -4 6 -11 45.17 11.43
 -4 6 -11 62.6 9.91
 -4 6 -11 56.86 6.77
 -4 6 -11 59.51 7.02
 -3 6 -11 6.83 4.74
 -3 6 -11 7.44 5.38
 -3 6 -11 18.84 6.16
 -3 6 -11 -2.8 9.23
 -3 6 -11 13.59 7.48
 -3 6 -11 14.51 5.61
 -3 6 -11 19.59 4.22
 -3 6 -11 9.79 9.38
 -2 6 -11 75.53 7.96
 -2 6 -11 58.66 7.12
 -2 6 -11 54.27 7.63
 -2 6 -11 48.4 11.37
 -2 6 -11 66.5 6.63
 -2 6 -11 58.13 10.1
 -2 6 -11 62.19 7.24
 -2 6 -11 63.39 8.7
 -1 6 -11 28.74 10.63
 -1 6 -11 19.31 8.29
 -1 6 -11 15.87 5.99
 -1 6 -11 15.66 5.49
 -1 6 -11 20.63 6.79
 -1 6 -11 16.35 4.39
 -1 6 -11 18.11 5.6
 0 6 -11 76.25 13.25
 0 6 -11 82.79 10.63
 0 6 -11 66.36 9.02
 0 6 -11 87.49 9.41
 0 6 -11 70.31 8.8
 0 6 -11 88.44 8.79
 0 6 -11 89.92 7.92
 1 6 -11 -7.85 12.7
 1 6 -11 -1.98 4.14
 1 6 -11 7.46 5.95
 1 6 -11 -2.75 6.34
 1 6 -11 3.18 7.71
 1 6 -11 0.35 4.93
 1 6 -11 1.01 6.28
 2 6 -11 51.21 9.04
 2 6 -11 48.22 5.86
 2 6 -11 48.65 6.54
 2 6 -11 45.69 7.91
 2 6 -11 57.75 7.51
 3 6 -11 0.61 4.15
 3 6 -11 5.65 8.13
 3 6 -11 -2.29 5.95
 4 6 -11 12.74 4.45
 4 6 -11 13.95 5.91
 4 6 -11 10.39 5.77
 5 6 -11 43.38 7.54
 -5 -6 11 55.86 6.36
 6 6 -11 70.06 7.87
 -6 -6 11 51.35 6.83
 7 6 -11 11.43 4.66
 8 6 -11 24.13 4.63
 8 6 -11 20.45 6.91
 9 6 -11 17.39 3.61
 -10 6 -12 3.33 3.5
 -9 6 -12 4.42 4.24
 -9 6 -12 -1.83 4.87
 -8 6 -12 85.37 8.3
 -8 6 -12 87.81 9.1
 -8 6 -12 105.27 9.57
 -7 6 -12 11.04 3.8
 -7 6 -12 6.08 5.52
 -7 6 -12 6.96 6.05
 -6 6 -12 11.93 5.4
 -5 6 -12 17.72 5.92
 -5 6 -12 27.26 10.6
 -5 6 -12 21.34 5.83
 -5 6 -12 5.03 10.72
 -4 6 -12 270.43 23.93
 -4 6 -12 206.33 24.4
 -4 6 -12 245.8 22.91
 -4 6 -12 286.91 23.31
 -4 6 -12 267.59 22.76
 -4 6 -12 289.72 23.39
 -4 6 -12 307.93 22.66
 -3 6 -12 117.28 9.55
 -3 6 -12 78.61 10.37
 -3 6 -12 88.68 9.94
 -3 6 -12 124.91 10.59
 -3 6 -12 88.19 12.64
 -3 6 -12 90.25 9.86
 -3 6 -12 105.2 11.56
 -3 6 -12 118.69 10.41
 -2 6 -12 33.52 7.47
 -2 6 -12 14.9 5.61
 -2 6 -12 11.94 4.65
 -2 6 -12 17.09 5.49
 -2 6 -12 3.5 8.93
 -2 6 -12 6.67 10.63
 -2 6 -12 17.92 6.24
 -2 6 -12 26.17 6.02
 -1 6 -12 2.36 5.65
 -1 6 -12 1.41 11.55
 -1 6 -12 16.59 7.15
 -1 6 -12 8.04 5.9
 -1 6 -12 7.69 4.63
 -1 6 -12 21.96 8.36
 -1 6 -12 5.03 6.11
 0 6 -12 205.44 19.41
 0 6 -12 260.32 18.87
 0 6 -12 219.4 19.59
 0 6 -12 237.73 19.36
 0 6 -12 221.61 19.45
 0 6 -12 188.17 20.15
 0 6 -12 165.58 22.69
 1 6 -12 11.03 4.62
 1 6 -12 6.22 6.59
 1 6 -12 3.85 7.05
 1 6 -12 6.25 6.3
 1 6 -12 7.73 8.11
 1 6 -12 7.46 5.11
 2 6 -12 45.57 5.78
 2 6 -12 42.3 7.24
 2 6 -12 38.86 6.16
 2 6 -12 34.83 8.76
 3 6 -12 0.94 4.74
 3 6 -12 11.88 5.94
 3 6 -12 6.95 7.87
 4 6 -12 240.01 21.57
 4 6 -12 305.96 21.47
 4 6 -12 262.13 22.03
 5 6 -12 11.66 5.55
 6 6 -12 51.88 8.35
 7 6 -12 5.96 7.59
 7 6 -12 1.33 4.03
 8 6 -12 63.68 8.4
 8 6 -12 73.56 6.84
 -9 6 -13 8.52 4.95
 -9 6 -13 11.2 4.04
 -8 6 -13 34.43 6.35
 -8 6 -13 28.8 5.57
 -7 6 -13 9.84 5.61
 -7 6 -13 3.22 5.26
 -6 6 -13 3.81 5.39
 -5 6 -13 7.07 5.41
 -4 6 -13 126.41 13.33
 -4 6 -13 56.58 13.66
 -4 6 -13 91.13 10.75
 -4 6 -13 145.87 11.31
 -4 6 -13 104.89 10.77
 -4 6 -13 107.9 11.14
 -4 6 -13 136.29 10.73
 -3 6 -13 11.64 5.07
 -3 6 -13 12.38 5.98
 -3 6 -13 6.88 5.05
 -3 6 -13 18.55 5.86
 -3 6 -13 7.52 9.43
 -3 6 -13 11.11 5.72
 -3 6 -13 16.75 8.43
 -3 6 -13 10.94 5.34
 -2 6 -13 3.98 4.99
 -2 6 -13 0.51 6.18
 -2 6 -13 3.08 6.03
 -2 6 -13 -6.99 8.88
 -2 6 -13 -9.75 11.95
 -2 6 -13 3.12 7.73
 -2 6 -13 -1.66 5.65
 -1 6 -13 -3.28 6.39
 -1 6 -13 5.48 5.55
 -1 6 -13 7.28 8.53
 -1 6 -13 -1.8 5.06
 -1 6 -13 -1.15 6.58
 -1 6 -13 4.11 7.4
 0 6 -13 99.12 11.19
 0 6 -13 126.59 10.88
 0 6 -13 95.02 11.75
 0 6 -13 104.41 11.49
 0 6 -13 126.24 10.45
 0 6 -13 88.07 12.47
 1 6 -13 -1.17 8.25
 1 6 -13 -5.59 6.62
 1 6 -13 4.38 6.23
 1 6 -13 -0.85 5.07
 1 6 -13 3.1 5.11
 2 6 -13 14.49 8.29
 2 6 -13 35.12 6.66
 2 6 -13 29.14 6.72
 2 6 -13 27.93 5.67
 2 6 -13 23.91 5.51
 3 6 -13 8.05 7.73
 3 6 -13 13.8 5.83
 3 6 -13 3.48 5.48
 5 6 -13 4.77 7.05
 6 6 -13 4.26 6.68
 7 6 -13 15.53 4.17
 8 6 -13 11.99 3.92
 -9 6 -14 20.53 3.75
 -8 6 -14 70.24 7.5
 -8 6 -14 65.24 7.19
 -7 6 -14 -1.47 4.98
 -6 6 -14 -7.75 5.35
 -5 6 -14 11.92 5
 -5 6 -14 -3.38 5.32
 -4 6 -14 182.47 14.08
 -4 6 -14 152.08 13.98
 -3 6 -14 4.99 5.91
 -3 6 -14 -7.31 6.55
 -3 6 -14 4.46 5.74
 -3 6 -14 10.17 9.29
 -3 6 -14 12.22 8.8
 -3 6 -14 7.73 5.49
 -2 6 -14 6.79 6.08
 -2 6 -14 14.49 6.96
 -2 6 -14 9.16 5.67
 -2 6 -14 20.41 8.98
 -2 6 -14 18.38 8.17
 -2 6 -14 15.67 5.6
 -1 6 -14 -10.17 7.72
 -1 6 -14 12.96 5.62
 -1 6 -14 0.93 6.24
 -1 6 -14 5.97 5.5
 -1 6 -14 -0.51 8.62
 0 6 -14 137.51 16.51
 0 6 -14 178.32 15.39
 0 6 -14 163.59 15.79
 0 6 -14 153.95 15.48
 0 6 -14 205.82 15.21
 1 6 -14 -1.15 8.25
 1 6 -14 -2.38 6.65
 1 6 -14 3.13 5.04
 1 6 -14 -3.41 5.74
 1 6 -14 -2.19 6.35
 2 6 -14 36.87 8.48
 2 6 -14 41.62 6.9
 2 6 -14 41.36 6.73
 2 6 -14 16.07 6.79
 2 6 -14 36.35 5.83
 4 6 -14 61.89 9.25
 4 6 -14 75.48 8.49
 5 6 -14 17.77 7.11
 6 6 -14 8.8 6.55
 6 6 -14 2.69 4.99
 7 6 -14 18.45 4.53
 8 6 -14 17.78 3.39
 -9 6 -15 1.48 2.66
 -8 6 -15 26.99 4.61
 -7 6 -15 5.81 4.67
 -6 6 -15 -3.48 4.96
 -5 6 -15 4.23 4.88
 -5 6 -15 0.69 5.2
 -4 6 -15 70.91 12.05
 -4 6 -15 89.74 8.17
 -4 6 -15 55.51 7.64
 -3 6 -15 -2.23 5.23
 -2 6 -15 0.82 5.24
 -2 6 -15 5.12 8.81
 -2 6 -15 2.92 8.44
 -1 6 -15 25.95 5.72
 -1 6 -15 24.41 6.67
 -1 6 -15 20.19 8.68
 -1 6 -15 4 7.98
 0 6 -15 81.97 10.28
 0 6 -15 74.98 11.69
 0 6 -15 96.73 10.83
 1 6 -15 5.13 4.86
 2 6 -15 -4.99 6.4
 3 6 -15 29.42 6.27
 3 6 -15 30.5 6.27
 3 6 -15 16.18 4.54
 3 6 -15 29.91 8.22
 4 6 -15 10.68 5.62
 4 6 -15 4.94 3.99
 4 6 -15 21.68 7.15
 5 6 -15 6.55 4.98
 5 6 -15 -2.13 3.75
 5 6 -15 3.77 6.93
 6 6 -15 1.92 4.31
 -6 -6 15 2.76 5.44
 6 6 -15 -0.1 3.19
 7 6 -15 6.35 3.08
 -8 6 -16 23.37 3.93
 -7 6 -16 3.9 4.2
 -6 6 -16 7.09 4.58
 -5 6 -16 25.71 5
 -5 6 -16 21.37 5.01
 -4 6 -16 37.81 9.95
 -4 6 -16 37.81 5.45
 -4 6 -16 33.89 6.41
 -3 6 -16 10.9 6.07
 -3 6 -16 10.91 9.92
 -3 6 -16 9.59 9.1
 -2 6 -16 -3.4 6.09
 -2 6 -16 -8.92 8.95
 -2 6 -16 12.84 8.74
 -1 6 -16 11.24 8.22
 -1 6 -16 7.75 6.02
 0 6 -16 71.08 8.23
 0 6 -16 73.7 9.31
 1 6 -16 -1.57 7.7
 1 6 -16 4.45 7.17
 1 6 -16 0.12 6.01
 2 6 -16 6.67 6.86
 2 6 -16 -7.26 6.96
 2 6 -16 2.38 4.02
 2 6 -16 2.68 5.63
 3 6 -16 30.61 7.35
 3 6 -16 43.38 5.97
 4 6 -16 17.42 7.28
 4 6 -16 11.88 5.02
 5 6 -16 3.1 4.4
 5 6 -16 3.12 3.08
 6 6 -16 9.38 3.33
 6 6 -16 1.8 2.58
 -8 6 -17 10.94 2.75
 -7 6 -17 6.16 3.53
 -6 6 -17 2.01 3.93
 -5 6 -17 15.14 4.22
 -5 6 -17 13.38 4.51
 -4 6 -17 26.47 8.89
 -4 6 -17 12.99 5.27
 -3 6 -17 22.22 8.82
 -2 6 -17 7.77 8.21
 -2 6 -17 1.78 9.52
 -1 6 -17 15.52 8.13
 -1 6 -17 20.13 9.11
 -1 6 -17 27.47 6.3
 0 6 -17 33.87 8.33
 0 6 -17 25.75 8.5
 0 6 -17 27.34 6.38
 1 6 -17 4.44 7.2
 1 6 -17 3.37 7.79
 1 6 -17 6.92 5.45
 2 6 -17 -4.21 4.98
 2 6 -17 1.7 3.56
 2 6 -17 -3.96 6.96
 3 6 -17 23.49 4.89
 3 6 -17 8.89 3.6
 3 6 -17 11.76 6.76
 4 6 -17 1.2 3.22
 4 6 -17 8.61 4.25
 5 6 -17 4.96 3.4
 -7 6 -18 4.31 2.69
 -6 6 -18 -1.95 3.1
 -4 6 -18 1.58 4.21
 -4 6 -18 10.18 7.95
 -3 6 -18 10.02 4.72
 -3 6 -18 4.31 8.22
 -2 6 -18 -3.25 5.07
 -2 6 -18 8.3 8.25
 -1 6 -18 23.92 7.85
 -1 6 -18 19.33 5.27
 -1 6 -18 20.37 9.33
 0 6 -18 0.77 6.93
 0 6 -18 -4.89 5.19
 0 6 -18 -10.4 8.77
 1 6 -18 1.72 4.83
 1 6 -18 -0.5 7.15
 2 6 -18 0.05 3.4
 2 6 -18 1.59 6.34
 2 6 -18 10.03 4.37
 3 6 -18 29.27 4.68
 4 6 -18 4.4 3.23
 -4 6 -19 1 4.11
 -3 6 -19 23.55 7.56
 -3 6 -19 17.81 4.74
 -2 6 -19 -12.05 6.95
 -2 6 -19 -1.86 4.04
 -1 6 -19 10.54 6.43
 -1 6 -19 11.1 4.46
 0 6 -19 -4.53 7.16
 0 6 -19 6.95 4.56
 1 6 -19 2.35 6.19
 1 6 -19 -1.47 3.98
 2 6 -19 12.86 3.6
 3 6 -19 3.46 2.86
 -4 6 -20 -1.36 3.07
 -3 6 -20 7.14 3.39
 -2 6 -20 4.13 3.54
 -1 6 -20 10.14 3.51
 0 6 -20 8.24 3.21
 2 6 -20 2.77 2.2
 -1 6 -21 3.65 2.27
 4 7 20 -0.15 2.8
 5 7 20 1.67 2.97
 6 7 20 20.66 3.37
 2 7 19 17.12 3.9
 3 7 19 36.56 4.92
 4 7 19 13.55 4.71
 5 7 19 15.48 4.49
 6 7 19 27.69 5.1
 7 7 19 23.7 4.34
 1 7 18 8.79 4.44
 1 7 18 3.02 4.17
 2 7 18 29.9 5.98
 3 7 18 23.36 5.35
 3 7 18 14.22 5.02
 4 7 18 -6.66 5.61
 5 7 18 20.32 5.97
 6 7 18 33.17 6.32
 -7 -7 -18 -0.56 2.78
 7 7 18 8.06 5.23
 -8 -7 -18 2.27 3.27
 9 7 18 4.63 2.05
 -1 7 17 20.66 3.95
 0 7 17 6.54 4.61
 0 7 17 2.95 4.28
 1 7 17 29.69 5.78
 1 7 17 18.37 5.11
 2 7 17 119.08 11.16
 3 7 17 46.93 7.25
 4 7 17 3.34 6.12
 5 7 17 21.01 6.78
 -6 -7 -17 242.14 18.94
 6 7 17 195.9 19.92
 7 7 17 18.49 6.61
 -7 -7 -17 25.65 3.73
 -8 -7 -17 6.23 3.12
 -9 -7 -17 3.55 2.75
 10 7 17 85.45 7.34
 -2 7 16 36.86 4.59
 -1 7 16 12.83 5.05
 0 7 16 -3.09 5.5
 1 7 16 -4.09 5.97
 2 7 16 85.11 9.79
 3 7 16 -0.1 6.37
 4 7 16 3.41 6.75
 4 7 16 9.4 6.31
 -4 -7 -16 2.2 3.3
 5 7 16 9.51 6.93
 -6 -7 -16 81.37 7.2
 6 7 16 57.9 9.37
 7 7 16 33.87 7.63
 8 7 16 4.56 6.92
 -8 -7 -16 8.6 3.39
 -9 -7 -16 13.51 3.88
 10 7 16 34.61 3.95
 11 7 16 20.53 2.58
 -2 7 15 148.38 12.98
 -1 7 15 -1.06 6
 0 7 15 7.51 6.98
 1 7 15 0.69 6.78
 2 7 15 497.71 40.75
 3 7 15 -7.34 7.03
 4 7 15 -3.77 6.6
 4 7 15 5.94 6.72
 5 7 15 13.15 7.16
 -6 -7 -15 427.7 34.34
 6 7 15 415.6 35.13
 -7 -7 -15 3.07 3.89
 7 7 15 8.31 7.23
 8 7 15 -3.55 7.14
 -8 -7 -15 9.49 3.62
 -9 -7 -15 35.82 4.69
 10 7 15 133.89 11.37
 11 7 15 4.88 2.39
 12 7 15 -2.24 2.32
 -3 7 14 0.25 4.43
 -2 7 14 31.85 6.49
 -1 7 14 -5.24 6.6
 0 7 14 14.73 7.19
 1 7 14 -0.51 7.49
 2 7 14 81.92 10.1
 4 7 14 23.49 7.42
 5 7 14 10.54 7.44
 -7 -7 -14 47.98 5.57
 -8 -7 -14 28.92 4.56
 8 7 14 24.66 7.95
 -9 -7 -14 2.47 4
 10 7 14 11.99 3.56
 11 7 14 37.36 4.28
 12 7 14 32.52 3.41
 -4 7 13 7.42 4.12
 -3 7 13 27.85 5.49
 -3 7 13 27.65 3.92
 -2 7 13 315.87 26.32
 -1 7 13 58.26 8.56
 0 7 13 15.61 7.55
 1 7 13 55.52 9.07
 2 7 13 570.84 46.46
 2 7 13 570.29 46.84
 2 7 13 567.81 45.83
 3 7 13 55.7 8.95
 3 7 13 50.71 8.82
 3 7 13 58.73 5.96
 4 7 13 69.06 9.67
 4 7 13 76.61 7.29
 4 7 13 80.54 9.84
 5 7 13 190.06 18.21
 -5 -7 -13 200.74 16.89
 5 7 13 220.27 18.08
 -6 -7 -13 228.65 18.81
 6 7 13 221.43 20.14
 7 7 13 90.39 10.42
 7 7 13 80.19 8.14
 8 7 13 3.55 4.08
 -9 -7 -13 110.66 9.95
 10 7 13 44.57 5.99
 10 7 13 44.78 5.26
 11 7 13 5.26 3.3
 12 7 13 17.89 2.96
 -4 7 12 -2.8 5.52
 -4 7 12 2.72 3.39
 -3 7 12 -1.58 3.18
 -2 7 12 11.59 7
 -2 7 12 13.07 3.91
 -1 7 12 2.31 3.72
 -1 7 12 2.86 7.53
 0 7 12 29.81 7.85
 0 7 12 17.32 4.77
 0 7 12 38.96 8.2
 1 7 12 47.34 5.54
 1 7 12 42.72 8.8
 1 7 12 43.71 8.77
 2 7 12 38.59 4.91
 2 7 12 32.8 8.38
 2 7 12 22.99 8.42
 3 7 12 57.5 6.41
 3 7 12 77.21 9.72
 3 7 12 56.94 9.22
 4 7 12 15.2 7.71
 4 7 12 8.64 4.11
 4 7 12 8.36 7.46
 4 7 12 7.27 6.89
 -5 -7 -12 14.38 4.15
 5 7 12 21.35 4.39
 5 7 12 12.35 7.68
 5 7 12 14.07 7.34
 -6 -7 -12 70.79 6.98
 6 7 12 60.12 9.62
 -7 -7 -12 64.2 7.25
 7 7 12 78.2 7.57
 7 7 12 81.6 9.96
 8 7 12 144.82 13.27
 8 7 12 152.8 14.67
 8 7 12 152.44 13.25
 -9 -7 -12 7.35 4.24
 10 7 12 3.94 3.65
 10 7 12 2.68 5.11
 11 7 12 22.53 3.9
 12 7 12 167.38 13.87
 13 7 12 3.26 2.5
 -4 7 11 -0.66 3.68
 -4 7 11 4.79 5.2
 -3 7 11 111.07 9.51
 -3 7 11 94.87 10.98
 -2 7 11 125.39 12.85
 -2 7 11 134.07 11.38
 -2 7 11 123.33 13.32
 -1 7 11 184.53 17.79
 -1 7 11 208.48 16.64
 -1 7 11 180.96 18.36
 0 7 11 1.4 4.3
 0 7 11 -5.57 7.78
 0 7 11 -1.44 3.98
 1 7 11 185.13 16.38
 1 7 11 184.96 16.79
 1 7 11 167.02 14.75
 2 7 11 81.77 10.37
 2 7 11 74.92 10.74
 2 7 11 80.54 7.9
 3 7 11 226.08 19.98
 3 7 11 236.08 20.6
 3 7 11 221.32 18.81
 4 7 11 -2.39 7.95
 4 7 11 5.8 6.87
 4 7 11 10.27 7.85
 4 7 11 11.44 4.26
 5 7 11 450.42 35.33
 5 7 11 437.23 35.89
 5 7 11 415.04 36.27
 5 7 11 416.97 35.86
 6 7 11 10.55 4
 6 7 11 7.62 7.44
 -6 -7 -11 14.91 4.21
 7 7 11 142.3 13.5
 7 7 11 139.77 11.98
 -7 -7 -11 125.67 11.63
 -8 -7 -11 16.74 4.85
 8 7 11 39.76 5.25
 8 7 11 14.13 8.14
 8 7 11 38.61 5.18
 9 7 11 113.93 10.57
 10 7 11 8.83 3.7
 10 7 11 3.44 5.26
 11 7 11 28.03 4.37
 11 7 11 37.26 5.46
 12 7 11 25.22 3.71
 13 7 11 29.63 2.83
 13 7 11 8.96 3.47
 -5 7 10 8.62 2.99
 -4 7 10 -3.95 5.95
 -4 7 10 2.77 3.37
 -3 7 10 -1.91 6.84
 -3 7 10 -0.38 4.04
 -2 7 10 -6.4 7.75
 -1 7 10 39.04 8.58
 -1 7 10 19.15 4.75
 -1 7 10 29.03 7.86
 0 7 10 177.99 17.24
 0 7 10 207.92 18.13
 0 7 10 205.62 16.84
 0 7 10 221.86 18.73
 1 7 10 18.73 8.42
 1 7 10 32.72 5.28
 2 7 10 6.17 7.77
 2 7 10 10.38 4.49
 2 7 10 21.24 8.45
 3 7 10 11.06 7.58
 3 7 10 4.96 4.61
 3 7 10 22.16 8.5
 4 7 10 147.11 14.11
 4 7 10 146.85 14.95
 4 7 10 157.45 14.48
 5 7 10 51.66 6.2
 5 7 10 38.78 9.17
 5 7 10 36.78 7.69
 5 7 10 37.22 8.44
 6 7 10 55.35 6.24
 6 7 10 57.65 8.67
 -7 -7 -10 3.21 4.15
 7 7 10 9.34 7.6
 7 7 10 8.15 4.08
 7 7 10 6.39 4.52
 -8 -7 -10 300.75 25.54
 8 7 10 316.68 25.91
 8 7 10 327.46 25.98
 9 7 10 48.84 6.13
 10 7 10 23.33 4.13
 10 7 10 16.24 5.64
 11 7 10 15.74 3.77
 11 7 10 16.35 4.96
 12 7 10 93.32 9.99
 12 7 10 116.95 9.48
 13 7 10 7.11 3.28
 13 7 10 10.53 2.57
 -6 7 9 -0.85 2.52
 -5 7 9 247.93 20.29
 -4 7 9 3.61 4.09
 -4 7 9 10.21 5.7
 -3 7 9 162.29 15.51
 -2 7 9 43.81 5.63
 -2 7 9 36.44 8.85
 -2 7 9 34.24 7.88
 -1 7 9 260.84 21.23
 -1 7 9 232.89 22.06
 -1 7 9 272.31 22.76
 0 7 9 1.07 4.47
 0 7 9 6.08 8.3
 0 7 9 5.04 7.66
 0 7 9 1.6 4.42
 1 7 9 475.87 38.14
 1 7 9 480.68 37.62
 1 7 9 438.16 37.04
 2 7 9 14.85 8.32
 2 7 9 25.61 7.63
 2 7 9 19.58 4.93
 3 7 9 204.12 18.03
 3 7 9 198.83 17.45
 3 7 9 187.89 16.45
 4 7 9 13.06 6.31
 4 7 9 4.58 7.79
 4 7 9 12.09 7.44
 4 7 9 15.46 4.8
 5 7 9 202.85 17.72
 5 7 9 217.87 18.34
 5 7 9 211.09 18.62
 6 7 9 74.15 9.58
 6 7 9 55.82 8.72
 -6 -7 -9 58.62 6.42
 6 7 9 65.08 6.68
 7 7 9 160.66 15.08
 -7 -7 -9 150.69 13.62
 7 7 9 166.07 14.17
 7 7 9 168.66 14.03
 8 7 9 106.99 9.1
 -8 -7 -9 87.33 8.88
 8 7 9 91.51 9.25
 9 7 9 209.38 18.02
 9 7 9 226.76 18.48
 10 7 9 76.2 7.49
 10 7 9 57.53 7.98
 11 7 9 33.04 4.38
 11 7 9 24.05 5.69
 12 7 9 90.94 7.77
 12 7 9 92.36 8.36
 12 7 9 66.9 8.3
 13 7 9 7.42 2.61
 13 7 9 1.02 3.46
 -7 7 8 8.43 2.17
 -6 7 8 5.98 3.03
 -5 7 8 0.16 3.72
 -4 7 8 29.37 4.91
 -3 7 8 34.38 5.54
 -3 7 8 30.2 7.43
 -2 7 8 11.45 4.83
 -2 7 8 9.08 8.1
 -2 7 8 16.04 7.17
 -1 7 8 42.81 5.94
 -1 7 8 49.87 8.17
 -1 7 8 36.33 5.51
 -1 7 8 52.15 9.08
 0 7 8 8.64 4.51
 0 7 8 4.81 7.28
 0 7 8 9.05 4.53
 0 7 8 7.33 8.18
 1 7 8 153.1 13.34
 1 7 8 161.67 15.19
 1 7 8 149.87 14.42
 2 7 8 26.25 5.06
 2 7 8 28.39 8.51
 2 7 8 23.33 7.15
 3 7 8 88.21 9.11
 3 7 8 108.69 11.29
 3 7 8 97.39 10.47
 4 7 8 221.24 19.12
 4 7 8 236.02 19.57
 4 7 8 221.01 18.81
 5 7 8 25.77 7.36
 5 7 8 19.75 6.58
 5 7 8 14.19 5.08
 6 7 8 15.76 7.18
 6 7 8 37.21 4.77
 7 7 8 195.45 17.09
 7 7 8 180.54 17.08
 -7 -7 -8 212.72 16.77
 7 7 8 216.1 17.99
 8 7 8 229.69 19.82
 -8 -7 -8 237.54 19.43
 8 7 8 234.19 19.65
 9 7 8 43.61 5.45
 9 7 8 52.7 6.23
 10 7 8 79.67 8.25
 11 7 8 204.85 17.2
 11 7 8 210.62 17.69
 12 7 8 68.6 7.21
 12 7 8 63.97 6.52
 12 7 8 70.77 7.16
 13 7 8 34.42 4.77
 13 7 8 40.41 4.27
 -7 7 7 42.83 4.38
 -6 7 7 94.37 8.49
 -5 7 7 171.58 14.5
 -4 7 7 7.44 7.03
 -3 7 7 134.79 12.4
 -3 7 7 129.06 13.36
 -3 7 7 123.86 11.54
 -2 7 7 488.05 41.69
 -2 7 7 517.97 42.26
 -2 7 7 521.14 41.33
 -1 7 7 263.69 21.93
 -1 7 7 268.71 22.45
 -1 7 7 257.91 23.1
 -1 7 7 259.28 21.78
 0 7 7 6.54 4.23
 0 7 7 8.85 6.87
 0 7 7 14.82 7.8
 0 7 7 9.21 4.44
 1 7 7 183.87 16.24
 1 7 7 194.28 17.75
 1 7 7 211.92 17.11
 2 7 7 268.38 22.35
 2 7 7 275.18 23.55
 2 7 7 272.16 22.84
 3 7 7 159.98 13.63
 3 7 7 151.09 14.12
 3 7 7 161.13 15.04
 3 7 7 146.38 13.28
 4 7 7 35.47 7.45
 4 7 7 37.54 7.99
 4 7 7 39.84 5.6
 5 7 7 54.59 7.09
 5 7 7 73.04 8.08
 5 7 7 76.22 8.8
 6 7 7 120.51 12.82
 6 7 7 135.67 11.84
 6 7 7 133.87 13.59
 6 7 7 142.58 12.17
 7 7 7 124.96 11.41
 7 7 7 116.98 12.61
 7 7 7 134.61 11.5
 -8 -7 -7 3.92 4.51
 8 7 7 0.41 4.24
 8 7 7 6.37 4.31
 9 7 7 34.96 4.58
 9 7 7 27.24 5.3
 10 7 7 133.88 12.2
 11 7 7 29.63 4.35
 11 7 7 30.45 5.86
 12 7 7 11.38 4.34
 12 7 7 2.9 3.37
 12 7 7 -0.76 4.86
 13 7 7 1.81 2.78
 -8 7 6 3.34 1.63
 -7 7 6 -2.69 2.9
 -6 7 6 0.08 3.8
 -5 7 6 -0.2 4.08
 -4 7 6 37.42 8.07
 -4 7 6 30.03 7.47
 -4 7 6 35.65 5.48
 -3 7 6 26.5 6.77
 -3 7 6 29.39 8
 -3 7 6 20.81 7.72
 -3 7 6 24.94 5.21
 -2 7 6 19.46 7.12
 -2 7 6 29.42 8.37
 -2 7 6 22.36 8.12
 -2 7 6 21.64 5.12
 -1 7 6 267.4 21.36
 -1 7 6 252.43 20.77
 -1 7 6 238.2 22
 -1 7 6 236.13 21.69
 -1 7 6 248.56 20.93
 0 7 6 6.45 4.13
 0 7 6 13.57 6.62
 0 7 6 5.17 7.36
 0 7 6 10.66 4.27
 1 7 6 66.04 6.85
 1 7 6 64.75 8.34
 1 7 6 57.6 9.1
 1 7 6 71.9 7.21
 2 7 6 58.97 7.78
 2 7 6 67.56 9.08
 2 7 6 55.89 6.4
 3 7 6 437.15 35.52
 3 7 6 452.22 36.06
 3 7 6 425.91 35.2
 4 7 6 93.53 8.68
 4 7 6 68.57 8.04
 4 7 6 89.73 10.34
 4 7 6 91.88 9.41
 5 7 6 212.21 18.29
 5 7 6 209.01 17.82
 5 7 6 208.37 19.01
 5 7 6 220.95 18.06
 6 7 6 14 6.36
 6 7 6 20.41 4.25
 6 7 6 31.79 4.7
 -7 -7 -6 265.25 22.44
 7 7 6 282.55 22.84
 7 7 6 281.3 22.81
 8 7 6 14.43 4.61
 -8 -7 -6 21.88 5.25
 8 7 6 16.39 3.84
 9 7 6 41.36 5.93
 9 7 6 45.68 5.22
 -9 -7 -6 41.46 5.96
 10 7 6 -3.7 3.53
 10 7 6 2.72 4.48
 10 7 6 1.49 5.4
 11 7 6 297.32 24.25
 11 7 6 305.08 23.85
 11 7 6 266.24 24.12
 12 7 6 -1.17 4.56
 12 7 6 0.64 4.22
 12 7 6 0.94 3.29
 13 7 6 15.16 3.11
 13 7 6 14.58 3.82
 -8 7 5 27.34 3.16
 -7 7 5 24.81 3.92
 -6 7 5 396.44 32.15
 -5 7 5 100.56 10.01
 -5 7 5 79.54 8.69
 -4 7 5 215.02 17.51
 -4 7 5 196.78 16.24
 -4 7 5 190.8 16.53
 -4 7 5 157.84 17.23
 -3 7 5 48.93 8.83
 -3 7 5 51.54 6.5
 -3 7 5 51.24 6.56
 -3 7 5 58.66 9.07
 -2 7 5 528.14 45.17
 -2 7 5 555.07 44.63
 -2 7 5 598.3 45.44
 -2 7 5 555.09 44.92
 -2 7 5 536.38 44.86
 -1 7 5 27.99 4.71
 -1 7 5 17.53 6.68
 -1 7 5 28.87 4.51
 -1 7 5 28.37 4.9
 -1 7 5 21.43 7.77
 -1 7 5 24.83 7.67
 0 7 5 8.84 6.08
 0 7 5 3.83 4.16
 0 7 5 -1.14 6.74
 0 7 5 -1.02 3.92
 0 7 5 5.07 7.23
 1 7 5 12.13 4.31
 1 7 5 14.58 6.86
 1 7 5 16.34 4.09
 1 7 5 28.55 6.24
 2 7 5 839.86 67.57
 2 7 5 833.91 67.81
 2 7 5 832.88 67.26
 2 7 5 846.15 67.44
 3 7 5 15.62 4.37
 3 7 5 24.64 7.13
 3 7 5 7.93 4.01
 3 7 5 14.26 5.8
 4 7 5 7.38 4.26
 4 7 5 13.25 6.96
 4 7 5 8.64 3.94
 4 7 5 10.96 5.98
 5 7 5 19.68 5.39
 5 7 5 21.71 6.92
 5 7 5 7.73 3.27
 5 7 5 18.17 4.38
 5 7 5 19.88 4.21
 6 7 5 507.7 43.85
 6 7 5 571.57 43.85
 6 7 5 539.62 43.74
 7 7 5 51.05 5.73
 7 7 5 57.57 5.99
 8 7 5 6.72 4.45
 8 7 5 4.47 3.43
 -8 -7 -5 3.5 4.81
 9 7 5 49.36 6.02
 -9 -7 -5 39.88 5.97
 9 7 5 26.41 6.3
 9 7 5 40.52 4.98
 10 7 5 148.49 13.37
 -10 -7 -5 131.56 13.27
 10 7 5 181.19 13.53
 10 7 5 144.19 12.72
 11 7 5 2.2 5.19
 11 7 5 0.45 4.53
 11 7 5 0.65 3.47
 12 7 5 3.72 4.59
 12 7 5 4.81 4.25
 12 7 5 -5.57 3.39
 13 7 5 3.59 3.62
 13 7 5 10.96 2.99
 13 7 5 12.5 3.93
 -7 7 4 8.87 3.67
 -6 7 4 -1.21 4.08
 -6 7 4 4.83 6.17
 -5 7 4 20.79 4.88
 -5 7 4 24.03 5.06
 -4 7 4 10.85 4.57
 -4 7 4 2.39 4.74
 -4 7 4 -2.65 7.62
 -4 7 4 0.48 6.98
 -3 7 4 49.97 6.26
 -3 7 4 45.29 6.61
 -3 7 4 43.85 9.04
 -3 7 4 68.8 8.76
 -2 7 4 10.04 7.78
 -2 7 4 21.33 7.4
 -2 7 4 15.68 4.53
 -2 7 4 8.71 4.75
 -2 7 4 7.58 6.24
 -1 7 4 98.46 10.23
 -1 7 4 86.17 10.2
 -1 7 4 74.57 8.28
 -1 7 4 80.01 8.22
 -1 7 4 81.44 9.38
 -1 7 4 109.9 8.53
 0 7 4 10.34 6.86
 0 7 4 4.57 3.78
 0 7 4 8.38 3.81
 0 7 4 4.65 6.59
 0 7 4 8.87 5.85
 1 7 4 167.27 15.3
 1 7 4 175.49 14.4
 1 7 4 164.3 14.06
 1 7 4 172.66 15.07
 1 7 4 157.92 14.69
 2 7 4 18.17 4.26
 2 7 4 19.84 4.07
 2 7 4 13.38 6.52
 2 7 4 20.44 6.02
 3 7 4 831.9 69.35
 3 7 4 872.47 69.09
 3 7 4 852.69 69.6
 3 7 4 873.25 69.25
 4 7 4 131.91 10.74
 4 7 4 120.05 10.4
 4 7 4 103.38 11.32
 4 7 4 108.54 11.94
 5 7 4 81.82 7.62
 5 7 4 82.03 7.76
 5 7 4 84.18 8.02
 5 7 4 75.93 9.99
 6 7 4 2.74 3.94
 6 7 4 12.34 4.43
 6 7 4 5.3 3.53
 7 7 4 433.88 38.22
 7 7 4 488.24 38.23
 7 7 4 485.77 38.02
 7 7 4 470.09 38.37
 8 7 4 6.36 3.44
 -8 -7 -4 3.24 4.91
 8 7 4 9.01 4.56
 9 7 4 55.5 7.04
 9 7 4 56.48 5.85
 -9 -7 -4 47.01 6.88
 9 7 4 53.02 6.77
 10 7 4 22.94 5.68
 10 7 4 23.76 4.18
 -10 -7 -4 28.67 5.17
 10 7 4 24.41 5.29
 11 7 4 153.74 12.98
 11 7 4 153.27 13.41
 11 7 4 150.58 13.5
 12 7 4 58.7 5.69
 12 7 4 49.93 6.26
 12 7 4 51.99 6.52
 13 7 4 15.66 3.86
 -7 7 3 0.31 3.55
 -7 7 3 10 6.27
 -6 7 3 516.88 39.32
 -6 7 3 432.78 39.73
 -5 7 3 49.59 6.9
 -5 7 3 59.17 6.36
 -5 7 3 52.39 8.68
 -4 7 3 7.56 7.9
 -4 7 3 22.12 7.03
 -4 7 3 12.56 5.05
 -4 7 3 1.83 4.62
 -3 7 3 17.21 7.97
 -3 7 3 15.24 7.27
 -3 7 3 19.73 5.22
 -3 7 3 16.78 4.73
 -2 7 3 621.4 50.04
 -2 7 3 651.73 50.13
 -2 7 3 602.65 49.52
 -2 7 3 602.63 49.87
 -1 7 3 45.09 7.22
 -1 7 3 53.95 5.7
 -1 7 3 45.45 8.09
 -1 7 3 51.72 7.59
 -1 7 3 49.35 5.64
 -1 7 3 49.33 6.08
 0 7 3 12.25 4.33
 0 7 3 14.29 6.56
 0 7 3 16.3 6.37
 0 7 3 12.49 3.94
 0 7 3 10.79 5.7
 0 7 3 12.36 5.23
 0 7 3 11.8 3.93
 1 7 3 145.43 13.31
 1 7 3 128.81 13.53
 1 7 3 169.14 12.51
 1 7 3 119.37 12.84
 1 7 3 131.07 13.09
 1 7 3 145.21 12.15
 2 7 3 660.51 53.41
 2 7 3 658.29 53.66
 2 7 3 662.85 53.13
 2 7 3 660.71 53.32
 3 7 3 186.32 15.18
 3 7 3 172.57 15.93
 3 7 3 176.48 14.81
 3 7 3 172.05 15.41
 4 7 3 8.28 3.75
 4 7 3 6.66 6.63
 4 7 3 1.28 3.5
 5 7 3 461.12 35.85
 5 7 3 417.64 36.4
 5 7 3 408.8 35.87
 5 7 3 479.83 36.01
 5 7 3 437.71 35.68
 6 7 3 142.72 13.8
 6 7 3 187.39 14.01
 6 7 3 159.11 13.85
 7 7 3 -1.39 3.92
 7 7 3 1.32 3.35
 7 7 3 9.8 4.18
 7 7 3 -1.07 3.06
 8 7 3 0.21 3.34
 -8 -7 -3 6.77 4.91
 8 7 3 -3.18 4.54
 -9 -7 -3 134.7 11.56
 9 7 3 108.51 11.22
 9 7 3 124.08 11.3
 9 7 3 116.37 10.51
 10 7 3 55.75 6.74
 10 7 3 43.9 6.21
 10 7 3 47.96 5.47
 -10 -7 -3 49.24 6.45
 11 7 3 5.95 4.58
 11 7 3 8.53 3.54
 11 7 3 6.04 5.11
 12 7 3 1.01 3.36
 12 7 3 -10.89 4.41
 12 7 3 -3.22 4.64
 13 7 3 0.54 3.4
 -8 7 2 2.66 3.05
 -7 7 2 13.7 6.63
 -6 7 2 48.15 6.68
 -5 7 2 15.58 5.5
 -5 7 2 22.46 3.96
 -5 7 2 28.68 7.7
 -5 7 2 23.03 4.74
 -4 7 2 4.77 5.23
 -4 7 2 7.53 3.74
 -4 7 2 -1.56 4.47
 -4 7 2 5.3 8
 -3 7 2 235.52 19.29
 -3 7 2 238.54 19.89
 -3 7 2 225.29 19.26
 -3 7 2 238.13 20.23
 -3 7 2 226.69 20.47
 -2 7 2 3.07 7.23
 -2 7 2 1.99 3.26
 -2 7 2 3.24 4.02
 -1 7 2 174.36 15.48
 -1 7 2 188.69 16.35
 -1 7 2 210.53 15.75
 -1 7 2 163.87 15.78
 -1 7 2 196.03 15.64
 -1 7 2 188.53 16.39
 -1 7 2 171.69 15.28
 0 7 2 189.09 16.77
 0 7 2 180.23 15.77
 0 7 2 203.36 16.22
 0 7 2 202.19 16.15
 0 7 2 187.85 16.62
 0 7 2 191.82 16.11
 0 7 2 183.14 16.68
 1 7 2 217.88 18.73
 1 7 2 258.21 19.03
 1 7 2 231.28 19.41
 1 7 2 236 19.58
 1 7 2 212.15 19.01
 1 7 2 218.68 19.53
 2 7 2 6.87 6.47
 2 7 2 11.96 3.74
 2 7 2 17.65 4.26
 2 7 2 15.6 6.89
 2 7 2 14.01 5.7
 2 7 2 14.56 6.36
 2 7 2 13.67 3.88
 3 7 2 268.3 23.99
 3 7 2 344.79 24.04
 3 7 2 282.62 24.57
 3 7 2 277.01 23.72
 4 7 2 383.82 31
 4 7 2 380.94 30.95
 4 7 2 399.52 31.45
 4 7 2 369.28 30.7
 5 7 2 30.34 7.28
 5 7 2 36.03 5.03
 5 7 2 36.05 4.72
 6 7 2 20.15 4.07
 6 7 2 20.79 4.21
 6 7 2 26.34 4.78
 6 7 2 22.12 3.4
 -7 -7 -2 78.77 9.34
 7 7 2 79.58 8.37
 7 7 2 98.3 8.22
 7 7 2 95.29 8.9
 7 7 2 105.45 8.81
 8 7 2 243.14 19.54
 8 7 2 216.2 19.28
 -8 -7 -2 220.57 19.69
 8 7 2 231.66 18.86
 9 7 2 32.96 4.59
 -9 -7 -2 34.24 5.88
 9 7 2 27.07 5.16
 9 7 2 34.63 6.02
 10 7 2 20.84 4.19
 10 7 2 24.43 4.99
 10 7 2 23.59 5.57
 -10 -7 -2 25.54 5.28
 11 7 2 103.05 9.07
 11 7 2 93.25 9.43
 11 7 2 103.77 9.69
 12 7 2 175.55 13.48
 12 7 2 141.11 13.75
 12 7 2 156.86 13.74
 13 7 2 5.16 3.51
 13 7 2 3.52 3.61
 -8 7 1 10.89 5.45
 -7 7 1 57.82 5.84
 -7 7 1 43.69 7.83
 -6 7 1 206.78 18.01
 -5 7 1 120.37 10.27
 -5 7 1 108.69 10.15
 -5 7 1 97.05 12.17
 -5 7 1 120.92 11.23
 -4 7 1 5.01 4.23
 -4 7 1 -1.4 4.01
 -4 7 1 1.64 7.94
 -4 7 1 7.11 5.36
 -3 7 1 105.47 9.94
 -3 7 1 115.61 10.06
 -3 7 1 107.93 11.9
 -3 7 1 113.71 10.79
 -2 7 1 273.41 23.5
 -2 7 1 266.4 22.61
 -2 7 1 269.77 23.19
 -2 7 1 295.7 22.83
 -1 7 1 177.37 16.17
 -1 7 1 197.05 16.37
 -1 7 1 171.89 15.3
 -1 7 1 203.78 15.69
 -1 7 1 176.96 15.85
 -1 7 1 185.08 15.53
 0 7 1 6.04 4.15
 0 7 1 4.22 5.58
 0 7 1 -3.76 6.51
 0 7 1 6.15 4.28
 0 7 1 -4.18 3.58
 1 7 1 441.93 36.31
 1 7 1 418.53 36.02
 1 7 1 438.88 36.23
 1 7 1 457.47 35.98
 1 7 1 459.04 36.05
 2 7 1 71.82 8.66
 2 7 1 71.62 7.94
 2 7 1 74.3 7.2
 2 7 1 69.84 8.68
 2 7 1 64.66 6.97
 3 7 1 138.06 12.58
 3 7 1 181.39 13.01
 3 7 1 139.48 12.95
 3 7 1 150.61 13.98
 4 7 1 59.56 7.16
 4 7 1 62.55 8.59
 5 7 1 554.76 43.42
 5 7 1 521.15 43.1
 5 7 1 517.56 43.4
 5 7 1 571.28 43.47
 6 7 1 37.1 4.78
 6 7 1 39.41 5.51
 6 7 1 41.37 5.09
 6 7 1 39.56 4.31
 7 7 1 17.65 3.36
 7 7 1 22.2 4.4
 -7 -7 -1 8.09 4.85
 7 7 1 8.61 3.31
 8 7 1 5.55 3.48
 -8 -7 -1 13.03 5.02
 8 7 1 3.65 5.36
 9 7 1 44.76 4.87
 -9 -7 -1 46.31 6.17
 9 7 1 40.2 6.32
 -10 -7 -1 -1.66 4.95
 11 7 1 -2.13 4.91
 11 7 1 3.86 4.56
 11 7 1 1.84 3.63
 12 7 1 4.75 4.19
 12 7 1 -5.46 4.13
 13 7 1 4 3.01
 13 7 1 -0.81 3.3
 -8 7 0 7.02 3.21
 -8 7 0 2.83 5.6
 -7 7 0 72.16 7.53
 -7 7 0 92.44 7.59
 -7 7 0 71.16 9.74
 -6 7 0 15.38 5.71
 -6 7 0 21.41 7.67
 -5 7 0 10.98 4.34
 -5 7 0 24.39 5.85
 -5 7 0 18.29 4.32
 -5 7 0 13.11 8.02
 -4 7 0 170.6 13.86
 -4 7 0 163.42 14.83
 -4 7 0 157.31 14.03
 -4 7 0 150.33 15.52
 -3 7 0 24.2 4.33
 -3 7 0 25.98 5.77
 -3 7 0 21.42 4.57
 -3 7 0 19.85 7.7
 -2 7 0 38.51 6.51
 -2 7 0 48.26 5.81
 -2 7 0 47.7 5.3
 -2 7 0 43.11 5.24
 -2 7 0 51.13 7.93
 -2 7 0 45.85 5.55
 -1 7 0 8.38 3.53
 -1 7 0 9.26 6.48
 -1 7 0 1.73 4.39
 -1 7 0 3.64 5.8
 -1 7 0 12.99 4.49
 0 7 0 655.13 54.27
 0 7 0 643.46 54.38
 0 7 0 692.97 54.38
 0 7 0 638.72 54.45
 0 7 0 723.2 54.28
 1 7 0 51.14 8.31
 1 7 0 71.15 9.24
 1 7 0 57.49 9.29
 2 7 0 6.23 6.26
 2 7 0 2.89 5.38
 2 7 0 -0.12 3.98
 2 7 0 -4.28 6.6
 2 7 0 -0.46 3.45
 3 7 0 63.59 6.47
 3 7 0 55.32 6.1
 3 7 0 45.51 7.86
 4 7 0 676.91 52.83
 4 7 0 653.01 52.57
 4 7 0 652.92 52.86
 4 7 0 627.88 53.12
 5 7 0 14.78 2.79
 5 7 0 10.01 3.76
 6 7 0 58.87 6.49
 6 7 0 52.95 5.87
 6 7 0 56.67 5.45
 -7 -7 0 7.81 4.9
 7 7 0 12.28 3.25
 7 7 0 12.59 4.93
 8 7 0 602.66 45.15
 8 7 0 506.43 45.21
 -8 -7 0 585.31 45.82
 8 7 0 552.64 45.35
 -9 -7 0 12.51 5.27
 9 7 0 24.86 4.07
 9 7 0 11.5 5.54
 9 7 0 12.11 4.52
 -10 -7 0 135.42 12.89
 10 7 0 147.25 13.56
 11 7 0 11.18 3.72
 11 7 0 5.21 4.51
 11 7 0 15.57 4.92
 12 7 0 142.36 12.66
 12 7 0 148.63 12.55
 13 7 0 1.83 3.13
 13 7 0 0.21 3.06
 -9 7 -1 73.22 8.31
 -8 7 -1 5.53 6.12
 -7 7 -1 74.18 7.2
 -7 7 -1 65.82 9.3
 -6 7 -1 85.73 11.22
 -6 7 -1 100.06 9.28
 -6 7 -1 108.21 10.38
 -5 7 -1 270.56 21.6
 -5 7 -1 221.59 22.78
 -5 7 -1 250.1 21.81
 -5 7 -1 304.91 22.67
 -4 7 -1 6.65 7.94
 -4 7 -1 2.46 4.29
 -4 7 -1 1.55 5.52
 -3 7 -1 383.78 30.8
 -3 7 -1 364.11 30.58
 -3 7 -1 373.2 30.03
 -3 7 -1 378.98 30.29
 -3 7 -1 342.9 30.81
 -2 7 -1 11.43 6.8
 -2 7 -1 15.23 4.46
 -2 7 -1 11.88 3.54
 -2 7 -1 6.62 5.05
 -2 7 -1 10.82 5.74
 -2 7 -1 16.35 3.45
 -2 7 -1 14.38 4.14
 -1 7 -1 300.58 25.66
 -1 7 -1 311.69 25.95
 -1 7 -1 331.11 25.56
 -1 7 -1 294.94 25.85
 -1 7 -1 309.83 25.58
 0 7 -1 68.66 9.46
 0 7 -1 26.17 6.96
 0 7 -1 25.13 7.37
 0 7 -1 54.23 7.41
 1 7 -1 672.01 55.44
 1 7 -1 702.28 55.42
 1 7 -1 720.36 55.5
 1 7 -1 651.12 55.56
 2 7 -1 -2.9 6.02
 2 7 -1 2.34 3.53
 2 7 -1 5.3 4.21
 2 7 -1 10.05 8.72
 2 7 -1 21.17 6.14
 3 7 -1 46.01 5.41
 3 7 -1 44.77 7.18
 3 7 -1 61.22 5.75
 3 7 -1 47.38 6.18
 4 7 -1 -0.37 3.21
 4 7 -1 7.98 3.73
 4 7 -1 -0.13 4.4
 5 7 -1 249.97 20.37
 5 7 -1 253.01 20.92
 5 7 -1 250.1 20.79
 -6 -7 1 6.91 4.68
 6 7 -1 7.01 4.51
 6 7 -1 2.25 3.33
 6 7 -1 4.79 2.85
 7 7 -1 15.48 3.44
 -7 -7 1 15.9 5.16
 7 7 -1 10.06 5.15
 8 7 -1 5.96 3.74
 -8 -7 1 15.82 5.24
 8 7 -1 10.63 5.61
 -9 -7 1 22.09 5.35
 9 7 -1 13.06 5.53
 9 7 -1 13.67 6.85
 9 7 -1 20.02 4.16
 9 7 -1 19.23 4.64
 10 7 -1 6.31 6.4
 -10 -7 1 8.14 4.83
 11 7 -1 11.39 4.74
 11 7 -1 3.61 4.52
 12 7 -1 2.64 4.05
 12 7 -1 2.15 3.8
 -9 7 -2 2.04 5.53
 -8 7 -2 39.61 4.7
 -8 7 -2 28.95 6.91
 -7 7 -2 9.12 4.05
 -7 7 -2 13.3 7.28
 -6 7 -2 -5.88 4.2
 -6 7 -2 -5.21 7.6
 -6 7 -2 2.51 5.49
 -5 7 -2 10.88 8.09
 -5 7 -2 14.91 5.95
 -5 7 -2 18.77 4.67
 -5 7 -2 8.69 6.59
 -4 7 -2 210.84 18.35
 -4 7 -2 208.64 18.86
 -4 7 -2 212.64 17.7
 -4 7 -2 203.05 18.23
 -3 7 -2 47.07 6.32
 -3 7 -2 23.75 7.98
 -3 7 -2 31.77 5.28
 -3 7 -2 34.19 6.66
 -2 7 -2 20.98 5.87
 -2 7 -2 23.54 5.44
 -2 7 -2 32.43 7.13
 -2 7 -2 29.86 4.35
 -2 7 -2 24.85 4.62
 -1 7 -2 57.23 6.77
 -1 7 -2 44.5 6.32
 -1 7 -2 49.21 7.77
 -1 7 -2 48.47 6.87
 -1 7 -2 60.44 5.87
 0 7 -2 1138.46 92.85
 0 7 -2 1183.05 92.7
 0 7 -2 1155.61 92.65
 0 7 -2 1182.69 92.67
 0 7 -2 1159.75 92.59
 0 7 -2 1100.71 92.7
 1 7 -2 15.78 3.77
 1 7 -2 18.66 5.46
 1 7 -2 9.12 4.81
 1 7 -2 18.84 4.5
 2 7 -2 25.04 6.28
 2 7 -2 32.08 4.78
 2 7 -2 17.16 7.88
 2 7 -2 19.01 3.97
 2 7 -2 18.36 6.04
 2 7 -2 10.79 3.82
 3 7 -2 74.32 6.57
 3 7 -2 62.76 6.1
 3 7 -2 46.06 6.84
 3 7 -2 56.02 9.72
 4 7 -2 769.87 59.18
 4 7 -2 706.44 58.87
 4 7 -2 736.54 59.16
 4 7 -2 761.05 59.62
 5 7 -2 10.88 2.66
 5 7 -2 12.5 3.71
 5 7 -2 12.34 4.24
 5 7 -2 12.07 3.27
 -5 -7 2 8.58 4.23
 6 7 -2 137.58 13.46
 6 7 -2 166.95 13.23
 6 7 -2 171.23 13.77
 -6 -7 2 156.78 14.09
 7 7 -2 173.01 16.4
 -7 -7 2 216.36 16.85
 7 7 -2 192 15.94
 8 7 -2 223.68 18.55
 -8 -7 2 206.61 18.84
 8 7 -2 217.86 18.09
 8 7 -2 220.67 19.22
 9 7 -2 -0.39 5.34
 9 7 -2 9.25 3.9
 9 7 -2 14.34 6.69
 -9 -7 2 15.41 5.11
 10 7 -2 49.62 5.4
 10 7 -2 37.82 6.23
 11 7 -2 142.92 14.84
 11 7 -2 207.24 14.9
 12 7 -2 41.32 5.11
 12 7 -2 41.72 5.07
 -9 7 -3 64.83 7.41
 -8 7 -3 9.54 3.76
 -8 7 -3 13.09 6.92
 -7 7 -3 126.32 11.02
 -7 7 -3 114.1 12.45
 -6 7 -3 6.98 4.44
 -6 7 -3 2.21 6.18
 -6 7 -3 9.41 7.72
 -6 7 -3 2.52 5.63
 -5 7 -3 116.49 11.74
 -5 7 -3 118.72 12.43
 -5 7 -3 143.88 11.71
 -5 7 -3 132.89 12.53
 -5 7 -3 135.31 13.42
 -4 7 -3 8.98 4.17
 -4 7 -3 12.89 6.27
 -4 7 -3 3.29 4.88
 -4 7 -3 4.13 4.63
 -4 7 -3 17.75 5.58
 -4 7 -3 9.88 8.06
 -3 7 -3 162.02 14.1
 -3 7 -3 160.49 14.21
 -3 7 -3 162.07 14.44
 -3 7 -3 169.04 14.9
 -3 7 -3 146.95 13.71
 -2 7 -3 132.98 12.23
 -2 7 -3 128.47 13.24
 -2 7 -3 141.32 12.89
 -2 7 -3 135.23 12.72
 -2 7 -3 155.31 12.22
 -1 7 -3 63.47 7.94
 -1 7 -3 63.68 6.32
 -1 7 -3 45.98 7.06
 -1 7 -3 63.08 7.11
 0 7 -3 10.53 4.93
 0 7 -3 5.5 5.02
 0 7 -3 15.04 3.63
 0 7 -3 11.09 6.04
 0 7 -3 9.96 4.71
 0 7 -3 3.1 3.56
 0 7 -3 19.08 4.65
 1 7 -3 388.51 29.49
 1 7 -3 343.57 29.2
 1 7 -3 315.32 29.6
 1 7 -3 334.47 29.39
 1 7 -3 405.52 29.53
 1 7 -3 376.67 29.36
 2 7 -3 97.91 10.1
 2 7 -3 136.59 10.53
 2 7 -3 112.54 9.91
 2 7 -3 120.1 11.16
 2 7 -3 105.27 10.87
 3 7 -3 27.61 4.25
 3 7 -3 20.78 4.45
 3 7 -3 36.05 8.67
 3 7 -3 38.76 5.43
 4 7 -3 31.91 9.74
 4 7 -3 14.63 4.17
 4 7 -3 27.36 4.08
 4 7 -3 27.78 4.39
 5 7 -3 258.98 20.84
 5 7 -3 256.96 20.91
 5 7 -3 253.06 20.47
 5 7 -3 251.49 20.57
 -5 -7 3 228.73 21.1
 6 7 -3 11.17 3.52
 6 7 -3 1.97 3.07
 -6 -7 3 14.23 4.65
 6 7 -3 16.18 5.87
 6 7 -3 0.56 4.76
 7 7 -3 20.58 4
 7 7 -3 22.71 5.55
 7 7 -3 23.45 6.73
 -7 -7 3 28.42 5.46
 8 7 -3 6.56 6.67
 8 7 -3 1.04 5.35
 8 7 -3 2.65 3.75
 -8 -7 3 2.19 4.97
 9 7 -3 -0.98 3.77
 -9 -7 3 6.87 4.9
 9 7 -3 -8.39 6.74
 9 7 -3 0.77 5.19
 10 7 -3 3.24 4.85
 10 7 -3 18.39 4.78
 11 7 -3 -3.73 4.53
 11 7 -3 8.07 4.32
 12 7 -3 -4.2 3.38
 12 7 -3 -0.08 3.3
 -9 7 -4 47.67 6.64
 -8 7 -4 33.85 4.94
 -8 7 -4 40.91 7.42
 -7 7 -4 25.42 4.81
 -7 7 -4 19.75 7.55
 -6 7 -4 1.19 4.49
 -6 7 -4 -4.46 5.6
 -6 7 -4 3.39 4.2
 -6 7 -4 -1.88 6.19
 -6 7 -4 8.04 7.66
 -5 7 -4 62.52 6.96
 -5 7 -4 56.34 7.94
 -5 7 -4 62.84 7.14
 -5 7 -4 52.56 8.1
 -5 7 -4 55.72 9.34
 -4 7 -4 173.59 17.1
 -4 7 -4 187.05 17.51
 -4 7 -4 209.71 17.85
 -4 7 -4 222.1 16.92
 -4 7 -4 196.14 16.54
 -4 7 -4 198.63 17.34
 -3 7 -4 47.15 6.7
 -3 7 -4 28.78 7.72
 -3 7 -4 39.72 6.68
 -3 7 -4 35.56 5.05
 -3 7 -4 31.84 5.45
 -3 7 -4 45 4.98
 -3 7 -4 38.37 6.3
 -2 7 -4 25.95 5.71
 -2 7 -4 16.32 7.01
 -2 7 -4 14.89 5.77
 -2 7 -4 28.77 4.55
 -2 7 -4 22.05 4.63
 -2 7 -4 33.93 4.56
 -2 7 -4 29.36 5.63
 -2 7 -4 35.48 3.93
 -1 7 -4 487.58 38.39
 -1 7 -4 465.91 38.17
 -1 7 -4 470.44 37.99
 -1 7 -4 460.71 37.87
 -1 7 -4 473.09 38.11
 -1 7 -4 465.05 38.07
 0 7 -4 220.86 19.19
 0 7 -4 221.34 19.08
 0 7 -4 240.06 19.42
 0 7 -4 210.65 20.14
 0 7 -4 248.38 19.06
 0 7 -4 222.27 18.8
 1 7 -4 37.15 8.6
 1 7 -4 43.68 5.97
 1 7 -4 44.1 6.48
 1 7 -4 41.4 5.27
 1 7 -4 50.12 5.41
 2 7 -4 42.74 8.1
 2 7 -4 27.23 4.73
 2 7 -4 36 4.67
 2 7 -4 31.44 6.97
 3 7 -4 283.22 23.8
 3 7 -4 259.53 24.94
 3 7 -4 320.26 24.1
 4 7 -4 219.86 16.74
 -4 -7 4 195.94 16.83
 4 7 -4 188.7 16.4
 4 7 -4 189.71 16.48
 4 7 -4 213.17 19.05
 5 7 -4 40.24 6.19
 5 7 -4 62.43 6.04
 -5 -7 4 64.53 6.45
 5 7 -4 52.93 5.28
 5 7 -4 41.77 5.74
 5 7 -4 65.19 5.49
 5 7 -4 49.75 7.14
 6 7 -4 1.62 3.3
 6 7 -4 6.86 3.15
 6 7 -4 8.34 4.78
 6 7 -4 16.33 5.92
 -6 -7 4 4.74 4.53
 7 7 -4 291.93 23.94
 7 7 -4 301.8 24.89
 7 7 -4 270.1 24.23
 -7 -7 4 317.34 24.64
 8 7 -4 58.29 6.48
 8 7 -4 63.96 8.61
 8 7 -4 66.29 7.53
 -8 -7 4 61.91 7.41
 9 7 -4 75.53 9.38
 -9 -7 4 76.35 8.22
 10 7 -4 4.73 4.81
 11 7 -4 153.16 15.49
 11 7 -4 218.59 15.55
 12 7 -4 10.81 3.06
 -9 7 -5 40.33 6.63
 -8 7 -5 5.86 3.89
 -8 7 -5 7.62 6.96
 -7 7 -5 46.22 7.28
 -7 7 -5 53.42 8.3
 -7 7 -5 46.45 6.04
 -6 7 -5 93.48 9
 -6 7 -5 67.93 9.63
 -6 7 -5 98.77 8.86
 -6 7 -5 93.05 9.69
 -6 7 -5 81.08 10.53
 -5 7 -5 2.45 6.35
 -5 7 -5 2.78 4.85
 -5 7 -5 3.82 4.75
 -5 7 -5 -0.27 5.56
 -5 7 -5 1.24 7.5
 -4 7 -5 19.24 4.32
 -4 7 -5 22.81 6.43
 -4 7 -5 22.91 5.74
 -4 7 -5 24.68 5.11
 -4 7 -5 29.79 7.71
 -4 7 -5 15.69 6
 -3 7 -5 75.7 8.11
 -3 7 -5 95.75 9.89
 -3 7 -5 84.12 8.46
 -3 7 -5 91.72 9.1
 -3 7 -5 84.44 9.14
 -3 7 -5 95.02 9.32
 -3 7 -5 85.17 8.1
 -2 7 -5 124.24 12.37
 -2 7 -5 127.46 12.22
 -2 7 -5 124.23 11.08
 -2 7 -5 120.54 11.92
 -2 7 -5 133.65 11.49
 -2 7 -5 147.61 11.57
 -2 7 -5 132.1 11.37
 -2 7 -5 132.03 12.16
 -1 7 -5 -0.1 3.78
 -1 7 -5 2.12 3.17
 -1 7 -5 -0.5 5.07
 -1 7 -5 -0.18 3.63
 -1 7 -5 6.54 7.94
 -1 7 -5 0.84 4.86
 -1 7 -5 0.26 5.08
 0 7 -5 16.86 4.18
 0 7 -5 17.9 5.08
 0 7 -5 18.62 5.1
 0 7 -5 22.24 8.22
 0 7 -5 21.74 5.54
 0 7 -5 28.99 4.6
 0 7 -5 13.93 5.09
 0 7 -5 17.1 4.05
 1 7 -5 73.26 7.75
 1 7 -5 60.06 6.8
 1 7 -5 79.17 9.93
 1 7 -5 69.91 7
 1 7 -5 64.94 6.88
 2 7 -5 64.13 6.87
 2 7 -5 56.33 10.18
 2 7 -5 59.55 8.73
 2 7 -5 81.7 7.19
 3 7 -5 51.14 5.54
 3 7 -5 46.88 5.87
 -3 -7 5 60.33 5.97
 3 7 -5 55.69 6.2
 4 7 -5 5.67 3.33
 -4 -7 5 6.72 3.82
 4 7 -5 9.85 3.92
 4 7 -5 20.11 10.34
 4 7 -5 11.03 3.97
 4 7 -5 7.31 3.88
 5 7 -5 3.29 4.25
 -5 -7 5 2.63 4.13
 5 7 -5 3 3.09
 5 7 -5 3.72 5.35
 5 7 -5 2.49 3.65
 5 7 -5 6.31 3.9
 6 7 -5 1.73 3.14
 6 7 -5 -2.66 4.85
 6 7 -5 8.32 6.21
 6 7 -5 2.77 3.32
 -6 -7 5 9.39 4.64
 7 7 -5 5.47 3.58
 7 7 -5 3.26 6.5
 -7 -7 5 4.42 4.85
 7 7 -5 4.38 5.13
 8 7 -5 -2.65 6.49
 -8 -7 5 -1.07 4.53
 8 7 -5 1.02 5.17
 -9 -7 5 8.29 4.71
 9 7 -5 0.97 5.09
 10 7 -5 8.48 4.74
 11 7 -5 2 3.84
 12 7 -5 0.31 2.29
 -9 7 -6 16.05 5.81
 -8 7 -6 3.66 3.97
 -8 7 -6 -7.92 6.78
 -7 7 -6 47.62 7.29
 -7 7 -6 52.54 8.3
 -7 7 -6 50.1 6.2
 -6 7 -6 35.16 5.59
 -6 7 -6 37.77 5.88
 -6 7 -6 38.3 6.43
 -6 7 -6 23.53 7.91
 -6 7 -6 31.18 6.85
 -5 7 -6 82.33 8.43
 -5 7 -6 75.61 8.68
 -5 7 -6 88.56 9.27
 -5 7 -6 75.35 10.02
 -5 7 -6 77.94 9.22
 -4 7 -6 55.72 8.67
 -4 7 -6 54.1 6.85
 -4 7 -6 51.51 7.49
 -4 7 -6 61.56 7.76
 -4 7 -6 52.38 7.72
 -4 7 -6 58.33 6.15
 -3 7 -6 155.02 16.08
 -3 7 -6 202.53 15.3
 -3 7 -6 199.58 15.77
 -3 7 -6 167.39 16.4
 -3 7 -6 169.48 15.77
 -3 7 -6 195.84 16.36
 -3 7 -6 186.87 16.41
 -3 7 -6 175.92 15.55
 -2 7 -6 -1.87 5.43
 -2 7 -6 -1.08 5.45
 -2 7 -6 3.26 4.08
 -2 7 -6 1.98 3.32
 -2 7 -6 6.49 3.89
 -2 7 -6 -1.7 6.27
 -2 7 -6 -0.16 8.65
 -2 7 -6 3.89 5.26
 -2 7 -6 -1.78 3.98
 -2 7 -6 -7.63 5.41
 -1 7 -6 212.93 18.95
 -1 7 -6 239.24 18.62
 -1 7 -6 205.37 18.7
 -1 7 -6 211.64 18.58
 -1 7 -6 213.52 18.71
 -1 7 -6 214.18 19.91
 -1 7 -6 212.68 18.35
 -1 7 -6 237.56 18.15
 0 7 -6 111.85 10.59
 0 7 -6 107.26 10.53
 0 7 -6 124.5 11.03
 0 7 -6 127.05 10.64
 0 7 -6 143.08 12.73
 0 7 -6 119.77 11
 0 7 -6 119.1 10.37
 0 7 -6 106.63 10.03
 1 7 -6 417.51 32.55
 1 7 -6 386.21 32.52
 1 7 -6 406.31 32.12
 1 7 -6 385.53 32.36
 1 7 -6 360.99 33.16
 1 7 -6 411.69 32.85
 1 7 -6 396.86 32.29
 2 7 -6 45.91 4.92
 2 7 -6 36.93 7.41
 2 7 -6 32.78 9.46
 2 7 -6 42.8 5.48
 -2 -7 6 36.31 4.98
 2 7 -6 50.86 5.69
 -3 -7 6 376.44 31.2
 3 7 -6 373.89 31.02
 3 7 -6 386.58 30.87
 3 7 -6 342.05 32.15
 3 7 -6 408.07 31.31
 4 7 -6 0.29 4.22
 4 7 -6 6.98 3.73
 -4 -7 6 10.5 3.97
 4 7 -6 2.96 3.34
 -5 -7 6 114.64 9.96
 5 7 -6 114.79 9.08
 5 7 -6 104.85 9.59
 5 7 -6 78.81 9.56
 5 7 -6 116.77 10.59
 5 7 -6 93.93 9.7
 -6 -7 6 -0.24 4.41
 6 7 -6 2.56 6.21
 6 7 -6 2.1 4.77
 -7 -7 6 601.15 46.45
 7 7 -6 593.74 46.6
 7 7 -6 534.61 46.03
 -8 -7 6 20.64 4.92
 8 7 -6 12.51 5.27
 9 7 -6 8.87 5.02
 10 7 -6 13.16 4.64
 11 7 -6 136.12 11.56
 -10 7 -7 12.22 3.45
 -9 7 -7 -2.66 5.26
 -8 7 -7 -10.85 6.76
 -8 7 -7 6.24 3.88
 -7 7 -7 62.48 8.56
 -7 7 -7 58.61 6.57
 -7 7 -7 48.08 7.54
 -6 7 -7 44.78 7.8
 -6 7 -7 63.62 7.29
 -6 7 -7 60.08 8.82
 -6 7 -7 63.61 6.95
 -6 7 -7 56.96 7.55
 -5 7 -7 63.38 10.63
 -5 7 -7 57.42 8.55
 -5 7 -7 76.48 8.14
 -5 7 -7 54.2 9.19
 -5 7 -7 75.31 7.71
 -5 7 -7 76.13 8.33
 -4 7 -7 9.34 4.02
 -4 7 -7 10.69 6.99
 -4 7 -7 7.5 5.49
 -4 7 -7 6.7 6.03
 -4 7 -7 1.15 5.61
 -4 7 -7 4.96 9.16
 -4 7 -7 14.74 4.79
 -3 7 -7 36.21 6.11
 -3 7 -7 27.13 4.76
 -3 7 -7 39.74 9.59
 -3 7 -7 26.51 4.1
 -3 7 -7 30.62 6.92
 -3 7 -7 26.64 5.06
 -3 7 -7 24.49 4.57
 -3 7 -7 20.76 6.05
 -3 7 -7 29.97 6.15
 -2 7 -7 142.21 12.64
 -2 7 -7 140.28 13.41
 -2 7 -7 155.76 12.32
 -2 7 -7 118.84 14.95
 -2 7 -7 131.59 13.07
 -2 7 -7 145.79 13.52
 -2 7 -7 132.87 13.18
 -2 7 -7 165.51 12.87
 -1 7 -7 32.83 6.48
 -1 7 -7 42 5.36
 -1 7 -7 30.14 9.27
 -1 7 -7 33.66 4.64
 -1 7 -7 35.16 6.18
 -1 7 -7 38.48 5.97
 -1 7 -7 49.26 5.44
 -1 7 -7 38.62 6.24
 -1 7 -7 34.28 7.83
 -1 7 -7 37.11 5.87
 0 7 -7 10.02 4.32
 0 7 -7 17 8.58
 0 7 -7 4.19 7.15
 0 7 -7 6.85 5.31
 0 7 -7 9.8 5.7
 0 7 -7 13.69 4.17
 0 7 -7 9.77 4.68
 0 7 -7 10.8 3.53
 1 7 -7 6.44 4.21
 1 7 -7 -1.11 8.46
 1 7 -7 6.42 7.1
 1 7 -7 1 5.63
 1 7 -7 0.08 3.44
 1 7 -7 8.1 4.19
 1 7 -7 -4.27 4.17
 1 7 -7 -0.97 5.62
 2 7 -7 40.05 4.68
 2 7 -7 26.91 5.29
 2 7 -7 45.31 5.51
 -2 -7 7 33.73 4.54
 2 7 -7 37.62 9.76
 3 7 -7 82.72 7.55
 3 7 -7 82.72 8.1
 3 7 -7 74.95 8.11
 -3 -7 7 84.78 7.91
 3 7 -7 67.85 12.51
 4 7 -7 3.85 4.61
 4 7 -7 8.4 3.92
 4 7 -7 10.14 3.56
 -4 -7 7 9.27 4
 5 7 -7 -2.58 6.07
 5 7 -7 9.45 3.86
 -5 -7 7 13.91 4.38
 5 7 -7 9.31 5.29
 5 7 -7 14.16 4.46
 6 7 -7 8.82 6.11
 6 7 -7 0.7 4.72
 -6 -7 7 -6.39 4.57
 -7 -7 7 72.21 7.92
 7 7 -7 68.58 9.08
 7 7 -7 74.53 8
 7 7 -7 71.49 7.82
 -8 -7 7 -1.01 4.47
 8 7 -7 -0.5 6.33
 9 7 -7 -0.64 4.82
 10 7 -7 21.2 4.63
 11 7 -7 -0.6 2.91
 -10 7 -8 8.55 2.96
 -9 7 -8 26.03 5.63
 -8 7 -8 15.52 6.44
 -8 7 -8 1.43 3.87
 -8 7 -8 2.35 5.4
 -7 7 -8 77.97 9.54
 -7 7 -8 74 8.85
 -7 7 -8 83.97 8.04
 -6 7 -8 32.07 5.84
 -6 7 -8 24.14 5.75
 -5 7 -8 48.71 9.72
 -5 7 -8 53.02 6.63
 -5 7 -8 58.76 7.47
 -5 7 -8 65.08 8.39
 -5 7 -8 56.81 7.38
 -5 7 -8 42.87 7.7
 -4 7 -8 8.43 5.45
 -4 7 -8 0.5 6.8
 -4 7 -8 0.13 5.9
 -4 7 -8 -0.85 4
 -4 7 -8 5.94 5.64
 -4 7 -8 4.96 8.96
 -4 7 -8 -0.73 4.58
 -3 7 -8 258.55 20.07
 -3 7 -8 226.54 21.19
 -3 7 -8 205.75 19.6
 -3 7 -8 257.14 19.51
 -3 7 -8 227.9 19.97
 -3 7 -8 227.52 19.37
 -3 7 -8 224.87 19.69
 -3 7 -8 223.92 19.23
 -2 7 -8 2.11 5.94
 -2 7 -8 3.42 4.38
 -2 7 -8 7.29 5.53
 -2 7 -8 2.42 4.12
 -2 7 -8 -1.78 5.19
 -2 7 -8 2.6 3.5
 -2 7 -8 0.51 9.14
 -2 7 -8 3.77 5.17
 -2 7 -8 0.72 5.39
 -1 7 -8 200.16 16.68
 -1 7 -8 208.16 16.55
 -1 7 -8 182.28 16.59
 -1 7 -8 187.53 16.43
 -1 7 -8 189.93 17.51
 -1 7 -8 170.53 18.27
 -1 7 -8 189.04 16.75
 -1 7 -8 190.41 16
 -1 7 -8 200.16 16.33
 0 7 -8 39.27 7.06
 0 7 -8 45.82 10.01
 0 7 -8 41.58 8.32
 0 7 -8 49.06 5.3
 0 7 -8 47.95 6.02
 0 7 -8 41.7 6.02
 0 7 -8 49.19 6.29
 1 7 -8 153.2 14.53
 1 7 -8 173.63 14.31
 1 7 -8 162.59 13.72
 1 7 -8 166.37 14.12
 1 7 -8 154.52 15.32
 1 7 -8 122.08 16.19
 1 7 -8 174.34 14.21
 2 7 -8 42.92 4.99
 2 7 -8 40.51 5.59
 2 7 -8 33.26 10.56
 2 7 -8 44.25 5.8
 2 7 -8 37.25 5.84
 2 7 -8 35.24 6.92
 3 7 -8 163.4 14.13
 -3 -7 8 146.96 13.9
 3 7 -8 148.75 17.81
 3 7 -8 177.73 14.21
 3 7 -8 160.42 13.65
 3 7 -8 174.51 14.56
 4 7 -8 288.59 24.52
 4 7 -8 289.45 24.33
 4 7 -8 315.83 24.47
 -4 -7 8 282.52 24.36
 5 7 -8 0.75 6.02
 5 7 -8 10.89 6.18
 6 7 -8 24.56 5.12
 6 7 -8 27.27 5.98
 -6 -7 8 26.13 5.03
 6 7 -8 26.86 6.5
 -7 -7 8 94.15 9.91
 7 7 -8 117.16 11
 8 7 -8 93.43 9.16
 9 7 -8 5.96 4.47
 10 7 -8 25.91 4.3
 11 7 -8 70.69 6.15
 -9 7 -9 56.95 6.89
 -8 7 -9 -0.28 5.22
 -8 7 -9 -5.07 6.22
 -8 7 -9 -0.84 3.69
 -7 7 -9 10.93 5.66
 -7 7 -9 5.6 6.73
 -7 7 -9 -1.67 4.13
 -6 7 -9 11.62 5.27
 -6 7 -9 17.53 4.98
 -5 7 -9 112.84 10.52
 -5 7 -9 110.36 10.79
 -5 7 -9 95.28 10.65
 -5 7 -9 103.49 11.05
 -5 7 -9 105.8 9.95
 -4 7 -9 26.77 5.75
 -4 7 -9 20.37 6.14
 -4 7 -9 27.83 6.35
 -4 7 -9 22.41 5
 -4 7 -9 18.82 9.28
 -4 7 -9 14.46 6.77
 -4 7 -9 33.7 4.67
 -3 7 -9 0.94 5.71
 -3 7 -9 1.23 5.21
 -3 7 -9 0.12 5.58
 -3 7 -9 -6.78 9.64
 -3 7 -9 -1.9 4.42
 -3 7 -9 2.71 6.41
 -2 7 -9 21.54 5.68
 -2 7 -9 6.8 5.81
 -2 7 -9 10.33 5.22
 -2 7 -9 14.94 5.8
 -2 7 -9 10.05 4.75
 -2 7 -9 11.27 6.34
 -2 7 -9 21.5 4.54
 -1 7 -9 69.54 8.81
 -1 7 -9 68.17 7.8
 -1 7 -9 72.87 8.22
 -1 7 -9 74.2 7.89
 -1 7 -9 94.5 11.71
 -1 7 -9 68.63 8.25
 -1 7 -9 78.89 10.2
 -1 7 -9 81.06 7.87
 0 7 -9 77.19 8.95
 0 7 -9 78.83 8.11
 0 7 -9 57.88 8.58
 0 7 -9 78.2 8.3
 0 7 -9 67 11.61
 0 7 -9 80.39 10.14
 0 7 -9 97 8.32
 1 7 -9 -5.32 4.99
 1 7 -9 -0.64 6.21
 1 7 -9 2.02 6.19
 1 7 -9 4.08 4.78
 1 7 -9 -10.75 7.95
 1 7 -9 1.76 10
 1 7 -9 6.87 4.54
 2 7 -9 16.37 4.77
 2 7 -9 19.95 4.8
 2 7 -9 18.44 7.84
 2 7 -9 5.5 11.15
 2 7 -9 9.44 6.39
 2 7 -9 15.44 5.38
 3 7 -9 35.48 5.25
 3 7 -9 28.77 6.66
 3 7 -9 19.48 5.94
 4 7 -9 56.18 7.89
 4 7 -9 60.95 8
 -4 -7 9 64.16 6.7
 5 7 -9 13.93 5.86
 5 7 -9 2.7 3.44
 5 7 -9 6.66 5.77
 -5 -7 9 4.55 4.09
 6 7 -9 6.89 4.54
 6 7 -9 11.78 5.27
 6 7 -9 13.75 5.95
 -6 -7 9 1.92 4.33
 7 7 -9 8.26 4.6
 8 7 -9 0.31 4.58
 9 7 -9 13.3 4.32
 10 7 -9 10.07 3.09
 -9 7 -10 -3.06 3.15
 -8 7 -10 33.07 5.96
 -8 7 -10 42.05 6.46
 -7 7 -10 114.92 11.54
 -7 7 -10 126.1 10.97
 -7 7 -10 124.23 12.09
 -6 7 -10 -6.62 6.87
 -6 7 -10 1.59 5.1
 -6 7 -10 9.7 4.24
 -5 7 -10 11.13 5.48
 -5 7 -10 5.9 4.27
 -5 7 -10 1.54 5.8
 -5 7 -10 -3.31 4.85
 -5 7 -10 0.12 6.5
 -4 7 -10 104.57 9.24
 -4 7 -10 66.93 11.85
 -4 7 -10 82.29 9
 -4 7 -10 77.81 8.02
 -4 7 -10 72.57 11.26
 -4 7 -10 75.33 8.83
 -3 7 -10 34.77 11.09
 -3 7 -10 57.14 10.78
 -3 7 -10 66.42 9.01
 -3 7 -10 63.31 7.44
 -3 7 -10 59.24 8.05
 -3 7 -10 61.72 8.19
 -3 7 -10 94.29 8.67
 -3 7 -10 90.29 7.06
 -2 7 -10 25.25 5.43
 -2 7 -10 15.72 5.99
 -2 7 -10 26.23 6.82
 -2 7 -10 13.82 5.12
 -2 7 -10 22.22 6.02
 -2 7 -10 24.18 10.05
 -2 7 -10 19.5 8.88
 -1 7 -10 142.58 13.35
 -1 7 -10 133.64 13.05
 -1 7 -10 147.64 12.74
 -1 7 -10 148.05 15.66
 -1 7 -10 152.09 14.51
 -1 7 -10 133.54 12.81
 0 7 -10 551.78 38.98
 0 7 -10 396.92 38.8
 0 7 -10 495.53 38.78
 0 7 -10 414.83 39.94
 0 7 -10 456.52 39.35
 0 7 -10 541.19 39.08
 0 7 -10 463.45 38.91
 1 7 -10 49 6.22
 1 7 -10 40.06 6.52
 1 7 -10 32.6 7.47
 1 7 -10 45.25 11.85
 1 7 -10 37.31 8.75
 1 7 -10 43.94 6.06
 1 7 -10 34.78 6.76
 2 7 -10 122.74 10.64
 2 7 -10 111.78 10.7
 2 7 -10 108.67 11.1
 2 7 -10 109.7 10.3
 2 7 -10 90.82 12.13
 2 7 -10 83.92 15.82
 3 7 -10 88.8 7.78
 3 7 -10 62.49 10.6
 3 7 -10 83 9.23
 3 7 -10 72.47 9.15
 4 7 -10 327 25.95
 4 7 -10 301.83 26.44
 5 7 -10 -6.19 5.51
 -5 -7 10 -0.67 3.95
 5 7 -10 3.02 3.73
 -6 -7 10 50.01 6.12
 6 7 -10 46.82 7.12
 8 7 -10 105.96 9.63
 9 7 -10 38.02 4.38
 9 7 -10 14.99 6.62
 -9 7 -11 28.5 4.59
 -9 7 -11 9.29 3.27
 -8 7 -11 4.23 5.46
 -8 7 -11 14.88 4.83
 -7 7 -11 12.64 5.93
 -7 7 -11 -0.21 5.37
 -6 7 -11 9.14 6.1
 -6 7 -11 13.03 5.69
 -5 7 -11 74.84 8.2
 -5 7 -11 82.27 8.81
 -4 7 -11 12.74 8.27
 -4 7 -11 34.8 6.26
 -4 7 -11 30.78 5.1
 -4 7 -11 34.24 10.15
 -4 7 -11 25.78 6.22
 -3 7 -11 1.74 4.02
 -3 7 -11 -7.96 9.57
 -3 7 -11 1.2 5.32
 -3 7 -11 2.91 5.38
 -3 7 -11 0.67 7.2
 -3 7 -11 -0.81 4.74
 -3 7 -11 -0.48 8.79
 -3 7 -11 6.38 5.65
 -3 7 -11 10.81 5.49
 -2 7 -11 23.19 5.53
 -2 7 -11 28.95 10.67
 -2 7 -11 32.36 6.34
 -2 7 -11 25.86 8.76
 -2 7 -11 34.42 4.84
 -2 7 -11 35.81 7.38
 -2 7 -11 24.15 5.69
 -1 7 -11 50.23 9.95
 -1 7 -11 69.25 7.95
 -1 7 -11 64.78 12.42
 -1 7 -11 73.01 6.9
 -1 7 -11 62.3 8.82
 -1 7 -11 55.9 7.65
 0 7 -11 58.03 8.37
 0 7 -11 56.88 12.83
 0 7 -11 72.46 7.98
 0 7 -11 68.39 8.97
 0 7 -11 73.25 8.12
 0 7 -11 64.11 10.1
 1 7 -11 20.75 12.67
 1 7 -11 -1.66 7.96
 1 7 -11 0.11 6.67
 1 7 -11 3.5 5.99
 1 7 -11 0.55 5
 2 7 -11 23.11 6.85
 2 7 -11 17.58 6.77
 2 7 -11 22.06 5.18
 2 7 -11 30.75 8.37
 2 7 -11 29.78 4.75
 3 7 -11 2.88 8.01
 3 7 -11 -0.32 4.11
 3 7 -11 0.99 6.15
 3 7 -11 -1.51 7.19
 4 7 -11 51.17 9.08
 4 7 -11 51.66 5.84
 4 7 -11 43.54 7.15
 6 7 -11 -0.45 7.85
 7 7 -11 1.39 4.05
 7 7 -11 -1.16 7.07
 8 7 -11 20.48 4.19
 8 7 -11 27.09 6.67
 9 7 -11 -2.78 2.78
 -9 7 -12 1.21 3.6
 -8 7 -12 95.68 7.48
 -8 7 -12 69.4 6.5
 -7 7 -12 34.14 6.61
 -7 7 -12 27.95 5.8
 -6 7 -12 -4.92 5.46
 -5 7 -12 10.94 9.91
 -5 7 -12 17.74 5.44
 -4 7 -12 177.43 17.45
 -4 7 -12 157.29 19.35
 -3 7 -12 -0.93 5.09
 -3 7 -12 -4.33 5.4
 -3 7 -12 -5.57 9.83
 -3 7 -12 -1.98 5
 -3 7 -12 8.72 9.18
 -3 7 -12 0.08 4.3
 -3 7 -12 -4.7 7.53
 -2 7 -12 10.97 4.42
 -2 7 -12 1.26 7.2
 -2 7 -12 4.92 5.37
 -2 7 -12 -12.49 10.57
 -2 7 -12 7.11 8.57
 -2 7 -12 8.85 5.6
 -1 7 -12 12.85 6.1
 -1 7 -12 29.23 4.98
 -1 7 -12 17.07 7.27
 -1 7 -12 16.12 6.03
 -1 7 -12 6.85 11.58
 -1 7 -12 20.38 8.67
 -1 7 -12 29.07 5.94
 0 7 -12 128.96 12.65
 0 7 -12 105.45 16.63
 0 7 -12 116.84 12.15
 0 7 -12 126.25 11.98
 0 7 -12 149.39 11.47
 0 7 -12 118.41 13.54
 0 7 -12 116.71 12.29
 1 7 -12 -7.46 6.86
 1 7 -12 7.28 6.61
 1 7 -12 0.26 4.5
 1 7 -12 3.57 4.89
 1 7 -12 -2.19 8.26
 1 7 -12 0.52 6.15
 2 7 -12 28.25 7.75
 2 7 -12 26.56 6.75
 2 7 -12 21.78 4.97
 2 7 -12 26.72 5.24
 2 7 -12 30.14 6.57
 2 7 -12 29.91 8.35
 3 7 -12 -3.72 5.98
 3 7 -12 -6.46 7.9
 3 7 -12 1.67 4.49
 4 7 -12 183.55 17.11
 5 7 -12 5.14 5.21
 5 7 -12 9.75 7.7
 6 7 -12 48.36 7.9
 7 7 -12 8.21 5.73
 8 7 -12 75.66 6.52
 8 7 -12 50.36 8.52
 -9 -7 12 1.62 3.2
 9 7 -12 -0.95 2.55
 -8 7 -13 14.92 4.32
 -8 7 -13 21.99 5.55
 -7 7 -13 0.97 4.82
 -6 7 -13 3.09 4.26
 -6 7 -13 0.93 5.2
 -5 7 -13 8.28 5.21
 -5 7 -13 -2.44 10.01
 -4 7 -13 86.95 9.5
 -4 7 -13 103.78 9.35
 -3 7 -13 25.78 9.77
 -3 7 -13 43.53 6.51
 -3 7 -13 34.55 8.53
 -2 7 -13 6.36 5.72
 -2 7 -13 0.23 7.49
 -2 7 -13 16.47 11.42
 -2 7 -13 3.75 4.71
 -2 7 -13 12.06 8.62
 -2 7 -13 -2.46 5.5
 -1 7 -13 6.87 8.38
 -1 7 -13 8.96 4.77
 -1 7 -13 7.3 12.49
 -1 7 -13 4.99 6.27
 -1 7 -13 2.28 7.15
 -1 7 -13 -3.86 5.56
 -1 7 -13 -1.47 5.81
 0 7 -13 31.31 5.35
 0 7 -13 31.72 5.83
 0 7 -13 22.09 7.31
 0 7 -13 23.76 7.38
 0 7 -13 16.75 6.39
 0 7 -13 22.49 8.53
 1 7 -13 7.08 4.79
 1 7 -13 -7.38 4.9
 1 7 -13 0.66 7.61
 1 7 -13 -0.89 6.56
 1 7 -13 3.78 6.15
 1 7 -13 2.34 8.06
 2 7 -13 2.57 6.24
 2 7 -13 -11.96 8.07
 2 7 -13 -5.13 4.93
 4 7 -13 41.23 8.51
 4 7 -13 36.67 6.39
 5 7 -13 8 7.09
 6 7 -13 -4.59 6.23
 7 7 -13 1.07 5.83
 -8 7 -14 50.66 5.48
 -7 7 -14 1.4 4.42
 -6 7 -14 -1.85 4.91
 -5 7 -14 10.77 9.87
 -4 7 -14 95.15 9.64
 -4 7 -14 118.27 12.8
 -3 7 -14 -6.04 5.23
 -3 7 -14 -1.31 6.03
 -2 7 -14 -3.99 5.21
 -1 7 -14 27.49 5.8
 -1 7 -14 16.97 8.7
 0 7 -14 113.34 10.09
 0 7 -14 76.87 11.8
 1 7 -14 36.61 5.9
 3 7 -14 36.26 6.69
 3 7 -14 46.45 6.75
 3 7 -14 24.48 8.28
 4 7 -14 36.17 6.61
 4 7 -14 42.27 6.16
 4 7 -14 30.94 7.94
 5 7 -14 2.89 4.13
 5 7 -14 15.27 5.22
 6 7 -14 9.14 4.51
 6 7 -14 14.81 6.34
 7 7 -14 14.76 3.8
 -7 -7 14 21.78 5.3
 -8 7 -15 3.97 2.89
 -7 7 -15 -4.38 3.91
 -6 7 -15 -4.31 4.31
 -5 7 -15 5.66 4.53
 -4 7 -15 18.3 4.82
 -4 7 -15 11.71 10.33
 -4 7 -15 1.89 9.47
 -3 7 -15 -6.85 9.09
 -3 7 -15 9.04 8.99
 -2 7 -15 13.99 5.9
 -2 7 -15 -6.84 8.69
 -2 7 -15 -1.66 7.97
 -1 7 -15 38.55 6.42
 -1 7 -15 20.82 8.65
 -1 7 -15 26.15 7.87
 0 7 -15 18.05 5.96
 0 7 -15 3.67 8.08
 0 7 -15 17.94 7.09
 1 7 -15 8.9 7.95
 1 7 -15 20.79 6.11
 2 7 -15 5.33 7.54
 2 7 -15 -2.87 6.35
 3 7 -15 29.91 7.02
 3 7 -15 19.6 6.34
 3 7 -15 18.07 5.81
 4 7 -15 17.82 6.29
 4 7 -15 5.75 5.09
 5 7 -15 -0.45 6.16
 5 7 -15 1.66 4.53
 6 7 -15 9.27 3.72
 7 7 -15 8.57 2.63
 -7 7 -16 3.61 3.19
 -6 7 -16 -0.71 3.75
 -5 7 -16 16.78 4.37
 -4 7 -16 20.56 8.54
 -3 7 -16 10.44 8.48
 -3 7 -16 32.7 9.64
 -3 7 -16 15.57 5.15
 -2 7 -16 6.08 8.27
 -2 7 -16 1.12 8.54
 -2 7 -16 4.9 5.21
 -1 7 -16 72.7 11.03
 -1 7 -16 99.77 10.95
 -1 7 -16 96.91 9.47
 0 7 -16 -8.1 7.71
 0 7 -16 -5.32 7.29
 0 7 -16 0.43 5.31
 1 7 -16 32.3 7.8
 1 7 -16 26.62 7.01
 1 7 -16 10.11 5.44
 2 7 -16 8.36 6.6
 2 7 -16 5.96 6.41
 2 7 -16 -1.52 5.27
 3 7 -16 37.09 7.24
 3 7 -16 34.69 7.16
 3 7 -16 44.32 6.14
 4 7 -16 4.49 6.22
 4 7 -16 0.56 4.37
 5 7 -16 -8.12 3.76
 6 7 -16 5.75 2.66
 -6 7 -17 -2.17 2.99
 -5 7 -17 9.44 3.56
 -3 7 -17 6.78 7.87
 -2 7 -17 2.71 4.66
 -2 7 -17 4.77 9
 -2 7 -17 9.03 7.64
 -1 7 -17 30.2 8.72
 -1 7 -17 22.63 7.83
 0 7 -17 2.63 7.66
 0 7 -17 3.88 7.06
 1 7 -17 23.7 5.14
 1 7 -17 20.51 7.13
 2 7 -17 1.51 4.42
 2 7 -17 -1.44 6.96
 2 7 -17 -1.18 5.9
 3 7 -17 14.1 7.09
 4 7 -17 3.54 3.7
 5 7 -17 4.03 2.62
 -3 7 -18 2.89 4.1
 -3 7 -18 5.58 6.9
 -2 7 -18 3.73 4.26
 -2 7 -18 14.2 6.98
 -1 7 -18 37.83 5.4
 -1 7 -18 31.76 7.62
 0 7 -18 12.97 4.27
 0 7 -18 10.94 7.82
 0 7 -18 -3.13 5.94
 1 7 -18 0.6 6.2
 2 7 -18 -4.36 6.05
 2 7 -18 5.22 3.72
 4 7 -18 2.78 2.43
 -3 7 -19 9 5.77
 -2 7 -19 8.72 6.08
 -2 7 -19 12.38 4.29
 -1 7 -19 14.43 5.76
 -1 7 -19 8.81 4.29
 0 7 -19 13.84 6.31
 0 7 -19 3.34 3.53
 1 7 -19 15.71 5.46
 1 7 -19 13.28 3.3
 2 7 -19 5.49 2.72
 4 8 19 -4.48 3.22
 4 8 19 1.68 2.23
 5 8 19 -3.52 3.19
 5 8 19 1.35 2.56
 6 8 19 37.89 4.17
 7 8 19 2.5 2.28
 3 8 18 9.42 4.61
 3 8 18 8.11 2.96
 4 8 18 2.71 4.36
 5 8 18 -0.55 4.15
 6 8 18 49.75 6.09
 8 8 18 -1.59 2.55
 9 8 18 0.57 1.42
 1 8 17 6.75 4.2
 2 8 17 86.66 9.19
 2 8 17 88.61 8.63
 3 8 17 1.19 5.07
 3 8 17 3.97 5.17
 4 8 17 9.66 4.78
 5 8 17 -1.2 5.06
 6 8 17 130.89 12.27
 7 8 17 5.57 5.26
 9 8 17 -3.39 2.13
 10 8 17 48 4.27
 -1 8 16 0.93 3.07
 0 8 16 2.76 4.46
 1 8 16 16.12 3.33
 1 8 16 17.42 5.72
 2 8 16 21.34 5.57
 2 8 16 32.27 6.29
 3 8 16 0.73 5.38
 3 8 16 7.97 5.55
 4 8 16 -5.21 5.75
 5 8 16 3.2 6.16
 6 8 16 59.88 8.07
 7 8 16 12.85 6.3
 9 8 16 6.41 3.14
 9 8 16 2.19 2.58
 10 8 16 20.18 2.73
 -1 8 15 20.63 4.74
 0 8 15 0.49 5.84
 1 8 15 15.56 6.5
 2 8 15 318.79 26.68
 3 8 15 13.51 6.87
 4 8 15 6.79 5.92
 4 8 15 2.46 6.8
 7 8 15 30.75 7.16
 9 8 15 70.07 6.92
 10 8 15 67.66 6.18
 11 8 15 7.5 2.06
 -2 8 14 16.41 4.58
 -1 8 14 1.72 5.53
 0 8 14 4.07 6.57
 1 8 14 10.29 7.18
 1 8 14 -3.86 5.46
 2 8 14 50.2 8.47
 3 8 14 38.42 7.9
 4 8 14 25.93 6.82
 4 8 14 32.01 7.34
 6 8 14 26.78 7.32
 7 8 14 61.23 8.7
 -7 -8 -14 59.33 5.84
 -8 -8 -14 39.29 4.66
 9 8 14 15.81 4.3
 10 8 14 1.62 3.84
 10 8 14 7.08 2.94
 11 8 14 31.95 3.63
 12 8 14 1.76 2.15
 -3 8 13 32.36 5
 -2 8 13 54.48 6.74
 -1 8 13 101.07 11.38
 -1 8 13 117.61 9.89
 0 8 13 1.7 6.77
 0 8 13 -2.29 3.4
 1 8 13 143.24 13.87
 2 8 13 164.24 14.87
 2 8 13 152.81 13.18
 3 8 13 132.74 12.36
 6 8 13 137.4 12.66
 7 8 13 103.56 11.35
 9 8 13 170.12 14.54
 10 8 13 9.56 4.31
 10 8 13 11.12 3.31
 11 8 13 25.88 3.55
 12 8 13 3.85 2.67
 12 8 13 6.82 2.06
 -3 8 12 2.5 5.15
 -2 8 12 21.86 6.32
 -2 8 12 33.53 4.24
 -1 8 12 24.06 6.91
 -1 8 12 15.42 3.81
 0 8 12 8.91 7.14
 0 8 12 13.45 3.91
 1 8 12 36.94 5.47
 1 8 12 32.58 8.46
 2 8 12 -2.27 4.56
 2 8 12 6.16 7.86
 2 8 12 2.43 7.81
 3 8 12 44.75 8.56
 3 8 12 33.97 7.23
 3 8 12 25.1 8.51
 3 8 12 50.01 5.36
 4 8 12 41.69 8.22
 4 8 12 18.3 7.06
 4 8 12 33.38 8.14
 4 8 12 34.96 4.83
 5 8 12 58.96 6.26
 5 8 12 59.7 9.04
 5 8 12 47.35 9.01
 6 8 12 -0.32 7.12
 6 8 12 3.13 4.65
 7 8 12 31.25 5.34
 9 8 12 26.56 4.84
 10 8 12 3.24 3.37
 10 8 12 9.43 5.33
 11 8 12 -1.96 2.93
 11 8 12 2.69 3.95
 12 8 12 55.66 4.59
 12 8 12 31.88 5.06
 -4 8 11 -0.74 3.01
 -4 8 11 2.83 5.46
 -3 8 11 101.58 8.87
 -3 8 11 98.02 10.31
 -2 8 11 -0.92 3.9
 -2 8 11 13.25 6.13
 -1 8 11 327.5 25.77
 -1 8 11 288.99 26.37
 0 8 11 2.43 7.66
 1 8 11 207.59 18.78
 1 8 11 203.7 19.25
 1 8 11 221.69 17.62
 1 8 11 197.32 18.06
 2 8 11 9.06 8.01
 2 8 11 10.63 5.04
 2 8 11 15.66 8.21
 2 8 11 13.66 4.37
 3 8 11 252.75 19.96
 3 8 11 229.42 21.08
 3 8 11 226.34 20.5
 3 8 11 240.53 21.55
 4 8 11 17.1 6.72
 4 8 11 23.88 7.91
 4 8 11 32.44 8.35
 4 8 11 24.45 4.81
 5 8 11 506.45 39.74
 5 8 11 478.86 40.18
 5 8 11 464.27 40.62
 5 8 11 493.44 40.31
 6 8 11 35.45 7.99
 6 8 11 49.5 6.63
 6 8 11 49.63 8.61
 7 8 11 200.98 17.56
 7 8 11 208.27 18.25
 8 8 11 29.2 4.95
 9 8 11 104.15 9.36
 9 8 11 96.12 9
 10 8 11 18.51 3.73
 10 8 11 9.56 5.34
 11 8 11 53.26 5.34
 11 8 11 47.09 6.28
 12 8 11 9.35 3.63
 12 8 11 19.73 2.99
 -5 8 10 4.5 2.44
 -4 8 10 -0.24 2.87
 -3 8 10 8.01 3.51
 -3 8 10 -3.84 5.83
 -2 8 10 10.27 4.29
 -2 8 10 3.01 6.9
 -1 8 10 29.21 8.03
 0 8 10 82.75 7.96
 0 8 10 71.93 7.74
 0 8 10 81.52 10.47
 0 8 10 69.35 9.83
 1 8 10 4.24 4.62
 1 8 10 2.43 4.41
 1 8 10 10.66 8.22
 1 8 10 11.79 7.76
 2 8 10 2.86 4.93
 2 8 10 2.56 4.51
 2 8 10 -0.55 7.99
 2 8 10 10.93 8.31
 3 8 10 12.85 8.44
 3 8 10 5.85 5.99
 3 8 10 5.84 5.22
 3 8 10 4.87 7.85
 3 8 10 0.34 4.53
 4 8 10 0.14 6.39
 4 8 10 5.93 4.44
 4 8 10 9.72 7.92
 4 8 10 9.75 7.88
 5 8 10 107.89 11.62
 5 8 10 77.1 10.36
 5 8 10 104.8 9.91
 5 8 10 100.27 9.24
 5 8 10 82.31 11.23
 6 8 10 3.1 4.95
 6 8 10 2.5 6.86
 6 8 10 1.64 7.8
 7 8 10 13.17 7.42
 7 8 10 25.12 4.98
 8 8 10 98.18 9.37
 8 8 10 102.15 9.51
 10 8 10 17.26 3.74
 10 8 10 12.46 5.61
 11 8 10 71.92 6.61
 11 8 10 63.03 7.52
 12 8 10 62.78 5.58
 12 8 10 59.32 6.12
 12 8 10 49.17 6.12
 13 8 10 -0.38 2.56
 13 8 10 9.36 1.97
 -5 8 9 148.53 12.28
 -4 8 9 2.13 3.42
 -3 8 9 169.08 15.2
 -3 8 9 169.83 14.42
 -2 8 9 136.91 14.01
 -2 8 9 163.36 14.57
 -1 8 9 180.16 18.38
 -1 8 9 216.23 17.52
 -1 8 9 222.78 19.04
 0 8 9 6.27 7.48
 0 8 9 3.5 4.55
 0 8 9 2.12 4.11
 0 8 9 0.83 8.06
 1 8 9 179.82 14.89
 1 8 9 153.48 13.37
 1 8 9 136.16 13.71
 1 8 9 160.73 15.47
 2 8 9 492.32 41.77
 2 8 9 495.8 41.2
 2 8 9 529.57 41.71
 2 8 9 535.01 42.33
 3 8 9 141.02 13.74
 3 8 9 146.92 14.65
 3 8 9 144.98 13.21
 3 8 9 163.37 13.86
 3 8 9 168.25 15.32
 4 8 9 11.25 8.57
 4 8 9 12.24 7.85
 4 8 9 8.08 5.29
 4 8 9 3.96 4.72
 4 8 9 6.3 6.33
 5 8 9 187.79 15.56
 5 8 9 177.54 16.01
 5 8 9 180.94 15.3
 5 8 9 157.28 16.53
 5 8 9 156.87 14.84
 6 8 9 70.65 10.12
 6 8 9 83.64 11.23
 6 8 9 105 9.28
 7 8 9 127.58 11.33
 7 8 9 111.84 12.4
 8 8 9 110.72 9.7
 8 8 9 91.64 9.84
 8 8 9 104.63 9.66
 9 8 9 50.64 6.12
 10 8 9 138.5 11.28
 10 8 9 115.55 11.97
 11 8 9 30.43 5.88
 11 8 9 35.94 4.45
 12 8 9 25.29 3.37
 12 8 9 18.03 4.19
 13 8 9 3.97 2.72
 13 8 9 4.28 2.09
 -6 8 8 0.45 2.15
 -5 8 8 7.5 3.16
 -4 8 8 5.01 3.81
 -3 8 8 1.09 4.23
 -3 8 8 2.02 6.22
 -2 8 8 3.41 7.67
 -1 8 8 25.83 5.27
 -1 8 8 21.47 7.44
 -1 8 8 36.91 8.34
 0 8 8 11.78 4.67
 0 8 8 13.77 4.96
 0 8 8 17.18 7.58
 1 8 8 331.95 27.55
 1 8 8 333.4 28.46
 1 8 8 332.17 27.22
 1 8 8 327.01 27.92
 2 8 8 14.75 5.07
 2 8 8 1.07 8.45
 2 8 8 3.73 4.74
 2 8 8 11.26 7.71
 3 8 8 8.57 5.13
 3 8 8 16.26 8.53
 3 8 8 1.94 4.69
 3 8 8 8.89 7.72
 4 8 8 25.25 5.32
 4 8 8 29.01 5.76
 4 8 8 28.57 8.81
 4 8 8 25 6.3
 4 8 8 19.25 7.94
 5 8 8 80.69 11.22
 5 8 8 100.6 9.01
 5 8 8 78.07 8.55
 5 8 8 75.13 9.58
 6 8 8 28.51 5.17
 6 8 8 7.8 7
 6 8 8 9.27 8.15
 7 8 8 445.81 36.6
 7 8 8 461.57 36.45
 7 8 8 423.89 36.78
 8 8 8 42.16 6.06
 -8 -8 -8 40.93 6.73
 8 8 8 54.45 6.32
 9 8 8 10.01 4.23
 10 8 8 24.61 4.09
 10 8 8 27.33 5.78
 11 8 8 221.8 18.33
 11 8 8 222.28 18.77
 12 8 8 7.07 3.08
 12 8 8 4.25 4.15
 12 8 8 1.59 3.74
 13 8 8 7.75 2.94
 13 8 8 16.06 2.52
 -6 8 7 119.97 10.07
 -5 8 7 59.11 6.08
 -4 8 7 -3.85 3.96
 -3 8 7 80.94 10.25
 -2 8 7 891.19 73.79
 -2 8 7 923.27 74.33
 -2 8 7 932.92 73.64
 -1 8 7 87.53 10.29
 -1 8 7 89.69 8.93
 -1 8 7 96.69 11.12
 0 8 7 3.69 4.31
 0 8 7 -0.11 4.74
 0 8 7 2.91 8.21
 0 8 7 9.55 7.24
 1 8 7 38.43 5.99
 1 8 7 37.7 5.76
 1 8 7 37.98 9
 1 8 7 46.09 8.2
 2 8 7 484.77 37.94
 2 8 7 464.09 37.5
 2 8 7 450.71 38.52
 2 8 7 442.39 37.97
 3 8 7 67.09 7.48
 3 8 7 62.62 6.97
 3 8 7 47.63 8.86
 3 8 7 59.66 9.87
 4 8 7 12.35 5.1
 4 8 7 4.66 4.74
 4 8 7 4.06 7.38
 4 8 7 3.59 8.11
 5 8 7 15.44 5.13
 5 8 7 18.21 8.4
 5 8 7 17.31 6.38
 5 8 7 15.18 4.91
 6 8 7 259.15 23.81
 6 8 7 277.51 24.65
 6 8 7 305.11 23.7
 7 8 7 1.36 4.19
 7 8 7 16.39 4.08
 7 8 7 2.92 5.11
 8 8 7 29.12 4.28
 8 8 7 24.16 4.6
 8 8 7 30.41 4.88
 8 8 7 38.35 5.36
 -8 -8 -7 18.55 5.66
 9 8 7 14.84 4.29
 9 8 7 4.24 3.53
 -9 -8 -7 1.34 4.52
 10 8 7 209.34 17.49
 10 8 7 200.48 16.93
 11 8 7 21 5.52
 11 8 7 22.95 3.95
 12 8 7 10.31 3.21
 12 8 7 10.3 4.29
 12 8 7 10.78 3.81
 13 8 7 1.06 2.84
 13 8 7 2.93 2.31
 -7 8 6 6.12 1.98
 -6 8 6 9.05 3.21
 -5 8 6 0.81 3.79
 -4 8 6 2.73 4.08
 -3 8 6 65.56 9.17
 -3 8 6 62.45 6.99
 -2 8 6 17.72 7.8
 -2 8 6 5.27 6.54
 -2 8 6 12.53 4.73
 -1 8 6 225.43 19.09
 -1 8 6 239.67 20.39
 -1 8 6 225.68 18.99
 -1 8 6 218.66 19.71
 0 8 6 372.54 30.11
 0 8 6 349.84 29.85
 0 8 6 349.62 30.65
 0 8 6 362.55 29.6
 0 8 6 372.21 29.85
 1 8 6 225.4 18.81
 1 8 6 217.83 18.46
 1 8 6 214.89 19.3
 1 8 6 224.51 19.99
 2 8 6 11.59 4.92
 2 8 6 10.79 4.54
 2 8 6 6.73 6.96
 2 8 6 14.01 8.01
 3 8 6 382.8 30.28
 3 8 6 363.36 29.84
 3 8 6 353.8 30.33
 3 8 6 362.46 30.99
 4 8 6 -1.39 4.7
 4 8 6 1.53 4.39
 4 8 6 1.46 7
 4 8 6 0.25 7.98
 5 8 6 53.97 6.46
 5 8 6 42.95 6.99
 5 8 6 47.55 6.28
 5 8 6 48.38 8.96
 6 8 6 31.21 8.74
 6 8 6 37.92 7.18
 6 8 6 32.33 5.38
 7 8 6 380.56 30.89
 7 8 6 381.37 30.86
 7 8 6 365.13 30.91
 8 8 6 101.9 9.6
 8 8 6 122.66 10.18
 8 8 6 98.19 10.09
 8 8 6 124.07 9.93
 -8 -8 -6 89.66 10.71
 9 8 6 0.45 3.49
 -9 -8 -6 2.78 4.74
 9 8 6 3.77 4.29
 10 8 6 -7.47 4.56
 11 8 6 277.1 22.17
 11 8 6 246.72 22.01
 11 8 6 273.46 21.8
 12 8 6 40.12 5.6
 12 8 6 51.88 6.05
 12 8 6 57.17 5.27
 13 8 6 9.59 2.51
 13 8 6 8.57 2.99
 -7 8 5 -0.18 2.31
 -6 8 5 312.83 25.4
 -5 8 5 6.28 4
 -3 8 5 -1.41 4.43
 -3 8 5 11.53 7.59
 -3 8 5 4.25 7.09
 -2 8 5 753.94 63.24
 -2 8 5 799.66 62.77
 -2 8 5 774.8 62.93
 -2 8 5 775.51 63.45
 -1 8 5 18.14 4.9
 -1 8 5 25.63 8.45
 -1 8 5 25.72 5.06
 -1 8 5 13.29 7.91
 -1 8 5 21.25 7.18
 -1 8 5 11.67 4.22
 0 8 5 3.17 7.88
 0 8 5 2.73 4.54
 0 8 5 1.52 4.24
 0 8 5 -4.57 6.7
 0 8 5 3.42 4.9
 1 8 5 8.22 4.59
 1 8 5 12.96 6.94
 1 8 5 18.08 7.74
 1 8 5 30.29 4.98
 2 8 5 598.53 48.1
 2 8 5 577.42 48.42
 2 8 5 597.44 48.9
 2 8 5 612 48.48
 3 8 5 70.78 7.73
 3 8 5 77.51 9.24
 3 8 5 77.09 10.18
 3 8 5 88.55 8.36
 4 8 5 8.59 4.32
 4 8 5 18.67 6.79
 4 8 5 7.53 7.78
 4 8 5 14.49 4.82
 5 8 5 49.97 8.71
 5 8 5 37.88 5.45
 5 8 5 39.02 5.78
 6 8 5 472.45 36.85
 6 8 5 430.35 36.75
 7 8 5 4.57 3.99
 7 8 5 2.45 3.98
 7 8 5 7.84 3.25
 7 8 5 8.62 4.96
 8 8 5 2.03 4.13
 8 8 5 -4.32 3.38
 -8 -8 -5 4.44 5
 8 8 5 4.29 4.43
 9 8 5 84.02 7.91
 -9 -8 -5 66.8 8.13
 9 8 5 61.01 8.16
 9 8 5 76.6 7.06
 11 8 5 5.55 3.38
 11 8 5 -6.29 5.02
 12 8 5 11.12 4.35
 12 8 5 11.51 3.88
 12 8 5 18.14 3.39
 13 8 5 37.16 3.62
 13 8 5 29.44 4.24
 13 8 5 27.73 4.03
 -5 8 4 3.21 6.81
 -5 8 4 13.98 4.06
 -4 8 4 4.82 4.64
 -3 8 4 22.05 8.24
 -3 8 4 27.66 7.26
 -3 8 4 16.39 4.99
 -3 8 4 15.64 4.71
 -2 8 4 5.77 8.49
 -2 8 4 4.17 4.65
 -2 8 4 14.51 7.8
 -2 8 4 3.39 4.66
 -1 8 4 122.44 11.41
 -1 8 4 114.56 13.25
 -1 8 4 129.14 11.27
 -1 8 4 112.87 12.19
 -1 8 4 128.71 11.23
 -1 8 4 164.73 13.26
 -1 8 4 115.07 11.42
 0 8 4 18.19 7.53
 0 8 4 12.61 6.36
 0 8 4 9.04 4.14
 0 8 4 4 4.25
 0 8 4 1.83 4.85
 0 8 4 5.47 7.74
 1 8 4 97.25 11.69
 1 8 4 105.44 9.9
 1 8 4 115.38 10.1
 1 8 4 96.71 9.58
 1 8 4 110.47 10.83
 2 8 4 10.53 7.41
 2 8 4 15.16 4.19
 2 8 4 12.91 6.66
 2 8 4 1.06 4.42
 3 8 4 202.21 18.74
 3 8 4 205.74 17.41
 3 8 4 213.35 18.18
 3 8 4 214.39 17.91
 4 8 4 177.86 16.33
 4 8 4 185.16 15.9
 4 8 4 195.69 17.41
 4 8 4 203.14 16.34
 5 8 4 54.51 6.74
 5 8 4 43.95 5.86
 5 8 4 45.34 8.79
 5 8 4 49.53 6.08
 6 8 4 2.77 4.91
 6 8 4 3.23 3.54
 6 8 4 1.67 4.13
 7 8 4 408.4 34.8
 7 8 4 427.27 34.83
 7 8 4 438.56 34.49
 7 8 4 423.34 34.87
 8 8 4 234.83 19.92
 -8 -8 -4 243.69 20.89
 8 8 4 254.49 20.51
 9 8 4 0.27 5.37
 -9 -8 -4 -1.44 4.82
 9 8 4 1.8 3.38
 9 8 4 4.83 4.45
 -10 -8 -4 56.09 7.05
 11 8 4 119.98 11.55
 11 8 4 132.6 11.27
 11 8 4 143.06 11.95
 12 8 4 59.89 7
 12 8 4 72.24 7.13
 12 8 4 76.44 6.64
 13 8 4 1.67 3.27
 13 8 4 4.98 3.2
 -7 8 3 6.51 2.87
 -6 8 3 300.13 21.64
 -6 8 3 195.71 22.15
 -5 8 3 62.77 6.32
 -5 8 3 44.12 8.75
 -4 8 3 0.52 4.18
 -4 8 3 -8.54 4.88
 -4 8 3 -2.17 7.75
 -3 8 3 42.93 7.58
 -3 8 3 21.63 5.04
 -3 8 3 36.29 5.72
 -3 8 3 30.96 8.8
 -2 8 3 549.53 42.21
 -2 8 3 494.65 42.15
 -2 8 3 513.44 41.35
 -2 8 3 492.31 41.81
 -1 8 3 241.75 19.62
 -1 8 3 217.38 19.17
 -1 8 3 240.19 19.44
 -1 8 3 237.1 19.4
 -1 8 3 222.56 20.54
 -1 8 3 252.89 20.45
 -1 8 3 212.23 19.58
 0 8 3 16.11 4.56
 0 8 3 13.27 4.35
 0 8 3 18.98 5.03
 0 8 3 15.66 4.3
 0 8 3 15.53 7.83
 0 8 3 28.5 7.26
 0 8 3 13.65 6.19
 1 8 3 245.71 19.84
 1 8 3 232.25 19.43
 1 8 3 231.54 20.49
 1 8 3 226.46 19.78
 1 8 3 259.57 19.87
 1 8 3 214.52 20.04
 1 8 3 233.24 20.7
 2 8 3 312.92 26.24
 2 8 3 321.1 26.06
 2 8 3 329.65 26.13
 2 8 3 312.33 25.72
 2 8 3 292.48 26.74
 3 8 3 179.25 17.11
 3 8 3 202.74 16.75
 3 8 3 190.59 16.32
 3 8 3 203.73 16.73
 3 8 3 199.44 17.66
 4 8 3 4.58 4.86
 4 8 3 2.36 3.86
 4 8 3 3.89 4.34
 4 8 3 4.96 7.16
 5 8 3 454.89 36.48
 5 8 3 430.67 36.16
 5 8 3 423.83 37.07
 5 8 3 481.12 36.54
 6 8 3 31.32 5.02
 6 8 3 38.59 4.34
 6 8 3 43.03 6.05
 6 8 3 41.29 5.35
 7 8 3 0.21 4.06
 7 8 3 2.48 3.76
 7 8 3 2.84 3.12
 7 8 3 8.54 4.76
 -8 -8 -3 7.59 5.2
 8 8 3 4.02 3.36
 8 8 3 3.45 4.44
 -9 -8 -3 161.43 15.13
 9 8 3 185.31 14.29
 9 8 3 148.31 14.84
 10 8 3 7.06 4.11
 -10 -8 -3 3.27 4.78
 11 8 3 2.62 3.37
 11 8 3 0.13 4
 11 8 3 -1.22 4.89
 12 8 3 -2.07 3.72
 12 8 3 -4.93 3.01
 12 8 3 2.31 4.31
 13 8 3 12.34 3.22
 13 8 3 6.12 3.23
 -7 8 2 8.05 3.08
 -7 8 2 7.95 5.28
 -6 8 2 -3.13 3.72
 -6 8 2 -1.78 6.3
 -5 8 2 7.06 4.87
 -4 8 2 3.67 4.15
 -4 8 2 3.57 5.01
 -4 8 2 -1.95 8.01
 -3 8 2 77.64 7.74
 -3 8 2 73.41 8.66
 -3 8 2 89.87 10.89
 -2 8 2 18.84 4.62
 -2 8 2 25.31 8.62
 -2 8 2 16.12 5.43
 -2 8 2 17.32 7.46
 -1 8 2 123.97 12.39
 -1 8 2 111.51 10.76
 -1 8 2 118.14 11.21
 -1 8 2 121.53 10.98
 -1 8 2 116.93 12.93
 -1 8 2 119.38 11.38
 -1 8 2 146.74 11.45
 0 8 2 59.24 8.41
 0 8 2 60.35 6.51
 0 8 2 51.26 8.98
 0 8 2 61.1 7.38
 0 8 2 55.63 6.88
 0 8 2 61.3 7.6
 0 8 2 51.42 6.11
 0 8 2 57.87 6.87
 1 8 2 228.42 20.15
 1 8 2 223.08 19.37
 1 8 2 236.91 20.07
 1 8 2 249.7 19.72
 1 8 2 251.33 19.45
 1 8 2 229.31 19.66
 1 8 2 227.07 19.42
 1 8 2 214.79 18.97
 2 8 2 12.05 6.03
 2 8 2 0.34 3.68
 2 8 2 1.72 4.81
 2 8 2 2.53 4.08
 2 8 2 9.05 7.12
 3 8 2 40.44 5.03
 3 8 2 50.54 6.09
 3 8 2 37.07 5.63
 3 8 2 40.55 7.85
 4 8 2 726.99 59.26
 4 8 2 741.44 59.56
 4 8 2 766.12 59.65
 4 8 2 723.75 59.92
 5 8 2 18.24 4.4
 5 8 2 14.23 3.35
 5 8 2 12.08 2.84
 5 8 2 17.23 5.3
 5 8 2 14.91 7.55
 6 8 2 38.42 5.84
 6 8 2 31.6 4.97
 6 8 2 33.91 4.07
 7 8 2 39.55 5.46
 -7 -8 -2 26.02 6.06
 7 8 2 29.96 4.08
 7 8 2 27.23 4.58
 8 8 2 410.76 36.76
 -8 -8 -2 439.34 37.26
 8 8 2 482.09 36.51
 -9 -8 -2 35.26 6.02
 9 8 2 34.39 4.59
 9 8 2 35.16 6.27
 -10 -8 -2 58.06 6.84
 10 8 2 51.19 6.18
 11 8 2 32.37 5.41
 11 8 2 30.56 4.84
 11 8 2 26.03 4.27
 12 8 2 114.71 9.94
 12 8 2 124.34 9.53
 13 8 2 -0.05 2.97
 -7 8 1 53.65 7.91
 -7 8 1 73.58 6.5
 -6 8 1 7.87 7.11
 -6 8 1 6.51 3.64
 -5 8 1 232.85 19.98
 -4 8 1 1.85 5.23
 -4 8 1 11.59 8.12
 -4 8 1 8.16 3.97
 -3 8 1 295.68 25.09
 -3 8 1 282.91 25.66
 -3 8 1 302.85 24.39
 -2 8 1 17.75 4.44
 -2 8 1 28.22 5.74
 -2 8 1 32.48 5.87
 -2 8 1 19.17 8.48
 -1 8 1 255.5 20.9
 -1 8 1 243.49 21.8
 -1 8 1 283.77 21.66
 -1 8 1 259.34 21.26
 -1 8 1 222.38 20.96
 0 8 1 4.41 5.49
 0 8 1 3.54 4.87
 0 8 1 7.29 6.19
 0 8 1 14.57 4.23
 0 8 1 5.4 4.64
 0 8 1 -3.04 7.53
 1 8 1 305.59 24.74
 1 8 1 294.59 24.56
 1 8 1 281.15 25
 1 8 1 303.31 24.52
 1 8 1 263.38 24.65
 1 8 1 307.45 24.74
 1 8 1 323 25.01
 2 8 1 29.24 5.45
 2 8 1 27.7 4.35
 2 8 1 34.96 4.92
 2 8 1 23.17 7.01
 3 8 1 102.25 8.89
 3 8 1 81.89 9.15
 3 8 1 89.07 10.48
 4 8 1 40.19 4.92
 4 8 1 44.08 7.74
 4 8 1 38.41 4.96
 4 8 1 28.27 5.38
 5 8 1 333.24 27.63
 5 8 1 316.48 27.07
 5 8 1 386.6 27.69
 5 8 1 337.22 27.15
 6 8 1 66.43 6.5
 6 8 1 57.4 5.65
 6 8 1 51.74 7.06
 -7 -8 -1 10.76 5.42
 7 8 1 16.22 4.9
 7 8 1 17.31 3.71
 7 8 1 9.5 3.25
 -8 -8 -1 -0.29 5.17
 8 8 1 2.07 3.36
 8 8 1 6.62 5.32
 9 8 1 95.82 8.6
 -9 -8 -1 100.39 9.68
 9 8 1 85.51 9.46
 10 8 1 -3.35 3.53
 10 8 1 0.12 4.94
 10 8 1 5.75 4.01
 11 8 1 6.4 3.42
 11 8 1 3.22 4.76
 11 8 1 7.11 3.97
 12 8 1 2.87 3.69
 12 8 1 1.41 3.96
 13 8 1 10.25 2.92
 -7 8 0 8.93 6.24
 -6 8 0 0.81 3.52
 -6 8 0 7.59 6.97
 -5 8 0 11.16 5.22
 -4 8 0 147.51 12.8
 -4 8 0 139.82 14.82
 -4 8 0 161.69 13.95
 -3 8 0 20.67 4.49
 -3 8 0 30.38 8.86
 -3 8 0 27.85 6.04
 -2 8 0 5.16 8.1
 -2 8 0 7.79 5.15
 -2 8 0 -6.55 5.67
 -2 8 0 2.06 3.56
 -2 8 0 3.12 3.8
 -1 8 0 11.89 5.79
 -1 8 0 6.64 5.11
 -1 8 0 12.88 5.28
 -1 8 0 8.82 3.93
 -1 8 0 12.82 7.8
 0 8 0 410.28 33.52
 0 8 0 407.69 33.64
 0 8 0 423.48 33.5
 0 8 0 387.59 33.41
 0 8 0 422.51 33.81
 1 8 0 42.78 7.75
 1 8 0 56.54 7.94
 1 8 0 54.47 8.59
 1 8 0 68.82 7.44
 2 8 0 133.67 12.76
 2 8 0 115.1 10.59
 2 8 0 94.66 9.81
 2 8 0 107.74 11.49
 2 8 0 105.59 10.35
 3 8 0 49.74 10.44
 3 8 0 50.39 7.28
 3 8 0 65.29 8.33
 3 8 0 74.82 6.91
 4 8 0 397.1 34.4
 4 8 0 418.99 34.05
 4 8 0 412.19 34.9
 4 8 0 457.47 34.47
 5 8 0 3.2 4.95
 5 8 0 7.88 3.33
 5 8 0 12.39 3.98
 6 8 0 86.73 8.56
 6 8 0 81.92 7.35
 6 8 0 79.53 8
 7 8 0 75.88 8.55
 7 8 0 84.75 7.88
 -7 -8 0 88.25 9.02
 7 8 0 82.42 7.57
 8 8 0 307.41 24.48
 -8 -8 0 297.23 25.3
 8 8 0 287.56 24.86
 9 8 0 98.22 10.02
 -9 -8 0 106.4 10.34
 9 8 0 105.02 9.28
 10 8 0 97.16 8.73
 10 8 0 94.3 9.37
 11 8 0 29.76 4.13
 11 8 0 29.32 5.22
 11 8 0 18.86 4.73
 12 8 0 74.3 7.58
 12 8 0 90 7.8
 -8 8 -1 -0.88 4.86
 -7 8 -1 76.23 9.26
 -6 8 -1 6.5 7.15
 -5 8 -1 117.26 10.53
 -5 8 -1 79.57 11.45
 -4 8 -1 2.71 8.32
 -4 8 -1 -1.65 5.51
 -3 8 -1 267.05 23.58
 -3 8 -1 273.79 23.13
 -2 8 -1 -3.07 8.08
 -2 8 -1 3.94 3.62
 -2 8 -1 2.71 5.34
 -1 8 -1 291.42 21
 -1 8 -1 263.44 20.68
 -1 8 -1 253.48 21.08
 -1 8 -1 234.51 21.46
 -1 8 -1 199.29 20.7
 0 8 -1 12.23 5.02
 0 8 -1 2.27 3.91
 0 8 -1 -1.35 4.96
 1 8 -1 343.89 26.73
 1 8 -1 315.29 26.56
 1 8 -1 310.6 26.74
 1 8 -1 363.82 26.86
 1 8 -1 299.32 26.46
 1 8 -1 304.22 27.01
 2 8 -1 284.29 26.57
 2 8 -1 275.32 25.71
 2 8 -1 339.86 26.27
 2 8 -1 326.45 26.15
 2 8 -1 335.07 25.75
 3 8 -1 137.99 13.14
 3 8 -1 155.65 15.33
 3 8 -1 129.11 12.35
 3 8 -1 151.07 12.61
 3 8 -1 186.83 13.09
 3 8 -1 161.32 13.93
 4 8 -1 18.81 4.23
 4 8 -1 5.91 5.07
 4 8 -1 6.29 3.66
 5 8 -1 118.33 10.1
 5 8 -1 101.82 10.46
 5 8 -1 107.83 9.56
 -6 -8 1 97.49 9.93
 6 8 -1 96.83 9.56
 6 8 -1 96.07 8.65
 6 8 -1 109.3 9.32
 7 8 -1 -1.25 5.07
 7 8 -1 -3.56 3.16
 -7 -8 1 2.96 5.06
 8 8 -1 3.11 5.34
 8 8 -1 4.27 3.47
 -8 -8 1 9.22 5.03
 9 8 -1 74.2 6.99
 9 8 -1 76.27 9.04
 9 8 -1 67.31 7.94
 -9 -8 1 64.81 7.96
 10 8 -1 3.49 3.48
 10 8 -1 -1.73 4.8
 11 8 -1 -1.9 4.42
 12 8 -1 -4.16 3.61
 -8 8 -2 26.03 7.33
 -8 8 -2 20.15 5.87
 -7 8 -2 -0.31 6.87
 -6 8 -2 3.4 7.22
 -5 8 -2 56.2 6.46
 -5 8 -2 66.05 7.61
 -4 8 -2 83.14 11.07
 -4 8 -2 83.84 8.78
 -4 8 -2 100.1 9.96
 -4 8 -2 93.55 8.52
 -3 8 -2 44.74 7.05
 -3 8 -2 42.81 9.16
 -2 8 -2 6.84 3.87
 -2 8 -2 13.69 5.54
 -2 8 -2 6.27 8.05
 -1 8 -2 146.26 13.12
 -1 8 -2 140.28 13.76
 -1 8 -2 171.7 13.25
 -1 8 -2 122.38 12.45
 0 8 -2 65.63 7.75
 0 8 -2 61.77 7.91
 0 8 -2 69.11 8.84
 0 8 -2 76.13 8.14
 0 8 -2 72.46 7.18
 1 8 -2 55.62 7.4
 1 8 -2 45.9 9.53
 1 8 -2 74.44 6.95
 1 8 -2 63.43 6.63
 1 8 -2 57.73 8.38
 1 8 -2 74.32 8.14
 2 8 -2 10.43 8.43
 2 8 -2 6.43 4.93
 2 8 -2 0.99 6.99
 2 8 -2 8.02 5.95
 2 8 -2 7.52 3.91
 2 8 -2 4.7 3.94
 3 8 -2 198.21 17.51
 3 8 -2 208.06 18.83
 3 8 -2 203.45 17.02
 3 8 -2 209 17.36
 4 8 -2 333.43 28.94
 4 8 -2 390.92 29.92
 4 8 -2 340.6 28.49
 4 8 -2 366.64 28.88
 5 8 -2 145.37 12.23
 5 8 -2 155.27 12.7
 5 8 -2 131.77 12.57
 6 8 -2 58.59 5.46
 -6 -8 2 52.61 6.83
 6 8 -2 49.88 6.05
 6 8 -2 57.18 6.66
 6 8 -2 51.5 7.08
 7 8 -2 425.97 35.89
 7 8 -2 447.77 35.62
 7 8 -2 424.29 36.31
 -7 -8 2 460.98 36.34
 8 8 -2 78.22 8.58
 8 8 -2 75.13 7.58
 8 8 -2 81.23 9.34
 -8 -8 2 95.59 8.72
 -9 -8 2 33.27 5.81
 9 8 -2 36.07 7.09
 10 8 -2 20.54 3.76
 10 8 -2 1 4.97
 11 8 -2 211.41 17.69
 12 8 -2 16.31 3.54
 -8 8 -3 12.55 5.65
 -7 8 -3 45.2 7.85
 -6 8 -3 59.94 8.73
 -5 8 -3 100.42 9.4
 -5 8 -3 83.92 11.41
 -5 8 -3 105.44 10.35
 -4 8 -3 0.15 4.56
 -4 8 -3 10.26 8.04
 -4 8 -3 9.79 5.96
 -4 8 -3 11.82 4.2
 -3 8 -3 124.23 12.45
 -3 8 -3 119.08 11.41
 -3 8 -3 113.09 10.25
 -3 8 -3 97.16 11.69
 -2 8 -3 232.86 19.66
 -2 8 -3 230.24 18.76
 -2 8 -3 229.16 19.38
 -2 8 -3 220.53 18.6
 -2 8 -3 201.15 19.3
 -1 8 -3 -2 7
 -1 8 -3 3.11 3.78
 -1 8 -3 -4.14 4.12
 -1 8 -3 2.22 6.25
 -1 8 -3 0.28 5.79
 -1 8 -3 -2.35 5.34
 0 8 -3 3.29 5.55
 0 8 -3 3.76 6.76
 0 8 -3 9.6 3.97
 0 8 -3 -6.11 8.51
 0 8 -3 -3.11 4.01
 0 8 -3 1.33 5.14
 1 8 -3 91.75 9.23
 1 8 -3 84.45 8.11
 1 8 -3 90.43 11.07
 1 8 -3 79.63 8.35
 2 8 -3 133.31 12.65
 2 8 -3 117.39 11.28
 2 8 -3 142.6 11.61
 3 8 -3 73.13 7.41
 3 8 -3 79.79 7.79
 4 8 -3 14.85 10.1
 4 8 -3 8.61 3.78
 4 8 -3 7.71 4.07
 4 8 -3 5.65 3.88
 -5 -8 3 23.76 4.87
 5 8 -3 13.84 4.25
 5 8 -3 18.81 4.04
 5 8 -3 21.74 4.67
 6 8 -3 32 5.17
 -6 -8 3 39.93 6.13
 6 8 -3 42.08 5.95
 6 8 -3 45.27 4.63
 7 8 -3 20.86 6.41
 -7 -8 3 28.1 5.56
 7 8 -3 24.22 3.94
 7 8 -3 29.46 5.62
 8 8 -3 6.48 6.01
 8 8 -3 6.93 3.45
 8 8 -3 1.02 5.18
 -8 -8 3 4.09 4.77
 -9 -8 3 19.79 4.96
 9 8 -3 13.5 6.42
 10 8 -3 21.19 4.98
 11 8 -3 4.63 4.04
 12 8 -3 -2.41 2.8
 -9 8 -4 11.77 3.85
 -8 8 -4 20.19 5.97
 -7 8 -4 32 8.68
 -7 8 -4 34.22 7.35
 -6 8 -4 0.92 4.25
 -6 8 -4 8.57 7.47
 -5 8 -4 54.83 8.7
 -5 8 -4 71.28 9.64
 -5 8 -4 71.16 8.5
 -5 8 -4 67.68 7.25
 -4 8 -4 49.7 6.63
 -4 8 -4 59.35 8.28
 -4 8 -4 45.89 7.7
 -4 8 -4 58.23 6.05
 -4 8 -4 52.29 8.91
 -3 8 -4 127.95 10.87
 -3 8 -4 114.47 12.11
 -3 8 -4 110.99 12.66
 -3 8 -4 122.81 12.03
 -2 8 -4 58.03 8.99
 -2 8 -4 53.26 8.34
 -2 8 -4 67.73 6.81
 -2 8 -4 62.8 6.81
 -2 8 -4 55.61 8.09
 -2 8 -4 68.02 6.29
 -1 8 -4 438.27 35.15
 -1 8 -4 415.15 34.81
 -1 8 -4 425.53 34.84
 -1 8 -4 428.96 34.77
 -1 8 -4 416.97 34.5
 -1 8 -4 434.18 34.91
 0 8 -4 32.48 5.07
 0 8 -4 40 6.26
 0 8 -4 29.61 6.53
 0 8 -4 39.95 9.18
 0 8 -4 30.6 5.99
 0 8 -4 39.37 6.28
 0 8 -4 32.23 5.09
 1 8 -4 165.68 14.02
 1 8 -4 135.91 15.99
 1 8 -4 146.18 14.65
 1 8 -4 187.89 14.33
 2 8 -4 2.01 8.5
 2 8 -4 1.87 4.14
 2 8 -4 3.62 7
 2 8 -4 0.2 4.1
 3 8 -4 654.54 53.24
 3 8 -4 671.76 53.53
 4 8 -4 17.64 4.31
 -4 -8 4 19.77 4.46
 4 8 -4 17.49 4.53
 -5 -8 4 104.78 10.33
 5 8 -4 117.68 9.54
 5 8 -4 131.21 10.15
 5 8 -4 97.72 9.68
 5 8 -4 91.19 9.89
 6 8 -4 2.67 4.69
 -6 -8 4 -1.25 4.55
 6 8 -4 2.05 3.48
 6 8 -4 4.05 3.03
 -7 -8 4 253.76 20.88
 7 8 -4 260.76 21.14
 7 8 -4 234.46 20.52
 7 8 -4 241.09 20.13
 -8 -8 4 17.05 4.96
 8 8 -4 11.42 6.3
 8 8 -4 1.62 5.09
 8 8 -4 11.21 3.57
 9 8 -4 23.37 5.3
 10 8 -4 7.54 4.54
 11 8 -4 106.79 9.51
 12 8 -4 0.48 2.2
 -9 8 -5 18.47 3.91
 -8 8 -5 -4.58 3.91
 -8 8 -5 2.47 5.59
 -7 8 -5 0.98 6.89
 -6 8 -5 147.17 13.91
 -6 8 -5 150.04 12.8
 -6 8 -5 128 14.86
 -5 8 -5 2.96 6.37
 -5 8 -5 2.76 5.53
 -5 8 -5 2.44 7.45
 -5 8 -5 0.88 4.5
 -4 8 -5 7.36 7.51
 -4 8 -5 1.97 6.68
 -4 8 -5 14.64 4.84
 -4 8 -5 14.01 4.08
 -4 8 -5 10.85 5.94
 -3 8 -5 66.87 8.2
 -3 8 -5 53.05 8.37
 -3 8 -5 60.63 8.99
 -3 8 -5 63.12 6.71
 -2 8 -5 81.94 7.25
 -2 8 -5 76.25 9.57
 -2 8 -5 56.31 8.91
 -2 8 -5 82.36 8.9
 -2 8 -5 85.59 7.81
 -2 8 -5 59.53 11.2
 -2 8 -5 73.99 7.76
 -1 8 -5 99.11 8.99
 -1 8 -5 99.4 12.24
 -1 8 -5 96.06 10.16
 -1 8 -5 104.83 10.23
 -1 8 -5 105.89 9.4
 -1 8 -5 98.11 9.95
 -1 8 -5 104.94 10.36
 -1 8 -5 97.2 9.48
 0 8 -5 3.29 5.47
 0 8 -5 5.45 5.49
 0 8 -5 -1.69 5.58
 0 8 -5 -4.15 4.29
 0 8 -5 0.81 4.06
 0 8 -5 -5.08 8.72
 0 8 -5 -1.53 3.54
 1 8 -5 21.24 6.28
 1 8 -5 11.1 4.42
 1 8 -5 7.92 4.33
 1 8 -5 9.36 9.06
 1 8 -5 9.24 3.65
 2 8 -5 70.55 10.49
 2 8 -5 95.06 8.77
 2 8 -5 98.25 8.16
 2 8 -5 81.17 11.68
 2 8 -5 77.61 8.48
 3 8 -5 36.15 5.29
 -3 -8 5 21.97 4.84
 3 8 -5 37.78 4.63
 3 8 -5 36.27 5.11
 -4 -8 5 5.25 4.21
 4 8 -5 7.7 4.15
 4 8 -5 5.86 4.14
 4 8 -5 4.61 3.6
 4 8 -5 11.32 10.67
 5 8 -5 -0.2 4
 -5 -8 5 9.88 4.27
 5 8 -5 -4.8 4.34
 5 8 -5 0.79 4.06
 5 8 -5 1.03 3.39
 -6 -8 5 48.79 6.35
 6 8 -5 47.19 4.95
 6 8 -5 45.76 5.54
 6 8 -5 43.69 6.15
 7 8 -5 11.05 5.01
 7 8 -5 12.72 6.01
 -7 -8 5 12.79 4.83
 8 8 -5 -2.18 6.09
 -8 -8 5 -0.52 4.55
 9 8 -5 -2.32 4.85
 10 8 -5 -1.73 4.42
 11 8 -5 13.09 3.67
 -9 8 -6 7.69 3.63
 -8 8 -6 -5.79 5.58
 -8 8 -6 0.51 3.92
 -7 8 -6 37.75 7.34
 -6 8 -6 9.77 8.73
 -6 8 -6 22.7 7.27
[truncated: 104,902 more chars]
