# Supplementary material for: Free‐Standing Supramolecular Pyridine N‐Oxide‐Silver(I) Metallogels
Source: Adv Mater. 2025 Jul 1;37(37):2502818. doi: 10.1002/adma.202502818 (PMC12447065; doi:10.1002/adma.202502818)
Supplement: Supplementary file 2 — Supporting Data [file ADMA-37-2502818-s001.zip › (9Ag)Tol.cif]

data_9Ag_Tol
# start Validation Reply Form
_vrf_PLAT971_9Ag_Tol
;
PROBLEM: Check Calcd Resid. Dens.  1.53Ang From Ag2             7.15 eA-3  
RESPONSE: This is due to absorption artifacts
;
_vrf_PLAT973_9Ag_Tol
;
PROBLEM: Check Calcd Positive Resid. Density on       Ag1       2.96 eA-3  
RESPONSE: This is due to absorption artifacts
;
_vrf_PLAT094_9Ag_Tol
;
PROBLEM: Ratio of Maximum / Minimum Residual Density ....       4.62 Report
RESPONSE: This is due to absorption artifacts
;
_vrf_PLAT097_9Ag_Tol
;
PROBLEM: Large Reported Max.  (Positive) Residual Density       6.93 eA-3  
RESPONSE: This is due to absorption artifacts
;
# end Validation Reply Form
_audit_creation_date               2024-11-10
_audit_creation_method
;
Olex2 1.5-ac5-024
(compiled 2022.04.12 svn.rca3783a0 for Rigaku Oxford Diffraction, GUI svn.r6498)
;
_shelx_SHELXL_version_number       '2018/3'
_audit_contact_author_address      ?
_audit_contact_author_email        ?
_audit_contact_author_name         ''
_audit_contact_author_phone        ?
_publ_contact_author_id_orcid      ?
_publ_section_references
;
Dolomanov, O.V., Bourhis, L.J., Gildea, R.J, Howard, J.A.K. & Puschmann, H.
 (2009), J. Appl. Cryst. 42, 339-341.

Sheldrick, G.M. (2015). Acta Cryst. C71, 3-8.
;
_chemical_name_common              ?
_chemical_name_systematic          ?
_chemical_formula_moiety           '2(C5 H5.5 Ag0.5 F1.5 N0.5 O1.5)'
_chemical_formula_sum              'C10 H11 Ag F3 N O3'
_chemical_formula_weight           358.07
_chemical_melting_point            ?
_chemical_oxdiff_formula           'C10 H10 N1 O1 Ag1 F3'
_chemical_oxdiff_usercomment       'Coloulress plates, 2.5mg, Toluene '
loop_
  _atom_type_symbol
  _atom_type_description
  _atom_type_scat_dispersion_real
  _atom_type_scat_dispersion_imag
  _atom_type_scat_source
 'C' 'C' 0.0181 0.0091 'International Tables Vol C Tables 4.2.6.8 and 6.1.1.4'
 'H' 'H' 0.0000 0.0000 'International Tables Vol C Tables 4.2.6.8 and 6.1.1.4'
 'Ag' 'Ag' 0.1306 4.2820 'International Tables Vol C Tables 4.2.6.8 and 6.1.1.4'
 'F' 'F' 0.0727 0.0534 'International Tables Vol C Tables 4.2.6.8 and 6.1.1.4'
 'N' 'N' 0.0311 0.0180 'International Tables Vol C Tables 4.2.6.8 and 6.1.1.4'
 'O' 'O' 0.0492 0.0322 'International Tables Vol C Tables 4.2.6.8 and 6.1.1.4'

_shelx_space_group_comment
;
The symmetry employed for this shelxl refinement is uniquely defined
by the following loop, which should always be used as a source of
symmetry information in preference to the above space-group names.
They are only intended as comments.
;
_space_group_crystal_system        'triclinic'
_space_group_IT_number             2
_space_group_name_H-M_alt          'P -1'
_space_group_name_Hall             '-P 1'
loop_
  _space_group_symop_operation_xyz
 'x, y, z'
 '-x, -y, -z'

_cell_length_a                     7.0173(3)
_cell_length_b                     11.2202(7)
_cell_length_c                     16.2482(4)
_cell_angle_alpha                  85.928(4)
_cell_angle_beta                   89.834(3)
_cell_angle_gamma                  81.721(4)
_cell_volume                       1262.75(10)
_cell_formula_units_Z              4
_cell_measurement_reflns_used      7534
_cell_measurement_temperature      120
_cell_measurement_theta_max        78.2630
_cell_measurement_theta_min        3.9830
_shelx_estimated_absorpt_T_max     0.458
_shelx_estimated_absorpt_T_min     0.168
_exptl_absorpt_coefficient_mu      13.205
_exptl_absorpt_correction_T_max    1.000
_exptl_absorpt_correction_T_min    0.550
_exptl_absorpt_correction_type     gaussian
_exptl_absorpt_process_details
;
CrysAlisPro 1.171.42.90a (Rigaku Oxford Diffraction, 2023)
Numerical absorption correction based on gaussian integration over
a multifaceted crystal model
Empirical absorption correction using spherical harmonics,
implemented in SCALE3 ABSPACK scaling algorithm.
;
_exptl_absorpt_special_details     ?
_exptl_crystal_colour              colourless
_exptl_crystal_colour_primary      colourless
_exptl_crystal_density_diffrn      1.883
_exptl_crystal_density_meas        ?
_exptl_crystal_density_method      ?
_exptl_crystal_description         plate
_exptl_crystal_F_000               704
loop_
  _exptl_crystal_face_index_h
  _exptl_crystal_face_index_k
  _exptl_crystal_face_index_l
  _exptl_crystal_face_perp_dist
 -5 -1 0 0.1143
 5 1 0 0.0877
 1 -1 -10 0.0985
 -1 -7 0 0.0308
 0 7 -1 0.0382
 0 -6 -7 0.0719
 4 -4 1 0.0685
 -3 -6 -1 0.0664
 0 6 -5 0.0653
 0 -7 0 0.0208
 2 -5 4 0.0567
 -2 5 -4 0.0817
 -3 5 -1 0.0837
 0 6 6 0.0569
 0 -2 10 0.0811
 0 -7 2 0.0252
 -3 5 1 0.0773
 1 -7 -3 0.0361
 2 -6 0 0.0400

_exptl_crystal_size_max            0.21
_exptl_crystal_size_mid            0.2
_exptl_crystal_size_min            0.07
loop_
  _exptl_oxdiff_crystal_face_indexfrac_h
  _exptl_oxdiff_crystal_face_indexfrac_k
  _exptl_oxdiff_crystal_face_indexfrac_l
  _exptl_oxdiff_crystal_face_x
  _exptl_oxdiff_crystal_face_y
  _exptl_oxdiff_crystal_face_z
 -4.5472 -0.6430 -0.1647 0.5526 -0.3377 0.7620
 4.5473 0.6286 0.0418 -0.5601 0.3423 -0.7544
 0.7684 -1.0997 -10.3285 -0.7303 0.4483 0.5155
 -0.5695 -7.2367 0.4249 -0.5204 -0.8492 0.0898
 0.2920 7.1613 -0.9874 0.5225 0.8526 -0.0090
 0.3077 -5.7134 -6.8373 -0.8829 -0.2619 0.3897
 3.5510 -3.6167 0.7931 -0.7498 -0.2213 -0.6235
 -2.7794 -6.3499 -0.6471 -0.2003 -0.8317 0.5178
 0.2186 6.0677 -5.1385 0.2250 0.9381 0.2632
 -0.0558 -7.2010 0.0045 -0.6086 -0.7929 0.0310
 1.8842 -5.3643 3.8916 -0.5140 -0.6706 -0.5350
 -1.8557 5.4125 -3.8350 0.5171 0.6747 0.5266
 -3.0048 4.5463 -1.4858 0.7197 0.3914 0.5735
 0.2856 6.3994 5.6400 0.7996 0.4336 -0.4156
 -0.2383 -2.4500 9.6552 0.3200 -0.7712 -0.5504
 0.2272 -6.8968 2.0166 -0.5172 -0.8442 -0.1410
 -2.5873 5.3177 1.2806 0.8717 0.3613 0.3311
 0.5160 -6.8503 -3.1270 -0.8173 -0.5615 0.1293
 1.9563 -6.0455 -0.0701 -0.7861 -0.5406 -0.2997

_exptl_transmission_factor_max     ?
_exptl_transmission_factor_min     ?
_diffrn_reflns_av_R_equivalents    0.0630
_diffrn_reflns_av_unetI/netI       0.0466
_diffrn_reflns_Laue_measured_fraction_full  0.999
_diffrn_reflns_Laue_measured_fraction_max  0.999
_diffrn_reflns_limit_h_max         7
_diffrn_reflns_limit_h_min         -8
_diffrn_reflns_limit_k_max         13
_diffrn_reflns_limit_k_min         -13
_diffrn_reflns_limit_l_max         18
_diffrn_reflns_limit_l_min         -19
_diffrn_reflns_number              14903
_diffrn_reflns_point_group_measured_fraction_full  0.999
_diffrn_reflns_point_group_measured_fraction_max  0.999
_diffrn_reflns_theta_full          66.725
_diffrn_reflns_theta_max           66.725
_diffrn_reflns_theta_min           2.726
_diffrn_ambient_temperature        120
_diffrn_detector                   'Hybrid Pixel Array Detector'
_diffrn_detector_area_resol_mean   10.0000
_diffrn_detector_type              'HyPix-Arc 100'
_diffrn_measured_fraction_theta_full  0.999
_diffrn_measured_fraction_theta_max  0.999
_diffrn_measurement_details
;
List of Runs (angles in degrees, time in seconds):

  # Type    Start    End  Width  t~exp~   \w     \q     \k     \f   Frames
--------------------------------------------------------------------------
  1  \w     76.00 112.00   0.50    2.00    --   52.57  66.00  22.00   72
  2  \w     30.00  57.00   0.50    2.00    --   52.70 -66.00-112.00   54
  3  \w    -13.00  26.00   0.50    2.00    --   52.70 -66.00-112.00   78
  4  \w     91.00 154.00   0.50    6.00    --  101.85  66.00  22.00  126
  5  \w     45.00  76.00   0.50    6.00    --  101.85 -66.00-112.00   62
  6  \w      2.00  27.00   0.50    2.00    --   52.57 -66.00-112.00   50
  7  \w     40.00 112.00   0.50    2.00    --   52.70  77.00-180.00  144
  8  \w     62.00  87.00   0.50    2.00    --   52.70-125.00 120.00   50
  9  \w     49.00  95.00   0.50    2.00    --   52.70  37.00 120.00   92
 10  \w     50.00 123.00   0.50    2.00    --   52.70  37.00 -60.00  146
 11  \w     37.00  96.00   0.50    2.00    --   52.70-125.00 -90.00  118
 12  \w     11.00  37.00   0.50    2.00    --   52.70 -37.00 -30.00   52
 13  \w     -1.00  80.00   0.50    2.00    --   52.70 -99.00   0.00  162
 14  \w     46.00 110.00   0.50    2.00    --   52.70  57.00 150.00  128
 15  \w    139.00 172.00   0.50    6.00    --  101.85  37.00 -60.00   66
 16  \w     59.00 103.00   0.50    6.00    --  101.85 -99.00 150.00   88
 17  \w    100.00 143.00   0.50    6.00    --  101.85  37.00 120.00   86
 18  \w     30.00 107.00   0.50    6.00    --  101.85 -37.00 -90.00  154
 19  \w    117.00 151.00   0.50    6.00    --  101.85  77.00 150.00   68
 20  \w    122.00 173.00   0.50    6.00    --  101.85  37.00-120.00  102
 21  \w     92.00 118.00   0.50    6.00    --  101.85 -77.00 -30.00   52
 22  \w     95.00 123.00   0.50    6.00    --  101.85 125.00 150.00   56
 23  \w     48.00  77.00   0.50    6.00    --  101.85 -77.00 150.00   58
 24  \w     43.00 106.00   0.50    6.00    --  101.85 -99.00 -90.00  126
 25  \w     74.00 110.00   0.50    6.00    --  101.85-125.00-120.00   72
 26  \w     53.00 101.00   0.50    6.00    --  101.85 -99.00 -30.00   96
 27  \w    134.00 161.00   0.50    6.00    --  101.85 125.00 150.00   54
 28  \w    116.00 157.00   0.50    6.00    --  101.85  37.00 -90.00   82
 29  \w     68.00  99.00   0.50    6.00    --  101.85 -37.00 120.00   62
 30  \w     31.00  65.00   0.50    6.00    --  101.85 -37.00 120.00   68
 31  \w     93.00 130.00   0.50    6.00    --  101.85  57.00  60.00   74
 32  \w     73.00 106.00   0.50    6.00    --  101.85 -19.00-120.00   66
 33  \w     43.00  81.00   0.50    6.00    --  101.85-125.00 -90.00   76
 34  \w     84.00 111.00   0.50    6.00    --  101.85-125.00 -90.00   54
 35  \w     72.00 109.00   0.50    6.00    --  101.85-125.00 150.00   74
 36  \w     69.00 105.00   0.50    6.00    --  101.85 -99.00   0.00   72
 37  \w     45.00 102.00   0.50    6.00    --  101.85 -99.00 -60.00  114
 38  \w     51.00 106.00   0.50    6.00    --  101.85 -37.00  30.00  110
 39  \w     42.00  68.00   0.50    6.00    --  101.85-125.00-120.00   52
 40  \w    102.00 127.00   0.50    6.00    --  101.85  37.00 -60.00   50
 41  \w     47.00 108.00   0.50    6.00    --  107.75-108.00 102.50  122
;
_diffrn_measurement_device         'four-circle diffractometer'
_diffrn_measurement_device_type    'SuperNova, Dualflex, HyPix-Arc 100'
_diffrn_measurement_method         '\w scans'
_diffrn_orient_matrix_type        
 'CrysAlisPro convention (1999,Acta A55,543-557)'
_diffrn_orient_matrix_UB_11        -0.1354860000
_diffrn_orient_matrix_UB_12        0.0855922000
_diffrn_orient_matrix_UB_13        0.0515127000
_diffrn_orient_matrix_UB_21        0.0605963000
_diffrn_orient_matrix_UB_22        0.1096099000
_diffrn_orient_matrix_UB_23        -0.0505619000
_diffrn_orient_matrix_UB_31        -0.1648997000
_diffrn_orient_matrix_UB_32        -0.0030667000
_diffrn_orient_matrix_UB_33        -0.0618530000
_diffrn_radiation_monochromator    mirror
_diffrn_radiation_probe            x-ray
_diffrn_radiation_type             'Cu K\a'
_diffrn_radiation_wavelength       1.54184
_diffrn_source                     'micro-focus sealed X-ray tube'
_diffrn_source_type                'SuperNova (Cu) X-ray Source'
_reflns_Friedel_coverage           0.000
_reflns_Friedel_fraction_full      .
_reflns_Friedel_fraction_max       .
_reflns_number_gt                  3552
_reflns_number_total               4477
_reflns_special_details
;
 Reflections were merged by SHELXL according to the crystal
 class for the calculation of statistics and refinement.
 
 _reflns_Friedel_fraction is defined as the number of unique
 Friedel pairs measured divided by the number that would be
 possible theoretically, ignoring centric projections and
 systematic absences.
;
_reflns_threshold_expression       'I > 2\s(I)'
_computing_cell_refinement         'CrysAlisPro 1.171.42.90a (Rigaku OD, 2023)'
_computing_data_collection         'CrysAlisPro 1.171.42.90a (Rigaku OD, 2023)'
_computing_data_reduction          'CrysAlisPro 1.171.42.90a (Rigaku OD, 2023)'
_computing_molecular_graphics      'Olex2 1.5-ac5-024 (Dolomanov et al., 2009)'
_computing_publication_material    'Olex2 1.5-ac5-024 (Dolomanov et al., 2009)'
_computing_structure_refinement    'SHELXL 2018/3 (Sheldrick, 2015)'
_computing_structure_solution      'SHELXT 2018/2 (Sheldrick, 2018)'
_refine_diff_density_max           6.927
_refine_diff_density_min           -1.498
_refine_diff_density_rms           0.406
_refine_ls_extinction_coef         .
_refine_ls_extinction_method       none
_refine_ls_goodness_of_fit_ref     1.222
_refine_ls_hydrogen_treatment      constr
_refine_ls_matrix_type             full
_refine_ls_number_parameters       385
_refine_ls_number_reflns           4477
_refine_ls_number_restraints       0
_refine_ls_R_factor_all            0.1108
_refine_ls_R_factor_gt             0.1039
_refine_ls_restrained_S_all        1.222
_refine_ls_shift/su_max            0.001
_refine_ls_shift/su_mean           0.000
_refine_ls_structure_factor_coef   Fsqd
_refine_ls_weighting_details      
 'w=1/[\s^2^(Fo^2^)+(0.2000P)^2^] where P=(Fo^2^+2Fc^2^)/3'
_refine_ls_weighting_scheme        calc
_refine_ls_wR_factor_gt            0.2771
_refine_ls_wR_factor_ref           0.2876
_refine_special_details            ?
_olex2_refinement_description
;
1. Fixed Uiso
 At 1.2 times of:
  All C(H) groups
 At 1.5 times of:
  All C(H,H,H) groups
2. Others
 Fixed Sof: F11(0.5) F9(0.5) F7(0.5) F6(0.5) F2(0.5) F4(0.5) F10(0.5) F8(0.5)
 F12(0.5) F1(0.5) F5(0.5) F3(0.5)
3.a Aromatic/amide H refined with riding coordinates:
 C10(H10), C12(H12), C2(H2), C4(H4)
3.b Idealised Me refined as rotating group:
 C14(H14A,H14B,H14C), C15(H15A,H15B,H15C), C16(H16A,H16B,H16C), C6(H6A,H6B,
 H6C), C7(H7A,H7B,H7C), C8(H8A,H8B,H8C)
;
_atom_sites_solution_hydrogens     geom
_atom_sites_solution_primary       dual
_atom_sites_solution_secondary     ?
loop_
  _atom_site_label
  _atom_site_type_symbol
  _atom_site_fract_x
  _atom_site_fract_y
  _atom_site_fract_z
  _atom_site_U_iso_or_equiv
  _atom_site_adp_type
  _atom_site_occupancy
  _atom_site_site_symmetry_order
  _atom_site_calc_flag
  _atom_site_refinement_flags_posn
  _atom_site_refinement_flags_adp
  _atom_site_refinement_flags_occupancy
  _atom_site_disorder_assembly
  _atom_site_disorder_group
 Ag1 Ag 0.28319(8) 0.50168(5) -0.00224(3) 0.0460(3) Uani 1 1 d . . . . .
 F11 F 0.564(7) 0.081(3) -0.057(3) 0.126(16) Uani 0.5 1 d . . P A 1
 F9 F 0.478(3) 0.1643(16) -0.1743(12) 0.096(7) Uani 0.5 1 d . . P A 1
 F7 F 0.764(4) 0.137(3) -0.140(2) 0.123(13) Uani 0.5 1 d . . P A 1
 O2 O 0.0198(6) 0.4299(4) 0.0747(3) 0.0438(11) Uani 1 1 d . . . . .
 O3 O 0.3834(7) 0.3337(6) -0.0648(4) 0.0705(17) Uani 1 1 d . . . . .
 O4 O 0.6985(7) 0.3264(5) -0.0554(4) 0.0685(16) Uani 1 1 d . . . . .
 N1 N 0.0357(7) 0.3699(6) 0.1493(3) 0.0443(13) Uani 1 1 d . . . . .
 C9 C 0.0234(11) 0.4332(8) 0.2178(5) 0.048(2) Uani 1 1 d . . . . .
 C10 C 0.0414(9) 0.3705(8) 0.2934(5) 0.0527(19) Uani 1 1 d . . . . .
 H10 H 0.032975 0.413837 0.341758 0.063 Uiso 1 1 calc R U . . .
 C11 C 0.0716(9) 0.2455(9) 0.3011(4) 0.0516(18) Uani 1 1 d . . . . .
 C12 C 0.0828(9) 0.1866(8) 0.2295(5) 0.0541(19) Uani 1 1 d . . . . .
 H12 H 0.103456 0.100804 0.233325 0.065 Uiso 1 1 calc R U . . .
 C13 C 0.0651(8) 0.2473(7) 0.1517(5) 0.0467(16) Uani 1 1 d . . . . .
 C14 C -0.0068(15) 0.5664(9) 0.2049(6) 0.059(2) Uani 1 1 d . . . . .
 H14A H 0.100293 0.592693 0.172993 0.088 Uiso 1 1 calc R U . . .
 H14B H -0.012963 0.601722 0.258467 0.088 Uiso 1 1 calc R U . . .
 H14C H -0.127843 0.593146 0.174652 0.088 Uiso 1 1 calc R U . . .
 C15 C 0.0907(16) 0.1770(11) 0.3856(6) 0.067(3) Uani 1 1 d . . . . .
 H15A H -0.030371 0.146674 0.399561 0.100 Uiso 1 1 calc R U . . .
 H15B H 0.119778 0.231232 0.427079 0.100 Uiso 1 1 calc R U . . .
 H15C H 0.195112 0.108940 0.384640 0.100 Uiso 1 1 calc R U . . .
 C16 C 0.0766(11) 0.1899(7) 0.0722(5) 0.0565(19) Uani 1 1 d . . . . .
 H16A H -0.047216 0.210004 0.043076 0.085 Uiso 1 1 calc R U . . .
 H16B H 0.106691 0.102124 0.082596 0.085 Uiso 1 1 calc R U . . .
 H16C H 0.177905 0.219708 0.038310 0.085 Uiso 1 1 calc R U . . .
 C19 C 0.5492(9) 0.2887(6) -0.0726(4) 0.0412(14) Uani 1 1 d . . . . .
 C20 C 0.5799(16) 0.1652(8) -0.1093(6) 0.056(2) Uani 1 1 d . . . . .
 Ag2 Ag 0.21778(8) 0.49883(4) 0.49906(3) 0.0435(3) Uani 1 1 d . . . . .
 F6 F -0.187(6) 0.8491(17) 0.2945(19) 0.092(8) Uani 0.5 1 d . . P B 2
 F2 F 0.109(4) 0.872(3) 0.335(2) 0.102(10) Uani 0.5 1 d . . P B 2
 F4 F -0.146(6) 0.920(3) 0.404(2) 0.103(12) Uani 0.5 1 d . . P B 2
 O1 O 0.5205(6) 0.4260(4) 0.4333(3) 0.0428(10) Uani 1 1 d . . . . .
 O5 O 0.1227(7) 0.6673(5) 0.4202(3) 0.0573(13) Uani 1 1 d . . . . .
 O6 O -0.1958(7) 0.6719(5) 0.4247(4) 0.0605(14) Uani 1 1 d . . . . .
 N2 N 0.5370(7) 0.3628(5) 0.3660(3) 0.0412(13) Uani 1 1 d . . . . .
 C1 C 0.5662(8) 0.2404(6) 0.3761(4) 0.0439(16) Uani 1 1 d . . . . .
 C2 C 0.5807(9) 0.1771(7) 0.3053(5) 0.0503(17) Uani 1 1 d . . . . .
 H2 H 0.597467 0.091386 0.310806 0.060 Uiso 1 1 calc R U . . .
 C3 C 0.5714(10) 0.2345(8) 0.2276(5) 0.0506(18) Uani 1 1 d . . . . .
 C4 C 0.5434(9) 0.3577(8) 0.2212(4) 0.0498(18) Uani 1 1 d . . . . .
 H4 H 0.535137 0.398907 0.167858 0.060 Uiso 1 1 calc R U . . .
 C5 C 0.5265(11) 0.4252(8) 0.2905(5) 0.0448(18) Uani 1 1 d . . . . .
 C6 C 0.4958(14) 0.5594(8) 0.2879(6) 0.055(2) Uani 1 1 d . . . . .
 H6A H 0.373314 0.587211 0.314324 0.083 Uiso 1 1 calc R U . . .
 H6B H 0.492646 0.592415 0.230381 0.083 Uiso 1 1 calc R U . . .
 H6C H 0.601327 0.586854 0.317322 0.083 Uiso 1 1 calc R U . . .
 C7 C 0.5901(16) 0.1626(11) 0.1509(6) 0.065(3) Uani 1 1 d . . . . .
 H7A H 0.710929 0.106453 0.153850 0.098 Uiso 1 1 calc R U . . .
 H7B H 0.589867 0.218140 0.101530 0.098 Uiso 1 1 calc R U . . .
 H7C H 0.481409 0.117064 0.148089 0.098 Uiso 1 1 calc R U . . .
 C8 C 0.5748(10) 0.1861(7) 0.4621(4) 0.0506(17) Uani 1 1 d . . . . .
 H8A H 0.681654 0.212103 0.491518 0.076 Uiso 1 1 calc R U . . .
 H8B H 0.595004 0.097914 0.461654 0.076 Uiso 1 1 calc R U . . .
 H8C H 0.453562 0.212442 0.489911 0.076 Uiso 1 1 calc R U . . .
 C17 C -0.0450(9) 0.7119(6) 0.4066(4) 0.0424(14) Uani 1 1 d . . . . .
 C18 C -0.0761(18) 0.8364(9) 0.3598(6) 0.061(2) Uani 1 1 d . . . . .
 F10 F 0.406(3) 0.132(2) -0.1343(19) 0.130(10) Uani 0.5 1 d . . P A 2
 F8 F 0.695(5) 0.158(2) -0.167(2) 0.129(15) Uani 0.5 1 d . . P A 2
 F12 F 0.625(6) 0.081(3) -0.053(3) 0.108(12) Uani 0.5 1 d . . P A 2
 F1 F 0.057(4) 0.861(3) 0.3144(17) 0.090(9) Uani 0.5 1 d . . P B 1
 F5 F -0.227(6) 0.849(3) 0.315(2) 0.154(17) Uani 0.5 1 d . . P B 1
 F3 F -0.115(6) 0.921(2) 0.4157(19) 0.075(7) Uani 0.5 1 d . . P B 1

loop_
  _atom_site_aniso_label
  _atom_site_aniso_U_11
  _atom_site_aniso_U_22
  _atom_site_aniso_U_33
  _atom_site_aniso_U_23
  _atom_site_aniso_U_13
  _atom_site_aniso_U_12
 Ag1 0.0263(5) 0.0519(5) 0.0603(5) -0.0108(3) -0.0020(3) -0.0035(3)
 F11 0.25(4) 0.054(16) 0.09(2) -0.013(12) 0.06(2) -0.06(2)
 F9 0.14(2) 0.061(8) 0.093(11) -0.026(8) -0.057(12) -0.014(11)
 F7 0.084(11) 0.114(17) 0.17(3) -0.072(17) 0.033(12) 0.003(10)
 O2 0.030(2) 0.060(3) 0.041(2) -0.004(2) -0.0034(18) -0.004(2)
 O3 0.033(3) 0.077(4) 0.105(5) -0.041(3) -0.005(3) -0.002(3)
 O4 0.035(3) 0.067(3) 0.105(5) -0.029(3) -0.007(3) 0.000(3)
 N1 0.021(2) 0.063(4) 0.049(3) -0.009(3) -0.003(2) -0.007(2)
 C9 0.015(3) 0.069(5) 0.061(5) -0.017(4) -0.003(3) -0.004(3)
 C10 0.026(3) 0.087(6) 0.049(4) -0.012(4) 0.003(3) -0.017(4)
 C11 0.022(3) 0.083(6) 0.051(4) -0.005(4) -0.004(3) -0.014(4)
 C12 0.022(3) 0.074(5) 0.067(5) -0.007(4) -0.002(3) -0.010(3)
 C13 0.015(3) 0.058(4) 0.067(5) -0.004(3) -0.003(3) -0.006(3)
 C14 0.046(5) 0.073(6) 0.059(5) -0.027(4) -0.003(4) -0.003(5)
 C15 0.040(5) 0.107(8) 0.056(5) 0.006(5) 0.001(4) -0.026(6)
 C16 0.040(4) 0.058(4) 0.070(5) -0.009(4) -0.009(3) 0.000(3)
 C19 0.034(4) 0.048(4) 0.042(3) -0.004(3) 0.006(3) -0.008(3)
 C20 0.053(6) 0.050(5) 0.065(5) -0.004(4) -0.002(5) -0.002(4)
 Ag2 0.0273(5) 0.0478(5) 0.0553(5) -0.0076(3) -0.0005(3) -0.0032(3)
 F6 0.14(2) 0.046(7) 0.084(12) 0.009(7) -0.043(11) -0.006(9)
 F2 0.074(14) 0.081(11) 0.15(2) 0.047(12) 0.002(10) -0.020(9)
 F4 0.117(18) 0.073(14) 0.11(2) -0.013(12) 0.038(18) 0.024(12)
 O1 0.035(2) 0.055(3) 0.039(2) -0.0105(19) -0.0001(18) -0.007(2)
 O5 0.036(3) 0.065(3) 0.068(3) 0.007(3) 0.000(2) -0.004(2)
 O6 0.038(3) 0.060(3) 0.081(4) 0.001(3) 0.000(2) -0.001(2)
 N2 0.020(2) 0.059(3) 0.047(3) -0.015(3) -0.003(2) -0.005(2)
 C1 0.017(3) 0.058(4) 0.057(4) -0.014(3) -0.002(3) -0.003(3)
 C2 0.023(3) 0.057(4) 0.072(5) -0.012(4) 0.001(3) -0.007(3)
 C3 0.022(3) 0.079(5) 0.055(4) -0.022(4) -0.001(3) -0.010(3)
 C4 0.022(3) 0.082(5) 0.047(4) -0.013(4) -0.003(3) -0.012(3)
 C5 0.016(3) 0.063(5) 0.057(4) -0.014(4) 0.003(3) -0.005(3)
 C6 0.044(5) 0.067(5) 0.053(4) 0.000(4) 0.003(4) -0.006(4)
 C7 0.038(5) 0.092(7) 0.070(6) -0.035(5) 0.000(5) -0.011(5)
 C8 0.037(4) 0.055(4) 0.058(4) -0.002(3) 0.002(3) -0.001(3)
 C17 0.033(4) 0.047(4) 0.049(4) -0.009(3) 0.002(3) -0.007(3)
 C18 0.064(7) 0.053(5) 0.065(5) -0.012(4) 0.001(5) -0.002(5)
 F10 0.075(11) 0.101(17) 0.22(3) -0.087(18) -0.046(15) -0.013(9)
 F8 0.21(4) 0.077(12) 0.116(18) -0.057(12) 0.12(3) -0.06(2)
 F12 0.19(3) 0.045(13) 0.075(16) -0.002(10) -0.023(16) 0.029(14)
 F1 0.074(16) 0.084(12) 0.099(13) 0.031(10) 0.052(15) 0.009(12)
 F5 0.15(2) 0.16(2) 0.15(3) 0.088(17) -0.10(2) -0.052(17)
 F3 0.14(2) 0.031(8) 0.053(7) -0.003(6) -0.007(9) -0.014(9)

_geom_special_details
;
 All esds (except the esd in the dihedral angle between two l.s. planes)
 are estimated using the full covariance matrix.  The cell esds are taken
 into account individually in the estimation of esds in distances, angles
 and torsion angles; correlations between esds in cell parameters are only
 used when they are defined by crystal symmetry.  An approximate (isotropic)
 treatment of cell esds is used for estimating esds involving l.s. planes.
;
loop_
  _geom_bond_atom_site_label_1
  _geom_bond_atom_site_label_2
  _geom_bond_distance
  _geom_bond_site_symmetry_2
  _geom_bond_publ_flag
 Ag1 Ag1 3.0387(11) 2_665 ?
 Ag1 O2 2.431(4) 2_565 ?
 Ag1 O2 2.428(4) . ?
 Ag1 O3 2.228(5) . ?
 Ag1 O4 2.223(6) 2_665 ?
 F11 C20 1.24(3) . ?
 F9 C20 1.281(19) . ?
 F7 C20 1.39(3) . ?
 O2 N1 1.341(7) . ?
 O3 C19 1.210(8) . ?
 O4 C19 1.225(8) . ?
 N1 C9 1.358(10) . ?
 N1 C13 1.359(10) . ?
 C9 C10 1.368(12) . ?
 C9 C14 1.480(14) . ?
 C10 C11 1.385(12) . ?
 C11 C12 1.376(11) . ?
 C11 C15 1.522(12) . ?
 C12 C13 1.389(11) . ?
 C13 C16 1.481(11) . ?
 C19 C20 1.534(11) . ?
 C20 F10 1.40(2) . ?
 C20 F8 1.23(2) . ?
 C20 F12 1.28(3) . ?
 Ag2 Ag2 3.0528(11) 2_566 ?
 Ag2 O1 2.425(4) 2_666 ?
 Ag2 O1 2.436(4) . ?
 Ag2 O5 2.226(5) . ?
 Ag2 O6 2.231(6) 2_566 ?
 F6 C18 1.31(3) . ?
 F2 C18 1.46(3) . ?
 F4 C18 1.26(3) . ?
 O1 N2 1.340(7) . ?
 O5 C17 1.225(8) . ?
 O6 C17 1.234(8) . ?
 N2 C1 1.357(9) . ?
 N2 C5 1.365(11) . ?
 C1 C2 1.391(10) . ?
 C1 C8 1.481(10) . ?
 C2 C3 1.373(11) . ?
 C3 C4 1.364(12) . ?
 C3 C7 1.528(12) . ?
 C4 C5 1.397(11) . ?
 C5 C6 1.488(13) . ?
 C17 C18 1.530(12) . ?
 C18 F1 1.24(2) . ?
 C18 F5 1.27(4) . ?
 C18 F3 1.36(3) . ?

loop_
  _geom_angle_atom_site_label_1
  _geom_angle_atom_site_label_2
  _geom_angle_atom_site_label_3
  _geom_angle
  _geom_angle_site_symmetry_1
  _geom_angle_site_symmetry_3
  _geom_angle_publ_flag
 O2 Ag1 Ag1 147.64(11) 2_565 2_665 ?
 O2 Ag1 Ag1 142.33(10) . 2_665 ?
 O2 Ag1 O2 70.02(17) . 2_565 ?
 O3 Ag1 Ag1 79.00(13) . 2_665 ?
 O3 Ag1 O2 97.8(2) . . ?
 O3 Ag1 O2 100.49(18) . 2_565 ?
 O4 Ag1 Ag1 79.36(13) 2_665 2_665 ?
 O4 Ag1 O2 101.1(2) 2_665 . ?
 O4 Ag1 O2 96.25(18) 2_665 2_565 ?
 O4 Ag1 O3 158.17(19) 2_665 . ?
 Ag1 O2 Ag1 109.98(17) . 2_565 ?
 N1 O2 Ag1 125.3(3) . . ?
 N1 O2 Ag1 124.5(3) . 2_565 ?
 C19 O3 Ag1 125.9(5) . . ?
 C19 O4 Ag1 125.5(5) . 2_665 ?
 O2 N1 C9 119.2(6) . . ?
 O2 N1 C13 117.3(6) . . ?
 C9 N1 C13 123.5(7) . . ?
 N1 C9 C10 118.5(8) . . ?
 N1 C9 C14 117.0(8) . . ?
 C10 C9 C14 124.5(8) . . ?
 C9 C10 C11 121.6(7) . . ?
 C10 C11 C15 121.0(8) . . ?
 C12 C11 C10 117.2(8) . . ?
 C12 C11 C15 121.8(9) . . ?
 C11 C12 C13 122.7(8) . . ?
 N1 C13 C12 116.5(7) . . ?
 N1 C13 C16 117.8(7) . . ?
 C12 C13 C16 125.6(7) . . ?
 O3 C19 O4 129.9(7) . . ?
 O3 C19 C20 115.9(7) . . ?
 O4 C19 C20 114.2(7) . . ?
 F11 C20 F9 114(2) . . ?
 F11 C20 F7 105(3) . . ?
 F11 C20 C19 112(2) . . ?
 F9 C20 F7 101.0(19) . . ?
 F9 C20 C19 112.0(11) . . ?
 F7 C20 C19 112.3(17) . . ?
 F10 C20 C19 111.4(12) . . ?
 F8 C20 C19 114.3(14) . . ?
 F8 C20 F10 109(2) . . ?
 F8 C20 F12 111(3) . . ?
 F12 C20 C19 111(2) . . ?
 F12 C20 F10 98(2) . . ?
 O1 Ag2 Ag2 143.19(11) 2_666 2_566 ?
 O1 Ag2 Ag2 146.11(10) . 2_566 ?
 O1 Ag2 O1 70.70(17) 2_666 . ?
 O5 Ag2 Ag2 79.59(13) . 2_566 ?
 O5 Ag2 O1 100.75(18) . . ?
 O5 Ag2 O1 95.93(18) . 2_666 ?
 O5 Ag2 O6 158.61(19) . 2_566 ?
 O6 Ag2 Ag2 79.09(13) 2_566 2_566 ?
 O6 Ag2 O1 102.08(17) 2_566 2_666 ?
 O6 Ag2 O1 96.05(18) 2_566 . ?
 Ag2 O1 Ag2 109.30(16) 2_666 . ?
 N2 O1 Ag2 125.5(3) . 2_666 ?
 N2 O1 Ag2 125.0(3) . . ?
 C17 O5 Ag2 125.3(5) . . ?
 C17 O6 Ag2 125.7(5) . 2_566 ?
 O1 N2 C1 118.7(6) . . ?
 O1 N2 C5 118.1(6) . . ?
 C1 N2 C5 123.2(6) . . ?
 N2 C1 C2 117.4(7) . . ?
 N2 C1 C8 116.8(6) . . ?
 C2 C1 C8 125.8(7) . . ?
 C3 C2 C1 122.1(8) . . ?
 C2 C3 C7 121.0(9) . . ?
 C4 C3 C2 117.9(7) . . ?
 C4 C3 C7 121.1(8) . . ?
 C3 C4 C5 122.0(8) . . ?
 N2 C5 C4 117.3(8) . . ?
 N2 C5 C6 117.9(7) . . ?
 C4 C5 C6 124.8(8) . . ?
 O5 C17 O6 130.0(7) . . ?
 O5 C17 C18 116.1(7) . . ?
 O6 C17 C18 113.8(7) . . ?
 F6 C18 F2 108(2) . . ?
 F6 C18 C17 116.9(13) . . ?
 F2 C18 C17 109.8(16) . . ?
 F4 C18 F6 105(2) . . ?
 F4 C18 F2 103(3) . . ?
 F4 C18 C17 113.5(18) . . ?
 F1 C18 C17 116.0(17) . . ?
 F1 C18 F5 107(3) . . ?
 F1 C18 F3 110(2) . . ?
 F5 C18 C17 110.4(18) . . ?
 F5 C18 F3 104(3) . . ?
 F3 C18 C17 108.1(14) . . ?

loop_
  _diffrn_refln_index_h
  _diffrn_refln_index_k
  _diffrn_refln_index_l
  _diffrn_refln_intensity_net
  _diffrn_refln_intensity_u
 0 0 -1 0.4 0.1
 0 0 -1 0.2 0.1
 0 0 1 0.25 0.14
 0 0 -2 1790.37 82.83
 0 0 -2 1906.12 82.91
 0 0 2 1807.79 82.88
 0 0 -3 30.79 1.66
 0 0 -3 28.59 1.52
 0 0 3 28.91 1.63
 0 0 -4 880.76 38.44
 0 0 -4 809.05 38.25
 0 0 4 853.12 38.39
 0 0 -5 0.1 0.44
 0 0 -5 0.31 0.55
 0 0 5 0.05 0.62
 0 0 -6 726.63 33.42
 0 0 6 736.93 33.63
 0 0 -7 3.14 0.66
 0 0 7 3.73 0.91
 0 0 8 242.76 12.38
 0 0 -8 266.9 12.16
 0 0 9 105.28 4.85
 0 0 -9 72.77 4.07
 0 0 -10 951.73 49.87
 0 0 -10 1065.05 49.32
 0 0 -11 67.22 3.3
 0 0 -11 56.65 3.14
 0 0 11 59.42 4.03
 0 0 -11 56.2 3.1
 0 0 12 357.62 17.74
 0 0 12 316.76 16.48
 0 0 -12 363.67 16.7
 0 0 -12 329.86 17.35
 0 0 -13 34.89 2.11
 0 0 13 34.53 3.1
 0 0 -13 29.97 2.19
 0 0 14 453.38 21.85
 0 0 -14 432.04 20.48
 0 0 15 11.57 1.94
 0 0 -15 8.7 1.2
 0 0 16 88.99 5.94
 0 0 -17 0.13 0.82
 0 0 -18 22.02 1.89
 0 0 -18 38.83 2.16
 0 0 -19 0.31 0.67
 0 0 -20 11.81 1.72
 0 0 -20 18.36 1.59
 0 1 -20 11.43 1.33
 0 1 -19 0.84 0.57
 0 1 -19 0.95 0.73
 0 1 -18 31.15 2.48
 0 1 -18 45.56 2.6
 0 1 -17 0.76 0.85
 0 -1 16 74.18 5.44
 0 1 -15 4.79 1.04
 0 -1 15 1.65 1.51
 0 1 -14 122.67 6.6
 0 -1 14 135.46 6.5
 0 1 -14 132.25 6.72
 0 -1 13 3.43 0.86
 0 -1 13 4.34 1.69
 0 1 -12 443 27.07
 0 -1 12 473.02 27.45
 0 1 -11 9.89 0.98
 0 -1 11 5.72 1.28
 0 1 -11 9.13 0.99
 0 1 -11 12.2 1.15
 0 -1 11 5.7 1.52
 0 1 -10 1275.82 60.1
 0 1 -10 1376.68 60.03
 0 1 -10 1445.27 60.08
 0 1 -10 1191.27 59.99
 0 1 -9 73.18 3.67
 0 1 -9 67.26 3.51
 0 -1 9 68.03 4.1
 0 1 -8 959.24 44.72
 0 -1 8 981.26 44.8
 0 1 -7 1.93 0.78
 0 -1 7 1.72 0.96
 0 1 -6 923.82 43.29
 0 -1 6 966.88 43.42
 0 -1 5 40.99 2.12
 0 1 -5 43.58 2.03
 0 1 -4 3589.42 160.76
 0 -1 4 3479.94 160.83
 0 1 -3 249.56 11.46
 0 -1 3 244.08 11.37
 0 1 -2 2345.61 106.23
 0 -1 2 2331.69 106.37
 0 1 -1 61.98 2.89
 0 -1 1 44.2 2.84
 0 1 0 6609.31 309.21
 0 1 0 6964.94 309.09
 0 -1 -1 27.43 1.83
 0 1 1 28.71 1.43
 0 1 1 28.53 1.48
 0 -1 -2 1924.07 90.18
 0 1 2 2013.18 90
 0 -1 -3 394.23 17.07
 0 -1 -3 357.12 17.06
 0 1 3 360.68 17.11
 0 -1 -4 2367.59 108.69
 0 -1 -4 2411.11 108.87
 0 1 4 2457.54 108.97
 0 -1 -5 0.78 0.54
 0 -1 -5 0.73 0.23
 0 -1 -5 0.78 0.58
 0 1 5 1.04 0.68
 0 -1 -6 911.77 39.68
 0 1 6 862.52 39.88
 0 -1 -6 816.43 39.73
 0 -1 -7 13.36 1.19
 0 1 7 11.09 1.4
 0 -1 -7 11.19 1.22
 0 -1 -8 494.45 22.45
 0 1 8 486.78 22.88
 0 -1 -8 465.56 22.65
 0 -1 -9 94.1 4.6
 0 -1 -9 88.13 5.03
 0 -1 -10 891.82 48.29
 0 -1 -10 948.76 47.74
 0 -1 -10 1140.46 47.89
 0 -1 -10 1085.78 47.77
 0 -1 -11 46.93 2.86
 0 1 11 39.16 3.51
 0 -1 -11 68.08 3.14
 0 -1 -11 60.71 2.99
 0 -1 -12 237.68 14.42
 0 1 12 237.63 15.29
 0 -1 -13 15.29 1.5
 0 -1 -13 26.19 1.63
 0 1 13 15.11 2.2
 0 -1 -13 25.01 1.75
 0 1 14 716.91 31.62
 0 -1 -14 633.76 30.24
 0 1 15 -0.11 1.27
 0 -1 -15 0.33 0.89
 0 1 16 115.37 6.83
 0 1 16 101.31 6.99
 0 -1 -17 1.83 0.8
 0 -1 -18 33.82 2.2
 0 -1 -19 0.68 0.73
 0 -1 -20 7.38 1.65
 0 -1 -20 14.2 1.3
 0 2 -20 10.44 1.12
 0 2 -19 0.55 0.74
 0 2 -19 1.19 0.72
 0 2 -18 47.26 2.94
 0 2 -17 2.65 0.96
 0 -2 16 116.61 6.98
 0 2 -16 89.72 5.14
 0 -2 15 0.42 1.49
 0 -2 15 0.48 0.68
 0 2 -15 0.57 0.94
 0 -2 14 123.83 5.65
 0 2 -14 115.29 5.84
 0 2 -13 1.3 1.15
 0 2 -13 4.34 0.97
 0 -2 13 4.05 1.65
 0 2 -13 4.12 1.08
 0 -2 12 217.02 16.57
 0 -2 12 238.14 17.1
 0 2 -12 435.08 16.22
 0 2 -12 385.47 16.22
 0 2 -12 328.22 16.19
 0 -2 11 1.51 1.08
 0 2 -11 -0.17 1.07
 0 2 -11 0.67 0.67
 0 2 -11 1.64 0.76
 0 2 -11 1.7 0.9
 0 2 -11 1.8 0.74
 0 2 -10 980.09 47.39
 0 2 -10 1029.69 47.38
 0 2 -10 1070.75 47.56
 0 2 -9 -0.06 0.76
 0 2 -9 0.09 0.57
 0 2 -9 -0.35 1.1
 0 2 -9 0.16 0.62
 0 2 -8 716.26 34.1
 0 -2 8 758.58 34.42
 0 2 -7 11.27 1.23
 0 -2 7 11.6 1.64
 0 2 -6 1558.05 72.42
 0 -2 6 1624.32 72.71
 0 2 -5 146.06 7.41
 0 -2 5 163.04 7.74
 0 2 -4 1867.36 84.52
 0 -2 4 1843.39 84.55
 0 2 -3 9.94 0.87
 0 -2 3 8.8 1.22
 0 -2 2 2102.04 95.92
 0 2 -1 213.26 9.6
 0 -2 1 220.66 9.91
 0 2 0 1471.91 64.81
 0 2 0 1387.16 65.3
 0 2 0 1340.61 65.13
 0 2 1 233.05 12.09
 0 -2 -1 308.95 12.59
 0 2 2 2159.04 101.36
 0 -2 -2 2456.25 101.94
 0 2 3 13.18 0.98
 0 -2 -3 10.78 1.45
 0 2 4 3154.61 141.95
 0 -2 -4 3085.37 142.07
 0 2 5 230.17 11.45
 0 -2 -5 250.26 11.37
 0 2 6 1055.56 48.49
 0 -2 -7 6.79 1.06
 0 2 7 5.96 1.14
 0 -2 -8 997.07 45.49
 0 2 8 977.22 45.73
 0 -2 -9 23.29 1.46
 0 -2 -9 17.36 1.45
 0 -2 -10 1239.47 58.11
 0 -2 -10 1226.15 58.05
 0 -2 -11 9.86 0.99
 0 -2 -11 10 1.1
 0 -2 -11 7.01 0.92
 0 2 11 5.69 1.42
 0 -2 -12 707.09 27.48
 0 2 12 482.44 28.19
 0 -2 -12 484.51 27.32
 0 -2 -12 637.79 27.47
 0 -2 -12 623.91 27.51
 0 2 13 51.06 3.76
 0 -2 -13 45.8 2.83
 0 -2 -13 46.7 2.74
 0 2 14 302.29 14.34
 0 -2 -14 249.02 13.01
 0 -2 -14 275.59 13.07
 0 2 14 319.98 14.68
 0 -2 -15 3.88 1.01
 0 2 15 2.9 1.42
 0 2 15 3.09 1.59
 0 2 16 71.13 4.89
 0 2 16 67.17 5.07
 0 -2 -17 2.35 1.04
 0 -2 -17 1.9 0.82
 0 -2 -18 48.51 3.18
 0 -2 -19 0.19 0.61
 0 -2 -19 0.45 1.31
 0 -2 -20 17.73 2.11
 0 -2 -20 22.84 1.53
 0 3 -19 1.54 0.73
 0 3 -19 0.64 0.71
 0 3 -18 29.01 2.17
 0 3 -17 0.91 0.98
 0 -3 16 55.29 3.13
 0 3 -16 53.21 3.39
 0 -3 15 7.98 2.21
 0 3 -14 54.76 3.63
 0 3 -14 68.15 3.95
 0 -3 13 7.45 1.83
 0 3 -13 4.86 1.13
 0 3 -13 3.63 1.07
 0 -3 13 8.47 2.28
 0 3 -13 5.44 1.33
 0 3 -12 187.58 8.48
 0 3 -12 164.62 8.46
 0 3 -12 138.28 8.24
 0 -3 12 152.25 9.39
 0 3 -12 200.11 8.47
 0 -3 11 18.03 2.59
 0 3 -11 19.55 2.18
 0 3 -10 1065.79 49.07
 0 3 -10 1130.84 49.04
 0 3 -9 12.51 1.61
 0 -3 9 14.27 2.08
 0 3 -8 813.31 37.2
 0 3 -8 750.97 37.36
 0 -3 7 3.25 0.69
 0 -3 7 4.54 1.61
 0 3 -7 4.1 1.01
 0 3 -6 2029.82 93.84
 0 -3 6 2097.98 94.38
 0 3 -5 176.16 8.19
 0 -3 5 152.56 8.17
 0 3 -4 1548.41 63.57
 0 -3 4 1223.62 63.59
 0 3 -3 30.65 2.05
 0 -3 3 31.99 2.31
 0 -3 2 789.06 36.59
 0 -3 1 95.48 4.27
 0 3 -1 51.12 3.85
 0 3 0 9904.84 449.95
 0 3 0 9999 449.25
 0 3 0 9621.29 449.75
 0 3 1 57.66 3.61
 0 3 1 50.14 2.52
 0 -3 -2 1073 42.75
 0 3 2 832.97 42.29
 0 3 3 3.99 0.94
 0 3 3 5.26 0.78
 0 3 4 1316.41 56.92
 0 3 4 1310.66 56.75
 0 -3 -5 29.05 2.42
 0 3 5 34.77 2.2
 0 -3 -6 2089.75 97.09
 0 3 6 2104.69 97.04
 0 3 6 2208.87 97.28
 0 3 7 0.79 0.89
 0 3 7 1.37 1.11
 0 -3 -8 870.38 41.07
 0 3 8 908.49 41.17
 0 -3 -9 0.27 0.85
 0 -3 -9 -0.02 0.61
 0 -3 -9 0.56 0.71
 0 3 10 1261.41 47.85
 0 -3 -10 904.69 46.44
 0 3 10 1213.11 47.46
 0 -3 -10 1013.19 46.44
 0 3 11 1.82 1.36
 0 -3 -11 1.67 0.87
 0 -3 -11 1.6 0.78
 0 -3 -11 0.41 0.69
 0 3 11 0.17 1.02
 0 -3 -12 363.56 19.28
 0 3 12 441.79 20.79
 0 -3 -12 423.17 19.43
 0 -3 -12 467.05 19.42
 0 3 12 388.1 20.28
 0 3 13 0.31 1.17
 0 -3 -13 1.09 0.84
 0 -3 -13 0.17 1.14
 0 -3 -13 0.96 0.98
 0 3 13 1.34 1.54
 0 -3 -14 143.04 6.89
 0 3 14 149.62 8.06
 0 -3 -14 137.42 6.86
 0 3 15 0.32 1.13
 0 -3 -15 1.04 0.9
 0 3 15 1.12 1.44
 0 -3 -16 102.32 5.46
 0 3 16 102.18 6.34
 0 -3 -16 93.2 5.21
 0 -3 -17 -0.4 0.95
 0 -3 -18 64.05 3.48
 0 -3 -18 61.35 3.78
 0 -3 -19 0.02 0.54
 0 -3 -19 0.85 1.13
 0 -3 -19 -0.34 0.97
 0 -3 -20 12.79 1.62
 0 4 -18 10.95 1.3
 0 4 -17 2.98 1.1
 0 -4 17 2.35 0.71
 0 4 -16 40.16 3.01
 0 -4 16 48.13 2.82
 0 -4 15 1.13 1.7
 0 4 -15 1.78 1.24
 0 -4 14 78.63 6.3
 0 4 -14 89.89 4.77
 0 -4 14 98.55 6.12
 0 4 -13 0.7 1.18
 0 -4 13 1.24 1.97
 0 4 -13 0.17 1.29
 0 4 -13 -0.98 1.13
 0 -4 13 -0.84 1.74
 0 4 -12 350.64 17.54
 0 -4 12 362.97 19.2
 0 4 -12 396.51 17.82
 0 4 -11 46.88 3.2
 0 4 -11 53.5 3.12
 0 4 -10 784.47 32.54
 0 4 -10 723.37 32.47
 0 -4 10 852.5 34.47
 0 4 -10 681.35 32.52
 0 -4 10 612.65 32.44
 0 4 -9 21.57 1.69
 0 4 -9 18.63 1.72
 0 -4 9 18.11 1.73
 0 4 -8 597.86 25.76
 0 4 -8 587.79 25.79
 0 -4 8 651.13 27.51
 0 4 -8 607.24 25.81
 0 4 -7 2.64 1.1
 0 4 -7 1.11 0.78
 0 4 -7 3.15 1.09
 0 4 -6 480.84 22.93
 0 -4 5 282.57 15.39
 0 4 -5 367.09 15.66
 0 -4 4 1806.59 84.31
 0 4 -4 1873.55 84.38
 0 -4 3 777.65 34.01
 0 4 -3 684.04 33.92
 0 -4 2 2442.45 111.6
 0 -4 1 129.67 6.31
 0 4 -1 102.53 6.35
 0 -4 0 440.98 22.36
 0 4 0 492.56 22.44
 0 4 0 495.64 22.63
 0 4 1 79.24 4.47
 0 -4 -1 88.53 4.64
 0 4 2 1438 69.98
 0 4 2 1313.79 70.1
 0 4 3 578.47 29.95
 0 4 3 642.75 30.16
 0 4 4 2151.7 102.12
 0 4 4 2219.8 102.42
 0 -4 -4 2427.06 102.65
 0 4 5 647.12 29.52
 0 4 5 655.14 29.82
 0 -4 -5 597.19 29.89
 0 4 6 1360.67 51.75
 0 4 6 1300.7 52.06
 0 4 7 29.68 2.2
 0 -4 -7 30.2 1.83
 0 4 8 1266.12 53.83
 0 -4 -8 1139.21 52.81
 0 -4 -8 1139.29 52.8
 0 4 8 1164.75 53.35
 0 4 9 37.12 2.92
 0 -4 -9 31.3 2.03
 0 -4 -9 33.61 2.06
 0 -4 -10 755.37 45.4
 0 -4 -10 1164.99 45.52
 0 -4 -10 943.47 45.4
 0 4 10 1470.46 47.33
 0 4 10 1215.94 46.42
 0 -4 -11 33.72 2.31
 0 -4 -11 40.26 2.36
 0 4 11 33.75 3.26
 0 4 11 33.19 2.87
 0 -4 -12 138.1 7.73
 0 -4 -12 183.37 7.93
 0 4 12 166.68 9.25
 0 4 12 145.13 8.6
 0 -4 -13 2.13 1.61
 0 -4 -13 5.13 1.15
 0 4 13 2.45 1.66
 0 4 13 2.39 1.39
 0 -4 -13 3.69 1.08
 0 4 14 147.89 7.72
 0 4 14 134.73 7.22
 0 4 15 5.24 1.84
 0 4 15 6.24 1.52
 0 -4 -16 97.59 4.79
 0 -4 -16 95.72 5.04
 0 -4 -17 0.48 0.65
 0 -4 -17 0.96 1.04
 0 -4 -18 58.66 3.04
 0 -4 -18 60.6 3.58
 0 -4 -19 -0.11 0.47
 0 -4 -19 -1.3 1.01
 0 -4 -19 1.11 0.73
 0 5 -18 14.19 1.25
 0 5 -17 0.64 0.93
 0 -5 17 0.45 0.64
 0 -5 16 44.81 2.71
 0 5 -16 37.4 2.85
 0 5 -15 1.1 1.24
 0 5 -15 0.45 0.99
 0 -5 14 40.31 4.43
 0 -5 14 53.49 4.63
 0 5 -13 9.64 1.68
 0 -5 13 9.19 2.36
 0 5 -13 11.27 1.82
 0 -5 13 9.58 2.42
 0 5 -13 11.58 1.6
 0 -5 12 167.59 10.8
 0 5 -12 183.98 9.26
 0 5 -11 2.73 1.22
 0 -5 11 4.88 2.13
 0 -5 11 2.53 1.24
 0 5 -10 465.39 17.86
 0 5 -10 471.67 18.18
 0 -5 10 387.55 19.85
 0 5 -10 386.34 18.12
 0 -5 9 2.6 1.18
 0 5 -9 0.74 1.07
 0 -5 9 3.48 2.14
 0 5 -9 -0.1 1.09
 0 5 -9 0.67 1.05
 0 5 -8 308.79 14.52
 0 5 -8 342.78 14.83
 0 5 -8 335.94 14.85
 0 5 -7 5.72 1.14
 0 -5 7 3.81 1.74
 0 5 -7 6.8 1.08
 0 5 -6 551.76 26.04
 0 5 -6 633.59 26.36
 0 5 -6 597.7 27.31
 0 5 -5 4.07 1.33
 0 -5 5 5.13 1.33
 0 5 -5 4.15 0.95
 0 -5 4 639.86 26.28
 0 5 -4 467.58 26.23
 0 -5 3 4.24 1.31
 0 -5 2 2144.32 98.22
 0 5 -1 79.17 4.97
 0 -5 1 76.34 4.64
 0 5 0 2215.83 97.48
 0 -5 0 2049.45 97.23
 0 -5 -1 120.18 6.46
 0 5 1 116.27 6.61
 0 5 1 116.43 6.4
 0 -5 -2 2684.04 110.9
 0 5 2 2436.4 110.62
 0 5 3 107.29 7.31
 0 5 3 126.85 6.85
 0 -5 -4 1140.86 43.83
 0 5 4 986.41 43.86
 0 -5 -5 14.8 1.92
 0 5 5 10.25 1.72
 0 5 5 13.42 2.15
 0 -5 -6 483.42 23.37
 0 5 6 448.3 22.8
 0 -5 -6 505.31 22.48
 0 5 7 8.78 1.75
 0 -5 -7 10.17 1.23
 0 5 7 9.25 1.32
 0 -5 -8 595.24 24.06
 0 5 8 479.36 23.82
 0 -5 -8 498.03 23.83
 0 -5 -8 495.68 23.68
 0 5 8 594.68 25.12
 0 -5 -9 28.87 1.86
 0 -5 -9 27.8 2.07
 0 5 9 35.23 3.09
 0 5 9 28.29 2.44
 0 -5 -9 31.79 2.23
 0 -5 -10 699.44 33.59
 0 -5 -10 735.5 33.51
 0 -5 -10 641.45 33.69
 0 5 10 745.27 34.34
 0 -5 -10 802.81 34.82
 0 5 11 53.81 4.05
 0 -5 -11 55.56 3.32
 0 5 11 58.65 4.69
 0 5 12 398.38 21.66
 0 -5 -12 393.02 20.74
 0 5 12 504.42 22.79
 0 -5 -12 565.37 21.37
 0 -5 -13 10.61 1.26
 0 -5 -13 8.55 1.63
 0 5 13 11.02 1.89
 0 -5 -13 7.65 2.09
 0 -5 -14 132.82 6.63
 0 -5 -14 140.88 7
 0 5 14 132.56 7.74
 0 -5 -15 2.7 0.9
 0 5 15 1.97 1.88
 0 -5 -16 54.45 3.49
 0 -5 -16 60.89 3.24
 0 -5 -17 0.09 1
 0 -5 -17 0.8 1.16
 0 -5 -17 0.85 0.71
 0 -5 -18 29.6 1.82
 0 -5 -18 28.14 2.24
 0 -5 -18 31.69 2.15
 0 -5 -19 0.05 0.76
 0 6 -17 -0.22 0.71
 0 6 -16 20.31 2.01
 0 -6 16 33.1 1.95
 0 6 -15 -0.63 1.21
 0 6 -15 0.86 0.9
 0 6 -14 32.83 2.72
 0 6 -14 27.72 2.5
 0 -6 13 1.83 1.59
 0 6 -13 1.07 1.4
 0 -6 13 -0.31 1.73
 0 -6 12 66.06 5.43
 0 6 -12 53.95 3.8
 0 -6 11 0.09 1.19
 0 -6 11 0.67 1.88
 0 6 -11 1 1.31
 0 6 -10 307.26 15.47
 0 -6 10 353.68 17.55
 0 -6 10 317.93 15.3
 0 -6 9 1.19 1.2
 0 6 -9 0.64 0.92
 0 -6 9 -2.68 2.18
 0 6 -9 0.23 1.25
 0 6 -9 1.05 1.27
 0 6 -8 299.22 14.79
 0 6 -8 304.11 14.29
 0 -6 8 358.24 16.75
 0 -6 8 357.32 14.65
 0 6 -7 2.11 0.89
 0 6 -7 1.77 1.26
 0 -6 7 1.08 1.6
 0 6 -6 480.63 22.41
 0 -6 6 522.86 22.43
 0 -6 5 14.67 1.12
 0 6 -5 12.28 1.18
 0 6 -4 518.8 27.45
 0 6 -4 537.96 26.14
 0 6 -3 -0.99 1.23
 0 -6 3 -0.22 0.64
 0 -6 2 726.13 33.28
 0 6 -1 150.31 8.21
 0 -6 1 150.48 7.24
 0 6 0 2516.41 112.29
 0 -6 0 2380.48 112.22
 0 6 0 2661.55 113.26
 0 -6 -1 168.89 8.22
 0 6 1 184.92 9.35
 0 -6 -2 1112.81 50.15
 0 6 2 1081.68 51.11
 0 -6 -2 1086.62 50.08
 0 6 3 7.99 1.42
 0 -6 -3 9.42 1.18
 0 -6 -3 10.04 1.03
 0 6 4 533.86 25.06
 0 -6 -4 520.2 24.58
 0 -6 -4 531.76 24.37
 0 6 5 -0.64 1.98
 0 -6 -5 0.21 0.73
 0 6 5 -0.28 1.09
 0 -6 -5 -0.21 1.1
 0 6 6 953.75 41.5
 0 -6 -6 865.2 39.88
 0 6 6 836.96 40.4
 0 -6 -6 909.66 39.66
 0 -6 -6 783.49 39.9
 0 -6 -7 -0.24 1.2
 0 -6 -7 1.14 1.01
 0 6 7 -0.13 1.8
 0 6 8 574.13 26.31
 0 -6 -8 510.4 24.8
 0 6 9 2.39 1.97
 0 -6 -9 2.13 1.35
 0 -6 -10 504.65 24.04
 0 -6 -10 421.45 22.48
 0 -6 -11 1.6 1.54
 0 6 11 0.96 2.02
 0 6 11 0.29 1.17
 0 -6 -12 384.48 18.79
 0 6 12 393.75 20.52
 0 -6 -13 2.55 1.6
 0 6 13 2.3 2.27
 0 6 14 113.73 8.06
 0 -6 -15 1.11 1.65
 0 -6 -15 2.6 1.36
 0 -6 -15 1.68 1.34
 0 -6 -16 72.9 3.69
 0 -6 -16 60.7 3.43
 0 -6 -17 0.35 1.01
 0 -6 -17 0.17 0.84
 0 -6 -17 -0.43 1.2
 0 -6 -18 21.93 1.48
 0 -6 -18 19.78 1.29
 0 7 -16 9.36 1.08
 0 -7 16 13.59 1
 0 7 -15 -0.4 0.66
 0 7 -15 -0.53 0.94
 0 7 -14 26.31 2.18
 0 7 -14 30.59 2.41
 0 7 -13 2.46 1.31
 0 7 -13 2.06 1.41
 0 7 -13 1.45 1.13
 0 7 -12 63.3 4.13
 0 -7 12 59.89 3.96
 0 7 -11 3.49 1.43
 0 -7 11 6.22 1.36
 0 -7 11 5.16 2.13
 0 7 -10 182.52 10.26
 0 -7 10 206.6 10.1
 0 7 -9 5.18 1.61
 0 -7 9 9.11 2.41
 0 -7 9 6.84 1.39
 0 7 -8 346.48 17.23
 0 7 -8 336.63 17.82
 0 7 -8 335.01 17.79
 0 -7 7 7.07 2.07
 0 7 -7 5.64 1.53
 0 -7 7 5.13 1.28
 0 -7 7 4.08 1.29
 0 7 -7 4.24 0.98
 0 -7 6 241.58 10.69
 0 7 -6 231.67 11.21
 0 -7 5 8.05 0.89
 0 7 -5 5.32 0.85
 0 -7 5 8.62 1.8
 0 -7 4 464.49 19.57
 0 -7 4 434.28 18.41
 0 -7 3 3.26 0.74
 0 7 -3 2.52 1.26
 0 -7 3 3.15 1.2
 0 7 -3 2.64 0.68
 0 -7 2 928.38 39.87
 0 -7 2 801.92 38.72
 0 -7 2 877.91 38.88
 0 -7 1 12.63 1.82
 0 -7 1 11.62 1.13
 0 -7 1 14.24 1.19
 0 -7 0 1055.87 50.32
 0 -7 0 1166.88 51.38
 0 7 0 1149.29 51.42
 0 -7 0 1120.19 50.38
 0 -7 -1 40.01 2.32
 0 -7 -1 41.78 3.2
 0 7 1 41.66 3.32
 0 -7 -1 39.23 2.34
 0 -7 -2 972.9 45.57
 0 -7 -2 1044.93 46.65
 0 7 2 1087.33 46.95
 0 -7 -2 984.35 45.64
 0 -7 -3 2.86 1.26
 0 7 3 1.36 1.65
 0 -7 -3 1.97 0.76
 0 -7 -4 793.54 35.28
 0 -7 -4 699.07 34.08
 0 -7 -4 780.36 34.34
 0 7 4 776.69 35.75
 0 -7 -5 17.11 2.11
 0 -7 -5 14.48 1.27
 0 -7 -5 17.49 1.67
 0 -7 -5 13.84 1.46
 0 7 5 15.89 2.95
 0 -7 -6 429.69 19.23
 0 -7 -6 397.31 18.31
 0 7 6 333.78 19.83
 0 -7 -6 393.66 17.88
 0 -7 -6 354.99 18.1
 0 -7 -7 11.88 1.78
 0 7 7 18.44 3.38
 0 -7 -7 16.88 1.37
 0 -7 -7 12.01 1.63
 0 7 8 336.09 17.81
 0 -7 -8 305.61 15.67
 0 -7 -8 346.18 15.92
 0 7 9 3.28 2.65
 0 -7 -9 0.62 1.26
 0 -7 -9 -0.33 1.51
 0 7 10 443.35 19.04
 0 -7 -10 365.91 16.17
 0 7 11 0.59 2.74
 0 -7 -11 0.21 1.45
 0 -7 -11 1.18 1.91
 0 -7 -11 0.73 1.7
 0 -7 -12 122.75 6.97
 0 7 12 131.78 9.07
 0 -7 -12 121.45 7.02
 0 7 13 4.39 2.74
 0 -7 -14 76.77 4.77
 0 -7 -14 77.62 4.69
 0 -7 -14 77.72 4.77
 0 -7 -15 1.35 1.55
 0 -7 -15 1.47 1.14
 0 -7 -15 1.33 1.21
 0 -7 -16 72.2 4
 0 -7 -16 78.09 4.15
 0 -7 -17 -0.17 0.64
 0 -7 -17 0.76 0.73
 0 -7 -18 17.64 1.13
 0 8 -15 0.88 0.64
 0 -8 15 1.49 0.54
 0 8 -14 12.68 1.3
 0 8 -14 7.76 1.04
 0 8 -13 0.61 1.04
 0 8 -13 1.07 0.96
 0 8 -13 -0.06 0.77
 0 8 -12 40.02 2.72
 0 -8 12 35.96 2.5
 0 8 -11 4.26 1.23
 0 -8 11 5.58 1.14
 0 -8 10 262.47 14.27
 0 -8 9 3.06 1.79
 0 8 -9 3.08 1.3
 0 -8 9 3.84 1.18
 0 -8 8 410.38 19.32
 0 -8 8 356.67 17.34
 0 8 -8 363.32 17.64
 0 -8 7 0.8 1.63
 0 8 -7 -0.56 1.4
 0 -8 7 -0.04 1.22
 0 -8 6 531.59 25.38
 0 -8 6 523.11 23.89
 0 8 -6 534.65 24.17
 0 -8 6 491.73 23.65
 0 -8 5 5.68 0.89
 0 -8 5 6.88 1.8
 0 -8 4 221.35 10.54
 0 -8 4 225.45 11.86
 0 -8 3 10.54 1.05
 0 -8 2 185.71 9
 0 -8 2 197.92 10.15
 0 -8 1 14.12 1.18
 0 -8 1 12.14 1.22
 0 -8 1 11.87 1.83
 0 -8 0 463.5 22.01
 0 -8 0 478.6 22.07
 0 -8 0 512.23 23.26
 0 -8 -1 5.29 1.59
 0 -8 -1 5.81 0.94
 0 -8 -1 7.37 1.02
 0 8 1 6.22 1.68
 0 8 2 338.6 16.71
 0 -8 -2 345.73 16.62
 0 -8 -2 322.87 15.38
 0 -8 -2 327.38 15.46
 0 8 3 32.07 3.23
 0 -8 -3 26.07 2.68
 0 -8 -3 27.33 1.8
 0 -8 -3 26.96 1.91
 0 -8 -4 329.23 16.48
 0 -8 -4 316.21 15.27
 0 8 5 59.3 4.73
 0 -8 -5 52.25 2.96
 0 -8 -6 806.55 35.97
 0 8 6 815.67 37.75
 0 -8 -6 749.4 35.59
 0 -8 -7 2.01 1.38
 0 -8 -7 2.83 1.09
 0 8 7 0.17 2.69
 0 -8 -7 1.5 0.9
 0 8 8 459.04 24.81
 0 -8 -8 458.41 22.58
 0 -8 -8 518.61 22.87
 0 -8 -9 5.65 1.35
 0 -8 -9 6.68 1.65
 0 -8 -10 202.85 12.31
 0 -8 -10 203.63 10.1
 0 8 10 216.51 12.7
 0 -8 -10 179.54 9.84
 0 -8 -11 0.35 2.01
 0 -8 -11 6.62 1.68
 0 8 11 2.7 3.05
 0 -8 -11 4.04 1.4
 0 -8 -11 3.55 1.71
 0 -8 -12 115.48 6.32
 0 8 12 101.91 8.4
 0 -8 -13 2.71 1.24
 0 -8 -13 2.79 1.48
 0 -8 -13 1.04 1.29
 0 -8 -14 80.84 4.57
 0 -8 -14 87.4 4.59
 0 -8 -15 3.36 1.01
 0 -8 -15 0.68 1.2
 0 -8 -15 3.09 0.99
 0 -8 -16 33.43 1.97
 0 -8 -16 26.28 2.08
 0 -8 -17 1.03 0.44
 0 9 -14 9.25 0.99
 0 -9 14 16.84 1.02
 0 9 -13 0.11 0.63
 0 9 -13 -0.76 0.73
 0 9 -12 26.31 1.88
 0 -9 12 24.67 1.8
 0 9 -11 0.99 0.79
 0 -9 11 0.21 0.77
 0 9 -10 174.74 7.78
 0 -9 10 138.11 7.58
 0 -9 9 5.93 1.7
 0 9 -9 6.72 1.2
 0 -9 9 5.38 1.13
 0 -9 8 107.15 6.9
 0 -9 7 0.51 1.43
 0 9 -7 -0.05 1.09
 0 -9 7 1.24 1.13
 0 -9 6 148.05 7.31
 0 9 -6 161.06 7.75
 0 -9 6 161.41 8.98
 0 -9 6 156.39 7.58
 0 -9 5 1.9 1.2
 0 9 -5 2.61 1.21
 0 -9 5 1.7 0.75
 0 -9 5 3.99 1.66
 0 -9 4 224.28 10.97
 0 -9 4 238.34 11.21
 0 -9 4 240.16 12.43
 0 -9 3 10.51 1.43
 0 -9 3 8.34 1.03
 0 -9 3 10.14 1.84
 0 -9 2 234.45 11.01
 0 -9 2 221.26 12.13
 0 -9 1 0.46 0.77
 0 -9 1 1.14 0.79
 0 -9 0 690.3 31.32
 0 -9 0 667.25 31.24
 0 -9 -1 0.51 0.8
 0 -9 -1 0.21 0.84
 0 -9 -2 271.14 12.82
 0 -9 -2 270.42 12.86
 0 9 2 271.24 14.05
 0 -9 -2 268.04 12.77
 0 -9 -3 1.56 0.91
 0 9 3 -0.12 1.65
 0 -9 -3 0.62 0.82
 0 -9 -4 220.84 10.61
 0 -9 -4 217.76 10.75
 0 9 4 243.07 12.37
 0 -9 -5 2.3 0.86
 0 -9 -5 1.54 1.02
 0 9 5 1.97 2.13
 0 -9 -6 610.91 28.81
 0 9 6 676.02 30.75
 0 -9 -6 613.4 28.58
 0 -9 -7 0.48 0.81
 0 9 7 0.15 2.05
 0 9 8 380.13 19.9
 0 9 9 -1.4 2.07
 0 -9 -10 196.45 13.03
 0 9 10 263.19 13.5
 0 9 11 -0.15 2.24
 0 -9 -11 2.84 1.48
 0 -9 -12 100.15 5.05
 0 -9 -12 86.89 4.93
 0 -9 -13 -1.22 1.13
 0 -9 -14 25.94 1.92
 0 -9 -15 0.16 0.57
 0 -9 -15 -0.11 0.82
 0 -9 -16 13.93 1.15
 0 -9 -16 15.82 1.05
 0 10 -13 0.42 0.43
 0 10 -12 26.07 1.73
 0 10 -12 27.34 1.76
 0 10 -11 0.67 0.55
 0 -10 11 0.66 0.6
 0 10 -10 73.82 3.65
 0 -10 10 63.76 3.63
 0 10 -9 2.24 0.8
 0 -10 9 2.99 0.89
 0 10 -8 69.04 3.92
 0 -10 8 74.5 3.98
 0 10 -7 8.74 1.22
 0 -10 7 9.52 1.33
 0 -10 6 94.07 6.07
 0 -10 6 90.11 4.6
 0 -10 5 -0.69 1.31
 0 -10 5 1.08 1.07
 0 -10 4 193.15 10.93
 0 -10 4 203.44 9.58
 0 10 -4 198.7 9.79
 0 -10 4 216.22 9.84
 0 -10 3 -0.47 1.18
 0 -10 3 -0.33 1.26
 0 -10 3 -0.27 0.76
 0 -10 2 312.94 16.98
 0 -10 2 328.09 15.81
 0 -10 2 359.09 16.01
 0 -10 1 1.39 1.07
 0 -10 1 0.81 1.17
 0 -10 1 1.22 0.84
 0 -10 0 325.5 15.62
 0 -10 0 340.42 15.73
 0 -10 -1 0.03 0.9
 0 -10 -1 -0.31 0.97
 0 -10 -1 -0.11 0.8
 0 -10 -2 376.61 17.06
 0 -10 -2 349.28 17.07
 0 -10 -3 1.42 0.91
 0 -10 -3 0.98 0.89
 0 -10 -4 309.21 14.42
 0 10 4 300.25 15.82
 0 -10 -4 301.55 14.51
 0 -10 -5 2.4 0.99
 0 -10 -5 1.87 0.86
 0 10 5 4.32 1.85
 0 10 6 109.01 7.08
 0 -10 -6 112.87 5.54
 0 -10 -6 107.02 5.66
 0 -10 -6 100.76 6.57
 0 10 7 -0.26 1.63
 0 -10 -7 1.78 1.16
 0 10 8 126.52 8.01
 0 -10 -9 2.22 0.97
 0 -10 -10 127.86 6.58
 0 -10 -11 0.22 0.98
 0 -10 -11 0.11 0.85
 0 -10 -11 0.37 0.99
 0 -10 -12 67.4 3.46
 0 -10 -12 71.3 3.58
 0 -10 -13 1.94 0.86
 0 -10 -13 2.79 0.78
 0 -10 -14 27.44 1.6
 0 -10 -14 22.58 1.59
 0 -10 -15 0.6 0.38
 0 -10 -15 0.05 0.5
 0 11 -11 0.92 0.43
 0 11 -11 0.57 0.46
 0 11 -10 47.54 2.35
 0 -11 10 41.81 2.41
 0 11 -9 0.18 0.5
 0 -11 9 -0.32 0.67
 0 11 -8 28.31 1.89
 0 -11 8 36.8 2.07
 0 -11 7 -0.37 0.88
 0 11 -7 -0.32 0.68
 0 -11 6 76.75 4.04
 0 11 -6 78.34 4.27
 0 -11 5 1.07 0.63
 0 -11 5 0.35 1.03
 0 11 -5 0.98 0.86
 0 11 -4 107.57 5.86
 0 -11 4 112 5.72
 0 11 -3 0.22 0.88
 0 -11 3 1.65 1.13
 0 -11 3 0.38 0.75
 0 -11 2 118.27 7.95
 0 -11 2 150.08 7.01
 0 -11 1 2.15 1.38
 0 -11 0 253.61 13.41
 0 -11 -1 -2.25 1.63
 0 -11 -2 165.07 9.44
 0 -11 -3 -0.11 1.29
 0 -11 -4 154.57 8.84
 0 -11 -5 0.68 0.76
 0 -11 -5 -0.03 0.76
 0 -11 -6 168.51 7.79
 0 -11 -6 149.49 7.82
 0 -11 -7 1.17 0.72
 0 -11 -7 3.13 0.86
 0 -11 -8 98.45 4.78
 0 -11 -8 91.07 4.88
 0 -11 -8 96.78 4.99
 0 -11 -9 0.24 0.86
 0 -11 -9 0.21 0.72
 0 -11 -10 64.21 3.16
 0 -11 -10 57.47 3.16
 0 -11 -11 1.3 0.76
 0 -11 -11 1.61 0.7
 0 -11 -11 0.38 0.62
 0 -11 -12 58.14 2.62
 0 -11 -12 60.71 2.7
 0 -11 -13 0.39 0.44
 0 -11 -13 0.64 0.54
 0 -12 8 14.87 1.04
 0 12 -8 11.57 0.86
 0 12 -7 0.6 0.47
 0 -12 7 0.13 0.64
 0 12 -6 28.28 1.85
 0 -12 6 37.16 2.03
 0 -12 5 0.89 0.48
 0 12 -5 0.59 0.65
 0 -12 5 1.56 0.87
 0 12 -4 60.32 3.44
 0 -12 4 62.05 3.32
 0 -12 3 0.8 0.65
 0 12 -3 0.61 0.77
 0 -12 3 0.41 0.96
 0 -12 2 113.94 5.54
 0 -12 2 120.18 5.74
 0 12 -2 101.57 5.6
 0 -12 1 0.92 1.03
 0 -12 1 0.6 0.84
 0 -12 0 501.68 24.54
 0 -12 0 564.91 24.6
 0 -12 -1 6.29 1.04
 0 -12 -1 7.89 1.15
 0 -12 -2 167.71 8.18
 0 12 3 1.83 0.68
 0 -12 -3 3.86 0.94
 0 -12 -4 105.61 5.33
 0 -12 -5 1.53 0.72
 0 -12 -5 0.8 0.66
 0 -12 -6 78.59 3.8
 0 -12 -6 68.78 3.83
 0 -12 -7 0.12 0.5
 0 -12 -7 0.4 0.6
 0 -12 -7 0.03 0.63
 0 -12 -8 42.03 2.14
 0 -12 -8 32.28 2
 0 -12 -9 0.02 0.49
 0 -12 -9 0.02 0.67
 0 -12 -9 0.14 0.6
 0 -12 -10 44.08 2.14
 0 -12 -10 40.34 2.1
 0 -12 -11 -0.03 0.41
 0 13 -5 0.42 0.36
 0 -13 5 -0.16 0.5
 0 13 -4 37.62 2.15
 0 -13 4 45.42 2.27
 0 -13 3 0.05 0.42
 0 13 -3 0.54 0.54
 0 -13 3 0.56 0.64
 0 13 -2 58.41 3.2
 0 -13 2 64.44 3.16
 0 -13 2 63.12 3.23
 0 -13 1 0.98 0.57
 0 13 -1 0.66 0.63
 0 -13 1 0.5 0.63
 0 13 0 139.71 6.72
 0 -13 0 125.28 6.58
 0 -13 -1 0.57 0.64
 0 -13 -2 77.79 3.95
 0 -13 -3 2.69 0.71
 0 -13 -4 109.1 5.31
 0 -13 -5 2.48 0.59
 0 -13 -6 32.51 1.76
 0 -13 -7 0.31 0.58
 0 -13 -8 29.81 1.66
 1 -13 -5 1.63 0.46
 1 -13 -4 0.09 0.48
 1 -13 -3 1.71 0.55
 1 -13 -2 0.29 0.53
 -1 13 2 1.24 0.5
 1 -13 -1 1.52 0.57
 -1 13 1 2.24 0.54
 1 -13 0 -0.05 0.48
 1 -13 0 0.07 0.45
 -1 13 0 0.16 0.45
 1 -13 1 0.17 0.46
 1 -13 1 0.72 0.52
 -1 13 -1 0.8 0.45
 1 -13 2 0.96 0.52
 1 -13 2 0.51 0.41
 1 -13 3 0.14 0.49
 1 -13 4 0.57 0.45
 -1 12 10 0.8 0.47
 -1 12 9 -0.11 0.57
 1 -12 -9 0.17 0.51
 1 -12 -9 -0.2 0.37
 1 -12 -9 0.33 0.52
 1 -12 -8 -0.44 0.58
 1 -12 -8 0.19 0.41
 -1 12 8 0.3 0.59
 1 -12 -7 1.26 0.63
 1 -12 -7 1.76 0.52
 1 -12 -7 2.37 0.52
 -1 12 7 2.7 0.69
 1 -12 -6 0.85 0.59
 1 -12 -6 0.46 0.58
 -1 12 6 0.76 0.66
 1 -12 -5 0.8 0.63
 -1 12 5 -0.46 0.69
 1 -12 -4 0.42 0.71
 -1 12 4 1.41 0.69
 1 -12 -3 1.64 0.77
 -1 12 3 0.72 0.64
 1 -12 -2 0.45 0.75
 -1 12 2 0.29 0.61
 1 -12 -1 2.74 0.86
 1 -12 -1 2.99 0.85
 -1 12 1 1.99 0.63
 1 -12 0 1.2 0.84
 1 -12 0 1.3 0.77
 1 -12 1 0.44 0.69
 1 -12 1 0.72 0.85
 -1 12 -1 0.41 0.68
 1 -12 2 -0.02 0.64
 1 -12 2 -0.08 0.86
 -1 12 -2 0.6 0.63
 1 -12 3 1.41 0.63
 1 -12 3 1.22 0.87
 -1 12 -3 0.52 0.61
 1 -12 4 1.03 0.53
 1 -12 4 1.27 0.82
 -1 12 -4 1.35 0.54
 1 -12 5 0.51 0.4
 -1 12 -5 0.42 0.44
 1 -12 5 0.59 0.77
 1 -12 6 -0.36 0.67
 1 -12 7 5.14 0.73
 1 -12 8 0.05 0.42
 1 -11 -12 -0.12 0.43
 1 -11 -12 0.68 0.55
 1 -11 -11 -0.42 0.5
 1 -11 -11 0.25 0.66
 1 -11 -10 -0.47 0.55
 1 -11 -10 -0.19 0.65
 1 -11 -10 -0.49 0.76
 1 -11 -9 0.38 0.57
 1 -11 -8 0.97 0.55
 1 -11 -8 1.22 0.63
 1 -11 -7 3.01 0.72
 1 -11 -7 3.54 0.73
 1 -11 -6 0.28 0.65
 1 -11 -6 0.3 0.64
 1 -11 -5 9.79 1.07
 1 -11 -5 8.05 0.98
 1 -11 -4 1.04 0.78
 1 -11 -4 1.33 0.68
 1 -11 -3 1.2 0.79
 1 -11 -3 0.56 0.65
 -1 11 2 8.07 1.09
 1 -11 -2 7.78 1.08
 1 -11 -1 4.75 0.95
 -1 11 1 2.68 0.9
 1 -11 -1 3.48 1.02
 1 -11 0 1.39 0.85
 -1 11 0 0.54 0.71
 1 -11 0 -0.24 0.95
 1 -11 1 6.9 1.02
 1 -11 1 6.13 1.18
 1 -11 2 6.89 0.98
 1 -11 2 7 1.19
 -1 11 -3 1.11 0.76
 1 -11 3 0.45 0.66
 1 -11 3 -0.41 0.97
 -1 11 -4 3.81 0.82
 1 -11 4 2.78 0.72
 1 -11 4 3.91 1.08
 -1 11 -5 2.21 0.75
 1 -11 5 3.52 0.69
 1 -11 5 3.62 1.07
 -1 11 -6 2.86 0.63
 1 -11 6 2.53 0.52
 1 -11 6 1.54 0.95
 -1 11 -7 0.83 0.5
 1 -11 7 1.3 0.85
 1 -11 8 -0.51 0.73
 1 -11 9 0.02 0.57
 -1 11 -10 1.01 0.53
 1 -11 10 0.58 0.42
 -1 11 -11 0.65 0.33
 1 -10 -14 0.33 0.44
 1 -10 -14 0.11 0.54
 1 -10 -13 2.26 0.75
 1 -10 -13 4.32 0.71
 1 -10 -12 -0.38 0.84
 1 -10 -12 0.42 0.64
 1 -10 -11 1.04 0.76
 1 -10 -10 1.09 0.77
 1 -10 -9 5.68 0.97
 1 -10 -8 0.98 0.79
 1 -10 -7 3.47 0.78
 -1 10 7 3.26 1.76
 -1 10 6 1.44 1.58
 1 -10 -5 0.69 0.77
 -1 10 5 -1.51 1.64
 1 -10 -5 0.57 0.8
 1 -10 -4 0.38 0.73
 1 -10 -4 0.69 0.79
 1 -10 -3 6.53 0.98
 1 -10 -3 8.65 1.08
 1 -10 -2 0.26 0.69
 1 -10 -2 1.05 1.33
 1 -10 -2 0.72 0.85
 1 -10 -1 -0.13 0.71
 1 -10 -1 0.33 0.84
 1 -10 -1 -1.86 1.45
 1 -10 0 -0.78 0.83
 -1 10 0 0.95 0.8
 1 -10 1 4.95 0.93
 -1 10 -1 3.69 0.92
 1 -10 2 -0.46 0.77
 1 -10 3 2.88 0.81
 1 -10 3 4.39 1.51
 1 -10 4 -0.67 1.3
 1 -10 5 1.56 1.42
 1 -10 5 2.71 0.72
 -1 10 -5 2.34 0.89
 1 -10 6 0.07 0.98
 1 -10 6 -0.4 0.61
 -1 10 -6 1.2 0.8
 -1 10 -7 2.45 0.79
 1 -10 7 2.58 1.04
 -1 10 -8 1.36 0.68
 1 -10 8 1.99 0.96
 -1 10 -9 -0.64 0.55
 1 -10 9 0.4 0.82
 1 -10 10 0.66 0.67
 -1 10 -11 0.26 0.66
 1 -10 11 0.85 0.51
 -1 10 -12 0.14 0.5
 -1 10 -12 0.51 0.5
 1 -9 -16 1.36 0.37
 1 -9 -15 0.58 0.68
 1 -9 -15 2.1 0.59
 1 -9 -14 0.26 0.83
 -1 9 14 0.48 0.53
 1 -9 -13 -0.37 0.95
 -1 9 13 0.63 0.69
 -1 9 12 1.1 0.8
 -1 9 11 3.41 0.93
 1 -9 -11 6.52 1.23
 -1 9 10 1.37 1.9
 -1 9 10 1.03 0.86
 1 -9 -10 -0.14 1.05
 -1 9 9 20.41 3.17
 -1 9 8 16.8 1.53
 -1 9 8 19.41 3.07
 -1 9 7 3.13 2.22
 1 -9 -7 2.04 0.73
 -1 9 7 2.09 0.91
 -1 9 6 44.33 2.95
 1 -9 -6 58 3.2
 1 -9 -6 51.91 3.89
 1 -9 -6 50.66 2.86
 1 -9 -5 1.68 0.96
 -1 9 5 2.38 1.94
 1 -9 -5 2.44 0.85
 -1 9 5 0.45 0.88
 1 -9 -5 3.96 1.47
 -1 9 4 42.68 3.85
 1 -9 -4 36.57 2.28
 1 -9 -4 40.08 2.43
 1 -9 -4 35.35 3.26
 -1 9 4 33.79 2.26
 -1 9 3 3.07 1.63
 1 -9 -3 0.29 0.82
 -1 9 3 0.17 0.71
 1 -9 -3 0.79 1.4
 1 -9 -3 0.81 0.77
 1 -9 -2 0.58 0.86
 -1 9 2 0.77 0.69
 1 -9 -2 0.69 1.34
 1 -9 -2 1.06 0.74
 1 -9 -1 33.17 2.07
 1 -9 -1 26.84 3.05
 1 -9 -1 27.12 1.91
 1 -9 0 0.61 0.79
 1 -9 0 0.45 1.3
 1 -9 0 0.78 0.66
 -1 9 -1 15.26 1.51
 1 -9 1 18.8 2.46
 1 -9 1 18.86 1.51
 -1 9 -2 -0.5 0.81
 1 -9 2 -0.32 1.35
 1 -9 2 0.69 0.76
 -1 9 -3 -0.1 0.8
 1 -9 3 0.71 0.72
 1 -9 3 2.12 1.24
 1 -9 4 16.72 1.34
 1 -9 5 0.75 0.66
 1 -9 5 1.61 1.35
 -1 9 -5 2.32 1.03
 1 -9 6 14.34 2.19
 1 -9 6 9.35 0.99
 -1 9 -6 11.87 1.38
 1 -9 7 0.24 1.34
 -1 9 -8 0.78 0.84
 1 -9 8 -0.73 1.39
 1 -9 9 1 0.94
 -1 9 -9 0.78 0.81
 1 -9 10 0.8 0.84
 -1 9 -10 -0.14 0.67
 1 -9 11 1.37 0.75
 -1 9 -12 0.12 0.78
 1 -9 12 0.12 0.52
 -1 9 -13 0.51 0.62
 -1 9 -13 0.81 0.67
 -1 9 -14 0.81 0.36
 -1 9 -14 1.26 0.45
 1 -8 -17 0.34 0.36
 1 -8 -16 0.64 0.79
 1 -8 -15 0.61 0.9
 1 -8 -15 1.51 1.05
 1 -8 -14 3.17 1.18
 1 -8 -14 3.24 1.22
 1 -8 -13 7.12 1.43
 1 -8 -12 9.67 1.66
 -1 8 12 7.21 2.66
 -1 8 11 3.71 2.58
 1 -8 -10 3.65 1.45
 -1 8 10 8.27 3.08
 1 -8 -9 20.92 2.13
 -1 8 9 27 3.82
 1 -8 -8 -1.13 1.34
 -1 8 8 1.9 2.6
 1 -8 -7 19.62 1.93
 1 -8 -7 14.97 2.05
 1 -8 -7 17.55 1.36
 1 -8 -6 1.84 0.77
 1 -8 -6 4.98 1.28
 -1 8 6 2.29 2.27
 -1 8 6 3.15 0.88
 1 -8 -6 3.5 1.34
 -1 8 6 3.27 1.59
 1 -8 -5 97.36 5.78
 -1 8 5 80.77 4.77
 -1 8 5 86.56 4.73
 1 -8 -5 97.99 5.01
 1 -8 -5 93.82 4.67
 -1 8 5 96.05 6.03
 -1 8 5 108.51 6.75
 1 -8 -4 11.31 1.83
 -1 8 4 8.5 1.17
 -1 8 4 7.35 1.14
 1 -8 -4 10.09 1.1
 -1 8 4 11.64 2.4
 -1 8 3 2.15 0.94
 1 -8 -3 1.47 1.25
 1 -8 -3 1.43 0.79
 -1 8 3 -0.36 1.6
 1 -8 -3 1.16 0.8
 -1 8 3 0.22 0.79
 -1 8 2 8.05 1.21
 -1 8 2 9.81 1.05
 -1 8 2 11.37 2.15
 1 -8 -2 10.54 1.83
 1 -8 -2 10.63 1.13
 1 -8 -2 9.87 1.08
 1 -8 -1 2.52 0.73
 -1 8 1 2.9 0.79
 -1 8 1 3.1 1
 -1 8 1 2.34 1.53
 1 -8 -1 4.57 0.93
 1 -8 -1 3.39 1.45
 1 -8 0 2.14 0.67
 -1 8 0 2.42 0.74
 1 -8 0 2.26 1.26
 1 -8 0 2.68 0.85
 1 -8 1 7.54 0.98
 1 -8 1 4.35 0.83
 1 -8 1 6.52 1.6
 1 -8 2 3.68 0.83
 1 -8 2 3.97 1.35
 -1 8 -2 4.06 0.97
 1 -8 3 0.51 0.67
 1 -8 3 0.09 1.09
 -1 8 -3 0.48 0.83
 1 -8 4 3.03 0.74
 1 -8 4 3.56 1.33
 -1 8 -4 3.09 0.92
 -1 8 -4 3.28 0.85
 1 -8 5 36.68 2.08
 -1 8 -5 31.08 2.1
 -1 8 -5 37.26 2.55
 1 -8 5 34.98 2.94
 -1 8 -6 73.39 3.89
 -1 8 -6 61.45 3.33
 1 -8 6 71.74 4.85
 1 -8 6 57.38 3.26
 -1 8 -7 0.46 0.85
 1 -8 7 0.38 1.42
 -1 8 -7 0.76 1.15
 -1 8 -8 7.9 1.07
 1 -8 8 10.22 1.33
 1 -8 8 11.69 2.16
 -1 8 -8 9.75 1.44
 1 -8 9 4.66 1.98
 1 -8 10 -0.31 0.92
 1 -8 10 1.17 1.5
 -1 8 -10 -0.12 0.92
 1 -8 11 3.67 1.04
 1 -8 12 -0.07 0.75
 -1 8 -13 -0.52 0.98
 -1 8 -13 -0.15 0.9
 -1 8 -14 0.49 0.73
 -1 8 -14 0.47 0.72
 -1 8 -15 0.41 0.48
 -1 8 -15 0.05 0.4
 1 -7 -17 0.08 0.79
 1 -7 -17 2.34 0.71
 1 -7 -17 1.14 0.55
 1 -7 -16 2.56 1.15
 1 -7 -16 1.81 0.99
 1 -7 -16 1.78 0.89
 1 -7 -15 8.32 1.64
 1 -7 -15 12.5 1.63
 1 -7 -15 13.51 1.5
 1 -7 -14 0.46 1.53
 1 -7 -14 2.28 1.47
 1 -7 -14 0.55 1.2
 1 -7 -13 8.9 1.56
 -1 7 13 6.43 3.02
 -1 7 12 1.53 3
 1 -7 -12 -0.28 1.58
 1 -7 -11 6.59 1.84
 -1 7 11 4.22 3.38
 1 -7 -11 5.02 1.44
 1 -7 -10 7.57 1.73
 -1 7 10 2.2 3.27
 1 -7 -10 6.51 1.41
 -1 7 9 21.3 4.33
 1 -7 -9 20.52 2.24
 -1 7 8 17.17 3.84
 1 -7 -8 14.72 1.95
 1 -7 -7 33.04 2.9
 1 -7 -7 33.67 2.11
 -1 7 7 45.34 2.84
 1 -7 -7 37.41 2.77
 -1 7 7 34.96 4.45
 -1 7 7 33.12 3.45
 1 -7 -6 18.59 1.38
 1 -7 -6 18.95 2.13
 -1 7 6 16.93 1.48
 -1 7 6 17.76 1.98
 -1 7 6 18.66 2.66
 -1 7 6 21.55 3.39
 1 -7 -6 16.99 1.91
 1 -7 -5 19.3 1.84
 -1 7 5 22.65 1.64
 1 -7 -5 19.78 1.46
 1 -7 -5 16.65 2.02
 -1 7 5 18.08 2.91
 -1 7 5 17.46 2.43
 -1 7 4 0.73 0.87
 1 -7 -4 0.65 0.91
 1 -7 -4 0.51 0.72
 1 -7 -4 1.33 1.13
 -1 7 4 0.24 1.7
 -1 7 4 1.41 1.43
 -1 7 3 77.1 4.84
 1 -7 -3 68.54 4.42
 -1 7 3 67.42 3.76
 -1 7 3 62.79 3.65
 1 -7 -3 68.69 3.76
 -1 7 3 80.54 5.14
 1 -7 -3 70.58 3.63
 -1 7 2 3.26 0.93
 -1 7 2 3.61 0.83
 -1 7 2 5.61 1.66
 1 -7 -2 3.97 1.24
 1 -7 -2 4.86 0.85
 -1 7 2 4.49 1.51
 1 -7 -1 8.05 1.55
 -1 7 1 5.31 1.77
 -1 7 1 7.34 1.13
 1 -7 -1 9.37 0.98
 1 -7 -1 8.38 0.99
 -1 7 1 8.19 0.98
 1 -7 0 0.33 1
 -1 7 0 0.38 1.24
 -1 7 0 0.51 0.63
 1 -7 0 0.03 0.69
 1 -7 0 1.11 0.61
 -1 7 0 0.3 0.81
 -1 7 -1 9.78 1.15
 -1 7 -1 10.47 1.05
 1 -7 1 10.25 1.62
 1 -7 1 9.34 0.96
 1 -7 1 11.79 1.08
 -1 7 -2 0.35 0.76
 1 -7 2 -0.09 0.63
 -1 7 -2 0.42 0.62
 -1 7 -2 -0.07 0.82
 1 -7 2 -0.15 0.69
 1 -7 2 0.96 0.98
 -1 7 -3 31.35 2.07
 -1 7 -3 25.85 1.73
 1 -7 3 33.15 1.86
 1 -7 3 29.78 2.55
 -1 7 -4 5.15 0.88
 -1 7 -4 6.78 1.11
 1 -7 4 7.95 0.87
 1 -7 4 8.62 1.41
 -1 7 -5 27.93 1.98
 -1 7 -5 27.77 2.13
 1 -7 5 37.3 2.78
 1 -7 5 37.13 1.95
 -1 7 -6 3.5 0.95
 1 -7 6 2.69 0.7
 -1 7 -6 2.67 1.33
 1 -7 6 2.78 1.15
 -1 7 -7 41.42 2.58
 -1 7 -7 45.95 3.13
 -1 7 -8 0.4 1.25
 -1 7 -8 1.45 0.94
 1 -7 8 3.15 1.75
 1 -7 9 5.76 2.34
 1 -7 9 3.65 1.12
 -1 7 -9 2.17 1.41
 -1 7 -9 3.35 1.03
 1 -7 10 10.24 2.33
 1 -7 10 8.14 1.3
 -1 7 -10 7.31 1.41
 -1 7 -10 7.71 1.09
 1 -7 11 2.51 1.81
 -1 7 -13 0.71 1.27
 -1 7 -13 0.97 1.27
 -1 7 -14 1.73 1.03
 -1 7 -14 1.48 1.08
 -1 7 -15 0.32 0.73
 -1 7 -15 -0.37 0.8
 -1 7 -16 0.22 0.53
 1 -6 -18 0.02 0.57
 1 -6 -18 0.63 0.59
 1 -6 -17 2.33 0.89
 1 -6 -17 1.62 1.03
 1 -6 -17 1.51 0.91
 1 -6 -16 2.11 1.33
 1 -6 -16 1.41 1.09
 1 -6 -16 0.8 1.13
 1 -6 -15 13 1.78
 1 -6 -15 11.96 1.63
 -1 6 14 -2.36 2.56
 1 -6 -13 9.53 1.76
 -1 6 13 9.58 3.09
 1 -6 -12 2.07 1.47
 -1 6 12 1.82 2.82
 1 -6 -11 4.7 1.53
 -1 6 11 4.75 3
 1 -6 -10 27.08 2.31
 -1 6 10 33.97 4.32
 1 -6 -9 8.21 1.52
 -1 6 9 6.01 1.51
 -1 6 9 6.18 2.94
 1 -6 -8 17.4 1.68
 -1 6 8 11.85 1.76
 -1 6 8 10.49 3.16
 -1 6 7 23.74 2.27
 1 -6 -7 31.13 2.6
 1 -6 -7 31.75 2.28
 -1 6 7 31.37 3.96
 -1 6 6 1.72 2.44
 1 -6 -6 0.05 1.04
 -1 6 6 0.37 1.31
 1 -6 -6 -0.38 0.94
 1 -6 -6 0.3 0.65
 -1 6 6 0.03 0.85
 -1 6 5 14.13 1.75
 1 -6 -5 15.62 1.8
 1 -6 -5 14.97 1.6
 -1 6 5 17.69 1.53
 -1 6 5 14.23 2.87
 -1 6 4 7.09 2.12
 1 -6 -4 6.28 1.27
 -1 6 4 6.72 1.39
 1 -6 -4 5.84 1.21
 -1 6 4 7.31 1.13
 -1 6 3 7.25 1.92
 -1 6 3 6.54 1.35
 1 -6 -3 6.58 1.35
 -1 6 3 5.31 1.08
 1 -6 -3 5.93 1.08
 -1 6 2 4.38 0.91
 -1 6 2 3.73 1.18
 -1 6 2 5.8 1.06
 1 -6 -2 3.95 0.89
 -1 6 1 73.58 3.95
 -1 6 0 0.31 0.84
 -1 6 -1 39.13 2.36
 1 -6 2 0.14 0.94
 -1 6 -2 0.79 0.69
 -1 6 -2 -0.11 0.72
 -1 6 -3 0.55 0.93
 1 -6 3 0.13 0.94
 -1 6 -3 0.26 0.71
 1 -6 4 16.97 1.7
 1 -6 4 15.04 1.15
 -1 6 -4 16.35 1.46
 1 -6 5 17.75 1.77
 1 -6 5 18.9 1.22
 -1 6 -5 14.3 1.25
 -1 6 -5 14.94 1.49
 1 -6 6 22.52 1.96
 1 -6 6 18.64 1.26
 -1 6 -6 18.98 1.4
 1 -6 7 9.52 2.03
 -1 6 -7 5.72 1.41
 -1 6 -7 5.91 0.98
 1 -6 8 16.7 2.59
 -1 6 -8 10.96 1.66
 -1 6 -8 14.33 1.33
 -1 6 -9 7.42 1.53
 -1 6 -9 7.69 1.28
 -1 6 -10 4.11 1.32
 1 -6 10 5.64 1.24
 1 -6 10 10.14 2.51
 -1 6 -10 9.31 1.22
 -1 6 -11 2.7 1.28
 1 -6 11 8.25 1.33
 -1 6 -11 5.4 1.14
 1 -6 11 5.95 2.18
 1 -6 12 2.43 1.84
 -1 6 -14 2.82 1.46
 -1 6 -14 3.05 1.42
 -1 6 -15 0.5 1.11
 -1 6 -15 1.08 1.09
 1 -6 16 0.11 0.62
 -1 6 -16 1.21 0.75
 -1 6 -16 1.58 0.88
 -1 6 -17 0.61 0.52
 1 -5 -19 1.47 0.58
 1 -5 -19 2.13 0.6
 1 -5 -18 0.53 0.83
 1 -5 -18 1.94 0.86
 1 -5 -17 -0.04 1
 1 -5 -17 0.39 0.97
 1 -5 -16 1.24 1.09
 1 -5 -16 1.71 1.28
 1 -5 -15 10.31 1.52
 1 -5 -15 4.47 1.73
 -1 5 15 11.66 2.79
 1 -5 -14 2.02 1.25
 -1 5 14 1.32 1.46
 -1 5 14 1.88 2.09
 1 -5 -13 43.07 2.94
 1 -5 -13 51.47 3.25
 -1 5 13 44.45 3.9
 -1 5 13 51.3 4.79
 1 -5 -12 12.27 1.54
 1 -5 -12 17.21 1.93
 -1 5 12 11.84 2.12
 -1 5 12 13.46 2.83
 1 -5 -11 12.9 1.49
 -1 5 11 13.87 2.81
 1 -5 -11 11.25 1.62
 -1 5 11 13.53 2.11
 1 -5 -10 1.27 1
 -1 5 10 1.8 1.28
 -1 5 10 2.9 1.99
 -1 5 10 0.65 1.11
 1 -5 -9 2.15 0.92
 -1 5 9 1.74 1.22
 -1 5 9 0.27 1.77
 -1 5 9 2.82 1.11
 -1 5 8 15.26 1.55
 1 -5 -8 16.29 1.39
 1 -5 -8 17.52 1.53
 -1 5 8 13.99 1.89
 -1 5 8 15.64 2.48
 -1 5 7 30.79 2.25
 -1 5 7 34.69 2.81
 1 -5 -7 36.92 2.27
 -1 5 7 35.01 3.49
 1 -5 -7 36.09 2.17
 -1 5 6 8.73 1.26
 1 -5 -6 8.39 1
 1 -5 -6 8.21 1.42
 -1 5 6 9.98 2.24
 1 -5 -6 11.58 1.18
 -1 5 5 11.42 1.37
 1 -5 -5 13.1 1.25
 1 -5 -5 13.5 1.65
 1 -5 -5 10.69 1.1
 -1 5 5 12.37 1.47
 -1 5 4 80.25 4.48
 1 -5 -4 86.07 4.95
 -1 5 3 28.39 3.16
 -1 5 3 24.41 2.1
 -1 5 3 31.73 2.96
 1 -5 -3 28.67 2.44
 -1 5 2 9.18 2.1
 -1 5 2 9.9 1.48
 1 -5 -2 13.71 1.83
 -1 5 1 241.15 12.65
 -1 5 1 280.69 13.49
 1 -5 -1 274.03 13.35
 -1 5 0 0.24 1.69
 -1 5 0 0.47 0.86
 -1 5 0 2.37 1.55
 1 -5 0 -0.14 1.27
 -1 5 -1 456.42 19.4
 -1 5 -1 435.01 19.75
 1 -5 1 390.86 19.13
 -1 5 -1 364.83 18.58
 -1 5 -2 2.82 0.95
 1 -5 2 3.91 1.24
 1 -5 3 1.66 1.04
 -1 5 -4 46.49 2.67
 1 -5 4 49.41 3.13
 1 -5 5 7.28 1.15
 -1 5 -6 4.12 1.06
 1 -5 6 1.96 0.88
 -1 5 -6 3.67 0.84
 -1 5 -7 6.47 0.96
 -1 5 -7 3.79 0.96
 -1 5 -7 7.51 1.21
 -1 5 -8 19.75 1.65
 -1 5 -8 15.94 1.43
 -1 5 -8 16.52 1.55
 -1 5 -9 1.2 1.1
 -1 5 -9 0.3 1.06
 1 -5 9 2.23 1.91
 -1 5 -10 33.77 2.39
 -1 5 -10 38.37 2.26
 1 -5 10 27.74 3.63
 1 -5 10 25.06 2.2
 -1 5 -11 2.57 1.2
 -1 5 -11 2.45 1.21
 1 -5 11 1.35 2
 -1 5 -12 4.91 1.14
 1 -5 12 -0.16 1.97
 -1 5 -12 0.36 1.18
 -1 5 -13 -1.37 1.53
 -1 5 -13 -1.44 1.54
 1 -5 13 -0.16 1.66
 -1 5 -14 1.36 1.37
 -1 5 -15 4.45 1.39
 -1 5 -15 3.3 1.34
 -1 5 -16 1.02 1.06
 1 -5 16 1.44 0.74
 -1 5 -16 1.09 0.94
 -1 5 -17 0.59 0.6
 -1 5 -17 -0.56 0.78
 -1 5 -18 0.39 0.59
 1 -4 -19 0.55 0.74
 1 -4 -19 0.27 0.71
 1 -4 -18 0.62 0.92
 1 -4 -17 3.7 0.67
 1 -4 -17 3.15 1.04
 1 -4 -16 3.71 0.75
 1 -4 -16 5.78 1.16
 -1 4 15 3.8 1.47
 -1 4 15 6.37 2.09
 -1 4 14 7.69 2.16
 1 -4 -14 3.79 1.61
 -1 4 14 6.94 1.76
 1 -4 -14 6.54 1.13
 -1 4 13 3.89 1.53
 1 -4 -13 1.62 0.92
 -1 4 13 2.1 1.75
 -1 4 12 2.76 1.76
 1 -4 -12 2.28 0.97
 -1 4 12 1.23 1.31
 1 -4 -12 4.24 1.23
 1 -4 -11 10.69 1.24
 -1 4 11 10.39 1.8
 1 -4 -11 8.47 1.28
 -1 4 11 10.55 2.22
 -1 4 10 1.78 1.5
 -1 4 10 0.14 0.8
 1 -4 -10 0.58 0.9
 1 -4 -10 1.73 0.82
 -1 4 10 -0.28 1.14
 -1 4 9 71.22 4.23
 -1 4 9 52.27 3.12
 1 -4 -9 68.5 3.29
 1 -4 -9 51.61 3.22
 -1 4 9 69.55 4.5
 -1 4 8 4.01 1.51
 -1 4 8 5.88 0.84
 1 -4 -8 4.37 0.9
 1 -4 -8 2.69 0.76
 -1 4 8 4.85 1.28
 1 -4 -7 48.62 2.72
 1 -4 -7 54.97 3.53
 1 -4 -6 3.43 1.3
 -1 4 6 4.14 1.59
 -1 4 6 3.62 1.13
 1 -4 -5 35.98 2.75
 -1 4 5 32.7 2.52
 -1 4 5 31.96 2.99
 -1 4 4 86.8 4.91
 -1 4 4 84.66 5.31
 -1 4 3 189.46 8.81
 -1 4 3 156.08 9.47
 -1 4 2 5.69 1.18
 -1 4 2 5.09 2.01
 -1 4 1 11.88 1.65
 -1 4 1 10.24 1.99
 -1 4 0 0.75 1.37
 -1 4 0 0.78 1.04
 -1 4 0 0.61 1.67
 -1 4 -1 77.72 5.15
 -1 4 -1 75.9 4.44
 -1 4 -2 27.54 2.26
 -1 4 -2 38.19 2.79
 -1 4 -3 172.84 8.73
 -1 4 -3 178.44 8.87
 1 -4 4 6.89 1.27
 -1 4 -4 8.13 1.49
 1 -4 5 6.49 1.16
 1 -4 6 1.37 0.83
 -1 4 -7 51.18 2.7
 -1 4 -7 44.34 2.79
 1 -4 7 42.38 2.92
 -1 4 -8 1.57 0.76
 -1 4 -8 2.04 0.8
 1 -4 8 0.23 1.39
 -1 4 -8 1.15 0.92
 -1 4 -8 2.97 1.05
 1 -4 9 4.79 1.77
 -1 4 -9 5.71 0.94
 -1 4 -9 4.04 1.12
 -1 4 -9 5.93 1.29
 -1 4 -10 1.4 1.13
 -1 4 -10 1.65 0.86
 1 -4 10 1.14 0.99
 1 -4 10 2.58 1.78
 -1 4 -11 8.92 1.49
 -1 4 -11 7.15 1.21
 -1 4 -12 7.08 1.43
 1 -4 12 9.6 2.22
 -1 4 -12 6.29 1.26
 -1 4 -13 13.18 1.91
 1 -4 13 15.82 2.51
 -1 4 -13 10.07 1.55
 1 -4 14 1.07 1.73
 1 -4 14 2.09 1.46
 -1 4 -14 0.35 1.67
 -1 4 -14 1.29 1.19
 -1 4 -15 7.84 1.44
 -1 4 -16 1.5 1.05
 -1 4 -16 -0.18 1.03
 -1 4 -17 0.72 0.75
 -1 4 -17 0.33 0.94
 -1 4 -18 0.54 0.7
 -1 4 -18 0.53 0.91
 -1 4 -18 -0.26 0.43
 1 -3 -20 1.45 0.72
 1 -3 -19 0.07 0.89
 1 -3 -19 1.3 0.91
 1 -3 -18 0.46 0.51
 1 -3 -18 -0.07 0.87
 1 -3 -17 15.72 1.53
 1 -3 -16 1.34 0.86
 1 -3 -15 6.07 1.01
 -1 3 15 6.55 1.68
 -1 3 15 6.97 1.94
 1 -3 -15 4.43 1.16
 1 -3 -14 1.59 0.84
 -1 3 14 1.64 1.29
 -1 3 14 0.9 1.55
 1 -3 -14 0.61 1.03
 1 -3 -13 1.83 0.83
 -1 3 13 2.38 1.41
 1 -3 -13 1.01 1.05
 -1 3 13 4.73 1.73
 -1 3 12 31.63 3.04
 -1 3 12 25.97 2.97
 1 -3 -12 33.35 2.18
 -1 3 11 16.28 2.03
 1 -3 -11 15.41 1.31
 -1 3 11 16.44 2.15
 1 -3 -11 12.34 1.37
 1 -3 -10 68.36 3.74
 -1 3 10 81.93 3.52
 1 -3 -10 78.74 3.69
 -1 3 10 65.64 4.69
 -1 3 10 82.67 4.73
 1 -3 -9 10.51 1.14
 -1 3 9 11.79 1.68
 1 -3 -9 11.07 1.06
 -1 3 9 13.28 1.75
 1 -3 -8 40.48 2.32
 1 -3 -8 43.08 2.4
 1 -3 -7 881.55 38.74
 -1 3 7 810.17 38.65
 -1 3 7 798.91 38.53
 1 -3 -6 8.24 1.67
 -1 3 6 8.42 1.51
 -1 3 6 9.17 1.39
 -1 3 5 39.88 2.97
 -1 3 5 47.42 2.91
 -1 3 4 7.66 1.37
 -1 3 4 8.27 1.19
 -1 3 3 55.95 3.52
 -1 3 3 56.6 3.27
 -1 3 2 47.67 3.68
 -1 3 2 59.22 3.15
 -1 3 1 1.53 1.5
 -1 3 1 0.94 0.88
 -1 3 0 0.63 1.42
 -1 3 0 0.49 1.13
 -1 3 0 -0.35 1.32
 -1 3 -1 5.51 1.51
 -1 3 -1 9.45 1.32
 -1 3 -1 8.03 1.51
 -1 3 -2 57.55 3.61
 -1 3 -2 62.97 3.87
 -1 3 -3 11.4 1.67
 -1 3 -3 10.41 0.95
 -1 3 -4 12.7 1
 -1 3 -4 10.89 1.8
 1 -3 5 59.73 3.57
 1 -3 6 30.5 2.19
 1 -3 7 115.84 5.98
 -1 3 -8 22.18 1.83
 -1 3 -8 23.9 1.56
 -1 3 -9 23.42 1.83
 1 -3 9 45.08 3.42
 -1 3 -9 23.06 2.33
 -1 3 -9 37.69 2.3
 -1 3 -9 27.26 1.8
 -1 3 -10 1.61 1.22
 -1 3 -10 1.04 1.46
 1 -3 10 2.48 1.42
 -1 3 -10 1.51 0.71
 -1 3 -11 8.22 1.08
 -1 3 -11 8.37 1.53
 -1 3 -12 4.24 1.38
 -1 3 -12 4.17 0.94
 -1 3 -12 6.32 1.22
 1 -3 12 3.19 1.44
 -1 3 -13 0.08 1.21
 -1 3 -13 0.71 1.06
 1 -3 13 1.33 1.38
 -1 3 -13 1.5 1.12
 -1 3 -14 12.13 1.49
 1 -3 14 5.73 1.74
 -1 3 -14 7.6 1.98
 -1 3 -14 9.51 1.46
 1 -3 14 10.28 2.4
 -1 3 -15 0.13 1.32
 1 -3 15 1.11 1.68
 -1 3 -15 0.13 1.01
 -1 3 -16 2.81 1.04
 -1 3 -16 3.07 1.09
 -1 3 -17 1.94 0.81
 -1 3 -17 0.66 0.9
 -1 3 -18 -0.15 1.03
 -1 3 -18 1.74 0.81
 -1 3 -19 1.38 0.52
 -1 3 -19 0.18 0.67
 1 -2 -20 2.55 0.99
 1 -2 -19 6.69 0.76
 1 -2 -19 8.22 1.18
 1 -2 -18 0.99 0.89
 1 -2 -17 5.03 0.99
 1 -2 -17 6.06 1.12
 -1 2 16 1.24 1.53
 -1 2 16 -0.11 1.28
 1 -2 -16 1.17 0.87
 1 -2 -15 0.98 0.99
 -1 2 15 0.49 1.29
 -1 2 15 0.11 1.26
 1 -2 -15 0.36 0.79
 1 -2 -14 -0.17 1
 -1 2 14 -0.24 1.27
 -1 2 14 0.81 1.3
 1 -2 -14 1.17 0.8
 -1 2 13 14.31 2.11
 1 -2 -13 12.07 1.18
 1 -2 -13 10.7 1.38
 -1 2 13 11.97 1.96
 -1 2 12 42.48 2.54
 -1 2 12 49.13 3.77
 1 -2 -12 50.07 2.75
 1 -2 -12 56.65 2.97
 -1 2 12 42.13 3.58
 -1 2 11 11.55 0.99
 -1 2 11 13.25 1.91
 1 -2 -11 14.07 1.16
 1 -2 -11 11.35 1.28
 -1 2 11 13.48 1.87
 -1 2 10 15.49 1.04
 1 -2 -10 11.37 1.1
 -1 2 10 12.38 1.71
 1 -2 -10 11.92 1.23
 1 -2 -9 7.98 0.85
 -1 2 9 9.16 1.45
 1 -2 -9 6.38 0.93
 -1 2 8 1.07 1.05
 1 -2 -8 3.18 0.78
 -1 2 8 0.7 1.05
 -1 2 7 196.71 9.96
 -1 2 7 200.54 9.93
 -1 2 6 198.08 10.08
 -1 2 6 210.51 10.09
 -1 2 5 36.77 2.39
 -1 2 5 35.16 2.34
 -1 2 4 210.08 10.39
 -1 2 4 220.43 10.36
 -1 2 3 186.2 9.16
 -1 2 3 191.05 9.09
 -1 2 2 15.75 1.7
 -1 2 1 22.73 1.69
 -1 2 0 0.31 1.09
 -1 2 -1 36.1 2.77
 -1 2 -2 16.46 1.77
 -1 2 -2 13.83 1.8
 -1 2 -3 2.3 1.45
 -1 2 -3 2.55 0.37
 -1 2 -4 125.2 5.97
 -1 2 -4 135.9 7.12
 -1 2 -5 3.6 0.54
 -1 2 -5 4.08 1.81
 -1 2 -6 31.11 1.79
 1 -2 6 24.82 2.05
 1 -2 7 473.34 17.26
 1 -2 7 315.71 16.31
 1 -2 8 41.23 3
 -1 2 -8 43.7 3.04
 -1 2 -9 5.21 1.67
 -1 2 -9 9.75 0.87
 -1 2 -9 5.25 1.32
 1 -2 10 84.18 4.66
 -1 2 -10 81.98 4.68
 -1 2 -10 75.53 3.7
 -1 2 -11 10.09 1.2
 -1 2 -11 9.36 1.53
 -1 2 -11 11.12 1.06
 -1 2 -12 22.99 2.11
 -1 2 -12 28.35 2.01
 -1 2 -13 0.98 0.9
 -1 2 -13 1.12 1.13
 -1 2 -13 0.83 0.92
 1 -2 13 0.87 1.08
 -1 2 -13 0.12 1.18
 -1 2 -14 1.84 0.92
 1 -2 14 0.42 1.52
 -1 2 -14 0.96 1.16
 -1 2 -14 1.84 0.95
 1 -2 15 3.86 1.63
 -1 2 -15 2.5 0.98
 -1 2 -15 3.48 1.33
 -1 2 -16 0.6 0.85
 -1 2 -16 -0.29 0.87
 -1 2 -17 2.11 0.89
 -1 2 -17 1.15 0.83
 -1 2 -18 0.12 0.78
 -1 2 -18 -0.05 1.01
 -1 2 -19 0.57 0.75
 -1 2 -19 0.86 0.76
 1 -1 -20 -0.28 1.03
 1 -1 -19 -0.07 0.88
 1 -1 -18 0.76 0.78
 1 -1 -17 6.25 1.06
 -1 1 16 2.15 1.34
 1 -1 -16 0.82 0.9
 -1 1 16 0.97 1.38
 1 -1 -15 2.47 0.85
 -1 1 15 2.1 1.38
 1 -1 -15 0.04 0.94
 -1 1 15 3.25 1.62
 -1 1 14 8.38 1.81
 1 -1 -14 8.49 1.08
 -1 1 14 6.26 1.87
 1 -1 -14 12.2 1.39
 1 -1 -13 7.1 1.2
 -1 1 13 8.73 0.93
 1 -1 -13 9.13 1.06
 -1 1 13 9.59 1.84
 -1 1 13 11.68 1.86
 -1 1 12 27.67 1.97
 -1 1 12 29.51 2.92
 -1 1 11 72.65 3.93
 -1 1 11 73.38 4.9
 -1 1 10 152.12 7.07
 1 -1 -10 139.86 7.18
 -1 1 10 151.16 8.03
 1 -1 -9 92.98 4.66
 -1 1 8 0.98 0.96
 -1 1 7 98.9 5.37
 -1 1 6 6.14 1.06
 -1 1 5 68.15 3.73
 -1 1 4 142.3 7.2
 1 -1 -4 153.73 7.27
 -1 1 3 618.22 30.1
 1 -1 -3 706.93 30.22
 -1 1 2 697.43 32.98
 1 -1 -2 739.65 32.95
 -1 1 1 95.28 5.59
 -1 1 0 2.57 1.05
 -1 1 0 2.37 1.04
 -1 1 -1 126.52 6.78
 -1 1 -2 351.02 17.54
 -1 1 -2 396.8 17.85
 -1 1 -3 641.98 29.98
 -1 1 -3 697.3 30.87
 -1 1 -4 128.49 6.24
 -1 1 -4 128.12 7.22
 -1 1 -5 85.18 4.29
 -1 1 -5 76.85 5.27
 1 -1 6 109.87 5.45
 -1 1 -6 101.63 5.26
 1 -1 7 140.81 6.79
 -1 1 -7 126.11 6.55
 1 -1 8 4.6 1.11
 -1 1 -9 3.17 1.16
 1 -1 9 4.1 1.06
 -1 1 -9 3.4 0.66
 -1 1 -9 1.08 1.54
 -1 1 -10 19.98 1.43
 -1 1 -10 17.39 1.43
 -1 1 -10 19.75 2.32
 -1 1 -10 18.5 1.63
 -1 1 -11 9.49 1.07
 -1 1 -11 11.2 1.39
 -1 1 -11 8.23 1.02
 -1 1 -12 38.89 2.43
 -1 1 -12 43.97 2.58
 -1 1 -12 30.27 3.18
 1 -1 12 25.18 2.62
 1 -1 13 4.72 1.59
 -1 1 -13 3.49 1
 -1 1 -13 3.54 1.33
 -1 1 -13 2.52 0.92
 1 -1 14 1.94 1.4
 -1 1 -14 1.34 0.87
 -1 1 -14 0.11 1.12
 -1 1 -14 -0.46 0.82
 -1 1 -15 0.07 0.81
 1 -1 15 0.61 1.32
 -1 1 -15 -0.07 0.79
 1 -1 16 1.76 1.26
 -1 1 -16 -0.14 0.78
 -1 1 -17 1.94 0.82
 -1 1 -17 2.38 0.82
 -1 1 -18 0.61 0.91
 -1 1 -18 0.55 0.75
 -1 1 -18 0.22 1.26
 -1 1 -19 0.68 0.71
 -1 1 -19 -0.09 0.94
 -1 1 -20 1.85 0.72
 1 0 -20 -0.26 0.51
 1 0 -19 1.72 0.78
 1 0 -19 1.67 0.98
 1 0 -18 5.16 0.99
 1 0 -17 11.18 1.27
 -1 0 16 7.25 1.76
 -1 0 16 6.29 1.74
 1 0 -15 1.95 0.97
 -1 0 15 2.85 1.51
 1 0 -15 2.35 0.89
 -1 0 15 2.18 1.38
 1 0 -14 1.93 0.99
 -1 0 14 2.15 1.47
 1 0 -14 2.15 0.84
 -1 0 14 1.66 0.7
 1 0 -13 11.63 1.37
 -1 0 13 13.95 2.06
 1 0 -13 11.55 1.16
 -1 0 13 12.09 1.13
 1 0 -12 1.74 0.96
 -1 0 12 1.24 1.37
 -1 0 12 1.3 0.7
 -1 0 11 142.48 8.7
 1 0 -11 179.5 7.98
 1 0 -11 167.48 7.89
 -1 0 11 153.9 7.78
 -1 0 10 3.71 0.72
 1 0 -10 1.36 0.7
 -1 0 10 1.87 1.05
 1 0 -10 1.79 0.78
 1 0 -9 21.5 1.69
 1 0 -9 21.96 1.53
 1 0 -9 26.17 1.65
 1 0 -9 25.73 1.59
 -1 0 8 6.8 1.26
 1 0 -8 7.17 1.17
 -1 0 7 9.01 1.32
 1 0 -7 11.49 1.34
 -1 0 6 1.22 0.77
 1 0 -6 0.97 0.79
 1 0 -6 0.51 0.22
 1 0 -5 2.24 0.25
 -1 0 5 3.36 0.76
 1 0 -5 4.12 0.76
 -1 0 4 1.27 0.5
 1 0 -4 0.98 0.2
 -1 0 3 20.51 1.2
 -1 0 2 55.11 2.92
 -1 0 2 58.88 2.95
 -1 0 2 61.13 3.02
 -1 0 1 355.46 17.07
 -1 0 1 336.19 17.06
 -1 0 0 0.42 0.32
 1 0 0 0.53 0.32
 -1 0 0 0.51 0.36
 -1 0 -1 244.85 12.45
 -1 0 -1 258.18 12.48
 -1 0 -2 446.4 18.59
 -1 0 -2 379.91 18.27
 -1 0 -3 58.04 2.86
 -1 0 -4 58.98 4.69
 -1 0 -4 95.45 4.25
 -1 0 -5 1.71 0.67
 -1 0 -5 1.5 1.4
 1 0 5 2.04 0.56
 -1 0 -6 26.05 1.76
 1 0 6 26.73 1.72
 -1 0 -7 18.96 1.51
 1 0 7 18.9 1.5
 -1 0 -8 2.17 0.87
 1 0 8 3.52 0.84
 -1 0 -9 66.62 3.75
 1 0 9 64.15 3.53
 -1 0 -10 88.85 5.76
 -1 0 -10 115.59 6.58
 1 0 10 128.3 6.32
 -1 0 -10 116.38 6.68
 -1 0 -10 153.49 5.92
 -1 0 -10 120.1 5.89
 -1 0 -11 78.44 4.16
 -1 0 -11 82.4 4.22
 -1 0 -11 82.91 4.17
 -1 0 -11 76.96 5.08
 -1 0 -12 50.93 3.8
 -1 0 -12 52.66 3
 1 0 12 48.17 3.79
 -1 0 -12 50.26 2.91
 -1 0 -13 2.2 0.82
 1 0 13 1.56 1.26
 -1 0 -13 2.59 1.18
 -1 0 -14 13.93 1.27
 -1 0 -14 14.36 1.33
 1 0 14 10.91 1.86
 -1 0 -15 2.83 0.85
 1 0 15 2.62 1.33
 -1 0 -15 2.03 0.84
 -1 0 -16 1.6 0.8
 1 0 16 2.2 1.2
 -1 0 -17 1.78 0.8
 -1 0 -17 1.64 0.79
 -1 0 -17 2.26 0.91
 -1 0 -18 0.46 0.68
 -1 0 -18 -0.21 0.74
 -1 0 -19 0.98 1.08
 -1 0 -19 0.52 0.61
 -1 0 -20 3.75 0.94
 1 1 -20 1.05 0.58
 1 1 -19 5.66 0.97
 1 1 -19 4.63 0.98
 1 1 -18 5.23 1.04
 1 1 -17 5.04 1.05
 -1 -1 16 8.62 0.92
 -1 -1 16 8.77 1.96
 -1 -1 15 0.26 1.38
 1 1 -15 0.92 0.96
 -1 -1 15 1.16 0.71
 -1 -1 14 3.86 1.63
 1 1 -14 4.68 0.98
 1 1 -14 4.25 1.09
 -1 -1 14 3.49 0.82
 -1 -1 13 4.02 1.6
 1 1 -13 4.86 1.1
 -1 -1 13 6.52 0.92
 1 1 -12 3.35 0.86
 -1 -1 12 1.22 1.37
 1 1 -12 1.57 0.89
 -1 -1 12 1.89 0.8
 1 1 -11 18.37 1.4
 1 1 -11 19.28 1.52
 1 1 -10 17.41 1.4
 1 1 -10 19.3 1.42
 1 1 -10 19.31 1.51
 1 1 -10 21.96 1.43
 1 1 -9 68.1 3.52
 1 1 -9 70.73 3.59
 1 1 -9 67.48 3.5
 1 1 -9 65.27 3.47
 1 1 -8 15.38 1.61
 -1 -1 8 16.9 1.73
 -1 -1 8 15.76 1.74
 1 1 -7 91.05 4.93
 -1 -1 7 89.87 4.95
 -1 -1 7 89.9 5.02
 -1 -1 6 30.66 2.17
 1 1 -6 32.31 2.19
 -1 -1 5 131.78 6.45
 1 1 -5 149.38 6.89
 -1 -1 5 141.75 6.86
 1 1 -4 315.47 14.33
 -1 -1 4 293.21 14.25
 -1 -1 3 541.33 24.95
 -1 -1 3 548.32 24.95
 -1 -1 2 1180.74 52.85
 -1 -1 2 1166.34 52.87
 -1 -1 2 1148.74 52.66
 -1 -1 2 1177.12 52.85
 -1 -1 1 1.74 0.53
 -1 -1 1 1.18 0.37
 -1 -1 1 1.65 0.5
 1 1 -1 1.78 0.52
 -1 -1 1 1.26 0.37
 -1 -1 1 1.69 0.54
 -1 -1 0 0.26 0.35
 -1 -1 0 1.12 0.44
 -1 -1 0 0.27 0.26
 -1 -1 -1 10.28 1.57
 -1 -1 -1 9.45 0.78
 -1 -1 -1 10.06 0.76
 -1 -1 -1 9.54 0.82
 -1 -1 -1 9.25 0.78
 -1 -1 -2 1090.1 51.01
 -1 -1 -2 1103.73 51.01
 -1 -1 -3 221.87 10.35
 1 1 3 216.42 10.17
 -1 -1 -3 224.56 10.35
 -1 -1 -4 218.54 10.21
 -1 -1 -4 221.9 10.28
 1 1 4 203.61 9.87
 -1 -1 -5 15.1 1.3
 -1 -1 -5 14.36 0.95
 1 1 5 15.85 0.98
 -1 -1 -5 17.35 1.4
 -1 -1 -6 30.79 1.92
 -1 -1 -6 24.06 1.41
 -1 -1 -6 34.27 2.12
 1 1 6 26.55 1.58
 -1 -1 -7 13.08 1.51
 1 1 7 11.81 1.09
 -1 -1 -7 13.3 1.33
 -1 -1 -8 0.13 0.95
 -1 -1 -8 0.31 0.83
 -1 -1 -9 56.66 3.27
 1 1 9 45.91 3.32
 -1 -1 -9 57.44 3.33
 -1 -1 -9 50.35 3.48
 -1 -1 -10 3.88 0.88
 -1 -1 -10 1.74 0.69
 -1 -1 -10 2.39 0.81
 1 1 10 2.86 1.09
 -1 -1 -11 151.63 8.74
 -1 -1 -11 162.8 7.77
 -1 -1 -11 178.04 7.76
 -1 -1 -11 179.32 7.86
 -1 -1 -12 1.12 1.04
 -1 -1 -12 2.18 0.87
 1 1 12 2.71 1.19
 -1 -1 -12 2.53 0.97
 -1 -1 -12 1.77 0.78
 1 1 13 3.13 1.33
 -1 -1 -13 4.08 0.92
 -1 -1 -14 4.97 0.99
 1 1 14 5.61 1.47
 -1 -1 -14 5.33 0.99
 -1 -1 -15 0.2 0.8
 1 1 15 0.81 1.05
 -1 -1 -15 1.24 0.81
 1 1 16 1.63 1.2
 -1 -1 -16 4.59 0.92
 -1 -1 -17 1.88 0.83
 -1 -1 -18 2.1 0.69
 -1 -1 -18 1.76 1
 -1 -1 -19 -1.11 0.92
 -1 -1 -19 1.78 1.58
 -1 -1 -20 0.06 0.77
 1 2 -19 0.19 0.76
 1 2 -18 2.52 0.95
 1 2 -17 12.5 1.4
 -1 -2 17 11.25 1.02
 -1 -2 16 6.53 1.95
 1 2 -16 5.62 1.14
 -1 -2 16 4.8 0.85
 -1 -2 15 9.05 1.08
 -1 -2 15 8.67 2.11
 1 2 -15 6.7 1.24
 -1 -2 14 10.73 1.16
 -1 -2 14 9.81 2.14
 1 2 -14 9.54 1.38
 1 2 -13 9.13 1.33
 1 2 -13 8.09 1.17
 -1 -2 13 9.95 1.14
 -1 -2 13 11.12 2.2
 1 2 -12 4.24 1.11
 1 2 -12 5.55 1
 1 2 -12 6.29 1.04
 -1 -2 12 4.77 1.77
 -1 -2 11 7.12 1.71
 1 2 -11 6.21 1.06
 1 2 -11 6.22 1
 1 2 -11 6.97 0.91
 1 2 -11 4.97 0.94
 -1 -2 11 3.7 1.4
 -1 -2 10 7.25 1.49
 -1 -2 10 7.73 1.63
 1 2 -10 9.07 1.07
 1 2 -10 7.52 1.35
 1 2 -10 8.95 1.07
 1 2 -10 7.27 0.9
 1 2 -10 7.51 0.97
 -1 -2 9 9.59 1.49
 1 2 -9 6.39 0.94
 -1 -2 9 8.16 1.55
 1 2 -9 7.29 0.88
 1 2 -9 7.6 0.86
 1 2 -8 10.39 0.96
 1 2 -8 11.77 1.46
 1 2 -8 12.89 1.04
 -1 -2 7 489.62 17.34
 1 2 -7 523.37 17.35
 -1 -2 6 117.57 5.82
 -1 -2 6 101.11 5.16
 1 2 -6 115.56 5.7
 -1 -2 5 47.83 2.81
 -1 -2 5 43.45 2.35
 1 2 -5 46.37 2.74
 -1 -2 5 41.39 2.35
 -1 -2 4 257.03 11.41
 -1 -2 4 224.55 11.02
 1 2 -4 255.65 11.35
 -1 -2 4 226.69 11.01
 -1 -2 3 455.43 19.33
 1 2 -3 426.7 19.25
 -1 -2 2 3.34 0.8
 -1 -2 2 2.19 0.65
 -1 -2 1 2.5 0.68
 -1 -2 1 3.16 0.71
 -1 -2 0 0.42 0.51
 1 2 0 0.24 1.19
 -1 -2 -1 34.04 1.63
 1 2 1 28.32 1.68
 -1 -2 -1 30.8 2.15
 1 2 2 19.63 1.02
 -1 -2 -2 18.62 1.32
 -1 -2 -3 680.28 28.74
 1 2 3 620.54 28.39
 -1 -2 -3 589.08 28.52
 1 2 4 229.95 10.23
 -1 -2 -4 206.27 10.23
 -1 -2 -5 172.72 8.45
 -1 -2 -5 180.92 8.48
 -1 -2 -5 169.5 8.16
 1 2 5 175.58 8.25
 -1 -2 -5 167.24 8.15
 -1 -2 -6 8.59 1.26
 -1 -2 -6 11.88 0.96
 -1 -2 -6 10.05 0.94
 1 2 6 10.4 1.16
 1 2 7 107.93 5.5
 -1 -2 -7 105.93 5.67
 -1 -2 -7 101.35 5.6
 1 2 8 28.53 2.07
 -1 -2 -8 23.98 2.08
 -1 -2 -8 24.81 2
 -1 -2 -9 22.28 1.79
 -1 -2 -9 15.66 2.02
 -1 -2 -10 13.13 1.18
 -1 -2 -10 15.19 1.34
 -1 -2 -10 12.18 1.18
 -1 -2 -11 17.72 1.43
 -1 -2 -11 19.8 1.56
 -1 -2 -11 21.78 1.51
 -1 -2 -12 3.32 1.07
 -1 -2 -12 2.55 0.88
 -1 -2 -12 2.53 0.94
 -1 -2 -13 1.87 1.06
 -1 -2 -13 0.95 0.8
 -1 -2 -13 0.25 0.9
 1 2 13 -0.09 1.06
 -1 -2 -14 3.14 0.9
 -1 -2 -14 1.73 1.06
 -1 -2 -14 2.85 0.94
 -1 -2 -14 3.39 0.95
 1 2 14 1.85 1.11
 -1 -2 -15 2.33 0.91
 1 2 15 1.91 1.08
 -1 -2 -15 2.14 0.89
 1 2 16 9.82 1.56
 1 2 16 10.95 1.98
 -1 -2 -16 8.17 1.09
 -1 -2 -17 1.77 0.69
 -1 -2 -18 6.71 1.9
 -1 -2 -18 4.49 1.01
 -1 -2 -19 2.08 0.84
 -1 -2 -19 2.08 1.63
 -1 -2 -20 0.16 0.63
 -1 -2 -20 0.35 0.97
 1 3 -19 0.3 0.69
 1 3 -18 2.38 0.92
 1 3 -17 4.99 1.12
 -1 -3 17 4.09 0.8
 1 3 -16 0.35 0.99
 -1 -3 16 0.34 0.76
 -1 -3 15 3.97 1.94
 -1 -3 14 0.54 0.87
 1 3 -14 0.33 1.05
 1 3 -14 -1.17 1.01
 -1 -3 14 -0.32 1.61
 1 3 -13 2.86 1.17
 -1 -3 13 2.35 1.74
 1 3 -13 1.03 0.97
 1 3 -12 -0.33 0.94
 1 3 -12 0.15 0.87
 1 3 -12 0.18 1.05
 -1 -3 12 1.8 1.68
 -1 -3 12 1.51 1.45
 -1 -3 11 33.82 3.24
 1 3 -11 37.72 2.36
 1 3 -11 33.12 2.39
 1 3 -11 35.67 2.25
 1 3 -11 37.18 2.45
 -1 -3 11 36.87 3.66
 1 3 -11 33.33 3.2
 1 3 -10 2.35 0.98
 1 3 -10 1.56 0.76
 -1 -3 10 2.34 1.43
 1 3 -10 2.18 1.14
 1 3 -10 3.12 0.91
 1 3 -9 44.68 3.02
 1 3 -9 60.32 2.98
 -1 -3 9 48.58 2.85
 1 3 -9 51.51 2.96
 1 3 -9 56.53 3.83
 1 3 -8 0.79 0.67
 1 3 -8 0.81 0.7
 1 3 -7 493.72 22.1
 -1 -3 7 453.43 22.15
 -1 -3 7 463.17 22.15
 -1 -3 6 52.23 3.06
 -1 -3 6 52.56 3.04
 -1 -3 5 82.35 4.49
 -1 -3 5 96.7 5.19
 1 3 -5 87.28 4.83
 -1 -3 4 83.96 4.67
 -1 -3 4 98.99 5.16
 1 3 -4 91.95 4.89
 -1 -3 3 29.06 2.15
 1 3 -3 25.95 2
 -1 -3 2 34.72 2.34
 -1 -3 1 33.18 2.08
 1 3 -1 26.85 1.93
 1 3 0 1.48 1.17
 -1 -3 0 2.57 0.58
 1 3 1 76.93 3.83
 -1 -3 -1 68.69 3.31
 1 3 2 20.65 1.45
 1 3 3 3.09 0.8
 1 3 3 3.43 0.47
 -1 -3 -4 184.1 9.49
 1 3 4 205.32 9.28
 -1 -3 -5 2.64 0.77
 1 3 5 2.12 0.53
 1 3 5 4.03 0.65
 -1 -3 -6 33.2 2.1
 1 3 6 35.88 2.13
 1 3 7 541.48 24.15
 -1 -3 -7 485 24.4
 1 3 8 10.79 1.26
 -1 -3 -8 12.39 1.52
 -1 -3 -9 1.18 0.69
 -1 -3 -9 1.94 0.66
 -1 -3 -9 2.21 0.82
 1 3 9 2.59 0.88
 -1 -3 -9 1.7 0.75
 -1 -3 -10 8.8 1.31
 -1 -3 -10 0.67 0.79
 -1 -3 -10 4.08 0.89
 -1 -3 -10 8.07 1.25
 -1 -3 -10 6.73 0.86
 -1 -3 -10 7.15 0.93
 1 3 10 5.33 1.22
 -1 -3 -10 2.89 0.85
 -1 -3 -11 0.61 0.86
 1 3 11 0.31 0.93
 -1 -3 -11 3.51 0.84
 -1 -3 -11 4.82 1.21
 -1 -3 -11 6.95 1
 -1 -3 -11 3.04 1
 -1 -3 -11 0.76 0.99
 1 3 12 4.69 1.28
 -1 -3 -12 4.91 0.98
 -1 -3 -12 7.01 1.32
 -1 -3 -12 4.25 1.03
 -1 -3 -12 6.3 1.13
 -1 -3 -13 3.91 1.1
 -1 -3 -13 1.99 1.26
 1 3 13 5.35 1.33
 -1 -3 -13 2.53 1.04
 -1 -3 -13 3.66 0.95
 -1 -3 -14 16.93 1.66
 1 3 14 18.22 2.38
 1 3 14 13.74 1.9
 -1 -3 -14 12.83 1.47
 -1 -3 -14 13.11 1.38
 -1 -3 -14 12.95 1.59
 1 3 15 0.5 1.28
 -1 -3 -15 1.41 0.96
 1 3 15 1.01 1.01
 -1 -3 -16 5.24 1.04
 1 3 16 6.21 1.71
 -1 -3 -17 6.81 1.06
 -1 -3 -18 5.97 0.99
 -1 -3 -18 5.26 1.65
 -1 -3 -19 3.87 0.85
 -1 -3 -19 1.79 1.44
 -1 -3 -20 1.5 0.85
 1 4 -19 2.55 0.64
 1 4 -18 1 0.84
 -1 -4 17 0.74 0.72
 1 4 -17 2.21 1.04
 -1 -4 16 1.27 0.87
 1 4 -16 0.09 1.09
 -1 -4 15 11.1 2.47
 -1 -4 15 15.77 1.53
 1 4 -15 11.5 1.62
 1 4 -14 -0.16 1.18
 -1 -4 14 -0.34 1.61
 1 4 -14 0.67 1.13
 1 4 -13 25.47 2.41
 1 4 -13 27.03 2.26
 -1 -4 13 31.49 3.85
 1 4 -13 31.37 2.44
 1 4 -12 6.15 1.38
 1 4 -12 5.24 1.45
 1 4 -12 4.8 1.17
 -1 -4 12 3.77 2.04
 -1 -4 12 5.97 2.01
 -1 -4 11 15.9 2.87
 -1 -4 11 16.62 3.09
 -1 -4 10 43.8 3.77
 1 4 -10 39.12 2.39
 -1 -4 10 37.71 2.4
 1 4 -10 36.88 2.5
 1 4 -10 38.13 2.69
 -1 -4 9 42.07 2.61
 1 4 -9 41.64 2.5
 1 4 -9 40.42 3.54
 -1 -4 9 43.85 3.78
 1 4 -9 39.97 2.62
 -1 -4 8 4.59 1.73
 -1 -4 8 7.52 1.23
 1 4 -8 5.17 0.89
 1 4 -8 5.58 0.99
 -1 -4 7 13.45 2.14
 -1 -4 7 9.07 1.21
 -1 -4 7 9.03 1.17
 1 4 -7 12.92 1.16
 1 4 -6 44.58 3.2
 1 4 -6 42.35 2.38
 -1 -4 6 36.67 2.65
 1 4 -5 60.65 4.07
 -1 -4 5 71.51 4.55
 -1 -4 5 61.4 3.82
 -1 -4 4 57.23 4.06
 1 4 -4 53.6 3.68
 -1 -4 3 114.25 6.26
 1 4 -3 104.4 6.05
 -1 -4 2 0.13 1.26
 1 4 -1 1.34 1.12
 1 4 0 0.54 1.12
 1 4 1 9.09 1.67
 1 4 2 10.07 1.44
 1 4 3 22.37 1.84
 1 4 4 13.02 1.08
 1 4 4 12.63 1.48
 1 4 5 103.96 5.25
 1 4 5 106.43 5.67
 1 4 6 70.05 3.65
 1 4 6 67.37 4.03
 -1 -4 -6 61.71 3.86
 -1 -4 -7 337.89 16.56
 1 4 7 359.55 16.5
 1 4 8 0.7 0.72
 1 4 8 0.73 1.12
 -1 -4 -8 0.96 0.85
 -1 -4 -9 58.83 3.31
 -1 -4 -9 56.53 3.34
 -1 -4 -9 56.77 3.38
 1 4 9 65.11 3.83
 -1 -4 -9 82.14 4.41
 1 4 9 73.6 4.37
 -1 -4 -9 68.6 3.53
 -1 -4 -10 1.62 0.71
 -1 -4 -10 3.54 0.91
 -1 -4 -10 0.92 0.9
 1 4 10 0.97 0.89
 -1 -4 -10 5.01 1.3
 1 4 10 0.67 1.3
 -1 -4 -10 2.41 1.01
 -1 -4 -11 10.52 2.03
 -1 -4 -11 35.85 2.4
 -1 -4 -11 21.63 1.99
 -1 -4 -11 36.1 2.05
 -1 -4 -11 28.93 1.81
 1 4 11 16.52 2.52
 -1 -4 -11 23.66 1.84
 1 4 11 12.13 1.89
 -1 -4 -12 1.44 1.46
 -1 -4 -12 0.17 1.04
 1 4 12 -0.17 0.99
 -1 -4 -12 1.5 1.09
 1 4 12 0.85 1.54
 -1 -4 -13 0.26 1.39
 -1 -4 -13 0.22 1.12
 -1 -4 -13 1.11 1.06
 1 4 13 0.81 0.97
 1 4 13 0.26 1.46
 -1 -4 -14 1.91 0.87
 1 4 14 1.44 1.5
 -1 -4 -14 2.13 1.42
 -1 -4 -14 1.07 1.17
 1 4 15 3.81 1.6
 -1 -4 -16 5.03 1.52
 -1 -4 -16 1.79 1.32
 -1 -4 -16 5.3 0.99
 -1 -4 -17 3.99 0.97
 -1 -4 -17 5.79 0.97
 -1 -4 -17 2.72 1.45
 -1 -4 -18 5.96 1.48
 -1 -4 -18 5.6 0.91
 -1 -4 -19 0.51 1.03
 -1 -4 -19 0.17 0.59
 1 5 -18 0.73 0.69
 1 5 -17 1.66 0.95
 -1 -5 17 2.91 0.75
 1 5 -16 2.13 1.13
 -1 -5 16 3.17 0.94
 1 5 -15 14.38 1.81
 -1 -5 15 16.14 1.66
 -1 -5 14 5.57 1.98
 1 5 -14 2.62 1.28
 1 5 -13 18.87 2.16
 -1 -5 13 11.1 2.61
 -1 -5 13 20.78 3.02
 1 5 -13 19.48 1.99
 1 5 -13 18.31 2.03
 1 5 -12 -0.18 1.34
 -1 -5 12 1.96 1.8
 1 5 -12 0.61 1.32
 1 5 -12 1.19 1.19
 -1 -5 12 2 1.96
 -1 -5 11 18.38 1.88
 -1 -5 11 19.43 3.08
 1 5 -11 22.97 1.99
 1 5 -11 26.6 2.23
 -1 -5 11 12.94 2.88
 1 5 -10 0.86 1.11
 -1 -5 10 1.12 1.86
 -1 -5 10 2.48 1.22
 1 5 -10 0.38 1.16
 -1 -5 9 0.14 1.26
 -1 -5 9 1.09 1.86
 1 5 -9 0.92 1.51
 1 5 -9 0.45 1.13
 1 5 -9 0.6 1
 -1 -5 8 0.61 1.28
 -1 -5 8 -1.64 2.02
 1 5 -8 1.04 1.38
 1 5 -8 0.73 0.94
 -1 -5 7 2.08 1.29
 -1 -5 7 1.25 0.98
 -1 -5 7 2.72 1.79
 1 5 -7 1.6 1.4
 1 5 -7 2.89 0.98
 -1 -5 6 1.55 1.27
 -1 -5 6 2.53 1.21
 -1 -5 6 1.86 1.9
 1 5 -6 2.29 0.95
 -1 -5 5 7.24 1.47
 1 5 -5 7.55 1.74
 -1 -5 5 9.87 1.79
 1 5 -4 54.28 3.93
 -1 -5 4 46.13 4.04
 1 5 -3 85.57 5.21
 -1 -5 3 76.07 5.31
 -1 -5 2 5.68 1.82
 1 5 -1 490.45 23.24
 1 5 0 3.96 1.45
 1 5 1 387.79 18.65
 1 5 2 31.59 3.05
 1 5 3 170.49 9.04
 1 5 4 0.07 1.42
 1 5 5 8.48 1.62
 -1 -5 -6 12.7 1.36
 -1 -5 -6 9.97 1.3
 1 5 7 11.45 1.34
 -1 -5 -7 15.31 1.21
 1 5 7 12.63 1.79
 -1 -5 -7 14.73 1.49
 -1 -5 -7 13.32 1.74
 1 5 8 1.36 0.79
 1 5 8 1.25 1.2
 -1 -5 -8 1.12 0.7
 -1 -5 -8 2.42 1.02
 -1 -5 -9 8.06 1.13
 -1 -5 -9 6.61 1.41
 -1 -5 -10 32.4 2.64
 1 5 10 38.67 3.39
 -1 -5 -10 39.4 2.5
 -1 -5 -10 37.24 3.34
 -1 -5 -10 39.51 2.48
 1 5 11 29.13 3.08
 -1 -5 -11 31.75 2.28
 -1 -5 -11 37.63 2.64
 -1 -5 -11 35.68 2.33
 -1 -5 -11 35.33 2.92
 -1 -5 -12 3.66 1.03
 -1 -5 -12 4.58 1.38
 -1 -5 -12 5.13 1.93
 1 5 12 4.36 1.87
 -1 -5 -13 23.52 1.93
 -1 -5 -13 22.85 2.23
 -1 -5 -13 19.45 2.5
 -1 -5 -14 0.82 0.88
 -1 -5 -14 -1.4 1.33
 -1 -5 -14 0.27 1.59
 1 5 14 -1.68 1.78
 -1 -5 -15 1.61 0.94
 1 5 15 3.04 1.76
 -1 -5 -15 1.91 1.26
 -1 -5 -16 0.54 0.84
 -1 -5 -16 -0.47 1.31
 -1 -5 -16 1.08 1.35
 -1 -5 -16 1.16 1.09
 -1 -5 -17 -0.22 1.24
 -1 -5 -17 0.89 0.93
 -1 -5 -17 0.14 0.74
 -1 -5 -18 0.17 0.68
 -1 -5 -18 0.36 0.65
 -1 -5 -18 2.26 1.11
 -1 -5 -19 -0.46 0.75
 1 6 -17 1.77 0.73
 -1 -6 17 2.89 0.6
 1 6 -16 -0.25 0.89
 -1 -6 16 0.79 0.77
 1 6 -15 8.43 1.46
 -1 -6 15 10.97 1.34
 1 6 -14 0.44 1.25
 1 6 -14 0.26 1.19
 1 6 -14 -0.18 1.06
 -1 -6 13 1.3 1.55
 -1 -6 13 1.61 1.79
 1 6 -12 3.18 1.67
 -1 -6 12 5.52 1.92
 1 6 -12 3.27 1.42
 -1 -6 12 3.95 2.04
 1 6 -12 1.48 1.44
 1 6 -11 15.77 1.95
 -1 -6 11 11.37 2.54
 1 6 -11 13.03 1.78
 -1 -6 11 11.56 1.66
 -1 -6 11 10.97 2.69
 1 6 -10 1.58 1.28
 -1 -6 10 1.4 2.01
 1 6 -10 0.52 1.36
 -1 -6 10 -0.75 1.31
 -1 -6 9 21.39 3.56
 1 6 -9 28.55 2.35
 1 6 -9 27.45 2.44
 -1 -6 9 20.5 2.27
 -1 -6 8 3.02 1.5
 1 6 -8 5.46 1.92
 -1 -6 8 6.35 2.26
 1 6 -8 4.57 1.37
 1 6 -7 22.09 2.99
 -1 -6 7 25.27 3.45
 -1 -6 7 32.2 2.44
 1 6 -7 30.04 2.26
 -1 -6 7 17.47 2.34
 -1 -6 6 11.5 2.03
 -1 -6 6 15.79 1.43
 -1 -6 6 21.79 1.98
 1 6 -6 14.72 2.44
 -1 -6 6 19.31 2.95
 1 6 -6 18.74 1.76
 -1 -6 5 42.03 2.61
 1 6 -5 34 3.54
 -1 -6 5 43.08 4.05
 -1 -6 4 8.67 1.44
 -1 -6 4 6.95 1.03
 -1 -6 3 0.89 0.87
 -1 -6 3 1.61 1.17
 -1 -6 2 2.89 0.84
 -1 -6 2 2.63 1.17
 -1 -6 2 2.11 0.92
 -1 -6 2 3.17 1.51
 -1 -6 1 226.31 12.1
 -1 -6 1 253.66 12.1
 -1 -6 0 11.09 1.07
 -1 -6 0 9.27 1.22
 1 6 0 12.21 1.7
 -1 -6 -1 293.55 13.24
 1 6 1 287.73 14.06
 -1 -6 -1 267.17 13.28
 -1 -6 -2 7.75 0.94
 1 6 2 9.92 1.86
 -1 -6 -2 8.22 1.13
 -1 -6 -3 4.26 0.9
 -1 -6 -3 3.52 0.99
 1 6 3 4.13 2.11
 -1 -6 -4 56.84 3.07
 -1 -6 -4 56.63 3.16
 -1 -6 -4 48.75 3.05
 -1 -6 -5 15.26 1.4
 -1 -6 -5 15 1.47
 -1 -6 -6 3.08 1.18
 1 6 6 5.11 1.67
 -1 -6 -6 3.12 1
 -1 -6 -6 3.71 1.12
 -1 -6 -6 6.81 1.04
 -1 -6 -7 8.02 1.04
 -1 -6 -7 7.72 1.39
 -1 -6 -7 4.64 1.68
 1 6 7 5.6 1.72
 -1 -6 -7 8.11 1.35
 -1 -6 -8 0.87 1.24
 1 6 8 2.95 1.55
 -1 -6 -8 2.64 0.84
 -1 -6 -8 1.23 1.21
 -1 -6 -9 2.65 1.39
 -1 -6 -9 1.77 1.35
 -1 -6 -9 1.39 1.74
 -1 -6 -9 1.64 0.85
 1 6 9 3.35 1.5
 -1 -6 -10 1.5 0.9
 -1 -6 -10 1.38 1.36
 -1 -6 -10 1.76 1.44
 -1 -6 -10 0.28 1.44
 1 6 10 1.63 1.63
 -1 -6 -10 0.14 1.7
 -1 -6 -11 9.92 1.45
 -1 -6 -11 19.28 1.93
 -1 -6 -11 19.77 2.59
 -1 -6 -11 15.04 2.1
 -1 -6 -11 12.01 2.08
 1 6 11 10.81 2.42
 -1 -6 -11 4.1 2.25
 -1 -6 -12 -0.21 1.01
 -1 -6 -12 0.86 1.26
 1 6 12 0.15 1.82
 -1 -6 -12 -0.41 1.55
 -1 -6 -12 1.34 1.53
 -1 -6 -12 1.45 1.59
 -1 -6 -12 -0.71 2.08
 -1 -6 -13 27.9 2.62
 1 6 13 50.77 4.25
 -1 -6 -13 14.12 2.76
 -1 -6 -13 33.65 2.94
 -1 -6 -13 39.64 2.51
 1 6 14 13.03 2.68
 -1 -6 -15 10.81 1.55
 -1 -6 -15 14.28 1.52
 -1 -6 -15 13.08 1.92
 -1 -6 -16 3.85 1.03
 -1 -6 -16 4.32 1.04
 -1 -6 -16 3.23 1.38
 -1 -6 -16 2.72 1.57
 -1 -6 -17 1.7 0.73
 -1 -6 -17 0.31 1
 -1 -6 -17 -0.64 0.79
 -1 -6 -18 1.99 0.86
 -1 -6 -18 0.28 0.68
 -1 -6 -19 1.07 0.52
 1 7 -17 0.3 0.4
 1 7 -16 0.88 0.67
 -1 -7 16 0.28 0.56
 1 7 -15 3.07 0.99
 -1 -7 15 5.13 0.89
 1 7 -14 -0.52 1.1
 1 7 -14 -0.83 0.77
 1 7 -13 8.32 1.52
 1 7 -13 5.35 1.25
 1 7 -13 7.66 1.32
 1 7 -13 9.04 1.48
 -1 -7 12 1.66 1.67
 1 7 -12 1.04 1.2
 -1 -7 12 0.26 0.99
 -1 -7 12 -0.25 1.28
 -1 -7 11 7 1.9
 -1 -7 11 9.57 1.51
 -1 -7 11 9.03 2.37
 1 7 -11 12.3 1.79
 1 7 -11 4.84 1.53
 -1 -7 10 1.42 1.28
 1 7 -10 0.67 1.33
 -1 -7 10 2.8 1.9
 1 7 -10 0.91 1.39
 1 7 -9 15.44 2.1
 1 7 -9 13.15 2.19
 1 7 -8 0.84 1.43
 -1 -7 8 2.46 1.97
 -1 -7 8 3.25 1.5
 -1 -7 7 21.42 2.07
 1 7 -7 12.79 1.88
 1 7 -7 19.54 2.9
 -1 -7 7 25.49 3.23
 -1 -7 7 13.32 2.14
 -1 -7 6 43.71 3.79
 -1 -7 6 59.19 3.3
 1 7 -6 40.96 3.11
 -1 -7 6 45.74 2.8
 1 7 -6 51.93 4.47
 -1 -7 6 56.73 4.66
 -1 -7 5 49.54 3.02
 -1 -7 5 45.57 2.7
 1 7 -5 40.06 3.94
 -1 -7 5 39.33 3.56
 -1 -7 5 47.36 4.19
 1 7 -4 0.13 1.39
 -1 -7 4 1.13 1.57
 -1 -7 4 -0.57 1.14
 -1 -7 4 0.07 0.83
 -1 -7 3 86.75 4.46
 1 7 -3 75.94 5.37
 -1 -7 3 83.11 5.49
 -1 -7 3 76.82 4.2
 -1 -7 2 3.25 1.44
 -1 -7 2 3.83 0.86
 -1 -7 2 4.51 1.19
 -1 -7 2 3.49 0.9
 -1 -7 1 88.41 4.73
 -1 -7 1 87.31 4.75
 -1 -7 0 2.57 0.72
 -1 -7 0 2.64 1.09
 -1 -7 0 2.86 0.88
 -1 -7 -1 65.5 3.52
 -1 -7 -1 72.69 3.79
 -1 -7 -1 60.66 3.55
 -1 -7 -2 3.24 0.91
 -1 -7 -2 2.77 0.74
 -1 -7 -2 4.75 1.1
 -1 -7 -3 39.22 2.5
 -1 -7 -3 43.25 2.45
 1 7 3 41.45 3.52
 -1 -7 -4 4.66 1.02
 -1 -7 -4 4.31 0.98
 1 7 4 5.93 2.08
 -1 -7 -5 39.16 2.39
 -1 -7 -5 33.33 2.31
 -1 -7 -5 37.99 2.45
 -1 -7 -6 33.05 3.43
 -1 -7 -6 28.44 2.45
 -1 -7 -6 43.94 2.57
 1 7 6 32.53 3.9
 -1 -7 -6 36.85 2.43
 -1 -7 -6 40.94 2.64
 -1 -7 -7 0.4 1.59
 -1 -7 -7 1.22 1.15
 1 7 7 2.81 2.07
 -1 -7 -7 1.11 1.03
 -1 -7 -7 1.89 1.25
 -1 -7 -7 1.31 1.06
 -1 -7 -8 7.28 1.51
 -1 -7 -8 7.15 1.51
 -1 -7 -8 8.27 1.33
 1 7 8 6.36 2.24
 1 7 9 27.51 3.59
 -1 -7 -9 25.48 2.58
 -1 -7 -9 26.13 2.2
 -1 -7 -9 24.29 3.83
 -1 -7 -9 28.47 2.5
 1 7 10 3.82 2.25
 -1 -7 -10 2.12 1.15
 -1 -7 -10 -0.26 1.42
 -1 -7 -10 1.27 2.21
 -1 -7 -10 2.33 1.58
 -1 -7 -11 15.3 2.05
 1 7 11 8.07 2.77
 -1 -7 -11 22.39 2.48
 -1 -7 -11 7.25 1.51
 -1 -7 -11 12.28 2.08
 -1 -7 -11 3.54 2.56
 -1 -7 -11 11.87 2.12
 -1 -7 -12 11.44 1.78
 1 7 12 6.86 2.62
 -1 -7 -12 11 2.26
 -1 -7 -12 7.47 1.75
 -1 -7 -12 10.01 1.53
 -1 -7 -12 5.35 2.18
 -1 -7 -12 7.4 1.88
 1 7 13 5.3 2.53
 -1 -7 -14 4.47 1.57
 -1 -7 -14 3.77 1.25
 -1 -7 -14 3.42 1.21
 -1 -7 -14 4.63 1.84
 -1 -7 -15 13.2 1.47
 -1 -7 -15 11.47 2
 -1 -7 -15 13.46 1.82
 -1 -7 -16 3.3 1.42
 -1 -7 -16 2.55 1.1
 -1 -7 -17 1.72 0.84
 -1 -7 -17 0.72 0.53
 -1 -7 -18 2.39 0.6
 -1 -8 15 1.88 0.58
 1 8 -15 0.83 0.59
 -1 -8 14 1.27 0.72
 1 8 -14 0.82 0.76
 1 8 -13 1.96 0.95
 1 8 -13 0.19 0.76
 1 8 -13 1.98 1.01
 1 8 -12 -0.44 1.03
 1 8 -12 -0.26 0.87
 1 8 -12 0.87 1.06
 1 8 -11 10.51 1.5
 1 8 -11 8.65 1.48
 -1 -8 11 10.09 2.14
 -1 -8 11 10.54 1.36
 -1 -8 10 3.21 1.66
 1 8 -9 23.12 2.27
 -1 -8 9 18.71 3.11
 -1 -8 9 19.6 2.02
 1 8 -9 18.83 2.2
 1 8 -8 16.79 1.99
 -1 -8 8 15.87 2.65
 -1 -8 8 17.06 1.85
 1 8 -7 2.17 1.39
 -1 -8 7 1.56 1.35
 -1 -8 7 0.44 1.72
 -1 -8 6 3.34 0.91
 1 8 -6 1.6 1.65
 -1 -8 6 3.13 1.77
 1 8 -6 2.53 1.36
 -1 -8 6 1.92 1.46
 -1 -8 6 1.41 1.36
 -1 -8 5 147.22 7.23
 1 8 -5 133.88 8.73
 -1 -8 5 126.96 8.23
 -1 -8 5 152.75 7.49
 -1 -8 5 162.26 9
 -1 -8 4 22.36 1.75
 1 8 -4 22.85 2.8
 -1 -8 4 21.69 2.58
 -1 -8 4 25.13 2.89
 -1 -8 4 25.94 2.09
 1 8 -3 31.88 3.22
 -1 -8 3 33.99 3.2
 -1 -8 3 33.32 2.18
 -1 -8 3 34.74 2.41
 -1 -8 2 3.68 0.94
 1 8 -2 4.17 1.39
 -1 -8 2 5.8 1.52
 -1 -8 2 5.92 1.27
 -1 -8 1 19.08 1.62
 -1 -8 1 25.14 1.89
 -1 -8 1 20.02 1.61
 -1 -8 1 18.56 2.31
 -1 -8 0 2.33 0.89
 -1 -8 0 1.71 1.05
 -1 -8 0 1.2 0.72
 -1 -8 -1 28.22 1.95
 -1 -8 -1 32.25 2.14
 -1 -8 -1 26.58 1.87
 1 8 1 22.73 2.53
 -1 -8 -2 2.68 0.93
 -1 -8 -2 2.9 0.8
 -1 -8 -2 3.16 1.06
 1 8 2 4.23 1.51
 1 8 3 48.4 4.01
 -1 -8 -3 51.02 2.98
 -1 -8 -3 55.17 3.06
 1 8 4 31.23 3.27
 -1 -8 -4 29.98 2.09
 -1 -8 -4 31.99 2.15
 -1 -8 -5 87.28 4.6
 -1 -8 -5 82.82 5.8
 1 8 5 81.38 5.92
 -1 -8 -6 38.22 3.7
 1 8 6 39.49 4.08
 -1 -8 -6 36.99 2.63
 -1 -8 -6 39.57 2.57
 -1 -8 -7 35.51 2.44
 1 8 7 28.4 4.05
 -1 -8 -7 32.88 3.54
 -1 -8 -7 33.44 2.51
 -1 -8 -7 33.84 2.5
 -1 -8 -8 4.47 1.35
 -1 -8 -8 4.18 1.38
 1 8 8 4.88 2.9
 -1 -8 -9 29.9 2.5
 -1 -8 -9 29.92 2.46
 1 8 9 27.68 4.27
 -1 -8 -10 0.52 1.3
 1 8 10 1.91 2.45
 -1 -8 -10 0.2 2.15
 -1 -8 -10 1.72 1.3
 -1 -8 -11 13.23 1.76
 -1 -8 -11 7.48 1.99
 -1 -8 -11 18.22 2.07
 1 8 11 7.23 3.04
 -1 -8 -11 4.42 2.59
 -1 -8 -11 12.13 1.87
 1 8 12 2.36 2.63
 -1 -8 -12 0.53 1.83
 -1 -8 -13 11.26 1.52
 -1 -8 -13 13.05 1.9
 -1 -8 -13 15.2 1.86
 -1 -8 -14 0.46 1.39
 -1 -8 -14 -0.26 1.14
 -1 -8 -15 5.79 1.46
 -1 -8 -15 8.11 1.27
 -1 -8 -16 1.32 0.75
 -1 -8 -16 1.12 0.55
 -1 -8 -17 0.76 0.36
 -1 -9 14 -0.28 0.46
 1 9 -14 0.1 0.48
 1 9 -13 2.62 0.74
 1 9 -13 3.02 0.75
 1 9 -13 0.87 0.49
 1 9 -12 5.17 0.97
 1 9 -12 5.26 1.01
 1 9 -11 5.52 1.05
 1 9 -11 7.1 1.18
 -1 -9 11 8.06 1.09
 1 9 -10 5.27 1.09
 -1 -9 10 6.77 1.15
 1 9 -10 8.31 1.27
 1 9 -9 11.55 1.47
 -1 -9 9 11.3 2.21
 -1 -9 8 9.06 1.98
 -1 -9 7 16.15 1.71
 1 9 -7 16.37 1.78
 -1 -9 7 16.44 2.42
 -1 -9 6 21.57 2.49
 -1 -9 6 25.44 2.11
 -1 -9 6 21.53 2.76
 1 9 -6 24.76 2.16
 -1 -9 6 21.76 1.63
 -1 -9 5 15.18 2.27
 -1 -9 5 25.84 2.09
 -1 -9 5 18.6 2.6
 1 9 -5 22.64 2
 -1 -9 5 22.13 1.65
 -1 -9 4 20.26 2.46
 1 9 -4 15.46 2.32
 -1 -9 4 16.46 2.52
 -1 -9 4 18.49 1.58
 -1 -9 4 20.41 1.96
 -1 -9 3 2.67 1.4
 -1 -9 3 3.31 1.3
 -1 -9 3 2.9 0.96
 1 9 -3 2.81 1.45
 -1 -9 3 3.01 1.49
 -1 -9 2 3.72 1.51
 1 9 -2 4.76 1.56
 -1 -9 2 4.1 1.48
 -1 -9 2 3.09 1.23
 -1 -9 2 4.28 0.99
 1 9 -1 29.66 3.03
 -1 -9 1 33.76 2.37
 -1 -9 1 28.21 2.08
 -1 -9 0 0.98 0.81
 -1 -9 0 0.62 1.1
 -1 -9 0 1.46 0.9
 -1 -9 -1 31.37 2.27
 -1 -9 -1 29.46 2.07
 -1 -9 -1 28.9 2.06
 -1 -9 -2 6.52 1.08
 -1 -9 -2 5.53 0.98
 -1 -9 -2 7.15 1.22
 1 9 2 6.74 1.57
 -1 -9 -3 5.47 1.07
 -1 -9 -3 5.2 1
 1 9 3 3.41 1.54
 -1 -9 -4 0.61 1.46
 -1 -9 -4 2.46 0.98
 -1 -9 -4 1.57 0.91
 1 9 4 1.87 1.66
 -1 -9 -5 64.39 3.88
 -1 -9 -5 73.99 3.92
 1 9 5 71.58 5.3
 -1 -9 -5 69.43 5.11
 -1 -9 -6 32.84 2.4
 -1 -9 -6 36.98 2.42
 -1 -9 -6 29.01 3.32
 1 9 6 34.27 3.64
 -1 -9 -7 1.68 1.11
 -1 -9 -7 2.26 1.01
 1 9 7 0.43 2.03
 -1 -9 -7 0.65 1.48
 1 9 8 31.49 3.8
 -1 -9 -8 34.21 2.49
 -1 -9 -9 27.07 3.95
 1 9 9 36.11 3.84
 -1 -9 -9 27.56 2.31
 -1 -9 -10 -0.18 1.92
 1 9 10 3.04 2.12
 -1 -9 -11 13.56 1.66
 -1 -9 -11 12.43 1.93
 1 9 11 3.9 2.42
 -1 -9 -11 5 1.44
 -1 -9 -12 -0.98 1.21
 -1 -9 -12 0.36 1.39
 -1 -9 -12 -0.78 1.12
 -1 -9 -13 1.62 1.14
 -1 -9 -13 0.59 0.84
 -1 -9 -13 0.92 1.17
 -1 -9 -14 0.8 0.68
 -1 -9 -14 1.85 1.05
 -1 -9 -15 1.69 0.57
 -1 -9 -15 0.59 0.89
 -1 -9 -16 0.47 0.35
 -1 -10 13 3.09 0.46
 1 10 -13 1.75 0.43
 1 10 -12 0.15 0.54
 1 10 -12 -0.02 0.51
 1 10 -12 -0.02 0.4
 1 10 -11 1.62 0.7
 1 10 -11 2.91 0.77
 1 10 -10 0.3 0.63
 -1 -10 10 1.71 0.75
 1 10 -10 1.6 0.76
 1 10 -9 4.28 0.85
 -1 -10 9 3.22 0.99
 1 10 -9 5.31 1.01
 1 10 -8 0.31 0.8
 -1 -10 8 0.69 0.95
 1 10 -8 1.17 0.92
 1 10 -7 9.74 1.32
 -1 -10 7 11.17 1.4
 -1 -10 6 1.08 1.01
 -1 -10 6 0.03 0.63
 -1 -10 6 -0.26 0.96
 -1 -10 6 -1.29 1.23
 1 10 -5 2.42 1.06
 -1 -10 5 1.24 1.15
 -1 -10 5 -0.1 1.15
 -1 -10 5 0.44 1.23
 -1 -10 4 0.89 0.76
 1 10 -4 -0.43 0.98
 -1 -10 4 0.73 1.21
 -1 -10 4 -0.22 1.2
 -1 -10 4 0.04 1.12
 -1 -10 3 15.65 1.39
 -1 -10 3 12.89 2.03
 -1 -10 3 17.73 1.73
 -1 -10 3 15.32 2.18
 1 10 -3 11.62 2.05
 -1 -10 2 2.48 1.43
 -1 -10 2 4.93 1
 1 10 -2 2.37 1.42
 -1 -10 2 5.46 1.28
 -1 -10 1 38.59 2.45
 -1 -10 1 30.23 3.34
 1 10 -1 29.13 3.36
 -1 -10 0 1.89 1.49
 -1 -10 0 2.06 0.96
 1 10 0 0.72 1.34
 -1 -10 0 1.35 1.1
 -1 -10 -1 26.92 1.97
 -1 -10 -1 25.76 1.95
 -1 -10 -1 23.34 2.05
 -1 -10 -2 0.73 0.86
 -1 -10 -2 -1.2 1.51
 -1 -10 -2 0.55 0.94
 -1 -10 -3 14.47 1.42
 -1 -10 -3 11.12 2.06
 -1 -10 -3 14.57 1.47
 -1 -10 -4 8.16 1.84
 -1 -10 -4 8.82 1.23
 1 10 4 8.44 1.83
 -1 -10 -4 11.36 1.31
 -1 -10 -5 1.2 1.33
 1 10 5 1.39 1.49
 -1 -10 -5 0.85 0.9
 -1 -10 -5 2.14 0.96
 -1 -10 -6 5.96 1.18
 -1 -10 -6 5.87 1.71
 -1 -10 -6 7.23 1.17
 1 10 6 7.08 1.88
 -1 -10 -6 7.46 1.11
 1 10 7 7.67 2.11
 -1 -10 -7 10.08 1.3
 -1 -10 -7 8.43 1.77
 1 10 8 11.07 2.32
 -1 -10 -8 9.73 2.33
 -1 -10 -9 15.9 1.55
 -1 -10 -9 14.57 1.54
 -1 -10 -9 16.91 2.83
 -1 -10 -10 3.17 1.15
 -1 -10 -10 5.05 1.13
 -1 -10 -10 4.67 1.42
 -1 -10 -11 10.66 1.32
 -1 -10 -11 9.19 1.25
 -1 -10 -11 10.12 1.52
 -1 -10 -12 5.19 1.08
 -1 -10 -12 4.17 1.09
 -1 -10 -12 2.91 0.89
 -1 -10 -13 3.15 0.9
 -1 -10 -13 1.98 0.7
 -1 -10 -13 3.37 0.82
 -1 -10 -14 1.17 0.72
 -1 -10 -14 0.98 0.51
 -1 -10 -15 2.82 0.42
 1 11 -11 0.61 0.4
 -1 -11 11 0.96 0.41
 1 11 -11 0.87 0.41
 1 11 -10 0.71 0.53
 1 11 -10 0.05 0.53
 -1 -11 9 2.67 0.73
 1 11 -9 2.11 0.66
 -1 -11 8 1.54 0.79
 1 11 -8 0.9 0.71
 1 11 -8 1 0.59
 -1 -11 7 6.27 1.04
 1 11 -7 6.15 0.96
 1 11 -7 3.97 0.82
 -1 -11 6 0.25 0.51
 1 11 -6 0.1 0.85
 -1 -11 6 -0.61 0.94
 -1 -11 5 16.48 1.32
 1 11 -5 21.01 1.65
 -1 -11 5 21.28 1.71
 -1 -11 4 0.55 1.01
 -1 -11 4 -0.08 0.66
 1 11 -4 0.71 0.88
 -1 -11 3 9.04 1.03
 -1 -11 3 5.84 1.56
 -1 -11 3 8.5 1.34
 -1 -11 2 1.16 1.25
 1 11 -1 7.29 1.72
 -1 -11 1 6.84 1.74
 1 11 0 0.12 1.18
 -1 -11 0 -0.34 1.29
 1 11 1 3.72 1.51
 -1 -11 -1 4.95 1.69
 -1 -11 -2 1.61 1.36
 -1 -11 -3 11.98 2.04
 -1 -11 -4 1.34 1.29
 -1 -11 -5 13.64 2.01
 -1 -11 -5 12.31 1.29
 -1 -11 -6 2.4 0.84
 -1 -11 -6 3.13 0.8
 -1 -11 -6 2.46 0.92
 -1 -11 -7 16.41 1.45
 -1 -11 -7 15.02 1.26
 -1 -11 -7 13.88 1.32
 -1 -11 -8 0.62 0.79
 -1 -11 -8 -0.1 0.85
 -1 -11 -8 -0.12 0.61
 -1 -11 -9 4.22 0.97
 -1 -11 -9 5.42 0.98
 -1 -11 -9 6.44 1.14
 -1 -11 -10 1.36 0.83
 -1 -11 -10 1.07 0.78
 -1 -11 -10 2.65 0.96
 -1 -11 -11 2.22 0.84
 -1 -11 -11 2.79 0.81
 -1 -11 -11 4.42 0.9
 -1 -11 -12 0.33 0.67
 -1 -11 -12 0.49 0.56
 -1 -11 -12 0.92 0.61
 -1 -11 -13 7.08 0.7
 1 12 -9 1.47 0.42
 1 12 -8 0.61 0.45
 1 12 -8 0.33 0.46
 -1 -12 7 7.44 0.87
 1 12 -7 6.56 0.79
 1 12 -6 0.51 0.61
 1 12 -6 -0.02 0.52
 -1 -12 6 -0.05 0.77
 1 12 -5 3.03 0.79
 -1 -12 5 2.09 0.53
 1 12 -5 2.32 0.69
 -1 -12 5 3.96 0.92
 -1 -12 4 -0.93 0.92
 1 12 -4 -0.26 0.76
 -1 -12 4 0.31 0.53
 -1 -12 3 8 1.11
 1 12 -3 7.06 1.06
 -1 -12 3 7.02 0.86
 -1 -12 2 0.39 0.9
 -1 -12 2 1.89 0.72
 1 12 -2 1.07 0.84
 -1 -12 1 18.58 1.49
 -1 -12 1 19.98 1.66
 -1 -12 0 1.38 0.78
 -1 -12 0 1.12 0.86
 -1 -12 -1 22.78 1.71
 -1 -12 -2 1.87 0.82
 -1 -12 -3 7.3 1
 -1 -12 -4 0.77 0.73
 -1 -12 -5 6.6 0.92
 -1 -12 -5 8.08 1.04
 -1 -12 -6 0.83 0.63
 -1 -12 -6 -0.03 0.74
 -1 -12 -7 3.23 0.64
 -1 -12 -7 3.21 0.78
 -1 -12 -8 2.94 0.85
 -1 -12 -8 2.34 0.7
 -1 -12 -8 1.15 0.63
 -1 -12 -8 0.75 0.47
 -1 -12 -9 0.91 0.59
 -1 -12 -9 1.49 0.64
 -1 -12 -9 1.89 0.77
 -1 -12 -10 1.02 0.56
 -1 -12 -10 0.88 0.63
 -1 -12 -11 1.1 0.49
 -1 -12 -11 1.14 0.48
 1 13 -6 0.84 0.39
 1 13 -5 1.08 0.49
 1 13 -4 -0.05 0.39
 1 13 -4 -0.04 0.53
 1 13 -3 5.4 0.76
 -1 -13 3 4.89 0.6
 -1 -13 3 4.79 0.79
 1 13 -2 0.97 0.63
 -1 -13 2 0.26 0.54
 -1 -13 2 0.4 0.66
 1 13 -1 -0.02 0.69
 -1 -13 1 1.1 0.6
 1 13 0 0.91 0.67
 -1 -13 0 0.39 0.62
 -1 -13 -1 2.2 0.71
 -1 -13 -2 0.26 0.64
 -1 -13 -3 6.29 0.84
 -1 -13 -4 -0.19 0.57
 -1 -13 -5 4.07 0.66
 -1 -13 -5 3.84 0.84
 -1 -13 -6 0.68 0.44
 -1 -13 -6 -0.31 0.72
 -1 -13 -7 10.11 0.99
 -1 -13 -8 0.43 0.54
 -1 -13 -9 1.69 0.45
 1 14 -1 0.83 0.36
 1 14 0 0.16 0.38
 1 14 1 2.13 0.45
 1 14 2 0.93 0.41
 1 14 3 3.1 0.48
 1 14 4 0.23 0.35
 2 -13 -3 1.95 0.42
 2 -13 -2 37.67 1.97
 2 -13 -1 1.24 0.4
 2 -13 0 72.8 3.5
 -2 12 9 0.48 0.39
 -2 12 8 25.23 1.55
 -2 12 7 0.42 0.56
 2 -12 -7 0.39 0.36
 -2 12 6 46.1 2.72
 2 -12 -6 55.58 2.67
 -2 12 5 0.2 0.61
 2 -12 -5 0.4 0.56
 -2 12 4 52.57 3.11
 2 -12 -4 68.04 3.16
 -2 12 3 0.02 0.62
 2 -12 -3 1.28 0.65
 -2 12 2 63.35 3.72
 2 -12 -2 89.53 3.85
 -2 12 1 0.44 0.54
 2 -12 -1 0.12 0.62
 2 -12 -1 0.1 0.67
 2 -12 0 138.16 6.54
 2 -12 0 133.21 6.56
 2 -12 1 0.94 0.59
 2 -12 1 1.06 0.75
 2 -12 2 68.52 3.5
 2 -12 2 70 3.62
 2 -12 3 0.88 0.5
 2 -12 3 -0.36 0.69
 2 -12 4 31.21 1.77
 2 -12 4 40.44 2.05
 2 -12 5 0.53 0.59
 2 -12 6 23.77 1.42
 -2 12 -7 -0.21 0.33
 2 -11 -11 1.3 0.55
 -2 11 11 1.31 0.51
 2 -11 -10 24.82 1.59
 -2 11 10 46.6 2.01
 2 -11 -9 1.38 0.44
 -2 11 9 2.08 0.75
 2 -11 -8 40.62 2.35
 -2 11 8 55.15 2.68
 -2 11 7 0.48 0.79
 2 -11 -7 0.19 0.47
 2 -11 -7 0.62 0.53
 -2 11 6 65.32 3.33
 2 -11 -6 66.72 3.14
 2 -11 -5 0.07 0.65
 -2 11 5 0.28 0.83
 2 -11 -4 110.84 5.29
 -2 11 4 98.36 5.36
 2 -11 -3 -0.14 0.75
 -2 11 3 -0.73 0.86
 2 -11 -2 120.04 5.57
 -2 11 2 101.58 5.54
 2 -11 -2 109.43 5.53
 -2 11 1 1.42 0.8
 2 -11 -1 1.33 0.81
 2 -11 -1 2.32 0.93
 2 -11 0 258.48 11.93
 2 -11 0 287.36 12.05
 -2 11 -1 0.74 0.67
 2 -11 1 0.66 0.73
 2 -11 1 0.99 1
 2 -11 2 118.29 5.89
 2 -11 2 121.92 6.06
 2 -11 3 1.26 0.66
 2 -11 3 2.71 0.92
 2 -11 4 78.79 4.13
 2 -11 4 89.03 4.37
 2 -11 5 1.74 0.55
 2 -11 5 1.56 0.89
 2 -11 6 51.09 2.87
 2 -11 7 0.34 0.72
 2 -11 8 28.63 1.74
 2 -11 9 0.18 0.42
 -2 11 -9 -0.12 0.48
 -2 11 -10 9.47 0.71
 2 -10 -13 -0.01 0.54
 -2 10 13 0.55 0.43
 2 -10 -13 0.77 0.36
 2 -10 -12 20.3 1.33
 2 -10 -11 4.43 0.71
 -2 10 11 3.33 0.63
 2 -10 -10 71.93 4
 -2 10 10 83.63 4.03
 2 -10 -9 3.96 0.76
 -2 10 9 2.84 0.74
 2 -10 -8 105.39 5.07
 -2 10 8 94.37 5
 2 -10 -7 2.61 0.66
 2 -10 -7 1.94 0.7
 -2 10 7 1.51 0.75
 2 -10 -6 126.41 6.47
 -2 10 6 121.05 6.43
 2 -10 -5 2.16 0.68
 -2 10 5 1.31 0.73
 2 -10 -5 1.58 0.76
 2 -10 -5 2.03 1.21
 2 -10 -4 86.98 5.64
 -2 10 4 80.7 4.27
 2 -10 -3 7.24 1.87
 -2 10 3 7.92 1.06
 2 -10 -2 138.18 8.27
 2 -10 -1 1.05 1.49
 2 -10 0 678.76 32.76
 2 -10 1 2.85 1.5
 -2 10 -2 99.09 5.15
 2 -10 2 105.65 6.44
 -2 10 -3 4.67 0.88
 2 -10 3 5.49 0.88
 2 -10 4 75.24 3.91
 2 -10 5 1.43 0.66
 2 -10 6 59.25 3.25
 2 -10 6 72.73 3.61
 2 -10 7 -0.26 0.9
 2 -10 8 43.82 2.59
 2 -10 9 0.93 0.75
 2 -10 10 31.52 1.7
 -2 10 -10 21.09 1.72
 -2 10 -11 0.38 0.48
 -2 10 -11 1.59 0.54
 -2 10 -12 7.44 0.64
 2 -9 -15 2.13 0.52
 -2 9 14 26.52 1.58
 2 -9 -14 21.91 1.66
 -2 9 13 -0.02 0.63
 -2 9 12 57.28 3.2
 -2 9 11 0.68 0.83
 -2 9 10 152.67 7.63
 -2 9 9 2.76 0.96
 -2 9 8 145.02 8.9
 -2 9 7 0.84 1.78
 2 -9 -7 -0.18 1.1
 2 -9 -6 218.39 10.61
 2 -9 -6 211.77 11.84
 2 -9 -6 229.57 10.81
 -2 9 6 258.29 12.74
 -2 9 6 218.9 10.79
 2 -9 -5 7.61 1.05
 2 -9 -5 6.12 1.71
 -2 9 5 8.28 1.22
 2 -9 -5 7.06 1.07
 -2 9 5 7.88 1.23
 -2 9 5 8.9 2.21
 2 -9 -4 244.71 12.58
 -2 9 4 267.52 12.79
 -2 9 4 254.96 12.67
 2 -9 -4 268.77 14.01
 -2 9 4 279.62 14.29
 2 -9 -4 298.51 12.7
 -2 9 3 1.21 1.06
 2 -9 -3 1.75 1.43
 2 -9 -3 2.6 0.99
 -2 9 3 1.97 0.92
 2 -9 -2 108.1 6.8
 -2 9 2 100.95 5.6
 -2 9 2 95.64 5.36
 -2 9 1 0.2 0.88
 -2 9 1 0.48 1.01
 2 -9 -1 0.48 1.44
 2 -9 -1 0.36 0.99
 -2 9 1 0.54 0.94
 2 -9 0 275.31 14.52
 2 -9 0 293.02 13.18
 -2 9 0 260.65 13.17
 2 -9 1 -0.92 1.46
 2 -9 1 0.78 0.92
 -2 9 -1 1.76 0.94
 2 -9 2 110.21 6.94
 2 -9 2 125.53 5.8
 -2 9 -2 102.7 5.78
 2 -9 3 8.8 1.8
 2 -9 3 8.44 1.07
 -2 9 -3 7.22 1.12
 2 -9 4 145.19 8.32
 2 -9 4 151.41 7.1
 -2 9 -4 137.29 7.15
 2 -9 5 8.04 1.55
 2 -9 6 129.06 6.35
 -2 9 -6 126.52 6.35
 -2 9 -7 0.71 0.72
 2 -9 8 121.31 6.14
 2 -9 9 1.43 0.85
 2 -9 10 79.87 4.21
 2 -9 11 3.98 0.72
 -2 9 -11 2.57 0.96
 -2 9 -12 5.61 0.97
 -2 9 -12 13.93 1.19
 -2 9 -13 -0.54 0.48
 2 -8 -15 0.18 0.69
 2 -8 -15 -0.31 0.77
 -2 8 15 0.14 0.65
 2 -8 -14 71.15 3.94
 2 -8 -13 0.17 1.07
 2 -8 -12 95.31 5.32
 2 -8 -11 1.85 1.2
 -2 8 10 268.73 15.08
 -2 8 9 0.16 2.2
 2 -8 -9 1.17 1.1
 2 -8 -8 128.71 6.94
 -2 8 8 146.88 8.81
 2 -8 -7 -0.37 1.18
 2 -8 -7 -0.33 1.08
 2 -8 -7 0.4 0.67
 -2 8 7 0.21 0.88
 -2 8 7 -2.56 2.06
 -2 8 7 1.87 2.24
 2 -8 -6 94.14 5.02
 2 -8 -6 83.74 5.9
 2 -8 -6 111.73 5.42
 -2 8 6 103.18 6.89
 -2 8 6 94.34 5.31
 -2 8 6 103.83 5.3
 -2 8 6 112.95 7.12
 2 -8 -5 2.56 1.42
 -2 8 5 5.99 2.18
 -2 8 5 7.03 2.17
 -2 8 5 5.05 1.2
 2 -8 -5 3.77 0.96
 -2 8 5 4.6 1.22
 2 -8 -4 377.69 18.27
 -2 8 4 406.96 19.95
 2 -8 -4 365.28 19.39
 -2 8 4 414.88 20.14
 2 -8 -4 399.13 18.26
 -2 8 4 368.54 18.31
 -2 8 4 420.36 18.55
 2 -8 -3 12.5 1.24
 -2 8 3 16.47 2.35
 2 -8 -3 13.99 2.13
 -2 8 3 12.74 1.42
 -2 8 3 14.98 1.73
 2 -8 -3 16.31 1.48
 -2 8 3 13.54 2.56
 2 -8 -2 292.33 15.24
 -2 8 2 318.55 15.41
 -2 8 2 345.52 15.69
 2 -8 -2 376.06 15.55
 2 -8 -2 359.88 16.91
 -2 8 1 12.88 1.68
 -2 8 1 12.48 1.34
 2 -8 -1 15.02 1.51
 2 -8 -1 11.23 2.17
 -2 8 0 802.78 36.81
 -2 8 0 783.49 36.6
 -2 8 0 769.49 36.68
 2 -8 0 770.83 37.88
 2 -8 0 838.74 36.69
 -2 8 -1 9.84 1.24
 -2 8 -1 9.61 1.48
 2 -8 1 12.11 1.33
 2 -8 1 9.36 1.97
 -2 8 -1 10.91 1.44
 -2 8 -2 251.65 12.63
 -2 8 -2 256.06 12.61
 2 -8 2 282.22 12.55
 2 -8 2 253.27 13.67
 -2 8 -3 3.5 1.05
 -2 8 -3 1.75 0.87
 2 -8 3 2.76 0.89
 2 -8 3 3.65 1.42
 -2 8 -4 228.4 11.77
 -2 8 -4 252.47 12.03
 2 -8 4 275.14 11.9
 2 -8 4 253.84 13.03
 -2 8 -5 4.12 0.99
 2 -8 5 3.7 0.82
 2 -8 5 1.75 1.24
 -2 8 -6 151.76 7.5
 2 -8 6 150.36 8.48
 2 -8 6 155.85 7.42
 2 -8 7 6.51 1.85
 -2 8 -7 5.45 1.05
 2 -8 8 97.87 6.51
 2 -8 9 -0.13 1.51
 2 -8 9 -0.66 0.92
 -2 8 -9 1.42 0.86
 -2 8 -10 136.77 6.3
 2 -8 10 117.45 6.41
 2 -8 11 1.32 0.81
 -2 8 -12 67.3 3.95
 -2 8 -13 0.63 0.77
 -2 8 -13 0.86 0.74
 -2 8 -14 14.36 1.09
 -2 8 -14 10.48 0.93
 2 -7 -17 0.7 0.5
 2 -7 -16 15.84 1.64
 2 -7 -16 33.63 1.86
 2 -7 -15 0.12 1.05
 2 -7 -15 0.95 1.09
 2 -7 -14 63.92 3.98
 2 -7 -13 3.69 1.49
 -2 7 12 131.44 8.84
 2 -7 -11 1.47 1.51
 -2 7 11 2.19 2.47
 -2 7 10 322.07 14.66
 2 -7 -10 242.9 14.48
 2 -7 -9 1.16 1.4
 -2 7 9 0.34 2.55
 -2 7 9 3.62 1.68
 -2 7 9 2.22 2.18
 2 -7 -8 163.29 9.35
 -2 7 8 208.94 9.74
 -2 7 8 188.15 9.13
 -2 7 8 148.37 10.94
 2 -7 -7 2.51 1.11
 2 -7 -7 2.54 1.32
 -2 7 7 1.56 1.71
 -2 7 7 4.75 2.4
 -2 7 7 1.26 1.14
 -2 7 7 2.4 2.24
 2 -7 -7 2.31 0.74
 -2 7 6 209.16 9.65
 -2 7 6 225.13 11.42
 -2 7 6 194.48 9.88
 2 -7 -6 179.58 10.1
 -2 7 6 161.44 11.15
 2 -7 -6 186.77 9.19
 2 -7 -6 189.82 9.63
 -2 7 5 28.64 2.35
 -2 7 5 25.61 2.57
 2 -7 -5 26.99 2.16
 2 -7 -5 24.46 2.54
 -2 7 5 24.79 3.38
 -2 7 5 28.64 3.37
 -2 7 4 388.41 19.16
 -2 7 4 424.33 19.49
 -2 7 4 426.84 19.57
 2 -7 -4 346.84 19.98
 2 -7 -4 435.78 19.26
 -2 7 4 381.65 20.91
 -2 7 4 429.19 20.63
 2 -7 -3 -0.97 1.42
 -2 7 3 0.68 1.47
 -2 7 3 0.34 1.52
 -2 7 3 0.19 1.23
 -2 7 3 0.74 0.98
 -2 7 3 1.43 1.93
 -2 7 2 437.34 22.61
 -2 7 2 439.09 21.4
 -2 7 2 506.04 21.78
 2 -7 -2 474.6 22.77
 2 -7 -2 449.91 21.28
 -2 7 2 496.72 23.21
 -2 7 1 1.62 0.96
 -2 7 1 -0.5 1.64
 2 -7 -1 1.81 1.52
 -2 7 1 -0.22 1.18
 -2 7 0 1320.32 61.97
 -2 7 0 1429.69 62.24
 2 -7 0 1316.43 63.28
 -2 7 -1 1.64 1.08
 -2 7 -1 1.35 0.89
 2 -7 1 1.29 1.39
 -2 7 -1 0.24 1.06
 -2 7 -2 367.66 18.1
 -2 7 -2 367.56 17.96
 2 -7 2 408.76 19.21
 -2 7 -2 415.93 18.2
 -2 7 -3 0.82 0.93
 2 -7 3 -0.95 1.25
 -2 7 -3 0.13 1.07
 2 -7 4 286.8 15.75
 -2 7 -4 335.74 15.22
 2 -7 5 1.07 0.75
 2 -7 5 0.75 1.06
 -2 7 -5 0.53 1.06
 2 -7 6 149.9 6.92
 -2 7 -6 134.28 6.95
 2 -7 6 138.7 7.81
 -2 7 -7 2.47 0.96
 -2 7 -7 3.11 1.13
 2 -7 8 85.83 5.61
 -2 7 -8 65.08 3.7
 2 -7 9 1.98 1.67
 -2 7 -9 0.55 0.95
 2 -7 10 257.06 14.36
 -2 7 -11 1.69 0.85
 2 -7 11 2.05 0.94
 -2 7 -12 102.29 5.86
 -2 7 -13 0.61 1.16
 -2 7 -13 1.11 1.09
 -2 7 -14 31.39 2.16
 -2 7 -14 24.03 1.92
 -2 7 -15 0.85 0.52
 -2 7 -15 0.41 0.65
 -2 7 -15 0.33 0.5
 2 -6 -18 19.54 1.29
 2 -6 -17 0.75 0.78
 2 -6 -16 25.02 1.82
 2 -6 -16 29.88 2.12
 2 -6 -15 -0.17 0.98
 2 -6 -15 0.26 1.27
 2 -6 -15 -0.7 1.34
 2 -6 -14 152.3 7.94
 2 -6 -14 148.49 7.74
 -2 6 13 5.47 2.71
 -2 6 12 149.56 12.37
 -2 6 12 177.98 10.27
 2 -6 -11 2.52 1.35
 -2 6 11 2.67 3.05
 -2 6 11 2.44 1.43
 2 -6 -10 384.1 13.47
 2 -6 -10 259.92 13.32
 -2 6 10 195.78 13.19
 -2 6 10 315.13 16.28
 -2 6 9 1.31 1.53
 -2 6 9 1.57 2.96
 2 -6 -9 2.2 1.07
 2 -6 -9 2.35 1.18
 2 -6 -8 129.81 6.56
 -2 6 8 133.99 8.88
 -2 6 8 124.29 6.89
 2 -6 -8 137.26 6.76
 -2 6 8 121.53 6.67
 -2 6 7 -0.65 1.45
 2 -6 -7 0.09 1.1
 -2 6 7 0.15 1.2
 -2 6 7 1.25 2.33
 2 -6 -7 0.48 1.04
 2 -6 -6 243.47 11.33
 -2 6 6 202.35 11.34
 -2 6 6 270.34 13.07
 2 -6 -6 225.9 11.83
 -2 6 6 237.4 11.45
 -2 6 5 10.64 1.74
 -2 6 5 10.25 1.65
 -2 6 5 10.37 2.51
 2 -6 -5 9.92 1.7
 2 -6 -5 10.37 1.43
 -2 6 5 12.9 2.4
 -2 6 4 659.03 27.29
 -2 6 4 507.97 25.98
 -2 6 4 521.88 25.94
 -2 6 4 556.08 27.63
 2 -6 -4 560.1 25.86
 2 -6 -4 627.74 27
 -2 6 3 12.91 1.82
 -2 6 3 11.56 1.81
 -2 6 3 12.03 2.63
 2 -6 -3 15.02 2.24
 2 -6 -3 16.97 1.48
 -2 6 3 17.5 2.34
 -2 6 2 589.31 29.88
 -2 6 2 579.21 28.49
 2 -6 -2 675.86 28.22
 -2 6 2 536.17 28.51
 -2 6 2 612.8 28.25
 2 -6 -2 589.3 29.55
 -2 6 2 636.59 29.48
 2 -6 -1 18.4 2.56
 -2 6 1 16.88 1.87
 -2 6 1 18.54 1.94
 -2 6 1 15.36 1.47
 -2 6 1 15.91 2.63
 -2 6 1 20.65 2.47
 -2 6 0 1653.49 71.14
 -2 6 0 1541.24 70.94
 -2 6 0 1468.56 71.14
 -2 6 0 1712 72.5
 2 -6 0 1432.79 72.16
 -2 6 -1 11.59 1.48
 -2 6 -1 9.17 1.28
 2 -6 1 12.6 2.09
 -2 6 -1 9.72 2.09
 -2 6 -2 597.24 28.73
 -2 6 -2 629.3 28.66
 2 -6 2 603.7 29.79
 -2 6 -2 641.15 28.88
 -2 6 -3 9.38 1.2
 2 -6 3 12.69 1.9
 -2 6 -3 10.84 1.48
 -2 6 -4 387.58 18.92
 2 -6 4 400.93 19.78
 -2 6 -4 433.51 19.23
 -2 6 -5 7.01 1.04
 -2 6 -5 10.03 1.45
 2 -6 5 9.14 1.48
 -2 6 -5 7.33 1.1
 2 -6 6 191.17 8.8
 2 -6 6 169.83 9.5
 -2 6 -6 182.13 8.98
 -2 6 -7 6.28 1.1
 -2 6 -8 103.31 5.52
 -2 6 -8 118.34 6.08
 -2 6 -8 105.41 5.7
 2 -6 9 8.31 2.23
 -2 6 -9 5.84 1.17
 2 -6 10 432.55 20.9
 -2 6 -10 382.11 18.2
 2 -6 11 4.13 2.08
 -2 6 -11 3.87 1.06
 -2 6 -12 119.8 6.93
 -2 6 -13 2.31 1.58
 -2 6 -13 0.63 1.28
 -2 6 -14 39.18 2.83
 -2 6 -14 29.8 2.51
 -2 6 -15 1.36 1.04
 -2 6 -15 0.56 0.85
 -2 6 -16 17.54 1.41
 -2 6 -16 19.15 1.41
 2 -5 -18 17.22 1.34
 2 -5 -18 21.53 1.55
 2 -5 -17 1.11 0.97
 2 -5 -17 0.94 0.82
 2 -5 -16 56.17 3.48
 2 -5 -15 0.88 1.36
 2 -5 -15 -0.1 1.18
 -2 5 14 110.47 8.25
 -2 5 13 1.56 2.66
 2 -5 -13 5.42 1.34
 2 -5 -13 3.16 1.14
 -2 5 13 2.43 1.67
 -2 5 12 78.6 5.95
 -2 5 12 63.92 6.62
 -2 5 12 62.49 4.65
 -2 5 11 6.03 1.91
 2 -5 -11 9.89 1.35
 -2 5 11 8.82 3.06
 -2 5 11 6.7 1.39
 2 -5 -11 9.86 1.53
 -2 5 10 360.01 20.07
 -2 5 10 401.82 19.19
 -2 5 10 304 17.6
 2 -5 -10 460.58 17.78
 -2 5 9 2.03 1.19
 -2 5 9 3.17 2.63
 -2 5 9 2.02 1.48
 2 -5 -9 2.43 0.93
 2 -5 -8 414.97 19.16
 -2 5 8 359.81 21.12
 -2 5 8 404.69 19.21
 -2 5 8 423.76 19.31
 2 -5 -7 1 0.82
 -2 5 7 0.1 0.86
 2 -5 -7 2.15 1.13
 -2 5 7 0.15 0.98
 -2 5 7 2.83 2.34
 2 -5 -7 -0.03 0.7
 -2 5 6 474.5 20.47
 2 -5 -6 454.97 20.44
 -2 5 6 395.32 22.03
 -2 5 6 472.19 20.46
 2 -5 -6 372 21.06
 2 -5 -6 405.22 20.26
 2 -5 -5 17.93 1.39
 2 -5 -5 21.1 1.57
 -2 5 5 15.76 2.05
 -2 5 5 20.51 1.6
 -2 5 5 18.88 2.78
 -2 5 5 20.21 1.64
 2 -5 -4 548.2 28.08
 -2 5 4 645.54 28.29
 -2 5 4 565.98 29
 2 -5 -4 650.05 28.31
 -2 5 4 647.73 29.57
 -2 5 4 649.73 28.29
 -2 5 3 5.75 1.72
 -2 5 3 8.53 1.31
 -2 5 3 8.05 1.18
 -2 5 2 681.88 30.48
 -2 5 2 685 30.47
 -2 5 1 40.88 2.64
 -2 5 1 41.63 2.42
 -2 5 1 34.85 2.51
 -2 5 0 2938.31 146.18
 -2 5 0 2667.98 146.22
 -2 5 -1 50.28 3.78
 -2 5 -1 59.1 3.3
 -2 5 -1 61.76 3.21
 -2 5 -1 47.86 3.27
 -2 5 -2 642.82 30.85
 -2 5 -2 798.48 31.54
 -2 5 -2 546.95 30.19
 -2 5 -2 626.47 30.25
 -2 5 -2 744.75 30.18
 -2 5 -3 9.16 1.16
 -2 5 -3 6.83 1.74
 -2 5 -3 7.93 1.46
 -2 5 -3 6.89 1.12
 -2 5 -3 4.76 1.27
 -2 5 -4 456.89 20.42
 -2 5 -4 429.59 19.63
 -2 5 -4 439.05 19.74
 2 -5 5 4.65 1.26
 -2 5 -5 5.22 1.38
 -2 5 -5 6.94 1.28
 -2 5 -5 4.34 0.94
 -2 5 -5 7.01 0.99
 -2 5 -6 221.65 10.62
 2 -5 6 219.13 11.15
 -2 5 -7 0.86 0.89
 2 -5 7 0.06 0.78
 -2 5 -8 88.77 5.53
 -2 5 -8 112.4 5.42
 -2 5 -9 0.29 1.04
 -2 5 -9 -0.37 1.2
 2 -5 9 1.66 1.74
 -2 5 -9 -0.27 1.02
 -2 5 -10 235.05 13.69
 2 -5 10 274.42 15.77
 2 -5 11 3.81 2.13
 -2 5 -11 2.26 1.18
 2 -5 12 119.19 11.7
 -2 5 -12 212.38 10.41
 -2 5 -13 1.37 1.49
 -2 5 -13 3.25 1.73
 -2 5 -14 47.83 3.63
 -2 5 -14 66.1 4.09
 -2 5 -15 0.51 1.03
 -2 5 -15 1.78 1.26
 -2 5 -16 15.17 1.43
 -2 5 -16 19.88 1.71
 -2 5 -17 0.13 0.59
 -2 5 -17 0.15 0.66
 2 -4 -19 1.87 0.64
 2 -4 -18 20.4 1.67
 2 -4 -18 21.28 1.63
 2 -4 -17 0.73 0.92
 2 -4 -16 66.67 3.88
 2 -4 -15 8.3 1.15
 2 -4 -15 7.31 1.27
 -2 4 14 110.46 7
 2 -4 -14 107.44 5.51
 2 -4 -13 0.51 0.94
 -2 4 13 1.31 1.58
 -2 4 13 3.23 2.19
 -2 4 12 205.71 11.87
 -2 4 12 203.69 12.37
 -2 4 12 199.43 10.38
 -2 4 11 15.86 2.44
 -2 4 11 11.99 2.89
 -2 4 11 15.1 1.51
 2 -4 -10 620.47 24.11
 -2 4 10 590.1 25.59
 -2 4 10 565.16 26.09
 2 -4 -9 13.78 1.3
 -2 4 9 15.32 2.14
 -2 4 9 15.74 2.66
 -2 4 9 9.7 1.27
 -2 4 8 495.4 23.36
 2 -4 -8 505.8 23.47
 -2 4 8 549.92 24.73
 -2 4 8 515.4 25.21
 -2 4 8 510.6 23.47
 2 -4 -7 3.35 0.75
 -2 4 7 4.09 1.35
 -2 4 7 4.37 2.03
 -2 4 7 3.71 0.71
 -2 4 6 828.49 36.2
 2 -4 -6 742.53 35.07
 -2 4 6 773.12 35.05
 2 -4 -5 78.19 4.04
 -2 4 5 84.98 4.13
 -2 4 4 833.9 37.41
 -2 4 4 782.29 38.78
 -2 4 4 788.89 38.15
 -2 4 3 21.94 2.69
 -2 4 3 18.54 2.09
 -2 4 2 589.42 30.52
 -2 4 2 740.14 31.12
 -2 4 1 10.37 2.17
 -2 4 1 6 2.09
 -2 4 0 2897.86 145.29
 -2 4 0 2899.95 145.19
 -2 4 -1 2.63 1.78
 -2 4 -1 1.81 1.88
 -2 4 -2 494.53 25.96
 -2 4 -2 617 26.43
 -2 4 -3 0.78 1.37
 -2 4 -3 1 1.65
 -2 4 -4 678.75 34.44
 -2 4 -4 755.77 33.76
 -2 4 -5 5.5 1.09
 -2 4 -5 6.2 0.99
 -2 4 -5 5.79 1.54
 -2 4 -5 7.4 1.08
 -2 4 -6 478.34 23
 -2 4 -6 520.33 22.51
 -2 4 -6 490.51 23.45
 2 -4 6 437.04 22.91
 -2 4 -6 474.59 22.4
 -2 4 -7 1.63 1.88
 -2 4 -7 3.58 1.01
 -2 4 -8 419.45 19.25
 -2 4 -8 392.15 19.05
 -2 4 -9 0.62 1.13
 2 -4 9 0.55 1.67
 -2 4 -9 -0.34 1.02
 -2 4 -10 310.16 15.75
 2 -4 10 325.2 17.47
 -2 4 -10 287.14 15.77
 -2 4 -11 8.54 1.6
 -2 4 -11 9.14 1.41
 2 -4 12 59.47 5.95
 -2 4 -12 81.93 4.82
 -2 4 -13 1.45 2.01
 -2 4 -13 0.88 1.45
 -2 4 -13 0.32 1.16
 -2 4 -14 95.09 5.08
 -2 4 -14 93.62 5.42
 -2 4 -15 1.08 1.06
 -2 4 -15 2 1.31
 -2 4 -16 22.47 1.94
 -2 4 -16 31.03 2.31
 -2 4 -17 -0.82 0.88
 -2 4 -17 -0.28 1.04
 -2 4 -18 16.45 1.42
 2 -3 -19 0.92 0.75
 2 -3 -19 0.32 0.68
 2 -3 -18 23.83 1.8
 2 -3 -17 2.23 0.93
 2 -3 -16 35.54 2.31
 -2 3 15 3.37 1.51
 -2 3 15 4.54 2.12
 -2 3 14 122.15 8.39
 2 -3 -14 125.51 6.66
 -2 3 14 124.06 7.9
 2 -3 -14 132.34 6.47
 -2 3 13 5.41 2.03
 2 -3 -13 6.15 1.29
 2 -3 -13 5.57 1.07
 -2 3 13 6.62 1.76
 -2 3 12 441.96 21.46
 2 -3 -12 519.49 21.67
 -2 3 12 360.58 22.82
 -2 3 12 360.67 22.6
 2 -3 -12 538.26 21.86
 -2 3 11 2.99 0.82
 2 -3 -11 5.7 1.24
 -2 3 11 2.85 1.85
 2 -3 -11 5.57 1.02
 -2 3 11 2.95 1.52
 2 -3 -10 606.05 25.58
 -2 3 10 561.5 25.41
 -2 3 10 556.3 26.92
 -2 3 10 591.47 26.85
 -2 3 9 4.53 0.75
 2 -3 -9 4.78 1.02
 -2 3 9 6.35 1.66
 2 -3 -9 4.15 0.83
 -2 3 9 5.05 1.42
 2 -3 -8 658.64 28.61
 -2 3 8 574.71 28.47
 -2 3 8 598.75 28.43
 -2 3 8 700.94 29.75
 2 -3 -8 659.44 28.69
 -2 3 8 679.79 29.91
 2 -3 -7 1.36 0.67
 -2 3 7 1.33 1.15
 2 -3 -7 1.18 0.84
 -2 3 7 1.08 0.62
 -2 3 6 987.68 45.53
 2 -3 -6 933.66 44.31
 2 -3 -6 1017.13 44.43
 -2 3 5 4.46 1.23
 -2 3 5 6.33 2.05
 -2 3 4 966.08 41.97
 -2 3 4 814.93 42.38
 -2 3 3 54.2 4.35
 -2 3 3 52.36 3.54
 -2 3 2 1438.68 55.73
 -2 3 2 1069.47 54.85
 -2 3 1 30.33 3.1
 -2 3 1 27.76 2.65
 -2 3 0 1271.52 66.52
 -2 3 0 1663.19 66.92
 -2 3 -1 22.83 2.85
 -2 3 -1 23.99 2.98
 -2 3 -2 936.17 46.99
 -2 3 -2 1092.36 47.25
 -2 3 -3 59.93 4.05
 -2 3 -3 47.19 3.93
 -2 3 -4 862.41 40.58
 -2 3 -5 22.38 2.56
 -2 3 -5 21.06 1.62
 -2 3 -6 571.06 28.41
 -2 3 -6 631.79 28.31
 -2 3 -6 627.95 28.38
 -2 3 -7 8.7 1.3
 -2 3 -7 5.85 1.69
 -2 3 -7 8.72 1.08
 -2 3 -8 467.78 20.48
 -2 3 -8 454.17 20.59
 -2 3 -9 8.22 1.64
 -2 3 -9 11.21 1.36
 -2 3 -10 515.47 25.67
 -2 3 -10 588.08 25.41
 -2 3 -10 497.04 25.5
 2 -3 10 626.27 27.01
 -2 3 -11 21.5 2.2
 2 -3 11 12.2 2.32
 -2 3 -11 15.6 1.79
 -2 3 -11 18.31 1.84
 -2 3 -12 144.01 7.74
 -2 3 -12 156.64 7.79
 -2 3 -13 0.36 1.01
 -2 3 -13 -1.04 1.69
 -2 3 -13 -0.08 1.24
 -2 3 -13 -0.11 1.2
 -2 3 -14 132.72 7.16
 -2 3 -14 137.81 8.94
 -2 3 -15 -0.61 0.97
 -2 3 -16 51.55 3.32
 -2 3 -17 -0.06 0.72
 -2 3 -17 -1.65 1.31
 -2 3 -17 -0.54 0.97
 -2 3 -18 13.07 1.68
 -2 3 -18 10.19 1.23
 2 -2 -19 2.88 0.82
 2 -2 -18 33.56 2.26
 2 -2 -17 3.46 0.88
 2 -2 -16 74.51 4.53
 2 -2 -16 90.67 4.47
 -2 2 15 6.07 1.8
 2 -2 -14 143.86 6.85
 -2 2 14 139.6 8.63
 -2 2 14 130.33 6.67
 2 -2 -14 138.41 7.03
 -2 2 14 132.76 8.21
 2 -2 -13 9.87 1.15
 -2 2 13 10.73 2.2
 -2 2 13 8.52 1.03
 2 -2 -13 5.14 1.35
 -2 2 13 8.02 1.92
 2 -2 -12 204.02 8.06
 -2 2 12 132.07 9
 -2 2 12 136.97 7.78
 -2 2 12 126.18 8.84
 2 -2 -12 203.23 8.25
 -2 2 11 0.72 1.34
 2 -2 -11 2.81 0.81
 -2 2 11 1.78 1.33
 2 -2 -11 3.44 1.07
 -2 2 11 2.07 0.74
 2 -2 -10 610.87 30.58
 -2 2 10 585.45 31.43
 -2 2 10 706.81 30.49
 2 -2 -10 683.12 30.55
 -2 2 10 680.95 31.66
 2 -2 -9 4.48 0.98
 -2 2 9 5.3 1.44
 -2 2 9 6.35 0.81
 -2 2 9 4.79 1.37
 2 -2 -8 1101.46 48.3
 -2 2 8 1005.4 48.13
 -2 2 8 1145.48 49.18
 -2 2 7 7.5 1.45
 2 -2 -7 8.07 0.99
 -2 2 6 1387.15 63.64
 -2 2 6 1376.53 63.71
 -2 2 5 7.36 1.31
 -2 2 5 4.48 1.57
 -2 2 4 827.28 38.14
 -2 2 4 816.58 38.53
 -2 2 3 28.58 2.08
 -2 2 3 27.25 3.07
 -2 2 2 1245.22 50.46
 -2 2 2 985.52 49.72
 -2 2 1 0.91 1.67
 -2 2 1 2.34 1.25
 -2 2 0 2129.49 95.98
 -2 2 0 2059.91 95.66
 -2 2 -1 4.97 2.15
 -2 2 -2 955.18 43.7
 -2 2 -2 901.46 43.33
 -2 2 -3 22.59 2.56
 -2 2 -3 16.51 2.62
 -2 2 -4 1006.07 47.26
 -2 2 -5 1.15 1.99
 -2 2 -6 1295.26 60.54
 -2 2 -7 0.72 1.22
 -2 2 -7 1.68 1.35
 -2 2 -7 0.68 0.62
 -2 2 -7 1.58 0.86
 -2 2 -7 0.73 0.73
 -2 2 -8 673.86 31.82
 -2 2 -8 648.21 31.81
 -2 2 -8 695.04 32.59
 -2 2 -8 747.92 32.04
 -2 2 -8 694.49 31.86
 -2 2 -8 776.16 32.47
 -2 2 -8 714.1 32.04
 -2 2 -9 0.17 0.76
 2 -2 9 -0.48 1.1
 -2 2 -9 0.16 2.07
 -2 2 -9 0.42 0.61
 -2 2 -9 -0.05 1.42
 2 -2 10 607.26 24.29
 -2 2 -10 558.57 23.3
 -2 2 -10 545.51 23.75
 -2 2 -10 530.25 23.24
 2 -2 11 3.33 1.25
 -2 2 -11 3.46 1.78
 -2 2 -11 2.89 1.1
 -2 2 -11 4.26 1.38
 -2 2 -12 376.25 19.6
 -2 2 -12 502.85 21.89
 -2 2 -12 548.87 20.78
 -2 2 -12 309.34 19.61
 -2 2 -12 584.77 20.06
 -2 2 -13 -0.41 1.26
 -2 2 -13 -0.41 0.85
 -2 2 -13 1.72 1.11
 -2 2 -13 0.43 1.45
 2 -2 14 87.86 5.71
 -2 2 -14 84.78 5.72
 -2 2 -14 87.32 4.28
 -2 2 -15 0.92 1.04
 2 -2 15 2.3 1.51
 -2 2 -15 2.46 1.45
 -2 2 -16 34.2 2.44
 -2 2 -17 0.6 0.97
 -2 2 -17 -0.21 0.89
 -2 2 -17 -0.45 1.23
 -2 2 -18 12.78 1.46
 -2 2 -18 17.96 1.94
 -2 2 -19 0.64 0.74
 2 -1 -19 -0.22 0.4
 2 -1 -19 0.46 0.78
 2 -1 -18 47.92 2.93
 2 -1 -17 0.07 0.8
 2 -1 -17 -0.99 0.91
 -2 1 16 96.84 5.13
 2 -1 -16 103.73 5.51
 -2 1 15 18.18 2.46
 2 -1 -15 20.3 1.78
 -2 1 14 40.21 2.53
 2 -1 -14 45.71 2.69
 -2 1 14 44.74 3.86
 2 -1 -14 47.56 2.94
 2 -1 -13 38.25 2.49
 -2 1 13 34.54 2.14
 2 -1 -13 33.27 2.21
 -2 1 13 32.66 3.28
 -2 1 13 30.86 3.18
 -2 1 12 316.01 15.73
 -2 1 12 321.31 17.03
 2 -1 -12 378.38 16.02
 -2 1 12 338.05 17.05
 -2 1 11 3.19 0.78
 2 -1 -11 3.27 1.01
 -2 1 11 3.32 1.26
 -2 1 11 3.42 1.43
 -2 1 10 702.12 28.17
 -2 1 10 650.25 29.27
 -2 1 9 13.93 1.76
 -2 1 9 12.87 1.1
 2 -1 -9 14.97 1.26
 -2 1 8 557.33 25.77
 -2 1 8 551.42 26.47
 2 -1 -8 580.7 25.87
 2 -1 -8 551.62 25.82
 -2 1 7 16.12 1.76
 -2 1 7 15.51 1.6
 2 -1 -6 954.66 42.04
 -2 1 6 881.54 41.91
 -2 1 6 888.89 41.82
 2 -1 -5 19.03 1.75
 -2 1 5 19.18 1.75
 -2 1 5 21.81 1.8
 2 -1 -4 1173.28 54.13
 -2 1 4 1126.17 54.05
 -2 1 4 1254.05 54.3
 2 -1 -3 44.18 2.58
 -2 1 3 41.95 2.59
 -2 1 3 43.07 3.33
 -2 1 2 1925.32 89.11
 -2 1 2 2076.48 90.3
 -2 1 2 1966.95 89.58
 2 -1 -2 2040.72 89.46
 -2 1 1 539.39 21.68
 -2 1 1 493.28 21.36
 -2 1 0 7452.45 338.8
 -2 1 -1 478.52 23.47
 -2 1 -2 1502.21 72.14
 -2 1 -2 1581.49 71.52
 -2 1 -3 56.89 3.34
 -2 1 -3 71.11 4.83
 -2 1 -3 71.05 4.3
 -2 1 -4 1014.54 41.23
 -2 1 -4 821.74 39.52
 -2 1 -5 55.55 4.42
 -2 1 -5 46.32 2.86
 -2 1 -6 826.88 37.92
 -2 1 -6 777.07 36.45
 -2 1 -7 1.24 1.44
 -2 1 -7 1.68 1.11
 -2 1 -7 0.37 0.83
 -2 1 -8 976.95 43.24
 -2 1 -8 952.16 43.31
 -2 1 -8 1025.67 43.83
 -2 1 -8 930.37 43.21
 2 -1 8 939.68 43.74
 -2 1 -8 809.77 43.67
 -2 1 -8 961.74 43.29
 -2 1 -9 5.79 2.24
 -2 1 -9 7.15 0.86
 -2 1 -9 4.77 1.63
 -2 1 -9 6.59 0.81
 -2 1 -9 6.57 0.93
 2 -1 9 7.63 1.21
 -2 1 -9 4.13 1
 -2 1 -9 7.36 1.04
 -2 1 -10 488.9 23.83
 -2 1 -10 575.05 23.86
 -2 1 -10 527.2 23.81
 -2 1 -10 488.39 23.92
 -2 1 -10 487.21 23.99
 -2 1 -10 514.15 24.52
 -2 1 -11 4.71 1.56
 -2 1 -11 3.14 1.83
 -2 1 -11 1.98 0.79
 -2 1 -11 2.75 0.94
 -2 1 -11 2.9 1.26
 -2 1 -12 203 11.34
 -2 1 -12 177.95 10.68
 -2 1 -12 200.24 10.06
 -2 1 -13 2.25 1.2
 -2 1 -13 1.72 1.44
 -2 1 -14 135.3 8.11
 2 -1 14 135.59 7.93
 -2 1 -14 149.5 6.84
 -2 1 -15 1.33 1.16
 -2 1 -15 1.18 0.95
 2 -1 15 1.59 1.21
 -2 1 -16 41.91 2.83
 -2 1 -16 53.49 3.51
 -2 1 -17 2.3 1.18
 -2 1 -17 2.32 0.93
 -2 1 -17 1.84 1.28
 -2 1 -18 23.61 2.03
 -2 1 -18 27.11 2.21
 -2 1 -19 1.3 0.92
 -2 1 -19 0.03 0.71
 2 0 -19 -0.15 0.77
 2 0 -18 41.44 2.61
 2 0 -18 39.85 2.65
 2 0 -17 2.29 0.89
 2 0 -17 2.8 1
 -2 0 17 1.25 0.55
 -2 0 16 65.32 3.53
 2 0 -16 62.77 3.86
 2 0 -16 74.85 3.85
 -2 0 15 1.16 1.34
 2 0 -15 1.1 1.03
 2 0 -14 11.93 1.21
 -2 0 14 10.7 1.98
 -2 0 14 10.73 1.11
 2 0 -14 8.72 1.35
 -2 0 13 15.93 2.23
 -2 0 13 16.68 1.3
 -2 0 12 534.96 28.84
 -2 0 12 540.92 27.6
 2 0 -11 5.9 0.97
 -2 0 11 3.42 1.38
 -2 0 11 5.59 0.9
 2 0 -11 7.19 1.05
 -2 0 10 555.35 26.48
 2 0 -10 565.42 25.49
 2 0 -10 551.66 25.5
 -2 0 10 617.72 25.48
 -2 0 9 5.45 0.82
 2 0 -9 6.94 0.91
 2 0 -9 6.28 0.89
 -2 0 9 5.2 1.29
 2 0 -9 6.51 0.88
 2 0 -8 989.62 45.61
 2 0 -8 1024.59 45.66
 -2 0 8 987.87 45.56
 -2 0 8 961.32 46.12
 2 0 -8 1010.08 45.62
 2 0 -7 0.45 0.98
 -2 0 7 0.24 0.88
 -2 0 7 -0.06 0.91
 2 0 -6 1620.13 67.77
 -2 0 6 1404.36 67.37
 -2 0 6 1446.4 67.57
 2 0 -5 7.98 1.2
 -2 0 5 7.84 1
 -2 0 5 7.24 1.18
 2 0 -4 1716.23 72.69
 -2 0 4 1595.71 72.37
 -2 0 4 1484.79 72.42
 -2 0 3 4.84 0.72
 2 0 -3 6.03 0.98
 -2 0 3 4.59 1.34
 -2 0 3 4.52 0.83
 -2 0 2 2981.65 140.85
 2 0 -2 3164.92 140.92
 -2 0 2 3423.01 141.18
 -2 0 2 2955.75 140.86
 2 0 -1 448.19 20.97
 -2 0 1 482.73 21.05
 -2 0 0 54.87 2.64
 2 0 0 54.41 2.58
 -2 0 0 49.87 2.59
 -2 0 -1 461.06 21.86
 2 0 1 476.63 21.63
 -2 0 -1 447.35 21.81
 -2 0 -1 450.77 21.78
 2 0 2 2757.93 123.79
 -2 0 -2 2721.4 124.09
 -2 0 -2 2376.29 125.41
 -2 0 -2 2742.67 124.09
 2 0 3 1.47 0.25
 -2 0 -3 1.39 1.23
 -2 0 -3 -0.11 1.99
 -2 0 -3 1.57 0.57
 -2 0 -3 1.43 0.7
 -2 0 -4 1391.38 61.22
 -2 0 -4 1189.47 62.29
 -2 0 -5 9.87 1.24
 -2 0 -5 7.36 2.46
 -2 0 -6 1035.62 47.14
 -2 0 -6 992.38 48.36
 -2 0 -7 38.83 2.51
 2 0 7 30.51 2.05
 -2 0 -7 38.79 3.7
 2 0 8 645.63 32.8
 -2 0 -8 718.94 32.57
 -2 0 -8 784.53 33.19
 -2 0 -8 808.12 33.19
 -2 0 -8 678.04 32.61
 -2 0 -9 11.66 1.75
 -2 0 -9 13.35 2.44
 -2 0 -9 13.59 1.16
 -2 0 -9 13.75 1.28
 -2 0 -9 13.75 1.1
 -2 0 -9 13.3 1.89
 -2 0 -9 14.94 1.22
 -2 0 -9 15.99 1.64
 -2 0 -10 684.81 27.67
 -2 0 -10 610.1 29.4
 -2 0 -10 679.86 28.23
 -2 0 -10 553.74 27.59
 -2 0 -10 481.1 27.57
 -2 0 -10 689.13 28.33
 -2 0 -10 693.84 28.98
 -2 0 -10 583.94 27.51
 -2 0 -10 602.11 27.56
 -2 0 -11 1.95 0.78
 -2 0 -11 2.96 1.78
 -2 0 -11 1.97 0.92
 -2 0 -11 4.8 1.09
 -2 0 -11 2.87 1.35
 -2 0 -11 1.49 0.71
 -2 0 -12 311.18 14.85
 -2 0 -12 260.41 14.72
 -2 0 -12 254.46 15.8
 -2 0 -12 391.14 15.05
 -2 0 -12 466.07 16.19
 -2 0 -13 31.8 3.28
 2 0 13 32.04 3.09
 -2 0 -14 145.36 7.88
 2 0 14 136.63 7.57
 -2 0 -14 119.72 6.48
 2 0 15 5.48 1.42
 -2 0 -15 5.15 1.08
 -2 0 -16 102.26 5.74
 -2 0 -17 0.13 0.8
 -2 0 -17 0.05 0.94
 -2 0 -17 -0.71 1.22
 -2 0 -18 21.25 1.89
 -2 0 -18 31.31 2.2
 -2 0 -19 0.49 0.66
 -2 0 -19 0.24 1.09
 2 1 -18 24.94 1.94
 2 1 -17 2.63 0.99
 -2 -1 17 1.69 0.61
 2 1 -17 0.9 0.85
 -2 -1 16 86.21 4.64
 2 1 -16 89.54 4.97
 2 1 -16 100.71 4.99
 -2 -1 15 1.52 1.58
 -2 -1 14 99.25 4.96
 2 1 -14 84.03 5.07
 -2 -1 13 62.01 3.53
 -2 -1 13 70.72 5.07
 2 1 -13 67.13 3.73
 -2 -1 12 231.76 14.4
 -2 -1 12 242.28 15.63
 -2 -1 11 3.01 1.5
 -2 -1 11 4.81 0.91
 2 1 -11 5.84 1.01
 2 1 -11 5.78 0.99
 2 1 -11 6.44 1.03
 2 1 -10 587.07 29.38
 -2 -1 10 606.96 30.38
 -2 -1 10 669.87 29.35
 2 1 -10 664.18 29.39
 2 1 -10 691.35 29.42
 -2 -1 9 26.76 1.67
 2 1 -9 24.73 1.67
 2 1 -9 25.15 1.66
 -2 -1 9 27.17 2.42
 2 1 -9 26.05 2.31
 2 1 -9 24.31 1.72
 2 1 -9 22.9 1.68
 2 1 -8 661.51 30.46
 2 1 -8 698.29 30.54
 2 1 -8 658.67 30.46
 2 1 -8 656 30.42
 -2 -1 8 648.25 30.42
 2 1 -7 1.01 0.96
 -2 -1 7 0.79 1.07
 2 1 -6 1034.7 44.23
 -2 -1 6 888.81 43.99
 -2 -1 5 20.98 1.51
 -2 -1 5 23.1 1.82
 2 1 -5 23.52 1.86
 -2 -1 4 1167.63 52.89
 2 1 -4 1273.06 53.21
 -2 -1 4 1110.79 52.73
 -2 -1 4 1139.3 53
 -2 -1 3 6.53 0.83
 2 1 -3 7.72 1.02
 -2 -1 3 7.53 0.87
 -2 -1 3 5.82 0.82
 2 1 -2 2926.24 123.62
 -2 -1 2 2691.02 123.41
 -2 -1 2 2843.3 123.5
 -2 -1 2 2606.34 123.2
 2 1 -1 289.42 14.6
 -2 -1 1 294.32 14.41
 -2 -1 1 317.52 14.62
 -2 -1 0 110.59 5.84
 2 1 0 125.46 5.85
 -2 -1 0 109.23 5.74
 -2 -1 -1 229.1 11.52
 -2 -1 -1 252.38 12.89
 -2 -1 -1 285.63 11.58
 2 1 1 216.7 11.37
 -2 -1 -1 255.97 11.49
 -2 -1 -2 3149.13 137.67
 -2 -1 -2 2841.5 138.85
 -2 -1 -2 2925.99 137.53
 -2 -1 -2 3080.62 137.57
 -2 -1 -3 6.31 0.95
 -2 -1 -3 7.26 0.88
 -2 -1 -3 6.6 2
 -2 -1 -3 6.38 0.76
 -2 -1 -3 5.92 0.9
 -2 -1 -4 1530.62 71.4
 -2 -1 -4 1622.2 71.62
 -2 -1 -4 1489.35 71.25
 -2 -1 -5 4.2 1.12
 -2 -1 -5 4.85 2.03
 -2 -1 -5 5.08 0.76
 -2 -1 -5 5.5 1.12
 -2 -1 -6 1740.45 77.29
 -2 -1 -6 1856.82 77.67
 2 1 6 1589.04 76.74
 -2 -1 -6 1962.67 78.34
 -2 -1 -6 1708.7 76.97
 -2 -1 -7 14.91 2.28
 -2 -1 -7 13.28 1.67
 2 1 7 9.59 0.83
 -2 -1 -7 10.75 1.42
 -2 -1 -8 958 44.61
 -2 -1 -8 929.64 44.57
 -2 -1 -9 3.79 1.1
 -2 -1 -9 2.44 0.97
 -2 -1 -9 2.39 1.26
 -2 -1 -9 2.28 0.79
 -2 -1 -9 1.49 0.8
 -2 -1 -9 -1.88 2.07
 -2 -1 -9 -0.46 1.12
 -2 -1 -10 537.62 25.46
 -2 -1 -10 594.89 26.67
 -2 -1 -10 573.06 25.88
 -2 -1 -11 3.4 1.2
 -2 -1 -11 3.56 0.8
 -2 -1 -11 1.28 1.27
 2 1 11 0.41 1
 -2 -1 -11 6.02 1.61
 -2 -1 -11 8.25 1.1
 -2 -1 -12 723.79 38.66
 2 1 12 670.51 38.19
 -2 -1 -13 10.72 1.84
 -2 -1 -13 8.49 1.13
 2 1 13 10.85 1.64
 -2 -1 -13 10.67 1.32
 -2 -1 -14 9.97 1.27
 2 1 14 14.17 1.82
 -2 -1 -14 11.17 1.47
 -2 -1 -15 5.38 1.03
 2 1 15 3.92 1.16
 -2 -1 -15 3.31 1.12
 -2 -1 -16 81.51 4.99
 -2 -1 -16 80.26 6.26
 -2 -1 -17 -0.12 1.13
 -2 -1 -17 0.49 0.82
 -2 -1 -17 0.37 0.8
 -2 -1 -17 0.31 2.08
 -2 -1 -18 37.63 3.42
 -2 -1 -18 41.84 2.64
 -2 -1 -18 34.54 2.55
 -2 -1 -19 1.34 1.06
 -2 -1 -19 -0.27 0.53
 2 2 -19 0.8 0.69
 -2 -2 18 24.31 1.44
 2 2 -18 14.29 1.65
 -2 -2 17 0.53 0.61
 2 2 -17 -0.04 0.95
 2 2 -16 35.8 2.53
 -2 -2 16 38.79 2.29
 2 2 -16 34.72 2.54
 -2 -2 15 -1.2 1.72
 -2 -2 14 103.75 5.29
 -2 -2 14 111.28 7.25
 2 2 -14 95.03 5.43
 -2 -2 13 5.24 1.85
 2 2 -13 5.54 1.24
 -2 -2 13 3.19 0.99
 2 2 -13 7.4 1.15
 2 2 -12 186.3 9.91
 2 2 -12 266.46 10.21
 -2 -2 12 159.99 9.76
 -2 -2 12 175.06 11.27
 2 2 -12 253.6 10.06
 2 2 -11 16.9 1.55
 2 2 -11 18.27 1.53
 -2 -2 11 16.29 1.46
 2 2 -11 19.51 1.61
 2 2 -11 16.88 1.47
 -2 -2 11 19.21 2.5
 2 2 -11 17.56 2.21
 2 2 -10 781.92 33.94
 2 2 -10 747.07 33.88
 2 2 -10 784.24 33.86
 -2 -2 10 685.66 35.04
 2 2 -10 702.06 33.93
 2 2 -9 29.39 1.91
 2 2 -9 27.92 1.84
 2 2 -9 29.28 1.81
 2 2 -9 27.61 2.46
 -2 -2 9 31.63 2.73
 2 2 -9 26.04 1.92
 2 2 -8 715.11 34.37
 2 2 -8 736.47 34.43
 2 2 -8 796.61 34.55
 2 2 -8 770.01 35.33
 2 2 -8 763.34 34.47
 -2 -2 7 4.71 0.68
 2 2 -7 6.09 0.84
 -2 -2 7 7.28 1.33
 2 2 -6 818.27 35.25
 -2 -2 6 744.37 35.13
 -2 -2 6 789.09 35.18
 -2 -2 6 714.86 34.66
 2 2 -5 20.82 1.83
 -2 -2 5 19.88 1.8
 -2 -2 5 19.49 1.71
 -2 -2 5 16.99 1.38
 2 2 -4 745.67 32.9
 -2 -2 4 692.49 32.78
 -2 -2 4 691.82 32.69
 -2 -2 3 39.99 2.18
 -2 -2 3 46.37 2.33
 -2 -2 3 45.86 2.39
 2 2 -3 49.04 2.53
 -2 -2 3 36.87 1.78
 -2 -2 3 49.85 2.35
 -2 -2 2 1354.93 63.39
 -2 -2 2 1426.59 63.6
 -2 -2 2 1395 63.54
 2 2 -2 1472.52 63.72
 -2 -2 2 1346.29 63.29
 -2 -2 2 1435.74 63.59
 -2 -2 1 229.75 10.6
 -2 -2 1 223.93 10.27
 2 2 -1 201.51 10.54
 -2 -2 1 217.71 10.31
 -2 -2 1 220.97 10.55
 -2 -2 0 5731.96 258.68
 -2 -2 0 5452.85 259.22
 2 2 0 5771.94 258.73
 -2 -2 0 5675.94 258.56
 -2 -2 0 5746.61 258.68
 -2 -2 -1 382.68 18.7
 -2 -2 -1 408.26 18.68
 -2 -2 -1 375.88 18.68
 -2 -2 -2 2081.51 97.05
 -2 -2 -2 2173.66 97.09
 -2 -2 -2 2343.84 98.05
 -2 -2 -2 2058.59 97.04
 -2 -2 -3 58.56 3.32
 -2 -2 -3 57.37 3.39
 -2 -2 -3 68.17 4.15
 -2 -2 -3 61.36 3.32
 -2 -2 -4 1103.58 47.18
 -2 -2 -4 982.09 46.48
 -2 -2 -4 1006.92 46.72
 -2 -2 -4 972.42 46.48
 -2 -2 -4 1065.1 46.69
 -2 -2 -5 1.45 1.13
 -2 -2 -5 1.5 1.5
 -2 -2 -5 1.74 1.08
 -2 -2 -6 735.76 31.67
 -2 -2 -6 712.19 31.8
 -2 -2 -6 693.04 31.96
 -2 -2 -6 625.87 31.21
 -2 -2 -7 6.62 1.35
 -2 -2 -7 8.31 1.5
 -2 -2 -8 800.27 37.58
 -2 -2 -8 895.5 37.8
 2 2 8 841.01 38.05
 -2 -2 -8 787.42 37.52
 -2 -2 -9 10.59 1.27
 -2 -2 -9 11.61 1.49
 -2 -2 -9 16.97 1.33
 -2 -2 -9 13.32 2.34
 -2 -2 -9 16.95 1.49
 -2 -2 -9 19.17 2.1
 2 2 9 17.96 1.75
 -2 -2 -10 708.05 33.56
 -2 -2 -10 685.26 32.4
 2 2 10 673.34 33
 -2 -2 -10 726.21 32.33
 -2 -2 -10 777.37 33.21
 -2 -2 -10 717.19 32.68
 -2 -2 -10 670.33 32.44
 -2 -2 -11 6.65 1.09
 -2 -2 -11 6.39 1.42
 2 2 11 3.02 1.09
 -2 -2 -11 2.65 1.04
 -2 -2 -11 2.13 1.2
 -2 -2 -11 7.35 1.2
 -2 -2 -11 5.59 0.97
 2 2 12 374.88 20.45
 -2 -2 -12 467.93 19.96
 -2 -2 -12 390.53 20.54
 -2 -2 -12 433.01 20.1
 -2 -2 -13 51.69 3.34
 2 2 13 47.62 3.67
 -2 -2 -14 57.72 3.47
 2 2 14 50.75 3.79
 -2 -2 -14 53.8 3.23
 -2 -2 -14 58.9 3.31
 -2 -2 -15 1.68 1.07
 -2 -2 -15 1.27 0.96
 -2 -2 -16 132.54 6.13
 2 2 16 100.03 6.72
 -2 -2 -16 134.17 7.39
 -2 -2 -16 93.07 5.65
 -2 -2 -17 0.34 0.82
 -2 -2 -17 0.67 0.76
 -2 -2 -17 2.75 1.11
 -2 -2 -17 1.63 2
 -2 -2 -18 31.51 2.3
 -2 -2 -18 43.09 3.66
 -2 -2 -19 0.87 1.2
 -2 -2 -19 -0.17 0.94
 2 3 -19 1.22 0.6
 -2 -3 18 31.52 1.68
 2 3 -18 18.1 1.83
 -2 -3 17 1.36 0.69
 2 3 -17 1.77 0.99
 -2 -3 16 31.85 2.09
 2 3 -16 25.79 2.21
 -2 -3 15 2.07 1.76
 -2 -3 15 1.17 0.9
 2 3 -14 65 4.17
 2 3 -14 67.79 4.22
 -2 -3 14 87.84 6.27
 -2 -3 14 80.27 4.16
 2 3 -13 -0.64 1.1
 -2 -3 13 0.25 0.97
 -2 -3 13 -0.49 1.68
 2 3 -13 0.86 1.07
 2 3 -12 273.66 15.4
 -2 -3 12 279.68 17.17
 2 3 -12 322.51 15.59
 -2 -3 12 272.72 15.41
 2 3 -12 252.6 16.68
 -2 -3 11 10.33 2.46
 2 3 -11 25.35 1.96
 2 3 -11 18.89 1.62
 2 3 -11 22.46 1.75
 2 3 -11 8.02 2.07
 2 3 -11 21.83 1.78
 -2 -3 10 532.71 26.75
 2 3 -10 540.72 25.37
 2 3 -10 554.16 25.15
 2 3 -10 571.7 25.31
 2 3 -10 548.1 25.24
 2 3 -9 12.13 1.84
 -2 -3 9 18.86 2.21
 -2 -3 9 21.95 2.44
 2 3 -9 14.24 1.44
 2 3 -9 12.06 1.31
 2 3 -9 14.16 1.22
 2 3 -9 11.67 1.25
 -2 -3 8 772.32 33.33
 -2 -3 8 777.47 33.48
 2 3 -8 653.29 32.05
 2 3 -8 735.29 32.22
 -2 -3 8 668.58 32.04
 2 3 -8 699.65 32.15
 2 3 -8 770.79 33.33
 2 3 -7 17.38 1.25
 2 3 -7 20.6 1.37
 -2 -3 6 884.1 44.03
 2 3 -6 999.35 44.19
 -2 -3 6 965.32 44.14
 -2 -3 5 9.02 1.48
 2 3 -5 8.22 1.42
 -2 -3 5 8.24 1.15
 -2 -3 5 7.97 1.36
 -2 -3 5 7.83 1.13
 -2 -3 4 726.78 28
 -2 -3 4 756.12 28.16
 -2 -3 4 739.12 27.86
 2 3 -4 804.75 28.36
 -2 -3 4 718.51 27.85
 -2 -3 3 11.63 1.24
 -2 -3 3 10.59 1.38
 -2 -3 3 9.15 1.22
 -2 -3 3 9.03 0.89
 2 3 -3 12.51 1.45
 -2 -3 3 11.96 1.32
 -2 -3 2 745.04 34.34
 -2 -3 2 741.17 34.58
 -2 -3 2 738.13 34.57
 2 3 -2 814.81 34.92
 -2 -3 2 726.31 34.6
 -2 -3 1 2.9 0.93
 -2 -3 1 2.31 0.76
 2 3 -1 1.57 0.93
 -2 -3 1 3.25 0.51
 -2 -3 1 2.06 0.85
 2 3 0 1617.22 81.6
 -2 -3 0 1818.95 81.76
 -2 -3 0 1909.98 82.07
 -2 -3 0 1889.74 82.05
 -2 -3 -1 2.72 0.85
 2 3 1 2.35 0.66
 -2 -3 -1 3.03 1.34
 -2 -3 -1 2.59 0.84
 -2 -3 -2 860.51 38.4
 2 3 2 771.08 38.04
 -2 -3 -2 851.53 38.56
 -2 -3 -2 882.01 38.42
 -2 -3 -2 856.57 38.38
 -2 -3 -3 20.02 1.79
 -2 -3 -3 18.88 1.75
 -2 -3 -3 18.92 1.62
 -2 -3 -3 20.51 1.64
 -2 -3 -4 897.26 37.96
 2 3 4 773.5 37.2
 -2 -3 -4 915.6 37.86
 -2 -3 -4 924.17 38.06
 -2 -3 -4 908.63 37.84
 2 3 5 7.84 0.73
 -2 -3 -5 10.64 1.18
 -2 -3 -5 8.63 1.34
 -2 -3 -5 10.25 1.51
 -2 -3 -5 10.87 1.24
 -2 -3 -6 1265.69 58.35
 -2 -3 -6 1267.98 58.35
 -2 -3 -6 1378.82 58.8
 2 3 6 1245.96 58.08
 -2 -3 -7 19.81 1.55
 -2 -3 -7 17.97 1.37
 2 3 8 921.54 43
 -2 -3 -8 973.02 42.8
 -2 -3 -8 1014.35 42.92
 -2 -3 -8 874.71 42.73
 -2 -3 -8 912.29 42.68
 -2 -3 -9 14.84 1.45
 -2 -3 -9 21.87 1.52
 2 3 9 22.54 1.88
 -2 -3 -9 23.04 1.74
 -2 -3 -9 15.85 1.54
 -2 -3 -9 14.89 1.47
 -2 -3 -10 788.11 33.1
 -2 -3 -10 705.69 32.25
 -2 -3 -10 756.27 32.14
 -2 -3 -10 786.83 32.3
 -2 -3 -10 617.98 32.31
 -2 -3 -10 589.27 32.21
 -2 -3 -11 17.47 1.71
 -2 -3 -11 20.13 1.57
 -2 -3 -11 15.65 1.38
 -2 -3 -12 193.8 10.3
 -2 -3 -12 206.63 10.04
 -2 -3 -12 234.23 10.36
 -2 -3 -12 169.32 10.72
 -2 -3 -12 236.79 10.34
 -2 -3 -13 20.8 1.84
 -2 -3 -13 21.55 1.84
 -2 -3 -14 146.7 7.67
 -2 -3 -14 138.66 7.69
 -2 -3 -14 165.38 7.88
 2 3 14 178.21 9.2
 2 3 15 4.15 1.58
 -2 -3 -15 4.71 1.14
 -2 -3 -16 66.36 4.21
 -2 -3 -16 66.6 4.17
 -2 -3 -16 79.54 4.22
 -2 -3 -16 105.78 4.7
 -2 -3 -16 101.35 5.72
 -2 -3 -17 1.49 1.88
 -2 -3 -17 1.54 0.98
 -2 -3 -17 0.24 0.64
 -2 -3 -18 43.73 2.81
 -2 -3 -18 41.35 3.48
 -2 -3 -19 0.7 0.84
 -2 -3 -19 0.61 1.15
 -2 -4 18 22.46 1.33
 2 4 -18 13.75 1.44
 -2 -4 17 1.01 0.71
 2 4 -17 0.84 0.95
 -2 -4 16 63.06 3.4
 2 4 -16 51.62 3.46
 -2 -4 15 0.28 0.95
 2 4 -15 0.1 1.08
 -2 -4 14 72.97 6.01
 -2 -4 13 10.25 1.46
 2 4 -13 7.08 1.32
 2 4 -13 9.89 1.53
 2 4 -13 11.58 1.56
 -2 -4 13 9.87 2.46
 2 4 -12 122.21 5.97
 2 4 -12 81.57 5.26
 2 4 -12 105.36 5.61
 2 4 -12 126.77 5.73
 -2 -4 12 75.02 6.82
 2 4 -12 84.75 6.82
 2 4 -11 44.87 2.94
 2 4 -11 43.43 2.74
 2 4 -11 31.76 2.41
 2 4 -11 40.79 2.66
 -2 -4 11 23.73 3.56
 2 4 -11 26.96 3.41
 2 4 -10 439.12 22.24
 -2 -4 10 407.24 23.61
 2 4 -10 519.3 22.21
 -2 -4 10 560.75 24.11
 2 4 -10 484.23 22.11
 2 4 -10 469.25 21.94
 2 4 -10 395.41 23.28
 2 4 -9 17.7 1.71
 -2 -4 9 20.72 1.67
 -2 -4 9 28.54 3.14
 -2 -4 9 25.92 3.06
 2 4 -9 19.47 1.61
 2 4 -9 22.67 2.78
 2 4 -8 302.2 14.54
 -2 -4 8 304.73 14.49
 2 4 -8 326.75 15.91
 2 4 -8 294.93 14.42
 -2 -4 8 348.52 16.14
 -2 -4 8 319.78 16.1
 -2 -4 7 0.76 0.8
 2 4 -7 0.73 0.7
 -2 -4 7 2 1.51
 2 4 -7 0.51 1.12
 -2 -4 7 1.17 1
 -2 -4 6 577.89 24.56
 -2 -4 6 506.43 24.87
 -2 -4 6 553.64 25.6
 2 4 -6 511.05 24.42
 -2 -4 6 501.8 24.86
 -2 -4 5 10.84 1.46
 -2 -4 5 11.27 1.5
 -2 -4 5 13.53 1.98
 -2 -4 4 883.59 41.63
 -2 -4 4 874.05 41.64
 2 4 -4 925.05 42.04
 -2 -4 4 922.23 41.98
 -2 -4 3 29.33 2.45
 -2 -4 3 32.8 2.56
 2 4 -3 32.53 2.75
 -2 -4 3 33.41 2.61
 -2 -4 2 1103.95 49.54
 -2 -4 2 1066.5 49.51
 2 4 -2 1111.71 49.87
 -2 -4 2 1041.3 49.1
 -2 -4 1 33.51 2.7
 -2 -4 1 35.13 2.46
 -2 -4 1 35.67 2.43
 -2 -4 0 1638.91 72.94
 -2 -4 0 1564.03 72.54
 2 4 0 1584.85 72.43
 -2 -4 0 1585.45 72.55
 -2 -4 -1 33.82 2.48
 2 4 1 26.6 2.3
 -2 -4 -1 28.05 2.07
 -2 -4 -1 30.82 1.9
 -2 -4 -2 980.4 47.12
 2 4 2 1067.75 47.35
 -2 -4 -2 1093.3 47.73
 2 4 3 25.46 1.78
 -2 -4 -3 24.92 2.09
 -2 -4 -4 798.01 37.55
 2 4 4 812.58 37.31
 -2 -4 -4 809.95 37.56
 -2 -4 -5 0.72 1.24
 -2 -4 -5 1.41 1.02
 2 4 5 1.37 0.92
 -2 -4 -5 0.21 0.96
 -2 -4 -6 1073.43 46.69
 -2 -4 -6 962.97 46.85
 -2 -4 -6 999.78 46.61
 -2 -4 -6 997.29 47.02
 2 4 6 1046.86 47.09
 -2 -4 -6 1027.68 47.01
 -2 -4 -7 0.67 0.74
 -2 -4 -7 1.58 1.3
 -2 -4 -7 1.37 0.91
 -2 -4 -7 1.13 1.06
 -2 -4 -7 1.28 1.11
 -2 -4 -7 1.5 1.23
 -2 -4 -7 1.26 0.73
 -2 -4 -8 670.97 28.97
 -2 -4 -8 669.62 29.02
 -2 -4 -8 597.68 28.8
 -2 -4 -8 536.6 28.99
 -2 -4 -8 695.25 29.86
 -2 -4 -8 700.51 29.36
 -2 -4 -8 588.3 28.84
 -2 -4 -8 638.71 28.94
 -2 -4 -9 10.08 1.61
 -2 -4 -9 9.6 1.19
 -2 -4 -9 7.55 1.37
 -2 -4 -9 7.24 1.19
 -2 -4 -9 7.89 1.13
 -2 -4 -9 12.79 1.3
 -2 -4 -10 612.27 23.67
 -2 -4 -10 592.51 23.61
 -2 -4 -10 384.43 23.49
 -2 -4 -10 581.11 24.51
 -2 -4 -10 456.98 23.41
 -2 -4 -10 552.83 23.34
 -2 -4 -10 433.48 23.41
 -2 -4 -11 22.7 1.76
 -2 -4 -11 10.63 1.85
 -2 -4 -11 23.14 2.12
 -2 -4 -11 19.13 1.57
 -2 -4 -11 14.83 1.92
 -2 -4 -11 12.96 1.54
 -2 -4 -11 22.89 1.84
 2 4 11 13.16 2.12
 -2 -4 -12 385.92 21.8
 -2 -4 -12 551.09 21.39
 -2 -4 -12 522.23 21.31
 -2 -4 -12 411.06 21.14
 -2 -4 -12 437.04 21.2
 2 4 12 468.52 22.46
 -2 -4 -12 462.29 21.75
 -2 -4 -12 407.44 20.89
 -2 -4 -13 5.14 1.83
 -2 -4 -13 4.38 1.28
 -2 -4 -13 3.76 1.53
 2 4 13 5.33 1.71
 -2 -4 -13 -0.09 1.25
 -2 -4 -13 2.48 1.06
 -2 -4 -13 1.26 0.94
 -2 -4 -14 113.58 6.61
 -2 -4 -14 105.11 5.92
 -2 -4 -14 99.55 5.82
 -2 -4 -14 120.28 6.02
 -2 -4 -15 3.56 1.22
 2 4 15 1.06 1.4
 -2 -4 -15 1.1 0.85
 -2 -4 -16 44.4 3.55
 -2 -4 -16 40.94 2.81
 -2 -4 -16 48.68 2.97
 -2 -4 -17 1.39 1.47
 -2 -4 -17 -0.03 0.75
 -2 -4 -17 0.38 0.87
 -2 -4 -18 34.69 2.78
 -2 -4 -18 32.7 2.26
 -2 -4 -19 -0.36 0.92
 -2 -4 -19 0.43 0.7
 2 5 -18 9.14 0.94
 2 5 -17 0.54 0.8
 -2 -5 17 -0.31 0.61
 2 5 -16 19.61 1.83
 -2 -5 16 23.81 1.78
 2 5 -15 5.22 1.31
 -2 -5 15 5.86 1.23
 2 5 -14 61.05 4.46
 2 5 -14 75.33 4.55
 2 5 -13 -0.54 1.39
 2 5 -13 0.39 1.27
 2 5 -13 0.5 1.13
 -2 -5 13 -1.51 1.91
 2 5 -12 38.55 3
 -2 -5 12 32.64 3.96
 2 5 -12 40.92 3.04
 2 5 -12 36.01 4.06
 2 5 -12 32.05 3.05
 2 5 -12 34.84 2.72
 2 5 -11 2.65 1.39
 -2 -5 11 -0.17 2.03
 -2 -5 11 -0.71 1.97
 2 5 -11 1.63 1.32
 2 5 -11 -0.52 1.13
 2 5 -11 -1.78 1.91
 2 5 -11 4.32 1.55
 2 5 -10 272.93 17.57
 2 5 -10 346.85 16.12
 2 5 -10 318.44 16.24
 -2 -5 10 196.74 16.92
 -2 -5 10 420.59 18.58
 2 5 -10 368.35 16.12
 2 5 -10 364.49 15.89
 -2 -5 9 3.39 2.02
 2 5 -9 4.73 1.11
 -2 -5 9 4.07 2.18
 2 5 -9 4.69 1.84
 -2 -5 9 6.82 1.43
 2 5 -9 7.15 1.37
 -2 -5 8 347.04 16.08
 2 5 -8 344.88 17.76
 -2 -5 8 370.24 18.09
 2 5 -8 348.54 16.13
 2 5 -8 330.87 15.92
 -2 -5 7 3.5 1.67
 -2 -5 7 6.68 1.49
 -2 -5 7 7.63 2.09
 2 5 -7 7.09 1.78
 2 5 -7 5.41 1.09
 -2 -5 6 634.31 27.26
 2 5 -6 612.26 28.55
 2 5 -6 589.37 27.02
 -2 -5 6 545.69 26.77
 -2 -5 6 656.7 28.85
 -2 -5 5 7.58 1.95
 2 5 -5 6.5 1.77
 -2 -5 5 9.03 1.67
 -2 -5 5 10.75 1.62
 2 5 -5 7.84 1.13
 -2 -5 4 625.31 30.62
 -2 -5 4 616.29 30.57
 -2 -5 4 667.2 29.92
 -2 -5 3 2.57 1.36
 -2 -5 3 0.61 1.39
 -2 -5 3 1.91 1.55
 -2 -5 2 493.67 21.88
 -2 -5 2 467.68 21.73
 -2 -5 1 1.91 1.47
 -2 -5 1 1.5 1.65
 -2 -5 0 3346.4 151.15
 2 5 0 3207.33 150.75
 -2 -5 0 3536.02 151.67
 -2 -5 -1 13.88 1.59
 2 5 1 16.49 1.77
 -2 -5 -1 15.29 2.22
 2 5 2 448.82 24.37
 -2 -5 -2 653.55 25.22
 2 5 3 43.22 3.09
 -2 -5 -3 45.78 3.4
 -2 -5 -4 850.93 41.15
 -2 -5 -4 937.27 42.01
 2 5 4 946.04 41.66
 -2 -5 -5 38.28 2.64
 -2 -5 -5 35.06 2.37
 -2 -5 -5 33.28 2.94
 2 5 5 37.64 2.74
 -2 -5 -5 39.63 2.38
 -2 -5 -5 32.09 2.49
 -2 -5 -5 42.87 3.04
 -2 -5 -6 634.12 30.74
 -2 -5 -6 674.93 31.25
 -2 -5 -6 657.52 30.26
 -2 -5 -6 712.5 30.22
 -2 -5 -6 647.19 30.14
 -2 -5 -6 719.34 30.19
 -2 -5 -6 667.17 30.09
 -2 -5 -7 7.08 1.62
 -2 -5 -7 4.23 1.61
 -2 -5 -7 4.33 1.14
 -2 -5 -7 4.53 0.99
 -2 -5 -7 4.1 1.31
 -2 -5 -7 2.83 1.1
 -2 -5 -7 3.79 0.91
 2 5 7 4.79 1.21
 -2 -5 -8 550.67 25.18
 -2 -5 -8 590.58 26.41
 -2 -5 -8 532.88 25.41
 -2 -5 -8 503.67 25.32
 -2 -5 -8 532.45 25.14
 -2 -5 -8 498.29 25.49
 -2 -5 -8 549.01 25.23
 -2 -5 -8 586.59 25.32
 2 5 8 559.76 25.93
 2 5 9 20.98 2.36
 -2 -5 -9 12.72 1.96
 -2 -5 -9 16.11 2.17
 -2 -5 -9 15.02 1.53
 -2 -5 -9 20.01 1.76
 -2 -5 -9 14.65 1.65
 -2 -5 -9 13.08 1.7
 -2 -5 -9 13.92 1.41
 -2 -5 -10 370.93 20.63
 -2 -5 -10 503.92 22.12
 -2 -5 -10 512.96 21.14
 -2 -5 -10 309.31 20.72
 -2 -5 -10 481.21 20.71
 -2 -5 -10 505.29 21.4
 -2 -5 -10 423.42 20.81
 -2 -5 -10 556.73 21.06
 2 5 10 520.21 22.05
 -2 -5 -11 27.25 2.22
 -2 -5 -11 18.32 2.68
 -2 -5 -11 43.26 2.99
 -2 -5 -11 20.51 2.34
 -2 -5 -11 36.31 2.25
 -2 -5 -11 23.99 2.71
 -2 -5 -11 45.09 2.66
 -2 -5 -11 23.05 2.16
 2 5 11 21.93 2.77
 -2 -5 -12 150.02 8.64
 -2 -5 -12 171.73 9.76
 -2 -5 -12 192.97 8.92
 -2 -5 -12 191.76 9.16
 -2 -5 -12 207.67 9.08
 -2 -5 -12 173.01 8.58
 -2 -5 -12 164.73 9.24
 -2 -5 -12 140.13 8.83
 2 5 12 214.92 10.31
 -2 -5 -13 0.06 1.89
 2 5 13 1.94 1.57
 -2 -5 -13 0.88 1.31
 -2 -5 -13 0.24 1.69
 -2 -5 -13 1.6 1.12
 -2 -5 -13 2.22 1.18
 -2 -5 -14 104.41 6.84
 2 5 14 150.89 8
 -2 -5 -15 4.02 1.19
 -2 -5 -15 2.5 1.67
 -2 -5 -16 76.41 4.19
 -2 -5 -16 64.65 4.45
 -2 -5 -17 0.11 1.22
 -2 -5 -17 0.47 0.86
 -2 -5 -17 -0.04 0.86
 -2 -5 -18 27.28 2.1
 -2 -5 -18 27.6 1.85
 -2 -5 -19 0.85 0.7
 2 6 -17 0.75 0.56
 -2 -6 17 1.32 0.5
 2 6 -16 14.61 1.45
 -2 -6 16 22.28 1.52
 -2 -6 15 4.31 1.04
 2 6 -15 3.45 1.09
 2 6 -14 39.32 2.87
 2 6 -14 31.09 2.81
 2 6 -13 -1.15 1.31
 2 6 -13 0.83 1.31
 2 6 -13 -0.85 1.3
 2 6 -12 91.76 5.79
 2 6 -12 101.88 5.68
 2 6 -12 94.09 5.82
 -2 -6 11 7.32 2.13
 2 6 -11 6.27 1.67
 2 6 -11 5.71 1.71
 2 6 -11 5.57 1.45
 -2 -6 11 4.71 2.37
 2 6 -11 9.46 1.76
 2 6 -11 3.52 2.01
 2 6 -10 120.38 12.45
 2 6 -10 261.41 11.7
 -2 -6 10 224.65 13.03
 2 6 -10 287.42 11.48
 -2 -6 10 256.26 11.38
 -2 -6 10 240.02 13.64
 2 6 -10 169.7 11.4
 2 6 -9 0.26 1.14
 -2 -6 9 -0.17 1.39
 2 6 -9 0.94 1.42
 -2 -6 9 -0.95 2.29
 2 6 -9 0.56 1.76
 2 6 -8 97.5 5.04
 -2 -6 8 83.51 5.12
 -2 -6 8 77.38 6.69
 2 6 -8 79.72 6.57
 -2 -6 7 0.12 1.57
 -2 -6 7 -0.4 1.18
 2 6 -7 -0.85 1.88
 -2 -6 7 0.35 1.94
 -2 -6 7 -0.5 1.29
 2 6 -7 0.68 1.16
 -2 -6 6 154.87 10.32
 -2 -6 6 155.52 8.89
 -2 -6 6 181.98 9.84
 -2 -6 6 181.41 9.76
 2 6 -6 185.36 8.75
 -2 -6 6 178.71 8.44
 2 6 -6 150.94 10.07
 -2 -6 5 13.24 2.02
 -2 -6 5 12.44 2.2
 -2 -6 5 9.54 2.45
 2 6 -5 11.81 2.23
 -2 -6 5 15.23 1.39
 -2 -6 5 12.31 2.14
 2 6 -5 12.82 1.53
 -2 -6 4 431.43 18.04
 -2 -6 4 441.86 19.66
 2 6 -4 311.54 19.13
 -2 -6 4 352.69 19.57
 -2 -6 4 339.73 18.23
 -2 -6 3 9.59 2.16
 -2 -6 3 5.97 1.62
 2 6 -3 6.16 1.81
 -2 -6 3 8.46 1.3
 -2 -6 2 379.99 20.81
 -2 -6 2 393.95 19.78
 2 6 -2 390.87 20.78
 -2 -6 1 26.03 3.03
 -2 -6 1 30.26 2.53
 -2 -6 1 29.93 2.35
 -2 -6 1 34.2 2.12
 2 6 0 3171.59 131.84
 -2 -6 0 2661.5 131.61
 -2 -6 0 2644.4 131.57
 -2 -6 0 3104.75 131.47
 2 6 1 24.82 2.23
 -2 -6 -1 22.35 2.1
 2 6 2 432.69 20.96
 -2 -6 -2 388.44 20.52
 -2 -6 -3 22.7 1.99
 -2 -6 -3 21.26 1.52
 2 6 3 17.41 2.42
 -2 -6 -3 19.39 1.76
 -2 -6 -4 550.25 24.63
 -2 -6 -4 488.1 24.77
 -2 -6 -4 582.47 26.16
 2 6 4 523.49 25.59
 -2 -6 -4 618.39 24.73
 -2 -6 -4 455.55 24.6
 -2 -6 -5 3.04 1.5
 -2 -6 -5 0.89 1.12
 -2 -6 -5 0.58 1.54
 -2 -6 -5 1.82 1
 -2 -6 -5 2.42 1.12
 -2 -6 -6 506.12 22.36
 -2 -6 -6 545.02 22.71
 -2 -6 -6 517.46 22.43
 -2 -6 -6 475.79 22.58
 -2 -6 -6 513.82 23.75
 2 6 6 552.28 23.57
 -2 -6 -6 530.05 23.78
 -2 -6 -7 1.56 1.4
 -2 -6 -7 3.06 1.07
 -2 -6 -7 -0.05 1.7
 -2 -6 -7 2.45 1.06
 -2 -6 -7 1.21 1.76
 2 6 7 3.08 1.41
 -2 -6 -7 1.16 1.3
 -2 -6 -7 1.93 1.31
 2 6 8 371.25 16.26
 -2 -6 -8 338.45 15.18
 -2 -6 -8 374.68 15.38
 -2 -6 -8 337.64 15.23
 -2 -6 -8 370.16 17.03
 2 6 9 3.46 1.68
 -2 -6 -9 -0.89 2.02
 -2 -6 -9 -1.39 1.25
 -2 -6 -9 1.36 1.15
 -2 -6 -9 0.27 1.45
 -2 -6 -9 2.4 1.97
 -2 -6 -9 -1.05 1.55
 2 6 10 420.36 17.91
 -2 -6 -10 257.25 16.5
 -2 -6 -10 279.69 16.33
 -2 -6 -10 450.52 16.82
 -2 -6 -10 397.91 16.52
 -2 -6 -10 399.95 18.3
 -2 -6 -10 309.07 16.74
 2 6 11 7.07 1.86
 -2 -6 -11 5.16 2.15
 -2 -6 -11 3.13 1.33
 -2 -6 -11 2.29 1.26
 -2 -6 -11 2.46 1.45
 -2 -6 -11 4.7 1.93
 -2 -6 -11 1.81 1.71
 2 6 12 91.47 5.81
 -2 -6 -12 54.06 4.59
 -2 -6 -12 66.01 4.24
 -2 -6 -12 84.88 4.55
 -2 -6 -12 78.11 4.28
 -2 -6 -12 67.75 5.45
 -2 -6 -12 64.31 4.66
 2 6 13 1.3 1.74
 -2 -6 -13 1.3 1.99
 -2 -6 -13 -0.13 1.26
 -2 -6 -13 1.58 1.16
 -2 -6 -13 2.6 1.62
 -2 -6 -13 1.12 1.65
 -2 -6 -13 2.3 1.24
 2 6 14 204.06 11.03
 -2 -6 -14 177.75 9.48
 -2 -6 -15 0.82 1.11
 -2 -6 -15 0.32 1.38
 -2 -6 -16 80.23 4.26
 -2 -6 -16 63.84 4.28
 -2 -6 -17 0.44 0.98
 -2 -6 -17 0.58 0.89
 -2 -6 -17 -0.33 0.92
 -2 -6 -18 24.14 1.63
 -2 -6 -18 16.12 1.54
 -2 -7 16 24.09 1.29
 2 7 -16 12.88 1.18
 -2 -7 15 2.05 0.76
 2 7 -15 2 0.79
 2 7 -14 23.08 1.95
 2 7 -14 19.27 1.95
 2 7 -13 0.59 1.13
 2 7 -13 0.51 1.06
 2 7 -13 0.55 1.1
 2 7 -12 45.43 3.27
 2 7 -12 39.72 3.11
 -2 -7 11 6.99 2.3
 -2 -7 10 291.03 13.75
 2 7 -10 296.71 14.04
 -2 -7 10 364.9 16.55
 2 7 -10 227.26 15.63
 2 7 -10 302.83 14.18
 2 7 -10 243.51 13.64
 -2 -7 9 13.19 1.9
 2 7 -9 7.92 1.82
 2 7 -9 8.73 1.65
 -2 -7 9 12.69 2.9
 2 7 -9 8.7 2.65
 -2 -7 8 82.45 4.71
 2 7 -8 75.57 6.27
 -2 -7 7 3.54 1.74
 -2 -7 7 3.38 2.13
 2 7 -7 3.3 1.98
 -2 -7 7 0.72 1.45
 -2 -7 7 2.72 1.6
 2 7 -7 3.46 1.38
 2 7 -6 125.14 7.79
 -2 -7 6 146.98 8.29
 -2 -7 6 89.12 6.84
 2 7 -6 92.9 5.82
 -2 -7 6 103.82 6.98
 -2 -7 6 154.5 6.55
 -2 -7 6 102.15 5.6
 -2 -7 5 8.72 1.32
 -2 -7 5 13.46 2.08
 -2 -7 5 15.95 2.75
 2 7 -5 9.29 2.16
 -2 -7 5 6.95 2.08
 -2 -7 5 8.66 2.1
 2 7 -5 7.09 1.45
 -2 -7 4 294.96 15.23
 -2 -7 4 340.67 17.22
 2 7 -4 305.71 16.82
 -2 -7 4 287.7 16.72
 -2 -7 3 3.07 1.61
 -2 -7 3 5.08 2.1
 -2 -7 3 2.09 1.71
 2 7 -3 1.93 1.46
 -2 -7 3 2.43 1.18
 -2 -7 2 425.83 20.53
 -2 -7 2 472.62 20.81
 -2 -7 2 402.01 21.86
 -2 -7 2 431.87 22.19
 2 7 -2 425.89 21.77
 -2 -7 1 14.17 2.64
 -2 -7 1 16.45 2.01
 -2 -7 1 11.54 1.63
 -2 -7 1 15.19 1.4
 -2 -7 0 1085.66 52.61
 -2 -7 0 1118.38 51.11
 -2 -7 0 1057.54 51.01
 -2 -7 0 1146.19 50.81
 -2 -7 -1 6.05 1
 -2 -7 -1 6.31 1.59
 -2 -7 -1 5.7 2.28
 -2 -7 -1 5.51 1.42
 2 7 1 3.37 1.21
 -2 -7 -2 460.59 23.82
 -2 -7 -2 535.77 21.91
 -2 -7 -2 480.77 22.18
 -2 -7 -3 5.11 1.36
 -2 -7 -3 7.7 1.42
 -2 -7 -3 6.7 2.18
 -2 -7 -3 5.21 0.91
 -2 -7 -4 281.72 21.02
 -2 -7 -4 304.09 19.87
 -2 -7 -4 459.39 19.83
 -2 -7 -4 528.26 20.39
 -2 -7 -4 516.37 20.08
 2 7 4 424.59 20.99
 -2 -7 -5 1.22 1.82
 2 7 5 0.13 1.9
 -2 -7 -5 2.72 1.49
 -2 -7 -5 2.65 1.22
 -2 -7 -5 1.7 1.38
 -2 -7 -5 2.11 1.06
 -2 -7 -5 1.66 0.84
 -2 -7 -6 154.48 9.83
 2 7 6 210.35 11.52
 -2 -7 -6 263.43 10.32
 -2 -7 -6 250.13 10.25
 -2 -7 -6 153.6 11.18
 -2 -7 -6 200.41 10.26
 -2 -7 -7 0.35 1.03
 2 7 7 -0.83 1.84
 -2 -7 -7 -1.18 1.74
 -2 -7 -7 1.05 1.19
 -2 -7 -7 -0.25 1.64
 -2 -7 -7 0.87 1.7
 -2 -7 -7 0.95 1.33
 -2 -7 -7 -1.27 2.23
 -2 -7 -8 119.84 9.36
 -2 -7 -8 144.51 7.84
 -2 -7 -8 145.05 7.82
 -2 -7 -8 155.33 7.54
 2 7 8 142.91 8.88
 -2 -7 -8 153.01 7.85
 -2 -7 -9 0.3 1.75
 -2 -7 -9 0.19 2.17
 -2 -7 -9 -0.12 1.89
 -2 -7 -9 -0.07 1.35
 -2 -7 -9 -0.15 1.11
 2 7 9 0.86 1.77
 -2 -7 -9 -0.41 1.48
 -2 -7 -10 334.28 15.48
 -2 -7 -10 294.13 17.36
 -2 -7 -10 293.89 15.42
 -2 -7 -10 378.9 15.72
 -2 -7 -10 268.28 15.06
 2 7 10 359.36 17.1
 -2 -7 -10 319.84 15.59
 -2 -7 -11 9.88 1.93
 -2 -7 -11 5.42 2.5
 -2 -7 -11 4.55 1.61
 -2 -7 -11 6.47 1.41
 2 7 11 5.94 2.3
 -2 -7 -11 4.16 1.72
 -2 -7 -12 203.94 10.7
 -2 -7 -12 167.54 12.12
 -2 -7 -12 217.54 11.06
 -2 -7 -12 200.91 10.52
 -2 -7 -12 230.22 11.04
 -2 -7 -12 226.83 11.1
 2 7 12 252.56 12.88
 -2 -7 -13 0.75 1.85
 -2 -7 -13 2.66 1.54
 2 7 13 6.31 2.45
 -2 -7 -13 2.51 1.48
 -2 -7 -14 161.69 7.4
 -2 -7 -14 157.31 7.36
 -2 -7 -14 125.85 7.25
 -2 -7 -14 106.17 6.75
 -2 -7 -15 1.97 1.25
 -2 -7 -15 2.02 0.77
 -2 -7 -15 2.27 1.24
 -2 -7 -16 31.12 2.4
 -2 -7 -16 40.38 2.54
 -2 -7 -17 0.95 0.77
 -2 -7 -17 0.15 0.75
 2 8 -15 1.21 0.48
 -2 -8 15 0.29 0.47
 2 8 -14 11.28 1.32
 2 8 -14 18.74 1.42
 2 8 -13 0.79 0.85
 2 8 -13 0.13 0.8
 2 8 -13 0.35 0.9
 -2 -8 13 1.76 0.87
 2 8 -12 34.82 2.53
 2 8 -12 31.54 2.41
 2 8 -12 35.11 2.57
 2 8 -11 0.98 1.1
 2 8 -11 0.82 1.16
 2 8 -11 0.56 1.02
 -2 -8 10 237.15 13.31
 2 8 -9 1.51 1.27
 -2 -8 9 1.93 1.37
 2 8 -9 1.88 1.41
 -2 -8 9 1.24 1.75
 -2 -8 8 56.56 3.58
 -2 -8 8 60.86 5.09
 2 8 -8 51.62 4.77
 2 8 -8 45.1 3.41
 -2 -8 7 8.24 2.24
 2 8 -7 8.33 2.25
 2 8 -7 8.18 1.55
 -2 -8 7 10.66 1.84
 -2 -8 6 129.86 8.55
 -2 -8 6 170.24 9.37
 2 8 -6 149.65 9.22
 -2 -8 6 166.5 7.76
 -2 -8 6 134.69 7.17
 -2 -8 6 140.71 8.63
 2 8 -6 136.89 7.45
 2 8 -5 2.32 1.25
 -2 -8 5 2.56 1.88
 2 8 -5 2.37 1.72
 -2 -8 5 0.96 1.58
 -2 -8 5 0.7 1.65
 -2 -8 5 1.62 1.04
 -2 -8 5 5.07 1.78
 -2 -8 4 228.96 12.76
 -2 -8 4 229.95 12.78
 -2 -8 4 225.85 11.11
 -2 -8 4 252.84 11.52
 -2 -8 3 2.62 1.77
 -2 -8 3 0.88 1.09
 -2 -8 3 3.25 1.61
 2 8 -3 0.43 1.56
 -2 -8 3 2.81 1.56
 -2 -8 2 341.77 18.44
 -2 -8 2 350.89 16.82
 -2 -8 2 391.49 17.1
 -2 -8 1 1.89 1.45
 -2 -8 1 1.48 1.93
 -2 -8 1 0.88 1.19
 2 8 -1 1.1 1.46
 -2 -8 0 1152.57 51.79
 -2 -8 0 1185.84 50.11
 -2 -8 0 1141.93 50
 -2 -8 -1 2.98 1.3
 -2 -8 -1 1.95 2.08
 -2 -8 -1 3.16 1.43
 -2 -8 -1 2.07 0.86
 -2 -8 -2 417.6 20.29
 -2 -8 -2 427.2 18.41
 -2 -8 -2 401.76 18.34
 -2 -8 -3 0.16 1.89
 2 8 3 1.42 1.21
 -2 -8 -3 1.86 1.22
 -2 -8 -3 -0.51 0.81
 -2 -8 -3 -0.09 1.04
 -2 -8 -4 404.52 18.79
 -2 -8 -4 420.04 20.95
 -2 -8 -4 368.57 18.7
 2 8 4 389.73 19.76
 -2 -8 -4 448.48 19.12
 -2 -8 -5 23.44 2.03
 -2 -8 -5 25.76 3.41
 -2 -8 -5 15.62 1.57
 -2 -8 -5 19.13 1.92
 2 8 5 23.8 2.78
 -2 -8 -6 138.39 7.28
 -2 -8 -6 138.1 7.02
 -2 -8 -6 153.67 7.26
 -2 -8 -6 132.2 8.97
 -2 -8 -6 119.82 8.86
 2 8 6 131.34 8.54
 -2 -8 -7 1.33 1.48
 -2 -8 -7 0.67 1.79
 -2 -8 -7 2.72 2.6
 -2 -8 -7 1.58 1.46
 -2 -8 -7 0.66 0.94
 -2 -8 -7 -0.35 1.17
 -2 -8 -7 0.87 1.23
 2 8 7 -0.48 2.36
 -2 -8 -7 2.39 2.02
 -2 -8 -8 141 11.67
 -2 -8 -8 209.13 9.75
 -2 -8 -8 186.64 9.47
 2 8 8 162.71 11.29
 -2 -8 -8 181.49 9.87
 -2 -8 -8 222.85 9.92
 -2 -8 -9 1.5 2.72
 -2 -8 -9 0.46 1.76
 2 8 9 1.06 2.65
 -2 -8 -9 -0.2 2.11
 -2 -8 -9 2.82 1.57
 -2 -8 -9 3.59 1.53
 -2 -8 -10 187.36 16.83
 -2 -8 -10 383.31 15.45
 2 8 10 311.3 17.54
 -2 -8 -10 225.9 15.25
 -2 -8 -10 307.49 15.5
 -2 -8 -10 440.64 15.82
 -2 -8 -11 -0.2 2.33
 -2 -8 -11 7.95 1.94
 -2 -8 -11 5.93 1.7
 2 8 11 4.67 2.8
 -2 -8 -11 1.38 1.9
 -2 -8 -12 66.42 5.18
 -2 -8 -12 50.94 6.29
 -2 -8 -12 113.73 5.69
 2 8 12 109.17 7.67
 -2 -8 -12 110.62 5.09
 -2 -8 -13 0.78 1.45
 -2 -8 -13 0.45 0.78
 -2 -8 -13 -0.66 1.41
 -2 -8 -13 -0.34 1.26
 -2 -8 -13 1.4 1.59
 -2 -8 -14 84.07 4.43
 -2 -8 -14 65.28 3.82
 -2 -8 -14 97.44 4.49
 -2 -8 -14 82.51 4.36
 -2 -8 -14 54.24 3.98
 -2 -8 -15 1.75 0.99
 -2 -8 -15 2.27 0.64
 -2 -8 -16 37.62 2.39
 -2 -8 -17 0.09 0.49
 -2 -9 14 15.14 0.83
 2 9 -14 5.1 0.64
 2 9 -13 1.82 0.57
 2 9 -13 1.54 0.66
 -2 -9 13 2.39 0.61
 2 9 -13 0.37 0.52
 2 9 -12 21.81 1.66
 2 9 -12 19.27 1.7
 2 9 -12 24.3 1.83
 2 9 -11 2.24 0.95
 2 9 -11 2.57 0.88
 2 9 -11 2.6 0.93
 2 9 -10 141.81 6.15
 2 9 -10 125.94 6.16
 2 9 -9 1.57 1.1
 2 9 -9 0.44 1.03
 -2 -9 9 -0.31 1.08
 -2 -9 8 59.36 4.72
 2 9 -7 8.31 1.43
 -2 -9 7 7.7 1.97
 2 9 -7 6.68 1.94
 -2 -9 7 8.79 1.55
 -2 -9 6 102.63 6.89
 -2 -9 6 123.67 6.07
 2 9 -6 110.54 7.37
 -2 -9 6 105.8 5.61
 2 9 -6 111.05 5.93
 -2 -9 6 100.18 6.83
 -2 -9 6 119.61 7.33
 -2 -9 5 7.93 2.03
 -2 -9 5 10.91 2.1
 -2 -9 5 11.78 1.32
 2 9 -5 12.29 1.56
 -2 -9 5 10.88 2.17
 2 9 -5 9.88 2.23
 -2 -9 5 13.39 1.78
 -2 -9 4 221.55 12.75
 -2 -9 4 259.51 11.61
 2 9 -4 206.08 12.73
 -2 -9 4 238.87 11.28
 2 9 -4 220.64 11.36
 -2 -9 4 224.83 12.62
 -2 -9 4 242.99 12.87
 -2 -9 3 0.96 1.65
 -2 -9 3 1.34 1.42
 -2 -9 3 0.57 0.99
 2 9 -3 1.11 1.4
 -2 -9 2 244.94 13.75
 -2 -9 2 274.2 12.43
 -2 -9 2 250.92 12.19
 -2 -9 1 2.71 1.91
 -2 -9 1 4.25 1.54
 2 9 -1 3.23 1.7
 -2 -9 1 6.2 1.34
 -2 -9 0 683.73 34.44
 -2 -9 0 757.87 36.3
 2 9 0 678.88 35.7
 -2 -9 0 789.29 34.62
 -2 -9 0 812.19 34.68
 -2 -9 -1 18.28 2.86
 -2 -9 -1 13.21 1.49
 -2 -9 -1 18.61 1.79
 -2 -9 -1 15.91 1.79
 -2 -9 -2 279.61 14.63
 -2 -9 -2 303.23 12.78
 -2 -9 -3 1.36 1.91
 -2 -9 -3 0.98 0.88
 -2 -9 -3 1.56 1.23
 -2 -9 -4 339.91 16.65
 -2 -9 -4 349.07 14.71
 -2 -9 -4 289.54 14.38
 2 9 4 253.7 15.2
 -2 -9 -5 2.95 1.24
 2 9 5 2.55 1.59
 -2 -9 -5 1.73 1.98
 -2 -9 -5 3.63 0.99
 -2 -9 -5 3.57 1.21
 -2 -9 -6 109.44 5.21
 -2 -9 -6 95.68 6.83
 2 9 6 87.75 6.12
 -2 -9 -6 87.71 6.68
 -2 -9 -6 85.51 4.9
 -2 -9 -6 88.21 4.93
 -2 -9 -7 1.54 1.16
 -2 -9 -7 1.11 0.94
 -2 -9 -7 3.49 1.92
 -2 -9 -7 1.17 2.36
 -2 -9 -7 1.13 1.9
 2 9 7 -0.25 1.87
 -2 -9 -7 1.76 1.28
 -2 -9 -8 96.28 5.34
 -2 -9 -8 100 5.43
 2 9 8 100.86 6.95
 -2 -9 -9 -0.72 0.93
 -2 -9 -9 2.79 1.89
 -2 -9 -9 1.22 1.34
 -2 -9 -9 -0.2 2.35
 2 9 9 0.56 1.95
 -2 -9 -10 202.84 12.25
 2 9 10 178.01 11.39
 -2 -9 -11 0.98 1.59
 -2 -9 -11 0.23 0.84
 -2 -9 -11 0.73 1.32
 -2 -9 -12 97.99 5.1
 -2 -9 -12 95.76 4.9
 -2 -9 -13 0.94 1.24
 -2 -9 -13 2 1.23
 -2 -9 -13 0.88 0.67
 -2 -9 -14 53.17 2.93
 -2 -9 -14 47.18 2.68
 -2 -9 -15 0.69 0.43
 -2 -9 -16 25.23 1.55
 -2 -10 13 0.51 0.3
 -2 -10 12 7.53 0.66
 2 10 -12 5.42 0.72
 2 10 -12 2.17 0.54
 2 10 -12 4.34 0.55
 2 10 -11 1.3 0.62
 -2 -10 11 0.39 0.56
 2 10 -11 0.5 0.56
 2 10 -11 0.49 0.66
 2 10 -10 79.55 3.85
 2 10 -10 96.4 3.93
 2 10 -9 0.74 0.73
 2 10 -9 -0.7 0.84
 2 10 -9 0.1 0.81
 -2 -10 8 83.89 4.35
 2 10 -8 78.74 4.34
 2 10 -8 75.42 4.35
 2 10 -7 0.28 0.93
 -2 -10 7 0.26 1.06
 -2 -10 6 91.38 6.07
 -2 -10 6 93.13 4.73
 2 10 -5 6.56 1.68
 -2 -10 5 6.49 1.63
 -2 -10 5 4.64 1.56
 -2 -10 4 132.82 6.6
 -2 -10 4 127.73 6.34
 -2 -10 4 122.96 7.62
 2 10 -4 125.85 6.49
 -2 -10 4 118.89 7.61
 2 10 -4 113.42 7.69
 -2 -10 3 10.56 1.54
 -2 -10 3 10.12 2.03
 2 10 -3 8.76 1.84
 -2 -10 3 9.77 2.04
 -2 -10 3 10.88 1.26
 2 10 -2 74.28 5.87
 -2 -10 2 80.97 6.04
 -2 -10 2 90.67 6.12
 -2 -10 2 91.08 4.91
 -2 -10 2 93.02 4.76
 -2 -10 1 0.79 1.49
 2 10 -1 0.79 1.33
 -2 -10 1 -1.36 1.03
 -2 -10 1 -0.51 1.15
 -2 -10 0 196.98 11.69
 2 10 0 186.9 11.44
 -2 -10 0 207.09 10.25
 -2 -10 0 224.95 10.27
 -2 -10 -1 0.12 0.83
 -2 -10 -1 0.12 1.05
 -2 -10 -1 0.89 1.01
 2 10 1 -0.13 1.31
 -2 -10 -1 2.18 1.65
 -2 -10 -2 122.01 7.92
 -2 -10 -2 114.53 6.25
 -2 -10 -2 132.59 6.41
 -2 -10 -3 1.39 1.56
 -2 -10 -3 0.62 1.05
 -2 -10 -3 1.73 0.9
 -2 -10 -4 231.21 12.36
 -2 -10 -4 245.32 10.68
 -2 -10 -4 195.66 10.47
 -2 -10 -4 202.58 12.23
 -2 -10 -5 16.48 2.52
 -2 -10 -5 16.25 1.55
 -2 -10 -5 12.61 1.41
 -2 -10 -5 12.63 2.4
 -2 -10 -6 171.48 10.22
 -2 -10 -6 168.66 8.56
 -2 -10 -6 151.41 8.35
 -2 -10 -6 204.01 8.68
 -2 -10 -6 195.77 10.86
 -2 -10 -6 177.49 10.27
 -2 -10 -7 -0.16 1.97
 -2 -10 -7 0.4 1.5
 -2 -10 -7 0.92 1.46
 -2 -10 -8 105.6 5.57
 -2 -10 -8 121.51 7.84
 -2 -10 -9 0.07 0.82
 -2 -10 -9 0.14 1.46
 -2 -10 -9 -0.64 1.07
 -2 -10 -10 106.24 5.81
 -2 -10 -10 99.3 5.8
 -2 -10 -11 0.55 0.76
 -2 -10 -11 1.33 1.28
 -2 -10 -11 0.34 1.04
 -2 -10 -12 58.21 3.38
 -2 -10 -12 59.41 3.46
 -2 -10 -13 0.72 0.79
 -2 -10 -13 -0.02 0.5
 -2 -10 -14 21.16 1.28
 -2 -10 -15 1.37 0.43
 2 11 -11 -0.04 0.38
 -2 -11 10 41.73 1.98
 2 11 -10 38.81 2.05
 2 11 -9 0.1 0.56
 2 11 -9 0.19 0.58
 2 11 -9 0.63 0.46
 2 11 -8 25.12 1.59
 2 11 -8 23.63 1.59
 -2 -11 7 0.06 0.87
 2 11 -7 0.27 0.75
 2 11 -7 0.26 0.77
 2 11 -6 45.32 2.78
 -2 -11 6 49.15 2.83
 -2 -11 5 2.82 0.69
 2 11 -5 3.14 0.92
 -2 -11 5 4.21 1.05
 -2 -11 4 50.22 2.88
 2 11 -4 50.4 3.05
 -2 -11 4 56.24 3.15
 2 11 -3 5.79 1.06
 -2 -11 3 5 1.18
 -2 -11 3 6.7 0.96
 -2 -11 2 80.86 5.91
 -2 -11 2 96.9 4.76
 -2 -11 2 82.57 5.88
 -2 -11 2 95.99 4.9
 2 11 -2 79.22 5.85
 -2 -11 1 4 1.61
 2 11 -1 1.7 1.32
 -2 -11 1 3.11 1.57
 -2 -11 0 494.04 23.98
 -2 -11 0 466.11 23.91
 2 11 0 487.49 24.12
 -2 -11 -1 0.37 1.4
 2 11 1 2.52 1.46
 -2 -11 -1 -0.97 1.54
 -2 -11 -2 81.91 5.54
 -2 -11 -2 68.61 5.36
 2 11 2 68.05 5.31
 -2 -11 -3 6.66 1.82
 2 11 3 4.85 1.65
 -2 -11 -3 3.07 1.58
 -2 -11 -4 70.41 5.22
 -2 -11 -4 73.81 5.33
 -2 -11 -5 1.9 0.84
 -2 -11 -5 0.99 1.52
 -2 -11 -5 0.34 0.85
 -2 -11 -6 114.5 6
 -2 -11 -6 118.63 5.93
 -2 -11 -7 0.96 1.19
 -2 -11 -7 0.45 0.81
 -2 -11 -7 0.73 0.73
 -2 -11 -7 0.45 0.85
 -2 -11 -8 80.02 4.63
 -2 -11 -8 95.2 4.86
 -2 -11 -9 3.19 1.2
 -2 -11 -9 2.59 0.87
 -2 -11 -9 2.55 0.8
 -2 -11 -10 71.56 4.3
 -2 -11 -10 101.74 4.54
 -2 -11 -11 2.46 0.67
 -2 -11 -11 3.16 0.88
 -2 -11 -12 18.56 1.24
 -2 -11 -12 18.05 1.32
 -2 -11 -13 0.25 0.35
 -2 -11 -13 0.22 0.36
 2 12 -9 0.05 0.36
 2 12 -8 18.88 1.14
 2 12 -8 14.21 1.04
 2 12 -7 -0.28 0.53
 2 12 -7 0.44 0.53
 2 12 -6 26.32 1.6
 2 12 -6 21.59 1.57
 2 12 -5 1.42 0.71
 2 12 -4 53.37 2.99
 -2 -12 3 -0.25 0.84
 -2 -12 3 0.5 0.6
 2 12 -3 0.26 0.77
 -2 -12 2 63.53 3.57
 -2 -12 2 69.19 3.49
 2 12 -2 62.72 3.56
 -2 -12 1 1.51 0.85
 2 12 -1 0.99 0.83
 -2 -12 1 0.59 0.74
 -2 -12 0 190.22 9.15
 -2 -12 -1 -0.03 0.8
 -2 -12 -2 88.32 4.6
 -2 -12 -3 -0.57 0.77
 -2 -12 -4 78.45 4.1
 -2 -12 -5 0.75 0.68
 -2 -12 -5 0.03 0.98
 -2 -12 -6 53.3 2.91
 -2 -12 -6 54.39 3.09
 -2 -12 -7 -0.11 0.71
 -2 -12 -7 0.65 0.91
 -2 -12 -8 46.4 2.59
 -2 -12 -8 43.58 2.59
 -2 -12 -9 0.18 0.58
 -2 -12 -9 0.69 0.74
 -2 -12 -10 34.35 1.97
 -2 -12 -10 32.88 1.95
 -2 -12 -11 0.43 0.48
 2 13 -6 12.08 0.84
 2 13 -5 0.52 0.43
 2 13 -5 0.76 0.41
 2 13 -4 22.32 1.29
 2 13 -4 15.89 1.22
 2 13 -3 2.87 0.65
 2 13 -2 39.78 2.27
 2 13 -1 0.42 0.65
 2 13 0 68.9 2.87
 -2 -13 0 66.82 2.78
 -2 -13 -1 0.16 0.61
 2 13 1 0.16 0.69
 -2 -13 -1 0.26 0.65
 -2 -13 -2 62.6 2.93
 -2 -13 -2 46.32 2.84
 -2 -13 -3 0.24 0.59
 -2 -13 -3 0.77 0.77
 -2 -13 -4 42.6 2.41
 -2 -13 -5 0.82 0.75
 -2 -13 -6 41.48 2.32
 -2 -13 -7 0.21 0.33
 -2 -13 -7 0.35 0.62
 -2 -13 -8 25.73 1.51
 -2 -13 -9 0.28 0.4
 2 14 0 53.03 2.65
 2 14 1 0.68 0.39
 2 14 2 20.4 1.2
 -3 12 6 -0.33 0.36
 3 -12 -5 8.18 0.62
 -3 12 5 5.47 0.63
 3 -12 -4 1.71 0.45
 -3 12 4 0.97 0.46
 3 -12 -3 20.59 1.24
 3 -12 -2 0.92 0.46
 3 -12 -1 34.97 1.88
 3 -12 0 0.72 0.44
 3 -12 0 0.55 0.49
 3 -12 1 32.13 1.72
 3 -12 1 32.35 1.78
 3 -12 2 0.05 0.33
 3 -12 2 0.83 0.49
 3 -12 3 10.59 0.82
 -3 11 9 6.67 0.7
 -3 11 8 -0.2 0.54
 -3 11 7 9.68 0.98
 3 -11 -7 9.66 0.76
 -3 11 6 0.41 0.67
 3 -11 -6 0.44 0.48
 -3 11 5 16.64 1.36
 3 -11 -5 18.32 1.23
 -3 11 4 -0.15 0.72
 3 -11 -4 -0.32 0.57
 -3 11 3 22.7 1.72
 3 -11 -3 29.12 1.67
 -3 11 2 1.63 0.74
 3 -11 -2 2.38 0.71
 3 -11 -2 1.56 0.66
 -3 11 1 26.48 1.86
 3 -11 -1 32.39 1.91
 3 -11 -1 31.07 1.84
 -3 11 0 0.91 0.65
 3 -11 0 0.08 0.6
 3 -11 1 33.71 1.97
 3 -11 1 36.05 2.12
 3 -11 2 0.9 0.54
 3 -11 2 0.62 0.74
 3 -11 3 26.32 1.48
 3 -11 3 22.76 1.28
 3 -11 4 -0.42 0.7
 3 -11 4 0.57 0.44
 3 -11 5 12.91 1.09
 3 -11 6 1.55 0.61
 -3 11 -6 -0.17 0.47
 3 -11 7 0.6 0.5
 -3 11 -7 0.64 0.38
 3 -10 -12 0.64 0.45
 -3 10 11 6.69 0.63
 -3 10 11 7.11 0.75
 -3 10 10 0.39 0.48
 -3 10 10 0.32 0.61
 -3 10 9 17.2 1.23
 -3 10 9 17.35 1.36
 -3 10 8 0.56 0.63
 -3 10 8 0.08 0.76
 -3 10 7 19.23 1.42
 3 -10 -7 20.24 1.32
 -3 10 7 21.04 1.62
 -3 10 6 4.38 0.8
 3 -10 -6 4.63 0.75
 -3 10 6 5.82 1.04
 -3 10 5 16.61 1.39
 3 -10 -5 19.15 1.38
 -3 10 5 20.1 1.61
 -3 10 4 1.82 0.75
 -3 10 4 0.59 0.91
 3 -10 -4 1.5 0.73
 -3 10 3 39.05 2.56
 3 -10 -3 44 2.48
 -3 10 2 2.13 0.91
 3 -10 -2 2.93 0.84
 -3 10 1 61.55 3.68
 3 -10 -1 72.31 3.64
 -3 10 0 -0.19 0.8
 3 -10 0 -0.41 0.76
 -3 10 -1 35.24 2.38
 3 -10 1 42.9 2.37
 3 -10 2 1.39 0.7
 3 -10 3 31.02 1.88
 3 -10 4 1.07 0.57
 -3 10 -5 7.81 0.87
 3 -10 5 9.72 0.85
 3 -10 6 1.5 0.48
 3 -10 6 4.94 0.92
 3 -10 7 13.8 1.2
 3 -10 8 -0.11 0.63
 -3 10 -8 0.66 0.59
 3 -10 9 3.33 0.57
 -3 10 -9 2.21 0.58
 -3 10 -10 -0.16 0.37
 -3 9 13 3.35 0.57
 -3 9 12 1.11 0.59
 3 -9 -12 0.71 0.42
 -3 9 12 1.36 0.62
 -3 9 11 20.7 1.49
 -3 9 11 24.07 1.55
 -3 9 10 5.82 0.98
 3 -9 -10 1.73 0.64
 -3 9 9 37.17 2.18
 3 -9 -9 28.35 1.89
 -3 9 8 6.24 1.06
 3 -9 -7 45.13 2.47
 -3 9 7 40.65 2.58
 -3 9 7 46.12 2.72
 3 -9 -6 3.61 0.81
 -3 9 6 3.73 0.99
 -3 9 6 2.81 0.99
 3 -9 -5 109.53 6.77
 3 -9 -4 1.91 1.46
 3 -9 -3 73.99 5.2
 3 -9 -2 5.33 1.11
 3 -9 -2 5.93 1.71
 3 -9 -1 16.02 1.52
 -3 9 1 16.47 1.68
 3 -9 -1 17.7 2.34
 3 -9 0 0.67 1.22
 3 -9 1 12.01 2.02
 3 -9 2 12.39 1.97
 3 -9 3 61.4 4.4
 3 -9 4 7.03 0.91
 3 -9 5 40.4 2.21
 -3 9 -5 35.08 2.12
 3 -9 6 1.59 0.56
 -3 9 -6 1.6 0.68
 -3 9 -6 1.37 0.7
 -3 9 -7 17.99 1.22
 -3 9 -7 13.16 1.19
 3 -9 8 0.13 0.8
 -3 9 -8 0.51 0.58
 3 -9 9 15.65 1.25
 -3 9 -9 12.39 1.34
 -3 9 -10 0.3 0.65
 3 -9 10 -0.14 0.56
 -3 9 -11 1.62 0.55
 -3 9 -11 2.7 0.7
 -3 9 -12 0.13 0.37
 -3 8 15 3.72 0.54
 -3 8 14 0.37 0.6
 3 -8 -14 -0.3 0.69
 -3 8 13 12.5 1.17
 -3 8 13 19.68 1.39
 -3 8 12 2.28 0.98
 3 -8 -12 3.63 0.91
 -3 8 11 42.29 2.72
 3 -8 -11 38.28 2.56
 -3 8 10 5.41 1.23
 3 -8 -10 3.74 1.05
 -3 8 9 24.61 1.99
 3 -8 -9 20.37 1.8
 -3 8 8 28.92 3.17
 -3 8 8 23.98 1.9
 -3 8 8 28.48 3.3
 -3 8 7 189.5 9.1
 -3 8 7 187.92 10.83
 -3 8 7 198.48 10.59
 -3 8 6 14.44 2.45
 -3 8 6 14.18 1.63
 -3 8 6 19.3 1.81
 3 -8 -6 14.85 1.37
 3 -8 -6 13.69 2.02
 -3 8 6 14.02 2.79
 3 -8 -5 87.64 4.62
 -3 8 5 89.63 4.79
 -3 8 5 93.86 4.99
 3 -8 -5 78.93 5.62
 -3 8 5 80.79 5.85
 -3 8 5 85.25 6.35
 -3 8 4 6.44 1.26
 3 -8 -4 7.3 1.8
 -3 8 4 7.11 1.46
 -3 8 4 4.96 1.96
 -3 8 3 55.87 3.38
 -3 8 3 60.23 3.68
 3 -8 -3 53.56 4.46
 -3 8 3 62.41 5.04
 -3 8 2 17.78 1.64
 -3 8 2 18.44 1.96
 3 -8 -2 17.65 2.53
 -3 8 2 18.96 1.82
 -3 8 2 19.92 3
 3 -8 -1 20.8 2.74
 -3 8 1 24.19 1.98
 -3 8 1 19.57 2.07
 -3 8 1 19.43 1.73
 -3 8 0 0.26 0.9
 -3 8 0 -0.77 1.21
 3 -8 0 -0.37 1.43
 -3 8 0 1.7 1.08
 3 -8 1 10.48 2.11
 -3 8 -1 15.46 1.65
 -3 8 -1 13.75 1.67
 -3 8 -2 8.98 1.39
 -3 8 -2 7.85 1.35
 3 -8 2 9.52 1.84
 -3 8 -3 46.14 2.98
 3 -8 3 42.94 3.73
 3 -8 3 53.47 2.9
 -3 8 -3 46.77 2.97
 3 -8 4 -0.03 0.81
 3 -8 4 0.9 1.15
 -3 8 -4 0.16 0.83
 3 -8 5 89.22 5.66
 3 -8 6 8.22 1.55
 -3 8 -7 46.88 2.6
 -3 8 -7 39.27 2.68
 3 -8 7 43.61 3.81
 -3 8 -8 8.95 1.1
 -3 8 -8 6.68 1.01
 -3 8 -9 20.61 1.53
 -3 8 -10 6.88 1.29
 -3 8 -10 8.64 0.95
 3 -8 10 6.85 0.98
 -3 8 -11 16.84 1.6
 3 -8 11 18.52 1.32
 -3 8 -12 1.39 0.57
 -3 8 -12 1.3 0.74
 -3 8 -13 1.4 0.56
 -3 7 16 0.16 0.47
 -3 7 15 12.14 1.09
 3 -7 -15 11.86 1.04
 3 -7 -14 1.4 0.89
 3 -7 -13 22.48 1.96
 3 -7 -12 3.27 1.23
 -3 7 11 47.86 3.11
 3 -7 -11 39.56 2.99
 -3 7 10 1.35 2.13
 -3 7 10 5.93 2.15
 -3 7 9 51.39 4.51
 3 -7 -9 45.35 3.21
 -3 7 9 52.06 3.59
 -3 7 8 5.21 1.89
 3 -7 -8 4.38 1.32
 -3 7 8 2.97 2.34
 -3 7 8 2.93 1.87
 -3 7 8 3.3 1.29
 -3 7 7 285.32 13.74
 3 -7 -7 224.23 12.58
 3 -7 -7 255.05 12.1
 -3 7 7 196.35 13.78
 -3 7 7 221.96 12.29
 -3 7 7 280.16 12.33
 -3 7 6 1.06 1.5
 3 -7 -6 0.52 1.22
 3 -7 -6 0.22 0.98
 -3 7 6 1.23 1.27
 -3 7 6 1.52 1.77
 -3 7 6 -0.13 1.77
 -3 7 6 2.22 2.4
 3 -7 -5 9.86 2.01
 -3 7 5 10.7 2.23
 -3 7 5 9.92 1.51
 -3 7 5 9.54 2
 -3 7 5 10.29 1.85
 -3 7 5 10.26 2.8
 3 -7 -4 5.26 1.87
 -3 7 4 7.03 1.91
 -3 7 4 5.6 1.25
 -3 7 4 4.84 1.62
 -3 7 4 3.72 1.75
 -3 7 4 5.06 2.52
 -3 7 3 80.38 6.07
 -3 7 3 67.51 3.99
 -3 7 3 74.4 4.49
 -3 7 3 68.47 4.47
 3 -7 -3 79.3 5.53
 -3 7 2 -1.47 2.19
 -3 7 2 0.54 0.97
 -3 7 2 1.78 1.47
 -3 7 2 2.4 1.59
 3 -7 -2 0.58 1.61
 -3 7 1 111.17 6.05
 -3 7 1 132.67 6.61
 3 -7 -1 114.71 7.65
 -3 7 1 118.94 6.35
 -3 7 1 113.91 7.86
 -3 7 0 0.73 1.89
 -3 7 0 0.21 0.95
 -3 7 0 1.7 1.21
 3 -7 0 0.56 1.64
 -3 7 0 0.45 1.38
 3 -7 1 90.61 6.51
 -3 7 -1 91.07 5.43
 -3 7 -1 102.26 5.23
 -3 7 -1 104.55 5.44
 -3 7 -2 -0.82 1.22
 3 -7 2 -0.89 1.6
 -3 7 -2 -0.13 1.16
 3 -7 3 46.91 3.87
 -3 7 -3 43.69 2.89
 -3 7 -3 47.71 3.06
 -3 7 -4 7 1.2
 -3 7 -4 7.07 1.41
 3 -7 4 8.92 1.73
 3 -7 5 6.29 1.57
 3 -7 6 5.83 1.43
 3 -7 6 8.37 0.98
 -3 7 -7 189.27 9.54
 -3 7 -7 213.74 10.01
 3 -7 8 36.37 3.57
 3 -7 9 30.53 3.3
 -3 7 -9 26.97 1.96
 -3 7 -9 27.6 2.05
 -3 7 -10 4.33 0.99
 3 -7 11 38.64 2.31
 -3 7 -11 43.19 2.33
 -3 7 -12 6.12 1.26
 -3 7 -12 2.89 1
 -3 7 -12 4.41 0.81
 -3 7 -13 10.03 1.31
 -3 7 -14 0.83 0.65
 -3 7 -15 0.96 0.35
 3 -6 -17 8.75 0.77
 -3 6 17 9.11 0.85
 3 -6 -16 1.23 0.76
 3 -6 -15 5.89 1.18
 3 -6 -15 11.39 1.35
 3 -6 -14 2.81 1.24
 -3 6 13 28.14 2.27
 3 -6 -13 41.48 2.76
 -3 6 12 13.73 1.82
 3 -6 -12 20.33 1.99
 -3 6 11 66.68 6.07
 -3 6 10 4.48 1.68
 -3 6 10 4.6 2.21
 3 -6 -10 3.01 1.29
 -3 6 9 21.31 2.34
 3 -6 -9 26.47 2.16
 -3 6 9 23.4 3.17
 -3 6 9 17.23 2.08
 3 -6 -8 11.17 1.58
 -3 6 8 9.61 1.87
 -3 6 8 7.03 1.72
 -3 6 7 48.98 3.42
 -3 6 7 54.56 3.48
 -3 6 7 57.58 4.63
 3 -6 -7 51.75 3.29
 -3 6 6 5.1 2
 -3 6 6 4.94 1.55
 3 -6 -6 2.67 1.16
 3 -6 -6 3.9 1.47
 -3 6 6 2.7 1.44
 3 -6 -5 84.88 4.82
 -3 6 5 87.43 5.03
 -3 6 5 105.65 6.3
 -3 6 5 83.8 4.99
 -3 6 5 95.33 7.04
 3 -6 -5 90.76 6.02
 -3 6 4 2.65 1.69
 -3 6 4 1.11 1.11
 -3 6 4 1.28 2.38
 -3 6 4 0.87 1.4
 -3 6 4 0.42 1.43
 -3 6 3 163.84 9.64
 -3 6 3 172.17 11.54
 -3 6 3 207.54 9.48
 -3 6 3 197.42 9.78
 -3 6 3 224.8 10.97
 -3 6 2 8.22 1.81
 -3 6 2 11.47 2.75
 -3 6 2 12.52 1.39
 -3 6 2 11.26 1.85
 -3 6 1 210.21 9.31
 -3 6 1 192.13 8.82
 -3 6 0 1.09 1.42
 -3 6 0 0.75 0.93
 -3 6 0 -0.28 1.49
 -3 6 0 1.75 1.31
 -3 6 0 1.92 1.94
 -3 6 -1 162.39 9.31
 -3 6 -1 162.85 7.5
 -3 6 -1 179.96 7.93
 -3 6 -2 15.35 1.51
 -3 6 -2 12.29 1.74
 -3 6 -2 12.55 2.04
 -3 6 -2 16.16 1.82
 -3 6 -3 129.44 8.18
 -3 6 -3 133 7.23
 -3 6 -3 158.41 7.51
 -3 6 -3 165.46 7.72
 3 -6 3 153.06 8.75
 -3 6 -4 0.61 1.31
 3 -6 4 -1.08 1.48
 -3 6 -4 0.76 1
 -3 6 -4 1.1 1.32
 -3 6 -4 -0.04 0.91
 3 -6 5 14.95 2.13
 -3 6 -5 15.75 1.5
 -3 6 -5 14.75 1.48
 -3 6 -6 3.33 1.05
 3 -6 6 2.19 1.18
 -3 6 -7 180.28 8.61
 -3 6 -7 150.51 8.03
 -3 6 -8 1.92 1.08
 -3 6 -8 0.81 1.24
 -3 6 -9 38.54 2.6
 3 -6 9 48.24 4.44
 -3 6 -9 46.88 3.11
 -3 6 -9 40.46 2.78
 3 -6 10 9.75 2.28
 -3 6 -11 46.25 2.76
 -3 6 -12 2.45 0.93
 -3 6 -12 1.86 1.51
 -3 6 -13 13.29 1.81
 -3 6 -13 9.2 1.35
 -3 6 -13 12.88 1.17
 -3 6 -14 0.73 1.02
 -3 6 -14 1.29 0.71
 -3 6 -15 5.87 0.92
 -3 6 -15 3.79 0.63
 -3 6 -16 0.33 0.37
 3 -5 -17 11.95 1.17
 3 -5 -16 0.76 0.65
 3 -5 -16 2.39 1.01
 3 -5 -15 16.99 1.69
 3 -5 -14 4.46 1.26
 -3 5 14 1.28 1.04
 3 -5 -13 31.53 2.08
 3 -5 -13 34.53 2.35
 3 -5 -12 3.51 1.12
 -3 5 12 0.46 2.24
 3 -5 -11 122.4 5.62
 -3 5 11 91.36 5.59
 -3 5 11 75.69 7.1
 3 -5 -11 111.4 5.72
 -3 5 10 21.43 3.54
 -3 5 10 21.02 2.04
 -3 5 10 16.58 2.91
 3 -5 -10 16.68 1.87
 3 -5 -9 69.08 3.92
 3 -5 -9 73.06 3.81
 -3 5 9 65.11 3.95
 -3 5 9 77.43 5.82
 -3 5 9 58 5.08
 -3 5 9 65.2 3.86
 -3 5 8 0.43 1.12
 3 -5 -8 0.78 0.81
 -3 5 8 0.15 0.94
 -3 5 8 0.77 1.63
 3 -5 -8 -0.42 0.96
 -3 5 8 0.59 2.17
 -3 5 7 137.1 7.83
 3 -5 -7 116.26 5.85
 -3 5 7 113.95 6.01
 3 -5 -7 98.5 6.71
 -3 5 7 123.34 5.99
 -3 5 7 99.31 7.14
 3 -5 -7 122.24 6.03
 -3 5 6 11.35 1.27
 -3 5 6 13.83 2.44
 -3 5 6 10.5 1.35
 3 -5 -6 10.96 1.25
 -3 5 6 9.17 2.18
 3 -5 -6 7.33 0.99
 -3 5 5 197.85 10.19
 3 -5 -5 152.74 8.3
 -3 5 5 183.97 8.56
 -3 5 5 186.3 8.5
 3 -5 -5 182.23 8.59
 -3 5 5 155.36 9.9
 -3 5 4 40.31 2.46
 -3 5 4 46.73 3.8
 3 -5 -4 35.52 2.29
 -3 5 4 40.96 3.86
 -3 5 4 45.1 2.61
 -3 5 3 177.31 11.14
 -3 5 3 189.21 9.72
 -3 5 3 208.82 9.73
 -3 5 2 2.9 1.01
 -3 5 2 4.21 2.29
 -3 5 2 0.59 2.18
 -3 5 2 4.06 1.23
 -3 5 2 5.07 1.08
 -3 5 2 3.91 1.69
 -3 5 1 419.56 18.74
 -3 5 1 406.18 18.59
 -3 5 1 408.18 18.7
 -3 5 0 3.91 1.38
 -3 5 0 5.4 1.07
 -3 5 0 4.33 1.28
 -3 5 0 4.74 2.05
 -3 5 0 5.96 2.28
 -3 5 0 5.8 1.42
 -3 5 -1 290.89 15.11
 -3 5 -1 251.17 16.06
 -3 5 -1 247.3 15.15
 -3 5 -1 295.09 15.2
 -3 5 -1 351.9 16.86
 -3 5 -1 336.77 15.02
 -3 5 -2 2 1.09
 -3 5 -2 2.6 1.12
 -3 5 -2 1.57 1.29
 -3 5 -2 1.61 1.7
 -3 5 -2 1.06 1.56
 -3 5 -2 2.84 1.32
 -3 5 -2 1.65 1.04
 -3 5 -3 166.51 9.5
 -3 5 -3 183.09 8.63
 -3 5 -3 201.74 8.55
 -3 5 -3 186.37 8.66
 -3 5 -4 9.15 1.7
 -3 5 -4 9.64 1.36
 -3 5 -4 9.76 1.95
 -3 5 -4 7.06 1.55
 -3 5 -5 119.33 6.33
 -3 5 -5 101.85 5.4
 -3 5 -5 98.16 5.39
 -3 5 -5 99.24 6.48
 3 -5 6 11.81 1.85
 -3 5 -6 12.32 2.1
 -3 5 -6 9.53 1.26
 -3 5 -6 13.03 1.44
 -3 5 -6 11.75 2.53
 3 -5 7 20.21 2.27
 -3 5 -7 25.8 2.45
 -3 5 -7 27.22 2.05
 -3 5 -8 11.51 1.9
 -3 5 -8 10.84 1.51
 -3 5 -9 6.91 1.42
 -3 5 -9 10.05 1.73
 3 -5 9 9.34 2.62
 -3 5 -10 3.38 1.21
 3 -5 10 5.1 2.13
 -3 5 -10 2.65 1.37
 -3 5 -10 3.45 1.16
 -3 5 -10 4.98 1.94
 3 -5 11 29.19 5.36
 -3 5 -11 78.19 4.57
 -3 5 -12 7.27 2.88
 -3 5 -12 8.72 1.35
 -3 5 -13 20.9 1.69
 -3 5 -13 18.6 2.39
 -3 5 -14 4.45 1.12
 -3 5 -14 3.25 0.88
 -3 5 -14 2.83 1.42
 -3 5 -15 5.1 1.03
 -3 5 -15 4.08 1.24
 -3 5 -16 1.14 0.6
 -3 5 -16 1.14 0.76
 3 -4 -18 0.53 0.64
 3 -4 -17 16.52 1.43
 3 -4 -16 2.24 0.95
 3 -4 -15 35.49 2.42
 3 -4 -15 34.72 2.28
 -3 4 14 -0.6 1.01
 3 -4 -14 1.92 1.04
 3 -4 -14 -0.26 0.86
 -3 4 13 20.34 2.85
 -3 4 12 2.29 1.06
 -3 4 12 5.96 1.97
 3 -4 -12 4.15 1.07
 -3 4 11 64.84 3.95
 -3 4 11 50.81 6.12
 -3 4 11 65.47 5.39
 -3 4 10 0.15 1.05
 -3 4 10 -0.76 0.83
 -3 4 10 -0.19 2.66
 -3 4 10 0.14 1.65
 3 -4 -10 1.8 0.93
 -3 4 9 207.75 10.32
 -3 4 9 208.58 10.45
 -3 4 9 203.86 12.66
 3 -4 -9 233.95 10.45
 -3 4 9 233.9 12.16
 -3 4 8 0.87 0.76
 -3 4 8 1.4 2.18
 3 -4 -8 1.07 0.75
 -3 4 7 362.9 16.9
 -3 4 7 386.24 18.65
 -3 4 7 391.3 18.96
 3 -4 -7 352.83 16.9
 -3 4 6 12.84 1.11
 -3 4 6 10.38 2.08
 -3 4 6 15.99 2.65
 3 -4 -6 12.79 1.09
 -3 4 5 169.12 8.07
 3 -4 -5 163.98 8.03
 -3 4 5 166.77 9.38
 3 -4 -4 53.4 2.87
 -3 4 4 55.81 2.95
 -3 4 4 55.84 3.01
 -3 4 3 229.4 10.78
 -3 4 3 228.05 10.83
 -3 4 2 108.5 5.47
 -3 4 2 114.76 5.55
 -3 4 1 134.67 7.09
 -3 4 1 156.76 7.23
 -3 4 1 155.32 7.36
 -3 4 0 6.59 1.16
 -3 4 0 5.13 0.9
 -3 4 0 6.12 2.17
 -3 4 0 3.95 1.28
 -3 4 0 5.27 1.03
 -3 4 -1 89.34 5.55
 -3 4 -1 97.71 5.49
 -3 4 -1 93.1 6.98
 -3 4 -1 102.21 5.55
 -3 4 -2 96.24 5.39
 -3 4 -2 113.53 5.47
 -3 4 -2 117.62 6.91
 -3 4 -2 109.53 5.33
 -3 4 -2 106.2 5.57
 -3 4 -2 113.7 5.29
 -3 4 -3 251.36 11.04
 -3 4 -3 247.02 10.91
 -3 4 -3 237 10.89
 -3 4 -3 223.72 12.21
 -3 4 -3 232.97 11.05
 -3 4 -4 50.82 2.95
 -3 4 -4 47.05 2.89
 -3 4 -4 38.56 2.83
 -3 4 -4 50.95 3.96
 -3 4 -4 48.68 3
 -3 4 -5 130.23 8.03
 -3 4 -5 128.45 6.8
 -3 4 -5 147.32 7.09
 -3 4 -6 5.12 1.21
 -3 4 -6 5.67 1.84
 -3 4 -6 6.72 1.72
 -3 4 -7 248.6 11.02
 -3 4 -7 234.1 11.47
 -3 4 -8 0.81 1.2
 -3 4 -8 1.65 2.26
 -3 4 -8 3.34 1.45
 -3 4 -9 62.69 3.85
 -3 4 -9 58.55 3.6
 -3 4 -10 20.21 2.18
 -3 4 -10 14.54 2.22
 -3 4 -10 21.35 2.11
 3 -4 10 18.69 3.04
 -3 4 -11 94.59 4.95
 -3 4 -11 86.49 5.11
 -3 4 -11 103.89 4.59
 -3 4 -12 0.82 1.55
 -3 4 -12 5.06 2.46
 -3 4 -13 18.06 1.78
 -3 4 -14 12.49 1.89
 -3 4 -14 12.53 1.84
 -3 4 -14 8.51 1.28
 -3 4 -15 3.07 1.39
 -3 4 -15 3.18 1.33
 -3 4 -16 1.59 1.02
 -3 4 -16 2.92 1.04
 -3 4 -17 5.95 0.9
 -3 4 -17 7.15 0.97
 3 -3 -18 1.44 0.7
 3 -3 -17 11.84 1.25
 3 -3 -16 3.56 0.95
 3 -3 -16 2.35 0.79
 3 -3 -15 20.18 1.57
 -3 3 14 0.51 1.33
 -3 3 13 57.08 4.67
 -3 3 13 49.73 3.22
 -3 3 12 0.8 1.48
 3 -3 -12 0.64 0.91
 -3 3 11 156.87 11.57
 3 -3 -11 243.23 10.6
 -3 3 10 2.61 1.57
 3 -3 -10 0.42 0.83
 -3 3 10 0.53 0.63
 -3 3 9 118.93 8.81
 3 -3 -9 147.33 6.72
 -3 3 9 151.04 8.21
 -3 3 9 126.66 6.52
 3 -3 -8 10.46 1.06
 -3 3 8 12.89 1.98
 -3 3 8 9.82 0.95
 -3 3 7 77.97 6.28
 3 -3 -7 87.11 4.31
 -3 3 7 90.67 5.53
 -3 3 7 82.77 4.23
 3 -3 -6 76.94 3.81
 -3 3 6 78.4 4.93
 -3 3 6 72.12 3.75
 3 -3 -5 434.3 19.62
 -3 3 5 416.48 19.61
 -3 3 4 68.13 3.55
 -3 3 4 95.63 5.56
 -3 3 3 314.14 14.99
 -3 3 3 401.19 17
 -3 3 2 3.56 1.81
 -3 3 2 4.95 1.98
 -3 3 2 4.47 0.68
 -3 3 1 186.07 8.72
 -3 3 1 171.55 10.24
 -3 3 0 0.1 0.59
 -3 3 0 0.94 0.98
 -3 3 0 0.13 2.17
 -3 3 0 -0.9 1.12
 -3 3 -1 128.65 6.97
 -3 3 -1 115.78 6.9
 -3 3 -1 223.48 7.54
 -3 3 -1 106.6 8.58
 -3 3 -1 220.41 7.63
 -3 3 -2 3.44 1.17
 -3 3 -2 5.99 0.87
 -3 3 -2 5.27 0.79
 -3 3 -2 4.7 1.06
 -3 3 -2 4.26 0.83
 -3 3 -3 306.9 12.91
 -3 3 -3 290.14 12.78
 -3 3 -3 260.78 12.76
 -3 3 -3 315.23 12.83
 -3 3 -3 261.23 12.66
 -3 3 -4 88.17 5.91
 -3 3 -4 87.54 4.27
 -3 3 -4 90.97 4.36
 -3 3 -4 76.24 4.09
 -3 3 -4 91.86 4.34
 -3 3 -5 225.02 11.66
 -3 3 -5 220.36 9.94
 -3 3 -5 187.76 9.86
 -3 3 -5 207.87 9.81
 -3 3 -5 196.94 9.64
 -3 3 -6 58.99 3.16
 -3 3 -6 52.09 3.22
 -3 3 -6 49.99 4.38
 -3 3 -6 47.93 2.85
 -3 3 -7 254.64 12.35
 -3 3 -7 245.5 12.44
 -3 3 -7 251.82 13.87
 -3 3 -7 273.92 12.48
 -3 3 -7 248.75 12.57
 -3 3 -8 0.43 1.34
 -3 3 -8 -0.05 1.13
 -3 3 -8 0.94 1.81
 -3 3 -9 167.43 8.41
 3 -3 9 148.55 9.55
 -3 3 -9 154.97 8.51
 -3 3 -9 134.44 9.2
 -3 3 -10 3.59 1.4
 3 -3 10 0.76 1.43
 -3 3 -10 1.75 1.55
 -3 3 -10 2.8 1.25
 -3 3 -11 57.62 4.05
 -3 3 -11 69.08 4.45
 -3 3 -11 72.05 5.99
 -3 3 -11 72.66 3.98
 -3 3 -12 4.23 1.44
 -3 3 -12 1.85 1.6
 -3 3 -12 7.42 2.37
 -3 3 -12 7.43 1.48
 -3 3 -13 9.79 2.68
 -3 3 -13 21.07 2.13
 -3 3 -14 1.23 1.17
 -3 3 -15 13.39 1.73
 -3 3 -15 7.52 1.93
 -3 3 -16 2.77 1.13
 -3 3 -16 1.12 1.27
 -3 3 -17 7.48 1.17
 -3 3 -17 8.93 1.37
 -3 3 -18 2.23 0.72
 3 -2 -19 5.12 0.79
 3 -2 -18 0.39 0.68
 3 -2 -17 11.21 1.1
 3 -2 -16 2.24 0.78
 3 -2 -15 40.2 2.44
 -3 2 14 8.88 2.06
 3 -2 -13 64.88 3.38
 -3 2 13 57.57 4.65
 -3 2 13 56.29 3.24
 3 -2 -13 54.2 3.49
 3 -2 -12 1.32 0.89
 -3 2 12 -0.38 1.47
 -3 2 12 1.13 0.8
 3 -2 -12 1.21 1.09
 -3 2 11 177.61 11.46
 -3 2 11 193.5 10.25
 3 -2 -11 212.28 10.46
 -3 2 10 0.06 0.77
 3 -2 -10 1.16 1
 -3 2 10 0.16 0.58
 -3 2 10 0.11 1.28
 3 -2 -10 1.11 0.78
 3 -2 -9 318.98 16.16
 -3 2 9 349.57 16.07
 -3 2 9 349.22 15.96
 -3 2 9 367.4 17.41
 3 -2 -8 22.47 1.67
 -3 2 8 21.85 1.55
 -3 2 8 23.27 1.45
 -3 2 8 23.52 2.45
 3 -2 -7 120.96 5.89
 -3 2 7 130.77 6.89
 -3 2 7 120.73 5.79
 -3 2 7 111.76 5.69
 -3 2 6 2.55 0.72
 -3 2 6 3.8 0.66
 -3 2 6 3.9 1.22
 3 -2 -6 2.11 0.83
 -3 2 5 647.51 29.73
 -3 2 5 633.05 29.67
 -3 2 4 6.9 2.48
 -3 2 4 4.08 0.65
 -3 2 3 126.46 8.28
 -3 2 3 163.51 8.22
 -3 2 2 9.62 1.92
 -3 2 2 10.06 2.02
 -3 2 1 353.26 15.16
 -3 2 1 270 13.61
 -3 2 0 0.12 2.19
 -3 2 -1 349.38 18.39
 -3 2 -2 6.89 2.99
 -3 2 -2 5.46 2.35
 -3 2 -3 168.65 10.41
 -3 2 -3 185.62 10.09
 -3 2 -4 10.69 1.04
 -3 2 -4 12.44 2.37
 -3 2 -4 9.51 0.85
 -3 2 -4 9.86 1.12
 -3 2 -4 8.53 1.03
 -3 2 -4 9.57 0.96
 -3 2 -5 644.96 28
 -3 2 -5 627.16 27.97
 -3 2 -5 639.75 28.09
 -3 2 -5 562.66 27.84
 -3 2 -5 591.58 27.93
 -3 2 -6 69.7 3.74
 -3 2 -6 72.1 3.84
 -3 2 -6 66.91 3.58
 -3 2 -6 75.23 5.67
 -3 2 -6 62.55 3.48
 -3 2 -6 70.68 3.62
 -3 2 -6 73.85 3.7
 -3 2 -7 93.26 4.82
 -3 2 -7 99.27 5.05
 -3 2 -7 87.27 4.61
 -3 2 -7 88.55 6.61
 -3 2 -7 85.86 4.55
 -3 2 -7 91.68 4.64
 -3 2 -7 98.08 5.29
 -3 2 -7 95.53 4.79
 -3 2 -8 6.88 1.1
 -3 2 -8 6.46 1.66
 -3 2 -8 5.14 0.9
 -3 2 -8 6.48 1.52
 -3 2 -8 6.05 0.95
 -3 2 -8 5.4 2.37
 -3 2 -8 5.18 1.13
 -3 2 -8 5.4 1.09
 -3 2 -8 5.97 0.85
 -3 2 -9 92.09 4.67
 -3 2 -9 96.61 5.51
 -3 2 -9 83.56 4.93
 -3 2 -9 91.76 4.92
 -3 2 -9 98.56 5.02
 -3 2 -9 85.66 5.8
 3 -2 9 79.5 5.64
 -3 2 -10 1.01 2.47
 -3 2 -10 0.25 0.83
 -3 2 -10 0.4 1.06
 -3 2 -10 1.92 1.66
 -3 2 -10 2.72 1.09
 -3 2 -10 2.9 1.79
 -3 2 -11 185.63 9.25
 -3 2 -11 197.74 9.94
 -3 2 -11 167.4 9.16
 -3 2 -12 2.76 1.46
 -3 2 -12 1.43 1.61
 -3 2 -12 0.6 1.22
 -3 2 -12 2.11 1.89
 -3 2 -13 21.26 2.43
 -3 2 -13 32.29 2.8
 -3 2 -13 30.21 3.66
 -3 2 -13 31.48 3.33
 -3 2 -14 1.63 1.24
 3 -2 14 1.19 1.32
 -3 2 -14 1.11 1.2
 -3 2 -14 0.49 1.1
 -3 2 -14 -0.32 1.43
 -3 2 -15 11.45 1.58
 -3 2 -15 16.06 1.79
 -3 2 -15 12.23 2.18
 -3 2 -16 2.63 1.12
 -3 2 -16 2.37 1.04
 -3 2 -16 2.1 1.42
 -3 2 -17 6.95 1.27
 -3 2 -17 11.98 1.26
 -3 2 -17 10.47 1.62
 -3 2 -18 0.41 0.7
 -3 2 -18 0.54 0.82
 3 -1 -19 6.09 0.82
 3 -1 -18 0.95 0.69
 3 -1 -17 24.23 1.68
 3 -1 -16 2.66 0.84
 -3 1 15 102.62 5.2
 -3 1 15 105.07 6.81
 3 -1 -15 112.68 5.35
 3 -1 -15 94.34 5.42
 3 -1 -14 0.48 0.78
 -3 1 14 0.4 1.57
 3 -1 -14 0.59 1.05
 -3 1 13 102.32 6.79
 3 -1 -13 113.16 5.37
 -3 1 13 103.42 5.25
 3 -1 -13 90.5 5.4
 -3 1 12 0.76 1.44
 -3 1 12 0.67 0.81
 3 -1 -12 -0.9 1.01
 -3 1 11 86.88 6.02
 -3 1 11 81.14 4.62
 3 -1 -10 24.6 1.87
 -3 1 10 20.39 2.47
 -3 1 10 25.76 1.62
 -3 1 10 27.35 1.77
 3 -1 -9 244.82 12.54
 -3 1 9 257.23 13.56
 -3 1 9 259.7 12.48
 -3 1 9 286.34 12.44
 3 -1 -8 28.22 1.79
 -3 1 8 24.84 2.44
 -3 1 8 24.56 1.67
 -3 1 7 94.78 4.72
 -3 1 7 105.23 5.71
 3 -1 -7 91.78 4.82
 3 -1 -7 94.89 4.77
 -3 1 6 59.69 3.28
 3 -1 -6 64.78 3.34
 3 -1 -6 68.8 3.41
 -3 1 5 209.7 10.67
 -3 1 5 207.46 9.89
 3 -1 -5 222.88 10.63
 -3 1 4 23.63 2.07
 3 -1 -4 27.28 2.01
 3 -1 -3 480.99 22.6
 -3 1 3 473.7 22.82
 -3 1 3 490.61 23.16
 -3 1 2 3.36 1.17
 3 -1 -2 1.8 0.78
 -3 1 2 1.55 1.85
 3 -1 -1 507.45 26.34
 -3 1 1 590.25 26.37
 -3 1 0 14.56 2.83
 -3 1 0 13.36 1.24
 -3 1 -1 638.37 26.97
 -3 1 -1 503.27 24.72
 -3 1 -2 6.76 3.67
 -3 1 -2 6.02 2.13
 -3 1 -3 382.21 19.49
 -3 1 -3 389.97 20.46
 -3 1 -4 50.75 4.25
 -3 1 -4 61.73 5.53
 -3 1 -5 346.14 16.62
 -3 1 -5 360.13 16.76
 -3 1 -5 371.62 16.73
 -3 1 -5 353.71 16.69
 -3 1 -5 376.91 16.85
 -3 1 -5 362.82 16.71
 -3 1 -6 77.26 3.83
 -3 1 -6 67.18 3.82
 -3 1 -6 71.46 3.67
 -3 1 -6 83.52 6.36
 -3 1 -6 70.02 3.75
 -3 1 -6 75.64 3.79
 -3 1 -6 82.5 4.03
 -3 1 -7 105.38 4.94
 -3 1 -7 99.64 5.63
 -3 1 -7 99.64 7.29
 -3 1 -7 93.33 4.94
 -3 1 -7 108.61 5.24
 -3 1 -7 90.62 4.75
 -3 1 -7 85.35 4.9
 -3 1 -7 102.72 4.9
 -3 1 -7 100.91 4.87
 -3 1 -8 71.35 3.52
 -3 1 -8 60.95 4.16
 -3 1 -8 59.65 5.57
 -3 1 -8 61.59 3.47
 -3 1 -8 69.36 3.91
 -3 1 -8 59.42 3.25
 -3 1 -8 63.85 3.38
 -3 1 -8 64.11 3.4
 -3 1 -8 59.7 4.45
 -3 1 -8 62.95 3.49
 -3 1 -9 345.14 16.11
 -3 1 -9 310.6 15.2
 -3 1 -9 322.39 14.66
 -3 1 -9 287.62 14.51
 -3 1 -9 295.9 14.39
 -3 1 -9 295.55 14.51
 -3 1 -9 292.54 15.19
 -3 1 -9 309.87 14.42
 -3 1 -9 320.28 14.34
 -3 1 -10 1.1 2.3
 -3 1 -10 0.19 0.79
 -3 1 -10 0.76 0.97
 -3 1 -10 1.17 0.66
 -3 1 -10 0.4 1.06
 -3 1 -10 0.84 1.75
 -3 1 -10 0.38 0.76
 -3 1 -10 -0.51 1.4
 -3 1 -11 171.88 8.7
 -3 1 -11 184.19 11.21
 -3 1 -11 163.26 8.68
 -3 1 -11 191.09 9.88
 -3 1 -11 194.62 8.94
 -3 1 -12 1.28 1.38
 -3 1 -12 4.1 1.2
 -3 1 -12 2.53 2.09
 -3 1 -12 3.64 1.63
 -3 1 -13 37.39 2.76
 -3 1 -13 35.5 3.73
 -3 1 -13 53.93 4.25
 -3 1 -13 21.4 2.89
 -3 1 -13 57.13 2.91
 -3 1 -14 7 1.88
 3 -1 14 5.52 1.59
 -3 1 -15 11.95 2
 -3 1 -15 14.77 2.12
 -3 1 -16 2.34 1.39
 -3 1 -16 1.84 0.97
 -3 1 -16 4.5 1.4
 -3 1 -17 5.1 1.09
 -3 1 -17 4.76 1.38
 -3 1 -18 2.72 1
 -3 1 -18 0.76 0.82
 -3 1 -18 2.3 1.03
 3 0 -19 9.12 1.02
 3 0 -18 0.45 0.68
 3 0 -17 21.95 1.63
 -3 0 16 0.36 0.66
 3 0 -16 1.08 0.95
 3 0 -16 0.39 0.75
 3 0 -15 79.39 4.05
 3 0 -15 67.46 4.14
 -3 0 15 73.77 3.92
 -3 0 15 78.77 5.63
 -3 0 14 0.03 0.74
 3 0 -14 0.66 0.79
 -3 0 14 0.28 1.42
 3 0 -14 0.13 1.02
 3 0 -13 124.46 6.59
 -3 0 13 130.76 6.42
 -3 0 13 128.62 7.99
 -3 0 12 0.39 0.81
 -3 0 12 -0.63 1.46
 3 0 -12 0.32 0.97
 -3 0 11 94.78 5.08
 -3 0 11 83.15 6.16
 3 0 -10 3.65 0.88
 -3 0 10 2.73 0.86
 3 0 -10 3.88 0.96
 -3 0 10 2.12 1.27
 -3 0 9 45.7 3.47
 3 0 -9 42.38 2.62
 3 0 -9 44.38 2.56
 -3 0 9 45.56 2.54
 3 0 -9 43.6 2.56
 -3 0 8 1.53 1.09
 3 0 -8 1.38 0.79
 3 0 -8 0.53 0.69
 -3 0 8 0.98 0.67
 3 0 -8 0.87 0.71
 3 0 -8 0.09 0.95
 3 0 -7 116 6.17
 -3 0 7 100.09 5.97
 3 0 -7 115.36 5.4
 3 0 -7 107.68 5.24
 3 0 -7 108.64 5.27
 -3 0 7 96.4 5.2
 3 0 -6 7.97 1.02
 -3 0 6 4.91 0.76
 -3 0 5 275.46 14.19
 3 0 -5 310.27 14.35
 -3 0 4 79.95 4.74
 3 0 -4 90.03 4.83
 -3 0 3 312.44 15.52
 3 0 -3 332.76 15.52
 -3 0 2 9.48 2.42
 -3 0 2 9.87 1.53
 3 0 -2 10.1 1.27
 -3 0 1 3153.85 104.75
 3 0 -1 2046.57 102.85
 -3 0 0 16.42 3.12
 3 0 0 13.09 1.18
 -3 0 0 12.68 1.2
 -3 0 -1 1989.87 78.5
 -3 0 -1 1757.89 78.51
 -3 0 -2 2.12 3.92
 -3 0 -2 2.39 0.98
 3 0 2 1.38 0.45
 -3 0 -2 1.81 0.89
 -3 0 -3 384.01 16.75
 -3 0 -3 342.35 18.97
 -3 0 -3 348.3 16.48
 -3 0 -4 34.06 2.58
 -3 0 -4 27.54 4.44
 -3 0 -4 31.69 2.84
 -3 0 -4 31.87 2.37
 -3 0 -5 162.92 7.8
 -3 0 -5 187.39 8.87
 -3 0 -6 25.08 1.64
 -3 0 -6 24.53 1.64
 -3 0 -6 23.54 1.64
 -3 0 -6 27.61 1.58
 -3 0 -6 30.35 1.92
 -3 0 -6 25.6 1.66
 -3 0 -7 78.02 3.68
 -3 0 -7 57.55 4.26
 -3 0 -7 69.19 3.66
 -3 0 -7 83.88 4.03
 -3 0 -7 67.76 4.21
 -3 0 -7 63.41 3.66
 -3 0 -7 67.87 3.72
 -3 0 -7 73.78 3.66
 -3 0 -7 78.05 4.74
 -3 0 -7 51.78 5.46
 -3 0 -7 69.29 3.55
 -3 0 -8 5.25 0.89
 -3 0 -8 4.37 1.22
 -3 0 -8 4.08 1.38
 -3 0 -8 5.42 1
 -3 0 -8 4.85 0.87
 -3 0 -8 4.59 1.35
 -3 0 -8 1.26 2.28
 -3 0 -8 4.62 1.78
 -3 0 -8 4.71 0.8
 -3 0 -8 3.53 0.83
 -3 0 -8 4.84 0.69
 -3 0 -9 212.74 11.05
 -3 0 -9 204.8 11.71
 -3 0 -9 264.53 12.56
 -3 0 -9 211.34 11.11
 -3 0 -9 228.52 11.07
 -3 0 -9 292.4 12.01
 -3 0 -9 248.44 10.94
 -3 0 -9 242.02 11.78
 -3 0 -9 232.42 11.06
 -3 0 -10 31.03 2.98
 -3 0 -10 25.44 1.97
 -3 0 -10 28.19 1.85
 -3 0 -10 26.73 1.97
 -3 0 -10 28.45 2.79
 -3 0 -10 27.85 1.88
 -3 0 -10 19.68 3.12
 -3 0 -11 111.59 5.97
 -3 0 -11 127.73 6.79
 -3 0 -11 103.73 5.65
 -3 0 -11 103.09 5.62
 -3 0 -11 120.3 5.9
 -3 0 -11 120.71 5.84
 -3 0 -11 93.49 7.83
 -3 0 -11 125.52 7.23
 -3 0 -12 0.04 1
 -3 0 -12 -0.33 1.22
 -3 0 -12 0.37 0.75
 -3 0 -12 0.03 0.8
 -3 0 -12 -0.13 1.23
 -3 0 -12 0.74 1.94
 -3 0 -13 72.47 4.88
 -3 0 -13 88.28 5.45
 -3 0 -13 94.6 5.02
 -3 0 -13 89.59 5.7
 -3 0 -13 65 4.04
 3 0 13 63.06 4.76
 -3 0 -13 90.64 4.38
 3 0 14 3.79 1.24
 -3 0 -14 4.09 1.66
 -3 0 -14 4.42 1.45
 -3 0 -14 3.36 1.06
 -3 0 -15 58.55 3.84
 -3 0 -15 53.11 4.1
 -3 0 -16 5.32 1.73
 -3 0 -16 7.5 1.41
 -3 0 -16 8.33 1.16
 -3 0 -17 5.2 1.69
 -3 0 -17 6.39 1.33
 -3 0 -17 6.36 1.12
 -3 0 -18 3.66 1.34
 -3 0 -18 1.39 0.84
 -3 0 -18 2.16 0.95
 3 1 -19 3.08 0.7
 3 1 -18 0.45 0.66
 -3 -1 17 17.57 1.27
 3 1 -17 18.91 1.51
 3 1 -17 17.34 1.6
 3 1 -16 0.24 0.78
 -3 -1 16 0.78 0.67
 3 1 -16 1.03 0.96
 -3 -1 15 89.75 4.65
 3 1 -15 95.86 4.8
 3 1 -15 83.95 4.88
 -3 -1 14 3.11 1.75
 -3 -1 14 3.05 0.91
 3 1 -14 3.6 1.12
 3 1 -13 98.13 5.48
 -3 -1 13 106.87 5.39
 3 1 -12 8.78 1.26
 -3 -1 12 7.35 1.89
 -3 -1 12 7.47 1.1
 3 1 -11 128.19 5.78
 3 1 -11 112.15 5.73
 3 1 -11 120.93 5.84
 -3 -1 11 97.09 6.86
 -3 -1 11 96.71 5.61
 -3 -1 10 0.72 0.78
 3 1 -10 0.56 0.89
 3 1 -10 0.79 0.81
 3 1 -10 1.54 0.86
 3 1 -10 -0.41 1.15
 -3 -1 10 1.79 1.37
 -3 -1 9 165.03 7.57
 3 1 -9 98.49 6.02
 3 1 -9 111.12 5.98
 -3 -1 9 153.27 6.11
 3 1 -9 129.76 7.11
 3 1 -9 114.25 6.02
 -3 -1 8 8.76 1.5
 3 1 -8 10.61 1.16
 -3 -1 8 7.92 0.97
 3 1 -8 10.71 1
 3 1 -8 6.12 1.39
 3 1 -8 10.37 1.05
 3 1 -7 127.4 6.08
 3 1 -7 120.2 5.99
 3 1 -7 132.45 6.23
 3 1 -7 133.53 6.97
 -3 -1 7 120.74 6.04
 3 1 -7 120.35 6.02
 -3 -1 6 11.83 1.55
 3 1 -6 9.11 1.11
 3 1 -6 10.3 0.97
 -3 -1 6 9.7 0.95
 3 1 -5 329.98 14.97
 -3 -1 5 294.38 14.51
 -3 -1 5 291.79 14.67
 3 1 -4 43.89 2.91
 -3 -1 4 44.23 2.76
 -3 -1 4 38.95 2.78
 3 1 -3 361.97 16.57
 -3 -1 3 344.46 16.43
 -3 -1 3 330.74 16.46
 -3 -1 2 2.67 0.94
 3 1 -2 2.23 0.94
 -3 -1 2 1.5 1.12
 -3 -1 1 2004.18 96.67
 -3 -1 1 2744.75 99.08
 -3 -1 1 2481.37 97.13
 3 1 -1 1905.2 96.89
 -3 -1 0 11.33 3.07
 -3 -1 0 9.82 1.11
 -3 -1 0 9.74 1.22
 3 1 0 10.14 1.13
 -3 -1 -1 2234.28 91.33
 -3 -1 -1 1681.26 92.98
 -3 -1 -1 2257.89 91.52
 3 1 1 1769.49 91.12
 -3 -1 -2 0.19 3.94
 -3 -1 -2 1.41 0.84
 3 1 2 2.62 0.7
 -3 -1 -2 2.18 0.94
 -3 -1 -2 2.07 0.99
 -3 -1 -3 240.95 11.42
 -3 -1 -3 214.37 13.6
 -3 -1 -3 253.93 11.45
 -3 -1 -3 256.58 11.67
 3 1 3 236.18 11.03
 -3 -1 -4 2.61 3.04
 -3 -1 -4 1.29 0.82
 3 1 4 0.26 0.48
 -3 -1 -4 1.42 1.03
 -3 -1 -4 0.57 1.05
 -3 -1 -5 416.99 19.42
 -3 -1 -5 435.17 20.97
 -3 -1 -5 391.8 18.94
 -3 -1 -5 386.9 19.07
 -3 -1 -6 9.21 1.23
 -3 -1 -6 8.29 0.93
 -3 -1 -6 7.93 0.96
 -3 -1 -6 9.88 0.95
 -3 -1 -6 9.01 1.03
 -3 -1 -6 9.43 1.09
 -3 -1 -6 9.09 0.88
 -3 -1 -6 8.08 1.18
 -3 -1 -7 136.31 6.46
 -3 -1 -7 131.98 7.17
 -3 -1 -7 123.16 6.55
 -3 -1 -7 148.88 8.73
 -3 -1 -7 133.85 6.6
 -3 -1 -7 149.27 7.14
 -3 -1 -7 137.56 6.5
 -3 -1 -7 148.72 7.71
 -3 -1 -7 135.69 6.55
 -3 -1 -7 155.59 6.91
 -3 -1 -7 147.05 6.79
 -3 -1 -7 137.16 6.81
 -3 -1 -8 0.97 0.9
 -3 -1 -8 1.97 0.77
 -3 -1 -8 3.74 1.32
 -3 -1 -8 1.34 1.84
 -3 -1 -8 2.53 1.96
 -3 -1 -8 1.05 1.09
 -3 -1 -8 3.29 0.77
 -3 -1 -8 2.16 1.41
 -3 -1 -8 2.42 0.91
 -3 -1 -8 2.74 0.62
 -3 -1 -8 1.74 1.16
 -3 -1 -8 4.56 0.94
 -3 -1 -9 11.2 2.67
 -3 -1 -9 19.16 1.69
 -3 -1 -9 16.89 1.52
 -3 -1 -9 19.9 2.18
 -3 -1 -9 19.02 1.61
 -3 -1 -9 14.11 1.68
 -3 -1 -9 20.11 2.43
 -3 -1 -9 22.05 2.51
 -3 -1 -9 18.15 1.61
 -3 -1 -9 27.37 1.48
 -3 -1 -10 3.38 1.46
 -3 -1 -10 1.8 2.17
 -3 -1 -10 2.65 1.29
 -3 -1 -10 3.61 0.99
 -3 -1 -10 5.18 2.28
 -3 -1 -10 3.27 0.93
 -3 -1 -10 4.14 1.57
 -3 -1 -10 4.03 1.15
 -3 -1 -10 3.68 0.85
 -3 -1 -10 5.51 1.09
 -3 -1 -11 44.76 5.54
 -3 -1 -11 79.13 4.87
 -3 -1 -11 116.41 4.77
 -3 -1 -11 126.97 5.62
 -3 -1 -11 59.1 6.9
 -3 -1 -11 95.74 5.04
 -3 -1 -11 90.09 4.5
 3 1 11 55.42 4.78
 -3 -1 -11 81.53 4.49
 -3 -1 -11 98.73 6.01
 -3 -1 -11 78.07 5.18
 -3 -1 -12 -1.57 2.64
 -3 -1 -12 -0.07 1.26
 -3 -1 -12 2.35 1.68
 -3 -1 -12 -0.38 1.28
 -3 -1 -12 1.14 1.02
 -3 -1 -12 0.25 0.84
 -3 -1 -12 -0.29 1.13
 -3 -1 -12 0.67 0.75
 -3 -1 -13 136.72 6.45
 -3 -1 -13 133.42 5.79
 -3 -1 -13 97 5.49
 -3 -1 -13 90.7 5.41
 -3 -1 -13 117.82 6.06
 -3 -1 -14 2.43 1.4
 -3 -1 -14 1.32 0.97
 -3 -1 -14 0.79 0.79
 -3 -1 -14 0.18 1.08
 -3 -1 -15 63.82 4.22
 -3 -1 -15 86.51 4.9
 -3 -1 -16 3.78 1
 -3 -1 -16 4.94 1.17
 -3 -1 -16 5.23 1.66
 -3 -1 -17 11.25 1.36
 -3 -1 -17 14.22 1.54
 -3 -1 -18 1.19 0.88
 -3 -1 -18 1.33 1.43
 -3 -1 -18 1.55 0.8
 -3 -1 -19 4.57 1.3
 3 2 -18 0.03 0.77
 3 2 -18 0.08 0.58
 3 2 -17 8.36 1.09
 3 2 -17 8.41 1.25
 -3 -2 17 11.07 1
 3 2 -16 0.59 0.98
 3 2 -16 0.47 0.84
 -3 -2 16 0.69 0.69
 -3 -2 15 45.24 2.72
 3 2 -15 50.53 2.89
 3 2 -15 41.59 2.92
 -3 -2 14 3.44 1.85
 -3 -2 13 71.94 3.77
 -3 -2 13 82.04 5.78
 3 2 -13 65.72 3.83
 3 2 -13 56.76 3.69
 -3 -2 12 0.07 0.92
 -3 -2 12 3.19 1.83
 3 2 -12 1.48 1.02
 3 2 -12 2.55 1.01
 3 2 -11 161.3 7.81
 -3 -2 11 128.57 9.01
 -3 -2 11 131.24 7.67
 3 2 -11 122.77 8.71
 3 2 -11 192.88 7.91
 3 2 -11 180.17 7.97
 3 2 -10 3.23 0.95
 -3 -2 10 -0.12 1.43
 -3 -2 10 0.78 0.88
 3 2 -10 -0.22 1.23
 3 2 -10 4.27 1.1
 3 2 -10 1.53 0.9
 3 2 -9 372.22 19.61
 3 2 -9 350.84 18.5
 3 2 -9 364.5 18.54
 3 2 -9 406.03 18.52
 3 2 -9 354.29 18.64
 3 2 -8 28.92 2.54
 3 2 -8 24.98 1.7
 3 2 -8 25.99 1.76
 3 2 -8 25.28 1.67
 -3 -2 8 26.32 1.76
 3 2 -8 25.93 1.9
 -3 -2 8 31.98 2.69
 3 2 -7 126.21 6.24
 3 2 -7 122.97 6.18
 -3 -2 7 128.22 6.23
 3 2 -7 125.68 6.16
 -3 -2 6 135.73 7.17
 -3 -2 6 157.77 7.7
 -3 -2 6 136.92 6.81
 3 2 -6 143.81 6.84
 -3 -2 5 160.61 7.89
 -3 -2 5 148.7 7.57
 -3 -2 5 145.27 7.11
 -3 -2 4 27.31 2.13
 -3 -2 4 31.54 2.28
 3 2 -4 31.27 2.39
 -3 -2 3 490.56 24.04
 3 2 -3 532.59 24.23
 -3 -2 3 518.35 24.08
 -3 -2 2 3.6 0.95
 3 2 -2 3.25 1
 -3 -2 2 4.01 0.74
 -3 -2 2 3.58 1.16
 -3 -2 1 1217.68 52.05
 -3 -2 1 973.71 53.42
 3 2 -1 1062.67 52.29
 -3 -2 1 1160.31 52.39
 -3 -2 0 6.8 2.71
 -3 -2 0 8.79 1.11
 3 2 0 8.07 1.11
 -3 -2 0 7.25 1.14
 -3 -2 -1 1116.77 47.74
 -3 -2 -1 1129.7 47.98
 3 2 2 1.01 0.72
 -3 -2 -2 0.79 3.29
 -3 -2 -2 -0.44 0.95
 -3 -2 -2 0.05 0.85
 -3 -2 -3 489.78 23.5
 3 2 3 485.72 23.35
 -3 -2 -3 507.11 23.55
 -3 -2 -4 6.09 2.4
 -3 -2 -4 3.17 0.94
 -3 -2 -4 3.44 1.16
 -3 -2 -5 97.55 5.11
 -3 -2 -5 107.2 5.26
 -3 -2 -5 105.03 5.59
 -3 -2 -6 33.56 2.13
 -3 -2 -6 25.82 2.1
 -3 -2 -6 30.71 3.1
 -3 -2 -6 28.01 1.99
 -3 -2 -6 29.68 1.9
 -3 -2 -6 29.85 1.78
 -3 -2 -6 27.75 2.91
 -3 -2 -6 32.49 1.85
 -3 -2 -6 32.54 1.99
 -3 -2 -7 90.62 4.93
 -3 -2 -7 99.46 5.61
 -3 -2 -7 101.1 5.11
 -3 -2 -7 105.45 5.99
 -3 -2 -7 105.72 5.29
 -3 -2 -7 97.14 4.88
 -3 -2 -7 87.48 5.85
 -3 -2 -7 95.96 4.81
 -3 -2 -7 100.06 5.11
 -3 -2 -7 105.84 5.23
 -3 -2 -7 94.14 4.85
 -3 -2 -8 9.84 1.01
 -3 -2 -8 9.34 1.6
 -3 -2 -8 9.51 0.91
 -3 -2 -8 9.46 1.13
 -3 -2 -8 11.04 2.2
 -3 -2 -8 11.6 1.26
 -3 -2 -8 8.45 1.36
 -3 -2 -8 9.59 1.21
 -3 -2 -8 9 1.14
 -3 -2 -8 10.92 1.54
 -3 -2 -8 9.75 1.69
 -3 -2 -9 211.39 8.57
 -3 -2 -9 141.27 7.39
 -3 -2 -9 162.48 7.64
 -3 -2 -9 97.47 7.76
 -3 -2 -9 166.94 7.33
 -3 -2 -9 137.46 7.52
 -3 -2 -9 141.33 8.49
 -3 -2 -9 171.9 7.23
 -3 -2 -9 136 7.25
 -3 -2 -9 138.4 7.55
 -3 -2 -9 148 8.57
 -3 -2 -10 0.43 2.07
 -3 -2 -10 0.97 1.17
 -3 -2 -10 -0.99 2.11
 -3 -2 -10 0.65 1
 -3 -2 -10 0.81 1
 -3 -2 -10 1.18 1.17
 -3 -2 -10 0.1 0.93
 -3 -2 -11 101.91 5.18
 -3 -2 -11 137.23 5.52
 -3 -2 -11 63.11 4.82
 -3 -2 -11 77.41 4.74
 -3 -2 -11 73.29 5.43
 -3 -2 -11 56.87 6.9
 -3 -2 -11 74.99 6.11
 -3 -2 -11 132.16 5.09
 -3 -2 -12 14.43 2.97
 -3 -2 -12 6.69 1.57
 -3 -2 -12 6.87 1.2
 -3 -2 -12 14.11 1.46
 -3 -2 -12 8.16 1.1
 -3 -2 -12 10.62 1.49
 -3 -2 -12 11.35 1.73
 -3 -2 -12 10.11 1.59
 -3 -2 -13 110.62 5.43
 -3 -2 -13 91.61 5.9
 -3 -2 -13 89.35 5.14
 -3 -2 -13 104.71 5.59
 -3 -2 -13 96.58 7.01
 -3 -2 -13 97.57 5.29
 -3 -2 -14 5.51 1.47
 -3 -2 -14 6.13 1.23
 -3 -2 -14 4.15 0.99
 -3 -2 -14 3.94 2.76
 -3 -2 -14 4.69 1.13
 -3 -2 -15 66.76 4.02
 -3 -2 -15 62.75 3.71
 -3 -2 -15 59.04 5.41
 -3 -2 -16 1.75 1.34
 -3 -2 -16 0.66 0.86
 -3 -2 -16 1.4 0.72
 -3 -2 -16 0.73 0.87
 -3 -2 -16 1.68 2.14
 -3 -2 -17 13.34 1.39
 -3 -2 -17 13.65 1.43
 -3 -2 -17 12.49 2.13
 -3 -2 -18 0.74 0.65
 -3 -2 -18 2.23 1.33
 -3 -2 -19 11.79 1.69
 3 3 -18 0.05 0.65
 3 3 -17 11.27 1.36
 3 3 -17 12.69 1.17
 -3 -3 17 15.14 1.2
 -3 -3 16 1.12 0.77
 3 3 -16 0.8 0.97
 3 3 -16 0.22 0.82
 -3 -3 15 19.11 1.54
 3 3 -15 12.62 1.62
 -3 -3 14 1.9 1.76
 3 3 -13 48.18 3.14
 -3 -3 13 55.37 4.98
 -3 -3 13 56.54 3.12
 -3 -3 12 9.27 1.36
 -3 -3 12 13.42 2.54
 3 3 -12 9.58 1.37
 3 3 -12 8.57 1.39
 3 3 -12 10.18 2.07
 3 3 -12 10.55 1.5
 3 3 -11 282.05 10.51
 -3 -3 11 162.49 9.97
 -3 -3 11 144.48 11.32
 3 3 -11 200 9.99
 3 3 -11 217.06 10.14
 3 3 -11 268.44 10.3
 3 3 -11 149.22 11.04
 3 3 -10 10.07 1.47
 -3 -3 10 11.08 1.38
 3 3 -10 10.79 1.33
 3 3 -10 8.77 1.17
 3 3 -10 7.02 1.79
 -3 -3 10 9.42 2.15
 3 3 -10 13.52 1.36
 -3 -3 9 361.63 13.15
 -3 -3 9 368.7 15.03
 3 3 -9 239.86 12.86
 3 3 -9 254.97 14.05
 3 3 -9 233.17 13
 3 3 -9 258.31 12.79
 3 3 -9 273.47 12.92
 -3 -3 8 1.65 1.29
 -3 -3 8 2.06 0.86
 3 3 -8 2.22 1.24
 3 3 -8 3.75 0.83
 3 3 -8 1.44 0.68
 3 3 -8 2.23 0.86
 -3 -3 7 101.28 5.71
 3 3 -7 112.55 5.41
 3 3 -7 101.7 5.3
 3 3 -7 111.18 5.44
 3 3 -6 4.08 0.69
 3 3 -6 5.55 1.32
 -3 -3 6 2.82 0.86
 3 3 -6 5.28 0.88
 -3 -3 6 4.67 1.31
 -3 -3 5 728.64 32.1
 -3 -3 5 645.77 31.71
 -3 -3 4 17.46 1.76
 3 3 -3 153.09 6.96
 -3 -3 3 116.69 5.93
 3 3 -2 4.65 1.22
 -3 -3 2 5.19 1.21
 -3 -3 2 3.4 0.78
 -3 -3 1 474.08 19.18
 3 3 -1 362.08 18.95
 -3 -3 1 362.29 18.54
 -3 -3 1 450.45 20.12
 -3 -3 1 405.57 19.02
 -3 -3 0 1.71 1.99
 3 3 0 2.68 1.09
 -3 -3 0 2.85 1.15
 -3 -3 0 2.09 0.95
 -3 -3 0 1.37 1.07
 -3 -3 -1 407.68 19.82
 -3 -3 -1 422.16 19.75
 3 3 1 405.94 19.96
 -3 -3 -1 397.14 19.87
 -3 -3 -2 2.93 1.1
 -3 -3 -2 3.33 2.26
 -3 -3 -2 2.62 1.13
 -3 -3 -2 2.16 1.07
 3 3 2 2.54 0.52
 -3 -3 -3 203.19 10.69
 -3 -3 -3 238.16 11.49
 -3 -3 -4 67.03 4.18
 -3 -3 -4 73.27 4.68
 -3 -3 -5 421.19 18.35
 -3 -3 -5 396.05 18.4
 -3 -3 -5 369.97 18.14
 -3 -3 -5 384.36 18.66
 -3 -3 -5 371.6 18.12
 -3 -3 -5 410.19 19.22
 -3 -3 -6 156.84 7.72
 -3 -3 -6 138.82 6.77
 -3 -3 -6 133.02 7.27
 -3 -3 -6 140.99 6.92
 -3 -3 -6 156.12 7.07
 -3 -3 -6 147.54 6.83
 -3 -3 -6 130.41 6.8
 -3 -3 -6 137.61 7.7
 -3 -3 -6 139.01 7.54
 -3 -3 -6 136.88 7.01
 -3 -3 -7 152.74 7.93
 -3 -3 -7 156.05 7.24
 -3 -3 -7 146.53 7.34
 -3 -3 -7 155.45 7.15
 -3 -3 -7 145.33 7.22
 -3 -3 -7 153.15 7.26
 -3 -3 -7 169.33 7.43
 -3 -3 -7 156.29 8.09
 -3 -3 -7 146.66 7.08
 -3 -3 -7 144.23 7.12
 -3 -3 -8 55.95 3.18
 -3 -3 -8 56.49 4.11
 -3 -3 -8 57.34 3.06
 -3 -3 -8 61.28 3.16
 -3 -3 -8 52.9 3.21
 -3 -3 -8 60.2 3.91
 -3 -3 -8 55.99 3.23
 -3 -3 -8 62.52 3.42
 -3 -3 -8 58.44 3.37
 -3 -3 -9 507.27 20.43
 -3 -3 -9 517.71 20.35
 -3 -3 -9 381.76 21.25
 -3 -3 -9 343.75 20.37
 -3 -3 -9 629.73 21.85
 -3 -3 -9 372.33 20.43
 -3 -3 -9 381.4 20.55
 -3 -3 -9 480.02 20.71
 -3 -3 -10 4.86 1.1
 -3 -3 -10 4.13 1.07
 -3 -3 -10 4.08 1.09
 -3 -3 -10 4.26 1.13
 -3 -3 -10 1.54 1.04
 -3 -3 -10 0.27 1.23
 -3 -3 -10 3.47 2.06
 -3 -3 -11 196.59 7.91
 -3 -3 -11 103.45 8.08
 -3 -3 -11 120.6 7.79
 -3 -3 -11 132.47 8.68
 -3 -3 -11 167.1 7.89
 -3 -3 -11 166.45 7.97
 -3 -3 -11 166.85 7.59
 -3 -3 -12 4.53 1.19
 -3 -3 -12 2.96 1.36
 -3 -3 -12 2.89 1.22
 -3 -3 -12 3.47 1.21
 -3 -3 -12 1.23 2.18
 -3 -3 -13 67.53 3.8
 -3 -3 -13 71.18 5.25
 -3 -3 -13 74.51 4.11
 -3 -3 -13 57.04 3.5
 -3 -3 -13 61.45 3.82
 -3 -3 -13 54.61 4.25
 -3 -3 -13 64.96 3.74
 -3 -3 -14 0.43 0.99
 3 3 14 1.01 1.26
 -3 -3 -14 0.19 1.18
 -3 -3 -15 76.07 3.99
 -3 -3 -15 52.25 3.3
 -3 -3 -15 75.74 5.16
 -3 -3 -15 49.57 3.38
 -3 -3 -16 0.59 0.8
 -3 -3 -16 1.83 1.29
 -3 -3 -16 1.56 0.96
 -3 -3 -16 1.66 0.8
 -3 -3 -16 2.81 2.05
 -3 -3 -17 14.54 1.72
 -3 -3 -17 9.34 1.04
 -3 -3 -17 8.11 1.03
 -3 -3 -17 12.25 2.23
 -3 -3 -18 2.03 1.17
 -3 -3 -18 1.19 1.18
 -3 -3 -19 3.6 1.21
 3 4 -17 13.45 1.35
 -3 -4 17 18.85 1.31
 3 4 -16 -0.04 0.94
 -3 -4 16 -0.33 0.78
 3 4 -16 -0.18 0.75
 3 4 -15 28.46 2.3
 -3 -4 15 34.09 2.26
 -3 -4 14 7.72 1.32
 3 4 -14 5.3 1.23
 3 4 -14 8.67 1.38
 -3 -4 13 19.18 3.1
 3 4 -12 10.18 1.6
 -3 -4 12 12.82 1.66
 3 4 -12 14.5 1.68
 3 4 -12 8.75 1.38
 3 4 -12 7.15 2.17
 -3 -4 12 10.37 2.54
 3 4 -11 122.82 5.27
 3 4 -11 92.4 4.72
 -3 -4 11 63.12 4.56
 3 4 -11 82.89 4.51
 3 4 -11 115.56 4.93
 3 4 -11 46.35 5.46
 -3 -4 11 43.35 5.56
 3 4 -10 3.42 1.18
 -3 -4 10 2.68 1.24
 3 4 -10 1.78 0.92
 3 4 -10 2.89 1.34
 -3 -4 10 1.62 1.78
 3 4 -10 3.55 1.21
 3 4 -10 1.9 1.58
 3 4 -9 164.72 9.05
 3 4 -9 191.47 8.97
 3 4 -9 177.25 9.11
 3 4 -9 187.37 10.66
 3 4 -8 23.31 1.88
 3 4 -8 24.91 1.7
 -3 -4 8 22.72 2.82
 3 4 -8 25.82 2.84
 3 4 -8 24.17 1.85
 3 4 -7 101.85 5.38
 3 4 -7 100.9 5.34
 3 4 -7 104.18 5.24
 3 4 -6 37.27 3.18
 3 4 -6 35.01 2.14
 3 4 -6 31.6 2.01
 3 4 -5 464.4 21.79
 3 4 -5 506.61 23.19
 3 4 -4 102.26 6.16
 -3 -4 3 378.5 17.7
 -3 -4 2 1.67 0.84
 -3 -4 2 1.19 1.6
 -3 -4 2 1.91 1.17
 -3 -4 2 3.26 1.21
 3 4 -1 269.52 13.38
 -3 -4 1 233.19 12.64
 -3 -4 1 268.92 13.2
 -3 -4 1 286.2 13.06
 -3 -4 1 268.17 13.03
 -3 -4 0 9.34 1.38
 3 4 0 13.93 1.84
 -3 -4 0 7.35 1.78
 -3 -4 0 9.67 1.56
 -3 -4 0 10.4 1.53
 -3 -4 -1 222.03 11.36
 -3 -4 -1 217.37 11.81
 -3 -4 -1 246.05 11.56
 -3 -4 -1 227.71 11.47
 -3 -4 -2 2.48 1.21
 -3 -4 -2 1.8 1.32
 -3 -4 -2 1.46 1.09
 3 4 2 0.77 0.89
 -3 -4 -2 2.31 1.11
 -3 -4 -3 217.69 10.64
 3 4 3 213.22 10.11
 -3 -4 -3 217.6 10.65
 -3 -4 -3 219.68 10.73
 -3 -4 -3 189.21 10.28
 -3 -4 -4 36.08 2.63
 -3 -4 -4 36.47 2.34
 3 4 4 39.72 2.51
 -3 -4 -4 41.46 2.48
 -3 -4 -4 41.89 2.53
 -3 -4 -5 700.93 31.25
 -3 -4 -5 680.01 31.16
 3 4 5 707.22 31.48
 -3 -4 -5 684.64 31.94
 -3 -4 -5 783.56 31.66
 -3 -4 -5 601.51 31.01
 -3 -4 -5 663.03 31.31
 -3 -4 -6 5.65 1.07
 -3 -4 -6 9.56 1.05
 -3 -4 -6 7.29 1.11
 -3 -4 -6 7.21 1.48
 3 4 6 6.08 1.17
 -3 -4 -6 6.8 1.6
 -3 -4 -6 3.93 1.15
 -3 -4 -6 7.81 1.19
 -3 -4 -6 10.39 1.67
 -3 -4 -7 94.86 5.03
 -3 -4 -7 103.16 5.22
 -3 -4 -7 104.78 5.27
 -3 -4 -7 103.71 5.94
 -3 -4 -7 103.06 5.66
 -3 -4 -7 87.2 4.87
 -3 -4 -7 105.64 5.22
 -3 -4 -7 94.63 4.97
 -3 -4 -7 100.01 4.98
 -3 -4 -8 3.58 0.73
 -3 -4 -8 3.85 1.63
 -3 -4 -8 3.55 1.06
 -3 -4 -8 3.96 1.05
 -3 -4 -8 3.03 1.33
 -3 -4 -8 5.58 1.07
 -3 -4 -8 5.6 1.43
 -3 -4 -8 4.66 1.04
 -3 -4 -9 314.94 12.37
 -3 -4 -9 200.76 12.98
 -3 -4 -9 270.68 12.71
 -3 -4 -9 298.73 12.46
 -3 -4 -9 379.68 14
 -3 -4 -9 208.21 12.49
 -3 -4 -9 282.31 12.69
 -3 -4 -9 189.75 12.38
 -3 -4 -10 9.89 2.26
 -3 -4 -10 10.65 1.38
 -3 -4 -10 8.56 1.46
 -3 -4 -10 12.21 1.53
 -3 -4 -10 7.74 1.76
 -3 -4 -10 15.07 1.86
 -3 -4 -10 10.31 1.51
 -3 -4 -11 235.06 10.41
 -3 -4 -11 287.46 10.45
 -3 -4 -11 142.11 10.59
 3 4 11 180.71 10.96
 -3 -4 -11 172.67 10.18
 -3 -4 -11 225.47 10
 -3 -4 -11 164.92 10.84
 -3 -4 -12 3.96 2.1
 -3 -4 -12 6 1.29
 -3 -4 -12 6.88 1.24
 3 4 12 4.45 1.65
 -3 -4 -12 2.57 1.48
 -3 -4 -12 5.62 1.39
 3 4 13 70.24 4.7
 -3 -4 -13 63.61 3.72
 -3 -4 -13 63.49 3.86
 -3 -4 -13 55.31 3.6
 -3 -4 -13 60.6 4.52
 3 4 14 0.9 1.21
 -3 -4 -14 0.05 1.11
 -3 -4 -15 21.33 1.99
 -3 -4 -15 22.14 2.84
 -3 -4 -15 15.68 1.57
 -3 -4 -15 18.52 1.73
 -3 -4 -16 -0.27 1.07
 -3 -4 -16 0.47 1.61
 -3 -4 -16 -0.31 0.71
 -3 -4 -16 -0.43 0.86
 -3 -4 -17 10.49 1.81
 -3 -4 -17 8.26 1.04
 -3 -4 -17 9.96 1.47
 -3 -4 -18 0.1 0.55
 -3 -4 -18 -0.12 0.95
 -3 -5 17 12.64 0.98
 3 5 -17 9.58 0.97
 -3 -5 16 0.85 0.76
 3 5 -16 -0.18 0.8
 -3 -5 15 13.6 1.38
 3 5 -15 7.63 1.3
 3 5 -14 -0.14 1.06
 3 5 -14 0.53 1.14
 -3 -5 14 1.59 1.1
 -3 -5 13 27.93 2.11
 3 5 -13 22.74 1.99
 3 5 -12 5.08 1.27
 3 5 -12 5.21 1.51
 -3 -5 12 5.89 1.55
 3 5 -12 6.18 1.56
 3 5 -12 3.95 1.99
 3 5 -11 83.54 4.37
 3 5 -11 75.16 3.97
 3 5 -11 53.99 3.52
 -3 -5 11 44.58 3.69
 3 5 -11 60.99 3.81
 3 5 -11 37.96 4.75
 3 5 -10 49.79 3.64
 3 5 -10 46.46 3.44
 3 5 -10 53.52 3.18
 3 5 -10 59.27 3.55
 3 5 -9 173.53 9.53
 3 5 -9 204.88 11.62
 3 5 -9 204.85 9.41
 3 5 -9 185.53 9.64
 3 5 -8 -0.44 1.14
 3 5 -8 -0.38 1.1
 3 5 -8 1.71 1.67
 3 5 -8 0.66 0.95
 3 5 -7 375.33 16.92
 3 5 -7 397.36 18.77
 3 5 -7 352.54 16.71
 3 5 -6 2.02 0.87
 -3 -5 6 2.8 1.88
 3 5 -6 3.34 1.79
 -3 -5 5 188.75 10.17
 3 5 -5 165.54 10.13
 3 5 -5 176.2 8.72
 -3 -5 5 188.62 8.92
 -3 -5 5 176.78 9.62
 -3 -5 5 175.45 9.62
 -3 -5 4 14.71 2.1
 3 5 -4 12.98 1.28
 -3 -5 4 14.16 1.59
 -3 -5 4 15.34 2.01
 -3 -5 4 15.2 2.08
 3 5 -4 16.23 2.32
 -3 -5 3 344.97 16.24
 3 5 -3 318.51 16.51
 3 5 -3 323.78 15.14
 -3 -5 3 349.74 16.3
 -3 -5 3 328.9 15.26
 -3 -5 3 304.98 15.05
 -3 -5 2 61.83 3.57
 -3 -5 2 65.66 3.42
 -3 -5 2 64.92 4.44
 -3 -5 2 68.2 4.43
 -3 -5 2 61.01 4.2
 -3 -5 2 59.77 3.92
 3 5 -2 75.92 4.94
 -3 -5 1 146.36 9.38
 -3 -5 1 159.32 8.79
 -3 -5 0 1.83 0.88
 -3 -5 0 2.4 1.22
 -3 -5 0 2.11 0.81
 -3 -5 -1 158.73 6.64
 -3 -5 -1 145.87 7.56
 -3 -5 -2 31.9 2.53
 -3 -5 -2 32.33 2.04
 -3 -5 -2 36.18 1.94
 -3 -5 -3 397.69 17.32
 -3 -5 -3 329.08 17.37
 -3 -5 -3 309.44 17.63
 -3 -5 -3 399.09 17.41
 -3 -5 -3 413.76 18.45
 -3 -5 -3 433.79 18.54
 -3 -5 -4 46.97 3.21
 -3 -5 -4 38.22 2.21
 3 5 4 37 2.69
 -3 -5 -4 44.16 3.18
 -3 -5 -4 39.44 3.26
 -3 -5 -4 36.63 2.42
 -3 -5 -4 41.39 2.61
 -3 -5 -4 36.1 2.38
 -3 -5 -4 36 2.6
 -3 -5 -4 34.57 2.63
 -3 -5 -5 242.67 11.98
 -3 -5 -5 252.06 12.94
 -3 -5 -5 254.3 12.66
 -3 -5 -5 232.52 11.8
 -3 -5 -5 258.17 11.99
 -3 -5 -5 270.4 12.14
 -3 -5 -5 254.69 11.89
 -3 -5 -5 226.04 12.03
 3 5 5 252.35 12.27
 -3 -5 -5 244.57 12.63
 -3 -5 -6 52.95 3.6
 -3 -5 -6 49.27 3.04
 -3 -5 -6 47.39 3.28
 -3 -5 -6 50.27 3.07
 -3 -5 -6 53.15 3.56
 -3 -5 -6 51.15 3.22
 -3 -5 -6 51.92 3.04
 -3 -5 -6 46.07 2.99
 -3 -5 -6 55.76 4.01
 -3 -5 -6 50.54 3.28
 -3 -5 -7 229.63 11.38
 -3 -5 -7 242.4 11.11
 -3 -5 -7 233.93 11.05
 -3 -5 -7 224.6 10.95
 -3 -5 -7 234.09 11.22
 3 5 7 213.58 11.44
 -3 -5 -7 207.89 11.12
 -3 -5 -7 227.26 12.19
 -3 -5 -8 24.64 2.38
 -3 -5 -8 20.87 1.66
 -3 -5 -8 25.56 2.01
 -3 -5 -8 25.59 2.04
 -3 -5 -8 22.38 1.95
 -3 -5 -8 24.01 2.45
 3 5 8 27.14 2.41
 -3 -5 -8 24.76 2.13
 -3 -5 -8 25.81 2.8
 -3 -5 -9 222.21 12.75
 -3 -5 -9 264.65 12.17
 -3 -5 -9 223.99 12.37
 -3 -5 -9 221.49 12.36
 -3 -5 -9 261.51 12.28
 -3 -5 -9 251.08 12.64
 3 5 9 354.26 13.75
 -3 -5 -9 271.18 12.65
 -3 -5 -9 335.45 13.99
 -3 -5 -10 2.83 1.73
 -3 -5 -10 2.09 1.11
 -3 -5 -10 2.06 1.4
 -3 -5 -10 2.67 1.25
 -3 -5 -10 2.91 1.89
 3 5 10 3.53 1.37
 -3 -5 -10 3.68 1.31
 -3 -5 -10 1.73 1.46
 -3 -5 -11 80.22 5.71
 -3 -5 -11 96.98 5.36
 -3 -5 -11 127.69 5.61
 -3 -5 -11 102.28 5.13
 3 5 11 84.08 5.93
 -3 -5 -11 60.55 5.74
 -3 -5 -11 110.67 5.74
 -3 -5 -11 87.04 5.38
 -3 -5 -12 16.23 1.75
 -3 -5 -12 18.58 1.86
 3 5 12 22.15 2.57
 -3 -5 -12 22.95 2.19
 -3 -5 -12 18.25 2.48
 -3 -5 -12 16.41 2.37
 -3 -5 -12 17.62 2.01
 -3 -5 -13 47 3.66
 -3 -5 -13 39.67 3.61
 3 5 13 51.77 3.95
 -3 -5 -13 43.45 3.17
 -3 -5 -13 41.06 3.14
 -3 -5 -14 6.31 1.51
 -3 -5 -14 7.59 1.96
 -3 -5 -14 8.1 1.51
 -3 -5 -14 6.24 1.19
 -3 -5 -15 21.41 2.03
 -3 -5 -15 27.05 2.5
 -3 -5 -15 29 2.29
 -3 -5 -15 17.39 1.62
 -3 -5 -16 2.09 1.37
 -3 -5 -16 0.52 1.14
 -3 -5 -16 0.28 0.99
 -3 -5 -17 17.37 1.82
 -3 -5 -17 16.14 1.66
 -3 -5 -18 -0.93 0.9
 -3 -5 -18 0.15 0.56
 3 6 -16 0.92 0.56
 -3 -6 16 0.02 0.57
 3 6 -15 8.55 1.09
 -3 -6 15 10.23 1.19
 -3 -6 14 1.53 1.01
 3 6 -14 0.4 1.01
 3 6 -14 1.23 0.97
 3 6 -13 22.28 2.12
 3 6 -13 26.22 2.05
 3 6 -12 -0.06 1.34
 3 6 -12 1.56 1.62
 3 6 -12 0.27 1.2
 3 6 -11 126.66 5.5
 3 6 -11 42.88 5.83
 -3 -6 11 63.02 4.93
 3 6 -11 100.91 5.22
 3 6 -11 83.53 4.93
 3 6 -11 104.49 5.5
 3 6 -10 9.24 1.82
 3 6 -10 7.35 2.56
 3 6 -10 13.58 1.62
 3 6 -10 12.37 2.03
 3 6 -10 12.54 1.89
 3 6 -9 29.78 2.77
 3 6 -9 30.37 4.11
 3 6 -9 37.01 2.58
 3 6 -9 29.73 2.75
 3 6 -8 22.44 3.27
 3 6 -8 15.47 2.09
 3 6 -8 19.18 1.83
 3 6 -8 19.57 2.08
 3 6 -7 58.79 5.26
 -3 -6 7 64 5.61
 3 6 -7 64.31 3.75
 -3 -6 6 1.44 1.58
 -3 -6 6 1.41 1.48
 -3 -6 6 1.19 2.11
 3 6 -6 1.36 1.87
 3 6 -6 1.67 1.07
 -3 -6 6 2.23 1.49
 3 6 -5 225.64 11.12
 -3 -6 5 228.39 11.37
 -3 -6 5 234.42 12.45
 3 6 -5 208.86 12.82
 -3 -6 5 247.64 12.55
 -3 -6 5 223.68 12.81
 3 6 -4 24.05 1.95
 -3 -6 4 23.88 2.29
 -3 -6 4 24.82 2.93
 -3 -6 4 25.45 1.87
 3 6 -4 20.13 2.91
 -3 -6 4 30.12 3.07
 -3 -6 4 21.25 2.86
 3 6 -3 217.64 11.11
 -3 -6 3 234.33 11.37
 -3 -6 3 269.37 12.9
 3 6 -3 192.92 12.46
 -3 -6 3 239.72 11.11
 -3 -6 3 209.92 12.31
 -3 -6 3 256.46 12.82
 -3 -6 2 6.02 2.05
 -3 -6 2 6.75 2.05
 -3 -6 2 4.51 1.58
 -3 -6 2 6.33 1.2
 3 6 -2 4.5 1.84
 -3 -6 2 8.73 1.57
 -3 -6 1 260.93 14.29
 -3 -6 1 241.69 12.78
 -3 -6 1 264.28 14.36
 -3 -6 0 0.2 0.84
 -3 -6 0 0.61 1.17
 -3 -6 0 2.35 1.74
 -3 -6 0 1.32 1.02
 -3 -6 0 0.66 1.68
 3 6 0 1.62 1.55
 -3 -6 -1 290.35 15.03
 -3 -6 -1 336.24 15.17
 -3 -6 -1 322.9 16.46
 -3 -6 -1 339.44 16.77
 -3 -6 -1 346.49 16.74
 -3 -6 -2 60.76 3.35
 -3 -6 -2 64.37 4.59
 -3 -6 -2 68.26 4.71
 -3 -6 -2 67.4 4.78
 -3 -6 -3 220.74 11.07
 -3 -6 -3 228.69 11.23
 -3 -6 -3 213.59 9.56
 -3 -6 -3 212.4 9.57
 -3 -6 -3 216.74 11.17
 -3 -6 -3 201.16 9.95
 -3 -6 -4 19.06 2.16
 -3 -6 -4 27.83 1.95
 -3 -6 -4 30 3.08
 -3 -6 -4 26.5 2.22
 -3 -6 -4 30.06 1.93
 -3 -6 -4 27.16 3.09
 -3 -6 -4 21.28 2.25
 -3 -6 -4 33 3.15
 -3 -6 -5 194.55 11.1
 -3 -6 -5 200.45 9.39
 -3 -6 -5 170.58 9.76
 -3 -6 -5 217.36 10.89
 -3 -6 -5 209.72 10.84
 -3 -6 -5 217.07 9.5
 -3 -6 -5 200.95 9.65
 -3 -6 -5 212.96 9.68
 -3 -6 -6 0.82 1.16
 -3 -6 -6 1.33 0.92
 -3 -6 -6 -0.11 1.4
 -3 -6 -6 -1.25 1.76
 -3 -6 -6 1.1 1.8
 -3 -6 -6 0.58 1.36
 -3 -6 -6 0.89 1.4
 3 6 6 -0.37 1.28
 -3 -6 -6 1.25 1.36
 -3 -6 -7 328.14 15.43
 3 6 7 357.22 16.21
 -3 -6 -7 307.62 16.14
 -3 -6 -7 334.11 15.61
 -3 -6 -7 324.83 16.22
 -3 -6 -7 329.25 15.3
 -3 -6 -7 325.45 15.13
 -3 -6 -7 352.18 17.14
 3 6 8 -0.41 1.32
 -3 -6 -8 -0.3 1.89
 -3 -6 -8 1.98 1.5
 -3 -6 -8 0.75 1.42
 -3 -6 -8 1.74 1.38
 -3 -6 -8 0.43 0.94
 -3 -6 -8 3.66 1.99
 -3 -6 -9 213.43 11.06
 -3 -6 -9 172.92 10.86
 -3 -6 -9 231.92 10.56
 -3 -6 -9 245.77 10.86
 -3 -6 -9 329.38 13.31
 -3 -6 -9 140.38 10.75
 3 6 9 329.97 12.54
 -3 -6 -10 62.75 4.13
 -3 -6 -10 51.04 3.96
 -3 -6 -10 66.8 3.71
 -3 -6 -10 52.55 4.75
 -3 -6 -10 53.11 4.11
 3 6 10 51.3 4.42
 -3 -6 -11 60.05 4.05
 -3 -6 -11 55.72 4.15
 -3 -6 -11 69.85 3.8
 -3 -6 -11 58.46 4.26
 3 6 11 58.6 4.7
 -3 -6 -12 16.4 1.97
 -3 -6 -12 17.75 2.67
 -3 -6 -12 17.73 2.28
 3 6 12 25.85 2.87
 -3 -6 -12 23.93 2.4
 -3 -6 -13 13.5 2.51
 3 6 13 26.56 2.9
 -3 -6 -14 1.59 1.45
 -3 -6 -14 1.26 1.35
 -3 -6 -15 15.91 1.61
 -3 -6 -15 16.13 1.97
 -3 -6 -15 29.72 2.29
 -3 -6 -15 27.22 2.24
 -3 -6 -16 -0.63 1.02
 -3 -6 -16 -0.38 1.12
 -3 -6 -16 -0.18 1.07
 -3 -6 -17 15.54 1.48
 -3 -6 -17 8.57 1.21
 -3 -7 16 0.26 0.35
 -3 -7 15 11.83 0.99
 3 7 -15 7.46 0.81
 3 7 -14 0.36 0.7
 -3 -7 14 -0.92 0.81
 3 7 -14 1.03 0.84
 3 7 -13 17.89 1.47
 3 7 -13 14.72 1.65
 3 7 -12 1.39 1.18
 3 7 -12 0.56 1.01
 -3 -7 12 1.09 1.16
 3 7 -12 0.05 1.02
 3 7 -12 2.27 1.15
 -3 -7 11 47.49 3.25
 3 7 -11 44.56 3.19
 3 7 -10 3.7 1.27
 3 7 -10 1.28 1.59
 3 7 -10 3.03 1.42
 3 7 -10 4.3 2.1
 3 7 -9 34.06 3.12
 3 7 -9 32.04 3.06
 3 7 -9 49.57 3.03
 3 7 -9 45.34 4.92
 3 7 -8 11.26 1.97
 3 7 -8 14.48 2.85
 3 7 -8 14.01 1.74
 3 7 -8 11.81 1.9
 -3 -7 7 48.16 3.87
 3 7 -7 61.07 5.37
 3 7 -7 59.85 3.62
 -3 -7 7 61.42 5.56
 3 7 -6 0.54 1.19
 -3 -7 6 0.2 1.79
 -3 -7 6 -1 1.7
 -3 -7 6 0.18 2.01
 3 7 -6 -1.67 1.95
 -3 -7 6 0.14 1.69
 -3 -7 5 55.67 4.82
 -3 -7 5 57.31 4.85
 -3 -7 5 53.35 3.85
 3 7 -5 47.5 4.76
 -3 -7 5 39.83 4.59
 3 7 -5 54.94 3.4
 3 7 -4 1.73 1.22
 -3 -7 4 3.07 1.22
 -3 -7 4 2.35 1.79
 -3 -7 4 2.07 1.95
 3 7 -4 2.86 1.96
 -3 -7 4 3.98 2.2
 -3 -7 4 1.98 2.14
 3 7 -3 219.65 12.12
 -3 -7 3 241.11 12.54
 -3 -7 3 236.53 10.42
 -3 -7 3 245.69 12.7
 3 7 -2 14.89 2.58
 -3 -7 2 10.7 1.65
 -3 -7 2 10.85 2.26
 -3 -7 2 10.42 2.79
 -3 -7 2 11.29 2.82
 -3 -7 2 9.34 1.95
 -3 -7 1 242.83 10.28
 3 7 -1 208.62 11.6
 -3 -7 1 150.32 11.15
 -3 -7 1 189.63 11.78
 -3 -7 1 186.86 9.89
 -3 -7 1 194.93 11.9
 3 7 0 1.73 1.68
 -3 -7 0 1.91 1.45
 -3 -7 0 1.71 1.29
 -3 -7 0 1.6 2.22
 -3 -7 0 0.87 1.76
 -3 -7 0 1.92 2.16
 -3 -7 -1 216.66 12.3
 -3 -7 -1 238.53 12.36
 -3 -7 -1 240.99 14.31
 -3 -7 -1 233.45 14.01
 -3 -7 -1 239.63 14.23
 -3 -7 -2 13.77 1.37
 -3 -7 -2 11.1 1.63
 -3 -7 -2 13.07 2.79
 -3 -7 -2 12.33 2.66
 -3 -7 -2 11.6 2.71
 -3 -7 -3 251.35 12.01
 -3 -7 -3 261.94 11.97
 -3 -7 -3 234.74 12.14
 -3 -7 -3 246.5 14.09
 -3 -7 -3 249.21 14.01
 -3 -7 -3 236.11 14.04
 -3 -7 -4 1.78 1.45
 -3 -7 -4 3.15 0.96
 -3 -7 -4 4.24 1.3
 -3 -7 -4 3.36 2.08
 -3 -7 -4 7.8 2.38
 -3 -7 -4 2.57 2.33
 -3 -7 -5 150.61 10.46
 -3 -7 -5 177.97 10.31
 -3 -7 -5 156.17 8.74
 -3 -7 -5 175.82 8.32
 -3 -7 -5 159.32 8.43
 -3 -7 -5 167.15 10.22
 -3 -7 -5 185.58 8.95
 -3 -7 -5 167.37 8.58
 -3 -7 -6 1.46 2.22
 -3 -7 -6 2.57 1.17
 -3 -7 -6 3.25 1.8
 -3 -7 -6 0.51 0.87
 -3 -7 -6 1.87 1.73
 -3 -7 -6 1.81 1.8
 -3 -7 -6 1.05 1.69
 -3 -7 -6 1.01 1.69
 -3 -7 -7 40.11 3.46
 -3 -7 -7 44.71 4.2
 -3 -7 -7 40.85 4.09
 -3 -7 -7 47.01 3.44
 -3 -7 -7 50.6 3.54
 -3 -7 -7 54.98 3.31
 -3 -7 -7 43.62 2.81
 -3 -7 -7 46.53 4.9
 -3 -7 -8 30.52 2.95
 3 7 8 31.73 3.61
 -3 -7 -8 31.3 3.02
 -3 -7 -8 30.11 3
 -3 -7 -8 36.84 2.73
 -3 -7 -8 31.91 2.24
 -3 -7 -8 29.78 4.12
 -3 -7 -9 37.72 3.31
 3 7 9 55.77 4.5
 -3 -7 -9 26.06 3.12
 -3 -7 -9 46.52 3.32
 -3 -7 -9 36.16 2.94
 -3 -7 -9 41.01 2.76
 -3 -7 -9 27.64 2.39
 -3 -7 -9 70.17 5.48
 -3 -7 -10 12.41 2.39
 3 7 10 12.63 2.69
 -3 -7 -10 15.21 2.47
 -3 -7 -10 18.95 2.25
 -3 -7 -10 14.38 2.03
 -3 -7 -10 10.56 1.39
 -3 -7 -10 10.46 2.91
 -3 -7 -11 133.93 6.88
 -3 -7 -11 130.26 7.12
 3 7 11 119.36 8.14
 -3 -7 -11 129.24 6.95
 -3 -7 -11 120.31 7.14
 -3 -7 -12 2.6 1.94
 3 7 12 -2.3 2.19
 -3 -7 -13 47.46 3.15
 -3 -7 -13 45.88 3.42
 -3 -7 -14 2.09 1.25
 -3 -7 -14 -0.65 1.44
 -3 -7 -15 12.49 1.63
 -3 -7 -15 13.58 1.69
 -3 -7 -16 0.33 0.99
 -3 -7 -16 -0.35 0.95
 -3 -7 -17 14.42 1.25
 -3 -8 15 5.93 0.55
 3 8 -14 0.14 0.55
 3 8 -14 0.18 0.4
 -3 -8 14 0.28 0.54
 3 8 -13 11.65 1.1
 3 8 -13 13.16 1.37
 3 8 -12 0.73 0.77
 -3 -8 12 -0.66 0.87
 3 8 -12 0.5 0.86
 3 8 -12 -0.04 0.97
 3 8 -12 0.39 0.73
 3 8 -11 34.73 2.6
 -3 -8 11 35.45 2.4
 3 8 -11 30.39 2.28
 3 8 -10 0.99 1.02
 3 8 -10 0.72 1
 3 8 -10 0.81 1.16
 3 8 -10 0.84 1.23
 3 8 -9 54.14 5.15
 3 8 -8 4.3 1.9
 3 8 -8 3.31 1.34
 3 8 -8 3.34 1.27
 3 8 -8 1.75 1.43
 3 8 -7 295.68 15.52
 -3 -8 7 328.93 15.68
 -3 -8 6 3.28 2.07
 3 8 -6 1.25 1.84
 -3 -8 6 2.35 1.77
 -3 -8 6 3.13 1.76
 -3 -8 6 1.75 1.81
 3 8 -6 2.81 1.29
 -3 -8 5 18.96 2.39
 -3 -8 5 14.68 2.7
 -3 -8 5 16.79 2.78
 3 8 -5 13.68 2.6
 -3 -8 5 13.41 2.78
 3 8 -5 12.96 1.72
 -3 -8 4 19.88 2.36
 -3 -8 4 18.16 3.15
 -3 -8 4 17.7 3.06
 3 8 -4 20.77 3.01
 -3 -8 4 19.85 1.88
 3 8 -4 17.06 1.85
 3 8 -3 71.63 4.22
 -3 -8 3 76.81 4.66
 -3 -8 3 72.85 6.15
 -3 -8 3 71.24 4.35
 -3 -8 3 72.89 6.22
 3 8 -3 75.59 5.73
 -3 -8 2 1.61 1.65
 -3 -8 2 3.58 2.39
 3 8 -2 1.76 1.68
 -3 -8 2 1.27 1.36
 -3 -8 2 3.64 2.31
 -3 -8 1 146.3 6.73
 -3 -8 1 110.77 8.34
 -3 -8 1 118.77 6.41
 -3 -8 1 98.8 8.27
 3 8 -1 123.88 7.98
 -3 -8 1 79.12 7.65
 -3 -8 0 1.6 1.48
 3 8 0 1.17 1.61
 -3 -8 0 0.74 1.43
 -3 -8 0 1.61 2.1
 -3 -8 0 -1.38 2.27
 -3 -8 0 0.39 2.18
 -3 -8 -1 105.02 8.44
 -3 -8 -1 117.79 6.56
 -3 -8 -1 112.46 6.52
 -3 -8 -1 100.7 8.2
 3 8 1 114.32 7.72
 -3 -8 -1 114.18 8.51
 -3 -8 -1 139.23 6.32
 -3 -8 -2 2.72 1.49
 -3 -8 -2 1.47 0.88
 -3 -8 -2 0.73 2.34
 -3 -8 -2 -0.98 2.34
 -3 -8 -2 2.39 2.38
 -3 -8 -3 137.01 7.76
 -3 -8 -3 135.84 9.89
 -3 -8 -3 167.32 7.52
 -3 -8 -3 144.68 9.78
 -3 -8 -3 129.93 9.61
 -3 -8 -4 14.48 3.19
 -3 -8 -4 12.22 1.83
 -3 -8 -4 16.06 1.43
 -3 -8 -4 7.4 3.15
 -3 -8 -4 10.18 2.83
 -3 -8 -4 16.21 1.69
 -3 -8 -5 28.31 3.94
 -3 -8 -5 20.77 3.68
 -3 -8 -5 28.15 2.64
 -3 -8 -5 33.04 3.28
 -3 -8 -5 25 4.26
 -3 -8 -5 47.53 2.54
 -3 -8 -5 51.57 2.83
 -3 -8 -6 1.51 2.06
 -3 -8 -6 5.52 2.5
 -3 -8 -6 2.24 1.33
 -3 -8 -6 -1.72 2.75
 -3 -8 -6 1.84 2.13
 -3 -8 -6 2.69 0.92
 -3 -8 -6 3.76 1.51
 -3 -8 -7 197.34 7.37
 -3 -8 -7 78.44 8.03
 -3 -8 -7 80.11 8.03
 -3 -8 -7 160.3 6.85
 -3 -8 -7 88.67 8.9
 -3 -8 -7 108.03 7.37
 -3 -8 -8 8.66 2.48
 -3 -8 -8 20.79 2.51
 -3 -8 -8 18.24 2.16
 -3 -8 -8 7.62 3.3
 -3 -8 -8 14.08 1.44
 -3 -8 -9 47.45 4.14
 -3 -8 -9 75.21 4.45
 -3 -8 -9 56.23 6.02
 -3 -8 -9 47.54 3.24
 -3 -8 -9 66.52 3.98
 -3 -8 -10 0.41 2.32
 -3 -8 -10 3.71 1.84
 -3 -8 -10 4.9 2.02
 -3 -8 -11 53.95 3.83
 -3 -8 -11 46.74 2.8
 -3 -8 -12 2.94 1.67
 -3 -8 -12 2.87 1.71
 -3 -8 -13 17.26 2.23
 -3 -8 -13 41.32 2.81
 -3 -8 -14 1.49 1.26
 -3 -8 -14 -0.83 1.07
 -3 -8 -15 15.78 1.41
 -3 -8 -15 8.54 1.06
 -3 -8 -16 0.16 0.64
 3 9 -13 2.64 0.62
 -3 -9 13 6.91 0.64
 -3 -9 12 0.36 0.56
 3 9 -12 0.41 0.68
 3 9 -12 0.61 0.63
 3 9 -12 0.56 0.44
 3 9 -11 33.14 2.09
 3 9 -11 22.8 1.84
 -3 -9 11 29.64 1.78
 3 9 -11 26.59 1.82
 3 9 -11 21.88 1.6
 3 9 -10 2.14 0.92
 -3 -9 10 3.35 0.85
 3 9 -10 1.77 0.75
 3 9 -10 2.1 1.02
 3 9 -10 2.36 0.96
 3 9 -9 23.86 1.87
 3 9 -9 25.29 2
 3 9 -8 9.31 1.29
 3 9 -8 7.42 1.44
 3 9 -7 114.36 7.56
 -3 -9 6 12.89 2.29
 -3 -9 6 15.59 2.39
 3 9 -6 14.8 1.64
 3 9 -6 14.64 2.53
 3 9 -5 56.65 5.15
 -3 -9 5 76.33 4.28
 -3 -9 5 62.84 5.19
 -3 -9 5 66.3 5.23
 3 9 -5 63.42 3.89
 3 9 -4 4.89 1.21
 3 9 -4 1.24 1.68
 -3 -9 4 6.19 1.23
 -3 -9 4 6.16 1.68
 -3 -9 4 6.75 2.06
 -3 -9 4 4.36 1.97
 3 9 -3 74.83 4.34
 -3 -9 3 80.84 4.67
 -3 -9 3 78.85 4.42
 3 9 -3 68.46 5.62
 -3 -9 3 75.8 6.05
 -3 -9 3 83.57 6.18
 3 9 -2 7.29 1.99
 -3 -9 2 11.61 2.66
 -3 -9 2 10.79 1.56
 -3 -9 2 13.39 2.85
 -3 -9 2 9.85 1.78
 -3 -9 1 86.47 4.39
 -3 -9 1 73.4 4.15
 -3 -9 1 37.95 5.05
 3 9 -1 56.53 5.14
 -3 -9 1 58.92 5.72
 -3 -9 1 60.69 5.81
 -3 -9 0 -0.36 2.07
 3 9 0 0.29 1.43
 -3 -9 0 0.15 1.74
 -3 -9 0 -0.1 1.37
 -3 -9 0 -0.74 2.09
 -3 -9 0 0.05 1.27
 -3 -9 -1 89.3 4.84
 3 9 1 72 5.8
 -3 -9 -1 70.54 6.29
 -3 -9 -1 89.58 6.83
 -3 -9 -1 76.95 6.59
 -3 -9 -2 10.43 2.67
 3 9 2 5.67 1.74
 -3 -9 -2 5.5 2.35
 -3 -9 -2 7.76 2.56
 -3 -9 -2 5.48 1.09
 -3 -9 -2 7.64 1.58
 -3 -9 -3 72.16 4.03
 -3 -9 -3 72.17 5.96
 -3 -9 -3 56.62 5.53
 -3 -9 -3 59.97 3.59
 -3 -9 -3 61.52 5.64
 -3 -9 -4 10.88 1.66
 -3 -9 -4 10.73 2.81
 -3 -9 -4 10.86 2.96
 -3 -9 -4 10.28 1.23
 -3 -9 -4 14.14 2.93
 -3 -9 -5 33.59 2.33
 -3 -9 -5 39.94 2.74
 -3 -9 -5 38.86 4.35
 -3 -9 -5 36.28 3.16
 -3 -9 -5 30.38 4.32
 -3 -9 -5 38.3 4.32
 -3 -9 -6 0.55 2.17
 -3 -9 -6 3.77 1
 -3 -9 -6 5.15 1.4
 -3 -9 -6 3.48 2.59
 -3 -9 -6 4.47 2.08
 -3 -9 -6 4.88 1.32
 -3 -9 -6 3.89 2.16
 -3 -9 -7 340 18.78
 -3 -9 -7 323.9 16.41
 -3 -9 -7 356.27 16.53
 -3 -9 -7 385.53 17.22
 -3 -9 -7 332.08 18.69
 -3 -9 -7 383.9 19.64
 -3 -9 -8 6.73 2.98
 -3 -9 -8 4.22 2.22
 -3 -9 -9 59.78 5.99
 -3 -9 -10 0.74 0.75
 -3 -9 -10 1.92 1.73
 -3 -9 -11 31.91 2.25
 -3 -9 -11 52.69 3.21
 -3 -9 -12 -0.33 0.62
 -3 -9 -12 -0.18 1.37
 -3 -9 -13 24.39 2.03
 -3 -9 -14 0.8 0.7
 -3 -9 -15 9.78 0.92
 3 10 -12 0.78 0.41
 -3 -10 12 0.73 0.34
 -3 -10 11 8.21 0.71
 3 10 -11 8.98 0.91
 3 10 -10 0.02 0.61
 3 10 -10 0.37 0.71
 -3 -10 10 0.44 0.51
 3 10 -9 33.62 2.13
 3 10 -9 34.6 2.22
 3 10 -8 -0.29 0.88
 3 10 -8 1.02 0.79
 -3 -10 8 0.65 0.66
 3 10 -7 34.82 2.41
 3 10 -7 35.65 2.3
 3 10 -6 5.2 1.05
 3 10 -5 78.27 4.28
 3 10 -5 75.06 5.54
 3 10 -4 -0.92 1.32
 -3 -10 4 0.38 1.51
 -3 -10 4 1.14 1.48
 -3 -10 3 87.24 6.08
 -3 -10 3 82.99 6.02
 3 10 -3 79.85 5.87
 -3 -10 2 1.46 1.58
 -3 -10 2 1.89 0.99
 -3 -10 2 0.95 1.19
 -3 -10 2 1.59 1.67
 3 10 -2 0.71 0.93
 3 10 -2 1.32 1.46
 -3 -10 1 19.44 1.78
 -3 -10 1 16.85 2.94
 -3 -10 1 19.57 2.9
 3 10 -1 15.44 2.52
 3 10 0 0.84 1.38
 -3 -10 0 1.79 1.13
 -3 -10 0 1.26 1.82
 -3 -10 0 2.17 1.76
 -3 -10 0 2.88 1.57
 3 10 1 16.63 2.62
 -3 -10 -1 23.47 1.97
 -3 -10 -1 19.41 3.19
 -3 -10 -1 20.09 3.1
 -3 -10 -1 13.14 2.61
 3 10 2 -0.14 1.32
 -3 -10 -2 2.54 1.18
 -3 -10 -2 -0.48 1.81
 -3 -10 -2 1.59 1.75
 -3 -10 -2 2.6 1.92
 -3 -10 -3 88.75 5.03
 3 10 3 77.5 6.21
 -3 -10 -3 94.34 6.78
 -3 -10 -3 111.88 5.32
 -3 -10 -3 99.43 6.94
 -3 -10 -3 100.68 7.03
 -3 -10 -4 -1.01 0.89
 -3 -10 -4 0.69 1.52
 -3 -10 -4 -0.91 1.12
 -3 -10 -4 -1.11 1.84
 -3 -10 -4 -0.97 1.77
 -3 -10 -4 -0.48 1.83
 -3 -10 -5 131.27 9.05
 -3 -10 -5 138.14 9.02
 -3 -10 -5 158.84 9.24
 -3 -10 -6 19.46 3.21
 -3 -10 -6 21.1 3.02
 -3 -10 -6 22.67 3.13
 -3 -10 -7 128.33 8.28
 -3 -10 -7 114.34 5.94
 -3 -10 -8 8.11 1.74
 -3 -10 -8 5.48 0.94
 -3 -10 -9 22.15 2.04
 -3 -10 -9 27.58 1.9
 -3 -10 -10 1.43 0.66
 -3 -10 -10 1.24 1.36
 -3 -10 -11 33.82 2.26
 -3 -10 -11 55.68 2.86
 -3 -10 -12 -0.67 0.67
 -3 -10 -12 0.02 0.47
 -3 -10 -12 0.25 0.96
 -3 -10 -13 11.57 1.02
 -3 -10 -13 13.67 1.16
 -3 -10 -14 0.93 0.42
 3 11 -10 3.93 0.53
 3 11 -10 3.46 0.54
 -3 -11 9 8.9 0.68
 3 11 -9 8.95 0.86
 3 11 -8 0.38 0.65
 3 11 -8 -0.33 0.58
 3 11 -8 0.02 0.58
 3 11 -7 20.69 1.47
 3 11 -7 21.89 1.58
 3 11 -6 1.59 0.74
 3 11 -6 2.11 0.85
 3 11 -5 29.55 1.94
 3 11 -4 0.38 0.77
 3 11 -3 45.57 2.72
 3 11 -2 6.16 1.03
 -3 -11 1 53.98 3.02
 3 11 -1 47.05 2.95
 -3 -11 0 0.84 0.97
 -3 -11 0 0.49 0.88
 3 11 1 41.37 4.3
 -3 -11 -1 55.22 4.66
 -3 -11 -1 49.63 4.53
 -3 -11 -1 62.99 3.3
 -3 -11 -1 53.96 3.27
 -3 -11 -2 9.18 1.21
 -3 -11 -2 6.32 1.28
 -3 -11 -3 70.65 3.82
 -3 -11 -3 66.7 3.89
 -3 -11 -4 0.14 0.85
 -3 -11 -4 2.35 1.2
 -3 -11 -5 67.92 3.88
 -3 -11 -6 0.79 1.23
 -3 -11 -6 0.2 0.74
 -3 -11 -7 42.41 2.65
 -3 -11 -7 35.52 2.33
 -3 -11 -8 1.52 1.13
 -3 -11 -8 0.81 0.7
 -3 -11 -9 26.96 2.02
 -3 -11 -9 44.67 2.44
 -3 -11 -9 38.4 2.14
 -3 -11 -9 31.85 1.94
 -3 -11 -10 0.1 0.91
 -3 -11 -10 0.54 0.55
 -3 -11 -10 -0.17 0.48
 -3 -11 -11 10.7 0.91
 -3 -11 -11 18.89 1.27
 -3 -11 -12 2.12 0.63
 3 12 -8 0.18 0.38
 3 12 -8 -0.03 0.34
 3 12 -7 4.17 0.59
 3 12 -7 4.31 0.64
 3 12 -6 1.44 0.62
 3 12 -6 1.46 0.53
 3 12 -5 15.48 1.16
 3 12 -5 15.04 1.25
 3 12 -4 0.35 0.61
 3 12 -3 29.04 1.84
 3 12 -2 1.73 0.71
 3 12 -1 38.21 2.31
 3 12 0 2.23 0.76
 3 12 1 58.86 2.9
 -3 -12 -1 43.29 2.8
 -3 -12 -2 1.04 0.81
 -3 -12 -3 36.57 2.26
 -3 -12 -4 -0.49 0.89
 -3 -12 -5 21.44 1.64
 -3 -12 -6 -0.12 0.84
 -3 -12 -7 16.61 1.32
 -3 -12 -7 26.37 1.57
 -3 -12 -8 0.24 0.43
 -3 -12 -8 -0.42 0.74
 -3 -12 -9 13.76 1.11
 -3 -12 -10 2.95 0.61
 3 13 -5 6.94 0.64
 3 13 -4 0.15 0.46
 3 13 -4 0.45 0.38
 3 13 -3 17.13 1.06
 3 13 -3 14 1.13
 3 13 -2 -0.22 0.47
 3 13 -1 30.75 1.77
 3 13 0 -0.49 0.53
 3 13 1 30.4 1.79
 -3 -13 -2 0.6 0.51
 3 13 2 1.07 0.55
 -3 -13 -3 23.99 1.49
 3 13 3 27.59 1.55
 -3 -13 -4 1.19 0.57
 3 13 4 0.73 0.49
 -3 -13 -5 19.31 1.19
 3 13 5 15.91 1.08
 -3 -13 -6 2.3 0.59
 -3 -13 -6 1.16 0.42
 -3 -13 -7 3.73 0.58
 -4 11 6 19.63 1.19
 4 -11 -5 2.32 0.41
 -4 11 5 1.89 0.5
 4 -11 -4 29.17 1.59
 4 -11 -3 2.06 0.48
 4 -11 -2 31.35 1.71
 4 -11 -1 1.52 0.46
 4 -11 -1 1.06 0.48
 4 -11 0 90.93 4.54
 4 -11 0 99.2 4.57
 4 -11 1 -0.17 0.4
 -4 11 -1 -0.32 0.44
 4 -11 1 0.03 0.49
 4 -11 2 29.73 1.5
 4 -11 2 22.43 1.35
 4 -11 3 0.48 0.47
 4 -11 4 21.47 1.26
 -4 10 9 0.25 0.42
 -4 10 8 23.38 1.38
 -4 10 8 22.12 1.42
 4 -10 -7 0.32 0.36
 -4 10 7 0.17 0.51
 -4 10 7 0.77 0.58
 -4 10 6 31.13 2
 4 -10 -6 35.37 1.85
 -4 10 5 0.5 0.69
 4 -10 -5 0.81 0.53
 -4 10 4 49.6 2.92
 4 -10 -4 56.34 2.83
 -4 10 3 1.85 0.81
 4 -10 -3 2.42 0.67
 -4 10 2 53.86 3.08
 4 -10 -2 59.05 3
 -4 10 1 3.2 0.83
 4 -10 -1 3.76 0.72
 4 -10 0 44.24 2.41
 4 -10 1 1.36 0.6
 4 -10 2 42.43 2.29
 4 -10 3 -0.02 0.48
 -4 10 -3 0.45 0.58
 4 -10 4 36.43 1.86
 -4 10 -4 32.43 1.96
 -4 10 -5 0.37 0.42
 4 -10 6 30.03 1.74
 4 -10 7 0.15 0.47
 -4 9 11 -0.07 0.46
 -4 9 10 18.66 1.44
 -4 9 10 26.69 1.54
 -4 9 9 -0.02 0.65
 -4 9 9 -0.2 0.65
 -4 9 8 19.25 1.58
 -4 9 8 25.75 1.63
 -4 9 7 0.65 0.73
 -4 9 7 -0.67 0.83
 4 -9 -7 0.26 0.5
 -4 9 7 -0.07 0.64
 -4 9 6 31.84 2
 -4 9 6 29.38 1.99
 4 -9 -6 31.35 1.84
 -4 9 6 28.58 2.04
 -4 9 5 9.99 1.19
 -4 9 5 11.29 1.19
 4 -9 -5 12.04 1.12
 -4 9 5 11.4 1.28
 -4 9 4 75.66 4.13
 -4 9 4 76.64 4.12
 -4 9 4 77.23 4.18
 4 -9 -4 79.26 4.05
 -4 9 3 9.07 1.14
 -4 9 3 8.71 1.27
 4 -9 -3 10.12 1.11
 -4 9 3 8.25 1.18
 -4 9 2 103.49 5.59
 -4 9 2 109.24 5.63
 4 -9 -2 113.3 5.52
 -4 9 1 0.98 0.92
 4 -9 -1 2.67 0.84
 -4 9 1 1.7 0.97
 -4 9 0 133.14 6.89
 4 -9 0 138.13 6.76
 -4 9 0 141.3 6.87
 4 -9 1 0.33 0.75
 -4 9 -1 0.89 0.85
 4 -9 2 91.72 4.65
 4 -9 3 5.45 0.81
 4 -9 4 66.42 3.41
 4 -9 5 0.59 0.51
 -4 9 -5 0.85 0.53
 -4 9 -5 0.94 0.66
 -4 9 -6 28.51 1.89
 4 -9 6 29.69 1.63
 -4 9 -6 31.81 1.68
 -4 9 -6 30.23 1.84
 -4 9 -7 0.48 0.45
 -4 9 -7 -0.23 0.58
 -4 9 -7 0.44 0.46
 -4 9 -8 13.86 1.12
 4 -9 8 18.89 1.18
 -4 9 -9 1.14 0.45
 -4 8 13 0.84 0.49
 -4 8 12 21.71 1.5
 -4 8 11 1.47 0.64
 -4 8 11 2.1 0.79
 -4 8 10 30.17 2.2
 -4 8 10 42.32 2.37
 -4 8 9 0.81 0.62
 -4 8 9 0.29 0.85
 -4 8 9 1.15 0.91
 -4 8 8 73.4 4.39
 -4 8 8 87.35 4.44
 -4 8 8 82.39 4.32
 -4 8 7 1.99 0.99
 -4 8 7 0.78 0.99
 -4 8 7 1.13 1
 4 -8 -7 0.76 0.66
 -4 8 6 80.38 4.41
 -4 8 6 86.5 4.54
 4 -8 -6 78.29 4.21
 -4 8 6 81.13 4.48
 -4 8 5 14.77 1.54
 -4 8 5 17.75 1.74
 -4 8 5 15.64 1.63
 4 -8 -5 17.03 1.44
 -4 8 5 14.65 2.61
 4 -8 -4 48.63 4.05
 -4 8 4 57.14 4.71
 4 -8 -3 -0.35 1.39
 -4 8 3 0.73 1.77
 4 -8 -2 146.23 8.61
 4 -8 -1 2.22 1.44
 4 -8 0 282.74 14.72
 4 -8 1 3.5 1.45
 4 -8 2 141.84 8.22
 4 -8 3 -0.99 1.17
 4 -8 3 0.4 0.78
 -4 8 -3 -0.14 0.96
 -4 8 -4 46.4 2.73
 4 -8 4 54.44 2.85
 -4 8 -5 9.3 1.05
 4 -8 5 8.6 0.96
 -4 8 -5 9.26 1.23
 4 -8 6 31.16 1.89
 -4 8 -6 34.32 2.39
 -4 8 -6 32.88 2.02
 -4 8 -6 36.2 2.25
 -4 8 -7 -0.04 0.94
 -4 8 -7 0.13 0.75
 -4 8 -7 0.25 0.7
 -4 8 -8 30.99 2.08
 -4 8 -8 31.19 1.81
 -4 8 -8 25.95 1.81
 -4 8 -9 0.68 0.75
 -4 8 -9 0.79 0.62
 4 -8 9 0.43 0.62
 -4 8 -10 20.15 1.41
 -4 8 -10 24.02 1.28
 -4 8 -11 0.18 0.49
 -4 7 14 11.97 1.02
 -4 7 13 1.51 0.75
 -4 7 12 27.98 2.03
 -4 7 11 1.64 1.17
 -4 7 11 -0.34 0.87
 -4 7 11 1.36 0.96
 4 -7 -11 0.45 0.7
 -4 7 10 31.65 2.63
 -4 7 10 38.32 2.96
 -4 7 9 2.5 1.02
 -4 7 9 2.1 1.11
 -4 7 9 2.08 1.54
 -4 7 9 2.73 1.14
 -4 7 8 103.21 5.27
 -4 7 8 94.05 5.11
 -4 7 8 85.34 5.12
 -4 7 8 91.94 5.45
 4 -7 -7 5.09 1.37
 -4 7 7 2.69 2.27
 -4 7 6 224.56 10.66
 -4 7 6 224.44 10.97
 -4 7 6 211.41 12.87
 4 -7 -6 196.72 11.53
 -4 7 6 229.28 10.82
 -4 7 6 199.33 10.92
 -4 7 5 0.52 1.11
 -4 7 5 2.04 2.26
 -4 7 5 0.06 1.43
 4 -7 -5 0.88 1.49
 -4 7 5 -0.21 1.28
 -4 7 5 0.06 1.6
 -4 7 4 97.13 5.35
 -4 7 4 98.68 5.72
 -4 7 4 96.77 7.44
 4 -7 -4 101.25 6.8
 -4 7 4 107.75 5.61
 -4 7 4 98.79 5.75
 -4 7 3 1.34 1.05
 -4 7 3 3.57 2.27
 -4 7 3 1.35 1.48
 4 -7 -3 7.42 2.06
 -4 7 3 4.09 1.38
 -4 7 3 3.37 1.69
 -4 7 2 104.96 5.93
 -4 7 2 114.16 6.37
 -4 7 2 128.06 8.27
 4 -7 -2 105.95 7.52
 -4 7 2 124.1 6.31
 -4 7 2 126.88 6.47
 -4 7 1 0.16 2.07
 -4 7 1 0.74 1.44
 -4 7 1 -0.64 1.25
 -4 7 1 0.77 0.98
 4 -7 -1 -0.15 1.73
 -4 7 0 199.91 9.58
 4 -7 0 169.82 10.69
 -4 7 0 195.23 9.66
 -4 7 0 184.45 9.29
 -4 7 -1 -0.81 1.3
 -4 7 -1 0.16 1.28
 -4 7 -1 1.05 0.98
 4 -7 1 -0.14 1.56
 -4 7 -2 124.47 6.67
 4 -7 2 112.35 7.66
 -4 7 -2 133.46 6.66
 4 -7 3 4.2 1.66
 -4 7 -3 4.7 1.24
 4 -7 4 91.64 5.97
 -4 7 -4 92.79 4.98
 4 -7 5 1.19 1.15
 4 -7 6 92.46 4.71
 -4 7 -7 11.16 1.28
 -4 7 -7 11.95 1.5
 -4 7 -8 95.76 5
 -4 7 -8 105.29 5.28
 -4 7 -8 95.95 5.53
 -4 7 -9 1.07 0.85
 -4 7 -9 0.84 0.73
 -4 7 -9 0.7 1.12
 4 -7 10 25.12 1.8
 -4 7 -10 23.36 2.14
 -4 7 -11 0.89 0.87
 -4 7 -11 1.09 0.67
 -4 7 -12 27.59 1.82
 -4 7 -13 0.03 0.44
 -4 6 15 4.22 0.74
 4 -6 -14 12.45 1.13
 -4 6 14 13.08 1.26
 4 -6 -13 -0.03 0.78
 -4 6 13 0.52 0.9
 4 -6 -12 38.74 2.56
 -4 6 12 35.95 2.63
 4 -6 -11 7.37 1.33
 -4 6 11 8.12 1.68
 4 -6 -10 41.96 2.89
 -4 6 10 37.37 2.97
 -4 6 9 3.55 2.48
 -4 6 8 141.62 6.51
 -4 6 8 107.75 6.53
 -4 6 8 120.55 6.64
 -4 6 8 106.3 6.48
 -4 6 8 127.09 8.96
 -4 6 7 2.82 1.39
 -4 6 7 0.73 1.31
 -4 6 7 1.61 1.54
 -4 6 7 0.38 1.63
 -4 6 7 -1.25 2.69
 4 -6 -7 0.11 1.34
 -4 6 7 0.41 1.59
 -4 6 6 224.78 10.74
 -4 6 6 197.12 10.59
 -4 6 6 188.97 12.84
 -4 6 6 207.4 10.68
 -4 6 6 226 10.49
 4 -6 -6 201.59 11.66
 -4 6 6 207.77 11.75
 -4 6 5 5.02 1.75
 -4 6 5 7.01 1.65
 -4 6 5 7.31 1.38
 -4 6 5 6.48 2.99
 -4 6 5 6.13 1.63
 -4 6 4 128.5 7.53
 -4 6 4 116.68 9.53
 -4 6 4 133.65 7.61
 -4 6 4 150.58 7.34
 -4 6 3 1.76 1.64
 -4 6 3 1.19 1.44
 -4 6 3 0.21 1.07
 -4 6 3 0.42 2.73
 -4 6 3 1.12 1.53
 -4 6 2 100.16 6.21
 -4 6 2 108.66 8.14
 -4 6 2 87.56 7.3
 -4 6 2 120.67 5.9
 -4 6 2 100.68 6.24
 -4 6 1 2.53 1.62
 -4 6 1 3.76 1.56
 -4 6 1 3.33 1.1
 -4 6 1 3.09 2.45
 -4 6 1 2.02 1.94
 -4 6 1 2.3 1.7
 -4 6 0 310.03 19.43
 -4 6 0 402.65 18.36
 -4 6 0 442.01 20.45
 -4 6 0 425.07 18.51
 -4 6 0 356.3 18.42
 -4 6 0 373.51 18.01
 -4 6 -1 -1.37 1.96
 -4 6 -1 0.57 1.81
 -4 6 -1 -1.18 1.55
 -4 6 -1 0.75 1.11
 -4 6 -1 0.12 1.64
 -4 6 -2 141.83 6.9
 -4 6 -2 131.49 6.96
 -4 6 -3 -0.52 1.47
 -4 6 -3 -0.15 1.22
 -4 6 -3 0.67 1.45
 -4 6 -4 134.49 6.56
 4 -6 4 121.31 7.84
 -4 6 -4 131.11 6.54
 -4 6 -5 4.63 1.23
 -4 6 -5 4.48 1.09
 4 -6 5 4.95 1.73
 -4 6 -6 163.69 8.49
 4 -6 6 151.56 9.28
 -4 6 -7 -0.44 1.62
 -4 6 -7 1.31 1.37
 -4 6 -8 103.16 5.24
 4 -6 8 112.81 6.75
 -4 6 -9 0.95 1.07
 -4 6 -9 1.75 1.01
 -4 6 -9 0.72 0.98
 -4 6 -10 39.88 2.7
 -4 6 -10 47.18 2.53
 -4 6 -11 0.59 0.84
 -4 6 -11 1.13 1.22
 -4 6 -12 37.04 2.21
 -4 6 -12 42.43 2.73
 -4 6 -13 0.32 0.57
 -4 6 -13 0.57 0.85
 -4 6 -14 9.43 0.9
 -4 5 16 10.96 1.03
 4 -5 -15 2.06 0.82
 4 -5 -14 11.45 1.32
 -4 5 14 8.09 1.16
 4 -5 -13 0.5 0.99
 -4 5 13 0.85 1.1
 -4 5 12 89.48 5.42
 4 -5 -12 95.39 5.29
 4 -5 -11 3 0.98
 4 -5 -11 1.28 1.1
 -4 5 11 1.97 1.34
 -4 5 10 78.98 6.71
 -4 5 9 1.63 1.31
 -4 5 9 0.62 1.11
 -4 5 9 -0.16 1.98
 4 -5 -9 0.62 1.08
 4 -5 -9 0.41 0.88
 -4 5 8 279.1 12.7
 4 -5 -8 253.04 12.49
 -4 5 8 278.76 12.81
 4 -5 -7 2.29 0.86
 -4 5 7 3.05 1.3
 -4 5 7 3.08 1.16
 -4 5 7 0.71 2.15
 -4 5 6 217.99 10.18
 -4 5 6 180.62 12.11
 -4 5 6 212.44 11.81
 4 -5 -6 190.68 9.89
 -4 5 6 222.84 10.11
 -4 5 5 3.57 2.54
 -4 5 5 7.52 1.43
 -4 5 5 2.85 1.11
 -4 5 5 4.59 1.38
 -4 5 5 5.01 1.63
 -4 5 5 4.32 1.93
 -4 5 4 168.71 8.22
 -4 5 4 166.31 8.1
 -4 5 4 170.59 8.23
 -4 5 4 150.09 8.48
 -4 5 3 1.06 1.3
 -4 5 3 0.51 1.13
 -4 5 3 2.41 1.12
 -4 5 3 2.23 2.69
 -4 5 3 0.6 2.57
 -4 5 3 1.64 1.54
 -4 5 2 210.87 9.93
 -4 5 2 175.04 11.95
 -4 5 2 160.95 11.71
 -4 5 2 165.43 9.98
 -4 5 2 212.89 9.79
 -4 5 2 216.61 9.86
 -4 5 1 29.66 2.41
 -4 5 1 21.84 3.65
 -4 5 1 22.72 3.84
 -4 5 1 19.14 2.48
 -4 5 1 25.42 2.13
 -4 5 1 26.4 2.31
 -4 5 0 136.94 8.38
 -4 5 0 142.71 8.55
 -4 5 0 158.97 10.1
 -4 5 0 194.46 10.59
 -4 5 0 198.49 8.38
 -4 5 0 181.72 8.63
 -4 5 -1 21.16 1.8
 -4 5 -1 16.4 2.33
 -4 5 -1 17.74 2.07
 -4 5 -1 17.72 2.25
 -4 5 -1 23.18 1.98
 -4 5 -1 20.72 3.24
 -4 5 -1 15.79 2.98
 -4 5 -2 179.31 10.88
 -4 5 -2 212.38 9.31
 -4 5 -2 177.71 9.48
 -4 5 -2 207.45 9.29
 -4 5 -2 211.19 11.04
 -4 5 -3 1.97 1.29
 -4 5 -3 0.3 1.77
 -4 5 -3 0.13 1.59
 -4 5 -3 1.31 1.41
 -4 5 -4 172.72 8.99
 -4 5 -4 152.84 9.97
 -4 5 -4 177.76 8.7
 -4 5 -5 0.68 1.18
 -4 5 -5 0.68 1.05
 -4 5 -5 2.6 1.84
 -4 5 -5 1 1.84
 -4 5 -6 190.97 10.21
 -4 5 -6 186.5 9.15
 -4 5 -6 166.96 10.31
 4 -5 6 174.96 10.22
 -4 5 -7 6.51 1.4
 -4 5 -7 4.67 1.75
 -4 5 -7 5.14 1.84
 -4 5 -8 183.03 8.7
 -4 5 -8 172.12 9.08
 -4 5 -8 150.96 9.11
 -4 5 -9 1.51 1.64
 -4 5 -9 0.51 2.29
 4 -5 9 -0.57 1.88
 -4 5 -10 70.72 3.38
 -4 5 -10 62.91 3.87
 -4 5 -11 10.2 1.25
 -4 5 -11 9.39 1.44
 -4 5 -11 6.52 1.21
 -4 5 -12 33.53 2.31
 -4 5 -12 32.47 2.08
 -4 5 -13 0.9 1.23
 -4 5 -13 0.78 0.73
 -4 5 -13 0.28 0.77
 -4 5 -14 13.48 1.45
 -4 5 -14 13.84 1.16
 -4 5 -15 1.63 0.68
 -4 4 17 0.53 0.57
 4 -4 -16 13.86 1.26
 -4 4 15 0.64 0.77
 4 -4 -15 1.12 0.88
 4 -4 -14 27.01 1.74
 4 -4 -14 27.65 1.88
 -4 4 13 8.09 1.29
 4 -4 -13 9.94 1.15
 4 -4 -13 9.66 1.3
 -4 4 12 251.89 12.07
 4 -4 -12 223.13 11.92
 -4 4 11 3.18 1.91
 -4 4 10 181.7 9.29
 -4 4 10 181.94 9.14
 -4 4 9 2.51 2
 4 -4 -9 1.74 0.82
 -4 4 9 2.56 0.94
 -4 4 9 2.68 1.18
 -4 4 8 92.56 7
 -4 4 8 109.7 5.45
 4 -4 -8 98.11 5.21
 -4 4 8 103.39 5.26
 4 -4 -7 9.32 1.08
 -4 4 7 9.4 2.55
 -4 4 7 10.53 1.36
 4 -4 -7 11.43 1.28
 -4 4 7 10.38 1.17
 4 -4 -6 204 10.24
 -4 4 6 215.48 12.34
 -4 4 6 222.85 10.35
 -4 4 6 225.84 10.44
 -4 4 5 2.63 1.02
 4 -4 -5 1.65 0.65
 -4 4 5 3.27 2.29
 -4 4 5 1.42 1.33
 -4 4 5 1.05 0.82
 -4 4 4 246.21 10.97
 -4 4 4 221.7 12.8
 -4 4 4 248.19 10.72
 -4 4 4 232.86 10.61
 -4 4 3 0.17 1.34
 -4 4 3 2.06 1.16
 -4 4 3 1.91 2.25
 -4 4 3 2.22 1
 -4 4 3 2.73 0.86
 -4 4 2 282.18 16.12
 -4 4 2 372.57 15.91
 -4 4 2 353.31 16.06
 -4 4 2 311.75 18.2
 -4 4 2 333.07 15.78
 -4 4 1 34.97 2.17
 -4 4 1 29.01 2.68
 -4 4 1 34.21 2.52
 -4 4 1 29.91 2.07
 -4 4 1 23.81 4.18
 -4 4 1 22.6 3.85
 -4 4 1 25.74 1.92
 -4 4 0 165.68 8.92
 -4 4 0 177.95 8.69
 -4 4 0 185.88 8.8
 -4 4 0 168.28 8.58
 -4 4 0 192.71 8.59
 -4 4 0 125.77 10.09
 -4 4 0 140.61 10.4
 -4 4 0 181.7 8.53
 -4 4 -1 38.16 2.78
 -4 4 -1 27.11 2.27
 -4 4 -1 31.63 2.13
 -4 4 -1 28.3 2.32
 -4 4 -1 30.3 2.42
 -4 4 -1 31.61 2.1
 -4 4 -1 26.2 3.61
 -4 4 -1 19.12 3.49
 -4 4 -2 301.76 16.61
 -4 4 -2 326.12 14.85
 -4 4 -2 332.86 14.89
 -4 4 -2 266.46 16.53
 -4 4 -2 308.06 15.19
 -4 4 -2 305.2 15.03
 -4 4 -2 300.76 15.04
 -4 4 -3 2.55 1.43
 -4 4 -3 2.09 1.02
 -4 4 -3 2.75 1.43
 -4 4 -3 4.64 2.11
 -4 4 -3 3.83 2.17
 -4 4 -3 2.56 1.17
 -4 4 -4 202.83 12.41
 -4 4 -4 227.02 10.82
 -4 4 -4 190.49 10.86
 -4 4 -5 1.09 1.93
 -4 4 -5 1.34 1.12
 -4 4 -5 2.33 1.4
 -4 4 -6 198.45 10.53
 -4 4 -6 200.86 11.96
 -4 4 -6 222.11 10.94
 -4 4 -6 231.85 11.07
 -4 4 -7 5.35 1.73
 -4 4 -7 4.63 2
 -4 4 -7 6.51 1.55
 -4 4 -7 5.99 1.59
 -4 4 -7 7.22 2.31
 -4 4 -8 207.39 10.32
 -4 4 -8 184.76 10.94
 -4 4 -8 204.34 10.43
 -4 4 -8 185.07 9.96
 -4 4 -9 3.17 1.57
 -4 4 -9 0.77 1.34
 -4 4 -9 1.58 1.45
 -4 4 -9 2.38 2.23
 4 -4 9 0.45 1.69
 -4 4 -9 2.96 1.59
 -4 4 -10 138.15 9.8
 -4 4 -10 122.14 6.71
 -4 4 -10 119.7 6.96
 -4 4 -11 -0.69 2.12
 -4 4 -11 0.81 1.36
 -4 4 -11 1.88 1.62
 -4 4 -11 2.28 1.35
 -4 4 -12 81.93 5.34
 -4 4 -12 88.1 4.76
 -4 4 -12 87.57 5.06
 -4 4 -13 0.64 1.33
 -4 4 -13 0.22 1.05
 -4 4 -13 1.73 0.97
 -4 4 -14 11.38 1.7
 -4 4 -14 15.58 1.38
 -4 4 -15 1.37 0.99
 -4 4 -15 3.55 0.85
 -4 4 -16 7.32 0.88
 4 -3 -17 0.55 0.64
 4 -3 -16 31.16 1.92
 4 -3 -16 29.27 1.98
 -4 3 15 -0.65 0.83
 4 -3 -15 0.22 0.71
 4 -3 -15 0.53 0.81
 -4 3 14 48.28 3.08
 4 -3 -14 63.05 3.16
 4 -3 -13 0.82 0.83
 -4 3 13 2.12 0.89
 -4 3 12 36.54 4.41
 -4 3 11 11.24 2.95
 -4 3 11 14.82 1.35
 -4 3 10 191.68 9.53
 4 -3 -10 224.23 9.74
 -4 3 9 29.1 3.8
 -4 3 9 34.79 2.17
 4 -3 -9 36.56 2.25
 -4 3 8 154.73 9.47
 -4 3 8 146.5 7.31
 4 -3 -8 152.76 7.37
 -4 3 7 0.91 1.98
 -4 3 7 0.4 0.73
 4 -3 -7 0.26 0.67
 4 -3 -6 154.78 7.51
 -4 3 6 157.33 9.38
 -4 3 6 156.28 7.54
 4 -3 -5 3.4 0.67
 -4 3 5 2.96 1.87
 -4 3 5 2.37 1.09
 -4 3 5 3.85 0.78
 -4 3 4 262.98 11.88
 -4 3 4 240.04 11.45
 4 -3 -4 238.65 11.37
 -4 3 4 235.28 13.27
 -4 3 3 0.85 1.18
 -4 3 3 1.52 0.7
 -4 3 3 0.59 2
 -4 3 3 1.59 1.08
 -4 3 2 339.74 14.97
 -4 3 2 292.47 14.46
 -4 3 2 287.63 16.57
 -4 3 2 324.92 14.86
 -4 3 1 43.07 2.81
 -4 3 1 49.76 2.4
 -4 3 1 29.91 4.3
 -4 3 1 40.54 2.26
 -4 3 1 44.96 2.94
 -4 3 1 30.07 2.18
 -4 3 1 32.57 2.17
 -4 3 0 904.26 38.57
 -4 3 0 822.48 38.23
 -4 3 0 815.43 40.21
 -4 3 0 747.9 40.67
 -4 3 0 778.78 38.2
 -4 3 0 896.44 38.63
 -4 3 0 857.09 38.26
 -4 3 0 823.93 38.2
 -4 3 -1 45.53 2.88
 -4 3 -1 43.74 2.52
 -4 3 -1 39.84 2.41
 -4 3 -1 43.47 2.52
 -4 3 -1 36.47 2.41
 -4 3 -1 29.72 4.22
 -4 3 -1 31.76 4.02
 -4 3 -1 39.25 2.9
 -4 3 -1 45.67 2.53
 -4 3 -2 481.11 19.65
 -4 3 -2 398.76 19.45
 -4 3 -2 436.15 19.52
 -4 3 -2 449.14 19.78
 -4 3 -2 431.81 19.53
 -4 3 -2 389.21 21.8
 -4 3 -2 415.53 21.44
 -4 3 -3 0.84 0.93
 -4 3 -3 1.45 1.8
 -4 3 -3 1.24 2.13
 -4 3 -3 0.71 1.22
 -4 3 -3 0.28 0.71
 -4 3 -3 1.39 0.94
 -4 3 -3 0.78 0.83
 -4 3 -4 223.82 11.01
 -4 3 -4 270.63 11.35
 -4 3 -4 256.53 13.64
 -4 3 -4 251.38 11.19
 -4 3 -5 1.79 1.2
 -4 3 -5 1.29 1.03
 -4 3 -5 0.77 0.85
 -4 3 -5 1.62 0.99
 -4 3 -5 4.16 2.35
 -4 3 -6 232.96 12.67
 -4 3 -6 232.92 10.54
 -4 3 -6 240.28 10.76
 -4 3 -6 246.69 10.85
 -4 3 -6 217.06 10.53
 -4 3 -7 -0.69 1.72
 -4 3 -7 1.86 1.34
 -4 3 -7 0.51 2.15
 -4 3 -7 1.16 1.48
 -4 3 -7 0.06 1.5
 -4 3 -7 0.87 1.17
 -4 3 -7 0.89 1.26
 -4 3 -7 1.96 1.61
 -4 3 -8 145.86 8.77
 -4 3 -8 121.59 8.35
 -4 3 -8 135.51 6.72
 -4 3 -8 128.42 6.49
 -4 3 -8 147.32 6.81
 -4 3 -8 115.56 6.9
 -4 3 -9 7.08 1.98
 -4 3 -9 10.51 1.83
 -4 3 -9 9.19 2.55
 -4 3 -9 8.25 1.7
 -4 3 -9 11.35 1.68
 -4 3 -9 9.03 2.67
 -4 3 -10 186.86 9.29
 -4 3 -10 232.77 9.74
 -4 3 -10 235.36 12.26
 -4 3 -10 199.95 9.56
 -4 3 -11 2.92 1.63
 -4 3 -11 4.69 1.54
 -4 3 -11 0.21 1.99
 -4 3 -12 203.99 12.14
 -4 3 -12 241.46 11.4
 -4 3 -12 233.84 11.89
 -4 3 -13 1.2 1.21
 -4 3 -13 1.17 1.53
 -4 3 -13 4.74 1.56
 -4 3 -14 16.05 1.59
 -4 3 -14 17.42 2.07
 -4 3 -14 20.23 2.03
 -4 3 -15 1.14 1.1
 -4 3 -15 -0.34 1.09
 -4 3 -16 15.81 1.44
 -4 3 -16 9.34 1.26
 -4 3 -17 0.32 0.52
 4 -2 -17 -0.07 0.63
 4 -2 -17 0.48 0.59
 4 -2 -16 35.54 2.13
 -4 2 15 0.27 0.74
 4 -2 -15 0.17 0.69
 -4 2 14 53.76 3.04
 4 -2 -14 54.71 3.09
 -4 2 13 4.99 1.81
 4 -2 -12 122.1 5.51
 -4 2 12 64.72 6.45
 -4 2 11 7.57 2.2
 -4 2 11 8.71 1.02
 4 -2 -10 196.34 8.91
 -4 2 10 185.34 8.76
 -4 2 9 3.71 1.76
 4 -2 -9 5.05 0.96
 -4 2 9 5.59 0.88
 -4 2 8 140.87 8.78
 -4 2 8 151.86 7.29
 -4 2 7 14.1 1.19
 -4 2 7 17.99 2.95
 -4 2 6 113.8 5.64
 -4 2 6 120.08 7.63
 -4 2 5 0.49 0.64
 -4 2 5 0.14 1.84
 -4 2 4 358.59 16.52
 -4 2 4 344.71 16.36
 -4 2 4 372.32 18.3
 -4 2 3 5.16 0.97
 -4 2 3 4.81 0.78
 -4 2 2 542.04 25.66
 -4 2 2 579.1 27.88
 -4 2 2 559.07 25.64
 -4 2 2 582.23 25.85
 -4 2 2 531.61 25.64
 -4 2 2 630.81 26.31
 -4 2 1 1.23 0.63
 -4 2 1 1.33 0.65
 -4 2 1 1.99 0.86
 -4 2 1 2.61 2.43
 -4 2 1 0.67 1.29
 -4 2 1 2.18 0.66
 -4 2 0 1191.33 54.58
 -4 2 0 1211.83 57.32
 -4 2 0 1283.27 54.6
 -4 2 0 1355.75 54.79
 -4 2 0 1152.1 54.6
 -4 2 -1 0.84 1.18
 -4 2 -1 0.69 0.7
 -4 2 -1 0.88 0.66
 -4 2 -1 1.64 0.71
 -4 2 -1 0.36 0.73
 -4 2 -1 -1.05 2.81
 -4 2 -1 0.98 1.96
 -4 2 -1 0.54 0.83
 -4 2 -1 0.6 0.64
 -4 2 -2 515.39 24.27
 -4 2 -2 458.87 26.15
 -4 2 -2 534.23 27.37
 -4 2 -2 590.16 24.46
 -4 2 -2 499.27 24.27
 -4 2 -2 574.32 24.36
 -4 2 -2 535.65 24.43
 -4 2 -2 461.92 24.58
 -4 2 -3 10.02 1.03
 -4 2 -3 9.37 0.98
 -4 2 -3 15.26 3.21
 -4 2 -3 16.82 2.8
 -4 2 -3 13.54 1.28
 -4 2 -3 10.42 1.13
 -4 2 -3 11.08 1.66
 -4 2 -4 335.59 16.26
 -4 2 -4 371.33 16.32
 -4 2 -4 421.79 19.73
 -4 2 -4 311.72 16.14
 -4 2 -4 426.83 18.78
 -4 2 -4 325.77 16.27
 -4 2 -4 395.12 16.47
 -4 2 -4 370.17 17.67
 -4 2 -5 0.28 0.84
 -4 2 -5 0.5 0.87
 -4 2 -5 -0.31 1.09
 -4 2 -5 0.13 0.64
 -4 2 -5 -2.07 2.54
 -4 2 -5 0.53 1
 -4 2 -5 2.24 1.3
 -4 2 -6 182.26 9.68
 -4 2 -6 152.21 8.02
 -4 2 -6 169.3 8.07
 -4 2 -6 189.82 11.11
 -4 2 -6 147.17 7.82
 -4 2 -6 166.76 8.62
 -4 2 -6 169.02 8.21
 -4 2 -6 175.39 8.27
 -4 2 -7 0.14 1.41
 -4 2 -7 0.04 0.97
 -4 2 -7 0.16 1.07
 -4 2 -7 2.21 1.75
 -4 2 -7 -1.08 1.47
 -4 2 -7 -0.3 0.79
 -4 2 -7 -1.03 2.66
 -4 2 -7 0.44 1.02
 -4 2 -7 -0.05 1.31
 -4 2 -8 213.52 10.26
 -4 2 -8 193.34 9.6
 -4 2 -8 190.26 9.93
 -4 2 -8 202.42 9.73
 -4 2 -8 206.2 11.34
 -4 2 -8 195.13 12.2
 -4 2 -8 185.44 9.55
 -4 2 -8 197.4 10.27
 -4 2 -8 181.89 9.3
 -4 2 -9 23.97 2.18
 -4 2 -9 16.66 2.86
 -4 2 -9 22.13 2.05
 -4 2 -9 22.28 2.63
 -4 2 -9 23.74 2.83
 -4 2 -9 20.11 2.08
 -4 2 -9 18.44 2.87
 -4 2 -10 156.73 8.72
 -4 2 -10 132.47 9.25
 -4 2 -10 209.87 9.74
 -4 2 -10 213.75 9.19
 -4 2 -10 150.2 9.96
 -4 2 -10 206.71 11.06
 -4 2 -11 22.15 2.75
 -4 2 -11 15.86 1.85
 -4 2 -11 18.77 3.09
 -4 2 -11 12.15 2.35
 -4 2 -12 103.27 5.75
 -4 2 -12 106.48 7.53
 -4 2 -13 2.85 1.64
 -4 2 -13 0.66 1.73
 -4 2 -13 0.89 1.32
 -4 2 -14 27.53 2.41
 -4 2 -14 30.16 3.09
 -4 2 -15 -0.95 1.34
 -4 2 -15 0.47 1.13
 -4 2 -16 19.79 2.03
 -4 2 -16 20.49 1.81
 -4 2 -17 -0.35 0.83
 -4 2 -17 -0.42 0.8
 4 -1 -18 9.28 0.92
 4 -1 -17 1.11 0.61
 4 -1 -16 14.63 1.25
 -4 1 15 -0.07 0.7
 4 -1 -15 0.98 0.71
 4 -1 -14 51.87 2.97
 -4 1 13 47.97 4.32
 -4 1 12 141.64 9.25
 -4 1 12 149.53 7.63
 -4 1 12 127.62 7.37
 -4 1 11 9.68 2.16
 -4 1 11 12.22 1.3
 -4 1 11 10.76 1.03
 -4 1 10 276.32 13.11
 -4 1 10 302.5 13.02
 4 -1 -10 258.85 13.16
 -4 1 9 5.1 1.71
 -4 1 9 5.12 0.87
 4 -1 -9 6.62 1.12
 -4 1 9 4.53 1
 -4 1 8 93.9 6.45
 -4 1 8 102.77 5.29
 -4 1 8 107.51 5.24
 -4 1 7 1.8 1.38
 -4 1 7 1.84 0.74
 -4 1 7 1.56 0.8
 -4 1 6 287.99 13.61
 -4 1 6 292.45 13.58
 -4 1 6 284 14.84
 -4 1 5 1.38 1.98
 -4 1 5 3.6 0.76
 -4 1 5 2.88 0.78
 -4 1 4 538.85 25.32
 -4 1 4 495.44 23.1
 -4 1 3 41.52 4.03
 -4 1 3 40.98 2.28
 -4 1 2 484.59 22.07
 -4 1 2 457.31 22.04
 -4 1 2 494.23 22
 -4 1 2 518.14 22.07
 -4 1 1 8.28 1.57
 -4 1 1 10.91 0.93
 -4 1 1 8.23 2.94
 -4 1 1 8.12 0.98
 -4 1 1 11.52 0.95
 -4 1 1 9.58 0.95
 -4 1 1 9.85 0.96
 -4 1 0 811.63 34.22
 -4 1 0 709.08 33.84
 -4 1 0 724.19 33.86
 -4 1 0 726.67 33.81
 -4 1 0 766.89 33.87
 -4 1 0 722.37 33.82
 -4 1 -1 16.64 4.16
 -4 1 -1 13.55 1.45
 -4 1 -1 15.76 1.19
 -4 1 -1 13.52 1.09
 -4 1 -1 15.43 1.55
 -4 1 -1 14.14 1.06
 -4 1 -1 12.06 1.02
 -4 1 -1 17.19 1.2
 -4 1 -2 577.25 30.99
 -4 1 -2 570.5 28.23
 -4 1 -2 659.1 27.69
 -4 1 -2 601.46 27.44
 -4 1 -2 557.75 27.38
 -4 1 -2 657.43 27.54
 -4 1 -2 543.86 27.4
 -4 1 -2 636.73 27.52
 -4 1 -3 31.67 2.12
 -4 1 -3 30.73 1.81
 -4 1 -3 27.25 1.67
 -4 1 -3 31.34 4.76
 -4 1 -3 23.87 1.59
 -4 1 -3 25.77 1.85
 -4 1 -3 28.99 1.81
 -4 1 -4 457.01 22.9
 -4 1 -4 487.97 23.04
 -4 1 -4 509.31 23.12
 -4 1 -4 488.27 24.03
 -4 1 -4 608.37 27.27
 -4 1 -4 517.64 23.03
 -4 1 -4 475.36 23.07
 -4 1 -4 503.74 23.01
 -4 1 -4 565.66 23.44
 -4 1 -5 3.81 0.86
 -4 1 -5 3.92 1.17
 -4 1 -5 3.52 0.84
 -4 1 -5 5.79 1.45
 -4 1 -5 4.01 0.92
 -4 1 -5 4.56 1
 -4 1 -5 4.05 1.06
 -4 1 -5 4.69 3.41
 -4 1 -5 4.45 0.76
 -4 1 -5 2.85 0.89
 -4 1 -6 266.4 11.23
 -4 1 -6 221.47 10.58
 -4 1 -6 218.64 10.63
 -4 1 -6 218.88 11.83
 -4 1 -6 270.1 14.7
 -4 1 -6 213.74 10.58
 -4 1 -6 228.61 10.82
 -4 1 -6 203.48 10.44
 -4 1 -6 230.54 10.64
 -4 1 -6 216.52 10.67
 -4 1 -7 19.93 1.55
 -4 1 -7 25.58 2.18
 -4 1 -7 19.88 1.64
 -4 1 -7 18.22 2.43
 -4 1 -7 21.71 1.68
 -4 1 -7 17.37 1.56
 -4 1 -7 22.54 4.28
 -4 1 -7 17.79 1.39
 -4 1 -7 20.72 1.98
 -4 1 -7 17.84 1.62
 -4 1 -8 113.78 6.18
 -4 1 -8 131.9 9.63
 -4 1 -8 127.29 6.67
 -4 1 -8 116.27 6.23
 -4 1 -8 112.36 5.95
 -4 1 -8 134.55 7.33
 -4 1 -8 122.09 6.21
 -4 1 -8 133.85 7.72
 -4 1 -8 117.06 6.1
 -4 1 -8 123.03 6.12
 -4 1 -8 138.63 6.9
 -4 1 -9 2.55 2.27
 -4 1 -9 2.24 1.51
 -4 1 -9 3.35 0.99
 -4 1 -9 3.97 1.15
 -4 1 -9 2.7 0.86
 -4 1 -9 3.13 1.72
 -4 1 -9 3.29 1.12
 -4 1 -9 3.65 1.22
 -4 1 -9 3.32 1.06
 -4 1 -9 2.65 1.97
 -4 1 -10 169.23 8.68
 -4 1 -10 198.32 8.63
 -4 1 -10 178.09 8.7
 -4 1 -10 173.55 9.5
 -4 1 -10 192.75 10.57
 -4 1 -10 163.22 8.79
 -4 1 -10 176.97 9.94
 -4 1 -10 200.25 10.01
 -4 1 -10 154.77 8.83
 -4 1 -11 11.85 1.44
 -4 1 -11 9.02 3.56
 -4 1 -11 15.37 1.64
 -4 1 -11 14.5 2.71
 -4 1 -11 15.6 2.25
 -4 1 -11 10.99 2.29
 -4 1 -12 102.92 6.1
 -4 1 -12 116.35 5.08
 -4 1 -12 110.29 6.82
 -4 1 -12 117.02 6.01
 -4 1 -13 1.22 1.48
 -4 1 -13 0.04 1.27
 -4 1 -13 2.23 1.13
 -4 1 -14 77.08 4.61
 -4 1 -14 73.45 3.83
 -4 1 -14 87.64 4.64
 -4 1 -15 0.43 1.39
 -4 1 -15 1.68 1.07
 -4 1 -15 0.75 1.33
 -4 1 -16 35.28 3.02
 -4 1 -16 36.05 2.64
 -4 1 -17 -0.42 0.9
 -4 1 -17 0.27 1.03
 4 0 -18 6.58 0.82
 4 0 -18 6.94 0.79
 4 0 -17 2.54 0.69
 4 0 -16 16.5 1.35
 4 0 -15 0.93 0.75
 4 0 -14 198.75 9.24
 -4 0 14 182.18 9.16
 -4 0 13 10.63 2.5
 -4 0 12 14.12 1.22
 -4 0 12 13.77 1.4
 -4 0 12 11.61 2.57
 4 0 -11 0.48 0.94
 -4 0 11 0.21 0.85
 -4 0 11 0.43 0.66
 -4 0 11 -0.73 1.59
 -4 0 10 248.87 12.62
 4 0 -10 251.66 12.68
 -4 0 9 10.24 2.05
 4 0 -9 12.16 1.24
 -4 0 9 8.92 1.17
 4 0 -8 207.55 10.39
 4 0 -8 206.8 10.47
 -4 0 8 228.22 10.4
 4 0 -7 5.21 0.85
 4 0 -7 6.03 1.04
 -4 0 7 4.67 1.59
 4 0 -7 5.41 0.95
 4 0 -7 6.22 1.42
 -4 0 7 6.1 0.93
 4 0 -6 234.4 11.79
 4 0 -6 276.77 12.03
 4 0 -6 256.36 12.94
 -4 0 6 263.16 13.18
 4 0 -6 259.29 11.88
 -4 0 6 243.29 11.86
 4 0 -5 1.86 1.04
 -4 0 5 0.71 1.19
 -4 0 5 1.54 0.66
 -4 0 5 0.84 0.46
 4 0 -5 2.02 0.57
 4 0 -5 2.8 0.82
 4 0 -4 441.44 19.29
 -4 0 4 397.55 19.17
 -4 0 4 402.14 19.14
 -4 0 3 7.47 2.63
 4 0 -3 6.37 1.18
 -4 0 3 7.14 0.83
 -4 0 3 7.6 0.74
 4 0 -2 218.36 11.54
 -4 0 2 237.47 11.02
 -4 0 1 520.52 22.23
 -4 0 1 499.29 22.26
 -4 0 0 1241.4 57.04
 -4 0 0 1233.97 57.06
 -4 0 0 1290.33 57.11
 -4 0 0 1224.63 57.04
 4 0 0 1294.07 57.39
 -4 0 -1 487.37 23.64
 -4 0 -1 507.76 23.65
 -4 0 -1 534.48 23.71
 -4 0 -1 507.41 23.59
 -4 0 -1 534.48 23.64
 -4 0 -2 401.08 17.41
 -4 0 -2 356.21 18
 -4 0 -2 346.85 17.28
 -4 0 -2 330.57 21.13
 -4 0 -2 373.02 17.32
 -4 0 -2 368.06 17.38
 -4 0 -2 401.84 17.37
 -4 0 -3 3.51 0.59
 -4 0 -3 1.53 0.79
 -4 0 -3 1.83 0.71
 -4 0 -3 1.57 0.87
 -4 0 -3 2.42 0.71
 -4 0 -3 3.3 3.97
 -4 0 -3 2.86 0.67
 -4 0 -3 1.69 0.76
 -4 0 -4 512.62 22.73
 -4 0 -4 460.09 22.61
 -4 0 -4 502.99 22.63
 -4 0 -4 558.5 22.96
 -4 0 -4 496.84 22.63
 -4 0 -4 501.31 23.6
 -4 0 -4 510.05 26.77
 -4 0 -4 457.9 22.49
 -4 0 -4 488.61 22.56
 -4 0 -4 476.96 22.65
 -4 0 -5 1.74 0.95
 -4 0 -5 1.12 0.77
 -4 0 -5 2.45 3.45
 -4 0 -5 1.53 1.67
 -4 0 -5 1.94 0.49
 -4 0 -5 1.73 0.79
 -4 0 -5 0.94 0.74
 -4 0 -5 1.47 0.67
 -4 0 -5 1.37 0.76
 -4 0 -5 3.38 1.2
 -4 0 -5 1.32 0.71
 -4 0 -5 1.58 0.94
 -4 0 -6 391.61 18.12
 -4 0 -6 350.12 21.68
 -4 0 -6 398.99 18.21
 -4 0 -6 387.66 18.26
 -4 0 -6 406.83 18.23
 -4 0 -6 457.65 18.67
 -4 0 -6 382.03 18.19
 -4 0 -6 433.11 18.5
 -4 0 -6 372.37 18.21
 -4 0 -6 415.01 19.51
 -4 0 -7 5.16 0.83
 -4 0 -7 2.9 3.42
 -4 0 -7 5.19 0.93
 -4 0 -7 4.17 1.21
 -4 0 -7 4.44 0.97
 -4 0 -7 4.2 0.92
 -4 0 -7 4.64 0.97
 -4 0 -7 5.12 1.27
 -4 0 -7 3.93 1
 -4 0 -7 4.35 1.69
 -4 0 -7 5.14 1.5
 -4 0 -8 143.01 6.82
 -4 0 -8 94.66 9.45
 -4 0 -8 111.73 7.82
 -4 0 -8 144.43 7
 -4 0 -8 162.87 7.58
 -4 0 -8 135.56 7.01
 -4 0 -8 148.8 8.38
 -4 0 -8 142.32 7.03
 -4 0 -8 94.63 7.51
 -4 0 -8 141.15 6.94
 -4 0 -8 145.04 6.97
 -4 0 -8 169.17 7.59
 -4 0 -9 5.09 0.84
 -4 0 -9 3.99 1.09
 -4 0 -9 3.58 1.03
 -4 0 -9 2.39 1.8
 -4 0 -9 3.5 0.95
 -4 0 -9 3.38 2.32
 -4 0 -9 4 1.35
 -4 0 -9 2.3 3.11
 -4 0 -9 2.28 1.52
 -4 0 -9 1.53 1.8
 -4 0 -9 3.16 1.07
 -4 0 -10 207.22 12.63
 -4 0 -10 232.46 11.79
 -4 0 -10 291.14 13.7
 -4 0 -10 244.09 11.7
 -4 0 -10 288.02 11.61
 -4 0 -10 237.54 12.27
 -4 0 -10 237.47 11.67
 -4 0 -10 269.92 13.13
 -4 0 -10 254.54 11.81
 -4 0 -11 9.5 2.11
 -4 0 -11 11.12 1.12
 -4 0 -11 9.19 3.85
 -4 0 -11 9.05 1.29
 -4 0 -11 6.7 2.08
 -4 0 -11 8.86 1.39
 -4 0 -11 9.69 2.66
 -4 0 -11 9.17 1.84
 -4 0 -11 8.13 1.22
 -4 0 -11 9.46 1.56
 -4 0 -12 215.84 11.54
 -4 0 -12 193.37 9.67
 -4 0 -12 187.52 9.66
 -4 0 -12 210.89 10.97
 -4 0 -13 47.01 2.99
 -4 0 -14 30.46 2.09
 -4 0 -14 26.31 3.28
 -4 0 -15 -0.23 0.97
 -4 0 -15 1.25 1.79
 -4 0 -15 2.07 1.31
 -4 0 -16 31.83 2.4
 -4 0 -16 37.93 2.85
 -4 0 -17 -0.12 0.86
 -4 0 -17 0.46 0.99
 -4 0 -17 1.52 1.3
 -4 0 -18 9.92 1.2
 4 1 -17 1.04 0.64
 4 1 -16 13.38 1.23
 4 1 -15 6.62 1.2
 4 1 -15 7.06 1.01
 -4 -1 15 7.83 0.98
 4 1 -14 125.02 6.43
 4 1 -14 122.44 6.2
 -4 -1 14 121.01 6.17
 -4 -1 13 3.54 2.01
 4 1 -12 24.91 1.97
 -4 -1 12 27.53 3.46
 -4 -1 12 28.26 1.88
 -4 -1 12 19.46 1.59
 -4 -1 11 0.47 1.63
 4 1 -11 1.6 0.98
 -4 -1 11 2.19 0.93
 4 1 -10 242.49 11.85
 -4 -1 10 235.28 11.68
 4 1 -10 241.75 11.7
 4 1 -10 277.65 11.83
 -4 -1 9 3.52 0.95
 4 1 -9 2.85 1.05
 4 1 -9 2.71 0.88
 -4 -1 9 1.91 1.58
 4 1 -9 4.31 0.95
 4 1 -9 1.21 1.24
 -4 -1 8 219.37 10.43
 -4 -1 8 251.25 12.18
 4 1 -8 222.42 10.59
 4 1 -8 206.38 10.44
 4 1 -8 219.88 11.63
 4 1 -8 217.15 10.44
 -4 -1 7 18.17 1.4
 -4 -1 7 19.43 2.39
 -4 -1 7 16.48 1.15
 4 1 -7 20.2 1.63
 4 1 -7 19.18 1.42
 4 1 -7 21.59 2.25
 4 1 -7 19.2 1.38
 -4 -1 6 158.92 7.88
 4 1 -6 169.18 7.88
 -4 -1 6 146.09 7.74
 4 1 -6 173.42 8.98
 4 1 -6 195.75 8.18
 -4 -1 6 179.06 9.29
 4 1 -6 166.39 7.9
 4 1 -5 -0.08 0.92
 -4 -1 5 0.24 0.61
 4 1 -5 1.11 0.81
 -4 -1 5 0.96 0.46
 4 1 -5 1.6 0.64
 -4 -1 4 249.1 13.07
 -4 -1 4 247.58 11.69
 4 1 -4 288.87 11.93
 -4 -1 4 290.79 15.18
 -4 -1 4 225.61 11.68
 -4 -1 3 5.26 0.66
 -4 -1 3 5.25 2.84
 -4 -1 3 4.13 0.69
 4 1 -2 223.45 10.46
 -4 -1 2 225.82 9.71
 4 1 -1 7.11 1.28
 -4 -1 1 13.16 1.04
 -4 -1 0 4623.81 210.18
 -4 -1 0 4549.69 210.15
 4 1 0 4848.48 210.67
 -4 -1 -1 19.17 1.35
 -4 -1 -1 14.53 1.55
 -4 -1 -1 14.36 1.19
 -4 -1 -1 23.69 1.44
 -4 -1 -1 18.89 1.26
 4 1 1 13.69 1.39
 -4 -1 -2 192.59 9.23
 -4 -1 -2 201.52 9.24
 -4 -1 -2 191 9.18
 -4 -1 -2 195.22 9.43
 -4 -1 -2 220.17 9.24
 -4 -1 -2 189.51 9.22
 -4 -1 -2 217.37 9.23
 -4 -1 -3 3.4 0.71
 -4 -1 -3 4.1 0.63
 -4 -1 -3 2.78 0.77
 -4 -1 -3 3.74 0.88
 -4 -1 -3 3.06 0.7
 -4 -1 -3 3.45 0.81
 -4 -1 -3 1.38 1.92
 -4 -1 -3 3.57 3.9
 -4 -1 -3 3.23 0.76
 -4 -1 -4 334.81 15.16
 -4 -1 -4 327.44 15.88
 -4 -1 -4 342.34 15.2
 -4 -1 -4 347.64 15.43
 -4 -1 -4 306.08 15.16
 -4 -1 -4 318.17 15.21
 -4 -1 -4 327.2 15.1
 -4 -1 -4 337.99 15.21
 -4 -1 -4 330.89 16.13
 -4 -1 -4 297.45 18.7
 -4 -1 -5 0.5 0.78
 -4 -1 -5 0.7 0.66
 -4 -1 -5 1.12 0.7
 -4 -1 -5 0.75 0.94
 -4 -1 -5 0.74 0.73
 -4 -1 -5 0.82 0.63
 -4 -1 -5 2.25 3.05
 -4 -1 -5 0.19 0.47
 -4 -1 -5 0.61 1.07
 -4 -1 -5 0.19 0.95
 -4 -1 -5 0.71 1.48
 -4 -1 -5 0.61 0.67
 -4 -1 -5 0.61 0.73
 -4 -1 -6 171.73 8.89
 -4 -1 -6 208.55 9.25
 -4 -1 -6 197.52 9.8
 -4 -1 -6 203.25 9.87
 -4 -1 -6 192.43 8.86
 -4 -1 -6 175.79 8.92
 -4 -1 -6 185.61 8.9
 -4 -1 -6 192.64 9.2
 -4 -1 -6 188.58 8.94
 -4 -1 -6 205.74 12.51
 -4 -1 -6 207.47 10.26
 -4 -1 -6 172.92 8.71
 -4 -1 -6 177.33 8.93
 -4 -1 -7 2.77 1.4
 -4 -1 -7 2.39 0.9
 -4 -1 -7 8.86 3.12
 -4 -1 -7 7.14 1.76
 -4 -1 -7 3.14 0.77
 -4 -1 -7 3.14 0.96
 -4 -1 -7 2.22 0.86
 -4 -1 -7 2.78 1.03
 -4 -1 -7 2.53 0.9
 -4 -1 -7 2.28 0.82
 -4 -1 -7 3.41 1.35
 -4 -1 -7 4.89 1.37
 -4 -1 -8 276.78 14.03
 -4 -1 -8 276.6 13.96
 -4 -1 -8 335.11 14.96
 -4 -1 -8 287.87 14.01
 -4 -1 -8 308.48 14.35
 -4 -1 -8 331.33 15.01
 -4 -1 -8 300.56 17.02
 -4 -1 -8 291.62 13.88
 -4 -1 -8 302.81 14.93
 -4 -1 -8 342.71 14.72
 -4 -1 -8 279.01 13.98
 -4 -1 -8 329.03 15.6
 -4 -1 -9 3.35 0.8
 -4 -1 -9 -0.06 1.13
 -4 -1 -9 -0.16 1.88
 -4 -1 -9 0.85 0.88
 -4 -1 -9 5.96 1.51
 -4 -1 -9 -0.65 1.95
 -4 -1 -9 2.02 1
 -4 -1 -9 0.13 1.6
 -4 -1 -9 1.72 1
 -4 -1 -9 1.33 1.68
 -4 -1 -9 2.06 1.03
 -4 -1 -10 261.99 12.77
 -4 -1 -10 251.25 12.68
 -4 -1 -10 267.29 12.7
 -4 -1 -10 242.57 13.05
 -4 -1 -10 274.41 12.53
 -4 -1 -10 282.76 14.22
 -4 -1 -10 294.42 13.69
 -4 -1 -10 253.63 12.75
 -4 -1 -10 293.26 14.43
 -4 -1 -10 284.6 13.86
 -4 -1 -11 -0.38 0.67
 -4 -1 -11 -0.04 0.81
 -4 -1 -11 -0.08 1.81
 -4 -1 -11 1.34 1.24
 -4 -1 -11 -0.1 1.75
 -4 -1 -11 1.02 3.39
 -4 -1 -11 0.62 0.93
 -4 -1 -11 0.25 0.99
 -4 -1 -11 0.23 1.12
 -4 -1 -12 61.83 3.77
 -4 -1 -12 48.85 3.12
 -4 -1 -12 70.22 4.65
 -4 -1 -12 54.13 3.2
 -4 -1 -12 41.03 6.15
 -4 -1 -12 54.45 3.3
 -4 -1 -12 62.31 4.22
 -4 -1 -13 50.67 3.11
 -4 -1 -14 144.96 8.12
 -4 -1 -14 157.71 7.33
 -4 -1 -15 1.1 1.91
 -4 -1 -15 -0.11 0.73
 -4 -1 -15 1.43 1.16
 -4 -1 -15 1.4 0.98
 -4 -1 -16 21.13 2.83
 -4 -1 -16 26.08 2.16
 -4 -1 -16 24.1 1.84
 -4 -1 -17 -0.07 1.71
 -4 -1 -17 0.12 0.88
 -4 -1 -17 0.81 0.92
 -4 -1 -18 11.29 1.21
 4 2 -17 3.4 0.72
 4 2 -16 20.47 1.63
 -4 -2 16 23.93 1.6
 4 2 -15 10.66 1.36
 -4 -2 15 7.71 1.07
 4 2 -15 8.29 1.08
 4 2 -14 27.28 2.16
 -4 -2 14 25.59 1.92
 -4 -2 13 5.49 2.34
 -4 -2 13 2.72 0.77
 -4 -2 12 111.62 6.52
 4 2 -12 124.89 6.73
 -4 -2 12 123.84 8.72
 -4 -2 11 1.92 1.85
 -4 -2 11 1.15 0.98
 4 2 -11 1.55 0.9
 4 2 -11 2.33 1.09
 4 2 -11 2.21 1.03
 4 2 -10 332.68 13.86
 4 2 -10 291.55 13.76
 -4 -2 10 284.07 13.76
 -4 -2 10 253.86 15.54
 4 2 -10 299.68 13.92
 4 2 -9 10.29 1.18
 4 2 -9 8.54 1.83
 4 2 -9 8.15 1.12
 4 2 -9 7.71 1.31
 -4 -2 9 12.05 2.27
 -4 -2 9 8.02 1.15
 4 2 -8 90.23 6.02
 4 2 -8 90.95 4.92
 -4 -2 8 105.8 5.03
 4 2 -8 94.73 5.15
 4 2 -8 92.97 4.97
 4 2 -7 7.79 1.59
 4 2 -7 10.54 1.03
 -4 -2 7 6.87 0.72
 -4 -2 7 7.06 1.78
 4 2 -7 9.88 1.06
 -4 -2 7 8.68 1.05
 4 2 -7 12.65 1.32
 -4 -2 6 250.57 12.71
 4 2 -6 307.26 14.19
 -4 -2 6 265.23 12.85
 4 2 -6 282.26 12.87
 4 2 -6 309.73 13.12
 4 2 -5 14.38 1.79
 4 2 -5 12.02 1.08
 -4 -2 5 12.52 1.11
 -4 -2 5 13.08 1.53
 -4 -2 5 11.77 0.97
 4 2 -4 420.48 18.71
 -4 -2 4 359.73 17.61
 -4 -2 4 407.67 18.49
 4 2 -4 384.74 17.63
 -4 -2 4 378.59 17.62
 -4 -2 3 5.84 0.73
 -4 -2 3 5.1 1.1
 -4 -2 3 5.15 0.68
 -4 -2 2 171.18 8.54
 -4 -2 2 159.02 7.77
 -4 -2 1 305.97 14.28
 -4 -2 1 312.83 13.97
 -4 -2 0 1801.37 82.55
 4 2 0 1997.51 82.87
 -4 -2 0 1744.81 82.1
 -4 -2 -1 316.98 14.4
 -4 -2 -1 326.32 13.88
 -4 -2 -1 351.5 13.92
 -4 -2 -2 249.92 10.92
 4 2 2 199.75 11.2
 -4 -2 -2 227.32 11.13
 -4 -2 -2 243.83 10.95
 -4 -2 -2 230.24 10.89
 -4 -2 -2 211.93 11.8
 -4 -2 -3 4.19 1.1
 -4 -2 -3 5.14 0.84
 -4 -2 -3 5.46 0.81
 -4 -2 -3 3.91 0.78
 -4 -2 -3 3.5 0.68
 4 2 3 3.8 0.81
 -4 -2 -3 5 0.94
 -4 -2 -3 5.57 0.91
 -4 -2 -3 1.38 1.87
 -4 -2 -3 5.37 0.85
 -4 -2 -4 395.5 18.31
 -4 -2 -4 382.61 18.94
 -4 -2 -4 408.39 18.26
 -4 -2 -4 389.05 18.2
 -4 -2 -4 404.79 18.28
 -4 -2 -4 403.39 18.48
 -4 -2 -4 361.31 18.19
 -4 -2 -4 378.44 19.07
 -4 -2 -4 402.51 19.06
 -4 -2 -4 395.01 18.3
 -4 -2 -5 0.65 0.89
 -4 -2 -5 0.28 0.7
 -4 -2 -5 0.88 0.71
 -4 -2 -5 0.21 0.63
 -4 -2 -5 -0.57 2.31
 -4 -2 -5 0.54 0.75
 -4 -2 -5 -0.37 0.96
 -4 -2 -5 0.02 0.47
 -4 -2 -5 0.04 0.78
 -4 -2 -5 0.73 0.86
 -4 -2 -5 0.15 1.03
 -4 -2 -5 0.14 0.72
 -4 -2 -5 0.44 1.39
 -4 -2 -6 324.31 14.99
 -4 -2 -6 377.29 15.89
 -4 -2 -6 364.84 17.64
 -4 -2 -6 326.01 15.24
 -4 -2 -6 297.26 14.98
 -4 -2 -6 335.82 15.91
 -4 -2 -6 322.2 14.95
 -4 -2 -6 321.07 15.81
 -4 -2 -6 302.63 15.01
 -4 -2 -6 381.84 15.45
 -4 -2 -6 292.47 14.81
 -4 -2 -7 29.32 3.58
 -4 -2 -7 29.76 2.18
 -4 -2 -7 28.99 1.99
 -4 -2 -7 31.09 2.47
 -4 -2 -7 25.57 1.96
 -4 -2 -7 26.09 2.57
 -4 -2 -7 32 2.68
 -4 -2 -7 30.02 2.48
 -4 -2 -7 30.29 1.94
 -4 -2 -7 30.85 3.11
 -4 -2 -7 29.41 1.86
 -4 -2 -8 231.81 13.57
 -4 -2 -8 249.99 11.94
 -4 -2 -8 264.57 12.4
 -4 -2 -8 229.21 11.68
 -4 -2 -8 278.76 12.84
 -4 -2 -8 280.87 12.54
 -4 -2 -8 248.54 12.09
 -4 -2 -8 234 11.61
 -4 -2 -8 230.01 11.7
 -4 -2 -8 199.28 12.63
 -4 -2 -8 255.65 11.57
 -4 -2 -9 2.34 0.77
 -4 -2 -9 1.37 2.35
 -4 -2 -9 2.19 1.41
 -4 -2 -9 2.52 1.36
 -4 -2 -9 1.39 0.9
 -4 -2 -9 1.74 1.09
 -4 -2 -9 2.51 1.02
 -4 -2 -9 0.35 1.98
 -4 -2 -9 1.28 1.59
 -4 -2 -9 1.81 0.95
 -4 -2 -9 2.63 1.07
 -4 -2 -10 279.76 12.55
 -4 -2 -10 272.59 12.44
 -4 -2 -10 249.74 12.74
 -4 -2 -10 175.58 13.39
 -4 -2 -10 258.7 12.47
 -4 -2 -10 285.95 13.54
 -4 -2 -10 257.58 12.48
 -4 -2 -10 275.64 12.89
 -4 -2 -10 159.74 13.29
 -4 -2 -10 274.49 12.26
 -4 -2 -10 302.05 13.48
 -4 -2 -11 2.07 1.14
 -4 -2 -11 0.11 0.85
 -4 -2 -11 1.61 1.38
 -4 -2 -11 0.84 1.14
 -4 -2 -11 2.2 1.7
 -4 -2 -11 0.37 1.15
 -4 -2 -11 3.78 3.33
 -4 -2 -11 0.54 0.99
 -4 -2 -11 0.76 1.25
 -4 -2 -12 38.7 3.26
 -4 -2 -12 31.84 2.79
 -4 -2 -12 30.21 2.16
 -4 -2 -12 32.72 2.62
 -4 -2 -12 28.66 2.24
 -4 -2 -12 21.83 4.93
 -4 -2 -12 39.63 2.44
 -4 -2 -13 6.41 1.33
 -4 -2 -14 235.33 11.43
 -4 -2 -14 212.15 10.92
 -4 -2 -14 219.67 11
 -4 -2 -15 0.6 1.02
 -4 -2 -15 1.49 0.98
 -4 -2 -15 0.18 0.76
 -4 -2 -15 0.09 1.84
 -4 -2 -16 21.3 1.77
 -4 -2 -16 18.31 1.61
 -4 -2 -16 17.55 1.39
 -4 -2 -17 0.62 1.76
 -4 -2 -17 1.12 0.79
 -4 -2 -17 0.74 0.89
 -4 -2 -18 10.24 1.82
 4 3 -17 0.99 0.57
 4 3 -16 20.5 1.85
 4 3 -16 25.69 1.82
 -4 -3 15 8.3 1.11
 4 3 -15 8.04 1.27
 4 3 -15 7.55 1.09
 4 3 -14 55.72 3.61
 -4 -3 14 65.52 3.55
 4 3 -13 6.81 1.34
 -4 -3 13 5.81 1.17
 4 3 -12 64.13 3.57
 -4 -3 12 41.57 3.37
 4 3 -11 1.1 1.16
 4 3 -11 1.21 0.96
 -4 -3 11 1.14 1.06
 4 3 -11 -0.13 1.08
 4 3 -11 -1.39 1.49
 4 3 -10 183.83 8.36
 4 3 -10 175.75 8.1
 4 3 -10 185.55 8.16
 -4 -3 9 3.23 1.1
 4 3 -9 2.87 1.3
 4 3 -9 4.35 1.02
 4 3 -9 3.7 1.05
 4 3 -9 2.95 1.54
 4 3 -8 69.69 4.35
 4 3 -8 74.4 4.15
 4 3 -8 66.58 3.99
 4 3 -8 70.42 4.11
 -4 -3 7 2.63 0.93
 4 3 -7 3.66 0.89
 -4 -3 7 2.68 0.57
 4 3 -7 3.54 0.76
 4 3 -7 3.28 1.44
 -4 -3 6 94.99 5.51
 4 3 -6 107.42 6.13
 -4 -3 6 96.37 4.9
 4 3 -6 91.8 4.71
 4 3 -6 99.25 4.88
 -4 -3 6 91.61 4.71
 -4 -3 5 11.32 1.46
 4 3 -5 11.59 1.75
 4 3 -5 9.69 0.88
 -4 -3 5 9.73 0.92
 -4 -3 5 11.09 1.11
 4 3 -5 12.1 1.12
 4 3 -4 373.93 18.09
 4 3 -4 432.6 19.36
 -4 -3 4 383.79 18.86
 -4 -3 4 384.09 18.09
 4 3 -3 102.95 5.45
 -4 -3 3 93.39 5.1
 -4 -3 3 79.36 4.18
 -4 -3 3 108.84 7.19
 -4 -3 3 83.26 4.26
 -4 -3 2 456.23 21.66
 -4 -3 2 479.41 21.97
 -4 -3 2 505.91 22.64
 -4 -3 1 19.69 1.41
 -4 -3 1 23.4 1.72
 -4 -3 0 546.78 25.28
 -4 -3 0 537.14 25.71
 -4 -3 0 573.5 26.12
 -4 -3 -1 27.36 2.36
 4 3 1 23.22 2.16
 -4 -3 -1 25.44 1.72
 -4 -3 -1 27.78 1.69
 -4 -3 -1 30.3 1.81
 -4 -3 -2 583.73 24.8
 -4 -3 -2 546.52 25.54
 4 3 2 469.58 25.25
 -4 -3 -2 530.47 24.71
 -4 -3 -2 519.33 25.54
 -4 -3 -2 533 24.65
 -4 -3 -3 47.91 2.63
 -4 -3 -3 45.35 3.27
 -4 -3 -3 45.82 3.22
 4 3 3 44.38 3.1
 -4 -3 -3 47.24 2.62
 -4 -3 -3 51.2 2.76
 -4 -3 -3 50.95 2.91
 -4 -3 -4 536.87 22.79
 -4 -3 -4 476.41 22.65
 -4 -3 -4 480.94 22.86
 -4 -3 -4 514.01 22.68
 -4 -3 -4 474.73 22.59
 -4 -3 -4 513.58 23.45
 -4 -3 -4 488.37 22.64
 -4 -3 -4 449.04 23.29
 -4 -3 -4 502.74 23.43
 4 3 4 449.62 23.16
 -4 -3 -5 11.12 1.22
 -4 -3 -5 11.97 2.24
 -4 -3 -5 8.81 1.34
 -4 -3 -5 8.28 0.98
 -4 -3 -5 11.04 1.13
 -4 -3 -5 10.87 1.28
 -4 -3 -5 9.93 1.11
 -4 -3 -5 8.6 1.18
 -4 -3 -5 8.42 1.72
 -4 -3 -5 9.41 1.57
 -4 -3 -6 313.1 14.52
 -4 -3 -6 278.2 13.39
 -4 -3 -6 300.29 14.41
 -4 -3 -6 300.7 14.17
 -4 -3 -6 268.88 13.46
 -4 -3 -6 281.13 13.45
 -4 -3 -6 267.06 13.39
 -4 -3 -6 297.5 13.71
 -4 -3 -6 286.88 14.89
 -4 -3 -6 306.28 13.61
 -4 -3 -6 291.73 13.86
 -4 -3 -6 269.49 13.29
 -4 -3 -6 318.5 14.2
 -4 -3 -7 -0.94 1.93
 -4 -3 -7 0.12 0.67
 -4 -3 -7 1.15 1.47
 -4 -3 -7 0.64 1.2
 -4 -3 -7 0.14 0.91
 -4 -3 -7 -0.25 0.96
 -4 -3 -7 -0.06 1.4
 -4 -3 -7 -0.2 0.92
 -4 -3 -7 0.48 0.94
 -4 -3 -7 0.43 0.83
 -4 -3 -7 0.09 1
 -4 -3 -7 -0.61 1.34
 -4 -3 -8 121.47 6.42
 -4 -3 -8 112.99 6.41
 -4 -3 -8 125.94 6.35
 -4 -3 -8 94.94 6.77
 -4 -3 -8 129.96 6.52
 -4 -3 -8 139.93 7.43
 -4 -3 -8 146.16 7.14
 -4 -3 -8 123.75 6.31
 -4 -3 -8 127.51 6.63
 -4 -3 -8 144.77 7.77
 -4 -3 -8 137.42 6.29
 -4 -3 -9 3.2 1.25
 -4 -3 -9 2.85 1.12
 -4 -3 -9 4.31 1.23
 -4 -3 -9 3.07 2.48
 -4 -3 -9 5.7 0.9
 -4 -3 -9 3.92 1.27
 -4 -3 -9 1.32 1.95
 -4 -3 -9 1.33 1.5
 -4 -3 -9 3.85 1.07
 -4 -3 -9 5.78 1.64
 -4 -3 -10 324.9 14.07
 -4 -3 -10 273.89 13.93
 -4 -3 -10 256.47 13.94
 -4 -3 -10 292.78 14.04
 -4 -3 -10 300.2 15.02
 -4 -3 -10 347.39 14.84
 -4 -3 -10 277.84 14.16
 -4 -3 -10 297.02 15.42
 -4 -3 -10 292.81 13.7
 -4 -3 -11 0.89 1.17
 -4 -3 -11 2.05 0.93
 -4 -3 -11 1.96 1.21
 -4 -3 -11 0.61 2.46
 -4 -3 -11 1.43 1.2
 -4 -3 -11 0.49 1.57
 -4 -3 -11 0.74 1.09
 -4 -3 -11 1.26 1.4
 -4 -3 -12 204.32 9.47
 -4 -3 -12 168.18 8.57
 -4 -3 -12 144.38 9.2
 -4 -3 -12 155.47 8.38
 -4 -3 -12 174.97 8.82
 -4 -3 -12 173.52 10.14
 -4 -3 -12 211.74 8.75
 -4 -3 -12 152.12 8.58
 4 3 13 21.21 2.44
 -4 -3 -13 23.1 2
 -4 -3 -13 23.68 2.49
 -4 -3 -14 69.89 3.93
 -4 -3 -14 72.31 4.27
 -4 -3 -14 73.76 4.09
 -4 -3 -14 58.73 5.11
 -4 -3 -15 7.71 1.95
 -4 -3 -15 4.08 0.98
 -4 -3 -15 5.73 1.13
 -4 -3 -15 6.64 0.91
 -4 -3 -15 7.34 1.2
 -4 -3 -16 19.82 1.54
 -4 -3 -16 17.91 1.63
 -4 -3 -17 0.41 1.59
 -4 -3 -17 1.4 0.64
 -4 -3 -18 13.82 1.91
 -4 -4 16 10.68 1.08
 4 4 -16 8.5 0.94
 4 4 -16 7.68 0.99
 -4 -4 15 4.15 0.97
 4 4 -15 3.02 0.99
 4 4 -14 22.87 2.04
 -4 -4 14 27.92 2.05
 4 4 -13 3 1.18
 -4 -4 13 3.17 1.17
 4 4 -13 0.34 1
 4 4 -12 40.42 4.09
 -4 -4 11 1.08 1.25
 4 4 -11 2.4 1.12
 4 4 -11 0.94 1.49
 4 4 -11 2.19 1.34
 4 4 -11 1.86 1.18
 4 4 -10 170.41 8.36
 -4 -4 10 152.16 8.38
 4 4 -10 164.44 8.18
 4 4 -10 164.1 8.6
 4 4 -9 7.22 1.28
 -4 -4 9 7.96 1.41
 4 4 -9 5.68 1.04
 4 4 -9 9.02 2.06
 4 4 -9 5.14 1.25
 4 4 -8 100.18 5.84
 -4 -4 8 148.73 6.37
 4 4 -8 130 7.85
 4 4 -8 115.32 6.06
 -4 -4 7 14.75 1.52
 -4 -4 7 12.12 1.63
 4 4 -7 13.18 1.2
 4 4 -7 14.64 2.29
 4 4 -7 14.59 1.43
 -4 -4 7 11.81 1.07
 -4 -4 6 117.32 5.62
 4 4 -6 99.57 5.31
 -4 -4 6 103.7 6.16
 4 4 -6 109.68 5.56
 4 4 -6 114.63 6.93
 4 4 -5 4.4 0.7
 -4 -4 5 3.35 1.1
 4 4 -5 4.77 1.54
 4 4 -5 4.8 0.94
 -4 -4 5 4.14 0.94
 -4 -4 4 117.51 6.49
 4 4 -4 166.13 8.29
 -4 -4 4 145.24 6.72
 -4 -4 4 143.96 7.6
 4 4 -4 134.23 6.5
 -4 -4 3 2.95 0.77
 -4 -4 3 4.07 1.94
 4 4 -3 3.43 1.43
 -4 -4 3 2.11 1.05
 -4 -4 2 373.55 19.33
 4 4 -2 429.71 19.87
 4 4 -1 11.57 1.78
 -4 -4 1 9.16 1.24
 -4 -4 1 9.35 1.46
 -4 -4 0 1282.71 61
 -4 -4 0 1386 62.07
 -4 -4 -1 1.81 0.91
 -4 -4 -1 2.99 0.87
 -4 -4 -1 1.63 1.11
 -4 -4 -2 527.25 26.1
 -4 -4 -2 537.37 26.25
 -4 -4 -2 565.07 25.47
 -4 -4 -2 547.99 25.31
 -4 -4 -3 10.18 1.17
 -4 -4 -3 11.2 1.27
 -4 -4 -3 8.48 1.03
 -4 -4 -3 9.13 1.46
 -4 -4 -3 8.04 1.82
 -4 -4 -3 10.75 1.61
 -4 -4 -3 10.38 1.23
 -4 -4 -4 338.61 15.66
 -4 -4 -4 344.28 15.79
 -4 -4 -4 332.82 15.68
 -4 -4 -4 333.65 16.5
 -4 -4 -4 345.75 16.62
 -4 -4 -4 364.76 15.9
 -4 -4 -5 3.14 1.04
 -4 -4 -5 2.05 1.01
 -4 -4 -5 1.68 1.23
 -4 -4 -5 2.84 1.05
 -4 -4 -5 3.01 0.96
 -4 -4 -5 2.3 0.78
 -4 -4 -5 1.78 0.88
 -4 -4 -5 3.31 1.04
 -4 -4 -5 4.19 1.58
 -4 -4 -6 99.99 5.01
 -4 -4 -6 75.56 4.95
 -4 -4 -6 82.89 5.29
 -4 -4 -6 92.84 5.69
 -4 -4 -6 94.03 4.75
 -4 -4 -6 96.28 4.86
 -4 -4 -6 83.2 4.63
 -4 -4 -6 96.76 4.79
 -4 -4 -6 93.56 4.98
 -4 -4 -6 84.28 5.28
 -4 -4 -7 0.76 1.14
 -4 -4 -7 0.31 0.87
 -4 -4 -7 1.16 0.98
 -4 -4 -7 -0.97 1.39
 -4 -4 -7 0.58 0.99
 -4 -4 -7 -0.08 1.8
 -4 -4 -7 1.12 0.77
 -4 -4 -7 1.13 1.03
 -4 -4 -7 1.7 1.4
 -4 -4 -7 2.41 1.14
 -4 -4 -8 180.47 9.29
 -4 -4 -8 158.84 8.14
 -4 -4 -8 164.22 8.68
 -4 -4 -8 160.71 8.23
 -4 -4 -8 160.32 8.38
 -4 -4 -8 194.58 9.27
 -4 -4 -8 158.02 7.99
 -4 -4 -8 169.35 8.4
 -4 -4 -8 161.3 8.08
 -4 -4 -9 1.78 1.34
 -4 -4 -9 0.92 1.19
 -4 -4 -9 2.72 1.51
 -4 -4 -9 1.33 1.06
 -4 -4 -9 0.15 1.55
 -4 -4 -9 1.09 1.2
 -4 -4 -9 1.34 1.99
 -4 -4 -9 1.16 0.82
 -4 -4 -9 1.87 1.22
 4 4 9 0.54 1.2
 -4 -4 -10 169.76 9.02
 -4 -4 -10 182.16 8.71
 -4 -4 -10 183.39 9.41
 -4 -4 -10 208.41 10.12
 -4 -4 -10 163.09 8.54
 -4 -4 -10 174.93 9.81
 4 4 10 138.67 9.47
 -4 -4 -10 197.92 9.01
 -4 -4 -10 192.3 9.11
 -4 -4 -11 3.46 1.51
 -4 -4 -11 0.9 1.17
 -4 -4 -11 1.78 1.54
 -4 -4 -11 1.02 2.06
 4 4 11 3.96 1.38
 -4 -4 -11 3.11 1.36
 -4 -4 -11 1.5 1.34
 -4 -4 -12 97.08 5.79
 -4 -4 -12 107.31 6.13
 -4 -4 -12 133.21 6.73
 -4 -4 -12 137.22 7.35
 -4 -4 -12 102.16 6.8
 -4 -4 -12 116.31 6.11
 -4 -4 -12 114.38 6.13
 4 4 12 122.02 6.95
 -4 -4 -13 3.68 1.32
 -4 -4 -13 -0.4 1.22
 -4 -4 -13 -0.97 2.03
 -4 -4 -14 69.1 4.71
 -4 -4 -14 62.4 3.66
 -4 -4 -14 66.54 4.28
 -4 -4 -14 63.19 3.64
 -4 -4 -14 53.64 3.36
 -4 -4 -14 55.64 3.57
 -4 -4 -15 7.86 1.8
 -4 -4 -15 6.26 1.1
 -4 -4 -15 5.71 1.05
 -4 -4 -15 4.12 0.86
 -4 -4 -16 33.52 2.11
 -4 -4 -16 24.24 1.86
 -4 -4 -17 1.48 0.7
 -4 -4 -17 0.72 1.32
 -4 -4 -18 21.13 1.91
 4 5 -16 7.89 0.73
 -4 -5 16 9.55 0.92
 4 5 -15 -0.97 0.76
 -4 -5 15 1.34 0.8
 4 5 -14 3.35 1.05
 -4 -5 14 4.73 1.13
 4 5 -13 -0.13 1.04
 -4 -5 13 -0.19 1.1
 4 5 -13 -0.66 1.12
 4 5 -13 0.8 1.02
 4 5 -12 80.96 4.7
 4 5 -12 86.05 5.03
 -4 -5 12 94.8 4.87
 4 5 -11 4.5 1.92
 -4 -5 10 168.09 9.63
 4 5 -10 180.96 9.91
 4 5 -10 216.99 9.7
 4 5 -10 212.96 9.71
 4 5 -10 199.49 9.47
 4 5 -9 2.91 1.24
 4 5 -9 0.54 1.5
 -4 -5 9 4.27 1.45
 4 5 -9 2.65 1.01
 4 5 -9 1.23 1.78
 4 5 -8 60.7 3.91
 4 5 -8 61.65 3.67
 4 5 -8 60.09 5.44
 4 5 -7 1.92 1.79
 4 5 -7 1.22 0.87
 -4 -5 7 2 1.3
 -4 -5 7 0.58 0.97
 4 5 -7 2.5 1.18
 -4 -5 6 139.78 6.99
 4 5 -6 136.85 6.9
 4 5 -6 124.07 6.6
 4 5 -6 154.45 8.72
 -4 -5 6 129.05 7.69
 4 5 -5 18.09 2.58
 4 5 -5 13.62 1.26
 -4 -5 5 15.15 1.6
 -4 -5 5 12.25 1.87
 4 5 -4 205.84 10.26
 -4 -5 4 217.69 10.47
 -4 -5 4 220.08 11.53
 4 5 -3 2.93 0.75
 4 5 -3 1.4 1.6
 4 5 -2 240.09 13.17
 4 5 -1 18.06 2.65
 -4 -5 0 588.64 27.63
 -4 -5 0 569.41 28.53
 -4 -5 -1 30.21 1.99
 -4 -5 -1 23.09 2.54
 4 5 1 22.55 3.01
 4 5 2 366.3 16.96
 -4 -5 -2 365.52 16.19
 -4 -5 -2 341.57 14.99
 -4 -5 -3 2.28 1.06
 -4 -5 -3 1.38 1.38
 4 5 3 2.01 1.52
 -4 -5 -3 1.87 1.64
 -4 -5 -3 1.46 0.98
 -4 -5 -4 240.97 11.92
 4 5 4 235.51 12.39
 -4 -5 -4 217.8 10.87
 -4 -5 -4 200.64 11.12
 -4 -5 -4 223.84 10.67
 -4 -5 -5 7.1 1.35
 -4 -5 -5 2.42 1.2
 -4 -5 -5 5.28 1.72
 -4 -5 -5 5.35 1.32
 -4 -5 -5 3.8 0.95
 -4 -5 -5 3.14 1.64
 -4 -5 -6 177.45 9.81
 -4 -5 -6 174.53 8.55
 -4 -5 -6 159.74 9.29
 -4 -5 -6 193.9 8.84
 -4 -5 -6 182.22 8.64
 -4 -5 -6 185.2 8.92
 -4 -5 -6 161.02 8.46
 -4 -5 -6 144.93 8.96
 -4 -5 -7 4.35 1.75
 -4 -5 -7 4.65 1.34
 -4 -5 -7 2.49 1.13
 -4 -5 -7 2.68 1.51
 -4 -5 -7 2.05 1.66
 -4 -5 -7 1.94 0.91
 -4 -5 -7 6.42 1.53
 -4 -5 -7 4.13 1.19
 -4 -5 -8 136.25 7.64
 -4 -5 -8 131.04 7.46
 -4 -5 -8 151.57 7.67
 -4 -5 -8 170.06 8.24
 -4 -5 -8 154.42 7.35
 -4 -5 -8 133.87 8
 -4 -5 -8 149.6 7.48
 -4 -5 -8 142.52 7.83
 -4 -5 -8 172.18 9.03
 -4 -5 -9 13.04 2.25
 -4 -5 -9 3.59 1.39
 -4 -5 -9 6.6 1.66
 -4 -5 -9 6.29 2.02
 -4 -5 -9 11.1 1.22
 -4 -5 -9 8.6 1.57
 -4 -5 -9 5.21 1.88
 -4 -5 -9 6.25 1.74
 -4 -5 -10 193.33 8.94
 -4 -5 -10 182.8 9.39
 -4 -5 -10 155.8 8.33
 -4 -5 -10 156.93 9.68
 -4 -5 -10 170.99 9.25
 -4 -5 -10 151.64 8.71
 -4 -5 -10 184.93 8.57
 -4 -5 -10 175.64 8.99
 -4 -5 -11 4.21 1.76
 -4 -5 -11 1.77 1.23
 -4 -5 -11 3.92 1.57
 -4 -5 -11 5.33 1.36
 -4 -5 -11 0.98 1.65
 -4 -5 -11 5.91 1.7
 -4 -5 -11 2.11 1.81
 -4 -5 -12 57.9 4.85
 -4 -5 -12 75.74 4.39
 -4 -5 -13 5.35 1.73
 -4 -5 -13 2.11 0.98
 -4 -5 -13 2.53 1.33
 -4 -5 -13 2.73 1.76
 -4 -5 -14 69.93 4.14
 -4 -5 -14 60.52 3.78
 -4 -5 -15 1.67 1.06
 -4 -5 -15 3.4 1.57
 -4 -5 -15 2.8 0.82
 -4 -5 -16 32.3 2.04
 -4 -5 -16 39.14 2.6
 -4 -5 -17 0.41 1.12
 -4 -5 -17 0.78 0.71
 -4 -6 16 6.92 0.63
 4 6 -15 0.22 0.44
 -4 -6 15 0.48 0.61
 4 6 -14 4.26 0.78
 4 6 -14 1.77 0.92
 4 6 -13 6.19 0.98
 4 6 -13 2.44 1.13
 -4 -6 13 6.23 1.22
 4 6 -13 0.82 1.07
 4 6 -12 20.9 2.07
 4 6 -12 19.59 1.81
 4 6 -12 16.24 2.07
 -4 -6 12 21.12 2.03
 4 6 -11 0.93 1.41
 4 6 -11 2.77 1.3
 4 6 -11 2.03 1.11
 -4 -6 11 2.57 1.33
 4 6 -10 46.5 5.01
 -4 -6 9 7.24 1.65
 4 6 -9 7.71 1.34
 4 6 -9 6.01 1.52
 4 6 -9 7.52 2.45
 4 6 -9 6.16 1.85
 4 6 -8 138.16 9.54
 -4 -6 8 136.97 7.62
 4 6 -8 139.52 7.19
 4 6 -8 139.79 7.48
 4 6 -7 0.44 0.98
 4 6 -7 0.56 1.79
 4 6 -7 -0.41 1.34
 -4 -6 7 0.35 1.16
 -4 -6 7 -0.06 1.35
 4 6 -6 113.55 8.06
 4 6 -6 123.88 5.98
 -4 -6 6 105.39 6.18
 -4 -6 6 101.34 7.04
 4 6 -5 0.74 1.82
 -4 -6 5 1.2 1.4
 4 6 -5 1.38 1.01
 -4 -6 5 0.88 1.2
 4 6 -4 137.79 7.09
 4 6 -4 150.73 9.26
 4 6 -3 -0.35 1.79
 4 6 -3 0.52 0.97
 -4 -6 2 310.8 15.21
 4 6 -2 269.11 13.24
 4 6 -2 280.16 15.47
 -4 -6 1 2.3 1.84
 4 6 -1 2.19 1.95
 -4 -6 1 3.74 1.97
 -4 -6 0 40.83 3.81
 4 6 0 49.18 4.65
 -4 -6 0 44.24 2.89
 -4 -6 0 49.63 4.29
 4 6 1 1.39 2
 -4 -6 -1 3.57 1.72
 -4 -6 -1 4.19 1.34
 -4 -6 -1 4.91 2.06
 -4 -6 -1 4.35 2
 -4 -6 -2 330.63 16.25
 -4 -6 -2 300.85 14.77
 -4 -6 -2 345.34 16.55
 -4 -6 -2 318.07 16.42
 -4 -6 -3 1.96 1.33
 -4 -6 -3 0.26 1.7
 -4 -6 -3 2.17 1.7
 4 6 3 -0.17 1.8
 -4 -6 -3 0.75 1
 -4 -6 -4 212.58 8.82
 -4 -6 -4 213.26 10.54
 -4 -6 -5 0.51 1.33
 -4 -6 -5 1.08 1.72
 -4 -6 -5 0.77 1.46
 -4 -6 -5 -0.28 1.72
 -4 -6 -6 206.03 11.11
 -4 -6 -6 160.51 9.71
 -4 -6 -6 179.71 9.38
 -4 -6 -6 183.16 9.28
 -4 -6 -6 215.8 9.48
 -4 -6 -6 176.1 10.34
 -4 -6 -7 1.47 1.91
 -4 -6 -7 3.02 1.92
 -4 -6 -7 1.53 1.23
 -4 -6 -7 3.47 1.59
 -4 -6 -7 2.31 1.3
 -4 -6 -7 2.56 1.07
 -4 -6 -8 118.11 6.08
 -4 -6 -8 123.73 7.67
 -4 -6 -8 110.4 5.82
 -4 -6 -9 3.24 1.63
 -4 -6 -9 4.49 2.16
 -4 -6 -9 1.59 1.02
 -4 -6 -9 0.09 1.89
 -4 -6 -10 184.46 9.54
 -4 -6 -10 162.79 10.02
 -4 -6 -10 187.98 10.38
 -4 -6 -10 203.88 11.43
 -4 -6 -11 2.22 1.85
 -4 -6 -11 3.91 1.93
 -4 -6 -11 3.56 1.6
 -4 -6 -12 143.22 7.9
 -4 -6 -12 150.95 7.27
 -4 -6 -12 148.56 8.75
 -4 -6 -13 1.59 1.6
 -4 -6 -13 2.92 1.45
 -4 -6 -14 19.43 1.75
 -4 -6 -14 17.05 2
 -4 -6 -15 1.66 0.8
 -4 -6 -15 2.2 1.42
 -4 -6 -15 1.6 1.13
 -4 -6 -16 5.5 0.86
 -4 -6 -16 11.22 1.23
 -4 -6 -17 0.39 0.55
 -4 -7 15 0.15 0.37
 -4 -7 14 6.74 0.81
 -4 -7 13 2.07 0.81
 4 7 -13 1.36 0.9
 4 7 -12 5.16 1.33
 4 7 -12 7.06 1.37
 4 7 -11 0.3 1.14
 -4 -7 11 0.23 1.09
 4 7 -11 -0.56 1.23
 4 7 -11 -0.33 0.95
 4 7 -10 38.93 3.11
 -4 -7 10 37.58 2.79
 4 7 -10 39.24 2.89
 4 7 -10 36.49 2.66
 4 7 -9 1.71 1.94
 4 7 -8 77.85 6.65
 -4 -7 8 94.7 5.17
 4 7 -8 76.74 5
 4 7 -8 85.51 4.85
 4 7 -7 19.38 2.23
 -4 -7 7 19.61 2.16
 4 7 -7 20.74 3.3
 4 7 -7 23.1 2
 -4 -7 6 123.51 8.1
 -4 -7 6 103.46 6.78
 4 7 -6 119.17 8.68
 4 7 -5 10.84 1.52
 4 7 -5 6.59 2.6
 -4 -7 5 7.34 2.15
 4 7 -4 60.44 5.89
 4 7 -4 79.49 4.4
 4 7 -3 0.4 1.19
 -4 -7 3 0.37 2.07
 4 7 -3 -1.17 2.02
 -4 -7 2 106.6 7.36
 -4 -7 2 102.87 7.27
 4 7 -2 92.2 5.13
 -4 -7 1 6.6 2.76
 4 7 -1 5.26 2.57
 -4 -7 1 3.6 2.65
 4 7 -1 3.75 1.34
 -4 -7 0 69.88 4.48
 -4 -7 0 75.48 5.89
 4 7 0 79.85 6.44
 -4 -7 0 95.88 6.79
 -4 -7 0 107.15 6.95
 4 7 1 10.92 2.69
 -4 -7 -1 14.96 2.05
 -4 -7 -1 12.38 2.76
 -4 -7 -1 16.2 3.26
 -4 -7 -1 20.78 3.34
 -4 -7 -2 188.98 9.93
 4 7 2 179.52 11.83
 -4 -7 -2 190.56 11.61
 -4 -7 -2 218.18 12.11
 -4 -7 -2 223.17 12.14
 4 7 3 -0.93 1.91
 -4 -7 -3 1.53 2.06
 -4 -7 -3 0.54 1.96
 -4 -7 -3 0.33 1.66
 -4 -7 -3 -0.36 2.03
 -4 -7 -4 131.07 6.93
 -4 -7 -4 140.93 8.92
 -4 -7 -4 144.76 7.3
 -4 -7 -4 126.47 6.93
 -4 -7 -4 137.95 9.16
 4 7 4 128.1 8.99
 -4 -7 -5 1.17 1.25
 -4 -7 -5 -0.52 1.72
 -4 -7 -5 -0.39 1.05
 -4 -7 -5 0.18 2.09
 -4 -7 -6 195.96 10.17
 -4 -7 -6 206.22 10.53
 -4 -7 -6 187.05 11.97
 -4 -7 -7 0.61 1.19
 -4 -7 -7 -0.08 2
 -4 -7 -7 0.54 1.86
 -4 -7 -7 0.93 2.21
 -4 -7 -7 0.44 1.39
 -4 -7 -8 261.82 12.25
 -4 -7 -8 220.82 11.93
 -4 -7 -8 247.89 14.27
 -4 -7 -8 251.39 12.61
 -4 -7 -9 7.02 2.02
 -4 -7 -9 0.7 1.98
 -4 -7 -9 7.21 1.39
 -4 -7 -9 8 2.6
 -4 -7 -10 108.85 7.87
 -4 -7 -11 2.12 1.91
 -4 -7 -11 -1.36 1.54
 -4 -7 -11 2.17 2.01
 -4 -7 -11 1.4 1.65
 -4 -7 -12 66.67 4.24
 -4 -7 -12 71.15 4.43
 -4 -7 -12 74.55 4.81
 -4 -7 -13 3.73 1.32
 -4 -7 -13 1.47 1.6
 -4 -7 -14 10.64 1.5
 -4 -7 -14 11.34 1.69
 -4 -7 -15 0.57 0.71
 -4 -7 -15 1.05 0.93
 -4 -7 -15 1.13 1.16
 -4 -7 -16 17.79 1.38
 -4 -8 14 6.28 0.55
 4 8 -13 0.53 0.6
 -4 -8 13 0.58 0.5
 4 8 -12 2.62 0.98
 4 8 -12 9.09 1.2
 4 8 -11 1.59 0.96
 4 8 -11 1.65 0.83
 -4 -8 11 2.39 0.83
 4 8 -11 1.98 1
 4 8 -10 34.07 2.74
 4 8 -10 35.53 2.46
 -4 -8 10 34.91 2.45
 4 8 -9 0.82 1.2
 4 8 -9 -0.26 0.94
 -4 -8 9 0.7 0.97
 4 8 -9 0.69 1.25
 4 8 -8 49.3 4.94
 4 8 -8 42.62 3.22
 4 8 -7 2.1 1.79
 4 8 -6 62.8 3.75
 4 8 -6 76.9 5.8
 4 8 -5 8.62 1.49
 4 8 -5 11.01 2.57
 4 8 -4 89.05 5.14
 4 8 -4 105.27 7.24
 -4 -8 3 8.78 2.97
 4 8 -3 11.31 1.61
 4 8 -3 14.03 2.79
 4 8 -2 63.55 3.65
 -4 -8 2 38.1 5.07
 4 8 -2 63.97 5.44
 -4 -8 2 44.83 5.19
 4 8 -1 0.85 1.17
 -4 -8 1 1.95 2.57
 4 8 -1 -0.18 1.94
 -4 -8 1 -1.96 2.64
 -4 -8 0 113.66 8.22
 -4 -8 0 104.71 8.06
 -4 -8 0 93 5.79
 -4 -8 0 85.22 7.19
 -4 -8 -1 0.35 2.11
 -4 -8 -1 1.75 2.5
 -4 -8 -1 1.76 2.43
 4 8 1 0.38 1.87
 -4 -8 -1 2.09 1.68
 -4 -8 -2 61.77 6.19
 -4 -8 -2 56.8 6.08
 -4 -8 -2 64.86 4.38
 -4 -8 -2 59.93 5.9
 -4 -8 -3 0.99 2.37
 -4 -8 -3 0.21 2.26
 -4 -8 -3 4.74 2.68
 4 8 3 4.33 2.01
 -4 -8 -3 2.6 1.87
 -4 -8 -4 54.06 5.88
 -4 -8 -4 72.52 6.29
 -4 -8 -4 58.88 4.45
 -4 -8 -4 65.14 6.1
 -4 -8 -5 20.01 1.76
 4 8 5 21.52 3.18
 -4 -8 -5 15.55 3.49
 -4 -8 -5 13.76 2.45
 -4 -8 -5 19.22 1.75
 -4 -8 -6 181.05 8.45
 -4 -8 -6 187.8 8.55
 -4 -8 -6 133.02 8.77
 -4 -8 -6 121.36 10.41
 -4 -8 -7 2.25 1.59
 -4 -8 -7 6.88 2.73
 -4 -8 -7 1.16 1.16
 -4 -8 -7 1.93 1.37
 -4 -8 -7 2.18 2.1
 -4 -8 -8 77.51 7.37
 -4 -8 -8 85.94 5.75
 -4 -8 -8 73.93 5.39
 -4 -8 -9 3.6 2.32
 -4 -8 -10 24.18 2.55
 -4 -8 -10 42.2 3.26
 -4 -8 -11 1.49 1.67
 -4 -8 -11 0.88 1.18
 -4 -8 -12 29.93 2.15
 -4 -8 -12 16.97 2.17
 -4 -8 -13 8.19 1.23
 -4 -8 -14 14.05 1.29
 -4 -8 -14 8.46 1.18
 -4 -8 -15 0.51 0.63
 -4 -8 -15 0.93 0.51
 4 9 -12 6.17 0.82
 -4 -9 12 9.6 0.71
 -4 -9 11 1.25 0.51
 4 9 -11 0.33 0.71
 4 9 -11 0.71 0.6
 4 9 -10 29.65 1.83
 -4 -9 10 24.47 1.68
 4 9 -10 30.97 2.03
 4 9 -10 25.69 1.97
 4 9 -9 2.32 0.97
 -4 -9 9 1.51 0.71
 4 9 -9 2.71 0.85
 4 9 -9 0.2 0.96
 4 9 -8 60.22 3.74
 4 9 -8 64.88 3.91
 4 9 -7 1.73 0.95
 4 9 -7 0.89 1.08
 4 9 -6 37.37 3.75
 4 9 -6 33.99 2.6
 4 9 -6 34.25 2.4
 -4 -9 5 -0.83 1.39
 4 9 -5 -0.8 1.77
 4 9 -4 27 3.35
 4 9 -3 7.51 2.16
 4 9 -3 9.14 1.37
 4 9 -2 72.03 4.17
 -4 -9 2 79.43 6.37
 -4 -9 2 72.03 6.26
 4 9 -2 67.75 5.67
 -4 -9 1 0.4 2.37
 4 9 -1 4.22 1.89
 4 9 -1 3.01 1.13
 -4 -9 1 2.83 2.4
 4 9 0 151.92 9.27
 4 9 0 144.18 7.34
 -4 -9 0 138.07 9.66
 -4 -9 0 138.98 9.68
 -4 -9 -1 0.75 1.51
 -4 -9 -1 2.1 2.38
 4 9 1 0.17 1.73
 -4 -9 -1 1.46 2.31
 -4 -9 -1 0.48 1.88
 -4 -9 -2 82.92 7.37
 -4 -9 -2 89.02 6.99
 4 9 2 91.24 6.84
 -4 -9 -2 101.86 7.68
 -4 -9 -2 97.79 5.5
 -4 -9 -3 4.15 1.81
 -4 -9 -3 2.1 2.34
 4 9 3 4.61 1.77
 -4 -9 -3 4.16 2.44
 -4 -9 -3 0.92 2.1
 -4 -9 -4 52.18 5.57
 4 9 4 63.56 5.28
 -4 -9 -4 56.84 5.58
 -4 -9 -4 58.39 4.07
 -4 -9 -4 60.77 5.75
 -4 -9 -5 4.09 2.53
 4 9 5 6.88 2.04
 -4 -9 -5 4.8 1.94
 -4 -9 -6 153.33 10.32
 4 9 6 157.51 9.65
 -4 -9 -7 0.6 0.87
 -4 -9 -7 0.74 0.84
 -4 -9 -7 -0.2 2.17
 4 9 7 0.87 1.36
 -4 -9 -7 0.5 1.67
 -4 -9 -8 46.7 3.73
 -4 -9 -8 72.75 4.24
 -4 -9 -8 63.67 3.51
 -4 -9 -8 55.32 5.5
 -4 -9 -9 -0.55 1.06
 -4 -9 -9 0.47 0.86
 -4 -9 -9 -1.01 1.68
 -4 -9 -10 50.27 3.22
 -4 -9 -10 45.26 2.67
 -4 -9 -11 1.02 1.4
 -4 -9 -11 0.32 0.8
 -4 -9 -12 33.55 2.11
 -4 -9 -12 32.21 2.42
 -4 -9 -13 0.31 0.63
 -4 -9 -14 11.2 0.92
 -4 -9 -14 9.76 0.92
 4 10 -11 2.82 0.5
 4 10 -10 19.92 1.19
 4 10 -10 20.41 1.35
 4 10 -9 1.72 0.7
 4 10 -9 0.86 0.57
 4 10 -9 0.99 0.71
 4 10 -8 5.67 1.06
 4 10 -8 7.32 0.93
 4 10 -8 9.19 1.09
 4 10 -7 1.22 0.84
 4 10 -7 1.5 0.71
 4 10 -6 18.59 1.47
 4 10 -6 16.85 1.6
 4 10 -5 1.15 0.8
 4 10 -4 23.52 1.77
 4 10 -3 1.73 0.9
 4 10 -2 62.77 5.09
 -4 -10 2 69.87 5.49
 4 10 -2 65.93 3.73
 -4 -10 1 3.35 2.07
 4 10 -1 3.07 1.57
 4 10 -1 2.93 1.01
 -4 -10 1 6.09 2.07
 4 10 0 214.1 12.18
 -4 -10 0 225.9 12.71
 4 10 0 213.66 10.51
 -4 -10 0 231.17 12.77
 4 10 1 1.53 1.54
 -4 -10 -1 2.03 1.9
 -4 -10 -1 0.63 1.2
 4 10 1 0.79 0.89
 -4 -10 -1 0.85 1.89
 -4 -10 -2 122.6 8.09
 -4 -10 -2 134.33 8.26
 -4 -10 -2 120.86 5.96
 -4 -10 -2 83.27 7.09
 4 10 2 95.5 7.23
 4 10 3 -0.43 1.42
 -4 -10 -3 1.19 1.88
 -4 -10 -3 1.57 1.31
 -4 -10 -3 1.68 1.73
 -4 -10 -3 -0.85 1.97
 -4 -10 -4 33.3 3.82
 -4 -10 -4 33.61 2.52
 -4 -10 -5 8.53 1.69
 -4 -10 -6 65.37 4
 -4 -10 -7 -0.05 1.05
 -4 -10 -7 0.91 1.4
 -4 -10 -8 51.72 3.25
 -4 -10 -8 48 2.83
 -4 -10 -9 1.26 0.84
 -4 -10 -9 -0.24 1.3
 -4 -10 -9 0.04 0.6
 -4 -10 -10 23.31 1.8
 -4 -10 -10 29.03 1.75
 -4 -10 -11 0.17 0.99
 -4 -10 -11 0.12 0.51
 -4 -10 -12 15.48 1.06
 -4 -10 -13 0.28 0.4
 4 11 -9 3.28 0.53
 4 11 -8 6.11 0.66
 4 11 -8 5.25 0.73
 4 11 -7 0.68 0.66
 4 11 -7 1.31 0.48
 4 11 -7 1.02 0.63
 4 11 -6 11.51 1.11
 4 11 -6 10.45 0.94
 4 11 -5 0.54 0.58
 4 11 -5 1.14 0.76
 4 11 -4 28.66 1.79
 4 11 -3 0.41 0.66
 4 11 -2 38.56 2.3
 4 11 -1 0.03 0.72
 4 11 0 52.62 2.94
 4 11 1 1.44 0.73
 -4 -11 -2 66.98 3.32
 4 11 2 52.12 3.15
 4 11 3 5.96 0.88
 -4 -11 -3 9.09 1.2
 -4 -11 -4 46.33 2.79
 -4 -11 -5 7.34 1.23
 -4 -11 -6 21.36 1.69
 -4 -11 -6 17.12 1.57
 -4 -11 -7 1.48 1
 -4 -11 -7 1.07 0.74
 -4 -11 -8 21.77 1.52
 -4 -11 -8 11.72 1.19
 -4 -11 -9 1.88 0.85
 -4 -11 -9 1.08 0.55
 -4 -11 -10 26.09 1.68
 4 12 -7 0.77 0.38
 4 12 -6 3.28 0.63
 4 12 -6 11.68 0.78
 4 12 -5 0.88 0.53
 4 12 -5 -0.24 0.36
 4 12 -4 11.35 1
 4 12 -4 10.51 0.81
 -4 -12 3 0.07 0.41
 4 12 -3 0.48 0.44
 4 12 -2 13.52 1
 4 12 -1 0.84 0.5
 4 12 0 7.92 0.8
 4 12 1 1.2 0.52
 -4 -12 -2 21.5 1.28
 4 12 2 18.34 1.27
 4 12 3 1.23 0.48
 -4 -12 -3 1.5 0.64
 -4 -12 -4 27.34 1.67
 -4 -12 -5 0.51 0.67
 -4 -12 -5 0.4 0.6
 -4 -12 -6 23.44 1.44
 -4 -12 -6 18.72 1.39
 -4 -12 -7 -0.16 0.62
 -4 -12 -7 0.18 0.45
 -4 -12 -8 16.56 1
 -4 -12 -8 8.83 0.77
 -4 -12 -9 1.77 0.49
 4 13 -3 0.6 0.36
 4 13 -2 4.29 0.56
 4 13 -1 -0.04 0.43
 -4 -13 0 20.43 1.23
 -4 -13 -1 0.65 0.42
 -4 -13 -2 8.78 0.79
 -4 -13 -3 0.06 0.41
 -4 -13 -4 8.89 0.74
 -4 -13 -5 -0.27 0.33
 5 -10 -4 0.24 0.33
 5 -10 -3 41.03 2.1
 5 -10 -2 0.75 0.41
 5 -10 -1 53.79 2.69
 5 -10 0 0.2 0.38
 -5 10 0 -0.25 0.48
 5 -10 1 47.36 2.23
 -5 10 -1 39.62 2.34
 -5 10 -2 1.05 0.42
 5 -10 3 35.52 1.87
 5 -9 -6 0.36 0.4
 -5 9 6 -0.69 0.58
 5 -9 -5 56.3 2.64
 -5 9 5 44.36 2.72
 -5 9 4 -0.35 0.66
 5 -9 -4 1.07 0.57
 -5 9 4 0.11 0.66
 5 -9 -3 68 3.21
 -5 9 3 54.48 3.24
 5 -9 -2 0.12 0.62
 5 -9 -1 76.37 3.87
 5 -9 0 0.5 0.61
 5 -9 1 75.05 3.76
 5 -9 2 0.35 0.51
 -5 9 -2 -0.38 0.66
 5 -9 3 41.2 2.07
 -5 9 -3 35.16 2.2
 5 -9 4 1.51 0.41
 -5 9 -4 1.61 0.58
 -5 9 -5 34.45 1.89
 -5 8 11 29.65 1.65
 -5 8 10 0.42 0.5
 -5 8 9 32.21 2.15
 -5 8 9 55.16 2.35
 -5 8 8 5.64 0.85
 -5 8 8 7.23 0.81
 -5 8 8 7.9 0.9
 5 -8 -7 53.41 2.76
 -5 8 7 58.64 3
 -5 8 7 60.02 3.02
 5 -8 -6 20.76 1.35
 -5 8 6 18.27 1.55
 -5 8 6 20.21 1.56
 -5 8 6 19.24 1.49
 5 -8 -5 64 3.15
 -5 8 5 52.96 3.27
 -5 8 5 59.6 3.34
 -5 8 5 55.83 3.21
 5 -8 -4 1.87 0.79
 -5 8 4 1.24 0.97
 -5 8 4 3.07 0.89
 -5 8 4 1.19 0.93
 -5 8 3 98.39 4.86
 -5 8 3 86.69 4.68
 -5 8 3 89.49 4.8
 -5 8 2 0.76 0.99
 -5 8 2 0.5 0.94
 -5 8 1 138.38 7.02
 -5 8 0 -0.2 0.93
 -5 8 -1 107.89 5.58
 5 -8 2 0.58 0.72
 5 -8 3 62.07 2.9
 -5 8 -3 56.23 3.14
 5 -8 4 1.24 0.59
 -5 8 -4 0.75 0.61
 -5 8 -4 0.63 0.79
 5 -8 5 34.35 1.83
 -5 8 -5 30.89 1.85
 -5 8 -5 35.25 2.11
 5 -8 6 4.15 0.47
 -5 8 -6 5.54 0.82
 -5 8 -6 5.78 0.72
 -5 8 -7 50.96 2.86
 -5 8 -7 58.51 2.8
 5 -8 8 0.62 0.45
 -5 8 -8 0.22 0.42
 -5 7 12 0.29 0.49
 -5 7 11 59.8 3.16
 -5 7 10 1.7 0.76
 -5 7 10 0.75 0.48
 -5 7 9 89.59 4.59
 -5 7 9 81.94 4.26
 -5 7 9 76.95 4.18
 -5 7 8 2.37 0.94
 -5 7 8 2.2 0.91
 -5 7 8 2.5 0.98
 -5 7 8 3 1.38
 -5 7 7 21.85 1.94
 -5 7 7 26.24 1.86
 -5 7 7 29.01 2.11
 5 -7 -7 23.69 1.59
 -5 7 7 31.05 2.37
 -5 7 6 2.58 0.97
 -5 7 6 1.91 1.45
 -5 7 6 1.29 1.25
 -5 7 6 1.72 1.15
 -5 7 5 178.28 9.09
 -5 7 5 172.44 8.73
 -5 7 5 193.28 9.1
 -5 7 5 175.82 8.93
 -5 7 4 0.7 0.89
 -5 7 4 0.46 1.4
 -5 7 4 -0.76 1.21
 -5 7 4 2.11 1.35
 -5 7 3 150.34 7.3
 -5 7 3 127.31 6.88
 -5 7 3 142.09 7.17
 -5 7 2 1.76 1.23
 -5 7 2 2.66 0.99
 -5 7 2 1.59 1.33
 -5 7 1 207.93 10.09
 -5 7 1 227.3 10.1
 -5 7 0 0.98 1.19
 -5 7 0 -0.51 1.24
 -5 7 -1 131.94 6.98
 -5 7 -2 1.19 1.05
 -5 7 -3 89.07 4.75
 -5 7 -4 2.2 1.16
 5 -7 5 105.27 5.27
 -5 7 -5 108.64 5.68
 5 -7 6 17.36 1.21
 -5 7 -6 19.95 1.68
 -5 7 -7 49 2.76
 -5 7 -7 53.87 2.99
 -5 7 -8 4.6 0.82
 -5 7 -8 3.67 0.79
 -5 7 -8 3.28 0.78
 -5 7 -9 41.5 1.94
 -5 7 -9 26.08 1.84
 -5 7 -10 -0.11 0.48
 -5 7 -10 -0.07 0.4
 -5 6 13 26.16 1.66
 -5 6 12 1.49 0.89
 -5 6 12 0.35 0.67
 -5 6 11 96.04 5.27
 -5 6 11 101.05 5.07
 -5 6 10 2.19 1.36
 -5 6 10 0.5 0.85
 -5 6 10 3.19 0.98
 -5 6 9 98.58 4.73
 -5 6 9 89.15 4.84
 -5 6 8 6.75 1.72
 -5 6 8 7.07 1.58
 -5 6 8 6.98 1.21
 -5 6 7 34.64 2.26
 -5 6 7 29.34 2.6
 -5 6 7 25.5 2.61
 -5 6 7 29.59 2.42
 -5 6 6 5.4 2.73
 -5 6 6 2.75 1.61
 -5 6 6 2.15 1.15
 -5 6 6 4.21 1.73
 -5 6 6 2.84 1.42
 -5 6 5 199.42 12.8
 5 -6 -5 218.1 11.96
 -5 6 4 2.17 2.42
 -5 6 3 194.36 9.24
 -5 6 3 213.9 11.95
 -5 6 2 -1.43 2.2
 -5 6 2 -0.07 1.62
 -5 6 2 0.29 1.55
 -5 6 2 -0.25 1.47
 -5 6 2 0.56 1
 -5 6 1 255.44 13.44
 -5 6 1 257.32 12.99
 -5 6 1 302.56 13.41
 -5 6 1 318.34 13.6
 -5 6 0 -0.44 1.44
 -5 6 0 0.61 1.73
 -5 6 0 0.89 1.73
 -5 6 0 1.24 1.53
 -5 6 0 -0.17 1.04
 -5 6 -1 203.61 8.68
 -5 6 -1 109.37 9.15
 -5 6 -2 0.41 1.5
 -5 6 -3 96.35 7.1
 5 -6 3 140.56 7.75
 -5 6 -4 1.5 0.96
 5 -6 4 2.95 1.61
 -5 6 -4 2.75 1.09
 -5 6 -5 205.19 9.97
 -5 6 -5 183.09 9.73
 -5 6 -6 1.93 1.27
 -5 6 -6 -0.15 0.96
 -5 6 -7 15.03 1.47
 -5 6 -7 15.26 1.73
 -5 6 -8 0.76 0.84
 -5 6 -8 -0.55 1.03
 -5 6 -8 0.56 0.84
 -5 6 -8 0.52 0.98
 -5 6 -9 47.9 3.1
 -5 6 -9 55.29 3.29
 -5 6 -9 58.93 3.02
 -5 6 -9 59.96 3.29
 -5 6 -10 2.04 0.75
 -5 6 -10 2.39 0.88
 -5 6 -11 58.51 2.57
 -5 6 -11 37.08 2.55
 -5 6 -12 -0.04 0.43
 -5 6 -12 0.5 0.43
 -5 5 14 1.31 0.63
 -5 5 13 63.64 3.39
 -5 5 13 57.94 3.34
 -5 5 12 0.64 1.12
 -5 5 12 0.5 0.85
 -5 5 11 69.72 3.94
 -5 5 11 86.69 3.9
 -5 5 10 1.13 1.17
 -5 5 10 4.17 1.45
 -5 5 10 2.48 1.1
 -5 5 9 111 6.12
 -5 5 9 111.67 6.07
 -5 5 9 116.55 6
 -5 5 8 6.87 1.4
 -5 5 8 3.66 1.27
 -5 5 7 160.92 9.82
 -5 5 7 101.68 8.95
 -5 5 6 0.45 2.52
 -5 5 6 -1.36 2.67
 -5 5 6 0.09 1.18
 -5 5 6 2.32 1.44
 -5 5 6 3.51 1.27
 -5 5 5 117.96 5.56
 -5 5 5 93.81 7.9
 -5 5 5 72.59 7.44
 -5 5 5 56.05 5.18
 -5 5 5 117.41 5.41
 -5 5 5 111.83 5.31
 -5 5 4 -0.2 1.23
 -5 5 4 0.05 1.41
 -5 5 4 0.74 1.41
 -5 5 4 0.51 1.17
 -5 5 4 -0.22 2.34
 -5 5 4 1.14 2.58
 -5 5 3 173.69 8.31
 -5 5 3 147.35 10.51
 -5 5 3 130.11 10.28
 -5 5 3 101.34 8.07
 -5 5 3 184.96 8.1
 -5 5 3 190.7 8.23
 -5 5 2 0.22 1.43
 -5 5 2 0.59 2.38
 -5 5 2 -2.4 2.56
 -5 5 2 1.05 1.59
 -5 5 2 -0.36 1.18
 -5 5 2 -1.36 1.51
 -5 5 1 452.07 19.98
 -5 5 1 500.31 19.74
 -5 5 1 389.15 19.81
 -5 5 1 346.08 21.71
 -5 5 1 375.12 21.66
 -5 5 1 351.08 19.87
 -5 5 0 1.22 1.65
 -5 5 0 0.5 1.98
 -5 5 0 1.08 2.09
 -5 5 0 1.34 1.67
 -5 5 0 1.79 1.25
 -5 5 0 2.15 1.51
 -5 5 -1 278.54 16.72
 -5 5 -1 242.4 17.82
 -5 5 -2 0.41 1.24
 -5 5 -2 2.98 2.05
 -5 5 -2 0.62 1.51
 -5 5 -3 164.15 8.81
 -5 5 -3 141.83 10
 -5 5 -4 1.9 1.72
 -5 5 -4 0.09 1.06
 -5 5 -4 0.37 1.76
 -5 5 -5 125.56 7.83
 -5 5 -5 116.74 6.9
 -5 5 -6 3.03 1.77
 5 -5 6 6.16 1.69
 -5 5 -7 65.31 3.9
 -5 5 -7 68.88 4.39
 -5 5 -8 4.84 1.51
 -5 5 -8 9.43 1.6
 -5 5 -8 8.56 1.31
 -5 5 -9 83.09 4.42
 -5 5 -9 73.8 4.02
 -5 5 -10 2.8 0.92
 -5 5 -10 2.85 1.21
 -5 5 -10 1.89 0.99
 -5 5 -11 97.37 4.13
 -5 5 -11 56.95 4.24
 -5 5 -12 1.56 0.66
 -5 5 -12 0.29 0.78
 -5 5 -13 17.83 1.21
 -5 5 -13 22.91 1.43
 -5 4 15 19.29 1.35
 -5 4 14 0.32 0.81
 -5 4 14 0.19 0.79
 -5 4 13 70.55 4.21
 -5 4 13 74.27 4.18
 5 -4 -13 82.72 4.03
 -5 4 12 1.65 1.14
 5 -4 -12 0.98 0.73
 -5 4 12 1.15 1.06
 5 -4 -12 1.35 0.84
 -5 4 11 155.9 7.71
 -5 4 11 161.32 7.94
 5 -4 -10 2.52 0.85
 -5 4 10 2.46 1.22
 -5 4 10 2.25 1.38
 -5 4 10 3.42 0.98
 5 -4 -9 95.24 4.83
 -5 4 9 78.14 6.99
 -5 4 8 0.27 1.34
 -5 4 8 2.55 1.2
 -5 4 8 1.25 0.98
 -5 4 8 2.41 2.35
 -5 4 7 90.5 5.05
 -5 4 7 90.3 4.85
 -5 4 7 90.15 4.74
 -5 4 6 0.32 1.28
 -5 4 6 1.04 1.17
 -5 4 6 1.05 0.98
 -5 4 6 -1.91 2.66
 -5 4 5 176.27 11.74
 -5 4 5 196.82 9.18
 -5 4 5 183.36 8.96
 -5 4 5 187.83 8.89
 -5 4 4 0.23 2.87
 -5 4 4 1.46 1.36
 -5 4 4 1.25 1.18
 -5 4 4 0.43 1
 -5 4 4 2.85 1.41
 -5 4 3 259.67 15.42
 -5 4 3 275.9 12.97
 -5 4 3 273.21 12.83
 -5 4 3 288.44 12.77
 -5 4 3 233.03 13
 -5 4 2 1.39 2.88
 -5 4 2 0.41 2.64
 -5 4 2 1.33 1.26
 -5 4 2 1.93 1.35
 -5 4 2 0.19 1.45
 -5 4 2 0.74 1.13
 -5 4 1 506.94 33.56
 -5 4 1 568.67 34.31
 -5 4 1 822.72 32.01
 -5 4 1 821.69 31.89
 -5 4 1 848.07 32.07
 -5 4 1 506.36 31.47
 -5 4 1 785.12 32.27
 -5 4 0 1.21 2.55
 -5 4 0 -0.35 2.31
 -5 4 0 1.69 1.3
 -5 4 0 1.46 1.41
 -5 4 0 1.32 1.05
 -5 4 0 2.83 1.38
 -5 4 0 -0.39 1.52
 -5 4 -1 625 30.79
 -5 4 -1 724.29 30.85
 -5 4 -1 566.17 32.44
 -5 4 -1 711.79 31.06
 -5 4 -1 762.05 31.16
 -5 4 -2 1.55 1.16
 -5 4 -2 2.02 1.15
 -5 4 -2 1.98 1.86
 -5 4 -2 0.19 2.16
 -5 4 -2 1.87 1.5
 -5 4 -3 144.7 8.98
 -5 4 -3 173.3 10.9
 -5 4 -4 0.35 1.44
 -5 4 -4 -1.7 2.22
 -5 4 -4 1.19 1.26
 -5 4 -5 122.39 7.08
 -5 4 -5 128.25 6.82
 -5 4 -5 108.05 7.93
 -5 4 -6 -0.63 1.86
 -5 4 -6 0.77 1.83
 -5 4 -6 2.24 1.29
 -5 4 -6 0.24 1.62
 -5 4 -6 -0.38 1.86
 -5 4 -7 131.3 8.45
 -5 4 -7 115.15 7.09
 -5 4 -7 133.87 9.46
 -5 4 -7 134.69 6.99
 -5 4 -7 130.4 7.39
 -5 4 -8 2.66 2.16
 -5 4 -9 50.01 4.13
 -5 4 -9 77.33 4.09
 -5 4 -10 3.84 1.26
 -5 4 -10 2.43 1.39
 -5 4 -11 88.72 3.63
 -5 4 -11 72.45 3.86
 -5 4 -12 -0.19 0.72
 -5 4 -12 0.84 1.11
 -5 4 -12 -0.21 0.86
 -5 4 -13 44.79 2.67
 -5 4 -13 45.31 2.58
 -5 4 -14 0.83 0.69
 -5 3 15 16.82 1.42
 -5 3 14 0.44 1.04
 5 -3 -14 0.85 0.67
 5 -3 -14 1.89 0.75
 -5 3 14 0.77 0.83
 -5 3 13 78.88 4.35
 5 -3 -13 77.35 4.23
 5 -3 -12 6.23 1
 -5 3 12 7.94 1.12
 5 -3 -12 6.26 0.93
 -5 3 11 162.62 8.82
 5 -3 -11 152.49 8.88
 -5 3 10 0.9 2.01
 -5 3 9 188.07 8.87
 -5 3 9 151.97 10.98
 -5 3 8 1.57 0.87
 5 -3 -8 1.49 0.76
 -5 3 8 -0.59 2.33
 -5 3 7 200.63 9.43
 -5 3 7 177.38 8.75
 -5 3 7 172.02 11.24
 5 -3 -7 175.19 8.67
 -5 3 6 2.32 0.94
 -5 3 6 1.01 2.42
 -5 3 6 3.87 1.63
 -5 3 5 286.25 13.79
 -5 3 5 319.09 14.37
 -5 3 4 0.6 1.13
 -5 3 4 3.25 1.52
 -5 3 4 0.4 0.91
 -5 3 4 2.97 2.7
 -5 3 3 352.67 16.9
 -5 3 3 360.01 16.72
 -5 3 3 371.42 17.13
 -5 3 3 362.48 16.67
 -5 3 3 341.64 16.6
 -5 3 3 330.95 19.54
 -5 3 2 1.12 1.22
 -5 3 2 0.43 0.99
 -5 3 2 0.84 1.35
 -5 3 2 0.1 0.9
 -5 3 2 1.1 0.87
 -5 3 2 -2.6 2.99
 -5 3 1 486.74 32.15
 -5 3 1 520.57 31.61
 -5 3 1 725.09 29.64
 -5 3 1 792.07 30.01
 -5 3 1 780.31 29.72
 -5 3 1 727.44 30.06
 -5 3 1 497.97 29.46
 -5 3 1 569.67 29.47
 -5 3 0 -0.66 2.78
 -5 3 0 0.56 2.28
 -5 3 0 1.4 0.98
 -5 3 0 1.27 1.26
 -5 3 0 1.2 1.04
 -5 3 0 0.95 1.33
 -5 3 0 1.48 0.94
 -5 3 0 1.47 0.98
 -5 3 -1 658.47 28.57
 -5 3 -1 660.31 28.5
 -5 3 -1 666.35 28.53
 -5 3 -1 548.73 28.73
 -5 3 -1 493.5 30.17
 -5 3 -1 405.14 30.23
 -5 3 -2 0.11 0.97
 -5 3 -2 1.06 1.05
 -5 3 -2 0.66 2.09
 -5 3 -2 0.83 2.43
 -5 3 -2 -0.66 1.07
 -5 3 -3 360.98 15.55
 -5 3 -3 325.41 15.38
 -5 3 -3 286.42 17.65
 -5 3 -3 340.26 17.45
 -5 3 -3 291.8 15.46
 -5 3 -4 1.41 2.53
 -5 3 -4 0.21 1.08
 -5 3 -4 0.67 1.27
 -5 3 -4 -1.51 1.47
 -5 3 -5 266.39 13.49
 -5 3 -5 303.87 14.05
 -5 3 -5 285.93 13.72
 -5 3 -5 270.06 15.46
 -5 3 -5 268.35 15.78
 -5 3 -6 0.74 1.33
 -5 3 -6 1.21 1.54
 -5 3 -6 -0.25 1.47
 -5 3 -6 -0.57 2.11
 -5 3 -6 -0.56 1.75
 -5 3 -7 71.67 6.18
 -5 3 -7 72.13 6.04
 -5 3 -7 68.51 4.35
 -5 3 -7 78.03 4.74
 -5 3 -7 80.66 4.8
 -5 3 -7 70.41 4.54
 -5 3 -8 1.22 1.91
 -5 3 -8 1.15 1.5
 -5 3 -8 0.64 1.9
 -5 3 -8 1.75 2.06
 -5 3 -8 1.72 1.48
 -5 3 -8 0.52 1.26
 -5 3 -9 107.76 8.07
 -5 3 -9 100.95 5.82
 -5 3 -10 0.86 1.33
 -5 3 -10 0.76 1.46
 -5 3 -11 127.85 7.71
 -5 3 -11 170.43 7.35
 -5 3 -11 157.17 7.75
 -5 3 -11 118.17 7.49
 -5 3 -12 3.01 1.18
 -5 3 -12 0.97 1.05
 -5 3 -12 0.05 1.27
 -5 3 -12 1.79 1.22
 -5 3 -13 73.41 4.16
 -5 3 -13 81.13 4.23
 -5 3 -14 0.44 0.93
 -5 3 -14 0.55 0.76
 -5 3 -14 -0.17 0.64
 -5 3 -15 20.11 1.46
 5 -2 -15 46.73 2.03
 -5 2 15 18.06 2.01
 -5 2 15 25.71 1.98
 5 -2 -15 42.48 2.05
 -5 2 14 1.31 0.75
 5 -2 -14 0.74 0.68
 5 -2 -14 0.14 0.62
 5 -2 -13 92.84 4.83
 -5 2 13 98.94 4.92
 -5 2 12 2.24 0.69
 5 -2 -12 4.34 0.86
 5 -2 -11 128.78 5.2
 -5 2 11 89.43 4.95
 -5 2 10 2.67 2.32
 5 -2 -9 174.59 8.47
 -5 2 9 174.63 8.44
 -5 2 9 166.09 10.96
 -5 2 8 0.71 0.83
 5 -2 -8 1.02 0.79
 -5 2 8 -0.19 2.29
 -5 2 7 618.41 31.78
 5 -2 -7 644.67 29.06
 -5 2 7 614.94 29.07
 -5 2 6 5.98 1.87
 -5 2 6 5.02 2.7
 -5 2 6 4.82 1
 5 -2 -6 4.99 0.85
 -5 2 5 221.92 9.97
 -5 2 5 215.52 12.74
 5 -2 -5 186.34 9.79
 -5 2 4 1.08 1.53
 -5 2 4 2.96 2.57
 -5 2 4 0.96 0.83
 -5 2 3 290.75 15.02
 -5 2 3 320.45 14.53
 -5 2 3 294.88 17.35
 -5 2 2 0.82 0.9
 -5 2 2 0.93 0.81
 -5 2 2 0.18 1.42
 -5 2 2 1.15 0.74
 -5 2 2 1.13 2.93
 -5 2 1 483.34 27.49
 -5 2 1 502.57 24.15
 -5 2 1 610.99 24.26
 -5 2 1 595.33 24.24
 -5 2 0 2.22 1.27
 -5 2 0 3.15 0.89
 -5 2 0 3.48 0.88
 -5 2 0 2.48 0.97
 -5 2 0 3.84 2.21
 -5 2 0 1.52 3.16
 -5 2 0 3.21 0.87
 -5 2 0 3.91 0.87
 -5 2 -1 570.12 24.56
 -5 2 -1 568.19 24.6
 -5 2 -1 539.75 24.67
 -5 2 -1 549.71 24.58
 -5 2 -1 367.64 26.25
 -5 2 -1 392.88 27.16
 -5 2 -1 467.24 24.84
 -5 2 -2 2.64 0.97
 -5 2 -2 2.64 1.03
 -5 2 -2 6.67 3.23
 -5 2 -2 4.88 2.47
 -5 2 -2 1.75 0.82
 -5 2 -2 2.87 0.87
 -5 2 -3 312.51 14.2
 -5 2 -3 284.25 14.08
 -5 2 -3 327.45 14.33
 -5 2 -3 332.83 17.76
 -5 2 -3 277.23 14.09
 -5 2 -4 0.57 1.06
 -5 2 -4 0.72 0.84
 -5 2 -4 1.2 1.39
 -5 2 -4 0.28 1.15
 -5 2 -4 0.85 1.05
 -5 2 -4 -0.24 2.85
 -5 2 -5 272.46 13.1
 -5 2 -5 244.98 12.74
 -5 2 -5 313.08 16.61
 -5 2 -5 280.7 13.2
 -5 2 -5 276.79 12.94
 -5 2 -5 282.31 14.7
 -5 2 -6 5.41 1.93
 -5 2 -6 5.86 1.48
 -5 2 -6 5.53 1.12
 -5 2 -6 5.33 1.37
 -5 2 -6 4.47 3.06
 -5 2 -6 5.82 1.52
 -5 2 -7 343.19 17.4
 -5 2 -7 411.98 19.72
 -5 2 -7 400.92 20.76
 -5 2 -7 392.58 17.53
 -5 2 -7 412.67 18.17
 -5 2 -7 404.94 17.83
 -5 2 -7 394.65 17.73
 -5 2 -7 363.03 17.25
 -5 2 -8 1.61 1.79
 -5 2 -8 2.03 1.37
 -5 2 -8 0.89 2.64
 -5 2 -8 2.31 1.36
 -5 2 -8 1.67 1.64
 -5 2 -8 2.16 2.02
 -5 2 -8 3.05 1.27
 -5 2 -8 1.62 1.68
 -5 2 -9 185.65 11.03
 -5 2 -9 188.48 8.8
 -5 2 -9 191.21 9.42
 -5 2 -9 209.08 9.11
 -5 2 -10 -0.05 1.18
 -5 2 -10 -0.37 1.71
 -5 2 -11 205.3 8.47
 -5 2 -11 105.11 7.79
 -5 2 -12 7.05 1.7
 -5 2 -12 7.03 1.89
 -5 2 -12 7.28 1.4
 -5 2 -12 6.42 1.43
 -5 2 -13 65.86 4.27
 -5 2 -13 60.14 4.22
 -5 2 -13 50.71 3.53
 -5 2 -14 3.51 1.21
 -5 2 -14 2.16 0.85
 -5 2 -14 2.89 1.15
 -5 2 -15 26.41 1.94
 -5 2 -15 19.33 1.74
 -5 2 -16 0.82 0.61
 5 -1 -16 0.81 0.55
 5 -1 -16 1.1 0.56
 5 -1 -15 37.55 2
 -5 1 15 29.54 2.01
 -5 1 14 0.96 0.72
 5 -1 -14 0.56 0.64
 5 -1 -13 81.84 3.2
 -5 1 13 42.81 2.78
 5 -1 -12 7.54 0.98
 -5 1 12 3.8 0.75
 -5 1 11 142.68 10.47
 -5 1 10 8.55 1.03
 5 -1 -10 9.22 1.1
 -5 1 10 10.74 3.49
 -5 1 9 133.45 6.58
 -5 1 9 128.85 9.68
 -5 1 8 0.06 0.8
 -5 1 8 3.4 2.87
 -5 1 7 344.71 16.38
 -5 1 7 390.14 19.85
 -5 1 6 3.76 0.92
 -5 1 6 1.28 2.57
 -5 1 5 328.99 13.69
 -5 1 5 343.36 17.03
 -5 1 4 3.67 0.91
 -5 1 4 2.72 1.61
 -5 1 4 1.33 2.85
 -5 1 3 470.84 20.99
 -5 1 3 493.78 21.09
 -5 1 3 445.15 20.93
 -5 1 2 4.42 0.77
 -5 1 2 3.44 0.85
 -5 1 2 7.08 3.21
 -5 1 2 4.82 0.89
 -5 1 2 6.75 1.47
 -5 1 1 748.41 33.48
 -5 1 1 696.59 33.51
 -5 1 1 713.66 37.4
 -5 1 1 762.37 33.53
 -5 1 1 703.32 33.85
 -5 1 0 0.05 0.65
 -5 1 0 0.24 0.76
 -5 1 0 -0.88 3.7
 -5 1 0 0.42 0.71
 -5 1 0 0.47 0.98
 -5 1 -1 731.87 31.97
 -5 1 -1 698.82 31.93
 -5 1 -1 727.74 32.04
 -5 1 -1 676.76 32.18
 -5 1 -1 527.39 33.85
 -5 1 -1 513.69 35.18
 -5 1 -2 3.15 0.96
 -5 1 -2 3.47 0.97
 -5 1 -2 5.05 0.87
 -5 1 -2 3.77 3.67
 -5 1 -2 3.45 0.99
 -5 1 -2 3.6 0.76
 -5 1 -3 346.07 16.02
 -5 1 -3 361.51 15.91
 -5 1 -3 308.63 15.69
 -5 1 -3 323.82 15.76
 -5 1 -3 363.52 16.02
 -5 1 -4 0.81 1.11
 -5 1 -4 1.5 3.66
 -5 1 -4 0.9 0.95
 -5 1 -4 0.95 0.78
 -5 1 -4 0.69 1.23
 -5 1 -4 1.16 1
 -5 1 -5 253.23 12.93
 -5 1 -5 247.19 11.63
 -5 1 -5 238.54 11.44
 -5 1 -5 232.65 11.28
 -5 1 -5 236.77 11.53
 -5 1 -5 209.81 11.95
 -5 1 -6 4.5 1.65
 -5 1 -6 4.15 1.68
 -5 1 -6 4.5 1.42
 -5 1 -6 4.14 3.99
 -5 1 -6 1.89 1.1
 -5 1 -6 4.27 1.05
 -5 1 -6 3.49 0.97
 -5 1 -6 4.79 1.25
 -5 1 -7 705.86 33.81
 -5 1 -7 804.08 35.09
 -5 1 -7 705.32 32.87
 -5 1 -7 771.57 33.4
 -5 1 -7 713.69 33.15
 -5 1 -7 740.12 33.08
 -5 1 -7 629.69 32.94
 -5 1 -7 877.98 38.1
 -5 1 -8 3.77 1.82
 -5 1 -8 5.52 1.8
 -5 1 -8 5.06 3.47
 -5 1 -8 6.25 1.34
 -5 1 -8 4.38 1.28
 -5 1 -8 4.13 1.77
 -5 1 -8 5.9 2.55
 -5 1 -8 4.27 1.19
 -5 1 -8 4.72 1
 -5 1 -9 181.79 9.09
 -5 1 -9 199.91 10.36
 -5 1 -9 185.84 8.85
 -5 1 -9 183.17 9.76
 -5 1 -9 186.39 9.26
 -5 1 -9 156.73 9.74
 -5 1 -9 194.9 11.04
 -5 1 -9 170.84 9.03
 -5 1 -10 4.52 1.37
 -5 1 -10 5.52 2.63
 -5 1 -10 4.89 1.25
 -5 1 -10 5.74 1.93
 -5 1 -10 9.58 2.55
 -5 1 -11 88.53 5.78
 -5 1 -12 0.84 1.37
 -5 1 -12 3.87 2.12
 -5 1 -12 5.1 1.21
 -5 1 -12 4.02 1.72
 -5 1 -13 63.6 4.25
 -5 1 -13 64.13 4.51
 -5 1 -14 0.95 1.36
 -5 1 -14 1.83 1.06
 -5 1 -15 16.07 2.02
 -5 1 -15 27.07 2.02
 -5 1 -16 0.57 0.86
 -5 1 -16 -0.57 0.85
 5 0 -16 0.46 0.54
 -5 0 15 23.57 1.71
 5 0 -15 31.58 1.77
 5 0 -14 0.67 0.68
 5 0 -13 82.37 3.39
 -5 0 13 48.77 3
 -5 0 12 9.47 1.01
 5 0 -12 14.67 1.27
 -5 0 11 213.69 14.66
 -5 0 10 2.37 0.96
 -5 0 10 3.36 0.85
 -5 0 10 0.58 3.5
 -5 0 9 269.2 12.78
 -5 0 9 265.33 12.7
 -5 0 9 281.92 17.3
 -5 0 8 0.11 0.89
 -5 0 8 0.74 0.83
 -5 0 8 -1.4 3.65
 -5 0 7 269.77 13.02
 -5 0 7 273.73 13
 -5 0 6 11.61 1.25
 -5 0 6 12.74 1.28
 5 0 -5 423.72 20.18
 -5 0 5 437.93 20.18
 -5 0 5 480.21 24
 -5 0 4 17.92 1.44
 -5 0 4 18.05 4.01
 5 0 -4 14.5 1.33
 -5 0 4 18.23 1.34
 -5 0 3 622.74 27.87
 -5 0 3 694.86 32.17
 -5 0 3 638.2 27.92
 -5 0 3 609.11 27.86
 -5 0 3 567.34 27.71
 -5 0 2 86.66 4
 -5 0 2 69.58 7.27
 -5 0 2 70.58 3.91
 -5 0 2 68.89 3.93
 -5 0 2 78.8 3.84
 -5 0 1 685 31.46
 -5 0 1 664.94 36.16
 -5 0 1 679.2 31.38
 -5 0 1 689.01 31.49
 -5 0 1 684.59 31.43
 -5 0 0 0.93 0.85
 -5 0 0 0.28 0.7
 -5 0 0 -0.07 0.63
 -5 0 0 0.39 0.59
 -5 0 0 0.15 0.62
 -5 0 0 2.35 4.02
 -5 0 -1 516.03 33.45
 -5 0 -1 651.77 29.14
 -5 0 -1 680.19 29.22
 -5 0 -1 601.77 29.02
 -5 0 -1 676.58 29.12
 -5 0 -1 576.73 29.17
 -5 0 -2 61.13 3.58
 -5 0 -2 57.86 3.43
 -5 0 -2 66.58 3.61
 -5 0 -2 77.97 3.61
 -5 0 -2 63.66 3.39
 -5 0 -2 74 3.54
 -5 0 -2 47.9 7.16
 -5 0 -3 617.27 27.61
 -5 0 -3 584.99 26.97
 -5 0 -3 572.62 27.07
 -5 0 -3 635.13 32.41
 -5 0 -3 567.32 26.9
 -5 0 -3 574.62 26.92
 -5 0 -3 589.9 27.01
 -5 0 -3 592.08 27.06
 -5 0 -4 15.87 1.55
 -5 0 -4 18.89 1.47
 -5 0 -4 18.58 1.57
 -5 0 -4 18.62 2.05
 -5 0 -4 18.48 1.53
 -5 0 -4 18.81 1.74
 -5 0 -5 433.67 20.51
 -5 0 -5 431.89 20.42
 -5 0 -5 421.59 20.55
 -5 0 -5 450.42 25.73
 -5 0 -5 501.26 21.26
 -5 0 -5 437.11 20.5
 -5 0 -5 430.35 20.54
 -5 0 -5 449.93 20.73
 -5 0 -6 12.74 1.87
 -5 0 -6 10.69 1.31
 -5 0 -6 9.87 1.33
 -5 0 -6 11.33 1.21
 -5 0 -6 12.91 5.01
 -5 0 -6 10.68 1.21
 -5 0 -6 11.5 1.49
 -5 0 -6 10.35 1.72
 -5 0 -6 9.82 1.32
 -5 0 -7 425.99 17.82
 -5 0 -7 375.23 16.95
 -5 0 -7 358.64 16.95
 -5 0 -7 354.48 16.79
 -5 0 -7 328.53 16.95
 -5 0 -7 321.13 21.26
 -5 0 -7 369.41 16.97
 -5 0 -7 406.71 17.44
 -5 0 -7 319.1 16.85
 -5 0 -8 0.9 1.45
 -5 0 -8 1.12 2.6
 -5 0 -8 0.81 1
 -5 0 -8 0.99 1.06
 -5 0 -8 1.5 0.86
 -5 0 -8 0.58 0.99
 -5 0 -8 0.87 1.15
 -5 0 -8 1.26 1.7
 -5 0 -8 1.23 0.99
 -5 0 -8 -1.58 3.54
 -5 0 -9 139.56 7.39
 -5 0 -9 150.43 8.31
 -5 0 -9 93.7 10.41
 -5 0 -9 160.04 7.23
 -5 0 -9 143.97 7.39
 -5 0 -9 160.27 8.24
 -5 0 -9 149.75 7.38
 -5 0 -9 151.88 7.45
 -5 0 -9 98.38 8.34
 -5 0 -10 8.44 1.39
 -5 0 -10 9.75 1.07
 -5 0 -10 11.74 2.71
 -5 0 -10 8.8 1.32
 -5 0 -10 7.48 1.42
 -5 0 -10 10.26 1.98
 -5 0 -10 8.33 2.6
 -5 0 -10 10.2 1.28
 -5 0 -11 162.45 8.19
 -5 0 -12 12.04 1.96
 -5 0 -12 6.83 2.24
 -5 0 -13 77.69 3.94
 -5 0 -13 67.87 4.54
 -5 0 -14 1.1 1.37
 -5 0 -14 0.66 0.97
 -5 0 -15 29.39 2.8
 -5 0 -15 42.33 2.56
 -5 0 -16 0.54 1.04
 -5 0 -16 0.49 0.92
 5 1 -16 0.56 0.55
 5 1 -15 36.27 2.15
 5 1 -14 0.33 0.69
 -5 -1 13 85.29 4.01
 5 1 -13 88.53 3.99
 -5 -1 12 5.28 1.05
 -5 -1 12 4.66 0.78
 -5 -1 11 174.46 13.8
 -5 -1 10 0.07 0.91
 -5 -1 10 0.44 0.77
 -5 -1 10 0.72 4.14
 -5 -1 9 329.26 15.53
 -5 -1 9 321.03 20.9
 5 1 -8 1.62 1
 -5 -1 8 0.57 0.92
 -5 -1 8 4.76 4.21
 5 1 -7 317.67 16.04
 5 1 -7 296.45 14.87
 -5 -1 7 324.57 14.84
 -5 -1 6 0.3 0.83
 -5 -1 6 -0.62 3.57
 5 1 -6 -0.42 1.22
 5 1 -6 0.64 0.88
 -5 -1 6 0.2 0.52
 -5 -1 5 292.31 13.84
 -5 -1 5 303.56 18.17
 -5 -1 5 282.07 13.75
 -5 -1 5 284.83 13.74
 5 1 -5 294.68 14.91
 5 1 -5 324.82 13.98
 5 1 -4 1.36 1
 -5 -1 4 0.25 0.74
 -5 -1 4 0.35 0.73
 -5 -1 4 0.82 0.59
 5 1 -4 0.86 0.87
 -5 -1 4 -0.87 3.59
 -5 -1 3 566.28 29.43
 -5 -1 3 574.18 24.68
 -5 -1 3 524.96 24.53
 5 1 -3 481.36 24.68
 -5 -1 3 553.75 24.7
 5 1 -3 556.42 25.6
 -5 -1 2 10.95 1.03
 -5 -1 2 3.5 4.35
 5 1 -2 4.02 1.14
 -5 -1 2 7.42 1.08
 -5 -1 2 12.44 0.95
 -5 -1 1 827.08 37.66
 -5 -1 1 791.81 37.76
 -5 -1 1 858.02 37.74
 -5 -1 0 1.23 0.85
 -5 -1 0 1.1 0.62
 -5 -1 0 1.18 0.66
 -5 -1 0 1.07 0.67
 -5 -1 0 2.28 4.63
 -5 -1 0 1.06 0.62
 -5 -1 -1 735 35.84
 -5 -1 -1 830.46 35.96
 -5 -1 -1 820.69 35.98
 -5 -1 -1 816.1 36.05
 -5 -1 -1 791.78 36.03
 -5 -1 -1 794.85 35.92
 -5 -1 -2 18.97 1.32
 -5 -1 -2 23.06 1.68
 -5 -1 -2 21.63 1.58
 -5 -1 -2 19.12 1.44
 -5 -1 -2 20.27 1.46
 -5 -1 -2 21.88 1.51
 -5 -1 -3 529.24 24.73
 -5 -1 -3 537.79 24.74
 -5 -1 -3 515.07 24.61
 -5 -1 -3 524.33 24.66
 -5 -1 -3 605.02 25.31
 -5 -1 -3 531.55 24.67
 -5 -1 -3 547.38 24.8
 -5 -1 -4 6.83 1.3
 -5 -1 -4 7.54 1.22
 -5 -1 -4 9.25 4.67
 -5 -1 -4 8.02 0.89
 -5 -1 -4 8.26 1.19
 -5 -1 -4 8.8 1.47
 -5 -1 -4 7.24 1.03
 -5 -1 -4 8.34 2.93
 -5 -1 -4 8.07 1.04
 -5 -1 -4 7.93 1.11
 -5 -1 -5 321.17 15.37
 -5 -1 -5 362.62 15.68
 -5 -1 -5 314.86 20.13
 -5 -1 -5 313.46 15.3
 -5 -1 -5 321.03 15.31
 -5 -1 -5 351.08 15.88
 -5 -1 -5 318.86 15.17
 -5 -1 -5 312.25 15.34
 -5 -1 -5 343.37 15.31
 -5 -1 -6 4.2 0.95
 -5 -1 -6 8.23 4.33
 -5 -1 -6 4.31 1.03
 -5 -1 -6 4.46 1.07
 -5 -1 -6 5.04 1.4
 -5 -1 -6 4 1
 -5 -1 -6 4.77 0.99
 -5 -1 -6 4.66 0.71
 -5 -1 -6 4.27 3.23
 -5 -1 -6 4.53 1.52
 -5 -1 -6 4.45 1.2
 -5 -1 -7 307.96 16.08
 -5 -1 -7 328.54 16.09
 -5 -1 -7 348.14 16.13
 -5 -1 -7 398.05 16.83
 -5 -1 -7 337.22 16.15
 -5 -1 -7 416.64 16.83
 -5 -1 -7 264.09 17.81
 -5 -1 -7 381.3 20.96
 -5 -1 -7 340.06 16.01
 -5 -1 -8 0.63 1.03
 -5 -1 -8 0.43 1.39
 -5 -1 -8 1.19 0.96
 -5 -1 -8 1.9 2.33
 -5 -1 -8 -0.33 1.07
 -5 -1 -8 -0.08 1.88
 -5 -1 -8 -0.28 3.02
 -5 -1 -8 0.16 3.06
 -5 -1 -8 0.45 0.95
 -5 -1 -8 0.1 0.79
 -5 -1 -9 278.41 11.88
 -5 -1 -9 237.97 12.02
 -5 -1 -9 235.55 12.02
 -5 -1 -9 228.8 12
 -5 -1 -9 271.44 13.22
 -5 -1 -9 288.12 13.3
 -5 -1 -9 266.32 12.04
 -5 -1 -9 245.74 12.59
 -5 -1 -10 4.09 1.05
 -5 -1 -10 3.53 1.51
 -5 -1 -10 4.82 2.16
 -5 -1 -10 3.37 1.12
 -5 -1 -10 8.02 2.78
 -5 -1 -10 2.55 2.99
 -5 -1 -10 6.07 1.21
 -5 -1 -10 4.95 0.86
 -5 -1 -10 3.57 1.19
 -5 -1 -11 242.6 11.8
 -5 -1 -12 12 3.51
 -5 -1 -12 22.08 2.29
 -5 -1 -12 18.68 1.58
 -5 -1 -12 16.24 1.62
 -5 -1 -12 18.27 1.45
 -5 -1 -12 15.59 4.77
 -5 -1 -12 20.47 2.65
 -5 -1 -13 73.2 4.57
 -5 -1 -13 59.71 5.61
 -5 -1 -13 59.51 3.79
 -5 -1 -13 67.9 4.78
 -5 -1 -14 0.37 0.95
 -5 -1 -14 1.33 2.44
 -5 -1 -14 0.31 1.26
 -5 -1 -15 35.4 2.36
 -5 -1 -15 34.94 3.34
 -5 -1 -15 33.82 2.67
 -5 -1 -16 0.97 1.04
 -5 -1 -16 0.62 0.95
 5 2 -16 0.8 0.57
 5 2 -15 31.81 1.98
 -5 -2 14 -0.11 0.49
 -5 -2 14 1.28 0.82
 5 2 -14 0.46 0.72
 -5 -2 13 62.28 2.91
 -5 -2 13 37.08 2.43
 -5 -2 12 2.35 0.76
 -5 -2 12 4.04 1.05
 -5 -2 11 129.07 11.63
 5 2 -10 4.73 1.15
 -5 -2 10 5.99 1.16
 -5 -2 10 8.6 4.55
 5 2 -9 187.56 9.48
 5 2 -9 202 11.02
 5 2 -9 152.99 9.58
 -5 -2 9 140.56 13.9
 5 2 -8 3.7 0.87
 5 2 -8 3.13 1.38
 5 2 -8 3.65 1.16
 -5 -2 8 5.42 4.48
 -5 -2 8 4.95 1.11
 5 2 -7 195.98 9.78
 5 2 -7 215.6 11.24
 5 2 -7 217.21 10.08
 -5 -2 7 197.95 9.66
 -5 -2 7 217.83 9.93
 -5 -2 6 1.65 3.95
 5 2 -6 4.42 0.86
 -5 -2 6 4.14 0.96
 5 2 -6 7.04 1.62
 5 2 -6 4.66 1.16
 -5 -2 6 4.23 0.68
 -5 -2 5 420.12 19.66
 -5 -2 5 403.72 19.55
 5 2 -5 421.28 20.79
 5 2 -5 478.23 19.9
 -5 -2 4 30.38 2
 -5 -2 4 30.39 1.92
 5 2 -4 32.79 2.82
 5 2 -4 35.13 2.21
 -5 -2 3 487.63 22.81
 5 2 -3 482.39 22.93
 -5 -2 3 521.14 22.85
 -5 -2 3 470.56 27.4
 -5 -2 3 474.37 22.69
 5 2 -3 549.44 24.04
 -5 -2 2 72.69 3.8
 -5 -2 2 80.38 3.94
 5 2 -2 70.74 4.65
 -5 -2 1 577.65 35.63
 5 2 -1 546.16 31.95
 -5 -2 1 736.79 31.38
 -5 -2 1 700.68 31.27
 -5 -2 0 0.66 1.07
 -5 -2 0 0.36 0.82
 -5 -2 0 0.58 0.55
 -5 -2 0 4.35 4.67
 -5 -2 0 1.04 0.67
 -5 -2 0 1.19 0.63
 -5 -2 -1 640.22 31.2
 -5 -2 -1 727.2 31.2
 -5 -2 -1 658.32 31.09
 -5 -2 -1 697.2 31.15
 -5 -2 -2 51.72 3.22
 -5 -2 -2 62.77 3.2
 -5 -2 -2 62.37 3.21
 -5 -2 -2 42.7 6.69
 -5 -2 -2 46.5 3.62
 -5 -2 -2 50.55 3.33
 -5 -2 -2 68.71 3.26
 -5 -2 -3 510.02 24.3
 -5 -2 -3 509.26 24.23
 -5 -2 -3 520.81 24.23
 -5 -2 -3 546.15 24.42
 -5 -2 -3 605.99 29.24
 -5 -2 -3 471.41 24.87
 -5 -2 -3 538.06 24.26
 -5 -2 -3 538.63 24.32
 -5 -2 -4 17.36 1.48
 -5 -2 -4 18.31 1.44
 -5 -2 -4 17.32 2.01
 -5 -2 -4 17.69 4.4
 -5 -2 -4 17.39 1.62
 -5 -2 -4 16.3 1.5
 -5 -2 -4 15.22 1.39
 -5 -2 -4 16.89 1.79
 -5 -2 -4 11.39 3.24
 -5 -2 -4 15.86 1.28
 -5 -2 -5 364.77 17.57
 -5 -2 -5 352.12 17.64
 -5 -2 -5 380 17.74
 -5 -2 -5 374.06 17.72
 -5 -2 -5 400.73 18.16
 -5 -2 -5 453.59 22.04
 -5 -2 -5 382.81 17.68
 -5 -2 -5 362.57 18.54
 -5 -2 -5 303.43 19.24
 -5 -2 -5 452.33 18.21
 -5 -2 -5 384.91 17.8
 -5 -2 -6 2.52 1.54
 -5 -2 -6 1.91 1.13
 -5 -2 -6 4.82 2.89
 -5 -2 -6 2.57 0.62
 -5 -2 -6 1.95 1.41
 -5 -2 -6 1.95 0.96
 -5 -2 -6 1.08 1.22
 -5 -2 -6 2.46 0.9
 -5 -2 -6 1.17 0.92
 -5 -2 -6 2.43 0.9
 -5 -2 -6 1.04 2.93
 -5 -2 -7 327.62 18.46
 -5 -2 -7 397.24 17.31
 -5 -2 -7 329.37 16.45
 -5 -2 -7 372.98 19.67
 -5 -2 -7 343.56 16.55
 -5 -2 -7 342.71 17.42
 -5 -2 -7 315.18 16.43
 -5 -2 -7 351.5 16.4
 -5 -2 -7 345.06 16.48
 -5 -2 -7 361.87 16.93
 -5 -2 -8 1.59 1.38
 -5 -2 -8 2.11 1.06
 -5 -2 -8 0.26 1.28
 -5 -2 -8 1.82 1.69
 -5 -2 -8 0.8 0.97
 -5 -2 -8 0.7 1.15
 -5 -2 -8 2.21 2.07
 -5 -2 -8 1.63 2.35
 -5 -2 -8 3.45 3.12
 -5 -2 -8 1.56 1.04
 -5 -2 -8 1.96 0.82
 -5 -2 -9 315.34 17.16
 -5 -2 -9 362.41 14.89
 -5 -2 -9 297.21 15.04
 -5 -2 -9 299.15 15.03
 -5 -2 -9 316.88 15.59
 -5 -2 -9 297.36 15.01
 -5 -2 -9 305.48 16.24
 -5 -2 -9 324.01 15.02
 -5 -2 -9 294.07 15.42
 -5 -2 -10 1.16 1.29
 -5 -2 -10 1.26 0.91
 -5 -2 -10 0.94 1.52
 -5 -2 -10 1.04 1.08
 -5 -2 -10 2.97 2.87
 -5 -2 -10 1.03 1.1
 -5 -2 -10 1.08 0.72
 -5 -2 -10 0.35 1.08
 -5 -2 -10 0.36 2.69
 -5 -2 -11 257.53 12.47
 -5 -2 -12 -2.82 2.8
 -5 -2 -12 -0.35 0.85
 -5 -2 -12 -0.33 1.29
 -5 -2 -12 0.89 1.44
 -5 -2 -12 -0.06 1.38
 -5 -2 -12 -2.26 4.12
 -5 -2 -12 -0.56 1.05
 -5 -2 -13 75.36 6.18
 -5 -2 -13 71.66 4.12
 -5 -2 -13 81.49 4.68
 -5 -2 -13 66.52 4.01
 -5 -2 -14 1.95 1.03
 -5 -2 -14 3 2.64
 -5 -2 -14 0.95 0.84
 -5 -2 -14 0.71 1.11
 -5 -2 -15 32.55 2.14
 -5 -2 -15 27.33 2.26
 -5 -2 -16 -0.49 1.79
 5 3 -16 0.26 0.5
 5 3 -15 34.46 2.1
 -5 -3 14 0.2 0.49
 -5 -3 14 -0.65 0.91
 -5 -3 13 76.71 3.23
 -5 -3 13 37.65 2.61
 -5 -3 12 0.12 1.05
 5 3 -11 117.3 5.91
 -5 -3 11 99.48 9.47
 -5 -3 10 2.68 1.13
 5 3 -10 4.06 0.97
 5 3 -10 0.8 1.41
 5 3 -10 3.28 1.15
 -5 -3 10 -0.3 3.46
 -5 -3 9 256.58 8.93
 5 3 -9 160.15 8.48
 5 3 -9 173.81 10.08
 5 3 -9 126.7 8.56
 -5 -3 9 249.68 14.38
 -5 -3 8 1.94 1.08
 5 3 -8 3.09 0.96
 5 3 -8 0.13 1.31
 5 3 -8 0.92 1.22
 -5 -3 8 2.73 3.85
 5 3 -7 371.59 18.84
 -5 -3 7 434.86 19.02
 5 3 -7 431.25 20.51
 5 3 -7 395.82 19.14
 -5 -3 7 400.33 18.74
 -5 -3 6 5.9 3.74
 5 3 -6 6.09 0.98
 -5 -3 6 4.72 1.04
 5 3 -6 4.08 1.54
 5 3 -6 6.05 1.27
 -5 -3 6 4.39 0.75
 -5 -3 5 409.45 20.31
 5 3 -5 312.9 15.52
 -5 -3 5 319.48 15.54
 -5 -3 5 328.51 15.65
 5 3 -5 373.93 15.92
 5 3 -5 353.48 17.1
 -5 -3 4 6.08 1.45
 -5 -3 4 6.28 1.02
 -5 -3 4 5.72 0.89
 5 3 -4 7.02 1.62
 -5 -3 3 500.2 22.6
 -5 -3 3 468.02 21.39
 5 3 -3 484.15 22.58
 -5 -3 3 433.21 21.24
 -5 -3 2 3.07 1.31
 -5 -3 2 3.86 0.82
 5 3 -2 3.21 1.26
 -5 -3 2 3.34 0.72
 -5 -3 1 541.67 25.93
 -5 -3 1 550.77 29.29
 -5 -3 1 550.74 24.81
 -5 -3 1 565.22 24.73
 -5 -3 0 2.34 0.98
 -5 -3 0 3.18 3.53
 -5 -3 0 1.74 0.64
 -5 -3 0 2.94 1.27
 -5 -3 0 2.04 0.69
 -5 -3 0 2.16 0.72
 5 3 0 1.88 1.02
 -5 -3 -1 548.88 23.47
 -5 -3 -1 366.86 26.33
 -5 -3 -1 470.18 24.08
 -5 -3 -1 556.97 23.47
 -5 -3 -1 574.87 23.73
 5 3 1 311.35 23.73
 -5 -3 -1 568.47 24.76
 -5 -3 -1 529.33 23.52
 -5 -3 -2 3.07 0.8
 -5 -3 -2 3.51 1.34
 -5 -3 -2 2.96 1.01
 -5 -3 -2 3.86 0.83
 -5 -3 -2 3.45 1.15
 -5 -3 -2 5.5 3.14
 -5 -3 -2 2.99 0.86
 -5 -3 -2 4.98 1.41
 -5 -3 -3 522.6 23.56
 -5 -3 -3 548.24 25.67
 -5 -3 -3 467.94 22.36
 -5 -3 -3 515.13 22.58
 -5 -3 -3 469.12 23.21
 -5 -3 -3 480.71 22.42
 -5 -3 -3 465.51 22.33
 -5 -3 -3 467.01 22.33
 -5 -3 -4 15.79 1.45
 -5 -3 -4 18.35 2.18
 -5 -3 -4 15.08 3.26
 -5 -3 -4 17.84 1.74
 -5 -3 -4 14.25 1.52
 -5 -3 -4 17.75 2.09
 -5 -3 -4 16.51 1.34
 -5 -3 -5 468.42 22.78
 -5 -3 -5 472.25 22.8
 -5 -3 -5 551.54 24.51
 -5 -3 -5 529.21 25.2
 -5 -3 -5 522.03 23.91
 -5 -3 -5 461.19 22.65
 -5 -3 -5 480.52 22.75
 -5 -3 -5 537.23 23.3
 -5 -3 -5 513.04 22.97
 -5 -3 -6 5.38 1.83
 -5 -3 -6 4.17 1.27
 -5 -3 -6 3.99 2.04
 -5 -3 -6 3.47 0.73
 -5 -3 -6 3.42 1.54
 -5 -3 -6 2.62 1.08
 -5 -3 -6 3.38 1.36
 -5 -3 -6 4.02 1.04
 -5 -3 -6 4.2 1.12
 -5 -3 -6 4.4 0.98
 -5 -3 -6 3.83 2.84
 -5 -3 -7 304.67 15.87
 -5 -3 -7 300.29 14.18
 -5 -3 -7 293.39 14.39
 -5 -3 -7 279 15.82
 -5 -3 -7 298.14 14.08
 -5 -3 -7 322.25 15.43
 -5 -3 -7 270.7 14.81
 -5 -3 -7 309.61 14.35
 -5 -3 -7 291.73 14.22
 -5 -3 -7 307.18 14.56
 -5 -3 -7 293.1 14.19
 -5 -3 -8 7.52 1.32
 -5 -3 -8 5.92 1.38
 -5 -3 -8 5.9 2.16
 -5 -3 -8 4.37 1.87
 -5 -3 -8 5.37 1.39
 -5 -3 -8 5.58 1.16
 -5 -3 -8 5.76 1.37
 -5 -3 -8 5.55 2.84
 -5 -3 -8 6.66 1.03
 -5 -3 -8 6.93 1.23
 -5 -3 -8 5.16 1.7
 -5 -3 -9 265.89 12.36
 -5 -3 -9 312.1 13.61
 -5 -3 -9 198.25 12.18
 -5 -3 -9 232.86 12.19
 -5 -3 -9 193.29 13.1
 -5 -3 -9 247.45 12.28
 -5 -3 -9 308.5 12.12
 -5 -3 -9 274.46 14.09
 -5 -3 -9 274.77 12.25
 -5 -3 -9 238.17 12.51
 -5 -3 -10 4.33 1.44
 -5 -3 -10 5.52 1.35
 -5 -3 -10 7.24 1.17
 -5 -3 -10 8.77 2.93
 -5 -3 -10 5.85 1.32
 -5 -3 -10 5.02 0.89
 -5 -3 -10 5.55 1.56
 -5 -3 -10 3.15 1.29
 -5 -3 -10 5.83 1.39
 -5 -3 -10 4.24 2.74
 -5 -3 -11 269.78 13.07
 -5 -3 -12 5.55 2.68
 -5 -3 -12 3.42 1.18
 -5 -3 -12 3.56 1.29
 -5 -3 -12 5.18 1.02
 -5 -3 -13 64.17 3.56
 -5 -3 -13 66.23 5.18
 -5 -3 -13 58.54 3.47
 -5 -3 -13 58.56 3.71
 -5 -3 -13 53.09 3.26
 -5 -3 -14 1.99 1.05
 -5 -3 -14 1.33 0.92
 -5 -3 -14 -0.38 0.99
 -5 -3 -14 0.11 0.67
 -5 -3 -14 1.23 2.29
 -5 -3 -15 41.12 3.86
 -5 -3 -15 31.42 2.12
 -5 -3 -16 0.72 1.9
 5 4 -15 17.98 1.4
 -5 -4 15 24.06 1.52
 -5 -4 14 1.33 0.91
 -5 -4 14 0.18 0.5
 -5 -4 13 72 3.25
 -5 -4 13 39.34 2.67
 5 4 -12 1.93 0.93
 -5 -4 12 4.07 1.2
 -5 -4 11 101.87 6.23
 5 4 -11 117.79 6.16
 -5 -4 10 -2.12 2.66
 5 4 -10 0.3 1.47
 5 4 -9 175.14 9.61
 5 4 -9 189.27 11.34
 5 4 -8 -0.06 1.37
 5 4 -8 0.15 1.44
 -5 -4 8 0.22 2.42
 5 4 -8 -0.13 0.96
 -5 -4 8 0.76 1.1
 -5 -4 7 433.05 21.82
 -5 -4 7 550.35 25.64
 5 4 -7 491.81 22.39
 -5 -4 7 510.93 22.21
 5 4 -7 461.64 22.03
 5 4 -7 510.1 24.02
 -5 -4 6 0.34 1.06
 -5 -4 6 -0.42 2.3
 5 4 -6 0.31 0.9
 -5 -4 6 0.2 0.68
 5 4 -6 0.3 1.54
 -5 -4 5 182.48 10.25
 5 4 -5 208.32 10.95
 5 4 -5 179.53 9.11
 -5 -4 5 190.72 9.23
 -5 -4 5 187.38 9.1
 -5 -4 5 204.59 12.17
 -5 -4 4 2.8 2.56
 5 4 -4 2.4 0.83
 -5 -4 4 1.74 1.3
 -5 -4 4 2.43 0.77
 5 4 -4 3.19 1.48
 -5 -4 3 342.54 16.62
 5 4 -3 274.61 13.19
 5 4 -3 317.11 14.89
 -5 -4 3 310.17 14.59
 -5 -4 3 258.07 13.12
 -5 -4 3 286.16 13.3
 -5 -4 2 2.88 2.49
 -5 -4 2 1.59 1.21
 -5 -4 2 2.78 0.79
 5 4 -2 3.26 1.41
 -5 -4 1 510.2 29.39
 -5 -4 1 547.65 27.85
 5 4 -1 505.41 27.82
 -5 -4 0 0.42 1.13
 5 4 0 -0.73 1.22
 -5 -4 0 0.32 0.76
 -5 -4 0 -0.76 1.03
 -5 -4 -1 555.31 26.05
 -5 -4 -1 589.2 26.52
 -5 -4 -1 610.82 25.23
 -5 -4 -2 1.41 1.12
 -5 -4 -2 1.25 1.22
 5 4 2 2.49 1.2
 -5 -4 -2 1.16 1.23
 -5 -4 -2 1.64 0.85
 -5 -4 -3 287.39 14.31
 -5 -4 -3 304.75 15.29
 -5 -4 -3 316.06 15.49
 -5 -4 -3 295.56 14.29
 -5 -4 -3 325.78 14.6
 -5 -4 -4 2.24 1.12
 -5 -4 -4 2.08 1.2
 -5 -4 -4 2.82 1.12
 -5 -4 -4 3.19 1.21
 -5 -4 -4 1.56 0.88
 -5 -4 -4 0.89 1.35
 -5 -4 -4 1.04 0.74
 -5 -4 -5 215.24 10.07
 -5 -4 -5 255.18 11.51
 -5 -4 -5 216.44 11.07
 -5 -4 -5 224.81 10.3
 -5 -4 -5 224.58 11.13
 -5 -4 -5 206.44 9.94
 -5 -4 -5 235.37 10.21
 -5 -4 -5 198.04 9.85
 -5 -4 -6 5.17 0.85
 -5 -4 -6 5.57 1.75
 -5 -4 -6 5.73 2.51
 -5 -4 -6 5.52 1.44
 -5 -4 -6 6.9 1.82
 -5 -4 -6 4.22 1.42
 -5 -4 -6 5.25 1.21
 -5 -4 -6 4.95 1.08
 -5 -4 -6 5.38 1.33
 -5 -4 -7 663.4 30.98
 -5 -4 -7 693.43 31.5
 -5 -4 -7 684.71 31.1
 -5 -4 -7 672.31 32.08
 -5 -4 -7 670.71 30.89
 -5 -4 -7 630.9 31.99
 -5 -4 -7 640.56 30.74
 -5 -4 -8 3.03 1.76
 -5 -4 -8 0.8 2.42
 -5 -4 -8 3.46 1.37
 -5 -4 -8 3.13 1.84
 -5 -4 -8 2.15 1.37
 -5 -4 -8 1.76 1.18
 -5 -4 -8 3.08 0.94
 -5 -4 -8 2.89 1.37
 -5 -4 -9 223.19 13.17
 -5 -4 -9 237.08 12.07
 -5 -4 -9 267.95 12.28
 -5 -4 -9 293.98 13.53
 -5 -4 -9 218.04 11.95
 -5 -4 -9 203.86 12.12
 -5 -4 -9 259.22 12.05
 -5 -4 -9 277.82 11.84
 -5 -4 -10 2.77 1.35
 -5 -4 -10 2.7 1.02
 -5 -4 -10 2.29 2.36
 -5 -4 -10 2.15 0.83
 -5 -4 -10 2.45 1.57
 -5 -4 -10 4.86 1.41
 -5 -4 -10 4.82 1.4
 -5 -4 -11 100.78 5.63
 -5 -4 -11 94.89 6.63
 -5 -4 -12 -0.25 1.18
 -5 -4 -12 -0.11 2.15
 -5 -4 -12 0.5 0.84
 -5 -4 -13 63.14 3.66
 -5 -4 -13 72.27 4.89
 -5 -4 -14 0.23 1
 -5 -4 -14 2.43 2.12
 -5 -4 -14 1.67 0.77
 -5 -4 -15 34.12 2.35
 -5 -4 -15 46.09 3.52
 -5 -4 -16 3.64 1.69
 5 5 -15 24.34 1.6
 -5 -5 15 33.46 1.72
 -5 -5 14 0.19 0.77
 -5 -5 14 0.22 0.41
 -5 -5 13 39.86 2.61
 -5 -5 12 0.44 1.07
 5 5 -12 0.79 0.91
 5 5 -12 -0.42 1.1
 5 5 -11 170.18 7.12
 5 5 -11 138.67 6.71
 5 5 -10 -0.81 1.65
 5 5 -10 -0.73 1.38
 5 5 -10 0.23 1
 -5 -5 10 -0.48 1.19
 5 5 -9 145.99 9.45
 5 5 -8 -1.19 1.83
 -5 -5 8 1.4 1.19
 5 5 -8 2.14 1.5
 5 5 -8 0.74 1.11
 5 5 -7 112.26 5.61
 -5 -5 7 102.22 5.63
 -5 -5 7 94.12 5.23
 -5 -5 6 5.29 1.51
 5 5 -6 4.3 1.93
 -5 -5 6 4.81 0.95
 5 5 -6 3.65 1.14
 -5 -5 6 3.14 1.22
 5 5 -5 302.79 15.23
 -5 -5 5 266.35 14.36
 5 5 -5 274.29 13.07
 -5 -5 5 261.32 12.97
 5 5 -4 0.34 0.98
 5 5 -4 -0.32 1.64
 -5 -5 4 0.5 1.29
 5 5 -3 320.11 15.01
 -5 -5 3 292.8 14.83
 5 5 -3 376.34 17.29
 -5 -5 3 349.63 16.58
 -5 -5 2 4.56 0.98
 5 5 -2 3.49 1.71
 -5 -5 2 4.38 1.62
 -5 -5 1 504.34 22.39
 5 5 -1 446.05 23.99
 -5 -5 1 430.96 23.59
 -5 -5 0 0.88 1.3
 -5 -5 0 0.19 0.88
 5 5 0 -0.97 1.47
 -5 -5 -1 518.03 22.93
 -5 -5 -1 493.19 24.4
 5 5 1 450.6 24.44
 -5 -5 -1 521.96 23.03
 -5 -5 -2 1.58 1.12
 -5 -5 -2 2.61 1.51
 5 5 2 2.33 1.44
 -5 -5 -2 1.19 0.97
 -5 -5 -2 2.72 1.53
 -5 -5 -2 2.99 1.2
 5 5 3 358.72 16
 -5 -5 -3 254.95 14.4
 -5 -5 -3 328.11 15.67
 -5 -5 -3 289.2 14.38
 -5 -5 -3 320.34 14.35
 -5 -5 -3 326.21 15.79
 -5 -5 -4 -0.58 1.65
 -5 -5 -4 -0.27 1.24
 -5 -5 -4 -0.48 1.28
 -5 -5 -4 0.04 0.97
 -5 -5 -4 0.67 1.15
 -5 -5 -4 0.36 1.24
 -5 -5 -5 245.51 12.89
 -5 -5 -5 266.56 12.1
 -5 -5 -5 218.23 11.92
 -5 -5 -5 257.7 13.12
 -5 -5 -5 230.45 11.69
 -5 -5 -5 250.29 11.89
 -5 -5 -5 239.69 11.7
 -5 -5 -6 1.52 0.77
 -5 -5 -6 2.77 1.3
 -5 -5 -6 2.59 2.29
 -5 -5 -6 3.47 1.46
 -5 -5 -6 0.79 1.18
 -5 -5 -6 2.1 1.07
 -5 -5 -6 3.02 1.52
 -5 -5 -6 2.66 1.64
 -5 -5 -7 448.94 21.15
 -5 -5 -7 484.77 22.11
 -5 -5 -7 442.5 22.08
 -5 -5 -7 435.88 21.32
 -5 -5 -7 499.22 22.67
 -5 -5 -7 418.99 20.79
 -5 -5 -7 457.51 21.02
 -5 -5 -7 447.19 20.94
 -5 -5 -8 -0.13 1.59
 -5 -5 -8 0.77 0.93
 -5 -5 -8 0.19 1.46
 -5 -5 -8 1.42 1.19
 -5 -5 -8 2.6 2.33
 -5 -5 -9 301.23 12.42
 -5 -5 -9 283.63 12.88
 -5 -5 -9 214.55 13.25
 -5 -5 -9 197.51 12.38
 -5 -5 -9 333.04 14.4
 -5 -5 -10 2.64 1.67
 -5 -5 -11 101.23 5.8
 -5 -5 -11 100.62 6.53
 -5 -5 -11 104.55 5.57
 -5 -5 -11 102.4 5.29
 -5 -5 -12 -0.21 0.96
 -5 -5 -12 -0.36 1.92
 -5 -5 -12 0.59 1.31
 -5 -5 -13 52.41 3.32
 -5 -5 -13 58.43 3.62
 -5 -5 -14 0.79 0.78
 -5 -5 -14 -0.48 1.65
 -5 -5 -14 0.89 1.09
 -5 -5 -15 25.81 1.85
 -5 -5 -15 27.58 2.07
 -5 -5 -16 0.23 0.67
 -5 -6 14 0.85 0.53
 -5 -6 13 63.64 3.45
 5 6 -12 -0.37 0.96
 -5 -6 12 -0.67 0.92
 5 6 -12 0.5 0.86
 5 6 -11 55.29 3.37
 5 6 -11 53.29 3.21
 5 6 -10 1.28 1.17
 5 6 -10 0.25 1.34
 -5 -6 10 0.29 1.13
 5 6 -9 93.36 4.77
 -5 -6 9 89.8 4.69
 5 6 -8 2.08 1.94
 5 6 -7 105.28 7.17
 5 6 -7 97.06 4.73
 -5 -6 6 -0.28 1.34
 -5 -6 6 2.25 0.92
 5 6 -6 1.94 1.27
 5 6 -6 0.58 1.86
 5 6 -5 178.05 11.07
 5 6 -5 181.02 8.99
 -5 -6 5 159.37 10.15
 5 6 -4 2.73 2.02
 -5 -6 4 2.32 1.71
 5 6 -4 2.43 1.25
 -5 -6 3 278.56 14.44
 5 6 -3 304.42 15.41
 -5 -6 2 0.4 1
 -5 -6 2 2.56 1.71
 5 6 -2 -1.72 2.13
 -5 -6 1 582.14 27.16
 -5 -6 1 575.04 28.98
 5 6 -1 581.49 29.52
 5 6 0 0.19 1.87
 -5 -6 0 1.28 1.1
 -5 -6 0 0.63 1.69
 -5 -6 -1 470.35 26.37
 -5 -6 -1 566.7 24.85
 5 6 1 505.3 27.03
 -5 -6 -1 603.83 25.04
 -5 -6 -1 390.57 25.75
 -5 -6 -2 0.15 1.59
 5 6 2 0.87 1.84
 -5 -6 -2 2.07 1.7
 -5 -6 -2 -0.04 1.33
 -5 -6 -2 0.19 1.09
 -5 -6 -3 302.41 15.4
 -5 -6 -3 296.09 15.19
 5 6 3 325.22 15.89
 -5 -6 -3 298.11 13.66
 -5 -6 -3 283.21 13.67
 -5 -6 -4 1.17 1.6
 5 6 4 1.27 1.76
 -5 -6 -4 1.29 1.16
 -5 -6 -4 1.83 1.49
 -5 -6 -4 -0.57 1.81
 -5 -6 -4 0.05 1.17
 -5 -6 -5 281.15 14.05
 -5 -6 -5 279.44 12.36
 -5 -6 -5 259.14 12.31
 -5 -6 -5 259.51 12.47
 -5 -6 -5 263.26 13.74
 -5 -6 -6 7.89 2.32
 -5 -6 -6 6.57 1.63
 -5 -6 -6 4.42 1.57
 -5 -6 -6 3.38 1.28
 -5 -6 -6 6.62 1.83
 -5 -6 -6 6.29 1.55
 -5 -6 -7 102.62 5.1
 -5 -6 -7 93.23 4.69
 -5 -6 -7 93 4.86
 -5 -6 -7 105.52 6.72
 -5 -6 -7 79.87 4.96
 -5 -6 -7 83.65 5.9
 -5 -6 -8 0.35 1.96
 -5 -6 -8 0.15 1.81
 -5 -6 -8 0.93 1.19
 -5 -6 -8 -0.2 1.43
 -5 -6 -8 0.6 1.48
 -5 -6 -8 1.3 1.04
 -5 -6 -9 264.59 14.58
 -5 -6 -10 -0.08 0.88
 -5 -6 -10 -0.43 2.03
 -5 -6 -10 -0.73 1.71
 -5 -6 -10 2.34 1.44
 -5 -6 -11 112.57 5.67
 -5 -6 -11 124.23 6.05
 -5 -6 -12 1.09 1.77
 -5 -6 -12 0.18 1.01
 -5 -6 -12 -0.11 1.27
 -5 -6 -13 35.64 3.13
 -5 -6 -13 56 3.22
 -5 -6 -14 -0.08 1.02
 -5 -6 -14 0.58 0.77
 -5 -6 -15 26.85 1.72
 -5 -6 -15 15.78 1.35
 -5 -7 13 34.15 1.32
 -5 -7 13 9.96 1.04
 5 7 -12 -0.06 0.74
 5 7 -12 -0.3 0.81
 -5 -7 12 1.23 0.65
 -5 -7 11 52.44 2.97
 5 7 -11 39 3.02
 5 7 -10 1.07 1.1
 5 7 -10 0.68 1.22
 -5 -7 10 -0.21 0.88
 5 7 -9 35.12 4.58
 5 7 -9 72.42 4.76
 5 7 -8 1.92 1.52
 5 7 -8 4.61 1.42
 -5 -7 8 6.5 1.23
 5 7 -7 107.75 7.41
 -5 -7 7 79.72 4.48
 -5 -7 6 -1.5 1.71
 5 7 -6 3.8 2.22
 5 7 -5 102.94 5.72
 -5 -7 5 89.3 6.88
 5 7 -5 97.95 7.56
 5 7 -4 1.5 2.12
 -5 -7 4 0.91 1.8
 5 7 -4 1.39 1.44
 -5 -7 3 147.41 8.99
 5 7 -3 139.67 9.3
 -5 -7 2 2.93 2.11
 5 7 -2 -0.66 2.23
 -5 -7 2 0.44 1.22
 -5 -7 1 357.46 19.08
 5 7 -1 314.59 19.19
 -5 -7 1 355.51 16.91
 -5 -7 0 0.58 1.98
 5 7 0 2.2 2.3
 -5 -7 0 0.88 1.27
 -5 -7 -1 347.72 19.08
 -5 -7 -1 352.6 17.05
 5 7 1 336.83 19.45
 -5 -7 -2 2.49 1.96
 5 7 2 2.52 2.14
 -5 -7 -2 2.5 1.6
 -5 -7 -2 2.34 1.37
 -5 -7 -2 2.43 2
 -5 -7 -3 190.82 11.16
 5 7 3 186.87 11.63
 -5 -7 -3 194.32 11.43
 -5 -7 -3 193.45 9.49
 -5 -7 -3 169.58 9.55
 -5 -7 -4 3.94 2.09
 5 7 4 1.78 1.94
 -5 -7 -4 5.93 2.08
 -5 -7 -4 3.55 1.4
 -5 -7 -4 1.47 1.71
 -5 -7 -5 138.9 6.79
 -5 -7 -5 131.32 8.37
 -5 -7 -5 140.39 6.46
 -5 -7 -5 139.23 8.59
 5 7 5 110.55 8.23
 -5 -7 -5 133.95 6.73
 -5 -7 -6 0.56 1.34
 -5 -7 -6 0.35 1.75
 -5 -7 -6 2.51 2.11
 -5 -7 -6 0.26 1.16
 -5 -7 -6 -0.32 1.56
 -5 -7 -6 1.16 1.27
 -5 -7 -7 158.59 8.46
 -5 -7 -7 174.47 8.68
 -5 -7 -7 154.11 10.27
 -5 -7 -8 2.12 2.06
 -5 -7 -9 136.44 7.78
 -5 -7 -9 146.55 7.93
 -5 -7 -9 164.69 7.8
 -5 -7 -10 0.69 1.26
 -5 -7 -10 2.58 1.09
 -5 -7 -11 68.64 3.51
 -5 -7 -11 40.61 2.95
 -5 -7 -12 -0.39 1.07
 -5 -7 -12 0.23 1.03
 -5 -7 -13 83.79 3.61
 -5 -7 -13 41.2 3.23
 -5 -7 -14 0.67 0.85
 -5 -7 -14 0.48 0.7
 -5 -7 -15 38.25 2.16
 5 8 -12 0.41 0.5
 5 8 -11 43.16 2.63
 -5 -8 11 37.63 2.37
 5 8 -10 -0.07 0.93
 5 8 -10 -0.07 0.92
 -5 -8 10 0.47 0.59
 5 8 -9 44.28 4.94
 5 8 -9 72.85 5.04
 5 8 -8 3.07 1.36
 5 8 -8 2.05 1.18
 5 8 -8 2.69 0.92
 5 8 -7 17.69 1.78
 -5 -8 7 11.06 1.16
 5 8 -6 13.05 1.73
 -5 -8 6 9.35 1.23
 5 8 -5 148.75 9.57
 5 8 -5 137.95 7.47
 -5 -8 4 1.64 1.86
 5 8 -4 -1.58 2.02
 5 8 -3 161.5 9.71
 -5 -8 3 105.26 8.65
 -5 -8 2 -0.71 1.25
 5 8 -2 -0.21 1.84
 -5 -8 2 -1.26 2.16
 -5 -8 1 101.43 6.16
 -5 -8 1 86.31 7.97
 -5 -8 0 1.08 1.99
 5 8 0 0.43 2.07
 5 8 1 167.06 10.19
 -5 -8 -1 104.95 9.09
 -5 -8 -2 1.71 2.06
 5 8 2 1.04 2.06
 -5 -8 -2 0.48 1.54
 -5 -8 -2 -0.97 1.96
 -5 -8 -2 -0.07 1.41
 -5 -8 -3 114.25 8.33
 -5 -8 -3 119.71 6.51
 -5 -8 -3 106.4 6.29
 -5 -8 -4 -1.43 1.91
 5 8 4 -1.18 2.02
 -5 -8 -4 0.88 1.42
 -5 -8 -4 0.91 2
 -5 -8 -4 -0.06 1.79
 -5 -8 -5 84.84 7.37
 -5 -8 -5 98.04 7.68
 -5 -8 -6 6.23 2.52
 -5 -8 -6 5.49 2.17
 -5 -8 -6 8.12 1.17
 -5 -8 -6 7.51 1.58
 -5 -8 -7 86.39 5.69
 -5 -8 -7 81.84 7.27
 -5 -8 -7 82.38 5.54
 -5 -8 -8 6.3 1.21
 -5 -8 -8 5.47 1.89
 -5 -8 -8 5.5 1.46
 -5 -8 -9 97.97 6.15
 -5 -8 -9 90.79 5.91
 -5 -8 -10 0.87 0.91
 -5 -8 -10 1.72 1.02
 -5 -8 -11 62.82 3.07
 -5 -8 -11 40.71 2.85
 -5 -8 -12 0.51 0.78
 -5 -8 -12 -0.56 1.01
 -5 -8 -13 58.21 2.81
 -5 -8 -13 41.11 2.81
 -5 -8 -14 0.33 0.49
 -5 -8 -14 0.14 0.47
 5 9 -11 17.82 1.16
 5 9 -10 0.98 0.62
 5 9 -10 -0.25 0.59
 5 9 -9 33.85 2.56
 5 9 -9 50 2.63
 5 9 -8 1.95 1.03
 5 9 -8 1.98 0.91
 5 9 -7 16.08 1.48
 5 9 -7 8.49 1.12
 5 9 -6 0.76 1.04
 -5 -9 6 1.1 0.64
 5 9 -5 138.64 7.18
 5 9 -4 1.82 1.16
 -5 -9 3 70.63 4.18
 -5 -9 2 0.73 1.7
 -5 -9 2 0.56 1.09
 5 9 -2 -1.38 1.88
 -5 -9 1 97.13 7.9
 -5 -9 1 95.24 5.82
 5 9 0 -0.18 1.64
 -5 -9 0 -0.2 1.82
 -5 -9 -1 105.39 8.79
 5 9 1 151.24 9.25
 -5 -9 -2 0.75 1.29
 -5 -9 -2 2.38 1.97
 5 9 2 1.42 1.68
 -5 -9 -3 137.69 6.77
 -5 -9 -3 94 8.39
 -5 -9 -4 0.06 1.39
 -5 -9 -4 1.28 1.5
 -5 -9 -5 215.47 10.19
 -5 -9 -5 231.59 10.44
 -5 -9 -6 10.52 1.83
 -5 -9 -6 6.15 1.56
 -5 -9 -7 25.54 2.27
 -5 -9 -7 16.72 1.97
 -5 -9 -8 3.94 1.56
 -5 -9 -8 1.66 0.69
 -5 -9 -8 2.37 1.15
 -5 -9 -9 136.45 6.48
 -5 -9 -9 125.21 6.32
 -5 -9 -10 0.54 0.63
 -5 -9 -10 0.33 0.77
 -5 -9 -11 58.54 2.8
 -5 -9 -11 46.02 2.73
 -5 -9 -12 0.51 0.64
 -5 -9 -12 0.35 0.45
 -5 -9 -13 22.3 1.38
 5 10 -9 12.49 1.08
 5 10 -9 18.2 1.15
 5 10 -8 1.61 0.7
 5 10 -8 1.76 0.62
 5 10 -7 26.2 2.01
 5 10 -7 35.65 2
 -5 -10 6 9.68 0.79
 5 10 -6 13.66 1.22
 -5 -10 5 46.02 2.64
 5 10 -5 53.9 2.91
 5 10 -4 1.07 0.86
 -5 -10 3 43.87 2.64
 -5 -10 2 0.59 0.86
 -5 -10 1 81.33 4.65
 -5 -10 0 0.48 1
 -5 -10 -1 99.57 5.64
 -5 -10 -2 1.08 1.1
 -5 -10 -3 75 4.82
 -5 -10 -3 92.46 4.55
 -5 -10 -4 0.93 0.81
 -5 -10 -4 0.29 1.04
 -5 -10 -4 0.37 1.09
 -5 -10 -5 109.22 5.5
 -5 -10 -5 100.22 5.68
 -5 -10 -6 10.23 1.39
 -5 -10 -6 6.78 1.3
 -5 -10 -7 28.15 1.92
 -5 -10 -7 26.82 2.11
 -5 -10 -8 7.49 1.24
 -5 -10 -8 3.47 0.95
 -5 -10 -9 90.88 4.66
 -5 -10 -10 0.89 0.47
 -5 -10 -11 26.32 1.63
 5 11 -7 20.96 1.11
 5 11 -7 13.11 1.09
 5 11 -6 0.21 0.48
 5 11 -6 0.26 0.58
 5 11 -5 26.43 1.33
 -5 -11 5 13.59 0.98
 5 11 -4 0.26 0.62
 -5 -11 4 0.52 0.4
 -5 -11 3 26.12 1.62
 5 11 -3 36.88 1.95
 -5 -11 2 0.4 0.55
 5 11 -2 0.05 0.7
 -5 -11 1 55.32 3.06
 -5 -11 0 1.12 0.71
 -5 -11 -1 61.26 3.46
 -5 -11 -2 -0.46 0.8
 -5 -11 -3 51.27 2.84
 -5 -11 -3 43.42 2.55
 -5 -11 -4 0.9 0.69
 -5 -11 -4 -0.06 0.78
 -5 -11 -5 41.22 2.2
 -5 -11 -5 35.22 2.36
 -5 -11 -6 4.94 0.81
 -5 -11 -6 3.36 0.62
 -5 -11 -6 4.34 0.84
 -5 -11 -7 36.87 2.08
 -5 -11 -7 45.63 2.31
 -5 -11 -8 2.31 0.54
 -5 -11 -9 26.07 1.56
 5 12 -4 0.25 0.42
 5 12 -3 17.93 1.11
 -5 -12 2 -0.01 0.32
 5 12 -2 0.38 0.43
 5 12 -1 23.95 1.45
 -5 -12 1 24.11 1.38
 5 12 0 0.4 0.46
 -5 -12 0 -0.16 0.41
 -5 -12 -1 29.51 1.73
 -5 -12 -1 29.03 1.67
 -5 -12 -2 -0.2 0.49
 -5 -12 -3 31.55 1.81
 -5 -12 -4 -0.23 0.38
 -5 -12 -4 0.74 0.47
 -5 -12 -5 30.13 1.67
 -5 -12 -5 33.27 1.77
 -5 -12 -6 0.6 0.37
 6 -8 -5 1.35 0.36
 -6 8 5 0.37 0.44
 -6 8 5 0.72 0.51
 -6 8 4 10.5 0.93
 6 -8 -4 10.51 0.8
 6 -8 -3 0.9 0.48
 -6 8 3 0.09 0.6
 6 -8 -2 9.38 0.8
 -6 8 2 9.06 0.9
 6 -8 -1 0.58 0.53
 -6 8 1 1.29 0.66
 -6 8 1 0.55 0.6
 -6 8 0 51.22 3.12
 6 -8 0 64.69 3.01
 -6 8 -1 -0.21 0.6
 6 -8 1 0.08 0.49
 -6 8 -2 8.8 0.91
 6 -8 2 8.89 0.74
 -6 8 -3 0.19 0.49
 6 -8 3 -0.11 0.33
 -6 8 -4 6.2 0.68
 -6 7 9 1.13 0.43
 -6 7 8 1.27 0.46
 -6 7 8 1.7 0.52
 -6 7 7 0.69 0.61
 -6 7 7 0.26 0.52
 6 -7 -7 0.18 0.33
 -6 7 6 0.1 0.73
 -6 7 6 0.27 0.6
 6 -7 -6 0.7 0.47
 -6 7 5 3.2 0.92
 6 -7 -5 2.76 0.64
 -6 7 4 35.29 2.29
 -6 7 3 1.02 0.92
 -6 7 2 33.34 2.24
 -6 7 1 0.86 0.88
 -6 7 0 86.33 4.49
 -6 7 0 87.37 4.68
 -6 7 -1 0.04 0.89
 -6 7 -1 0.18 0.74
 -6 7 -2 27.07 1.71
 -6 7 -2 27.17 2.02
 -6 7 -3 0.5 0.79
 6 -7 4 24.25 1.45
 -6 7 -4 26.76 1.8
 -6 7 -5 2.05 0.69
 6 -7 5 1.63 0.38
 -6 7 -5 1.76 0.57
 -6 7 -6 4.53 0.7
 -6 7 -6 4.59 0.61
 -6 7 -7 0.79 0.42
 -6 6 10 11.63 0.95
 -6 6 9 1.96 0.97
 -6 6 9 3.77 0.66
 -6 6 9 1.74 0.65
 -6 6 8 11.87 1.42
 -6 6 8 8.73 0.98
 -6 6 8 9.65 1.13
 -6 6 7 1.36 1.18
 -6 6 7 1.46 1.05
 -6 6 7 1 0.74
 -6 6 6 4.26 1.32
 -6 6 6 4.42 1.35
 -6 6 6 5.08 0.93
 -6 6 5 -0.91 1.23
 -6 6 5 0.23 1.25
 -6 6 5 0.27 0.77
 -6 6 4 23.16 1.99
 -6 6 4 22.92 2.12
 -6 6 4 18.98 1.59
 -6 6 3 0.35 1.33
 -6 6 3 1.11 0.85
 -6 6 2 31.67 2.55
 -6 6 1 0.18 1.2
 -6 6 0 123.22 6.42
 -6 6 -1 0.74 0.88
 -6 6 -1 -0.11 1.2
 -6 6 -1 0.74 1.02
 -6 6 -2 42.36 2.48
 -6 6 -2 46.17 3.01
 -6 6 -3 0.43 0.8
 -6 6 -3 2.39 0.77
 -6 6 -3 0.78 1.17
 -6 6 -4 29.25 2.13
 -6 6 -4 20.9 1.67
 -6 6 -5 0.9 0.74
 -6 6 -5 1.31 1.04
 6 -6 6 4.08 0.53
 -6 6 -6 4.67 0.79
 -6 6 -6 5.77 1.05
 -6 6 -7 -1.06 0.66
 -6 6 -7 0.4 0.59
 -6 6 -7 0.09 0.74
 -6 6 -8 0.3 0.55
 -6 6 -9 3.13 0.53
 -6 5 11 0.26 0.86
 -6 5 11 0.38 0.54
 -6 5 10 16.13 1.6
 -6 5 10 15.84 1.32
 -6 5 10 15.8 1.31
 -6 5 9 1.55 1.25
 -6 5 9 1.06 1.01
 -6 5 9 0.58 0.75
 -6 5 8 11.28 1.68
 -6 5 8 11.02 1.24
 -6 5 8 11.81 1.58
 -6 5 7 1.03 1.34
 -6 5 7 1.34 1.27
 -6 5 7 1.18 0.88
 -6 5 6 26.33 1.88
 -6 5 6 25.43 2.23
 -6 5 5 2.47 1.48
 -6 5 5 1.49 1.43
 -6 5 5 4.53 1.07
 -6 5 4 26 2.5
 -6 5 4 31.94 2.67
 -6 5 4 34.56 2.27
 -6 5 3 0.21 1.35
 -6 5 3 0.24 1.53
 -6 5 3 -1.16 1.06
 -6 5 2 12.94 2.1
 -6 5 2 16.53 1.67
 -6 5 1 15.68 2.15
 -6 5 0 22.09 2.31
 -6 5 -1 8.24 1.67
 -6 5 -2 25.47 1.99
 -6 5 -2 13.96 2.21
 -6 5 -3 2.47 1.49
 -6 5 -3 1.38 1.61
 -6 5 -3 1.67 0.92
 -6 5 -3 2.68 1.08
 -6 5 -4 22.86 1.82
 -6 5 -4 23.01 2.63
 -6 5 -4 23.38 2.29
 -6 5 -4 19.91 1.57
 -6 5 -5 0.86 0.93
 -6 5 -5 1.54 1.36
 -6 5 -6 21.13 2.02
 -6 5 -6 18.03 1.61
 -6 5 -7 1.28 0.84
 -6 5 -7 0.76 1.1
 -6 5 -8 8.45 1.26
 -6 5 -8 8.25 1.03
 -6 5 -9 -0.56 0.64
 -6 5 -9 0.31 0.67
 -6 5 -10 15.45 1.07
 -6 5 -11 2.09 0.42
 -6 4 12 0.55 0.62
 -6 4 12 3.2 0.91
 -6 4 11 0.2 0.98
 -6 4 11 0.37 0.77
 -6 4 11 0.35 0.73
 -6 4 10 12.56 1.41
 -6 4 10 11.44 1.37
 -6 4 10 13.15 1.54
 -6 4 9 0.61 1.15
 -6 4 9 -0.11 0.94
 -6 4 9 0.18 0.94
 -6 4 8 20.97 1.71
 -6 4 8 19.91 1.85
 -6 4 7 1.09 1.21
 -6 4 7 2.71 1.12
 -6 4 7 0.45 1.01
 -6 4 6 19.5 1.93
 -6 4 6 22.66 1.87
 -6 4 6 25.11 2.1
 -6 4 5 2.97 1.31
 -6 4 5 2.87 1.16
 -6 4 5 3.56 1.2
 -6 4 4 27.35 4.42
 -6 4 4 31.08 4.29
 -6 4 4 37.78 2.66
 -6 4 4 41.46 2.77
 -6 4 3 9.31 2.9
 -6 4 3 13.21 2.88
 -6 4 2 12.55 3.12
 -6 4 2 14.87 2.94
 -6 4 1 2.88 1.98
 -6 4 1 0.97 2.3
 -6 4 0 75.93 5.55
 -6 4 0 62.13 5.72
 -6 4 -1 6.27 2.01
 -6 4 -1 6.72 2.37
 -6 4 -2 15.69 1.78
 -6 4 -2 12.32 2.6
 -6 4 -3 2.97 1.15
 -6 4 -3 3.45 1.31
 -6 4 -3 2.36 1.84
 -6 4 -4 44.88 3.23
 -6 4 -4 41.28 3.35
 -6 4 -5 0.52 1.49
 -6 4 -5 0.52 1.52
 -6 4 -5 0.23 1.09
 -6 4 -6 26.91 2.02
 -6 4 -6 25.56 2.84
 -6 4 -7 -0.83 1.36
 -6 4 -7 0.16 1.96
 -6 4 -7 1.22 1.02
 -6 4 -8 19.72 2.07
 -6 4 -8 21.4 1.75
 -6 4 -9 0.45 0.89
 -6 4 -10 23.81 1.53
 -6 4 -10 21.6 1.69
 -6 4 -11 1.13 0.6
 -6 4 -12 7.65 0.67
 -6 3 13 0.92 0.78
 -6 3 12 3.74 0.99
 -6 3 12 4.93 0.92
 -6 3 11 0.03 0.98
 -6 3 11 1.47 0.93
 -6 3 11 1.23 0.79
 -6 3 10 6.06 1.15
 6 -3 -10 5.38 0.8
 -6 3 10 8.53 1.04
 -6 3 10 7.08 1.37
 -6 3 9 4.95 1.1
 -6 3 9 1.4 1.21
 -6 3 9 2.42 0.87
 -6 3 8 18.53 1.62
 -6 3 8 16.54 1.45
 -6 3 7 2.51 1.05
 -6 3 7 3.78 1.35
 -6 3 7 2.2 0.94
 -6 3 6 20.56 4.11
 -6 3 6 21.45 2.19
 -6 3 5 28.44 4.78
 -6 3 4 18.57 4.38
 -6 3 4 20.75 3.58
 -6 3 4 25.48 1.88
 -6 3 3 31.35 2.18
 -6 3 3 29.49 2.06
 -6 3 3 24.68 2.35
 -6 3 3 21.02 3.71
 -6 3 3 16.38 4.06
 -6 3 2 22.93 1.83
 -6 3 2 33.02 2.14
 -6 3 2 12.35 3.78
 -6 3 2 13.62 3.45
 -6 3 2 27.98 1.98
 -6 3 2 17.65 2.25
 -6 3 1 10.87 1.9
 -6 3 1 21.62 1.77
 -6 3 1 18.51 1.65
 -6 3 1 15.9 3.54
 -6 3 1 13.85 3.08
 -6 3 0 299.29 14.52
 -6 3 0 287.77 16.45
 -6 3 0 311.31 14.44
 -6 3 0 315.01 14.54
 -6 3 -1 11.32 1.66
 -6 3 -1 15.32 1.96
 -6 3 -1 7.29 2.55
 -6 3 -1 5.3 2.81
 -6 3 -1 12.37 1.51
 -6 3 -1 10.85 1.53
 -6 3 -2 23.71 2.3
 -6 3 -2 31.32 2.62
 -6 3 -2 28.6 2.28
 -6 3 -2 25.78 3.85
 -6 3 -2 32.82 2.26
 -6 3 -3 19.14 3.31
 -6 3 -3 27.69 2.15
 -6 3 -3 30.92 2.6
 -6 3 -3 23.54 2.2
 -6 3 -4 24.7 3.48
 -6 3 -5 10.49 2.54
 -6 3 -6 33.92 2.86
 -6 3 -6 36.4 2.72
 -6 3 -6 28.46 3.64
 -6 3 -7 1.15 1.6
 -6 3 -7 -0.11 1.23
 -6 3 -7 0.61 1.38
 -6 3 -8 26.09 2.16
 -6 3 -8 24.41 2.37
 -6 3 -8 21.16 2.78
 -6 3 -9 -0.36 1.13
 -6 3 -10 15.48 1.32
 -6 3 -10 14.36 1.61
 -6 3 -11 1.04 0.78
 -6 3 -11 0.57 0.96
 -6 3 -11 1.33 0.85
 -6 3 -12 2.49 0.72
 -6 3 -12 2.78 0.69
 -6 2 14 9.61 0.99
 6 -2 -13 4.88 0.64
 -6 2 13 5.76 0.9
 6 -2 -12 35.68 1.91
 -6 2 12 50.12 2.2
 6 -2 -11 0.54 0.56
 -6 2 11 0.89 0.84
 -6 2 11 0.61 0.64
 6 -2 -10 14.76 1.21
 -6 2 10 16.35 1.48
 -6 2 10 18.24 1.35
 -6 2 9 2.34 0.95
 6 -2 -9 0.63 0.58
 -6 2 9 1.39 0.77
 -6 2 8 6.13 0.96
 -6 2 7 -0.25 2.8
 -6 2 6 11.1 3.73
 -6 2 5 19.72 1.57
 -6 2 5 14.41 4.17
 -6 2 4 28.73 1.98
 -6 2 4 24.26 4.88
 -6 2 3 16.28 4.48
 -6 2 3 18.76 1.61
 -6 2 3 20.73 1.59
 -6 2 3 16.65 1.56
 -6 2 2 66.28 7.01
 -6 2 2 63.96 8.05
 -6 2 2 83.58 5.07
 -6 2 1 8.21 3.72
 -6 2 1 3.91 2.55
 -6 2 1 6.9 1.31
 -6 2 1 6.03 1.55
 -6 2 1 9.08 1.3
 -6 2 1 10.21 1.17
 -6 2 1 11.38 1.23
 -6 2 0 135.91 7.14
 -6 2 0 152.97 7.5
 -6 2 0 149.12 7.3
 -6 2 0 155.81 7.22
 -6 2 0 112.83 9.11
 -6 2 0 110.49 9.82
 -6 2 -1 8.3 1.22
 -6 2 -1 11.52 1.29
 -6 2 -1 9.04 1.46
 -6 2 -1 9.01 1.33
 -6 2 -2 83.46 4.81
 -6 2 -2 91.89 4.97
 -6 2 -2 95.26 5.18
 -6 2 -2 99.28 4.94
 -6 2 -3 14.56 1.66
 -6 2 -3 16.33 1.62
 -6 2 -3 14.9 1.76
 -6 2 -3 10.99 3.42
 -6 2 -4 34.95 2.56
 -6 2 -4 35.19 2.69
 -6 2 -4 36.84 2.5
 -6 2 -4 28.3 4.41
 -6 2 -5 42.74 2.77
 -6 2 -5 39.02 4.77
 -6 2 -5 37.61 2.85
 -6 2 -5 41.68 2.97
 -6 2 -6 21.32 3.69
 -6 2 -7 1.49 1.5
 -6 2 -7 3.94 2.28
 -6 2 -8 15.74 2.31
 -6 2 -8 19.76 2.3
 -6 2 -8 21.3 2.08
 -6 2 -9 5.87 1.64
 -6 2 -9 2.68 2.09
 -6 2 -10 10.23 1.56
 -6 2 -10 7.66 1.38
 -6 2 -11 1.95 1.01
 -6 2 -11 0.88 1.03
 -6 2 -11 1.9 1.35
 -6 2 -12 11.27 1.16
 -6 2 -12 11.51 1.61
 -6 2 -12 7.08 1.22
 -6 2 -13 1.11 0.76
 6 -1 -14 7.95 0.81
 -6 1 14 15.77 1.11
 -6 1 13 -0.36 0.57
 6 -1 -13 1.42 0.55
 6 -1 -12 9.18 0.86
 -6 1 12 12.5 1.08
 -6 1 11 3.13 0.67
 6 -1 -11 3.51 0.68
 6 -1 -10 14.06 1.18
 -6 1 10 16.03 1.24
 6 -1 -9 10.85 1.04
 -6 1 9 11.48 1.12
 6 -1 -8 22.43 1.54
 -6 1 8 29.6 4.99
 -6 1 7 8.55 3.55
 -6 1 6 14.46 4.23
 -6 1 6 17.54 1.45
 -6 1 5 1.22 3.44
 -6 1 5 5.15 0.97
 -6 1 4 9.78 4.02
 -6 1 4 12.89 1.3
 -6 1 3 2.04 3.85
 -6 1 3 1.12 0.84
 -6 1 2 58.66 8.15
 -6 1 2 68.79 3.93
 -6 1 1 0.64 2.4
 -6 1 1 1.39 3.85
 -6 1 1 1.26 0.84
 -6 1 1 0.84 0.73
 -6 1 1 1.14 0.81
 -6 1 0 207.53 10.21
 -6 1 0 220.97 10.42
 -6 1 0 225.56 10.32
 -6 1 0 197.8 14.56
 -6 1 0 206.04 10.21
 -6 1 -1 0.69 0.99
 -6 1 -1 -1.26 3.44
 -6 1 -1 1.45 0.94
 -6 1 -1 0.66 0.91
 -6 1 -1 1.67 0.82
 -6 1 -1 1.46 0.8
 -6 1 -2 96.26 5.39
 -6 1 -2 115.56 5.3
 -6 1 -2 96.38 5.39
 -6 1 -2 105.64 5.35
 -6 1 -2 105.02 9.22
 -6 1 -2 95.86 5.18
 -6 1 -3 0.51 1.08
 -6 1 -3 1.83 3.51
 -6 1 -3 0.89 0.97
 -6 1 -3 1.28 0.95
 -6 1 -3 0.28 0.84
 -6 1 -4 44.58 2.96
 -6 1 -4 41.72 2.67
 -6 1 -4 47.64 2.87
 -6 1 -4 44.97 2.9
 -6 1 -4 51.16 6.34
 -6 1 -5 0.62 1.18
 -6 1 -5 2.37 3.3
 -6 1 -5 -1.11 1.06
 -6 1 -5 0.71 1.04
 -6 1 -5 0.44 0.86
 -6 1 -6 16.54 1.64
 -6 1 -6 15.73 1.66
 -6 1 -6 13.74 1.8
 -6 1 -6 14.55 1.41
 -6 1 -6 13.5 3.95
 -6 1 -7 0.26 2.94
 -6 1 -8 12.24 1.96
 -6 1 -8 10.28 2.18
 -6 1 -8 12.82 1.52
 -6 1 -8 8.65 3.31
 -6 1 -9 0.77 1.8
 -6 1 -9 0.35 1.57
 -6 1 -9 -0.08 1.93
 -6 1 -9 1 1.16
 -6 1 -10 14.09 2.88
 -6 1 -10 17.15 2.28
 -6 1 -10 18.6 1.76
 -6 1 -10 22.59 2.66
 -6 1 -11 0.29 1.03
 -6 1 -11 2.33 1.41
 -6 1 -11 -0.46 1.71
 -6 1 -11 0.3 1.14
 -6 1 -12 36.47 2.21
 -6 1 -12 36.58 2.82
 -6 1 -13 3.42 1.04
 -6 1 -14 6.03 0.98
 6 0 -14 1.36 0.53
 -6 0 14 3.94 0.72
 6 0 -13 8.93 0.83
 -6 0 13 10.53 0.97
 6 0 -12 12.05 1.02
 -6 0 12 8.62 0.9
 6 0 -11 17.9 1.32
 -6 0 11 17.73 1.3
 6 0 -10 14.46 1.24
 -6 0 10 17.39 1.29
 6 0 -9 7.19 0.92
 -6 0 9 10.04 1.03
 -6 0 8 48.86 6.75
 -6 0 7 7.75 1.04
 -6 0 7 9.23 4.29
 -6 0 6 65.64 3.61
 -6 0 6 81.19 8.35
 -6 0 5 0.96 0.86
 -6 0 5 0.72 4.24
 -6 0 4 21.45 1.62
 -6 0 4 21.01 5.49
 -6 0 3 7.62 1.01
 -6 0 3 11.14 1.14
 -6 0 3 5.54 4.7
 -6 0 2 36.21 2.14
 -6 0 2 30.15 2.17
 -6 0 2 41.98 2.28
 -6 0 2 23.97 6.61
 -6 0 1 24.9 1.65
 -6 0 1 19.11 6.69
 -6 0 1 23.81 1.77
 -6 0 1 23.96 1.68
 -6 0 0 258.43 18.09
 -6 0 0 278.49 12.15
 -6 0 0 237.97 11.96
 -6 0 0 250.43 11.98
 -6 0 -1 27.15 1.77
 -6 0 -1 26.98 1.92
 -6 0 -1 23.18 1.67
 -6 0 -2 41.9 2.9
 -6 0 -2 44.74 7.1
 -6 0 -2 43.93 2.8
 -6 0 -2 53.3 2.77
 -6 0 -2 51.07 2.89
 -6 0 -2 44.28 2.63
 -6 0 -3 10.44 1.25
 -6 0 -3 11.68 1.5
 -6 0 -3 9.67 4.97
 -6 0 -3 11.56 1.35
 -6 0 -3 10.32 1.17
 -6 0 -4 16.25 1.53
 -6 0 -4 15.48 1.71
 -6 0 -4 18.9 5.26
 -6 0 -4 15.8 1.58
 -6 0 -4 16.79 1.41
 -6 0 -5 9.59 1.29
 -6 0 -5 8.94 1.53
 -6 0 -5 13.58 4.73
 -6 0 -5 8.82 1.31
 -6 0 -5 9.19 1.14
 -6 0 -6 43.02 2.84
 -6 0 -6 45.29 3.15
 -6 0 -6 45.57 6.65
 -6 0 -6 48.42 2.87
 -6 0 -6 44.31 2.68
 -6 0 -7 1.13 2.53
 -6 0 -7 0.5 1.5
 -6 0 -7 1.94 3.43
 -6 0 -7 0.17 0.81
 -6 0 -7 0.25 1
 -6 0 -8 38.97 5.74
 -6 0 -9 8.88 1.04
 -6 0 -9 7.71 2.06
 -6 0 -9 7.35 1.31
 -6 0 -9 8.03 1.31
 -6 0 -9 7.56 2.04
 -6 0 -9 3.77 2.42
 -6 0 -10 16 3.08
 -6 0 -10 15 1.59
 -6 0 -10 15.5 1.54
 -6 0 -10 10.33 2.56
 -6 0 -11 -0.35 2.91
 -6 0 -11 2.15 1.1
 -6 0 -11 1.82 1.66
 -6 0 -11 1.78 1.87
 -6 0 -12 12.89 1.41
 -6 0 -12 6.47 1.91
 -6 0 -13 3.37 1.07
 -6 0 -14 16.25 1.54
 -6 -1 14 8.52 0.93
 6 1 -14 10.66 0.89
 -6 -1 13 0.62 0.53
 6 1 -13 2.63 0.67
 -6 -1 12 23.35 1.64
 6 1 -12 31.89 1.8
 -6 -1 11 4.92 0.81
 6 1 -11 5.15 0.84
 -6 -1 10 35.87 2.16
 -6 -1 9 4.68 3.96
 -6 -1 9 2.36 0.8
 -6 -1 8 45.25 7.31
 -6 -1 7 -0.39 4.15
 -6 -1 7 2.27 0.87
 -6 -1 6 64.7 8.64
 -6 -1 6 75.07 4
 -6 -1 5 7.44 5.02
 -6 -1 5 2.39 0.88
 -6 -1 4 61.09 3.6
 -6 -1 4 69.38 9.08
 -6 -1 4 77.26 3.75
 -6 -1 3 4.29 0.95
 -6 -1 3 3.26 0.77
 -6 -1 3 3.12 5.42
 -6 -1 3 2.11 0.86
 -6 -1 2 65.76 4.11
 -6 -1 2 75.4 3.99
 -6 -1 2 87.54 4.17
 -6 -1 2 93.87 4.24
 -6 -1 1 69.03 3.55
 -6 -1 1 61.5 3.3
 -6 -1 1 62.73 3.36
 -6 -1 1 57.67 3.36
 -6 -1 0 169.33 8.64
 -6 -1 0 172.93 8.51
 -6 -1 0 169.88 8.5
 -6 -1 -1 69.06 3.55
 -6 -1 -1 64.94 3.35
 -6 -1 -1 56.35 3.25
 -6 -1 -1 61.02 3.37
 -6 -1 -2 88.11 4.31
 -6 -1 -2 74.72 4.35
 -6 -1 -2 88.12 4.3
 -6 -1 -3 16.51 1.37
 -6 -1 -3 16.17 1.3
 -6 -1 -3 15.4 1.5
 -6 -1 -3 16.55 1.43
 -6 -1 -3 13.67 1.39
 -6 -1 -3 15.37 1.7
 -6 -1 -4 67.86 3.82
 -6 -1 -4 68.09 3.72
 -6 -1 -4 71.21 3.8
 -6 -1 -4 64.89 3.78
 -6 -1 -4 72.94 4.13
 -6 -1 -5 0.69 0.87
 -6 -1 -5 0.57 1.35
 -6 -1 -5 -1.14 4.11
 -6 -1 -5 0.28 0.98
 -6 -1 -5 -0.1 0.83
 -6 -1 -6 82.42 8.98
 -6 -1 -6 89.56 4.82
 -6 -1 -6 100.76 5.4
 -6 -1 -6 91.7 4.86
 -6 -1 -6 87.77 4.71
 -6 -1 -7 5.17 2.53
 -6 -1 -7 3.13 0.99
 -6 -1 -7 4.43 3.67
 -6 -1 -7 4.19 1.09
 -6 -1 -7 3.98 1.7
 -6 -1 -7 2.75 0.83
 -6 -1 -8 58.78 6.76
 -6 -1 -9 3.31 1.79
 -6 -1 -9 5.93 2.28
 -6 -1 -9 5.94 2.35
 -6 -1 -9 5.53 1.2
 -6 -1 -9 6.9 0.95
 -6 -1 -10 23 1.86
 -6 -1 -10 21.47 1.9
 -6 -1 -10 22.58 1.58
 -6 -1 -10 20.35 3.53
 -6 -1 -10 20.65 2.74
 -6 -1 -10 21.21 2.58
 -6 -1 -11 21.61 1.77
 -6 -1 -11 19.71 1.88
 -6 -1 -11 21.15 2.52
 -6 -1 -11 18.25 1.41
 -6 -1 -11 18.18 2.39
 -6 -1 -12 7.4 1.92
 -6 -1 -12 12.41 1.45
 -6 -1 -13 13.49 1.47
 6 2 -14 0.93 0.56
 -6 -2 13 6.99 0.82
 6 2 -13 14.52 1.06
 -6 -2 12 5.59 0.85
 6 2 -12 7.98 0.96
 -6 -2 11 2.88 0.76
 -6 -2 10 11.13 1.14
 -6 -2 9 4.31 0.91
 -6 -2 8 21.75 6.04
 -6 -2 7 4.19 0.95
 6 2 -7 2.64 0.93
 -6 -2 7 1.57 4.22
 -6 -2 6 65.72 3.47
 6 2 -6 57.08 3.44
 -6 -2 6 49.95 8.1
 -6 -2 5 10.24 0.99
 -6 -2 5 7.1 4.91
 6 2 -5 6.91 1.54
 -6 -2 5 8.82 1.07
 6 2 -5 9.57 1.2
 -6 -2 4 34.01 2.14
 -6 -2 4 32.06 7.29
 6 2 -4 27.42 2.81
 -6 -2 4 35.83 2.22
 6 2 -4 35.91 2.24
 -6 -2 3 16.66 1.32
 -6 -2 3 14.32 1.41
 -6 -2 3 19.53 6.35
 -6 -2 3 17.79 1.46
 -6 -2 2 99.53 5
 -6 -2 2 101 4.88
 -6 -2 2 84.82 4.99
 -6 -2 2 103.28 5.05
 -6 -2 1 1.93 5.6
 -6 -2 1 3 1.06
 -6 -2 1 4.69 0.9
 -6 -2 1 3.38 0.79
 -6 -2 1 2.68 0.87
 -6 -2 0 209.63 9.87
 -6 -2 0 177.22 15.49
 -6 -2 0 211.97 9.98
 -6 -2 0 203.62 9.8
 -6 -2 0 198.17 9.77
 -6 -2 -1 4.44 1.03
 -6 -2 -1 6.09 0.98
 -6 -2 -1 8.29 1.24
 -6 -2 -1 5.89 1.01
 -6 -2 -1 6.03 0.89
 -6 -2 -2 103.05 5.66
 -6 -2 -2 107.74 5.53
 -6 -2 -2 115.43 5.6
 -6 -2 -2 116.5 5.6
 -6 -2 -3 9.42 1.26
 -6 -2 -3 8.64 1.54
 -6 -2 -3 9.33 4.4
 -6 -2 -3 8.16 1
 -6 -2 -3 8.9 1.1
 -6 -2 -3 10.37 1.17
 -6 -2 -4 83.88 4.54
 -6 -2 -4 94.61 5
 -6 -2 -4 79.58 4.35
 -6 -2 -4 82.51 4.46
 -6 -2 -4 85.68 8.64
 -6 -2 -4 85.02 4.46
 -6 -2 -5 0.95 0.84
 -6 -2 -5 0.79 0.59
 -6 -2 -5 2.1 3.38
 -6 -2 -5 1.62 1
 -6 -2 -5 0.45 0.83
 -6 -2 -5 1.66 1.45
 -6 -2 -6 110.94 8.87
 -6 -2 -6 101.53 5.28
 -6 -2 -6 101.79 5.39
 -6 -2 -6 95.12 5.34
 -6 -2 -7 1.46 1.29
 -6 -2 -7 1.2 1.75
 -6 -2 -7 0.6 0.79
 -6 -2 -7 1.12 0.96
 -6 -2 -7 0.94 2.54
 -6 -2 -7 1.42 0.91
 -6 -2 -7 1.65 1.75
 -6 -2 -8 67.86 6.51
 -6 -2 -9 0.51 1.23
 -6 -2 -9 -0.11 2.35
 -6 -2 -9 0.88 0.71
 -6 -2 -9 0.38 1.02
 -6 -2 -9 -1.62 1.66
 -6 -2 -9 0.69 0.88
 -6 -2 -10 35.33 2.5
 -6 -2 -10 38.46 2.24
 -6 -2 -10 40.1 2.6
 -6 -2 -10 38.89 3.07
 -6 -2 -10 35.56 2.4
 -6 -2 -11 3.17 0.78
 -6 -2 -11 5.32 1.36
 -6 -2 -11 4.78 1.48
 -6 -2 -11 5.43 1.23
 -6 -2 -12 38.83 3.04
 -6 -2 -12 54.39 3.01
 6 3 -14 4.83 0.7
 -6 -3 13 0.28 0.5
 6 3 -13 1.15 0.68
 -6 -3 12 3.7 0.74
 -6 -3 11 3.36 0.8
 -6 -3 10 12.23 1.24
 -6 -3 9 2.86 0.94
 6 3 -9 1.24 0.9
 -6 -3 9 2.95 1.04
 -6 -3 8 25.56 2.02
 -6 -3 8 20.29 4.79
 -6 -3 7 4.62 3.83
 6 3 -7 0.85 1.29
 6 3 -6 19.67 1.71
 6 3 -6 13.8 2.19
 -6 -3 6 20.92 4.95
 -6 -3 6 16.75 1.33
 -6 -3 5 17.58 1.38
 6 3 -5 19.93 1.7
 6 3 -5 19.07 2.35
 -6 -3 5 16.89 1.52
 -6 -3 5 23.72 5.09
 -6 -3 4 8.36 0.99
 6 3 -4 8.41 1.26
 6 3 -4 6.98 1.63
 -6 -3 4 7.63 1.14
 -6 -3 3 10.51 1.1
 6 3 -3 8.86 1.6
 -6 -3 3 10.33 1.29
 -6 -3 3 9.26 4.55
 6 3 -3 10.41 1.29
 -6 -3 2 49.3 2.69
 -6 -3 2 38.63 6.95
 -6 -3 2 40.93 2.85
 -6 -3 2 47.6 2.77
 -6 -3 1 32.73 1.98
 -6 -3 1 25.71 6.46
 -6 -3 1 30.53 2.04
 -6 -3 1 26.36 2.17
 -6 -3 0 169.11 8.86
 -6 -3 0 178.03 8.73
 -6 -3 0 165.36 13.02
 -6 -3 0 176.27 8.72
 -6 -3 0 200.38 8.85
 -6 -3 -1 28.39 2.15
 -6 -3 -1 26.84 1.97
 -6 -3 -1 31.81 1.98
 -6 -3 -1 30.92 2
 -6 -3 -2 75.65 3.89
 -6 -3 -2 69.54 3.83
 -6 -3 -2 68.52 3.99
 -6 -3 -2 70.86 3.84
 -6 -3 -3 9.19 1.37
 -6 -3 -3 10.91 1.2
 -6 -3 -3 9.79 1.16
 -6 -3 -3 8.76 1.05
 -6 -3 -3 5.7 3.07
 -6 -3 -4 13.91 1.54
 -6 -3 -4 13.63 1.4
 -6 -3 -4 11.84 3.16
 -6 -3 -4 14.37 1.39
 -6 -3 -4 13.31 1.24
 -6 -3 -4 15.52 2.05
 -6 -3 -5 21.92 1.82
 -6 -3 -5 22.69 1.74
 -6 -3 -5 21.69 1.68
 -6 -3 -5 18.04 3.29
 -6 -3 -5 23.94 2.24
 -6 -3 -5 23.97 2.53
 -6 -3 -5 18.87 1.49
 -6 -3 -6 43.68 4.89
 -6 -3 -6 54.72 3.03
 -6 -3 -6 63.94 3.74
 -6 -3 -6 61.82 4.18
 -6 -3 -6 56.52 3.28
 -6 -3 -6 52.54 3.62
 -6 -3 -6 51.85 3.29
 -6 -3 -6 55.87 3.22
 -6 -3 -7 1.66 1.38
 -6 -3 -7 2.14 1.93
 -6 -3 -7 0.82 0.88
 -6 -3 -7 1.01 0.86
 -6 -3 -7 1.84 1.09
 -6 -3 -8 61.37 3.71
 -6 -3 -9 4.96 1.42
 -6 -3 -9 3.8 2.46
 -6 -3 -9 4.87 1.02
 -6 -3 -9 2.49 1.14
 -6 -3 -9 2.69 1.1
 -6 -3 -9 4.39 0.86
 -6 -3 -10 14.38 1.75
 -6 -3 -10 16.16 3.31
 -6 -3 -10 11.12 1.48
 -6 -3 -10 13.96 1.37
 -6 -3 -10 16.66 1.67
 -6 -3 -10 15.83 1.66
 -6 -3 -10 13.3 1.19
 -6 -3 -11 1.93 0.93
 -6 -3 -11 3.84 0.78
 -6 -3 -11 1 1.3
 -6 -3 -11 3.23 1.3
 -6 -3 -12 30.37 1.83
 -6 -3 -12 27.2 1.94
 6 4 -14 0.75 0.47
 -6 -4 13 0.36 0.46
 6 4 -13 1.64 0.64
 -6 -4 12 7.16 0.91
 -6 -4 11 6.68 1
 6 4 -10 14.01 1.54
 -6 -4 10 10.4 1.46
 -6 -4 9 15.02 1.51
 6 4 -9 5.14 1.27
 6 4 -8 6.59 0.99
 6 4 -8 5.26 1.24
 -6 -4 7 1.87 0.64
 6 4 -7 2.21 1.49
 6 4 -6 1.77 1.39
 6 4 -5 -0.13 1.24
 6 4 -5 0.26 1.06
 -6 -4 5 0.79 0.67
 -6 -4 4 12.58 1.27
 6 4 -4 11.9 2.13
 6 4 -4 15.76 1.67
 6 4 -3 -0.99 1.33
 -6 -4 3 0.19 0.75
 6 4 -3 -0.14 1.05
 6 4 -2 46.91 3.82
 -6 -4 2 45.97 2.54
 -6 -4 2 50.58 2.7
 -6 -4 1 0.91 1.07
 -6 -4 1 1.91 0.82
 -6 -4 1 1.7 0.79
 -6 -4 0 129.05 6.65
 -6 -4 0 121.8 6.46
 -6 -4 0 131.24 6.42
 -6 -4 -1 2.27 1.17
 -6 -4 -1 0.51 0.8
 -6 -4 -1 0.37 0.83
 -6 -4 -2 62.43 3.63
 -6 -4 -2 63.08 3.68
 -6 -4 -2 67.96 3.67
 -6 -4 -2 65.33 3.86
 -6 -4 -3 0.88 1.08
 -6 -4 -3 0.24 0.82
 -6 -4 -3 -0.04 0.75
 -6 -4 -3 0.3 1.23
 -6 -4 -3 0.04 0.85
 -6 -4 -4 27.4 1.95
 -6 -4 -4 24.95 2.5
 -6 -4 -4 24.1 2.65
 -6 -4 -4 22.73 2.05
 -6 -4 -4 26 1.81
 -6 -4 -4 26.49 1.89
 -6 -4 -5 8.09 1.01
 -6 -4 -5 10.09 1.26
 -6 -4 -5 5.63 1.83
 -6 -4 -5 7.81 1.76
 -6 -4 -5 9.94 1.43
 -6 -4 -5 7.38 1.76
 -6 -4 -5 9.54 1.2
 -6 -4 -6 16.45 1.63
 -6 -4 -6 12.57 2.3
 -6 -4 -6 18.44 2.11
 -6 -4 -6 19.81 1.78
 -6 -4 -6 17 2.28
 -6 -4 -6 16.81 1.55
 -6 -4 -6 18.46 1.39
 -6 -4 -7 1.22 1.34
 -6 -4 -8 21.14 2.73
 -6 -4 -9 1.83 0.79
 -6 -4 -9 1.04 0.95
 -6 -4 -9 1.91 1.38
 -6 -4 -9 -1 1.85
 -6 -4 -9 0.23 1.1
 -6 -4 -10 14.36 1.25
 -6 -4 -10 13.86 1.41
 -6 -4 -10 12.67 1.81
 -6 -4 -10 13.68 1.68
 -6 -4 -11 -0.11 0.64
 -6 -4 -11 2.41 1.26
 -6 -4 -11 0.18 0.86
 -6 -4 -11 0.48 1.29
 -6 -4 -12 5.77 1.08
 -6 -4 -12 7.01 0.87
 -6 -4 -12 8.07 1.47
 -6 -4 -13 4.15 0.87
 6 5 -13 4.06 0.65
 -6 -5 12 1.23 0.63
 -6 -5 11 5.97 1.07
 -6 -5 11 6.53 1.02
 6 5 -10 5.76 1.24
 -6 -5 10 1.83 1.03
 6 5 -9 6.67 1.11
 6 5 -9 5.47 1.4
 -6 -5 9 8.98 1.33
 6 5 -8 5.34 1.08
 6 5 -8 5.43 1.44
 -6 -5 8 6.97 1.32
 6 5 -7 0.63 0.85
 -6 -5 7 1.1 0.65
 6 5 -7 0.18 1.28
 -6 -5 6 12.63 1.25
 6 5 -6 12.13 2.33
 6 5 -5 7.36 1.98
 6 5 -4 9.9 1.7
 -6 -5 4 12.48 1.32
 6 5 -4 11.18 2.3
 -6 -5 3 7.79 1.21
 6 5 -3 8.93 2.13
 -6 -5 3 7.02 1.92
 -6 -5 2 33.3 2.34
 -6 -5 2 28.37 2.14
 6 5 -2 33.25 3.55
 -6 -5 2 29.75 3.33
 -6 -5 1 4.25 1.11
 -6 -5 1 5.47 1.91
 -6 -5 1 4.61 1.09
 6 5 -1 2.14 1.52
 -6 -5 0 62.35 3.58
 -6 -5 0 54.44 3.43
 -6 -5 -1 5.81 1.82
 -6 -5 -1 7.05 1.18
 -6 -5 -1 5.45 1.45
 -6 -5 -1 6.63 1.16
 -6 -5 -2 51.31 3.11
 -6 -5 -2 40.33 3.84
 -6 -5 -2 53.08 3.12
 -6 -5 -2 49.27 4.36
 -6 -5 -2 57.17 3.44
 -6 -5 -2 43.34 3.05
 -6 -5 -3 8.72 1.57
 -6 -5 -3 8.3 1.33
 -6 -5 -3 8.88 1.22
 -6 -5 -3 10.14 1.33
 -6 -5 -3 9.47 1.9
 -6 -5 -3 9.9 1.99
 -6 -5 -4 20.49 1.89
 -6 -5 -4 21 1.72
 -6 -5 -4 22.67 1.91
 -6 -5 -4 19.89 2.69
 -6 -5 -4 16.1 2.15
 -6 -5 -4 21.51 2.33
 -6 -5 -4 20.84 2.07
 -6 -5 -4 25.15 2.88
 -6 -5 -5 16.72 1.43
 -6 -5 -5 15.76 1.64
 -6 -5 -5 19.1 2.16
 -6 -5 -5 17.21 1.67
 -6 -5 -5 14.5 1.79
 -6 -5 -5 13.85 2.41
 -6 -5 -6 15.65 2.41
 -6 -5 -7 0.76 1.36
 -6 -5 -8 11.16 1.31
 -6 -5 -8 8.66 1.44
 -6 -5 -8 8.8 1.76
 -6 -5 -8 8.26 1.43
 -6 -5 -9 13.16 1.33
 -6 -5 -9 15.29 1.6
 -6 -5 -9 12.55 1.9
 -6 -5 -9 9.07 1.57
 -6 -5 -10 18.33 1.42
 -6 -5 -10 20.13 1.67
 -6 -5 -11 5.53 1.5
 -6 -5 -11 7.75 1.21
 -6 -5 -11 7.58 0.96
 -6 -5 -12 19.38 1.61
 -6 -5 -12 16.77 1.33
 -6 -5 -12 17.88 1.89
 -6 -5 -13 0.29 0.78
 -6 -6 12 0.23 0.46
 -6 -6 11 1.33 0.78
 6 6 -10 6.84 1.32
 -6 -6 10 10.35 1.1
 6 6 -9 3.82 1.3
 6 6 -9 2.68 1
 6 6 -8 7.59 1.7
 6 6 -8 8.01 1.31
 -6 -6 7 0.63 0.65
 6 6 -7 1.3 1.03
 6 6 -7 1.56 1.43
 6 6 -6 13.57 1.58
 -6 -6 6 15.09 1.41
 6 6 -5 -0.56 1.73
 6 6 -5 0.42 1.46
 -6 -6 5 0.96 0.85
 -6 -6 4 11.58 2.44
 6 6 -4 13.87 2.74
 -6 -6 3 4.61 1.96
 6 6 -3 5.38 2.08
 -6 -6 2 2.32 1.11
 6 6 -2 1.76 1.9
 -6 -6 2 4.35 1.91
 -6 -6 1 25.23 2.07
 -6 -6 1 25.8 2.09
 -6 -6 1 21.1 3.25
 6 6 0 151.87 8.97
 -6 -6 0 143.68 8.9
 -6 -6 0 123.7 6.98
 -6 -6 0 142.47 7.16
 -6 -6 -1 24.41 3.35
 -6 -6 -1 28.38 2.29
 -6 -6 -1 30.87 2.34
 -6 -6 -2 19.8 2.82
 -6 -6 -2 16.94 1.7
 -6 -6 -2 17 2.08
 -6 -6 -2 11.31 1.63
 -6 -6 -3 25.21 3.11
 -6 -6 -3 20.78 2.88
 -6 -6 -3 23.79 1.96
 -6 -6 -3 21.34 1.99
 -6 -6 -3 19.88 2.26
 -6 -6 -4 16.33 2.64
 -6 -6 -4 17.03 2.67
 -6 -6 -5 10.12 2.36
 -6 -6 -5 10.65 2.12
 -6 -6 -6 19.97 2.2
 -6 -6 -6 27.52 3.26
 -6 -6 -6 25.02 2.17
 -6 -6 -6 23.21 1.81
 -6 -6 -6 22.16 2.16
 -6 -6 -7 1.61 1.23
 -6 -6 -7 1.57 1.04
 -6 -6 -7 1.07 1.07
 -6 -6 -7 -1.87 1.38
 -6 -6 -7 0.44 0.7
 -6 -6 -8 22.29 1.95
 -6 -6 -8 17.94 2
 -6 -6 -8 24.49 1.82
 -6 -6 -9 15.11 1.64
 -6 -6 -9 9.1 1.63
 -6 -6 -9 13.28 1.44
 -6 -6 -9 7.05 1.42
 -6 -6 -10 7.87 1.3
 -6 -6 -10 7.25 1.07
 -6 -6 -10 4.87 1.4
 -6 -6 -11 7.63 1.21
 -6 -6 -11 5.58 0.92
 -6 -6 -11 6.36 1.36
 -6 -6 -12 8.82 1.14
 -6 -6 -12 9.02 1.37
 -6 -6 -13 4.72 0.86
 -6 -7 11 0.07 0.51
 6 7 -10 12.36 1.36
 -6 -7 9 0.31 0.75
 6 7 -9 1.45 0.82
 6 7 -9 -0.21 1.12
 6 7 -8 4.63 1.1
 6 7 -8 3.56 1.37
 -6 -7 7 -0.14 0.56
 6 7 -7 0.58 0.99
 6 7 -7 1.22 1.36
 -6 -7 6 3.73 0.87
 6 7 -6 6.22 1.26
 6 7 -6 4.66 1.65
 6 7 -5 -0.47 1.08
 -6 -7 5 0.45 0.85
 6 7 -4 12.97 1.71
 -6 -7 4 16.29 1.69
 -6 -7 3 2.38 1.13
 -6 -7 2 3.3 1.94
 -6 -7 2 1.83 1.13
 6 7 -2 3.82 2.19
 -6 -7 1 8.07 2.43
 6 7 -1 10.18 2.63
 6 7 0 62.43 5.42
 -6 -7 0 48.16 4.99
 6 7 1 -1.14 2.13
 -6 -7 -1 3.68 2.07
 -6 -7 -2 -0.57 1.94
 -6 -7 -3 -1.29 1.88
 -6 -7 -3 0.16 1.06
 -6 -7 -4 15.98 1.92
 -6 -7 -4 22.57 2
 -6 -7 -4 20.45 2.16
 -6 -7 -4 22.91 3.23
 -6 -7 -4 14.5 2.14
 -6 -7 -5 -0.49 1.39
 -6 -7 -5 0.67 1.17
 -6 -7 -5 -0.06 1.14
 -6 -7 -5 -0.41 0.95
 -6 -7 -6 11.39 1.83
 -6 -7 -6 19.49 1.93
 -6 -7 -6 19.29 1.68
 -6 -7 -6 13.36 1.8
 -6 -7 -6 18.42 1.61
 -6 -7 -7 0.53 1.13
 -6 -7 -7 -0.56 1.1
 -6 -7 -7 -0.08 0.8
 -6 -7 -7 0.78 1.16
 -6 -7 -7 0.04 1
 -6 -7 -8 17.52 1.66
 -6 -7 -8 13.16 1.73
 -6 -7 -8 17.15 1.81
 -6 -7 -8 17.94 1.67
 -6 -7 -9 4.5 1.28
 -6 -7 -9 5.66 1.16
 -6 -7 -9 5.12 1.19
 -6 -7 -10 11.51 1.45
 -6 -7 -10 9.53 1.25
 -6 -7 -11 2.04 0.97
 -6 -7 -11 2.14 0.72
 -6 -7 -12 0.76 0.77
 -6 -7 -12 0.5 0.77
 -6 -7 -13 2.33 0.58
 6 8 -10 5.98 0.78
 6 8 -9 0.5 0.76
 6 8 -9 0.78 0.58
 6 8 -8 -0.52 0.96
 6 8 -8 1.5 0.75
 6 8 -7 -0.42 1.13
 6 8 -7 1.38 0.84
 -6 -8 6 3.3 0.68
 6 8 -6 1.35 1.31
 6 8 -6 3.46 1.05
 6 8 -5 0.2 1.04
 -6 -8 5 0.79 0.74
 6 8 -4 6.17 1.25
 -6 -8 4 5.63 1.16
 6 8 -3 1.9 1.11
 -6 -8 3 2.34 1.11
 -6 -8 2 2.74 1.22
 -6 -8 2 3.15 1.12
 -6 -8 1 4.99 1.4
 -6 -8 1 4.96 1.31
 -6 -8 0 17.13 1.92
 -6 -8 0 13.37 1.79
 -6 -8 -1 4.04 1.33
 -6 -8 -1 2.27 1.39
 -6 -8 -2 2.42 1.25
 -6 -8 -2 4.77 1.69
 -6 -8 -2 3.22 1.44
 -6 -8 -3 2.99 1.43
 -6 -8 -3 0.17 0.92
 -6 -8 -3 1.44 1.13
 -6 -8 -3 1.56 1.34
 -6 -8 -4 12.39 1.77
 -6 -8 -4 7.22 1.38
 -6 -8 -4 9.06 1.46
 -6 -8 -4 7.53 1.65
 -6 -8 -5 -0.65 1.16
 -6 -8 -5 0.69 1.06
 -6 -8 -5 1.1 1.04
 -6 -8 -5 0.85 1.26
 -6 -8 -6 12.63 1.48
 -6 -8 -6 9.66 1.45
 -6 -8 -6 8.23 1.26
 -6 -8 -6 7.83 1.56
 -6 -8 -7 2.19 0.9
 -6 -8 -7 0.4 1.13
 -6 -8 -7 1.53 1.09
 -6 -8 -7 0.41 0.77
 -6 -8 -8 6.11 1.25
 -6 -8 -8 7.56 0.91
 -6 -8 -8 4.14 1.2
 -6 -8 -9 0.6 0.96
 -6 -8 -9 2.02 0.74
 -6 -8 -9 2.63 0.97
 -6 -8 -10 14.12 1.46
 -6 -8 -10 15.99 1.19
 -6 -8 -10 15.18 1.28
 -6 -8 -11 0.89 0.44
 -6 -8 -11 0.68 0.68
 -6 -8 -12 2.72 0.57
 6 9 -9 0.54 0.41
 -6 -9 8 0.19 0.48
 6 9 -8 0.02 0.59
 6 9 -7 1.08 0.79
 6 9 -7 1.01 0.57
 6 9 -6 -0.29 0.95
 -6 -9 6 0.53 0.33
 6 9 -6 0.31 0.68
 -6 -9 5 2.67 0.58
 6 9 -5 2.42 0.83
 6 9 -5 4.31 1.19
 6 9 -4 5.99 1.01
 -6 -9 4 5.9 0.91
 6 9 -3 2.87 0.91
 -6 -9 3 2.96 0.9
 -6 -9 2 6.71 1.09
 6 9 -2 8.63 1.2
 -6 -9 1 1.01 0.97
 -6 -9 1 0.57 0.88
 -6 -9 0 38.14 2.61
 -6 -9 0 31.8 2.43
 -6 -9 -1 0.82 1.03
 -6 -9 -1 -0.47 1.04
 -6 -9 -2 14.72 1.72
 -6 -9 -2 11.2 1.69
 -6 -9 -3 1.08 0.97
 -6 -9 -3 -0.08 0.99
 -6 -9 -3 0.05 1.13
 -6 -9 -4 12.27 1.37
 -6 -9 -4 9.01 1.54
 -6 -9 -4 9.27 1.1
 -6 -9 -4 10.59 1.4
 -6 -9 -5 0.03 0.82
 -6 -9 -5 -0.09 1.09
 -6 -9 -5 0.92 0.8
 -6 -9 -5 0.29 0.86
 -6 -9 -6 0.83 0.67
 -6 -9 -6 1.02 1.1
 -6 -9 -6 0.72 0.73
 -6 -9 -6 0.8 0.77
 -6 -9 -7 1.44 0.95
 -6 -9 -7 0.8 0.58
 -6 -9 -7 1.58 0.76
 -6 -9 -8 2.24 0.78
 -6 -9 -8 1.76 0.84
 -6 -9 -9 0.68 0.67
 -6 -9 -9 0.7 0.63
 -6 -9 -10 8.06 0.81
 -6 -9 -10 6.47 0.65
 6 10 -7 0.53 0.4
 6 10 -6 0.59 0.56
 6 10 -5 0.96 0.69
 -6 -10 4 5.06 0.57
 6 10 -4 4.8 0.64
 6 10 -4 4.08 0.9
 -6 -10 3 1.12 0.52
 6 10 -3 0.46 0.54
 -6 -10 2 5.81 0.68
 6 10 -2 6.13 0.77
 -6 -10 1 -0.5 0.61
 -6 -10 1 0.21 0.66
 -6 -10 0 18.1 1.46
 -6 -10 0 23.85 1.64
 -6 -10 -1 1.3 0.82
 -6 -10 -1 1.23 0.76
 -6 -10 -1 0.4 0.73
 -6 -10 -2 10.2 1.15
 -6 -10 -2 9.38 1.17
 -6 -10 -2 10.24 1.19
 -6 -10 -3 -0.1 0.68
 -6 -10 -3 -0.09 0.78
 -6 -10 -3 0.57 0.71
 -6 -10 -4 11.07 1.06
 -6 -10 -4 11.9 1.29
 -6 -10 -5 1.56 0.51
 -6 -10 -5 0.74 0.43
 -6 -10 -5 0.61 0.77
 -6 -10 -5 2.31 0.63
 -6 -10 -6 0.78 0.44
 -6 -10 -6 0.36 0.71
 -6 -10 -6 0.99 0.49
 -6 -10 -7 -0.1 0.57
 -6 -10 -7 0.16 0.4
 -6 -10 -8 -0.05 0.44
 -6 -11 4 1.06 0.4
 6 11 -3 0.29 0.46
 -6 -11 3 0.45 0.45
 -6 -11 2 0.02 0.48
 -6 -11 2 0.57 0.33
 -6 -11 1 -0.22 0.51
 -6 -11 1 0.22 0.38
 -6 -11 0 6.43 0.64
 -6 -11 0 8.5 0.79
 -6 -11 0 8.91 0.79
 -6 -11 -1 0.9 0.45
 -6 -11 -1 1.05 0.5
 -6 -11 -1 1.68 0.5
 -6 -11 -2 2.01 0.53
 -6 -11 -2 2 0.5
 -6 -11 -2 1.74 0.51
 -6 -11 -3 0.07 0.4
 -6 -11 -3 -0.1 0.47
 -6 -11 -4 3.77 0.5
 -6 -11 -4 3.33 0.57
 -6 -11 -5 1.14 0.43
 -6 -11 -6 1.37 0.38
 -7 6 6 0.52 0.45
 -7 6 5 48.92 2.56
 -7 6 4 3.53 0.69
 -7 6 3 104.91 5.13
 -7 6 2 0.04 0.63
 -7 6 2 -0.02 0.59
 -7 6 1 206.31 7.35
 -7 6 1 106.33 7.29
 -7 6 0 0.26 0.55
 -7 6 0 0.4 0.66
 -7 6 -1 110.62 5.74
 -7 6 -1 147.78 6.08
 -7 6 -2 -0.31 0.68
 -7 6 -3 84.64 3.48
 7 -6 3 58.8 3.14
 -7 6 -4 0.63 0.51
 -7 5 8 1.86 0.55
 -7 5 7 112.46 5.49
 -7 5 6 3.17 0.92
 -7 5 5 133.27 6.62
 -7 5 4 0.49 1
 -7 5 3 166.04 8.17
 -7 5 2 -0.47 1.01
 -7 5 2 -0.03 0.89
 -7 5 1 252.48 9.17
 -7 5 1 134.81 9.02
 -7 5 0 0.77 0.82
 -7 5 0 1.12 0.98
 -7 5 -1 156.54 7.22
 -7 5 -1 169.09 7.63
 -7 5 -2 1.35 0.59
 -7 5 -2 0.52 0.73
 -7 5 -2 -0.43 0.96
 -7 5 -3 91.26 4.93
 -7 5 -3 115.3 5.31
 -7 5 -4 1.55 0.69
 -7 5 -4 2.39 0.93
 -7 5 -5 50.33 2.85
 -7 5 -5 64.55 3.15
 -7 5 -7 103.26 4.88
 -7 4 9 74.68 3.89
 -7 4 9 80.37 3.99
 -7 4 8 0.66 0.92
 -7 4 8 0.11 0.88
 -7 4 7 106.02 5.53
 -7 4 7 108.62 5.51
 -7 4 6 -0.2 1.07
 -7 4 6 -1 1.16
 -7 4 5 149.8 7.3
 -7 4 5 137.03 7.13
 -7 4 4 0.47 1.09
 -7 4 4 -1.54 1.32
 -7 4 3 160.58 8.37
 -7 4 3 168.21 8.15
 -7 4 2 3.01 1.34
 -7 4 1 73.34 5.68
 -7 4 1 176.31 6.2
 -7 4 0 0.15 1.06
 -7 4 0 1.24 1.11
 -7 4 -1 90.58 5.32
 -7 4 -1 75.99 5.34
 -7 4 -2 1.44 0.79
 -7 4 -2 1.48 1.24
 -7 4 -2 0.31 1.15
 -7 4 -3 124.33 6.25
 -7 4 -3 132.11 5.84
 -7 4 -4 0.29 1.14
 -7 4 -4 -0.05 1.5
 -7 4 -4 0.96 0.93
 -7 4 -5 117.89 5.82
 -7 4 -5 112.33 6.07
 -7 4 -6 1.57 0.82
 -7 4 -7 89.66 4.52
 -7 4 -8 1.24 0.52
 -7 4 -8 1.03 0.6
 -7 3 10 -0.49 0.84
 -7 3 10 0.14 0.66
 -7 3 9 74.93 3.8
 -7 3 9 66.84 3.8
 -7 3 8 0.5 0.99
 -7 3 8 1.16 0.89
 -7 3 7 185.03 8.21
 -7 3 7 149.51 8.14
 -7 3 6 0.04 1.07
 -7 3 6 -0.1 1.01
 -7 3 5 159.03 7.26
 -7 3 5 130.3 7.17
 -7 3 4 -0.16 1.13
 -7 3 4 0.43 1.06
 -7 3 3 195.4 7.87
 -7 3 3 125.59 7.6
 -7 3 2 -0.69 1.16
 -7 3 1 264.19 10.68
 -7 3 1 188.02 10.23
 -7 3 0 1.49 1.27
 -7 3 0 -0.05 1.08
 -7 3 0 0.48 0.99
 -7 3 -1 179.2 9.93
 -7 3 -1 196.24 9.9
 -7 3 -2 0.88 1.09
 -7 3 -2 1.05 1.22
 -7 3 -2 0.34 1
 -7 3 -3 159.59 8.08
 -7 3 -3 159.11 8.22
 -7 3 -4 -1.06 1.15
 -7 3 -4 -0.71 1.15
 -7 3 -4 1.13 1.26
 -7 3 -5 126.86 7.14
 -7 3 -5 145.15 7.39
 -7 3 -5 142.66 7.02
 -7 3 -6 -0.43 1.05
 -7 3 -6 1.98 1.68
 -7 3 -7 156.75 7.73
 -7 3 -8 -0.58 0.84
 -7 3 -9 87.48 4.31
 -7 3 -9 88.79 4.48
 -7 2 11 79.36 4.07
 -7 2 10 0.41 0.83
 -7 2 10 0.11 0.68
 -7 2 9 85.58 4.6
 -7 2 9 92.63 4.54
 -7 2 8 2.69 0.95
 -7 2 8 0.93 0.77
 -7 2 7 66.48 3.68
 -7 2 7 69.34 3.64
 -7 2 6 6.98 1.16
 -7 2 6 6.88 1.07
 -7 2 5 168.36 8.57
 -7 2 5 182.66 8.56
 -7 2 4 1.54 0.83
 -7 2 4 2.2 1.03
 -7 2 4 1.71 0.95
 -7 2 3 272.67 12.65
 -7 2 3 288.37 12.66
 -7 2 2 0.44 0.95
 -7 2 2 1.05 0.93
 -7 2 1 404.57 21.88
 -7 2 1 563.33 22.09
 -7 2 0 0.77 0.92
 -7 2 0 1.03 1.09
 -7 2 0 0.75 1.04
 -7 2 -1 477.6 21.76
 -7 2 -1 428.74 21.84
 -7 2 -1 444.65 21.82
 -7 2 -2 -0.05 1.02
 -7 2 -2 0.55 1.1
 -7 2 -2 -0.18 1.01
 -7 2 -3 222.67 11.41
 -7 2 -3 236.21 11.51
 -7 2 -3 243.63 11.35
 -7 2 -4 0.94 1.12
 -7 2 -4 1.14 1.18
 -7 2 -4 1.8 1.13
 -7 2 -5 165.49 7.78
 -7 2 -5 141.67 7.65
 -7 2 -5 143.59 7.79
 -7 2 -6 0.65 1.34
 -7 2 -6 0.49 1.34
 -7 2 -7 161.24 8.71
 -7 2 -7 174.93 8.57
 -7 2 -8 0.28 1.13
 -7 2 -8 0.76 1.7
 -7 2 -9 105.79 5.52
 -7 2 -10 1.44 0.65
 -7 2 -10 0.11 0.83
 -7 1 12 2.21 0.73
 -7 1 11 129.03 5.87
 -7 1 11 112.09 5.73
 -7 1 10 2.45 0.84
 -7 1 10 1.11 0.64
 -7 1 9 136.67 6.91
 -7 1 9 145.47 6.85
 -7 1 8 2.14 0.9
 -7 1 8 0.68 0.7
 -7 1 7 54.32 3.11
 -7 1 7 57.17 3.06
 -7 1 6 0.03 0.72
 -7 1 6 0.61 0.89
 -7 1 6 -0.26 0.79
 -7 1 5 195.18 8.83
 -7 1 5 195.93 8.78
 -7 1 4 1.49 0.89
 -7 1 4 1.38 0.92
 -7 1 4 2.31 0.93
 -7 1 3 341.38 14.56
 -7 1 3 317.48 14.48
 -7 1 2 0.96 0.89
 -7 1 2 0.98 1
 -7 1 1 544.51 27.01
 -7 1 1 535.41 26.84
 -7 1 0 0.44 0.92
 -7 1 0 0.48 0.96
 -7 1 0 1.14 1.1
 -7 1 -1 629.82 28.25
 -7 1 -1 580.75 28.33
 -7 1 -1 614.27 28.26
 -7 1 -2 1.84 0.98
 -7 1 -2 -0.13 1.18
 -7 1 -2 0.07 1.04
 -7 1 -3 302.93 14.57
 -7 1 -3 289.13 14.61
 -7 1 -3 323.22 14.55
 -7 1 -4 0.17 0.95
 -7 1 -4 -0.09 1.13
 -7 1 -4 0.34 1.06
 -7 1 -5 212.34 11.47
 -7 1 -5 251.52 11.38
 -7 1 -5 243.22 12.08
 -7 1 -6 6.49 1.46
 -7 1 -6 7.08 1.96
 -7 1 -6 4.77 1.16
 -7 1 -7 65.39 4.23
 -7 1 -7 72.69 3.89
 -7 1 -7 67.96 4.49
 -7 1 -8 2.76 1.74
 -7 1 -8 4.26 1.58
 -7 1 -9 91.23 5.97
 -7 1 -9 108.66 5.76
 -7 1 -10 -0.49 1.14
 -7 1 -10 -0.02 0.75
 -7 1 -11 82.98 4.54
 -7 0 12 4.67 0.81
 -7 0 11 82.99 4.44
 -7 0 11 103.11 4.61
 -7 0 10 2.54 0.69
 -7 0 10 2.34 0.82
 -7 0 9 161.78 7.75
 -7 0 8 0.45 0.71
 -7 0 7 143.71 7
 -7 0 6 0.94 0.77
 -7 0 5 245.61 11.66
 -7 0 4 11.96 1.22
 -7 0 3 254.14 12.07
 -7 0 2 22.83 6.11
 -7 0 2 37.4 2.12
 -7 0 2 30.4 2.26
 -7 0 2 29.25 1.99
 -7 0 1 655.81 32.3
 -7 0 1 509.1 25.26
 -7 0 1 630.26 25.37
 -7 0 1 497.72 25.42
 -7 0 0 1.37 0.83
 -7 0 0 1.68 0.94
 -7 0 0 4.04 4.04
 -7 0 0 0.56 0.87
 -7 0 -1 626.47 27.49
 -7 0 -1 580.49 27.53
 -7 0 -1 520.93 32.32
 -7 0 -1 583.36 27.47
 -7 0 -2 27.33 2.08
 -7 0 -2 22.62 2.18
 -7 0 -3 265.57 13.39
 -7 0 -3 244.73 13.52
 -7 0 -4 8.55 1.29
 -7 0 -4 9.12 1.12
 -7 0 -4 8.02 1.48
 -7 0 -5 252.69 12.41
 -7 0 -5 253.45 12.67
 -7 0 -5 269.85 12.36
 -7 0 -6 0.16 0.85
 -7 0 -6 -0.91 2.19
 -7 0 -6 0.65 1.02
 -7 0 -6 0.05 1.31
 -7 0 -7 101.66 5.53
 -7 0 -7 98.03 5.05
 -7 0 -8 2.12 1.89
 -7 0 -8 0.62 1
 -7 0 -8 -0.94 1.64
 -7 0 -9 165.62 7.97
 -7 0 -9 109.35 7.14
 -7 0 -10 -0.73 1.49
 -7 0 -11 62.5 3.94
 -7 -1 12 1.16 0.67
 -7 -1 11 56.82 2.95
 -7 -1 10 0.15 0.61
 7 1 -10 1.18 0.49
 -7 -1 9 160.26 5.39
 7 1 -9 83.83 5.02
 -7 -1 8 -0.39 0.71
 -7 -1 7 193.47 9.27
 -7 -1 6 0.64 0.78
 -7 -1 5 253.5 12.02
 -7 -1 4 3.07 0.88
 -7 -1 3 165.2 17.06
 -7 -1 3 206.18 10.86
 -7 -1 2 18.78 1.62
 -7 -1 2 9.94 6.65
 -7 -1 1 472.78 24.96
 -7 -1 1 493.77 31.44
 -7 -1 0 1.13 0.8
 -7 -1 0 -0.37 0.74
 -7 -1 0 -1.31 5.12
 -7 -1 -1 271.76 19.29
 -7 -1 -2 10.7 5.45
 -7 -1 -3 217.43 11.94
 -7 -1 -3 224.23 11.72
 -7 -1 -4 7.65 1.06
 -7 -1 -4 8.92 1.64
 -7 -1 -4 8.79 1.26
 -7 -1 -5 272.22 13.08
 -7 -1 -5 269.15 12.59
 -7 -1 -5 256.81 12.68
 -7 -1 -6 0.99 0.82
 -7 -1 -6 1.27 1.49
 -7 -1 -6 -0.19 2.21
 -7 -1 -6 -0.36 1.02
 -7 -1 -7 231.15 11.11
 -7 -1 -7 237.25 10.97
 -7 -1 -7 250.58 11.8
 -7 -1 -8 0.83 0.77
 -7 -1 -8 2.71 1.86
 -7 -1 -8 -0.66 1.04
 -7 -1 -8 0.29 1.86
 -7 -1 -9 183.4 10.12
 -7 -1 -9 193.83 9.03
 -7 -1 -9 166.57 9.57
 -7 -1 -10 1.41 2.74
 -7 -1 -10 0.91 1.36
 -7 -1 -11 79.13 4.51
 -7 -2 12 1.4 0.67
 -7 -2 11 72.28 3.28
 7 2 -11 56.45 3.17
 -7 -2 10 3.52 0.76
 7 2 -10 3.15 0.62
 -7 -2 9 179.95 5.93
 7 2 -9 89.01 5.57
 7 2 -8 -0.6 0.63
 -7 -2 8 0.7 0.76
 -7 -2 7 218.57 10.44
 -7 -2 6 0.21 0.82
 -7 -2 5 230.4 11.02
 -7 -2 4 3.77 0.86
 -7 -2 4 5.31 0.94
 -7 -2 3 216.67 11.3
 -7 -2 3 268.2 11.44
 -7 -2 2 9 1.18
 -7 -2 2 9.77 5.6
 -7 -2 2 11.25 1.21
 -7 -2 1 614.75 27.87
 -7 -2 1 601.83 27.91
 -7 -2 0 -1.16 3.99
 -7 -2 0 -0.6 0.79
 -7 -2 -1 387.65 23.98
 -7 -2 -2 7.61 4
 -7 -2 -3 239.06 12.37
 -7 -2 -3 278.26 12.34
 -7 -2 -3 258.8 12.82
 -7 -2 -4 0.64 1.01
 -7 -2 -4 0.64 0.77
 -7 -2 -4 1.9 1.54
 -7 -2 -5 272.59 13.85
 -7 -2 -5 292.47 13.77
 -7 -2 -6 -0.15 1.01
 -7 -2 -6 1.54 1.77
 -7 -2 -6 1.97 1.72
 -7 -2 -6 -0.3 0.77
 -7 -2 -7 258.28 12.92
 -7 -2 -7 254.29 12.32
 -7 -2 -7 249.47 12.15
 -7 -2 -7 289.34 13.35
 -7 -2 -8 0.47 1.02
 -7 -2 -8 1.55 1.37
 -7 -2 -8 0.56 0.73
 -7 -2 -8 -0.17 2.1
 -7 -2 -9 176.19 8.61
 -7 -2 -9 155.46 8.8
 -7 -2 -9 151.8 9.75
 -7 -2 -9 190.13 8.4
 -7 -2 -10 -0.04 1.11
 -7 -2 -10 0.59 1.05
 7 3 -11 64.88 3.47
 -7 -3 11 74.13 3.54
 -7 -3 10 1.29 0.71
 7 3 -10 2.25 0.67
 -7 -3 9 221.63 10.52
 -7 -3 8 1.42 0.85
 -7 -3 7 128.3 6.42
 -7 -3 6 1.84 0.89
 -7 -3 5 122.24 6.99
 -7 -3 5 187.99 7.33
 -7 -3 4 11.36 1.29
 -7 -3 4 15.19 1.38
 -7 -3 3 196.28 10.26
 -7 -3 3 232.85 10.32
 -7 -3 2 22.14 1.6
 -7 -3 2 22.12 1.65
 -7 -3 1 626.4 28.52
 -7 -3 1 649.33 28.6
 -7 -3 1 573.23 28.65
 -7 -3 0 -4.15 3.89
 -7 -3 0 0.39 0.79
 -7 -3 -1 607.02 28.05
 -7 -3 -2 20.32 1.6
 -7 -3 -3 213.38 10.29
 -7 -3 -3 213.2 10.31
 -7 -3 -3 220.73 11.06
 -7 -3 -3 213.14 10.45
 -7 -3 -4 17.09 1.44
 -7 -3 -4 17.76 2.34
 -7 -3 -4 17.01 1.64
 -7 -3 -5 194.34 9.49
 -7 -3 -5 181.42 9.88
 -7 -3 -5 202.05 9.64
 -7 -3 -5 214.46 10.5
 -7 -3 -6 1.64 1.2
 -7 -3 -6 -0.52 0.8
 -7 -3 -6 1.16 1.09
 -7 -3 -6 1.98 1.91
 -7 -3 -7 212.02 11.46
 -7 -3 -7 256.88 11.53
 -7 -3 -7 196.18 12.26
 -7 -3 -7 259.77 11.32
 -7 -3 -8 -0.25 0.97
 -7 -3 -8 -0.08 1.05
 -7 -3 -8 -0.54 2.23
 -7 -3 -8 0.77 0.74
 -7 -3 -9 176.57 9.18
 -7 -3 -9 153.01 10.29
 -7 -3 -10 2.27 2.79
 -7 -3 -10 2.8 1.22
 -7 -3 -10 3.1 0.75
 7 4 -11 36.86 2.13
 -7 -4 11 40.88 2.17
 7 4 -10 0.46 0.58
 -7 -4 10 -0.32 0.67
 -7 -4 9 210.74 10.06
 -7 -4 8 0.93 0.84
 -7 -4 7 50.41 3
 -7 -4 6 1.63 0.95
 -7 -4 5 125.58 7
 7 4 -5 135.92 7.03
 -7 -4 4 2.31 1.02
 -7 -4 4 1.13 0.78
 -7 -4 4 3.79 1.07
 -7 -4 3 259.63 11.95
 -7 -4 3 266.94 11.92
 -7 -4 2 0.89 0.96
 -7 -4 2 0.66 0.83
 -7 -4 2 1.55 1.15
 -7 -4 1 619.51 29.01
 -7 -4 1 646.92 29.09
 -7 -4 1 659.75 29.15
 -7 -4 1 586.09 29.18
 -7 -4 0 0.49 0.84
 -7 -4 0 -0.56 0.81
 -7 -4 0 0.22 1.17
 -7 -4 -1 600.7 28.57
 -7 -4 -1 589.72 28.36
 -7 -4 -1 652.8 28.45
 -7 -4 -2 0.62 1.68
 -7 -4 -2 1.58 1.23
 -7 -4 -2 2.76 0.97
 -7 -4 -2 1.21 0.82
 -7 -4 -3 245.2 10.91
 -7 -4 -3 240.87 11.13
 -7 -4 -3 233.3 10.93
 -7 -4 -4 8.8 1.19
 -7 -4 -4 9.02 1.03
 -7 -4 -4 8.48 1.42
 -7 -4 -4 7.98 1.25
 -7 -4 -5 179.15 8.64
 -7 -4 -5 180.53 8.55
 -7 -4 -5 192.88 8.86
 -7 -4 -5 176.48 8.74
 -7 -4 -6 3.83 1.2
 -7 -4 -6 2.96 1.93
 -7 -4 -6 3.14 0.93
 -7 -4 -6 5.28 1.11
 -7 -4 -7 143.22 7.63
 -7 -4 -7 129.82 6.72
 -7 -4 -7 134.95 6.53
 -7 -4 -7 120.73 6.61
 -7 -4 -8 2.78 1.13
 -7 -4 -8 2.16 1.84
 -7 -4 -8 3.83 0.86
 -7 -4 -8 2.44 1
 -7 -4 -9 176.55 9.73
 -7 -4 -9 192.29 10.48
 -7 -4 -10 2.53 0.77
 -7 -4 -10 2.08 1.17
 -7 -4 -11 98.88 4.92
 -7 -5 10 -0.34 0.6
 -7 -5 9 144.86 7.08
 -7 -5 8 -0.32 0.89
 -7 -5 7 83.34 4.52
 -7 -5 6 4.92 1.13
 -7 -5 6 1.78 0.95
 7 5 -6 2.96 1.03
 -7 -5 5 167.93 7.51
 7 5 -5 145.52 7.4
 -7 -5 5 159.53 7.31
 -7 -5 4 1.43 1.11
 -7 -5 4 1.16 1.05
 -7 -5 4 0.59 0.76
 7 5 -4 0.44 0.93
 -7 -5 3 233.58 11.1
 -7 -5 3 242.31 11.08
 -7 -5 3 206.61 11.13
 -7 -5 2 0.04 0.98
 -7 -5 2 0.04 0.85
 -7 -5 2 -0.05 1.2
 -7 -5 1 435.66 21.73
 -7 -5 1 448.45 21.76
 -7 -5 1 475.32 22.02
 -7 -5 0 0.66 0.91
 -7 -5 0 -0.12 0.86
 -7 -5 0 0.34 1.3
 -7 -5 -1 466.27 22.79
 -7 -5 -1 463.64 22.56
 -7 -5 -1 521.85 22.65
 -7 -5 -2 0.13 1.52
 -7 -5 -2 0.35 1.32
 -7 -5 -2 0.16 0.94
 -7 -5 -2 -0.04 0.87
 -7 -5 -3 241.01 11.76
 -7 -5 -3 246.31 12.02
 -7 -5 -3 235.59 11.82
 -7 -5 -3 265.45 12.37
 -7 -5 -4 0.65 0.98
 -7 -5 -4 0.62 1.53
 -7 -5 -4 0.24 1.24
 -7 -5 -4 -0.25 0.75
 -7 -5 -4 0.52 0.99
 -7 -5 -5 216.7 10.5
 -7 -5 -5 195.61 10.61
 -7 -5 -5 217.31 10.8
 -7 -5 -5 216.64 10.62
 -7 -5 -6 1.43 1.19
 -7 -5 -6 1.38 1.02
 -7 -5 -6 2.34 1.46
 -7 -5 -6 0.59 0.65
 -7 -5 -6 0.35 0.94
 -7 -5 -7 60.77 3.59
 -7 -5 -7 59.77 3.16
 -7 -5 -7 48.17 3.17
 -7 -5 -7 46.52 3.27
 -7 -5 -8 0.61 0.82
 -7 -5 -8 0.93 0.96
 -7 -5 -8 1.2 1.12
 -7 -5 -9 183.28 6.94
 -7 -5 -9 167.04 7.08
 -7 -5 -10 0.58 0.69
 -7 -5 -10 0.82 0.96
 -7 -5 -11 47.52 2.59
 -7 -6 10 0.19 0.45
 -7 -6 9 112.51 5.54
 -7 -6 8 0.73 0.81
 7 6 -7 78.24 3.65
 -7 -6 7 94.81 3.7
 -7 -6 6 0.55 0.94
 -7 -6 6 -0.65 1.02
 7 6 -6 0.97 1.06
 -7 -6 5 82.33 5
 7 6 -5 102.38 5.14
 -7 -6 5 97.14 5.04
 -7 -6 5 89.12 4.76
 7 6 -4 1.02 1.13
 -7 -6 4 0.85 1.19
 -7 -6 4 0.67 0.85
 -7 -6 4 0.98 1.03
 -7 -6 3 139.07 6.79
 -7 -6 3 123.01 6.48
 -7 -6 3 145.05 6.59
 -7 -6 2 -0.19 0.95
 -7 -6 2 0.75 0.95
 -7 -6 2 0.36 1.32
 -7 -6 1 228.01 10.68
 -7 -6 1 245.16 10.47
 -7 -6 0 0.92 0.96
 -7 -6 0 1.94 1
 -7 -6 0 -0.87 1.47
 -7 -6 -1 232.97 12.35
 -7 -6 -1 250.6 12.63
 -7 -6 -2 0.29 1.19
 -7 -6 -2 -0.3 1.01
 -7 -6 -2 1.61 0.93
 -7 -6 -2 -0.98 1.43
 -7 -6 -3 169.08 8.77
 -7 -6 -3 169.16 8.84
 -7 -6 -3 170.14 9.08
 -7 -6 -4 -0.4 0.92
 -7 -6 -4 1.39 1.15
 -7 -6 -4 -0.3 1.04
 -7 -6 -4 1.24 0.85
 -7 -6 -4 0.92 1.31
 -7 -6 -5 171.41 6.97
 -7 -6 -5 154.85 6.97
 -7 -6 -5 152.94 6.8
 -7 -6 -6 3.03 1.06
 -7 -6 -6 2.96 1.04
 -7 -6 -6 2.26 0.77
 -7 -6 -6 1.81 1.23
 -7 -6 -7 87.35 5.11
 -7 -6 -7 72.35 5.12
 -7 -6 -8 0.79 0.83
 -7 -6 -8 -1.41 0.96
 -7 -6 -8 0.96 1.03
 -7 -6 -9 132.95 5.88
 -7 -6 -9 122.72 5.89
 -7 -6 -10 -0.09 0.62
 -7 -7 9 86.39 4.18
 -7 -7 8 -0.02 0.63
 7 7 -7 37.28 2.77
 -7 -7 7 62.99 2.89
 -7 -7 6 -0.17 0.85
 -7 -7 6 0.34 0.87
 7 7 -6 -0.1 0.94
 7 7 -5 76.42 4.1
 -7 -7 5 78.31 3.96
 -7 -7 5 80.78 3.72
 7 7 -4 0.55 1.13
 -7 -7 4 0.56 1.18
 -7 -7 4 1.1 0.76
 -7 -7 4 0.17 0.88
 -7 -7 3 88.36 5.11
 7 7 -3 87.41 5.01
 -7 -7 3 89.78 4.83
 -7 -7 3 93.06 4.87
 7 7 -2 -0.34 1.13
 -7 -7 2 0.42 0.83
 -7 -7 2 0.78 0.95
 -7 -7 2 -0.05 1.32
 -7 -7 1 73.15 4.29
 -7 -7 1 95.46 4.2
 -7 -7 0 0.96 0.94
 -7 -7 0 -0.14 0.99
 -7 -7 0 0.33 1.35
 -7 -7 -1 113.88 5.37
 -7 -7 -1 66.36 5.22
 -7 -7 -1 114.21 5.06
 -7 -7 -1 84.41 5.1
 -7 -7 -2 0.55 0.83
 -7 -7 -2 1.27 1.03
 -7 -7 -2 0.64 1.34
 -7 -7 -2 0.6 0.94
 -7 -7 -3 121.9 5.53
 -7 -7 -3 110.97 5.52
 -7 -7 -4 -0.43 1.1
 -7 -7 -4 -0.19 1.21
 -7 -7 -4 0.12 0.86
 -7 -7 -5 117.59 5.6
 -7 -7 -5 107.17 5.62
 -7 -7 -5 100.14 5.35
 -7 -7 -5 97.93 5.23
 -7 -7 -6 -0.69 1
 -7 -7 -6 0.82 0.8
 -7 -7 -6 0.52 0.66
 -7 -7 -6 0.74 1.03
 -7 -7 -7 106.36 6.4
 -7 -7 -7 118.15 6.33
 -7 -7 -8 -0.32 0.78
 -7 -7 -8 0.17 0.72
 -7 -7 -8 0.63 0.74
 -7 -7 -9 108.38 5.57
 -7 -7 -9 119.17 5.62
 -7 -8 7 48.56 2.51
 -7 -8 6 3.41 0.73
 7 8 -6 4.59 0.82
 -7 -8 5 50.64 3.34
 7 8 -5 57.88 3.37
 -7 -8 4 -0.1 0.97
 -7 -8 4 1.14 0.68
 -7 -8 4 1.03 0.55
 7 8 -4 0.8 0.9
 -7 -8 3 96.93 4.3
 -7 -8 3 91.29 4.38
 -7 -8 3 93.4 4.66
 7 8 -2 0.75 0.96
 -7 -8 2 -0.54 0.85
 -7 -8 2 0.61 1.13
 -7 -8 1 85.9 3.51
 -7 -8 1 80.81 3.12
 -7 -8 0 0.57 0.87
 -7 -8 0 0.18 0.8
 -7 -8 0 0.09 1.19
 -7 -8 -1 72.7 4.32
 -7 -8 -1 68.4 4.19
 -7 -8 -2 0.48 0.87
 -7 -8 -2 1.13 0.95
 -7 -8 -2 0.87 1.18
 -7 -8 -3 80.66 4.78
 -7 -8 -3 80.28 4.82
 -7 -8 -4 0.57 0.75
 -7 -8 -4 0.94 0.95
 -7 -8 -4 1.77 1.02
 -7 -8 -5 108.68 5.76
 -7 -8 -5 104.46 5.9
 -7 -8 -6 0.6 0.53
 -7 -8 -6 0.82 0.85
 -7 -8 -6 1.3 0.74
 -7 -8 -7 79.28 3.94
 -7 -8 -7 72.44 3.72
 -7 -8 -8 1.67 0.61
 -7 -9 4 0.78 0.58
 -7 -9 3 49.72 2.65
 -7 -9 3 57.27 2.91
 -7 -9 2 -0.26 0.51
 -7 -9 2 0.86 0.79
 -7 -9 1 93.92 4.99
 -7 -9 1 99.34 4.85
 -7 -9 0 -0.44 0.61
 -7 -9 0 0.27 0.47
 -7 -9 0 1.21 0.86
 -7 -9 -1 111.97 4.95
 -7 -9 -1 114.58 5.04
 -7 -9 -2 -0.81 0.67
 -7 -9 -2 0.55 0.63
 -7 -9 -2 0.25 0.77
 -7 -9 -3 92.83 4.37
 -7 -9 -3 81.66 4.32
 -7 -9 -3 83.56 4.35
 -7 -9 -4 0.1 0.5
 -7 -9 -4 -0.11 0.64
 -7 -9 -4 0.41 0.62
 -7 -9 -5 50.68 2.55
 -7 -9 -5 44.47 2.53
 -7 -9 -6 11.7 0.94
 -7 -9 -7 82.76 4.01
 -7 -10 1 32.59 1.86
 -7 -10 0 -0.07 0.44
 -7 -10 0 0.19 0.31
 -7 -10 -1 55.21 2.62
 -7 -10 -1 48.6 2.62
 -7 -10 -2 -0.09 0.31
 -8 3 5 0.53 0.61
 -8 3 4 1.08 0.67
 -8 3 3 -0.04 0.65
 -8 3 2 0.34 0.66
 -8 3 1 2.3 0.63
 -8 3 0 14.63 1.3
 -8 3 -1 0.81 0.72
 -8 3 -2 -0.2 0.64
 -8 3 -3 0.57 0.59
 -8 3 -4 0.26 0.54
 -8 2 6 1.84 0.79
 -8 2 5 1.46 0.84
 -8 2 4 -0.54 0.86
 -8 2 3 0.34 0.91
 -8 2 2 0.88 0.92
 -8 2 1 0.59 0.63
 -8 2 1 4.6 0.97
 -8 2 0 3.41 0.78
 -8 2 0 5.14 0.88
 -8 2 -1 2.43 0.79
 -8 2 -2 -0.28 0.95
 -8 2 -2 -0.19 0.8
 -8 2 -3 1.01 0.9
 -8 2 -3 1.61 0.97
 -8 2 -4 0.62 0.79
 -8 2 -4 0.3 1.01
 -8 2 -5 1.43 0.8
 -8 2 -6 0.36 0.66
 -8 1 7 1.42 0.71
 -8 1 6 2.07 0.77
 -8 1 5 0.08 0.7
 -8 1 4 -0.3 0.76
 -8 1 3 -0.39 0.57
 -8 1 3 1.34 0.85
 -8 1 2 1.12 0.68
 -8 1 2 2.26 0.92
 -8 1 1 1.1 0.71
 -8 1 1 0.24 0.95
 -8 1 0 0.53 0.78
 -8 1 0 -0.65 1.01
 -8 1 -1 0.87 0.83
 -8 1 -2 0.66 0.86
 -8 1 -3 2.01 1.32
 -8 1 -3 0.4 0.9
 -8 1 -4 0.97 1.19
 -8 1 -4 0.04 0.99
 -8 1 -5 0.36 1.13
 -8 1 -5 -0.15 1.02
 -8 1 -6 0.71 0.95
 -8 1 -6 1.8 1.26
 -8 1 -7 0.16 0.81
 -8 0 8 2.91 0.68
 -8 0 7 0.67 0.63
 -8 0 7 0.84 0.78
 -8 0 6 3.65 0.77
 -8 0 6 2.5 0.86
 -8 0 5 0.49 0.54
 -8 0 5 -0.24 0.66
 -8 0 4 0.02 0.64
 -8 0 4 0.67 0.71
 -8 0 3 1.08 0.72
 -8 0 3 1.03 0.73
 -8 0 2 0.06 0.76
 -8 0 2 -0.32 0.75
 -8 0 1 0.93 0.86
 -8 0 1 0.87 0.85
 -8 0 0 29.08 1.99
 -8 0 0 28.87 1.76
 -8 0 0 31.18 2.09
 -8 0 -1 0.54 0.89
 -8 0 -1 0.52 0.66
 -8 0 -2 0.25 0.91
 -8 0 -2 0.24 0.69
 -8 0 -3 0.2 0.73
 -8 0 -3 0.13 1.6
 -8 0 -3 1.15 0.99
 -8 0 -4 0.59 0.74
 -8 0 -4 0.24 1.58
 -8 0 -4 0.62 1.04
 -8 0 -5 0.97 1.4
 -8 0 -5 -0.28 1.07
 -8 0 -6 1.19 1.31
 -8 0 -6 0.94 1.24
 -8 0 -7 0.49 1.04
 -8 0 -7 0.1 1.39
 -8 -1 8 3.43 0.67
 -8 -1 7 0.84 0.64
 -8 -1 7 1.15 0.75
 -8 -1 6 4.33 0.85
 -8 -1 6 4.9 0.78
 -8 -1 6 2.4 0.69
 -8 -1 5 0.65 0.79
 -8 -1 5 1.26 0.7
 -8 -1 5 0.99 0.66
 -8 -1 4 3.08 0.84
 -8 -1 4 3.81 0.78
 -8 -1 3 2.34 0.86
 -8 -1 3 2.58 0.76
 -8 -1 2 2.68 0.93
 -8 -1 2 5.62 0.89
 -8 -1 1 37.63 2.36
 -8 -1 1 29.17 1.98
 -8 -1 0 1.27 0.69
 -8 -1 0 1.62 1.03
 -8 -1 -1 38.53 2.31
 -8 -1 -1 43.48 2.68
 -8 -1 -2 3.68 0.85
 -8 -1 -2 1.59 1.1
 -8 -1 -3 0.21 1.72
 -8 -1 -3 1.04 0.76
 -8 -1 -3 -0.3 1.08
 -8 -1 -4 0.84 1.65
 -8 -1 -4 1.42 0.78
 -8 -1 -4 0.59 1.19
 -8 -1 -5 0.8 1.38
 -8 -1 -5 -0.03 0.77
 -8 -1 -5 0.19 1.26
 -8 -1 -6 2.31 1.36
 -8 -1 -6 1.18 0.83
 -8 -1 -6 1.8 1.41
 -8 -1 -7 0.79 1.06
 -8 -1 -7 -1.15 1.74
 -8 -1 -8 2.26 1.84
 -8 -2 8 3.69 0.67
 -8 -2 7 1.61 0.65
 -8 -2 7 1.86 0.66
 -8 -2 7 2.07 0.73
 -8 -2 6 3.51 0.84
 -8 -2 6 5.42 0.8
 -8 -2 6 3.43 0.84
 -8 -2 5 1.09 0.68
 -8 -2 5 0.56 0.81
 -8 -2 4 4.12 0.79
 -8 -2 4 2.19 0.96
 -8 -2 3 1.42 0.72
 -8 -2 3 2.03 0.99
 -8 -2 2 18.88 1.37
 -8 -2 2 17.33 1.65
 -8 -2 1 10.41 1.12
 -8 -2 1 9.56 1.45
 -8 -2 1 9.27 1
 -8 -2 0 131.14 6.07
 -8 -2 0 105.76 5.59
 -8 -2 -1 12.75 1.58
 -8 -2 -1 10.36 1.11
 -8 -2 -2 18.2 1.4
 -8 -2 -2 15.56 1.87
 -8 -2 -2 16.42 1.39
 -8 -2 -3 2.6 1.42
 -8 -2 -3 1.56 0.71
 -8 -2 -3 0.45 1.3
 -8 -2 -3 0.68 0.81
 -8 -2 -4 2.14 1.34
 -8 -2 -4 3.9 0.81
 -8 -2 -4 4.72 0.92
 -8 -2 -4 4.56 1.49
 -8 -2 -5 0.64 1.08
 -8 -2 -5 1.17 0.83
 -8 -2 -5 0.06 1.47
 -8 -2 -6 1.98 1.04
 -8 -2 -6 4.81 0.93
 -8 -2 -6 1.01 1.66
 -8 -2 -7 1.27 0.86
 -8 -2 -7 1.22 1.82
 -8 -2 -8 2.44 2.25
 -8 -3 8 3.56 0.68
 -8 -3 7 0.27 0.67
 -8 -3 7 -0.09 0.61
 -8 -3 7 0.69 0.71
 -8 -3 6 1.08 0.73
 -8 -3 6 2.63 0.94
 -8 -3 6 4 0.76
 -8 -3 5 0.52 0.91
 -8 -3 5 -0.2 0.68
 -8 -3 4 0.27 1.01
 -8 -3 4 1.13 0.7
 -8 -3 3 0.29 1.06
 -8 -3 3 0.72 0.59
 -8 -3 3 0.79 0.69
 -8 -3 2 7.18 1.48
 -8 -3 2 5.65 0.92
 -8 -3 2 9.81 1.05
 -8 -3 1 19.09 1.98
 -8 -3 1 15.23 1.38
 -8 -3 1 21.02 1.47
 -8 -3 0 13.42 1.73
 -8 -3 0 10.42 1.14
 -8 -3 -1 20.57 2.12
 -8 -3 -1 22.09 1.51
 -8 -3 -1 17.38 1.52
 -8 -3 -2 12.52 1.11
 -8 -3 -2 11.24 1.84
 -8 -3 -2 13.32 1.25
 -8 -3 -3 -0.55 0.92
 -8 -3 -3 0.3 0.66
 -8 -3 -3 0.55 0.84
 -8 -3 -3 0.06 1.41
 -8 -3 -4 2.53 0.73
 -8 -3 -4 1.53 0.87
 -8 -3 -4 0.42 1.55
 -8 -3 -5 0.27 0.65
 -8 -3 -5 0.4 0.85
 -8 -3 -5 0.5 1.61
 -8 -3 -6 3.22 0.75
 -8 -3 -6 3.2 0.96
 -8 -3 -6 2.46 1.78
 -8 -3 -7 1.52 0.91
 -8 -3 -7 1.87 1.82
 -8 -3 -8 1.51 0.93
 -8 -4 7 0.31 0.59
 -8 -4 7 0.9 0.71
 -8 -4 6 2.5 0.72
 -8 -4 5 2.05 0.73
 -8 -4 4 0.2 0.67
 -8 -4 3 3.01 0.76
 -8 -4 3 1.3 0.68
 -8 -4 3 1.59 1.17
 -8 -4 2 1.75 0.75
 -8 -4 2 0.59 0.73
 -8 -4 2 1.28 1.28
 -8 -4 1 2 0.84
 -8 -4 1 2.45 1.33
 -8 -4 0 21.96 1.63
 -8 -4 0 22.78 1.49
 -8 -4 -1 3.05 0.75
 -8 -4 -1 3.55 0.92
 -8 -4 -2 2.23 0.75
 -8 -4 -2 3.06 0.94
 -8 -4 -2 0.95 1.43
 -8 -4 -3 0.34 0.68
 -8 -4 -3 -1.05 0.91
 -8 -4 -3 1.15 1.45
 -8 -4 -4 0.77 0.67
 -8 -4 -4 -0.39 0.9
 -8 -4 -4 0.17 1.41
 -8 -4 -5 1.42 0.68
 -8 -4 -5 0.06 0.89
 -8 -4 -6 2.4 0.73
 -8 -4 -6 1.53 0.95
 -8 -4 -6 2.52 1.4
 -8 -4 -7 -0.36 0.65
 -8 -4 -7 0.89 0.9
 -8 -4 -8 0.98 0.86
 -8 -5 6 0.88 0.57
 -8 -5 5 0.76 0.63
 -8 -5 4 1.2 0.64
 -8 -5 3 2.47 0.69
 -8 -5 3 2.79 0.77
 -8 -5 3 2.68 1.12
 -8 -5 2 1.88 0.82
 -8 -5 2 1.49 1.09
 -8 -5 1 1.07 0.83
 -8 -5 1 1.21 1.15
 -8 -5 0 0.81 0.89
 -8 -5 0 1.18 0.61
 -8 -5 0 0.58 1.16
 -8 -5 -1 0.13 0.88
 -8 -5 -1 0.83 0.66
 -8 -5 -1 1.3 1.16
 -8 -5 -2 1.63 0.96
 -8 -5 -2 1.74 0.71
 -8 -5 -2 2.8 1.2
 -8 -5 -3 1.4 0.96
 -8 -5 -3 0.72 0.7
 -8 -5 -3 1.52 1.16
 -8 -5 -4 1.14 0.94
 -8 -5 -4 0.67 0.67
 -8 -5 -4 1.78 1.08
 -8 -5 -5 1.24 0.96
 -8 -5 -5 1.04 0.69
 -8 -5 -5 0.88 0.98
 -8 -5 -6 3.19 0.97
 -8 -5 -6 3.26 0.76
 -8 -5 -7 -0.94 0.8
 -8 -5 -7 0.23 0.59
 -8 -6 5 2.73 0.68
 -8 -6 4 1.74 0.73
 -8 -6 3 0.81 0.68
 -8 -6 3 1.49 0.8
 -8 -6 2 1.04 0.78
 -8 -6 2 1.9 0.86
 -8 -6 1 4.74 1
 -8 -6 1 6.21 1.03
 -8 -6 0 2.68 0.95
 -8 -6 0 3.68 0.94
 -8 -6 -1 4.12 1.05
 -8 -6 -1 5.12 0.96
 -8 -6 -2 1.97 0.93
 -8 -6 -2 0.74 0.63
 -8 -6 -2 2.1 0.81
 -8 -6 -3 0.67 0.9
 -8 -6 -3 0.39 0.63
 -8 -6 -3 0.23 0.7
 -8 -6 -4 1.09 0.87
 -8 -6 -4 0.39 0.64
 -8 -6 -5 1.54 0.83
 -8 -6 -5 1.38 0.63
 -8 -6 -6 2.25 0.74
 -8 -6 -6 1.44 0.6
 -8 -7 2 0.52 0.58
 -8 -7 1 1.69 0.7
 -8 -7 0 27.4 1.79
 -8 -7 -1 -0.64 0.74
 -8 -7 -2 0.95 0.73
 -8 -7 -3 0.74 0.65
 -8 -7 -4 0.69 0.62

_iucr_refine_instructions_details
;
TITL ogh-trimepyno-agtfa-tol_gau_a.res in P-1
    ogh-trimepyno-agtfa-tol_gau.res
    created by SHELXL-2018/3 at 16:17:29 on 10-Nov-2024
REM Old TITL OGH-TriMePyNO-AgTFA-Tol_gau in P-1 #2
REM SHELXT solution in P-1: R1 0.180, Rweak 0.002, Alpha 0.065
REM <I/s> 0.000 for 0 systematic absences, Orientation as input
REM Formula found by SHELXT: C29 N O3 F10 Ag2
CELL 1.54184 7.0173 11.2202 16.2482 85.928 89.834 81.721
ZERR 4 0.0003 0.0007 0.0004 0.004 0.003 0.004
LATT 1
SFAC C H Ag F N O
UNIT 40 44 4 12 4 12

L.S. 4 0 0
PLAN  20
SIZE 0.07 0.2 0.21
TEMP -153.15
BOND
list 4
fmap 2 53
acta
OMIT -2 133.5
REM <olex2.extras>
REM <HklSrc "%.\\OGH-TriMePyNO-AgTFA-Tol_gau.hkl">
REM </olex2.extras>

WGHT    0.200000
FVAR       0.30443
AG1   3    0.283186    0.501680   -0.002243    11.00000    0.02627    0.05188 =
         0.06025   -0.01077   -0.00205   -0.00353
PART 1
F11   4    0.563536    0.081101   -0.056745    10.50000    0.24605    0.05393 =
         0.09014   -0.01270    0.05991   -0.06086
F9    4    0.477621    0.164282   -0.174323    10.50000    0.13563    0.06098 =
         0.09342   -0.02576   -0.05701   -0.01374
F7    4    0.763819    0.137290   -0.140263    10.50000    0.08439    0.11407 =
         0.17414   -0.07200    0.03303    0.00336
PART 0
O2    6    0.019839    0.429913    0.074670    11.00000    0.02968    0.06042 =
         0.04059   -0.00359   -0.00338   -0.00373
O3    6    0.383444    0.333719   -0.064784    11.00000    0.03345    0.07669 =
         0.10473   -0.04116   -0.00500   -0.00190
O4    6    0.698483    0.326418   -0.055419    11.00000    0.03488    0.06688 =
         0.10486   -0.02859   -0.00741   -0.00008
N1    5    0.035733    0.369867    0.149278    11.00000    0.02086    0.06348 =
         0.04941   -0.00873   -0.00271   -0.00678
C9    1    0.023353    0.433155    0.217793    11.00000    0.01522    0.06943 =
         0.06064   -0.01696   -0.00346   -0.00357
C10   1    0.041381    0.370535    0.293404    11.00000    0.02584    0.08690 =
         0.04911   -0.01157    0.00341   -0.01735
AFIX  43
H10   2    0.032975    0.413837    0.341758    11.00000   -1.20000
AFIX   0
C11   1    0.071591    0.245525    0.301120    11.00000    0.02195    0.08339 =
         0.05136   -0.00508   -0.00411   -0.01393
C12   1    0.082777    0.186579    0.229470    11.00000    0.02239    0.07412 =
         0.06669   -0.00669   -0.00205   -0.00967
AFIX  43
H12   2    0.103456    0.100804    0.233325    11.00000   -1.20000
AFIX   0
C13   1    0.065088    0.247283    0.151737    11.00000    0.01515    0.05794 =
         0.06698   -0.00356   -0.00302   -0.00601
C14   1   -0.006839    0.566431    0.204886    11.00000    0.04603    0.07323 =
         0.05882   -0.02683   -0.00284   -0.00285
AFIX 137
H14A  2    0.100293    0.592693    0.172993    11.00000   -1.50000
H14B  2   -0.012963    0.601722    0.258467    11.00000   -1.50000
H14C  2   -0.127843    0.593146    0.174652    11.00000   -1.50000
AFIX   0
C15   1    0.090731    0.176993    0.385621    11.00000    0.04038    0.10692 =
         0.05633    0.00557    0.00133   -0.02563
AFIX 137
H15A  2   -0.030371    0.146674    0.399561    11.00000   -1.50000
H15B  2    0.119778    0.231232    0.427079    11.00000   -1.50000
H15C  2    0.195112    0.108940    0.384640    11.00000   -1.50000
AFIX   0
C16   1    0.076589    0.189930    0.072204    11.00000    0.03972    0.05788 =
         0.07040   -0.00867   -0.00904    0.00035
AFIX 137
H16A  2   -0.047216    0.210004    0.043076    11.00000   -1.50000
H16B  2    0.106691    0.102124    0.082596    11.00000   -1.50000
H16C  2    0.177905    0.219708    0.038310    11.00000   -1.50000
AFIX   0
C19   1    0.549239    0.288749   -0.072643    11.00000    0.03426    0.04846 =
         0.04171   -0.00436    0.00563   -0.00814
C20   1    0.579893    0.165227   -0.109280    11.00000    0.05252    0.04999 =
         0.06450   -0.00411   -0.00235   -0.00240

AG2   3    0.217777    0.498832    0.499064    11.00000    0.02726    0.04785 =
         0.05534   -0.00759   -0.00047   -0.00323
PART 2
F6    4   -0.187497    0.849132    0.294504    10.50000    0.14257    0.04604 =
         0.08401    0.00912   -0.04314   -0.00622
F2    4    0.109191    0.871586    0.335168    10.50000    0.07354    0.08098 =
         0.14562    0.04722    0.00223   -0.02048
F4    4   -0.146087    0.920306    0.403753    10.50000    0.11706    0.07321 =
         0.10947   -0.01339    0.03834    0.02417
PART 0
O1    6    0.520523    0.425995    0.433291    11.00000    0.03472    0.05543 =
         0.03928   -0.01054   -0.00011   -0.00653
O5    6    0.122694    0.667305    0.420232    11.00000    0.03647    0.06499 =
         0.06777    0.00673    0.00044   -0.00377
O6    6   -0.195769    0.671914    0.424690    11.00000    0.03798    0.05951 =
         0.08144    0.00086   -0.00009   -0.00137
N2    5    0.536951    0.362793    0.366035    11.00000    0.01974    0.05871 =
         0.04657   -0.01539   -0.00258   -0.00485
C1    1    0.566229    0.240440    0.376131    11.00000    0.01715    0.05828 =
         0.05703   -0.01437   -0.00212   -0.00253
C2    1    0.580675    0.177122    0.305275    11.00000    0.02280    0.05743 =
         0.07228   -0.01230    0.00103   -0.00741
AFIX  43
H2    2    0.597467    0.091386    0.310806    11.00000   -1.20000
AFIX   0
C3    1    0.571446    0.234547    0.227623    11.00000    0.02206    0.07874 =
         0.05456   -0.02238   -0.00060   -0.01047
C4    1    0.543397    0.357734    0.221157    11.00000    0.02237    0.08206 =
         0.04741   -0.01307   -0.00324   -0.01188
AFIX  43
H4    2    0.535137    0.398907    0.167858    11.00000   -1.20000
AFIX   0
C5    1    0.526457    0.425150    0.290512    11.00000    0.01559    0.06317 =
         0.05696   -0.01436    0.00257   -0.00541
C6    1    0.495822    0.559358    0.287913    11.00000    0.04421    0.06682 =
         0.05283    0.00023    0.00261   -0.00571
AFIX 137
H6A   2    0.373314    0.587211    0.314324    11.00000   -1.50000
H6B   2    0.492646    0.592415    0.230381    11.00000   -1.50000
H6C   2    0.601327    0.586854    0.317322    11.00000   -1.50000
AFIX   0
C7    1    0.590084    0.162601    0.150894    11.00000    0.03784    0.09224 =
         0.07044   -0.03468    0.00007   -0.01105
AFIX 137
H7A   2    0.710929    0.106453    0.153850    11.00000   -1.50000
H7B   2    0.589867    0.218140    0.101530    11.00000   -1.50000
H7C   2    0.481409    0.117064    0.148089    11.00000   -1.50000
AFIX   0
C8    1    0.574841    0.186131    0.462074    11.00000    0.03694    0.05472 =
         0.05812   -0.00245    0.00189   -0.00090
AFIX 137
H8A   2    0.681654    0.212103    0.491518    11.00000   -1.50000
H8B   2    0.595004    0.097914    0.461654    11.00000   -1.50000
H8C   2    0.453562    0.212442    0.489911    11.00000   -1.50000
AFIX   0
C17   1   -0.044988    0.711914    0.406638    11.00000    0.03258    0.04669 =
         0.04897   -0.00868    0.00158   -0.00712
C18   1   -0.076103    0.836440    0.359821    11.00000    0.06362    0.05331 =
         0.06547   -0.01157    0.00145   -0.00164

PART 2
F10   4    0.405848    0.132297   -0.134328    10.50000    0.07541    0.10139 =
         0.22460   -0.08690   -0.04576   -0.01306
F8    4    0.694840    0.157687   -0.166715    10.50000    0.21210    0.07673 =
         0.11638   -0.05709    0.11586   -0.06454
F12   4    0.624815    0.080531   -0.053087    10.50000    0.19261    0.04451 =
         0.07452   -0.00179   -0.02348    0.02888

PART 1
F1    4    0.056973    0.860951    0.314394    10.50000    0.07377    0.08446 =
         0.09892    0.03127    0.05204    0.00918
F5    4   -0.227225    0.848599    0.315265    10.50000    0.14812    0.16305 =
         0.14511    0.08837   -0.10337   -0.05201
F3    4   -0.115080    0.920841    0.415704    10.50000    0.14136    0.03125 =
         0.05324   -0.00298   -0.00675   -0.01373
HKLF 4


REM  ogh-trimepyno-agtfa-tol_gau_a.res in P-1
REM wR2 = 0.2876, GooF = S = 1.222, Restrained GooF = 1.222 for all data
REM R1 = 0.1039 for 3552 Fo > 4sig(Fo) and 0.1108 for all 4477 data
REM 385 parameters refined using 0 restraints

END  
     
WGHT      0.2000      0.0000 

REM Highest difference peak  6.927,  deepest hole -1.498,  1-sigma level  0.406
Q1    1   0.2736  0.4990 -0.0974  11.00000  0.05    6.93
Q2    1   0.2259  0.5010  0.5950  11.00000  0.05    6.82
Q3    1   0.2765  0.4979  0.0978  11.00000  0.05    6.33
Q4    1   0.2221  0.5023  0.3998  11.00000  0.05    6.23
Q5    1   0.7647  0.4988  0.3045  11.00000  0.05    4.85
Q6    1  -0.2661  0.5008  0.1970  11.00000  0.05    4.83
Q7    1   0.2622  0.4997  0.1962  11.00000  0.05    4.82
Q8    1   0.2386  0.5008  0.3012  11.00000  0.05    4.72
Q9    1   0.3389  0.4981  0.5040  11.00000  0.05    1.93
Q10   1   0.1579  0.5041 -0.0014  11.00000  0.05    1.76
Q11   1   0.2375  0.4152  0.5018  11.00000  0.05    1.44
Q12   1   0.2617  0.5843 -0.0035  11.00000  0.05    1.32
Q13   1   0.1888  0.5846  0.4965  11.00000  0.05    1.32
Q14   1   0.3096  0.4232  0.0026  11.00000  0.05    1.13
Q15   1   0.5000  0.5000  0.5000  10.50000  0.05    0.92
Q16   1   0.5687  0.1871  0.2087  11.00000  0.05    0.91
Q17   1   0.0754  0.1752  0.4553  11.00000  0.05    0.90
Q18   1   0.0158  0.4266 -0.0227  11.00000  0.05    0.90
Q19   1   0.0000  0.5000  0.0000  10.50000  0.05    0.87
Q20   1   0.0821  0.1761  0.1606  11.00000  0.05    0.87

  REM The information below was added by Olex2.
  REM
  REM R1 = 0.1039 for 3552 Fo > 4sig(Fo) and 0.1108 for all 16041 data
  REM 385 parameters refined using n/a restraints
  REM Highest difference peak 6.93, deepest hole -1.50
  REM Mean Shift 0, Max Shift 0.001.

  REM +++ Tabular Listing of Refinement Information +++
  REM R1_all = 0.1108
  REM R1_gt = 0.1039
  REM wR_ref = 0.2876
  REM GOOF = 1.222
  REM Shift_max = 0.001
  REM Shift_mean = 0
  REM Reflections_all = 16041
  REM Reflections_gt = 3552
  REM Parameters = 385
  REM Hole = -1.50
  REM Peak = 6.93
  REM Flack = n/a

  
;
_olex2_submission_special_instructions  'No special instructions were received'
_oxdiff_exptl_absorpt_empirical_details
;
Empirical correction (ABSPACK) includes:
- Absorption correction using spherical harmonics
- Frame scaling
;
_oxdiff_exptl_absorpt_empirical_full_max  4.059
_oxdiff_exptl_absorpt_empirical_full_min  0.550
