# Supplementary material for: Free‐Standing Supramolecular Pyridine N‐Oxide‐Silver(I) Metallogels
Source: Adv Mater. 2025 Jul 1;37(37):2502818. doi: 10.1002/adma.202502818 (PMC12447065; doi:10.1002/adma.202502818)
Supplement: Supplementary file 2 — Supporting Data [file ADMA-37-2502818-s001.zip › (10Ag)EtOH.cif]

data_10Ag_EtOH
# start Validation Reply Form
_vrf_PLAT342_10Ag_EtOH
;
PROBLEM: Low Bond Precision on  C-C Bonds ...............    0.03107 Ang.  
RESPONSE: This is due to twin and weakly diffraction data
;
# end Validation Reply Form
_audit_creation_date               2024-11-17
_audit_creation_method
;
Olex2 1.5-ac5-024
(compiled 2022.04.12 svn.rca3783a0 for Rigaku Oxford Diffraction, GUI svn.r6498)
;
_shelx_SHELXL_version_number       '2018/3'
_audit_contact_author_address      ?
_audit_contact_author_email        ?
_audit_contact_author_name         ''
_audit_contact_author_phone        ?
_publ_contact_author_id_orcid      ?
_publ_section_references
;
Dolomanov, O.V., Bourhis, L.J., Gildea, R.J, Howard, J.A.K. & Puschmann, H.
 (2009), J. Appl. Cryst. 42, 339-341.

Sheldrick, G.M. (2015). Acta Cryst. A71, 3-8.

Sheldrick, G.M. (2015). Acta Cryst. C71, 3-8.
;
_chemical_name_common              ?
_chemical_name_systematic          ?
_chemical_formula_moiety           'C36 H36 Ag4 F12 N4 O12'
_chemical_formula_sum              'C36 H36 Ag4 F12 N4 O12'
_chemical_formula_weight           1376.17
_chemical_melting_point            ?
_chemical_oxdiff_formula           'C10 H10 N1 O1 Ag1 F3'
_chemical_oxdiff_usercomment       'needles, 2.5mg, EtOH'
loop_
  _atom_type_symbol
  _atom_type_description
  _atom_type_scat_dispersion_real
  _atom_type_scat_dispersion_imag
  _atom_type_scat_source
 'C' 'C' 0.0181 0.0091 'International Tables Vol C Tables 4.2.6.8 and 6.1.1.4'
 'H' 'H' 0.0000 0.0000 'International Tables Vol C Tables 4.2.6.8 and 6.1.1.4'
 'Ag' 'Ag' 0.1306 4.2820 'International Tables Vol C Tables 4.2.6.8 and 6.1.1.4'
 'F' 'F' 0.0727 0.0534 'International Tables Vol C Tables 4.2.6.8 and 6.1.1.4'
 'N' 'N' 0.0311 0.0180 'International Tables Vol C Tables 4.2.6.8 and 6.1.1.4'
 'O' 'O' 0.0492 0.0322 'International Tables Vol C Tables 4.2.6.8 and 6.1.1.4'

_shelx_space_group_comment
;
The symmetry employed for this shelxl refinement is uniquely defined
by the following loop, which should always be used as a source of
symmetry information in preference to the above space-group names.
They are only intended as comments.
;
_space_group_crystal_system        'triclinic'
_space_group_IT_number             2
_space_group_name_H-M_alt          'P -1'
_space_group_name_Hall             '-P 1'
loop_
  _space_group_symop_operation_xyz
 'x, y, z'
 '-x, -y, -z'

_cell_length_a                     10.9749(6)
_cell_length_b                     14.1387(9)
_cell_length_c                     15.3885(7)
_cell_angle_alpha                  91.639(4)
_cell_angle_beta                   110.226(5)
_cell_angle_gamma                  93.817(5)
_cell_volume                       2232.2(2)
_cell_formula_units_Z              2
_cell_measurement_reflns_used      6064
_cell_measurement_temperature      120.0(3)
_cell_measurement_theta_max        73.4670
_cell_measurement_theta_min        3.0770
_shelx_estimated_absorpt_T_max     0.755
_shelx_estimated_absorpt_T_min     0.146
_exptl_absorpt_coefficient_mu      14.907
_exptl_absorpt_correction_T_max    1.000
_exptl_absorpt_correction_T_min    0.768
_exptl_absorpt_correction_type     gaussian
_exptl_absorpt_process_details
;
CrysAlisPro 1.171.43.126a (Rigaku Oxford Diffraction, 2024)
Numerical absorption correction based on gaussian integration over
a multifaceted crystal model
Empirical absorption correction using spherical harmonics,
implemented in SCALE3 ABSPACK scaling algorithm.
;
_exptl_absorpt_special_details     ?
_exptl_crystal_colour              colourless
_exptl_crystal_colour_primary      colourless
_exptl_crystal_density_diffrn      2.047
_exptl_crystal_density_meas        ?
_exptl_crystal_density_method      ?
_exptl_crystal_description         needle
_exptl_crystal_F_000               1344
loop_
  _exptl_crystal_face_index_h
  _exptl_crystal_face_index_k
  _exptl_crystal_face_index_l
  _exptl_crystal_face_perp_dist
 0 9 0 0.0103
 -1 -6 -6 0.0027
 5 2 -9 0.0340
 -7 1 4 0.1528
 1 -6 7 0.0104
 -1 6 -7 0.0073

_exptl_crystal_size_max            0.21
_exptl_crystal_size_mid            0.03
_exptl_crystal_size_min            0.02
loop_
  _exptl_oxdiff_crystal_face_indexfrac_h
  _exptl_oxdiff_crystal_face_indexfrac_k
  _exptl_oxdiff_crystal_face_indexfrac_l
  _exptl_oxdiff_crystal_face_x
  _exptl_oxdiff_crystal_face_y
  _exptl_oxdiff_crystal_face_z
 0.3361 9.0928 0.0188 0.1732 0.7334 0.6574
 -0.6273 -6.4265 -5.8909 0.4221 -0.8463 -0.3251
 4.9236 2.4407 -8.6465 0.2197 -0.4327 0.8744
 -7.1073 0.7506 4.0616 0.4984 0.4881 -0.7165
 0.5661 -5.7949 7.2985 -0.8219 -0.0675 -0.5657
 -0.5041 5.8204 -7.3126 0.8165 0.0671 0.5735

_exptl_transmission_factor_max     ?
_exptl_transmission_factor_min     ?
_diffrn_reflns_av_R_equivalents    ?
_diffrn_reflns_av_unetI/netI       0.2007
_diffrn_reflns_Laue_measured_fraction_full  0.993
_diffrn_reflns_Laue_measured_fraction_max  0.993
_diffrn_reflns_limit_h_max         13
_diffrn_reflns_limit_h_min         -13
_diffrn_reflns_limit_k_max         16
_diffrn_reflns_limit_k_min         -16
_diffrn_reflns_limit_l_max         18
_diffrn_reflns_limit_l_min         -18
_diffrn_reflns_number              25415
_diffrn_reflns_point_group_measured_fraction_full  0.993
_diffrn_reflns_point_group_measured_fraction_max  0.993
_diffrn_reflns_theta_full          66.748
_diffrn_reflns_theta_max           66.748
_diffrn_reflns_theta_min           3.065
_diffrn_ambient_environment        N~2~
_diffrn_ambient_temperature        120.0(3)
_diffrn_detector                   'Hybrid Pixel Array Detector'
_diffrn_detector_area_resol_mean   10.0000
_diffrn_detector_type              'HyPix-Arc 100'
_diffrn_measured_fraction_theta_full  0.993
_diffrn_measured_fraction_theta_max  0.993
_diffrn_measurement_details
;
List of Runs (angles in degrees, time in seconds):

  # Type    Start    End  Width  t~exp~   \w     \q     \k     \f   Frames
--------------------------------------------------------------------------
  1  \w      7.00  92.00   0.50    0.50    --   52.05-104.00  95.00  170
  2  \w   -101.00 -64.00   0.50    3.10    --  -87.64 104.00-163.00   74
  3  \w   -154.00 -85.00   0.50    3.10    --  -87.64-104.00  95.00  138
  4  \w    106.00 133.00   0.50    3.10    --  102.09 104.00-163.00   54
  5  \w     63.00 106.00   0.50    3.10    --  102.09-104.00  95.00   86
  6  \w     33.00  58.00   0.50    3.10    --  102.09-104.00  95.00   50
  7  \w    -26.00  24.00   0.50    0.50    --  -51.80  38.00 -60.00  100
  8  \w    -66.00 -17.00   0.50    0.50    --  -51.80 104.00-163.00   98
  9  \w     -3.00  25.00   0.50    0.50    --  -51.80  19.00  90.00   56
 10  \w     -2.00  25.00   0.50    0.50    --  -51.80  19.00 -30.00   54
 11  \w     28.00 119.00   0.50    0.50    --   52.05  77.00 -30.00  182
 12  \w   -155.00 -89.00   0.50    3.10    --  -87.64 -99.00-120.00  132
 13  \w    -54.00 -18.00   0.50    3.10    --  -87.64  57.00 150.00   72
 14  \w    -41.00 -13.00   0.50    3.10    --  -87.64  57.00-180.00   56
 15  \w     85.00 175.00   0.50    3.10    --  102.09  57.00 -30.00  180
 16  \w     96.00 175.00   0.50    3.10    --  102.09  38.00 -90.00  158
 17  \w     77.00 106.00   0.50    3.10    --  102.09 -99.00  30.00   58
 18  \w     47.00 104.00   0.50    3.10    --  102.09 -99.00   0.00  114
 19  \w     35.00  72.00   0.50    3.10    --  102.09-125.00 -90.00   74
 20  \w     37.00 102.00   0.50    3.10    --  102.09 -99.00 -90.00  130
 21  \w     41.00  74.00   0.50    3.10    --  102.09 -99.00  30.00   66
 22  \w     35.00 106.00   0.50    3.10    --  102.09 -99.00-150.00  142
 23  \w     25.00  51.00   0.50    3.10    --  102.09 -38.00 -90.00   52
 24  \w     36.00 106.00   0.50    3.10    --  102.09 -99.00-180.00  140
 25  \w     79.00 143.00   0.50    3.10    --  102.09  77.00 120.00  128
 26  \w     35.00 105.00   0.50    3.10    --  102.09 -99.00 -60.00  140
 27  \w     40.00 102.00   0.50    3.10    --  102.09 -99.00  60.00  124
 28  \w     35.00 105.00   0.50    3.10    --  102.09 -99.00 120.00  140
 29  \w     63.00 176.00   0.50    3.10    --  102.09  19.00  60.00  226
 30  \w    141.00 166.00   0.50    3.10    --  102.09 104.00-163.00   50
;
_diffrn_measurement_device         'four-circle diffractometer'
_diffrn_measurement_device_type    'XtaLAB Synergy R, HyPix-Arc 100'
_diffrn_measurement_method         '\w scans'
_diffrn_orient_matrix_type        
 'CrysAlisPro convention (1999,Acta A55,543-557)'
_diffrn_orient_matrix_UB_11        -0.1161742000
_diffrn_orient_matrix_UB_12        0.0235121000
_diffrn_orient_matrix_UB_13        -0.0849298000
_diffrn_orient_matrix_UB_21        -0.0271531000
_diffrn_orient_matrix_UB_22        0.0815387000
_diffrn_orient_matrix_UB_23        0.0575959000
_diffrn_orient_matrix_UB_31        0.0910759000
_diffrn_orient_matrix_UB_32        0.0689948000
_diffrn_orient_matrix_UB_33        -0.0297859000
_diffrn_radiation_monochromator    mirror
_diffrn_radiation_probe            x-ray
_diffrn_radiation_type             'Cu K\a'
_diffrn_radiation_wavelength       1.54184
_diffrn_source                     'Rotating-anode X-ray tube'
_diffrn_source_type                'PhotonJet R (Cu) X-ray Source'
_reflns_Friedel_coverage           0.000
_reflns_Friedel_fraction_full      .
_reflns_Friedel_fraction_max       .
_reflns_number_gt                  14356
_reflns_number_total               25415
_reflns_special_details
;
 _reflns_Friedel_fraction is defined as the number of unique
 Friedel pairs measured divided by the number that would be
 possible theoretically, ignoring centric projections and
 systematic absences. Completness statistics refer to single and
 composite reflections containing twin component 1 only.
;
_reflns_threshold_expression       'I > 2\s(I)'
_computing_cell_refinement         'CrysAlisPro 1.171.43.126a (Rigaku OD, 2024)'
_computing_data_collection        
 'CrysAlisPro system (CCD 43.126a 64-bit (release 11-06-2024))'
_computing_data_reduction          'CrysAlisPro 1.171.43.126a (Rigaku OD, 2024)'
_computing_molecular_graphics      'Olex2 1.5-ac5-024 (Dolomanov et al., 2009)'
_computing_publication_material    'Olex2 1.5-ac5-024 (Dolomanov et al., 2009)'
_computing_structure_refinement    'SHELXL 2018/3 (Sheldrick, 2015)'
_computing_structure_solution      'SHELXT  (Sheldrick, 2015)'
_refine_diff_density_max           1.693
_refine_diff_density_min           -1.347
_refine_diff_density_rms           0.227
_refine_ls_extinction_coef         .
_refine_ls_extinction_method       none
_refine_ls_goodness_of_fit_ref     1.045
_refine_ls_hydrogen_treatment      constr
_refine_ls_matrix_type             full
_refine_ls_number_parameters       618
_refine_ls_number_reflns           25415
_refine_ls_number_restraints       0
_refine_ls_R_factor_all            0.1585
_refine_ls_R_factor_gt             0.0980
_refine_ls_restrained_S_all        1.045
_refine_ls_shift/su_max            0.001
_refine_ls_shift/su_mean           0.000
_refine_ls_structure_factor_coef   Fsqd
_refine_ls_weighting_details      
 'w=1/[\s^2^(Fo^2^)+(0.1165P)^2^] where P=(Fo^2^+2Fc^2^)/3'
_refine_ls_weighting_scheme        calc
_refine_ls_wR_factor_gt            0.2560
_refine_ls_wR_factor_ref           0.2897
_refine_special_details
;
 Refined as a 2-component twin.
;
_olex2_refinement_description
;
1. Twinned data refinement
 Scales: 0.772(5)
 0.228(5)
2. Fixed Uiso
 At 1.2 times of:
  All C(H) groups, All C(H,H) groups
 At 1.5 times of:
  All C(H,H,H) groups
3.a Secondary CH2 refined with riding coordinates:
 C6(H6A,H6B), C13(H13A,H13B), C20(H20A,H20B), C27(H27A,H27B)
3.b Aromatic/amide H refined with riding coordinates:
 C1(H1), C2(H2), C4(H4), C5(H5), C8(H8), C9(H9), C11(H11), C12(H12), C15(H15),
 C16(H16), C18(H18), C19(H19), C22(H22), C23(H23), C25(H25), C26(H26)
3.c Idealised Me refined as rotating group:
 C7(H7A,H7B,H7C), C14(H14A,H14B,H14C), C21(H21A,H21B,H21C), C28(H28A,H28B,H28C)
;
_atom_sites_solution_hydrogens     geom
_atom_sites_solution_primary       dual
_atom_sites_solution_secondary     ?
loop_
  _atom_site_label
  _atom_site_type_symbol
  _atom_site_fract_x
  _atom_site_fract_y
  _atom_site_fract_z
  _atom_site_U_iso_or_equiv
  _atom_site_adp_type
  _atom_site_occupancy
  _atom_site_site_symmetry_order
  _atom_site_calc_flag
  _atom_site_refinement_flags_posn
  _atom_site_refinement_flags_adp
  _atom_site_refinement_flags_occupancy
  _atom_site_disorder_assembly
  _atom_site_disorder_group
 Ag1 Ag 0.54726(13) 0.80476(11) 0.61666(10) 0.0441(4) Uani 1 1 d . . . . .
 Ag2 Ag 0.28705(13) 0.79710(11) 0.63649(10) 0.0438(4) Uani 1 1 d . . . . .
 Ag3 Ag 0.04754(12) 0.59458(11) 0.60378(10) 0.0397(4) Uani 1 1 d . . . . .
 Ag4 Ag -0.20625(13) 0.62897(11) 0.62434(10) 0.0411(4) Uani 1 1 d . . . . .
 F1 F 0.5259(17) 0.9175(12) 0.9504(10) 0.082(5) Uani 1 1 d . . . . .
 F2 F 0.5819(15) 1.0354(9) 0.8816(11) 0.074(4) Uani 1 1 d . . . . .
 F3 F 0.7201(13) 0.9318(11) 0.9440(10) 0.073(4) Uani 1 1 d . . . . .
 F4 F 0.143(2) 0.8592(13) 0.3000(12) 0.102(6) Uani 1 1 d . . . . .
 F5 F 0.2020(19) 0.9947(10) 0.3607(11) 0.085(5) Uani 1 1 d . . . . .
 F6 F 0.330(2) 0.9144(19) 0.3176(15) 0.124(8) Uani 1 1 d . . . . .
 F7 F -0.3321(15) 0.7061(9) 0.3164(9) 0.070(4) Uani 1 1 d . . . . .
 F8 F -0.3361(13) 0.5609(10) 0.2725(9) 0.064(4) Uani 1 1 d . . . . .
 F9 F -0.1708(12) 0.6568(11) 0.2895(9) 0.068(4) Uani 1 1 d . . . . .
 F10 F 0.0657(13) 0.4492(9) 0.8990(8) 0.058(3) Uani 1 1 d . . . . .
 F11 F 0.0294(13) 0.5866(10) 0.9467(9) 0.062(3) Uani 1 1 d . . . . .
 F12 F 0.2154(11) 0.5631(10) 0.9387(8) 0.059(3) Uani 1 1 d . . . . .
 O1 O 0.0946(12) 0.7690(9) 0.6811(8) 0.038(3) Uani 1 1 d . . . . .
 O2 O 0.7367(13) 0.7905(10) 0.5770(9) 0.043(3) Uani 1 1 d . . . . .
 O3 O 0.6078(12) 0.6511(10) 0.6755(9) 0.042(3) Uani 1 1 d . . . . .
 O4 O 0.2478(11) 0.6375(10) 0.5724(9) 0.039(3) Uani 1 1 d . . . . .
 O5 O 0.6256(15) 0.8664(12) 0.7683(11) 0.057(4) Uani 1 1 d . . . . .
 O6 O 0.4236(13) 0.8678(12) 0.7713(10) 0.054(4) Uani 1 1 d . . . . .
 O7 O 0.2109(13) 0.8610(12) 0.4933(10) 0.052(4) Uani 1 1 d . . . . .
 O8 O 0.4072(14) 0.8443(14) 0.4817(12) 0.067(5) Uani 1 1 d . . . . .
 O9 O -0.2852(12) 0.6017(10) 0.4656(10) 0.044(3) Uani 1 1 d . . . . .
 O10 O -0.0856(12) 0.5956(10) 0.4566(9) 0.043(3) Uani 1 1 d . . . . .
 O11 O -0.0731(12) 0.5958(9) 0.7663(9) 0.042(3) Uani 1 1 d . . . . .
 O12 O 0.1193(11) 0.5617(10) 0.7545(9) 0.041(3) Uani 1 1 d . . . . .
 N1 N 0.0949(14) 0.7943(10) 0.7650(10) 0.032(3) Uani 1 1 d . . . . .
 N2 N 0.7578(14) 0.8368(11) 0.5055(11) 0.036(3) Uani 1 1 d . . . . .
 N3 N 0.5999(14) 0.6418(11) 0.7610(10) 0.034(3) Uani 1 1 d . . . . .
 N4 N 0.2610(13) 0.6254(11) 0.4882(10) 0.033(3) Uani 1 1 d . . . . .
 C1 C -0.0202(17) 0.8230(13) 0.7712(13) 0.034(4) Uani 1 1 d . . . . .
 H1 H -0.094609 0.824733 0.716626 0.041 Uiso 1 1 calc R U . . .
 C2 C -0.027(2) 0.8487(14) 0.8548(15) 0.042(5) Uani 1 1 d . . . . .
 H2 H -0.106368 0.868694 0.857631 0.051 Uiso 1 1 calc R U . . .
 C3 C 0.0791(19) 0.8467(14) 0.9364(14) 0.041(4) Uani 1 1 d . . . . .
 C4 C 0.194(2) 0.8201(15) 0.9258(14) 0.044(5) Uani 1 1 d . . . . .
 H4 H 0.270696 0.820752 0.979005 0.053 Uiso 1 1 calc R U . . .
 C5 C 0.1988(18) 0.7937(15) 0.8423(13) 0.041(5) Uani 1 1 d . . . . .
 H5 H 0.278033 0.774236 0.838395 0.050 Uiso 1 1 calc R U . . .
 C6 C 0.074(2) 0.8705(16) 1.0314(16) 0.052(5) Uani 1 1 d . . . . .
 H6A H 0.045121 0.935111 1.032705 0.062 Uiso 1 1 calc R U . . .
 H6B H 0.163316 0.870900 1.077921 0.062 Uiso 1 1 calc R U . . .
 C7 C -0.017(2) 0.8005(18) 1.0582(17) 0.058(6) Uani 1 1 d . . . . .
 H7A H -0.106470 0.805184 1.016683 0.086 Uiso 1 1 calc R U . . .
 H7B H -0.009937 0.815560 1.122313 0.086 Uiso 1 1 calc R U . . .
 H7C H 0.008065 0.735877 1.052750 0.086 Uiso 1 1 calc R U . . .
 C8 C 0.663(2) 0.8774(15) 0.4439(14) 0.044(5) Uani 1 1 d . . . . .
 H8 H 0.578168 0.872595 0.447280 0.052 Uiso 1 1 calc R U . . .
 C9 C 0.6866(18) 0.9261(14) 0.3756(15) 0.041(5) Uani 1 1 d . . . . .
 H9 H 0.618215 0.955170 0.331137 0.050 Uiso 1 1 calc R U . . .
 C10 C 0.8118(18) 0.9330(13) 0.3712(15) 0.040(5) Uani 1 1 d . . . . .
 C11 C 0.9077(18) 0.8904(15) 0.4365(15) 0.044(5) Uani 1 1 d . . . . .
 H11 H 0.993456 0.894656 0.434589 0.053 Uiso 1 1 calc R U . . .
 C12 C 0.8818(17) 0.8416(12) 0.5049(13) 0.033(4) Uani 1 1 d . . . . .
 H12 H 0.948409 0.812014 0.550325 0.040 Uiso 1 1 calc R U . . .
 C13 C 0.839(2) 0.9885(15) 0.2959(15) 0.049(5) Uani 1 1 d . . . . .
 H13A H 0.790322 1.045966 0.285815 0.058 Uiso 1 1 calc R U . . .
 H13B H 0.933331 1.009325 0.316492 0.058 Uiso 1 1 calc R U . . .
 C14 C 0.801(3) 0.930(2) 0.2068(19) 0.070(7) Uani 1 1 d . . . . .
 H14A H 0.807785 0.970645 0.157603 0.104 Uiso 1 1 calc R U . . .
 H14B H 0.711490 0.902609 0.190504 0.104 Uiso 1 1 calc R U . . .
 H14C H 0.859813 0.879343 0.213808 0.104 Uiso 1 1 calc R U . . .
 C15 C 0.4791(18) 0.6256(14) 0.7666(14) 0.039(4) Uani 1 1 d . . . . .
 H15 H 0.404011 0.620118 0.711874 0.047 Uiso 1 1 calc R U . . .
 C16 C 0.4670(18) 0.6174(14) 0.8506(15) 0.041(5) Uani 1 1 d . . . . .
 H16 H 0.382317 0.605527 0.853568 0.049 Uiso 1 1 calc R U . . .
 C17 C 0.5725(18) 0.6256(13) 0.9322(14) 0.037(4) Uani 1 1 d . . . . .
 C18 C 0.6929(19) 0.6418(14) 0.9219(15) 0.042(5) Uani 1 1 d . . . . .
 H18 H 0.769140 0.647554 0.975779 0.051 Uiso 1 1 calc R U . . .
 C19 C 0.7056(19) 0.6498(14) 0.8383(15) 0.042(5) Uani 1 1 d . . . . .
 H19 H 0.789660 0.661185 0.834199 0.051 Uiso 1 1 calc R U . . .
 C20 C 0.562(2) 0.6241(16) 1.0252(14) 0.047(5) Uani 1 1 d . . . . .
 H20A H 0.627480 0.583478 1.063997 0.057 Uiso 1 1 calc R U . . .
 H20B H 0.474727 0.595206 1.019365 0.057 Uiso 1 1 calc R U . . .
 C21 C 0.582(3) 0.721(2) 1.073(2) 0.073(7) Uani 1 1 d . . . . .
 H21A H 0.508660 0.757681 1.041750 0.109 Uiso 1 1 calc R U . . .
 H21B H 0.663031 0.753607 1.071599 0.109 Uiso 1 1 calc R U . . .
 H21C H 0.588748 0.714424 1.137930 0.109 Uiso 1 1 calc R U . . .
 C22 C 0.1604(17) 0.6373(15) 0.4100(13) 0.039(4) Uani 1 1 d . . . . .
 H22 H 0.079525 0.652908 0.413912 0.047 Uiso 1 1 calc R U . . .
 C23 C 0.1733(17) 0.6272(14) 0.3261(13) 0.040(4) Uani 1 1 d . . . . .
 H23 H 0.101049 0.634808 0.271437 0.048 Uiso 1 1 calc R U . . .
 C24 C 0.2922(17) 0.6056(14) 0.3191(13) 0.038(4) Uani 1 1 d . . . . .
 C25 C 0.3945(17) 0.5942(13) 0.4013(15) 0.040(5) Uani 1 1 d . . . . .
 H25 H 0.476463 0.579494 0.398782 0.048 Uiso 1 1 calc R U . . .
 C26 C 0.3794(18) 0.6038(15) 0.4869(15) 0.047(5) Uani 1 1 d . . . . .
 H26 H 0.449316 0.595641 0.542718 0.056 Uiso 1 1 calc R U . . .
 C27 C 0.309(2) 0.5976(17) 0.2246(16) 0.053(5) Uani 1 1 d . . . . .
 H27A H 0.388859 0.565580 0.231190 0.064 Uiso 1 1 calc R U . . .
 H27B H 0.234009 0.557508 0.181084 0.064 Uiso 1 1 calc R U . . .
 C28 C 0.318(3) 0.694(2) 0.184(2) 0.073(8) Uani 1 1 d . . . . .
 H28A H 0.331845 0.684513 0.124517 0.109 Uiso 1 1 calc R U . . .
 H28B H 0.391015 0.734086 0.226828 0.109 Uiso 1 1 calc R U . . .
 H28C H 0.236774 0.724043 0.173338 0.109 Uiso 1 1 calc R U . . .
 C29 C -0.2047(18) 0.6055(13) 0.4251(13) 0.034(4) Uani 1 1 d . . . . .
 C30 C -0.261(2) 0.6326(16) 0.3253(16) 0.049(5) Uani 1 1 d . . . . .
 C31 C 0.0422(17) 0.5701(12) 0.7967(14) 0.034(4) Uani 1 1 d . . . . .
 C32 C 0.0878(18) 0.5432(14) 0.8960(14) 0.040(5) Uani 1 1 d . . . . .
 C33 C 0.5442(19) 0.8856(13) 0.8031(13) 0.036(4) Uani 1 1 d . . . . .
 C34 C 0.592(2) 0.9419(17) 0.8950(16) 0.052(5) Uani 1 1 d . . . . .
 C35 C 0.293(2) 0.8687(15) 0.4547(14) 0.045(5) Uani 1 1 d . . . . .
 C36 C 0.249(2) 0.9106(18) 0.3604(19) 0.057(6) Uani 1 1 d . . . . .

loop_
  _atom_site_aniso_label
  _atom_site_aniso_U_11
  _atom_site_aniso_U_22
  _atom_site_aniso_U_33
  _atom_site_aniso_U_23
  _atom_site_aniso_U_13
  _atom_site_aniso_U_12
 Ag1 0.0341(8) 0.0661(10) 0.0373(8) 0.0097(7) 0.0169(6) 0.0131(6)
 Ag2 0.0343(8) 0.0611(9) 0.0371(8) -0.0036(7) 0.0147(6) 0.0024(6)
 Ag3 0.0281(7) 0.0621(9) 0.0304(7) 0.0050(6) 0.0114(6) 0.0066(6)
 Ag4 0.0327(7) 0.0588(9) 0.0351(8) 0.0068(6) 0.0144(6) 0.0110(6)
 F1 0.096(11) 0.109(12) 0.047(8) -0.023(8) 0.038(8) -0.011(9)
 F2 0.088(10) 0.046(8) 0.079(10) -0.013(7) 0.020(8) -0.002(7)
 F3 0.050(8) 0.099(11) 0.056(9) -0.015(8) -0.002(7) 0.016(7)
 F4 0.121(15) 0.095(12) 0.053(9) -0.007(8) -0.015(10) 0.011(11)
 F5 0.146(15) 0.048(8) 0.057(9) 0.010(7) 0.024(10) 0.037(8)
 F6 0.114(15) 0.20(2) 0.091(14) 0.081(15) 0.064(13) 0.085(14)
 F7 0.094(10) 0.063(8) 0.047(8) 0.001(6) 0.009(7) 0.045(7)
 F8 0.062(8) 0.067(8) 0.047(8) -0.020(6) 0.002(6) -0.005(7)
 F9 0.049(7) 0.110(11) 0.045(8) 0.013(7) 0.020(6) 0.001(7)
 F10 0.072(8) 0.059(8) 0.039(7) 0.018(6) 0.012(6) 0.005(6)
 F11 0.066(8) 0.092(9) 0.040(7) 0.013(6) 0.029(6) 0.022(7)
 F12 0.032(6) 0.098(10) 0.039(7) 0.004(6) 0.004(5) -0.003(6)
 O1 0.044(7) 0.051(8) 0.024(7) -0.005(6) 0.019(6) -0.003(6)
 O2 0.043(7) 0.057(8) 0.035(7) 0.004(6) 0.019(6) 0.013(6)
 O3 0.027(6) 0.070(9) 0.036(8) 0.005(6) 0.018(6) 0.007(6)
 O4 0.031(6) 0.070(9) 0.028(7) -0.009(6) 0.024(6) 0.002(6)
 O5 0.048(9) 0.077(10) 0.046(9) -0.001(8) 0.019(7) -0.001(7)
 O6 0.027(7) 0.095(11) 0.036(8) -0.015(7) 0.008(6) 0.004(7)
 O7 0.031(7) 0.083(10) 0.038(8) 0.003(7) 0.004(6) 0.016(6)
 O8 0.034(8) 0.120(14) 0.051(10) 0.034(10) 0.016(7) 0.021(8)
 O9 0.026(6) 0.072(9) 0.038(8) 0.002(7) 0.014(6) 0.011(6)
 O10 0.026(7) 0.068(9) 0.027(7) 0.010(6) -0.001(5) 0.008(6)
 O11 0.037(7) 0.055(8) 0.037(8) 0.012(6) 0.017(6) 0.008(6)
 O12 0.024(6) 0.069(9) 0.033(7) 0.008(6) 0.009(6) 0.011(6)
 N1 0.035(8) 0.038(8) 0.026(8) 0.000(6) 0.015(7) 0.002(6)
 N2 0.030(8) 0.052(9) 0.029(8) 0.000(7) 0.013(7) 0.001(7)
 N3 0.031(8) 0.047(9) 0.025(8) -0.001(7) 0.010(7) 0.008(6)
 N4 0.025(7) 0.043(9) 0.026(8) -0.006(6) 0.004(6) -0.001(6)
 C1 0.029(9) 0.042(10) 0.030(10) 0.006(8) 0.008(8) 0.003(7)
 C2 0.047(11) 0.043(11) 0.045(12) 0.002(9) 0.027(10) 0.004(9)
 C3 0.044(11) 0.047(11) 0.033(11) 0.002(9) 0.016(9) 0.007(9)
 C4 0.046(12) 0.056(13) 0.024(10) 0.003(9) 0.006(9) -0.002(9)
 C5 0.033(10) 0.061(13) 0.030(11) 0.011(9) 0.010(9) 0.003(9)
 C6 0.059(14) 0.053(13) 0.045(13) 0.000(10) 0.018(11) 0.014(10)
 C7 0.044(12) 0.084(17) 0.046(13) 0.001(12) 0.017(11) 0.006(11)
 C8 0.039(11) 0.061(13) 0.036(11) 0.005(10) 0.018(9) 0.009(9)
 C9 0.033(10) 0.049(11) 0.047(12) 0.020(9) 0.017(9) 0.019(8)
 C10 0.031(10) 0.039(10) 0.048(12) 0.002(9) 0.015(9) -0.008(8)
 C11 0.022(9) 0.065(13) 0.045(12) 0.011(10) 0.013(9) 0.000(8)
 C12 0.027(9) 0.039(10) 0.036(10) 0.001(8) 0.014(8) 0.002(7)
 C13 0.055(13) 0.052(12) 0.044(12) 0.019(10) 0.023(11) 0.006(10)
 C14 0.088(19) 0.074(17) 0.055(16) -0.012(13) 0.038(15) -0.003(14)
 C15 0.028(9) 0.052(12) 0.035(11) -0.004(9) 0.010(8) -0.008(8)
 C16 0.033(10) 0.048(11) 0.051(13) 0.004(9) 0.026(10) 0.001(8)
 C17 0.035(10) 0.040(10) 0.036(11) 0.005(8) 0.013(9) 0.004(8)
 C18 0.034(10) 0.053(12) 0.036(11) 0.004(9) 0.008(9) 0.004(8)
 C19 0.031(10) 0.052(12) 0.041(12) 0.008(9) 0.010(9) 0.004(8)
 C20 0.050(12) 0.064(14) 0.029(11) 0.000(10) 0.015(10) 0.006(10)
 C21 0.076(18) 0.091(19) 0.061(17) 0.001(14) 0.038(15) 0.009(14)
 C22 0.020(9) 0.068(13) 0.024(10) -0.008(9) 0.001(7) 0.007(8)
 C23 0.025(9) 0.064(13) 0.025(10) 0.000(9) 0.003(8) -0.001(8)
 C24 0.025(9) 0.058(12) 0.030(10) -0.005(9) 0.009(8) -0.001(8)
 C25 0.023(9) 0.043(11) 0.054(13) 0.000(9) 0.014(9) 0.007(7)
 C26 0.024(9) 0.072(14) 0.046(13) 0.000(10) 0.013(9) 0.018(9)
 C27 0.037(11) 0.072(15) 0.048(13) -0.004(11) 0.013(10) 0.002(10)
 C28 0.068(16) 0.11(2) 0.064(17) 0.039(15) 0.041(14) 0.039(14)
 C29 0.035(10) 0.037(10) 0.029(10) 0.004(8) 0.010(8) 0.001(7)
 C30 0.043(12) 0.065(14) 0.044(12) -0.013(11) 0.025(10) -0.006(10)
 C31 0.026(9) 0.035(10) 0.043(11) 0.011(8) 0.015(8) -0.003(7)
 C32 0.034(10) 0.050(12) 0.035(11) 0.016(9) 0.010(9) 0.013(8)
 C33 0.044(11) 0.045(11) 0.027(10) -0.002(8) 0.022(9) 0.008(8)
 C34 0.044(12) 0.065(15) 0.040(12) -0.005(10) 0.005(10) 0.006(10)
 C35 0.048(12) 0.062(13) 0.027(10) -0.005(9) 0.018(9) 0.002(10)
 C36 0.042(12) 0.068(15) 0.064(16) 0.012(13) 0.018(12) 0.021(11)

_geom_special_details
;
 All esds (except the esd in the dihedral angle between two l.s. planes)
 are estimated using the full covariance matrix.  The cell esds are taken
 into account individually in the estimation of esds in distances, angles
 and torsion angles; correlations between esds in cell parameters are only
 used when they are defined by crystal symmetry.  An approximate (isotropic)
 treatment of cell esds is used for estimating esds involving l.s. planes.
;
loop_
  _geom_bond_atom_site_label_1
  _geom_bond_atom_site_label_2
  _geom_bond_distance
  _geom_bond_site_symmetry_2
  _geom_bond_publ_flag
 Ag1 Ag2 2.9704(18) . ?
 Ag1 O2 2.379(12) . ?
 Ag1 O3 2.423(14) . ?
 Ag1 O5 2.311(16) . ?
 Ag1 O8 2.227(16) . ?
 Ag2 O1 2.449(11) . ?
 Ag2 O4 2.387(13) . ?
 Ag2 O6 2.254(14) . ?
 Ag2 O7 2.304(14) . ?
 Ag3 Ag4 2.9791(18) . ?
 Ag3 O4 2.451(10) . ?
 Ag3 O10 2.231(13) . ?
 Ag3 O12 2.250(13) . ?
 Ag4 O2 2.471(14) 1_455 ?
 Ag4 O3 2.463(11) 1_455 ?
 Ag4 O9 2.303(14) . ?
 Ag4 O11 2.252(13) . ?
 F1 C34 1.33(3) . ?
 F2 C34 1.35(3) . ?
 F3 C34 1.37(3) . ?
 F4 C36 1.36(3) . ?
 F5 C36 1.33(3) . ?
 F6 C36 1.28(3) . ?
 F7 C30 1.32(3) . ?
 F8 C30 1.32(2) . ?
 F9 C30 1.32(2) . ?
 F10 C32 1.34(2) . ?
 F11 C32 1.33(2) . ?
 F12 C32 1.33(2) . ?
 O1 N1 1.330(18) . ?
 O2 N2 1.375(19) . ?
 O3 N3 1.358(19) . ?
 O4 N4 1.360(18) . ?
 O5 C33 1.23(2) . ?
 O6 C33 1.25(2) . ?
 O7 C35 1.24(2) . ?
 O8 C35 1.25(3) . ?
 O9 C29 1.25(2) . ?
 O10 C29 1.25(2) . ?
 O11 C31 1.27(2) . ?
 O12 C31 1.24(2) . ?
 N1 C1 1.38(2) . ?
 N1 C5 1.33(2) . ?
 N2 C8 1.32(3) . ?
 N2 C12 1.36(2) . ?
 N3 C15 1.36(2) . ?
 N3 C19 1.34(3) . ?
 N4 C22 1.35(2) . ?
 N4 C26 1.36(2) . ?
 C1 H1 0.9500 . ?
 C1 C2 1.35(3) . ?
 C2 H2 0.9500 . ?
 C2 C3 1.39(3) . ?
 C3 C4 1.40(3) . ?
 C3 C6 1.51(3) . ?
 C4 H4 0.9500 . ?
 C4 C5 1.35(3) . ?
 C5 H5 0.9500 . ?
 C6 H6A 0.9900 . ?
 C6 H6B 0.9900 . ?
 C6 C7 1.52(3) . ?
 C7 H7A 0.9800 . ?
 C7 H7B 0.9800 . ?
 C7 H7C 0.9800 . ?
 C8 H8 0.9500 . ?
 C8 C9 1.36(3) . ?
 C9 H9 0.9500 . ?
 C9 C10 1.40(3) . ?
 C10 C11 1.37(3) . ?
 C10 C13 1.52(3) . ?
 C11 H11 0.9500 . ?
 C11 C12 1.37(3) . ?
 C12 H12 0.9500 . ?
 C13 H13A 0.9900 . ?
 C13 H13B 0.9900 . ?
 C13 C14 1.49(3) . ?
 C14 H14A 0.9800 . ?
 C14 H14B 0.9800 . ?
 C14 H14C 0.9800 . ?
 C15 H15 0.9500 . ?
 C15 C16 1.35(3) . ?
 C16 H16 0.9500 . ?
 C16 C17 1.38(3) . ?
 C17 C18 1.39(3) . ?
 C17 C20 1.48(3) . ?
 C18 H18 0.9500 . ?
 C18 C19 1.35(3) . ?
 C19 H19 0.9500 . ?
 C20 H20A 0.9900 . ?
 C20 H20B 0.9900 . ?
 C20 C21 1.50(4) . ?
 C21 H21A 0.9800 . ?
 C21 H21B 0.9800 . ?
 C21 H21C 0.9800 . ?
 C22 H22 0.9500 . ?
 C22 C23 1.35(3) . ?
 C23 H23 0.9500 . ?
 C23 C24 1.40(3) . ?
 C24 C25 1.39(3) . ?
 C24 C27 1.53(3) . ?
 C25 H25 0.9500 . ?
 C25 C26 1.39(3) . ?
 C26 H26 0.9500 . ?
 C27 H27A 0.9900 . ?
 C27 H27B 0.9900 . ?
 C27 C28 1.53(4) . ?
 C28 H28A 0.9800 . ?
 C28 H28B 0.9800 . ?
 C28 H28C 0.9800 . ?
 C29 C30 1.51(3) . ?
 C31 C32 1.50(3) . ?
 C33 C34 1.51(3) . ?
 C35 C36 1.52(3) . ?

loop_
  _geom_angle_atom_site_label_1
  _geom_angle_atom_site_label_2
  _geom_angle_atom_site_label_3
  _geom_angle
  _geom_angle_site_symmetry_1
  _geom_angle_site_symmetry_3
  _geom_angle_publ_flag
 O2 Ag1 Ag2 169.4(3) . . ?
 O2 Ag1 O3 79.7(4) . . ?
 O3 Ag1 Ag2 97.6(3) . . ?
 O5 Ag1 Ag2 85.4(4) . . ?
 O5 Ag1 O2 104.6(5) . . ?
 O5 Ag1 O3 88.0(5) . . ?
 O8 Ag1 Ag2 73.4(4) . . ?
 O8 Ag1 O2 100.6(5) . . ?
 O8 Ag1 O3 131.1(6) . . ?
 O8 Ag1 O5 136.8(7) . . ?
 O1 Ag2 Ag1 167.4(3) . . ?
 O4 Ag2 Ag1 88.6(3) . . ?
 O4 Ag2 O1 87.9(4) . . ?
 O6 Ag2 Ag1 75.6(3) . . ?
 O6 Ag2 O1 98.3(4) . . ?
 O6 Ag2 O4 133.6(6) . . ?
 O6 Ag2 O7 128.1(6) . . ?
 O7 Ag2 Ag1 87.3(3) . . ?
 O7 Ag2 O1 104.9(5) . . ?
 O7 Ag2 O4 93.5(5) . . ?
 O4 Ag3 Ag4 155.5(3) . . ?
 O10 Ag3 Ag4 77.6(3) . . ?
 O10 Ag3 O4 95.6(4) . . ?
 O10 Ag3 O12 159.3(4) . . ?
 O12 Ag3 Ag4 87.2(3) . . ?
 O12 Ag3 O4 103.8(4) . . ?
 O2 Ag4 Ag3 109.2(3) 1_455 . ?
 O3 Ag4 Ag3 168.0(3) 1_455 . ?
 O3 Ag4 O2 77.1(4) 1_455 1_455 ?
 O9 Ag4 Ag3 83.2(3) . . ?
 O9 Ag4 O2 80.3(5) . 1_455 ?
 O9 Ag4 O3 108.1(4) . 1_455 ?
 O11 Ag4 Ag3 74.2(3) . . ?
 O11 Ag4 O2 124.2(5) . 1_455 ?
 O11 Ag4 O3 93.8(5) . 1_455 ?
 O11 Ag4 O9 150.9(5) . . ?
 N1 O1 Ag2 122.2(9) . . ?
 Ag1 O2 Ag4 102.0(4) . 1_655 ?
 N2 O2 Ag1 122.9(10) . . ?
 N2 O2 Ag4 127.1(10) . 1_655 ?
 Ag1 O3 Ag4 100.9(4) . 1_655 ?
 N3 O3 Ag1 111.8(10) . . ?
 N3 O3 Ag4 128.9(10) . 1_655 ?
 Ag2 O4 Ag3 98.2(4) . . ?
 N4 O4 Ag2 115.3(9) . . ?
 N4 O4 Ag3 124.5(9) . . ?
 C33 O5 Ag1 116.9(13) . . ?
 C33 O6 Ag2 132.7(12) . . ?
 C35 O7 Ag2 113.5(13) . . ?
 C35 O8 Ag1 135.0(13) . . ?
 C29 O9 Ag4 117.4(12) . . ?
 C29 O10 Ag3 129.5(12) . . ?
 C31 O11 Ag4 133.0(12) . . ?
 C31 O12 Ag3 116.7(12) . . ?
 O1 N1 C1 117.2(15) . . ?
 O1 N1 C5 123.8(15) . . ?
 C5 N1 C1 119.0(16) . . ?
 C8 N2 O2 120.9(14) . . ?
 C8 N2 C12 122.7(15) . . ?
 C12 N2 O2 116.4(15) . . ?
 O3 N3 C15 117.7(15) . . ?
 C19 N3 O3 122.2(14) . . ?
 C19 N3 C15 120.1(16) . . ?
 O4 N4 C26 117.6(15) . . ?
 C22 N4 O4 120.2(15) . . ?
 C22 N4 C26 122.2(17) . . ?
 N1 C1 H1 119.9 . . ?
 C2 C1 N1 120.2(18) . . ?
 C2 C1 H1 119.9 . . ?
 C1 C2 H2 119.0 . . ?
 C1 C2 C3 122.0(19) . . ?
 C3 C2 H2 119.0 . . ?
 C2 C3 C4 115.4(18) . . ?
 C2 C3 C6 123.7(19) . . ?
 C4 C3 C6 120.8(19) . . ?
 C3 C4 H4 119.0 . . ?
 C5 C4 C3 122(2) . . ?
 C5 C4 H4 119.0 . . ?
 N1 C5 C4 121.4(19) . . ?
 N1 C5 H5 119.3 . . ?
 C4 C5 H5 119.3 . . ?
 C3 C6 H6A 109.0 . . ?
 C3 C6 H6B 109.0 . . ?
 C3 C6 C7 112.7(19) . . ?
 H6A C6 H6B 107.8 . . ?
 C7 C6 H6A 109.0 . . ?
 C7 C6 H6B 109.0 . . ?
 C6 C7 H7A 109.5 . . ?
 C6 C7 H7B 109.5 . . ?
 C6 C7 H7C 109.5 . . ?
 H7A C7 H7B 109.5 . . ?
 H7A C7 H7C 109.5 . . ?
 H7B C7 H7C 109.5 . . ?
 N2 C8 H8 119.8 . . ?
 N2 C8 C9 120.3(17) . . ?
 C9 C8 H8 119.8 . . ?
 C8 C9 H9 120.2 . . ?
 C8 C9 C10 119.5(18) . . ?
 C10 C9 H9 120.2 . . ?
 C9 C10 C13 119.9(18) . . ?
 C11 C10 C9 118.5(17) . . ?
 C11 C10 C13 121.6(16) . . ?
 C10 C11 H11 119.5 . . ?
 C10 C11 C12 120.9(16) . . ?
 C12 C11 H11 119.5 . . ?
 N2 C12 C11 118.0(17) . . ?
 N2 C12 H12 121.0 . . ?
 C11 C12 H12 121.0 . . ?
 C10 C13 H13A 109.3 . . ?
 C10 C13 H13B 109.3 . . ?
 H13A C13 H13B 108.0 . . ?
 C14 C13 C10 111.6(18) . . ?
 C14 C13 H13A 109.3 . . ?
 C14 C13 H13B 109.3 . . ?
 C13 C14 H14A 109.5 . . ?
 C13 C14 H14B 109.5 . . ?
 C13 C14 H14C 109.5 . . ?
 H14A C14 H14B 109.5 . . ?
 H14A C14 H14C 109.5 . . ?
 H14B C14 H14C 109.5 . . ?
 N3 C15 H15 120.2 . . ?
 C16 C15 N3 119.5(18) . . ?
 C16 C15 H15 120.2 . . ?
 C15 C16 H16 118.7 . . ?
 C15 C16 C17 122.6(16) . . ?
 C17 C16 H16 118.7 . . ?
 C16 C17 C18 115.1(17) . . ?
 C16 C17 C20 124.0(17) . . ?
 C18 C17 C20 120.8(19) . . ?
 C17 C18 H18 118.7 . . ?
 C19 C18 C17 122.5(19) . . ?
 C19 C18 H18 118.7 . . ?
 N3 C19 C18 120.1(17) . . ?
 N3 C19 H19 119.9 . . ?
 C18 C19 H19 119.9 . . ?
 C17 C20 H20A 108.9 . . ?
 C17 C20 H20B 108.9 . . ?
 C17 C20 C21 113.4(18) . . ?
 H20A C20 H20B 107.7 . . ?
 C21 C20 H20A 108.9 . . ?
 C21 C20 H20B 108.9 . . ?
 C20 C21 H21A 109.5 . . ?
 C20 C21 H21B 109.5 . . ?
 C20 C21 H21C 109.5 . . ?
 H21A C21 H21B 109.5 . . ?
 H21A C21 H21C 109.5 . . ?
 H21B C21 H21C 109.5 . . ?
 N4 C22 H22 119.6 . . ?
 N4 C22 C23 120.7(17) . . ?
 C23 C22 H22 119.6 . . ?
 C22 C23 H23 119.8 . . ?
 C22 C23 C24 120.5(18) . . ?
 C24 C23 H23 119.8 . . ?
 C23 C24 C27 120.7(18) . . ?
 C25 C24 C23 117.3(17) . . ?
 C25 C24 C27 121.9(17) . . ?
 C24 C25 H25 119.3 . . ?
 C26 C25 C24 121.5(17) . . ?
 C26 C25 H25 119.3 . . ?
 N4 C26 C25 117.8(19) . . ?
 N4 C26 H26 121.1 . . ?
 C25 C26 H26 121.1 . . ?
 C24 C27 H27A 109.0 . . ?
 C24 C27 H27B 109.0 . . ?
 H27A C27 H27B 107.8 . . ?
 C28 C27 C24 113(2) . . ?
 C28 C27 H27A 109.0 . . ?
 C28 C27 H27B 109.0 . . ?
 C27 C28 H28A 109.5 . . ?
 C27 C28 H28B 109.5 . . ?
 C27 C28 H28C 109.5 . . ?
 H28A C28 H28B 109.5 . . ?
 H28A C28 H28C 109.5 . . ?
 H28B C28 H28C 109.5 . . ?
 O9 C29 O10 129.1(17) . . ?
 O9 C29 C30 113.8(17) . . ?
 O10 C29 C30 117.0(15) . . ?
 F7 C30 C29 112.1(17) . . ?
 F8 C30 F7 107.6(19) . . ?
 F8 C30 C29 110.5(17) . . ?
 F9 C30 F7 105.9(18) . . ?
 F9 C30 F8 107.2(17) . . ?
 F9 C30 C29 113.2(18) . . ?
 O11 C31 C32 114.8(15) . . ?
 O12 C31 O11 128.5(17) . . ?
 O12 C31 C32 116.6(16) . . ?
 F10 C32 C31 109.5(17) . . ?
 F11 C32 F10 108.6(14) . . ?
 F11 C32 F12 106.7(17) . . ?
 F11 C32 C31 113.2(16) . . ?
 F12 C32 F10 106.2(16) . . ?
 F12 C32 C31 112.5(14) . . ?
 O5 C33 O6 128.8(18) . . ?
 O5 C33 C34 117.7(18) . . ?
 O6 C33 C34 113.4(16) . . ?
 F1 C34 F2 108(2) . . ?
 F1 C34 F3 106.4(19) . . ?
 F1 C34 C33 113.4(17) . . ?
 F2 C34 F3 106.4(17) . . ?
 F2 C34 C33 110.3(18) . . ?
 F3 C34 C33 112.2(19) . . ?
 O7 C35 O8 129.0(19) . . ?
 O7 C35 C36 116(2) . . ?
 O8 C35 C36 115.0(17) . . ?
 F4 C36 C35 111.5(18) . . ?
 F5 C36 F4 100.9(19) . . ?
 F5 C36 C35 113(2) . . ?
 F6 C36 F4 103(2) . . ?
 F6 C36 F5 109(2) . . ?
 F6 C36 C35 117(2) . . ?

loop_
  _diffrn_refln_index_h
  _diffrn_refln_index_k
  _diffrn_refln_index_l
  _diffrn_refln_intensity_net
  _diffrn_refln_intensity_u
  _diffrn_refln_scale_group_code
 0 0 1 4635.27 548.71 1
 0 0 2 50.07 30.8 1
 0 0 3 2420.03 291.98 1
 0 0 4 2815.17 339.88 1
 0 0 5 1068.27 137.75 1
 0 0 6 378.87 70.71 1
 0 0 7 1790.39 224.81 1
 0 0 -8 960.69 114.62 1
 0 1 -9 1098.29 137.19 -2
 0 0 9 1098.29 137.19 1
 0 1 -9 1292.3 151.35 -2
 0 0 9 1292.3 151.35 1
 0 -1 9 1195.18 137.16 -2
 0 0 -9 1195.18 137.16 1
 0 0 10 249.53 35.45 1
 0 0 -10 309.07 36.26 1
 0 0 10 280.78 56.23 1
 0 0 -11 23.18 16.25 1
 0 0 -11 34.71 11.69 1
 0 0 11 6.29 41.13 1
 0 0 -12 274.09 39.44 1
 0 0 -12 308.1 37.24 1
 0 0 12 235.69 58.29 1
 0 0 -13 370.98 44.97 1
 0 0 13 467.15 66.88 1
 0 0 -13 341.58 46.83 1
 0 0 13 343.85 47.03 1
 0 0 14 28.33 15.31 1
 0 0 -14 21.93 16.79 1
 0 0 14 15.67 38.45 1
 0 0 -14 20.49 11.91 1
 0 0 -14 10.43 17.04 1
 0 0 -15 38.32 12.03 1
 0 0 15 32.44 14.06 1
 0 0 -15 44.49 16.3 1
 0 0 16 91.8 17.67 1
 0 0 -16 105.19 18.65 1
 0 0 17 19.64 10.48 1
 0 0 18 15.4 6.74 1
 0 -1 18 30.24 7.91 1
 0 -1 17 15.25 10.62 1
 0 -1 16 26.89 12.6 1
 0 1 -16 4.74 14.04 1
 0 1 -15 152.16 26.03 1
 0 -1 15 171.25 25.57 1
 0 1 -15 178.02 23.59 1
 0 -1 14 425.77 72.05 1
 0 1 -14 398.28 55.4 1
 0 -1 14 363.39 55.21 1
 0 1 -14 444.13 53.88 1
 0 -1 13 201.37 56.54 1
 0 1 -13 222.22 31.64 1
 0 -1 13 174.21 31.49 1
 0 1 -13 234.51 28.96 1
 0 -1 12 199.29 52.31 1
 0 1 -12 180.9 24.9 1
 0 1 -12 170.98 28 1
 0 -1 11 156.5 47.72 1
 0 1 -11 136.13 22.04 1
 0 1 -11 115.79 18.67 1
 0 1 -10 854.21 98.86 1
 0 -1 10 782.2 114.81 1
 0 1 -10 843.22 99.94 1
 0 1 -10 792.58 99.15 1
 0 0 9 1053.31 131.83 -2
 0 1 -9 1053.31 131.83 1
 0 0 -9 1137.74 145.24 -2
 0 -1 9 1137.74 145.24 1
 0 0 9 1126.62 131.11 -2
 0 1 -9 1126.62 131.11 1
 0 1 -8 110.32 26.16 1
 0 1 -8 237.31 24.78 1
 0 -1 7 2517.2 322.97 1
 0 1 -7 2648.02 312.53 1
 0 -1 6 7451.33 887.55 1
 0 -1 5 1706.82 210.97 1
 0 1 -4 18.1 5.73 1
 0 -1 4 -0.88 46.51 1
 0 1 -3 1038.91 124.85 1
 0 -1 3 1262.64 136.09 1
 0 -1 2 1230.64 152.1 1
 0 -1 1 3212.11 381.08 1
 0 1 1 2004.45 237.71 1
 0 1 2 1563.23 188.36 1
 0 1 3 1197.75 145.52 1
 0 1 3 1680.67 153.3 1
 0 1 4 257.72 51.15 1
 0 1 5 200.4 48.09 1
 0 1 6 1551.94 194.15 1
 0 1 7 1167.95 150.99 1
 0 -1 -8 91.57 16.69 1
 0 2 -9 96.81 18.62 -2
 0 1 9 96.81 18.62 1
 0 2 -9 150.39 41.82 -2
 0 1 9 150.39 41.82 1
 0 -2 9 132.33 19.1 -2
 0 -1 -9 132.33 19.1 1
 0 1 10 112.49 20.59 1
 0 1 10 118.43 44.84 1
 0 -1 -10 156.04 21.48 1
 0 1 11 12.21 13.39 1
 0 1 11 -6.09 39.93 1
 0 -1 -11 30.47 15.89 1
 0 1 12 15.28 38.39 1
 0 -1 -12 26.84 11.95 1
 0 1 12 3.32 13.16 1
 0 -1 -12 36.08 17.23 1
 0 -1 -13 5.76 11.65 1
 0 1 13 -2.88 15.75 1
 0 1 13 22.25 36.79 1
 0 -1 -13 -6.7 17.13 1
 0 -1 -13 19.38 18.24 1
 0 -1 -14 9.79 11.22 1
 0 1 14 5.92 14.9 1
 0 1 14 -12.83 33.79 1
 0 -1 -14 15.12 16.43 1
 0 -1 -14 21.86 16.82 1
 0 1 15 -3.32 13.21 1
 0 -1 -15 4.97 10.38 1
 0 -1 -15 6.44 15.09 1
 0 1 16 9.72 11.37 1
 0 -1 -16 0.15 13.6 1
 0 1 17 2.83 9.59 1
 0 -1 -17 -13.17 10.87 1
 0 -2 18 12.89 6.55 1
 0 -2 18 -9.69 14.21 1
 0 -2 17 10.64 10.37 1
 0 -2 16 97.66 17.79 1
 0 -2 15 113.41 21.51 1
 0 2 -15 162.55 23.09 1
 0 2 -14 52.97 16.42 1
 0 -2 14 28.42 41.06 1
 0 2 -14 34.37 18.18 1
 0 -2 14 41.94 16.82 1
 0 2 -14 69.27 14 1
 0 -2 13 75.84 45.39 1
 0 2 -13 49.01 18.91 1
 0 -2 13 39.08 17.11 1
 0 2 -13 64.24 14.53 1
 0 -2 12 142.42 51.64 1
 0 2 -12 120.24 19.37 1
 0 2 -12 121.71 22.98 1
 0 -2 11 93.87 50.24 1
 0 2 -11 93.56 16.02 1
 0 2 -11 99.07 15.26 1
 0 2 -11 75.3 19.82 1
 0 -2 10 108.63 45.93 1
 0 2 -10 78.33 14.1 1
 0 2 -10 77.3 14.05 1
 0 2 -10 93.29 17.83 1
 0 -1 -9 139.38 47.24 -2
 0 -2 9 139.38 47.24 1
 0 1 9 108.87 16.41 -2
 0 2 -9 108.87 16.41 1
 0 1 9 105.44 19.21 -2
 0 2 -9 105.44 19.21 1
 0 1 9 121.04 16.94 -2
 0 2 -9 121.04 16.94 1
 0 2 -8 367.3 47.11 1
 0 2 -8 404.15 48.19 1
 0 2 -8 410.93 47.55 1
 0 2 -7 710.15 84.71 1
 0 -2 7 644.44 104.48 1
 0 2 -6 667.12 80.65 1
 0 -2 6 808.29 103.24 1
 0 2 -5 47.76 11.25 1
 0 -2 5 92.31 48.66 1
 0 2 -4 522.08 63.39 1
 0 -2 4 499.04 79.77 1
 0 2 -3 1173.45 139.1 1
 0 -2 3 1103.78 147.07 1
 0 -2 2 268.53 50.23 1
 0 -2 1 360.64 49.77 1
 0 2 -1 373.63 47.33 1
 0 -2 -1 694.94 82.57 1
 0 2 2 123.95 25.17 1
 0 2 3 85.66 15.3 1
 0 2 3 35.26 28.37 1
 0 2 4 29.2 10.24 1
 0 2 4 47.59 30.72 1
 0 2 5 162.43 21.38 1
 0 2 5 185.86 41.4 1
 0 2 6 1.01 40.96 1
 0 2 7 14.33 39.36 1
 0 2 8 16.81 37.53 1
 0 2 8 14.8 13.14 1
 0 2 8 7.13 6.73 1
 0 -2 -8 -2.57 12.25 1
 0 3 -9 4.79 35.72 -2
 0 2 9 4.79 35.72 1
 0 -3 9 11.01 12.85 -2
 0 -2 -9 11.01 12.85 1
 0 3 -9 8.87 13.16 -2
 0 2 9 8.87 13.16 1
 0 2 10 3.59 34.81 1
 0 2 10 -2.92 13.19 1
 0 -2 -10 11.46 14.2 1
 0 2 11 17.8 36.05 1
 0 -2 -11 -13.36 15.9 1
 0 2 11 7.4 14.34 1
 0 2 12 42.2 38.92 1
 0 2 12 2.99 14.49 1
 0 -2 -12 16.96 16.85 1
 0 -2 -12 15.28 19.71 1
 0 -2 -13 22.59 11.79 1
 0 -2 -13 36.68 19.43 1
 0 2 13 31.06 14.56 1
 0 2 13 10.65 34.96 1
 0 -2 -13 32.76 17.59 1
 0 2 13 30.33 15.58 1
 0 2 14 -45.76 34.56 1
 0 -2 -14 24.56 17.46 1
 0 2 15 -3.7 12.25 1
 0 -2 -15 1.21 14.85 1
 0 -2 -15 -2.27 9.75 1
 0 2 16 -9.12 11.02 1
 0 -2 -16 -8.45 13.09 1
 0 -2 -16 1.35 8.52 1
 0 -2 -17 12.27 10.08 1
 0 2 17 1.34 8.41 1
 0 -3 17 28.59 10.53 1
 0 -3 16 0.7 12.05 1
 0 3 -15 -2.36 15.49 1
 0 -3 15 8.75 13.84 1
 0 -3 14 80.05 42.35 1
 0 3 -14 45.12 18.93 1
 0 3 -14 84.4 16.92 1
 0 -3 13 18.58 15.8 1
 0 -3 13 47.3 45.89 1
 0 3 -13 28.24 18.2 1
 0 3 -13 19.88 13.23 1
 0 -3 12 94.11 21.88 1
 0 3 -12 148.33 18.73 1
 0 3 -12 118.14 19.78 1
 0 3 -12 112.02 23.61 1
 0 -3 12 119.1 50.57 1
 0 3 -11 23.15 11.35 1
 0 3 -11 6.88 11.62 1
 0 3 -11 19.36 16.52 1
 0 -3 11 -2.3 49.41 1
 0 3 -10 1.58 10.93 1
 0 3 -10 3.1 10.07 1
 0 3 -10 11.87 14.97 1
 0 -3 10 14.66 45.41 1
 0 2 9 34.64 11.37 -2
 0 3 -9 34.64 11.37 1
 0 2 9 15.92 9.54 -2
 0 3 -9 15.92 9.54 1
 0 2 9 30.83 13.78 -2
 0 3 -9 30.83 13.78 1
 0 -2 -9 28.57 44.19 -2
 0 -3 9 28.57 44.19 1
 0 3 -8 0.9 11.38 1
 0 3 -8 12.55 8.53 1
 0 3 -8 12.7 12.74 1
 0 3 -7 15.01 12.73 1
 0 -3 7 -30.08 52.37 1
 0 3 -6 698.66 82.75 1
 0 3 -6 667.35 83.68 1
 0 -3 6 786.23 102.87 1
 0 3 -5 114.51 20.35 1
 0 -3 5 140.03 51.19 1
 0 3 -4 8.02 14 1
 0 -3 4 21.66 42.33 1
 0 3 -3 223.19 30.91 1
 0 -3 3 169.31 46.37 1
 0 -3 2 407.36 66.57 1
 0 3 -2 512.96 61.68 1
 0 -3 1 6.25 19.49 1
 0 3 -1 31.04 20.62 1
 0 -3 -1 78.42 12.21 1
 0 3 2 1431.87 170.08 1
 0 3 3 20.1 17.59 1
 0 3 3 32.44 16.01 1
 0 3 4 86.72 25.67 1
 0 3 4 81.27 17.21 1
 0 3 5 342.8 50.62 1
 0 3 5 314.06 40.62 1
 0 3 6 368.11 58.19 1
 0 3 7 917.62 107.29 1
 0 3 7 718.9 115.2 1
 0 -3 -8 601.37 82.48 1
 0 3 8 792.19 82.16 1
 0 3 8 562.15 91.56 1
 0 3 8 622.03 83.18 1
 0 4 -9 160.42 24.72 -2
 0 3 9 160.42 24.72 1
 0 -4 9 161.31 23.83 -2
 0 -3 -9 161.31 23.83 1
 0 4 -9 179.18 40.43 -2
 0 3 9 179.18 40.43 1
 0 3 10 24.06 15.45 1
 0 -3 -10 49.39 15.32 1
 0 3 10 22.48 32.65 1
 0 3 11 15.51 15.62 1
 0 -3 -11 25.54 16.46 1
 0 -3 -11 2.4 19.68 1
 0 3 11 30.41 34.12 1
 0 -3 -12 373.11 44.45 1
 0 3 12 350.79 56.72 1
 0 -3 -12 305.94 41.05 1
 0 3 12 272.23 40.76 1
 0 3 13 2.75 14.63 1
 0 -3 -13 10.35 16.98 1
 0 -3 -13 32.1 19.33 1
 0 3 13 16.79 14.46 1
 0 -3 -13 14.79 11 1
 0 -3 -14 -4.96 16.76 1
 0 3 14 -0.27 12.94 1
 0 3 15 47.92 13.91 1
 0 -3 -15 41.69 16.15 1
 0 3 15 54.85 13.5 1
 0 -3 -15 72.8 11.71 1
 0 3 16 18.45 10.13 1
 0 -3 -16 22.89 8.11 1
 0 -3 -16 20.92 12.73 1
 0 3 17 28.3 7.73 1
 0 -3 -17 -0.5 9.53 1
 0 -4 17 23.76 19.68 1
 0 -4 17 2.29 8.93 1
 0 -4 16 9.77 11.27 1
 0 -4 15 10.91 12.69 1
 0 -4 14 33 38.54 1
 0 -4 13 -7.44 44.78 1
 0 -4 13 24.52 15.35 1
 0 4 -13 39.88 18.55 1
 0 4 -13 36.27 11.68 1
 0 -4 12 88.45 52.06 1
 0 -4 12 105.11 23.35 1
 0 4 -12 144.51 25.53 1
 0 4 -12 143.84 22.14 1
 0 4 -12 171.88 21.14 1
 0 -4 11 -30.39 44.44 1
 0 -4 11 6.7 13.68 1
 0 4 -11 -0.67 12 1
 0 4 -11 7.11 16.79 1
 0 4 -11 10.55 11.94 1
 0 4 -10 33.75 12.5 1
 0 4 -10 51.8 16.35 1
 0 -4 10 8.66 45.51 1
 0 4 -10 40.46 11.66 1
 0 3 9 82.37 14.3 -2
 0 4 -9 82.37 14.3 1
 0 3 9 67.2 16.86 -2
 0 4 -9 67.2 16.86 1
 0 3 9 62.23 12.94 -2
 0 4 -9 62.23 12.94 1
 0 4 -8 228.12 23.61 1
 0 4 -8 168.44 24.63 1
 0 4 -8 159.65 22.03 1
 0 4 -8 147.27 22.3 1
 0 -4 8 170.36 50.28 1
 0 4 -7 996.85 112.29 1
 0 4 -7 928.35 111.63 1
 0 4 -7 913.52 111.97 1
 0 -4 6 823.87 105.94 1
 0 4 -6 763.99 89.79 1
 0 4 -6 702.84 91.75 1
 0 -4 5 79.85 47.83 1
 0 4 -5 61.82 15.18 1
 0 4 -5 65.99 18.44 1
 0 4 -4 10.8 16.68 1
 0 -4 4 21.67 40.35 1
 0 4 -3 501.94 61.84 1
 0 -4 3 431.95 68.61 1
 0 4 -2 896.28 104.1 1
 0 -4 2 781 104.73 1
 0 -4 1 763.46 85.99 1
 0 4 -1 836.11 92.35 1
 0 -4 0 8789.22 1038.05 -2
 0 -4 0 8789.22 1038.05 1
 0 -4 -1 7255.51 857.17 1
 0 -4 -2 2793.16 347.18 1
 0 4 2 3619.31 349.92 1
 0 4 3 643.7 82.69 1
 0 -4 -3 652.92 82.31 1
 0 4 4 134.01 26.44 1
 0 4 4 175.93 26 1
 0 4 5 1773 195.87 1
 0 4 5 1361.82 198.95 1
 0 4 5 1388.57 197.62 1
 0 4 6 2047.46 238.81 1
 0 4 6 1789.18 242.92 1
 0 4 7 316.93 40.3 1
 0 -4 -7 242.2 38.85 1
 0 4 7 340.57 37.86 1
 0 4 7 327.48 47.78 1
 0 4 8 47.52 20.73 1
 0 4 8 70.93 15.22 1
 0 -5 9 746.28 89.51 -2
 0 -4 -9 746.28 89.51 1
 0 5 -9 734.47 90.22 -2
 0 4 9 734.47 90.22 1
 0 -5 9 743.81 91.2 -2
 0 -4 -9 743.81 91.2 1
 0 5 -9 737.36 98.49 -2
 0 4 9 737.36 98.49 1
 0 -4 -10 325.92 39.68 1
 0 4 10 260.64 40.36 1
 0 -4 -10 328.72 42.72 1
 0 -4 -11 316.27 43.02 1
 0 -4 -11 433.11 46.61 1
 0 4 11 290.17 43.26 1
 0 -4 -12 33.45 19.14 1
 0 4 12 -0.89 13.77 1
 0 -4 -12 3.58 17.02 1
 0 4 12 2.97 16.16 1
 0 4 13 108.34 22.73 1
 0 -4 -13 127.5 19.21 1
 0 -4 -13 152.6 23.49 1
 0 4 13 113.07 21.41 1
 0 -4 -14 85.16 14.46 1
 0 -4 -14 87.08 19.14 1
 0 4 14 80.58 16.7 1
 0 4 14 106.31 17.87 1
 0 -4 -15 5.19 8.42 1
 0 4 15 10.17 10.51 1
 0 -4 -15 17.87 14 1
 0 4 15 -2.43 11.27 1
 0 4 16 8.12 8.32 1
 0 -4 -16 -5.41 11.52 1
 0 -4 -17 24.91 8.36 1
 0 -5 17 -13.75 16.56 1
 0 -5 17 31.93 8.17 1
 0 -5 16 -8.23 10.45 1
 0 -5 15 0.74 11.89 1
 0 -5 14 129.17 21.95 1
 0 -5 14 224.4 46.64 1
 0 -5 13 341.47 53.56 1
 0 5 -13 479 52.32 1
 0 -5 13 415.77 75.15 1
 0 -5 12 130.96 47.42 1
 0 5 -12 111.54 22.51 1
 0 -5 12 95.36 19.05 1
 0 -5 11 73.31 48 1
 0 5 -11 32.15 12.93 1
 0 5 -11 53.48 18.4 1
 0 -5 11 -2.57 13.81 1
 0 -5 10 167.17 27.57 1
 0 5 -10 207.26 26.75 1
 0 5 -10 216.52 29.12 1
 0 -4 -9 1211.11 148.87 -2
 0 -5 9 1211.11 148.87 1
 0 4 9 1130.09 133.57 -2
 0 5 -9 1130.09 133.57 1
 0 4 9 1103.91 134.27 -2
 0 5 -9 1103.91 134.27 1
 0 5 -8 1362.85 176.24 1
 0 5 -8 1706.45 175.82 1
 0 5 -8 1429.21 175.77 1
 0 5 -8 1369.41 175.99 1
 0 -5 8 1523.92 188.09 1
 0 5 -7 20.56 8.83 1
 0 5 -7 7.16 12.47 1
 0 5 -7 17.57 13.14 1
 0 5 -6 817.27 93.52 1
 0 -5 6 726.92 103.17 1
 0 5 -6 736.84 90.09 1
 0 5 -5 2787.29 269.01 1
 0 -5 5 2230.72 273.51 1
 0 5 -5 2166.37 265.26 1
 0 5 -4 1462.77 144.93 1
 0 -5 4 1213.76 148.96 1
 0 5 -4 1140.34 140.74 1
 0 5 -3 599.68 73.51 1
 0 -5 3 528.87 76.58 1
 0 5 -2 74.94 25.32 1
 0 -5 2 90.08 24.63 1
 0 5 -2 94.38 27.01 1
 0 5 -1 4235.22 492.63 1
 0 -5 1 3944.61 489.86 1
 0 5 -1 4642.21 492.27 1
 0 -5 0 9999 1180.96 -2
 0 -5 0 9999 1180.96 1
 0 5 1 1094.75 135.35 1
 0 5 2 58.68 22.78 1
 0 -5 -2 45.31 11.19 1
 0 -5 -3 895.21 112.22 1
 0 5 3 1105.83 116.13 1
 0 5 4 1915.35 231.63 1
 0 -5 -4 1896.99 231.56 1
 0 5 4 2205.35 234.26 1
 0 5 5 395.17 48.52 1
 0 -5 -5 348.09 46.96 1
 0 5 5 390.4 49.56 1
 0 5 6 -2.65 14.34 1
 0 -5 -6 0.32 12.71 1
 0 5 7 1083.38 142.59 1
 0 -5 -7 1269.66 142.1 1
 0 -5 -8 815.7 92.35 1
 0 -5 -8 791.46 93.78 1
 0 5 8 675.13 93.14 1
 0 -6 9 281.96 33.74 -2
 0 -5 -9 281.96 33.74 1
 0 -6 9 213.04 31.7 -2
 0 -5 -9 213.04 31.7 1
 0 6 -9 206.23 32.82 -2
 0 5 9 206.23 32.82 1
 0 5 10 144.35 27.08 1
 0 -5 -10 122.83 28.01 1
 0 -5 -10 205 25.92 1
 0 5 11 -15.17 17.06 1
 0 -5 -11 0.61 19.76 1
 0 5 11 -3.88 12.83 1
 0 -5 -11 36.73 17.08 1
 0 5 12 48.88 15.57 1
 0 -5 -12 121.82 21.78 1
 0 -5 -12 68.69 19.15 1
 0 5 12 74.8 18.85 1
 0 -5 -13 96.76 21.67 1
 0 -5 -14 5.4 8.83 1
 0 -5 -14 14.92 14.89 1
 0 5 14 0.92 10.36 1
 0 5 14 26.87 13.74 1
 0 -5 -15 5.8 7.44 1
 0 -5 -15 3.78 13.05 1
 0 5 15 10.01 9.16 1
 0 5 15 7.92 11.74 1
 0 -5 -16 -20.09 10.78 1
 0 6 -17 3.94 7.29 1
 0 6 -16 29.58 9.31 1
 0 -6 16 16.12 20.49 1
 0 -6 16 20.16 9.28 1
 0 -6 15 215.52 24 1
 0 -6 15 -4.83 32.78 1
 0 -6 14 443.49 54.88 1
 0 6 -13 45.72 12.77 1
 0 -6 13 49.76 42.82 1
 0 -6 12 9.75 42.36 1
 0 -6 12 16.28 12.75 1
 0 -6 11 205.98 34.45 1
 0 -6 11 310.83 59.13 1
 0 6 -11 311.38 33.98 1
 0 -6 10 687.87 82.73 1
 0 6 -10 600.07 60.27 1
 0 -5 -9 125.72 22.1 -2
 0 -6 9 125.72 22.1 1
 0 5 9 170.84 22.42 -2
 0 6 -9 170.84 22.42 1
 0 5 9 174.59 22.6 -2
 0 6 -9 174.59 22.6 1
 0 -6 8 111.65 22.17 1
 0 -6 8 120.71 44.47 1
 0 6 -8 146.66 22.63 1
 0 6 -7 726.81 81.41 1
 0 6 -7 630.29 81.26 1
 0 6 -6 1926.21 210.55 1
 0 6 -6 1906.54 214.52 1
 0 6 -6 1631.83 210.45 1
 0 -6 6 1660.22 218.66 1
 0 6 -5 1028.38 110.59 1
 0 6 -5 867.06 105.9 1
 0 -6 5 842.35 115.18 1
 0 6 -4 -3.8 20.55 1
 0 6 -4 10.27 12.83 1
 0 -6 4 10.79 30.61 1
 0 6 -3 1119.93 110.71 1
 0 6 -3 813.09 104.59 1
 0 -6 3 1130.59 110.8 1
 0 -6 2 2280.16 294.84 1
 0 6 -2 2689.09 297.37 1
 0 6 -2 2689.23 297.48 1
 0 -6 1 1334.07 158.73 1
 0 6 -1 1290.43 158.46 1
 0 6 -1 1635.29 164.11 1
 0 6 -1 1355.3 163.27 1
 0 -6 0 114.82 15.81 -2
 0 -6 0 114.82 15.81 1
 0 6 0 130.47 30.37 -2
 0 6 0 130.47 30.37 1
 0 6 0 95.94 18.06 -2
 0 6 0 95.94 18.06 1
 0 6 1 2072.67 206.74 1
 0 -6 -1 1677.96 201.23 1
 0 6 1 1667.54 201.04 1
 0 6 2 1681.25 174.78 1
 0 6 2 1392.45 169.61 1
 0 6 3 1452.68 147.32 1
 0 -6 -3 1132.39 142.4 1
 0 6 3 1196.33 142.02 1
 0 6 4 3.9 19.12 1
 0 -6 -4 4.73 11.64 1
 0 6 5 94.81 17.75 1
 0 6 5 79.66 20.88 1
 0 -6 -5 61.1 15.58 1
 0 6 6 178.91 27.3 1
 0 -6 -6 182.3 25.28 1
 0 6 7 237.04 33.02 1
 0 -6 -7 212.65 30.55 1
 0 -6 -7 251.8 31.97 1
 0 -6 -8 24.03 14.15 1
 0 -6 -8 53.22 16.42 1
 0 -7 9 146.08 23.42 -2
 0 -6 -9 146.08 23.42 1
 0 7 -9 143.76 24.9 -2
 0 6 9 143.76 24.9 1
 0 -7 9 122.64 24.02 -2
 0 -6 -9 122.64 24.02 1
 0 6 10 262.64 40.2 1
 0 -6 -10 341.98 41.06 1
 0 -6 -10 282.68 39.06 1
 0 6 11 -11.49 18.06 1
 0 -6 -11 6.46 17.67 1
 0 -6 -11 -13.31 16.82 1
 0 6 12 -20.69 16.33 1
 0 6 12 3.38 14.08 1
 0 -6 -12 8.4 16.11 1
 0 -6 -12 13.68 16.52 1
 0 -6 -13 72.34 21.62 1
 0 -6 -13 60.25 16.94 1
 0 6 13 43.1 16.49 1
 0 -6 -13 38.69 17.3 1
 0 6 14 44.93 14.13 1
 0 -6 -14 40.39 14.59 1
 0 -6 -14 23.56 8.62 1
 0 6 15 -9.11 11.82 1
 0 -6 -15 6.55 11.68 1
 0 -6 -15 -3.56 6.23 1
 0 -6 -16 -1.49 8.52 1
 0 7 -16 65.56 11.78 1
 0 7 -16 67.37 11.24 1
 0 -7 15 75.12 11.76 1
 0 -7 15 -18.4 23.48 1
 0 -7 14 5.1 10.29 1
 0 -7 14 55.63 26.09 1
 0 -7 13 87.37 40.62 1
 0 7 -13 91 15.9 1
 0 -7 12 154.92 49.54 1
 0 7 -12 198.03 26.31 1
 0 -7 11 207.91 52.19 1
 0 -7 10 148.36 45.35 1
 0 7 -10 101 18.24 1
 0 -6 -9 257.05 48.99 -2
 0 -7 9 257.05 48.99 1
 0 6 9 197.5 26.7 -2
 0 7 -9 197.5 26.7 1
 0 6 9 189 26.97 -2
 0 7 -9 189 26.97 1
 0 -7 8 524.56 77.08 1
 0 7 -8 538.81 63.2 1
 0 7 -8 500.89 63.09 1
 0 -7 7 453.53 68.23 1
 0 7 -7 458.56 55.52 1
 0 7 -7 454.55 55.76 1
 0 7 -6 82.38 14.73 1
 0 7 -6 71.7 14.9 1
 0 -7 5 180.87 38.69 1
 0 7 -5 229.44 34.31 1
 0 7 -5 178.13 26.53 1
 0 7 -5 221.41 26.9 1
 0 7 -4 1064.68 106.49 1
 0 7 -4 795.59 99.66 1
 0 -7 4 941.16 106.18 1
 0 7 -3 583.84 62.74 1
 0 -7 3 489.59 59.49 1
 0 7 -3 420.4 54.34 1
 0 7 -2 2.18 11.17 1
 0 7 -2 13.89 24.88 1
 0 7 -2 -1.73 28.22 1
 0 7 -1 155.2 33.26 1
 0 7 -1 125.06 34.84 1
 0 -7 0 573.43 66.99 -2
 0 -7 0 573.43 66.99 1
 0 7 0 557.49 75.17 -2
 0 7 0 557.49 75.17 1
 0 7 0 528.38 67.88 -2
 0 7 0 528.38 67.88 1
 0 -7 -1 245.73 31.58 1
 0 7 1 275.05 42.32 1
 0 7 1 240.86 32.7 1
 0 -7 -2 64.52 15.42 1
 0 7 2 61.94 27.1 1
 0 7 2 101.76 16.96 1
 0 7 3 824.26 98.62 1
 0 7 3 761.97 92.63 1
 0 7 4 1047.49 106.53 1
 0 7 4 853.24 105.42 1
 0 -7 -4 810.47 105.9 1
 0 7 4 822.9 110.38 1
 0 7 5 324.28 39.29 1
 0 -7 -5 246.61 39.36 1
 0 7 5 385.59 40.99 1
 0 7 6 4.5 13.05 1
 0 -7 -6 4.36 11.88 1
 0 -7 -6 -5.93 12.92 1
 0 7 6 7.41 15.81 1
 0 7 7 24.06 14.2 1
 0 -7 -7 17.83 13.82 1
 0 -7 -7 32.33 12.83 1
 0 7 7 28.61 17.14 1
 0 7 8 4.29 14.25 1
 0 -7 -8 13.96 14.29 1
 0 -7 -8 10.25 13.37 1
 0 7 8 7.06 17.53 1
 0 8 -9 -9.1 17.93 -2
 0 7 9 -9.1 17.93 1
 0 8 -9 -6.24 14.63 -2
 0 7 9 -6.24 14.63 1
 0 -8 9 3.06 15.22 -2
 0 -7 -9 3.06 15.22 1
 0 7 10 69.72 20.91 1
 0 7 10 60.68 16.89 1
 0 -7 -10 67.06 18.91 1
 0 -7 -10 58.81 18.38 1
 0 7 11 34 18.84 1
 0 7 11 32.13 15.52 1
 0 -7 -11 51.31 17.49 1
 0 -7 -11 65.85 17.86 1
 0 -7 -12 32.7 19.64 1
 0 7 12 5.27 13.45 1
 0 -7 -12 9.51 15 1
 0 7 13 2.94 14.76 1
 0 -7 -13 1.48 7.98 1
 0 -7 -13 1.7 14.19 1
 0 -7 -14 11.02 13.39 1
 0 7 14 38.22 13.45 1
 0 -7 -15 24.97 10.9 1
 0 7 15 34.38 11.21 1
 0 8 -16 2.33 7.5 1
 0 8 -16 12.16 7.53 1
 0 8 -15 1.07 10.03 1
 0 8 -15 -0.33 9.88 1
 0 -8 15 -1.11 17.42 1
 0 8 -14 22.89 11.83 1
 0 -8 14 -35.87 22.75 1
 0 8 -13 55.97 12.34 1
 0 -8 13 -23.24 25.94 1
 0 8 -12 22.58 12.3 1
 0 -8 12 10.64 35.04 1
 0 -8 11 -13.45 28.23 1
 0 -8 11 -15.19 37.38 1
 0 8 -10 22.47 13.17 1
 0 -8 10 12.85 28.94 1
 0 -8 10 54.29 38.34 1
 0 7 9 21.52 12.85 -2
 0 8 -9 21.52 12.85 1
 0 -7 -9 5.7 27.84 -2
 0 -8 9 5.7 27.84 1
 0 -7 -9 54.34 36.11 -2
 0 -8 9 54.34 36.11 1
 0 7 9 11.35 12.62 -2
 0 8 -9 11.35 12.62 1
 0 8 -8 28.51 13.23 1
 0 -8 8 28.68 26.64 1
 0 -8 8 49.12 32.92 1
 0 8 -8 42.36 13.36 1
 0 8 -7 -13.76 20.35 1
 0 8 -7 -4.34 12.01 1
 0 -8 7 24.44 28.92 1
 0 -8 7 35.22 24.85 1
 0 8 -7 15.33 12.69 1
 0 8 -6 59.9 22.32 1
 0 8 -6 38.77 13.31 1
 0 8 -6 52.24 12.56 1
 0 8 -6 41.07 12.68 1
 0 -8 6 21.61 23.88 1
 0 -8 5 32.68 22.9 1
 0 8 -5 18.19 10.98 1
 0 8 -5 17.6 12.4 1
 0 8 -5 22.42 8.52 1
 0 8 -5 14.41 10.8 1
 0 8 -5 39.82 21.64 1
 0 8 -4 24.14 11.39 1
 0 8 -4 27.97 12.93 1
 0 8 -4 39.77 9.22 1
 0 8 -4 31.66 11.35 1
 0 8 -4 46.9 22.9 1
 0 8 -3 62.34 11.86 1
 0 8 -3 55.78 12.84 1
 0 8 -3 58.02 14.31 1
 0 8 -3 52.21 12.24 1
 0 8 -2 76.29 29.21 1
 0 8 -2 84.4 14.88 1
 0 8 -2 76.79 13.55 1
 0 8 -2 74.13 13.2 1
 0 8 -1 308.33 52.01 1
 0 8 -1 347.85 42.45 1
 0 8 0 10.74 27.77 -2
 0 8 0 10.74 27.77 1
 0 8 0 0.61 14.41 -2
 0 8 0 0.61 14.41 1
 0 8 0 -0.89 9.87 -2
 0 8 0 -0.89 9.87 1
 0 8 1 10.35 14.23 1
 0 8 1 7.72 10.29 1
 0 8 2 17.45 11.11 1
 0 8 2 13.56 14.18 1
 0 8 2 44.08 10.85 1
 0 8 3 12.01 13.83 1
 0 8 3 10.05 14.6 1
 0 8 3 -1.05 9.49 1
 0 -8 -3 4.31 11.66 1
 0 8 4 179.77 33.57 1
 0 8 4 172.38 22.92 1
 0 -8 -4 163.27 25.43 1
 0 8 4 178.57 25.14 1
 0 8 4 185.26 26.69 1
 0 8 5 111.2 24.86 1
 0 8 5 75.63 12.76 1
 0 8 5 99.69 17.02 1
 0 -8 -5 51.14 16.62 1
 0 8 5 93.82 19.25 1
 0 -8 -6 17.22 12.67 1
 0 8 6 19.48 14.14 1
 0 -8 -6 20.68 13.38 1
 0 8 6 10.94 17.37 1
 0 -8 -7 184.4 25.64 1
 0 8 7 165.17 25.45 1
 0 -8 -7 157.3 24.63 1
 0 8 7 174.35 27.84 1
 0 -8 -8 242.97 29.46 1
 0 8 8 199.94 28.24 1
 0 -8 -8 171.25 27.78 1
 0 8 8 176.26 30.67 1
 0 -9 9 216.11 28.87 -2
 0 -8 -9 216.11 28.87 1
 0 9 -9 182.55 30.32 -2
 0 8 9 182.55 30.32 1
 0 9 -9 168.69 27.26 -2
 0 8 9 168.69 27.26 1
 0 -8 -10 1.61 14.95 1
 0 -8 -10 8.39 19.64 1
 0 -8 -10 -20.55 17.09 1
 0 8 10 -7.6 18.19 1
 0 -8 -11 46.53 19.57 1
 0 8 11 17.04 18.15 1
 0 8 11 37.87 14.49 1
 0 8 12 80.15 15.31 1
 0 -8 -12 52.79 17.06 1
 0 8 12 62.55 18.06 1
 0 -8 -13 13.4 13.59 1
 0 8 13 23.08 14.59 1
 0 -8 -14 9.73 11.34 1
 0 8 14 14.45 12.33 1
 0 8 15 0.29 8.74 1
 0 9 -15 0.37 9.22 1
 0 9 -15 -2.77 8.47 1
 0 9 -14 19.48 12.17 1
 0 9 -14 16.6 10.61 1
 0 9 -13 76.12 12.65 1
 0 9 -13 36.32 13.68 1
 0 9 -12 18.33 11.85 1
 0 9 -12 9.46 12.44 1
 0 9 -11 3.73 12.23 1
 0 9 -11 1.06 13.23 1
 0 9 -10 -3.24 13.86 1
 0 8 9 68.02 16.59 -2
 0 9 -9 68.02 16.59 1
 0 8 9 101.13 15.87 -2
 0 9 -9 101.13 15.87 1
 0 8 9 76.15 16.8 -2
 0 9 -9 76.15 16.8 1
 0 9 -8 153.46 23.36 1
 0 9 -8 183.44 22.46 1
 0 -9 8 99.35 32.81 1
 0 9 -8 136.16 23.2 1
 0 9 -7 135.69 22.03 1
 0 9 -7 123.89 30.27 1
 0 9 -7 146.6 22.56 1
 0 9 -7 174.22 21.36 1
 0 -9 7 88.56 31.81 1
 0 9 -6 100.41 15.12 1
 0 9 -6 67.83 15.82 1
 0 9 -6 78.43 25.11 1
 0 9 -6 70.26 17.01 1
 0 9 -5 30.99 23.45 1
 0 9 -5 -0.08 10.61 1
 0 9 -5 -2.67 8.71 1
 0 9 -5 2.38 11.32 1
 0 9 -5 -1.56 13.35 1
 0 9 -4 -7.77 23.61 1
 0 9 -4 13.28 13.56 1
 0 9 -4 0.62 11.08 1
 0 9 -4 9.71 8.68 1
 0 9 -4 7.6 10.67 1
 0 9 -3 137.95 33.07 1
 0 9 -3 171.64 21.06 1
 0 9 -3 142.19 20.6 1
 0 9 -3 172.19 22.28 1
 0 9 -3 127.53 22.58 1
 0 9 -2 31.55 25.92 1
 0 9 -2 11.26 10.32 1
 0 9 -2 11.38 8.73 1
 0 9 -2 12.44 11.59 1
 0 9 -2 10.9 10.76 1
 0 9 -1 -7.23 11.16 1
 0 9 -1 1.34 26.13 1
 0 9 -1 9.61 10.3 1
 0 9 -1 -1.71 11.26 1
 0 9 0 100.44 15.45 -2
 0 9 0 100.44 15.45 1
 0 9 0 84.7 30.74 -2
 0 9 0 84.7 30.74 1
 0 9 0 69.9 15.45 -2
 0 9 0 69.9 15.45 1
 0 9 0 91.34 15.08 -2
 0 9 0 91.34 15.08 1
 0 9 1 240.94 32.06 1
 0 9 1 241.38 41.29 1
 0 9 1 224.33 28.75 1
 0 9 1 226.28 30.27 1
 0 9 1 229.5 28.62 1
 0 9 1 181.47 28.63 1
 0 9 2 689.07 78.06 1
 0 9 2 647.28 68.21 1
 0 9 2 393.21 69.18 1
 0 9 2 572.61 68.57 1
 0 9 2 564.63 68.62 1
 0 -9 -3 193.29 37.57 1
 0 9 3 355.81 47.99 1
 0 9 3 289 37.58 1
 0 9 3 341.24 36.35 1
 0 9 3 290.66 38.03 1
 0 -9 -4 12.64 14.36 1
 0 9 4 13.34 9.7 1
 0 9 4 15.02 23.12 1
 0 9 4 9 14.93 1
 0 9 4 16.43 15.8 1
 0 9 5 39.15 17.84 1
 0 9 5 38.99 10.36 1
 0 -9 -5 33.04 14.94 1
 0 9 5 46.36 24.4 1
 0 -9 -5 59.69 14.68 1
 0 9 5 36.58 15.57 1
 0 -9 -6 124.91 20.9 1
 0 -9 -6 145.38 22.97 1
 0 9 6 114.81 24.59 1
 0 9 6 127.92 22.02 1
 0 -9 -7 8.01 13.5 1
 0 -9 -7 55.69 17.45 1
 0 9 7 6.8 18.62 1
 0 9 7 29.29 15.36 1
 0 -9 -8 -6.31 13.5 1
 0 9 8 4.43 18.53 1
 0 9 8 12.21 15.21 1
 0 -9 -8 32.36 17.78 1
 0 10 -9 137.36 27.26 -2
 0 9 9 137.36 27.26 1
 0 -10 9 169.92 27.23 -2
 0 -9 -9 169.92 27.23 1
 0 9 10 87.61 21.99 1
 0 -9 -10 93.22 20.47 1
 0 9 10 110.75 19.2 1
 0 -9 -10 112.27 23.04 1
 0 -9 -11 104.52 22.01 1
 0 9 11 148.11 20.86 1
 0 9 11 135.27 23.37 1
 0 9 12 -6.77 11.78 1
 0 9 12 2.28 15.03 1
 0 -9 -12 -17.97 13.97 1
 0 9 13 7.75 13.32 1
 0 -9 -13 3.97 12.03 1
 0 9 14 6.41 10.36 1
 0 -9 -14 -5.25 9 1
 0 9 15 11.05 7.12 1
 0 10 -15 21.04 6.5 1
 0 10 -15 8.03 8.33 1
 0 10 -14 83.15 13.63 1
 0 10 -14 83.87 15.43 1
 0 10 -13 106.52 17.84 1
 0 10 -13 130.92 19.96 1
 0 10 -12 58.86 13.24 1
 0 10 -12 71.1 12.59 1
 0 10 -12 35.53 15.44 1
 0 10 -11 -1.75 11.71 1
 0 10 -11 1.47 12.02 1
 0 10 -11 3.68 17.75 1
 0 10 -10 147.96 18.61 1
 0 10 -10 79.25 19.35 1
 0 9 9 170.37 24.93 -2
 0 10 -9 170.37 24.93 1
 0 10 -8 52.38 13.32 1
 0 10 -8 41.52 14.4 1
 0 10 -7 -5.14 22.24 1
 0 10 -7 5.83 11.71 1
 0 10 -7 5.85 22.11 1
 0 10 -7 -4.33 12.73 1
 0 10 -7 5.75 8.49 1
 0 10 -6 29.49 11.8 1
 0 10 -6 39.87 24.65 1
 0 10 -6 15.93 9.76 1
 0 10 -6 36.17 13.42 1
 0 10 -5 444.87 59.62 1
 0 10 -5 594.67 68.89 1
 0 10 -5 429.94 58.48 1
 0 10 -5 504.66 57.62 1
 0 10 -4 293.47 42.95 1
 0 10 -4 305.81 44.02 1
 0 10 -4 458.29 55.3 1
 0 10 -4 363.45 42.51 1
 0 10 -4 358.16 41.93 1
 0 10 -3 23.08 12.84 1
 0 10 -3 13.92 13.8 1
 0 10 -3 47.08 11.5 1
 0 10 -3 46.93 10.62 1
 0 10 -2 24 13.03 1
 0 10 -2 4.64 27.15 1
 0 10 -2 11.15 10.9 1
 0 10 -2 16.58 11.91 1
 0 10 -1 425.47 60.81 1
 0 10 -1 533.75 70.54 1
 0 10 -1 600.36 73.59 1
 0 10 -1 531.11 60.56 1
 0 10 -1 500.9 60.52 1
 0 10 0 329.65 48.25 -2
 0 10 0 329.65 48.25 1
 0 10 0 506.78 61.23 -2
 0 10 0 506.78 61.23 1
 0 10 0 305.07 51.38 -2
 0 10 0 305.07 51.38 1
 0 10 0 389.01 48.01 -2
 0 10 0 389.01 48.01 1
 0 10 0 523.26 62.04 -2
 0 10 0 523.26 62.04 1
 0 10 0 447.34 48.34 -2
 0 10 0 447.34 48.34 1
 0 10 1 311.97 34.96 1
 0 10 1 316.22 33.19 1
 0 10 1 310.87 48.26 1
 0 10 1 268.85 47.5 1
 0 10 1 218.12 32.81 1
 0 10 2 17.56 16.34 1
 0 10 2 19.56 28.62 1
 0 10 2 3.07 31.02 1
 0 10 2 -17.56 17.24 1
 0 10 2 5.77 11.77 1
 0 10 3 391.15 47.73 1
 0 10 3 378.17 46.35 1
 0 10 3 333.64 47.62 1
 0 10 3 469.99 59.52 1
 0 10 4 226.32 34.67 1
 0 10 4 278.28 45.17 1
 0 10 4 268.49 34.49 1
 0 10 5 413.15 54.18 1
 0 10 5 300.3 45.41 1
 0 10 5 350.43 44.61 1
 0 10 5 352.11 42.88 1
 0 10 6 20.94 17.28 1
 0 10 6 5.42 15.31 1
 0 -10 -6 6.7 13.4 1
 0 10 7 68.57 23.03 1
 0 10 7 94.33 20.52 1
 0 -10 -7 139.57 19.08 1
 0 10 8 54.19 19.76 1
 0 11 -9 22.38 17.73 -2
 0 10 9 22.38 17.73 1
 0 11 -9 16.82 14.64 -2
 0 10 9 16.82 14.64 1
 0 -11 9 27.52 15.98 -2
 0 -10 -9 27.52 15.98 1
 0 -10 -10 47.8 16.37 1
 0 10 10 49.59 15.15 1
 0 10 11 19.43 15.29 1
 0 10 11 19.48 12.43 1
 0 -10 -11 11.39 13.98 1
 0 -10 -12 20.91 12.2 1
 0 10 12 15.62 14.03 1
 0 -10 -13 16.67 9.83 1
 0 10 13 0.76 11.53 1
 0 10 14 12.11 8.86 1
 0 11 -14 51.39 9.15 1
 0 11 -14 57.46 11.69 1
 0 11 -13 -0.57 8.67 1
 0 11 -13 6.98 11.99 1
 0 11 -12 14.27 10.4 1
 0 11 -12 2.6 13.74 1
 0 11 -12 22.11 13.94 1
 0 11 -11 96.96 31.78 1
 0 11 -11 173.67 28.65 1
 0 11 -11 182.2 30.71 1
 0 11 -10 85.02 29.23 1
 0 11 -10 130.42 24.68 1
 0 10 9 37.86 11.92 -2
 0 11 -9 37.86 11.92 1
 0 10 9 5.51 16.47 -2
 0 11 -9 5.51 16.47 1
 0 11 -8 82.39 14.52 1
 0 11 -8 66.65 19.5 1
 0 11 -8 65.65 15.89 1
 0 11 -7 518.87 56 1
 0 11 -7 460.59 56.78 1
 0 11 -7 452.08 58.4 1
 0 11 -6 350.97 48.16 1
 0 11 -6 226 37.48 1
 0 11 -6 236.72 35.65 1
 0 11 -6 298.1 34.53 1
 0 11 -6 281.94 34.75 1
 0 11 -5 178.05 36.14 1
 0 11 -5 131.29 25.33 1
 0 11 -5 128.61 23.11 1
 0 11 -5 179.91 21.75 1
 0 11 -5 157.9 22.26 1
 0 11 -4 134.78 19.07 1
 0 11 -4 114.74 21.09 1
 0 11 -4 162.15 36.19 1
 0 11 -4 154.87 23.39 1
 0 11 -3 220.08 32.35 1
 0 11 -3 285.41 31.97 1
 0 11 -3 310.15 46.47 1
 0 11 -3 204.13 33.53 1
 0 11 -2 330.62 43.88 1
 0 11 -2 262.97 44.65 1
 0 11 -2 428.7 44.11 1
 0 11 -2 461.86 59.17 1
 0 11 -1 39.68 25.01 1
 0 11 -1 81.82 16.42 1
 0 11 -1 103.9 32.37 1
 0 11 -1 56.95 16.86 1
 0 11 -1 115.44 16.1 1
 0 11 -1 114.9 36.55 1
 0 11 0 54.43 21.54 -2
 0 11 0 54.43 21.54 1
 0 11 0 40.08 13.37 -2
 0 11 0 40.08 13.37 1
 0 11 0 30.73 30.05 -2
 0 11 0 30.73 30.05 1
 0 11 0 31.43 12.55 -2
 0 11 0 31.43 12.55 1
 0 11 0 33.51 13.32 -2
 0 11 0 33.51 13.32 1
 0 11 0 51.05 33.35 -2
 0 11 0 51.05 33.35 1
 0 11 1 110.83 35 1
 0 11 1 110.91 35.39 1
 0 11 1 80.52 23.77 1
 0 11 1 108.25 18.06 1
 0 11 2 258.07 44.49 1
 0 11 2 218.51 42.99 1
 0 11 2 122.27 30.03 1
 0 11 2 225.33 27.04 1
 0 11 3 -9.6 17.31 1
 0 11 3 -1.73 32.38 1
 0 11 3 29.03 29.75 1
 0 11 4 6.27 10.63 1
 0 11 4 -3.49 27.11 1
 0 11 4 -15.5 17.09 1
 0 11 4 7.51 14.74 1
 0 11 5 116.79 18.41 1
 0 11 5 163.81 34.55 1
 0 11 5 117.37 22.64 1
 0 11 5 129.76 22.4 1
 0 11 6 97.32 21.23 1
 0 11 7 39.69 17.83 1
 0 11 7 32.44 15.85 1
 0 11 8 11.49 14.9 1
 0 12 -9 82.97 20.42 -2
 0 11 9 82.97 20.42 1
 0 -12 9 102.56 19.63 -2
 0 -11 -9 102.56 19.63 1
 0 12 -9 110.81 18.71 -2
 0 11 9 110.81 18.71 1
 0 11 10 40.29 15.75 1
 0 -11 -10 33.91 14.32 1
 0 11 10 33.54 13.23 1
 0 -11 -11 22.83 12.02 1
 0 11 11 6.17 13.43 1
 0 11 11 -3.49 13.4 1
 0 11 11 0.89 10.53 1
 0 11 12 27.98 12.15 1
 0 -11 -12 12.59 9.96 1
 0 11 13 22.54 9.62 1
 0 12 -14 2.23 6.74 1
 0 12 -13 14.14 6.3 1
 0 12 -13 27.22 10.58 1
 0 12 -12 21.66 8.63 1
 0 12 -12 15.13 12.18 1
 0 12 -11 13.75 15.88 1
 0 12 -11 24.91 9.95 1
 0 12 -11 24.08 14.43 1
 0 12 -10 6.91 18.42 1
 0 12 -10 -0.2 10.58 1
 0 12 -10 14.13 9.88 1
 0 12 -10 2.71 14.54 1
 0 11 9 29.16 21.56 -2
 0 12 -9 29.16 21.56 1
 0 11 9 37.22 16.95 -2
 0 12 -9 37.22 16.95 1
 0 11 9 49.14 13.46 -2
 0 12 -9 49.14 13.46 1
 0 11 9 80.89 12.65 -2
 0 12 -9 80.89 12.65 1
 0 12 -8 207.94 27 1
 0 12 -7 60.22 11.83 1
 0 12 -7 25.79 17.17 1
 0 12 -7 75.51 26.55 1
 0 12 -7 18.24 22.42 1
 0 12 -7 35.76 13.37 1
 0 12 -7 43.79 10.93 1
 0 12 -6 23.44 16.48 1
 0 12 -6 22.16 26.72 1
 0 12 -6 13.88 23.85 1
 0 12 -6 21.82 12.65 1
 0 12 -6 28.43 10.39 1
 0 12 -5 63.92 29.89 1
 0 12 -5 51.12 12.12 1
 0 12 -5 22.06 13.25 1
 0 12 -5 37.24 17.05 1
 0 12 -4 99.36 33.37 1
 0 12 -4 61.22 14.59 1
 0 12 -4 68.52 15.01 1
 0 12 -4 40.46 17.34 1
 0 12 -3 26.27 14.96 1
 0 12 -3 24.39 25.75 1
 0 12 -3 75.79 33.36 1
 0 12 -3 15.85 12.94 1
 0 12 -3 36.09 13 1
 0 12 -2 -4.36 24.47 1
 0 12 -2 25.24 12.63 1
 0 12 -2 50.81 32.07 1
 0 12 -2 14.62 14.31 1
 0 12 -1 69.3 26.2 1
 0 12 -1 70.84 17.4 1
 0 12 -1 113.08 37.88 1
 0 12 -1 94.86 16.48 1
 0 12 0 199.58 38.55 -2
 0 12 0 199.58 38.55 1
 0 12 0 428.35 54.77 -2
 0 12 0 428.35 54.77 1
 0 12 1 12.75 19.52 1
 0 12 1 10.14 32.49 1
 0 12 2 71.83 34.17 1
 0 12 2 39.38 20.3 1
 0 12 2 64.51 15.11 1
 0 12 3 54.64 14.41 1
 0 12 3 25.52 33.04 1
 0 12 3 89.98 33.49 1
 0 12 4 123.48 19.66 1
 0 12 4 112.39 38.07 1
 0 12 4 161.53 36.12 1
 0 12 5 -7.79 16.44 1
 0 12 5 6.49 13.85 1
 0 12 5 -8.56 27.39 1
 0 12 5 27 30.81 1
 0 12 5 3.44 9.68 1
 0 12 5 -42.79 26.18 1
 0 12 6 33.93 33.81 1
 0 12 6 54.69 16.97 1
 0 12 7 29.98 15.53 1
 0 12 8 -5.28 14 1
 0 12 8 19.56 14.93 1
 0 -13 9 36.42 14.18 -2
 0 -12 -9 36.42 14.18 1
 0 13 -9 35.04 14.62 -2
 0 12 9 35.04 14.62 1
 0 12 10 53.66 14.26 1
 0 -12 -10 54.63 13.11 1
 0 12 10 24.02 16.47 1
 0 12 11 32.27 11.34 1
 0 12 11 -0.21 11.26 1
 0 12 12 15.16 8.52 1
 0 13 -13 13.03 7.38 1
 0 13 -12 7.96 10.07 1
 0 13 -11 -12.57 11.88 1
 0 13 -11 -4.43 13.47 1
 0 13 -11 8.19 7.14 1
 0 13 -10 4.58 13.34 1
 0 13 -10 10.56 16.84 1
 0 13 -10 35.77 9.32 1
 0 12 9 35.87 14.66 -2
 0 13 -9 35.87 14.66 1
 0 12 9 22.19 19.7 -2
 0 13 -9 22.19 19.7 1
 0 12 9 24.32 10.16 -2
 0 13 -9 24.32 10.16 1
 0 13 -8 1.05 14.58 1
 0 13 -8 7.17 10.16 1
 0 13 -8 16.64 21.6 1
 0 13 -7 20.69 14.99 1
 0 13 -7 -2.99 21.54 1
 0 13 -7 0.21 8.79 1
 0 13 -7 12.99 10.66 1
 0 13 -6 16.89 25.5 1
 0 13 -5 7.99 15.17 1
 0 13 -5 7.24 10.49 1
 0 13 -5 33.61 25.14 1
 0 13 -5 1.8 27.62 1
 0 13 -4 13.14 14.7 1
 0 13 -4 2.23 25.71 1
 0 13 -4 26.46 11.78 1
 0 13 -4 17.68 25.81 1
 0 13 -4 38.11 29.92 1
 0 13 -3 42.35 12.81 1
 0 13 -3 17.99 15.11 1
 0 13 -3 10.4 25.11 1
 0 13 -3 51.44 31.66 1
 0 13 -2 29.69 18.27 1
 0 13 -2 36.32 14.78 1
 0 13 -2 33.71 24.71 1
 0 13 -2 32.53 14.23 1
 0 13 -2 51.28 33.34 1
 0 13 -1 -3.04 22.93 1
 0 13 -1 6.18 13.44 1
 0 13 -1 27.1 32.86 1
 0 13 0 3.45 21.4 -2
 0 13 0 3.45 21.4 1
 0 13 0 17.19 13.44 -2
 0 13 0 17.19 13.44 1
 0 13 1 49.95 22.26 1
 0 13 1 70.19 16.24 1
 0 13 2 5.43 12.35 1
 0 13 2 -8.31 32.22 1
 0 13 3 -4.57 11.68 1
 0 13 3 -3.97 31.13 1
 0 13 3 34.05 28.01 1
 0 13 4 23.91 28.48 1
 0 13 5 96.16 14.36 1
 0 13 5 11.52 25.52 1
 0 13 6 51.15 14.58 1
 0 13 7 18.71 12.92 1
 0 -13 -8 57.79 14.19 1
 0 13 8 39.84 13.65 1
 0 14 -9 45.97 12.11 -2
 0 13 9 45.97 12.11 1
 0 -14 9 40.19 11.86 -2
 0 -13 -9 40.19 11.86 1
 0 14 -9 6.44 17.1 -2
 0 13 9 6.44 17.1 1
 0 13 10 3.79 12.69 1
 0 13 10 12.66 9.39 1
 0 13 11 10.06 7.28 1
 0 14 -12 -9.31 6.37 1
 0 14 -11 -6.98 9.91 1
 0 14 -11 -5.11 9.16 1
 0 14 -10 4.78 14.08 1
 0 14 -10 -1.95 10.68 1
 0 13 9 -10 16.75 -2
 0 14 -9 -10 16.75 1
 0 13 9 -4.09 12.18 -2
 0 14 -9 -4.09 12.18 1
 0 14 -8 -0.46 19.74 1
 0 14 -8 -13.8 13.16 1
 0 14 -7 -13.14 19.8 1
 0 14 -7 -3.59 7.9 1
 0 14 -7 13.42 21.74 1
 0 14 -7 3.11 13.29 1
 0 14 -6 3.89 21.25 1
 0 14 -6 19.07 9.39 1
 0 14 -6 16.85 22.65 1
 0 14 -6 17.32 13.72 1
 0 14 -5 -13.08 24.09 1
 0 14 -5 13.05 23.31 1
 0 14 -5 23.75 13.64 1
 0 14 -5 13.78 10 1
 0 14 -4 7 12.98 1
 0 14 -4 0.26 10.73 1
 0 14 -3 9.65 28.65 1
 0 14 -2 -14.09 29.75 1
 0 14 -1 78.44 34.5 1
 0 14 0 143.46 40.24 -2
 0 14 0 143.46 40.24 1
 0 14 1 6.36 18.42 1
 0 14 1 12.3 30.94 1
 0 14 2 132.7 38.08 1
 0 14 3 55.63 13.13 1
 0 14 3 7.54 25.87 1
 0 14 4 3.72 9.7 1
 0 14 4 -15.93 24.46 1
 0 14 5 1.37 8.63 1
 0 14 5 9.82 21.73 1
 0 14 7 35.92 20.64 1
 0 -14 -8 6.84 9.56 1
 0 14 8 -1.4 16.3 1
 0 15 -9 -7.25 13.21 -2
 0 14 9 -7.25 13.21 1
 0 15 -10 -11.18 9.84 1
 0 14 9 12.91 13.06 -2
 0 15 -9 12.91 13.06 1
 0 15 -8 14.58 16.29 1
 0 15 -8 19.66 10.29 1
 0 15 -7 -15.01 18.17 1
 0 15 -6 -4.19 19.49 1
 0 15 -6 -4.56 19.81 1
 0 15 -6 11.33 8 1
 0 15 -5 7.75 22.02 1
 0 15 -5 22.06 21.97 1
 0 15 -5 55.43 10.77 1
 0 15 -4 42.32 12.06 1
 0 15 -4 44.76 11.23 1
 0 15 -4 0.51 21.63 1
 0 15 -4 24.07 23.44 1
 0 15 -3 23.81 11.05 1
 0 15 -3 -10.77 20.78 1
 0 15 -3 1.47 24.05 1
 0 15 -2 -1.77 11.08 1
 0 15 -2 11.04 19.49 1
 0 15 -2 -22.24 26.21 1
 0 15 -1 -7.32 16.92 1
 0 15 -1 38.26 12.45 1
 0 15 -1 31.55 19.52 1
 0 15 -1 13.83 26.46 1
 0 15 0 32.39 18.33 -2
 0 15 0 32.39 18.33 1
 0 15 0 44.6 12.77 -2
 0 15 0 44.6 12.77 1
 0 15 0 23 17.85 -2
 0 15 0 23 17.85 1
 0 15 0 -2.67 24.18 -2
 0 15 0 -2.67 24.18 1
 0 15 1 44.16 12.32 1
 0 15 1 20.56 19.46 1
 0 15 1 9.9 25.19 1
 0 15 2 -3.82 10.92 1
 0 15 2 11.19 19.13 1
 0 15 2 9.84 24.65 1
 0 15 3 10.6 9.98 1
 0 15 3 9.28 20.37 1
 0 15 3 8.49 22.91 1
 0 15 4 25.56 9.08 1
 0 15 4 6.16 21.07 1
 0 15 4 8.07 20.22 1
 0 15 5 7.55 17.95 1
 0 15 5 20.07 19.8 1
 0 15 6 9.7 17.77 1
 0 15 7 1.56 15.71 1
 0 15 8 6.32 12.65 1
 0 16 -8 -3.55 11.19 1
 0 16 -7 16.82 13.71 1
 0 16 -6 -1.07 6.96 1
 0 16 -6 0.65 15.69 1
 0 16 -6 11.73 5.25 1
 0 16 -5 -13.24 16.1 1
 0 16 -5 5.16 17.93 1
 0 16 -4 -9.81 17.67 1
 0 16 -4 3.98 8.41 1
 0 16 -4 -12.34 19.2 1
 0 16 -3 -3.83 17.22 1
 0 16 -3 22.07 9.66 1
 0 16 -3 -8.93 20.7 1
 0 16 -2 -8.2 16.29 1
 0 16 -2 10.7 10.24 1
 0 16 -2 2.89 22 1
 0 16 -1 25.07 15.4 1
 0 16 -1 -9.13 10.17 1
 0 16 -1 -5.94 22.44 1
 0 16 0 15.25 14.63 -2
 0 16 0 15.25 14.63 1
 0 16 0 7.92 13.58 -2
 0 16 0 7.92 13.58 1
 0 16 0 9.73 21.56 -2
 0 16 0 9.73 21.56 1
 0 16 0 12.59 10.38 -2
 0 16 0 12.59 10.38 1
 0 16 1 -8.54 21.92 1
 0 16 1 -3.76 9.56 1
 0 16 1 -3.8 15.65 1
 0 16 2 15.73 20.4 1
 0 16 2 13.27 8.92 1
 0 16 2 -3.52 16.26 1
 0 16 3 -11.05 18.46 1
 0 16 3 2.08 16.49 1
 0 16 4 10.16 16.21 1
 0 16 4 -3.07 5.55 1
 0 16 4 13.39 15.73 1
 0 16 5 -3.22 15.3 1
 0 16 6 3.41 12.27 1
 0 16 7 -4.04 9.54 1
 0 17 -6 -1.96 9.39 1
 0 17 -5 -0.84 10.29 1
 0 17 -4 -8.14 11.25 1
 0 17 -4 2.19 5 1
 0 17 -3 4.73 15.75 1
 0 17 -3 -3.61 11.49 1
 0 17 -2 -26.9 17.43 1
 0 17 -2 -11.47 10.81 1
 0 17 -1 2.06 17.46 1
 0 17 0 -3.49 18.04 -2
 0 17 0 -3.49 18.04 1
 0 17 1 22.91 10.64 1
 0 17 1 7.57 17.14 1
 0 17 2 15 10.71 1
 0 17 2 5.68 5.34 1
 0 17 3 -1.6 10.87 1
 0 17 4 0.18 9.31 1
 -1 17 4 3.71 10.09 1
 -1 17 3 13.64 10.57 1
 -1 17 3 9.36 13.86 1
 1 17 -2 4.05 10.2 -2
 -1 17 2 4.05 10.2 1
 1 17 -2 -9.55 16.09 -2
 -1 17 2 -9.55 16.09 1
 -1 17 1 1.5 7.59 1
 -1 17 1 5.87 16.69 1
 -1 17 0 29.5 8.51 1
 -1 17 0 -12.56 17.72 1
 -1 17 -1 61.3 10.22 1
 -1 17 -1 11.04 18.38 1
 -1 17 -2 -14.85 10.47 1
 -1 17 -2 1.08 7.13 1
 -1 17 -2 -15.44 17.18 1
 -1 17 -3 4.93 15.47 1
 -1 17 -3 12.7 10.73 1
 -1 17 -4 6.42 13.02 1
 -1 17 -4 15 10.86 1
 -1 17 -5 6.8 9.5 1
 -1 16 7 -2.13 11.57 1
 -1 16 6 -1.07 14.13 1
 -1 16 5 15.88 15.01 1
 -1 16 5 2.86 13.94 1
 -1 16 4 4.34 17.79 1
 -1 16 4 11.22 16.12 1
 -1 16 4 26.27 7.7 1
 -1 16 3 10.76 19.37 1
 -1 16 3 0.34 15.57 1
 -1 16 3 -0.67 8.34 1
 1 16 -2 40.23 22.19 -2
 -1 16 2 40.23 22.19 1
 1 16 -2 27.23 17 -2
 -1 16 2 27.23 17 1
 1 16 -2 62.62 11.62 -2
 -1 16 2 62.62 11.62 1
 -1 16 1 25.9 23.73 1
 -1 16 1 87.96 13.04 1
 -1 16 1 32.56 17.18 1
 -1 16 0 1.79 14.5 1
 -1 16 0 15.14 22.72 1
 -1 16 -1 -7.11 14.83 1
 -1 16 -1 -0.2 9.81 1
 -1 16 -1 -10.41 20.8 1
 -1 16 -2 4.33 16.42 1
 -1 16 -2 61.62 11.14 1
 -1 16 -2 9.18 22.14 1
 -1 16 -3 1.1 17.89 1
 -1 16 -3 13.32 20.88 1
 -1 16 -4 1.44 16.11 1
 -1 16 -4 28.02 8.63 1
 -1 16 -4 -5.6 18.59 1
 -1 16 -5 17.86 15.83 1
 -1 16 -5 4.15 6.9 1
 -1 16 -5 13.43 15.73 1
 -1 16 -6 3.33 14.37 1
 1 15 7 10.71 13.09 -2
 -1 16 -7 10.71 13.09 1
 -1 16 -8 0.19 10.31 1
 -1 15 9 8.39 10.04 1
 -1 15 8 -7.15 14.16 1
 -1 15 7 8.48 17.22 1
 -1 15 6 43.89 19.92 1
 -1 15 5 20.49 19.32 1
 -1 15 5 2.29 7.57 1
 -1 15 4 42.42 23.28 1
 -1 15 4 63.24 11.84 1
 -1 15 3 -7.9 27.44 1
 -1 15 3 143.12 17.88 1
 1 15 -2 -3.5 25.59 -2
 -1 15 2 -3.5 25.59 1
 1 15 -2 57.77 12.87 -2
 -1 15 2 57.77 12.87 1
 -1 15 1 9.89 26.6 1
 -1 15 1 3.06 11.47 1
 -1 15 1 -22.97 17.91 1
 -1 15 0 4.73 26.05 1
 -1 15 0 19.07 11.9 1
 -1 15 0 10.88 17.4 1
 -1 15 0 4.9 16.13 1
 -1 15 -1 7.78 27.38 1
 -1 15 -1 58.37 20.96 1
 -1 15 -1 35.26 17.53 1
 -1 15 -2 7.49 24.58 1
 -1 15 -2 55.89 12.77 1
 -1 15 -2 40.9 20.95 1
 -1 15 -3 -13.17 23.78 1
 -1 15 -3 23.03 10.61 1
 -1 15 -3 8.48 20.34 1
 -1 15 -4 4.31 21.28 1
 -1 15 -4 18.34 9.54 1
 -1 15 -4 0.49 20.18 1
 -1 15 -5 6.08 22.5 1
 -1 15 -5 21.97 23.01 1
 -1 15 -6 20.38 18.71 1
 -1 15 -6 41.13 11.38 1
 -1 15 -6 14.66 20.03 1
 -1 15 -6 45.96 8.79 1
 1 14 7 -2.29 17.56 -2
 -1 15 -7 -2.29 17.56 1
 1 14 7 9.87 9.34 -2
 -1 15 -7 9.87 9.34 1
 -1 15 -8 3.53 15.65 1
 -1 15 -8 5.38 8.42 1
 -1 15 -9 9.6 12.68 1
 -1 15 -9 8.8 7.53 1
 -1 14 10 -2.32 11.08 1
 -1 14 9 14.46 15.08 1
 -1 14 6 -26.25 19.95 1
 -1 14 5 63.86 12.03 1
 -1 14 5 20.75 23.57 1
 -1 14 4 51.43 11.81 1
 -1 14 4 -3.02 25.2 1
 -1 14 3 35.15 12.3 1
 1 14 -2 1.95 31.03 -2
 -1 14 2 1.95 31.03 1
 -1 14 1 49.54 33.02 1
 -1 14 0 39.77 31.95 1
 -1 14 -1 19.58 29.98 1
 -1 14 -2 24.66 28.62 1
 -1 14 -3 14.59 26.57 1
 -1 14 -4 -27.07 23.95 1
 -1 14 -4 -3.35 12.06 1
 -1 14 -4 0.59 22.09 1
 -1 14 -4 6.42 10.29 1
 -1 14 -5 -11.42 22.19 1
 -1 14 -5 9.71 12.29 1
 -1 14 -5 -5.66 22.53 1
 -1 14 -5 1.57 9.46 1
 -1 14 -6 13.97 21.24 1
 -1 14 -6 52.19 13.79 1
 -1 14 -6 41.42 9.92 1
 1 13 7 5.57 12.16 -2
 -1 14 -7 5.57 12.16 1
 1 13 7 -2.43 20.35 -2
 -1 14 -7 -2.43 20.35 1
 -1 14 -8 1.78 11.52 1
 -1 14 -8 -12.82 18.71 1
 -1 14 -9 1.34 10.72 1
 -1 14 -9 -0.71 16.5 1
 -1 14 -10 8.8 9.38 1
 -1 14 -10 -14.49 13.04 1
 -1 14 -11 10.92 7.62 1
 1 14 -11 -9.52 11.14 -2
 -1 13 11 -9.52 11.14 1
 1 14 -11 0.29 8.93 -2
 -1 13 11 0.29 8.93 1
 -1 13 10 14.96 14.59 1
 -1 13 10 6.47 10.9 1
 -1 13 9 49.4 13.64 1
 1 -13 -8 0.51 11.94 1
 -1 13 8 -4.03 12.86 1
 -1 13 7 20.59 13.49 1
 -1 13 6 -10.79 13.93 1
 -1 13 6 4.36 21.74 1
 -1 13 5 -45.65 32.95 1
 -1 13 5 1.71 26.1 1
 -1 13 4 19.5 31.4 1
 -1 13 4 -7.41 28.14 1
 -1 13 4 -8.67 11.38 1
 -1 13 3 61.66 34.56 1
 -1 13 3 9.69 30.63 1
 -1 13 3 13.58 12.92 1
 1 13 -2 5.98 31.75 -2
 -1 13 2 5.98 31.75 1
 1 13 -2 29.41 31.29 -2
 -1 13 2 29.41 31.29 1
 -1 13 1 45.68 31.94 1
 -1 13 1 13.24 20.12 1
 -1 13 1 64.73 34.15 1
 -1 13 1 38.22 14.04 1
 -1 13 0 22.77 20.8 1
 -1 13 0 10.09 31.5 1
 -1 13 0 -6.24 12.64 1
 -1 13 -1 16.72 22.3 1
 -1 13 -1 15.86 30.97 1
 -1 13 -1 0.27 12.39 1
 -1 13 -2 21.18 29.49 1
 -1 13 -2 17.93 24.08 1
 -1 13 -3 14.94 28.5 1
 -1 13 -3 1.02 13.31 1
 -1 13 -3 -0.83 11.44 1
 -1 13 -4 21.47 27.93 1
 -1 13 -4 1.4 13.41 1
 -1 13 -4 21.34 11.2 1
 -1 13 -5 25.37 25.56 1
 -1 13 -6 16.23 9.37 1
 1 12 7 44.6 18.02 -2
 -1 13 -7 44.6 18.02 1
 1 12 7 115.07 14.75 -2
 -1 13 -7 115.07 14.75 1
 -1 13 -8 32.43 22.3 1
 -1 13 -8 31.85 15.5 1
 -1 13 -8 76.67 11.71 1
 -1 13 -9 21.15 18.71 1
 -1 13 -9 3.48 13.45 1
 -1 13 -9 25.73 8.8 1
 -1 13 -10 8.89 11.82 1
 -1 13 -10 4.33 16.02 1
 -1 13 -11 16.34 10.63 1
 -1 13 -11 3.38 12.62 1
 -1 13 -12 23.65 9.26 1
 -1 12 13 31.46 8.51 1
 -1 12 12 26.16 10.62 1
 1 13 -11 6.06 13.73 -2
 -1 12 11 6.06 13.73 1
 1 13 -11 9.26 11.96 -2
 -1 12 11 9.26 11.96 1
 -1 12 10 11.46 13.81 1
 -1 12 9 23.85 14.89 1
 1 -12 -9 6.73 12.75 1
 -1 12 8 21.32 15.32 1
 -1 12 6 -0.66 15.54 1
 -1 12 5 -7.33 15.18 1
 -1 12 5 -32.68 27.28 1
 -1 12 5 -1.53 10.3 1
 -1 12 5 9.77 34.2 1
 -1 12 4 3.83 33.8 1
 -1 12 4 30.94 28.76 1
 -1 12 3 37.39 35.43 1
 -1 12 3 52.82 32.08 1
 -1 12 3 63.36 14.45 1
 1 12 -2 210.63 42.18 -2
 -1 12 2 210.63 42.18 1
 1 12 -2 153.48 20.73 -2
 -1 12 2 153.48 20.73 1
 1 12 -2 137.98 38.89 -2
 -1 12 2 137.98 38.89 1
 -1 12 1 22.8 34.35 1
 -1 12 1 5.91 12.61 1
 -1 12 1 15.26 31.48 1
 -1 12 1 -2.62 20.11 1
 -1 12 0 186.91 41.71 1
 -1 12 0 78.95 29.09 1
 -1 12 0 180.06 23.95 1
 -1 12 0 213.84 42.04 1
 -1 12 -1 167.64 24.16 1
 -1 12 -1 157.9 39.66 1
 -1 12 -2 27.36 12.28 1
 -1 12 -2 32.93 29.94 1
 -1 12 -2 16.38 13.93 1
 -1 12 -3 5.57 10.72 1
 -1 12 -3 -8.85 27.43 1
 -1 12 -3 20.15 14 1
 -1 12 -4 38.64 10.91 1
 -1 12 -4 6.81 14.79 1
 -1 12 -5 155.19 32.99 1
 -1 12 -5 131.23 18.25 1
 -1 12 -5 84.61 21.33 1
 -1 12 -6 60.59 25.47 1
 -1 12 -6 28.6 10.6 1
 -1 12 -6 28.7 15.93 1
 -1 12 -6 50.43 11.58 1
 1 11 7 -20.45 14.81 -2
 -1 12 -7 -20.45 14.81 1
 1 11 7 6.91 10.47 -2
 -1 12 -7 6.91 10.47 1
 -1 12 -8 13.55 10.69 1
 -1 12 -9 55.15 17.65 1
 -1 12 -9 95.3 14.38 1
 -1 12 -10 25.92 14.56 1
 -1 12 -10 17.19 18.42 1
 -1 12 -10 53.54 10.93 1
 -1 12 -11 -5.87 12.66 1
 -1 12 -11 6.8 14.37 1
 -1 12 -11 18.38 8.76 1
 -1 12 -12 -7.18 11.19 1
 -1 12 -13 -6.73 8.69 1
 -1 11 14 7.74 6.93 1
 -1 11 13 38 11.32 1
 -1 11 12 24.52 13.49 1
 -1 -12 11 42.1 12.84 -2
 1 -11 -11 42.1 12.84 1
 1 12 -11 51.53 16.05 -2
 -1 11 11 51.53 16.05 1
 1 -11 -10 63.89 15.67 1
 -1 11 10 75.72 18.3 1
 -1 11 9 166.98 23.71 1
 1 -11 -9 146.94 24.13 1
 -1 11 8 18.97 14.8 1
 -1 11 8 10.98 17.36 1
 1 -11 -8 13.49 13.27 1
 -1 11 7 5.41 17.03 1
 1 -11 -7 -4.61 13.99 1
 -1 11 6 96.17 27.49 1
 -1 11 6 74.93 13.91 1
 -1 11 6 74.27 20.36 1
 1 -11 -6 83.45 18.2 1
 -1 11 5 177.72 35.17 1
 -1 11 5 107.3 24.3 1
 -1 11 5 149.46 20.52 1
 1 -11 -5 131.91 23.87 1
 -1 11 5 152.06 23.84 1
 -1 11 4 23.93 15.52 1
 -1 11 4 8.81 10.81 1
 -1 11 4 -10.17 27.3 1
 1 -11 -4 -1.09 17.11 1
 1 -11 -3 -26.66 18.48 1
 -1 11 3 -1.73 30.3 1
 -1 11 3 7.7 11.92 1
 -1 11 3 9.3 35.43 1
 -1 11 3 -6.46 14.37 1
 1 11 -2 93.03 29.18 -2
 -1 11 2 93.03 29.18 1
 -1 -11 2 137.56 30.53 -2
 1 -11 -2 137.56 30.53 1
 1 11 -2 282.75 43.3 -2
 -1 11 2 282.75 43.3 1
 1 11 -2 248.77 26.42 -2
 -1 11 2 248.77 26.42 1
 1 11 -2 270.68 46.72 -2
 -1 11 2 270.68 46.72 1
 -1 11 1 117.97 31.18 1
 -1 11 1 190.46 43.53 1
 1 -11 -1 135.88 32.1 1
 -1 11 1 262.42 27.46 1
 -1 11 1 259.17 46.1 1
 1 -11 0 173.96 34.72 1
 -1 11 0 223.89 44.85 1
 -1 11 0 285.92 47.15 1
 -1 11 0 228.55 29.8 1
 -1 11 -1 21.62 29.05 1
 -1 11 -1 -3.31 12.41 1
 -1 11 -1 44.75 33.31 1
 -1 11 -1 -9.98 11.94 1
 -1 11 -2 257.35 29.04 1
 -1 11 -2 295.51 44.59 1
 -1 11 -3 302.44 35.57 1
 -1 11 -3 303.16 36.7 1
 -1 11 -3 324.4 49.3 1
 -1 11 -3 221.59 37.51 1
 -1 11 -4 106.38 16.44 1
 -1 11 -4 104.45 16.88 1
 -1 11 -4 149.49 31.14 1
 -1 11 -4 89.53 19.37 1
 -1 11 -5 -1.03 11.01 1
 -1 11 -5 13.98 24.38 1
 -1 11 -5 -13.68 14.95 1
 -1 11 -5 2.1 9.39 1
 -1 11 -6 275.75 30.57 1
 -1 11 -6 262.94 30.49 1
 -1 11 -6 176.47 31.05 1
 -1 11 -6 183.88 33.21 1
 -1 11 -6 303.61 43.18 1
 1 10 7 84.2 16.1 -2
 -1 11 -7 84.2 16.1 1
 1 10 7 96.75 19.64 -2
 -1 11 -7 96.75 19.64 1
 -1 11 -8 25.97 13.21 1
 -1 11 -8 88.25 13.57 1
 -1 11 -9 5.11 11.61 1
 -1 11 -10 51.34 14.22 1
 -1 11 -10 69.63 17.66 1
 -1 11 -11 -7.94 16.38 1
 -1 11 -11 10.36 9.58 1
 -1 11 -11 -8.76 14.25 1
 -1 11 -11 3.52 10.23 1
 -1 11 -12 2.79 8.42 1
 -1 11 -12 6.41 12.61 1
 -1 11 -12 19.1 8.97 1
 -1 11 -13 -0.85 10.72 1
 -1 11 -14 -0.88 8.15 1
 -1 10 14 24.49 10.57 1
 -1 10 13 -4.46 12.81 1
 -1 10 12 100.37 18.57 1
 1 -10 -12 76.3 15.71 1
 -1 -11 11 60.14 15.37 -2
 1 -10 -11 60.14 15.37 1
 1 11 -11 69.28 18.48 -2
 -1 10 11 69.28 18.48 1
 1 -10 -10 11.53 16.56 1
 -1 10 10 12.5 13.22 1
 1 -10 -9 -7.83 13.64 1
 -1 10 9 -0.36 17.44 1
 -1 10 9 -12.69 14 1
 -1 10 8 91.4 22.4 1
 1 -10 -8 68.27 18.59 1
 1 -10 -7 201.36 31.56 1
 1 -10 -7 251.95 33.03 1
 -1 10 7 236.99 31.42 1
 -1 10 7 212.85 33.79 1
 1 -10 -6 106.79 22.43 1
 -1 10 6 172.13 31.58 1
 -1 10 6 135.41 18.29 1
 -1 10 6 124.56 21.93 1
 -1 10 6 107.3 23.8 1
 1 -10 -5 -1.57 16.62 1
 -1 10 5 -7.34 23.1 1
 -1 10 5 -4.2 9.8 1
 -1 10 5 4.17 15.25 1
 -1 10 5 26.28 17.48 1
 -1 10 4 235.52 32.5 1
 1 -10 -4 198.23 33.68 1
 -1 10 4 207.52 33 1
 -1 10 4 289.25 43.81 1
 -1 10 4 253.72 30.47 1
 -1 10 3 512.67 59.18 1
 1 -10 -3 364.73 60.11 1
 -1 10 3 532.94 58.38 1
 -1 10 3 439.94 59.42 1
 -1 10 3 514.88 68.8 1
 1 10 -2 39.91 17.79 -2
 -1 10 2 39.91 17.79 1
 1 10 -2 48.13 28.89 -2
 -1 10 2 48.13 28.89 1
 1 10 -2 55.95 13.01 -2
 -1 10 2 55.95 13.01 1
 -1 -10 2 36.43 20.43 -2
 1 -10 -2 36.43 20.43 1
 -1 10 1 16.47 28.14 1
 1 -10 -1 49.56 20.72 1
 -1 10 1 17.82 11.03 1
 -1 10 1 33.07 32.83 1
 -1 10 0 349.36 54.66 1
 -1 10 0 339.38 52.36 1
 1 -10 0 220.93 43.87 1
 -1 10 0 351.54 40.19 1
 -1 10 -1 169.51 28.45 1
 1 -10 1 201.36 34.75 1
 -1 10 -1 293.67 44.86 1
 -1 10 -1 211.13 41.4 1
 -1 10 -1 249.61 28.21 1
 -1 10 -2 39.59 28.35 1
 -1 10 -2 70.21 12.86 1
 1 -10 2 51.56 24.11 1
 -1 10 -2 43.09 13.78 1
 -1 10 -2 49.24 11.45 1
 -1 10 -2 60.36 12.94 1
 -1 10 -3 5.58 23.39 1
 -1 10 -3 5.6 9.33 1
 1 -10 3 -13.58 24.09 1
 -1 10 -3 -15.15 13.05 1
 -1 10 -3 3.08 10.39 1
 -1 10 -3 -4.92 10.97 1
 -1 10 -4 219.39 39.57 1
 -1 10 -4 242.29 28.06 1
 1 -10 4 179.99 36.76 1
 -1 10 -4 221.13 27.87 1
 -1 10 -4 184.42 28.37 1
 -1 10 -5 106.64 29.16 1
 -1 10 -5 110.41 15.97 1
 -1 10 -5 92.63 17.18 1
 -1 10 -5 105.78 16.97 1
 1 -10 5 92.52 29.35 1
 -1 10 -6 -0.23 11.35 1
 -1 10 -6 -3.57 11.81 1
 -1 10 -6 6.89 21.84 1
 1 -10 6 -2.6 26.9 1
 1 9 7 142.3 18.77 -2
 -1 10 -7 142.3 18.77 1
 1 9 7 105.07 18.78 -2
 -1 10 -7 105.07 18.78 1
 -1 -9 -7 68.43 31.13 -2
 1 -10 7 68.43 31.13 1
 -1 10 -8 130.95 20.35 1
 1 -10 8 135.06 32.54 1
 -1 10 -9 124.76 23.15 1
 1 -10 9 94.01 34.07 1
 -1 10 -10 36.78 12.86 1
 -1 10 -11 88.89 13.8 1
 -1 10 -11 50.51 13.28 1
 -1 10 -12 12.53 15.09 1
 -1 10 -12 74.33 11.74 1
 1 -10 12 28.56 22.46 1
 -1 10 -12 35.04 11.52 1
 -1 10 -13 54.54 9.41 1
 -1 10 -13 23.15 9.49 1
 -1 10 -13 26.36 12.94 1
 -1 10 -14 -4.62 9.73 1
 -1 10 -14 -6.92 6.5 1
 -1 10 -15 16.53 6.88 1
 -1 9 15 13.95 8.78 1
 -1 9 14 6.54 11.88 1
 -1 9 13 98.53 18.08 1
 1 -9 -13 76.02 15.64 1
 -1 9 12 83.65 18.79 1
 1 -9 -12 70.25 16.17 1
 -1 -10 11 1.6 18.58 -2
 1 -9 -11 1.6 18.58 1
 1 -9 -10 51.38 19.24 1
 1 -9 -10 6.28 15.43 1
 -1 9 10 34.33 18.69 1
 -1 9 10 25.23 14 1
 1 -9 -9 101.84 21.87 1
 -1 9 9 117.77 24.88 1
 -1 9 8 108.15 20.49 1
 -1 9 8 94.91 24.37 1
 1 -9 -8 131.48 24.53 1
 1 -9 -8 134.14 21.21 1
 1 -9 -7 51.91 18.66 1
 1 -9 -7 26.7 16.51 1
 -1 9 7 43.19 18.57 1
 -1 9 7 50.8 15.58 1
 -1 9 6 12.64 14.32 1
 1 -9 -6 9.17 15.84 1
 -1 9 6 1.23 19.4 1
 -1 9 6 -3.35 8.17 1
 -1 9 6 17.45 17.37 1
 1 -9 -6 -10.22 16.06 1
 -1 9 5 125.71 20.65 1
 1 -9 -5 124.14 21.19 1
 1 -9 -5 115.99 22.55 1
 -1 9 5 140.96 22.77 1
 -1 9 5 107.61 17.19 1
 -1 9 5 124.24 28.45 1
 -1 9 4 285.73 37.05 1
 1 -9 -4 245.03 38.46 1
 -1 9 4 293.54 35.86 1
 -1 9 4 302.92 38.21 1
 -1 9 4 268.2 45.23 1
 1 -9 -3 23.98 18.57 1
 -1 9 3 -25.81 24.77 1
 -1 9 3 15.96 14.58 1
 -1 9 3 -1.42 9.9 1
 -1 9 3 10.7 14.43 1
 1 9 -2 17.66 14.63 -2
 -1 9 2 17.66 14.63 1
 1 9 -2 15.48 13.42 -2
 -1 9 2 15.48 13.42 1
 -1 -9 2 11.12 19.1 -2
 1 -9 -2 11.12 19.1 1
 1 9 -2 -5.13 24.12 -2
 -1 9 2 -5.13 24.12 1
 1 9 -2 13.62 10.65 -2
 -1 9 2 13.62 10.65 1
 -1 9 1 29.9 31.76 1
 1 -9 -1 1.72 19.3 1
 -1 9 1 -4.14 9.76 1
 -1 9 1 -0.81 10.27 1
 -1 9 1 -1.27 26.97 1
 -1 9 0 81.12 15.37 1
 1 -9 0 84.11 23.98 1
 -1 9 0 85.25 15.04 1
 -1 9 0 115.54 15.87 1
 -1 9 0 101.91 29.12 1
 -1 9 -1 108.01 28.82 1
 -1 9 -1 90.05 32.91 1
 -1 9 -1 52.6 13.69 1
 1 -9 1 41.49 23.54 1
 -1 9 -1 72.87 12.02 1
 -1 9 -1 66.81 13.25 1
 -1 9 -1 90.39 13.79 1
 -1 9 -2 167 33.71 1
 -1 9 -2 228.12 39.43 1
 -1 9 -2 165.18 22.3 1
 1 -9 2 167.09 30.66 1
 -1 9 -2 154.75 21.77 1
 -1 9 -2 165.95 22.26 1
 -1 9 -2 153.74 22.94 1
 1 -9 3 265.52 44.07 1
 -1 9 -3 281.94 37.73 1
 -1 9 -3 323.07 38.01 1
 -1 9 -3 340.3 47.65 1
 -1 9 -3 315.32 38.1 1
 1 -9 4 36.81 24.32 1
 -1 9 -4 3.26 11.13 1
 -1 9 -4 12.47 9 1
 -1 9 -4 11.95 21.55 1
 -1 9 -4 6.9 10.11 1
 1 -9 5 184.62 33.75 1
 -1 9 -5 164.51 22.86 1
 -1 9 -5 173.53 21.86 1
 -1 9 -5 175.3 32.3 1
 -1 9 -5 145.06 22.8 1
 -1 9 -6 121.72 17.74 1
 -1 9 -6 119.22 15.45 1
 -1 9 -6 124.3 27.7 1
 -1 9 -6 69.38 16.92 1
 1 8 7 219.95 32.52 -2
 -1 9 -7 219.95 32.52 1
 -1 -8 -7 139.85 41.88 -2
 1 -9 7 139.85 41.88 1
 -1 9 -8 4.53 11.8 1
 -1 9 -8 5.25 12.78 1
 1 -9 8 21.7 29.01 1
 -1 9 -9 122.71 19.28 1
 1 -9 9 87.04 33.1 1
 -1 9 -10 236.79 38.52 1
 1 -9 10 159.18 47.1 1
 -1 9 -11 226.82 29.83 1
 -1 9 -12 7.81 11.01 1
 -1 9 -12 -2.46 11.19 1
 1 -9 12 11.27 25.48 1
 -1 9 -13 48.39 12.14 1
 -1 9 -13 67.85 11.8 1
 1 -9 14 28.04 19.36 1
 -1 9 -14 62.62 13.44 1
 -1 9 -14 60.13 11.1 1
 -1 9 -15 54.57 11.17 1
 -1 8 16 11.25 6.6 1
 -1 8 15 7.37 10.51 1
 1 -8 -14 52.85 9.99 1
 1 -8 -14 60.15 13.22 1
 -1 8 14 64.12 15.05 1
 1 -8 -13 72.15 16.29 1
 -1 8 13 85.8 18.22 1
 1 -8 -12 55.11 20.86 1
 -1 -9 11 79.25 21.93 -2
 1 -8 -11 79.25 21.93 1
 -1 -9 11 41.18 16.38 -2
 1 -8 -11 41.18 16.38 1
 1 9 -11 46.66 18.78 -2
 -1 8 11 46.66 18.78 1
 1 -8 -10 118.78 25.92 1
 1 -8 -10 118.14 20.8 1
 -1 8 10 92.99 23.44 1
 1 -8 -9 29.59 15.64 1
 -1 8 9 46.78 19.65 1
 -1 8 9 43.41 15.24 1
 1 -8 -9 66.51 21.69 1
 1 -8 -8 17.6 14.67 1
 -1 8 8 16.93 17.98 1
 -1 8 8 16.83 14.22 1
 1 -8 -8 13.65 18.88 1
 1 -8 -7 7.14 14.92 1
 1 -8 -7 3.63 17.3 1
 -1 8 7 6.05 13.92 1
 -1 8 7 2.96 16.4 1
 -1 8 6 132.41 22.77 1
 -1 8 6 111.03 25.02 1
 1 -8 -6 115.71 21.9 1
 1 -8 -6 110.22 20.9 1
 -1 8 6 125.3 19.41 1
 -1 8 6 106.1 15.96 1
 -1 8 5 70.88 18.07 1
 -1 8 5 56.92 11.58 1
 1 -8 -5 91.53 18.6 1
 -1 8 5 69.58 22.47 1
 -1 8 5 56.09 15.33 1
 1 -8 -4 23.77 18.21 1
 -1 8 4 57.41 16.66 1
 -1 8 4 50.99 11.07 1
 -1 8 4 42.37 22.92 1
 -1 8 4 36.08 14.55 1
 -1 8 3 95.72 18.76 1
 1 -8 -3 127.94 19.22 1
 -1 8 3 87.9 19.97 1
 1 8 -2 94.45 18.95 -2
 -1 8 2 94.45 18.95 1
 -1 -8 2 162.33 19.93 -2
 1 -8 -2 162.33 19.93 1
 1 8 -2 149.04 21.04 -2
 -1 8 2 149.04 21.04 1
 -1 8 1 282.41 36.84 1
 -1 8 1 282.65 35.7 1
 -1 8 0 29.63 31.41 1
 -1 8 0 32.06 11.18 1
 -1 8 -1 518.18 60.1 1
 -1 8 -1 360.89 46.7 1
 -1 8 -1 408.28 47.42 1
 -1 8 -2 37.35 11.36 1
 -1 8 -2 34.08 9.98 1
 -1 8 -3 561.33 73.04 1
 -1 8 -3 686.32 73.34 1
 1 -8 3 549.14 76.91 1
 1 -8 4 645.27 84.64 1
 -1 8 -4 646.58 80.91 1
 -1 8 -4 654.06 80.64 1
 -1 8 -4 721.64 80.73 1
 -1 8 -4 695.89 86.6 1
 -1 8 -5 206.91 34.53 1
 1 -8 5 214.35 36.12 1
 -1 8 -5 263.67 28.49 1
 -1 8 -5 196.17 27.49 1
 -1 8 -5 202.22 26.45 1
 -1 8 -5 190.65 27.14 1
 1 -8 6 36.46 26.69 1
 -1 8 -6 55.2 14.16 1
 -1 8 -6 43.67 13.46 1
 1 -8 6 26.66 29.59 1
 -1 8 -6 44.78 9.4 1
 -1 8 -6 53.79 19.94 1
 1 7 7 283.2 32.09 -2
 -1 8 -7 283.2 32.09 1
 1 7 7 213.68 32.36 -2
 -1 8 -7 213.68 32.36 1
 1 -8 8 629.48 79.3 1
 -1 8 -8 542.66 62.45 1
 -1 8 -9 305.45 36.49 1
 1 -8 9 325.7 56.89 1
 1 -8 10 9.82 30.53 1
 1 -8 10 43.94 37.36 1
 1 -8 11 54.69 32.98 1
 -1 8 -11 121.95 18.42 1
 1 -8 11 117.9 40.17 1
 -1 8 -12 310.47 35.25 1
 1 -8 12 113.12 44.2 1
 -1 8 -13 126.43 17.39 1
 1 -8 13 45.1 30.03 1
 1 -8 14 18.56 22.79 1
 -1 8 -14 33.65 10.82 1
 -1 8 -15 22.32 9.87 1
 1 -8 15 12.42 16.95 1
 -1 8 -15 24.15 8.59 1
 -1 7 16 10.72 8.39 1
 1 -7 -15 15.16 7.23 1
 -1 7 15 29.82 11.82 1
 1 -7 -14 19.75 12.61 1
 -1 7 14 2.9 13.82 1
 1 -7 -13 0.5 13.81 1
 -1 7 13 9.93 15.24 1
 1 -7 -12 104.98 19 1
 1 -7 -12 92.32 25.64 1
 1 -7 -12 97.21 21.51 1
 -1 7 12 75.06 20.94 1
 -1 -8 11 62.94 19.3 -2
 1 -7 -11 62.94 19.3 1
 1 8 -11 55.82 19.56 -2
 -1 7 11 55.82 19.56 1
 -1 -8 11 49.97 17.15 -2
 1 -7 -11 49.97 17.15 1
 -1 -8 11 86.08 24.06 -2
 1 -7 -11 86.08 24.06 1
 1 -7 -10 43.74 22.74 1
 -1 7 10 53.2 18.9 1
 1 -7 -10 5.62 15.95 1
 1 -7 -10 15.49 15.53 1
 -1 7 10 29.14 14.33 1
 1 -7 -10 39.27 17.68 1
 1 -7 -9 15.84 15.19 1
 -1 7 9 18.95 17.99 1
 -1 7 9 29.67 14.35 1
 1 -7 -9 51.75 17.4 1
 1 -7 -8 -0.21 14.3 1
 -1 7 8 -3.2 17.34 1
 -1 7 8 13.16 13.19 1
 1 -7 -8 3.74 14.67 1
 1 -7 -7 8.52 14.47 1
 -1 7 7 15.89 16.16 1
 -1 7 7 23.22 12.92 1
 1 -7 -7 12.14 13.47 1
 1 -7 -6 119.77 20.35 1
 -1 7 6 105.95 21.65 1
 1 -7 -6 96.96 18.95 1
 -1 7 6 116.1 18.3 1
 1 -7 -5 319.79 36.8 1
 -1 7 5 298.55 37.01 1
 -1 7 5 245.91 34.95 1
 -1 7 5 222.79 40.34 1
 -1 7 4 40.46 13.69 1
 1 -7 -4 17.69 15.4 1
 -1 7 3 219.23 30.69 1
 1 -7 -3 251.03 31.69 1
 -1 7 3 213.08 38.19 1
 1 7 -2 890.33 109.18 -2
 -1 7 2 890.33 109.18 1
 -1 -7 2 942.88 109.54 -2
 1 -7 -2 942.88 109.54 1
 -1 7 1 22.72 13.97 1
 1 -7 -1 22.52 11.76 1
 -1 7 0 309.3 58.93 1
 1 -7 0 394.83 47.3 1
 -1 7 -1 78.16 15.36 1
 -1 7 -1 138.58 35.19 1
 -1 7 -2 621.62 78.08 1
 -1 7 -2 994.52 88.94 1
 -1 7 -3 8.65 11.66 1
 -1 7 -3 -6.63 20.95 1
 1 -7 3 8.8 21.74 1
 -1 7 -4 5.67 11.69 1
 1 -7 4 -5.17 25.12 1
 -1 7 -4 -1.67 18.55 1
 1 -7 5 198.62 39.22 1
 1 -7 5 318.95 45.63 1
 -1 7 -5 210.84 31.77 1
 -1 7 -5 288.55 32.12 1
 -1 7 -6 275.89 39.63 1
 -1 7 -6 356.77 39.76 1
 -1 -6 -7 152.4 40.91 -2
 1 -7 7 152.4 40.91 1
 1 6 7 123.75 21.08 -2
 -1 7 -7 123.75 21.08 1
 1 6 7 150.54 20.53 -2
 -1 7 -7 150.54 20.53 1
 1 -7 8 1.99 36.84 1
 -1 7 -8 10.71 13.29 1
 1 -7 9 289.82 53.33 1
 -1 7 -9 217.24 29.87 1
 1 -7 10 221.66 35.2 1
 1 -7 10 344.77 59.52 1
 -1 7 -10 324.44 35.19 1
 1 -7 11 343.06 45.19 1
 1 -7 11 551.32 69.24 1
 -1 7 -12 14.87 11.75 1
 1 -7 12 4.73 37.23 1
 1 -7 13 -16.98 28.96 1
 -1 7 -13 3.18 10.67 1
 1 -7 13 -0.73 11.11 1
 1 -7 14 71.9 14.35 1
 -1 7 -14 97.09 13.41 1
 1 -7 15 6.45 7.92 1
 -1 7 -15 22.75 9.64 1
 1 5 16 -2.12 6.69 -2
 -1 7 -16 -2.12 6.69 1
 1 5 16 3.18 7.14 -2
 -1 7 -16 3.18 7.14 1
 -1 -5 -16 14.23 14.15 -2
 1 -7 16 14.23 14.15 1
 -1 6 16 46.27 9.86 1
 1 -6 -16 13.06 6.75 1
 -1 6 15 32.42 12.7 1
 1 -6 -15 27.34 12.38 1
 1 -6 -15 37.54 9.06 1
 -1 6 14 5.1 13.93 1
 1 -6 -14 24.31 13.61 1
 1 -6 -13 17.53 16.7 1
 1 -6 -13 -11.22 21.41 1
 1 -6 -12 63 16.79 1
 -1 6 12 30.71 18.05 1
 1 -6 -12 71.08 19.84 1
 1 -6 -12 63.64 24.1 1
 -1 6 12 41.1 13.19 1
 -1 -7 11 51.54 19.65 -2
 1 -6 -11 51.54 19.65 1
 1 7 -11 54.89 18.74 -2
 -1 6 11 54.89 18.74 1
 -1 -7 11 44.06 16.13 -2
 1 -6 -11 44.06 16.13 1
 1 -6 -10 236.36 31.99 1
 1 -6 -10 197.25 29.49 1
 1 -6 -10 200.46 28.84 1
 -1 6 10 187.24 31 1
 1 -6 -9 -4.04 15.92 1
 1 -6 -9 3.53 14.44 1
 -1 6 9 -22.1 16.5 1
 1 -6 -9 8.46 14.18 1
 1 -6 -8 42.01 14.7 1
 1 -6 -8 19.27 15.1 1
 -1 6 8 26.74 16.29 1
 1 -6 -7 18.26 14.13 1
 -1 6 7 8.68 15.23 1
 1 -6 -7 10.63 13.27 1
 -1 6 6 37.47 13.14 1
 1 -6 -6 28.3 15.49 1
 -1 6 6 47.21 16.25 1
 -1 6 6 61.08 16.71 1
 -1 6 5 248.09 30.33 1
 1 -6 -5 224.53 31.17 1
 -1 6 5 196.94 34.42 1
 -1 6 4 85.84 16.06 1
 1 -6 -4 74.92 16.49 1
 1 -6 -3 111.88 19.9 1
 -1 6 3 104.24 18.25 1
 -1 -6 2 97.41 17.02 -2
 1 -6 -2 97.41 17.02 1
 1 6 -2 70.98 16.36 -2
 -1 6 2 70.98 16.36 1
 1 -6 -1 1173.78 125.87 1
 -1 6 1 966.18 125.54 1
 1 -6 0 98.73 15.66 1
 -1 6 -1 9.18 31.53 1
 1 -6 1 3.19 15.15 1
 -1 6 -2 389.77 48.19 1
 1 -6 2 364.94 40.89 1
 1 -6 3 423.04 49.51 1
 -1 6 -3 296.64 39.87 1
 1 -6 4 325.15 46.24 1
 -1 6 -4 264.19 36.97 1
 -1 6 -4 229.42 32.11 1
 1 -6 5 30.74 32.44 1
 -1 6 -5 42.25 13.46 1
 -1 6 -5 36.89 17.57 1
 -1 6 -6 12.4 12.22 1
 -1 6 -6 17.13 14.98 1
 -1 -5 -7 21.28 37.54 -2
 1 -6 7 21.28 37.54 1
 -1 -5 -7 25.18 10.46 -2
 1 -6 7 25.18 10.46 1
 1 5 7 24.28 12.81 -2
 -1 6 -7 24.28 12.81 1
 1 -6 8 48.28 39.65 1
 -1 6 -8 34.25 15.39 1
 1 -6 8 37.87 12.09 1
 -1 6 -8 42.89 13.73 1
 1 -6 9 55.26 14.43 1
 -1 6 -9 72.16 15.42 1
 1 -6 10 62.28 15.92 1
 1 -6 10 108.14 46.42 1
 -1 6 -10 86.98 15.83 1
 1 -6 11 -0.29 12.99 1
 1 -6 11 -25.12 47.26 1
 1 -6 12 0.59 12.62 1
 1 -6 12 -7.45 41.21 1
 -1 6 -12 0.46 11.64 1
 1 -6 13 1.39 12.05 1
 1 -6 13 23.69 38.14 1
 -1 6 -13 -2.59 10.92 1
 1 -6 14 -2.92 11.3 1
 -1 6 -14 4.29 9.21 1
 1 -6 15 15.3 24.71 1
 1 -6 15 3.65 9.96 1
 1 4 16 3.81 8.14 -2
 -1 6 -16 3.81 8.14 1
 -1 -4 -16 2.08 7.36 -2
 1 -6 16 2.08 7.36 1
 -1 -4 -16 3.72 18.54 -2
 1 -6 16 3.72 18.54 1
 1 -5 -16 14.82 10.65 1
 1 -5 -16 29.51 7.95 1
 -1 5 16 14.52 9.96 1
 1 -5 -15 20.66 9.41 1
 1 -5 -15 23.26 13.03 1
 -1 5 15 29.34 12.64 1
 -1 5 15 26.94 10.42 1
 1 -5 -14 -11.94 13.98 1
 -1 5 14 -1.17 14.07 1
 -1 5 14 -0.99 11.45 1
 -1 5 13 5.95 12.42 1
 1 -5 -13 20.78 15.22 1
 -1 5 13 10.03 15.57 1
 1 -5 -13 1.28 22.27 1
 1 -5 -13 18.33 18.18 1
 1 -5 -12 76.77 20.85 1
 -1 5 12 43.67 17.76 1
 1 -5 -12 52.52 16.82 1
 -1 -6 11 74.89 21.31 -2
 1 -5 -11 74.89 21.31 1
 1 6 -11 53 18.62 -2
 -1 5 11 53 18.62 1
 -1 -6 11 73.97 17.33 -2
 1 -5 -11 73.97 17.33 1
 1 -5 -10 9.45 18.06 1
 -1 5 10 -1.87 16.48 1
 1 -5 -10 -2.71 13.94 1
 -1 5 9 -5.51 15.96 1
 1 -5 -9 -4.48 15.97 1
 1 -5 -9 8.56 12.98 1
 1 -5 -9 -7.03 14.08 1
 1 -5 -8 426.09 48.24 1
 -1 5 8 413.99 47.39 1
 1 -5 -8 302.24 46.42 1
 -1 5 7 35.88 14.7 1
 1 -5 -7 34.79 14.08 1
 -1 5 6 179.91 27.21 1
 1 -5 -6 191.35 26.27 1
 -1 5 6 143.92 30.69 1
 1 -5 -5 82.71 17.31 1
 -1 5 5 80.63 22.16 1
 -1 5 5 78.6 20.95 1
 -1 5 4 151.65 28.16 1
 1 -5 -4 227.44 27.59 1
 -1 5 4 201.71 26.22 1
 1 -5 -3 24.41 11.91 1
 -1 -5 2 167.28 23.52 -2
 1 -5 -2 167.28 23.52 1
 1 -5 -1 277.23 34.78 1
 1 -5 0 -4.39 8.89 1
 1 -5 1 993.61 119.27 1
 -1 5 -1 961.35 122.27 1
 1 -5 2 8.96 23.27 1
 -1 5 -2 10.73 27.94 1
 -1 5 -3 245.65 34.28 1
 1 -5 3 410.8 46.58 1
 -1 5 -4 482.41 61.89 1
 1 -5 4 764.87 76.02 1
 -1 5 -5 -4.46 15.29 1
 1 -5 5 5.07 38.05 1
 -1 5 -5 -5.47 14.09 1
 -1 5 -6 98.54 19.69 1
 -1 5 -6 101.15 17.54 1
 -1 5 -6 95.65 17.24 1
 1 4 7 196.21 27.5 -2
 -1 5 -7 196.21 27.5 1
 -1 -4 -7 290.79 50.3 -2
 1 -5 7 290.79 50.3 1
 1 4 7 230.24 28.07 -2
 -1 5 -7 230.24 28.07 1
 -1 -4 -7 189.55 27.5 -2
 1 -5 7 189.55 27.5 1
 -1 5 -8 333.39 38.24 1
 1 -5 8 264.69 38.86 1
 1 -5 8 383.2 60.78 1
 -1 5 -8 298.51 39.04 1
 -1 5 -9 47.5 13.33 1
 1 -5 9 9.3 12.95 1
 1 -5 9 69.01 45.13 1
 -1 5 -9 34.63 16.04 1
 -1 5 -10 63.79 14.55 1
 1 -5 10 43.02 16.01 1
 -1 5 -10 77.92 18.75 1
 -1 5 -11 357.53 41.43 1
 1 -5 11 277.7 42.98 1
 -1 5 -11 329.48 43.81 1
 1 -5 12 72.81 17.31 1
 1 -5 12 50.94 45.35 1
 -1 5 -12 63.63 20.2 1
 -1 5 -13 17.39 11.05 1
 1 -5 13 42.01 43.51 1
 -1 5 -14 35.3 10.15 1
 1 -5 14 27.07 13.65 1
 1 -5 15 90.06 16.25 1
 -1 -3 -16 79.78 13.16 -2
 1 -5 16 79.78 13.16 1
 -1 -3 -16 28.13 23.96 -2
 1 -5 16 28.13 23.96 1
 1 3 17 5.35 5.87 -2
 -1 5 -17 5.35 5.87 1
 -1 4 17 24.71 8.08 1
 -1 4 16 18.28 9.82 1
 1 -4 -16 11.61 8.67 1
 1 -4 -16 28.71 11.65 1
 -1 4 16 18.38 9.71 1
 -1 4 15 -5.35 12.08 1
 1 -4 -15 -12.75 9.74 1
 -1 4 15 10.72 11.09 1
 1 -4 -15 9.29 13.25 1
 1 -4 -14 74.87 20.38 1
 1 -4 -14 71.92 23.56 1
 -1 4 13 88.38 20.33 1
 1 -4 -13 97.38 20.26 1
 1 -4 -13 140.5 24.88 1
 -1 4 12 29.26 16.32 1
 1 -4 -12 46.1 16.07 1
 1 -4 -12 32.31 20.69 1
 1 5 -11 48.92 17.21 -2
 -1 4 11 48.92 17.21 1
 -1 -5 11 48.56 16.11 -2
 1 -4 -11 48.56 16.11 1
 -1 -5 11 78.59 20.98 -2
 1 -4 -11 78.59 20.98 1
 -1 4 10 1.54 30.8 1
 -1 4 10 15.97 15.78 1
 1 -4 -10 38.12 18.9 1
 1 -4 -10 31.27 13.95 1
 1 -4 -9 50.73 14.8 1
 -1 4 9 49.79 16 1
 1 -4 -9 52.78 17.4 1
 1 -4 -9 49.81 13.87 1
 1 -4 -8 27.41 12.01 1
 1 -4 -8 22.47 12.86 1
 -1 4 8 11.89 13.6 1
 1 -4 -8 22.39 15.12 1
 -1 4 8 34.03 28.99 1
 -1 4 7 257.96 45.85 1
 -1 4 7 238.34 32.87 1
 1 -4 -7 237.2 31.87 1
 1 -4 -6 6.89 14.95 1
 -1 4 6 -36.46 33.94 1
 -1 4 6 1.63 12.33 1
 -1 4 5 584.02 83.23 1
 1 -4 -5 619.48 74.91 1
 1 -4 -4 60.62 14.33 1
 -1 4 4 70.69 28.56 1
 1 -4 -3 26.45 11.44 1
 -1 4 3 23.23 21.77 1
 1 -4 -1 18.92 10.03 1
 1 -4 0 509.28 61.95 1
 1 -4 0 539.39 63.71 1
 -1 4 -1 1440.9 174.67 1
 1 -4 1 1443.9 173.17 1
 -1 4 -2 1988.26 235.95 1
 1 -4 2 1940.97 235.76 1
 1 -4 3 361.78 54.73 1
 -1 4 -4 371.72 48.61 1
 1 -4 4 667.35 64.82 1
 1 -4 5 1997.59 194.92 1
 -1 4 -5 1438.63 183.58 1
 -1 4 -5 1845.2 185.87 1
 1 -4 6 928.22 126.57 1
 -1 4 -6 842.72 112.52 1
 -1 4 -6 971.63 110.99 1
 1 3 7 826.78 106.57 -2
 -1 4 -7 826.78 106.57 1
 1 3 7 941.07 106.28 -2
 -1 4 -7 941.07 106.28 1
 1 3 7 876.35 106.02 -2
 -1 4 -7 876.35 106.02 1
 -1 -3 -7 926.94 106.97 -2
 1 -4 7 926.94 106.97 1
 1 -4 8 246.13 56.19 1
 -1 4 -8 207.36 28.32 1
 -1 4 -8 195.2 27.22 1
 -1 4 -8 227.52 26.49 1
 1 -4 8 174.95 28.27 1
 1 -4 9 678.43 88.22 1
 -1 4 -9 611.42 66.68 1
 -1 4 -9 556.51 65.7 1
 -1 4 -9 589.15 65.66 1
 1 -4 9 388.73 66.4 1
 -1 4 -10 932.67 111.51 1
 -1 4 -10 1003.29 110.54 1
 1 -4 10 755.58 111.67 1
 1 -4 10 1025.75 130.57 1
 -1 4 -11 192.54 29.35 1
 1 -4 11 246.61 59.41 1
 -1 4 -11 198.75 25.69 1
 1 -4 11 160.48 28.33 1
 -1 4 -12 42.43 18.8 1
 1 -4 12 -2.58 45.01 1
 1 -4 12 -5.98 16.17 1
 1 -4 13 66.24 16.91 1
 -1 4 -13 65.85 19.32 1
 -1 4 -13 46.33 12.47 1
 1 -4 13 39.86 42.96 1
 -1 4 -14 321.39 43.57 1
 1 -4 14 345.38 43.19 1
 1 -4 15 124.94 20.23 1
 -1 -2 -16 34.66 11.54 -2
 1 -4 16 34.66 11.54 1
 -1 -2 -17 16 21.78 -2
 1 -4 17 16 21.78 1
 -1 -2 -17 149.75 16.71 -2
 1 -4 17 149.75 16.71 1
 1 -3 -17 4.62 9.71 1
 -1 3 17 3.76 9 1
 1 -3 -17 16.07 7.42 1
 1 -3 -16 -19.98 12.6 1
 1 -3 -16 15.08 9.13 1
 -1 3 16 -8.01 10.9 1
 1 -3 -15 1.81 13.9 1
 -1 3 15 -3.42 12.33 1
 1 -3 -15 16.6 10.27 1
 -1 3 15 1.67 11.7 1
 1 -3 -14 48.83 13.66 1
 -1 3 14 48.22 15.56 1
 1 -3 -14 89.3 21.96 1
 1 -3 -14 60.58 16.89 1
 1 -3 -14 92.94 20.29 1
 -1 3 13 36.74 15.81 1
 -1 3 13 -5.9 32.11 1
 1 -3 -13 49.07 16.32 1
 1 -3 -13 28.49 19.81 1
 -1 3 12 154.64 24.65 1
 -1 3 12 128.74 42.67 1
 1 -3 -12 154.66 24.36 1
 1 -3 -12 154.81 29.84 1
 1 4 -11 57.88 16.27 -2
 -1 3 11 57.88 16.27 1
 1 4 -11 30.39 36.11 -2
 -1 3 11 30.39 36.11 1
 -1 -4 11 32.47 15.85 -2
 1 -3 -11 32.47 15.85 1
 -1 -4 11 88.57 21.59 -2
 1 -3 -11 88.57 21.59 1
 -1 3 10 29.06 34.46 1
 -1 3 10 47.98 15.36 1
 1 -3 -10 46.69 18.84 1
 1 -3 -10 41.5 14.19 1
 1 -3 -9 7.49 13.15 1
 -1 3 9 -0.49 13.71 1
 1 -3 -9 7.85 15.89 1
 1 -3 -9 -0.38 12.23 1
 -1 3 8 -12.73 36.91 1
 1 -3 -8 1.85 12.43 1
 -1 3 8 -1.32 12.58 1
 -1 3 7 27.62 41.71 1
 -1 3 6 40.35 45.72 1
 -1 3 6 16.95 10.43 1
 -1 3 5 572.78 75.29 1
 1 -3 -5 491.92 61.74 1
 -1 3 4 63.98 37.79 1
 1 -3 -4 146.37 20.26 1
 1 -3 -3 545.79 66.27 1
 -1 -3 2 881.23 104.96 -2
 1 -3 -2 881.23 104.96 1
 1 -3 -1 1014.29 120.52 1
 1 -3 0 299.87 36.7 1
 1 -3 0 302.31 39.12 1
 1 -3 1 2386.04 296.24 1
 -1 3 -1 2626.66 296.96 1
 1 -3 2 1187.13 145.17 1
 1 -3 3 810.74 104.39 1
 1 -3 4 2178.44 264.94 1
 1 -3 5 1826.63 174.15 1
 -1 3 -5 1332.93 161.23 1
 -1 3 -6 58.86 16.11 1
 -1 3 -6 176.8 18.44 1
 1 -3 6 158.51 55.4 1
 1 2 7 1210.07 143.24 -2
 -1 3 -7 1210.07 143.24 1
 1 2 7 1230.63 143.54 -2
 -1 3 -7 1230.63 143.54 1
 1 2 7 1189.49 143.08 -2
 -1 3 -7 1189.49 143.08 1
 -1 3 -8 2504.57 303.66 1
 -1 3 -8 2605.83 304.05 1
 -1 3 -8 2590.54 303.71 1
 1 -3 8 3094.07 317.45 1
 -1 3 -9 678.8 82.59 1
 1 -3 9 772.63 102.31 1
 -1 3 -9 687.89 83.47 1
 -1 3 -9 698.92 82.6 1
 -1 3 -10 6.6 11.23 1
 1 -3 10 3.34 15.61 1
 1 -3 10 2.33 46.76 1
 -1 3 -10 14.76 15.71 1
 -1 3 -10 13.27 11.26 1
 -1 3 -11 1509.97 166.3 1
 1 -3 11 1102.3 167.6 1
 1 -3 11 1462.45 184.09 1
 -1 3 -11 1399.24 166.65 1
 -1 3 -11 1400.5 167.4 1
 1 -3 12 881.58 120.97 1
 1 -3 12 1217.17 140.59 1
 -1 3 -12 1093.59 120.82 1
 1 -3 13 226.3 35.07 1
 -1 3 -13 269.02 35.73 1
 1 -3 14 76.66 43.63 1
 -1 3 -15 100.82 18.89 1
 1 -3 15 71.17 17.07 1
 -1 -1 -16 167.76 23.63 -2
 1 -3 16 167.76 23.63 1
 -1 -1 -17 49.26 25.94 -2
 1 -3 17 49.26 25.94 1
 -1 -1 -17 179.39 20.39 -2
 1 -3 17 179.39 20.39 1
 -1 2 18 22.27 7.57 1
 1 -2 -17 0.33 8.28 1
 1 -2 -17 -1.96 10.59 1
 -1 2 17 7.15 9.96 1
 1 -2 -16 2.05 9.67 1
 1 -2 -16 -2 12.92 1
 -1 2 16 -8.28 11.86 1
 1 -2 -15 12.53 10.65 1
 1 -2 -15 17.22 14.36 1
 -1 2 15 5.54 13.48 1
 1 -2 -14 18.72 17.79 1
 1 -2 -14 11.75 11.81 1
 -1 2 14 28.4 33 1
 1 -2 -14 26.44 15.6 1
 -1 2 13 18.31 13.55 1
 1 -2 -13 22.57 15.76 1
 -1 2 13 16.63 36.97 1
 1 -2 -13 32.19 19.76 1
 -1 2 12 14.31 14.15 1
 1 -2 -12 29.87 15.77 1
 1 -2 -12 1.89 19.46 1
 1 3 -11 9.31 13.58 -2
 -1 2 11 9.31 13.58 1
 -1 -3 11 3.24 14.23 -2
 1 -2 -11 3.24 14.23 1
 -1 -3 11 -2.32 18.01 -2
 1 -2 -11 -2.32 18.01 1
 -1 2 10 45.6 38.87 1
 1 -2 -10 37.92 13.64 1
 -1 2 10 22.72 13.75 1
 -1 2 9 23.94 12.83 1
 1 -2 -9 12.52 12.15 1
 1 -2 -8 10.4 11.76 1
 -1 2 8 -31.02 44.29 1
 -1 2 7 287.14 64.08 1
 -1 2 6 621.49 75.71 1
 -1 2 6 905.52 95.55 1
 -1 2 5 67.19 42.55 1
 1 -2 -3 180.63 24.19 1
 -1 -2 2 792.87 94.44 -2
 1 -2 -2 792.87 94.44 1
 1 -2 -1 710.76 84.82 1
 1 -2 0 3.15 13.03 1
 1 -2 0 -2.58 7.04 1
 -1 2 -1 2059.26 235.85 1
 1 -2 1 1900.97 235.62 1
 1 -2 2 2660.14 317.8 1
 1 -2 3 1790.7 217.65 1
 1 -2 4 228.5 51.57 1
 1 -2 5 1601.59 197.04 1
 -1 2 -5 1576.14 187.48 1
 1 -2 6 4669.74 461.81 1
 -1 2 -6 3780.07 450.25 1
 1 1 7 343.75 42.55 -2
 -1 2 -7 343.75 42.55 1
 1 -2 8 105.01 46.45 1
 -1 2 -8 96.29 15.89 1
 -1 2 -8 87.73 14.61 1
 -1 2 -8 111.57 17.48 1
 1 -2 9 283.17 65.34 1
 -1 2 -9 344.73 40.52 1
 -1 2 -9 317.4 40.52 1
 -1 2 -9 322.7 41.92 1
 -1 2 -10 541.44 68.18 1
 -1 2 -10 600.99 66.8 1
 1 -2 10 411.77 68.66 1
 -1 2 -10 572.83 67.1 1
 1 -2 10 550.29 88.78 1
 -1 2 -11 545.3 66.71 1
 1 -2 11 428.68 66.85 1
 -1 2 -11 577.03 65.18 1
 1 -2 12 49.81 18.44 1
 1 -2 12 73.54 46.31 1
 -1 2 -12 57.01 14.52 1
 -1 2 -12 59.4 19.85 1
 1 -2 13 9.48 15.66 1
 -1 2 -13 17.46 12.44 1
 -1 2 -13 -15.6 18.37 1
 1 -2 13 34.84 40.41 1
 1 -2 14 274.52 56.88 1
 1 -2 15 136.76 21.8 1
 -1 2 -15 132.15 22.94 1
 -1 0 -16 21.89 12.11 -2
 1 -2 16 21.89 12.11 1
 -1 0 -17 9.36 8.77 -2
 1 -2 17 9.36 8.77 1
 -1 1 18 1.43 7.49 1
 1 -1 -17 56.11 13.22 1
 -1 1 17 56.04 12.97 1
 1 -1 -16 13.05 13.54 1
 -1 1 16 19.89 12.42 1
 1 -1 -16 7.6 10.36 1
 1 -1 -15 45.78 15.89 1
 1 -1 -14 5.52 11.99 1
 1 -1 -14 13.34 17.47 1
 -1 1 14 32.49 37.23 1
 1 -1 -14 14.29 15.76 1
 1 -1 -13 1.45 12.35 1
 1 -1 -13 1.71 15.72 1
 1 -1 -13 9.65 18.84 1
 1 -1 -12 38.08 16.21 1
 -1 1 12 26.79 13.54 1
 1 -1 -12 50.88 19.69 1
 -1 1 12 47.73 39.62 1
 -1 -2 11 -12.7 14.42 -2
 1 -1 -11 -12.7 14.42 1
 1 2 -11 5.89 12.21 -2
 -1 1 11 5.89 12.21 1
 1 2 -11 13.46 40.14 -2
 -1 1 11 13.46 40.14 1
 1 -1 -10 19.53 13.12 1
 -1 1 10 25.65 12.16 1
 -1 1 10 -15.72 41.87 1
 -1 1 9 7.72 11.58 1
 1 -1 -9 8.33 12.05 1
 -1 1 8 72.07 51.21 1
 -1 1 7 314.38 72.77 1
 -1 1 6 -28.28 52.21 1
 -1 1 5 -2.73 41.77 1
 -1 -1 2 37.44 8.29 -2
 1 -1 -2 37.44 8.29 1
 1 -1 -1 296.89 35.72 1
 1 -1 0 1333.11 156.4 1
 -1 1 0 1211.68 157.43 1
 1 -1 0 1385.98 157.5 1
 1 -1 1 141.9 24.72 1
 1 -1 2 58.36 25.99 1
 1 -1 3 238.85 46.85 1
 1 -1 4 268.37 51.39 1
 1 -1 5 713.04 98.91 1
 1 -1 6 363.78 70.5 1
 1 0 7 185.53 25.44 -2
 -1 1 -7 185.53 25.44 1
 -1 0 -7 294.32 54.37 -2
 1 -1 7 294.32 54.37 1
 -1 1 -8 199.42 27.57 1
 1 -1 8 209.47 52.81 1
 -1 1 -8 205.67 26.22 1
 -1 1 -8 202.65 25.9 1
 -1 1 -9 29.88 14.57 1
 1 -1 9 21.74 41.33 1
 -1 1 -9 46.48 10.32 1
 -1 1 -9 29.94 10.14 1
 1 -1 9 23.77 11.38 1
 -1 1 -10 30.84 11.18 1
 -1 1 -10 25.48 16.25 1
 1 -1 10 55.01 43.53 1
 -1 1 -11 -3.18 11.52 1
 1 -1 11 2.63 16.61 1
 -1 1 -11 -0.39 17.28 1
 1 -1 11 -40.25 46.75 1
 -1 1 -12 -0.42 11.99 1
 1 -1 12 8.99 17.84 1
 -1 1 -12 -12.43 18.46 1
 1 -1 12 14.9 42.03 1
 -1 1 -13 -2.58 11.98 1
 1 -1 13 28.99 15.42 1
 -1 1 -13 4.02 18.08 1
 1 -1 13 24.45 41.23 1
 -1 1 -14 27.54 16.84 1
 1 -1 14 26.85 36.24 1
 -1 1 -15 2.45 15.57 1
 1 -1 15 7.03 13.14 1
 1 -1 16 19.2 13.58 -2
 -1 1 -16 19.2 13.58 1
 -1 1 -16 0.43 11.66 -2
 1 -1 16 0.43 11.66 1
 -1 1 -17 10.02 8.61 -2
 1 -1 17 10.02 8.61 1
 -1 0 18 12.77 8.66 1
 -1 0 17 4.68 11.08 1
 1 0 -16 15.05 10.87 1
 1 0 -16 17.94 13.59 1
 -1 0 16 -1.8 13.2 1
 -1 0 15 -2.09 35.57 1
 -1 0 14 -11.22 41.44 1
 1 0 -14 5.72 12.23 1
 1 0 -14 10.43 15.88 1
 1 0 -14 11.58 16.54 1
 -1 0 13 -8.92 43.82 1
 1 0 -13 15.78 12.85 1
 1 0 -13 17.82 16.2 1
 1 0 -13 16.72 17.32 1
 -1 0 12 49.36 42.47 1
 1 0 -12 22.24 15.63 1
 1 0 -12 24.12 18.09 1
 -1 -1 11 16.25 14.37 -2
 1 0 -11 16.25 14.37 1
 1 1 -11 31.84 45.16 -2
 -1 0 11 31.84 45.16 1
 1 0 -10 16.74 13.43 1
 -1 0 10 72.42 45.61 1
 1 0 -9 6.25 11.98 1
 1 0 -9 -8.49 8.05 1
 -1 0 8 -8.87 50.36 1
 -1 0 7 26.67 59.24 1
 -1 0 6 -14.27 55.78 1
 -1 0 5 7.59 44.82 1
 1 0 -4 19.04 7.6 1
 1 0 -3 12.85 8.62 1
 -1 0 2 22.75 9.94 -2
 1 0 -2 22.75 9.94 1
 -1 0 2 23.52 6.11 -2
 1 0 -2 23.52 6.11 1
 1 0 -1 10.92 4.12 1
 1 0 -1 7.37 8.24 1
 1 0 0 5.69 8.15 1
 1 0 0 2.13 8.9 1
 1 0 1 3.32 10.04 1
 1 0 1 3.24 14.89 1
 1 0 2 38.98 9.86 1
 1 0 2 30.78 23.84 1
 1 0 3 12.16 7.63 1
 1 0 3 46.54 30.29 1
 1 0 4 60.28 36.02 1
 1 0 5 75.54 41.52 1
 1 0 6 337.95 64.67 1
 -1 1 -7 182.01 51.25 -2
 1 0 7 182.01 51.25 1
 -1 0 -8 96.56 17.44 1
 1 0 9 26.85 41.6 1
 -1 0 -9 30.76 9.58 1
 1 0 9 12.72 12.07 1
 -1 0 -9 23.13 14.1 1
 1 0 10 68.09 44.32 1
 -1 0 -10 81.09 13.76 1
 1 0 10 58.88 15.65 1
 -1 0 -10 83.35 18.33 1
 -1 0 -11 196.56 27.08 1
 1 0 11 213.68 30.8 1
 -1 0 -11 195.62 30.27 1
 1 0 11 201.91 28.13 1
 1 0 12 134.49 24.77 1
 -1 0 -12 134.13 20.44 1
 -1 0 -12 134.33 25.04 1
 1 0 12 205.71 51.27 1
 1 0 13 36.37 16.73 1
 1 0 13 35.33 38.76 1
 -1 0 -13 20.95 11.82 1
 -1 0 -13 26.16 18.35 1
 -1 0 -14 36.86 17.34 1
 1 0 14 -23.54 37.62 1
 -1 0 -15 64.09 17.58 1
 1 0 15 62.48 15.92 1
 1 -2 16 38.28 13.94 -2
 -1 0 -16 38.28 13.94 1
 -1 2 -16 17.52 11.63 -2
 1 0 16 17.52 11.63 1
 -1 2 -17 -2.26 8.51 -2
 1 0 17 -2.26 8.51 1
 -1 -1 18 -1.29 8.6 1
 -1 -1 17 0.41 11.22 1
 -1 -1 16 4.43 13.14 1
 1 1 -16 11.01 11.25 1
 1 1 -16 14.45 13.84 1
 -1 -1 15 -10.91 34.77 1
 -1 -1 14 22.96 42.61 1
 1 1 -14 5.49 12.5 1
 1 1 -14 2.93 16.25 1
 1 1 -14 21.34 16 1
 -1 -1 13 -43.9 47.81 1
 1 1 -13 6.88 12.68 1
 1 1 -13 -17.46 16.64 1
 1 1 -13 39.28 17.12 1
 -1 -1 12 35.2 46.19 1
 1 1 -12 46.09 16.5 1
 1 1 -12 24.71 12.61 1
 1 0 -11 22.49 45.97 -2
 -1 -1 11 22.49 45.97 1
 -1 0 11 7.91 14.45 -2
 1 1 -11 7.91 14.45 1
 -1 0 11 7.85 9.36 -2
 1 1 -11 7.85 9.36 1
 -1 0 11 7.06 10.75 -2
 1 1 -11 7.06 10.75 1
 1 1 -10 6.38 9.29 1
 -1 -1 10 24.26 46.1 1
 1 1 -10 15.22 13.37 1
 1 1 -9 1.51 9.46 1
 -1 -1 9 -39.18 51.58 1
 1 1 -9 -6.79 12.49 1
 1 1 -8 41.18 11.42 1
 -1 -1 8 53.73 58.34 1
 1 1 -7 143.31 20.11 1
 -1 -1 7 95.91 63.13 1
 -1 -1 6 14.94 56.21 1
 -1 -1 5 -17.05 47.37 1
 1 1 -5 20.61 10.12 1
 1 1 -4 747.01 89.78 1
 1 1 -3 20.61 11.34 1
 1 1 -3 12.57 11.55 1
 -1 1 2 83.43 16.15 -2
 1 1 -2 83.43 16.15 1
 -1 1 2 112.7 13.63 -2
 1 1 -2 112.7 13.63 1
 -1 1 2 96.91 16.74 -2
 1 1 -2 96.91 16.74 1
 1 1 -1 28.7 8.89 1
 1 1 -1 30.3 10.16 1
 1 1 0 1236.59 118.01 1
 1 1 0 975.02 117.01 1
 1 1 0 820.32 117.56 1
 1 1 1 464.58 51.87 1
 1 1 1 470.81 53.41 1
 1 1 1 347.4 52.42 1
 1 1 2 800.94 88.7 1
 1 1 2 856.13 91.61 1
 1 1 2 633.23 88.88 1
 1 1 3 16.5 26.53 1
 1 1 3 25.42 10.73 1
 1 1 4 319.49 51.34 1
 1 1 5 2061.92 250.33 1
 1 1 6 3118.23 376.55 1
 -1 2 -7 190.64 48.45 -2
 1 1 7 190.64 48.45 1
 -1 -1 -8 313.88 37.59 1
 1 1 8 272.46 37.7 1
 1 1 9 529.88 80.92 1
 1 1 9 498.62 65.66 1
 -1 -1 -9 570.82 65.48 1
 1 1 10 577.2 83.04 1
 -1 -1 -10 497.33 64.12 1
 1 1 10 543.37 65.57 1
 -1 -1 -10 585.82 65.57 1
 1 1 11 24.59 39.52 1
 -1 -1 -11 10.67 11.47 1
 1 1 11 26.93 16.02 1
 1 1 11 28.9 14.49 1
 -1 -1 -11 24.38 17.8 1
 1 1 12 205.05 49.81 1
 -1 -1 -12 158.78 22.65 1
 1 1 12 144.59 25.54 1
 1 1 12 134.57 24.26 1
 -1 -1 -12 226.55 27.39 1
 -1 -1 -13 316.5 41.92 1
 -1 -1 -13 312.08 39.13 1
 1 1 13 293.01 41.28 1
 1 1 13 417.9 61.23 1
 -1 -1 -14 442.83 59.59 1
 -1 -1 -14 704.48 64.24 1
 1 1 15 49.44 14.21 1
 -1 -1 -15 41.89 16.46 1
 -1 3 -16 78.23 14.24 -2
 1 1 16 78.23 14.24 1
 1 -3 16 61.79 15.7 -2
 -1 -1 -16 61.79 15.7 1
 -1 3 -17 159.42 20.78 -2
 1 1 17 159.42 20.78 1
 -1 -2 18 -4.6 8.69 1
 -1 -2 17 14.86 11.35 1
 -1 -2 16 7.2 12.88 1
 -1 -2 15 -28.85 35.51 1
 -1 -2 14 16.4 40.01 1
 1 2 -14 -0.3 12.66 1
 1 2 -14 -20.25 15.04 1
 1 2 -14 12.02 16.49 1
 -1 -2 13 26.02 45.17 1
 1 2 -13 55.78 14.5 1
 1 2 -13 48.75 17.04 1
 1 2 -13 48.74 17.88 1
 -1 -2 12 45.23 47.34 1
 1 2 -12 16.86 12.31 1
 1 2 -12 12.86 16.29 1
 1 2 -12 30.73 10.8 1
 1 -1 -11 23.2 48.42 -2
 -1 -2 11 23.2 48.42 1
 -1 1 11 12.46 10.78 -2
 1 2 -11 12.46 10.78 1
 -1 1 11 -2.54 14.85 -2
 1 2 -11 -2.54 14.85 1
 -1 1 11 7.02 10.48 -2
 1 2 -11 7.02 10.48 1
 -1 -2 10 82.98 48.01 1
 1 2 -10 70.18 12.96 1
 1 2 -10 61.65 16.07 1
 1 2 -10 67.08 16.27 1
 1 2 -10 79.74 13.39 1
 -1 -2 9 56 49.62 1
 1 2 -9 41.43 13.42 1
 1 2 -9 19.08 10.96 1
 1 2 -8 6.86 11.2 1
 1 2 -7 72.51 14.97 1
 -1 -2 7 76.32 65.56 1
 -1 -2 6 688.84 118.79 1
 1 2 -6 815.32 97.25 1
 -1 -2 5 39.65 47.9 1
 1 2 -5 81.31 16.19 1
 1 2 -4 150.24 23.64 1
 1 2 -3 310.13 40.84 1
 -1 2 2 473.6 66.65 -2
 1 2 -2 473.6 66.65 1
 -1 2 2 541.27 63.67 -2
 1 2 -2 541.27 63.67 1
 1 2 -1 2446.02 273.06 1
 1 2 -1 2145.06 273.33 1
 1 2 -1 2260.55 274.11 1
 1 2 0 2097.27 249.7 1
 1 2 0 2115.84 250.43 1
 1 2 1 83.3 17.14 1
 1 2 1 94.74 19.26 1
 1 2 2 874.12 102.61 1
 1 2 2 819.88 101.88 1
 1 2 3 3230.41 337.1 1
 1 2 3 2643.98 335.35 1
 1 2 4 2810.01 301.55 1
 1 2 4 2425.71 298.39 1
 1 2 5 712.95 91.5 1
 1 2 5 691.87 83.59 1
 1 2 6 1020.02 130.23 1
 1 -3 7 2083.47 245.47 -2
 -1 -2 -7 2083.47 245.47 1
 -1 3 -7 1958.54 252.81 -2
 1 2 7 1958.54 252.81 1
 -1 -2 -8 2705.24 301 1
 1 2 8 2448.56 300.58 1
 1 2 8 2547.64 301.58 1
 1 2 9 390.8 61.38 1
 -1 -2 -9 365.39 44.84 1
 1 2 9 348.29 42.8 1
 1 2 9 342.93 45.17 1
 1 2 10 93.48 40.85 1
 -1 -2 -10 83.67 18.69 1
 1 2 10 69.96 17.68 1
 1 2 11 1172.34 145.69 1
 1 2 11 1459.68 159.77 1
 -1 -2 -11 1351.02 145.67 1
 1 2 11 1110.75 145.82 1
 -1 -2 -11 1202.88 144.49 1
 1 2 12 732.78 85.39 1
 1 2 12 785.12 100.27 1
 -1 -2 -12 662.41 85.24 1
 1 2 12 964.83 86.17 1
 -1 -2 -12 604.44 83.53 1
 1 2 13 282.93 36.82 1
 1 2 13 292.7 53.61 1
 -1 -2 -13 251.35 38.27 1
 1 2 13 267.34 37 1
 -1 -2 -13 253.02 35.12 1
 -1 -2 -14 12.17 16.56 1
 -1 -2 -14 3.44 9.96 1
 1 2 14 4.31 12.93 1
 1 2 14 -8.36 12.38 1
 -1 -2 -15 157.4 24.14 1
 1 2 15 151.15 22.72 1
 1 -4 16 125.04 19.01 -2
 -1 -2 -16 125.04 19.01 1
 -1 4 -16 111.05 17.38 -2
 1 2 16 111.05 17.38 1
 1 -4 17 58.67 13.69 -2
 -1 -2 -17 58.67 13.69 1
 -1 4 -17 106.06 12.63 -2
 1 2 17 106.06 12.63 1
 -1 -3 18 3.1 15.1 1
 -1 -3 18 2.29 7.92 1
 -1 -3 17 11.63 10.57 1
 -1 -3 16 1.49 12.31 1
 -1 -3 15 1.16 12.95 1
 1 3 -14 5.23 12.75 1
 -1 -3 14 0.62 14.87 1
 1 3 -14 -6.56 16.51 1
 -1 -3 14 23.76 42.52 1
 1 3 -13 -2 14.45 1
 1 3 -13 0.4 17.05 1
 1 3 -13 12.48 13.03 1
 -1 -3 13 16.71 44.69 1
 1 3 -12 29.89 12.84 1
 1 3 -12 23.55 17.05 1
 1 3 -12 39.11 11.93 1
 -1 -3 12 46.46 50.3 1
 -1 2 11 2.95 10.8 -2
 1 3 -11 2.95 10.8 1
 1 -2 -11 -6.53 48.17 -2
 -1 -3 11 -6.53 48.17 1
 -1 2 11 4.05 15.44 -2
 1 3 -11 4.05 15.44 1
 -1 2 11 -7.1 11.42 -2
 1 3 -11 -7.1 11.42 1
 1 3 -10 65.86 12.06 1
 -1 -3 10 19.97 48.64 1
 1 3 -10 54.44 10.38 1
 1 3 -10 50.86 14.71 1
 1 3 -10 60.74 16.1 1
 1 3 -10 61.49 13.12 1
 1 3 -9 29.44 9.38 1
 -1 -3 9 27.19 48.38 1
 1 3 -9 37.24 9.05 1
 1 3 -9 45.62 11.89 1
 1 3 -9 21.84 13.66 1
 1 3 -9 21.08 13.33 1
 1 3 -8 73.33 14.66 1
 1 3 -8 68.38 12.04 1
 1 3 -8 81.96 15.76 1
 1 3 -7 773.71 96.78 1
 1 3 -7 812.73 95.53 1
 -1 -3 7 807.47 118.58 1
 1 3 -6 1944.46 216.95 1
 1 3 -6 1780.08 214.98 1
 -1 -3 6 1845.11 229.21 1
 1 3 -5 208.66 30.23 1
 -1 -3 5 149.31 56.76 1
 1 3 -4 41.86 18.44 1
 -1 -3 4 7.34 41.41 1
 1 3 -3 2731.23 325.26 1
 -1 3 2 1384.08 166.98 -2
 1 3 -2 1384.08 166.98 1
 1 3 -1 16.66 22.24 1
 1 3 -1 7.81 16.15 1
 1 3 0 279.54 40.18 1
 -1 -3 0 269.59 32.54 1
 1 3 1 4624.07 548.41 1
 1 3 2 1703.53 205.01 1
 1 3 2 1716.73 203.91 1
 1 3 3 995.04 122.2 1
 1 3 3 1026.12 122.4 1
 1 3 4 1.62 13.74 1
 1 3 4 -0.6 22.38 1
 1 3 5 2024.35 225.24 1
 1 3 5 1569.62 226.54 1
 1 3 5 1649.79 229.54 1
 1 3 6 2855.78 334.89 1
 1 3 6 2557.86 340.12 1
 -1 4 -7 1810.39 211.71 -2
 1 3 7 1810.39 211.71 1
 -1 4 -7 1673.97 205.26 -2
 1 3 7 1673.97 205.26 1
 -1 4 -7 1737.74 204.27 -2
 1 3 7 1737.74 204.27 1
 1 3 8 51.28 10.97 1
 -1 -3 -8 81.02 15.68 1
 1 3 8 57.2 16.34 1
 1 3 9 645.64 92.12 1
 1 3 9 682.23 101.44 1
 1 3 9 811.03 90.71 1
 -1 -3 -9 762.96 91.56 1
 1 3 10 1158.02 133.68 1
 1 3 10 1410.06 146.25 1
 -1 -3 -10 1213.1 133.1 1
 1 3 10 923.26 133.22 1
 1 3 11 258.92 36.71 1
 -1 -3 -11 258.02 37.02 1
 1 3 11 259.55 35.79 1
 1 3 12 24.41 14.91 1
 -1 -3 -12 21.54 18.04 1
 1 3 12 1.61 15.41 1
 -1 -3 -12 9.01 18.6 1
 1 3 12 50.85 33.8 1
 -1 -3 -12 7.47 10.34 1
 -1 -3 -13 63.56 19.78 1
 -1 -3 -13 50.58 18.97 1
 -1 -3 -14 102.74 15.48 1
 1 3 14 118.69 18.56 1
 -1 -3 -14 103.83 20.61 1
 1 3 14 92.05 18.12 1
 -1 -3 -15 99.67 19.46 1
 1 3 15 110.57 17.41 1
 -1 5 -16 36.61 9.6 -2
 1 3 16 36.61 9.6 1
 1 -5 16 22.81 12.28 -2
 -1 -3 -16 22.81 12.28 1
 1 -5 17 16.89 7.72 -2
 -1 -3 -17 16.89 7.72 1
 -1 -4 18 3.17 6.17 1
 1 4 -18 7.87 7.31 1
 -1 -4 17 10.24 9.84 1
 -1 -4 16 -10.48 11.9 1
 -1 -4 15 -8.34 13.27 1
 -1 -4 14 1.21 13.19 1
 -1 -4 14 11.95 42.34 1
 -1 -4 13 101.88 49.13 1
 1 4 -13 106.15 21.21 1
 -1 -4 13 66.92 18.92 1
 1 4 -13 111.48 17.59 1
 1 4 -12 360.05 55.58 1
 -1 -4 12 451.96 76.37 1
 1 4 -12 408.43 54.06 1
 1 4 -12 510.48 53.92 1
 -1 3 11 12.74 16.68 -2
 1 4 -11 12.74 16.68 1
 -1 3 11 41.35 12.1 -2
 1 4 -11 41.35 12.1 1
 -1 3 11 40 13 -2
 1 4 -11 40 13 1
 1 4 -10 18.15 11.94 1
 1 4 -10 6.1 9.79 1
 1 4 -10 9.4 12.91 1
 1 4 -10 13.21 15.08 1
 -1 -4 10 10.23 45.39 1
 1 4 -10 1.57 7.92 1
 1 4 -9 175.68 28.66 1
 1 4 -9 209.58 29.28 1
 1 4 -9 243.22 26.92 1
 1 4 -9 206.53 27.06 1
 -1 -4 9 234.39 56.99 1
 1 4 -9 204.29 27.95 1
 1 4 -8 67.54 12.3 1
 1 4 -8 61.8 11.77 1
 1 4 -8 80.19 14.66 1
 1 4 -8 87.29 15.98 1
 1 4 -7 232.8 31.56 1
 1 4 -7 215.07 29.13 1
 -1 -4 7 159.07 62.5 1
 1 4 -6 75.06 20.39 1
 1 4 -6 72.26 16.33 1
 -1 -4 6 45.22 59.61 1
 1 4 -5 647.71 62.62 1
 1 4 -5 430.75 57.47 1
 -1 -4 5 556.26 81.16 1
 1 4 -4 700.31 82.13 1
 -1 -4 4 485.28 92.84 1
 1 4 -3 562.76 58.55 1
 -1 -4 3 224.71 62.4 1
 -1 4 2 17.45 24.64 -2
 1 4 -2 17.45 24.64 1
 -1 4 2 8.86 18.19 -2
 1 4 -2 8.86 18.19 1
 1 4 -1 336.82 56.65 1
 1 4 -1 461.75 54 1
 1 4 0 1744.13 229.61 1
 -1 -4 0 1926.73 226.06 1
 -1 -4 -1 1789.47 217.86 1
 1 4 1 2263.3 221.88 1
 1 4 2 80.82 15.71 1
 1 4 2 99.49 23.58 1
 1 4 3 1230.27 150.52 1
 1 4 3 1299.36 152.11 1
 1 4 4 1903.39 264.68 1
 1 4 4 2386.43 262.6 1
 1 4 4 1820.94 264.67 1
 1 4 5 148.89 29.5 1
 1 4 5 134.63 24.83 1
 1 4 5 161.41 20.98 1
 1 4 6 226.95 33.96 1
 1 4 6 258.76 31.3 1
 1 4 6 232.01 39.89 1
 -1 5 -7 255.35 37.31 -2
 1 4 7 255.35 37.31 1
 -1 5 -7 301.2 35.02 -2
 1 4 7 301.2 35.02 1
 -1 5 -7 202.58 44.4 -2
 1 4 7 202.58 44.4 1
 -1 -4 -8 261.97 33.59 1
 1 4 8 260.19 31.82 1
 1 4 8 205.71 34.76 1
 1 4 9 399.36 42.62 1
 1 4 9 332.08 44.72 1
 1 4 9 261.98 43.7 1
 -1 -4 -9 345.23 44.26 1
 1 4 10 14.61 14.24 1
 -1 -4 -10 19.2 17.48 1
 1 4 10 26.11 16.36 1
 1 4 11 -3.39 16.61 1
 -1 -4 -11 -7.36 18.81 1
 -1 -4 -11 -3.88 17.86 1
 1 4 11 -5.19 13.78 1
 1 4 12 1.81 13.54 1
 -1 -4 -12 9.5 17.75 1
 -1 -4 -12 0.48 9.56 1
 1 4 12 -1 15.67 1
 -1 -4 -12 9.63 17.69 1
 -1 -4 -13 33.7 17.52 1
 -1 -4 -14 9.98 15.61 1
 -1 -4 -14 -1.94 8.15 1
 1 4 14 -0.26 12.98 1
 1 4 14 -3.59 11.4 1
 1 4 15 20.45 9.79 1
 -1 -4 -15 7.41 13.67 1
 1 -6 16 26.6 11.05 -2
 -1 -4 -16 26.6 11.05 1
 1 5 -18 -0.74 6.2 1
 -1 -5 17 -12.81 17.49 1
 -1 -5 17 8.44 8.46 1
 -1 -5 16 36.1 11.32 1
 1 5 -16 18.24 9.72 1
 -1 -5 15 7.63 11.84 1
 -1 -5 14 32.98 41.54 1
 -1 -5 13 135.14 48.99 1
 -1 -5 13 79.39 17.13 1
 -1 -5 12 97.33 48.51 1
 1 5 -12 101.81 16.16 1
 -1 -5 12 64.74 17.05 1
 -1 4 11 14.25 11.78 -2
 1 5 -11 14.25 11.78 1
 -1 4 11 37.01 12.88 -2
 1 5 -11 37.01 12.88 1
 1 5 -10 41.66 13.71 1
 1 5 -10 31.27 10.15 1
 1 5 -10 62.45 13.59 1
 1 5 -10 39.18 16.7 1
 -1 -5 10 83.39 46 1
 1 5 -10 41.25 11.66 1
 -1 -5 9 119.6 46.53 1
 1 5 -9 116.97 18.15 1
 1 5 -9 145.78 19.75 1
 1 5 -9 110.99 20.14 1
 1 5 -9 140.85 21.57 1
 1 5 -9 138.15 17.99 1
 1 5 -8 10.38 8.85 1
 1 5 -8 23.42 13.85 1
 1 5 -8 16.65 12.32 1
 1 5 -8 24.28 12.06 1
 1 5 -8 6.91 8.52 1
 -1 -5 8 -13.56 43.52 1
 1 5 -7 387.39 52.8 1
 1 5 -7 428.65 48.34 1
 1 5 -7 421.64 48.87 1
 1 5 -7 364.58 48.05 1
 1 5 -6 22.81 19.62 1
 -1 -5 6 39.54 48.72 1
 1 5 -6 30.59 13.23 1
 1 5 -5 227.79 32.84 1
 -1 -5 5 192.07 56.42 1
 1 5 -5 163.84 24.89 1
 1 5 -4 88.53 26.11 1
 -1 -5 4 59.78 46.19 1
 1 5 -4 61.74 14.55 1
 -1 -5 3 -8.49 33.64 1
 1 5 -3 27.5 24.67 1
 -1 5 2 417.56 54.33 -2
 1 5 -2 417.56 54.33 1
 1 -5 -2 361.84 58.16 -2
 -1 -5 2 361.84 58.16 1
 -1 5 2 451.4 59.42 -2
 1 5 -2 451.4 59.42 1
 1 5 -1 130.92 27.68 1
 -1 -5 1 131.93 25.88 1
 -1 -5 1 137.03 16.77 1
 1 5 -1 110.27 32.23 1
 1 5 0 642.61 83.55 1
 1 5 1 209.85 34.57 1
 -1 -5 -1 170.41 22.32 1
 1 5 2 39.78 24.05 1
 -1 -5 -2 16.94 9.55 1
 1 5 2 14.97 8.76 1
 1 5 3 352.93 40.34 1
 1 5 3 345.29 47.61 1
 -1 -5 -3 287.87 41.07 1
 1 5 4 13.43 9.77 1
 1 5 4 26.86 19.7 1
 1 5 4 11.11 13.26 1
 1 5 5 47.93 10.97 1
 1 5 5 32.52 17.53 1
 1 5 6 32.48 10.16 1
 -1 -5 -6 42.85 12.43 1
 1 5 6 55.18 17.4 1
 -1 6 -7 19.87 16.15 -2
 1 5 7 19.87 16.15 1
 -1 6 -7 16.25 9.3 -2
 1 5 7 16.25 9.3 1
 1 5 8 10.04 16.77 1
 1 5 8 2.77 11.26 1
 1 5 8 16.79 9.27 1
 1 5 9 4.16 12.29 1
 1 5 9 31.23 9.95 1
 -1 -5 -9 13.43 16.85 1
 1 5 9 -4.72 17.47 1
 -1 -5 -9 2.56 16.11 1
 1 5 10 14.35 12.73 1
 -1 -5 -10 19.28 17.71 1
 1 5 10 24.22 17.97 1
 -1 -5 -10 42.63 18.22 1
 1 5 11 67.9 16.59 1
 -1 -5 -11 84.02 20.86 1
 1 5 11 75.46 20.54 1
 -1 -5 -11 121.26 22.11 1
 -1 -5 -12 62.96 18.87 1
 1 5 12 46.4 17.5 1
 1 5 12 57.58 14.28 1
 -1 -5 -12 33.97 18.42 1
 1 5 13 -10.93 14.47 1
 1 5 13 1.5 10.87 1
 -1 -5 -13 5.98 16.3 1
 1 5 14 34.08 14.3 1
 1 5 14 31.83 12.37 1
 1 5 14 1.2 10.24 1
 -1 -5 -14 15.88 15 1
 1 5 15 24.83 10.6 1
 -1 -5 -15 15.4 12.7 1
 1 -7 16 3.55 8.99 -2
 -1 -5 -16 3.55 8.99 1
 1 6 -17 12.77 9.09 1
 1 6 -16 0.76 9.02 1
 -1 -6 16 6.76 8.97 1
 -1 -6 16 13.9 20.21 1
 -1 -6 15 24.39 11.09 1
 -1 -6 14 109.69 18.76 1
 -1 -6 14 195.95 46.35 1
 -1 -6 13 20.02 13.47 1
 -1 -6 13 73.41 42.64 1
 1 6 -13 68.35 13.03 1
 -1 -6 12 31.76 13.01 1
 -1 -6 12 89.56 45.94 1
 -1 5 11 48.31 14.52 -2
 1 6 -11 48.31 14.52 1
 1 -5 -11 47.69 14.06 -2
 -1 -6 11 47.69 14.06 1
 1 -5 -11 98.38 44.69 -2
 -1 -6 11 98.38 44.69 1
 -1 5 11 81.01 14.91 -2
 1 6 -11 81.01 14.91 1
 -1 -6 10 83.2 44.28 1
 1 6 -10 68.85 16.19 1
 1 6 -10 88.25 16.27 1
 1 6 -9 238.05 29.08 1
 -1 -6 9 266.39 53.94 1
 1 6 -9 184.01 30.22 1
 1 6 -9 255.65 30.18 1
 1 6 -8 72.12 13.02 1
 1 6 -8 77.88 15.37 1
 -1 -6 8 71.15 40.15 1
 1 6 -8 87.72 15.7 1
 1 6 -7 -12.94 19.81 1
 1 6 -7 2.72 11.9 1
 1 6 -7 8.2 8.7 1
 1 6 -7 8.58 11.76 1
 -1 -6 6 287.66 58.29 1
 1 6 -6 382.13 47.3 1
 1 6 -6 310.12 40.53 1
 1 6 -6 275.12 40.11 1
 1 6 -6 355.04 39.5 1
 1 6 -5 504.51 52.9 1
 -1 -6 5 363.46 61.58 1
 1 6 -5 332.89 44.22 1
 1 6 -4 -9.14 25.26 1
 -1 -6 4 -15.96 36.11 1
 1 6 -4 8.28 12.06 1
 1 6 -3 1.86 27.38 1
 1 6 -3 19.14 18.27 1
 -1 -6 3 -11.42 29.3 1
 1 6 -3 23.94 11.41 1
 -1 6 2 119.36 22.24 -2
 1 6 -2 119.36 22.24 1
 -1 6 2 110.29 32.14 -2
 1 6 -2 110.29 32.14 1
 -1 6 2 105.69 18.22 -2
 1 6 -2 105.69 18.22 1
 1 -6 -2 66.68 23.71 -2
 -1 -6 2 66.68 23.71 1
 -1 6 2 107.13 27.1 -2
 1 6 -2 107.13 27.1 1
 1 6 -1 286.83 50.77 1
 1 6 -1 300.15 40.9 1
 1 6 -1 315.75 46.24 1
 1 6 -1 305.73 38.54 1
 1 6 0 445.29 56.13 1
 1 6 0 438.31 54.51 1
 1 6 0 487.18 64.19 1
 1 6 1 135.57 21.73 1
 1 6 1 149.98 25.32 1
 1 6 1 152.84 34.69 1
 1 6 2 36.35 14.76 1
 -1 -6 -2 29.49 10.81 1
 1 6 2 52.45 18.98 1
 1 6 2 53.5 26.76 1
 -1 -6 -3 34.81 11.75 1
 1 6 3 69.48 23.71 1
 1 6 4 542.44 62.64 1
 -1 -6 -4 443.41 57.06 1
 1 6 5 568.02 67.03 1
 1 6 5 609.21 68.91 1
 1 6 5 566.74 71.93 1
 -1 -6 -5 497.82 68.01 1
 -1 -6 -6 237.27 29.93 1
 1 6 6 215.16 31.92 1
 -1 -6 -6 214.38 29 1
 1 6 6 209.1 27.85 1
 -1 7 -7 64.9 19.67 -2
 1 6 7 64.9 19.67 1
 1 -7 7 78.99 16.45 -2
 -1 -6 -7 78.99 16.45 1
 1 6 8 91.12 20.6 1
 -1 -6 -8 65.12 17.36 1
 1 6 9 93.84 24.02 1
 -1 -6 -9 125.6 22.51 1
 -1 -6 -9 116.39 22.96 1
 1 6 10 145.75 26.14 1
 -1 -6 -10 99.94 24.89 1
 -1 -6 -10 187.95 26.06 1
 -1 -6 -11 13.41 16.44 1
 -1 -6 -11 0.62 17.96 1
 1 6 11 -1.06 17.49 1
 -1 -6 -12 82.58 19.41 1
 -1 -6 -13 243.31 32.35 1
 1 6 13 244.35 31.24 1
 1 6 13 206.54 31.89 1
 -1 -6 -14 117.95 20.64 1
 1 6 14 128.64 18.57 1
 1 6 14 118.67 19.93 1
 1 6 15 10.76 10.28 1
 -1 -6 -15 22.29 11.17 1
 1 7 -17 7.49 7.77 1
 1 7 -16 47.21 11.72 1
 1 7 -16 30.84 10.08 1
 -1 -7 15 -41.22 22.5 1
 1 7 -15 93.53 13.88 1
 -1 -7 14 -40.83 25.86 1
 1 7 -13 12.6 11.78 1
 -1 -7 13 49.28 38.31 1
 -1 -7 12 43.18 41.45 1
 -1 6 11 74.63 15.27 -2
 1 7 -11 74.63 15.27 1
 1 -6 -11 99.26 43.45 -2
 -1 -7 11 99.26 43.45 1
 -1 6 11 55.39 15 -2
 1 7 -11 55.39 15 1
 1 7 -10 74.22 14.82 1
 -1 -7 10 43.09 39.38 1
 1 7 -10 27.86 14.05 1
 1 7 -9 9.92 13.25 1
 -1 -7 9 -5.63 37.5 1
 1 7 -9 -17.52 12.75 1
 1 7 -8 45.12 13.24 1
 1 7 -8 28.26 13.29 1
 1 7 -8 36.78 10.65 1
 -1 -7 8 40.19 34.3 1
 1 7 -7 109.95 15.47 1
 1 7 -7 83.02 17.25 1
 -1 -7 7 95.19 36.44 1
 1 7 -7 104.54 16.88 1
 1 7 -6 771.75 78.63 1
 1 7 -6 606.17 78.69 1
 -1 -7 6 580.04 88.35 1
 1 7 -6 604.4 78.71 1
 1 7 -6 646.67 79.11 1
 1 7 -5 275.78 34.95 1
 1 7 -5 223.8 34.43 1
 -1 -7 5 248.32 45.25 1
 1 7 -5 260.16 34.89 1
 1 7 -5 322.46 33.95 1
 1 7 -4 414.63 57.8 1
 -1 -7 4 449.12 65.08 1
 1 7 -4 649.39 67.4 1
 1 7 -4 492.49 58.26 1
 1 7 -4 510.23 57.54 1
 1 7 -3 290.24 36.47 1
 1 7 -3 326.38 47.62 1
 -1 7 2 1444.57 173.15 -2
 1 7 -2 1444.57 173.15 1
 -1 7 2 1391.99 175.41 -2
 1 7 -2 1391.99 175.41 1
 1 7 -1 167.66 34.98 1
 1 7 -1 194.09 26.66 1
 1 7 -1 184.88 38.59 1
 1 7 0 666.64 81.43 1
 1 7 0 736.58 90.56 1
 1 7 1 101.67 19.2 1
 1 7 1 133.97 32.29 1
 1 7 2 190.56 26.47 1
 1 7 2 171.29 36.88 1
 -1 -7 -3 1141.97 138.37 1
 1 7 3 1165.86 138.2 1
 1 7 3 1221.86 144.47 1
 1 7 4 312.24 39.12 1
 1 7 4 366.89 40.8 1
 -1 -7 -4 268.93 38.63 1
 -1 -7 -5 90.93 17.3 1
 1 7 5 142.01 21.17 1
 -1 -7 -6 133.54 18.57 1
 1 7 6 115.62 22.67 1
 -1 -7 -6 96.28 18.98 1
 1 -8 7 748.49 92.85 -2
 -1 -7 -7 748.49 92.85 1
 -1 8 -7 777.27 93.24 -2
 1 7 7 777.27 93.24 1
 -1 -7 -8 614.51 75.14 1
 1 7 8 590.55 75.69 1
 -1 -7 -9 187.03 24.96 1
 1 7 9 134.01 26.68 1
 -1 -7 -9 94.96 25.42 1
 1 7 10 185.64 30.41 1
 -1 -7 -10 216.89 29.56 1
 -1 -7 -10 176.38 29.9 1
 1 7 11 289.42 39.35 1
 -1 -7 -11 315.96 39.34 1
 1 7 11 269.99 37.48 1
 -1 -7 -11 270.21 38.45 1
 -1 -7 -12 270.18 40.33 1
 1 7 12 352.48 39.66 1
 1 7 12 284.82 40.61 1
 -1 -7 -13 47.58 17.05 1
 1 7 13 91.22 15.32 1
 1 7 13 75.56 17.19 1
 1 7 14 3.08 11.84 1
 -1 -7 -14 15.26 12.68 1
 -1 -7 -15 51.31 11.18 1
 1 8 -16 19.63 9.25 1
 1 8 -16 9.32 8.48 1
 1 8 -15 3.49 11.21 1
 1 8 -15 1.15 10.44 1
 1 8 -14 6.63 12.56 1
 1 8 -14 1.45 12.32 1
 1 8 -13 31.99 11.91 1
 1 8 -12 407.62 49.27 1
 -1 -8 12 305.88 68.99 1
 1 -7 -11 125.13 40.94 -2
 -1 -8 11 125.13 40.94 1
 -1 7 11 101.79 17.9 -2
 1 8 -11 101.79 17.9 1
 -1 -8 10 81.08 37.57 1
 1 8 -10 51.64 14.55 1
 1 8 -10 45.55 14.65 1
 1 8 -9 39.88 14.11 1
 1 8 -9 44.39 14.4 1
 -1 -8 8 62.99 32.82 1
 1 8 -8 46.89 14.7 1
 1 8 -8 62.98 14.41 1
 1 8 -7 243.82 29.27 1
 1 8 -7 205.19 28.27 1
 1 8 -7 204.93 34.63 1
 1 8 -7 236.19 29.97 1
 1 8 -7 220.4 30.23 1
 1 8 -7 264.6 38.93 1
 1 8 -6 708.99 73.62 1
 1 8 -6 520.53 64.7 1
 1 8 -6 528.42 64.26 1
 1 8 -6 528.1 64.14 1
 1 8 -6 522.73 64.94 1
 1 8 -5 -13.89 8.89 1
 1 8 -5 13.33 11.42 1
 1 8 -5 0.84 11.84 1
 1 8 -5 -5.41 10.62 1
 1 8 -4 228.26 26.72 1
 1 8 -4 165.57 25.61 1
 1 8 -4 208.91 37.17 1
 1 8 -4 203.66 27.44 1
 1 8 -4 190.46 26.6 1
 1 8 -4 207.9 25.89 1
 1 8 -3 1583.94 173.44 1
 1 8 -3 1435.98 173.93 1
 1 8 -3 1553.06 180.65 1
 1 8 -3 1427.28 172.85 1
 1 8 -3 1503.13 173.47 1
 1 8 -3 1363.03 173.54 1
 -1 8 2 321.69 46.16 -2
 1 8 -2 321.69 46.16 1
 -1 8 2 429.64 52.89 -2
 1 8 -2 429.64 52.89 1
 -1 8 2 382.44 44.8 -2
 1 8 -2 382.44 44.8 1
 -1 8 2 362.83 46.1 -2
 1 8 -2 362.83 46.1 1
 -1 8 2 330.89 46.02 -2
 1 8 -2 330.89 46.02 1
 -1 8 2 423.03 45.87 -2
 1 8 -2 423.03 45.87 1
 1 8 -1 510.47 59.02 1
 1 8 -1 466.31 64.95 1
 1 8 -1 504.33 59.56 1
 1 8 -1 444.73 59.14 1
 1 8 -1 483.19 59.02 1
 1 8 0 85.04 19.23 1
 1 8 0 70.78 14.42 1
 1 8 0 61.08 26.26 1
 1 8 0 83.85 17.07 1
 1 8 0 66.95 14.72 1
 1 8 0 78.91 14.52 1
 1 8 1 1995.76 226.25 1
 1 8 1 1533.27 227.08 1
 1 8 1 1877.1 226.32 1
 1 8 1 2084.76 226.36 1
 1 8 2 778.92 85.5 1
 1 8 2 883.78 94.59 1
 1 8 2 493.18 86.03 1
 1 8 2 686.23 85.26 1
 1 8 2 662.06 85.13 1
 1 8 2 839.87 85.15 1
 1 8 3 118.94 18.75 1
 1 8 3 117.99 15.8 1
 1 8 3 84.91 16.6 1
 1 8 3 124.26 29.83 1
 1 8 3 56.76 18.37 1
 1 8 3 102.03 19.49 1
 1 8 4 388.38 43.82 1
 1 8 4 293.6 40.91 1
 1 8 4 333.54 41.76 1
 1 8 4 355.86 50.35 1
 1 8 4 366.78 42.52 1
 1 8 5 299.01 36.4 1
 -1 -8 -5 292.51 35.73 1
 1 8 5 309.72 43.86 1
 1 8 5 322.44 38.22 1
 1 8 6 811.16 90.58 1
 -1 -8 -6 744.67 89.7 1
 1 8 6 711.53 89.13 1
 -1 -8 -6 718.07 88.69 1
 1 -9 7 464.92 56.73 -2
 -1 -8 -7 464.92 56.73 1
 -1 9 -7 427.37 57.72 -2
 1 8 7 427.37 57.72 1
 -1 9 -7 451.68 56.17 -2
 1 8 7 451.68 56.17 1
 -1 -8 -8 15.98 13.82 1
 1 8 8 20.92 18.69 1
 1 8 8 12.43 16.03 1
 -1 -8 -9 430.43 53.92 1
 1 8 9 407.67 54.76 1
 -1 -8 -10 379.32 57.52 1
 1 8 10 470.4 56.9 1
 -1 -8 -10 580.18 58.8 1
 1 8 10 413.07 58.33 1
 1 8 11 77.6 18.11 1
 -1 -8 -11 107.82 22 1
 1 8 12 27.05 13.01 1
 1 8 12 16.87 15.35 1
 -1 -8 -12 2.9 15.06 1
 1 8 13 47.1 12.22 1
 -1 -8 -13 66.37 14.69 1
 1 8 13 30.65 14.35 1
 -1 -8 -14 31.2 11.63 1
 1 8 14 44.02 11.98 1
 1 9 -16 -2.11 6.9 1
 1 9 -16 9.06 7.41 1
 1 9 -15 0.82 10.06 1
 1 9 -15 14.85 9.93 1
 1 9 -14 -0.81 12.05 1
 1 9 -14 7.93 11.67 1
 1 9 -13 86.34 18.17 1
 1 9 -13 90.47 17.27 1
 1 9 -12 144.44 21.18 1
 -1 8 11 10.26 18.44 -2
 1 9 -11 10.26 18.44 1
 -1 8 11 8.05 12.47 -2
 1 9 -11 8.05 12.47 1
 -1 8 11 29.12 14.43 -2
 1 9 -11 29.12 14.43 1
 -1 8 11 28.47 12.69 -2
 1 9 -11 28.47 12.69 1
 1 9 -10 7.03 13.12 1
 1 9 -10 17.85 14.32 1
 1 9 -9 173.23 25.66 1
 1 9 -9 149.94 26.27 1
 1 9 -9 201.67 24.94 1
 1 9 -8 107.19 21.1 1
 1 9 -8 113.74 21.41 1
 1 9 -8 159.59 20.06 1
 1 9 -7 263.18 27.83 1
 1 9 -7 210.74 26.88 1
 1 9 -7 176.62 28.68 1
 1 9 -7 113.39 33.37 1
 1 9 -7 291.13 39.68 1
 1 9 -7 186.46 28.89 1
 1 9 -6 -1.11 13.22 1
 1 9 -6 3.5 11.45 1
 1 9 -6 7.24 23.07 1
 1 9 -6 9.44 8.96 1
 1 9 -6 -6.19 15.31 1
 1 9 -6 -7.31 13.24 1
 1 9 -5 622.81 73.15 1
 1 9 -5 600.75 72.36 1
 1 9 -5 589.48 73.26 1
 1 9 -5 591.27 72.8 1
 1 9 -5 810.11 83.32 1
 1 9 -5 568.31 74.01 1
 1 9 -4 136.08 29.38 1
 1 9 -4 182.39 29.01 1
 1 9 -4 239.57 26.76 1
 1 9 -4 257.94 41.5 1
 1 9 -4 214.48 28.46 1
 1 9 -4 212.97 28.25 1
 1 9 -3 -1.14 13.01 1
 1 9 -3 48.98 28.39 1
 1 9 -3 31.29 9.21 1
 1 9 -3 4.59 13.92 1
 1 9 -3 22.52 12.42 1
 1 9 -3 35.07 11.2 1
 -1 9 2 58.87 22.47 -2
 1 9 -2 58.87 22.47 1
 -1 9 2 9.01 27.75 -2
 1 9 -2 9.01 27.75 1
 -1 9 2 33.51 11.91 -2
 1 9 -2 33.51 11.91 1
 -1 9 2 32.16 10.99 -2
 1 9 -2 32.16 10.99 1
 -1 9 2 10.66 12.95 -2
 1 9 -2 10.66 12.95 1
 1 9 -1 6.13 11.73 1
 1 9 -1 25.98 31.17 1
 1 9 -1 10.06 20.66 1
 1 9 -1 -17.34 19.13 1
 1 9 -1 0.21 10.42 1
 1 9 -1 0.83 11.53 1
 1 9 0 226.65 27.2 1
 1 9 0 216.96 28.7 1
 1 9 0 156.81 27.14 1
 1 9 0 213.09 42.23 1
 1 9 0 168.72 31.2 1
 1 9 0 131.38 35.1 1
 1 9 0 233.69 27.04 1
 1 9 1 490.26 65.27 1
 1 9 1 517.22 65.32 1
 1 9 1 644.6 65.31 1
 1 9 1 785.81 78.88 1
 1 9 1 340.12 66.67 1
 1 9 1 603.6 65.89 1
 1 9 2 22.27 13.13 1
 1 9 2 29.82 12.27 1
 1 9 2 24.67 28.47 1
 1 9 2 35.05 15.8 1
 1 9 2 44.11 16.72 1
 1 9 3 455.87 53.83 1
 1 9 3 489.66 63.93 1
 1 9 3 418.27 52.48 1
 1 9 3 503.69 53.5 1
 1 9 3 425.82 52.72 1
 1 9 3 316.6 54 1
 1 9 4 354.04 46.19 1
 1 9 4 344.95 44.06 1
 1 9 4 369.66 45.77 1
 1 9 4 410.89 55.42 1
 1 9 5 112.82 19.98 1
 1 9 5 95.32 14.76 1
 1 9 5 109.19 20.98 1
 1 9 5 148.93 29.88 1
 1 9 6 12.12 18.15 1
 1 9 6 7.15 16.02 1
 -1 10 -7 113.73 23.33 -2
 1 9 7 113.73 23.33 1
 -1 10 -7 94.7 20.54 -2
 1 9 7 94.7 20.54 1
 1 9 8 166.14 28.7 1
 1 9 9 50.82 20.2 1
 1 9 9 76.61 17.81 1
 -1 -9 -9 79.05 19.82 1
 1 9 10 3.26 14.5 1
 -1 -9 -10 -6.36 16.36 1
 1 9 11 22.96 16.24 1
 1 9 11 50.94 14.73 1
 -1 -9 -11 58.09 16.37 1
 -1 -9 -12 25.01 13.7 1
 1 9 12 -0.37 11.38 1
 1 9 12 8.21 14.1 1
 -1 -9 -13 8.03 11.6 1
 1 9 13 3.38 11.97 1
 -1 -9 -14 3.27 7.84 1
 1 9 14 21.87 8.62 1
 1 10 -15 -5.62 8.14 1
 1 10 -15 11.95 8.81 1
 1 10 -14 44.48 12.17 1
 1 10 -14 47.65 12.78 1
 1 10 -13 50.32 13.33 1
 1 10 -13 38.05 14.51 1
 1 10 -12 30.05 13.25 1
 1 10 -12 37.77 15.44 1
 1 10 -12 14.5 15.87 1
 -1 9 11 15.97 11.88 -2
 1 10 -11 15.97 11.88 1
 1 10 -10 30.18 12.36 1
 1 10 -10 28.21 14.7 1
 1 10 -10 4.04 16.55 1
 1 10 -10 26.34 13.56 1
 1 10 -10 11.34 20.37 1
 1 10 -9 108.07 20.78 1
 1 10 -9 111.12 23.26 1
 1 10 -9 128.92 20.32 1
 1 10 -8 137.12 18.27 1
 1 10 -8 108.11 20.13 1
 1 10 -8 90.94 20.12 1
 1 10 -8 102.91 23.19 1
 1 10 -7 78.19 14.97 1
 1 10 -7 40.01 24.65 1
 1 10 -7 61.83 17.47 1
 1 10 -7 81.43 19.95 1
 1 10 -7 77.65 13.37 1
 1 10 -7 81.78 17.25 1
 1 10 -7 77.64 28.11 1
 1 10 -6 28.98 12.53 1
 1 10 -6 19.07 23.96 1
 1 10 -6 47.99 17.53 1
 1 10 -6 45.65 11.4 1
 1 10 -6 93.86 28.7 1
 1 10 -6 44.12 14.67 1
 1 10 -6 28.81 15.4 1
 1 10 -5 202.03 30.24 1
 1 10 -5 221.74 31.34 1
 1 10 -5 195.06 28.57 1
 1 10 -5 306.31 43.42 1
 1 10 -5 200.88 29.83 1
 1 10 -5 232.42 28.03 1
 1 10 -4 42.11 10.81 1
 1 10 -4 25.44 15.49 1
 1 10 -4 12.89 15.81 1
 1 10 -4 33.58 11.9 1
 1 10 -4 22.45 13.69 1
 1 10 -4 63.28 29.72 1
 1 10 -3 12.35 11.93 1
 1 10 -3 14.52 13.68 1
 1 10 -3 38.95 33.06 1
 1 10 -3 14.79 14.76 1
 -1 10 2 77.31 32.87 -2
 1 10 -2 77.31 32.87 1
 -1 10 2 45.27 15.4 -2
 1 10 -2 45.27 15.4 1
 -1 10 2 63.48 14.89 -2
 1 10 -2 63.48 14.89 1
 -1 10 2 45.14 23.51 -2
 1 10 -2 45.14 23.51 1
 1 10 -1 50.74 32.93 1
 1 10 -1 47.5 14.63 1
 1 10 -1 39.33 21.89 1
 1 10 -1 48.79 14.16 1
 1 10 0 118.46 22.48 1
 1 10 0 110.5 19.26 1
 1 10 0 91.53 24.42 1
 1 10 1 -2.62 17.46 1
 1 10 1 -8.13 12.27 1
 1 10 1 8.64 12.26 1
 1 10 1 -1.87 12.66 1
 1 10 1 0.46 17.81 1
 1 10 1 19.58 30.91 1
 1 10 2 35.93 12.05 1
 1 10 2 32.31 13.41 1
 1 10 2 44.02 30.46 1
 1 10 2 27.43 17.54 1
 1 10 2 10.95 17.51 1
 1 10 2 39.02 26.5 1
 1 10 3 61.04 16.69 1
 1 10 3 53.92 18.72 1
 1 10 3 66.56 14.22 1
 1 10 3 77.17 30.54 1
 1 10 4 17.97 15.57 1
 1 10 4 -15.07 24.79 1
 1 10 4 20.2 16.92 1
 1 10 4 16.3 10.43 1
 1 10 4 51.24 28.51 1
 1 10 5 -1.72 16.64 1
 1 10 5 8.17 16.3 1
 1 10 5 7.99 23.36 1
 1 10 5 5.64 9.16 1
 1 10 5 28.2 24.37 1
 1 10 6 -0.72 17.66 1
 1 10 6 -5.08 16.53 1
 -1 11 -7 46.41 19.17 -2
 1 10 7 46.41 19.17 1
 1 10 8 2.54 17.76 1
 1 10 8 -2.38 15.28 1
 1 10 9 4.48 14.77 1
 -1 -10 -10 17.01 15.31 1
 1 10 10 -9.7 15.87 1
 1 10 10 10.36 13.6 1
 -1 -10 -11 12.37 13.69 1
 1 10 11 9.89 14.18 1
 1 10 11 -3.76 11.94 1
 1 10 12 10.74 9.77 1
 -1 -10 -12 -13.57 12 1
 1 10 12 -11.62 12.23 1
 -1 -10 -13 -1.5 8.79 1
 1 10 13 14.24 9.59 1
 1 11 -15 42.28 8.77 1
 1 11 -14 66.82 13.2 1
 1 11 -14 59.36 11.43 1
 1 11 -13 16.38 12.78 1
 1 11 -13 34.08 11 1
 1 11 -12 16.28 14.78 1
 1 11 -12 25.45 14.2 1
 1 11 -12 22 12.09 1
 -1 10 11 70.69 20.29 -2
 1 11 -11 70.69 20.29 1
 -1 10 11 80.36 18.82 -2
 1 11 -11 80.36 18.82 1
 -1 10 11 84.74 16.31 -2
 1 11 -11 84.74 16.31 1
 1 11 -10 95.06 16.02 1
 1 11 -9 94.71 21.72 1
 1 11 -9 84.17 26.16 1
 1 11 -9 140.63 17.04 1
 1 11 -9 64.38 18.62 1
 1 11 -8 3.4 14.03 1
 1 11 -8 5.87 17.38 1
 1 11 -8 -0.62 22.93 1
 1 11 -7 51.82 24.33 1
 1 11 -7 53.35 19.35 1
 1 11 -7 40.49 26.34 1
 1 11 -7 31.98 15.63 1
 1 11 -7 84.59 28.15 1
 1 11 -7 59.11 11.9 1
 1 11 -6 195.1 21.6 1
 1 11 -6 35.81 30.65 1
 1 11 -6 143.66 26.2 1
 1 11 -6 105.81 33.31 1
 1 11 -6 136.26 23.93 1
 1 11 -6 222.82 39.24 1
 1 11 -6 147.7 21.83 1
 1 11 -5 264.78 28.1 1
 1 11 -5 116.79 37.48 1
 1 11 -5 171.11 31.61 1
 1 11 -5 181.93 38.98 1
 1 11 -5 182.13 29.91 1
 1 11 -5 276.19 44.36 1
 1 11 -5 220.47 28.97 1
 1 11 -4 3.43 16.2 1
 1 11 -4 -0.38 16.36 1
 1 11 -4 -13.47 26.48 1
 1 11 -4 6.65 13.38 1
 1 11 -4 31.43 30.57 1
 1 11 -4 6.03 11.69 1
 1 11 -3 3.56 17.56 1
 1 11 -3 6.61 15.23 1
 1 11 -3 -7.47 25.25 1
 1 11 -3 1.7 12.01 1
 1 11 -3 3.39 13.32 1
 1 11 -3 -1.89 31.35 1
 -1 11 2 165.81 27 -2
 1 11 -2 165.81 27 1
 -1 11 2 148.57 33.96 -2
 1 11 -2 148.57 33.96 1
 -1 11 2 187.22 25.96 -2
 1 11 -2 187.22 25.96 1
 -1 11 2 183.48 26.23 -2
 1 11 -2 183.48 26.23 1
 -1 11 2 253.86 45.62 -2
 1 11 -2 253.86 45.62 1
 1 11 -1 1.03 14.52 1
 1 11 -1 30.34 22.98 1
 1 11 -1 13.89 13.82 1
 1 11 -1 35.58 14.12 1
 1 11 -1 53.31 36.35 1
 1 11 0 15.93 34.73 1
 1 11 0 -1.62 21.09 1
 1 11 0 14.33 13.49 1
 1 11 0 -2.55 13.06 1
 1 11 0 23.33 14.21 1
 1 11 1 22.33 13.19 1
 1 11 1 11.13 13.4 1
 1 11 1 -9.18 19.69 1
 1 11 1 15.54 18.19 1
 1 11 2 4.34 17.91 1
 1 11 2 3.72 17.74 1
 1 11 2 3.78 12.77 1
 1 11 2 -27.62 33.2 1
 1 11 3 52.8 13.19 1
 1 11 3 79.81 32.86 1
 1 11 3 2.86 27.81 1
 1 11 3 51.51 18.84 1
 1 11 4 -9.69 24.99 1
 1 11 4 3.11 10.5 1
 1 11 4 -1.8 27.4 1
 1 11 4 -6.06 17.07 1
 1 11 4 15.46 14.75 1
 1 11 5 14.71 15.8 1
 1 11 5 2.47 24.19 1
 1 11 5 28.85 9.91 1
 1 11 6 7.62 16.52 1
 1 11 6 17.19 16.08 1
 -1 12 -7 -3.12 16.53 -2
 1 11 7 -3.12 16.53 1
 -1 12 -7 18.78 15.44 -2
 1 11 7 18.78 15.44 1
 1 11 8 0.99 16.02 1
 1 11 8 13.12 14.98 1
 1 11 9 21.64 14.04 1
 1 11 9 8.2 15.3 1
 -1 -11 -9 32.88 15.48 1
 1 11 9 4.82 17.98 1
 1 11 10 12.35 12.32 1
 1 11 10 -9.97 13.85 1
 -1 -11 -10 11.61 13.85 1
 1 11 10 -30.59 15.39 1
 1 11 11 0.52 10.05 1
 1 11 11 18.77 11.88 1
 -1 -11 -11 6.24 11.75 1
 1 11 12 -1.12 9.91 1
 -1 -11 -12 3.62 9.22 1
 1 12 -14 -0.29 7.73 1
 1 12 -13 9.39 7.88 1
 1 12 -13 -13.56 11.16 1
 1 12 -12 52.33 11.74 1
 1 12 -12 47.68 14.98 1
 -1 11 11 90.51 15.19 -2
 1 12 -11 90.51 15.19 1
 -1 11 11 106.44 18.24 -2
 1 12 -11 106.44 18.24 1
 1 12 -10 22.01 12.25 1
 1 12 -10 17.76 19.21 1
 1 12 -10 28.08 15.91 1
 1 12 -9 11.51 12.6 1
 1 12 -9 -1.66 21.69 1
 1 12 -7 24.8 24.26 1
 1 12 -7 20.54 17.96 1
 1 12 -7 12.91 25.38 1
 1 12 -7 51.6 14.33 1
 1 12 -7 46.76 11.1 1
 1 12 -7 41.11 26.21 1
 1 12 -6 53.06 29.43 1
 1 12 -6 114.4 22.83 1
 1 12 -6 95 30.22 1
 1 12 -6 108.59 19.99 1
 1 12 -6 123.43 17.85 1
 1 12 -5 24.5 26.52 1
 1 12 -5 62.34 18.57 1
 1 12 -5 46.83 28.47 1
 1 12 -5 45.97 15.25 1
 1 12 -5 62.07 13.67 1
 1 12 -5 47.84 31.18 1
 1 12 -4 7.01 27.15 1
 1 12 -4 -4.03 16.85 1
 1 12 -4 22.33 27.65 1
 1 12 -4 -1.35 13.37 1
 1 12 -4 -8.07 11.7 1
 1 12 -4 3.98 30.6 1
 1 12 -3 160.87 20.27 1
 1 12 -3 101.79 21.79 1
 1 12 -3 104.85 31.04 1
 1 12 -3 115.96 20.12 1
 1 12 -3 97.4 23.82 1
 1 12 -3 160.29 40.23 1
 -1 12 2 155.35 33.29 -2
 1 12 -2 155.35 33.29 1
 -1 12 2 135.96 25.67 -2
 1 12 -2 135.96 25.67 1
 -1 12 2 128.63 28.7 -2
 1 12 -2 128.63 28.7 1
 -1 12 2 173.83 24.73 -2
 1 12 -2 173.83 24.73 1
 -1 12 2 180.62 24.68 -2
 1 12 -2 180.62 24.68 1
 1 12 -1 66.54 25.62 1
 1 12 -1 85.17 17.82 1
 1 12 -1 68.28 17.08 1
 1 12 -1 129.31 39.76 1
 1 12 0 21.82 22.6 1
 1 12 0 49.16 16.07 1
 1 12 0 65.06 16.11 1
 1 12 1 19.41 20.31 1
 1 12 1 19.31 34.34 1
 1 12 1 6.42 30.7 1
 1 12 1 3.77 12.94 1
 1 12 2 53.7 20.94 1
 1 12 2 61.43 15.05 1
 1 12 3 91.71 16.93 1
 1 12 3 52.72 31.49 1
 1 12 4 61.05 12.95 1
 1 12 4 66.27 18.56 1
 1 12 4 42.79 29.7 1
 1 12 4 4.92 27.15 1
 1 12 5 25.4 16.86 1
 1 12 6 7.75 15.66 1
 -1 13 -7 107.87 19.42 -2
 1 12 7 107.87 19.42 1
 -1 13 -7 88.07 19.33 -2
 1 12 7 88.07 19.33 1
 1 12 8 33.38 21.76 1
 1 12 8 77.15 16.35 1
 1 12 8 73.25 16.28 1
 1 12 9 11.31 16.58 1
 1 12 9 7.39 12.86 1
 -1 -12 -9 13.02 13.27 1
 1 12 9 11.39 12.15 1
 -1 -12 -10 30.85 11.62 1
 1 12 10 24.96 11.84 1
 1 12 10 4.13 12.81 1
 1 12 11 48.19 9.95 1
 -1 -12 -11 12.06 9.56 1
 1 13 -13 12.78 8.41 1
 1 13 -12 42.78 9.11 1
 1 13 -12 48.58 12.5 1
 -1 12 11 11.51 9.1 -2
 1 13 -11 11.51 9.1 1
 -1 12 11 10.62 14.18 -2
 1 13 -11 10.62 14.18 1
 -1 12 11 31.03 13.11 -2
 1 13 -11 31.03 13.11 1
 1 13 -10 13.49 10.12 1
 1 13 -10 6.14 17.14 1
 1 13 -10 -3.08 13.76 1
 1 13 -9 3.66 10.7 1
 1 13 -9 3.91 19.91 1
 1 13 -9 20.75 15.47 1
 1 13 -8 32.86 12.33 1
 1 13 -8 15.02 22.08 1
 1 13 -8 36.99 16.31 1
 1 13 -7 69.67 14.72 1
 1 13 -7 77.41 12.57 1
 1 13 -6 14.36 26.8 1
 1 13 -5 -2.2 26.56 1
 1 13 -5 19.28 28.47 1
 1 13 -5 28.72 26 1
 1 13 -5 11.64 10.81 1
 1 13 -5 7.8 12.57 1
 1 13 -5 -17.27 16.41 1
 1 13 -4 60.29 33.34 1
 1 13 -4 114.72 32.47 1
 1 13 -4 185.24 21.89 1
 1 13 -4 120.95 21.63 1
 1 13 -4 118.24 23.78 1
 1 13 -3 214.9 24.06 1
 1 13 -3 64.46 35.46 1
 1 13 -3 139.77 33.46 1
 1 13 -3 128.27 27.28 1
 1 13 -3 154.76 23.63 1
 1 13 -3 127.61 25.13 1
 -1 13 2 3.82 31.84 -2
 1 13 -2 3.82 31.84 1
 -1 13 2 117.87 17.52 -2
 1 13 -2 117.87 17.52 1
 -1 13 2 132.83 38.97 -2
 1 13 -2 132.83 38.97 1
 -1 13 2 42.55 22.41 -2
 1 13 -2 42.55 22.41 1
 -1 13 2 92.4 17.58 -2
 1 13 -2 92.4 17.58 1
 -1 13 2 55.31 26.75 -2
 1 13 -2 55.31 26.75 1
 1 13 -1 22.27 14.12 1
 1 13 -1 2.71 13.94 1
 1 13 -1 51.02 35.22 1
 1 13 -1 16.89 30.78 1
 1 13 -1 47.54 21.22 1
 1 13 -1 -28.78 23.57 1
 1 13 0 50.03 22.93 1
 1 13 0 104.45 37.97 1
 1 13 0 57.71 15.81 1
 1 13 0 79.49 24.1 1
 1 13 1 120.06 39.48 1
 1 13 1 23.11 32.79 1
 1 13 1 115.79 18.14 1
 1 13 1 66.08 23.27 1
 1 13 2 3.7 29.54 1
 1 13 2 80.06 34.87 1
 1 13 2 41.61 13.82 1
 1 13 3 25.7 28.75 1
 1 13 4 105.32 33.3 1
 1 13 5 7.55 21.77 1
 1 13 6 23.69 23.26 1
 -1 14 -7 19.47 20.46 -2
 1 13 7 19.47 20.46 1
 -1 14 -7 28.7 11.82 -2
 1 13 7 28.7 11.82 1
 -1 -13 -8 10.52 12.78 1
 1 13 8 31.05 17.82 1
 1 13 8 9 10.81 1
 -1 -13 -9 12.26 11.21 1
 1 13 9 37.97 10.2 1
 1 13 9 11.62 14.51 1
 -1 -13 -10 21.92 8.96 1
 1 13 10 40.4 8.74 1
 1 14 -12 3.81 7.6 1
 -1 13 11 -7.48 9.86 -2
 1 14 -11 -7.48 9.86 1
 -1 13 11 2.81 10.64 -2
 1 14 -11 2.81 10.64 1
 1 14 -10 2.95 7.29 1
 1 14 -10 12.17 11.99 1
 1 14 -10 -6.3 14.73 1
 1 14 -9 10.92 8.9 1
 1 14 -9 31.47 13.23 1
 1 14 -9 10.71 17.34 1
 1 14 -8 39.5 10.33 1
 1 14 -8 7.07 20.27 1
 1 14 -8 16.46 14.47 1
 1 14 -7 16.71 10.23 1
 1 14 -7 13.45 20.22 1
 1 14 -7 7.41 21.24 1
 1 14 -7 6.34 14.71 1
 1 14 -6 6.84 22.51 1
 1 14 -6 11.36 10.62 1
 1 14 -6 14.15 9.48 1
 1 14 -6 1.15 23.37 1
 1 14 -6 2.79 14.3 1
 1 14 -5 13.65 24.31 1
 1 14 -5 30.11 11.65 1
 1 14 -5 28.33 11.3 1
 1 14 -5 12.66 23.69 1
 1 14 -5 33.97 15.01 1
 1 14 -4 36.77 11.78 1
 1 14 -4 23.24 11.88 1
 1 14 -4 15.86 25.63 1
 1 14 -4 16.67 24.16 1
 1 14 -3 2.63 11.58 1
 1 14 -3 16.54 13.89 1
 -1 14 2 -17.05 18.63 -2
 1 14 -2 -17.05 18.63 1
 -1 14 2 -4.21 30.7 -2
 1 14 -2 -4.21 30.7 1
 -1 14 2 -6.16 13.17 -2
 1 14 -2 -6.16 13.17 1
 1 14 -1 47.14 32.42 1
 1 14 0 70.46 33.73 1
 1 14 0 27.16 20.52 1
 1 14 1 78.87 33.31 1
 1 14 1 -3.41 17.95 1
 1 14 2 -0.56 27.4 1
 1 14 2 4.1 11.33 1
 1 14 2 -3.9 21.64 1
 1 14 3 12.83 26.02 1
 1 14 3 93.81 14.5 1
 1 14 3 49.36 24.85 1
 1 14 4 -9.13 22.71 1
 1 14 4 28.59 22.98 1
 1 14 5 -11.04 22.3 1
 1 14 5 14.07 19.8 1
 1 14 6 -17.07 20.5 1
 -1 15 -7 9.47 17.92 -2
 1 14 7 9.47 17.92 1
 1 -15 7 11.97 11.67 -2
 -1 -14 -7 11.97 11.67 1
 1 14 8 6.11 14.79 1
 -1 -14 -8 24.82 9.81 1
 1 14 9 -0.18 9.56 1
 1 15 -10 13.34 10.49 1
 1 15 -9 7.54 13.71 1
 1 15 -8 -7.54 16.49 1
 1 15 -8 12.65 6.74 1
 1 15 -7 13.67 6.34 1
 1 15 -7 -10.41 18.93 1
 1 15 -7 9.19 7.71 1
 1 15 -6 8.35 12.02 1
 1 15 -6 40.55 20.31 1
 1 15 -6 24.94 20.45 1
 1 15 -6 25.54 8.93 1
 1 15 -5 19.75 12.92 1
 1 15 -5 63.07 11.16 1
 1 15 -5 44.93 22.11 1
 1 15 -5 -0.43 22.21 1
 1 15 -4 3.66 11.55 1
 1 15 -4 8.52 10.26 1
 1 15 -4 -10.73 20.88 1
 1 15 -4 -3.75 22.48 1
 1 15 -3 20.98 11.64 1
 1 15 -3 32.85 20.88 1
 1 15 -3 12.54 24.49 1
 1 15 -3 5.66 11.45 1
 -1 15 2 2.62 24.85 -2
 1 15 -2 2.62 24.85 1
 -1 15 2 -7.83 16.51 -2
 1 15 -2 -7.83 16.51 1
 -1 15 2 -9.02 20.19 -2
 1 15 -2 -9.02 20.19 1
 -1 15 2 56.69 12.31 -2
 1 15 -2 56.69 12.31 1
 1 15 -1 -29.3 25.61 1
 1 15 -1 -17.9 17.79 1
 1 15 -1 4.28 18.49 1
 1 15 -1 9.9 11.64 1
 1 15 0 32.18 24.35 1
 1 15 0 -21.67 19.28 1
 1 15 0 -10.95 18.06 1
 1 15 0 -3.86 11.56 1
 1 15 1 3.7 11.13 1
 1 15 1 -8.61 25.56 1
 1 15 1 -17.24 19.53 1
 1 15 2 11.82 10.48 1
 1 15 2 11.25 23.26 1
 1 15 2 0.47 20.67 1
 1 15 3 1.24 21.72 1
 1 15 3 3.2 20.49 1
 1 15 4 -0.31 6.58 1
 1 15 4 3.46 20.18 1
 1 15 4 -1.7 18.78 1
 1 15 5 -2.74 18.52 1
 1 15 6 -8.68 17.05 1
 -1 16 -7 0.26 13.63 -2
 1 15 7 0.26 13.63 1
 1 -16 7 25.04 7.86 -2
 -1 -15 -7 25.04 7.86 1
 1 16 -8 1.64 12.07 1
 1 16 -7 -2.62 14.59 1
 1 16 -7 11.47 7.36 1
 1 16 -6 34.95 6.87 1
 1 16 -6 16.52 8.59 1
 1 16 -6 17.36 16.36 1
 1 16 -5 -2.91 16.57 1
 1 16 -5 -13.98 18.21 1
 1 16 -5 2.34 8.21 1
 1 16 -4 10.27 17.17 1
 1 16 -4 -16.67 19.89 1
 1 16 -4 1.65 8.23 1
 1 16 -3 18.75 17.5 1
 1 16 -3 38.16 21.62 1
 -1 16 2 3.71 16.54 -2
 1 16 -2 3.71 16.54 1
 -1 16 2 -4.54 22.1 -2
 1 16 -2 -4.54 22.1 1
 1 16 -1 -2.74 15.43 1
 1 16 -1 -4.61 23.04 1
 1 16 -1 18.2 14 1
 1 16 0 22.98 21.78 1
 1 16 0 -12.04 14.79 1
 1 16 0 9.35 13.58 1
 1 16 1 2.7 20.96 1
 1 16 1 -12.83 16.12 1
 1 16 2 22.37 20.17 1
 1 16 2 -9.35 16.13 1
 1 16 3 -1 16.28 1
 1 16 3 -4.35 5.9 1
 1 16 4 -11.5 15.44 1
 1 16 5 -1.55 12.97 1
 -1 -16 -5 -0.22 6.96 1
 1 16 6 -4.13 10.48 1
 1 17 -6 0.55 9.42 1
 1 17 -5 -10.41 11.43 1
 1 17 -5 2.07 4.15 1
 1 17 -4 9.46 11.26 1
 1 17 -4 6.59 5.44 1
 1 17 -3 -2.44 11.17 1
 1 17 -3 19.34 6.22 1
 -1 17 2 1.19 10.76 -2
 1 17 -2 1.19 10.76 1
 -1 17 2 27.46 6.87 -2
 1 17 -2 27.46 6.87 1
 1 17 -1 7.6 6.23 1
 1 17 0 -2.74 5.9 1
 1 17 1 -3.69 10.18 1
 1 17 1 0.55 5.4 1
 1 17 2 0.59 9.93 1
 1 17 3 -3.57 9.92 1
 2 17 -4 -1.37 9.16 -2
 -2 17 4 -1.37 9.16 1
 -2 17 3 -3.43 13.96 1
 -2 17 3 15.9 6.19 1
 -2 17 3 -0.35 9.19 1
 -2 17 2 -1.26 15.65 1
 -2 17 2 9.27 6.86 1
 -2 17 1 0.27 16.6 1
 -2 17 1 23 7.93 1
 2 -17 -1 24.45 7.72 1
 -2 17 0 -8.9 16.99 1
 -2 17 0 5.14 7.59 1
 2 -17 0 3.8 7.31 1
 -2 17 -1 18.68 16.62 1
 -2 17 -1 2.77 7.3 1
 2 -17 1 6.82 7.23 1
 -2 17 -2 -2.67 8.99 1
 -2 17 -2 15.21 6.82 1
 -2 17 -2 -16.25 15.56 1
 -2 17 -3 23.14 9.53 1
 -2 17 -3 8.02 5.59 1
 -2 17 -3 -0.64 13.08 1
 -2 17 -4 14.53 9.36 1
 -2 16 8 -11.94 9.36 1
 -2 16 7 -1.58 12.26 1
 -2 16 6 8.05 14.14 1
 -2 16 5 -1.79 14.6 1
 -2 16 5 16.76 6.45 1
 -2 16 5 22.55 15.06 1
 2 16 -4 7.55 15.26 -2
 -2 16 4 7.55 15.26 1
 2 16 -4 15.54 7.62 -2
 -2 16 4 15.54 7.62 1
 2 16 -4 -10.93 18.03 -2
 -2 16 4 -10.93 18.03 1
 -2 16 3 12.75 14.66 1
 -2 16 3 11.09 8.43 1
 -2 16 3 -9.15 19.45 1
 -2 16 2 16.12 14.28 1
 -2 16 2 21.26 9.43 1
 -2 16 2 -8.44 20.97 1
 -2 16 1 4.88 13.19 1
 -2 16 1 42.35 10.56 1
 -2 16 1 -3.2 20.39 1
 -2 16 0 10.08 21.64 1
 -2 16 0 13.58 10.04 1
 -2 16 0 3.87 12.33 1
 -2 16 -1 28.75 20.67 1
 -2 16 -1 5.58 9.56 1
 -2 16 -1 -2.2 14.07 1
 -2 16 -2 8.94 20.1 1
 -2 16 -2 -5.45 8.95 1
 -2 16 -2 14.32 14.86 1
 -2 16 -3 -3.73 18.76 1
 -2 16 -3 -15.17 15.26 1
 -2 16 -3 6.44 8.16 1
 -2 16 -4 -4.1 16.74 1
 -2 16 -4 -14.45 15.28 1
 2 -16 4 17.66 7.93 1
 -2 16 -4 12.38 7.25 1
 2 15 5 -0.91 14.22 -2
 -2 16 -5 -0.91 14.22 1
 2 15 5 8.23 5.9 -2
 -2 16 -5 8.23 5.9 1
 -2 16 -6 9.54 12.87 1
 -2 16 -7 -2.14 11.36 1
 -2 15 9 8.04 12.28 1
 -2 15 8 25.11 15.01 1
 -2 15 6 37.77 8.03 1
 -2 15 6 1.69 16.57 1
 -2 15 5 7.52 8.27 1
 -2 15 5 3.99 19.45 1
 2 15 -4 -4.11 9.43 -2
 -2 15 4 -4.11 9.43 1
 2 15 -4 -1.27 22.03 -2
 -2 15 4 -1.27 22.03 1
 -2 15 3 13.19 10.44 1
 -2 15 2 59.22 13.41 1
 -2 15 1 57.16 13.43 1
 -2 15 0 24.2 16.32 1
 -2 15 0 1.1 15.04 1
 -2 15 0 11.19 11.09 1
 -2 15 -1 -1.94 10.95 1
 -2 15 -1 -4.95 17.96 1
 -2 15 -2 21.8 10.81 1
 -2 15 -2 9.37 19.41 1
 -2 15 -3 48.91 10.86 1
 -2 15 -3 13.13 19.93 1
 -2 15 -3 8.35 22.9 1
 -2 15 -4 20.88 9.26 1
 -2 15 -4 26.46 20.06 1
 -2 15 -4 -10.7 20.21 1
 2 14 5 13.36 7.93 -2
 -2 15 -5 13.36 7.93 1
 2 14 5 7.13 17.92 -2
 -2 15 -5 7.13 17.92 1
 2 14 5 19.37 18.8 -2
 -2 15 -5 19.37 18.8 1
 -2 15 -6 -7.06 18.08 1
 -2 15 -7 14.73 16.3 1
 -2 15 -7 16.27 7.75 1
 -2 15 -8 20.61 13.74 1
 -2 15 -8 28.3 7.49 1
 -2 15 -9 -2.58 9.84 1
 -2 14 10 -4.78 13.12 1
 -2 14 10 -8.58 7.85 1
 -2 14 9 1.73 9.22 1
 -2 14 8 14.57 10.21 1
 -2 14 7 34.68 11.58 1
 -2 14 6 12.43 20.83 1
 -2 14 6 4.49 8.32 1
 -2 14 5 7.36 9.81 1
 2 14 -4 79.47 15.01 -2
 -2 14 4 79.47 15.01 1
 -2 14 3 65.45 30.39 1
 -2 14 2 46.85 29.91 1
 -2 14 1 68.49 31.8 1
 -2 14 0 5.68 30.29 1
 -2 14 -1 61.12 31.75 1
 -2 14 -2 208.63 42.64 1
 -2 14 -3 109.79 30.78 1
 -2 14 -3 180.25 23.38 1
 -2 14 -4 23.67 22.14 1
 -2 14 -4 30.31 10.61 1
 2 13 5 22.45 9.14 -2
 -2 14 -5 22.45 9.14 1
 2 13 5 11.77 20.93 -2
 -2 14 -5 11.77 20.93 1
 2 13 5 2.11 21.86 -2
 -2 14 -5 2.11 21.86 1
 2 13 5 2.62 10.97 -2
 -2 14 -5 2.62 10.97 1
 -2 14 -6 70.97 10.57 1
 -2 14 -6 41.44 12.99 1
 -2 14 -6 33.32 20.43 1
 -2 14 -6 17.72 21.95 1
 -2 14 -7 60.85 13.35 1
 -2 14 -7 51.95 21.42 1
 -2 14 -8 7.6 10.06 1
 -2 14 -8 22.27 17.73 1
 -2 14 -9 3.92 9 1
 -2 14 -9 -11.54 14.43 1
 -2 14 -10 36.52 8.59 1
 -2 14 -10 15.35 12.09 1
 -2 13 12 3.74 7.79 1
 -2 13 11 14.68 10.6 1
 -2 13 10 -10.03 12.16 1
 -2 13 9 11.87 12.68 1
 2 -13 -8 39.12 12.24 1
 -2 13 8 29.15 14.19 1
 2 -13 -7 51.45 13.61 1
 -2 13 7 28.98 14.71 1
 -2 13 6 34.83 33.25 1
 -2 13 6 32.36 10.48 1
 -2 13 6 43.46 14.74 1
 2 -13 -6 23.91 14.46 1
 -2 13 5 27.3 25.81 1
 -2 13 5 54.65 33.66 1
 2 13 -4 99.68 17.5 -2
 -2 13 4 99.68 17.5 1
 2 13 -4 130.46 33.75 -2
 -2 13 4 130.46 33.75 1
 2 13 -4 95.3 38.59 -2
 -2 13 4 95.3 38.59 1
 -2 13 3 164.1 23.02 1
 -2 13 3 166.04 39.88 1
 -2 13 3 87.5 41.77 1
 -2 13 2 13.42 12.93 1
 -2 13 2 22.97 29.94 1
 -2 13 2 9.4 34.74 1
 -2 13 1 39.62 20.49 1
 -2 13 1 18.59 13.29 1
 -2 13 1 19.26 30.18 1
 -2 13 1 48.12 36.67 1
 -2 13 0 17.57 13.06 1
 -2 13 0 -10.53 20.63 1
 -2 13 0 26.72 30.89 1
 -2 13 -1 268.94 43.77 1
 -2 13 -1 181.72 27.09 1
 -2 13 -2 95.03 32.64 1
 -2 13 -2 80.27 15.58 1
 -2 13 -3 14.11 26.11 1
 -2 13 -3 7.32 10.33 1
 -2 13 -4 193.32 39.35 1
 2 12 5 166.29 35.37 -2
 -2 13 -5 166.29 35.37 1
 -2 13 -6 21.55 13.9 1
 -2 13 -6 45.74 10.22 1
 -2 13 -6 11.22 21.15 1
 -2 13 -6 60.41 10.91 1
 -2 13 -7 10.35 9.21 1
 -2 13 -7 8.98 12.47 1
 -2 13 -8 74.62 11.46 1
 -2 13 -8 29.76 13.75 1
 -2 13 -9 46.34 15.2 1
 -2 13 -9 25.9 19.89 1
 -2 13 -10 26.17 17.19 1
 -2 13 -10 31.72 13.36 1
 -2 13 -11 -9.26 10.76 1
 -2 13 -11 1.16 8.71 1
 2 13 -13 5.85 9 -2
 -2 12 13 5.85 9 1
 -2 12 12 12.48 11.49 1
 -2 12 12 4.93 11.47 1
 -2 12 11 10.69 13.08 1
 -2 12 10 -10.47 14.14 1
 -2 12 9 19.89 15.31 1
 2 -12 -9 12.07 12.61 1
 2 -12 -8 -3.72 13.19 1
 -2 12 6 14.3 23.93 1
 -2 12 6 4.1 36.81 1
 2 -12 -6 8.25 16.3 1
 -2 12 6 1.7 16.2 1
 -2 12 5 52.9 12.23 1
 -2 12 5 87.12 29.78 1
 -2 12 5 30.76 38.2 1
 2 -12 -5 13.81 19.3 1
 -2 12 5 34.06 16.79 1
 2 12 -4 205.66 24.7 -2
 -2 12 4 205.66 24.7 1
 2 12 -4 245.09 42.06 -2
 -2 12 4 245.09 42.06 1
 2 12 -4 205.01 48.87 -2
 -2 12 4 205.01 48.87 1
 -2 -12 4 124.39 28.74 -2
 2 -12 -4 124.39 28.74 1
 2 12 -4 145.66 26.75 -2
 -2 12 4 145.66 26.75 1
 2 -12 -3 124.05 27.15 1
 -2 12 3 137.92 21.6 1
 -2 12 3 157.04 38.26 1
 -2 12 3 167.23 45.5 1
 2 -12 -2 41.66 25.26 1
 -2 12 2 107.9 17.82 1
 -2 12 2 128.3 36.64 1
 -2 12 2 95.56 42.89 1
 -2 12 1 102.89 18.09 1
 2 -12 -1 44.01 26.32 1
 -2 12 1 99.78 35.8 1
 -2 12 1 119.94 41.04 1
 -2 12 0 85.15 16.62 1
 2 -12 0 37.5 26.58 1
 -2 12 0 93.16 33.66 1
 -2 12 0 83.77 39.4 1
 -2 12 -1 143.41 34.84 1
 -2 12 -1 78.95 16.98 1
 2 -12 1 80.54 28.02 1
 -2 12 -2 -5.16 28.34 1
 2 -12 2 14.5 25.6 1
 -2 12 -2 18.69 11.09 1
 2 -12 3 43.79 26.96 1
 -2 12 -3 57.15 27.96 1
 -2 12 -3 30.31 14.1 1
 -2 12 -3 48.55 12.02 1
 2 -12 4 4.37 27.05 1
 -2 12 -4 80.89 30.06 1
 -2 12 -4 57.69 15.8 1
 -2 12 -4 67.39 12.92 1
 2 11 5 19.31 9.8 -2
 -2 12 -5 19.31 9.8 1
 -2 -11 -5 49.93 26.01 -2
 2 -12 5 49.93 26.01 1
 2 11 5 14.03 13.63 -2
 -2 12 -5 14.03 13.63 1
 2 11 5 -7.88 25.02 -2
 -2 12 -5 -7.88 25.02 1
 2 11 5 15.99 10.54 -2
 -2 12 -5 15.99 10.54 1
 -2 12 -6 19.44 23.18 1
 -2 12 -6 9.19 8.92 1
 -2 12 -6 8.22 10.77 1
 2 -12 6 4.24 25.47 1
 -2 12 -6 15.55 13.93 1
 -2 12 -7 9.5 10.65 1
 -2 12 -8 27.04 10.85 1
 2 -12 8 14.09 23.41 1
 -2 12 -8 16.39 13.91 1
 -2 12 -9 -1.82 10.07 1
 2 -12 9 11.99 21.15 1
 -2 12 -9 17.32 13.03 1
 -2 12 -10 -3.76 9.18 1
 2 -12 10 29.52 18.43 1
 -2 12 -10 5.94 11.95 1
 -2 12 -11 37.27 8.43 1
 -2 12 -11 7.05 11.52 1
 -2 12 -11 -8.76 14.22 1
 -2 12 -12 -1.24 9.17 1
 -2 12 -13 4.2 6.47 1
 -2 11 14 10.04 8.65 1
 2 12 -13 59.63 14.22 -2
 -2 11 13 59.63 14.22 1
 -2 11 12 30.53 14.31 1
 -2 11 11 21.15 15.41 1
 -2 11 10 77.86 19.16 1
 2 -11 -8 31.28 15.68 1
 -2 11 8 15.53 18.06 1
 2 -11 -7 13.95 16.9 1
 -2 11 7 1.1 17.97 1
 -2 11 6 81.84 21.6 1
 -2 11 6 105.18 15.74 1
 -2 11 6 96.78 29.93 1
 2 -11 -6 85.74 22 1
 -2 11 5 176.51 33.79 1
 2 -11 -5 195.39 35.05 1
 -2 11 5 267.27 30.65 1
 -2 11 5 281.08 44.28 1
 2 11 -4 64.02 29.88 -2
 -2 11 4 64.02 29.88 1
 2 11 -4 65.44 14.13 -2
 -2 11 4 65.44 14.13 1
 2 11 -4 58.86 18.86 -2
 -2 11 4 58.86 18.86 1
 -2 -11 4 60.62 22.65 -2
 2 -11 -4 60.62 22.65 1
 2 11 -4 80.5 40.87 -2
 -2 11 4 80.5 40.87 1
 -2 11 3 16.63 27.49 1
 -2 11 3 0.51 12.46 1
 -2 11 3 1.53 15.21 1
 -2 11 3 7.85 37.8 1
 2 -11 -3 -29.27 22.47 1
 -2 11 2 215.27 41.34 1
 -2 11 2 178.92 25.13 1
 -2 11 2 160.63 46.73 1
 2 -11 -2 146.38 32.25 1
 -2 11 1 177.72 40.76 1
 -2 11 1 183.43 25.17 1
 -2 11 1 237.37 47.54 1
 2 -11 -1 121.78 32.73 1
 -2 11 0 58.35 31.91 1
 -2 11 0 59.16 14.19 1
 -2 11 0 66.31 38.11 1
 2 -11 0 35.08 26.39 1
 -2 11 -1 -12.7 28.41 1
 2 -11 1 5.84 26.08 1
 -2 11 -1 4.13 12.19 1
 -2 11 -1 35.26 36.05 1
 2 -11 2 2.58 27.08 1
 -2 11 -2 33.75 13.14 1
 -2 11 -2 55.02 12.67 1
 -2 11 -2 64.16 28.95 1
 -2 11 -3 132.22 32.2 1
 -2 11 -3 100.87 19.3 1
 -2 11 -3 134.95 18.59 1
 -2 11 -3 125.87 17.87 1
 -2 11 -4 91.87 28.16 1
 -2 11 -4 48.3 15.9 1
 -2 11 -4 70.07 13.5 1
 -2 11 -4 77.67 14.03 1
 2 -11 4 75.64 29.51 1
 2 10 5 41.61 24.72 -2
 -2 11 -5 41.61 24.72 1
 2 10 5 45 10.41 -2
 -2 11 -5 45 10.41 1
 2 10 5 38.5 12.38 -2
 -2 11 -5 38.5 12.38 1
 -2 -10 -5 -5.07 28.34 -2
 2 -11 5 -5.07 28.34 1
 2 -11 6 31.96 28.08 1
 -2 11 -6 17.4 23.4 1
 2 -11 7 35.67 27.55 1
 -2 11 -7 11.82 11.79 1
 -2 11 -8 31.73 12.28 1
 2 -11 9 -5.31 24.74 1
 -2 11 -9 9.9 11.5 1
 2 -11 10 1.08 23.45 1
 -2 11 -10 15.33 10.89 1
 2 -11 11 -17.14 20.4 1
 -2 11 -11 3.05 12.62 1
 -2 11 -11 2.49 9.49 1
 2 -11 12 1.47 16.5 1
 -2 11 -12 27.64 8.53 1
 -2 11 -12 12.83 11.69 1
 -2 11 -13 8.08 8.84 1
 -2 10 15 55.51 10.46 1
 -2 10 14 49.63 12.21 1
 2 -10 -14 33.11 6.99 1
 2 11 -13 29.26 14.33 -2
 -2 10 13 29.26 14.33 1
 -2 10 12 53.47 17.19 1
 -2 10 11 179.09 27.96 1
 2 -10 -10 230.7 34.02 1
 -2 10 9 27.45 18.54 1
 2 -10 -9 37.83 15.84 1
 2 -10 -9 26.51 18.04 1
 -2 10 8 116.21 26.82 1
 2 -10 -8 143.5 25.13 1
 2 -10 -8 196.63 26.9 1
 2 -10 -7 99.98 23.67 1
 2 -10 -7 165.62 23.7 1
 -2 10 7 98.94 24.75 1
 -2 10 7 127.44 21.67 1
 2 -10 -6 278 43.32 1
 -2 10 6 299.99 48.71 1
 2 -10 -6 344.68 42.61 1
 -2 10 6 313.92 39.78 1
 -2 10 6 344.49 41.57 1
 -2 10 6 315.06 43.54 1
 -2 10 5 7.47 17.72 1
 -2 10 5 11.25 10.18 1
 -2 10 5 33.48 16.3 1
 2 -10 -5 46.1 20.15 1
 -2 10 5 15.75 25.15 1
 2 10 -4 77.54 29.15 -2
 -2 10 4 77.54 29.15 1
 -2 -10 4 48.78 22.35 -2
 2 -10 -4 48.78 22.35 1
 2 10 -4 61.6 18.38 -2
 -2 10 4 61.6 18.38 1
 2 10 -4 57.24 13.13 -2
 -2 10 4 57.24 13.13 1
 -2 10 3 101.37 31.58 1
 -2 10 3 121.14 17.15 1
 2 -10 -3 76.1 25.79 1
 -2 10 3 67.29 19.97 1
 -2 10 2 473.56 54.03 1
 -2 10 2 498.77 70.82 1
 -2 10 2 411.48 54.6 1
 -2 10 2 413.8 63.82 1
 2 -10 -2 387.49 57.74 1
 -2 10 1 3.67 11.13 1
 2 -10 -1 38.9 24.13 1
 -2 10 1 -1.43 27.32 1
 -2 10 1 28.83 34.75 1
 -2 10 0 14.16 11.03 1
 2 -10 0 25.24 24.68 1
 -2 10 0 7.05 27.46 1
 -2 10 0 34.74 34.88 1
 -2 10 -1 2.63 11.19 1
 -2 10 -1 -4.88 33.89 1
 2 -10 1 15.88 25.7 1
 -2 10 -1 4.17 26.01 1
 -2 10 -2 59.8 27.02 1
 2 -10 2 50.61 26.72 1
 -2 10 -2 49.78 12.52 1
 -2 10 -2 46.34 13.11 1
 -2 10 -2 45.89 12.35 1
 -2 10 -3 112.7 27.63 1
 2 -10 3 73.3 30.12 1
 -2 10 -3 94.92 16.55 1
 -2 10 -3 101.66 15.63 1
 -2 10 -4 154.09 32.82 1
 2 -10 4 145.6 33.83 1
 -2 10 -4 149.21 21.88 1
 -2 10 -4 159.01 21.27 1
 2 9 5 78.69 25.61 -2
 -2 10 -5 78.69 25.61 1
 -2 -9 -5 58.75 30.85 -2
 2 -10 5 58.75 30.85 1
 2 9 5 79.5 15.67 -2
 -2 10 -5 79.5 15.67 1
 2 9 5 78.93 13.36 -2
 -2 10 -5 78.93 13.36 1
 -2 10 -6 23.03 13.07 1
 -2 10 -6 -17.16 22.17 1
 2 -10 7 8.18 29.27 1
 2 -10 8 70.31 30.84 1
 -2 10 -9 169.69 23.81 1
 2 -10 10 29.64 27.09 1
 -2 10 -10 -2.54 12.09 1
 2 -10 11 13.78 24.94 1
 -2 10 -11 30.2 11.58 1
 2 -10 12 18.02 22.5 1
 -2 10 -12 54.99 11.22 1
 2 -10 13 16.38 17.72 1
 -2 10 -13 22.35 12.01 1
 -2 10 -13 50.65 9.04 1
 2 8 14 11 8.54 -2
 -2 10 -14 11 8.54 1
 2 -9 -15 10.27 5.38 1
 -2 9 15 11.93 10.07 1
 -2 9 14 27.86 13.18 1
 2 10 -13 15.63 15.07 -2
 -2 9 13 15.63 15.07 1
 -2 9 12 78.01 19.24 1
 -2 9 11 95.87 23.89 1
 2 -9 -11 171.35 26.24 1
 2 -9 -10 -15.1 15.53 1
 -2 9 10 -6.21 18.15 1
 2 -9 -10 26.6 19.6 1
 -2 9 9 23.21 19.55 1
 2 -9 -9 38.14 15 1
 2 -9 -9 39.58 16.99 1
 2 -9 -9 71.16 20.82 1
 2 -9 -8 222.65 35.51 1
 -2 9 8 237.76 36.99 1
 2 -9 -8 291.26 37.58 1
 -2 9 8 261.87 33.75 1
 2 -9 -7 288.66 40.51 1
 -2 9 7 284.88 38.47 1
 -2 9 7 327.64 41.44 1
 2 -9 -7 299.31 41.17 1
 -2 9 6 159.33 24.68 1
 2 -9 -6 123.51 24.99 1
 -2 9 6 118.33 18.75 1
 -2 9 6 100.93 28.96 1
 -2 9 6 147.81 21.78 1
 2 -9 -6 164.23 23.99 1
 2 -9 -5 4.49 15.07 1
 -2 9 5 32.42 22.04 1
 -2 9 5 13.84 14.41 1
 -2 9 5 9.94 9.88 1
 2 -9 -5 21.62 19.7 1
 -2 9 5 27.73 17.37 1
 -2 -9 4 337.15 39.22 -2
 2 -9 -4 337.15 39.22 1
 2 9 -4 272.23 46.59 -2
 -2 9 4 272.23 46.59 1
 2 9 -4 281.61 37.44 -2
 -2 9 4 281.61 37.44 1
 2 9 -4 337.89 38.69 -2
 -2 9 4 337.89 38.69 1
 -2 -9 4 199.6 41.6 -2
 2 -9 -4 199.6 41.6 1
 2 9 -4 310.45 40.14 -2
 -2 9 4 310.45 40.14 1
 -2 9 3 292.69 49.77 1
 -2 9 3 332.42 40.95 1
 -2 9 3 376.15 42.64 1
 2 -9 -3 240.2 45.16 1
 2 -9 -2 116.08 27.22 1
 -2 9 2 154.04 21.13 1
 -2 9 2 103.63 18.87 1
 -2 9 2 132.03 40.36 1
 2 -9 -1 14.57 23.21 1
 -2 9 1 4.56 33.27 1
 -2 9 0 22.32 10.31 1
 -2 9 0 -10.35 32.48 1
 2 -9 0 22.49 24.14 1
 -2 9 -1 112.13 17.69 1
 -2 9 -1 123.3 18.01 1
 2 -9 1 103 29.08 1
 -2 9 -1 111.96 17.33 1
 -2 9 -2 274.73 37.49 1
 -2 9 -2 323.33 37.84 1
 2 -9 2 277.94 45.03 1
 -2 9 -2 444.93 54.75 1
 -2 9 -2 312.25 46.72 1
 -2 9 -3 316.08 37.69 1
 2 -9 3 255.15 45.72 1
 -2 9 -3 285.74 37.59 1
 -2 9 -3 358.83 47.18 1
 -2 9 -4 20.83 19.8 1
 -2 9 -4 14.52 12.08 1
 2 -9 4 -10.07 27.09 1
 -2 9 -4 14.02 8.53 1
 2 8 5 51.23 21.76 -2
 -2 9 -5 51.23 21.76 1
 2 8 5 55.06 14 -2
 -2 9 -5 55.06 14 1
 -2 -8 -5 49.9 28.93 -2
 2 -9 5 49.9 28.93 1
 2 8 5 39.19 9.78 -2
 -2 9 -5 39.19 9.78 1
 2 -9 6 254.61 50.65 1
 -2 9 -6 380.51 49.54 1
 -2 9 -6 339.52 42.09 1
 2 -9 7 68.9 33.4 1
 -2 9 -7 117.89 18.82 1
 2 -9 8 -23.78 31.09 1
 -2 9 -8 -2.85 10.88 1
 -2 9 -8 3.72 13.3 1
 -2 9 -9 56.07 12.97 1
 2 -9 9 40.37 31.31 1
 -2 9 -10 304.98 38.51 1
 2 -9 11 35.51 31.63 1
 -2 9 -11 92.8 17.95 1
 2 -9 12 -30.01 26.2 1
 -2 9 -12 -3.98 9.38 1
 -2 9 -12 4.02 10.32 1
 2 -9 13 12.67 22.3 1
 -2 9 -13 1.66 8.64 1
 -2 9 -13 9.51 8.07 1
 2 7 14 12.65 10.38 -2
 -2 9 -14 12.65 10.38 1
 -2 -7 -14 30.31 16.96 -2
 2 -9 14 30.31 16.96 1
 -2 9 -15 19.66 7.14 1
 -2 8 16 0.38 8.22 1
 -2 8 15 21.14 12.01 1
 2 -8 -15 18.67 7.44 1
 -2 8 14 31.86 14.57 1
 2 9 -13 29.88 16.28 -2
 -2 8 13 29.88 16.28 1
 2 -8 -12 104.61 25.36 1
 2 -8 -11 -0.61 21.33 1
 2 -8 -11 -2.85 15.84 1
 -2 8 11 19.27 18.09 1
 2 -8 -10 92.62 24.46 1
 2 -8 -10 53.38 18.43 1
 -2 8 10 78.93 21.13 1
 2 -8 -10 63.3 16 1
 2 -8 -9 163 28.25 1
 2 -8 -9 140.31 21.68 1
 2 -8 -9 125.76 23.77 1
 -2 8 9 115.64 25.58 1
 2 -8 -8 69.08 21.69 1
 2 -8 -8 68.27 19.31 1
 -2 8 8 67.68 20.53 1
 -2 8 8 65.82 16.03 1
 2 -8 -7 0.47 18.22 1
 -2 8 7 4.34 13.34 1
 -2 8 7 -8.1 17.58 1
 2 -8 -7 18.42 17.4 1
 2 -8 -6 50.52 17.66 1
 -2 8 6 45.74 19.52 1
 -2 8 6 33.47 9.48 1
 -2 8 6 36.15 17.29 1
 2 -8 -6 2.15 19.01 1
 -2 8 6 21.56 13.55 1
 2 -8 -5 87.48 18.76 1
 -2 8 5 101.13 19.12 1
 -2 8 5 72.91 13.73 1
 -2 8 5 71.71 16.43 1
 -2 8 5 64.63 23.59 1
 2 -8 -5 94.79 21.7 1
 2 8 -4 457.52 59.82 -2
 -2 8 4 457.52 59.82 1
 -2 -8 4 399.59 62.1 -2
 2 -8 -4 399.59 62.1 1
 2 -8 -3 316.09 34.72 1
 -2 8 3 259.1 33.83 1
 2 -8 -2 9.21 22.09 1
 2 -8 -2 3.95 11.57 1
 2 -8 -1 134.69 29.63 1
 2 -8 -1 157.69 21.55 1
 -2 8 0 72.91 13.86 1
 2 -8 0 73.31 25.66 1
 2 -8 1 349.56 44.33 1
 -2 8 -1 287.27 37.29 1
 -2 8 -2 136.58 21.38 1
 2 -8 2 204.28 31.7 1
 -2 8 -3 111.03 17.94 1
 2 -8 3 121.06 29.89 1
 2 -8 4 180.86 35.49 1
 -2 8 -4 193.71 32.35 1
 -2 8 -4 154.38 25.08 1
 -2 8 -4 194.59 23.63 1
 -2 -7 -5 91.22 31.26 -2
 2 -8 5 91.22 31.26 1
 2 7 5 128.95 25.41 -2
 -2 8 -5 128.95 25.41 1
 2 7 5 124.42 18.89 -2
 -2 8 -5 124.42 18.89 1
 2 7 5 112.61 16.23 -2
 -2 8 -5 112.61 16.23 1
 -2 8 -6 22.36 13.83 1
 -2 8 -6 27.22 17.5 1
 2 -8 6 27.56 28.6 1
 2 -8 6 22.28 29.58 1
 -2 8 -7 14.72 14.03 1
 2 -8 7 20.03 30.42 1
 2 -8 7 50.18 34.14 1
 -2 8 -8 49.55 14.8 1
 2 -8 8 20.19 31.77 1
 2 -8 8 68.09 37.64 1
 2 -8 9 89.35 34.89 1
 2 -8 9 120.85 41.21 1
 -2 8 -10 65.73 14.34 1
 2 -8 10 -1.03 32.59 1
 2 -8 10 32.38 37.15 1
 -2 8 -11 92.85 16.29 1
 2 -8 11 60.49 38.22 1
 -2 8 -12 58.11 13.08 1
 2 -8 12 34.23 29.46 1
 -2 8 -13 74.17 11.33 1
 -2 8 -13 33.19 11.32 1
 -2 -6 -14 -15.48 21.61 -2
 2 -8 14 -15.48 21.61 1
 2 6 14 -4.77 7.76 -2
 -2 8 -14 -4.77 7.76 1
 -2 8 -15 17.24 8.58 1
 2 -8 15 3.18 14.49 1
 -2 7 16 0.78 9.03 1
 2 -7 -16 2.91 6.43 1
 -2 7 15 -4.08 12.1 1
 2 -7 -15 6.39 8.23 1
 -2 7 14 63.74 16.72 1
 -2 -8 13 44.82 21.91 -2
 2 -7 -13 44.82 21.91 1
 2 -7 -12 95.98 17.37 1
 2 -7 -12 112.21 26.58 1
 -2 7 12 64.08 19.82 1
 2 -7 -11 -6.42 23.67 1
 2 -7 -11 14.38 13.72 1
 2 -7 -11 0.72 16.49 1
 -2 7 11 9.86 18.18 1
 2 -7 -10 106.11 25.83 1
 -2 7 10 59.78 20.47 1
 2 -7 -10 61.54 15.7 1
 2 -7 -10 51.82 18.26 1
 2 -7 -9 125.22 20.21 1
 2 -7 -9 112.74 22.53 1
 2 -7 -9 142.47 27.66 1
 -2 7 9 128.51 24.42 1
 2 -7 -8 19.43 20.31 1
 2 -7 -8 9.92 16.28 1
 -2 7 8 6.57 12.66 1
 -2 7 8 21.37 16.43 1
 2 -7 -7 -14.79 16.46 1
 2 -7 -7 23.02 18.3 1
 -2 7 7 16.85 12.18 1
 -2 7 7 4.98 16.53 1
 2 -7 -6 79.12 20.95 1
 -2 7 6 91.25 13.25 1
 -2 7 6 86.51 19.48 1
 2 -7 -6 76.39 20.45 1
 -2 7 6 85.25 16 1
 2 -7 -5 465.28 63.32 1
 -2 7 5 639.44 62.69 1
 -2 7 5 450.59 61.12 1
 2 7 -4 264.55 33.56 -2
 -2 7 4 264.55 33.56 1
 -2 -7 4 255.93 37.74 -2
 2 -7 -4 255.93 37.74 1
 -2 -7 4 255.3 35.33 -2
 2 -7 -4 255.3 35.33 1
 2 -7 -3 9.83 13.87 1
 -2 7 3 7.4 12.72 1
 2 -7 -2 211.06 26.63 1
 -2 7 2 169.09 26.23 1
 2 -7 -1 7.28 11.84 1
 -2 7 0 191.39 29.46 1
 -2 7 0 472.22 48.45 1
 -2 7 -1 81.14 17.75 1
 -2 7 -1 208.7 37.73 1
 -2 7 -2 13.06 13.72 1
 2 -7 2 62.53 22.54 1
 -2 7 -2 40.57 32.29 1
 -2 7 -3 92.45 19.51 1
 2 -7 3 145.96 29.4 1
 2 -7 4 539.74 65.23 1
 -2 7 -4 447.67 59.92 1
 -2 -6 -5 60.02 26.7 -2
 2 -7 5 60.02 26.7 1
 2 6 5 41.72 13.24 -2
 -2 7 -5 41.72 13.24 1
 2 6 5 27.18 8.06 -2
 -2 7 -5 27.18 8.06 1
 2 -7 6 83.06 32.49 1
 -2 7 -6 144.52 21.73 1
 2 -7 7 225.84 46.14 1
 -2 7 -7 161.52 24.73 1
 2 -7 8 37.91 39.09 1
 2 -7 8 16.33 11.81 1
 -2 7 -8 30.2 14.53 1
 2 -7 9 -4.85 41.39 1
 2 -7 9 12.27 12.03 1
 -2 7 -9 15.61 13.84 1
 2 -7 10 85.58 43.32 1
 2 -7 10 46.88 14.08 1
 2 -7 11 52.68 14.89 1
 -2 7 -11 79.03 14.67 1
 2 -7 12 -1.06 11.84 1
 -2 7 -12 14.14 11.43 1
 2 -7 13 64 16.44 1
 2 -7 13 41.85 31.26 1
 -2 -5 -14 10.85 29.65 -2
 2 -7 14 10.85 29.65 1
 -2 -5 -14 86.97 18.73 -2
 2 -7 14 86.97 18.73 1
 -2 7 -15 8.83 6.84 1
 2 -7 15 17.35 6.42 1
 2 -7 15 11.65 19.33 1
 2 -6 -17 31.32 6.64 1
 2 -6 -16 0.08 7.83 1
 -2 6 16 0.17 9.88 1
 -2 6 15 18.49 12.92 1
 -2 6 15 12.76 9.29 1
 -2 6 14 116.06 21.04 1
 2 -6 -14 120.82 19 1
 -2 6 14 112.18 18.17 1
 -2 -7 13 199.33 30.49 -2
 2 -6 -13 199.33 30.49 1
 2 7 -13 116.07 23.76 -2
 -2 6 13 116.07 23.76 1
 -2 6 12 -4.76 17.14 1
 2 -6 -12 27.47 24.43 1
 2 -6 -12 6.42 18.31 1
 2 -6 -12 3.84 13.66 1
 2 -6 -11 52.16 16.08 1
 -2 6 11 51.03 19.59 1
 2 -6 -11 56.54 18.85 1
 2 -6 -11 111.32 27.75 1
 2 -6 -11 119.18 22.5 1
 2 -6 -10 186.09 29.74 1
 -2 6 10 198.61 32.65 1
 2 -6 -10 223.64 31.45 1
 2 -6 -10 277.8 37.88 1
 2 -6 -10 309.28 34.62 1
 2 -6 -9 196.7 28.21 1
 2 -6 -9 216.26 30.21 1
 2 -6 -9 254.12 35.11 1
 -2 6 9 178.77 30.45 1
 2 -6 -9 249.21 32.16 1
 2 -6 -8 -1.57 15.7 1
 -2 6 8 7.13 15.93 1
 -2 6 8 0.24 11.6 1
 2 -6 -8 7.84 15.34 1
 2 -6 -8 8.33 20.07 1
 2 -6 -7 3.32 15.53 1
 -2 6 7 30.4 16 1
 -2 6 7 5.57 11.38 1
 2 -6 -7 11.79 13.99 1
 2 -6 -7 4.29 17.85 1
 -2 6 6 426.55 51.53 1
 -2 6 6 478 53.31 1
 2 -6 -6 352.29 53.47 1
 2 -6 -5 465.25 60.52 1
 -2 6 5 485.19 58.28 1
 -2 -6 4 19.47 16.94 -2
 2 -6 -4 19.47 16.94 1
 2 6 -4 22.77 12.28 -2
 -2 6 4 22.77 12.28 1
 2 -6 -3 339.75 42.61 1
 -2 6 3 322.27 41.02 1
 2 -6 -2 805.75 91.15 1
 -2 6 2 722.89 90.49 1
 2 -6 -1 348.12 43.67 1
 -2 6 0 41.45 34.15 1
 -2 6 -1 89.44 34.14 1
 2 -6 1 88.79 22.91 1
 -2 6 -1 29.19 16.51 1
 -2 6 -2 50.49 33.15 1
 -2 6 -2 6.18 15.72 1
 2 -6 2 31.08 25.08 1
 -2 6 -3 63.25 18.36 1
 2 -6 3 152.92 31.97 1
 -2 6 -4 41.69 15.33 1
 2 -6 4 51.95 30.98 1
 2 5 5 103.89 18.34 -2
 -2 6 -5 103.89 18.34 1
 -2 6 -6 60.59 14.79 1
 2 -6 6 45.31 12.16 1
 -2 6 -7 29.37 13.49 1
 -2 6 -7 14.87 13.76 1
 2 -6 7 19.96 11.68 1
 2 -6 7 -12.19 41.71 1
 -2 6 -8 30.85 14.11 1
 -2 6 -8 10.87 15 1
 2 -6 8 17.44 12.79 1
 -2 6 -9 -3.97 13.82 1
 -2 6 -9 -7.52 16.08 1
 2 -6 9 -6.41 13.47 1
 2 -6 9 -14.84 43.27 1
 2 -6 10 38.94 15.12 1
 2 -6 10 2.6 43.85 1
 -2 6 -10 46.94 13.89 1
 2 -6 11 63.76 16.19 1
 2 -6 11 73.61 45.39 1
 2 -6 12 299.95 57.56 1
 -2 6 -12 258.11 33.24 1
 -2 6 -13 64.11 12.2 1
 2 -6 13 41.15 14.42 1
 2 4 14 56.06 9.92 -2
 -2 6 -14 56.06 9.92 1
 -2 -4 -14 35.12 12.74 -2
 2 -6 14 35.12 12.74 1
 2 -6 15 93.74 13.61 1
 2 -6 15 0.89 24.83 1
 -2 6 -16 39.89 7.7 1
 2 -6 16 -7.03 15.2 1
 2 -5 -17 1.15 6.85 1
 -2 5 16 79.34 14.84 1
 -2 5 16 73.4 13.98 1
 2 -5 -16 100.33 13.68 1
 -2 5 15 199.25 28.36 1
 -2 5 15 224.32 29.37 1
 2 -5 -15 219.26 28.34 1
 2 -5 -14 359.53 48.07 1
 2 -5 -14 346.81 49.66 1
 -2 -6 13 79.37 19.41 -2
 2 -5 -13 79.37 19.41 1
 -2 -6 13 166.12 25.39 -2
 2 -5 -13 166.12 25.39 1
 2 6 -13 79.24 21.08 -2
 -2 5 13 79.24 21.08 1
 -2 -6 13 204.39 29.3 -2
 2 -5 -13 204.39 29.3 1
 2 -5 -12 138.73 27.15 1
 2 -5 -12 281.84 32.96 1
 2 -5 -12 313.9 36.96 1
 -2 5 12 177.36 29 1
 -2 5 11 562.15 85.47 1
 2 -5 -11 622.28 84.21 1
 2 -5 -11 762.29 85.38 1
 2 -5 -11 918.42 89.87 1
 2 -5 -11 961.66 88.5 1
 -2 5 10 322.87 48.65 1
 2 -5 -10 355.06 46.97 1
 2 -5 -10 453.42 48.45 1
 2 -5 -10 411.76 50.91 1
 2 -5 -9 12.86 11.72 1
 2 -5 -9 41.92 15.09 1
 2 -5 -9 5.96 16.4 1
 -2 5 9 -2.53 15.5 1
 2 -5 -8 383.76 50.74 1
 -2 5 8 435.88 51.04 1
 2 -5 -8 387.52 51.66 1
 2 -5 -7 636.1 73.33 1
 -2 5 7 697.17 73.59 1
 -2 5 7 480.2 80.83 1
 -2 5 7 555.9 71.92 1
 -2 5 6 520.08 85.86 1
 -2 5 6 631.36 75.65 1
 2 -5 -6 657.27 77.37 1
 2 -5 -5 59.88 16.28 1
 2 -5 -5 58.28 20.17 1
 -2 -5 4 69.44 19.4 -2
 2 -5 -4 69.44 19.4 1
 2 -5 -3 538.62 66.18 1
 2 -5 -2 401.02 49.69 1
 2 -5 -1 2.89 11.24 1
 2 -5 0 7.99 18.81 1
 -2 5 0 0.78 29.4 1
 2 -5 0 -1.95 9.96 1
 2 -5 1 392.21 53.21 1
 -2 5 -1 368.97 57.14 1
 2 -5 2 439.27 61.78 1
 -2 5 -2 444.32 63.96 1
 2 -5 3 302.11 41.2 1
 -2 5 -3 120.66 24.35 1
 2 -5 4 62.72 36.59 1
 -2 5 -4 34.49 17.08 1
 -2 -4 -5 246.21 45.75 -2
 2 -5 5 246.21 45.75 1
 2 4 5 109.67 20.8 -2
 -2 5 -5 109.67 20.8 1
 2 -5 6 37.29 13 1
 -2 5 -6 37.61 13.17 1
 -2 5 -6 42.44 14.29 1
 -2 5 -7 22.73 12.97 1
 2 -5 7 11.75 12.59 1
 2 -5 7 32.81 41.38 1
 -2 5 -7 17.64 13.08 1
 -2 5 -8 27.01 14.66 1
 2 -5 8 26.15 12.92 1
 2 -5 8 68.4 43.73 1
 -2 5 -8 23.28 13.53 1
 -2 5 -9 40.06 16.89 1
 2 -5 9 54.61 15.33 1
 2 -5 9 91.81 47.89 1
 -2 5 -9 48.5 14.75 1
 -2 5 -10 38.7 17.49 1
 2 -5 10 30.57 16.04 1
 2 -5 10 84.24 51.13 1
 -2 5 -10 52.14 13.91 1
 2 -5 11 62.01 47.86 1
 -2 5 -11 7.13 17.36 1
 2 -5 11 14.78 15.55 1
 -2 5 -12 48.89 17.84 1
 2 -5 12 10.55 41.44 1
 2 -5 12 26.42 14.8 1
 -2 5 -12 27.46 12.03 1
 2 -5 13 145.04 28.1 1
 -2 5 -13 225.91 25.96 1
 -2 -3 -14 95.59 17.35 -2
 2 -5 14 95.59 17.35 1
 2 -5 15 26.28 10.88 1
 2 -5 15 20.11 25.47 1
 2 -5 16 3.25 7.26 1
 2 -5 16 -11.9 18 1
 -2 4 17 200.04 25.43 1
 2 -4 -17 195.68 24.99 1
 -2 4 16 233.04 32.66 1
 -2 4 16 230.67 32.5 1
 2 -4 -16 289.71 32.03 1
 -2 4 15 13.86 12.75 1
 2 -4 -15 39.49 11.23 1
 2 -4 -15 30.39 12.96 1
 -2 4 15 -3 12.51 1
 2 -4 -14 164.9 29.02 1
 2 -4 -14 183.18 31.91 1
 2 5 -13 248.18 37.83 -2
 -2 4 13 248.18 37.83 1
 -2 -5 13 430.88 42.37 -2
 2 -4 -13 430.88 42.37 1
 -2 -5 13 402.22 44.13 -2
 2 -4 -13 402.22 44.13 1
 -2 -5 13 224.9 36.72 -2
 2 -4 -13 224.9 36.72 1
 2 -4 -12 493.59 66.14 1
 -2 4 12 445.08 67.14 1
 2 -4 -12 778.92 72.79 1
 2 -4 -12 739.67 71.04 1
 2 -4 -11 65.78 15.77 1
 -2 4 11 48.35 34.7 1
 -2 4 11 60.84 17.91 1
 2 -4 -11 92.14 22.74 1
 2 -4 -10 55.17 14.97 1
 2 -4 -10 73.68 17.67 1
 -2 4 10 85.35 35.89 1
 2 -4 -10 126.7 21.8 1
 -2 4 10 69.04 17.41 1
 2 -4 -9 557.24 63.22 1
 2 -4 -9 560.55 61.22 1
 -2 4 9 501.25 61.5 1
 2 -4 -9 441.51 60.04 1
 -2 4 8 379.96 51.5 1
 -2 4 8 281.96 65.53 1
 2 -4 -8 461.69 51.43 1
 2 -4 -7 130.83 22.92 1
 -2 4 7 122.21 46.65 1
 2 -4 -6 -11.49 16.04 1
 -2 4 6 -11.68 46.39 1
 2 -4 -5 369.59 47.46 1
 -2 -4 4 818.26 93.87 -2
 2 -4 -4 818.26 93.87 1
 -2 -4 4 732.94 94.2 -2
 2 -4 -4 732.94 94.2 1
 2 -4 -3 163.58 23.79 1
 2 -4 -2 38.17 12.08 1
 2 -4 -1 217.11 28.11 1
 2 -4 0 343.01 43.64 1
 -2 4 0 300.01 46.84 1
 2 -4 0 298.18 37.61 1
 -2 4 -1 413.71 61.4 1
 2 -4 1 466.5 59.97 1
 2 -4 2 26.66 28.23 1
 2 -4 3 23.63 34.13 1
 2 -4 4 191.7 43.94 1
 -2 4 -4 63.06 19.35 1
 -2 -3 -5 215.47 47.12 -2
 2 -4 5 215.47 47.12 1
 2 3 5 116.37 21.87 -2
 -2 4 -5 116.37 21.87 1
 2 -4 6 138.42 20.89 1
 -2 4 -6 132.98 21.2 1
 -2 4 -6 129.76 20.14 1
 -2 4 -7 123.35 19.99 1
 2 -4 7 122.46 20.63 1
 -2 4 -7 136.3 20.07 1
 2 -4 7 178.3 47.88 1
 -2 4 -8 34.55 13.01 1
 2 -4 8 23.55 14.46 1
 -2 4 -8 23.83 14.16 1
 2 -4 8 20.3 47.25 1
 -2 4 -9 10.39 12.54 1
 2 -4 9 13.81 15.14 1
 -2 4 -9 2.23 15.05 1
 2 -4 9 -14.8 45.11 1
 -2 4 -10 76.64 15.41 1
 2 -4 10 68.28 18.94 1
 -2 4 -10 71.7 18.99 1
 2 -4 10 121.2 50.86 1
 -2 4 -11 -2.8 11.46 1
 2 -4 11 -2.11 15.78 1
 -2 4 -11 2.03 17.67 1
 2 -4 11 24.53 46.99 1
 -2 4 -12 81.37 14.45 1
 2 -4 12 60.88 18.85 1
 -2 4 -12 78.08 20.35 1
 2 -4 13 36.46 39.77 1
 -2 -2 -14 -9.41 13.69 -2
 2 -4 14 -9.41 13.69 1
 2 -4 15 4.6 11.5 1
 2 -4 16 15.03 9.16 1
 2 -4 16 7.37 20.42 1
 -2 3 18 83.83 12.62 1
 -2 3 17 19.2 10.55 1
 2 -3 -17 39.78 9.56 1
 2 -3 -16 24.26 11.99 1
 -2 3 16 15.87 12 1
 2 -3 -16 17.71 10.58 1
 2 -3 -15 132.82 20.86 1
 2 -3 -14 417.18 43.06 1
 2 -3 -14 448.2 42 1
 -2 3 14 227.5 37.16 1
 2 -3 -14 234.2 36.81 1
 -2 -4 13 39.16 15.06 -2
 2 -3 -13 39.16 15.06 1
 2 4 -13 11.58 34.75 -2
 -2 3 13 11.58 34.75 1
 -2 -4 13 41.33 24.12 -2
 2 -3 -13 41.33 24.12 1
 -2 -4 13 52.03 20.43 -2
 2 -3 -13 52.03 20.43 1
 2 4 -13 28.74 15.2 -2
 -2 3 13 28.74 15.2 1
 2 -3 -12 15.43 20.41 1
 -2 3 12 31.84 36.63 1
 2 -3 -12 46.57 14.87 1
 -2 3 12 20.52 15.26 1
 2 -3 -11 51.24 20.23 1
 -2 3 11 37.23 15.22 1
 2 -3 -11 25.56 13.66 1
 -2 3 10 124.16 23.34 1
 2 -3 -10 202.3 27.55 1
 -2 3 10 177.65 46.08 1
 2 -3 -10 188.92 23.76 1
 2 -3 -10 131.91 21.78 1
 -2 3 9 278.26 39.99 1
 2 -3 -9 336.06 42.57 1
 2 -3 -9 343.17 40.02 1
 2 -3 -9 308.28 38.94 1
 2 -3 -8 10.48 13.42 1
 -2 3 8 3.55 13.58 1
 -2 3 7 37.85 52.89 1
 2 -3 -7 40.55 16.77 1
 2 -3 -6 365.67 47.49 1
 2 -3 -5 451.69 55.98 1
 -2 -3 4 126.74 22.96 -2
 2 -3 -4 126.74 22.96 1
 -2 -3 4 157.89 21.27 -2
 2 -3 -4 157.89 21.27 1
 2 -3 -3 34.66 13.42 1
 2 -3 -2 16.51 10.96 1
 2 -3 -1 852.76 101.7 1
 2 -3 0 569.92 68.28 1
 2 -3 0 598.55 72.32 1
 -2 3 0 526.67 73.41 1
 2 -3 1 530.93 65.09 1
 -2 3 -1 444.55 64.42 1
 2 -3 2 18.7 29.43 1
 2 -3 3 620.03 84.76 1
 2 -3 4 84.65 41.9 1
 -2 3 -4 35.08 16.22 1
 -2 -2 -5 197.99 48.31 -2
 2 -3 5 197.99 48.31 1
 2 2 5 77.3 19.89 -2
 -2 3 -5 77.3 19.89 1
 -2 3 -6 19.48 14.27 1
 -2 3 -7 103.73 17.35 1
 -2 3 -7 118.72 15.32 1
 -2 3 -7 78.37 17.3 1
 2 -3 7 105.89 48.12 1
 2 -3 7 79.25 18.77 1
 -2 3 -8 9.08 13.2 1
 -2 3 -8 -0.11 10.01 1
 -2 3 -8 6.9 11.69 1
 2 -3 8 8.89 46.06 1
 2 -3 8 -0.58 14.64 1
 -2 3 -9 35.3 16.47 1
 -2 3 -9 55.44 12.98 1
 -2 3 -9 60.75 13.78 1
 2 -3 9 65.95 47.9 1
 2 -3 9 55.44 17.31 1
 -2 3 -10 14.06 11.64 1
 -2 3 -10 -6.4 16.63 1
 2 -3 10 -5.25 48.36 1
 2 -3 10 0.34 16.58 1
 -2 3 -11 0.83 11.12 1
 2 -3 11 8.27 17.21 1
 -2 3 -11 31.51 18.14 1
 2 -3 11 32.28 48.95 1
 2 -3 12 24.18 16.89 1
 -2 3 -12 37.71 18.36 1
 2 -3 12 34.91 46.7 1
 2 -3 13 -29.88 41.15 1
 2 1 14 14.58 15.94 -2
 -2 3 -14 14.58 15.94 1
 -2 -1 -14 15.22 13.89 -2
 2 -3 14 15.22 13.89 1
 2 -3 15 42.72 13.24 1
 2 -3 16 -19.56 22.27 1
 2 -3 16 24.97 9.89 1
 -2 2 18 -4.47 7.92 1
 2 -2 -17 3.48 9.43 1
 -2 2 17 15.72 10.83 1
 2 -2 -16 18.31 11.2 1
 -2 2 16 26.54 12.93 1
 2 -2 -16 30.56 12.5 1
 2 -2 -15 26.33 20.52 1
 2 -2 -15 94.69 19.29 1
 2 -2 -14 72.8 20.71 1
 -2 2 14 56.98 38.37 1
 2 -2 -14 61.33 22.4 1
 2 -2 -14 54.83 16.3 1
 -2 -3 13 20.32 15.06 -2
 2 -2 -13 20.32 15.06 1
 2 3 -13 57.21 40.57 -2
 -2 2 13 57.21 40.57 1
 2 3 -13 25.02 14.51 -2
 -2 2 13 25.02 14.51 1
 -2 -3 13 71.09 23.37 -2
 2 -2 -13 71.09 23.37 1
 -2 -3 13 64.9 20.9 -2
 2 -2 -13 64.9 20.9 1
 -2 2 12 18.79 13.56 1
 2 -2 -12 2.46 14.1 1
 -2 2 12 19.73 39.85 1
 2 -2 -12 18.28 19.73 1
 -2 2 11 46.44 15.54 1
 2 -2 -11 67.81 15.27 1
 -2 2 11 94.4 43.46 1
 2 -2 -11 116.37 22.05 1
 -2 2 10 37.92 13.88 1
 2 -2 -10 41.77 18.02 1
 -2 2 10 28.86 40.85 1
 2 -2 -10 46.06 12.79 1
 2 -2 -9 8.35 12.55 1
 -2 2 9 -3.39 12.36 1
 2 -2 -9 -14.54 11.01 1
 -2 2 8 1.45 53.25 1
 2 -2 -8 19.97 16.23 1
 -2 2 7 76.19 59.95 1
 2 -2 -7 125.3 22.82 1
 2 -2 -6 4.76 15.02 1
 2 -2 -5 23.96 12.98 1
 -2 -2 4 265.4 33.82 -2
 2 -2 -4 265.4 33.82 1
 2 -2 -3 498.94 63.62 1
 2 -2 -3 545.51 63.32 1
 2 -2 -2 5.43 10.6 1
 2 -2 -1 80.7 13.9 1
 2 -2 0 73.25 23.75 1
 -2 2 0 65.96 23.78 1
 2 -2 1 20.95 25.18 1
 -2 2 -1 -0.88 22.48 1
 2 -2 2 31.16 29.35 1
 2 -2 3 176.13 42.06 1
 2 -2 4 51.73 44.79 1
 2 1 5 140.02 24.69 -2
 -2 2 -5 140.02 24.69 1
 -2 -1 -5 301.14 54.99 -2
 2 -2 5 301.14 54.99 1
 -2 2 -6 84.13 17.57 1
 2 -2 6 93.61 47.84 1
 -2 2 -7 15.68 12.28 1
 -2 2 -7 14.32 12.41 1
 -2 2 -7 6.96 9.08 1
 2 -2 7 2.8 14.85 1
 2 -2 7 44.18 45.81 1
 2 -2 8 60.23 47.81 1
 -2 2 -8 93.3 13.79 1
 -2 2 -8 78.32 15.04 1
 -2 2 -8 100.24 16.64 1
 2 -2 8 62.74 18.28 1
 2 -2 8 64.98 14.15 1
 -2 2 -9 122.82 18.01 1
 -2 2 -9 106.32 20.55 1
 -2 2 -9 132.12 17.82 1
 2 -2 9 132.8 51.37 1
 2 -2 9 79.42 21.59 1
 -2 2 -10 44.32 11.75 1
 -2 2 -10 32.04 12.41 1
 2 -2 10 34.79 18.51 1
 -2 2 -10 29.44 17.02 1
 -2 2 -11 7.33 12.37 1
 2 -2 11 -7.65 18.79 1
 -2 2 -11 -8.76 18.03 1
 -2 2 -12 273.75 38.06 1
 2 -2 12 256.35 38.1 1
 2 -2 13 395.13 71.31 1
 -2 0 -14 174.08 23.96 -2
 2 -2 14 174.08 23.96 1
 2 0 14 126.65 24.74 -2
 -2 2 -14 126.65 24.74 1
 2 -2 15 15.65 12.77 1
 -2 2 -15 -3.51 15.06 1
 2 -2 16 57.88 12.53 1
 2 -2 17 39.07 7.01 1
 2 -2 17 -30.58 13.42 1
 -2 1 18 2.8 9.07 1
 2 -1 -17 20.78 10.37 1
 -2 1 17 21.61 11.72 1
 -2 1 16 7.31 13 1
 2 -1 -16 1.78 11.23 1
 2 -1 -16 11.79 12.82 1
 -2 1 15 41.06 39.34 1
 2 -1 -15 -23.75 18.42 1
 2 -1 -15 31.35 17.03 1
 2 -1 -14 198.3 31.58 1
 2 -1 -14 210.99 30.62 1
 -2 1 14 293.68 53.59 1
 2 -1 -14 265.08 35.94 1
 2 -1 -14 295.58 35.59 1
 -2 -2 13 246.07 32.1 -2
 2 -1 -13 246.07 32.1 1
 2 2 -13 138.22 50.11 -2
 -2 1 13 138.22 50.11 1
 -2 -2 13 230.98 32.3 -2
 2 -1 -13 230.98 32.3 1
 -2 -2 13 150.59 26.92 -2
 2 -1 -13 150.59 26.92 1
 2 -1 -12 50.18 20.42 1
 2 -1 -12 57.27 16.29 1
 -2 1 11 -1.92 47.01 1
 -2 1 11 10 11.91 1
 2 -1 -11 11.8 18.11 1
 2 -1 -11 23.78 13.49 1
 2 -1 -10 319.87 35.66 1
 -2 1 10 238.43 58.4 1
 -2 1 10 228.42 31.75 1
 2 -1 -10 233.11 31.73 1
 -2 1 8 -45.23 58.6 1
 2 -1 -8 -16.13 16.92 1
 2 -1 -7 -3.51 9.76 1
 2 -1 -7 0.91 16.43 1
 2 -1 -6 543.21 77.85 1
 2 -1 -6 703.33 77.17 1
 2 -1 -5 132.16 20.23 1
 -2 -1 4 256.23 32.59 -2
 2 -1 -4 256.23 32.59 1
 2 -1 -3 34.82 12.34 1
 2 -1 -3 28.47 9.67 1
 2 -1 -2 8.26 9.98 1
 2 -1 -1 615.67 73.59 1
 2 -1 0 573.89 71.3 1
 -2 1 0 547.77 69.68 1
 2 -1 1 69.22 25.25 1
 2 -1 2 28.26 28.7 1
 2 -1 3 1343.11 165.62 1
 2 -1 4 27.76 37.84 1
 -2 0 -5 293.19 60.76 -2
 2 -1 5 293.19 60.76 1
 -2 0 -5 294.8 36.93 -2
 2 -1 5 294.8 36.93 1
 -2 1 -6 315.55 39.59 1
 2 -1 6 260.51 62.11 1
 -2 1 -7 20.01 11.96 1
 -2 1 -7 30.78 12.82 1
 2 -1 7 20.47 15.07 1
 -2 1 -7 31.71 9.4 1
 2 -1 8 188.56 50.41 1
 -2 1 -8 159.45 19.1 1
 -2 1 -8 133.44 19.43 1
 -2 1 -8 144.75 21.49 1
 2 -1 8 122.1 20.21 1
 2 -1 8 106.66 22.74 1
 -2 1 -9 7.08 10.04 1
 2 -1 9 32.17 46.5 1
 -2 1 -9 -5.85 15.04 1
 2 -1 9 3.94 11.67 1
 2 -1 9 18.14 16.56 1
 -2 1 -10 15.66 11.51 1
 2 -1 10 39.22 46.65 1
 -2 1 -10 25.22 16.89 1
 2 -1 10 18.56 12.77 1
 2 -1 10 13.15 16.99 1
 -2 1 -11 401.99 51.43 1
 -2 1 -11 405.64 49.3 1
 2 -1 11 364.06 52.02 1
 2 -1 11 513.28 76.29 1
 -2 1 -12 340.77 45.89 1
 2 -1 12 417.52 70.26 1
 2 -1 12 330.03 46.06 1
 -2 1 -12 351.54 43.37 1
 2 -1 13 -9.53 37.8 1
 -2 1 -14 80.34 17.5 -2
 2 -1 14 80.34 17.5 1
 2 -1 14 62.08 18.71 -2
 -2 1 -14 62.08 18.71 1
 2 -1 15 269.87 32.82 1
 -2 1 -15 218.02 33.08 1
 2 -1 16 161.04 22.26 1
 2 -1 17 4.82 12.96 1
 2 -1 17 23.49 6.46 1
 -2 0 18 27.35 10.27 1
 -2 0 17 -5.54 12.58 1
 2 0 -17 30.42 10.89 1
 -2 0 16 110.72 24.22 1
 2 0 -16 156.37 24.1 1
 2 0 -15 631.59 72.64 1
 -2 0 15 367.01 83.68 1
 2 0 -14 298.72 40.04 1
 2 0 -14 326.34 43.61 1
 2 0 -14 284.8 40.78 1
 2 0 -14 400.4 44.06 1
 -2 0 14 311.26 61.42 1
 -2 -1 13 282.53 35.61 -2
 2 0 -13 282.53 35.61 1
 2 1 -13 236.75 57.95 -2
 -2 0 13 236.75 57.95 1
 -2 -1 13 336.35 35.6 -2
 2 0 -13 336.35 35.6 1
 -2 0 12 244.1 67.97 1
 2 0 -12 322.6 43.32 1
 2 0 -12 274.77 44.15 1
 -2 0 11 722.27 103.53 1
 2 0 -11 703.89 85.53 1
 2 0 -11 595.2 86.24 1
 2 0 -10 181.43 27.39 1
 2 0 -10 171.04 24.07 1
 -2 0 8 -35.53 59.62 1
 2 0 -6 1183.46 140.71 1
 2 0 -5 -0.79 10.41 1
 2 0 -5 5.27 10.79 1
 -2 0 4 370.06 44.81 -2
 2 0 -4 370.06 44.81 1
 -2 0 4 387.72 45.41 -2
 2 0 -4 387.72 45.41 1
 -2 0 4 341.86 45.16 -2
 2 0 -4 341.86 45.16 1
 2 0 -3 1290.75 143.78 1
 2 0 -3 1040.74 145.48 1
 2 0 -3 1174.71 143.96 1
 2 0 -2 61.92 18.49 1
 2 0 -2 54.12 11.2 1
 2 0 -1 127.34 23.19 1
 -2 0 1 132.69 20.12 1
 2 0 0 398.05 57.21 1
 2 0 0 528.27 58.85 1
 2 0 1 3961.47 429.05 1
 2 0 1 3371.8 428.15 1
 2 0 2 171.4 32.55 1
 2 0 2 145.62 21.95 1
 2 0 3 -3.77 30.03 1
 2 0 3 -0.26 10.71 1
 2 0 4 -1.96 35.77 1
 2 0 4 1.24 10.58 1
 -2 1 -5 833.97 111.23 -2
 2 0 5 833.97 111.23 1
 2 0 6 830.48 112.46 1
 -2 0 -7 34.74 13.11 1
 2 0 7 29.65 12.48 1
 2 0 7 22.07 15.22 1
 2 0 8 5.51 12.47 1
 -2 0 -8 6.77 9.06 1
 2 0 8 19.69 39.63 1
 -2 0 -8 22.56 13.6 1
 2 0 8 4.64 15.77 1
 -2 0 -9 194.45 23.48 1
 2 0 9 153.94 27.9 1
 2 0 9 195.32 51.3 1
 -2 0 -9 179.75 26.11 1
 2 0 9 150.98 25.2 1
 -2 0 -10 216.26 28.06 1
 2 0 10 194.13 31.71 1
 2 0 10 303.53 57.7 1
 -2 0 -10 243.35 31.38 1
 2 0 10 198.4 29.64 1
 2 0 11 169.54 24.44 1
 2 0 11 243.3 53.02 1
 -2 0 -11 162.95 26.92 1
 -2 0 -11 154.68 22.67 1
 2 0 11 147.96 26.89 1
 2 0 12 41.75 41.26 1
 -2 0 -12 65.02 20.67 1
 2 0 12 42.05 19.68 1
 -2 0 -12 84.73 14.52 1
 2 0 13 268.67 56.29 1
 2 -2 14 282.56 38.54 -2
 -2 0 -14 282.56 38.54 1
 -2 2 -14 293.87 38.16 -2
 2 0 14 293.87 38.16 1
 2 0 15 36.71 13.02 1
 -2 0 -15 26.75 15.44 1
 2 0 16 5.69 9.93 1
 -2 0 -16 16.25 11.69 1
 -2 -1 18 100.38 15.94 1
 -2 -1 17 264.77 34.58 1
 -2 -1 16 166.69 31.03 1
 2 1 -16 270.09 29.9 1
 -2 -1 15 68.28 40.43 1
 2 1 -15 24.48 15.87 1
 2 1 -14 212.24 35.03 1
 2 1 -14 354.43 37.92 1
 -2 -1 14 214.05 58.2 1
 2 1 -14 260.56 34.15 1
 -2 0 13 646.36 83.32 -2
 2 1 -13 646.36 83.32 1
 -2 0 13 609.58 83.82 -2
 2 1 -13 609.58 83.82 1
 2 0 -13 520.32 100.91 -2
 -2 -1 13 520.32 100.91 1
 -2 0 13 771.64 85.88 -2
 2 1 -13 771.64 85.88 1
 2 1 -12 342.69 52.73 1
 -2 -1 12 349.43 76.36 1
 2 1 -12 419.09 52.24 1
 2 1 -11 13.2 16.93 1
 -2 -1 11 36.63 53.16 1
 2 1 -11 24.13 16.23 1
 2 1 -11 9.1 14.08 1
 -2 -1 10 96.79 52.85 1
 2 1 -10 159.78 19.3 1
 2 1 -10 114.26 22.97 1
 2 1 -10 127.29 21.14 1
 2 1 -9 493.74 56.89 1
 2 1 -9 439.71 57.48 1
 2 1 -8 30.28 11.27 1
 -2 -1 8 102.71 67.96 1
 2 1 -7 14.04 10.61 1
 2 1 -6 265.59 34.59 1
 2 1 -5 178.11 23.36 1
 2 1 -5 145.24 25.68 1
 -2 1 4 270.57 32.41 -2
 2 1 -4 270.57 32.41 1
 -2 1 4 261 32.78 -2
 2 1 -4 261 32.78 1
 -2 1 4 266.81 33.79 -2
 2 1 -4 266.81 33.79 1
 -2 1 4 224.23 35.93 -2
 2 1 -4 224.23 35.93 1
 2 1 -3 6.85 8.5 1
 2 1 -3 10.59 13.64 1
 2 1 -3 5.41 6.31 1
 2 1 -3 -0.72 16.35 1
 2 1 -2 85.52 12.46 1
 2 1 -2 66.9 19.57 1
 2 1 -2 76.89 17.49 1
 2 1 -1 818.94 108.69 1
 2 1 -1 943.2 107.56 1
 2 1 0 110.36 23.71 1
 2 1 0 156.22 26.89 1
 2 1 0 146.47 21.95 1
 2 1 1 -5.02 16.01 1
 2 1 1 7.75 20.7 1
 2 1 1 -1 13.57 1
 2 1 2 -6.66 15.25 1
 2 1 2 9.09 21.97 1
 2 1 2 10.21 12.3 1
 2 1 3 409.87 54.18 1
 2 1 3 426.94 52.34 1
 2 1 3 460.62 59.82 1
 2 1 4 190.67 27.37 1
 2 1 4 217 41.41 1
 -2 2 -5 396.35 63.34 -2
 2 1 5 396.35 63.34 1
 2 1 6 27.44 38.31 1
 2 1 7 87.68 19.18 1
 2 1 7 105.61 19.05 1
 -2 -1 -7 120.87 18.2 1
 2 1 8 233.21 35.77 1
 2 1 8 344.1 56.33 1
 2 1 8 280.78 35.68 1
 -2 -1 -8 268.46 33.23 1
 -2 -1 -8 274.3 35.08 1
 -2 -1 -9 112.57 20.03 1
 2 1 9 124.3 42.9 1
 2 1 9 103.82 19.33 1
 2 1 9 98.95 20.29 1
 -2 -1 -9 99.96 15.89 1
 -2 -1 -10 37.66 17.97 1
 2 1 10 36.82 40.86 1
 2 1 10 20.41 15.14 1
 2 1 10 39.58 17.4 1
 2 1 10 31.42 9.99 1
 -2 -1 -10 33.39 11.18 1
 -2 -1 -11 188.47 27.06 1
 2 1 11 134.07 24.44 1
 2 1 11 205.58 49.09 1
 2 1 11 141.28 26.11 1
 -2 -1 -11 155.17 21.66 1
 2 1 12 286.14 39.69 1
 -2 -1 -12 290.37 36.99 1
 2 1 12 286.58 38.72 1
 -2 -1 -12 317.39 40.37 1
 2 1 12 344.51 59.25 1
 2 1 13 64.73 36.76 1
 -2 3 -14 0.84 13.42 -2
 2 1 14 0.84 13.42 1
 2 -3 14 8.49 16.04 -2
 -2 -1 -14 8.49 16.04 1
 2 1 15 38.35 12.86 1
 -2 -1 -15 47.62 15.54 1
 2 1 16 7.81 8.71 1
 -2 -1 -16 2.43 11.17 1
 -2 -2 18 74.7 13.45 1
 -2 -2 17 16.24 11.91 1
 2 2 -16 38.82 12.76 1
 -2 -2 16 40.84 14.25 1
 -2 -2 15 307.43 59.39 1
 2 2 -14 378.83 44.8 1
 -2 -2 14 364.79 69.13 1
 2 2 -14 327.39 45.71 1
 -2 1 13 149.98 22.97 -2
 2 2 -13 149.98 22.97 1
 -2 1 13 114.35 24.6 -2
 2 2 -13 114.35 24.6 1
 2 -1 -13 200.55 57.53 -2
 -2 -2 13 200.55 57.53 1
 -2 1 13 219.15 26.54 -2
 2 2 -13 219.15 26.54 1
 2 2 -12 21.73 12.3 1
 2 2 -12 73.44 16.51 1
 2 2 -12 28.35 15.92 1
 2 2 -12 14.31 16.29 1
 -2 -2 12 42.72 53.13 1
 2 2 -11 242.53 33.41 1
 2 2 -11 231.52 34.91 1
 2 2 -11 200.99 35.67 1
 2 2 -11 312.86 33.46 1
 -2 -2 11 270.91 64.66 1
 2 2 -11 329.27 36.74 1
 2 2 -10 185.46 25.74 1
 2 2 -10 159.19 27.02 1
 2 2 -10 202.96 24.35 1
 2 2 -10 175.88 23.86 1
 -2 -2 10 129.35 57.22 1
 -2 -2 9 45.61 53.89 1
 2 2 -9 72.59 17.06 1
 2 2 -9 69.32 14.96 1
 2 2 -9 67.17 13.59 1
 2 2 -8 92.6 16.09 1
 2 2 -7 46.57 13.55 1
 -2 -2 7 24.11 65.35 1
 2 2 -7 47.34 15.81 1
 2 2 -6 282.5 33.39 1
 2 2 -6 212.56 29.19 1
 2 2 -5 5.95 15.99 1
 2 2 -5 10.37 9.98 1
 2 2 -5 13.03 14.94 1
 -2 2 4 453.44 59.56 -2
 2 2 -4 453.44 59.56 1
 -2 2 4 476.52 55.69 -2
 2 2 -4 476.52 55.69 1
 -2 2 4 465.09 55.53 -2
 2 2 -4 465.09 55.53 1
 -2 2 4 426.95 57.52 -2
 2 2 -4 426.95 57.52 1
 2 2 -3 89.16 22.89 1
 2 2 -3 82.98 19.88 1
 2 2 -3 111.71 14.23 1
 2 2 -2 -1.22 15.29 1
 2 2 -2 2.66 19.78 1
 2 2 -1 137.89 22.79 1
 2 2 -1 123.74 25.5 1
 2 2 0 70.48 17.48 1
 2 2 0 56.4 20.71 1
 2 2 1 20.71 19 1
 2 2 1 27.35 15.07 1
 2 2 1 34.38 18.82 1
 2 2 2 65.06 22.05 1
 2 2 2 42.94 15.73 1
 2 2 2 36.02 17.87 1
 2 2 3 3.25 23.54 1
 2 2 3 -4.36 15.26 1
 2 2 4 -2.49 27.86 1
 2 2 4 14.93 14.79 1
 -2 3 -5 145.08 37.45 -2
 2 2 5 145.08 37.45 1
 2 2 6 28.09 33.37 1
 2 2 7 -2.8 15.15 1
 2 2 7 2.23 12.96 1
 -2 -2 -7 -1.32 13.22 1
 2 2 8 4.5 14.6 1
 2 2 8 15.97 33.96 1
 2 2 8 14.66 14.22 1
 -2 -2 -8 9.18 14.36 1
 2 2 9 28.06 16.17 1
 -2 -2 -9 4.65 10.05 1
 2 2 9 72.06 37.05 1
 2 2 9 32.43 15.49 1
 2 2 9 30.72 9.49 1
 -2 -2 -9 27.25 16.37 1
 -2 -2 -10 47.87 11.95 1
 2 2 10 55 17.92 1
 2 2 10 52.14 11.81 1
 -2 -2 -10 33.86 19.04 1
 2 2 10 52.49 39.86 1
 2 2 10 71.06 17.4 1
 -2 -2 -11 16.01 10.61 1
 2 2 11 15.29 16.75 1
 -2 -2 -11 30.53 19.21 1
 2 2 11 51.54 37.71 1
 2 2 11 22.45 15.57 1
 -2 -2 -12 45.44 11.74 1
 2 2 12 33.17 16.66 1
 -2 -2 -12 65.26 19.82 1
 2 2 12 68.6 38.89 1
 2 2 12 47.31 16.52 1
 2 2 13 12.16 13.68 1
 -2 -2 -13 18.94 9.63 1
 -2 -2 -13 36.26 17.11 1
 -2 4 -14 20.3 12.97 -2
 2 2 14 20.3 12.97 1
 2 -4 14 24.6 16.1 -2
 -2 -2 -14 24.6 16.1 1
 2 2 15 19.38 10.49 1
 -2 -2 -15 8.93 13.78 1
 -2 -2 -16 12.2 10.46 1
 2 2 16 7.57 7.91 1
 -2 -3 18 8.87 9 1
 -2 -3 17 32.31 11.99 1
 -2 -3 16 40.88 14.21 1
 -2 -3 15 56.62 40.32 1
 2 3 -14 27.96 13.02 1
 2 3 -14 13.38 16.21 1
 -2 -3 14 66.96 46.3 1
 -2 2 13 141.27 20.18 -2
 2 3 -13 141.27 20.18 1
 -2 2 13 108.67 22.76 -2
 2 3 -13 108.67 22.76 1
 2 -2 -13 178.88 53.46 -2
 -2 -3 13 178.88 53.46 1
 2 3 -12 4.38 11.55 1
 2 3 -12 -0.21 15.21 1
 2 3 -12 -3.66 15.54 1
 -2 -3 12 -11.45 52.02 1
 2 3 -11 4.25 15.17 1
 2 3 -11 -3.54 14.75 1
 2 3 -11 -0.25 11.77 1
 2 3 -11 7.82 10.15 1
 2 3 -11 0.55 8.58 1
 2 3 -11 6.85 12.16 1
 2 3 -10 89.11 14.77 1
 2 3 -10 105.39 14.85 1
 2 3 -10 120.53 16.36 1
 2 3 -10 64.41 18.74 1
 2 3 -10 72.96 17.97 1
 -2 -3 10 62.23 56.6 1
 2 3 -9 16.24 8.29 1
 2 3 -9 19.41 11.9 1
 2 3 -9 0.35 9.93 1
 2 3 -9 10.04 12.82 1
 2 3 -9 8.96 14.23 1
 2 3 -8 57.99 14.27 1
 2 3 -8 55.9 14.93 1
 2 3 -7 34.65 13.58 1
 2 3 -7 37.27 15.87 1
 2 3 -7 24.74 12.07 1
 -2 -3 7 13.56 61.5 1
 2 3 -6 360.3 40.7 1
 2 3 -6 334.63 35.93 1
 2 3 -5 43.85 22.59 1
 2 3 -5 82.44 12.4 1
 -2 3 4 63.29 23.01 -2
 2 3 -4 63.29 23.01 1
 -2 3 4 67.32 9.9 -2
 2 3 -4 67.32 9.9 1
 -2 3 4 69.9 9.47 -2
 2 3 -4 69.9 9.47 1
 2 3 -3 234.17 33.93 1
 2 3 -3 181.54 30.53 1
 2 3 -2 63.57 23.88 1
 2 3 -2 53.78 19.78 1
 2 3 -1 1792.51 200.41 1
 2 3 -1 1600.8 198.2 1
 2 3 0 488.29 62.14 1
 2 3 0 454.82 58.99 1
 2 3 1 68.53 22.73 1
 2 3 2 610.59 79.79 1
 2 3 2 660.94 79.58 1
 2 3 3 145.34 27.56 1
 2 3 3 181.23 29.92 1
 2 3 4 515.87 68.88 1
 2 3 4 613.52 72.55 1
 -2 4 -5 130.16 22.82 -2
 2 3 5 130.16 22.82 1
 -2 4 -5 141.74 33.32 -2
 2 3 5 141.74 33.32 1
 2 3 6 306.1 40.46 1
 2 3 6 302.82 37.64 1
 2 3 6 365.85 49.93 1
 2 3 7 66.52 18.44 1
 2 3 7 42.01 15.83 1
 2 3 7 91.92 12.55 1
 2 3 8 9.36 13.8 1
 2 3 8 14.18 9.09 1
 2 3 8 16.19 16.35 1
 -2 -3 -8 8.52 15.03 1
 2 3 8 5.05 32.42 1
 2 3 9 -2.13 14.86 1
 2 3 9 -6.03 9.9 1
 2 3 9 47.24 34.49 1
 2 3 9 -3.56 16.12 1
 -2 -3 -9 -10.35 16.89 1
 2 3 10 15.3 15.5 1
 2 3 10 10.61 12.53 1
 2 3 10 26.61 35 1
 -2 -3 -10 5.89 9.71 1
 2 3 10 25.82 17.13 1
 -2 -3 -10 9.19 18.3 1
 2 3 11 17.38 15.42 1
 2 3 11 11.04 16.49 1
 2 3 11 8.32 34.18 1
 -2 -3 -11 -11.48 18.89 1
 -2 -3 -11 -9.18 10.02 1
 2 3 12 128.75 24.36 1
 -2 -3 -12 133.66 25.59 1
 2 3 12 132.23 23.86 1
 2 3 13 146.58 23.4 1
 2 3 13 148.71 22.96 1
 2 -5 14 51.63 17.9 -2
 -2 -3 -14 51.63 17.9 1
 -2 5 -14 83.27 14.96 -2
 2 3 14 83.27 14.96 1
 -2 -3 -15 10.69 13.14 1
 2 3 15 16.32 9.7 1
 -2 -3 -16 32.77 10.25 1
 -2 -4 18 -0.25 7.41 1
 2 4 -18 5.64 8.1 1
 -2 -4 17 7.79 10.21 1
 -2 -4 16 2.43 12.1 1
 -2 -4 15 49.2 40.5 1
 -2 -4 15 4.76 13.43 1
 -2 -4 14 133.73 48.79 1
 2 4 -14 75.95 15.89 1
 2 -3 -13 83.81 51.44 -2
 -2 -4 13 83.81 51.44 1
 -2 3 13 72.21 15.29 -2
 2 4 -13 72.21 15.29 1
 2 4 -12 136.77 21.85 1
 2 4 -12 160.37 20.26 1
 2 4 -12 111.37 19.62 1
 -2 -4 12 112.55 57.86 1
 2 4 -12 128.62 17.94 1
 2 4 -12 110.01 22.78 1
 2 4 -11 50.77 13.39 1
 2 4 -11 33.05 9.66 1
 2 4 -11 27.28 11.11 1
 -2 -4 11 2.21 53.26 1
 2 4 -11 14.13 15.48 1
 2 4 -11 27.81 16.17 1
 2 4 -10 21.06 13.04 1
 2 4 -10 37.59 10.08 1
 2 4 -10 32.43 10.29 1
 -2 -4 10 55.27 54.55 1
 2 4 -10 31.89 15.19 1
 2 4 -10 34.6 15.11 1
 2 4 -9 119.81 19.82 1
 2 4 -9 102.23 20.16 1
 2 4 -9 107.19 16.43 1
 2 4 -9 122.9 17.25 1
 -2 -4 9 143.67 55.95 1
 2 4 -9 141.47 18.94 1
 2 4 -8 352.21 36.14 1
 2 4 -8 275.93 36.38 1
 2 4 -8 302.06 35.3 1
 2 4 -8 228.72 36.52 1
 2 4 -8 271.85 37.21 1
 2 4 -8 268.3 34.59 1
 2 4 -7 123.78 24.04 1
 -2 -4 7 56.04 64.22 1
 2 4 -7 107.27 19.37 1
 2 4 -6 253.38 28.41 1
 2 4 -6 269.03 36.89 1
 2 4 -6 139.22 31.01 1
 -2 -4 6 92.99 68.6 1
 2 4 -5 700.18 77.21 1
 2 4 -5 644.79 70.11 1
 -2 4 4 529.23 69.86 -2
 2 4 -4 529.23 69.86 1
 2 4 -3 26.3 25.51 1
 2 4 -2 331.47 49.5 1
 2 4 -1 334.31 50.29 1
 2 4 0 22.19 25.29 1
 2 4 1 67.21 25.75 1
 2 4 2 101.92 14.52 1
 2 4 2 75.55 25.43 1
 2 4 3 5.67 19.45 1
 2 4 3 12.46 9.23 1
 2 4 3 3.44 20.93 1
 2 4 4 76.33 23.58 1
 2 4 4 73.1 20.91 1
 2 4 4 70.04 12.43 1
 -2 5 -5 397.86 48.04 -2
 2 4 5 397.86 48.04 1
 -2 5 -5 376.64 52.54 -2
 2 4 5 376.64 52.54 1
 -2 5 -5 308.4 48.63 -2
 2 4 5 308.4 48.63 1
 -2 5 -5 381.6 45.24 -2
 2 4 5 381.6 45.24 1
 2 4 6 302.25 40.38 1
 2 4 6 309.05 37.86 1
 2 4 6 301.68 47.06 1
 2 4 7 460.5 57.06 1
 2 4 7 372.28 55.61 1
 2 4 7 513.27 55.07 1
 -2 -4 -8 118.34 21.34 1
 2 4 8 115.86 17.43 1
 2 4 8 101.28 19.27 1
 2 4 8 112.9 22.43 1
 -2 -4 -9 75.74 19.06 1
 2 4 9 44.93 15.83 1
 2 4 9 62.96 13.83 1
 2 4 9 54.09 20.32 1
 -2 -4 -10 25.76 18.94 1
 2 4 10 25.93 11.24 1
 2 4 10 24.15 14.41 1
 2 4 10 9.9 17.98 1
 -2 -4 -11 252.99 37.62 1
 2 4 11 255.72 35.97 1
 2 4 11 243.33 37.16 1
 -2 -4 -11 353.57 39.23 1
 -2 -4 -12 137.44 22.09 1
 -2 -4 -12 53.9 21.17 1
 -2 -4 -13 14.6 16.85 1
 2 4 13 6.76 14.34 1
 2 4 13 26.68 12.02 1
 2 -6 14 65.62 17.34 -2
 -2 -4 -14 65.62 17.34 1
 -2 6 -14 72.51 13.69 -2
 2 4 14 72.51 13.69 1
 -2 -4 -15 130.64 20.17 1
 -2 -4 -16 61.2 11.15 1
 2 5 -18 -4.84 7.55 1
 -2 -5 17 5.23 8.69 1
 -2 -5 16 57.92 13.1 1
 -2 -5 15 117.4 19.21 1
 -2 -5 14 58.65 41.69 1
 2 -4 -13 123.92 50.58 -2
 -2 -5 13 123.92 50.58 1
 -2 -5 12 242.74 59.81 1
 2 5 -12 190.9 27.33 1
 2 5 -12 185.83 28.29 1
 2 5 -12 141.95 29.53 1
 -2 -5 11 131.73 56 1
 2 5 -11 136.3 20.27 1
 2 5 -11 173.6 21.7 1
 2 5 -11 115.62 22.52 1
 2 5 -11 138.86 19.45 1
 2 5 -10 85.41 14.33 1
 2 5 -10 94 16.92 1
 -2 -5 10 101.63 52.28 1
 2 5 -10 80.33 14.28 1
 2 5 -10 95.7 18.18 1
 2 5 -9 37.1 10.01 1
 2 5 -9 41.81 13.6 1
 -2 -5 9 66.77 48.41 1
 2 5 -9 37.58 10.52 1
 2 5 -9 37.91 14.44 1
 2 5 -8 3.06 13.45 1
 2 5 -8 2.28 7.86 1
 2 5 -8 -2.41 12.67 1
 -2 -5 8 -24.48 49.81 1
 2 5 -8 10.19 9.39 1
 2 5 -8 5.17 13.36 1
 2 5 -7 69.41 16.48 1
 2 5 -7 63.96 16.34 1
 2 5 -7 75.28 13.98 1
 2 5 -7 85.42 16.52 1
 2 5 -7 131.91 24.21 1
 2 5 -7 88.59 15.04 1
 2 5 -6 6.4 22.96 1
 -2 -5 6 31.51 53.5 1
 2 5 -6 -13.86 13.43 1
 2 5 -6 4.79 13.65 1
 2 5 -5 8.27 25.1 1
 -2 -5 5 15.52 52.21 1
 2 5 -5 43.04 13.52 1
 2 5 -5 22.05 15.52 1
 -2 5 4 37.8 15.15 -2
 2 5 -4 37.8 15.15 1
 -2 5 4 33.08 12.37 -2
 2 5 -4 33.08 12.37 1
 -2 5 4 21.5 27.69 -2
 2 5 -4 21.5 27.69 1
 2 5 -3 88.08 17.09 1
 2 5 -3 78.94 32.16 1
 2 5 -2 45.37 13.74 1
 2 5 -2 57.87 18.08 1
 2 5 -2 61.04 31.24 1
 2 5 -1 78.67 15.46 1
 2 5 -1 82.19 19.88 1
 2 5 -1 66.9 30.29 1
 -2 -5 0 54.71 8.75 1
 2 5 0 43.49 13.79 1
 2 5 0 46.07 10.41 1
 2 5 0 47.58 13.44 1
 2 5 0 49.04 29 1
 -2 -5 -1 1.6 7.86 1
 2 5 1 17.19 25.59 1
 2 5 1 8.35 9.46 1
 2 5 1 21.53 14.05 1
 2 5 2 57.84 26.18 1
 2 5 2 47.17 11.99 1
 2 5 2 44.46 16.71 1
 2 5 3 -14.57 21.57 1
 2 5 3 4.52 15.08 1
 2 5 3 0.57 11.09 1
 2 5 4 5.01 15.46 1
 2 5 4 2.72 13.29 1
 2 5 4 0.83 18.19 1
 2 5 4 11.5 11.72 1
 -2 6 -5 635.42 72.18 -2
 2 5 5 635.42 72.18 1
 -2 6 -5 523.25 73.76 -2
 2 5 5 523.25 73.76 1
 2 5 6 595.7 69.32 1
 2 5 6 524.31 71.27 1
 2 5 7 49.47 12.53 1
 2 5 7 28.95 11.89 1
 2 5 7 53.9 17.82 1
 2 5 8 65.43 15.56 1
 2 5 8 89.17 14.89 1
 2 5 8 84.95 21.14 1
 2 5 9 458.15 52.73 1
 2 5 9 474.61 55.92 1
 2 5 9 372.1 53.41 1
 -2 -5 -9 432.25 54.81 1
 2 5 10 272.56 34.62 1
 -2 -5 -10 335.41 39 1
 2 5 10 292.55 38.77 1
 2 5 10 236.24 35.69 1
 -2 -5 -10 269.72 38.01 1
 2 5 11 76.05 20.24 1
 -2 -5 -11 112.67 19.94 1
 -2 -5 -11 67.33 20.27 1
 2 5 11 49.91 15.53 1
 2 5 12 128.23 22.11 1
 -2 -5 -12 212.81 26.76 1
 -2 -5 -13 175.59 26.18 1
 2 5 13 160.1 23.26 1
 2 5 13 178.36 25.43 1
 -2 7 -14 189.11 23.78 -2
 2 5 14 189.11 23.78 1
 2 -7 14 144.96 24.89 -2
 -2 -5 -14 144.96 24.89 1
 -2 -5 -15 24.59 11.19 1
 2 6 -18 24.97 7.24 1
 -2 -6 17 99.44 14.12 1
 2 6 -17 104.83 16.03 1
 -2 -6 16 37.74 10.61 1
 -2 -6 15 0.22 10.59 1
 2 6 -15 25.61 11.79 1
 -2 -6 14 212.55 52.4 1
 2 -5 -13 306.29 58.72 -2
 -2 -6 13 306.29 58.72 1
 2 -5 -13 229.68 31.24 -2
 -2 -6 13 229.68 31.24 1
 -2 -6 12 138.39 50.77 1
 2 6 -12 136.91 25.19 1
 2 6 -12 213.3 24.79 1
 2 6 -11 -6.9 14.39 1
 2 6 -11 -1.45 10.04 1
 2 6 -11 4.69 13.95 1
 -2 -6 11 41.97 45.58 1
 2 6 -10 85.41 19.4 1
 2 6 -10 128.73 18.9 1
 -2 -6 10 121.63 50.63 1
 2 6 -10 103.95 16.22 1
 -2 -6 9 39.73 45.22 1
 2 6 -9 30.84 14.43 1
 2 6 -9 56.3 14.22 1
 2 6 -9 34.72 10.78 1
 -2 -6 8 -8.6 44.65 1
 2 6 -8 11.85 9.45 1
 2 6 -8 13.59 12.91 1
 2 6 -8 4.4 12.73 1
 2 6 -7 -6.4 12.22 1
 2 6 -7 6.94 12.64 1
 2 6 -7 15.18 21.56 1
 2 6 -7 9.58 9.17 1
 2 6 -7 -0.31 12.25 1
 -2 -6 6 -8.28 44.9 1
 2 6 -6 -0.7 12.61 1
 2 6 -6 -5.89 12.49 1
 2 6 -6 14.72 9.35 1
 2 6 -6 -6.87 13.99 1
 2 6 -6 13.12 23.05 1
 -2 -6 5 60.55 47.37 1
 2 6 -5 106.12 16.28 1
 2 6 -5 70.97 18.69 1
 2 6 -5 67.44 29.92 1
 2 -6 -4 19.27 39.39 -2
 -2 -6 4 19.27 39.39 1
 -2 6 4 5.1 11.26 -2
 2 6 -4 5.1 11.26 1
 -2 6 4 6.28 16.13 -2
 2 6 -4 6.28 16.13 1
 -2 6 4 4.52 28.81 -2
 2 6 -4 4.52 28.81 1
 -2 -6 3 6.39 38 1
 2 6 -3 5.93 32.23 1
 2 6 -3 18.63 10.39 1
 2 6 -3 11.17 16.91 1
 2 6 -2 6.02 33.96 1
 2 6 -2 3.05 13.56 1
 2 6 -2 16.61 18.26 1
 2 6 -2 11.57 17.15 1
 2 6 -1 39.81 14.26 1
 2 6 -1 19.88 17.76 1
 2 6 -1 31.39 19.3 1
 2 6 -1 22.02 32.88 1
 2 6 0 252.37 74.78 1
 2 6 0 445.02 81.36 1
 2 6 1 152.42 20.85 1
 2 6 1 98.3 22.89 1
 -2 -6 -1 122.81 17.51 1
 2 6 1 169.1 35.12 1
 2 6 2 0.74 9.92 1
 2 6 2 3.94 16.1 1
 2 6 2 -8.58 25.69 1
 -2 -6 -2 1.97 9.05 1
 2 6 3 91.53 14.6 1
 -2 -6 -3 79.57 14.7 1
 2 6 3 114.38 26.92 1
 2 6 3 96.65 18.46 1
 -2 -6 -4 140.7 21.72 1
 2 6 4 162.61 25.34 1
 2 6 4 140.41 30.73 1
 2 6 4 160.15 21.11 1
 -2 7 -5 116.23 22.13 -2
 2 6 5 116.23 22.13 1
 -2 7 -5 110.26 16.86 -2
 2 6 5 110.26 16.86 1
 -2 -6 -6 12.59 12.07 1
 2 6 6 5.63 18.05 1
 2 6 6 31.38 10.64 1
 -2 -6 -7 40.55 14.73 1
 2 6 7 23.72 19.63 1
 2 6 7 52.44 12.07 1
 2 6 8 142.9 21.12 1
 2 6 8 145.48 26.62 1
 -2 -6 -8 159.7 24.41 1
 -2 -6 -9 192.86 32.4 1
 2 6 9 211.3 33.38 1
 -2 -6 -9 239.68 32.07 1
 -2 -6 -10 75.37 21.07 1
 2 6 10 54.95 20.94 1
 -2 -6 -10 94.94 19.99 1
 -2 -6 -11 63.74 19.63 1
 -2 -6 -11 84.53 18.77 1
 2 6 11 56.86 19.17 1
 2 6 12 205.14 29.39 1
 -2 -6 -12 198.01 29.63 1
 2 6 13 63.52 17.04 1
 -2 -6 -13 76.46 18.05 1
 2 6 13 96.68 16.46 1
 2 -8 14 7.15 12.58 -2
 -2 -6 -14 7.15 12.58 1
 -2 8 -14 3.74 9.72 -2
 2 6 14 3.74 9.72 1
 -2 -6 -15 15.33 9.28 1
 2 7 -17 -1.87 8.63 1
 2 7 -16 30.73 10.34 1
 2 7 -16 60.88 12.95 1
 2 7 -15 88.7 16.33 1
 2 7 -15 97.43 17.75 1
 2 7 -14 109.5 19.15 1
 2 -6 -13 77.24 43.37 -2
 -2 -7 13 77.24 43.37 1
 2 7 -12 28.56 13.63 1
 -2 -7 12 86.53 43.18 1
 2 7 -11 91.79 16.42 1
 2 7 -11 58.46 16.92 1
 -2 -7 11 92.03 44.06 1
 2 7 -10 21.26 13.92 1
 2 7 -10 17.44 10.32 1
 2 7 -10 6.95 18.84 1
 2 7 -10 9.83 14.05 1
 -2 -7 10 14.09 41.05 1
 2 7 -9 27.72 13.81 1
 -2 -7 9 34.82 38.78 1
 2 7 -9 26.22 10.42 1
 2 7 -9 15.68 14.54 1
 2 7 -8 185.7 23.87 1
 2 7 -8 162.9 25.76 1
 -2 -7 8 134.18 45.85 1
 2 7 -8 192.07 25.16 1
 2 7 -7 26.4 14.26 1
 2 7 -7 42.35 21.69 1
 2 7 -7 74.86 24.23 1
 2 7 -7 40.25 14.36 1
 2 7 -7 52.28 13.29 1
 2 7 -7 39.23 10.73 1
 2 7 -7 55.77 10.35 1
 2 7 -6 70.37 14.53 1
 2 7 -6 74.49 12.69 1
 2 7 -6 65.43 15.51 1
 -2 -7 6 77.97 35.77 1
 2 7 -6 78.86 24.56 1
 2 7 -6 60.95 14.79 1
 2 7 -6 83.49 12.51 1
 2 7 -6 66.99 15.03 1
 2 7 -5 254.05 33.91 1
 2 7 -5 244.52 34.51 1
 2 7 -5 259.32 40.68 1
 -2 -7 5 153.52 47.33 1
 2 7 -5 251.78 34.64 1
 2 7 -5 283.52 34.15 1
 2 7 -5 298.67 33.31 1
 2 7 -5 268.58 35.47 1
 2 7 -5 281.03 35.86 1
 -2 7 4 213.4 29.92 -2
 2 7 -4 213.4 29.92 1
 -2 7 4 234.46 29.04 -2
 2 7 -4 234.46 29.04 1
 -2 7 4 253.08 29.82 -2
 2 7 -4 253.08 29.82 1
 -2 7 4 223.29 29.77 -2
 2 7 -4 223.29 29.77 1
 -2 7 4 203.99 30.3 -2
 2 7 -4 203.99 30.3 1
 -2 7 4 223.64 28.41 -2
 2 7 -4 223.64 28.41 1
 -2 7 4 243.84 31.82 -2
 2 7 -4 243.84 31.82 1
 2 7 -3 29.19 12.07 1
 2 7 -3 9.63 17.39 1
 2 7 -3 21.53 9.69 1
 2 7 -3 30.19 11.97 1
 2 7 -3 31.89 10.97 1
 2 7 -3 26.2 12.09 1
 2 7 -2 1.11 17.09 1
 2 7 -2 -1.65 13.8 1
 2 7 -2 9.13 17.51 1
 2 7 -1 335.9 47.76 1
 2 7 -1 396.01 44.4 1
 2 7 -1 297.99 45.67 1
 2 7 0 529.86 65.28 1
 2 7 0 486.55 66.24 1
 2 7 0 594.5 65.41 1
 2 7 0 522.74 65.11 1
 2 7 1 71.54 15.34 1
 2 7 1 87.41 14.62 1
 2 7 1 79.6 19.47 1
 2 7 1 91.88 17.25 1
 2 7 2 73.76 16.41 1
 2 7 2 71.82 13.03 1
 2 7 2 70.35 17.76 1
 2 7 2 60.46 14.33 1
 2 7 2 69.17 24.93 1
 2 7 3 410.96 49.92 1
 2 7 3 270.65 53.58 1
 2 7 3 405.32 50.68 1
 2 7 3 518.31 51.03 1
 2 7 3 494.17 52.07 1
 2 7 3 298.03 51.63 1
 2 7 4 228.55 52.92 1
 2 7 4 397.38 49.14 1
 -2 8 -5 185.12 28.1 -2
 2 7 5 185.12 28.1 1
 2 -8 5 171.57 24.7 -2
 -2 -7 -5 171.57 24.7 1
 2 7 6 30.11 19.14 1
 -2 -7 -6 32.84 12.88 1
 2 7 7 104.53 24.28 1
 -2 -7 -7 119.25 20.12 1
 2 7 8 24.85 20.13 1
 -2 -7 -8 34.8 14.66 1
 2 7 9 1.92 18.86 1
 -2 -7 -9 -6.68 14.18 1
 -2 -7 -9 -2.07 18.87 1
 2 7 10 2.2 18.3 1
 -2 -7 -10 13.19 17.83 1
 -2 -7 -10 18.83 14.23 1
 2 7 11 39.52 16.47 1
 2 7 12 35.63 15.37 1
 2 7 12 15.66 14.24 1
 -2 -7 -12 19.56 15.89 1
 2 7 13 8.43 12.68 1
 -2 -7 -13 6.45 13.59 1
 2 7 13 7.08 11.61 1
 2 -9 14 19.28 11.09 -2
 -2 -7 -14 19.28 11.09 1
 2 8 -17 19.2 7.7 1
 2 8 -16 14.26 10.15 1
 2 8 -16 10.36 8.31 1
 2 8 -15 -2.53 11.95 1
 2 8 -15 3.81 10.58 1
 2 8 -14 139.42 20.66 1
 2 8 -14 110.48 20.21 1
 -2 7 13 20.23 11.76 -2
 2 8 -13 20.23 11.76 1
 2 -7 -13 89.09 35.18 -2
 -2 -8 13 89.09 35.18 1
 2 8 -12 7.78 15.18 1
 -2 -8 12 -30.96 35.98 1
 2 8 -12 -6.09 12.39 1
 2 8 -12 3.77 15.17 1
 2 8 -11 32.02 14.75 1
 2 8 -11 54.87 17.06 1
 -2 -8 11 75.04 37.74 1
 2 8 -10 90.28 20.78 1
 -2 -8 10 115.78 41.4 1
 2 8 -10 66.09 24.79 1
 2 8 -10 90.69 19.3 1
 2 8 -10 157.84 18.93 1
 2 8 -9 30.52 11.05 1
 -2 -8 9 42.14 35.43 1
 2 8 -9 36.36 15.43 1
 2 8 -9 14.59 13.9 1
 2 8 -9 31.88 22.22 1
 2 8 -9 20.5 13.47 1
 2 8 -8 11.45 12.79 1
 2 8 -8 31.15 23.86 1
 2 8 -8 2.01 10 1
 -2 -8 8 17.24 32.53 1
 2 8 -8 14.74 13.74 1
 2 8 -8 16.31 14.21 1
 2 8 -7 120.69 21.81 1
 2 8 -7 144.05 19.74 1
 2 8 -7 149.29 23.52 1
 2 8 -7 112.28 28.3 1
 2 8 -7 145.23 19.67 1
 2 8 -7 142.72 21.85 1
 2 8 -7 140.38 20.99 1
 2 8 -7 193.41 34.16 1
 2 8 -6 337.57 43.66 1
 2 8 -6 360.16 43.31 1
 2 8 -6 347.32 44.73 1
 2 8 -6 378.58 42.14 1
 2 8 -6 217.99 47.97 1
 2 8 -6 369.61 42.63 1
 2 8 -6 229.16 43.33 1
 2 8 -6 506.45 55.19 1
 2 8 -6 367.34 42.59 1
 2 8 -5 53.63 15.77 1
 2 8 -5 51.46 15.61 1
 2 8 -5 155.73 13.17 1
 2 8 -5 62.06 17.02 1
 2 8 -5 53.64 26.22 1
 2 8 -5 39.43 14.46 1
 2 8 -5 76.38 13.92 1
 2 8 -5 137.11 31.3 1
 2 8 -5 74.74 14.32 1
 2 8 -5 40.55 17.68 1
 -2 8 4 154.02 22.46 -2
 2 8 -4 154.02 22.46 1
 -2 8 4 146.73 23.37 -2
 2 8 -4 146.73 23.37 1
 -2 8 4 135.05 20 -2
 2 8 -4 135.05 20 1
 -2 8 4 150.53 25.28 -2
 2 8 -4 150.53 25.28 1
 -2 8 4 135.46 22.31 -2
 2 8 -4 135.46 22.31 1
 -2 8 4 201.83 37.26 -2
 2 8 -4 201.83 37.26 1
 -2 8 4 174.47 20.78 -2
 2 8 -4 174.47 20.78 1
 -2 8 4 165.7 21.54 -2
 2 8 -4 165.7 21.54 1
 2 8 -3 742.6 97.15 1
 2 8 -3 867.61 97.83 1
 2 8 -3 830.45 97.37 1
 2 8 -3 806.27 96.27 1
 2 8 -3 690.83 97.54 1
 2 8 -3 648.97 98.36 1
 2 8 -3 770.58 99.91 1
 2 8 -3 889.41 96.23 1
 2 8 -3 804.45 96.93 1
 2 8 -3 1012.67 108.32 1
 2 8 -2 294.53 46.4 1
 2 8 -2 250.74 31.36 1
 2 8 -2 256.97 32.33 1
 2 8 -2 186.3 35.49 1
 2 8 -2 227.62 31.36 1
 2 8 -2 257.83 31.2 1
 2 8 -2 202.43 31.74 1
 2 8 -2 264.59 33.58 1
 2 8 -1 1059.98 117.26 1
 2 8 -1 921.31 106.43 1
 2 8 -1 990.86 106.09 1
 2 8 -1 930.84 106.76 1
 2 8 -1 957.15 106.32 1
 2 8 -1 766.79 108.34 1
 2 8 -1 825.54 106.24 1
 2 8 -1 725.11 106.34 1
 2 8 0 108.05 19.34 1
 2 8 0 115.22 17.97 1
 2 8 0 108.71 17.93 1
 2 8 0 73.58 22.02 1
 2 8 0 122.21 35.28 1
 2 8 0 110.87 21.74 1
 2 8 1 89.2 17.22 1
 2 8 1 87.26 31.95 1
 2 8 1 68.6 14.49 1
 2 8 1 71.08 15.22 1
 2 8 1 69.72 18.87 1
 2 8 1 73.39 15.17 1
 2 8 2 117.45 19.56 1
 2 8 2 122.34 31.88 1
 2 8 2 108.72 16.65 1
 2 8 2 120.32 18.41 1
 2 8 2 88.02 17.76 1
 2 8 2 69.07 28.42 1
 2 8 2 83.93 20.35 1
 2 8 3 81.3 24.44 1
 2 8 3 67.94 31.66 1
 2 8 3 201.73 24.46 1
 2 8 3 137.43 22.78 1
 2 8 3 170.17 21.45 1
 2 8 3 208.49 36.1 1
 2 8 3 184.51 24.11 1
 2 8 4 45.2 17.29 1
 2 8 4 43.5 16.86 1
 2 8 4 52.27 10.95 1
 2 8 4 24.86 22.75 1
 2 8 4 65.2 25.42 1
 -2 9 -5 48.31 18.1 -2
 2 8 5 48.31 18.1 1
 -2 9 -5 73.1 19.49 -2
 2 8 5 73.1 19.49 1
 2 8 6 238.13 31.58 1
 2 8 6 189.43 33.09 1
 2 8 7 107.47 21.21 1
 2 8 7 97.3 23.48 1
 -2 -8 -7 99.92 18.6 1
 2 8 8 79.2 22.01 1
 -2 -8 -8 86.21 17.57 1
 2 8 9 41.07 18.45 1
 -2 -8 -9 11.97 13.5 1
 2 8 9 22.25 16.65 1
 -2 -8 -9 16.08 18.25 1
 2 8 10 -8.78 15.63 1
 -2 -8 -10 2.37 12.67 1
 -2 -8 -11 9.71 15.81 1
 2 8 11 13.74 16.11 1
 2 8 11 9.79 14.51 1
 2 8 12 18.87 14.26 1
 -2 -8 -12 8.44 14.36 1
 2 8 12 22.56 12.69 1
 2 8 13 -2.93 11.77 1
 -2 -8 -13 17.96 12.17 1
 2 8 13 22.66 9.78 1
 2 -10 14 10.84 8.62 -2
 -2 -8 -14 10.84 8.62 1
 2 9 -16 -0.79 7.29 1
 2 9 -16 -0.13 8.92 1
 2 9 -15 20.68 11.05 1
 2 9 -15 43.33 11.96 1
 2 9 -14 27.28 12.91 1
 2 9 -14 28.14 13.04 1
 -2 8 13 70.01 17.63 -2
 2 9 -13 70.01 17.63 1
 -2 8 13 102.11 17.6 -2
 2 9 -13 102.11 17.6 1
 -2 8 13 79.63 15.08 -2
 2 9 -13 79.63 15.08 1
 2 9 -11 121.69 23.72 1
 2 9 -11 105.01 22.29 1
 2 9 -11 73.26 25 1
 2 9 -11 123.66 20.84 1
 2 9 -10 -9.46 17.45 1
 2 9 -10 -3.33 16.09 1
 2 9 -10 -2.79 20.71 1
 2 9 -10 17.44 13.88 1
 2 9 -9 191.33 34.72 1
 2 9 -9 217.16 32.21 1
 2 9 -9 177.51 37.53 1
 2 9 -9 305 31.58 1
 2 9 -9 234.6 33.46 1
 2 9 -8 449.25 52.39 1
 2 9 -8 321.18 39.51 1
 2 9 -8 266.49 42.68 1
 2 9 -8 198.56 45.47 1
 2 9 -8 258.79 40.61 1
 2 9 -8 405.24 40.02 1
 2 9 -8 300.25 41.52 1
 2 9 -7 134.74 31.65 1
 2 9 -7 93.73 15.36 1
 2 9 -7 77.92 20.73 1
 2 9 -7 91.72 18.01 1
 2 9 -7 89.68 27.79 1
 2 9 -7 79.95 26.44 1
 2 9 -7 105.12 16.83 1
 2 9 -7 94.67 18.95 1
 2 9 -6 6.54 26.54 1
 2 9 -6 15.4 10.59 1
 2 9 -6 17.36 15.8 1
 2 9 -6 12.03 13.53 1
 2 9 -6 -0.59 24.62 1
 2 9 -6 -2.87 24.14 1
 2 9 -6 7.05 13.72 1
 2 9 -6 -0.08 11.84 1
 2 9 -5 44.93 18.01 1
 2 9 -5 68.7 14.08 1
 2 9 -5 136.56 33.22 1
 2 9 -5 68.9 17.5 1
 2 9 -5 67.22 16.07 1
 2 9 -5 70.73 26.85 1
 2 9 -5 37.91 26.39 1
 2 9 -5 68.91 16.6 1
 2 9 -5 83.68 13.79 1
 -2 9 4 344.05 45.22 -2
 2 9 -4 344.05 45.22 1
 -2 9 4 357.76 50.46 -2
 2 9 -4 357.76 50.46 1
 -2 9 4 281.86 46.9 -2
 2 9 -4 281.86 46.9 1
 -2 9 4 253.19 50.96 -2
 2 9 -4 253.19 50.96 1
 -2 9 4 411.14 43.61 -2
 2 9 -4 411.14 43.61 1
 -2 9 4 313.82 45.91 -2
 2 9 -4 313.82 45.91 1
 -2 9 4 331.87 44.83 -2
 2 9 -4 331.87 44.83 1
 -2 9 4 371.87 44.81 -2
 2 9 -4 371.87 44.81 1
 2 9 -3 100.18 17.21 1
 2 9 -3 64.49 25.28 1
 2 9 -3 117.64 36.28 1
 2 9 -3 103.55 16.34 1
 2 9 -3 84.76 16.97 1
 2 9 -3 58.94 17.63 1
 2 9 -3 58.2 20.4 1
 2 9 -2 31.87 14.45 1
 2 9 -2 50.9 13.81 1
 2 9 -2 64.58 33.48 1
 2 9 -2 35.97 13.69 1
 2 9 -2 56.17 14.74 1
 2 9 -2 30.41 21.74 1
 2 9 -1 40.97 14.39 1
 2 9 -1 50.2 13.94 1
 2 9 -1 61.76 16.69 1
 2 9 -1 46.89 14.09 1
 2 9 -1 75.91 35.93 1
 2 9 -1 29.27 21.02 1
 2 9 0 62.76 14.73 1
 2 9 0 82.53 18.07 1
 2 9 0 66.05 15.2 1
 2 9 0 55.75 21.27 1
 2 9 0 103.1 35.29 1
 2 9 1 206.06 27.42 1
 2 9 1 226.23 25.52 1
 2 9 1 73.55 36.8 1
 2 9 1 188.18 26.01 1
 2 9 1 172.3 25.95 1
 2 9 1 257.97 43.3 1
 2 9 1 106.81 28.45 1
 2 9 2 29.08 18.72 1
 2 9 2 74.67 17.76 1
 2 9 2 85.11 13.84 1
 2 9 2 -2.08 27.05 1
 2 9 2 45.67 14.88 1
 2 9 2 53.93 14.53 1
 2 9 2 114.63 32.28 1
 2 9 3 -5.14 16.61 1
 2 9 3 9.64 10.19 1
 2 9 3 -1.5 23.32 1
 2 9 3 -6.74 14.68 1
 2 9 3 8.25 27.27 1
 2 9 3 -9.04 16.55 1
 2 9 3 -10.63 13.61 1
 2 9 4 53.42 27.05 1
 2 9 4 37.88 24.18 1
 2 9 4 45.3 11.46 1
 2 9 4 49.69 17.64 1
 2 9 4 49.15 17.41 1
 -2 10 -5 134 23.68 -2
 2 9 5 134 23.68 1
 -2 10 -5 137.46 24.7 -2
 2 9 5 137.46 24.7 1
 2 9 6 207.75 30.4 1
 2 9 6 206.25 32 1
 2 9 7 79.2 21.25 1
 2 9 8 3.65 16.23 1
 2 9 8 11.85 19.87 1
 2 9 8 0.75 18.07 1
 2 9 9 42.39 16.87 1
 -2 -9 -10 28.74 16.24 1
 2 9 10 32.82 16.07 1
 2 9 10 -4.68 14.77 1
 -2 -9 -11 45.13 16.13 1
 2 9 11 54.32 16.26 1
 2 9 11 59.06 14.69 1
 2 9 12 2.19 10.65 1
 2 9 12 11.51 12.67 1
 -2 -9 -12 -2.55 12.61 1
 2 9 13 0.78 9.54 1
 -2 -9 -13 -2.36 9.75 1
 2 10 -16 -1.81 6.15 1
 2 10 -15 11.43 9.36 1
 2 10 -15 26.5 9.86 1
 2 10 -14 42.45 13.17 1
 2 10 -14 53.77 13.02 1
 -2 9 13 37.21 14.59 -2
 2 10 -13 37.21 14.59 1
 -2 9 13 40.34 13.8 -2
 2 10 -13 40.34 13.8 1
 2 10 -12 3.57 14.99 1
 2 10 -12 -6.22 11.92 1
 2 10 -12 13.92 13.91 1
 2 10 -10 58.48 19.16 1
 2 10 -10 44.49 22.49 1
 2 10 -10 61.65 15.28 1
 2 10 -10 45.03 16.52 1
 2 10 -9 119.43 25.15 1
 2 10 -9 139.97 22.97 1
 2 10 -9 136.65 21.72 1
 2 10 -9 130.57 29.75 1
 2 10 -8 24.09 23.89 1
 2 10 -8 4.34 14.36 1
 2 10 -8 5.71 23.48 1
 2 10 -8 9.71 11.95 1
 2 10 -8 23.33 23.73 1
 2 10 -8 1.65 9.07 1
 2 10 -8 7.54 15.55 1
 2 10 -8 -3.82 18.8 1
 2 10 -7 -11.56 14.9 1
 2 10 -7 26.54 26.2 1
 2 10 -7 2.5 24.78 1
 2 10 -7 3.77 11.91 1
 2 10 -7 19.13 27.05 1
 2 10 -7 5.95 10.08 1
 2 10 -7 17.4 15.55 1
 2 10 -7 -2.49 17.81 1
 2 10 -6 34.37 27.88 1
 2 10 -6 38.94 16.58 1
 2 10 -6 23.99 27.48 1
 2 10 -6 58.75 13.49 1
 2 10 -6 57.5 13.35 1
 2 10 -6 84.17 16.83 1
 2 10 -6 53.63 19.11 1
 2 10 -5 119.8 24.5 1
 2 10 -5 63.85 32.54 1
 2 10 -5 222.46 39.92 1
 2 10 -5 159.36 21.04 1
 2 10 -5 131.12 32.51 1
 2 10 -5 132.66 22.8 1
 2 10 -5 151.95 22.85 1
 2 10 -5 131.69 24.44 1
 -2 10 4 18.04 18.41 -2
 2 10 -4 18.04 18.41 1
 -2 10 4 19.55 26.77 -2
 2 10 -4 19.55 26.77 1
 -2 10 4 37.67 32.53 -2
 2 10 -4 37.67 32.53 1
 -2 10 4 28.99 12.93 -2
 2 10 -4 28.99 12.93 1
 -2 10 4 40.27 15.64 -2
 2 10 -4 40.27 15.64 1
 -2 10 4 33.66 24.87 -2
 2 10 -4 33.66 24.87 1
 -2 10 4 24.29 14.88 -2
 2 10 -4 24.29 14.88 1
 -2 10 4 26.06 16.66 -2
 2 10 -4 26.06 16.66 1
 2 10 -3 -10.9 18.04 1
 2 10 -3 11.5 26.66 1
 2 10 -3 -36.71 34.15 1
 2 10 -3 10.21 12.48 1
 2 10 -3 7.19 23.52 1
 2 10 -3 0.26 13.73 1
 2 10 -3 3.17 14.75 1
 2 10 -2 16.52 19.22 1
 2 10 -2 31.91 24.17 1
 2 10 -2 56.92 36.42 1
 2 10 -2 54.28 14.62 1
 2 10 -2 30.03 29.98 1
 2 10 -2 18.75 15.24 1
 2 10 -2 45.01 14.79 1
 2 10 -1 61.61 33.08 1
 2 10 -1 78.21 17.14 1
 2 10 -1 84.66 17.24 1
 2 10 -1 91.38 37.88 1
 2 10 -1 79.98 24.54 1
 2 10 0 46.45 23.36 1
 2 10 0 52.85 30.91 1
 2 10 0 104.94 17.71 1
 2 10 0 85.16 20.47 1
 2 10 0 84.08 17.87 1
 2 10 0 123.86 39.73 1
 2 10 0 95.7 18.24 1
 2 10 1 173.05 35.51 1
 2 10 1 96.52 18.81 1
 2 10 1 112.47 18.37 1
 2 10 1 113.4 21.42 1
 2 10 1 43.62 23.3 1
 2 10 1 151.8 38.69 1
 2 10 2 -27.61 27.67 1
 2 10 2 5.02 11.43 1
 2 10 2 -1.47 17.43 1
 2 10 2 -12.74 13.74 1
 2 10 2 -32.63 31.93 1
 2 10 2 -5.24 18.23 1
 2 10 3 -5.64 17.54 1
 2 10 3 8.79 25.17 1
 2 10 3 29.45 29.75 1
 2 10 3 6.19 17.42 1
 2 10 3 -13.74 14.21 1
 2 10 3 5.42 13.56 1
 2 10 3 1.06 11.01 1
 2 10 4 29.71 11.16 1
 2 10 4 74.13 28.99 1
 2 10 4 35.26 17.32 1
 2 10 4 30.38 16.6 1
 -2 11 -5 130.82 23.26 -2
 2 10 5 130.82 23.26 1
 -2 11 -5 125.52 23.84 -2
 2 10 5 125.52 23.84 1
 2 10 6 65.25 19.33 1
 2 10 7 -8.72 17.37 1
 2 10 7 -40.62 23.62 1
 2 10 7 6.72 16.45 1
 2 10 8 86.58 19.25 1
 2 10 9 138.9 22.72 1
 -2 -10 -9 145.55 22.53 1
 2 10 9 178.04 21.74 1
 -2 -10 -10 58.78 17.71 1
 2 10 10 84.9 18.12 1
 2 10 10 93.55 16.62 1
 2 10 11 4.04 12.63 1
 2 10 11 25.23 11.3 1
 -2 -10 -11 1.31 12.94 1
 -2 -10 -12 24.8 10.65 1
 2 10 12 16.12 10.59 1
 2 11 -15 6.92 7.4 1
 2 11 -15 9.44 6.94 1
 2 11 -14 15.55 10.49 1
 2 11 -14 18.78 9.91 1
 -2 10 13 45.49 13.78 -2
 2 11 -13 45.49 13.78 1
 -2 10 13 32.96 12.46 -2
 2 11 -13 32.96 12.46 1
 2 11 -12 41.5 13.11 1
 2 11 -12 31.71 14.91 1
 2 11 -12 -6 14.65 1
 2 11 -11 -3.44 13.47 1
 2 11 -11 2.61 15.42 1
 2 11 -11 2.3 17.47 1
 2 11 -9 -3.27 14.95 1
 2 11 -9 -4.23 23.12 1
 2 11 -9 -8.34 14.24 1
 2 11 -9 8.13 17.73 1
 2 11 -8 -6.11 18.28 1
 2 11 -8 13.08 23.41 1
 2 11 -8 -10.9 15.55 1
 2 11 -8 2.93 14.87 1
 2 11 -8 -26.53 24.65 1
 2 11 -8 3.43 23.41 1
 2 11 -7 6.44 10.25 1
 2 11 -7 -20.11 19.17 1
 2 11 -7 -0.52 24.46 1
 2 11 -7 1.51 15.28 1
 2 11 -7 13.01 15.54 1
 2 11 -7 -11.46 27.47 1
 2 11 -7 -18.25 29.08 1
 2 11 -6 -0.27 10.97 1
 2 11 -6 13.3 18.35 1
 2 11 -6 8.27 26.66 1
 2 11 -6 -9.21 15.13 1
 2 11 -6 10.98 27.09 1
 2 11 -6 24.93 29.69 1
 2 11 -5 16.8 13.16 1
 2 11 -5 47.95 27.34 1
 2 11 -5 19.59 18.38 1
 2 11 -5 28.8 16.24 1
 2 11 -5 38.44 28.68 1
 2 11 -5 43.97 35.03 1
 -2 11 4 15.98 13.15 -2
 2 11 -4 15.98 13.15 1
 -2 11 4 18.64 28.8 -2
 2 11 -4 18.64 28.8 1
 -2 11 4 6.04 17.22 -2
 2 11 -4 6.04 17.22 1
 -2 11 4 11.38 18.62 -2
 2 11 -4 11.38 18.62 1
 -2 11 4 11.39 14.88 -2
 2 11 -4 11.39 14.88 1
 -2 11 4 56.04 27.92 -2
 2 11 -4 56.04 27.92 1
 -2 11 4 55.59 35.81 -2
 2 11 -4 55.59 35.81 1
 2 11 -3 10.4 12.79 1
 2 11 -3 13.06 28.91 1
 2 11 -3 -7.78 16.4 1
 2 11 -3 19.31 19.08 1
 2 11 -3 13.94 14.32 1
 2 11 -3 -1.96 26.64 1
 2 11 -3 59.07 36.72 1
 2 11 -2 15.66 13.84 1
 2 11 -2 1.28 30.02 1
 2 11 -2 -1.87 15.68 1
 2 11 -2 20.64 20.88 1
 2 11 -2 11.87 23.8 1
 2 11 -2 38.84 36.75 1
 2 11 -2 21.92 14.95 1
 2 11 -1 58.71 15.12 1
 2 11 -1 -6.48 30.76 1
 2 11 -1 85.19 39.26 1
 2 11 -1 23.81 22.72 1
 2 11 -1 46.07 24.3 1
 2 11 -1 53.93 15.74 1
 2 11 -1 40.91 16.06 1
 2 11 0 42.86 36.18 1
 2 11 0 257.51 46.39 1
 2 11 0 151.25 23.16 1
 2 11 0 88.4 28.61 1
 2 11 0 161.84 23.59 1
 2 11 0 152.03 23.18 1
 2 11 1 -4.48 28.84 1
 2 11 1 41.02 14.39 1
 2 11 1 32.62 20.79 1
 2 11 1 30.14 18.61 1
 2 11 1 15.05 14.61 1
 2 11 2 -16.02 31.09 1
 2 11 2 22.93 33.11 1
 2 11 2 28.94 12.81 1
 2 11 2 2.05 18.96 1
 2 11 2 22.7 18.06 1
 2 11 2 2.98 14.46 1
 2 11 3 84.75 19.16 1
 2 11 3 62.18 30.53 1
 2 11 3 101.27 17.23 1
 2 11 3 112.22 21.61 1
 2 11 4 164.51 24.39 1
 2 11 4 165.45 22.09 1
 -2 12 -5 17.85 15.61 -2
 2 11 5 17.85 15.61 1
 -2 12 -5 46.18 17.42 -2
 2 11 5 46.18 17.42 1
 2 11 6 6.1 23.62 1
 2 11 6 11.88 15.49 1
 2 11 6 -9.77 16.47 1
 2 11 7 23.84 16.23 1
 2 11 7 46.68 16.75 1
 2 11 8 77.85 16.25 1
 2 11 8 69.05 16.65 1
 -2 -11 -9 42.79 15.69 1
 2 11 9 61.22 15.1 1
 2 11 9 67 14.66 1
 -2 -11 -10 16.92 12.85 1
 2 11 10 -13.4 12.1 1
 2 11 10 -2.29 11.5 1
 -2 -11 -11 31.53 11.07 1
 2 11 11 17.25 10.6 1
 -2 -11 -12 23.51 7.89 1
 2 12 -14 -0.15 8.23 1
 2 12 -14 5.64 6.67 1
 -2 11 13 0.66 11.34 -2
 2 12 -13 0.66 11.34 1
 -2 11 13 24.59 9.46 -2
 2 12 -13 24.59 9.46 1
 2 12 -12 -6.45 13.2 1
 2 12 -12 2.26 10.74 1
 2 12 -11 1.11 11.98 1
 2 12 -11 3.32 14.82 1
 2 12 -11 5.16 16.02 1
 2 12 -10 0.25 13.08 1
 2 12 -10 -7.5 15.76 1
 2 12 -10 7.8 18.84 1
 2 12 -9 -11.89 22 1
 2 12 -9 22.11 13.77 1
 2 12 -7 25.6 10.69 1
 2 12 -7 24.45 17.91 1
 2 12 -7 8.29 24.93 1
 2 12 -7 2.31 15.01 1
 2 12 -7 30.62 25.85 1
 2 12 -7 53.11 27.21 1
 2 12 -6 29.18 11.9 1
 2 12 -6 19.22 18.27 1
 2 12 -6 -7.25 26.47 1
 2 12 -6 19.2 14.5 1
 2 12 -6 -4.84 27.26 1
 2 12 -6 25.42 29.45 1
 2 12 -5 140.93 19.39 1
 2 12 -5 79.34 32.61 1
 2 12 -5 91.77 23.34 1
 2 12 -5 115.59 21.15 1
 2 12 -5 69.42 31.28 1
 -2 12 4 94.33 16.23 -2
 2 12 -4 94.33 16.23 1
 -2 12 4 17.42 31.07 -2
 2 12 -4 17.42 31.07 1
 -2 12 4 76.61 19.55 -2
 2 12 -4 76.61 19.55 1
 -2 12 4 38.58 20.97 -2
 2 12 -4 38.58 20.97 1
 -2 12 4 74.56 17.73 -2
 2 12 -4 74.56 17.73 1
 -2 12 4 23.67 28.7 -2
 2 12 -4 23.67 28.7 1
 -2 12 4 138.3 38.76 -2
 2 12 -4 138.3 38.76 1
 2 12 -3 28.96 14.16 1
 2 12 -3 14.25 29.42 1
 2 12 -3 29.7 16.94 1
 2 12 -3 19.09 20.04 1
 2 12 -3 42.83 26.79 1
 2 12 -3 37.83 35.93 1
 2 12 -3 38.32 15.43 1
 2 12 -2 63.26 32.15 1
 2 12 -2 125.47 40.79 1
 2 12 -2 46.7 23.38 1
 2 12 -2 76.91 27.25 1
 2 12 -2 80.01 17.55 1
 2 12 -2 77.72 17.96 1
 2 12 -1 102.72 41.99 1
 2 12 -1 380.81 54.96 1
 2 12 -1 152.01 37.39 1
 2 12 -1 167.63 37.94 1
 2 12 -1 222.94 32.66 1
 2 12 -1 270.41 32.98 1
 2 12 -1 308.77 32.92 1
 2 12 0 27.65 35.12 1
 2 12 0 187.18 44.66 1
 2 12 0 56.72 27.3 1
 2 12 0 58.17 25.35 1
 2 12 0 108.65 19.79 1
 2 12 0 127.84 19.53 1
 2 12 1 19.78 31.12 1
 2 12 1 29.34 34.22 1
 2 12 1 1.87 25.12 1
 2 12 1 10.57 20.42 1
 2 12 1 5.21 14.2 1
 2 12 1 6.41 13.31 1
 2 12 2 16.98 31.76 1
 2 12 2 55.91 28.51 1
 2 12 2 60.42 22.34 1
 2 12 2 87.44 16.33 1
 2 12 2 90.98 17.55 1
 2 12 3 205.9 40.35 1
 2 12 3 59.38 31.33 1
 2 12 3 22.23 32.62 1
 2 12 3 153.54 24.35 1
 2 12 3 154.14 20.77 1
 2 12 4 -34.28 26.55 1
 2 12 4 17.92 17.66 1
 2 12 4 14.48 27.25 1
 -2 13 -5 53.56 18.18 -2
 2 12 5 53.56 18.18 1
 2 12 6 29.14 23.94 1
 2 12 6 33.42 13.89 1
 2 12 6 21.48 16.14 1
 2 12 7 1 20.81 1
 2 12 7 26.64 15.01 1
 2 12 7 11.93 12.86 1
 2 12 8 10.08 16.99 1
 2 12 8 37.82 12.86 1
 2 12 8 8.34 13.72 1
 -2 -12 -8 22.92 14.75 1
 2 12 9 -8.06 13.24 1
 -2 -12 -9 -1.24 12.54 1
 2 12 9 -1.97 11.19 1
 2 12 9 6.58 11.38 1
 2 12 10 23.46 9.64 1
 -2 -12 -10 12.01 10.44 1
 -2 -12 -11 11.79 7.12 1
 -2 12 13 4.92 8.34 -2
 2 13 -13 4.92 8.34 1
 -2 12 13 10.78 6.16 -2
 2 13 -13 10.78 6.16 1
 2 13 -12 1.32 11.41 1
 2 13 -12 10.75 8.63 1
 2 13 -11 53.3 14.8 1
 2 13 -11 25.83 15.33 1
 2 13 -11 48.52 11.63 1
 2 13 -10 61.37 16.1 1
 2 13 -10 16.06 18.03 1
 2 13 -10 53.7 13.02 1
 2 13 -9 8.95 15.7 1
 2 13 -9 8.36 19.45 1
 2 13 -9 13.21 12.29 1
 2 13 -8 8.98 22.13 1
 2 13 -8 17.82 16.72 1
 2 13 -8 17.48 12.94 1
 2 13 -8 26.47 8.16 1
 2 13 -7 5.8 24.33 1
 2 13 -7 57.18 14.55 1
 2 13 -6 213.73 42.12 1
 2 13 -5 50.65 30.61 1
 2 13 -5 28.83 26.34 1
 -2 13 4 45.23 30.3 -2
 2 13 -4 45.23 30.3 1
 -2 13 4 79.65 15.56 -2
 2 13 -4 79.65 15.56 1
 -2 13 4 44.48 20.47 -2
 2 13 -4 44.48 20.47 1
 -2 13 4 79.65 16.92 -2
 2 13 -4 79.65 16.92 1
 -2 13 4 111.26 36.34 -2
 2 13 -4 111.26 36.34 1
 -2 13 4 59.45 28.23 -2
 2 13 -4 59.45 28.23 1
 2 13 -3 202.97 42.97 1
 2 13 -3 38.36 32.78 1
 2 13 -3 156.36 20.57 1
 2 13 -3 51.71 24.37 1
 2 13 -3 124.17 20.55 1
 2 13 -3 79.65 28.77 1
 2 13 -3 133.97 22.24 1
 2 13 -2 135.18 38.78 1
 2 13 -2 15.83 31.92 1
 2 13 -2 99.78 17.25 1
 2 13 -2 8.07 22.26 1
 2 13 -2 78.91 17.27 1
 2 13 -2 71.35 25.87 1
 2 13 -2 69.55 17.96 1
 2 13 -1 37.4 32.07 1
 2 13 -1 152.68 19.53 1
 2 13 -1 155.03 41.28 1
 2 13 -1 57.14 25.28 1
 2 13 -1 53.4 26.72 1
 2 13 -1 105.29 19.67 1
 2 13 0 41.64 14.39 1
 2 13 0 11.23 22.97 1
 2 13 0 18.71 14.32 1
 2 13 0 52.68 34.93 1
 2 13 0 -2.65 32.32 1
 2 13 0 23.19 21.5 1
 2 13 1 79.75 35.93 1
 2 13 1 55.8 14.66 1
 2 13 1 85.51 27.85 1
 2 13 2 187.77 43.9 1
 2 13 3 93.48 32.94 1
 2 13 4 5.28 24.09 1
 2 13 4 -20.97 24.32 1
 -2 14 -5 9.49 23.45 -2
 2 13 5 9.49 23.45 1
 2 13 6 9.92 21.57 1
 2 13 7 18.6 18.39 1
 2 13 8 -10.66 14.86 1
 -2 -13 -8 6.03 11.7 1
 2 13 9 -12.4 10.27 1
 -2 -13 -9 3.37 9.48 1
 2 14 -11 25.05 11.62 1
 2 14 -11 28.34 10.97 1
 2 14 -11 28.55 7.87 1
 2 14 -10 -16.92 14.82 1
 2 14 -10 7.16 11.79 1
 2 14 -10 7.14 8.66 1
 2 14 -9 10.4 17.73 1
 2 14 -9 47.37 14.46 1
 2 14 -9 38.11 10.78 1
 2 14 -8 108.83 13.67 1
 2 14 -8 55.88 23.48 1
 2 14 -8 79.14 18.88 1
 2 14 -8 79.98 15.82 1
 2 14 -7 84.65 11.66 1
 2 14 -7 62.96 17.33 1
 2 14 -7 47.23 14.15 1
 2 14 -6 21.3 23.25 1
 2 14 -6 18.23 23.4 1
 2 14 -6 14.11 11.71 1
 2 14 -5 109.44 15.16 1
 2 14 -5 20.85 26.9 1
 2 14 -5 41.82 26.56 1
 2 14 -5 65.56 15.61 1
 -2 14 4 92.48 34.84 -2
 2 14 -4 92.48 34.84 1
 -2 14 4 126.16 32.66 -2
 2 14 -4 126.16 32.66 1
 -2 14 4 161.43 26.11 -2
 2 14 -4 161.43 26.11 1
 -2 14 4 146.35 24.61 -2
 2 14 -4 146.35 24.61 1
 2 14 -3 -12.99 27.93 1
 2 14 -3 20.14 18.09 1
 2 14 -3 26.1 12.62 1
 2 14 -3 16.66 14.3 1
 2 14 -3 -9.09 23.93 1
 2 14 -2 -6.43 33.02 1
 2 14 -2 2.89 13.4 1
 2 14 -2 -16.5 22.24 1
 2 14 -2 4.78 12.58 1
 2 14 -2 5.91 19 1
 2 14 -1 22.38 20.99 1
 2 14 -1 17.85 28.33 1
 2 14 -1 45.15 13.68 1
 2 14 -1 5.61 21.14 1
 2 14 -1 40.63 13.89 1
 2 14 0 59.03 24.02 1
 2 14 0 27.86 31.49 1
 2 14 0 127.58 17.04 1
 2 14 0 6.81 22.27 1
 2 14 0 99.75 16.64 1
 2 14 1 -6.37 28.49 1
 2 14 1 40.5 23.66 1
 2 14 1 21.04 19.15 1
 2 14 1 63.06 13.82 1
 2 14 2 11.76 26.13 1
 2 14 2 16.66 22.89 1
 2 14 3 -1.89 24.01 1
 2 14 3 7.58 22.71 1
 2 14 4 12.05 7.36 1
 2 14 4 5.62 22.23 1
 -2 15 -5 40.09 21.8 -2
 2 14 5 40.09 21.8 1
 2 14 6 6.67 18.28 1
 2 14 7 -2.47 15.29 1
 -2 -14 -7 11.65 10.59 1
 2 14 8 -7.99 10.87 1
 -2 -14 -8 15.95 8.31 1
 2 15 -10 8.28 10.8 1
 2 15 -10 23.63 8.51 1
 2 15 -9 11.25 10.05 1
 2 15 -9 -7.56 13.84 1
 2 15 -9 17.61 7.04 1
 2 15 -8 -12.01 11.23 1
 2 15 -8 9.29 8.03 1
 2 15 -8 2.51 16.24 1
 2 15 -7 -5.4 18.94 1
 2 15 -7 0.21 11.81 1
 2 15 -7 0.42 8.78 1
 2 15 -7 6.53 6.37 1
 2 15 -6 8.26 20.22 1
 2 15 -6 26.64 12.6 1
 2 15 -6 29.98 8.08 1
 2 15 -6 15.11 9.91 1
 2 15 -5 19.89 22.22 1
 2 15 -5 8.8 21.04 1
 2 15 -5 41.07 13.12 1
 -2 15 4 -0.95 24.07 -2
 2 15 -4 -0.95 24.07 1
 -2 15 4 -11.32 12.38 -2
 2 15 -4 -11.32 12.38 1
 -2 15 4 13.59 20.75 -2
 2 15 -4 13.59 20.75 1
 2 15 -3 37.09 24.74 1
 2 15 -3 -18.51 15.64 1
 2 15 -3 -23.14 21.03 1
 2 15 -3 -1.61 11.91 1
 2 15 -2 7.25 25.44 1
 2 15 -2 18.56 16.53 1
 2 15 -2 -5.85 19.76 1
 2 15 -2 15.47 11.54 1
 2 15 -1 24.99 26.15 1
 2 15 -1 -1.29 17.84 1
 2 15 -1 -1.38 19.01 1
 2 15 -1 16.43 10.94 1
 2 15 0 -0.51 26.16 1
 2 15 0 -4.18 17.29 1
 2 15 0 7.19 19.03 1
 2 15 1 10.01 24.17 1
 2 15 1 2.83 15.46 1
 2 15 1 -3.65 19.3 1
 2 15 2 26.07 23.39 1
 2 15 2 2.34 8.11 1
 2 15 2 -2.7 20.41 1
 2 15 3 12.26 7.25 1
 2 15 3 53.71 20.42 1
 2 15 4 34.94 6.96 1
 2 15 4 -7.87 19.4 1
 -2 16 -5 -3.75 17 -2
 2 15 5 -3.75 17 1
 2 15 6 3.51 14.29 1
 -2 -15 -6 2.06 8.77 1
 2 15 7 -2.99 9.74 1
 2 16 -8 4.85 11.52 1
 2 16 -8 4.38 6.62 1
 2 16 -7 12.01 13.69 1
 2 16 -7 -5.81 7.68 1
 2 16 -6 6.4 5.83 1
 2 16 -6 -4.54 8.57 1
 2 16 -5 2.84 16.76 1
 2 16 -5 -0.6 6.49 1
 2 16 -5 2.48 8.76 1
 -2 16 4 -1.47 17.75 -2
 2 16 -4 -1.47 17.75 1
 -2 16 4 9.18 7.65 -2
 2 16 -4 9.18 7.65 1
 -2 16 4 1.31 8.61 -2
 2 16 -4 1.31 8.61 1
 2 16 -3 -0.73 16.7 1
 2 16 -3 0.89 7.76 1
 2 16 -3 -13.35 8.64 1
 2 16 -2 12.39 8.56 1
 2 16 -2 11.25 16.15 1
 2 16 -2 15.11 21.77 1
 2 16 -1 8.93 14.2 1
 2 16 -1 -0.32 14.64 1
 2 16 -1 37.5 9.19 1
 2 16 0 16.62 15.18 1
 2 16 0 14.9 8.09 1
 2 16 1 16.52 15.62 1
 2 16 1 3.34 7.23 1
 2 16 2 1.6 15.65 1
 2 16 2 16.27 6.52 1
 2 16 3 16.63 14.66 1
 2 16 3 25.74 5.65 1
 2 16 4 -4.11 13.15 1
 -2 17 -5 6.34 10.1 -2
 2 16 5 6.34 10.1 1
 2 17 -5 1.95 10.19 1
 -2 17 4 -10.37 10.8 -2
 2 17 -4 -10.37 10.8 1
 -2 17 4 10.63 5.06 -2
 2 17 -4 10.63 5.06 1
 2 17 -3 6.76 10.06 1
 2 17 -3 7.17 5.87 1
 2 17 -2 17.41 6.51 1
 2 17 -1 38.54 7.67 1
 2 17 0 17.26 5.68 1
 -3 17 3 2.29 5.15 1
 -3 17 3 19.61 13.36 1
 -3 17 2 7.63 6.1 1
 -3 17 2 -17.9 14.78 1
 -3 17 1 4.11 6.49 1
 -3 17 1 -6.23 15.3 1
 -3 17 0 15.71 6.86 1
 -3 17 0 9.96 15.41 1
 -3 17 -1 10.97 6.16 1
 -3 17 -1 -6.14 14.45 1
 -3 17 -2 5.94 5.79 1
 -3 17 -2 -12.1 13.76 1
 -3 16 8 -0.84 9.32 1
 -3 16 7 -2.6 11.5 1
 3 16 -6 10.55 12.62 -2
 -3 16 6 10.55 12.62 1
 -3 16 5 14.09 14.76 1
 -3 16 5 -8.02 6.33 1
 -3 16 4 12.93 17.65 1
 -3 16 4 -6.25 7.6 1
 3 -16 -4 7.14 7.69 1
 -3 16 3 9.09 8.35 1
 -3 16 3 2.51 13.03 1
 -3 16 3 2.38 18.78 1
 3 -16 -3 10.1 9 1
 -3 16 2 -9.67 12.6 1
 -3 16 2 1.95 8.85 1
 -3 16 2 2.91 19.74 1
 -3 16 1 -5.67 9.26 1
 -3 16 0 0.55 9.22 1
 -3 16 -1 4.55 8.71 1
 -3 16 -1 -19.68 19.95 1
 -3 16 -1 3.85 12.46 1
 3 -16 2 -0.08 8.77 1
 -3 16 -2 -0.81 7.97 1
 -3 16 -2 3.66 18.43 1
 -3 16 -2 -3.81 13.46 1
 -3 -15 -3 9.34 7.5 -2
 3 -16 3 9.34 7.5 1
 3 15 3 10.83 7.21 -2
 -3 16 -3 10.83 7.21 1
 3 15 3 -4.4 13.43 -2
 -3 16 -3 -4.4 13.43 1
 3 15 3 -12.37 16.97 -2
 -3 16 -3 -12.37 16.97 1
 -3 16 -4 -0.11 6.08 1
 -3 16 -4 -8.11 13.81 1
 -3 16 -4 -2.62 15.3 1
 -3 16 -5 0.25 12.8 1
 -3 16 -6 2.12 10.78 1
 3 15 -6 21.92 7.55 -2
 -3 15 6 21.92 7.55 1
 3 15 -6 18.41 17.13 -2
 -3 15 6 18.41 17.13 1
 3 -15 -5 3.35 9.57 1
 -3 15 5 18.15 8.39 1
 -3 15 5 -14.27 19.57 1
 -3 15 4 0.81 9.41 1
 -3 15 3 4.2 10.1 1
 -3 15 2 4.86 10.68 1
 -3 15 0 4.25 15.9 1
 -3 15 -1 6.08 10.45 1
 -3 15 -1 11.6 17.05 1
 -3 15 -2 0.85 9.81 1
 -3 15 -2 -17.84 17.71 1
 3 14 3 16.33 9.23 -2
 -3 15 -3 16.33 9.23 1
 3 14 3 -2.95 17.6 -2
 -3 15 -3 -2.95 17.6 1
 3 -15 4 4.12 9.13 1
 -3 15 -4 19.66 8.11 1
 -3 15 -4 18.11 18.66 1
 -3 15 -4 10.13 18.06 1
 3 -15 5 14.56 7.08 1
 -3 15 -5 18.7 7.03 1
 -3 15 -5 7.55 17.73 1
 -3 15 -5 -5.33 16.4 1
 -3 15 -6 -2.03 16.76 1
 -3 15 -7 10.89 14.04 1
 -3 15 -8 10.79 10.87 1
 -3 14 11 -2.85 9.75 1
 -3 14 10 1.36 8.58 1
 -3 14 9 -0.34 9.78 1
 3 -14 -8 11.39 9.95 1
 -3 14 8 16.54 10.91 1
 3 -14 -7 0.31 11.03 1
 -3 14 7 -17.52 18.23 1
 -3 14 7 14.02 11.12 1
 -3 -14 6 9.82 12.71 -2
 3 -14 -6 9.82 12.71 1
 3 14 -6 1.29 11.24 -2
 -3 14 6 1.29 11.24 1
 3 14 -6 5.84 8.42 -2
 -3 14 6 5.84 8.42 1
 3 -14 -5 31.97 15.91 1
 -3 14 5 60.58 11.97 1
 -3 14 4 37.62 11.82 1
 3 -14 -4 38.45 17.09 1
 -3 14 3 3.32 11.25 1
 3 -14 -3 -2.23 17.42 1
 3 -14 -2 12.31 18.6 1
 -3 14 2 21.42 28.36 1
 3 -14 -1 78.14 24.46 1
 -3 14 1 204.93 37.9 1
 -3 14 0 47.99 28.38 1
 -3 14 0 9.73 18.66 1
 3 -14 0 41.05 21.48 1
 -3 14 -1 -3.46 24.93 1
 -3 14 -1 -11.19 19.14 1
 3 -14 1 34.36 21.5 1
 -3 14 -2 91.71 14.57 1
 3 -14 2 28.13 23.33 1
 -3 -13 -3 27.97 21.17 -2
 3 -14 3 27.97 21.17 1
 -3 14 -4 1.26 9.03 1
 3 -14 4 1.88 19.91 1
 3 -14 5 -9.64 18.9 1
 -3 14 -5 0.73 7.8 1
 3 -14 5 5.52 9.39 1
 3 -14 6 16.29 17.4 1
 -3 14 -7 41.19 10.28 1
 -3 14 -8 25.56 15.85 1
 -3 14 -8 23.54 8.49 1
 -3 14 -9 1.76 12.73 1
 -3 14 -9 0.23 6.38 1
 -3 13 12 1.55 9.41 1
 -3 13 12 4.72 8.66 1
 -3 13 11 44.46 12.57 1
 -3 13 10 8.97 12.36 1
 -3 13 9 15.25 13.17 1
 3 -13 -9 3.2 11.65 1
 -3 13 8 27.17 14.11 1
 3 -13 -8 10.54 12.7 1
 -3 13 7 65.86 17.43 1
 3 -13 -7 82.92 17.41 1
 3 13 -6 49.37 36.3 -2
 -3 13 6 49.37 36.3 1
 -3 -13 6 73.1 18.18 -2
 3 -13 -6 73.1 18.18 1
 3 13 -6 32.65 15.93 -2
 -3 13 6 32.65 15.93 1
 3 13 -6 59.04 11.76 -2
 -3 13 6 59.04 11.76 1
 -3 13 5 17.56 34.86 1
 -3 13 5 -3.37 26.64 1
 -3 13 4 77.19 35.99 1
 -3 13 4 24.36 12.37 1
 -3 13 4 42.62 28.42 1
 3 -13 -4 17.1 20.33 1
 -3 13 3 130.67 41.29 1
 -3 13 3 132.47 19.64 1
 -3 13 3 87.42 35.76 1
 3 -13 -3 96.71 26.49 1
 -3 13 2 25.59 37.36 1
 -3 13 2 47.4 14.59 1
 -3 13 2 67.84 31.32 1
 3 -13 -2 64.03 24.14 1
 3 -13 -1 47.06 24.54 1
 -3 13 1 1.95 36.56 1
 -3 13 1 32.15 13.65 1
 -3 13 1 24.18 18.92 1
 -3 13 1 7.34 28.9 1
 -3 13 0 83.25 31.63 1
 -3 13 0 60.39 13.68 1
 3 -13 0 11.67 25.97 1
 -3 13 -1 224.99 30.05 1
 3 -13 1 171.08 37.9 1
 -3 13 -2 261.12 44.26 1
 -3 13 -2 239.82 29.94 1
 3 -13 2 158.14 37.77 1
 3 12 3 39.71 26.71 -2
 -3 13 -3 39.71 26.71 1
 -3 13 -4 23.62 23.86 1
 3 -13 5 42.15 24.18 1
 -3 13 -6 56.84 15.68 1
 3 -13 6 52.92 25 1
 -3 13 -6 118.65 14.3 1
 -3 13 -7 37.53 12.85 1
 3 -13 7 33.34 22.44 1
 -3 13 -7 72.07 11.3 1
 -3 13 -8 -2.52 10.44 1
 3 -13 8 25.62 18.76 1
 -3 13 -8 17.19 8.58 1
 -3 13 -9 13.26 10.34 1
 -3 13 -9 47.55 8.6 1
 3 -13 9 20.02 16.2 1
 -3 13 -10 5.82 13.17 1
 -3 13 -10 16.47 9.33 1
 -3 12 13 45.08 11.35 1
 -3 12 12 17.9 12.45 1
 -3 12 11 9.44 13.82 1
 -3 12 10 27.34 15.27 1
 3 -12 -10 8.13 12.81 1
 -3 12 9 67.97 19.64 1
 3 -12 -9 107.36 18.2 1
 -3 12 8 49.81 37.02 1
 -3 12 7 45.66 37.62 1
 3 -12 -7 52.46 19.19 1
 -3 -12 6 58.79 21.95 -2
 3 -12 -6 58.79 21.95 1
 3 12 -6 88.52 40.04 -2
 -3 12 6 88.52 40.04 1
 3 12 -6 91.79 14.58 -2
 -3 12 6 91.79 14.58 1
 3 12 -6 108.75 29.02 -2
 -3 12 6 108.75 29.02 1
 3 12 -6 46.1 19.4 -2
 -3 12 6 46.1 19.4 1
 3 -12 -5 235.73 39.75 1
 -3 12 5 278.87 56.22 1
 -3 12 5 304.87 35.52 1
 -3 12 5 333.08 48.9 1
 -3 12 5 229.44 37.7 1
 3 -12 -4 165.03 30.96 1
 -3 12 4 203.21 49.11 1
 -3 12 4 187.09 23.8 1
 -3 12 4 148.35 37.03 1
 -3 12 4 128.52 26.2 1
 -3 12 3 10.38 39.14 1
 -3 12 3 39.88 13.89 1
 -3 12 3 33.69 29.66 1
 3 -12 -3 30.48 24.98 1
 -3 12 2 29.75 13.83 1
 3 -12 -2 29.84 26.24 1
 -3 12 2 -1.77 28.89 1
 -3 12 2 47.02 39.75 1
 -3 12 1 109.54 19.72 1
 3 -12 -1 73.2 30.73 1
 -3 12 1 169 36.95 1
 -3 12 1 122.46 44.83 1
 -3 12 0 279.22 49.71 1
 -3 12 0 274.87 35.54 1
 3 -12 0 256.26 43.96 1
 -3 12 -1 98.31 31.62 1
 -3 12 -1 80.44 15.67 1
 3 -12 1 61.52 30.67 1
 -3 12 -2 -14.95 25.71 1
 -3 12 -2 -0.49 10.91 1
 3 -12 2 36.23 27.92 1
 3 11 3 88.69 29.19 -2
 -3 12 -3 88.69 29.19 1
 3 11 3 64.96 13.67 -2
 -3 12 -3 64.96 13.67 1
 -3 -11 -3 68.66 29.54 -2
 3 -12 3 68.66 29.54 1
 -3 12 -4 132.58 17.32 1
 3 -12 4 68.32 31.36 1
 -3 12 -4 89.15 30.11 1
 -3 12 -4 100.99 17.33 1
 -3 12 -5 105.95 14.92 1
 3 -12 5 44.11 29.23 1
 -3 12 -5 116.45 27.86 1
 -3 12 -5 85.09 13.9 1
 -3 12 -5 54.84 16.34 1
 -3 12 -6 59.16 13.06 1
 -3 12 -7 16.34 12.6 1
 -3 12 -7 11.42 10.76 1
 3 -12 7 1.63 24.63 1
 -3 12 -8 10.54 11.77 1
 -3 12 -8 15.7 10.18 1
 3 -12 8 -0.37 23.38 1
 -3 12 -9 77.88 18.48 1
 3 -12 9 31.61 25.49 1
 -3 12 -10 45.25 13.38 1
 3 -12 10 2.7 19.58 1
 -3 12 -11 23.15 9.81 1
 -3 12 -11 6.05 11.69 1
 3 -12 11 -2.39 13.89 1
 3 10 12 -4.35 6.72 -2
 -3 12 -12 -4.35 6.72 1
 -3 11 14 19.73 9.93 1
 -3 11 13 -8.66 12.29 1
 -3 11 12 78.89 17.73 1
 -3 11 11 72.38 18.43 1
 3 -11 -10 9.04 14.45 1
 -3 11 10 16.65 16.52 1
 3 -11 -8 30.28 18.1 1
 -3 11 8 16.33 18.01 1
 -3 11 7 7.1 9.36 1
 3 -11 -7 14.54 20.21 1
 -3 11 7 12.64 18.72 1
 3 11 -6 86.79 22.74 -2
 -3 11 6 86.79 22.74 1
 3 11 -6 116.5 30.63 -2
 -3 11 6 116.5 30.63 1
 3 11 -6 99.52 16.16 -2
 -3 11 6 99.52 16.16 1
 -3 -11 6 96.04 25.09 -2
 3 -11 -6 96.04 25.09 1
 3 -11 -5 64.19 23.52 1
 -3 11 5 4.62 18.25 1
 -3 11 5 -2.13 42.53 1
 -3 11 5 32.21 11.89 1
 -3 11 5 36.56 27.77 1
 3 -11 -4 4.67 24.15 1
 -3 11 4 11.55 17.02 1
 -3 11 4 6.28 41 1
 -3 11 4 14.76 11.37 1
 -3 11 4 -1.63 26.42 1
 3 -11 -3 4.95 25.52 1
 -3 11 3 3.1 12.96 1
 -3 11 3 17.99 27.89 1
 -3 11 3 -2.03 40.09 1
 -3 11 3 -2.56 16.29 1
 -3 11 2 79.17 17.02 1
 -3 11 2 129.26 44.4 1
 -3 11 2 107.37 31.97 1
 3 -11 -2 77.66 29.57 1
 -3 11 1 104.37 18.5 1
 -3 11 1 116.65 43.78 1
 -3 11 1 127.35 34.31 1
 3 -11 -1 55.56 30.42 1
 -3 11 0 32.39 13.16 1
 -3 11 0 34.44 39.09 1
 -3 11 0 42.84 29.44 1
 3 -11 0 43.15 28.7 1
 -3 11 -1 4.64 11.42 1
 -3 11 -1 6.25 26.11 1
 3 -11 1 10.22 28.89 1
 3 -11 2 12.84 29.85 1
 -3 11 -2 12.3 26.59 1
 -3 11 -2 5.32 11.57 1
 -3 11 -2 12.56 11.57 1
 3 10 3 46.34 11.79 -2
 -3 11 -3 46.34 11.79 1
 3 10 3 36.19 24.74 -2
 -3 11 -3 36.19 24.74 1
 -3 -10 -3 44.34 30.2 -2
 3 -11 3 44.34 30.2 1
 3 10 3 16.27 12.65 -2
 -3 11 -3 16.27 12.65 1
 3 10 3 24.32 12.44 -2
 -3 11 -3 24.32 12.44 1
 3 -11 4 120.5 34.24 1
 -3 11 -4 127.85 30.62 1
 -3 11 -4 128.09 18.55 1
 -3 11 -4 121.26 19.37 1
 -3 11 -5 68.15 12.15 1
 3 -11 5 46.95 31.05 1
 -3 11 -5 47.52 24.79 1
 -3 11 -6 6.3 12.05 1
 3 -11 6 -40.13 29.64 1
 -3 11 -7 -2.9 12.27 1
 -3 11 -8 114.6 17.35 1
 3 -11 8 59.1 30.01 1
 -3 11 -9 111.06 15.57 1
 3 -11 9 -11.16 27.58 1
 -3 11 -10 2.61 10.07 1
 3 -11 10 3.75 23.02 1
 -3 11 -11 19.42 8.84 1
 3 -11 11 0.27 19.48 1
 -3 11 -11 -0.92 11.26 1
 -3 -9 -12 -22.6 19.65 -2
 3 -11 12 -22.6 19.65 1
 3 9 12 66.27 16.19 -2
 -3 11 -12 66.27 16.19 1
 -3 11 -13 10.28 6.68 1
 3 11 -15 -0.42 9.09 -2
 -3 10 15 -0.42 9.09 1
 -3 10 14 -3.68 12.14 1
 -3 10 13 -1.8 14.53 1
 -3 10 12 -1.52 15.46 1
 3 -10 -10 32.3 17.79 1
 3 -10 -10 13.78 15.85 1
 -3 10 10 9.14 18.1 1
 3 -10 -9 26.61 17.89 1
 3 -10 -9 -5.51 17.86 1
 -3 10 9 -19.24 19.06 1
 3 -10 -8 1.98 17.07 1
 -3 10 8 5.31 19.08 1
 3 -10 -8 28.39 19.44 1
 -3 10 7 28.2 10.17 1
 -3 10 7 40.39 24.22 1
 3 -10 -7 19.55 17.03 1
 -3 10 7 24.3 19.09 1
 3 -10 -7 27.67 21.46 1
 3 10 -6 45.48 12.83 -2
 -3 10 6 45.48 12.83 1
 3 10 -6 71.51 26.2 -2
 -3 10 6 71.51 26.2 1
 -3 -10 6 86.07 18.58 -2
 3 -10 -6 86.07 18.58 1
 -3 -10 6 53.01 23.6 -2
 3 -10 -6 53.01 23.6 1
 3 10 -6 64.46 21.14 -2
 -3 10 6 64.46 21.14 1
 -3 10 5 -0.23 11.09 1
 -3 10 5 21.62 24.81 1
 3 -10 -5 5.46 15 1
 3 -10 -5 4.76 23.11 1
 -3 10 5 -5.55 18.6 1
 -3 10 4 14.7 11.09 1
 -3 10 4 11.91 17.19 1
 -3 10 4 2.92 25.86 1
 3 -10 -4 30.85 24.63 1
 3 -10 -3 28.21 25.66 1
 -3 10 3 20.36 16.02 1
 -3 10 3 -5.73 37.84 1
 -3 10 3 -5.48 11.98 1
 3 -10 -2 -13.62 26.69 1
 -3 10 2 21 15.52 1
 -3 10 2 49.84 39.29 1
 -3 10 1 200.05 46.36 1
 3 -10 -1 166.43 35.57 1
 -3 10 0 97.48 38.92 1
 3 -10 0 31.35 28.8 1
 3 -10 1 43.79 30.19 1
 -3 10 -1 60.3 13.82 1
 -3 10 -1 52.79 39.19 1
 -3 10 -1 65.9 13.89 1
 3 -10 2 23.49 30.19 1
 -3 10 -2 50.63 26.03 1
 -3 10 -2 45.26 11.8 1
 -3 10 -2 35.08 13.04 1
 -3 -9 -3 130.48 34.32 -2
 3 -10 3 130.48 34.32 1
 3 9 3 74.17 28.66 -2
 -3 10 -3 74.17 28.66 1
 3 9 3 137.52 18.58 -2
 -3 10 -3 137.52 18.58 1
 3 9 3 121.07 19.69 -2
 -3 10 -3 121.07 19.69 1
 3 -10 4 65.94 31.9 1
 -3 10 -4 69.38 25.8 1
 -3 10 -4 48.18 12.08 1
 -3 10 -4 67.98 15 1
 3 -10 5 -5.45 31.12 1
 -3 10 -5 34.21 21.4 1
 -3 10 -5 10.19 13.57 1
 -3 10 -5 8.98 8.95 1
 3 -10 6 43.25 31.7 1
 3 -10 7 50.87 31.83 1
 -3 10 -8 94.5 16.54 1
 3 -10 8 29.51 31.63 1
 -3 10 -9 26.25 12.74 1
 -3 10 -10 6.97 11.57 1
 3 -10 10 -10.47 26.73 1
 -3 10 -11 45.28 11.3 1
 3 -10 11 33.32 24.72 1
 3 8 12 117.91 14.72 -2
 -3 10 -12 117.91 14.72 1
 -3 -8 -12 7.94 23.47 -2
 3 -10 12 7.94 23.47 1
 3 -10 13 -9.22 14.54 1
 -3 10 -13 8.93 9.18 1
 3 10 -16 6.31 7.23 -2
 -3 9 16 6.31 7.23 1
 3 10 -15 6.22 10.87 -2
 -3 9 15 6.22 10.87 1
 -3 9 14 0.24 13.57 1
 -3 9 13 93.58 19.66 1
 -3 9 12 62.75 18.93 1
 3 -9 -11 19.02 19.89 1
 3 -9 -11 -0.24 15.81 1
 -3 9 11 -11.18 17.75 1
 3 -9 -10 83.11 22.56 1
 3 -9 -10 59.37 19.29 1
 -3 9 10 57.75 20.82 1
 3 -9 -9 183.13 27.31 1
 3 -9 -9 119.07 25.18 1
 -3 9 9 104.61 25.88 1
 3 -9 -8 35.79 20.37 1
 -3 9 8 39.47 19.8 1
 3 -9 -8 5.18 21.02 1
 -3 9 7 -1.54 8.93 1
 -3 9 7 18.03 19.84 1
 3 -9 -7 13.97 18.14 1
 3 -9 -7 61.68 21.52 1
 -3 9 7 26.33 19.53 1
 -3 -9 6 250.9 40.34 -2
 3 -9 -6 250.9 40.34 1
 3 9 -6 281.21 44.01 -2
 -3 9 6 281.21 44.01 1
 3 9 -6 242.68 34.68 -2
 -3 9 6 242.68 34.68 1
 -3 -9 6 347.75 38.65 -2
 3 -9 -6 347.75 38.65 1
 3 9 -6 304.14 38.47 -2
 -3 9 6 304.14 38.47 1
 -3 9 5 191.09 28.35 1
 3 -9 -5 187.57 27.51 1
 3 -9 -5 145.47 32.47 1
 3 -9 -4 88.68 27.29 1
 3 -9 -4 97.76 18.07 1
 -3 9 4 85.28 20.15 1
 3 -9 -3 23.25 24.79 1
 -3 9 2 165.33 42.81 1
 3 -9 -2 153.51 32.4 1
 -3 9 1 38.8 34.75 1
 3 -9 -1 34.02 26.18 1
 -3 9 0 151.22 39.74 1
 -3 9 0 65.21 15.19 1
 3 -9 0 119.52 28.86 1
 -3 9 -1 -9.51 35.34 1
 -3 9 -1 -4.52 12.14 1
 3 -9 1 -27.03 27.75 1
 -3 9 -2 301.16 38.62 1
 3 -9 2 323.09 47.43 1
 3 8 3 377.78 48.47 -2
 -3 9 -3 377.78 48.47 1
 -3 -8 -3 461.71 56.74 -2
 3 -9 3 461.71 56.74 1
 -3 9 -4 149.26 24.58 1
 -3 9 -4 194.63 33.16 1
 -3 9 -4 172.12 22.57 1
 3 -9 4 205.11 37.4 1
 -3 9 -5 31.38 14.43 1
 -3 9 -5 26.94 20.74 1
 -3 9 -5 25.76 8.87 1
 3 -9 6 316 56.7 1
 -3 9 -6 393.61 47.57 1
 3 -9 7 164.29 40.82 1
 -3 9 -7 204.15 27.67 1
 3 -9 8 81.17 34.15 1
 3 -9 9 -1.02 31.55 1
 -3 9 -9 -2.43 13.35 1
 3 -9 10 73.32 31.96 1
 -3 9 -10 91.85 16.51 1
 3 -9 11 13.62 28.7 1
 -3 9 -11 79.62 14.04 1
 -3 -7 -12 -11.64 25.68 -2
 3 -9 12 -11.64 25.68 1
 3 7 12 55.12 10.95 -2
 -3 9 -12 55.12 10.95 1
 3 -9 13 -15.38 20.26 1
 -3 9 -13 8.16 7.27 1
 -3 9 -14 6.8 7.73 1
 3 -9 14 6.57 12.8 1
 3 9 -16 59.49 11.48 -2
 -3 8 16 59.49 11.48 1
 -3 -9 16 49.86 9.02 -2
 3 -8 -16 49.86 9.02 1
 3 9 -15 100.72 17.85 -2
 -3 8 15 100.72 17.85 1
 -3 8 14 72.45 17.48 1
 -3 8 13 35.05 16.55 1
 -3 8 12 142.1 29.19 1
 3 -8 -12 274.15 33.51 1
 3 -8 -11 283.69 39.87 1
 -3 8 11 244.35 40.91 1
 3 -8 -10 155.1 29.59 1
 3 -8 -10 174.79 25.7 1
 -3 8 10 87.13 25.99 1
 3 -8 -9 10.44 21.29 1
 3 -8 -9 -19.8 19.79 1
 -3 8 9 -13.69 19.96 1
 3 -8 -8 494.12 54.77 1
 -3 8 8 409.61 52.72 1
 3 -8 -8 334.07 52.71 1
 -3 8 7 599.68 79.2 1
 -3 8 7 575.72 73.38 1
 3 -8 -7 612.15 76.44 1
 -3 8 7 701.47 76.19 1
 3 -8 -7 658.94 76.86 1
 -3 -8 6 683.33 83.25 -2
 3 -8 -6 683.33 83.25 1
 3 8 -6 642.19 81.18 -2
 -3 8 6 642.19 81.18 1
 -3 -8 6 620.4 83.57 -2
 3 -8 -6 620.4 83.57 1
 3 8 -6 783.53 83.13 -2
 -3 8 6 783.53 83.13 1
 3 -8 -5 41.73 16.96 1
 3 -8 -5 -6.93 23.85 1
 3 -8 -4 490.46 63.74 1
 3 -8 -3 1463.41 176.08 1
 -3 8 2 487.46 87.47 1
 3 -8 -2 636.62 77.85 1
 3 -8 -2 725.61 81.33 1
 3 -8 -1 12.02 24.95 1
 -3 8 1 -8.49 33.09 1
 -3 8 1 -4.72 12.47 1
 3 -8 0 815.4 59.52 1
 -3 8 0 963.38 71.62 1
 3 -8 1 1094.56 73.67 1
 -3 8 -1 1133.26 84.72 1
 -3 8 -2 306.99 46.32 1
 3 -8 2 682.43 54.2 1
 3 7 3 12.79 14.01 -2
 -3 8 -3 12.79 14.01 1
 -3 -7 -3 46.95 28.36 -2
 3 -8 3 46.95 28.36 1
 -3 8 -4 181.46 26.13 1
 3 -8 4 192.11 37.4 1
 -3 8 -5 420.31 65.53 1
 3 -8 5 485.33 67.94 1
 -3 8 -5 526.68 59.83 1
 -3 8 -5 439.39 60.69 1
 3 -8 5 684.62 75.25 1
 -3 8 -6 300.16 40.75 1
 3 -8 6 438.93 58.74 1
 3 -8 6 317.89 50.82 1
 3 -8 7 44.43 34.43 1
 -3 8 -7 66.05 16.42 1
 3 -8 7 23.67 37.45 1
 3 -8 8 17.46 33.9 1
 -3 8 -8 6.21 14.5 1
 3 -8 8 -27.63 41.27 1
 3 -8 9 115.26 40.58 1
 3 -8 9 290.17 51.36 1
 -3 8 -10 254.74 33.11 1
 3 -8 10 262.35 54.87 1
 -3 8 -11 111.49 16.91 1
 3 -8 11 36.04 32.94 1
 3 6 12 8.74 10.08 -2
 -3 8 -12 8.74 10.08 1
 -3 -6 -12 -14.99 28.12 -2
 3 -8 12 -14.99 28.12 1
 -3 8 -13 17.9 8.27 1
 3 -8 13 16.22 24.16 1
 3 -8 14 -4.31 18.02 1
 3 -7 -17 52.6 8.32 1
 -3 -8 16 28.13 8.5 -2
 3 -7 -16 28.13 8.5 1
 3 8 -16 26.03 10.62 -2
 -3 7 16 26.03 10.62 1
 3 8 -15 27.23 13.37 -2
 -3 7 15 27.23 13.37 1
 -3 7 14 165.31 25.8 1
 3 -7 -13 671.81 85.19 1
 3 -7 -12 299.82 36.26 1
 3 -7 -12 340.52 41.8 1
 -3 7 11 14.62 18.45 1
 3 -7 -11 19.25 17.97 1
 3 -7 -11 15.39 24.56 1
 -3 7 10 252.79 37.67 1
 3 -7 -10 210.58 36.61 1
 -3 7 9 717.31 94.84 1
 3 -7 -9 762.73 94.6 1
 3 -7 -9 896.67 97.33 1
 -3 7 8 811.28 96.58 1
 3 -7 -8 822.79 96.72 1
 3 -7 -8 719.11 98.01 1
 -3 7 7 90.12 22.68 1
 3 -7 -7 84.97 25.8 1
 -3 -7 6 265.48 48.82 -2
 3 -7 -6 265.48 48.82 1
 3 7 -6 398.56 48.02 -2
 -3 7 6 398.56 48.02 1
 -3 -7 6 410.19 48.68 -2
 3 -7 -6 410.19 48.68 1
 3 7 -6 376.7 45.62 -2
 -3 7 6 376.7 45.62 1
 3 -7 -5 1520.38 186.48 1
 -3 7 5 1569.23 184.78 1
 3 -7 -4 1076.08 135.93 1
 3 -7 -4 1219.91 137.16 1
 3 -7 -3 258.34 37.13 1
 3 -7 -3 338.52 41.98 1
 3 -7 -2 108.79 30.61 1
 3 -7 -2 169.97 23.25 1
 3 -7 -1 1302.71 173.56 1
 3 -7 -1 1510 171.94 1
 3 -7 0 1490.68 179.33 1
 3 -7 1 123.57 26.86 1
 3 -7 1 166.73 28.62 1
 -3 7 -2 48.82 17.82 1
 3 -7 2 63.2 28.49 1
 -3 -6 -3 786.19 59.35 -2
 3 -7 3 786.19 59.35 1
 -3 -6 -3 590.51 51.11 -2
 3 -7 3 590.51 51.11 1
 3 -7 4 721.9 65.96 1
 -3 7 -4 425.61 59.08 1
 3 -7 5 392.98 54.19 1
 -3 7 -5 239.02 37.98 1
 3 -7 5 310.31 37.1 1
 3 -7 5 347.21 47.65 1
 -3 7 -6 16.55 16.42 1
 3 -7 6 77.63 39.41 1
 3 -7 6 47.14 12.58 1
 3 -7 6 40.46 31.61 1
 -3 7 -7 22.83 15.22 1
 3 -7 7 24.99 40.74 1
 3 -7 7 2.94 12.6 1
 3 -7 7 12.95 32.82 1
 -3 7 -8 44.83 16.23 1
 3 -7 8 37.97 35.2 1
 3 -7 8 78.95 44.27 1
 3 -7 8 56.97 14.83 1
 3 -7 9 90.2 40.34 1
 3 -7 9 158.85 23.75 1
 -3 7 -10 74.14 15.77 1
 3 -7 10 85.08 42.94 1
 3 -7 10 71.7 15.93 1
 3 -7 10 37.25 36.07 1
 -3 7 -11 14.61 11.99 1
 3 -7 11 43.93 40.88 1
 3 5 12 40.94 11.13 -2
 -3 7 -12 40.94 11.13 1
 -3 -5 -12 23.26 12.29 -2
 3 -7 12 23.26 12.29 1
 -3 7 -13 73.69 11.37 1
 3 -7 13 51.27 12.73 1
 3 -7 14 19.22 7.67 1
 3 -7 14 -15.59 22.08 1
 3 -7 15 -0.17 14.12 1
 3 -6 -17 5.15 6.87 1
 3 7 -16 80.31 14.18 -2
 -3 6 16 80.31 14.18 1
 -3 -7 16 71.97 12.95 -2
 3 -6 -16 71.97 12.95 1
 3 7 -15 163.5 24.17 -2
 -3 6 15 163.5 24.17 1
 3 7 -15 207.17 26.02 -2
 -3 6 15 207.17 26.02 1
 3 -6 -14 184.86 28.71 1
 -3 6 14 117.96 23.22 1
 3 -6 -13 14.87 23.16 1
 -3 6 13 -6.32 16.36 1
 3 -6 -12 274.39 35.9 1
 -3 6 12 137.62 28.04 1
 -3 6 11 269.21 43.14 1
 3 -6 -11 415.57 49.62 1
 3 -6 -11 343.93 43.31 1
 -3 6 10 428.7 60.72 1
 3 -6 -10 574.57 65.6 1
 3 -6 -10 501 60.92 1
 -3 6 9 215.12 31.77 1
 3 -6 -9 183.32 36.25 1
 3 -6 -9 242.76 32.12 1
 -3 6 8 71.49 17.97 1
 3 -6 -8 50.09 19.56 1
 3 -6 -8 69.53 22.78 1
 -3 6 7 759.02 76.02 1
 3 -6 -7 533.67 77.27 1
 3 -6 -7 530.86 76.14 1
 -3 -6 6 632.1 78.3 -2
 3 -6 -6 632.1 78.3 1
 3 -6 -5 98.12 21.59 1
 -3 6 5 84.51 16.63 1
 -3 6 4 -6.38 12.12 1
 3 -6 -4 -10.38 16.07 1
 3 -6 -3 268.9 36.06 1
 3 -6 -2 569.95 69.75 1
 -3 6 1 650.65 96.62 1
 3 -6 -1 744.14 88.15 1
 -3 6 0 325.76 54.26 1
 3 -6 1 18.21 24.02 1
 -3 6 -1 -4.2 33.83 1
 3 -6 2 216.91 40.93 1
 -3 -5 -3 402.6 41.75 -2
 3 -6 3 402.6 41.75 1
 -3 -5 -3 430.42 48.43 -2
 3 -6 3 430.42 48.43 1
 -3 6 -4 82.2 21.58 1
 3 -6 4 240.7 32.8 1
 3 -6 5 12.44 11.44 1
 -3 6 -5 7.41 15.21 1
 3 -6 5 27.15 37.04 1
 -3 6 -6 2.42 15.09 1
 -3 6 -6 10.55 12.38 1
 3 -6 6 18.6 12.28 1
 3 -6 6 12.63 40.9 1
 -3 6 -7 42.88 16.52 1
 -3 6 -7 60.24 15.45 1
 3 -6 7 64.69 15.41 1
 3 -6 7 63.85 42.63 1
 -3 6 -8 47.52 15.67 1
 -3 6 -8 42.8 15.69 1
 3 -6 8 37.41 15.22 1
 3 -6 8 88.24 48.57 1
 -3 6 -9 44.91 14.85 1
 3 -6 9 21.89 15.68 1
 3 -6 9 38.01 47.23 1
 3 -6 10 8.66 15.19 1
 3 -6 10 95.61 47.74 1
 3 -6 11 63.06 42.76 1
 -3 6 -11 40.18 12.87 1
 3 4 12 192.14 21.92 -2
 -3 6 -12 192.14 21.92 1
 -3 -4 -12 131.66 23.76 -2
 3 -6 12 131.66 23.76 1
 -3 6 -13 33.31 9.28 1
 3 -6 13 47.75 30.84 1
 3 -6 13 15.47 12.43 1
 3 -6 14 1.01 25.4 1
 3 -6 14 11.34 9.85 1
 3 -6 15 42.06 18.32 1
 3 -6 15 -3.41 6.43 1
 3 -5 -18 -4.14 5.33 1
 3 -5 -17 67.66 11.3 1
 -3 5 17 60.78 10.9 1
 3 6 -16 93.93 15.08 -2
 -3 5 16 93.93 15.08 1
 -3 -6 16 85.83 14.18 -2
 3 -5 -16 85.83 14.18 1
 3 6 -16 68.35 14.24 -2
 -3 5 16 68.35 14.24 1
 3 6 -15 31.85 13.69 -2
 -3 5 15 31.85 13.69 1
 3 -5 -14 76.53 24.42 1
 -3 5 13 37.83 17.16 1
 3 -5 -13 88.8 26.26 1
 3 -5 -12 12.86 20.26 1
 -3 5 12 7.61 16.54 1
 3 -5 -12 7.73 26.87 1
 3 -5 -11 25.51 20.61 1
 3 -5 -11 33.47 17.36 1
 -3 5 11 22.51 17.04 1
 3 -5 -11 48.81 26.37 1
 3 -5 -10 -2.33 19.49 1
 3 -5 -10 3.05 16.27 1
 -3 5 10 9.44 16.32 1
 3 -5 -10 14.26 25.96 1
 3 -5 -9 -16.16 23.93 1
 3 -5 -9 3.13 18.11 1
 3 -5 -9 -34.64 16.86 1
 -3 5 9 11.56 16.2 1
 3 -5 -8 -10.79 21.91 1
 -3 5 8 41.47 15.44 1
 3 -5 -8 7.38 17.06 1
 3 -5 -8 16.48 16.89 1
 3 -5 -7 62.16 10.32 1
 -3 5 7 54.13 41.03 1
 3 -5 -7 52.02 19.14 1
 -3 -5 6 179.82 29.41 -2
 3 -5 -6 179.82 29.41 1
 -3 -5 6 169.05 28.92 -2
 3 -5 -6 169.05 28.92 1
 3 -5 -5 9.66 18.74 1
 3 -5 -4 127.26 23.66 1
 3 -5 -3 61.32 17.96 1
 3 -5 -2 192.95 27.51 1
 -3 5 1 116.16 36.32 1
 3 -5 -1 102.43 18.3 1
 3 -5 0 41 25.93 1
 -3 5 0 31.49 32.87 1
 3 -5 1 7.04 27.26 1
 -3 5 -1 16.17 33.61 1
 3 -5 2 19.97 30.7 1
 -3 -4 -3 152.84 40.18 -2
 3 -5 3 152.84 40.18 1
 -3 5 -4 112.12 22.01 1
 -3 5 -5 6.66 15.94 1
 -3 5 -5 0.11 11 1
 3 -5 5 0.67 11.02 1
 3 -5 5 -11.01 39.41 1
 -3 5 -6 49.81 16.84 1
 -3 5 -6 63.83 14.42 1
 3 -5 6 70.83 15.46 1
 3 -5 6 107.58 42.95 1
 3 -5 7 133.28 20.1 1
 -3 5 -7 92.82 19.37 1
 -3 5 -7 96.27 18.61 1
 -3 5 -8 51.58 16.03 1
 -3 5 -8 61.49 16.4 1
 3 -5 8 71.05 17.57 1
 3 -5 8 84.31 52.16 1
 -3 5 -9 30.08 14.58 1
 -3 5 -9 23.64 15.89 1
 3 -5 9 23.13 16.49 1
 -3 5 -10 14.32 16.19 1
 3 -5 10 0.36 16.15 1
 3 -5 10 -16.97 47.7 1
 -3 5 -11 121.32 18.23 1
 -3 5 -11 96.38 21.48 1
 3 -5 11 107.07 21.85 1
 3 3 12 39.7 11.43 -2
 -3 5 -12 39.7 11.43 1
 -3 -3 -12 50.82 42.03 -2
 3 -5 12 50.82 42.03 1
 3 -5 13 2.52 13.17 1
 3 -5 14 -21.72 27.53 1
 3 -5 14 17.53 11.37 1
 3 -5 15 -6.27 21 1
 3 -5 15 9.82 8.21 1
 3 -4 -18 10.19 6.65 1
 -3 4 18 8.57 6.37 1
 3 -4 -17 9.31 9.16 1
 -3 4 17 12.02 9.74 1
 -3 -5 16 34.3 11.46 -2
 3 -4 -16 34.3 11.46 1
 3 5 -15 3.16 12.67 -2
 -3 4 15 3.16 12.67 1
 3 -4 -14 72.91 24 1
 -3 4 14 14.76 14.78 1
 3 -4 -13 258.29 35.32 1
 3 -4 -13 240.2 31.11 1
 3 -4 -12 53.11 27.09 1
 -3 4 12 13.47 16.29 1
 3 -4 -12 43.47 21.12 1
 -3 4 12 -1.79 37.02 1
 -3 4 11 58.68 40.14 1
 3 -4 -11 18.64 20.87 1
 3 -4 -11 37.79 26.79 1
 -3 4 11 20.19 15.85 1
 3 -4 -11 7.3 16.45 1
 -3 4 10 14.87 40.49 1
 3 -4 -10 32.09 19.08 1
 3 -4 -10 27.74 15.69 1
 -3 4 10 33.09 15.64 1
 3 -4 -10 33.46 24.68 1
 3 -4 -9 197.72 29.78 1
 3 -4 -9 153.23 32.83 1
 -3 4 9 170.79 27.65 1
 3 -4 -9 218.46 27.76 1
 -3 4 8 -5.71 43.69 1
 3 -4 -8 34.02 16.74 1
 -3 4 8 4.73 14.53 1
 3 -4 -7 554.42 68.58 1
 -3 -4 6 706.91 87.52 -2
 3 -4 -6 706.91 87.52 1
 3 -4 -5 840.79 102.4 1
 3 -4 -4 7.14 16.89 1
 3 -4 -3 491.51 60.6 1
 3 -4 -2 966.58 115.59 1
 -3 4 1 72.81 29.56 1
 3 -4 -1 82.73 15.21 1
 3 -4 0 52.54 26.89 1
 -3 4 0 51.98 29.32 1
 3 -4 1 199.6 39.06 1
 -3 4 -1 212.02 39.65 1
 3 -4 2 914.79 117.14 1
 -3 -3 -3 990.64 128.07 -2
 3 -4 3 990.64 128.07 1
 3 -4 4 399.24 48.77 1
 3 -4 4 526.16 69.24 1
 -3 4 -5 118.23 28.01 1
 3 -4 5 241.25 26.82 1
 3 -4 6 447.26 67.33 1
 -3 4 -6 395.11 42.18 1
 3 -4 6 376.62 43.45 1
 -3 4 -7 163.41 26.32 1
 -3 4 -7 188.09 25.92 1
 3 -4 7 197.6 27.19 1
 -3 4 -8 55.4 15.44 1
 3 -4 8 89.4 52.45 1
 3 -4 8 56.97 17.71 1
 -3 4 -8 62.64 15.95 1
 -3 4 -9 11.26 13.5 1
 3 -4 9 25.23 51.93 1
 3 -4 9 14.4 16.04 1
 -3 4 -9 5.74 15.64 1
 -3 4 -10 130.93 19.29 1
 3 -4 10 149.82 56.28 1
 3 -4 10 133.76 23.67 1
 -3 4 -10 88.8 22.1 1
 -3 4 -11 158 21.02 1
 3 -4 11 127.21 25.29 1
 -3 4 -11 137.32 24.75 1
 3 -4 11 141.78 54.17 1
 -3 -2 -12 49.41 45.62 -2
 3 -4 12 49.41 45.62 1
 3 -4 13 2.43 14.33 1
 -3 4 -13 -4.23 15.41 1
 3 -4 14 9.96 12.24 1
 3 -4 15 -7.81 22.7 1
 3 -4 15 3.48 10.02 1
 3 -4 16 15.99 13.44 1
 -3 3 18 -0.68 8.19 1
 3 -3 -18 12.56 7.52 1
 -3 3 17 14.4 10.89 1
 3 -3 -17 18.75 9.9 1
 -3 -4 16 183.54 24.89 -2
 3 -3 -16 183.54 24.89 1
 -3 -4 15 313.74 44.13 -2
 3 -3 -15 313.74 44.13 1
 -3 3 14 43.05 17.63 1
 3 -3 -14 108.24 23.14 1
 -3 3 14 79.12 37.63 1
 -3 3 13 48.79 15.94 1
 -3 3 13 -9.93 41.7 1
 3 -3 -13 61.33 21.39 1
 3 -3 -13 61.49 25.21 1
 -3 3 12 667.87 91.44 1
 -3 3 12 563.82 104.96 1
 3 -3 -12 673.32 90.55 1
 3 -3 -12 1146.09 97.16 1
 3 -3 -12 1157.75 95.81 1
 3 -3 -11 1157.02 114.59 1
 3 -3 -11 1177.06 111.87 1
 3 -3 -11 853.26 110.68 1
 -3 3 11 685.13 124.4 1
 3 -3 -11 1109.72 115.65 1
 -3 3 11 750.3 111.42 1
 3 -3 -10 465.03 62.51 1
 3 -3 -10 667.42 60.48 1
 3 -3 -10 473.04 59.06 1
 -3 3 10 251.23 76.37 1
 -3 3 10 409.51 60.18 1
 3 -3 -10 450.16 64.27 1
 3 -3 -9 254.12 36.52 1
 -3 3 9 290.12 36.52 1
 3 -3 -9 352.54 39.23 1
 3 -3 -9 198.49 41.22 1
 3 -3 -8 2739.05 329.52 1
 -3 3 8 2827.16 329.66 1
 3 -3 -7 781.85 92.53 1
 3 -3 -7 725.28 93.53 1
 -3 -3 6 1219.44 141.46 -2
 3 -3 -6 1219.44 141.46 1
 -3 -3 6 1125.23 142.18 -2
 3 -3 -6 1125.23 142.18 1
 3 -3 -5 381.09 50.97 1
 3 -3 -4 2346.57 278.47 1
 3 -3 -3 3315.87 392.52 1
 3 -3 -2 773.82 92.79 1
 -3 3 1 75.69 28.12 1
 3 -3 -1 96.81 15.82 1
 -3 3 0 1624.5 208.29 1
 3 -3 0 1863.17 209.46 1
 -3 3 -1 1611.47 205.32 1
 3 -3 1 1808.77 206.53 1
 3 -3 2 770.22 100.41 1
 -3 -2 -3 44.93 37.95 -2
 3 -3 3 44.93 37.95 1
 3 -3 4 1575.27 197.43 1
 -3 3 -5 1114.43 132.99 1
 3 -3 6 968.92 104.64 1
 -3 3 -6 873.89 83.79 1
 3 -3 6 817.38 85.17 1
 -3 3 -7 5.5 13.46 1
 3 -3 7 35.3 47.17 1
 -3 3 -7 -1.78 12.47 1
 3 -3 7 3.65 15.4 1
 -3 3 -8 50.14 14.73 1
 -3 3 -8 45.57 15.35 1
 3 -3 8 63.01 18.62 1
 -3 3 -9 248.34 30.03 1
 -3 3 -9 197.71 31.58 1
 3 -3 9 205.51 33.09 1
 -3 3 -10 162.53 20.55 1
 3 -3 10 110.94 25.18 1
 -3 3 -10 108.9 23.85 1
 3 -3 10 88.38 53.15 1
 3 -3 11 46.11 18.85 1
 -3 3 -11 25.98 17.88 1
 3 -3 11 62.2 48.86 1
 3 1 12 20.02 16.7 -2
 -3 3 -12 20.02 16.7 1
 -3 -1 -12 31.38 43.91 -2
 3 -3 12 31.38 43.91 1
 3 -3 13 18.49 14.95 1
 -3 3 -13 20.72 15.78 1
 3 -3 14 -0.77 13.26 1
 -3 3 -14 6.44 14.24 1
 3 -3 15 -6.26 10.84 1
 3 -3 15 5.2 24.08 1
 3 -3 16 12.34 6.92 1
 3 -3 16 -0.18 14.88 1
 3 -2 -18 179.15 22.51 1
 -3 2 18 166.71 23.14 1
 3 -2 -17 342.58 36.41 1
 -3 2 17 223.09 37.03 1
 -3 -3 16 66.85 14.11 -2
 3 -2 -16 66.85 14.11 1
 3 3 -15 70.74 38.48 -2
 -3 2 15 70.74 38.48 1
 -3 -3 15 119.38 24.1 -2
 3 -2 -15 119.38 24.1 1
 3 -2 -14 1014.85 82.64 1
 -3 2 14 438.18 91.79 1
 3 -2 -14 1056.21 82.96 1
 3 -2 -14 479.34 76.94 1
 3 -2 -13 1147.5 97.68 1
 3 -2 -13 643.71 92.63 1
 -3 2 13 614.05 107.51 1
 3 -2 -13 1017.22 97.95 1
 -3 2 12 384.67 53.41 1
 3 -2 -12 586.39 57.86 1
 3 -2 -12 405.3 52.79 1
 -3 2 12 336.52 74.25 1
 3 -2 -12 517.4 58.91 1
 -3 2 11 4.6 13.02 1
 3 -2 -11 23.41 18.84 1
 3 -2 -11 -4.61 12.01 1
 3 -2 -11 -16.65 23.93 1
 -3 2 11 -7.82 47.76 1
 -3 2 10 1235.4 171.44 1
 3 -2 -10 1542.32 156.25 1
 3 -2 -10 1176.44 155.53 1
 3 -2 -10 1594.14 158.51 1
 3 -2 -10 1541.11 159.29 1
 -3 2 10 1170.21 156.12 1
 -3 2 9 3417.4 463.19 1
 3 -2 -9 4429.22 463.19 1
 3 -2 -8 1882.16 210.54 1
 3 -2 -8 1624.31 210.84 1
 3 -2 -7 363.01 48.27 1
 3 -2 -7 379.18 50.21 1
 -3 -2 6 1426.6 167.33 -2
 3 -2 -6 1426.6 167.33 1
 -3 -2 6 1367.8 167.86 -2
 3 -2 -6 1367.8 167.86 1
 3 -2 -5 4516.77 521.4 1
 3 -2 -5 4283.92 521.52 1
 3 -2 -4 2412.44 286.11 1
 3 -2 -3 200.19 27.12 1
 3 -2 -2 1191.54 141.76 1
 -3 2 1 3810.07 490.38 1
 3 -2 -1 4225.29 488.57 1
 -3 2 0 1220.7 160.45 1
 3 -2 0 1492.37 162.26 1
 3 -2 1 306.82 48.57 1
 3 -2 2 411.39 59.91 1
 -3 -1 -3 482.04 70.73 -2
 3 -2 3 482.04 70.73 1
 3 -2 4 1616.28 202.02 1
 -3 2 -6 8.03 15.07 1
 3 -2 6 24.2 43.97 1
 -3 2 -6 44.04 12.43 1
 3 -2 6 23.82 15.41 1
 -3 2 -7 97.49 21.04 1
 3 -2 7 208.79 54.26 1
 -3 2 -7 164.2 21.21 1
 3 -2 7 155.67 23.89 1
 -3 2 -8 124.75 20.43 1
 3 -2 8 186.89 56.71 1
 3 -2 8 133.38 23.79 1
 -3 2 -8 146.66 21.71 1
 -3 2 -9 18.81 12.25 1
 3 -2 9 34.98 19.39 1
 -3 2 -9 11.03 15.6 1
 3 -2 10 13.96 48.67 1
 3 -2 10 0.78 19.13 1
 -3 2 -10 -8.99 16.73 1
 3 -2 11 25.08 46.59 1
 3 -2 11 68.53 20.14 1
 -3 2 -11 65.76 19.62 1
 -3 0 -12 33.7 42.64 -2
 3 -2 12 33.7 42.64 1
 -3 0 -12 16.54 16.17 -2
 3 -2 12 16.54 16.17 1
 3 0 12 12.46 17.1 -2
 -3 2 -12 12.46 17.1 1
 3 -2 13 9.73 14.6 1
 -3 2 -13 1.88 15.76 1
 3 -2 14 -3.45 14.05 1
 -3 2 -14 3.64 14.54 1
 3 -2 15 11.79 11.16 1
 3 -2 16 -15.79 15.37 1
 3 -2 16 9.18 7.01 1
 -3 1 19 54.07 9.47 1
 -3 1 18 95.49 17.99 1
 3 -1 -18 141.37 17.15 1
 -3 1 17 13.37 12.8 1
 3 -1 -17 29.91 11.1 1
 -3 -2 16 241.29 36.36 -2
 3 -1 -16 241.29 36.36 1
 -3 -2 16 337.7 36.4 -2
 3 -1 -16 337.7 36.4 1
 -3 -2 15 1050.78 104.15 -2
 3 -1 -15 1050.78 104.15 1
 -3 -2 15 1068.66 104.44 -2
 3 -1 -15 1068.66 104.44 1
 -3 -2 15 731.37 100.93 -2
 3 -1 -15 731.37 100.93 1
 3 2 -15 580.95 113.67 -2
 -3 1 15 580.95 113.67 1
 -3 1 14 363.55 72.34 1
 3 -1 -14 500.86 58.24 1
 3 -1 -14 568.25 58.27 1
 3 -1 -14 381.66 54.3 1
 -3 1 13 30.69 47.57 1
 3 -1 -13 10.43 21.38 1
 3 -1 -13 19.67 19.46 1
 3 -1 -13 6.98 18.99 1
 3 -1 -13 11.89 13.59 1
 -3 1 12 221.37 61.22 1
 3 -1 -12 308.1 39.01 1
 3 -1 -12 368.86 38 1
 3 -1 -12 191.95 32.38 1
 3 -1 -11 2268.82 226.99 1
 3 -1 -11 1707.04 223.82 1
 -3 1 11 1656.17 237.82 1
 3 -1 -11 2458.9 227.11 1
 -3 1 10 1429.17 184.23 1
 3 -1 -10 1615.86 183.88 1
 3 -1 -10 1507.19 186.22 1
 3 -1 -10 1695.4 186.21 1
 -3 1 10 1437.32 199.53 1
 3 -1 -9 582.49 70.46 1
 3 -1 -8 258.1 40.65 1
 3 -1 -8 311.37 39.21 1
 3 -1 -7 1340.04 145.43 1
 3 -1 -7 1155.67 145.7 1
 3 -1 -7 1098.86 146.27 1
 -3 -1 6 918.65 106.63 -2
 3 -1 -6 918.65 106.63 1
 -3 -1 6 843.57 107.18 -2
 3 -1 -6 843.57 107.18 1
 3 -1 -5 359.21 43.53 1
 3 -1 -5 330.05 44.45 1
 3 -1 -4 499.64 60.94 1
 3 -1 -3 1902.04 225.47 1
 3 -1 -2 81.34 14.43 1
 -3 1 1 643.01 79.73 1
 3 -1 0 -1.87 25.61 1
 3 -1 1 812.61 103.01 1
 3 -1 2 112.73 34.67 1
 -3 0 -3 286.73 52.03 -2
 3 -1 3 286.73 52.03 1
 3 -1 4 7.64 16.74 1
 3 -1 4 78.27 40.86 1
 3 -1 5 265.8 55.4 1
 3 -1 6 64.72 14.37 1
 -3 1 -6 87.12 14.08 1
 3 -1 6 49.71 17.37 1
 -3 1 -6 27.42 16.02 1
 3 -1 7 32.86 13.35 1
 -3 1 -7 54.72 13.69 1
 3 -1 7 19.19 43.15 1
 -3 1 -7 42.27 10.71 1
 3 -1 7 37.68 15.89 1
 -3 1 -7 25.52 13.04 1
 3 -1 8 3.48 12.53 1
 -3 1 -8 10.5 14.13 1
 -3 1 -8 6.38 10.18 1
 3 -1 8 40.78 44.57 1
 3 -1 8 -2.41 17.16 1
 -3 1 -8 -7.61 11.46 1
 -3 1 -9 0.79 11.05 1
 3 -1 9 46.83 48.41 1
 -3 1 -9 1.63 15.69 1
 3 -1 9 20.4 18.65 1
 3 -1 10 38.09 48.12 1
 -3 1 -10 3.77 17.19 1
 3 -1 10 17.46 19.53 1
 3 -1 11 32.72 45.81 1
 -3 1 -11 21.79 17.81 1
 3 -1 11 32.72 19.32 1
 -3 1 -12 25.42 41.78 -2
 3 -1 12 25.42 41.78 1
 -3 1 -12 -3.3 17.11 -2
 3 -1 12 -3.3 17.11 1
 3 -1 12 16.93 17.29 -2
 -3 1 -12 16.93 17.29 1
 3 -1 13 4.56 15.29 1
 -3 1 -13 -13.14 16.03 1
 3 -1 14 11.11 13.54 1
 -3 1 -14 -20.17 14.96 1
 3 -1 15 2.54 10.78 1
 -3 1 -15 -5.33 12.17 1
 3 -1 16 -0.36 6.86 1
 3 -1 16 3.75 15.36 1
 -3 0 19 6.97 6.72 1
 -3 0 18 17.4 10.62 1
 3 0 -17 139 18.6 1
 -3 0 17 101.75 19.93 1
 -3 -1 16 160.05 22.52 -2
 3 0 -16 160.05 22.52 1
 3 1 -15 6.56 41.31 -2
 -3 0 15 6.56 41.31 1
 -3 -1 15 57.4 14.05 -2
 3 0 -15 57.4 14.05 1
 -3 -1 15 53.53 16.65 -2
 3 0 -15 53.53 16.65 1
 3 0 -14 3.53 16.46 1
 3 0 -14 17.46 17.87 1
 3 0 -14 -6.34 12.76 1
 3 0 -14 -6.11 13.88 1
 3 0 -13 239.47 28.94 1
 3 0 -13 198.4 29.52 1
 -3 0 13 102.79 54.79 1
 3 0 -13 143.07 24.59 1
 3 0 -13 139.09 27.68 1
 3 0 -12 303 36.03 1
 3 0 -12 282.63 36.11 1
 -3 0 12 183.93 66.22 1
 3 0 -12 212.9 34.65 1
 3 0 -12 210.05 31.69 1
 3 0 -11 55.58 18.54 1
 -3 0 11 19.07 56.24 1
 3 0 -11 56.29 14.12 1
 3 0 -11 48.36 19.72 1
 3 0 -10 23.53 12.01 1
 3 0 -10 35.28 12.59 1
 -3 0 10 77.07 57.14 1
 3 0 -10 68.54 18.47 1
 3 0 -10 57.22 17.45 1
 3 0 -9 351.39 53.62 1
 3 0 -9 429.26 52.42 1
 3 0 -9 490.77 54.67 1
 3 0 -8 282.32 44.89 1
 3 0 -8 369.16 42.42 1
 3 0 -8 317.95 43.85 1
 3 0 -7 18.6 15.14 1
 3 0 -7 14.95 15.66 1
 3 0 -7 11.29 18.33 1
 -3 0 6 15.77 12.62 -2
 3 0 -6 15.77 12.62 1
 -3 0 6 5.93 15.77 -2
 3 0 -6 5.93 15.77 1
 -3 0 6 3.49 15.81 -2
 3 0 -6 3.49 15.81 1
 3 0 -5 365.2 43.77 1
 3 0 -5 372.54 45.49 1
 3 0 -5 324.66 44.52 1
 3 0 -4 123.5 20.89 1
 3 0 -4 109.03 17.71 1
 3 0 -3 175.06 23.42 1
 3 0 -2 13.18 9.58 1
 3 0 -2 0.54 21.93 1
 3 0 -1 11.4 22.23 1
 -3 0 1 9.67 13.96 1
 3 0 0 18.82 25.65 1
 3 0 1 0.21 15.58 1
 3 0 1 -16.1 27.59 1
 3 0 2 2.74 15.27 1
 3 0 2 20.62 28.37 1
 -3 1 -3 118.97 21.66 -2
 3 0 3 118.97 21.66 1
 -3 1 -3 120.07 37.33 -2
 3 0 3 120.07 37.33 1
 3 0 4 -2.48 16.33 1
 3 0 4 22.96 37.93 1
 3 0 5 42.12 37.49 1
 3 0 6 8.71 12.27 1
 -3 0 -6 -1.4 13.14 1
 3 0 6 -1.95 15.91 1
 -3 0 -6 15.4 12 1
 3 0 7 7.12 13.07 1
 3 0 7 -4.08 40.92 1
 -3 0 -7 0.4 9.28 1
 3 0 7 15.88 15.15 1
 -3 0 -7 12.82 12.97 1
 3 0 8 4.06 13.79 1
 3 0 8 -34.22 43.64 1
 -3 0 -8 -4.56 10.02 1
 3 0 8 9.91 16.25 1
 -3 0 -8 5.79 14.39 1
 3 0 9 -8.2 14.45 1
 3 0 9 -32.18 46.86 1
 -3 0 -9 -6.07 10.76 1
 3 0 9 -5.88 17.27 1
 -3 0 -9 0.55 16.16 1
 3 0 10 -11.6 15.23 1
 3 0 10 20.78 45.03 1
 -3 0 -10 -1.82 17.62 1
 -3 0 -10 -8.1 11.36 1
 3 0 10 1.92 17.07 1
 -3 0 -11 11.83 18.43 1
 3 0 11 29.97 18.11 1
 -3 2 -12 34.06 38.2 -2
 3 0 12 34.06 38.2 1
 -3 2 -12 11.54 16.58 -2
 3 0 12 11.54 16.58 1
 3 -2 12 12.85 17.26 -2
 -3 0 -12 12.85 17.26 1
 3 0 13 -13.07 15.12 1
 -3 0 -13 27.28 16.16 1
 3 0 14 5.14 12.74 1
 -3 0 -14 -7.66 15.15 1
 3 0 15 -0.56 10.51 1
 -3 0 -15 -2.64 12.37 1
 3 0 16 7.09 6.9 1
 3 0 16 15.23 14.01 1
 -3 -1 19 4.32 6.61 1
 -3 -1 18 -2.53 10.54 1
 -3 -1 17 22.58 13.6 1
 3 1 -17 43.94 11.72 1
 -3 0 16 52.09 13.29 -2
 3 1 -16 52.09 13.29 1
 -3 0 15 14.97 12.23 -2
 3 1 -15 14.97 12.23 1
 3 0 -15 44.99 42.36 -2
 -3 -1 15 44.99 42.36 1
 3 1 -14 -7.9 12.64 1
 3 1 -14 12.34 14.95 1
 3 1 -14 5.95 16.57 1
 3 1 -14 2.09 14.24 1
 -3 -1 14 35.29 44.25 1
 3 1 -13 12.51 14.35 1
 3 1 -13 16.36 18.35 1
 3 1 -13 9 12.46 1
 3 1 -13 23.51 16.74 1
 -3 -1 13 35.28 51.27 1
 3 1 -13 10.35 15.61 1
 -3 -1 12 82.27 55.62 1
 3 1 -12 59.82 17.74 1
 3 1 -12 64.69 18 1
 3 1 -12 30.26 19.42 1
 3 1 -12 27.23 14.95 1
 -3 -1 11 48.14 58.89 1
 3 1 -11 75.98 18.46 1
 3 1 -11 67.21 13.35 1
 3 1 -11 77.28 18.86 1
 3 1 -11 58.39 15.61 1
 3 1 -11 66.47 19.56 1
 3 1 -10 42.27 12.77 1
 3 1 -10 60.57 14.19 1
 3 1 -10 73.48 18.39 1
 3 1 -9 96.59 17.22 1
 3 1 -9 118.57 19.72 1
 3 1 -9 56.11 18.27 1
 3 1 -8 19.3 16.64 1
 3 1 -8 10.31 15.12 1
 3 1 -7 340.4 41.71 1
 3 1 -7 320.5 42.4 1
 3 1 -7 294.76 42.45 1
 -3 1 6 441.68 55.63 -2
 3 1 -6 441.68 55.63 1
 -3 1 6 484.57 57.18 -2
 3 1 -6 484.57 57.18 1
 -3 1 6 447.01 56.25 -2
 3 1 -6 447.01 56.25 1
 3 1 -5 432.14 51.26 1
 3 1 -5 409.07 52.95 1
 3 1 -5 374.19 55.65 1
 3 1 -5 431.04 51.74 1
 3 1 -4 11.22 15.25 1
 3 1 -4 11.94 19.99 1
 3 1 -4 13.53 9.67 1
 3 1 -3 221.19 30.02 1
 3 1 -3 193.04 34 1
 3 1 -3 206.68 26.5 1
 3 1 -2 50.05 22.02 1
 3 1 -2 47.67 17.43 1
 3 1 -1 553.33 72.85 1
 3 1 -1 575.52 69.98 1
 3 1 0 430.22 59.7 1
 3 1 0 467.53 56.93 1
 3 1 1 192.16 35.52 1
 3 1 1 265.24 38.85 1
 3 1 1 241.59 32.06 1
 3 1 2 66.09 22.46 1
 3 1 2 117.76 30.46 1
 3 1 2 81.45 19.15 1
 -3 2 -3 409.63 58.37 -2
 3 1 3 409.63 58.37 1
 -3 2 -3 392.51 50.69 -2
 3 1 3 392.51 50.69 1
 3 1 4 306.44 52.2 1
 3 1 4 258.03 37.8 1
 3 1 5 242.37 48.53 1
 -3 -1 -6 160.44 20.62 1
 3 1 6 133.59 21.74 1
 3 1 6 100.4 21.46 1
 -3 -1 -7 466.9 59.36 1
 3 1 7 441.22 60.43 1
 3 1 7 517.29 75.69 1
 -3 -1 -7 489.33 58.23 1
 3 1 7 524.69 60.21 1
 -3 -1 -8 59.36 16.95 1
 3 1 8 79.65 17.83 1
 3 1 8 82.38 42.89 1
 3 1 8 59.7 19.03 1
 -3 -1 -8 62.2 12.6 1
 -3 -1 -9 2.07 10.45 1
 -3 -1 -9 24.09 16.41 1
 3 1 9 -11.58 15.61 1
 3 1 9 2.89 17.48 1
 3 1 9 -9.44 40.48 1
 -3 -1 -10 -1.16 10.84 1
 3 1 10 -0.65 16.16 1
 -3 -1 -10 11.45 18.22 1
 3 1 10 15.23 10.27 1
 3 1 10 17.7 16.9 1
 3 1 10 29.7 42.21 1
 3 1 11 119.67 22.51 1
 3 1 11 140.78 23.79 1
 -3 -1 -11 103.61 24.16 1
 -3 3 -12 -2.3 35.94 -2
 3 1 12 -2.3 35.94 1
 3 -3 12 -0.83 17.33 -2
 -3 -1 -12 -0.83 17.33 1
 -3 -1 -13 0.56 16.19 1
 3 1 13 8.2 14 1
 -3 -1 -14 5.31 14.91 1
 3 1 14 4.13 12.11 1
 3 1 15 15.68 9.52 1
 -3 -1 -15 5.76 12.2 1
 -3 -2 19 9.64 6.35 1
 -3 -2 18 -8.84 10.23 1
 -3 -2 17 79.08 15.87 1
 -3 1 16 255.02 32.77 -2
 3 2 -16 255.02 32.77 1
 3 -1 -15 339.39 66.55 -2
 -3 -2 15 339.39 66.55 1
 3 2 -14 28.98 17.98 1
 3 2 -14 51.33 16.27 1
 3 2 -14 64.99 14.37 1
 -3 -2 14 40.91 51.5 1
 3 2 -13 91.24 22.39 1
 3 2 -13 111.26 20.4 1
 3 2 -13 124.76 18.37 1
 -3 -2 13 127.93 61.65 1
 -3 -2 12 373.66 78.57 1
 3 2 -12 343.04 46.4 1
 3 2 -12 381.85 47.81 1
 3 2 -12 477.96 49.56 1
 3 2 -12 379.28 49.38 1
 3 2 -12 386.29 46.76 1
 3 2 -11 518.55 64.23 1
 3 2 -11 497.73 63.51 1
 3 2 -11 497.98 65.35 1
 3 2 -11 641.92 65.93 1
 -3 -2 11 469.83 94.34 1
 -3 -2 10 73.27 65.2 1
 3 2 -10 110.99 19.89 1
 3 2 -10 123.62 22.03 1
 3 2 -10 122.22 19 1
 3 2 -10 105.42 17.9 1
 3 2 -9 379.84 55.16 1
 3 2 -9 541.26 56.09 1
 3 2 -9 441.18 55.43 1
 3 2 -9 381.44 55.31 1
 3 2 -9 511.37 54.72 1
 3 2 -8 1639.54 192.59 1
 3 2 -8 1594.5 192.57 1
 3 2 -7 773.61 92.94 1
 3 2 -7 804.81 96.64 1
 3 2 -7 730.2 94.4 1
 3 2 -7 786.83 93.22 1
 -3 2 6 991.65 119.49 -2
 3 2 -6 991.65 119.49 1
 -3 2 6 1031.83 117.36 -2
 3 2 -6 1031.83 117.36 1
 -3 2 6 942.71 115.56 -2
 3 2 -6 942.71 115.56 1
 -3 2 6 967.58 115.82 -2
 3 2 -6 967.58 115.82 1
 3 2 -5 933.43 108.22 1
 3 2 -5 976.19 106.45 1
 3 2 -4 2222.48 285.2 1
 3 2 -4 2289.72 283.19 1
 3 2 -4 2448.54 282.26 1
 3 2 -3 2509.93 298.13 1
 3 2 -3 2517.04 300.4 1
 3 2 -2 1032.37 123.69 1
 3 2 -2 1020.44 126.26 1
 3 2 -1 328.03 41.92 1
 3 2 -1 292.61 46.07 1
 3 2 0 991.45 112.38 1
 3 2 0 817.25 114.52 1
 3 2 1 1388.09 167.65 1
 3 2 1 1692.62 171.11 1
 3 2 1 1227.27 169.59 1
 3 2 2 530.36 65.86 1
 3 2 2 443.13 67.58 1
 3 2 2 650.71 70.44 1
 -3 3 -3 90.78 30.02 -2
 3 2 3 90.78 30.02 1
 -3 3 -3 69.79 22.5 -2
 3 2 3 69.79 22.5 1
 -3 3 -3 72.45 22.01 -2
 3 2 3 72.45 22.01 1
 3 2 4 1211.67 131.59 1
 3 2 4 953.59 127.28 1
 3 2 5 803.85 99.77 1
 3 2 5 742.16 91.39 1
 3 2 6 67.3 18.22 1
 3 2 6 56.19 16.63 1
 -3 -2 -6 99.07 16.17 1
 3 2 7 -5.39 15.25 1
 3 2 7 4.67 13.91 1
 3 2 7 27.04 33.6 1
 -3 -2 -7 9.55 14.14 1
 3 2 8 39.58 17.37 1
 3 2 8 33.04 15.85 1
 3 2 8 46.54 37.51 1
 -3 -2 -8 41.31 16.09 1
 3 2 9 19.9 38.31 1
 -3 -2 -9 15.46 17.76 1
 3 2 9 28.82 16.88 1
 3 2 9 29.51 10.72 1
 3 2 9 25.08 16.2 1
 3 2 10 32.48 38.72 1
 -3 -2 -10 36.81 18.83 1
 3 2 10 11.63 16.74 1
 3 2 10 15.01 10.62 1
 3 2 10 12.35 17.28 1
 -3 -2 -11 18.13 18.7 1
 3 2 11 39.96 17.18 1
 3 2 11 14.74 16.55 1
 -3 4 -12 8.43 33.09 -2
 3 2 12 8.43 33.09 1
 -3 -2 -13 -14.11 15.94 1
 3 2 13 -11.89 13.4 1
 -3 -2 -14 19.01 14.48 1
 3 2 14 6.63 11.16 1
 3 2 15 8.55 8.54 1
 -3 -2 -15 -0.54 11.4 1
 -3 -2 -16 9.21 6.79 1
 -3 -3 18 140.47 19.59 1
 -3 -3 17 189.55 26.32 1
 3 -2 -15 131.82 49.37 -2
 -3 -3 15 131.82 49.37 1
 3 3 -14 701.08 94.39 1
 3 3 -14 847.24 93.7 1
 -3 -3 14 662.05 114.12 1
 3 3 -13 735.3 94.06 1
 3 3 -13 803.61 92.77 1
 -3 -3 13 605.4 115.22 1
 -3 -3 12 93.12 64.34 1
 3 3 -12 126.89 20.71 1
 3 3 -12 122.05 22.35 1
 3 3 -12 115.13 17.65 1
 3 3 -12 104.2 16.97 1
 3 3 -11 182.72 23.76 1
 3 3 -11 152.52 25.61 1
 3 3 -11 180.99 23.36 1
 3 3 -11 170.59 27.61 1
 -3 -3 11 188.51 64.95 1
 3 3 -10 2026.83 233.01 1
 3 3 -10 1945.43 233.12 1
 3 3 -10 1727.76 234.01 1
 3 3 -10 2038.06 232.69 1
 -3 -3 10 2077.92 250.94 1
 3 3 -10 1897.02 233.59 1
 3 3 -9 3149.5 396.27 1
 3 3 -9 3726.01 395.67 1
 3 3 -9 3319.82 396.66 1
 3 3 -9 3265.98 395.55 1
 3 3 -9 3386.16 395.92 1
 3 3 -9 3161 395.87 1
 -3 -3 9 2325.89 406.41 1
 3 3 -8 646.74 78.05 1
 3 3 -8 657.57 77.27 1
 3 3 -8 640.88 77.24 1
 3 3 -8 736.72 77.18 1
 3 3 -8 586.36 77.19 1
 3 3 -8 572.28 78.19 1
 3 3 -8 596.64 80.68 1
 3 3 -8 634.64 78.06 1
 3 3 -7 149.35 24.1 1
 3 3 -7 206.67 24.6 1
 3 3 -7 194.43 23.57 1
 -3 3 6 1450 154.67 -2
 3 3 -6 1450 154.67 1
 -3 3 6 1077.22 149.69 -2
 3 3 -6 1077.22 149.69 1
 -3 3 6 1476.97 149.97 -2
 3 3 -6 1476.97 149.97 1
 3 3 -5 2570.57 307.9 1
 3 3 -5 2635.01 303.94 1
 3 3 -5 2304.01 305.49 1
 3 3 -4 1211.83 139.19 1
 3 3 -4 1090.11 135.96 1
 3 3 -3 53.53 25.91 1
 3 3 -3 31.03 19.87 1
 3 3 -2 1482.52 168.34 1
 3 3 -2 1334.04 164.91 1
 3 3 -1 744.47 94.09 1
 3 3 -1 735.22 90.5 1
 3 3 0 355.08 52.8 1
 3 3 0 377.58 48.86 1
 3 3 1 0.73 22.82 1
 3 3 1 10.07 20.22 1
 3 3 2 298.66 48.95 1
 3 3 2 432.87 50.9 1
 3 3 2 316.99 48.28 1
 -3 4 -3 544.18 76.72 -2
 3 3 3 544.18 76.72 1
 -3 4 -3 690.51 79.47 -2
 3 3 3 690.51 79.47 1
 3 3 4 376.38 53.13 1
 3 3 4 335.87 48.23 1
 3 3 5 15.75 26.75 1
 3 3 5 12.71 16.47 1
 3 3 6 330.91 37.18 1
 3 3 6 233.54 34.49 1
 3 3 7 133.73 35.98 1
 -3 -3 -7 113.22 20.08 1
 3 3 7 112.13 22.23 1
 3 3 7 121.06 16.45 1
 3 3 7 75.79 18.79 1
 3 3 8 60.91 34.74 1
 -3 -3 -8 14.57 16.77 1
 3 3 8 39.24 18.26 1
 3 3 8 28.44 10.88 1
 3 3 8 45.97 14.56 1
 3 3 9 8.28 34.03 1
 -3 -3 -9 26.65 17.9 1
 3 3 9 17.72 10.72 1
 3 3 9 -2.69 15.5 1
 3 3 9 -5.68 17.46 1
 3 3 10 25.79 34.93 1
 3 3 10 34.4 16.93 1
 3 3 10 71.09 14.01 1
 -3 -3 -10 46.66 19.57 1
 3 3 10 49.85 18.91 1
 3 3 11 29.01 11.75 1
 3 3 11 17.29 15.44 1
 -3 -3 -11 16.53 18.31 1
 3 3 11 19.47 17.41 1
 3 -5 12 40.15 17.08 -2
 -3 -3 -12 40.15 17.08 1
 -3 5 -12 33.48 14.01 -2
 3 3 12 33.48 14.01 1
 -3 -3 -13 10.38 15.89 1
 3 3 13 15.09 12.08 1
 -3 -3 -14 7.14 13.89 1
 3 3 14 10.42 9.8 1
 -3 -3 -15 27.01 10.96 1
 -3 -4 18 21.56 8.6 1
 3 4 -18 29.02 9.01 1
 -3 -4 17 32.88 11.16 1
 3 -3 -16 287 37.07 -2
 -3 -4 16 287 37.07 1
 3 -3 -15 330.73 64.49 -2
 -3 -4 15 330.73 64.49 1
 -3 -4 14 315.82 69.39 1
 3 4 -14 348.36 42.37 1
 3 4 -14 326.74 43.41 1
 3 4 -13 2.49 16.32 1
 3 4 -13 7.58 11.65 1
 3 4 -13 3.41 9.03 1
 -3 -4 13 19.77 53.61 1
 3 4 -12 564.65 66.45 1
 -3 -4 12 361.37 92.5 1
 3 4 -12 560.98 66.33 1
 3 4 -12 511.29 68.09 1
 3 4 -11 1126.44 134.02 1
 3 4 -11 1171.35 134.2 1
 3 4 -11 1051.24 135.18 1
 -3 -4 11 1051.86 154.49 1
 -3 -4 10 782.19 122.22 1
 3 4 -10 730.11 99.02 1
 3 4 -10 955.1 98.28 1
 3 4 -10 829.82 98.09 1
 3 4 -10 807.14 97.73 1
 3 4 -10 702.81 99.59 1
 3 4 -9 5.75 15.47 1
 -3 -4 9 -14.65 60.42 1
 3 4 -9 -7.49 11.1 1
 3 4 -9 -5.15 13.37 1
 3 4 -9 10.41 14.31 1
 3 4 -9 -3.51 8.07 1
 3 4 -8 758.62 90.11 1
 3 4 -8 745.89 89.06 1
 3 4 -8 723.68 89.02 1
 3 4 -8 740.93 89.76 1
 3 4 -8 1045.72 95.65 1
 3 4 -8 678.76 89.69 1
 3 4 -7 853.04 141.74 1
 3 4 -7 1235.99 141.64 1
 3 4 -7 1245.43 142.43 1
 3 4 -7 1608.86 142.86 1
 3 4 -7 1919.28 149.23 1
 -3 4 6 795.36 87.79 -2
 3 4 -6 795.36 87.79 1
 -3 4 6 572.86 80.88 -2
 3 4 -6 572.86 80.88 1
 -3 4 6 738.41 80.64 -2
 3 4 -6 738.41 80.64 1
 3 4 -5 60.38 14.34 1
 3 4 -5 77.35 13.11 1
 3 4 -4 1102.26 121.9 1
 3 4 -4 952.39 114.54 1
 3 4 -3 1229.01 156.97 1
 3 4 -3 1446.16 160.8 1
 3 4 -2 128.03 29.37 1
 3 4 -2 162.99 35.28 1
 3 4 -1 29.29 25.37 1
 3 4 -1 33.77 28.63 1
 3 4 0 251.85 29.49 1
 3 4 0 228.64 41.29 1
 3 4 0 219.69 29.56 1
 3 4 1 142.71 18.2 1
 3 4 1 95.73 30.98 1
 3 4 1 123.56 18.56 1
 3 4 2 18.32 9.5 1
 3 4 2 23.14 10.91 1
 3 4 2 15.71 22.95 1
 -3 5 -3 87.1 14.27 -2
 3 4 3 87.1 14.27 1
 -3 5 -3 69.37 13.02 -2
 3 4 3 69.37 13.02 1
 -3 5 -3 75.75 25.11 -2
 3 4 3 75.75 25.11 1
 -3 5 -3 60.98 23.68 -2
 3 4 3 60.98 23.68 1
 3 4 4 305.35 32.55 1
 3 4 4 231.96 38.78 1
 3 4 4 377.53 42.73 1
 3 4 4 185.12 32.95 1
 3 4 4 293.39 36.51 1
 3 4 5 50.33 18.68 1
 3 4 5 47.2 10.76 1
 3 4 5 76.03 25.25 1
 3 4 6 -5.85 18.05 1
 3 4 6 10.86 9.25 1
 3 4 6 -6.63 11.44 1
 3 4 7 -3.13 18.84 1
 3 4 7 3.19 12.66 1
 3 4 7 14.11 10.23 1
 3 4 8 61.83 20.26 1
 -3 -4 -8 45.95 18.02 1
 3 4 8 26.91 14.5 1
 3 4 8 50.88 12.78 1
 3 4 9 106.1 24.89 1
 -3 -4 -9 112.64 23.46 1
 3 4 9 147.16 20.28 1
 3 4 9 96.23 20.64 1
 3 4 10 38.45 18.38 1
 3 4 10 34.6 14.75 1
 -3 -4 -10 21.8 18.81 1
 3 4 11 55.55 18.24 1
 -3 -4 -11 50.36 18.42 1
 3 4 11 48.85 12.39 1
 -3 -4 -11 76.59 19.15 1
 -3 6 -12 124.48 20.13 -2
 3 4 12 124.48 20.13 1
 3 -6 12 99.04 21.02 -2
 -3 -4 -12 99.04 21.02 1
 -3 6 -12 87.79 17.86 -2
 3 4 12 87.79 17.86 1
 -3 -4 -13 7.45 15.26 1
 3 4 13 14.3 10.51 1
 -3 -4 -14 14.22 13.08 1
 -3 -4 -15 30.68 9.95 1
 3 5 -18 30.18 8.91 1
 -3 -5 17 136.95 18.85 1
 3 5 -17 128.7 19.74 1
 3 -4 -16 70.02 14.36 -2
 -3 -5 16 70.02 14.36 1
 3 -4 -15 9.32 11.99 -2
 -3 -5 15 9.32 11.99 1
 -3 -5 14 199.42 54.29 1
 3 5 -13 517.36 58.38 1
 3 5 -13 410.07 59.91 1
 -3 -5 13 457.99 83.68 1
 3 5 -12 212.72 27.4 1
 3 5 -12 221.61 27.07 1
 3 5 -12 168.8 30.16 1
 -3 -5 12 149.1 62.24 1
 3 5 -11 61.71 12.9 1
 -3 -5 11 66.86 56.76 1
 3 5 -11 88.93 18.8 1
 3 5 -11 54.96 13.04 1
 3 5 -10 310.21 30.67 1
 3 5 -10 196.57 28.65 1
 3 5 -10 194.07 31.75 1
 3 5 -10 233.11 29.34 1
 -3 -5 10 183.74 65.92 1
 3 5 -9 587.91 58.23 1
 3 5 -9 413.4 58.72 1
 3 5 -9 461.87 57.05 1
 3 5 -9 397.27 59.28 1
 3 5 -9 488.79 57.69 1
 -3 -5 9 468.99 85.55 1
 -3 -5 8 262.95 68.44 1
 3 5 -8 236.09 35.15 1
 3 5 -8 317.93 39.24 1
 3 5 -8 291.33 33.63 1
 3 5 -8 224.8 34.78 1
 3 5 -8 256.06 34.59 1
 3 5 -8 267.09 32.57 1
 3 5 -8 268.36 35.53 1
 3 5 -8 245.5 33.57 1
 3 5 -8 379.79 43.19 1
 3 5 -7 66.09 24.26 1
 3 5 -7 25.7 12.86 1
 3 5 -7 34.89 14.52 1
 3 5 -7 25.48 13.64 1
 3 5 -7 40.52 13.34 1
 3 5 -7 19.64 11.32 1
 3 5 -7 36.19 12.84 1
 -3 5 6 130.35 20.92 -2
 3 5 -6 130.35 20.92 1
 -3 5 6 154.79 21.88 -2
 3 5 -6 154.79 21.88 1
 -3 5 6 186.46 22.04 -2
 3 5 -6 186.46 22.04 1
 -3 5 6 108.66 22.92 -2
 3 5 -6 108.66 22.92 1
 3 5 -5 198.84 26.01 1
 3 5 -5 173.45 26.16 1
 3 5 -4 66.43 31.31 1
 3 5 -4 35.01 12.68 1
 3 5 -3 111.1 34.67 1
 3 5 -3 89.98 15.97 1
 3 5 -2 178.61 23.81 1
 3 5 -2 158.71 40.91 1
 3 5 -2 163.8 23.45 1
 3 5 -1 0.57 10.95 1
 3 5 -1 18.08 11.59 1
 3 5 -1 12.93 9.07 1
 3 5 -1 13.1 13.01 1
 3 5 -1 8.97 29.75 1
 3 5 0 8.28 11.95 1
 3 5 0 12.47 9.85 1
 3 5 0 26.37 29.53 1
 3 5 1 6.41 11.92 1
 3 5 1 22.2 11.36 1
 3 5 1 -18.2 27.38 1
 3 5 2 146.41 23.8 1
 3 5 2 134.89 34.63 1
 3 5 2 200.97 23.77 1
 -3 6 -3 401.02 56.64 -2
 3 5 3 401.02 56.64 1
 -3 6 -3 373.54 56.3 -2
 3 5 3 373.54 56.3 1
 -3 6 -3 424.55 58.11 -2
 3 5 3 424.55 58.11 1
 -3 6 -3 594.5 56.11 -2
 3 5 3 594.5 56.11 1
 -3 6 -3 529.98 63.55 -2
 3 5 3 529.98 63.55 1
 3 5 4 137.57 23.57 1
 3 5 4 163.97 30.59 1
 3 5 4 153.89 26.52 1
 3 5 4 196.07 22.96 1
 3 5 5 183.58 29.44 1
 3 5 5 199.31 26.11 1
 3 5 6 287.13 39.28 1
 3 5 6 362.64 36.62 1
 3 5 7 40.58 13.84 1
 3 5 7 1.88 20.34 1
 3 5 8 79.8 15.25 1
 3 5 8 62.77 21.99 1
 -3 -5 -8 52.24 20.31 1
 3 5 9 57.85 13.67 1
 3 5 9 42.37 20.81 1
 -3 -5 -9 71.48 20.39 1
 3 5 10 106.34 17.93 1
 -3 -5 -10 123.24 23.18 1
 -3 -5 -10 110.94 22.05 1
 3 5 10 128.54 23.51 1
 -3 -5 -11 53.05 17.09 1
 -3 7 -12 16.91 14.86 -2
 3 5 12 16.91 14.86 1
 3 -7 12 12.41 16.11 -2
 -3 -5 -12 12.41 16.11 1
 -3 -5 -13 6.8 14.81 1
 -3 -5 -14 10.03 11.92 1
 3 5 14 23.73 10.01 1
 -3 -5 -15 17.44 7.88 1
 3 6 -18 13.69 7.17 1
 3 6 -17 11.43 10.07 1
 3 -5 -16 20.72 9.75 -2
 -3 -6 16 20.72 9.75 1
 -3 5 16 28.77 12.55 -2
 3 6 -16 28.77 12.55 1
 3 -5 -15 13.73 10.24 -2
 -3 -6 15 13.73 10.24 1
 -3 5 15 -2.1 11.17 -2
 3 6 -15 -2.1 11.17 1
 -3 -6 14 22.75 40.45 1
 3 6 -13 -6.01 14.61 1
 -3 -6 13 32.96 45.63 1
 3 6 -13 -2.46 13.35 1
 3 6 -13 -2.59 9.19 1
 3 6 -12 47.97 17.35 1
 3 6 -12 59.89 12.56 1
 -3 -6 12 98.2 51.16 1
 3 6 -11 -1.28 16 1
 3 6 -11 28.17 10.87 1
 3 6 -10 -8.95 10.51 1
 3 6 -10 4.21 14.46 1
 -3 -6 10 -45.16 51.13 1
 3 6 -10 9.87 15.55 1
 3 6 -9 14.39 15.06 1
 3 6 -9 17.45 14.3 1
 3 6 -9 17.39 14.96 1
 3 6 -9 18.74 20.45 1
 -3 -6 9 12.1 52.92 1
 3 6 -9 8.49 10.72 1
 3 6 -8 53.96 12.44 1
 3 6 -8 61.53 22.63 1
 3 6 -8 86.62 14 1
 3 6 -8 37.21 15.73 1
 3 6 -8 40.58 14.21 1
 3 6 -8 56.7 14.89 1
 3 6 -8 36.24 16.14 1
 -3 -6 8 49.09 48.16 1
 3 6 -7 111.72 19.34 1
 3 6 -7 93 18.32 1
 3 6 -7 164.94 27.48 1
 3 6 -7 77.86 19.3 1
 3 6 -7 138.6 18.87 1
 3 6 -7 190.79 26.87 1
 3 6 -7 70.31 18.85 1
 3 6 -7 135.6 20.3 1
 3 6 -7 105.07 16.88 1
 -3 6 6 137.07 21.07 -2
 3 6 -6 137.07 21.07 1
 -3 6 6 170.08 20.07 -2
 3 6 -6 170.08 20.07 1
 -3 6 6 163.05 22.02 -2
 3 6 -6 163.05 22.02 1
 -3 6 6 116.99 21.34 -2
 3 6 -6 116.99 21.34 1
 -3 6 6 85.02 28.89 -2
 3 6 -6 85.02 28.89 1
 -3 6 6 124.81 21.53 -2
 3 6 -6 124.81 21.53 1
 3 -6 -6 113.34 48.96 -2
 -3 -6 6 113.34 48.96 1
 -3 6 6 146.05 20.55 -2
 3 6 -6 146.05 20.55 1
 -3 6 6 130.42 22.25 -2
 3 6 -6 130.42 22.25 1
 -3 6 6 135.35 19.43 -2
 3 6 -6 135.35 19.43 1
 3 6 -5 21.19 9.75 1
 3 6 -5 -4.92 21.87 1
 3 6 -5 27.94 14.48 1
 3 6 -5 34.68 13.25 1
 3 6 -5 21.9 13.09 1
 3 6 -5 28.7 12.08 1
 3 6 -5 13.45 11.47 1
 3 6 -4 24.28 14.27 1
 3 6 -4 46.59 31.31 1
 3 6 -3 88.26 16.96 1
 3 6 -3 82.84 17.62 1
 3 6 -2 179.56 23.35 1
 3 6 -2 137.64 39.87 1
 3 6 -2 139.01 23.78 1
 3 6 -1 850.21 91.47 1
 3 6 -1 972.38 103.37 1
 3 6 -1 649.98 91.48 1
 3 6 0 288.08 34.15 1
 3 6 0 347.66 47.88 1
 3 6 0 218.13 34.27 1
 3 6 1 5.47 14.43 1
 3 6 1 8.98 27.98 1
 3 6 1 -7.23 13.77 1
 3 6 1 0.35 9.87 1
 3 6 1 4.23 11.24 1
 3 6 1 0.59 12.11 1
 3 6 2 260.14 27.6 1
 3 6 2 193.92 30.69 1
 3 6 2 226.23 28.67 1
 -3 7 -3 424.31 66.78 -2
 3 6 3 424.31 66.78 1
 -3 7 -3 456.14 65.59 -2
 3 6 3 456.14 65.59 1
 -3 7 -3 424.88 68.22 -2
 3 6 3 424.88 68.22 1
 -3 7 -3 572.67 66.98 -2
 3 6 3 572.67 66.98 1
 -3 7 -3 681.99 65.1 -2
 3 6 3 681.99 65.1 1
 -3 7 -3 546.13 65.78 -2
 3 6 3 546.13 65.78 1
 3 6 4 49.04 21.01 1
 3 6 4 79.69 17.62 1
 3 6 4 60.1 21.8 1
 3 6 5 34.35 11.8 1
 3 6 5 5.22 18.35 1
 3 6 6 3.61 11.38 1
 3 6 6 -8.18 19.19 1
 3 6 6 16.93 19.49 1
 3 6 7 48.08 13.13 1
 3 6 7 41.68 21.65 1
 -3 -6 -8 82.8 23.63 1
 3 6 8 123.45 25.5 1
 3 6 8 116.19 18.46 1
 -3 -6 -8 130.59 21.33 1
 -3 -6 -9 97.39 23.4 1
 -3 -6 -9 125.39 21.57 1
 3 6 9 120.14 25.12 1
 -3 -6 -10 46.57 18.67 1
 -3 -6 -10 54.07 16.26 1
 3 6 10 15.97 18.75 1
 -3 -6 -11 45.77 16.79 1
 3 6 11 14.95 16.77 1
 3 -8 12 1.84 15.25 -2
 -3 -6 -12 1.84 15.25 1
 -3 8 -12 19.29 14.56 -2
 3 6 12 19.29 14.56 1
 -3 8 -12 -1.9 14.53 -2
 3 6 12 -1.9 14.53 1
 -3 -6 -13 13.35 13.46 1
 3 6 13 8.89 11.53 1
 -3 -6 -14 -5.36 10.02 1
 3 7 -18 0.48 5.47 1
 3 7 -17 18.73 9.42 1
 -3 6 16 63.97 14.28 -2
 3 7 -16 63.97 14.28 1
 -3 6 15 51.98 13.53 -2
 3 7 -15 51.98 13.53 1
 -3 6 15 56.24 15.11 -2
 3 7 -15 56.24 15.11 1
 3 7 -14 -5.35 12.69 1
 3 7 -14 -2.34 11.84 1
 3 7 -14 2.76 13.88 1
 3 7 -13 49.79 14.52 1
 3 7 -13 37.53 15.27 1
 -3 -7 12 53.25 42.86 1
 3 7 -12 32.42 11.44 1
 3 7 -12 32.83 15.62 1
 3 7 -12 54.51 16.41 1
 -3 -7 11 41 43.92 1
 3 7 -11 61.43 13.15 1
 3 7 -11 50.12 17.22 1
 3 7 -11 77.83 18.39 1
 -3 -7 10 20.46 44.97 1
 3 7 -10 16.09 10.71 1
 3 7 -10 12.21 15.46 1
 3 7 -10 13.27 19.95 1
 3 7 -10 9.6 16.51 1
 3 7 -9 151.74 27.51 1
 3 7 -9 181.6 23.95 1
 3 7 -9 187.79 32.05 1
 3 7 -9 173.02 26.52 1
 3 7 -9 180.34 25.51 1
 3 7 -9 186.69 26.66 1
 -3 -7 9 177.27 53.37 1
 3 7 -8 212.73 26.85 1
 3 7 -8 180.36 27.6 1
 3 7 -8 216.93 24.13 1
 3 7 -8 181.55 33.07 1
 3 7 -8 140.61 25.57 1
 3 7 -8 157.98 25.33 1
 3 7 -8 186.19 33.49 1
 3 7 -8 173.91 26.26 1
 3 7 -8 224.6 37.65 1
 3 7 -8 137.49 26.58 1
 -3 -7 8 182.74 50.78 1
 3 7 -7 473.85 65.22 1
 3 7 -7 532.11 64.19 1
 3 7 -7 443.78 64.81 1
 3 7 -7 519.57 63.83 1
 3 7 -7 543.98 65.84 1
 3 7 -7 436.69 68.25 1
 -3 -7 7 570.46 82.03 1
 3 7 -7 540.36 65.04 1
 3 7 -7 498.43 68.9 1
 3 7 -7 638.79 64.89 1
 3 7 -7 511.45 64.84 1
 3 7 -7 577.25 64.34 1
 3 7 -7 707.63 75.41 1
 -3 7 6 214.75 33.84 -2
 3 7 -6 214.75 33.84 1
 -3 7 6 298.69 32.9 -2
 3 7 -6 298.69 32.9 1
 -3 7 6 261.59 34.92 -2
 3 7 -6 261.59 34.92 1
 -3 7 6 242.2 32.13 -2
 3 7 -6 242.2 32.13 1
 -3 7 6 217.45 33.46 -2
 3 7 -6 217.45 33.46 1
 -3 7 6 186.43 40.26 -2
 3 7 -6 186.43 40.26 1
 -3 7 6 262.18 33.8 -2
 3 7 -6 262.18 33.8 1
 -3 7 6 344.78 33.41 -2
 3 7 -6 344.78 33.41 1
 -3 7 6 183.07 35.53 -2
 3 7 -6 183.07 35.53 1
 -3 7 6 202.31 39.92 -2
 3 7 -6 202.31 39.92 1
 -3 7 6 214.11 33.6 -2
 3 7 -6 214.11 33.6 1
 -3 7 6 332.01 34.33 -2
 3 7 -6 332.01 34.33 1
 3 7 -5 21.3 8.73 1
 3 7 -5 1.44 12.22 1
 3 7 -5 -41.75 25.07 1
 3 7 -5 40.67 13.05 1
 3 7 -5 -24.1 26.91 1
 3 7 -5 6.99 11.84 1
 3 7 -5 -10.99 14.48 1
 3 7 -5 -15.18 11.82 1
 3 7 -5 -16.35 17.98 1
 3 7 -5 24.85 33.74 1
 3 7 -5 24.47 15.48 1
 3 7 -4 330.27 42.33 1
 3 7 -4 215.14 43.23 1
 3 7 -4 353.69 42.42 1
 3 7 -4 344.88 43.01 1
 3 7 -4 323.85 41.04 1
 3 7 -4 415.65 48.21 1
 3 7 -4 383.29 45.31 1
 3 7 -4 418.7 51 1
 3 7 -4 370.84 42.33 1
 3 7 -4 432.71 57.99 1
 3 7 -3 852.33 106.04 1
 3 7 -3 914.65 103.62 1
 3 7 -3 840.8 100.36 1
 3 7 -3 890.7 100.32 1
 3 7 -3 955.69 101.04 1
 3 7 -3 886.54 102.66 1
 3 7 -3 535.51 100.4 1
 3 7 -3 859.77 99.5 1
 3 7 -3 791.75 100.71 1
 3 7 -3 903.54 100.13 1
 3 7 -2 62.34 15.06 1
 3 7 -2 61.32 13.84 1
 3 7 -2 58.54 15.16 1
 3 7 -2 56.02 17.31 1
 3 7 -2 67.04 13.4 1
 3 7 -2 59.17 21.73 1
 3 7 -2 41.09 21.34 1
 3 7 -2 52.76 31.1 1
 3 7 -2 79.82 15.66 1
 3 7 -1 10.09 15.71 1
 3 7 -1 10.05 18.75 1
 3 7 -1 -7.75 11.1 1
 3 7 -1 -13.05 29.01 1
 3 7 -1 0.24 11.53 1
 3 7 -1 24.48 20.17 1
 3 7 -1 -2.04 11.58 1
 3 7 -1 1.31 13.29 1
 3 7 0 28.02 17.35 1
 3 7 0 13.75 11.82 1
 3 7 0 44.71 28.18 1
 3 7 0 7.81 16.14 1
 3 7 0 29.71 12 1
 3 7 0 18.25 12.22 1
 3 7 0 22.08 13.83 1
 3 7 1 185.02 37.27 1
 3 7 1 278.68 35.13 1
 3 7 1 251.11 35.17 1
 3 7 1 198.55 43.43 1
 3 7 1 303.92 34.93 1
 3 7 1 234.79 36.15 1
 3 7 1 336.98 35.56 1
 3 7 1 396.15 51.06 1
 3 7 2 200.57 27.33 1
 3 7 2 224.02 26.67 1
 3 7 2 244.59 40.98 1
 3 7 2 190.84 27.08 1
 3 7 2 172.75 26.38 1
 3 7 2 188.6 24.93 1
 3 7 2 147.63 33.19 1
 -3 8 -3 28.02 25.08 -2
 3 7 3 28.02 25.08 1
 -3 8 -3 28.9 15.34 -2
 3 7 3 28.9 15.34 1
 -3 8 -3 21.64 10.74 -2
 3 7 3 21.64 10.74 1
 -3 8 -3 11.68 9.52 -2
 3 7 3 11.68 9.52 1
 -3 8 -3 17.5 13.32 -2
 3 7 3 17.5 13.32 1
 -3 8 -3 8.97 16.76 -2
 3 7 3 8.97 16.76 1
 -3 8 -3 22.01 16.18 -2
 3 7 3 22.01 16.18 1
 -3 8 -3 29.26 23.7 -2
 3 7 3 29.26 23.7 1
 3 7 4 104.24 28.88 1
 3 7 4 55.26 22.17 1
 3 7 4 132.79 23.12 1
 3 7 4 154.38 18.2 1
 3 7 4 72.6 26.29 1
 3 7 5 14.1 10.92 1
 3 7 5 -21.2 19.59 1
 3 7 6 17.28 11.92 1
 -3 -7 -6 13.31 11.98 1
 3 7 6 15.46 19.08 1
 3 7 6 29.48 21.96 1
 -3 -7 -7 28.3 13.54 1
 3 7 7 11.96 19.62 1
 3 7 7 7.61 19.34 1
 3 7 8 -6.38 19.6 1
 -3 -7 -8 0.48 12.94 1
 -3 -7 -9 28.19 18.01 1
 3 7 9 -5.76 18.41 1
 -3 -7 -9 16.86 13.98 1
 3 7 11 31.76 15.98 1
 3 7 11 4.23 15.34 1
 -3 -7 -11 3.87 15.58 1
 -3 9 -12 8.78 13.53 -2
 3 7 12 8.78 13.53 1
 3 -9 12 10.32 14.29 -2
 -3 -7 -12 10.32 14.29 1
 -3 9 -12 20.38 13.05 -2
 3 7 12 20.38 13.05 1
 -3 -7 -13 13.02 11.53 1
 3 7 13 -5.97 10.1 1
 -3 -7 -14 -1.46 7.75 1
 3 8 -17 56.66 10.56 1
 -3 7 16 4.6 10.61 -2
 3 8 -16 4.6 10.61 1
 -3 7 15 33.05 11.89 -2
 3 8 -15 33.05 11.89 1
 -3 7 15 44.24 13.71 -2
 3 8 -15 44.24 13.71 1
 3 8 -14 164.18 27.57 1
 3 8 -14 203.51 26.37 1
 3 8 -14 224.45 28.24 1
 -3 -8 13 157.1 43.82 1
 3 8 -12 16.11 13.73 1
 3 8 -12 14.35 15.57 1
 -3 -8 12 38.64 34.83 1
 3 8 -12 -0.92 15.56 1
 3 8 -11 65.58 17.72 1
 3 8 -11 76.7 19.46 1
 3 8 -11 78.36 19.58 1
 3 8 -11 87.88 14.62 1
 -3 -8 11 84.26 40.65 1
 3 8 -10 365.93 47.63 1
 3 8 -10 297.51 51.16 1
 3 8 -10 357.05 48.43 1
 3 8 -10 354.68 49.25 1
 3 8 -10 428.41 46.24 1
 -3 -8 10 269.01 63.64 1
 3 8 -9 425.96 59.27 1
 -3 -8 9 476.34 74.23 1
 3 8 -9 469.81 63.96 1
 3 8 -9 442.56 60.81 1
 3 8 -9 527.67 58.33 1
 3 8 -9 487.03 60.03 1
 3 8 -8 90.85 21.44 1
 3 8 -8 107.95 23.22 1
 3 8 -8 154.66 18.31 1
 3 8 -8 89.9 29.31 1
 3 8 -8 123.71 21.34 1
 3 8 -8 206.27 34.83 1
 3 8 -8 59.4 28.73 1
 3 8 -8 121.22 21.58 1
 3 8 -7 168.93 29.78 1
 3 8 -7 104.56 36.56 1
 3 8 -7 155.07 29.67 1
 3 8 -7 111.35 20.21 1
 3 8 -7 119.11 21.79 1
 3 8 -7 137.67 17.02 1
 3 8 -7 86.56 19.92 1
 3 8 -7 116.14 20.45 1
 3 8 -7 75 17.99 1
 -3 8 6 598.95 65.07 -2
 3 8 -6 598.95 65.07 1
 -3 8 6 384.43 50.1 -2
 3 8 -6 384.43 50.1 1
 -3 8 6 438.59 50.62 -2
 3 8 -6 438.59 50.62 1
 -3 8 6 352.4 56.47 -2
 3 8 -6 352.4 56.47 1
 -3 8 6 445.7 49.96 -2
 3 8 -6 445.7 49.96 1
 -3 8 6 318.33 50.19 -2
 3 8 -6 318.33 50.19 1
 -3 8 6 465.39 50.77 -2
 3 8 -6 465.39 50.77 1
 -3 8 6 341.35 52.11 -2
 3 8 -6 341.35 52.11 1
 -3 8 6 435.73 51.63 -2
 3 8 -6 435.73 51.63 1
 -3 8 6 394.71 48.76 -2
 3 8 -6 394.71 48.76 1
 -3 8 6 366.39 56.16 -2
 3 8 -6 366.39 56.16 1
 3 8 -5 527.11 66.21 1
 3 8 -5 559.38 66.68 1
 3 8 -5 464.48 72.01 1
 3 8 -5 621.85 66.47 1
 3 8 -5 442.66 66.21 1
 3 8 -5 516.47 67.32 1
 3 8 -5 556.02 65.3 1
 3 8 -5 497.22 68.26 1
 3 8 -5 625.61 67.06 1
 3 8 -5 530.02 70.95 1
 3 8 -4 84.79 35.12 1
 3 8 -4 98.09 26.11 1
 3 8 -4 189.79 22.88 1
 3 8 -4 155.32 24.07 1
 3 8 -4 166.23 20.27 1
 3 8 -4 140.8 31.04 1
 3 8 -4 145.3 22.56 1
 3 8 -4 217.4 42.72 1
 3 8 -4 143.5 23.03 1
 3 8 -4 155.57 25.14 1
 3 8 -3 54.65 15.39 1
 3 8 -3 70.71 21.24 1
 3 8 -3 63.27 16.52 1
 3 8 -3 77.72 11.44 1
 3 8 -3 96.89 15.13 1
 3 8 -3 98.31 23.71 1
 3 8 -3 61.06 36.03 1
 3 8 -3 55.49 18.51 1
 3 8 -3 59.11 15.72 1
 3 8 -3 42.24 30.8 1
 3 8 -2 779.84 98.29 1
 3 8 -2 829.03 107.66 1
 3 8 -2 905.91 95.1 1
 3 8 -2 745.9 95.36 1
 3 8 -2 522.25 100.04 1
 3 8 -2 698.66 95.5 1
 3 8 -2 800.68 97.94 1
 3 8 -2 815.45 95.4 1
 3 8 -2 699.64 95.72 1
 3 8 -2 713.14 95.72 1
 3 8 -2 859.09 94.27 1
 3 8 -1 298.97 49.36 1
 3 8 -1 215 29.04 1
 3 8 -1 193.44 29.01 1
 3 8 -1 151.61 40.36 1
 3 8 -1 192.93 30.81 1
 3 8 -1 183.7 33.63 1
 3 8 -1 193.07 35.03 1
 3 8 -1 243.88 29.93 1
 3 8 -1 214.59 29.58 1
 3 8 -1 253.14 28.8 1
 3 8 0 26.65 13.57 1
 3 8 0 23.08 18.6 1
 3 8 0 59.18 33.88 1
 3 8 0 48.06 17.44 1
 3 8 0 26.9 12.82 1
 3 8 0 35.26 14.99 1
 3 8 0 10.2 29.54 1
 3 8 0 54.53 12.75 1
 3 8 0 31.06 13.25 1
 3 8 1 14.42 18.02 1
 3 8 1 15.28 12.96 1
 3 8 1 -3.63 14.65 1
 3 8 1 9.43 16.54 1
 3 8 1 -13.9 29.86 1
 3 8 1 -7.75 13.1 1
 3 8 1 -12.53 27.24 1
 3 8 1 1.52 11.1 1
 3 8 2 40.42 19.03 1
 3 8 2 48 16.67 1
 3 8 2 44.97 13.43 1
 3 8 2 35.23 15.5 1
 3 8 2 70.33 15.72 1
 3 8 2 32.67 27.17 1
 3 8 2 54.02 17.5 1
 3 8 2 35.09 30.86 1
 -3 9 -3 212.69 29.42 -2
 3 8 3 212.69 29.42 1
 -3 9 -3 248.31 29.4 -2
 3 8 3 248.31 29.4 1
 -3 9 -3 151.96 30.64 -2
 3 8 3 151.96 30.64 1
 -3 9 -3 199.57 28.54 -2
 3 8 3 199.57 28.54 1
 -3 9 -3 136.61 35.53 -2
 3 8 3 136.61 35.53 1
 -3 9 -3 274.98 41.57 -2
 3 8 3 274.98 41.57 1
 -3 9 -3 196.48 26.48 -2
 3 8 3 196.48 26.48 1
 3 8 4 25.66 25.01 1
 3 8 4 -10.53 24.06 1
 3 8 4 5.54 17.77 1
 3 8 4 26.82 16.9 1
 3 8 4 -15.91 18.05 1
 3 8 5 34.63 18.84 1
 3 8 5 29.65 17.4 1
 3 8 5 18.56 24.31 1
 3 8 6 6.32 18.84 1
 3 8 6 12.64 17.51 1
 3 8 6 31.3 23.06 1
 3 8 7 -1.2 19.25 1
 3 8 7 -24.27 21.66 1
 3 8 8 11.72 17.61 1
 3 8 8 18.51 18.66 1
 3 8 9 24.17 17.58 1
 3 8 10 19.98 15.83 1
 -3 -8 -10 41.15 16.18 1
 3 8 10 -11.55 16.25 1
 3 8 11 6.18 14.26 1
 3 8 11 11.69 13.74 1
 -3 -8 -11 -10.44 14.88 1
 -3 10 -12 52.33 14.03 -2
 3 8 12 52.33 14.03 1
 -3 10 -12 59.27 12.86 -2
 3 8 12 59.27 12.86 1
 3 -10 12 39.74 14.15 -2
 -3 -8 -12 39.74 14.15 1
 -3 -8 -13 21.02 9.87 1
 3 9 -17 21.94 6.29 1
 -3 8 16 155.51 21.13 -2
 3 9 -16 155.51 21.13 1
 -3 8 15 129.06 18.12 -2
 3 9 -15 129.06 18.12 1
 -3 8 15 93.42 17.02 -2
 3 9 -15 93.42 17.02 1
 3 9 -14 16.48 13.38 1
 3 9 -14 24.27 10.65 1
 3 9 -14 5.9 12.1 1
 3 9 -13 28.55 14.64 1
 3 9 -13 40.47 12.57 1
 3 9 -13 29.14 14.91 1
 3 9 -11 297.35 36.53 1
 3 9 -11 182.97 38.57 1
 3 9 -11 291.72 35.22 1
 3 9 -11 262.51 37.29 1
 3 9 -10 149.11 23.33 1
 3 9 -10 95.04 27.09 1
 3 9 -10 129.93 21.66 1
 3 9 -10 119.88 24.25 1
 3 9 -9 35.68 17.42 1
 3 9 -9 16.83 23.91 1
 3 9 -9 31.65 15.49 1
 3 9 -9 21.89 11.72 1
 3 9 -9 17.15 18.54 1
 3 9 -8 386.22 48.63 1
 3 9 -8 246.02 53.42 1
 3 9 -8 405.4 49.59 1
 3 9 -8 544.1 61.84 1
 3 9 -8 405.56 47.46 1
 3 9 -8 373.54 50.78 1
 3 9 -8 346.66 54.33 1
 3 9 -7 107.79 17.44 1
 3 9 -7 95.65 19.71 1
 3 9 -7 108.1 29.12 1
 3 9 -7 106.14 30.3 1
 3 9 -7 108.27 20.68 1
 3 9 -7 97.33 22.17 1
 3 9 -7 105.24 16.45 1
 3 9 -7 155.85 35.76 1
 -3 9 6 207.25 38.89 -2
 3 9 -6 207.25 38.89 1
 -3 9 6 83.83 31.48 -2
 3 9 -6 83.83 31.48 1
 -3 9 6 179.4 19.59 -2
 3 9 -6 179.4 19.59 1
 -3 9 6 102.63 20.17 -2
 3 9 -6 102.63 20.17 1
 -3 9 6 106.03 30.22 -2
 3 9 -6 106.03 30.22 1
 -3 9 6 83.14 19.41 -2
 3 9 -6 83.14 19.41 1
 -3 9 6 97.26 17.25 -2
 3 9 -6 97.26 17.25 1
 -3 9 6 121.78 22.93 -2
 3 9 -6 121.78 22.93 1
 -3 9 6 166.05 22.16 -2
 3 9 -6 166.05 22.16 1
 -3 9 6 97.52 23.5 -2
 3 9 -6 97.52 23.5 1
 3 9 -5 9.37 14.34 1
 3 9 -5 11.73 18.12 1
 3 9 -5 0.63 24.85 1
 3 9 -5 -2.98 13.92 1
 3 9 -5 7.01 16.04 1
 3 9 -5 7.28 28.57 1
 3 9 -5 1.94 12.13 1
 3 9 -5 6.61 8.78 1
 3 9 -5 -11.56 33.11 1
 3 9 -4 107.34 27.69 1
 3 9 -4 180.69 36.4 1
 3 9 -4 59.78 33.45 1
 3 9 -4 145.01 43.58 1
 3 9 -4 131.57 26.21 1
 3 9 -4 139.09 23.18 1
 3 9 -4 179.34 23.84 1
 3 9 -4 264.23 25.71 1
 3 9 -4 153.59 20.66 1
 3 9 -4 137.86 24.89 1
 3 9 -3 112.16 27.55 1
 3 9 -3 155.52 31.35 1
 3 9 -3 145.43 22.36 1
 3 9 -3 90.65 35.78 1
 3 9 -3 170.75 25.64 1
 3 9 -3 168.42 23.14 1
 3 9 -3 135.81 23.94 1
 3 9 -3 137.51 22.78 1
 3 9 -2 4.47 20.89 1
 3 9 -2 18.6 22.18 1
 3 9 -2 13.76 13.24 1
 3 9 -2 -3.03 31.12 1
 3 9 -2 16.42 15.46 1
 3 9 -2 -20.58 37.52 1
 3 9 -2 3.23 17.92 1
 3 9 -2 7.13 12.98 1
 3 9 -2 -0.33 14.02 1
 3 9 -2 23.92 13.95 1
 3 9 -1 -0.52 21.67 1
 3 9 -1 23.11 31.29 1
 3 9 -1 11.26 13.51 1
 3 9 -1 -0.65 15.36 1
 3 9 -1 5.81 13.49 1
 3 9 -1 14.35 35.75 1
 3 9 -1 25.11 17.96 1
 3 9 -1 34.54 21.72 1
 3 9 0 114.94 20.95 1
 3 9 0 73.58 26.18 1
 3 9 0 53.89 34.04 1
 3 9 0 151.22 20.72 1
 3 9 0 142.15 22.16 1
 3 9 0 126.67 20.95 1
 3 9 0 88.05 29.47 1
 3 9 0 151.01 41.19 1
 3 9 0 152.11 23.69 1
 3 9 1 4.66 29.48 1
 3 9 1 13.14 14.44 1
 3 9 1 6.5 12.56 1
 3 9 1 31.71 16.23 1
 3 9 1 39.09 33.74 1
 3 9 1 5.88 19.37 1
 3 9 2 9.25 18.96 1
 3 9 2 18.76 31.48 1
 3 9 2 10.84 11.31 1
 3 9 2 27.46 28.47 1
 3 9 2 11.5 13.97 1
 3 9 2 5.05 12.96 1
 3 9 2 24.77 16.91 1
 -3 10 -3 183.5 25.19 -2
 3 9 3 183.5 25.19 1
 -3 10 -3 216.05 39.31 -2
 3 9 3 216.05 39.31 1
 -3 10 -3 141.15 21.63 -2
 3 9 3 141.15 21.63 1
 -3 10 -3 80.98 33.55 -2
 3 9 3 80.98 33.55 1
 -3 10 -3 93.17 26.52 -2
 3 9 3 93.17 26.52 1
 -3 10 -3 172.25 24.21 -2
 3 9 3 172.25 24.21 1
 -3 10 -3 164.75 24.14 -2
 3 9 3 164.75 24.14 1
 3 9 4 111.94 42.36 1
 3 9 4 431.74 50.05 1
 3 9 4 172.18 43.67 1
 3 9 4 307.9 38.33 1
 3 9 4 346.33 38.09 1
 3 9 5 -5.1 25.86 1
 3 9 5 -1.84 17.38 1
 3 9 5 4.75 16.83 1
 3 9 6 5.32 18.2 1
 3 9 6 6.06 24.36 1
 3 9 7 157.64 25.24 1
 3 9 7 170.01 23.81 1
 3 9 8 22.64 17.25 1
 -3 -9 -9 8.71 15.94 1
 3 9 9 -6.23 16.26 1
 3 9 9 7.07 15.84 1
 -3 -9 -10 38.85 15.59 1
 3 9 10 22.99 14.63 1
 3 9 10 26.2 15.36 1
 -3 -9 -11 79.96 17.16 1
 3 9 11 85.15 16.04 1
 3 9 11 96.35 17.16 1
 3 -11 12 11.71 10.64 -2
 -3 -9 -12 11.71 10.64 1
 -3 -9 -13 7.51 6.72 1
 -3 9 16 18.78 7.47 -2
 3 10 -16 18.78 7.47 1
 -3 9 15 3.86 8.87 -2
 3 10 -15 3.86 8.87 1
 -3 9 15 13.39 10.17 -2
 3 10 -15 13.39 10.17 1
 3 10 -14 41.27 12.62 1
 3 10 -14 42.24 13.47 1
 3 10 -13 96.59 15.42 1
 3 10 -13 69.83 17.03 1
 3 10 -13 75.79 17.16 1
 3 10 -12 18.36 12.44 1
 3 10 -12 15.35 15.2 1
 3 10 -12 6.13 14.47 1
 3 10 -10 112.98 26.69 1
 3 10 -10 121.51 19.85 1
 3 10 -10 87.94 23.07 1
 3 10 -10 124.69 22.05 1
 3 10 -9 78.56 27.08 1
 3 10 -9 92.52 18.71 1
 3 10 -9 86.93 20.26 1
 3 10 -9 98.84 22.35 1
 3 10 -8 8.9 25.22 1
 3 10 -8 12.7 25.16 1
 3 10 -8 14.41 15.09 1
 3 10 -8 36.58 29.05 1
 3 10 -8 5.42 17.07 1
 3 10 -8 15.6 19.14 1
 3 10 -7 13.27 28.17 1
 3 10 -7 116.02 34.43 1
 3 10 -7 83.34 28.81 1
 3 10 -7 82.96 17.71 1
 3 10 -7 69.56 18.68 1
 3 10 -7 62.2 21.17 1
 -3 10 6 72.89 23.96 -2
 3 10 -6 72.89 23.96 1
 -3 10 6 97.24 32.74 -2
 3 10 -6 97.24 32.74 1
 -3 10 6 206.93 39.6 -2
 3 10 -6 206.93 39.6 1
 -3 10 6 135.13 19.73 -2
 3 10 -6 135.13 19.73 1
 -3 10 6 105.78 32.09 -2
 3 10 -6 105.78 32.09 1
 -3 10 6 110.02 21.27 -2
 3 10 -6 110.02 21.27 1
 -3 10 6 143.41 22.27 -2
 3 10 -6 143.41 22.27 1
 -3 10 6 132.11 24.09 -2
 3 10 -6 132.11 24.09 1
 3 10 -5 89.09 23.5 1
 3 10 -5 86.25 32.57 1
 3 10 -5 110.8 18.51 1
 3 10 -5 88.89 31.18 1
 3 10 -5 112.74 20.17 1
 3 10 -5 117.97 21 1
 3 10 -5 75.49 22.42 1
 3 10 -4 -5.48 19.91 1
 3 10 -4 -7.5 30.96 1
 3 10 -4 68.82 37.76 1
 3 10 -4 35.42 14.25 1
 3 10 -4 0.66 26.5 1
 3 10 -4 24.65 15.41 1
 3 10 -4 28.79 15.89 1
 3 10 -4 3.92 16.89 1
 3 10 -3 114.34 28.77 1
 3 10 -3 139.68 38.48 1
 3 10 -3 218.17 46.5 1
 3 10 -3 179.17 24.19 1
 3 10 -3 142.55 33.02 1
 3 10 -3 161.45 24.59 1
 3 10 -3 134.43 25.42 1
 3 10 -2 36.81 25.99 1
 3 10 -2 13.12 31.8 1
 3 10 -2 86.84 16.43 1
 3 10 -2 65.35 17.33 1
 3 10 -2 52.61 23.72 1
 3 10 -1 19.45 15.48 1
 3 10 -1 7.48 23.22 1
 3 10 -1 -9.26 33.57 1
 3 10 -1 36.47 14.66 1
 3 10 -1 26.95 17.21 1
 3 10 -1 25.13 14.91 1
 3 10 -1 -13.48 38.32 1
 3 10 -1 11.96 23.56 1
 3 10 0 37.47 15.64 1
 3 10 0 48.1 22.56 1
 3 10 0 -22.19 32.99 1
 3 10 0 60.98 15.07 1
 3 10 0 60.1 18.19 1
 3 10 0 50.04 16.17 1
 3 10 0 4.21 25.92 1
 3 10 0 103.87 41.87 1
 3 10 1 66.4 25.81 1
 3 10 1 52.03 34.09 1
 3 10 1 148.94 20.84 1
 3 10 1 157.73 23.23 1
 3 10 1 118.34 21.65 1
 3 10 1 66.97 31.06 1
 3 10 1 212.06 42.38 1
 3 10 2 74.47 24.7 1
 3 10 2 47.93 32.4 1
 3 10 2 170.1 40.09 1
 3 10 2 146.83 22.74 1
 3 10 2 46.07 31.51 1
 3 10 2 137 19.26 1
 3 10 2 117.87 21.39 1
 -3 11 -3 12.01 17.4 -2
 3 10 3 12.01 17.4 1
 -3 11 -3 10.84 28.31 -2
 3 10 3 10.84 28.31 1
 -3 11 -3 -6.75 27.07 -2
 3 10 3 -6.75 27.07 1
 -3 11 -3 -4.6 19.36 -2
 3 10 3 -4.6 19.36 1
 -3 11 -3 32.75 30.5 -2
 3 10 3 32.75 30.5 1
 3 10 4 15.38 15.63 1
 3 10 4 -25.76 26.31 1
 3 10 4 6.09 26.34 1
 3 10 4 3.52 27.91 1
 3 10 4 35.62 17.37 1
 3 10 5 47.05 27.63 1
 3 10 5 88.69 19.33 1
 3 10 6 164.63 24.23 1
 3 10 6 148.99 24.39 1
 3 10 7 11.03 16.59 1
 -3 -10 -8 16.88 16.33 1
 3 10 8 26.37 16.04 1
 3 10 8 -4.82 17.6 1
 3 10 8 19.44 15.72 1
 3 10 9 51.94 16.45 1
 -3 -10 -9 50.56 16.61 1
 3 10 9 63.37 15.99 1
 3 10 10 165.42 23.76 1
 -3 -10 -10 123.72 23.59 1
 3 10 10 189.78 23.25 1
 3 10 11 66.94 11.97 1
 -3 -10 -11 40.03 12.96 1
 3 -12 12 -0.82 7.81 -2
 -3 -10 -12 -0.82 7.81 1
 -3 10 15 -2.8 7.2 -2
 3 11 -15 -2.8 7.2 1
 -3 10 15 -5.54 7.58 -2
 3 11 -15 -5.54 7.58 1
 3 11 -14 3.69 10.19 1
 3 11 -14 14.65 10.44 1
 3 11 -13 19.01 12.6 1
 3 11 -13 15.52 12.26 1
 3 11 -12 23.1 15.23 1
 3 11 -12 17.29 14.76 1
 3 11 -12 28.89 13.81 1
 3 11 -11 26.97 16.6 1
 3 11 -11 65.78 14.34 1
 3 11 -11 32.56 18.9 1
 3 11 -11 47.7 15.35 1
 3 11 -9 51.23 19.15 1
 3 11 -9 21.76 16.72 1
 3 11 -9 30.01 14.88 1
 3 11 -9 26.99 23.43 1
 3 11 -8 -7.85 25.52 1
 3 11 -8 23.55 19.22 1
 3 11 -8 38.7 27.18 1
 3 11 -8 23.31 9.32 1
 3 11 -8 29.35 24.67 1
 3 11 -8 39.73 15.69 1
 3 11 -8 39.12 16.77 1
 3 11 -7 138.96 34.3 1
 3 11 -7 56.35 21.16 1
 3 11 -7 56.19 18.64 1
 3 11 -7 45.45 28.12 1
 3 11 -7 71.62 17.87 1
 3 11 -7 61.54 28.88 1
 -3 11 6 23.41 26.97 -2
 3 11 -6 23.41 26.97 1
 -3 11 6 10.74 19.32 -2
 3 11 -6 10.74 19.32 1
 -3 11 6 41.36 16.8 -2
 3 11 -6 41.36 16.8 1
 -3 11 6 35 13.19 -2
 3 11 -6 35 13.19 1
 -3 11 6 25.74 28.08 -2
 3 11 -6 25.74 28.08 1
 -3 11 6 26.21 17.03 -2
 3 11 -6 26.21 17.03 1
 3 11 -5 56.6 30.75 1
 3 11 -5 43.48 30.53 1
 3 11 -5 153.4 39.95 1
 3 11 -5 83.13 21.76 1
 3 11 -5 98.67 19.81 1
 3 11 -5 43.81 22.27 1
 3 11 -5 106.34 17.5 1
 3 11 -4 88.22 32.49 1
 3 11 -4 45.97 35.28 1
 3 11 -4 85.78 23.98 1
 3 11 -4 174.35 21.65 1
 3 11 -4 94.5 26.24 1
 3 11 -4 121.34 22.38 1
 3 11 -3 6.11 33.32 1
 3 11 -3 57.35 16.89 1
 3 11 -3 42.24 22.49 1
 3 11 -3 38.32 15.87 1
 3 11 -3 16.88 27.3 1
 3 11 -2 55.66 27.01 1
 3 11 -2 40.87 33.29 1
 3 11 -2 92.52 19.74 1
 3 11 -2 74.85 26.11 1
 3 11 -2 103.16 19.28 1
 3 11 -2 98.59 20.14 1
 3 11 -1 17.32 24.87 1
 3 11 -1 73.22 36.37 1
 3 11 -1 91.88 18.78 1
 3 11 -1 35.68 26.72 1
 3 11 -1 94.7 17.92 1
 3 11 -1 62.53 18.38 1
 3 11 -1 140.84 43.27 1
 3 11 0 239.55 33.52 1
 3 11 0 125.44 37.13 1
 3 11 0 294.97 34.43 1
 3 11 0 484.47 58.74 1
 3 11 0 319.53 33.59 1
 3 11 0 115.41 39.38 1
 3 11 0 92.39 44.66 1
 3 11 1 30.77 24.13 1
 3 11 1 -4.67 33.61 1
 3 11 1 199.78 43.02 1
 3 11 1 125.5 18.16 1
 3 11 1 86.12 19.44 1
 3 11 1 49.56 30.66 1
 3 11 1 109.25 21.22 1
 3 11 2 38.53 13.22 1
 3 11 2 19.59 29.81 1
 3 11 2 8.76 20.07 1
 3 11 2 60.34 34.33 1
 3 11 2 25.58 15.44 1
 3 11 2 1.36 28.67 1
 -3 12 -3 53.2 29.59 -2
 3 11 3 53.2 29.59 1
 -3 12 -3 121.3 34.29 -2
 3 11 3 121.3 34.29 1
 -3 12 -3 60.5 29.83 -2
 3 11 3 60.5 29.83 1
 3 11 4 75.73 12.79 1
 3 11 4 14.21 26.29 1
 3 11 4 28.38 28.34 1
 3 11 4 94.56 19.44 1
 3 11 5 33.29 27.93 1
 3 11 5 117.73 20.61 1
 3 11 6 -3.95 13.75 1
 3 11 6 2.99 16.82 1
 3 11 7 25.49 21.65 1
 3 11 7 70.12 17.85 1
 3 11 7 81.4 17.12 1
 3 11 8 18.72 17.18 1
 -3 -11 -8 45.6 15.86 1
 3 11 8 41.33 14.84 1
 3 11 8 55.46 15.21 1
 -3 -11 -9 68.8 15.67 1
 3 11 9 56.87 15.27 1
 3 11 9 76.94 15.14 1
 -3 -11 -10 17.08 11.04 1
 3 11 10 4.73 10.05 1
 -3 -11 -11 4.07 8.03 1
 3 12 -14 0.67 7.58 1
 3 12 -14 -4.35 8.11 1
 3 12 -13 4.41 9.84 1
 3 12 -13 5.92 10.87 1
 3 12 -12 7.51 11.58 1
 3 12 -12 17.35 13.46 1
 3 12 -11 -3.95 16.35 1
 3 12 -11 19.48 12.99 1
 3 12 -11 26.34 15.1 1
 3 12 -10 26.78 19.34 1
 3 12 -10 27.78 14.28 1
 3 12 -10 12.87 16.68 1
 3 12 -9 -10.72 21.47 1
 3 12 -9 -1.12 14.16 1
 3 12 -9 -7.43 16.84 1
 3 12 -8 -12.35 27.66 1
 3 12 -7 85.44 18.81 1
 3 12 -7 76.26 21.81 1
 3 12 -7 62.45 28.44 1
 3 12 -7 116.48 33.31 1
 -3 12 6 61.14 30.1 -2
 3 12 -6 61.14 30.1 1
 -3 12 6 66.77 21.28 -2
 3 12 -6 66.77 21.28 1
 -3 12 6 79.96 18.64 -2
 3 12 -6 79.96 18.64 1
 -3 12 6 59.42 28.47 -2
 3 12 -6 59.42 28.47 1
 -3 12 6 150.89 37.38 -2
 3 12 -6 150.89 37.38 1
 3 12 -5 33.97 13.97 1
 3 12 -5 27.17 28.62 1
 3 12 -5 10.6 18.4 1
 3 12 -5 5.99 18.8 1
 3 12 -5 -12.08 27.7 1
 3 12 -5 31.37 16.25 1
 3 12 -4 -2.65 30.9 1
 3 12 -4 39.33 38.1 1
 3 12 -4 16.38 20.02 1
 3 12 -4 -26.81 26.88 1
 3 12 -4 6.87 15.34 1
 3 12 -4 2.29 14.03 1
 3 12 -3 195.34 25.13 1
 3 12 -3 55.03 36.98 1
 3 12 -3 277.32 49.51 1
 3 12 -3 95.31 29.38 1
 3 12 -3 105.51 33.23 1
 3 12 -3 173.85 26.51 1
 3 12 -3 176.69 25.42 1
 3 12 -2 28.94 15.27 1
 3 12 -2 6.33 33.83 1
 3 12 -2 -11.71 23.4 1
 3 12 -2 7.98 25.13 1
 3 12 -2 19.56 16.37 1
 3 12 -2 19.19 15.65 1
 3 12 -1 -4.24 31.43 1
 3 12 -1 7.32 37.57 1
 3 12 -1 -0.61 23.93 1
 3 12 -1 -6.99 24.13 1
 3 12 -1 -6.04 15.57 1
 3 12 -1 6.9 14.78 1
 3 12 0 -9.73 32.01 1
 3 12 0 4.8 36.41 1
 3 12 0 32.02 26.05 1
 3 12 0 14.53 22.12 1
 3 12 0 15.1 15.45 1
 3 12 0 21.02 14.49 1
 3 12 1 -0.67 33.33 1
 3 12 1 108.15 40.26 1
 3 12 1 35.75 27.95 1
 3 12 1 42.95 23.09 1
 3 12 1 68.77 15.9 1
 3 12 1 77 17.57 1
 3 12 2 175.76 40.62 1
 3 12 2 77.95 29.59 1
 3 12 2 25.14 22.07 1
 3 12 2 9.98 31.89 1
 3 12 2 132.05 21.03 1
 -3 13 -3 27.99 27.1 -2
 3 12 3 27.99 27.1 1
 -3 13 -3 48.72 18.07 -2
 3 12 3 48.72 18.07 1
 -3 13 -3 38.67 30.2 -2
 3 12 3 38.67 30.2 1
 3 12 4 12.91 17.21 1
 3 12 5 33.5 23.37 1
 3 12 5 -0.18 16.84 1
 3 12 6 48.73 22.25 1
 3 12 6 43.78 13.15 1
 3 12 6 46.22 16.52 1
 3 12 7 -5.84 18.26 1
 3 12 7 12.07 14.02 1
 3 12 7 27.73 11.62 1
 3 12 8 26.33 14.66 1
 3 12 8 24.54 12.62 1
 -3 -12 -8 23.43 13.21 1
 3 12 9 8.48 10 1
 -3 -12 -9 -2.8 10.81 1
 -3 -12 -10 6.44 7.78 1
 3 13 -13 3.91 6.95 1
 3 13 -12 4.97 11.13 1
 3 13 -12 -1.99 9.04 1
 3 13 -11 8.41 12.73 1
 3 13 -11 0.31 13.9 1
 3 13 -11 9.06 10.62 1
 3 13 -10 42.16 15.79 1
 3 13 -10 25.26 17.62 1
 3 13 -10 39.13 12.95 1
 3 13 -9 78.59 17.63 1
 3 13 -9 23.46 20.44 1
 3 13 -9 34.47 13.98 1
 3 13 -8 -3.9 22.35 1
 3 13 -8 19.8 17.29 1
 3 13 -8 55.78 9.71 1
 3 13 -8 28.46 14.24 1
 3 13 -7 18.96 23.6 1
 3 13 -7 1.22 16.74 1
 3 13 -7 9.82 13.66 1
 3 13 -7 13.84 8.94 1
 -3 13 6 96.29 32.73 -2
 3 13 -6 96.29 32.73 1
 3 13 -5 19.06 31.95 1
 3 13 -4 136.55 41.43 1
 3 13 -3 -4.64 32.46 1
 3 13 -2 35.45 37.26 1
 3 13 -2 47.71 14.91 1
 3 13 -2 -8.79 32.19 1
 3 13 -1 87.47 40.12 1
 3 13 0 11.52 33.68 1
 3 13 1 -14.92 13.93 1
 3 13 1 10.9 31.71 1
 3 13 2 7.16 18.32 1
 3 13 2 -13.82 29.15 1
 -3 14 -3 19.59 8.9 -2
 3 13 3 19.59 8.9 1
 -3 14 -3 0.6 23.92 -2
 3 13 3 0.6 23.92 1
 3 13 4 1.49 7.11 1
 3 13 4 11.25 23.69 1
 3 13 5 21.06 21.39 1
 3 13 6 7.17 19.1 1
 3 13 7 -3.23 15.15 1
 -3 -13 -7 6.22 12.22 1
 3 13 8 5.7 10.46 1
 -3 -13 -8 4.9 9.86 1
 -3 -13 -9 -8.26 7.19 1
 3 14 -12 3.03 7.16 1
 3 14 -11 5.27 10.99 1
 3 14 -11 12.43 7.98 1
 3 14 -11 10.39 9.77 1
 3 14 -10 6.46 9.25 1
 3 14 -10 10.21 14.32 1
 3 14 -9 3.99 10.37 1
 3 14 -9 -1.17 17.16 1
 3 14 -8 9.2 19.95 1
 3 14 -8 20.98 7.22 1
 3 14 -8 11.5 11.29 1
 3 14 -7 -3.11 14.4 1
 3 14 -7 -22.24 21.84 1
 3 14 -7 12.1 8.14 1
 3 14 -7 6.76 11.79 1
 -3 14 6 -11.79 15.44 -2
 3 14 -6 -11.79 15.44 1
 -3 14 6 -16.79 22.81 -2
 3 14 -6 -16.79 22.81 1
 -3 14 6 -5.14 12.14 -2
 3 14 -6 -5.14 12.14 1
 -3 14 6 2.24 8.8 -2
 3 14 -6 2.24 8.8 1
 3 14 -5 -19.92 23.35 1
 3 14 -5 -5.1 14.86 1
 3 14 -5 -3.93 12.44 1
 3 14 -5 11.59 25.95 1
 3 14 -4 1.7 27.76 1
 3 14 -4 13.72 23.94 1
 3 14 -4 23.82 13.31 1
 3 14 -4 15.92 14.77 1
 3 14 -4 18.81 17.44 1
 3 14 -3 5.33 23.06 1
 3 14 -3 -5.9 14.5 1
 3 14 -3 -9.47 29.14 1
 3 14 -3 7.49 18.31 1
 3 14 -2 -13.18 22.14 1
 3 14 -2 0.61 29.27 1
 3 14 -2 -2.01 14.01 1
 3 14 -2 -2.49 19.86 1
 3 14 -1 30.99 21.43 1
 3 14 -1 6.26 20.95 1
 3 14 -1 19.88 29.17 1
 3 14 -1 30.77 14.11 1
 3 14 0 25.76 22.5 1
 3 14 0 -5.51 19.38 1
 3 14 0 28.49 12.9 1
 3 14 0 -20.36 29.01 1
 3 14 1 24.88 18.12 1
 3 14 1 5.41 22.04 1
 3 14 1 -13.02 27.77 1
 3 14 1 -4.23 9.76 1
 3 14 2 4.24 22.57 1
 3 14 2 13.55 8.8 1
 -3 15 -3 -33.62 23.03 -2
 3 14 3 -33.62 23.03 1
 -3 15 -3 32.1 8.37 -2
 3 14 3 32.1 8.37 1
 3 14 4 16.89 21.27 1
 3 14 5 -7.45 18.47 1
 3 14 6 -5.26 15.36 1
 -3 -14 -6 19.66 11.04 1
 3 14 7 8.74 11.07 1
 -3 -14 -7 27.84 9.01 1
 3 15 -10 13.5 8.09 1
 3 15 -10 2.3 9.67 1
 3 15 -9 20.47 13.8 1
 3 15 -9 -6.51 9.75 1
 3 15 -9 3.29 7.25 1
 3 15 -8 1.72 15.73 1
 3 15 -8 2.33 8.57 1
 3 15 -8 0.74 10.92 1
 3 15 -7 16.51 12.27 1
 3 15 -7 23.6 18.49 1
 3 15 -7 17.88 9.99 1
 3 15 -7 32.47 7.55 1
 -3 15 6 10.36 12.26 -2
 3 15 -6 10.36 12.26 1
 -3 15 6 19.82 20.25 -2
 3 15 -6 19.82 20.25 1
 -3 15 6 23.68 8.22 -2
 3 15 -6 23.68 8.22 1
 3 15 -5 5.02 12.39 1
 3 15 -5 2.6 8.44 1
 3 15 -5 -10.32 20.34 1
 3 15 -4 20.27 9.35 1
 3 15 -4 -8.16 21.63 1
 3 15 -4 6.68 12.42 1
 3 15 -3 22.15 16.75 1
 3 15 -3 49.81 11.06 1
 3 15 -3 -2.39 21.2 1
 3 15 -3 38.57 13.15 1
 3 15 -2 17.86 16.74 1
 3 15 -2 15.44 10.19 1
 3 15 -2 -5.53 19.64 1
 3 15 -2 19.88 11.58 1
 3 15 -1 8.39 9.7 1
 3 15 -1 -3.77 17.82 1
 3 15 -1 19.61 17.93 1
 3 15 0 44.92 10.52 1
 3 15 0 20.22 16.96 1
 3 15 1 24.71 16.26 1
 3 15 1 6.85 20.91 1
 3 15 2 84.57 12.27 1
 3 15 2 30.87 21.78 1
 -3 16 -3 -21.26 18.52 -2
 3 15 3 -21.26 18.52 1
 -3 16 -3 -1.91 5.71 -2
 3 15 3 -1.91 5.71 1
 3 15 4 -14.21 17.11 1
 -3 -15 -5 33.77 9.85 1
 3 15 5 21.85 14.52 1
 -3 -15 -6 18.02 6.87 1
 3 16 -8 7.08 11.1 1
 3 16 -8 14.07 6.69 1
 3 16 -7 26.91 13.81 1
 3 16 -7 4.04 7.6 1
 -3 16 6 -9.11 15.31 -2
 3 16 -6 -9.11 15.31 1
 -3 16 6 -11.16 8.8 -2
 3 16 -6 -11.16 8.8 1
 -3 16 6 7.54 5.54 -2
 3 16 -6 7.54 5.54 1
 3 16 -5 20.05 16.71 1
 3 16 -5 13.4 9.26 1
 3 16 -5 46.06 8.07 1
 3 16 -4 51.29 13.2 1
 3 16 -4 35.19 18.83 1
 3 16 -3 16.32 8.05 1
 3 16 -3 5.97 15.83 1
 3 16 -2 14.37 8.01 1
 3 16 -2 -0.31 14.39 1
 3 16 -2 3.38 12.77 1
 3 16 -1 2.64 13.48 1
 3 16 -1 -4 14.3 1
 3 16 0 9.67 12.03 1
 3 16 0 13.9 16.23 1
 3 16 1 -16.92 15.02 1
 3 16 1 16.48 6.38 1
 3 16 2 -3.27 13.31 1
 -3 17 -3 25.97 13.53 -2
 3 16 3 25.97 13.53 1
 3 17 -3 32.24 6.27 1
 3 17 -2 21.45 5.31 1
 -4 17 3 12.32 5.24 1
 -4 17 3 -8.32 11.75 1
 -4 17 2 0.2 5.65 1
 -4 17 2 -2.44 12.88 1
 -4 17 1 11.51 5.61 1
 -4 17 1 -5.07 13.36 1
 -4 17 0 32.18 6.42 1
 -4 17 0 -4.1 13.32 1
 4 16 1 10.19 5.17 -2
 -4 17 -1 10.19 5.17 1
 4 16 1 -8.32 12.67 -2
 -4 17 -1 -8.32 12.67 1
 -4 16 5 11.14 6.38 1
 -4 16 5 5.57 14.7 1
 4 -16 -4 2.5 7.09 1
 -4 16 4 1.77 6.87 1
 -4 16 4 -7 16.33 1
 -4 16 3 12.28 7.73 1
 4 -16 -3 4.38 8.09 1
 -4 16 2 9.95 8.53 1
 4 -16 -2 7.82 8.7 1
 -4 16 1 -0.82 8.37 1
 4 -16 -1 7.8 8.81 1
 -4 16 0 5.11 8.3 1
 4 -16 0 5.55 8.57 1
 4 15 1 8.11 7.98 -2
 -4 16 -1 8.11 7.98 1
 -4 -15 -1 8.54 8.07 -2
 4 -16 1 8.54 8.07 1
 4 15 1 -9.97 11.09 -2
 -4 16 -1 -9.97 11.09 1
 -4 16 -2 11.71 6.97 1
 4 -16 2 9.81 7.13 1
 -4 16 -2 13.08 11.3 1
 -4 16 -3 -4.87 14.71 1
 -4 16 -3 14.34 11.32 1
 -4 16 -3 7.21 6.06 1
 -4 16 -4 -2.36 11.21 1
 -4 16 -5 8.12 9.45 1
 -4 15 10 2.77 8.65 1
 4 -15 -7 -0.83 8.6 1
 -4 15 7 -15.03 13.7 1
 -4 15 6 -2.13 6.99 1
 -4 15 6 -20.8 17.09 1
 4 -15 -6 8.97 10.16 1
 -4 15 5 8.58 8.65 1
 4 -15 -5 17.39 12.09 1
 4 -15 -5 15.82 9.11 1
 4 -15 -4 -4.42 13.15 1
 4 -15 -4 4 10.38 1
 4 -15 -3 3.57 14.54 1
 -4 15 3 23.81 10.05 1
 4 -15 -3 15.39 11.95 1
 4 -15 -2 34.7 15.65 1
 -4 15 2 26.07 10.37 1
 4 -15 -2 22.63 12.98 1
 4 -15 -1 18.89 16.27 1
 -4 15 1 16.91 10.16 1
 4 -15 -1 8.73 12.91 1
 -4 15 0 3.76 9.65 1
 4 -15 0 16.42 16.39 1
 4 -15 0 3.58 12.47 1
 -4 15 0 2.03 14.42 1
 -4 -14 -1 -24.02 17.05 -2
 4 -15 1 -24.02 17.05 1
 4 14 1 -13.7 15.43 -2
 -4 15 -1 -13.7 15.43 1
 -4 -14 -1 6.77 11.41 -2
 4 -15 1 6.77 11.41 1
 -4 15 -2 15.5 9.11 1
 4 -15 2 15.99 16.33 1
 -4 15 -2 -14.31 15.96 1
 4 -15 2 10.6 10.12 1
 -4 15 -3 62.68 10.12 1
 4 -15 3 27.75 16.32 1
 -4 15 -3 14.42 16.52 1
 4 -15 3 41.34 10.31 1
 -4 15 -4 30.1 7.45 1
 -4 15 -4 -12.65 16.55 1
 -4 15 -4 -3.11 16.84 1
 4 -15 4 40.77 14.39 1
 4 -15 4 17.63 7.26 1
 -4 15 -5 5.3 14.67 1
 4 -15 5 9.36 11.97 1
 -4 15 -6 21.89 13.96 1
 -4 15 -7 -2.59 11.14 1
 -4 14 11 8.65 6.53 1
 -4 14 10 -6.85 8.6 1
 4 -14 -9 22.39 9.98 1
 -4 14 9 20.39 10.24 1
 -4 -14 8 39.91 12.24 -2
 4 -14 -8 39.91 12.24 1
 4 14 -8 37.93 11.92 -2
 -4 14 8 37.93 11.92 1
 -4 14 7 14.8 7.57 1
 -4 14 7 10.9 10.98 1
 4 -14 -7 -2.21 13.07 1
 -4 14 6 -3.82 11.37 1
 4 -14 -6 -19.65 15.13 1
 -4 14 5 43.96 11.13 1
 4 -14 -5 45.57 13.39 1
 4 -14 -5 17.77 17.1 1
 -4 14 4 160.86 20.1 1
 4 -14 -4 75.17 24.78 1
 -4 14 3 82.45 15.67 1
 4 -14 -3 94.76 22.77 1
 -4 14 2 7.68 10.92 1
 4 -14 -2 -14.18 20.89 1
 -4 14 1 23.92 11.43 1
 4 -14 -1 6.93 21.69 1
 -4 14 0 16.43 18.14 1
 -4 14 0 65.45 12.79 1
 4 -14 0 30.65 22.61 1
 4 13 1 11.91 9.61 -2
 -4 14 -1 11.91 9.61 1
 -4 -13 -1 -12.22 22.57 -2
 4 -14 1 -12.22 22.57 1
 -4 14 -2 1.41 9.2 1
 4 -14 2 24.05 21.81 1
 -4 14 -3 6.23 8.51 1
 4 -14 3 9.42 11.2 1
 4 -14 3 15.34 21.39 1
 -4 14 -4 40.64 9.55 1
 4 -14 4 30.35 10.31 1
 4 -14 4 38.37 20.65 1
 4 -14 5 56.14 20.41 1
 4 -14 6 -6.53 16.94 1
 4 -14 7 -19.43 14.46 1
 -4 14 -8 11.03 12.41 1
 -4 14 -9 2.54 8.76 1
 -4 13 12 -10 9.16 1
 -4 13 11 45.33 12.72 1
 4 -13 -10 69.48 14.47 1
 -4 13 10 77.79 15.93 1
 4 -13 -9 51.89 13.63 1
 -4 13 9 11.08 13.99 1
 -4 -13 8 39.25 15.72 -2
 4 -13 -8 39.25 15.72 1
 4 13 -8 35.87 15.32 -2
 -4 13 8 35.87 15.32 1
 4 -13 -7 55.86 19 1
 -4 13 7 47.46 16.86 1
 -4 13 7 79.09 12.33 1
 -4 13 6 78.23 13.15 1
 -4 13 6 46.06 16.96 1
 4 -13 -6 45.05 20.38 1
 4 -13 -6 82.88 15.45 1
 -4 13 5 57.02 36.03 1
 -4 13 5 -7.96 14.5 1
 -4 13 5 53.14 25.85 1
 -4 13 4 -15.17 26.32 1
 -4 13 4 15.93 34.39 1
 -4 13 3 61.09 14.12 1
 4 -13 -3 15.69 24.7 1
 -4 13 3 61.99 28.91 1
 -4 13 3 79.98 38.61 1
 -4 13 2 89.52 17.05 1
 -4 13 2 119.65 40.3 1
 4 -13 -2 75.31 27.69 1
 -4 13 2 80.16 31.59 1
 4 -13 -1 16.59 26.67 1
 -4 13 1 45.14 29.01 1
 -4 13 1 28.44 12.93 1
 4 -13 0 -7.96 26.97 1
 -4 13 0 32.42 27.47 1
 -4 13 0 -5.83 12.08 1
 4 12 1 85.22 30.47 -2
 -4 13 -1 85.22 30.47 1
 -4 13 -2 88.74 29.87 1
 -4 13 -3 24.45 10.27 1
 4 -13 4 -0.92 11.18 1
 -4 13 -4 -9.07 8.44 1
 4 -13 4 -7.66 24.94 1
 4 -13 5 15.05 24.01 1
 4 -13 5 44.34 10.32 1
 -4 13 -6 19.61 8.98 1
 4 -13 6 5.77 22.31 1
 -4 13 -7 0.06 8.31 1
 -4 13 -7 13.34 8.85 1
 -4 13 -8 29.78 8.11 1
 -4 13 -8 18.06 8.97 1
 4 -13 8 30.58 18 1
 -4 13 -9 -0.87 6.43 1
 4 -13 9 -9.18 13.9 1
 -4 13 -9 -8.31 7.01 1
 -4 12 14 5 6.4 1
 -4 12 13 28.2 10.36 1
 -4 12 12 35.91 13.58 1
 4 -12 -11 20.44 12.74 1
 -4 12 11 28.78 14.44 1
 4 -12 -10 0.2 13.68 1
 -4 12 10 5.79 15.06 1
 4 -12 -9 79.8 18.3 1
 -4 12 9 70.78 19.05 1
 4 12 -8 114.58 23.38 -2
 -4 12 8 114.58 23.38 1
 4 12 -8 177.35 43.42 -2
 -4 12 8 177.35 43.42 1
 -4 12 7 10.48 37.53 1
 -4 12 7 7.28 22.17 1
 4 -12 -7 13.75 11.81 1
 4 -12 -6 26.02 21.95 1
 -4 12 6 -1.41 10.76 1
 -4 12 6 2.13 37.35 1
 -4 12 6 -15.45 17.36 1
 -4 12 6 22.06 25.84 1
 -4 12 5 121.18 18.96 1
 -4 12 5 151.55 33.9 1
 4 -12 -5 108.08 27.9 1
 -4 12 5 79.36 22.53 1
 -4 12 5 183.78 45.77 1
 -4 12 4 112.29 17.4 1
 -4 12 4 84.77 31.52 1
 4 -12 -4 91.48 28.95 1
 -4 12 4 67.99 20.61 1
 -4 12 4 104.62 42.32 1
 -4 12 3 18.51 13.25 1
 -4 12 3 57.17 41.3 1
 4 -12 -3 33.15 27.68 1
 -4 12 3 10.28 27.07 1
 -4 12 2 31.34 40.18 1
 4 -12 -2 -0.93 28.72 1
 -4 12 2 27.54 28.28 1
 -4 12 2 13.98 13.21 1
 -4 12 1 266.09 54.12 1
 -4 12 1 227.31 43.02 1
 -4 12 1 204.02 29.38 1
 4 -12 -1 198.01 39.76 1
 -4 12 0 75.66 30.1 1
 -4 12 0 59.3 14.87 1
 4 -12 0 47.85 30.53 1
 4 11 1 64.47 27.99 -2
 -4 12 -1 64.47 27.99 1
 4 11 1 48.35 13.97 -2
 -4 12 -1 48.35 13.97 1
 -4 -11 -1 66.24 30.56 -2
 4 -12 1 66.24 30.56 1
 -4 12 -2 59.63 27.77 1
 -4 12 -2 47.5 12.76 1
 4 -12 2 25.36 30.12 1
 -4 12 -3 44.53 12.33 1
 -4 12 -3 23.28 25.97 1
 -4 12 -3 48.46 11.92 1
 4 -12 4 7.76 12.7 1
 -4 12 -4 20.71 22.59 1
 4 -12 4 -6.61 28.74 1
 -4 12 -4 3.43 11.24 1
 -4 12 -5 -7.89 11.27 1
 4 -12 5 5.17 9.88 1
 -4 12 -6 26.92 12.64 1
 4 -12 6 50.97 27.15 1
 -4 12 -6 72.46 12.51 1
 -4 12 -7 60.29 16.36 1
 4 -12 7 77.96 27.79 1
 -4 12 -7 134.65 15.8 1
 -4 12 -8 20.84 11.09 1
 4 -12 8 6.4 23.14 1
 -4 12 -8 41.22 10.29 1
 -4 12 -9 -6.43 9.66 1
 4 -12 9 20.79 19.89 1
 -4 12 -9 12.09 8.53 1
 4 10 10 16.77 9.26 -2
 -4 12 -10 16.77 9.26 1
 -4 -10 -10 -20.36 16.84 -2
 4 -12 10 -20.36 16.84 1
 -4 12 -11 16.48 6.59 1
 -4 11 14 62.75 12.93 1
 -4 11 13 35.61 13.5 1
 -4 11 12 3.96 14.52 1
 4 -11 -11 34.16 15.09 1
 -4 11 11 36.34 16.69 1
 4 -11 -10 22.39 15.98 1
 -4 11 10 -8.85 17.5 1
 4 -11 -9 0.9 15 1
 -4 -11 8 46.33 22.53 -2
 4 -11 -8 46.33 22.53 1
 4 11 -8 47.69 21.21 -2
 -4 11 8 47.69 21.21 1
 -4 -11 8 101.65 18.66 -2
 4 -11 -8 101.65 18.66 1
 -4 11 7 83 23.12 1
 -4 11 7 106.38 16.2 1
 4 -11 -7 84.47 25.72 1
 -4 11 7 96.38 29.27 1
 4 -11 -6 40.57 26.34 1
 -4 11 6 56.18 20.98 1
 -4 11 6 82.37 14.75 1
 -4 11 6 77.19 28.12 1
 -4 11 6 93.3 43.33 1
 4 -11 -5 42.1 26.44 1
 -4 11 5 23.04 18.29 1
 -4 11 5 4.32 12.08 1
 -4 11 5 33.46 27.27 1
 -4 11 5 -17.53 40.24 1
 4 -11 -4 64.89 29.49 1
 -4 11 4 54.16 20.16 1
 -4 11 4 76.11 15.98 1
 -4 11 4 38.5 41.95 1
 -4 11 4 98.93 31.08 1
 4 -11 -3 135.56 34.64 1
 -4 11 3 146.87 48.9 1
 -4 11 3 139.9 21.94 1
 -4 11 3 129.05 24.41 1
 4 -11 -2 105.55 34.87 1
 -4 11 2 154.41 21.75 1
 -4 11 2 114.1 23.64 1
 -4 11 1 68.72 42.26 1
 4 -11 -1 39.97 31.1 1
 -4 11 1 28.5 12.9 1
 -4 11 0 61.91 43.07 1
 -4 11 0 54.69 14.51 1
 4 -11 0 21.31 31.25 1
 -4 -10 -1 233.31 45.78 -2
 4 -11 1 233.31 45.78 1
 4 10 1 305.63 34.7 -2
 -4 11 -1 305.63 34.7 1
 4 10 1 301.48 47.87 -2
 -4 11 -1 301.48 47.87 1
 4 10 1 238.46 33.86 -2
 -4 11 -1 238.46 33.86 1
 4 -11 2 224.13 43.18 1
 -4 11 -2 226.7 29.85 1
 -4 11 -2 202.19 41.72 1
 -4 11 -2 229.21 29.74 1
 -4 11 -3 -0.92 10.34 1
 4 -11 3 -16.36 32.3 1
 -4 11 -3 11.9 24.2 1
 -4 11 -4 96.93 15.6 1
 -4 11 -4 113.89 28.93 1
 4 -11 4 60.08 33.89 1
 -4 11 -5 342.38 40.53 1
 -4 11 -5 300.46 49.21 1
 4 -11 5 233.57 50.11 1
 -4 11 -6 199.97 27.1 1
 -4 11 -7 28.68 12.78 1
 4 -11 7 12.85 28.3 1
 -4 11 -8 115.94 16.64 1
 4 -11 8 14.64 29.16 1
 -4 11 -9 328.22 36.78 1
 4 -11 9 138.81 43.29 1
 4 9 10 103.09 14.32 -2
 -4 11 -10 103.09 14.32 1
 -4 -9 -10 37.6 24.18 -2
 4 -11 10 37.6 24.18 1
 -4 11 -11 0.17 8.77 1
 -4 11 -11 -6.46 7.11 1
 4 -11 11 -2.18 16.9 1
 -4 11 -12 15.45 6.78 1
 -4 10 15 13.3 9.16 1
 -4 10 14 -1.05 12.08 1
 -4 10 13 14.46 14.52 1
 -4 10 12 27.87 17.28 1
 4 -10 -12 62.32 16.15 1
 -4 10 11 -3.83 16.7 1
 4 -10 -10 46.14 19.24 1
 -4 10 10 41.59 19.24 1
 4 -10 -10 60.06 19.41 1
 4 -10 -9 87 23.13 1
 4 -10 -9 93 21.9 1
 -4 10 9 91.45 23.15 1
 -4 -10 8 66.11 19.96 -2
 4 -10 -8 66.11 19.96 1
 4 10 -8 62.4 21.95 -2
 -4 10 8 62.4 21.95 1
 -4 -10 8 72.27 23.86 -2
 4 -10 -8 72.27 23.86 1
 4 -10 -7 8.88 23.64 1
 4 -10 -7 15.83 17.49 1
 -4 10 7 4.16 22.35 1
 -4 10 7 7.28 19.59 1
 -4 10 7 7.3 9.86 1
 -4 10 6 217.69 30.13 1
 -4 10 6 271.9 35.04 1
 4 -10 -6 282.21 33.53 1
 -4 10 6 229.05 41.71 1
 4 -10 -5 267.95 31.95 1
 -4 10 5 202.82 33.71 1
 -4 10 5 229.97 54.52 1
 4 -10 -5 133.55 38.91 1
 -4 10 4 102.56 44.17 1
 4 -10 -4 94.81 31.7 1
 -4 10 3 37.62 40.31 1
 4 -10 -3 15.89 29.27 1
 -4 10 2 409.57 60.71 1
 4 -10 -2 232.97 46.17 1
 -4 10 1 296.96 56.02 1
 4 -10 -1 230.8 43.99 1
 -4 10 0 428.51 57.69 1
 4 -10 0 332.58 43.84 1
 -4 -9 -1 127.75 33.44 -2
 4 -10 1 127.75 33.44 1
 4 9 1 56.6 15.95 -2
 -4 10 -1 56.6 15.95 1
 4 -10 2 129.33 38.83 1
 -4 10 -2 189.09 25.71 1
 4 -10 3 402.7 66.46 1
 -4 10 -3 504.02 57.88 1
 -4 10 -3 451.46 57.97 1
 -4 10 -4 192.48 26.69 1
 4 -10 4 203.3 42.5 1
 -4 10 -4 206.38 28.21 1
 -4 10 -4 245.32 38.2 1
 4 -10 5 30.4 32.71 1
 -4 10 -5 9.15 20.02 1
 -4 10 -6 56.94 15.46 1
 4 -10 6 18.79 32.73 1
 -4 10 -7 169.84 24.05 1
 4 -10 7 131.21 37.63 1
 -4 10 -8 292.55 37.36 1
 -4 10 -9 30.75 12.68 1
 4 -10 9 18.38 28.43 1
 4 8 10 45.65 11.45 -2
 -4 10 -10 45.65 11.45 1
 -4 -8 -10 3.02 26.07 -2
 4 -10 10 3.02 26.07 1
 -4 10 -11 134.11 16.74 1
 4 -10 11 28.7 26.55 1
 -4 10 -12 67.38 9.65 1
 4 -10 12 -0.21 18.43 1
 -4 9 16 -2.35 7.41 1
 4 -9 -16 1.71 5.35 1
 -4 9 15 15.57 11.24 1
 -4 9 14 2 13.64 1
 -4 9 13 6.92 15.72 1
 -4 9 12 99.36 21.91 1
 -4 9 11 76.61 21.16 1
 4 -9 -11 101.66 23.39 1
 4 -9 -11 63.45 19.86 1
 -4 9 10 -9.96 20.22 1
 4 -9 -10 21.15 19.5 1
 4 -9 -10 0.59 20.3 1
 -4 9 9 15.42 20.29 1
 4 -9 -9 27.31 21.25 1
 4 -9 -9 30.41 21.13 1
 4 9 -8 144.33 27.25 -2
 -4 9 8 144.33 27.25 1
 -4 -9 8 190.9 27.98 -2
 4 -9 -8 190.9 27.98 1
 4 -9 -7 109.3 28.21 1
 4 -9 -7 149.69 24.41 1
 -4 9 7 125.28 24.28 1
 -4 9 7 99.09 17.24 1
 -4 9 6 63.91 20.87 1
 4 -9 -6 73.45 20.29 1
 4 -9 -6 68.04 26.82 1
 4 -9 -5 100.31 18.98 1
 4 -9 -5 6.43 27.42 1
 4 -9 -4 234.87 46.15 1
 4 -9 -4 324.87 39.91 1
 4 -9 -3 190.87 42.59 1
 4 -9 -3 280.01 34.82 1
 -4 9 3 265.24 54.23 1
 4 -9 -2 77.75 31.24 1
 -4 9 2 108.45 40.49 1
 4 -9 -1 -22.11 29.62 1
 -4 9 1 -1.09 13.48 1
 -4 9 1 8.58 37.47 1
 4 -9 0 50.81 30.55 1
 -4 9 0 37.05 15.28 1
 -4 9 0 69.48 39.58 1
 -4 -8 -1 117.42 32.46 -2
 4 -9 1 117.42 32.46 1
 4 8 1 70.83 17.73 -2
 -4 9 -1 70.83 17.73 1
 4 -9 2 203.66 37.73 1
 -4 9 -2 133.5 23.13 1
 4 -9 3 68.88 33.59 1
 -4 9 -3 38.71 16.46 1
 4 -9 4 98.97 38.39 1
 -4 9 -4 141.54 23.92 1
 -4 9 -4 160.12 20.94 1
 -4 9 -5 102.38 25.6 1
 4 -9 5 89.78 36.1 1
 -4 9 -5 92.4 19.53 1
 4 -9 6 50.07 34.97 1
 -4 9 -6 40.88 16.02 1
 4 -9 7 11.87 33.28 1
 4 -9 8 2.64 33.04 1
 -4 9 -8 -1.86 14.2 1
 -4 9 -9 14.36 13.4 1
 -4 -7 -10 24.06 31.37 -2
 4 -9 10 24.06 31.37 1
 4 7 10 114.68 16.93 -2
 -4 9 -10 114.68 16.93 1
 4 -9 11 12 26.09 1
 -4 9 -11 36.85 10.55 1
 4 -9 12 -16.77 23.14 1
 -4 9 -12 73.84 10.89 1
 4 -9 13 1.31 15.47 1
 -4 8 16 -14.16 9.44 1
 -4 8 15 29.86 13.24 1
 -4 8 14 38.03 15.62 1
 -4 8 13 38.36 16.96 1
 -4 8 12 -16.8 17.73 1
 4 -8 -12 31.45 21.82 1
 4 -8 -12 10.48 17.01 1
 -4 8 11 65.13 21.65 1
 4 -8 -11 112.6 25.67 1
 4 -8 -11 53.29 20.67 1
 -4 8 10 44.65 21.79 1
 4 -8 -10 58.8 24.71 1
 4 -8 -10 58.54 21.82 1
 -4 8 9 207.58 34.44 1
 4 -8 -9 193.8 34.95 1
 4 -8 -9 270.13 36.4 1
 -4 -8 8 55.73 25.31 -2
 4 -8 -8 55.73 25.31 1
 4 8 -8 81.99 22.55 -2
 -4 8 8 81.99 22.55 1
 -4 -8 8 123.38 24.58 -2
 4 -8 -8 123.38 24.58 1
 4 -8 -7 52.55 25.83 1
 -4 8 7 91.32 22.17 1
 4 -8 -7 99.94 23.08 1
 4 -8 -6 211.8 40.24 1
 4 -8 -6 290.51 37.29 1
 4 -8 -5 170.3 26.09 1
 4 -8 -5 134.39 32.7 1
 4 -8 -4 8.71 14.32 1
 4 -8 -4 13.48 26.23 1
 -4 8 3 17.79 36.37 1
 4 -8 -3 19.46 26.5 1
 -4 8 2 172.65 41.76 1
 4 -8 -2 116.32 32.12 1
 -4 8 1 7.58 34.64 1
 4 -8 -1 16.19 27.93 1
 -4 8 0 51.14 38.47 1
 4 -8 0 48.33 29.23 1
 -4 8 0 20.85 15.52 1
 4 7 1 103.22 36.9 -2
 -4 8 -1 103.22 36.9 1
 -4 -7 -1 76.78 30.51 -2
 4 -8 1 76.78 30.51 1
 4 7 1 34.67 17.03 -2
 -4 8 -1 34.67 17.03 1
 4 -8 2 -25.15 30.34 1
 -4 8 -2 3.06 16.65 1
 4 -8 3 -2.35 31.56 1
 -4 8 -3 -8.45 16.55 1
 -4 8 -4 16.09 16.81 1
 4 -8 4 18.21 32.84 1
 4 -8 4 37.71 32.12 1
 -4 8 -5 26.77 16.93 1
 4 -8 5 31.95 34.75 1
 4 -8 5 36.25 34.7 1
 -4 8 -6 33.44 16.73 1
 4 -8 6 33.23 35.62 1
 4 -8 6 17.75 38.14 1
 -4 8 -7 1.96 15.41 1
 4 -8 7 22.58 35.84 1
 4 -8 7 9.45 36.98 1
 4 -8 8 24.9 35.82 1
 4 -8 8 68.06 41.54 1
 -4 8 -9 14.36 13.77 1
 4 -8 9 2.39 38.15 1
 4 -8 9 -28.51 33.7 1
 -4 -6 -10 14.08 11.15 -2
 4 -8 10 14.08 11.15 1
 4 6 10 21.8 12.68 -2
 -4 8 -10 21.8 12.68 1
 -4 -6 -10 30.97 31.72 -2
 4 -8 10 30.97 31.72 1
 4 -8 11 31.04 10.34 1
 -4 8 -11 24.7 10.91 1
 4 -8 12 48.87 10.9 1
 -4 8 -12 74.3 11.23 1
 4 -8 12 34.42 27.07 1
 4 -8 13 12.26 19.89 1
 4 -7 -17 9.54 6.35 1
 -4 7 16 46.46 12.12 1
 -4 7 15 15.16 13.69 1
 -4 7 14 -21.88 15.21 1
 4 -7 -13 99.95 26.09 1
 4 -7 -12 48.05 19.43 1
 -4 7 12 61.93 19.25 1
 4 -7 -12 65.54 25.57 1
 4 -7 -11 80.83 22.97 1
 -4 7 11 93.7 23.45 1
 4 -7 -11 147.64 29.27 1
 4 -7 -10 42.22 20.58 1
 4 -7 -10 28.85 25.73 1
 -4 7 10 3.62 19.32 1
 4 -7 -9 317.69 38.63 1
 4 -7 -9 260.42 41.66 1
 -4 7 9 207.16 38.05 1
 -4 -7 8 181.55 34.54 -2
 4 -7 -8 181.55 34.54 1
 4 7 -8 256.18 33.56 -2
 -4 7 8 256.18 33.56 1
 -4 -7 8 222.49 35.85 -2
 4 -7 -8 222.49 35.85 1
 4 -7 -7 29.99 19.9 1
 4 -7 -7 9.02 9.71 1
 4 -7 -6 279.69 35.92 1
 4 -7 -6 205.11 38.24 1
 4 -7 -5 192.62 36.45 1
 4 -7 -5 240.19 32.42 1
 4 -7 -4 43.04 24.96 1
 4 -7 -3 39.29 25.82 1
 4 -7 -2 153.1 32.91 1
 4 -7 -2 164.36 23.83 1
 4 -7 -1 377.82 53.67 1
 4 -7 0 323.66 48.95 1
 4 6 1 675.29 87.53 -2
 -4 7 -1 675.29 87.53 1
 -4 -6 -1 609.54 81.21 -2
 4 -7 1 609.54 81.21 1
 4 -7 2 245.06 36.8 1
 -4 7 -2 152.86 26.95 1
 4 -7 3 194.18 38.09 1
 4 -7 3 263.49 43.61 1
 4 -7 3 211.37 25.39 1
 4 -7 4 26.01 31.77 1
 4 -7 4 24.94 10.98 1
 4 -7 4 23.18 11.55 1
 -4 7 -4 6.22 18.02 1
 4 -7 4 62.18 35.55 1
 4 -7 5 -18.76 33.41 1
 4 -7 5 25.81 12.46 1
 -4 7 -5 6.93 17.79 1
 4 -7 5 40.61 38.94 1
 4 -7 6 305.97 56 1
 4 -7 6 375.93 45.45 1
 -4 7 -6 322.14 45.83 1
 4 -7 7 166.66 48.49 1
 4 -7 7 286.73 35.35 1
 -4 7 -7 249.39 35.35 1
 4 -7 7 342.36 62.62 1
 4 -7 8 59.7 15.29 1
 4 -7 8 -7.36 37.11 1
 4 -7 8 53.51 45.43 1
 4 -7 9 76.2 17.76 1
 -4 7 -9 98.54 17.84 1
 4 5 10 268.23 35.06 -2
 -4 7 -10 268.23 35.06 1
 -4 -5 -10 332.98 60.05 -2
 4 -7 10 332.98 60.05 1
 -4 7 -11 240.25 26.6 1
 4 -7 11 174.23 27.59 1
 -4 7 -12 42.16 9.84 1
 4 -7 12 17.85 10.97 1
 4 -7 13 13.44 8.2 1
 4 -7 13 -5.93 23.53 1
 4 -7 14 30.46 16.82 1
 -4 -7 18 8.5 4.74 -2
 4 -6 -18 8.5 4.74 1
 4 -6 -17 50.83 9.96 1
 -4 6 16 -1.12 8.34 1
 -4 6 16 -2.94 10.87 1
 -4 6 15 24.34 13.86 1
 4 -6 -15 -6.67 15.4 1
 -4 6 14 54.19 17.74 1
 4 -6 -14 87.75 23.46 1
 -4 6 13 -9.22 16.52 1
 4 -6 -13 20.92 24.18 1
 4 -6 -12 60.37 19.92 1
 -4 6 12 52.35 19.96 1
 4 -6 -11 5.66 18.92 1
 -4 6 11 5.64 18.4 1
 4 -6 -11 21.65 26.57 1
 4 -6 -10 47.76 19.94 1
 -4 6 10 43.14 18.77 1
 4 -6 -10 15.73 26.14 1
 4 -6 -9 59.95 20.66 1
 -4 6 9 22.33 18.73 1
 4 -6 -9 57.99 25.33 1
 4 6 -8 827.78 86.65 -2
 -4 6 8 827.78 86.65 1
 -4 -6 8 919.48 89.07 -2
 4 -6 -8 919.48 89.07 1
 4 -6 -7 1290.86 131.95 1
 4 -6 -7 1079.44 130.99 1
 4 -6 -7 1048.73 128.49 1
 4 -6 -6 281.03 41.39 1
 4 -6 -6 323.28 42.66 1
 4 -6 -5 -3.4 22.94 1
 4 -6 -4 613.05 87.66 1
 4 -6 -4 759.84 85.91 1
 4 -6 -3 1946.22 238.21 1
 4 -6 -3 2024.16 237.15 1
 4 -6 -2 392.66 48.85 1
 -4 6 2 360.8 60.05 1
 -4 6 1 131.83 38.05 1
 4 -6 0 1667.83 200.25 1
 -4 -5 -1 1572.42 196.83 -2
 4 -6 1 1572.42 196.83 1
 -4 -5 -1 1787.88 201.43 -2
 4 -6 1 1787.88 201.43 1
 4 -6 2 559.16 73.89 1
 4 -6 3 361.5 43.93 1
 4 -6 3 298.56 51.66 1
 4 -6 4 596.5 76.3 1
 4 -6 4 526.58 60.37 1
 4 -6 4 566.6 59.02 1
 4 -6 4 506.62 67.21 1
 4 -6 5 830.55 77.74 1
 4 -6 5 669.14 83.54 1
 4 -6 6 443.64 58.65 1
 -4 6 -6 299.36 48.48 1
 4 -6 6 425.55 48.4 1
 4 -6 7 -5.99 36.68 1
 4 -6 7 7.26 15.07 1
 -4 6 -7 13.31 16.63 1
 4 -6 7 37.64 47.55 1
 4 -6 8 299.07 60.64 1
 -4 6 -8 364.21 47.81 1
 4 -6 8 403.96 49.37 1
 4 -6 9 508.2 96.06 1
 4 -6 9 751.31 89.14 1
 -4 -4 -10 100.38 42.92 -2
 4 -6 10 100.38 42.92 1
 -4 -4 -10 172.94 27.19 -2
 4 -6 10 172.94 27.19 1
 4 4 10 196.16 25.55 -2
 -4 6 -10 196.16 25.55 1
 -4 -4 -10 223.79 57.48 -2
 4 -6 10 223.79 57.48 1
 -4 6 -11 10.8 11.23 1
 4 -6 11 4.05 14.1 1
 4 -6 11 27.36 33.36 1
 -4 6 -12 204.11 23.96 1
 4 -6 12 164.06 26.09 1
 4 -6 13 166.65 21 1
 4 -6 13 31.07 31.79 1
 4 -6 14 59.04 9.79 1
 4 -6 14 12.08 20.66 1
 -4 -6 18 11.64 6.33 -2
 4 -5 -18 11.64 6.33 1
 4 -5 -17 45.76 10.49 1
 -4 5 17 45.98 10.35 1
 -4 5 16 1.83 10.92 1
 -4 5 15 3.74 13.1 1
 4 -5 -15 -4.05 16.46 1
 4 -5 -14 20.39 22.39 1
 -4 5 13 62.37 19.87 1
 4 -5 -13 164.24 28.87 1
 -4 5 12 38.13 17.39 1
 4 -5 -12 12.45 17.98 1
 4 -5 -12 29.43 26.99 1
 -4 5 11 -6.97 17.72 1
 4 -5 -11 -33.47 18.81 1
 4 -5 -11 -2.79 28.72 1
 -4 5 10 328.11 52.36 1
 4 -5 -10 485.63 52.58 1
 4 -5 -10 419.12 58.06 1
 -4 5 9 799.91 96.32 1
 4 -5 -9 693 98.81 1
 4 -5 -9 834.64 96.36 1
 -4 -5 8 234.34 42.53 -2
 4 -5 -8 234.34 42.53 1
 -4 -5 8 341.48 40.71 -2
 4 -5 -8 341.48 40.71 1
 4 -5 -7 137.63 17.06 1
 4 -5 -7 182.25 26.74 1
 4 -5 -6 1932.19 224.52 1
 4 -5 -6 1750.04 226.18 1
 4 -5 -5 1265.45 151.9 1
 4 -5 -4 1094.21 131.52 1
 4 -5 -3 79.63 18.69 1
 4 -5 -2 2005.73 232.85 1
 -4 5 2 1766.48 237.57 1
 -4 5 1 1895.25 230.36 1
 -4 5 0 1314.94 163.46 1
 -4 -4 -1 542.01 68.86 -2
 4 -5 1 542.01 68.86 1
 4 4 1 404.31 67 -2
 -4 5 -1 404.31 67 1
 4 -5 2 946.83 124.28 1
 4 -5 2 1197.58 131.43 1
 4 -5 3 2958.11 340.13 1
 4 -5 3 2648.84 342.5 1
 4 -5 3 2773.77 340.87 1
 4 -5 4 561.05 64.42 1
 4 -5 4 506.77 62.75 1
 4 -5 4 686.19 83.09 1
 -4 5 -5 16.07 11.06 1
 4 -5 5 8.71 13.98 1
 -4 5 -5 20.12 17.91 1
 4 -5 5 39.76 42.35 1
 4 -5 6 632.6 78.26 1
 -4 5 -6 281.49 50.96 1
 4 -5 6 531.67 51.8 1
 -4 5 -6 399.78 49.71 1
 -4 5 -7 409.11 63.25 1
 4 -5 7 617.34 64.95 1
 -4 5 -7 533.99 62.9 1
 4 -5 8 282.41 67.03 1
 4 -5 8 240.44 33.02 1
 -4 5 -8 225.66 30.97 1
 -4 5 -8 207.87 30.55 1
 -4 5 -9 24.01 15.18 1
 4 -5 9 32.81 17.93 1
 4 -5 9 38.87 50.03 1
 4 3 10 234.16 36.62 -2
 -4 5 -10 234.16 36.62 1
 -4 -3 -10 306.63 38.58 -2
 4 -5 10 306.63 38.58 1
 4 3 10 285.93 35.48 -2
 -4 5 -10 285.93 35.48 1
 -4 5 -11 362.65 45.2 1
 4 -5 11 495.65 73.53 1
 -4 5 -12 338 38.51 1
 4 -5 12 295.59 40.98 1
 4 -5 13 13.65 12.22 1
 4 -5 13 -9.01 28.97 1
 4 -5 14 2.41 8.98 1
 4 -5 14 7.59 22.16 1
 4 -5 15 -11.02 13.06 1
 -4 -5 18 8.91 7.13 -2
 4 -4 -18 8.91 7.13 1
 4 5 -18 -3.31 7.2 -2
 -4 4 18 -3.31 7.2 1
 4 -4 -17 16.02 9.64 1
 -4 4 17 -1.63 9.81 1
 -4 4 15 36.43 14.18 1
 4 -4 -15 65.38 18.21 1
 -4 4 14 4.55 14.31 1
 4 -4 -14 12.64 23.01 1
 -4 4 13 -2.24 15.33 1
 4 -4 -13 27.58 24.5 1
 4 -4 -12 256.12 35.41 1
 -4 4 12 147.96 25.8 1
 4 -4 -12 131.13 26.22 1
 -4 4 12 159.45 50.66 1
 4 -4 -11 316.3 47.91 1
 -4 4 11 256.84 40.38 1
 4 -4 -11 373.31 40.72 1
 4 -4 -10 309.62 56.13 1
 -4 4 10 354.18 51.53 1
 -4 4 9 38.82 17.05 1
 -4 4 9 1.74 48.21 1
 4 -4 -9 102.72 18.25 1
 4 -4 -9 39 24.71 1
 -4 -4 8 709.53 88.92 -2
 4 -4 -8 709.53 88.92 1
 -4 -4 8 769.86 91.14 -2
 4 -4 -8 769.86 91.14 1
 4 -4 -7 928.66 104.58 1
 4 -4 -7 850.29 102.17 1
 4 -4 -6 381.05 50.46 1
 4 -4 -6 384.6 46.35 1
 4 -4 -5 172.96 28.68 1
 4 -4 -5 177.54 23.27 1
 4 -4 -4 1683.8 195.71 1
 4 -4 -4 1628.14 194.36 1
 4 -4 -3 3690.4 437.05 1
 -4 4 2 2870.65 216.46 1
 4 -4 -2 1594.28 207.96 1
 -4 4 1 89.19 31.98 1
 4 -4 0 203.15 40.3 1
 -4 4 0 178.73 38.61 1
 -4 -3 -1 1219.23 147.29 -2
 4 -4 1 1219.23 147.29 1
 -4 -3 -1 1520.95 156.4 -2
 4 -4 1 1520.95 156.4 1
 4 -4 2 1262.41 151.51 1
 4 -4 2 1553.49 162.04 1
 4 -4 3 98.48 14.69 1
 4 -4 4 120.61 43.73 1
 4 -4 4 78.86 17.06 1
 4 -4 4 82.57 12.22 1
 4 -4 5 902.59 95.7 1
 -4 4 -5 616.51 71.33 1
 4 -4 5 783.92 73.17 1
 4 -4 6 491.59 52 1
 -4 4 -6 463.35 50.1 1
 -4 4 -7 39.99 13.7 1
 4 -4 7 36.36 17.12 1
 -4 4 -7 26.88 16.57 1
 -4 4 -8 -2.01 14.5 1
 4 -4 8 15.4 18 1
 4 -4 8 52.83 53.32 1
 -4 4 -8 5.11 15.1 1
 -4 4 -9 65.24 17.34 1
 4 -4 9 81.55 21.13 1
 4 -4 9 91.53 55.98 1
 -4 4 -9 59.81 16.31 1
 4 2 10 200.36 33.56 -2
 -4 4 -10 200.36 33.56 1
 4 2 10 260.02 31.89 -2
 -4 4 -10 260.02 31.89 1
 -4 -2 -10 255.59 35.25 -2
 4 -4 10 255.59 35.25 1
 4 -4 11 121.26 50.65 1
 -4 4 -11 96.9 15.9 1
 -4 4 -12 7.08 14.28 1
 4 -4 12 -9.75 15.24 1
 4 -4 13 7.59 13.31 1
 4 -4 13 38.79 29.27 1
 4 -4 14 7.91 10.5 1
 4 -4 14 -20.4 23.61 1
 4 -4 15 6.39 6.27 1
 4 -4 15 -6.09 15.21 1
 -4 -4 18 11.36 8.23 -2
 4 -3 -18 11.36 8.23 1
 4 4 -18 20.57 9.11 -2
 -4 3 18 20.57 9.11 1
 4 -3 -17 63.49 12.94 1
 4 -3 -16 21.08 11.41 1
 4 -3 -15 0.25 17.25 1
 4 -3 -15 -1.73 19.28 1
 4 -3 -14 150.15 29.18 1
 -4 3 14 121.02 46.22 1
 -4 3 13 9.36 14.63 1
 4 -3 -13 22.09 24.61 1
 -4 3 13 70.99 44.16 1
 -4 3 12 161.87 26.99 1
 -4 3 12 82.5 54.93 1
 -4 3 11 87.52 17.84 1
 -4 3 11 103.72 54.01 1
 4 -3 -11 94.02 28.09 1
 4 -3 -11 40.4 17.66 1
 -4 3 10 446.27 51.17 1
 4 -3 -10 251.43 54.53 1
 -4 3 10 188.12 75.65 1
 4 -3 -10 473.09 50.83 1
 4 -3 -10 385.06 50.22 1
 -4 3 9 514.3 66 1
 4 -3 -9 624.72 66.25 1
 4 -3 -9 412.73 68.92 1
 -4 -3 8 210.81 30.08 -2
 4 -3 -8 210.81 30.08 1
 4 -3 -7 33.38 20.89 1
 4 -3 -7 35.9 7.7 1
 4 -3 -6 17.08 19.32 1
 4 -3 -6 10.69 7.75 1
 4 -3 -5 669.42 81.1 1
 4 -3 -5 739.05 83.79 1
 4 -3 -4 308.21 37.19 1
 4 -3 -4 288.24 40.5 1
 4 -3 -3 623.82 75.68 1
 4 -3 -3 671.85 77.39 1
 -4 3 2 61.5 27.46 1
 4 -3 -2 45.08 14.92 1
 4 -3 -2 52.03 10.89 1
 -4 3 1 103.99 29.57 1
 4 -3 -1 106.04 16 1
 -4 3 0 105.86 31.12 1
 4 -3 0 71.86 14.11 1
 -4 -2 -1 97.9 32.98 -2
 4 -3 1 97.9 32.98 1
 -4 -2 -1 49.97 11.78 -2
 4 -3 1 49.97 11.78 1
 4 -3 2 71.7 36.95 1
 4 -3 2 27.44 9.85 1
 4 -3 3 52.7 38.17 1
 4 -3 3 19.22 8.33 1
 4 -3 4 166.32 25.97 1
 4 -3 4 181.82 22.34 1
 4 -3 5 12.65 14.53 1
 -4 3 -5 25.17 11.14 1
 4 -3 6 15.11 49.79 1
 -4 3 -6 1.34 16.45 1
 4 -3 6 -5.88 15.74 1
 -4 3 -6 -0.39 11.35 1
 4 -3 7 13.71 51.14 1
 -4 3 -7 29.16 15.92 1
 4 -3 7 13.48 18.47 1
 -4 3 -7 14.37 12.95 1
 4 -3 8 11.77 55.53 1
 -4 3 -8 58.37 15.51 1
 4 -3 8 33.21 20.08 1
 -4 3 -8 37.17 15.51 1
 -4 3 -9 56.31 14.37 1
 4 -3 9 32.75 21.26 1
 -4 3 -9 23.69 16.25 1
 -4 -1 -10 137.74 55.4 -2
 4 -3 10 137.74 55.4 1
 -4 -1 -10 97.73 21.78 -2
 4 -3 10 97.73 21.78 1
 4 1 10 50.72 18.09 -2
 -4 3 -10 50.72 18.09 1
 4 -3 11 26.83 18.62 1
 -4 3 -11 1.34 15.87 1
 4 -3 12 42.06 16.9 1
 -4 3 -12 24.68 15.35 1
 4 -3 13 -6.96 14.35 1
 -4 3 -13 0.15 13.62 1
 4 -3 14 13.94 11.47 1
 4 -3 14 11.12 24.28 1
 4 -3 15 29.71 8.73 1
 4 -3 15 33.76 16.57 1
 -4 2 19 3.37 6.26 1
 -4 -3 18 10.23 8.64 -2
 4 -2 -18 10.23 8.64 1
 4 3 -18 17.07 10.05 -2
 -4 2 18 17.07 10.05 1
 4 -2 -17 -0.33 10.27 1
 4 -2 -16 11.37 11.38 1
 4 -2 -15 23.5 18.78 1
 -4 2 15 -18.22 36.75 1
 4 -2 -14 24.5 21.01 1
 4 -2 -14 15.4 20.48 1
 -4 2 14 8.76 43.59 1
 -4 2 13 8.97 49.07 1
 4 -2 -13 39.75 23.86 1
 4 -2 -12 -1.93 24.45 1
 4 -2 -12 5.3 20.37 1
 -4 2 12 -13.5 57.47 1
 -4 2 12 3.58 13.63 1
 -4 2 11 127.7 60.28 1
 4 -2 -11 97.5 22.4 1
 -4 2 11 75.08 17.23 1
 4 -2 -11 95.15 26.91 1
 4 -2 -11 78.94 17.83 1
 -4 2 10 -10.15 58.11 1
 4 -2 -10 22.7 22.43 1
 -4 2 10 35.39 14.42 1
 4 -2 -10 45.16 14.09 1
 4 -2 -10 42.81 14.57 1
 4 -2 -10 14.09 18.73 1
 -4 2 9 239.37 30.2 1
 4 -2 -9 206.52 33.35 1
 4 -2 -9 171.57 35.57 1
 4 -2 -9 171.7 29.26 1
 -4 -2 8 381.62 49.35 -2
 4 -2 -8 381.62 49.35 1
 4 -2 -7 76.14 21.99 1
 4 -2 -6 303.88 41.89 1
 4 -2 -5 -4.06 17.29 1
 4 -2 -4 38.7 15.65 1
 4 -2 -3 59.14 15.19 1
 -4 2 2 396.94 61.75 1
 4 -2 -2 496.85 57.77 1
 -4 2 1 100.68 26.48 1
 4 -2 0 422.19 63.35 1
 -4 -1 -1 1521.62 187.49 -2
 4 -2 1 1521.62 187.49 1
 4 -2 2 1444.94 180.12 1
 4 -2 3 59.75 10.09 1
 4 -2 3 59.51 38.01 1
 4 -2 4 5.21 14.25 1
 4 -2 4 16.31 17.9 1
 4 -2 5 143.61 23.49 1
 -4 2 -5 137.86 20.28 1
 4 -2 6 721.45 86.99 1
 4 -2 6 566.32 60.86 1
 -4 2 -6 590.33 58.8 1
 4 -2 7 123.81 51.56 1
 -4 2 -7 60.72 19.08 1
 4 -2 7 116.2 21.63 1
 -4 2 -7 103.5 17.69 1
 4 -2 8 2.86 53.5 1
 -4 2 -8 23.29 13.96 1
 4 -2 8 42.96 19.57 1
 -4 2 -8 18.54 14.85 1
 4 -2 9 159.33 28.32 1
 -4 2 -9 141.47 24.15 1
 4 -2 9 177.68 60.12 1
 -4 0 -10 440.23 50.86 -2
 4 -2 10 440.23 50.86 1
 4 0 10 331.21 48.44 -2
 -4 2 -10 331.21 48.44 1
 4 -2 11 368.85 43.72 1
 -4 2 -11 276.07 41.31 1
 4 -2 11 369.97 68.42 1
 4 -2 12 33.63 17.28 1
 -4 2 -12 29.87 15.79 1
 4 -2 13 50.26 15.32 1
 -4 2 -13 32.6 14.93 1
 4 -2 14 39.72 12.86 1
 4 -2 14 7.04 24.66 1
 -4 2 -14 43.72 12.86 1
 4 -2 15 39.13 9.2 1
 4 -2 15 5.6 16.49 1
 -4 1 19 -0.23 6.83 1
 -4 -2 18 23.01 9.35 -2
 4 -1 -18 23.01 9.35 1
 4 2 -18 31.64 11.39 -2
 -4 1 18 31.64 11.39 1
 4 -1 -17 29.04 11.07 1
 4 -1 -16 -7.5 11.33 1
 4 -1 -15 -0.44 11.93 1
 -4 1 15 17.33 40.31 1
 4 -1 -15 12.64 17.09 1
 4 -1 -14 16.66 19.87 1
 -4 1 14 32.44 48.78 1
 4 -1 -14 20.05 19.41 1
 4 -1 -13 -3.25 21.04 1
 -4 1 13 -2.36 56.52 1
 4 -1 -13 9.82 20.25 1
 4 -1 -12 189.59 30.34 1
 -4 1 12 104.31 65.99 1
 4 -1 -12 157.38 30.74 1
 4 -1 -11 11.14 20.59 1
 4 -1 -11 31.58 23.47 1
 4 -1 -11 110.34 16.27 1
 -4 1 11 -25.73 62.78 1
 4 -1 -10 66.77 14.48 1
 -4 1 10 16.81 12.66 1
 4 -1 -10 14.83 17.32 1
 4 -1 -10 20.81 13.32 1
 4 -1 -10 43.27 13.31 1
 -4 1 10 22.77 54.25 1
 4 -1 -10 25.25 20.32 1
 4 -1 -9 246.85 40.11 1
 4 -1 -9 309.53 40.87 1
 -4 -1 8 1498.22 167.7 -2
 4 -1 -8 1498.22 167.7 1
 -4 -1 8 1132.11 166.43 -2
 4 -1 -8 1132.11 166.43 1
 -4 -1 8 1628.19 167.21 -2
 4 -1 -8 1628.19 167.21 1
 -4 -1 8 1471.19 167.33 -2
 4 -1 -8 1471.19 167.33 1
 4 -1 -7 764.66 96.79 1
 4 -1 -7 812.79 96.96 1
 4 -1 -6 -0.77 18.66 1
 4 -1 -5 902.08 108.68 1
 4 -1 -4 2508.21 297.32 1
 4 -1 -3 3155.61 373.56 1
 -4 1 2 42.98 19.18 1
 -4 1 1 458.05 59.35 1
 4 -1 0 3052.52 365.87 1
 -4 0 -1 2052.25 249 -2
 4 -1 1 2052.25 249 1
 4 -1 2 489.08 75.78 1
 4 -1 3 513.21 73.13 1
 4 -1 3 471.94 61.46 1
 4 -1 4 1274.79 158.95 1
 4 -1 4 1409.14 159.69 1
 4 -1 5 1741.23 182.03 1
 4 -1 5 1502.17 169.04 1
 -4 1 -5 1362.92 167.58 1
 4 -1 6 103.35 21.72 1
 -4 1 -6 135.2 17.88 1
 4 -1 7 188.41 54.93 1
 -4 1 -7 113.56 22.56 1
 4 -1 7 142.93 26.02 1
 -4 1 -7 182.07 22.6 1
 4 -1 8 321.72 46.88 1
 -4 1 -8 341.95 44.02 1
 4 -1 9 646.79 71.52 1
 -4 1 -9 497.54 68.89 1
 -4 1 -10 307.82 38.36 -2
 4 -1 10 307.82 38.36 1
 4 -1 10 211.54 35.38 -2
 -4 1 -10 211.54 35.38 1
 4 -1 11 35.31 19.41 1
 -4 1 -11 56.02 17.76 1
 4 -1 11 85.88 46.81 1
 4 -1 12 335.45 43.98 1
 -4 1 -12 323.94 42.75 1
 4 -1 13 242.57 33.25 1
 -4 1 -13 241.15 32.64 1
 4 -1 14 61.58 13.28 1
 -4 1 -14 37.45 13.5 1
 4 -1 15 19.35 8.06 1
 4 -1 15 4.93 15.76 1
 -4 0 19 -2.18 7.65 1
 -4 -1 18 54.65 10.56 -2
 4 0 -18 54.65 10.56 1
 4 1 -18 31.12 12.51 -2
 -4 0 18 31.12 12.51 1
 4 0 -17 19.75 10.71 1
 4 0 -16 37.38 12.27 1
 -4 0 15 207.33 54.02 1
 4 0 -15 180.74 25.23 1
 4 0 -14 14.91 17.32 1
 -4 0 14 4.81 52.63 1
 4 0 -14 25.74 19.86 1
 4 0 -13 13.01 18.71 1
 -4 0 13 29.39 59.6 1
 4 0 -13 49.94 17.85 1
 4 0 -13 13.61 20.77 1
 4 0 -12 41.28 20.72 1
 4 0 -12 48.67 19.57 1
 -4 0 12 -17.23 66.48 1
 4 0 -12 25.24 12.67 1
 4 0 -12 46.17 18.46 1
 4 0 -11 436.08 54.47 1
 -4 0 11 345.52 89.09 1
 4 0 -11 450.91 54.78 1
 4 0 -11 397.17 51.61 1
 4 0 -10 763.07 77.8 1
 4 0 -10 683.8 79.86 1
 4 0 -10 667.61 78.27 1
 4 0 -10 413.35 78.72 1
 -4 0 10 501.39 101.15 1
 4 0 -9 2253 235.88 1
 4 0 -9 1986.78 237.07 1
 4 0 -9 1873.72 236.17 1
 4 0 -9 1810.62 235.86 1
 -4 0 8 180.76 26.59 -2
 4 0 -8 180.76 26.59 1
 -4 0 8 165.22 27.32 -2
 4 0 -8 165.22 27.32 1
 -4 0 8 164.64 25.5 -2
 4 0 -8 164.64 25.5 1
 4 0 -7 602.17 71.22 1
 4 0 -7 541.09 70.52 1
 4 0 -6 1829.99 214 1
 4 0 -6 1764.47 213.27 1
 4 0 -5 4570.23 517.15 1
 4 0 -5 4243.23 516.38 1
 4 0 -4 1054.92 122.98 1
 4 0 -4 998.03 121.29 1
 4 0 -3 2172.84 234.47 1
 -4 0 3 1720.45 233.84 1
 4 0 -3 2023.58 233.03 1
 -4 0 2 8571.03 1013.46 1
 4 0 -1 3270.54 388.12 1
 4 0 0 826.39 102.02 1
 -4 1 -1 1488.67 158.8 -2
 4 0 1 1488.67 158.8 1
 -4 1 -1 1206.44 154.12 -2
 4 0 1 1206.44 154.12 1
 4 0 2 2133.66 251.6 1
 4 0 2 2047.7 246.52 1
 4 0 3 3601.41 432.39 1
 4 0 3 3846.42 438.2 1
 4 0 4 922.08 109.98 1
 4 0 4 959.44 110.99 1
 4 0 4 876.08 110.27 1
 4 0 5 -0.29 15.04 1
 4 0 5 -7.14 38.85 1
 -4 0 -5 3.83 11.13 1
 4 0 5 25.24 13.75 1
 4 0 6 676.02 80.31 1
 4 0 6 893.13 79.58 1
 -4 0 -6 829.91 78.47 1
 4 0 6 962.38 98.58 1
 4 0 7 1647.86 176.13 1
 -4 0 -7 1465.08 175.11 1
 4 0 7 1221.48 176.41 1
 4 0 8 92.49 51.52 1
 -4 0 -8 135 21.88 1
 4 0 8 120.25 24.76 1
 4 0 9 90.14 52.24 1
 -4 0 -9 31.87 17.2 1
 4 0 9 47.25 21.15 1
 4 -2 10 398.11 57.39 -2
 -4 0 -10 398.11 57.39 1
 -4 2 -10 511.05 59.52 -2
 4 0 10 511.05 59.52 1
 4 0 11 554.94 64.55 1
 -4 0 -11 472.95 65.86 1
 4 0 11 549.25 67.38 1
 4 0 11 588.41 86.27 1
 -4 0 -12 81.85 19.7 1
 4 0 12 113.13 20.37 1
 -4 0 -13 -0.63 14.24 1
 4 0 13 -1.93 13.76 1
 4 0 14 44.73 12.56 1
 -4 0 -14 52.03 13.4 1
 4 0 15 84.99 11.11 1
 4 0 15 3.5 15.77 1
 -4 -1 19 5.14 7.19 1
 4 0 -18 28.23 11.2 -2
 -4 -1 18 28.23 11.2 1
 4 1 -17 58.22 12.49 1
 4 1 -16 183.28 24.8 1
 -4 -1 15 84.43 49.24 1
 4 1 -15 97.92 16.99 1
 4 1 -14 -19.44 19.34 1
 -4 -1 14 -9.91 54.09 1
 4 1 -14 -3.47 11.99 1
 4 1 -13 2.27 20.36 1
 -4 -1 13 20.19 59.66 1
 4 1 -12 593.95 79.04 1
 4 1 -12 733.93 79.24 1
 4 1 -12 775.71 79.5 1
 4 1 -12 561.51 76.93 1
 -4 -1 12 563.18 111.52 1
 4 1 -11 757.28 104.41 1
 4 1 -11 905.24 104.85 1
 4 1 -11 1003.9 105.29 1
 4 1 -11 897.11 105.06 1
 4 1 -11 829.11 103.38 1
 -4 -1 11 651.21 130.68 1
 4 1 -10 186 25.19 1
 -4 -1 10 98.77 66.19 1
 4 1 -10 165.61 25.82 1
 4 1 -9 411.42 54.17 1
 4 1 -9 414.74 54.2 1
 4 1 -9 493.19 55.5 1
 4 1 -9 526.63 55.15 1
 4 1 -9 379.22 54.61 1
 -4 1 8 2199.07 282.86 -2
 4 1 -8 2199.07 282.86 1
 -4 1 8 2595.9 283.63 -2
 4 1 -8 2595.9 283.63 1
 -4 1 8 2298.93 283.15 -2
 4 1 -8 2298.93 283.15 1
 -4 1 8 2550.62 283.4 -2
 4 1 -8 2550.62 283.4 1
 4 1 -7 2547.3 303.72 1
 4 1 -7 2575.76 304.24 1
 4 1 -6 498.9 62.32 1
 4 1 -6 515.51 64.47 1
 4 1 -5 540.66 67.1 1
 4 1 -5 564.56 73.22 1
 4 1 -5 570.67 69.81 1
 4 1 -4 2266.66 272.25 1
 4 1 -4 2355.25 273.48 1
 4 1 -4 2343.89 276.36 1
 4 1 -3 6668.48 784.47 1
 4 1 -3 6534.59 786.94 1
 4 1 -2 2143 252.65 1
 4 1 -2 2072.41 255.4 1
 4 1 -1 56.4 21.83 1
 4 1 -1 61.74 26.11 1
 4 1 0 1174.09 139.07 1
 4 1 0 1112 141.89 1
 -4 2 -1 3046.45 322.64 -2
 4 1 1 3046.45 322.64 1
 -4 2 -1 2650.34 318.63 -2
 4 1 1 2650.34 318.63 1
 -4 2 -1 2477.11 321.11 -2
 4 1 1 2477.11 321.11 1
 4 1 2 1302.67 143.42 1
 4 1 2 1086.23 138.12 1
 4 1 3 -3.76 19.56 1
 4 1 3 -21.52 33.37 1
 4 1 4 384 50.2 1
 4 1 4 356.84 48.38 1
 4 1 4 423.09 48.89 1
 4 1 5 1092.66 126.81 1
 4 1 5 967.66 116.03 1
 4 1 5 980.9 115.82 1
 -4 -1 -5 941.1 114.86 1
 4 1 6 529.71 67.71 1
 4 1 6 413.76 48.68 1
 4 1 6 350.45 48.85 1
 -4 -1 -6 363.33 47.12 1
 -4 -1 -7 16.72 14.62 1
 4 1 7 -10.35 17.6 1
 4 1 7 -2.23 40.3 1
 4 1 7 9.93 16.07 1
 -4 -1 -8 79.52 19.16 1
 4 1 8 104.54 20.92 1
 4 1 8 60.66 21.26 1
 4 1 9 196.71 30.71 1
 -4 -1 -9 194.59 30.03 1
 4 1 9 246.11 56.34 1
 4 1 9 214.29 31.01 1
 -4 3 -10 168.43 26.74 -2
 4 1 10 168.43 26.74 1
 4 -3 10 135.3 26.14 -2
 -4 -1 -10 135.3 26.14 1
 4 1 11 11.69 10.45 1
 4 1 11 26.43 39.67 1
 -4 -1 -11 2.62 16.99 1
 -4 -1 -12 44.09 16.67 1
 4 1 12 48.74 16.47 1
 -4 -1 -13 24.29 14.14 1
 4 1 13 11.12 12.6 1
 -4 -1 -14 18.49 11.97 1
 4 1 14 20.88 10.3 1
 -4 -1 -15 1.57 8 1
 4 1 15 -6.44 6.29 1
 -4 -2 19 5.96 6.99 1
 -4 1 18 46.47 10.44 -2
 4 2 -18 46.47 10.44 1
 4 -1 -18 51.79 12.17 -2
 -4 -2 18 51.79 12.17 1
 4 2 -17 135.32 19.24 1
 4 2 -16 43.39 12.15 1
 -4 -2 15 23.87 48.05 1
 4 2 -14 56.57 13.19 1
 -4 -2 14 48.02 54.53 1
 4 2 -14 24.86 19.33 1
 4 2 -13 123.18 18.24 1
 4 2 -13 109.76 17.87 1
 4 2 -13 132.52 24.87 1
 4 2 -12 46.67 11.89 1
 4 2 -12 35.52 13.24 1
 -4 -2 12 69.98 66.04 1
 4 2 -12 35.82 20.51 1
 4 2 -11 -12.16 15.5 1
 -4 -2 11 23 70.6 1
 4 2 -11 0.69 13.22 1
 4 2 -11 9.69 19.31 1
 4 2 -10 140.69 21.07 1
 4 2 -10 118.28 24.83 1
 4 2 -10 144.78 22.64 1
 4 2 -9 886.73 95.93 1
 4 2 -9 719.5 95.33 1
 4 2 -9 878.44 95.98 1
 4 2 -9 733.52 96.2 1
 4 2 -9 765.92 96.27 1
 -4 2 8 906.44 121.66 -2
 4 2 -8 906.44 121.66 1
 -4 2 8 842.54 121.06 -2
 4 2 -8 842.54 121.06 1
 -4 2 8 1222.81 121.7 -2
 4 2 -8 1222.81 121.7 1
 -4 2 8 1070.65 121.49 -2
 4 2 -8 1070.65 121.49 1
 -4 2 8 1040.23 121.9 -2
 4 2 -8 1040.23 121.9 1
 -4 2 8 1104.88 122.85 -2
 4 2 -8 1104.88 122.85 1
 4 2 -7 92.26 26.68 1
 4 2 -7 108.07 17.78 1
 4 2 -7 87.4 23.76 1
 4 2 -6 610.79 67.44 1
 4 2 -6 454.46 58.56 1
 4 2 -6 565.9 60.09 1
 4 2 -6 546.8 63.3 1
 4 2 -5 1321.62 142.94 1
 4 2 -5 1246.8 139.43 1
 4 2 -5 1303.05 137.31 1
 4 2 -5 1085.18 136.46 1
 4 2 -4 1031.27 123.82 1
 4 2 -4 1168.78 130.41 1
 4 2 -4 1112.22 126.94 1
 4 2 -3 69.16 10.58 1
 4 2 -3 76.59 28.58 1
 4 2 -3 83.27 23.55 1
 4 2 -2 740.33 89.27 1
 4 2 -2 858.57 96.89 1
 4 2 -2 817.89 92.85 1
 4 2 -1 634.86 75.87 1
 4 2 -1 672.37 83.28 1
 4 2 -1 655.86 79.75 1
 4 2 0 488.97 59.11 1
 4 2 0 494.11 67.08 1
 4 2 0 568.05 64.19 1
 -4 3 -1 115.1 29.51 -2
 4 2 1 115.1 29.51 1
 -4 3 -1 120.02 26.89 -2
 4 2 1 120.02 26.89 1
 -4 3 -1 118.9 15.9 -2
 4 2 1 118.9 15.9 1
 4 2 2 295.11 42.11 1
 4 2 2 284.54 35.29 1
 4 2 2 377.23 48.18 1
 4 2 2 313.51 45.06 1
 4 2 3 -10.86 20.44 1
 4 2 3 -21.87 29.33 1
 4 2 4 29.23 19.43 1
 4 2 4 15.13 11.85 1
 4 2 4 -11.8 15.14 1
 4 2 5 14.2 33.74 1
 4 2 5 0.87 15.84 1
 4 2 5 -7.2 12.19 1
 -4 -2 -5 8.28 12.85 1
 4 2 6 14.73 33.56 1
 4 2 6 5.46 15.99 1
 4 2 6 1.2 14.73 1
 -4 -2 -6 -6.73 13.32 1
 4 2 7 75.23 38.99 1
 4 2 7 19.66 17.58 1
 4 2 7 35.58 16.5 1
 -4 -2 -7 26.05 15.61 1
 4 2 8 70.67 38.93 1
 4 2 8 19.89 18.29 1
 4 2 8 15.55 16.44 1
 -4 -2 -8 10.52 16.23 1
 4 2 9 10.83 10.88 1
 4 2 9 7.69 17.46 1
 4 2 9 0.73 18.39 1
 -4 -2 -9 11.94 17.42 1
 -4 4 -10 81.31 41.48 -2
 4 2 10 81.31 41.48 1
 -4 4 -10 90.68 21.18 -2
 4 2 10 90.68 21.18 1
 -4 4 -10 116.43 22.21 -2
 4 2 10 116.43 22.21 1
 4 -4 10 91.21 21.44 -2
 -4 -2 -10 91.21 21.44 1
 4 2 11 8.74 34.64 1
 4 2 11 51.86 14.13 1
 -4 -2 -12 -5.56 15.69 1
 4 2 12 3.3 13.43 1
 -4 -2 -13 6.5 13.96 1
 4 2 13 26.13 11.88 1
 -4 -2 -14 -8.03 11.48 1
 4 2 14 24.01 8.87 1
 -4 -2 -15 10.62 7.31 1
 -4 2 18 5.21 8.42 -2
 4 3 -18 5.21 8.42 1
 4 -2 -18 11.06 9.58 -2
 -4 -3 18 11.06 9.58 1
 -4 -3 17 23.01 11.97 1
 4 3 -16 1.13 12.53 1
 4 3 -16 2.45 10.41 1
 -4 -3 15 -7.19 45.65 1
 4 3 -14 100.26 21.58 1
 4 3 -14 91.92 16.36 1
 -4 -3 14 102.12 56.99 1
 4 3 -13 -7.33 11.04 1
 4 3 -13 16.13 19.15 1
 4 3 -13 1.02 10.56 1
 -4 -3 13 5.19 60.79 1
 4 3 -12 2.59 10.36 1
 4 3 -12 4.74 19.21 1
 4 3 -12 2.46 12.24 1
 -4 -3 12 52.15 67.54 1
 4 3 -11 6.96 9.33 1
 4 3 -11 1.07 16.61 1
 -4 -3 11 62.02 70.01 1
 4 3 -11 5.56 18.82 1
 4 3 -11 14.55 12.6 1
 4 3 -10 36.44 16.91 1
 4 3 -10 45.26 10.04 1
 4 3 -10 23.88 14.11 1
 4 3 -10 45.35 14.29 1
 4 3 -10 51.27 19.08 1
 4 3 -9 258.68 31.1 1
 4 3 -9 202.51 30.75 1
 4 3 -9 249.14 31.61 1
 4 3 -9 221.67 28.75 1
 4 3 -9 218.63 32.94 1
 4 3 -9 264.33 32.21 1
 -4 3 8 61.49 18.64 -2
 4 3 -8 61.49 18.64 1
 -4 3 8 83.55 16.31 -2
 4 3 -8 83.55 16.31 1
 -4 3 8 91.1 25.79 -2
 4 3 -8 91.1 25.79 1
 -4 3 8 77.24 17.56 -2
 4 3 -8 77.24 17.56 1
 -4 3 8 68.75 15.9 -2
 4 3 -8 68.75 15.9 1
 -4 3 8 72.66 11.81 -2
 4 3 -8 72.66 11.81 1
 4 3 -7 94.65 13.31 1
 4 3 -7 75.52 23.69 1
 4 3 -7 68.45 16.74 1
 4 3 -7 46.77 15.58 1
 4 3 -7 64.99 18.4 1
 4 3 -7 66.33 15.22 1
 4 3 -7 107.51 26.97 1
 4 3 -6 14.33 22.69 1
 4 3 -6 11.21 24.42 1
 4 3 -5 457.3 63.68 1
 4 3 -5 538.37 67.91 1
 4 3 -4 59.09 10.48 1
 4 3 -4 71.62 25.91 1
 4 3 -4 62.98 28.31 1
 4 3 -3 119.2 16.74 1
 4 3 -3 148.81 29.45 1
 4 3 -3 192.83 34.7 1
 4 3 -2 7.19 7.42 1
 4 3 -2 6.94 23.99 1
 4 3 -2 2.9 28.72 1
 4 3 -1 123.32 16.64 1
 4 3 -1 112.55 29.74 1
 4 3 -1 154.94 33.53 1
 4 3 0 22.81 24.45 1
 4 3 0 -1.92 27.54 1
 -4 4 -1 557.65 68.98 -2
 4 3 1 557.65 68.98 1
 -4 4 -1 495.1 71.56 -2
 4 3 1 495.1 71.56 1
 4 3 2 161.79 30.22 1
 4 3 2 69.3 30.99 1
 4 3 3 61.76 24.97 1
 4 3 3 91.05 20.03 1
 4 3 3 96.55 13.99 1
 4 3 3 76.91 28.98 1
 4 3 4 4.05 16.83 1
 4 3 4 -1.03 10.55 1
 4 3 4 -8.06 19.63 1
 4 3 5 81.39 31.75 1
 4 3 5 57.26 18.95 1
 4 3 5 42.09 12.61 1
 4 3 6 119.14 36.63 1
 4 3 6 95.47 18.83 1
 4 3 6 139.91 23.62 1
 -4 -3 -6 100.55 19.78 1
 4 3 7 43.14 35.16 1
 4 3 7 53.58 12.79 1
 4 3 7 37.27 15.53 1
 4 3 7 31.36 20.2 1
 -4 -3 -7 72.78 17.4 1
 4 3 8 74.25 38.32 1
 4 3 8 97.75 15.64 1
 4 3 8 74.17 19.61 1
 4 3 8 86.01 22.69 1
 -4 -3 -8 73.77 20.08 1
 4 3 9 11.87 19.45 1
 -4 -3 -9 0.4 17.38 1
 4 3 9 7.61 16.27 1
 4 3 9 19.98 11.94 1
 4 3 9 30.69 35.1 1
 -4 5 -10 318.17 44.93 -2
 4 3 10 318.17 44.93 1
 -4 5 -10 302.09 44.13 -2
 4 3 10 302.09 44.13 1
 4 -5 10 249.53 43.98 -2
 -4 -3 -10 249.53 43.98 1
 4 3 11 175.63 28.8 1
 4 3 11 215.59 27.1 1
 4 3 12 10.4 12.98 1
 -4 -3 -12 37.32 15.67 1
 4 3 13 18.46 10.32 1
 -4 -3 -13 2.35 13.56 1
 -4 -3 -14 16.91 10.66 1
 -4 3 18 2.81 8.11 -2
 4 4 -18 2.81 8.11 1
 4 -3 -18 6.58 7.47 -2
 -4 -4 18 6.58 7.47 1
 4 4 -17 24.6 11.16 1
 -4 -4 17 34.61 11.41 1
 4 4 -16 -7.86 11.57 1
 4 4 -15 45.67 15.6 1
 -4 -4 15 65.67 46.58 1
 4 4 -14 15.26 11.13 1
 4 4 -14 13.84 9.17 1
 4 4 -14 30.9 16.94 1
 -4 -4 14 47.9 53.04 1
 4 4 -13 40.65 11.98 1
 -4 -4 13 15.6 57.98 1
 4 4 -13 46.35 11.74 1
 4 4 -13 44.75 18.93 1
 4 4 -12 4.65 10.33 1
 -4 -4 12 -2.6 66.35 1
 4 4 -12 7.95 13.86 1
 4 4 -12 19.86 12.1 1
 4 4 -12 34.4 18.89 1
 4 4 -11 5.1 9.49 1
 4 4 -11 1.86 18.38 1
 -4 -4 11 36.14 67.5 1
 4 4 -11 -11.9 14.46 1
 4 4 -11 26.76 12.8 1
 4 4 -11 20.82 18.37 1
 -4 -4 10 123.23 72.62 1
 4 4 -10 180.46 28.58 1
 4 4 -10 163.66 27.77 1
 4 4 -10 188.94 23.5 1
 4 4 -10 148.13 27.04 1
 4 4 -10 204.33 25.75 1
 4 4 -9 132.12 21.33 1
 4 4 -9 155.75 24.38 1
 4 4 -9 148.48 23.27 1
 -4 -4 9 109.58 61.12 1
 4 4 -9 138.26 22.06 1
 4 4 -9 150.67 22.74 1
 4 4 -9 138.69 18.67 1
 -4 4 8 406.93 51.43 -2
 4 4 -8 406.93 51.43 1
 -4 4 8 499.76 49.47 -2
 4 4 -8 499.76 49.47 1
 -4 4 8 369.77 50.23 -2
 4 4 -8 369.77 50.23 1
 -4 4 8 351.42 50.89 -2
 4 4 -8 351.42 50.89 1
 -4 4 8 339.65 51.57 -2
 4 4 -8 339.65 51.57 1
 -4 4 8 298.5 51.29 -2
 4 4 -8 298.5 51.29 1
 4 4 -7 102.27 22.2 1
 4 4 -7 109.55 22.74 1
 4 4 -7 121.67 21.32 1
 4 4 -7 127.27 23.65 1
 4 4 -7 204.2 33.7 1
 4 4 -7 203.46 20.27 1
 4 4 -6 17.56 26.34 1
 4 4 -6 3.74 9.43 1
 4 4 -5 369.23 52.64 1
 4 4 -5 380.75 56.47 1
 4 4 -4 1117.7 145.9 1
 4 4 -4 1373.86 150.66 1
 4 4 -3 231.26 40.1 1
 4 4 -3 265.82 46.11 1
 4 4 -2 29.2 29.46 1
 4 4 -2 34.31 31.79 1
 4 4 -2 101.2 14.22 1
 4 4 -1 293.53 56.33 1
 4 4 -1 333.22 60.08 1
 4 4 -1 431.15 49.41 1
 4 4 0 754.56 123.51 1
 4 4 0 892.43 127.69 1
 4 4 0 1061.74 119.73 1
 -4 5 -1 1060.5 131.38 -2
 4 4 1 1060.5 131.38 1
 -4 5 -1 1015.48 124.31 -2
 4 4 1 1015.48 124.31 1
 -4 5 -1 876.74 127.81 -2
 4 4 1 876.74 127.81 1
 -4 5 -1 1106.4 124.34 -2
 4 4 1 1106.4 124.34 1
 4 4 2 38.84 16.85 1
 4 4 2 36.46 29.43 1
 4 4 2 63.55 13.62 1
 4 4 2 108.89 13.73 1
 4 4 3 508.03 61.1 1
 4 4 3 463.75 68.47 1
 4 4 3 544.43 61.21 1
 4 4 3 432.4 64.14 1
 4 4 3 487.89 63.5 1
 4 4 4 924.11 122.81 1
 4 4 4 1031.35 124.52 1
 4 4 4 1202.63 122.7 1
 4 4 4 871.22 124.56 1
 4 4 5 961.6 102.53 1
 4 4 5 656.44 92.43 1
 4 4 5 817.78 94.42 1
 4 4 5 828.89 92.1 1
 4 4 6 17.97 19.89 1
 4 4 6 1.88 11.86 1
 4 4 6 11.33 11.01 1
 4 4 6 19.32 28.44 1
 4 4 7 106.42 22.8 1
 -4 -4 -7 89.06 19.78 1
 4 4 7 59.89 17.13 1
 4 4 7 94.69 16.03 1
 4 4 8 443.35 45.71 1
 4 4 8 335.9 49.4 1
 4 4 8 311.35 46.08 1
 -4 -4 -8 326.31 46.79 1
 -4 -4 -9 330.7 47.26 1
 4 4 9 321.76 46.46 1
 4 -6 10 99.64 20.78 -2
 -4 -4 -10 99.64 20.78 1
 -4 6 -10 96.4 22.1 -2
 4 4 10 96.4 22.1 1
 -4 6 -10 88.42 17.05 -2
 4 4 10 88.42 17.05 1
 -4 -4 -11 8.48 15.98 1
 4 4 11 5.37 9.94 1
 4 4 11 2.81 12.33 1
 4 4 12 93.39 15.98 1
 -4 -4 -12 100.71 19.23 1
 -4 -4 -13 32.3 13.43 1
 -4 -4 -14 13.42 9.5 1
 -4 4 18 18.05 7.96 -2
 4 5 -18 18.05 7.96 1
 -4 -5 17 -3.44 8.27 1
 4 5 -17 -1.55 10.23 1
 -4 -5 16 18.63 11.42 1
 4 5 -16 22.16 11.26 1
 4 5 -16 50.01 12.94 1
 4 5 -15 109.72 19.06 1
 4 5 -14 100.32 20.12 1
 -4 -5 14 70.9 49.82 1
 4 5 -13 42.75 14.88 1
 -4 -5 13 7.57 54.13 1
 4 5 -13 32.19 17.92 1
 4 5 -13 30.56 11.13 1
 4 5 -12 82.8 13.17 1
 4 5 -12 44.31 16.65 1
 -4 -5 12 35.68 60.92 1
 4 5 -12 67.69 19.84 1
 4 5 -12 61.27 14.33 1
 4 5 -11 682.85 93.24 1
 4 5 -11 785.06 90.71 1
 -4 -5 11 570.69 116.95 1
 4 5 -11 721.24 92.57 1
 4 5 -11 829.26 91.26 1
 4 5 -11 676.39 92.52 1
 4 5 -10 660.84 78.97 1
 4 5 -10 639.42 81.39 1
 -4 -5 10 542.91 109.22 1
 4 5 -10 639.75 81.14 1
 4 5 -10 715.76 79.74 1
 4 5 -10 612.96 80.97 1
 4 5 -9 302.82 44.64 1
 4 5 -9 374.79 44.71 1
 4 5 -9 333.01 44.73 1
 4 5 -9 342.41 41.76 1
 4 5 -9 365.49 44.61 1
 4 5 -9 354.93 43.01 1
 -4 5 8 77 18.06 -2
 4 5 -8 77 18.06 1
 -4 5 8 66.32 23.25 -2
 4 5 -8 66.32 23.25 1
 -4 5 8 69 20.91 -2
 4 5 -8 69 20.91 1
 -4 5 8 98.16 13.77 -2
 4 5 -8 98.16 13.77 1
 -4 5 8 88.53 18.14 -2
 4 5 -8 88.53 18.14 1
 -4 5 8 88.77 19.44 -2
 4 5 -8 88.77 19.44 1
 -4 5 8 87.22 16.3 -2
 4 5 -8 87.22 16.3 1
 -4 5 8 111.34 15.96 -2
 4 5 -8 111.34 15.96 1
 -4 5 8 82.47 18.54 -2
 4 5 -8 82.47 18.54 1
 4 5 -7 707.55 72.29 1
 4 5 -7 583.88 70 1
 4 5 -7 605.42 73 1
 4 5 -7 638.01 70.6 1
 4 5 -7 550.66 69.31 1
 4 5 -7 598.3 70.77 1
 4 5 -7 497.58 70.43 1
 4 5 -7 583.25 69.38 1
 4 5 -7 638.87 70.76 1
 4 5 -7 501.33 69.53 1
 4 5 -6 910.86 106.86 1
 4 5 -6 1019.02 109.94 1
 4 5 -6 1018.83 107.48 1
 4 5 -6 917.18 106.63 1
 4 5 -6 965.15 107.45 1
 4 5 -6 861.7 106.35 1
 4 5 -6 803.11 107.12 1
 4 5 -6 991.31 107.53 1
 4 5 -6 759.04 106.49 1
 4 5 -5 875.47 126.48 1
 4 5 -5 1005.21 126.97 1
 4 5 -5 1103.1 126.87 1
 4 5 -5 1275.23 126.52 1
 4 5 -4 9.56 10.73 1
 4 5 -4 8.24 30.75 1
 4 5 -4 12.1 10.98 1
 4 5 -3 1072.72 127.57 1
 4 5 -3 1059.35 127.61 1
 4 5 -3 1273.2 137.94 1
 4 5 -2 2193.41 268.37 1
 4 5 -2 2123.98 268.4 1
 4 5 -2 2467.96 268.39 1
 4 5 -2 2522.55 276.69 1
 4 5 -1 1892.16 237.3 1
 4 5 -1 1979.05 244.99 1
 4 5 -1 2237.24 237.4 1
 4 5 -1 1903.48 237.39 1
 4 5 0 560.13 62.51 1
 4 5 0 390.77 62.98 1
 4 5 0 558.48 62.23 1
 -4 6 -1 794.36 91.04 -2
 4 5 1 794.36 91.04 1
 -4 6 -1 623.42 91.62 -2
 4 5 1 623.42 91.62 1
 -4 6 -1 806.61 94.68 -2
 4 5 1 806.61 94.68 1
 -4 6 -1 876.67 91.23 -2
 4 5 1 876.67 91.23 1
 -4 6 -1 618.27 93.16 -2
 4 5 1 618.27 93.16 1
 4 5 2 1262.25 187.32 1
 4 5 2 1575.26 187.3 1
 4 5 2 1503.99 187.94 1
 4 5 2 1409.05 189.93 1
 4 5 2 1396.96 189.09 1
 4 5 2 1971.42 188.75 1
 4 5 2 2054.21 187.64 1
 4 5 3 754.66 94.09 1
 4 5 3 852.33 95.86 1
 4 5 3 733.27 93.82 1
 4 5 3 663.08 97.21 1
 4 5 3 1002.27 94.24 1
 4 5 3 599.84 96.08 1
 4 5 4 279.19 41.72 1
 4 5 4 201.33 42.51 1
 4 5 5 131.43 18.39 1
 4 5 5 83.05 23.75 1
 4 5 5 90.88 23.49 1
 4 5 6 622.81 82.85 1
 4 5 6 682.6 80.41 1
 4 5 7 569.39 77.38 1
 -4 -5 -7 506.85 75.49 1
 4 5 7 763.27 75.67 1
 -4 -5 -8 60.65 18.91 1
 4 5 8 35.55 21.97 1
 4 5 8 48.82 14.42 1
 -4 -5 -9 105.42 21.79 1
 4 5 9 124.58 24.02 1
 4 5 9 98.3 18.08 1
 4 -7 10 244.85 33.12 -2
 -4 -5 -10 244.85 33.12 1
 -4 7 -10 223.9 30.25 -2
 4 5 10 223.9 30.25 1
 -4 -5 -11 154.77 24.41 1
 -4 -5 -12 8.64 13.99 1
 4 5 13 -8.17 11 1
 -4 -5 -13 -7.57 11.45 1
 -4 -5 -14 29.88 8.55 1
 -4 5 18 13.09 7.09 -2
 4 6 -18 13.09 7.09 1
 4 6 -17 145.42 20.43 1
 4 6 -16 118.16 17.84 1
 4 6 -16 133.5 19.58 1
 4 6 -15 99.53 17.51 1
 4 6 -15 98.85 18.29 1
 -4 -6 14 38.92 42.67 1
 4 6 -14 -2.87 12.67 1
 4 6 -13 126.78 22.62 1
 4 6 -13 144.95 20.01 1
 -4 -6 13 108.7 55.56 1
 4 6 -13 155.8 23.92 1
 4 6 -12 207.36 31.96 1
 4 6 -12 243.16 29.28 1
 -4 -6 12 119.33 62.92 1
 4 6 -12 211.43 32.28 1
 4 6 -11 310.46 46.17 1
 4 6 -11 392.9 44.01 1
 4 6 -11 325.58 45.93 1
 -4 -6 11 285.67 77.66 1
 4 6 -10 16.45 16.36 1
 -4 -6 10 23.57 59.01 1
 4 6 -10 31.62 17.52 1
 4 6 -10 24.05 18.19 1
 4 6 -10 28.37 12.3 1
 4 6 -9 113.22 22.02 1
 4 6 -9 141.18 23.11 1
 4 6 -9 169.19 28.09 1
 4 6 -9 115.86 23.2 1
 4 6 -9 123.87 19.79 1
 4 6 -9 134.34 22.79 1
 -4 -6 9 77.27 59.9 1
 4 6 -9 141.78 22.6 1
 4 -6 -8 1028.74 212.68 -2
 -4 -6 8 1028.74 212.68 1
 -4 6 8 1755.59 200.69 -2
 4 6 -8 1755.59 200.69 1
 -4 6 8 1809.52 203.35 -2
 4 6 -8 1809.52 203.35 1
 -4 6 8 1862.24 200.3 -2
 4 6 -8 1862.24 200.3 1
 -4 6 8 1581.31 201.01 -2
 4 6 -8 1581.31 201.01 1
 -4 6 8 1596.03 200.1 -2
 4 6 -8 1596.03 200.1 1
 -4 6 8 1557.31 200.51 -2
 4 6 -8 1557.31 200.51 1
 -4 6 8 1792.08 201.39 -2
 4 6 -8 1792.08 201.39 1
 -4 6 8 1642.67 199.97 -2
 4 6 -8 1642.67 199.97 1
 -4 6 8 1642.89 201.1 -2
 4 6 -8 1642.89 201.1 1
 4 6 -7 1082.05 123.26 1
 4 6 -7 1024.25 121.79 1
 4 6 -7 954.07 122.39 1
 4 6 -7 1060.62 122.47 1
 4 6 -7 880.46 125.09 1
 4 6 -7 987.75 122.92 1
 4 6 -7 987.23 123.9 1
 4 6 -7 1140.42 122.21 1
 4 6 -7 994.17 122.88 1
 4 6 -7 950.8 121.97 1
 4 6 -6 82.68 15.24 1
 4 6 -6 88.76 25.14 1
 4 6 -6 71.94 16.85 1
 4 6 -6 77.16 13.79 1
 4 6 -6 26.75 26.15 1
 4 6 -6 82.91 15.37 1
 4 6 -6 82.81 15.47 1
 4 6 -6 65.98 16 1
 4 6 -6 66.11 20.64 1
 4 6 -6 117.86 31.31 1
 4 6 -6 55.6 16.34 1
 4 6 -5 242.78 36.22 1
 4 6 -5 198.94 28.95 1
 4 6 -5 171.3 25.31 1
 4 6 -5 186.82 24.42 1
 4 6 -5 165.62 31.59 1
 4 6 -5 150.26 24.85 1
 4 6 -5 168 24.07 1
 4 6 -5 173.86 25.29 1
 4 6 -5 152.41 23.15 1
 4 6 -5 184.97 24.41 1
 4 6 -4 1352.89 165.7 1
 4 6 -4 1353.7 165.57 1
 4 6 -4 1399.56 166.21 1
 4 6 -4 1207.18 165.12 1
 4 6 -4 1608.43 167.85 1
 4 6 -4 1462.13 166.36 1
 4 6 -4 1623.69 168.61 1
 4 6 -4 1646.19 169.71 1
 4 6 -4 1464.62 165.41 1
 4 6 -4 1494.79 166 1
 4 6 -3 1651.94 187.83 1
 4 6 -3 1657.5 185.49 1
 4 6 -3 1489.86 186.09 1
 4 6 -3 1643.45 187.88 1
 4 6 -3 1563.86 185.54 1
 4 6 -3 1616.53 185.5 1
 4 6 -3 1490.45 186.17 1
 4 6 -3 1450.09 185.69 1
 4 6 -3 1472.52 189.09 1
 4 6 -2 237.81 48.99 1
 4 6 -2 332.89 41.35 1
 4 6 -2 291.12 44.97 1
 4 6 -2 355.32 41.07 1
 4 6 -2 278.61 45.45 1
 4 6 -2 350.54 40.88 1
 4 6 -2 315.82 40.87 1
 4 6 -1 236.21 30.49 1
 4 6 -1 192.35 32.99 1
 4 6 -1 226.26 29.01 1
 4 6 -1 265.52 36.4 1
 4 6 -1 194.28 29.4 1
 4 6 -1 203.56 28.58 1
 4 6 -1 210.59 39.21 1
 4 6 -1 226.25 28.76 1
 4 6 0 816.91 108.51 1
 4 6 0 975.9 106.32 1
 4 6 0 1025.86 106.03 1
 4 6 0 927.88 110.3 1
 4 6 0 780.46 106.32 1
 4 6 0 806.81 106.6 1
 4 6 0 838.57 106.15 1
 4 6 0 852.95 110.87 1
 -4 7 -1 1901.98 184.92 -2
 4 6 1 1901.98 184.92 1
 -4 7 -1 1208.43 186.6 -2
 4 6 1 1208.43 186.6 1
 -4 7 -1 2047.91 194.31 -2
 4 6 1 2047.91 194.31 1
 -4 7 -1 1300.42 187.09 -2
 4 6 1 1300.42 187.09 1
 -4 7 -1 1460.66 184.13 -2
 4 6 1 1460.66 184.13 1
 -4 7 -1 1856.59 184.22 -2
 4 6 1 1856.59 184.22 1
 -4 7 -1 1387.23 184.56 -2
 4 6 1 1387.23 184.56 1
 -4 7 -1 1171.72 185.57 -2
 4 6 1 1171.72 185.57 1
 4 6 2 54.21 23.14 1
 4 6 2 33.17 27.14 1
 4 6 2 109.91 21.13 1
 4 6 2 28.7 28.79 1
 4 6 2 160.23 33.7 1
 4 6 2 123.94 19.33 1
 4 6 2 110.39 16.38 1
 4 6 2 99.41 19.46 1
 4 6 2 155.34 17.69 1
 4 6 3 5.64 24.56 1
 4 6 3 18.1 11.78 1
 4 6 3 8.56 7.59 1
 4 6 3 7.63 19.01 1
 4 6 3 29.61 22.98 1
 4 6 3 -5.7 14.45 1
 4 6 3 -8.33 17.27 1
 4 6 4 140.26 18.82 1
 4 6 4 108.23 23.79 1
 4 6 4 89.66 24.03 1
 4 6 4 72.53 26.79 1
 4 6 5 305.34 35.57 1
 4 6 5 295.6 39.32 1
 4 6 6 96.63 17.77 1
 4 6 6 83.73 24.45 1
 4 6 7 8.31 12.2 1
 4 6 7 15.34 20.21 1
 -4 -6 -8 156.01 27.03 1
 -4 -6 -8 165.71 25.85 1
 4 6 8 188.8 30.07 1
 -4 -6 -9 71.34 19.67 1
 4 6 9 88.66 22.59 1
 -4 -6 -9 84.74 18 1
 4 -8 10 20.25 15.89 -2
 -4 -6 -10 20.25 15.89 1
 -4 8 -10 23.23 17.08 -2
 4 6 10 23.23 17.08 1
 -4 -6 -11 13.14 14.73 1
 -4 -6 -12 36.55 14.09 1
 4 6 12 46.52 13.67 1
 -4 -6 -13 13.9 10.16 1
 4 7 -17 66.19 12.16 1
 4 7 -16 20.89 11.5 1
 4 7 -16 15.99 8.94 1
 4 7 -15 11.51 10.81 1
 4 7 -15 -7.86 13.07 1
 4 7 -15 12.31 11.16 1
 4 7 -14 91.21 19.47 1
 4 7 -14 129.89 20.55 1
 4 7 -14 133.43 19.63 1
 4 7 -13 190.58 22.94 1
 4 7 -13 156.17 25.62 1
 -4 -7 13 151.23 51.36 1
 4 7 -13 140.92 25.97 1
 4 7 -12 33.99 16.22 1
 -4 -7 12 31.74 47.61 1
 4 7 -12 28.98 16.3 1
 4 7 -12 33.76 11.39 1
 4 7 -12 43.27 17.1 1
 4 7 -11 13.93 16.41 1
 -4 -7 11 -40.34 50.33 1
 4 7 -11 -4 16.71 1
 4 7 -11 10.75 11.38 1
 4 7 -11 4.4 16.24 1
 4 7 -10 168.37 21.12 1
 4 7 -10 128.31 24.87 1
 4 7 -10 140.6 24.69 1
 4 7 -10 114.79 28.66 1
 -4 -7 10 141.2 56.51 1
 4 7 -10 109.52 24.98 1
 4 7 -10 167.07 24.33 1
 4 7 -9 482.51 72.35 1
 4 7 -9 577.87 75.97 1
 4 7 -9 508.05 72.6 1
 -4 -7 9 560.87 95.01 1
 4 7 -9 613.29 72.51 1
 4 7 -9 660.87 71.09 1
 4 7 -9 590.03 73.29 1
 4 7 -9 562.04 72.3 1
 -4 7 8 245.61 30.05 -2
 4 7 -8 245.61 30.05 1
 -4 7 8 232.79 33.39 -2
 4 7 -8 232.79 33.39 1
 -4 7 8 269.66 31.84 -2
 4 7 -8 269.66 31.84 1
 4 -7 -8 275.6 62.38 -2
 -4 -7 8 275.6 62.38 1
 -4 7 8 227.28 32.06 -2
 4 7 -8 227.28 32.06 1
 -4 7 8 255.05 30.05 -2
 4 7 -8 255.05 30.05 1
 -4 7 8 319.21 45.52 -2
 4 7 -8 319.21 45.52 1
 -4 7 8 195.9 39.06 -2
 4 7 -8 195.9 39.06 1
 -4 7 8 221.5 32.19 -2
 4 7 -8 221.5 32.19 1
 -4 7 8 173.03 32.18 -2
 4 7 -8 173.03 32.18 1
 -4 7 8 191.75 31.89 -2
 4 7 -8 191.75 31.89 1
 4 7 -7 4.32 15.56 1
 -4 -7 7 10.97 45.5 1
 4 7 -7 10.47 9.26 1
 4 7 -7 4.56 10.28 1
 4 7 -7 5.86 13.46 1
 4 7 -7 -3.73 24.11 1
 4 7 -7 0.73 14.67 1
 4 7 -7 -2.82 15.26 1
 4 7 -7 5.97 13.18 1
 4 7 -7 6.27 13.86 1
 4 7 -7 23.83 18.5 1
 4 7 -7 33.08 29.75 1
 4 7 -6 461.84 60.59 1
 4 7 -6 479.48 63.43 1
 4 7 -6 507.02 59.14 1
 4 7 -6 458.22 56.78 1
 4 7 -6 497.77 58.16 1
 4 7 -6 683.64 73.1 1
 4 7 -6 430.94 58.09 1
 4 7 -6 495.05 58.56 1
 4 7 -6 445.46 57.95 1
 4 7 -6 458.25 57.95 1
 4 7 -6 458.56 64.36 1
 4 7 -5 510.77 64.89 1
 4 7 -5 537.75 67.18 1
 4 7 -5 536.21 63.18 1
 4 7 -5 500.6 61.11 1
 4 7 -5 510.69 62.25 1
 4 7 -5 410.7 62.3 1
 4 7 -5 597.36 69.64 1
 4 7 -5 522.14 62.28 1
 4 7 -5 517.57 62.7 1
 4 7 -5 502.09 62.02 1
 4 7 -4 286.65 37.57 1
 4 7 -4 303.51 36.84 1
 4 7 -4 279.12 38.08 1
 4 7 -4 283.5 35.55 1
 4 7 -4 298.35 36.96 1
 4 7 -4 283.21 43.61 1
 4 7 -4 279.73 37.09 1
 4 7 -4 373.46 56.22 1
 4 7 -4 253.24 47.04 1
 4 7 -4 288.88 40.74 1
 4 7 -4 347.29 38.04 1
 4 7 -4 241.37 37.55 1
 4 7 -3 17.69 13.59 1
 4 7 -3 16.6 9.73 1
 4 7 -3 14.01 20.69 1
 4 7 -3 14.88 12.41 1
 4 7 -3 8.94 11.77 1
 4 7 -3 6.58 21.93 1
 4 7 -3 24.21 7.79 1
 4 7 -3 27.87 12.09 1
 4 7 -3 15.46 34.83 1
 4 7 -3 15.86 14.27 1
 4 7 -3 15.05 12.58 1
 4 7 -3 20.02 13.21 1
 4 7 -3 1.71 30.24 1
 4 7 -2 365.22 43.93 1
 4 7 -2 401.81 45 1
 4 7 -2 378.74 45.61 1
 4 7 -2 465.84 63.45 1
 4 7 -2 325.01 45.86 1
 4 7 -2 306.99 55.41 1
 4 7 -2 324.18 49.49 1
 4 7 -2 407.59 50.52 1
 4 7 -2 363.84 46.42 1
 4 7 -2 290.06 45.88 1
 4 7 -2 400.4 45.55 1
 4 7 -1 212.96 29.3 1
 4 7 -1 232.6 29.96 1
 4 7 -1 286.07 50.09 1
 4 7 -1 210.3 41.74 1
 4 7 -1 166.46 30.01 1
 4 7 -1 216.51 30 1
 4 7 -1 243.66 36.92 1
 4 7 -1 233.88 30.83 1
 4 7 -1 198.04 34.59 1
 4 7 -1 229.28 28.48 1
 4 7 -1 235.23 29.53 1
 4 7 0 298.64 54.18 1
 4 7 0 462.74 46.42 1
 4 7 0 314.39 46.65 1
 4 7 0 384.5 52.83 1
 4 7 0 371.67 46.16 1
 4 7 0 344.87 46.54 1
 4 7 0 294.31 49.63 1
 -4 8 -1 59.06 14.11 -2
 4 7 1 59.06 14.11 1
 -4 8 -1 48.35 16.28 -2
 4 7 1 48.35 16.28 1
 -4 8 -1 33.74 29.17 -2
 4 7 1 33.74 29.17 1
 -4 8 -1 33.01 19.74 -2
 4 7 1 33.01 19.74 1
 -4 8 -1 54.98 15.35 -2
 4 7 1 54.98 15.35 1
 -4 8 -1 49.99 26.99 -2
 4 7 1 49.99 26.99 1
 -4 8 -1 57.16 33.13 -2
 4 7 1 57.16 33.13 1
 -4 8 -1 50.83 15.17 -2
 4 7 1 50.83 15.17 1
 4 7 2 95.86 20.23 1
 4 7 2 137.1 21.27 1
 4 7 2 108.83 17.18 1
 4 7 2 145.1 20.79 1
 4 7 2 144.4 18.28 1
 4 7 2 93.95 30.67 1
 4 7 2 68.24 23.95 1
 4 7 2 94.17 31.07 1
 4 7 2 98.66 21.39 1
 4 7 2 157.52 35.85 1
 4 7 3 124.32 17.5 1
 4 7 3 137.07 19.34 1
 4 7 3 179.02 33.36 1
 4 7 3 119.96 21.67 1
 4 7 3 147.76 23.4 1
 4 7 3 57.26 24.24 1
 4 7 3 75.82 30.77 1
 4 7 4 21.97 18.46 1
 4 7 4 6.78 11.62 1
 4 7 4 12.83 19.12 1
 4 7 4 1.22 23.99 1
 4 7 5 24.81 20.23 1
 4 7 5 34.28 13.01 1
 4 7 5 34.69 23.87 1
 4 7 6 65.95 21.56 1
 4 7 6 50.3 13.8 1
 4 7 6 30.25 22.18 1
 4 7 7 28.43 20.58 1
 -4 -7 -8 8.87 17.55 1
 4 7 8 16.31 19.92 1
 4 -9 10 42.04 16.13 -2
 -4 -7 -10 42.04 16.13 1
 -4 9 -10 45.93 17.25 -2
 4 7 10 45.93 17.25 1
 -4 9 -10 41.25 17.22 -2
 4 7 10 41.25 17.22 1
 -4 -7 -11 22.97 13.86 1
 4 7 11 3.65 13.75 1
 -4 -7 -12 -5.92 11.51 1
 4 7 12 0.98 10.72 1
 -4 -7 -13 23.4 8.44 1
 4 8 -17 33.2 8.75 1
 4 8 -16 -10.31 7.69 1
 4 8 -16 3.39 10.35 1
 4 8 -15 25.08 11.19 1
 4 8 -15 31.02 10.87 1
 4 8 -15 42.13 13.15 1
 4 8 -14 32.35 13.38 1
 4 8 -14 37.64 12.99 1
 4 8 -14 38.38 14.7 1
 4 8 -13 15.74 14.61 1
 4 8 -12 12.18 15.88 1
 -4 -8 12 16.11 37.51 1
 4 8 -12 18.78 15.92 1
 4 8 -12 3.8 14.8 1
 4 8 -12 21.64 10.56 1
 4 8 -11 13.2 16.72 1
 -4 -8 11 12.06 38.46 1
 4 8 -11 5.92 16.84 1
 4 8 -11 17.37 15.74 1
 4 8 -11 3.67 10.78 1
 4 8 -10 91.14 21.62 1
 4 8 -10 128.82 17.57 1
 4 8 -10 92.52 22.56 1
 -4 -8 10 93.59 45.46 1
 4 8 -10 94.39 21.13 1
 4 8 -10 102.74 26.24 1
 4 8 -9 59.44 12.88 1
 4 8 -9 29.89 11 1
 4 8 -9 67.96 17.85 1
 4 8 -9 42.61 30.19 1
 4 8 -9 47.64 24.86 1
 4 8 -9 52.67 17.68 1
 4 8 -9 55.32 15.55 1
 4 8 -9 50.63 19.56 1
 4 8 -9 59.11 18.16 1
 -4 8 8 17.87 10.78 -2
 4 8 -8 17.87 10.78 1
 -4 8 8 35.15 10.33 -2
 4 8 -8 35.15 10.33 1
 -4 8 8 12.77 14.02 -2
 4 8 -8 12.77 14.02 1
 -4 8 8 14.53 25.37 -2
 4 8 -8 14.53 25.37 1
 -4 8 8 22.84 16.11 -2
 4 8 -8 22.84 16.11 1
 -4 8 8 0.35 15.38 -2
 4 8 -8 0.35 15.38 1
 -4 8 8 -3.76 17.64 -2
 4 8 -8 -3.76 17.64 1
 -4 8 8 57.39 29.14 -2
 4 8 -8 57.39 29.14 1
 -4 8 8 24.73 16.02 -2
 4 8 -8 24.73 16.02 1
 4 8 -7 58.23 16.15 1
 4 8 -7 23.39 28.94 1
 4 8 -7 31.31 15.53 1
 4 8 -7 11.31 25.78 1
 4 8 -7 22.29 13.97 1
 4 8 -7 31.07 19.47 1
 4 8 -7 49.5 17.98 1
 4 8 -7 48.65 17.72 1
 4 8 -7 82.56 34.37 1
 4 8 -7 35.09 11.22 1
 4 8 -7 21.82 14.16 1
 4 8 -6 82.48 18.51 1
 4 8 -6 57.9 29.7 1
 4 8 -6 51.45 27.99 1
 4 8 -6 92.86 17.96 1
 4 8 -6 66.78 17.24 1
 4 8 -6 74.19 22.72 1
 4 8 -6 96 14.32 1
 4 8 -6 93.06 20.24 1
 4 8 -6 146.27 20.44 1
 4 8 -6 169.99 39.45 1
 4 8 -6 67.47 17.05 1
 4 8 -5 6.24 8.45 1
 4 8 -5 64.72 38.12 1
 4 8 -5 19 15.64 1
 4 8 -5 10.71 13.67 1
 4 8 -5 36.19 30.67 1
 4 8 -5 -37.08 25.33 1
 4 8 -5 7.09 13.33 1
 4 8 -5 18.98 19.43 1
 4 8 -5 20.98 16.62 1
 4 8 -5 2.44 11.05 1
 4 8 -5 4.84 12.63 1
 4 8 -4 -5.49 10.66 1
 4 8 -4 -5.82 15.4 1
 4 8 -4 17.49 36.3 1
 4 8 -4 -2.83 13.43 1
 4 8 -4 1.5 7.91 1
 4 8 -4 0.97 13.28 1
 4 8 -4 25.35 30.88 1
 4 8 -4 -0.31 12.6 1
 4 8 -4 3.59 24.97 1
 4 8 -4 21.82 20.13 1
 4 8 -4 6.78 16.46 1
 4 8 -4 0.3 12.37 1
 4 8 -3 62.4 17.2 1
 4 8 -3 77.59 11.22 1
 4 8 -3 65.07 14.83 1
 4 8 -3 55.79 25.16 1
 4 8 -3 61.33 15.61 1
 4 8 -3 36.62 34.91 1
 4 8 -3 59.42 19.37 1
 4 8 -3 76.34 17.75 1
 4 8 -3 33.85 23.89 1
 4 8 -3 65.65 15.82 1
 4 8 -3 95.14 44.68 1
 4 8 -3 88.07 16.39 1
 4 8 -2 42.2 8.54 1
 4 8 -2 36.63 13.97 1
 4 8 -2 29.99 31.69 1
 4 8 -2 16.87 18.19 1
 4 8 -2 44.21 24.19 1
 4 8 -2 39.01 14.73 1
 4 8 -2 56.77 13.05 1
 4 8 -2 44.62 23.73 1
 4 8 -2 38.93 15.63 1
 4 8 -2 42.66 14.54 1
 4 8 -2 28.01 41.08 1
 4 8 -1 39.86 37.07 1
 4 8 -1 31.86 14.01 1
 4 8 -1 37.79 25.32 1
 4 8 -1 41.27 13.61 1
 4 8 -1 35.95 14.72 1
 4 8 -1 40.68 14.96 1
 4 8 -1 12.54 16.92 1
 4 8 -1 20.52 14.25 1
 4 8 -1 19.94 21.07 1
 4 8 -1 22.43 30.77 1
 4 8 0 46.19 22.66 1
 4 8 0 46.22 15.71 1
 4 8 0 65.62 18.05 1
 4 8 0 59.07 37.08 1
 4 8 0 88.22 16.32 1
 4 8 0 23.61 31.47 1
 4 8 0 49.52 15.02 1
 4 8 0 34.59 15.59 1
 4 8 0 28.11 27.88 1
 -4 9 -1 35.83 21.57 -2
 4 8 1 35.83 21.57 1
 -4 9 -1 53.69 16.43 -2
 4 8 1 53.69 16.43 1
 -4 9 -1 72.84 17.22 -2
 4 8 1 72.84 17.22 1
 -4 9 -1 25.09 27.77 -2
 4 8 1 25.09 27.77 1
 -4 9 -1 49.57 29.35 -2
 4 8 1 49.57 29.35 1
 -4 9 -1 65.62 19 -2
 4 8 1 65.62 19 1
 -4 9 -1 95.8 36.43 -2
 4 8 1 95.8 36.43 1
 4 8 2 6.84 14.47 1
 4 8 2 12.52 16.19 1
 4 8 2 12.98 15.4 1
 4 8 2 15.62 17.37 1
 4 8 2 18.57 30.67 1
 4 8 2 12.77 20.64 1
 4 8 2 31.22 28.64 1
 4 8 2 3.91 28.11 1
 4 8 3 70.11 30.23 1
 4 8 3 39.56 17.27 1
 4 8 3 20.18 9.67 1
 4 8 3 29.62 16.79 1
 4 8 3 14.56 16.71 1
 4 8 3 26.07 28.1 1
 4 8 3 -0.51 19.61 1
 4 8 4 10.59 17.67 1
 4 8 4 7.2 16.96 1
 4 8 4 1.53 19.65 1
 4 8 4 -4.6 25.8 1
 4 8 5 8.63 18.91 1
 4 8 5 -12.19 17.58 1
 4 8 5 13.83 24.11 1
 4 8 6 28.37 19.13 1
 4 8 6 10.41 21.9 1
 4 8 7 148.01 24.92 1
 4 8 7 129.91 26.1 1
 4 8 8 24.79 18.19 1
 4 8 9 12.29 16.91 1
 -4 -8 -9 4.16 15.11 1
 4 8 9 12.77 16.39 1
 -4 10 -10 32.52 14.87 -2
 4 8 10 32.52 14.87 1
 -4 10 -10 37.92 15.94 -2
 4 8 10 37.92 15.94 1
 4 -10 10 28.13 14.74 -2
 -4 -8 -10 28.13 14.74 1
 4 8 11 64.31 14.37 1
 -4 -8 -11 62.3 14.74 1
 -4 -8 -12 25.2 9.99 1
 4 9 -17 0.9 5.53 1
 4 9 -16 8.02 9.22 1
 4 9 -15 13.23 9.55 1
 4 9 -15 -0.78 9.28 1
 4 9 -15 10.31 11.52 1
 4 9 -14 26.54 12.34 1
 4 9 -14 22.29 11.66 1
 4 9 -14 34.69 14.02 1
 4 9 -13 15.55 14.14 1
 4 9 -13 23.36 12.65 1
 4 9 -13 6.29 14.51 1
 4 9 -11 59.1 19.46 1
 4 9 -11 104.87 14.61 1
 4 9 -11 75.11 17.49 1
 4 9 -11 42.24 22.12 1
 4 9 -11 59.49 18.84 1
 4 9 -10 132.7 18.69 1
 4 9 -10 106.5 24.22 1
 4 9 -10 95.18 23.16 1
 4 9 -10 139.2 21.66 1
 4 9 -10 119.61 27.94 1
 4 9 -9 10.41 17.47 1
 4 9 -9 18.08 19.26 1
 4 9 -9 13.12 9.33 1
 4 9 -9 29.12 11 1
 4 9 -9 18.54 27.73 1
 4 9 -9 38.14 16.33 1
 4 9 -9 15.03 24.11 1
 -4 9 8 12.33 26.31 -2
 4 9 -8 12.33 26.31 1
 -4 9 8 16.31 16.2 -2
 4 9 -8 16.31 16.2 1
 -4 9 8 11.04 15.48 -2
 4 9 -8 11.04 15.48 1
 -4 9 8 22.39 19.39 -2
 4 9 -8 22.39 19.39 1
 -4 9 8 55.09 11.1 -2
 4 9 -8 55.09 11.1 1
 -4 9 8 30.89 17.7 -2
 4 9 -8 30.89 17.7 1
 -4 9 8 28 11.14 -2
 4 9 -8 28 11.14 1
 -4 9 8 76.5 33.16 -2
 4 9 -8 76.5 33.16 1
 4 9 -7 -14.83 29.78 1
 4 9 -7 26 28.39 1
 4 9 -7 -16.82 15.58 1
 4 9 -7 -9.47 18.77 1
 4 9 -7 1.73 9.93 1
 4 9 -7 24.67 32.81 1
 4 9 -7 3.4 16.96 1
 4 9 -7 -13.06 18.76 1
 4 9 -7 9.15 13.15 1
 4 9 -6 7.44 29.9 1
 4 9 -6 30.73 28.77 1
 4 9 -6 17.37 14.65 1
 4 9 -6 32.15 19.91 1
 4 9 -6 4.45 9.05 1
 4 9 -6 -24.5 16.52 1
 4 9 -6 -8.24 12.43 1
 4 9 -6 -20.45 18.79 1
 4 9 -6 3.46 18.03 1
 4 9 -6 34.42 34.48 1
 4 9 -5 106.33 30.9 1
 4 9 -5 87.78 18.16 1
 4 9 -5 64.61 24.27 1
 4 9 -5 84.74 19.27 1
 4 9 -5 78.27 34.53 1
 4 9 -5 84.93 21.23 1
 4 9 -5 100.44 14.3 1
 4 9 -5 86.42 21.63 1
 4 9 -5 159.44 43.17 1
 4 9 -4 48.76 10.49 1
 4 9 -4 45.33 16.36 1
 4 9 -4 62.29 15.17 1
 4 9 -4 49.87 26.79 1
 4 9 -4 53.82 16.49 1
 4 9 -4 34.35 34.33 1
 4 9 -4 57.21 22.32 1
 4 9 -4 52.16 19.44 1
 4 9 -4 74.24 41.25 1
 4 9 -4 50.07 18.34 1
 4 9 -3 -35.19 33.34 1
 4 9 -3 1.67 22.16 1
 4 9 -3 5.45 13.41 1
 4 9 -3 13.2 25.71 1
 4 9 -3 2.01 18.84 1
 4 9 -3 4.73 40.26 1
 4 9 -3 -0.26 14.34 1
 4 9 -3 22.04 15.33 1
 4 9 -2 10.11 14.07 1
 4 9 -2 -1.22 15.67 1
 4 9 -2 11.07 13.09 1
 4 9 -2 15.66 23.93 1
 4 9 -2 21.42 15.44 1
 4 9 -2 21.39 19.13 1
 4 9 -2 16.48 40.54 1
 4 9 -2 16.9 23.76 1
 4 9 -2 -4.15 31.72 1
 4 9 -2 23.34 15.3 1
 4 9 -1 22.91 14.39 1
 4 9 -1 5.71 14.94 1
 4 9 -1 10.88 15.71 1
 4 9 -1 43.45 23.66 1
 4 9 -1 4.77 33.36 1
 4 9 -1 20.1 13.68 1
 4 9 -1 22.78 27 1
 4 9 -1 -2.74 18.56 1
 4 9 -1 16.17 38.67 1
 4 9 -1 -4.65 14.78 1
 4 9 0 202.12 44.47 1
 4 9 0 209.09 40.89 1
 4 9 0 316.47 36.52 1
 4 9 0 279.13 36.64 1
 4 9 0 283.94 36.22 1
 4 9 0 236.52 36.14 1
 4 9 0 300.09 37.4 1
 4 9 0 350.57 59.19 1
 4 9 0 175.24 47.64 1
 -4 10 -1 121.83 41.07 -2
 4 9 1 121.83 41.07 1
 -4 10 -1 173.64 30.43 -2
 4 9 1 173.64 30.43 1
 -4 10 -1 217.75 30.76 -2
 4 9 1 217.75 30.76 1
 -4 10 -1 299.28 32.49 -2
 4 9 1 299.28 32.49 1
 -4 10 -1 177.69 39.73 -2
 4 9 1 177.69 39.73 1
 -4 10 -1 118.21 33.97 -2
 4 9 1 118.21 33.97 1
 -4 10 -1 272.22 31.04 -2
 4 9 1 272.22 31.04 1
 -4 10 -1 363.48 50.59 -2
 4 9 1 363.48 50.59 1
 4 9 2 26.68 29.12 1
 4 9 2 -13.62 20.94 1
 4 9 2 -7.35 15.7 1
 4 9 2 16.21 32.56 1
 4 9 2 2.42 30.44 1
 4 9 2 5.08 16.85 1
 4 9 2 -11.26 10.59 1
 4 9 2 -11.95 16.37 1
 4 9 3 17.98 10.01 1
 4 9 3 20.41 15.87 1
 4 9 3 41.52 17.56 1
 4 9 3 22.64 28.25 1
 4 9 3 28.16 28 1
 4 9 3 26.74 19.97 1
 4 9 4 107.09 21.82 1
 4 9 4 122.29 21.79 1
 4 9 4 65.99 31.23 1
 4 9 5 73.19 19.75 1
 4 9 5 36.22 26.23 1
 4 9 6 59.55 19 1
 4 9 6 57.82 18.67 1
 4 9 6 23.24 23.23 1
 4 9 7 0.59 17.49 1
 4 9 7 6.89 18.87 1
 4 9 8 117.23 23.15 1
 -4 -9 -8 117.23 22.27 1
 4 9 8 157.83 23.5 1
 4 9 9 73.42 16.88 1
 -4 -9 -9 32.84 16.53 1
 4 9 9 81.44 17.75 1
 4 -11 10 26.17 13.57 -2
 -4 -9 -10 26.17 13.57 1
 -4 11 -10 33.51 13.13 -2
 4 9 10 33.51 13.13 1
 4 9 11 3.2 9.98 1
 -4 -9 -11 9.27 10.4 1
 4 9 11 7.47 9.7 1
 -4 -9 -12 11.92 6.96 1
 4 10 -16 59.92 10.22 1
 4 10 -15 44.09 10.21 1
 4 10 -15 59.44 11.78 1
 4 10 -14 39.16 12.99 1
 4 10 -14 57.92 11.94 1
 4 10 -14 50.68 14.01 1
 4 10 -13 4.57 13.21 1
 4 10 -13 -6.25 11.61 1
 4 10 -13 14.72 13.67 1
 4 10 -12 67.28 17.65 1
 4 10 -12 72.29 15.68 1
 4 10 -12 67.7 17.5 1
 4 10 -11 67.4 21.61 1
 4 10 -10 102.61 23.03 1
 4 10 -10 105.95 21.62 1
 4 10 -10 106.61 19.7 1
 4 10 -10 107.92 25.96 1
 4 10 -9 78.8 17.17 1
 4 10 -9 59.8 25.52 1
 4 10 -9 50.24 29.2 1
 4 10 -9 52.39 20.47 1
 4 10 -9 64.81 12.11 1
 4 10 -9 60.63 19.23 1
 -4 10 8 57.85 16.67 -2
 4 10 -8 57.85 16.67 1
 -4 10 8 15.96 27.24 -2
 4 10 -8 15.96 27.24 1
 -4 10 8 44.61 20.91 -2
 4 10 -8 44.61 20.91 1
 -4 10 8 80.35 31.96 -2
 4 10 -8 80.35 31.96 1
 -4 10 8 39.09 18.58 -2
 4 10 -8 39.09 18.58 1
 -4 10 8 49.79 11.93 -2
 4 10 -8 49.79 11.93 1
 4 10 -7 101.22 20.55 1
 4 10 -7 79.36 31.17 1
 4 10 -7 95.03 24.49 1
 4 10 -7 87.62 32.92 1
 4 10 -7 158.06 39.59 1
 4 10 -7 116.46 17.55 1
 4 10 -7 111.75 22.24 1
 4 10 -6 270.84 33.15 1
 4 10 -6 179.3 42.44 1
 4 10 -6 244.15 35.93 1
 4 10 -6 185.26 43.12 1
 4 10 -6 182.25 36.29 1
 4 10 -6 252.97 34.31 1
 4 10 -5 48.57 16.67 1
 4 10 -5 37.58 30.25 1
 4 10 -5 57.53 20.38 1
 4 10 -5 67.91 17.68 1
 4 10 -5 139.16 41.11 1
 4 10 -5 36.54 22.14 1
 4 10 -5 41.37 34.01 1
 4 10 -4 6.43 15.02 1
 4 10 -4 30.24 28.16 1
 4 10 -4 -7.33 41.02 1
 4 10 -4 17.69 16.02 1
 4 10 -4 -4.23 33.24 1
 4 10 -4 5.08 21.76 1
 4 10 -3 38.83 24.92 1
 4 10 -3 36.63 27.89 1
 4 10 -3 74.83 44.33 1
 4 10 -3 57.37 18.13 1
 4 10 -3 52 17.38 1
 4 10 -3 46.19 17.29 1
 4 10 -3 46.24 36.31 1
 4 10 -2 127.53 34.83 1
 4 10 -2 213.4 28.57 1
 4 10 -2 202.33 28.78 1
 4 10 -2 203.36 28.18 1
 4 10 -2 145.39 35.35 1
 4 10 -2 67.31 42.63 1
 4 10 -1 123.6 23.25 1
 4 10 -1 71.51 32.34 1
 4 10 -1 71.95 28.78 1
 4 10 -1 208.21 48.33 1
 4 10 -1 96.43 40.08 1
 4 10 -1 147.4 22.99 1
 4 10 -1 167.16 23.55 1
 4 10 0 10.88 23.39 1
 4 10 0 84.04 40.04 1
 4 10 0 42.88 17.64 1
 4 10 0 29.24 28.86 1
 4 10 0 -2.82 32.97 1
 4 10 0 37.57 17.3 1
 -4 11 -1 66.34 26.37 -2
 4 10 1 66.34 26.37 1
 -4 11 -1 150.98 21.79 -2
 4 10 1 150.98 21.79 1
 -4 11 -1 53.4 34.99 -2
 4 10 1 53.4 34.99 1
 -4 11 -1 105.39 21.19 -2
 4 10 1 105.39 21.19 1
 -4 11 -1 58.67 32.73 -2
 4 10 1 58.67 32.73 1
 -4 11 -1 141.55 42.8 -2
 4 10 1 141.55 42.8 1
 4 10 2 382.11 39.64 1
 4 10 2 97 46.88 1
 4 10 2 357.39 37.78 1
 4 10 2 133.54 41.49 1
 4 10 2 220.73 47.5 1
 4 10 2 461.41 58.91 1
 4 10 2 285.1 39.5 1
 4 10 3 70.27 30.78 1
 4 10 3 83.91 37.67 1
 4 10 4 42.69 15.33 1
 4 10 4 32.18 17.37 1
 4 10 4 31.02 27.92 1
 4 10 4 10.66 15.49 1
 4 10 5 -9.97 17.82 1
 4 10 5 3.82 24.34 1
 4 10 6 147.41 25.68 1
 4 10 6 157.33 24.95 1
 4 10 7 53.72 17.68 1
 4 10 7 76.52 16.74 1
 -4 -10 -8 8.55 14.53 1
 4 10 8 -0.32 14.69 1
 4 10 8 2.45 14.27 1
 -4 -10 -9 10.46 13.27 1
 4 10 9 22.56 12.84 1
 4 -12 10 23.82 11.29 -2
 -4 -10 -10 23.82 11.29 1
 -4 12 -10 38.5 11.1 -2
 4 10 10 38.5 11.1 1
 -4 -10 -11 20.03 8.01 1
 4 11 -15 24.33 8.16 1
 4 11 -14 -1.93 10.07 1
 4 11 -14 2.27 9.29 1
 4 11 -13 63.45 14.68 1
 4 11 -13 52.57 14.42 1
 4 11 -12 103.67 19.57 1
 4 11 -12 91.11 18.85 1
 4 11 -12 109.2 17.65 1
 4 11 -11 25.92 16.59 1
 4 11 -11 47.66 15.88 1
 4 11 -11 57.95 14.26 1
 4 11 -11 24 18.72 1
 4 11 -10 -5.85 16.79 1
 4 11 -10 5.45 20.61 1
 4 11 -10 6.58 15.13 1
 -4 11 8 230.46 35.97 -2
 4 11 -8 230.46 35.97 1
 -4 11 8 202.01 37.25 -2
 4 11 -8 202.01 37.25 1
 -4 11 8 291.75 33.16 -2
 4 11 -8 291.75 33.16 1
 -4 11 8 247.01 34.7 -2
 4 11 -8 247.01 34.7 1
 -4 11 8 199.63 41.79 -2
 4 11 -8 199.63 41.79 1
 4 11 -7 161.24 25.15 1
 4 11 -7 110.39 26.96 1
 4 11 -7 163.5 21.44 1
 4 11 -7 125.14 23.8 1
 4 11 -7 95.81 33.19 1
 4 11 -6 -11.73 30.06 1
 4 11 -6 0.52 19.66 1
 4 11 -6 7.32 16.46 1
 4 11 -6 -5.13 15.9 1
 4 11 -6 13.24 28.74 1
 4 11 -6 18.24 33.39 1
 4 11 -6 -8.29 19.14 1
 4 11 -5 69.75 39.41 1
 4 11 -5 59.92 33.73 1
 4 11 -5 16.54 22.24 1
 4 11 -5 96.09 30.97 1
 4 11 -5 73.5 18.66 1
 4 11 -4 123.36 39.82 1
 4 11 -4 121.16 31.67 1
 4 11 -4 169.65 37.4 1
 4 11 -4 196.25 27.68 1
 4 11 -3 89.3 42.58 1
 4 11 -3 133.59 34.59 1
 4 11 -3 234.34 30.33 1
 4 11 -3 209.92 29.53 1
 4 11 -3 147.63 37.2 1
 4 11 -2 -23.84 26.53 1
 4 11 -2 -20.19 34.97 1
 4 11 -2 -6.34 24.62 1
 4 11 -2 5.95 17.03 1
 4 11 -2 23.86 16.39 1
 4 11 -1 -9.67 34.2 1
 4 11 -1 15.28 26.36 1
 4 11 -1 47.04 17.45 1
 4 11 -1 62.61 25.56 1
 4 11 0 125.72 42.49 1
 4 11 0 149.01 38 1
 4 11 0 222.59 29.22 1
 4 11 0 133.05 34.26 1
 -4 12 -1 96.58 34.55 -2
 4 11 1 96.58 34.55 1
 -4 12 -1 43.51 24.18 -2
 4 11 1 43.51 24.18 1
 -4 12 -1 34.05 30.13 -2
 4 11 1 34.05 30.13 1
 -4 12 -1 88 19.39 -2
 4 11 1 88 19.39 1
 4 11 2 21.63 17.01 1
 4 11 2 20.14 10.91 1
 4 11 2 -23.67 33.79 1
 4 11 2 -9.28 27.83 1
 4 11 2 11.21 20.56 1
 4 11 3 19.99 17.03 1
 4 11 3 17.75 9.28 1
 4 11 3 -13.26 26.89 1
 4 11 3 34.76 27.63 1
 4 11 4 58.64 18.7 1
 4 11 5 70.11 18.87 1
 4 11 5 34.9 24.8 1
 4 11 5 80.22 15.98 1
 4 11 6 2.59 15.89 1
 4 11 6 -14.69 13.27 1
 4 11 6 25.51 20.11 1
 4 11 7 20.07 14.77 1
 4 11 7 3.11 16.31 1
 -4 -11 -7 29.82 14.91 1
 4 11 8 272.7 22.44 1
 -4 -11 -8 36.46 21.97 1
 -4 -11 -9 11.89 10.71 1
 4 11 9 9.47 10.39 1
 4 -13 10 -3.82 7.8 -2
 -4 -11 -10 -3.82 7.8 1
 4 12 -14 15.48 7.61 1
 4 12 -14 35.59 8.35 1
 4 12 -13 39.89 11.4 1
 4 12 -12 -3.19 12.14 1
 4 12 -12 12.88 11.76 1
 4 12 -11 6.45 14.49 1
 4 12 -11 5.05 13.45 1
 4 12 -11 11.85 16.21 1
 4 12 -10 37.76 17.52 1
 4 12 -10 59.81 15.5 1
 4 12 -10 29.61 19.65 1
 4 12 -9 50.06 16.51 1
 4 12 -9 31.34 22.52 1
 4 12 -9 60.62 10.69 1
 4 12 -9 38.66 18.53 1
 -4 12 8 48.25 25.04 -2
 4 12 -8 48.25 25.04 1
 -4 12 8 59.84 11.89 -2
 4 12 -8 59.84 11.89 1
 4 12 -7 103.79 34.66 1
 4 12 -6 132.04 37.28 1
 4 12 -6 49.03 17.84 1
 4 12 -6 76.34 28.68 1
 4 12 -5 63.11 17.61 1
 4 12 -5 55.88 19.37 1
 4 12 -5 30.03 31.74 1
 4 12 -5 93.62 36.88 1
 4 12 -5 41.78 27.84 1
 4 12 -5 29.13 20.76 1
 4 12 -4 39.6 16.81 1
 4 12 -4 50.67 18.23 1
 4 12 -4 28.04 34.35 1
 4 12 -4 90.57 39.17 1
 4 12 -4 37.37 28.12 1
 4 12 -4 37.71 22.67 1
 4 12 -3 -3.55 15.36 1
 4 12 -3 11.79 17.07 1
 4 12 -3 26.78 34.45 1
 4 12 -3 15.1 39.32 1
 4 12 -3 -18.27 27.51 1
 4 12 -3 -17.19 22.84 1
 4 12 -2 92.75 19.6 1
 4 12 -2 107.6 20.45 1
 4 12 -2 57.59 28.41 1
 4 12 -2 124.48 41.44 1
 4 12 -2 62.13 26.98 1
 4 12 -2 27.86 36.68 1
 4 12 -1 115.22 29.21 1
 4 12 -1 62.49 36.13 1
 4 12 -1 88.84 27.73 1
 4 12 -1 97.11 20.74 1
 4 12 0 21.53 11.98 1
 4 12 0 5.34 26.15 1
 4 12 0 -13.32 34.69 1
 4 12 0 38.58 37.69 1
 4 12 0 12.88 22.38 1
 4 12 0 1.97 15.86 1
 -4 13 -1 35.19 28.36 -2
 4 12 1 35.19 28.36 1
 -4 13 -1 76.65 35.96 -2
 4 12 1 76.65 35.96 1
 4 12 2 53.19 31.89 1
 4 12 2 32.05 17.36 1
 4 12 3 37.29 17.23 1
 4 12 3 41.14 10.15 1
 4 12 3 9 25.93 1
 4 12 4 -4.13 24.21 1
 4 12 4 -3.03 16.2 1
 4 12 5 -4.63 21.49 1
 4 12 5 42.01 15.62 1
 4 12 6 -0.84 18.12 1
 4 12 6 22.25 13.86 1
 -4 -12 -7 -1.32 12.7 1
 4 12 7 12.39 14.3 1
 4 12 7 10.1 12.26 1
 4 12 8 9.29 10.22 1
 -4 -12 -8 20.01 10.55 1
 -4 -12 -9 3.18 7.68 1
 4 13 -13 -5.86 6.82 1
 4 13 -13 0.44 6.92 1
 4 13 -12 9.24 8.96 1
 4 13 -12 6.39 9.79 1
 4 13 -11 -0.29 13.41 1
 4 13 -11 15.05 10.88 1
 4 13 -10 -15.19 16.95 1
 4 13 -10 27.9 12.41 1
 4 13 -9 0.17 6.66 1
 4 13 -9 13.24 19.48 1
 4 13 -9 1.84 13.04 1
 -4 13 8 44.68 9.53 -2
 4 13 -8 44.68 9.53 1
 -4 13 8 19.12 14.37 -2
 4 13 -8 19.12 14.37 1
 -4 13 8 7.06 21.68 -2
 4 13 -8 7.06 21.68 1
 4 13 -7 33.6 10.26 1
 4 13 -7 33.46 14.72 1
 4 13 -7 35.77 16.87 1
 4 13 -7 17.97 23.64 1
 4 13 -6 12.99 9.89 1
 4 13 -6 3.5 14.09 1
 4 13 -6 20.05 16.43 1
 4 13 -6 -12.12 24.6 1
 4 13 -5 0.34 15.93 1
 4 13 -5 -10.85 17.98 1
 4 13 -5 12.55 25.54 1
 4 13 -5 11.48 14.31 1
 4 13 -5 10.83 10.61 1
 4 13 -4 1.02 19.42 1
 4 13 -4 2.27 34.2 1
 4 13 -3 16.38 20.99 1
 4 13 -3 42.19 35.71 1
 4 13 -2 2.36 37.14 1
 4 13 -1 -6.55 23.35 1
 4 13 -1 28.74 22.62 1
 4 13 -1 16.51 15.48 1
 4 13 -1 32.88 12.13 1
 4 13 0 35.66 11.74 1
 4 13 0 15.29 14.55 1
 4 13 0 6.68 24.58 1
 4 13 0 36.06 21.07 1
 -4 14 -1 -5.09 10.36 -2
 4 13 1 -5.09 10.36 1
 -4 14 -1 -17.58 25.7 -2
 4 13 1 -17.58 25.7 1
 -4 14 -1 16.5 19.25 -2
 4 13 1 16.5 19.25 1
 4 13 2 12.18 8.92 1
 4 13 2 -2.35 24.23 1
 4 13 2 -11.27 17.9 1
 4 13 3 18.91 8.14 1
 4 13 3 12.68 23.92 1
 4 13 4 12.81 21.48 1
 4 13 5 5.79 19.48 1
 4 13 6 1.89 15.45 1
 -4 -13 -6 5.54 11.64 1
 4 13 7 4.13 10.51 1
 -4 -13 -7 44.08 10.2 1
 -4 -13 -8 11.22 6.88 1
 4 14 -12 -4.41 6.19 1
 4 14 -11 2.72 7.61 1
 4 14 -11 21.56 9.27 1
 4 14 -10 14.27 13.55 1
 4 14 -10 -6.9 9.3 1
 4 14 -10 13.68 11.15 1
 4 14 -9 13.56 16.71 1
 4 14 -9 5.42 10.55 1
 4 14 -9 7.89 12.5 1
 -4 14 8 13.16 7.07 -2
 4 14 -8 13.16 7.07 1
 -4 14 8 -19.24 19.24 -2
 4 14 -8 -19.24 19.24 1
 -4 14 8 21.29 11.64 -2
 4 14 -8 21.29 11.64 1
 -4 14 8 -2.71 13.87 -2
 4 14 -8 -2.71 13.87 1
 4 14 -7 -10.59 7.95 1
 4 14 -7 0.98 21.59 1
 4 14 -7 2.88 11.88 1
 4 14 -7 -0.8 14.13 1
 4 14 -6 -5.49 8.88 1
 4 14 -6 2.61 12.49 1
 4 14 -6 -17.61 22.62 1
 4 14 -6 4.76 14.37 1
 4 14 -5 -6.05 10.05 1
 4 14 -5 -4.87 14.97 1
 4 14 -5 -25.13 16.16 1
 4 14 -5 7.84 23.57 1
 4 14 -5 -10.32 12.9 1
 4 14 -4 -8.05 17.06 1
 4 14 -4 -37.43 24.12 1
 4 14 -4 -0.86 14.7 1
 4 14 -4 6.47 10.29 1
 4 14 -3 2.3 18.92 1
 4 14 -3 -0.56 22.18 1
 4 14 -3 15.8 10.91 1
 4 14 -3 5.06 14.14 1
 4 14 -2 94.22 14.01 1
 4 14 -2 54.86 15.66 1
 4 14 -2 36.67 23.37 1
 4 14 -1 4.97 10.59 1
 4 14 -1 -1.78 13.32 1
 4 14 -1 -26.72 21.03 1
 4 14 -1 20.56 20.56 1
 4 14 0 17.59 10.1 1
 4 14 0 6.63 22.08 1
 4 14 0 16.24 18.58 1
 -4 15 -1 26.05 9.61 -2
 4 14 1 26.05 9.61 1
 -4 15 -1 34.66 23.05 -2
 4 14 1 34.66 23.05 1
 -4 15 -1 3.1 16.75 -2
 4 14 1 3.1 16.75 1
 4 14 2 8.86 7.73 1
 4 14 2 -18.64 21.88 1
 4 14 3 2.4 5.99 1
 4 14 3 -0.87 20.35 1
 4 14 4 -0.75 17.98 1
 4 14 5 -1.17 14.99 1
 -4 -14 -5 39.32 10.81 1
 4 14 6 -2.42 10.27 1
 -4 -14 -6 19.09 8.19 1
 4 15 -10 9.22 7.08 1
 4 15 -9 13.33 9.01 1
 4 15 -9 -1.46 12.26 1
 -4 15 8 5.63 14.58 -2
 4 15 -8 5.63 14.58 1
 -4 15 8 6.48 10.36 -2
 4 15 -8 6.48 10.36 1
 4 15 -7 6.97 17.4 1
 4 15 -7 8.62 6.47 1
 4 15 -7 11.43 11.29 1
 4 15 -6 48.27 8.85 1
 4 15 -6 21.46 12.53 1
 4 15 -5 4.31 19.35 1
 4 15 -5 -6.34 11.87 1
 4 15 -5 2.79 8.03 1
 4 15 -4 10.97 19.63 1
 4 15 -4 -23.99 14.47 1
 4 15 -4 -11.03 11.72 1
 4 15 -4 0.2 8.92 1
 4 15 -3 -8.18 19.36 1
 4 15 -3 -1.37 15.23 1
 4 15 -3 5.35 11.54 1
 4 15 -3 -0.83 9.25 1
 4 15 -2 1.11 16.92 1
 4 15 -2 15.03 18.13 1
 4 15 -2 13.97 9.24 1
 4 15 -1 5.01 17.73 1
 4 15 -1 -9.15 16.47 1
 4 15 -1 10.77 8.77 1
 4 15 0 -13.93 18.13 1
 4 15 0 23.29 14.6 1
 4 15 0 18.66 8.56 1
 -4 16 -1 -7.13 18.3 -2
 4 15 1 -7.13 18.3 1
 -4 16 -1 0.15 6.87 -2
 4 15 1 0.15 6.87 1
 4 15 2 5.55 17.69 1
 4 15 2 15.98 5.73 1
 4 15 3 -13.87 16.23 1
 -4 -15 -4 15.47 8.41 1
 4 15 4 11.81 12.82 1
 4 16 -7 -1.3 11.44 1
 4 16 -7 -8.23 6.78 1
 4 16 -6 5.65 5.01 1
 4 16 -6 -2.04 13.35 1
 4 16 -6 3.39 7.5 1
 4 16 -5 4.37 5.74 1
 4 16 -5 0.28 14.09 1
 4 16 -5 3.21 7.5 1
 4 16 -4 5.4 6.46 1
 4 16 -4 6.77 14.17 1
 4 16 -3 21.6 7.36 1
 4 16 -3 15.66 14.04 1
 4 16 -2 3.07 6.78 1
 4 16 -2 -26.03 12.24 1
 4 16 -2 0.66 11.25 1
 4 16 -1 7.45 6.29 1
 4 16 -1 14.86 12.01 1
 4 16 0 25.55 6.43 1
 4 16 0 30.35 13.48 1
 -4 17 -1 -2.71 11.96 -2
 4 16 1 -2.71 11.96 1
 4 16 2 -2.11 10.51 1
 -5 17 2 12.32 4.6 1
 -5 17 2 8.36 10.22 1
 5 16 -1 21.49 4.84 -2
 -5 17 1 21.49 4.84 1
 5 16 -1 5.94 10.59 -2
 -5 17 1 5.94 10.59 1
 -5 16 5 3.03 5.41 1
 -5 16 5 -6.1 13.5 1
 5 -16 -4 -0.92 6.29 1
 -5 16 4 12.91 6.36 1
 5 -16 -4 13.48 7.88 1
 5 -16 -3 36.21 9.99 1
 5 -16 -3 45.7 11.21 1
 -5 16 2 69.08 10.05 1
 5 -16 -2 60.39 11.51 1
 -5 -15 1 -2.54 7.53 -2
 5 -16 -1 -2.54 7.53 1
 5 15 -1 23.19 7.45 -2
 -5 16 1 23.19 7.45 1
 -5 -15 1 20.51 9.56 -2
 5 -16 -1 20.51 9.56 1
 5 -16 0 9.96 6.96 1
 -5 16 0 14.89 7.05 1
 5 -16 0 -5.01 9.57 1
 5 -16 1 27.67 8.12 1
 5 -16 1 23.6 10.33 1
 -5 16 -2 87.57 10.66 1
 -5 16 -2 6.61 15.94 1
 5 -15 -8 43.62 9.35 1
 -5 15 7 32.6 6.67 1
 5 -15 -7 41.07 10.13 1
 -5 15 6 20.83 7.27 1
 5 -15 -6 11.26 11.13 1
 5 -15 -5 7.18 12.69 1
 5 -15 -5 35.11 9 1
 -5 15 4 101.35 12.7 1
 5 -15 -4 64.74 13.1 1
 5 -15 -3 4.47 15.18 1
 -5 15 3 18.81 9.13 1
 5 -15 -3 10.1 10.35 1
 5 -15 -2 -12.48 16.19 1
 -5 15 2 7.99 9.17 1
 5 -15 -2 -0.54 10.71 1
 5 14 -1 48.21 11.15 -2
 -5 15 1 48.21 11.15 1
 -5 -14 1 62.28 12.34 -2
 5 -15 -1 62.28 12.34 1
 5 -15 0 88.31 14.5 1
 -5 15 0 111.92 13.7 1
 5 -15 0 89.96 19.8 1
 5 -15 1 -1.37 16.17 1
 -5 15 -1 -2.33 13.3 1
 -5 15 -1 19.02 8.17 1
 5 -15 1 -1.03 9.24 1
 5 -15 2 -4.31 7.79 1
 -5 15 -2 0.89 13.34 1
 5 -15 2 4.28 15.41 1
 5 -15 3 36.03 8.55 1
 5 -15 3 19.65 15.45 1
 -5 15 -3 -1.15 14.84 1
 -5 15 -4 -13.31 13.22 1
 5 -15 4 23.37 12.98 1
 -5 15 -5 -2.57 11.6 1
 5 -15 5 2.57 10.31 1
 -5 15 -6 -5.42 9.69 1
 5 14 -10 16.83 8.73 -2
 -5 14 10 16.83 8.73 1
 -5 14 9 17.25 9.86 1
 5 -14 -9 32.88 10.63 1
 -5 14 8 23.1 10.39 1
 5 -14 -8 -11.74 12.4 1
 -5 14 7 -9.7 10.89 1
 5 -14 -7 16.83 14.15 1
 -5 14 6 63.1 11.02 1
 -5 14 6 51.66 12.96 1
 5 -14 -6 49.91 11.63 1
 5 -14 -6 32.1 17.1 1
 5 -14 -5 59.07 13.21 1
 -5 14 5 52.86 11.72 1
 5 -14 -5 42.47 19.25 1
 5 -14 -4 7.33 12.62 1
 -5 14 4 14.27 9.86 1
 5 -14 -4 2.92 19.17 1
 5 -14 -3 3.13 13.78 1
 -5 14 3 -4.02 10.5 1
 5 -14 -3 -17.3 20.41 1
 5 -14 -2 28.89 14.84 1
 -5 14 2 26.32 11.32 1
 5 -14 -2 40.97 21.64 1
 -5 -13 1 41.73 14.84 -2
 5 -14 -1 41.73 14.84 1
 -5 -13 1 15.55 22.47 -2
 5 -14 -1 15.55 22.47 1
 5 13 -1 32.85 11.19 -2
 -5 14 1 32.85 11.19 1
 -5 14 0 2.88 10.14 1
 5 -14 0 2.79 13.28 1
 5 -14 1 -3.78 22.15 1
 -5 14 -1 6.18 9.22 1
 5 -14 1 -1.11 12.1 1
 5 -14 2 23.83 22.13 1
 -5 14 -2 18.15 9.18 1
 5 -14 2 19.85 10.77 1
 5 -14 3 -15.75 20.62 1
 5 -14 3 2.05 8.72 1
 -5 14 -3 4.74 7.58 1
 5 -14 4 0.36 6.77 1
 5 -14 4 25.86 19.42 1
 -5 14 -4 7.01 6.85 1
 5 -14 5 7.94 17.46 1
 5 -14 6 22.43 15.35 1
 5 -14 7 0.55 11.61 1
 5 12 8 -8.66 8.95 -2
 -5 14 -8 -8.66 8.95 1
 -5 13 12 9.64 8.93 1
 -5 13 11 31.51 11.67 1
 5 13 -10 46.3 13.67 -2
 -5 13 10 46.3 13.67 1
 -5 -13 10 52.97 13.49 -2
 5 -13 -10 52.97 13.49 1
 -5 13 9 12.65 13.38 1
 5 -13 -9 2.71 13.77 1
 -5 13 8 -11.69 14.24 1
 -5 13 8 27.92 7.8 1
 5 -13 -8 13.94 16.3 1
 -5 13 7 21.24 14.16 1
 -5 13 7 9.31 8.94 1
 5 -13 -7 35.93 18.23 1
 -5 13 6 23.27 10.14 1
 -5 13 6 -9.77 14.95 1
 5 -13 -6 13.99 12.03 1
 5 -13 -6 31.44 20.2 1
 -5 13 5 -2.27 10.52 1
 5 -13 -5 -18.68 21.78 1
 5 -13 -5 -3.43 13.49 1
 -5 13 5 -5.15 13.69 1
 -5 13 4 23.7 25.07 1
 5 -13 -4 24.83 15.53 1
 -5 13 4 -9.42 13.77 1
 -5 13 4 3.89 34.1 1
 5 -13 -3 5.2 16.89 1
 -5 13 3 -14.58 25.31 1
 -5 13 3 23.46 36.15 1
 -5 13 2 1.62 24.64 1
 5 -13 -2 7.31 17.53 1
 5 12 -1 27.55 28.02 -2
 -5 13 1 27.55 28.02 1
 -5 -12 1 13.35 17.74 -2
 5 -13 -1 13.35 17.74 1
 -5 13 0 1.59 24.93 1
 5 -13 0 -6.66 16.16 1
 -5 13 -1 -7.47 10.71 1
 5 -13 1 7.39 14.65 1
 5 -13 2 16.06 25.84 1
 -5 13 -2 -5.06 9.23 1
 5 -13 2 4.28 12.74 1
 -5 13 -3 -0.94 8.62 1
 5 -13 3 6.6 10.47 1
 5 -13 4 3.77 24.13 1
 -5 13 -4 3.19 7.52 1
 5 -13 4 5.2 8.39 1
 5 -13 5 27.68 22.93 1
 5 -13 6 38.79 21.62 1
 -5 13 -6 31.42 8.75 1
 5 -13 7 0.5 18.57 1
 -5 13 -7 29.53 7.83 1
 -5 -11 -8 12.2 14.87 -2
 5 -13 8 12.2 14.87 1
 -5 13 -9 6.82 9.37 1
 -5 12 13 8.02 9.55 1
 -5 12 12 17.57 12.22 1
 -5 12 11 15.97 14.25 1
 5 -12 -11 40.56 13.45 1
 5 12 -10 19.05 15.48 -2
 -5 12 10 19.05 15.48 1
 -5 -12 10 -11.79 15.08 -2
 5 -12 -10 -11.79 15.08 1
 -5 12 9 6.26 15.81 1
 5 -12 -9 -6.38 16.93 1
 -5 12 8 16.33 16.46 1
 -5 12 8 1.29 8.24 1
 5 -12 -8 2.41 19.05 1
 -5 12 7 24.73 38.47 1
 5 -12 -7 1.64 11.18 1
 -5 12 6 15.38 24.78 1
 -5 12 6 86.43 39.63 1
 5 -12 -6 48.43 14.71 1
 5 -12 -5 34.58 16.25 1
 -5 12 5 26 12.12 1
 5 -12 -5 5.01 26.22 1
 -5 12 5 47.94 26.56 1
 -5 12 5 19.22 17.24 1
 -5 12 5 44.61 40.58 1
 5 -12 -4 23.11 17.91 1
 -5 12 4 6.99 12.74 1
 5 -12 -4 20.88 27.39 1
 -5 12 4 -3.29 16.54 1
 -5 12 4 21.24 39.36 1
 -5 12 4 4.92 25.71 1
 -5 12 3 41.69 28 1
 -5 12 3 5.25 12.52 1
 5 -12 -3 -10.9 29.36 1
 -5 12 3 -8.42 37.86 1
 -5 12 3 -17.41 15.41 1
 -5 12 2 37.51 40.45 1
 5 -12 -2 36.09 30.52 1
 -5 12 2 68.03 29.05 1
 -5 12 2 42.9 14.4 1
 -5 -11 1 34.67 31.27 -2
 5 -12 -1 34.67 31.27 1
 5 11 -1 87.83 29.73 -2
 -5 12 1 87.83 29.73 1
 5 11 -1 78.34 15.4 -2
 -5 12 1 78.34 15.4 1
 5 -12 0 61.81 31.98 1
 -5 12 0 74.8 29.18 1
 -5 12 0 64.24 14.88 1
 -5 12 -1 19.05 25.18 1
 -5 12 -1 7.82 10.48 1
 5 -12 1 -7.52 16.9 1
 5 -12 1 11.44 29.83 1
 -5 12 -2 55.12 25.27 1
 -5 12 -2 37.11 11.83 1
 -5 12 -2 32.95 11.8 1
 5 -12 2 48.89 15.24 1
 5 -12 2 29.39 30.33 1
 5 -12 3 110.24 19.68 1
 -5 12 -3 133.26 18.91 1
 -5 12 -3 146.4 31.16 1
 -5 12 -4 76.31 13.4 1
 -5 12 -4 83.76 14.93 1
 5 -12 4 80.86 14.14 1
 -5 12 -5 64.37 13.17 1
 5 -12 5 47.13 27.97 1
 -5 12 -6 7.46 10.34 1
 5 -12 6 13.26 25.47 1
 5 -12 7 -15.76 23.28 1
 -5 12 -7 -3.05 9.44 1
 -5 -10 -8 -3.15 21.61 -2
 5 -12 8 -3.15 21.61 1
 5 10 8 26.11 10.07 -2
 -5 12 -8 26.11 10.07 1
 5 -12 9 0.88 17.17 1
 -5 12 -9 30.51 7.18 1
 -5 12 -9 3.81 6.85 1
 5 -12 10 5.24 11.61 1
 -5 11 14 9.26 10.46 1
 -5 11 13 27.3 13.19 1
 -5 11 12 51.43 16.93 1
 5 -11 -12 66.48 15.74 1
 -5 11 11 72.54 19.16 1
 5 -11 -11 81.67 17.91 1
 5 11 -10 49.83 18.8 -2
 -5 11 10 49.83 18.8 1
 -5 -11 10 35.82 18.44 -2
 5 -11 -10 35.82 18.44 1
 -5 11 9 4.27 37.42 1
 -5 11 8 15.08 19.26 1
 -5 11 8 28.78 39.86 1
 5 -11 -8 15.79 21.89 1
 5 -11 -8 16.87 10.07 1
 5 -11 -8 16.76 14.52 1
 -5 11 7 206.15 42.17 1
 -5 11 7 272.83 55.27 1
 -5 11 7 234.64 32 1
 5 -11 -7 275.35 32.32 1
 -5 11 7 198.86 36.74 1
 5 -11 -7 291.04 34.71 1
 5 -11 -7 185.91 39.23 1
 -5 11 6 87.83 29.38 1
 5 -11 -6 55.98 28.66 1
 -5 11 6 82.14 21.97 1
 -5 11 6 131.52 45.92 1
 -5 11 6 79.64 15.33 1
 5 -11 -5 -26 29.03 1
 -5 11 5 -3.59 18.26 1
 -5 11 5 2.2 39.48 1
 -5 11 5 7.21 12.05 1
 -5 11 4 20.71 18.37 1
 5 -11 -4 34.4 30.41 1
 -5 11 4 60.73 41.87 1
 5 -11 -3 115.96 38.46 1
 -5 11 3 270.46 52.05 1
 5 -11 -2 147.75 38.95 1
 -5 11 2 223.43 51.64 1
 -5 -10 1 -24.83 32.87 -2
 5 -11 -1 -24.83 32.87 1
 5 10 -1 67.9 41.71 -2
 -5 11 1 67.9 41.71 1
 5 -11 0 48.14 33.36 1
 5 -11 1 124.38 41.61 1
 -5 11 -1 218.94 27.93 1
 -5 11 -2 159.97 21.72 1
 -5 11 -2 168.56 34.71 1
 -5 11 -3 9.43 10.29 1
 5 -11 3 6.12 13.13 1
 -5 11 -3 -14.66 23.16 1
 -5 11 -3 1.19 13.03 1
 -5 11 -4 40.22 22.8 1
 5 -11 4 10.48 10.69 1
 5 -11 4 -25.08 31.5 1
 -5 11 -4 16.65 13.44 1
 -5 11 -5 173.68 24.6 1
 5 -11 6 59.84 34.46 1
 -5 11 -6 175.16 22.63 1
 5 -11 7 -24.52 27.69 1
 -5 11 -7 29.26 11.92 1
 -5 -9 -8 -27.02 25.47 -2
 5 -11 8 -27.02 25.47 1
 5 9 8 27.01 10.58 -2
 -5 11 -8 27.01 10.58 1
 5 -11 9 37.43 23.55 1
 -5 11 -9 68.88 11.73 1
 5 -11 10 13.63 18.28 1
 -5 11 -10 12.83 8.25 1
 -5 11 -10 37.37 7.75 1
 5 -11 11 8.48 11.84 1
 -5 10 15 4.98 9.47 1
 -5 10 14 38.19 13.48 1
 -5 10 13 41.68 16.13 1
 5 -10 -12 71.27 18.29 1
 -5 10 12 82.39 19.48 1
 5 -10 -11 6.14 16.91 1
 -5 10 11 26.93 17.98 1
 -5 -10 10 69.44 20.25 -2
 5 -10 -10 69.44 20.25 1
 5 -10 -9 42.34 18.49 1
 -5 10 9 46.11 21.05 1
 5 -10 -9 20.37 22.23 1
 5 -10 -8 167.54 26.71 1
 -5 10 8 150.91 21.12 1
 -5 10 8 134.34 28.37 1
 5 -10 -8 129.81 30.79 1
 5 -10 -7 11.98 17.03 1
 -5 10 7 3.08 20.12 1
 -5 10 7 7.72 10.97 1
 5 -10 -7 -2.46 26.76 1
 5 -10 -6 41.44 17.33 1
 5 -10 -6 42.01 15.6 1
 -5 10 6 1.49 19.72 1
 -5 10 6 33.61 42.88 1
 5 -10 -6 22.5 27.99 1
 -5 10 5 305.25 55.1 1
 5 -10 -5 152.6 39.43 1
 5 -10 -4 103.74 36.28 1
 -5 10 4 153.08 47.47 1
 5 -10 -3 56.62 33.05 1
 -5 10 3 73.49 44.38 1
 5 -10 -2 135.77 36.11 1
 -5 10 2 81.69 47.27 1
 -5 -9 1 253.71 52.87 -2
 5 -10 -1 253.71 52.87 1
 5 9 -1 481.84 64.8 -2
 -5 10 1 481.84 64.8 1
 -5 10 0 224.75 31.85 1
 5 -10 0 304.43 47.06 1
 -5 10 -1 -1.64 15.04 1
 5 -10 1 4.26 34.64 1
 5 -10 2 51.06 37.03 1
 -5 10 -2 93.31 20.63 1
 5 -10 2 151.17 21.4 1
 5 -10 3 140.23 21.19 1
 5 -10 3 98.84 38.82 1
 -5 10 -4 14.63 9.47 1
 5 -10 4 -14.65 34.55 1
 -5 10 -4 18.96 21.08 1
 -5 10 -5 12.65 14.69 1
 5 -10 5 14.46 33.37 1
 -5 10 -6 65.47 16.58 1
 -5 10 -7 187.57 24.81 1
 5 -10 7 94.74 37.38 1
 5 8 8 102.18 16.88 -2
 -5 10 -8 102.18 16.88 1
 -5 -8 -8 50.95 31.55 -2
 5 -10 8 50.95 31.55 1
 -5 10 -9 30.6 11.06 1
 5 -10 9 -11.89 26.57 1
 -5 10 -10 19.56 8.78 1
 5 -10 10 1.24 22.8 1
 -5 10 -11 37.85 7.54 1
 5 -10 11 -14.23 18.38 1
 -5 9 16 16.55 7.86 1
 5 -9 -15 8.34 11.75 1
 -5 9 15 58.5 12.5 1
 -5 9 14 57.25 16.09 1
 -5 9 13 69.36 18.58 1
 5 -9 -12 0.74 16.31 1
 -5 9 12 5.88 17.49 1
 5 -9 -11 61.11 21.74 1
 5 9 -10 79.27 23.22 -2
 -5 9 10 79.27 23.22 1
 -5 -9 10 59.39 23.8 -2
 5 -9 -10 59.39 23.8 1
 -5 9 9 179.07 33.01 1
 5 -9 -9 243.37 34.04 1
 5 -9 -9 185.64 34.61 1
 5 -9 -8 6.1 19.89 1
 5 -9 -8 0.12 10.07 1
 -5 9 8 14.28 21.4 1
 5 -9 -8 22.68 25.65 1
 5 -9 -7 100.92 23.68 1
 5 -9 -7 54.92 30.22 1
 5 -9 -7 119.76 18.04 1
 -5 9 7 116.24 25.58 1
 5 -9 -6 166.22 23.2 1
 5 -9 -6 155.82 26.54 1
 -5 9 5 41.1 42.59 1
 5 -9 -5 58.93 17.63 1
 5 -9 -5 5.45 30.13 1
 5 -9 -4 2.79 30.71 1
 -5 9 4 27.44 40.27 1
 5 -9 -3 -0.94 30.89 1
 -5 9 3 -9.44 41.36 1
 5 -9 -2 16.36 31.49 1
 -5 9 2 20.9 15.51 1
 -5 -8 1 61.54 33.55 -2
 5 -9 -1 61.54 33.55 1
 5 8 -1 116.92 41.07 -2
 -5 9 1 116.92 41.07 1
 5 8 -1 39.5 17.79 -2
 -5 9 1 39.5 17.79 1
 -5 9 0 66 18.81 1
 5 -9 0 34.2 34.25 1
 -5 9 -1 54.13 19.56 1
 5 -9 1 88.66 35.67 1
 5 -9 2 125.2 19.34 1
 5 -9 2 78.27 36.43 1
 -5 9 -2 56.82 20.83 1
 5 -9 3 22.15 35.37 1
 5 -9 3 27.32 13.55 1
 -5 9 -3 17.91 17.8 1
 5 -9 4 13.25 36.89 1
 5 -9 4 52.8 12.59 1
 -5 9 -4 43.92 17.91 1
 5 -9 5 82.99 37.55 1
 5 -9 6 284.14 43.53 1
 -5 9 -6 165.35 26.92 1
 -5 9 -7 32.78 15.46 1
 5 -9 7 5.92 33.41 1
 5 7 8 206.98 25.87 -2
 -5 9 -8 206.98 25.87 1
 -5 -7 -8 49.46 38.36 -2
 5 -9 8 49.46 38.36 1
 -5 9 -9 126.41 18.59 1
 5 -9 9 62.38 33.31 1
 -5 9 -10 5.29 9.97 1
 5 -9 10 35.47 27.79 1
 -5 9 -11 15.03 7.88 1
 5 -9 11 -8.62 22.68 1
 5 -9 12 -2.41 16.67 1
 5 -8 -17 2.38 4.8 1
 -5 8 16 23.42 9.95 1
 -5 8 15 85.97 16.9 1
 -5 8 14 15.98 15.13 1
 5 -8 -13 13.88 15.78 1
 -5 8 13 -5.65 16.9 1
 5 -8 -12 32.45 21.92 1
 5 -8 -11 142.47 28.14 1
 -5 8 11 158.44 29.12 1
 5 -8 -11 216.32 32.71 1
 5 8 -10 100.72 27.72 -2
 -5 8 10 100.72 27.72 1
 -5 -8 10 185.13 30.55 -2
 5 -8 -10 185.13 30.55 1
 -5 -8 10 143.53 27.8 -2
 5 -8 -10 143.53 27.8 1
 -5 8 9 -23.54 21.06 1
 5 -8 -9 36.17 23.72 1
 5 -8 -9 10.06 23.53 1
 -5 8 8 191.81 27.96 1
 5 -8 -8 174.52 28.93 1
 5 -8 -8 105.12 30.64 1
 5 -8 -8 130.68 19.8 1
 5 -8 -7 78.42 14.42 1
 5 -8 -7 70.67 22.55 1
 5 -8 -7 34.46 27.35 1
 5 -8 -6 -0.24 12.43 1
 5 -8 -6 3.71 27.02 1
 5 -8 -6 6.06 18.14 1
 5 -8 -5 -21.74 28.44 1
 5 -8 -5 1.25 16.21 1
 5 -8 -4 23.73 28.86 1
 5 -8 -4 14.25 15.09 1
 -5 8 4 1.79 37.73 1
 5 -8 -3 -0.44 29.41 1
 -5 8 3 6.78 36.01 1
 5 -8 -2 75.06 30.72 1
 -5 8 2 13.15 36.93 1
 -5 -7 1 293.93 53.99 -2
 5 -8 -1 293.93 53.99 1
 5 7 -1 490.64 62.57 -2
 -5 8 1 490.64 62.57 1
 5 -8 0 1.88 31.53 1
 -5 8 0 8.05 36.57 1
 5 -8 1 59.9 32.97 1
 -5 8 -1 12.89 18.75 1
 5 -8 2 231.52 47.9 1
 -5 8 -2 146.51 38.19 1
 5 -8 3 117.44 37.4 1
 -5 8 -3 59.58 23.37 1
 5 -8 3 120.11 17.88 1
 5 -8 4 33.49 34.2 1
 -5 8 -4 23.32 19.24 1
 5 -8 4 1.1 10.39 1
 5 -8 4 4.93 36.12 1
 5 -8 5 2.69 11.7 1
 -5 8 -5 0.72 18.25 1
 5 -8 5 6.84 37.69 1
 5 -8 5 -11.29 37.38 1
 5 -8 6 117.26 19.44 1
 5 -8 6 82.06 40.23 1
 5 -8 7 182.57 27.14 1
 -5 8 -7 199.45 28.32 1
 5 -8 7 169.9 44 1
 -5 -6 -8 219.44 48.89 -2
 5 -8 8 219.44 48.89 1
 5 6 8 160.25 25.09 -2
 -5 8 -8 160.25 25.09 1
 5 -8 9 5.59 32.37 1
 -5 8 -9 36.07 13.63 1
 5 -8 9 25.99 11.74 1
 -5 8 -10 114.08 15.98 1
 5 -8 10 89.95 15.53 1
 -5 8 -11 162.94 18.18 1
 5 -8 11 116.58 18.17 1
 5 -8 12 -28.73 21.41 1
 5 -8 13 1.06 12.69 1
 5 -7 -17 46.84 8.85 1
 -5 7 16 44.06 10.89 1
 5 -7 -16 -3.03 11.46 1
 -5 7 15 10.84 13.24 1
 -5 7 14 13.87 15.23 1
 5 -7 -13 62.98 23.66 1
 -5 7 12 107.77 24.48 1
 5 -7 -12 136.36 24.21 1
 5 -7 -12 155.9 30.25 1
 5 -7 -11 130.84 26.04 1
 5 -7 -11 161.59 31.68 1
 -5 7 11 121.92 26.15 1
 -5 -7 10 41.91 21.19 -2
 5 -7 -10 41.91 21.19 1
 -5 -7 10 18.1 24.74 -2
 5 -7 -10 18.1 24.74 1
 5 7 -10 7.11 20.89 -2
 -5 7 10 7.11 20.89 1
 5 -7 -9 -32.18 22.67 1
 5 -7 -9 8.14 24.16 1
 -5 7 9 -10.74 20.05 1
 5 -7 -8 1.7 22.29 1
 5 -7 -8 -9.53 23.38 1
 5 -7 -8 -12.04 9.18 1
 5 -7 -7 10.15 20.47 1
 5 -7 -7 -1.33 9.97 1
 5 -7 -7 -4.75 23.96 1
 5 -7 -6 172.71 27.64 1
 5 -7 -6 168.93 22.6 1
 5 -7 -6 116.43 32.43 1
 5 -7 -5 68.14 27.41 1
 5 -7 -5 46.59 13.68 1
 5 -7 -5 39.27 17.07 1
 -5 7 4 61.64 37.79 1
 5 -7 -4 60.01 28.96 1
 5 -7 -4 93.77 18.29 1
 5 -7 -3 23.81 27.03 1
 -5 7 3 16.52 33.55 1
 -5 7 2 23.16 35.23 1
 5 -7 -2 93.22 28.98 1
 5 -7 -2 41.74 10.23 1
 5 6 -1 48.38 33.38 -2
 -5 7 1 48.38 33.38 1
 -5 -6 1 56.74 28.69 -2
 5 -7 -1 56.74 28.69 1
 -5 -6 1 40.7 10.25 -2
 5 -7 -1 40.7 10.25 1
 5 -7 0 183.72 24.58 1
 5 -7 0 139.48 37.93 1
 5 -7 1 138.51 20.8 1
 5 -7 1 165.58 22.46 1
 5 -7 1 109.89 35.96 1
 5 -7 2 144.86 21.15 1
 5 -7 2 121.1 37.3 1
 5 -7 2 155.83 21.6 1
 5 -7 3 64.6 12.67 1
 5 -7 3 44.46 13.66 1
 -5 7 -3 20.48 21.24 1
 5 -7 3 85.59 37.23 1
 5 -7 3 14.6 34.31 1
 5 -7 4 217.33 25.96 1
 5 -7 4 197.18 27.69 1
 -5 7 -4 114.29 31.62 1
 5 -7 4 192.82 43.71 1
 5 -7 4 289.68 51.25 1
 5 -7 5 228.63 28.87 1
 -5 7 -5 139.83 31.12 1
 5 -7 5 181.12 45.38 1
 5 -7 6 2.57 14.17 1
 -5 7 -6 -0.83 17.94 1
 5 -7 6 -23.8 45.18 1
 5 -7 6 49.77 38.01 1
 5 -7 7 78.07 18.49 1
 5 -7 7 93.1 40.05 1
 5 -7 7 174.95 50.16 1
 -5 -5 -8 177.42 26.23 -2
 5 -7 8 177.42 26.23 1
 5 5 8 179.03 25.92 -2
 -5 7 -8 179.03 25.92 1
 -5 -5 -8 205.98 51.78 -2
 5 -7 8 205.98 51.78 1
 -5 -5 -8 106.55 42.94 -2
 5 -7 8 106.55 42.94 1
 -5 7 -9 261.14 34.68 1
 5 -7 9 335.98 62.39 1
 -5 7 -10 22.79 11.51 1
 5 -7 10 -7.46 12.2 1
 5 -7 10 11.87 32.01 1
 -5 7 -11 12.66 9.18 1
 5 -7 11 1.71 10.87 1
 5 -7 11 2.08 29.09 1
 -5 7 -12 24.4 7.22 1
 5 -7 12 21.93 8.92 1
 5 -7 12 10.81 24.06 1
 5 -7 13 -5.99 17.12 1
 5 -6 -18 41.59 7.14 1
 5 -6 -17 56.71 10.58 1
 -5 6 16 14.34 10.72 1
 5 -6 -16 -9.11 13.28 1
 -5 6 15 -11.9 13.74 1
 -5 6 14 43.2 16.55 1
 5 -6 -13 90.42 20.01 1
 -5 6 13 68.72 19.93 1
 5 -6 -13 99.34 26.87 1
 5 -6 -12 62.89 20.08 1
 -5 6 12 77.3 20.99 1
 5 -6 -12 80.03 28.64 1
 -5 6 11 77.92 21.57 1
 5 -6 -11 102.07 30.52 1
 5 -6 -11 66.03 21.75 1
 5 6 -10 43.52 20.41 -2
 -5 6 10 43.52 20.41 1
 -5 -6 10 78.19 28.07 -2
 5 -6 -10 78.19 28.07 1
 -5 -6 10 42.49 20.79 -2
 5 -6 -10 42.49 20.79 1
 -5 6 9 -10.95 17.92 1
 5 -6 -9 1.24 24.32 1
 5 -6 -9 18.48 20.49 1
 5 -6 -8 82.58 25.1 1
 5 -6 -8 63.09 11.48 1
 5 -6 -8 73.65 23.8 1
 5 -6 -7 86.66 13.72 1
 5 -6 -7 85.34 25.13 1
 5 -6 -7 80.16 22.92 1
 5 -6 -6 21.74 23.77 1
 5 -6 -6 13.69 10.22 1
 5 -6 -6 52.22 18.65 1
 5 -6 -5 2.44 24.53 1
 5 -6 -5 -3.09 10.73 1
 5 -6 -5 6.34 16.1 1
 5 -6 -4 -5.22 12.07 1
 5 -6 -4 -4.56 24.82 1
 5 -6 -3 502.77 56.53 1
 5 -6 -3 323.29 61.24 1
 5 -6 -2 357.4 51.3 1
 -5 -5 1 87.33 18.03 -2
 5 -6 -1 87.33 18.03 1
 -5 -5 1 55.75 29.74 -2
 5 -6 -1 55.75 29.74 1
 -5 -5 1 107.76 15.71 -2
 5 -6 -1 107.76 15.71 1
 5 -6 0 296.14 39.86 1
 -5 6 0 367.57 53.34 1
 5 -6 0 354.64 40.38 1
 5 -6 0 267.35 48.12 1
 5 -6 1 534.48 66.44 1
 5 -6 1 483.73 72.43 1
 5 -6 1 568.43 66.09 1
 5 -6 2 112.95 19.05 1
 5 -6 2 119.83 17.98 1
 5 -6 2 69.06 33.78 1
 5 -6 3 22.22 34.44 1
 5 -6 3 44.53 14.35 1
 5 -6 3 38.49 10.74 1
 5 -6 3 37.56 32.17 1
 5 -6 4 59.97 44.17 1
 -5 6 -4 29.14 22.2 1
 5 -6 4 48.92 15.16 1
 5 -6 4 51.54 10.36 1
 5 -6 4 59.04 35.2 1
 5 -6 5 9.11 14.14 1
 -5 6 -5 -6.42 20.47 1
 5 -6 5 7.07 35.44 1
 5 -6 5 28.18 43.76 1
 5 -6 6 49.65 17.4 1
 -5 6 -6 30.62 19.56 1
 5 -6 6 43.16 38.55 1
 5 -6 6 61.88 51.09 1
 5 -6 7 31.34 17.66 1
 -5 6 -7 44.71 17.8 1
 5 -6 7 53.43 52.21 1
 5 -6 7 35.26 39.8 1
 -5 -4 -8 39.09 17.29 -2
 5 -6 8 39.09 17.29 1
 -5 -4 -8 90.24 53.32 -2
 5 -6 8 90.24 53.32 1
 -5 -4 -8 40.39 38.97 -2
 5 -6 8 40.39 38.97 1
 -5 6 -9 3.95 13.82 1
 5 -6 9 -11.67 36.97 1
 5 -6 9 25.88 46.38 1
 5 -6 10 -2.89 14.46 1
 -5 6 -10 -14.86 11.84 1
 5 -6 10 1.07 34.03 1
 5 -6 11 19.16 13.2 1
 -5 6 -11 21.84 9.55 1
 5 -6 11 6.87 30.75 1
 5 -6 12 3.02 10.31 1
 -5 6 -12 3.86 6.87 1
 5 -6 12 16.63 26.33 1
 5 -6 13 13.46 7.77 1
 5 -6 13 -22.77 20.4 1
 5 -5 -18 15.21 6.63 1
 5 -5 -17 25.48 9.48 1
 -5 5 16 -11.74 10.75 1
 5 -5 -16 -9.03 14.64 1
 -5 5 15 28.86 13.61 1
 5 -5 -14 204.81 35.07 1
 -5 5 13 39.65 18.26 1
 5 -5 -13 85.61 26.69 1
 5 -5 -12 11.43 17.56 1
 -5 5 12 13.74 17.48 1
 5 -5 -12 8.9 26.93 1
 -5 5 11 11.84 17.82 1
 5 -5 -11 -7.87 27.02 1
 5 -5 -11 -9.15 18.21 1
 5 5 -10 18.19 17.42 -2
 -5 5 10 18.19 17.42 1
 -5 -5 10 13.96 25.82 -2
 5 -5 -10 13.96 25.82 1
 -5 -5 10 11.96 18.71 -2
 5 -5 -10 11.96 18.71 1
 5 -5 -9 116.96 27.57 1
 5 -5 -9 36.6 20.96 1
 5 -5 -8 294.45 36.53 1
 5 -5 -8 313.15 41.65 1
 5 -5 -8 343.55 43.9 1
 5 -5 -7 47.26 20.45 1
 5 -5 -7 17 21.04 1
 5 -5 -7 39.84 9.22 1
 5 -5 -6 9.14 17.63 1
 5 -5 -6 22.74 21.53 1
 5 -5 -6 3.37 8.75 1
 5 -5 -5 158.69 20.34 1
 5 -5 -5 89.87 29.3 1
 5 -5 -4 33.31 11.81 1
 5 -5 -4 34.61 23.46 1
 -5 5 3 131.78 35.45 1
 5 -5 -3 108.79 29.66 1
 5 -5 -3 138.83 19.79 1
 -5 5 2 150.89 37.21 1
 5 -5 -2 66.99 19.03 1
 5 4 -1 626.86 82.36 -2
 -5 5 1 626.86 82.36 1
 -5 -4 1 643.8 73.16 -2
 5 -5 -1 643.8 73.16 1
 -5 -4 1 448.92 77.67 -2
 5 -5 -1 448.92 77.67 1
 5 -5 0 33.91 12.29 1
 5 -5 0 2.49 27.24 1
 5 -5 0 41.06 12.81 1
 5 -5 1 1.96 11.79 1
 5 -5 1 0.92 10.4 1
 5 -5 1 -4.19 28.15 1
 5 -5 2 272.98 41.32 1
 5 -5 2 351.84 39.84 1
 5 -5 2 245 49.48 1
 5 -5 3 -16.09 30.55 1
 5 -5 3 -0.83 12.82 1
 5 -5 3 4.13 8.36 1
 5 -5 3 12.13 36.49 1
 5 -5 4 2.92 32.85 1
 5 -5 4 6.48 7.46 1
 5 -5 4 -9.32 43.17 1
 5 -5 4 5.85 14.47 1
 5 -5 5 4.78 16.23 1
 5 -5 5 5.83 35.42 1
 5 -5 5 44.91 48.4 1
 -5 5 -5 21.57 21 1
 5 -5 6 101.19 20.52 1
 5 -5 6 134.39 40.21 1
 -5 5 -6 81.13 16.35 1
 -5 5 -6 61.45 22.15 1
 5 -5 7 172.51 26.35 1
 5 -5 7 118.5 43.36 1
 -5 5 -7 129.18 21.62 1
 5 -5 7 126.83 61.56 1
 -5 5 -7 144.88 24.43 1
 -5 -3 -8 138.82 45.68 -2
 5 -5 8 138.82 45.68 1
 5 3 8 118.29 24.78 -2
 -5 5 -8 118.29 24.78 1
 5 -5 9 140.38 24.49 1
 5 -5 9 117.23 42.98 1
 -5 5 -9 107.45 20.74 1
 5 -5 9 189.46 59.33 1
 -5 5 -9 138.15 20.69 1
 5 -5 10 50.27 49.44 1
 -5 5 -10 40.75 13 1
 5 -5 11 28.73 14.81 1
 5 -5 11 11.8 32.32 1
 -5 5 -11 16.85 9.65 1
 5 -5 12 55.17 28.54 1
 5 -5 12 -10.64 12.42 1
 5 -5 13 14.95 22.14 1
 5 -5 13 24.51 9.89 1
 5 -5 14 -0.31 13.2 1
 5 -4 -18 20.85 7.64 1
 -5 4 18 11.82 7.56 1
 5 -4 -17 15.17 9.6 1
 5 -4 -16 -12.22 15.58 1
 5 -4 -15 49.9 19.91 1
 5 -4 -14 43.73 23.34 1
 -5 4 13 2.07 45.55 1
 -5 4 13 -5.9 16.09 1
 5 -4 -13 36.51 26.04 1
 -5 4 12 52.77 52.97 1
 5 -4 -12 74.67 28.24 1
 5 -4 -12 36.27 17.45 1
 -5 4 12 26.35 17.62 1
 5 -4 -11 34.06 27.78 1
 5 -4 -11 13.35 15.63 1
 -5 4 11 16.94 17 1
 5 -4 -11 17.79 16.81 1
 -5 -4 10 -1.51 16.99 -2
 5 -4 -10 -1.51 16.99 1
 5 4 -10 17.76 16.76 -2
 -5 4 10 17.76 16.76 1
 -5 -4 10 9.01 25.13 -2
 5 -4 -10 9.01 25.13 1
 5 -4 -9 153.71 25.07 1
 5 -4 -9 134.36 30.01 1
 5 -4 -8 52.8 19.64 1
 5 -4 -8 61.65 22.82 1
 5 -4 -8 61.03 9.8 1
 5 -4 -7 118.38 25.36 1
 5 -4 -7 137.41 26.14 1
 5 -4 -7 141.74 18.17 1
 5 -4 -6 53.07 21.12 1
 5 -4 -6 53.13 10.26 1
 5 -4 -5 54.01 11.2 1
 5 -4 -4 107.36 21.55 1
 5 -4 -4 125.29 17.61 1
 5 -4 -3 45.48 17.16 1
 -5 4 3 4.83 31.07 1
 5 -4 -3 53.18 12.11 1
 -5 4 2 192.49 38.72 1
 5 -4 -2 205.16 26.86 1
 5 3 -1 699.85 94.91 -2
 -5 4 1 699.85 94.91 1
 -5 -3 1 738.18 87.76 -2
 5 -4 -1 738.18 87.76 1
 5 -4 0 518.74 62.82 1
 5 -4 1 390.54 62.59 1
 5 -4 1 451.49 57.42 1
 5 -4 1 485.93 56.29 1
 5 -4 2 -0.38 28.14 1
 5 -4 2 1.96 12.51 1
 5 -4 2 -1.19 8.75 1
 5 -4 3 351.76 45.24 1
 5 -4 3 342.52 52.59 1
 5 -4 3 350.05 42.72 1
 5 -4 3 462.39 65.45 1
 5 -4 4 321.46 45.36 1
 5 -4 4 312.25 53.85 1
 5 -4 4 442 68.32 1
 5 -4 4 354.98 42.15 1
 5 -4 5 434.32 65.75 1
 5 -4 5 343.87 35.99 1
 -5 4 -6 33.55 19.81 1
 5 -4 6 17.77 19.05 1
 5 -4 6 -8.92 53.87 1
 -5 4 -6 14.57 12.42 1
 -5 4 -7 83.86 20.81 1
 5 -4 7 143.05 24.89 1
 -5 4 -7 83.14 17.86 1
 5 2 8 503.36 69.12 -2
 -5 4 -8 503.36 69.12 1
 5 2 8 559.98 69.21 -2
 -5 4 -8 559.98 69.21 1
 -5 -2 -8 713.84 72.54 -2
 5 -4 8 713.84 72.54 1
 -5 4 -9 308.47 38.91 1
 -5 4 -9 272.95 39.39 1
 5 -4 9 349.15 43.19 1
 5 -4 10 49.64 52.83 1
 -5 4 -10 147.98 20.8 1
 5 -4 11 -18.58 33.48 1
 5 -4 11 1.37 16.33 1
 5 -4 12 49.17 40.24 1
 5 -4 12 289.57 32 1
 5 -4 13 16.03 26.3 1
 5 -4 13 121.79 16.81 1
 5 -4 14 10.52 14.82 1
 5 -4 14 10.06 6.82 1
 5 -3 -19 21.45 5.52 1
 -5 3 18 25.86 9.73 1
 5 -3 -18 15.11 8.14 1
 5 -3 -17 12.79 11.75 1
 5 -3 -17 -9.01 9.68 1
 5 -3 -16 1.09 16.01 1
 5 -3 -15 47.8 20.52 1
 -5 3 14 49.33 44.87 1
 5 -3 -14 -11.63 22.46 1
 -5 3 13 11.99 14.98 1
 5 -3 -13 0.7 24.67 1
 -5 3 13 -48.49 54.53 1
 5 -3 -12 31.88 16.39 1
 -5 3 12 29.5 16.15 1
 5 -3 -12 35.41 27.17 1
 -5 3 12 63.22 58.31 1
 -5 3 11 60.93 18.5 1
 5 -3 -11 79.99 18.24 1
 5 -3 -11 91.94 18.01 1
 5 -3 -11 53.31 27.32 1
 5 3 -10 10.75 14.87 -2
 -5 3 10 10.75 14.87 1
 -5 -3 10 17.54 23.83 -2
 5 -3 -10 17.54 23.83 1
 -5 -3 10 17.74 15.18 -2
 5 -3 -10 17.74 15.18 1
 5 -3 -9 32.72 22.58 1
 5 -3 -9 27.53 15.72 1
 5 -3 -8 15.47 6.46 1
 5 -3 -8 49.27 20.02 1
 5 -3 -8 41.32 16.25 1
 5 -3 -7 2.93 6.69 1
 5 -3 -7 4.51 16.8 1
 5 -3 -6 11.64 7.59 1
 5 -3 -5 6.38 8.53 1
 5 -3 -5 17.02 17.11 1
 5 -3 -4 -2.46 8.82 1
 5 -3 -4 -0.26 16.17 1
 -5 3 3 0.8 27.02 1
 5 -3 -3 11.74 16.14 1
 5 -3 -3 6.35 9.96 1
 5 -3 -2 820.84 97.48 1
 -5 3 2 792.73 103.95 1
 -5 -2 1 703.32 84.08 -2
 5 -3 -1 703.32 84.08 1
 5 2 -1 708.7 90.85 -2
 -5 3 1 708.7 90.85 1
 5 -3 0 47.92 11.48 1
 5 -3 1 297.42 36.63 1
 5 -3 2 1901.38 220.9 1
 5 -3 2 1755.99 221.96 1
 5 -3 3 2538.7 250.37 1
 5 -3 3 1934.96 237.99 1
 5 -3 3 2001.29 236.66 1
 5 -3 4 280.29 38.53 1
 5 -3 4 380.58 63.33 1
 -5 3 -5 126.41 20.05 1
 5 -3 5 167.02 25.66 1
 5 -3 6 620.75 62.44 1
 -5 3 -6 535.46 58.97 1
 5 -3 7 339.34 41.89 1
 -5 3 -7 302.94 37.1 1
 -5 3 -7 221.26 38.31 1
 -5 -1 -8 116.67 24.51 -2
 5 -3 8 116.67 24.51 1
 -5 -1 -8 150.74 62.79 -2
 5 -3 8 150.74 62.79 1
 5 1 8 52.74 17.01 -2
 -5 3 -8 52.74 17.01 1
 5 1 8 77.1 17.54 -2
 -5 3 -8 77.1 17.54 1
 -5 3 -9 218.76 33.49 1
 5 -3 9 305.72 38.17 1
 5 -3 10 324.61 69.6 1
 5 -3 11 375.93 43.17 1
 -5 3 -11 290.46 40.78 1
 5 -3 12 44.15 30.86 1
 5 -3 12 81.26 17.34 1
 -5 3 -12 54.59 14.91 1
 5 -3 13 17.5 11.96 1
 5 -3 13 26.52 23.78 1
 5 -3 14 75.97 10.63 1
 5 -3 14 -8.82 17.03 1
 -5 2 19 1.47 6.7 1
 5 -2 -18 3.65 8.15 1
 5 -2 -17 22.21 12.95 1
 5 -2 -17 31.85 10.62 1
 5 -2 -16 18.73 17.2 1
 5 -2 -16 39.84 11.75 1
 -5 2 15 48.93 42.26 1
 5 -2 -15 5.35 17.97 1
 -5 2 14 16.43 51.12 1
 5 -2 -14 38.92 22.12 1
 5 -2 -14 40.33 21.52 1
 5 -2 -13 226.24 34.57 1
 -5 2 13 32.42 66.71 1
 5 -2 -12 24.11 14.44 1
 5 -2 -12 1.27 23.82 1
 -5 2 12 -41.61 68.25 1
 5 -2 -11 16.36 13.92 1
 5 -2 -11 25.54 15.42 1
 5 -2 -11 48.32 23.86 1
 -5 2 11 1.93 14.61 1
 5 2 -10 7.05 13.37 -2
 -5 2 10 7.05 13.37 1
 -5 -2 10 11.34 15.74 -2
 5 -2 -10 11.34 15.74 1
 -5 -2 10 16.06 13.31 -2
 5 -2 -10 16.06 13.31 1
 -5 -2 10 5.13 11.46 -2
 5 -2 -10 5.13 11.46 1
 -5 -2 10 15.81 21.42 -2
 5 -2 -10 15.81 21.42 1
 5 -2 -9 6.53 13.41 1
 5 -2 -9 9.44 10.47 1
 5 -2 -8 90.88 21.4 1
 5 -2 -8 82.03 11.71 1
 5 -2 -8 89.56 17.43 1
 5 -2 -8 89.2 17.06 1
 5 -2 -7 54.24 9.29 1
 5 -2 -6 115.28 16.4 1
 5 -2 -6 171.24 23.8 1
 5 -2 -5 81.86 12.99 1
 5 -2 -5 89.66 19.86 1
 5 -2 -4 210.9 27.12 1
 5 -2 -4 234.59 30.87 1
 5 -2 -3 665.12 77.78 1
 -5 2 3 551.29 83.16 1
 5 -2 -2 137.62 18.96 1
 -5 2 2 128.36 31.41 1
 -5 -1 1 293.67 36.23 -2
 5 -2 -1 293.67 36.23 1
 5 -2 0 1048.57 124.45 1
 5 -2 1 1061.96 116.55 1
 5 -2 1 873.6 104.72 1
 5 -2 2 102.45 14.06 1
 5 -2 2 84.37 17.84 1
 5 -2 3 168.29 27.17 1
 5 -2 3 188.43 31.27 1
 5 -2 3 190.83 23.5 1
 5 -2 4 1814.1 195.47 1
 5 -2 4 1480.7 181.53 1
 5 -2 5 506.07 58.72 1
 -5 2 -5 428.7 55.32 1
 5 -2 6 190.95 27.18 1
 -5 2 -6 151.74 21.31 1
 5 -2 7 39.32 21.76 1
 5 -2 7 36.36 55.84 1
 -5 2 -7 24.91 13.86 1
 -5 2 -7 20.51 16.56 1
 5 0 8 156.65 25.57 -2
 -5 2 -8 156.65 25.57 1
 5 0 8 168.37 24.98 -2
 -5 2 -8 168.37 24.98 1
 -5 0 -8 204.06 31.16 -2
 5 -2 8 204.06 31.16 1
 5 -2 9 923.5 103.34 1
 5 -2 9 735.2 77.09 1
 5 -2 10 454.93 75.46 1
 5 -2 10 361.03 49.98 1
 5 -2 11 13.3 16.87 1
 -5 2 -11 1.51 13.9 1
 5 -2 12 97.72 18.86 1
 5 -2 12 79.17 12.77 1
 -5 2 -12 88.19 16.45 1
 5 -2 13 116.6 16.99 1
 5 -2 13 13.66 25.43 1
 5 -2 14 11.89 8.41 1
 5 -2 14 8.43 15.25 1
 -5 1 19 25.51 8.29 1
 5 -1 -18 15.99 8.54 1
 5 -1 -17 18.89 13.11 1
 5 -1 -17 39.9 10.66 1
 5 -1 -16 34.28 16.53 1
 5 -1 -16 2.81 10.82 1
 -5 1 15 43.38 45.06 1
 5 -1 -14 217.67 28.95 1
 -5 1 14 85 60.76 1
 5 -1 -14 107.57 29.21 1
 5 -1 -13 66.72 21.84 1
 -5 1 13 58.25 64.14 1
 5 -1 -12 3.41 20.33 1
 5 -1 -12 -26.72 14.96 1
 -5 1 12 8.17 70.73 1
 5 -1 -11 43.56 15.78 1
 5 -1 -11 30.71 14.87 1
 5 -1 -11 23.68 20.94 1
 -5 -1 10 10.91 11.8 -2
 5 -1 -10 10.91 11.8 1
 -5 -1 10 11.82 19.76 -2
 5 -1 -10 11.82 19.76 1
 -5 -1 10 2.57 12.35 -2
 5 -1 -10 2.57 12.35 1
 -5 -1 10 10.18 15.92 -2
 5 -1 -10 10.18 15.92 1
 5 -1 -9 80.56 14.1 1
 5 -1 -9 77.51 20.46 1
 5 -1 -9 57.05 16.96 1
 5 -1 -9 43.15 14.29 1
 5 -1 -8 139.07 20.31 1
 5 -1 -8 133.46 17.49 1
 5 -1 -8 155.37 25.46 1
 5 -1 -8 150.38 22.09 1
 5 -1 -7 19.61 16.78 1
 5 -1 -7 10.47 6.52 1
 5 -1 -7 10.95 20.1 1
 5 -1 -6 246.02 32.39 1
 5 -1 -6 251.32 36.88 1
 5 -1 -6 221.5 27.99 1
 5 -1 -5 184.66 26.32 1
 5 -1 -5 167.22 21.81 1
 5 -1 -4 51.94 16.06 1
 5 -1 -4 37.19 9.33 1
 5 -1 -3 128.11 16.61 1
 -5 1 3 67.18 25.21 1
 5 -1 -2 337.77 40.85 1
 -5 1 2 325.69 46.9 1
 -5 0 1 553.78 66.24 -2
 5 -1 -1 553.78 66.24 1
 5 -1 0 39.71 9.56 1
 5 -1 1 28.2 33.96 1
 5 -1 1 17.27 8.09 1
 5 -1 1 17.15 24.84 1
 5 -1 2 55.95 22.59 1
 5 -1 2 20.8 14.13 1
 5 -1 2 45.51 8.63 1
 5 -1 3 2170.08 258.1 1
 5 -1 3 2152.89 255.69 1
 5 -1 3 2170.5 256.94 1
 5 -1 3 2410.26 266.47 1
 -5 1 -4 129.23 18.43 1
 5 -1 4 79.26 44.38 1
 5 -1 4 129.13 22.37 1
 -5 1 -5 23.35 11.42 1
 5 -1 5 7.4 17.89 1
 5 -1 5 41.47 42.19 1
 -5 1 -6 62.28 19.87 1
 -5 1 -6 74.65 16.07 1
 5 -1 6 102.23 23.67 1
 5 -1 7 105.81 53.43 1
 -5 1 -7 89.46 17.58 1
 5 -1 7 74.57 24.08 1
 -5 1 -8 54.09 48.55 -2
 5 -1 8 54.09 48.55 1
 5 -1 8 24.25 15.23 -2
 -5 1 -8 24.25 15.23 1
 -5 1 -8 11.8 22.05 -2
 5 -1 8 11.8 22.05 1
 -5 1 -9 58.78 17.01 1
 5 -1 9 57.19 21.94 1
 5 -1 10 53.28 44.07 1
 -5 1 -10 19.08 15.54 1
 5 -1 10 21.08 19.41 1
 5 -1 11 17.95 9.65 1
 -5 1 -11 22.45 14.35 1
 5 -1 11 12.89 16.38 1
 5 -1 12 14 8.62 1
 -5 1 -12 17 13.1 1
 5 -1 12 1.78 14.89 1
 5 -1 13 -19.91 22.54 1
 -5 1 -13 -10.72 11.37 1
 5 -1 13 6.02 11.7 1
 5 -1 14 16.13 14.08 1
 5 -1 14 0.13 7.88 1
 -5 0 19 24.13 8.1 1
 5 0 -18 11.91 8.26 1
 5 0 -17 -2.11 9.6 1
 5 0 -17 -5.69 12.31 1
 5 0 -16 4.02 10.46 1
 5 0 -16 3.6 16.2 1
 -5 0 15 -2.41 50.9 1
 -5 0 14 31.24 59.13 1
 5 0 -14 69.04 22.92 1
 -5 0 13 16.54 68.14 1
 5 0 -13 17.34 13.08 1
 5 0 -13 14.6 17.39 1
 5 0 -13 5.55 22.16 1
 -5 0 12 -8.39 74.49 1
 5 0 -12 5.52 18.12 1
 5 0 -12 2.01 14.33 1
 5 0 -12 1.79 21.81 1
 5 0 -11 -8.57 14.74 1
 5 0 -11 21.86 17.94 1
 5 0 -11 2.91 14.78 1
 -5 0 10 -6.29 12.7 -2
 5 0 -10 -6.29 12.7 1
 -5 0 10 4.36 17.19 -2
 5 0 -10 4.36 17.19 1
 -5 0 10 12.18 15.41 -2
 5 0 -10 12.18 15.41 1
 5 0 -9 11.18 10.01 1
 5 0 -9 11.73 9.69 1
 5 0 -9 14.89 15.57 1
 5 0 -9 21.96 12.74 1
 5 0 -9 11.55 14.86 1
 5 0 -8 71.84 18.48 1
 5 0 -8 83.31 16.39 1
 5 0 -8 102.13 13.07 1
 5 0 -8 107.24 20.28 1
 5 0 -8 100.74 22.49 1
 5 0 -7 32.52 7.69 1
 5 0 -7 41.28 16.17 1
 5 0 -7 33.09 20.63 1
 5 0 -7 43.82 14.94 1
 5 0 -6 43.68 8.93 1
 5 0 -6 30.65 22.72 1
 5 0 -6 52.07 16.44 1
 5 0 -5 3.59 7.37 1
 5 0 -5 -7.07 23.85 1
 5 0 -5 3.51 14.64 1
 -5 0 4 10.94 16.6 1
 5 0 -4 -2.74 25.2 1
 5 0 -4 10.84 7.99 1
 5 0 -3 95.68 29.15 1
 5 0 -3 93.56 13.78 1
 5 0 -2 51.06 27.32 1
 5 0 -2 37.34 9.47 1
 -5 1 1 159.44 35.8 -2
 5 0 -1 159.44 35.8 1
 -5 1 1 194.43 24.29 -2
 5 0 -1 194.43 24.29 1
 5 0 0 4.8 25.24 1
 5 0 0 2.35 7.77 1
 5 0 1 14.98 23.9 1
 5 0 1 5 7.28 1
 5 0 1 7.43 33.77 1
 5 0 2 4.71 6.79 1
 5 0 2 5.3 20.88 1
 5 0 3 22.11 6.94 1
 5 0 3 21.31 19.66 1
 5 0 3 24.93 13.46 1
 -5 0 -4 50.24 12.63 1
 5 0 4 74.58 37.85 1
 5 0 4 64.39 16.39 1
 -5 0 -5 32.37 12.31 1
 5 0 5 64.71 42.76 1
 5 0 5 25.98 17.5 1
 -5 0 -6 6.39 12.98 1
 5 0 6 2.44 44.79 1
 5 0 6 1.6 19.54 1
 -5 0 -7 19.13 14.32 1
 5 0 7 37.58 45.21 1
 5 0 7 2.56 20.11 1
 5 -2 8 83.91 19.68 -2
 -5 0 -8 83.91 19.68 1
 -5 2 -8 108.45 24.27 -2
 5 0 8 108.45 24.27 1
 5 0 9 416.53 44.6 1
 5 0 9 269.05 68.68 1
 -5 0 -9 266.02 40.78 1
 5 0 10 156.48 22.4 1
 5 0 10 163.22 28.19 1
 5 0 10 172.48 48.98 1
 5 0 11 23.72 10.27 1
 5 0 11 41.05 17.33 1
 -5 0 -11 2.42 14.75 1
 5 0 12 9.32 10.18 1
 5 0 12 17.66 14.4 1
 -5 0 -12 23.31 13.59 1
 -5 0 -13 38.64 12.1 1
 5 0 13 44.47 12.06 1
 5 0 14 20.64 7.98 1
 -5 -1 19 2.25 7.61 1
 5 1 -17 -6.88 9.44 1
 5 1 -17 -12.05 12.18 1
 5 1 -16 14 10.36 1
 5 1 -16 18.53 15.87 1
 -5 -1 15 19.79 51.76 1
 5 1 -14 6.82 11.04 1
 5 1 -14 -6.8 21.19 1
 -5 -1 14 2.68 63.27 1
 5 1 -13 -6.34 22.04 1
 5 1 -13 5.34 13 1
 -5 -1 13 19.82 72 1
 5 1 -12 -0.37 16.71 1
 -5 -1 12 -11.51 76.08 1
 5 1 -12 -5.59 21.12 1
 5 1 -12 9.93 14.21 1
 5 1 -11 69.69 18.58 1
 5 1 -11 114.47 19.32 1
 -5 -1 11 52.71 76.27 1
 5 1 -11 70.68 17.99 1
 5 1 -11 66.19 23.05 1
 -5 1 10 7.95 16.29 -2
 5 1 -10 7.95 16.29 1
 -5 1 10 3.8 14.52 -2
 5 1 -10 3.8 14.52 1
 -5 1 10 13.95 14.33 -2
 5 1 -10 13.95 14.33 1
 -5 1 10 15.23 15.44 -2
 5 1 -10 15.23 15.44 1
 5 1 -9 102.94 20.67 1
 5 1 -9 93.72 19.63 1
 5 1 -9 86.83 18.78 1
 5 1 -9 82.14 17.65 1
 5 1 -8 109.48 19.97 1
 5 1 -8 165.52 25.24 1
 5 1 -8 167.96 21.3 1
 5 1 -8 129.66 21.89 1
 5 1 -8 108.04 21.82 1
 5 1 -8 121.43 19.55 1
 5 1 -8 122.58 16.49 1
 5 1 -7 0.47 11.26 1
 5 1 -7 -1.36 13.23 1
 5 1 -7 4.07 14.88 1
 5 1 -7 1.66 20.3 1
 5 1 -7 1.7 6.72 1
 5 1 -7 -7.64 13.87 1
 5 1 -6 138.84 20.71 1
 5 1 -6 121.52 16.74 1
 5 1 -6 145.04 27.98 1
 5 1 -5 162.93 21.02 1
 5 1 -5 174.1 32.19 1
 5 1 -4 32.57 8.82 1
 5 1 -4 26.61 25.59 1
 5 1 -4 28.18 29.77 1
 5 1 -3 22.7 8.44 1
 5 1 -3 5.35 30.86 1
 5 1 -3 10.23 25.91 1
 5 1 -2 396.87 48.19 1
 5 1 -2 427.98 59.7 1
 5 1 -2 420.24 55.92 1
 -5 2 1 477.17 57.37 -2
 5 1 -1 477.17 57.37 1
 -5 2 1 501.36 64.2 -2
 5 1 -1 501.36 64.2 1
 5 1 0 140.1 18.93 1
 5 1 0 157.62 32.34 1
 5 1 1 6.38 7.56 1
 5 1 1 -5.73 23.19 1
 5 1 2 17.6 7.26 1
 5 1 2 20.33 21.08 1
 5 1 3 1685.79 198.14 1
 5 1 3 1645.7 196.95 1
 5 1 3 1775.16 199.61 1
 -5 -1 -4 662.49 84.09 1
 5 1 4 760 85.52 1
 5 1 4 912.55 99.64 1
 5 1 5 285.75 50.59 1
 -5 -1 -5 186.84 27.38 1
 5 1 5 223.36 30.32 1
 5 1 6 41.4 43.53 1
 -5 -1 -6 27.41 14.06 1
 5 1 6 4.84 18.25 1
 5 1 7 208.82 32.89 1
 -5 -1 -7 202.06 29.94 1
 -5 3 -8 153.12 26.42 -2
 5 1 8 153.12 26.42 1
 5 -3 8 116.47 22.72 -2
 -5 -1 -8 116.47 22.72 1
 -5 3 -8 178.92 52.2 -2
 5 1 8 178.92 52.2 1
 5 1 9 358.45 40.24 1
 5 1 9 443.17 65.75 1
 5 1 10 49.4 42.61 1
 5 1 10 39.51 12.32 1
 -5 -1 -11 108.9 22.43 1
 5 1 11 97.63 23.28 1
 5 1 12 217.33 26.07 1
 -5 -1 -12 162.7 27.75 1
 5 1 12 212.13 28.23 1
 -5 -1 -13 50.36 13.2 1
 5 1 13 71.87 13.05 1
 -5 -1 -14 -7.13 7.36 1
 5 1 14 -8.16 5.84 1
 -5 -2 19 2.41 6.8 1
 -5 -2 18 3.27 9.9 1
 5 2 -17 13.99 11.51 1
 5 2 -17 9.99 10.01 1
 5 2 -17 21.08 9.3 1
 5 2 -16 15.85 9.94 1
 5 2 -16 2.9 15.21 1
 -5 -2 15 -12.53 51.73 1
 -5 -2 14 51.58 62.15 1
 5 2 -14 52.26 21.2 1
 5 2 -14 51.62 12.58 1
 5 2 -14 48.29 12.38 1
 -5 -2 13 2.87 68.03 1
 5 2 -13 69.07 21.87 1
 5 2 -13 37.51 13.97 1
 5 2 -13 23.32 11.23 1
 -5 -2 12 44.24 80.42 1
 5 2 -12 84.64 23.51 1
 5 2 -12 88.4 17.44 1
 5 2 -12 79.47 13.66 1
 5 2 -12 48.12 20.56 1
 -5 -2 11 24.45 74.17 1
 5 2 -11 18.29 16.23 1
 5 2 -11 11.28 20.83 1
 5 2 -11 23.64 14.63 1
 -5 2 10 11.42 16.62 -2
 5 2 -10 11.42 16.62 1
 -5 2 10 6.27 14.64 -2
 5 2 -10 6.27 14.64 1
 -5 2 10 15.54 14.28 -2
 5 2 -10 15.54 14.28 1
 -5 2 10 36.22 19.56 -2
 5 2 -10 36.22 19.56 1
 5 2 -9 142.62 25.17 1
 5 2 -9 124.97 24.1 1
 5 2 -9 177.97 26.17 1
 5 2 -9 136.55 22.7 1
 5 2 -9 131.12 22.45 1
 5 2 -8 6.21 18.92 1
 5 2 -8 15.19 15.63 1
 5 2 -8 37.47 20.28 1
 5 2 -8 9.11 17.44 1
 5 2 -8 25.88 13.24 1
 5 2 -8 10.01 14.94 1
 5 2 -8 25.35 11.17 1
 5 2 -8 25.22 11.3 1
 5 2 -7 18.04 11.35 1
 5 2 -7 12.48 16.63 1
 5 2 -7 16.19 19.49 1
 5 2 -7 25.3 21.15 1
 5 2 -7 20.54 14.4 1
 5 2 -7 12.23 7.2 1
 5 2 -7 12.72 12.34 1
 5 2 -7 21.18 11.94 1
 5 2 -7 4.53 14.3 1
 5 2 -6 124.08 25.76 1
 5 2 -6 79.05 12.68 1
 5 2 -6 128.29 31.7 1
 5 2 -5 109.8 32.35 1
 5 2 -5 126.42 28.15 1
 5 2 -5 111.43 15.65 1
 5 2 -4 0.83 24.23 1
 5 2 -4 3.52 8.05 1
 5 2 -4 -1.16 28.55 1
 5 2 -3 942.71 111.78 1
 5 2 -3 887.79 107.69 1
 5 2 -3 861.41 103.09 1
 5 2 -2 1161.98 119.71 1
 5 2 -2 975.47 114.23 1
 5 2 -2 903.38 109.51 1
 -5 3 1 586.96 78.92 -2
 5 2 -1 586.96 78.92 1
 -5 3 1 574.77 74.05 -2
 5 2 -1 574.77 74.05 1
 -5 3 1 573 68.51 -2
 5 2 -1 573 68.51 1
 5 2 0 41.39 9.16 1
 5 2 0 40.4 24.56 1
 5 2 0 40.54 28.22 1
 5 2 1 384.92 46.9 1
 5 2 1 428.8 53.07 1
 5 2 1 399.32 58.06 1
 5 2 2 1065.68 128.74 1
 5 2 2 1239.65 132.24 1
 5 2 3 1111.26 122.23 1
 5 2 3 1002.93 123.58 1
 5 2 3 957.72 121.36 1
 5 2 4 7.09 17.29 1
 -5 -2 -4 0.25 11.99 1
 5 2 4 -2.95 12.74 1
 5 2 4 25.34 30.23 1
 5 2 5 232.49 34.17 1
 5 2 5 228.18 32.87 1
 5 2 5 318.18 51.11 1
 -5 -2 -5 233 31.35 1
 5 2 6 1089.13 116.14 1
 5 2 6 1226.25 130.33 1
 5 2 6 905.92 114.9 1
 -5 -2 -6 899.37 113.83 1
 -5 -2 -7 327.58 46.44 1
 5 2 7 388.07 47.93 1
 -5 4 -8 363.27 40.73 -2
 5 2 8 363.27 40.73 1
 5 -4 8 254.33 41.81 -2
 -5 -2 -8 254.33 41.81 1
 -5 4 -8 318.58 43.83 -2
 5 2 8 318.58 43.83 1
 -5 4 -8 409.28 64.95 -2
 5 2 8 409.28 64.95 1
 5 2 9 391.51 45.93 1
 5 2 9 356.6 68.05 1
 -5 -2 -9 332.17 47.13 1
 5 2 9 368.56 48.58 1
 5 2 10 688.96 82.71 1
 5 2 10 653.8 97.4 1
 5 2 11 392.81 49.64 1
 5 2 11 472.83 48.48 1
 -5 -2 -12 17.09 13.44 1
 5 2 12 24.36 8.68 1
 -5 -2 -13 39.38 11.23 1
 5 2 13 29.19 9.85 1
 -5 -2 -14 26.56 7.49 1
 -5 -3 18 9.36 9.3 1
 5 3 -18 11.22 7.63 1
 5 3 -17 -4.2 9.94 1
 5 3 -17 -12.72 10.8 1
 5 3 -16 1.71 13.87 1
 5 3 -16 6.63 9.46 1
 -5 -3 15 -12.37 51.76 1
 5 3 -15 12.72 8.64 1
 5 3 -14 5.97 10.19 1
 -5 -3 14 10.77 57.45 1
 5 3 -14 20.02 19.07 1
 5 3 -14 3.32 10.67 1
 5 3 -13 38.39 11.31 1
 -5 -3 13 5.7 69.18 1
 5 3 -13 36.07 21.16 1
 5 3 -13 49.03 13.97 1
 5 3 -12 62.35 12.14 1
 5 3 -12 41.4 20.48 1
 -5 -3 12 32.42 80.44 1
 5 3 -12 82.73 22.42 1
 5 3 -12 51.45 15.83 1
 5 3 -11 52.36 10.75 1
 5 3 -11 36.48 17.67 1
 -5 -3 11 83.94 77.74 1
 5 3 -11 51.33 15.95 1
 5 3 -11 37.36 21.55 1
 -5 3 10 -9.7 19.47 -2
 5 3 -10 -9.7 19.47 1
 -5 3 10 22.48 17.16 -2
 5 3 -10 22.48 17.16 1
 -5 3 10 7.34 14.53 -2
 5 3 -10 7.34 14.53 1
 -5 3 10 5.54 8.04 -2
 5 3 -10 5.54 8.04 1
 -5 3 10 0.71 16.21 -2
 5 3 -10 0.71 16.21 1
 5 3 -9 108.78 19.88 1
 5 3 -9 102.06 22.83 1
 5 3 -9 127.63 24.07 1
 5 3 -9 109.13 20.97 1
 5 3 -9 100.54 19.89 1
 5 3 -9 108.73 15.58 1
 5 3 -8 64.51 10.1 1
 5 3 -8 26.83 20.55 1
 5 3 -8 25.05 18.11 1
 5 3 -8 48.35 15.41 1
 5 3 -8 29.76 14.92 1
 5 3 -8 50.16 16.06 1
 5 3 -7 4.44 10.3 1
 5 3 -7 9.89 13.6 1
 5 3 -7 11.2 12.45 1
 5 3 -7 -19.37 21.93 1
 5 3 -7 5.09 14.14 1
 5 3 -7 16.71 16.31 1
 5 3 -7 2.13 12.65 1
 5 3 -7 9.92 18.1 1
 5 3 -7 8.81 7.75 1
 5 3 -6 135.92 28.19 1
 5 3 -6 122.19 25.03 1
 5 3 -6 132.23 20.76 1
 5 3 -6 103.34 21.88 1
 5 3 -6 130.4 19.94 1
 5 3 -6 101.2 20.31 1
 5 3 -6 153.33 20.5 1
 5 3 -5 551.79 64.71 1
 5 3 -5 470.84 58.76 1
 5 3 -4 396.96 52.86 1
 5 3 -4 293.58 37.23 1
 5 3 -4 361.56 45.7 1
 5 3 -3 885.08 106.74 1
 5 3 -3 737.18 101.13 1
 5 3 -3 673.48 96.82 1
 5 3 -3 992.44 97.02 1
 5 3 -2 76.11 33.8 1
 5 3 -2 83.77 27.44 1
 5 3 -2 67.41 11.49 1
 5 3 -2 61.5 11.23 1
 -5 4 1 572.29 74.92 -2
 5 3 -1 572.29 74.92 1
 -5 4 1 537.93 69.56 -2
 5 3 -1 537.93 69.56 1
 -5 4 1 473.28 63.69 -2
 5 3 -1 473.28 63.69 1
 -5 4 1 602.52 63.9 -2
 5 3 -1 602.52 63.9 1
 5 3 0 1258.99 149.84 1
 5 3 0 1574.13 159.2 1
 5 3 0 1123.78 152.01 1
 5 3 0 1402.05 153.58 1
 5 3 1 1065.96 145.2 1
 5 3 1 1400.96 146.43 1
 5 3 2 122.32 26.99 1
 5 3 2 146.78 21.08 1
 5 3 2 63.02 22.72 1
 5 3 3 561.7 61.5 1
 5 3 3 524.63 58.5 1
 5 3 3 400.48 61.28 1
 5 3 3 432.2 59.18 1
 5 3 4 1639.35 188.76 1
 5 3 4 1540.39 187.65 1
 5 3 5 766.89 89.17 1
 5 3 5 629.46 76.43 1
 -5 -3 -5 586.76 75.8 1
 5 3 5 665.95 78.39 1
 5 3 6 234.49 45.91 1
 -5 -3 -6 134.41 25.43 1
 5 3 6 183.58 23.73 1
 5 3 6 169.19 25.73 1
 5 3 6 170.24 30.32 1
 5 3 7 47.71 17.61 1
 5 3 7 81.1 15.19 1
 5 3 7 83.8 24.18 1
 -5 -3 -7 59.47 18.05 1
 5 3 7 43.5 36.86 1
 -5 5 -8 655.74 87.24 -2
 5 3 8 655.74 87.24 1
 5 -5 8 547.95 70.86 -2
 -5 -3 -8 547.95 70.86 1
 -5 5 -8 600.68 71.9 -2
 5 3 8 600.68 71.9 1
 -5 -3 -9 332.85 48.1 1
 5 3 9 422.03 47.42 1
 5 3 9 364.66 48.85 1
 5 3 10 172.03 22.7 1
 5 3 10 123.49 23.57 1
 -5 -3 -11 -1.78 14.21 1
 5 3 11 8.37 9.76 1
 5 3 11 4.49 12.26 1
 5 3 12 86.82 15.45 1
 -5 -3 -12 100.39 16.95 1
 -5 -3 -13 47.55 11.4 1
 5 4 -18 2.27 7.36 1
 -5 -4 18 6.47 7.18 1
 5 4 -17 0.17 9.75 1
 -5 -4 17 -5.09 9.77 1
 5 4 -17 2.69 9.81 1
 5 4 -16 7.88 11.63 1
 5 4 -16 30.31 13.31 1
 -5 -4 15 -33.83 47.71 1
 5 4 -15 6.55 8.47 1
 5 4 -15 -5.05 15.96 1
 5 4 -14 -9.42 9.89 1
 -5 -4 14 7.88 60.01 1
 5 4 -14 10.21 10.19 1
 5 4 -14 -1.54 18.24 1
 5 4 -13 57.85 12.15 1
 -5 -4 13 11.14 65.37 1
 5 4 -13 52.65 14.38 1
 5 4 -13 61.61 20.92 1
 5 4 -12 18.27 20.22 1
 5 4 -12 14 9.7 1
 -5 -4 12 -26.07 70.73 1
 5 4 -12 37.62 13.92 1
 5 4 -12 10.17 20.26 1
 5 4 -11 30.02 19.04 1
 5 4 -11 40.24 9.88 1
 5 4 -11 14.64 20.6 1
 -5 -4 11 5.72 76 1
 5 4 -11 32.15 14.68 1
 -5 4 10 -3.42 17.12 -2
 5 4 -10 -3.42 17.12 1
 -5 4 10 -3.28 19.18 -2
 5 4 -10 -3.28 19.18 1
 -5 4 10 -1.12 16.42 -2
 5 4 -10 -1.12 16.42 1
 5 -4 -10 36.64 71.48 -2
 -5 -4 10 36.64 71.48 1
 -5 4 10 -1.78 13.93 -2
 5 4 -10 -1.78 13.93 1
 -5 4 10 15.51 14.18 -2
 5 4 -10 15.51 14.18 1
 5 4 -9 112.84 25.28 1
 5 4 -9 162.28 18.78 1
 5 4 -9 154.06 33.5 1
 5 4 -9 99.51 24.32 1
 5 4 -9 105.51 22.71 1
 5 4 -9 106.3 22.64 1
 5 4 -9 131.85 21.24 1
 5 4 -9 121.55 21.65 1
 5 4 -8 30.01 13.83 1
 5 4 -8 29.23 8.71 1
 5 4 -8 16.65 13.66 1
 5 4 -8 -0.91 19.97 1
 5 4 -8 13.8 13.5 1
 5 4 -8 26.8 12.03 1
 5 4 -8 51.57 28.15 1
 5 4 -8 25.78 14.95 1
 5 4 -8 19.78 9.91 1
 5 4 -8 22.09 17.06 1
 5 4 -8 49.7 18.09 1
 5 4 -7 -4.81 12.75 1
 5 4 -7 26.45 19.1 1
 5 4 -7 -1.11 12.4 1
 5 4 -7 9.21 10.93 1
 5 4 -7 -11.31 18.52 1
 5 4 -7 12.66 14.95 1
 5 4 -7 8.27 8.26 1
 5 4 -7 -3.41 12.64 1
 5 4 -7 -9.02 16.14 1
 5 4 -7 -3.29 9.45 1
 5 4 -6 69.5 13.86 1
 5 4 -6 50.32 20.93 1
 5 4 -6 84.32 15.73 1
 5 4 -6 80.66 15.55 1
 5 4 -6 80.76 13.14 1
 5 4 -6 89.79 17.83 1
 5 4 -6 57.11 17.53 1
 5 4 -6 82.49 21.4 1
 5 4 -6 54.42 15.27 1
 5 4 -5 509.54 55.43 1
 5 4 -5 430.46 57.39 1
 5 4 -5 485.7 53.99 1
 5 4 -5 378.19 54.76 1
 5 4 -5 535.76 55.07 1
 5 4 -5 325.65 54.06 1
 5 4 -5 440.68 54.85 1
 5 4 -5 539.34 58.02 1
 5 4 -4 54.21 14.12 1
 5 4 -4 38.54 15.62 1
 5 4 -4 38.69 19.99 1
 5 4 -4 39.84 12.24 1
 5 4 -4 32.16 20.01 1
 5 4 -4 36.76 10.44 1
 5 4 -3 55.41 20.12 1
 5 4 -3 64.3 17.19 1
 5 4 -3 59.64 22.8 1
 5 4 -3 49.19 12.19 1
 5 4 -3 66.72 10.87 1
 5 4 -2 873.63 102.63 1
 5 4 -2 705.36 101.46 1
 5 4 -2 798.29 101.15 1
 5 4 -2 761.11 104.22 1
 5 4 -2 683.82 103.87 1
 -5 5 1 716.26 94.8 -2
 5 4 -1 716.26 94.8 1
 -5 5 1 661.88 91.68 -2
 5 4 -1 661.88 91.68 1
 -5 5 1 661.89 91.98 -2
 5 4 -1 661.89 91.98 1
 -5 5 1 572.43 94.17 -2
 5 4 -1 572.43 94.17 1
 5 4 0 215.33 29.43 1
 5 4 0 281.64 29.14 1
 5 4 0 184.26 34.94 1
 5 4 0 184.25 35.54 1
 5 4 0 198.38 30.7 1
 5 4 1 66.93 16.04 1
 5 4 1 36.4 20.01 1
 5 4 1 28.7 22.42 1
 5 4 1 61.25 11.08 1
 5 4 1 46.01 14.75 1
 5 4 1 43.21 10.26 1
 5 4 2 1109.46 103.53 1
 5 4 2 649.07 104.1 1
 5 4 2 609.83 103.82 1
 5 4 2 951.56 101.51 1
 5 4 2 976.23 101.35 1
 5 4 2 682.2 101.38 1
 5 4 3 395.91 57.72 1
 5 4 3 556.22 58.25 1
 5 4 3 468.32 58.37 1
 5 4 3 347.47 61.34 1
 5 4 3 539.18 57.92 1
 5 4 3 592.29 69 1
 5 4 3 536.49 61.03 1
 5 4 4 222.65 33.04 1
 5 4 4 230.41 27.65 1
 5 4 4 221.11 27.95 1
 5 4 5 21.93 20.03 1
 5 4 5 10.94 12.14 1
 5 4 5 16.51 12.19 1
 5 4 6 60.47 23.12 1
 5 4 6 55.35 14.43 1
 5 4 6 36.14 14.65 1
 -5 -4 -6 55.3 17.01 1
 5 4 7 408.15 43.19 1
 5 4 7 388.16 47.58 1
 -5 -4 -7 279.24 43.83 1
 5 4 7 298.73 43.57 1
 -5 6 -8 106 24.53 -2
 5 4 8 106 24.53 1
 5 -6 8 81.44 19.68 -2
 -5 -4 -8 81.44 19.68 1
 -5 6 -8 83.88 18.17 -2
 5 4 8 83.88 18.17 1
 5 4 9 31.21 14.41 1
 -5 -4 -10 9 14.91 1
 5 4 10 -3.96 11.34 1
 5 4 10 15.54 12.29 1
 -5 -4 -11 14.55 14 1
 5 4 11 25.81 10.59 1
 -5 -4 -12 0.7 11.74 1
 -5 -4 -13 5.62 8.83 1
 5 5 -18 10.59 7.05 1
 -5 -5 17 10.52 8.22 1
 5 5 -17 8.06 8.76 1
 5 5 -17 4.67 9.6 1
 5 5 -16 -4.1 12.05 1
 5 5 -16 7.39 11.76 1
 5 5 -15 66.41 15.21 1
 5 5 -15 46.72 16.67 1
 5 5 -15 59.34 11.17 1
 -5 -5 14 30.06 52.01 1
 -5 -5 13 -34.73 63.15 1
 5 5 -13 15.94 18.32 1
 5 5 -13 18.33 14.72 1
 5 5 -13 9.62 11.85 1
 5 5 -12 -1.84 19.49 1
 5 5 -12 2.12 18.53 1
 5 5 -12 14.27 15.55 1
 5 5 -12 3.67 12.94 1
 5 5 -11 26.26 16.44 1
 -5 -5 11 -8.47 73.65 1
 5 5 -11 14.51 19.58 1
 5 5 -11 9.56 19.11 1
 5 5 -11 8.87 15.09 1
 5 5 -11 8.43 13.92 1
 -5 5 10 27.6 16.11 -2
 5 5 -10 27.6 16.11 1
 5 -5 -10 32.06 68.99 -2
 -5 -5 10 32.06 68.99 1
 -5 5 10 12.81 16.42 -2
 5 5 -10 12.81 16.42 1
 -5 5 10 21.6 17.63 -2
 5 5 -10 21.6 17.63 1
 -5 5 10 43.26 19.25 -2
 5 5 -10 43.26 19.25 1
 -5 5 10 32.12 13.82 -2
 5 5 -10 32.12 13.82 1
 -5 5 10 27.42 15.29 -2
 5 5 -10 27.42 15.29 1
 5 5 -9 350.08 50.5 1
 5 5 -9 403.92 52.31 1
 5 5 -9 376.99 50.34 1
 5 5 -9 374.54 48.91 1
 5 5 -9 364.24 50.76 1
 5 5 -9 442.63 49.5 1
 5 5 -9 364.28 48.37 1
 5 5 -9 582.84 62.37 1
 5 5 -9 387.21 52.29 1
 5 5 -9 425.37 48.02 1
 5 5 -9 342.09 50.43 1
 5 5 -8 -18.33 15.05 1
 5 5 -8 0.22 8.73 1
 5 5 -8 9.93 15.98 1
 5 5 -8 0.96 19.77 1
 5 5 -8 6.9 13.1 1
 5 5 -8 4.98 12.53 1
 5 5 -8 6.23 10.88 1
 5 5 -8 4.75 16.46 1
 5 5 -8 4.62 13.54 1
 5 5 -8 -4.65 20.29 1
 5 5 -8 41.77 28.17 1
 5 5 -7 47.23 15.06 1
 5 5 -7 58.58 10.77 1
 5 5 -7 29.64 13.45 1
 5 5 -7 39.6 13.36 1
 5 5 -7 55.89 12.09 1
 5 5 -7 20.07 16.58 1
 5 5 -7 55.42 29.43 1
 5 5 -7 40.02 16.37 1
 5 5 -7 46.09 20.51 1
 5 5 -7 39.42 14.29 1
 5 5 -7 40.25 21.53 1
 5 5 -6 273.76 31.52 1
 5 5 -6 251.87 32.93 1
 5 5 -6 263.36 33.89 1
 5 5 -6 241.32 31.9 1
 5 5 -6 294.07 31.37 1
 5 5 -6 240.19 36.45 1
 5 5 -6 190.07 31.7 1
 5 5 -6 251.04 33.19 1
 5 5 -6 190.54 37.12 1
 5 5 -6 184.14 32.94 1
 5 5 -5 70.73 18 1
 5 5 -5 109.08 26.22 1
 5 5 -5 112.84 18.04 1
 5 5 -5 129.84 17.62 1
 5 5 -5 123.41 20.68 1
 5 5 -5 132.06 26.54 1
 5 5 -5 103.68 19.85 1
 5 5 -5 132.03 18.92 1
 5 5 -5 131.89 19.97 1
 5 5 -5 125.19 18.08 1
 5 5 -5 171.83 40.05 1
 5 5 -4 126.17 26.38 1
 5 5 -4 124.23 18.11 1
 5 5 -4 116.39 19 1
 5 5 -4 82.86 16.33 1
 5 5 -4 94.81 16.66 1
 5 5 -4 114.97 16.54 1
 5 5 -4 86.76 17.71 1
 5 5 -4 113.4 16.81 1
 5 5 -4 143.45 37.91 1
 5 5 -4 112.57 26.13 1
 5 5 -3 32.5 12.66 1
 5 5 -3 34.15 11.15 1
 5 5 -3 22.81 11.17 1
 5 5 -3 46.82 11.34 1
 5 5 -3 30.18 22.49 1
 5 5 -3 10.09 33.69 1
 5 5 -3 30.33 10.57 1
 5 5 -3 10.23 15.95 1
 5 5 -3 -1.85 21.95 1
 5 5 -3 23.86 13.04 1
 5 5 -2 426.71 58.22 1
 5 5 -2 398.93 57.59 1
 5 5 -2 467.82 57.5 1
 5 5 -2 387.46 57.8 1
 5 5 -2 537.42 62.95 1
 5 5 -2 472.19 61.42 1
 5 5 -2 538.94 58.64 1
 5 5 -2 526.38 59.35 1
 5 5 -2 512.5 72.11 1
 5 5 -2 555.84 57.24 1
 5 5 -2 477.58 57.48 1
 -5 6 1 141.47 31.01 -2
 5 5 -1 141.47 31.01 1
 -5 6 1 145.58 24.99 -2
 5 5 -1 145.58 24.99 1
 -5 6 1 164.64 26.28 -2
 5 5 -1 164.64 26.28 1
 -5 6 1 234.85 25.09 -2
 5 5 -1 234.85 25.09 1
 -5 6 1 264.88 44.87 -2
 5 5 -1 264.88 44.87 1
 -5 6 1 158.55 33.17 -2
 5 5 -1 158.55 33.17 1
 -5 6 1 171.13 25.78 -2
 5 5 -1 171.13 25.78 1
 -5 6 1 231.58 24.89 -2
 5 5 -1 231.58 24.89 1
 -5 6 1 194.39 25.46 -2
 5 5 -1 194.39 25.46 1
 -5 6 1 187.6 28.22 -2
 5 5 -1 187.6 28.22 1
 -5 6 1 175.8 25.31 -2
 5 5 -1 175.8 25.31 1
 5 5 0 9.27 24.58 1
 5 5 0 15.06 20.5 1
 5 5 0 47.06 12.63 1
 5 5 0 6.86 9.78 1
 5 5 0 16.84 11.07 1
 5 5 0 -0.95 13.26 1
 5 5 0 14.57 30.03 1
 5 5 1 208.76 36.01 1
 5 5 1 292.3 34.56 1
 5 5 1 218.21 39.82 1
 5 5 1 182.8 40.7 1
 5 5 1 345.94 35.03 1
 5 5 1 243.37 34.37 1
 5 5 1 327.39 36.97 1
 5 5 1 364.77 50.16 1
 5 5 2 51.84 25.26 1
 5 5 2 51.83 22.99 1
 5 5 2 98.52 14.52 1
 5 5 2 57.37 12.73 1
 5 5 2 88.51 14.81 1
 5 5 2 95.87 19.4 1
 5 5 2 117.98 30.2 1
 5 5 3 242.48 37.95 1
 5 5 3 99.1 30.49 1
 5 5 3 224.84 23.97 1
 5 5 3 230.13 29.18 1
 5 5 3 153.74 23.87 1
 5 5 3 142.24 21.87 1
 5 5 4 48.85 22.73 1
 5 5 4 96.17 15.98 1
 5 5 4 54.96 22.51 1
 5 5 5 8.19 13.98 1
 5 5 5 -5.52 21.32 1
 5 5 6 76.98 18.01 1
 -5 -5 -6 47.05 18.11 1
 5 5 6 53.03 22.87 1
 -5 -5 -7 13.7 16.84 1
 5 5 7 39.1 21.65 1
 -5 7 -8 94.93 16.82 -2
 5 5 8 94.93 16.82 1
 5 -7 8 60.12 18.49 -2
 -5 -5 -8 60.12 18.49 1
 -5 7 -8 66.91 22.9 -2
 5 5 8 66.91 22.9 1
 5 5 9 124.12 19.48 1
 -5 -5 -10 31.34 15.04 1
 -5 -5 -11 -10.67 13.33 1
 5 5 12 29.01 11.34 1
 -5 -5 -12 6.91 10.73 1
 -5 -5 -13 -6.66 7.31 1
 5 6 -18 21.26 6.67 1
 5 6 -17 3.1 7.71 1
 5 6 -17 11.35 9.07 1
 5 6 -16 53.96 12.93 1
 5 6 -16 58.6 13.41 1
 5 6 -15 81.71 17.8 1
 5 6 -15 103.2 14.19 1
 5 6 -15 78.86 17.13 1
 -5 -6 14 11.51 45.53 1
 5 6 -13 38.42 17.66 1
 -5 -6 13 39.66 51.17 1
 5 6 -13 2.42 15.33 1
 5 6 -13 30.85 11.29 1
 5 6 -12 148.95 19.92 1
 5 6 -12 106.1 22.84 1
 5 6 -12 131.46 22.71 1
 -5 -6 12 133.6 64.85 1
 5 6 -12 111.58 24.43 1
 -5 -6 11 184.75 74.43 1
 5 6 -11 190.4 34.07 1
 5 6 -11 177.68 34.48 1
 5 6 -11 208.91 33.69 1
 5 6 -11 291.22 31.23 1
 5 6 -11 250.97 32.96 1
 5 -6 -10 192.46 72.56 -2
 -5 -6 10 192.46 72.56 1
 -5 6 10 145.61 26.55 -2
 5 6 -10 145.61 26.55 1
 -5 6 10 141 27.21 -2
 5 6 -10 141 27.21 1
 -5 6 10 143.6 26.86 -2
 5 6 -10 143.6 26.86 1
 -5 6 10 197.83 24.07 -2
 5 6 -10 197.83 24.07 1
 -5 6 10 153.81 27.06 -2
 5 6 -10 153.81 27.06 1
 -5 6 10 176.54 25.7 -2
 5 6 -10 176.54 25.7 1
 5 6 -9 17.75 17.25 1
 -5 -6 9 22.05 63.01 1
 5 6 -9 18.17 9.54 1
 5 6 -9 6.75 12.97 1
 5 6 -9 10.57 15.72 1
 5 6 -9 10.7 14.49 1
 5 6 -9 2.23 15.02 1
 5 6 -9 25.88 22.2 1
 5 6 -9 34.26 30.69 1
 5 6 -9 28.8 16.76 1
 5 6 -9 35.68 17.76 1
 5 6 -8 96.04 20.54 1
 5 6 -8 136.95 24.98 1
 5 6 -8 91.23 17.92 1
 5 6 -8 104.23 19.59 1
 5 6 -8 94.48 19.26 1
 5 6 -8 94.45 19.29 1
 5 6 -8 78.85 27.31 1
 5 6 -8 165.49 36.18 1
 5 6 -8 95.34 21.05 1
 5 6 -8 130.38 16.55 1
 5 6 -8 85.95 21.01 1
 5 6 -7 75.08 18.36 1
 5 6 -7 66.18 23.05 1
 5 6 -7 63.66 18.62 1
 5 6 -7 70.12 17.33 1
 5 6 -7 80.3 15.36 1
 5 6 -7 90.5 16.92 1
 5 6 -7 78.06 16.38 1
 5 6 -7 56.14 26.33 1
 5 6 -7 103.01 14.68 1
 5 6 -7 72.32 18.71 1
 5 6 -6 66.17 18.05 1
 5 6 -6 84.54 14.76 1
 5 6 -6 79.95 14.7 1
 5 6 -6 97.25 16.28 1
 5 6 -6 76.27 15.36 1
 5 6 -6 91.87 26.26 1
 5 6 -6 133.5 37.18 1
 5 6 -6 64.13 16.91 1
 5 6 -6 87.26 23.81 1
 5 6 -6 80.13 18.45 1
 5 6 -6 59.89 17.46 1
 5 6 -5 181.96 24.55 1
 5 6 -5 181.26 26.02 1
 5 6 -5 137.21 22.96 1
 5 6 -5 174.88 30.82 1
 5 6 -5 159.45 24.15 1
 5 6 -5 180.75 23.71 1
 5 6 -5 184.71 32.67 1
 5 6 -5 133.6 24.59 1
 5 6 -5 199.31 24.06 1
 5 6 -5 192.57 25.7 1
 5 6 -4 0.35 9.46 1
 5 6 -4 -1.06 10.96 1
 5 6 -4 9.72 11.95 1
 5 6 -4 6.3 11.6 1
 5 6 -4 16.11 11.57 1
 5 6 -4 25.28 35.09 1
 5 6 -4 16.35 14.05 1
 5 6 -4 -0.5 21.69 1
 5 6 -4 8.99 10.3 1
 5 6 -4 13.53 22.38 1
 5 6 -4 9.81 12.28 1
 5 6 -3 79.96 14.54 1
 5 6 -3 68.12 14.48 1
 5 6 -3 92.06 15.19 1
 5 6 -3 60.11 12.38 1
 5 6 -3 73.52 14.8 1
 5 6 -3 74.03 14.95 1
 5 6 -3 90.25 17.06 1
 5 6 -3 76.04 24.84 1
 5 6 -3 78.58 24.77 1
 5 6 -3 75.42 14.45 1
 5 6 -3 91.32 38.19 1
 5 6 -3 70.6 16.36 1
 5 6 -2 273.82 35.58 1
 5 6 -2 267.91 34.35 1
 5 6 -2 248.77 42.15 1
 5 6 -2 240.94 35.91 1
 5 6 -2 256.95 35.05 1
 5 6 -2 304.7 34.89 1
 5 6 -2 361.34 56.45 1
 5 6 -2 222.5 40.98 1
 5 6 -2 279.45 36.54 1
 5 6 -2 296.8 34.85 1
 5 6 -2 278.31 35.48 1
 -5 7 1 13.18 34.34 -2
 5 6 -1 13.18 34.34 1
 -5 7 1 24.12 12.59 -2
 5 6 -1 24.12 12.59 1
 -5 7 1 18.16 9.55 -2
 5 6 -1 18.16 9.55 1
 -5 7 1 20.39 12.28 -2
 5 6 -1 20.39 12.28 1
 -5 7 1 18.98 12.18 -2
 5 6 -1 18.98 12.18 1
 -5 7 1 36.25 21.37 -2
 5 6 -1 36.25 21.37 1
 -5 7 1 13.31 11.18 -2
 5 6 -1 13.31 11.18 1
 -5 7 1 21.02 11.1 -2
 5 6 -1 21.02 11.1 1
 -5 7 1 5.15 25.68 -2
 5 6 -1 5.15 25.68 1
 -5 7 1 20.41 14.56 -2
 5 6 -1 20.41 14.56 1
 -5 7 1 23.82 14.59 -2
 5 6 -1 23.82 14.59 1
 5 6 0 1.07 11.69 1
 5 6 0 9.17 32.15 1
 5 6 0 5.43 10.33 1
 5 6 0 10.23 13.36 1
 5 6 0 -0.25 10.4 1
 5 6 0 -8.09 14.03 1
 5 6 0 -4.17 24.63 1
 5 6 0 -19.04 21.29 1
 5 6 0 16.69 12.01 1
 5 6 1 2.79 12.91 1
 5 6 1 -2.51 11.81 1
 5 6 1 8.23 11.42 1
 5 6 1 -3.56 30.81 1
 5 6 1 -3.4 9.53 1
 5 6 1 -10.15 14.57 1
 5 6 1 2.45 14.41 1
 5 6 1 -2.46 25.38 1
 5 6 1 -0.51 20.9 1
 5 6 2 6.86 12.3 1
 5 6 2 51.63 29.16 1
 5 6 2 11.84 8.98 1
 5 6 2 18.99 14.44 1
 5 6 2 0.33 16.38 1
 5 6 2 20.1 21.41 1
 5 6 2 6.79 25.58 1
 5 6 3 206.48 39.23 1
 5 6 3 225.07 25.49 1
 5 6 3 171.16 23.12 1
 5 6 3 134.4 33.18 1
 5 6 3 98.44 30.5 1
 5 6 3 152.41 26.21 1
 5 6 3 220.46 29.49 1
[truncated: 340,261 more chars]
