# Supplementary material for: Free‐Standing Supramolecular Pyridine N‐Oxide‐Silver(I) Metallogels
Source: Adv Mater. 2025 Jul 1;37(37):2502818. doi: 10.1002/adma.202502818 (PMC12447065; doi:10.1002/adma.202502818)
Supplement: Supplementary file 2 — Supporting Data [file ADMA-37-2502818-s001.zip › (10Ag)H2O.cif]

data_10Ag_H2O
_audit_creation_date               2024-11-17
_audit_creation_method
;
Olex2 1.5-ac5-024
(compiled 2022.04.12 svn.rca3783a0 for Rigaku Oxford Diffraction, GUI svn.r6498)
;
_shelx_SHELXL_version_number       '2018/3'
_audit_contact_author_address      ?
_audit_contact_author_email        ?
_audit_contact_author_name         ''
_audit_contact_author_phone        ?
_publ_contact_author_id_orcid      ?
_publ_section_references
;
Dolomanov, O.V., Bourhis, L.J., Gildea, R.J, Howard, J.A.K. & Puschmann, H.
 (2009), J. Appl. Cryst. 42, 339-341.

Sheldrick, G.M. (2015). Acta Cryst. A71, 3-8.

Sheldrick, G.M. (2015). Acta Cryst. C71, 3-8.
;
_chemical_name_common              ?
_chemical_name_systematic          ?
_chemical_formula_moiety           'C36 H36 Ag4 F12 N4 O12'
_chemical_formula_sum              'C36 H36 Ag4 F12 N4 O12'
_chemical_formula_weight           1376.17
_chemical_melting_point            ?
_chemical_oxdiff_formula           'C10 H10 N2 O3 Ag1 F3'
_chemical_oxdiff_usercomment       'colourless blocks, 2.5mg, H2O'
loop_
  _atom_type_symbol
  _atom_type_description
  _atom_type_scat_dispersion_real
  _atom_type_scat_dispersion_imag
  _atom_type_scat_source
 'C' 'C' 0.0181 0.0091 'International Tables Vol C Tables 4.2.6.8 and 6.1.1.4'
 'H' 'H' 0.0000 0.0000 'International Tables Vol C Tables 4.2.6.8 and 6.1.1.4'
 'Ag' 'Ag' 0.1306 4.2820 'International Tables Vol C Tables 4.2.6.8 and 6.1.1.4'
 'F' 'F' 0.0727 0.0534 'International Tables Vol C Tables 4.2.6.8 and 6.1.1.4'
 'N' 'N' 0.0311 0.0180 'International Tables Vol C Tables 4.2.6.8 and 6.1.1.4'
 'O' 'O' 0.0492 0.0322 'International Tables Vol C Tables 4.2.6.8 and 6.1.1.4'

_shelx_space_group_comment
;
The symmetry employed for this shelxl refinement is uniquely defined
by the following loop, which should always be used as a source of
symmetry information in preference to the above space-group names.
They are only intended as comments.
;
_space_group_crystal_system        'triclinic'
_space_group_IT_number             2
_space_group_name_H-M_alt          'P -1'
_space_group_name_Hall             '-P 1'
loop_
  _space_group_symop_operation_xyz
 'x, y, z'
 '-x, -y, -z'

_cell_length_a                     11.00080(10)
_cell_length_b                     14.12270(10)
_cell_length_c                     15.3511(2)
_cell_angle_alpha                  91.7680(10)
_cell_angle_beta                   110.4130(10)
_cell_angle_gamma                  93.7980(10)
_cell_volume                       2226.57(4)
_cell_formula_units_Z              2
_cell_measurement_reflns_used      24578
_cell_measurement_temperature      120
_cell_measurement_theta_max        77.2330
_cell_measurement_theta_min        3.0930
_shelx_estimated_absorpt_T_max     0.522
_shelx_estimated_absorpt_T_min     0.381
_exptl_absorpt_coefficient_mu      14.945
_exptl_absorpt_correction_T_max    1.000
_exptl_absorpt_correction_T_min    0.864
_exptl_absorpt_correction_type     gaussian
_exptl_absorpt_process_details
;
CrysAlisPro 1.171.42.90a (Rigaku Oxford Diffraction, 2023)
Numerical absorption correction based on gaussian integration over
a multifaceted crystal model
Empirical absorption correction using spherical harmonics,
implemented in SCALE3 ABSPACK scaling algorithm.
;
_exptl_absorpt_special_details     ?
_exptl_crystal_colour              colourless
_exptl_crystal_colour_primary      colourless
_exptl_crystal_density_diffrn      2.053
_exptl_crystal_density_meas        ?
_exptl_crystal_density_method      ?
_exptl_crystal_description         block
_exptl_crystal_F_000               1344
loop_
  _exptl_crystal_face_index_h
  _exptl_crystal_face_index_k
  _exptl_crystal_face_index_l
  _exptl_crystal_face_perp_dist
 7 -1 -3 0.0360
 -7 2 3 0.0383
 0 -9 -1 0.0339
 1 9 1 0.0298
 1 1 -10 0.0200
 1 -4 8 0.0324
 -1 -1 10 0.0299
 -4 8 2 0.0382
 4 -8 -2 0.0391
 0 -9 4 0.0343

_exptl_crystal_size_max            0.08
_exptl_crystal_size_mid            0.07
_exptl_crystal_size_min            0.05
loop_
  _exptl_oxdiff_crystal_face_indexfrac_h
  _exptl_oxdiff_crystal_face_indexfrac_k
  _exptl_oxdiff_crystal_face_indexfrac_l
  _exptl_oxdiff_crystal_face_x
  _exptl_oxdiff_crystal_face_y
  _exptl_oxdiff_crystal_face_z
 7.1088 -1.3658 -2.9977 -0.1925 -0.8043 0.5622
 -6.9931 2.4322 3.0708 0.1752 0.7327 -0.6576
 -0.1937 -8.9990 -0.9303 0.1229 0.5075 0.8528
 0.8074 8.8845 0.6719 -0.1395 -0.5772 -0.8046
 0.7372 0.7262 -9.6438 -0.9682 0.2324 0.0921
 0.9599 -4.4445 7.8878 0.9008 -0.2167 0.3762
 -0.5418 -1.1823 9.5477 0.9717 -0.2333 -0.0368
 -3.5535 8.1537 2.4304 0.0084 -0.0031 -1.0000
 3.5237 -8.2454 -1.6552 0.0705 -0.0180 0.9973
 0.2164 -8.5132 3.8411 0.5894 0.2432 0.7704

_exptl_transmission_factor_max     ?
_exptl_transmission_factor_min     ?
_diffrn_reflns_av_R_equivalents    0.0367
_diffrn_reflns_av_unetI/netI       0.0327
_diffrn_reflns_Laue_measured_fraction_full  1.000
_diffrn_reflns_Laue_measured_fraction_max  1.000
_diffrn_reflns_limit_h_max         13
_diffrn_reflns_limit_h_min         -13
_diffrn_reflns_limit_k_max         13
_diffrn_reflns_limit_k_min         -16
_diffrn_reflns_limit_l_max         18
_diffrn_reflns_limit_l_min         -18
_diffrn_reflns_number              31557
_diffrn_reflns_point_group_measured_fraction_full  1.000
_diffrn_reflns_point_group_measured_fraction_max  1.000
_diffrn_reflns_theta_full          66.749
_diffrn_reflns_theta_max           66.749
_diffrn_reflns_theta_min           3.077
_diffrn_ambient_temperature        120
_diffrn_detector                   'Hybrid Pixel Array Detector'
_diffrn_detector_area_resol_mean   10.0000
_diffrn_detector_type              'HyPix-Arc 100'
_diffrn_measured_fraction_theta_full  1.000
_diffrn_measured_fraction_theta_max  1.000
_diffrn_measurement_details
;
List of Runs (angles in degrees, time in seconds):

  # Type    Start    End  Width  t~exp~   \w     \q     \k     \f   Frames
--------------------------------------------------------------------------
  1  \w     39.00  64.00   0.50    0.50    --   52.83-120.00 -63.00   50
  2  \w     56.00  87.00   0.50    0.50    --   52.83-153.00 137.00   62
  3  \w     59.00  84.00   0.50    0.50    --   53.18-153.00 137.00   50
  4  \w     32.00  95.00   0.50    0.50    --   53.18-120.00 -63.00  126
  5  \w     66.00  91.00   0.50    2.00    --  101.85-153.00 137.00   50
  6  \w    101.00 126.00   0.50    2.00    --  101.85 153.00 179.00   50
  7  \w     74.00  99.00   0.50    2.00    --  101.85-120.00 -63.00   50
  8  \w    120.00 146.00   0.50    2.00    --  101.85 120.00  20.00   52
  9  \w     46.00 120.00   0.50    0.50    --   53.18  57.00   0.00  148
 10  \w     51.00 121.00   0.50    0.50    --   53.18  37.00  90.00  140
 11  \w      6.00  45.00   0.50    0.50    --   53.18 -37.00-180.00   78
 12  \w     45.00 119.00   0.50    0.50    --   53.18  57.00 150.00  148
 13  \w     44.00  87.00   0.50    0.50    --   53.18-125.00 150.00   86
 14  \w    -17.00  40.00   0.50    0.50    --   53.18 -37.00 -90.00  114
 15  \w     49.00 120.00   0.50    0.50    --   53.18  37.00-120.00  142
 16  \w     39.00  94.00   0.50    0.50    --   53.18-125.00  60.00  110
 17  \w     86.00 161.00   0.50    2.00    --  101.85  77.00 150.00  150
 18  \w     94.00 119.00   0.50    2.00    --  101.85 -77.00  60.00   50
 19  \w    131.00 157.00   0.50    2.00    --  101.85 125.00 150.00   52
 20  \w     51.00 106.00   0.50    2.00    --  101.85 -99.00 120.00  110
 21  \w     83.00 170.00   0.50    2.00    --  101.85  19.00 -90.00  174
 22  \w     55.00  81.00   0.50    2.00    --  101.85 -19.00 -60.00   52
 23  \w     50.00  87.00   0.50    2.00    --  101.85 -57.00 -90.00   74
 24  \w     57.00 103.00   0.50    2.00    --  101.85-125.00  30.00   92
 25  \w     44.00 106.00   0.50    2.00    --  101.85 -99.00  30.00  124
 26  \w     33.00 102.00   0.50    2.00    --  101.85 -37.00 120.00  138
 27  \w    132.00 157.00   0.50    2.00    --  101.85  57.00-120.00   50
 28  \w     43.00  68.00   0.50    2.00    --  101.85 -99.00  60.00   50
 29  \w     73.00 105.00   0.50    2.00    --  101.85 -99.00  60.00   64
 30  \w     41.00  79.00   0.50    2.00    --  101.85 -77.00  60.00   76
 31  \w    109.00 139.00   0.50    2.00    --  101.85  57.00 -30.00   60
 32  \w     38.00 111.00   0.50    2.00    --  101.85-125.00   0.00  146
 33  \w     53.00  78.00   0.50    2.00    --  101.85 -99.00-150.00   50
 34  \w     53.00  97.00   0.50    2.00    --  101.85 -19.00-180.00   88
 35  \w     50.00  75.00   0.50    2.00    --  101.85 -77.00-150.00   50
 36  \w     64.00  89.00   0.50    2.00    --  101.85 -37.00  60.00   50
 37  \w     45.00  90.00   0.50    2.00    --  101.85 -99.00 -60.00   90
 38  \w     31.00  59.00   0.50    2.00    --  101.85 -37.00  60.00   56
 39  \w     88.00 114.00   0.50    2.00    --  101.85 -19.00 -60.00   52
 40  \w     47.00  72.00   0.50    2.00    --  101.85 -99.00 150.00   50
 41  \w    106.00 164.00   0.50    2.00    --  101.85  19.00 150.00  116
 42  \w    119.00 144.00   0.50    2.00    --  101.85  37.00 -60.00   50
 43  \w    123.00 166.00   0.50    2.00    --  101.85  57.00-180.00   86
 44  \w     74.00 106.00   0.50    2.00    --  101.85 -99.00-120.00   64
 45  \w     81.00 106.00   0.50    2.00    --  101.85 -99.00 -30.00   50
 46  \w    137.00 163.00   0.50    2.00    --  101.85 125.00   0.00   52
 47  \w     47.00 108.00   0.50    2.00    --  107.75-106.00-165.05  122
;
_diffrn_measurement_device         'four-circle diffractometer'
_diffrn_measurement_device_type    'SuperNova, Dualflex, HyPix-Arc 100'
_diffrn_measurement_method         '\w scans'
_diffrn_orient_matrix_type        
 'CrysAlisPro convention (1999,Acta A55,543-557)'
_diffrn_orient_matrix_UB_11        0.0101794000
_diffrn_orient_matrix_UB_12        -0.0241452000
_diffrn_orient_matrix_UB_13        0.0993607000
_diffrn_orient_matrix_UB_21        -0.1388482000
_diffrn_orient_matrix_UB_22        -0.0494383000
_diffrn_orient_matrix_UB_23        -0.0384380000
_diffrn_orient_matrix_UB_31        0.0556521000
_diffrn_orient_matrix_UB_32        -0.0946814000
_diffrn_orient_matrix_UB_33        -0.0124242000
_diffrn_radiation_monochromator    mirror
_diffrn_radiation_probe            x-ray
_diffrn_radiation_type             'Cu K\a'
_diffrn_radiation_wavelength       1.54184
_diffrn_source                     'micro-focus sealed X-ray tube'
_diffrn_source_type                'SuperNova (Cu) X-ray Source'
_reflns_Friedel_coverage           0.000
_reflns_Friedel_fraction_full      .
_reflns_Friedel_fraction_max       .
_reflns_number_gt                  7304
_reflns_number_total               7879
_reflns_special_details
;
 Reflections were merged by SHELXL according to the crystal
 class for the calculation of statistics and refinement.
 
 _reflns_Friedel_fraction is defined as the number of unique
 Friedel pairs measured divided by the number that would be
 possible theoretically, ignoring centric projections and
 systematic absences.
;
_reflns_threshold_expression       'I > 2\s(I)'
_computing_cell_refinement         'CrysAlisPro 1.171.42.90a (Rigaku OD, 2023)'
_computing_data_collection         'CrysAlisPro 1.171.42.90a (Rigaku OD, 2023)'
_computing_data_reduction          'CrysAlisPro 1.171.42.90a (Rigaku OD, 2023)'
_computing_molecular_graphics      'Olex2 1.5-ac5-024 (Dolomanov et al., 2009)'
_computing_publication_material    'Olex2 1.5-ac5-024 (Dolomanov et al., 2009)'
_computing_structure_refinement    'SHELXL 2018/3 (Sheldrick, 2015)'
_computing_structure_solution      'SHELXT 2018/2 (Sheldrick, 2018)'
_refine_diff_density_max           1.253
_refine_diff_density_min           -0.630
_refine_diff_density_rms           0.084
_refine_ls_extinction_coef         .
_refine_ls_extinction_method       none
_refine_ls_goodness_of_fit_ref     1.040
_refine_ls_hydrogen_treatment      constr
_refine_ls_matrix_type             full
_refine_ls_number_parameters       617
_refine_ls_number_reflns           7879
_refine_ls_number_restraints       0
_refine_ls_R_factor_all            0.0264
_refine_ls_R_factor_gt             0.0239
_refine_ls_restrained_S_all        1.040
_refine_ls_shift/su_max            0.001
_refine_ls_shift/su_mean           0.000
_refine_ls_structure_factor_coef   Fsqd
_refine_ls_weighting_details      
 'w=1/[\s^2^(Fo^2^)+(0.0254P)^2^+1.2813P] where P=(Fo^2^+2Fc^2^)/3'
_refine_ls_weighting_scheme        calc
_refine_ls_wR_factor_gt            0.0563
_refine_ls_wR_factor_ref           0.0574
_refine_special_details            ?
_olex2_refinement_description
;
1. Fixed Uiso
 At 1.2 times of:
  All C(H) groups, All C(H,H) groups
 At 1.5 times of:
  All C(H,H,H) groups
2.a Secondary CH2 refined with riding coordinates:
 C6(H6A,H6B), C13(H13A,H13B), C20(H20A,H20B), C27(H27A,H27B)
2.b Aromatic/amide H refined with riding coordinates:
 C1(H1), C2(H2), C4(H4), C5(H5), C8(H8), C9(H9), C11(H11), C12(H12), C15(H15),
 C16(H16), C18(H18), C19(H19), C22(H22), C23(H23), C25(H25), C26(H26)
2.c Idealised Me refined as rotating group:
 C7(H7A,H7B,H7C), C14(H14A,H14B,H14C), C21(H21A,H21B,H21C), C28(H28A,H28B,H28C)
;
_atom_sites_solution_hydrogens     geom
_atom_sites_solution_primary       dual
_atom_sites_solution_secondary     ?
loop_
  _atom_site_label
  _atom_site_type_symbol
  _atom_site_fract_x
  _atom_site_fract_y
  _atom_site_fract_z
  _atom_site_U_iso_or_equiv
  _atom_site_adp_type
  _atom_site_occupancy
  _atom_site_site_symmetry_order
  _atom_site_calc_flag
  _atom_site_refinement_flags_posn
  _atom_site_refinement_flags_adp
  _atom_site_refinement_flags_occupancy
  _atom_site_disorder_assembly
  _atom_site_disorder_group
 Ag1 Ag 0.71262(2) 0.20415(2) 0.36349(2) 0.02530(6) Uani 1 1 d . . . . .
 Ag2 Ag 0.45340(2) 0.19619(2) 0.38438(2) 0.02604(6) Uani 1 1 d . . . . .
 Ag3 Ag 0.20586(2) 0.37096(2) 0.37604(2) 0.02364(6) Uani 1 1 d . . . . .
 Ag4 Ag -0.04714(2) 0.40618(2) 0.39687(2) 0.02285(6) Uani 1 1 d . . . . .
 F1 F 0.4167(2) -0.03621(12) 0.11855(15) 0.0490(5) Uani 1 1 d . . . . .
 F2 F 0.4697(2) 0.07953(15) 0.04917(14) 0.0495(5) Uani 1 1 d . . . . .
 F3 F 0.2793(2) 0.06516(16) 0.05733(15) 0.0538(6) Uani 1 1 d . . . . .
 F4 F 0.7973(3) 0.00550(14) 0.63908(15) 0.0652(8) Uani 1 1 d . . . . .
 F5 F 0.8584(3) 0.14223(17) 0.70173(16) 0.0770(9) Uani 1 1 d . . . . .
 F6 F 0.6707(3) 0.0869(3) 0.6848(2) 0.0966(12) Uani 1 1 d . . . . .
 F7 F 0.3341(2) 0.29337(13) 0.68440(13) 0.0459(5) Uani 1 1 d . . . . .
 F8 F 0.3377(2) 0.43794(13) 0.73032(13) 0.0436(5) Uani 1 1 d . . . . .
 F9 F 0.1715(2) 0.34220(16) 0.71243(14) 0.0491(5) Uani 1 1 d . . . . .
 F10 F -0.0313(2) 0.41418(14) 0.05242(13) 0.0423(5) Uani 1 1 d . . . . .
 F11 F -0.0659(2) 0.55086(12) 0.10012(13) 0.0408(5) Uani 1 1 d . . . . .
 F12 F -0.21768(18) 0.43689(14) 0.06032(12) 0.0384(4) Uani 1 1 d . . . . .
 O1 O 0.90305(19) 0.23198(13) 0.31850(13) 0.0232(4) Uani 1 1 d . . . . .
 O2 O 0.75285(19) 0.36388(13) 0.42944(13) 0.0229(4) Uani 1 1 d . . . . .
 O3 O 0.38994(19) 0.34947(13) 0.32386(13) 0.0236(4) Uani 1 1 d . . . . .
 O4 O 0.26346(19) 0.20846(12) 0.42303(13) 0.0218(4) Uani 1 1 d . . . . .
 O5 O 0.5763(2) 0.13238(16) 0.22835(15) 0.0363(5) Uani 1 1 d . . . . .
 O6 O 0.3746(2) 0.13464(16) 0.23257(16) 0.0345(5) Uani 1 1 d . . . . .
 O7 O 0.07122(19) 0.40406(14) 0.23422(14) 0.0257(4) Uani 1 1 d . . . . .
 O8 O -0.1186(2) 0.44080(14) 0.24680(14) 0.0271(4) Uani 1 1 d . . . . .
 O9 O 0.2843(2) 0.39944(14) 0.53340(14) 0.0279(4) Uani 1 1 d . . . . .
 O10 O 0.08630(19) 0.40349(15) 0.54445(14) 0.0276(4) Uani 1 1 d . . . . .
 O11 O 0.7884(2) 0.14075(16) 0.50772(15) 0.0329(5) Uani 1 1 d . . . . .
 O12 O 0.5962(2) 0.1567(2) 0.52139(17) 0.0451(6) Uani 1 1 d . . . . .
 N1 N 0.9069(2) 0.20622(14) 0.23542(16) 0.0197(5) Uani 1 1 d . . . . .
 N2 N 0.7398(2) 0.37447(15) 0.51294(16) 0.0194(5) Uani 1 1 d . . . . .
 N3 N 0.4005(2) 0.35807(14) 0.24021(15) 0.0183(4) Uani 1 1 d . . . . .
 N4 N 0.2406(2) 0.16343(15) 0.49165(16) 0.0198(5) Uani 1 1 d . . . . .
 C1 C 1.0195(3) 0.17758(18) 0.22940(19) 0.0208(5) Uani 1 1 d . . . . .
 H1 H 1.093934 0.175533 0.284161 0.025 Uiso 1 1 calc R U . . .
 C2 C 1.0255(3) 0.15162(19) 0.1441(2) 0.0241(6) Uani 1 1 d . . . . .
 H2 H 1.104583 0.131499 0.140750 0.029 Uiso 1 1 calc R U . . .
 C3 C 0.9187(3) 0.15413(18) 0.06272(19) 0.0224(6) Uani 1 1 d . . . . .
 C4 C 0.8053(3) 0.18222(19) 0.0723(2) 0.0258(6) Uani 1 1 d . . . . .
 H4 H 0.729384 0.183797 0.018479 0.031 Uiso 1 1 calc R U . . .
 C5 C 0.8008(3) 0.20782(19) 0.1582(2) 0.0238(6) Uani 1 1 d . . . . .
 H5 H 0.722073 0.226809 0.162974 0.029 Uiso 1 1 calc R U . . .
 C6 C 0.9245(3) 0.1290(2) -0.0324(2) 0.0277(6) Uani 1 1 d . . . . .
 H6A H 0.836307 0.129095 -0.079845 0.033 Uiso 1 1 calc R U . . .
 H6B H 0.953089 0.064069 -0.033150 0.033 Uiso 1 1 calc R U . . .
 C7 C 1.0173(3) 0.1983(2) -0.0575(2) 0.0360(7) Uani 1 1 d . . . . .
 H7A H 1.014570 0.181547 -0.120662 0.054 Uiso 1 1 calc R U . . .
 H7B H 1.106025 0.194989 -0.013356 0.054 Uiso 1 1 calc R U . . .
 H7C H 0.991193 0.263007 -0.054788 0.054 Uiso 1 1 calc R U . . .
 C8 C 0.5198(3) 0.37495(18) 0.2352(2) 0.0208(5) Uani 1 1 d . . . . .
 H8 H 0.594196 0.381307 0.290641 0.025 Uiso 1 1 calc R U . . .
 C9 C 0.5345(3) 0.38306(18) 0.15008(19) 0.0214(5) Uani 1 1 d . . . . .
 H9 H 0.619039 0.394891 0.147352 0.026 Uiso 1 1 calc R U . . .
 C10 C 0.4264(3) 0.37407(17) 0.06798(19) 0.0211(6) Uani 1 1 d . . . . .
 C11 C 0.3053(3) 0.35871(19) 0.0770(2) 0.0252(6) Uani 1 1 d . . . . .
 H11 H 0.229061 0.353998 0.022766 0.030 Uiso 1 1 calc R U . . .
 C12 C 0.2937(3) 0.35023(19) 0.1625(2) 0.0247(6) Uani 1 1 d . . . . .
 H12 H 0.210088 0.338762 0.166934 0.030 Uiso 1 1 calc R U . . .
 C13 C 0.4389(3) 0.3765(2) -0.0267(2) 0.0269(6) Uani 1 1 d . . . . .
 H13A H 0.525964 0.405922 -0.020328 0.032 Uiso 1 1 calc R U . . .
 H13B H 0.372816 0.415942 -0.066794 0.032 Uiso 1 1 calc R U . . .
 C14 C 0.4203(4) 0.2774(2) -0.0722(2) 0.0406(8) Uani 1 1 d . . . . .
 H14A H 0.432547 0.280602 -0.132331 0.061 Uiso 1 1 calc R U . . .
 H14B H 0.332281 0.249555 -0.081891 0.061 Uiso 1 1 calc R U . . .
 H14C H 0.484228 0.237768 -0.031821 0.061 Uiso 1 1 calc R U . . .
 C15 C 0.8404(3) 0.36264(19) 0.59176(19) 0.0226(6) Uani 1 1 d . . . . .
 H15 H 0.921440 0.347190 0.588284 0.027 Uiso 1 1 calc R U . . .
 C16 C 0.8267(3) 0.37272(19) 0.6765(2) 0.0244(6) Uani 1 1 d . . . . .
 H16 H 0.898632 0.364518 0.731369 0.029 Uiso 1 1 calc R U . . .
 C17 C 0.7090(3) 0.39481(18) 0.68402(19) 0.0221(6) Uani 1 1 d . . . . .
 C18 C 0.6071(3) 0.40626(19) 0.6009(2) 0.0253(6) Uani 1 1 d . . . . .
 H18 H 0.525027 0.421266 0.602650 0.030 Uiso 1 1 calc R U . . .
 C19 C 0.6238(3) 0.39616(19) 0.5166(2) 0.0240(6) Uani 1 1 d . . . . .
 H19 H 0.553562 0.404434 0.460745 0.029 Uiso 1 1 calc R U . . .
 C20 C 0.6927(3) 0.4029(2) 0.7775(2) 0.0302(7) Uani 1 1 d . . . . .
 H20A H 0.612384 0.434328 0.770772 0.036 Uiso 1 1 calc R U . . .
 H20B H 0.767174 0.443361 0.821312 0.036 Uiso 1 1 calc R U . . .
 C21 C 0.6849(4) 0.3067(3) 0.8178(3) 0.0436(9) Uani 1 1 d . . . . .
 H21A H 0.608593 0.267551 0.776239 0.065 Uiso 1 1 calc R U . . .
 H21B H 0.677270 0.315604 0.879165 0.065 Uiso 1 1 calc R U . . .
 H21C H 0.763783 0.274954 0.823888 0.065 Uiso 1 1 calc R U . . .
 C22 C 0.3366(3) 0.12104(19) 0.5555(2) 0.0239(6) Uani 1 1 d . . . . .
 H22 H 0.421970 0.125844 0.553209 0.029 Uiso 1 1 calc R U . . .
 C23 C 0.3114(3) 0.07134(19) 0.6232(2) 0.0242(6) Uani 1 1 d . . . . .
 H23 H 0.379625 0.041262 0.666850 0.029 Uiso 1 1 calc R U . . .
 C24 C 0.1880(3) 0.06385(17) 0.62945(19) 0.0219(6) Uani 1 1 d . . . . .
 C25 C 0.0923(3) 0.10939(19) 0.5635(2) 0.0234(6) Uani 1 1 d . . . . .
 H25 H 0.006662 0.106618 0.565228 0.028 Uiso 1 1 calc R U . . .
 C26 C 0.1200(3) 0.15840(18) 0.4957(2) 0.0218(6) Uani 1 1 d . . . . .
 H26 H 0.053313 0.189039 0.451199 0.026 Uiso 1 1 calc R U . . .
 C27 C 0.1594(3) 0.0101(2) 0.7040(2) 0.0270(6) Uani 1 1 d . . . . .
 H27A H 0.205496 -0.048714 0.713223 0.032 Uiso 1 1 calc R U . . .
 H27B H 0.064879 -0.008615 0.683214 0.032 Uiso 1 1 calc R U . . .
 C28 C 0.2006(5) 0.0680(3) 0.7960(3) 0.0489(9) Uani 1 1 d . . . . .
 H28A H 0.156777 0.127014 0.786965 0.073 Uiso 1 1 calc R U . . .
 H28B H 0.295049 0.083158 0.818940 0.073 Uiso 1 1 calc R U . . .
 H28C H 0.176536 0.031156 0.841429 0.073 Uiso 1 1 calc R U . . .
 C29 C 0.4569(3) 0.11490(18) 0.1985(2) 0.0224(6) Uani 1 1 d . . . . .
 C30 C 0.4047(3) 0.0560(2) 0.1045(2) 0.0309(7) Uani 1 1 d . . . . .
 C31 C 0.7083(3) 0.13260(19) 0.5465(2) 0.0241(6) Uani 1 1 d . . . . .
 C32 C 0.7558(3) 0.0897(2) 0.6423(2) 0.0325(7) Uani 1 1 d . . . . .
 C33 C 0.2049(3) 0.39286(18) 0.57390(19) 0.0208(6) Uani 1 1 d . . . . .
 C34 C 0.2624(3) 0.36709(19) 0.6762(2) 0.0245(6) Uani 1 1 d . . . . .
 C35 C -0.0413(3) 0.42988(17) 0.20556(19) 0.0208(6) Uani 1 1 d . . . . .
 C36 C -0.0895(3) 0.45683(19) 0.1033(2) 0.0246(6) Uani 1 1 d . . . . .

loop_
  _atom_site_aniso_label
  _atom_site_aniso_U_11
  _atom_site_aniso_U_22
  _atom_site_aniso_U_33
  _atom_site_aniso_U_23
  _atom_site_aniso_U_13
  _atom_site_aniso_U_12
 Ag1 0.02354(11) 0.03168(11) 0.02227(11) -0.00213(8) 0.01053(9) 0.00121(8)
 Ag2 0.02359(11) 0.03646(11) 0.02257(11) 0.00864(8) 0.01189(9) 0.00987(8)
 Ag3 0.02187(11) 0.03063(11) 0.02127(11) 0.00597(8) 0.00981(8) 0.00771(8)
 Ag4 0.02033(11) 0.03151(11) 0.01822(10) 0.00323(8) 0.00820(8) 0.00390(8)
 F1 0.0631(14) 0.0231(9) 0.0520(13) -0.0079(8) 0.0109(11) -0.0008(8)
 F2 0.0669(15) 0.0552(12) 0.0314(11) -0.0093(9) 0.0263(11) -0.0053(10)
 F3 0.0368(12) 0.0688(14) 0.0392(12) -0.0165(10) -0.0067(9) 0.0107(10)
 F4 0.117(2) 0.0376(11) 0.0349(12) 0.0083(9) 0.0135(13) 0.0379(13)
 F5 0.112(2) 0.0529(13) 0.0306(12) 0.0032(10) -0.0184(13) 0.0001(14)
 F6 0.083(2) 0.173(3) 0.0675(18) 0.079(2) 0.0524(17) 0.068(2)
 F7 0.0642(14) 0.0421(10) 0.0266(10) 0.0033(8) 0.0055(9) 0.0284(10)
 F8 0.0567(13) 0.0349(9) 0.0252(10) -0.0076(8) -0.0003(9) -0.0069(9)
 F9 0.0375(11) 0.0791(14) 0.0333(11) 0.0198(10) 0.0146(9) 0.0030(10)
 F10 0.0506(12) 0.0605(12) 0.0253(10) 0.0100(9) 0.0219(9) 0.0211(10)
 F11 0.0537(12) 0.0311(9) 0.0329(10) 0.0165(8) 0.0087(9) 0.0005(8)
 F12 0.0272(10) 0.0602(11) 0.0233(9) 0.0087(8) 0.0033(8) 0.0006(8)
 O1 0.0286(11) 0.0254(9) 0.0174(10) 0.0005(7) 0.0108(8) 0.0012(8)
 O2 0.0246(10) 0.0303(10) 0.0161(9) -0.0012(7) 0.0105(8) 0.0008(8)
 O3 0.0234(10) 0.0325(10) 0.0188(10) 0.0058(8) 0.0111(8) 0.0067(8)
 O4 0.0248(10) 0.0246(9) 0.0214(10) 0.0095(8) 0.0132(8) 0.0068(7)
 O5 0.0243(12) 0.0540(13) 0.0279(12) -0.0121(10) 0.0083(10) -0.0049(10)
 O6 0.0291(12) 0.0469(12) 0.0299(12) -0.0017(10) 0.0133(10) 0.0056(9)
 O7 0.0216(10) 0.0335(10) 0.0238(10) 0.0074(8) 0.0087(8) 0.0067(8)
 O8 0.0256(11) 0.0360(10) 0.0236(11) 0.0077(8) 0.0121(9) 0.0096(8)
 O9 0.0221(10) 0.0372(11) 0.0252(11) 0.0027(8) 0.0089(9) 0.0054(8)
 O10 0.0191(10) 0.0429(11) 0.0207(10) 0.0028(8) 0.0069(8) 0.0029(8)
 O11 0.0237(11) 0.0495(12) 0.0278(12) 0.0079(10) 0.0103(9) 0.0088(9)
 O12 0.0253(12) 0.0803(17) 0.0364(13) 0.0284(12) 0.0145(11) 0.0190(12)
 N1 0.0257(12) 0.0167(10) 0.0185(11) 0.0029(8) 0.0101(10) 0.0004(9)
 N2 0.0203(12) 0.0210(10) 0.0185(11) 0.0003(9) 0.0091(9) -0.0005(9)
 N3 0.0212(12) 0.0190(10) 0.0165(11) 0.0033(8) 0.0084(9) 0.0037(8)
 N4 0.0218(12) 0.0208(10) 0.0192(11) 0.0009(9) 0.0101(10) 0.0019(9)
 C1 0.0199(14) 0.0216(12) 0.0208(14) 0.0049(10) 0.0065(11) 0.0019(10)
 C2 0.0254(15) 0.0238(13) 0.0255(15) 0.0032(11) 0.0114(12) 0.0046(11)
 C3 0.0284(15) 0.0185(12) 0.0207(14) 0.0015(10) 0.0095(12) -0.0010(10)
 C4 0.0243(15) 0.0272(13) 0.0219(14) 0.0041(11) 0.0033(12) -0.0003(11)
 C5 0.0206(14) 0.0266(13) 0.0244(15) 0.0054(11) 0.0076(12) 0.0032(11)
 C6 0.0351(17) 0.0285(14) 0.0201(15) -0.0001(11) 0.0101(13) 0.0047(12)
 C7 0.0352(18) 0.0498(18) 0.0274(17) 0.0011(14) 0.0175(14) 0.0001(14)
 C8 0.0189(14) 0.0222(12) 0.0210(14) 0.0026(10) 0.0065(11) 0.0022(10)
 C9 0.0212(14) 0.0219(12) 0.0225(14) 0.0036(10) 0.0097(11) 0.0005(10)
 C10 0.0268(15) 0.0181(12) 0.0195(14) 0.0028(10) 0.0095(12) 0.0014(10)
 C11 0.0233(15) 0.0278(14) 0.0222(15) 0.0045(11) 0.0046(12) 0.0029(11)
 C12 0.0203(14) 0.0300(14) 0.0233(15) 0.0053(11) 0.0065(12) 0.0028(11)
 C13 0.0310(16) 0.0337(14) 0.0179(14) 0.0043(11) 0.0109(12) 0.0014(12)
 C14 0.058(2) 0.0401(17) 0.0292(18) -0.0025(14) 0.0224(17) 0.0012(16)
 C15 0.0168(14) 0.0305(14) 0.0202(14) -0.0008(11) 0.0065(11) 0.0013(11)
 C16 0.0225(15) 0.0310(14) 0.0183(14) -0.0001(11) 0.0055(12) 0.0019(11)
 C17 0.0257(15) 0.0227(12) 0.0198(14) -0.0015(10) 0.0110(12) -0.0001(11)
 C18 0.0230(15) 0.0287(14) 0.0269(15) 0.0030(12) 0.0111(12) 0.0068(11)
 C19 0.0208(14) 0.0270(13) 0.0246(15) 0.0037(11) 0.0080(12) 0.0049(11)
 C20 0.0320(17) 0.0392(16) 0.0220(15) -0.0028(12) 0.0127(13) 0.0045(13)
 C21 0.057(2) 0.054(2) 0.0338(19) 0.0166(16) 0.0290(18) 0.0213(18)
 C22 0.0194(14) 0.0267(13) 0.0278(15) 0.0055(11) 0.0101(12) 0.0061(11)
 C23 0.0255(15) 0.0263(13) 0.0233(14) 0.0071(11) 0.0101(12) 0.0078(11)
 C24 0.0285(15) 0.0158(11) 0.0230(14) -0.0011(10) 0.0117(12) -0.0010(10)
 C25 0.0230(15) 0.0250(13) 0.0232(14) -0.0001(11) 0.0101(12) -0.0010(11)
 C26 0.0197(14) 0.0234(13) 0.0226(14) 0.0014(11) 0.0077(11) 0.0030(10)
 C27 0.0328(17) 0.0266(13) 0.0264(15) 0.0063(12) 0.0165(13) 0.0013(12)
 C28 0.076(3) 0.0465(19) 0.0308(19) 0.0023(15) 0.0283(19) -0.0058(18)
 C29 0.0263(15) 0.0199(12) 0.0218(14) 0.0040(10) 0.0088(12) 0.0047(11)
 C30 0.0292(16) 0.0315(15) 0.0293(16) -0.0019(12) 0.0075(13) 0.0018(12)
 C31 0.0227(15) 0.0250(13) 0.0240(15) 0.0020(11) 0.0069(12) 0.0050(11)
 C32 0.0360(18) 0.0361(16) 0.0276(17) 0.0058(13) 0.0120(14) 0.0128(13)
 C33 0.0199(14) 0.0186(12) 0.0223(14) -0.0026(10) 0.0060(11) -0.0010(10)
 C34 0.0249(15) 0.0240(13) 0.0234(15) -0.0007(11) 0.0069(12) 0.0031(11)
 C35 0.0239(15) 0.0178(12) 0.0219(14) 0.0045(10) 0.0090(12) 0.0025(10)
 C36 0.0252(15) 0.0279(14) 0.0234(15) 0.0054(11) 0.0110(12) 0.0052(11)

_geom_special_details
;
 All esds (except the esd in the dihedral angle between two l.s. planes)
 are estimated using the full covariance matrix.  The cell esds are taken
 into account individually in the estimation of esds in distances, angles
 and torsion angles; correlations between esds in cell parameters are only
 used when they are defined by crystal symmetry.  An approximate (isotropic)
 treatment of cell esds is used for estimating esds involving l.s. planes.
;
loop_
  _geom_bond_atom_site_label_1
  _geom_bond_atom_site_label_2
  _geom_bond_distance
  _geom_bond_site_symmetry_2
  _geom_bond_publ_flag
 Ag1 Ag2 2.9740(3) . ?
 Ag1 O1 2.4366(19) . ?
 Ag1 O2 2.3923(18) . ?
 Ag1 O5 2.253(2) . ?
 Ag1 O11 2.309(2) . ?
 Ag2 O3 2.4307(18) . ?
 Ag2 O4 2.3779(18) . ?
 Ag2 O6 2.303(2) . ?
 Ag2 O12 2.256(2) . ?
 Ag3 Ag4 2.9816(3) . ?
 Ag3 O3 2.4560(19) . ?
 Ag3 O4 2.4829(17) . ?
 Ag3 O7 2.2488(19) . ?
 Ag3 O9 2.276(2) . ?
 Ag4 O2 2.4616(19) 1_455 ?
 Ag4 O8 2.241(2) . ?
 Ag4 O10 2.232(2) . ?
 F1 C30 1.334(4) . ?
 F2 C30 1.324(4) . ?
 F3 C30 1.333(4) . ?
 F4 C32 1.307(4) . ?
 F5 C32 1.337(4) . ?
 F6 C32 1.314(4) . ?
 F7 C34 1.331(3) . ?
 F8 C34 1.318(3) . ?
 F9 C34 1.336(4) . ?
 F10 C36 1.325(3) . ?
 F11 C36 1.342(3) . ?
 F12 C36 1.338(3) . ?
 O1 N1 1.331(3) . ?
 O2 N2 1.344(3) . ?
 O3 N3 1.337(3) . ?
 O4 N4 1.335(3) . ?
 O5 C29 1.236(4) . ?
 O6 C29 1.234(4) . ?
 O7 C35 1.245(3) . ?
 O8 C35 1.239(3) . ?
 O9 C33 1.237(3) . ?
 O10 C33 1.244(3) . ?
 O11 C31 1.225(4) . ?
 O12 C31 1.232(4) . ?
 N1 C1 1.360(4) . ?
 N1 C5 1.345(4) . ?
 N2 C15 1.349(4) . ?
 N2 C19 1.352(4) . ?
 N3 C8 1.347(4) . ?
 N3 C12 1.346(4) . ?
 N4 C22 1.353(4) . ?
 N4 C26 1.347(4) . ?
 C1 H1 0.9500 . ?
 C1 C2 1.374(4) . ?
 C2 H2 0.9500 . ?
 C2 C3 1.388(4) . ?
 C3 C4 1.388(4) . ?
 C3 C6 1.516(4) . ?
 C4 H4 0.9500 . ?
 C4 C5 1.375(4) . ?
 C5 H5 0.9500 . ?
 C6 H6A 0.9900 . ?
 C6 H6B 0.9900 . ?
 C6 C7 1.521(4) . ?
 C7 H7A 0.9800 . ?
 C7 H7B 0.9800 . ?
 C7 H7C 0.9800 . ?
 C8 H8 0.9500 . ?
 C8 C9 1.379(4) . ?
 C9 H9 0.9500 . ?
 C9 C10 1.394(4) . ?
 C10 C11 1.390(4) . ?
 C10 C13 1.508(4) . ?
 C11 H11 0.9500 . ?
 C11 C12 1.371(4) . ?
 C12 H12 0.9500 . ?
 C13 H13A 0.9900 . ?
 C13 H13B 0.9900 . ?
 C13 C14 1.513(4) . ?
 C14 H14A 0.9800 . ?
 C14 H14B 0.9800 . ?
 C14 H14C 0.9800 . ?
 C15 H15 0.9500 . ?
 C15 C16 1.366(4) . ?
 C16 H16 0.9500 . ?
 C16 C17 1.394(4) . ?
 C17 C18 1.396(4) . ?
 C17 C20 1.508(4) . ?
 C18 H18 0.9500 . ?
 C18 C19 1.373(4) . ?
 C19 H19 0.9500 . ?
 C20 H20A 0.9900 . ?
 C20 H20B 0.9900 . ?
 C20 C21 1.519(5) . ?
 C21 H21A 0.9800 . ?
 C21 H21B 0.9800 . ?
 C21 H21C 0.9800 . ?
 C22 H22 0.9500 . ?
 C22 C23 1.367(4) . ?
 C23 H23 0.9500 . ?
 C23 C24 1.391(4) . ?
 C24 C25 1.391(4) . ?
 C24 C27 1.503(4) . ?
 C25 H25 0.9500 . ?
 C25 C26 1.376(4) . ?
 C26 H26 0.9500 . ?
 C27 H27A 0.9900 . ?
 C27 H27B 0.9900 . ?
 C27 C28 1.517(5) . ?
 C28 H28A 0.9800 . ?
 C28 H28B 0.9800 . ?
 C28 H28C 0.9800 . ?
 C29 C30 1.546(4) . ?
 C31 C32 1.536(4) . ?
 C33 C34 1.540(4) . ?
 C35 C36 1.540(4) . ?

loop_
  _geom_angle_atom_site_label_1
  _geom_angle_atom_site_label_2
  _geom_angle_atom_site_label_3
  _geom_angle
  _geom_angle_site_symmetry_1
  _geom_angle_site_symmetry_3
  _geom_angle_publ_flag
 O1 Ag1 Ag2 167.59(5) . . ?
 O2 Ag1 Ag2 88.58(5) . . ?
 O2 Ag1 O1 88.11(6) . . ?
 O5 Ag1 Ag2 75.94(6) . . ?
 O5 Ag1 O1 98.04(7) . . ?
 O5 Ag1 O2 134.38(8) . . ?
 O5 Ag1 O11 127.89(8) . . ?
 O11 Ag1 Ag2 86.70(5) . . ?
 O11 Ag1 O1 105.40(7) . . ?
 O11 Ag1 O2 92.80(7) . . ?
 O3 Ag2 Ag1 97.81(5) . . ?
 O4 Ag2 Ag1 170.28(5) . . ?
 O4 Ag2 O3 79.81(6) . . ?
 O6 Ag2 Ag1 85.23(6) . . ?
 O6 Ag2 O3 87.39(7) . . ?
 O6 Ag2 O4 103.99(7) . . ?
 O12 Ag2 Ag1 73.47(6) . . ?
 O12 Ag2 O3 131.68(9) . . ?
 O12 Ag2 O4 100.97(7) . . ?
 O12 Ag2 O6 136.86(9) . . ?
 O3 Ag3 Ag4 167.66(5) . . ?
 O3 Ag3 O4 77.30(6) . . ?
 O4 Ag3 Ag4 109.55(4) . . ?
 O7 Ag3 Ag4 73.77(5) . . ?
 O7 Ag3 O3 93.89(7) . . ?
 O7 Ag3 O4 124.19(7) . . ?
 O7 Ag3 O9 150.18(7) . . ?
 O9 Ag3 Ag4 83.02(5) . . ?
 O9 Ag3 O3 108.55(7) . . ?
 O9 Ag3 O4 80.92(7) . . ?
 O2 Ag4 Ag3 155.48(4) 1_455 . ?
 O8 Ag4 Ag3 87.37(5) . . ?
 O8 Ag4 O2 104.21(7) . 1_455 ?
 O10 Ag4 Ag3 77.55(5) . . ?
 O10 Ag4 O2 95.19(7) . 1_455 ?
 O10 Ag4 O8 159.27(8) . . ?
 N1 O1 Ag1 124.25(15) . . ?
 Ag1 O2 Ag4 97.67(6) . 1_655 ?
 N2 O2 Ag1 114.79(14) . . ?
 N2 O2 Ag4 125.35(15) . 1_655 ?
 Ag2 O3 Ag3 100.87(7) . . ?
 N3 O3 Ag2 111.25(13) . . ?
 N3 O3 Ag3 130.71(15) . . ?
 Ag2 O4 Ag3 101.59(7) . . ?
 N4 O4 Ag2 124.14(14) . . ?
 N4 O4 Ag3 126.41(14) . . ?
 C29 O5 Ag1 131.26(19) . . ?
 C29 O6 Ag2 116.21(19) . . ?
 C35 O7 Ag3 132.74(18) . . ?
 C35 O8 Ag4 115.31(17) . . ?
 C33 O9 Ag3 117.20(18) . . ?
 C33 O10 Ag4 128.06(18) . . ?
 C31 O11 Ag1 114.50(18) . . ?
 C31 O12 Ag2 134.1(2) . . ?
 O1 N1 C1 119.2(2) . . ?
 O1 N1 C5 120.7(2) . . ?
 C5 N1 C1 120.1(2) . . ?
 O2 N2 C15 120.5(2) . . ?
 O2 N2 C19 118.9(2) . . ?
 C15 N2 C19 120.5(2) . . ?
 O3 N3 C8 118.8(2) . . ?
 O3 N3 C12 120.6(2) . . ?
 C12 N3 C8 120.6(2) . . ?
 O4 N4 C22 120.5(2) . . ?
 O4 N4 C26 119.4(2) . . ?
 C26 N4 C22 120.0(2) . . ?
 N1 C1 H1 120.0 . . ?
 N1 C1 C2 120.0(3) . . ?
 C2 C1 H1 120.0 . . ?
 C1 C2 H2 119.3 . . ?
 C1 C2 C3 121.5(3) . . ?
 C3 C2 H2 119.3 . . ?
 C2 C3 C6 122.4(3) . . ?
 C4 C3 C2 116.6(3) . . ?
 C4 C3 C6 121.0(3) . . ?
 C3 C4 H4 119.4 . . ?
 C5 C4 C3 121.2(3) . . ?
 C5 C4 H4 119.4 . . ?
 N1 C5 C4 120.6(3) . . ?
 N1 C5 H5 119.7 . . ?
 C4 C5 H5 119.7 . . ?
 C3 C6 H6A 109.2 . . ?
 C3 C6 H6B 109.2 . . ?
 C3 C6 C7 112.2(2) . . ?
 H6A C6 H6B 107.9 . . ?
 C7 C6 H6A 109.2 . . ?
 C7 C6 H6B 109.2 . . ?
 C6 C7 H7A 109.5 . . ?
 C6 C7 H7B 109.5 . . ?
 C6 C7 H7C 109.5 . . ?
 H7A C7 H7B 109.5 . . ?
 H7A C7 H7C 109.5 . . ?
 H7B C7 H7C 109.5 . . ?
 N3 C8 H8 119.8 . . ?
 N3 C8 C9 120.4(3) . . ?
 C9 C8 H8 119.8 . . ?
 C8 C9 H9 119.7 . . ?
 C8 C9 C10 120.6(3) . . ?
 C10 C9 H9 119.7 . . ?
 C9 C10 C13 122.2(3) . . ?
 C11 C10 C9 116.8(3) . . ?
 C11 C10 C13 120.9(3) . . ?
 C10 C11 H11 119.4 . . ?
 C12 C11 C10 121.3(3) . . ?
 C12 C11 H11 119.4 . . ?
 N3 C12 C11 120.3(3) . . ?
 N3 C12 H12 119.9 . . ?
 C11 C12 H12 119.9 . . ?
 C10 C13 H13A 109.4 . . ?
 C10 C13 H13B 109.4 . . ?
 C10 C13 C14 111.1(2) . . ?
 H13A C13 H13B 108.0 . . ?
 C14 C13 H13A 109.4 . . ?
 C14 C13 H13B 109.4 . . ?
 C13 C14 H14A 109.5 . . ?
 C13 C14 H14B 109.5 . . ?
 C13 C14 H14C 109.5 . . ?
 H14A C14 H14B 109.5 . . ?
 H14A C14 H14C 109.5 . . ?
 H14B C14 H14C 109.5 . . ?
 N2 C15 H15 119.8 . . ?
 N2 C15 C16 120.4(3) . . ?
 C16 C15 H15 119.8 . . ?
 C15 C16 H16 119.4 . . ?
 C15 C16 C17 121.2(3) . . ?
 C17 C16 H16 119.4 . . ?
 C16 C17 C18 116.6(3) . . ?
 C16 C17 C20 121.1(3) . . ?
 C18 C17 C20 122.2(3) . . ?
 C17 C18 H18 119.5 . . ?
 C19 C18 C17 121.0(3) . . ?
 C19 C18 H18 119.5 . . ?
 N2 C19 C18 120.2(3) . . ?
 N2 C19 H19 119.9 . . ?
 C18 C19 H19 119.9 . . ?
 C17 C20 H20A 109.1 . . ?
 C17 C20 H20B 109.1 . . ?
 C17 C20 C21 112.4(2) . . ?
 H20A C20 H20B 107.9 . . ?
 C21 C20 H20A 109.1 . . ?
 C21 C20 H20B 109.1 . . ?
 C20 C21 H21A 109.5 . . ?
 C20 C21 H21B 109.5 . . ?
 C20 C21 H21C 109.5 . . ?
 H21A C21 H21B 109.5 . . ?
 H21A C21 H21C 109.5 . . ?
 H21B C21 H21C 109.5 . . ?
 N4 C22 H22 119.8 . . ?
 N4 C22 C23 120.4(3) . . ?
 C23 C22 H22 119.8 . . ?
 C22 C23 H23 119.3 . . ?
 C22 C23 C24 121.5(3) . . ?
 C24 C23 H23 119.3 . . ?
 C23 C24 C27 121.9(3) . . ?
 C25 C24 C23 116.5(3) . . ?
 C25 C24 C27 121.5(3) . . ?
 C24 C25 H25 119.6 . . ?
 C26 C25 C24 120.8(3) . . ?
 C26 C25 H25 119.6 . . ?
 N4 C26 C25 120.8(3) . . ?
 N4 C26 H26 119.6 . . ?
 C25 C26 H26 119.6 . . ?
 C24 C27 H27A 109.1 . . ?
 C24 C27 H27B 109.1 . . ?
 C24 C27 C28 112.5(2) . . ?
 H27A C27 H27B 107.8 . . ?
 C28 C27 H27A 109.1 . . ?
 C28 C27 H27B 109.1 . . ?
 C27 C28 H28A 109.5 . . ?
 C27 C28 H28B 109.5 . . ?
 C27 C28 H28C 109.5 . . ?
 H28A C28 H28B 109.5 . . ?
 H28A C28 H28C 109.5 . . ?
 H28B C28 H28C 109.5 . . ?
 O5 C29 C30 113.5(2) . . ?
 O6 C29 O5 130.6(3) . . ?
 O6 C29 C30 115.8(3) . . ?
 F1 C30 C29 110.2(2) . . ?
 F2 C30 F1 106.9(2) . . ?
 F2 C30 F3 107.2(3) . . ?
 F2 C30 C29 112.2(3) . . ?
 F3 C30 F1 107.0(3) . . ?
 F3 C30 C29 113.0(2) . . ?
 O11 C31 O12 129.4(3) . . ?
 O11 C31 C32 115.6(3) . . ?
 O12 C31 C32 115.0(3) . . ?
 F4 C32 F5 104.4(3) . . ?
 F4 C32 F6 109.8(3) . . ?
 F4 C32 C31 112.7(3) . . ?
 F5 C32 C31 111.1(3) . . ?
 F6 C32 F5 103.6(3) . . ?
 F6 C32 C31 114.4(3) . . ?
 O9 C33 O10 129.9(3) . . ?
 O9 C33 C34 114.6(2) . . ?
 O10 C33 C34 115.5(2) . . ?
 F7 C34 F9 106.1(2) . . ?
 F7 C34 C33 110.9(2) . . ?
 F8 C34 F7 107.2(2) . . ?
 F8 C34 F9 106.9(2) . . ?
 F8 C34 C33 112.2(2) . . ?
 F9 C34 C33 113.1(2) . . ?
 O7 C35 C36 114.5(2) . . ?
 O8 C35 O7 130.5(3) . . ?
 O8 C35 C36 115.0(2) . . ?
 F10 C36 F11 107.2(2) . . ?
 F10 C36 F12 107.0(2) . . ?
 F10 C36 C35 113.3(2) . . ?
 F11 C36 C35 109.3(2) . . ?
 F12 C36 F11 106.7(2) . . ?
 F12 C36 C35 112.9(2) . . ?

loop_
  _diffrn_refln_index_h
  _diffrn_refln_index_k
  _diffrn_refln_index_l
  _diffrn_refln_intensity_net
  _diffrn_refln_intensity_u
 0 0 1 5064.35 176.3
 0 0 -1 5327.06 176.38
 0 0 2 43.39 3.3
 0 0 -2 28.38 2.89
 0 0 3 2473.71 95.24
 0 0 -3 2999.93 96.13
 0 0 4 3023.58 102.12
 0 0 -4 2686.31 101.75
 0 0 5 1135.82 47.78
 0 0 5 1258 47.17
 0 0 -5 1146.54 46.87
 0 0 6 487.96 24.5
 0 0 6 522.29 23.53
 0 0 7 2069.52 88.07
 0 0 7 2156.15 86.19
 0 0 8 1089.19 40.59
 0 0 -8 1059.97 40.49
 0 0 -8 1149.44 49.4
 0 0 8 1112.72 48.49
 0 0 9 1463.63 64.19
 0 0 9 1383.72 50.2
 0 0 -9 1298.79 49.88
 0 0 -9 1329.33 48.73
 0 0 -9 1363.28 49.51
 0 0 -10 57.85 5.03
 0 0 10 57.17 10.16
 0 0 -10 49.13 8.48
 0 0 -10 55.96 5.27
 0 0 10 50.37 5.08
 0 0 -10 53.86 5.27
 0 0 11 19.99 7.05
 0 0 -11 18.39 5.68
 0 0 11 17.38 3.43
 0 0 -11 13.02 3.12
 0 0 -11 12.21 2.87
 0 0 -12 529.41 21.4
 0 0 12 534.02 22.33
 0 0 13 819.09 32.15
 0 0 -13 705.72 29.22
 0 0 -13 669.86 29.71
 0 0 13 782.7 46.85
 0 0 13 663.43 29.79
 0 0 14 38.54 9.88
 0 0 15 85.46 6.9
 0 0 15 80.24 7.14
 0 0 -15 80.72 6.53
 0 0 -16 188.86 10.09
 0 0 16 187.08 10.45
 0 0 16 217.83 10.91
 0 0 -16 194.11 10.27
 0 0 -17 48.1 3.6
 0 0 17 49.62 4.09
 0 0 -17 54.59 3.9
 0 0 17 43.45 3.84
 0 -1 18 58.65 3.57
 0 1 -17 25.09 2.48
 0 -1 17 30.67 3.25
 0 -1 17 35.13 3.21
 0 1 -17 31.89 3.15
 0 1 -16 18.63 2.75
 0 -1 16 17.79 3.16
 0 1 -16 24.27 3.33
 0 -1 16 20.32 3.29
 0 -1 15 361.26 17.65
 0 1 -15 391.96 17.73
 0 -1 15 357.66 17.56
 0 -1 14 743.1 46.71
 0 -1 14 750.81 32.38
 0 1 -14 828.41 32.77
 0 1 -13 375.51 17.38
 0 1 -13 367.62 18.31
 0 -1 13 384.53 19.23
 0 -1 13 369.85 18.43
 0 -1 12 355.86 18.13
 0 1 -12 324.96 15.83
 0 1 -12 346.83 25.69
 0 -1 12 347.43 28.68
 0 -1 12 317.72 16.71
 0 -1 11 195.57 11.04
 0 -1 11 141.44 11.1
 0 1 -11 194.97 10.27
 0 1 -11 190.71 17.76
 0 -1 11 143.68 17.75
 0 1 -11 168.11 10.44
 0 -1 10 953.09 50.06
 0 1 -10 1075.14 36.54
 0 1 -10 1045.37 37.19
 0 -1 10 1074.11 37.51
 0 1 -10 1186.53 50.8
 0 1 -9 1021.8 39.11
 0 -1 9 1050.03 39.35
 0 1 -9 1060.35 49.62
 0 -1 9 973.08 50.11
 0 1 -9 1019.94 38.47
 0 1 -8 2.6 2.73
 0 1 -8 4.22 1.79
 0 -1 8 2.91 1.82
 0 -1 8 4.15 3.14
 0 -1 7 3254.6 106.57
 0 1 -7 2819.44 105.46
 0 -1 6 8582.89 309.14
 0 -1 6 8586.47 307.76
 0 1 -6 9433.03 309.36
 0 -1 5 1973.22 68
 0 1 -5 2021.81 68.78
 0 1 -4 20.15 3.56
 0 -1 4 20.57 3.53
 0 -1 3 1248.76 43.98
 0 -1 3 1243.33 44
 0 -1 3 1295.06 47.19
 0 -1 2 1467.23 52.15
 0 -1 2 1428.61 50.27
 0 -1 1 4027.61 146.25
 0 -1 1 4488.24 145.81
 0 -1 0 720.87 25.23
 0 -1 -1 1936.27 64.3
 0 1 1 1910.4 63.89
 0 1 2 1591.85 54.25
 0 1 2 1651.77 54.14
 0 -1 -2 1558.39 53.62
 0 -1 -3 1849.66 62.56
 0 -1 -3 1744.88 60.52
 0 -1 -3 1755.56 60.5
 0 1 3 1639.49 62.34
 0 1 4 268.99 13.19
 0 1 4 246.21 13.88
 0 -1 -4 244.56 12.82
 0 1 5 172.55 12.39
 0 -1 -5 193.18 11.57
 0 1 6 1948.52 74.44
 0 1 6 1936.99 76.95
 0 -1 -6 2019.04 74.69
 0 1 7 1516.27 57.77
 0 1 7 1591.14 61.79
 0 -1 -8 85.7 9.22
 0 1 8 76.92 5.59
 0 -1 -8 79.35 5.75
 0 -1 -8 81.59 5.54
 0 1 8 81.32 8.94
 0 1 9 104.87 7.05
 0 -1 -9 93.55 6.91
 0 1 9 107.36 10.97
 0 1 9 116.94 13.78
 0 -1 -9 108.84 6.46
 0 1 10 137.99 16.07
 0 -1 -10 135.62 8.79
 0 1 10 143.29 8.99
 0 -1 -10 140.71 8.56
 0 -1 -10 137.94 8.09
 0 1 11 10.87 5.65
 0 -1 -11 7.58 4.03
 0 -1 -11 9.15 2.56
 0 -1 -11 5.92 2.76
 0 1 11 9.05 2.83
 0 1 12 37.18 10.09
 0 1 12 33.16 4.63
 0 -1 -12 30.13 4.22
 0 -1 -12 32.53 4.34
 0 -1 -13 1.42 2.38
 0 1 13 -4.3 5.67
 0 -1 -13 -0.76 2.03
 0 1 13 4.01 2.59
 0 1 13 1.74 5.17
 0 1 14 21.85 8.49
 0 1 15 -0.36 3.21
 0 1 15 1.01 2.13
 0 -1 -15 1.55 1.98
 0 1 16 12.41 3.22
 0 -1 -16 10.47 2.23
 0 1 16 5.91 2.09
 0 -1 -17 0.52 1.14
 0 1 17 -1.48 1.33
 0 1 17 -0.18 1.39
 0 -2 17 37.88 3.58
 0 2 -17 33.68 3.26
 0 -2 17 33.6 3.1
 0 2 -16 191.27 9.29
 0 -2 16 194.24 10.45
 0 2 -16 186.45 10.2
 0 -2 16 185.7 9.98
 0 2 -15 246.26 12.55
 0 2 -15 267.44 13.72
 0 -2 15 275.65 13.92
 0 -2 15 248.39 13.29
 0 -2 14 97.25 15.25
 0 2 -14 101.47 13.18
 0 2 -13 97.71 13.45
 0 -2 13 110.87 8.48
 0 -2 13 124.42 17.44
 0 -2 13 95.64 8.62
 0 2 -13 114.1 8.53
 0 2 -12 170.9 9.97
 0 -2 12 165.81 11.53
 0 -2 12 178.05 20.12
 0 -2 12 182.88 11.13
 0 2 -12 164.89 17.59
 0 2 -11 125.43 7.95
 0 -2 11 108.8 9.05
 0 -2 11 152.77 17.62
 0 2 -11 144.09 15.78
 0 -2 11 128.44 8.81
 0 -2 10 47.72 9.68
 0 2 -10 53 4.77
 0 2 -10 55.89 9.81
 0 -2 10 55.19 4.31
 0 -2 10 73.59 6.95
 0 2 -10 48.29 4.91
 0 -2 10 65.13 5.7
 0 -2 9 141.22 14.98
 0 2 -9 138.14 7.64
 0 -2 9 112.31 8.67
 0 -2 9 133.49 7.2
 0 2 -9 122.15 7.75
 0 -2 9 142.61 8.36
 0 2 -9 147.89 14.61
 0 -2 8 585.43 20.65
 0 2 -8 515.09 19.86
 0 2 -7 684.19 36.5
 0 -2 7 726.08 36.5
 0 2 -6 796.02 37.5
 0 -2 6 770.43 37.47
 0 -2 6 879.6 37.78
 0 -2 5 70.09 7.37
 0 2 -5 76.17 7.73
 0 -2 5 74.52 7.98
 0 -2 5 63.1 4.46
 0 -2 4 626.95 27.27
 0 -2 4 603.42 23.97
 0 -2 4 576.02 23.83
 0 2 -4 567.75 26.92
 0 -2 3 1266.12 46.65
 0 -2 2 377.46 15.14
 0 -2 2 376 13.96
 0 -2 1 381.13 16.37
 0 -2 1 393.74 14.62
 0 -2 1 395.84 15.77
 0 -2 0 327.56 13.58
 0 -2 -1 929.07 36.18
 0 2 1 1028.36 35.06
 0 -2 -1 950.55 35.63
 0 -2 -2 153.78 7.99
 0 -2 -2 143.19 7.87
 0 2 2 141.57 7.32
 0 -2 -2 157.85 6.12
 0 2 3 22.46 2.88
 0 -2 -3 24.26 2.41
 0 2 3 29.19 3
 0 -2 -3 28.88 3.2
 0 -2 -3 27.44 3.13
 0 2 4 57.14 5.03
 0 -2 -4 58.12 4.68
 0 2 4 61.82 6.18
 0 -2 -4 65.68 4.56
 0 -2 -4 62.81 4.57
 0 -2 -5 291.58 14.17
 0 2 5 271.3 14.44
 0 2 5 267.14 16.27
 0 -2 -6 15.34 3.06
 0 2 6 9.6 2.95
 0 2 6 13.76 4.11
 0 -2 -7 6.32 2.35
 0 2 7 2.54 3.32
 0 2 7 2.2 2.31
 0 -2 -8 7.77 2.31
 0 -2 -8 8.18 2.22
 0 2 8 7.15 2.91
 0 -2 -8 7.94 2.33
 0 -2 -9 9.44 2.34
 0 2 9 10.79 5.05
 0 -2 -9 12.83 2.3
 0 2 9 8.29 3.19
 0 2 9 14.06 2.8
 0 -2 -9 11.29 2.58
 0 -2 -10 0.78 1.61
 0 2 10 0.33 1.91
 0 -2 -10 2.03 1.88
 0 2 10 -1.39 3.56
 0 2 11 14.12 5.94
 0 -2 -11 7.53 2.69
 0 2 11 7.99 2.76
 0 -2 -11 9.7 3.06
 0 -2 -11 6.41 2.39
 0 -2 -11 8.87 2.74
 0 2 12 3.42 4.4
 0 2 12 8.53 2.95
 0 -2 -12 9.85 4.52
 0 -2 -12 7.25 2.78
 0 -2 -12 10.4 2.68
 0 2 13 49.54 5.41
 0 -2 -13 45.4 4.99
 0 2 13 45.47 10.81
 0 -2 -13 42.31 5.01
 0 2 14 5 4.95
 0 2 15 4.49 2.34
 0 2 15 -0.36 3.66
 0 -2 -15 2.52 2.02
 0 -2 -15 3.21 2.19
 0 2 16 5.47 2
 0 2 16 6.31 2.8
 0 -2 -16 4.5 1.73
 0 2 17 0.5 1.43
 0 -2 -17 1.55 1.29
 0 2 17 1.62 1.29
 0 -3 17 42.72 3.47
 0 3 -17 54.59 4.09
 0 -3 17 47.75 3.98
 0 3 -16 20.38 3.14
 0 -3 16 20.98 3.34
 0 -3 16 20.77 2.87
 0 3 -15 2.38 1.99
 0 -3 15 3.11 2.62
 0 -3 15 5.39 2.4
 0 3 -15 3.99 1.64
 0 3 -14 140.12 15.98
 0 3 -13 30.38 4.5
 0 -3 13 30.63 4.79
 0 3 -13 31.31 8.05
 0 -3 13 32.12 8.93
 0 -3 13 32.91 5
 0 -3 12 216.94 12.81
 0 -3 12 211.13 12.89
 0 3 -12 260.8 22.7
 0 -3 12 247.85 23.62
 0 -3 11 27.95 4.16
 0 -3 11 25.43 4.97
 0 -3 11 21.52 7.78
 0 3 -11 21.23 6.52
 0 -3 11 23.06 3
 0 -3 10 12.41 2.95
 0 -3 10 14.01 3.89
 0 -3 10 20.69 7.1
 0 -3 10 10.81 2.31
 0 3 -10 2.59 3.35
 0 3 -9 40.52 8.37
 0 3 -9 38.16 3.72
 0 -3 9 48.63 4.68
 0 3 -9 47.14 4.38
 0 -3 9 36.34 8.17
 0 -3 9 41.07 5.41
 0 -3 9 46.46 3.94
 0 -3 8 10.4 3.74
 0 3 -8 13.66 2.41
 0 -3 8 15.53 2.72
 0 -3 7 5.33 4.66
 0 3 -7 2.64 2.77
 0 -3 6 943.41 42.92
 0 3 -6 1021.89 43.91
 0 -3 6 887.75 42.4
 0 -3 5 147.38 9.27
 0 -3 5 139.25 9.09
 0 -3 5 162.08 12.35
 0 3 -5 168.48 12.42
 0 -3 5 134.35 11.26
 0 -3 4 27.68 3.84
 0 -3 4 25.58 3.78
 0 3 -4 35.31 5.27
 0 -3 4 34.1 4.87
 0 3 -3 248.57 13.74
 0 -3 3 227.84 10.93
 0 -3 3 239.47 10.94
 0 -3 2 577.58 23.58
 0 -3 2 617.79 21.12
 0 -3 1 7.4 2.17
 0 -3 1 8.29 1.48
 0 -3 1 7.93 2.48
 0 3 -1 8.12 2.05
 0 3 0 113.23 5.92
 0 -3 0 113.51 6.98
 0 3 1 113.91 6.36
 0 -3 -1 114.29 7
 0 -3 -1 110.57 7.61
 0 3 2 2198.62 78.12
 0 -3 -2 2274.81 80.16
 0 -3 -2 2201.28 79.24
 0 -3 -3 37.02 4.37
 0 -3 -3 42.58 4.66
 0 3 3 39.4 3.84
 0 3 4 122.76 8.24
 0 -3 -4 129.1 8.59
 0 -3 -4 134.06 8.72
 0 3 4 135.11 7.93
 0 -3 -4 137.79 6.72
 0 3 5 454.99 23.24
 0 -3 -5 458.07 19.63
 0 -3 -5 466.36 19.84
 0 3 5 419.85 19.69
 0 -3 -5 414.66 18.35
 0 -3 -6 504.23 21.9
 0 3 6 503.78 22.97
 0 3 6 461.78 25.97
 0 -3 -7 879.93 34.96
 0 -3 -7 951.69 35.24
 0 -3 -8 856.07 32.55
 0 3 8 857.21 43.27
 0 -3 -8 825.18 32.52
 0 -3 -8 842.48 32.57
 0 3 8 820.01 36.86
 0 -3 -9 229.07 11.98
 0 3 9 243.36 20.56
 0 -3 -9 232.25 12.12
 0 -3 -10 9.36 2.75
 0 3 10 13.95 3.04
 0 -3 -10 9.74 2.33
 0 3 10 9.99 5.41
 0 -3 -10 15.37 2.85
 0 3 11 6.56 2.66
 0 -3 -11 8.39 3.03
 0 -3 -11 9.72 2.58
 0 3 11 4.8 4.75
 0 -3 -11 7.79 2.32
 0 -3 -12 500.52 21.83
 0 3 12 548.61 37.86
 0 3 12 473.52 22.18
 0 -3 -12 478.54 22.1
 0 -3 -12 498.74 21.39
 0 3 13 24.44 3.96
 0 -3 -13 31.19 4.41
 0 -3 -13 34.3 4.16
 0 3 14 0.35 2.03
 0 -3 -14 4.79 2.01
 0 3 14 -1.64 4.86
 0 3 15 101.25 8.42
 0 3 15 86.58 6.66
 0 -3 -15 102.75 6.97
 0 3 16 27.16 4.28
 0 3 16 34.57 3.55
 0 3 17 20.3 2.65
 0 3 17 27.43 2.48
 0 -4 17 13.18 1.87
 0 4 -17 11.42 2.06
 0 -4 17 17.03 2.39
 0 4 -16 24.26 3.22
 0 -4 16 26.34 3.09
 0 -4 16 25.25 3.41
 0 -4 15 30.72 4.18
 0 4 -15 31.8 4.03
 0 -4 15 27.57 3.71
 0 4 -14 2.85 3.96
 0 -4 13 67.72 6.5
 0 -4 13 76.02 6.77
 0 4 -13 69.46 11.93
 0 4 -13 72.81 6.61
 0 -4 12 244.54 13.73
 0 -4 12 238.31 12.03
 0 -4 12 253.99 13.85
 0 4 -12 263.1 23.48
 0 -4 11 2.27 2.51
 0 -4 11 2.2 1.47
 0 -4 11 4.68 5.67
 0 4 -11 1.49 3.13
 0 -4 11 4.06 3
 0 -4 10 35.02 4.47
 0 -4 10 45.06 5.29
 0 -4 10 48.14 10.27
 0 -4 10 37.48 3.99
 0 4 -10 35.89 8.42
 0 -4 9 59.94 5.3
 0 -4 9 63.11 5.69
 0 -4 9 76.58 11.56
 0 -4 9 51 4.45
 0 4 -9 40.88 8.44
 0 4 -8 172 16.39
 0 -4 8 190.64 9.98
 0 -4 8 179.33 16.76
 0 -4 8 190.48 10.13
 0 -4 8 175.64 9.28
 0 4 -8 177.21 9.15
 0 -4 7 1239.4 47.93
 0 -4 7 1405.69 48.52
 0 -4 6 987.33 41.41
 0 -4 6 941.47 41.22
 0 4 -6 1053.31 46.98
 0 -4 5 108.65 9.04
 0 -4 5 108.54 8.94
 0 4 -5 115.31 10.93
 0 -4 5 116.77 8.14
 0 -4 4 18.47 3.71
 0 -4 4 16.16 3.56
 0 4 -4 17.15 3.96
 0 -4 4 15.53 2.6
 0 -4 3 552.01 22.79
 0 -4 3 524.16 21.21
 0 4 -3 540.76 25.41
 0 -4 3 548 25.54
 0 -4 2 1124.69 38.73
 0 -4 2 985.83 40.72
 0 4 -2 993.95 41.7
 0 -4 2 1093.39 42.81
 0 -4 1 404.57 19.22
 0 -4 1 437.16 20.34
 0 4 -1 400.56 18.21
 0 4 0 7323.27 260.71
 0 -4 0 8313.15 263.84
 0 -4 -1 8381.64 280.92
 0 -4 -1 8027.83 282.29
 0 4 1 8043.99 279.25
 0 4 1 8176.4 276.12
 0 -4 -2 3546.33 134.25
 0 -4 -2 3821.84 132.37
 0 4 2 3808.73 130.82
 0 -4 -3 993.95 42.56
 0 -4 -3 1114.9 43.44
 0 -4 -3 1022.09 41.4
 0 4 3 1057.41 39.99
 0 4 4 267.98 13.82
 0 -4 -4 251.68 15.04
 0 -4 -4 265.25 15.28
 0 4 4 270.42 12.78
 0 4 5 1852.99 72.86
 0 -4 -5 2103.14 74.29
 0 -4 -5 2074.21 74.07
 0 4 5 1893.37 71.26
 0 4 6 2509.63 92.43
 0 4 6 2691.85 99.73
 0 -4 -7 497.09 21.09
 0 -4 -7 519.93 21.17
 0 -4 -7 513.03 21.29
 0 -4 -7 531.39 21.07
 0 4 7 528.29 23.85
 0 -4 -8 -0.84 1.73
 0 -4 -8 0.27 1.63
 0 -4 -8 3.28 2.11
 0 4 8 3.37 3.12
 0 -4 -9 466.39 20.28
 0 -4 -9 441.51 20.09
 0 4 9 486.78 31.51
 0 -4 -10 378.2 18.01
 0 4 10 394.05 18
 0 -4 -10 400.17 18.22
 0 -4 -11 546.75 23.42
 0 4 11 569.12 24.41
 0 4 11 526.15 37.29
 0 4 12 31.55 4.51
 0 -4 -12 27.55 4.22
 0 -4 -12 32.09 4.16
 0 4 12 31.1 9.3
 0 -4 -13 289.99 14.61
 0 4 13 250.26 13.98
 0 4 13 293.04 26.61
 0 4 14 204.36 11.68
 0 -4 -14 223.86 12.04
 0 -4 -15 41.45 4.33
 0 4 15 34.74 3.78
 0 4 15 31.05 5.41
 0 4 16 -0.36 1.3
 0 4 16 1.64 2.45
 0 -4 -17 57.41 3.6
 0 4 17 31.34 2.95
 0 -5 17 71.47 4.18
 0 5 -17 78.7 4.7
 0 -5 16 5.03 1.71
 0 5 -16 4.01 1.81
 0 -5 16 5.38 1.91
 0 -5 15 8.44 2.35
 0 -5 15 4.09 2.23
 0 5 -15 5.52 2.35
 0 5 -14 305.2 24.95
 0 5 -14 311.75 15.44
 0 -5 14 316.34 15.23
 0 -5 14 283.74 15.24
 0 5 -13 807.45 45.77
 0 -5 13 721.42 30.55
 0 5 -13 718.01 30.52
 0 -5 13 715.05 30.2
 0 5 -12 205.53 20.74
 0 -5 12 197.45 11.82
 0 -5 12 206.65 10.77
 0 -5 12 182.03 11.67
 0 -5 11 5.07 1.98
 0 -5 11 1.53 2.27
 0 -5 11 -0.37 2.66
 0 5 -11 4.68 4.01
 0 -5 10 211.81 11.67
 0 -5 10 251.43 12.99
 0 -5 10 233.88 12.73
 0 5 -9 1680 74.62
 0 -5 9 1564.95 58.63
 0 -5 9 1537.19 59.2
 0 -5 9 1725.2 59.75
 0 5 -8 2074.34 92.57
 0 -5 8 2402.14 80.33
 0 -5 8 2179.03 79.44
 0 -5 8 2183.54 79.84
 0 -5 7 17.96 2.79
 0 -5 7 21.03 3.13
 0 -5 7 24.45 3.16
 0 5 -6 1129.56 51.27
 0 -5 6 1119.32 47.59
 0 -5 6 1108.43 47.34
 0 5 -5 3163.55 124.95
 0 -5 5 3435.14 123.47
 0 -5 5 3394.06 123.46
 0 5 -4 1931.63 71.27
 0 -5 4 1829.61 70.38
 0 -5 4 1858.86 70.74
 0 -5 4 1684.82 63.77
 0 -5 3 860.63 31.44
 0 5 -3 805.14 36.13
 0 -5 3 821.54 34.06
 0 -5 3 788.29 37.07
 0 -5 3 812.5 37.46
 0 -5 2 107.35 6.18
 0 5 -2 94.01 8.04
 0 -5 2 91 7.82
 0 -5 2 101.75 9.61
 0 -5 1 5383.6 187.08
 0 -5 1 5594.69 187.38
 0 5 -1 5080.71 184.45
 0 -5 0 9216.66 312.85
 0 -5 0 8731.12 314.49
 0 5 0 9120.59 309.25
 0 -5 -1 1203.91 51.65
 0 -5 -1 1243.01 48.83
 0 5 1 1244.15 43.24
 0 5 1 1262.61 47.39
 0 -5 -2 68.34 7.9
 0 5 2 80.71 6.37
 0 -5 -2 93.65 7.58
 0 -5 -3 1178.84 49.84
 0 -5 -3 1155.33 49.55
 0 5 3 1156.6 45.24
 0 -5 -3 1234.46 47.75
 0 5 4 2952.55 106.8
 0 -5 -4 2986.02 110.91
 0 -5 -4 3014.37 110.9
 0 5 5 576.36 25.84
 0 -5 -5 600.17 28.32
 0 -5 -5 602.94 28.26
 0 5 5 526.22 23.28
 0 -5 -6 1.34 1.5
 0 -5 -6 1.16 1.82
 0 -5 -6 1.25 1.32
 0 -5 -6 0.93 1.49
 0 -5 -7 1571.13 56.99
 0 5 7 1581.48 68.74
 0 -5 -7 1568.57 56.67
 0 -5 -7 1594.1 57.4
 0 -5 -7 1599.32 57.23
 0 -5 -7 1523.59 56.99
 0 -5 -8 1007.05 38.82
 0 5 8 1037.24 51.12
 0 -5 -8 1013.71 38.27
 0 -5 -8 1046.35 38.95
 0 -5 -8 1014.13 38.89
 0 -5 -8 990.01 39.09
 0 -5 -9 329.05 15.71
 0 -5 -9 328.52 15.92
 0 -5 -9 351.49 25.02
 0 5 9 283.77 24.4
 0 5 10 5.44 2.35
 0 -5 -10 11.77 2.7
 0 -5 -10 4.05 2.46
 0 -5 -10 7.39 4.29
 0 5 10 3.09 4.87
 0 5 11 23.32 8.41
 0 -5 -11 20.77 3.34
 0 5 11 16.19 3.33
 0 5 12 161.43 10.08
 0 -5 -12 159.72 10.27
 0 5 12 154.95 19.03
 0 -5 -12 160.66 9.57
 0 5 13 97.45 15.06
 0 -5 -13 120.38 8.16
 0 -5 -14 16.5 3.37
 0 5 14 15.4 2.96
 0 -5 -15 15.34 2.77
 0 -5 -15 11.04 2.13
 0 5 15 6.75 4.31
 0 5 15 9 2.09
 0 5 16 20.59 3.39
 0 5 16 21.66 2.29
 0 -5 -17 0.55 0.65
 0 -5 -17 4.9 1.12
 0 6 -17 10.35 1.6
 0 -6 16 49.91 3.98
 0 6 -16 59.55 4.4
 0 -6 15 489.04 20.74
 0 -6 15 459.68 20.08
 0 6 -15 496.37 20.6
 0 -6 14 912.95 36.85
 0 -6 14 902.67 36.41
 0 6 -14 987.02 37.06
 0 6 -13 93.98 14.11
 0 -6 12 18.93 3.62
 0 6 -12 13.05 5.72
 0 -6 12 23.92 3.36
 0 -6 12 18.73 3.69
 0 6 -11 499.59 34.4
 0 -6 11 485.24 21.3
 0 -6 11 452.11 20.08
 0 -6 11 412.83 20.38
 0 6 -10 980.84 51.95
 0 -6 10 905.17 36.38
 0 -6 10 932.53 35.84
 0 -6 10 874.01 36.27
 0 6 -9 213.31 20.14
 0 -6 9 198.29 11.1
 0 -6 9 205.14 10.9
 0 -6 9 180.64 10.77
 0 -6 8 257.95 12.55
 0 -6 8 237.75 12.49
 0 6 -8 241.77 21.05
 0 -6 8 255.11 11.48
 0 -6 8 246.4 12.62
 0 -6 7 960.47 37.71
 0 6 -7 1014.67 49.6
 0 -6 7 1052.76 38.05
 0 -6 7 978.51 37.72
 0 -6 6 2543.05 92.98
 0 -6 6 2592.28 102.12
 0 -6 6 2597.62 101.96
 0 -6 6 2760.44 93.19
 0 -6 6 2671.05 92.92
 0 -6 5 1354.23 49.7
 0 6 -5 1295.76 58.7
 0 -6 5 1453.45 59.37
 0 -6 5 1442.62 59.39
 0 -6 4 0.46 2
 0 6 -4 2.21 3.18
 0 -6 4 4.09 3.64
 0 -6 4 0.81 2.94
 0 -6 3 1475.67 58.05
 0 6 -3 1396.07 59.27
 0 -6 3 1565.51 63.09
 0 -6 3 1517.08 62.52
 0 -6 2 3227.13 116.06
 0 6 -2 3158.21 115.08
 0 -6 2 3206.05 119.95
 0 -6 2 3050.82 119.12
 0 6 -1 1728.65 65.29
 0 -6 1 1768.47 69.02
 0 -6 1 1747.24 71.45
 0 -6 1 1761.11 68.26
 0 6 0 128.6 7.74
 0 -6 0 146.41 11.71
 0 -6 0 116.46 11.51
 0 -6 0 137.66 10.51
 0 6 1 2269.65 82.46
 0 -6 -1 2203.57 88.24
 0 -6 -1 2200.26 87.92
 0 -6 -1 2261.26 84.51
 0 6 2 1879.39 70.31
 0 -6 -2 1866 76.34
 0 -6 -2 1889.15 76.35
 0 -6 -2 1922.02 72.93
 0 6 3 1812.17 67.05
 0 -6 -3 1765.06 72.74
 0 -6 -3 1824.19 73.37
 0 -6 -3 1746.47 69.5
 0 -6 -4 0.8 2.21
 0 -6 -4 1.61 3.05
 0 6 4 2.22 1.55
 0 6 5 115.06 8.97
 0 -6 -5 92.42 10.15
 0 -6 -5 109.11 10.82
 0 -6 -5 105.64 6.52
 0 -6 -5 112.24 6.42
 0 -6 -5 96.6 6.11
 0 -6 -6 280.35 12.58
 0 -6 -6 259.03 12.72
 0 -6 -6 267.14 12.8
 0 -6 -6 277.45 12.67
 0 6 6 260.26 19.72
 0 -6 -6 247.57 12.17
 0 -6 -7 407.12 17.92
 0 -6 -7 412.53 18.37
 0 -6 -7 409.63 17.76
 0 -6 -7 399.6 17.65
 0 -6 -7 437.53 18.49
 0 6 7 422.42 27.37
 0 -6 -8 1.24 1.69
 0 -6 -8 1.92 1.75
 0 6 8 7.76 4.5
 0 -6 -8 10.55 4.79
 0 -6 -8 2.3 1.76
 0 -6 -8 3.59 2.03
 0 6 9 119.61 15.3
 0 -6 -9 132.95 15.61
 0 -6 -9 116.22 8.23
 0 -6 -10 457.25 31.19
 0 6 10 439.35 32.59
 0 -6 -10 448.82 20.97
 0 6 10 428.83 20.09
 0 -6 -10 474.83 20.7
 0 -6 -11 4.46 1.94
 0 6 11 5.92 2.56
 0 6 11 5.08 5.03
 0 -6 -12 1.28 1.85
 0 6 12 1.01 1.97
 0 -6 -12 -0.38 2.31
 0 6 12 -1.69 4.35
 0 -6 -13 113.07 7.4
 0 -6 -13 101.85 7.73
 0 6 13 96.8 7.12
 0 6 13 120.2 16.43
 0 6 14 77.01 5.54
 0 -6 -14 75.31 6.15
 0 -6 -15 1.64 1.87
 0 6 15 1.76 1.26
 0 -6 -15 1.82 1.38
 0 6 15 4.39 3.6
 0 6 16 16.18 2.8
 0 -6 -16 27.75 2.72
 0 -7 16 196.85 9.1
 0 7 -16 204.56 9.25
 0 -7 15 194.2 9.92
 0 7 -15 201.17 10.12
 0 -7 14 2.66 1.86
 0 -7 14 -0.32 1.75
 0 7 -14 3.55 1.99
 0 7 -13 140.21 16.86
 0 -7 13 134.85 8.98
 0 -7 13 119.22 8.39
 0 7 -13 126.23 8.48
 0 7 -12 312.08 15.3
 0 -7 12 309.53 15.34
 0 7 -12 292.19 25.97
 0 -7 12 284.74 15.23
 0 -7 12 284.86 14.47
 0 -7 11 381.15 18.16
 0 7 -11 352.18 29.27
 0 -7 11 366.65 18.12
 0 -7 11 382.17 17.7
 0 -7 10 63.52 5.94
 0 7 -10 55.37 10.72
 0 -7 10 70.88 6.2
 0 -7 10 62.14 5.7
 0 -7 9 247.71 13.01
 0 7 -9 245.05 22.37
 0 -7 9 219.43 12.47
 0 -7 9 259.14 12.94
 0 -7 8 825.56 32.94
 0 -7 8 815.53 32.85
 0 -7 8 853.63 33.06
 0 7 -8 808.74 45.6
 0 7 -7 816.24 43.01
 0 -7 7 768.72 29.33
 0 -7 7 749.07 30.34
 0 -7 7 816.38 30.9
 0 -7 7 750.58 30.53
 0 -7 7 781.84 30.15
 0 -7 6 119.91 7.43
 0 -7 6 111.24 7.36
 0 -7 6 120.34 7.34
 0 -7 6 138.02 7.52
 0 -7 6 137.29 7.37
 0 7 -6 135.34 14.04
 0 -7 5 265.72 12.39
 0 -7 5 253.47 12.57
 0 -7 5 272.46 20.13
 0 -7 5 281.34 20.36
 0 -7 5 301.88 12.96
 0 -7 4 1585.13 56.5
 0 -7 4 1549.74 56.35
 0 7 -4 1512.57 65.05
 0 -7 4 1625.78 68.44
 0 -7 4 1582.61 68.24
 0 -7 3 740.66 34.6
 0 7 -3 752.74 35.39
 0 -7 3 787.51 39.53
 0 -7 3 742.27 38.82
 0 -7 2 9.08 3.58
 0 -7 2 13.27 4.03
 0 7 -2 12.42 3.38
 0 -7 2 13.63 4.81
 0 -7 2 13.8 5.08
 0 -7 1 198.73 14.79
 0 -7 1 218.67 15.81
 0 7 -1 204.69 12.32
 0 -7 1 206.44 17.26
 0 -7 1 214.71 17.39
 0 -7 0 601.56 29.12
 0 -7 0 549.22 29.9
 0 7 0 575.66 23.28
 0 -7 0 531.65 31.27
 0 -7 0 540.91 31.6
 0 7 1 382.67 19.49
 0 -7 -1 376.44 21.31
 0 -7 -1 344.31 22.85
 0 -7 -1 333.98 23.36
 0 -7 -1 392.75 24.66
 0 -7 -2 67.44 7.87
 0 7 2 74.08 7.11
 0 -7 -2 67.98 9.75
 0 -7 -2 57.42 8.9
 0 -7 -3 1130.5 40.86
 0 -7 -3 1121.34 40.88
 0 -7 -3 1083.02 51.63
 0 -7 -3 1031.08 51.3
 0 7 3 1123.93 45.23
 0 -7 -3 1082.23 40.87
 0 -7 -3 1118.43 41.29
 0 -7 -3 1128.77 41.06
 0 -7 -3 1126.88 48.44
 0 -7 -4 1406.01 58.91
 0 -7 -4 1334.88 58.28
 0 -7 -4 1277.29 47.17
 0 -7 -4 1238.04 46.63
 0 7 4 1317.97 51.27
 0 -7 -4 1288.98 46.86
 0 -7 -4 1255.45 46.57
 0 -7 -5 538.48 22.47
 0 -7 -5 546.7 21.88
 0 -7 -5 542.72 22.08
 0 -7 -5 551.56 22.13
 0 -7 -5 525.03 30.67
 0 -7 -5 605.27 31.87
 0 7 5 524.69 25.75
 0 -7 -5 521.5 22.11
 0 -7 -6 8.1 2.12
 0 -7 -6 4.39 1.98
 0 -7 -6 6.35 1.95
 0 -7 -6 7.13 2.06
 0 -7 -7 35.24 8.58
 0 -7 -7 33.77 3.88
 0 -7 -7 29.56 3.93
 0 -7 -7 37.11 4.19
 0 -7 -8 22.2 7
 0 -7 -8 23.71 3.3
 0 -7 -8 24.45 3.86
 0 -7 -8 27.25 3.84
 0 7 8 21.01 6.62
 0 -7 -9 1.51 3.18
 0 7 9 -1.54 3.62
 0 -7 -9 4.51 2.23
 0 -7 -10 107.88 8
 0 7 10 97.52 14.62
 0 -7 -10 97.75 13.73
 0 7 10 105.22 7.49
 0 -7 -10 102.32 7.99
 0 -7 -11 93.31 7.08
 0 7 11 87.39 6.79
 0 7 11 84.67 13.87
 0 7 12 23.89 3.49
 0 7 12 27.79 8.62
 0 7 13 2.24 1.77
 0 -7 -13 0.51 2.34
 0 -7 -13 2.63 2.18
 0 -7 -14 73.96 5.53
 0 -7 -14 66.58 5.17
 0 -7 -15 72.88 4.56
 0 -7 -15 81.94 5.18
 0 7 16 24.85 2.69
 0 -7 -16 32.13 2.43
 0 -8 16 42.45 2.94
 0 -8 15 2.98 1.51
 0 8 -15 1.08 1.26
 0 -8 14 62.99 5.03
 0 8 -14 50.95 4.53
 0 -8 13 92.43 6.91
 0 8 -13 103.05 6.98
 0 8 -12 40.94 9.3
 0 -8 11 20.83 3.47
 0 8 -11 10.44 2.72
 0 -8 11 11.36 2.76
 0 -8 11 7.82 2.62
 0 8 -11 13.02 6.4
 0 -8 10 29.02 4.2
 0 8 -10 32.18 8.5
 0 -8 10 30.07 4.08
 0 -8 10 25.29 4.11
 0 -8 9 25.14 3.86
 0 8 -9 35.21 8.71
 0 -8 9 31.33 4.02
 0 -8 9 29.3 4.03
 0 -8 8 69.52 5.89
 0 -8 8 63.89 5.8
 0 -8 8 71.33 6.04
 0 8 -8 69.51 11.76
 0 -8 7 2.82 1.89
 0 8 -7 1.29 3.03
 0 -8 7 3.16 1.99
 0 -8 6 62.83 5.03
 0 -8 6 67.27 5.49
 0 -8 6 65.55 10.07
 0 -8 6 54.54 9.14
 0 -8 6 64.55 4.64
 0 8 -6 55.44 9.1
 0 -8 6 73.28 5.55
 0 -8 6 70.76 5.65
 0 -8 5 39.1 3.89
 0 -8 5 41.72 3.89
 0 -8 5 39.48 3.99
 0 -8 5 50.59 8.75
 0 -8 5 38.02 7.81
 0 -8 5 41.39 3.55
 0 8 -5 38.78 7.32
 0 -8 5 39.08 4.11
 0 -8 5 46.54 4.38
 0 -8 5 44.99 4.34
 0 -8 4 45.38 4.1
 0 -8 4 35.73 3.6
 0 -8 4 35.34 3.84
 0 -8 4 47.61 8.76
 0 -8 4 44.77 8.49
 0 -8 4 38.95 3.93
 0 -8 4 40.68 4.1
 0 -8 4 40.73 4.21
 0 -8 4 44.55 3.66
 0 8 -3 115.63 10.84
 0 -8 3 108.7 11.82
 0 -8 3 99.44 6.25
 0 -8 3 97.06 6.75
 0 -8 3 110.91 7.04
 0 -8 3 88 9.84
 0 -8 3 95.43 6.37
 0 -8 3 100.3 6.41
 0 -8 3 98.13 6.13
 0 -8 2 127.21 7.26
 0 -8 2 156.31 7.6
 0 -8 2 132.42 8.11
 0 -8 2 138.36 12.69
 0 8 -2 148.86 11.27
 0 -8 2 127.57 7.65
 0 -8 2 125.78 7.55
 0 -8 2 139.71 7.77
 0 -8 1 547.69 21.82
 0 -8 1 513.91 22.32
 0 8 -1 581.07 25.13
 0 -8 1 534.97 30.1
 0 -8 0 4.37 1.62
 0 -8 0 4.11 1.83
 0 -8 0 13.99 2.22
 0 -8 0 8.1 2
 0 -8 0 6.67 1.66
 0 8 0 10.31 3.18
 0 -8 -1 18.39 2.5
 0 -8 -1 16.17 2.25
 0 -8 -1 18.85 2.49
 0 -8 -1 13.6 2.35
 0 -8 -1 17.33 2.39
 0 -8 -1 14.26 2.65
 0 -8 -1 15.22 2.85
 0 -8 -1 17.66 2.64
 0 8 1 21.21 4.26
 0 -8 -2 62.25 4.89
 0 -8 -2 56.33 4.97
 0 -8 -2 66.11 5.36
 0 -8 -2 65.78 4.85
 0 -8 -2 60.53 4.48
 0 -8 -2 57.9 9.62
 0 -8 -2 64.01 4.86
 0 -8 -2 63.74 4.65
 0 -8 -2 66.38 4.85
 0 8 2 68.78 7.37
 0 -8 -3 6.44 1.83
 0 -8 -3 4.54 1.42
 0 -8 -3 5.01 1.63
 0 8 3 5.65 2.52
 0 -8 -3 2.37 3.52
 0 -8 -3 5.5 2.09
 0 -8 -3 3.11 1.68
 0 -8 -3 4.05 1.81
 0 -8 -3 4.04 1.77
 0 -8 -3 3.14 1.65
 0 -8 -3 1.22 3.4
 0 -8 -3 3 1.41
 0 -8 -4 291.61 13.2
 0 -8 -4 275.42 13.1
 0 -8 -4 287.46 13.34
 0 -8 -4 259.37 21.2
 0 -8 -4 284.65 22.03
 0 -8 -4 268.21 13.42
 0 -8 -4 261.83 22.46
 0 -8 -4 274.99 13.37
 0 -8 -4 267.51 13.25
 0 -8 -5 167.41 9.38
 0 -8 -5 157.34 9.28
 0 -8 -5 164.67 9.35
 0 -8 -5 170.7 16.17
 0 -8 -5 194.36 17.4
 0 -8 -5 165.95 9.68
 0 -8 -5 157.87 17.65
 0 -8 -5 165.67 9.26
 0 -8 -5 175.24 9.43
 0 -8 -6 34.6 3.91
 0 -8 -6 34.32 4.03
 0 -8 -6 33.42 3.84
 0 -8 -6 42.04 7.88
 0 -8 -6 49.54 9.78
 0 -8 -6 35.86 3.73
 0 -8 -6 35.05 4.33
 0 -8 -7 257.93 13.26
 0 -8 -7 252.38 13.42
 0 -8 -7 264.67 13.72
 0 8 7 239.06 21.79
 0 -8 -7 271.55 24.28
 0 -8 -7 263.69 13.22
 0 -8 -8 347.81 16.91
 0 -8 -8 338.84 16.7
 0 8 8 314.9 26.28
 0 -8 -8 322.44 27.61
 0 -8 -8 333.86 16.01
 0 8 9 358.36 28.38
 0 -8 -9 321.97 27.37
 0 -8 -9 342.79 17.28
 0 -8 -9 310.28 16.4
 0 -8 -9 332.85 15.88
 0 -8 -10 28.95 4.25
 0 -8 -10 25.91 4.11
 0 -8 -10 12.38 6.13
 0 8 10 16.68 7.05
 0 -8 -11 35.5 7.99
 0 8 11 65.97 11.58
 0 -8 -12 142.31 9
 0 -8 -12 137.5 8.42
 0 -8 -12 123.34 7.94
 0 -8 -13 31.51 4.03
 0 -8 -13 24.21 3.44
 0 -8 -13 29.28 3.74
 0 -8 -14 61.98 4.77
 0 -8 -14 57.22 4.64
 0 -8 -15 7.49 1.45
 0 -8 -15 8.64 1.56
 0 -8 -15 12.13 1.9
 0 8 15 9.02 2.9
 0 -9 15 17.51 2.14
 0 -9 14 55.05 4.46
 0 9 -14 53.43 4
 0 -9 13 123.21 7.73
 0 9 -13 115.39 7.05
 0 9 -12 43.38 4.26
 0 -9 12 43.65 4.72
 0 -9 12 34.36 8.07
 0 9 -12 41.26 9.39
 0 -9 11 2.91 2.26
 0 9 -11 7.83 4.35
 0 9 -10 5.98 2.03
 0 -9 10 6.76 2.66
 0 -9 10 11.58 2.88
 0 9 -10 9.53 5.28
 0 9 -9 69.6 12.01
 0 -9 9 68.96 6.05
 0 -9 9 57.87 5.7
 0 9 -8 278.07 24.35
 0 -9 8 296.74 14.99
 0 -9 8 294.21 14.91
 0 9 -7 249.18 21.7
 0 -9 7 254.21 13.28
 0 -9 7 248.23 13.14
 0 -9 6 137.27 8.86
 0 -9 6 149.55 8.95
 0 9 -6 125.57 14.44
 0 -9 6 133.51 15.82
 0 -9 6 156.93 16.59
 0 -9 6 146.09 16.1
 0 -9 6 138.76 8.89
 0 -9 6 150.01 9.07
 0 -9 6 147.96 8.02
 0 -9 5 4.11 2.1
 0 -9 5 2.3 1.89
 0 -9 5 0.81 1.32
 0 -9 5 2.74 3.8
 0 -9 5 4.14 3.83
 0 -9 5 0.92 1.18
 0 -9 5 -0.3 1.87
 0 -9 5 0.92 1.63
 0 -9 5 2.54 2.98
 0 9 -5 1.08 3.21
 0 -9 4 16.63 3.09
 0 -9 4 11.61 2.8
 0 -9 4 13.95 2.63
 0 -9 4 15.45 5.31
 0 -9 4 10.69 2.51
 0 9 -4 18.85 5.44
 0 -9 4 18.1 6.39
 0 -9 4 11.03 5.03
 0 -9 4 13.85 2.27
 0 -9 4 12.96 2.41
 0 -9 3 272.46 12.35
 0 -9 3 273.49 12.6
 0 -9 3 260.48 13.23
 0 -9 3 246.99 13.24
 0 -9 3 265.47 12.13
 0 9 -3 203.82 16.23
 0 -9 3 245.08 12.69
 0 -9 3 247.12 21.87
 0 -9 3 249.77 22.02
 0 -9 3 258.49 12.43
 0 -9 3 279.01 21.04
 0 -9 2 24.54 2.88
 0 -9 2 24.71 3.5
 0 -9 2 17.92 3.3
 0 -9 2 31.65 3.25
 0 -9 2 24.01 2.98
 0 -9 2 21.7 2.98
 0 -9 2 27.46 6.32
 0 -9 2 26.23 7.14
 0 -9 2 27.91 7.51
 0 -9 2 25.49 3.1
 0 -9 2 24.25 3.17
 0 -9 1 12.89 2.32
 0 -9 1 16.72 2.68
 0 -9 1 17.07 2.65
 0 -9 1 14.53 2.33
 0 -9 1 12.02 2.38
 0 -9 1 12.89 4.67
 0 -9 1 14.06 2.51
 0 -9 1 14.33 2.31
 0 -9 1 13.11 4.26
 0 -9 1 11.17 5.31
 0 -9 1 16.57 5.82
 0 -9 1 16.26 2.97
 0 -9 1 16.09 3.12
 0 -9 0 104.86 13.7
 0 -9 0 71.14 12.02
 0 -9 0 118.33 12.4
 0 -9 0 96.58 6.57
 0 -9 0 95.33 6.07
 0 -9 0 103.12 6.67
 0 -9 0 107.07 12.78
 0 -9 0 101.83 6.56
 0 -9 0 96.84 7.12
 0 -9 0 99.1 7.23
 0 -9 0 112.18 7.07
 0 -9 0 106.3 6.55
 0 -9 -1 331.32 15.39
 0 -9 -1 361.19 26.99
 0 -9 -1 333.93 26.04
 0 -9 -1 333.81 22.38
 0 -9 -1 330.86 15.09
 0 -9 -1 346.9 15.25
 0 -9 -1 323.77 14.53
 0 9 1 333.31 19.97
 0 -9 -1 370.48 25.62
 0 -9 -1 327.46 14.93
 0 -9 -1 341.38 15.07
 0 -9 -1 314.45 15.79
 0 -9 -1 317.69 15.7
 0 -9 -2 1050.61 48.56
 0 -9 -2 990.75 39.24
 0 -9 -2 994.64 39.42
 0 -9 -2 1017.76 38.87
 0 -9 -2 1085.76 54.01
 0 -9 -2 1030.77 53.57
 0 -9 -2 1040.59 38.62
 0 -9 -2 996.63 37.96
 0 -9 -2 1032.21 52.65
 0 -9 -2 1024.46 38.64
 0 -9 -2 986.29 38.19
 0 -9 -2 1023.38 38.55
 0 9 2 1040.8 44.44
 0 -9 -3 612.51 24.46
 0 -9 -3 624.04 37.6
 0 -9 -3 595.53 32.73
 0 -9 -3 575.18 36.23
 0 -9 -3 629.36 37.45
 0 -9 -3 580.95 23.93
 0 -9 -3 577.83 24.67
 0 -9 -3 561.21 24.4
 0 -9 -3 553.94 24.24
 0 -9 -3 578.28 23.95
 0 -9 -4 4.51 4.18
 0 -9 -4 7.92 2.39
 0 -9 -4 5.31 1.96
 0 -9 -4 5.44 4.29
 0 -9 -4 10.43 2.5
 0 -9 -4 9.83 2.42
 0 -9 -4 8.45 2.24
 0 -9 -5 66 5.45
 0 -9 -5 60.87 5.29
 0 -9 -5 59.94 5.39
 0 -9 -5 58.27 5.61
 0 -9 -5 54.69 5.06
 0 -9 -5 42.98 9.94
 0 -9 -5 55.71 10.32
 0 -9 -5 48.19 9.31
 0 -9 -5 58.54 5.19
 0 -9 -6 257.73 13.32
 0 -9 -6 259.92 13.4
 0 -9 -6 257.47 13
 0 -9 -6 261.55 13.37
 0 -9 -6 297.41 25.81
 0 -9 -6 251 13.73
 0 9 7 60.57 10.9
 0 -9 -7 55.14 5.66
 0 -9 -7 50.03 11.17
 0 -9 -7 62.31 5.47
 0 -9 -7 48.71 5.2
 0 9 8 20.43 7.05
 0 -9 -8 28.71 3.83
 0 -9 -8 28.21 4.03
 0 -9 -8 23.14 3.87
 0 -9 -8 26.08 8.21
 0 -9 -9 94.45 7.78
 0 -9 -9 125.47 9.04
 0 -9 -9 129.96 16.73
 0 9 9 107.58 15.54
 0 -9 -9 107.7 7.6
 0 -9 -10 169.08 18.86
 0 9 10 169.62 19.29
 0 -9 -11 362.89 17.31
 0 -9 -12 10.6 2.34
 0 -9 -12 10.18 2.26
 0 -9 -12 12.64 2.47
 0 -9 -12 8.48 2.59
 0 -9 -13 31.23 3.65
 0 -9 -13 25.92 3.3
 0 -9 -13 19.46 2.61
 0 -9 -13 30.05 3.57
 0 -9 -14 2.52 1.51
 0 -9 -14 3.32 1.48
 0 -9 -14 6.18 1.34
 0 -10 15 48.92 3.14
 0 -10 15 42.17 2.91
 0 -10 14 193.51 9.2
 0 -10 14 210.15 9.61
 0 -10 13 307.6 14.14
 0 -10 13 312.29 13.63
 0 -10 12 140.7 8.64
 0 10 -11 11.56 5.26
 0 -10 11 9.31 2.62
 0 -10 11 2.97 3.83
 0 10 -10 180.98 19.55
 0 -10 10 182.21 19.88
 0 -10 10 205.53 11.62
 0 -10 9 443.86 19.65
 0 10 -9 359.96 28.92
 0 -10 9 381.1 30.55
 0 -10 9 397.75 19.17
 0 -10 8 104.71 7.77
 0 -10 8 104.98 7.84
 0 -10 8 115.83 15.77
 0 10 -8 87.21 13.05
 0 -10 7 3.26 2.25
 0 -10 7 6.24 4.63
 0 -10 7 -0.74 2.22
 0 10 -7 2.73 3.79
 0 -10 6 41.08 4.64
 0 -10 6 48.11 4.98
 0 -10 6 34.93 8.7
 0 -10 6 34.64 8.48
 0 -10 6 39.25 4.58
 0 -10 6 43.23 9.36
 0 10 -6 36.12 8.18
 0 -10 6 44.72 4.82
 0 -10 5 877.98 35.86
 0 -10 5 871.8 36.02
 0 -10 5 930.87 36.58
 0 -10 5 929.76 34.62
 0 -10 5 933.12 51.29
 0 -10 5 1018.58 52.81
 0 -10 5 909.34 35.32
 0 -10 5 961.5 36.03
 0 -10 5 874.86 48.97
 0 10 -5 857.25 45.1
 0 -10 5 855.8 35.02
 0 -10 4 658.56 27.73
 0 -10 4 695.62 28.67
 0 -10 4 664.86 28.23
 0 -10 4 702.56 26.79
 0 -10 4 695.53 42.76
 0 -10 4 708.34 42.81
 0 -10 4 713.51 27.73
 0 -10 4 671.34 27.11
 0 -10 4 625.12 38.74
 0 10 -4 585.85 34.21
 0 -10 4 636.07 27.03
 0 -10 3 75.54 6.06
 0 -10 3 76.4 11.3
 0 -10 3 61.84 5.39
 0 -10 3 82.47 5.71
 0 -10 3 81.12 12.74
 0 -10 3 91.51 14.02
 0 -10 3 70.87 5.51
 0 -10 3 73.08 6.01
 0 -10 3 75.96 6.45
 0 -10 3 85.57 6.88
 0 -10 2 30.35 3.41
 0 -10 2 24.75 3.4
 0 -10 2 26.47 6.57
 0 -10 2 28.18 3.63
 0 -10 2 26.36 4.13
 0 -10 2 27.69 3.9
 0 -10 2 28.15 3.49
 0 -10 2 24.44 3.38
 0 -10 2 25.81 7.99
 0 -10 2 27.14 7.55
 0 -10 2 25.48 6.56
 0 -10 2 28.15 3.32
 0 -10 1 985.48 47.72
 0 -10 1 916.07 35.56
 0 -10 1 965.6 52.48
 0 -10 1 903.2 51.4
 0 -10 1 927.66 36.07
 0 -10 1 920.31 34.92
 0 -10 1 928.96 35.67
 0 -10 1 918.72 47.62
 0 10 -1 928.45 44.04
 0 -10 1 891.9 36.5
 0 -10 1 854.39 36.42
 0 -10 1 903.81 35.69
 0 -10 1 913.13 35.08
 0 -10 0 578.61 33.98
 0 -10 0 556.51 24.02
 0 -10 0 561.48 24.01
 0 -10 0 589.93 38.63
 0 -10 0 609.66 39.29
 0 -10 0 611.83 24.75
 0 -10 0 602.64 23.63
 0 -10 0 557.77 35.24
 0 10 0 555.41 30.52
 0 -10 0 541.69 24.94
 0 -10 0 573.62 25.07
 0 -10 0 592.18 24.17
 0 -10 0 568.58 23.71
 0 -10 -1 591.14 33.89
 0 -10 -1 558.97 23.88
 0 -10 -1 565.87 24.28
 0 -10 -1 624.49 39.34
 0 -10 -1 624.43 39.06
 0 -10 -1 567.75 23.94
 0 -10 -1 562.98 23.3
 0 -10 -1 548.11 35.84
 0 10 1 602.22 30.55
 0 -10 -1 568.22 23.76
 0 -10 -1 563.95 23.69
 0 -10 -1 578.49 24.96
 0 -10 -1 566.86 25.04
 0 -10 -2 3.41 2.21
 0 -10 -2 3.5 1.63
 0 -10 -2 6.13 1.88
 0 -10 -2 6.6 2.05
 0 -10 -2 7.95 5.01
 0 -10 -2 4.82 2.92
 0 -10 -2 4.3 1.79
 0 -10 -2 5.81 2.22
 0 -10 -2 1.32 1.71
 0 -10 -2 4.79 2.45
 0 -10 -2 6.46 2.43
 0 -10 -2 5.99 5.22
 0 -10 -2 8.92 4.06
 0 -10 -3 624.49 26.76
 0 -10 -3 667.94 41.57
 0 -10 -3 700.81 37.37
 0 -10 -3 648.93 27.52
 0 -10 -3 685.03 41.88
 0 -10 -3 719.53 42.57
 0 -10 -3 641.25 26.98
 0 -10 -3 637.6 27.21
 0 -10 -3 678.12 28.06
 0 -10 -3 654.99 27.72
 0 -10 -4 458.26 34.38
 0 -10 -4 476.15 21.67
 0 -10 -4 490.99 33.95
 0 -10 -4 532.98 34.97
 0 -10 -4 486.53 21.69
 0 -10 -4 493.4 21.69
 0 -10 -4 441.62 20.33
 0 -10 -4 487.86 21.14
 0 -10 -5 664.3 44.36
 0 -10 -5 716.52 29.66
 0 -10 -5 737.46 29.85
 0 -10 -5 726.52 30.24
 0 -10 -5 790.25 44.78
 0 -10 -5 681.03 29.05
 0 -10 -5 730.27 29.59
 0 10 6 13.32 5.61
 0 -10 -6 6.93 2.4
 0 -10 -6 7.02 2.43
 0 -10 -6 9.03 5.69
 0 -10 -6 6.37 2.37
 0 -10 -6 8.2 2.44
 0 -10 -7 163.37 10.58
 0 -10 -7 168.38 10.28
 0 10 7 162.43 18.36
 0 -10 -7 160.37 20.11
 0 -10 -7 170.42 10.29
 0 -10 -8 169.49 10.84
 0 -10 -8 161.34 10.16
 0 -10 -8 141.07 18.62
 0 10 8 172.02 19.12
 0 -10 -8 166.86 10.04
 0 -10 -8 163.24 11.21
 0 10 9 14.33 6.26
 0 -10 -9 10.04 5.84
 0 -10 -10 40.91 4.93
 0 10 10 16.81 6.7
 0 -10 -11 18.52 3.53
 0 -10 -11 25.93 3.61
 0 -10 -11 23.07 3.35
 0 -10 -12 32.73 3.31
 0 -10 -12 28.7 3.52
 0 -10 -12 36.85 3.6
 0 -10 -12 30.83 4.07
 0 -10 -13 -0.19 1.36
 0 -10 -13 0.28 2.03
 0 -10 -13 -1.09 1.67
 0 -10 -14 9.99 1.62
 0 -10 -14 10.6 1.58
 0 -11 14 153.12 7.16
 0 -11 14 154.67 6.88
 0 -11 13 7.88 1.62
 0 -11 13 7.39 1.63
 0 -11 13 12.2 2.02
 0 -11 12 17.04 2.55
 0 -11 12 17.22 2.49
 0 -11 12 18.89 2.87
 0 -11 11 476.54 20.14
 0 -11 11 471.41 20.71
 0 -11 10 460.95 20.57
 0 -11 10 460.21 19.95
 0 -11 10 398.82 30.81
 0 -11 9 54.15 10.6
 0 11 -9 57.06 10.08
 0 -11 8 123.99 8.66
 0 -11 8 125.38 16.5
 0 -11 8 115.17 7.42
 0 11 -8 108.63 14.23
 0 -11 8 111.25 7.78
 0 -11 7 1119.13 43.38
 0 -11 7 1139.28 42.29
 0 -11 7 1059.84 58.39
 0 11 -7 1029.12 54.49
 0 -11 7 1084.53 42.52
 0 -11 6 577.27 24.19
 0 -11 6 585.7 25.07
 0 -11 6 579.86 38.17
 0 -11 6 589.74 25.19
 0 11 -6 497.77 32.77
 0 -11 6 554.46 24.08
 0 -11 5 374.48 17.72
 0 -11 5 349.69 17.65
 0 -11 5 362.65 16.88
 0 -11 5 347.73 17.29
 0 -11 5 379.99 30.13
 0 -11 5 375.02 30.13
 0 -11 5 339.16 16.42
 0 -11 5 343.31 27.68
 0 -11 4 223.83 21.29
 0 -11 4 227.16 13.24
 0 -11 4 232.95 13.11
 0 -11 4 228.09 12.08
 0 -11 4 224.02 12.23
 0 -11 4 210.15 22.4
 0 -11 4 212.02 22.73
 0 -11 4 231.55 12.69
 0 -11 4 222.18 11.83
 0 -11 4 241.01 11.7
 0 -11 3 473.05 20.49
 0 -11 3 491.12 22.59
 0 -11 3 499.11 22.48
 0 -11 3 468.68 21.65
 0 -11 3 482.9 21.31
 0 -11 3 493.87 36.15
 0 -11 3 505.37 36.28
 0 -11 3 503.99 33.12
 0 -11 3 486.1 20.83
 0 -11 3 464.87 21.54
 0 -11 2 826.43 44.52
 0 -11 2 707.34 41.54
 0 -11 2 755.42 30.28
 0 -11 2 769.41 31.28
 0 -11 2 764.47 30.38
 0 11 -2 738.54 40.08
 0 -11 2 796.34 31.31
 0 -11 2 734.55 47.09
 0 -11 2 797.84 48.65
 0 -11 2 747 31.51
 0 -11 2 757.62 31.31
 0 -11 2 766.72 32.44
 0 -11 2 768.03 32.16
 0 -11 1 267.54 21.72
 0 -11 1 211.12 20.13
 0 -11 1 251.09 24.22
 0 -11 1 246.09 24.2
 0 -11 1 222.63 12.38
 0 -11 1 223.03 11.47
 0 -11 1 218.67 12.03
 0 -11 1 229.32 11.77
 0 11 -1 204.46 17.47
 0 -11 1 205.81 11.87
 0 -11 1 224.63 12.25
 0 -11 1 222.52 13.1
 0 -11 1 199.33 12.5
 0 -11 0 38.55 7.98
 0 -11 0 32.4 8.29
 0 -11 0 39.81 4.69
 0 -11 0 43.28 4.57
 0 -11 0 36.09 9.75
 0 -11 0 49.17 10.73
 0 -11 0 38.13 4.02
 0 -11 0 44.43 4.54
 0 11 0 43.26 7.38
 0 -11 0 38.37 4.36
 0 -11 0 38.2 4.98
 0 -11 0 42.04 5.35
 0 -11 0 38.69 4.51
 0 -11 -1 190.06 11.38
 0 -11 -1 206.46 22.05
 0 -11 -1 201.23 22.25
 0 -11 -1 198.57 11.2
 0 -11 -1 202.11 11.18
 0 -11 -1 199.38 10.61
 0 -11 -1 183.11 19.77
 0 -11 -1 203.42 12.11
 0 -11 -1 177.53 11.69
 0 -11 -1 187.88 10.78
 0 -11 -1 194.44 18.33
 0 -11 -1 199.79 11.02
 0 -11 -1 187.04 11.34
 0 -11 -2 494.87 34.8
 0 -11 -2 493.84 30.93
 0 -11 -2 440.59 20.54
 0 -11 -2 468.38 21.28
 0 -11 -2 447.78 20.94
 0 -11 -2 510.07 36.3
 0 -11 -2 457.63 34.96
 0 -11 -2 467 20.77
 0 -11 -2 454.73 21.73
 0 -11 -2 454.05 21.47
 0 -11 -3 1.76 4.14
 0 -11 -3 5.23 4.85
 0 -11 -3 6.68 2.52
 0 -11 -3 3.48 4.84
 0 -11 -3 6.15 3.66
 0 -11 -3 10.5 2.73
 0 -11 -3 5.53 2.5
 0 -11 -3 7.32 2.32
 0 -11 -3 3.72 2.46
 0 -11 -3 7.63 2.64
 0 -11 -4 12.68 6.02
 0 -11 -4 1.7 3.58
 0 -11 -4 6.46 2.48
 0 -11 -4 7.1 2.36
 0 -11 -4 3.99 2.48
 0 -11 -5 240.01 13.26
 0 -11 -5 241.75 24.97
 0 -11 -5 236.85 13.37
 0 -11 -5 262.58 14.19
 0 -11 -5 268.08 13.82
 0 -11 -6 310.66 15.41
 0 -11 -6 307.18 15.72
 0 -11 -6 304.38 16.19
 0 -11 -6 362.67 30.14
 0 11 6 338.99 27.13
 0 -11 -6 319.91 15.93
 0 -11 -7 87.78 6.86
 0 -11 -7 94.05 7.12
 0 -11 -7 85.33 7.95
 0 11 7 77.95 12.59
 0 -11 -7 82.68 14.47
 0 -11 -7 83.83 7.23
 0 -11 -8 13.93 6.6
 0 11 8 13.93 5.87
 0 -11 -9 190.9 11.74
 0 -11 -9 200.43 12.06
 0 -11 -10 84.81 6.92
 0 -11 -10 81.65 6.62
 0 -11 -10 78.62 6.08
 0 -11 -11 2.7 2.02
 0 -11 -11 1.99 1.59
 0 -11 -11 2.91 1.91
 0 -11 -11 3.1 1.72
 0 -11 -12 39.67 3.85
 0 -11 -12 37.04 3.22
 0 -11 -12 38.54 3.36
 0 -11 -13 63.06 3.76
 0 -11 -13 61.08 4.2
 0 -12 14 22.48 1.96
 0 -12 13 81.17 4.39
 0 -12 13 92.02 5.31
 0 -12 12 93.41 6
 0 -12 12 85.11 5
 0 -12 12 74.19 4.76
 0 -12 12 89.77 5.42
 0 -12 11 54.11 4.3
 0 -12 11 64.33 4.99
 0 -12 11 57.4 4.91
 0 -12 11 52.26 4.16
 0 -12 10 9.25 2.63
 0 -12 10 7.19 2.1
 0 -12 10 12.07 2.62
 0 -12 10 9.61 2.15
 0 -12 9 61.71 5.71
 0 -12 9 66.9 5.89
 0 -12 9 63.35 5.23
 0 -12 8 340.6 15.43
 0 -12 8 340.69 27.74
 0 -12 7 122.07 15.81
 0 -12 7 104.3 8.1
 0 -12 7 119.62 8.59
 0 -12 7 116.8 7.61
 0 -12 7 116.2 7.65
 0 -12 7 99.76 7.97
 0 -12 6 66.74 6.18
 0 -12 6 41.86 9.77
 0 -12 6 54.76 5.73
 0 -12 6 61.52 5.39
 0 -12 6 63.57 5.41
 0 -12 6 61.33 5.95
 0 -12 5 105.2 8.35
 0 -12 5 115.09 8.44
 0 -12 5 104.83 14.61
 0 -12 5 104.06 7.36
 0 -12 5 111.6 8.2
 0 -12 5 108.96 7.72
 0 -12 4 174.96 11.09
 0 -12 4 179.96 10.24
 0 -12 4 196.67 11.58
 0 -12 4 169.41 10.53
 0 -12 4 187.74 11.48
 0 -12 4 201.27 22.31
 0 -12 4 203 20.46
 0 -12 4 173.93 9.83
 0 -12 4 185.84 11.56
 0 -12 4 199.36 12.03
 0 -12 3 53.83 5.04
 0 -12 3 64.92 5.96
 0 -12 3 56.08 5.71
 0 -12 3 63.36 5.8
 0 -12 3 52.69 5.68
 0 -12 3 54.36 10.34
 0 -12 3 65.08 12.54
 0 -12 3 90.77 14.61
 0 12 -3 60.76 9.67
 0 -12 3 64.6 6.38
 0 -12 3 59.7 6.38
 0 -12 3 61.94 5.21
 0 -12 2 31.4 9.29
 0 -12 2 38.9 10.07
 0 -12 2 35.55 4.59
 0 -12 2 38.15 4.07
 0 -12 2 39.61 4.65
 0 -12 2 36.71 3.97
 0 -12 2 37.33 4.53
 0 12 -2 31.79 7.25
 0 -12 2 33.07 4.41
 0 -12 2 35.27 8.25
 0 -12 2 31.74 4.78
 0 -12 2 33.31 4.92
 0 -12 1 196.49 11.68
 0 -12 1 219.66 23.71
 0 -12 1 196.09 22.31
 0 -12 1 185.44 11.09
 0 -12 1 189.45 11.22
 0 -12 1 190.6 10.51
 0 -12 1 173.45 11.91
 0 -12 1 196.36 12.15
 0 -12 1 172.25 18.68
 0 -12 1 185.83 11.11
 0 -12 1 189.35 10.67
 0 -12 1 204.58 19.63
 0 -12 0 488.26 21.67
 0 -12 0 500.8 22.69
 0 -12 0 485.54 37.43
 0 -12 0 523.61 38.67
 0 -12 0 502.85 22.75
 0 -12 0 509.56 22.74
 0 -12 0 499.18 22.25
 0 -12 0 503.3 21.42
 0 -12 0 479.25 34.34
 0 -12 0 457.97 21.98
 0 -12 0 516.25 22.36
 0 -12 0 495.35 33.16
 0 -12 0 495.89 23.32
 0 -12 0 483.2 23.37
 0 -12 -1 4.83 2.5
 0 -12 -1 2.94 1.93
 0 -12 -1 4.03 1.85
 0 -12 -1 8.17 4.52
 0 -12 -1 9.7 6.75
 0 -12 -1 9.79 5.44
 0 -12 -1 8.33 5.8
 0 -12 -1 10.86 2.65
 0 -12 -1 6.01 2.42
 0 -12 -1 0.8 2.15
 0 -12 -1 5.5 2.81
 0 -12 -1 3.11 2.43
 0 -12 -2 114.16 8.82
 0 -12 -2 113.62 8.96
 0 -12 -2 139.92 17.66
 0 -12 -2 113.99 13.98
 0 -12 -2 121.89 17.29
 0 -12 -2 113.42 16.85
 0 -12 -2 120.33 8.75
 0 -12 -2 117.73 8.43
 0 -12 -2 116.08 8.28
 0 -12 -2 113.99 8.56
 0 -12 -3 145.21 18.81
 0 -12 -3 133.29 9.53
 0 -12 -3 130.9 8.97
 0 -12 -3 145.35 9.99
 0 -12 -3 146.85 18.74
 0 -12 -3 145.89 9.37
 0 -12 -4 344.14 17
 0 -12 -4 299.57 15.83
 0 -12 -4 344.81 16.86
 0 -12 -4 301.23 15.8
 0 -12 -4 309.09 28.6
 0 -12 -4 319.09 16.29
 0 -12 -5 5.09 2.2
 0 -12 -5 9.36 5.2
 0 -12 -5 3.48 2.37
 0 -12 -5 2.09 2.44
 0 -12 -5 4.83 2.91
 0 -12 -5 3.05 2.19
 0 -12 -6 84.43 7.9
 0 -12 -6 90.34 7.42
 0 -12 -6 85.65 6.98
 0 12 6 77.1 12.42
 0 -12 -6 87.92 15.04
 0 -12 -7 66.11 12.64
 0 -12 -7 76.68 6.27
 0 12 7 77.15 12.42
 0 -12 -8 27.7 4.48
 0 -12 -8 27.76 4.24
 0 -12 -8 34.54 3.93
 0 -12 -9 43.79 4.29
 0 -12 -9 52.16 5.2
 0 -12 -9 57.28 5.54
 0 -12 -10 159.39 8.89
 0 -12 -10 148.45 8.78
 0 -12 -11 155.61 7.86
 0 -12 -11 169.15 8.56
 0 -12 -11 170.15 9.02
 0 -12 -11 170.1 8.37
 0 -12 -12 16.39 2.25
 0 -13 13 64.49 3.69
 0 -13 12 4.98 1.43
 0 -13 12 4.36 1.14
 0 -13 11 2.47 1.65
 0 -13 11 -0.14 0.83
 0 -13 11 2.01 1.28
 0 -13 10 61.96 5.19
 0 -13 10 62.19 4.4
 0 -13 10 62.05 4.61
 0 -13 10 71.74 5.31
 0 -13 9 78.45 5.49
 0 -13 9 92.71 6.58
 0 -13 9 83.56 6.35
 0 -13 9 79.25 5.86
 0 -13 8 25.65 3.74
 0 -13 8 22.37 2.94
 0 -13 8 24.79 2.86
 0 -13 8 16.43 3.16
 0 -13 8 22.18 3.39
 0 -13 7 21.91 3.49
 0 -13 7 26.75 3.31
 0 -13 7 21.46 3.47
 0 -13 7 23.65 3.74
 0 -13 7 24.1 3.19
 0 -13 7 26.94 7.24
 0 13 -6 6.51 4.32
 0 -13 6 4.62 3.62
 0 -13 5 4.23 2.03
 0 13 -5 8.95 4.25
 0 -13 5 10.69 2.86
 0 -13 5 7.78 4.01
 0 -13 5 7.88 2.87
 0 -13 4 55.69 5.4
 0 -13 4 57.41 5.65
 0 -13 4 60.29 5.18
 0 -13 4 45 9.67
 0 13 -4 43.23 8.4
 0 -13 4 46.32 5.33
 0 -13 4 56.64 6.16
 0 -13 4 60.56 5.98
 0 -13 3 64.34 6.24
 0 -13 3 72.73 13.86
 0 -13 3 70.68 6.22
 0 -13 3 71.08 6.41
 0 -13 3 75.31 5.82
 0 -13 3 72.66 5.62
 0 -13 3 85.78 12.95
 0 13 -3 49.22 9.06
 0 -13 3 53.86 5.78
 0 -13 3 59.74 5.84
 0 -13 3 66.32 6.75
 0 -13 2 93.11 7.49
 0 -13 2 88.57 14.96
 0 -13 2 97.54 7.72
 0 -13 2 101.31 6.92
 0 -13 2 99.38 8.23
 0 -13 2 86.4 7.11
 0 -13 2 92.41 7.4
 0 -13 2 75.12 12.2
 0 -13 2 97 6.79
 0 -13 2 81.19 7.07
 0 -13 1 36.14 4.77
 0 -13 1 40.72 10.97
 0 -13 1 38.93 4.72
 0 -13 1 40.55 4.72
 0 -13 1 36.02 4.09
 0 -13 1 37.56 8.87
 0 -13 1 44.04 5.02
 0 -13 1 48.45 9.33
 0 -13 1 36.79 4.66
 0 -13 1 35.09 5.02
 0 -13 0 22.33 8.31
 0 -13 0 29.77 3.96
 0 -13 0 25.8 4.14
 0 -13 0 35.22 4.01
 0 -13 0 25.38 3.86
 0 -13 0 26.86 4.17
 0 -13 0 28.07 4.1
 0 -13 0 35.7 8.13
 0 -13 0 38.52 9.12
 0 -13 0 25.99 4.49
 0 -13 0 33.55 4.48
 0 -13 -1 154.78 10.94
 0 -13 -1 158.69 18.73
 0 -13 -1 179.3 18.05
 0 -13 -1 167.46 10.69
 0 -13 -1 159.5 10.29
 0 -13 -1 159.99 20.66
 0 -13 -1 161.74 10.75
 0 -13 -1 163.72 10.26
 0 -13 -1 177.57 10.84
 0 -13 -2 24.34 4.14
 0 -13 -2 28.83 4.47
 0 -13 -2 29.76 8.28
 0 -13 -2 30.5 4.66
 0 -13 -2 37.56 4.43
 0 -13 -3 1.28 2.01
 0 -13 -3 -0.83 1.99
 0 -13 -3 0.39 1.71
 0 -13 -3 0.91 2.14
 0 -13 -3 1.79 4.6
 0 -13 -3 1.1 1.72
 0 -13 -4 66.48 12.57
 0 13 5 278.99 23.71
 0 -13 -5 324.62 27.74
 0 -13 -5 261.95 14
 0 -13 -6 184.71 11.72
 0 -13 -6 180.98 10.44
 0 -13 -6 178.63 10.9
 0 -13 -6 171.75 10.5
 0 -13 -7 2.43 2.03
 0 -13 -7 3.25 1.76
 0 -13 -7 3.28 2.31
 0 -13 -7 2.78 2.47
 0 -13 -8 154.83 9.6
 0 -13 -8 140.7 8.87
 0 -13 -9 155.96 8.88
 0 -13 -9 131.38 8.17
 0 -13 -10 35.77 3.55
 0 -13 -10 38.62 3.49
 0 -13 -10 32.08 3.46
 0 -13 -11 23.81 2.26
 0 -13 -11 24.17 2.5
 0 -13 -11 22.8 2.23
 0 -14 11 4.07 1.2
 0 -14 11 6.2 1.41
 0 -14 10 14.47 2.21
 0 -14 10 15.77 2.34
 0 -14 9 1.23 1.14
 0 -14 9 1.72 1.43
 0 -14 9 1.5 1.57
 0 -14 9 0.45 0.94
 0 -14 8 3.88 1.83
 0 -14 8 2.86 1.62
 0 -14 8 2.81 1.32
 0 -14 8 4 1.8
 0 -14 7 4.79 1.93
 0 -14 7 5.94 1.76
 0 -14 7 3.93 1.85
 0 -14 7 3.48 1.45
 0 -14 7 1.57 1.69
 0 -14 6 23 3.6
 0 -14 6 27.94 3.36
 0 -14 6 26.89 3.76
 0 -14 6 24.23 2.94
 0 -14 6 19.51 3.26
 0 -14 5 75.58 6.44
 0 -14 5 77.84 5.67
 0 -14 5 78.22 6.58
 0 -14 5 79.88 6.59
 0 -14 5 78.44 6.1
 0 -14 4 2.28 1.99
 0 -14 4 -1.44 3.39
 0 -14 4 4.01 1.64
 0 -14 4 0.36 1.82
 0 -14 4 5.49 2.09
 0 -14 4 2.2 1.93
 0 -14 3 6.05 1.84
 0 -14 3 5.37 2.21
 0 -14 3 11.55 5.25
 0 -14 2 44.25 9.21
 0 -14 2 40.3 4.09
 0 -14 1 126.82 15.16
 0 -14 0 94.27 13.08
 0 -14 0 106.7 14.33
 0 -14 -1 35.74 4.57
 0 -14 -1 26.84 7.68
 0 -14 -2 200.79 12.2
 0 -14 -2 209.1 11.81
 0 -14 -2 229.27 12.55
 0 -14 -2 199.92 21.06
 0 -14 -3 168.69 10.89
 0 -14 -3 176.66 10.33
 0 -14 -3 176.86 10.52
 0 -14 -3 163.81 10.53
 0 -14 -4 28.25 4.35
 0 -14 -4 28.46 3.83
 0 -14 -4 22.63 3.41
 0 -14 -4 27.93 3.99
 0 -14 -5 22.63 3.29
 0 -14 -5 26.71 3.52
 0 -14 -5 23.65 4.09
 0 -14 -5 21.67 3.31
 0 -14 -5 27.11 3.81
 0 -14 -6 90.21 7.17
 0 -14 -6 79.46 6.09
 0 -14 -6 98.03 7.02
 0 -14 -6 90.08 6.33
 0 -14 -7 212.48 11.27
 0 -14 -7 183.41 9.77
 0 -14 -7 200.51 10.19
 0 -14 -8 27.26 3.3
 0 -14 -8 32.76 3.7
 0 -14 -9 6.39 2
 0 -14 -9 9.77 1.93
 0 -14 -10 41.75 2.95
 0 -14 -10 29.69 2.45
 0 -15 10 38.07 2.85
 0 -15 9 32.33 2.96
 0 -15 9 31.88 3
 0 -15 9 26.89 2.38
 0 -15 8 47.56 4.1
 0 -15 8 54.21 4.25
 0 -15 8 49.67 3.88
 0 -15 7 3.03 1.49
 0 -15 7 1.51 1.52
 0 -15 7 1.24 1.33
 0 -15 6 35.2 3.75
 0 -15 6 31.51 3.68
 0 -15 6 34.39 3.8
 0 -15 6 27.6 2.66
 0 -15 5 137.19 8.33
 0 -15 5 140.62 8.53
 0 -15 5 140.27 8.47
 0 -15 5 126.93 6.99
 0 -15 4 114.25 7.71
 0 -15 4 128.97 8.22
 0 -15 4 120.86 7.93
 0 -15 4 115.75 6.66
 0 -15 3 71.65 5.85
 0 -15 3 65.96 5.77
 0 -15 3 79.17 6.27
 0 -15 3 70.46 5.52
 0 -15 2 2.79 2.01
 0 -15 2 1.2 1.69
 0 -15 2 1.27 1.57
 0 -15 1 59.26 5.3
 0 -15 1 56.8 5.47
 0 -15 1 52.78 5.03
 0 -15 0 107.99 7.61
 0 -15 0 111.49 7.6
 0 -15 -1 90.77 6.65
 0 -15 -1 86.64 6.56
 0 -15 -1 87.09 6.75
 0 -15 -1 92.19 7.01
 0 -15 -2 9.13 2.32
 0 -15 -2 9.48 2.54
 0 -15 -2 11.52 2.44
 0 -15 -2 6.7 2.55
 0 -15 -3 6.74 2.16
 0 -15 -3 6.82 2.58
 0 -15 -3 5.39 2.24
 0 -15 -3 3.9 1.9
 0 -15 -4 46.62 4.88
 0 -15 -4 45.22 4.28
 0 -15 -4 44.47 4.35
 0 -15 -4 46.25 4.56
 0 -15 -5 79.92 6.11
 0 -15 -5 70.92 5.31
 0 -15 -5 62.63 5.39
 0 -15 -6 9.89 1.91
 0 -15 -6 10.18 2.46
 0 -15 -7 12.47 2.45
 0 -15 -8 7.67 1.7
 0 -16 8 29.47 2.53
 0 -16 7 104.61 5.87
 0 -16 6 28.11 2.91
 0 -16 5 6.96 1.78
 0 -16 5 7.15 1.75
 0 -16 4 13.25 2.32
 0 -16 3 66.53 5.07
 0 -16 2 50.47 4.2
 0 -16 2 61.63 4.77
 0 -16 1 12.2 2.23
 0 -16 1 8.68 2.2
 0 -16 0 15.16 2.66
 0 -16 0 14.2 2.41
 0 -16 0 13.03 2.38
 0 -16 -1 3.73 1.83
 0 -16 -1 8.72 2.06
 0 -16 -1 8.48 1.96
 0 -16 -2 13.54 2.44
 0 -16 -2 13 2.3
 0 -16 -2 18.38 2.5
 0 -16 -2 9.3 1.99
 0 -16 -3 1.37 1.17
 0 -16 -3 0.23 1.32
 0 -16 -3 1.21 1.2
 0 -16 -3 -0.65 1.5
 0 -16 -4 3.45 1.47
 0 -16 -4 -0.84 1.5
 0 -16 -4 1.19 1.19
 0 -16 -5 52.27 4.22
 0 -16 -5 55.88 3.87
 0 -16 -6 14.84 2.14
 0 -17 5 4.95 1.13
 0 -17 5 5.13 1.19
 0 -17 4 11.38 1.73
 0 -17 4 13.26 1.75
 0 -17 3 1.41 1.11
 0 -17 3 2.04 1.06
 0 -17 2 18.76 2.4
 0 -17 2 19.56 2.26
 0 -17 1 19.53 2.03
 0 -17 1 24.87 2.72
 0 -17 1 24.15 2.52
 0 -17 0 12.46 1.81
 0 -17 0 15.24 2.16
 0 -17 0 18.79 2.13
 0 -17 -1 11.4 1.95
 0 -17 -1 11.19 1.71
 0 -17 -1 13.25 1.78
 0 -17 -2 22.93 2.38
 0 -17 -3 41.82 3.05
 1 -17 -4 68.79 4.13
 1 -17 -3 124.31 6.51
 1 -17 -2 7.29 1.51
 1 -17 -2 5.91 1.51
 1 -17 -1 0.17 0.93
 1 -17 -1 1.33 1.04
 1 -17 0 104.43 5.87
 1 -17 0 97.77 5.94
 1 -17 1 153.56 7.96
 1 -17 1 170.83 8.32
 1 -17 2 9.06 1.66
 1 -17 2 2.71 1.24
 1 -17 3 47.47 3.51
 1 -17 3 41.72 3.36
 1 -17 4 163.77 7.52
 1 -17 4 146.66 7.15
 1 -17 5 135.57 6.46
 1 -16 -7 0.87 1.14
 1 -16 -6 88.54 5.48
 1 -16 -5 151.13 7.95
 1 -16 -5 159.99 8.28
 1 -16 -4 73.23 5.22
 1 -16 -4 73.68 5.22
 1 -16 -3 21.33 2.88
 1 -16 -3 22.66 2.99
 1 -16 -3 21.79 2.81
 1 -16 -3 19.18 2.69
 1 -16 -2 130.38 7.17
 1 -16 -2 121.75 7.3
 1 -16 -2 120.86 7.61
 1 -16 -2 128.67 7.53
 1 -16 -1 211.92 10.73
 1 -16 -1 227.45 11.43
 1 -16 -1 222.07 11.1
 1 -16 0 209.56 10.46
 1 -16 0 214.08 11.02
 1 -16 0 234.68 11.54
 1 -16 1 0.26 1.42
 1 -16 1 0.83 1.57
 1 -16 2 141.72 8.21
 1 -16 3 280.78 13.22
 1 -16 4 73.33 5.28
 1 -16 5 2.37 1.36
 1 -16 6 117.05 6.55
 1 -16 7 149.84 7.38
 1 -16 8 118.23 5.76
 1 -15 -9 3.5 1.11
 1 -15 -9 5.08 1.48
 1 -15 -8 48.97 4.04
 1 -15 -7 268.07 12.81
 1 -15 -6 173.07 9.35
 1 -15 -6 184.1 10.09
 1 -15 -5 6.55 2.39
 1 -15 -5 5.74 1.94
 1 -15 -5 7.24 2.02
 1 -15 -4 172.76 10.21
 1 -15 -4 179.94 9.82
 1 -15 -4 170.49 9.88
 1 -15 -4 170.48 9.91
 1 -15 -3 375.06 17.54
 1 -15 -3 371.12 17.17
 1 -15 -3 378.29 17.35
 1 -15 -3 372.32 17.41
 1 -15 -2 112.45 7.69
 1 -15 -2 113.68 7.92
 1 -15 -2 111.03 7.65
 1 -15 -2 105.69 7.49
 1 -15 -1 1.94 1.8
 1 -15 -1 3.15 1.87
 1 -15 -1 1.89 1.84
 1 -15 0 32.82 4.1
 1 -15 0 46.65 4.62
 1 -15 1 366 17
 1 -15 1 344.64 16.23
 1 -15 1 370.96 16.92
 1 -15 2 117.1 8.01
 1 -15 2 117.7 8.16
 1 -15 2 117.27 7.83
 1 -15 2 118.19 7.27
 1 -15 3 39.82 4.33
 1 -15 3 38.41 4.38
 1 -15 3 43.58 4.44
 1 -15 3 40.4 3.88
 1 -15 4 50.13 4.15
 1 -15 4 51.02 4.84
 1 -15 4 49.64 4.76
 1 -15 4 43.49 4.33
 1 -15 4 41.85 4.5
 1 -15 5 304.91 13.23
 1 -15 5 303.13 14.29
 1 -15 5 282.58 13.85
 1 -15 5 297.45 13.56
 1 -15 5 279.97 14.12
 1 -15 6 123.01 6.72
 1 -15 6 121.72 7.56
 1 -15 6 118.16 6.85
 1 -15 6 121 7.55
 1 -15 6 120.32 7.23
 1 -15 7 4.95 1.53
 1 -15 7 4.53 1.74
 1 -15 7 4.82 1.3
 1 -15 7 4.46 1.58
 1 -15 8 46.38 3.17
 1 -15 8 54.51 4.04
 1 -15 8 51.2 4.07
 1 -15 9 87.91 5.11
 1 -15 10 82.84 4.37
 1 -14 -10 12.64 2.04
 1 -14 -10 10.26 1.73
 1 -14 -9 162.47 8.66
 1 -14 -9 146.7 8.15
 1 -14 -8 204.21 11.14
 1 -14 -8 213.84 10.64
 1 -14 -7 63.97 5.2
 1 -14 -7 55.5 5.52
 1 -14 -7 52.54 4.96
 1 -14 -6 1.51 2.2
 1 -14 -6 2.68 1.99
 1 -14 -6 1.44 2.15
 1 -14 -6 0.63 1.65
 1 -14 -5 133.28 9.02
 1 -14 -5 160.53 10.06
 1 -14 -5 137.63 8.56
 1 -14 -5 128.72 8.62
 1 -14 -5 144.94 9.15
 1 -14 -4 157.07 10.42
 1 -14 -4 157.23 9.98
 1 -14 -4 162.33 9.98
 1 -14 -4 150.77 9.61
 1 -14 -3 68.6 12.11
 1 -14 -3 63.66 6.35
 1 -14 -3 63.77 6.07
 1 -14 -3 60.83 5.92
 1 -14 -3 73 6.11
 1 -14 -2 9.91 6.02
 1 -14 -2 13.33 3.21
 1 -14 -1 95.82 13.97
 1 -14 -1 92.71 7.31
 1 -14 -1 94.33 13.26
 1 -14 0 57.57 10.83
 1 -14 0 53.74 10.28
 1 -14 1 4.45 3.48
 1 -14 2 29.53 3.62
 1 -14 2 25.48 7.27
 1 -14 3 6.65 1.98
 1 -14 3 3.64 1.78
 1 -14 4 4.42 2.19
 1 -14 4 -2.96 4.12
 1 -14 4 6.48 2.23
 1 -14 4 2.18 2.1
 1 -14 4 4.89 2
 1 -14 4 6.72 1.87
 1 -14 4 5.44 2.19
 1 -14 5 31.81 4
 1 -14 5 33.34 3.84
 1 -14 5 26.2 3.37
 1 -14 5 29.77 3.91
 1 -14 5 25.48 3.77
 1 -14 6 116.31 7.58
 1 -14 6 111.57 7.19
 1 -14 6 105.86 7.63
 1 -14 6 110.94 7.1
 1 -14 6 112.86 7.84
 1 -14 7 20.48 2.92
 1 -14 7 18.14 2.58
 1 -14 7 18.62 2.69
 1 -14 7 19.52 3.09
 1 -14 7 17.16 3
 1 -14 8 17.93 2.47
 1 -14 8 18.32 2.31
 1 -14 8 22.23 3.04
 1 -14 8 21.72 2.7
 1 -14 8 18.49 2.9
 1 -14 9 4.27 1.52
 1 -14 9 4.41 1.62
 1 -14 9 2.51 1.1
 1 -14 10 23.26 2.39
 1 -14 10 25.53 2.2
 1 -14 10 28.01 2.84
 1 -14 11 63.55 3.93
 1 -13 -11 0.85 1.24
 1 -13 -11 -0.38 1.51
 1 -13 -11 -0.52 1.41
 1 -13 -10 58.05 4.85
 1 -13 -10 57.42 4.96
 1 -13 -9 91.08 6.73
 1 -13 -9 102.2 7.3
 1 -13 -8 3.01 2.5
 1 -13 -8 3.59 2.66
 1 -13 -8 6.78 2.08
 1 -13 -7 34.94 4.48
 1 -13 -7 27.95 4.44
 1 -13 -7 33.39 4.33
 1 -13 -7 28.2 3.79
 1 -13 -6 11.57 3.47
 1 -13 -6 6.24 2.4
 1 -13 -6 8.7 2.29
 1 -13 -6 12.18 6.06
 1 -13 -6 5.76 2.63
 1 -13 -6 5.85 2.28
 1 -13 -5 45.1 10.43
 -1 13 5 26.14 7.44
 1 -13 -4 2.45 1.92
 1 -13 -4 1.82 5.74
 1 -13 -4 3.68 2.6
 1 -13 -4 4.86 2.15
 1 -13 -4 2.4 2.02
 1 -13 -3 42.04 5.05
 1 -13 -3 47.83 5.64
 1 -13 -3 34.31 9.58
 1 -13 -3 41.27 5.12
 1 -13 -3 39.46 4.75
 1 -13 -2 1.76 4.53
 1 -13 -2 -0.87 2.49
 1 -13 -2 -1.44 2.62
 1 -13 -2 2.63 2.23
 1 -13 -2 -0.38 2.05
 1 -13 -2 1.61 2.03
 1 -13 -1 97.38 7.15
 1 -13 -1 108.62 15.17
 1 -13 -1 97.25 7.72
 1 -13 -1 96.92 7.92
 1 -13 -1 96.55 13.64
 1 -13 -1 102.19 7.77
 1 -13 -1 102.69 7.75
 1 -13 -1 99.72 8.02
 1 -13 0 16.02 3.05
 1 -13 0 17.05 3.21
 1 -13 0 12.34 2.98
 1 -13 0 12.91 6.12
 1 -13 0 13.68 6.2
 1 -13 0 11.46 2.76
 1 -13 0 13.2 2.84
 1 -13 0 14.04 3.27
 1 -13 0 18.33 3.5
 1 -13 1 1.17 1.64
 1 -13 1 3 1.75
 1 -13 1 -0.39 1.89
 1 -13 1 3.02 4.48
 1 -13 1 -1.55 2.3
 1 -13 1 2.64 2.31
 1 -13 1 1.47 1.93
 1 -13 1 3.37 2.06
 1 -13 1 2.07 2.17
 1 -13 2 -1.05 2.2
 1 -13 2 2.6 1.71
 1 -13 2 -1.23 2.11
 1 -13 2 -1.57 4.36
 1 -13 2 0.4 1.82
 1 -13 2 2.24 2.08
 1 -13 2 -1.18 2.15
 1 -13 2 1.67 1.78
 1 -13 3 17.11 2.95
 1 -13 3 16.87 3.26
 1 -13 3 6.35 5.3
 1 -13 3 16.79 3.5
 1 -13 3 15.72 3.45
 1 -13 3 14.98 2.87
 1 -13 3 16.54 3.32
 1 -13 4 38.39 4.51
 1 -13 4 38.26 9.1
 1 -13 4 36.27 3.98
 1 -13 4 35.03 4.21
 1 -13 4 36.78 4.71
 1 -13 4 43.93 4.89
 1 -13 4 36.22 4.62
 1 -13 5 1.58 3.32
 1 -13 6 63.69 5.44
 1 -13 6 54.18 5.34
 1 -13 6 58.62 5.27
 1 -13 7 114.63 7.84
 1 -13 7 122.37 8.29
 1 -13 7 125.45 8.41
 1 -13 7 117.94 7.67
 1 -13 7 112.26 7.39
 1 -13 8 107.88 7.06
 1 -13 8 114.35 6.77
 1 -13 8 116.04 7.77
 1 -13 8 109.68 7.05
 1 -13 8 100.53 7.32
 1 -13 9 39.68 3.8
 1 -13 9 39.92 4.27
 1 -13 9 42.09 4.19
 1 -13 10 11.81 1.97
 1 -13 10 8.73 1.9
 1 -13 11 73.76 4.33
 1 -13 11 71.63 4.84
 1 -13 11 65.06 4.26
 1 -13 12 109.15 5.7
 1 -12 -12 5.25 1.87
 1 -12 -12 5.4 1.64
 1 -12 -12 5.07 1.5
 1 -12 -11 42.04 3.85
 1 -12 -11 34.56 3.8
 1 -12 -11 34.56 3.11
 1 -12 -11 42.24 4.28
 1 -12 -10 70.88 6.02
 1 -12 -10 68.18 5.88
 1 -12 -9 31.01 4.34
 1 -12 -9 24.19 3.97
 1 -12 -8 23.48 4.18
 1 -12 -8 24.78 3.61
 1 -12 -8 21.41 3.89
 -1 12 7 4.32 4.53
 1 -12 -7 3.57 3.75
 1 -12 -6 9.31 2.51
 -1 12 6 11.59 4.81
 1 -12 -6 3.91 2.18
 1 -12 -6 1.85 4.35
 1 -12 -6 2.82 2.47
 1 -12 -6 7.51 2.6
 1 -12 -6 6.73 3.31
 1 -12 -5 1.68 2.2
 1 -12 -5 3.53 2.57
 1 -12 -5 1.93 2.63
 1 -12 -5 1.6 2.06
 1 -12 -5 2.26 1.73
 1 -12 -5 1.87 4.39
 1 -12 -4 61.07 12.1
 1 -12 -4 48.79 5.21
 1 -12 -4 48.01 5.95
 1 -12 -4 54.66 5.69
 1 -12 -4 52.16 5.55
 1 -12 -4 55.72 5.79
 1 -12 -3 126.23 17.55
 1 -12 -3 117.55 8.64
 1 -12 -3 108.76 8.15
 1 -12 -3 109.97 8.02
 1 -12 -3 111.24 8.25
 1 -12 -3 115.94 9.18
 1 -12 -2 198.76 12.26
 1 -12 -2 217.59 12.96
 1 -12 -2 216.73 12.28
 1 -12 -2 208.73 11.65
 1 -12 -2 233.4 23.36
 1 -12 -2 214.44 12.2
 1 -12 -2 198.45 12.2
 1 -12 -2 199.64 19.84
 1 -12 -2 245.81 13.59
 1 -12 -2 208.92 11.92
 1 -12 -1 1.21 1.85
 1 -12 -1 3.29 2.48
 1 -12 -1 0.74 1.82
 1 -12 -1 2.62 1.85
 1 -12 -1 2.31 1.73
 1 -12 -1 1.38 2.32
 1 -12 -1 8.71 5.05
 1 -12 -1 8.47 2.62
 1 -12 -1 1.93 2.11
 1 -12 -1 0.7 1.69
 1 -12 -1 3.34 4.29
 1 -12 0 381.93 18.43
 1 -12 0 365.59 17.89
 1 -12 0 368.04 17.87
 1 -12 0 385.81 17.42
 1 -12 0 369.98 18.9
 1 -12 0 374.97 17.87
 1 -12 0 364.98 17.45
 1 -12 0 367.47 28.23
 1 -12 0 352.38 17.72
 1 -12 0 358.93 17.73
 1 -12 0 363.45 29.02
 1 -12 1 313.68 16.66
 1 -12 1 322.71 16.68
 1 -12 1 350.56 16.25
 1 -12 1 316.41 17.51
 1 -12 1 337.26 16.58
 1 -12 1 349.4 16.33
 1 -12 1 365.38 27.8
 1 -12 1 361.8 17.09
 1 -12 1 325.65 16.41
 1 -12 1 327.61 26.4
 1 -12 2 60.67 5.79
 1 -12 2 60.55 5.4
 1 -12 2 57.48 5.43
 1 -12 2 61.43 10.76
 1 -12 2 66.78 6.31
 1 -12 2 59.33 5.75
 1 -12 2 58.42 6.36
 1 -12 2 54.41 5.15
 1 -12 2 60.87 5.92
 1 -12 3 3.03 1.94
 1 -12 3 2.72 2.04
 1 -12 3 2.22 1.97
 1 -12 3 4.76 2.32
 1 -12 3 1.57 3.68
 1 -12 3 1.99 2.17
 1 -12 3 4.47 2.48
 1 -12 3 2.55 2.29
 1 -12 4 69.31 6.47
 1 -12 4 74.8 6.58
 1 -12 4 68.14 5.65
 1 -12 4 79.3 6.75
 1 -12 4 79.02 6.29
 1 -12 4 81.42 12.88
 1 -12 4 66.04 6.09
 1 -12 5 274.97 14.81
 1 -12 5 269.41 14.43
 1 -12 5 269.91 13.29
 1 -12 5 244.5 23.49
 1 -12 5 269.54 14.02
 1 -12 5 270.33 14.64
 1 -12 5 286.52 14.19
 1 -12 6 94.91 7.01
 1 -12 6 81.54 7.16
 1 -12 6 99.92 7.18
 1 -12 6 92.29 7.2
 1 -12 6 97.94 7.62
 1 -12 7 3.19 4.1
 1 -12 7 2.7 2.11
 1 -12 7 4.98 2.7
 1 -12 8 36.34 4.16
 1 -12 8 33.67 7.95
 1 -12 8 31.03 3.88
 1 -12 8 38.44 3.96
 1 -12 8 28.98 4.01
 1 -12 9 174.09 9.71
 1 -12 9 177.14 10.39
 1 -12 9 158.5 8.66
 1 -12 9 175.15 9.98
 1 -12 10 83.31 6.36
 1 -12 10 81.56 5.85
 1 -12 10 89.65 6.15
 1 -12 11 19.21 2.83
 1 -12 11 21.65 2.62
 1 -12 11 17.38 2.49
 1 -12 12 -0.2 1.15
 1 -12 12 0.64 1.05
 1 -12 13 24.39 2.31
 1 -11 -13 41.15 3.71
 1 -11 -13 41.29 3.51
 1 -11 -13 35.61 2.98
 1 -11 -12 10.68 2.21
 1 -11 -12 13.98 2.37
 1 -11 -12 13.15 2.75
 1 -11 -12 15.84 2.62
 1 -11 -11 53.12 5.05
 1 -11 -11 55.11 5.48
 1 -11 -11 51.36 4.77
 1 -11 -11 42.75 4.22
 1 -11 -10 160.68 9.45
 1 -11 -10 170.48 10.68
 1 -11 -10 176.85 10.74
 -1 11 9 398.36 29.2
 1 -11 -9 334.92 29.04
 1 -11 -9 397.37 18.26
 -1 11 8 19.56 6.78
 1 -11 -8 31.58 4.65
 1 -11 -8 30.34 4.86
 1 -11 -8 28.55 4.1
 1 -11 -8 31.79 9.14
 1 -11 -8 35.95 5.02
 1 -11 -7 3.66 4.71
 1 -11 -7 9.65 3.29
 1 -11 -7 3.43 2.71
 1 -11 -7 9.63 2.66
 1 -11 -7 5.44 2.53
 1 -11 -7 5.99 2.2
 -1 11 7 4.48 4.44
 1 -11 -6 234.43 12.93
 1 -11 -6 216.89 13.19
 1 -11 -6 238.69 13.2
 1 -11 -6 230.73 13.41
 1 -11 -6 247.67 14.45
 1 -11 -6 233.4 24.24
 -1 11 6 258.8 22.56
 1 -11 -5 333.25 16.5
 1 -11 -5 329.87 16.71
 1 -11 -5 352.58 17.44
 1 -11 -5 329.75 17.91
 1 -11 -5 360.2 29.98
 1 -11 -5 317.12 16.71
 1 -11 -4 13.05 3.37
 1 -11 -4 13.53 3.18
 1 -11 -4 16.6 3.24
 1 -11 -4 16.14 3.82
 1 -11 -4 16.25 3.35
 1 -11 -4 24.85 8.56
 1 -11 -4 25.78 3.7
 1 -11 -3 12.68 2.91
 1 -11 -3 20.72 4.11
 1 -11 -3 11.3 2.76
 1 -11 -3 11.94 7.17
 1 -11 -3 10.71 2.8
 1 -11 -3 11.65 2.93
 1 -11 -3 25.11 6.52
 1 -11 -3 14.19 3.39
 1 -11 -2 383.37 18.54
 1 -11 -2 398.32 28.14
 1 -11 -2 398.07 18.22
 1 -11 -2 415.66 18.91
 1 -11 -2 409 32.26
 1 -11 -2 390.96 18.22
 1 -11 -2 379.73 17.73
 1 -11 -2 396.46 30.66
 1 -11 -2 401.38 19.28
 1 -11 -2 374.05 17.75
 1 -11 -2 379.5 19.08
 1 -11 -2 387.51 18.13
 1 -11 -1 428.82 19.47
 1 -11 -1 429.51 29.89
 1 -11 -1 441.99 20.15
 1 -11 -1 457.46 34.62
 1 -11 -1 412.33 19.72
 1 -11 -1 412.11 19.53
 1 -11 -1 432.53 19.19
 1 -11 -1 448.6 19.83
 1 -11 -1 441.54 31.86
 1 -11 -1 438.97 20.33
 1 -11 -1 420.72 20.49
 1 -11 -1 426.77 20.9
 1 -11 -1 450.82 19.89
 1 -11 0 409.55 18.23
 1 -11 0 435.17 29.62
 1 -11 0 406.93 18.59
 1 -11 0 410.16 18.07
 1 -11 0 425.34 18.75
 1 -11 0 367.13 17.82
 1 -11 0 406.62 18.63
 1 -11 0 387.43 29.28
 1 -11 0 404.91 18.97
 1 -11 0 423.62 18.99
 1 -11 0 404.15 32.59
 1 -11 0 400.58 32.02
 1 -11 0 380.78 19.19
 1 -11 0 375.92 19.31
 1 -11 0 359.32 18.11
 1 -11 1 18.79 3.39
 1 -11 1 24 4.17
 1 -11 1 11.13 3.21
 1 -11 1 24.48 3.54
 1 -11 1 18.78 3.01
 1 -11 1 17.62 3.25
 1 -11 1 23.04 3.23
 1 -11 1 13.94 5.31
 1 -11 1 18.78 3.39
 1 -11 1 30.46 7.44
 1 -11 1 29.08 8.76
 1 -11 1 21.62 7.59
 1 -11 2 517.66 37.55
 1 -11 2 578.22 34.31
 1 -11 2 504.58 22.73
 1 -11 2 525.93 22.3
 1 -11 2 509.11 22.85
 1 -11 2 525.83 23.82
 1 -11 2 506.2 34.02
 1 -11 2 502.06 22.01
 1 -11 2 523.42 23.13
 1 -11 3 619.89 26.38
 1 -11 3 643.06 25.84
 1 -11 3 593.12 25.6
 1 -11 3 632.27 26.66
 1 -11 3 604.51 27.05
 1 -11 3 646.91 42.16
 1 -11 3 626.69 25.58
 1 -11 3 602.37 38.4
 1 -11 3 593.1 26.33
 1 -11 4 228.31 11.6
 1 -11 4 220.85 12.73
 1 -11 4 191.68 19.87
 1 -11 4 209.75 11.78
 1 -11 4 224.59 12.01
 1 -11 4 219.07 12.35
 1 -11 4 205.55 12.2
 1 -11 5 13.64 3.2
 1 -11 5 6.29 4.69
 1 -11 5 15.53 3.14
 1 -11 5 12.12 2.54
 -1 11 -5 17.93 5.63
 1 -11 5 13.62 2.9
 1 -11 5 17.98 3.24
 1 -11 6 561.31 23.29
 1 -11 6 549.32 24.82
 1 -11 6 557.74 24.51
 -1 11 -6 569.95 35.01
 1 -11 6 479.84 35.88
 1 -11 6 555.53 24.23
 1 -11 6 599.84 24.83
 1 -11 7 251.8 13.82
 1 -11 7 245.06 13.86
 -1 11 -7 257.24 22.36
 1 -11 7 268.45 24.58
 1 -11 7 280.54 14.25
 1 -11 7 264.46 13.75
 1 -11 8 129.57 8.8
 1 -11 8 121.26 8.67
 -1 11 -8 151.83 17.13
 1 -11 8 122.07 8.42
 1 -11 8 139.57 9.04
 1 -11 8 104.56 15.23
 1 -11 9 3.08 3.62
 -1 11 -9 11.21 5.1
 1 -11 10 199.06 10.9
 1 -11 10 205.05 10.98
 1 -11 10 186.54 10.73
 1 -11 11 16.99 2.69
 1 -11 11 18.12 2.72
 1 -11 11 22.63 3.05
 1 -11 12 29.53 3.17
 1 -11 12 29.27 3.12
 1 -11 13 12.18 1.66
 1 -11 13 14.69 2.13
 1 -11 13 13.26 1.94
 1 -11 14 12.25 1.57
 1 -10 -14 11.29 1.96
 1 -10 -14 11.95 1.87
 1 -10 -13 23.6 2.52
 1 -10 -13 24.83 3.31
 1 -10 -13 26.64 3.21
 1 -10 -13 24.01 3.01
 1 -10 -13 20.68 2.53
 1 -10 -12 287.33 13.45
 1 -10 -12 300.61 14.46
 1 -10 -12 291.28 13.68
 1 -10 -12 278.89 13.41
 1 -10 -12 255.9 12.92
 1 -10 -11 111.46 7.95
 1 -10 -11 102.86 7.19
 1 -10 -11 100.91 7.92
 1 -10 -11 108.23 7.43
 1 -10 -10 44.64 9.5
 -1 10 10 31.95 8.08
 1 -10 -9 42.5 5.57
 1 -10 -9 36.65 4.56
 1 -10 -9 38.84 9.94
 -1 10 9 29.52 7.92
 1 -10 -9 34.64 4.37
 1 -10 -8 247.64 13.55
 -1 10 8 314.82 25.4
 1 -10 -8 251.42 25.07
 1 -10 -8 280.92 15.56
 1 -10 -8 284.13 14.86
 1 -10 -8 266.67 13.91
 1 -10 -8 250.31 13.84
 -1 10 7 459.99 32.74
 1 -10 -7 497.7 36.48
 1 -10 -7 492.92 22.17
 1 -10 -7 501.48 23.71
 1 -10 -7 496.29 22.73
 1 -10 -7 493.34 21.73
 1 -10 -7 490.15 22.3
 1 -10 -6 227.51 13.04
 1 -10 -6 234.84 12.66
 1 -10 -6 239.39 13.99
 1 -10 -6 223.3 12.67
 1 -10 -6 204.8 22.65
 -1 10 6 243.04 21.63
 1 -10 -5 -1.71 5.07
 1 -10 -5 2.05 1.65
 1 -10 -5 -0.76 2.15
 1 -10 -5 3.25 1.89
 1 -10 -4 464.61 20.83
 1 -10 -4 442.9 33.22
 1 -10 -4 472.25 20.99
 1 -10 -4 452.35 20.17
 1 -10 -4 480.71 21.18
 1 -10 -4 422.82 20.06
 1 -10 -3 924.94 36.38
 1 -10 -3 970.1 52.62
 1 -10 -3 930.23 36.87
 1 -10 -3 924.75 36.71
 1 -10 -3 890.9 35.86
 1 -10 -3 903.55 35.56
 1 -10 -3 874.09 50.44
 1 -10 -3 918.86 35.87
 1 -10 -3 904.6 47.05
 1 -10 -3 938.13 35.89
 1 -10 -3 918.33 36.37
 1 -10 -3 880.14 35.81
 1 -10 -2 80.47 6.49
 1 -10 -2 83.55 6.58
 1 -10 -2 101.87 14.26
 1 -10 -2 73.88 12.49
 1 -10 -2 88.89 11.55
 1 -10 -2 83.76 6.35
 1 -10 -2 88.71 6.5
 1 -10 -2 77.56 5.94
 1 -10 -2 89.65 6.54
 1 -10 -2 100.82 6.79
 1 -10 -2 80.1 6.84
 1 -10 -2 80.96 6.72
 1 -10 -2 67.53 11.68
 1 -10 -2 90.25 6.44
 1 -10 -1 24.28 3.42
 1 -10 -1 22.21 3.12
 1 -10 -1 22.53 3.44
 1 -10 -1 27.25 6.51
 1 -10 -1 27.97 3.55
 1 -10 -1 26.27 7.15
 1 -10 -1 30.24 3.77
 1 -10 -1 24.15 3.42
 1 -10 -1 21.72 3.74
 1 -10 -1 28.04 4.09
 1 -10 -1 17.71 6.6
 1 -10 -1 19.15 6.75
 1 -10 -1 23.51 3.33
 1 -10 0 616.09 39.66
 1 -10 0 625.08 39.44
 1 -10 0 586.54 24.77
 1 -10 0 596.06 24.13
 1 -10 0 615.35 24.75
 1 -10 0 575.87 25.51
 1 -10 0 555.57 25.15
 1 -10 0 568.1 24.8
 1 -10 0 586.58 24.58
 1 -10 0 606.74 24.38
 1 -10 0 571.4 24.14
 1 -10 0 590.54 24.49
 1 -10 0 593.58 35.04
 1 -10 0 566.83 35.4
 1 -10 1 432.62 18.81
 1 -10 1 405.8 18.16
 1 -10 1 437.16 17.99
 1 -10 1 412.89 19.57
 1 -10 1 412.95 19.48
 1 -10 1 404.86 18.79
 1 -10 1 414.06 18.28
 1 -10 1 403.63 27.78
 1 -10 1 418.3 28.54
 1 -10 1 433.41 18.96
 1 -10 1 453.11 32.49
 1 -10 1 398.01 30.92
 1 -10 1 393.14 18.41
 1 -10 2 107.67 15.11
 1 -10 2 98.77 14.42
 1 -10 2 100.27 7.19
 1 -10 2 99.47 7.28
 1 -10 2 106.25 7
 1 -10 2 105.17 6.88
 1 -10 2 111.92 7.6
 1 -10 2 89.44 12.04
 1 -10 2 90.18 12.43
 1 -10 2 104.67 6.92
 1 -10 2 102.92 7.77
 1 -10 2 97.84 7.7
 1 -10 2 118.2 7.69
 1 -10 3 7.92 4.99
 1 -10 3 12.79 5.81
 1 -10 3 5.73 2.24
 1 -10 3 7.65 2.23
 1 -10 3 5.24 2.15
 1 -10 3 2.64 1.61
 1 -10 3 5.28 2.35
 1 -10 3 5.29 1.95
 1 -10 3 4.92 2.55
 1 -10 3 6.57 2.61
 1 -10 3 5.31 3.42
 1 -10 3 5.29 2.15
 1 -10 4 439.95 19.61
 1 -10 4 425.59 19.39
 1 -10 4 432.44 19
 1 -10 4 404.75 19.49
 -1 10 -4 415.96 27.31
 1 -10 4 471.16 20.1
 1 -10 4 464.76 20.58
 1 -10 4 459.62 31.25
 1 -10 4 496.16 33.68
 1 -10 5 170.89 18.74
 1 -10 5 215.65 10.87
 1 -10 5 200.93 11.58
 1 -10 5 207.14 11.41
 1 -10 5 196.44 11.23
 -1 10 -5 172.52 17.17
 1 -10 6 7.9 2.02
 -1 10 -6 10.74 5.09
 1 -10 6 13.95 2.95
 1 -10 6 16.79 6.21
 1 -10 6 11.38 2.86
 1 -10 7 241.47 13.09
 1 -10 7 269.88 13.78
 -1 10 -7 258.17 22.7
 1 -10 7 236.73 22.83
 1 -10 7 235.78 12.08
 -1 10 -8 279.65 24.1
 1 -10 8 269.88 14.29
 1 -10 8 240.79 23.47
 1 -10 8 264.7 13.99
 -1 10 -9 358.01 28.52
 1 -10 9 401.86 18.41
 1 -10 9 325.14 27.86
 1 -10 9 373.32 17.9
 1 -10 10 48.39 9.66
 -1 10 -10 48 9.45
 1 -10 11 156.04 9.09
 1 -10 11 161.97 9.4
 1 -10 12 125.65 7.6
 1 -10 13 75.54 5.07
 1 -10 14 1.59 0.92
 1 -10 14 -0.15 0.99
 1 -9 -15 3.14 1
 -1 9 15 2.35 2.6
 1 -9 -14 10.28 3.36
 1 -9 -14 11.9 1.9
 1 -9 -14 7.56 1.67
 1 -9 -14 7.05 1.93
 1 -9 -14 5.81 1.88
 1 -9 -13 234.29 11.66
 1 -9 -13 245.23 11.59
 1 -9 -13 230.29 11.79
 1 -9 -13 215.98 11.57
 1 -9 -12 139.65 8.59
 1 -9 -12 146.67 9.51
 1 -9 -12 133.31 8.64
 1 -9 -12 132.81 8.56
 1 -9 -12 138.73 8.69
 -1 9 11 24.89 7.32
 1 -9 -11 11.04 4.83
 1 -9 -11 13.52 3.26
 1 -9 -10 78.25 12.69
 -1 9 10 81.63 13.28
 1 -9 -10 79.69 7.27
 1 -9 -9 299.62 15.13
 -1 9 9 285.57 25.46
 1 -9 -9 245.72 24.16
 1 -9 -9 289.21 15.08
 1 -9 -9 310.57 16.3
 1 -9 -8 192.5 11.53
 1 -9 -8 214.49 12.98
 1 -9 -8 210.68 22.28
 -1 9 8 205.53 20.48
 1 -9 -8 199.18 12.21
 1 -9 -8 222.39 12.05
 1 -9 -7 90.93 6.99
 1 -9 -7 84.13 7.16
 -1 9 7 107.98 13.89
 1 -9 -7 90.41 14.28
 1 -9 -7 88.39 6.97
 1 -9 -7 95.39 7.01
 1 -9 -6 3.68 1.9
 1 -9 -6 0.73 2.02
 1 -9 -6 2.62 1.75
 1 -9 -6 1.62 4.49
 1 -9 -6 1.7 1.92
 1 -9 -6 0.92 1.71
 1 -9 -5 193.68 10.22
 1 -9 -5 191.27 10.65
 1 -9 -5 176.23 9.91
 1 -9 -5 185.5 10.82
 1 -9 -5 173.83 10.2
 1 -9 -5 188.01 10.6
 1 -9 -5 201.74 20.37
 1 -9 -4 489.34 20.6
 1 -9 -4 477.49 20.8
 1 -9 -4 550.17 34.94
 1 -9 -4 480.04 21.38
 1 -9 -4 505 21.76
 1 -9 -4 510.89 21.26
 1 -9 -4 479.58 21.53
 1 -9 -4 456.84 29.31
 1 -9 -4 542.88 34.19
 1 -9 -4 507.31 21.23
 1 -9 -3 6.4 1.95
 1 -9 -3 7.66 2.04
 1 -9 -3 13.68 5.57
 1 -9 -3 8.35 3.64
 1 -9 -3 7.19 2.23
 1 -9 -3 8.26 2.44
 1 -9 -3 7.04 2.32
 1 -9 -3 7.95 2.17
 1 -9 -3 6.38 2.22
 1 -9 -3 6.89 5.01
 1 -9 -3 1.39 3.27
 1 -9 -3 7.21 2.17
 1 -9 -2 6.96 4.4
 1 -9 -2 8.27 4.81
 1 -9 -2 9.93 2.67
 1 -9 -2 8.27 2.38
 1 -9 -2 10.36 2.27
 1 -9 -2 12.02 2.22
 1 -9 -2 9.19 2.09
 1 -9 -2 10.26 2.08
 1 -9 -2 11.85 2.37
 1 -9 -2 9 4.49
 1 -9 -2 9.84 2.32
 1 -9 -2 13.35 4.46
 1 -9 -2 14.06 2.65
 1 -9 -2 13.62 2.55
 1 -9 -1 10.22 4.03
 1 -9 -1 7.56 1.97
 1 -9 -1 9.58 2.19
 1 -9 -1 8.78 2.25
 -1 9 1 12.73 3.2
 1 -9 -1 7.44 2.03
 1 -9 -1 11.69 2.07
 1 -9 -1 6.48 2.09
 1 -9 -1 9.03 1.97
 1 -9 -1 8.66 2.45
 1 -9 -1 7.62 2.4
 1 -9 -1 12.1 5.25
 1 -9 -1 11.03 2.33
 1 -9 -1 6.9 4.59
 1 -9 -1 9.75 5.07
 1 -9 -1 12.13 2.32
 1 -9 0 162.88 17.41
 1 -9 0 182.53 18.16
 1 -9 0 175.76 15.82
 1 -9 0 196.81 9.93
 1 -9 0 170.47 9.31
 1 -9 0 171.13 9.03
 1 -9 0 163.13 9.06
 1 -9 0 176.67 9.16
 1 -9 0 152.54 9.67
 1 -9 0 156.87 9.67
 1 -9 0 161.63 9.37
 1 -9 0 175.23 16.49
 1 -9 0 173.41 9.44
 1 -9 1 174.2 15.9
 1 -9 1 177.94 9.61
 1 -9 1 175.51 18.03
 1 -9 1 157.63 17.46
 1 -9 1 157.17 9.18
 1 -9 1 170.21 9.03
 1 -9 1 164.74 9.31
 1 -9 1 171.9 8.86
 1 -9 1 171.08 9.34
 1 -9 1 192.21 10.37
 1 -9 1 158.09 9.89
 1 -9 1 182.71 16.42
 1 -9 1 176.47 9.21
 1 -9 1 166.57 9.46
 -1 9 -2 240.83 17.62
 1 -9 2 277.25 13.59
 1 -9 2 294.48 13.84
 1 -9 2 280.16 20.72
 1 -9 2 286.7 13.16
 1 -9 2 276.18 13.4
 1 -9 2 323.29 24.78
 1 -9 2 315.03 24.62
 1 -9 2 284.29 13.14
 1 -9 2 278.67 13.14
 1 -9 2 292.52 14.24
 1 -9 2 272.1 14.1
 1 -9 2 310.7 22.15
 1 -9 3 579.91 24.59
 1 -9 3 618.34 37.5
 1 -9 3 574.41 36.45
 1 -9 3 562.34 32.14
 1 -9 3 587.87 24.02
 1 -9 3 591.52 24.17
 1 -9 3 595.37 24.56
 1 -9 3 613.58 23.97
 1 -9 3 577.36 24.21
 1 -9 3 594.55 24.91
 1 -9 3 597.66 25.07
 1 -9 3 580.58 34.43
 1 -9 4 8.67 4.33
 1 -9 4 9.74 2.32
 1 -9 4 8.92 2.44
 1 -9 4 8.59 2.4
 1 -9 4 12.41 2.62
 1 -9 4 18.03 5.65
 1 -9 4 11.01 5.01
 -1 9 -4 7.39 3.85
 1 -9 4 12.66 2.22
 1 -9 4 15.09 2.8
 1 -9 5 293.7 14.4
 1 -9 5 318.83 24.66
 1 -9 5 303.21 14.67
 1 -9 5 292.38 13.84
 1 -9 5 326.69 14.72
 -1 9 -5 272.38 22.23
 1 -9 5 286.79 14.66
 1 -9 6 192.52 11
 1 -9 6 176.57 18.48
 1 -9 6 211.51 10.5
 1 -9 6 188.69 10.72
 1 -9 6 197.96 10.72
 -1 9 -6 156.68 17.12
 1 -9 7 345.63 15.62
 -1 9 -7 328.69 26.59
 1 -9 7 332 16.34
 1 -9 7 314.09 26.16
 1 -9 7 361.5 16.88
 1 -9 8 4.64 4.59
 1 -9 8 4.94 2.16
 1 -9 8 4.39 2.24
 -1 9 -8 -1.53 4.54
 1 -9 8 1.08 1.3
 1 -9 9 308.3 15.47
 -1 9 -9 328.3 27.11
 1 -9 9 311.86 15.74
 1 -9 9 287.5 25.59
 1 -9 10 698.22 28.61
 1 -9 10 659.31 28.5
 1 -9 10 639.87 41.18
 1 -9 11 321.27 26.64
 -1 9 -11 356.82 16.53
 1 -9 12 14.19 2.67
 -1 9 -12 12.92 2.54
 -1 9 -13 130.54 7.19
 1 -9 13 112.18 7.06
 -1 9 -14 192.29 8.91
 1 -9 14 195.55 9.13
 1 -9 15 232.52 9.88
 -1 8 16 2.42 1.88
 1 -8 -15 27.03 2.93
 1 -8 -15 20.77 2.48
 1 -8 -15 21.65 2.52
 1 -8 -14 189.75 9.68
 1 -8 -14 169.96 9.44
 1 -8 -14 170.67 9.28
 1 -8 -14 163.18 9.13
 1 -8 -13 163.23 9.38
 1 -8 -13 156.61 9.8
 1 -8 -13 163.31 9.64
 1 -8 -12 12.82 3.27
 1 -8 -12 17.52 3.07
 -1 8 12 10.9 5.92
 1 -8 -12 15.13 3.02
 1 -8 -11 79.03 6.94
 1 -8 -11 91.01 7.28
 -1 8 11 86.54 13.7
 1 -8 -11 98.59 13.43
 1 -8 -10 218.68 12.52
 -1 8 10 164.71 19.37
 1 -8 -10 207.53 20.74
 1 -8 -9 90.09 13.84
 -1 8 9 85.58 13.41
 1 -8 -9 92.75 7.18
 1 -8 -9 107.62 8.24
 1 -8 -9 88.68 7.29
 1 -8 -8 12.55 5.96
 1 -8 -8 17.38 3.14
 -1 8 8 23.92 7.1
 1 -8 -8 12.14 2.75
 1 -8 -8 17.92 3.48
 1 -8 -8 16.38 3.59
 1 -8 -7 3.03 4.5
 1 -8 -7 4.92 2.25
 1 -8 -7 2.86 1.89
 1 -8 -7 6.67 2.29
 -1 8 7 6.37 4.23
 1 -8 -7 3.88 1.95
 1 -8 -6 178.02 10.06
 1 -8 -6 174.15 9.86
 1 -8 -6 193.96 19.36
 1 -8 -6 187.78 10.26
 1 -8 -6 171.9 10.26
 1 -8 -5 63.93 5.35
 1 -8 -5 56.86 10.42
 1 -8 -5 70.84 5.3
 1 -8 -5 67.59 5.63
 1 -8 -5 78.63 5.57
 1 -8 -5 73.55 5.65
 1 -8 -5 72.06 5.53
 1 -8 -4 98.48 12.37
 1 -8 -4 70.96 10.82
 1 -8 -4 79.1 5.51
 1 -8 -4 83.58 5.84
 1 -8 -4 81.9 5.67
 1 -8 -4 68.46 11
 1 -8 -4 84.3 5.8
 1 -8 -4 81.49 6.06
 1 -8 -4 82.92 10.02
 1 -8 -4 87.46 5.95
 1 -8 -4 84.95 6.14
 1 -8 -4 82.73 6.01
 1 -8 -3 23.15 2.74
 1 -8 -3 20.36 3.06
 1 -8 -3 20.29 3.04
 1 -8 -3 22.24 3.02
 1 -8 -3 22.48 6.5
 1 -8 -3 24.38 3.11
 1 -8 -3 26.19 3.13
 1 -8 -3 25.07 3
 1 -8 -3 25.31 3.01
 1 -8 -3 23.91 2.92
 1 -8 -2 2.92 1.53
 1 -8 -2 2.93 1.38
 1 -8 -2 3.67 1.58
 1 -8 -2 5.33 1.75
 1 -8 -2 2.67 1.49
 1 -8 -2 0.82 1.68
 -1 8 2 1.85 1.82
 1 -8 -2 3.17 1.68
 1 -8 -2 3.35 1.73
 1 -8 -2 0.49 1.24
 1 -8 -2 1.23 1.24
 -1 8 1 422.32 21.18
 1 -8 -1 396.6 17.93
 1 -8 -1 384.46 17.92
 1 -8 -1 425.81 17.52
 1 -8 -1 412.38 17.62
 1 -8 -1 412.43 17.25
 1 -8 -1 412.74 17.07
 1 -8 -1 404.86 17.35
 1 -8 -1 415.18 17.5
 1 -8 -1 448.29 17.86
 1 -8 0 42.13 4.32
 1 -8 0 48.97 4.54
 1 -8 0 43.54 3.91
 1 -8 0 46.97 4.18
 -1 8 0 40.18 4.98
 1 -8 0 55.46 4.14
 1 -8 0 46.63 3.97
 1 -8 0 47.32 3.85
 1 -8 0 41.77 3.94
 1 -8 0 42.16 3.99
 1 -8 1 613.02 33.84
 1 -8 1 677.39 25.96
 1 -8 1 665.73 25.43
 1 -8 1 652.84 25.35
 1 -8 1 642.59 25.63
 1 -8 1 678.25 25.92
 -1 8 -1 580.98 29.77
 1 -8 1 647.85 25.83
 1 -8 1 678.02 25.8
 1 -8 1 616.2 26.25
 1 -8 1 663.98 26.38
 1 -8 2 44.51 7.26
 1 -8 2 41.03 3.75
 1 -8 2 46.92 4.1
 1 -8 2 39.49 3.94
 1 -8 2 55.18 4.15
 1 -8 2 45.38 4.1
 -1 8 -2 38.19 6.12
 1 -8 2 50.26 4.63
 1 -8 2 41.94 4.32
 1 -8 2 39.31 3.89
 1 -8 3 1096.8 55.67
 1 -8 3 1170.91 52.1
 1 -8 3 1202.65 43.72
 1 -8 3 1196.14 43.87
 1 -8 3 1119.87 43.39
 1 -8 3 1234.41 54.95
 -1 8 -3 1140.8 52.32
 1 -8 3 1214.65 43.35
 1 -8 3 1159.37 44.12
 1 -8 3 1170.01 44.31
 1 -8 3 1208.63 44.14
 1 -8 4 1211.47 45.58
 1 -8 4 1207.71 45.49
 1 -8 4 1245.69 45.41
 1 -8 4 1229.81 57.01
 1 -8 4 1220.21 58.37
 1 -8 4 1255.98 58.8
 1 -8 4 1205.54 45.69
 1 -8 4 1199.2 45.86
 1 -8 4 1252.99 45.04
 1 -8 4 1244.89 46.07
 1 -8 5 341.28 14.92
 1 -8 5 335.86 15.54
 1 -8 5 334.25 15.57
 1 -8 5 369.95 25.35
 1 -8 5 336.06 15.26
 -1 8 -5 320.28 23.45
 1 -8 5 325.23 15.16
 1 -8 6 63.59 5.19
 1 -8 6 65.01 4.96
 1 -8 6 60.55 5.17
 -1 8 -6 47.57 8.86
 1 -8 6 61.08 5.39
 1 -8 7 100.08 6.66
 1 -8 7 101.68 6.62
 1 -8 7 104.46 7.19
 1 -8 7 100.29 7.31
 -1 8 -7 103.61 13.72
 -1 8 -8 892.18 48.9
 1 -8 8 829.81 32.81
 1 -8 8 866.71 33.98
 1 -8 8 850.98 33.61
 1 -8 8 847.19 34.17
 1 -8 9 510.85 23.14
 1 -8 9 554.31 23.72
 1 -8 9 537.93 23.26
 -1 8 -9 575.19 37.59
 1 -8 10 70.38 6.12
 1 -8 10 58.95 5.69
 1 -8 10 60.66 5.74
 -1 8 -10 67.2 12.23
 1 -8 11 212.37 11.74
 -1 8 -11 195.94 20.8
 1 -8 11 198.37 11.47
 1 -8 11 213.4 11.78
 1 -8 12 500.34 22.09
 1 -8 12 485.7 32.87
 1 -8 12 508.72 22.04
 -1 8 -12 592.71 36.94
 -1 8 -12 496.72 22.01
 1 -8 12 520.6 21.98
 1 -8 13 211.36 11.08
 -1 8 -13 222.39 11.34
 1 -8 14 109.87 6.5
 -1 8 -14 110.09 6.66
 1 -8 15 53.99 3.55
 -1 8 -15 55.06 3.79
 -1 7 16 23.59 3.33
 1 -7 -16 17.69 2.28
 1 -7 -15 67.93 5.21
 1 -7 -15 72.42 5.25
 1 -7 -15 67.12 4.74
 1 -7 -14 38.72 4.36
 1 -7 -14 38.48 4.37
 1 -7 -14 49.56 5.44
 1 -7 -13 8.38 2.97
 1 -7 -13 9.04 2.77
 1 -7 -12 18.93 3.81
 1 -7 -12 13.89 3.04
 -1 7 12 18.04 6.46
 -1 7 11 26.48 8
 1 -7 -11 23.62 3.78
 1 -7 -10 61.69 10.92
 -1 7 10 49.03 10.14
 1 -7 -10 58.3 5.83
 1 -7 -9 66.13 5.99
 1 -7 -9 63.52 6.24
 -1 7 9 85.72 12.76
 1 -7 -9 55.07 10.21
 1 -7 -9 63.17 5.63
 1 -7 -8 14.71 3
 1 -7 -8 17.43 3.22
 -1 7 8 19.55 6.44
 1 -7 -8 22.52 6.63
 1 -7 -8 21.61 3.25
 1 -7 -7 25.41 6.78
 1 -7 -7 25.83 3.39
 1 -7 -7 25.55 3.48
 -1 7 7 26.54 6.46
 1 -7 -7 28.39 3.64
 1 -7 -7 22.68 3.4
 1 -7 -6 139.06 8.28
 1 -7 -6 144.99 8.75
 1 -7 -6 136.75 15.51
 1 -7 -6 154.41 8.51
 1 -7 -6 147 8.48
 1 -7 -5 313 14.12
 1 -7 -5 297.12 13.74
 1 -7 -5 294.52 22.87
 1 -7 -5 333.29 22.22
 1 -7 -5 304.3 14.23
 1 -7 -5 304.88 13.89
 1 -7 -5 308.36 13.56
 1 -7 -4 108.71 6.59
 1 -7 -4 114.82 6.54
 1 -7 -4 108.86 12.17
 1 -7 -4 117.68 12.5
 1 -7 -4 106.19 6.55
 1 -7 -4 116.25 6.55
 1 -7 -4 116.49 6.99
 1 -7 -3 352.99 15.07
 -1 7 3 363.67 16.99
 1 -7 -3 333.15 23.27
 1 -7 -3 353.44 23.63
 1 -7 -3 354.68 15.06
 1 -7 -3 357 15.38
 1 -7 -3 364.64 21.58
 1 -7 -3 348.15 15.23
 1 -7 -2 687.11 34.18
 1 -7 -2 682.19 37.19
 1 -7 -2 708.96 37.64
 1 -7 -2 768.43 37.09
 1 -7 -2 723.32 37.14
 -1 7 2 732.06 30.21
 1 -7 -1 13.94 4.71
 -1 7 1 20.63 2.95
 1 -7 -1 21.6 4.83
 1 -7 -1 24.35 5.91
 1 -7 -1 18.26 5.04
 1 -7 -1 25.58 6.06
 1 -7 0 529.76 30.88
 1 -7 0 546.97 30.81
 1 -7 0 560.21 29.42
 -1 7 0 487.7 23.98
 1 -7 0 582.42 28.73
 1 -7 0 558.14 29.82
 1 -7 1 158.52 15.05
 1 -7 1 173.97 15.77
 1 -7 1 168.37 13.95
 -1 7 -1 156.83 11.79
 1 -7 1 174.4 13.8
 1 -7 2 1340.54 58.75
 1 -7 2 1304.67 58.42
 1 -7 2 1341.37 55.06
 -1 7 -2 1167.49 53.01
 1 -7 2 1423.91 57.82
 1 -7 2 1257.46 55.59
 1 -7 3 13.95 4.45
 1 -7 3 7.9 3.89
 1 -7 3 11.78 2.33
 -1 7 -3 9.44 3.42
 1 -7 3 9.08 2.11
 1 -7 3 15.92 4.12
 1 -7 4 2 2.78
 1 -7 4 5.94 4.03
 1 -7 4 2.58 1.44
 1 -7 4 5.18 1.99
 1 -7 4 4.88 1.81
 -1 7 -4 4.54 4.04
 1 -7 4 4.64 1.69
 1 -7 5 440.15 18.74
 1 -7 5 468.96 18.85
 1 -7 5 449.59 18.65
 1 -7 5 448.51 18.38
 1 -7 5 430.77 18.94
 1 -7 6 479.85 19.66
 -1 7 -6 469.43 29.91
 1 -7 6 475.65 19.99
 1 -7 6 483.1 19.75
 1 -7 6 460.62 19.48
 1 -7 6 473.02 20.29
 1 -7 7 195.03 10.13
 1 -7 7 198.05 10.09
 1 -7 7 206.2 10.81
 -1 7 -7 205.61 18.99
 1 -7 7 194.33 10.86
 1 -7 7 207.65 10.68
 1 -7 8 1.23 1.88
 1 -7 8 0.26 1.26
 -1 7 -8 1.43 3.01
 1 -7 8 -0.65 1.8
 1 -7 8 0.94 1.75
 -1 7 -9 414.8 30.59
 1 -7 9 357.3 17.52
 1 -7 9 396.89 18
 1 -7 9 400.34 18.03
 1 -7 9 365.69 16.72
 -1 7 -10 598.97 38.78
 1 -7 10 511.44 24.1
 1 -7 10 608.76 24.99
 1 -7 10 587.66 24.64
 -1 7 -11 838.34 48.85
 1 -7 11 781.74 32.84
 1 -7 11 848.71 32.96
 1 -7 11 803.33 33.1
 -1 7 -12 6.35 4.71
 -1 7 -13 13.66 2.94
 1 -7 13 16.25 2.9
 1 -7 13 13.01 2.83
 1 -7 14 149.89 8.78
 1 -7 14 150.28 8.42
 -1 7 -14 153.07 8.81
 1 -7 15 27.2 2.72
 -1 7 -15 30.47 3.18
 -1 7 -16 13.38 1.73
 1 -6 -17 3.06 1.01
 -1 6 17 2.01 1.37
 1 -6 -17 1.69 0.89
 -1 6 16 100.73 7.14
 1 -6 -16 123.89 6.77
 1 -6 -15 87.48 6.39
 1 -6 -15 92.72 5.89
 -1 6 14 22.95 3.16
 1 -6 -14 32.23 4.27
 1 -6 -14 36.78 5.25
 1 -6 -14 36.38 4.18
 -1 6 13 -1.64 4.86
 -1 6 13 0.29 2
 -1 6 12 93.89 14.61
 1 -6 -12 91 7.38
 1 -6 -12 92.75 7.13
 -1 6 12 86.12 6.66
 -1 6 11 27.84 8.15
 1 -6 -11 39.95 4.52
 -1 6 11 32.92 4.17
 -1 6 10 404.65 29.79
 1 -6 -10 369.85 26.84
 1 -6 -10 369.93 17.57
 -1 6 10 353.38 16.67
 1 -6 -9 7.42 2.05
 1 -6 -9 4.23 2.16
 -1 6 9 1.12 1.61
 1 -6 -9 0.68 2
 -1 6 9 4.11 3.81
 1 -6 -9 3.88 3.32
 1 -6 -8 22.27 6.29
 1 -6 -8 26.35 3.58
 -1 6 8 25.27 6.86
 1 -6 -8 31.09 3.7
 1 -6 -8 27.02 3.63
 -1 6 7 33.41 6.74
 1 -6 -7 36.83 3.99
 1 -6 -7 28.55 3.61
 1 -6 -7 28.52 3.34
 1 -6 -7 25.56 3.23
 1 -6 -7 25.58 6.53
 1 -6 -6 77.56 5.61
 1 -6 -6 69.14 5.25
 1 -6 -6 72.77 5.28
 1 -6 -6 75.19 5.29
 1 -6 -5 319.88 14.49
 1 -6 -5 333.95 21.23
 1 -6 -5 308.41 22.2
 1 -6 -5 327.48 14.23
 1 -6 -5 339.84 14.41
 -1 6 4 84.77 6.16
 1 -6 -4 103.39 10
 1 -6 -4 97.72 9.42
 1 -6 -4 98.92 10.32
 1 -6 -4 86.03 9.83
 1 -6 -4 100.8 11.27
 -1 6 3 215.52 11.12
 1 -6 -3 242.97 16.16
 1 -6 -3 226.47 15.01
 1 -6 -3 207.3 15.97
 1 -6 -3 198.65 15.79
 1 -6 -3 210.52 16.37
 -1 6 2 98.95 6.88
 1 -6 -2 79.28 9.73
 1 -6 -2 92.08 10.25
 1 -6 -2 114.71 9.75
 1 -6 -2 121.37 10.89
 1 -6 -2 87.1 9.82
 -1 6 2 100.23 5.4
 1 -6 -1 1447.4 58.58
 1 -6 -1 1534.14 60.66
 1 -6 -1 1453.81 60.22
 1 -6 -1 1425.18 61.25
 1 -6 -1 1411.48 61.04
 1 -6 0 132.02 10.45
 1 -6 0 127.56 11.23
 1 -6 0 105.1 10.87
 1 -6 0 118.38 11.46
 1 -6 0 89.04 9.57
 1 -6 1 4.38 2.47
 1 -6 1 6.91 3.1
 1 -6 1 7.08 3.24
 1 -6 1 7.31 3.42
 1 -6 1 8.04 3.87
 1 -6 2 468.07 25.29
 1 -6 2 522.9 26.63
 1 -6 2 489.26 27.26
 1 -6 2 493.28 27.38
 1 -6 2 483.25 24.79
 1 -6 3 604.61 31.38
 1 -6 3 583.6 31.14
 1 -6 3 607.22 28.61
 1 -6 3 669.38 31.17
 -1 6 -3 540.68 29.24
 1 -6 4 423.69 24.81
 1 -6 4 441.88 25.04
 -1 6 -4 392.95 24.12
 1 -6 5 50.74 4.29
 1 -6 5 47.37 4.07
 1 -6 6 21.34 2.65
 -1 6 -6 25.81 6.42
 1 -6 6 18.83 2.92
 1 -6 6 21.19 2.99
 1 -6 6 20.8 2.82
 1 -6 7 57.82 4.77
 1 -6 7 53.7 4.74
 1 -6 7 47.73 3.95
 1 -6 7 45.19 4.08
 -1 6 -7 58.33 9.61
 1 -6 7 55.99 4.78
 1 -6 8 73.51 5.89
 1 -6 8 78.95 5.99
 1 -6 8 71.66 5.36
 -1 6 -8 89.31 12.56
 1 -6 8 76.85 6.06
 1 -6 9 150.17 8.69
 1 -6 9 170.5 9.7
 1 -6 9 155.81 9.57
 -1 6 -9 177.67 18.55
 1 -6 9 148.54 9.23
 1 -6 10 150.58 9.17
 1 -6 10 175.61 10.44
 -1 6 -10 174.26 19.4
 1 -6 10 186.24 10.35
 1 -6 10 190.64 10.81
 1 -6 11 12.11 3.17
 -1 6 -11 11.45 6.2
 1 -6 11 8.58 2.73
 1 -6 11 9.77 2.63
 1 -6 12 0.38 2.31
 1 -6 12 0.61 1.63
 -1 6 -12 -1.61 4.13
 1 -6 12 2.1 2.15
 1 -6 13 3.2 2.42
 1 -6 13 2.06 1.65
 -1 6 -13 1.49 3.5
 1 -6 13 6.76 2.34
 -1 6 -13 6.08 2.79
 -1 6 -14 3.1 1.96
 1 -6 14 6.74 2.18
 1 -6 14 8.61 2.49
 -1 6 -15 5.61 1.83
 1 -6 15 2.81 1.55
 1 -6 15 5.32 2.03
 -1 6 -16 2.02 1.31
 1 -6 16 0.34 0.85
 -1 5 17 45.14 4.11
 1 -5 -17 77.64 4.41
 -1 5 16 23.54 4.22
 -1 5 16 18.85 2.28
 -1 5 15 44.64 4.06
 1 -5 -15 42.07 3.94
 -1 5 14 1.76 1.79
 1 -5 -14 -0.31 1.94
 1 -5 -14 1.75 2.38
 1 -5 -14 -0.56 4.62
 1 -5 -13 41.82 5.08
 -1 5 13 41.37 4.67
 1 -5 -13 34.77 4.84
 -1 5 13 40.75 10.32
 1 -5 -12 65.14 5.89
 -1 5 12 58.05 5.62
 1 -5 -12 71.25 6.45
 -1 5 12 74.37 13.21
 1 -5 -11 56.89 5.48
 -1 5 11 58.75 5.58
 1 -5 -10 9.26 2.36
 -1 5 10 8.77 4.61
 1 -5 -10 8.02 3.62
 -1 5 10 7.09 2.26
 1 -5 -9 24.8 6.17
 -1 5 9 16.77 6.08
 1 -5 -9 14.62 2.88
 -1 5 9 16 2.76
 1 -5 -9 19.59 3.1
 1 -5 -8 629.22 25.92
 1 -5 -8 671.02 26.55
 -1 5 8 660.01 36.39
 1 -5 -7 53.32 4.63
 1 -5 -7 57.15 4.73
 1 -5 -7 57.22 4.54
 1 -5 -6 250.74 19.05
 -1 5 6 280.5 18.66
 1 -5 -6 263.7 12.32
 1 -5 -6 270.98 12.09
 1 -5 -5 113.37 11.51
 1 -5 -4 290.3 19.06
 -1 5 4 280.92 13.11
 1 -5 -4 281.24 17.63
 1 -5 -4 319.9 18.38
 1 -5 -4 288.85 17.1
 1 -5 -4 292.27 17.43
 1 -5 -3 24.24 2.17
 -1 5 3 22.07 2.66
 1 -5 -3 22.8 4.95
 1 -5 -3 25.14 4.85
 1 -5 -3 30.85 4.99
 1 -5 -3 22.63 4.21
 1 -5 -3 25.72 5.37
 1 -5 -2 56.71 7.14
 -1 5 2 52.52 4.21
 1 -5 -2 45.68 6.71
 1 -5 -2 40.94 6.35
 1 -5 -2 51.75 6.37
 1 -5 -2 41.9 5.45
 1 -5 -1 291.7 18.27
 1 -5 -1 312.94 18.76
 1 -5 -1 307.3 17.99
 1 -5 -1 323.9 18.18
 1 -5 -1 320.56 17.08
 1 -5 0 5.82 2.6
 1 -5 0 8.37 3.32
 1 -5 0 6.21 2.73
 1 -5 0 5.2 2.65
 1 -5 0 10.9 3.44
 1 -5 1 1157.16 50.45
 1 -5 1 1139.53 50.27
 1 -5 1 1194.77 48.74
 1 -5 1 1277.12 50.09
 1 -5 1 1282.52 49.26
 1 -5 2 26.14 4.34
 1 -5 2 35.09 5.93
 1 -5 2 20.34 4.49
 1 -5 2 25.17 4.53
 1 -5 3 546.35 28.24
 1 -5 3 595.9 28.84
 1 -5 3 585.11 27.82
 1 -5 4 1024.66 45.6
 1 -5 4 1033.9 45.66
 -1 5 -4 1030.05 46.53
 1 -5 4 1145.9 45.27
 1 -5 5 25.37 5.51
 -1 5 -5 14.57 4.89
 1 -5 6 126.62 7.38
 1 -5 6 135.75 7.58
 -1 5 -7 255.49 20.46
 1 -5 7 256.31 12.26
 1 -5 7 245.8 12.06
 1 -5 7 256.32 12.26
 -1 5 -8 479.06 32
 1 -5 8 496.49 21.71
 -1 5 -8 513.65 20.87
 1 -5 8 535.67 21.96
 1 -5 8 522.53 21.72
 -1 5 -9 48.23 4.37
 1 -5 9 46.49 4.96
 1 -5 9 55.46 5.19
 1 -5 9 48.83 4.66
 1 -5 10 110.82 7.79
 1 -5 10 99.88 7.64
 1 -5 10 104.56 7.27
 -1 5 -10 83.49 13.02
 1 -5 11 614.98 26.27
 1 -5 11 591 26.4
 1 -5 11 618.78 25.52
 -1 5 -11 661.15 40.95
 1 -5 12 147.23 9.63
 -1 5 -12 153.34 18.21
 1 -5 12 152.11 8.9
 1 -5 12 147.44 9.91
 -1 5 -13 51.13 10.13
 1 -5 14 31.68 3.91
 1 -5 14 45.12 4.87
 -1 5 -14 47.84 4.77
 1 -5 15 184.39 9.63
 1 -5 15 175.54 10.06
 1 -5 16 150.4 7.26
 -1 5 -16 150.58 8.01
 1 -5 16 163.96 8.23
 -1 5 -17 40.23 2.8
 1 -4 -18 1.3 0.76
 1 -4 -17 51.04 3.86
 -1 4 17 35.01 3.9
 1 -4 -16 32.33 3.77
 -1 4 16 30.83 3.17
 -1 4 16 30.16 4.85
 1 -4 -15 4.69 2.46
 -1 4 15 4.13 2.05
 -1 4 15 3.24 4.72
 -1 4 14 98.64 7.35
 -1 4 14 118.31 16.17
 -1 4 13 200.86 11.22
 1 -4 -13 181.91 10.88
 1 -4 -13 169.41 10.88
 -1 4 12 4.98 2.43
 1 -4 -12 12.27 3.49
 -1 4 12 5.05 5.01
 1 -4 -12 8.14 2.92
 -1 4 11 96.09 7.27
 1 -4 -11 91.52 7.37
 1 -4 -11 98.02 7.19
 1 -4 -11 110.98 7.26
 -1 4 11 94.82 14.14
 1 -4 -10 48.96 4.53
 -1 4 10 44.77 9.53
 1 -4 -10 41.65 4.25
 -1 4 10 52.47 4.91
 1 -4 -9 76.93 5.68
 -1 4 9 53.48 9.43
 1 -4 -9 75.27 5.97
 1 -4 -9 70.64 5.3
 -1 4 9 72.76 5.57
 1 -4 -8 38.11 3.51
 -1 4 8 28.07 6.29
 1 -4 -8 37.95 6.88
 1 -4 -8 37.92 3.88
 1 -4 -8 32.72 3.49
 1 -4 -8 37.7 3.87
 1 -4 -7 288.24 13.25
 1 -4 -7 269.12 19.22
 1 -4 -7 305.05 13.4
 -1 4 6 2.88 2.83
 -1 4 5 952.3 40.04
 1 -4 -5 882.93 37.57
 -1 4 4 86.67 5.48
 1 -4 -4 85.37 7.92
 1 -4 -4 90.16 8.21
 1 -4 -4 88.97 7.67
 -1 4 3 4.22 1.22
 1 -4 -3 5.07 2.82
 1 -4 -3 7.03 2.84
 1 -4 -3 4.51 2.23
 1 -4 -3 6.19 3.01
 1 -4 -3 6.95 2.62
 1 -4 -2 72.98 7.24
 1 -4 -2 71.41 3.83
 -1 4 2 70.21 4.43
 1 -4 -2 69.97 7.1
 1 -4 -2 63.24 6.83
 1 -4 -2 77.21 6.62
 1 -4 -2 68.12 6.62
 1 -4 -1 3.01 1.81
 1 -4 -1 6.08 2.82
 1 -4 -1 4.4 2.4
 1 -4 -1 3.51 2.64
 1 -4 -1 5.12 2.49
 1 -4 0 549.41 27.1
 1 -4 0 584.58 27.55
 1 -4 0 620.78 26.94
 1 -4 0 611.25 26.2
 1 -4 0 646.79 27.11
 1 -4 1 1773.48 65.36
 1 -4 1 1792.63 66.08
 1 -4 1 1746.87 67.54
 1 -4 1 1715 67.33
 1 -4 1 1778.11 66.63
 1 -4 2 2438.27 85.17
 1 -4 2 2282.79 83.7
 1 -4 2 2307.7 84.7
 1 -4 2 2211.31 85.41
 1 -4 2 2245.38 85.59
 1 -4 3 482.1 22.71
 1 -4 3 487.71 21.42
 1 -4 3 477.79 22.18
 1 -4 3 488.74 22.33
 1 -4 4 934.33 40.12
 1 -4 4 885 33.31
 1 -4 4 848.16 37.57
 1 -4 4 928.32 37.28
 1 -4 5 2839.59 105.25
 1 -4 5 2766.32 105.93
 -1 4 -5 2728.23 106.03
 1 -4 6 908.08 45.46
 1 -4 6 966.91 46.29
 1 -4 7 857.5 32.44
 1 -4 7 817.69 32.05
 1 -4 7 865.17 32.51
 1 -4 8 349.83 15.9
 1 -4 8 347.77 15.38
 1 -4 8 325.84 24.4
 1 -4 8 337.9 15.79
 -1 4 -8 351.06 15.28
 -1 4 -8 323.38 24.44
 1 -4 8 329.83 24.23
 -1 4 -9 727.76 29.93
 1 -4 9 777.39 30.84
 1 -4 9 746.47 29.96
 1 -4 9 760.74 30.69
 -1 4 -9 778.77 43.27
 1 -4 10 1558.33 73.29
 1 -4 10 1526.93 56.65
 1 -4 10 1640.63 58.18
 1 -4 10 1460.57 57.33
 -1 4 -10 1512.72 56.93
 1 -4 11 384.98 18.01
 1 -4 11 359.41 16.66
 1 -4 11 364.12 17.83
 1 -4 11 356.84 28.67
 -1 4 -11 361.76 28.78
 -1 4 -12 10.9 5.42
 1 -4 12 7.18 2.84
 1 -4 12 0.37 2.89
 1 -4 12 3.83 1.82
 -1 4 -13 117.25 15.17
 1 -4 13 110.67 8.27
 1 -4 14 785.8 32.54
 -1 4 -14 840.31 32.88
 1 -4 14 785.39 31.87
 1 -4 15 285.28 14
 -1 4 -15 285.48 13.98
 1 -4 15 288.13 13.27
 -1 4 -16 0.44 1.43
 1 -4 16 0.65 1.09
 1 -4 16 0.88 1.6
 -1 4 -17 287.1 11.82
 1 -3 -18 32.97 2.35
 -1 3 18 15.17 1.84
 -1 3 17 25.95 2.67
 -1 3 17 24.33 3.5
 1 -3 -17 33.09 3.28
 -1 3 16 9.85 2.33
 -1 3 16 15.04 4.15
 1 -3 -16 13.42 2.82
 -1 3 15 20.46 3.3
 1 -3 -15 25.46 3.29
 1 -3 -15 30.72 4.08
 -1 3 15 16.58 5.26
 -1 3 14 104.41 15.6
 1 -3 -13 24.6 5.72
 1 -3 -13 31.69 4.53
 -1 3 13 36.5 9.87
 -1 3 13 32.82 4.29
 1 -3 -13 26.38 3.81
 1 -3 -12 36.17 4.95
 1 -3 -12 44.51 5.09
 -1 3 12 50.07 11.17
 -1 3 12 42.23 4.89
 1 -3 -12 50.35 5.01
 1 -3 -11 79.51 6.18
 1 -3 -11 66.66 6.07
 1 -3 -11 71.87 5.94
 -1 3 11 72.85 6.24
 -1 3 11 74.58 12.61
 1 -3 -10 62.26 5.31
 -1 3 10 61.1 5.41
 1 -3 -10 69.9 5.48
 -1 3 10 73.84 11.48
 1 -3 -9 11.54 2.54
 -1 3 9 15.91 2.7
 1 -3 -9 9.81 2.26
 1 -3 -9 6.29 3.22
 -1 3 9 16.23 5.03
 -1 3 8 4.53 1.87
 1 -3 -8 0.74 1.69
 1 -3 -8 0.74 2.34
 1 -3 -8 3.44 1.77
 -1 3 7 25.19 5.49
 1 -3 -7 30.07 5.79
 1 -3 -7 36.23 4.72
 -1 3 6 30.51 5.54
 1 -3 -6 43.37 4.61
 1 -3 -5 848.84 31.14
 -1 3 5 752.21 28.97
 1 -3 -5 800.11 31.91
 -1 3 5 805.29 34.87
 1 -3 -4 169.72 10.16
 1 -3 -3 356.72 16.79
 1 -3 -3 339.91 16.3
 1 -3 -3 342.84 16.88
 1 -3 -3 348.19 16.91
 -1 3 3 333.73 13.41
 -1 3 2 700.54 24.22
 1 -3 -2 663.97 27.46
 1 -3 -2 593.46 28.06
 1 -3 -2 640.9 27.54
 1 -3 -2 693.08 28.56
 1 -3 -2 643.44 28.15
 1 -3 -1 1310.6 45.74
 1 -3 0 372.26 17.45
 1 -3 0 382.28 16.03
 1 -3 1 3030.93 101.67
 1 -3 1 2855.76 101.54
 1 -3 1 2817.71 101.8
 1 -3 1 2745.97 102.48
 1 -3 1 2843.4 102.63
 1 -3 2 1427.26 49.64
 1 -3 2 1555.47 55.49
 1 -3 2 1419.91 54.82
 1 -3 2 1486.59 55.11
 1 -3 2 1511.05 54.37
 1 -3 3 1038 41
 1 -3 3 1026.08 39.42
 1 -3 3 1013.82 39.3
 1 -3 3 1060.99 38.82
 1 -3 4 3298.81 109.08
 1 -3 4 3149.49 104.36
 -1 3 -5 2679.22 102.18
 1 -3 5 2534.18 100.85
 1 -3 6 24.93 5.55
 1 -3 6 38.63 6.94
 -1 3 -6 23.18 5.77
 1 -3 7 1192.9 44.06
 -1 3 -8 3231.77 128.15
 1 -3 8 3402.17 115.95
 1 -3 8 3600.48 129.74
 1 -3 8 3153.06 114.67
 1 -3 8 3285.9 128.52
 1 -3 8 3517.79 115.88
 -1 3 -8 3150.06 114.95
 -1 3 -9 960.46 49.75
 1 -3 9 971.16 37.61
 1 -3 9 955.82 49.36
 -1 3 -9 959.87 35.81
 1 -3 9 967.78 37.37
 -1 3 -9 938.04 36.74
 1 -3 9 913.85 36.13
 1 -3 10 12.21 3.71
 -1 3 -10 8.78 2.24
 -1 3 -10 5.46 4.31
 1 -3 10 5.71 5.81
 1 -3 10 10.54 3.03
 -1 3 -10 9.54 2.6
 1 -3 10 8.63 2.11
 1 -3 11 2337.45 83.84
 1 -3 11 2135.32 99.75
 -1 3 -11 2281.76 83.16
 1 -3 11 2369.18 83.84
 1 -3 11 2226.23 81.72
 -1 3 -12 1763.71 81.37
 1 -3 12 1792.48 65.82
 1 -3 12 1763.29 65.99
 1 -3 12 1636.28 82.54
 1 -3 13 528.09 23.43
 1 -3 13 516.22 23.79
 1 -3 13 474.97 35.6
 1 -3 14 65.86 5.84
 -1 3 -14 56.58 5.67
 1 -3 14 60.58 5.83
 1 -3 15 122.58 7.57
 -1 3 -15 118.83 7.9
 1 -3 15 122.48 8.12
 1 -3 16 353.35 15.11
 1 -3 16 367.53 16.07
 -1 3 -16 391.57 16.17
 1 -3 17 286.36 12.14
 -1 3 -17 294.16 12.09
 1 -2 -18 40.2 2.76
 -1 2 18 27.24 2.66
 1 -2 -17 13.51 2.39
 -1 2 17 9.16 2.68
 -1 2 17 12.1 2.13
 1 -2 -16 28.3 3.74
 -1 2 16 28.16 3.52
 -1 2 16 33.79 4.96
 1 -2 -16 29.44 3.4
 -1 2 15 32.21 4.28
 1 -2 -15 30.22 3.78
 1 -2 -15 34.36 4.29
 -1 2 15 37.47 6.28
 -1 2 14 32.55 4.52
 -1 2 14 39.22 9.36
 1 -2 -14 36.33 4.38
 1 -2 -14 33.55 4.48
 -1 2 14 16.82 6
 1 -2 -13 27.77 4.25
 -1 2 13 36.45 9.69
 -1 2 13 32.67 4.5
 1 -2 -13 28.79 4.02
 1 -2 -12 12.17 2.92
 1 -2 -12 13.06 3.27
 1 -2 -12 12.49 4.56
 -1 2 12 11.83 3.02
 1 -2 -11 1.65 1.87
 1 -2 -11 1.68 2.2
 1 -2 -11 -0.59 2.27
 -1 2 11 1.02 2.04
 1 -2 -10 35.85 4.15
 1 -2 -10 54.53 4.89
 -1 2 10 51.3 4.87
 1 -2 -10 50.42 4.58
 -1 2 10 41.88 9.14
 1 -2 -9 8.13 2.27
 -1 2 9 15.96 2.71
 -1 2 9 15.63 5.13
 1 -2 -9 12.25 2.47
 1 -2 -9 19.56 2.73
 1 -2 -8 21.87 2.89
 1 -2 -8 21.83 2.97
 1 -2 -8 22.34 4.44
 -1 2 7 317.22 19.91
 1 -2 -7 272.58 16.64
 1 -2 -7 309.32 17.05
 -1 2 6 1077.61 44.29
 -1 2 6 1043.74 39.38
 1 -2 -6 936.37 40.21
 -1 2 5 154.27 10.98
 1 -2 -5 141.25 7.91
 -1 2 5 142.41 8.04
 1 -2 -5 174.09 9.67
 -1 2 4 36.12 4.46
 1 -2 -4 36.61 3.73
 1 -2 -4 40.52 3.68
 -1 2 4 35.51 2.86
 1 -2 -3 224.33 10.03
 1 -2 -3 213.63 10.53
 1 -2 -3 209.74 10.52
 1 -2 -2 783.22 31.48
 1 -2 -2 826.15 31.44
 1 -2 -2 813.38 30.82
 1 -2 -2 795.55 30.82
 1 -2 -1 629.52 23.14
 1 -2 -1 638.32 25.11
 1 -2 -1 641.85 25.55
 1 -2 -1 638.29 25.62
 1 -2 -1 620.57 24.95
 1 -2 -1 642.55 22.69
 1 -2 0 1.85 1.18
 1 -2 0 3.5 1.57
 1 -2 0 0.23 1.5
 1 -2 0 0.91 1.31
 1 -2 1 2320.42 80.71
 1 -2 1 2346.76 80.8
 1 -2 1 2246.96 81.15
 1 -2 1 2264.84 80.55
 1 -2 1 2236.61 81.09
 1 -2 1 2257.02 81.02
 1 -2 2 3183.64 107.6
 1 -2 2 2852.26 107.91
 1 -2 2 3170.18 107.5
 1 -2 3 2022.84 76.11
 1 -2 3 2109.9 73.82
 1 -2 4 320.39 18.18
 1 -2 4 348.65 19
 1 -2 4 363.08 15.22
 1 -2 5 2044.93 82.38
 -1 2 -5 2025.91 82.5
 -1 2 -6 5925.63 192.05
 1 -2 6 5471.36 190.42
 1 -2 7 508.5 29.24
 1 -2 7 512.25 21.58
 -1 2 -7 563.32 30.58
 1 -2 8 50.77 9.31
 -1 2 -8 57.6 4.69
 1 -2 8 52.69 4.71
 1 -2 8 46.96 5.65
 1 -2 9 311.09 24.8
 1 -2 9 301.6 16.25
 1 -2 9 368.3 16.47
 -1 2 -9 349.11 16.01
 -1 2 -9 357.93 15.24
 1 -2 9 343.73 15.05
 -1 2 -9 385.2 25.77
 1 -2 9 358.76 25.07
 -1 2 -10 813.83 32.15
 1 -2 10 866.3 33.8
 -1 2 -10 838.34 33.28
 1 -2 10 858.5 34.25
 1 -2 10 806.19 31.74
 -1 2 -10 763.05 43.96
 -1 2 -11 946.18 50.48
 1 -2 11 951.66 38.34
 1 -2 11 1053.49 54.84
 -1 2 -11 921.97 37.66
 1 -2 11 973.87 38.4
 -1 2 -11 949.4 36.6
 -1 2 -12 135.65 15.53
 1 -2 12 105.74 8.81
 1 -2 12 109.15 15.9
 1 -2 12 106.35 8.38
 -1 2 -12 121.96 7.7
 1 -2 13 33.89 4.8
 1 -2 13 25 4.55
 -1 2 -13 31.29 7.62
 1 -2 13 28.06 9.38
 1 -2 14 233.22 22.42
 -1 2 -14 226.96 12.72
 1 -2 14 233.96 12.93
 1 -2 14 224.19 12.4
 1 -2 15 240.63 12.83
 1 -2 15 253.78 12.38
 -1 2 -15 245.89 11.79
 -1 2 -15 257.2 12.95
 1 -2 16 13.28 2.21
 -1 2 -16 8.61 1.62
 1 -2 16 9.78 2.3
 -1 2 -16 14.44 2.5
 1 -2 17 5.64 1.67
 -1 2 -17 7.92 1.51
 -1 1 18 1.43 0.98
 1 -1 -18 1.29 0.89
 -1 1 18 3.44 1.32
 1 -1 -17 169.48 8.75
 -1 1 17 189.66 9.39
 -1 1 16 33.25 4.86
 1 -1 -16 30.38 3.9
 -1 1 16 26.61 3.63
 1 -1 -16 33.62 3.77
 -1 1 15 21.58 3.64
 -1 1 15 20.49 7.44
 1 -1 -15 20.75 3.49
 -1 1 15 28.3 5.28
 1 -1 -14 2.87 2.44
 -1 1 14 5.42 2.34
 -1 1 14 -1.72 4.77
 1 -1 -14 0.75 1.97
 -1 1 14 3.31 4.81
 1 -1 -13 1.83 2.49
 -1 1 13 1.57 2.4
 -1 1 13 -1.73 4.44
 1 -1 -13 0.38 2.06
 -1 1 13 -0.49 5.74
 -1 1 12 58.93 12.08
 1 -1 -12 58.99 5.71
 -1 1 12 61.68 5.97
 1 -1 -12 66.6 6.05
 1 -1 -11 -0.34 2.15
 1 -1 -11 0.97 2.08
 -1 1 11 2.96 4.66
 1 -1 -11 -1.41 3.71
 -1 1 11 1.36 2.17
 1 -1 -10 14.65 2.87
 1 -1 -10 14.61 2.82
 -1 1 10 15.51 5.93
 -1 1 10 17.46 3.05
 1 -1 -10 16.06 2.88
 1 -1 -10 8.39 3.82
 1 -1 -9 16.48 2.78
 1 -1 -9 14.36 2.56
 1 -1 -9 10.56 3.83
 1 -1 -9 9.27 2.27
 -1 1 9 8.32 2.28
 -1 1 9 14.28 5.66
 1 -1 -8 58.14 7.61
 1 -1 -8 75.76 5.3
 -1 1 8 66.97 9.44
 1 -1 -8 72.23 6.52
 1 -1 -7 287.16 15.34
 -1 1 7 259.36 18.57
 -1 1 6 0.39 1.65
 -1 1 6 1.84 2.8
 1 -1 -6 1.42 2.49
 1 -1 -5 3.41 0.94
 -1 1 5 4.5 1.84
 -1 1 5 2.42 2.22
 1 -1 -5 2.64 2.06
 -1 1 4 1458.94 58.92
 -1 1 4 1461.24 56.72
 1 -1 -4 1578.97 55.73
 1 -1 -4 1624.95 55.83
 1 -1 -3 22.17 2.31
 1 -1 -3 18.64 2.2
 -1 1 3 18.22 2.88
 1 -1 -3 23.07 2.81
 1 -1 -3 20.93 2.75
 1 -1 -2 0.95 1.09
 1 -1 -2 -0.29 0.94
 1 -1 -2 0.37 1.14
 -1 1 2 0.47 0.92
 1 -1 -1 167.79 8.76
 1 -1 -1 297.24 10.35
 1 -1 0 1436.39 51.09
 1 -1 0 1449.27 51.3
 -1 1 0 1493.25 50.21
 1 -1 0 1429.03 51.01
 1 -1 1 143.22 6.94
 1 -1 1 142.54 7.12
 1 -1 2 44.09 4.17
 1 -1 2 48.96 3.55
 1 -1 2 48.06 3.57
 1 -1 3 280.63 11.5
 1 -1 3 270.86 14.57
 1 -1 3 281.21 11.48
 1 -1 4 267.74 15.76
 1 -1 4 297.07 11.88
 1 -1 5 1151.54 47.52
 -1 1 -5 1247.35 48.03
 1 -1 6 394.12 22.49
 -1 1 -6 350.69 21.78
 1 -1 7 154.77 14.49
 -1 1 -7 194.71 15.14
 1 -1 7 183.93 14.86
 1 -1 8 256.81 20.06
 -1 1 -8 237.35 11.76
 1 -1 8 236.52 11.87
 1 -1 9 30.21 6.99
 1 -1 9 43.84 9.18
 1 -1 9 33.82 3.21
 -1 1 -9 40.81 7.65
 -1 1 -9 28.18 3.71
 1 -1 9 36.71 4.25
 -1 1 -9 41.58 3.93
 -1 1 -10 39.28 4.53
 1 -1 10 41.95 4.75
 -1 1 -10 40.7 4.17
 1 -1 10 28.05 5.64
 -1 1 -10 39.35 7.82
 1 -1 10 45.67 9.68
 1 -1 10 36.3 7.83
 -1 1 -11 4.78 2.43
 -1 1 -11 2.22 2.42
 1 -1 11 1.15 2.3
 1 -1 11 1.58 5.25
 -1 1 -11 -1.28 2.33
 1 -1 11 2.86 4.72
 -1 1 -12 2.18 2.21
 1 -1 12 1.62 2.33
 -1 1 -12 -0.39 2.53
 1 -1 12 5.04 4.66
 -1 1 -12 3.94 3.65
 1 -1 12 6.17 4.65
 -1 1 -13 8.47 2.53
 1 -1 13 1.68 7.04
 1 -1 13 10.94 3.31
 1 -1 13 7.45 3.89
 1 -1 14 73.18 13.46
 1 -1 14 66.79 6.26
 -1 1 -14 65.23 6.18
 1 -1 15 1.68 2.18
 -1 1 -15 0.91 1.69
 1 -1 15 0.32 2.11
 -1 1 -16 16.73 2.3
 1 -1 16 19.61 2.62
 -1 1 -16 17.49 2.6
 1 -1 16 22.49 3.1
 -1 1 -17 2.77 1.22
 1 -1 17 6.52 1.66
 1 0 -18 14.28 1.61
 -1 0 18 13.36 1.97
 -1 0 18 16.96 2.08
 1 0 -17 28.03 3.15
 -1 0 17 29.98 3.6
 -1 0 17 27.9 3.26
 1 0 -17 31.22 3.26
 1 0 -16 17.47 2.95
 -1 0 16 12.88 2.83
 1 0 -16 14.56 2.83
 -1 0 16 10.26 3.41
 1 0 -15 7.14 2.65
 -1 0 15 3.52 3.65
 -1 0 15 -1.59 5.01
 -1 0 15 4.02 2.4
 1 0 -14 5.07 2.42
 -1 0 14 6.75 4.6
 -1 0 14 3.17 2.43
 -1 0 14 6.85 6.23
 -1 0 13 18.9 8.29
 -1 0 13 17.1 5.66
 1 0 -13 21.69 3.79
 1 0 -13 18.47 3.6
 -1 0 13 22.71 3.94
 -1 0 12 69.77 12.48
 1 0 -12 64.66 9.94
 -1 0 12 18.64 6.84
 -1 0 12 48.39 5.28
 1 0 -12 46.54 5.01
 1 0 -12 38.41 4.68
 1 0 -11 11.82 2.95
 1 0 -11 14.02 3.05
 1 0 -11 14.72 5.33
 -1 0 11 12.36 3.02
 -1 0 11 7.35 5.99
 1 0 -10 21.24 4.07
 1 0 -10 10.15 4.28
 -1 0 10 12.4 2.73
 -1 0 10 10.31 5.26
 1 0 -10 13.82 2.71
 1 0 -9 0.44 2.37
 1 0 -9 1.68 1.8
 -1 0 9 -1.1 3.84
 1 0 -9 0.27 1.6
 -1 0 9 0.52 1.69
 1 0 -8 45.46 7.15
 -1 0 8 62.84 8.95
 1 0 -7 49.76 6.76
 1 0 -7 49.62 4.05
 -1 0 7 43.22 7.17
 1 0 -6 17.43 3.78
 -1 0 6 27 5.08
 1 0 -6 20.7 2.54
 1 0 -5 43.87 2.26
 1 0 -5 41.86 2.25
 -1 0 5 44.18 5.88
 1 0 -5 43.45 3.48
 1 0 -5 44.95 5.19
 -1 0 4 27.42 4.09
 1 0 -4 21.99 2.22
 1 0 -4 17.7 3.16
 -1 0 3 23.24 3.31
 1 0 -3 19.2 1.89
 1 0 -3 22.57 3.05
 -1 0 2 19.12 2.34
 1 0 -2 18.43 1.72
 1 0 -2 22.49 2.33
 -1 0 1 13.22 1.25
 -1 0 1 15.03 1.68
 1 0 0 6.56 1.05
 -1 0 0 7.43 1.15
 1 0 1 4.94 1.26
 1 0 2 35.23 3.63
 1 0 2 49.43 4.34
 1 0 3 14.32 3.13
 1 0 3 20.48 3.58
 1 0 4 61.9 6.29
 1 0 4 51.65 6.01
 1 0 4 59.95 3.01
 1 0 4 58.63 3.01
 1 0 5 74.85 7.87
 1 0 5 75.38 7.83
 -1 0 -5 77.67 7.57
 1 0 6 469.43 24.31
 1 0 6 428.95 23.1
 1 0 7 229.71 17.29
 -1 0 -7 213.34 15.66
 1 0 7 204.55 15.6
 -1 0 -8 70.89 5.5
 -1 0 -8 57.25 8.48
 -1 0 -8 70.71 5.4
 -1 0 -8 74.87 5.22
 1 0 8 69.04 9.88
 1 0 9 24.24 3.53
 -1 0 -9 24.35 3.43
 -1 0 -9 15.82 4.7
 1 0 9 26.31 7.48
 1 0 9 19.41 5.52
 1 0 10 111.82 13.04
 1 0 10 131.16 15.88
 1 0 10 116.56 8.29
 -1 0 -10 124.7 8.51
 -1 0 -10 132.95 13.86
 -1 0 -10 119.77 7.73
 1 0 11 278.28 27.01
 -1 0 -11 408.16 18.07
 1 0 11 402.01 18.03
 -1 0 -11 425.8 17.33
 1 0 12 242.38 24.32
 1 0 12 277.65 14.79
 -1 0 -12 266.11 14.47
 1 0 12 273.59 15.57
 -1 0 -12 251.59 13.37
 -1 0 -13 61.26 5.47
 1 0 13 54.12 6.69
 1 0 13 55.38 5.99
 -1 0 -13 58.07 5.76
 1 0 13 52.61 11.57
 1 0 14 32.48 4.91
 -1 0 -14 30.47 4.1
 1 0 14 20.39 7.79
 -1 0 -14 34.09 3.87
 -1 0 -15 114.27 7.43
 1 0 15 112.25 7.49
 1 0 15 97.42 7.27
 -1 0 -16 61.72 4.66
 1 0 16 57.32 4.88
 1 0 16 58.09 4.5
 -1 0 -16 66.4 4.64
 1 0 17 5.82 1.55
 -1 -1 18 11.33 1.79
 -1 -1 18 10.11 1.65
 1 1 -17 7.16 2.01
 -1 -1 17 9.25 2.33
 1 1 -17 7.56 1.8
 -1 -1 17 5.26 1.99
 1 1 -16 6.14 2.24
 -1 -1 16 9.41 3.08
 -1 -1 16 6.28 2.47
 1 1 -16 4.03 1.99
 -1 -1 15 -1.59 6.01
 1 1 -15 1.46 1.96
 -1 -1 15 5.31 3.52
 -1 -1 15 -1.86 2.47
 1 1 -15 1.98 2.02
 1 1 -14 4.78 2.58
 -1 -1 14 4.42 2.7
 -1 -1 14 6.83 6.21
 -1 -1 14 5.91 4.41
 1 1 -13 -1.36 2.46
 1 1 -13 -0.4 2.15
 -1 -1 13 0.81 2.39
 -1 -1 13 -1.71 6.21
 -1 -1 13 2.21 4.72
 -1 -1 12 35.94 6.47
 1 1 -12 23.7 6.86
 1 1 -12 27.98 3.96
 -1 -1 12 32.9 4.57
 -1 -1 12 35.64 9.98
 1 1 -12 46.5 5.09
 1 1 -11 8.45 2.55
 -1 -1 11 14.66 6.35
 -1 -1 11 7.31 2.6
 1 1 -11 9.75 4.79
 -1 -1 11 1.67 4.71
 -1 -1 10 22.12 3.36
 1 1 -10 15.29 4.92
 1 1 -10 26 3.51
 -1 -1 10 21.88 7.06
 -1 -1 9 10.89 2.64
 1 1 -9 9.6 2.45
 1 1 -9 10.02 2.37
 -1 -1 9 16.67 6.18
 1 1 -8 67.54 8.74
 -1 -1 8 61.1 9.09
 1 1 -7 172.5 13.74
 -1 -1 7 207.24 15.25
 1 1 -6 19.27 4.33
 -1 -1 6 36.51 6.11
 1 1 -5 48.45 5.52
 -1 -1 5 23.66 4.59
 -1 -1 4 1189.92 46.36
 -1 -1 3 28.32 3.77
 1 1 -2 116.02 6.84
 -1 -1 2 132.13 7.07
 1 1 -1 35.91 2.79
 -1 -1 1 26.69 2.47
 1 1 0 1076.01 38.22
 1 1 1 608.74 23.53
 1 1 2 1075.01 40.34
 1 1 3 40.43 4.6
 1 1 3 42.67 4.56
 1 1 3 40.53 4.62
 1 1 4 357.06 18.42
 1 1 4 355.74 18.14
 1 1 5 2786.62 93.12
 1 1 5 2553.62 91.31
 1 1 6 3008.2 127.84
 1 1 6 3461.91 127.66
 -1 -1 -7 94.78 6.14
 1 1 7 85.7 10.42
 1 1 7 82.12 9.34
 -1 -1 -7 112.21 10.29
 1 1 8 296.86 20.02
 -1 -1 -8 289.09 19.49
 -1 -1 -8 321.49 14.32
 -1 -1 -8 271.47 13.79
 -1 -1 -8 323.48 13.9
 1 1 9 685.16 39.13
 -1 -1 -9 661.38 27.12
 1 1 9 635.88 26.85
 -1 -1 -9 658.2 26.97
 -1 -1 -9 667.73 26.59
 1 1 9 638.1 34.81
 1 1 10 916.22 50.95
 1 1 10 946.44 47.36
 -1 -1 -10 938.39 37.75
 1 1 10 981.56 37.95
 -1 -1 -11 88.26 6.84
 1 1 11 88.55 7.33
 -1 -1 -11 78.84 6.91
 1 1 11 74.59 13.16
 1 1 12 241.93 12.97
 -1 -1 -12 245.1 13.06
 1 1 12 221.37 23.56
 -1 -1 -12 242.8 12.25
 -1 -1 -13 654.78 27.01
 1 1 13 667.91 28.78
 -1 -1 -13 657.1 27.46
 1 1 13 640.8 27.9
 -1 -1 -14 1034.13 39.56
 -1 -1 -14 1103.22 40.33
 1 1 14 1002.68 40.81
 1 1 14 1000.47 40.53
 1 1 15 121.24 8.22
 -1 -1 -15 140.35 8.06
 1 1 15 126.73 8.34
 1 1 16 22.24 3.06
 1 1 16 24.12 3.04
 -1 -1 -16 23.47 2.73
 1 1 17 210.92 9.35
 -1 -1 -17 211.81 8.91
 -1 -2 18 5.22 1.36
 1 2 -17 25.97 2.58
 -1 -2 17 28.45 3.36
 1 2 -17 28.91 3.34
 -1 -2 17 30.56 3.4
 -1 -2 16 31.25 4.01
 1 2 -16 32.95 3.48
 1 2 -16 33.66 4.02
 -1 -2 16 23.69 3.77
 -1 -2 15 25.03 4.24
 -1 -2 15 21.27 3.84
 1 2 -15 24.68 3.87
 1 2 -15 17.38 3.14
 1 2 -14 2.79 3.27
 -1 -2 14 -1.7 5.04
 -1 -2 14 0.82 3.21
 -1 -2 14 2.02 2.47
 1 2 -14 0.4 2.06
 1 2 -13 47.68 9.73
 -1 -2 13 37.54 9.94
 -1 -2 13 43.27 6.46
 -1 -2 13 50.93 5.63
 1 2 -13 53.02 5.68
 1 2 -12 7.01 4.42
 -1 -2 12 8.08 6.57
 -1 -2 12 6.74 4.55
 -1 -2 12 5.04 2.85
 1 2 -12 6.17 2.6
 1 2 -11 7.34 2.45
 1 2 -11 14.3 5.46
 -1 -2 11 7.08 4.55
 -1 -2 11 14.71 6.56
 -1 -2 11 9.92 2.85
 1 2 -10 84.85 6.05
 1 2 -10 94.77 12.1
 -1 -2 10 111.92 13.94
 -1 -2 10 92.7 6.7
 1 2 -9 35.43 3.69
 -1 -2 9 39.62 4.07
 1 2 -9 31.98 6.86
 -1 -2 9 28.23 7.39
 -1 -2 9 26.81 5.13
 -1 -2 8 22.49 3.07
 1 2 -8 19.63 5.5
 -1 -2 8 13.17 4.36
 1 2 -7 83.83 9.3
 -1 -2 7 81.66 9.7
 1 2 -6 1037.28 45.38
 -1 -2 6 1084.92 46.21
 1 2 -5 127.19 10.16
 -1 -2 5 138.88 10.76
 1 2 -4 180.96 11.27
 -1 -2 4 165.4 11.14
 -1 -2 3 356.51 13.14
 -1 -2 2 264.79 12.07
 1 2 -2 254.42 12.53
 -1 -2 1 2910.91 101.21
 1 2 -1 2904.26 100.78
 1 2 0 2652.51 92.79
 -1 -2 0 2646.7 94.79
 1 2 0 2807.02 94.68
 1 2 0 2744.85 93.1
 -1 -2 -1 124.41 6.19
 1 2 1 139.33 7.61
 1 2 2 1161.49 43.59
 1 2 3 3704.64 130.56
 -1 -2 -4 3512.3 133.44
 1 2 4 3797.62 135.89
 1 2 4 3908.79 135.89
 -1 -2 -5 946.08 34.67
 -1 -2 -5 989.54 34.89
 1 2 5 960.23 39.92
 -1 -2 -5 894.8 37.47
 1 2 6 1192.99 50.59
 -1 -2 -6 1283.62 49.06
 1 2 6 1148.86 52.1
 1 2 7 2092.16 82.2
 -1 -2 -7 2135 74.4
 -1 -2 -7 2111.33 74.67
 -1 -2 -7 2077.68 79.97
 -1 -2 -7 2049.82 74.54
 -1 -2 -8 2561.19 92.72
 1 2 8 2733.48 101.92
 -1 -2 -8 2601.16 92.78
 -1 -2 -8 2733.44 92.62
 -1 -2 -9 511.87 21.79
 -1 -2 -9 508.33 22.09
 -1 -2 -9 515.69 20.73
 -1 -2 -9 502.44 22.13
 1 2 9 460.09 28.4
 1 2 10 98.81 14.16
 1 2 10 88.22 7.12
 -1 -2 -10 90.87 7.21
 1 2 10 78.95 10.38
 1 2 11 2119.15 96
 -1 -2 -11 2118.92 78.21
 1 2 11 2142.98 78.19
 1 2 12 1034.01 41.5
 -1 -2 -12 1037.04 40.77
 -1 -2 -12 1079.18 41.01
 1 2 12 987.47 57.17
 -1 -2 -12 1023.33 41.51
 -1 -2 -13 646.67 24.97
 -1 -2 -13 672.38 25.15
 1 2 13 649.65 41.08
 1 2 13 585.26 25.19
 -1 -2 -14 18.26 3.08
 1 2 14 15.99 3.41
 -1 -2 -14 16.21 3.23
 1 2 14 19.86 4.82
 -1 -2 -15 315.46 14.22
 1 2 15 300.67 15.15
 -1 -2 -15 343.97 14.61
 1 2 15 304.16 14.87
 1 2 16 287.17 12.78
 1 2 16 275.65 12.53
 -1 -2 -17 162.66 7.08
 1 2 17 145.49 6.98
 -1 -3 18 32.91 2.68
 -1 -3 17 8.09 1.98
 1 3 -17 7.03 1.99
 -1 -3 17 5.87 1.97
 -1 -3 16 -1.16 2.08
 1 3 -16 2.42 1.9
 -1 -3 16 0.31 1.88
 1 3 -16 -0.59 1.37
 -1 -3 15 4.61 2.81
 1 3 -15 4.56 1.89
 1 3 -15 0.73 1.79
 -1 -3 15 1.11 2.23
 -1 -3 14 13.88 3.92
 1 3 -14 16.07 5.76
 1 3 -14 14.97 2.98
 -1 -3 14 17.75 3.59
 1 3 -14 25.09 3.87
 1 3 -13 2.03 2.04
 1 3 -13 -1.52 4.51
 -1 -3 13 -1.71 5.66
 -1 -3 13 5.31 3.48
 -1 -3 13 4.1 2.65
 1 3 -12 42.78 5.13
 -1 -3 12 60.71 6.73
 -1 -3 12 47.27 5.51
 1 3 -12 50.34 10.55
 -1 -3 12 42.35 10.8
 -1 -3 11 2.99 5.87
 -1 -3 11 3.02 3.75
 -1 -3 11 3.98 2.31
 1 3 -11 8.28 4.58
 -1 -3 11 2.1 1.47
 1 3 -10 52.51 9.3
 -1 -3 10 62.73 5.61
 -1 -3 10 55.88 4.44
 -1 -3 10 55.7 6.18
 -1 -3 9 63.92 10.23
 1 3 -9 49.8 8.82
 -1 -3 9 69.39 5.47
 -1 -3 9 72.21 4.89
 -1 -3 9 61.54 6.18
 -1 -3 8 99.31 7.27
 -1 -3 8 85.95 6.07
 1 3 -7 931.89 48.48
 -1 -3 7 1413.09 53.24
 1 3 -6 2439.9 95
 -1 -3 6 2525.6 95.27
 1 3 -5 231.99 15.39
 -1 -3 5 255.66 15.79
 1 3 -4 38.22 5.36
 -1 -3 4 45.95 4.87
 -1 -3 3 2903.8 105.75
 1 3 -3 3153.08 107.88
 -1 -3 3 2998.46 104.06
 1 3 -2 1419.77 53.57
 -1 -3 2 1474.91 53.03
 1 3 -1 11.23 2.07
 -1 -3 1 11.09 2.27
 1 3 0 338.64 13.33
 1 3 0 345.27 13.45
 -1 -3 0 345.77 15.75
 -1 -3 0 340.08 14.84
 -1 -3 -1 5488.37 190.58
 1 3 1 5646.58 191.94
 -1 -3 -2 2191.45 78.28
 1 3 2 2231.69 79.71
 -1 -3 -3 1433.99 50.57
 1 3 3 1477.12 54.82
 -1 -3 -4 3.4 1.42
 1 3 4 8.1 2.63
 1 3 5 2236.17 87.8
 1 3 5 2315.03 87.45
 -1 -3 -5 2391.84 84.09
 1 3 5 2109.27 89.14
 -1 -3 -5 2408.03 84.97
 -1 -3 -5 2471.39 85.15
 1 3 6 3362.08 127.97
 1 3 6 3440.92 124.9
 1 3 7 2185.46 81.31
 -1 -3 -7 2037.52 73.71
 -1 -3 -7 2007.67 73.63
 -1 -3 -7 2106.99 73.77
 -1 -3 -8 3.05 1.77
 1 3 8 7.78 3.27
 -1 -3 -8 4.65 1.96
 -1 -3 -8 4.02 1.84
 1 3 8 11.61 4.72
 -1 -3 -9 880.7 35.59
 -1 -3 -9 900.3 35.4
 -1 -3 -9 926.04 35.75
 1 3 9 884.28 48.07
 1 3 10 1758.35 85.9
 1 3 10 1830.11 70.31
 -1 -3 -10 1969.77 70.9
 -1 -3 -10 1946.91 69.03
 -1 -3 -10 1954.22 70.41
 1 3 11 505.33 23.35
 -1 -3 -11 516.7 23.59
 1 3 11 590.12 38.58
 -1 -3 -11 532.67 22.74
 -1 -3 -12 15.81 3.65
 1 3 12 19.82 3.88
 1 3 12 6.96 6.86
 -1 -3 -12 16.54 3.51
 1 3 13 59.33 11.97
 -1 -3 -14 216.26 11.38
 1 3 14 193.12 11.39
 1 3 14 207.01 13.02
 -1 -3 -15 251.75 12.27
 1 3 15 265.01 12.75
 1 3 15 263.3 13.12
 1 3 16 36.19 3.37
 1 3 16 29.63 3.33
 -1 -3 -17 8.81 1.33
 -1 -4 18 2.11 0.91
 -1 -4 17 16.23 2.32
 -1 -4 17 13.99 2.52
 1 4 -17 16.07 2.46
 -1 -4 16 6.3 2.16
 -1 -4 16 7.47 2.46
 1 4 -16 7.74 2.36
 -1 -4 15 5.06 2.48
 1 4 -15 4.54 2.26
 -1 -4 15 3.97 2.43
 -1 -4 14 3.43 2.88
 1 4 -14 0.39 2.12
 -1 -4 14 1.99 2.44
 -1 -4 13 149.42 10.21
 1 4 -13 122.7 16.41
 1 4 -13 140.54 9.74
 -1 -4 13 155.47 10.19
 -1 -4 12 718.85 30.68
 -1 -4 12 744.92 30.6
 1 4 -12 725.68 28.9
 1 4 -12 704.23 30.25
 1 4 -12 628.94 41.92
 -1 -4 11 46.4 5.14
 -1 -4 11 50.28 4.43
 -1 -4 11 48.39 5.82
 1 4 -11 55.39 10.28
 -1 -4 10 13.8 6.15
 -1 -4 10 6.77 1.92
 1 4 -10 5.32 3.7
 -1 -4 10 13.48 3.72
 -1 -4 10 12.07 2.85
 -1 -4 9 269.55 13.09
 -1 -4 9 321.33 23.86
 1 4 -9 329.56 23.61
 -1 -4 9 329.94 14.92
 -1 -4 9 276.85 13.93
 -1 -4 8 97.43 6.41
 -1 -4 8 96.52 12.02
 -1 -4 8 80.05 9.18
 -1 -4 8 96.22 6.93
 -1 -4 8 88.86 5.74
 1 4 -8 85.64 11.12
 -1 -4 7 253.91 19.6
 -1 -4 7 284.49 13.03
 -1 -4 7 295.64 17.73
 1 4 -7 279.75 19.97
 -1 -4 6 80.14 7.81
 1 4 -6 81.55 9.58
 -1 -4 5 812.04 32.51
 1 4 -5 672.04 34.21
 -1 -4 4 731.72 27.92
 -1 -4 4 734.33 30.11
 1 4 -4 699.77 32.5
 -1 -4 3 634.15 25.92
 -1 -4 3 661.31 26.51
 1 4 -3 603.44 27.98
 -1 -4 2 4.7 1.96
 1 4 -2 5.84 2.29
 1 4 -1 480.09 18.84
 -1 -4 1 479.47 21.36
 1 4 -1 540.49 20.83
 -1 -4 0 2410.4 83.79
 1 4 0 2290.26 80.66
 1 4 1 2725.01 95.71
 -1 -4 -1 2611.78 94.76
 1 4 2 127.6 8.64
 -1 -4 -2 116.13 7.85
 1 4 3 1607.35 60.98
 1 4 4 2772.95 101.52
 1 4 5 220.25 13.59
 1 4 5 205.19 13.84
 -1 -4 -5 202.93 13.08
 -1 -4 -5 224.58 13.52
 -1 -4 -6 317.04 14.47
 -1 -4 -6 322.15 14.35
 -1 -4 -6 309.79 14.2
 1 4 6 301.96 18.17
 -1 -4 -6 344.57 16.85
 -1 -4 -6 346.58 16.79
 1 4 7 223.08 15.5
 -1 -4 -7 228.62 11.62
 -1 -4 -7 228.42 11.57
 1 4 7 276.75 20.15
 -1 -4 -7 239.93 11.3
 -1 -4 -7 236.79 11.76
 1 4 8 182.54 17.86
 -1 -4 -8 193.39 10.73
 -1 -4 -8 204.64 10.89
 -1 -4 -8 190.6 10.65
 1 4 9 608.88 37.95
 -1 -4 -9 633.63 26.41
 -1 -4 -9 619.99 26.33
 -1 -4 -9 624.82 26.29
 -1 -4 -10 40.92 4.9
 -1 -4 -10 42.19 4.87
 1 4 10 55.15 11.06
 -1 -4 -10 42.22 4.18
 1 4 11 -1.69 4.69
 1 4 11 6.96 2.96
 -1 -4 -11 5.12 2.55
 -1 -4 -12 2.24 2.25
 1 4 12 -1.16 2.33
 1 4 13 13.27 6.98
 1 4 14 0.93 1.77
 -1 -4 -14 2.69 2.13
 1 4 15 5.42 1.97
 1 4 15 3.63 2.8
 -1 -4 -15 3.68 1.86
 1 4 16 20.01 2.73
 1 4 16 45.85 3.21
 -1 -5 17 4.46 1.45
 1 5 -17 1.31 1.26
 -1 -5 16 66.17 5.38
 -1 -5 16 77.76 5.97
 1 5 -16 83.48 5.84
 1 5 -15 19.58 3.25
 -1 -5 15 20.36 3.52
 -1 -5 15 21.42 3.43
 1 5 -14 13.6 5.04
 -1 -5 13 224.06 13.1
 -1 -5 13 248.57 13.34
 1 5 -13 245.6 23.25
 1 5 -13 207.06 12.59
 -1 -5 12 158.49 10.21
 1 5 -12 153.92 10.03
 -1 -5 12 154.11 10.25
 1 5 -11 6.11 4.25
 -1 -5 11 7.46 3.1
 -1 -5 11 11.55 2.42
 -1 -5 11 7.22 2.86
 -1 -5 10 65.23 5.3
 -1 -5 10 65.12 6.23
 -1 -5 10 56.63 5.53
 1 5 -10 61.98 10.76
 -1 -5 9 223.51 11.22
 1 5 -9 234.49 20.33
 -1 -5 9 228.6 12.08
 -1 -5 9 211.1 11.64
 1 5 -8 22.46 6.06
 -1 -5 8 24.94 3.66
 -1 -5 8 21.15 2.92
 -1 -5 8 24.15 3.29
 -1 -5 7 539.09 22.36
 -1 -5 7 578.32 23.06
 -1 -5 7 581.25 22.89
 -1 -5 6 36.74 5.87
 1 5 -6 30.62 5.88
 -1 -5 6 29.46 4.71
 1 5 -5 325.55 20.37
 -1 -5 5 345.38 17.5
 -1 -5 4 123.02 8.21
 1 5 -4 121.83 10.55
 -1 -5 4 141.33 9.17
 -1 -5 3 18.67 3.53
 -1 -5 3 17.88 3.07
 1 5 -2 497.34 22.28
 -1 -5 2 467.85 21.34
 1 5 -1 170.86 9.38
 1 5 -1 158.94 7.07
 -1 -5 1 167.83 10.28
 1 5 0 764.19 29.17
 1 5 0 856.13 33.74
 -1 -5 0 805.33 33.1
 1 5 1 234.7 13.58
 -1 -5 -1 241.43 13.42
 1 5 2 27.93 4.26
 -1 -5 -2 33.57 4.38
 1 5 3 518.49 23.84
 -1 -5 -3 472.11 22.78
 1 5 4 16.16 3.62
 -1 -5 -4 17.67 4.26
 -1 -5 -5 57.95 7.1
 -1 -5 -5 51.43 6.78
 1 5 5 56 6.86
 1 5 5 54.87 6.19
 -1 -5 -5 50.7 4.39
 -1 -5 -6 35.11 3.52
 -1 -5 -6 29.51 3.35
 -1 -5 -6 28.83 3.58
 -1 -5 -6 33.93 3.62
 -1 -5 -6 30.44 3.2
 -1 -5 -6 33.48 5.1
 -1 -5 -6 26.81 4.57
 1 5 6 35.2 6.81
 1 5 6 25.55 4.51
 -1 -5 -7 8.02 2.29
 -1 -5 -7 7.08 1.77
 -1 -5 -7 8.68 2.34
 1 5 7 5.69 3.98
 -1 -5 -7 6.85 1.91
 -1 -5 -8 8.07 2.16
 -1 -5 -8 6.16 2.17
 -1 -5 -8 8.17 2.46
 1 5 8 9.17 4.56
 -1 -5 -8 8.62 2.37
 -1 -5 -9 41.5 4.81
 -1 -5 -9 33.29 4.35
 -1 -5 -9 30.95 4.18
 1 5 10 39.07 9.12
 -1 -5 -10 34.37 7.81
 -1 -5 -10 36.41 4.72
 -1 -5 -10 34.26 4.46
 -1 -5 -11 183.81 10.05
 1 5 11 161.83 19.33
 1 5 11 168.8 10.71
 1 5 12 137.88 17.95
 -1 -5 -12 138.92 9.4
 1 5 12 141.36 9.37
 -1 -5 -13 0.68 2.23
 1 5 13 0.33 2.09
 -1 -5 -14 34.91 4.11
 1 5 14 43.2 4.29
 -1 -5 -15 64.31 4.81
 -1 -5 -15 54.27 3.92
 1 5 15 62.17 4.54
 1 5 15 68.19 5.57
 -1 -5 -16 31.36 2.7
 1 5 16 12.65 1.98
 -1 -6 17 38.77 3.07
 -1 -6 16 19.16 2.69
 1 6 -16 23.58 2.98
 -1 -6 15 35.48 4.16
 1 6 -15 40.67 4.26
 -1 -6 15 35.98 4.25
 1 6 -14 303.88 14.72
 -1 -6 14 284.43 14.85
 -1 -6 14 270.8 14.35
 1 6 -13 97.36 7.49
 -1 -6 13 91.3 7.65
 -1 -6 13 93.81 7.56
 1 6 -13 109.35 15.15
 1 6 -12 64.05 6.09
 -1 -6 12 71.56 6.59
 1 6 -12 86.69 13.49
 -1 -6 12 63.53 6.37
 -1 -6 11 105.33 7.96
 1 6 -11 118.03 8.1
 -1 -6 11 102.29 8
 -1 -6 11 96.33 7.13
 1 6 -11 115.48 15.62
 1 6 -10 155.42 17.57
 -1 -6 10 138.61 9.42
 -1 -6 10 145.55 9.36
 -1 -6 10 149.67 8.95
 1 6 -9 425.78 29.03
 -1 -6 9 372.01 17.68
 -1 -6 9 356.58 17.32
 -1 -6 9 384.75 17.14
 1 6 -8 119.34 13.85
 -1 -6 8 126.58 7.96
 -1 -6 8 127.84 7.95
 -1 -6 8 118.13 7.54
 -1 -6 7 4.68 2.08
 1 6 -7 3.2 3.36
 -1 -6 7 6.18 1.96
 -1 -6 7 5.71 2.24
 -1 -6 6 429.68 18.61
 -1 -6 6 441.65 26.07
 -1 -6 6 462.54 26.53
 -1 -6 6 471.25 18.94
 -1 -6 6 456.91 18.88
 1 6 -5 604.82 31.5
 -1 -6 4 13.44 2.99
 -1 -6 4 10.95 3.21
 1 6 -4 13.6 4.18
 -1 -6 3 19.2 3.35
 -1 -6 3 21.73 4.05
 1 6 -3 23.47 4.44
 1 6 -2 99.96 8.15
 -1 -6 2 111.1 8.15
 1 6 -2 97.58 5.65
 1 6 -1 402.08 18.35
 -1 -6 1 418.38 21.51
 1 6 0 580.06 22.27
 1 6 0 606.65 27.68
 -1 -6 0 594.26 27.51
 1 6 1 173.21 12.04
 -1 -6 -1 176.77 11.91
 1 6 2 61.43 6.72
 -1 -6 -2 56.67 6.36
 1 6 3 64.39 6.98
 -1 -6 -3 60.35 6.66
 1 6 4 734.07 33.48
 -1 -6 -4 758.28 36.73
 -1 -6 -4 740.94 36.67
 -1 -6 -4 708.02 28.27
 -1 -6 -4 735.38 28.14
 -1 -6 -5 855.8 33.32
 -1 -6 -5 862.92 32.33
 1 6 5 836.32 36.72
 -1 -6 -5 802.7 32.38
 -1 -6 -5 896.31 41.07
 -1 -6 -5 928.02 41.44
 1 6 5 852.18 38.83
 -1 -6 -5 863.7 32.54
 -1 -6 -5 910.05 33.11
 -1 -6 -6 358.28 16.15
 -1 -6 -6 374.85 16.03
 -1 -6 -6 359.61 15.31
 -1 -6 -6 333.81 15.62
 1 6 6 313.08 23.38
 -1 -6 -6 345.69 15.48
 -1 -6 -7 20.98 3.16
 -1 -6 -7 23.61 2.9
 1 6 7 28.58 7.06
 -1 -6 -7 18.02 2.97
 -1 -6 -7 21.49 3.44
 -1 -6 -7 22.67 3.24
 -1 -6 -8 75.77 6.17
 -1 -6 -8 67.02 5.98
 -1 -6 -8 74.17 5.45
 1 6 8 78.59 12.03
 -1 -6 -8 68.4 5.7
 -1 -6 -8 76.28 6.06
 1 6 9 186.86 20.01
 -1 -6 -9 207.78 11.91
 -1 -6 -9 196.02 11.24
 -1 -6 -10 302.54 15.5
 -1 -6 -10 321.3 16.13
 -1 -6 -10 322.36 25.73
 1 6 10 277.53 25.85
 -1 -6 -11 7.67 2.15
 1 6 11 6.21 2.53
 1 6 11 5.13 4.75
 1 6 12 31.47 9.09
 -1 -6 -13 476.66 19.87
 1 6 13 400.21 18.78
 -1 -6 -14 310.9 12.48
 1 6 14 270.67 11.47
 1 6 15 40.49 4.23
 1 6 15 36.24 3.06
 -1 -6 -15 40.17 3.1
 -1 -6 -16 11.07 1.54
 -1 -7 17 37.26 2.76
 -1 -7 16 96.23 5.77
 1 7 -16 85.37 5.48
 -1 -7 15 221.29 11.2
 1 7 -15 213.8 10.96
 -1 -7 14 44.03 4.71
 1 7 -14 42.6 4.47
 1 7 -13 22.03 7.6
 1 7 -12 109.62 7.92
 -1 -7 12 100.37 7.98
 -1 -7 12 125.75 8.71
 -1 -7 12 107.01 7.72
 1 7 -12 131.01 16.55
 -1 -7 11 109.35 8.38
 1 7 -11 111.68 15.77
 -1 -7 11 119.01 8.51
 1 7 -11 116.45 8.05
 1 7 -10 42.39 4.66
 -1 -7 10 50.19 4.96
 -1 -7 10 54.45 5.45
 1 7 -10 64.62 11.29
 -1 -7 10 37.43 4.85
 -1 -7 9 3.17 2.11
 -1 -7 9 0.35 2.08
 1 7 -9 1.42 3.95
 -1 -7 9 3.42 2.16
 -1 -7 8 66.73 5.67
 -1 -7 8 68.75 5.83
 -1 -7 8 69.17 5.62
 1 7 -8 63.06 10.45
 1 7 -7 183.72 17.04
 -1 -7 7 165.01 9.09
 -1 -7 7 148.66 8.96
 -1 -7 7 166.91 9.33
 -1 -7 7 157.55 9.08
 -1 -7 6 971.11 37.63
 1 7 -6 910.31 47.05
 -1 -7 6 1038.83 38.24
 -1 -7 6 1051.3 38.05
 -1 -7 6 989.65 37.95
 -1 -7 5 386.01 16.76
 1 7 -5 350.32 23.37
 -1 -7 5 414.08 16.97
 -1 -7 5 340.72 24.36
 -1 -7 5 400.13 16.79
 1 7 -4 776.89 38.52
 -1 -7 4 839.31 31.61
 -1 -7 4 858.73 31.66
 -1 -7 4 775.02 42.06
 -1 -7 3 441.25 23.64
 1 7 -3 438.56 23.24
 -1 -7 2 1468.54 60.92
 -1 -7 2 1436.21 60.83
 1 7 -2 1504.3 57.44
 -1 -7 1 270.51 17.54
 1 7 -1 283.51 14.03
 1 7 0 965.68 42.29
 -1 -7 0 981.09 42.61
 1 7 1 125.35 10.46
 -1 -7 -1 113.13 10.13
 -1 -7 -2 258.2 11.78
 1 7 2 261.29 16.26
 -1 -7 -2 255.02 16.39
 -1 -7 -2 249.56 19.45
 -1 -7 -3 1715.75 73.52
 -1 -7 -3 1779.05 73.96
 -1 -7 -3 1747.4 61.52
 -1 -7 -3 1639.93 61.71
 1 7 3 1752.5 68.18
 -1 -7 -3 1703.23 68.12
 -1 -7 -3 1741.16 61.37
 -1 -7 -4 467.35 18.9
 1 7 4 458.67 24.48
 -1 -7 -4 469.93 19.43
 -1 -7 -4 446.6 18.77
 -1 -7 -4 436.2 19.34
 -1 -7 -4 448.23 18.98
 -1 -7 -5 228.2 11.51
 1 7 5 238.48 16.39
 -1 -7 -5 246 12.09
 -1 -7 -5 243.65 11.48
 -1 -7 -5 240.85 11.49
 -1 -7 -5 241.14 11.53
 -1 -7 -5 224.54 12.11
 -1 -7 -6 127.54 7.69
 -1 -7 -6 125.4 7.45
 -1 -7 -6 123.14 7.9
 -1 -7 -6 116.21 7.45
 1 7 6 120.57 14.06
 -1 -7 -6 111.1 7.71
 -1 -7 -7 1141.35 42.38
 1 7 7 1081.17 56.2
 -1 -7 -7 1103.82 42.8
 -1 -7 -7 1111.4 43.41
 -1 -7 -7 1156.24 43.22
 -1 -7 -8 889.84 35.55
 -1 -7 -8 925.61 37.11
 -1 -7 -8 940.6 36.68
 1 7 8 1025.36 52.51
 -1 -7 -8 944.7 36.7
 -1 -7 -9 297.25 15.46
 -1 -7 -9 313.15 26.38
 1 7 9 265.47 25.02
 -1 -7 -10 279.79 14.76
 1 7 10 235.1 23.9
 -1 -7 -10 285.55 24.56
 -1 -7 -10 267.96 14.23
 1 7 11 435.15 32.75
 1 7 12 668.97 27.93
 -1 -7 -12 698.35 27.37
 -1 -7 -12 705.35 28.81
 -1 -7 -13 186.97 10.29
 1 7 13 175.27 9.44
 1 7 14 1.6 1.25
 -1 -7 -14 0.87 1.59
 -1 -7 -14 1.6 1.76
 1 7 14 4.65 3.48
 -1 -7 -15 182.55 7.9
 -1 -7 -15 209.53 8.24
 -1 -8 17 43.63 2.77
 -1 -8 16 45.95 3.59
 1 8 -15 1.38 1.37
 -1 -8 15 1.2 1.47
 -1 -8 14 41.54 4.4
 1 8 -14 40.3 4.02
 1 8 -13 31.4 8.06
 -1 -8 13 35.14 4.3
 1 8 -13 26.49 3.65
 1 8 -12 528.91 36.16
 -1 -8 12 523.75 23.29
 1 8 -11 225.14 22.12
 -1 -8 11 198.7 11.81
 1 8 -11 192.66 10.96
 -1 -8 10 71.63 6.42
 -1 -8 10 57.97 5.42
 1 8 -10 57.55 5.18
 1 8 -10 59.72 11.73
 -1 -8 9 66.12 5.77
 -1 -8 9 53.99 5.54
 -1 -8 9 58.44 5.38
 1 8 -9 60.78 5.11
 1 8 -9 59.13 10.71
 -1 -8 8 85.09 6.52
 -1 -8 8 91.95 6.9
 -1 -8 8 101.14 7.27
 1 8 -7 340.55 25.24
 -1 -8 7 342.33 16.12
 -1 -8 7 367.49 16.53
 -1 -8 7 347.7 16.41
 -1 -8 6 1037.96 50.31
 -1 -8 6 1046 50.51
 -1 -8 6 960.71 37.11
 -1 -8 6 979.38 37.38
 -1 -8 6 959.63 37.17
 1 8 -6 940.94 47.32
 -1 -8 6 1005.2 37.38
 -1 -8 6 911.76 36.89
 -1 -8 5 2.43 3.37
 -1 -8 5 1.23 2.89
 -1 -8 5 0.85 1.68
 -1 -8 5 1.89 1.42
 -1 -8 5 1.82 1.59
 -1 -8 5 1.6 1.68
 -1 -8 4 286.27 13.44
 -1 -8 4 260.98 12.65
 1 8 -4 257.8 18.24
 -1 -8 4 280.5 12.88
 -1 -8 4 266.3 12.74
 -1 -8 4 266.08 21.94
 -1 -8 4 263.25 21.64
 -1 -8 3 2152.99 92.93
 -1 -8 3 2250.92 78.3
 -1 -8 3 2191.25 78.2
 -1 -8 3 2170.57 86.65
 1 8 -3 2166.73 84.49
 -1 -8 2 594.48 24.18
 1 8 -2 655.21 28.28
 -1 -8 2 589.82 32.03
 -1 -8 2 617.54 24.43
 -1 -8 2 606.69 24.05
 1 8 -1 791.6 37.21
 -1 -8 1 773.99 29.67
 -1 -8 1 793.12 29.53
 -1 -8 1 757.8 29.31
 -1 -8 0 110.53 6.43
 -1 -8 0 104.44 6.72
 -1 -8 0 114.41 6.84
 1 8 0 105.79 10.35
 -1 -8 0 119.45 6.72
 -1 -8 0 114.12 6.67
 -1 -8 0 119.65 11.31
 -1 -8 -1 3052.56 105.51
 -1 -8 -1 3050.64 104.98
 -1 -8 -1 2971.16 113.72
 1 8 1 3149.08 113.72
 -1 -8 -1 2988.86 105.14
 -1 -8 -1 2685.85 119.09
 -1 -8 -1 2972.55 105.19
 -1 -8 -1 3037.89 105.59
 -1 -8 -2 1266.17 47.6
 -1 -8 -2 1277.48 60.5
 -1 -8 -2 1267.7 60.68
 -1 -8 -2 1309.93 46.37
 -1 -8 -2 1177.6 53.75
 -1 -8 -2 1203.86 46.78
 -1 -8 -2 1273.04 46.99
 -1 -8 -2 1278.46 47.03
 1 8 2 1324.36 54.28
 -1 -8 -2 1323.23 46.83
 -1 -8 -3 205.09 10.35
 -1 -8 -3 214.33 10.99
 -1 -8 -3 225.05 19.24
 -1 -8 -3 239.98 19.94
 1 8 3 218.51 15.39
 -1 -8 -3 188.27 10.53
 -1 -8 -3 198.82 10.42
 -1 -8 -3 207.88 10.94
 -1 -8 -4 524.04 32.14
 -1 -8 -4 522.94 32.06
 -1 -8 -4 499.6 21.38
 -1 -8 -4 497.46 21.38
 -1 -8 -4 507.01 21.73
 -1 -8 -4 500.25 21
 -1 -8 -4 516.97 21.8
 -1 -8 -5 553.69 32.66
 -1 -8 -5 523.86 32.06
 -1 -8 -5 529.54 22.45
 -1 -8 -5 504.75 21.69
 -1 -8 -5 494.57 21.6
 -1 -8 -5 511.69 21.73
 -1 -8 -5 548.77 22
 -1 -8 -6 1299.91 48.49
 -1 -8 -6 1333.78 49.45
 -1 -8 -6 1298.01 48.73
 1 8 6 1341.76 63.59
 -1 -8 -6 1264.03 49.2
 -1 -8 -7 694.59 29.57
 -1 -8 -7 723.78 29.95
 1 8 7 688.44 42.16
 -1 -8 -7 737.34 28.96
 1 8 8 11.06 5.51
 -1 -8 -8 5.08 4.36
 -1 -8 -8 4.25 2.41
 -1 -8 -8 7.15 2.04
 -1 -8 -8 7.25 2.5
 -1 -8 -9 804.83 46.7
 1 8 9 781.35 46.56
 -1 -8 -9 682.75 30.05
 -1 -8 -10 949.71 36.5
 1 8 10 879.83 51.32
 -1 -8 -10 854.82 49.77
 1 8 10 851.31 35.22
 -1 -8 -10 912.88 36.53
 -1 -8 -11 179.92 10.19
 1 8 11 158.51 9.58
 -1 -8 -11 177.52 9.86
 1 8 12 2.18 1.71
 -1 -8 -12 3.79 2.3
 -1 -8 -12 3.45 1.82
 1 8 13 68.72 4.69
 -1 -8 -13 90.9 6.06
 -1 -8 -14 145.74 6.81
 -1 -8 -14 129.23 6.46
 -1 -9 16 0.26 0.82
 -1 -9 15 8.31 1.84
 1 9 -14 2.04 1.28
 -1 -9 14 2.14 1.82
 1 9 -13 184.86 9.67
 -1 -9 13 197.22 10.81
 1 9 -12 188.15 19.67
 1 9 -11 43.93 9.39
 -1 -9 11 33.52 4.45
 1 9 -10 4.69 4.34
 -1 -9 10 1.55 2.19
 -1 -9 9 288.72 14.75
 1 9 -9 310.59 25.65
 -1 -9 9 305.03 15.51
 -1 -9 8 216.85 12.24
 1 9 -8 246.38 21.95
 -1 -9 8 259.38 13.32
 -1 -9 7 412.75 19.31
 1 9 -7 393.82 28.26
 -1 -9 7 462.8 30.77
 -1 -9 7 447.43 30.11
 -1 -9 7 409.02 18.99
 -1 -9 7 449.44 19.61
 -1 -9 6 5.19 2
 -1 -9 6 0.98 1.65
 -1 -9 6 2.87 2.09
 -1 -9 6 2.78 3.86
 -1 -9 6 1.41 3.3
 -1 -9 6 3.86 1.97
 -1 -9 6 3.01 1.99
 1 9 -6 -1.14 2.94
 -1 -9 5 1086.34 42.06
 1 9 -5 1080.65 51.21
 -1 -9 5 1187.61 58.25
 -1 -9 5 1147.39 57.27
 -1 -9 5 1139.38 54.98
 -1 -9 5 1082.8 41.86
 -1 -9 5 1131.3 42.82
 -1 -9 5 1090.98 42.41
 -1 -9 4 432.11 19.38
 -1 -9 4 425.1 17.45
 -1 -9 4 442.77 30.79
 -1 -9 4 424.96 30.29
 -1 -9 4 450.39 28.51
 -1 -9 4 423.25 17.88
 -1 -9 4 412.34 18.18
 -1 -9 4 420.96 18.56
 -1 -9 4 424.48 18.74
 -1 -9 3 63.51 5.16
 -1 -9 3 56.46 4.36
 -1 -9 3 55.45 5.3
 -1 -9 3 54.97 4.85
 -1 -9 3 59.75 4.85
 -1 -9 3 52.52 8.49
 -1 -9 3 53.9 4.28
 -1 -9 3 59.37 4.44
 -1 -9 3 52.49 9.72
 -1 -9 3 67.46 11.13
 -1 -9 2 57.37 8.74
 -1 -9 2 51.5 8.36
 -1 -9 2 52.22 5.23
 -1 -9 2 59.92 4.35
 -1 -9 2 51.72 4.62
 -1 -9 2 63.86 11
 -1 -9 2 71.9 11.45
 -1 -9 2 63.64 4.97
 -1 -9 2 51.59 4.75
 -1 -9 2 55.11 4.37
 -1 -9 1 7.85 2.04
 -1 -9 1 12.86 2.51
 -1 -9 1 7.1 4.95
 -1 -9 1 7.19 5.24
 -1 -9 1 8.48 1.76
 -1 -9 1 7.71 2.01
 -1 -9 1 11.11 4.82
 1 9 -1 5.34 3.38
 -1 -9 1 10.54 4.28
 -1 -9 1 9.93 2.09
 -1 -9 1 12.25 2.73
 -1 -9 0 352.5 15.89
 -1 -9 0 343.45 27.11
 -1 -9 0 379.14 28.27
 -1 -9 0 352.64 15.22
 -1 -9 0 314.26 24.46
 -1 -9 0 379.5 16.04
 -1 -9 0 354.74 15.69
 -1 -9 0 358.74 16.11
 -1 -9 0 350.75 22.89
 -1 -9 0 362.36 16.94
 -1 -9 -1 1037.31 38.9
 -1 -9 -1 1007.52 38.69
 -1 -9 -1 1007.64 39.53
 -1 -9 -1 1020.03 38.2
 -1 -9 -1 990.62 47.11
 -1 -9 -1 1018.13 38.5
 -1 -9 -1 1008.81 37.72
 -1 -9 -1 949.65 52.57
 -1 -9 -1 1093.53 54.65
 -1 -9 -1 1006.53 51.8
 -1 -9 -2 47.26 4.3
 -1 -9 -2 50.34 4.67
 -1 -9 -2 52.65 9.76
 -1 -9 -2 44.23 7.37
 -1 -9 -2 38.71 8.77
 -1 -9 -2 52.4 9.97
 -1 -9 -2 41.63 3.89
 -1 -9 -2 43.73 4.68
 -1 -9 -2 38.08 4.13
 -1 -9 -2 51.38 4.55
 -1 -9 -3 769.86 39.22
 -1 -9 -3 779.04 31.74
 -1 -9 -3 797.64 31.65
 -1 -9 -3 792.25 32.13
 -1 -9 -3 818.33 32.45
 -1 -9 -3 804.44 32.18
 1 9 3 784.61 38.34
 -1 -9 -3 794.71 31.37
 -1 -9 -3 884.95 47.1
 -1 -9 -3 872.23 46.65
 -1 -9 -4 691.12 28.33
 -1 -9 -4 721.98 41.34
 -1 -9 -4 692.43 40.74
 -1 -9 -4 663.89 27.43
 -1 -9 -4 691.37 28.18
 -1 -9 -4 663.79 27.88
 -1 -9 -5 247.44 23.72
 -1 -9 -5 250.78 21.39
 -1 -9 -5 250.64 21.35
 -1 -9 -5 245.1 12.27
 -1 -9 -5 230.28 12.04
 -1 -9 -5 200.67 11.85
 -1 -9 -5 215.03 11.76
 -1 -9 -5 228.95 11.98
 -1 -9 -5 224.36 12.48
 -1 -9 -6 1.74 3.17
 -1 -9 -6 3.47 1.9
 1 9 6 -1.47 3.45
 -1 -9 -6 0.37 1.82
 -1 -9 -6 3.56 1.95
 -1 -9 -6 5.78 2.15
 -1 -9 -7 113.56 8.19
 1 9 7 126.18 16.11
 -1 -9 -7 126.56 17.03
 -1 -9 -7 103.92 7.39
 -1 -9 -7 107.21 8.06
 -1 -9 -8 314.89 16.01
 -1 -9 -8 300.66 16
 -1 -9 -8 311.24 27.9
 -1 -9 -8 320.65 15.19
 -1 -9 -9 140 9.41
 1 9 9 122.11 16.32
 -1 -9 -9 129.26 16.96
 -1 -9 -10 19.43 3.43
 -1 -9 -10 11.99 5.91
 1 9 10 8.02 4.48
 -1 -9 -11 64.78 5.4
 -1 -9 -11 57.34 4.95
 -1 -9 -12 6.07 1.84
 -1 -9 -12 8.2 2.32
 -1 -9 -13 8.82 2.14
 -1 -9 -13 8.64 2.08
 -1 -9 -14 9.88 1.62
 -1 -9 -14 11.32 1.78
 -1 -10 15 11.78 1.91
 -1 -10 15 11.37 1.82
 -1 -10 14 104.73 6.33
 -1 -10 14 97.94 5.76
 -1 -10 14 94.41 5.43
 -1 -10 13 127.61 7.94
 -1 -10 12 78.4 6.34
 1 10 -11 17.45 6.31
 -1 -10 11 10.8 4.88
 -1 -10 10 32.22 8.71
 1 10 -10 35.76 8.37
 -1 -10 10 39.58 4.75
 -1 -10 9 230.56 23.01
 -1 -10 9 266.4 14.19
 1 10 -9 264 23.15
 -1 -10 8 257.61 23.46
 -1 -10 8 218.02 12.24
 -1 -10 8 237.7 13.05
 1 10 -8 241.55 21.59
 -1 -10 7 169.39 9.21
 -1 -10 7 150.66 9.51
 -1 -10 7 162.54 17.68
 -1 -10 7 162.5 17.83
 -1 -10 7 143.6 17.13
 -1 -10 7 175.02 10.18
 1 10 -7 126.56 15.25
 -1 -10 7 152.84 9.93
 -1 -10 6 78.04 6.41
 -1 -10 6 70.19 5.88
 -1 -10 6 72.12 5.64
 -1 -10 6 71.16 5.56
 -1 -10 6 68.18 11.35
 -1 -10 6 82.29 6.75
 -1 -10 6 69.76 6.25
 -1 -10 6 65.56 11.61
 -1 -10 6 56.72 10.74
 1 10 -6 79.19 10.86
 1 10 -5 335.37 24.12
 -1 -10 5 402.83 17.7
 -1 -10 5 392.47 17.72
 -1 -10 5 441 32.24
 -1 -10 5 381.94 30.19
 -1 -10 5 396.04 18.39
 -1 -10 5 428.1 18.25
 -1 -10 5 409.2 18.81
 -1 -10 5 405.86 19.09
 -1 -10 5 432.49 19.55
 -1 -10 5 425.88 29.73
 -1 -10 4 86.66 7.11
 -1 -10 4 85.4 7.1
 -1 -10 4 83.39 13.49
 -1 -10 4 67.93 12.22
 -1 -10 4 88.04 6.59
 -1 -10 4 85.15 6.29
 -1 -10 4 79.09 6.48
 -1 -10 4 80.12 11.78
 -1 -10 4 92 6.05
 -1 -10 3 6.45 1.8
 -1 -10 3 8.55 2.92
 -1 -10 3 7.16 2.57
 -1 -10 3 5.66 1.71
 -1 -10 3 5.92 1.97
 -1 -10 3 13.02 5.4
 -1 -10 3 4.94 4.89
 -1 -10 3 4.89 3.4
 -1 -10 3 7.21 2.19
 -1 -10 3 6.22 2.19
 -1 -10 2 97.39 12.18
 1 10 -2 97.9 11.84
 -1 -10 2 95.39 7.61
 -1 -10 2 107.42 7.3
 -1 -10 2 107.28 7.21
 -1 -10 2 99.21 6.39
 -1 -10 2 103.87 7.18
 -1 -10 2 100.76 14.7
 -1 -10 2 106.19 15.24
 -1 -10 2 101.97 12.64
 -1 -10 2 102.16 6.57
 -1 -10 1 81.97 10.85
 -1 -10 1 85.35 6.28
 -1 -10 1 77.76 13.15
 -1 -10 1 70.37 12.19
 -1 -10 1 80.79 5.49
 -1 -10 1 84.03 6.16
 -1 -10 1 94.16 12.52
 1 10 -1 86.75 10.6
 -1 -10 1 73.26 6.53
 -1 -10 1 77.12 5.94
 -1 -10 1 70.13 5.48
 -1 -10 0 236.35 23.37
 -1 -10 0 245.18 23.64
 1 10 0 243.53 18.64
 -1 -10 0 254.63 12.7
 -1 -10 0 263.26 12.05
 -1 -10 0 260.15 22.18
 -1 -10 0 233.74 13.37
 -1 -10 0 227.46 13.45
 -1 -10 0 244.55 12.46
 -1 -10 0 253.12 13.05
 -1 -10 0 257.58 19.98
 -1 -10 0 262.59 12.97
 -1 -10 -1 5.89 2.2
 -1 -10 -1 3.89 2.16
 -1 -10 -1 4.16 2.07
 1 10 1 -0.93 2.39
 -1 -10 -1 3.87 1.83
 -1 -10 -1 7.67 1.88
 -1 -10 -1 5.86 4.61
 -1 -10 -1 7.21 2.18
 -1 -10 -1 8.4 3.98
 -1 -10 -1 8.15 4.84
 -1 -10 -1 -1.65 4.24
 -1 -10 -1 5.68 2.1
 1 10 2 65.86 8.69
 -1 -10 -2 51.57 10.34
 -1 -10 -2 66.15 9.33
 -1 -10 -2 59.26 5.47
 -1 -10 -2 70.28 6.26
 -1 -10 -2 71.39 6.41
 -1 -10 -2 73.62 12.45
 -1 -10 -2 77.69 12.67
 -1 -10 -2 67.31 5.28
 -1 -10 -2 59.18 5.68
 -1 -10 -2 64.31 5.4
 -1 -10 -3 137.43 8.72
 -1 -10 -3 129.9 8.99
 -1 -10 -3 132 9.1
 -1 -10 -3 129.29 17.11
 -1 -10 -3 137.15 16.84
 -1 -10 -3 177.25 18.91
 -1 -10 -3 130.32 8.9
 -1 -10 -3 132.55 8.4
 -1 -10 -4 34.91 4.43
 -1 -10 -4 41.55 4.71
 -1 -10 -4 42.16 9.22
 -1 -10 -4 26.3 7.9
 -1 -10 -4 43.61 10.12
 -1 -10 -4 42.88 4.47
 -1 -10 -4 43.85 4.86
 -1 -10 -5 5.41 2.01
 -1 -10 -5 4.25 2.17
 -1 -10 -5 2.72 2.01
 -1 -10 -5 4.16 2.09
 -1 -10 -5 7.78 2.62
 -1 -10 -5 6.31 2.29
 -1 -10 -5 9.06 5.38
 -1 -10 -5 5.91 4.1
 -1 -10 -5 7.31 4.61
 -1 -10 -6 3.7 5.14
 -1 -10 -6 7.06 2.21
 -1 -10 -6 2.76 2.12
 -1 -10 -6 5.93 2.44
 1 10 6 1.56 4.32
 -1 -10 -6 6.81 2.24
 -1 -10 -7 11.09 2.54
 1 10 7 9.65 5.61
 -1 -10 -7 11.05 6.12
 -1 -10 -7 12.91 3.03
 -1 -10 -7 8.25 2.57
 1 10 8 -3.25 4.82
 -1 -10 -8 -1.77 4.55
 -1 -10 -8 -0.38 2.03
 -1 -10 -8 3.02 2.09
 1 10 9 23.78 7.68
 -1 -10 -9 35.65 8.89
 -1 -10 -9 28.65 4.51
 -1 -10 -10 37.36 4.52
 -1 -10 -11 2.49 1.79
 -1 -10 -11 1.87 1.32
 -1 -10 -11 0.78 1.59
 -1 -10 -12 10.99 2.29
 -1 -10 -12 8.29 1.92
 -1 -10 -12 13.34 2.58
 -1 -10 -12 6.67 1.52
 -1 -10 -13 3.98 1.57
 -1 -10 -13 0.62 1.34
 -1 -11 15 163.01 7.34
 -1 -11 14 199.18 9.07
 -1 -11 14 196.18 9.27
 -1 -11 13 73.57 4.54
 -1 -11 13 75.7 5.15
 -1 -11 13 77.27 5.45
 -1 -11 13 72.48 5.09
 -1 -11 12 0.41 1.09
 -1 -11 12 1.17 1.71
 -1 -11 11 226.74 12.48
 -1 -11 11 241.54 11.63
 1 11 -10 151.27 16.49
 -1 -11 10 142.61 8.44
 -1 -11 10 138.5 16.93
 -1 -11 9 232.04 13
 1 11 -9 234.18 21.04
 -1 -11 9 233.73 22.46
 -1 -11 8 12.91 5.67
 -1 -11 8 26.25 4.09
 -1 -11 8 25.83 3.43
 1 11 -8 22.36 6.52
 1 11 -7 120.95 14.27
 -1 -11 7 138.27 17.05
 -1 -11 7 133.06 8.77
 -1 -11 7 126.68 8.09
 -1 -11 7 139.35 9.18
 -1 -11 7 141.53 9.09
 -1 -11 7 130.15 8.23
 -1 -11 7 146.88 8.83
 -1 -11 7 131.21 9.24
 -1 -11 7 174.01 18.76
 -1 -11 7 136.1 16.82
 -1 -11 6 335.84 16.9
 -1 -11 6 349.2 16.87
 -1 -11 6 370.92 29.4
 -1 -11 6 320.32 27.69
 -1 -11 6 316.03 26.52
 -1 -11 6 339.25 16.77
 -1 -11 6 313.82 15.29
 -1 -11 6 339.41 15.75
 -1 -11 6 323.41 16.13
 -1 -11 5 478.51 21.96
 -1 -11 5 452.98 21.47
 -1 -11 5 483.16 35.59
 -1 -11 5 488.69 35.58
 -1 -11 5 469.61 32.78
 -1 -11 5 476.54 21.48
 -1 -11 5 475.15 20.59
 -1 -11 5 439.78 20.65
 -1 -11 5 465.35 20.01
 -1 -11 5 465.84 21.17
 -1 -11 4 11.32 5.57
 -1 -11 4 14.34 6.79
 -1 -11 4 9.06 5.04
 -1 -11 4 12.8 2.82
 -1 -11 4 11.08 2.61
 -1 -11 4 8.91 2.43
 -1 -11 4 12.39 2.47
 -1 -11 4 13.97 3.34
 -1 -11 4 12.78 3.28
 -1 -11 3 1.39 1.71
 -1 -11 3 0.81 1.23
 -1 -11 3 0.36 1.76
 -1 -11 3 2.7 3.75
 -1 -11 3 0.86 2.31
 -1 -11 3 2.92 2.28
 -1 -11 3 -1.84 4.31
 -1 -11 3 3.63 3.81
 -1 -11 3 3.15 1.7
 1 11 -3 2.47 3.17
 -1 -11 3 3.64 2.14
 -1 -11 3 1.38 1.66
 -1 -11 2 324.45 24.48
 -1 -11 2 316.41 15.33
 -1 -11 2 364.37 29.96
 -1 -11 2 283.15 27.09
 -1 -11 2 307.94 14.29
 -1 -11 2 292.68 15.08
 -1 -11 2 316.95 24.34
 1 11 -2 273.14 22.18
 -1 -11 2 299.06 16.11
 -1 -11 2 303.4 16.3
 -1 -11 2 313.42 15.41
 -1 -11 2 321.8 14.55
 -1 -11 1 50.43 5.11
 -1 -11 1 57.24 4.81
 -1 -11 1 68.96 11.33
 -1 -11 1 64.71 6.43
 -1 -11 1 54.12 6.01
 -1 -11 1 61.22 5.43
 1 11 -1 57.58 9.15
 -1 -11 1 66.66 5.77
 -1 -11 1 72.23 10.81
 -1 -11 1 63.81 5.93
 -1 -11 1 67.94 12.94
 -1 -11 1 63.1 12.48
 -1 -11 0 22.71 6.96
 -1 -11 0 19.13 3.42
 -1 -11 0 22.94 3.08
 -1 -11 0 20.6 3.31
 -1 -11 0 12.96 6.77
 -1 -11 0 21.97 7.95
 1 11 0 21.06 5.89
 -1 -11 0 22.37 4
 -1 -11 0 21.75 4.14
 -1 -11 0 23.3 3.36
 -1 -11 0 18.08 5.41
 -1 -11 0 19.01 3.42
 -1 -11 -1 38.86 4.38
 1 11 1 28.72 6.11
 -1 -11 -1 48.36 10.09
 -1 -11 -1 33.28 3.99
 -1 -11 -1 35.19 7.4
 -1 -11 -1 43.6 4.82
 -1 -11 -1 44.67 4.87
 -1 -11 -1 38.52 4.91
 -1 -11 -1 43.57 5.36
 -1 -11 -1 40.39 9.91
 -1 -11 -1 32.71 9.24
 -1 -11 -2 1.7 4
 -1 -11 -2 5.36 2.56
 -1 -11 -2 5.09 2.52
 -1 -11 -2 5.69 3.38
 -1 -11 -2 1.57 1.89
 -1 -11 -2 2.93 1.96
 -1 -11 -2 2.01 1.69
 -1 -11 -2 10.74 5.64
 -1 -11 -2 3.62 5.02
 -1 -11 -3 92.88 14.93
 -1 -11 -3 126.56 16.76
 -1 -11 -3 123.55 16.7
 -1 -11 -3 97.61 7.97
 -1 -11 -3 112.58 8.31
 -1 -11 -3 105.98 7.56
 -1 -11 -3 94.01 7.73
 -1 -11 -4 6.5 2.26
 -1 -11 -4 10.16 3
 -1 -11 -4 9.54 2.55
 -1 -11 -4 2.74 2.27
 -1 -11 -4 10.11 2.69
 -1 -11 -4 9.97 5.52
 -1 -11 -4 8.38 4.66
 -1 -11 -4 9.25 5.83
 -1 -11 -4 9.97 2.49
 -1 -11 -5 31.2 4.11
 -1 -11 -5 24.48 7.98
 -1 -11 -5 35.64 8.52
 -1 -11 -5 34.57 4.2
 -1 -11 -5 29.43 4.09
 -1 -11 -5 37.41 4.49
 -1 -11 -5 33.9 4.65
 -1 -11 -6 43.7 5.01
 -1 -11 -6 46.9 11.08
 1 11 6 66.45 11.74
 -1 -11 -6 47.84 4.93
 -1 -11 -6 54.07 5.67
 -1 -11 -7 19.93 7.63
 1 11 7 18.97 7.07
 -1 -11 -8 26.92 4.26
 -1 -11 -8 24.61 3.77
 -1 -11 -8 18.45 6.64
 -1 -11 -8 24.48 3.24
 1 11 8 21.6 7.1
 -1 -11 -8 24.94 3.83
 -1 -11 -9 55.48 5.72
 -1 -11 -9 54.42 5.07
 -1 -11 -10 29.03 3.74
 -1 -11 -10 30.3 4.15
 -1 -11 -11 30.87 3.69
 -1 -11 -11 26.98 3.07
 -1 -11 -11 24.69 3.06
 -1 -11 -11 28.77 2.88
 -1 -11 -12 5.86 1.6
 -1 -11 -12 3.8 1.63
 -1 -12 14 1.3 0.89
 -1 -12 13 14.47 1.91
 -1 -12 13 13.86 1.97
 -1 -12 13 18.98 2.38
 -1 -12 12 154.56 7.92
 -1 -12 12 160.8 8.04
 -1 -12 12 160.82 8.57
 -1 -12 12 171.49 8.82
 -1 -12 12 141.08 7.12
 -1 -12 12 168.31 8.9
 -1 -12 11 316.59 14.23
 -1 -12 11 350.88 15.38
 -1 -12 11 310.64 14.95
 -1 -12 11 311.86 13.6
 -1 -12 10 64.53 5.2
 -1 -12 10 70.86 5.09
 -1 -12 10 74.04 6.09
 -1 -12 9 13.51 5.7
 -1 -12 9 12.99 2.86
 -1 -12 9 9.82 2.33
 -1 -12 9 13.25 2.29
 -1 -12 8 96.74 13.89
 -1 -12 7 105.56 7.01
 -1 -12 7 102.79 8
 -1 -12 7 99.41 14.29
 -1 -12 7 105.43 7.92
 -1 -12 7 108.13 6.98
 -1 -12 7 98.21 7.61
 -1 -12 6 293.9 14.86
 -1 -12 6 296.69 14.41
 -1 -12 6 304.97 15.4
 -1 -12 6 293.9 14.03
 -1 -12 6 278.53 25.09
 -1 -12 6 316.8 27.32
 -1 -12 6 298.38 26.68
 -1 -12 6 281.82 15.44
 -1 -12 6 296.33 15.44
 -1 -12 5 127.02 7.93
 -1 -12 5 130.54 9.02
 1 12 -5 115.09 14.71
 -1 -12 5 119.47 9.06
 -1 -12 5 138.03 9.64
 -1 -12 5 122.52 8.51
 -1 -12 5 143.77 8.79
 -1 -12 5 129.14 9.14
 -1 -12 5 131.7 16.25
 -1 -12 5 133.92 17.86
 -1 -12 5 122.25 17.06
 -1 -12 4 1.48 3.81
 -1 -12 4 3.1 2.01
 -1 -12 4 1.35 2.31
 -1 -12 4 -1.3 2.45
 -1 -12 4 1.56 2.08
 -1 -12 4 1.69 1.45
 -1 -12 4 1.13 1.9
 1 12 -4 8.08 4
 -1 -12 4 -3.8 5.28
 -1 -12 4 1.92 3.49
 -1 -12 3 265.02 12.74
 -1 -12 3 271.62 13.99
 -1 -12 3 269.35 15.07
 -1 -12 3 267.88 14.77
 -1 -12 3 266.07 14.01
 -1 -12 3 287.15 23.6
 1 12 -3 208.01 19.97
 -1 -12 3 253.21 25.72
 -1 -12 3 264.49 26.39
 -1 -12 3 241.87 13.37
 -1 -12 3 244.44 14
 -1 -12 2 336.13 15.34
 -1 -12 2 349.55 17.99
 -1 -12 2 329.63 17.42
 -1 -12 2 355.1 16.78
 -1 -12 2 316.37 25.35
 1 12 -2 324.55 24.41
 -1 -12 2 346.67 16.63
 -1 -12 2 336.37 30.46
 -1 -12 2 275.71 28.29
 -1 -12 2 330.92 16.47
 -1 -12 2 301.56 16.56
 -1 -12 1 155.18 10.2
 -1 -12 1 151.89 20.13
 -1 -12 1 164.12 20.36
 -1 -12 1 159.58 8.9
 -1 -12 1 165.23 17.81
 -1 -12 1 147.88 9.48
 -1 -12 1 143.29 16.06
 1 12 -1 159.63 16.02
 -1 -12 1 146.67 10.41
 -1 -12 1 152.51 10.85
 -1 -12 1 154.76 9.84
 -1 -12 1 156.41 9.84
 -1 -12 0 126.14 16.09
 -1 -12 0 125.99 8.16
 -1 -12 0 110.02 8.15
 -1 -12 0 114.48 8.05
 -1 -12 0 112.09 17.19
 -1 -12 0 83.48 15.66
 -1 -12 0 120.31 14.1
 -1 -12 0 117.11 8.51
 -1 -12 0 100.9 8.68
 -1 -12 0 112.17 8.87
 -1 -12 -1 15.97 2.99
 -1 -12 -1 15.08 3.61
 -1 -12 -1 12.35 3.36
 -1 -12 -1 15.27 6.44
 -1 -12 -1 17.39 5.55
 -1 -12 -1 17.31 2.97
 -1 -12 -1 12.74 3.12
 -1 -12 -1 12.97 3.26
 -1 -12 -1 5.81 5.4
 -1 -12 -1 9.78 5.83
 -1 -12 -2 145.78 9.81
 -1 -12 -2 149.02 18.64
 -1 -12 -2 132.59 9.29
 -1 -12 -2 137.25 19.02
 -1 -12 -2 154.75 19.45
 -1 -12 -2 129.08 8.78
 -1 -12 -2 138.16 9.73
 -1 -12 -2 143.59 10.12
 -1 -12 -3 238.25 13.49
 -1 -12 -3 209.36 22.95
 -1 -12 -3 236.76 24.02
 -1 -12 -3 240.87 24.3
 -1 -12 -3 217.08 12.47
 -1 -12 -3 262.3 13.86
 -1 -12 -3 235.19 13.59
 -1 -12 -4 163.14 10.23
 -1 -12 -4 148.06 9.42
 -1 -12 -4 149.79 18.49
 -1 -12 -4 158.71 9.87
 -1 -12 -4 130.7 18.46
 -1 -12 -4 142.12 9.59
 -1 -12 -4 151.58 10.11
 -1 -12 -5 53.31 5.14
 -1 -12 -5 40.67 5.18
 -1 -12 -5 50.1 10.78
 -1 -12 -5 47.77 4.9
 -1 -12 -5 40.67 5.02
 1 12 5 53.02 10.59
 -1 -12 -6 10.75 5.66
 -1 -12 -6 12.7 2.73
 -1 -12 -6 12.98 2.86
 1 12 6 21.46 7.56
 -1 -12 -7 232.62 11.8
 -1 -12 -7 217.44 12.53
 -1 -12 -7 219.07 11.83
 -1 -12 -7 232.2 12.66
 -1 -12 -7 229.45 13.4
 -1 -12 -8 235.69 13.16
 -1 -12 -8 231.24 11.88
 -1 -12 -8 237.27 12.75
 -1 -12 -9 52.73 4.97
 -1 -12 -9 37.88 4.39
 -1 -12 -10 32.99 3.55
 -1 -12 -10 36.06 3.36
 -1 -12 -10 31.18 3.17
 -1 -12 -10 28.19 3.59
 -1 -12 -11 84.95 4.72
 -1 -12 -11 87.78 5.03
 -1 -12 -11 96.25 5.13
 -1 -12 -12 142.14 6.56
 -1 -13 13 140.48 6.65
 -1 -13 12 174.42 8.54
 -1 -13 12 183.85 8.82
 -1 -13 11 69.16 5.18
 -1 -13 11 71.63 5.16
 -1 -13 11 68.17 4.74
 -1 -13 10 11.4 2.53
 -1 -13 10 13.2 2.57
 -1 -13 10 14.03 2.4
 -1 -13 9 22.88 3.44
 -1 -13 9 27.62 3.68
 -1 -13 9 32.03 3.91
 -1 -13 8 114.91 8.09
 -1 -13 8 120.08 8.3
 -1 -13 7 190.3 11.45
 1 13 -7 180.43 18.44
 -1 -13 7 202.57 10.37
 -1 -13 7 199.78 11.45
 -1 -13 7 217.48 20.73
 -1 -13 6 62.67 10.88
 1 13 -6 44.71 9.27
 -1 -13 5 21.07 3.66
 -1 -13 5 19.41 6.3
 1 13 -5 10.7 5.1
 -1 -13 5 19.78 3.41
 -1 -13 5 23.95 3.78
 -1 -13 5 18.25 6.66
 -1 -13 5 14.4 3.47
 -1 -13 4 336.88 17.63
 -1 -13 4 357.94 18.13
 -1 -13 4 320.14 26.46
 1 13 -4 319.61 25.32
 -1 -13 4 339.28 17.11
 -1 -13 4 362.39 17.77
 -1 -13 4 344.81 30.27
 -1 -13 4 396.05 32.32
 -1 -13 4 370.99 17.38
 -1 -13 4 335.09 16.62
 -1 -13 3 451.98 21.7
 -1 -13 3 442.53 21.83
 -1 -13 3 414.06 30.56
 1 13 -3 406.79 28.76
 -1 -13 3 477 21.11
 -1 -13 3 454.86 21.32
 -1 -13 3 496.64 37.23
 -1 -13 3 507.76 37.57
 -1 -13 3 449.97 20.77
 -1 -13 3 439.24 20.43
 -1 -13 2 264.73 14.85
 -1 -13 2 252.55 14.45
 -1 -13 2 241.51 13.78
 -1 -13 2 240.49 25.28
 -1 -13 2 256.92 26.45
 1 13 -2 194.69 18.65
 -1 -13 2 236.99 13.2
 -1 -13 2 243.86 13.34
 -1 -13 2 259.51 13.58
 -1 -13 2 273.18 22.86
 -1 -13 1 43.5 5.5
 -1 -13 1 29.34 4.78
 -1 -13 1 41.41 4.91
 -1 -13 1 35.8 8.53
 -1 -13 1 38.14 4.56
 -1 -13 1 36.2 4.44
 -1 -13 1 48.34 10.85
 -1 -13 1 40.66 10.95
 -1 -13 1 40.15 4.86
 -1 -13 1 32.49 7.88
 -1 -13 0 132.58 10.08
 -1 -13 0 139.78 10.09
 -1 -13 0 136.6 9.61
 -1 -13 0 167.23 18.46
 -1 -13 0 143.15 9.06
 -1 -13 0 113.95 14.19
 -1 -13 0 145.65 19.65
 -1 -13 0 157.11 20.38
 -1 -13 0 142.86 9.2
 -1 -13 0 142.91 9.68
 -1 -13 -1 267.93 15.01
 -1 -13 -1 309.92 28.64
 -1 -13 -1 297.18 28.44
 -1 -13 -1 280.83 25.51
 -1 -13 -1 292.01 22.83
 -1 -13 -1 304.08 15.8
 -1 -13 -1 303.07 15.02
 -1 -13 -1 294.82 16.11
 -1 -13 -1 290.88 15.87
 -1 -13 -2 120.95 17.05
 -1 -13 -2 112.53 8.64
 -1 -13 -2 131.81 17.13
 -1 -13 -2 126.84 9.2
 -1 -13 -2 122.95 8.94
 -1 -13 -2 103.72 7.85
 -1 -13 -3 1.76 4.53
 -1 -13 -4 205.36 22.19
 -1 -13 -5 60.8 5.47
 -1 -13 -5 68.37 6.71
 -1 -13 -5 69.91 6.18
 -1 -13 -5 52.44 5.29
 -1 -13 -6 242 12.99
 -1 -13 -6 241.09 12.57
 -1 -13 -6 271.81 13.79
 -1 -13 -7 26.96 3.87
 -1 -13 -7 31.84 3.37
 -1 -13 -7 28.11 4.11
 -1 -13 -8 34.83 3.96
 -1 -13 -8 39.75 4.38
 -1 -13 -9 80.18 5.57
 -1 -13 -9 87.44 5.88
 -1 -13 -9 78.06 4.8
 -1 -13 -10 139.05 7.2
 -1 -13 -10 152.99 7.28
 -1 -13 -10 129.51 6.54
 -1 -14 12 22.93 2.06
 -1 -14 11 0.47 0.75
 -1 -14 11 1.01 1.04
 -1 -14 11 0.5 1.05
 -1 -14 10 29.23 2.94
 -1 -14 10 35.78 3.43
 -1 -14 10 32.58 3.35
 -1 -14 9 67.81 5.23
 -1 -14 9 79.3 5.57
 -1 -14 9 75.76 5.64
 -1 -14 8 97.85 6.82
 -1 -14 8 100.54 6.91
 -1 -14 8 99.59 6.92
 -1 -14 7 54.61 5.17
 -1 -14 7 50.65 4.84
 -1 -14 7 51.6 5.01
 -1 -14 6 28.4 3.87
 -1 -14 6 26.52 3.61
 -1 -14 6 23.17 3.59
 -1 -14 5 68.73 6.01
 -1 -14 5 72.99 6.15
 -1 -14 5 77.37 6.44
 -1 -14 5 68.6 6.38
 -1 -14 5 69.08 5.8
 -1 -14 4 92.02 7.09
 -1 -14 4 96.67 7.15
 -1 -14 4 94.21 7.52
 -1 -14 4 94.91 7.84
 -1 -14 4 109.51 7.73
 -1 -14 3 35.19 4.41
 -1 -14 3 35.9 4.46
 -1 -14 3 38.7 4.43
 -1 -14 3 40.17 8.4
 -1 -14 3 31.81 8.87
 -1 -14 2 13.04 5.14
 -1 -14 2 17.25 7.81
 -1 -14 1 90.12 12.15
 -1 -14 1 94.45 15.18
 -1 -14 0 121.51 8.28
 -1 -14 0 115.89 16.65
 -1 -14 0 99.87 14.14
 -1 -14 0 111.1 7.81
 -1 -14 -1 67.04 5.82
 -1 -14 -1 80.05 6.68
 -1 -14 -1 79.46 7.07
 -1 -14 -1 65.36 6.27
 -1 -14 -2 2.48 1.75
 -1 -14 -2 1.91 1.88
 -1 -14 -2 2.77 2.49
 -1 -14 -2 3.97 2.24
 -1 -14 -2 5.73 2.09
 -1 -14 -3 172.26 10.61
 -1 -14 -3 169.59 10.86
 -1 -14 -3 172.49 9.88
 -1 -14 -3 177.64 10.25
 -1 -14 -4 87.75 6.8
 -1 -14 -4 76.52 6.8
 -1 -14 -4 90.12 6.15
 -1 -14 -4 70.17 5.88
 -1 -14 -5 43.28 4.24
 -1 -14 -5 50.25 5.25
 -1 -14 -5 49.73 5.01
 -1 -14 -6 5.49 2.04
 -1 -14 -6 3.51 1.5
 -1 -14 -6 5.28 2.43
 -1 -14 -6 4.61 1.94
 -1 -14 -7 31.39 3.27
 -1 -14 -7 34.91 3.97
 -1 -14 -8 60.83 4.41
 -1 -14 -8 79.44 5.38
 -1 -14 -9 7.71 1.56
 -1 -14 -9 4.89 1.29
 -1 -14 -9 5.2 1.2
 -1 -15 10 56.03 3.73
 -1 -15 10 64.7 4.01
 -1 -15 9 98.11 5.83
 -1 -15 9 98.89 5.73
 -1 -15 9 99.71 5.6
 -1 -15 8 45.25 3.92
 -1 -15 8 43.18 3.88
 -1 -15 8 40.04 3.65
 -1 -15 7 12.52 2.31
 -1 -15 7 9.66 2.23
 -1 -15 7 8.9 2.26
 -1 -15 6 86.61 6.41
 -1 -15 6 91.49 6.22
 -1 -15 6 90.09 6.38
 -1 -15 5 154.8 8.62
 -1 -15 5 133.12 8.34
 -1 -15 5 126.89 7.76
 -1 -15 5 148.26 8.84
 -1 -15 4 19.55 3.09
 -1 -15 4 22.54 3.11
 -1 -15 4 21.52 3.41
 -1 -15 4 19.62 3.14
 -1 -15 3 1.48 1.39
 -1 -15 3 2.36 1.78
 -1 -15 3 0.34 1.73
 -1 -15 3 -0.6 1.69
 -1 -15 2 77.34 6.51
 -1 -15 2 75.51 6.16
 -1 -15 2 88.8 6.33
 -1 -15 1 19.25 3.19
 -1 -15 1 21.69 3.39
 -1 -15 1 19.94 3.12
 -1 -15 0 10.57 2.71
 -1 -15 0 11.17 2.43
 -1 -15 -1 5.41 2.15
 -1 -15 -1 10.17 2.29
 -1 -15 -1 8.52 2.43
 -1 -15 -1 8.52 2.54
 -1 -15 -2 40.22 4.3
 -1 -15 -2 45.24 4.69
 -1 -15 -2 42.37 4.53
 -1 -15 -2 42.99 4.08
 -1 -15 -3 16.9 2.6
 -1 -15 -3 24.8 3.5
 -1 -15 -3 20.99 2.97
 -1 -15 -3 22.07 3.44
 -1 -15 -4 4.75 2.01
 -1 -15 -4 0.94 1.42
 -1 -15 -4 -0.89 2.18
 -1 -15 -5 17.11 2.77
 -1 -15 -5 14.21 2.44
 -1 -15 -5 11.46 1.98
 -1 -15 -6 4.01 1.82
 -1 -15 -7 -0.38 1.39
 -1 -15 -8 7.58 1.38
 -1 -16 8 3.99 1.07
 -1 -16 8 5.36 1.18
 -1 -16 7 84.71 4.97
 -1 -16 7 83.34 5.07
 -1 -16 6 114.76 6.39
 -1 -16 6 117.79 6.74
 -1 -16 5 44.74 3.74
 -1 -16 5 43.86 4.01
 -1 -16 4 4.26 1.57
 -1 -16 4 5.76 1.45
 -1 -16 4 4.51 1.71
 -1 -16 3 27.1 3.01
 -1 -16 3 25.57 2.91
 -1 -16 2 32.13 3.41
 -1 -16 2 28.46 3.15
 -1 -16 1 1.48 1.46
 -1 -16 1 0.22 1.26
 -1 -16 0 -0.25 1.36
 -1 -16 0 0.25 1.46
 -1 -16 0 -0.21 1.37
 -1 -16 -1 3.11 1.53
 -1 -16 -1 1.73 1.37
 -1 -16 -1 2.37 1.38
 -1 -16 -2 3.23 1.5
 -1 -16 -2 3.91 1.56
 -1 -16 -2 1.42 1.34
 -1 -16 -2 3.4 1.22
 -1 -16 -3 0.2 1.48
 -1 -16 -3 1.09 1.38
 -1 -16 -3 3.36 1.29
 -1 -16 -4 1.13 1.35
 -1 -16 -4 1.75 1.31
 -1 -16 -4 0.73 0.86
 -1 -16 -5 15.71 2.19
 -1 -16 -6 35.66 2.77
 -1 -17 5 0.28 0.8
 -1 -17 5 0.63 0.7
 -1 -17 4 7.51 1.57
 -1 -17 4 6.84 1.21
 -1 -17 3 46.34 3.6
 -1 -17 3 48.14 3.22
 -1 -17 2 80.05 4.79
 -1 -17 2 75.59 4.23
 -1 -17 1 30.25 2.84
 -1 -17 1 26.67 2.34
 -1 -17 1 27.07 2.53
 -1 -17 0 4.57 1.09
 -1 -17 0 3.33 1.23
 -1 -17 0 3.45 1.23
 -1 -17 -1 0.89 1
 -1 -17 -1 0.15 0.91
 -1 -17 -2 0.71 0.72
 2 -17 -4 49.91 3.53
 2 -17 -3 34.9 3.04
 2 -17 -2 -0.33 1.03
 2 -17 -2 0.36 1.01
 2 -17 -1 81.66 5.13
 2 -17 -1 81.17 5.02
 2 -17 0 20.57 2.4
 2 -17 0 19.71 2.35
 2 -17 1 23.42 2.56
 2 -17 1 26.66 2.68
 2 -17 2 6.04 1.46
 2 -17 2 5.39 1.38
 2 -17 3 29.23 2.61
 2 -17 3 18.3 1.98
 2 -17 4 43.09 3.13
 2 -17 5 13.86 1.59
 2 -16 -7 -0.13 0.89
 2 -16 -7 0.47 1.15
 2 -16 -6 61.38 4.34
 2 -16 -6 61.66 4.56
 2 -16 -5 69.9 4.92
 2 -16 -5 63.1 4.79
 2 -16 -4 63.65 4.83
 2 -16 -4 59.75 4.57
 2 -16 -4 52.81 4.43
 2 -16 -3 0.95 1.39
 2 -16 -3 3.86 1.69
 2 -16 -3 3.55 1.74
 2 -16 -2 63.77 5.12
 2 -16 -2 63.69 5
 2 -16 -1 87.62 6.2
 2 -16 -1 81.78 5.91
 2 -16 0 32.65 3.67
 2 -16 0 37.13 3.84
 2 -16 1 4.37 1.82
 2 -16 1 4.43 1.84
 2 -16 2 1.75 1.46
 2 -16 2 1.96 1.61
 2 -16 3 15.44 2.54
 2 -16 3 10.25 2.13
 2 -16 3 16.35 2.35
 2 -16 4 32 3.14
 2 -16 4 40.4 3.14
 2 -16 4 32.85 3.12
 2 -16 4 31.03 3.28
 2 -16 5 21.6 2.15
 2 -16 5 17.1 2.04
 2 -16 5 20.08 2.47
 2 -16 6 8.39 1.66
 2 -16 6 7.85 1.2
 2 -16 7 0.26 0.81
 2 -15 -9 23.05 2.44
 2 -15 -9 27.57 2.75
 2 -15 -8 8.39 2.17
 2 -15 -7 60.09 4.74
 2 -15 -7 58.16 4.98
 2 -15 -6 96.54 6.45
 2 -15 -6 86.97 6.58
 2 -15 -5 17.42 3
 2 -15 -5 24.37 3.13
 2 -15 -5 27.53 3.76
 2 -15 -4 5.77 2.43
 2 -15 -4 6.98 2.36
 2 -15 -4 4.69 1.98
 2 -15 -4 5.58 2.16
 2 -15 -3 14.49 3.04
 2 -15 -3 19.47 3.09
 2 -15 -3 12.78 2.74
 2 -15 -3 17.64 3.05
 2 -15 -2 161.02 9.56
 2 -15 -2 163.07 9.87
 2 -15 -2 157.2 9.3
 2 -15 -2 147.18 9.03
 2 -15 -1 100.6 7.06
 2 -15 -1 81.09 6.47
 2 -15 -1 82.15 6.69
 2 -15 -1 85.25 6.23
 2 -15 0 21.93 3.3
 2 -15 0 19 3.29
 2 -15 0 18.69 3.14
 2 -15 1 0.33 1.57
 2 -15 1 -0.83 1.94
 2 -15 1 1.57 1.8
 2 -15 2 26.6 3.35
 2 -15 2 28.27 3.68
 2 -15 2 30.02 3.75
 2 -15 3 152.39 8.47
 2 -15 3 141.26 8.82
 2 -15 3 141.23 8.6
 2 -15 4 54.68 4.46
 2 -15 4 49.78 4.74
 2 -15 4 48.73 4.54
 2 -15 5 26.76 3.01
 2 -15 5 18.49 2.95
 2 -15 5 21.56 2.92
 2 -15 6 2.45 1.55
 2 -15 6 2.19 1.29
 2 -15 6 3.52 1.54
 2 -15 7 84.03 4.97
 2 -15 7 95.46 5.84
 2 -15 7 89.8 5.23
 2 -15 8 199.36 8.79
 2 -15 8 167.54 7.91
 2 -15 9 113.44 5.62
 2 -14 -11 62.63 3.81
 2 -14 -10 2.73 1.27
 2 -14 -10 -0.59 1.47
 2 -14 -9 30.24 3.58
 2 -14 -8 43.67 4.15
 2 -14 -8 41.89 4.62
 2 -14 -7 113.57 7.73
 2 -14 -7 122.24 8.36
 2 -14 -6 32.85 4.13
 2 -14 -6 40.15 4.87
 2 -14 -6 36.69 4.25
 2 -14 -5 11.56 3.13
 2 -14 -5 11.15 2.83
 2 -14 -5 15.04 3.11
 2 -14 -5 12.69 2.85
 2 -14 -4 22.57 3.86
 2 -14 -4 18.38 3.51
 2 -14 -4 18.85 3.49
 2 -14 -4 18.21 3.41
 2 -14 -3 127.37 8.96
 2 -14 -3 124.33 16.6
 2 -14 -3 129.92 8.62
 2 -14 -3 121.1 8.69
 2 -14 -3 118.41 8.39
 2 -14 -2 203.25 20.93
 2 -14 -2 180.48 11.06
 2 -14 -2 183.18 10.83
 2 -14 -1 97.79 13.73
 2 -14 -1 91.6 7.02
 2 -14 0 36.24 8.76
 2 -14 1 45.8 9.87
 2 -14 2 462.45 32.94
 2 -14 2 481.73 20.75
 2 -14 2 479.78 20.89
 2 -14 2 458.97 21.39
 2 -14 3 505.63 20.66
 2 -14 3 488.32 21.3
 2 -14 3 426.71 31.95
 2 -14 3 461.73 21.18
 2 -14 3 448.17 21.2
 2 -14 3 469.92 20.79
 2 -14 3 476.32 21.52
 2 -14 4 68.03 5.96
 2 -14 4 64.34 5.68
 2 -14 4 58.88 5.5
 2 -14 4 67.35 5.91
 2 -14 4 63.34 5.05
 2 -14 4 65.29 5.49
 2 -14 5 46.58 4.84
 2 -14 5 39.55 4.34
 2 -14 5 43.38 4.43
 2 -14 5 43.21 4.78
 2 -14 5 47.75 4.02
 2 -14 5 46.81 4.46
 2 -14 6 205.08 10.93
 2 -14 6 195.75 10.3
 2 -14 6 189.16 10.04
 2 -14 6 205.11 10.39
 2 -14 6 179.95 10.51
 2 -14 7 326.39 14.72
 2 -14 7 327.89 15.28
 2 -14 7 339.73 15.2
 2 -14 7 327.76 14.43
 2 -14 8 49.22 4.15
 2 -14 8 49.44 3.63
 2 -14 8 45.67 3.86
 2 -14 8 49.57 4.35
 2 -14 9 10.84 1.96
 2 -14 9 11.8 1.8
 2 -14 10 245.07 10.4
 2 -14 10 236.68 9.85
 2 -13 -12 21.92 2.36
 2 -13 -11 5.61 1.7
 2 -13 -11 2.67 1.55
 2 -13 -11 3.63 1.81
 2 -13 -10 7.67 2.09
 2 -13 -10 11.19 2.8
 2 -13 -10 10.63 2.49
 2 -13 -9 38.38 4.57
 2 -13 -9 43.74 4.91
 2 -13 -8 105.41 7.55
 2 -13 -8 105.61 7.83
 2 -13 -8 118.34 8.49
 2 -13 -7 117.71 8.24
 2 -13 -7 103.81 8.05
 2 -13 -7 127.32 9.16
 2 -13 -6 73.83 6.77
 2 -13 -6 87.67 7.1
 2 -13 -6 83.05 13.89
 -2 13 5 108.68 13.33
 2 -13 -5 98.38 15.58
 2 -13 -4 193.03 12.42
 2 -13 -4 210.57 12.19
 2 -13 -4 181.41 21.38
 2 -13 -4 201.81 11.85
 2 -13 -4 210.36 12.35
 2 -13 -3 389.93 18.6
 2 -13 -3 358.93 18.02
 2 -13 -3 375.17 31.18
 2 -13 -3 374.38 18.81
 2 -13 -3 367.21 17.74
 2 -13 -3 358.99 17.93
 2 -13 -2 40.25 4.7
 2 -13 -2 26.52 9.16
 2 -13 -2 34.33 4.29
 2 -13 -2 35.16 8.41
 2 -13 -2 35.69 4.52
 2 -13 -2 27.82 4.04
 2 -13 -2 36.83 4.58
 2 -13 -2 30.19 4.56
 2 -13 -1 64.39 5.86
 2 -13 -1 70.31 6.37
 2 -13 -1 57.77 5.71
 2 -13 -1 76.34 12.21
 2 -13 -1 72.83 6.17
 2 -13 -1 62.51 6.01
 2 -13 -1 42.57 10.18
 2 -13 -1 64.17 6.04
 2 -13 0 51.59 5.27
 2 -13 0 57.95 5.62
 2 -13 0 63.02 6.18
 2 -13 0 63.23 5.98
 2 -13 0 60.16 11.19
 2 -13 0 58.36 5.52
 2 -13 0 56.98 5.77
 2 -13 1 423.5 20.21
 2 -13 1 436.11 19.71
 2 -13 1 403.67 20.09
 2 -13 1 429.72 20.08
 2 -13 1 379.32 30.44
 2 -13 1 435.38 19.75
 2 -13 1 451.02 20.39
 2 -13 2 169.8 10.81
 2 -13 2 157.84 18.57
 2 -13 2 180.73 10.36
 2 -13 2 164.27 10.48
 2 -13 2 169.57 10.29
 2 -13 2 171.95 10.83
 2 -13 2 179.08 10.99
 2 -13 3 6.52 2.36
 2 -13 3 9.15 2.46
 2 -13 3 6.45 4.79
 2 -13 3 8.84 2.58
 2 -13 3 6.99 2.34
 2 -13 3 9.77 2.76
 2 -13 3 7.95 2.52
 2 -13 4 351.58 17.31
 2 -13 4 336.54 17.18
 2 -13 4 359.55 28.42
 2 -13 5 362.61 28.59
 2 -13 5 340.07 16.6
 2 -13 5 351.11 15.99
 2 -13 6 109.01 6.74
 2 -13 6 101.92 7.15
 2 -13 6 88.49 13.26
 2 -13 6 105.44 7.74
 2 -13 6 100.69 7.32
 2 -13 6 95.96 7.39
 2 -13 6 113.28 7.5
 2 -13 7 16.71 3.08
 2 -13 7 21.39 3.26
 2 -13 7 21.48 3.34
 2 -13 7 26.7 3.34
 2 -13 8 148.5 8.37
 2 -13 8 136.99 8.49
 2 -13 8 129.22 8.05
 2 -13 8 133.44 7.62
 2 -13 9 172.25 9.46
 2 -13 9 181.22 9.26
 2 -13 9 177.41 9.08
 2 -13 9 169.57 8.23
 2 -13 10 143.85 7.72
 2 -13 10 148.78 7.53
 2 -13 10 134.99 6.98
 2 -13 11 20.73 2.28
 2 -13 11 19.59 2.08
 2 -12 -13 2.93 2.08
 2 -12 -12 44.94 3.76
 2 -12 -12 47.83 3.98
 2 -12 -12 41.92 4.02
 2 -12 -11 1.11 1.88
 2 -12 -11 0.29 2.16
 2 -12 -11 1.07 1.66
 2 -12 -10 3.49 2.17
 2 -12 -10 4.4 2.84
 2 -12 -9 63.44 5.73
 2 -12 -9 47.79 5.51
 2 -12 -9 61.3 6.15
 2 -12 -8 10.43 2.73
 2 -12 -8 8.02 2.87
 2 -12 -8 10.72 3.4
 2 -12 -8 13.61 6.2
 -2 12 7 48.48 9.07
 2 -12 -7 43.46 10
 2 -12 -6 22.88 4.11
 2 -12 -6 14.07 3.14
 -2 12 6 20.19 6.02
 2 -12 -6 18.67 7.86
 2 -12 -6 14.22 3.24
 2 -12 -6 19.99 3.68
 2 -12 -6 17.33 3.99
 2 -12 -5 114.04 8.93
 2 -12 -5 149.14 9.53
 -2 12 5 118.34 14.45
 2 -12 -5 122.27 17.67
 2 -12 -5 138.76 9.51
 2 -12 -5 130.79 10.05
 2 -12 -5 144.14 9.6
 2 -12 -4 415.37 20.88
 2 -12 -4 414.23 33.4
 2 -12 -4 417.37 20.18
 2 -12 -4 434.42 20.46
 2 -12 -4 431.47 20.07
 2 -12 -4 434.16 19.69
 2 -12 -4 410.59 19.83
 2 -12 -3 276.9 14.48
 2 -12 -3 297.39 27.4
 2 -12 -3 262.78 14.81
 2 -12 -3 303.82 24.99
 2 -12 -3 291 14.79
 2 -12 -3 285.19 15.8
 2 -12 -3 293.62 14.83
 2 -12 -3 299.42 15.04
 2 -12 -3 278.46 14.81
 2 -12 -2 235.11 12.53
 2 -12 -2 222.67 12.6
 2 -12 -2 212.46 21
 2 -12 -2 221.32 13.16
 2 -12 -2 223.4 12.58
 2 -12 -2 219.36 22.87
 2 -12 -2 237.26 12.96
 2 -12 -2 230.6 12.84
 2 -12 -1 214.7 11.85
 2 -12 -1 194.63 11.7
 2 -12 -1 205.87 20.58
 2 -12 -1 205.53 12.21
 2 -12 -1 212.77 12.44
 2 -12 -1 207.39 21.66
 2 -12 -1 231.45 12.46
 2 -12 -1 203.92 11.82
 2 -12 -1 209.29 11.97
 2 -12 -1 206.9 11.6
 2 -12 0 159.3 9.8
 2 -12 0 166.46 9.98
 2 -12 0 160.11 10.03
 2 -12 0 160.14 10.08
 2 -12 0 156.99 9.89
 2 -12 0 165.13 10.29
 2 -12 0 168.78 19.26
 2 -12 0 160.75 10.34
 2 -12 0 162.32 10.28
 2 -12 0 145.09 17.46
 2 -12 1 189.86 11.13
 2 -12 1 178.76 10.5
 2 -12 1 140.77 17.32
 2 -12 1 167.85 10.66
 2 -12 1 175.45 10.98
 2 -12 1 187.68 11.13
 2 -12 1 179.9 10.59
 2 -12 2 49.96 5.44
 2 -12 2 46.03 9.72
 2 -12 2 49.26 5.31
 2 -12 2 51.5 5.42
 2 -12 2 55.35 5.29
 2 -12 2 48.77 5.08
 2 -12 3 109.38 8.17
 2 -12 3 93.31 14.25
 2 -12 3 101.79 7.81
 2 -12 3 110.92 7.81
 2 -12 3 91.59 7.09
 2 -12 3 112.37 8.18
 2 -12 3 104.77 7.44
 2 -12 4 143.39 9.76
 2 -12 4 150.85 9.18
 2 -12 4 150.77 17.73
 2 -12 4 140.61 9.45
 2 -12 4 156.02 9.98
 2 -12 4 147.37 9.45
 2 -12 4 153.27 9.45
 2 -12 5 11.64 2.53
 2 -12 5 16.21 3.22
 2 -12 5 18.28 3.26
 2 -12 5 17.81 6.15
 2 -12 5 16.5 3.26
 2 -12 5 16.2 3.07
 2 -12 5 18.38 3.5
 2 -12 6 19.13 6.97
 2 -12 6 33.77 4.2
 2 -12 6 26.16 4.01
 2 -12 6 32.64 4.18
 2 -12 6 26.59 3.88
 -2 12 -7 2.51 2.64
 2 -12 7 4.99 1.88
 2 -12 7 4.61 3.95
 2 -12 8 37.82 4.29
 2 -12 8 40.77 4.48
 2 -12 8 40.58 4.58
 2 -12 8 38.06 4.34
 2 -12 9 8.74 1.92
 2 -12 9 7.79 2.3
 2 -12 9 5.23 2.11
 2 -12 9 9.52 2.28
 2 -12 10 1.24 1.5
 2 -12 10 0.27 1.34
 2 -12 10 2.51 1.34
 2 -12 11 54.18 4.37
 2 -12 11 59.39 4.37
 2 -12 12 27.15 2.54
 2 -12 12 28.41 2.54
 2 -11 -13 109.33 6.08
 2 -11 -13 148.25 7.59
 2 -11 -13 145.84 7.29
 2 -11 -13 102.41 6.03
 2 -11 -12 51.01 4.55
 2 -11 -12 62.6 5.3
 2 -11 -12 51.63 4.13
 2 -11 -12 55.63 4.76
 2 -11 -12 47.54 4.15
 2 -11 -11 58.68 5.46
 2 -11 -11 49.6 5.28
 2 -11 -11 45.3 4.27
 2 -11 -11 49.92 4.98
 2 -11 -11 47.05 4.54
 2 -11 -10 229.36 12.87
 2 -11 -10 195.63 11.26
 2 -11 -10 224.37 12.73
 2 -11 -9 265.52 13.84
 2 -11 -9 285.06 25.61
 -2 11 9 288.94 23.76
 2 -11 -8 29.89 4.72
 2 -11 -8 22.88 3.83
 2 -11 -8 34.83 4.42
 2 -11 -8 23.19 8
 -2 11 8 35.53 8.09
 2 -11 -8 30.83 4.85
 2 -11 -7 42.31 10.48
 2 -11 -7 40.33 5.69
 -2 11 7 30.8 7.46
 2 -11 -7 37.93 5.25
 2 -11 -7 42.45 4.86
 2 -11 -7 42.72 5.05
 2 -11 -7 37.68 4.71
 2 -11 -7 37.5 4.88
 2 -11 -6 205.84 12.34
 2 -11 -6 225.41 12.82
 2 -11 -6 185 11.21
 2 -11 -6 210.69 13.25
 2 -11 -6 211.34 12.3
 -2 11 6 196.2 18.98
 2 -11 -6 220.04 23.5
 2 -11 -6 206.02 12.02
 2 -11 -5 504.41 23.12
 2 -11 -5 494.74 22.97
 2 -11 -5 488.66 21.94
 2 -11 -5 530.17 22.42
 2 -11 -5 511.76 24.11
 2 -11 -5 508.54 23.04
 2 -11 -5 474.35 36.18
 2 -11 -5 515.27 22.78
 2 -11 -4 111.41 8.13
 2 -11 -4 110.88 7.76
 2 -11 -4 118.39 8.04
 2 -11 -4 108.13 16.03
 2 -11 -4 101.07 8.07
 2 -11 -4 131.39 8.53
 2 -11 -4 119.56 9.18
 2 -11 -4 113.04 8.36
 2 -11 -4 112.46 8.3
 2 -11 -3 24.32 3.66
 2 -11 -3 21.43 3.46
 2 -11 -3 18.96 3.19
 2 -11 -3 32.52 9.35
 2 -11 -3 15.41 5.73
 2 -11 -3 15.81 3.56
 2 -11 -3 24.43 3.68
 2 -11 -3 15.36 3.16
 2 -11 -3 17.37 3.84
 2 -11 -2 364.75 17.71
 2 -11 -2 357.21 17.11
 2 -11 -2 368.98 17.37
 2 -11 -2 358.39 16.94
 2 -11 -2 333.92 28.49
 2 -11 -2 354.61 17.31
 2 -11 -2 357.79 27.23
 2 -11 -2 348.36 17.08
 2 -11 -2 380.37 18.21
 2 -11 -2 361.83 17.07
 2 -11 -1 356.95 17.15
 2 -11 -1 348.58 16.75
 2 -11 -1 354 17.11
 2 -11 -1 380.55 17.27
 2 -11 -1 376.64 27.79
 2 -11 -1 342.11 16.62
 2 -11 -1 360.03 17.55
 2 -11 -1 358.21 17.14
 2 -11 -1 354.51 17.25
 2 -11 -1 354.65 28.32
 2 -11 -1 371.61 17.64
 2 -11 0 86.54 6.71
 2 -11 0 102.62 13.64
 2 -11 0 91.35 6.81
 2 -11 0 95.74 7.28
 2 -11 0 81.72 6.63
 2 -11 0 95.47 7.18
 2 -11 0 94.47 7.26
 2 -11 0 99.21 7
 2 -11 0 84.09 6.84
 2 -11 0 91.26 7.67
 2 -11 0 93.7 7.18
 2 -11 0 82.87 12.72
 2 -11 1 8.55 2.68
 2 -11 1 3.94 2.08
 2 -11 1 14.5 5.49
 2 -11 1 10.03 5.22
 2 -11 1 9.19 2.55
 2 -11 1 7.32 2.28
 2 -11 1 2.93 2.05
 2 -11 1 8.21 2.19
 2 -11 1 9.89 2.62
 2 -11 2 100.57 7.1
 2 -11 2 99.49 7.3
 2 -11 2 106.73 7.8
 2 -11 2 106.67 7.4
 2 -11 2 106.89 7.82
 2 -11 2 97.16 7.57
 2 -11 2 126.04 15.56
 2 -11 2 98.32 7.57
 2 -11 2 107.67 7.76
 2 -11 3 263.69 12.99
 2 -11 3 229.53 12.79
 2 -11 3 232.82 13.04
 2 -11 3 215.64 21.47
 2 -11 3 259.05 13.5
 2 -11 3 232.34 12.56
 2 -11 3 243.17 13.14
 2 -11 3 256.87 13.58
 2 -11 4 142.79 9.07
 2 -11 4 136.13 9.08
 2 -11 4 149.21 9.55
 2 -11 4 155.49 9.64
 2 -11 4 142.82 9.54
 2 -11 4 130.39 8.61
 -2 11 -4 123.27 14.05
 2 -11 4 139.53 9.14
 2 -11 4 141.91 16.96
 2 -11 5 4.7 2.18
 2 -11 5 -0.38 2.1
 2 -11 5 2.7 1.86
 2 -11 5 1.59 3.34
 2 -11 5 3.26 2.18
 2 -11 5 1.41 1.66
 2 -11 5 0.97 1.69
 -2 11 -5 2.62 4.12
 2 -11 5 -0.36 2.23
 2 -11 6 62.02 5.93
 2 -11 6 55.56 5.5
 2 -11 6 66.25 5.61
 2 -11 6 80.46 12.7
 2 -11 6 63.77 5.99
 2 -11 6 61.91 5.87
 -2 11 -6 74.98 11.48
 -2 11 -7 18.64 6.05
 2 -11 7 20.65 3.02
 2 -11 7 19.25 3.53
 2 -11 7 17.79 3.24
 2 -11 7 9.57 5.33
 2 -11 7 19.37 3.45
 2 -11 7 21.84 3.62
 2 -11 8 23.05 7.23
 -2 11 -8 12.9 5.85
 2 -11 9 3.37 2.18
 2 -11 9 3.34 1.68
 2 -11 9 1.8 1.7
 2 -11 9 0.92 1.82
 2 -11 10 26.06 3.49
 2 -11 10 28.84 3.64
 2 -11 10 26.96 3.38
 2 -11 11 16.03 2.52
 2 -11 12 27.64 2.98
 2 -11 12 26.22 2.92
 2 -11 13 9.52 1.46
 2 -11 13 6.85 1.34
 -2 10 15 33.73 3.7
 2 -10 -14 101.33 6.04
 2 -10 -14 107.48 6.37
 2 -10 -13 19.91 2.8
 2 -10 -13 13.58 3.02
 2 -10 -13 17.79 2.89
 2 -10 -13 19.08 2.66
 2 -10 -13 16.56 2.58
 2 -10 -12 100 7.28
 2 -10 -12 109.22 7.31
 2 -10 -12 122.65 8.36
 2 -10 -12 128.98 7.98
 2 -10 -12 120.35 7.91
 2 -10 -11 477.99 21.24
 2 -10 -11 523.44 22.63
 2 -10 -11 491.13 22.62
 2 -10 -10 329.53 16.29
 2 -10 -10 295.19 26.11
 -2 10 10 340.9 27.2
 2 -10 -9 31.52 4.47
 2 -10 -9 33.16 5.14
 2 -10 -9 32.33 4.95
 2 -10 -9 44.89 4.99
 2 -10 -9 34.08 9.87
 -2 10 9 41.4 8.86
 2 -10 -8 317.31 28.28
 -2 10 8 287.86 24.89
 2 -10 -8 315.84 16.92
 2 -10 -8 312.81 16.22
 2 -10 -8 338.75 17.69
 2 -10 -8 318.47 16.05
 2 -10 -8 325.82 16.78
 -2 10 7 294.33 23.5
 2 -10 -7 244.36 24.57
 2 -10 -7 252.42 14.51
 2 -10 -7 252.66 14.04
 2 -10 -7 271.82 15.31
 2 -10 -7 246.42 13.64
 2 -10 -7 253.82 13.61
 2 -10 -7 269.99 14.47
 -2 10 6 685.05 38.43
 2 -10 -6 566.74 40.22
 2 -10 -6 634.48 28.26
 2 -10 -6 615.75 27.24
 2 -10 -6 643.56 27.28
 2 -10 -6 620.73 26.61
 2 -10 -6 590.5 26.05
 2 -10 -6 638.74 27.04
 2 -10 -5 24.49 3.44
 2 -10 -5 25.12 4.09
 2 -10 -5 22.02 3.45
 2 -10 -5 32.04 8.52
 2 -10 -5 25.64 4.03
 2 -10 -5 22.64 4.36
 2 -10 -5 17.76 3.31
 2 -10 -5 20.52 3.28
 2 -10 -4 120.66 8.2
 2 -10 -4 101.57 13.19
 2 -10 -4 102.11 7.28
 2 -10 -4 108.52 15.46
 2 -10 -4 103.99 8.37
 2 -10 -4 109.78 7.94
 2 -10 -4 111.73 7.74
 2 -10 -4 111.72 7.56
 2 -10 -4 123.29 8.01
 2 -10 -4 103.77 7.29
 2 -10 -3 171.05 10.33
 2 -10 -3 184.84 17.73
 2 -10 -3 167.19 9.86
 2 -10 -3 183.48 10.27
 2 -10 -3 188.06 10.2
 2 -10 -3 173.39 19.04
 2 -10 -3 168.22 10.01
 2 -10 -3 180.76 10.5
 2 -10 -3 180.4 11.14
 2 -10 -3 175.66 9.84
 2 -10 -2 803.8 31.55
 2 -10 -2 796.89 31.29
 2 -10 -2 771.41 31.41
 2 -10 -2 793.54 31.36
 2 -10 -2 782.36 31.75
 2 -10 -2 772.01 31.11
 2 -10 -2 762.79 30.82
 2 -10 -2 784.95 31.39
 2 -10 -2 795.94 32.31
 2 -10 -2 794.19 31.13
 2 -10 -2 781.51 45.35
 2 -10 -2 744.98 42.28
 2 -10 -2 765.88 30.75
 2 -10 -2 779.35 32.36
 2 -10 -2 787.21 31.25
 2 -10 -1 18.41 3.09
 2 -10 -1 19.61 3.18
 2 -10 -1 23.39 3.32
 2 -10 -1 29.73 3.65
 2 -10 -1 21.21 3.14
 2 -10 -1 21.25 7.01
 2 -10 -1 22.59 6.49
 2 -10 -1 21.79 3.78
 2 -10 -1 25.52 3.68
 2 -10 -1 17.44 3.15
 2 -10 -1 19.85 3.02
 2 -10 -1 19.92 3.06
 2 -10 -1 22.32 3.38
 2 -10 -1 16.37 3.2
 2 -10 -1 16.52 3.03
 2 -10 0 15.43 2.91
 2 -10 0 14.91 2.97
 2 -10 0 12.85 2.76
 2 -10 0 16.6 2.78
 2 -10 0 9.49 5.16
 2 -10 0 16.62 3.33
 2 -10 0 12.68 4.82
 2 -10 0 14.57 2.8
 2 -10 0 15.8 2.78
 2 -10 0 20.35 3.16
 2 -10 0 16.38 3.29
 2 -10 0 19.45 3.27
 2 -10 0 13.5 3.02
 2 -10 0 12.25 2.52
 2 -10 1 16.33 2.98
 2 -10 1 21.17 3.39
 2 -10 1 20.93 3.32
 2 -10 1 26.4 3.13
 2 -10 1 22.56 3.12
 2 -10 1 16.51 2.88
 2 -10 1 22.04 6.41
 2 -10 1 17.05 3.24
 2 -10 1 23.73 3.77
 2 -10 1 17.4 3.01
 2 -10 1 22 6.11
 2 -10 1 15.47 2.73
 2 -10 1 12.94 3.91
 2 -10 2 95.15 6.98
 2 -10 2 96.63 6.98
 2 -10 2 101.87 6.96
 2 -10 2 97.94 6.69
 2 -10 2 92.17 7.57
 2 -10 2 95.63 7.55
 2 -10 2 85.34 6.83
 2 -10 2 98.13 7.16
 2 -10 2 89.65 6.58
 2 -10 2 92.38 7.03
 2 -10 2 115.84 13.85
 2 -10 3 171.8 10.29
 2 -10 3 163.67 9.95
 2 -10 3 178.04 10.04
 2 -10 3 172.59 10.3
 2 -10 3 181.72 10.51
 2 -10 3 176.53 10.26
 2 -10 3 178.44 10.62
 -2 10 -3 157.58 15.62
 2 -10 3 166.17 17.63
 2 -10 3 179.77 9.96
 2 -10 4 285 14.38
 2 -10 4 289.4 14.43
 2 -10 4 288.32 14.08
 2 -10 4 300.37 14.7
 -2 10 -4 285.34 22.64
 2 -10 4 288.33 14.69
 2 -10 4 276.85 14.13
 2 -10 4 271.08 23.67
 2 -10 4 284.05 14.35
 2 -10 5 95.18 7.22
 2 -10 5 95.19 6.89
 2 -10 5 95.19 7.33
 2 -10 5 93.58 6.94
 2 -10 5 86.96 13.36
 2 -10 5 98.3 7.33
 -2 10 -5 97.87 13.14
 2 -10 6 3.1 3.25
 2 -10 6 3.71 2.12
 2 -10 6 2.5 1.83
 2 -10 6 -0.34 1.86
 2 -10 6 5.52 2.38
 -2 10 -6 -1.44 3.03
 2 -10 6 4.39 2.4
 2 -10 7 57.75 5.68
 2 -10 7 57.12 5.47
 2 -10 7 56.52 5.16
 -2 10 -7 80.43 12.4
 2 -10 7 68.43 6.12
 2 -10 7 66.12 11.51
 2 -10 8 260.67 13.51
 2 -10 8 252.83 13.6
 2 -10 8 214.25 21.94
 2 -10 8 291.14 14.49
 -2 10 -8 265.39 23.89
 2 -10 8 260.5 12.96
 2 -10 9 330.35 16.15
 -2 10 -9 333.5 26.98
 2 -10 9 280.61 24.75
 2 -10 10 2.66 1.81
 2 -10 10 2.66 1.94
 2 -10 11 51.77 4.55
 -2 10 -11 51.56 4.28
 2 -10 11 54.94 4.94
 -2 10 -12 70.42 4.68
 -2 10 -13 52.21 3.43
 2 -10 13 85.27 4.95
 2 -10 14 41.04 2.84
 2 -10 14 52.7 3.26
 -2 9 16 105.06 5.61
 2 -9 -15 18.08 2.23
 2 -9 -15 15.11 1.7
 2 -9 -15 15.52 2.16
 2 -9 -14 67.4 5.06
 2 -9 -14 63.22 5.01
 2 -9 -14 67.32 4.67
 2 -9 -14 70.96 5.47
 2 -9 -14 77.74 5.97
 2 -9 -13 115.11 7.55
 2 -9 -13 109.69 7.21
 2 -9 -13 110.76 7.67
 2 -9 -13 101.7 6.82
 2 -9 -13 100.47 7.23
 2 -9 -13 113.88 6.92
 2 -9 -12 248.39 13.67
 2 -9 -12 257.45 13.4
 2 -9 -12 250.09 13.15
 2 -9 -12 248.23 12.98
 2 -9 -11 198.69 11.7
 2 -9 -11 189.07 19.32
 -2 9 11 204.56 20.51
 2 -9 -10 4.41 3.08
 2 -9 -10 4.59 2.47
 2 -9 -10 10.04 3.08
 2 -9 -10 9.46 5.73
 -2 9 10 12.25 6.23
 2 -9 -9 102.38 8.63
 2 -9 -9 112.68 8.97
 2 -9 -9 102.46 14.96
 -2 9 9 111.55 14.85
 2 -9 -9 112.06 8.29
 2 -9 -8 503.09 22.63
 2 -9 -8 485.95 22.07
 2 -9 -8 487.64 23.07
 2 -9 -8 471.01 34.7
 -2 9 8 482.21 32.81
 2 -9 -8 473.43 21.8
 2 -9 -7 477.57 22.24
 2 -9 -7 511.88 23.54
 2 -9 -7 471.3 21.89
 2 -9 -7 496.32 21.88
 -2 9 7 466.95 31.39
 2 -9 -7 469.11 34.71
 2 -9 -7 519.76 22.09
 2 -9 -6 245.23 13.18
 2 -9 -6 232.16 13.69
 2 -9 -6 243.07 12.73
 2 -9 -6 230.46 13.11
 2 -9 -6 239.27 22.91
 -2 9 6 217.19 19.15
 2 -9 -6 245.94 12.7
 2 -9 -6 257.3 13.19
 2 -9 -5 19.28 3.12
 2 -9 -5 26.29 3.94
 2 -9 -5 21.32 3.19
 2 -9 -5 12.13 5.32
 2 -9 -5 19.74 3.36
 2 -9 -5 19.41 3.06
 2 -9 -5 26.18 3.98
 2 -9 -5 22.52 3.16
 2 -9 -5 16.55 2.99
 2 -9 -4 347.15 16.4
 2 -9 -4 371.06 25.13
 2 -9 -4 360.96 16.18
 2 -9 -4 327.79 16.27
 2 -9 -4 357.48 16.16
 2 -9 -4 344.49 15.81
 2 -9 -4 326.85 26.28
 2 -9 -4 345.13 17.14
 2 -9 -4 335.93 15.63
 2 -9 -4 340.59 15.91
 2 -9 -4 356.81 15.96
 2 -9 -3 497.93 21.05
 2 -9 -3 520.21 21.82
 2 -9 -3 545.8 31.81
 2 -9 -3 544.49 22.29
 2 -9 -3 542.36 21.83
 2 -9 -3 506.29 22.04
 2 -9 -3 540.43 22.4
 2 -9 -3 519.12 21.85
 2 -9 -3 512.01 21.99
 2 -9 -3 534.78 21.76
 2 -9 -3 498.47 33.23
 2 -9 -3 514.56 22.61
 2 -9 -3 510.6 21.57
 2 -9 -3 490.53 22.66
 2 -9 -3 518.66 21.6
 2 -9 -2 185.75 9.92
 2 -9 -2 173.73 9.67
 2 -9 -2 178.89 9.81
 2 -9 -2 179.57 9.73
 2 -9 -2 179.91 9.33
 2 -9 -2 172.57 9.76
 2 -9 -2 171.3 10.29
 2 -9 -2 195.19 10.28
 2 -9 -2 179.71 9.73
 2 -9 -2 191.78 10.19
 2 -9 -2 170.5 9.42
 2 -9 -2 153.05 16.47
 2 -9 -2 181.34 9.56
 2 -9 -2 160.85 9.24
 2 -9 -2 189.16 16.76
 2 -9 -2 173.3 10.35
 2 -9 -2 218.53 19.05
 2 -9 -1 4.44 1.82
 2 -9 -1 2.88 1.54
 2 -9 -1 2.77 1.89
 2 -9 -1 6.32 3.98
 2 -9 -1 1.43 3.36
 2 -9 -1 1.85 1.83
 2 -9 -1 3.34 1.78
 2 -9 -1 3.81 1.58
 2 -9 -1 3.25 1.64
 2 -9 -1 -1.24 4.51
 2 -9 -1 5.69 2.16
 2 -9 -1 1.31 1.43
 2 -9 -1 3.94 1.68
 2 -9 -1 6.38 1.79
 2 -9 -1 1.09 2.29
 2 -9 -1 3.74 2.11
 2 -9 -1 2.03 1.67
 2 -9 0 2.2 3.06
 2 -9 0 7.57 2.01
 2 -9 0 5.11 2.07
 2 -9 0 5.57 1.73
 2 -9 0 8.52 2.16
 2 -9 0 13.83 4.94
 2 -9 0 5.74 4.52
 2 -9 0 6.24 1.94
 2 -9 0 3.83 1.69
 2 -9 0 4.75 3.95
 2 -9 0 9.79 2.22
 2 -9 0 6.34 2.23
 2 -9 0 3.75 2.03
 2 -9 0 8.94 2.63
 2 -9 0 6.84 2.15
 2 -9 0 5.34 1.73
 2 -9 1 255.44 12.77
 2 -9 1 258.6 12.56
 2 -9 1 255.67 12.81
 -2 9 -1 223.36 16.91
 2 -9 1 273.82 21.11
 2 -9 1 259.12 12.15
 2 -9 1 257.54 12.46
 2 -9 1 265.71 12.78
 2 -9 1 264.72 21.86
 2 -9 1 263.3 13.57
 2 -9 1 254.99 12.83
 2 -9 1 258.78 12.91
 2 -9 1 263.64 12.57
 2 -9 1 276.73 21.13
 2 -9 1 255.45 12.8
 2 -9 2 641.53 25.33
 2 -9 2 625.36 24.97
 2 -9 2 633.18 35.77
 2 -9 2 615.4 24.82
 2 -9 2 624.43 25.2
 2 -9 2 622.32 24.8
 2 -9 2 595.45 24.8
 2 -9 2 602.63 25.83
 2 -9 2 586.74 25.14
 2 -9 2 600.72 25.23
 2 -9 2 611.59 25.14
 2 -9 2 593.21 25.25
 2 -9 3 613.24 24.66
 2 -9 3 592.29 24.34
 2 -9 3 598.56 25.08
 2 -9 3 608.25 24.91
 2 -9 3 574.43 24.26
 2 -9 3 574.8 35.43
 2 -9 3 629.58 24.78
 -2 9 -3 605.57 33.88
 2 -9 3 585.84 25.23
 2 -9 3 558.77 24.43
 2 -9 3 602.15 24.89
 2 -9 4 24.17 3.67
 2 -9 4 24.59 6.85
 -2 9 -4 33.22 7.21
 2 -9 4 26.29 3.59
 2 -9 4 26.76 3.56
 2 -9 4 28.26 3.51
 2 -9 4 24.68 3.29
 2 -9 5 75.97 6.25
 2 -9 5 53.27 10.06
 2 -9 5 86.25 6.2
 2 -9 5 79.27 6
 2 -9 5 73.61 6.02
 -2 9 -5 72.1 11.3
 2 -9 6 667.02 26.87
 2 -9 6 594.93 38.18
 2 -9 6 613.4 25.79
 2 -9 6 600.92 25.83
 2 -9 6 642.51 26.12
 -2 9 -6 630.14 38.93
 2 -9 7 274.58 13.71
 2 -9 7 234.77 21.98
 2 -9 7 236.36 12.38
 -2 9 -7 288.33 24.29
 2 -9 7 238.1 12.42
 2 -9 7 227.86 12.52
 2 -9 8 16.03 2.86
 2 -9 8 10.68 5.34
 2 -9 8 18.21 3.18
 2 -9 8 16.1 3.36
 -2 9 -8 27.09 8.04
 2 -9 9 103.86 6.95
 -2 9 -9 119.99 15.87
 2 -9 9 90.59 13.5
 2 -9 9 97.54 7.24
 2 -9 9 101.2 7.73
 2 -9 10 519.07 34.58
 -2 9 -10 540.89 36.56
 2 -9 11 238.99 12.3
 2 -9 11 263.44 13.06
 -2 9 -12 1.25 1.49
 2 -9 12 0.26 1.57
 2 -9 12 1.4 1.35
 -2 9 -13 9.68 1.92
 -2 9 -14 44.77 3.09
 -2 8 16 3.36 2.27
 2 -8 -16 0.11 0.86
 2 -8 -16 1.09 0.97
 2 -8 -15 73.89 5.07
 2 -8 -15 81.82 5.52
 2 -8 -15 80.37 5.2
 2 -8 -14 75.16 5.93
 2 -8 -14 71.66 5.79
 2 -8 -14 82.84 6.49
 2 -8 -14 80.93 5.84
 2 -8 -13 46.18 4.87
 2 -8 -13 54.93 5.43
 2 -8 -13 43.38 4.66
 2 -8 -13 42.79 4.89
 -2 8 12 79.24 12.67
 -2 8 11 28.25 8.09
 2 -8 -11 11.18 5.32
 2 -8 -11 23.91 3.92
 2 -8 -11 15.04 3.87
 2 -8 -11 14.06 3.37
 2 -8 -10 163.8 10.38
 2 -8 -10 178.2 18.94
 -2 8 10 173.66 18.84
 2 -8 -10 170.66 11.02
 2 -8 -9 235.69 22.32
 -2 8 9 222.05 21.26
 2 -8 -9 264.48 14.47
 2 -8 -9 245.6 13.38
 2 -8 -8 96.78 7.15
 2 -8 -8 99.12 14.2
 -2 8 8 90.75 12.65
 2 -8 -8 89.95 7.2
 2 -8 -8 82.77 7.53
 2 -8 -8 93.28 6.89
 2 -8 -7 1.61 2.46
 2 -8 -7 2.65 1.86
 -2 8 7 3.55 3.73
 2 -8 -7 3.47 1.82
 2 -8 -7 2.95 4.1
 2 -8 -7 6.01 2.08
 2 -8 -7 3.17 1.92
 2 -8 -6 83.16 6.13
 -2 8 6 74.09 10.1
 2 -8 -6 83 12.28
 2 -8 -6 72.7 6.59
 2 -8 -6 79.5 6.34
 2 -8 -6 84.62 5.69
 2 -8 -6 73.46 6.01
 2 -8 -6 75.67 5.67
 2 -8 -5 121.11 7.1
 2 -8 -5 118.82 7.49
 2 -8 -5 103.92 13.89
 2 -8 -5 110.55 7.54
 2 -8 -5 114.15 7.27
 2 -8 -5 108.63 8.03
 2 -8 -5 112.51 7.09
 2 -8 -5 115.45 7.53
 2 -8 -5 125.39 7.56
 2 -8 -4 758.41 28.83
 2 -8 -4 729.34 29.46
 2 -8 -4 745.75 38.62
 2 -8 -4 727.94 29.02
 2 -8 -4 753.64 28.67
 2 -8 -4 748.98 29.7
 2 -8 -4 758.26 29.21
 2 -8 -4 779.37 29.14
 2 -8 -4 735.82 41.43
 2 -8 -4 683.43 28.3
 2 -8 -4 770.6 29.18
 2 -8 -4 822.4 40.89
 2 -8 -4 768.94 29.81
 2 -8 -4 686.64 29.96
 2 -8 -4 745.9 29.15
 2 -8 -3 386.49 16.9
 2 -8 -3 380.82 24.41
 2 -8 -3 372.12 16.82
 2 -8 -3 367.01 17.37
 2 -8 -3 396.86 16.7
 2 -8 -3 381.22 16.44
 2 -8 -3 337.92 25.24
 2 -8 -3 389.76 16.41
 2 -8 -3 382.87 16.89
 2 -8 -3 391.37 16.58
 2 -8 -3 367.57 15.98
 2 -8 -3 383.41 16.35
 2 -8 -3 373.5 16.65
 2 -8 -3 387.27 17.29
 2 -8 -3 438.72 26.9
 2 -8 -2 11.98 2.12
 2 -8 -2 16.83 4.92
 2 -8 -2 13 2.36
 2 -8 -2 9.66 2.11
 2 -8 -2 15.12 2.48
 2 -8 -2 10.97 2.36
 2 -8 -2 6.52 3.97
 2 -8 -2 18.38 5.47
 2 -8 -2 11.72 2.11
 2 -8 -2 9.61 2.09
 2 -8 -2 8.57 1.94
 2 -8 -2 12.15 2.71
 2 -8 -2 13.62 2.35
 2 -8 -2 17.86 5.38
 2 -8 -2 13.74 2.42
 2 -8 -2 10.06 2.15
 2 -8 -2 12.57 2.6
 2 -8 -1 212 10.1
 2 -8 -1 221.15 10.47
 2 -8 -1 219.8 10.61
 2 -8 -1 203.26 10.45
 2 -8 -1 198.45 18.45
 2 -8 -1 210.11 10.34
 -2 8 1 160.42 12.09
 2 -8 -1 217.87 10.42
 2 -8 -1 210.6 10.8
 2 -8 -1 224.77 10.56
 2 -8 -1 216.85 10.27
 2 -8 -1 205.85 10.3
 2 -8 -1 214.37 10.55
 2 -8 -1 187.65 10.79
 2 -8 -1 204.83 10.55
 2 -8 0 166.98 17.04
 2 -8 0 194.51 9.75
 2 -8 0 200.45 9.91
 2 -8 0 207.98 9.89
 2 -8 0 198.01 9.96
 2 -8 0 193.07 10.08
 2 -8 0 177.6 10.28
 2 -8 0 192.09 10.05
 2 -8 0 192.31 9.9
 2 -8 0 198.8 10.02
 -2 8 -1 667.36 33.92
 2 -8 1 657.06 38.91
 2 -8 1 737.58 37.37
 2 -8 1 742.59 27.61
 2 -8 1 708.08 27.46
 2 -8 1 720.65 27.69
 2 -8 1 673.04 27.06
 2 -8 1 715.31 27.69
 2 -8 1 701.55 27.74
 2 -8 1 707.59 27.79
 2 -8 1 679.03 37.56
 2 -8 1 708.74 28.43
 2 -8 1 710.27 27.85
 2 -8 1 703.43 27.76
 2 -8 2 314.86 14.34
 2 -8 2 363.11 24.17
 2 -8 2 300.3 14.95
 2 -8 2 329.6 14.7
 -2 8 -2 323.21 21.28
 2 -8 2 307.47 14.15
 2 -8 2 325.02 14.74
 2 -8 2 325.64 14.44
 2 -8 2 345.52 22.98
 2 -8 2 320.46 14.72
 2 -8 2 347.42 15.06
 2 -8 3 289.05 13.54
 2 -8 3 279.72 13.33
 2 -8 3 277.61 12.99
 2 -8 3 279.35 13.13
 2 -8 3 276.68 21.2
 2 -8 3 288.22 13.26
 2 -8 3 277.66 13.74
 2 -8 3 310.99 22.17
 2 -8 3 291.96 13.78
 2 -8 3 281.92 13.63
 2 -8 4 295.31 13.98
 2 -8 4 306.79 14.66
 -2 8 -4 309.04 22.84
 2 -8 4 302.61 13.9
 2 -8 4 320.72 14.47
 2 -8 4 295.9 22.52
 2 -8 4 288.16 13.74
 2 -8 4 305.16 14.42
 2 -8 5 171.27 9.5
 2 -8 5 173.39 10.09
 2 -8 5 182.31 9.79
 2 -8 5 187.33 10.16
 2 -8 5 166.06 9.33
 -2 8 -5 172.33 17.36
 2 -8 6 51.62 4.65
 2 -8 6 44.87 4.71
 2 -8 6 43.42 4.41
 -2 8 -6 53.29 9.85
 2 -8 6 35.2 8.02
 2 -8 6 49.87 4.6
 2 -8 7 49.04 4.78
 2 -8 7 44.33 9.12
 2 -8 7 55.34 5.33
 2 -8 7 47.77 4.56
 2 -8 7 52.05 4.85
 -2 8 -7 63.83 11.36
 2 -8 8 105.34 7.41
 2 -8 8 98.45 13.8
 2 -8 8 122.29 8.29
 2 -8 8 111.96 7.05
 2 -8 8 97.7 7.07
 -2 8 -9 139.4 17.65
 2 -8 9 139.8 16.73
 2 -8 9 158.77 9.97
 2 -8 9 158.1 9.54
 2 -8 9 154.61 9.22
 -2 8 -10 100.27 14.46
 2 -8 10 66.24 11.53
 2 -8 10 90.63 7.05
 2 -8 10 99.56 6.74
 2 -8 10 92.84 6.89
 2 -8 11 153.51 16.67
 -2 8 -11 153.98 18.05
 2 -8 12 117.3 7.67
 2 -8 12 134.29 7.95
 2 -8 12 122.27 7.57
 -2 8 -13 94.68 6.41
 -2 8 -14 3.01 1.37
 -2 8 -15 46.12 3.03
 -2 7 17 0.51 1.35
 2 -7 -17 0.5 0.75
 2 -7 -16 5.27 1.81
 -2 7 16 3.64 3.11
 2 -7 -16 7.92 1.87
 2 -7 -15 13.26 2.66
 2 -7 -15 9.6 2.24
 2 -7 -15 6.9 2.17
 2 -7 -14 5.66 2.52
 2 -7 -14 3.8 2.19
 2 -7 -14 5.48 2.42
 2 -7 -14 4.69 3.58
 2 -7 -13 4.43 2.49
 2 -7 -13 9.08 2.75
 -2 7 13 7.66 5.58
 2 -7 -12 132 8.82
 2 -7 -12 137.58 9.36
 2 -7 -12 140.71 9.73
 2 -7 -12 142.66 9.5
 -2 7 12 151.43 17.84
 2 -7 -11 6.82 2.83
 2 -7 -11 13.03 3.21
 -2 7 11 18.97 6.65
 2 -7 -10 131.31 9.11
 2 -7 -10 130.93 15.34
 -2 7 10 94.36 14.14
 2 -7 -9 227.74 12.81
 2 -7 -9 234.92 21.03
 -2 7 9 188.45 19.1
 2 -7 -9 218.74 12.11
 2 -7 -8 18.34 3.08
 2 -7 -8 22.42 3.34
 -2 7 8 17.01 5.74
 2 -7 -8 21.38 3.44
 2 -7 -8 18.97 3.61
 2 -7 -8 29.94 7.72
 2 -7 -7 28.75 3.56
 2 -7 -7 22.79 3.33
 2 -7 -7 30.01 3.65
 2 -7 -7 27.27 3.98
 2 -7 -7 23.39 7.27
 -2 7 7 17.1 5.57
 2 -7 -7 28.98 3.54
 -2 7 6 163.9 14.32
 2 -7 -6 156.91 16.14
 2 -7 -6 157.8 8.66
 2 -7 -6 149.56 8.86
 2 -7 -6 150.83 7.96
 2 -7 -6 151.72 8.78
 2 -7 -6 146.04 9.29
 2 -7 -6 140.09 8.2
 2 -7 -5 644.83 25.13
 2 -7 -5 649.85 24.7
 2 -7 -5 617.96 24.79
 2 -7 -5 634.76 25.6
 2 -7 -5 642.01 25.21
 2 -7 -5 626.88 25.41
 2 -7 -5 600.17 35.57
 2 -7 -4 285.22 12.93
 2 -7 -4 290.08 13.09
 2 -7 -4 275.42 13.05
 2 -7 -4 267.09 19.74
 2 -7 -4 271.26 12.56
 2 -7 -4 275 12.62
 2 -7 -4 274.8 12.53
 2 -7 -4 287.93 12.42
 2 -7 -4 278.85 12.7
 2 -7 -3 28.02 3.05
 2 -7 -3 23.47 2.72
 2 -7 -3 26.7 5.78
 2 -7 -3 23.28 2.7
 2 -7 -3 28.12 2.94
 2 -7 -2 312.16 19.6
 2 -7 -2 262.01 20.63
 2 -7 -2 271.79 20.18
 2 -7 -2 313.47 20.93
 -2 7 2 285.81 13.8
 2 -7 -1 10.82 4.35
 2 -7 -1 11.74 4.56
 2 -7 -1 13.41 4.97
 2 -7 -1 10.9 3.94
 2 -7 0 723.06 35.89
 2 -7 0 614.82 34.03
 2 -7 0 641.13 36.11
 2 -7 0 744.07 34.77
 2 -7 1 323.48 20.9
 2 -7 1 311.5 20.22
 2 -7 1 267.49 20.77
 2 -7 1 264.09 18.69
 2 -7 2 69.67 5.14
 2 -7 2 92.6 10.43
 2 -7 2 75.03 5.02
 2 -7 2 73.87 10.25
 2 -7 2 72.02 5.19
 2 -7 3 266.11 12.8
 2 -7 3 277.15 19.9
 2 -7 3 277.73 12.47
 2 -7 3 284.58 12.81
 2 -7 3 270.94 12.6
 2 -7 3 267.1 12.37
 2 -7 3 275.04 12.85
 2 -7 4 1048.74 38.44
 2 -7 4 1038.81 38.85
 2 -7 4 1041.97 39.25
 2 -7 4 1077.77 38.49
 2 -7 4 1005.14 48.81
 2 -7 4 1013.71 39
 2 -7 4 993.84 38.54
 2 -7 5 3.09 1.67
 -2 7 -5 2.3 3.82
 2 -7 5 1.87 1.32
 2 -7 5 2.49 1.89
 2 -7 5 2.47 1.66
 2 -7 5 4.55 2.07
 2 -7 5 5.17 1.74
 -2 7 -6 319.84 24.05
 2 -7 6 289.31 13.48
 2 -7 6 272.79 13.33
 2 -7 6 283.97 13.95
 2 -7 6 285.33 13.31
 -2 7 -7 351.75 26.62
 2 -7 7 304.94 14.98
 2 -7 7 314.99 15.07
 2 -7 7 326.61 15.73
 2 -7 7 347.14 14.95
 2 -7 8 29.39 3.69
 2 -7 8 25.83 3.44
 -2 7 -8 26.04 7.92
 2 -7 8 28.87 3.92
 2 -7 8 22.61 3.43
 2 -7 9 33.31 4.13
 2 -7 9 28.17 3.97
 2 -7 9 39.47 4.57
 -2 7 -9 43.76 9.69
 2 -7 9 40.18 4.2
 2 -7 10 87.39 6.72
 2 -7 10 81.43 6.74
 -2 7 -10 91.28 14.44
 2 -7 10 78.06 6.2
 2 -7 10 104.83 7.41
 2 -7 11 149.73 9.53
 2 -7 11 142.38 16.18
 2 -7 11 158.78 9.45
 -2 7 -11 154.18 18.37
 2 -7 11 160.34 9.64
 2 -7 12 26.09 3.38
 2 -7 12 28.73 3.59
 -2 7 -12 27.06 7.62
 2 -7 12 25.28 3.67
 -2 7 -13 144.13 8.73
 2 -7 13 140.57 7.97
 2 -7 13 140.18 7.85
 2 -7 13 142.6 8.54
 -2 7 -14 176.88 9.29
 -2 7 -15 30.96 2.89
 2 -6 -17 52.04 3.74
 2 -6 -17 62.35 3.88
 2 -6 -16 2.98 1.75
 -2 6 16 7.14 3.62
 2 -6 -15 48.48 4.7
 2 -6 -15 42.04 4.04
 2 -6 -15 36.05 4.4
 2 -6 -14 204.56 11.6
 2 -6 -14 237.9 12.43
 2 -6 -14 216.59 12.21
 2 -6 -13 274.24 14.26
 -2 6 13 213.8 22.45
 2 -6 -12 13.18 3.34
 -2 6 12 19.55 7.06
 2 -6 -12 12.17 3.2
 -2 6 11 194.71 19.87
 2 -6 -11 157 10.33
 2 -6 -11 164.98 10.2
 2 -6 -11 173.94 10.58
 2 -6 -10 409.27 27.87
 -2 6 10 433.76 30.36
 2 -6 -10 396.71 18.89
 2 -6 -9 342.76 25.59
 -2 6 9 399.93 27.46
 2 -6 -9 348.22 16.75
 2 -6 -9 365.14 17.3
 2 -6 -8 4.08 1.98
 2 -6 -8 1.48 1.62
 2 -6 -8 1.68 1.87
 -2 6 8 7.84 4.55
 2 -6 -8 3.57 2.79
 2 -6 -7 25.84 3.32
 2 -6 -7 18.01 5.62
 2 -6 -7 28.03 3.49
 2 -6 -7 29.02 3.32
 2 -6 -7 24.9 3.62
 2 -6 -7 30.38 3.54
 -2 6 7 38.65 6.94
 2 -6 -6 632.77 31.37
 2 -6 -6 566.53 23.81
 2 -6 -6 637.62 24.29
 2 -6 -6 630.12 24.69
 2 -6 -6 598.43 25.06
 2 -6 -6 654.42 24.65
 2 -6 -5 672.77 26.66
 2 -6 -5 706.02 26.68
 2 -6 -5 644.48 35.68
 2 -6 -5 694.88 34.06
 2 -6 -5 683.29 26.17
 2 -6 -5 676.73 26.3
 2 -6 -4 21.22 4.85
 2 -6 -4 16.44 5.13
 2 -6 -4 30 5.53
 2 -6 -3 467.13 23.66
 2 -6 -3 473.39 24.58
 2 -6 -3 435.09 25.1
 -2 6 3 385.92 15.42
 -2 6 2 1086.51 39.48
 2 -6 -2 1036.67 45.66
 2 -6 -2 1062.06 47.06
 2 -6 -2 1045.83 48.47
 2 -6 -2 1030.09 47.52
 2 -6 -1 387.31 21.71
 2 -6 -1 398.56 22.84
 2 -6 -1 365.54 23.28
 2 -6 -1 388.72 22.74
 2 -6 0 61.98 7.37
 2 -6 0 65.83 8.18
 2 -6 0 45.54 7.73
 2 -6 0 55.09 7.92
 2 -6 1 101.76 9.86
 2 -6 1 122.65 11.17
 2 -6 1 109.5 11.52
 2 -6 1 114.61 10.64
 2 -6 2 27.34 5.24
 2 -6 2 22.51 5.11
 2 -6 3 182.66 14.58
 2 -6 3 184.25 14.57
 2 -6 3 188.58 14.77
 2 -6 4 81.12 5.65
 2 -6 4 94.54 9.94
 2 -6 4 82.75 10.16
 2 -6 5 9.53 2.18
 2 -6 5 14.78 2.3
 -2 6 -5 9.47 4.7
 2 -6 5 9.04 3.81
 2 -6 5 7.2 3.92
 2 -6 5 12.55 2.23
 2 -6 5 16.17 2.43
 2 -6 6 15.18 2.34
 -2 6 -6 8.34 4.52
 2 -6 6 10.76 2.16
 2 -6 6 11.41 2.39
 2 -6 6 13.03 2.4
 2 -6 6 9.32 2.32
 2 -6 7 58.16 4.52
 2 -6 7 56.47 4.88
 -2 6 -7 62.35 10.32
 2 -6 7 62.84 5.42
 2 -6 7 55.37 4.91
 2 -6 7 53.71 4.76
 2 -6 8 58.11 5.14
 -2 6 -8 61.2 11
 2 -6 8 58.13 5.39
 2 -6 8 65.26 5.42
 2 -6 8 59.51 5.28
 -2 6 -9 3.14 3.68
 2 -6 9 0.34 1.97
 2 -6 9 0.34 2
 2 -6 9 2.72 1.91
 2 -6 9 1.27 1.91
 2 -6 10 72.71 6.45
 2 -6 10 73.2 5.89
 -2 6 -10 76.64 13.15
 2 -6 10 76.26 6.29
 2 -6 10 69.87 6.06
 2 -6 11 136.94 9.04
 2 -6 11 131.55 8.28
 2 -6 11 134.94 8.7
 2 -6 11 136.45 8.74
 -2 6 -11 135.59 17.4
 -2 6 -12 424.31 31.43
 2 -6 13 86.4 5.8
 2 -6 13 75.17 5.86
 2 -6 14 39.02 3.93
 -2 6 -14 38.26 4.06
 2 -6 15 105.16 6.22
 -2 6 -15 120.93 6.66
 -2 6 -16 164.25 7.39
 2 -5 -18 28.02 2.21
 -2 5 17 17.42 3.12
 2 -5 -17 24.56 2.71
 -2 5 16 270.86 14.41
 2 -5 -16 303.22 13.88
 2 -5 -15 582.06 24.29
 2 -5 -15 541.55 22.88
 2 -5 -15 614.94 24.85
 2 -5 -14 397.14 18.12
 -2 5 14 430.96 31.64
 2 -5 -14 387.72 18.66
 2 -5 -13 1.55 2.76
 2 -5 -13 7.25 2.77
 -2 5 13 8.32 5.52
 -2 5 13 0.62 2.03
 2 -5 -13 5.42 3.06
 -2 5 12 389.76 17.93
 2 -5 -12 395.36 18.7
 2 -5 -12 385.84 18.83
 2 -5 -11 1286.66 46.76
 -2 5 11 1161.53 45.92
 2 -5 -11 1256.36 47.25
 -2 5 11 1218.68 62.58
 2 -5 -11 1215.54 47.27
 2 -5 -10 604.89 24.27
 -2 5 10 559.5 23.2
 2 -5 -10 543.1 32.39
 -2 5 10 489.27 34.04
 2 -5 -10 552.73 24.17
 -2 5 9 25.35 6.39
 2 -5 -9 26.65 6.38
 2 -5 -9 21.28 3.42
 -2 5 9 27.78 3.16
 -2 5 8 566.04 32.88
 2 -5 -8 593.83 24.35
 2 -5 -8 577.2 23.92
 2 -5 -8 580.75 23.91
 2 -5 -7 757.36 40.54
 2 -5 -7 858.55 31.75
 2 -5 -7 827.63 32.02
 2 -5 -7 799.55 32.25
 2 -5 -7 848.83 31.96
 2 -5 -7 823.01 31.72
 2 -5 -6 860.01 33.09
 2 -5 -6 883.84 32.8
 2 -5 -6 858.12 32.9
 -2 5 6 875.54 40.28
 2 -5 -6 804.55 41.48
 2 -5 -5 102.91 10.64
 2 -5 -5 79.21 8.49
 2 -5 -4 84.2 8.72
 2 -5 -4 95.19 10.04
 2 -5 -4 105.2 9.6
 2 -5 -3 685.88 30.63
 2 -5 -3 623.3 31.83
 2 -5 -3 663.04 30.98
 2 -5 -3 644.91 25.4
 2 -5 -2 469.53 18.52
 2 -5 -2 483.11 23.55
 2 -5 -2 412.93 23.81
 2 -5 -2 457.07 23.85
 2 -5 -2 455.85 25.04
 2 -5 -1 6.65 2.91
 2 -5 -1 5.61 3.13
 2 -5 -1 5.63 3.09
 2 -5 -1 9.5 3.14
 2 -5 0 7.23 3.29
 2 -5 0 10.56 3.92
 2 -5 0 5.39 2.15
 2 -5 0 7.23 2.91
 2 -5 0 5.86 2.63
 2 -5 1 428.17 22.3
 2 -5 1 442.06 21.69
 2 -5 1 443.2 24.33
 2 -5 1 425.2 22.83
 2 -5 1 456.7 23.2
 2 -5 2 513.16 25.81
 2 -5 2 530.66 25.93
 2 -5 2 495.46 25.47
 2 -5 3 352.48 19.72
 2 -5 3 339.03 20.45
 2 -5 4 123.13 10.76
 2 -5 4 143.41 12.75
 2 -5 5 138.56 11.14
 2 -5 5 127.54 7.33
 -2 5 -6 9.86 4.62
 2 -5 6 10.71 4.23
 2 -5 6 8.82 2.18
 2 -5 7 2.6 1.28
 -2 5 -7 2.48 3.18
 2 -5 7 2.46 1.75
 2 -5 7 2.76 2.04
 2 -5 7 2.43 3.61
 -2 5 -7 1.1 1.41
 2 -5 7 4.48 1.94
 -2 5 -8 53.59 10.19
 2 -5 8 59.58 5.21
 -2 5 -8 57.41 4.8
 2 -5 8 62.18 5.27
 2 -5 8 57.53 5.13
 2 -5 8 69.36 10.77
 -2 5 -9 127.44 15.9
 2 -5 9 107.65 7.51
 2 -5 9 108.16 7.4
 2 -5 9 99.13 7.42
 -2 5 -9 104.37 7
 -2 5 -10 90.33 6.82
 2 -5 10 96.75 7.27
 2 -5 10 117.55 8.04
 2 -5 10 104.63 7.32
 -2 5 -10 96.55 14.3
 2 -5 11 30.35 3.86
 -2 5 -11 32.24 8.53
 2 -5 11 43.88 4.93
 2 -5 11 31.09 4.22
 2 -5 12 53.13 5.55
 -2 5 -12 44.94 10.04
 2 -5 13 269.15 14.22
 2 -5 13 290.48 13.7
 2 -5 13 279.96 12.87
 2 -5 14 189.8 9.73
 2 -5 14 198.68 10.68
 -2 5 -14 199.78 10.89
 2 -5 15 42.17 3.84
 -2 5 -15 41.57 3.94
 -2 5 -16 6.1 1.44
 -2 4 18 115.68 6.92
 2 -4 -18 221.17 7.81
 2 -4 -17 567.39 21.08
 -2 4 17 465.08 21
 2 -4 -16 668.07 25.59
 -2 4 16 663.02 26.56
 2 -4 -15 25.85 3.96
 -2 4 15 24.16 3.3
 -2 4 14 193.11 21.13
 2 -4 -13 551.25 24.3
 -2 4 13 530.25 23.3
 2 -4 -13 550.69 23.99
 -2 4 13 482.44 35.91
 2 -4 -13 545.57 23.32
 2 -4 -12 881.06 35.97
 -2 4 12 872.17 35.12
 2 -4 -12 911.81 35.79
 2 -4 -12 872.43 35.07
 2 -4 -11 116.17 8.2
 2 -4 -11 106.89 7.41
 -2 4 11 106.08 7.38
 2 -4 -11 96.16 7.38
 -2 4 10 200.91 18.82
 2 -4 -10 187.78 10.73
 2 -4 -10 193.18 10.34
 -2 4 10 185.59 10.17
 2 -4 -10 192.36 10.28
 2 -4 -9 821.73 31.96
 -2 4 9 796.19 31.4
 2 -4 -9 816.53 31.57
 2 -4 -8 498.09 20.83
 2 -4 -8 510.62 28.04
 2 -4 -8 485.18 20.66
 2 -4 -8 510.61 20.25
 2 -4 -7 159.43 13.9
 -2 4 7 185.79 14.61
 2 -4 -7 165.8 8.69
 2 -4 -6 0.73 3.08
 2 -4 -6 1.51 1.75
 -2 4 6 1.98 2.59
 2 -4 -5 347.34 18.47
 -2 4 5 343.69 18.66
 2 -4 -5 329.6 20.14
 2 -4 -4 863.4 36.03
 2 -4 -4 806.11 37.35
 2 -4 -3 240.01 14.23
 2 -4 -3 209.63 13.46
 2 -4 -3 234.58 13.79
 2 -4 -3 215.38 14.35
 2 -4 -2 68.1 6.98
 2 -4 -2 67.62 4.83
 2 -4 -2 68.06 6.96
 2 -4 -2 67.31 6.99
 2 -4 -2 80.71 6.97
 2 -4 -1 278.34 15.31
 2 -4 -1 289.86 16.11
 2 -4 -1 298.55 16.42
 2 -4 -1 281.7 16.42
 2 -4 -1 301.07 13.42
 2 -4 0 346.28 17.49
 2 -4 0 326.24 17.7
 2 -4 0 330.21 17.95
 2 -4 0 337.27 18.11
 2 -4 0 347.02 16.34
 2 -4 1 488.43 23.04
 2 -4 1 486.94 22.54
 2 -4 1 494.2 23.17
 2 -4 1 430.39 21.89
 2 -4 2 37.55 5.16
 2 -4 2 38.14 5.4
 2 -4 3 14.95 3.54
 2 -4 3 12.65 3.96
 2 -4 4 137.48 10.06
 2 -4 4 138.16 11.28
 2 -4 4 115.49 11.19
 2 -4 5 292.29 16.13
 2 -4 5 310.22 20.19
 2 -4 5 248.02 17.92
 2 -4 6 193.55 16
 2 -4 7 253.08 20.18
 -2 4 -7 269.47 21.52
 2 -4 7 263.28 13.12
 -2 4 -7 275.55 12.83
 2 -4 7 311.85 22.45
 2 -4 7 312.21 13.65
 2 -4 8 38.26 8.02
 -2 4 -8 41.96 4.1
 2 -4 8 37.94 4.21
 2 -4 8 41.89 4.17
 -2 4 -8 34.89 7.78
 2 -4 8 28.37 7.76
 2 -4 8 36.52 4.29
 2 -4 9 13.78 3.29
 2 -4 9 14.44 2.74
 2 -4 9 8.7 2.66
 -2 4 -9 10.69 2.62
 -2 4 -9 11.36 5.59
 2 -4 9 10.69 6.13
 2 -4 9 21.26 6.66
 2 -4 10 142.21 17.41
 2 -4 10 155.65 9.06
 2 -4 10 144.84 9.48
 -2 4 -10 138.57 8.93
 -2 4 -10 124.31 16.1
 2 -4 10 146.47 9.34
 2 -4 11 11.1 2.54
 -2 4 -11 6.09 2.4
 2 -4 11 11.59 3.18
 2 -4 11 7.82 2.83
 -2 4 -11 10.94 5.45
 2 -4 12 152.45 10.07
 2 -4 12 151.08 8.75
 2 -4 12 157.22 9.62
 -2 4 -12 165.76 18.09
 2 -4 13 3.86 2.09
 2 -4 13 3.25 2.24
 -2 4 -13 1.38 3.83
 -2 4 -14 -0.32 1.92
 2 -4 14 0.31 1.84
 2 -4 14 0.96 1.48
 2 -4 15 27.69 3.36
 -2 4 -15 28.61 3.34
 2 -4 16 9.14 1.78
 -2 4 -16 12.9 1.96
 2 -3 -18 184.99 7.43
 -2 3 18 109.25 6.81
 -2 3 17 54.07 3.98
 -2 3 17 61.89 5.52
 2 -3 -17 66.96 5.03
 -2 3 16 54.38 6.36
 2 -3 -16 66.61 5.57
 -2 3 15 356.83 16.4
 2 -3 -15 403.98 17.38
 2 -3 -14 550.06 23.97
 2 -3 -14 525.27 23.28
 -2 3 14 522.14 23.24
 -2 3 13 29.56 4.1
 2 -3 -13 26.27 4.28
 2 -3 -13 22.79 3.63
 2 -3 -13 23.11 5.52
 -2 3 13 27.05 8.73
 -2 3 12 15.43 3.14
 2 -3 -12 16.73 3.59
 2 -3 -12 12.07 2.92
 2 -3 -12 19.75 3.85
 -2 3 11 58.14 5.26
 2 -3 -11 59.07 5.57
 2 -3 -11 52.28 5.06
 2 -3 -11 54.93 5.35
 -2 3 11 52.21 10.15
 -2 3 10 230.87 11.81
 2 -3 -10 230.83 12.2
 2 -3 -10 251.15 12.17
 2 -3 -10 229.12 12.01
 -2 3 10 216.59 19.68
 2 -3 -9 420.63 18.15
 2 -3 -9 439.85 23.92
 -2 3 9 413.22 17.97
 2 -3 -9 421.8 18.51
 2 -3 -8 4.77 2.68
 -2 3 7 74.95 8.84
 2 -3 -7 71.75 8.08
 2 -3 -7 74.45 7.17
 2 -3 -6 494.04 22.58
 2 -3 -6 479.13 24.9
 -2 3 6 495.4 25.42
 2 -3 -6 529.44 23.19
 2 -3 -5 605.14 25.38
 2 -3 -5 559.9 26.97
 -2 3 5 532.94 25.81
 2 -3 -5 556.5 24.91
 2 -3 -4 162.46 10.54
 2 -3 -4 154.65 11.16
 2 -3 -4 163.54 10.51
 2 -3 -3 48.98 5.09
 2 -3 -3 44.9 5.09
 2 -3 -3 37.71 4.84
 2 -3 -3 42.83 5.43
 2 -3 -2 28.61 3.06
 2 -3 -2 33.58 4.3
 2 -3 -2 30.41 2.12
 2 -3 -2 34 4.43
 2 -3 -2 25.43 4.09
 2 -3 -1 914.94 34.95
 2 -3 -1 958.68 36.9
 2 -3 -1 945.96 35.21
 2 -3 0 735.18 29.32
 2 -3 0 684.55 29.82
 2 -3 0 714.78 30.15
 2 -3 0 686.94 30.28
 -2 3 0 726.05 25.29
 2 -3 0 689.66 28.76
 2 -3 1 548.69 24.27
 2 -3 1 541.54 24.15
 2 -3 1 567.39 23.85
 2 -3 1 519.98 24.1
 2 -3 2 0.78 1.93
 2 -3 2 0.8 2.01
 2 -3 2 1.66 1.97
 2 -3 2 7.37 2.53
 2 -3 3 695.61 30.49
 2 -3 3 685.33 30.48
 2 -3 3 663 32.81
 2 -3 4 97.87 7.56
 2 -3 4 101.34 10.02
 2 -3 4 92.49 8.96
 2 -3 5 198.48 11.18
 2 -3 5 202.55 15.42
 2 -3 6 19.33 5.33
 2 -3 7 161.47 9.02
 2 -3 7 157.69 8.94
 2 -3 7 175.12 16.14
 -2 3 -7 176.54 16.14
 2 -3 8 9.29 5.2
 2 -3 8 17.61 3.67
 -2 3 -8 14.16 2.72
 2 -3 8 18.16 3.2
 2 -3 8 18.04 5.94
 -2 3 -8 21.77 6.62
 2 -3 9 116.65 7.53
 2 -3 9 128.17 15.26
 2 -3 9 134.6 8.58
 -2 3 -9 125.05 8.08
 2 -3 9 123.22 8.33
 2 -3 9 131.53 15.16
 -2 3 -9 121.74 14.78
 2 -3 10 3.41 1.84
 2 -3 10 1.46 4.61
 2 -3 10 1.46 4.35
 -2 3 -10 4.32 3.7
 2 -3 10 3.38 3.05
 2 -3 10 -0.74 2.38
 -2 3 -10 2.37 2.13
 -2 3 -11 32.61 4.23
 2 -3 11 21.14 3.83
 -2 3 -11 29.9 7.74
 2 -3 11 21.25 3.92
 2 -3 11 30.27 3.63
 2 -3 11 28.05 8.54
 2 -3 12 60.49 5.66
 -2 3 -12 49.83 10.59
 2 -3 12 51.86 5.68
 2 -3 12 39.41 9.95
 2 -3 13 10.91 2.84
 -2 3 -13 9.32 4.21
 2 -3 14 6.85 2.22
 -2 3 -14 4.93 2.3
 -2 3 -15 74.06 5.41
 2 -3 15 49.65 4.68
 -2 3 -16 46.2 3.73
 2 -3 16 46.33 3.73
 -2 2 18 -0.68 1.59
 2 -2 -18 0.47 1.15
 2 -2 -17 7.6 2.18
 -2 2 17 8.36 3.07
 -2 2 17 6.05 1.81
 2 -2 -16 40.51 4.46
 -2 2 16 41.76 5.84
 -2 2 16 25.67 3.62
 -2 2 15 76.11 6.38
 2 -2 -15 66.41 5.95
 -2 2 14 72.96 6.45
 -2 2 14 93.18 14.76
 2 -2 -14 85.45 6.99
 2 -2 -14 80.57 6.69
 -2 2 13 6.74 6.13
 -2 2 13 0.37 2.26
 2 -2 -13 2.28 2.52
 2 -2 -13 1.49 2.04
 2 -2 -13 -1.03 5.51
 -2 2 12 27.34 3.92
 2 -2 -12 20.27 3.8
 2 -2 -12 25.29 3.96
 2 -2 -12 27.7 5.17
 -2 2 11 129.85 8.44
 2 -2 -11 123.56 8.53
 2 -2 -11 137.17 8.65
 2 -2 -11 125.1 8.36
 -2 2 10 45.92 8.9
 2 -2 -10 50.98 4.86
 -2 2 10 53.19 4.79
 2 -2 -10 46.62 4.64
 2 -2 -10 49.16 4.71
 -2 2 9 11.58 5.2
 2 -2 -9 9.78 2.38
 2 -2 -9 11.24 3.62
 -2 2 9 12.27 2.46
 2 -2 -9 13.3 2.41
 2 -2 -9 9.82 2.24
 2 -2 -8 15.94 2.64
 2 -2 -8 20.56 4.56
 2 -2 -8 19.55 2.59
 -2 2 8 18.49 5.01
 2 -2 -8 16.46 3.75
 2 -2 -7 193.74 12.73
 2 -2 -7 168.19 11.7
 -2 2 7 175.45 13.81
 2 -2 -6 12.34 2.43
 2 -2 -6 19.28 2.89
 2 -2 -6 13.03 3.3
 -2 2 6 8.17 3.03
 2 -2 -6 14.55 3.4
 2 -2 -5 34.89 3.98
 2 -2 -5 45.09 4.77
 -2 2 5 29.14 4.41
 2 -2 -5 28.86 4.24
 2 -2 -5 38.22 4.22
 2 -2 -4 152.26 10.1
 -2 2 4 161.71 9.8
 2 -2 -4 157.83 9.62
 2 -2 -4 163.25 9.65
 2 -2 -4 170.68 9.58
 2 -2 -3 525.85 23.88
 2 -2 -3 495.97 23.39
 2 -2 -2 0.34 2.05
 2 -2 -2 1.3 1.75
 2 -2 -1 92.32 6.23
 2 -2 -1 95.54 6.04
 2 -2 -1 95.8 5.82
 -2 2 1 101.8 5.69
 2 -2 0 77.91 5.54
 2 -2 0 76.5 6.21
 -2 2 0 86.44 4.5
 2 -2 0 72.47 5.68
 2 -2 1 6.76 1.97
 2 -2 1 4.3 1.73
 2 -2 1 5.38 2.27
 2 -2 1 9.44 2.7
 2 -2 2 28.46 3.75
 2 -2 2 29.07 3.84
 2 -2 2 25.75 4.1
 2 -2 2 27.74 3.86
 2 -2 3 196.44 10.85
 2 -2 3 205.79 11.1
 2 -2 3 219.16 13.7
 2 -2 3 177.63 11.64
 2 -2 4 0.91 1.38
 2 -2 4 2.46 1.52
 2 -2 4 3.24 2.89
 2 -2 4 2.62 2.75
 2 -2 5 287.95 12.88
 2 -2 5 304.3 18.82
 2 -2 6 169.56 14.33
 2 -2 6 193.11 15.65
 2 -2 7 12.82 2.68
 -2 2 -7 16.52 2.54
 2 -2 7 14.51 3.66
 2 -2 8 114.17 13.35
 2 -2 8 106.29 7.8
 2 -2 8 103.55 7.19
 -2 2 -8 106.41 7.09
 -2 2 -8 103.2 6.21
 -2 2 -8 109.49 6.98
 2 -2 8 111.89 13.23
 -2 2 -8 111.8 13.04
 2 -2 9 211.16 11.66
 2 -2 9 200.56 11.24
 -2 2 -9 201.01 11.07
 -2 2 -9 193.66 9.88
 2 -2 9 199.15 18.78
 -2 2 -9 218.38 19.33
 2 -2 10 84.91 7.38
 2 -2 10 89.09 7.07
 -2 2 -10 77.42 6.55
 -2 2 -10 88.83 6.04
 2 -2 10 106.24 13.74
 2 -2 10 82.87 5.89
 -2 2 -10 93.53 12.72
 2 -2 11 15.77 7.42
 -2 2 -11 19.74 6.64
 2 -2 11 13.68 4.03
 2 -2 11 16.18 3.58
 -2 2 -11 15.3 3.32
 2 -2 12 443 33.18
 -2 2 -12 478.88 32.04
 2 -2 12 486.15 21.23
 2 -2 12 448.55 21.39
 -2 2 -12 448.42 21.14
 2 -2 13 432.12 31.82
 2 -2 14 184.72 10.81
 2 -2 14 184.89 10.05
 -2 2 -14 193.39 10.92
 2 -2 15 4.32 2.2
 -2 2 -15 3.58 1.44
 2 -2 15 5.58 1.45
 -2 2 -15 5.47 2.04
 2 -2 15 8.09 1.82
 2 -2 16 65.98 4.79
 -2 2 -16 77.4 4.86
 2 -1 -18 16.06 2.18
 -2 1 18 16.53 2.49
 2 -1 -17 53.76 4.51
 -2 1 17 41.58 4.02
 -2 1 17 48.34 4.88
 -2 1 16 15.45 2.95
 -2 1 16 14.54 4.08
 2 -1 -16 20.24 3.22
 2 -1 -16 15.12 3.16
 -2 1 15 1.6 5.59
 -2 1 14 211.17 12.2
 -2 1 14 227.71 23.09
 2 -1 -14 222.21 12.36
 -2 1 14 175.03 13.29
 2 -1 -14 217.35 12.29
 -2 1 13 233.14 12.53
 2 -1 -13 245.81 12.76
 2 -1 -13 232.47 12.49
 2 -1 -12 52.47 5.49
 2 -1 -12 51.71 5.37
 2 -1 -12 44.93 6.67
 -2 1 12 52.47 5.34
 -2 1 12 62.81 11.43
 2 -1 -11 23.72 3.67
 2 -1 -11 24.13 5.87
 2 -1 -11 20.87 3.47
 2 -1 -11 17.39 4.65
 -2 1 11 30 3.86
 -2 1 11 11.3 6.16
 2 -1 -10 396.9 18.08
 2 -1 -10 414.15 25.51
 2 -1 -10 420.3 18.39
 2 -1 -10 402.63 17.95
 -2 1 10 423.09 18.25
 -2 1 10 412.92 28.02
 2 -1 -9 285.09 19.55
 2 -1 -9 303.09 13.88
 2 -1 -9 292.75 13.55
 -2 1 9 290.99 13.64
 2 -1 -9 306.24 13.87
 2 -1 -8 4.92 3.13
 -2 1 8 1.74 3.87
 2 -1 -8 2 1.79
 2 -1 -7 3.56 2.49
 2 -1 -7 1.01 1.76
 -2 1 7 0.71 3.25
 2 -1 -6 711.28 32.39
 2 -1 -6 685.42 29.93
 -2 1 6 797.68 34.12
 2 -1 -6 770.51 29.08
 2 -1 -6 778.31 29.19
 2 -1 -5 119.69 7.95
 -2 1 5 148.1 10.05
 2 -1 -5 137.47 9.23
 2 -1 -5 126.6 7.75
 2 -1 -4 217.97 11.83
 2 -1 -4 193.58 10.86
 -2 1 4 228.66 11.89
 2 -1 -3 34.73 3.78
 2 -1 -3 32.12 3.64
 -2 1 3 30.75 3.32
 2 -1 -2 2.7 0.88
 -2 1 2 4.29 1.16
 2 -1 -1 660.24 24.44
 2 -1 -1 665.47 25.65
 2 -1 -1 639.26 24.95
 -2 1 1 664.51 25.22
 -2 1 0 575.87 21.5
 2 -1 0 529.91 19.86
 2 -1 0 576.53 21.26
 2 -1 0 592.44 22.27
 2 -1 1 57.6 4.27
 2 -1 1 67.47 4.26
 2 -1 1 63.84 5.33
 2 -1 2 0.86 1.62
 2 -1 3 1361.68 55.63
 2 -1 3 1302.33 51.88
 2 -1 4 3.64 2.89
 2 -1 4 4.96 2.91
 2 -1 4 4.3 1.75
 2 -1 4 4.91 1.53
 2 -1 5 0.65 2.66
 2 -1 5 -0.73 3.08
 2 -1 5 0.57 1.14
 2 -1 5 3.29 1.38
 2 -1 6 74.29 9.36
 2 -1 6 77.64 9.53
 2 -1 7 47.95 4.45
 -2 1 -7 50.47 4.34
 2 -1 8 276.26 20.51
 -2 1 -8 287.14 12.43
 -2 1 -8 246.36 19.16
 -2 1 -8 267.36 12.36
 2 -1 8 272.28 12.49
 -2 1 -9 15.97 2.68
 2 -1 9 5.66 4.44
 2 -1 9 1.33 4.86
 -2 1 -9 18.69 5.5
 -2 1 -9 12.37 2.85
 2 -1 9 12.33 2.87
 2 -1 9 18.32 5.6
 -2 1 -10 18.19 3.11
 2 -1 10 21.75 5.1
 2 -1 10 23.84 7.03
 -2 1 -10 35.34 7.76
 -2 1 -10 28.13 3.9
 2 -1 10 25.94 4
 2 -1 10 21.36 6.91
 -2 1 -11 733.3 29.39
 2 -1 11 752.14 31.15
 2 -1 11 789.48 46
 -2 1 -11 758.57 42.49
 2 -1 11 727.38 42.89
 -2 1 -11 716.94 30.75
 2 -1 11 733.65 31.05
 -2 1 -12 662.6 27.85
 2 -1 12 759 30.02
 -2 1 -12 680.54 29.48
 2 -1 12 694.25 29.78
 2 -1 12 757.69 45.1
 2 -1 13 14.03 7.15
 2 -1 14 84.99 6.26
 -2 1 -14 79.28 6.38
 2 -1 14 81.14 6.69
 2 -1 15 392.75 16.49
 -2 1 -15 417.25 17.48
 2 -1 15 387.27 17.55
 -2 1 -16 335.53 11.91
 2 -1 16 300.32 12.05
 -2 0 18 56.68 4.28
 2 0 -18 55.67 3.78
 -2 0 17 61.5 5.32
 2 0 -17 53.7 4.55
 -2 0 17 53.88 4.64
 -2 0 16 410.9 18.82
 2 0 -16 401.33 18.01
 2 0 -16 395.04 18.1
 -2 0 16 364.09 17.72
 -2 0 15 699.17 43.97
 -2 0 14 345.34 17.66
 -2 0 14 372.71 19.24
 2 0 -14 370.52 17.97
 -2 0 14 339.67 29.35
 -2 0 13 13.38 6.82
 2 0 -13 19.65 3.75
 -2 0 13 16.27 3.43
 -2 0 13 16.62 5.86
 2 0 -13 16.14 3.36
 2 0 -13 21.81 6.2
 -2 0 12 542.34 35.47
 2 0 -12 503.39 20.82
 -2 0 12 537.65 21.46
 2 0 -12 500.66 21.25
 2 0 -12 517.18 31.27
 2 0 -11 1176.03 44.9
 2 0 -11 1179.81 45.31
 2 0 -11 1048.19 54.56
 -2 0 11 1202.38 45.21
 -2 0 10 184.34 10.34
 2 0 -10 183.56 10.24
 2 0 -10 204.85 10.75
 2 0 -10 182.06 10.4
 2 0 -10 221.69 17.43
 2 0 -9 215.63 10.89
 -2 0 9 213.84 10.74
 2 0 -9 208.72 10.67
 2 0 -9 209.9 10.58
 2 0 -8 24.25 5.26
 -2 0 8 18.45 5.27
 2 0 -7 686.79 33.05
 -2 0 7 732.58 34.52
 2 0 -6 1317.07 50.31
 -2 0 6 1133.68 49.7
 2 0 -5 0.44 1.92
 -2 0 5 1.85 2.17
 2 0 -4 307.87 15.7
 -2 0 4 328.5 15.81
 -2 0 3 1253.76 46.17
 -2 0 2 80.41 4.6
 -2 0 2 72.04 5.54
 2 0 -2 75.89 4.66
 -2 0 1 167.52 8.71
 2 0 -1 171.14 8.29
 -2 0 0 479.84 19.9
 2 0 0 507.32 20.15
 2 0 1 4355.52 139.78
 2 0 1 3960.83 137.42
 -2 0 -1 3996.98 140.54
 2 0 2 195.5 10.55
 2 0 3 2.01 1.98
 2 0 3 5.31 2.48
 2 0 4 0.52 2.2
 2 0 4 0.59 2.31
 2 0 5 942.09 43.51
 2 0 5 1087.16 45.48
 2 0 5 986.53 36.82
 2 0 5 1040.54 36.84
 2 0 6 1020.96 44.49
 -2 0 -6 1034.33 43.25
 -2 0 -7 54.41 4.29
 -2 0 -7 62.02 4.78
 2 0 7 53.07 4.69
 -2 0 -7 52.61 7.94
 2 0 8 9.23 5.02
 -2 0 -8 19.12 3.03
 -2 0 -8 16.3 2.59
 2 0 8 15.9 5.13
 -2 0 -9 321.69 23
 -2 0 -9 325.94 15.6
 2 0 9 314.35 23.73
 -2 0 -9 307.36 15.48
 2 0 9 333.23 15.81
 2 0 9 277.68 23.84
 -2 0 -10 405.97 16.66
 2 0 10 358.39 26.35
 -2 0 -10 382.68 17.55
 2 0 10 400.55 17.74
 -2 0 -11 360.88 16.3
 2 0 11 355.54 26.76
 2 0 11 335.26 28.18
 -2 0 -11 323.81 17.01
 2 0 11 324.33 17.02
 2 0 11 347.61 17.93
 -2 0 -12 99.79 7.98
 2 0 12 107.08 8.23
 2 0 12 80.43 7.91
 2 0 12 103.06 15.07
 -2 0 -12 104.15 7.22
 2 0 13 308.53 27.14
 -2 0 -14 624.92 25.3
 2 0 14 578.04 24.84
 2 0 14 613.96 25.8
 -2 0 -15 109.56 6.65
 2 0 15 101.83 6.25
 2 0 15 98.49 6.88
 -2 0 -16 14.33 1.97
 -2 0 -16 14.48 1.89
 2 0 16 14.74 2.32
 -2 -1 18 315.14 12.15
 2 1 -18 241.01 10.76
 -2 -1 17 740.77 27.85
 -2 -1 17 651.47 27.3
 2 1 -17 685.33 26.86
 2 1 -17 707.05 27.63
 -2 -1 16 430.12 19.77
 2 1 -16 439.29 19.58
 -2 -1 16 394.52 19.13
 2 1 -16 455.09 19.24
 -2 -1 15 -1.62 5.38
 -2 -1 15 1.4 3.88
 -2 -1 14 487.44 22.51
 -2 -1 14 427.35 20.95
 2 1 -14 460.94 21.37
 -2 -1 14 455.68 34.28
 2 1 -14 431.92 30.66
 -2 -1 13 1516.34 50.42
 -2 -1 13 1139.09 47.25
 2 1 -13 1135.08 47.34
 -2 -1 13 1427.77 67.21
 2 1 -13 1083.97 59.03
 2 1 -12 589.97 25.11
 -2 -1 12 560.69 26.59
 -2 -1 12 603.59 25.67
 2 1 -12 595.87 25.69
 -2 -1 12 568.7 38.24
 2 1 -12 604.05 36.39
 2 1 -11 1.53 2.27
 -2 -1 11 -0.41 4.39
 -2 -1 11 2.68 2.22
 2 1 -11 -0.34 2.31
 -2 -1 11 4.22 4.43
 2 1 -11 4.85 3.37
 2 1 -10 222.07 10.77
 -2 -1 10 262.34 20.74
 -2 -1 10 226.13 11.11
 2 1 -10 209.54 10.88
 2 1 -10 238.03 18.73
 2 1 -9 715.08 27.75
 -2 -1 9 725.28 28.11
 2 1 -9 690.86 28.03
 2 1 -8 32.62 6.15
 -2 -1 8 32.12 7.03
 2 1 -7 -0.69 2.42
 -2 -1 7 -1.49 3.83
 2 1 -6 291.1 17.33
 -2 -1 6 307.34 18.06
 2 1 -5 154.4 10.82
 -2 -1 5 147.84 10.68
 -2 -1 4 249.44 13.61
 -2 -1 3 1.39 1.9
 2 1 -2 99.96 6.53
 2 1 -1 1120.48 41.16
 2 1 -1 1098.55 41.03
 2 1 0 164.55 8.93
 -2 -1 -1 10.94 2.48
 2 1 2 2.99 2.25
 2 1 3 509.75 24.03
 2 1 3 523.51 23.72
 2 1 4 279.76 17.37
 2 1 4 290.97 17.34
 2 1 5 382.22 21.84
 2 1 5 383.59 22.14
 2 1 6 6.45 3.89
 2 1 6 6.66 3.61
 -2 -1 -6 8.58 3.26
 2 1 7 160.91 8.98
 -2 -1 -7 153.49 8.4
 -2 -1 -7 155.08 8.78
 -2 -1 -7 185.09 14.14
 2 1 8 417.76 27.5
 -2 -1 -8 402.1 17.44
 -2 -1 -8 400.79 17.97
 2 1 8 376.48 25.31
 2 1 9 169.7 16.23
 -2 -1 -9 164.58 10
 -2 -1 -9 157.6 9.85
 2 1 9 153.77 16.87
 -2 -1 -9 162.32 9.34
 2 1 10 53.55 9.15
 2 1 10 41.28 5.01
 -2 -1 -10 42.33 5.03
 2 1 10 49.08 10.41
 -2 -1 -11 298.03 13.75
 2 1 11 271.54 22
 2 1 11 316.31 26.28
 -2 -1 -11 297.68 14.68
 2 1 11 287.63 14.7
 2 1 12 481.4 22.92
 -2 -1 -12 518.67 23.36
 2 1 12 500.95 23.56
 -2 -1 -12 518.72 22.18
 2 1 12 539.51 37.24
 2 1 13 119.62 9
 2 1 13 97.17 14.54
 -2 -1 -13 101.36 7.18
 2 1 14 4.02 2.25
 -2 -1 -14 3.42 1.85
 -2 -1 -14 3.99 2.03
 2 1 14 2.57 2.84
 -2 -1 -15 59.5 4.44
 2 1 15 60.17 5.08
 2 1 15 49.21 4.24
 -2 -1 -16 20.04 1.98
 2 1 16 19.94 2.5
 -2 -1 -16 18.99 2.27
 -2 -2 18 171.98 8.4
 -2 -2 17 32.24 3.7
 2 2 -17 33.83 3.73
 2 2 -17 28.4 2.99
 -2 -2 17 30.71 3.69
 -2 -2 16 111.09 7.91
 -2 -2 16 127.92 8.36
 2 2 -16 110.73 7.87
 2 2 -16 110.92 7.22
 2 2 -15 655.97 38.81
 -2 -2 14 604.77 25.43
 -2 -2 14 534.3 25.22
 2 2 -14 548.05 24.94
 -2 -2 14 529.68 35.54
 2 2 -14 594.41 36.84
 2 2 -14 552.82 24.26
 -2 -2 14 576.85 39.51
 2 2 -13 155.4 17.52
 2 2 -13 146.06 9.95
 -2 -2 13 148.71 10.75
 -2 -2 13 150.42 10.03
 -2 -2 13 162.77 19.47
 2 2 -12 71.51 11.41
 2 2 -12 66.75 6.23
 -2 -2 12 57.19 6.99
 -2 -2 12 64.86 6.2
 -2 -2 12 56.6 11.98
 2 2 -11 424.21 28.86
 2 2 -11 380.91 18.57
 -2 -2 11 415.51 20.13
 -2 -2 11 412.75 18.91
 -2 -2 11 472.5 31.76
 2 2 -10 251.48 20.48
 2 2 -10 249.7 13.05
 -2 -2 10 296.71 14.65
 -2 -2 10 286.56 22.82
 -2 -2 10 256.88 13.23
 -2 -2 9 89.46 6.25
 2 2 -9 84.18 10.83
 2 2 -9 88.47 6.25
 2 2 -9 83.07 5.81
 -2 -2 9 103.8 12.31
 -2 -2 9 85.94 7.21
 -2 -2 8 154.26 13.98
 -2 -2 8 130.34 7.26
 2 2 -8 141.26 13.05
 2 2 -7 53.43 7.55
 -2 -2 7 95.35 10.38
 2 2 -6 349.21 20.85
 -2 -2 6 437.97 22.41
 2 2 -5 15.45 3.74
 -2 -2 5 14.21 3.61
 2 2 -4 503.82 23.91
 -2 -2 4 547.62 24.13
 2 2 -3 91.03 7.13
 -2 -2 3 96.71 7.26
 2 2 -2 10.4 2.41
 -2 -2 2 12.93 2.7
 2 2 -1 191.96 9.75
 2 2 0 85.03 5.69
 -2 -2 0 78.74 4.07
 2 2 1 43.67 4.76
 2 2 2 58.76 5.83
 2 2 3 2.85 2.12
 2 2 4 12.48 3.5
 2 2 4 13.96 3.69
 2 2 4 11.9 3.49
 2 2 5 106.88 10.5
 2 2 5 131.28 11.27
 -2 -2 -5 121.68 9.4
 -2 -2 -6 41.66 5.63
 -2 -2 -6 33.95 3.42
 2 2 6 31.12 6.4
 -2 -2 -6 41.61 3.76
 2 2 6 30.96 5.9
 2 2 7 1.33 1.7
 -2 -2 -7 3.44 1.89
 -2 -2 -7 5.36 2.05
 2 2 7 1.04 2.67
 -2 -2 -7 1.19 1.6
 2 2 8 14.62 5.74
 2 2 8 22.19 5.53
 -2 -2 -8 20.27 2.95
 -2 -2 -8 15.83 3.03
 -2 -2 -8 12.49 2.72
 -2 -2 -9 44.62 4.8
 2 2 9 43.71 7.99
 -2 -2 -9 41.49 4.75
 2 2 9 41.78 9.24
 -2 -2 -9 41.27 4.41
 -2 -2 -10 87.59 7.19
 -2 -2 -10 93.46 7.02
 2 2 10 91.96 14.01
 -2 -2 -10 88.51 7.31
 2 2 10 87.14 7.23
 2 2 10 88.58 11.59
 2 2 11 25.88 4.34
 -2 -2 -11 31.17 4.54
 2 2 11 16.8 6.88
 2 2 12 49.61 7.5
 2 2 12 88.43 7.39
 -2 -2 -12 92.22 7.48
 -2 -2 -12 80.22 6.58
 -2 -2 -12 86.49 6.69
 2 2 12 59.33 12.09
 2 2 13 37.49 5.73
 2 2 13 31.65 9.18
 -2 -2 -13 38.65 4.25
 -2 -2 -13 35.23 4.2
 -2 -2 -14 42.44 4.04
 -2 -2 -14 49.95 4.38
 2 2 14 47.92 4.99
 2 2 14 42.03 4.98
 2 2 15 7.69 2.36
 2 2 15 7.31 2.07
 2 2 16 14.86 2.07
 -2 -2 -16 11.42 1.91
 -2 -3 18 43.22 3.26
 -2 -3 18 25.94 2.33
 -2 -3 17 134.37 7.56
 2 3 -17 137.92 7.69
 -2 -3 17 119.49 7.48
 2 3 -16 83.91 5.75
 -2 -3 16 94.8 6.98
 -2 -3 16 80.27 6.65
 2 3 -16 96.98 7.02
 2 3 -15 26.12 3.49
 2 3 -15 23.37 6.67
 2 3 -14 14.45 3.19
 2 3 -14 16.58 6.15
 -2 -3 14 17.12 4.22
 -2 -3 14 13.86 3.72
 2 3 -14 14.99 3.06
 2 3 -13 270.28 15.02
 2 3 -13 288.57 24.96
 -2 -3 13 307.51 15.97
 -2 -3 13 269.21 15.03
 -2 -3 13 239.09 21.92
 2 3 -13 303.07 14.58
 2 3 -12 4.96 2.24
 -2 -3 12 9.6 4.25
 -2 -3 12 1.6 6.04
 -2 -3 12 5.04 2.71
 -2 -3 12 6.47 4.08
 2 3 -12 5.46 2.24
 -2 -3 11 2.23 3.67
 2 3 -11 4.1 3.51
 -2 -3 11 -1.19 3.07
 2 3 -11 2.09 2.03
 -2 -3 11 2.49 2.24
 -2 -3 11 5.81 5.28
 2 3 -10 167.14 16.82
 -2 -3 10 191.59 10.96
 2 3 -10 172.39 10.05
 -2 -3 10 196.24 18.73
 -2 -3 10 165.35 9.93
 -2 -3 9 14.78 2.77
 -2 -3 9 13.52 6.17
 -2 -3 9 17.05 2.32
 2 3 -9 16.69 2.74
 -2 -3 9 20.18 3.99
 -2 -3 8 67.7 5.88
 -2 -3 8 72.03 5.28
 2 3 -7 56.43 7.75
 -2 -3 7 55.53 7.29
 -2 -3 7 34.7 7.18
 2 3 -6 421.8 23.51
 -2 -3 6 400.91 21.96
 -2 -3 6 440.99 23.91
 2 3 -5 55.78 6.78
 -2 -3 5 44.26 5.8
 2 3 -4 32.55 4.78
 -2 -3 4 20.86 3.88
 2 3 -3 274.63 14.47
 -2 -3 3 259.49 14.15
 2 3 -2 68.11 5.73
 -2 -3 2 68.54 6.1
 2 3 -1 2329.05 81.59
 2 3 -1 2168.64 79.28
 2 3 -1 2247.47 79.53
 -2 -3 1 2250.86 81.51
 2 3 0 630.4 24.48
 2 3 0 623.7 26.3
 -2 -3 0 608.45 26.52
 -2 -3 0 585.13 23.35
 2 3 1 74.23 6.78
 -2 -3 -1 79.86 4.73
 2 3 2 812.38 34.26
 2 3 3 198.05 12.99
 2 3 4 660.1 32.27
 -2 -3 -4 729.26 28.9
 2 3 5 52.82 7.02
 2 3 5 55.17 7.45
 2 3 5 71.9 8.66
 -2 -3 -6 351.22 15.55
 -2 -3 -6 334.93 15.48
 2 3 6 334.85 21.46
 -2 -3 -6 376.43 15.7
 2 3 6 363.53 15.58
 -2 -3 -7 91.09 6.35
 -2 -3 -7 86.9 6.21
 -2 -3 -7 90.31 6.39
 2 3 7 83.02 11.23
 2 3 7 92.46 6.34
 -2 -3 -8 24.49 3.45
 2 3 8 28.05 6.87
 2 3 8 23.71 5.73
 -2 -3 -8 23.08 3.33
 -2 -3 -8 19.42 3.24
 -2 -3 -9 6.11 2.64
 2 3 9 -1.45 4.03
 2 3 9 1.04 2.19
 -2 -3 -9 1.07 2.01
 -2 -3 -9 5.3 2.28
 2 3 10 33.42 8.8
 -2 -3 -10 48.89 5.47
 -2 -3 -10 45.18 4.99
 -2 -3 -10 40.09 5.06
 2 3 11 2.02 2.47
 -2 -3 -11 1.21 2.25
 -2 -3 -12 315.67 15.27
 -2 -3 -12 316.39 15.94
 2 3 12 299.25 15.66
 2 3 13 253.99 15.29
 2 3 13 292.24 15.22
 -2 -3 -14 59.37 4.96
 2 3 14 57.04 5.73
 2 3 14 69.3 5.73
 2 3 15 9.33 2.16
 2 3 15 15.96 2.54
 -2 -3 -16 101.98 5.43
 2 3 16 101.97 5.46
 -2 -4 18 0.3 1.03
 -2 -4 17 18.9 2.82
 2 4 -17 25.07 3.06
 -2 -4 16 14.42 3.08
 -2 -4 16 20.24 3.25
 2 4 -16 17.36 3.12
 -2 -4 15 1.13 2.38
 2 4 -15 1.08 2
 -2 -4 15 1.08 2.33
 -2 -4 14 -0.41 2.23
 -2 -4 14 2.75 2.68
 2 4 -14 4.7 2.4
 2 4 -14 1.55 3.98
 2 4 -13 101.81 14.91
 -2 -4 13 123.98 9
 -2 -4 13 129.03 9.26
 2 4 -13 117.46 8.62
 2 4 -13 114.4 7.71
 2 4 -12 210.26 20.91
 -2 -4 12 215.78 12.62
 -2 -4 12 204.19 12.35
 2 4 -12 223.55 12.38
 2 4 -12 202.42 11.08
 -2 -4 11 80.01 6.9
 2 4 -11 90.82 12.99
 -2 -4 11 78.77 11.07
 -2 -4 11 67.92 6.3
 2 4 -11 67.32 6.15
 2 4 -11 78.28 5.82
 -2 -4 10 30.99 4.45
 2 4 -10 35.27 7.81
 -2 -4 10 24.86 6.51
 -2 -4 10 31.14 4.08
 2 4 -10 26.41 3.28
 2 4 -10 30.09 3.85
 2 4 -9 171.59 9.87
 -2 -4 9 203.34 10.97
 -2 -4 9 200 10.46
 2 4 -9 182.31 17.19
 -2 -4 9 189.76 9.54
 2 4 -9 171.57 9.2
 -2 -4 8 436.42 19.56
 -2 -4 8 450.89 18.58
 -2 -4 8 495.82 26.56
 -2 -4 8 467.59 19.48
 2 4 -7 164.12 14.24
 -2 -4 7 150.8 12.53
 2 4 -6 323.3 20.02
 -2 -4 6 295.46 17.96
 2 4 -5 688.9 32.71
 -2 -4 5 691.81 31.09
 2 4 -4 318.28 18.58
 -2 -4 4 363.41 18.21
 2 4 -3 25.47 4.23
 -2 -4 3 23.69 4
 2 4 -2 441.48 20.74
 -2 -4 2 502.82 22.26
 2 4 -1 441.1 19.2
 2 4 -1 474.79 21.85
 2 4 -1 443.58 18.87
 -2 -4 1 458.46 21.61
 -2 -4 0 26.34 4.41
 -2 -4 0 27.34 3.31
 2 4 0 31.08 4.54
 -2 -4 -1 63.29 4.95
 2 4 1 62.92 6.47
 2 4 2 102.54 8.6
 2 4 3 7.86 2.84
 2 4 4 106.43 9.9
 -2 -4 -5 389.5 16.68
 2 4 5 415.85 22.73
 -2 -4 -5 384.99 16.48
 2 4 5 360.44 22.04
 2 4 6 401.99 23.41
 -2 -4 -6 384.72 17
 2 4 6 422.98 25.8
 2 4 6 372.79 16.64
 -2 -4 -6 400.56 17.23
 2 4 7 667.5 39.39
 -2 -4 -7 747.93 28.75
 -2 -4 -7 751.3 29.87
 -2 -4 -7 742.55 29.76
 2 4 7 744.48 29.49
 -2 -4 -7 759.22 29.94
 -2 -4 -8 200.86 11.08
 2 4 8 201.29 19.33
 -2 -4 -8 194.16 11.14
 -2 -4 -8 198.07 11.12
 2 4 8 197.07 16.46
 -2 -4 -9 63.78 6.03
 -2 -4 -9 65.89 5.89
 -2 -4 -9 66.14 5.98
 2 4 9 66.44 11.42
 2 4 10 14.72 6.22
 -2 -4 -10 25.71 3.93
 -2 -4 -10 17.52 3.41
 -2 -4 -10 19.14 3.75
 -2 -4 -11 568.89 24.59
 2 4 11 534.86 24.28
 2 4 12 159.68 19
 -2 -4 -13 26.26 3.69
 2 4 13 28.04 3.93
 -2 -4 -14 135.3 7.89
 2 4 14 137.03 8.25
 2 4 14 135.63 8.58
 -2 -4 -15 316.72 12.02
 2 4 15 289.54 12.26
 -2 -4 -16 211.34 9.02
 -2 -5 18 18.72 2.01
 -2 -5 17 8.68 1.61
 2 5 -17 13.11 2.22
 -2 -5 17 13.51 2.27
 2 5 -16 120.47 7.55
 -2 -5 16 108.57 7.36
 2 5 -15 288.89 14.16
 -2 -5 15 260.07 13.8
 -2 -5 15 271.17 14.26
 2 5 -14 188.48 20.02
 -2 -5 13 6.64 2.79
 2 5 -13 4.63 2.44
 2 5 -13 1.62 3.41
 -2 -5 13 5.56 3.1
 2 5 -12 347.12 27.92
 2 5 -12 312.74 16.05
 -2 -5 12 323.86 16.39
 -2 -5 12 311.88 16.33
 2 5 -11 250.6 22.59
 2 5 -11 227.66 12.57
 -2 -5 11 226.65 12.97
 -2 -5 11 239.91 13.16
 2 5 -10 113.34 14.39
 -2 -5 10 125.04 8.58
 2 5 -10 133.01 8.38
 -2 -5 10 120.5 8.48
 2 5 -9 58.26 9.77
 -2 -5 9 45.39 4.67
 -2 -5 9 47.57 4.32
 2 5 -9 44.12 4.31
 -2 -5 9 47.78 5.01
 -2 -5 8 12.52 2.64
 2 5 -8 10.98 4.48
 -2 -5 8 15.93 4.44
 -2 -5 8 8.65 2.68
 2 5 -8 11.6 2.3
 -2 -5 8 7.79 2.09
 -2 -5 7 132.52 7.92
 -2 -5 7 133.77 7.54
 -2 -5 7 142.39 7.99
 -2 -5 7 147.56 12.12
 -2 -5 6 29 5.2
 2 5 -6 31.58 5.94
 -2 -5 5 8.3 3.64
 2 5 -5 7.8 3.73
 -2 -5 4 1.53 2.2
 2 5 -4 1.19 2.57
 -2 -5 3 126.07 9.51
 2 5 -3 116.19 9.29
 2 5 -2 90.01 7.18
 -2 -5 2 97.93 8.2
 2 5 -2 78.7 5.91
 2 5 -1 104.32 7.04
 2 5 -1 102.86 6.4
 2 5 -1 108.77 9.16
 -2 -5 1 113.56 8.34
 -2 -5 1 103.17 8.81
 2 5 0 82.89 7.96
 -2 -5 0 82.81 6.74
 2 5 1 6.55 2.63
 -2 -5 -1 3.87 1.78
 2 5 2 71.03 7.62
 -2 -5 -2 92.48 6.86
 2 5 3 1.26 1.86
 2 5 4 1.4 2.21
 -2 -5 -4 3.49 1.66
 -2 -5 -5 743.8 29.13
 -2 -5 -5 799.14 35.91
 -2 -5 -5 746.76 28.38
 2 5 5 699.46 35.72
 2 5 5 758.59 35.48
 -2 -5 -5 708.76 28.59
 -2 -5 -6 807.3 31.36
 2 5 6 770.7 30.27
 -2 -5 -6 801.59 30.39
 -2 -5 -6 768.82 30.8
 2 5 6 764.82 37.7
 2 5 6 805.63 41.56
 -2 -5 -7 63.86 5.61
 -2 -5 -7 63.65 5.66
 2 5 7 56.58 10.29
 -2 -5 -7 66.31 5.17
 -2 -5 -7 70.21 5.69
 -2 -5 -7 66.45 5.62
 -2 -5 -8 134.37 8.65
 -2 -5 -8 128.27 8.58
 -2 -5 -8 124.68 8.54
 2 5 8 108.16 14.18
 -2 -5 -9 757.1 31.33
 -2 -5 -9 769.78 31.46
 -2 -5 -9 745.09 31.43
 2 5 9 756.33 45.28
 -2 -5 -10 497.27 22.58
 -2 -5 -10 499.22 22.54
 2 5 10 479.77 35.17
 -2 -5 -11 152.83 9.88
 2 5 11 142.23 9.73
 2 5 11 148.83 18.43
 2 5 12 248.6 13.55
 2 5 12 277.06 24.71
 2 5 13 309.88 13.45
 -2 -5 -13 329.45 13.52
 2 5 14 375.03 16.16
 -2 -5 -14 401.12 16.23
 2 5 15 74.91 4.39
 -2 -5 -15 94.89 4.77
 -2 -6 18 63.53 3.61
 -2 -6 17 267.77 11.84
 -2 -6 16 98.29 6.1
 -2 -6 16 89.51 6.41
 2 6 -16 106.37 6.62
 -2 -6 15 2.51 1.73
 2 6 -15 0.61 1.69
 -2 -6 15 0.96 1.94
 2 6 -14 245.24 22.82
 -2 -6 13 635.61 27.94
 -2 -6 13 650.65 27.82
 2 6 -13 667.86 42.05
 2 6 -13 641.06 27.36
 -2 -6 12 231.99 13.29
 2 6 -12 207 12.33
 -2 -6 12 250.23 13.47
 2 6 -12 261.24 23.82
 2 6 -11 10.39 2.56
 2 6 -11 6.27 4.66
 -2 -6 11 8.26 3.07
 -2 -6 11 6.02 2.89
 -2 -6 10 186.54 11.01
 -2 -6 10 190.89 11.13
 2 6 -10 210.85 20.06
 2 6 -10 177.93 10.39
 -2 -6 9 86.75 6.52
 2 6 -9 79.71 5.95
 2 6 -9 65.92 11.1
 -2 -6 9 66.12 5.9
 -2 -6 8 4.34 2.07
 2 6 -8 1.18 3.5
 2 6 -8 6.86 1.94
 -2 -6 8 6.6 2.34
 -2 -6 8 9.05 2.3
 -2 -6 7 3.2 1.68
 2 6 -7 8.32 3.62
 -2 -6 7 8.85 2.36
 -2 -6 7 2.33 1.89
 -2 -6 6 12.8 3.87
 -2 -6 6 9.03 2.25
 -2 -6 6 11.11 2.35
 -2 -6 5 88.97 8.64
 -2 -6 5 94.56 5.8
 2 6 -5 80.66 9.42
 -2 -6 4 1.46 1.77
 2 6 -4 3.26 2.27
 -2 -6 4 3.36 2.35
 2 6 -3 18.68 4.05
 -2 -6 3 18.22 4.02
 2 6 -2 25.8 3.98
 -2 -6 2 16.94 4.04
 2 6 -2 22.62 2.79
 2 6 -1 59.94 7.25
 -2 -6 1 51.78 6.1
 2 6 -1 56.32 4.98
 2 6 0 571.58 28.11
 -2 -6 0 576.67 26.43
 2 6 1 202.07 13.87
 -2 -6 -1 180.28 11.74
 2 6 2 3.96 2.19
 -2 -6 -2 5.02 2.15
 -2 -6 -3 149.42 8.26
 2 6 3 148.31 12.22
 2 6 4 174.48 14.25
 -2 -6 -4 198.08 9.82
 -2 -6 -4 198.32 10.27
 -2 -6 -4 190.48 9.31
 -2 -6 -4 185.52 9.65
 -2 -6 -5 180.92 8.92
 -2 -6 -5 178.45 10.09
 -2 -6 -5 180.99 14.99
 -2 -6 -5 202.05 15.77
 -2 -6 -5 175 9.59
 -2 -6 -5 177.64 9.54
 2 6 5 194.77 14.4
 2 6 6 4.84 4.01
 2 6 6 1.88 2.21
 -2 -6 -6 -0.33 2.11
 -2 -6 -6 1.64 1.72
 -2 -6 -6 3.77 1.81
 -2 -6 -6 1.16 1.83
 -2 -6 -7 82.09 6.11
 2 6 7 77.53 11.67
 -2 -6 -7 85.47 6.44
 -2 -6 -7 77.83 6.48
 -2 -6 -7 89.66 6.8
 -2 -6 -8 261.25 13.03
 -2 -6 -8 256.29 13.8
 -2 -6 -8 262.32 13.47
 -2 -6 -8 250.6 13.65
 2 6 8 268.41 23.59
 -2 -6 -9 399.39 18.5
 -2 -6 -9 358.27 17.79
 -2 -6 -9 369.7 18.32
 2 6 9 395.12 30.63
 -2 -6 -10 141.67 9.21
 -2 -6 -10 137.37 9.33
 -2 -6 -10 108.56 14.73
 2 6 10 121.93 16.42
 2 6 11 112.89 15.85
 -2 -6 -12 470.74 20.74
 2 6 12 456.09 20.57
 -2 -6 -13 168.88 9.07
 2 6 13 133.81 8.41
 2 6 14 8.49 1.97
 -2 -6 -14 9.67 2.2
 2 6 14 3.8 2.54
 -2 -7 17 4.59 1.31
 -2 -7 16 132 7.56
 -2 -7 15 260.83 12.43
 -2 -7 15 224.2 11.39
 2 7 -15 231.3 11.65
 -2 -7 14 257.93 13.28
 2 7 -14 250.03 12.8
 -2 -7 14 239.11 12.55
 -2 -7 13 9.49 2.89
 2 7 -13 19.16 7.12
 2 7 -12 40.57 4.65
 -2 -7 12 51.46 5.67
 2 7 -12 47.5 10.14
 -2 -7 12 47.33 5.35
 2 7 -11 150.4 9.33
 -2 -7 11 151.78 9.95
 -2 -7 11 152.25 10.07
 2 7 -11 142.6 17.72
 -2 -7 10 28.64 4.21
 -2 -7 10 27.77 4.28
 2 7 -10 19.66 7.18
 2 7 -10 41.24 4.25
 -2 -7 9 28.4 4.11
 -2 -7 9 26.12 3.97
 2 7 -9 30.94 3.64
 2 7 -9 27.81 7.21
 2 7 -8 265.13 12.81
 -2 -7 8 302 14.14
 2 7 -8 255.88 21.63
 -2 -7 7 86.02 6.26
 2 7 -7 82.58 10.91
 -2 -7 7 64.4 9.94
 -2 -7 7 88.83 6.4
 -2 -7 6 122.25 7.71
 -2 -7 6 137.88 7.97
 -2 -7 5 368.43 15.93
 2 7 -5 377.76 23.03
 -2 -7 5 356.66 16.01
 -2 -7 4 285.64 12.94
 -2 -7 4 289.55 17.39
 2 7 -4 286.33 18.19
 -2 -7 4 284.1 13.1
 2 7 -3 38.04 5.47
 -2 -7 3 37.22 3.57
 -2 -7 3 30.57 5.17
 -2 -7 3 35.22 3.49
 2 7 -2 4.39 2.06
 -2 -7 2 2.41 1.44
 -2 -7 2 2.02 1.46
 -2 -7 2 6.22 2.99
 -2 -7 1 571.64 22.81
 2 7 -1 554.1 29.27
 -2 -7 1 600.01 28.7
 2 7 0 785.41 37.98
 -2 -7 0 823.33 31.07
 -2 -7 0 811.42 30.77
 -2 -7 0 819.68 36.39
 -2 -7 -1 141.79 10.87
 2 7 1 132.66 11.84
 -2 -7 -2 112.82 9.66
 2 7 2 124.46 11.48
 -2 -7 -2 117.76 6.67
 -2 -7 -2 128.42 6.97
 -2 -7 -2 117.4 7.23
 -2 -7 -3 681.06 27.43
 -2 -7 -3 720.03 26.76
 -2 -7 -3 658.66 26.44
 -2 -7 -3 696.43 26.35
 -2 -7 -3 677.72 26.51
 -2 -7 -4 772.3 30.07
 -2 -7 -4 772.23 29.87
 -2 -7 -4 799.57 30.68
 -2 -7 -4 763.18 30.89
 -2 -7 -5 238.06 18.79
 -2 -7 -5 188.49 17.07
 -2 -7 -5 206.84 10.98
 -2 -7 -5 219.46 11.33
 -2 -7 -5 222.77 10.68
 -2 -7 -5 217.61 11.79
 2 7 5 213.51 17.04
 -2 -7 -5 211.31 10.83
 -2 -7 -5 220.72 10.88
 -2 -7 -6 32.32 3.84
 2 7 6 35.88 7.96
 2 7 6 23.65 5.85
 -2 -7 -6 27.47 3.69
 -2 -7 -6 32.92 4.44
 -2 -7 -6 35.52 3.47
 2 7 7 188.73 19.36
 -2 -7 -7 192.27 10.66
 -2 -7 -7 190.78 10.88
 -2 -7 -7 179.58 11.01
 -2 -7 -8 55.01 5.51
 -2 -7 -8 52.97 5.11
 2 7 8 68.1 12.12
 -2 -7 -8 51.34 5.55
 2 7 9 3.33 4.63
 -2 -7 -9 4.37 2.61
 -2 -7 -9 3.31 2.12
 -2 -7 -10 30.09 4.42
 2 7 10 40.28 9.38
 -2 -7 -10 37.46 8.82
 2 7 11 68 6.05
 2 7 11 73.39 12.63
 2 7 12 50.46 4.75
 -2 -7 -12 51.02 5.02
 2 7 13 21.86 2.88
 -2 -7 -13 20.01 3.08
 2 7 14 -0.12 0.98
 2 7 14 0.61 1.82
 -2 -7 -14 2.1 1.37
 -2 -7 -14 0.17 1.44
 -2 -8 17 67.35 3.89
 -2 -8 17 66.56 3.95
 -2 -8 16 37.27 3.45
 -2 -8 15 3.18 1.74
 -2 -8 14 283.92 14.07
 -2 -8 14 322.95 15.08
 2 8 -14 313.2 14.17
 2 8 -13 133.25 8.26
 -2 -8 13 134.73 8.56
 2 8 -13 142.8 16.88
 2 8 -12 6.47 2.24
 -2 -8 12 1.76 1.77
 -2 -8 12 2.31 2.46
 2 8 -12 1.6 4.44
 2 8 -11 110.01 7.58
 -2 -8 11 117.01 8.31
 -2 -8 11 127.59 8.81
 2 8 -11 136.25 16.78
 2 8 -10 220.54 11.91
 2 8 -10 240.95 22.62
 -2 -8 10 266.03 13.65
 -2 -8 10 245.28 13.13
 2 8 -9 44.74 9.11
 -2 -8 9 51.26 5.3
 -2 -8 9 49.09 5.06
 -2 -8 8 15.32 3.11
 -2 -8 8 14.99 2.99
 2 8 -8 10.56 5.02
 2 8 -7 251.3 20.42
 -2 -8 7 244.98 12.62
 -2 -8 7 229.39 20.66
 -2 -8 7 256.39 21.37
 -2 -8 7 221.18 12.26
 -2 -8 7 254.2 12.5
 -2 -8 6 649.42 26.46
 -2 -8 6 645.26 25.09
 -2 -8 6 653.83 26.31
 -2 -8 6 598.32 37.35
 2 8 -6 607.39 35.09
 -2 -8 5 129.22 7.86
 -2 -8 5 134.73 7.39
 -2 -8 5 127.59 7.94
 2 8 -4 43.86 6.62
 -2 -8 4 40.43 4.05
 -2 -8 4 35.21 3.46
 -2 -8 4 36.35 3.79
 -2 -8 3 1241.92 56.76
 -2 -8 3 1334.51 48.81
 -2 -8 3 1332.85 48.21
 -2 -8 3 1280.83 48.46
 2 8 -3 1442.59 54.58
 -2 -8 3 1309.22 48
 -2 -8 2 435.08 17.89
 -2 -8 2 455.26 18.82
 -2 -8 2 440.89 18.28
 -2 -8 2 431.48 18.11
 -2 -8 2 423.23 18.42
 -2 -8 1 1537.95 64.43
 -2 -8 1 1598.19 57.09
 -2 -8 1 1577.62 56.3
 -2 -8 1 1532.03 55.91
 -2 -8 1 1569.91 56.62
 -2 -8 0 165.14 9
 -2 -8 0 181.28 9.42
 -2 -8 0 174.47 8.94
 -2 -8 0 176.89 13.73
 -2 -8 0 184.31 8.99
 -2 -8 -1 129.23 7.78
 -2 -8 -1 135.12 7.77
 -2 -8 -1 126.32 7.11
 -2 -8 -1 145.37 7.39
 -2 -8 -1 139.04 7.55
 -2 -8 -1 123.93 11.02
 -2 -8 -2 179.71 9.29
 -2 -8 -2 161.89 9.34
 -2 -8 -2 149.83 12.37
 -2 -8 -2 166.79 8.34
 -2 -8 -2 180.58 9.03
 2 8 2 151.72 13.67
 -2 -8 -3 337.22 15.22
 -2 -8 -3 302.74 15.01
 -2 -8 -3 324.55 14.6
 -2 -8 -3 326.97 14.43
 2 8 3 305.67 20.84
 -2 -8 -4 95.32 12.53
 -2 -8 -4 111.64 13.26
 -2 -8 -4 91.38 6.7
 -2 -8 -4 93.53 6.61
 -2 -8 -4 88.7 6.88
 -2 -8 -4 87.15 6.18
 2 8 4 92.83 10.67
 -2 -8 -5 39.89 8.12
 -2 -8 -5 34.65 7.31
 -2 -8 -5 35.49 3.8
 -2 -8 -5 31.72 4.28
 -2 -8 -5 42.45 4.18
 -2 -8 -5 38.4 4.11
 2 8 5 46.81 7.76
 -2 -8 -5 34.47 4.13
 -2 -8 -5 40.45 4.08
 -2 -8 -6 276.08 14.03
 2 8 6 304.37 25.01
 -2 -8 -6 285.46 13.46
 -2 -8 -6 285.92 14.37
 -2 -8 -6 284.2 14.71
 -2 -8 -7 173.35 10.21
 -2 -8 -7 156.38 10.29
 2 8 7 193.1 19.87
 -2 -8 -7 165.18 9.95
 -2 -8 -8 147.32 9.29
 -2 -8 -8 161.32 9.67
 -2 -8 -8 143.07 9.76
 -2 -8 -9 24.88 7.44
 2 8 9 28.38 8.26
 -2 -8 -9 26.1 4.24
 2 8 10 8.11 5.11
 -2 -8 -10 1.47 3.09
 -2 -8 -10 1.04 2.02
 -2 -8 -11 11.47 2.39
 2 8 11 8.6 2.43
 -2 -8 -12 47.52 4.6
 2 8 12 46.73 4.13
 -2 -8 -13 25.7 3.04
 2 8 13 24.52 2.45
 -2 -8 -14 5.63 1.43
 -2 -8 -14 2.79 1.01
 -2 -8 -14 2.9 1.13
 -2 -9 16 32.98 2.95
 -2 -9 16 36.06 2.99
 -2 -9 15 69.14 4.12
 -2 -9 15 84.6 5.5
 -2 -9 14 61.96 5.27
 -2 -9 13 174.98 9.81
 -2 -9 13 180.03 10.44
 2 9 -12 301.37 25.55
 2 9 -11 257.68 23.64
 -2 -9 11 262.98 13.98
 -2 -9 11 276.41 14.51
 2 9 -10 -1.53 5.09
 -2 -9 10 10.17 2.76
 -2 -9 10 3.29 2.21
 -2 -9 9 461.14 20.98
 -2 -9 9 446.01 20.68
 2 9 -9 457.34 32.1
 -2 -9 8 668.49 27.56
 2 9 -8 616.8 38.31
 -2 -9 8 634.9 27.17
 -2 -9 7 154.22 9.72
 -2 -9 7 169.51 17.96
 -2 -9 7 192.06 18.83
 -2 -9 7 173.55 10.16
 2 9 -7 169.81 16.57
 -2 -9 7 164.56 9.97
 -2 -9 6 13.93 2.96
 2 9 -6 21.8 5.85
 -2 -9 6 18.49 3.06
 -2 -9 6 22.3 6.82
 -2 -9 6 17.63 5.99
 -2 -9 6 15.77 2.41
 -2 -9 6 9.9 2.17
 -2 -9 6 20.09 3.21
 -2 -9 5 138.23 7.85
 -2 -9 5 131.62 8.46
 -2 -9 5 131.16 8.37
 2 9 -5 119.28 12.31
 -2 -9 5 131.46 7.31
 -2 -9 5 111.39 15.03
 -2 -9 5 143.11 16.94
 -2 -9 5 117.21 13.77
 -2 -9 4 534.01 32.04
 -2 -9 4 547.12 23.09
 -2 -9 4 547.41 22.39
 -2 -9 4 549.92 21.57
 -2 -9 4 531.58 22.28
 -2 -9 4 538.05 22.97
 -2 -9 4 552.33 36.37
 -2 -9 3 191.63 16.75
 -2 -9 3 194.89 10.14
 -2 -9 3 188.34 9.78
 -2 -9 3 181.95 10.38
 -2 -9 3 192.42 10.11
 -2 -9 3 193.21 10.43
 -2 -9 2 87.79 6.1
 -2 -9 2 89.47 10.64
 -2 -9 2 71.9 10.37
 2 9 -2 71.1 9.85
 -2 -9 2 84.73 5.94
 -2 -9 2 90.42 5.8
 -2 -9 2 81.56 6.23
 -2 -9 1 99.45 6.83
 -2 -9 1 113.79 6.87
 -2 -9 1 107.15 7.17
 -2 -9 1 94.95 10.67
 2 9 -1 107.63 11.88
 -2 -9 1 109.23 13.06
 -2 -9 1 97.23 6.2
 -2 -9 0 136.63 16.37
 2 9 0 129.07 12.98
 -2 -9 0 126.74 7.33
 -2 -9 0 105.95 7.14
 -2 -9 0 122.75 7.75
 -2 -9 0 130 7.52
 -2 -9 0 124.54 12.09
 -2 -9 -1 373.99 15.9
 -2 -9 -1 337.55 16.24
 -2 -9 -1 389.06 16.8
 -2 -9 -1 399.54 23.31
 2 9 1 350.05 23.38
 -2 -9 -1 356.45 16.04
 -2 -9 -1 316.67 26.85
 -2 -9 -2 166.66 8.5
 -2 -9 -2 160.64 13.44
 2 9 2 151.29 14.18
 -2 -9 -2 156.6 17.9
 -2 -9 -2 173.91 18.57
 -2 -9 -2 162.39 8.93
 -2 -9 -2 149.08 9.01
 -2 -9 -2 151.99 9.22
 2 9 3 3.9 2.91
 -2 -9 -3 8.89 4.67
 -2 -9 -3 5.86 4.08
 -2 -9 -3 7.98 2.08
 -2 -9 -3 7.88 2.68
 -2 -9 -3 12.14 2.71
 -2 -9 -3 9.02 2.22
 -2 -9 -3 9.06 2.48
 -2 -9 -4 74.68 12.04
 -2 -9 -4 99.38 13.31
 -2 -9 -4 90.81 6.94
 -2 -9 -4 87.28 6.96
 2 9 4 85.44 10.63
 -2 -9 -4 91.79 6.93
 -2 -9 -4 81.44 6.55
 -2 -9 -4 86.7 6.33
 -2 -9 -5 229.75 11.58
 -2 -9 -5 206.06 11.95
 -2 -9 -5 208.7 11.51
 -2 -9 -5 222.31 11.68
 -2 -9 -5 248.16 21.22
 -2 -9 -5 226.98 20.32
 -2 -9 -5 212.04 11.46
 -2 -9 -6 383.46 17.25
 -2 -9 -6 382.19 18.25
 -2 -9 -6 376.6 18.44
 2 9 6 432.14 31.07
 -2 -9 -7 246.92 12.94
 -2 -9 -7 239.1 13.27
 -2 -9 -7 222.7 23.71
 -2 -9 -8 0.7 1.77
 2 9 8 4.94 4.57
 -2 -9 -8 0.79 2.07
 -2 -9 -8 -1.76 4.54
 2 9 9 35.58 9.26
 -2 -9 -9 55.08 10.85
 2 9 10 17.59 2.99
 -2 -9 -10 17.96 3.19
 -2 -9 -10 25.15 3.73
 2 9 11 133.82 7.52
 -2 -9 -11 128.47 7.03
 -2 -9 -11 132.03 7.62
 2 9 12 25.34 2.55
 -2 -9 -12 42.38 3.81
 2 9 13 -0.31 2.13
 -2 -9 -13 0.16 1.15
 -2 -9 -13 0.34 1.23
 -2 -10 16 0.11 0.76
 -2 -10 16 0.73 0.72
 -2 -10 15 70.44 4.7
 -2 -10 15 67.28 4.29
 -2 -10 15 80.98 4.85
 -2 -10 14 98.44 6.49
 -2 -10 13 46.52 3.74
 -2 -10 13 61.89 5.15
 -2 -10 12 9.26 2.34
 -2 -10 12 12.1 2.99
 -2 -10 12 10.93 2.1
 2 10 -11 147.69 17.08
 2 10 -10 138.17 16.26
 -2 -10 10 141.32 9.31
 -2 -10 10 123.88 8.7
 2 10 -9 251.29 23.17
 -2 -10 9 294.16 15.42
 2 10 -8 4.02 4.22
 -2 -10 8 1.94 2.19
 -2 -10 8 3.68 2.19
 -2 -10 7 2.16 2.07
 -2 -10 7 5.24 2.36
 2 10 -7 2.46 3.42
 -2 -10 7 7.95 4.72
 -2 -10 7 4.72 4.96
 -2 -10 7 5.95 4.41
 -2 -10 7 4.51 2.37
 -2 -10 7 4.01 2.51
 -2 -10 6 125.43 8.6
 -2 -10 6 131.24 7.98
 -2 -10 6 130.73 9.1
 -2 -10 6 148.3 9.38
 -2 -10 6 131.08 8.34
 2 10 -6 112.27 13
 -2 -10 6 132.36 16.69
 -2 -10 6 142.08 17.38
 -2 -10 6 130.75 15.83
 -2 -10 6 134.76 8.99
 -2 -10 5 314.88 16.27
 -2 -10 5 306.6 15.04
 -2 -10 5 318.53 24.83
 -2 -10 5 303.73 27.01
 -2 -10 5 348.58 28.53
 -2 -10 5 341.53 16.14
 -2 -10 5 324.1 15.13
 -2 -10 5 334.56 16.03
 -2 -10 4 24.22 3.19
 -2 -10 4 22.67 3.48
 -2 -10 4 24.54 3.96
 -2 -10 4 27.26 3.47
 -2 -10 4 18.62 5.88
 -2 -10 4 23.29 3.55
 -2 -10 4 22.97 3.4
 -2 -10 4 38.81 9.24
 -2 -10 4 23.9 7.85
 -2 -10 3 2.37 2.04
 -2 -10 3 -0.3 1.54
 -2 -10 3 1.18 1.98
 -2 -10 3 0.26 1.45
 -2 -10 3 1.52 1.42
 2 10 -3 -2.42 4.01
 -2 -10 3 -1.16 2.44
 -2 -10 3 1.7 3.56
 -2 -10 3 -1.72 5.1
 -2 -10 2 97.59 6.66
 -2 -10 2 93.59 12.08
 2 10 -2 84.55 11.41
 -2 -10 2 73.44 10.28
 -2 -10 2 93.87 6.98
 -2 -10 2 95.73 6.73
 -2 -10 2 98.87 15.06
 -2 -10 2 89.78 14.24
 -2 -10 2 74.96 6.87
 2 10 -1 180.32 16.58
 -2 -10 1 160.85 17.08
 -2 -10 1 155.3 10.5
 -2 -10 1 179.48 9.83
 -2 -10 1 183.1 20.47
 -2 -10 1 169.81 9.75
 -2 -10 1 177 10.12
 -2 -10 1 195.61 16.48
 -2 -10 0 187.02 11.36
 -2 -10 0 209.77 16.88
 2 10 0 158.95 15.7
 -2 -10 0 179.16 9.92
 -2 -10 0 184.56 10.63
 -2 -10 0 180.85 19.08
 -2 -10 0 188.73 20.6
 -2 -10 0 189.57 20.93
 -2 -10 0 193.71 10.28
 -2 -10 -1 223.66 12.77
 -2 -10 -1 233.82 17.64
 -2 -10 -1 201.91 21.73
 -2 -10 -1 173.97 20.36
 -2 -10 -1 230.36 11.34
 2 10 1 209.26 17.91
 -2 -10 -1 229.21 22.12
 -2 -10 -1 240.87 11.81
 -2 -10 -1 228.6 12.14
 -2 -10 -1 206.22 11.5
 -2 -10 -2 0.78 1.86
 -2 -10 -2 1.69 3.96
 -2 -10 -2 6.67 4.63
 2 10 2 2.08 3.09
 -2 -10 -2 2.97 1.53
 -2 -10 -2 -1.65 3.87
 -2 -10 -2 -0.33 1.79
 -2 -10 -2 -0.33 1.71
 -2 -10 -3 7.34 2.45
 -2 -10 -3 9.81 2.73
 -2 -10 -3 7.88 2.57
 2 10 3 6.21 3.45
 -2 -10 -3 14.61 2.63
 -2 -10 -3 9.76 2.53
 -2 -10 -3 5.03 2.34
 -2 -10 -3 19.75 6.47
 -2 -10 -3 6.51 4.84
 -2 -10 -3 6.97 5.18
 -2 -10 -4 75.76 6.44
 -2 -10 -4 70.57 6.18
 -2 -10 -4 67.35 6.11
 -2 -10 -4 69.09 13.16
 -2 -10 -4 74.59 5.95
 -2 -10 -4 69.91 12
 -2 -10 -4 69.1 12.02
 -2 -10 -4 73.93 5.93
 -2 -10 -5 277.5 14.72
 -2 -10 -5 279.02 14.83
 -2 -10 -5 294.6 14.37
 -2 -10 -5 291.51 14.39
 -2 -10 -5 283.68 14
 -2 -10 -5 315.9 24.93
 -2 -10 -5 268.53 23.58
 -2 -10 -5 255.95 26.04
 -2 -10 -5 267.21 13.9
 -2 -10 -6 115.43 8.38
 -2 -10 -6 114.1 7.5
 -2 -10 -6 111.03 8.2
 2 10 6 123.92 15.68
 -2 -10 -6 123.95 17.72
 -2 -10 -7 8.49 2.57
 2 10 7 1.63 2.96
 -2 -10 -7 0.77 2.11
 -2 -10 -7 1.83 3.84
 -2 -10 -8 193.01 21.24
 2 10 8 183.6 19.84
 2 10 9 310.39 14.99
 -2 -10 -9 358.08 16.57
 -2 -10 -9 355.13 16.82
 2 10 10 174.8 8.98
 -2 -10 -10 187.38 10.2
 -2 -10 -11 30.56 3.47
 -2 -10 -11 24.71 2.5
 -2 -10 -11 23.16 2.73
 -2 -10 -12 54.25 4.23
 -2 -10 -12 52.22 4
 -2 -10 -13 97.8 4.85
 -2 -11 15 18 1.9
 -2 -11 15 18.78 1.95
 -2 -11 14 33.4 3.24
 -2 -11 14 29.73 2.91
 -2 -11 14 32.62 3.02
 -2 -11 13 121 7.22
 -2 -11 13 107.26 6.73
 -2 -11 12 116.57 7.65
 -2 -11 12 108 7.17
 -2 -11 11 28.04 3.93
 -2 -11 11 34.63 3.98
 -2 -11 11 24.44 3.49
 -2 -11 10 10.69 5.07
 2 11 -10 2.59 3.33
 -2 -11 10 6.53 2.38
 -2 -11 9 0.78 2.2
 -2 -11 9 -1.57 3.69
 2 11 -9 3.88 3.32
 -2 -11 9 2.12 2.06
 -2 -11 8 5.92 2.49
 -2 -11 8 4.71 4.04
 -2 -11 8 5.73 2.19
 2 11 -8 6.21 4.33
 -2 -11 8 5.87 2.19
 -2 -11 7 -0.33 1.62
 -2 -11 7 1.5 1.72
 -2 -11 7 2.74 2.21
 -2 -11 7 -1.54 3.23
 -2 -11 7 3.14 2.1
 -2 -11 7 1.12 1.92
 -2 -11 7 -1.66 3.01
 -2 -11 7 -1.68 4.31
 -2 -11 6 8.77 5.52
 -2 -11 6 10.64 6.71
 -2 -11 6 0.32 1.59
 -2 -11 6 -1.48 2.7
 -2 -11 6 6.96 2.63
 -2 -11 6 2.91 2.18
 -2 -11 6 2.39 2.01
 -2 -11 6 0.73 1.87
 -2 -11 6 2.94 1.61
 -2 -11 6 2.62 2.12
 2 11 -5 27.15 7.53
 -2 -11 5 23.65 3.91
 -2 -11 5 21.92 3.97
 -2 -11 5 21.11 3.29
 -2 -11 5 20.19 3.52
 -2 -11 5 18.35 3.02
 -2 -11 5 26.91 3.82
 -2 -11 5 25.67 8.42
 -2 -11 5 21.76 8.1
 -2 -11 5 19.85 6.35
 -2 -11 4 24.24 6.67
 -2 -11 4 25.47 3.54
 -2 -11 4 21.58 3.63
 -2 -11 4 18.92 3.23
 -2 -11 4 23.79 4.05
 -2 -11 4 19.31 3.98
 -2 -11 4 13.1 6.84
 -2 -11 4 22.19 8.27
 2 11 -4 27.37 7.07
 -2 -11 3 29.72 4.63
 2 11 -3 41.95 8.66
 -2 -11 3 32.29 4.11
 -2 -11 3 39.35 4.61
 -2 -11 3 35.21 4.1
 -2 -11 3 32.8 4.09
 -2 -11 3 35.65 7.76
 -2 -11 3 24.35 8.41
 -2 -11 3 18.96 7.53
 -2 -11 2 14.82 2.86
 -2 -11 2 16.08 3.69
 -2 -11 2 20.6 5.71
 2 11 -2 12.6 4.8
 -2 -11 2 21.55 3.33
 -2 -11 2 13.91 2.94
 -2 -11 2 9.42 4.92
 -2 -11 2 17.17 7.51
 -2 -11 1 100.76 7.09
 -2 -11 1 101.79 15.67
 -2 -11 1 82.07 14.81
 2 11 -1 107.09 13.13
 -2 -11 1 104.94 12.54
 -2 -11 1 93.98 7.92
 -2 -11 1 81.92 12.62
 -2 -11 1 97.75 7.05
 -2 -11 1 101.59 7.55
 -2 -11 0 333.44 15.43
 -2 -11 0 307.05 28.92
 -2 -11 0 339.21 29.51
 2 11 0 318.01 23.56
 -2 -11 0 329.76 23.31
 -2 -11 0 328.7 16.29
 -2 -11 0 341.42 27.78
 -2 -11 0 297.14 16.72
 -2 -11 0 331.6 17.13
 -2 -11 0 332.44 15.69
 -2 -11 -1 52.13 5.92
 -2 -11 -1 68.66 6.44
 -2 -11 -1 59.82 5.63
 -2 -11 -1 70.31 12.71
 -2 -11 -1 65.97 5.22
 -2 -11 -1 57.33 11.66
 2 11 1 69.36 9.96
 -2 -11 -1 63.37 5.46
 -2 -11 -2 36.66 4.39
 -2 -11 -2 26.44 8.35
 2 11 2 29.3 6.65
 -2 -11 -2 35.38 4.65
 -2 -11 -2 38.45 5.17
 -2 -11 -2 33.46 4.05
 -2 -11 -2 45.68 10.21
 -2 -11 -2 32.53 9.17
 -2 -11 -2 35.59 4.61
 -2 -11 -3 251.81 13.82
 -2 -11 -3 245.59 24.01
 -2 -11 -3 235.99 23.71
 -2 -11 -3 250.02 25.03
 -2 -11 -3 236.49 13.5
 -2 -11 -3 232.97 13.52
 -2 -11 -3 260 13.01
 -2 -11 -4 462.91 20.33
 -2 -11 -4 427.37 19.88
 -2 -11 -4 428.03 20.22
 -2 -11 -4 399.44 19.48
 -2 -11 -4 420.23 19.33
 -2 -11 -4 383.73 33.07
 -2 -11 -4 416.43 31.81
 -2 -11 -4 454.96 33.19
 -2 -11 -4 424.04 19.17
 -2 -11 -5 68.53 6.48
 -2 -11 -5 73.29 6.03
 -2 -11 -5 69.86 13.8
 -2 -11 -5 84.22 6.46
 -2 -11 -5 71.85 6.08
 -2 -11 -5 68.15 6.29
 -2 -11 -6 9.51 2.79
 2 11 6 12.78 6.28
 -2 -11 -6 9.22 5.81
 2 11 7 65.47 11.33
 -2 -11 -7 43.44 10.11
 -2 -11 -7 54.8 5.33
 -2 -11 -7 40.07 4.77
 -2 -11 -8 139.01 8.89
 -2 -11 -8 145.38 9.68
 -2 -11 -9 166.66 9.48
 -2 -11 -9 161.76 9.75
 -2 -11 -10 3.8 1.8
 -2 -11 -10 2.14 1.27
 -2 -11 -11 43.63 3.49
 -2 -11 -11 45.42 3.91
 -2 -11 -12 126.07 5.92
 -2 -11 -12 124.21 6.19
 -2 -12 14 1.62 0.93
 -2 -12 14 -0.1 0.77
 -2 -12 14 -0.97 0.91
 -2 -12 13 36.81 3.29
 -2 -12 13 37.26 3.3
 -2 -12 13 33.71 3.01
 -2 -12 13 30.24 2.82
 -2 -12 12 3.18 1.52
 -2 -12 12 3.14 1.46
 -2 -12 12 3.33 1.7
 -2 -12 11 2.88 1.89
 -2 -12 11 3.96 1.65
 -2 -12 11 1.21 1.74
 -2 -12 10 -0.83 1.72
 -2 -12 10 0.97 1.79
 -2 -12 10 3.6 1.7
 -2 -12 10 1.35 1.78
 -2 -12 9 37.64 4.23
 -2 -12 9 32.88 3.9
 -2 -12 9 42.33 4.63
 -2 -12 9 42.07 4.71
 2 12 -8 7.47 4.44
 -2 -12 8 6.03 4.75
 -2 -12 7 51.07 5.42
 -2 -12 7 57.83 5.79
 -2 -12 7 73.25 6.31
 -2 -12 7 64.65 5.96
 2 12 -7 70.62 11.55
 -2 -12 7 71.1 11.41
 -2 -12 7 61.26 11.83
 -2 -12 7 41.8 10.13
 -2 -12 6 50.09 11.11
 -2 -12 6 70.43 12.71
 -2 -12 6 55.02 5.02
 -2 -12 6 58.29 5.73
 -2 -12 6 55.16 5.44
 2 12 -6 57.96 10.63
 -2 -12 6 59.32 6.06
 -2 -12 6 56.18 5.82
 -2 -12 6 53.63 10.31
 2 12 -5 224.96 21.25
 -2 -12 5 247.58 22.16
 -2 -12 5 245.96 13.53
 -2 -12 5 261.7 13.03
 -2 -12 5 249.16 25.27
 -2 -12 5 220.18 23.75
 -2 -12 5 236.14 13.13
 -2 -12 5 253.58 14.1
 -2 -12 5 244.95 14.14
 2 12 -4 85.77 12.68
 -2 -12 4 95.49 7.45
 -2 -12 4 69.59 11.78
 -2 -12 4 97.2 8.2
 -2 -12 4 99.53 8.17
 -2 -12 4 104.03 16.16
 -2 -12 4 120.45 17
 -2 -12 4 100.81 7.3
 -2 -12 4 101.36 7.45
 -2 -12 3 62.72 6.28
 -2 -12 3 60.07 12.63
 -2 -12 3 75.27 13.96
 -2 -12 3 65.99 5.88
 -2 -12 3 57.48 9.97
 -2 -12 3 75.51 7.03
 -2 -12 3 63.13 6.64
 -2 -12 3 68.78 5.93
 -2 -12 3 62.59 5.82
 2 12 -3 66.48 10.79
 2 12 -2 186.79 18.19
 -2 -12 2 176.96 10.72
 -2 -12 2 189.28 11.53
 -2 -12 2 169.83 21.62
 -2 -12 2 205.98 23.18
 -2 -12 2 195.21 12.28
 -2 -12 2 185.09 12.17
 -2 -12 2 181.19 17.62
 -2 -12 2 194.36 10.97
 -2 -12 1 616.81 28.29
 -2 -12 1 647.17 28.33
 2 12 -1 653.41 37.83
 -2 -12 1 666.66 26.71
 -2 -12 1 614.77 27.28
 -2 -12 1 598 43.41
 -2 -12 1 591.46 43.15
 -2 -12 1 638.88 39.77
 -2 -12 1 612.84 36.41
 -2 -12 1 631.87 26.63
 2 12 0 309.23 22.83
 -2 -12 0 275.59 25
 -2 -12 0 280.05 14.3
 -2 -12 0 261.82 27.18
 -2 -12 0 284.55 27.62
 -2 -12 0 285.2 15.74
 -2 -12 0 269.39 15.64
 -2 -12 0 295.05 15.12
 -2 -12 0 291.65 14.18
 -2 -12 -1 6.89 4.43
 -2 -12 -1 11.72 7.39
 -2 -12 -1 3.86 4.54
 -2 -12 -1 5.68 2.05
 -2 -12 -1 4.17 2.33
 -2 -12 -1 7.48 2.66
 -2 -12 -1 3.54 2.42
 -2 -12 -1 8.19 2.83
 -2 -12 -2 211.93 12.42
 -2 -12 -2 229.61 23.19
 -2 -12 -2 208.82 12.59
 -2 -12 -2 210.64 12.74
 -2 -12 -2 210.49 22.79
 -2 -12 -2 171.01 20.81
 -2 -12 -2 206.81 11.4
 -2 -12 -2 203.6 11.81
 -2 -12 -3 340.82 29.19
 -2 -12 -3 323.44 28.71
 -2 -12 -3 324.24 16.29
 -2 -12 -3 364.89 17.69
 -2 -12 -3 382.23 17.82
 -2 -12 -3 334.63 17.42
 -2 -12 -3 328.84 29.43
 -2 -12 -3 336.77 16.26
 -2 -12 -4 48.11 5.34
 -2 -12 -4 31.33 9.61
 -2 -12 -4 55.59 10.79
 -2 -12 -4 52.93 10.63
 -2 -12 -5 23.39 8.03
 -2 -12 -5 17.6 3.01
 2 12 5 13.93 6.32
 -2 -12 -5 17.15 2.93
 -2 -12 -6 70.96 5.87
 -2 -12 -6 64.11 5.18
 -2 -12 -6 61.06 5.78
 -2 -12 -7 58.2 5.17
 -2 -12 -7 51.8 5.09
 -2 -12 -7 68 6.33
 -2 -12 -8 75.01 6.19
 -2 -12 -8 70.75 5.52
 -2 -12 -8 68.78 5.86
 -2 -12 -9 7.32 2.23
 -2 -12 -9 7.76 2.12
 -2 -12 -10 40.49 3.39
 -2 -12 -10 46.83 3.47
 -2 -12 -10 44.87 3.79
 -2 -12 -11 23.12 2.26
 -2 -13 13 41.41 3.04
 -2 -13 13 44.35 3.12
 -2 -13 12 11.3 1.96
 -2 -13 12 10.57 1.78
 -2 -13 12 14.43 1.72
 -2 -13 12 10.18 1.97
 -2 -13 11 198.55 9.7
 -2 -13 11 176.24 9.34
 -2 -13 11 175.67 8.66
 -2 -13 11 194.33 9.8
 -2 -13 10 207.08 10.52
 -2 -13 10 192.05 9.62
 -2 -13 10 198.45 10.77
 -2 -13 9 51.01 4.75
 -2 -13 9 42 4.64
 -2 -13 8 62.4 5.56
 -2 -13 8 64.55 5.83
 -2 -13 7 196.29 11.51
 -2 -13 7 209.78 11.65
 -2 -13 7 197.03 11.24
 2 13 -7 194.11 18.99
 2 13 -6 397.62 29.47
 -2 -13 6 419.95 29.81
 -2 -13 6 482.2 34.37
 -2 -13 6 415.99 32.61
 2 13 -5 63.44 11.14
 -2 -13 5 73.59 11.59
 -2 -13 5 100.92 15.62
 -2 -13 5 90.79 14.78
 -2 -13 4 120.88 8.91
 -2 -13 4 107.5 16.39
 -2 -13 4 108.6 16.42
 -2 -13 4 125.58 8.64
 2 13 -4 124.4 14.71
 -2 -13 4 119.84 9.13
 -2 -13 4 132.43 9.62
 -2 -13 4 109.9 14.13
 -2 -13 4 127.57 8.49
 -2 -13 3 346.33 17.56
 -2 -13 3 374.66 32.43
 -2 -13 3 349.37 30.87
 -2 -13 3 356.27 16.97
 2 13 -3 305.59 24.95
 -2 -13 3 372.06 18.35
 -2 -13 3 338.64 18.12
 -2 -13 3 343.35 25.76
 -2 -13 3 344.35 16.75
 -2 -13 2 224.79 13.17
 -2 -13 2 240.55 25.74
 -2 -13 2 237.93 25.23
 -2 -13 2 240.61 12.76
 2 13 -2 228.53 20.19
 -2 -13 2 230.21 13.96
 -2 -13 2 257.1 14.37
 -2 -13 2 218.12 19.82
 -2 -13 2 249.02 12.91
 -2 -13 1 328.35 15.47
 -2 -13 1 319.46 16.97
 -2 -13 1 313.98 17.02
 -2 -13 1 300.9 16.05
 -2 -13 1 306.13 29.23
 -2 -13 1 311.16 29.58
 2 13 -1 301.85 23.07
 -2 -13 1 319.15 15.58
 -2 -13 0 56.92 6.05
 -2 -13 0 53.6 11.22
 -2 -13 0 94.02 15.42
 -2 -13 0 65.31 13.18
 -2 -13 0 80.88 6.21
 -2 -13 0 76.05 6.55
 -2 -13 0 70.73 6.89
 -2 -13 0 64.59 6.71
 -2 -13 -1 135.71 17.62
 -2 -13 -1 133.27 9.44
 -2 -13 -1 142.3 9.83
 -2 -13 -1 134.08 9.79
 -2 -13 -1 133.79 18.51
 -2 -13 -1 126.78 18.01
 -2 -13 -2 305.21 27.66
 -2 -13 -2 352.27 29.53
 -2 -13 -2 265.76 25.57
 -2 -13 -3 119.92 16.76
 -2 -13 -3 139.02 17.4
 -2 -13 -3 144.93 9.56
 -2 -13 -3 148.75 9.53
 -2 -13 -3 143.39 8.95
 -2 -13 -3 133.51 8.41
 -2 -13 -4 15.24 3.23
 -2 -13 -4 14.75 2.73
 -2 -13 -4 14.09 2.79
 -2 -13 -5 82.05 6.01
 -2 -13 -5 98.15 6.53
 -2 -13 -5 83.72 6.4
 -2 -13 -5 95.12 7.11
 -2 -13 -6 107.03 6.51
 -2 -13 -6 126.11 8.7
 -2 -13 -6 118.58 7.86
 -2 -13 -6 123.89 7.39
 -2 -13 -6 114.94 7.49
 -2 -13 -7 83.56 6.47
 -2 -13 -7 75 5.67
 -2 -13 -7 73.88 5.31
 -2 -13 -8 14.68 2.69
 -2 -13 -8 9.01 2.22
 -2 -13 -9 11.49 1.64
 -2 -13 -9 18.2 2.31
 -2 -13 -9 16.33 1.91
 -2 -13 -9 17.53 2.38
 -2 -14 12 194.89 8.44
 -2 -14 12 191.06 8.17
 -2 -14 11 144.1 7.27
 -2 -14 11 141.76 7.03
 -2 -14 11 130.57 6.84
 -2 -14 10 11.26 2
 -2 -14 10 11.13 2.22
 -2 -14 10 10.17 2
 -2 -14 9 151.22 8.29
 -2 -14 9 147.26 8.49
 -2 -14 9 148.53 8.5
 -2 -14 8 296.92 14.75
 -2 -14 8 327.35 14.7
 -2 -14 8 323.51 15.13
 -2 -14 7 194.61 10.99
 -2 -14 7 204.58 10.85
 -2 -14 7 208.49 11.38
 -2 -14 6 21.41 3.26
 -2 -14 6 17.84 2.84
 -2 -14 6 20.55 3.53
 -2 -14 6 18.54 3.43
 -2 -14 5 243.23 13.09
 -2 -14 5 246.17 13.38
 -2 -14 5 258.68 12.62
 -2 -14 4 566.95 24.95
 -2 -14 4 577.41 24.41
 -2 -14 4 592.74 25.46
 -2 -14 4 552.59 25.34
 -2 -14 4 569.68 24.14
 -2 -14 3 70.32 6.41
 -2 -14 3 60.33 12.08
 -2 -14 3 69.12 6.27
 -2 -14 3 82.87 6.24
 -2 -14 3 63.23 5.75
 -2 -14 3 85.49 7.19
 -2 -14 3 78.34 7.01
 -2 -14 2 3.03 2.66
 -2 -14 2 4.18 2.45
 -2 -14 2 7.16 2.6
 -2 -14 2 5.23 2.05
 -2 -14 2 5.24 1.92
 -2 -14 2 8.46 2.26
 -2 -14 2 9.29 5.52
 -2 -14 2 7.5 5.91
 -2 -14 1 113.48 8.1
 -2 -14 1 103.52 15.95
 -2 -14 1 91.49 14.86
 -2 -14 1 104.13 7.28
 -2 -14 1 111.47 8.75
 -2 -14 1 114.23 8.68
 -2 -14 1 112.7 8.19
 -2 -14 0 303.54 15.57
 -2 -14 0 304.85 14.64
 -2 -14 0 308.76 15.31
 -2 -14 0 288.91 15.13
 -2 -14 0 323.88 16.21
 -2 -14 0 301.91 16.07
 -2 -14 -1 156.96 10.05
 -2 -14 -1 167.01 9.29
 -2 -14 -1 156.09 10.18
 -2 -14 -1 161.66 10.38
 -2 -14 -1 160.06 10.29
 -2 -14 -2 38.71 4.58
 -2 -14 -2 39.7 4.03
 -2 -14 -2 40.74 4.36
 -2 -14 -2 43.64 4.85
 -2 -14 -2 35.44 4.63
 -2 -14 -3 5.95 2.02
 -2 -14 -3 4.23 1.74
 -2 -14 -3 6.37 2.76
 -2 -14 -3 3.43 1.98
 -2 -14 -4 48.41 4.8
 -2 -14 -4 49.94 5.18
 -2 -14 -4 49.08 4.27
 -2 -14 -5 44.08 4.32
 -2 -14 -5 43.18 4.76
 -2 -14 -5 37.84 3.44
 -2 -14 -6 63.89 5.25
 -2 -14 -6 60.61 4.67
 -2 -14 -7 17.6 2.73
 -2 -14 -7 14.55 2.1
 -2 -14 -8 15.91 2.19
 -2 -15 10 140.48 6.78
 -2 -15 10 130.63 6.27
 -2 -15 10 132.51 6.46
 -2 -15 9 127.42 6.97
 -2 -15 9 121.04 6.56
 -2 -15 8 7.81 1.71
 -2 -15 8 7.86 1.91
 -2 -15 8 11.52 2.07
 -2 -15 7 22.15 2.67
 -2 -15 7 16.49 2.74
 -2 -15 7 15.55 2.21
 -2 -15 7 14.21 2.44
 -2 -15 6 96.39 6.1
 -2 -15 6 84.68 6.3
 -2 -15 6 88.68 5.93
 -2 -15 6 87.36 6.12
 -2 -15 5 116.85 7.21
 -2 -15 5 129.87 7.7
 -2 -15 5 130.76 8.11
 -2 -15 5 115.36 7.41
 -2 -15 4 11.88 2.63
 -2 -15 4 11.7 2.37
 -2 -15 4 9.82 2.17
 -2 -15 4 8.63 2.32
 -2 -15 4 8.83 2.71
 -2 -15 3 1.43 2.02
 -2 -15 3 2.57 1.43
 -2 -15 3 2.74 1.81
 -2 -15 3 2.86 1.83
 -2 -15 2 97.84 7.5
 -2 -15 2 108.99 6.71
 -2 -15 2 94.69 6.96
 -2 -15 2 93.22 6.94
 -2 -15 1 95.33 7.11
 -2 -15 1 105.07 6.67
 -2 -15 1 108.43 7.84
 -2 -15 0 65.24 5.01
 -2 -15 0 68.54 5.35
 -2 -15 0 66.47 5.75
 -2 -15 0 72.66 6.21
 -2 -15 -1 4.29 2.13
 -2 -15 -1 6.59 1.9
 -2 -15 -1 4.33 2.11
 -2 -15 -1 4.44 1.64
 -2 -15 -2 7.36 2.24
 -2 -15 -2 7.42 2.04
 -2 -15 -2 9.88 2.47
 -2 -15 -3 20.68 3.02
 -2 -15 -3 24.55 2.82
 -2 -15 -3 22.33 3.39
 -2 -15 -4 98.9 6.53
 -2 -15 -4 99.85 5.67
 -2 -15 -4 108.8 6.95
 -2 -15 -5 20 2.66
 -2 -15 -5 24.58 3.09
 -2 -15 -6 20.17 2.54
 -2 -15 -7 2.99 1.19
 -2 -16 8 47.21 3.35
 -2 -16 7 8.49 1.38
 -2 -16 7 9.66 1.77
 -2 -16 6 3.86 1.48
 -2 -16 6 4.02 1.2
 -2 -16 6 3.63 1.13
 -2 -16 5 0.22 1.3
 -2 -16 5 0.33 0.88
 -2 -16 5 2.41 1.28
 -2 -16 4 6.82 1.9
 -2 -16 4 3.11 1.21
 -2 -16 4 4.43 1.59
 -2 -16 3 3 1.27
 -2 -16 3 2.44 1.38
 -2 -16 2 42.77 3.96
 -2 -16 2 42.48 3.4
 -2 -16 1 58.89 4.74
 -2 -16 1 57.1 4.57
 -2 -16 1 60.12 4.1
 -2 -16 0 47.68 4.15
 -2 -16 0 46.92 3.97
 -2 -16 0 41.04 3.26
 -2 -16 -1 2.19 1.37
 -2 -16 -1 1.54 1.09
 -2 -16 -1 2.95 1.58
 -2 -16 -2 14.14 2.13
 -2 -16 -2 13.19 1.89
 -2 -16 -2 14.95 2.32
 -2 -16 -3 79.09 4.95
 -2 -16 -3 66.85 4.02
 -2 -16 -4 65.96 4.27
 -2 -17 5 39.88 2.95
 -2 -17 4 4.27 1.21
 -2 -17 3 5.11 1.15
 -2 -17 3 7.1 1.4
 -2 -17 2 53.03 3.51
 -2 -17 2 53.88 3.69
 -2 -17 1 97.45 5.25
 -2 -17 1 92.94 5.1
 -2 -17 0 29.3 2.61
 -2 -17 0 31.47 2.43
 -2 -17 -1 2.95 0.99
 3 -17 -4 14.47 1.83
 3 -17 -3 2.17 1.02
 3 -17 -2 22 2.36
 3 -17 -2 22.61 2.37
 3 -17 -1 12.92 1.88
 3 -17 -1 13.81 1.94
 3 -17 0 46.2 3.42
 3 -17 0 52.16 3.68
 3 -17 1 23.13 2.26
 3 -17 1 31.9 2.72
 3 -17 2 18.17 2.01
 3 -17 3 1.63 0.91
 3 -16 -7 14.55 1.75
 3 -16 -7 24.68 2.58
 3 -16 -6 39.3 3.39
 3 -16 -6 44.55 3.43
 3 -16 -5 2.14 1.61
 3 -16 -5 1.5 1.35
 3 -16 -4 2.55 1.68
 3 -16 -4 1.41 1.37
 3 -16 -4 4.12 1.41
 3 -16 -3 24.88 3.1
 3 -16 -3 27.03 2.94
 3 -16 -3 25.16 3.05
 3 -16 -2 3.6 1.64
 3 -16 -2 4.02 1.77
 3 -16 -1 2.44 1.33
 3 -16 -1 1 1.34
 3 -16 0 17.99 2.59
 3 -16 0 18.78 2.73
 3 -16 1 7.17 2
 3 -16 1 8.07 1.96
 3 -16 1 3.82 1.56
 3 -16 2 4.83 1.76
 3 -16 2 3.19 1.5
 3 -16 2 3.4 1.53
 3 -16 3 26.59 2.76
 3 -16 3 26.51 2.87
 3 -16 3 21.43 2.43
 3 -16 3 23.97 2.8
 3 -16 4 16.22 2.18
 3 -16 4 15.65 2.01
 3 -16 4 14.14 2.14
 3 -16 5 90.12 4.84
 3 -16 5 82.14 4.79
 3 -16 5 86.01 5.1
 3 -16 6 13.12 1.62
 3 -16 6 8.6 1.26
 3 -15 -9 46.59 3.51
 3 -15 -9 52.2 3.93
 3 -15 -8 8.9 1.8
 3 -15 -8 6.51 2.12
 3 -15 -7 22.81 3
 3 -15 -7 28.97 3.64
 3 -15 -6 56.55 4.99
 3 -15 -6 58.73 5.13
 3 -15 -5 6.51 2.12
 3 -15 -5 7.09 2.06
 3 -15 -5 9.04 2.5
 3 -15 -4 10.96 2.5
 3 -15 -4 11.01 2.51
 3 -15 -4 7.27 2.44
 3 -15 -3 16.49 3.07
 3 -15 -3 16.93 2.85
 3 -15 -3 15.54 2.97
 3 -15 -2 13.42 2.78
 3 -15 -2 10.29 2.54
 3 -15 -2 14.88 2.66
 3 -15 -1 48.61 4.79
 3 -15 -1 52.03 4.9
 3 -15 -1 54.23 5.14
 3 -15 0 30.37 3.84
 3 -15 0 34.31 3.84
 3 -15 0 37.2 4.12
 3 -15 0 30.98 3.86
 3 -15 1 20.57 3.08
 3 -15 1 24.56 3.44
 3 -15 1 18.35 3.02
 3 -15 1 26.11 3.48
 3 -15 1 22.47 3.1
 3 -15 2 12.35 2.33
 3 -15 2 12.5 2.39
 3 -15 2 13.67 2.64
 3 -15 2 10.58 2.34
 3 -15 2 13.02 2.52
 3 -15 3 50.92 4.58
 3 -15 3 43.29 3.97
 3 -15 3 50.15 4.38
 3 -15 3 42.57 4.08
 3 -15 3 55.13 4.79
 3 -15 4 47.08 4.42
 3 -15 4 54.96 4.08
 3 -15 4 46.65 4.23
 3 -15 4 51.24 4.11
 3 -15 4 59.02 4.77
 3 -15 5 58.72 3.94
 3 -15 5 65.85 4.75
 3 -15 5 59.42 4.7
 3 -15 5 59.63 4.61
 3 -15 6 4.33 1.42
 3 -15 6 2.25 1.36
 3 -15 6 4.58 1.49
 3 -15 7 39.37 3.16
 3 -15 7 34.92 2.93
 3 -15 7 31.07 2.61
 3 -15 8 100.99 4.95
 3 -15 8 95.35 4.96
 3 -14 -11 10.85 1.87
 3 -14 -11 11.35 1.84
 3 -14 -10 14.9 2.17
 3 -14 -10 15.65 2.58
 3 -14 -9 51.2 4.27
 3 -14 -9 47.11 4.6
 3 -14 -8 41.44 4.51
 3 -14 -8 48.94 4.61
 3 -14 -7 4.58 2.34
 3 -14 -7 3.77 1.9
 3 -14 -6 33.07 4.62
 3 -14 -6 30.75 4.1
 3 -14 -6 32.7 4.01
 3 -14 -5 114.78 8.61
 3 -14 -5 114.27 8.19
 3 -14 -5 117 7.98
 3 -14 -4 92.79 7.01
 3 -14 -4 92.88 7.01
 3 -14 -4 83.88 7.11
 3 -14 -4 100.72 7.7
 3 -14 -3 0.75 2.2
 3 -14 -3 -0.33 1.79
 3 -14 -3 1.91 1.74
 3 -14 -3 -1.07 1.94
 3 -14 -3 0.66 1.67
 3 -14 -2 83.54 6.58
 3 -14 -2 62.18 5.92
 3 -14 -2 79.87 6.54
 3 -14 -2 78.22 6.49
 3 -14 -2 77.63 6.62
 3 -14 -1 341.99 16.07
 3 -14 -1 347.93 27.03
 3 -14 -1 328.48 16.36
 3 -14 -1 302.46 15.73
 3 -14 -1 319.91 15.75
 3 -14 -1 322.01 16.05
 3 -14 0 73.86 6.37
 3 -14 0 77.99 6.49
 3 -14 0 70 6.31
 3 -14 0 79.24 6.41
 3 -14 0 80.36 6.49
 3 -14 0 94.25 13.69
 3 -14 1 0.65 1.65
 3 -14 1 2 1.72
 3 -14 1 1.43 1.6
 3 -14 1 -0.7 1.91
 3 -14 1 3.04 3.91
 3 -14 2 182.53 10.49
 3 -14 2 193.68 11.04
 3 -14 2 200.88 10.93
 3 -14 2 184.76 10.9
 3 -14 3 131.02 8.23
 3 -14 3 131.88 8.49
 3 -14 3 130.37 8.63
 3 -14 3 148.7 9.12
 3 -14 4 24.66 3.59
 3 -14 4 24.31 3.27
 3 -14 4 20.15 3.21
 3 -14 4 18.6 2.83
 3 -14 5 10.07 2.36
 3 -14 5 11.79 2.2
 3 -14 5 9.94 2.2
 3 -14 5 11.48 2.48
 3 -14 6 68.13 5.39
 3 -14 6 75.75 5.43
 3 -14 6 64.74 5.04
 3 -14 6 60.59 4.4
 3 -14 7 134.79 7.55
 3 -14 7 131.27 7.62
 3 -14 7 131.55 7.25
 3 -14 8 121.43 6.55
 3 -14 8 109.06 6.46
 3 -14 8 117.09 5.95
 3 -14 9 1.43 0.86
 3 -14 9 2.39 0.96
 3 -13 -12 19.11 2.51
 3 -13 -12 18.35 2.2
 3 -13 -11 116.69 6.78
 3 -13 -11 110.19 6.78
 3 -13 -10 46.96 4.48
 3 -13 -10 58.02 5.11
 3 -13 -9 1.05 2.23
 3 -13 -9 1.59 2.31
 3 -13 -8 98.61 7.32
 3 -13 -8 90.9 7.36
 3 -13 -8 107.5 8.15
 3 -13 -7 255.68 13.67
 3 -13 -7 255.13 14.34
 3 -13 -7 251.66 13.76
 3 -13 -6 97.17 15.57
 3 -13 -6 115.17 8.99
 3 -13 -6 119.8 8.69
 3 -13 -6 121.32 8.38
 3 -13 -5 38.16 9.81
 3 -13 -4 58.49 11.78
 3 -13 -4 47.49 5.54
 3 -13 -4 46.14 5.15
 3 -13 -3 243.92 13.43
 3 -13 -3 251.35 14.15
 3 -13 -3 240.35 13.31
 3 -13 -3 237.54 13.19
 3 -13 -3 266.94 14.22
 3 -13 -3 250.41 13.64
 3 -13 -2 100.16 7.85
 3 -13 -2 91.92 7.67
 3 -13 -2 91.55 13.75
 3 -13 -2 97.45 7.48
 3 -13 -2 94.31 7.56
 3 -13 -2 102.81 7.66
 3 -13 -2 102.8 7.57
 3 -13 -1 43.17 10.11
 3 -13 -1 59.97 5.79
 3 -13 -1 56 5.51
 3 -13 -1 53.39 5.62
 3 -13 -1 59.49 5.65
 3 -13 -1 57.58 5.52
 3 -13 0 154.85 18.13
 3 -13 0 158.15 10.07
 3 -13 0 168.91 10.4
 3 -13 0 147 9.72
 3 -13 0 156.76 9.92
 3 -13 1 479.3 34.7
 3 -13 1 513.75 23.05
 3 -13 1 517.45 23.13
 3 -13 1 515.7 22.72
 3 -13 1 510.13 22.7
 3 -13 2 517.01 22.99
 3 -13 2 477.38 22.28
 3 -13 2 492.71 22.47
 3 -13 2 524.15 22.89
 3 -13 2 502.68 22.41
 3 -13 2 502.81 22.22
 3 -13 2 522.56 35.86
 3 -13 3 74.83 12.31
 3 -13 4 34.16 8.7
 3 -13 5 120.97 8.2
 3 -13 5 112.75 7.86
 3 -13 5 109.15 7.35
 3 -13 5 117.36 8.12
 3 -13 5 108.6 14.57
 3 -13 6 214.49 11.25
 3 -13 6 185.6 10.94
 3 -13 6 189.01 10.16
 3 -13 6 211.93 11.14
 3 -13 7 128.54 8.16
 3 -13 7 130.35 8.07
 3 -13 7 132.85 7.25
 3 -13 7 128.32 7.74
 3 -13 7 122.84 7.71
 3 -13 8 7.44 1.83
 3 -13 8 7.84 2.05
 3 -13 8 6.88 2.05
 3 -13 9 68.29 4.25
 3 -13 9 69.65 4.92
 3 -13 9 76.09 5.07
 3 -13 10 89.29 5.22
 3 -13 10 90.88 5.12
 3 -13 11 108.29 5.21
 3 -12 -13 147.51 7.58
 3 -12 -12 50.59 4.26
 3 -12 -12 44.84 4.02
 3 -12 -12 40.38 3.48
 3 -12 -11 15.73 2.8
 3 -12 -11 14.96 3.09
 3 -12 -11 12.12 2.76
 3 -12 -11 12.15 2.28
 3 -12 -10 88.2 6.96
 3 -12 -10 85.34 6.9
 3 -12 -10 69.93 5.75
 3 -12 -9 276.31 13.95
 3 -12 -9 232.98 12.83
 3 -12 -9 257.04 14.02
 3 -12 -9 273.35 14.59
 3 -12 -8 134.74 9.55
 3 -12 -8 124.9 17.05
 3 -12 -7 67.21 12.8
 3 -12 -7 58.78 5.71
 3 -12 -6 138.8 10.3
 3 -12 -6 147.94 9.93
 3 -12 -6 162.92 19.89
 3 -12 -6 129.99 8.93
 3 -12 -6 131.61 9.34
 3 -12 -6 125.61 9.02
 3 -12 -6 145.15 9.78
 3 -12 -5 667.8 29.53
 3 -12 -5 632.05 28.23
 3 -12 -5 666.46 28.74
 3 -12 -5 642.52 27.59
 3 -12 -5 657.51 27.48
 3 -12 -5 660.26 28.14
 3 -12 -5 732.06 46
 3 -12 -5 683.4 28.61
 3 -12 -4 379.5 19.26
 3 -12 -4 382.96 31.88
 3 -12 -4 376.9 18.3
 3 -12 -4 373.56 18.36
 3 -12 -4 386.61 18.75
 3 -12 -4 372.65 17.82
 3 -12 -4 367.7 17.72
 3 -12 -4 385.09 18.29
 3 -12 -4 360.36 18
 3 -12 -3 78.56 6.69
 3 -12 -3 76.87 6.65
 3 -12 -3 82.06 6.68
 3 -12 -3 73.87 6.54
 3 -12 -3 102.79 14.12
 3 -12 -3 75.01 6.37
 3 -12 -3 74.58 6.53
 3 -12 -3 87.72 7.6
 3 -12 -3 79.43 7.08
 3 -12 -3 71.32 12.86
 3 -12 -2 46.72 5.13
 3 -12 -2 48.86 5.63
 3 -12 -2 55.06 11.44
 3 -12 -2 45.38 5.09
 3 -12 -2 31.39 8.37
 3 -12 -2 48.3 5.5
 3 -12 -2 38.19 4.74
 3 -12 -2 41.3 4.71
 3 -12 -2 52.47 5.19
 3 -12 -2 47.66 5
 3 -12 -1 202.24 11.78
 3 -12 -1 197.51 11.66
 3 -12 -1 196.28 11.49
 3 -12 -1 216.75 21.15
 3 -12 -1 204.21 11.54
 3 -12 -1 198.3 11.7
 3 -12 -1 194.07 11.53
 3 -12 -1 195.54 11.62
 3 -12 0 518.52 23.49
 3 -12 0 525.76 23.62
 3 -12 0 580.91 24.35
 3 -12 0 552.41 23.66
 3 -12 0 552.15 36.76
 3 -12 0 534.02 23.5
 3 -12 0 516.22 23.43
 3 -12 0 525.58 23.7
 3 -12 0 515.66 23.76
 3 -12 1 156.34 10.07
 3 -12 1 164.76 10.08
 3 -12 1 164.3 10.45
 3 -12 1 172.03 10.56
 3 -12 1 166.98 10.09
 3 -12 1 155.16 10.29
 3 -12 1 152.49 9.96
 3 -12 1 134.95 17.11
 3 -12 1 144.98 10.5
 3 -12 2 8.82 2.55
 3 -12 2 12.31 2.78
 3 -12 2 4.4 2.31
 3 -12 2 9.09 2.89
 3 -12 2 12.2 2.73
 3 -12 2 4.37 2.34
 3 -12 2 13.47 2.87
 3 -12 2 6.75 2.13
 3 -12 2 8.08 4.81
 3 -12 3 72.13 6.06
 3 -12 3 75.41 6.42
 3 -12 3 63.78 6.15
 3 -12 3 76.38 6.66
 3 -12 3 76.53 6.32
 3 -12 3 69.35 6.44
 3 -12 3 81 12.85
 3 -12 3 78.06 6.4
 3 -12 4 235.98 13.13
 3 -12 4 232.59 13.17
 3 -12 4 236.2 12.67
 3 -12 4 238.93 13.15
 3 -12 4 236.09 13
 3 -12 4 233.44 12.64
 3 -12 4 260.87 23.49
 3 -12 5 181.85 10.8
 3 -12 5 171.02 10.39
 3 -12 5 174.91 10.56
 3 -12 5 182.83 10.89
 3 -12 5 156.35 18.27
 3 -12 5 169.6 10.1
 3 -12 6 113.89 15.15
 -3 12 -6 124.07 14.5
 3 -12 7 14.25 2.47
 3 -12 7 13.45 2.73
 3 -12 7 13.2 2.75
 3 -12 7 15.47 2.97
 3 -12 7 15.88 2.98
 3 -12 8 50.41 4.45
 3 -12 8 47.4 4.05
 3 -12 8 48.52 4.79
 3 -12 8 50.62 4.84
 3 -12 8 46.93 4.67
 3 -12 9 253.87 12.31
 3 -12 9 250 12.35
 3 -12 10 127.98 6.96
 3 -12 10 130.63 7.17
 3 -12 10 107.07 5.74
 3 -12 11 71.53 4.52
 3 -12 11 65.73 4.19
 3 -12 12 4.46 1.04
 3 -11 -14 47.46 3.29
 3 -11 -14 62.93 4.88
 3 -11 -13 0.19 1.41
 3 -11 -13 2.45 2.07
 3 -11 -13 0.47 1.72
 3 -11 -13 0.18 1.51
 3 -11 -12 200.95 10.73
 3 -11 -12 241.86 11.59
 3 -11 -12 211.95 11.2
 3 -11 -12 214.54 11.62
 3 -11 -11 149.24 9.16
 3 -11 -11 169.58 9.81
 3 -11 -11 140.68 9.63
 3 -11 -11 165.37 10.01
 3 -11 -10 26.82 4.46
 3 -11 -10 33.39 4.69
 3 -11 -9 40.28 9.57
 3 -11 -9 38.01 4.62
 3 -11 -8 12.42 3.55
 3 -11 -8 17.03 4.03
 3 -11 -8 16.58 3.34
 3 -11 -8 21.49 7.99
 3 -11 -8 14.73 3.28
 3 -11 -7 40.65 10.31
 3 -11 -7 28.64 4.71
 3 -11 -7 35.97 5.42
 3 -11 -7 29.5 4.26
 3 -11 -7 30.53 4.57
 3 -11 -7 30.49 4.19
 3 -11 -7 26.95 4.16
 -3 11 6 201.22 18.6
 3 -11 -6 195.34 22.21
 3 -11 -6 224.35 12.49
 3 -11 -6 201.31 11.92
 3 -11 -6 219.78 12.66
 3 -11 -6 228.63 13.65
 3 -11 -6 203.53 12.56
 3 -11 -6 211.39 12.55
 3 -11 -5 36.45 4.96
 3 -11 -5 31.29 9.14
 3 -11 -5 38.47 4.54
 -3 11 5 29.09 7.22
 3 -11 -5 35.38 4.54
 3 -11 -5 39.11 4.38
 3 -11 -5 33.03 4.42
 3 -11 -5 34.29 4.35
 3 -11 -5 42.44 4.99
 3 -11 -5 39.64 5.24
 3 -11 -4 -1.8 4.22
 3 -11 -4 1.33 2.09
 3 -11 -4 1.15 2.61
 3 -11 -4 1.73 2.27
 3 -11 -4 3.19 1.87
 3 -11 -4 1.36 2.7
 3 -11 -4 0.73 1.63
 3 -11 -4 1.76 1.73
 3 -11 -4 -0.72 1.61
 3 -11 -4 1.14 1.95
 3 -11 -3 13.39 2.78
 3 -11 -3 12.44 2.88
 3 -11 -3 17.65 3.68
 3 -11 -3 16.54 3.09
 3 -11 -3 19.43 3.35
 3 -11 -3 15.94 3.68
 3 -11 -3 11.8 5.16
 3 -11 -3 15.95 3.56
 3 -11 -3 19.2 7.11
 3 -11 -3 11.46 2.78
 3 -11 -3 13.41 2.73
 3 -11 -2 124.49 8.54
 3 -11 -2 135.92 9.28
 3 -11 -2 115.15 14.93
 3 -11 -2 140.03 9.08
 3 -11 -2 156.26 9.46
 3 -11 -2 142.09 9.09
 3 -11 -2 133.28 9.48
 3 -11 -2 131.7 8.88
 3 -11 -2 142.72 9.17
 3 -11 -2 150.1 17.95
 3 -11 -2 132.2 8.8
 3 -11 -2 145.05 9.04
 3 -11 -1 180.01 10.71
 3 -11 -1 178.24 10.64
 3 -11 -1 137.79 16.61
 3 -11 -1 163.4 10.13
 3 -11 -1 165.47 10.17
 3 -11 -1 162.96 10
 3 -11 -1 159.38 10.27
 3 -11 -1 166.33 10.16
 3 -11 -1 170.84 10.41
 3 -11 -1 190.24 20.25
 3 -11 -1 164.91 10.08
 3 -11 0 82.18 6.89
 3 -11 0 96.42 7.5
 3 -11 0 89.94 6.99
 3 -11 0 72.6 6.45
 3 -11 0 104.37 7.55
 3 -11 0 88.52 7.06
 3 -11 0 85.46 6.78
 3 -11 0 97.04 7.61
 3 -11 0 85.44 7.04
 3 -11 0 102.95 13.97
 3 -11 1 4.52 2.28
 3 -11 1 6.04 4.48
 3 -11 1 1.7 4.68
 3 -11 1 3.47 2.1
 3 -11 1 1.44 1.69
 3 -11 1 0.38 1.97
 3 -11 1 4.71 2.12
 3 -11 1 2.26 1.77
 3 -11 2 11.55 2.75
 3 -11 2 18.99 3.29
 3 -11 2 24.11 3.58
 3 -11 2 20.09 3.36
 3 -11 2 16.88 6.47
 3 -11 2 17.1 3.17
 3 -11 2 21.32 3.43
 3 -11 2 19.74 3.64
 3 -11 2 17.88 3.44
 3 -11 3 54.02 5.43
 3 -11 3 54.55 10.35
 3 -11 3 44.95 5.06
 3 -11 3 47.58 5
 3 -11 3 46.16 4.81
 -3 11 -3 47.46 8.82
 3 -11 3 43.76 4.91
 3 -11 3 53.67 5.37
 3 -11 3 52.91 5.15
 3 -11 3 51.68 5.61
 -3 11 -4 263.79 22.36
 3 -11 4 291.59 24.78
 3 -11 4 274.84 14.11
 3 -11 4 269.67 14.45
 3 -11 4 271.12 14.43
 3 -11 4 281.54 14.67
 3 -11 4 297.51 14.54
 3 -11 4 259.25 14.31
 -3 11 -5 131.3 15.91
 3 -11 5 139.02 16.94
 3 -11 5 140.53 9.06
 3 -11 5 148.89 9.52
 3 -11 5 138.06 9.3
 3 -11 5 144.4 9.55
 3 -11 5 134.66 9.32
 3 -11 5 157.04 9.71
 -3 11 -6 28.87 7.94
 3 -11 6 34.31 8.41
 3 -11 6 28.07 3.73
 3 -11 6 27.72 3.94
 3 -11 6 35.02 4.33
 3 -11 6 32.23 4.22
 3 -11 6 34.63 4.46
 3 -11 6 28.86 4.1
 -3 11 -7 14.5 5.49
 3 -11 7 1.5 3.16
 3 -11 8 218.49 11.53
 3 -11 8 250.95 12.81
 3 -11 8 235.83 12.58
 3 -11 8 229.81 12.66
 -3 11 -8 234.05 21.27
 3 -11 9 204.26 10.89
 3 -11 9 207.82 11.06
 3 -11 9 177.99 10.57
 3 -11 9 194.28 9.79
 3 -11 10 20 3
 3 -11 10 20.35 2.93
 3 -11 10 28.23 3.48
 3 -11 11 0.45 1.21
 3 -11 11 0.4 1.13
 3 -11 12 205.84 9.3
 3 -11 12 235.18 10.03
 3 -11 13 70.25 3.76
 -3 10 15 2.02 2.39
 3 -10 -15 2.73 1.1
 3 -10 -14 32.86 4.36
 3 -10 -14 27.64 3.06
 3 -10 -14 31.16 3.41
 3 -10 -13 11.93 2.48
 3 -10 -13 12.16 2.77
 3 -10 -13 12.14 2.53
 3 -10 -13 17.99 3.02
 3 -10 -12 1.42 2.26
 3 -10 -12 3.84 2.04
 3 -10 -12 2.59 2.33
 3 -10 -12 5.34 2.33
 3 -10 -12 5.08 2.09
 3 -10 -11 16.48 3.5
 3 -10 -11 15.48 3.28
 3 -10 -11 12.05 3.36
 -3 10 10 36.43 8.11
 3 -10 -10 30.03 8.23
 3 -10 -10 42.48 5.13
 3 -10 -9 6.25 2.49
 3 -10 -9 4.22 2.78
 -3 10 9 -2.72 4.04
 3 -10 -9 5.13 4.74
 3 -10 -9 2.44 2.18
 3 -10 -9 3.55 2.95
 -3 10 8 1.32 3.1
 3 -10 -8 -5.31 5.87
 3 -10 -8 5.41 2.75
 3 -10 -8 1.23 2.15
 3 -10 -8 4.3 3.21
 3 -10 -8 3.03 2.21
 3 -10 -8 1.77 2.67
 3 -10 -7 51.65 11.32
 3 -10 -7 44.62 5.08
 3 -10 -7 40.36 5.48
 -3 10 7 46.29 8.55
 3 -10 -7 55.27 5.7
 3 -10 -7 47.54 5.9
 3 -10 -7 48.46 5.11
 3 -10 -7 43.16 5.13
 3 -10 -6 40.37 4.79
 3 -10 -6 41.79 4.26
 3 -10 -6 39.9 4.75
 3 -10 -6 45.73 10.53
 3 -10 -6 40.84 4.85
 3 -10 -6 35.24 5.08
 -3 10 6 36.25 7.58
 3 -10 -6 37.12 5.26
 3 -10 -6 42.67 4.79
 3 -10 -5 8.93 3.39
 3 -10 -5 9.52 2.46
 3 -10 -5 9.5 2.64
 3 -10 -5 10.07 2.7
 3 -10 -5 12.13 2.72
 3 -10 -5 8.13 3.09
 3 -10 -5 8.65 2.51
 3 -10 -5 15.43 6.74
 3 -10 -5 11.32 2.99
 3 -10 -5 7.5 2.18
 3 -10 -5 11.8 2.83
 -3 10 5 9.84 4.3
 3 -10 -4 48.24 4.86
 3 -10 -4 40.2 4.3
 3 -10 -4 40.87 8.93
 3 -10 -4 39.45 4.56
 3 -10 -4 42.83 4.82
 3 -10 -4 44.19 4.77
 3 -10 -4 47.1 4.77
 3 -10 -4 44.72 10.09
 3 -10 -4 49.34 5.6
 3 -10 -4 46.24 5.17
 3 -10 -4 38.71 4.24
 3 -10 -4 37.87 4.16
 3 -10 -4 44.83 4.74
 3 -10 -4 46.04 4.9
 3 -10 -3 13.31 3.1
 3 -10 -3 11.91 2.53
 3 -10 -3 11.64 2.7
 3 -10 -3 12.07 5.28
 3 -10 -3 8.96 2.51
 3 -10 -3 9.05 2.35
 3 -10 -3 3.02 3.9
 3 -10 -3 16 2.8
 3 -10 -3 14.02 2.8
 3 -10 -3 11.17 5.57
 3 -10 -3 10.82 2.89
 3 -10 -3 5.61 2.51
 3 -10 -3 12.41 2.91
 3 -10 -3 5.79 2.15
 3 -10 -3 10.41 2.39
 3 -10 -2 55.51 5.21
 3 -10 -2 50.99 4.93
 3 -10 -2 43.98 8.92
 3 -10 -2 81.71 12.43
 3 -10 -2 48.1 4.81
 3 -10 -2 55 5.25
 3 -10 -2 54.13 5.07
 3 -10 -2 68.27 5.76
 3 -10 -2 48.19 4.83
 3 -10 -2 50.55 5.26
 3 -10 -2 52.16 4.99
 3 -10 -2 62.41 5.83
 3 -10 -2 75.37 12.11
 3 -10 -2 51.35 5.04
 3 -10 -1 408.07 19.06
 3 -10 -1 428.56 18.98
 3 -10 -1 440.62 29.76
 3 -10 -1 409.75 18.77
 3 -10 -1 386.67 18.27
 3 -10 -1 413.24 19.14
 3 -10 -1 415.11 19.15
 3 -10 -1 441.07 19.14
 3 -10 -1 414.2 18.74
 3 -10 -1 432.15 19.12
 3 -10 -1 429.96 19.19
 3 -10 -1 425.97 19.36
 3 -10 -1 407.75 30.05
 3 -10 -1 469.88 32.45
 3 -10 0 114.09 14.18
 3 -10 0 120.86 8.24
 3 -10 0 120.15 8.17
 3 -10 0 114.94 8.09
 3 -10 0 114.48 7.97
 3 -10 0 116.83 7.83
 3 -10 0 132.29 8.24
 3 -10 0 125.71 8.27
 3 -10 0 109.96 7.8
 3 -10 0 123.78 8.31
 3 -10 0 127.04 8.15
 3 -10 0 158.95 17.28
 3 -10 1 105.41 7.37
 3 -10 1 99.41 7.95
 3 -10 1 102.64 7.2
 3 -10 1 91.57 6.58
 3 -10 1 98.97 7.2
 3 -10 1 100.92 7.49
 3 -10 1 132.67 16.02
 3 -10 1 103.23 7.59
 3 -10 1 107.22 7.59
 3 -10 1 99.66 13.12
 3 -10 1 111.9 7.47
 3 -10 1 105.78 7.58
 3 -10 2 90.84 6.85
 -3 10 -2 87.12 11.34
 3 -10 2 80.28 7.72
 3 -10 2 74.04 11.82
 3 -10 2 92.89 7.1
 3 -10 2 85.7 6.81
 3 -10 2 84.34 6.62
 3 -10 2 87.76 6.66
 3 -10 2 94.46 6.63
 3 -10 2 80.34 6.74
 3 -10 2 88.41 6.67
 3 -10 2 93.92 6.77
 3 -10 3 176.53 10.43
 -3 10 -3 197.58 18.24
 3 -10 3 182.33 18.75
 3 -10 3 202.91 11.2
 3 -10 3 176.26 10.66
 3 -10 3 177.76 10.42
 3 -10 3 184.98 10.75
 3 -10 3 187.25 10.76
 3 -10 3 175.43 10.93
 3 -10 3 195.65 10.75
 3 -10 3 178.76 10.4
 3 -10 4 71.98 6.23
 3 -10 4 71.19 6.19
 3 -10 4 82.9 6.84
 3 -10 4 76.06 6.17
 3 -10 4 69.61 6.14
 3 -10 4 82.82 12.85
 -3 10 -4 78.89 11.68
 3 -10 4 68.56 6.18
 3 -10 5 18.19 6.37
 3 -10 5 12.59 2.72
 3 -10 5 12.36 2.95
 3 -10 5 8.96 2.61
 3 -10 5 12.05 2.82
 -3 10 -5 13.12 5.32
 3 -10 6 54.99 5.28
 3 -10 6 59.54 5.39
 3 -10 6 58.22 5.68
 -3 10 -6 59.63 11.26
 3 -10 6 47.37 5.05
 3 -10 7 156.05 9.33
 3 -10 7 152.05 17.5
 3 -10 7 143.7 9.28
 3 -10 7 164.61 10.16
 -3 10 -7 136.45 16.92
 3 -10 7 153.01 9.4
 3 -10 8 184.72 10.89
 3 -10 8 145.58 17.24
 -3 10 -8 192.95 20.03
 -3 10 -9 52.07 10.05
 3 -10 9 57.43 4.85
 3 -10 10 7.47 1.74
 3 -10 10 5.17 2.17
 3 -10 11 96.48 6.38
 -3 10 -11 90.35 5.68
 3 -10 12 163.86 8.07
 3 -10 12 178.92 8.68
 3 -10 13 11.91 1.72
 -3 9 16 4.11 2.01
 3 -9 -16 6.67 1.24
 3 -9 -15 7.32 1.82
 3 -9 -15 4.81 1.19
 3 -9 -14 28.4 3.04
 3 -9 -14 32.5 4.5
 3 -9 -14 30.5 3.66
 3 -9 -14 35.4 3.82
 3 -9 -13 252.89 13.22
 3 -9 -13 257.04 13.11
 3 -9 -13 258 12.51
 3 -9 -13 250.21 12.47
 3 -9 -13 238.85 13.01
 3 -9 -12 130.34 9.06
 3 -9 -12 140.83 8.67
 3 -9 -12 142.74 9.17
 3 -9 -12 131.65 9.27
 -3 9 11 2.8 4.16
 3 -9 -11 8.52 4.22
 3 -9 -11 5.18 2.55
 3 -9 -10 145.61 10.06
 3 -9 -10 175.17 19.07
 -3 9 10 147.45 16.89
 3 -9 -10 152.76 9.44
 3 -9 -10 156.22 10.68
 3 -9 -10 150 10.56
 3 -9 -9 261.47 15.16
 3 -9 -9 263.11 14.6
 3 -9 -9 278.83 15.53
 3 -9 -9 273.06 24.94
 -3 9 9 286.74 23.57
 3 -9 -9 290.12 14.96
 3 -9 -8 38.84 4.64
 3 -9 -8 47.23 5.71
 3 -9 -8 42.89 5.04
 3 -9 -8 45.81 5.26
 3 -9 -8 51.43 5.69
 -3 9 8 41.3 8.58
 3 -9 -8 23.4 7.78
 3 -9 -7 5.79 2.33
 3 -9 -7 3.41 2.18
 3 -9 -7 3.26 3.18
 3 -9 -7 5.19 2.09
 3 -9 -7 4.94 5.19
 -3 9 7 8.3 4.66
 3 -9 -7 3.28 2.3
 3 -9 -7 2.72 1.96
 3 -9 -7 1.79 2.7
 3 -9 -6 460.7 21.95
 -3 9 6 488.03 29.34
 3 -9 -6 493.65 34.26
 3 -9 -6 462 20.37
 3 -9 -6 438.53 19.87
 3 -9 -6 462.78 21.33
 3 -9 -6 447.9 19.61
 3 -9 -6 464.04 20.79
 3 -9 -6 457.51 21.08
 3 -9 -6 487.62 20.43
 3 -9 -6 492.23 21.34
 3 -9 -6 459.7 20.58
 3 -9 -5 279.49 13.64
 3 -9 -5 285.87 14.05
 3 -9 -5 320.86 24.37
 3 -9 -5 268.38 14.25
 3 -9 -5 284.14 14.48
 3 -9 -5 289.89 14.15
 3 -9 -5 279.35 13.98
 3 -9 -5 291.25 14.08
 3 -9 -5 248.61 23.71
 3 -9 -5 281.15 15.21
 3 -9 -5 287.71 14.26
 3 -9 -5 291.22 13.65
 3 -9 -5 297.53 14.85
 3 -9 -4 117.94 7.99
 3 -9 -4 127.03 15.33
 3 -9 -4 129.33 7.85
 3 -9 -4 133.23 8.08
 3 -9 -4 147.06 15.43
 3 -9 -4 124.41 8.2
 3 -9 -4 123.83 8.24
 3 -9 -4 128.33 8.05
 3 -9 -4 126.55 8.12
 3 -9 -4 132.67 8.09
 3 -9 -4 127.39 8.5
 3 -9 -4 127.22 15.73
 3 -9 -4 133.22 7.88
 3 -9 -4 126.51 7.82
 3 -9 -4 124.04 8.83
 3 -9 -3 28.87 3.49
 3 -9 -3 23.73 6.4
 3 -9 -3 25.98 3.44
 3 -9 -3 26.02 3.3
 3 -9 -3 18.54 2.95
 3 -9 -3 33.44 7.73
 3 -9 -3 30.85 3.56
 3 -9 -3 21.79 3.08
 3 -9 -3 35.48 8.46
 3 -9 -3 19.29 3.42
 3 -9 -3 24.79 3.33
 3 -9 -3 28.06 3.6
 3 -9 -3 30.25 3.76
 3 -9 -3 18.09 3.54
 3 -9 -2 284.04 23.34
 3 -9 -2 274.69 13.82
 3 -9 -2 265.42 13.18
 3 -9 -2 296.36 13.73
 3 -9 -2 326.62 23.13
 3 -9 -2 261.57 13.22
 3 -9 -2 281.08 13.81
 3 -9 -2 269.45 13.46
 3 -9 -2 297.72 13.71
 3 -9 -2 306.61 13.66
 3 -9 -2 304.42 24.23
 3 -9 -2 271.47 13.46
 3 -9 -2 268.07 13.45
 3 -9 -2 284.32 14.3
 3 -9 -2 268.18 13.57
 3 -9 -1 51.4 4.71
 3 -9 -1 44.57 4.36
 3 -9 -1 41.95 8.24
 3 -9 -1 40.92 4.48
 3 -9 -1 41.17 4.02
 3 -9 -1 36.55 4.16
 3 -9 -1 55.71 9.76
 3 -9 -1 45.52 4.3
 3 -9 -1 63.23 10.45
 3 -9 -1 44.64 4.58
 3 -9 -1 43.22 4.45
 3 -9 -1 46.15 4.54
 3 -9 -1 48.47 4.41
 3 -9 -1 40.55 4.3
 3 -9 0 180.73 9.96
 3 -9 0 163.35 9.93
 3 -9 0 180.15 9.99
 3 -9 0 190.47 17.41
 3 -9 0 177.91 9.98
 3 -9 0 190.42 10
 3 -9 0 174.37 9.81
 3 -9 0 183.49 17.96
 3 -9 0 181.06 10.14
 3 -9 0 195.84 10.34
 3 -9 0 195.56 18.45
 3 -9 0 184.16 10.26
 3 -9 0 166.34 9.93
 3 -9 1 3.6 3.57
 3 -9 1 3.16 1.89
 3 -9 1 4.02 2.06
 3 -9 1 4.28 1.68
 3 -9 1 6.59 4.15
 3 -9 1 5.97 2.03
 3 -9 1 7.44 2.15
 3 -9 1 5.92 1.8
 3 -9 1 3.64 2.07
 3 -9 1 6.64 2.03
 3 -9 1 5.56 2.23
 3 -9 1 7.26 3.08
 3 -9 2 728.12 29.16
 -3 9 -2 664.69 38.12
 3 -9 2 706.15 29.47
 3 -9 2 706.29 28.87
 3 -9 2 728.32 29.19
 3 -9 2 718.08 29.13
 3 -9 2 750.35 29.1
 3 -9 2 742.41 29.6
 3 -9 2 716.05 29.3
 3 -9 2 750.78 40.89
 3 -9 2 742.75 29.38
 3 -9 2 772.9 42.49
 3 -9 2 725.87 29.53
 3 -9 3 871.08 34.01
 3 -9 3 831.46 33.87
 3 -9 3 884.32 34.37
 3 -9 3 865.32 34.16
 3 -9 3 821.88 33.26
 3 -9 3 853.3 33.61
 3 -9 3 944.31 48.07
 3 -9 3 875.34 34.56
 3 -9 3 898.75 34.09
 -3 9 -3 920.36 46.29
 3 -9 3 838.19 46.16
 3 -9 4 301.8 14.72
 3 -9 4 300.85 14.8
 3 -9 4 291.15 14.06
 -3 9 -4 332.63 25.18
 3 -9 4 298.4 14.33
 3 -9 4 302.16 14.9
 3 -9 4 314.5 15.07
 3 -9 4 296.22 15.15
 3 -9 4 267.95 22.96
 3 -9 5 77.26 6.26
 3 -9 5 76.11 6.26
 3 -9 5 79.44 6.27
 3 -9 5 63.17 10.84
 3 -9 5 84.16 6.65
 -3 9 -5 66.22 11.2
 3 -9 6 779.55 31.85
 3 -9 6 836.27 31.95
 3 -9 6 742 31.49
 3 -9 6 716.72 43.88
 3 -9 6 810.62 32.49
 -3 9 -6 802.45 46.52
 3 -9 7 333.38 16.53
 3 -9 7 348.53 15.93
 3 -9 7 286.07 24.87
 -3 9 -7 371.46 28.89
 3 -9 7 326.81 15.89
 3 -9 7 312.96 15.65
 3 -9 8 136.27 8.33
 3 -9 8 141.78 9.38
 3 -9 8 116.44 15.31
 3 -9 8 147.49 8.96
 -3 9 -8 147.15 18.12
 3 -9 9 14.87 3.2
 3 -9 9 11.04 4.83
 -3 9 -9 17.66 6.96
 3 -9 10 113.99 7.27
 -3 9 -10 126.77 15.69
 3 -9 10 117.05 8.03
 3 -9 11 139.8 8.27
 3 -9 11 121.84 6.99
 -3 9 -12 79.66 5.44
 3 -9 12 81.53 5.54
 -3 9 -13 3.5 1.24
 3 -9 13 1.87 1.07
 3 -9 14 1.34 0.8
 3 -8 -16 62.47 4.19
 3 -8 -16 56.07 3.57
 3 -8 -15 173.94 9.46
 3 -8 -15 183.65 9
 3 -8 -15 165.1 8.78
 3 -8 -14 151.01 8.66
 3 -8 -14 149.77 8.73
 3 -8 -14 142.5 9.06
 3 -8 -14 148.15 9.38
 3 -8 -14 139.19 8.74
 3 -8 -13 32.56 3.97
 3 -8 -13 33.75 4.28
 3 -8 -13 36.68 4.56
 3 -8 -13 38.09 4.59
 3 -8 -13 32.04 4.08
 -3 8 12 422.71 30.64
 3 -8 -11 578.76 25.71
 3 -8 -11 563.48 36.32
 -3 8 11 591.08 37.5
 3 -8 -11 624.8 25.27
 3 -8 -11 562.55 25.9
 3 -8 -11 545.92 24.73
 3 -8 -10 240.81 22.03
 -3 8 10 207.07 20.14
 3 -8 -10 195.77 11.52
 3 -8 -10 207.42 12.77
 3 -8 -10 212.78 12.68
 3 -8 -9 26.57 4.32
 3 -8 -9 20.27 3.43
 -3 8 9 18.69 6.3
 3 -8 -9 24.65 7.44
 3 -8 -9 16.06 3.85
 3 -8 -9 20.48 3.56
 3 -8 -8 782.93 32.84
 3 -8 -8 787.21 31.97
 3 -8 -8 715.78 30.52
 3 -8 -8 790.25 46.02
 -3 8 8 877.65 43.97
 3 -8 -8 782.98 31.48
 3 -8 -8 788.79 32.5
 3 -8 -7 1041.11 55.47
 -3 8 7 961.15 49.57
 3 -8 -7 1029.12 41.89
 3 -8 -7 1033.33 41.35
 3 -8 -7 1096.11 40.7
 3 -8 -7 1062.55 40.91
 3 -8 -7 1052.98 40.95
 3 -8 -7 1050.76 41.16
 3 -8 -6 825.51 32.43
 3 -8 -6 813.64 31.68
 3 -8 -6 782.07 31.77
 3 -8 -6 814.4 31.06
 3 -8 -6 828.78 32.31
 -3 8 6 805.94 40.45
 3 -8 -6 821.33 46
 3 -8 -6 776.2 33.04
 3 -8 -6 778.36 32.2
 3 -8 -6 800.97 31.43
 3 -8 -6 799.64 42.87
 3 -8 -6 818.64 32.74
 3 -8 -5 1.79 1.56
 3 -8 -5 1.6 1.43
 3 -8 -5 1.51 1.71
 3 -8 -5 2.74 1.53
 3 -8 -5 1.61 1.35
 3 -8 -5 1.17 2.45
 3 -8 -5 0.55 1.26
 3 -8 -5 0.27 1.37
 3 -8 -5 -2.72 4.28
 3 -8 -5 8.4 2.6
 3 -8 -5 1.63 1.51
 3 -8 -5 4.39 2.49
 3 -8 -5 2.06 1.69
 3 -8 -5 2.02 1.64
 3 -8 -4 1074.92 39.27
 3 -8 -4 1025.05 38.95
 3 -8 -4 1090.87 50.79
 3 -8 -4 1021.31 39.34
 3 -8 -4 1144.56 52.79
 3 -8 -4 1009.99 39.43
 3 -8 -4 1032.37 39.62
 3 -8 -4 1030.82 39.16
 3 -8 -4 1096.56 40.1
 3 -8 -4 1059.66 39.18
 3 -8 -4 1093.1 53.71
 3 -8 -4 1034.34 38.75
 3 -8 -4 1030.92 38.79
 3 -8 -4 996.56 40.27
 3 -8 -4 993.39 39.45
 3 -8 -4 1035.49 39.41
 3 -8 -3 2314.7 85.18
 3 -8 -3 2487.86 97.93
 3 -8 -3 2351.63 86.25
 3 -8 -3 2459.69 85.27
 3 -8 -3 2331.01 84.89
 3 -8 -3 2433.63 85.24
 3 -8 -3 2461.65 85.17
 3 -8 -3 2496.78 100.98
 3 -8 -3 2433.87 85.76
 3 -8 -3 2418.5 85.12
 3 -8 -3 2330.74 85.49
 3 -8 -3 2488.8 99.49
 3 -8 -3 2483.65 85.53
 3 -8 -3 2386.77 85.71
 3 -8 -2 796.97 30.36
 3 -8 -2 793.59 29.98
 3 -8 -2 791.61 30.06
 3 -8 -2 758.27 39.72
 3 -8 -2 723.14 29.69
 3 -8 -2 771.27 30.27
 3 -8 -2 761.68 30.79
 3 -8 -2 787.54 30.02
 3 -8 -2 795.4 30.01
 3 -8 -2 690.53 40.67
 3 -8 -2 730.08 30.19
 3 -8 -2 784.26 41.73
 3 -8 -2 769.77 30.13
 3 -8 -2 795.99 30.37
 3 -8 -2 802.98 30.24
 3 -8 -2 762.35 30.56
 3 -8 -1 2.83 1.69
 3 -8 -1 1.89 1.23
 3 -8 -1 3.06 1.64
 3 -8 -1 3.01 2.78
 3 -8 -1 2.3 1.72
 3 -8 -1 3.17 1.64
 3 -8 -1 1.26 1.61
 3 -8 -1 0.74 1.86
 3 -8 -1 4.57 3.98
 3 -8 -1 1.89 1.47
 3 -8 -1 1.67 1.37
 3 -8 -1 10.26 2.29
 3 -8 -1 0.25 1.89
 3 -8 -1 2.27 1.59
 3 -8 -1 2.95 1.71
 3 -8 -1 5.75 4
 3 -8 0 1413.57 52.19
 3 -8 0 1456.41 51.99
 3 -8 0 1403.8 51.89
 3 -8 0 1386.67 51.91
 3 -8 0 1430.62 52.16
 3 -8 0 1437.39 51.84
 3 -8 0 1445.32 51.95
 3 -8 0 1358.71 51.14
 3 -8 0 1418.86 52.1
 3 -8 0 1443.54 52.04
 3 -8 0 1410.54 62.93
 3 -8 0 1481.69 65.01
 3 -8 0 1409.78 52.19
 3 -8 0 1508.13 65.74
 3 -8 1 1635.3 57.39
 3 -8 1 1571.26 57.35
 3 -8 1 1553.2 57.08
 3 -8 1 1616.64 57.31
 3 -8 1 1528.31 56.85
 3 -8 1 1579.84 57.42
 3 -8 1 1528.87 57.37
 3 -8 1 1588.34 70.33
 3 -8 1 1611.45 57.68
 3 -8 1 1543.29 57.03
 3 -8 1 1621.51 68.92
 3 -8 1 1573.16 57.58
 3 -8 2 862.5 43.68
 3 -8 2 873.55 33.17
 3 -8 2 826.32 32.25
 3 -8 2 879.34 33.52
 3 -8 2 806.21 32.76
 3 -8 2 872.17 33.12
 3 -8 2 921.18 45.16
 3 -8 2 843.81 32.99
 3 -8 2 832.5 32.61
 3 -8 2 870.24 33.46
 3 -8 2 881.39 33.45
 3 -8 3 53.94 4.88
 3 -8 3 50.41 4.52
 3 -8 3 50.72 4.76
 3 -8 3 46.48 8.24
 3 -8 3 50.43 4.64
 3 -8 3 53.24 4.82
 3 -8 3 43.44 8.13
 3 -8 3 48.79 4.53
 3 -8 3 45.55 4.03
 3 -8 3 55.31 5.95
 3 -8 4 410.66 18.25
 3 -8 4 414.73 18.64
 3 -8 4 393.48 18.01
 -3 8 -4 385.13 27.54
 3 -8 4 410.85 17.74
 3 -8 4 384.43 26.85
 3 -8 4 423.74 18.41
 3 -8 4 410.03 18.39
 3 -8 4 398.88 27.49
 3 -8 5 880.19 34.85
 3 -8 5 886 35.09
 3 -8 5 922.66 35.52
 3 -8 5 897.21 35.02
 3 -8 5 895.79 35.53
 3 -8 5 894.36 47.23
 3 -8 5 908 34.29
 -3 8 -5 793.28 46.94
 3 -8 6 549.05 23.33
 -3 8 -6 549.62 36.4
 3 -8 6 536.85 23.28
 3 -8 6 583.51 23.85
 3 -8 6 562.76 24.12
 3 -8 6 507.93 33.82
 -3 8 -7 138.23 16.76
 3 -8 7 105 7.28
 3 -8 7 114.54 8.17
 3 -8 7 116.36 14.44
 3 -8 7 112.68 7.82
 3 -8 8 8.42 4.42
 -3 8 -8 3.31 4.59
 3 -8 8 3.04 1.77
 3 -8 8 3.99 2.18
 3 -8 8 4.13 2.46
 3 -8 9 396.76 18.1
 3 -8 9 424.35 19.05
 -3 8 -9 322.9 28.91
 3 -8 9 338.38 27.09
 -3 8 -10 421.37 31.55
 3 -8 11 156.25 9.33
 3 -8 11 160.7 8.81
 3 -8 12 2.92 1.62
 3 -8 12 2.35 1.26
 -3 8 -13 16.11 2.45
 -3 8 -14 68.92 4.23
 3 -7 -17 192.99 7.96
 3 -7 -17 183.7 8.29
 3 -7 -16 27.64 3.01
 3 -7 -16 29.21 3.3
 3 -7 -15 44.64 4.4
 3 -7 -15 42.86 6.11
 3 -7 -15 44.56 4.08
 3 -7 -14 551.37 23.73
 3 -7 -14 580.38 24.09
 3 -7 -14 545.2 23.6
 3 -7 -14 561.04 24.11
 -3 7 13 730.12 43.42
 3 -7 -12 402.97 19.41
 -3 7 12 438.84 31.12
 3 -7 -12 411.53 19.71
 3 -7 -12 386.72 18.91
 3 -7 -12 403.66 18.96
 3 -7 -11 21.42 3.76
 3 -7 -11 16.74 3.91
 3 -7 -11 17.28 3.54
 3 -7 -11 22.18 3.89
 -3 7 11 26.66 7.64
 3 -7 -10 526.55 24.1
 3 -7 -10 531.29 34.51
 -3 7 10 494.76 33.73
 3 -7 -10 529.77 23.27
 3 -7 -10 550.78 24.18
 3 -7 -9 1354.24 51.02
 3 -7 -9 1334.81 51.43
 3 -7 -9 1330.7 64.82
 -3 7 9 1400.01 63.97
 3 -7 -9 1306.29 50.19
 3 -7 -9 1337.92 51.52
 3 -7 -8 1140.45 43.4
 3 -7 -8 1149.25 43.85
 3 -7 -8 1125.25 56.68
 -3 7 8 1213 54.99
 3 -7 -8 1025.7 42.1
 3 -7 -8 1181.23 44.27
 3 -7 -7 0.52 1.39
 3 -7 -7 1.42 1.46
 3 -7 -7 1.93 1.97
 3 -7 -7 1.56 1.64
 3 -7 -7 1.83 1.93
 3 -7 -7 7.82 4.53
 -3 7 7 4.94 3.28
 3 -7 -7 5.8 2.46
 3 -7 -6 453.11 20.77
 3 -7 -6 421.13 29.54
 3 -7 -6 462.59 20.42
 3 -7 -6 466.9 20.15
 3 -7 -6 459.62 19.29
 3 -7 -6 473.84 19.55
 3 -7 -6 452.26 19.52
 3 -7 -6 479.44 20.18
 3 -7 -6 471.85 19.73
 3 -7 -5 2278.5 80.25
 3 -7 -5 2335.99 80.28
 3 -7 -5 2294.36 79.92
 3 -7 -5 2276.05 79.73
 3 -7 -5 2202.57 93.38
 3 -7 -5 2201.84 79.53
 3 -7 -5 2218.28 78.9
 3 -7 -5 2231.47 80.09
 3 -7 -5 2284.9 79.56
 3 -7 -5 2161.94 79.49
 3 -7 -5 2320.23 80.61
 3 -7 -5 2123.58 80.74
 3 -7 -4 1353.76 49.85
 3 -7 -4 1314.09 51.02
 3 -7 -4 1416.78 50.5
 3 -7 -4 1381.87 50.34
 3 -7 -4 1373.14 50.29
 3 -7 -4 1376.25 49.92
 3 -7 -4 1421.81 50.77
 3 -7 -4 1382.51 50
 3 -7 -4 1343.43 50.09
 3 -7 -3 294.98 14.36
 3 -7 -3 302.04 14.01
 3 -7 -3 304.03 13.86
 3 -7 -3 307.29 13.6
 3 -7 -3 294.37 13.44
 3 -7 -3 305.67 13.98
 3 -7 -3 317.96 13.63
 3 -7 -3 329.4 13.7
 3 -7 -2 234.17 10.85
 3 -7 -2 219.97 11.42
 3 -7 -2 237.85 11.01
 3 -7 -2 239.9 10.99
 3 -7 -2 218.65 10.89
 3 -7 -2 232.66 11.12
 3 -7 -2 245.91 11.41
 3 -7 -2 237.22 11.13
 3 -7 -2 224.45 11.18
 3 -7 -2 237.84 10.91
 3 -7 -1 1984.18 69.58
 3 -7 -1 1899.53 69.52
 3 -7 -1 1927.98 69.36
 3 -7 -1 1959.35 69.35
 3 -7 -1 1972.79 69.29
 3 -7 -1 1990.91 69.84
 3 -7 0 1588.06 56.82
 3 -7 0 1562.7 56.56
 3 -7 0 1580.69 57.04
 3 -7 0 1576.4 56.97
 3 -7 0 1578.87 56.66
 3 -7 1 96.54 6.04
 3 -7 1 99.36 6.23
 3 -7 1 89.4 5.84
 3 -7 1 96.69 6.19
 3 -7 1 83.94 5.85
 3 -7 2 155.57 8.39
 3 -7 2 147.72 8.27
 3 -7 2 164.31 8.77
 3 -7 2 154.29 8.57
 3 -7 2 147.62 8.25
 3 -7 3 630.16 25.72
 3 -7 3 633.92 25.44
 3 -7 3 662.08 35.35
 3 -7 3 667.13 25.77
 3 -7 3 645.47 25.96
 3 -7 3 653 26.12
 3 -7 3 631.94 25.34
 3 -7 4 1118.67 42.55
 3 -7 4 1132.54 42.92
 3 -7 4 1195.76 43.4
 3 -7 4 1125.4 53.49
 3 -7 4 1132.92 42.83
 3 -7 4 1151.04 42.31
 3 -7 4 1139.32 52.98
 3 -7 5 568.85 23.31
 -3 7 -5 586.46 34.97
 3 -7 5 537.24 22.64
 3 -7 5 565.1 31.43
 3 -7 5 567.72 22.04
 3 -7 5 530.98 22.99
 3 -7 5 501 31.55
 3 -7 5 518.91 22.71
 -3 7 -6 73.54 11.74
 3 -7 6 81.27 5.99
 3 -7 6 92.36 6.57
 3 -7 6 83.33 6.59
 3 -7 6 80.53 11.35
 3 -7 7 12.73 5.37
 3 -7 7 20.14 2.94
 3 -7 7 12.54 2.74
 3 -7 7 18.86 3.56
 -3 7 -8 95.76 14.27
 3 -7 8 73.84 11.31
 3 -7 8 87.83 7.06
 3 -7 8 97.79 7.04
 3 -7 9 296.24 15.28
 -3 7 -9 342.48 28.49
 3 -7 9 295.58 14.87
 -3 7 -10 116.77 16.62
 3 -7 10 137.27 8.52
 3 -7 10 132.45 8.75
 -3 7 -11 3.09 3.63
 3 -7 11 1.7 1.73
 3 -7 12 51.07 4.22
 3 -7 12 47.14 4.36
 3 -7 13 91.96 5.88
 -3 7 -13 98.55 6.5
 3 -7 13 94.35 5.72
 -3 7 -14 98.98 5.92
 -3 7 -15 32.83 2.46
 3 -6 -17 1.49 1.2
 3 -6 -17 3.67 1.47
 -3 6 17 2.71 2.34
 -3 6 16 93.68 8.24
 3 -6 -16 167.13 8.34
 3 -6 -15 481.35 20.35
 3 -6 -15 435.41 18.97
 3 -6 -14 239.84 12.93
 3 -6 -14 235.68 13.22
 3 -6 -14 236.4 12.97
 3 -6 -14 232.21 12.4
 -3 6 13 7.73 5.63
 3 -6 -13 8.8 3.12
 3 -6 -13 5.27 2.75
 3 -6 -13 9.29 2.93
 3 -6 -12 322.37 16.3
 -3 6 12 264.38 24.84
 3 -6 -12 322.95 15.65
 3 -6 -12 307.34 16.04
 3 -6 -12 315.44 16.21
 3 -6 -11 548.6 24.6
 -3 6 11 567.68 36.53
 3 -6 -11 572.31 24.35
 3 -6 -11 547.08 24.2
 3 -6 -11 529.56 24.28
 3 -6 -10 664.5 28.63
 3 -6 -10 731.57 40.02
 -3 6 10 714.06 41.07
 3 -6 -10 704.87 29.34
 3 -6 -10 708.31 29.64
 3 -6 -9 261.72 21.15
 -3 6 9 229.42 19.94
 3 -6 -9 243.58 12.66
 3 -6 -9 252.75 13.12
 3 -6 -9 242.92 13.18
 3 -6 -8 147.94 15.21
 -3 6 8 148.29 14.37
 3 -6 -8 140.38 9.04
 3 -6 -8 132.35 8.55
 3 -6 -8 135.73 8.24
 3 -6 -7 772.14 31.73
 3 -6 -7 798.91 30.36
 3 -6 -7 777.48 31.24
 3 -6 -7 796.07 30.78
 3 -6 -7 720.95 40.67
 3 -6 -7 819.15 31.32
 3 -6 -6 685.33 26.58
 -3 6 6 661.03 33.52
 3 -6 -6 658.22 27.78
 3 -6 -6 705.82 26.83
 3 -6 -6 707.68 27.45
 3 -6 -6 715.37 27.41
 3 -6 -6 690.14 35.06
 3 -6 -6 671.45 26.79
 3 -6 -6 673.39 27.59
 3 -6 -5 94.86 5.9
 3 -6 -5 85.86 5.67
 3 -6 -5 111.89 11.23
 3 -6 -5 108.13 6.02
 3 -6 -5 98.51 6.28
 3 -6 -5 93.1 6.12
 -3 6 5 103.31 9.44
 3 -6 -5 94.93 6.75
 3 -6 -5 101.75 6.6
 3 -6 -4 0.96 3.17
 3 -6 -4 10.35 3.74
 3 -6 -4 0.84 2.77
 3 -6 -3 298.87 19.45
 3 -6 -3 342.8 20.9
 3 -6 -3 274.58 20.2
 3 -6 -2 674.93 32.93
 3 -6 -2 712.08 34.75
 3 -6 -2 633.15 34.28
 3 -6 -1 787.89 37.72
 3 -6 -1 829.53 39.28
 3 -6 -1 829.97 39.9
 3 -6 0 425.97 24.9
 3 -6 0 425.1 24.58
 3 -6 0 428.27 21.56
 3 -6 0 394.98 23.12
 3 -6 1 8.89 3.31
 3 -6 1 5.15 3.25
 3 -6 1 5.72 3.21
 3 -6 2 195.15 9.68
 3 -6 2 172.71 14.36
 3 -6 2 191.8 9.56
 3 -6 2 201.86 15.57
 3 -6 2 221.44 15.57
 3 -6 3 307.5 13.56
 3 -6 3 297.83 13.52
 3 -6 3 299.79 19.97
 3 -6 3 304.16 13.69
 3 -6 3 338.63 21.36
 3 -6 4 277.76 18.78
 3 -6 4 257.57 12.25
 3 -6 4 256.2 12.45
 3 -6 4 265.43 12.47
 3 -6 5 24.89 2.72
 3 -6 5 20.62 4.97
 3 -6 5 27.47 6.41
 3 -6 5 28.98 3.36
 3 -6 5 21.67 5.44
 3 -6 5 24.57 3.28
 3 -6 5 27.57 3.44
 -3 6 -6 3.96 4.39
 3 -6 6 2.14 2.98
 3 -6 6 3.86 3.31
 3 -6 6 6.82 1.95
 3 -6 7 106.91 14.27
 3 -6 7 114.59 6.98
 3 -6 7 100.9 7.51
 -3 6 -7 132.64 16.02
 3 -6 7 100.31 12.35
 3 -6 8 113.97 7.99
 3 -6 8 114.86 7.66
 -3 6 -8 115.79 15.69
 3 -6 8 98.61 12.76
 3 -6 9 94.42 7.22
 3 -6 9 84.44 6.79
 3 -6 9 93.94 7.07
 -3 6 -9 91.87 14.11
 3 -6 10 58.55 5.48
 3 -6 10 53.64 5.4
 3 -6 10 48.43 5.01
 -3 6 -11 56.9 10.92
 3 -6 12 273.61 13.1
 3 -6 12 274.17 13.5
 3 -6 12 262.8 12.88
 3 -6 13 52.14 4.02
 3 -6 13 50.99 4.5
 3 -6 13 50.69 3.9
 3 -6 14 0.9 1.34
 -3 6 -14 1.34 1.52
 -3 6 -15 4.24 1.35
 -3 5 18 1.41 1.34
 3 -5 -18 4.31 1.25
 -3 5 17 149.35 8.74
 3 -5 -17 175.01 8.61
 -3 5 16 178.59 11.64
 3 -5 -16 214.16 10.9
 3 -5 -15 36.57 4.51
 3 -5 -14 66.43 5.88
 -3 5 14 66.99 12.06
 -3 5 13 97.15 14.54
 3 -5 -13 104.04 7.79
 3 -5 -13 111.69 8.41
 3 -5 -13 110.66 8.3
 -3 5 12 18.63 6.54
 3 -5 -12 17.61 3.4
 3 -5 -12 12.81 3.3
 3 -5 -12 13 3.27
 3 -5 -11 38.81 4.4
 -3 5 11 46.05 9.4
 3 -5 -11 34.74 4.63
 3 -5 -11 32.98 4.46
 3 -5 -11 43.72 4.98
 -3 5 10 28.37 7.2
 3 -5 -10 17.99 5.38
 3 -5 -10 24.11 3.68
 3 -5 -10 22.76 3.63
 -3 5 9 7.91 3.94
 3 -5 -9 11.54 4.41
 3 -5 -9 6.19 2.39
 3 -5 -9 4.19 2.25
 3 -5 -8 18.86 3.2
 3 -5 -8 21.58 3.09
 3 -5 -8 28.7 3.54
 3 -5 -7 94.3 6.1
 3 -5 -7 98.57 6.81
 -3 5 7 125.26 11.61
 3 -5 -7 104.89 6.31
 3 -5 -7 97.74 6.45
 3 -5 -7 104.87 9.97
 3 -5 -6 220.09 15.31
 3 -5 -6 201.42 10.71
 3 -5 -6 218.93 10.52
 3 -5 -6 208.13 10.31
 3 -5 -6 187.37 16
 -3 5 6 197.7 14.41
 3 -5 -6 212.32 10.02
 3 -5 -5 4.28 3.71
 -3 5 5 5.5 2.59
 3 -5 -5 7.98 2.51
 3 -5 -5 4.99 3
 3 -5 -4 136.1 11.78
 3 -5 -4 150.02 12.24
 3 -5 -4 146.12 13.01
 3 -5 -4 158.57 12.35
 3 -5 -4 133.41 9.19
 3 -5 -3 58.37 7.57
 3 -5 -3 59.94 7.71
 3 -5 -3 70.03 8.57
 3 -5 -3 72.62 7.99
 3 -5 -3 67.96 5.79
 3 -5 -2 197.93 14.54
 3 -5 -2 203.83 15.21
 3 -5 -2 220.49 15.29
 3 -5 -2 212.79 11.62
 3 -5 -2 209.83 14.2
 3 -5 -1 158.72 12.4
 3 -5 -1 157.92 11.54
 3 -5 -1 149.49 12.07
 3 -5 -1 151.53 9.39
 -3 5 1 121.55 6.36
 3 -5 -1 164.63 12.97
 3 -5 0 11.22 3.41
 3 -5 0 10.15 2.8
 3 -5 0 11.49 3.84
 3 -5 0 12.37 3.9
 3 -5 1 9.81 3.16
 3 -5 1 9.44 3.51
 3 -5 1 4.83 2.9
 3 -5 1 2.04 2.48
 3 -5 2 4.56 2.37
 3 -5 2 2.81 2.55
 3 -5 2 0.7 2.53
 3 -5 3 205.81 15.58
 3 -5 3 190.13 14.11
 3 -5 3 168.99 13.5
 3 -5 4 245.62 11.6
 3 -5 4 248.05 17.3
 3 -5 4 249.65 16.73
 3 -5 5 1.1 1.3
 3 -5 5 1.19 1.5
 3 -5 5 1.07 2.24
 3 -5 5 0.69 2.41
 3 -5 6 137.37 7.65
 3 -5 6 128.62 7.7
 3 -5 7 229.41 11.11
 -3 5 -7 276.55 22.82
 3 -5 7 238.02 11.84
 -3 5 -7 219.12 11.22
 3 -5 7 247.55 21.98
 -3 5 -8 88.14 13.72
 3 -5 8 107.47 7.6
 3 -5 8 106.93 7.45
 -3 5 -8 116.85 7.3
 3 -5 8 124.44 15.6
 -3 5 -9 79.38 12.62
 3 -5 9 55.09 5.39
 3 -5 9 58.01 5.59
 -3 5 -9 55.69 5.03
 3 -5 9 66.83 11.85
 3 -5 10 7.04 2.39
 -3 5 -10 3.11 2.07
 3 -5 10 4.32 2.24
 3 -5 11 217.67 12.3
 -3 5 -11 220.73 21.68
 3 -5 11 218.94 11.7
 3 -5 12 53.5 4.71
 3 -5 12 54.36 5.27
 -3 5 -12 57.52 10.39
 3 -5 12 52.91 4.88
 3 -5 13 2.85 1.36
 3 -5 13 3.34 1.57
 3 -5 13 2.28 1.98
 -3 5 -14 19.77 2.85
 3 -5 14 14.53 1.88
 3 -5 14 15.15 2.51
 3 -5 15 13.82 1.88
 -3 5 -15 15.95 2.19
 3 -4 -18 3.75 1.42
 -3 4 18 2.83 1.69
 3 -4 -18 5.93 1.36
 -3 4 17 2.3 2.6
 3 -4 -17 2.35 1.78
 -3 4 16 8.93 4.22
 3 -4 -16 10 2.84
 -3 4 15 3.59 5.38
 3 -4 -15 10.78 3.06
 3 -4 -14 60.59 5.94
 3 -4 -14 51.32 7.41
 -3 4 14 50.55 11.28
 3 -4 -13 317.03 15.57
 -3 4 13 257.22 13.5
 3 -4 -13 284.66 14.94
 3 -4 -13 276.89 14.11
 -3 4 13 225.57 23.19
 3 -4 -12 65.47 6.32
 3 -4 -12 64.62 6.22
 -3 4 12 66.84 5.6
 3 -4 -12 68.94 6.09
 -3 4 12 64.86 11.45
 3 -4 -11 57.15 5.1
 3 -4 -11 51.76 5.38
 3 -4 -11 49.5 4.84
 3 -4 -11 69.53 6.02
 -3 4 11 42.86 4.48
 3 -4 -11 52.33 5.25
 -3 4 11 49.23 9.72
 3 -4 -10 54.07 5
 3 -4 -10 58.25 5.02
 3 -4 -10 59.52 5.41
 -3 4 10 53.01 4.55
 -3 4 10 43.32 8.7
 3 -4 -10 45.67 4.88
 3 -4 -9 250.27 12.46
 3 -4 -9 244.66 12.38
 3 -4 -9 242.08 17.85
 -3 4 9 230.04 18.99
 3 -4 -9 254.76 12.12
 3 -4 -8 6.84 2.08
 3 -4 -8 5.76 2.01
 3 -4 -8 7.59 3.55
 3 -4 -8 7.28 1.8
 3 -4 -8 4.8 2.01
 3 -4 -7 29.67 4.93
 3 -4 -7 23 2.94
 -3 4 7 24.76 5.11
 3 -4 -7 22.42 5.18
 3 -4 -6 717.79 35.4
 -3 4 6 716.65 33.62
 3 -4 -6 771.9 33.94
 -3 4 5 1091.94 42.01
 3 -4 -5 1017.88 42.92
 3 -4 -5 986.31 42.9
 -3 4 4 20.15 3.25
 3 -4 -4 17.96 3.39
 3 -4 -4 18.95 4.65
 3 -4 -4 20.91 4.48
 3 -4 -4 19.98 4.37
 3 -4 -3 623 29.15
 3 -4 -3 600.7 29.79
 3 -4 -3 585.88 28.18
 3 -4 -3 620.92 26.19
 3 -4 -3 627.84 29.33
 3 -4 -2 1099.48 46.54
 3 -4 -2 1097.67 47.26
 3 -4 -2 1096.25 41.74
 3 -4 -2 1149.01 45.92
 3 -4 -2 1140.28 43.36
 3 -4 -2 1186.14 47.52
 3 -4 -1 94.66 8.84
 3 -4 -1 88.8 7.89
 -3 4 1 92.2 5.5
 3 -4 -1 90.04 7.05
 3 -4 -1 94.65 8.79
 3 -4 0 82.71 8.22
 3 -4 0 76.86 7.14
 3 -4 0 74.29 6.95
 3 -4 0 62.03 7.23
 3 -4 1 194.25 14.11
 3 -4 1 234.54 14.02
 3 -4 1 244.87 14.88
 3 -4 1 230.37 14.73
 3 -4 2 971.48 40.22
 3 -4 2 862.3 38.6
 3 -4 2 940.25 40.97
 3 -4 2 906.25 39.63
 3 -4 3 834.23 36.82
 3 -4 3 821.72 36.75
 3 -4 3 862.26 39.51
 3 -4 3 813.75 36.54
 3 -4 4 520.3 28.73
 3 -4 4 488.95 24.89
 3 -4 5 420.9 21.37
 3 -4 5 401.48 23.18
 3 -4 5 377.89 16.71
 3 -4 6 606.94 24.47
 3 -4 6 637.37 35.65
 3 -4 6 614.59 23.9
 3 -4 6 602.21 24.75
 3 -4 7 330.81 14.12
 3 -4 7 303.06 14.82
 3 -4 7 316.03 22.97
 3 -4 7 304.82 24.51
 3 -4 8 103.73 7.28
 -3 4 -8 98.65 6.95
 3 -4 8 101.69 14.09
 3 -4 8 98.38 12.95
 -3 4 -8 117.59 14.89
 3 -4 9 64.57 11.05
 3 -4 9 52.7 5
 -3 4 -9 47.05 9.94
 3 -4 9 53.66 10.67
 3 -4 9 47.47 5.13
 -3 4 -9 37.91 4.44
 3 -4 10 178.02 10.36
 -3 4 -10 180.34 20.16
 3 -4 10 186.23 11.11
 -3 4 -10 188.53 10.74
 -3 4 -11 220.61 21.72
 3 -4 11 232.67 12.87
 -3 4 -11 227.31 12.26
 3 -4 11 218.96 11.73
 -3 4 -12 22.75 7.24
 3 -4 12 34.09 3.58
 3 -4 13 3.74 2.1
 3 -4 13 3.99 1.7
 3 -4 14 15.11 2.67
 -3 4 -14 14.46 2.71
 3 -4 14 12.35 1.95
 3 -4 15 2.92 1.4
 -3 4 -15 1.52 1.25
 -3 4 -16 0.51 0.81
 -3 3 18 4.97 1.95
 3 -3 -18 6.76 1.67
 -3 3 17 18.29 2.27
 3 -3 -17 22.88 3.16
 3 -3 -16 169.34 9.97
 -3 3 16 149.91 8.64
 -3 3 15 150.25 17.09
 -3 3 15 114.18 7.72
 -3 3 14 82.5 13.89
 3 -3 -14 89.52 7.44
 -3 3 14 84.84 6.65
 -3 3 13 94.41 7.09
 3 -3 -13 102.43 7.97
 -3 3 13 96.96 14.74
 3 -3 -13 94.63 9
 3 -3 -13 88.47 7.17
 3 -3 -12 1455.68 54.94
 -3 3 12 1502.22 54.58
 3 -3 -12 1430.53 55.13
 -3 3 12 1488.32 71.46
 3 -3 -12 1417.84 54.21
 3 -3 -12 1509.31 55.47
 3 -3 -11 1390.38 51.57
 3 -3 -11 1355.99 51.79
 -3 3 11 1405.89 51.12
 -3 3 11 1430.56 66.84
 3 -3 -11 1357.88 51.12
 3 -3 -11 1332.9 51.73
 3 -3 -10 541.49 22.61
 3 -3 -10 546.97 23.06
 -3 3 10 536.47 33.43
 3 -3 -10 573.15 23.5
 3 -3 -10 561.7 23.47
 -3 3 10 544.73 22.56
 3 -3 -9 577.79 22.7
 3 -3 -9 554.5 22.68
 3 -3 -9 564.59 23.13
 3 -3 -9 539.08 22.82
 3 -3 -9 543.33 28.18
 -3 3 9 542.42 22.15
 3 -3 -8 3465.43 118.69
 3 -3 -8 3275.48 118.72
 3 -3 -8 3378.86 125.93
 3 -3 -7 963.34 43.24
 -3 3 7 975.05 44.05
 3 -3 -7 1027.52 41.39
 3 -3 -7 1006.77 41.27
 3 -3 -6 881.81 40.96
 -3 3 6 1006.74 41.19
 3 -3 -6 948.22 39.79
 3 -3 -6 970.38 39.94
 3 -3 -5 191.85 13.18
 -3 3 5 176.01 11.29
 3 -3 -5 160.15 11.67
 3 -3 -5 170.23 11.72
 3 -3 -4 2611.2 100
 -3 3 4 2743.4 96.52
 3 -3 -4 2801.44 99.56
 3 -3 -4 2628.71 99.43
 3 -3 -3 3833.2 129.82
 3 -3 -3 3713.86 131.83
 3 -3 -3 3643.81 132.19
 3 -3 -3 3604.08 132.47
 -3 3 3 3599.32 127.08
 3 -3 -3 3842.57 131.5
 3 -3 -3 3602.56 126.24
 3 -3 -2 862.55 34.25
 3 -3 -2 864.65 36.61
 3 -3 -2 838.2 36.71
 -3 3 2 864.62 30.78
 3 -3 -2 893.5 35.38
 -3 3 2 797.9 33.23
 3 -3 -2 849.4 32.87
 3 -3 -1 146.78 9.2
 3 -3 -1 136.77 10.42
 3 -3 -1 153.21 9.62
 3 -3 -1 122.51 8.63
 -3 3 1 154.13 8.01
 3 -3 0 1765.48 69.63
 3 -3 0 1790.96 69.49
 -3 3 0 1806.54 64.31
 3 -3 0 1941.03 68.01
 3 -3 0 1833.49 68.71
 3 -3 1 1741.46 65.9
 3 -3 1 1686.32 65.46
 3 -3 1 1783.65 64.19
 3 -3 1 1602.84 65.67
 3 -3 2 524.43 27.08
 3 -3 2 569.27 25.89
 3 -3 2 560.38 25.92
 3 -3 2 568.42 24.92
 3 -3 2 510.77 23.34
 3 -3 3 10.22 2.98
 3 -3 3 10.99 4.02
 3 -3 4 1374.04 53.25
 3 -3 4 1283.09 57.61
 3 -3 4 1263.09 52.63
 3 -3 5 2795.98 100.27
 3 -3 5 2834.68 105.03
 3 -3 5 2689.03 96.1
 -3 3 -6 1224.59 45.48
 3 -3 6 1230.73 45.96
 3 -3 6 1355.57 59.08
 3 -3 6 1270.46 46.52
 3 -3 7 7.31 4.04
 3 -3 7 2.11 3.14
 3 -3 7 1.12 1.74
 -3 3 -7 3.67 1.67
 -3 3 -7 4.8 4.18
 3 -3 8 93.86 7.11
 -3 3 -8 103.4 7.16
 3 -3 8 88.39 12.14
 3 -3 8 97.37 13.3
 3 -3 9 350.74 17.05
 -3 3 -9 361.09 16.85
 3 -3 9 401.21 28.5
 -3 3 -9 302.39 26.04
 3 -3 9 339.07 27.46
 3 -3 10 201.12 20.6
 3 -3 10 191.06 10.49
 -3 3 -10 179.8 18.98
 3 -3 10 190.13 19.43
 3 -3 10 171 10.92
 -3 3 -10 188.49 10.99
 3 -3 11 15.46 2.74
 -3 3 -11 17.81 6.26
 3 -3 11 21.3 3.8
 -3 3 -11 20.2 3.53
 3 -3 11 31.18 8.7
 -3 3 -12 24.74 6.81
 3 -3 13 16.9 3.35
 -3 3 -14 4.15 1.96
 3 -3 14 4.48 1.51
 3 -3 14 8.07 2.28
 -3 3 -15 0.8 1.34
 3 -3 15 0.19 1.4
 -3 3 -16 28.82 2.32
 3 -2 -18 416.02 16.43
 -3 2 18 381.49 16.55
 3 -2 -17 616.29 23.67
 -3 2 17 611.81 24.1
 -3 2 16 83.5 6.22
 3 -2 -16 95.05 7.12
 -3 2 16 81.89 7.8
 -3 2 15 83.56 13.29
 -3 2 14 1065.32 55.09
 3 -2 -14 1103.5 38.15
 -3 2 14 1086.34 37.54
 -3 2 13 1133.98 45.64
 -3 2 13 1101.91 61.37
 3 -2 -13 1229.93 46.58
 3 -2 -13 1262.1 46.76
 3 -2 -13 1190.62 46.31
 -3 2 12 643.44 26.28
 3 -2 -12 636.48 26.72
 3 -2 -12 633.31 26.75
 3 -2 -12 611.37 26.5
 3 -2 -11 21.9 3.52
 3 -2 -11 20.26 3.97
 -3 2 11 16.76 3.22
 3 -2 -11 20.51 3.57
 3 -2 -11 21.05 3.13
 3 -2 -10 2193.99 78.21
 3 -2 -10 2216.48 87.51
 -3 2 10 2171.81 77.57
 -3 2 10 2368.97 92.86
 3 -2 -10 2175.04 78.06
 3 -2 -10 2093.49 77.97
 3 -2 -9 4712.54 171.36
 -3 2 9 4635.27 161.87
 3 -2 -9 4730.64 162.57
 3 -2 -9 4658.1 162.45
 3 -2 -9 4772.49 162.72
 3 -2 -8 2511.05 93.18
 -3 2 8 2521.02 98.04
 3 -2 -8 2495.34 88.56
 3 -2 -8 2394.96 88.24
 3 -2 -8 2681.37 96.63
 3 -2 -8 2603.09 88.47
 3 -2 -7 351.29 19.8
 3 -2 -7 343.64 17.66
 3 -2 -7 370.64 18.03
 3 -2 -7 335.14 18.53
 -3 2 7 369.86 20.98
 3 -2 -6 1502.68 58.27
 3 -2 -6 1511.24 58.04
 3 -2 -6 1394.21 58.33
 -3 2 6 1555.81 59.9
 3 -2 -6 1636.78 59.9
 3 -2 -5 4711.26 142.88
 -3 2 5 4954.54 142.31
 3 -2 -4 2314.78 87.56
 -3 2 4 2419.02 85.13
 -3 2 3 236.13 10.36
 3 -2 -3 223.9 9.21
 3 -2 -2 1418.7 53.28
 3 -2 -2 1456.41 53.49
 3 -2 -2 1324.91 50.5
 3 -2 -1 4734.95 168.18
 -3 2 1 5035.54 167.67
 3 -2 -1 4726.8 168.95
 3 -2 0 1392.12 54.22
 -3 2 0 1420.79 51.47
 3 -2 0 1425.09 52.31
 3 -2 1 251.34 13.08
 3 -2 1 256.1 15.38
 3 -2 2 411.08 21.48
 3 -2 2 369.37 17.84
 3 -2 2 358.08 19.34
 3 -2 3 290.38 18.28
 3 -2 3 280.15 15.63
 3 -2 3 279.87 15.47
 3 -2 3 279.62 15.6
 3 -2 4 1523.9 59.97
 3 -2 4 1505.9 65.42
 3 -2 4 1494.73 59.99
 3 -2 5 98.33 10.37
 3 -2 5 111.16 8.13
 3 -2 5 119.33 8.35
 3 -2 5 119.19 12.24
 3 -2 6 40.22 7.58
 3 -2 6 42.76 4.23
 -3 2 -6 37.11 3.64
 3 -2 7 216.04 11.34
 3 -2 7 221.7 19.27
 3 -2 7 239.11 19.16
 -3 2 -7 198.58 18.01
 3 -2 7 221.93 11.73
 -3 2 -7 226.81 11.19
 3 -2 8 223.07 20.14
 -3 2 -8 198.38 11.02
 -3 2 -8 228.22 19.85
 3 -2 8 219.69 11.63
 3 -2 8 190.53 18.58
 3 -2 9 42.69 8.95
 3 -2 9 53.44 10.27
 -3 2 -9 36.64 8.18
 -3 2 -9 40.25 4.64
 3 -2 9 46.06 5.05
 3 -2 10 6.03 4.47
 3 -2 10 3.69 1.89
 -3 2 -10 1.48 2.2
 3 -2 10 2.31 2.52
 3 -2 10 -1.48 5.39
 -3 2 -10 -1.42 3.32
 3 -2 11 78.69 6.93
 -3 2 -11 80.27 6.87
 3 -2 11 73.24 12.6
 -3 2 -11 92.69 12.71
 3 -2 11 89.77 14
 3 -2 12 -1.47 4.62
 3 -2 13 5.17 2.48
 3 -2 14 0.28 1.83
 -3 2 -14 0.55 1.72
 3 -2 15 32.43 3.24
 -3 2 -15 37.66 3.35
 3 -2 16 31.85 2.55
 -3 2 -16 30.28 2.36
 3 -1 -19 25.91 2.28
 -3 1 19 101.56 4.01
 3 -1 -18 254.48 11.43
 -3 1 18 258.53 11.79
 -3 1 17 27.49 4
 -3 1 17 19.64 2.81
 3 -1 -17 21.04 3.18
 -3 1 16 643.97 27.07
 3 -1 -16 659.63 26.46
 -3 1 16 577.56 25.46
 -3 1 15 1287.77 66.05
 -3 1 14 637.82 27.53
 -3 1 14 668.79 42.43
 3 -1 -14 652.08 28.21
 3 -1 -14 660.65 28.02
 -3 1 14 647.58 29.65
 3 -1 -13 38.13 4.97
 -3 1 13 26.57 4.07
 3 -1 -13 32.89 4.35
 -3 1 13 43.59 10.5
 -3 1 13 23.86 6.49
 -3 1 12 371.57 29.11
 3 -1 -12 398.84 18.79
 3 -1 -12 390.32 19.28
 3 -1 -12 419.58 19.07
 -3 1 12 396.06 18.54
 3 -1 -12 429.05 27.63
 -3 1 11 2996 117.47
 3 -1 -11 2773.72 100.97
 3 -1 -11 2780.47 100.98
 3 -1 -11 2762.44 101.05
 -3 1 11 2954.19 100.98
 3 -1 -11 2994.05 113.4
 3 -1 -10 2058 75.61
 3 -1 -10 2115.51 75.76
 3 -1 -10 2198.59 76.03
 -3 1 10 2120.79 75.42
 3 -1 -10 2177.91 86.36
 3 -1 -9 379.2 16.38
 3 -1 -9 364.7 16.26
 -3 1 9 360.95 15.9
 3 -1 -9 372.02 16.41
 3 -1 -8 416.17 17.64
 3 -1 -8 426.18 17.73
 -3 1 8 370.76 24
 3 -1 -8 435.55 17.83
 3 -1 -8 451.47 24.53
 3 -1 -7 1404.03 57
 3 -1 -7 1296.39 52.9
 3 -1 -6 877.46 36.96
 -3 1 6 806.4 36.28
 3 -1 -5 363.67 18.26
 -3 1 5 318.72 16.89
 -3 1 4 572.59 24.22
 3 -1 -4 594.25 22.6
 -3 1 3 2348.79 78.39
 -3 1 3 2072.1 81.41
 3 -1 -3 2208.64 78.35
 -3 1 2 87.57 6.67
 3 -1 -2 89.44 5.65
 3 -1 -2 80.8 6.57
 3 -1 -1 819.71 31.38
 3 -1 -1 839.85 32.12
 3 -1 -1 851.28 33.31
 -3 1 1 796.98 32.24
 3 -1 0 4.69 1.46
 3 -1 0 5.87 1.19
 3 -1 0 7.41 2.07
 3 -1 0 6.94 2.23
 -3 1 0 5.07 1.99
 3 -1 1 768.37 27.48
 -3 1 -1 801.43 29.74
 3 -1 1 793 31.19
 3 -1 2 74.78 6.4
 3 -1 2 87.16 5.6
 3 -1 3 270.83 17.54
 3 -1 3 293.4 15.84
 3 -1 4 22.47 5.2
 3 -1 4 28.85 5.08
 3 -1 4 20.73 3.58
 3 -1 5 306.51 15.09
 3 -1 5 299.6 14.89
 3 -1 5 315.64 19.73
 3 -1 5 285.18 20.37
 3 -1 6 110.38 11.58
 3 -1 6 102.05 6.69
 -3 1 -6 100.19 6.38
 -3 1 -7 60.49 4.51
 3 -1 7 56.62 9.29
 -3 1 -7 69.34 5.27
 3 -1 7 60.3 9.43
 -3 1 -7 61.81 9.51
 3 -1 7 66.97 5.48
 3 -1 8 1.24 3.19
 -3 1 -8 5.12 2.12
 3 -1 8 3.82 3.78
 -3 1 -8 1.17 3.02
 3 -1 9 4.7 2.66
 -3 1 -9 2.86 2.25
 -3 1 -9 3.31 1.83
 3 -1 9 1.39 4.39
 -3 1 -9 -1 1.86
 -3 1 -9 1.27 2.97
 3 -1 9 -1.38 3.23
 3 -1 10 2.91 4.04
 -3 1 -10 3.95 3.39
 -3 1 -10 1.91 2.34
 3 -1 10 7.41 2.72
 -3 1 -10 1.35 1.6
 3 -1 10 7.56 5.93
 3 -1 11 50 10.26
 3 -1 11 49.84 10.85
 -3 1 -11 52.09 5.64
 3 -1 11 49.74 5.62
 3 -1 12 7.52 5.69
 3 -1 13 7.74 2.52
 -3 1 -14 -0.27 1.59
 3 -1 14 -0.58 2.17
 -3 1 -15 4.69 1.57
 3 -1 15 1.21 1.02
 3 -1 15 7.04 1.97
 -3 1 -15 4.66 1.27
 3 -1 16 0.89 0.93
 -3 0 19 0.58 0.9
 3 0 -18 36.91 3.33
 -3 0 18 46.61 3.89
 3 0 -17 258.33 12.5
 -3 0 17 235.2 12.14
 -3 0 16 223.95 12.86
 3 0 -16 242.61 12.69
 -3 0 16 229.66 12.32
 3 0 -16 235.27 12.51
 -3 0 15 100.59 14.69
 -3 0 15 50.89 10.73
 -3 0 14 5.5 4.74
 -3 0 14 8.28 6.5
 3 0 -14 2.38 2.4
 -3 0 14 2.3 2.2
 3 0 -14 4.81 2.53
 -3 0 13 251.94 15.16
 -3 0 13 249.05 13.62
 3 0 -13 262.15 21.97
 3 0 -13 238.27 13.66
 -3 0 12 313.91 25.78
 3 0 -12 333.54 15.56
 -3 0 12 321.96 15.13
 3 0 -12 331.57 24.03
 3 0 -11 38.24 7.97
 3 0 -11 49.67 5.1
 -3 0 11 50.91 4.97
 3 0 -11 52.22 5.11
 3 0 -10 82.33 6.19
 3 0 -10 83.05 10.76
 -3 0 10 72.39 11.18
 -3 0 10 83.19 6.18
 3 0 -10 80.32 6.15
 3 0 -10 91.84 7.28
 3 0 -9 801.54 30.56
 3 0 -9 743.34 30.07
 3 0 -9 785.49 30.47
 -3 0 9 791.68 30.24
 3 0 -8 385.34 23.45
 -3 0 8 418.03 24.4
 3 0 -7 8.18 3.21
 -3 0 7 10.35 4.41
 3 0 -6 8.16 3.2
 -3 0 6 11.64 3.55
 3 0 -5 347.24 18.75
 -3 0 5 370.92 18.32
 -3 0 4 125.45 9.67
 3 0 -4 126.97 9.25
 -3 0 4 144.05 8.63
 3 0 -3 219.84 10.92
 -3 0 3 218.4 12.61
 3 0 -2 15.87 2.54
 -3 0 2 12.62 3.12
 3 0 -1 7.27 2.11
 -3 0 1 9.85 2.64
 3 0 0 22.83 3.56
 3 0 0 25.86 3.73
 -3 0 0 26.47 3.8
 3 0 1 8.38 1.99
 3 0 1 13.69 3.07
 -3 0 -1 10.37 2.66
 3 0 2 6.46 2.51
 3 0 2 9.29 2.61
 3 0 2 7.8 1.08
 3 0 3 -1.19 2.33
 3 0 3 0.48 1.99
 3 0 3 -1.27 2.59
 3 0 4 4.23 2.91
 3 0 4 6.74 3.34
 3 0 5 33.02 3.98
 3 0 5 44.87 6.87
 3 0 5 49.14 7.64
 -3 0 -6 7.82 1.99
 3 0 6 8.07 2.2
 3 0 7 2.72 1.82
 3 0 7 2.27 3.16
 3 0 7 4.32 3.2
 -3 0 -7 2.72 1.54
 -3 0 -7 1.93 1.53
 3 0 8 3.08 2
 -3 0 -8 3.24 3
 -3 0 -8 1.88 1.86
 -3 0 -8 4.1 1.7
 3 0 8 2.49 3.2
 3 0 8 5.03 4.94
 3 0 9 -1.42 4.73
 3 0 9 1.47 2.08
 -3 0 -9 1.46 2.14
 -3 0 -9 0.69 2.03
 3 0 9 4.01 3.71
 -3 0 -10 3.52 2
 3 0 10 6.18 5.62
 3 0 10 5.61 4.16
 3 0 10 7.12 2.79
 -3 0 -10 6.28 2.64
 -3 0 -11 3.81 2.09
 3 0 11 4.78 5.79
 -3 0 -11 8.43 3.1
 3 0 11 4.87 2.7
 3 0 11 7.02 4.66
 3 0 12 3.07 4.56
 3 0 13 6 2.5
 -3 0 -13 7.94 2.48
 3 0 14 4.06 2.11
 -3 0 -14 3.76 1.88
 3 0 15 12.99 2.39
 -3 0 -15 12.1 1.85
 3 0 16 6.24 1.34
 -3 -1 19 29.42 2.4
 -3 -1 18 2.23 1.56
 3 1 -18 2.89 1.21
 -3 -1 17 20.76 3.04
 -3 -1 17 16.97 3.27
 3 1 -17 18.26 2.82
 -3 -1 16 1.06 2.84
 3 1 -16 -0.62 1.85
 -3 -1 16 -0.33 2.4
 3 1 -16 2.41 2.08
 -3 -1 15 8.88 6.03
 3 1 -15 16.91 5.81
 -3 -1 14 5.51 2.48
 -3 -1 14 6.89 4.41
 3 1 -14 1.4 3.29
 -3 -1 14 7.81 5.68
 3 1 -14 4.21 2.57
 -3 -1 14 3.32 6.04
 3 1 -14 2.03 2.29
 -3 -1 13 17.49 5.21
 3 1 -13 12.68 5.35
 -3 -1 13 11.32 6.59
 3 1 -13 13.6 3.23
 3 1 -13 14.7 3.54
 -3 -1 13 13.13 3.42
 3 1 -12 54.97 10.15
 -3 -1 12 61.77 5.89
 -3 -1 12 60.08 11.86
 -3 -1 12 82.33 7.77
 3 1 -12 49.47 5.39
 3 1 -11 104.53 13.21
 -3 -1 11 112.08 7.66
 -3 -1 11 126.75 15.27
 -3 -1 11 107.53 8.75
 3 1 -11 98.76 7.44
 3 1 -10 56.18 9.12
 -3 -1 10 65.03 5.37
 -3 -1 10 45.01 6.18
 3 1 -10 70.2 5.57
 -3 -1 10 67.16 10.62
 -3 -1 9 160.5 8.43
 3 1 -9 154.84 8.46
 -3 -1 8 36 7.07
 3 1 -8 21.31 2.95
 3 1 -8 36.35 6.81
 -3 -1 7 73.54 8.7
 3 1 -7 80.16 8.9
 -3 -1 6 134.26 10.96
 3 1 -6 143.38 11.4
 3 1 -5 476.68 23.2
 -3 -1 5 459.19 22.09
 -3 -1 5 431.18 22.89
 -3 -1 4 14.47 3.42
 3 1 -4 9.52 3.03
 -3 -1 3 208.11 12.83
 3 1 -3 245.81 12.29
 3 1 -3 223.03 12.8
 3 1 -2 74.24 5.98
 3 1 -2 85.18 6.66
 -3 -1 2 72.31 6.63
 3 1 -1 631.43 28.23
 3 1 -1 716.98 28.59
 -3 -1 1 715.34 29.09
 3 1 0 509.87 23.47
 3 1 0 538.62 23.51
 -3 -1 0 544.5 24.01
 3 1 1 278.79 15.11
 -3 -1 -1 267.9 14.97
 3 1 2 64.55 6.93
 3 1 2 68.1 6.27
 3 1 3 285.9 17.39
 3 1 3 301.42 16.74
 3 1 4 48.8 7.4
 3 1 4 68.83 7.71
 3 1 4 66.56 8.26
 -3 -1 -5 222.95 10.63
 3 1 5 243.93 16.85
 3 1 5 216.26 10.63
 -3 -1 -6 167.88 8.56
 -3 -1 -6 154.19 8.9
 3 1 6 167.27 9.19
 -3 -1 -6 162.08 8.4
 -3 -1 -7 663.45 25.6
 3 1 7 604.1 35.46
 -3 -1 -7 617.46 25.98
 3 1 7 655.13 26.38
 -3 -1 -7 653.54 25.38
 -3 -1 -8 105.06 7.21
 3 1 8 77.34 6.46
 3 1 8 66.56 10.86
 -3 -1 -8 79.31 5.99
 3 1 8 76.4 11.61
 3 1 9 6.51 4.32
 -3 -1 -9 7.49 2.73
 -3 -1 -9 7.19 2.54
 -3 -1 -9 3.04 1.89
 3 1 9 11.59 6.63
 3 1 10 4.74 5.24
 3 1 10 2.8 2.52
 -3 -1 -10 2.39 2.41
 -3 -1 -10 2.3 2.24
 3 1 10 1.34 2.45
 3 1 11 219.51 20.01
 -3 -1 -11 220.52 12.73
 3 1 11 211.72 12.6
 -3 -1 -11 206.89 11.42
 3 1 11 235.27 23.22
 3 1 12 7.77 5.42
 3 1 13 6.28 2.48
 -3 -1 -13 2.63 1.94
 -3 -1 -13 2.87 1.83
 3 1 14 2.55 2.06
 -3 -1 -14 2.21 1.58
 3 1 15 24.82 2.88
 -3 -1 -15 20.45 2.13
 3 1 16 3.11 0.99
 -3 -2 19 6.76 1.27
 3 2 -18 -0.23 0.87
 -3 -2 18 -0.59 1.59
 3 2 -17 172.6 8.72
 -3 -2 17 163.42 9.29
 -3 -2 17 156.25 9.2
 -3 -2 16 296.01 14.79
 -3 -2 16 277.9 14.69
 3 2 -16 310.63 15
 3 2 -16 288.16 14.01
 3 2 -15 159.78 17.27
 -3 -2 15 146.39 17.02
 -3 -2 14 4.18 3.9
 3 2 -14 1.48 3.47
 3 2 -14 3.26 2.5
 3 2 -14 4.86 2.48
 -3 -2 14 5.95 5.18
 -3 -2 14 3.22 2.43
 -3 -2 13 194.05 11.73
 -3 -2 13 188.79 12.33
 3 2 -13 214.1 20.68
 3 2 -13 196.72 11.41
 3 2 -13 197.69 11.91
 -3 -2 13 202.65 21.53
 -3 -2 13 175.38 19.52
 -3 -2 12 600.64 25.95
 -3 -2 12 632.68 26.92
 3 2 -12 587.56 37.35
 3 2 -12 595.25 25.55
 3 2 -12 603.54 26.03
 -3 -2 12 609.1 38.93
 -3 -2 12 537.64 36.63
 -3 -2 11 796.17 32.85
 3 2 -11 831.27 45.21
 -3 -2 11 980.28 34.63
 3 2 -11 741.82 32.17
 -3 -2 11 994.86 48.8
 3 2 -11 776.88 32.84
 -3 -2 10 161.93 9.42
 3 2 -10 129.82 14.62
 3 2 -10 141.97 8.86
 -3 -2 10 149.94 16.04
 3 2 -10 150.87 9.23
 3 2 -9 645.85 34.96
 3 2 -9 561.59 24.58
 -3 -2 9 647.92 25.3
 3 2 -9 571.3 24.86
 -3 -2 8 2023.24 70.76
 3 2 -8 1904.14 70.5
 3 2 -7 842.99 41.15
 -3 -2 7 824.84 40.9
 3 2 -6 634.28 31.05
 -3 -2 6 639.27 31.33
 -3 -2 6 653.96 30.92
 3 2 -5 662.2 30.86
 -3 -2 5 677.58 31.1
 3 2 -4 2441.77 94.62
 -3 -2 4 2727.46 95.58
 3 2 -3 3196.77 114.39
 -3 -2 3 3187.11 115.23
 3 2 -2 1273.14 49.4
 3 2 -2 1324.23 50.03
 -3 -2 2 1287.75 50.63
 3 2 -1 356.7 17.57
 3 2 -1 392.52 18.65
 -3 -2 1 383.24 18.86
 3 2 0 1035.85 42.2
 3 2 0 1128.97 43.53
 -3 -2 0 1083.38 43.63
 3 2 1 1693.56 64.91
 3 2 2 613.3 28.68
 3 2 3 69.12 7.99
 3 2 3 82.42 8.04
 3 2 4 1176.91 52.13
 3 2 4 1276.64 52.29
 3 2 5 870.22 41.52
 -3 -2 -5 820.38 32.47
 3 2 5 938.35 42.13
 3 2 5 872.54 32.67
 3 2 6 103.27 6.68
 -3 -2 -6 88.7 6.32
 3 2 6 104.45 11.75
 -3 -2 -6 93.33 6.1
 -3 -2 -6 86.95 5.98
 -3 -2 -7 4.2 1.94
 -3 -2 -7 1.06 1.36
 3 2 7 5.79 3.84
 -3 -2 -7 4.31 1.83
 3 2 7 1.12 2.62
 3 2 7 3.98 1.7
 3 2 8 30.56 7.95
 -3 -2 -8 26.41 3.82
 -3 -2 -8 28.17 3.61
 3 2 8 26.53 6.65
 3 2 8 34.49 4.16
 3 2 9 26.66 7.97
 -3 -2 -9 20.8 3.65
 -3 -2 -9 26.34 3.81
 -3 -2 -9 27.88 4.13
 3 2 9 22.78 6.42
 3 2 10 11.25 5.85
 -3 -2 -10 6.68 2.84
 -3 -2 -10 9.68 3.13
 -3 -2 -10 9.86 2.62
 3 2 10 12.76 5.69
 3 2 11 19.7 7.54
 3 2 11 21.25 3.99
 -3 -2 -11 21.91 4.01
 3 2 12 12.46 6.75
 -3 -2 -13 5.27 2.08
 3 2 13 8.45 2.78
 -3 -2 -14 14.98 2.21
 3 2 14 14.06 2.79
 3 2 15 0.76 1.38
 -3 -3 19 73.62 3.91
 -3 -3 18 376.18 15.58
 -3 -3 17 394.78 16.71
 3 3 -17 359.39 15.11
 -3 -3 16 20.79 3.72
 3 3 -16 28.76 3.35
 -3 -3 16 27.75 4.04
 3 3 -16 28.23 3.92
 3 3 -15 265.28 23.29
 3 3 -15 293.94 14.21
 -3 -3 14 1325.75 51.21
 3 3 -14 1367.06 51.27
 3 3 -14 1349.89 50.15
 3 3 -14 1251.28 65.13
 -3 -3 14 1197.93 63.02
 -3 -3 14 1308.43 51.15
 -3 -3 13 1361.13 50.54
 -3 -3 13 1334.54 64.36
 3 3 -13 1230.02 64.16
 3 3 -13 1252.44 49.72
 3 3 -13 1258.52 48.85
 -3 -3 13 1306.14 50.09
 -3 -3 12 151.27 10.36
 -3 -3 12 139.98 16.34
 3 3 -12 138.3 16.61
 3 3 -12 148.88 9.69
 3 3 -12 150.95 9.34
 -3 -3 12 148.02 9.74
 -3 -3 11 416.77 18.44
 -3 -3 11 324.62 25.55
 3 3 -11 347.73 26.87
 3 3 -11 349.07 17.3
 3 3 -11 368.16 16.98
 -3 -3 11 370.31 17.65
 -3 -3 10 3341.91 112.11
 -3 -3 10 3041.96 124
 3 3 -10 3046.64 125.36
 3 3 -10 3165.18 111.39
 3 3 -10 2906.04 110.59
 -3 -3 10 3361.7 111.89
 -3 -3 9 5110.09 183.83
 3 3 -9 4825.41 184.45
 3 3 -9 4640.8 170.95
 3 3 -9 4469.76 170.42
 -3 -3 9 5029.55 171.54
 -3 -3 8 636.45 25.3
 3 3 -8 628.75 25.02
 -3 -3 8 661.55 25.46
 -3 -3 7 18.58 4.64
 3 3 -7 17.67 4.87
 -3 -3 6 1290.01 53.63
 3 3 -6 1258.58 54.02
 -3 -3 5 3272.77 119.23
 3 3 -5 3212.81 119.31
 -3 -3 4 1479.5 57.82
 3 3 -4 1434.18 57.38
 -3 -3 3 66.77 6.9
 3 3 -3 43.03 5.37
 3 3 -2 1767.18 66.87
 3 3 -2 1791.89 68.33
 -3 -3 2 1865.37 68.93
 -3 -3 1 1002.02 41.07
 3 3 -1 943.44 38.9
 3 3 -1 1039.3 41.02
 -3 -3 0 480.95 18.22
 -3 -3 0 528.07 24.46
 3 3 0 492.65 23.59
 3 3 1 7.94 3.1
 3 3 2 311.98 18.53
 3 3 3 386.37 21.8
 3 3 4 442.01 24.61
 3 3 4 422.45 24.46
 3 3 5 17.33 2.68
 3 3 5 12.22 4.24
 -3 -3 -5 20.04 2.78
 -3 -3 -5 15.29 2.66
 -3 -3 -6 371.94 16.58
 -3 -3 -6 351.61 16.24
 3 3 6 365.19 16.41
 3 3 6 404.95 25.88
 -3 -3 -7 135.56 8.63
 -3 -3 -7 139.94 8.47
 -3 -3 -7 137.55 8.36
 3 3 7 130.84 8.41
 3 3 7 149.93 14.97
 3 3 8 38.09 7.73
 -3 -3 -8 55.33 5.45
 -3 -3 -8 39.41 4.5
 3 3 8 38.29 4.51
 3 3 8 41.55 8.72
 3 3 9 7.28 4.42
 -3 -3 -9 13.15 2.99
 -3 -3 -9 4.59 2.39
 -3 -3 -9 12.78 3.19
 3 3 9 3.06 4.54
 -3 -3 -10 68.58 6.53
 -3 -3 -10 72.7 6.71
 -3 -3 -10 72.46 6.27
 3 3 10 53.7 11.05
 3 3 11 6.47 2.79
 -3 -3 -11 1.6 2.34
 -3 -3 -12 30.74 3.87
 -3 -3 -12 34.21 4.58
 3 3 12 27.42 4.09
 3 3 12 33.97 8.94
 -3 -3 -13 19.33 3.03
 3 3 13 24.7 3.73
 -3 -3 -14 1.97 1.56
 3 3 14 2.5 1.84
 3 3 15 39.55 3.36
 -3 -4 18 54.61 3.97
 -3 -4 18 52.49 3.64
 -3 -4 17 122.16 7.39
 3 4 -16 677.18 28.08
 -3 -4 16 701.45 28.19
 3 4 -15 693.96 27.68
 3 4 -15 735.21 42.83
 -3 -4 14 530.23 23.66
 -3 -4 14 550.74 24.01
 3 4 -14 503.69 22.03
 3 4 -14 525.77 23.45
 3 4 -14 463.49 33.99
 -3 -4 13 0.83 2.42
 3 4 -13 1.6 4.45
 3 4 -13 4.34 2.14
 3 4 -13 2.34 2.5
 -3 -4 13 2.4 3
 -3 -4 12 887.54 36.35
 3 4 -12 876.7 34.92
 3 4 -12 889.9 36.05
 -3 -4 12 887.92 36.42
 3 4 -12 1014.04 52.34
 -3 -4 12 947.82 48.69
 -3 -4 11 1907.82 68.12
 3 4 -11 1805.93 66.57
 3 4 -11 1862.87 67.7
 -3 -4 11 1898.37 68.14
 3 4 -11 1808.59 82.97
 -3 -4 10 1373.88 47.14
 -3 -4 10 1239.02 46.67
 3 4 -10 1140.4 45.11
 3 4 -10 1197.01 46.14
 -3 -4 10 1144.41 56.42
 3 4 -10 1308.95 60.89
 -3 -4 9 0.6 1.87
 3 4 -9 -2.35 4.27
 3 4 -9 -0.7 1.56
 3 4 -9 2.71 1.89
 -3 -4 9 -1.01 2.59
 -3 -4 9 2.04 2.16
 -3 -4 8 1159.69 43.5
 -3 -4 8 1231.87 43.54
 3 4 -8 1071.49 53.2
 3 4 -8 1128.34 42.94
 -3 -4 7 2325.25 88.38
 -3 -4 7 2257.33 78.72
 -3 -4 7 2168.89 78.82
 -3 -4 6 699.95 33.54
 3 4 -6 679.98 34.46
 -3 -4 5 5.73 3.28
 3 4 -5 2.68 2.9
 -3 -4 4 1269.98 50.26
 3 4 -4 1142.43 49.34
 -3 -4 3 1889.63 73.38
 3 4 -3 1927.52 72.18
 -3 -4 2 217.47 13.85
 3 4 -2 211.48 13.59
 3 4 -2 203.36 11.79
 3 4 -2 181.91 11.62
 -3 -4 1 36.69 5.26
 3 4 -1 35.91 5.46
 3 4 -1 29.45 3.98
 3 4 0 247.22 15.46
 -3 -4 0 248.74 11.45
 -3 -4 0 255.44 16.07
 3 4 1 138.5 11.24
 3 4 2 22.2 4.76
 3 4 3 15.25 4.21
 -3 -4 -4 336.04 14.79
 -3 -4 -4 332.9 14.85
 3 4 5 98.18 11.05
 3 4 5 75.23 5.42
 3 4 5 80.5 9.8
 -3 -4 -5 78.62 5.68
 -3 -4 -5 68.59 5.52
 -3 -4 -6 2.88 1.37
 3 4 6 4.03 2.8
 3 4 6 6.77 4.1
 3 4 6 4.43 1.93
 -3 -4 -6 7.93 2.16
 -3 -4 -6 4.41 1.98
 3 4 7 23.27 6.82
 3 4 7 23.11 3.47
 -3 -4 -7 24.51 3.5
 3 4 7 15.44 5.23
 -3 -4 -7 24.81 3.43
 -3 -4 -7 17.54 3.25
 3 4 8 90.16 11.66
 -3 -4 -8 105.56 7.69
 3 4 8 88.8 13.49
 -3 -4 -8 89.35 6.98
 -3 -4 -8 81.54 6.95
 -3 -4 -9 199.79 11.75
 3 4 9 161.72 18.92
 -3 -4 -9 183.38 11.04
 -3 -4 -9 186.2 11.39
 -3 -4 -10 50.37 5.59
 -3 -4 -10 50.01 5.22
 3 4 10 32.83 8.94
 -3 -4 -10 52.54 5.61
 3 4 11 63.48 11.91
 3 4 11 65.23 6.34
 -3 -4 -12 94.47 7.15
 -3 -4 -12 92.91 6.87
 3 4 12 84.63 7.04
 -3 -4 -13 8.23 2.19
 3 4 13 7.69 2.44
 -3 -4 -14 27.69 2.89
 3 4 14 30.77 3.39
 3 4 15 39.44 3.09
 -3 -5 18 70.61 4.38
 -3 -5 17 313.92 14.01
 -3 -5 17 338.84 14.51
 -3 -5 16 181.83 10.14
 3 5 -16 184.13 10.14
 -3 -5 15 26.92 3.91
 3 5 -15 24.02 3.7
 3 5 -14 184.62 11.1
 3 5 -14 169.34 19.21
 -3 -5 14 181.56 11.18
 -3 -5 14 188.29 11.53
 3 5 -13 847.18 35.16
 3 5 -13 944.02 51.71
 -3 -5 13 867.45 35.5
 -3 -5 13 883.12 36.01
 3 5 -12 342.83 16.83
 -3 -5 12 354.05 17.45
 -3 -5 12 314.03 16.83
 3 5 -11 70.69 6.25
 3 5 -11 84.64 5.98
 -3 -5 11 84.37 7.15
 3 5 -11 81.57 12.59
 -3 -5 11 99.76 7.5
 3 5 -10 362.17 16.95
 3 5 -10 350.43 15.97
 -3 -5 10 390.45 17.7
 -3 -5 10 380.18 17.71
 3 5 -10 372.71 27.66
 -3 -5 10 386.63 25.56
 3 5 -9 755.79 30.34
 3 5 -9 733.87 29.41
 -3 -5 9 800.48 30.94
 -3 -5 9 817.58 31.36
 -3 -5 9 775.39 40.09
 3 5 -9 831.69 43.42
 -3 -5 8 451.26 19.61
 3 5 -8 485.58 29.26
 -3 -5 8 481.84 19.57
 3 5 -8 422.93 18.74
 -3 -5 7 43.81 4.17
 -3 -5 7 35.97 6.62
 -3 -5 7 38.82 3.89
 3 5 -6 195.4 15.51
 -3 -5 6 180.02 14.2
 3 5 -5 314.61 19.88
 -3 -5 5 331.4 19.8
 3 5 -4 51.22 6.73
 -3 -5 4 66.62 7.72
 3 5 -3 130.94 10.1
 -3 -5 3 131.46 11.03
 3 5 -3 132.9 9.54
 3 5 -2 252.77 16.24
 3 5 -2 240.05 13.29
 -3 -5 2 243.63 15.87
 -3 -5 1 9.88 3.73
 -3 -5 1 5.93 1.96
 3 5 -1 5.87 2.09
 3 5 -1 10.98 3.46
 -3 -5 0 7.13 2.05
 3 5 0 5.95 2.79
 -3 -5 -1 15.61 2.37
 3 5 1 8.21 3.32
 3 5 2 218.33 15.8
 -3 -5 -3 585.62 23.82
 -3 -5 -3 623.91 23.71
 -3 -5 -4 223.99 11.29
 -3 -5 -4 208.6 10.88
 3 5 4 220.39 10.61
 -3 -5 -4 232.31 10.65
 3 5 5 221.48 19.11
 3 5 5 240.21 11.89
 -3 -5 -5 260.47 11.78
 -3 -5 -5 244.47 12.55
 3 5 5 254.43 19.41
 -3 -5 -5 250.44 12.35
 -3 -5 -6 396.1 18.21
 3 5 6 396.18 17.56
 -3 -5 -6 395.47 16.93
 3 5 6 388.44 25.29
 -3 -5 -6 386.13 17.86
 3 5 6 410.38 27.64
 -3 -5 -7 39.42 4.77
 3 5 7 49.68 4.76
 -3 -5 -7 47.87 4.99
 -3 -5 -7 49.69 4.3
 3 5 7 39.12 7.64
 -3 -5 -7 50.21 5.06
 3 5 7 53.62 10.12
 3 5 8 71.4 12.09
 -3 -5 -8 72.91 6.42
 -3 -5 -8 83.12 6.8
 -3 -5 -8 69.85 6.51
 3 5 9 48.71 10.55
 -3 -5 -9 67.1 6.12
 -3 -5 -9 59.04 5.94
 -3 -5 -9 55.47 6.07
 -3 -5 -10 215.18 12.06
 -3 -5 -10 201.14 11.99
 -3 -5 -10 190.56 11.63
 3 5 11 57.21 11.23
 -3 -5 -12 6.01 2.23
 3 5 12 2.97 2.16
 -3 -5 -13 13.94 2.55
 3 5 13 16.27 2.97
 -3 -5 -14 33.84 3.01
 3 5 14 25.99 2.87
 -3 -6 18 23.89 2.02
 -3 -6 18 19.51 2.03
 -3 -6 17 7.12 1.63
 -3 -6 17 9.96 2.05
 -3 -6 16 7.9 2.17
 -3 -6 16 10.07 2.29
 3 6 -15 12.44 2.64
 -3 -6 15 14.51 3.11
 3 6 -14 7.75 5.15
 3 6 -13 4.64 2.22
 3 6 -13 1.63 3.43
 -3 -6 13 3.5 2.83
 -3 -6 12 148.14 9.58
 -3 -6 12 137.15 9.63
 3 6 -12 136.97 16.87
 3 6 -12 128.05 8.73
 3 6 -11 39.03 8.73
 -3 -6 11 30.35 4.55
 -3 -6 11 32.08 4.45
 3 6 -11 26.07 3.66
 3 6 -10 -1.45 4.57
 -3 -6 10 0.75 1.92
 -3 -6 10 0.35 1.97
 3 6 -10 2.14 1.76
 -3 -6 9 21.7 3.51
 3 6 -9 29.03 7.37
 3 6 -9 24.2 3.23
 -3 -6 8 126.52 12.51
 3 6 -8 109.7 6.86
 3 6 -8 127.71 14.16
 -3 -6 8 125.1 7.71
 3 6 -7 61.8 9.15
 -3 -6 7 58.39 4.84
 -3 -6 6 8.18 1.96
 -3 -6 6 8.66 3.61
 -3 -6 6 5.11 1.97
 -3 -6 5 36.27 6.24
 -3 -6 5 38.9 3.75
 3 6 -5 32.96 5.95
 -3 -6 5 35.2 3.42
 3 6 -4 55.26 6.34
 3 6 -4 71.16 8.03
 -3 -6 4 55.11 7.48
 -3 -6 4 68.93 4.9
 -3 -6 3 144.22 12.4
 3 6 -3 166.9 10.66
 3 6 -3 166.82 11.88
 3 6 -2 235.43 16.54
 3 6 -2 240.33 12.87
 -3 -6 2 229 14.33
 -3 -6 2 221.3 16.02
 3 6 -1 1276.63 53.53
 -3 -6 1 1212.59 48.91
 3 6 0 446.79 25.11
 -3 -6 0 455.72 21.29
 3 6 1 8.59 3.39
 -3 -6 -1 6.34 1.97
 -3 -6 -2 264.7 12.4
 -3 -6 -2 287.84 12.43
 -3 -6 -3 593.58 23.83
 -3 -6 -3 591.02 23.55
 -3 -6 -3 600.69 24.44
 3 6 4 23.02 5.46
 3 6 4 17.75 2.51
 -3 -6 -4 18.22 3.04
 -3 -6 -4 18.04 2.88
 -3 -6 -4 20.54 2.78
 3 6 5 59.35 8.66
 3 6 5 51.45 8.98
 3 6 5 40.74 7.66
 3 6 5 54.36 4.57
 -3 -6 -5 55.03 5.28
 -3 -6 -5 52.72 4.94
 -3 -6 -5 62.01 4.87
 -3 -6 -6 3.92 2.15
 3 6 6 5.01 1.79
 -3 -6 -6 8.46 2.07
 3 6 6 6.64 4.19
 3 6 6 4.08 3.03
 -3 -6 -6 5.91 2.37
 -3 -6 -7 63.5 5.9
 -3 -6 -7 66.52 6.17
 -3 -6 -7 55.97 4.94
 -3 -6 -7 64.36 5.69
 -3 -6 -7 53.06 5.46
 3 6 7 60.08 10.73
 -3 -6 -8 171.05 10.73
 3 6 8 151.89 18.2
 -3 -6 -8 168.72 10.42
 -3 -6 -8 183.95 10.98
 -3 -6 -9 221.37 12.84
 3 6 9 231.93 22.8
 -3 -6 -9 215.93 12.3
 -3 -6 -9 218.01 12.55
 3 6 10 109.58 15.97
 3 6 11 -0.7 2.07
 -3 -6 -12 9.88 2.53
 3 6 12 7.89 2.55
 -3 -6 -13 40.96 3.74
 3 6 13 34.36 3.6
 -3 -6 -14 23.13 2.22
 3 6 14 20.87 2.28
 -3 -7 17 36.87 3.21
 -3 -7 17 28.69 2.42
 -3 -7 16 105.63 6.5
 -3 -7 16 85.79 5.82
 -3 -7 15 78.59 6.22
 -3 -7 15 87.84 6.28
 3 7 -14 14.12 2.81
 -3 -7 14 11.62 2.98
 3 7 -14 8.9 4.94
 -3 -7 14 11.75 2.8
 -3 -7 13 87.56 7.33
 -3 -7 13 90.89 7.34
 3 7 -12 44.17 4.74
 3 7 -12 45.65 10.39
 -3 -7 12 51.85 5.44
 3 7 -11 100.38 7.15
 -3 -7 11 95.79 7.67
 3 7 -11 116.15 15.49
 3 7 -10 13.84 2.63
 3 7 -10 16.51 6.12
 -3 -7 10 14.26 3.22
 3 7 -9 259.97 22.2
 -3 -7 9 265.36 13.27
 -3 -7 9 257.45 13.33
 3 7 -9 222.12 11.75
 -3 -7 8 310.75 14.5
 -3 -7 8 271.06 14.3
 3 7 -8 281.58 22.56
 -3 -7 7 935.33 36.14
 -3 -7 7 929.84 36.49
 3 7 -7 969.88 47.58
 -3 -7 6 412.39 17.51
 3 7 -6 385.87 24.99
 -3 -7 6 386.89 17.66
 -3 -7 5 2.2 1.41
 3 7 -5 0.59 1.76
 -3 -7 5 2.97 1.61
 -3 -7 5 2.42 2.39
 -3 -7 4 489.45 19.83
 3 7 -4 472.59 23.03
 -3 -7 4 491.12 20.29
 3 7 -4 456.33 25.46
 -3 -7 4 488.01 19.85
 -3 -7 4 458.79 26.3
 -3 -7 3 1330.72 50.34
 -3 -7 3 1437.7 51.02
 -3 -7 3 1396.75 50.37
 -3 -7 3 1400.13 59.19
 3 7 -3 1408.65 55.98
 -3 -7 2 130.02 7.51
 -3 -7 2 147.53 13.06
 -3 -7 2 149.65 11.9
 -3 -7 2 160.68 8.43
 -3 -7 1 7.52 1.85
 -3 -7 1 8.29 2.16
 -3 -7 1 7.61 2.54
 -3 -7 0 17.61 2.75
 -3 -7 0 15.36 3.43
 3 7 1 424.92 26.55
 -3 -7 -1 476.57 19.11
 -3 -7 -1 461.14 19.05
 -3 -7 -1 473.88 19.12
 3 7 2 276.91 19.56
 -3 -7 -2 274.51 12.18
 -3 -7 -2 264.49 13.07
 -3 -7 -2 261.14 12.28
 -3 -7 -2 269.04 11.92
 -3 -7 -2 258.52 12.36
 -3 -7 -3 11.41 2.2
 -3 -7 -3 8.25 2.31
 -3 -7 -3 14.2 2.23
 3 7 3 11.68 4.35
 -3 -7 -3 13.87 2.56
 -3 -7 -3 13.44 2.04
 3 7 4 141.23 14.23
 -3 -7 -4 137.95 8.44
 -3 -7 -4 144.35 8.48
 -3 -7 -4 134.03 8.81
 -3 -7 -5 21.57 3.08
 3 7 5 31 6.81
 -3 -7 -5 20.33 3.35
 -3 -7 -5 21.98 3.62
 3 7 6 24.51 7.16
 -3 -7 -6 31 4.07
 -3 -7 -6 35.03 4.5
 -3 -7 -6 26.26 3.53
 3 7 7 24.85 7.34
 -3 -7 -7 30.32 4.19
 -3 -7 -7 25.26 3.41
 -3 -7 -7 22.17 3.78
 -3 -7 -8 -0.8 2.17
 3 7 8 -1.63 4.19
 -3 -7 -8 -0.38 2.04
 -3 -7 -9 0.39 2.17
 3 7 9 3.3 4.58
 -3 -7 -9 2.97 2.13
 -3 -7 -10 12.56 2.67
 3 7 10 14.25 6.45
 3 7 11 2.78 1.95
 3 7 12 8.06 2.16
 -3 -7 -12 6.37 2.02
 3 7 13 24.45 2.62
 -3 -7 -13 22.12 2.72
 -3 -7 -14 26.94 2.22
 -3 -8 17 88.81 4.99
 -3 -8 17 97.75 5.1
 -3 -8 16 2.32 1.67
 -3 -8 16 0.48 1.06
 -3 -8 15 146.45 8.42
 -3 -8 15 134.4 7.82
 -3 -8 14 467.48 19.96
 -3 -8 14 418.91 19.25
 3 8 -13 301.14 25.76
 3 8 -13 320.05 14.74
 -3 -8 13 306.44 15.56
 3 8 -12 52.32 10.4
 -3 -8 12 52.71 5.51
 -3 -8 12 49.74 5.28
 3 8 -11 139.32 17.38
 -3 -8 11 162.49 10.21
 -3 -8 11 145.64 9.87
 3 8 -10 686.56 41.89
 -3 -8 10 712.38 28.79
 -3 -8 10 632.52 28.29
 3 8 -9 807.09 47.14
 -3 -8 9 872.84 35.42
 -3 -8 9 901.83 35.4
 3 8 -8 231.96 20.73
 -3 -8 8 227 20.76
 -3 -8 8 246.95 13.15
 -3 -8 8 247.29 12.92
 -3 -8 7 5.41 2.41
 -3 -8 7 0.64 1.84
 3 8 -6 446.77 27.47
 -3 -8 6 424.86 19.29
 -3 -8 6 466.41 20.02
 -3 -8 5 906.83 35.62
 -3 -8 5 1019.23 37.48
 -3 -8 5 983.16 36.87
 -3 -8 5 953.02 36.63
 -3 -8 4 271.9 12.81
 3 8 -4 293.97 18.53
 -3 -8 4 273.88 13.72
 -3 -8 4 286.51 13.54
 -3 -8 4 296.02 13.38
 3 8 -3 70.09 10.01
 -3 -8 3 80.28 5.64
 -3 -8 3 86.26 5.59
 -3 -8 3 82.92 6.13
 -3 -8 3 77.29 5.81
 -3 -8 3 80.46 5.65
 -3 -8 2 1266.2 46.76
 -3 -8 2 1237.04 45.55
 3 8 -2 1293.13 57.4
 -3 -8 2 1234.58 45.86
 -3 -8 1 368.83 15.36
 -3 -8 1 341.44 16.12
 -3 -8 1 338.44 20.68
 3 8 -1 377.91 24.71
 -3 -8 0 69.26 5
 3 8 0 59.81 8.97
 -3 -8 0 66.78 4.63
 -3 -8 0 65 4.69
 -3 -8 0 63.6 7.42
 -3 -8 -1 4.35 1.93
 -3 -8 -1 3.22 1.59
 3 8 1 3 2.57
 -3 -8 -1 2.6 1.33
 -3 -8 -1 6.36 1.82
 -3 -8 -2 38.78 3.79
 -3 -8 -2 38.9 4.46
 -3 -8 -2 39.87 3.84
 -3 -8 -2 35.15 3.44
 3 8 2 34.84 6.92
 -3 -8 -3 57.97 5.2
 -3 -8 -3 56.21 4.84
 -3 -8 -3 59.62 4.69
 -3 -8 -3 53.91 5.3
 -3 -8 -3 55.5 4.63
 -3 -8 -3 62.17 4.95
 3 8 3 59.71 8.95
 -3 -8 -4 14.3 2.69
 -3 -8 -4 21.9 3.65
 3 8 4 22.27 5.99
 -3 -8 -4 18.91 3.16
 -3 -8 -4 19.32 2.73
 -3 -8 -4 33.16 7.78
 -3 -8 -4 16.13 5.85
 -3 -8 -5 63.56 5.53
 3 8 5 56.74 9.31
 -3 -8 -5 58.32 5.95
 -3 -8 -5 59.04 5.39
 -3 -8 -6 9.66 2.49
 3 8 6 9.23 5.6
 -3 -8 -6 9.38 2.98
 -3 -8 -6 8.18 2.67
 -3 -8 -6 8.6 2.67
 -3 -8 -7 0.33 1.57
 -3 -8 -7 0.8 2.01
 -3 -8 -7 2.13 2.18
 3 8 7 -3.23 4.48
 -3 -8 -8 45.81 4.9
 -3 -8 -8 40.54 4.95
 3 8 8 41.03 10
 3 8 9 27.27 8.32
 -3 -8 -9 38.09 9.48
 -3 -8 -10 40.17 4.58
 -3 -8 -10 44.5 4.46
 3 8 10 41.18 4.47
 3 8 11 0.51 1.84
 3 8 12 29.48 3.07
 -3 -8 -12 31.67 3.36
 -3 -8 -13 38.54 3.12
 -3 -8 -13 38.13 3.16
 -3 -9 16 368.27 15.61
 -3 -9 16 406.33 15.81
 -3 -9 15 352.19 14.52
 -3 -9 15 292.21 13.35
 -3 -9 14 53.83 4.87
 -3 -9 14 50.18 4.53
 -3 -9 13 56.49 5.4
 -3 -9 13 63.53 5.52
 3 9 -12 726.27 43.39
 3 9 -11 653.71 39.89
 -3 -9 11 629.58 26.81
 -3 -9 11 598.62 26.54
 3 9 -10 302.47 25.25
 -3 -9 10 313.79 15.83
 -3 -9 10 294.32 15.59
 3 9 -9 51.33 9.82
 -3 -9 9 68.72 6.14
 -3 -9 9 65.88 6.24
 3 9 -8 727.58 42.98
 -3 -9 8 783.13 32.39
 -3 -9 8 800.46 45.84
 -3 -9 8 816.96 46.14
 -3 -9 8 818.66 32.82
 3 9 -7 162.28 16.55
 -3 -9 7 199.86 11.23
 -3 -9 7 215.51 21.08
 -3 -9 7 190.23 11.21
 3 9 -6 151.1 14.94
 -3 -9 6 168.05 9.75
 -3 -9 6 164.86 10.09
 -3 -9 6 162.44 9.8
 -3 -9 5 23.13 6.22
 -3 -9 5 16.87 2.95
 -3 -9 5 18.28 2.96
 3 9 -5 16.13 4.83
 -3 -9 5 16.43 2.6
 -3 -9 5 19.16 3.27
 -3 -9 4 223.54 11.3
 -3 -9 4 199.87 17.7
 -3 -9 4 230.93 11.52
 -3 -9 4 213.12 11.1
 3 9 -4 259.65 20.84
 -3 -9 4 232.4 12.21
 -3 -9 4 210.91 11.55
 -3 -9 3 295.51 13.97
 3 9 -3 335.05 23.97
 -3 -9 3 308.03 14.01
 -3 -9 3 288.39 14.75
 -3 -9 3 276.81 20.44
 -3 -9 2 20.16 2.86
 -3 -9 2 20.08 2.74
 -3 -9 2 17.94 4.66
 3 9 -2 21.81 5.82
 -3 -9 2 18.8 3.21
 3 9 -1 7.91 4.3
 -3 -9 1 11.47 2.15
 -3 -9 1 14.97 2.95
 -3 -9 1 12.16 2.43
 -3 -9 1 15.31 2.45
 -3 -9 1 12.43 3.61
 -3 -9 0 250.73 12.13
 3 9 0 255.86 20.26
 -3 -9 0 252.78 11.86
 -3 -9 0 244 12.55
 -3 -9 0 253.54 12.64
 -3 -9 0 249.4 12
 -3 -9 -1 34.18 3.69
 3 9 1 27.66 6.48
 -3 -9 -1 41.33 3.87
 -3 -9 -1 38.96 4.12
 -3 -9 -1 33.96 4.12
 -3 -9 -2 20.79 6.95
 3 9 2 22.45 6.05
 -3 -9 -2 24.42 3.6
 -3 -9 -2 21.56 3.09
 -3 -9 -2 18.82 2.71
 -3 -9 -2 18.94 2.85
 -3 -9 -3 256.38 12.2
 3 9 3 251.86 20.18
 -3 -9 -3 233.45 13.15
 -3 -9 -3 243.56 13.07
 -3 -9 -3 228.6 22.27
 -3 -9 -3 240.93 22.93
 -3 -9 -4 619.41 24.53
 -3 -9 -4 571.89 25.11
 -3 -9 -4 570.6 37.47
 -3 -9 -4 650.78 39.01
 3 9 4 516.59 33.29
 -3 -9 -4 589.21 24.27
 -3 -9 -4 600.26 26.03
 -3 -9 -4 614.47 25.65
 3 9 5 30.54 6.8
 3 9 5 30.96 7.83
 -3 -9 -5 20.35 3.5
 -3 -9 -5 23.67 3.96
 -3 -9 -6 26.72 4.2
 -3 -9 -6 31.62 3.96
 3 9 6 30.41 8.29
 -3 -9 -7 299.15 15.94
 -3 -9 -7 323.19 15.44
 3 9 7 310.42 26.75
 3 9 8 36.73 8.63
 -3 -9 -8 33.98 9.17
 -3 -9 -9 3.84 2.14
 -3 -9 -10 40.82 4.41
 3 9 10 40.97 4.13
 -3 -9 -10 37.88 4.05
 3 9 11 177.95 8.77
 -3 -9 -12 24.81 2.74
 -3 -10 16 43.13 2.95
 -3 -10 16 39.76 2.98
 -3 -10 16 41.22 2.81
 -3 -10 15 6.98 1.81
 -3 -10 15 6.24 1.65
 -3 -10 14 115.05 6.71
 -3 -10 14 129.61 7.5
 -3 -10 14 111.93 7.07
 -3 -10 13 208.63 11.06
 -3 -10 13 220.64 11.55
 -3 -10 13 224.38 11.54
 -3 -10 12 18.9 3.06
 -3 -10 12 21.78 3.51
 3 10 -11 15.26 5.47
 -3 -10 10 244.93 13.85
 -3 -10 10 282.94 14.46
 3 10 -10 246.82 22.19
 -3 -10 9 221.38 12.48
 3 10 -9 207.14 19.83
 -3 -10 9 209.38 12.05
 -3 -10 9 211.95 12.32
 -3 -10 8 41.51 4.97
 -3 -10 8 40.53 4.89
 -3 -10 8 42.94 4.82
 -3 -10 8 49.19 10.36
 -3 -10 8 29.82 8.51
 -3 -10 8 41.97 4.82
 3 10 -8 34.55 8.18
 -3 -10 8 55.6 10.19
 -3 -10 7 132.64 9.22
 -3 -10 7 135.08 9.19
 -3 -10 7 141.34 8.98
 -3 -10 7 126.52 16.85
 -3 -10 7 129.91 16.56
 -3 -10 7 138.94 9.28
 3 10 -7 132.51 14.27
 -3 -10 7 127.45 15.63
 3 10 -6 314.65 25.09
 -3 -10 6 278.25 14.45
 -3 -10 6 288.73 14.8
 -3 -10 6 287.27 14.91
 -3 -10 6 261.82 13.8
 -3 -10 6 245.49 22.08
 -3 -10 6 272.7 25.65
 -3 -10 6 270.95 25.54
 -3 -10 5 230.91 20.24
 -3 -10 5 239.68 13.1
 -3 -10 5 244.74 13
 -3 -10 5 239.28 23.94
 -3 -10 5 239.93 12.4
 -3 -10 5 238.13 12.37
 3 10 -5 207.23 20.3
 3 10 -4 67.79 11.07
 -3 -10 4 59.7 5.81
 -3 -10 4 65.07 12.5
 -3 -10 4 75.73 5.76
 -3 -10 4 67.18 5.54
 -3 -10 4 65.81 10.05
 -3 -10 3 331.64 16.55
 -3 -10 3 344.11 15.7
 -3 -10 3 313.7 23.07
 -3 -10 3 334.09 15.64
 3 10 -3 370.2 26.56
 -3 -10 2 164.55 15.34
 -3 -10 2 186.39 9.93
 -3 -10 2 174.33 10.7
 -3 -10 2 173.8 17.73
 -3 -10 2 172.37 9.78
 3 10 -2 189.74 17.97
 -3 -10 1 56.76 4.86
 3 10 -1 55.97 9.61
 -3 -10 1 60.23 11.02
 -3 -10 1 61.95 5.05
 -3 -10 1 54.31 4.84
 -3 -10 0 94.25 14.94
 -3 -10 0 83.27 6.59
 -3 -10 0 82.41 6.55
 -3 -10 0 105.62 6.48
 -3 -10 0 102.14 6.67
 3 10 0 86.22 11.75
 -3 -10 0 89.5 6.36
 -3 -10 -1 272.45 13.07
 -3 -10 -1 275.15 13.65
 -3 -10 -1 258.83 13.69
 3 10 1 266.73 21.46
 -3 -10 -1 250.42 24.8
 -3 -10 -1 250.55 25.26
 -3 -10 -2 292.52 13.72
 -3 -10 -2 262.01 14.76
 3 10 2 269.68 21.89
 -3 -10 -2 297.49 14.86
 -3 -10 -2 277.98 13.96
 -3 -10 -2 282.22 14.71
 -3 -10 -2 270.38 25.49
 -3 -10 -2 296.39 26.49
 -3 -10 -3 48.61 4.49
 -3 -10 -3 35.66 4.85
 3 10 3 45.13 8.49
 -3 -10 -3 36.78 9.06
 -3 -10 -3 38.01 9.45
 -3 -10 -3 47.08 5.17
 -3 -10 -3 42.81 5
 -3 -10 -4 20.64 3.46
 -3 -10 -4 19.93 3.44
 -3 -10 -4 17.11 6.14
 -3 -10 -4 20 6.69
 -3 -10 -4 18.49 3.69
 -3 -10 -4 18.68 2.82
 -3 -10 -4 24.62 3.76
 3 10 4 12.88 4.64
 3 10 5 220.67 22.07
 -3 -10 -5 240.81 13.51
 -3 -10 -5 252.84 13.44
 3 10 6 322.25 27.7
 -3 -10 -6 378.99 31.81
 -3 -10 -6 371.59 17.59
 -3 -10 -6 373.28 18.12
 -3 -10 -7 28.06 9.11
 3 10 7 29.87 8.35
 -3 -10 -7 42.92 4.58
 -3 -10 -8 23.23 3.69
 -3 -10 -9 148.17 8.75
 -3 -10 -9 146.45 8.68
 -3 -10 -10 356.22 14.95
 3 10 10 327.35 14.21
 -3 -10 -11 147.03 7.68
 -3 -10 -12 -0.39 0.98
 -3 -10 -12 0.24 0.91
 -3 -11 15 0.6 0.75
 -3 -11 15 1.37 0.91
 -3 -11 15 1.14 0.83
 -3 -11 14 24.18 2.66
 -3 -11 14 21.7 2.75
 -3 -11 13 28.94 3.18
 -3 -11 13 39.83 3.8
 -3 -11 13 30.89 3.59
 -3 -11 12 99.4 6.78
 -3 -11 12 104.84 7.06
 -3 -11 12 108.46 7.3
 -3 -11 11 124.16 8.35
 -3 -11 11 140.58 8.88
 -3 -11 11 142.27 8.71
 -3 -11 10 5.29 2.38
 -3 -11 10 5.71 2.35
 -3 -11 9 78.24 12.62
 -3 -11 9 96.55 7.56
 -3 -11 8 70.97 6.34
 -3 -11 8 57.21 5.8
 -3 -11 8 66.86 5.88
 -3 -11 8 60.75 5.87
 3 11 -8 56.86 10.95
 -3 -11 8 61.32 10.86
 -3 -11 8 70.97 12.16
 -3 -11 8 65.43 11.56
 -3 -11 7 192.53 20.86
 -3 -11 7 180 19.99
 -3 -11 7 171.54 10.06
 -3 -11 7 151.6 17.37
 -3 -11 7 156.14 10.32
 -3 -11 7 158.89 9.87
 -3 -11 7 177.89 10.95
 -3 -11 7 160.87 10.35
 -3 -11 7 169.12 10.47
 -3 -11 6 18.22 7.18
 -3 -11 6 16.6 6.73
 -3 -11 6 20.24 3.32
 -3 -11 6 17.06 3.31
 -3 -11 6 8.4 4.91
 3 11 -6 18.36 6.84
 -3 -11 6 22.01 4.09
 -3 -11 6 20.23 3.22
 -3 -11 5 206.62 12.44
 -3 -11 5 195.24 19.08
 -3 -11 5 180.58 11.54
 3 11 -5 235.03 21.27
 -3 -11 5 221.08 23.44
 -3 -11 5 212.58 22.99
 -3 -11 5 198.92 11.1
 -3 -11 5 203.32 11.26
 -3 -11 4 335.81 17.36
 3 11 -4 317.3 26.05
 -3 -11 4 313.08 24.07
 -3 -11 4 316.65 16.54
 -3 -11 4 336.15 30.34
 -3 -11 4 287.97 28.14
 -3 -11 4 336.04 15.86
 -3 -11 4 336.57 15.66
 -3 -11 3 128.48 13.98
 -3 -11 3 143.63 9.46
 -3 -11 3 126.18 18.19
 -3 -11 3 147.58 19.76
 -3 -11 3 112.37 9.22
 3 11 -3 120.36 14.99
 -3 -11 3 137.31 8.71
 -3 -11 3 135.33 8.49
 -3 -11 2 206.05 10.84
 -3 -11 2 179.5 18.55
 -3 -11 2 183.35 22.03
 -3 -11 2 168.07 20.91
 3 11 -2 209.98 19.67
 -3 -11 2 173.3 16.19
 -3 -11 2 174.53 11.91
 -3 -11 2 194.98 10.62
 -3 -11 1 167.76 11.49
 -3 -11 1 189.89 10.38
 -3 -11 1 176.78 21.31
 -3 -11 1 210.72 23.38
 -3 -11 1 184.78 10.17
 -3 -11 1 189.31 11.04
 -3 -11 1 181.8 19.37
 3 11 -1 186.72 18.37
 -3 -11 0 639.26 28.92
 -3 -11 0 719.43 27.46
 -3 -11 0 612.43 43.64
 -3 -11 0 650.47 44.74
 -3 -11 0 668.78 27.96
 -3 -11 0 584.77 40.63
 3 11 0 619.34 37.9
 -3 -11 -1 266.18 14.73
 -3 -11 -1 271.74 13.78
 -3 -11 -1 257.39 13.66
 -3 -11 -1 231.91 24.96
 -3 -11 -1 234.63 24.84
 -3 -11 -1 273.73 13.19
 3 11 1 254.54 21.4
 -3 -11 -1 218.62 23.49
 -3 -11 -2 48.54 5.5
 -3 -11 -2 50.83 5.58
 -3 -11 -2 51.27 5.29
 -3 -11 -2 49.2 4.89
 -3 -11 -2 49.41 11.63
 -3 -11 -2 37.97 9.8
 3 11 2 42.37 8.38
 -3 -11 -2 44.33 4.42
 -3 -11 -2 45.27 5.25
 -3 -11 -2 34.44 9.45
 -3 -11 -3 189.99 11.51
 -3 -11 -3 193.6 11.63
 -3 -11 -3 193.13 10.71
 -3 -11 -3 203.35 22.56
 -3 -11 -3 183.32 10.25
 -3 -11 -3 201.91 11.79
 3 11 3 171.66 16.91
 -3 -11 -3 190.98 20.95
 -3 -11 -3 198.98 21.49
 -3 -11 -4 240.51 13.21
 -3 -11 -4 219.87 24.07
 -3 -11 -4 239.29 22.49
 -3 -11 -4 229.22 22.06
 -3 -11 -4 242.08 12.89
 -3 -11 -4 223.26 12.54
 3 11 5 331.22 26.96
 -3 -11 -5 298.75 28.06
 -3 -11 -6 0.68 1.67
 -3 -11 -6 1.08 1.81
 3 11 6 6.14 4.56
 -3 -11 -6 1.75 3.68
 -3 -11 -7 140.14 8.89
 -3 -11 -7 135.86 8.41
 -3 -11 -8 127.58 8.08
 -3 -11 -9 165.09 8.65
 -3 -11 -9 150.41 8.5
 -3 -11 -10 6.48 1.64
 -3 -11 -10 7.1 1.81
 -3 -11 -10 9.41 2.13
 -3 -11 -11 1.23 1.03
 -3 -11 -11 1.95 1.08
 -3 -12 14 5.62 1.32
 -3 -12 14 5.48 1.24
 -3 -12 14 6.81 1.22
 -3 -12 13 33.09 3.21
 -3 -12 13 31.87 2.94
 -3 -12 13 30.89 2.92
 -3 -12 12 18.88 2.5
 -3 -12 12 21.41 2.74
 -3 -12 12 20.56 2.75
 -3 -12 11 89.27 6.08
 -3 -12 11 90.59 6.51
 -3 -12 11 84.48 6.04
 -3 -12 11 85.42 6.14
 -3 -12 10 79.41 6.02
 -3 -12 10 88.16 6.7
 -3 -12 10 90.1 6.5
 -3 -12 10 81.89 6.19
 -3 -12 9 -0.32 1.65
 -3 -12 9 0.91 1.75
 -3 -12 9 2.38 1.89
 3 12 -8 9.02 5.26
 -3 -12 8 16.92 5.76
 -3 -12 8 18.47 3.28
 -3 -12 8 21.71 3.49
 -3 -12 7 203.64 19.74
 -3 -12 7 244.31 23.49
 -3 -12 7 180.56 20.58
 3 12 -7 191.51 20.06
 -3 -12 6 190.8 18.86
 -3 -12 6 183.47 11.41
 -3 -12 6 205.38 12.16
 -3 -12 6 201 11.93
 -3 -12 6 203.1 11.11
 -3 -12 6 188.13 10.63
 -3 -12 6 166.5 20.06
 -3 -12 6 168.28 20.58
 -3 -12 5 108.57 16.38
 -3 -12 5 93.92 15.7
 3 12 -5 71.68 11.91
 -3 -12 5 102.94 7.68
 -3 -12 5 103.63 8
 -3 -12 5 110.85 13.86
 -3 -12 5 103.25 8.46
 -3 -12 5 91.87 7.97
 -3 -12 5 112.83 7.57
 -3 -12 5 103.59 7.19
 -3 -12 4 13.85 4.78
 3 12 -4 7.31 4.62
 -3 -12 4 16.2 3.65
 -3 -12 4 10.23 3.26
 -3 -12 4 10.65 2.54
 -3 -12 4 9.93 2.5
 -3 -12 4 7.99 6.3
 -3 -12 4 13.81 7.18
 -3 -12 3 364.43 19.35
 -3 -12 3 401.6 19.7
 3 12 -3 393.58 29.07
 -3 -12 3 372.19 18.59
 -3 -12 3 391.9 33.61
 -3 -12 3 425.58 34.39
 -3 -12 3 372.69 26.17
 -3 -12 3 378.54 17.85
 -3 -12 3 393.08 17.79
 -3 -12 2 86.77 6.5
 -3 -12 2 65.36 13.36
 -3 -12 2 80.77 14.82
 -3 -12 2 85.38 6.48
 -3 -12 2 97.74 7.52
 3 12 -2 74.16 11.72
 -3 -12 2 84.14 7.9
 -3 -12 2 96.05 8.03
 -3 -12 1 29.37 4.82
 -3 -12 1 28.3 4.74
 -3 -12 1 32.11 3.83
 -3 -12 1 34.47 10.04
 -3 -12 1 24.04 8.98
 -3 -12 1 34.03 3.82
 -3 -12 1 32.99 4.35
 -3 -12 1 32.37 8.47
 3 12 -1 40.8 8.36
 -3 -12 0 34.63 4.98
 -3 -12 0 36.03 5.27
 -3 -12 0 38.9 4.62
 -3 -12 0 33.8 10.08
 -3 -12 0 45.2 10.78
 -3 -12 0 39.11 4.16
 3 12 0 29.03 7.36
 -3 -12 0 23.04 7.43
 -3 -12 -1 161.68 10.86
 -3 -12 -1 170.56 10.98
 -3 -12 -1 147.81 9.66
 3 12 1 157.29 15.91
 -3 -12 -1 172.25 9.6
 -3 -12 -1 130.56 18.48
 -3 -12 -1 138.59 19.14
 -3 -12 -1 173.7 10.84
 -3 -12 -1 129.54 17.46
 -3 -12 -2 245.48 24.38
 -3 -12 -2 245.45 12.56
 -3 -12 -2 255.75 14.27
 -3 -12 -2 250.43 14.05
 -3 -12 -2 249.48 13.87
 -3 -12 -2 281.28 26.17
 -3 -12 -2 274.57 25.56
 -3 -12 -3 27.92 8.32
 -3 -12 -3 29.88 8.41
 -3 -12 -3 30.54 8.7
 -3 -12 -4 -0.33 1.54
 -3 -12 -4 2.27 1.73
 -3 -12 -4 1.38 1.74
 3 12 4 6.15 4.56
 -3 -12 -4 3.53 5.25
 -3 -12 -5 6.61 2.37
 -3 -12 -5 13.27 2.83
 -3 -12 -6 75.3 6.09
 -3 -12 -6 91.67 6.55
 -3 -12 -7 31.69 4.2
 -3 -12 -7 36.48 3.9
 -3 -12 -8 85.38 6.13
 -3 -12 -8 75.48 5.69
 -3 -12 -8 89.87 5.8
 -3 -12 -9 0.38 1.46
 -3 -12 -9 2.59 1.47
 -3 -12 -10 5.61 1.19
 -3 -12 -10 4.37 1.34
 -3 -13 13 15.35 1.65
 -3 -13 13 15.5 1.74
 -3 -13 12 8.61 1.67
 -3 -13 12 7.62 1.62
 -3 -13 12 10.83 1.81
 -3 -13 12 8.99 1.53
 -3 -13 11 10.8 2.05
 -3 -13 11 7.52 1.74
 -3 -13 11 5.8 1.85
 -3 -13 10 109.57 6.72
 -3 -13 10 104.8 6.43
 -3 -13 10 105.16 7.07
 -3 -13 9 164.09 9.05
 -3 -13 9 158.12 9.42
 -3 -13 9 156.7 9.07
 -3 -13 9 155.23 8.62
 -3 -13 8 131.23 8.29
 -3 -13 8 126.13 8.41
 -3 -13 8 116.14 7.46
 -3 -13 8 141.4 8.29
 -3 -13 7 -0.36 1.82
 -3 -13 7 1.04 1.92
 -3 -13 7 0.91 1.69
 -3 -13 7 1.03 1.73
 -3 -13 6 33.19 3.97
 3 13 -6 43.43 8.66
 -3 -13 6 40.01 4.77
 -3 -13 6 33.25 4.6
 -3 -13 6 39.55 9.28
 -3 -13 6 38.2 9.72
 -3 -13 6 40.31 4.62
 -3 -13 5 108.27 7.39
 3 13 -5 84.13 12.66
 -3 -13 5 125.96 17.97
 -3 -13 5 106.34 15.81
 -3 -13 5 118.84 13.6
 -3 -13 4 164.08 20.27
 -3 -13 4 137.46 18.93
 3 13 -4 179.59 18.22
 -3 -13 3 1.97 4.15
 -3 -13 3 3.91 5.8
 3 13 -3 6.68 3.97
 -3 -13 2 49.67 11.77
 -3 -13 2 58.97 12.36
 3 13 -2 64.04 10.25
 -3 -13 1 62.85 12.89
 -3 -13 1 58.27 12.25
 3 13 -1 69.53 10.47
 -3 -13 0 1.91 4
 -3 -13 0 7.55 5.24
 -3 -13 0 5.73 1.81
 -3 -13 0 -1.54 3.95
 -3 -13 -1 -1.79 4.2
 -3 -13 -1 -1.81 3.8
 -3 -13 -1 2.18 1.57
 -3 -13 -1 1.6 3.36
 -3 -13 -2 27.23 3.91
 -3 -13 -2 14.92 3.26
 -3 -13 -2 21.67 3.7
 -3 -13 -2 21.92 3.21
 -3 -13 -2 20.99 3.14
 -3 -13 -2 19.41 2.81
 -3 -13 -3 1.62 1.47
 -3 -13 -3 0.3 1.46
 -3 -13 -3 1.34 1.69
 -3 -13 -3 0.99 1.69
 -3 -13 -3 2.14 1.98
 -3 -13 -4 1.56 1.24
 -3 -13 -4 0.66 1.69
 -3 -13 -4 1.35 1.63
 -3 -13 -4 2.26 1.63
 -3 -13 -5 35.42 3.81
 -3 -13 -5 31.18 3.62
 -3 -13 -5 42.76 4.29
 -3 -13 -6 -0.32 1.81
 -3 -13 -6 -0.45 1.72
 -3 -13 -6 2.29 1.48
 -3 -13 -6 1.71 1.52
 -3 -13 -7 14.99 2.42
 -3 -13 -7 14.25 2.19
 -3 -13 -7 13.97 2.78
 -3 -13 -8 21.61 2.66
 -3 -13 -8 24.92 2.5
 -3 -14 12 30.97 2.52
 -3 -14 11 63.43 3.93
 -3 -14 11 71.83 4.59
 -3 -14 11 71.16 4.5
 -3 -14 10 5.54 1.42
 -3 -14 10 4.89 1.63
 -3 -14 10 5.65 1.68
 -3 -14 9 2.42 1.25
 -3 -14 9 3.18 1.63
 -3 -14 9 3.61 1.72
 -3 -14 8 41.16 3.72
 -3 -14 8 33.51 3.92
 -3 -14 8 42.55 4.2
 -3 -14 7 15.83 2.95
 -3 -14 7 15.87 2.9
 -3 -14 7 15.12 2.8
 -3 -14 7 18.2 2.6
 -3 -14 6 -0.67 1.72
 -3 -14 6 3.77 1.9
 -3 -14 6 0.99 1.89
 -3 -14 6 -0.59 1.69
 -3 -14 6 1.55 1.33
 -3 -14 5 -0.34 1.92
 -3 -14 5 1.85 1.55
 -3 -14 5 1.87 2.22
 -3 -14 5 2.52 2.04
 -3 -14 5 1.17 1.63
 -3 -14 4 64.95 5.81
 -3 -14 4 61.83 5.01
 -3 -14 4 64.93 6.17
 -3 -14 4 58.63 6.03
 -3 -14 4 60.82 5.23
 -3 -14 3 17.72 3.11
 -3 -14 3 17.96 3.51
 -3 -14 3 17.74 3.49
 -3 -14 3 20.21 2.89
 -3 -14 3 17.26 2.71
 -3 -14 2 6.5 1.85
 -3 -14 2 6.98 2.84
 -3 -14 2 4.37 2.44
 -3 -14 2 12.42 2.9
 -3 -14 2 5.45 2.27
 -3 -14 1 57.47 5.26
 -3 -14 1 48.41 4.33
 -3 -14 1 58.61 5.62
 -3 -14 1 53.2 5.79
 -3 -14 1 57.46 5.8
 -3 -14 0 36.71 3.59
 -3 -14 0 33.6 4.3
 -3 -14 0 32.36 4.43
 -3 -14 0 31.09 4.26
 -3 -14 -1 1.31 1.37
 -3 -14 -1 3.45 2.11
 -3 -14 -1 2.85 2.05
 -3 -14 -1 2.09 1.86
 -3 -14 -1 3.68 1.83
 -3 -14 -2 29.34 3.89
 -3 -14 -2 24.99 3.57
 -3 -14 -2 34 3.57
 -3 -14 -3 53.64 4.98
 -3 -14 -3 58.12 4.35
 -3 -14 -4 43.4 4.77
 -3 -14 -4 50.28 4.57
 -3 -14 -5 0.99 1.19
 -3 -14 -5 0.22 1.27
 -3 -14 -5 1.93 1.92
 -3 -14 -6 67.25 5.07
 -3 -14 -7 107.54 6.06
 -3 -15 10 77.84 4.43
 -3 -15 10 74.56 4.42
 -3 -15 9 22.57 2.5
 -3 -15 9 17.28 1.82
 -3 -15 9 20.15 2.37
 -3 -15 8 2.98 1.18
 -3 -15 8 2.44 1.07
 -3 -15 8 1.16 1.17
 -3 -15 8 3.69 1.61
 -3 -15 7 77.71 5.57
 -3 -15 7 75.28 5.09
 -3 -15 7 75.85 5.2
 -3 -15 7 74.17 4.72
 -3 -15 6 53.98 4.11
 -3 -15 6 62.64 5.04
 -3 -15 6 53.61 4.51
 -3 -15 6 60.79 5.02
 -3 -15 6 60.96 4.59
 -3 -15 5 13.7 2.56
 -3 -15 5 13.87 2.61
 -3 -15 5 13.87 2.08
 -3 -15 5 13.53 2.24
 -3 -15 5 18.44 3.11
 -3 -15 4 24.96 3.33
 -3 -15 4 20.02 3.1
 -3 -15 4 23.03 3.49
 -3 -15 4 30.35 2.96
 -3 -15 3 118.45 7.56
 -3 -15 3 118.02 7.67
 -3 -15 3 107.54 7.75
 -3 -15 3 120.42 6.67
 -3 -15 2 60.6 5.01
 -3 -15 2 54.35 5.06
 -3 -15 2 54.06 4.03
 -3 -15 2 55.09 5.38
 -3 -15 1 38.04 4.05
 -3 -15 1 33.78 4.2
 -3 -15 1 33.39 3.01
 -3 -15 0 64.66 4.38
 -3 -15 0 81.79 5.48
 -3 -15 0 72.45 5.49
 -3 -15 0 81.98 6.18
 -3 -15 0 75.27 5.89
 -3 -15 -1 239.03 11.2
 -3 -15 -1 232.31 11.74
 -3 -15 -1 238.67 12.03
 -3 -15 -1 245.87 12.08
 -3 -15 -2 206.08 10.9
 -3 -15 -2 212.24 9.9
 -3 -15 -3 9.45 2.14
 -3 -15 -3 9.37 2.26
 -3 -15 -4 35.49 3.32
 -3 -15 -4 33.7 3.54
 -3 -15 -5 171.23 8.4
 -3 -15 -6 116.8 5.83
 -3 -16 8 81.75 4.57
 -3 -16 7 43.53 3.39
 -3 -16 6 7.16 1.43
 -3 -16 6 5.46 1.64
 -3 -16 5 110.21 6.12
 -3 -16 5 110.88 6.37
 -3 -16 4 315.89 13.67
 -3 -16 3 48.3 4.02
 -3 -16 2 34.18 3.38
 -3 -16 2 25.85 2.97
 -3 -16 1 141.9 7.56
 -3 -16 1 123.38 6.84
 -3 -16 0 234.4 10.82
 -3 -16 0 224.33 10.02
 -3 -16 -1 33.57 2.54
 -3 -16 -1 29.77 2.7
 -3 -16 -2 20.69 2.25
 -3 -16 -2 31.48 2.83
 -3 -16 -3 173.24 7.94
 4 -17 -2 1.02 0.85
 4 -17 -1 41.62 3.03
 4 -17 0 83.14 4.54
 4 -17 1 29.63 2.34
 4 -16 -7 5.29 1.72
 4 -16 -6 5.28 1.86
 4 -16 -5 37.08 3.43
 4 -16 -5 38.86 3.47
 4 -16 -4 1.45 1.8
 4 -16 -4 0.59 1.19
 4 -16 -4 1.69 1.33
 4 -16 -3 24.5 2.8
 4 -16 -3 23.88 2.87
 4 -16 -2 29.02 3.04
 4 -16 -2 23.53 2.87
 4 -16 -1 4.93 1.54
 4 -16 -1 1.24 1.29
 4 -16 0 8.46 1.95
 4 -16 0 7.13 1.69
 4 -16 0 6.99 1.56
 4 -16 1 44.6 3.74
 4 -16 1 37.7 3.16
 4 -16 1 43.36 3.64
 4 -16 2 40.89 3.62
 4 -16 2 43.74 3.59
 4 -16 2 44.88 3.59
 4 -16 3 7.43 1.63
 4 -16 3 8.33 1.54
 4 -16 3 6.16 1.57
 4 -16 4 37.98 2.86
 4 -16 4 33.82 2.86
 4 -16 4 28.07 2.55
 4 -16 5 99.42 4.93
 4 -16 5 98.14 4.98
 4 -15 -9 12.62 2.22
 4 -15 -9 9.87 1.55
 4 -15 -8 7.33 2.17
 4 -15 -8 3.81 1.26
 4 -15 -7 36.59 3.87
 4 -15 -7 31.24 3.1
 4 -15 -6 9.11 2.5
 4 -15 -6 7.49 1.69
 4 -15 -6 9.41 2.28
 4 -15 -5 42.33 4.37
 4 -15 -5 46.62 4.31
 4 -15 -5 48.51 4.7
 4 -15 -4 11.7 2.58
 4 -15 -4 10 2.31
 4 -15 -3 45.3 4.44
 4 -15 -3 44.53 4.3
 4 -15 -3 45.48 4.51
 4 -15 -2 68.99 5.64
 4 -15 -2 83.11 5.98
 4 -15 -2 80.62 6.04
 4 -15 -1 28.76 3.56
 4 -15 -1 31.61 3.74
 4 -15 -1 35.11 3.84
 4 -15 -1 34.08 3.81
 4 -15 0 12.36 2.63
 4 -15 0 11.87 2.33
 4 -15 0 7.83 2.23
 4 -15 0 17.91 2.79
 4 -15 0 10.95 2.53
 4 -15 1 3.26 1.59
 4 -15 1 3.76 1.79
 4 -15 1 3.69 1.68
 4 -15 1 2.21 1.69
 4 -15 1 5.42 1.78
 4 -15 2 52.74 4.59
 4 -15 2 50.05 4.47
 4 -15 2 52.04 4.62
 4 -15 2 53.51 4.42
 4 -15 3 163.01 8.88
 4 -15 3 168.03 8.92
 4 -15 3 160.6 8.9
 4 -15 3 170.43 8.66
 4 -15 4 63.39 4.61
 4 -15 4 59.72 4.51
 4 -15 4 54.3 4.08
 4 -15 4 53.38 4.43
 4 -15 5 0.58 1.19
 4 -15 5 1.63 1.26
 4 -15 5 -0.27 0.9
 4 -15 5 0.19 1.3
 4 -15 6 41.71 3.16
 4 -15 6 39.94 3.08
 4 -15 6 36.66 3.13
 4 -15 7 38.07 2.78
 4 -14 -11 20.38 2.41
 4 -14 -11 18.36 2.44
 4 -14 -10 3.02 1.55
 4 -14 -10 2.13 1.84
 4 -14 -9 72.71 5.09
 4 -14 -9 83.37 5.95
 4 -14 -8 134.1 7.68
 4 -14 -8 114.9 6.93
 4 -14 -8 139.1 8.5
 4 -14 -7 21.69 3.24
 4 -14 -7 19.87 3.22
 4 -14 -7 25.44 3.9
 4 -14 -6 5.42 1.88
 4 -14 -6 7.18 2.7
 4 -14 -6 4.66 2.05
 4 -14 -6 8.34 2.98
 4 -14 -5 103.06 7.66
 4 -14 -5 88.21 7.03
 4 -14 -5 93.94 6.94
 4 -14 -4 342.87 15.73
 4 -14 -4 335.17 16.5
 4 -14 -4 322.86 16.28
 4 -14 -4 329.22 15.97
 4 -14 -3 193.01 11.04
 4 -14 -3 195.11 11.22
 4 -14 -3 199.49 10.89
 4 -14 -3 195.96 11.04
 4 -14 -3 186.26 11.14
 4 -14 -2 14.61 2.93
 4 -14 -2 13.32 2.99
 4 -14 -2 16.72 3.13
 4 -14 -2 18.61 3.14
 4 -14 -2 17.27 3.01
 4 -14 -1 125.29 8.28
 4 -14 -1 119.1 8.06
 4 -14 -1 116.73 8.07
 4 -14 -1 125.73 8.31
 4 -14 -1 116.39 8.16
 4 -14 0 165.33 9.83
 4 -14 0 164.23 9.75
 4 -14 0 148.7 9.49
 4 -14 0 158.99 9.55
 4 -14 0 153.26 9.51
 4 -14 1 58.43 5.38
 4 -14 1 53.43 5.06
 4 -14 1 45 4.75
 4 -14 1 54.55 5.04
 4 -14 1 53.15 4.93
 4 -14 2 11.4 2.54
 4 -14 2 13.3 2.65
 4 -14 2 13.56 2.8
 4 -14 2 11.83 2.68
 4 -14 3 3.34 1.77
 4 -14 3 1.5 1.55
 4 -14 3 2.46 2.07
 4 -14 3 3.38 1.7
 4 -14 4 98.4 6.77
 4 -14 4 93.58 6.64
 4 -14 4 101.83 6.86
 4 -14 4 100.24 6.47
 4 -14 5 45.5 4.22
 4 -14 5 36.21 3.71
 4 -14 5 37.33 3.58
 4 -14 5 46.27 4.17
 4 -14 6 1.29 1.33
 4 -14 6 0.93 1.22
 4 -14 6 1.5 1.35
 4 -14 6 1.55 1.1
 4 -14 7 2.34 1.25
 4 -14 7 4.1 1.49
 4 -14 7 0.51 0.98
 4 -14 7 1.12 0.84
 4 -14 8 2 0.85
 4 -14 8 2.61 1.13
 4 -14 8 1.26 0.79
 4 -14 9 0.31 0.66
 4 -13 -12 2.3 1.73
 4 -13 -12 3.31 1.96
 4 -13 -11 209.92 10.02
 4 -13 -11 208.7 9.74
 4 -13 -10 231.35 11.94
 4 -13 -10 208.86 10.62
 4 -13 -10 243.76 11.52
 4 -13 -9 82.73 6.73
 4 -13 -9 77.87 5.88
 4 -13 -9 74.54 5.97
 4 -13 -8 130.87 8.35
 4 -13 -8 144.43 9.15
 4 -13 -8 142.87 9.53
 4 -13 -7 190.97 10.89
 4 -13 -7 204.76 11.71
 4 -13 -7 199.15 12.15
 4 -13 -6 213.91 11.88
 4 -13 -6 210.25 12.17
 4 -13 -6 196.55 12.37
 4 -13 -5 81.34 6.31
 4 -13 -4 33.29 4.84
 4 -13 -3 99.04 7.89
 4 -13 -2 188.4 11.16
 4 -13 -2 172.46 10.77
 4 -13 -2 190.12 11.65
 4 -13 -2 202.15 20.47
 4 -13 -2 185.32 11.04
 4 -13 -2 199.42 11.3
 4 -13 -1 51.7 5.2
 4 -13 -1 47.27 5.14
 4 -13 -1 55.67 6.92
 4 -13 -1 46.16 5.08
 4 -13 -1 49.53 5.04
 4 -13 -1 41.59 9.34
 4 -13 0 6.4 4.12
 4 -13 0 6.61 2.74
 4 -13 0 7.27 4.76
 4 -13 0 6.94 2.52
 4 -13 0 8.73 2.6
 4 -13 1 127.01 16.29
 4 -13 2 146.8 17.2
 4 -13 3 36.33 8.64
 4 -13 3 38.8 4.07
 4 -13 3 33.25 4.05
 4 -13 3 34.2 4.13
 4 -13 4 3.11 1.67
 4 -13 4 5.04 1.9
 4 -13 4 4.61 2.05
 4 -13 4 2.02 1.85
 4 -13 5 142.2 8.73
 4 -13 5 151.17 8.78
 4 -13 5 141.83 8.89
 4 -13 5 145.09 8.59
 4 -13 6 34.2 3.8
 4 -13 6 39.55 3.79
 4 -13 6 39.38 4.1
 4 -13 6 35.29 3.87
 4 -13 7 15.8 2.26
 4 -13 7 15.5 2.53
 4 -13 7 11.7 2.19
 4 -13 8 37.73 3.55
 4 -13 8 36.55 3.21
 4 -13 8 36.38 3.25
 4 -13 8 32.62 2.7
 4 -13 9 2.23 1.25
 4 -13 9 1.88 0.94
 4 -13 9 1.06 0.82
 4 -13 10 26.93 2.29
 4 -12 -13 91.36 5.38
 4 -12 -13 88.81 5.08
 4 -12 -12 163.95 8.55
 4 -12 -12 174.13 8.74
 4 -12 -11 72.5 5.9
 4 -12 -11 66.53 5.49
 4 -12 -11 70.66 5.42
 4 -12 -10 11.62 3.2
 4 -12 -10 9 2.38
 4 -12 -10 9.05 2.51
 4 -12 -9 172.95 10.84
 4 -12 -9 157.52 9.89
 4 -12 -9 184.64 11.26
 4 -12 -8 365.67 18.17
 4 -12 -8 358.08 17.65
 4 -12 -8 319.96 16.95
 4 -12 -7 16.25 3.5
 4 -12 -6 7.36 3.21
 4 -12 -6 2.24 1.96
 4 -12 -6 1.24 2.13
 4 -12 -5 273.2 15.82
 4 -12 -5 301.69 15.23
 4 -12 -5 277.89 14.29
 4 -12 -5 279.16 14.97
 4 -12 -5 308.47 15.3
 4 -12 -5 296.92 15.65
 4 -12 -4 233.69 12.73
 4 -12 -4 225.67 12.32
 4 -12 -4 204.3 12.19
 4 -12 -4 240.61 13.35
 4 -12 -4 242.76 13.11
 4 -12 -4 229.85 12.79
 4 -12 -4 216.25 13.34
 4 -12 -4 222.02 12.74
 4 -12 -3 34.76 4.41
 4 -12 -3 30.2 4.15
 4 -12 -3 34.17 4.25
 4 -12 -3 32.41 4.76
 4 -12 -3 33.65 4.54
 4 -12 -3 28.16 4.77
 4 -12 -3 26.62 3.96
 4 -12 -3 30.31 4.2
 4 -12 -2 57.61 5.58
 4 -12 -2 49.14 5.32
 4 -12 -2 49.91 5.17
 4 -12 -2 51.27 5.41
 4 -12 -2 70.78 12.06
 4 -12 -2 64.35 6.16
 4 -12 -2 49.65 5.29
 4 -12 -2 41.73 5.77
 4 -12 -2 50.98 5.35
 4 -12 -2 47.62 5.39
 4 -12 -1 536.78 23.7
 4 -12 -1 512.1 23.4
 4 -12 -1 550.68 36.85
 4 -12 -1 505.89 23.2
 4 -12 -1 527.29 23.29
 4 -12 -1 511.56 23.47
 4 -12 -1 524.01 23.59
 4 -12 -1 556.12 23.64
 4 -12 0 87.16 7.02
 4 -12 0 87.04 7.26
 4 -12 0 111.75 15.11
 4 -12 0 93.51 7.24
 4 -12 0 79.43 6.8
 4 -12 0 89.84 8.68
 4 -12 0 88.65 7.31
 4 -12 1 29.06 4.38
 4 -12 1 33.21 4.39
 4 -12 1 28.14 6.03
 4 -12 1 35.02 4.58
 4 -12 1 35.42 4.32
 4 -12 1 37.16 4.46
 4 -12 1 17.79 6.88
 4 -12 2 114.8 8.48
 4 -12 2 102.81 14.9
 4 -12 2 108.52 8.37
 4 -12 2 115.34 8.22
 4 -12 2 114.56 7.68
 4 -12 2 120.08 8.34
 4 -12 2 113.22 8.12
 4 -12 3 98.21 7.41
 4 -12 3 95.06 7.49
 4 -12 3 101.66 7.85
 4 -12 3 110.34 7.77
 4 -12 3 95 13.91
 4 -12 3 101.01 7.64
 4 -12 3 93.64 7.05
 4 -12 4 15.41 5.85
 4 -12 5 13.96 3.03
 4 -12 5 19.29 3.2
 4 -12 6 162.87 9.76
 4 -12 6 165.93 9.73
 4 -12 6 171.28 10.12
 4 -12 6 169.67 9.64
 4 -12 7 237.03 12.18
 4 -12 7 229.3 11.84
 4 -12 7 230.06 12.21
 4 -12 7 240.18 11.66
 4 -12 8 59.33 4.87
 4 -12 8 63.32 5.27
 4 -12 8 63.82 5.22
 4 -12 8 72.89 4.88
 4 -12 9 -0.22 1.4
 4 -12 9 2.99 1.39
 4 -12 9 1.12 1.23
 4 -12 9 0.28 0.87
 4 -12 10 58.05 3.64
 4 -12 10 67.6 4.45
 4 -12 11 130.16 6.18
 4 -11 -14 132.72 7.35
 4 -11 -14 118.17 6.27
 4 -11 -13 40.98 4.38
 4 -11 -13 39.24 3.72
 4 -11 -13 34.1 3.68
 4 -11 -12 4.35 2.14
 4 -11 -12 6.42 2.58
 4 -11 -12 9.51 2.83
 4 -11 -12 8.65 2.43
 4 -11 -11 102.08 7.48
 4 -11 -11 99.39 7.28
 4 -11 -11 109.71 7.92
 4 -11 -11 100.23 7.71
 4 -11 -10 29.18 4.65
 4 -11 -10 31.57 4.84
 4 -11 -9 2.62 2.15
 4 -11 -8 19.61 4
 4 -11 -8 21.44 7.53
 4 -11 -8 18.79 4.11
 4 -11 -8 22.05 3.9
 4 -11 -8 23.81 4.33
 4 -11 -7 201.82 22.78
 4 -11 -7 224.26 13.7
 4 -11 -7 241.77 13.31
 4 -11 -7 234.98 13.52
 4 -11 -7 229.55 14.22
 4 -11 -7 245.74 13.24
 4 -11 -6 157.57 19.61
 4 -11 -6 149.42 10.07
 4 -11 -6 151.68 9.31
 4 -11 -6 138.68 9.61
 4 -11 -6 145.5 8.9
 4 -11 -6 149.63 10.27
 4 -11 -6 142.16 9.49
 4 -11 -6 138.97 10.39
 4 -11 -5 16.85 3.19
 4 -11 -5 18.55 3.8
 4 -11 -5 22.57 3.7
 4 -11 -5 25.33 3.79
 4 -11 -5 38.64 4.6
 4 -11 -5 17.73 3.33
 4 -11 -5 19.81 4.12
 4 -11 -5 22.97 3.44
 4 -11 -5 26.88 4.55
 4 -11 -5 16.8 7.36
 4 -11 -5 20.9 3.58
 4 -11 -4 178.18 11.2
 4 -11 -4 186.57 11.23
 4 -11 -4 176.38 11.02
 4 -11 -4 185.03 10.98
 4 -11 -4 187.09 11
 4 -11 -4 180.91 11.89
 4 -11 -4 188.67 11.05
 4 -11 -4 189.64 10.69
 4 -11 -4 191.91 10.91
 4 -11 -4 179.24 10.82
 4 -11 -4 148.64 19.86
 4 -11 -3 309.26 15.78
 4 -11 -3 306.45 15.68
 4 -11 -3 293.46 15.26
 4 -11 -3 314.51 15.64
 4 -11 -3 292.63 15.17
 4 -11 -3 296.77 15.14
 4 -11 -3 326.34 15.51
 4 -11 -3 367.96 29.46
 4 -11 -3 277.06 14.68
 4 -11 -3 290.1 15.12
 4 -11 -3 306.16 16.16
 4 -11 -3 297.13 25.52
 4 -11 -2 288.75 15.05
 4 -11 -2 279.82 14.68
 4 -11 -2 286.82 14.92
 4 -11 -2 290.32 15.14
 4 -11 -2 289.07 15.2
 4 -11 -2 298.63 14.95
 4 -11 -2 291.31 14.97
 4 -11 -2 320.81 27.71
 4 -11 -2 317.01 25.93
 4 -11 -2 289.75 15.33
 4 -11 -2 294.42 15.03
 4 -11 -1 37.96 4.52
 4 -11 -1 34.54 4.46
 4 -11 -1 41.65 5.41
 4 -11 -1 41.9 4.53
 4 -11 -1 39.97 4.76
 4 -11 -1 47.8 9.8
 4 -11 -1 42.94 10.29
 4 -11 -1 41.95 5.02
 4 -11 -1 40.68 4.81
 4 -11 -1 41.46 4.85
 4 -11 0 151.49 9.48
 4 -11 0 154.21 9.9
 4 -11 0 146.17 9.31
 4 -11 0 137.06 9.47
 4 -11 0 127.64 17.17
 4 -11 0 131.07 9.11
 4 -11 0 139.6 10.09
 4 -11 0 153.11 17.7
 4 -11 0 153.98 9.84
 4 -11 1 539.85 24.56
 4 -11 1 606.79 25.25
 4 -11 1 588.17 25.24
 4 -11 1 560.07 25.19
 4 -11 1 570.21 37.8
 4 -11 1 587.88 25.24
 4 -11 1 593.21 25.69
 4 -11 1 572.54 25.44
 4 -11 1 613.01 25.58
 4 -11 1 571.37 25.6
 4 -11 2 437.93 19.68
 4 -11 2 448.89 20.25
 4 -11 2 407.7 19.96
 4 -11 2 437.84 20.72
 4 -11 2 439.3 20.36
 4 -11 2 398.13 30.78
 4 -11 2 442.23 20.26
 4 -11 2 438.38 20.22
 4 -11 2 467.7 20.89
 4 -11 3 9.01 2.48
 4 -11 3 9.79 2.65
 4 -11 3 6.52 2.72
 4 -11 3 9.38 4.65
 4 -11 3 11.02 2.82
 4 -11 3 11.22 2.76
 4 -11 3 6.25 2.24
 -4 11 -3 10.74 4.89
 4 -11 3 10.46 3.14
 4 -11 4 178.94 10.89
 4 -11 4 186.62 11.21
 4 -11 4 183.46 10.97
 4 -11 4 170.65 18.77
 -4 11 -4 184.78 18.9
 4 -11 4 196.58 11.17
 4 -11 4 197.92 11.22
 4 -11 4 180.82 11.02
 4 -11 5 716.97 29.15
 4 -11 5 700.22 29.28
 -4 11 -5 676.45 41.4
 4 -11 5 709.26 29.22
 4 -11 5 691.65 42.37
 4 -11 5 683.31 29.09
 4 -11 5 731.44 29.57
 4 -11 5 680.65 29.55
 4 -11 6 360.7 27.53
 -4 11 -6 334.21 26.83
 4 -11 7 24.58 3.8
 4 -11 7 25.56 3.68
 4 -11 7 23.92 3.44
 4 -11 7 28.64 3.66
 4 -11 8 233.39 11.69
 4 -11 8 220.18 11.76
 4 -11 8 251.1 12.56
 4 -11 8 244.23 12.52
 4 -11 9 516.02 21.07
 4 -11 9 563.53 22.38
 4 -11 9 508.6 21.44
 4 -11 9 539.8 22.27
 4 -11 10 132.79 6.61
 4 -11 10 121.09 6.93
 4 -11 10 153.24 8.03
 4 -11 10 151.36 7.92
 4 -11 11 1.92 1.2
 4 -11 12 83.87 4.43
 -4 10 15 1.73 2.42
 4 -10 -15 16.16 2.07
 4 -10 -14 0.14 2.51
 4 -10 -14 1.98 1.66
 4 -10 -14 0.9 3.56
 4 -10 -13 41.01 4.29
 4 -10 -13 38.84 4.14
 4 -10 -13 43.66 4.66
 4 -10 -13 47.15 4.65
 4 -10 -12 65.04 5.81
 4 -10 -12 52.86 5.61
 4 -10 -12 64.91 5.81
 4 -10 -12 72.54 6.13
 4 -10 -11 2.66 2.29
 4 -10 -11 2.4 2.22
 4 -10 -11 -0.8 2.83
 4 -10 -10 97.95 7.87
 4 -10 -9 139.74 10.15
 4 -10 -9 151.73 10.07
 4 -10 -9 138.36 8.93
 4 -10 -9 148.5 10.5
 4 -10 -9 139.98 17.74
 4 -10 -9 134.87 9.66
 4 -10 -8 101.99 8.46
 4 -10 -8 92.58 7.8
 4 -10 -8 93.81 7.15
 4 -10 -8 114.23 9.09
 4 -10 -8 105.2 7.81
 4 -10 -8 103.06 8.13
 4 -10 -8 104.94 15.31
 4 -10 -7 8.81 2.6
 4 -10 -7 7.83 3.43
 4 -10 -7 13.2 3.17
 4 -10 -7 5.4 2.37
 4 -10 -7 3.61 4.64
 4 -10 -7 9.79 3.06
 4 -10 -6 492.36 23.25
 4 -10 -6 516.94 36.76
 4 -10 -6 488.86 22.14
 4 -10 -6 479.14 20.72
 4 -10 -6 468.45 21.25
 4 -10 -6 474.11 21.55
 4 -10 -6 470.24 22.45
 4 -10 -6 498.71 21.7
 4 -10 -6 499.26 22.44
 4 -10 -6 488.5 21.76
 4 -10 -5 394.95 30.35
 4 -10 -5 358.62 17.84
 4 -10 -5 405.35 18.42
 4 -10 -5 375.73 18.33
 4 -10 -5 375.39 17.92
 4 -10 -5 381.02 17.91
 4 -10 -5 345.43 29.72
 4 -10 -5 372.43 17.72
 4 -10 -5 372.27 17.5
 4 -10 -5 360.33 17.06
 4 -10 -5 387.89 17.91
 4 -10 -5 394.51 17.77
 4 -10 -5 377.42 18.6
 4 -10 -5 379.19 19.19
 4 -10 -5 381.19 17.22
 4 -10 -4 173.88 10.21
 4 -10 -4 180.67 10.26
 4 -10 -4 185.89 10.24
 4 -10 -4 159.18 10.02
 4 -10 -4 162.66 10.41
 4 -10 -4 166.53 10.15
 4 -10 -4 172.49 10.44
 4 -10 -4 172.11 10.16
 4 -10 -4 158.29 9.87
 4 -10 -4 175.17 9.93
 4 -10 -4 192.59 11.32
 4 -10 -4 159.74 10.23
 4 -10 -4 186.66 19.85
 4 -10 -4 163.17 19.51
 4 -10 -4 169.94 11.16
 4 -10 -3 61.64 5.48
 4 -10 -3 60.54 5.44
 4 -10 -3 52.57 9.85
 4 -10 -3 63.64 11.6
 4 -10 -3 51.63 5.02
 4 -10 -3 63.17 5.73
 4 -10 -3 53.01 5.46
 4 -10 -3 48.91 4.89
 4 -10 -3 53.14 5.19
 4 -10 -3 58.9 5.63
 4 -10 -3 57.22 5.34
 4 -10 -3 59.33 5.37
 4 -10 -3 56.35 5.9
 4 -10 -3 63.45 11.65
 4 -10 -2 574.89 24.34
 4 -10 -2 590.51 24.78
 4 -10 -2 600.23 24.79
 4 -10 -2 612.45 39.24
 4 -10 -2 553.67 24.75
 4 -10 -2 538.9 24.2
 4 -10 -2 573.97 36.43
 4 -10 -2 570.47 24.37
 4 -10 -2 588.95 24.75
 4 -10 -2 560.33 25.09
 4 -10 -1 450.49 20.48
 4 -10 -1 472.23 21.06
 4 -10 -1 469.76 20.75
 4 -10 -1 474.87 21.04
 4 -10 -1 492.5 34.15
 4 -10 -1 466.81 21.12
 4 -10 -1 460.86 20.73
 4 -10 -1 466.49 32.15
 4 -10 -1 480.67 21.12
 4 -10 -1 452.41 20.88
 4 -10 0 566.08 35.58
 4 -10 0 525.16 23.06
 4 -10 0 534.93 23.56
 4 -10 0 545.33 23.1
 4 -10 0 529.06 23.11
 4 -10 0 536.03 23.24
 4 -10 0 522.43 23.43
 4 -10 0 536.51 36.29
 4 -10 0 538.86 23.59
 4 -10 0 535.9 23.39
 4 -10 0 540.02 23.55
 4 -10 1 5.72 3.97
 4 -10 1 4.44 2.37
 4 -10 1 1.04 2.05
 4 -10 1 1.93 1.72
 -4 10 -1 7.07 3.91
 4 -10 1 2.13 2.17
 4 -10 1 7.48 2.23
 4 -10 1 0.99 1.63
 4 -10 1 4.17 2.05
 4 -10 1 12.01 2.65
 4 -10 1 2.2 2.07
 4 -10 1 8.89 4.66
 4 -10 1 6.23 4.9
 -4 10 -2 446.68 30.44
 4 -10 2 474.84 33.66
 4 -10 2 465.01 21.02
 4 -10 2 485.63 21.64
 4 -10 2 463.87 21.08
 4 -10 2 468.66 21.06
 4 -10 2 476.23 21.43
 4 -10 2 456.08 20.79
 4 -10 2 457.77 20.62
 4 -10 2 473.48 21.2
 4 -10 2 493.59 33.05
 4 -10 2 483.4 21.93
 4 -10 3 1080.47 40.25
 -4 10 -3 889.9 51.47
 4 -10 3 1048.23 40.66
 4 -10 3 1005.27 40.16
 4 -10 3 1065.27 40.47
 4 -10 3 1039.72 40.17
 4 -10 3 964.29 39.8
 4 -10 3 1025.11 40.42
 4 -10 3 1047.33 40.97
 4 -10 3 975.49 53.78
 4 -10 3 1043.51 55.38
 4 -10 4 394.23 18.46
 4 -10 4 376.99 18.58
 4 -10 4 378.36 18.55
 4 -10 4 412.99 19.36
 4 -10 4 360.3 28.5
 4 -10 4 403.73 18.56
 4 -10 4 393.29 18.58
 4 -10 4 406.61 18.9
 4 -10 4 412.65 18.34
 -4 10 -4 397.52 29.75
 4 -10 5 2.72 1.86
 4 -10 5 1.12 2.15
 4 -10 5 1.49 3.49
 4 -10 5 2.17 2.01
 -4 10 -5 1.54 4.29
 4 -10 5 1.89 1.82
 4 -10 5 2.47 1.85
 4 -10 5 2.16 2
 4 -10 6 113.34 7.81
 4 -10 6 87.49 13.09
 -4 10 -6 119.79 15.99
 4 -10 6 98.28 7.42
 4 -10 6 95.17 7.36
 4 -10 6 112.91 8.14
 4 -10 7 285.32 23.39
 4 -10 7 271.1 14.29
 -4 10 -7 246.03 23.86
 4 -10 8 519.32 21.77
 -4 10 -8 554.26 36.19
 4 -10 8 528.71 22.58
 4 -10 8 543.94 23.29
 4 -10 9 43.46 4.13
 4 -10 9 43.39 4.28
 4 -10 9 42.94 4.57
 4 -10 10 80.55 5.16
 4 -10 10 84.65 5.92
 4 -10 10 83.31 5.94
 -4 10 -11 157.92 7.98
 4 -10 11 187.59 9.08
 4 -10 11 207.45 9.14
 4 -10 11 154.95 7.47
 4 -10 12 100.88 5.6
 4 -9 -16 -0.13 1.05
 -4 9 16 3.34 1.82
 4 -9 -15 20 2.7
 4 -9 -14 -2.41 2.53
 4 -9 -14 -1.41 2
 4 -9 -14 1.91 3.78
 4 -9 -13 29.53 4.09
 4 -9 -13 31.65 4.19
 4 -9 -13 29.87 3.8
 4 -9 -13 31.94 4.1
 4 -9 -13 23.8 3.28
 4 -9 -12 222.49 12.39
 4 -9 -12 273.05 14.24
 4 -9 -12 265.57 13.86
 4 -9 -12 270.91 14.07
 4 -9 -11 123.9 9.06
 4 -9 -10 -0.88 2.78
 4 -9 -10 -0.91 2.6
 4 -9 -10 3.34 2.63
 4 -9 -10 -3.15 4.37
 4 -9 -9 96.42 7.71
 4 -9 -9 85.27 6.86
 4 -9 -9 90 7.9
 4 -9 -9 88.81 8.02
 4 -9 -9 91.65 7.65
 4 -9 -9 89.78 13.96
 4 -9 -8 306.6 27.15
 4 -9 -8 331.49 16.99
 4 -9 -8 303.15 16.18
 4 -9 -8 289 15.16
 4 -9 -8 329.38 17.28
 4 -9 -8 315.82 15.79
 4 -9 -8 328.13 16.4
 4 -9 -7 190.88 11.28
 4 -9 -7 207.18 11.1
 4 -9 -7 203.54 12.32
 4 -9 -7 190.82 12.45
 4 -9 -7 172 19.76
 4 -9 -7 196.42 11.21
 4 -9 -7 180.98 18.7
 4 -9 -7 224.14 12.26
 4 -9 -7 213.72 12.09
 4 -9 -6 72.5 6.13
 4 -9 -6 87.47 6.83
 4 -9 -6 69.37 6.33
 4 -9 -6 69.38 6.23
 4 -9 -6 75.11 5.61
 4 -9 -6 71.55 6.57
 4 -9 -6 77.76 6.11
 4 -9 -6 74.83 6.11
 4 -9 -6 87.03 12.75
 4 -9 -6 71.51 6.02
 4 -9 -6 66.24 12.17
 4 -9 -6 72.24 7.03
 4 -9 -5 167.21 9.81
 4 -9 -5 177.05 9.99
 4 -9 -5 169.53 9.33
 4 -9 -5 172.03 10.19
 4 -9 -5 173.77 10.39
 4 -9 -5 163.31 9.77
 4 -9 -5 161.05 10.12
 4 -9 -5 179.93 10.4
 4 -9 -5 167.58 9.81
 4 -9 -5 168.91 10.63
 4 -9 -5 165.88 9.32
 4 -9 -5 168.04 9.98
 4 -9 -5 186.74 18.83
 4 -9 -5 166.73 10.97
 4 -9 -5 144.92 18.07
 4 -9 -4 427.64 20.37
 4 -9 -4 471.54 31.35
 4 -9 -4 474.56 21.9
 4 -9 -4 471.52 21.11
 4 -9 -4 462.68 21.12
 4 -9 -4 502.65 21.32
 4 -9 -4 477.53 20.67
 4 -9 -4 491.21 20.8
 4 -9 -4 485.45 21.47
 4 -9 -4 469.59 32.48
 4 -9 -4 474.5 21.1
 4 -9 -4 466.65 20.63
 4 -9 -4 494.04 20.83
 4 -9 -4 508.12 34.69
 4 -9 -4 482.34 20.52
 4 -9 -3 391.21 18.02
 4 -9 -3 407.28 17.76
 4 -9 -3 402.36 18.87
 4 -9 -3 402.07 17.87
 4 -9 -3 391 17.72
 4 -9 -3 375.94 27.23
 4 -9 -3 408.25 17.81
 4 -9 -3 339.79 28.02
 4 -9 -3 387.66 17.66
 4 -9 -3 352.03 17.25
 4 -9 -3 404.99 18.17
 4 -9 -3 402.95 18.42
 4 -9 -3 393.62 18.17
 4 -9 -3 445.27 30.26
 4 -9 -2 139.75 8.48
 4 -9 -2 146.32 8.72
 4 -9 -2 144.67 8.74
 4 -9 -2 149.11 9.06
 4 -9 -2 136.33 9.06
 4 -9 -2 136.03 8.84
 4 -9 -2 160.58 17.4
 4 -9 -2 146.14 8.8
 4 -9 -2 138.22 8.15
 4 -9 -2 140.81 8.5
 4 -9 -2 116.77 14.25
 4 -9 -1 24.61 3.74
 4 -9 -1 22.85 3.23
 4 -9 -1 23.54 3.19
 4 -9 -1 24.57 3.36
 4 -9 -1 31.83 3.8
 4 -9 -1 30.95 4.02
 4 -9 -1 23.58 3.53
 4 -9 -1 14.42 2.98
 4 -9 -1 23.76 6.74
 4 -9 -1 22.63 7.46
 4 -9 0 158.46 16.3
 4 -9 0 156.63 9.47
 4 -9 0 150.67 9.59
 4 -9 0 164.57 9.2
 4 -9 0 155.53 9.12
 4 -9 0 168.28 9.61
 4 -9 0 160.23 9.59
 4 -9 0 143.71 16.56
 4 -9 0 145.17 9
 4 -9 0 148.6 8.58
 4 -9 0 155.41 9.45
 4 -9 0 146.2 8.92
 4 -9 0 157.74 9.27
 4 -9 1 243.91 12.73
 4 -9 1 263.48 13.93
 4 -9 1 287.43 22.65
 4 -9 1 252.82 13.16
 4 -9 1 271.87 13.58
 4 -9 1 289.95 23.71
 4 -9 1 264.02 13.61
 4 -9 1 267.94 13.15
 4 -9 1 270.11 13.36
 4 -9 1 248.2 13.36
 4 -9 1 275.32 13.53
 4 -9 1 261.83 12.96
 4 -9 2 329.77 16.83
 4 -9 2 309.66 15.51
 4 -9 2 344.07 16.14
 4 -9 2 316.01 15.75
 4 -9 2 355.77 16.24
 4 -9 2 370.01 27.15
 4 -9 2 321.46 25.01
 4 -9 2 334.73 16.11
 4 -9 2 336.74 15.86
 4 -9 2 336.97 16.38
 4 -9 2 357.52 16.53
 -4 9 -3 82.89 12.18
 4 -9 3 83.1 6.85
 4 -9 3 77.71 6.26
 4 -9 3 83.07 6.6
 4 -9 3 75.42 11.95
 4 -9 3 84.62 6.77
 4 -9 3 82.36 6.42
 4 -9 3 85.83 11.95
 4 -9 3 90.18 6.64
 4 -9 3 97.4 6.96
 4 -9 3 87.53 6.73
 4 -9 4 355.46 16.57
 4 -9 4 339.44 16.38
 4 -9 4 324.76 15.84
 4 -9 4 288.83 24.33
 4 -9 4 328.95 16.52
 4 -9 4 321.36 25.83
 4 -9 4 338.47 15.71
 -4 9 -4 300.66 25.75
 4 -9 4 333.28 16.34
 4 -9 5 166.41 10.65
 4 -9 5 169.49 10.44
 4 -9 5 185.39 10.88
 4 -9 5 156.62 9.79
 4 -9 5 187.34 9.93
 4 -9 5 195.51 10.83
 4 -9 5 146.03 16.81
 4 -9 6 45.11 9.25
 4 -9 6 66.7 5.92
 -4 9 -6 68.25 12.24
 4 -9 6 62.96 5.69
 4 -9 6 67.86 6.26
 4 -9 7 2.82 2.06
 4 -9 7 1.25 1.61
 4 -9 7 2.75 3.23
 -4 9 -7 9.89 5.47
 4 -9 7 4.97 2.47
 -4 9 -8 6.48 4.17
 4 -9 8 2.58 2.26
 4 -9 9 27.89 3.69
 -4 9 -9 25.86 7.88
 4 -9 9 29.64 4.05
 4 -9 10 187.01 10.16
 4 -9 10 169.57 9.33
 4 -9 11 68.89 5.08
 4 -9 11 57.33 4.2
 4 -9 12 97.9 5.54
 -4 9 -12 87.02 5.33
 4 -9 13 28.83 2.5
 4 -8 -17 1.33 0.83
 4 -8 -16 0.79 0.91
 4 -8 -16 0.19 1.48
 -4 8 16 2.24 2.66
 4 -8 -15 54.78 4.24
 4 -8 -15 54.02 4.72
 4 -8 -15 42.72 3.56
 4 -8 -14 83.29 6.36
 4 -8 -14 78.37 7.21
 4 -8 -14 81.48 5.95
 4 -8 -14 75.54 6.42
 4 -8 -13 52.58 5.05
 4 -8 -13 46.38 5.34
 4 -8 -13 60.72 5.43
 4 -8 -13 56.81 5.61
 4 -8 -13 51.58 5.07
 4 -8 -12 10.36 2.94
 4 -8 -11 181.31 11.55
 4 -8 -11 175.47 11.24
 4 -8 -11 170.16 10.36
 4 -8 -11 200.3 11.81
 4 -8 -11 177.3 11.46
 4 -8 -10 91.99 13.8
 4 -8 -10 100.8 8.33
 4 -8 -10 103.67 8.46
 4 -8 -10 120.55 8.99
 4 -8 -9 308.83 16.17
 4 -8 -9 312.79 16.77
 4 -8 -9 314.52 26.45
 4 -8 -9 317.2 16.36
 4 -8 -9 322.28 16.75
 4 -8 -8 202.36 11.91
 4 -8 -8 197.56 11.12
 4 -8 -8 194.75 11.8
 4 -8 -8 207.54 12.66
 4 -8 -8 219.03 11.72
 4 -8 -8 205.76 20.8
 4 -8 -8 204.94 12.41
 4 -8 -7 151.09 8.79
 4 -8 -7 138.86 15.42
 4 -8 -7 148.49 17.49
 4 -8 -7 145.95 8.81
 4 -8 -7 141.36 9.34
 4 -8 -7 142.24 9
 4 -8 -7 153.91 9.64
 4 -8 -7 138.05 9.94
 4 -8 -7 155.84 10.01
 4 -8 -7 153.13 9.2
 4 -8 -6 418.19 18.37
 4 -8 -6 441.23 28.81
 4 -8 -6 404.9 30.22
 4 -8 -6 418.53 19.07
 4 -8 -6 440.46 19.14
 4 -8 -6 416.9 18.65
 4 -8 -6 393.23 18.67
 4 -8 -6 376.78 19.34
 4 -8 -6 410.53 18.16
 4 -8 -6 392.2 18.25
 4 -8 -6 421.33 19.38
 4 -8 -5 202.84 10.55
 4 -8 -5 195.38 10.64
 4 -8 -5 198.39 10.07
 4 -8 -5 193.1 10.77
 4 -8 -5 200.56 11.04
 4 -8 -5 205.12 10.67
 4 -8 -5 196.48 10.93
 4 -8 -5 204.43 11.02
 4 -8 -5 204.91 10.65
 4 -8 -5 194.61 11.31
 4 -8 -5 193.54 11.67
 4 -8 -5 189.94 10.66
 4 -8 -5 201.79 18.83
 4 -8 -5 185.42 19.12
 4 -8 -5 202.5 10.2
 4 -8 -4 0.82 1.52
 4 -8 -4 2.3 2.41
 4 -8 -4 3.59 1.72
 4 -8 -4 3.96 2.62
 4 -8 -4 1.54 1.55
 4 -8 -4 1.79 1.86
 4 -8 -4 2.92 1.58
 4 -8 -4 2.38 1.42
 4 -8 -4 1.92 2.33
 4 -8 -4 1.26 2.64
 4 -8 -4 1.34 1.62
 4 -8 -4 1.68 1.59
 4 -8 -4 3.79 1.61
 4 -8 -4 3.07 1.7
 4 -8 -4 3.56 1.87
 4 -8 -4 4.16 4.11
 4 -8 -3 9.38 2.35
 4 -8 -3 15.62 5.25
 4 -8 -3 14.82 2.49
 4 -8 -3 8.71 2.12
 4 -8 -3 16.46 2.68
 4 -8 -3 10.47 2.73
 4 -8 -3 15.73 2.5
 4 -8 -3 11.44 2.2
 4 -8 -3 16.06 5.97
 4 -8 -3 13.72 5.25
 4 -8 -3 9.7 2.75
 4 -8 -3 14.09 2.48
 4 -8 -3 10.91 2.11
 4 -8 -3 10.58 2.51
 4 -8 -3 14.38 2.78
 4 -8 -3 10.04 2.39
 4 -8 -2 232.12 12
 4 -8 -2 243.59 12.28
 4 -8 -2 227.27 11.79
 4 -8 -2 247.11 11.68
 4 -8 -2 250.65 11.77
 4 -8 -2 215.11 11.89
 4 -8 -2 229.38 20.05
 4 -8 -2 235.31 12.43
 4 -8 -2 239.36 11.82
 4 -8 -2 236.49 11.84
 4 -8 -2 235.14 11.45
 4 -8 -2 242.27 19.62
 4 -8 -1 17.28 2.76
 4 -8 -1 21.26 2.99
 4 -8 -1 16.43 3.21
 4 -8 -1 17.68 2.97
 4 -8 -1 14.81 5.37
 4 -8 -1 19.05 2.73
 4 -8 -1 20.35 2.77
 4 -8 -1 19.27 3.09
 4 -8 -1 15.55 2.68
 4 -8 -1 9.79 4.46
 4 -8 -1 16.18 2.82
 4 -8 -1 12.77 2.66
 4 -8 -1 14.72 2.52
 4 -8 -1 17.4 3.12
 4 -8 0 15.33 5.03
 4 -8 0 14.66 2.83
 4 -8 0 15.64 2.61
 4 -8 0 12.16 3.08
 4 -8 0 11.99 2.6
 4 -8 0 12.15 2.35
 4 -8 0 13.01 2.32
 4 -8 0 12.77 2.67
 4 -8 0 13.16 2.37
 4 -8 0 14.79 5.65
 4 -8 0 8.44 2.4
 4 -8 0 7.72 2.11
 4 -8 0 11.71 2.22
 4 -8 0 13.66 2.73
 4 -8 1 110.7 7.48
 4 -8 1 102.46 13.1
 4 -8 1 118.24 7.76
 4 -8 1 108 7.31
 4 -8 1 121.63 7.88
 4 -8 1 104.95 12.58
 4 -8 1 125.63 7.4
 4 -8 1 126.16 7.61
 4 -8 1 113.38 8.12
 4 -8 1 121.4 7.59
 4 -8 2 37.59 5.6
 4 -8 2 36.36 3.81
 4 -8 2 36.45 4.01
 4 -8 2 29.36 3.74
 4 -8 2 36.68 4.17
 4 -8 2 38.3 7.87
 4 -8 2 38.08 3.98
 4 -8 2 36.82 4.03
 4 -8 2 35.62 7.33
 4 -8 3 16.21 2.86
 4 -8 3 13.57 5.96
 4 -8 3 18.65 2.86
 4 -8 3 14.68 2.95
 4 -8 3 20.26 3.01
 4 -8 3 5.97 3.79
 4 -8 3 12.75 3
 4 -8 4 22.42 3.4
 4 -8 4 23.27 3.62
 4 -8 4 22.51 3.53
 4 -8 4 21.61 3.05
 4 -8 4 30.16 7.2
 4 -8 4 24.16 3.2
 4 -8 4 23.61 6.3
 4 -8 4 23.58 3.51
 4 -8 5 43.96 4.75
 4 -8 5 48.57 4.92
 4 -8 5 49.15 5.17
 4 -8 5 29.88 7.31
 4 -8 5 48.95 9.11
 4 -8 5 46.62 4.99
 4 -8 5 54.14 4.54
 -4 8 -5 52.92 10.41
 4 -8 6 50.2 9.21
 4 -8 6 47.08 4.92
 -4 8 -6 27.37 8.07
 4 -8 6 41.41 4.86
 4 -8 6 50.83 5.01
 4 -8 7 5.36 2.29
 -4 8 -7 1.67 4.29
 4 -8 7 2.67 2.3
 4 -8 7 3.38 1.89
 4 -8 7 1.32 2.78
 4 -8 8 110.2 8.03
 4 -8 8 95.1 7.36
 -4 8 -9 -3.24 5.89
 4 -8 10 15.3 2.97
 4 -8 10 13.22 2.57
 4 -8 11 52.27 4.67
 4 -8 11 50.59 4.22
 4 -8 12 151.91 7.52
 4 -8 12 121.55 6.55
 -4 8 -13 15.22 2.05
 4 -7 -17 19.22 1.94
 4 -7 -17 20.94 2.37
 4 -7 -16 87.74 5.41
 4 -7 -16 84.24 5.76
 4 -7 -15 22.89 3.16
 4 -7 -15 24.64 3.49
 4 -7 -14 11.9 2.88
 4 -7 -14 7.2 4.53
 4 -7 -14 10.62 2.95
 4 -7 -13 127.05 8.34
 4 -7 -12 88.92 7.26
 4 -7 -12 100.47 8.06
 -4 7 12 95.57 13.26
 4 -7 -12 100.03 8.09
 4 -7 -12 102.42 7.68
 4 -7 -12 102.02 7.74
 4 -7 -11 151.34 9.44
 4 -7 -11 127.3 9.37
 4 -7 -11 130.5 9.05
 -4 7 11 145.09 16.28
 4 -7 -11 153.18 10.17
 4 -7 -11 136.72 9.58
 4 -7 -10 15.28 5.67
 -4 7 10 21.57 6.27
 4 -7 -10 17.16 3.8
 4 -7 -10 13.53 3.1
 4 -7 -10 20.98 3.49
 4 -7 -10 16.53 3.72
 4 -7 -9 160.92 10.72
 4 -7 -9 182.44 10.8
 4 -7 -9 173.53 11.11
 4 -7 -9 154 17.17
 -4 7 9 179.22 16.8
 4 -7 -9 166.48 9.79
 4 -7 -9 178.92 10.14
 4 -7 -8 198.48 10.77
 4 -7 -8 201.05 11.72
 4 -7 -8 195.14 11.85
 4 -7 -8 210.84 11.64
 4 -7 -8 184.37 18.87
 -4 7 8 182.68 16.46
 4 -7 -7 24.26 6.06
 4 -7 -7 20.39 6.43
 4 -7 -7 20.35 3.24
 4 -7 -7 22.31 3.65
 4 -7 -7 22.6 2.98
 4 -7 -7 23.67 3.4
 4 -7 -7 24.84 3.97
 4 -7 -7 23.24 3.16
 4 -7 -7 25.11 3.29
 4 -7 -7 25.38 3.9
 4 -7 -6 427.92 19.29
 4 -7 -6 439.84 29.92
 4 -7 -6 423.22 18.19
 4 -7 -6 405.54 18.51
 4 -7 -6 452.41 19.28
 4 -7 -6 432.68 18.45
 4 -7 -6 405.43 19.55
 4 -7 -6 428.53 18.94
 4 -7 -6 419.24 18.34
 4 -7 -6 419.69 27.31
 4 -7 -5 317.63 14.87
 4 -7 -5 305.29 15.45
 4 -7 -5 321.1 14.38
 4 -7 -5 323.72 14.39
 4 -7 -5 309.28 24.19
 4 -7 -5 298.9 14.54
 4 -7 -5 327.05 15.02
 4 -7 -5 317.63 14.79
 4 -7 -5 312.86 15.1
 4 -7 -5 317.26 14.29
 4 -7 -5 311.22 22.55
 4 -7 -4 14.86 2.36
 4 -7 -4 18.02 2.61
 4 -7 -4 17.83 2.66
 4 -7 -4 14.16 2.38
 4 -7 -4 13.45 2.8
 4 -7 -4 15.23 2.41
 4 -7 -4 16.46 2.45
 4 -7 -4 14.57 5.86
 4 -7 -4 12.07 4.63
 4 -7 -4 12.93 2.8
 4 -7 -4 14.28 2.51
 4 -7 -4 29.29 3.42
 4 -7 -4 15.31 2.73
 4 -7 -4 20.72 5.86
 4 -7 -3 87.09 10.42
 4 -7 -3 78.66 5.5
 4 -7 -3 88.02 5.94
 4 -7 -3 85.52 5.6
 4 -7 -3 90.86 5.99
 4 -7 -3 86.77 5.71
 4 -7 -3 88.19 6.61
 4 -7 -3 95.13 5.9
 4 -7 -3 82.09 11.32
 4 -7 -3 81.11 6.13
 4 -7 -3 92.61 6.34
 4 -7 -3 94.01 6.28
 4 -7 -3 75.55 5.61
 4 -7 -3 101.71 11.99
 4 -7 -2 206.26 10
 4 -7 -2 212 10.26
 4 -7 -2 222.39 18.31
 4 -7 -2 171.94 15.6
 4 -7 -2 201.03 10.35
 4 -7 -2 204.61 10.81
 4 -7 -2 206.92 10.65
 4 -7 -2 195.79 10.41
 4 -7 -2 205.6 10.13
 4 -7 -2 206.51 10.34
 4 -7 -2 217.53 10.35
 4 -7 -1 597.81 24.27
 4 -7 -1 627.85 25.03
 4 -7 -1 593.94 24.64
 4 -7 -1 612.17 24.48
 4 -7 -1 616.24 24.66
 4 -7 -1 628.05 34.91
 4 -7 -1 622.4 24.64
 4 -7 -1 636.87 24.29
 4 -7 -1 605.67 24.37
 4 -7 -1 617.37 24.95
 4 -7 -1 635.18 24.93
 4 -7 -1 628.25 24.5
 4 -7 0 194.49 9.71
 4 -7 0 193.87 9.94
 4 -7 0 190.59 10.1
 4 -7 0 206.64 10.17
 4 -7 0 188.33 10.18
 4 -7 0 199.39 10.1
 4 -7 0 198.79 10.09
 4 -7 0 213.14 10.63
 4 -7 0 190.35 10.23
 4 -7 0 227.86 18.35
 4 -7 1 24.85 4
 4 -7 1 19.5 3.01
 4 -7 1 26.08 3.35
 4 -7 1 22.87 2.73
 4 -7 1 19.9 2.75
 4 -7 1 19.33 5.57
 4 -7 1 22.23 4.95
 4 -7 1 21.13 5.39
 4 -7 1 21.05 3.01
 4 -7 1 28.55 3.39
 4 -7 2 510.51 21.61
 4 -7 2 585.6 32.47
 4 -7 2 513.58 30.28
 4 -7 2 537.36 22.36
 4 -7 2 548.81 22.24
 4 -7 2 528.38 22.55
 4 -7 2 530.29 22.3
 4 -7 3 352.26 15.66
 4 -7 3 291.98 22.14
 4 -7 3 325.64 14.9
 4 -7 3 334.22 23.32
 4 -7 3 332.07 14.86
 4 -7 3 310.16 15.19
 4 -7 3 333.2 15.48
 4 -7 3 339.16 23.66
 4 -7 4 23.57 3.06
 4 -7 4 17.16 5.45
 4 -7 4 19.77 5.58
 4 -7 4 22.2 3.44
 4 -7 4 22.08 3.37
 4 -7 4 24.5 6.59
 4 -7 4 21.39 3.26
 4 -7 5 64.86 5.5
 4 -7 5 51.7 8.71
 4 -7 5 50.88 8.73
 4 -7 5 58.5 10.29
 4 -7 5 67.22 5.76
 4 -7 5 60.34 4.69
 4 -7 5 55.04 5.28
 -4 7 -6 788.34 44.41
 4 -7 6 688.54 27.78
 4 -7 6 720.83 42.42
 4 -7 6 651.46 28.15
 4 -7 6 652.23 38.02
 4 -7 7 507.77 21.59
 4 -7 7 473.1 22.18
 4 -7 7 523.85 22.79
 -4 7 -7 558.04 37.54
 4 -7 8 79.88 6.55
 4 -7 8 78.69 6.7
 -4 7 -9 119.72 16.6
 4 -7 9 132.32 8.83
 4 -7 9 134.65 9.01
 -4 7 -10 286.71 25.28
 4 -7 11 315.41 14.74
 4 -7 11 323.98 15.01
 4 -7 12 40.01 3.62
 4 -7 12 45.01 3.86
 -4 7 -13 25.49 2.91
 4 -7 13 19.02 1.92
 -4 7 -14 201.5 8.78
 4 -6 -18 17.85 1.76
 4 -6 -17 51.12 3.77
 4 -6 -17 41.43 3.75
 -4 6 17 39.74 4.15
 4 -6 -16 2 1.72
 4 -6 -16 1.11 1.72
 -4 6 16 2.73 3.57
 4 -6 -15 57.03 5.24
 4 -6 -14 121.45 8.51
 4 -6 -14 122.57 9.61
 4 -6 -14 121.58 8.14
 4 -6 -13 10.68 3.32
 -4 6 13 7.08 5.15
 4 -6 -13 8.96 2.94
 4 -6 -13 7.14 3.74
 4 -6 -13 11.42 3.13
 4 -6 -12 154.98 10.43
 4 -6 -12 150.3 9.95
 4 -6 -12 162.32 10
 -4 6 12 165.52 17.81
 4 -6 -12 157.11 10.22
 4 -6 -12 157.39 10.22
 4 -6 -11 46.93 5.26
 4 -6 -11 50.32 5.29
 4 -6 -11 48.25 5.38
 -4 6 11 36.7 8.46
 4 -6 -11 47.25 5.26
 4 -6 -11 44.36 5.23
 4 -6 -10 28.9 4.31
 4 -6 -10 26.85 3.95
 4 -6 -10 21.04 6.28
 -4 6 10 16.02 5.98
 4 -6 -10 20.38 3.57
 4 -6 -10 22.78 4.03
 4 -6 -10 24.79 3.69
 4 -6 -9 4.79 2.27
 4 -6 -9 2.55 1.92
 4 -6 -9 4.03 2.77
 4 -6 -9 1.13 2.06
 -4 6 9 -1.1 3.04
 4 -6 -9 -1.25 3.46
 4 -6 -8 227.92 19.72
 -4 6 8 247.17 18.24
 4 -6 -8 217.01 12.11
 4 -6 -8 208.34 11.04
 4 -6 -8 217.76 11.9
 4 -6 -8 240.46 12.65
 4 -6 -8 236.22 11.6
 4 -6 -8 202.31 10.94
 4 -6 -7 1418.4 54.25
 4 -6 -7 1439.84 53.91
 4 -6 -7 1378.09 52.38
 4 -6 -7 1441.59 52.51
 4 -6 -7 1480.62 53.75
 4 -6 -7 1458.07 53
 4 -6 -7 1498.54 52.9
 4 -6 -7 1375.19 65.62
 -4 6 7 1459.56 61.15
 4 -6 -7 1471.37 53.11
 4 -6 -6 365.28 15.81
 4 -6 -6 353.16 25.11
 -4 6 6 362.17 20.5
 4 -6 -6 353.73 16.23
 4 -6 -6 351.74 15.92
 4 -6 -6 344.95 15.31
 4 -6 -6 341.6 15.02
 4 -6 -6 333.58 16.31
 4 -6 -5 33.68 3.6
 4 -6 -5 36.35 3.72
 4 -6 -5 35.47 3.98
 4 -6 -5 35.51 3.38
 4 -6 -5 38.72 4.29
 -4 6 5 40.8 5.38
 4 -6 -5 38.41 3.51
 4 -6 -5 32.76 3.2
 4 -6 -4 1000.96 37.14
 4 -6 -4 951.1 37.09
 4 -6 -4 994.08 37.52
 4 -6 -4 1001.44 36.6
 4 -6 -4 963.6 37.81
 4 -6 -4 1018.89 36.69
 -4 6 4 972.98 39.86
 -4 6 3 2429.63 91.52
 4 -6 -3 2561.43 89.2
 4 -6 -3 2566.98 89.07
 4 -6 -3 2457.11 89.39
 4 -6 -3 2530.67 88.32
 4 -6 -3 2537.6 88.39
 4 -6 -3 2556.4 88.72
 4 -6 -2 455.82 25.58
 4 -6 -2 454.48 18.76
 4 -6 -2 426.88 18.11
 4 -6 -2 466.42 18.55
 4 -6 -2 450.97 18.83
 4 -6 -1 288.41 13.09
 4 -6 -1 282.89 13.04
 4 -6 -1 283.79 19
 4 -6 -1 286.23 12.76
 4 -6 -1 289.57 12.93
 4 -6 -1 294.71 13.27
 4 -6 0 2075.96 75.87
 4 -6 0 2094.21 75.59
 4 -6 0 2229.88 82.93
 4 -6 0 2152.33 75.5
 4 -6 0 2146.08 75.7
 4 -6 0 2156.59 75.81
 4 -6 0 2190.27 75.87
 4 -6 0 2133.95 84.69
 4 -6 1 1810.46 72.87
 4 -6 1 1813.14 63.67
 4 -6 1 1799.2 63.67
 4 -6 1 1723.26 63.75
 4 -6 1 1658.93 71.29
 4 -6 1 1793.34 63.54
 4 -6 2 459.01 19.01
 4 -6 2 451.27 19.03
 4 -6 2 445.97 19.36
 4 -6 2 441.12 18.46
 4 -6 2 444.97 18.88
 4 -6 3 489.17 20.76
 4 -6 3 497.99 20.76
 4 -6 3 492.11 20.76
 4 -6 3 504.42 29.81
 4 -6 4 745 28.83
 4 -6 4 786.84 41.33
 4 -6 4 763.78 29.8
 4 -6 4 758.62 38.46
 4 -6 4 734.92 29.78
 4 -6 4 744.43 29.6
 4 -6 5 1281.12 57.79
 4 -6 5 1315.56 49.11
 4 -6 5 1286.59 49.46
 4 -6 5 1290.18 59.32
 4 -6 5 1417.03 64.16
 4 -6 5 1357.97 49.4
 4 -6 6 754.34 43.69
 4 -6 6 750.45 29.82
 -4 6 -6 759.7 44.57
 4 -6 7 15.4 2.72
 4 -6 7 9.28 4.89
 -4 6 -7 20.57 7.06
 -4 6 -8 680.31 44.71
 4 -6 8 769.8 31.18
 4 -6 8 748.07 31.03
 4 -6 8 767.91 46.11
 4 -6 9 1298.92 48.92
 -4 6 -9 1283.77 66.05
 4 -6 9 1250.14 48.78
 -4 6 -10 259.44 24.18
 4 -6 11 2.96 1.92
 4 -6 11 5.81 2.14
 4 -6 12 302.31 13.71
 4 -6 12 302.47 13.6
 4 -6 13 305.02 12.78
 4 -6 13 307.15 12.48
 -4 6 -14 155.31 7.67
 4 -5 -18 1.69 0.97
 -4 5 18 1.06 1.4
 4 -5 -18 0.28 0.95
 4 -5 -17 6.6 1.88
 -4 5 17 3.92 2.8
 4 -5 -17 6.63 1.81
 -4 5 16 15.13 4.26
 4 -5 -16 15.01 2.79
 -4 5 15 5.04 5.13
 4 -5 -15 20.37 3.55
 -4 5 14 4.2 5.31
 4 -5 -14 7.78 2.54
 4 -5 -13 144.04 9.88
 4 -5 -13 142.83 9.27
 -4 5 13 145.22 17.13
 4 -5 -13 141.12 10.21
 4 -5 -13 147.24 9.69
 4 -5 -12 31.24 4.49
 4 -5 -12 16.53 3.63
 4 -5 -12 32.29 4.25
 -4 5 12 15.85 6.82
 4 -5 -12 26.65 4.14
 4 -5 -12 28.14 4.41
 4 -5 -11 49.02 5.25
 4 -5 -11 34.03 4.56
 4 -5 -11 42.45 4.92
 -4 5 11 49.71 9.77
 4 -5 -11 45.05 4.93
 4 -5 -11 45.98 4.96
 4 -5 -10 591.32 25.23
 -4 5 10 584.89 35.12
 4 -5 -10 584 25.56
 4 -5 -10 615.31 25.93
 4 -5 -10 614.97 25.81
 4 -5 -9 953.89 35.94
 4 -5 -9 861.31 34.74
 4 -5 -9 897.53 45.15
 -4 5 9 934.7 45.13
 4 -5 -9 870.44 35.39
 4 -5 -8 254.66 12.03
 4 -5 -8 252.55 19.7
 4 -5 -8 259.99 12.81
 4 -5 -8 229.09 11.85
 4 -5 -8 241.86 12.3
 4 -5 -8 265.96 13.21
 4 -5 -8 243.13 12.69
 -4 5 7 196.27 14.09
 4 -5 -7 172.22 9.6
 4 -5 -7 170.96 14.26
 4 -5 -7 163.35 9.29
 4 -5 -7 151.58 8.45
 4 -5 -7 160.51 8.69
 4 -5 -7 165.3 8.86
 4 -5 -7 160.96 8.3
 4 -5 -7 178.71 9.94
 4 -5 -6 2535.3 87.95
 4 -5 -6 2475.78 87.2
 4 -5 -6 2518.27 97.23
 4 -5 -6 2493.25 88.11
 4 -5 -6 2502.7 97.03
 4 -5 -6 2391.11 88.36
 4 -5 -6 2518.33 94.06
 -4 5 6 2509.63 93.33
 4 -5 -5 1626.78 64.17
 4 -5 -5 1494.83 54.75
 4 -5 -5 1462.51 64.78
 -4 5 5 1579.65 58.43
 4 -5 -5 1430.24 54.94
 4 -5 -5 1569.99 59.97
 4 -5 -5 1486.62 63.42
 4 -5 -4 1288.82 56.18
 4 -5 -4 1295.09 57.79
 -4 5 4 1267.74 49.56
 4 -5 -4 1350.64 56.96
 4 -5 -4 1392.76 52.72
 -4 5 3 107.47 8.61
 4 -5 -3 124.87 11.97
 4 -5 -3 126.44 11.91
 -4 5 3 133.28 7.45
 4 -5 -3 126.94 11.3
 4 -5 -3 126.32 9.63
 -4 5 2 2703.04 93.65
 4 -5 -2 2558.41 101.05
 4 -5 -2 2525.97 101.23
 4 -5 -2 2600.2 99.64
 4 -5 -1 2485.37 89.02
 4 -5 -1 2520.01 93.66
 4 -5 -1 2527.55 94.06
 4 -5 -1 2447.87 91.5
 -4 5 1 2308.81 82.79
 4 -5 0 1552.87 61.31
 4 -5 0 1488.04 63.22
 4 -5 0 1512.43 63.69
 4 -5 0 1506.62 61.39
 4 -5 1 91.54 9.78
 4 -5 1 127.61 11.73
 4 -5 1 103.63 10.78
 4 -5 1 98.61 9.56
 4 -5 2 1235.05 54.06
 4 -5 2 1290.22 56.46
 4 -5 2 1303.89 47.24
 4 -5 2 1298.59 47.11
 4 -5 2 1278.94 55.65
 4 -5 2 1314.55 55.99
 4 -5 3 3583.06 122.09
 4 -5 3 3626.08 131.81
 4 -5 4 662.82 26.43
 4 -5 4 638.94 36.72
 4 -5 4 682.11 26.69
 4 -5 4 704.79 34.31
 4 -5 5 15.45 2.7
 4 -5 5 19.45 2.92
 4 -5 5 13.02 2.5
 4 -5 5 18.45 5.8
 4 -5 6 694.42 41.93
 4 -5 6 765.04 29.72
 4 -5 7 968.64 36.67
 -4 5 -7 938.16 36.88
 -4 5 -7 988.7 52.93
 4 -5 7 1051.41 53.71
 4 -5 8 427.21 19.49
 -4 5 -8 433.45 19.23
 4 -5 8 499.62 34.15
 -4 5 -8 434.54 32.36
 4 -5 9 28.04 4.02
 -4 5 -9 24.07 3.56
 4 -5 9 27.76 3.95
 4 -5 9 33.17 9.09
 -4 5 -9 29.47 8.46
 4 -5 10 351.63 16.6
 4 -5 10 337.99 16.51
 -4 5 -10 341.75 16.11
 -4 5 -10 376.54 29.39
 4 -5 11 496.9 22.15
 4 -5 11 533.41 22.04
 -4 5 -11 516.04 34.72
 4 -5 11 516.19 22.34
 4 -5 12 468.51 20.42
 4 -5 12 498.68 20.57
 4 -5 12 483.85 19.84
 4 -5 13 39.76 3.51
 4 -5 13 39.41 3.73
 4 -5 14 2.35 1.2
 -4 5 -14 -0.75 1.38
 -4 5 -15 178.43 7.6
 4 -4 -18 0.99 1.1
 4 -4 -18 -0.16 1.21
 -4 4 18 1.3 1.46
 4 -4 -17 3.89 1.83
 -4 4 17 3.29 2.78
 4 -4 -16 120.61 8.15
 -4 4 16 124.1 9.11
 4 -4 -15 81.05 6.63
 -4 4 15 42.75 7.09
 4 -4 -14 14.31 3.5
 -4 4 14 16.18 6.92
 4 -4 -14 17.92 6.94
 4 -4 -13 37.54 4.87
 4 -4 -13 32.23 4.17
 4 -4 -13 37.59 6.37
 -4 4 13 38.87 9.36
 4 -4 -13 35.82 4.86
 4 -4 -12 312.3 15.46
 4 -4 -12 314.13 15.96
 4 -4 -12 331.14 16.55
 -4 4 12 307.64 25.37
 4 -4 -12 298.61 16.05
 4 -4 -11 408.84 18.56
 4 -4 -11 418.88 18.88
 4 -4 -11 401.33 18.95
 -4 4 11 410.14 28.81
 4 -4 -11 409.22 19.33
 4 -4 -10 505.9 21.77
 4 -4 -10 491.76 21.69
 4 -4 -10 507.64 21.82
 4 -4 -10 506.97 22.18
 -4 4 10 486.51 30.76
 4 -4 -9 43.01 4.44
 4 -4 -9 45.24 4.66
 4 -4 -9 41.6 4.52
 4 -4 -9 48.54 4.8
 4 -4 -8 891.7 34.26
 4 -4 -8 924.25 35.11
 4 -4 -8 931.7 43.58
 -4 4 8 984.92 43.27
 4 -4 -8 852.05 34.59
 4 -4 -7 1068.49 39.53
 4 -4 -7 1046.56 39.18
 4 -4 -7 1014.83 39.66
 4 -4 -7 1055.99 39.5
 4 -4 -7 1059.31 46.31
 4 -4 -7 1060.99 48.29
 -4 4 7 1029.91 45.37
 4 -4 -7 1086.17 46.57
 4 -4 -6 454.38 24.22
 4 -4 -6 428.16 23.59
 4 -4 -6 380.25 24.09
 -4 4 6 399.98 21.12
 4 -4 -5 216.6 15.83
 4 -4 -5 244.63 16.55
 4 -4 -5 243.59 17.17
 -4 4 5 226.71 12.78
 4 -4 -5 211.12 14.28
 4 -4 -4 1914.26 78.11
 4 -4 -4 2017.47 75.29
 4 -4 -4 1917.67 77.62
 -4 4 4 2004.42 71.17
 4 -4 -3 4294.93 146.3
 4 -4 -3 3961.89 140.46
 -4 4 3 4427.84 143.64
 4 -4 -3 4485.44 144.63
 4 -4 -3 4212.76 147.98
 4 -4 -3 4276.35 148.33
 -4 4 3 3757.26 137.54
 4 -4 -2 1933.25 71.39
 4 -4 -2 1928.49 74.91
 4 -4 -2 1847.26 74.02
 4 -4 -2 1790.39 69.68
 -4 4 2 1867.32 68.65
 4 -4 -2 1940.98 72.61
 4 -4 -1 107.55 10.63
 4 -4 -1 108.74 10.52
 4 -4 -1 113.36 9.46
 4 -4 -1 125.01 9.61
 -4 4 1 114.22 7.01
 4 -4 0 203.28 15.19
 4 -4 0 233.82 14.34
 4 -4 0 236.51 15.18
 4 -4 0 228.9 16.04
 4 -4 1 1320.84 55.57
 4 -4 1 1273.12 52.97
 4 -4 1 1353.28 55.78
 4 -4 1 1353.88 55.96
 4 -4 2 1459.29 59.18
 4 -4 2 1366.38 56.58
 4 -4 2 1406.44 60.31
 4 -4 2 1458.85 59.48
 4 -4 3 132.33 11.52
 4 -4 3 122.33 10.52
 4 -4 3 119.17 11.06
 4 -4 4 110.66 6.9
 4 -4 4 132.67 11.23
 4 -4 4 103.88 12.23
 4 -4 4 137.55 11.5
 4 -4 4 87.77 9.36
 4 -4 4 119.96 6.81
 4 -4 5 1050.28 52.58
 4 -4 5 1105.36 46.81
 4 -4 5 1089.49 40.94
 4 -4 5 1074.5 40.21
 4 -4 6 780.62 29.39
 -4 4 -6 701.16 28.52
 4 -4 6 766.51 42.37
 4 -4 6 747.2 29.88
 4 -4 7 64.33 4.96
 -4 4 -7 71.22 11.47
 4 -4 7 55.62 5.17
 4 -4 7 54.67 10.22
 -4 4 -8 30.74 7.94
 4 -4 8 18.57 3.37
 -4 4 -8 26.22 3.7
 4 -4 8 20.17 6.76
 -4 4 -9 93.69 13.81
 4 -4 9 96.06 7.56
 -4 4 -9 118.23 7.96
 4 -4 9 128.42 16.4
 4 -4 10 445.08 20
 -4 4 -10 436.98 19.59
 4 -4 10 445.72 19.45
 4 -4 10 451.24 33.28
 -4 4 -11 156.39 17.39
 4 -4 12 4.18 1.62
 4 -4 12 5.14 2.22
 4 -4 13 33.42 3.57
 4 -4 13 23.98 3.06
 4 -4 14 6.22 1.62
 -4 4 -14 6.91 1.86
 4 -4 14 7.21 1.4
 -4 4 -15 22.59 2.12
 4 -3 -18 11.07 1.94
 -4 3 18 10.78 2.29
 4 -3 -17 104.43 6.79
 -4 3 17 93.04 7.22
 4 -3 -16 18.84 3.42
 -4 3 16 22.56 4.96
 -4 3 15 7.06 5.55
 4 -3 -14 179.96 11.53
 -4 3 14 214.78 20.74
 4 -3 -13 22.97 4.15
 -4 3 13 28.71 8.28
 4 -3 -13 28.1 6.96
 4 -3 -13 25.21 4.1
 4 -3 -12 271.63 14.49
 4 -3 -12 282.38 15
 4 -3 -12 278.65 13.76
 -4 3 12 269.9 13.43
 -4 3 12 279.3 23.91
 4 -3 -12 281.99 15.08
 4 -3 -11 145.32 9.47
 4 -3 -11 145.97 8.52
 4 -3 -11 156.52 9.4
 4 -3 -11 141.34 8.61
 -4 3 11 122.6 7.88
 -4 3 11 133.37 15.67
 4 -3 -10 733.23 29.42
 4 -3 -10 745.9 28.74
 4 -3 -10 693.96 28.83
 4 -3 -10 704.59 28.56
 -4 3 10 662.74 38.28
 4 -3 -9 527.82 22
 4 -3 -9 519.57 21.94
 4 -3 -9 532.28 21.9
 4 -3 -9 522.85 22.26
 4 -3 -8 116.62 7.49
 4 -3 -8 129.97 7.56
 -4 3 8 146.41 12.58
 4 -3 -8 119.65 7.53
 4 -3 -8 130.89 7.55
 -4 3 7 59.61 7.09
 4 -3 -7 43.3 6.21
 4 -3 -7 53.44 6.81
 4 -3 -7 39.33 3.77
 4 -3 -7 44.25 4.13
 -4 3 6 15.51 3.74
 4 -3 -6 10.02 3.53
 4 -3 -6 14.93 4.06
 -4 3 5 810.19 32.4
 4 -3 -5 809.29 36.62
 4 -3 -5 743.62 35.75
 4 -3 -4 312.3 18.63
 -4 3 4 290.44 13.11
 4 -3 -4 326.93 17.42
 -4 3 4 282.51 17
 4 -3 -3 663.53 34.27
 4 -3 -3 723.55 32.86
 4 -3 -2 66.4 8.12
 4 -3 -2 79.14 7.29
 -4 3 2 82.14 6.71
 4 -3 -2 77.2 6.81
 4 -3 -2 75.21 7.08
 4 -3 -1 118.29 10.67
 4 -3 -1 122.78 9.14
 -4 3 1 117.5 7.79
 4 -3 -1 129.73 9.74
 4 -3 -1 129.39 9.83
 -4 3 0 61.74 5.15
 4 -3 0 70.46 6.45
 4 -3 0 53.53 7
 4 -3 0 63.65 7.3
 4 -3 1 2.15 1.63
 4 -3 1 7.22 3.96
 4 -3 1 6.82 3.36
 4 -3 2 15.45 3.22
 4 -3 2 21.06 4.68
 4 -3 2 20.42 4.72
 4 -3 2 16.61 4.66
 4 -3 3 16.83 3.59
 4 -3 3 20.01 5.27
 4 -3 3 24.28 4.75
 4 -3 3 24.95 4.97
 4 -3 4 217.77 14.64
 4 -3 4 215.07 10.65
 4 -3 4 222.26 14.82
 -4 3 -5 28.28 3
 4 -3 5 27.91 3.33
 4 -3 5 29.98 4.92
 4 -3 5 18.34 3.98
 4 -3 5 33.7 7.27
 4 -3 6 2.55 3.79
 4 -3 6 1.35 1.82
 -4 3 -6 -0.24 1.41
 4 -3 6 3.07 1.74
 -4 3 -7 1.64 1.62
 4 -3 7 1.4 3.28
 -4 3 -7 1.35 3.74
 4 -3 7 -0.31 1.88
 4 -3 7 2.07 1.88
 4 -3 8 84.73 6.74
 -4 3 -8 62.83 11.51
 4 -3 9 1.59 4.09
 -4 3 -9 4.29 2.35
 4 -3 9 4.37 2.36
 -4 3 -9 1.52 3.91
 4 -3 10 35.12 4.63
 -4 3 -10 29.71 4.22
 4 -3 10 31.14 3.96
 -4 3 -10 28.65 8.14
 4 -3 10 40.21 9.31
 -4 3 -11 48.98 9.43
 -4 3 -12 48.84 4.97
 4 -3 12 51.24 5.15
 4 -3 13 3.2 1.79
 4 -3 14 1.93 1.48
 -4 3 -14 0.63 1.32
 4 -3 14 0.76 0.96
 -4 3 -15 76.23 4.31
 4 -2 -19 0.93 0.73
 -4 2 19 2.21 1
 4 -2 -18 16.58 2.35
 -4 2 18 9.25 2.31
 4 -2 -17 4.66 2.08
 -4 2 17 3.66 2.82
 4 -2 -16 4.13 2.43
 -4 2 16 4.73 3.68
 -4 2 16 3.57 1.88
 -4 2 15 11.71 5.96
 -4 2 15 6.55 4.56
 -4 2 15 12.88 2.85
 -4 2 14 23.09 3.56
 4 -2 -14 20.01 3.85
 -4 2 14 21.5 7.42
 -4 2 14 10.09 5.81
 4 -2 -13 26.1 4.07
 -4 2 13 18.18 7.33
 4 -2 -13 23.57 4.2
 -4 2 13 24.66 3.66
 4 -2 -12 6.56 2.31
 4 -2 -12 11.68 3.15
 -4 2 12 9.94 5.78
 4 -2 -12 12.92 5.76
 4 -2 -12 4.31 2.55
 -4 2 12 12.74 2.82
 4 -2 -11 114.61 8.17
 -4 2 11 139.03 15.42
 4 -2 -11 121.93 7.58
 -4 2 11 124.84 7.78
 4 -2 -11 123.16 9.05
 4 -2 -11 130.5 8.45
 -4 2 10 11.15 2.33
 4 -2 -10 9.04 3.21
 4 -2 -10 14.35 2.97
 -4 2 10 12.26 4.84
 4 -2 -10 14.38 2.63
 4 -2 -10 11.66 2.42
 4 -2 -10 11.12 2.54
 4 -2 -9 18.44 3.1
 4 -2 -9 16.46 3.19
 4 -2 -9 24.44 3.16
 4 -2 -9 25.77 3.1
 4 -2 -9 19.18 2.95
 4 -2 -8 14.35 2.52
 4 -2 -8 16.75 2.73
 4 -2 -8 15.79 2.69
 4 -2 -8 13.05 2.44
 -4 2 7 89.33 9.06
 4 -2 -7 97.84 9.11
 4 -2 -7 95.08 8.85
 -4 2 6 382.55 19.53
 4 -2 -6 363.64 20.59
 -4 2 5 14.35 2.97
 -4 2 4 44.32 3.56
 4 -2 -4 39.15 3.19
 4 -2 -4 37.71 5.35
 4 -2 -3 62.06 6.48
 4 -2 -3 58.86 4.61
 -4 2 3 61.04 6.31
 4 -2 -2 624.59 25.64
 4 -2 -2 602.72 27.8
 -4 2 2 616.22 26.86
 4 -2 -1 148.84 10.57
 4 -2 -1 144.68 9.52
 4 -2 -1 147.66 9.27
 -4 2 1 143.82 9.34
 4 -2 0 6.11 1.92
 -4 2 0 5.64 1.93
 4 -2 1 180.07 9.22
 4 -2 1 196.92 10.63
 4 -2 1 196.56 13.91
 4 -2 2 1128.77 40.73
 4 -2 2 1171.6 47.59
 4 -2 3 62.64 8.7
 4 -2 3 62.46 7.47
 4 -2 3 85.27 7.89
 4 -2 4 20.17 2.77
 4 -2 4 15.44 3.66
 4 -2 4 18.85 4.1
 4 -2 4 19.35 4.53
 4 -2 5 225.74 19.21
 -4 2 -5 218.21 10.97
 4 -2 5 251.71 14.86
 4 -2 5 244.2 11.93
 4 -2 5 238.3 14.56
 4 -2 5 262.76 17.69
 -4 2 -6 915.57 35.46
 4 -2 6 939.59 36.32
 4 -2 6 983.45 49.27
 4 -2 7 187.89 18.75
 -4 2 -7 182.32 10.13
 4 -2 7 194.5 10.99
 4 -2 7 161.38 16.17
 -4 2 -7 187.5 18.09
 4 -2 7 188.4 10.52
 4 -2 8 52.2 5.23
 4 -2 8 58.98 10.49
 -4 2 -8 45.26 4.78
 -4 2 -8 49.68 9.63
 4 -2 8 38.45 9.06
 4 -2 9 222.35 20.7
 4 -2 9 213.96 21.74
 -4 2 -9 233.38 12.96
 4 -2 9 238.51 13.18
 -4 2 -9 259.62 22.55
 4 -2 10 405.32 18.15
 -4 2 -10 462.48 31.24
 4 -2 10 389.67 30.56
 -4 2 -10 413.07 19.42
 4 -2 10 398.33 19.35
 4 -2 11 327.1 26.82
 4 -2 12 40.14 4.69
 -4 2 -12 33.52 4.3
 4 -2 13 85.03 6.31
 -4 2 -14 88.1 5.59
 4 -2 14 75.38 4.85
 4 -2 14 82.2 5.47
 -4 2 -15 89.25 4.66
 4 -2 15 83.09 4.76
 -4 1 19 5.29 1.26
 4 -1 -19 3.66 0.98
 -4 1 18 0.62 1.61
 4 -1 -18 0.97 1.33
 -4 1 17 -0.29 2.46
 4 -1 -17 0.28 1.64
 -4 1 16 -0.58 2.09
 4 -1 -16 2.41 1.95
 -4 1 16 2.92 3.25
 -4 1 15 -3.25 4.83
 -4 1 15 -1.5 4.17
 -4 1 14 6.36 2.29
 4 -1 -14 4.12 2.81
 -4 1 14 12.4 5.15
 4 -1 -14 3.97 2.09
 -4 1 14 4.68 5.18
 -4 1 13 1.39 1.89
 -4 1 13 9.11 6.17
 4 -1 -13 1.22 2.59
 -4 1 13 2.82 5.27
 4 -1 -13 3.52 2.32
 4 -1 -12 234.22 12.83
 4 -1 -12 205.47 12.15
 -4 1 12 249.25 21.75
 4 -1 -12 226.02 19.51
 -4 1 12 206.33 11.57
 4 -1 -11 27.36 3.99
 4 -1 -11 34.1 6.51
 4 -1 -11 28.6 4.01
 -4 1 11 30.48 7.72
 4 -1 -11 30.82 6.85
 -4 1 11 31 3.84
 -4 1 10 22.4 3.11
 -4 1 10 24.36 6.41
 4 -1 -10 21.8 4.8
 4 -1 -10 20.17 3.22
 4 -1 -10 19.99 3.34
 4 -1 -10 37.27 7.33
 4 -1 -10 23.28 3.54
 4 -1 -9 238.4 12.26
 4 -1 -9 257.02 12.13
 4 -1 -9 232.35 11.85
 4 -1 -9 244.35 12.15
 -4 1 9 237.9 11.41
 -4 1 8 1064.88 42.91
 4 -1 -8 840.74 33.19
 4 -1 -8 905.12 33.23
 4 -1 -8 879.53 33.36
 4 -1 -8 789.82 32.71
 4 -1 -8 997.96 42.57
 -4 1 7 478.98 24.84
 4 -1 -7 471.49 25.71
 -4 1 6 11.68 3.75
 4 -1 -6 14.63 2.42
 -4 1 5 1058.86 46.3
 4 -1 -5 1037.72 40.79
 4 -1 -4 2962.69 104.79
 -4 1 4 3025.3 109.6
 4 -1 -3 3816.08 130.13
 4 -1 -3 3622.41 133.38
 -4 1 3 3630.74 133.01
 4 -1 -2 46.67 4.74
 4 -1 -2 45.23 5.57
 -4 1 2 49.72 5.55
 4 -1 -1 570.36 24.61
 4 -1 -1 540.64 25.56
 -4 1 1 531.76 24.32
 4 -1 0 2480.1 87.69
 -4 1 0 2629.26 87.12
 4 -1 1 1637.2 67.08
 4 -1 1 1614.85 61.23
 4 -1 2 116.51 11.07
 4 -1 2 111.09 8.31
 4 -1 3 453.85 24.91
 4 -1 3 344.47 19.57
 4 -1 4 1603.19 57.13
 4 -1 4 1757.49 65.05
 4 -1 5 1833.56 79.32
 -4 1 -5 1886.09 66.58
 4 -1 5 1806.1 70.52
 4 -1 5 1640.61 74.19
 4 -1 5 1907.65 70.7
 4 -1 5 1925.77 67.34
 4 -1 6 190.76 18.22
 -4 1 -6 190.54 10.23
 4 -1 6 201.78 10.82
 4 -1 7 233.86 19.92
 4 -1 7 263.02 22.34
 -4 1 -7 245.36 12.73
 4 -1 7 258.15 13.51
 4 -1 8 368.86 28.96
 4 -1 8 469.3 32.78
 -4 1 -8 604.6 34.28
 -4 1 -8 494.8 21.47
 4 -1 8 486.85 21.96
 -4 1 -9 829.21 33.17
 4 -1 9 889.5 48.57
 -4 1 -9 792.98 33.36
 4 -1 9 872.79 33.87
 -4 1 -9 828.78 45.3
 4 -1 10 306.54 26.02
 4 -1 10 315.1 27.03
 -4 1 -10 358.19 17.57
 4 -1 10 364.97 17.63
 4 -1 11 32.1 8.07
 -4 1 -11 41.89 5.11
 4 -1 11 42.31 5.08
 4 -1 12 554.29 24.2
 -4 1 -12 561.6 24.16
 4 -1 13 476.21 20.57
 -4 1 -14 116.74 6.56
 4 -1 14 106.98 6.66
 4 -1 15 31.77 2.76
 -4 0 19 0.25 0.98
 4 0 -18 63.98 4.58
 -4 0 18 75.91 5.15
 4 0 -17 12.61 2.57
 -4 0 17 11.76 3.1
 -4 0 16 4.35 2.17
 -4 0 16 6.09 3.06
 4 0 -16 4.37 2.06
 -4 0 15 333.62 28.46
 4 0 -14 15.33 3.4
 -4 0 14 23.7 5.49
 -4 0 14 22.62 3.82
 -4 0 14 18.28 7.83
 -4 0 14 28.39 8.79
 4 0 -14 22.08 4.01
 4 0 -13 41.5 4.94
 -4 0 13 26.61 5.89
 -4 0 13 34.58 4.52
 -4 0 13 22.87 8.11
 4 0 -13 42.32 8.78
 -4 0 13 39.81 10.09
 4 0 -13 23.43 4.28
 -4 0 12 42.19 4.69
 -4 0 12 29.88 5.75
 4 0 -12 43.06 5.01
 4 0 -12 32.6 7.73
 -4 0 12 39.74 9.03
 4 0 -12 42.65 4.91
 -4 0 11 621.65 24.37
 4 0 -11 614.27 24.83
 4 0 -11 638.86 35.65
 -4 0 11 638.85 36.47
 4 0 -11 638.49 25.12
 -4 0 10 909.94 30.61
 4 0 -10 825.28 30.76
 4 0 -10 838.19 30.71
 4 0 -10 886.51 42.37
 4 0 -9 2156.33 84.44
 4 0 -9 2021.45 73.1
 -4 0 9 2044.39 72.51
 4 0 -9 1958.73 72.78
 4 0 -9 2079.4 73.18
 4 0 -8 153.98 8.34
 4 0 -8 142.51 8.08
 -4 0 8 158.51 13.5
 4 0 -8 141.48 8.71
 4 0 -7 611.94 30.87
 -4 0 7 600.42 29.55
 4 0 -6 2010.96 76.65
 -4 0 6 1866.19 73.78
 -4 0 6 2028.22 78.03
 4 0 -5 4842.52 171.52
 -4 0 5 5055.54 176.59
 4 0 -4 1188.39 46.43
 -4 0 4 1259.98 50.12
 4 0 -3 2436.26 87.28
 4 0 -3 2466.54 89.72
 -4 0 3 2329.28 89.38
 4 0 -2 9415.43 329.02
 4 0 -2 9999 327.8
 -4 0 2 9102.3 328.67
 4 0 -1 3711.04 133.11
 4 0 -1 3542.77 133.79
 -4 0 1 3983.09 134.12
 4 0 0 940.19 37.56
 4 0 0 891.41 33.09
 -4 0 -1 672.93 30.19
 4 0 1 693.72 27.69
 4 0 1 618.08 30.34
 4 0 2 2243.69 82.62
 4 0 2 2234 86.1
 4 0 3 3662.42 138.97
 4 0 3 4243.8 145.05
 -4 0 -4 1082.33 41.2
 4 0 4 1146.1 41.66
 4 0 4 1189.38 48.89
 -4 0 -5 1.92 1.41
 4 0 5 4.34 3.41
 4 0 5 0.84 3.07
 4 0 5 0.8 1.56
 -4 0 -6 1126.06 41.85
 -4 0 -6 1111.24 41.75
 4 0 6 1136.29 43.29
 4 0 6 1117.08 55.21
 -4 0 -6 1105.05 42.71
 -4 0 -7 2121.57 92.2
 -4 0 -7 2271.01 79.68
 4 0 7 2258.37 96.16
 4 0 7 2503.93 95.69
 -4 0 -7 2202.25 80.85
 4 0 7 2253.1 81.36
 -4 0 -7 2218.87 79.43
 -4 0 -8 183.03 11.05
 4 0 8 191.2 11.43
 4 0 8 174.54 18.04
 4 0 8 183.78 19.21
 -4 0 -8 192.59 10.09
 4 0 9 21.89 3.93
 -4 0 -9 17.68 3.76
 4 0 9 26.73 7.51
 4 0 9 14.46 7.15
 -4 0 -9 23.98 3.8
 4 0 10 657.8 40.44
 -4 0 -10 622.64 27.15
 4 0 10 606.7 26.97
 4 0 10 634.72 39.54
 4 0 11 715.67 42.57
 4 0 11 746.69 42.39
 -4 0 -11 702.35 29.41
 4 0 11 656.74 29.09
 -4 0 -12 193.22 11.04
 4 0 12 171.12 10.69
 -4 0 -13 4.07 1.82
 4 0 13 4.13 2.3
 -4 0 -14 81.96 4.98
 4 0 14 71.07 5.34
 4 0 15 192.11 8.61
 -4 -1 19 1.73 0.94
 4 1 -18 13.15 2
 -4 -1 18 13.46 2.43
 -4 -1 17 115.66 7.43
 4 1 -17 99.85 6.75
 -4 -1 16 375.18 17.29
 4 1 -16 351.1 16.6
 -4 -1 16 334.05 16.45
 -4 -1 15 121.45 15.59
 -4 -1 14 12.03 4.4
 4 1 -14 2.89 4.01
 4 1 -14 6.57 2.7
 4 1 -14 4.87 2.45
 -4 -1 14 6.44 4.47
 -4 -1 14 2.7 2.15
 -4 -1 13 33.7 4.55
 -4 -1 13 36.88 5.82
 4 1 -13 28.86 7.5
 4 1 -13 31.1 4.45
 4 1 -13 26.25 4.19
 -4 -1 13 46.54 10.09
 -4 -1 13 31.83 8.74
 -4 -1 12 879.79 36.89
 -4 -1 12 1030.81 38.6
 4 1 -12 931.47 49.83
 4 1 -12 941.66 37.4
 4 1 -12 925.91 37.46
 -4 -1 12 934.09 50.59
 -4 -1 12 892.49 50.9
 -4 -1 11 1348.85 50.99
 4 1 -11 1406.03 64.51
 4 1 -11 1286.47 50.99
 4 1 -11 1268.96 50.94
 -4 -1 11 1391.28 64.95
 -4 -1 11 1324.13 65.39
 -4 -1 10 299.61 14.16
 -4 -1 10 314.52 15.32
 4 1 -10 308.82 22.71
 4 1 -10 264.03 13.94
 4 1 -10 295.99 14.35
 -4 -1 10 325.6 23.3
 -4 -1 10 275.22 22.75
 -4 -1 9 704.48 26.56
 4 1 -9 627.73 25.65
 4 1 -9 620.54 25.55
 -4 -1 9 594.77 25.19
 4 1 -9 652.1 35.17
 -4 -1 9 674.57 36.54
 4 1 -8 2602.6 94.06
 4 1 -8 2650.49 94.19
 4 1 -7 2689.8 107.55
 -4 -1 7 2769.71 108.9
 -4 -1 7 3004.81 107.17
 4 1 -6 582.34 28.66
 -4 -1 6 524.44 28.51
 4 1 -5 653.82 30.66
 -4 -1 5 631.07 31.01
 4 1 -4 2733.41 100.81
 -4 -1 4 2861.91 103.75
 4 1 -3 7427.93 264.51
 4 1 -3 7575.18 263.29
 -4 -1 3 7823.29 265.48
 4 1 -2 2471.29 93.58
 4 1 -2 2664.95 93.32
 -4 -1 2 2488 93.92
 4 1 -1 64.33 6.81
 4 1 -1 60.73 6.48
 -4 -1 1 74.03 7.31
 4 1 0 1518.31 58.75
 -4 -1 0 1468.42 58.7
 4 1 1 3129.15 115.26
 4 1 2 1055.68 43.45
 4 1 2 1087.67 46.63
 4 1 3 3.88 2.82
 4 1 3 2.41 2.37
 -4 -1 -4 488.73 19.79
 4 1 4 506.87 26.52
 4 1 4 465.91 19.79
 -4 -1 -5 1274.58 47.14
 -4 -1 -5 1304.47 46.62
 4 1 5 1262.42 58.66
 4 1 5 1238.59 47.35
 -4 -1 -6 506.85 20.83
 -4 -1 -6 520.66 20.95
 4 1 6 509.5 21.83
 4 1 6 474.92 29.57
 -4 -1 -6 499.42 21.5
 4 1 6 482.56 31.44
 -4 -1 -7 2.97 1.66
 -4 -1 -7 1.58 1.49
 4 1 7 -1.33 3.7
 -4 -1 -7 3.9 2.02
 4 1 7 5.57 2.37
 4 1 7 2.42 3.59
 -4 -1 -8 98.51 7.73
 4 1 8 109.2 14.28
 -4 -1 -8 111.86 7.31
 4 1 8 111.92 8.19
 4 1 8 134.06 15.63
 -4 -1 -9 310.76 16.23
 4 1 9 329.14 26.53
 -4 -1 -9 325 15.36
 -4 -1 -9 329.23 16.63
 4 1 9 333.26 26.57
 -4 -1 -10 245.17 13.35
 -4 -1 -10 258.07 13.74
 4 1 10 243.62 13.55
 4 1 11 2.62 3.37
 4 1 11 2.94 4.63
 4 1 12 59.11 5.69
 -4 -1 -12 59.84 5.69
 -4 -1 -12 50.79 4.44
 -4 -1 -13 28.13 3.17
 4 1 13 27.91 3.76
 4 1 14 32.52 3.47
 4 1 15 2.6 1.14
 -4 -2 19 16.59 1.81
 -4 -2 19 8.19 1.5
 -4 -2 18 86.88 4.96
 4 2 -18 113.26 5.64
 4 2 -17 229.54 11.07
 -4 -2 17 230.91 11.75
 -4 -2 16 71.01 6.19
 4 2 -16 67.93 5.58
 -4 -2 16 63.87 5.84
 -4 -2 15 5.86 5.32
 4 2 -15 -1.42 2.98
 -4 -2 14 86.54 7.35
 -4 -2 14 85.58 7.9
 -4 -2 14 79.1 13.37
 4 2 -14 87.67 13.14
 4 2 -14 100.21 7.77
 4 2 -14 92.17 7.16
 -4 -2 13 153.72 10.38
 -4 -2 13 177.23 11.38
 -4 -2 13 166.75 18.51
 4 2 -13 187.44 19.23
 4 2 -13 174.53 10.87
 4 2 -13 173.83 10.51
 -4 -2 12 44.89 5.07
 -4 -2 12 43.11 5.85
 -4 -2 12 39.69 9.38
 4 2 -12 41.89 9.22
 4 2 -12 48.37 5.09
 4 2 -12 47.02 4.98
 -4 -2 11 3.06 2.2
 -4 -2 11 2.82 3.53
 -4 -2 11 -1.36 3.49
 4 2 -11 4.01 3.14
 4 2 -11 -0.34 2.13
 4 2 -11 4.86 2.18
 -4 -2 10 257.37 12.89
 -4 -2 10 268.35 13.51
 -4 -2 10 280.95 21.99
 4 2 -10 251.82 20.75
 4 2 -10 233.64 12.53
 4 2 -10 238.43 12.55
 -4 -2 9 1053.92 39.97
 -4 -2 9 1088.68 51.58
 4 2 -9 927.82 49.56
 4 2 -9 983.08 39.66
 4 2 -9 1005.93 39.65
 -4 -2 8 1407.55 51.57
 -4 -2 8 1514.08 51.84
 4 2 -8 1414.43 51.54
 4 2 -8 1330.6 51.26
 4 2 -7 146.06 13.09
 -4 -2 7 121.22 12.32
 4 2 -6 625.55 31.73
 -4 -2 6 662.36 32.67
 4 2 -5 1555.84 62.56
 -4 -2 5 1542.3 62.98
 -4 -2 4 1440.63 58.53
 4 2 -4 1449.47 56.87
 -4 -2 3 99.83 9.22
 4 2 -3 103.25 8.73
 4 2 -3 106.87 9.04
 -4 -2 2 1076.55 43.67
 4 2 -2 993.47 42.15
 4 2 -2 1018.92 42.53
 -4 -2 1 803.84 36.05
 4 2 -1 815.71 35.14
 4 2 -1 820.43 35.59
 -4 -2 0 604.8 29.64
 4 2 0 649.27 29.97
 4 2 1 164.21 12.52
 4 2 2 384.33 22.27
 4 2 3 8.08 3.89
 4 2 3 5.98 2.8
 -4 -2 -3 6.06 2
 4 2 4 19.16 2.74
 -4 -2 -4 22.94 2.99
 4 2 4 18.3 4.85
 4 2 5 3.24 3.41
 4 2 5 5.5 1.99
 -4 -2 -5 4.29 1.88
 -4 -2 -5 6.85 1.96
 -4 -2 -6 1.35 1.67
 4 2 6 2.81 1.97
 -4 -2 -6 2.41 1.82
 4 2 6 1.11 3.08
 -4 -2 -6 4.86 2.18
 4 2 6 -1.21 3.36
 -4 -2 -7 47.17 4.52
 4 2 7 42.82 4.83
 -4 -2 -7 43.44 4.78
 -4 -2 -7 44.75 4.47
 4 2 7 37.19 8.38
 4 2 8 57.64 10.11
 4 2 8 45.95 5.04
 4 2 8 33.63 7.92
 -4 -2 -8 45.32 5.01
 -4 -2 -8 41.2 4.41
 -4 -2 -9 -0.78 2.29
 4 2 9 2.8 3.6
 -4 -2 -9 -0.66 1.86
 4 2 9 -1.52 5.53
 -4 -2 -9 -0.4 2.47
 4 2 10 7.79 5.44
 4 2 10 15.97 3.67
 -4 -2 -10 14.24 3.5
 -4 -2 -10 9.47 3.1
 4 2 10 16.11 5.65
 -4 -2 -11 2.33 1.89
 4 2 11 4.44 5.38
 -4 -2 -12 4.09 2.12
 4 2 12 5.51 2.56
 -4 -2 -12 1.92 1.67
 4 2 13 26.02 3.51
 -4 -2 -13 17.09 2.3
 4 2 14 35.1 3.43
 4 2 15 21.68 2.04
 -4 -3 19 1.19 0.73
 -4 -3 18 17.23 1.91
 -4 -3 18 18.46 2.46
 4 3 -17 58.8 4.29
 -4 -3 17 61.22 5.1
 -4 -3 16 4.23 2.54
 4 3 -16 5.19 1.91
 4 3 -15 17.51 6.52
 -4 -3 15 17.72 6.26
 -4 -3 14 153.1 17.81
 4 3 -14 173.1 19.43
 4 3 -14 180.89 11.41
 4 3 -14 190.58 10.93
 -4 -3 14 182.74 11.43
 -4 -3 14 221.06 12.29
 4 3 -13 1.38 1.95
 4 3 -13 -3.14 5.94
 -4 -3 13 4.47 4.95
 4 3 -13 1.97 2.02
 -4 -3 13 3.17 3.25
 -4 -3 13 3.23 2.4
 4 3 -12 5.35 2.06
 4 3 -12 7.55 4.76
 -4 -3 12 5.74 5
 4 3 -12 5.23 2.29
 -4 -3 12 7.52 3.58
 -4 -3 12 4.63 2.69
 4 3 -11 41.79 4.62
 4 3 -11 47.82 9.81
 -4 -3 11 54.94 9.97
 4 3 -11 50.39 5.12
 -4 -3 11 51.89 5.5
 -4 -3 11 47.17 5.13
 4 3 -10 19.05 3.14
 4 3 -10 26.84 7.01
 -4 -3 10 28.16 7.19
 4 3 -10 19.7 3.3
 -4 -3 10 24.35 4.04
 -4 -3 10 26.93 3.71
 4 3 -9 167.64 9.43
 4 3 -9 178.78 16.99
 -4 -3 9 151.26 15.44
 4 3 -9 184.94 9.93
 -4 -3 9 184.97 10.12
 -4 -3 9 201.7 10.41
 4 3 -8 39.21 3.75
 -4 -3 8 48.42 4.46
 -4 -3 8 41.49 4.13
 4 3 -8 43.66 4.03
 4 3 -8 48.84 7.91
 -4 -3 7 109.39 11.63
 4 3 -6 10.16 3.78
 -4 -3 6 14.27 4.72
 4 3 -5 628.37 31.12
 -4 -3 5 647.81 31.8
 4 3 -4 102.88 9.36
 -4 -3 4 97.87 9.7
 4 3 -4 86.83 8.85
 -4 -3 3 211.98 14.61
 4 3 -3 204.95 13.91
 4 3 -3 190.39 12.94
 -4 -3 2 -0.63 2.82
 4 3 -2 1.02 2.26
 4 3 -2 3.54 2.7
 -4 -3 1 207.02 14.02
 -4 -3 1 166.56 7.32
 4 3 -1 174.24 11.9
 4 3 -1 173.02 12.79
 4 3 0 7 3.29
 -4 -3 0 10.24 3.73
 4 3 1 105.86 10.17
 4 3 2 31.38 5.89
 -4 -3 -3 114.95 6.9
 4 3 3 117.91 6.88
 4 3 4 2.89 2.68
 4 3 4 0.49 1.3
 -4 -3 -4 2.78 1.72
 4 3 5 48.67 4.61
 4 3 5 62.18 9.09
 4 3 5 34.61 7.53
 4 3 5 52.71 8.46
 -4 -3 -5 41.9 4.25
 -4 -3 -5 54.42 4.76
 4 3 6 153.36 16.06
 -4 -3 -6 155.24 9.28
 4 3 6 168.38 16.46
 4 3 6 161.54 9.65
 -4 -3 -6 169.71 9.78
 4 3 7 50.2 9.68
 -4 -3 -7 64.86 5.71
 -4 -3 -7 78.06 6.19
 4 3 7 73.77 6.24
 4 3 7 80.08 12.19
 -4 -3 -7 63.72 6.03
 4 3 8 147.86 9.73
 -4 -3 -8 149.92 9.33
 4 3 8 168.31 17.49
 4 3 8 134.82 16.47
 -4 -3 -8 150.25 9.86
 -4 -3 -9 10.93 2.96
 -4 -3 -9 6.96 2.6
 4 3 9 10.68 4.66
 4 3 9 20.1 7.44
 -4 -3 -9 7.58 2.86
 -4 -3 -10 353.54 17.38
 -4 -3 -10 366.74 17.64
 -4 -3 -10 333.86 16.41
 -4 -3 -11 194.89 11.57
 -4 -3 -12 10.04 2.79
 4 3 12 15.5 3.27
 -4 -3 -12 10.58 2.4
 4 3 13 21.72 3.18
 -4 -3 -13 20.39 2.43
 4 3 14 29.24 3
 -4 -4 18 18.57 1.99
 -4 -4 18 20.86 2.47
 -4 -4 18 16.1 2.24
 -4 -4 17 50.32 4.46
 4 4 -16 -0.42 1.27
 -4 -4 16 1.24 2.09
 4 4 -15 113.37 8.23
 4 4 -15 113.34 7.32
 -4 -4 14 39.65 5.12
 -4 -4 14 37.05 8.39
 4 4 -14 34.93 8.77
 4 4 -14 38.33 4.86
 -4 -4 14 43.56 5.3
 4 4 -14 45.23 4.53
 -4 -4 13 75.26 6.92
 4 4 -13 71.97 6.43
 4 4 -13 82.34 12.69
 -4 -4 13 55.34 10.39
 -4 -4 13 76.03 6.81
 4 4 -13 74.18 6.08
 4 4 -12 15.14 3.3
 4 4 -12 25.08 7.55
 -4 -4 12 8.35 5.29
 -4 -4 12 17.72 3.91
 -4 -4 12 11.61 2.98
 4 4 -12 16.63 3.02
 4 4 -11 17.42 3.06
 4 4 -11 20.6 6.58
 -4 -4 11 13.2 5.4
 -4 -4 11 21.71 3.94
 -4 -4 11 14.63 3.3
 4 4 -11 19.58 3.25
 4 4 -10 283.88 13.82
 -4 -4 10 265.88 21.94
 4 4 -10 308.6 24.1
 -4 -4 10 293.78 14.43
 -4 -4 10 274.09 13.91
 4 4 -10 259.28 13.06
 4 4 -9 156.41 8.69
 -4 -4 9 164.77 15.72
 4 4 -9 132.37 14.77
 -4 -4 9 154.74 9.13
 -4 -4 9 157.92 8.89
 4 4 -9 116.38 7.69
 4 4 -8 271.61 13.32
 4 4 -8 329.71 23.12
 -4 -4 8 327.8 14.27
 4 4 -8 311.25 13.89
 -4 -4 8 340.74 22.58
 -4 -4 7 176.81 9.06
 4 4 -6 5.01 3.04
 -4 -4 6 5.85 3.62
 4 4 -5 485.43 26.15
 -4 -4 5 475.6 26.49
 4 4 -4 1666.15 65.75
 -4 -4 4 1662.45 67
 4 4 -4 1617.05 64.75
 4 4 -4 1633.37 66.5
 -4 -4 3 341.97 20.2
 4 4 -3 321.75 19.62
 4 4 -3 311.6 17.85
 4 4 -2 57.77 6.59
 4 4 -2 65.33 7.86
 -4 -4 2 59.13 8
 4 4 -1 371.19 19.71
 4 4 -1 399.48 22.06
 -4 -4 1 408.44 22.71
 -4 -4 1 361.92 15.37
 4 4 0 933.32 42.44
 -4 -4 0 968.65 43.68
 4 4 1 1321.76 56.18
 -4 -4 -2 42.64 3.82
 -4 -4 -2 41.62 3.72
 4 4 3 608.49 32.87
 -4 -4 -3 625.13 24.38
 4 4 3 625.13 24.45
 -4 -4 -3 595.56 24.51
 4 4 4 1403.96 63.52
 -4 -4 -4 1470.36 53.29
 4 4 4 1466.53 52.95
 -4 -4 -4 1471.61 53.16
 4 4 5 1078.16 52.81
 4 4 5 1119.64 53.6
 4 4 5 1072.62 41.66
 4 4 5 1009.54 52
 -4 -4 -5 1135.78 42.11
 -4 -4 -5 1121.28 42.09
 4 4 6 15.96 5.37
 4 4 6 23.86 6.36
 4 4 6 24.15 3.49
 -4 -4 -6 22.25 3.38
 -4 -4 -6 22.53 3.64
 -4 -4 -7 80.57 6.46
 -4 -4 -7 78.91 6.55
 4 4 7 77.11 11.85
 -4 -4 -7 68.05 6.58
 4 4 7 91.29 13.03
 4 4 7 79.77 6.55
 -4 -4 -8 539.92 23.6
 4 4 8 517.5 33.45
 -4 -4 -8 543.52 24.14
 4 4 8 553.82 36.17
 -4 -4 -8 519.03 23.82
 4 4 8 538.83 23.79
 -4 -4 -9 461.57 21.23
 4 4 9 442.91 32.6
 -4 -4 -9 448.78 20.54
 -4 -4 -9 437.5 20.9
 4 4 10 53.09 10.87
 -4 -4 -10 49.1 5.54
 4 4 11 1.83 2.27
 -4 -4 -11 0.7 2.02
 4 4 12 175.5 10.26
 -4 -4 -12 181.58 9.59
 -4 -4 -12 189.27 10.32
 -4 -4 -13 111.75 6.06
 4 4 13 103.51 6.76
 4 4 14 61.39 4.08
 -4 -5 18 10.9 1.56
 -4 -5 18 13.82 1.94
 -4 -5 18 10.21 1.7
 -4 -5 17 1.14 1.62
 -4 -5 17 -0.23 1.54
 -4 -5 16 78.64 6.05
 -4 -5 15 202.28 11.39
 4 5 -14 160.11 18.42
 -4 -5 14 151.66 9.87
 4 5 -13 65.4 11.7
 -4 -5 13 56.19 5.83
 4 5 -13 67.27 6.11
 4 5 -12 104.6 7.64
 4 5 -12 87.71 6.57
 4 5 -12 94.9 14.02
 -4 -5 12 115.39 8.22
 -4 -5 12 112.01 13.91
 4 5 -11 1268.63 48.98
 4 5 -11 1255.4 47.98
 4 5 -11 1392.03 66.27
 -4 -5 11 1378.57 49.78
 -4 -5 11 1256.59 61.57
 4 5 -10 1101.54 41.62
 4 5 -10 1038.34 40.64
 4 5 -10 1114.8 56.34
 -4 -5 10 1123.87 42.15
 -4 -5 10 1133.51 54.49
 4 5 -9 316.84 14.91
 4 5 -9 310.84 14.39
 4 5 -9 298.55 23.98
 -4 -5 9 350 15.59
 -4 -5 9 375.71 24.95
 4 5 -8 75.73 5.21
 4 5 -8 67.67 10.01
 -4 -5 8 59.59 5.01
 -4 -5 8 65.31 9.54
 4 5 -8 58.9 4.59
 -4 -5 7 875.17 30.8
 4 5 -7 852.06 41.55
 -4 -5 6 1395.3 50.46
 -4 -5 5 1729.35 63.13
 4 5 -5 1747.14 71.48
 -4 -5 5 1896.96 73.32
 -4 -5 4 7.24 3.39
 4 5 -4 5.5 2.74
 -4 -5 4 8.85 2.19
 -4 -5 4 9.71 1.91
 4 5 -4 13.03 4.02
 -4 -5 3 1487.59 60.98
 4 5 -3 1368.2 56.86
 4 5 -3 1482.96 60.9
 -4 -5 2 2905.37 105.52
 -4 -5 2 2890.63 112
 4 5 -2 3017.3 107.95
 4 5 -2 2953.15 112.05
 -4 -5 1 2507.47 90
 -4 -5 1 2490.06 98.7
 4 5 -1 2698.17 99.21
 -4 -5 0 486.33 19.5
 -4 -5 -1 240.87 11.19
 -4 -5 -1 237.96 11.29
 -4 -5 -2 2161.5 78.57
 4 5 2 2189.59 89.13
 -4 -5 -2 2268.56 78.97
 4 5 2 2249.94 78.52
 -4 -5 -3 1247.45 47.35
 -4 -5 -3 1311.67 46.9
 -4 -5 -3 1282.38 47.71
 4 5 3 1368.27 59
 4 5 3 1283.81 47.31
 4 5 4 466.54 20.15
 -4 -5 -4 469.92 20.81
 -4 -5 -4 500.46 20.78
 -4 -5 -4 478.11 19.57
 4 5 4 482.96 29.64
 4 5 4 486.98 29.77
 -4 -5 -5 119.56 8.13
 -4 -5 -5 123.74 8.36
 4 5 5 130.34 8.04
 4 5 5 145.23 15.03
 4 5 5 131.87 14.63
 4 5 5 122.91 14.27
 -4 -5 -6 745.42 30.83
 4 5 6 732.57 30.25
 4 5 6 743.51 41.39
 -4 -5 -6 768.74 30.88
 4 5 6 743.7 42.38
 -4 -5 -7 865.62 34.74
 -4 -5 -7 907.01 35.17
 4 5 7 751.11 46.37
 -4 -5 -7 906.1 35.34
 4 5 7 733.37 44.16
 4 5 7 843.02 34.35
 4 5 8 98.96 14.35
 -4 -5 -8 78.19 6.77
 -4 -5 -8 84.31 7.08
 -4 -5 -8 81.61 7.27
 4 5 9 116.1 15.51
 -4 -5 -9 109.39 8.02
 -4 -5 -9 97.41 7.86
 -4 -5 -9 99.84 7.81
 4 5 10 145.35 17.83
 -4 -5 -11 195.21 10.78
 4 5 11 182.43 10.81
 -4 -5 -12 8.37 2.1
 4 5 12 8.59 2.4
 -4 -5 -13 2.02 1.32
 4 5 13 1.01 1.48
 4 5 14 71.35 4.09
 -4 -6 18 45.46 2.96
 -4 -6 18 44.12 3.12
 -4 -6 17 352.32 15.18
 -4 -6 17 366.77 15.23
 -4 -6 16 299.19 13.83
 -4 -6 16 279.09 13.68
 -4 -6 15 222.12 11.82
 -4 -6 15 211.57 11.81
 4 6 -14 4.64 3.98
 4 6 -13 212.69 12.09
 -4 -6 13 228.93 12.81
 4 6 -12 363.67 17.04
 -4 -6 12 343.84 17.43
 4 6 -12 361.31 29.13
 4 6 -11 558.83 24.08
 4 6 -11 583.02 38.25
 -4 -6 11 579.84 24.87
 4 6 -10 41.53 4.36
 4 6 -10 38.08 8.68
 -4 -6 10 49.46 8.98
 -4 -6 10 44.04 4.83
 4 6 -9 188.9 10.04
 4 6 -9 166.45 17.76
 -4 -6 9 184.72 17.16
 -4 -6 9 190.85 10.58
 4 6 -8 2772.4 98.87
 -4 -6 8 2909.58 112.5
 -4 -6 8 2861.29 99.89
 4 6 -8 2860.36 114.26
 -4 -6 7 1842.5 75.25
 4 6 -7 1715.41 62.45
 4 6 -7 1778.7 75.98
 -4 -6 7 1748.45 63.57
 -4 -6 7 1828.7 64.48
 4 6 -6 139.21 13.46
 -4 -6 6 147.45 8.14
 -4 -6 6 146.88 8.69
 -4 -6 5 288.79 13.53
 -4 -6 5 310.41 14.03
 4 6 -5 289.51 18.39
 -4 -6 5 297.9 13.28
 -4 -6 4 2283.16 79.66
 4 6 -4 2292.66 87.58
 -4 -6 4 2215.73 79.97
 4 6 -4 2259.39 90.65
 4 6 -4 2221.39 85.58
 -4 -6 4 2243.63 79.16
 -4 -6 3 2513.21 89.28
 -4 -6 3 2554.08 89.46
 -4 -6 3 2590.64 89.89
 4 6 -3 2522.84 94.75
 -4 -6 2 564.54 22.3
 -4 -6 2 539.08 21.89
 -4 -6 2 548.51 21.88
 -4 -6 2 550.87 25.53
 4 6 -2 551.02 26
 -4 -6 1 309.05 13.84
 -4 -6 1 321.53 14.19
 -4 -6 0 1262.09 46.71
 4 6 0 1317.19 57.38
 -4 -6 0 1321.61 47.15
 -4 -6 0 1248.84 46.74
 -4 -6 -1 2361.05 83.76
 -4 -6 -1 2400.45 83.94
 4 6 1 2287.22 94.55
 4 6 2 208.64 10.17
 4 6 2 194.8 17
 -4 -6 -2 203.23 10.59
 -4 -6 -2 206.21 10.42
 -4 -6 -3 13.53 2.41
 -4 -6 -3 7.52 2.36
 4 6 3 13.95 2.33
 -4 -6 -3 11.58 2.47
 -4 -6 -3 8.24 2.22
 -4 -6 -4 181.85 9.71
 4 6 4 172.53 9.7
 4 6 4 183.45 17.27
 -4 -6 -4 196.53 10.58
 -4 -6 -4 190.94 10.84
 -4 -6 -5 479.93 20.97
 -4 -6 -5 475.41 19.75
 4 6 5 435.12 29.82
 4 6 5 450.65 20.04
 -4 -6 -5 474.96 21.27
 4 6 5 466.94 31.26
 4 6 5 414.56 28.6
 4 6 6 177.1 17.04
 -4 -6 -6 163.96 10.26
 4 6 6 144.24 9.18
 -4 -6 -6 159.84 10.05
 4 6 6 149.86 17.11
 4 6 7 -1.54 3.62
 -4 -6 -7 1.19 2.08
 -4 -6 -7 3.86 2.39
 4 6 7 0.66 1.59
 -4 -6 -7 3.26 2.35
 -4 -6 -7 -0.39 2.06
 -4 -6 -8 286.38 15.05
 -4 -6 -8 261.79 14.31
 -4 -6 -8 294.8 15.04
 4 6 8 275.22 24.87
 4 6 9 186.57 19.93
 -4 -6 -10 57.12 5.34
 -4 -6 -10 50.32 5.15
 4 6 11 28.48 3.75
 -4 -6 -12 81.55 5.34
 4 6 12 63.64 5.17
 -4 -6 -13 30.26 2.57
 4 6 13 26.8 2.72
 -4 -7 17 184.09 8.43
 -4 -7 17 175.29 8.37
 -4 -7 17 161.24 8.01
 -4 -7 16 77.25 5.42
 -4 -7 16 65.96 5.09
 -4 -7 15 11.44 2.68
 -4 -7 15 15.25 2.82
 -4 -7 14 220.97 12.46
 -4 -7 14 235.78 12.42
 4 7 -13 263.36 24.02
 -4 -7 12 54.29 5.92
 -4 -7 12 70.47 6.38
 4 7 -11 30.02 8.16
 -4 -7 11 18.08 3.77
 -4 -7 11 24.06 3.84
 -4 -7 10 264.7 14.52
 -4 -7 10 292.78 14.58
 4 7 -10 257.81 23.54
 -4 -7 9 1097.17 43.78
 4 7 -9 1163.55 57.56
 -4 -7 9 1136.7 43.28
 -4 -7 8 361.48 17.18
 -4 -7 8 391.6 25.45
 4 7 -8 336.43 25.58
 -4 -7 8 346.05 16.48
 -4 -7 7 4.18 3.29
 4 7 -7 11.28 4.59
 -4 -7 7 2.31 1.9
 -4 -7 7 6.67 2.09
 4 7 -6 925.05 43.95
 -4 -7 6 886.15 33.7
 -4 -7 6 891.93 34.46
 -4 -7 6 857.35 33.89
 -4 -7 5 898.06 35.41
 4 7 -5 864.38 40.67
 4 7 -5 953.27 47.13
 -4 -7 5 950.16 35.28
 -4 -7 5 937.68 45.15
 -4 -7 5 943.45 36.05
 4 7 -4 494.04 30.81
 -4 -7 4 545.06 30.6
 -4 -7 4 519.36 21.61
 -4 -7 4 519.71 21.26
 -4 -7 4 525.49 21.41
 -4 -7 4 533.57 22.16
 4 7 -3 53.01 8.63
 -4 -7 3 38.47 3.7
 -4 -7 3 36.43 6.77
 -4 -7 3 47.89 4.2
 -4 -7 3 41.03 5.96
 -4 -7 3 41.37 4.1
 -4 -7 2 649.82 25.75
 -4 -7 2 640.48 25.21
 4 7 -2 673.61 35.6
 -4 -7 2 622.96 29.61
 -4 -7 2 611.86 24.87
 -4 -7 1 370.12 16.4
 4 7 -1 402.38 25.82
 -4 -7 1 395.28 17.11
 -4 -7 0 713.48 27.87
 -4 -7 0 698.65 27.74
 4 7 0 728.02 38.27
 4 7 1 50 4.1
 -4 -7 -1 50.37 4.47
 4 7 1 51.97 8.59
 -4 -7 -1 53.06 4.13
 -4 -7 -1 58.42 4.79
 4 7 2 210.43 10.33
 4 7 2 213.96 18.3
 -4 -7 -2 204.55 10.89
 -4 -7 -2 209.44 10.83
 4 7 3 241.83 19.98
 -4 -7 -3 233.15 12.82
 -4 -7 -3 239.43 12.33
 -4 -7 -3 238.81 12.03
 4 7 4 13.56 4.69
 -4 -7 -4 14.77 3.18
 -4 -7 -4 11.76 2.8
 -4 -7 -4 15.68 2.7
 -4 -7 -5 50.8 5.57
 4 7 5 62.12 10.32
 4 7 5 54.22 10.42
 -4 -7 -5 49.1 5.19
 4 7 5 52.91 9.08
 -4 -7 -5 57.25 5.02
 -4 -7 -6 95.57 7.46
 4 7 6 98.83 13.93
 -4 -7 -6 98.86 6.74
 -4 -7 -6 98.56 7.94
 -4 -7 -7 87.69 7.32
 -4 -7 -7 79.61 6.95
 4 7 8 22.32 7.35
 -4 -7 -8 29.14 4.32
 -4 -7 -8 27.8 4.09
 -4 -7 -9 29.63 4.28
 -4 -7 -9 38.4 4.18
 -4 -7 -9 42.27 4.68
 4 7 9 28.97 7.6
 -4 -7 -10 30.41 3.9
 4 7 11 3.93 1.99
 -4 -7 -12 0.37 1.38
 4 7 12 0.19 1.28
 -4 -7 -13 52.02 3.2
 -4 -8 17 86.72 5.05
 -4 -8 17 105.2 5.29
 -4 -8 16 7.5 1.93
 -4 -8 16 7.66 1.79
 -4 -8 16 10.71 2.09
 -4 -8 15 92.81 6.35
 -4 -8 15 85.06 6.14
 -4 -8 14 93.02 6.93
 -4 -8 14 86.58 6.64
 4 8 -13 71.15 11.6
 -4 -8 13 61.49 5.86
 -4 -8 13 55.03 5.52
 -4 -8 12 29.62 4.21
 -4 -8 12 25.55 4.16
 4 8 -12 24.79 7.68
 -4 -8 11 7.99 2.68
 4 8 -11 1.55 2.83
 -4 -8 11 2.83 2.55
 4 8 -10 234.06 22.2
 -4 -8 10 244.45 13.77
 -4 -8 10 243.07 13.27
 -4 -8 9 8.97 2.48
 -4 -8 9 6.67 2.59
 4 8 -9 11.29 5.14
 -4 -8 8 10.56 2.73
 4 8 -8 10.37 5.1
 -4 -8 8 12.47 3.09
 -4 -8 7 65.52 5.78
 -4 -8 7 77.97 6.07
 4 8 -7 82.62 11.04
 -4 -8 7 65.8 6.13
 -4 -8 6 160.17 10.25
 4 8 -6 173.71 15.75
 -4 -8 6 193.26 10.46
 -4 -8 6 183.75 10.2
 4 8 -6 191.68 18.59
 -4 -8 5 24.07 3.28
 -4 -8 5 21.93 3.42
 -4 -8 5 31.75 6.63
 -4 -8 5 27.19 3.45
 4 8 -5 26.77 5.61
 4 8 -5 30.12 7.14
 4 8 -4 10.88 4.59
 -4 -8 4 11.69 4.33
 -4 -8 4 10.95 2.58
 -4 -8 4 11.68 2.11
 -4 -8 4 8.04 3.53
 -4 -8 4 10.39 2.39
 -4 -8 4 11.01 2.52
 -4 -8 3 152.09 9.29
 -4 -8 3 153.83 8.87
 -4 -8 3 159.83 8.23
 4 8 -3 161.11 15.91
 4 8 -2 97.54 11.95
 -4 -8 2 78.52 6.24
 4 8 -1 85.12 11.25
 -4 -8 1 83.03 6.32
 -4 -8 1 75.36 5.57
 -4 -8 0 140.99 8.12
 -4 -8 0 127.95 7.79
 4 8 0 128.85 14.15
 -4 -8 0 126.6 7.7
 -4 -8 -1 10.63 2.71
 -4 -8 -1 12.04 2.24
 4 8 1 16.37 5.22
 -4 -8 -1 14.45 2.51
 -4 -8 -1 13.08 2.52
 -4 -8 -2 15.55 2.91
 -4 -8 -2 14.81 2.75
 4 8 2 18.11 5.82
 -4 -8 -2 10.35 2.42
 -4 -8 -3 63.44 5.45
 -4 -8 -3 62.26 5.89
 -4 -8 -3 56.59 5.26
 -4 -8 -4 0.4 2.12
 -4 -8 -4 0.32 1.52
 -4 -8 -4 1.4 3.9
 -4 -8 -4 3.03 2.06
 4 8 4 3.87 3.31
 -4 -8 -5 1.64 2.4
 -4 -8 -5 0.64 1.46
 -4 -8 -5 2.47 1.93
 4 8 5 -1.31 3.09
 4 8 5 1.52 3.9
 -4 -8 -6 19.19 3.77
 -4 -8 -6 24.05 3.88
 -4 -8 -6 22.21 3.6
 -4 -8 -6 22.73 3.25
 4 8 6 29.92 7.61
 4 8 7 240.1 22.83
 -4 -8 -7 254.38 13.55
 -4 -8 -7 244.3 13.71
 -4 -8 -8 60.77 5.71
 4 8 8 57.29 10.84
 -4 -8 -9 10.45 2.6
 -4 -8 -10 24.22 3.44
 4 8 10 20.82 3.26
 -4 -8 -10 15.86 2.56
 4 8 11 108.28 6.48
 -4 -8 -12 129.52 6.15
 4 8 12 101.48 5.5
 -4 -9 16 14.88 2.04
 -4 -9 16 9.35 1.61
 -4 -9 16 15.36 2.1
 -4 -9 15 39.57 3.85
 -4 -9 15 43.46 3.92
 -4 -9 15 36.62 3.57
 -4 -9 14 93.27 6.45
 -4 -9 14 84.89 6.26
 -4 -9 14 84.62 6.26
 -4 -9 13 38.53 4.51
 -4 -9 13 41.28 4.62
 -4 -9 13 45.14 4.72
 4 9 -12 11.47 5.44
 -4 -9 11 196.6 11.58
 -4 -9 11 178.49 10.99
 4 9 -11 199.87 19.86
 -4 -9 10 228.53 12.7
 -4 -9 10 228.73 13.01
 -4 -9 10 214.98 12.55
 4 9 -10 220.63 20.96
 -4 -9 9 35.98 4.48
 4 9 -9 42.99 8.93
 -4 -9 9 29.8 4.26
 -4 -9 9 36.92 4.79
 -4 -9 8 1.46 2.14
 -4 -9 8 1.46 1.91
 4 9 -8 7.72 4.05
 -4 -9 8 3.24 4.16
 -4 -9 8 2.79 2.48
 4 9 -7 4.65 3.23
 4 9 -7 2.99 3.51
 -4 -9 7 2.8 1.98
 -4 -9 7 0.35 1.64
 -4 -9 7 -0.39 2.31
 4 9 -6 2.05 2.64
 4 9 -6 -1.44 3.02
 -4 -9 6 1.13 2.17
 -4 -9 6 2 1.82
 -4 -9 6 -0.33 1.86
 4 9 -5 178.86 18.33
 -4 -9 5 145.64 14.93
 -4 -9 5 164.65 9.08
 -4 -9 5 168.49 9.74
 -4 -9 5 159.53 9.54
 -4 -9 5 145.46 9.71
 -4 -9 4 79.85 5.79
 -4 -9 4 88.23 10.7
 -4 -9 4 91.34 6.62
 -4 -9 4 86.23 6.93
 4 9 -4 102 13.45
 -4 -9 3 19.81 3.28
 -4 -9 3 19.33 2.66
 -4 -9 3 19.11 3.08
 -4 -9 2 40.83 3.78
 -4 -9 2 39.68 4.61
 4 9 -2 42.61 8.99
 -4 -9 1 17.18 2.89
 4 9 -1 17.76 5.83
 -4 -9 0 451.49 19.83
 4 9 0 475.68 30.74
 -4 -9 0 464.45 19.8
 -4 -9 0 444.19 20.38
 -4 -9 -1 449.08 19.78
 4 9 1 461.75 30.39
 -4 -9 -1 456.87 19.47
 -4 -9 -1 443.25 20.47
 -4 -9 -2 1.51 1.68
 4 9 2 1.29 3.02
 -4 -9 -2 3.78 2.25
 -4 -9 -3 40.47 5.05
 4 9 3 49.52 9.17
 -4 -9 -3 43.57 4.72
 -4 -9 -4 184.72 10.65
 -4 -9 -4 170.96 18.32
 -4 -9 -4 193.62 19.42
 -4 -9 -4 171.02 11.13
 -4 -9 -4 185.27 10.59
 4 9 4 162.42 17.08
 -4 -9 -5 154.73 9.44
 -4 -9 -5 158.29 10.42
 -4 -9 -5 147.58 9.43
 4 9 5 133.49 16.86
 4 9 5 157.5 16.61
 -4 -9 -6 136.05 8.78
 -4 -9 -6 145.6 9.75
 -4 -9 -6 150.99 9.36
 -4 -9 -7 -0.97 1.88
 4 9 7 -3.08 4.28
 -4 -9 -8 234.71 12.72
 -4 -9 -9 80.93 6.31
 4 9 10 27.7 3.15
 -4 -9 -10 21.67 2.55
 -4 -9 -11 8.17 1.88
 4 9 11 5.6 1.42
 -4 -10 16 156.19 7.5
 -4 -10 16 190.44 7.81
 -4 -10 15 173.23 8.36
 -4 -10 15 154 7.74
 -4 -10 15 169.44 8.26
 -4 -10 14 130.8 7.46
 -4 -10 14 125.13 7.47
 -4 -10 14 112.52 7.01
 -4 -10 13 2.02 1.71
 -4 -10 13 2.34 1.74
 -4 -10 13 2.3 1.89
 -4 -10 12 166.52 10.05
 -4 -10 12 189.83 10.46
 -4 -10 12 164.97 10.11
 4 10 -11 219.03 19.79
 4 10 -11 170.75 18.82
 -4 -10 10 263.86 13.82
 -4 -10 10 256.19 13.58
 -4 -10 10 237.66 13.59
 4 10 -10 229.13 20.97
 4 10 -10 237.58 22.81
 -4 -10 9 96.81 13.67
 -4 -10 9 87.31 7.06
 -4 -10 9 92.45 7.27
 4 10 -9 72.62 11.3
 4 10 -9 86.69 13.71
 -4 -10 9 100.2 7.77
 -4 -10 8 52.3 5.7
 -4 -10 8 48.24 9.8
 -4 -10 8 49.54 5.21
 -4 -10 8 61.01 5.73
 -4 -10 8 47.5 5.19
 -4 -10 8 73.13 12.57
 -4 -10 8 62.24 11.7
 4 10 -8 27.92 7.18
 4 10 -8 51.14 10.48
 -4 -10 7 212.72 11.36
 -4 -10 7 209.62 11.88
 -4 -10 7 199.18 12.18
 4 10 -7 196.43 20.58
 -4 -10 7 191.31 18.76
 -4 -10 7 210.98 11.86
 -4 -10 7 189.31 21.42
 4 10 -6 605.69 38.68
 -4 -10 6 593.86 26.16
 -4 -10 6 601.87 25.76
 -4 -10 6 618.27 24.94
 -4 -10 6 575.83 25.34
 -4 -10 6 538.68 34.82
 -4 -10 5 141.21 14.75
 -4 -10 5 149.35 9.81
 -4 -10 5 145.73 8.68
 -4 -10 5 143.11 9.13
 4 10 -5 147.78 17.57
 -4 -10 4 1.07 2.5
 -4 -10 4 2.52 1.59
 -4 -10 4 4.89 2.05
 4 10 -4 1.46 3.42
 -4 -10 4 3.91 2.21
 -4 -10 3 116.09 7.15
 4 10 -3 115.39 14.58
 -4 -10 3 99.96 7.93
 4 10 -2 381.75 27.96
 -4 -10 2 350.83 16
 4 10 -1 296.97 24.08
 -4 -10 1 305.76 14.79
 -4 -10 1 281.01 14.52
 -4 -10 1 292.97 14.37
 4 10 0 83.15 12.49
 -4 -10 0 93.14 6.74
 -4 -10 0 93.05 6.76
 -4 -10 0 87.32 7.01
 -4 -10 -1 63.23 5.31
 -4 -10 -1 51.95 5.39
 4 10 1 54.69 10.08
 -4 -10 -1 56.28 5.14
 -4 -10 -1 51.87 11.66
 -4 -10 -2 658.9 28.84
 4 10 2 721.53 40.7
 -4 -10 -2 717.82 29.08
 -4 -10 -2 638.05 42.85
 -4 -10 -2 628.78 42.94
 -4 -10 -3 406.19 31.92
 -4 -10 -3 417.58 32.31
 -4 -10 -3 448.96 20.68
 -4 -10 -3 440.52 20.95
 -4 -10 -3 470.36 20.79
 4 10 3 442.03 30.1
 -4 -10 -4 109.08 7.72
 -4 -10 -4 101.7 7.54
 -4 -10 -4 114.54 7.95
 -4 -10 -4 106.77 8.34
 4 10 4 118.16 14.14
 -4 -10 -5 10.16 3.14
 4 10 5 9.4 5.21
 -4 -10 -6 267.53 14.46
 -4 -10 -6 290.4 13.85
 4 10 6 256.26 23.48
 -4 -10 -7 114.26 7.99
 -4 -10 -8 13.58 2.92
 4 10 9 37.48 3.58
 -4 -10 -9 37.28 3.73
 -4 -10 -9 37.53 3.88
 4 10 10 27.66 2.5
 -4 -10 -11 6.44 1.29
 -4 -10 -11 6.7 1.46
 -4 -11 15 34.85 2.73
[truncated: 352,767 more chars]
