# Supplementary material for: Free‐Standing Supramolecular Pyridine N‐Oxide‐Silver(I) Metallogels
Source: Adv Mater. 2025 Jul 1;37(37):2502818. doi: 10.1002/adma.202502818 (PMC12447065; doi:10.1002/adma.202502818)
Supplement: Supplementary file 2 — Supporting Data [file ADMA-37-2502818-s001.zip › (10Ag)H2O_2.cif]

data_10Ag_H2O_2
_audit_creation_date               2025-01-27
_audit_creation_method
;
Olex2 1.5
(compiled 2024.02.16 svn.r378c4104 for OlexSys, GUI svn.r6928)
;
_shelx_SHELXL_version_number       '2018/1'
_audit_contact_author_address      ?
_audit_contact_author_email        ?
_audit_contact_author_name         ''
_audit_contact_author_phone        ?
_publ_contact_author_id_orcid      ?
_publ_section_references
;
Dolomanov, O.V., Bourhis, L.J., Gildea, R.J, Howard, J.A.K. & Puschmann, H.
 (2009), J. Appl. Cryst. 42, 339-341.

Sheldrick, G.M. (2015). Acta Cryst. A71, 3-8.

Sheldrick, G.M. (2015). Acta Cryst. C71, 3-8.
;
_chemical_name_common              ?
_chemical_name_systematic          ?
_chemical_formula_moiety           'C36 H36 Ag4 F12 N4 O12'
_chemical_formula_sum              'C36 H36 Ag4 F12 N4 O12'
_chemical_formula_weight           1376.17
_chemical_melting_point            ?
_chemical_oxdiff_formula           'C10 H10 N1 O1 F3 Ag1'
_chemical_oxdiff_usercomment       '2.5mg, H2O'
loop_
  _atom_type_symbol
  _atom_type_description
  _atom_type_scat_dispersion_real
  _atom_type_scat_dispersion_imag
  _atom_type_scat_source
 'C' 'C' 0.0181 0.0091 'International Tables Vol C Tables 4.2.6.8 and 6.1.1.4'
 'H' 'H' 0.0000 0.0000 'International Tables Vol C Tables 4.2.6.8 and 6.1.1.4'
 'Ag' 'Ag' 0.1306 4.2820 'International Tables Vol C Tables 4.2.6.8 and 6.1.1.4'
 'F' 'F' 0.0727 0.0534 'International Tables Vol C Tables 4.2.6.8 and 6.1.1.4'
 'N' 'N' 0.0311 0.0180 'International Tables Vol C Tables 4.2.6.8 and 6.1.1.4'
 'O' 'O' 0.0492 0.0322 'International Tables Vol C Tables 4.2.6.8 and 6.1.1.4'

_shelx_space_group_comment
;
The symmetry employed for this shelxl refinement is uniquely defined
by the following loop, which should always be used as a source of
symmetry information in preference to the above space-group names.
They are only intended as comments.
;
_space_group_crystal_system        'triclinic'
_space_group_IT_number             2
_space_group_name_H-M_alt          'P -1'
_space_group_name_Hall             '-P 1'
loop_
  _space_group_symop_operation_xyz
 'x, y, z'
 '-x, -y, -z'

_cell_length_a                     11.0125(2)
_cell_length_b                     14.1534(2)
_cell_length_c                     15.3855(3)
_cell_angle_alpha                  91.6880(10)
_cell_angle_beta                   110.343(2)
_cell_angle_gamma                  93.7490(10)
_cell_volume                       2240.17(7)
_cell_formula_units_Z              2
_cell_measurement_reflns_used      27538
_cell_measurement_temperature      120
_cell_measurement_theta_max        78.5970
_cell_measurement_theta_min        3.0650
_shelx_estimated_absorpt_T_max     0.524
_shelx_estimated_absorpt_T_min     0.125
_exptl_absorpt_coefficient_mu      14.854
_exptl_absorpt_correction_T_max    1.000
_exptl_absorpt_correction_T_min    0.595
_exptl_absorpt_correction_type     gaussian
_exptl_absorpt_process_details
;
CrysAlisPro 1.171.42.90a (Rigaku Oxford Diffraction, 2023)
Numerical absorption correction based on gaussian integration over
a multifaceted crystal model
Empirical absorption correction using spherical harmonics,
implemented in SCALE3 ABSPACK scaling algorithm.
;
_exptl_absorpt_special_details     ?
_exptl_crystal_colour              colourless
_exptl_crystal_colour_primary      colourless
_exptl_crystal_density_diffrn      2.040
_exptl_crystal_density_meas        ?
_exptl_crystal_density_method      ?
_exptl_crystal_description         plate
_exptl_crystal_F_000               1344
loop_
  _exptl_crystal_face_index_h
  _exptl_crystal_face_index_k
  _exptl_crystal_face_index_l
  _exptl_crystal_face_perp_dist
 0 3 9 0.0258
 0 -3 -9 0.0253
 -5 -6 1 0.0852
 5 6 -2 0.0648
 -1 -9 1 0.0353
 0 7 -7 0.0184
 1 -1 9 0.0294
 0 8 3 0.0293
 0 -8 -4 0.0287
 4 -4 5 0.0565
 -4 3 -6 0.0632
 -7 0 3 0.1194

_exptl_crystal_size_max            0.24
_exptl_crystal_size_mid            0.07
_exptl_crystal_size_min            0.05
loop_
  _exptl_oxdiff_crystal_face_indexfrac_h
  _exptl_oxdiff_crystal_face_indexfrac_k
  _exptl_oxdiff_crystal_face_indexfrac_l
  _exptl_oxdiff_crystal_face_x
  _exptl_oxdiff_crystal_face_y
  _exptl_oxdiff_crystal_face_z
 -0.0884 3.3141 8.5739 -0.0798 -0.3369 0.9382
 0.3094 -3.0813 -8.7818 0.0890 0.3752 -0.9227
 -4.7123 -6.3139 1.0590 -0.1662 -0.6888 -0.7056
 4.8766 6.2343 -1.8432 0.1787 0.7412 0.6471
 -1.4290 -8.8392 0.5473 0.3612 -0.6669 -0.6517
 0.2254 6.8310 -6.7064 -0.4748 0.8744 -0.0995
 1.0120 -1.2473 8.7537 0.3212 -0.5899 0.7409
 -0.3800 8.4127 3.4637 -0.4898 0.3013 0.8181
 0.0664 -8.0912 -3.9768 0.4265 -0.2625 -0.8656
 3.5612 -4.4728 5.4075 0.7619 -0.4664 0.4493
 -3.5382 3.1650 -6.0240 -0.6912 0.4229 -0.5860
 -7.1326 0.0037 3.3751 -0.7893 -0.5428 -0.2870

_exptl_transmission_factor_max     ?
_exptl_transmission_factor_min     ?
_diffrn_reflns_av_R_equivalents    0.0292
_diffrn_reflns_av_unetI/netI       0.0243
_diffrn_reflns_Laue_measured_fraction_full  1.000
_diffrn_reflns_Laue_measured_fraction_max  1.000
_diffrn_reflns_limit_h_max         13
_diffrn_reflns_limit_h_min         -13
_diffrn_reflns_limit_k_max         16
_diffrn_reflns_limit_k_min         -16
_diffrn_reflns_limit_l_max         18
_diffrn_reflns_limit_l_min         -18
_diffrn_reflns_number              30842
_diffrn_reflns_point_group_measured_fraction_full  1.000
_diffrn_reflns_point_group_measured_fraction_max  1.000
_diffrn_reflns_theta_full          66.746
_diffrn_reflns_theta_max           66.746
_diffrn_reflns_theta_min           3.068
_diffrn_ambient_temperature        120
_diffrn_detector                   'Hybrid Pixel Array Detector'
_diffrn_detector_area_resol_mean   10.0000
_diffrn_detector_type              'HyPix-Arc 100'
_diffrn_measured_fraction_theta_full  1.000
_diffrn_measured_fraction_theta_max  1.000
_diffrn_measurement_details
;
List of Runs (angles in degrees, time in seconds):

  # Type    Start    End  Width  t~exp~   \w     \q     \k     \f   Frames
--------------------------------------------------------------------------
  1  \w     50.00 113.00   0.50    1.00    --   52.83  50.00 176.00  126
  2  \w     60.00  85.00   0.50    1.00    --   53.18  50.00 176.00   50
  3  \w    -16.00  10.00   0.50    1.00    --   53.18 -50.00  29.00   52
  4  \w     19.00  49.00   0.50    1.00    --   53.18 -50.00  29.00   60
  5  \w     95.00 171.00   0.50    3.00    --  101.85  50.00 176.00  152
  6  \w     39.00 105.00   0.50    3.00    --  101.85 -50.00  29.00  132
  7  \w     -2.00  23.00   0.50    1.00    --   52.83 -50.00  29.00   50
  8  \w     -9.00  57.00   0.50    1.00    --   53.18 -37.00 -90.00  132
  9  \w     38.00  64.00   0.50    1.00    --   53.18  77.00 -30.00   52
 10  \w     71.00 114.00   0.50    1.00    --   53.18  77.00 -30.00   86
 11  \w     49.00  77.00   0.50    1.00    --   53.18-125.00 -90.00   56
 12  \w     35.00  98.00   0.50    1.00    --   53.18-125.00 -60.00  126
 13  \w     71.00  96.00   0.50    1.00    --   53.18-125.00  30.00   50
 14  \w     35.00 123.00   0.50    1.00    --   53.18  19.00 -90.00  176
 15  \w     46.00 119.00   0.50    1.00    --   53.18  57.00  90.00  146
 16  \w     54.00 111.00   0.50    3.00    --  101.85-125.00   0.00  114
 17  \w    113.00 158.00   0.50    3.00    --  101.85  77.00 120.00   90
 18  \w    102.00 163.00   0.50    3.00    --  101.85  19.00 -30.00  122
 19  \w     39.00  65.00   0.50    3.00    --  101.85 -19.00  30.00   52
 20  \w     97.00 151.00   0.50    3.00    --  101.85  37.00 -90.00  108
 21  \w     61.00 106.00   0.50    3.00    --  101.85 -99.00-180.00   90
 22  \w     84.00 111.00   0.50    3.00    --  101.85-125.00 -90.00   54
 23  \w     64.00 104.00   0.50    3.00    --  101.85 -99.00  30.00   80
 24  \w     70.00 105.00   0.50    3.00    --  101.85 -99.00 -90.00   70
 25  \w     97.00 160.00   0.50    3.00    --  101.85  37.00  60.00  126
 26  \w     52.00  78.00   0.50    3.00    --  101.85 -99.00 -60.00   52
 27  \w    107.00 133.00   0.50    3.00    --  101.85  37.00  30.00   52
 28  \w    145.00 171.00   0.50    3.00    --  101.85  37.00  30.00   52
 29  \w     36.00 110.00   0.50    3.00    --  101.85 -57.00-180.00  148
 30  \w     43.00  80.00   0.50    3.00    --  101.85 -77.00-180.00   74
 31  \w     98.00 125.00   0.50    3.00    --  101.85 125.00 150.00   54
 32  \w     66.00 112.00   0.50    3.00    --  101.85 -57.00  60.00   92
 33  \w     80.00 105.00   0.50    3.00    --  101.85 -37.00-180.00   50
 34  \w     90.00 115.00   0.50    3.00    --  101.85 -19.00  30.00   50
 35  \w     43.00 106.00   0.50    3.00    --  101.85 -99.00   0.00  126
 36  \w     32.00  57.00   0.50    3.00    --  101.85 -37.00-180.00   50
 37  \w     37.00  80.00   0.50    3.00    --  101.85 -37.00  60.00   86
 38  \w     98.00 156.00   0.50    3.00    --  101.85 125.00  60.00  116
 39  \w     81.00 106.00   0.50    3.00    --  101.85 -99.00-120.00   50
 40  \w    125.00 161.00   0.50    3.00    --  101.85  37.00 -30.00   72
 41  \w     61.00 129.00   0.50    3.00    --  107.75 -88.00  52.09  136
 42  \w     45.00 108.00   0.50    3.00    --  107.75-109.00  66.71  126
 43  \w     43.00  83.00   0.50    3.00    --  107.75-128.00  40.26   80
;
_diffrn_measurement_device         'four-circle diffractometer'
_diffrn_measurement_device_type    'SuperNova, Dualflex, HyPix-Arc 100'
_diffrn_measurement_method         '\w scans'
_diffrn_orient_matrix_type        
 'CrysAlisPro convention (1999,Acta A55,543-557)'
_diffrn_orient_matrix_UB_11        0.1175872000
_diffrn_orient_matrix_UB_12        -0.0589654000
_diffrn_orient_matrix_UB_13        0.0146940000
_diffrn_orient_matrix_UB_21        0.0460430000
_diffrn_orient_matrix_UB_22        0.0640694000
_diffrn_orient_matrix_UB_23        -0.0635818000
_diffrn_orient_matrix_UB_31        0.0803697000
_diffrn_orient_matrix_UB_32        0.0659847000
_diffrn_orient_matrix_UB_33        0.0847440000
_diffrn_radiation_monochromator    mirror
_diffrn_radiation_probe            x-ray
_diffrn_radiation_type             'Cu K\a'
_diffrn_radiation_wavelength       1.54184
_diffrn_source                     'micro-focus sealed X-ray tube'
_diffrn_source_type                'SuperNova (Cu) X-ray Source'
_reflns_Friedel_coverage           0.000
_reflns_Friedel_fraction_full      .
_reflns_Friedel_fraction_max       .
_reflns_number_gt                  7599
_reflns_number_total               7929
_reflns_special_details
;
 Reflections were merged by SHELXL according to the crystal
 class for the calculation of statistics and refinement.
 
 _reflns_Friedel_fraction is defined as the number of unique
 Friedel pairs measured divided by the number that would be
 possible theoretically, ignoring centric projections and
 systematic absences.
;
_reflns_threshold_expression       'I > 2\s(I)'
_computing_cell_refinement         'CrysAlisPro 1.171.42.90a (Rigaku OD, 2023)'
_computing_data_collection         'CrysAlisPro 1.171.42.90a (Rigaku OD, 2023)'
_computing_data_reduction          'CrysAlisPro 1.171.42.90a (Rigaku OD, 2023)'
_computing_molecular_graphics      'Olex2 1.5 (Dolomanov et al., 2009)'
_computing_publication_material    'Olex2 1.5 (Dolomanov et al., 2009)'
_computing_structure_refinement    'SHELXL 2018/1 (Sheldrick, 2015)'
_computing_structure_solution      'SHELXT 2018/2 (Sheldrick, 2018)'
_refine_diff_density_max           0.636
_refine_diff_density_min           -0.551
_refine_diff_density_rms           0.075
_refine_ls_extinction_coef         .
_refine_ls_extinction_method       none
_refine_ls_goodness_of_fit_ref     1.041
_refine_ls_hydrogen_treatment      constr
_refine_ls_matrix_type             full
_refine_ls_number_parameters       644
_refine_ls_number_reflns           7929
_refine_ls_number_restraints       12
_refine_ls_R_factor_all            0.0223
_refine_ls_R_factor_gt             0.0211
_refine_ls_restrained_S_all        1.046
_refine_ls_shift/su_max            0.004
_refine_ls_shift/su_mean           0.000
_refine_ls_structure_factor_coef   Fsqd
_refine_ls_weighting_details      
 'w=1/[\s^2^(Fo^2^)+(0.0265P)^2^+1.1132P] where P=(Fo^2^+2Fc^2^)/3'
_refine_ls_weighting_scheme        calc
_refine_ls_wR_factor_gt            0.0520
_refine_ls_wR_factor_ref           0.0525
_refine_special_details            ?
_olex2_refinement_description
;
1. Fixed Uiso
 At 1.2 times of:
  All C(H) groups, All C(H,H) groups
 At 1.5 times of:
  All C(H,H,H) groups
2. Uiso/Uaniso restraints and constraints
Uanis(F13) \\sim Ueq, Uanis(F11) \\sim Ueq: with sigma of 0.02 and sigma for
terminal atoms of 0.02
3. Others
 Fixed Sof: F10(0.5) F11(0.5) F12(0.5) F13(0.5) F14(0.5) F15(0.5)
4.a Secondary CH2 refined with riding coordinates:
 C6(H6A,H6B), C13(H13A,H13B), C20(H20A,H20B), C27(H27A,H27B)
4.b Aromatic/amide H refined with riding coordinates:
 C1(H1), C2(H2), C4(H4), C5(H5), C8(H8), C11(H11), C12(H12), C15(H15),
 C16(H16), C18(H18), C19(H19), C22(H22), C23(H23), C25(H25), C26(H26), C37(H37)
4.c Idealised Me refined as rotating group:
 C7(H7A,H7B,H7C), C14(H14A,H14B,H14C), C21(H21A,H21B,H21C), C28(H28A,H28B,H28C)
;
_atom_sites_solution_hydrogens     geom
_atom_sites_solution_primary       dual
_atom_sites_solution_secondary     ?
loop_
  _atom_site_label
  _atom_site_type_symbol
  _atom_site_fract_x
  _atom_site_fract_y
  _atom_site_fract_z
  _atom_site_U_iso_or_equiv
  _atom_site_adp_type
  _atom_site_occupancy
  _atom_site_site_symmetry_order
  _atom_site_calc_flag
  _atom_site_refinement_flags_posn
  _atom_site_refinement_flags_adp
  _atom_site_refinement_flags_occupancy
  _atom_site_disorder_assembly
  _atom_site_disorder_group
 Ag1 Ag 0.45305(2) 0.19638(2) 0.38395(2) 0.03156(5) Uani 1 1 d . . . . .
 Ag2 Ag 0.71305(2) 0.20399(2) 0.36352(2) 0.03086(5) Uani 1 1 d . . . . .
 Ag3 Ag 0.95277(2) 0.40514(2) 0.39645(2) 0.02813(5) Uani 1 1 d . . . . .
 Ag4 Ag 1.20609(2) 0.37081(2) 0.37568(2) 0.02888(5) Uani 1 1 d . . . . .
 F1 F 0.4170(2) -0.03508(12) 0.11923(13) 0.0623(5) Uani 1 1 d . . . . .
 F2 F 0.28138(18) 0.06622(16) 0.05780(13) 0.0686(6) Uani 1 1 d . . . . .
 F3 F 0.4721(2) 0.07989(15) 0.05062(12) 0.0624(5) Uani 1 1 d . . . . .
 F4 F 0.78338(15) 0.43654(14) 0.06078(10) 0.0488(4) Uani 1 1 d . . . . .
 F5 F 0.96866(18) 0.41382(14) 0.05288(11) 0.0537(5) Uani 1 1 d . . . . .
 F6 F 0.93457(18) 0.54998(12) 0.10034(11) 0.0514(4) Uani 1 1 d . . . . .
 F7 F 1.33318(19) 0.29460(12) 0.68445(11) 0.0553(5) Uani 1 1 d . . . . .
 F8 F 1.33658(19) 0.43858(12) 0.72883(10) 0.0542(5) Uani 1 1 d . . . . .
 F9 F 1.17144(17) 0.34355(16) 0.71153(11) 0.0606(5) Uani 1 1 d . . . . .
 F10 F 0.8681(8) 0.1391(10) 0.6966(8) 0.059(2) Uani 0.5 1 d . . P A 1
 F11 F 0.8280(11) 0.1435(10) 0.7061(9) 0.094(4) Uani 0.5 1 d . U P A 2
 F12 F 0.6767(9) 0.0988(5) 0.6879(4) 0.060(2) Uani 0.5 1 d . . P A 1
 F13 F 0.6548(10) 0.0536(8) 0.6647(7) 0.125(4) Uani 0.5 1 d . U P A 2
 F14 F 0.7795(14) -0.0001(10) 0.6410(11) 0.059(3) Uani 0.5 1 d . . P A 1
 F15 F 0.8181(13) 0.0133(10) 0.6366(10) 0.054(2) Uani 0.5 1 d . . P A 2
 O00M O 0.78811(17) 0.14034(14) 0.50730(12) 0.0389(4) Uani 1 1 d . . . . .
 O1 O 0.26336(16) 0.20843(12) 0.42296(10) 0.0271(3) Uani 1 1 d . . . . .
 O2 O 0.75318(15) 0.36374(12) 0.42914(10) 0.0268(3) Uani 1 1 d . . . . .
 O3 O 0.39045(16) 0.34947(12) 0.32370(10) 0.0280(3) Uani 1 1 d . . . . .
 O4 O 0.90293(16) 0.23088(11) 0.31824(10) 0.0267(3) Uani 1 1 d . . . . .
 O5 O 1.28400(16) 0.39937(13) 0.53275(11) 0.0336(4) Uani 1 1 d . . . . .
 O6 O 1.07139(16) 0.40407(13) 0.23410(11) 0.0319(4) Uani 1 1 d . . . . .
 O7 O 0.88158(17) 0.43937(13) 0.24670(11) 0.0333(4) Uani 1 1 d . . . . .
 O8 O 0.37517(18) 0.13494(15) 0.23247(12) 0.0412(4) Uani 1 1 d . . . . .
 O9 O 0.57654(18) 0.13303(15) 0.22906(12) 0.0437(5) Uani 1 1 d . . . . .
 O10 O 0.59610(19) 0.15600(18) 0.52030(14) 0.0524(6) Uani 1 1 d . . . . .
 O11 O 1.08603(16) 0.40303(14) 0.54364(11) 0.0343(4) Uani 1 1 d . . . . .
 N1 N 0.24059(18) 0.16349(13) 0.49166(12) 0.0237(4) Uani 1 1 d . . . . .
 N2 N 0.73953(18) 0.37418(13) 0.51225(12) 0.0229(4) Uani 1 1 d . . . . .
 N3 N 0.40064(18) 0.35816(13) 0.23998(12) 0.0223(4) Uani 1 1 d . . . . .
 N4 N 0.90750(18) 0.20536(13) 0.23550(12) 0.0234(4) Uani 1 1 d . . . . .
 C1 C 0.3366(2) 0.12173(17) 0.55551(16) 0.0282(5) Uani 1 1 d . . . . .
 H1 H 0.421914 0.126740 0.553253 0.034 Uiso 1 1 calc R U . . .
 C2 C 0.3117(2) 0.07213(17) 0.62357(16) 0.0295(5) Uani 1 1 d . . . . .
 H2 H 0.379822 0.042333 0.667440 0.035 Uiso 1 1 calc R U . . .
 C3 C 0.1886(2) 0.06482(16) 0.62931(15) 0.0260(5) Uani 1 1 d . . . . .
 C4 C 0.0932(2) 0.10945(17) 0.56344(16) 0.0281(5) Uani 1 1 d . . . . .
 H4 H 0.007701 0.106519 0.565291 0.034 Uiso 1 1 calc R U . . .
 C5 C 0.1202(2) 0.15815(16) 0.49511(15) 0.0257(5) Uani 1 1 d . . . . .
 H5 H 0.053347 0.188062 0.450272 0.031 Uiso 1 1 calc R U . . .
 C6 C 0.1603(3) 0.01127(18) 0.70412(17) 0.0339(5) Uani 1 1 d . . . . .
 H6A H 0.066188 -0.008552 0.683032 0.041 Uiso 1 1 calc R U . . .
 H6B H 0.207795 -0.046771 0.714238 0.041 Uiso 1 1 calc R U . . .
 C7 C 0.1984(4) 0.0689(2) 0.7943(2) 0.0593(9) Uani 1 1 d . . . . .
 H7A H 0.153316 0.127278 0.784457 0.089 Uiso 1 1 calc R U . . .
 H7B H 0.292523 0.085077 0.817750 0.089 Uiso 1 1 calc R U . . .
 H7C H 0.174371 0.032100 0.839658 0.089 Uiso 1 1 calc R U . . .
 C8 C 0.6242(2) 0.39584(17) 0.51620(16) 0.0279(5) Uani 1 1 d . . . . .
 H8 H 0.553907 0.404152 0.460568 0.033 Uiso 1 1 calc R U . . .
 C10 C 0.7093(2) 0.39463(16) 0.68304(15) 0.0270(5) Uani 1 1 d . . . . .
 C11 C 0.8264(2) 0.37283(18) 0.67546(16) 0.0294(5) Uani 1 1 d . . . . .
 H11 H 0.898405 0.364905 0.730159 0.035 Uiso 1 1 calc R U . . .
 C12 C 0.8403(2) 0.36251(18) 0.59062(15) 0.0276(5) Uani 1 1 d . . . . .
 H12 H 0.921186 0.347084 0.587031 0.033 Uiso 1 1 calc R U . . .
 C13 C 0.6928(3) 0.4031(2) 0.77654(17) 0.0363(6) Uani 1 1 d . . . . .
 H13A H 0.612996 0.435083 0.769919 0.044 Uiso 1 1 calc R U . . .
 H13B H 0.767540 0.442767 0.820445 0.044 Uiso 1 1 calc R U . . .
 C14 C 0.6836(4) 0.3071(2) 0.8157(2) 0.0552(8) Uani 1 1 d . . . . .
 H14A H 0.607715 0.268436 0.773538 0.083 Uiso 1 1 calc R U . . .
 H14B H 0.674594 0.315450 0.876594 0.083 Uiso 1 1 calc R U . . .
 H14C H 0.762431 0.275194 0.822382 0.083 Uiso 1 1 calc R U . . .
 C15 C 0.2941(2) 0.35022(18) 0.16240(16) 0.0291(5) Uani 1 1 d . . . . .
 H15 H 0.210525 0.338777 0.166765 0.035 Uiso 1 1 calc R U . . .
 C16 C 0.3061(2) 0.35862(18) 0.07717(16) 0.0301(5) Uani 1 1 d . . . . .
 H16 H 0.230094 0.353844 0.023105 0.036 Uiso 1 1 calc R U . . .
 C17 C 0.4265(2) 0.37392(16) 0.06805(15) 0.0262(5) Uani 1 1 d . . . . .
 C18 C 0.5344(2) 0.38253(16) 0.14986(15) 0.0263(5) Uani 1 1 d . . . . .
 H18 H 0.618880 0.393970 0.147059 0.032 Uiso 1 1 calc R U . . .
 C19 C 0.5197(2) 0.37462(16) 0.23465(15) 0.0252(5) Uani 1 1 d . . . . .
 H19 H 0.594037 0.380810 0.289859 0.030 Uiso 1 1 calc R U . . .
 C20 C 0.4393(3) 0.37628(19) -0.02644(16) 0.0338(5) Uani 1 1 d . . . . .
 H20A H 0.526597 0.405100 -0.019920 0.041 Uiso 1 1 calc R U . . .
 H20B H 0.374002 0.416296 -0.066229 0.041 Uiso 1 1 calc R U . . .
 C21 C 0.4198(4) 0.2779(2) -0.0723(2) 0.0525(8) Uani 1 1 d . . . . .
 H21A H 0.425642 0.281878 -0.134202 0.079 Uiso 1 1 calc R U . . .
 H21B H 0.334055 0.248837 -0.077766 0.079 Uiso 1 1 calc R U . . .
 H21C H 0.487198 0.239146 -0.034564 0.079 Uiso 1 1 calc R U . . .
 C22 C 0.8013(2) 0.20702(17) 0.15842(16) 0.0288(5) Uani 1 1 d . . . . .
 H22 H 0.722688 0.226010 0.163343 0.035 Uiso 1 1 calc R U . . .
 C23 C 0.8057(2) 0.18140(18) 0.07249(16) 0.0306(5) Uani 1 1 d . . . . .
 H23 H 0.729732 0.182665 0.018947 0.037 Uiso 1 1 calc R U . . .
 C24 C 0.9193(2) 0.15377(16) 0.06281(15) 0.0277(5) Uani 1 1 d . . . . .
 C25 C 1.0265(2) 0.15165(17) 0.14446(16) 0.0289(5) Uani 1 1 d . . . . .
 H25 H 1.105870 0.132214 0.141269 0.035 Uiso 1 1 calc R U . . .
 C26 C 1.0195(2) 0.17717(16) 0.22951(16) 0.0265(5) Uani 1 1 d . . . . .
 H26 H 1.093587 0.174986 0.284214 0.032 Uiso 1 1 calc R U . . .
 C27 C 0.9256(3) 0.12895(19) -0.03168(17) 0.0361(6) Uani 1 1 d . . . . .
 H27A H 0.837330 0.128308 -0.078947 0.043 Uiso 1 1 calc R U . . .
 H27B H 0.955087 0.064416 -0.032107 0.043 Uiso 1 1 calc R U . . .
 C28 C 1.0168(3) 0.1984(2) -0.05763(18) 0.0454(7) Uani 1 1 d . . . . .
 H28A H 1.016397 0.180039 -0.119659 0.068 Uiso 1 1 calc R U . . .
 H28B H 1.105048 0.197461 -0.012413 0.068 Uiso 1 1 calc R U . . .
 H28C H 0.987876 0.262379 -0.057544 0.068 Uiso 1 1 calc R U . . .
 C29 C 0.9591(2) 0.42949(16) 0.20559(15) 0.0245(5) Uani 1 1 d . . . . .
 C30 C 0.9110(2) 0.45654(18) 0.10391(16) 0.0306(5) Uani 1 1 d . . . . .
 C31 C 1.2046(2) 0.39284(16) 0.57290(15) 0.0254(5) Uani 1 1 d . . . . .
 C32 C 1.2615(2) 0.36793(17) 0.67547(16) 0.0300(5) Uani 1 1 d . . . . .
 C33 C 0.7072(2) 0.13194(17) 0.54542(16) 0.0283(5) Uani 1 1 d . . . . .
 C34 C 0.7542(3) 0.0887(2) 0.64133(18) 0.0391(6) Uani 1 1 d . . . . .
 C35 C 0.4571(2) 0.11519(16) 0.19891(15) 0.0270(5) Uani 1 1 d . . . . .
 C36 C 0.4059(3) 0.05691(19) 0.10558(18) 0.0378(6) Uani 1 1 d . . . . .
 C37 C 0.6078(2) 0.40594(18) 0.60058(16) 0.0300(5) Uani 1 1 d . . . . .
 H37 H 0.525931 0.420878 0.602543 0.036 Uiso 1 1 calc R U . . .

loop_
  _atom_site_aniso_label
  _atom_site_aniso_U_11
  _atom_site_aniso_U_22
  _atom_site_aniso_U_33
  _atom_site_aniso_U_23
  _atom_site_aniso_U_13
  _atom_site_aniso_U_12
 Ag1 0.02880(10) 0.04487(11) 0.02632(9) 0.01110(7) 0.01399(7) 0.01209(8)
 Ag2 0.02900(10) 0.03970(10) 0.02561(9) -0.00228(7) 0.01227(7) 0.00154(7)
 Ag3 0.02453(9) 0.04057(10) 0.02103(8) 0.00500(6) 0.00953(7) 0.00478(7)
 Ag4 0.02666(9) 0.03873(10) 0.02457(9) 0.00779(7) 0.01143(7) 0.00974(7)
 F1 0.0827(14) 0.0300(9) 0.0628(11) -0.0108(8) 0.0133(10) -0.0018(8)
 F2 0.0456(11) 0.0903(15) 0.0487(10) -0.0208(10) -0.0095(8) 0.0128(10)
 F3 0.0834(14) 0.0724(13) 0.0374(9) -0.0118(8) 0.0322(9) -0.0066(10)
 F4 0.0330(8) 0.0785(12) 0.0290(7) 0.0121(7) 0.0034(6) -0.0002(8)
 F5 0.0628(11) 0.0797(13) 0.0313(8) 0.0139(8) 0.0277(8) 0.0279(9)
 F6 0.0683(12) 0.0406(9) 0.0390(8) 0.0214(7) 0.0097(8) 0.0015(8)
 F7 0.0786(13) 0.0500(10) 0.0315(8) 0.0041(7) 0.0066(8) 0.0340(9)
 F8 0.0712(12) 0.0432(9) 0.0304(8) -0.0089(7) -0.0009(8) -0.0117(8)
 F9 0.0454(10) 0.1021(15) 0.0369(9) 0.0262(9) 0.0165(8) 0.0027(10)
 F10 0.051(3) 0.077(5) 0.029(4) 0.003(3) -0.011(2) -0.002(3)
 F11 0.173(12) 0.050(4) 0.031(3) -0.001(2) 0.000(6) 0.020(7)
 F12 0.079(5) 0.090(4) 0.032(2) 0.028(2) 0.039(2) 0.045(4)
 F13 0.069(4) 0.197(10) 0.135(8) 0.130(7) 0.054(5) 0.041(7)
 F14 0.109(9) 0.031(3) 0.042(3) 0.010(2) 0.030(5) 0.015(4)
 F15 0.080(6) 0.042(5) 0.044(3) 0.021(3) 0.022(4) 0.029(4)
 O00M 0.0284(9) 0.0586(12) 0.0318(9) 0.0098(8) 0.0113(8) 0.0099(8)
 O1 0.0296(9) 0.0335(9) 0.0238(8) 0.0109(6) 0.0148(7) 0.0073(7)
 O2 0.0270(8) 0.0363(9) 0.0189(7) -0.0001(6) 0.0110(6) -0.0004(7)
 O3 0.0299(9) 0.0393(9) 0.0197(7) 0.0062(6) 0.0135(6) 0.0088(7)
 O4 0.0312(9) 0.0307(8) 0.0210(7) 0.0020(6) 0.0128(6) 0.0012(7)
 O5 0.0265(9) 0.0454(10) 0.0296(8) 0.0023(7) 0.0105(7) 0.0044(7)
 O6 0.0275(9) 0.0419(10) 0.0284(8) 0.0116(7) 0.0106(7) 0.0091(7)
 O7 0.0315(9) 0.0457(10) 0.0281(8) 0.0095(7) 0.0147(7) 0.0138(8)
 O8 0.0349(10) 0.0563(12) 0.0352(9) -0.0002(8) 0.0154(8) 0.0072(9)
 O9 0.0287(10) 0.0645(13) 0.0350(10) -0.0132(9) 0.0106(8) -0.0052(9)
 O10 0.0292(10) 0.0938(17) 0.0418(11) 0.0346(11) 0.0164(8) 0.0233(10)
 O11 0.0217(9) 0.0557(11) 0.0248(8) 0.0038(7) 0.0071(7) 0.0034(8)
 N1 0.0260(10) 0.0246(9) 0.0216(9) 0.0026(7) 0.0093(7) 0.0033(8)
 N2 0.0232(10) 0.0255(9) 0.0205(9) -0.0001(7) 0.0086(7) -0.0007(7)
 N3 0.0245(10) 0.0246(9) 0.0195(9) 0.0038(7) 0.0090(7) 0.0054(7)
 N4 0.0276(10) 0.0226(9) 0.0217(9) 0.0035(7) 0.0107(8) 0.0004(8)
 C1 0.0239(12) 0.0335(13) 0.0298(12) 0.0073(9) 0.0113(9) 0.0073(10)
 C2 0.0318(13) 0.0319(12) 0.0279(11) 0.0093(9) 0.0124(10) 0.0092(10)
 C3 0.0319(12) 0.0215(11) 0.0255(11) 0.0006(8) 0.0120(9) -0.0011(9)
 C4 0.0255(12) 0.0332(12) 0.0281(11) 0.0027(9) 0.0124(9) 0.0018(10)
 C5 0.0231(11) 0.0301(12) 0.0239(11) 0.0028(9) 0.0075(9) 0.0048(9)
 C6 0.0429(15) 0.0306(13) 0.0336(13) 0.0090(10) 0.0197(11) 0.0029(11)
 C7 0.096(3) 0.0548(19) 0.0355(15) 0.0047(13) 0.0353(17) -0.0054(18)
 C8 0.0233(12) 0.0329(12) 0.0269(11) 0.0038(9) 0.0080(9) 0.0029(10)
 C10 0.0298(12) 0.0275(12) 0.0258(11) -0.0007(9) 0.0125(10) 0.0018(9)
 C11 0.0251(12) 0.0388(13) 0.0219(11) -0.0027(9) 0.0058(9) 0.0005(10)
 C12 0.0197(11) 0.0385(13) 0.0239(11) -0.0012(9) 0.0073(9) -0.0001(10)
 C13 0.0402(15) 0.0471(15) 0.0267(12) -0.0030(11) 0.0182(11) 0.0057(12)
 C14 0.074(2) 0.067(2) 0.0423(16) 0.0215(15) 0.0378(16) 0.0264(18)
 C15 0.0221(12) 0.0377(13) 0.0269(11) 0.0058(10) 0.0076(9) 0.0022(10)
 C16 0.0277(12) 0.0371(13) 0.0217(11) 0.0055(9) 0.0040(9) 0.0014(10)
 C17 0.0341(13) 0.0219(11) 0.0248(11) 0.0029(8) 0.0128(10) 0.0023(9)
 C18 0.0272(12) 0.0277(12) 0.0267(11) 0.0032(9) 0.0129(9) 0.0025(9)
 C19 0.0227(11) 0.0292(12) 0.0226(10) 0.0037(9) 0.0061(9) 0.0037(9)
 C20 0.0377(14) 0.0412(14) 0.0237(11) 0.0065(10) 0.0124(10) 0.0007(11)
 C21 0.079(2) 0.0527(18) 0.0336(14) -0.0028(13) 0.0305(15) 0.0020(16)
 C22 0.0249(12) 0.0339(13) 0.0278(12) 0.0072(10) 0.0087(9) 0.0032(10)
 C23 0.0308(13) 0.0348(13) 0.0227(11) 0.0047(9) 0.0048(9) 0.0009(10)
 C24 0.0344(13) 0.0237(11) 0.0252(11) 0.0035(9) 0.0109(10) -0.0002(9)
 C25 0.0316(13) 0.0291(12) 0.0299(12) 0.0051(9) 0.0147(10) 0.0061(10)
 C26 0.0261(12) 0.0281(12) 0.0251(11) 0.0043(9) 0.0083(9) 0.0023(9)
 C27 0.0465(16) 0.0364(14) 0.0261(12) -0.0003(10) 0.0138(11) 0.0043(12)
 C28 0.0445(16) 0.067(2) 0.0284(13) 0.0002(12) 0.0183(12) -0.0005(14)
 C29 0.0267(12) 0.0230(11) 0.0256(11) 0.0053(8) 0.0110(9) 0.0034(9)
 C30 0.0298(13) 0.0367(13) 0.0280(12) 0.0090(10) 0.0125(10) 0.0052(10)
 C31 0.0268(12) 0.0229(11) 0.0254(11) -0.0016(8) 0.0086(9) -0.0011(9)
 C32 0.0293(13) 0.0313(12) 0.0272(12) -0.0025(9) 0.0076(10) 0.0030(10)
 C33 0.0273(13) 0.0310(12) 0.0259(11) 0.0039(9) 0.0081(10) 0.0040(10)
 C34 0.0441(16) 0.0431(15) 0.0321(13) 0.0094(12) 0.0128(12) 0.0173(13)
 C35 0.0321(13) 0.0236(11) 0.0255(11) 0.0039(9) 0.0099(10) 0.0048(9)
 C36 0.0372(15) 0.0383(14) 0.0348(13) -0.0039(11) 0.0089(11) 0.0039(11)
 C37 0.0268(12) 0.0354(13) 0.0317(12) 0.0022(10) 0.0141(10) 0.0076(10)

_geom_special_details
;
 All esds (except the esd in the dihedral angle between two l.s. planes)
 are estimated using the full covariance matrix.  The cell esds are taken
 into account individually in the estimation of esds in distances, angles
 and torsion angles; correlations between esds in cell parameters are only
 used when they are defined by crystal symmetry.  An approximate (isotropic)
 treatment of cell esds is used for estimating esds involving l.s. planes.
;
loop_
  _geom_bond_atom_site_label_1
  _geom_bond_atom_site_label_2
  _geom_bond_distance
  _geom_bond_site_symmetry_2
  _geom_bond_publ_flag
 Ag1 Ag2 2.9825(3) . ?
 Ag1 O1 2.3803(16) . ?
 Ag1 O3 2.4287(16) . ?
 Ag1 O8 2.3058(18) . ?
 Ag1 O10 2.2584(18) . ?
 Ag2 O00M 2.3090(17) . ?
 Ag2 O2 2.3982(16) . ?
 Ag2 O4 2.4347(16) . ?
 Ag2 O9 2.2508(17) . ?
 Ag3 Ag4 2.9847(2) . ?
 Ag3 O2 2.4586(16) . ?
 Ag3 O7 2.2399(16) . ?
 Ag3 O11 2.2322(16) . ?
 Ag4 O1 2.4855(16) 1_655 ?
 Ag4 O3 2.4592(16) 1_655 ?
 Ag4 O5 2.2792(16) . ?
 Ag4 O6 2.2521(16) . ?
 F1 C36 1.332(3) . ?
 F2 C36 1.329(3) . ?
 F3 C36 1.329(3) . ?
 F4 C30 1.336(3) . ?
 F5 C30 1.324(3) . ?
 F6 C30 1.337(3) . ?
 F7 C32 1.326(3) . ?
 F8 C32 1.315(3) . ?
 F9 C32 1.326(3) . ?
 F10 C34 1.382(11) . ?
 F11 C34 1.251(13) . ?
 F12 C34 1.303(7) . ?
 F13 C34 1.338(10) . ?
 F14 C34 1.305(15) . ?
 F15 C34 1.330(15) . ?
 O00M C33 1.227(3) . ?
 O1 N1 1.337(2) . ?
 O2 N2 1.343(2) . ?
 O3 N3 1.340(2) . ?
 O4 N4 1.332(2) . ?
 O5 C31 1.234(3) . ?
 O6 C29 1.242(3) . ?
 O7 C29 1.239(3) . ?
 O8 C35 1.227(3) . ?
 O9 C35 1.239(3) . ?
 O10 C33 1.223(3) . ?
 O11 C31 1.244(3) . ?
 N1 C1 1.351(3) . ?
 N1 C5 1.342(3) . ?
 N2 C8 1.347(3) . ?
 N2 C12 1.349(3) . ?
 N3 C15 1.347(3) . ?
 N3 C19 1.347(3) . ?
 N4 C22 1.347(3) . ?
 N4 C26 1.353(3) . ?
 C1 H1 0.9500 . ?
 C1 C2 1.372(3) . ?
 C2 H2 0.9500 . ?
 C2 C3 1.386(3) . ?
 C3 C4 1.383(3) . ?
 C3 C6 1.505(3) . ?
 C4 H4 0.9500 . ?
 C4 C5 1.379(3) . ?
 C5 H5 0.9500 . ?
 C6 H6A 0.9900 . ?
 C6 H6B 0.9900 . ?
 C6 C7 1.501(4) . ?
 C7 H7A 0.9800 . ?
 C7 H7B 0.9800 . ?
 C7 H7C 0.9800 . ?
 C8 H8 0.9500 . ?
 C8 C37 1.376(3) . ?
 C10 C11 1.388(3) . ?
 C10 C13 1.514(3) . ?
 C10 C37 1.391(3) . ?
 C11 H11 0.9500 . ?
 C11 C12 1.371(3) . ?
 C12 H12 0.9500 . ?
 C13 H13A 0.9900 . ?
 C13 H13B 0.9900 . ?
 C13 C14 1.514(4) . ?
 C14 H14A 0.9800 . ?
 C14 H14B 0.9800 . ?
 C14 H14C 0.9800 . ?
 C15 H15 0.9500 . ?
 C15 C16 1.371(3) . ?
 C16 H16 0.9500 . ?
 C16 C17 1.385(4) . ?
 C17 C18 1.394(3) . ?
 C17 C20 1.510(3) . ?
 C18 H18 0.9500 . ?
 C18 C19 1.376(3) . ?
 C19 H19 0.9500 . ?
 C20 H20A 0.9900 . ?
 C20 H20B 0.9900 . ?
 C20 C21 1.510(4) . ?
 C21 H21A 0.9800 . ?
 C21 H21B 0.9800 . ?
 C21 H21C 0.9800 . ?
 C22 H22 0.9500 . ?
 C22 C23 1.379(3) . ?
 C23 H23 0.9500 . ?
 C23 C24 1.389(4) . ?
 C24 C25 1.396(3) . ?
 C24 C27 1.511(3) . ?
 C25 H25 0.9500 . ?
 C25 C26 1.377(3) . ?
 C26 H26 0.9500 . ?
 C27 H27A 0.9900 . ?
 C27 H27B 0.9900 . ?
 C27 C28 1.519(4) . ?
 C28 H28A 0.9800 . ?
 C28 H28B 0.9800 . ?
 C28 H28C 0.9800 . ?
 C29 C30 1.536(3) . ?
 C31 C32 1.543(3) . ?
 C33 C34 1.544(3) . ?
 C35 C36 1.538(3) . ?
 C37 H37 0.9500 . ?

loop_
  _geom_angle_atom_site_label_1
  _geom_angle_atom_site_label_2
  _geom_angle_atom_site_label_3
  _geom_angle
  _geom_angle_site_symmetry_1
  _geom_angle_site_symmetry_3
  _geom_angle_publ_flag
 O1 Ag1 Ag2 170.15(4) . . ?
 O1 Ag1 O3 80.10(5) . . ?
 O3 Ag1 Ag2 97.77(4) . . ?
 O8 Ag1 Ag2 85.19(5) . . ?
 O8 Ag1 O1 104.25(6) . . ?
 O8 Ag1 O3 87.55(6) . . ?
 O10 Ag1 Ag2 73.10(5) . . ?
 O10 Ag1 O1 101.05(6) . . ?
 O10 Ag1 O3 131.81(8) . . ?
 O10 Ag1 O8 136.38(8) . . ?
 O00M Ag2 Ag1 86.76(4) . . ?
 O00M Ag2 O2 92.95(6) . . ?
 O00M Ag2 O4 105.52(6) . . ?
 O2 Ag2 Ag1 88.61(4) . . ?
 O2 Ag2 O4 88.34(5) . . ?
 O4 Ag2 Ag1 167.49(4) . . ?
 O9 Ag2 Ag1 75.58(5) . . ?
 O9 Ag2 O00M 127.82(8) . . ?
 O9 Ag2 O2 134.15(7) . . ?
 O9 Ag2 O4 98.05(6) . . ?
 O2 Ag3 Ag4 155.94(4) . . ?
 O7 Ag3 Ag4 87.26(4) . . ?
 O7 Ag3 O2 104.20(6) . . ?
 O11 Ag3 Ag4 77.55(4) . . ?
 O11 Ag3 O2 95.27(6) . . ?
 O11 Ag3 O7 159.15(7) . . ?
 O1 Ag4 Ag3 109.17(4) 1_655 . ?
 O3 Ag4 Ag3 167.74(4) 1_655 . ?
 O3 Ag4 O1 77.49(5) 1_655 1_655 ?
 O5 Ag4 Ag3 82.98(4) . . ?
 O5 Ag4 O1 80.96(6) . 1_655 ?
 O5 Ag4 O3 108.58(6) . 1_655 ?
 O6 Ag4 Ag3 73.73(4) . . ?
 O6 Ag4 O1 124.23(6) . 1_655 ?
 O6 Ag4 O3 94.00(6) . 1_655 ?
 O6 Ag4 O5 150.00(6) . . ?
 C33 O00M Ag2 114.22(15) . . ?
 Ag1 O1 Ag4 101.31(6) . 1_455 ?
 N1 O1 Ag1 124.25(13) . . ?
 N1 O1 Ag4 126.53(13) . 1_455 ?
 Ag2 O2 Ag3 97.49(6) . . ?
 N2 O2 Ag2 114.64(12) . . ?
 N2 O2 Ag3 125.66(12) . . ?
 Ag1 O3 Ag4 100.70(6) . 1_455 ?
 N3 O3 Ag1 111.37(12) . . ?
 N3 O3 Ag4 130.47(13) . 1_455 ?
 N4 O4 Ag2 124.74(12) . . ?
 C31 O5 Ag4 117.14(15) . . ?
 C29 O6 Ag4 132.77(15) . . ?
 C29 O7 Ag3 115.56(14) . . ?
 C35 O8 Ag1 116.28(16) . . ?
 C35 O9 Ag2 131.89(16) . . ?
 C33 O10 Ag1 134.53(17) . . ?
 C31 O11 Ag3 127.97(15) . . ?
 O1 N1 C1 120.51(19) . . ?
 O1 N1 C5 119.19(18) . . ?
 C5 N1 C1 120.28(19) . . ?
 O2 N2 C8 119.29(18) . . ?
 O2 N2 C12 120.11(19) . . ?
 C8 N2 C12 120.61(19) . . ?
 O3 N3 C15 120.79(19) . . ?
 O3 N3 C19 118.76(17) . . ?
 C15 N3 C19 120.45(19) . . ?
 O4 N4 C22 120.33(19) . . ?
 O4 N4 C26 119.44(18) . . ?
 C22 N4 C26 120.2(2) . . ?
 N1 C1 H1 119.8 . . ?
 N1 C1 C2 120.4(2) . . ?
 C2 C1 H1 119.8 . . ?
 C1 C2 H2 119.5 . . ?
 C1 C2 C3 121.0(2) . . ?
 C3 C2 H2 119.5 . . ?
 C2 C3 C6 121.5(2) . . ?
 C4 C3 C2 116.9(2) . . ?
 C4 C3 C6 121.6(2) . . ?
 C3 C4 H4 119.5 . . ?
 C5 C4 C3 121.1(2) . . ?
 C5 C4 H4 119.5 . . ?
 N1 C5 C4 120.3(2) . . ?
 N1 C5 H5 119.8 . . ?
 C4 C5 H5 119.8 . . ?
 C3 C6 H6A 109.1 . . ?
 C3 C6 H6B 109.1 . . ?
 H6A C6 H6B 107.8 . . ?
 C7 C6 C3 112.7(2) . . ?
 C7 C6 H6A 109.1 . . ?
 C7 C6 H6B 109.1 . . ?
 C6 C7 H7A 109.5 . . ?
 C6 C7 H7B 109.5 . . ?
 C6 C7 H7C 109.5 . . ?
 H7A C7 H7B 109.5 . . ?
 H7A C7 H7C 109.5 . . ?
 H7B C7 H7C 109.5 . . ?
 N2 C8 H8 119.9 . . ?
 N2 C8 C37 120.2(2) . . ?
 C37 C8 H8 119.9 . . ?
 C11 C10 C13 121.3(2) . . ?
 C11 C10 C37 116.7(2) . . ?
 C37 C10 C13 122.0(2) . . ?
 C10 C11 H11 119.3 . . ?
 C12 C11 C10 121.3(2) . . ?
 C12 C11 H11 119.3 . . ?
 N2 C12 C11 120.2(2) . . ?
 N2 C12 H12 119.9 . . ?
 C11 C12 H12 119.9 . . ?
 C10 C13 H13A 109.3 . . ?
 C10 C13 H13B 109.3 . . ?
 C10 C13 C14 111.8(2) . . ?
 H13A C13 H13B 107.9 . . ?
 C14 C13 H13A 109.3 . . ?
 C14 C13 H13B 109.3 . . ?
 C13 C14 H14A 109.5 . . ?
 C13 C14 H14B 109.5 . . ?
 C13 C14 H14C 109.5 . . ?
 H14A C14 H14B 109.5 . . ?
 H14A C14 H14C 109.5 . . ?
 H14B C14 H14C 109.5 . . ?
 N3 C15 H15 119.9 . . ?
 N3 C15 C16 120.1(2) . . ?
 C16 C15 H15 119.9 . . ?
 C15 C16 H16 119.2 . . ?
 C15 C16 C17 121.5(2) . . ?
 C17 C16 H16 119.2 . . ?
 C16 C17 C18 116.7(2) . . ?
 C16 C17 C20 121.1(2) . . ?
 C18 C17 C20 122.2(2) . . ?
 C17 C18 H18 119.7 . . ?
 C19 C18 C17 120.6(2) . . ?
 C19 C18 H18 119.7 . . ?
 N3 C19 C18 120.5(2) . . ?
 N3 C19 H19 119.7 . . ?
 C18 C19 H19 119.7 . . ?
 C17 C20 H20A 109.4 . . ?
 C17 C20 H20B 109.4 . . ?
 C17 C20 C21 111.3(2) . . ?
 H20A C20 H20B 108.0 . . ?
 C21 C20 H20A 109.4 . . ?
 C21 C20 H20B 109.4 . . ?
 C20 C21 H21A 109.5 . . ?
 C20 C21 H21B 109.5 . . ?
 C20 C21 H21C 109.5 . . ?
 H21A C21 H21B 109.5 . . ?
 H21A C21 H21C 109.5 . . ?
 H21B C21 H21C 109.5 . . ?
 N4 C22 H22 119.7 . . ?
 N4 C22 C23 120.6(2) . . ?
 C23 C22 H22 119.7 . . ?
 C22 C23 H23 119.4 . . ?
 C22 C23 C24 121.2(2) . . ?
 C24 C23 H23 119.4 . . ?
 C23 C24 C25 116.4(2) . . ?
 C23 C24 C27 121.2(2) . . ?
 C25 C24 C27 122.3(2) . . ?
 C24 C25 H25 119.4 . . ?
 C26 C25 C24 121.3(2) . . ?
 C26 C25 H25 119.4 . . ?
 N4 C26 C25 120.3(2) . . ?
 N4 C26 H26 119.9 . . ?
 C25 C26 H26 119.9 . . ?
 C24 C27 H27A 109.1 . . ?
 C24 C27 H27B 109.1 . . ?
 C24 C27 C28 112.5(2) . . ?
 H27A C27 H27B 107.8 . . ?
 C28 C27 H27A 109.1 . . ?
 C28 C27 H27B 109.1 . . ?
 C27 C28 H28A 109.5 . . ?
 C27 C28 H28B 109.5 . . ?
 C27 C28 H28C 109.5 . . ?
 H28A C28 H28B 109.5 . . ?
 H28A C28 H28C 109.5 . . ?
 H28B C28 H28C 109.5 . . ?
 O6 C29 C30 114.5(2) . . ?
 O7 C29 O6 130.4(2) . . ?
 O7 C29 C30 115.1(2) . . ?
 F4 C30 F6 106.9(2) . . ?
 F4 C30 C29 113.17(19) . . ?
 F5 C30 F4 106.4(2) . . ?
 F5 C30 F6 107.2(2) . . ?
 F5 C30 C29 113.3(2) . . ?
 F6 C30 C29 109.5(2) . . ?
 O5 C31 O11 130.2(2) . . ?
 O5 C31 C32 114.8(2) . . ?
 O11 C31 C32 115.0(2) . . ?
 F7 C32 C31 110.76(19) . . ?
 F8 C32 F7 107.0(2) . . ?
 F8 C32 F9 107.0(2) . . ?
 F8 C32 C31 112.3(2) . . ?
 F9 C32 F7 106.0(2) . . ?
 F9 C32 C31 113.4(2) . . ?
 O00M C33 C34 115.4(2) . . ?
 O10 C33 O00M 129.6(2) . . ?
 O10 C33 C34 115.0(2) . . ?
 F10 C34 C33 108.6(6) . . ?
 F11 C34 F13 109.2(8) . . ?
 F11 C34 F15 107.4(9) . . ?
 F11 C34 C33 114.8(7) . . ?
 F12 C34 F10 103.2(6) . . ?
 F12 C34 F14 108.4(6) . . ?
 F12 C34 C33 113.6(4) . . ?
 F13 C34 C33 111.8(5) . . ?
 F14 C34 F10 106.4(9) . . ?
 F14 C34 C33 115.7(7) . . ?
 F15 C34 F13 103.8(7) . . ?
 F15 C34 C33 109.1(6) . . ?
 O8 C35 O9 130.3(2) . . ?
 O8 C35 C36 116.0(2) . . ?
 O9 C35 C36 113.7(2) . . ?
 F1 C36 C35 110.4(2) . . ?
 F2 C36 F1 106.7(2) . . ?
 F2 C36 C35 113.3(2) . . ?
 F3 C36 F1 106.6(2) . . ?
 F3 C36 F2 107.1(2) . . ?
 F3 C36 C35 112.4(2) . . ?
 C8 C37 C10 121.0(2) . . ?
 C8 C37 H37 119.5 . . ?
 C10 C37 H37 119.5 . . ?

loop_
  _geom_torsion_atom_site_label_1
  _geom_torsion_atom_site_label_2
  _geom_torsion_atom_site_label_3
  _geom_torsion_atom_site_label_4
  _geom_torsion
  _geom_torsion_site_symmetry_1
  _geom_torsion_site_symmetry_2
  _geom_torsion_site_symmetry_3
  _geom_torsion_site_symmetry_4
  _geom_torsion_publ_flag
 Ag1 O1 N1 C1 12.8(3) . . . . ?
 Ag1 O1 N1 C5 -165.47(15) . . . . ?
 Ag1 O3 N3 C15 104.0(2) . . . . ?
 Ag1 O3 N3 C19 -75.8(2) . . . . ?
 Ag1 O8 C35 O9 -9.7(4) . . . . ?
 Ag1 O8 C35 C36 168.60(16) . . . . ?
 Ag1 O10 C33 O00M 16.8(5) . . . . ?
 Ag1 O10 C33 C34 -166.2(2) . . . . ?
 Ag2 O00M C33 O10 -3.6(4) . . . . ?
 Ag2 O00M C33 C34 179.47(16) . . . . ?
 Ag2 O2 N2 C8 -93.0(2) . . . . ?
 Ag2 O2 N2 C12 86.6(2) . . . . ?
 Ag2 O4 N4 C22 33.7(3) . . . . ?
 Ag2 O4 N4 C26 -145.89(16) . . . . ?
 Ag2 O9 C35 O8 3.6(4) . . . . ?
 Ag2 O9 C35 C36 -174.77(18) . . . . ?
 Ag3 O2 N2 C8 146.58(16) . . . . ?
 Ag3 O2 N2 C12 -33.8(3) . . . . ?
 Ag3 O7 C29 O6 -0.6(3) . . . . ?
 Ag3 O7 C29 C30 -177.93(15) . . . . ?
 Ag3 O11 C31 O5 15.6(4) . . . . ?
 Ag3 O11 C31 C32 -164.31(15) . . . . ?
 Ag4 O1 N1 C1 -130.31(18) 1_455 . . . ?
 Ag4 O1 N1 C5 51.4(2) 1_455 . . . ?
 Ag4 O3 N3 C15 -22.6(3) 1_455 . . . ?
 Ag4 O3 N3 C19 157.67(15) 1_455 . . . ?
 Ag4 O5 C31 O11 -26.1(3) . . . . ?
 Ag4 O5 C31 C32 153.73(15) . . . . ?
 Ag4 O6 C29 O7 -4.9(4) . . . . ?
 Ag4 O6 C29 C30 172.50(15) . . . . ?
 O00M C33 C34 F10 52.4(6) . . . . ?
 O00M C33 C34 F11 75.1(7) . . . . ?
 O00M C33 C34 F12 166.6(4) . . . . ?
 O00M C33 C34 F13 -159.8(6) . . . . ?
 O00M C33 C34 F14 -67.1(7) . . . . ?
 O00M C33 C34 F15 -45.5(7) . . . . ?
 O1 N1 C1 C2 -177.2(2) . . . . ?
 O1 N1 C5 C4 177.8(2) . . . . ?
 O2 N2 C8 C37 179.4(2) . . . . ?
 O2 N2 C12 C11 -179.8(2) . . . . ?
 O3 N3 C15 C16 -179.5(2) . . . . ?
 O3 N3 C19 C18 179.0(2) . . . . ?
 O4 N4 C22 C23 179.5(2) . . . . ?
 O4 N4 C26 C25 -179.2(2) . . . . ?
 O5 C31 C32 F7 -48.8(3) . . . . ?
 O5 C31 C32 F8 70.8(3) . . . . ?
 O5 C31 C32 F9 -167.8(2) . . . . ?
 O6 C29 C30 F4 147.5(2) . . . . ?
 O6 C29 C30 F5 26.3(3) . . . . ?
 O6 C29 C30 F6 -93.4(3) . . . . ?
 O7 C29 C30 F4 -34.7(3) . . . . ?
 O7 C29 C30 F5 -155.9(2) . . . . ?
 O7 C29 C30 F6 84.4(3) . . . . ?
 O8 C35 C36 F1 -95.5(3) . . . . ?
 O8 C35 C36 F2 24.1(3) . . . . ?
 O8 C35 C36 F3 145.6(2) . . . . ?
 O9 C35 C36 F1 83.1(3) . . . . ?
 O9 C35 C36 F2 -157.3(2) . . . . ?
 O9 C35 C36 F3 -35.8(3) . . . . ?
 O10 C33 C34 F10 -125.0(6) . . . . ?
 O10 C33 C34 F11 -102.3(7) . . . . ?
 O10 C33 C34 F12 -10.8(5) . . . . ?
 O10 C33 C34 F13 22.8(6) . . . . ?
 O10 C33 C34 F14 115.5(7) . . . . ?
 O10 C33 C34 F15 137.1(6) . . . . ?
 O11 C31 C32 F7 131.1(2) . . . . ?
 O11 C31 C32 F8 -109.3(2) . . . . ?
 O11 C31 C32 F9 12.1(3) . . . . ?
 N1 C1 C2 C3 -0.9(4) . . . . ?
 N2 C8 C37 C10 0.3(4) . . . . ?
 N3 C15 C16 C17 1.0(4) . . . . ?
 N4 C22 C23 C24 -0.3(4) . . . . ?
 C1 N1 C5 C4 -0.5(3) . . . . ?
 C1 C2 C3 C4 0.1(3) . . . . ?
 C1 C2 C3 C6 -179.5(2) . . . . ?
 C2 C3 C4 C5 0.5(3) . . . . ?
 C2 C3 C6 C7 81.8(3) . . . . ?
 C3 C4 C5 N1 -0.3(3) . . . . ?
 C4 C3 C6 C7 -97.8(3) . . . . ?
 C5 N1 C1 C2 1.1(3) . . . . ?
 C6 C3 C4 C5 -179.9(2) . . . . ?
 C8 N2 C12 C11 -0.2(3) . . . . ?
 C10 C11 C12 N2 0.5(4) . . . . ?
 C11 C10 C13 C14 -73.9(3) . . . . ?
 C11 C10 C37 C8 0.0(4) . . . . ?
 C12 N2 C8 C37 -0.2(3) . . . . ?
 C13 C10 C11 C12 178.1(2) . . . . ?
 C13 C10 C37 C8 -178.5(2) . . . . ?
 C15 N3 C19 C18 -0.7(3) . . . . ?
 C15 C16 C17 C18 -1.5(4) . . . . ?
 C15 C16 C17 C20 175.7(2) . . . . ?
 C16 C17 C18 C19 0.9(3) . . . . ?
 C16 C17 C20 C21 -74.6(3) . . . . ?
 C17 C18 C19 N3 0.2(3) . . . . ?
 C18 C17 C20 C21 102.4(3) . . . . ?
 C19 N3 C15 C16 0.2(3) . . . . ?
 C20 C17 C18 C19 -176.2(2) . . . . ?
 C22 N4 C26 C25 1.2(3) . . . . ?
 C22 C23 C24 C25 1.3(3) . . . . ?
 C22 C23 C24 C27 -177.8(2) . . . . ?
 C23 C24 C25 C26 -1.0(3) . . . . ?
 C23 C24 C27 C28 114.2(3) . . . . ?
 C24 C25 C26 N4 -0.2(4) . . . . ?
 C25 C24 C27 C28 -64.8(3) . . . . ?
 C26 N4 C22 C23 -0.9(3) . . . . ?
 C27 C24 C25 C26 178.1(2) . . . . ?
 C37 C10 C11 C12 -0.4(4) . . . . ?
 C37 C10 C13 C14 104.6(3) . . . . ?

_shelx_res_file
;
TITL ogh-4etpyno-agtfa-h2o_gau_a.res in P-1
    ogh-4etpyno-agtfa-h2o_gau.res
    created by SHELXL-2018/1 at 11:38:28 on 27-Jan-2025
REM Old TITL OGH-4EtPyNO-AgTFA-H2O_gau in P-1
REM SHELXT solution in P-1: R1 0.109, Rweak 0.006, Alpha 0.081
REM <I/s> 0.000 for 0 systematic absences, Orientation as input
REM Formula found by SHELXT: C37 N9 O6 F11 Ag4
CELL 1.54184 11.0125 14.1534 15.3855 91.688 110.343 93.749
ZERR 2 0.0002 0.0002 0.0003 0.001 0.002 0.001
LATT 1
SFAC C H Ag F N O
UNIT 72 72 8 24 8 24
ISOR 0.02 0.02 F13 F11

L.S. 4
PLAN  5
SIZE 0.05 0.07 0.24
TEMP -153.15
CONF
BOND $H
list 4
MORE -1
fmap 2
acta
OMIT -2 133.5
REM <olex2.extras>
REM <HklSrc "%.\\OGH-4EtPyNO-AgTFA-H2O_gau.hkl">
REM </olex2.extras>

WGHT    0.026500    1.113200
FVAR       0.26106
AG1   3    0.453048    0.196378    0.383947    11.00000    0.02880    0.04487 =
         0.02632    0.01110    0.01399    0.01209
AG2   3    0.713046    0.203992    0.363524    11.00000    0.02900    0.03970 =
         0.02561   -0.00228    0.01227    0.00154
AG3   3    0.952765    0.405139    0.396445    11.00000    0.02453    0.04057 =
         0.02103    0.00500    0.00953    0.00478
AG4   3    1.206090    0.370812    0.375683    11.00000    0.02666    0.03873 =
         0.02457    0.00779    0.01143    0.00974
F1    4    0.416971   -0.035077    0.119235    11.00000    0.08271    0.03003 =
         0.06278   -0.01080    0.01333   -0.00176
F2    4    0.281383    0.066218    0.057799    11.00000    0.04564    0.09033 =
         0.04873   -0.02085   -0.00951    0.01285
F3    4    0.472061    0.079889    0.050617    11.00000    0.08340    0.07237 =
         0.03738   -0.01184    0.03223   -0.00663
F4    4    0.783379    0.436538    0.060785    11.00000    0.03299    0.07846 =
         0.02904    0.01210    0.00343   -0.00022
F5    4    0.968661    0.413815    0.052880    11.00000    0.06284    0.07967 =
         0.03133    0.01392    0.02767    0.02787
F6    4    0.934566    0.549982    0.100340    11.00000    0.06828    0.04064 =
         0.03896    0.02140    0.00970    0.00149
F7    4    1.333179    0.294604    0.684452    11.00000    0.07857    0.05001 =
         0.03148    0.00412    0.00658    0.03401
F8    4    1.336581    0.438583    0.728831    11.00000    0.07118    0.04324 =
         0.03038   -0.00891   -0.00092   -0.01174
F9    4    1.171438    0.343551    0.711532    11.00000    0.04540    0.10214 =
         0.03687    0.02625    0.01647    0.00272
PART 1
F10   4    0.868065    0.139126    0.696564    10.50000    0.05098    0.07671 =
         0.02896    0.00323   -0.01063   -0.00209
PART 2
F11   4    0.828040    0.143510    0.706102    10.50000    0.17309    0.05031 =
         0.03093   -0.00094    0.00031    0.02049
PART 1
F12   4    0.676712    0.098752    0.687947    10.50000    0.07946    0.08995 =
         0.03217    0.02802    0.03859    0.04493
PART 2
F13   4    0.654768    0.053595    0.664739    10.50000    0.06885    0.19735 =
         0.13508    0.13049    0.05396    0.04054
PART 1
F14   4    0.779547   -0.000096    0.641027    10.50000    0.10892    0.03137 =
         0.04218    0.01023    0.02991    0.01523
PART 2
F15   4    0.818122    0.013291    0.636567    10.50000    0.07980    0.04214 =
         0.04431    0.02138    0.02162    0.02864
PART 0
O00M  6    0.788106    0.140338    0.507297    11.00000    0.02840    0.05865 =
         0.03177    0.00977    0.01134    0.00990
O1    6    0.263355    0.208433    0.422964    11.00000    0.02960    0.03355 =
         0.02378    0.01091    0.01485    0.00725
O2    6    0.753183    0.363744    0.429143    11.00000    0.02702    0.03629 =
         0.01889   -0.00013    0.01098   -0.00044
O3    6    0.390453    0.349471    0.323701    11.00000    0.02987    0.03933 =
         0.01970    0.00621    0.01354    0.00877
O4    6    0.902932    0.230879    0.318238    11.00000    0.03117    0.03072 =
         0.02104    0.00198    0.01280    0.00119
O5    6    1.284002    0.399373    0.532749    11.00000    0.02653    0.04542 =
         0.02957    0.00226    0.01048    0.00440
O6    6    1.071394    0.404068    0.234102    11.00000    0.02745    0.04186 =
         0.02835    0.01157    0.01055    0.00911
O7    6    0.881585    0.439368    0.246697    11.00000    0.03154    0.04567 =
         0.02806    0.00948    0.01474    0.01381
O8    6    0.375167    0.134942    0.232468    11.00000    0.03486    0.05634 =
         0.03517   -0.00018    0.01535    0.00716
O9    6    0.576540    0.133025    0.229065    11.00000    0.02872    0.06449 =
         0.03505   -0.01316    0.01060   -0.00522
O10   6    0.596105    0.156001    0.520304    11.00000    0.02920    0.09383 =
         0.04176    0.03465    0.01640    0.02326
O11   6    1.086032    0.403028    0.543644    11.00000    0.02174    0.05569 =
         0.02482    0.00376    0.00705    0.00339
N1    5    0.240593    0.163488    0.491659    11.00000    0.02604    0.02463 =
         0.02156    0.00261    0.00930    0.00330
N2    5    0.739531    0.374183    0.512248    11.00000    0.02317    0.02548 =
         0.02048   -0.00009    0.00861   -0.00069
N3    5    0.400638    0.358158    0.239980    11.00000    0.02445    0.02461 =
         0.01953    0.00379    0.00904    0.00537
N4    5    0.907505    0.205359    0.235499    11.00000    0.02761    0.02255 =
         0.02170    0.00352    0.01073    0.00043
C1    1    0.336624    0.121728    0.555505    11.00000    0.02392    0.03355 =
         0.02982    0.00729    0.01129    0.00728
AFIX  43
H1    2    0.421914    0.126740    0.553253    11.00000   -1.20000
AFIX   0
C2    1    0.311675    0.072126    0.623572    11.00000    0.03175    0.03186 =
         0.02795    0.00934    0.01238    0.00918
AFIX  43
H2    2    0.379822    0.042333    0.667440    11.00000   -1.20000
AFIX   0
C3    1    0.188558    0.064818    0.629314    11.00000    0.03188    0.02151 =
         0.02552    0.00055    0.01203   -0.00115
C4    1    0.093191    0.109453    0.563439    11.00000    0.02548    0.03318 =
         0.02808    0.00266    0.01243    0.00176
AFIX  43
H4    2    0.007701    0.106519    0.565291    11.00000   -1.20000
AFIX   0
C5    1    0.120241    0.158150    0.495113    11.00000    0.02310    0.03009 =
         0.02392    0.00281    0.00748    0.00484
AFIX  43
H5    2    0.053347    0.188062    0.450272    11.00000   -1.20000
AFIX   0
C6    1    0.160259    0.011265    0.704116    11.00000    0.04287    0.03064 =
         0.03355    0.00897    0.01973    0.00291
AFIX  23
H6A   2    0.066188   -0.008552    0.683032    11.00000   -1.20000
H6B   2    0.207795   -0.046771    0.714238    11.00000   -1.20000
AFIX   0
C7    1    0.198427    0.068931    0.794318    11.00000    0.09589    0.05482 =
         0.03554    0.00469    0.03532   -0.00544
AFIX 137
H7A   2    0.153316    0.127278    0.784457    11.00000   -1.50000
H7B   2    0.292523    0.085077    0.817750    11.00000   -1.50000
H7C   2    0.174371    0.032100    0.839658    11.00000   -1.50000
AFIX   0
C8    1    0.624168    0.395837    0.516199    11.00000    0.02335    0.03289 =
         0.02694    0.00376    0.00798    0.00290
AFIX  43
H8    2    0.553907    0.404152    0.460568    11.00000   -1.20000
AFIX   0
C10   1    0.709323    0.394634    0.683042    11.00000    0.02983    0.02747 =
         0.02578   -0.00070    0.01245    0.00180
C11   1    0.826436    0.372831    0.675456    11.00000    0.02513    0.03881 =
         0.02186   -0.00268    0.00576    0.00048
AFIX  43
H11   2    0.898405    0.364905    0.730159    11.00000   -1.20000
AFIX   0
C12   1    0.840329    0.362507    0.590624    11.00000    0.01970    0.03846 =
         0.02387   -0.00116    0.00731   -0.00006
AFIX  43
H12   2    0.921186    0.347084    0.587031    11.00000   -1.20000
AFIX   0
C13   1    0.692783    0.403082    0.776536    11.00000    0.04023    0.04713 =
         0.02671   -0.00302    0.01820    0.00574
AFIX  23
H13A  2    0.612996    0.435083    0.769919    11.00000   -1.20000
H13B  2    0.767540    0.442767    0.820445    11.00000   -1.20000
AFIX   0
C14   1    0.683568    0.307072    0.815719    11.00000    0.07383    0.06744 =
         0.04234    0.02149    0.03778    0.02645
AFIX 137
H14A  2    0.607715    0.268436    0.773538    11.00000   -1.50000
H14B  2    0.674594    0.315450    0.876594    11.00000   -1.50000
H14C  2    0.762431    0.275194    0.822382    11.00000   -1.50000
AFIX   0
C15   1    0.294124    0.350221    0.162396    11.00000    0.02214    0.03775 =
         0.02694    0.00576    0.00759    0.00220
AFIX  43
H15   2    0.210525    0.338777    0.166765    11.00000   -1.20000
AFIX   0
C16   1    0.306119    0.358623    0.077169    11.00000    0.02770    0.03711 =
         0.02172    0.00548    0.00396    0.00142
AFIX  43
H16   2    0.230094    0.353844    0.023105    11.00000   -1.20000
AFIX   0
C17   1    0.426519    0.373920    0.068047    11.00000    0.03409    0.02189 =
         0.02475    0.00291    0.01284    0.00229
C18   1    0.534384    0.382529    0.149858    11.00000    0.02723    0.02773 =
         0.02673    0.00324    0.01289    0.00252
AFIX  43
H18   2    0.618880    0.393970    0.147059    11.00000   -1.20000
AFIX   0
C19   1    0.519671    0.374617    0.234646    11.00000    0.02267    0.02922 =
         0.02256    0.00367    0.00614    0.00369
AFIX  43
H19   2    0.594037    0.380810    0.289859    11.00000   -1.20000
AFIX   0
C20   1    0.439290    0.376281   -0.026441    11.00000    0.03773    0.04115 =
         0.02375    0.00654    0.01244    0.00074
AFIX  23
H20A  2    0.526597    0.405100   -0.019920    11.00000   -1.20000
H20B  2    0.374002    0.416296   -0.066229    11.00000   -1.20000
AFIX   0
C21   1    0.419840    0.277904   -0.072264    11.00000    0.07906    0.05273 =
         0.03356   -0.00283    0.03055    0.00197
AFIX 137
H21A  2    0.425642    0.281878   -0.134202    11.00000   -1.50000
H21B  2    0.334055    0.248837   -0.077766    11.00000   -1.50000
H21C  2    0.487198    0.239146   -0.034564    11.00000   -1.50000
AFIX   0
C22   1    0.801311    0.207016    0.158422    11.00000    0.02486    0.03389 =
         0.02776    0.00715    0.00873    0.00318
AFIX  43
H22   2    0.722688    0.226010    0.163343    11.00000   -1.20000
AFIX   0
C23   1    0.805706    0.181399    0.072485    11.00000    0.03082    0.03475 =
         0.02269    0.00470    0.00482    0.00094
AFIX  43
H23   2    0.729732    0.182665    0.018947    11.00000   -1.20000
AFIX   0
C24   1    0.919296    0.153766    0.062811    11.00000    0.03436    0.02372 =
         0.02520    0.00351    0.01094   -0.00020
C25   1    1.026504    0.151651    0.144461    11.00000    0.03159    0.02910 =
         0.02994    0.00509    0.01470    0.00614
AFIX  43
H25   2    1.105870    0.132214    0.141269    11.00000   -1.20000
AFIX   0
C26   1    1.019490    0.177175    0.229510    11.00000    0.02607    0.02805 =
         0.02512    0.00429    0.00831    0.00225
AFIX  43
H26   2    1.093587    0.174986    0.284214    11.00000   -1.20000
AFIX   0
C27   1    0.925559    0.128953   -0.031684    11.00000    0.04649    0.03641 =
         0.02614   -0.00029    0.01378    0.00434
AFIX  23
H27A  2    0.837330    0.128308   -0.078947    11.00000   -1.20000
H27B  2    0.955087    0.064416   -0.032107    11.00000   -1.20000
AFIX   0
C28   1    1.016815    0.198365   -0.057626    11.00000    0.04447    0.06680 =
         0.02844    0.00024    0.01834   -0.00048
AFIX 137
H28A  2    1.016397    0.180039   -0.119659    11.00000   -1.50000
H28B  2    1.105048    0.197461   -0.012413    11.00000   -1.50000
H28C  2    0.987876    0.262379   -0.057544    11.00000   -1.50000
AFIX   0
C29   1    0.959099    0.429486    0.205585    11.00000    0.02669    0.02296 =
         0.02564    0.00532    0.01103    0.00344
C30   1    0.911001    0.456538    0.103910    11.00000    0.02982    0.03674 =
         0.02801    0.00904    0.01250    0.00517
C31   1    1.204611    0.392837    0.572905    11.00000    0.02684    0.02289 =
         0.02536   -0.00158    0.00860   -0.00109
C32   1    1.261460    0.367926    0.675469    11.00000    0.02931    0.03133 =
         0.02722   -0.00247    0.00756    0.00305
C33   1    0.707227    0.131942    0.545416    11.00000    0.02729    0.03101 =
         0.02594    0.00387    0.00812    0.00400
C34   1    0.754237    0.088706    0.641333    11.00000    0.04411    0.04310 =
         0.03210    0.00937    0.01275    0.01729
C35   1    0.457055    0.115187    0.198913    11.00000    0.03215    0.02365 =
         0.02554    0.00385    0.00987    0.00481
C36   1    0.405906    0.056905    0.105576    11.00000    0.03721    0.03828 =
         0.03479   -0.00391    0.00889    0.00393
C37   1    0.607829    0.405942    0.600582    11.00000    0.02677    0.03540 =
         0.03169    0.00220    0.01409    0.00757
AFIX  43
H37   2    0.525931    0.420878    0.602543    11.00000   -1.20000
AFIX   0
HKLF 4


REM  ogh-4etpyno-agtfa-h2o_gau_a.res in P-1
REM R1 =  0.0211 for    7599 Fo > 4sig(Fo)  and  0.0223 for all    7929 data
REM    644 parameters refined using     12 restraints

END

WGHT      0.0265      1.1123

REM Highest difference peak  0.636,  deepest hole -0.551,  1-sigma level  0.075
Q1    1   0.5651  0.0990  0.4911  11.00000  0.05    0.64
Q2    1   1.2228  0.2902  0.6970  11.00000  0.05    0.36
Q3    1   1.3986  0.3435  0.7058  11.00000  0.05    0.36
Q4    1   1.2221  0.4148  0.7321  11.00000  0.05    0.33
Q5    1   0.3206  0.1236  0.0539  11.00000  0.05    0.30
;
_shelx_res_checksum                3448
_shelx_hkl_file
;
   0   0  -1 4912.13  120.51
   0   0   1 5027.55  120.75
   0   0  -2   43.36    1.89
   0   0   2   40.10    2.05
   0   0  -3 2624.85   65.29
   0   0  -4 3131.89   78.29
   0   0   5 1310.47   37.28
   0   0  -5 1276.39   35.54
   0   0  -6  498.09   16.29
   0   0   6  510.13   17.93
   0   0   6  544.52   17.71
   0   0  -7 2356.74   63.24
   0   0   7 2368.07   64.56
   0   0   7 2450.58   65.84
   0   0   8 1219.30   32.26
   0   0   8 1250.18   32.35
   0   0   8 1206.80   32.24
   0   0   8 1240.77   32.64
   0   0  -8 1241.47   34.62
   0   0   8 1256.24   37.39
   0   0   8 1190.52   35.92
   0   0   9 1442.17   38.03
   0   0   9 1477.69   38.10
   0   0   9 1432.91   37.96
   0   0   9 1432.40   38.33
   0   0   9 1454.61   44.03
   0   0  10   51.26    5.61
   0   0  10   47.17    5.05
   0   0  10   50.93    3.44
   0   0  10   49.67    3.27
   0   0  10   46.50    4.69
   0   0  10   52.90    3.57
   0   0  11   11.18    2.02
   0   0  11   10.98    2.98
   0   0  11    9.99    2.48
   0   0  11   12.10    1.79
   0   0  11   10.71    1.78
   0   0  12  481.57   21.70
   0   0  12  503.22   16.51
   0   0  12  520.28   16.17
   0   0  12  501.81   16.07
   0   0  13  661.05   19.91
   0   0  13  656.68   26.83
   0   0  13  702.49   20.57
   0   0  13  674.18   21.02
   0   0  13  678.61   20.49
   0   0  14   31.32    3.06
   0   0  14   40.68    5.39
   0   0  15   81.23    4.80
   0   0  15   84.08    4.53
   0   0  15   89.63    4.73
   0   0  15   87.28    5.00
   0   0  15   96.99    5.15
   0   0  16  186.77    7.25
   0   0  16  193.59    7.55
   0   0  16  190.13    7.37
   0   0  16  182.61    6.84
   0   0  16  189.17    7.48
   0   0  16  202.21    7.26
   0   0  17   50.24    2.80
   0   0  17   52.15    2.65
   0   0  17   43.48    2.25
   0   0  17   46.16    2.55
   0   0  17   50.86    2.89
   0   0  18   18.47    1.33
   0  -1  18   62.34    2.67
   0  -1  17   33.40    2.21
   0  -1  17   38.26    2.31
   0  -1  17   28.63    1.83
   0  -1  17   34.46    2.41
   0  -1  17   33.90    2.38
   0  -1  16   15.65    1.91
   0  -1  16   15.04    1.79
   0  -1  16   17.37    1.78
   0  -1  16   16.93    1.89
   0  -1  16   20.03    1.97
   0  -1  16   16.07    1.93
   0  -1  15  326.26   10.93
   0  -1  15  350.67   11.69
   0  -1  15  327.76   11.76
   0  -1  15  342.84   11.46
   0  -1  15  347.17   12.08
   0  -1  15  329.70   11.53
   0  -1  14  763.19   28.71
   0  -1  14  773.18   23.17
   0  -1  14  761.50   22.63
   0  -1  13  370.68   12.54
   0  -1  13  357.46   12.81
   0  -1  13  334.02   12.21
   0  -1  13  357.43   11.97
   0  -1  13  330.06   17.10
   0  -1  12  290.86   15.41
   0  -1  12  305.64   10.88
   0  -1  12  281.70   11.02
   0  -1  11  189.74    7.81
   0  -1  11  201.47    8.26
   0  -1  11  176.47   11.35
   0  -1  11  198.39   11.17
   0  -1  10 1138.21   31.30
   0  -1  10 1152.63   31.33
   0  -1  10 1167.34   31.84
   0  -1  10 1155.21   37.44
   0  -1  10 1150.17   35.86
   0  -1  10 1146.65   36.21
   0  -1   9 1092.57   29.65
   0  -1   9 1080.19   29.17
   0  -1   9 1081.03   29.20
   0  -1   9 1064.76   34.65
   0  -1   8    2.47    0.88
   0   1  -8    3.35    1.26
   0  -1   8    2.14    1.45
   0  -1   8    7.05    1.96
   0  -1   8    3.60    1.09
   0  -1   8    2.88    1.53
   0  -1   8    3.82    0.94
   0  -1   7 3305.68   88.85
   0  -1   7 3504.65   88.73
   0  -1   7 3433.46   89.11
   0   1  -7 3323.62   87.36
   0   1  -6 8554.18  217.93
   0  -1   6 9142.94  219.38
   0   1  -5 2178.13   58.81
   0  -1   5 2394.01   60.57
   0   1  -4   23.51    2.29
   0  -1   4   28.57    2.53
   0  -1   4   25.44    1.06
   0  -1   4   26.79    1.07
   0  -1   3 1279.50   34.19
   0   1  -3 1304.11   34.01
   0   1  -2 1519.20   38.88
   0  -1   2 1518.62   39.03
   0   1  -1 4773.50  114.17
   0   1  -1 4452.97  115.34
   0   1   0  736.43   18.25
   0   1   0  729.29   18.53
   0   1   0  742.94   18.30
   0  -1   0  727.98   18.40
   0   1   1 1371.90   37.72
   0   1   1 2009.72   40.29
   0   1   2 1712.63   42.50
   0  -1  -2 1706.72   42.17
   0  -1  -3 1850.52   46.03
   0   1   4  264.25   10.09
   0   1   4  291.40    9.41
   0  -1  -4  276.83    8.39
   0   1   5  247.87   10.09
   0  -1  -5  232.06    7.99
   0   1   5  243.65    8.98
   0   1   6 2082.88   55.63
   0   1   6 2004.99   53.56
   0  -1  -6 1964.56   52.35
   0   1   7 1621.40   46.94
   0  -1  -7 1602.77   43.41
   0   1   7 1636.30   44.72
   0   1   8   72.06    3.63
   0   1   8   75.32    3.81
   0   1   8   67.51    3.48
   0   1   8   69.16    3.58
   0   1   8   64.26    5.78
   0  -1  -8   79.73    4.44
   0   1   8   73.53    5.00
   0   1   9  124.58    5.53
   0   1   9  111.98    5.17
   0   1   9  123.69    8.32
   0   1   9  119.65    8.46
   0   1   9  116.87    5.15
   0   1   9  119.68    5.30
   0   1  10  142.00    9.91
   0   1  10  172.83   10.38
   0   1  10  164.86    6.91
   0   1  10  157.54    6.49
   0   1  10  159.50    6.64
   0   1  10  153.98    6.56
   0   1  10  137.75    8.95
   0   1  10  155.66    6.52
   0   1  11    8.61    1.56
   0   1  11    5.23    1.31
   0   1  11   11.78    2.65
   0   1  11    9.11    1.72
   0   1  11    8.43    1.57
   0   1  11    5.68    2.34
   0   1  11    9.89    2.66
   0   1  12   31.46    3.04
   0   1  12   30.43    2.75
   0   1  12   24.38    4.39
   0   1  12   33.54    2.94
   0   1  12   34.90    3.18
   0   1  13    1.64    1.02
   0   1  13    1.86    1.19
   0   1  13    3.65    2.12
   0   1  13    1.91    1.17
   0   1  13    1.70    1.05
   0   1  14    9.04    2.84
   0   1  15    2.41    1.00
   0   1  15    0.94    0.94
   0   1  15    2.75    1.17
   0   1  15    2.42    1.07
   0   1  15    0.74    0.87
   0   1  15    3.09    1.31
   0   1  16    9.29    1.48
   0   1  16   11.68    1.42
   0   1  16   10.45    1.58
   0   1  16   10.40    1.66
   0   1  16    9.71    1.39
   0   1  17    1.72    0.79
   0   1  17    0.34    0.54
   0   1  17    0.99    0.69
   0   1  17    0.82    0.76
   0  -2  18    0.91    0.48
   0  -2  17   33.47    2.35
   0  -2  17   30.25    1.82
   0  -2  17   29.11    1.91
   0  -2  17   34.65    2.38
   0  -2  16  185.28    6.84
   0  -2  16  194.81    7.28
   0  -2  16  193.00    6.79
   0  -2  16  186.01    6.98
   0  -2  16  170.55    6.40
   0  -2  16  180.78    7.34
   0  -2  16  197.10    7.46
   0  -2  15  275.42    9.51
   0  -2  15  265.48    9.44
   0  -2  15  276.85   10.26
   0  -2  15  260.05    9.59
   0  -2  15  270.04    9.90
   0  -2  14   78.86    7.32
   0  -2  14   87.85    5.22
   0  -2  13   93.82    5.25
   0  -2  13   94.59    5.57
   0  -2  13  103.51    5.49
   0  -2  13   98.96    8.37
   0  -2  13   97.60    5.11
   0  -2  13   89.13    7.77
   0  -2  12  168.18    7.71
   0  -2  12  166.72   10.97
   0  -2  12  161.54    7.25
   0  -2  12  158.24   10.63
   0  -2  11  123.69    6.21
   0  -2  11  123.56    8.95
   0  -2  11  127.65    6.01
   0  -2  11  131.98    9.30
   0  -2  10   65.81    6.21
   0  -2  10   64.54    4.08
   0  -2  10   56.28    5.72
   0   2 -10   60.34    3.33
   0  -2  10   69.69    3.99
   0  -2   9  134.58    8.64
   0  -2   9  137.76    5.75
   0  -2   9  139.77    7.76
   0  -2   9  126.36    8.37
   0  -2   9  132.08    5.96
   0   2  -9  132.26    5.25
   0  -2   9  129.36    5.68
   0  -2   8  589.66   17.04
   0  -2   8  575.61   16.71
   0  -2   8  609.02   17.23
   0  -2   8  580.70   20.92
   0  -2   8  563.16   19.39
   0   2  -8  574.94   20.06
   0   2  -7  762.67   24.73
   0  -2   7  794.82   24.19
   0  -2   7  830.44   26.60
   0   2  -6  949.50   29.01
   0  -2   6 1003.06   28.30
   0   2  -5   85.75    5.13
   0  -2   5   71.21    4.77
   0  -2   5   83.89    4.59
   0  -2   5   71.31    2.95
   0   2  -4  666.20   20.41
   0  -2   4  621.86   20.27
   0  -2   3 1580.12   39.41
   0   2  -3 1453.31   40.42
   0   2  -2  391.07   12.15
   0   2  -1  496.63   15.99
   0   2  -1  467.78   12.06
   0   2   0  313.76    8.77
   0   2   0  320.86    9.02
   0  -2   0  319.15    9.13
   0   2   1 1017.21   26.14
   0   2   2  161.48    5.87
   0   2   3   29.64    1.48
   0  -2  -3   29.30    1.61
   0   2   4   57.34    3.95
   0   2   4   56.06    2.71
   0  -2  -4   59.51    2.63
   0   2   5  319.07   10.23
   0   2   5  323.29   12.38
   0  -2  -5  333.30    9.17
   0  -2  -5  317.56    9.72
   0   2   6    6.70    1.23
   0   2   6    7.44    2.25
   0   2   6    6.49    1.77
   0  -2  -6    6.56    1.04
   0   2   7    8.78    1.52
   0  -2  -7    5.40    1.03
   0   2   7    8.36    2.42
   0   2   7    6.80    2.06
   0   2   8    9.23    1.41
   0   2   8   11.30    2.27
   0   2   8    8.19    1.27
   0   2   8    8.01    1.28
   0   2   8   10.69    1.34
   0   2   8    9.67    1.35
   0   2   9   14.98    3.00
   0   2   9   13.27    2.97
   0   2   9   11.98    1.66
   0   2   9   13.51    1.77
   0   2   9   12.43    1.59
   0   2   9   13.27    2.61
   0   2   9   12.85    1.66
   0   2   9   15.29    1.66
   0   2   9   13.79    1.70
   0   2  10    0.45    1.23
   0   2  10    3.83    1.86
   0   2  10    0.69    0.84
   0   2  10    1.40    0.96
   0   2  10    0.13    0.79
   0   2  10    2.20    1.02
   0   2  10    1.12    1.19
   0   2  10   -0.15    0.93
   0   2  11    3.92    2.07
   0   2  11    6.43    2.38
   0   2  11    6.93    1.37
   0   2  11    6.71    1.60
   0   2  11    6.84    1.44
   0   2  11    5.24    2.04
   0   2  11    5.03    1.37
   0   2  12    9.93    1.92
   0   2  12    7.58    1.54
   0   2  12    7.42    1.56
   0   2  12   10.85    1.94
   0   2  12   10.50    3.14
   0   2  13   38.53    3.15
   0   2  13   39.63    3.46
   0   2  13   41.07    5.56
   0   2  13   38.80    3.39
   0   2  13   41.93    3.46
   0   2  13   38.11    3.06
   0   2  14    3.03    2.21
   0   2  15    1.24    0.89
   0   2  15    1.71    1.03
   0   2  15    1.03    0.85
   0   2  15    1.66    0.98
   0   2  15    2.28    1.19
   0   2  15    0.92    0.91
   0   2  15    1.99    1.20
   0   2  16    4.77    0.98
   0   2  16    4.55    0.96
   0   2  16    3.49    1.10
   0   2  16    4.84    1.03
   0   2  16    4.17    1.10
   0   2  16    5.16    1.35
   0   2  17    0.17    0.63
   0   2  17    0.93    0.76
   0   2  17   -0.08    0.57
   0  -3  18   18.00    1.22
   0  -3  17   42.27    2.58
   0  -3  17   35.88    2.01
   0  -3  17   44.85    2.60
   0  -3  16   19.40    1.99
   0  -3  16   17.62    2.01
   0  -3  16   18.79    1.81
   0  -3  16   18.29    1.74
   0  -3  16   18.86    1.99
   0  -3  16   19.85    1.84
   0  -3  15    5.08    1.27
   0  -3  15    6.57    1.47
   0  -3  15    8.75    1.49
   0  -3  15    5.68    1.50
   0  -3  15    5.62    1.24
   0  -3  14  108.27    8.38
   0  -3  14  114.70    8.85
   0   3 -14  112.83    9.29
   0  -3  13   35.20    4.95
   0  -3  13   31.90    4.62
   0  -3  13   31.69    3.13
   0  -3  13   34.12    2.87
   0  -3  13   31.32    2.83
   0  -3  13   32.81    3.08
   0  -3  12  211.97   12.69
   0  -3  12  190.17    8.60
   0  -3  12  213.33    8.21
   0  -3  12  202.13   12.05
   0  -3  12  201.04    8.22
   0  -3  12  199.75    8.39
   0  -3  11   24.05    2.64
   0  -3  11   24.15    3.87
   0   3 -11   27.77    2.28
   0  -3  11   25.87    4.20
   0  -3  11   24.73    2.54
   0  -3  10   14.01    1.87
   0  -3  10   16.64    3.33
   0  -3  10   14.42    2.92
   0   3 -10    9.80    1.38
   0  -3  10   12.07    1.87
   0  -3   9   53.85    3.43
   0  -3   9   50.42    3.40
   0  -3   9   54.89    3.37
   0   3  -9   51.46    3.03
   0  -3   9   55.06    5.59
   0  -3   9   49.62    5.12
   0  -3   8    8.70    1.33
   0  -3   8    9.81    1.50
   0  -3   8   12.64    2.45
   0  -3   8    9.58    1.74
   0  -3   8   11.61    1.62
   0  -3   7    7.24    1.44
   0   3  -7    5.11    1.83
   0   3  -6  979.76   29.42
   0  -3   6  968.99   29.48
   0  -3   6  939.08   26.38
   0   3  -5  176.03    8.36
   0  -3   5  154.37    7.99
   0  -3   5  166.87    6.16
   0   3  -4   36.55    3.39
   0  -3   4   31.79    3.17
   0  -3   4   32.79    1.87
   0  -3   3  266.38    9.88
   0   3  -3  266.34    9.85
   0  -3   3  244.34    6.49
   0  -3   2  596.92   18.60
   0   3  -2  641.45   17.17
   0  -3   1    4.98    1.27
   0   3   0  108.60    4.03
   0  -3   0  110.29    4.43
   0   3   1  103.91    4.83
   0  -3  -1   95.19    3.70
   0   3   1  104.12    4.09
   0   3   2 2281.74   56.97
   0   3   2 2168.34   58.90
   0   3   3   40.47    3.06
   0   3   3   41.74    3.06
   0   3   4  137.92    6.84
   0   3   4  161.99    8.66
   0  -3  -4  149.37    5.18
   0   3   4  139.17    6.73
   0   3   4  152.14    4.46
   0   3   5  407.58   15.59
   0  -3  -5  446.23   12.74
   0   3   5  444.53   15.45
   0   3   5  460.77   12.54
   0  -3  -6  525.57   14.28
   0  -3  -6  506.94   14.23
   0  -3  -6  488.15   14.21
   0   3   6  507.80   17.73
   0   3   6  498.75   18.12
   0   3   7 1019.82   31.35
   0   3   7 1005.93   26.96
   0   3   8  805.80   22.68
   0   3   8  822.29   22.65
   0   3   8  806.58   22.36
   0   3   8  831.27   22.97
   0   3   8  821.23   28.11
   0   3   8  841.56   28.89
   0   3   8  830.98   22.79
   0   3   9  256.09   13.34
   0   3   9  243.53   13.27
   0   3   9  245.68    8.78
   0   3   9  236.74    8.73
   0   3   9  252.38   12.61
   0   3   9  246.07    8.98
   0   3   9  247.45    8.54
   0   3   9  241.95    8.73
   0   3   9  236.87    8.72
   0   3  10   12.31    3.10
   0   3  10   13.48    3.21
   0   3  10   12.58    1.88
   0   3  10   12.91    1.80
   0   3  10   15.48    1.82
   0   3  10   15.26    1.91
   0   3  10   21.12    3.58
   0   3  10   15.40    2.00
   0   3  11   10.27    3.08
   0   3  11    9.69    2.95
   0   3  11   11.15    1.93
   0   3  11   12.56    1.83
   0   3  11   12.11    1.95
   0   3  11   11.14    1.66
   0   3  11    8.54    2.56
   0   3  11   12.01    1.82
   0   3  12  461.73   21.91
   0   3  12  483.82   15.72
   0   3  12  497.39   15.50
   0   3  12  524.93   16.18
   0   3  12  488.90   16.23
   0   3  12  484.01   15.97
   0   3  12  462.68   20.35
   0   3  13   20.90    2.59
   0   3  13   25.88    2.77
   0   3  13   24.64    2.49
   0   3  13   24.67    2.80
   0   3  13   24.67    2.46
   0   3  13   24.74    4.41
   0   3  14    1.52    1.89
   0   3  14    0.40    0.83
   0   3  14    0.47    1.02
   0   3  14    0.15    0.76
   0   3  15  109.89    4.82
   0   3  15  101.95    4.87
   0   3  15  109.82    5.19
   0   3  15  105.60    5.37
   0   3  15   98.90    5.16
   0   3  15  112.09    5.65
   0   3  16   38.12    2.30
   0   3  16   41.71    2.61
   0   3  16   41.35    2.91
   0   3  16   44.88    3.06
   0   3  16   41.16    2.73
   0   3  16   40.47    2.43
   0   3  17   31.63    2.13
   0   3  17   33.40    2.16
   0  -4  17   11.08    1.33
   0  -4  17   13.25    1.40
   0  -4  17   10.74    1.00
   0  -4  16   26.34    2.12
   0  -4  16   31.74    2.56
   0  -4  16   25.96    2.28
   0  -4  16   31.27    2.32
   0  -4  15   33.39    2.82
   0  -4  15   27.06    2.72
   0  -4  15   30.83    2.58
   0  -4  15   31.01    2.64
   0  -4  15   30.91    2.36
   0  -4  14    8.85    2.74
   0   4 -14   10.46    2.80
   0  -4  13   60.52    6.02
   0  -4  13   56.94    6.60
   0   4 -13   54.94    6.48
   0  -4  13   60.24    4.34
   0  -4  13   56.03    4.01
   0  -4  13   58.28    4.01
   0  -4  12  238.90   12.87
   0   4 -12  237.15   13.86
   0  -4  12  229.18   13.71
   0  -4  12  243.68    9.86
   0  -4  12  226.28    9.22
   0  -4  12  228.35    9.10
   0  -4  11    2.39    1.94
   0  -4  11    3.60    1.75
   0   4 -11    4.32    1.09
   0  -4  11    3.66    1.46
   0  -4  11    3.36    1.34
   0  -4  10   47.73    3.60
   0  -4  10   44.83    3.29
   0  -4  10   46.23    5.59
   0   4 -10   46.45    3.10
   0  -4  10   51.88    5.27
   0  -4   9   44.38    4.75
   0  -4   9   46.03    3.12
   0  -4   9   41.46    3.19
   0  -4   9   41.47    3.12
   0   4  -9   41.65    2.86
   0  -4   9   42.31    5.22
   0  -4   8  174.23   10.72
   0   4  -8  181.21    6.73
   0  -4   8  187.74    7.38
   0  -4   8  177.44    9.50
   0  -4   8  182.14    6.90
   0  -4   7 1290.68   34.62
   0  -4   7 1377.80   35.63
   0  -4   6 1100.10   33.74
   0  -4   5  121.44    7.26
   0   4  -4   18.18    2.03
   0  -4   4   19.97    2.80
   0   4  -3  617.84   17.54
   0  -4   3  579.82   19.40
   0   4  -2 1137.85   29.23
   0  -4   2 1056.28   31.25
   0  -4   1  421.46   14.59
   0   4  -1  489.24   13.23
   0  -4   0 7714.17  192.81
   0   4   0 7351.57  191.49
   0  -4  -1 7941.85  195.91
   0   4   1 7638.02  196.69
   0   4   2 4022.60   95.97
   0   4   2 3825.16   95.18
   0  -4  -2 3683.18   93.92
   0   4   2 3785.29   96.77
   0   4   3  997.51   31.05
   0   4   3 1058.76   29.36
   0   4   3 1082.67   29.80
   0   4   4  283.64   12.15
   0   4   4  259.36   10.39
   0   4   4  248.60   10.50
   0   4   5 1983.85   56.73
   0   4   5 2150.72   59.28
   0  -4  -5 2157.16   53.13
   0   4   5 2025.65   56.78
   0   4   6 2526.67   68.43
   0   4   6 2707.08   70.61
   0  -4  -6 2444.09   62.82
   0   4   6 2610.86   68.24
   0  -4  -6 2559.10   64.33
   0   4   7  467.90   14.25
   0   4   7  491.11   14.19
   0   4   7  491.22   14.29
   0   4   7  465.21   14.00
   0   4   8    1.10    0.83
   0   4   8    2.60    0.97
   0   4   8    5.39    1.13
   0   4   8    1.70    1.02
   0   4   8    2.10    1.63
   0   4   8    4.70    1.19
   0   4   8    2.49    2.04
   0   4   8   -0.38    1.30
   0   4   8    2.76    0.81
   0   4   8    1.94    0.92
   0   4   9  480.56   20.94
   0   4   9  471.95   20.68
   0   4   9  509.75   15.81
   0   4   9  507.13   15.51
   0   4   9  491.53   14.97
   0   4   9  524.40   15.52
   0   4   9  521.50   15.66
   0   4   9  511.34   15.52
   0   4   9  474.64   19.99
   0   4   9  495.36   15.71
   0   4  10  377.03   18.29
   0   4  10  379.97   18.31
   0   4  10  387.02   12.87
   0   4  10  382.51   12.99
   0   4  10  383.13   12.68
   0   4  10  382.54   12.70
   0   4  10  378.00   12.21
   0   4  10  388.21   12.79
   0   4  10  358.24   17.08
   0   4  10  370.26   12.64
   0   4  11  544.60   17.15
   0   4  11  536.23   17.35
   0   4  11  541.88   16.86
   0   4  11  512.22   21.93
   0   4  11  544.18   16.41
   0   4  11  552.34   16.94
   0   4  11  525.18   23.30
   0   4  11  547.83   23.52
   0   4  11  510.46   16.65
   0   4  11  548.91   17.05
   0   4  12   32.57    3.06
   0   4  12   29.15    2.78
   0   4  12   30.95    2.65
   0   4  12   29.56    4.44
   0   4  12   28.32    2.96
   0   4  12   20.17    4.24
   0   4  12   36.74    3.15
   0   4  13  259.32   15.23
   0   4  13  267.70   10.26
   0   4  13  256.80   10.08
   0   4  13  277.49   10.31
   0   4  13  268.14    9.98
   0   4  14  195.64    8.06
   0   4  14  208.47    7.99
   0   4  14  200.25    8.22
   0   4  14  202.91    8.38
   0   4  14  204.97    8.32
   0   4  15   32.29    2.92
   0   4  15   35.18    2.70
   0   4  15   34.64    2.89
   0   4  15   37.77    2.87
   0   4  15   37.94    2.60
   0   4  16   -0.21    0.58
   0   4  16    2.83    1.01
   0   4  16    1.12    0.78
   0   4  16    1.17    0.94
   0   4  17   57.98    2.76
   0   4  17   57.55    2.83
   0  -5  17   69.14    3.12
   0  -5  17   70.90    3.27
   0  -5  16   13.14    1.58
   0  -5  16    8.45    1.22
   0  -5  16   10.88    1.53
   0  -5  15    2.96    1.11
   0  -5  15    2.10    1.03
   0  -5  15    4.24    1.11
   0  -5  15    1.83    1.05
   0  -5  14  283.28   10.39
   0  -5  14  286.73   10.33
   0  -5  14  274.40   10.60
   0  -5  14  255.63   14.62
   0  -5  13  737.93   21.90
   0   5 -13  700.93   27.45
   0  -5  13  684.54   28.05
   0  -5  13  723.70   21.73
   0  -5  13  734.34   22.30
   0  -5  12  191.17    8.18
   0   5 -12  189.38   11.96
   0  -5  12  184.34   12.41
   0   5 -12  182.21    7.35
   0  -5  12  202.12    8.69
   0  -5  12  191.00    8.11
   0  -5  11    2.97    1.22
   0  -5  11    2.03    1.81
   0   5 -11    2.27    1.78
   0  -5  11    2.64    1.54
   0  -5  11    1.30    1.09
   0   5 -11    2.73    1.10
   0  -5  11    2.65    1.25
   0  -5  10  232.69    9.39
   0   5 -10  229.59    8.53
   0  -5  10  229.83    8.93
   0  -5  10  227.07   13.40
   0   5 -10  228.49   12.66
   0  -5  10  237.08    9.00
   0  -5  10  228.43   11.84
   0  -5   9 1598.86   46.56
   0  -5   9 1645.30   49.75
   0   5  -9 1641.97   47.94
   0  -5   9 1652.42   42.22
   0   5  -9 1616.54   41.88
   0   5  -9 1503.15   41.05
   0  -5   9 1597.48   42.47
   0   5  -8 2217.36   61.78
   0  -5   8 2334.66   64.88
   0  -5   8 2208.41   56.80
   0   5  -8 2215.87   56.72
   0   5  -8 2154.17   56.27
   0  -5   8 2278.64   57.52
   0   5  -7   24.27    2.08
   0   5  -7   17.93    2.82
   0  -5   7   21.94    2.27
   0  -5   7   26.25    2.12
   0   5  -6 1266.99   35.54
   0  -5   6 1168.59   37.42
   0   5  -5 4168.76   99.02
   0  -5   5 3449.39  100.88
   0   5  -4 1933.34   50.88
   0  -5   4 1944.04   53.86
   0   5  -3  770.77   22.22
   0  -5   3  841.63   25.46
   0   5  -2  118.50    4.92
   0  -5   2  102.18    6.24
   0   5  -1 5749.77  137.07
   0  -5   1 5189.51  139.35
   0   5   0 9072.00  213.23
   0   5   0 8517.18  212.90
   0  -5   0 8476.80  214.88
   0  -5  -1 1268.29   31.34
   0   5   1 1293.41   33.19
   0   5   1 1187.34   33.15
   0  -5  -1 1147.51   33.08
   0   5   2   53.91    3.53
   0   5   2   52.91    3.90
   0  -5  -2   46.73    2.95
   0   5   3 1280.39   34.38
   0   5   3 1183.18   35.52
   0  -5  -3 1219.73   32.16
   0   5   4 2978.09   76.10
   0   5   4 3049.34   76.73
   0   5   4 2849.97   77.77
   0  -5  -4 2853.01   72.63
   0  -5  -5  598.63   16.45
   0   5   5  611.63   20.28
   0   5   5  585.16   21.22
   0   5   5  590.60   19.87
   0  -5  -5  532.30   15.79
   0   5   6    0.39    0.72
   0   5   6    0.91    0.79
   0   5   7 1647.62   48.99
   0   5   7 1582.30   47.54
   0   5   7 1608.89   41.55
   0   5   7 1596.67   41.60
   0   5   7 1602.22   41.83
   0   5   7 1529.53   41.16
   0   5   7 1618.00   41.71
   0   5   7 1560.99   47.22
   0   5   7 1636.68   41.99
   0   5   7 1726.23   43.21
   0   5   8 1070.95   28.71
   0   5   8 1063.99   28.83
   0   5   8 1016.35   28.69
   0   5   8 1088.01   29.01
   0   5   8 1030.09   28.39
   0   5   8 1104.00   29.76
   0   5   8 1063.31   35.78
   0   5   8 1046.76   34.99
   0   5   8 1041.53   28.70
   0   5   8 1036.30   34.49
   0   5   8 1082.84   28.77
   0   5   8 1024.52   28.14
   0   5   9  308.92   10.63
   0   5   9  311.04   10.98
   0   5   9  322.44   11.38
   0   5   9  297.03   10.24
   0   5   9  325.96   10.91
   0   5   9  328.59   15.75
   0   5   9  331.82   10.95
   0   5   9  329.26   11.02
   0   5   9  293.12   15.72
   0   5   9  312.61   16.19
   0   5  10   10.94    1.80
   0   5  10   14.80    1.89
   0   5  10   10.84    1.93
   0   5  10    7.09    2.69
   0   5  10    6.65    2.46
   0   5  10    7.79    2.55
   0   5  10   10.93    1.83
   0   5  10    8.75    1.45
   0   5  10   12.32    1.79
   0   5  11   18.77    2.26
   0   5  11   19.72    2.26
   0   5  11   21.07    2.61
   0   5  11   17.69    4.13
   0   5  11   24.24    2.60
   0   5  11   22.06    2.42
   0   5  12  150.19    7.05
   0   5  12  167.97    7.47
   0   5  12  162.27    7.16
   0   5  12  164.21    7.16
   0   5  12  150.83   11.41
   0   5  13   96.88    8.74
   0   5  14   15.24    1.84
   0   5  14   14.59    2.08
   0   5  14   17.27    2.14
   0   5  14   16.12    2.20
   0   5  14   16.82    1.91
   0   5  15   13.16    1.49
   0   5  15   11.03    1.79
   0   5  15   13.13    1.71
   0   5  15   12.52    1.73
   0   5  16   28.56    2.17
   0   5  16   27.28    2.05
   0   5  17    1.76    0.59
   0   5  17    3.03    0.73
   0  -6  17    8.18    1.00
   0  -6  17    7.60    0.84
   0  -6  16   55.22    2.98
   0  -6  16   55.44    3.16
   0  -6  16   52.93    2.74
   0   6 -16   50.84    2.45
   0  -6  15  491.78   14.87
   0  -6  15  463.75   14.91
   0  -6  14  916.02   25.64
   0  -6  14  863.60   25.70
   0  -6  13   84.73    8.26
   0  -6  12   21.43    2.45
   0  -6  12   19.66    2.57
   0  -6  12   20.31    2.43
   0   6 -12   19.82    2.14
   0   6 -12   20.73    3.87
   0  -6  12   22.59    4.32
   0  -6  11  483.43   15.41
   0  -6  11  484.54   15.94
   0  -6  11  464.13   21.40
   0   6 -11  432.06   19.63
   0  -6  11  472.66   15.34
   0   6 -11  439.48   14.61
   0   6 -10  862.97   31.08
   0  -6  10  921.86   33.52
   0   6 -10  924.40   25.86
   0   6 -10  885.43   24.99
   0  -6  10  933.64   26.28
   0  -6  10  934.96   26.28
   0  -6  10  929.36   26.90
   0   6  -9  184.07    7.23
   0   6  -9  203.49    7.84
   0  -6   9  201.49   12.53
   0   6  -9  201.65   11.16
   0  -6   9  204.88    7.94
   0  -6   9  194.13    7.86
   0   6  -8  235.00    8.38
   0   6  -8  228.18   11.51
   0  -6   8  248.13   13.65
   0  -6   8  226.13    8.87
   0   6  -8  234.77    8.61
   0  -6   8  228.73    8.57
   0  -6   8  236.32    8.58
   0   6  -7 1065.63   28.94
   0  -6   7 1090.64   36.07
   0  -6   7 1032.29   35.08
   0   6  -7 1019.19   28.82
   0  -6   7 1103.02   28.85
   0  -6   7 1050.19   28.84
   0  -6   7 1100.65   29.58
   0   6  -6 2867.31   71.61
   0   6  -6 3015.27   74.90
   0   6  -6 2780.88   71.27
   0  -6   6 2953.52   72.12
   0  -6   6 2782.13   71.03
   0  -6   6 2704.53   71.05
   0  -6   5 1412.48   42.92
   0   6  -5 1421.63   39.29
   0  -6   4    0.95    1.55
   0  -6   3 1569.89   44.35
   0   6  -3 1498.45   40.32
   0  -6   2 3304.01   89.23
   0   6  -2 3452.17   85.66
   0  -6   1 1848.81   52.89
   0   6  -1 1990.56   50.03
   0  -6   0  112.81    6.35
   0  -6   0  114.72    5.32
   0  -6  -1 2216.58   57.82
   0  -6  -1 2228.03   54.62
   0   6   1 2096.59   56.69
   0   6   2 1949.18   50.42
   0   6   2 1804.05   50.68
   0  -6  -2 1926.09   49.97
   0   6   3 1770.85   46.37
   0  -6  -3 1699.96   44.37
   0   6   4    2.93    1.48
   0   6   4    0.93    1.18
   0  -6  -4    0.98    0.62
   0   6   5  116.87    7.24
   0   6   5  109.83    5.03
   0   6   5  122.64    4.92
   0   6   6  290.47    9.86
   0   6   6  255.51   13.69
   0   6   6  297.75    9.64
   0   6   6  278.90    9.38
   0   6   6  290.35    9.21
   0   6   6  308.19   10.47
   0   6   6  270.20   13.29
   0   6   6  284.84   13.17
   0   6   6  315.02   10.98
   0   6   6  277.16    9.15
   0   6   7  417.10   12.86
   0   6   7  408.52   12.97
   0   6   7  425.45   13.49
   0   6   7  429.49   18.74
   0   6   7  431.03   13.31
   0   6   7  441.24   14.37
   0   6   7  433.28   13.75
   0   6   7  429.23   13.09
   0   6   7  391.15   17.50
   0   6   7  404.21   17.81
   0   6   8    1.47    0.94
   0   6   8    0.62    0.83
   0   6   8    5.56    1.34
   0   6   8    1.70    1.05
   0   6   8    1.90    1.29
   0   6   8    3.27    1.21
   0   6   8    0.55    0.85
   0   6   8    0.77    0.86
   0   6   8    0.43    1.75
   0   6   8    1.41    1.50
   0   6   9  121.48    5.64
   0   6   9  117.48    5.81
   0   6   9  122.96    6.17
   0   6   9  112.45    5.50
   0   6   9  106.70    9.17
   0   6   9  111.74    8.98
   0   6   9  115.74    5.65
   0   6   9  108.38    5.43
   0   6   9  111.13    5.40
   0   6  10  438.65   14.39
   0   6  10  420.26   14.03
   0   6  10  433.49   14.58
   0   6  10  435.25   14.02
   0   6  10  400.03   19.70
   0   6  10  415.88   13.84
   0   6  11    6.57    1.51
   0   6  11    3.73    1.71
   0   6  11    4.53    1.26
   0   6  11    4.74    1.40
   0   6  11    5.44    2.46
   0   6  11    4.25    1.27
   0   6  12    1.26    0.96
   0   6  12    2.14    1.04
   0   6  12    0.54    2.02
   0   6  12    0.47    0.88
   0   6  12    0.51    1.07
   0   6  13  100.78    5.01
   0   6  13   98.22    5.31
   0   6  13   95.94    5.32
   0   6  13   91.14    8.41
   0   6  13   99.27    5.28
   0   6  13   95.96    4.97
   0   6  14   75.46    4.00
   0   6  14   81.62    4.42
   0   6  14   78.83    4.53
   0   6  14   75.06    4.33
   0   6  14   74.27    4.53
   0   6  15    3.03    1.08
   0   6  15    1.32    0.84
   0   6  15    2.27    1.11
   0   6  15    1.63    0.70
   0   6  16   24.41    1.77
   0   6  16   25.46    1.88
   0   6  16   30.02    2.09
   0  -7  17   90.76    3.38
   0  -7  16  179.32    5.76
   0   7 -16  168.35    5.40
   0  -7  16  182.98    6.27
   0   7 -15  202.27    7.19
   0  -7  15  193.36    7.58
   0  -7  14    1.92    1.13
   0  -7  14    0.79    1.05
   0   7 -13  125.71    5.59
   0  -7  13  130.49   10.23
   0  -7  12  302.06   11.02
   0  -7  12  288.70   10.89
   0   7 -12  281.48   10.29
   0  -7  12  284.49   16.25
   0  -7  12  299.83   11.46
   0  -7  11  386.52   13.39
   0  -7  11  387.01   13.37
   0   7 -11  373.22   12.87
   0  -7  11  383.62   19.24
   0  -7  11  398.58   13.94
   0  -7  10   55.96    3.95
   0  -7  10   58.68    6.84
   0   7 -10   56.90    3.49
   0   7 -10   51.47    3.67
   0  -7  10   58.58    3.95
   0  -7   9  264.59    9.77
   0  -7   9  270.40   15.03
   0   7  -9  246.64    9.10
   0   7  -9  255.86    9.63
   0  -7   9  258.85    9.63
   0  -7   8  818.88   23.60
   0   7  -8  808.54   23.34
   0  -7   8  814.25   30.44
   0   7  -8  816.51   23.61
   0  -7   8  855.34   23.63
   0   7  -7  810.88   23.20
   0   7  -7  806.49   23.15
   0  -7   7  809.57   23.04
   0  -7   7  810.23   29.83
   0  -7   7  850.86   30.28
   0  -7   7  822.57   22.98
   0  -7   7  821.40   23.56
   0   7  -6  125.02    5.18
   0  -7   6  140.69    5.65
   0  -7   6  151.73    9.95
   0   7  -6  141.34    6.05
   0   7  -6  132.59    5.77
   0  -7   6  130.69    5.61
   0  -7   6  136.20    6.10
   0  -7   6  126.00    9.20
   0   7  -5  303.24   10.03
   0  -7   5  290.28    9.66
   0  -7   5  304.03   10.34
   0   7  -5  312.62   10.46
   0   7  -4 1594.39   42.78
   0   7  -4 1734.58   43.59
   0  -7   3  819.82   27.37
   0   7  -3  790.06   23.03
   0  -7   2    9.94    2.49
   0   7  -2    9.40    1.44
   0   7  -1  204.53    7.85
   0  -7   1  206.69   10.39
   0  -7   0  597.77   20.25
   0  -7   0  580.84   17.41
   0  -7  -1  406.04   14.69
   0  -7  -1  381.94   10.69
   0  -7  -2   68.24    4.66
   0   7   2   56.56    4.33
   0   7   3 1104.45   28.68
   0   7   3 1070.93   31.72
   0   7   3  990.38   32.00
   0   7   3 1070.54   28.95
   0  -7  -3 1090.65   30.65
   0   7   3 1100.16   28.65
   0   7   4 1303.03   34.08
   0   7   4 1311.45   37.91
   0   7   4 1272.65   34.44
   0   7   4 1346.21   34.12
   0   7   5  587.59   16.48
   0   7   5  544.83   16.24
   0   7   5  594.43   17.70
   0   7   5  533.82   16.62
   0   7   5  583.46   17.82
   0   7   6    5.82    1.39
   0   7   6    2.47    1.55
   0   7   6    2.45    1.53
   0   7   6    4.16    1.12
   0   7   6   11.56    1.48
   0   7   6    7.04    1.63
   0   7   6    5.90    1.56
   0   7   6    9.24    1.38
   0   7   7   32.52    4.68
   0   7   7   36.01    3.11
   0   7   7   31.93    2.69
   0   7   7   35.26    3.26
   0   7   7   30.18    2.57
   0   7   7   34.70    2.90
   0   7   7   32.96    2.58
   0   7   7   38.30    4.79
   0   7   8   21.46    2.25
   0   7   8   23.81    2.79
   0   7   8   23.40    2.29
   0   7   8   25.04    2.46
   0   7   8   19.58    2.34
   0   7   8   20.32    2.38
   0   7   8   17.68    3.62
   0   7   8   20.25    4.01
   0   7   8   26.36    2.55
   0   7   9    0.49    0.95
   0   7   9    0.15    0.90
   0   7   9    0.47    1.24
   0   7   9    1.99    1.86
   0   7   9    2.48    1.31
   0   7   9    0.16    0.98
   0   7   9    0.95    0.99
   0   7  10   97.62    5.29
   0   7  10   94.44    5.34
   0   7  10  103.62    5.80
   0   7  10   93.77    5.07
   0   7  10  101.24    5.28
   0   7  10   97.32    8.70
   0   7  11   72.07    4.50
   0   7  11   76.42    7.96
   0   7  11   80.50    4.86
   0   7  11   83.63    4.66
   0   7  11   79.54    4.74
   0   7  11   82.10    5.17
   0   7  12   17.05    3.71
   0   7  13    4.06    1.24
   0   7  13    3.71    1.35
   0   7  13    1.76    1.17
   0   7  13    4.54    1.18
   0   7  14   54.05    3.09
   0   7  14   56.27    3.48
   0   7  14   55.63    3.62
   0   7  14   60.31    3.75
   0   7  14   59.53    3.48
   0   7  15   69.72    3.61
   0   7  15   66.54    3.57
   0   7  15   63.67    3.22
   0   7  16   26.29    1.75
   0  -8  16   38.20    2.10
   0  -8  16   14.72    1.16
   0  -8  15    2.21    0.75
   0   8 -15    0.67    0.70
   0  -8  15    2.12    0.88
   0  -8  14   49.86    3.47
   0   8 -13   87.59    4.44
   0  -8  13   85.79    4.88
   0  -8  13   85.72    5.00
   0  -8  12   33.96    5.22
   0  -8  11    8.29    2.80
   0  -8  11    9.19    1.85
   0  -8  11    9.94    2.06
   0   8 -11    9.33    1.71
   0   8 -10   30.08    2.64
   0  -8  10   29.57    2.91
   0  -8  10   31.74    5.07
   0   8 -10   33.00    2.99
   0   8  -9   35.16    2.93
   0  -8   9   36.08    3.09
   0  -8   9   33.29    5.16
   0   8  -9   35.90    3.12
   0   8  -8   62.29    3.90
   0   8  -8   61.02    4.01
   0  -8   8   64.38    6.93
   0  -8   8   51.35    3.64
   0   8  -7    8.37    1.56
   0  -8   7    2.10    0.98
   0   8  -7    4.24    1.27
   0  -8   7    6.51    2.46
   0   8  -7    2.11    0.87
   0  -8   7    0.95    1.51
   0  -8   6   52.26    3.58
   0   8  -6   63.05    3.88
   0  -8   6   56.38    3.47
   0   8  -6   62.28    3.81
   0   8  -6   50.13    3.10
   0  -8   6   54.80    6.03
   0  -8   6   51.86    6.07
   0   8  -5   52.15    3.39
   0   8  -5   61.57    3.76
   0   8  -5   48.62    3.16
   0  -8   5   48.93    3.09
   0  -8   5   53.61    6.04
   0  -8   5   51.68    5.63
   0  -8   5   51.81    3.36
   0   8  -4   34.61    2.67
   0  -8   4   30.73    2.27
   0   8  -4   33.66    2.62
   0   8  -4   32.72    2.72
   0  -8   4   30.97    4.42
   0  -8   4   31.82    2.48
   0   8  -3  101.25    5.01
   0   8  -3  108.00    4.87
   0  -8   3   92.79    6.91
   0   8  -3  105.69    5.11
   0  -8   2  178.43   10.43
   0   8  -2  180.13    7.09
   0   8  -2  178.14    6.81
   0  -8   2  169.29    8.92
   0   8  -2  198.09    7.62
   0  -8   1  547.30   20.78
   0   8  -1  556.06   16.29
   0   8  -1  548.93   16.09
   0  -8   1  506.35   17.70
   0  -8   0    1.55    1.21
   0   8   0    2.25    0.82
   0   8   0    1.64    1.17
   0  -8   0    1.72    0.76
   0   8   0    2.45    0.80
   0   8   1   19.58    2.23
   0   8   1   17.46    1.79
   0  -8  -1   15.20    2.63
   0   8   1   17.97    1.92
   0   8   2   61.48    3.82
   0   8   2   52.52    3.13
   0  -8  -2   65.40    4.96
   0   8   2   55.86    3.40
   0   8   3    4.85    1.40
   0   8   3    3.71    1.40
   0   8   3    2.16    0.85
   0   8   3    1.75    1.04
   0   8   3    3.26    1.15
   0   8   3    3.09    1.23
   0   8   4  269.71    9.30
   0   8   4  272.21    8.93
   0   8   4  290.08   10.44
   0   8   4  287.93   10.34
   0   8   4  234.83    8.98
   0   8   4  254.92    9.43
   0   8   4  271.24    9.24
   0   8   5  131.61    9.02
   0   8   5  158.35    6.39
   0   8   5  147.43    6.31
   0   8   5  158.26    7.27
   0   8   5  137.00    5.87
   0   8   5  156.05    6.68
   0   8   5  144.88    8.99
   0   8   5  165.07    7.29
   0   8   6   23.37    2.76
   0   8   6   25.19    2.59
   0   8   6   23.84    2.30
   0   8   6   27.63    2.47
   0   8   6   22.24    2.54
   0   8   6   21.25    3.58
   0   8   6   29.29    4.36
   0   8   6   21.25    2.29
   0  -8  -6   27.61    3.79
   0   8   7  235.32    8.97
   0   8   7  246.09    8.88
   0   8   7  238.24    9.26
   0   8   7  242.09    9.46
   0   8   7  256.15   10.18
   0   8   7  233.22   13.05
   0   8   7  249.42    9.77
   0   8   8  309.43   11.18
   0   8   8  298.62   10.77
   0   8   8  303.60   11.36
   0   8   8  300.52   10.94
   0   8   8  329.06   12.08
   0   8   8  302.35   11.20
   0   8   8  301.55   15.84
   0   8   8  313.21   10.72
   0   8   9  283.18   10.09
   0   8   9  279.41   10.37
   0   8   9  278.11   10.52
   0   8   9  286.39   10.57
   0   8   9  262.33   10.31
   0   8   9  265.14   15.17
   0   8   9  274.85   11.03
   0   8  10   13.98    1.96
   0   8  10   15.77    2.05
   0   8  10   13.30    2.44
   0   8  10    9.41    2.96
   0   8  10   11.31    2.01
   0   8  10   12.99    1.93
   0   8  10   12.56    2.02
   0   8  10   10.16    2.01
   0   8  11   58.11    4.39
   0   8  11   47.36    6.12
   0   8  12  119.31    5.62
   0   8  12  117.52    5.56
   0   8  12  121.86    5.84
   0   8  12  107.03    5.86
   0   8  13   26.83    2.58
   0   8  13   26.85    2.53
   0   8  13   29.79    2.56
   0   8  13   24.03    2.26
   0   8  14   40.52    2.76
   0   8  14   40.63    2.88
   0   8  14   35.93    2.37
   0   8  14   39.59    2.78
   0   8  15    3.58    0.91
   0   8  15    2.53    0.62
   0  -9  16    8.51    0.90
   0  -9  15   14.86    1.53
   0   9 -15   15.46    1.50
   0  -9  14   41.23    2.98
   0   9 -14   47.93    3.10
   0  -9  13  112.31    5.65
   0   9 -13  107.55    4.96
   0  -9  12   31.70    3.07
   0   9 -12   34.24    2.83
   0  -9  12   27.83    4.67
   0  -9  12   27.00    2.74
   0   9 -11    1.79    1.13
   0  -9  11    1.39    1.21
   0  -9  11    3.26    1.94
   0  -9  11    1.17    1.16
   0   9 -10    5.19    1.59
   0  -9  10    5.81    1.50
   0   9 -10    5.33    1.35
   0  -9  10    4.38    2.31
   0   9  -9   65.24    4.34
   0  -9   9   71.00    7.44
   0   9  -9   57.85    3.90
   0  -9   9   64.35    4.26
   0  -9   8  273.55   10.24
   0  -9   8  285.35   15.69
   0   9  -8  269.27   10.36
   0   9  -8  270.11   10.09
   0   9  -8  263.88    9.66
   0  -9   7  257.82    9.53
   0  -9   7  249.73   14.98
   0   9  -7  249.17    9.74
   0  -9   7  255.86   14.45
   0   9  -7  258.57    8.96
   0   9  -7  247.21    9.63
   0  -9   6  134.93    5.98
   0   9  -6  131.08    6.25
   0  -9   6  147.55   10.15
   0   9  -6  120.07    5.60
   0  -9   6  135.49   10.40
   0   9  -6  130.99    6.25
   0   9  -5    3.13    1.19
   0   9  -5    8.04    1.53
   0  -9   5    2.08    1.76
   0   9  -5    2.78    1.01
   0  -9   5    0.87    0.80
   0  -9   5    5.82    2.39
   0   9  -4   14.63    1.87
   0  -9   4   14.44    2.92
   0   9  -4   15.65    2.05
   0  -9   4   17.03    3.58
   0   9  -4   16.15    1.98
   0   9  -3  239.58    8.84
   0   9  -3  244.74    9.12
   0   9  -3  236.24    9.01
   0  -9   3  231.18   13.13
   0  -9   2   22.51    2.95
   0   9  -2   23.87    2.26
   0   9  -2   21.35    2.37
   0   9  -2   21.14    2.20
   0   9  -1   10.52    1.53
   0   9  -1    8.48    1.41
   0   9  -1   13.18    2.02
   0   9   0   98.06    5.00
   0   9   0  105.42    4.87
   0   9   0  116.30    5.73
   0  -9   0  116.12    7.97
   0   9   0  106.97    5.21
   0   9   1  340.00   11.27
   0   9   1  347.45   11.94
   0   9   1  323.46   10.69
   0  -9  -1  341.67   14.61
   0   9   1  347.09   11.77
   0   9   2  873.43   25.39
   0   9   2  926.07   25.79
   0   9   2  899.38   25.00
   0   9   2  925.98   26.04
   0   9   2  877.11   25.17
   0   9   3  486.28   15.55
   0   9   3  472.33   15.17
   0   9   3  491.06   14.80
   0   9   3  497.97   16.05
   0   9   3  476.06   15.24
   0   9   4   10.59    1.91
   0   9   4    8.48    1.54
   0   9   4    9.86    1.53
   0   9   4    8.48    1.75
   0   9   4    9.45    1.86
   0   9   5   68.65    4.08
   0   9   5   75.57    4.85
   0   9   5   67.47    4.10
   0   9   5   59.37    3.65
   0   9   5   60.29    4.13
   0   9   5   71.80    4.75
   0   9   6  223.57    8.21
   0  -9  -6  232.61   12.27
   0   9   6  197.13    8.45
   0   9   6  223.78    8.55
   0   9   6  206.46   12.07
   0   9   6  230.58    9.43
   0   9   6  222.99    9.49
   0   9   6  218.06    8.99
   0   9   7   38.64    3.50
   0   9   7   51.32    5.87
   0   9   7   46.77    3.50
   0   9   7   46.08    3.28
   0   9   7   37.82    3.19
   0   9   7   42.95    3.93
   0   9   7   42.18    3.08
   0   9   7   42.57    3.66
   0   9   8   11.10    2.11
   0   9   8   12.47    1.99
   0   9   8   13.54    2.03
   0   9   8   11.07    1.71
   0   9   8   10.48    2.17
   0   9   8   11.55    2.04
   0   9   8   12.87    3.24
   0   9   8   14.05    2.56
   0   9   9  123.82    6.73
   0   9   9  119.52    6.23
   0   9   9  114.93    5.91
   0   9   9  117.35    5.60
   0   9   9  117.46    6.00
   0   9   9   96.99    8.74
   0   9   9  110.22    6.00
   0   9   9  113.15    6.01
   0   9  10  148.97    6.93
   0   9  10  154.16   10.98
   0   9  10  139.83    6.76
   0   9  10  157.72    7.64
   0   9  10  135.66    6.85
   0   9  11  271.46   10.29
   0   9  11  279.93   10.11
   0   9  11  254.21    9.28
   0   9  12    7.75    1.55
   0   9  12    7.55    1.54
   0   9  12    6.09    1.50
   0   9  13   27.25    2.32
   0   9  13   29.61    2.38
   0   9  13   28.52    2.45
   0   9  14    5.23    1.04
   0   9  14    5.38    1.06
   0   9  14    7.58    1.21
   0 -10  15   42.96    2.12
   0  10 -15   42.95    2.04
   0  10 -14  200.32    7.20
   0 -10  14  198.02    7.19
   0  10 -13  289.76   10.11
   0 -10  13  293.44   10.20
   0 -10  12  116.31    5.88
   0  10 -12  113.52    5.41
   0  10 -11   10.00    1.75
   0 -10  11    8.47    1.80
   0 -10  11    6.13    2.65
   0  10 -10  191.37    8.25
   0 -10  10  188.97   12.56
   0  10  -9  365.70   12.30
   0  10  -9  399.73   13.62
   0 -10   9  380.37   19.02
   0  10  -9  380.97   12.98
   0  10  -8   88.40    4.87
   0  10  -8   95.93    5.34
   0  10  -8  103.93    5.68
   0 -10   8   87.15    8.36
   0  10  -7    2.05    1.21
   0  10  -7    2.23    1.19
   0  10  -7    0.95    0.93
   0  10  -7    0.92    1.17
   0 -10   7    0.49    1.76
   0  10  -6   50.30    3.81
   0  10  -6   48.21    3.65
   0 -10   6   48.84    5.83
   0 -10   6   47.93    6.20
   0  10  -6   50.36    3.43
   0 -10   6   39.35    5.39
   0  10  -6   47.49    3.69
   0 -10   5  869.91   32.48
   0 -10   5  817.84   30.07
   0  10  -5  875.63   25.31
   0  10  -5  855.15   24.69
   0  10  -5  876.55   25.27
   0 -10   4  606.49   25.46
   0 -10   4  603.66   23.15
   0  10  -4  633.15   19.37
   0  10  -4  637.94   19.22
   0  10  -4  654.18   19.53
   0 -10   3   50.76    6.15
   0 -10   3   56.84    5.27
   0  10  -3   64.00    4.22
   0  10  -3   67.67    4.19
   0  10  -3   68.35    4.22
   0  10  -2   29.45    2.42
   0  10  -2   25.71    2.58
   0  10  -2   31.66    2.85
   0  10  -2   31.46    2.94
   0  10  -2   26.77    2.38
   0 -10   2   23.75    4.01
   0  10  -2   24.81    2.53
   0  10  -1  870.56   24.70
   0  10  -1  884.39   25.11
   0 -10   1  900.21   30.92
   0  10  -1  863.02   25.43
   0  10  -1  856.69   24.52
   0  10   0  543.49   16.44
   0  10   0  539.45   16.90
   0 -10   0  526.03   21.14
   0  10   0  552.80   16.88
   0  10   0  568.65   17.57
   0  10   0  532.41   16.09
   0  10   1  474.07   15.05
   0  10   1  483.82   15.68
   0  10   1  475.87   15.31
   0  10   1  481.17   14.80
   0  10   1  518.47   16.10
   0  10   2    1.69    1.22
   0  10   2    4.02    1.48
   0  10   2    5.66    1.55
   0  10   2    1.72    1.03
   0  10   3  620.60   19.20
   0  10   3  649.11   19.84
   0  10   3  604.60   18.93
   0  10   3  622.27   18.63
   0  10   4  437.45   15.04
   0  10   4  439.19   15.27
   0  10   4  451.25   14.86
   0  10   4  416.08   14.16
   0  10   4  460.23   14.15
   0  10   5  602.74   18.81
   0  10   5  643.91   19.85
   0  10   5  639.23   19.94
   0  10   5  596.87   19.26
   0  10   5  599.58   18.38
   0 -10  -5  622.02   24.83
   0  10   6    3.42    1.66
   0  10   6    4.78    1.88
   0 -10  -6    7.84    2.46
   0  10   6    9.39    1.68
   0  10   6    3.99    1.36
   0  10   6    5.23    2.09
   0  10   7  165.17    8.11
   0  10   7  164.01    7.91
   0  10   7  163.45    7.11
   0  10   7  154.25    7.11
   0  10   8  164.67    7.72
   0  10   8  154.69    7.15
   0  10   8  148.02    7.10
   0  10   8  153.41    7.85
   0  10   9   16.95    2.55
   0  10   9   22.04    3.09
   0  10   9   19.85    2.40
   0  10  10   26.82    2.73
   0  10  10   29.07    2.76
   0  10  11   19.14    2.24
   0  10  11   23.43    2.47
   0  10  11   20.16    2.21
   0  10  11   20.19    2.14
   0  10  12   35.11    2.59
   0  10  12   31.33    2.41
   0  10  12   33.82    2.71
   0  10  13    0.63    0.77
   0  10  13    0.55    0.66
   0  10  13    0.70    0.81
   0 -11  14  169.95    5.94
   0  11 -14  170.80    5.98
   0 -11  13    8.24    1.34
   0  11 -13    6.03    1.31
   0 -11  12   21.92    2.29
   0  11 -12   20.73    2.19
   0  11 -11  461.44   14.68
   0 -11  11  450.69   15.00
   0  11 -10  431.16   14.14
   0 -11  10  377.19   18.86
   0  11  -9   45.07    3.64
   0 -11   9   54.56    6.35
   0  11  -8  125.93    6.35
   0  11  -8  133.69    6.19
   0  11  -8  132.56    6.71
   0 -11   8  119.10    9.73
   0  11  -7 1047.54   29.98
   0  11  -7 1043.97   29.09
   0  11  -7 1051.13   29.65
   0 -11   7 1039.19   36.35
   0  11  -7 1062.01   30.38
   0  11  -6  546.82   17.66
   0  11  -6  542.04   17.28
   0  11  -6  547.23   17.52
   0 -11   6  528.24   23.10
   0  11  -6  545.16   16.83
   0 -11   6  491.22   21.81
   0  11  -5  321.57   11.81
   0  11  -5  308.99   11.59
   0 -11   5  305.92   15.22
   0  11  -5  319.28   11.72
   0  11  -5  329.67   11.43
   0 -11   5  286.47   16.32
   0 -11   5  295.03   16.86
   0  11  -4  228.76    9.25
   0  11  -4  224.93    8.78
   0  11  -4  216.71    9.15
   0 -11   4  220.98   13.86
   0  11  -4  220.45    8.97
   0  11  -4  232.32    9.36
   0  11  -3  488.68   15.08
   0  11  -3  460.94   15.53
   0  11  -3  467.42   15.74
   0 -11   3  467.27   21.18
   0  11  -3  474.24   15.71
   0  11  -3  484.68   15.72
   0 -11   2  705.84   27.17
   0  11  -2  681.46   21.38
   0  11  -2  693.65   21.10
   0  11  -2  731.73   21.66
   0  11  -2  707.78   20.50
   0 -11   1  192.64   11.75
   0  11  -1  198.69    8.43
   0  11  -1  199.26    8.01
   0  11  -1  195.36    8.55
   0  11  -1  201.03    8.15
   0  11   0   39.66    3.38
   0  11   0   44.65    3.27
   0  11   0   39.55    3.27
   0  11   0   31.48    3.20
   0  11   1  179.23    7.78
   0  11   1  180.64    7.47
   0  11   1  184.30    8.03
   0  11   1  173.65    7.99
   0  11   2  411.00   13.87
   0  11   2  412.54   13.92
   0  11   2  423.50   14.53
   0  11   2  414.02   14.25
   0  11   3    2.69    1.21
   0  11   3    2.56    1.57
   0  11   3    5.02    1.75
   0  11   3    3.97    1.32
   0  11   4    7.88    1.77
   0  11   4    7.35    1.50
   0  11   4   10.01    2.22
   0  11   4    7.91    1.97
   0 -11  -4    6.97    2.64
   0  11   4    6.58    1.57
   0  11   5  228.18    9.27
   0  11   5  238.14   10.00
   0  11   5  231.50    9.85
   0 -11  -5  217.70   13.44
   0  11   5  219.28    8.74
   0 -11  -6  333.93   16.38
   0 -11  -6  292.50   15.70
   0  11   6  313.09   11.52
   0  11   6  315.38   12.24
   0  11   6  328.00   12.48
   0  11   7   75.19    4.55
   0  11   7   79.09    5.24
   0  11   7   74.57    5.30
   0  11   8    9.97    2.25
   0  11   8    9.89    2.46
   0  11   9  150.48    6.79
   0  11   9  154.38    6.83
   0  11  10   65.31    4.18
   0  11  10   68.26    4.04
   0  11  10   66.41    4.02
   0  11  11    2.53    1.31
   0  11  11    2.57    1.04
   0  11  11    1.34    0.98
   0  11  12   26.89    2.06
   0  11  12   26.45    2.14
   0  11  13   52.02    2.54
   0  12 -14   27.68    1.61
   0 -12  13   78.87    3.63
   0  12 -13   87.95    3.84
   0 -12  12   76.01    4.01
   0  12 -12   88.08    4.25
   0 -12  11   57.16    3.73
   0  12 -11   57.98    3.71
   0  12 -10   11.29    1.85
   0 -12  10   10.24    1.82
   0  12  -9   62.83    3.73
   0  12  -9   62.51    4.26
   0  12  -9   68.89    4.38
   0 -12   8  288.17   15.13
   0  12  -7   99.35    5.71
   0 -12   7   95.07    8.04
   0  12  -7   94.21    5.27
   0  12  -7   94.46    5.44
   0  12  -7   98.81    5.53
   0  12  -7   98.38    5.05
   0  12  -6   57.31    3.94
   0  12  -6   64.66    4.43
   0  12  -6   58.68    4.14
   0  12  -6   64.74    4.36
   0 -12   6   58.48    6.76
   0  12  -6   56.99    4.32
   0  12  -5  102.40    5.54
   0  12  -5  106.15    5.63
   0  12  -5  114.16    6.09
   0  12  -5  105.21    5.85
   0 -12   5  106.73    9.58
   0  12  -5  104.09    5.96
   0  12  -4  194.78    8.29
   0  12  -4  177.38    8.13
   0  12  -4  184.65    7.73
   0 -12   4  188.78   13.10
   0  12  -4  178.37    8.21
   0  12  -3   65.96    4.46
   0  12  -3   59.68    4.26
   0 -12   3   62.40    6.84
   0  12  -3   61.40    4.40
   0  12  -2   31.60    3.17
   0  12  -2   37.87    3.43
   0  12  -2   32.47    3.06
   0  12  -2   33.26    2.91
   0 -12   2   23.40    4.13
   0  12  -1  178.14    8.29
   0  12  -1  187.38    7.83
   0  12  -1  186.99    8.30
   0  12   0  477.01   15.99
   0  12   0  468.93   15.46
   0  12   0  459.48   15.68
   0  12   1    5.59    1.62
   0  12   1    2.88    1.36
   0  12   1    5.51    1.77
   0  12   2   95.06    5.52
   0 -12  -2   96.17    9.55
   0  12   2   91.26    5.27
   0  12   2   93.38    5.68
   0  12   3  118.25    6.35
   0 -12  -3  111.26   10.12
   0  12   3  114.86    6.08
   0  12   3  119.08    6.05
   0  12   3  115.69    6.50
   0  12   4  270.35   10.70
   0 -12  -4  270.06   15.92
   0  12   4  274.23   10.36
   0  12   4  272.68   11.11
   0  12   4  278.43   10.23
   0  12   4  259.30   10.70
   0 -12  -5    3.64    2.12
   0  12   5    4.92    1.65
   0  12   5    5.01    2.20
   0  12   5    7.26    1.54
   0  12   5    6.67    2.07
   0  12   6   81.01    5.40
   0  12   7   52.24    3.68
   0  12   7   52.43    4.24
   0  12   8   17.01    2.12
   0  12   9   33.24    2.65
   0  12   9   36.88    3.30
   0  12   9   32.70    2.71
   0  12  10  100.56    4.56
   0  12  10   99.72    4.96
   0  12  10  104.53    4.76
   0  12  11  100.49    4.25
   0  12  11  101.64    4.39
   0  12  11  110.49    4.47
   0  12  12   12.34    1.19
   0  13 -13   53.82    2.41
   0  13 -12    3.34    0.89
   0 -13  12    3.48    0.82
   0  13 -11    0.97    0.81
   0 -13  11    0.75    0.80
   0  13 -10   64.25    3.78
   0 -13  10   59.10    3.26
   0 -13  10   63.52    3.85
   0  13  -9   71.57    3.73
   0  13  -9   70.69    4.21
   0  13  -8   21.16    2.19
   0  13  -8   20.34    2.34
   0  13  -7   23.75    2.48
   0  13  -7   20.48    2.15
   0  13  -7   19.45    2.30
   0 -13   6    6.24    2.56
   0 -13   6    4.66    2.19
   0 -13   5    6.19    2.62
   0  13  -5    7.51    1.67
   0  13  -5    3.53    1.35
   0  13  -4   41.38    3.36
   0 -13   4   33.27    5.49
   0  13  -4   37.91    3.47
   0  13  -4   44.10    3.56
   0  13  -3   59.38    4.21
   0  13  -3   59.81    4.30
   0  13  -3   51.12    4.11
   0 -13   3   64.52    7.73
   0  13  -2   90.86    5.50
   0 -13   2   93.45    9.32
   0  13  -2   82.19    5.26
   0  13  -1   44.52    3.54
   0  13  -1   38.50    3.53
   0 -13   1   42.95    6.65
   0  13  -1   43.93    3.72
   0  13   0   18.83    2.57
   0  13   0   18.50    2.57
   0  13   0   17.33    2.52
   0 -13   0    9.77    3.47
   0  13   0   20.71    2.57
   0  13   1  140.96    7.03
   0  13   1  124.90    6.62
   0  13   1  136.70    6.94
   0 -13  -1  136.73   11.53
   0  13   1  128.36    6.68
   0  13   2   17.33    2.41
   0  13   2   19.91    2.75
   0  13   2   18.81    2.51
   0 -13  -2   16.14    4.11
   0  13   2   19.37    2.42
   0  13   3    0.77    1.11
   0  13   3    0.40    1.73
   0  13   3    1.79    1.23
   0  13   3    1.18    1.00
   0 -13  -3    2.36    2.21
   0 -13  -4   35.24    5.45
   0 -13  -4   34.04    5.44
   0  13   4   40.55    3.88
   0 -13  -5  193.28   12.53
   0 -13  -5  198.08   12.79
   0  13   5  203.68    8.13
   0  13   5  210.61    9.19
   0  13   6  131.37    6.26
   0  13   7    3.13    1.20
   0  13   7    2.06    1.06
   0  13   7    4.71    1.76
   0  13   8  114.43    5.22
   0  13   8  114.90    5.81
   0  13   9  100.67    4.52
   0  13   9   98.16    4.95
   0  13  10   19.12    1.65
   0  13  10   16.57    1.80
   0  13  11   23.35    1.53
   0  13  11   19.59    1.40
   0 -14  11    3.30    0.75
   0  14 -11    4.13    0.69
   0  14 -11    3.54    0.76
   0  14 -10    9.72    1.35
   0 -14  10   10.30    1.13
   0 -14  10    8.75    1.28
   0 -14   9    0.71    0.86
   0  14  -9    1.20    0.67
   0  14  -9   -0.22    0.76
   0  14  -8    1.34    0.87
   0  14  -8    0.99    0.87
   0  14  -7    1.90    1.01
   0  14  -7    1.83    0.90
   0  14  -6   17.96    2.27
   0  14  -6   20.55    2.13
   0  14  -6   15.97    1.91
   0  14  -5   72.13    4.33
   0  14  -5   65.46    4.31
   0  14  -5   62.38    3.82
   0  14  -4    2.52    1.27
   0 -14   4    3.95    2.38
   0 -14   4    0.56    1.68
   0  14  -4    4.12    1.56
   0  14  -4    2.60    1.27
   0 -14   3    5.36    2.52
   0 -14   2   29.56    5.34
   0 -14   1  110.27   10.17
   0 -14   0   76.33    8.50
   0  14   0   77.09    4.65
   0 -14  -1   28.20    5.37
   0  14   1   32.34    3.18
   0 -14  -2  176.76   12.70
   0  14   2  168.82    7.50
   0  14   2  170.94    7.73
   0  14   3  126.07    6.08
   0  14   3  127.07    6.26
   0  14   3  128.73    6.50
   0  14   4   14.87    1.97
   0  14   4   14.31    2.13
   0  14   4   14.19    1.99
   0  14   5   21.03    2.35
   0  14   5   21.04    2.12
   0  14   5   20.91    2.76
   0  14   6   68.62    3.81
   0  14   6   70.55    4.49
   0  14   6   63.68    3.87
   0  14   7  132.60    5.56
   0  14   7  133.15    5.54
   0  14   8   20.15    2.23
   0  14   8   18.49    1.69
   0  14   9    1.75    1.00
   0  14   9    4.01    0.79
   0  14  10   33.48    1.89
   0  15 -10   33.73    1.83
   0 -15   9   22.25    1.60
   0  15  -9   23.70    1.65
   0 -15   9   19.16    1.62
   0  15  -8   37.03    2.26
   0  15  -8   40.14    2.31
   0  15  -7    1.70    0.96
   0  15  -7    2.02    0.83
   0  15  -6   34.00    2.72
   0  15  -5  123.36    5.80
   0  15  -5  130.86    5.70
   0  15  -5  120.86    5.14
   0  15  -4  102.83    5.37
   0  15  -4  103.04    5.18
   0  15  -4   96.49    4.82
   0  15  -3   50.25    3.72
   0  15  -3   51.47    3.66
   0  15  -3   48.99    3.44
   0  15  -2    2.65    1.25
   0  15  -2    1.79    1.18
   0  15  -2    1.71    1.21
   0  15  -1   49.88    3.69
   0  15  -1   47.66    3.66
   0  15  -1   45.99    3.57
   0  15   0   71.80    4.53
   0  15   0   89.59    4.97
   0  15   0   74.75    4.25
   0  15   0   79.78    4.81
   0  15   1   67.91    4.22
   0  15   1   73.82    4.49
   0  15   1   62.23    4.02
   0  15   1   64.34    4.28
   0  15   2    6.17    1.40
   0  15   2    6.93    1.56
   0  15   2    6.06    1.74
   0  15   2    5.14    1.45
   0  15   3    8.26    1.37
   0  15   3    6.07    1.47
   0  15   3    5.52    1.72
   0  15   3    7.74    1.48
   0  15   4   42.87    3.11
   0  15   4   39.79    3.28
   0  15   5   53.75    3.36
   0  15   5   50.42    2.96
   0  15   5   55.96    3.69
   0  15   6    6.07    1.17
   0  15   6    5.94    1.02
   0  15   6    6.23    1.55
   0  15   7   13.19    1.28
   0  15   7   16.12    1.39
   0  15   7   16.29    1.87
   0  15   8    7.93    0.86
   0  15   8   11.10    1.32
   0  15   9   11.00    0.99
   0 -16   8   25.29    1.56
   0 -16   7   25.12    1.97
   0  16  -7   73.62    2.87
   0  16  -6   24.16    1.96
   0  16  -5    3.24    1.08
   0  16  -5    3.11    0.71
   0  16  -4   13.95    1.77
   0  16  -4   10.40    1.34
   0  16  -3   58.18    3.62
   0  16  -3   59.97    3.55
   0  16  -3   55.22    3.27
   0  16  -2   50.68    3.39
   0  16  -2   54.85    3.45
   0  16  -2   46.17    3.14
   0  16  -1    5.10    1.28
   0  16  -1    6.86    1.47
   0  16  -1    3.85    1.28
   0  16   0   11.19    1.66
   0  16   0    9.92    1.65
   0  16   0   10.83    1.32
   0  16   0   10.65    1.63
   0  16   1    7.09    1.33
   0  16   1    6.85    1.36
   0  16   1    5.91    1.26
   0  16   1    5.60    1.41
   0  16   2    9.30    1.33
   0  16   2   10.72    1.60
   0  16   2    9.48    1.55
   0  16   3    0.23    0.81
   0  16   3    0.24    0.56
   0  16   3    1.15    1.09
   0  16   4    0.50    0.75
   0  16   4    0.28    0.51
   0  16   4    0.20    1.09
   0  16   5   39.98    2.40
   0  16   5   34.91    1.96
   0  16   6   10.54    1.36
   0  16   6   10.04    1.01
   0  16   7    0.17    0.54
   0  17  -6    6.42    0.83
   0  17  -5    6.28    0.88
   0  17  -5    4.54    0.85
   0  17  -4   10.43    1.12
   0  17  -4    9.62    1.27
   0  17  -3    0.85    0.61
   0  17  -3    1.65    0.81
   0  17  -3    0.36    0.54
   0  17  -2    7.91    0.96
   0  17  -2    6.70    1.06
   0  17  -2    7.12    1.17
   0  17  -1   16.52    1.56
   0  17  -1   13.33    1.51
   0  17   0   12.86    1.45
   0  17   0   13.75    1.44
   0  17   1    6.47    1.11
   0  17   2   11.95    1.34
   0  17   3   26.14    1.80
   0  17   4   12.07    1.09
  -1  17   4   51.58    2.57
  -1  17   3   77.35    3.07
  -1  17   3   97.04    3.89
  -1  17   2    9.27    1.27
  -1  17   1    0.72    0.73
  -1  17   0   64.55    3.28
  -1  17  -1  121.88    4.75
  -1  17  -1  115.05    4.44
  -1  17  -2    2.34    0.75
  -1  17  -2    3.79    1.00
  -1  17  -2    3.93    0.81
  -1  17  -3   35.88    2.33
  -1  17  -3   34.62    2.14
  -1  17  -4  115.35    4.42
  -1  17  -4  110.27    4.27
  -1  17  -5   91.20    3.60
  -1  17  -6   61.98    2.60
  -1  16   7    2.29    0.84
  -1  16   6   51.03    2.87
  -1  16   6   51.65    2.47
  -1  16   6   47.01    2.58
  -1  16   5   98.09    4.43
  -1  16   5   90.41    3.88
  -1  16   5   98.66    4.35
  -1  16   4   63.65    3.55
  -1  16   4   62.73    3.53
  -1  16   3   11.52    1.64
  -1  16   3    7.51    1.49
  -1  16   2   87.52    4.52
  -1  16   2   80.04    4.22
  -1  16   2   79.82    4.07
  -1  16   1  157.96    6.54
  -1  16   1  139.92    5.56
  -1  16   1  145.79    6.29
  -1  16   0  164.11    6.12
  -1  16   0  152.41    6.70
  -1  16   0  174.30    6.93
  -1  16  -1    1.53    0.90
  -1  16  -1    1.09    1.02
  -1  16  -1    2.02    1.05
  -1  16  -2  105.18    5.15
  -1  16  -2  104.41    4.84
  -1  16  -3  194.35    7.42
  -1  16  -3  180.59    6.67
  -1  16  -4   49.97    3.15
  -1  16  -4   44.64    2.44
  -1  16  -5    2.62    0.92
  -1  16  -6   81.29    3.61
   1 -16   7  104.08    4.26
  -1  16  -7  122.73    4.59
  -1  16  -8   74.95    3.07
  -1  15   9   10.75    1.16
  -1  15   9    7.69    0.85
  -1  15   8   20.95    1.93
  -1  15   8   23.93    1.67
  -1  15   7  181.57    6.96
  -1  15   7  170.70    6.22
  -1  15   7  179.07    6.38
  -1  15   6  126.58    5.84
  -1  15   6  120.37    5.14
  -1  15   6  131.32    5.52
  -1  15   5    6.08    1.40
  -1  15   5    7.13    1.78
  -1  15   4  115.26    5.73
  -1  15   4  115.88    5.85
  -1  15   3  278.13   10.47
  -1  15   3  285.58   10.13
  -1  15   3  281.69   10.35
  -1  15   2   71.28    4.60
  -1  15   2   80.93    4.68
  -1  15   2   78.91    4.60
  -1  15   2   77.26    4.61
  -1  15   1    2.22    1.28
  -1  15   1    1.84    1.24
  -1  15   1    0.82    1.16
  -1  15   1    2.25    1.34
  -1  15   0   35.73    3.16
  -1  15   0   38.86    3.26
  -1  15   0   28.06    2.82
  -1  15   0   27.89    2.57
  -1  15  -1  258.50   10.19
  -1  15  -1  280.26   10.36
  -1  15  -1  260.40   10.06
  -1  15  -2   81.08    4.85
  -1  15  -2   86.26    4.95
  -1  15  -2   77.32    4.52
  -1  15  -3   28.93    2.85
  -1  15  -3   29.99    2.81
  -1  15  -3   29.74    2.64
  -1  15  -4   37.45    2.69
  -1  15  -4   35.65    3.07
  -1  15  -5  218.55    8.34
  -1  15  -6   87.15    4.16
  -1  15  -6   91.60    4.45
  -1  15  -7    2.46    0.79
  -1  15  -7    3.47    0.93
   1 -15   7    3.49    0.95
  -1  15  -8   43.09    2.42
   1 -15   8   40.80    2.44
  -1  15  -9   59.13    2.78
  -1  15  -9   62.97    2.86
  -1  14  10    4.27    0.96
  -1  14  10    5.42    0.86
  -1  14   9  106.14    4.86
  -1  14   9  102.63    4.33
  -1  14   8  128.73    5.24
  -1  14   8  137.51    6.11
  -1  14   8  131.82    5.42
  -1  14   7   46.53    3.16
  -1  14   7   44.26    3.59
  -1  14   7   44.11    3.02
  -1  14   6    2.23    1.58
  -1  14   6    2.54    1.21
  -1  14   5  101.22    5.76
  -1  14   5   93.48    5.26
  -1  14   4  119.47    5.77
  -1  14   4  112.88    5.78
  -1  14   4  114.19    6.11
  -1  14   3   46.43    3.61
  -1  14   3   51.12    4.01
  -1  14   3   51.35    3.80
   1 -14  -3   50.83    6.67
   1 -14  -3   50.62    6.74
   1 -14  -2    8.65    3.12
   1 -14  -2    9.30    3.21
  -1  14   2    5.78    1.97
   1 -14  -1   65.85    7.94
   1 -14  -1   78.30    8.51
  -1  14   1   66.73    4.50
   1 -14   0   34.29    5.87
   1 -14   0   30.53    5.56
  -1  14   0   42.55    3.46
   1 -14   1    4.49    2.51
   1 -14   1    0.64    2.30
   1 -14   2   30.65    5.33
   1 -14   2   26.79    5.12
  -1  14  -3    2.74    1.24
   1 -14   3    6.53    2.84
   1 -14   3    4.17    2.69
  -1  14  -4    2.67    1.42
  -1  14  -4    1.48    1.13
  -1  14  -4    1.13    0.99
  -1  14  -5   32.80    2.78
  -1  14  -5   26.07    2.71
  -1  14  -5   25.93    2.51
  -1  14  -6   97.81    5.19
  -1  14  -6  112.64    5.34
  -1  14  -7   16.33    1.83
  -1  14  -7   13.60    1.81
   1 -14   8   11.07    1.65
  -1  14  -8   11.60    1.43
   1 -14   9    3.07    0.91
   1 -14   9    2.14    0.79
  -1  14  -9    2.61    0.98
   1 -14  10   19.91    1.61
  -1  14 -10   28.88    2.07
   1 -14  10   21.25    1.52
  -1  14 -10   27.86    1.83
  -1  14 -11   59.26    2.75
  -1  13  12   30.48    1.63
  -1  13  11   -0.30    0.75
  -1  13  11    1.51    0.66
  -1  13  10   34.48    2.75
  -1  13  10   38.10    2.51
  -1  13   9   66.45    4.16
  -1  13   9   63.48    3.67
  -1  13   8    4.03    1.72
  -1  13   8    4.34    1.28
  -1  13   8    4.47    1.23
  -1  13   7   26.88    2.60
  -1  13   6    4.66    1.49
  -1  13   6    4.81    2.15
  -1  13   5   23.61    3.18
   1 -13  -5   30.24    5.00
   1 -13  -5   19.20    4.12
   1 -13  -4    2.91    2.18
   1 -13  -4    0.59    1.98
  -1  13   4    0.21    1.82
  -1  13   4    2.54    1.34
  -1  13   4    1.86    1.32
  -1  13   4    0.18    1.16
   1 -13  -3   40.62    6.08
   1 -13  -3   46.37    6.53
  -1  13   3   30.51    3.42
  -1  13   3   32.71    3.34
  -1  13   3   31.21    3.08
  -1  13   3   37.01    3.38
   1 -13  -2   -1.97    2.34
  -1  13   2   -0.39    1.74
  -1  13   2    1.44    1.43
  -1  13   2   -0.38    1.08
  -1  13   2    2.19    1.35
   1 -13  -1  101.11   10.17
  -1  13   1   87.63    5.42
  -1  13   1   91.78    5.77
  -1  13   1   90.87    5.55
  -1  13   1  102.02    5.95
   1 -13   0   17.65    4.54
  -1  13   0   15.42    2.35
  -1  13   0   14.91    2.36
  -1  13   0   14.78    2.25
  -1  13   0   11.71    2.25
   1 -13   1    2.02    2.28
  -1  13  -1    2.03    1.41
  -1  13  -1    0.61    1.37
  -1  13  -1    0.59    1.26
  -1  13  -1    2.43    1.48
  -1  13  -2    1.32    1.46
  -1  13  -2    0.39    1.30
  -1  13  -2    0.81    1.35
   1 -13   2    0.65    2.09
  -1  13  -3   21.17    2.53
   1 -13   3   22.58    4.77
   1 -13   3   18.24    4.40
  -1  13  -3   17.78    2.45
  -1  13  -3   17.55    2.55
  -1  13  -4   35.60    3.00
  -1  13  -4   33.74    2.98
  -1  13  -4   35.03    3.22
   1 -13   4   26.08    4.98
   1 -13   4   39.86    5.83
  -1  13  -4   32.71    3.21
   1 -13   5    0.55    1.76
   1 -13   5    0.55    1.53
  -1  13  -6   59.24    3.84
  -1  13  -7  102.59    5.52
  -1  13  -7  101.74    5.20
  -1  13  -8   92.73    5.03
  -1  13  -8   87.12    4.38
   1 -13   9   27.99    2.59
   1 -13   9   33.12    2.62
  -1  13  -9   35.58    2.93
   1 -13  10    9.54    1.30
  -1  13 -10    9.77    1.54
   1 -13  10   12.87    1.63
   1 -13  11   48.11    2.71
  -1  13 -11   44.94    2.34
  -1  13 -12   97.90    3.70
   1 -13  12   72.88    3.06
  -1  12  13   56.94    2.47
  -1  12  12    6.10    1.03
  -1  12  12    5.10    0.92
  -1  12  11   22.65    2.20
  -1  12  11   22.95    2.05
  -1  12  11   24.16    1.96
  -1  12  10   41.33    3.26
  -1  12  10   42.97    2.99
  -1  12  10   38.91    2.75
  -1  12   9   19.95    2.69
  -1  12   9   24.66    2.43
  -1  12   8   19.92    2.30
  -1  12   8   21.64    2.37
  -1  12   7    2.69    1.91
  -1  12   6    7.33    2.31
   1 -12  -6    7.47    2.58
   1 -12  -6    9.43    2.91
  -1  12   6    4.92    1.50
  -1  12   5    1.15    1.36
  -1  12   5    1.51    1.13
  -1  12   5    2.62    2.08
   1 -12  -5    0.55    1.86
   1 -12  -5    2.20    2.06
  -1  12   5    2.26    1.20
  -1  12   4   40.28    3.59
  -1  12   4   42.84    3.53
  -1  12   4   35.60    3.79
   1 -12  -4   39.12    5.94
   1 -12  -4   36.66    5.74
  -1  12   4   38.81    3.29
  -1  12   3  100.89    5.97
  -1  12   3   98.20    5.78
  -1  12   3  103.19    6.24
   1 -12  -3  113.19   10.26
  -1  12   3  111.01    5.83
  -1  12   2  199.09    9.11
  -1  12   2  202.88    9.05
  -1  12   2  210.35    9.19
   1 -12  -2  216.81   14.88
  -1  12   2  214.63    8.93
  -1  12   1    4.71    1.70
  -1  12   1    0.61    1.30
  -1  12   1   -0.37    1.63
   1 -12  -1   -0.67    2.13
  -1  12   1    1.14    1.17
  -1  12   0  320.44   12.23
  -1  12   0  324.66   12.21
  -1  12   0  308.60   11.52
   1 -12   0  328.91   19.15
  -1  12   0  309.67   11.92
  -1  12  -1  284.96   11.26
  -1  12  -1  284.64   11.37
  -1  12  -1  290.13   10.55
   1 -12   1  286.56   17.53
  -1  12  -1  292.66   11.34
  -1  12  -2   74.43    4.79
  -1  12  -2   69.39    4.71
  -1  12  -2   60.84    4.51
  -1  12  -3    2.30    1.28
  -1  12  -3    3.39    1.38
  -1  12  -3    1.31    1.11
   1 -12   3    1.24    1.86
  -1  12  -3    2.19    1.49
  -1  12  -4   60.17    4.05
  -1  12  -4   66.04    4.37
  -1  12  -4   63.10    4.19
   1 -12   4   57.56    7.23
  -1  12  -4   50.04    4.11
  -1  12  -5  236.14    9.09
  -1  12  -5  256.81    9.75
   1 -12   5  241.06   14.92
   1 -12   5  229.04   14.55
  -1  12  -5  255.52   10.00
  -1  12  -5  260.76   10.19
  -1  12  -6   72.87    4.75
  -1  12  -6   79.15    4.57
   1 -12   6   67.54    7.32
   1 -12   6   69.37    7.42
   1 -12   6   65.45    6.65
  -1  12  -6   73.62    4.67
  -1  12  -7    3.74    1.39
   1 -12   7    1.84    1.64
  -1  12  -8   22.97    2.29
   1 -12   8   26.74    4.29
   1 -12   9  143.57    6.81
  -1  12  -9  153.39    7.03
   1 -12  10   70.63    3.82
  -1  12 -10   65.83    4.17
   1 -12  10   62.56    3.97
  -1  12 -11   17.99    2.06
   1 -12  11   20.09    2.04
  -1  12 -12    0.20    0.76
   1 -12  12    1.10    0.71
  -1  12 -13   21.17    1.60
   1 -12  13   16.95    1.35
  -1  11  14   16.05    1.22
  -1  11  13   37.78    2.33
  -1  11  13   35.33    2.25
  -1  11  12    3.37    1.14
  -1  11  12    6.84    1.26
  -1  11  12    6.12    1.21
  -1  11  11   32.25    2.64
  -1  11  11   29.90    2.78
  -1  11  11   30.64    2.60
  -1  11  11   34.63    2.42
  -1  11  10  131.05    6.08
  -1  11  10  123.11    5.52
  -1  11  10  131.18    6.01
  -1  11  10  128.70    6.41
  -1  11   9  310.37   10.67
  -1  11   9  309.40   11.78
  -1  11   9  313.41   11.07
  -1  11   8   38.77    3.74
  -1  11   8   40.93    3.08
  -1  11   8   39.39    3.23
  -1  11   7    1.07    1.77
  -1  11   7    3.33    1.12
  -1  11   7    2.24    1.31
  -1  11   6  183.31    8.73
   1 -11  -6  184.47   11.99
   1 -11  -6  189.55   12.19
  -1  11   6  166.75    7.76
  -1  11   5  271.51   10.65
  -1  11   5  281.53   10.33
  -1  11   5  273.34   11.37
   1 -11  -5  278.19   15.80
   1 -11  -5  291.39   16.05
  -1  11   5  269.23   10.13
  -1  11   4   24.37    2.76
  -1  11   4   17.39    2.34
  -1  11   4   24.03    3.08
   1 -11  -4   24.30    4.67
  -1  11   4   28.27    2.73
  -1  11   3    5.52    1.63
  -1  11   3    8.98    1.88
  -1  11   3    6.70    1.92
   1 -11  -3    8.33    2.85
  -1  11   3    8.65    1.71
  -1  11   2  308.94   11.86
  -1  11   2  308.87   11.93
  -1  11   2  343.71   12.25
   1 -11  -2  331.75   18.54
  -1  11   2  307.04   11.44
  -1  11   1  382.02   13.45
  -1  11   1  392.74   13.91
   1 -11  -1  406.54   21.31
  -1  11   1  382.38   13.45
  -1  11   0  358.49   12.49
  -1  11   0  376.50   13.28
   1 -11   0  349.32   19.80
  -1  11   0  345.72   12.70
  -1  11  -1   14.55    2.09
  -1  11  -1   16.60    2.47
   1 -11   1   18.33    4.23
  -1  11  -1   15.05    2.30
   1 -11   2  434.90   21.81
  -1  11  -2  433.99   13.93
  -1  11  -2  434.32   15.13
  -1  11  -2  452.32   14.35
  -1  11  -2  462.13   15.33
  -1  11  -3  526.63   16.53
  -1  11  -3  511.80   17.07
  -1  11  -3  527.79   16.98
   1 -11   3  509.09   23.80
  -1  11  -3  524.31   17.23
  -1  11  -4  187.01    8.23
  -1  11  -4  186.41    7.67
   1 -11   4  163.35   10.32
  -1  11  -4  173.18    7.70
  -1  11  -4  170.43    7.98
  -1  11  -4  185.52    7.87
  -1  11  -4  174.04    8.08
   1 -11   4  163.60   12.08
   1 -11   5   14.48    3.49
  -1  11  -5   12.23    2.10
  -1  11  -5   15.88    2.23
  -1  11  -5   10.15    1.68
  -1  11  -5   15.81    2.25
   1 -11   5   13.30    3.06
  -1  11  -5   12.43    2.08
  -1  11  -5   15.43    2.11
  -1  11  -6  511.16   16.73
  -1  11  -6  541.69   17.51
  -1  11  -6  538.70   17.25
   1 -11   6  479.68   21.77
  -1  11  -6  554.02   16.57
   1 -11   6  496.45   22.41
   1 -11   6  470.80   22.06
  -1  11  -7  241.09    8.86
  -1  11  -7  240.34    9.26
   1 -11   7  237.47   14.09
  -1  11  -7  228.00    9.70
  -1  11  -7  237.93    9.84
  -1  11  -8  115.60    5.51
   1 -11   8  111.90    9.38
  -1  11  -8  112.19    6.11
  -1  11  -8  117.87    6.36
   1 -11   9    3.04    1.98
  -1  11 -10  180.76    7.89
   1 -11  10  177.15    7.78
   1 -11  10  174.18    7.17
  -1  11 -11   14.39    2.00
   1 -11  11   14.68    1.98
  -1  11 -12   21.36    2.23
   1 -11  12   20.68    2.07
  -1  11 -13   13.78    1.57
   1 -11  13   11.73    1.41
  -1  11 -14   14.56    1.22
   1 -11  14   13.68    1.15
  -1  10  14   13.91    1.45
  -1  10  14   12.19    1.40
  -1  10  14   11.99    1.21
  -1  10  13   12.62    1.61
  -1  10  13   11.38    1.59
  -1  10  13   10.03    1.39
  -1  10  12  217.00    8.19
  -1  10  12  214.60    7.99
  -1  10  12  200.45    7.42
  -1  10  11  102.84    5.28
  -1  10  11   94.45    4.71
  -1  10  11   89.60    5.05
  -1  10  11   94.04    5.02
  -1  10  10   46.78    3.84
  -1  10   9   24.98    2.47
  -1  10   9   19.92    2.82
  -1  10   9   28.16    2.78
  -1  10   8  203.18    8.04
  -1  10   8  191.05    8.84
  -1  10   8  191.31    8.02
  -1  10   7  422.58   13.86
  -1  10   7  440.81   15.60
  -1  10   7  432.93   15.32
  -1  10   7  422.31   14.25
  -1  10   6  203.84    9.42
  -1  10   6  196.38    8.37
   1 -10  -6  207.90   12.39
   1 -10  -6  206.76   12.49
  -1  10   6  215.26    9.47
  -1  10   5    0.81    1.72
  -1  10   5    0.63    1.52
  -1  10   5    0.68    1.25
  -1  10   5    0.72    0.91
   1 -10  -5    0.49    1.46
  -1  10   5    0.60    0.93
  -1  10   4  385.58   13.68
  -1  10   4  387.68   14.05
  -1  10   4  366.19   13.12
  -1  10   4  396.45   12.87
   1 -10  -4  370.69   18.87
  -1  10   4  389.59   13.09
  -1  10   3  782.76   22.96
  -1  10   3  800.44   23.58
  -1  10   3  736.64   22.88
  -1  10   3  754.35   22.83
   1 -10  -3  790.60   30.91
  -1  10   3  766.09   22.37
  -1  10   2   76.46    4.84
  -1  10   2   85.97    5.09
  -1  10   2   74.69    4.59
  -1  10   2   81.32    4.61
  -1  10   1   27.64    2.76
  -1  10   1   30.87    2.95
  -1  10   1   23.66    2.72
  -1  10   0  521.47   17.09
  -1  10   0  541.74   16.86
  -1  10  -1  400.40   12.98
  -1  10  -1  390.87   13.66
   1 -10   1  425.68   18.52
  -1  10  -1  402.99   14.01
  -1  10  -1  397.95   12.81
  -1  10  -1  412.55   13.50
  -1  10  -2   92.74    4.58
  -1  10  -2   86.47    4.64
  -1  10  -2   86.97    5.01
   1 -10   2   92.94    8.09
  -1  10  -2   84.77    5.10
  -1  10  -2   95.42    5.32
  -1  10  -3   10.62    1.74
  -1  10  -3    9.92    1.91
   1 -10   3   13.52    3.30
  -1  10  -3   10.57    1.91
  -1  10  -3   10.25    1.75
   1 -10   3   10.94    2.42
   1 -10   3    8.11    3.00
  -1  10  -3   11.07    1.81
   1 -10   4  421.89   20.01
  -1  10  -4  435.23   14.60
  -1  10  -4  424.94   14.37
   1 -10   4  400.53   17.95
  -1  10  -4  422.67   14.02
  -1  10  -4  437.53   14.60
  -1  10  -5  171.01    7.05
   1 -10   5  184.05   11.93
  -1  10  -5  181.86    8.00
  -1  10  -5  174.24    7.94
  -1  10  -5  180.89    7.87
  -1  10  -5  177.93    7.41
   1 -10   5  174.80   11.31
   1 -10   6   11.25    3.01
   1 -10   6   11.74    3.01
  -1  10  -6   14.84    1.94
   1 -10   6   12.37    3.22
  -1  10  -6   11.67    2.01
  -1  10  -6   12.46    2.06
  -1  10  -6   13.85    2.04
   1 -10   7  250.38   14.72
  -1  10  -7  253.22   10.13
  -1  10  -7  253.28    9.89
  -1  10  -7  237.82    9.29
   1 -10   8  276.28   16.02
  -1  10  -8  302.87   11.30
  -1  10  -8  287.90   10.21
   1 -10   9  332.93   17.77
  -1  10  -9  326.73   11.96
   1 -10  10   27.15    4.70
   1 -10  11  161.91    7.40
  -1  10 -11  164.90    7.42
   1 -10  12  118.79    5.72
  -1  10 -12  122.23    5.81
   1 -10  13   67.21    3.71
  -1  10 -13   63.43    3.62
   1 -10  14    0.34    0.57
  -1  10 -14    0.16    0.54
  -1   9  15   11.87    1.25
  -1   9  15   12.23    1.32
  -1   9  15   15.47    1.45
  -1   9  14    2.93    0.99
  -1   9  14    2.87    0.90
  -1   9  14    2.97    1.05
  -1   9  13  199.02    7.87
  -1   9  13  199.76    7.62
  -1   9  12  120.12    5.50
  -1   9  12  124.40    6.02
  -1   9  12  119.84    5.80
  -1   9  11    9.77    2.10
  -1   9  11   12.97    3.27
  -1   9  10   54.16    3.67
  -1   9  10   52.81    3.83
  -1   9  10   43.57    3.79
  -1   9  10   61.79    6.64
  -1   9   9  238.26    9.28
  -1   9   9  246.27    9.67
  -1   9   9  265.95   10.87
  -1   9   9  248.75   10.06
  -1   9   9  228.39   13.53
  -1   9   8  171.48   11.16
  -1   9   8  191.55    8.62
  -1   9   8  191.15    7.81
  -1   9   8  175.18   11.96
  -1   9   8  186.94    7.73
  -1   9   8  206.98    9.19
  -1   9   7   81.29    7.54
  -1   9   7   88.72    4.84
  -1   9   7   76.98    6.92
  -1   9   7   92.59    5.63
  -1   9   7   91.14    5.91
  -1   9   6    1.06    0.95
   1  -9  -6    2.45    1.73
  -1   9   6    2.41    1.65
  -1   9   6    1.04    1.61
  -1   9   6    2.49    1.81
  -1   9   5  166.12   10.14
  -1   9   5  185.01    7.76
  -1   9   5  200.74    8.72
  -1   9   5  197.95    7.45
  -1   9   5  200.51    8.75
  -1   9   5  176.59    7.29
   1  -9  -5  188.56   11.64
  -1   9   4  406.69   13.87
  -1   9   4  439.64   14.60
  -1   9   4  445.49   13.59
  -1   9   4  436.76   14.95
  -1   9   4  408.67   13.69
   1  -9  -4  463.08   20.12
  -1   9   3   10.06    1.53
  -1   9   3   12.39    1.89
  -1   9   3    9.06    1.91
  -1   9   3    9.37    2.05
  -1   9   2   13.33    1.78
  -1   9   2   13.29    1.99
  -1   9   2   11.82    1.89
  -1   9   2   16.20    2.30
  -1   9   1   10.82    1.84
  -1   9   1   11.81    1.70
  -1   9   1   11.07    1.96
  -1   9   0  132.48    6.59
  -1   9   0  138.59    6.05
   1  -9   0  152.22    9.37
  -1   9   0  136.98    6.20
  -1   9   0  138.86    5.58
  -1   9   0  129.69    5.86
  -1   9  -1  165.15    7.08
  -1   9  -1  174.80    6.72
  -1   9  -1  187.43    7.85
  -1   9  -1  179.46    7.51
  -1   9  -2  304.37   10.84
  -1   9  -2  330.74   11.46
  -1   9  -2  322.29   11.23
  -1   9  -2  316.43   10.59
  -1   9  -2  329.23   11.46
   1  -9   2  305.88   13.13
   1  -9   3  550.31   23.20
  -1   9  -3  555.77   17.54
  -1   9  -3  595.34   17.82
  -1   9  -3  553.99   17.15
  -1   9  -3  552.63   17.28
  -1   9  -4    7.72    1.50
  -1   9  -4    6.83    1.60
  -1   9  -4    5.21    1.35
   1  -9   4    6.91    2.62
  -1   9  -4    8.50    1.68
   1  -9   4    8.77    2.47
   1  -9   4    4.59    2.14
  -1   9  -5  354.92   12.04
  -1   9  -5  335.97   11.30
  -1   9  -5  338.93   11.98
  -1   9  -5  345.09   12.14
   1  -9   5  312.64   16.06
   1  -9   5  315.39   15.86
  -1   9  -6  191.68    7.95
  -1   9  -6  197.68    7.56
  -1   9  -6  197.24    8.33
  -1   9  -6  198.86    8.33
   1  -9   6  208.60   11.83
   1  -9   6  192.53   12.41
  -1   9  -7  329.16   11.65
  -1   9  -7  322.75   11.75
  -1   9  -7  313.46   11.05
   1  -9   7  313.98   16.96
   1  -9   7  322.66   11.57
   1  -9   8    3.84    2.14
   1  -9   8    3.17    1.21
  -1   9  -8    3.23    1.25
  -1   9  -8    4.45    1.51
   1  -9   9  337.72   12.26
   1  -9   9  328.60   17.78
  -1   9  -9  336.93   12.15
   1  -9  10  640.45   27.17
   1  -9  10  657.52   20.60
  -1   9 -10  647.58   19.87
   1  -9  11  361.40   18.54
   1  -9  12   16.48    2.22
  -1   9 -12   10.77    1.81
   1  -9  13  113.29    5.41
  -1   9 -13  106.37    5.21
   1  -9  14  189.32    6.99
  -1   9 -14  187.07    6.78
   1  -9  15  191.98    5.47
  -1   9 -15  172.17    4.81
  -1   8  16    7.36    0.92
  -1   8  16    6.73    0.94
  -1   8  15   15.77    1.38
  -1   8  15   17.13    1.70
  -1   8  15   19.82    1.85
  -1   8  15   18.66    1.81
  -1   8  14  137.15    5.49
  -1   8  14  140.83    6.09
  -1   8  14  138.06    5.82
  -1   8  13  148.07    6.21
  -1   8  13  147.51    6.44
  -1   8  13  139.42    6.55
  -1   8  13  146.93    6.19
  -1   8  12   17.15    2.07
  -1   8  12   16.33    3.50
  -1   8  12   17.93    2.03
  -1   8  12   20.51    2.20
  -1   8  11   77.94    4.51
  -1   8  11   65.44    7.08
  -1   8  11   70.82    4.52
  -1   8  11   75.25    4.44
  -1   8  10  163.59    7.09
  -1   8  10  160.28    7.10
  -1   8  10  153.73   11.53
  -1   8  10  158.27    7.32
  -1   8  10  161.27    7.29
  -1   8  10  153.28   11.01
  -1   8  10  166.57    8.09
  -1   8   9   74.01    4.49
  -1   8   9   72.89    4.42
  -1   8   9   74.40    7.59
  -1   8   9   80.77    4.78
  -1   8   9   83.30    5.00
  -1   8   9   86.55    5.61
  -1   8   9   72.57    7.18
  -1   8   8   14.30    1.93
  -1   8   8   19.16    2.61
  -1   8   8   15.83    1.97
  -1   8   8   12.51    3.03
  -1   8   8   17.37    3.63
  -1   8   8   15.61    2.41
  -1   8   7    2.38    1.52
  -1   8   7    3.98    1.99
  -1   8   7    2.29    1.49
  -1   8   7    2.02    1.20
  -1   8   7    0.41    1.47
  -1   8   7    1.29    1.42
  -1   8   7    1.36    0.91
  -1   8   7    2.21    0.96
  -1   8   6  157.02    7.15
  -1   8   6  165.64   10.24
  -1   8   6  160.73    6.65
  -1   8   6  157.54    6.63
  -1   8   6  169.01    7.87
  -1   8   6  166.42    7.64
  -1   8   6  146.51    9.07
   1  -8  -6  150.46    9.41
  -1   8   6  157.76    6.55
  -1   8   5   60.35    4.10
  -1   8   5   78.95    4.93
   1  -8  -5   66.27    6.19
  -1   8   5   65.74    5.94
  -1   8   5   66.49    3.75
  -1   8   5   75.14    3.83
  -1   8   5   75.99    4.84
  -1   8   5   72.13    4.05
  -1   8   4   81.75    4.05
  -1   8   4   82.38    5.04
  -1   8   4   79.85    4.26
  -1   8   4   73.15    4.37
  -1   8   4   75.14    4.73
  -1   8   3   22.40    2.63
  -1   8   3   23.59    2.41
  -1   8   3   23.15    2.98
  -1   8   3   19.68    2.16
  -1   8   3   22.16    2.04
  -1   8   2    1.95    1.17
   1  -8  -2    1.95    1.15
   1  -8  -1  479.92   17.42
  -1   8   1  413.30   13.27
  -1   8   1  420.57   12.92
  -1   8   1  457.69   14.42
  -1   8   0   44.96    3.46
  -1   8   0   45.20    3.10
   1  -8   0   46.89    4.98
   1  -8   0   41.44    3.09
  -1   8   0   45.05    2.94
  -1   8  -1  644.49   21.33
  -1   8  -1  676.89   20.25
   1  -8   1  721.75   25.76
  -1   8  -1  709.14   19.83
   1  -8   1  674.38   21.68
  -1   8  -1  679.14   20.01
  -1   8  -2   47.87    3.91
  -1   8  -2   54.25    3.60
  -1   8  -2   56.21    3.63
   1  -8   2   41.79    5.16
  -1   8  -2   46.52    3.07
  -1   8  -2   55.15    3.58
   1  -8   2   41.37    4.22
  -1   8  -3 1118.71   33.94
  -1   8  -3 1138.63   31.82
  -1   8  -3 1231.01   32.66
   1  -8   3 1141.51   36.70
  -1   8  -3 1219.26   32.25
  -1   8  -3 1224.99   32.66
  -1   8  -4 1213.17   33.93
   1  -8   4 1278.63   41.33
  -1   8  -4 1342.83   34.60
   1  -8   4 1223.71   33.43
  -1   8  -4 1288.79   34.61
  -1   8  -4 1241.29   33.66
  -1   8  -5  367.57   12.32
  -1   8  -5  325.25   11.19
  -1   8  -5  383.70   12.25
  -1   8  -5  356.34   11.94
   1  -8   5  347.88   17.33
   1  -8   5  344.10   16.90
   1  -8   5  334.85   15.59
   1  -8   5  361.41   11.70
  -1   8  -6   63.65    4.12
  -1   8  -6   63.92    3.51
   1  -8   6   62.31    3.93
  -1   8  -6   68.15    4.01
  -1   8  -6   66.28    4.10
   1  -8   6   68.41    6.97
  -1   8  -7  108.23    5.59
   1  -8   7  114.99    5.72
  -1   8  -7  111.27    5.23
  -1   8  -7  114.21    5.77
   1  -8   7  116.45    9.53
   1  -8   8  830.73   31.51
   1  -8   8  802.59   23.78
  -1   8  -8  833.58   23.90
  -1   8  -8  785.52   23.26
   1  -8   9  547.12   17.55
  -1   8  -9  547.95   17.31
   1  -8   9  540.73   24.15
   1  -8  10   61.56    4.49
   1  -8  10   64.13    7.45
  -1   8 -10   61.34    4.08
   1  -8  10   64.45    4.41
   1  -8  11  196.88    8.40
   1  -8  11  175.23   12.60
   1  -8  11  204.19    8.73
  -1   8 -11  178.54    7.58
  -1   8 -12  449.16   14.01
   1  -8  12  472.93   21.42
   1  -8  13  214.06    8.47
  -1   8 -13  206.00    8.15
   1  -8  14   84.39    3.82
   1  -8  14   94.63    4.68
  -1   8 -14   91.56    4.35
   1  -8  15   54.39    2.93
  -1   8 -15   49.25    2.41
   1  -8  16  136.20    4.62
  -1   7  16   19.00    1.45
  -1   7  16   18.70    1.70
  -1   7  15   50.26    2.99
  -1   7  15   51.67    3.13
  -1   7  15   52.52    3.26
  -1   7  15   52.37    3.30
  -1   7  14   35.65    2.85
  -1   7  14   37.73    2.84
  -1   7  14   39.92    3.11
  -1   7  13    9.52    1.66
  -1   7  13    7.88    1.51
  -1   7  13    9.53    1.72
  -1   7  12   17.13    2.25
  -1   7  12   14.47    2.00
  -1   7  12   11.37    3.27
  -1   7  11   18.35    2.26
  -1   7  11   18.05    4.02
  -1   7  11   16.67    3.74
  -1   7  11   19.58    2.37
  -1   7  11   19.06    2.20
  -1   7  10   48.86    3.47
  -1   7  10   51.11    4.16
  -1   7  10   48.59    3.55
  -1   7  10   48.00    6.18
  -1   7  10   50.16    3.72
  -1   7  10   48.34    3.64
  -1   7  10   45.57    5.83
  -1   7   9   51.90    3.72
  -1   7   9   51.30    3.49
  -1   7   9   46.49    4.10
  -1   7   9   51.46    3.53
  -1   7   9   49.81    6.04
  -1   7   9   48.19    3.69
  -1   7   9   48.84    3.53
  -1   7   9   52.00    5.93
  -1   7   8   16.01    3.45
  -1   7   8   21.61    3.72
  -1   7   8   19.30    2.12
  -1   7   8   22.41    2.83
  -1   7   8   16.10    1.93
  -1   7   8   19.28    2.36
  -1   7   8   20.03    2.37
  -1   7   7   30.41    4.58
  -1   7   7   38.36    3.26
  -1   7   7   30.86    2.53
  -1   7   7   32.94    3.31
  -1   7   7   36.02    2.62
  -1   7   7   28.41    3.96
  -1   7   7   35.62    3.06
  -1   7   7   31.49    2.48
  -1   7   6  159.27    9.90
  -1   7   6  158.30    6.92
  -1   7   6  181.32    7.92
  -1   7   6  159.98    6.38
  -1   7   6  160.08    9.17
  -1   7   6  166.31    6.43
  -1   7   6  179.77    7.65
  -1   7   6  162.71    6.48
  -1   7   5  348.74   11.92
   1  -7  -5  306.03   13.93
  -1   7   5  363.23   11.98
  -1   7   5  297.57   12.87
  -1   7   5  310.97   10.15
  -1   7   5  311.66   10.09
  -1   7   5  317.10   10.35
  -1   7   5  296.31   10.70
  -1   7   4   92.44    6.48
  -1   7   4   94.57    4.71
  -1   7   4   99.14    5.98
  -1   7   4   98.59    4.28
  -1   7   3  330.22   10.59
  -1   7   3  302.51   12.64
  -1   7   3  336.74   12.04
  -1   7   2  676.25   22.04
   1  -7  -2  808.94   23.30
  -1   7   1   20.64    2.10
   1  -7  -1   25.44    3.31
   1  -7  -1   19.24    1.57
  -1   7   0  515.99   16.70
   1  -7   0  555.99   20.05
   1  -7   0  517.42   15.94
  -1   7  -1  183.15    7.94
   1  -7   1  174.07    8.09
  -1   7  -2 1291.46   36.26
   1  -7   2 1346.02   40.86
   1  -7   2 1299.89   38.29
   1  -7   3   14.98    3.01
   1  -7   3   16.58    3.28
  -1   7  -3   17.55    2.10
  -1   7  -3   15.73    1.67
  -1   7  -3   21.42    2.57
  -1   7  -4    3.71    1.03
  -1   7  -4    2.14    1.12
  -1   7  -4    3.84    1.33
   1  -7   4    2.73    2.02
   1  -7   4    3.68    1.03
   1  -7   5  441.44   13.26
  -1   7  -5  402.69   12.68
   1  -7   5  445.90   19.10
  -1   7  -5  440.06   13.51
  -1   7  -5  455.77   13.98
   1  -7   5  448.27   19.30
  -1   7  -6  502.78   15.47
   1  -7   6  523.42   21.85
  -1   7  -6  477.93   14.22
   1  -7   6  492.80   15.11
  -1   7  -6  509.32   15.08
  -1   7  -6  477.63   15.19
  -1   7  -7  200.15    7.37
  -1   7  -7  201.51    7.86
   1  -7   7  207.44   12.77
  -1   7  -7  208.61    8.02
   1  -7   7  189.84    7.80
  -1   7  -8    1.08    0.94
   1  -7   8    0.63    1.08
  -1   7  -8    1.51    1.02
  -1   7  -8    0.77    1.36
   1  -7   8   -0.52    2.04
   1  -7   8    1.23    1.02
   1  -7   9  367.50   12.65
  -1   7  -9  350.33   16.56
   1  -7   9  367.46   18.64
  -1   7  -9  354.48   12.25
   1  -7   9  353.40   12.45
   1  -7  10  529.11   17.15
  -1   7 -10  520.22   22.04
   1  -7  10  533.53   23.90
  -1   7 -10  528.11   16.62
   1  -7  10  550.60   17.66
   1  -7  11  778.23   23.19
   1  -7  11  765.69   30.49
   1  -7  11  814.71   23.70
  -1   7 -11  765.88   22.21
   1  -7  12    9.75    3.00
   1  -7  13   14.45    2.03
   1  -7  13   12.76    1.97
  -1   7 -14  130.27    5.60
   1  -7  14  140.07    6.20
   1  -7  14  128.11    5.46
   1  -7  15   23.49    1.96
   1  -7  15   30.50    2.35
  -1   7 -15   26.29    1.82
   1  -7  15   32.33    2.05
   1  -7  16    8.53    0.92
   1  -7  16   10.62    1.19
  -1   6  17    2.82    0.66
  -1   6  17    1.15    0.64
  -1   6  16   82.26    3.89
  -1   6  16   80.52    3.79
  -1   6  16   84.32    4.03
  -1   6  15   69.69    4.00
  -1   6  15   69.42    3.89
  -1   6  15   68.84    3.86
  -1   6  14   27.82    2.73
  -1   6  14   26.12    2.58
  -1   6  14   28.61    2.66
  -1   6  13   -0.52    1.65
  -1   6  12   58.61    6.98
  -1   6  12   62.75    4.24
  -1   6  12   65.08    4.17
  -1   6  12   65.20    4.06
  -1   6  11   28.36    4.92
  -1   6  11   24.02    4.47
  -1   6  11   26.37    2.76
  -1   6  11   26.63    2.42
  -1   6  11   25.58    2.65
  -1   6  11   24.94    2.48
  -1   6  10  334.52   11.42
  -1   6  10  332.88   12.23
  -1   6  10  321.04   11.60
  -1   6  10  336.81   17.02
  -1   6  10  298.73   16.54
  -1   6  10  325.99   11.07
  -1   6  10  340.04   11.66
  -1   6   9    4.87    1.25
  -1   6   9    4.96    1.56
  -1   6   9    4.95    1.26
  -1   6   9    4.66    1.34
  -1   6   9    6.23    1.89
  -1   6   9    1.42    1.69
  -1   6   9    4.48    2.09
  -1   6   9    5.79    1.24
  -1   6   9    4.56    1.21
  -1   6   8   32.88    2.49
  -1   6   8   29.37    2.51
  -1   6   8   39.18    3.10
  -1   6   8   33.24    4.64
  -1   6   8   28.41    4.28
  -1   6   8   35.77    2.91
  -1   6   8   39.00    2.82
  -1   6   8   39.08    3.46
  -1   6   7   16.82    2.13
  -1   6   7   19.56    1.91
  -1   6   7   20.05    1.85
  -1   6   7   23.53    2.69
  -1   6   7   20.40    2.29
   1  -6  -7   19.85    2.64
   1  -6  -7   22.39    2.79
  -1   6   7   18.57    3.43
  -1   6   7   19.29    3.12
   1  -6  -6   70.52    4.29
   1  -6  -6   63.07    4.82
  -1   6   6   59.17    3.67
  -1   6   6   66.02    3.37
  -1   6   6   56.87    3.19
   1  -6  -5  336.49   13.52
  -1   6   5  340.25   13.26
  -1   6   5  313.72   14.24
  -1   6   4  100.46    5.76
  -1   6   4   92.52    6.44
  -1   6   3  172.32    7.56
  -1   6   3  161.15    8.43
  -1   6   2   89.08    4.53
   1  -6  -2   97.55    5.45
  -1   6   1 1487.59   38.81
   1  -6  -1 1475.07   36.92
   1  -6  -1 1485.11   41.18
  -1   6   0  127.43    4.94
  -1   6   0  143.25    6.26
   1  -6   0  131.01    5.79
  -1   6  -1    5.70    1.32
   1  -6   1    4.11    1.40
   1  -6   1    2.43    1.81
   1  -6   2  513.74   18.82
   1  -6   2  511.02   17.64
   1  -6   3  627.86   22.39
   1  -6   3  578.85   21.79
   1  -6   4  447.43   17.99
   1  -6   4  418.54   18.14
  -1   6  -4  421.36   15.06
   1  -6   5   53.70    3.00
  -1   6  -5   51.03    3.07
   1  -6   5   45.26    4.25
   1  -6   5   49.65    2.99
  -1   6  -5   44.86    4.14
  -1   6  -5   47.73    3.24
  -1   6  -6   23.29    2.10
   1  -6   6   16.31    1.85
   1  -6   6   15.28    1.75
   1  -6   6   24.29    4.08
  -1   6  -6   18.65    1.98
  -1   6  -7   46.74    3.20
   1  -6   7   50.92    3.33
   1  -6   7   47.78    3.20
  -1   6  -7   40.51    4.57
   1  -6   7   52.56    6.10
  -1   6  -7   47.10    3.13
  -1   6  -8   67.15    3.96
   1  -6   8   66.20    4.03
   1  -6   8   62.75    3.95
  -1   6  -8   68.43    6.25
   1  -6   8   73.27    7.24
  -1   6  -8   66.92    3.75
   1  -6   9  160.80   11.23
  -1   6  -9  150.74   10.04
   1  -6   9  151.31    6.84
   1  -6   9  146.75    6.38
   1  -6   9  150.19    6.79
   1  -6   9  149.89    7.09
  -1   6  -9  148.68    6.54
   1  -6  10  177.66    7.99
   1  -6  10  164.67   11.76
  -1   6 -10  165.30   11.14
   1  -6  10  169.20    7.63
   1  -6  10  182.13    7.83
  -1   6 -10  174.85    7.20
   1  -6  11    9.18    1.94
   1  -6  11   11.76    1.99
   1  -6  11   10.06    1.84
  -1   6 -11    8.79    1.50
   1  -6  11   12.62    3.34
  -1   6 -11    8.22    2.74
   1  -6  12    2.80    1.28
   1  -6  12    2.31    1.30
   1  -6  12    0.54    1.83
  -1   6 -12   -0.48    1.79
   1  -6  12    1.24    1.12
   1  -6  13    6.06    2.61
  -1   6 -13    4.90    2.14
   1  -6  14    6.98    1.46
   1  -6  14    3.74    1.33
  -1   6 -14    3.32    1.00
   1  -6  15    2.03    0.90
  -1   6 -15    1.74    0.63
   1  -6  15    1.37    0.89
   1  -6  15    1.42    0.79
   1  -6  16    1.68    0.79
   1  -6  16    1.61    0.64
   1  -6  16    1.45    0.61
  -1   5  17   60.16    3.02
  -1   5  17   57.68    2.67
  -1   5  17   62.68    2.90
  -1   5  16   27.39    2.35
  -1   5  16   30.07    2.32
  -1   5  16   25.16    2.18
  -1   5  15   51.22    3.48
  -1   5  15   44.09    3.26
  -1   5  15   50.58    3.47
  -1   5  15   55.63    3.06
  -1   5  15   48.96    3.07
  -1   5  14    0.82    0.90
  -1   5  14    0.50    1.38
  -1   5  14    0.77    1.24
  -1   5  14    0.13    0.81
  -1   5  13   25.85    2.72
  -1   5  13   22.92    2.40
  -1   5  13   29.47    4.88
  -1   5  13   25.13    2.43
  -1   5  13   28.73    2.75
  -1   5  13   27.78    2.63
  -1   5  12   59.17    4.06
  -1   5  12   51.28    3.62
  -1   5  12   59.30    6.92
  -1   5  12   50.31    6.36
  -1   5  12   58.95    4.00
  -1   5  12   51.73    3.55
  -1   5  12   51.32    3.62
  -1   5  11   66.59    4.21
  -1   5  11   54.64    3.71
  -1   5  11   58.27    3.83
  -1   5  11   63.62    3.89
  -1   5  11   64.96    4.13
  -1   5  11   53.05    6.45
  -1   5  11   65.04    7.07
  -1   5  10   11.63    2.14
  -1   5  10    9.19    1.66
  -1   5  10    7.52    1.41
  -1   5  10    8.63    1.52
  -1   5  10   15.30    3.33
  -1   5  10    7.72    2.50
  -1   5  10    8.05    1.43
  -1   5  10   11.23    1.70
  -1   5   9    8.63    1.80
  -1   5   9    7.01    1.41
  -1   5   9   12.36    1.66
  -1   5   9    8.35    1.33
  -1   5   9    7.22    1.31
  -1   5   9    6.42    1.33
  -1   5   9   10.26    2.65
  -1   5   9   13.33    3.14
  -1   5   8  605.28   17.43
  -1   5   8  556.46   16.97
  -1   5   8  586.73   16.96
  -1   5   8  588.90   17.41
  -1   5   8  648.94   18.70
  -1   5   8  597.01   17.64
  -1   5   8  580.54   22.31
  -1   5   8  620.03   23.42
  -1   5   8  600.84   17.29
  -1   5   8  578.36   17.52
  -1   5   7   48.99    5.31
   1  -5  -7   57.93    3.93
   1  -5  -7   52.36    3.80
  -1   5   7   52.66    3.34
   1  -5  -7   50.69    3.52
  -1   5   7   56.20    3.09
   1  -5  -6  288.14   10.09
  -1   5   6  268.01   13.08
  -1   5   6  261.90   11.95
   1  -5  -6  269.84   10.66
   1  -5  -6  275.43   10.73
  -1   5   5  125.58    7.00
  -1   5   5  137.74    8.29
   1  -5  -5  131.20    6.87
  -1   5   4  309.74   11.57
   1  -5  -3   24.82    1.65
  -1   5   3   18.87    2.09
  -1   5   2   34.99    2.51
   1  -5  -2   33.50    2.86
   1  -5  -1  307.64   11.93
  -1   5   1  320.60    9.71
  -1   5   1  319.11   10.69
   1  -5  -1  317.08    9.31
   1  -5   0    5.70    1.11
  -1   5   0    4.83    0.89
  -1   5   0    5.40    1.11
   1  -5   0    4.84    1.61
   1  -5   1 1230.98   34.94
  -1   5  -1 1265.39   33.82
   1  -5   1 1272.50   36.93
   1  -5   2   35.54    3.95
   1  -5   2   38.51    3.93
   1  -5   3  635.86   21.79
   1  -5   3  592.50   21.97
  -1   5  -3  613.83   18.97
   1  -5   4 1086.11   33.51
  -1   5  -4 1032.97   30.64
   1  -5   4 1099.86   34.92
   1  -5   5   11.26    3.02
  -1   5  -5    7.53    1.80
   1  -5   5   12.97    2.06
   1  -5   5   11.79    1.90
   1  -5   5   10.36    2.46
  -1   5  -6  166.36    8.89
   1  -5   6  147.33    5.96
   1  -5   6  149.63    6.03
   1  -5   7  284.09   10.01
  -1   5  -7  309.95   10.04
   1  -5   7  303.67   15.47
   1  -5   7  295.81    9.99
  -1   5  -7  291.49    9.68
   1  -5   7  328.10   12.82
  -1   5  -8  526.85   15.64
   1  -5   8  534.89   22.37
  -1   5  -8  476.85   20.01
   1  -5   8  512.98   15.79
   1  -5   8  516.06   15.89
  -1   5  -8  519.25   15.06
  -1   5  -9   44.85    3.11
   1  -5   9   53.09    3.60
   1  -5   9   44.96    3.34
   1  -5   9   41.90    5.60
  -1   5  -9   35.59    4.82
   1  -5   9   38.59    3.27
  -1   5 -10  114.63    5.36
  -1   5 -10  118.79    9.18
   1  -5  10  125.58    9.88
   1  -5  10  110.53    5.79
   1  -5  10  124.42    6.29
   1  -5  10  120.78    6.00
  -1   5 -11  598.18   25.05
   1  -5  11  604.75   25.61
   1  -5  11  627.53   19.21
   1  -5  11  607.03   19.54
   1  -5  11  617.51   19.13
  -1   5 -12  133.43   10.37
   1  -5  12  122.58   10.14
   1  -5  12  150.69    6.98
   1  -5  12  138.75    7.02
   1  -5  12  141.40    6.72
   1  -5  13   38.22    5.31
  -1   5 -13   39.94    5.41
  -1   5 -14   46.94    3.00
   1  -5  14   42.11    3.41
   1  -5  14   48.60    3.43
   1  -5  15  192.17    7.60
   1  -5  15  189.83    7.26
   1  -5  15  198.62    7.35
   1  -5  16  143.19    5.66
   1  -5  16  144.23    5.27
   1  -5  16  144.62    5.38
   1  -5  17   26.76    1.65
  -1   4  17   44.80    2.64
  -1   4  17   41.86    2.53
  -1   4  17   36.69    2.15
  -1   4  16   42.28    2.81
  -1   4  16   33.35    2.63
  -1   4  16   39.98    2.56
  -1   4  16   36.92    2.86
  -1   4  16   35.08    2.28
  -1   4  15    6.35    1.30
  -1   4  15    3.77    1.55
  -1   4  15    6.00    1.37
  -1   4  15    4.86    1.19
  -1   4  14   66.93    7.28
  -1   4  13  171.58    7.24
  -1   4  13  175.49    7.66
  -1   4  13  164.39   11.94
  -1   4  13  170.93    7.27
  -1   4  13  166.22    7.46
  -1   4  13  173.74    7.46
  -1   4  12    7.05    1.60
  -1   4  12    5.97    1.36
  -1   4  12    6.01    1.52
  -1   4  12    7.97    1.47
  -1   4  12    5.90    2.50
  -1   4  12   13.94    3.45
  -1   4  12    6.80    1.64
  -1   4  12    8.11    1.71
  -1   4  11   83.47    4.95
  -1   4  11   89.42    4.74
  -1   4  11   96.39    5.06
  -1   4  11   91.87    5.01
  -1   4  11   90.99    4.86
  -1   4  11   91.42    8.22
  -1   4  11   93.53    8.42
  -1   4  11   90.40    4.83
  -1   4  10   51.50    5.42
  -1   4  10   42.54    3.22
  -1   4  10   53.86    3.50
  -1   4  10   47.87    5.63
  -1   4  10   42.08    5.33
  -1   4  10   42.83    3.38
  -1   4  10   44.10    3.11
  -1   4  10   47.81    3.30
  -1   4  10   44.71    3.13
  -1   4   9   68.89    6.13
  -1   4   9   67.71    3.92
  -1   4   9   77.59    4.14
  -1   4   9   77.71    4.44
  -1   4   9   71.91    3.89
  -1   4   9   62.57    6.33
  -1   4   9   71.30    6.64
  -1   4   9   72.05    3.99
  -1   4   9   75.89    3.95
  -1   4   8   34.38    2.53
  -1   4   8   36.54    4.37
  -1   4   8   33.14    4.49
  -1   4   8   29.16    2.27
  -1   4   8   32.39    2.47
  -1   4   8   36.20    2.47
  -1   4   8   37.54    2.59
  -1   4   7  324.31   10.11
   1  -4  -7  332.19   11.16
  -1   4   7  294.54   13.15
   1  -4  -7  326.71   10.67
   1  -4  -7  313.52   10.58
  -1   4   6    9.68    2.10
   1  -4  -6    9.20    1.45
  -1   4   6    9.29    2.04
   1  -4  -6    9.27    1.53
   1  -4  -6    9.16    1.54
  -1   4   5  821.83   25.63
  -1   4   5  857.15   25.78
   1  -4  -5  887.94   23.94
   1  -4  -5  818.61   24.32
  -1   4   4   88.14    5.04
  -1   4   3    4.89    1.12
   1  -4  -2   68.15    3.48
  -1   4   2   69.75    3.46
  -1   4   1    7.17    1.24
  -1   4   1    7.33    0.93
   1  -4  -1    6.86    0.84
   1  -4  -1    5.64    1.39
   1  -4   0  592.89   18.99
   1  -4   0  602.30   17.09
  -1   4   0  617.92   17.33
   1  -4   1 1860.72   50.62
   1  -4   1 1851.18   49.50
  -1   4  -1 1883.42   48.21
   1  -4   2 2417.29   65.09
  -1   4  -2 2585.98   62.75
   1  -4   3  494.95   17.27
  -1   4  -3  498.74   15.34
   1  -4   4  917.66   29.82
  -1   4  -4  957.39   26.32
   1  -4   4  893.90   27.81
   1  -4   5 2909.82   78.35
   1  -4   5 2911.34   78.36
   1  -4   5 3433.36   80.21
   1  -4   5 3281.30   84.85
  -1   4  -5 3123.10   80.50
   1  -4   6 1179.70   33.95
   1  -4   6 1119.05   36.98
   1  -4   7  797.25   22.94
   1  -4   7  933.58   27.36
   1  -4   8  359.24   11.95
   1  -4   8  394.08   15.49
   1  -4   8  343.33   11.16
   1  -4   8  368.69   11.81
   1  -4   8  348.17   11.16
   1  -4   8  361.62   11.70
  -1   4  -8  353.43   11.29
   1  -4   8  365.41   16.91
  -1   4  -9  809.59   23.60
   1  -4   9  857.65   24.38
   1  -4   9  884.22   24.54
  -1   4  -9  851.21   30.07
   1  -4   9  881.34   31.07
   1  -4   9  862.85   28.80
   1  -4   9  884.16   23.91
   1  -4   9  853.38   24.80
   1  -4  10 1538.71   41.34
   1  -4  10 1518.48   41.30
   1  -4  10 1575.35   49.00
  -1   4 -10 1527.29   48.33
   1  -4  10 1564.41   46.47
   1  -4  10 1579.29   41.92
   1  -4  10 1512.46   40.68
  -1   4 -11  341.74   17.54
   1  -4  11  344.72   17.61
   1  -4  11  354.55   12.36
   1  -4  11  337.13   12.07
   1  -4  11  351.89   12.69
   1  -4  12   12.15    1.94
  -1   4 -12    8.40    2.79
   1  -4  12    9.18    2.78
   1  -4  12   14.33    2.25
   1  -4  12   13.65    2.15
   1  -4  13  113.76    5.73
   1  -4  13  118.11    6.28
  -1   4 -13  103.30    9.09
   1  -4  13  100.92    8.76
   1  -4  13  112.31    5.88
   1  -4  14  715.23   21.63
   1  -4  14  753.54   21.96
   1  -4  14  716.20   20.81
   1  -4  14  770.14   21.64
   1  -4  14  743.76   22.16
   1  -4  15  248.90    8.96
   1  -4  15  259.31    9.47
   1  -4  15  259.45    9.20
   1  -4  16    0.39    0.75
   1  -4  16    0.52    0.65
   1  -4  16    1.20    0.92
   1  -4  17  256.49    7.40
   1  -4  17  232.13    7.58
  -1   3  18   30.56    1.76
  -1   3  17   28.80    2.01
  -1   3  17   31.26    1.88
  -1   3  17   30.91    2.28
  -1   3  17   32.38    2.31
  -1   3  17   27.65    1.85
  -1   3  16   12.06    1.60
  -1   3  16   13.56    1.53
  -1   3  16   11.84    1.82
  -1   3  16   12.75    1.76
  -1   3  16   12.82    1.61
  -1   3  15   20.22    2.27
  -1   3  15   22.07    2.18
  -1   3  15   22.73    2.34
  -1   3  14  120.56    9.82
  -1   3  13   27.67    2.88
  -1   3  13   29.08    2.84
  -1   3  13   31.53    2.77
  -1   3  13   29.51    4.75
  -1   3  13   33.73    5.11
  -1   3  13   30.03    2.76
  -1   3  13   25.52    2.76
  -1   3  12   46.39    3.60
  -1   3  12   48.84    5.93
  -1   3  12   43.78    5.89
  -1   3  12   48.34    3.43
  -1   3  12   47.92    3.62
  -1   3  12   51.85    3.72
  -1   3  12   51.72    3.60
  -1   3  11   71.63    4.28
  -1   3  11   70.98    7.07
  -1   3  11   74.91    7.35
  -1   3  11   72.28    4.18
  -1   3  11   73.85    6.56
  -1   3  11   72.77    4.37
  -1   3  11   73.33    4.21
  -1   3  11   74.81    4.47
  -1   3  10   64.06    3.90
  -1   3  10   61.90    3.88
  -1   3  10   69.31    6.70
  -1   3  10   68.60    6.61
  -1   3  10   57.50    3.59
  -1   3  10   65.46    5.90
  -1   3  10   64.86    3.75
  -1   3  10   62.40    3.81
  -1   3  10   58.70    3.72
  -1   3   9   13.80    2.97
  -1   3   9    7.76    2.34
  -1   3   9   17.42    1.64
  -1   3   9   13.51    1.72
  -1   3   9   13.23    1.63
  -1   3   9   14.81    1.73
  -1   3   9   13.20    1.61
  -1   3   9   11.39    1.62
  -1   3   8    1.88    0.79
  -1   3   8    3.80    1.01
  -1   3   8    2.56    0.90
  -1   3   8    1.76    0.83
  -1   3   8    0.98    0.70
   1  -3  -8    1.25    0.77
  -1   3   8    2.03    1.42
  -1   3   7   33.77    3.86
  -1   3   7   35.24    4.30
  -1   3   7   40.23    3.90
   1  -3  -7   37.50    2.87
  -1   3   6   32.57    3.50
  -1   3   6   34.69    3.36
   1  -3  -6   35.25    2.70
   1  -3  -6   36.25    2.42
   1  -3  -6   41.61    2.56
  -1   3   5  774.13   20.58
  -1   3   5  764.59   23.93
   1  -3  -5  827.98   22.29
  -1   3   5  788.69   23.59
   1  -3  -5  812.93   22.13
   1  -3  -5  806.59   22.06
  -1   3   4  178.34    5.04
  -1   3   4  175.81    7.55
  -1   3   4  179.26    7.42
   1  -3  -4  175.46    6.84
  -1   3   3  360.46   11.62
   1  -3  -2  687.88   17.38
  -1   3   2  660.14   18.54
   1  -3  -1 1322.73   34.77
   1  -3  -1 1374.29   33.70
  -1   3   1 1297.04   34.69
  -1   3   1 1348.96   33.85
   1  -3   0  391.97   11.36
  -1   3   0  369.74   11.46
   1  -3   1 3087.74   82.44
  -1   3  -1 3371.97   81.08
   1  -3   1 3208.09   81.98
   1  -3   2 1562.13   40.63
  -1   3  -2 1482.30   38.86
   1  -3   3 1150.44   32.31
   1  -3   3 1114.36   30.26
  -1   3  -3 1207.51   30.89
   1  -3   4 3147.37   79.70
   1  -3   4 3199.42   84.76
   1  -3   5 2986.61   75.33
   1  -3   5 2932.36   72.68
   1  -3   5 3036.84   78.70
   1  -3   6   24.78    3.14
   1  -3   6   26.52    3.87
   1  -3   7 1186.04   32.64
   1  -3   7 1264.78   33.12
   1  -3   8 3388.33   85.74
   1  -3   8 3319.48   85.45
   1  -3   8 3469.67   86.24
   1  -3   8 3551.00   91.44
   1  -3   8 3529.88   93.04
   1  -3   9 1009.19   27.27
   1  -3   9  964.86   32.17
   1  -3   9  959.83   26.99
   1  -3   9  986.54   27.67
   1  -3   9  958.34   33.33
   1  -3  10    7.51    2.28
   1  -3  10    8.87    1.66
   1  -3  10   11.67    2.83
   1  -3  10    8.13    1.62
   1  -3  10   13.54    2.05
   1  -3  10   11.24    1.69
   1  -3  11 2370.23   60.58
   1  -3  11 2353.92   60.75
   1  -3  11 2232.60   67.74
   1  -3  11 2348.02   60.47
   1  -3  11 2318.97   61.28
   1  -3  11 2226.36   66.36
   1  -3  12 1790.83   46.82
   1  -3  12 1744.56   47.02
   1  -3  12 1697.67   53.96
  -1   3 -12 1749.14   55.45
   1  -3  12 1777.88   46.76
   1  -3  12 1755.04   47.60
   1  -3  12 1705.06   52.61
  -1   3 -13  453.97   21.91
   1  -3  13  468.95   21.27
   1  -3  13  519.75   16.08
   1  -3  13  514.91   16.89
   1  -3  13  510.86   16.41
   1  -3  13  516.33   16.10
   1  -3  14   48.15    3.48
   1  -3  14   45.67    3.47
  -1   3 -14   44.34    5.81
   1  -3  14   47.83    3.27
   1  -3  14   51.03    3.76
   1  -3  14   45.90    3.28
   1  -3  14   43.92    3.25
   1  -3  15  125.57    5.72
   1  -3  15  135.68    5.97
   1  -3  15  129.79    5.95
   1  -3  15  131.49    6.15
   1  -3  15  136.78    5.63
   1  -3  15  129.16    5.48
   1  -3  16  345.86   10.79
   1  -3  16  322.42   10.12
   1  -3  16  306.99    9.54
   1  -3  16  350.33   10.64
   1  -3  17  261.26    7.67
   1  -3  17  257.64    7.80
  -1   2  18   43.33    2.29
  -1   2  17   10.11    1.39
  -1   2  17   12.37    1.32
  -1   2  17   11.31    1.17
  -1   2  17   12.61    1.56
  -1   2  17   12.70    1.46
  -1   2  16   24.18    2.41
  -1   2  16   23.86    2.14
  -1   2  16   26.30    2.18
  -1   2  16   19.52    2.16
  -1   2  15   23.94    2.57
  -1   2  15   27.18    2.63
  -1   2  15   27.13    2.49
  -1   2  15   27.36    2.47
  -1   2  14   26.08    2.73
  -1   2  14   25.33    2.69
  -1   2  14   27.14    4.65
  -1   2  14   28.72    2.97
  -1   2  14   26.17    2.64
  -1   2  13   38.80    3.04
  -1   2  13   30.56    2.87
  -1   2  13   31.87    3.03
  -1   2  13   28.31    4.64
  -1   2  13   26.95    4.77
  -1   2  13   32.22    3.04
  -1   2  12   14.83    2.05
  -1   2  12    8.08    1.48
  -1   2  12    8.63    1.68
  -1   2  12   12.92    1.94
  -1   2  12    7.98    2.61
  -1   2  12   10.32    3.04
  -1   2  12   13.29    1.93
  -1   2  11   -0.44    1.21
  -1   2  11   -0.48    1.20
  -1   2  11    0.28    0.75
  -1   2  11    0.57    0.86
  -1   2  11    1.84    0.95
  -1   2  11    0.43    0.99
  -1   2  10   45.37    3.16
  -1   2  10   41.69    2.95
  -1   2  10   44.52    3.03
  -1   2  10   42.67    3.07
  -1   2  10   37.25    2.63
  -1   2  10   43.26    4.59
  -1   2  10   43.77    5.24
  -1   2  10   43.77    5.18
  -1   2  10   41.17    2.89
  -1   2   9   15.80    1.77
  -1   2   9   16.53    1.78
  -1   2   9   16.57    1.77
  -1   2   9   18.85    1.85
  -1   2   9   16.46    1.69
  -1   2   9   17.02    1.66
  -1   2   9   12.93    2.76
  -1   2   9   15.24    2.96
  -1   2   8   26.06    2.03
  -1   2   8   23.94    1.95
  -1   2   8   23.54    3.05
   1  -2  -8   22.97    2.41
  -1   2   8   22.72    1.92
  -1   2   7  331.96   13.82
  -1   2   7  336.27   11.61
   1  -2  -7  357.24   11.77
  -1   2   7  320.32   12.77
  -1   2   6 1072.73   31.98
  -1   2   6 1015.53   30.54
   1  -2  -6 1094.92   29.45
   1  -2  -6 1091.37   27.38
  -1   2   5  154.60    7.37
   1  -2  -5  151.37    5.32
   1  -2  -5  152.13    5.30
   1  -2  -5  154.43    6.03
  -1   2   5  142.51    6.56
   1  -2  -4   46.21    2.57
   1  -2  -4   47.20    2.56
   1  -2  -4   47.07    2.71
  -1   2   4   48.59    3.12
   1  -2  -3  226.85    7.46
  -1   2   3  219.24    7.57
   1  -2  -2  909.26   24.33
  -1   2   1  703.43   18.67
  -1   2   1  729.70   19.35
   1  -2  -1  749.30   18.60
   1  -2   0    0.37    0.62
  -1   2   0    0.38    0.52
   1  -2   0    0.34    0.48
   1  -2   1 2446.09   59.46
   1  -2   1 2445.38   61.39
   1  -2   1 2459.87   61.80
   1  -2   1 2391.75   61.50
  -1   2  -1 2392.81   61.04
   1  -2   2 3315.98   80.09
   1  -2   2 3124.22   79.62
   1  -2   3 2253.03   57.45
   1  -2   3 2342.21   57.47
   1  -2   3 2229.74   58.49
   1  -2   4  338.61   10.28
   1  -2   4  345.58   10.31
   1  -2   4  351.38   12.31
   1  -2   4  349.34   13.73
   1  -2   5 2482.73   62.72
   1  -2   5 2678.47   67.03
   1  -2   5 2542.03   68.55
   1  -2   6 6265.94  154.46
   1  -2   6 5891.60  155.48
   1  -2   7  551.15   16.42
   1  -2   7  606.31   21.07
   1  -2   7  605.03   16.90
   1  -2   7  573.34   21.34
   1  -2   8   44.27    2.95
   1  -2   8   50.41    3.25
   1  -2   9  373.45   11.99
   1  -2   9  364.68   16.27
   1  -2   9  365.32   12.30
   1  -2   9  348.42   16.11
   1  -2  10  851.02   24.31
   1  -2  10  826.95   29.77
   1  -2  10  854.45   29.98
   1  -2  10  857.79   24.76
   1  -2  11  940.08   26.67
   1  -2  11  919.88   32.54
   1  -2  11  946.26   26.47
   1  -2  11  937.70   32.60
   1  -2  11  930.99   27.19
   1  -2  11  922.15   26.71
   1  -2  12  104.85    5.55
   1  -2  12   99.57    8.29
   1  -2  12  100.94    5.31
   1  -2  12  110.41    8.69
   1  -2  12  113.72    5.81
   1  -2  12   99.20    5.76
   1  -2  13   24.51    2.65
   1  -2  13   29.58    2.84
  -1   2 -13   34.21    5.20
   1  -2  13   27.99    2.58
   1  -2  13   23.63    3.94
   1  -2  13   29.33    2.89
   1  -2  13   27.76    2.96
   1  -2  14  250.19    9.41
   1  -2  14  247.60    9.35
   1  -2  14  236.62    9.17
  -1   2 -14  221.80   13.76
   1  -2  14  249.02    9.32
   1  -2  14  236.23    8.80
   1  -2  15  236.05    8.63
   1  -2  15  238.63    9.29
   1  -2  15  246.42    8.94
   1  -2  15  265.87    9.12
   1  -2  15  242.84    9.13
   1  -2  15  242.48    8.76
   1  -2  16   11.55    1.41
   1  -2  16    9.67    1.51
   1  -2  16   12.29    1.41
   1  -2  16   13.12    1.67
   1  -2  17    5.30    0.73
   1  -2  17    6.11    0.97
  -1   1  18    0.73    0.60
  -1   1  18    1.41    0.49
  -1   1  18    1.20    0.58
  -1   1  17  125.57    5.22
  -1   1  17  133.85    5.47
  -1   1  17  130.75    5.35
  -1   1  17  129.74    5.12
  -1   1  16   25.72    2.45
  -1   1  16   28.22    2.49
  -1   1  16   26.90    2.37
  -1   1  16   24.15    2.06
  -1   1  16   21.46    2.30
  -1   1  15   26.87    2.69
  -1   1  15   24.35    2.58
  -1   1  15   24.39    2.37
  -1   1  15   28.44    2.67
  -1   1  15   20.49    3.98
  -1   1  14    1.78    1.05
  -1   1  14    3.91    1.32
  -1   1  14    2.86    1.13
  -1   1  14    6.31    2.45
  -1   1  13    0.49    1.41
  -1   1  13    4.10    1.26
  -1   1  13    0.46    1.38
  -1   1  13    0.53    1.34
  -1   1  13   -0.18    0.87
  -1   1  13    0.15    0.82
  -1   1  12   56.75    3.87
  -1   1  12   56.73    3.96
  -1   1  12   55.82    3.85
  -1   1  12   61.03    3.83
  -1   1  12   60.63    6.70
  -1   1  12   73.35    6.89
  -1   1  11    0.85    0.94
  -1   1  11   -0.15    0.80
  -1   1  11    0.14    0.70
  -1   1  11   -0.41    1.22
  -1   1  11    0.92    1.56
  -1   1  11    1.11    1.12
  -1   1  11    1.01    1.00
  -1   1  10   17.85    1.86
  -1   1  10   17.03    1.78
  -1   1  10   14.95    1.78
  -1   1  10   16.32    1.84
  -1   1  10   18.13    2.00
  -1   1  10   14.58    1.78
  -1   1  10   19.56    3.28
  -1   1  10   19.30    3.52
  -1   1   9   12.12    1.49
  -1   1   9   11.78    2.11
  -1   1   9   12.62    1.61
   1  -1  -9   13.83    2.10
  -1   1   9   11.88    2.28
  -1   1   9   15.16    1.68
  -1   1   9   16.13    1.66
  -1   1   9   16.67    1.66
  -1   1   9   14.32    2.88
  -1   1   8   83.71    6.37
  -1   1   8   93.19    6.85
   1  -1  -8   87.00    5.19
  -1   1   8   80.94    5.50
  -1   1   8   92.80    4.07
  -1   1   8   88.75    5.54
   1  -1  -7  343.28   12.03
  -1   1   7  359.59   14.08
   1  -1  -6    0.27    0.62
   1  -1  -5    4.08    1.01
   1  -1  -4 1728.28   42.98
  -1   1   4 1674.04   44.17
   1  -1  -4 1761.82   44.16
   1  -1  -3   26.55    1.58
   1  -1  -3   27.35    1.61
   1  -1  -3   24.02    1.70
  -1   1   3   25.82    1.73
  -1   1   3   24.55    1.35
   1  -1  -2    0.06    0.45
   1  -1  -2    0.62    0.52
  -1   1   2    0.58    0.42
  -1   1   2    1.21    0.25
   1  -1  -1  356.48    9.95
   1  -1  -1  344.72    9.90
   1  -1   0 1525.55   38.12
   1  -1   1  174.67    5.56
   1  -1   1  177.33    5.57
   1  -1   1  166.87    5.00
   1  -1   2   61.39    2.66
   1  -1   2   57.43    2.61
   1  -1   3  302.16    9.93
   1  -1   3  306.59   10.36
   1  -1   3  305.72    8.72
   1  -1   3  298.05   10.89
   1  -1   4  304.93   11.39
   1  -1   4  327.65   11.80
   1  -1   4  329.79    8.95
   1  -1   4  320.21   12.18
   1  -1   5 1210.29   34.00
   1  -1   5 1145.93   33.34
   1  -1   5 1152.50   34.03
   1  -1   6  453.08   16.52
   1  -1   6  475.50   17.14
   1  -1   6  457.71   16.97
   1  -1   7  209.78   10.24
   1  -1   7  215.06   10.82
   1  -1   7  205.69   10.33
   1  -1   8  286.00    9.42
   1  -1   8  276.03    9.30
   1  -1   8  268.85    9.50
   1  -1   9   43.00    5.02
   1  -1   9   41.12    4.64
   1  -1   9   43.70    3.15
   1  -1   9   48.57    3.17
   1  -1   9   56.73    3.61
   1  -1   9   43.91    2.92
   1  -1  10   37.45    4.88
   1  -1  10   37.88    3.15
   1  -1  10   40.92    3.08
   1  -1  10   43.49    5.00
   1  -1  10   38.06    2.80
   1  -1  11    1.32    0.99
   1  -1  11    3.30    1.68
   1  -1  11   -0.18    1.24
   1  -1  11    2.31    1.65
   1  -1  11    0.99    0.94
   1  -1  11    0.93    0.94
   1  -1  12    1.33    1.21
   1  -1  12    0.52    0.97
   1  -1  12    0.96    1.62
   1  -1  12    1.58    1.03
   1  -1  12    1.79    1.09
   1  -1  13    3.45    1.25
   1  -1  13    5.85    1.55
   1  -1  13    7.74    1.80
   1  -1  13    5.58    2.23
   1  -1  13    7.16    1.53
   1  -1  14   57.21    3.87
   1  -1  14   58.77    3.84
  -1   1 -14   48.36    6.23
   1  -1  14   56.04    3.88
   1  -1  14   63.09    4.15
   1  -1  15    1.18    1.08
   1  -1  15    1.36    1.07
   1  -1  15    0.79    0.87
   1  -1  15    1.24    0.93
   1  -1  15    1.81    1.05
   1  -1  15    1.22    0.92
   1  -1  16   15.92    1.85
   1  -1  16   14.89    1.65
   1  -1  16   14.73    1.77
   1  -1  16   15.93    1.58
   1  -1  17    4.03    0.86
   1  -1  17    3.67    0.65
   1  -1  17    4.37    0.74
  -1   0  18   17.47    1.45
  -1   0  18   16.21    1.38
  -1   0  18   17.34    1.36
  -1   0  17   28.79    2.14
  -1   0  17   26.76    2.26
  -1   0  17   27.84    2.23
  -1   0  17   27.37    2.08
  -1   0  17   28.05    2.21
  -1   0  16   15.09    1.99
  -1   0  16   14.56    1.94
  -1   0  16   16.98    1.99
  -1   0  16   13.88    1.81
  -1   0  15    2.79    1.16
  -1   0  15    2.40    1.80
  -1   0  15    1.40    0.92
  -1   0  15    0.50    0.95
  -1   0  14    1.26    1.09
  -1   0  14    1.33    1.10
  -1   0  14    1.99    1.05
  -1   0  14    0.52    1.43
  -1   0  13   22.83    4.29
  -1   0  13   20.21    2.49
  -1   0  13   21.15    2.47
  -1   0  13   21.85    2.33
  -1   0  12   41.42    3.14
  -1   0  12   45.07    3.36
  -1   0  12   44.51    3.37
  -1   0  12   37.41    4.79
  -1   0  12   39.41    5.37
  -1   0  12   39.86    3.29
  -1   0  11   19.22    2.11
  -1   0  11   13.47    1.83
  -1   0  11    9.58    1.69
  -1   0  11   16.64    3.38
  -1   0  11   14.51    3.00
  -1   0  10   16.99    1.73
  -1   0  10   19.65    1.98
  -1   0  10   18.13    1.95
  -1   0  10   22.72    2.13
  -1   0  10   18.82    1.88
   1   0 -10   19.92    2.75
  -1   0  10   16.54    2.78
  -1   0  10   17.42    1.99
  -1   0  10   15.68    2.87
  -1   0  10   16.76    3.21
  -1   0   9    1.05    1.31
   1   0  -9    1.88    1.06
  -1   0   9   -0.21    0.75
  -1   0   9    0.93    0.88
  -1   0   9    0.56    1.04
  -1   0   9    0.10    0.83
  -1   0   9    0.32    0.70
  -1   0   9    2.77    0.88
  -1   0   9    0.58    0.81
   1   0  -8   60.29    4.38
  -1   0   8   55.00    5.08
  -1   0   8   59.80    5.29
   1   0  -7   50.96    3.78
   1   0  -6   18.26    2.09
   1   0  -5   50.60    1.79
   1   0  -5   51.43    3.24
  -1   0   5   53.63    3.28
  -1   0   4   28.83    2.16
   1   0  -4   32.94    2.31
   1   0  -4   30.54    1.49
   1   0  -3   22.85    1.68
  -1   0   3   20.12    1.55
  -1   0   2   21.58    1.23
   1   0  -2   23.84    1.35
   1   0  -2   20.57    1.45
  -1   0   2   23.28    0.99
  -1   0   1   14.18    0.88
   1   0  -1   14.05    1.00
   1   0   0    5.05    0.59
  -1   0   0    7.09    0.62
   1   0   1    3.51    0.66
   1   0   1    3.04    0.57
   1   0   1    3.07    0.59
   1   0   2   40.38    2.66
   1   0   2   42.20    2.54
   1   0   2   44.22    2.48
   1   0   3   20.07    2.19
   1   0   3   19.08    2.28
   1   0   3   17.94    1.16
   1   0   3   18.29    1.87
   1   0   4   65.44    4.81
   1   0   4   66.04    4.37
   1   0   4   66.53    2.29
   1   0   4   65.62    4.06
   1   0   5  107.75    6.75
   1   0   5  101.56    6.17
   1   0   5  102.16    5.74
   1   0   6  506.08   18.18
   1   0   6  517.30   18.75
   1   0   6  484.38   17.02
   1   0   7  213.38   11.04
   1   0   7  230.56   11.44
   1   0   7  219.40   10.15
   1   0   8   65.23    5.32
   1   0   8   68.22    3.63
   1   0   8   67.04    3.66
   1   0   8   68.58    3.80
   1   0   9   20.17    3.22
   1   0   9   20.67    3.70
   1   0   9   22.43    2.30
   1   0   9   22.92    2.11
   1   0   9   31.26    2.46
   1   0   9   24.96    2.42
   1   0  10  109.11    7.78
   1   0  10  115.79    5.43
   1   0  10  119.38    9.08
   1   0  10  123.74    5.81
   1   0  10  117.31    5.51
   1   0  10  118.20    5.88
   1   0  11  373.12   18.19
   1   0  11  385.40   13.09
   1   0  11  383.18   12.46
   1   0  11  387.54   12.87
   1   0  11  391.16   13.47
   1   0  11  389.61   13.19
   1   0  11  378.64   12.71
   1   0  12  249.62    9.27
   1   0  12  246.42    9.60
   1   0  12  260.81   14.50
   1   0  12  229.01    9.17
   1   0  12  240.22    9.86
   1   0  13   59.15    6.51
   1   0  13   53.38    3.70
   1   0  13   50.17    3.89
   1   0  13   47.25    3.39
   1   0  13   53.45    4.08
   1   0  13   58.30    4.17
   1   0  13   54.49    3.86
   1   0  14   28.92    2.62
   1   0  14   22.77    3.93
   1   0  14   31.76    3.10
   1   0  14   25.81    2.75
   1   0  14   28.22    2.69
   1   0  15  111.98    5.12
   1   0  15  102.97    4.84
   1   0  15  101.79    5.16
   1   0  15   92.89    5.18
   1   0  15  101.60    5.23
   1   0  15   97.91    5.15
   1   0  16   54.13    3.21
   1   0  16   57.22    3.07
   1   0  16   54.39    3.21
   1   0  16   58.01    3.38
   1   0  17    3.52    0.84
   1   0  17    3.86    0.79
   1   0  17    4.07    0.64
  -1  -1  18    9.74    1.13
  -1  -1  18    8.30    0.94
  -1  -1  17    2.78    0.97
  -1  -1  17    3.62    0.81
  -1  -1  17    4.34    1.05
  -1  -1  17    2.63    0.94
  -1  -1  17    5.55    1.10
  -1  -1  17    3.02    0.84
  -1  -1  16    4.98    1.21
  -1  -1  16    4.56    1.07
  -1  -1  16    4.48    1.27
  -1  -1  16    3.01    1.10
  -1  -1  15    1.70    1.15
  -1  -1  15    0.15    1.04
  -1  -1  15    1.23    0.86
  -1  -1  15    0.96    0.76
  -1  -1  15    0.93    1.39
  -1  -1  14    2.01    1.00
  -1  -1  14    2.54    1.16
  -1  -1  14    3.51    2.04
  -1  -1  14    2.70    1.16
  -1  -1  13    1.10    0.85
  -1  -1  13    1.09    0.98
  -1  -1  13    1.18    1.11
  -1  -1  13    0.51    1.28
  -1  -1  12   35.95    3.16
  -1  -1  12   40.81    4.87
  -1  -1  12   37.65    5.18
  -1  -1  12   29.42    4.11
  -1  -1  12   38.59    3.14
  -1  -1  11    7.28    1.74
  -1  -1  11    9.27    2.45
  -1  -1  11    8.09    1.55
  -1  -1  11    7.91    2.63
  -1  -1  11   11.93    2.69
  -1  -1  11    7.00    1.44
  -1  -1  10   25.54    3.55
  -1  -1  10   18.82    3.35
  -1  -1  10   21.52    3.40
  -1  -1  10   22.04    2.12
  -1  -1  10   22.10    2.12
  -1  -1  10   20.69    2.13
  -1  -1  10   23.12    2.28
  -1  -1   9    9.51    1.39
  -1  -1   9    9.27    1.43
  -1  -1   9    9.94    1.42
  -1  -1   9    6.10    1.81
  -1  -1   9    7.11    1.31
   1   1  -9   10.74    2.08
  -1  -1   9    8.70    1.43
  -1  -1   9   10.34    1.45
  -1  -1   8   51.23    4.63
  -1  -1   8   50.33    2.86
   1   1  -8   49.33    4.25
   1   1  -7  187.68    8.57
  -1  -1   7  188.08    8.61
  -1  -1   6   22.42    2.50
   1   1  -6   22.72    2.51
   1   1  -5   25.27    1.77
  -1  -1   5   21.74    2.32
   1   1  -5   28.56    2.54
   1   1  -4 1077.65   27.92
  -1  -1   4 1029.92   29.26
   1   1  -3   23.09    1.56
   1   1  -3   26.70    2.00
   1   1  -3   23.36    1.60
  -1  -1   3   21.04    1.80
   1   1  -2  130.41    4.58
  -1  -1   2  135.17    4.67
   1   1  -2  132.43    4.61
   1   1  -1   39.05    1.42
   1   1  -1   36.55    1.90
   1   1  -1   42.49    2.12
   1   1   0 1145.13   28.61
   1   1   0 1148.82   29.36
   1   1   1  568.26   15.69
   1   1   1  569.81   15.81
   1   1   1  614.43   15.44
   1   1   1  572.27   15.71
   1   1   2 1139.44   28.02
   1   1   2 1053.43   27.81
   1   1   2 1061.32   27.85
   1   1   3   45.03    2.60
   1   1   3   38.15    2.20
   1   1   3   39.82    3.63
   1   1   3   42.23    3.09
   1   1   4  424.28   14.05
   1   1   4  413.23   12.52
   1   1   4  386.66   11.42
   1   1   5 2469.74   68.64
   1   1   5 2598.21   66.91
   1   1   6 3518.26   93.54
   1   1   6 3408.91   90.98
   1   1   7   82.30    4.05
   1   1   7   85.47    3.97
   1   1   7   86.11    6.64
   1   1   7  102.23    7.48
   1   1   7   90.75    5.68
   1   1   8  344.17   11.15
   1   1   8  358.04   11.49
   1   1   8  344.65   11.00
   1   1   8  353.10   11.10
   1   1   8  346.67   13.79
   1   1   8  361.36   15.98
   1   1   9  697.04   20.07
   1   1   9  684.94   20.09
   1   1   9  698.83   19.88
   1   1   9  692.19   20.34
   1   1   9  696.55   25.98
   1   1   9  711.91   20.03
   1   1   9  669.47   19.63
   1   1  10  895.20   25.40
   1   1  10  911.96   25.79
   1   1  10  879.45   25.34
   1   1  10  888.80   31.89
   1   1  10  894.45   24.82
   1   1  10  907.80   25.09
   1   1  10  861.05   25.05
   1   1  11   62.44    4.20
   1   1  11   58.10    3.91
   1   1  11   56.97    4.10
   1   1  11   48.39    3.56
   1   1  11   59.24    3.83
   1   1  11   63.18    4.11
   1   1  11   64.86    6.92
   1   1  11   61.45    6.27
   1   1  12  240.45    9.63
   1   1  12  258.66    9.48
   1   1  12  224.83    9.58
   1   1  12  268.18   10.07
   1   1  12  262.73    9.70
   1   1  12  256.02   10.25
   1   1  12  230.73   13.24
   1   1  12  218.09   13.78
   1   1  13  594.79   18.20
   1   1  13  543.41   23.80
   1   1  13  581.79   17.70
   1   1  13  586.81   17.85
   1   1  13  552.90   18.22
   1   1  13  582.10   18.64
   1   1  13  576.20   18.59
   1   1  14  959.05   26.84
   1   1  14  893.10   32.85
   1   1  14  917.98   26.96
   1   1  14  961.03   26.46
   1   1  14  937.21   27.34
   1   1  14  976.53   27.56
   1   1  14  937.50   26.30
   1   1  14  938.45   27.16
   1   1  15  119.07    4.99
   1   1  15  117.51    5.59
   1   1  15  119.19    5.74
   1   1  15  103.97    5.47
   1   1  15  112.83    5.25
   1   1  15  111.62    5.53
   1   1  15  118.26    5.09
   1   1  16   27.53    2.08
   1   1  16   33.20    2.49
   1   1  16   32.24    2.44
   1   1  16   28.96    2.35
   1   1  17  239.73    7.43
  -1  -2  18    3.74    0.79
  -1  -2  17   25.02    1.88
  -1  -2  17   23.41    2.12
  -1  -2  17   26.82    2.04
  -1  -2  17   23.21    2.07
  -1  -2  17   24.01    2.07
  -1  -2  16   21.00    2.28
  -1  -2  16   23.99    2.33
  -1  -2  16   28.21    2.31
  -1  -2  15   17.23    2.21
  -1  -2  15   18.78    2.06
  -1  -2  15   20.47    2.15
  -1  -2  15   17.46    2.26
  -1  -2  15   15.83    1.97
  -1  -2  14   -0.15    0.84
  -1  -2  14    0.37    1.03
  -1  -2  14    1.86    1.15
  -1  -2  14    0.48    1.22
  -1  -2  14   -0.15    0.81
  -1  -2  13   56.91    6.08
  -1  -2  13   54.35    4.01
  -1  -2  13   55.58    6.44
  -1  -2  13   55.13    3.90
  -1  -2  12    9.92    2.85
  -1  -2  12    9.43    2.78
   1   2 -12   10.64    1.54
  -1  -2  12   12.46    1.93
  -1  -2  12   13.74    1.99
  -1  -2  11    8.92    2.43
  -1  -2  11    8.64    2.49
  -1  -2  11    8.44    2.04
  -1  -2  11    7.83    1.53
  -1  -2  11   10.00    1.67
   1   2 -11    8.85    1.37
  -1  -2  11    7.18    1.38
  -1  -2  10   97.15    4.80
  -1  -2  10  100.98    4.90
  -1  -2  10   88.89    7.25
  -1  -2  10   93.08    7.42
  -1  -2  10   96.84    4.98
  -1  -2   9   39.30    2.69
  -1  -2   9   38.36    3.82
  -1  -2   9   44.83    3.01
   1   2  -9   41.48    4.24
  -1  -2   9   38.66    2.85
   1   2  -8   13.63    2.43
  -1  -2   8   15.28    1.59
  -1  -2   8   14.50    1.73
  -1  -2   8   15.31    2.42
  -1  -2   8   13.92    1.52
   1   2  -7   82.45    5.60
  -1  -2   7   81.86    5.59
  -1  -2   6 1054.75   30.89
   1   2  -6 1062.12   30.73
   1   2  -5  119.13    5.52
   1   2  -5  120.14    6.10
  -1  -2   5  121.47    6.20
   1   2  -4  227.12    8.27
   1   2  -4  213.79    8.35
  -1  -2   4  200.33    8.23
   1   2  -3  417.86   13.07
   1   2  -2  292.96    9.69
   1   2  -2  297.35    9.82
  -1  -2   1 3064.67   73.26
   1   2  -1 2935.12   73.27
   1   2   0 2675.80   68.09
   1   2   0 2716.83   69.33
   1   2   0 2868.72   68.42
   1   2   1  126.55    5.19
   1   2   1  128.19    5.47
   1   2   1  123.80    5.29
   1   2   2 1200.80   32.84
   1   2   2 1231.75   31.06
   1   2   3 4049.71  100.00
   1   2   3 3810.98   99.58
   1   2   3 4149.18   97.95
   1   2   4 3062.90   93.74
   1   2   4 3716.87   92.22
   1   2   4 3311.82   90.18
   1   2   4 3968.55   89.70
   1   2   5 1019.00   27.75
   1   2   5 1048.17   32.92
   1   2   5  970.49   30.20
   1   2   6 1305.83   36.51
   1   2   6 1288.23   39.45
   1   2   7 2339.56   58.20
   1   2   7 2250.29   57.96
   1   2   7 2265.37   58.13
   1   2   7 2319.43   58.43
   1   2   8 2820.79   69.53
   1   2   8 2682.33   69.12
   1   2   8 2736.67   69.16
   1   2   8 2994.85   77.79
   1   2   8 2676.37   75.82
   1   2   8 2702.58   68.89
   1   2   8 2661.96   68.68
   1   2   8 2721.90   69.19
   1   2   8 2728.46   68.81
   1   2   9  485.07   15.64
   1   2   9  497.33   15.46
   1   2   9  507.41   15.49
   1   2   9  491.92   21.00
   1   2   9  496.90   15.10
   1   2   9  505.31   15.31
   1   2   9  522.15   15.60
   1   2   9  505.40   15.13
   1   2  10  101.27    8.04
   1   2  10  107.50    5.43
   1   2  10  120.38    5.88
   1   2  10  103.24    5.32
   1   2  10   99.85    5.23
   1   2  10   98.42    4.95
   1   2  10   95.55    8.37
   1   2  10  104.01    5.00
   1   2  11 2059.54   63.38
   1   2  11 2143.77   55.86
   1   2  11 2108.02   55.37
   1   2  11 2102.67   55.55
   1   2  11 2003.62   61.61
   1   2  11 2125.43   55.46
   1   2  11 2106.77   54.76
   1   2  12  997.72   28.73
   1   2  12 1019.64   36.09
   1   2  12  941.24   33.90
   1   2  12  975.28   28.45
   1   2  12  986.65   28.19
   1   2  12 1009.82   28.50
   1   2  12  980.04   27.57
   1   2  12  973.44   28.23
   1   2  13  581.96   18.58
   1   2  13  563.87   18.35
   1   2  13  565.05   18.14
   1   2  13  572.56   17.88
   1   2  13  585.16   17.94
   1   2  13  566.53   17.25
   1   2  13  539.35   23.77
   1   2  14    9.52    1.85
   1   2  14   14.23    1.77
   1   2  14   11.75    1.96
   1   2  14   12.63    1.90
   1   2  14   10.51    2.05
   1   2  14   13.60    1.89
   1   2  14   14.54    2.08
   1   2  15  307.00    9.80
   1   2  15  312.27   10.69
   1   2  15  314.78   11.00
   1   2  15  300.58   10.27
   1   2  15  311.98   10.19
   1   2  15  305.81   10.77
   1   2  16  272.80    9.14
   1   2  16  287.60    9.39
   1   2  16  285.31    9.26
   1   2  16  267.66    8.65
   1   2  17  151.55    5.16
  -1  -3  18   29.13    1.83
  -1  -3  18   25.88    1.71
  -1  -3  17    6.35    1.23
  -1  -3  17    6.05    1.04
  -1  -3  17    4.64    0.89
  -1  -3  17    5.07    1.14
  -1  -3  17    6.35    1.20
  -1  -3  16    1.46    0.76
  -1  -3  16    0.85    0.89
  -1  -3  16    0.13    0.92
  -1  -3  16    2.43    0.97
  -1  -3  15    1.91    0.86
  -1  -3  15    2.18    1.11
  -1  -3  15    1.10    1.09
  -1  -3  15    2.48    1.09
  -1  -3  14   13.42    1.99
  -1  -3  14   16.58    3.38
  -1  -3  14   11.93    1.99
  -1  -3  14    9.18    2.61
  -1  -3  14   14.32    2.07
  -1  -3  13    1.86    1.15
  -1  -3  13    1.42    1.78
   1   3 -13    3.59    1.02
  -1  -3  13    2.84    1.85
  -1  -3  13    1.50    1.16
  -1  -3  12   38.46    3.17
   1   3 -12   35.87    2.77
  -1  -3  12   37.50    5.06
  -1  -3  12   35.08    3.28
  -1  -3  12   42.65    5.38
  -1  -3  11    3.86    1.20
   1   3 -11    4.35    1.12
  -1  -3  11    2.13    1.59
  -1  -3  11    3.70    1.22
  -1  -3  11    3.52    1.92
  -1  -3  11    2.87    1.18
  -1  -3  10   78.03    4.23
   1   3 -10   65.28    3.75
   1   3 -10   65.82    5.84
  -1  -3  10   81.84    4.53
  -1  -3  10   63.83    6.29
  -1  -3  10   82.31    6.93
  -1  -3  10   71.35    4.17
  -1  -3   9   61.59    4.56
  -1  -3   9   71.97    4.02
  -1  -3   9   69.24    3.95
  -1  -3   9   64.10    3.66
  -1  -3   8  101.26    5.82
  -1  -3   8  102.92    4.53
  -1  -3   8  102.73    7.12
   1   3  -8   99.07    6.91
  -1  -3   8  113.02    5.11
  -1  -3   8  110.15    5.13
  -1  -3   7 1083.52   30.79
  -1  -3   7 1096.67   33.13
   1   3  -7 1084.00   32.92
  -1  -3   6 2497.79   66.71
   1   3  -6 2488.75   66.58
   1   3  -5  284.97   10.70
   1   3  -5  246.73   10.54
  -1  -3   5  266.01   10.86
   1   3  -4   46.38    3.97
   1   3  -4   44.77    3.68
  -1  -3   4   47.96    3.66
   1   3  -3 3068.98   79.77
   1   3  -2 1499.34   39.74
   1   3  -2 1411.77   35.50
   1   3  -1   13.17    1.65
  -1  -3   1   10.51    1.36
   1   3   0  363.73   11.05
   1   3   0  361.42   10.78
   1   3   1 5241.26  136.72
   1   3   1 5487.79  134.41
   1   3   1 5484.38  134.50
   1   3   2 2367.08   59.41
   1   3   2 2330.37   59.25
   1   3   2 2332.17   60.52
   1   3   3 1379.04   39.27
   1   3   3 1408.39   37.24
   1   3   4    6.80    0.96
   1   3   4    4.70    1.91
   1   3   4    8.09    1.71
   1   3   5 2552.29   64.51
   1   3   5 2614.16   71.27
   1   3   5 2532.60   68.47
   1   3   6 3800.22   97.60
   1   3   6 3408.67   94.20
   1   3   7 2184.40   54.68
   1   3   7 2158.45   54.70
   1   3   7 2085.84   54.85
   1   3   7 2118.74   54.36
   1   3   7 2151.98   54.46
   1   3   8    2.95    1.04
   1   3   8    1.05    0.89
   1   3   8    2.81    0.93
   1   3   8    2.24    0.92
   1   3   8    2.23    0.86
   1   3   8    1.22    0.88
   1   3   8    5.87    1.39
   1   3   8    1.79    1.46
   1   3   8    2.24    0.91
   1   3   8    3.17    1.98
   1   3   8    4.88    2.10
   1   3   8    2.58    1.07
   1   3   9  950.96   27.00
   1   3   9  961.78   26.34
   1   3   9  992.94   26.73
   1   3   9  950.98   27.00
   1   3   9  950.85   26.75
   1   3   9  969.42   26.52
   1   3   9  979.84   27.31
   1   3   9  994.81   27.07
   1   3   9  937.78   32.42
   1   3   9  886.55   33.06
   1   3   9  941.97   26.87
   1   3  10 1917.47   50.68
   1   3  10 1868.62   59.14
   1   3  10 1988.15   51.76
   1   3  10 1990.35   51.42
   1   3  10 1938.39   50.57
   1   3  10 1955.69   51.02
   1   3  10 2002.50   58.41
   1   3  10 1947.35   51.25
   1   3  10 1925.60   51.42
   1   3  11  496.24   16.57
   1   3  11  501.04   21.57
   1   3  11  498.15   22.52
   1   3  11  483.12   16.25
   1   3  11  519.60   16.26
   1   3  11  487.90   15.44
   1   3  11  536.18   16.48
   1   3  12   11.88    3.30
   1   3  12   15.85    3.42
   1   3  12   14.15    2.21
   1   3  12   13.91    2.01
   1   3  12   14.09    2.26
   1   3  12   11.09    2.02
   1   3  12   15.83    2.23
   1   3  13   70.91    7.42
   1   3  14  220.67    8.74
   1   3  14  220.06    8.51
   1   3  14  209.75    8.26
   1   3  14  207.48    8.52
   1   3  14  227.41    9.10
   1   3  15  230.55    8.66
   1   3  15  243.84    8.42
   1   3  15  231.55    8.24
   1   3  15  231.63    8.55
   1   3  15  239.79    8.96
   1   3  16   36.01    2.47
   1   3  16   32.26    2.02
   1   3  16   29.21    2.37
   1   3  17    9.29    0.99
  -1  -4  18    0.12    0.42
  -1  -4  18    0.12    0.45
  -1  -4  17   14.41    1.62
  -1  -4  17   11.33    1.43
  -1  -4  17   15.63    1.49
  -1  -4  16    6.00    1.12
  -1  -4  16    4.33    1.18
  -1  -4  16    5.60    1.28
  -1  -4  16    8.33    1.19
  -1  -4  16    6.93    1.39
  -1  -4  15    4.37    1.16
  -1  -4  15    4.26    1.34
  -1  -4  15    5.00    1.25
  -1  -4  15    4.13    1.28
   1   4 -14    2.29    1.71
  -1  -4  14    2.88    1.88
  -1  -4  14    2.74    1.34
  -1  -4  14    2.13    1.67
  -1  -4  14    3.73    1.29
  -1  -4  14    2.50    1.22
  -1  -4  13  160.35    7.56
   1   4 -13  148.24    6.43
  -1  -4  13  140.90   10.52
   1   4 -13  153.07   10.69
  -1  -4  13  156.72   10.53
  -1  -4  13  168.77    7.32
  -1  -4  12  679.47   20.95
   1   4 -12  662.06   19.78
  -1  -4  12  697.93   27.02
  -1  -4  12  655.24   25.83
  -1  -4  12  694.99   20.54
  -1  -4  11   46.00    3.37
   1   4 -11   44.38    3.11
  -1  -4  11   47.24    3.63
  -1  -4  11   42.70    5.15
  -1  -4  11   38.02    3.16
  -1  -4  11   37.82    5.14
  -1  -4  10    7.07    1.36
  -1  -4  10    5.45    1.41
   1   4 -10    6.26    1.31
  -1  -4  10    3.57    2.02
  -1  -4  10    6.02    1.36
  -1  -4   9  304.77   10.11
   1   4  -9  296.81   10.02
   1   4  -9  296.03   13.92
  -1  -4   9  316.73   14.85
  -1  -4   9  293.82   10.58
  -1  -4   8   97.35    4.46
   1   4  -8   96.07    4.47
  -1  -4   8  105.56    5.09
  -1  -4   7  272.95    9.33
   1   4  -7  276.36   12.43
  -1  -4   7  254.41   12.32
  -1  -4   6   72.44    3.69
  -1  -4   6   68.38    5.53
   1   4  -5  758.48   24.48
  -1  -4   5  791.81   24.75
   1   4  -4  845.18   24.81
  -1  -4   4  761.94   24.40
   1   4  -4  798.03   25.91
  -1  -4   3  618.83   19.78
   1   4  -3  680.79   20.44
   1   4  -3  620.06   21.92
   1   4  -3  649.49   17.49
   1   4  -2    7.19    0.77
  -1  -4   2    6.46    1.44
   1   4  -2    7.77    2.44
   1   4  -2    7.41    1.57
  -1  -4   1  494.27   14.98
   1   4  -1  489.06   15.06
   1   4  -1  468.34   17.93
  -1  -4   0 2533.05   62.38
   1   4   0 2238.38   66.29
   1   4   1 2819.61   70.27
   1   4   1 2827.55   70.52
   1   4   2   96.16    5.27
   1   4   2  102.59    5.26
   1   4   2  101.92    5.84
   1   4   2  100.58    6.97
   1   4   3 1760.60   46.28
   1   4   3 1667.27   45.80
   1   4   3 1727.93   47.90
   1   4   3 1629.03   47.91
   1   4   4 2707.62   69.68
   1   4   4 2646.37   69.70
   1   4   4 2501.13   71.71
   1   4   5  213.67   10.38
   1   4   5  225.07   10.65
   1   4   5  245.71   12.51
   1   4   6  312.16   10.01
   1   4   6  322.87   10.11
   1   4   6  314.55   10.04
   1   4   6  315.99   10.22
   1   4   7  253.68    8.67
   1   4   7  253.16    8.81
   1   4   7  271.64    9.05
   1   4   7  270.11    9.26
   1   4   7  258.20    8.97
   1   4   7  250.07    8.95
   1   4   7  268.28    9.67
   1   4   7  266.96    9.28
   1   4   7  259.55   12.75
   1   4   7  264.43   14.22
   1   4   7  252.56   13.00
   1   4   7  259.53    8.83
   1   4   8  212.78    7.97
   1   4   8  216.54    7.98
   1   4   8  237.33    8.42
   1   4   8  228.81    8.59
   1   4   8  219.33    8.25
   1   4   8  217.47    8.31
   1   4   8  225.97    8.69
   1   4   8  222.38   12.14
   1   4   8  239.20   13.69
   1   4   8  194.81   11.95
   1   4   8  223.77    8.10
   1   4   9  602.46   18.13
   1   4   9  576.86   18.05
   1   4   9  589.73   17.68
   1   4   9  580.86   18.28
   1   4   9  594.66   18.05
   1   4   9  626.88   24.67
   1   4   9  595.22   23.53
   1   4   9  566.72   17.36
   1   4   9  599.47   17.63
   1   4   9  627.13   18.15
   1   4  10   38.36    5.38
   1   4  10   43.82    5.50
   1   4  10   34.78    3.02
   1   4  10   37.29    3.20
   1   4  10   40.16    2.98
   1   4  10   39.22    3.08
   1   4  10   42.90    3.35
   1   4  10   43.17    3.32
   1   4  10   39.33    3.39
   1   4  11    7.25    2.56
   1   4  11    6.24    1.70
   1   4  11    6.41    1.48
   1   4  11    6.88    1.65
   1   4  11    6.01    1.60
   1   4  11    2.73    2.14
   1   4  11    8.09    1.82
   1   4  12    3.02    1.17
   1   4  12    4.79    1.45
   1   4  12    2.98    1.34
   1   4  12    2.89    1.40
   1   4  12    4.39    2.23
   1   4  12    4.28    2.01
   1   4  13   23.72    4.35
   1   4  14    2.34    1.33
   1   4  14    0.29    0.95
   1   4  14    0.78    1.02
   1   4  14    0.29    1.01
   1   4  14   -0.80    0.88
   1   4  15    7.74    1.53
   1   4  15    6.88    1.15
   1   4  15    7.80    1.38
   1   4  15    5.23    1.34
   1   4  16   40.20    2.17
   1   4  16   47.54    2.82
   1   4  16   48.25    2.72
  -1  -5  18    1.03    0.45
  -1  -5  18    0.20    0.37
  -1  -5  17    3.92    0.90
  -1  -5  17    2.58    0.90
  -1  -5  17    2.95    0.86
  -1  -5  16   61.07    3.22
  -1  -5  16   64.51    3.70
  -1  -5  16   66.17    3.78
  -1  -5  16   67.89    3.73
  -1  -5  15   12.49    1.94
  -1  -5  15   16.35    2.10
  -1  -5  15   16.00    1.82
  -1  -5  15   15.81    1.97
  -1  -5  14   10.82    2.95
  -1  -5  13  199.68    8.74
  -1  -5  13  213.85    8.49
  -1  -5  13  204.46    8.45
  -1  -5  13  192.58   11.48
   1   5 -13  184.88    7.66
  -1  -5  13  196.32   12.78
   1   5 -13  197.81   11.99
  -1  -5  12  131.12    6.46
  -1  -5  12  150.54    7.21
  -1  -5  12  142.44    9.72
  -1  -5  12  128.65   10.24
   1   5 -12  142.69    9.82
   1   5 -12  146.84    6.44
  -1  -5  11    8.61    1.71
  -1  -5  11    7.75    2.31
   1   5 -11    6.50    1.42
   1   5 -11    8.12    2.39
  -1  -5  11    6.04    2.48
  -1  -5  11    7.59    1.49
  -1  -5  11    5.35    1.47
  -1  -5  10   53.10    6.14
  -1  -5  10   59.72    4.03
   1   5 -10   60.39    3.40
   1   5 -10   64.04    3.85
  -1  -5  10   65.23    3.92
   1   5  -9  194.76    7.59
  -1  -5   9  217.78    8.27
   1   5  -9  187.33    7.24
  -1  -5   9  206.84    7.69
  -1  -5   9  203.79   12.06
  -1  -5   8   20.24    2.22
  -1  -5   8   20.41    1.90
   1   5  -8   20.23    2.00
  -1  -5   7  610.43   17.49
   1   5  -7  563.47   16.51
  -1  -5   7  557.13   16.21
   1   5  -6   31.45    2.93
  -1  -5   6   35.38    4.16
   1   5  -6   37.36    4.14
   1   5  -5  332.86   11.10
   1   5  -5  304.81   13.23
  -1  -5   5  309.01   13.48
   1   5  -4  107.71    4.84
   1   5  -4  131.03    7.22
  -1  -5   4  123.76    7.17
  -1  -5   3   17.62    2.56
   1   5  -3   17.45    2.51
   1   5  -3   18.58    3.41
  -1  -5   2  472.74   16.07
   1   5  -2  476.46   19.34
   1   5  -2  495.24   13.25
   1   5  -1  138.17    9.11
  -1  -5   1  132.12    6.35
   1   5   0  824.89   28.13
  -1  -5   0  789.64   23.03
   1   5   1  243.15    9.14
   1   5   1  219.32   12.03
  -1  -5  -1  220.45    8.49
   1   5   2   41.96    3.41
   1   5   2   39.44    3.54
   1   5   2   39.95    4.89
  -1  -5  -2   37.08    2.88
   1   5   3  540.93   19.14
   1   5   3  529.19   17.80
   1   5   3  535.13   18.14
   1   5   4   22.90    3.47
   1   5   4   20.50    2.88
   1   5   4   20.55    2.85
  -1  -5  -4   20.69    1.24
   1   5   5   50.39    3.07
   1   5   5   63.26    3.18
   1   5   6   25.45    1.98
   1   5   6   26.09    2.14
   1   5   6   20.53    3.22
   1   5   6   23.54    3.47
   1   5   6   27.73    2.27
   1   5   6   28.55    2.27
   1   5   6   27.65    2.20
   1   5   6   28.81    2.24
   1   5   6   30.34    4.47
   1   5   6   27.09    2.70
   1   5   7    3.41    1.03
   1   5   7    2.01    0.85
   1   5   7    3.31    1.15
   1   5   7    3.32    2.00
   1   5   7    2.39    1.80
   1   5   7    2.86    1.14
   1   5   7    2.11    0.86
   1   5   7    0.98    0.87
   1   5   7    2.81    0.92
   1   5   7   -0.38    0.96
   1   5   8    6.40    1.34
   1   5   8    5.61    1.25
   1   5   8    7.70    2.46
   1   5   8    5.62    1.36
   1   5   8    6.16    1.24
   1   5   8    6.67    1.39
   1   5   8    6.54    1.58
   1   5   8    5.36    1.25
   1   5   8   10.56    1.49
   1   5   8    7.60    2.34
   1   5   9   29.03    4.51
   1   5   9   34.46    5.07
   1   5   9   31.62    2.68
   1   5   9   30.15    2.77
   1   5   9   32.33    2.67
   1   5   9   31.58    2.64
   1   5   9   34.07    2.95
   1   5   9   34.58    2.98
   1   5   9   28.30    2.83
   1   5  10   47.29    3.51
   1   5  10   45.75    3.26
   1   5  10   51.57    3.74
   1   5  10   43.57    3.24
   1   5  10   43.69    3.50
   1   5  10   46.97    3.60
   1   5  10   43.39    5.90
   1   5  10   35.71    5.32
   1   5  11  144.38    6.84
   1   5  11  139.69    6.57
   1   5  11  133.91    6.59
   1   5  11  134.72    6.54
   1   5  11  142.72   11.03
   1   5  11  142.65   10.46
   1   5  11  129.76    6.78
   1   5  12  120.10    6.10
   1   5  12  109.11    5.80
   1   5  12  113.08    6.05
   1   5  12  121.81    6.23
   1   5  12  104.96    9.48
   1   5  12  116.93    5.87
   1   5  13    0.30    0.90
   1   5  13    0.46    0.93
   1   5  13   -0.32    1.25
   1   5  13    0.67    1.07
   1   5  13    0.17    1.07
   1   5  13    1.00    1.79
   1   5  13    0.54    1.22
   1   5  14   37.76    2.74
   1   5  14   42.48    3.31
   1   5  14   40.21    3.10
   1   5  14   41.02    3.12
   1   5  15   56.69    3.00
   1   5  15   54.95    3.30
   1   5  15   59.35    3.56
   1   5  15   62.33    3.42
   1   5  16   19.96    1.61
   1   5  16   22.59    1.82
  -1  -6  17   34.03    2.07
  -1  -6  17   28.75    2.03
  -1  -6  16   17.95    1.92
  -1  -6  16   17.11    1.54
  -1  -6  16   22.30    2.06
  -1  -6  15   31.13    2.78
  -1  -6  15   30.47    2.67
  -1  -6  15   32.25    2.75
  -1  -6  14  257.26   14.66
   1   6 -14  256.93    9.04
  -1  -6  14  248.85    9.95
  -1  -6  14  265.36    9.76
  -1  -6  14  253.15    9.73
  -1  -6  13   82.83    8.24
   1   6 -13   81.33    4.56
  -1  -6  13   86.95    5.36
  -1  -6  13   88.69    5.00
  -1  -6  13   90.47    5.11
  -1  -6  12   69.07    7.37
   1   6 -12   67.21    4.16
  -1  -6  12   74.28    4.88
  -1  -6  12   70.43    4.43
  -1  -6  12   66.49    4.37
  -1  -6  11   95.36    5.21
  -1  -6  11   82.98    7.01
  -1  -6  11   99.79    5.66
   1   6 -11   90.95    4.98
  -1  -6  11   91.33    5.02
   1   6 -10  143.16    6.42
  -1  -6  10  142.02   10.53
   1   6 -10  136.80    5.90
  -1  -6  10  143.13    9.20
  -1  -6  10  141.32    6.34
  -1  -6  10  146.93    6.76
  -1  -6   9  357.71   12.33
  -1  -6   9  357.96   11.79
   1   6  -9  341.80   11.56
  -1  -6   9  373.04   17.86
   1   6  -9  372.40   12.09
  -1  -6   8  125.17    5.87
  -1  -6   8  112.09    5.15
  -1  -6   8  113.79    8.78
   1   6  -8  121.75    5.49
   1   6  -7    7.10    1.32
  -1  -6   7    5.22    2.08
  -1  -6   7    2.59    1.19
  -1  -6   7    5.08    1.02
   1   6  -6  471.06   14.23
  -1  -6   6  488.05   15.01
  -1  -6   5  629.00   22.63
  -1  -6   4    7.45    2.31
  -1  -6   3   22.57    3.19
  -1  -6   2   90.59    5.86
  -1  -6   1  404.43   14.39
  -1  -6   0  570.92   18.21
  -1  -6  -1  159.94    7.26
   1   6   2   41.99    3.70
  -1  -6  -2   35.04    2.99
   1   6   3   62.30    5.07
   1   6   3   58.43    4.70
  -1  -6  -3   59.06    3.91
  -1  -6  -4  701.92   20.92
   1   6   4  718.52   19.52
   1   6   4  709.76   19.49
   1   6   4  675.87   19.60
   1   6   4  692.28   23.22
   1   6   5  806.68   27.36
   1   6   5  814.73   22.50
   1   6   5  805.25   22.42
  -1  -6  -5  785.68   23.58
   1   6   5  864.37   24.12
   1   6   5  811.30   22.17
   1   6   5  815.02   22.69
   1   6   6  313.34   10.21
   1   6   6  329.14   10.71
   1   6   6  335.02   11.41
   1   6   6  321.37   10.45
   1   6   6  312.64   10.50
   1   6   6  335.11   15.27
   1   6   6  314.82   14.86
   1   6   6  332.32   11.80
   1   6   6  320.68   10.80
   1   6   7   21.89    2.02
   1   6   7   24.10    2.33
   1   6   7   19.85    2.18
   1   6   7   22.99    2.26
   1   6   7   25.77    2.53
   1   6   7   20.30    2.10
   1   6   7   22.76    2.22
   1   6   7   23.83    3.98
   1   6   7   25.48    2.72
   1   6   7   16.95    3.36
   1   6   8   80.14    4.53
   1   6   8   93.08    4.76
   1   6   8   88.88    4.83
   1   6   8   82.02    4.71
   1   6   8   93.35    4.89
   1   6   8   83.13    7.73
   1   6   8   90.19    7.89
   1   6   8   88.95    4.75
   1   6   8   94.44    5.35
   1   6   8   91.77    4.56
   1   6   9  172.55    7.41
   1   6   9  172.07    7.25
   1   6   9  173.04    7.51
   1   6   9  176.37    7.56
   1   6   9  163.21    7.13
   1   6   9  188.14    7.33
   1   6   9  174.71    7.31
   1   6   9  182.10   12.17
   1   6   9  170.64   11.52
   1   6   9  188.07    8.05
   1   6  10  283.54   15.53
   1   6  10  254.95   15.27
   1   6  10  247.41    9.55
   1   6  10  261.03   10.54
   1   6  10  277.56   10.48
   1   6  10  273.00   10.27
   1   6  10  260.40    9.65
   1   6  10  271.22   10.42
   1   6  10  267.11    9.73
   1   6  10  269.88   10.08
   1   6  10  270.49   10.16
   1   6  11   10.91    1.93
   1   6  11   14.57    2.24
   1   6  11    8.22    1.66
   1   6  11    7.72    2.93
   1   6  11   13.81    2.11
   1   6  11   10.25    2.03
   1   6  11   10.58    1.83
   1   6  12   85.69    4.95
   1   6  12   66.26    7.39
   1   6  13  397.02   13.16
   1   6  13  433.81   13.70
   1   6  13  423.01   13.90
   1   6  13  410.50   13.61
   1   6  13  404.73   13.88
   1   6  14  260.50    8.83
   1   6  14  261.65    9.40
   1   6  14  264.30    9.54
   1   6  14  258.41    9.20
   1   6  15   39.30    2.20
   1   6  15   40.28    2.56
   1   6  15   34.89    2.37
   1   6  15   31.65    2.44
   1   6  16    9.10    0.96
   1   6  16   13.28    1.26
  -1  -7  17   22.30    1.43
  -1  -7  17   24.48    1.66
  -1  -7  16   76.48    3.76
   1   7 -16   84.45    3.57
   1   7 -15  180.08    6.51
  -1  -7  15  205.97    7.65
  -1  -7  15  197.03    7.65
  -1  -7  14   37.10    3.10
  -1  -7  14   39.09    3.26
   1   7 -14   41.90    2.90
  -1  -7  13   13.76    3.39
   1   7 -12   99.02    5.24
  -1  -7  12   92.12    5.59
  -1  -7  12   93.69    8.83
  -1  -7  12   94.66    5.33
  -1  -7  12   98.93    5.32
   1   7 -11  104.14    5.04
   1   7 -11  104.08    5.53
  -1  -7  11  107.41    5.66
  -1  -7  11  109.84    5.58
  -1  -7  11  119.70    9.78
   1   7 -10   50.58    3.37
  -1  -7  10   49.43    3.61
   1   7 -10   57.62    3.87
  -1  -7  10   47.75    3.77
  -1  -7  10   55.16    3.67
  -1  -7   9    2.52    2.05
   1   7  -9    1.98    1.11
  -1  -7   9    3.12    2.20
   1   7  -9    2.33    1.12
  -1  -7   9    3.33    1.13
  -1  -7   9    2.05    1.07
  -1  -7   9    0.99    1.18
   1   7  -8   60.99    3.81
   1   7  -8   60.90    3.75
  -1  -7   8   57.27    3.62
  -1  -7   8   53.34    6.19
  -1  -7   8   62.48    4.02
  -1  -7   8   63.24    3.63
  -1  -7   7  165.87    6.61
  -1  -7   7  167.57   10.99
   1   7  -7  159.68    6.14
   1   7  -7  167.18    6.88
  -1  -7   7  172.06    7.20
  -1  -7   7  175.66    6.51
  -1  -7   6  996.71   27.08
  -1  -7   6  989.56   34.01
   1   7  -6 1003.00   27.57
   1   7  -6  997.90   27.13
  -1  -7   6 1073.68   28.30
  -1  -7   6  995.17   26.90
   1   7  -5  419.69   13.04
  -1  -7   5  432.81   12.62
   1   7  -5  397.83   13.01
   1   7  -4  763.04   21.16
  -1  -7   3  380.89   15.77
  -1  -7   2 1347.38   39.77
  -1  -7   1  221.57   10.29
  -1  -7   0  818.55   25.46
  -1  -7  -1  131.52    6.98
   1   7   2  259.81    8.66
  -1  -7  -2  278.98   10.72
   1   7   2  265.63    8.66
   1   7   2  260.69    8.79
   1   7   3 1753.73   42.86
  -1  -7  -3 1608.75   44.73
   1   7   3 1676.42   42.69
   1   7   3 1629.10   42.90
   1   7   4  495.77   15.25
   1   7   4  464.30   13.83
   1   7   4  459.02   13.83
   1   7   4  441.66   13.94
   1   7   4  484.45   15.30
   1   7   4  425.87   13.67
   1   7   5  216.58    7.89
   1   7   5  227.32    8.01
   1   7   5  189.54    7.16
   1   7   5  220.40    8.74
   1   7   5  216.85    8.85
   1   7   5  216.01    8.13
   1   7   5  216.98   11.39
   1   7   6  144.81    6.13
   1   7   6  141.95    6.09
   1   7   6  123.32    5.44
   1   7   6  150.54    6.75
   1   7   6  138.44    6.81
   1   7   6  128.08    9.01
   1   7   6  135.95    6.19
   1   7   6  134.58    5.81
   1   7   7 1105.29   30.30
   1   7   7 1041.61   29.80
   1   7   7 1079.85   29.94
   1   7   7 1097.40   30.17
   1   7   7 1076.75   29.44
   1   7   7 1109.22   30.18
   1   7   7 1131.88   31.33
   1   7   7 1103.17   30.63
   1   7   7 1041.75   36.52
   1   7   8  806.48   23.76
   1   7   8  822.73   23.84
   1   7   8  807.41   23.56
   1   7   8  825.19   23.89
   1   7   8  793.72   23.10
   1   7   8  857.74   24.03
   1   7   8  846.23   24.72
   1   7   8  821.57   23.93
   1   7   8  769.72   30.19
   1   7   9  271.48   10.54
   1   7   9  261.21    9.94
   1   7   9  272.31    9.92
   1   7   9  247.71    9.49
   1   7   9  279.80   10.13
   1   7   9  259.18   15.07
   1   7   9  245.00    9.28
   1   7   9  242.02    9.59
   1   7   9  270.20   10.11
   1   7   9  250.80   10.27
   1   7  10  274.63    9.85
   1   7  10  277.71   10.50
   1   7  10  293.01   10.93
   1   7  10  272.30   10.83
   1   7  10  261.07    9.96
   1   7  10  276.95   10.47
   1   7  10  275.66   10.36
   1   7  10  249.39   15.37
   1   7  11  471.06   15.23
   1   7  11  464.25   15.41
   1   7  11  448.73   21.31
   1   7  11  456.36   15.53
   1   7  11  450.86   14.95
   1   7  12  577.84   17.74
   1   7  12  583.94   17.96
   1   7  12  595.53   18.00
   1   7  12  573.28   18.31
   1   7  12  590.34   18.41
   1   7  13  158.68    6.69
   1   7  13  155.83    6.85
   1   7  13  151.73    6.83
   1   7  13  159.60    6.65
   1   7  13  162.99    6.50
   1   7  14    1.32    0.99
   1   7  14    2.14    0.94
   1   7  14    0.95    0.96
   1   7  14    0.54    0.68
   1   7  15  162.57    5.67
   1   7  15  145.41    5.20
  -1  -8  17   38.44    1.91
  -1  -8  16   40.83    2.49
   1   8 -16   40.72    2.31
  -1  -8  16   36.46    2.13
  -1  -8  15    0.47    0.77
  -1  -8  15    1.96    1.01
   1   8 -15    0.30    0.54
  -1  -8  14   26.24    2.58
  -1  -8  14   28.01    2.53
   1   8 -14   30.89    2.40
   1   8 -13   32.97    2.78
  -1  -8  13   33.63    2.98
  -1  -8  13   36.43    3.28
  -1  -8  13   28.20    4.73
   1   8 -12  510.04   16.16
  -1  -8  12  505.64   16.33
  -1  -8  12  492.82   16.75
  -1  -8  12  534.17   23.34
  -1  -8  11  211.91   13.64
   1   8 -11  209.54    8.56
  -1  -8  11  206.03    8.55
   1   8 -11  201.28    7.92
  -1  -8  10   61.94    7.26
   1   8 -10   62.59    3.98
   1   8 -10   66.38    4.28
  -1  -8  10   63.06    4.16
  -1  -8   9   65.37    7.17
  -1  -8   9   70.79    4.26
   1   8  -9   64.87    4.22
   1   8  -9   65.46    4.10
  -1  -8   9   68.63    7.50
  -1  -8   9   67.40    4.44
  -1  -8   8   90.97    8.30
  -1  -8   8   90.48    4.76
   1   8  -8   92.28    5.03
  -1  -8   8   91.77    8.53
   1   8  -8   87.42    4.86
  -1  -8   8   86.75    4.97
  -1  -8   7  385.53   12.41
   1   8  -7  389.61   12.92
   1   8  -7  385.07   12.06
  -1  -8   7  364.10   18.30
   1   8  -7  390.91   12.92
  -1  -8   7  389.51   12.97
  -1  -8   6  979.53   26.42
   1   8  -6  943.95   26.98
   1   8  -6  934.93   26.44
  -1  -8   6  925.56   33.68
   1   8  -6 1001.52   27.33
  -1  -8   6 1005.43   27.28
   1   8  -5    0.13    0.79
   1   8  -5    0.38    0.87
  -1  -8   5    2.60    1.89
  -1  -8   5    0.40    0.63
   1   8  -4  309.63   10.70
  -1  -8   4  299.17   14.82
   1   8  -4  311.27   10.35
  -1  -8   4  311.97   10.36
   1   8  -3 2363.92   60.28
   1   8  -3 2300.35   59.31
   1   8  -2  643.99   18.91
   1   8  -2  605.27   17.66
   1   8  -1  765.10   21.00
  -1  -8   1  701.70   25.16
   1   8  -1  738.96   21.15
   1   8  -1  747.30   20.84
   1   8   0  121.84    5.02
   1   8   0  130.08    6.13
   1   8   0  116.53    4.98
  -1  -8   0  121.30    7.54
   1   8   0  121.03    5.10
  -1  -8  -1 2977.74   77.88
   1   8   1 2892.78   73.73
   1   8   1 2818.58   73.80
   1   8   1 3105.97   75.14
   1   8   2 1296.89   32.98
  -1  -8  -2 1244.78   35.97
   1   8   2 1181.01   32.48
   1   8   2 1262.80   33.74
   1   8   2 1183.52   33.00
   1   8   2 1271.38   34.17
   1   8   3  178.55    7.67
   1   8   3  176.89    6.74
   1   8   3  166.20    7.41
   1   8   3  168.11    6.35
   1   8   3  168.90    6.80
   1   8   3  162.14    6.41
   1   8   3  173.95    6.71
   1   8   3  172.25    7.01
   1   8   4  540.88   15.68
   1   8   4  508.43   15.58
   1   8   4  554.67   16.89
   1   8   4  504.71   15.83
   1   8   4  483.26   15.44
   1   8   4  482.48   15.40
   1   8   4  557.61   17.03
   1   8   5  531.63   17.12
   1   8   5  528.58   16.90
   1   8   5  511.28   15.88
   1   8   5  504.16   20.48
   1   8   5  504.59   16.12
   1   8   5  525.66   15.93
   1   8   6 1162.75   32.69
   1   8   6 1207.32   32.26
   1   8   6 1204.32   32.79
   1   8   6 1199.44   33.06
   1   8   6 1147.46   33.01
   1   8   6 1225.77   34.01
   1   8   6 1233.74   33.69
   1   8   6 1184.90   39.05
   1   8   7  655.44   19.45
   1   8   7  648.35   20.32
   1   8   7  643.83   19.38
   1   8   7  622.13   19.67
   1   8   7  641.03   19.57
   1   8   7  633.02   19.17
   1   8   7  602.67   24.96
   1   8   7  616.84   19.66
   1   8   8    7.52    1.76
   1   8   8    9.57    1.77
   1   8   8    7.85    1.94
   1   8   8    6.00    1.43
   1   8   8    7.20    1.57
   1   8   8   15.19    2.13
   1   8   8    9.65    1.70
   1   8   8    7.50    1.77
   1   8   8    8.22    2.85
   1   8   9  658.62   19.79
   1   8   9  642.68   20.01
   1   8   9  678.93   20.89
   1   8   9  608.34   26.52
   1   8   9  654.88   20.08
   1   8   9  657.11   19.91
   1   8   9  662.66   20.07
   1   8   9  650.69   20.62
   1   8   9  675.96   20.24
   1   8  10  812.63   24.35
   1   8  10  783.53   23.41
   1   8  10  828.75   23.89
   1   8  10  812.52   23.74
   1   8  10  835.78   24.48
   1   8  10  826.19   23.67
   1   8  10  764.15   23.32
   1   8  10  811.52   31.25
   1   8  11  142.77    6.55
   1   8  11  128.29   10.15
   1   8  11  138.94    6.35
   1   8  11  135.68    6.67
   1   8  11  139.14    6.41
   1   8  12    1.46    1.00
   1   8  12    1.11    1.05
   1   8  12    3.52    1.38
   1   8  12    1.58    1.09
   1   8  12    2.45    1.29
   1   8  13   81.07    4.39
   1   8  13   82.66    4.13
   1   8  13   71.25    3.77
   1   8  13   78.53    4.22
   1   8  14  106.42    4.30
   1   8  14  118.01    4.81
  -1  -9  16    1.91    0.61
   1   9 -16    1.31    0.51
  -1  -9  15   10.83    1.48
   1   9 -15    9.74    1.34
   1   9 -14    3.36    1.01
  -1  -9  14    3.43    1.14
   1   9 -13  198.75    7.70
  -1  -9  13  189.15    8.11
  -1  -9  13  196.75    7.92
  -1  -9  12  192.62   12.75
  -1  -9  11   26.02    4.63
   1   9 -11   28.80    2.86
   1   9 -11   29.56    2.64
  -1  -9  11   31.98    2.91
  -1  -9  10    8.49    1.68
   1   9 -10    6.52    1.54
   1   9 -10    6.30    1.46
  -1  -9  10    6.53    2.68
  -1  -9   9  309.99   11.13
  -1  -9   9  300.10   16.50
   1   9  -9  313.80   11.47
   1   9  -9  309.47   11.15
  -1  -9   8  212.77    8.39
  -1  -9   8  218.29   13.38
  -1  -9   8  219.95   14.14
   1   9  -8  210.80    8.86
  -1  -9   8  217.29    8.69
   1   9  -8  213.31    8.63
  -1  -9   7  400.44   12.78
  -1  -9   7  398.59   18.71
  -1  -9   7  373.27   19.11
   1   9  -7  399.11   12.53
   1   9  -7  387.40   13.27
  -1  -9   7  383.50   13.04
   1   9  -7  375.35   13.11
  -1  -9   6   -0.12    0.68
   1   9  -6    0.32    0.94
   1   9  -6    1.08    0.93
  -1  -9   6    1.57    0.99
  -1  -9   6    0.45    1.43
  -1  -9   5 1084.19   35.75
  -1  -9   5 1087.05   28.77
   1   9  -5 1084.79   29.54
   1   9  -5 1088.55   29.72
  -1  -9   5 1008.12   29.10
   1   9  -5 1065.16   29.77
  -1  -9   5 1060.38   36.89
   1   9  -4  440.61   13.98
   1   9  -4  446.75   13.72
  -1  -9   4  397.33   12.94
  -1  -9   4  384.70   18.64
   1   9  -4  434.32   13.89
   1   9  -3   51.38    3.62
   1   9  -3   49.47    3.38
   1   9  -3   44.82    3.14
  -1  -9   3   42.57    5.28
   1   9  -2   55.25    3.81
  -1  -9   2   37.06    3.95
  -1  -9   2   39.11    4.92
   1   9  -2   48.30    3.19
   1   9  -2   51.07    3.33
   1   9  -1   11.52    1.82
   1   9  -1   10.53    1.65
   1   9  -1   12.58    1.58
   1   9  -1    8.22    1.39
   1   9   0  395.53   12.99
   1   9   0  366.31   11.69
   1   9   0  360.85   11.92
   1   9   0  364.95   12.39
   1   9   1  995.62   26.82
   1   9   1  934.05   26.55
   1   9   1  925.25   25.96
   1   9   1  949.20   25.78
   1   9   1  899.15   25.00
   1   9   2   47.05    3.50
   1   9   2   53.48    3.88
   1   9   2   46.55    3.33
   1   9   2   48.05    3.12
   1   9   2   43.18    3.23
   1   9   2   49.02    3.56
   1   9   3  802.09   23.24
   1   9   3  848.37   24.26
   1   9   3  817.81   22.60
   1   9   3  811.38   23.11
   1   9   3  778.94   23.18
   1   9   3  784.72   23.71
   1   9   4  623.20   18.69
   1   9   4  649.49   19.94
   1   9   4  633.20   19.14
   1   9   4  622.94   18.60
   1   9   4  611.12   18.91
   1   9   4  661.57   20.00
   1   9   5  209.00    8.67
   1   9   5  194.41    8.17
   1   9   5  225.38    8.58
   1   9   5  229.06    9.31
   1   9   5  212.71    9.17
   1   9   6    6.27    1.95
   1   9   6    2.56    1.23
   1   9   6    1.92    1.10
   1   9   6    2.66    1.47
   1   9   6    1.67    1.07
   1   9   6    1.91    1.28
   1   9   6    2.43    1.09
   1   9   7  113.32    5.82
   1   9   7  120.03    6.61
   1   9   7  120.44    6.00
   1   9   7  116.34    6.30
   1   9   7  117.00    5.99
   1   9   7  105.54    5.94
   1   9   7  120.31    6.23
   1   9   8  310.93   11.14
   1   9   8  305.53   11.82
   1   9   8  281.81   10.88
   1   9   8  308.44   11.38
   1   9   8  288.05   10.84
   1   9   8  301.96   11.41
   1   9   8  291.13   11.10
   1   9   9  136.91    6.44
   1   9   9  122.64    6.71
   1   9   9  127.11    6.24
   1   9   9  132.44    6.68
   1   9   9  124.42    6.28
   1   9   9  118.81    5.96
   1   9   9  128.01    6.41
   1   9  10   10.00    1.99
   1   9  10   12.81    2.38
   1   9  10   14.45    2.10
   1   9  11   69.96    4.38
   1   9  11   65.34    4.06
   1   9  11   64.51    3.99
   1   9  12    7.00    1.50
   1   9  12    6.24    1.40
   1   9  12    5.99    1.30
   1   9  13    5.40    1.25
   1   9  13    6.14    1.15
   1   9  14    5.12    0.86
   1  10 -15   10.81    1.24
  -1 -10  15    9.25    1.19
   1  10 -14   86.36    4.35
  -1 -10  14   91.32    4.43
   1  10 -14   89.54    4.00
  -1 -10  13  108.75    5.44
   1  10 -13  111.75    5.15
  -1 -10  12   62.92    4.19
   1  10 -12   54.28    3.74
  -1 -10  11   14.87    3.54
  -1 -10  10   37.91    5.48
   1  10 -10   33.96    2.96
   1  10 -10   32.95    3.12
  -1 -10  10   38.27    3.17
   1  10  -9  251.41    9.99
  -1 -10   9  251.40   14.71
   1  10  -9  246.69    9.28
   1  10  -9  246.42    9.60
  -1 -10   9  249.56    9.52
  -1 -10   8  203.03   12.98
  -1 -10   8  205.50    8.25
  -1 -10   8  205.06   14.04
   1  10  -8  208.28    8.59
   1  10  -8  205.09    8.77
  -1 -10   7  137.51   10.16
  -1 -10   7  139.63    6.26
  -1 -10   7  130.92   10.80
   1  10  -7  135.92    6.16
   1  10  -7  149.09    6.99
   1  10  -7  150.09    6.92
  -1 -10   6   76.03    8.05
  -1 -10   6   75.90    7.20
   1  10  -6   79.29    4.49
   1  10  -6   82.13    4.85
   1  10  -6   75.19    4.67
  -1 -10   5  388.87   19.35
  -1 -10   5  382.20   17.52
   1  10  -5  393.82   13.19
   1  10  -5  391.53   13.35
   1  10  -5  399.54   13.50
  -1 -10   4   61.23    6.87
  -1 -10   4   65.94    6.11
   1  10  -4   66.79    4.28
   1  10  -4   73.30    4.48
   1  10  -4   64.85    4.18
   1  10  -3    3.38    1.30
  -1 -10   3    3.80    2.08
   1  10  -3    4.53    1.40
   1  10  -2   97.30    5.13
   1  10  -2  109.69    5.35
   1  10  -2   96.27    4.88
  -1 -10   2  107.11    8.53
   1  10  -2  106.12    5.66
   1  10  -1   90.81    4.71
   1  10  -1   94.93    4.82
   1  10  -1   83.21    4.69
  -1 -10   1   81.84    7.26
   1  10  -1   94.09    5.31
   1  10   0  231.39    8.58
   1  10   0  222.64    9.02
   1  10   0  240.23    8.60
   1  10   0  246.28    9.63
  -1 -10   0  237.14   12.55
   1  10   1    3.62    1.28
   1  10   1    4.25    1.49
   1  10   1    3.53    1.27
   1  10   1    3.41    1.05
   1  10   1    3.43    1.20
   1  10   2   89.01    5.01
   1  10   2   92.14    5.37
   1  10   2   91.62    5.08
   1  10   2   87.92    4.65
   1  10   2   80.63    4.90
   1  10   3  120.10    6.23
   1  10   3  124.15    6.63
   1  10   3  126.94    6.28
   1  10   3  123.87    5.73
   1  10   3  131.68    6.21
   1  10   4   35.65    3.44
   1  10   4   32.12    2.82
   1  10   4   34.05    3.24
   1  10   4   37.32    3.39
   1  10   5    1.18    1.55
   1  10   5    1.99    1.54
   1  10   5    4.70    1.67
   1  10   5    1.38    1.01
   1  10   5    1.41    1.61
   1  10   6    3.93    1.78
   1  10   6    0.34    1.31
   1  10   6    0.99    1.31
   1  10   6    2.18    1.15
   1  10   6    2.04    1.48
   1  10   6    3.84    1.36
   1  10   7    8.56    2.00
   1  10   7   10.15    2.04
   1  10   7   14.00    2.00
   1  10   7   14.18    2.42
   1  10   7    9.15    1.86
   1  10   7    9.43    1.97
   1  10   8    1.02    1.46
   1  10   8   -0.16    0.99
   1  10   8   -0.18    1.32
   1  10   8    0.72    1.21
   1  10   8    2.41    1.53
   1  10   9   28.14    2.98
   1  10   9   33.05    3.36
   1  10  10   35.94    2.89
   1  10  10   35.81    3.08
   1  10  10   28.37    2.79
   1  10  11    1.46    0.97
   1  10  11    0.98    1.01
   1  10  11    0.89    1.08
   1  10  12    6.83    1.25
   1  10  12    4.19    1.10
   1  10  12    3.66    0.94
   1  10  13    0.80    0.76
   1  11 -15  134.68    4.55
  -1 -11  15  126.48    4.48
   1  11 -14  189.49    6.64
  -1 -11  14  180.36    6.53
   1  11 -13   68.62    3.63
   1  11 -13   66.25    3.72
  -1 -11  13   63.29    3.73
   1  11 -12    2.01    0.97
  -1 -11  12    0.45    0.96
   1  11 -11  204.25    8.35
   1  11 -10  122.64    5.50
  -1 -11  10  124.59    9.64
   1  11  -9  190.90    7.77
   1  11  -9  191.42    8.42
  -1 -11   9  180.78   12.03
   1  11  -9  191.81    8.09
   1  11  -8   22.37    2.50
   1  11  -8   26.34    2.75
   1  11  -8   24.01    2.75
  -1 -11   8   20.09    4.03
   1  11  -7  128.60    6.63
   1  11  -7  126.67    6.33
  -1 -11   7  125.40    9.58
  -1 -11   7  112.46   10.18
   1  11  -7  136.18    6.11
  -1 -11   7  132.19   10.01
   1  11  -7  120.01    6.42
  -1 -11   6  284.47   16.81
  -1 -11   6  285.30   15.06
   1  11  -6  320.18   11.78
   1  11  -6  311.81   11.13
   1  11  -6  324.86   11.71
  -1 -11   5  386.20   19.91
  -1 -11   5  382.15   17.43
   1  11  -5  408.49   14.00
   1  11  -5  405.93   13.95
   1  11  -5  416.14   13.78
   1  11  -4   10.13    1.86
  -1 -11   4   12.29    3.36
   1  11  -4    5.20    1.45
   1  11  -4    7.93    1.67
   1  11  -3    2.97    1.21
   1  11  -3    0.54    1.03
  -1 -11   3   -0.51    1.29
   1  11  -2  271.47   10.08
  -1 -11   2  246.96   14.30
   1  11  -2  275.30   10.66
   1  11  -2  272.70    9.79
   1  11  -1   42.31    3.20
   1  11  -1   40.77    3.41
  -1 -11   1   45.18    5.52
   1  11  -1   49.32    3.86
   1  11  -1   43.43    3.33
   1  11   0   13.40    1.89
   1  11   0   13.89    2.05
   1  11   0   12.80    1.98
   1  11   0   11.56    1.70
   1  11   0   15.56    2.30
   1  11   1   28.87    2.70
   1  11   1   22.10    2.62
   1  11   1   24.40    2.69
   1  11   1   23.20    2.48
   1  11   2    1.69    1.24
   1  11   2    1.52    1.39
   1  11   2    3.36    1.37
   1  11   2    3.43    1.18
   1  11   3  105.50    5.86
   1  11   3  108.95    6.12
   1  11   3   91.99    5.65
   1  11   3  102.94    5.53
   1  11   3  104.76    5.31
   1  11   4    3.24    1.56
   1  11   4    4.15    1.33
   1  11   4    5.05    1.90
   1  11   4    6.62    1.88
   1  11   5   23.64    3.01
   1  11   5   25.48    3.05
   1  11   5   25.32    2.65
   1  11   5   24.76    3.00
  -1 -11  -5   33.89    4.92
   1  11   6   38.51    3.66
   1  11   6   38.19    3.59
   1  11   6   41.68    3.34
   1  11   6   41.64    3.88
   1  11   7   17.62    2.76
   1  11   7   14.63    2.52
   1  11   8   22.48    2.45
   1  11   8   18.92    2.26
   1  11   8   21.69    2.87
   1  11   8   21.66    2.76
   1  11   9   33.60    2.93
   1  11   9   36.05    2.89
   1  11   9   37.91    3.57
   1  11   9   34.04    3.18
   1  11  10   18.87    2.18
   1  11  10   19.94    2.18
   1  11  10   19.17    2.01
   1  11  11   15.53    1.74
   1  11  11   16.38    1.88
   1  11  11   17.88    1.72
   1  11  12    5.87    0.96
  -1 -12  14    2.11    0.59
   1  12 -14    2.12    0.67
  -1 -12  13   10.54    1.39
   1  12 -13   13.76    1.51
  -1 -12  12  139.47    6.11
   1  12 -12  154.02    6.18
  -1 -12  11  264.41   10.06
   1  12 -11  290.57   10.12
   1  12 -11  278.88    9.90
   1  12 -10   56.87    3.40
   1  12 -10   66.62    4.19
   1  12  -9    8.50    1.57
   1  12  -9    9.49    1.70
   1  12  -9   10.90    1.87
  -1 -12   8   81.20    7.52
  -1 -12   7   91.87    7.76
   1  12  -7   97.89    5.45
   1  12  -7   88.64    5.21
   1  12  -7   90.16    4.89
   1  12  -7   94.49    5.54
   1  12  -6  257.84   10.34
  -1 -12   6  240.85   15.33
   1  12  -6  266.15   10.32
   1  12  -6  266.38   10.33
  -1 -12   6  266.72   15.35
   1  12  -6  256.28    9.83
   1  12  -5  110.86    6.07
   1  12  -5  119.44    5.76
   1  12  -5  107.32    6.05
   1  12  -5  123.39    6.32
   1  12  -5  118.88    6.01
   1  12  -4    1.43    1.10
   1  12  -4    2.20    1.21
   1  12  -4    2.06    1.40
   1  12  -4    3.41    1.39
  -1 -12   4    1.62    2.19
   1  12  -3  244.68    9.76
   1  12  -3  253.43   10.11
   1  12  -3  253.00   10.06
  -1 -12   3  238.65   14.35
   1  12  -2  293.26   10.57
   1  12  -2  306.51   11.10
   1  12  -2  289.25   11.27
   1  12  -2  308.76   11.53
  -1 -12   2  305.19   16.05
   1  12  -1  134.94    6.34
   1  12  -1  130.25    6.35
   1  12  -1  140.90    7.03
   1  12  -1  133.33    6.71
   1  12   0   87.40    5.20
   1  12   0   91.41    5.30
   1  12   0   99.03    5.74
   1  12   1   11.32    2.14
   1  12   1   15.38    2.24
   1  12   1   11.69    1.95
   1  12   1   16.76    2.32
   1  12   2  124.16    6.66
   1  12   2  120.16    6.19
   1  12   2  133.76    6.30
   1  12   2  116.40    6.26
   1  12   3  185.09    8.41
   1  12   3  179.25    8.04
   1  12   3  171.20    7.50
   1  12   3  176.83    7.82
   1  12   4  111.45    5.69
   1  12   4  107.34    6.26
  -1 -12  -4  113.49    9.51
   1  12   4  102.94    5.77
   1  12   4  102.33    5.97
   1  12   5   39.64    3.68
  -1 -12  -5   41.61    5.53
   1  12   5   35.67    3.50
   1  12   5   35.93    3.20
   1  12   6   16.98    2.52
   1  12   6   15.85    2.62
   1  12   7  185.73    7.53
   1  12   8  179.83    7.84
   1  12   8  188.81    7.33
   1  12   9   29.74    2.75
   1  12   9   27.89    2.27
   1  12  10   28.83    2.36
   1  12  10   28.49    2.08
   1  12  11   63.62    2.91
   1  12  11   78.72    3.16
  -1 -13  13  104.76    4.04
   1  13 -13  117.91    4.16
  -1 -13  12  154.66    5.80
   1  13 -12  154.03    5.71
   1  13 -11   62.51    3.45
  -1 -13  11   54.96    3.45
   1  13 -10    6.50    1.36
   1  13 -10    9.29    1.24
   1  13  -9   25.81    2.31
   1  13  -9   32.48    2.72
   1  13  -8  105.90    5.30
   1  13  -8  104.18    4.80
   1  13  -8  101.17    5.22
   1  13  -7  192.21    8.01
   1  13  -7  194.41    7.64
   1  13  -7  178.10    7.61
  -1 -13   6   41.60    5.82
  -1 -13   5   19.80    4.31
   1  13  -5   17.20    2.31
   1  13  -5   20.97    2.48
   1  13  -5   20.82    2.55
  -1 -13   4  316.51   16.93
   1  13  -4  338.79   12.40
   1  13  -4  339.78   12.21
   1  13  -4  334.35   12.17
  -1 -13   3  375.28   18.39
   1  13  -3  409.33   13.74
   1  13  -3  391.31   13.81
   1  13  -3  387.42   13.85
   1  13  -2  199.99    8.64
   1  13  -2  186.24    7.68
   1  13  -2  180.68    8.31
   1  13  -1   27.74    2.98
   1  13  -1   32.05    2.98
   1  13  -1   27.80    2.97
   1  13   0  135.20    6.89
   1  13   0  126.73    6.38
   1  13   0  123.99    6.45
   1  13   1  235.94    9.73
   1  13   1  231.51    9.43
   1  13   1  238.31    9.71
  -1 -13  -2   79.42    8.54
   1  13   2   83.24    5.19
   1  13   2   82.05    5.00
   1  13   2   84.49    4.90
   1  13   2   84.51    5.29
   1  13   3    3.86    1.68
  -1 -13  -3    3.34    2.09
   1  13   4  145.63    6.67
   1  13   4  151.41    7.46
  -1 -13  -4  162.99   11.37
   1  13   5   53.78    3.56
   1  13   5   59.63    3.96
   1  13   6  194.22    7.74
   1  13   6  206.09    8.06
   1  13   7   27.12    2.32
   1  13   7   26.57    2.82
   1  13   8   26.32    2.09
   1  13   8   24.91    2.57
   1  13   9   71.80    3.33
   1  13   9   67.25    3.74
   1  13  10   98.72    3.68
   1  13  10  103.54    4.06
   1  14 -12   13.68    1.08
  -1 -14  12   11.04    1.06
   1  14 -11    1.09    0.62
  -1 -14  11    1.41    0.71
   1  14 -10   32.72    2.21
   1  14 -10   28.65    1.77
  -1 -14  10   27.11    2.28
   1  14  -9   64.86    3.51
   1  14  -9   68.41    3.49
   1  14  -8   76.79    4.02
   1  14  -8   79.88    4.20
   1  14  -7   32.04    2.56
   1  14  -7   36.52    2.96
   1  14  -6   29.24    2.58
   1  14  -6   27.66    2.35
   1  14  -6   26.15    2.64
   1  14  -5   70.02    4.28
   1  14  -5   67.07    4.38
   1  14  -5   60.87    3.92
   1  14  -4   95.99    5.23
   1  14  -4   85.42    4.90
  -1 -14   4   85.72    8.56
   1  14  -4   86.21    5.17
  -1 -14   3   22.30    4.52
  -1 -14   2    6.03    2.97
  -1 -14   1   69.23    7.96
  -1 -14   0   91.19    9.12
   1  14   1   66.68    4.36
   1  14   1   57.39    3.99
   1  14   2    4.27    1.41
   1  14   2    6.44    1.41
   1  14   2    5.79    1.61
   1  14   3  158.54    6.98
   1  14   3  158.03    6.66
   1  14   3  166.69    7.35
   1  14   4   59.72    3.97
   1  14   4   67.53    3.91
   1  14   4   69.25    4.51
   1  14   5   34.29    3.22
   1  14   5   38.93    2.95
   1  14   5   36.15    2.61
   1  14   6    4.04    1.60
   1  14   6    3.31    1.02
   1  14   6    2.49    0.92
   1  14   7   29.69    2.67
   1  14   7   26.47    1.95
   1  14   8   62.82    3.40
   1  14   8   51.79    2.55
   1  14   9    7.96    1.17
  -1 -15  10   26.59    1.82
  -1 -15   9   53.20    3.00
   1  15  -9   54.86    2.58
   1  15  -8   23.93    1.95
   1  15  -7   12.20    1.61
   1  15  -6   84.97    4.49
   1  15  -6   92.42    4.35
   1  15  -6   83.37    3.84
   1  15  -5  102.96    5.26
   1  15  -5  111.09    5.21
   1  15  -5  105.72    4.85
   1  15  -4   13.52    1.97
   1  15  -4   14.58    1.98
   1  15  -4   15.85    1.92
   1  15  -3    3.44    1.32
   1  15  -3    0.15    1.02
   1  15  -3    1.89    1.12
   1  15  -2   66.26    4.26
   1  15  -2   77.45    4.53
   1  15  -2   66.61    4.25
   1  15  -1   16.03    2.14
   1  15  -1   14.13    2.04
   1  15  -1   11.66    1.91
   1  15  -1   11.32    1.72
   1  15   0    7.48    1.66
   1  15   0    8.29    1.70
   1  15   0    8.35    1.59
   1  15   0    6.71    1.62
   1  15   1    5.50    1.42
   1  15   1   10.14    1.82
   1  15   1   10.46    1.64
   1  15   1   11.28    1.92
   1  15   2   44.64    3.18
   1  15   2   38.28    3.14
   1  15   2   40.97    3.24
   1  15   2   34.62    2.69
   1  15   3   17.13    1.87
   1  15   3   16.32    1.63
   1  15   3   16.71    2.08
   1  15   3   18.22    2.29
   1  15   4    1.96    0.88
   1  15   4    2.91    1.39
   1  15   4    2.77    0.82
   1  15   4    2.18    1.03
   1  15   5    8.00    1.65
   1  15   5    7.19    1.02
   1  15   5    6.94    1.21
   1  15   6    4.11    1.32
   1  15   6    3.30    0.69
   1  15   6    3.42    0.79
   1  15   7    0.42    0.91
   1  15   8    4.16    0.83
   1  16  -8    4.18    0.68
  -1 -16   8    0.84    0.54
   1  16  -7   61.52    3.01
   1  16  -6   88.26    4.06
   1  16  -5   30.73    2.40
   1  16  -5   27.67    1.90
   1  16  -5   27.26    2.11
   1  16  -4    3.40    1.16
   1  16  -4    2.85    0.88
   1  16  -4    3.04    1.00
   1  16  -3   24.54    2.28
   1  16  -3   25.47    2.19
   1  16  -3   26.43    2.34
   1  16  -2   18.64    2.03
   1  16  -2   21.10    2.12
   1  16  -2   25.25    2.29
   1  16  -1    0.83    0.82
   1  16  -1    0.62    0.88
   1  16  -1    0.12    0.93
   1  16   0    0.37    0.91
   1  16   0    0.22    0.78
   1  16   0    0.39    0.75
   1  16   0    0.73    0.84
   1  16   1    1.92    0.95
   1  16   1    0.69    0.78
   1  16   1    1.08    0.96
   1  16   1    2.03    0.90
   1  16   2    2.01    1.01
   1  16   2    2.57    0.75
   1  16   2    2.79    0.86
   1  16   2    2.58    1.07
   1  16   3    0.66    1.07
   1  16   3    0.10    0.77
   1  16   4    0.97    1.03
   1  16   4    0.74    0.63
   1  16   5   10.30    1.34
   1  16   5    9.68    1.03
   1  16   6   25.08    1.69
   1  17  -6    5.53    0.76
   1  17  -6    6.15    0.79
   1  17  -5    0.07    0.52
   1  17  -5   -0.17    0.43
   1  17  -4    6.56    1.03
   1  17  -4    5.76    0.82
   1  17  -3   40.30    2.19
   1  17  -3   42.78    2.49
   1  17  -2   59.07    2.90
   1  17  -2   54.06    2.91
   1  17  -1   15.99    1.53
   1  17  -1   17.48    1.50
   1  17   0    2.21    0.81
   1  17   0    1.68    0.63
   1  17   1    0.31    0.63
   1  17   2    0.62    0.59
   1  17   3    7.53    0.89
  -2  17   5   23.24    1.53
  -2  17   4   34.00    1.84
  -2  17   4   38.38    2.21
  -2  17   3   34.40    2.22
  -2  17   2    0.43    0.64
  -2  17   1   49.86    2.78
  -2  17   0   10.78    1.02
  -2  17   0   14.32    1.41
  -2  17  -1   14.76    1.33
  -2  17  -1   16.13    1.41
  -2  17  -2    2.72    0.74
  -2  17  -3   15.78    1.43
  -2  17  -4   29.94    1.89
   2 -17   4   29.71    1.91
  -2  17  -5   10.31    1.02
   2 -17   5   10.34    1.03
  -2  16   7    0.59    0.52
  -2  16   7    0.59    0.47
  -2  16   6   36.58    2.36
  -2  16   6   38.80    2.23
  -2  16   5   53.04    3.15
  -2  16   5   53.63    3.16
  -2  16   4   47.25    3.14
  -2  16   4   47.94    3.01
  -2  16   3    4.70    1.27
  -2  16   3    6.30    1.35
  -2  16   2   39.15    2.99
  -2  16   1   53.63    2.99
  -2  16   1   54.33    3.54
  -2  16   1   55.08    3.55
  -2  16   0   28.87    2.31
  -2  16   0   25.90    2.49
  -2  16   0   30.89    2.57
  -2  16  -1    7.34    1.34
  -2  16  -1    8.01    1.42
  -2  16  -2    1.42    0.98
  -2  16  -2    0.65    0.96
  -2  16  -2    0.90    0.79
  -2  16  -3    7.98    1.41
  -2  16  -3   10.33    1.52
  -2  16  -3    7.76    1.11
  -2  16  -4   30.06    2.40
  -2  16  -4   30.11    2.31
  -2  16  -5   20.15    1.87
   2 -16   6    8.27    1.18
  -2  16  -6    9.95    1.27
   2 -16   7    1.01    0.59
  -2  16  -7    1.06    0.56
  -2  15   9   20.08    1.47
  -2  15   8    4.32    1.18
  -2  15   8    2.60    0.83
  -2  15   8    4.30    0.86
  -2  15   7   40.34    3.02
  -2  15   7   37.50    2.61
  -2  15   7   43.61    2.68
  -2  15   6   68.11    3.90
  -2  15   6   66.53    4.13
  -2  15   5   20.53    2.20
  -2  15   5   25.49    2.68
  -2  15   4    7.22    1.63
  -2  15   4    6.45    1.83
  -2  15   3   10.47    1.93
  -2  15   3   12.21    2.07
  -2  15   3    9.01    1.72
  -2  15   2  124.56    6.30
  -2  15   2  125.90    5.95
  -2  15   2  123.37    6.10
  -2  15   1   70.79    4.53
  -2  15   1   71.68    4.13
  -2  15   1   59.99    4.25
  -2  15   1   67.94    3.95
  -2  15   0   17.62    2.31
  -2  15   0   17.67    2.31
  -2  15   0   13.13    1.86
  -2  15  -1    2.47    1.28
  -2  15  -1    2.07    1.21
  -2  15  -2   26.27    2.46
  -2  15  -2   22.37    2.57
  -2  15  -3  111.92    5.07
  -2  15  -3  109.05    5.64
  -2  15  -4   45.19    3.28
  -2  15  -4   41.29    2.81
  -2  15  -5   18.04    1.96
  -2  15  -5   16.00    1.77
  -2  15  -6    3.04    0.97
   2 -15   6    0.80    0.60
  -2  15  -6    1.87    0.85
  -2  15  -7   70.37    3.56
   2 -15   7   77.47    3.84
  -2  15  -7   80.11    3.92
  -2  15  -8  159.45    5.59
   2 -15   8  147.34    5.48
  -2  15  -8  159.09    5.63
  -2  15  -9   89.89    3.47
  -2  14  11   47.00    2.19
  -2  14  10    1.16    0.85
  -2  14  10    0.54    0.61
  -2  14   9   17.52    1.71
  -2  14   9   14.72    1.42
  -2  14   8   27.34    2.77
  -2  14   8   27.41    2.28
  -2  14   8   26.39    2.29
  -2  14   7   76.54    4.36
  -2  14   7   73.23    3.66
  -2  14   6   26.79    2.71
  -2  14   6   30.28    3.21
  -2  14   6   27.80    2.23
  -2  14   5    9.13    1.87
  -2  14   4   12.20    2.12
  -2  14   4    7.74    1.71
  -2  14   3   85.63    5.07
  -2  14   3   79.63    5.22
  -2  14   3   91.87    5.39
   2 -14  -3   94.37    9.43
   2 -14  -3   81.74    8.73
  -2  14   2  145.62    7.06
   2 -14  -2  134.03   11.58
   2 -14  -2  163.81   12.64
  -2  14   1   80.17    4.88
   2 -14  -1   86.86    9.27
   2 -14  -1   70.56    8.41
   2 -14   0   18.63    4.59
   2 -14   0   21.37    5.02
   2 -14   1   22.84    5.03
   2 -14   1   29.25    5.32
  -2  14  -2  339.77   12.25
   2 -14   2  349.19   19.40
   2 -14   2  375.08   19.72
   2 -14   3  392.78   20.34
  -2  14  -3  425.81   14.37
  -2  14  -3  392.84   13.28
  -2  14  -3  419.42   13.51
  -2  14  -4   61.27    4.20
  -2  14  -4   67.79    4.10
  -2  14  -4   59.19    3.56
  -2  14  -5   33.51    2.95
  -2  14  -5   32.23    2.83
  -2  14  -6  147.81    6.38
  -2  14  -6  162.61    6.79
  -2  14  -7  248.20    8.05
  -2  14  -7  265.07    8.91
   2 -14   8   33.09    2.21
  -2  14  -8   36.51    2.66
   2 -14   8   34.22    2.56
   2 -14   9    9.95    1.24
  -2  14  -9   11.04    1.31
  -2  14  -9   10.47    1.38
  -2  14 -10  189.43    6.42
  -2  13  12   14.72    1.24
  -2  13  11    5.23    0.75
  -2  13  11    5.78    1.17
  -2  13  11    5.26    1.03
  -2  13  10    3.67    0.82
  -2  13  10    2.25    1.27
  -2  13  10    3.24    1.04
  -2  13   9   23.30    2.61
  -2  13   9   25.90    2.36
  -2  13   9   23.82    2.15
  -2  13   9   28.19    2.11
  -2  13   8   83.42    5.13
  -2  13   8   83.00    4.56
  -2  13   8   80.21    4.49
  -2  13   8   73.63    3.94
  -2  13   7  103.91    5.44
  -2  13   7   89.94    4.60
  -2  13   6   88.12    5.72
  -2  13   5   79.23    5.58
   2 -13  -5   93.05    8.79
   2 -13  -5   82.73    8.40
  -2  13   4  151.47    7.58
  -2  13   4  147.22    7.68
  -2  13   4  147.20    7.12
   2 -13  -4  160.62   12.27
   2 -13  -4  124.19   11.10
  -2  13   4  155.21    7.32
  -2  13   3  317.42   12.40
  -2  13   3  313.24   12.34
  -2  13   3  314.56   11.95
   2 -13  -3  313.97   18.81
   2 -13  -3  309.59   18.52
  -2  13   3  333.83   12.38
  -2  13   2   40.48    3.76
  -2  13   2   37.45    3.70
  -2  13   2   38.59    3.58
   2 -13  -2   36.19    6.41
   2 -13  -2   47.49    6.98
  -2  13   2   46.72    3.98
  -2  13   1   47.06    4.18
  -2  13   1   53.30    4.13
  -2  13   1   55.71    4.32
   2 -13  -1   45.05    7.14
   2 -13  -1   47.75    7.16
  -2  13   1   53.85    4.36
  -2  13   0   40.41    3.79
  -2  13   0   49.17    3.78
  -2  13   0   44.39    3.94
   2 -13   0   37.18    6.44
   2 -13   0   42.75    7.09
  -2  13   0   46.21    4.04
  -2  13  -1  366.90   13.32
   2 -13   1  337.51   20.00
   2 -13   1  336.31   19.94
  -2  13  -1  359.59   12.25
  -2  13  -1  369.76   13.60
  -2  13  -1  355.23   13.45
  -2  13  -2  170.64    7.75
  -2  13  -2  175.71    8.04
   2 -13   2  159.41   12.78
   2 -13   2  161.50   12.85
  -2  13  -2  159.19    7.92
  -2  13  -2  150.63    7.00
  -2  13  -3    5.98    1.47
  -2  13  -3    8.32    1.83
  -2  13  -3    8.13    1.61
  -2  13  -3    6.21    1.67
   2 -13   3    8.17    3.33
   2 -13   3    4.42    2.57
   2 -13   4  265.64   15.88
   2 -13   4  268.65   15.98
   2 -13   5  305.54   16.39
   2 -13   5  268.07   15.56
  -2  13  -6   81.11    4.91
  -2  13  -6   84.82    4.74
  -2  13  -7   21.02    2.42
   2 -13   7   16.06    2.05
  -2  13  -7   15.36    1.85
   2 -13   8  101.51    4.94
  -2  13  -8  108.28    5.47
   2 -13   9  140.35    5.78
  -2  13  -9  147.17    6.18
   2 -13  10   99.17    4.26
   2 -13  10  101.09    4.23
  -2  13 -10  111.26    4.30
  -2  13 -10  117.45    4.98
  -2  13 -11   18.10    1.62
  -2  13 -12  126.69    4.30
  -2  12  13    3.22    0.78
  -2  12  12   46.07    2.66
  -2  12  12   39.45    2.19
  -2  12  12   41.17    2.34
  -2  12  11    0.23    0.83
  -2  12  11    0.19    0.76
  -2  12  11    1.00    0.77
  -2  12  11    0.73    1.13
  -2  12  10    3.88    1.23
  -2  12  10    2.33    0.93
  -2  12  10    3.22    1.01
  -2  12  10    4.64    1.56
  -2  12   9   42.19    3.26
  -2  12   9   41.02    3.10
  -2  12   9   42.47    2.97
  -2  12   8   12.09    1.72
  -2  12   8   12.39    1.92
  -2  12   8   10.80    2.44
  -2  12   7   33.10    3.64
  -2  12   6    5.96    1.65
  -2  12   6   11.41    2.63
   2 -12  -6    9.50    2.98
   2 -12  -6    4.76    2.47
   2 -12  -5   86.34    8.76
   2 -12  -5   90.74    8.94
  -2  12   5   87.96    5.57
  -2  12   5   95.39    5.37
  -2  12   5   88.66    5.23
  -2  12   5   99.70    6.37
   2 -12  -4  384.99   20.34
   2 -12  -4  360.85   19.79
  -2  12   4  348.13   13.35
  -2  12   4  362.75   12.96
  -2  12   4  363.94   13.19
  -2  12   4  366.52   13.89
   2 -12  -3  272.38   17.26
   2 -12  -3  239.37   16.68
  -2  12   3  286.86   11.37
  -2  12   3  270.87   10.74
  -2  12   3  277.37   11.18
  -2  12   3  276.59   11.32
   2 -12  -2  158.21   13.09
   2 -12  -2  164.95   13.62
  -2  12   2  161.35    8.08
  -2  12   2  150.12    7.50
  -2  12   2  165.11    8.07
  -2  12   2  166.62    7.95
   2 -12  -1  186.26   14.49
   2 -12  -1  156.09   13.28
  -2  12   1  183.45    8.67
  -2  12   1  174.12    8.25
  -2  12   1  182.92    8.71
  -2  12   1  168.99    7.91
   2 -12   0  149.28   12.70
   2 -12   0  141.63   12.46
  -2  12   0  135.70    7.36
  -2  12   0  143.11    7.38
  -2  12   0  130.64    6.55
  -2  12   0  136.88    7.16
   2 -12   1  169.97   13.67
   2 -12   1  178.04   13.94
  -2  12  -1  184.24    8.59
  -2  12  -1  183.25    8.58
  -2  12  -1  182.52    8.44
  -2  12  -1  172.61    7.46
  -2  12  -1  171.45    7.47
  -2  12  -2   30.75    3.10
  -2  12  -2   38.01    3.50
   2 -12   2   37.91    6.21
   2 -12   2   36.42    6.04
  -2  12  -2   30.00    2.90
  -2  12  -2   31.33    3.35
  -2  12  -3   78.69    4.78
  -2  12  -3   77.25    5.02
   2 -12   3   68.96    8.15
   2 -12   3   64.27    7.99
  -2  12  -3   81.85    4.91
  -2  12  -3   83.78    5.41
  -2  12  -4  130.87    6.10
  -2  12  -4  131.53    6.65
  -2  12  -4  130.88    6.83
  -2  12  -4  138.17    6.70
   2 -12   4  109.96   10.13
   2 -12   4  114.92   10.29
   2 -12   5   14.93    3.65
   2 -12   5   11.56    3.18
  -2  12  -5   10.77    2.01
  -2  12  -5   13.67    2.15
  -2  12  -6   25.17    2.78
   2 -12   6   17.75    3.56
  -2  12  -6   23.01    2.50
   2 -12   7    4.64    1.89
  -2  12  -7    2.84    1.17
  -2  12  -8   24.55    2.70
   2 -12   8   19.55    2.37
  -2  12  -9    5.35    1.41
   2 -12   9    6.52    1.43
   2 -12   9    4.19    1.20
  -2  12 -10    1.12    0.80
   2 -12  10    0.12    0.74
  -2  12 -10    1.82    1.02
   2 -12  10    0.99    0.79
   2 -12  11   42.43    2.60
  -2  12 -11   44.01    2.93
   2 -12  12   13.46    1.17
  -2  12 -12   17.39    1.56
  -2  11  14   31.35    1.86
  -2  11  14   39.99    2.10
  -2  11  13  121.25    4.86
  -2  11  13  122.49    4.91
  -2  11  12   47.03    3.03
  -2  11  12   52.08    2.95
  -2  11  12   49.45    3.11
  -2  11  12   51.92    3.21
  -2  11  11   37.64    2.85
  -2  11  11   33.70    2.62
  -2  11  11   35.32    3.03
  -2  11  11   36.95    2.91
  -2  11  10  175.25    7.29
  -2  11  10  185.74    7.62
  -2  11  10  180.88    7.27
  -2  11   9  270.09   10.95
  -2  11   8   37.10    3.19
  -2  11   8   34.99    3.77
  -2  11   8   31.04    2.80
   2 -11  -7   26.77    4.42
   2 -11  -7   31.01    4.64
  -2  11   7   30.40    3.04
  -2  11   7   23.22    3.40
  -2  11   6  171.89    7.92
   2 -11  -6  169.60   11.90
   2 -11  -6  175.44   12.02
  -2  11   6  175.97    7.48
  -2  11   6  157.66    7.20
  -2  11   6  187.60    8.99
  -2  11   5  471.51   16.22
   2 -11  -5  511.46   23.12
   2 -11  -5  488.59   22.92
  -2  11   5  470.69   15.62
  -2  11   5  481.99   15.83
  -2  11   5  505.98   17.47
  -2  11   4  110.69    6.41
   2 -11  -4  115.18   10.58
   2 -11  -4  109.90   10.11
  -2  11   4  115.03    5.98
  -2  11   4  117.08    6.29
  -2  11   4  118.96    6.97
  -2  11   3   11.51    2.13
   2 -11  -3   15.12    4.00
   2 -11  -3    8.56    3.41
  -2  11   3    9.98    1.85
  -2  11   3    9.93    2.07
  -2  11   3   11.80    2.56
  -2  11   2  318.00   12.23
   2 -11  -2  306.00   18.73
  -2  11   2  292.63   11.44
  -2  11   2  320.21   12.24
  -2  11   2  312.68   11.95
  -2  11   1  346.02   12.89
   2 -11  -1  327.53   19.56
  -2  11   1  325.45   12.22
  -2  11   1  318.60   12.56
  -2  11   1  315.90   11.89
   2 -11   0   82.11    9.43
  -2  11   0   99.60    5.95
  -2  11   0   88.44    4.74
  -2  11   0   86.98    5.45
  -2  11   0   95.23    5.87
  -2  11   0   85.80    5.03
   2 -11   1    8.94    3.30
  -2  11  -1   16.66    2.48
  -2  11  -1   11.84    1.80
  -2  11  -1   10.56    2.13
  -2  11  -1   13.66    2.40
  -2  11  -1   10.31    1.91
  -2  11  -2   84.60    4.86
   2 -11   2   82.43    8.95
  -2  11  -2   80.61    5.10
  -2  11  -2   75.47    5.15
  -2  11  -2   82.52    5.28
  -2  11  -3  222.29    9.04
  -2  11  -3  221.79    8.94
   2 -11   3  207.27   14.26
   2 -11   3  202.83   14.15
  -2  11  -3  220.33    9.59
  -2  11  -3  221.88    9.36
  -2  11  -4  145.46    7.01
  -2  11  -4  145.10    6.43
   2 -11   4  134.06   10.89
   2 -11   4  120.08   10.36
   2 -11   4  117.69    8.96
  -2  11  -4  138.16    7.08
  -2  11  -4  140.53    6.77
  -2  11  -5   -0.56    1.26
  -2  11  -5    1.56    1.34
   2 -11   5    0.54    1.72
   2 -11   5    0.54    1.60
  -2  11  -5    0.16    0.97
   2 -11   5    0.95    1.41
   2 -11   6   50.22    6.29
  -2  11  -6   61.76    4.11
  -2  11  -6   57.23    4.35
   2 -11   7   20.45    4.21
  -2  11  -7   18.22    2.13
  -2  11  -7   20.55    2.64
   2 -11   8   23.03    4.29
   2 -11   9    5.74    1.48
  -2  11  -9    5.87    1.62
   2 -11   9    8.22    1.58
   2 -11  10   22.50    2.22
   2 -11  10   22.12    2.35
  -2  11 -10   23.19    2.56
  -2  11 -11   11.14    1.72
   2 -11  11    9.67    1.49
   2 -11  12   25.37    1.99
  -2  11 -12   24.08    2.11
  -2  11 -13    5.85    0.94
   2 -11  13    4.43    0.75
  -2  10  15  141.85    4.80
  -2  10  15  145.07    4.89
  -2  10  14   87.52    3.84
  -2  10  14   91.38    4.00
  -2  10  13   17.37    1.86
  -2  10  13   18.99    1.82
  -2  10  13   15.52    1.81
  -2  10  12   88.72    4.63
  -2  10  12   83.18    4.34
  -2  10  12   87.50    4.68
  -2  10  12   85.66    4.49
  -2  10  11  405.46   13.34
  -2  10  11  393.54   12.97
  -2  10  10  321.49   12.05
  -2  10   9   38.52    3.13
  -2  10   9   41.41    3.24
  -2  10   9   38.85    3.87
  -2  10   8  254.44   14.20
  -2  10   8  238.31    9.34
  -2  10   8  248.79    9.66
  -2  10   8  251.88   10.77
  -2  10   7  219.95    9.02
  -2  10   7  194.58   12.12
   2 -10  -7  225.27   12.88
   2 -10  -7  225.17   12.89
  -2  10   7  233.15   10.26
  -2  10   6  569.38   17.62
  -2  10   6  587.72   17.81
   2 -10  -6  573.22   23.92
   2 -10  -6  564.21   23.94
  -2  10   6  567.63   18.29
  -2  10   6  594.72   19.75
  -2  10   5   26.48    2.68
  -2  10   5   29.23    2.69
   2 -10  -5   25.94    4.67
   2 -10  -5   26.39    4.70
  -2  10   5   22.92    2.68
  -2  10   5   29.40    3.59
  -2  10   4   93.21    5.30
  -2  10   4   86.93    4.92
   2 -10  -4   94.58    9.06
  -2  10   4   90.96    5.42
  -2  10   4   89.30    5.96
  -2  10   3  156.41    7.47
  -2  10   3  149.10    6.86
   2 -10  -3  172.27   12.60
  -2  10   3  148.79    7.40
  -2  10   3  156.93    7.84
  -2  10   2  747.50   22.78
  -2  10   2  698.14   21.70
  -2  10   2  745.22   22.43
  -2  10   2  717.89   22.60
   2 -10  -2  781.15   31.87
  -2  10   1   25.71    2.75
  -2  10   1   28.45    3.16
  -2  10   1   24.35    2.67
   2 -10  -1   25.71    5.43
  -2  10   1   22.73    2.85
  -2  10   1   24.62    2.23
  -2  10   0   15.02    2.23
  -2  10   0   18.50    2.62
  -2  10   0   12.64    2.14
   2 -10   0   12.81    3.89
  -2  10   0   14.23    2.39
  -2  10   0   12.62    1.72
  -2  10  -1   16.23    2.11
  -2  10  -1   14.21    2.32
   2 -10   1   16.91    4.23
  -2  10  -1   18.76    2.47
  -2  10  -1   15.65    1.94
  -2  10  -1   16.33    2.34
  -2  10  -2   95.14    5.43
  -2  10  -2  102.23    5.88
   2 -10   2   96.10    9.32
  -2  10  -2   89.91    5.46
  -2  10  -2   93.67    5.03
  -2  10  -3  180.70    7.63
  -2  10  -3  178.02    8.20
   2 -10   3  175.08   12.44
   2 -10   3  165.61   10.12
  -2  10  -3  175.45    7.77
  -2  10  -3  165.61    7.50
  -2  10  -4  278.31   10.06
  -2  10  -4  291.54   10.86
  -2  10  -4  283.81   10.56
   2 -10   4  269.16   15.61
   2 -10   4  283.20   15.89
  -2  10  -4  314.22   11.43
   2 -10   4  261.79   14.40
  -2  10  -5   87.31    5.40
  -2  10  -5  103.06    5.75
  -2  10  -5  107.23    5.28
   2 -10   5   84.01    8.02
  -2  10  -5   98.38    5.53
   2 -10   5   91.34    8.34
   2 -10   5   87.53    8.12
  -2  10  -6    1.81    1.14
   2 -10   6    3.24    2.02
  -2  10  -6    3.52    1.50
  -2  10  -6    2.77    1.40
  -2  10  -7   56.97    3.73
  -2  10  -7   59.85    4.37
   2 -10   7   71.93    7.72
  -2  10  -7   60.55    4.47
   2 -10   8  244.43   15.25
  -2  10  -8  267.10   10.67
   2 -10   9  252.64   15.37
  -2  10  -9  277.60   10.88
   2 -10  10    2.86    1.23
   2 -10  10    1.56    1.66
   2 -10  10    2.47    1.14
  -2  10 -10    0.90    1.18
  -2  10 -11   50.94    3.67
   2 -10  11   51.43    3.53
  -2  10 -12   65.13    3.80
   2 -10  12   64.27    3.70
  -2  10 -13   65.13    3.34
   2 -10  13   68.24    3.36
   2 -10  14   12.73    1.33
   2 -10  14   32.34    1.69
  -2   9  16  130.75    4.38
  -2   9  15   18.73    1.65
  -2   9  15   19.09    1.68
  -2   9  15   20.19    1.79
  -2   9  14   47.51    3.09
  -2   9  14   47.12    2.97
  -2   9  13   78.91    4.18
  -2   9  13   80.92    4.52
  -2   9  13   83.85    4.42
  -2   9  12  174.66    7.54
  -2   9  12  191.33    7.54
  -2   9  11  175.37   11.27
  -2   9  11  183.95    7.95
  -2   9  10    6.06    1.59
  -2   9  10    4.47    1.38
  -2   9  10    8.25    2.20
  -2   9  10    0.52    1.86
  -2   9  10    7.51    2.39
  -2   9   9   81.21    4.75
  -2   9   9   80.60    5.35
  -2   9   9   88.11    8.16
  -2   9   8  420.24   14.02
  -2   9   8  409.76   19.32
  -2   9   8  435.73   15.34
  -2   9   7  461.58   15.19
   2  -9  -7  457.02   19.57
   2  -9  -7  468.62   19.68
  -2   9   7  449.44   20.07
  -2   9   7  507.46   16.91
  -2   9   6  253.32    9.20
  -2   9   6  245.08    9.56
   2  -9  -6  239.75   13.47
   2  -9  -6  244.86   13.53
  -2   9   6  247.86    9.07
  -2   9   6  229.26   12.65
  -2   9   6  276.69   11.21
  -2   9   5    7.17    1.42
  -2   9   5    7.37    1.60
   2  -9  -5   10.90    3.08
   2  -9  -5   11.40    3.18
  -2   9   5    8.02    1.55
  -2   9   5   12.63    2.60
  -2   9   5    9.15    2.49
   2  -9  -4  296.15   16.26
  -2   9   4  308.59   11.21
  -2   9   4  309.14   11.05
  -2   9   4  295.52   10.47
  -2   9   4  301.13   11.98
   2  -9  -3  524.83   23.55
  -2   9   3  481.09   16.11
  -2   9   3  485.27   16.14
  -2   9   3  487.12   15.43
  -2   9   3  524.54   16.87
   2  -9  -2  185.36   13.34
  -2   9   2  184.15    8.28
  -2   9   2  200.24    8.61
  -2   9   2  192.74    8.29
  -2   9   2  188.88    7.75
  -2   9   1    2.20    1.05
  -2   9   1    0.59    1.20
   2  -9  -1    5.09    2.96
  -2   9   1    1.14    1.22
  -2   9   1    2.14    1.40
  -2   9   1    1.56    0.86
  -2   9   0    7.77    1.65
  -2   9   0    9.00    2.01
   2  -9   0   10.12    3.64
  -2   9   0    7.64    1.79
  -2   9   0   11.90    1.89
  -2   9   0   10.45    1.50
  -2   9  -1  246.83   10.00
  -2   9  -1  264.58   10.28
  -2   9  -1  245.21    9.01
  -2   9  -1  269.26   10.39
   2  -9   1  246.64   10.93
   2  -9   1  277.59   16.28
  -2   9  -2  576.23   17.88
  -2   9  -2  625.38   18.78
  -2   9  -2  616.41   18.87
   2  -9   2  581.13   25.50
  -2   9  -2  595.03   19.05
  -2   9  -3  529.40   19.90
  -2   9  -3  585.65   18.36
  -2   9  -3  549.25   17.34
  -2   9  -3  570.95   17.62
  -2   9  -3  600.17   17.51
  -2   9  -3  549.56   17.54
   2  -9   3  545.19   21.60
   2  -9   3  563.09   24.04
   2  -9   4   27.22    4.48
   2  -9   4   29.67    4.59
  -2   9  -4   28.68    2.96
  -2   9  -4   23.15    2.39
  -2   9  -4   20.43    2.13
   2  -9   4   22.54    3.95
  -2   9  -4   21.75    2.50
  -2   9  -5   70.04    4.39
  -2   9  -5   63.00    3.84
  -2   9  -5   67.33    4.43
   2  -9   5   64.24    6.58
   2  -9   5   57.77    6.26
   2  -9   5   57.74    6.58
  -2   9  -6  557.53   17.36
  -2   9  -6  562.55   18.08
   2  -9   6  565.01   24.73
  -2   9  -7  242.28    9.75
   2  -9   7  220.25   14.41
  -2   9  -8   13.12    2.07
   2  -9   8    9.46    3.14
  -2   9  -9  100.50    5.43
   2  -9   9   95.71    5.53
   2  -9   9   92.00    5.25
   2  -9   9   86.18    8.73
   2  -9  10  484.76   22.59
  -2   9 -11  206.90    8.72
   2  -9  11  226.70    8.88
  -2   9 -12    0.99    0.92
   2  -9  12    2.29    1.05
  -2   9 -13   10.74    1.48
   2  -9  13    8.96    1.44
   2  -9  14   48.16    2.59
  -2   9 -14   42.79    2.33
  -2   8  16    0.53    0.58
  -2   8  16    0.15    0.60
  -2   8  15   61.73    3.42
  -2   8  15   56.94    3.16
  -2   8  15   50.82    2.73
  -2   8  14   55.71    3.33
  -2   8  14   54.18    3.55
  -2   8  14   58.62    3.27
  -2   8  14   50.72    3.36
  -2   8  13   28.63    2.59
  -2   8  13   30.47    2.52
  -2   8  13   27.97    2.66
  -2   8  12   66.85    6.90
  -2   8  11    8.55    1.74
  -2   8  11    8.69    1.76
  -2   8  11    6.15    1.84
  -2   8  11    5.37    2.43
  -2   8  11    7.65    2.59
  -2   8  10  113.85    6.19
  -2   8  10  108.64    9.37
  -2   8  10  112.22    5.49
  -2   8  10  122.13    5.93
  -2   8  10  117.81    9.19
  -2   8  10  114.98    5.96
  -2   8   9  195.92    8.21
  -2   8   9  198.30    7.95
  -2   8   9  214.51   12.32
  -2   8   9  233.92    9.43
  -2   8   9  210.32   13.00
  -2   8   8   95.35    5.76
  -2   8   8   93.02    4.91
  -2   8   8   82.84    7.78
  -2   8   8   84.77    7.16
  -2   8   7    8.53    2.09
  -2   8   7    7.05    1.47
   2  -8  -7    6.09    2.03
   2  -8  -7    6.47    2.07
  -2   8   7    4.37    2.22
  -2   8   7    3.87    2.38
  -2   8   7    6.83    2.01
  -2   8   6   59.03    5.87
  -2   8   6   62.88    3.66
  -2   8   6   64.06    3.70
  -2   8   6   61.39    3.87
   2  -8  -6   68.51    6.24
   2  -8  -6   66.02    6.16
  -2   8   6   73.86    5.35
  -2   8   6   60.16    4.73
  -2   8   5   92.21    7.09
  -2   8   5  103.60    5.02
  -2   8   5   99.61    4.79
  -2   8   5  106.26    5.28
   2  -8  -5  107.81    8.23
   2  -8  -5  111.34    8.41
  -2   8   5  111.12    6.35
  -2   8   5  106.94    6.31
  -2   8   4  658.30   19.80
  -2   8   4  656.31   19.24
  -2   8   4  664.62   19.93
  -2   8   4  707.48   20.83
  -2   8   4  657.54   21.10
  -2   8   3  358.24   12.57
  -2   8   3  381.97   12.68
  -2   8   3  385.82   13.30
  -2   8   3  360.52   11.80
   2  -8  -3  350.94   17.95
   2  -8  -2   16.65    4.07
  -2   8   2   13.08    1.72
  -2   8   2   13.94    2.18
  -2   8   2   12.35    1.94
  -2   8   1  169.98    8.41
  -2   8   1  172.45    7.01
  -2   8   1  156.06    7.49
  -2   8   0  164.32    7.68
  -2   8   0  169.43    8.50
   2  -8   0  170.70    7.68
  -2   8   0  171.21    7.29
  -2   8   0  181.29    6.56
  -2   8  -1  695.11   19.52
  -2   8  -1  670.12   20.36
   2  -8   1  718.40   22.44
  -2   8  -1  729.89   21.02
  -2   8  -1  622.19   21.98
   2  -8   1  646.39   27.47
  -2   8  -1  689.20   20.71
  -2   8  -2  330.79   13.45
  -2   8  -2  318.04   10.94
  -2   8  -2  326.81   11.84
   2  -8   2  327.36   14.24
  -2   8  -2  347.48   11.80
  -2   8  -2  373.72   11.97
  -2   8  -2  323.55   11.14
  -2   8  -2  339.67   12.08
   2  -8   2  329.69   16.93
  -2   8  -3  244.82    9.95
  -2   8  -3  259.45    9.41
  -2   8  -3  273.91    9.34
  -2   8  -3  256.63    9.42
   2  -8   3  272.60   14.30
  -2   8  -3  245.61    9.91
  -2   8  -4  288.78   13.36
  -2   8  -4  327.79   11.87
   2  -8   4  311.84   15.99
  -2   8  -4  322.84   10.77
  -2   8  -4  322.31   10.43
  -2   8  -4  328.39   11.61
   2  -8   4  308.50   15.28
   2  -8   4  300.45   15.16
  -2   8  -4  328.14   11.34
  -2   8  -5  152.47    7.03
   2  -8   5  155.79    9.84
   2  -8   5  151.42    9.73
  -2   8  -5  172.60    7.12
  -2   8  -5  165.98    7.47
  -2   8  -5  159.14    9.37
   2  -8   5  145.56   10.87
  -2   8  -5  153.25    6.29
   2  -8   6   35.02    5.37
  -2   8  -6   37.81    2.97
  -2   8  -6   42.12    4.81
  -2   8  -6   39.83    3.30
   2  -8   7   68.75    7.63
  -2   8  -7   55.44    4.05
   2  -8   7   61.91    4.20
   2  -8   8  110.97    9.98
  -2   8  -8   96.25    5.40
   2  -8   8  100.92    5.56
   2  -8   8   89.18    5.37
  -2   8  -9  128.97    6.23
   2  -8   9  116.45    6.29
   2  -8   9  123.47    6.11
   2  -8   9  117.34   10.47
  -2   8 -10   68.15    4.19
   2  -8  10   72.10    4.77
   2  -8  10   74.56    4.40
   2  -8  10   77.33    8.12
   2  -8  11  143.80   11.07
   2  -8  12  111.09    5.71
  -2   8 -12  107.27    5.46
   2  -8  13   69.97    4.06
  -2   8 -13   73.93    3.94
   2  -8  14    1.34    0.85
  -2   8 -14    2.25    0.73
   2  -8  15   36.24    2.06
   2  -8  15   43.26    2.24
  -2   7  17    0.47    0.49
  -2   7  17    0.53    0.50
  -2   7  16    2.80    0.78
  -2   7  16    2.52    0.84
  -2   7  16    2.16    0.95
  -2   7  15    6.05    1.36
  -2   7  15    5.54    1.39
  -2   7  15    5.32    1.16
  -2   7  14    1.65    1.08
  -2   7  14    0.13    1.00
  -2   7  14    3.14    1.13
  -2   7  13    7.72    2.62
  -2   7  13    8.30    1.43
  -2   7  12  128.88    6.00
  -2   7  12  138.97    6.47
  -2   7  12  127.60   10.03
  -2   7  12  129.26    6.37
  -2   7  11    3.26    1.28
  -2   7  11    4.48    1.38
  -2   7  11    1.61    1.92
  -2   7  11    3.47    2.02
  -2   7  11    7.78    1.49
  -2   7  10   82.10    4.82
  -2   7  10   86.35    7.81
  -2   7  10   99.33    5.44
  -2   7  10   93.76    5.05
  -2   7  10   84.17    4.66
  -2   7  10   87.87    8.30
  -2   7   9  192.77    7.55
  -2   7   9  200.36   12.57
  -2   7   9  184.39   11.48
  -2   7   9  191.98    7.83
  -2   7   9  192.65    7.63
  -2   7   9  209.34    8.66
  -2   7   8   30.12    3.20
  -2   7   8   29.29    3.71
  -2   7   8   30.50    2.46
  -2   7   8   30.17    4.55
  -2   7   8   31.18    4.22
  -2   7   8   31.92    2.59
  -2   7   7   12.71    2.31
  -2   7   7   11.16    1.61
  -2   7   7    9.03    2.44
  -2   7   7   11.51    1.49
  -2   7   7   11.52    2.51
  -2   7   7   11.63    2.90
  -2   7   6  135.32    6.94
  -2   7   6  114.89    5.12
  -2   7   6  132.42    5.68
  -2   7   6  126.28    5.30
  -2   7   6  125.34    8.67
  -2   7   6  132.74    7.11
  -2   7   5  642.97   18.50
  -2   7   5  582.00   19.88
  -2   7   5  653.87   18.05
  -2   7   5  652.41   20.26
  -2   7   5  624.51   20.63
  -2   7   5  623.88   18.08
  -2   7   4  320.71   10.11
  -2   7   4  323.27   10.69
  -2   7   4  300.18   13.44
  -2   7   4  319.67   10.55
  -2   7   4  290.53   11.50
   2  -7  -4  319.65   15.06
  -2   7   3   36.40    2.82
   2  -7  -3   32.95    4.77
  -2   7   3   32.39    3.56
   2  -7  -2  262.21   14.44
  -2   7   2  216.93    9.54
   2  -7  -1   13.39    1.61
   2  -7  -1   12.88    3.50
  -2   7   1   12.91    2.02
   2  -7   0  636.09   19.06
  -2   7   0  618.83   19.97
   2  -7   1  285.79   11.66
   2  -7   1  282.83   15.25
  -2   7  -1  296.62   11.72
  -2   7  -2   56.94    3.32
   2  -7   2   52.79    5.92
  -2   7  -2   57.38    4.59
  -2   7  -2   49.31    3.59
   2  -7   2   57.34    5.15
   2  -7   3  249.23   12.84
  -2   7  -3  226.10    9.30
  -2   7  -3  250.12    8.79
  -2   7  -3  240.35    9.33
  -2   7  -3  259.91    8.79
  -2   7  -3  236.01   10.84
  -2   7  -4  956.27   26.87
  -2   7  -4  995.39   27.27
  -2   7  -4  968.45   27.66
   2  -7   4  956.25   26.48
  -2   7  -4  953.68   26.18
   2  -7   5    6.03    1.41
  -2   7  -5    7.04    1.48
  -2   7  -5    6.74    1.15
  -2   7  -5    7.23    1.43
  -2   7  -5    5.96    1.53
   2  -7   6  261.14    9.78
  -2   7  -6  261.77    9.91
   2  -7   6  275.73   15.87
  -2   7  -6  277.08    9.33
   2  -7   7  296.78   11.16
  -2   7  -7  328.04   11.45
  -2   7  -7  317.51   15.22
   2  -7   7  340.46   18.03
   2  -7   8   25.84    2.70
   2  -7   8   25.27    2.67
  -2   7  -8   23.89    2.57
  -2   7  -8   20.79    3.75
   2  -7   8   22.96    4.59
   2  -7   9   42.26    3.59
   2  -7   9   39.01    3.17
  -2   7  -9   34.83    3.02
   2  -7   9   42.79    3.57
   2  -7   9   42.27    6.12
  -2   7  -9   34.11    4.96
   2  -7  10   91.57    5.34
   2  -7  10   74.72    4.50
   2  -7  10   83.42    5.22
  -2   7 -10   83.51    7.83
   2  -7  10   94.56    9.04
   2  -7  11  138.61    6.96
   2  -7  11  152.84   11.42
   2  -7  11  148.90    7.09
  -2   7 -12   29.38    2.73
   2  -7  12   27.65    4.84
   2  -7  12   31.76    2.99
   2  -7  13  154.62    6.73
   2  -7  13  140.97    5.86
  -2   7 -13  147.61    6.19
   2  -7  14  153.48    6.15
   2  -7  14  138.08    5.22
  -2   7 -14  144.94    5.36
   2  -7  15   27.46    2.02
   2  -7  15   27.71    1.98
  -2   6  17   60.56    2.79
  -2   6  17   69.14    3.18
  -2   6  17   66.63    3.00
  -2   6  16    5.38    0.87
  -2   6  16    6.42    1.18
  -2   6  16    4.27    1.11
  -2   6  15   37.66    2.87
  -2   6  15   42.07    3.14
  -2   6  15   42.46    2.68
  -2   6  14  199.31    8.00
  -2   6  14  200.57    7.61
  -2   6  14  200.06    8.05
  -2   6  13  282.99   15.63
  -2   6  13  259.28    9.97
  -2   6  13  266.54   10.02
  -2   6  13  258.44   15.12
  -2   6  12   13.58    2.06
  -2   6  12   15.19    2.14
  -2   6  12   12.49    1.86
  -2   6  12   11.95    3.32
  -2   6  12   17.19    3.73
  -2   6  11  147.45    6.77
  -2   6  11  154.36    6.67
  -2   6  11  142.07    6.70
  -2   6  11  149.07   11.08
  -2   6  11  142.38   10.64
  -2   6  10  361.20   12.81
  -2   6  10  396.60   18.51
  -2   6  10  394.71   18.87
  -2   6  10  387.57   12.77
  -2   6  10  412.18   13.17
  -2   6   9  347.72   11.93
  -2   6   9  367.57   12.05
  -2   6   9  353.06   11.62
  -2   6   9  352.54   11.79
  -2   6   9  380.76   13.63
  -2   6   9  377.23   12.52
  -2   6   9  357.52   17.42
  -2   6   9  340.17   16.37
  -2   6   8    2.23    0.87
  -2   6   8    1.62    1.35
  -2   6   8    3.06    1.84
  -2   6   8    1.84    1.43
  -2   6   8    1.16    0.84
  -2   6   8    1.24    1.83
   2  -6  -7   21.57    2.69
  -2   6   7   25.72    2.02
  -2   6   7   28.02    4.09
   2  -6  -7   29.00    3.33
   2  -6  -7   21.35    2.94
  -2   6   7   26.12    2.19
  -2   6   7   22.85    3.15
  -2   6   7   27.53    3.00
  -2   6   6  601.46   17.31
  -2   6   6  595.58   20.62
   2  -6  -6  622.26   20.92
   2  -6  -6  599.43   20.80
  -2   6   5  697.31   21.89
   2  -6  -5  684.66   23.34
   2  -6  -5  668.50   23.13
  -2   6   4   25.62    2.67
   2  -6  -4   24.27    3.50
   2  -6  -3  439.72   17.80
  -2   6   3  413.42   13.23
  -2   6   2 1047.27   29.48
   2  -6  -2 1001.66   26.60
   2  -6  -2 1039.09   34.19
  -2   6   2 1023.10   27.02
   2  -6  -1  410.70   12.58
  -2   6   1  395.31   13.86
   2  -6  -1  379.87   17.77
   2  -6   0   68.04    4.14
  -2   6   0   71.79    4.60
   2  -6   0   63.60    6.55
   2  -6   1   94.65    5.80
  -2   6  -1  113.26    6.04
   2  -6   1   97.98    7.85
   2  -6   2   14.23    2.68
  -2   6  -2   18.96    2.54
   2  -6   2   23.13    3.66
   2  -6   3  177.80   10.54
   2  -6   3  183.33    9.90
   2  -6   4   96.91    6.64
   2  -6   4   93.72    6.51
  -2   6  -4   94.67    6.31
   2  -6   4   88.14    7.79
  -2   6  -4   81.43    4.68
   2  -6   4   89.14    4.25
  -2   6  -5   10.39    1.61
   2  -6   5   12.09    1.60
   2  -6   5   11.03    3.36
   2  -6   5    9.83    2.13
   2  -6   5   11.78    2.31
  -2   6  -5   14.84    1.99
  -2   6  -6    7.81    1.52
  -2   6  -6   12.18    2.70
   2  -6   6    5.33    2.77
  -2   6  -7   62.34    6.05
   2  -6   7   69.06    7.46
   2  -6   7   58.17    3.74
   2  -6   7   55.49    3.79
  -2   6  -7   56.58    3.77
  -2   6  -8   55.12    3.69
   2  -6   8   53.80    3.75
  -2   6  -8   56.81    5.99
   2  -6   8   60.11    7.12
   2  -6   8   48.13    3.45
   2  -6   8   50.53    3.77
   2  -6   8   50.19    3.66
   2  -6   9    0.86    0.96
  -2   6  -9    1.44    1.71
   2  -6   9    4.62    2.26
   2  -6   9    0.89    0.90
   2  -6   9    1.97    1.26
  -2   6  -9    1.18    0.98
   2  -6   9    1.95    1.02
   2  -6  10   77.20    4.98
   2  -6  10   85.42    5.11
   2  -6  10   88.36    8.64
  -2   6 -10   74.51    7.54
   2  -6  11  136.12    6.75
   2  -6  11  123.32    6.41
   2  -6  11  122.11   10.27
  -2   6 -11  125.51    9.95
   2  -6  12  413.06   20.26
  -2   6 -12  459.54   20.46
  -2   6 -13   71.88    3.95
   2  -6  13   73.29    4.05
   2  -6  13   62.52    4.19
  -2   6 -14   41.85    2.46
   2  -6  14   47.06    3.21
   2  -6  14   40.67    2.70
   2  -6  15  107.40    4.17
   2  -6  15  111.90    4.60
   2  -6  15  111.91    4.79
   2  -6  16  118.04    4.00
   2  -6  16  114.48    4.19
  -2   5  17   11.77    1.40
  -2   5  17    8.65    1.22
  -2   5  17   11.33    1.32
  -2   5  17    7.89    0.88
  -2   5  16  234.22    8.49
  -2   5  16  252.79    8.62
  -2   5  16  237.75    7.92
  -2   5  15  510.81   15.88
  -2   5  15  524.52   15.54
  -2   5  14  385.94   12.74
  -2   5  14  397.44   19.20
  -2   5  13    5.58    1.49
  -2   5  13    6.97    1.54
  -2   5  13    9.43    1.80
  -2   5  13    8.55    2.90
  -2   5  13    6.41    2.77
  -2   5  12  342.36   12.02
  -2   5  12  331.14   11.97
  -2   5  12  348.19   11.84
  -2   5  12  315.29   17.25
  -2   5  12  354.56   17.99
  -2   5  11 1155.23   32.30
  -2   5  11 1169.06   32.19
  -2   5  11 1191.94   32.49
  -2   5  11 1152.37   39.71
  -2   5  11 1163.27   39.99
  -2   5  10  577.81   17.45
  -2   5  10  571.12   23.30
  -2   5  10  568.56   23.91
  -2   5  10  570.61   17.45
  -2   5  10  574.36   17.32
  -2   5   9   15.00    1.80
  -2   5   9   18.44    2.23
  -2   5   9   14.47    3.25
  -2   5   9   18.99    3.46
  -2   5   9   14.85    1.90
  -2   5   9   14.64    1.71
  -2   5   9   16.55    1.93
  -2   5   9   13.98    2.58
  -2   5   8  578.10   22.88
  -2   5   8  556.40   21.43
   2  -5  -8  578.51   18.91
  -2   5   8  560.12   16.39
  -2   5   8  608.53   18.64
   2  -5  -7  858.89   25.69
   2  -5  -7  849.38   25.66
   2  -5  -7  848.44   25.65
  -2   5   6  887.01   27.87
   2  -5  -6  921.61   26.65
   2  -5  -6  905.02   27.20
   2  -5  -6  873.51   26.97
  -2   5   5  104.66    6.02
   2  -5  -5  105.15    6.35
   2  -5  -5  105.06    6.30
  -2   5   4   73.38    4.46
   2  -5  -4   78.23    5.55
  -2   5   3  676.51   19.45
   2  -5  -3  685.51   22.89
  -2   5   2  491.92   15.73
   2  -5  -2  493.45   13.73
  -2   5   2  484.89   13.89
   2  -5  -2  486.90   18.72
   2  -5  -1    3.18    0.92
  -2   5   1    3.27    1.04
   2  -5  -1    4.52    2.15
   2  -5   0    4.09    1.16
  -2   5   0    2.87    1.12
   2  -5   0    4.13    1.90
   2  -5   1  467.52   15.72
  -2   5  -1  466.02   15.23
   2  -5   1  437.11   17.37
   2  -5   2  529.92   19.12
   2  -5   2  551.03   19.22
   2  -5   3  338.47   13.74
   2  -5   3  363.59   13.99
  -2   5  -3  367.53   13.45
   2  -5   3  342.72   15.43
   2  -5   4  111.84    6.46
   2  -5   4  110.11    6.42
  -2   5  -4  116.09    6.77
   2  -5   4   97.67    3.77
   2  -5   5  138.18    5.79
   2  -5   5  147.07    7.52
   2  -5   5  139.48    7.33
  -2   5  -5  149.46    8.47
   2  -5   5  137.61    5.61
   2  -5   6   11.63    1.58
   2  -5   6   11.03    1.62
  -2   5  -6   10.35    1.60
   2  -5   7    5.43    1.25
   2  -5   7    8.99    1.55
  -2   5  -7    4.45    1.15
   2  -5   7    6.10    1.25
  -2   5  -7    5.38    2.04
   2  -5   7    3.11    1.94
  -2   5  -8   66.70    3.88
   2  -5   8   59.00    3.86
   2  -5   8   63.68    4.07
   2  -5   8   70.51    7.53
  -2   5  -8   66.41    6.48
   2  -5   8   57.94    3.95
   2  -5   8   55.63    3.61
   2  -5   9   93.49    5.20
   2  -5   9   88.87    5.15
   2  -5   9  109.22    9.36
  -2   5  -9   89.77    8.06
   2  -5   9   92.72    5.22
   2  -5   9   87.26    4.69
   2  -5  10   82.96    4.98
   2  -5  10   86.59    8.55
  -2   5 -10   77.82    7.74
   2  -5  10   77.90    4.78
   2  -5  10   79.16    4.93
   2  -5  11   31.30    5.13
  -2   5 -11   36.17    5.43
   2  -5  11   31.42    3.03
   2  -5  11   36.95    3.27
   2  -5  11   32.05    3.16
   2  -5  12   55.64    6.57
  -2   5 -12   51.53    6.44
   2  -5  12   56.12    4.11
   2  -5  12   55.16    3.92
  -2   5 -13  277.64    9.39
   2  -5  13  261.27    9.74
   2  -5  13  271.62   10.39
   2  -5  14  170.05    7.05
   2  -5  14  174.85    7.28
   2  -5  14  171.04    6.81
   2  -5  15   38.87    2.59
   2  -5  15   41.01    2.52
   2  -5  15   37.97    2.70
   2  -5  16    4.39    0.83
   2  -5  16    3.65    0.63
   2  -5  16    3.72    0.71
  -2   4  18  174.71    5.55
  -2   4  18  162.94    5.46
  -2   4  17  469.78   13.42
  -2   4  17  472.64   13.79
  -2   4  17  450.97   13.07
  -2   4  17  477.97   13.91
  -2   4  16  542.71   16.18
  -2   4  16  576.27   16.42
  -2   4  16  583.09   16.83
  -2   4  15   28.12    2.47
  -2   4  15   25.71    2.62
  -2   4  15   28.88    2.52
  -2   4  14  157.55   11.17
  -2   4  14  148.18   11.13
  -2   4  13  487.24   22.08
  -2   4  13  532.84   22.90
  -2   4  13  465.38   15.32
  -2   4  13  472.85   15.62
  -2   4  13  499.46   15.68
  -2   4  13  501.65   15.87
  -2   4  12  819.95   24.45
  -2   4  12  867.83   24.76
  -2   4  12  870.80   24.56
  -2   4  12  825.85   31.63
  -2   4  12  845.56   32.02
  -2   4  12  843.78   24.59
  -2   4  11  117.07    5.66
  -2   4  11  118.81    5.77
  -2   4  11  113.32    9.29
  -2   4  11  128.35    5.91
  -2   4  11  117.62    5.67
  -2   4  10  153.54    6.32
  -2   4  10  168.43    6.81
  -2   4  10  160.39    6.73
  -2   4  10  159.12    6.73
  -2   4  10  168.18    6.85
  -2   4  10  162.98   10.65
  -2   4  10  171.44   11.15
  -2   4   9  775.24   28.27
  -2   4   9  808.82   27.78
  -2   4   9  759.84   21.58
  -2   4   9  743.00   21.54
  -2   4   9  741.65   21.14
  -2   4   9  805.11   22.89
  -2   4   9  770.59   21.66
  -2   4   9  769.63   21.53
   2  -4  -8  505.22   17.16
  -2   4   8  519.30   15.16
  -2   4   7  197.30   10.02
   2  -4  -7  195.88    8.06
   2  -4  -7  197.39    8.56
  -2   4   6    0.72    1.01
   2  -4  -6    0.35    0.83
   2  -4  -6    1.21    0.94
   2  -4  -6    2.11    1.03
   2  -4  -5  413.26   13.94
   2  -4  -5  387.70   13.67
  -2   4   5  393.78   14.09
   2  -4  -4  914.06   26.42
   2  -4  -4  925.48   26.57
  -2   4   4  847.83   25.38
   2  -4  -3  219.25    9.29
  -2   4   3  197.03    7.53
   2  -4  -2   70.05    5.01
  -2   4   2   63.13    3.85
  -2   4   2   59.69    2.94
   2  -4  -2   66.15    2.97
  -2   4   1  294.78   10.04
  -2   4   1  279.84    7.76
   2  -4  -1  281.78   11.60
   2  -4  -1  294.77    9.21
   2  -4   0  352.00   13.66
  -2   4   0  370.28   12.04
   2  -4   0  352.52   11.50
   2  -4   1  518.86   17.90
   2  -4   1  547.24   17.08
   2  -4   2   38.41    3.59
   2  -4   2   38.93    3.61
  -2   4  -2   47.60    3.58
   2  -4   2   45.04    4.13
   2  -4   3    6.14    0.78
   2  -4   3    7.26    2.34
  -2   4  -3    6.16    1.53
   2  -4   3    6.12    1.46
   2  -4   3    9.59    1.84
   2  -4   4  117.70    5.42
   2  -4   4  100.49    7.96
   2  -4   4  114.10    6.09
   2  -4   4  114.00    6.05
   2  -4   5  290.25   11.54
   2  -4   5  316.75   11.31
   2  -4   5  299.25   11.20
   2  -4   5  294.98   15.13
  -2   4  -5  289.91   12.68
   2  -4   6  150.17    6.48
   2  -4   6  177.01    8.87
   2  -4   6  168.51    6.50
   2  -4   6  170.47    6.49
   2  -4   7  268.36   12.15
   2  -4   7  255.65    9.35
   2  -4   7  254.83    8.88
  -2   4  -7  251.84   12.90
   2  -4   7  259.74   14.73
   2  -4   7  256.76    9.18
   2  -4   7  254.15    8.76
   2  -4   7  254.36    9.10
   2  -4   8   43.16    3.29
   2  -4   8   44.13    3.03
   2  -4   8   39.68    5.40
  -2   4  -8   48.63    5.57
   2  -4   8   40.91    3.18
   2  -4   8   42.13    2.98
   2  -4   8   36.01    2.92
   2  -4   9   11.44    1.90
   2  -4   9   11.41    1.87
   2  -4   9   11.56    1.61
  -2   4  -9   11.83    3.26
   2  -4   9   12.80    3.38
   2  -4   9   13.33    1.91
   2  -4   9   10.77    1.80
   2  -4  10  133.38    6.43
   2  -4  10  123.14    6.37
   2  -4  10  132.55    6.11
   2  -4  10  126.88    5.91
   2  -4  10  134.96   10.35
  -2   4 -10  109.25    9.36
   2  -4  10  129.30    6.35
   2  -4  11    7.93    1.74
   2  -4  11    8.32    1.69
   2  -4  11   10.01    1.87
  -2   4 -11    5.42    2.45
   2  -4  11    6.87    2.61
   2  -4  11    7.78    1.50
   2  -4  11    7.24    1.57
   2  -4  12  137.00    6.66
   2  -4  12  139.37    6.89
   2  -4  12  123.50    9.90
  -2   4 -12  137.57   10.73
   2  -4  12  129.44    6.05
   2  -4  12  141.99    6.60
   2  -4  13    5.03    1.36
  -2   4 -13    7.11    2.57
   2  -4  13    4.66    2.30
   2  -4  13    7.21    1.47
   2  -4  14   -0.43    0.82
   2  -4  14    0.81    0.88
   2  -4  14    0.62    1.05
   2  -4  15   22.46    2.00
   2  -4  15   22.91    2.17
   2  -4  15   21.50    1.99
   2  -4  16    8.32    1.05
   2  -4  16    9.53    1.09
   2  -4  16   10.70    1.26
  -2   3  18  153.44    5.20
  -2   3  18  137.58    4.70
  -2   3  17   60.62    3.12
  -2   3  17   66.15    3.58
  -2   3  17   62.33    3.14
  -2   3  17   59.56    3.08
  -2   3  17   62.95    3.47
  -2   3  16   38.46    2.79
  -2   3  16   37.45    2.74
  -2   3  16   36.14    2.71
  -2   3  15  332.81   11.53
  -2   3  15  333.43   17.27
  -2   3  15  325.59   11.42
  -2   3  15  345.33   11.57
  -2   3  14  485.77   21.56
  -2   3  14  473.71   21.90
  -2   3  14  467.84   15.41
  -2   3  14  465.61   15.31
  -2   3  14  500.15   15.57
  -2   3  14  473.62   15.31
  -2   3  13   29.59    4.68
  -2   3  13   30.64    5.09
  -2   3  13   25.98    2.64
  -2   3  13   27.27    2.68
  -2   3  13   21.44    2.49
  -2   3  13   26.44    2.71
  -2   3  12   23.71    2.50
  -2   3  12   16.78    3.56
  -2   3  12   16.73    3.86
  -2   3  12   22.75    2.49
  -2   3  12   21.71    2.43
  -2   3  12   22.66    2.45
  -2   3  12   27.22    2.40
  -2   3  11   49.97    3.44
  -2   3  11   64.40    6.66
  -2   3  11   58.89    6.49
  -2   3  11   54.48    3.63
  -2   3  11   52.30    3.56
  -2   3  11   47.83    3.40
  -2   3  11   55.13    3.37
  -2   3  10  201.89    7.72
  -2   3  10  205.98    7.77
  -2   3  10  197.52   12.02
  -2   3  10  210.86   12.34
  -2   3  10  210.40    7.90
  -2   3  10  201.34    7.81
  -2   3  10  206.42    7.57
  -2   3   9  386.64   12.13
   2  -3  -9  401.36   14.64
  -2   3   9  408.63   12.34
  -2   3   9  399.11   17.17
  -2   3   9  396.48   12.31
  -2   3   9  399.79   12.46
  -2   3   9  392.26   12.41
  -2   3   8    5.18    1.08
   2  -3  -8    5.55    1.40
  -2   3   8    5.70    1.08
  -2   3   8    5.84    1.08
   2  -3  -7   59.91    4.17
  -2   3   7   62.31    5.16
   2  -3  -7   61.34    3.47
   2  -3  -6  506.80   16.44
  -2   3   6  504.73   17.77
   2  -3  -6  541.23   15.98
   2  -3  -5  588.51   17.98
   2  -3  -5  591.24   17.79
   2  -3  -5  594.79   17.83
   2  -3  -4  186.71    7.51
   2  -3  -4  175.91    7.35
   2  -3  -3   56.41    3.75
   2  -3  -3   56.73    3.74
   2  -3  -2   35.39    3.00
   2  -3  -2   38.43    3.13
  -2   3   1 1009.29   25.67
   2  -3  -1 1051.16   26.99
  -2   3   0  690.86   20.02
   2  -3   0  721.25   19.85
  -2   3  -1  570.51   17.09
   2  -3   1  576.50   17.37
   2  -3   1  571.38   17.69
   2  -3   1  565.73   17.66
   2  -3   2    0.31    0.84
   2  -3   2    1.23    1.05
   2  -3   2    1.35    0.39
  -2   3  -2    1.70    0.91
   2  -3   2    2.80    1.50
   2  -3   3  728.91   21.38
   2  -3   3  726.04   21.35
   2  -3   3  728.41   20.14
   2  -3   3  720.98   23.87
  -2   3  -3  715.49   22.09
   2  -3   4  103.23    5.17
   2  -3   4  105.68    5.23
   2  -3   4   98.92    5.50
  -2   3  -4  109.73    6.25
   2  -3   4   88.82    6.91
   2  -3   5  200.19    7.46
  -2   3  -5  185.63    9.31
   2  -3   5  180.97   10.65
   2  -3   6   20.49    3.08
   2  -3   6   13.67    1.58
   2  -3   7  167.26    6.92
   2  -3   7  156.39    6.55
   2  -3   7  169.90   10.79
   2  -3   7  167.31    6.39
   2  -3   7  167.15    6.60
   2  -3   7  171.56    6.78
   2  -3   7  192.57   10.33
   2  -3   8   15.22    1.90
   2  -3   8   14.25    1.86
   2  -3   8   13.14    3.21
   2  -3   8   12.70    1.57
   2  -3   8   12.72    1.77
   2  -3   8   13.53    1.89
   2  -3   9   99.25    5.05
   2  -3   9  115.22    8.38
   2  -3   9  107.76    5.42
   2  -3   9  103.78    8.62
  -2   3  -9  104.19    8.57
   2  -3   9  113.04    5.65
   2  -3   9  112.73    5.68
   2  -3   9  106.87    5.37
   2  -3  10    1.97    1.20
   2  -3  10    2.12    1.08
   2  -3  10    1.32    1.15
   2  -3  10    0.82    1.39
   2  -3  10    0.16    1.11
  -2   3 -10    1.53    1.91
   2  -3  10    1.48    1.76
   2  -3  11   27.55    4.46
  -2   3 -11   28.28    4.80
   2  -3  11   26.48    2.66
   2  -3  11   27.54    2.82
   2  -3  11   24.94    2.58
   2  -3  11   28.46    2.84
   2  -3  11   28.42    2.93
   2  -3  12   34.87    5.04
  -2   3 -12   42.59    5.96
   2  -3  12   40.24    3.17
   2  -3  12   39.08    3.16
   2  -3  12   38.36    3.27
   2  -3  12   32.89    3.23
   2  -3  12   39.65    3.35
   2  -3  13    8.26    1.70
   2  -3  13    7.09    1.48
   2  -3  13    5.39    2.04
  -2   3 -13   12.15    3.21
   2  -3  13    7.67    1.52
   2  -3  14    9.87    1.64
   2  -3  14   10.15    1.74
   2  -3  14   10.70    1.54
   2  -3  14    9.56    1.60
   2  -3  15   59.04    3.38
   2  -3  15   52.82    3.43
   2  -3  15   53.68    3.23
   2  -3  15   50.28    2.75
   2  -3  16   39.22    2.32
   2  -3  16   38.68    2.44
   2  -3  16   35.87    2.17
  -2   2  18   -0.39    0.61
  -2   2  18    0.08    0.60
  -2   2  18    0.44    0.50
  -2   2  18    0.37    0.43
  -2   2  17    4.31    1.05
  -2   2  17    2.83    0.84
  -2   2  17    3.34    0.94
  -2   2  17    2.83    0.96
  -2   2  16   33.69    2.59
  -2   2  16   33.32    2.64
  -2   2  16   31.41    2.64
  -2   2  15   64.19    7.07
  -2   2  15   69.34    4.25
  -2   2  14   73.44    4.55
  -2   2  14   68.10    4.45
  -2   2  14   78.27    7.50
  -2   2  14   82.75    8.12
  -2   2  14   82.71    4.78
  -2   2  13    1.32    1.10
  -2   2  13    1.74    1.25
  -2   2  13    5.23    1.38
  -2   2  13    1.84    1.13
  -2   2  12   21.12    2.37
  -2   2  12   22.22    3.99
  -2   2  12   19.58    3.93
  -2   2  12   21.66    2.35
  -2   2  12   20.03    2.28
  -2   2  12   18.95    2.26
  -2   2  12   19.22    2.13
  -2   2  11  113.75    5.47
  -2   2  11  124.17    5.67
  -2   2  11  111.49    5.43
  -2   2  11  108.26    8.80
  -2   2  11  111.08    8.76
  -2   2  11  109.89    5.31
  -2   2  11  114.30    5.31
  -2   2  10   49.70    3.17
  -2   2  10   56.24    3.38
   2  -2 -10   49.98    4.38
  -2   2  10   53.50    3.36
  -2   2  10   54.76    3.40
  -2   2  10   46.19    5.50
  -2   2  10   45.31    5.27
  -2   2  10   52.70    3.24
  -2   2  10   58.26    3.42
  -2   2   9    5.88    1.19
  -2   2   9    3.47    1.16
  -2   2   9    5.10    1.98
  -2   2   9    5.18    1.05
  -2   2   9    6.64    1.15
  -2   2   9    4.59    1.06
  -2   2   9    5.52    1.16
   2  -2  -9    5.62    1.57
  -2   2   8   16.91    1.67
   2  -2  -8   20.62    2.55
  -2   2   8   17.79    1.69
   2  -2  -7  176.33    7.84
  -2   2   7  172.86    8.30
  -2   2   6   12.19    1.94
   2  -2  -6   14.21    1.90
   2  -2  -6   17.47    1.66
   2  -2  -5   30.81    2.58
   2  -2  -5   31.74    2.38
   2  -2  -4  171.76    6.87
   2  -2  -4  174.83    6.78
   2  -2  -4  184.61    6.88
   2  -2  -3  615.74   17.15
   2  -2  -3  638.27   17.26
   2  -2  -2    1.42    0.89
   2  -2  -2    0.47    0.93
   2  -2  -1  104.30    4.20
   2  -2   0   92.05    4.14
   2  -2   1    8.79    1.43
   2  -2   1    8.79    1.39
   2  -2   1    7.83    1.41
   2  -2   2   35.89    3.04
  -2   2  -2   42.21    3.02
   2  -2   2   37.04    2.72
   2  -2   2   34.90    2.65
   2  -2   2   41.01    2.23
   2  -2   3  220.02    8.18
   2  -2   3  224.77    8.05
   2  -2   3  215.55    9.64
  -2   2  -3  222.77    9.00
   2  -2   4    0.88    0.67
   2  -2   4    1.62    1.43
   2  -2   5  250.51   11.52
   2  -2   5  281.79   12.73
   2  -2   6  190.82   10.28
   2  -2   6  186.52   10.54
   2  -2   7   11.22    1.56
   2  -2   7   10.75    1.67
   2  -2   7   15.03    3.08
   2  -2   7   11.78    1.56
   2  -2   7   11.26    1.38
   2  -2   7   15.41    1.90
   2  -2   8  125.81    5.76
   2  -2   8  125.69    5.70
   2  -2   8  117.96    5.32
   2  -2   8  108.57    8.34
   2  -2   8  115.98    5.02
   2  -2   8  115.82    5.42
   2  -2   8  111.95    4.95
   2  -2   8  134.62    5.90
   2  -2   9  203.21    8.12
   2  -2   9  214.14   12.25
   2  -2   9  198.82   11.89
   2  -2   9  207.23    8.04
   2  -2   9  202.63    8.23
   2  -2   9  196.26    8.15
   2  -2   9  195.60    7.75
   2  -2  10   87.72    4.77
   2  -2  10   66.59    6.82
   2  -2  10   76.67    7.10
   2  -2  10   74.27    4.54
   2  -2  10   87.19    4.95
   2  -2  10   76.00    4.76
   2  -2  10   76.11    4.34
   2  -2  11    5.63    1.57
   2  -2  11    8.59    1.96
   2  -2  11    8.49    2.92
  -2   2 -11   12.50    3.31
   2  -2  11   11.30    2.89
   2  -2  11   11.19    1.88
   2  -2  11    8.82    1.61
   2  -2  12  435.55   15.14
   2  -2  12  455.33   15.08
   2  -2  12  452.12   14.79
   2  -2  12  427.39   19.66
  -2   2 -12  444.81   21.24
   2  -2  12  430.68   19.19
   2  -2  12  442.22   14.79
   2  -2  12  450.42   14.42
  -2   2 -13  454.10   21.44
   2  -2  14  175.68    7.23
   2  -2  14  167.45    7.16
   2  -2  14  167.69    6.87
   2  -2  14  161.51    7.29
   2  -2  14  157.84    6.84
   2  -2  14  164.25    6.88
   2  -2  15    3.83    1.12
   2  -2  15    3.08    1.13
   2  -2  15    4.65    1.22
   2  -2  15    3.16    1.05
   2  -2  16   71.86    3.40
   2  -2  16   62.24    2.74
   2  -2  16   71.52    3.24
  -2   1  18   18.99    1.56
  -2   1  18   13.80    1.26
  -2   1  18   17.32    1.43
  -2   1  18   16.56    1.53
  -2   1  17   48.72    3.05
  -2   1  17   47.82    3.02
  -2   1  17   51.01    3.03
  -2   1  16   16.72    1.76
  -2   1  16   15.40    1.93
  -2   1  16   18.88    1.90
  -2   1  16   14.49    1.85
  -2   1  16   15.60    1.89
  -2   1  15   11.82    3.19
  -2   1  14  225.10    8.99
  -2   1  14  221.35   13.01
  -2   1  14  218.86   13.85
  -2   1  14  221.51    9.03
  -2   1  13  222.00    8.92
  -2   1  13  243.28    9.29
  -2   1  13  234.85    9.25
  -2   1  13  218.40   13.01
  -2   1  13  240.70   14.45
  -2   1  12   58.69    3.90
  -2   1  12   55.84    6.49
  -2   1  12   52.00    6.01
  -2   1  12   64.04    4.03
  -2   1  12   57.58    3.89
  -2   1  12   64.53    3.88
  -2   1  12   58.99    3.78
  -2   1  11   20.64    2.19
  -2   1  11   23.35    2.22
  -2   1  11   22.43    3.91
  -2   1  11   23.43    4.18
  -2   1  11   19.99    2.17
  -2   1  11   20.68    2.24
  -2   1  11   21.98    2.20
  -2   1  10  395.80   12.66
  -2   1  10  419.86   12.99
  -2   1  10  423.72   13.24
  -2   1  10  416.21   12.91
  -2   1  10  417.93   12.94
  -2   1  10  420.29   13.02
  -2   1  10  401.31   17.91
  -2   1  10  427.31   18.39
   2  -1 -10  373.24   15.42
  -2   1   9  315.29   10.11
  -2   1   9  320.78   10.31
  -2   1   9  324.19   10.43
  -2   1   9  332.33   10.34
  -2   1   9  323.94   10.86
   2  -1  -9  309.01   12.84
  -2   1   9  329.98   10.39
  -2   1   9  326.90   14.86
  -2   1   8    2.85    1.22
   2  -1  -8    2.80    1.19
   2  -1  -7    3.35    1.19
  -2   1   7    0.54    0.86
   2  -1  -7    2.31    0.53
  -2   1   6  793.90   21.99
   2  -1  -6  838.01   23.55
  -2   1   6  782.87   22.95
  -2   1   5  144.25    5.34
  -2   1   5  140.34    5.69
   2  -1  -5  152.49    6.38
   2  -1  -5  146.07    5.50
  -2   1   4  218.04    6.98
   2  -1  -4  233.65    8.20
   2  -1  -4  245.35    7.84
  -2   1   3   37.17    1.81
   2  -1  -3   38.47    2.47
   2  -1  -3   38.14    2.53
   2  -1  -2    5.34    1.10
  -2   1   2    5.31    0.92
  -2   1   1  735.47   19.85
   2  -1  -1  749.50   19.96
   2  -1   0  640.73   18.24
  -2   1   0  651.52   17.81
   2  -1   1   83.34    3.91
   2  -1   1   80.64    3.24
  -2   1  -1   80.44    3.93
   2  -1   2    0.67    0.73
   2  -1   2    0.68    0.61
   2  -1   2    0.09    0.61
   2  -1   3 1500.29   39.18
   2  -1   3 1523.76   40.62
   2  -1   3 1543.86   41.40
   2  -1   4    5.28    1.64
   2  -1   4    2.21    1.25
   2  -1   5    2.76    1.59
   2  -1   5    2.88    1.48
   2  -1   6  102.10    7.33
   2  -1   6  104.63    7.13
   2  -1   7   59.78    5.82
   2  -1   7   50.65    3.14
   2  -1   7   49.17    3.15
   2  -1   7   55.26    3.29
   2  -1   8  265.92    9.17
   2  -1   8  294.33   14.45
   2  -1   8  251.65    9.37
   2  -1   8  259.82    9.15
   2  -1   8  256.13   12.99
   2  -1   8  266.89    9.35
   2  -1   8  271.65    9.53
   2  -1   8  254.75    8.63
   2  -1   9    9.14    1.57
   2  -1   9    9.96    2.59
   2  -1   9    8.55    1.67
   2  -1   9    7.81    1.52
   2  -1   9   10.19    1.60
   2  -1   9   10.41    2.85
   2  -1   9    7.35    1.42
   2  -1   9   10.06    1.57
   2  -1  10   25.59    2.75
   2  -1  10   25.26    2.71
   2  -1  10   27.11    2.56
   2  -1  10   23.62    2.46
   2  -1  10   23.59    4.13
   2  -1  10   27.65    2.49
   2  -1  10   21.19    3.78
   2  -1  10   24.81    2.42
   2  -1  11  677.21   21.20
   2  -1  11  711.68   21.43
   2  -1  11  666.83   25.85
   2  -1  11  703.37   20.75
   2  -1  11  688.02   20.22
   2  -1  11  673.64   26.72
   2  -1  11  677.67   20.33
   2  -1  12  598.59   19.59
   2  -1  12  617.43   19.74
   2  -1  12  634.88   19.56
   2  -1  12  627.60   25.05
   2  -1  12  607.14   19.50
   2  -1  12  643.25   19.24
   2  -1  12  644.64   19.62
  -2   1 -12  615.20   26.25
  -2   1 -13    5.93    2.59
   2  -1  13    8.10    2.55
   2  -1  14   85.39    4.83
   2  -1  14   96.66    5.14
   2  -1  14   90.15    4.92
   2  -1  14  102.85    5.43
   2  -1  14   99.99    5.24
   2  -1  14   99.93    4.88
   2  -1  15  363.48   11.76
   2  -1  15  363.09   12.13
   2  -1  15  374.16   12.01
   2  -1  15  378.47   11.73
   2  -1  16  275.75    8.77
   2  -1  16  280.28    8.54
   2  -1  16  260.95    8.26
  -2   0  18   65.13    3.03
  -2   0  18   58.89    2.97
  -2   0  18   56.10    2.92
  -2   0  17   52.20    3.12
  -2   0  17   46.65    3.05
  -2   0  17   47.21    2.65
  -2   0  17   39.93    2.66
  -2   0  17   41.51    2.83
  -2   0  16  378.72   12.36
  -2   0  16  363.84   11.72
  -2   0  16  360.12   12.21
  -2   0  15  849.65   31.62
  -2   0  14  366.23   12.50
  -2   0  14  335.58   16.37
  -2   0  14  320.64   17.47
  -2   0  14  348.58   12.44
  -2   0  13    9.94    1.82
  -2   0  13   12.53    1.96
  -2   0  13   12.18    2.96
  -2   0  13   16.52    3.72
  -2   0  12  509.42   15.90
  -2   0  12  494.10   15.47
  -2   0  12  490.18   15.84
  -2   0  12  516.42   20.95
  -2   0  12  493.55   21.81
  -2   0  11 1174.69   31.95
  -2   0  11 1167.45   31.98
  -2   0  11 1199.93   32.48
  -2   0  11 1167.98   32.24
  -2   0  11 1176.98   32.20
  -2   0  11 1221.78   32.48
   2   0 -11 1144.82   36.30
  -2   0  11 1264.58   39.89
  -2   0  11 1201.25   38.35
  -2   0  11 1219.09   32.60
  -2   0  10  206.73    7.63
  -2   0  10  198.00    7.57
  -2   0  10  203.56    7.52
  -2   0  10  201.30    7.66
  -2   0  10  189.44   11.12
  -2   0  10  204.37   11.83
  -2   0  10  197.68    7.91
  -2   0  10  194.18    7.34
  -2   0   9  202.47    7.72
  -2   0   9  194.61    6.95
  -2   0   9  198.39    7.10
  -2   0   9  188.53    7.00
   2   0  -9  185.29    9.45
  -2   0   9  201.47    7.15
  -2   0   9  183.78    6.74
   2   0  -8   21.22    2.76
  -2   0   7  761.04   21.35
   2   0  -7  696.51   18.50
   2   0  -7  747.78   22.10
  -2   0   6 1372.54   35.93
   2   0  -6 1328.51   34.26
  -2   0   6 1284.95   35.04
   2   0  -6 1363.88   36.67
  -2   0   5    1.33    0.59
   2   0  -5    1.27    0.93
  -2   0   4  344.09   10.49
   2   0  -4  352.28   11.28
  -2   0   3 1310.39   33.58
   2   0  -2   70.88    3.43
  -2   0   2   75.38    3.09
  -2   0   1  176.82    5.61
   2   0  -1  174.35    5.84
  -2   0   0  569.97   15.19
   2   0   0  530.52   15.58
   2   0   1 4115.46  104.80
   2   0   1 4289.22  105.40
  -2   0  -1 4357.38  105.18
   2   0   2  215.43    7.80
   2   0   2  223.04    8.01
   2   0   3   10.20    1.60
   2   0   3    1.75    1.02
   2   0   4    2.57    1.12
   2   0   4    2.10    0.69
   2   0   5 1194.94   33.80
   2   0   5 1117.63   34.90
   2   0   6 1010.20   30.83
   2   0   6 1007.61   32.49
   2   0   7   53.37    3.38
   2   0   7   51.21    3.12
   2   0   7   51.05    3.13
   2   0   7   54.24    3.29
   2   0   7   55.40    4.98
   2   0   8   15.50    1.81
   2   0   8   18.85    2.04
   2   0   8   17.22    2.15
   2   0   8   18.56    2.05
   2   0   8   15.57    1.87
   2   0   8   17.36    3.42
   2   0   8   16.53    2.89
   2   0   9  284.38   10.43
   2   0   9  313.32   10.70
   2   0   9  305.27   10.99
   2   0   9  312.13   10.78
   2   0   9  318.03   10.89
   2   0   9  317.69   16.10
   2   0   9  299.15   14.17
   2   0  10  375.54   12.64
   2   0  10  360.53   12.74
   2   0  10  378.98   18.43
   2   0  10  390.07   13.48
   2   0  10  370.45   13.01
   2   0  10  366.80   12.34
   2   0  10  358.52   12.40
   2   0  10  382.35   12.58
   2   0  11  323.79   11.32
   2   0  11  301.57   11.04
   2   0  11  310.26   16.58
   2   0  11  329.51   11.75
   2   0  11  321.37   12.03
   2   0  11  332.53   12.05
   2   0  11  299.26   11.55
   2   0  11  318.33   11.25
   2   0  11  323.46   11.30
   2   0  12  101.78    5.75
   2   0  12  102.12    5.73
   2   0  12  114.44    6.26
   2   0  12  115.63    6.18
   2   0  12   93.24    8.14
   2   0  12   92.55    8.38
   2   0  12  110.55    5.53
   2   0  12  105.58    5.41
   2   0  12  110.77    5.50
   2   0  12  109.78    5.97
   2   0  13  292.02   15.23
  -2   0 -13  291.81   16.16
   2   0  14  527.33   16.76
   2   0  14  545.69   16.07
   2   0  14  530.63   16.56
   2   0  14  528.59   16.63
   2   0  14  545.86   16.97
   2   0  14  528.14   17.02
   2   0  15   94.48    4.59
   2   0  15  102.36    4.66
   2   0  15   93.06    4.69
   2   0  15   91.73    4.68
   2   0  16   10.64    1.23
   2   0  16   11.49    1.37
   2   0  16   14.10    1.42
  -2  -1  18  247.34    7.80
  -2  -1  18  266.82    7.86
  -2  -1  18  243.73    7.57
  -2  -1  17  605.84   17.49
  -2  -1  17  608.89   17.63
  -2  -1  17  636.44   17.16
  -2  -1  17  636.84   17.67
  -2  -1  16  442.16   13.64
  -2  -1  16  427.86   13.48
  -2  -1  16  426.88   13.98
  -2  -1  16  440.56   14.00
  -2  -1  15    0.99    1.68
  -2  -1  14  399.31   19.23
  -2  -1  14  359.70   13.07
  -2  -1  14  387.24   13.16
   2   1 -13 1087.06   29.98
  -2  -1  13 1058.84   35.60
  -2  -1  13 1080.30   38.23
  -2  -1  13 1103.86   30.95
  -2  -1  13 1112.29   30.82
  -2  -1  12  632.24   18.48
   2   1 -12  568.80   21.91
  -2  -1  12  597.11   23.07
  -2  -1  12  595.35   17.96
  -2  -1  12  584.68   18.41
  -2  -1  12  604.96   22.84
  -2  -1  12  614.32   24.93
  -2  -1  11    0.45    1.35
  -2  -1  11    0.73    1.01
  -2  -1  11    1.62    1.00
   2   1 -11    0.69    1.47
  -2  -1  11    0.25    1.19
  -2  -1  11    2.26    1.17
  -2  -1  11    3.12    1.12
  -2  -1  11    1.45    0.93
  -2  -1  11    0.77    1.31
  -2  -1  10  236.86    8.65
  -2  -1  10  224.99    8.22
  -2  -1  10  211.31    7.76
  -2  -1  10  215.25    7.91
  -2  -1  10  211.60    7.91
  -2  -1  10  218.87    8.09
  -2  -1  10  198.16    7.52
  -2  -1   9  698.36   19.78
  -2  -1   9  762.39   20.44
   2   1  -9  654.03   23.72
  -2  -1   9  715.85   20.12
  -2  -1   9  721.95   19.97
  -2  -1   9  731.78   21.07
  -2  -1   9  756.04   20.92
  -2  -1   9  708.33   20.18
  -2  -1   8   40.48    3.69
   2   1  -8   28.05    3.29
  -2  -1   7    2.61    1.18
   2   1  -7    2.55    0.80
   2   1  -7    4.05    1.37
   2   1  -6  309.70   11.35
   2   1  -6  307.51    9.57
  -2  -1   6  326.26   11.29
  -2  -1   5  163.10    6.87
   2   1  -5  166.58    6.16
   2   1  -5  171.54    6.18
  -2  -1   5  157.11    5.05
   2   1  -5  168.93    7.20
   2   1  -4  277.87    9.42
  -2  -1   4  250.35    8.82
   2   1  -4  259.18    8.64
  -2  -1   3    2.60    0.88
   2   1  -3    1.70    0.75
   2   1  -2   92.19    4.14
   2   1  -2  101.02    4.45
   2   1  -1 1232.56   31.75
  -2  -1   1 1234.64   30.88
   2   1   0  190.09    6.08
   2   1   0  188.49    7.02
   2   1   1    1.27    0.65
   2   1   1    1.12    0.81
   2   1   1    1.60    0.86
   2   1   2    4.39    1.09
   2   1   2    4.38    1.18
   2   1   2    4.60    0.96
   2   1   3  537.71   15.54
   2   1   3  534.42   16.22
   2   1   3  525.43   15.50
   2   1   3  559.10   17.25
   2   1   4  302.78   10.95
   2   1   4  302.07    9.72
   2   1   4  305.52   12.20
   2   1   5  402.45   14.29
   2   1   5  420.76   16.18
   2   1   6    7.51    1.84
   2   1   6   10.35    2.44
   2   1   7  168.50    8.77
   2   1   7  158.58    6.38
   2   1   7  175.73    6.52
   2   1   7  172.27    6.74
   2   1   8  407.34   13.30
   2   1   8  422.46   13.58
   2   1   8  418.83   13.31
   2   1   8  430.51   19.10
   2   1   8  423.88   13.23
   2   1   8  414.63   13.20
   2   1   8  440.05   14.07
   2   1   9  161.11   11.22
   2   1   9  175.43    7.47
   2   1   9  168.21    7.13
   2   1   9  177.08    7.10
   2   1   9  169.30    7.34
   2   1   9  172.18    7.03
   2   1   9  175.41    7.55
   2   1   9  175.76    7.26
   2   1  10   49.08    3.65
   2   1  10   40.04    3.41
   2   1  10   39.94    3.33
   2   1  10   48.38    3.77
   2   1  10   38.58    5.52
   2   1  10   45.64    3.29
   2   1  10   44.92    3.53
   2   1  10   46.65    3.30
   2   1  10   47.61    3.48
   2   1  11  295.40   10.85
   2   1  11  287.05   11.22
   2   1  11  288.10   11.07
   2   1  11  281.97   10.86
   2   1  11  293.68   10.33
   2   1  11  288.97   15.91
   2   1  11  269.07   14.91
   2   1  11  288.06   10.63
   2   1  11  267.72   10.06
   2   1  11  265.83   10.29
   2   1  12  518.36   15.95
   2   1  12  496.24   16.43
   2   1  12  500.76   16.68
   2   1  12  509.44   16.80
   2   1  12  513.66   16.31
   2   1  12  546.47   17.35
   2   1  12  504.34   16.91
   2   1  12  473.98   21.31
   2   1  12  469.54   21.78
   2   1  13  103.76    5.10
   2   1  13  114.10    5.51
   2   1  13  106.22    8.62
  -2  -1 -13   93.09    8.77
   2   1  14    3.41    1.19
   2   1  14    2.43    1.20
   2   1  14    3.55    1.22
   2   1  14    2.80    1.19
   2   1  14    3.95    1.47
   2   1  14    2.16    1.04
   2   1  15   59.26    3.39
   2   1  15   62.98    3.75
   2   1  15   57.90    3.48
   2   1  15   61.89    3.66
   2   1  16   24.58    1.71
   2   1  16   24.39    1.87
  -2  -2  18  169.55    5.61
  -2  -2  18  163.73    5.60
  -2  -2  18  185.78    6.10
  -2  -2  18  170.96    6.06
  -2  -2  18  167.59    5.83
  -2  -2  17   42.11    2.84
  -2  -2  17   42.13    2.70
  -2  -2  17   43.81    2.90
  -2  -2  16   99.20    5.03
  -2  -2  16   90.65    4.90
  -2  -2  16   97.59    4.81
  -2  -2  15  630.33   25.34
  -2  -2  14  571.69   24.07
  -2  -2  14  556.27   17.65
   2   2 -14  551.57   16.75
  -2  -2  14  565.81   17.96
  -2  -2  13  174.27    7.70
  -2  -2  13  166.52   10.90
  -2  -2  13  174.89   11.81
   2   2 -13  158.62    6.88
  -2  -2  13  175.17    7.54
   2   2 -12   58.89    5.77
  -2  -2  12   73.32    6.86
  -2  -2  12   58.97    3.84
  -2  -2  12   49.61    3.67
  -2  -2  12   62.08    5.57
  -2  -2  12   61.61    6.67
  -2  -2  12   53.82    3.85
  -2  -2  11  418.33   13.63
  -2  -2  11  406.00   13.31
  -2  -2  11  418.52   13.56
  -2  -2  11  400.48   16.57
  -2  -2  11  416.15   18.82
   2   2 -11  406.23   17.46
  -2  -2  10  269.37    9.57
  -2  -2  10  285.78   10.24
  -2  -2  10  286.61    9.90
   2   2 -10  257.04   13.06
  -2  -2  10  282.16   10.10
  -2  -2  10  281.56    9.62
  -2  -2   9   94.08    4.40
  -2  -2   9   92.02    6.66
  -2  -2   9   94.17    4.48
  -2  -2   9  100.17    4.71
  -2  -2   9  101.65    5.12
  -2  -2   9  102.97    5.11
  -2  -2   8  117.00    5.54
   2   2  -8  123.42    7.55
  -2  -2   8  117.64    7.20
  -2  -2   8  117.42    4.87
   2   2  -7   67.21    4.97
   2   2  -7   56.26    3.78
  -2  -2   7   64.37    4.90
   2   2  -6  375.93   13.64
  -2  -2   6  379.83   13.68
   2   2  -6  363.46   12.42
   2   2  -5   16.42    1.91
   2   2  -5   18.09    2.29
  -2  -2   5   17.47    2.17
   2   2  -4  521.12   15.66
  -2  -2   4  519.34   15.94
   2   2  -4  517.21   16.25
   2   2  -3  108.80    5.01
  -2  -2   3  106.85    4.87
   2   2  -3   98.71    4.84
   2   2  -2    9.67    1.56
   2   2  -2   10.91    0.86
   2   2  -2   12.67    1.54
   2   2  -2    9.40    1.49
   2   2  -1  185.29    6.51
  -2  -2   1  187.16    4.96
   2   2   0   83.33    3.42
  -2  -2   0   80.54    2.94
   2   2   0   84.93    4.30
   2   2   0   83.64    4.30
   2   2   1   46.08    3.09
   2   2   1   44.60    2.99
   2   2   1   47.13    3.17
   2   2   1   44.88    1.92
   2   2   2   56.70    3.55
   2   2   2   55.11    3.11
   2   2   2   59.28    3.78
   2   2   3    4.59    1.06
   2   2   3    5.47    1.29
   2   2   3    5.64    1.65
   2   2   4   13.97    1.82
   2   2   4   16.43    2.11
   2   2   4   17.38    2.64
   2   2   5  124.34    6.23
   2   2   5  134.92    8.06
   2   2   6   35.69    3.29
   2   2   6   25.37    3.76
   2   2   6   28.76    2.24
   2   2   6   35.68    2.53
   2   2   7    2.34    0.93
   2   2   7    1.89    0.92
   2   2   7    1.65    0.94
   2   2   7    0.84    0.75
   2   2   7    1.70    0.93
   2   2   7    4.12    1.11
   2   2   7    0.67    0.75
   2   2   7    1.22    1.46
   2   2   8   15.95    3.35
   2   2   8   15.37    1.90
   2   2   8   15.72    1.89
   2   2   8   14.23    1.93
   2   2   8   16.94    1.88
   2   2   8   15.91    1.98
   2   2   8   13.53    1.71
   2   2   8   21.67    2.16
   2   2   8   15.98    1.93
   2   2   9   34.31    2.73
   2   2   9   37.67    3.31
   2   2   9   35.23    2.94
   2   2   9   31.66    2.62
   2   2   9   34.80    2.91
   2   2   9   30.58    2.74
   2   2   9   30.14    2.81
   2   2   9   31.05    2.93
   2   2   9   32.57    4.96
   2   2  10   73.48    4.70
   2   2  10   78.04    4.42
   2   2  10   81.63    4.76
   2   2  10   73.02    7.13
   2   2  10   69.08    7.41
   2   2  10   75.88    4.84
   2   2  10   83.38    4.82
   2   2  10   77.83    4.84
   2   2  10   75.03    4.29
   2   2  10   86.86    4.88
   2   2  11   33.72    3.42
   2   2  11   36.43    3.38
   2   2  11   31.21    2.96
   2   2  11   35.08    5.26
   2   2  11   32.96    4.93
   2   2  11   34.61    2.88
   2   2  11   31.32    2.96
   2   2  11   27.66    2.93
   2   2  11   31.73    3.15
   2   2  11   37.03    3.40
   2   2  11   36.84    3.32
   2   2  12   85.85    5.19
   2   2  12   75.73    7.66
   2   2  12   66.50    6.98
   2   2  12   90.48    5.14
   2   2  12   87.39    5.46
   2   2  12   84.37    5.26
   2   2  12   88.52    5.08
   2   2  12   83.76    5.23
   2   2  13   35.29    3.04
   2   2  13   33.01    4.90
   2   2  14   41.05    2.96
   2   2  14   40.92    3.38
   2   2  14   37.80    2.94
   2   2  14   38.27    3.13
   2   2  14   39.99    3.14
   2   2  15    4.81    1.36
   2   2  15    7.62    1.39
   2   2  15    6.71    1.20
   2   2  15    7.04    1.32
   2   2  16    6.56    0.92
   2   2  16    8.13    1.15
  -2  -3  18   31.85    2.11
  -2  -3  18   29.45    1.94
  -2  -3  18   31.20    1.88
  -2  -3  18   33.80    2.10
  -2  -3  17  114.54    4.90
  -2  -3  17  119.43    5.12
  -2  -3  17  109.42    4.95
  -2  -3  16   92.91    4.72
  -2  -3  16   96.00    4.86
  -2  -3  16   90.62    4.85
  -2  -3  15   31.90    4.69
   2   3 -14   12.18    1.71
  -2  -3  14   12.11    2.94
  -2  -3  14    9.91    1.80
  -2  -3  14    9.43    2.87
  -2  -3  14   13.48    1.96
  -2  -3  13  256.66    9.91
  -2  -3  13  268.67   14.64
  -2  -3  13  259.35   14.67
   2   3 -13  252.64    9.40
  -2  -3  13  247.90   10.03
  -2  -3  12    7.65    2.35
  -2  -3  12    9.20    2.74
  -2  -3  12    5.26    1.42
   2   3 -12    7.72    2.39
  -2  -3  12    5.83    1.51
  -2  -3  12    4.35    1.37
   2   3 -12    6.09    1.39
   2   3 -11   -0.80    1.35
  -2  -3  11    0.48    0.99
  -2  -3  11    0.95    1.07
  -2  -3  11    1.83    0.96
  -2  -3  10  153.17    6.84
   2   3 -10  144.00    9.45
  -2  -3  10  164.86    7.07
  -2  -3  10  155.99    6.72
  -2  -3  10  149.71    6.34
  -2  -3   9   16.81    1.78
  -2  -3   9   17.47    1.78
  -2  -3   9   18.84    2.20
  -2  -3   9   18.60    2.14
  -2  -3   8   83.03    4.49
  -2  -3   8   82.20    4.57
  -2  -3   8   79.89    3.75
  -2  -3   8   84.53    6.31
   2   3  -8   76.05    6.09
  -2  -3   8   81.25    3.89
   2   3  -7   49.03    4.58
  -2  -3   7   52.98    4.73
   2   3  -7   48.49    3.97
   2   3  -6  413.40   15.29
  -2  -3   6  404.16   15.07
   2   3  -6  389.07   14.45
  -2  -3   5   48.99    3.99
   2   3  -5   45.61    3.91
   2   3  -5   52.60    4.07
   2   3  -4   30.06    2.93
   2   3  -4   27.73    2.81
  -2  -3   4   27.35    2.71
   2   3  -4   27.07    2.87
   2   3  -3  294.66   10.57
  -2  -3   3  281.23   10.20
   2   3  -3  289.50   10.75
   2   3  -2   67.27    3.96
  -2  -3   2   72.41    4.01
   2   3  -2   74.37    4.53
   2   3  -1 2362.91   58.05
   2   3  -1 2222.73   58.59
   2   3   0  608.70   17.38
   2   3   0  595.71   16.77
   2   3   0  599.41   18.67
   2   3   1   90.30    4.74
   2   3   1   81.60    4.96
   2   3   2  784.87   23.84
   2   3   2  830.74   24.72
   2   3   2  842.74   24.54
   2   3   3  219.29    9.61
   2   3   3  215.57    9.32
   2   3   4  700.92   22.30
   2   3   4  685.35   19.33
   2   3   5   58.58    5.31
   2   3   5   56.68    3.67
   2   3   6  358.05   11.81
   2   3   6  393.03   11.82
   2   3   6  394.54   11.92
   2   3   6  399.60   12.19
   2   3   6  375.60   11.98
   2   3   7   96.36    4.64
   2   3   7   92.25    4.68
   2   3   7  105.59    5.07
   2   3   7  101.07    4.89
   2   3   7  106.51    5.40
   2   3   7   93.23    7.85
   2   3   7  106.05    4.78
   2   3   7   95.56    4.47
   2   3   7   91.56    4.75
   2   3   8   20.15    2.24
   2   3   8   19.37    2.27
   2   3   8   22.82    2.31
   2   3   8   16.55    3.61
   2   3   8   16.74    1.99
   2   3   8   20.66    2.26
   2   3   8   15.71    1.94
   2   3   8   17.67    1.96
   2   3   9    2.24    1.89
   2   3   9    3.37    1.25
   2   3   9    5.45    1.36
   2   3   9    4.51    1.55
   2   3   9    2.18    0.92
   2   3   9    1.03    1.74
   2   3   9    4.14    1.35
   2   3   9    3.95    1.29
   2   3   9    3.90    1.31
   2   3   9    4.69    1.37
   2   3   9    4.10    1.15
   2   3  10   23.41    2.66
   2   3  10   24.34    2.62
   2   3  10   32.13    3.17
   2   3  10   27.18    4.67
   2   3  10   26.33    2.70
   2   3  10   33.62    3.09
   2   3  10   25.15    2.48
   2   3  10   27.49    4.43
   2   3  10   24.59    2.80
   2   3  11    5.38    1.54
   2   3  11    3.38    1.53
   2   3  11    3.33    1.47
   2   3  11    2.76    2.07
   2   3  11    4.50    1.58
   2   3  11    3.88    1.16
   2   3  11    5.00    1.68
   2   3  11    6.13    1.56
   2   3  11    0.50    1.12
   2   3  11    3.66    1.64
   2   3  12  250.92    9.95
   2   3  12  254.28   10.61
   2   3  12  253.82   10.17
   2   3  12  260.40   10.20
   2   3  12  266.72   10.46
   2   3  12  276.68   10.29
   2   3  12  263.78   14.59
   2   3  12  264.51   15.22
   2   3  13  279.89   10.78
   2   3  13  269.58   10.39
   2   3  13  284.06   10.32
   2   3  13  266.78   10.29
   2   3  13  274.58   10.13
   2   3  14   47.64    3.57
   2   3  14   45.35    3.33
   2   3  14   48.02    3.45
   2   3  14   53.17    3.38
   2   3  14   51.25    3.36
   2   3  15   18.08    2.02
   2   3  15   14.47    1.57
   2   3  15   16.08    1.81
   2   3  16   79.41    3.22
   2   3  16   93.92    3.72
  -2  -4  18    0.73    0.57
  -2  -4  18    0.19    0.49
  -2  -4  18    0.53    0.52
  -2  -4  17   20.57    1.91
  -2  -4  17   19.33    1.88
  -2  -4  17   22.07    1.90
  -2  -4  17   16.37    1.41
  -2  -4  16   16.06    2.06
  -2  -4  16   13.85    1.82
  -2  -4  16   15.06    1.88
  -2  -4  15    1.52    1.13
  -2  -4  15    1.33    0.99
   2   4 -15    1.05    0.85
  -2  -4  15    1.38    0.95
   2   4 -14    1.82    1.00
  -2  -4  14    4.25    2.20
  -2  -4  14    1.95    1.46
  -2  -4  14    2.54    1.33
  -2  -4  14    1.79    1.12
  -2  -4  13  116.59    5.85
  -2  -4  13  103.13    9.05
   2   4 -13  112.25    5.56
  -2  -4  13  117.37    6.16
  -2  -4  13  112.28    9.14
  -2  -4  12  199.73    8.17
  -2  -4  12  210.83    8.77
  -2  -4  12  199.36   12.74
  -2  -4  12  204.49   12.55
   2   4 -12  199.84    8.11
  -2  -4  12  203.71    8.52
   2   4 -11   63.45    6.39
   2   4 -11   63.57    3.95
  -2  -4  11   68.88    4.37
  -2  -4  11   64.58    3.97
  -2  -4  11   71.61    4.43
  -2  -4  10   37.52    3.15
  -2  -4  10   31.41    2.57
   2   4 -10   29.55    2.61
  -2  -4  10   32.17    4.47
   2   4 -10   33.71    4.55
  -2  -4  10   32.31    2.89
  -2  -4   9  167.74    6.59
  -2  -4   9  180.05    7.63
   2   4  -9  169.54   10.22
  -2  -4   9  178.96   10.60
  -2  -4   9  176.92    7.33
  -2  -4   8  460.30   14.82
  -2  -4   8  474.06   14.57
  -2  -4   8  447.41   13.46
  -2  -4   7  152.85    8.98
   2   4  -7  151.03    8.80
   2   4  -6  318.86   13.19
  -2  -4   6  324.54   13.29
   2   4  -5  708.41   23.94
  -2  -4   5  704.44   23.36
   2   4  -5  768.91   23.81
   2   4  -4  359.83   14.06
  -2  -4   4  342.58   12.80
   2   4  -4  332.08   12.92
   2   4  -3   27.78    3.36
  -2  -4   3   26.62    2.75
   2   4  -3   23.11    2.73
   2   4  -2  498.61   17.58
   2   4  -2  478.41   15.85
  -2  -4   2  514.70   16.00
   2   4  -1  467.82   16.76
  -2  -4   1  454.07   14.77
   2   4  -1  459.44   14.50
   2   4   0   33.71    2.71
   2   4   0   29.08    2.24
   2   4   1   62.75    4.05
   2   4   1   61.87    4.17
   2   4   1   66.26    5.24
   2   4   2  113.69    6.15
   2   4   2  120.40    6.25
   2   4   2  102.85    6.96
   2   4   3   17.56    2.52
   2   4   3   17.43    2.51
   2   4   3   12.46    2.55
   2   4   4  103.84    6.57
   2   4   4   96.28    6.55
   2   4   4   92.70    6.61
   2   4   5  435.17   13.24
   2   4   5  459.57   13.42
   2   4   5  455.97   13.59
   2   4   5  442.80   13.32
   2   4   6  390.18   12.14
   2   4   6  402.40   12.29
   2   4   6  394.57   12.30
   2   4   6  393.99   12.58
   2   4   6  390.14   12.35
   2   4   6  381.82   11.81
   2   4   6  404.08   12.57
   2   4   6  392.20   13.42
   2   4   6  371.94   16.25
   2   4   6  393.15   17.07
   2   4   7  702.71   21.09
   2   4   7  696.12   20.46
   2   4   7  711.66   20.10
   2   4   7  705.16   20.51
   2   4   7  699.40   20.00
   2   4   7  709.69   20.21
   2   4   7  685.03   20.21
   2   4   7  683.23   19.60
   2   4   7  666.87   20.10
   2   4   7  713.96   25.67
   2   4   7  666.47   26.00
   2   4   8  183.36    8.26
   2   4   8  172.35    7.03
   2   4   8  180.75    7.23
   2   4   8  174.50    7.56
   2   4   8  174.06    7.13
   2   4   8  168.67    7.21
   2   4   8  177.80   11.05
   2   4   8  175.04   11.58
   2   4   8  172.80    7.38
   2   4   8  168.55    7.45
   2   4   8  172.12    7.60
   2   4   8  167.74    6.81
   2   4   9   60.19    4.01
   2   4   9   66.32    4.41
   2   4   9   63.05    3.93
   2   4   9   62.77    4.21
   2   4   9   59.32    3.75
   2   4   9   69.57    4.71
   2   4   9   59.93    6.48
   2   4   9   60.83    6.90
   2   4   9   70.25    4.38
   2   4   9   60.43    4.05
   2   4  10   14.13    2.14
   2   4  10   20.76    2.40
   2   4  10   21.89    2.32
   2   4  10   17.49    2.37
   2   4  10   19.38    2.61
   2   4  10   19.61    2.57
   2   4  10   17.96    3.67
   2   4  10   18.62    2.28
   2   4  10   13.84    3.50
   2   4  11  498.41   22.04
   2   4  11  489.13   22.62
   2   4  11  502.02   16.93
   2   4  11  510.48   16.70
   2   4  11  496.12   16.59
   2   4  11  519.12   16.35
   2   4  11  487.60   15.58
   2   4  11  478.94   16.04
   2   4  11  486.36   16.30
   2   4  12  163.51   11.52
   2   4  12  143.79   10.44
   2   4  13   15.12    2.03
   2   4  13   18.98    2.35
   2   4  13   14.80    2.26
   2   4  13   15.70    2.01
   2   4  13   19.65    2.36
   2   4  14  128.65    5.87
   2   4  14  138.19    6.18
   2   4  14  121.33    5.48
   2   4  14  131.91    5.78
   2   4  15  288.10    9.36
   2   4  15  279.89    8.96
   2   4  15  292.85    9.61
   2   4  16  196.50    6.24
  -2  -5  18   16.88    1.34
  -2  -5  18   15.79    1.29
  -2  -5  17   13.14    1.52
  -2  -5  17   11.82    1.45
  -2  -5  16  110.42    5.11
  -2  -5  16  106.21    5.15
  -2  -5  16  112.13    5.19
   2   5 -15  233.81    8.52
  -2  -5  15  243.02    9.17
  -2  -5  15  253.57    9.49
  -2  -5  15  252.76    9.28
  -2  -5  14  187.94   11.47
  -2  -5  14  166.35   11.63
  -2  -5  14  184.68    7.81
  -2  -5  13    6.95    2.28
   2   5 -13    5.07    1.42
  -2  -5  13    4.90    1.52
  -2  -5  13    3.72    2.25
  -2  -5  13    4.83    1.30
   2   5 -12  284.24   10.34
  -2  -5  12  276.14   14.91
  -2  -5  12  274.78   10.23
  -2  -5  12  282.00   10.78
  -2  -5  12  281.56   10.86
  -2  -5  12  288.06   16.07
  -2  -5  11  229.69    8.72
  -2  -5  11  240.97    9.44
   2   5 -11  218.96    8.19
   2   5 -11  225.41    8.80
  -2  -5  11  236.12    9.38
  -2  -5  10  139.46    6.78
  -2  -5  10  134.19    5.99
   2   5 -10  143.96    6.32
  -2  -5  10  141.51   10.00
   2   5 -10  150.20   10.03
   2   5  -9   58.29    5.86
  -2  -5   9   56.43    6.05
   2   5  -9   49.05    3.31
  -2  -5   9   53.47    3.85
  -2  -5   9   46.87    3.06
  -2  -5   9   47.54    3.42
   2   5  -8    8.30    1.43
  -2  -5   8    8.78    1.30
  -2  -5   8    6.94    1.43
   2   5  -8    8.54    2.38
  -2  -5   8    8.66    1.69
  -2  -5   8    3.57    2.06
   2   5  -7  138.81    5.70
  -2  -5   7  127.64    6.31
   2   5  -6   22.17    3.29
  -2  -5   6   28.16    3.70
   2   5  -6   24.11    3.72
  -2  -5   5    6.54    1.90
   2   5  -5    4.71    1.63
   2   5  -5    6.04    2.12
  -2  -5   4    1.47    1.14
   2   5  -4    2.48    1.37
   2   5  -3  115.28    6.62
  -2  -5   3  109.23    6.25
   2   5  -3  107.98    7.75
   2   5  -2   82.20    5.08
  -2  -5   2   76.73    4.93
   2   5  -2   75.02    6.41
   2   5  -1  126.92    6.14
  -2  -5   1  129.35    6.45
   2   5  -1  121.62    8.25
   2   5   0   65.89    4.35
   2   5   0   62.41    5.94
   2   5   1    2.47    1.12
   2   5   1   17.10    3.31
   2   5   2   75.81    5.23
   2   5   2   74.27    5.19
   2   5   2   63.47    6.18
   2   5   3    0.25    1.15
   2   5   3    0.74    1.56
   2   5   3    1.52    1.21
   2   5   4    1.73    0.79
   2   5   4    2.73    1.49
   2   5   5  765.32   22.14
   2   5   5  745.24   20.73
   2   5   5  714.48   20.32
   2   5   5  715.92   25.05
   2   5   5  704.93   25.22
   2   5   5  730.03   20.35
   2   5   5  725.85   20.33
   2   5   5  712.93   20.50
   2   5   5  696.64   20.38
   2   5   5  726.46   20.14
   2   5   6  763.74   21.61
   2   5   6  703.33   21.62
   2   5   6  759.36   21.37
   2   5   6  820.94   23.14
   2   5   6  716.22   21.67
   2   5   6  779.01   21.54
   2   5   6  799.05   27.18
   2   5   6  752.07   27.30
   2   5   6  770.34   21.56
   2   5   6  738.15   22.11
   2   5   6  768.73   21.55
   2   5   7   68.57    3.95
   2   5   7   75.86    4.44
   2   5   7   64.31    4.53
   2   5   7   63.90    3.80
   2   5   7   63.42    4.41
   2   5   7   57.01    3.88
   2   5   7   69.71    3.95
   2   5   7   55.24    6.22
   2   5   7   64.27    6.39
   2   5   7   62.09    3.86
   2   5   7   62.43    3.55
   2   5   7   61.28    3.80
   2   5   8  146.32    6.28
   2   5   8  131.57    6.53
   2   5   8  147.28    7.28
   2   5   8  140.17    6.26
   2   5   8  133.97    6.67
   2   5   8  143.09    6.29
   2   5   8  131.77    5.84
   2   5   8  129.95    6.30
   2   5   8  133.83    6.14
   2   5   8  124.13    9.91
   2   5   8  134.61    9.84
   2   5   8  124.20    6.20
   2   5   9  696.31   21.35
   2   5   9  713.37   21.31
   2   5   9  749.30   21.74
   2   5   9  695.03   20.76
   2   5   9  728.55   21.86
   2   5   9  706.60   22.13
   2   5   9  683.90   20.88
   2   5   9  725.90   21.24
   2   5   9  666.70   28.26
   2   5   9  701.16   27.65
   2   5  10  452.14   15.49
   2   5  10  465.89   15.47
   2   5  10  467.68   15.48
   2   5  10  455.67   15.80
   2   5  10  471.81   16.15
   2   5  10  468.20   14.84
   2   5  10  479.45   15.11
   2   5  10  498.68   15.62
   2   5  10  465.98   21.45
   2   5  10  465.87   22.07
   2   5  11  128.02    9.94
   2   5  11  111.13    9.66
   2   5  11  114.68    6.49
   2   5  11  115.82    6.03
   2   5  11  110.83    5.79
   2   5  11  117.65    5.67
   2   5  11  122.24    6.48
   2   5  11  115.36    6.23
   2   5  11  127.03    6.23
   2   5  11  114.09    6.04
   2   5  12  265.09   10.14
   2   5  12  275.20   15.52
   2   5  13  312.20   11.20
   2   5  13  328.37   11.33
   2   5  13  318.60   11.59
   2   5  13  314.49   10.89
   2   5  14  322.82   10.77
   2   5  14  328.90   10.76
   2   5  14  320.78   11.04
   2   5  14  325.45   10.46
   2   5  15   68.90    3.36
   2   5  15   66.73    3.08
   2   5  15   70.20    3.54
  -2  -6  18   55.73    2.35
  -2  -6  17  257.00    8.53
  -2  -6  17  278.64    8.68
   2   6 -16   93.61    3.91
  -2  -6  16  103.32    4.78
  -2  -6  16   97.09    4.71
   2   6 -15    2.76    1.00
  -2  -6  15    1.22    1.05
  -2  -6  15    0.67    0.99
  -2  -6  15   -0.29    0.91
  -2  -6  14  260.73   14.70
   2   6 -14  239.41    8.99
  -2  -6  13  609.60   18.77
  -2  -6  13  623.33   26.00
  -2  -6  13  613.00   18.59
  -2  -6  13  607.50   19.33
  -2  -6  13  577.43   23.40
   2   6 -13  602.92   18.55
   2   6 -12  243.65    9.29
  -2  -6  12  247.14   14.79
  -2  -6  12  235.35    9.70
  -2  -6  12  220.36   12.89
  -2  -6  12  229.76    9.48
  -2  -6  12  233.61    9.07
   2   6 -11   10.04    1.75
   2   6 -11    9.53    1.53
  -2  -6  11   10.35    1.93
  -2  -6  11    8.82    3.24
  -2  -6  11   10.61    1.74
   2   6 -10  175.89    7.49
  -2  -6  10  180.37    7.24
  -2  -6  10  184.60    8.00
  -2  -6  10  168.15   11.63
   2   6  -9   61.37    3.90
  -2  -6   9   76.71    7.34
  -2  -6   9   70.51    3.82
  -2  -6   9   69.51    4.49
   2   6  -8   11.32    2.75
   2   6  -8    9.72    1.61
  -2  -6   8    9.26    1.76
  -2  -6   8   10.27    2.82
  -2  -6   8   16.28    1.65
  -2  -6   7   11.45    1.37
  -2  -6   7   11.83    1.67
   2   6  -7   11.57    2.64
  -2  -6   7    8.20    2.46
  -2  -6   7   12.22    1.92
   2   6  -7   11.26    1.52
  -2  -6   6   10.72    1.85
   2   6  -6   14.23    1.66
   2   6  -5   95.87    7.02
   2   6  -5   94.93    7.81
   2   6  -5  108.69    4.53
   2   6  -4    4.74    1.73
   2   6  -4    5.57    2.46
  -2  -6   4    4.39    1.69
   2   6  -3   17.34    2.61
   2   6  -3   18.77    3.74
  -2  -6   3   18.26    2.73
   2   6  -2   27.38    4.61
  -2  -6   2   24.85    3.00
   2   6  -1   52.22    6.04
  -2  -6   1   55.52    4.32
   2   6   0  480.44   20.73
  -2  -6   0  479.52   16.47
   2   6   1  168.64   11.26
  -2  -6  -1  196.19    8.67
   2   6   2    8.37    2.07
  -2  -6  -2    6.05    1.50
   2   6   2    5.75    2.35
   2   6   3  136.50    5.44
   2   6   3  140.42    5.87
   2   6   3  138.69    5.69
   2   6   3  149.51    5.68
   2   6   4  217.35    8.80
   2   6   4  186.73   10.36
   2   6   4  204.86   10.68
   2   6   4  198.39    7.22
   2   6   4  192.82    7.38
   2   6   4  204.38    7.21
   2   6   4  198.70    7.96
   2   6   4  195.16    7.26
   2   6   5  159.64    7.25
   2   6   5  164.49    6.72
   2   6   5  163.09    6.58
   2   6   5  156.82    6.34
   2   6   5  161.65    6.53
   2   6   5  173.99    7.79
   2   6   5  166.35    7.44
   2   6   5  172.01    6.67
   2   6   5  169.75   10.14
   2   6   5  177.04   10.25
   2   6   6    1.65    1.35
   2   6   6    0.98    0.92
   2   6   6    1.66    1.05
   2   6   6    2.15    1.68
   2   6   6    1.33    0.88
   2   6   6    2.06    1.54
   2   6   6    1.22    0.86
   2   6   6    1.84    0.85
   2   6   6    5.99    1.49
   2   6   6    2.48    1.33
   2   6   6    1.52    1.01
   2   6   7   82.00    4.52
   2   6   7   88.90    4.71
   2   6   7   81.25    4.54
   2   6   7   92.73    5.06
   2   6   7   80.67    4.73
   2   6   7   84.13    4.65
   2   6   7   81.85    5.24
   2   6   7   66.17    6.89
   2   6   7   71.20    7.30
   2   6   7   86.06    5.25
   2   6   7   83.85    4.63
   2   6   8  233.41    9.12
   2   6   8  250.11    9.24
   2   6   8  227.04    9.13
   2   6   8  241.38    9.25
   2   6   8  242.78    9.90
   2   6   8  248.68    9.27
   2   6   8  240.96   10.12
   2   6   8  241.39    9.57
   2   6   8  228.95   13.76
   2   6   8  229.55   14.19
   2   6   8  233.48    9.26
   2   6   9  363.94   12.48
   2   6   9  336.20   11.96
   2   6   9  354.83   12.43
   2   6   9  340.67   18.24
   2   6   9  342.00   17.59
   2   6   9  359.46   12.34
   2   6   9  340.52   12.64
   2   6   9  347.84   12.67
   2   6   9  353.98   13.16
   2   6   9  350.89   12.09
   2   6  10  121.82    5.83
   2   6  10  120.92    6.60
   2   6  10  120.84    6.37
   2   6  10  121.25    6.65
   2   6  10  119.23    6.11
   2   6  10  123.15   10.18
   2   6  10  130.73   10.09
   2   6  10  117.65    5.81
   2   6  10  120.87    6.30
   2   6  10  126.60    6.25
   2   6  11  134.36    6.48
   2   6  11  121.71   10.24
   2   6  12  408.05   13.47
   2   6  12  414.17   14.10
   2   6  12  439.60   13.76
   2   6  12  403.88   13.75
   2   6  12  400.81   13.31
   2   6  12  411.51   14.12
   2   6  13  138.36    6.20
   2   6  13  136.51    6.37
   2   6  13  143.22    6.01
   2   6  13  142.64    6.37
   2   6  14    7.78    1.48
   2   6  14    6.74    1.35
   2   6  14    5.27    1.15
   2   6  14    6.79    1.09
   2   6  15   36.83    2.10
  -2  -7  17    2.04    0.71
   2   7 -17    2.93    0.63
  -2  -7  16  108.00    4.77
  -2  -7  16  111.90    4.80
   2   7 -16   95.50    3.90
   2   7 -15  227.44    8.11
  -2  -7  15  240.82    8.77
  -2  -7  15  233.38    8.82
   2   7 -14  245.21    9.20
  -2  -7  14  265.00    9.45
  -2  -7  14  257.35    9.92
  -2  -7  14  253.35    9.53
  -2  -7  13    7.82    1.72
  -2  -7  13   11.33    3.17
  -2  -7  13    7.97    1.66
  -2  -7  12   34.02    3.30
   2   7 -12   35.22    2.75
  -2  -7  12   33.67    3.16
  -2  -7  12   41.37    3.27
  -2  -7  12   36.97    3.06
  -2  -7  12   41.03    5.78
   2   7 -12   39.81    3.29
   2   7 -11  147.09    6.53
  -2  -7  11  151.33    6.69
   2   7 -11  151.10    6.99
  -2  -7  11  164.09    7.05
  -2  -7  11  145.53   11.29
  -2  -7  11  152.78    7.27
   2   7 -10   39.29    3.11
  -2  -7  10   38.34    3.40
  -2  -7  10   33.32    2.81
   2   7 -10   41.65    3.25
  -2  -7  10   39.60    3.08
  -2  -7   9   20.39    2.04
   2   7  -9   21.54    2.39
  -2  -7   9   17.05    2.36
  -2  -7   8  291.24    9.70
  -2  -7   8  306.04   11.00
  -2  -7   8  281.31   15.49
   2   7  -8  286.51   10.32
  -2  -7   7   81.20    3.86
   2   7  -7   85.60    4.46
   2   7  -7   81.50    4.21
  -2  -7   7   85.82    4.92
  -2  -7   7   77.62    7.33
   2   7  -6  112.67    5.14
   2   7  -6  109.11    5.25
  -2  -7   6  117.03    5.76
  -2  -7   6  106.55    8.39
   2   7  -5  355.13   11.15
   2   7  -5  346.29   11.77
  -2  -7   5  347.38   11.92
  -2  -7   5  321.39   15.49
   2   7  -4  258.97    9.73
   2   7  -4  263.62    8.75
  -2  -7   3   38.77    4.35
   2   7  -3   36.46    3.13
  -2  -7   2    2.25    1.23
   2   7  -2    2.45    1.39
  -2  -7   1  513.42   18.30
   2   7  -1  518.42   14.84
   2   7  -1  497.91   16.31
  -2  -7   0  731.58   24.34
   2   7   0  754.94   22.80
   2   7   0  799.89   21.31
  -2  -7  -1  113.80    6.67
   2   7   1  116.77    5.88
   2   7   1  119.45    4.95
   2   7   1  113.00    4.82
   2   7   2  127.17    5.20
  -2  -7  -2  107.14    6.59
   2   7   2  116.25    5.84
   2   7   2  123.41    5.29
   2   7   2  124.56    5.11
   2   7   3  650.68   18.95
   2   7   3  654.29   19.00
  -2  -7  -3  641.63   21.35
   2   7   3  670.17   18.90
   2   7   3  648.21   19.47
   2   7   3  629.51   18.69
   2   7   4  742.09   21.53
   2   7   4  741.23   21.85
   2   7   4  755.04   26.51
   2   7   4  778.56   26.65
   2   7   4  731.58   21.36
   2   7   4  798.88   23.13
   2   7   4  769.03   21.31
   2   7   4  758.31   21.36
   2   7   4  759.87   22.72
  -2  -7  -4  705.23   23.50
   2   7   4  742.74   20.90
   2   7   5  191.88    8.51
   2   7   5  188.10    7.43
   2   7   5  191.21   11.33
   2   7   5  182.32   11.05
   2   7   5  197.83    8.35
   2   7   5  184.99    7.23
   2   7   5  182.03    7.33
   2   7   5  185.44    7.53
   2   7   5  178.49    7.87
   2   7   6   40.20    3.17
   2   7   6   43.64    3.63
   2   7   6   40.96    3.67
   2   7   6   42.59    3.14
   2   7   6   40.29    5.20
   2   7   6   43.09    5.42
   2   7   6   44.87    3.64
   2   7   6   34.58    2.88
   2   7   6   38.89    2.94
   2   7   6   39.23    3.07
   2   7   7  186.01    7.94
   2   7   7  180.63    7.80
   2   7   7  201.18    8.78
   2   7   7  198.88    8.77
   2   7   7  192.36    7.86
   2   7   7  174.51   11.96
   2   7   7  182.39   11.98
   2   7   7  196.15    8.31
   2   7   7  186.54    7.89
   2   7   7  190.67    7.79
   2   7   8   54.65    4.35
   2   7   8   56.26    3.90
   2   7   8   61.32    3.95
   2   7   8   52.39    4.16
   2   7   8   51.65    3.71
   2   7   8   54.33    6.73
   2   7   8   51.49    6.26
   2   7   8   53.21    3.89
   2   7   8   51.83    3.83
   2   7   8   54.38    3.84
   2   7   9    2.95    1.21
   2   7   9    0.96    1.06
   2   7   9    2.00    1.33
   2   7   9    1.27    0.89
   2   7   9    2.14    1.12
   2   7   9    3.24    1.27
   2   7   9    2.67    1.27
   2   7   9    3.11    1.57
   2   7   9    5.06    2.62
   2   7   9    5.68    1.73
   2   7  10   32.34    3.12
   2   7  10   38.99    3.28
   2   7  10   38.51    3.50
   2   7  10   34.80    3.08
   2   7  10   31.46    2.81
   2   7  10   32.06    3.28
   2   7  10   36.44    3.01
   2   7  10   38.74    3.45
   2   7  10   34.04    5.37
   2   7  11   64.53    4.13
   2   7  11   65.63    7.25
   2   7  11   64.45    3.87
   2   7  11   67.61    4.29
   2   7  11   70.99    4.65
   2   7  11   69.04    4.60
   2   7  11   76.05    4.44
   2   7  12   39.66    3.18
   2   7  12   42.73    3.07
   2   7  12   43.34    3.15
   2   7  12   44.44    3.45
   2   7  12   36.86    3.21
   2   7  12   39.51    3.09
   2   7  13   14.94    1.68
   2   7  13   15.54    1.94
   2   7  13   15.32    1.81
   2   7  13   18.62    2.14
   2   7  14    1.27    0.73
   2   7  14   -0.19    0.87
  -2  -8  17   54.25    2.50
  -2  -8  16   33.09    2.31
   2   8 -16   31.64    1.78
   2   8 -15    1.20    0.82
  -2  -8  15    1.54    0.87
  -2  -8  15    1.07    0.85
  -2  -8  14  273.60    9.85
   2   8 -14  268.18    9.54
  -2  -8  14  272.60   10.09
  -2  -8  13  127.09   10.05
   2   8 -13  121.09    5.88
   2   8 -12    2.01    0.96
  -2  -8  12    0.55    1.77
  -2  -8  12    2.59    1.18
  -2  -8  12    0.19    1.21
   2   8 -12    0.17    1.11
  -2  -8  11  107.89    9.57
   2   8 -11  105.37    5.33
  -2  -8  11  113.14    5.65
  -2  -8  11  102.82    5.24
  -2  -8  11  108.24    5.91
   2   8 -11  105.77    5.67
  -2  -8  10  215.60   13.91
   2   8 -10  212.90    8.60
  -2  -8  10  216.96   14.45
  -2  -8  10  215.85    8.59
   2   8 -10  230.80    9.06
  -2  -8  10  211.00    9.03
  -2  -8  10  217.80    8.32
   2   8  -9   59.12    4.00
  -2  -8   9   53.22    3.60
  -2  -8   9   65.02    7.44
  -2  -8   9   57.46    3.53
   2   8  -9   58.20    3.99
  -2  -8   9   58.02    4.11
   2   8  -8   18.04    2.20
  -2  -8   8   16.34    2.28
   2   8  -8   17.02    1.84
  -2  -8   8   20.25    4.25
  -2  -8   8   17.21    1.95
   2   8  -7  244.63    9.07
  -2  -8   7  248.97    9.47
   2   8  -7  233.06    8.65
  -2  -8   7  232.51   14.04
  -2  -8   7  230.82    8.38
   2   8  -6  607.22   18.04
  -2  -8   6  629.70   18.62
   2   8  -6  600.96   18.16
  -2  -8   6  580.25   24.22
  -2  -8   6  590.96   17.19
   2   8  -5  113.06    5.21
  -2  -8   5  120.18    5.68
   2   8  -5  121.41    5.80
  -2  -8   5  105.07    8.53
  -2  -8   5  104.53    4.49
   2   8  -4   44.55    2.96
   2   8  -4   45.53    3.53
  -2  -8   4   40.21    5.04
  -2  -8   4   47.23    3.24
   2   8  -3 1262.81   33.23
  -2  -8   3 1168.38   38.82
   2   8  -3 1275.08   34.78
   2   8  -2  432.85   12.88
   2   8  -2  422.91   12.69
   2   8  -2  417.05   14.34
   2   8  -1 1490.61   38.96
   2   8  -1 1486.13   39.00
   2   8  -1 1556.05   41.10
   2   8   0  171.95    6.48
   2   8   0  149.81    7.08
   2   8   0  172.61    7.67
   2   8   0  170.63    6.56
   2   8   1  119.75    6.13
   2   8   1  124.76    5.40
   2   8   1  128.67    6.14
   2   8   1  121.81    5.35
  -2  -8  -1  114.84    7.32
   2   8   1  121.74    6.20
   2   8   2  178.33    7.60
   2   8   2  181.72    6.96
   2   8   2  170.30    7.72
   2   8   2  165.27    6.54
   2   8   2  176.34    6.99
  -2  -8  -2  172.00    9.02
   2   8   2  180.09    7.94
   2   8   3  268.48    9.41
   2   8   3  264.16    9.47
   2   8   3  271.91   10.61
   2   8   3  263.00    9.44
   2   8   3  266.95    9.61
   2   8   3  279.30   10.70
   2   8   3  276.68    9.99
   2   8   4   68.96    4.00
   2   8   4   66.67    4.01
   2   8   4   76.43    4.90
   2   8   4   61.06    3.99
   2   8   4   66.56    4.09
   2   8   4   72.84    4.78
   2   8   4   68.99    4.04
   2   8   5   60.93    3.88
   2   8   5   59.00    4.30
   2   8   5   62.68    4.56
   2   8   5   53.47    3.66
   2   8   5   52.65    3.88
   2   8   5   58.23    3.99
   2   8   6  275.79   10.63
   2   8   6  265.46   10.09
   2   8   6  287.67   11.12
   2   8   6  259.25    9.93
   2   8   6  264.24    9.94
   2   8   6  274.85   10.72
   2   8   6  268.27    9.71
   2   8   6  260.60    9.73
   2   8   7  129.69    6.86
   2   8   7  133.46    6.50
   2   8   7  138.01    7.12
   2   8   7  133.61    6.47
   2   8   7  130.91    6.55
   2   8   7  135.40    6.39
   2   8   7  132.22    6.66
   2   8   7  129.01    6.13
   2   8   7  126.97    6.14
   2   8   8   92.28    5.65
   2   8   8   92.51    5.26
   2   8   8   97.14    5.86
   2   8   8   95.62    5.35
   2   8   8   86.63    5.32
   2   8   8   94.80    5.24
   2   8   8   96.08    5.47
   2   8   8   97.92    5.28
   2   8   8   99.46    5.28
   2   8   9   27.78    3.02
   2   8   9   26.04    2.71
   2   8   9   31.54    3.21
   2   8   9   24.34    2.66
   2   8   9   26.40    2.90
   2   8   9   27.37    2.68
   2   8   9   28.99    2.80
   2   8   9   30.76    2.84
   2   8   9   24.12    2.67
   2   8  10    2.01    1.05
   2   8  10    2.36    1.39
   2   8  10    1.58    1.13
   2   8  11    4.89    1.29
   2   8  11    4.91    1.58
   2   8  11    3.95    1.16
   2   8  11    4.42    1.56
   2   8  11    4.24    1.22
   2   8  11    5.21    1.41
   2   8  11    3.01    1.24
   2   8  11    3.87    1.38
   2   8  12   32.28    2.56
   2   8  12   29.38    2.68
   2   8  12   29.02    2.61
   2   8  12   31.46    2.50
   2   8  12   31.32    2.48
   2   8  13   16.78    1.91
   2   8  13   15.07    1.73
   2   8  13   15.91    1.57
  -2  -9  16   23.93    1.80
   2   9 -16   26.93    1.85
   2   9 -15   82.64    3.78
  -2  -9  15   83.58    4.15
  -2  -9  14   63.93    3.65
   2   9 -14   55.78    3.43
  -2  -9  14   52.82    3.60
  -2  -9  13  167.29    7.00
   2   9 -13  159.34    6.92
  -2  -9  13  161.00    7.33
  -2  -9  12  282.15   15.91
  -2  -9  11  249.98    9.58
   2   9 -11  248.37    9.89
  -2  -9  11  263.72   15.43
   2   9 -11  257.06    9.55
  -2  -9  10   11.62    3.36
   2   9 -10    4.79    1.48
  -2  -9  10    4.97    1.32
  -2  -9  10    6.71    2.76
  -2  -9  10    6.54    1.64
   2   9 -10    4.35    1.42
  -2  -9   9  405.68   20.15
  -2  -9   9  414.01   21.08
   2   9  -9  426.16   14.20
  -2  -9   9  414.26   13.50
  -2  -9   9  392.22   13.88
   2   9  -9  413.32   13.90
  -2  -9   8  561.39   25.38
   2   9  -8  606.54   18.45
  -2  -9   8  565.23   17.44
   2   9  -8  584.89   18.30
  -2  -9   8  589.64   18.27
   2   9  -8  586.17   17.36
  -2  -9   7  161.05    6.60
   2   9  -7  167.09    6.96
  -2  -9   7  155.67   11.65
   2   9  -7  172.55    7.37
  -2  -9   7  162.50    7.20
  -2  -9   6   17.78    1.79
   2   9  -6   15.04    2.01
   2   9  -6   14.24    2.03
  -2  -9   6   16.30    2.03
  -2  -9   6   17.00    3.71
   2   9  -5  127.23    5.89
   2   9  -5  125.81    6.20
  -2  -9   5  131.88    5.95
  -2  -9   5  127.85    9.91
   2   9  -4  550.13   16.59
  -2  -9   4  542.83   16.34
  -2  -9   4  517.49   22.47
   2   9  -4  551.76   17.41
   2   9  -3  172.39    6.96
   2   9  -3  197.03    8.24
  -2  -9   3  178.01   11.23
   2   9  -3  179.10    7.12
   2   9  -2   75.30    4.04
   2   9  -2   81.07    4.98
   2   9  -2   77.74    4.34
  -2  -9   2   62.97    6.34
   2   9  -2   78.25    4.01
   2   9  -1   85.95    4.20
   2   9  -1   83.85    5.11
  -2  -9   1   75.63    6.71
   2   9  -1   79.93    4.14
   2   9  -1   76.68    4.17
   2   9  -1   78.62    4.62
   2   9   0  125.40    5.91
   2   9   0  122.37    6.35
  -2  -9   0  122.48    8.26
   2   9   0  128.73    6.30
   2   9   0  123.46    5.36
   2   9   0  125.26    5.60
   2   9   1  298.46   10.88
   2   9   1  320.15   10.81
  -2  -9  -1  316.53   14.27
   2   9   1  302.67   11.26
   2   9   1  318.21   11.76
   2   9   2  107.28    5.62
   2   9   2  122.80    5.39
   2   9   2  128.62    6.22
   2   9   2  121.03    6.43
   2   9   2  120.24    5.74
  -2  -9  -2  125.14    7.90
   2   9   2  118.41    6.16
   2   9   3    4.27    1.55
   2   9   3    5.72    1.66
   2   9   3    3.65    1.20
   2   9   3    5.70    1.49
   2   9   3    6.11    1.43
   2   9   3    4.11    1.30
   2   9   4   91.20    5.49
   2   9   4   74.56    4.50
   2   9   4   74.53    4.66
   2   9   4   89.66    5.45
   2   9   4   89.51    4.87
   2   9   4   80.76    4.52
   2   9   5  206.76    9.02
   2   9   5  201.79    8.82
   2   9   5  184.39    7.94
   2   9   5  188.88    8.02
   2   9   5  193.98    8.24
   2   9   5  183.06    8.07
   2   9   6  289.64   11.54
   2   9   6  328.79   11.75
   2   9   6  328.33   12.39
   2   9   6  325.36   12.12
   2   9   6  318.57   11.47
   2   9   6  311.01   11.41
   2   9   6  314.50   11.17
   2   9   7  189.47    8.50
   2   9   7  201.80    8.45
   2   9   7  169.51    7.90
   2   9   7  185.87    8.39
   2   9   7  179.55    7.92
   2   9   7  188.75    7.86
   2   9   7  204.56    8.90
   2   9   8    5.10    1.75
   2   9   8    2.06    1.30
   2   9   8    1.47    1.17
   2   9   8    1.89    1.12
   2   9   8    2.09    1.26
   2   9   8    2.15    1.41
   2   9   8    1.26    1.36
   2   9   9   56.29    3.96
   2   9   9   58.83    4.31
   2   9  10   14.69    2.03
   2   9  10   15.39    1.93
   2   9  10   13.81    1.93
   2   9  10   13.50    1.85
   2   9  10   15.36    2.03
   2   9  10   12.04    1.88
   2   9  10   11.01    1.96
   2   9  11   95.22    4.79
   2   9  11  100.22    4.70
   2   9  11   95.44    5.15
   2   9  11   97.37    5.19
   2   9  11   95.00    4.50
   2   9  12   20.07    1.86
   2   9  12   21.56    2.17
   2   9  12   15.71    1.59
   2   9  12   15.87    1.74
   2  10 -16    0.65    0.44
  -2 -10  16    0.51    0.45
   2  10 -15   52.71    2.67
  -2 -10  15   60.95    3.14
   2  10 -15   59.65    3.08
   2  10 -14   86.00    4.14
  -2 -10  14   88.57    4.45
   2  10 -13   53.92    3.50
  -2 -10  13   56.16    3.77
   2  10 -12   10.07    1.56
  -2 -10  12    9.05    1.59
   2  10 -12    9.48    1.73
  -2 -10  12    7.13    1.64
  -2 -10  11  115.65    9.60
  -2 -10  10  121.13    9.89
  -2 -10  10  134.50    6.13
   2  10 -10  124.37    6.20
   2  10 -10  133.06    6.60
   2  10  -9  271.87   10.39
  -2 -10   9  268.36   15.39
   2  10  -9  287.07   10.78
  -2 -10   9  263.06   16.56
  -2 -10   9  270.51    9.87
  -2 -10   8    6.10    3.15
   2  10  -8    2.52    1.30
  -2 -10   8    5.67    2.33
  -2 -10   8    3.04    1.09
   2  10  -8    2.62    1.23
  -2 -10   8    4.87    1.41
   2  10  -8    3.02    1.04
  -2 -10   7    5.95    2.77
   2  10  -7    6.45    1.63
  -2 -10   7    6.92    2.56
  -2 -10   7    6.65    1.45
   2  10  -7    5.79    1.55
  -2 -10   7    6.73    1.30
   2  10  -7    8.37    1.54
   2  10  -6  130.02    6.22
   2  10  -6  122.22    6.29
  -2 -10   6  115.15   10.14
   2  10  -6  126.44    6.20
  -2 -10   6  127.34    5.91
   2  10  -5  288.72   10.77
   2  10  -5  284.37   10.80
  -2 -10   5  292.18   16.24
   2  10  -5  294.73   10.60
  -2 -10   5  277.86    9.88
  -2 -10   4   27.50    4.61
   2  10  -4   24.01    2.43
   2  10  -4   23.79    2.70
   2  10  -4   23.22    2.51
   2  10  -3    0.52    0.78
  -2 -10   3   -0.49    1.92
   2  10  -3    2.74    1.03
   2  10  -3    0.37    1.14
   2  10  -3    0.16    1.08
   2  10  -2   80.94    4.59
  -2 -10   2   88.54    7.94
   2  10  -2   81.78    4.46
   2  10  -2   84.33    4.64
   2  10  -2   89.95    5.37
   2  10  -1  198.07    7.37
  -2 -10   1  177.63   11.30
   2  10  -1  172.93    7.57
   2  10  -1  174.77    8.10
   2  10  -1  166.26    6.92
   2  10  -1  178.48    7.23
   2  10  -1  177.82    7.21
  -2 -10   0  142.61    9.79
   2  10   0  153.71    7.27
   2  10   0  176.34    7.86
   2  10   0  156.57    6.83
   2  10   0  160.08    6.86
   2  10   0  156.00    6.45
   2  10   1  194.88    8.37
   2  10   1  186.68    7.59
   2  10   1  185.86    7.91
   2  10   1  185.31    8.32
   2  10   1  189.35    7.78
  -2 -10  -1  184.18   10.88
   2  10   2    2.19    1.05
   2  10   2    2.98    1.22
   2  10   2    4.29    1.62
   2  10   2    2.89    1.27
   2  10   3   12.44    2.21
   2  10   3    8.85    1.95
   2  10   3    7.77    1.73
   2  10   3   11.51    2.08
   2  10   3    9.64    1.96
   2  10   4   59.28    4.43
   2  10   4   57.38    4.12
   2  10   4   62.19    3.92
   2  10   4   55.78    4.42
   2  10   4   57.90    4.15
   2  10   5  211.55    9.14
   2  10   5  237.42    9.95
   2  10   5  223.69    9.05
   2  10   5  237.31    9.50
   2  10   5  227.66    9.82
   2  10   5  227.96    8.80
   2  10   6   70.76    4.72
   2  10   6   76.83    4.84
   2  10   6   86.75    5.18
   2  10   6   78.05    5.12
   2  10   6   79.71    4.59
   2  10   6   80.68    5.29
   2  10   7    1.64    1.58
   2  10   7    2.52    1.36
   2  10   7    3.30    1.46
   2  10   7    0.51    1.19
   2  10   7    1.68    1.05
   2  10   7    1.14    1.21
   2  10   8  148.20    7.08
   2  10   8  151.43    7.40
   2  10   9  265.96   10.05
   2  10   9  272.17   10.08
   2  10   9  270.73   10.29
   2  10   9  279.99    9.75
   2  10  10  164.11    6.40
   2  10  10  157.80    6.50
   2  10  10  161.13    7.06
   2  10  10  146.73    6.75
   2  10  11   22.44    1.94
   2  11 -15   19.41    1.47
  -2 -11  15   16.21    1.39
   2  11 -14   33.68    2.19
   2  11 -14   36.33    2.41
  -2 -11  14   30.94    2.31
  -2 -11  13   80.09    4.38
   2  11 -13   90.12    4.38
  -2 -11  12   94.31    5.24
   2  11 -12  107.09    5.22
   2  11 -11   29.83    2.35
   2  11 -11   25.34    2.64
   2  11 -11   26.12    2.45
   2  11 -10    6.38    1.39
  -2 -11  10    4.82    2.18
   2  11  -9    1.01    1.12
  -2 -11   9    0.49    1.57
   2  11  -9    1.09    1.03
  -2 -11   9    1.81    2.36
  -2 -11   8    4.87    2.48
  -2 -11   8   11.69    2.96
   2  11  -8    6.67    1.54
   2  11  -8    8.28    1.52
   2  11  -8    7.21    1.78
  -2 -11   7   -0.61    1.94
  -2 -11   7    0.47    1.50
   2  11  -7    2.68    1.31
   2  11  -7    1.08    1.07
   2  11  -7    0.37    1.09
  -2 -11   6    4.16    2.68
  -2 -11   6    1.76    1.57
   2  11  -6    5.38    1.58
   2  11  -6    2.32    1.24
   2  11  -6    2.68    1.35
  -2 -11   5   12.66    3.51
  -2 -11   5   12.46    2.89
   2  11  -5   13.78    2.13
   2  11  -5   16.36    2.24
   2  11  -5   15.12    2.18
   2  11  -4   22.61    2.62
  -2 -11   4   13.28    3.56
   2  11  -4   15.22    2.14
   2  11  -4   18.78    2.44
   2  11  -3   28.01    2.52
   2  11  -3   26.68    2.66
  -2 -11   3   29.64    5.11
   2  11  -3   26.02    2.65
   2  11  -3   22.23    2.76
  -2 -11   2   17.65    3.89
   2  11  -2   20.41    2.29
   2  11  -2   20.54    2.28
   2  11  -2   22.55    2.73
  -2 -11   1   89.38    8.00
   2  11  -1   96.92    5.64
   2  11  -1   92.24    4.81
   2  11  -1   80.99    4.92
  -2 -11   0  280.31   14.65
   2  11   0  270.86   10.24
   2  11   0  287.26   11.06
   2  11   0  274.24    9.98
   2  11   0  267.84   10.55
   2  11   1   44.93    3.79
   2  11   1   51.88    4.03
   2  11   1   49.04    3.53
   2  11   1   50.56    3.81
   2  11   1   43.87    3.54
   2  11   2   38.92    3.60
   2  11   2   35.95    3.27
   2  11   2   37.19    3.02
   2  11   2   38.49    3.35
   2  11   2   34.82    3.27
   2  11   3  189.69    8.14
   2  11   3  183.43    8.27
   2  11   3  192.77    8.84
   2  11   3  206.71    8.72
   2  11   4  335.92   11.92
   2  11   4  354.13   13.07
   2  11   4  340.95   12.54
   2  11   4  357.95   12.97
   2  11   5   50.74    3.68
   2  11   5   56.92    4.30
   2  11   5   49.27    3.49
   2  11   5   59.30    4.25
   2  11   5   55.49    4.38
   2  11   6    4.97    1.77
   2  11   6    6.18    1.72
   2  11   6    6.03    1.75
   2  11   7   38.39    3.60
   2  11   7   37.46    2.96
   2  11   7   39.14    3.29
   2  11   7   40.23    3.52
   2  11   8  123.84    5.53
   2  11   8  123.85    6.13
   2  11   8  118.01    5.87
   2  11   9  128.58    6.17
   2  11   9  126.55    5.81
   2  11   9  121.90    5.29
   2  11   9  117.81    5.66
   2  11  10    2.43    0.88
   2  11  10    1.23    1.09
   2  11  11   42.86    2.26
  -2 -12  14    1.15    0.58
   2  12 -14    0.68    0.57
   2  12 -13   24.90    1.99
  -2 -12  13   22.03    2.01
   2  12 -12    3.58    1.10
   2  12 -12    2.67    0.99
  -2 -12  12    3.62    1.17
   2  12 -11    3.25    0.93
   2  12 -11    3.83    1.27
   2  12 -10    1.58    0.98
   2  12 -10    0.63    0.87
   2  12 -10   -0.16    1.05
   2  12  -9   26.69    2.66
   2  12  -9   25.46    2.71
   2  12  -9   22.92    2.40
  -2 -12   8    2.59    1.69
  -2 -12   8    3.46    2.26
   2  12  -7   47.66    3.49
   2  12  -7   52.99    3.92
  -2 -12   7   54.25    6.91
   2  12  -7   46.79    3.69
   2  12  -7   50.37    3.85
   2  12  -6   47.72    3.74
  -2 -12   6   41.87    6.11
   2  12  -6   44.28    3.47
   2  12  -6   46.92    3.73
   2  12  -5  197.40    8.48
  -2 -12   5  187.83   13.13
   2  12  -5  193.89    8.44
   2  12  -5  198.98    8.53
   2  12  -4   73.97    4.61
  -2 -12   4   64.81    7.45
   2  12  -4   69.31    4.60
   2  12  -4   62.80    4.32
   2  12  -3   66.17    4.33
  -2 -12   3   70.88    7.51
   2  12  -3   63.34    4.53
  -2 -12   2  143.33   10.78
   2  12  -2  156.05    7.58
   2  12  -2  156.00    6.92
   2  12  -2  151.84    6.91
   2  12  -2  165.78    7.49
   2  12  -1  540.47   17.66
   2  12  -1  520.53   16.90
   2  12  -1  533.09   16.57
   2  12  -1  539.52   17.20
   2  12   0  216.46    8.84
   2  12   0  214.47    9.02
   2  12   0  218.59    9.35
   2  12   1    3.75    1.33
   2  12   1    5.88    1.79
   2  12   1    3.20    1.48
   2  12   1    5.06    1.60
   2  12   2  177.00    7.59
   2  12   2  187.58    8.06
   2  12   2  184.14    8.10
   2  12   2  182.40    8.36
   2  12   3  296.36   11.25
   2  12   3  297.29   11.66
   2  12   3  297.94   10.94
   2  12   4   35.51    3.36
   2  12   4   30.72    3.35
   2  12   4   33.39    3.02
   2  12   5    6.71    1.82
   2  12   5    6.66    1.95
   2  12   6   61.80    3.69
   2  12   7   50.15    3.80
   2  12   7   49.00    3.10
   2  12   7   40.74    3.50
   2  12   8   39.77    3.41
   2  12   8   48.82    3.45
   2  12   8   48.37    2.90
   2  12   9    3.02    1.14
   2  12   9    2.77    0.82
   2  12  10   36.18    1.96
   2  12  10   38.75    2.31
   2  13 -13   32.66    1.88
  -2 -13  13   28.45    1.92
  -2 -13  12    8.29    1.33
   2  13 -12    8.65    1.18
  -2 -13  11  124.77    5.73
   2  13 -11  129.78    4.76
   2  13 -10  151.42    6.03
   2  13 -10  157.00    6.34
   2  13 -10  162.56    6.77
   2  13  -9   38.58    2.92
   2  13  -9   45.75    3.10
   2  13  -9   39.65    3.09
   2  13  -9   36.21    3.06
   2  13  -8   49.49    3.35
   2  13  -8   50.14    3.62
   2  13  -8   57.62    3.71
   2  13  -8   47.97    3.65
   2  13  -8   49.25    3.19
   2  13  -7  154.26    7.07
   2  13  -7  151.26    6.65
   2  13  -7  159.21    7.10
   2  13  -7  155.28    7.23
  -2 -13   6  323.18   17.42
  -2 -13   5   67.76    7.33
  -2 -13   4  118.65    9.75
   2  13  -4  129.02    6.52
   2  13  -4  123.50    6.22
   2  13  -4  122.52    6.34
  -2 -13   3  253.68   14.82
   2  13  -3  274.68   10.29
   2  13  -3  271.67   10.72
   2  13  -3  278.89   10.73
   2  13  -2  188.66    8.52
   2  13  -2  192.24    7.89
   2  13  -2  192.88    8.37
   2  13  -2  185.71    7.68
   2  13  -1  259.09   10.24
   2  13  -1  247.23    9.78
   2  13  -1  237.71    9.43
   2  13   0   54.24    4.11
   2  13   0   59.63    4.05
   2  13   0   52.01    3.93
   2  13   1  108.91    5.98
   2  13   1  113.73    6.05
   2  13   2  240.55    9.74
   2  13   2  226.44    9.09
   2  13   3   92.46    5.05
  -2 -13  -3   90.16    8.47
   2  13   3   89.35    5.45
   2  13   4   14.45    1.90
   2  13   4   14.21    1.97
   2  13   5   87.68    4.68
   2  13   5   87.93    5.18
   2  13   5   88.63    5.14
   2  13   6   89.24    5.07
   2  13   6   88.51    4.30
   2  13   7   46.73    2.70
   2  13   7   49.11    3.45
   2  13   8    4.00    1.29
   2  13   9   21.91    1.84
  -2 -14  12  123.68    4.42
   2  14 -11  100.35    3.86
  -2 -14  11   95.80    4.24
   2  14 -10    9.40    1.21
   2  14 -10    7.75    1.07
   2  14  -9  105.96    4.59
   2  14  -9  121.29    5.03
   2  14  -8  255.23    9.10
   2  14  -8  256.24    8.46
   2  14  -7  165.91    6.53
   2  14  -7  158.81    6.82
   2  14  -7  154.97    6.12
   2  14  -6   14.28    2.04
   2  14  -6   15.53    2.08
   2  14  -6   16.47    1.98
   2  14  -5  197.48    8.19
   2  14  -5  199.68    8.38
   2  14  -5  211.06    8.32
   2  14  -4  444.08   14.87
   2  14  -4  452.70   14.81
   2  14  -3   48.02    3.74
   2  14  -3   48.30    3.72
   2  14  -2    1.18    1.00
   2  14  -2    2.96    1.29
   2  14  -1   93.19    5.20
   2  14  -1   98.05    5.45
   2  14   0  234.51    9.21
   2  14   0  249.74    9.66
   2  14   1  119.42    5.89
   2  14   1  106.77    5.38
   2  14   1  114.14    5.89
   2  14   2   20.46    2.10
   2  14   2   23.04    2.45
   2  14   2   21.70    2.56
   2  14   2   18.40    2.32
   2  14   3    5.29    1.31
   2  14   3    5.74    1.75
   2  14   3    5.18    1.45
   2  14   4   42.05    2.87
   2  14   4   42.47    3.40
   2  14   4   44.38    3.14
   2  14   5   31.65    2.91
   2  14   5   28.94    2.31
   2  14   6   34.93    2.82
   2  14   7    8.54    1.54
   2  14   8   19.97    1.73
  -2 -15  10   69.08    3.15
   2  15  -9   99.96    3.97
   2  15  -8    7.10    1.18
   2  15  -7   13.94    1.44
   2  15  -7   13.67    1.70
   2  15  -7   12.30    1.22
   2  15  -6   74.76    3.89
   2  15  -6   73.45    4.08
   2  15  -6   70.83    3.62
   2  15  -5  102.22    4.88
   2  15  -5   95.00    4.95
   2  15  -5  100.29    4.75
   2  15  -4    8.90    1.57
   2  15  -4    8.15    1.57
   2  15  -4    8.79    1.55
   2  15  -3    0.14    0.98
   2  15  -3    0.43    0.97
   2  15  -3    1.13    0.96
   2  15  -2   77.70    4.54
   2  15  -2   79.74    4.49
   2  15  -2   82.58    4.64
   2  15  -1   90.19    4.70
   2  15  -1   89.14    4.84
   2  15  -1   80.10    4.12
   2  15  -1   88.00    4.87
   2  15   0   45.61    3.14
   2  15   0   48.33    3.40
   2  15   0   43.55    3.08
   2  15   0   41.92    3.28
   2  15   1    2.50    0.94
   2  15   1    2.78    1.21
   2  15   1    2.40    1.27
   2  15   1    3.09    1.27
   2  15   2    7.60    1.37
   2  15   2    7.39    1.64
   2  15   2    6.41    1.42
   2  15   3   22.84    1.94
   2  15   3   19.80    2.22
   2  15   3   21.46    2.10
   2  15   4   66.92    3.13
   2  15   4   73.27    3.96
   2  15   4   69.37    3.54
   2  15   5   14.62    1.80
   2  15   5   13.85    1.35
   2  15   6   11.02    1.53
   2  15   7    1.66    0.70
   2  16  -8   40.09    2.05
   2  16  -7    8.23    1.12
   2  16  -6    4.25    0.87
   2  16  -6    5.13    1.08
   2  16  -6    4.25    0.71
   2  16  -5    1.90    0.82
   2  16  -5    0.20    0.75
   2  16  -5    0.47    0.65
   2  16  -4    2.68    0.95
   2  16  -4    3.25    1.01
   2  16  -4    3.31    0.99
   2  16  -3    5.86    1.21
   2  16  -3    4.84    1.18
   2  16  -3    3.49    1.08
   2  16  -2   33.92    2.57
   2  16  -2   33.86    2.50
   2  16  -2   32.92    2.55
   2  16  -1   54.02    3.24
   2  16  -1   48.68    2.96
   2  16  -1   49.37    3.14
   2  16   0   28.49    2.13
   2  16   0   40.92    2.70
   2  16   0   26.56    1.93
   2  16   0   35.54    2.62
   2  16   1    0.95    0.61
   2  16   1    1.63    0.85
   2  16   1    1.75    0.90
   2  16   1    1.04    0.78
   2  16   2   14.56    1.45
   2  16   2   14.52    1.59
   2  16   2   14.22    1.56
   2  16   3   64.38    3.15
   2  16   3   63.36    3.11
   2  16   4   45.91    2.47
   2  16   4   37.67    2.02
   2  16   5    2.23    0.72
   2  17  -5   29.49    1.79
   2  17  -4    2.69    0.69
   2  17  -3    6.56    0.89
   2  17  -3    7.08    0.99
   2  17  -3    7.68    1.02
   2  17  -2   43.86    2.37
   2  17  -2   38.96    2.21
   2  17  -2   45.71    2.45
   2  17  -1   61.64    2.91
   2  17  -1   55.47    2.58
   2  17  -1   62.96    2.91
   2  17   0   19.38    1.55
   2  17   1    0.80    0.54
  -3  17   5   20.92    1.32
  -3  17   4   11.28    1.20
  -3  17   3    0.69    0.61
  -3  17   2   16.24    1.50
   3 -17  -1    4.91    0.76
  -3  17   1    8.70    1.17
  -3  17   0   33.73    1.93
  -3  17   0   28.97    1.74
  -3  17  -1   23.97    1.66
   3 -17   2   16.00    1.42
  -3  17  -2   13.89    1.29
   3 -17   3    2.01    0.66
   3 -17   3    1.95    0.58
  -3  17  -3    3.51    0.74
  -3  17  -4    0.28    0.44
   3 -17   4    0.33    0.46
  -3  16   8   17.48    1.22
  -3  16   7   14.12    1.28
  -3  16   6   28.46    1.96
  -3  16   6   31.57    2.19
  -3  16   5    0.95    0.79
  -3  16   4    1.05    0.90
  -3  16   3   13.98    1.83
  -3  16   2    5.02    1.28
  -3  16   1    0.12    0.89
  -3  16   1    0.48    0.72
  -3  16   0   14.66    1.72
  -3  16   0   14.00    1.65
  -3  16  -1    5.57    1.10
  -3  16  -1    3.86    1.09
  -3  16  -2    4.66    0.90
  -3  16  -2    4.23    1.11
  -3  16  -3   14.17    1.71
  -3  16  -4    8.11    0.99
  -3  16  -4   10.49    1.43
   3 -16   5   65.73    3.19
  -3  16  -5   66.81    3.22
   3 -16   6   13.28    1.25
  -3  16  -6   12.62    1.26
  -3  15  10   55.83    2.33
  -3  15   9   29.78    1.90
  -3  15   8    7.54    0.88
  -3  15   8   10.27    1.27
  -3  15   8    8.79    1.24
  -3  15   7   18.69    1.81
  -3  15   7   17.24    1.43
  -3  15   7   17.58    1.85
  -3  15   7   19.76    2.17
  -3  15   6   50.96    3.32
  -3  15   6   45.54    3.35
  -3  15   6   41.63    2.49
  -3  15   5    3.22    1.29
  -3  15   5    6.02    1.58
  -3  15   4   11.87    1.95
  -3  15   4    7.91    1.80
  -3  15   3   23.03    2.60
  -3  15   3   18.80    2.27
  -3  15   2   14.01    1.76
  -3  15   2   13.07    2.13
  -3  15   1   47.07    3.64
  -3  15   1   42.32    3.15
  -3  15   1   48.50    3.62
  -3  15   0   34.05    3.16
  -3  15   0   30.89    2.74
  -3  15   0   33.31    2.92
  -3  15  -1   21.91    2.53
  -3  15  -1   19.57    2.31
  -3  15  -1   20.03    2.19
  -3  15  -2   12.17    1.93
  -3  15  -2   14.54    1.94
  -3  15  -2   11.73    1.63
  -3  15  -3   31.60    2.73
  -3  15  -3   28.20    2.31
  -3  15  -3   30.95    2.88
  -3  15  -3   28.84    2.13
  -3  15  -4   43.40    3.17
  -3  15  -4   41.69    2.85
  -3  15  -4   43.15    3.00
  -3  15  -5   47.83    2.78
  -3  15  -5   57.59    3.27
  -3  15  -5   58.74    3.55
  -3  15  -6    5.05    1.13
  -3  15  -6    5.31    0.96
  -3  15  -6    6.07    1.12
   3 -15   6    6.23    1.28
  -3  15  -7   22.04    1.77
   3 -15   7   23.03    1.82
  -3  15  -7   22.93    1.78
   3 -15   8   77.44    3.19
  -3  15  -8   70.73    3.00
  -3  14  11    8.81    0.98
  -3  14  10   11.29    1.06
  -3  14  10   15.36    1.50
  -3  14   9   37.39    2.28
  -3  14   9   41.79    2.70
  -3  14   8   39.24    3.23
  -3  14   8   38.14    2.79
  -3  14   8   30.58    2.25
  -3  14   8   35.47    2.66
  -3  14   7    1.76    1.09
  -3  14   7    3.03    1.63
  -3  14   7    2.35    0.99
  -3  14   6   28.48    2.84
  -3  14   6   23.80    2.92
  -3  14   5  103.23    5.72
  -3  14   5   96.94    5.77
  -3  14   4   95.25    5.67
  -3  14   3    0.60    1.20
   3 -14  -3    1.27    2.02
  -3  14   3    1.29    1.28
   3 -14  -2   53.92    7.35
   3 -14  -2   57.90    7.61
  -3  14   2   58.00    4.35
  -3  14   2   68.53    4.76
  -3  14   2   61.11    3.99
   3 -14  -1  281.73   17.39
   3 -14  -1  274.18   17.35
  -3  14   1  272.37   10.90
  -3  14   1  268.93   10.31
   3 -14   0   84.56    9.28
   3 -14   0   79.88    8.94
  -3  14   0   80.84    5.05
  -3  14   0   91.47    5.39
   3 -14   1    3.87    2.41
   3 -14   1    2.58    2.41
  -3  14  -1    3.40    1.58
  -3  14  -1    1.04    1.22
  -3  14  -2  160.83    6.98
  -3  14  -2  162.95    7.67
  -3  14  -2  165.52    7.08
  -3  14  -3  135.23    6.64
  -3  14  -3  130.05    6.14
  -3  14  -3  124.11    5.81
  -3  14  -3  136.74    5.81
  -3  14  -4   25.64    2.42
  -3  14  -4   28.77    2.73
  -3  14  -4   24.33    2.44
  -3  14  -5    5.45    1.29
  -3  14  -5    6.79    1.49
  -3  14  -6   56.91    3.69
  -3  14  -6   49.19    3.43
  -3  14  -7  129.21    5.50
   3 -14   7  119.75    5.47
  -3  14  -7  123.16    5.53
  -3  14  -8  102.78    4.38
   3 -14   8  101.24    4.46
  -3  14  -8  102.09    4.64
  -3  14  -9    3.34    0.67
   3 -14   9    2.37    0.71
  -3  14  -9    3.41    0.81
  -3  14 -10    2.59    0.63
  -3  13  12   16.98    1.46
  -3  13  11   90.09    3.72
  -3  13  11   93.84    4.13
  -3  13  10   38.61    2.47
  -3  13  10   35.74    2.63
  -3  13  10   41.17    3.05
  -3  13   9    0.44    0.77
  -3  13   9    1.13    1.42
  -3  13   9   -0.13    0.91
  -3  13   9    1.14    0.95
  -3  13   8   83.66    4.76
  -3  13   8   77.49    4.21
  -3  13   7  204.65    8.60
  -3  13   6  123.21    6.95
   3 -13  -5   33.66    5.46
   3 -13  -5   37.90    5.87
  -3  13   5   46.91    4.36
   3 -13  -4   42.48    6.51
  -3  13   4   43.01    3.95
  -3  13   4   45.74    4.19
  -3  13   4   36.32    3.47
   3 -13  -3  223.01   15.57
   3 -13  -3  231.90   15.92
  -3  13   3  211.30    9.55
  -3  13   3  200.80    8.26
  -3  13   3  211.18    9.29
  -3  13   3  184.42    8.78
   3 -13  -2  111.65   11.18
   3 -13  -2   97.84   10.32
  -3  13   2   89.66    5.21
  -3  13   2   89.42    5.83
  -3  13   2   97.66    5.79
  -3  13   2   90.51    5.67
   3 -13  -1   60.61    8.41
   3 -13  -1   60.36    8.37
  -3  13   1   59.01    4.71
  -3  13   1   59.53    4.27
  -3  13   1   57.64    4.51
  -3  13   1   58.44    4.66
   3 -13   0  118.10   11.37
   3 -13   0  119.08   11.57
  -3  13   0  137.59    7.25
  -3  13   0  109.69    6.67
  -3  13   0  137.90    7.08
  -3  13   0  107.34    5.78
  -3  13  -1  449.40   14.88
   3 -13   1  457.42   23.80
   3 -13   1  441.12   23.53
  -3  13  -1  481.50   15.85
  -3  13  -1  438.81   16.02
  -3  13  -2  462.27   15.35
   3 -13   2  446.40   23.22
   3 -13   2  472.88   23.60
  -3  13  -2  463.52   15.41
  -3  13  -2  480.86   16.43
   3 -13   3   89.77    9.16
   3 -13   3   97.13    9.37
   3 -13   4   30.97    5.08
   3 -13   4   27.23    4.91
  -3  13  -5  101.97    5.66
  -3  13  -5  104.94    5.45
  -3  13  -6  181.30    7.86
  -3  13  -6  177.71    7.12
   3 -13   7  115.48    5.71
   3 -13   7  100.31    4.70
   3 -13   8    7.45    1.10
   3 -13   8   10.28    1.57
  -3  13  -8    9.49    1.46
  -3  13  -8    8.94    1.59
   3 -13   9   59.74    3.30
  -3  13  -9   57.77    3.05
  -3  13  -9   63.72    3.59
   3 -13  10   76.37    3.28
  -3  13 -10   85.52    3.83
  -3  13 -11   98.02    3.74
  -3  12  13  109.39    4.22
  -3  12  12   42.52    2.63
  -3  12  12   38.74    2.34
  -3  12  12   34.30    2.16
  -3  12  11    8.15    1.30
  -3  12  11    8.11    1.22
  -3  12  11    7.15    1.54
  -3  12  11    9.06    1.48
  -3  12  10   46.55    3.17
  -3  12  10   52.81    3.88
  -3  12  10   59.40    3.67
  -3  12  10   58.98    3.47
  -3  12   9  211.03    8.31
  -3  12   9  201.49    7.92
  -3  12   9  205.62    8.29
  -3  12   8  131.64    6.41
  -3  12   8  118.34    5.82
  -3  12   8  135.05    7.23
   3 -12  -7   59.83    6.57
   3 -12  -7   55.21    6.40
  -3  12   7   66.58    5.21
  -3  12   6  100.52    5.97
   3 -12  -6  102.62    9.31
   3 -12  -6  108.53    9.55
  -3  12   6   95.52    6.53
  -3  12   5  537.17   18.50
  -3  12   5  557.22   17.95
   3 -12  -5  583.01   26.11
   3 -12  -5  569.41   25.98
  -3  12   5  563.10   19.32
  -3  12   4  344.41   13.36
  -3  12   4  355.22   13.65
   3 -12  -4  345.46   20.04
   3 -12  -4  338.61   19.76
  -3  12   4  336.67   12.63
  -3  12   3   91.19    5.93
  -3  12   3   80.15    4.78
  -3  12   3   76.03    5.14
   3 -12  -3   87.83    9.78
   3 -12  -3   91.99   10.07
  -3  12   3   79.20    5.55
  -3  12   3   85.80    5.64
  -3  12   2   41.16    3.97
  -3  12   2   40.25    3.99
  -3  12   2   28.92    3.27
  -3  12   2   32.65    3.65
   3 -12  -2   46.99    7.55
   3 -12  -2   38.24    6.93
  -3  12   1  210.96    9.66
  -3  12   1  186.25    8.42
  -3  12   1  199.36    9.37
   3 -12  -1  196.35   15.62
   3 -12  -1  204.47   15.67
  -3  12   1  177.87    8.77
   3 -12   0  482.82   25.58
   3 -12   0  502.33   25.83
  -3  12   0  523.45   17.41
  -3  12   0  468.77   16.85
  -3  12   0  460.97   15.47
  -3  12   0  458.85   15.24
  -3  12   0  463.96   15.38
  -3  12   0  509.40   17.11
  -3  12  -1  161.02    7.85
  -3  12  -1  158.11    6.92
   3 -12   1  143.75   13.01
   3 -12   1  139.49   12.55
  -3  12  -1  159.75    8.05
  -3  12  -1  152.77    7.14
  -3  12  -1  163.91    8.25
  -3  12  -2    8.01    1.78
  -3  12  -2    7.96    1.83
   3 -12   2    7.65    3.33
   3 -12   2    4.89    2.74
  -3  12  -2   11.77    2.26
  -3  12  -2    8.48    2.12
  -3  12  -3   62.90    4.72
  -3  12  -3   49.66    4.02
  -3  12  -3   56.93    3.88
   3 -12   3   60.23    7.60
   3 -12   3   64.86    7.75
   3 -12   4  189.52   13.34
   3 -12   4  201.75   13.67
  -3  12  -4  193.58    8.72
  -3  12  -4  209.13    9.03
  -3  12  -5  176.00    8.21
  -3  12  -5  176.39    7.81
   3 -12   6   99.48    8.18
  -3  12  -6   96.82    4.94
   3 -12   6   79.82    4.70
  -3  12  -7   16.48    2.35
   3 -12   7   13.09    1.81
   3 -12   8   36.47    3.10
   3 -12   8   36.86    2.75
  -3  12  -8   44.70    3.49
  -3  12  -9  230.70    7.93
   3 -12   9  220.02    8.17
   3 -12   9  206.43    7.53
  -3  12  -9  223.96    8.60
  -3  12 -10   92.69    3.72
   3 -12  10   85.54    3.80
  -3  12 -11   54.45    2.92
   3 -12  11   46.19    2.18
  -3  12 -12    7.02    0.83
  -3  11  14   62.68    2.84
  -3  11  14   55.76    2.66
  -3  11  13    0.57    0.78
  -3  11  13    2.38    0.79
  -3  11  13    0.81    0.71
  -3  11  12  169.53    6.59
  -3  11  12  165.40    6.34
  -3  11  12  152.70    6.23
  -3  11  11  117.43    5.87
  -3  11  11  117.32    5.57
  -3  11  11  121.12    5.47
  -3  11  10   23.74    2.38
  -3  11  10   17.40    2.15
  -3  11  10   19.83    2.19
  -3  11   9   26.36    3.41
  -3  11   8    8.49    1.82
  -3  11   8    9.87    2.51
  -3  11   7   27.17    2.99
   3 -11  -7   28.90    4.68
   3 -11  -7   23.05    4.21
  -3  11   7   34.60    4.10
  -3  11   6  156.27    7.76
   3 -11  -6  163.99   11.89
   3 -11  -6  152.66   11.51
  -3  11   6  168.79    8.96
  -3  11   5   30.53    3.36
  -3  11   5   30.67    4.05
   3 -11  -5   34.83    5.75
   3 -11  -5   35.94    5.82
  -3  11   5   32.70    3.13
  -3  11   4    0.23    1.42
  -3  11   4    0.89    1.02
  -3  11   4    0.75    1.15
   3 -11  -4    0.68    1.55
   3 -11  -4    0.68    2.18
  -3  11   4    0.49    2.02
  -3  11   4   -0.21    1.19
  -3  11   3    9.61    2.08
  -3  11   3    6.40    2.06
  -3  11   3    9.79    2.01
  -3  11   3    6.52    2.35
   3 -11  -3    8.17    3.14
   3 -11  -3   13.41    4.29
  -3  11   2  122.75    7.10
  -3  11   2  112.64    6.45
  -3  11   2  113.24    6.86
   3 -11  -2  101.65   11.09
  -3  11   2  110.43    6.34
   3 -11  -1  145.99   13.41
   3 -11  -1  160.00   13.86
  -3  11   1  157.63    8.44
  -3  11   1  165.00    8.10
  -3  11   1  166.98    7.61
  -3  11   1  155.89    6.88
  -3  11   1  157.28    6.91
  -3  11   1  173.26    8.62
  -3  11   0   94.48    6.02
  -3  11   0   91.08    5.20
  -3  11   0   90.80    6.09
  -3  11   0   90.34    5.93
   3 -11   0   98.78   10.67
   3 -11   0  104.76   11.04
  -3  11   0   89.86    5.03
  -3  11  -1    2.32    1.56
  -3  11  -1    1.80    1.22
   3 -11   1   -1.49    2.66
   3 -11   1    3.74    3.04
  -3  11  -1    1.59    1.56
  -3  11  -1    2.04    1.18
  -3  11  -1    3.06    1.74
  -3  11  -2   16.97    2.24
  -3  11  -2   15.83    2.35
   3 -11   2   15.16    4.20
   3 -11   2   11.07    3.99
  -3  11  -2   15.26    2.38
  -3  11  -2   12.59    2.47
  -3  11  -3   41.16    3.61
  -3  11  -3   46.69    4.06
  -3  11  -3   43.03    3.34
  -3  11  -3   48.21    3.82
   3 -11   3   46.35    6.61
   3 -11   3   44.26    6.55
  -3  11  -4  230.14    9.80
   3 -11   4  216.75   14.41
   3 -11   4  243.34   15.14
   3 -11   4  227.01   13.18
  -3  11  -4  243.00   10.01
  -3  11  -5  122.70    6.73
   3 -11   5  120.38    9.85
   3 -11   5  113.41    9.68
  -3  11  -5  131.53    6.52
   3 -11   5  128.62    9.87
  -3  11  -6   28.11    3.17
  -3  11  -6   24.64    2.51
   3 -11   6   24.37    4.43
   3 -11   7    3.73    2.09
  -3  11  -7    5.93    1.81
   3 -11   8  180.29    7.49
  -3  11  -8  181.22    8.23
   3 -11   8  166.95   11.75
   3 -11   8  187.68    8.00
  -3  11  -9  167.69    6.70
   3 -11   9  153.56    6.59
   3 -11   9  168.27    7.10
  -3  11  -9  166.74    7.47
   3 -11  10   19.71    1.91
   3 -11  10   18.41    1.89
  -3  11 -10   23.94    2.41
   3 -11  11    1.09    0.67
   3 -11  11    0.94    0.65
  -3  11 -11    1.02    0.82
  -3  11 -12  194.42    6.58
   3 -11  13   12.05    1.05
  -3  10  15    2.93    0.71
  -3  10  15    3.02    0.65
  -3  10  15    4.56    0.82
  -3  10  14   20.99    1.77
  -3  10  14   24.25    1.96
  -3  10  14   24.65    2.01
  -3  10  13   11.66    1.54
  -3  10  13    8.81    1.49
  -3  10  13   12.66    1.61
  -3  10  12    5.05    1.48
  -3  10  12    2.88    1.14
  -3  10  12    1.79    1.02
  -3  10  11   11.31    1.77
  -3  10  11   13.08    1.88
  -3  10  10   31.37    2.93
  -3  10  10   28.31    4.75
  -3  10  10   38.25    3.73
  -3  10   9    2.37    1.36
  -3  10   9    2.45    2.07
  -3  10   9    1.91    2.02
  -3  10   9    3.03    1.21
  -3  10   8    1.43    1.29
  -3  10   8    2.43    2.29
  -3  10   8    0.92    1.56
  -3  10   7   47.11    4.74
  -3  10   7   47.70    3.78
   3 -10  -7   39.07    5.53
   3 -10  -7   51.79    6.03
  -3  10   6   43.01    4.58
   3 -10  -6   27.66    4.69
   3 -10  -6   32.93    5.16
  -3  10   6   37.49    3.39
  -3  10   5   12.89    2.08
  -3  10   5   14.46    2.29
  -3  10   5   10.21    1.85
   3 -10  -5   15.29    3.82
  -3  10   5   12.71    2.94
  -3  10   4   45.81    3.88
  -3  10   4   43.10    3.50
  -3  10   4   47.49    4.62
  -3  10   4   52.30    3.45
  -3  10   4   47.62    4.09
   3 -10  -4   49.52    6.91
   3 -10  -4   55.87    7.49
  -3  10   3   18.29    2.77
   3 -10  -3   14.32    4.37
   3 -10  -3   22.98    5.33
  -3  10   3   16.72    3.04
  -3  10   3   17.80    2.70
  -3  10   3   13.72    1.76
  -3  10   3   14.45    2.21
  -3  10   2   43.67    3.08
  -3  10   2   40.58    4.03
   3 -10  -2   38.39    6.74
   3 -10  -2   59.30    8.22
  -3  10   2   44.66    3.86
  -3  10   2   39.20    4.03
  -3  10   2   46.36    3.22
  -3  10   2   44.20    3.82
  -3  10   1  425.33   15.45
  -3  10   1  403.97   13.87
  -3  10   1  408.76   15.15
  -3  10   1  402.00   14.46
  -3  10   1  392.19   13.07
   3 -10  -1  416.97   23.34
   3 -10  -1  366.06   22.22
   3 -10   0  115.45   11.58
   3 -10   0  137.32   12.45
  -3  10   0  131.65    7.32
  -3  10   0  126.59    6.06
  -3  10   0  134.51    7.21
  -3  10   0  123.72    6.90
  -3  10   0  119.96    5.82
  -3  10   0  105.42    7.57
   3 -10   1  131.51   11.85
   3 -10   1  143.96   12.38
  -3  10  -1  113.79    8.09
  -3  10  -1  135.12    7.24
  -3  10  -1  135.94    6.07
  -3  10  -1  142.03    7.21
  -3  10  -1  128.45    6.23
  -3  10  -1  134.39    7.34
  -3  10  -2   60.23    4.77
  -3  10  -2   62.51    4.19
  -3  10  -2   72.14    4.57
  -3  10  -2   52.73    5.33
   3 -10   2   55.99    5.48
   3 -10   2   64.40    7.88
   3 -10   2   54.36    7.32
  -3  10  -2   65.66    4.60
  -3  10  -3  178.28    8.42
  -3  10  -3  159.03    7.60
  -3  10  -3  172.03    7.25
   3 -10   3  154.71   10.39
  -3  10  -3  179.39    7.84
   3 -10   3  171.12   12.57
   3 -10   3  168.09   12.48
  -3  10  -3  146.46    9.56
   3 -10   4   75.88    7.59
  -3  10  -4   84.02    5.30
  -3  10  -4   89.27    7.17
  -3  10  -4   80.63    5.20
   3 -10   4   79.12    8.01
   3 -10   4   76.54    7.93
  -3  10  -5   14.25    2.33
   3 -10   5   16.03    3.59
   3 -10   5   13.57    3.33
  -3  10  -5   16.36    2.26
  -3  10  -5   14.24    3.07
   3 -10   5   17.55    3.98
  -3  10  -6   44.00    3.32
   3 -10   6   44.31    6.15
  -3  10  -6   38.30    3.68
   3 -10   7  128.59    6.45
  -3  10  -7  144.16    7.43
   3 -10   7  137.30   11.19
  -3  10  -8  160.71    7.87
   3 -10   8  155.04    7.34
   3 -10   8  175.18   12.45
   3 -10   9   53.05    3.79
   3 -10   9   55.45    3.78
  -3  10 -10    4.91    1.51
   3 -10  10    5.52    1.34
   3 -10  10    6.44    1.35
   3 -10  11   57.22    3.35
  -3  10 -11   61.95    3.73
   3 -10  11   57.15    3.18
   3 -10  12  143.63    5.39
  -3  10 -12  144.33    5.65
  -3  10 -13    5.86    0.80
  -3   9  16    6.51    0.85
  -3   9  16    8.27    0.97
  -3   9  15    5.03    1.01
  -3   9  15    6.98    1.16
  -3   9  14   30.90    2.42
  -3   9  14   33.80    2.57
  -3   9  14   30.60    2.36
  -3   9  13  199.91    7.81
  -3   9  13  212.97    8.01
  -3   9  12  117.18    5.37
  -3   9  12  122.73    5.79
  -3   9  12  117.61    5.77
  -3   9  11    6.32    1.55
  -3   9  11    6.11    2.30
  -3   9  11    5.05    1.36
  -3   9  11    3.01    1.69
  -3   9  10  155.22    7.64
  -3   9  10  150.03   11.03
  -3   9  10  144.05    6.81
  -3   9  10  145.46    6.77
  -3   9  10  149.01    6.60
  -3   9   9  248.07   14.54
  -3   9   9  255.80    9.80
  -3   9   9  265.83   11.15
  -3   9   9  273.55   10.10
  -3   9   8   62.16    5.09
  -3   9   8   56.13    6.23
  -3   9   8   58.87    4.11
   3  -9  -7    4.87    2.00
   3  -9  -7    3.99    2.07
  -3   9   7    1.39    1.22
  -3   9   7    2.04    2.30
  -3   9   7    3.95    2.16
   3  -9  -7    2.71    1.43
   3  -9  -6  457.22   20.61
   3  -9  -6  465.55   20.68
  -3   9   6  476.32   17.16
  -3   9   6  457.31   14.63
  -3   9   6  412.30   18.55
  -3   9   6  447.74   15.16
  -3   9   5  323.02   13.30
  -3   9   5  310.67   11.39
  -3   9   5  312.04   11.08
   3  -9  -5  326.75   17.32
   3  -9  -5  339.59   17.48
  -3   9   5  314.51   11.83
  -3   9   4  158.82    8.32
  -3   9   4  158.16    6.29
  -3   9   4  147.34    7.17
  -3   9   4  149.82    6.75
  -3   9   4  149.94    6.27
   3  -9  -4  145.55   11.57
   3  -9  -4  154.67   11.89
  -3   9   4  149.41    7.41
  -3   9   3   31.60    2.41
  -3   9   3   18.94    2.65
  -3   9   3   20.85    2.41
  -3   9   3   21.71    2.85
  -3   9   3   21.01    3.12
   3  -9  -3   21.26    5.00
   3  -9  -3   29.98    5.55
  -3   9   3   20.74    2.07
  -3   9   2  291.67    9.80
  -3   9   2  268.96   11.47
  -3   9   2  278.88   10.66
  -3   9   2  259.24   11.35
  -3   9   2  301.23   11.10
  -3   9   2  285.92    9.81
   3  -9  -2  272.15   18.09
   3  -9  -2  263.39   17.90
  -3   9   1   54.90    4.52
  -3   9   1   55.50    4.16
  -3   9   1   60.07    3.62
  -3   9   1   64.33    4.88
  -3   9   1   56.78    3.95
  -3   9   1   57.44    5.14
   3  -9  -1   49.25    7.47
   3  -9  -1   50.58    7.68
  -3   9   0  187.75    8.66
  -3   9   0  169.95    8.20
  -3   9   0  174.72    7.10
  -3   9   0  172.63    8.38
  -3   9   0  172.70    7.16
  -3   9   0  160.13    9.26
   3  -9   0  171.74   13.75
   3  -9   0  160.37   13.27
  -3   9  -1    2.44    1.42
  -3   9  -1    5.69    1.90
  -3   9  -1    9.71    1.67
  -3   9  -1    3.26    1.44
  -3   9  -1    2.53    1.29
  -3   9  -1   12.28    2.50
   3  -9   1    0.66    2.11
   3  -9   1    3.32    2.49
  -3   9  -2  679.59   21.06
  -3   9  -2  686.60   22.54
   3  -9   2  754.49   30.10
   3  -9   2  717.34   29.60
  -3   9  -2  717.41   21.40
   3  -9   2  712.35   25.40
  -3   9  -2  683.02   24.63
  -3   9  -2  774.20   22.12
  -3   9  -3  878.16   25.83
  -3   9  -3  928.07   26.93
   3  -9   3  877.04   33.14
   3  -9   3  879.74   33.21
  -3   9  -3  895.62   25.04
   3  -9   3  854.32   31.06
  -3   9  -3  919.41   25.82
  -3   9  -3  796.15   29.09
  -3   9  -4  354.74   12.75
   3  -9   4  350.45   17.45
   3  -9   4  346.93   17.38
   3  -9   4  316.14   17.18
  -3   9  -4  326.38   15.52
  -3   9  -4  356.25   12.74
  -3   9  -5   57.31    4.36
   3  -9   5   54.64    6.13
   3  -9   5   43.02    5.51
   3  -9   5   50.21    6.63
  -3   9  -5   44.95    5.29
  -3   9  -5   57.57    3.91
  -3   9  -6  732.11   23.10
  -3   9  -6  731.13   27.38
   3  -9   6  746.51   30.74
  -3   9  -7  351.22   13.23
   3  -9   7  343.60   19.19
  -3   9  -7  312.23   16.15
   3  -9   7  344.87   12.22
   3  -9   8  160.03   12.29
   3  -9   8  156.76    7.29
  -3   9  -8  145.22    7.60
   3  -9   8  150.71    7.03
  -3   9  -8  162.70   10.85
  -3   9  -9    9.62    1.97
   3  -9   9    5.36    2.52
  -3   9  -9    9.14    2.78
   3  -9  10  106.89    5.47
  -3   9 -10  104.99    5.78
   3  -9  10  105.64    5.32
   3  -9  10  102.79    9.28
  -3   9 -11  130.90    6.03
   3  -9  11  129.09    5.83
   3  -9  11  121.56    5.32
   3  -9  12   76.58    3.90
  -3   9 -12   69.16    3.80
   3  -9  13    2.80    0.81
  -3   9 -13    2.83    0.75
   3  -9  14    0.48    0.46
  -3   8  16   56.83    2.79
  -3   8  16   56.44    2.93
  -3   8  15  164.48    6.08
  -3   8  15  145.70    5.45
  -3   8  15  163.22    6.31
  -3   8  14  137.00    5.86
  -3   8  14  136.03    5.42
  -3   8  14  126.35    5.74
  -3   8  13   38.66    3.02
  -3   8  13   36.77    2.74
  -3   8  13   34.57    2.94
  -3   8  12  324.55   16.35
  -3   8  12  364.89   18.06
  -3   8  11  532.75   16.80
  -3   8  11  523.40   22.04
  -3   8  11  527.35   16.71
  -3   8  11  522.26   16.41
  -3   8  11  530.80   17.02
  -3   8  11  524.45   23.35
  -3   8  10  209.12    8.59
  -3   8  10  218.80    8.71
  -3   8  10  189.38   12.86
  -3   8  10  208.38    8.39
  -3   8  10  207.95   12.29
  -3   8   9   10.27    1.77
  -3   8   9   13.67    3.34
  -3   8   9   11.21    2.66
  -3   8   8  719.88   21.85
  -3   8   8  739.90   28.37
  -3   8   8  789.24   23.91
   3  -8  -7 1023.02   34.27
   3  -8  -7 1003.28   34.05
  -3   8   7 1083.48   31.56
  -3   8   7 1034.46   29.13
  -3   8   7 1021.85   35.29
   3  -8  -7 1044.61   32.80
  -3   8   6  769.15   28.43
  -3   8   6  779.57   22.22
  -3   8   6  815.12   25.60
  -3   8   6  825.02   22.91
  -3   8   6  813.60   23.48
   3  -8  -6  800.58   28.90
   3  -8  -6  779.05   28.73
   3  -8  -5    2.33    1.58
   3  -8  -5    1.87    1.59
  -3   8   5    5.47    1.07
  -3   8   5    7.46    1.43
  -3   8   5    6.91    2.48
  -3   8   5    3.66    1.29
  -3   8   5    2.99    1.58
  -3   8   5    3.79    1.33
  -3   8   4 1011.84   28.51
  -3   8   4  988.22   26.86
  -3   8   4  991.25   26.66
  -3   8   4  964.00   26.73
   3  -8  -4 1042.69   36.37
   3  -8  -4 1075.47   36.60
  -3   8   4 1031.83   28.32
  -3   8   4  974.07   27.43
  -3   8   4  934.06   29.33
  -3   8   3 2451.83   60.99
  -3   8   3 2368.09   61.03
  -3   8   3 2350.70   62.99
   3  -8  -3 2424.92   73.02
   3  -8  -3 2406.43   73.03
  -3   8   3 2319.47   62.90
  -3   8   3 2426.06   63.32
  -3   8   3 2449.76   61.92
   3  -8  -2  770.65   33.13
   3  -8  -2  800.11   33.26
  -3   8   2  869.94   23.18
  -3   8   2  704.44   24.62
  -3   8   2  804.56   25.09
  -3   8   2  918.05   24.77
  -3   8   2  882.03   24.31
   3  -8  -1    0.88    0.77
  -3   8   1    1.13    0.83
   3  -8  -1    3.36    2.73
   3  -8  -1    2.02    2.40
  -3   8   1    0.61    1.44
  -3   8   1    1.00    1.09
  -3   8   1    0.84    1.21
   3  -8   0 1397.49   38.03
  -3   8   0 1390.36   35.38
   3  -8   0 1222.82   45.89
   3  -8   0 1355.93   46.90
  -3   8   0 1243.30   36.84
  -3   8   0 1300.51   36.85
  -3   8   0 1297.76   37.11
   3  -8   1 1609.29   45.46
  -3   8  -1 1584.69   41.65
   3  -8   1 1647.08   52.55
   3  -8   1 1595.28   52.09
  -3   8  -1 1633.46   42.86
  -3   8  -1 1641.77   43.10
  -3   8  -2  941.34   26.28
  -3   8  -2  983.65   25.99
  -3   8  -2  896.89   25.73
  -3   8  -2  879.68   29.37
   3  -8   2  946.61   34.00
   3  -8   2  936.09   33.77
  -3   8  -3   53.58    4.16
   3  -8   3   63.18    6.46
  -3   8  -3   57.10    3.91
  -3   8  -3   57.57    5.47
  -3   8  -3   64.17    3.60
  -3   8  -3   63.83    3.91
   3  -8   3   60.06    6.52
   3  -8   3   62.20    6.59
  -3   8  -4  385.64   13.53
  -3   8  -4  379.88   16.65
   3  -8   4  373.08   18.81
   3  -8   4  377.39   17.47
   3  -8   4  364.14   17.34
  -3   8  -4  396.74   13.36
  -3   8  -5  929.95   27.47
  -3   8  -5  855.16   31.14
   3  -8   5  905.42   35.33
   3  -8   5  870.84   31.19
  -3   8  -5  979.72   26.45
   3  -8   6  588.25   26.55
  -3   8  -6  563.77   18.84
  -3   8  -6  553.57   22.64
   3  -8   7  131.79   11.35
  -3   8  -7  123.00    6.77
   3  -8   7  113.18    5.88
  -3   8  -7  101.71    8.56
   3  -8   8    3.57    1.26
  -3   8  -8    1.08    1.34
   3  -8   8    2.78    1.35
   3  -8   8    5.21    2.65
  -3   8  -8    2.44    1.83
   3  -8   9  375.02   12.96
  -3   8  -9  362.11   17.94
   3  -8   9  353.55   19.65
  -3   8  -9  368.35   13.52
   3  -8   9  357.55   12.74
  -3   8 -10  372.28   18.06
   3  -8  10  394.21   20.08
  -3   8 -11  163.04    7.21
   3  -8  11  166.36    7.19
  -3   8 -12    3.10    1.08
   3  -8  12    3.41    1.06
   3  -8  13   14.05    1.58
  -3   8 -13   11.97    1.33
   3  -8  14   70.80    3.26
   3  -8  14   67.85    3.04
  -3   7  17  186.86    6.14
  -3   7  17  195.34    6.31
  -3   7  16   34.70    2.30
  -3   7  16   36.01    2.46
  -3   7  16   32.53    2.11
  -3   7  16   30.66    1.87
  -3   7  15   32.28    2.52
  -3   7  15   28.96    2.28
  -3   7  15   27.97    2.14
  -3   7  14  429.67   13.66
  -3   7  14  415.56   13.56
  -3   7  14  427.94   13.27
  -3   7  13  750.84   29.30
  -3   7  13  733.46   28.14
  -3   7  12  374.81   18.15
  -3   7  12  339.83   18.22
  -3   7  12  372.31   12.82
  -3   7  12  378.41   12.59
  -3   7  12  365.18   12.69
  -3   7  11    7.79    1.63
  -3   7  11   10.42    2.98
  -3   7  11    7.59    2.81
  -3   7  11    5.69    1.55
  -3   7  11    5.19    1.44
  -3   7  10  460.08   14.93
  -3   7  10  460.54   14.94
  -3   7  10  462.46   15.53
  -3   7  10  465.33   14.86
  -3   7  10  476.36   20.36
  -3   7  10  463.81   21.44
  -3   7   9 1284.41   34.92
  -3   7   9 1201.75   40.31
  -3   7   9 1255.46   42.80
  -3   7   9 1359.77   36.50
  -3   7   8 1138.40   31.30
  -3   7   8 1028.09   35.43
  -3   7   8 1094.54   38.41
   3  -7  -8 1136.82   34.69
  -3   7   7    2.64    1.08
   3  -7  -7    2.06    1.37
   3  -7  -7    2.73    1.54
   3  -7  -7    5.83    1.94
  -3   7   7    3.98    2.03
  -3   7   6  384.92   15.06
  -3   7   6  427.28   12.75
  -3   7   6  422.12   13.50
  -3   7   5 2149.41   53.90
  -3   7   5 2194.46   54.64
  -3   7   5 2206.85   55.40
  -3   7   5 2184.26   54.86
  -3   7   5 2230.85   54.23
  -3   7   4 1421.63   38.70
  -3   7   4 1503.17   39.18
  -3   7   4 1412.02   38.15
  -3   7   4 1473.83   37.77
  -3   7   3  327.52   11.82
  -3   7   3  354.31   12.11
  -3   7   3  346.86   11.23
  -3   7   2  214.19    8.80
  -3   7   2  233.30   10.30
  -3   7   2  225.88    8.22
  -3   7   1 1950.64   46.71
  -3   7   1 1598.30   46.66
   3  -7  -1 1943.93   47.37
  -3   7   1 1926.08   49.56
  -3   7   0 1642.67   41.95
   3  -7   0 1609.23   43.24
  -3   7   0 1648.20   44.54
  -3   7   0 1574.23   40.41
  -3   7  -1  101.58    5.64
   3  -7   1  107.17    6.85
  -3   7  -1  113.52    7.01
  -3   7  -1  107.43    5.46
  -3   7  -1  108.67    4.94
   3  -7   2  147.05    9.08
  -3   7  -2  143.95    6.10
  -3   7  -2  146.46    6.21
  -3   7  -3  591.74   22.02
  -3   7  -3  595.36   19.04
  -3   7  -3  639.10   18.97
  -3   7  -3  650.55   18.34
   3  -7   4 1144.88   40.66
  -3   7  -4 1198.69   33.26
   3  -7   4 1158.01   37.47
   3  -7   4 1146.78   37.43
  -3   7  -4 1198.00   32.57
  -3   7  -4 1245.32   37.51
  -3   7  -4 1179.74   33.01
  -3   7  -5  558.68   17.89
   3  -7   5  539.82   25.31
  -3   7  -5  559.46   16.66
  -3   7  -6   79.74    4.97
   3  -7   6   82.11    8.91
  -3   7  -7   19.54    2.45
   3  -7   7   27.34    5.29
   3  -7   7   20.58    2.37
   3  -7   8  106.25   10.11
   3  -7   8   96.46    5.39
  -3   7  -8  101.13    6.06
   3  -7   8   97.43    5.39
   3  -7   9  267.73   16.73
   3  -7   9  278.45   10.44
  -3   7  -9  275.65   11.06
   3  -7   9  274.57   10.56
   3  -7  10  130.47   10.70
   3  -7  10  116.12    5.71
  -3   7 -10  119.50    6.26
   3  -7  10  105.04    5.84
  -3   7 -11    0.97    1.05
   3  -7  11   -1.10    2.06
  -3   7 -12   61.81    3.72
   3  -7  12   66.79    4.05
  -3   7 -13   91.22    3.99
   3  -7  13   92.20    4.54
   3  -7  14   84.46    3.81
   3  -7  14   85.38    3.93
   3  -7  15   17.71    1.35
  -3   6  17    0.54    0.45
  -3   6  17    0.84    0.64
  -3   6  17    0.78    0.68
  -3   6  17    0.78    0.68
  -3   6  16  134.65    5.57
  -3   6  16  125.19    5.27
  -3   6  16  133.81    5.36
  -3   6  16  130.29    5.04
  -3   6  15  408.42   12.56
  -3   6  15  394.23   12.77
  -3   6  14  218.82   13.34
  -3   6  14  223.29    8.52
  -3   6  14  218.68    8.55
  -3   6  14  218.64    8.29
  -3   6  13    9.36    1.78
  -3   6  13   11.89    1.93
  -3   6  13    9.55    3.01
  -3   6  13   11.78    1.82
  -3   6  12  279.57   10.34
  -3   6  12  279.04   10.46
  -3   6  12  308.00   16.72
  -3   6  12  288.20   15.66
  -3   6  12  276.22   10.35
  -3   6  11  504.10   15.96
  -3   6  11  508.93   16.08
  -3   6  11  512.10   22.99
  -3   6  11  475.05   21.55
  -3   6  11  510.31   16.05
  -3   6  10  662.22   19.90
  -3   6  10  667.90   19.90
  -3   6  10  697.07   27.46
  -3   6  10  630.73   25.35
  -3   6  10  672.02   20.00
  -3   6  10  695.32   20.45
  -3   6   9  268.48   10.28
  -3   6   9  266.75    9.40
  -3   6   9  268.24   15.03
  -3   6   9  249.66   13.26
  -3   6   8  125.34    6.46
  -3   6   8  118.98    5.40
  -3   6   7  823.44   24.13
  -3   6   7  774.68   22.21
   3  -6  -7  790.16   25.99
   3  -6  -7  780.22   25.87
  -3   6   6  686.67   19.70
  -3   6   6  646.34   22.08
  -3   6   6  700.29   19.13
   3  -6  -6  669.12   23.57
   3  -6  -6  710.58   23.94
  -3   6   5  130.12    5.52
  -3   6   5  120.79    5.07
   3  -6  -5  125.90    8.12
   3  -6  -5  114.30    7.76
  -3   6   5  116.48    6.26
   3  -6  -4    4.67    2.15
   3  -6  -4    4.32    2.23
   3  -6  -3  309.80   15.09
   3  -6  -3  312.07   15.07
   3  -6  -2  698.74   26.39
   3  -6  -2  678.98   26.04
   3  -6  -2  698.78   20.13
  -3   6   2  695.46   22.13
   3  -6  -1  803.91   30.19
   3  -6  -1  770.50   29.99
   3  -6  -1  872.20   24.88
  -3   6   1  919.41   26.59
   3  -6   0  394.43   18.26
   3  -6   0  385.42   18.06
   3  -6   0  410.28   14.46
   3  -6   1    8.64    2.74
   3  -6   1    9.45    2.71
  -3   6  -1   11.74    2.22
   3  -6   1    7.27    1.87
  -3   6  -2  175.57    6.81
   3  -6   2  169.04   10.21
   3  -6   2  170.60   10.14
  -3   6  -2  189.02    9.30
   3  -6   2  181.16   10.04
  -3   6  -3  285.36   10.03
   3  -6   3  278.67   13.18
   3  -6   3  283.48   13.24
   3  -6   4  239.18   11.80
   3  -6   4  271.79   12.32
   3  -6   4  221.94   14.11
  -3   6  -4  254.11    9.44
  -3   6  -5   23.82    3.63
   3  -6   5   21.77    4.67
  -3   6  -5   26.15    2.66
   3  -6   6   12.68    1.96
  -3   6  -6    9.61    1.72
   3  -6   6   12.22    1.74
  -3   6  -6    9.47    2.64
   3  -6   6    5.77    3.25
  -3   6  -7  108.61    5.69
   3  -6   7  111.00    5.51
  -3   6  -7  104.73    8.61
   3  -6   7  125.29   10.98
   3  -6   7  107.11    5.90
   3  -6   7  102.56    5.47
   3  -6   8   99.29    5.37
   3  -6   8  110.70   10.24
  -3   6  -8   86.13    8.18
   3  -6   8  100.92    5.76
   3  -6   8   99.19    5.30
  -3   6  -9   75.33    7.70
   3  -6   9   86.76    9.03
  -3   6  -9   80.58    5.18
   3  -6   9   72.39    4.67
   3  -6   9   80.07    4.70
   3  -6  10   46.41    6.49
  -3   6 -10   51.43    6.48
  -3   6 -10   49.52    3.81
   3  -6  10   44.29    3.64
   3  -6  10   52.49    3.59
   3  -6  11   54.14    6.73
  -3   6 -11   54.39    6.43
   3  -6  12  249.02    9.41
  -3   6 -12  233.07    8.63
   3  -6  12  245.22    8.77
   3  -6  13   49.69    3.34
   3  -6  13   48.01    2.93
   3  -6  14    2.36    0.70
   3  -6  14    2.40    0.84
   3  -6  14    2.44    0.96
   3  -6  15    3.71    0.78
   3  -6  15    4.34    0.81
  -3   5  18    4.50    0.72
  -3   5  18    5.10    0.80
  -3   5  17  138.58    4.96
  -3   5  17  135.61    5.29
  -3   5  17  141.47    5.32
  -3   5  16  176.83    6.58
  -3   5  15   34.04    2.72
  -3   5  15   31.48    2.73
  -3   5  14   61.82    6.82
  -3   5  14   55.42    6.54
  -3   5  13   89.12    8.55
  -3   5  13   84.60    8.20
  -3   5  13   87.43    5.02
  -3   5  13   85.10    4.84
  -3   5  13   86.24    4.87
  -3   5  12   13.69    3.56
  -3   5  12   13.29    3.43
  -3   5  12   14.72    2.03
  -3   5  12   15.25    2.07
  -3   5  12   10.23    1.85
  -3   5  11   44.09    6.03
  -3   5  11   35.12    5.04
  -3   5  11   40.48    2.97
  -3   5  11   42.54    3.30
  -3   5  11   41.37    3.24
  -3   5  11   41.56    3.20
  -3   5  10   22.44    4.28
  -3   5  10   23.15    3.86
  -3   5  10   21.77    2.22
  -3   5  10   25.51    2.39
  -3   5  10   22.26    2.30
  -3   5   9    6.99    2.16
  -3   5   9    9.52    1.93
  -3   5   9    9.54    1.47
   3  -5  -8   16.19    2.40
  -3   5   8   11.85    2.17
  -3   5   8   14.55    2.78
  -3   5   8   19.10    1.89
  -3   5   7  119.47    5.06
   3  -5  -7  125.44    7.03
   3  -5  -7  112.63    6.85
  -3   5   7  105.80    7.04
  -3   5   6  179.84    9.01
   3  -5  -6  204.57    9.62
   3  -5  -6  198.51    9.53
  -3   5   5   13.71    2.03
   3  -5  -5    9.09    2.13
   3  -5  -5   10.41    2.25
  -3   5   4  111.16    5.56
   3  -5  -4  128.32    7.67
   3  -5  -4  117.31    7.35
  -3   5   3   51.28    2.99
  -3   5   3   53.46    4.05
   3  -5  -3   51.13    4.94
   3  -5  -3   59.28    5.24
   3  -5  -2  227.98   11.52
   3  -5  -2  214.26   11.22
  -3   5   2  221.13    9.32
   3  -5  -2  228.49    8.26
   3  -5  -1  136.06    8.57
   3  -5  -1  125.37    8.31
  -3   5   1  138.55    6.89
   3  -5  -1  137.18    6.18
   3  -5   0   15.07    2.11
  -3   5   0   10.79    2.06
   3  -5   0   10.31    2.56
   3  -5   0   13.91    2.82
  -3   5  -1    6.14    1.65
   3  -5   1    8.06    1.88
   3  -5   1    9.76    2.34
   3  -5   1    5.21    1.90
   3  -5   2    2.15    1.63
   3  -5   2    2.29    1.48
   3  -5   2    2.88    1.56
  -3   5  -3  160.39    8.55
   3  -5   3  155.59   10.08
   3  -5   3  151.58    8.49
   3  -5   3  157.70    8.61
   3  -5   4  284.31    9.71
   3  -5   4  279.38   12.10
   3  -5   4  276.03   11.99
  -3   5  -5    5.95    2.09
   3  -5   5    0.57    1.93
   3  -5   5    3.86    1.19
   3  -5   5    5.06    1.10
   3  -5   6  130.44    6.22
   3  -5   6  111.51    5.49
  -3   5  -6  123.67    5.93
   3  -5   6  129.08   10.96
  -3   5  -6  136.98    9.19
   3  -5   6  126.53    5.65
   3  -5   7  220.72    9.07
   3  -5   7  215.04    8.40
   3  -5   7  245.86   15.37
  -3   5  -7  232.67   13.07
   3  -5   7  207.24    8.36
   3  -5   8  113.16    6.12
   3  -5   8  110.88    5.57
  -3   5  -8  108.08    8.95
   3  -5   8  107.98    5.65
   3  -5   9   51.05    3.63
   3  -5   9   55.24    3.74
   3  -5   9   55.66    6.98
  -3   5  -9   52.48    6.41
   3  -5   9   53.69    4.15
   3  -5   9   56.24    3.98
   3  -5  10    7.31    1.70
   3  -5  10    2.94    2.20
  -3   5 -10    1.65    1.75
   3  -5  10    1.08    1.10
   3  -5  10    2.08    1.07
  -3   5 -10    3.80    1.31
   3  -5  11  190.16    8.28
   3  -5  11  189.57    8.02
  -3   5 -11  181.34    7.67
   3  -5  11  210.82   13.54
  -3   5 -11  200.35   13.12
   3  -5  12   51.16    3.55
   3  -5  12   52.17    3.83
   3  -5  12   64.23    6.77
  -3   5 -12   48.06    6.09
   3  -5  13    1.72    0.88
   3  -5  13    2.21    1.09
   3  -5  13    1.59    0.85
   3  -5  13    2.65    1.14
   3  -5  14   11.66    1.37
   3  -5  14   11.94    1.60
   3  -5  14   12.42    1.59
   3  -5  15   11.93    1.32
   3  -5  15   14.57    1.38
  -3   4  18    3.76    0.65
  -3   4  18    4.87    0.86
  -3   4  18    2.98    0.58
  -3   4  18    4.18    0.81
  -3   4  17    3.05    0.95
  -3   4  17    2.09    0.77
  -3   4  16    4.60    1.19
  -3   4  15   10.58    1.82
  -3   4  15   10.38    1.74
  -3   4  14   51.78    6.38
  -3   4  14   58.82    6.84
  -3   4  14   64.63    4.11
  -3   4  14   57.86    3.93
  -3   4  14   65.35    4.10
  -3   4  13  308.54   16.60
  -3   4  13  298.62   16.47
  -3   4  13  298.86   10.75
  -3   4  13  294.09   10.34
  -3   4  13  297.66   10.84
  -3   4  13  288.20   10.76
  -3   4  12   64.07    7.24
  -3   4  12   55.27    6.58
  -3   4  12   64.54    4.08
  -3   4  12   67.59    4.02
  -3   4  12   67.78    4.22
  -3   4  12   70.15    4.32
  -3   4  11   52.79    6.42
  -3   4  11   50.22    5.88
  -3   4  11   49.73    3.42
  -3   4  11   44.19    3.19
  -3   4  11   49.01    3.47
  -3   4  11   56.87    3.69
  -3   4  10   79.35    4.30
  -3   4  10   69.38    4.05
  -3   4  10   74.80    4.08
  -3   4  10   83.09    7.25
   3  -4 -10   76.75    5.77
  -3   4   9  319.50   14.63
  -3   4   9  284.26    9.77
  -3   4   9  299.46    9.99
   3  -4  -8   10.02    2.01
  -3   4   8   10.59    1.39
   3  -4  -8    9.47    1.68
   3  -4  -7   31.91    3.16
   3  -4  -7   35.39    3.57
  -3   4   7   33.72    3.84
   3  -4  -6  792.74   24.18
   3  -4  -6  798.13   24.13
   3  -4  -6  763.09   24.06
  -3   4   6  768.96   24.55
   3  -4  -5 1198.83   34.14
   3  -4  -5 1200.15   34.11
  -3   4   5 1142.33   33.21
   3  -4  -4   29.28    3.26
   3  -4  -4   27.88    3.17
   3  -4  -3  609.51   20.36
   3  -4  -3  630.04   20.49
  -3   4   3  585.72   17.46
  -3   4   3  633.64   19.01
   3  -4  -2 1275.57   36.51
   3  -4  -2 1279.13   36.47
   3  -4  -2 1295.89   33.40
  -3   4   2 1254.09   34.57
  -3   4   2 1204.74   31.89
   3  -4  -1  127.60    7.36
   3  -4  -1  129.59    7.32
   3  -4  -1  118.83    5.63
  -3   4   1  132.46    6.32
   3  -4   0   83.57    5.86
   3  -4   0   82.50    5.72
   3  -4   0   85.63    4.90
  -3   4   0   99.01    5.41
   3  -4   1  252.59   10.42
   3  -4   1  258.10   11.04
   3  -4   1  240.18   10.79
   3  -4   2 1028.10   30.90
  -3   4  -2  945.90   29.39
   3  -4   2  992.89   29.73
   3  -4   2 1005.08   29.79
   3  -4   3  844.50   28.88
  -3   4  -3  812.00   26.55
   3  -4   3  875.75   26.20
   3  -4   3  850.68   26.03
   3  -4   4  458.24   13.76
  -3   4  -4  509.01   18.22
   3  -4   4  456.02   20.22
   3  -4   4  508.53   16.79
   3  -4   5  365.53   11.78
   3  -4   5  377.46   12.33
  -3   4  -6  692.86   24.74
   3  -4   6  662.02   27.32
   3  -4   6  653.02   18.98
   3  -4   6  673.01   18.96
   3  -4   6  644.00   19.23
   3  -4   6  654.24   19.01
   3  -4   6  626.29   19.66
  -3   4  -7  339.59   16.39
   3  -4   7  326.52   18.02
   3  -4   7  337.81   11.47
   3  -4   7  350.36   11.61
   3  -4   7  340.92   11.75
   3  -4   7  341.73   11.25
   3  -4   7  331.97   11.39
   3  -4   7  346.84   12.38
  -3   4  -8  103.81    8.77
   3  -4   8  107.35    9.53
   3  -4   8  112.41    5.56
   3  -4   8   96.34    5.26
   3  -4   8  106.29    5.63
   3  -4   8  107.28    5.24
   3  -4   8  105.04    5.27
   3  -4   8  118.12    6.10
   3  -4   9   38.13    3.01
   3  -4   9   37.45    3.24
   3  -4   9   37.59    3.21
  -3   4  -9   36.11    5.47
   3  -4   9   33.74    5.43
   3  -4   9   35.46    2.97
   3  -4   9   41.32    3.52
   3  -4   9   38.25    3.35
   3  -4   9   36.30    2.96
   3  -4  10  198.13    8.58
   3  -4  10  199.84   13.29
  -3   4 -10  182.28   12.77
   3  -4  10  203.59    8.60
   3  -4  10  193.58    7.91
  -3   4 -10  196.55    8.05
   3  -4  10  184.71    7.78
   3  -4  10  189.25    8.37
   3  -4  11  235.00    9.48
   3  -4  11  221.86   13.92
  -3   4 -11  202.30   13.64
   3  -4  11  230.38    9.24
   3  -4  12   27.35    4.49
  -3   4 -12   29.66    4.90
   3  -4  13    5.64    1.37
   3  -4  13    4.62    1.38
   3  -4  13    3.95    1.14
   3  -4  13    4.37    1.32
   3  -4  14   12.26    1.52
   3  -4  14   13.11    1.72
   3  -4  14    8.66    1.41
   3  -4  15    1.35    0.56
   3  -4  15    2.37    0.76
   3  -4  15    2.95    0.79
  -3   3  18    7.78    1.07
  -3   3  18    9.01    1.14
  -3   3  18    8.56    1.06
  -3   3  17   18.26    1.71
  -3   3  17   19.48    1.82
  -3   3  17   18.99    1.65
  -3   3  16  167.76    6.74
  -3   3  16  158.16    6.39
  -3   3  15  123.66    5.92
  -3   3  15  129.98    9.66
  -3   3  15  122.01    9.82
  -3   3  15  124.62    5.76
  -3   3  14   96.77    5.18
  -3   3  14   89.54    8.24
  -3   3  14   88.05    8.56
  -3   3  14   96.98    5.23
  -3   3  14   96.14    5.23
  -3   3  13   85.00    4.80
  -3   3  13  102.64    8.91
  -3   3  13   90.13    8.61
  -3   3  13   91.55    5.02
  -3   3  13   84.21    4.92
  -3   3  13   81.50    4.63
  -3   3  12 1367.51   36.76
  -3   3  12 1342.46   45.15
  -3   3  12 1395.38   45.31
  -3   3  12 1333.62   36.95
  -3   3  12 1394.46   37.14
  -3   3  12 1344.62   36.68
  -3   3  11 1362.60   37.20
  -3   3  11 1403.65   37.39
  -3   3  11 1408.76   45.14
  -3   3  11 1394.72   45.91
  -3   3  11 1355.44   37.54
  -3   3  11 1460.94   37.74
  -3   3  10  641.59   18.49
  -3   3  10  615.67   18.19
  -3   3  10  649.22   24.37
   3  -3 -10  601.53   21.56
  -3   3  10  628.82   18.32
  -3   3  10  612.96   18.04
  -3   3   9  547.15   20.70
  -3   3   9  504.46   14.97
  -3   3   9  498.02   15.06
  -3   3   9  519.76   15.30
   3  -3  -8 3484.94   87.45
  -3   3   8 3519.42   86.09
   3  -3  -8 3425.22   89.80
  -3   3   8 3372.87   85.80
   3  -3  -7 1147.87   33.31
   3  -3  -7 1151.44   32.11
   3  -3  -6 1058.13   30.80
   3  -3  -6 1074.87   30.36
   3  -3  -5  172.40    7.75
   3  -3  -5  166.69    7.66
   3  -3  -4 3015.53   77.61
   3  -3  -4 2987.31   77.52
  -3   3   3 3969.77  103.69
   3  -3  -3 4253.44  104.99
   3  -3  -3 4192.08  104.87
  -3   3   2  971.41   26.64
   3  -3  -2  929.36   27.72
   3  -3  -2  931.51   27.73
   3  -3  -1  145.15    6.11
  -3   3   1  148.07    6.48
   3  -3  -1  138.72    7.05
   3  -3  -1  139.99    7.09
   3  -3   0 2040.77   54.00
  -3   3   0 2100.10   54.34
   3  -3   0 2053.67   55.23
   3  -3   0 2090.99   55.29
   3  -3   1 1903.77   51.03
   3  -3   1 1889.75   50.94
   3  -3   1 1891.57   50.70
   3  -3   2  646.65   20.22
   3  -3   2  596.65   19.85
   3  -3   2  659.58   21.14
  -3   3  -2  665.08   20.47
   3  -3   3    8.57    1.21
   3  -3   3   10.08    1.87
  -3   3  -3    7.03    1.77
   3  -3   3    9.48    2.37
   3  -3   4 1318.58   36.23
   3  -3   4 1247.41   41.01
  -3   3  -4 1412.30   39.47
   3  -3   4 1339.30   36.91
   3  -3   5 2887.00   73.08
   3  -3   5 2885.78   73.27
   3  -3   5 2980.51   76.63
   3  -3   6 1322.00   39.55
   3  -3   6 1195.74   35.68
   3  -3   6 1334.78   35.05
   3  -3   6 1334.32   35.37
  -3   3  -6 1333.62   41.24
   3  -3   6 1319.61   43.39
   3  -3   6 1359.33   35.18
   3  -3   6 1358.51   35.35
   3  -3   7    2.68    1.22
   3  -3   7    2.58    1.06
   3  -3   7    2.19    1.49
   3  -3   7    2.56    1.15
   3  -3   7    3.63    1.30
   3  -3   7    0.50    1.39
  -3   3  -7    2.60    1.55
   3  -3   7    3.38    1.21
   3  -3   7    2.52    0.94
   3  -3   8   98.09    5.09
   3  -3   8  108.23    5.49
   3  -3   8  108.02    5.42
   3  -3   8  105.12    9.03
  -3   3  -8   94.19    8.40
   3  -3   8  108.10    5.82
   3  -3   8  109.51    5.62
   3  -3   8   97.07    5.34
   3  -3   8   94.62    4.90
   3  -3   9  378.87   12.84
   3  -3   9  375.20   13.11
   3  -3   9  382.62   13.24
   3  -3   9  377.75   18.96
  -3   3  -9  381.09   19.04
   3  -3   9  398.07   13.63
   3  -3   9  383.70   13.22
   3  -3   9  395.40   13.34
   3  -3   9  365.28   12.38
   3  -3  10  185.35    8.13
   3  -3  10  191.02    8.23
   3  -3  10  165.83   11.95
  -3   3 -10  163.21   12.01
   3  -3  10  203.11    8.39
   3  -3  10  185.74    8.03
   3  -3  10  180.74    7.67
   3  -3  10  185.83    8.18
   3  -3  11   21.41    2.44
   3  -3  11   20.02    2.47
   3  -3  11   22.18    2.45
   3  -3  11   17.65    2.35
   3  -3  11   18.79    2.60
   3  -3  11   16.37    2.36
   3  -3  11   17.98    3.87
  -3   3 -11   22.18    4.47
   3  -3  12   17.39    3.51
  -3   3 -12   24.53    4.50
   3  -3  13   17.78    2.11
   3  -3  13   20.87    2.12
   3  -3  13   22.64    2.38
   3  -3  13   17.63    1.94
   3  -3  13   19.90    2.38
   3  -3  14    5.60    1.25
   3  -3  14    8.36    1.49
   3  -3  14    7.96    1.38
   3  -3  14    7.42    1.17
   3  -3  15    1.68    0.77
   3  -3  15    2.02    0.77
   3  -3  15    1.20    0.66
   3  -3  16   37.45    1.87
  -3   2  18  323.85    9.77
  -3   2  18  336.17   10.04
  -3   2  17  526.48   15.07
  -3   2  17  489.64   14.48
  -3   2  17  507.56   14.82
  -3   2  16   98.72    4.96
  -3   2  16   95.96    4.81
  -3   2  15   66.31    6.72
  -3   2  15   65.14    7.14
  -3   2  14  995.72   28.06
  -3   2  14 1001.16   28.40
  -3   2  14  981.81   35.25
  -3   2  14 1001.15   36.38
  -3   2  13 1173.78   32.38
  -3   2  13 1133.17   39.87
  -3   2  13 1169.38   40.78
  -3   2  13 1192.66   32.55
  -3   2  13 1205.72   32.87
  -3   2  13 1161.51   32.25
  -3   2  13 1159.40   32.35
  -3   2  12  663.89   19.85
  -3   2  12  683.90   20.07
  -3   2  12  695.29   20.22
  -3   2  12  688.52   20.18
  -3   2  12  664.10   20.29
  -3   2  12  666.24   26.95
  -3   2  12  695.29   27.29
  -3   2  12  677.24   20.07
  -3   2  11   13.19    1.79
  -3   2  11   13.18    1.73
  -3   2  11   16.82    2.13
  -3   2  11   14.40    1.90
   3  -2 -11   13.43    2.63
  -3   2  11   13.04    1.86
  -3   2  11   10.39    1.65
  -3   2  10 2183.30   60.40
  -3   2  10 2014.56   52.09
  -3   2  10 2039.52   52.63
  -3   2  10 2033.91   52.39
  -3   2  10 2047.21   52.50
  -3   2  10 1977.13   53.13
   3  -2  -9 4820.14  121.42
  -3   2   9 4743.09  116.65
  -3   2   9 4777.46  116.92
  -3   2   9 4385.53  117.55
  -3   2   9 4875.03  117.17
   3  -2  -8 2657.00   70.82
  -3   2   8 2667.59   66.87
   3  -2  -7  333.49   11.46
   3  -2  -7  352.86   13.00
   3  -2  -6 1652.37   43.37
   3  -2  -6 1595.57   44.19
   3  -2  -5 5280.06  121.08
   3  -2  -5 5155.75  121.42
   3  -2  -4 2959.97   75.78
  -3   2   4 2956.65   72.99
  -3   2   3  271.82    9.72
   3  -2  -3  295.29   10.44
  -3   2   2 1482.48   39.23
   3  -2  -2 1491.94   40.15
  -3   2   1 5051.34  127.85
   3  -2  -1 5234.06  128.83
   3  -2  -1 5166.26  127.78
   3  -2   0 1580.48   42.45
   3  -2   0 1573.54   41.74
   3  -2   1  286.69   10.61
   3  -2   1  285.24   10.53
  -3   2  -1  288.51   10.50
   3  -2   2  424.56   12.72
   3  -2   2  415.83   14.16
   3  -2   2  459.07   15.36
  -3   2  -2  431.02   14.67
   3  -2   3  341.79   11.65
   3  -2   3  355.63   12.24
   3  -2   3  362.02   14.10
  -3   2  -3  355.15   13.52
   3  -2   4 1707.41   45.76
   3  -2   4 1625.01   44.15
   3  -2   4 1652.53   48.21
  -3   2  -4 1673.77   47.18
   3  -2   5  124.23    7.66
   3  -2   5  120.03    8.39
  -3   2  -5  109.94    7.65
   3  -2   6   42.98    3.32
  -3   2  -6   53.36    5.50
   3  -2   6   51.20    3.18
   3  -2   6   54.54    3.49
   3  -2   6   49.91    3.55
   3  -2   6   47.71    5.19
   3  -2   6   54.56    3.37
   3  -2   6   49.59    3.03
   3  -2   7  219.35    9.12
   3  -2   7  237.86   13.28
  -3   2  -7  231.50   13.07
   3  -2   7  245.07    8.83
   3  -2   7  247.04    9.20
   3  -2   7  244.25    9.55
   3  -2   7  234.63    8.26
   3  -2   7  231.25    8.86
   3  -2   7  237.68    8.42
   3  -2   8  215.11    8.26
   3  -2   8  245.15    8.93
   3  -2   8  224.19    8.78
   3  -2   8  238.12    9.28
   3  -2   8  225.80   13.19
  -3   2  -8  222.87   13.38
   3  -2   8  235.94    9.47
   3  -2   8  223.10    8.22
   3  -2   8  236.10   13.36
   3  -2   8  232.93    9.28
   3  -2   8  232.95    9.05
   3  -2   9   37.60    5.23
  -3   2  -9   37.15    5.51
   3  -2   9   37.56    5.04
   3  -2   9   45.95    3.69
   3  -2   9   43.02    3.02
   3  -2   9   40.20    3.35
   3  -2   9   41.79    3.25
   3  -2   9   47.76    3.60
   3  -2   9   37.19    3.21
   3  -2   9   36.18    3.37
   3  -2  10    1.40    1.04
   3  -2  10    0.99    1.37
  -3   2 -10    2.25    2.01
   3  -2  10    2.07    1.22
   3  -2  10    4.13    2.13
   3  -2  10    1.27    0.93
   3  -2  10    2.64    1.75
   3  -2  10    0.85    0.90
   3  -2  10    1.09    1.09
   3  -2  10    1.85    1.27
   3  -2  11   94.85    5.49
   3  -2  11   90.21    5.54
   3  -2  11   88.76    4.94
   3  -2  11  102.66    5.48
   3  -2  11   87.36    5.31
   3  -2  11   90.59    8.10
  -3   2 -11   96.84    9.02
   3  -2  11   91.36    5.34
  -3   2 -12    9.97    3.31
   3  -2  13    3.73    1.28
   3  -2  13    7.23    1.49
   3  -2  13    6.73    1.41
   3  -2  13    4.86    1.12
   3  -2  13    6.28    1.43
   3  -2  14    1.28    0.82
   3  -2  14    0.14    0.95
   3  -2  14    0.63    0.91
   3  -2  14    0.66    0.86
   3  -2  15   19.13    1.50
   3  -2  15   22.11    1.87
   3  -2  15   23.10    1.91
   3  -2  16   30.97    1.71
  -3   1  19  143.13    4.50
  -3   1  19  136.83    4.54
  -3   1  18  228.95    7.41
  -3   1  18  211.14    7.11
  -3   1  17   12.29    1.37
  -3   1  17   13.34    1.68
  -3   1  17   10.71    1.51
  -3   1  17   13.64    1.50
  -3   1  16  551.57   16.85
  -3   1  15 1211.99   39.93
  -3   1  15 1251.94   42.22
  -3   1  14  627.07   19.08
  -3   1  14  641.28   25.43
  -3   1  14  684.38   27.39
  -3   1  14  636.17   19.37
  -3   1  14  629.84   19.53
  -3   1  13   10.92    1.84
  -3   1  13   11.94    1.84
  -3   1  13   14.46    3.32
  -3   1  13   11.98    3.26
  -3   1  13   13.20    2.03
  -3   1  13   10.32    1.68
  -3   1  13    7.79    1.56
  -3   1  12  384.69   12.93
  -3   1  12  389.85   12.97
  -3   1  12  376.32   12.71
  -3   1  12  369.37   12.48
  -3   1  12  411.01   13.30
   3  -1 -12  392.63   16.73
  -3   1  12  414.21   18.95
  -3   1  12  415.54   19.42
  -3   1  12  382.86   12.77
  -3   1  11 2800.02   71.11
   3  -1 -11 2700.55   76.00
  -3   1  11 2888.18   71.86
  -3   1  11 2728.97   70.77
  -3   1  11 2736.09   71.10
  -3   1  11 2829.73   79.45
  -3   1  11 2854.15   70.86
  -3   1  11 2744.00   70.52
  -3   1  10 2155.65   58.27
  -3   1  10 2267.70   57.19
  -3   1  10 2264.43   57.21
  -3   1  10 2297.91   57.48
  -3   1  10 2283.62   57.53
  -3   1  10 2156.59   56.90
   3  -1  -9  435.53   16.73
  -3   1   9  426.96   14.17
  -3   1   9  451.55   13.26
  -3   1   9  455.64   13.50
  -3   1   9  443.73   13.02
   3  -1  -8  448.00   13.23
  -3   1   8  415.29   12.73
   3  -1  -8  446.04   16.01
   3  -1  -7 1432.05   39.64
  -3   1   7 1398.02   37.35
   3  -1  -6 1101.23   30.77
  -3   1   6 1055.53   28.78
   3  -1  -5  369.64   12.73
  -3   1   5  369.77   11.16
   3  -1  -5  374.11   12.26
   3  -1  -4  590.90   18.15
  -3   1   4  621.71   16.73
   3  -1  -4  588.03   18.03
  -3   1   3 2240.07   57.48
   3  -1  -3 2229.32   58.03
   3  -1  -3 2299.83   58.33
  -3   1   2   91.18    4.28
   3  -1  -2   98.45    4.93
   3  -1  -1  914.42   25.40
  -3   1   1  926.90   25.11
   3  -1   0    7.37    1.34
   3  -1   0    8.58    1.50
   3  -1   1  873.47   24.61
  -3   1  -1  838.69   24.27
   3  -1   1  857.16   24.41
   3  -1   2  111.72    5.99
  -3   1  -2  118.53    6.02
   3  -1   2  112.65    5.15
   3  -1   2  121.66    5.69
   3  -1   3  334.08   12.90
  -3   1  -3  324.81   12.71
   3  -1   3  342.22   11.98
   3  -1   4   22.41    3.19
   3  -1   4   29.94    3.37
   3  -1   5  354.11   14.97
   3  -1   5  353.41   15.23
   3  -1   6  107.70    4.66
   3  -1   6  107.65    5.41
   3  -1   6  119.08    5.06
   3  -1   6   99.71    8.04
   3  -1   6   99.52    4.91
   3  -1   7   70.35    4.37
   3  -1   7   68.83    3.91
   3  -1   7   66.90    4.00
   3  -1   7   68.79    3.65
   3  -1   7   63.19    3.75
   3  -1   7   58.52    3.94
   3  -1   7   64.60    6.13
   3  -1   7   64.31    3.87
   3  -1   8    2.19    1.20
   3  -1   8    2.50    1.96
   3  -1   8    5.53    1.35
   3  -1   8    1.44    1.22
   3  -1   8    0.42    1.58
   3  -1   8    1.40    1.01
   3  -1   8    1.00    1.27
   3  -1   8    3.61    1.04
   3  -1   8    1.06    0.97
   3  -1   9    1.49    1.08
   3  -1   9    0.45    1.23
  -3   1  -9    0.53    1.70
   3  -1   9    0.51    1.63
   3  -1   9    0.63    0.74
   3  -1   9    0.38    1.30
   3  -1   9    0.81    1.30
   3  -1   9    1.03    0.93
   3  -1   9    1.86    1.13
   3  -1   9    0.93    0.99
   3  -1   9   -0.36    0.97
   3  -1  10    3.93    1.45
   3  -1  10    5.63    1.41
   3  -1  10    4.42    1.61
   3  -1  10    2.53    1.81
   3  -1  10    3.08    1.15
   3  -1  10    5.01    2.06
  -3   1 -10    2.26    2.01
   3  -1  10    2.72    1.15
   3  -1  10    2.99    1.57
   3  -1  10    3.68    1.25
   3  -1  11   39.22    3.49
   3  -1  11   49.26    3.65
   3  -1  11   47.11    3.82
   3  -1  11   41.19    3.50
   3  -1  11   47.10    3.46
   3  -1  11   38.60    5.32
  -3   1 -11   41.27    6.02
   3  -1  11   44.22    3.44
   3  -1  11   43.57    3.64
   3  -1  11   45.50    3.86
   3  -1  12   -0.36    1.12
   3  -1  12   -0.15    0.81
  -3   1 -12    1.11    1.88
   3  -1  12    0.38    0.95
   3  -1  12   -0.18    1.21
   3  -1  13    6.39    1.45
   3  -1  13    6.44    1.49
   3  -1  13    5.95    1.68
   3  -1  13    7.09    1.32
   3  -1  13    6.83    1.51
   3  -1  13    5.00    1.39
   3  -1  14    0.48    0.84
   3  -1  14    0.71    0.95
   3  -1  14    0.53    0.82
   3  -1  14    0.66    0.82
   3  -1  15    1.94    0.85
   3  -1  15    1.44    0.75
   3  -1  15    2.48    0.80
   3  -1  16    0.65    0.44
  -3   0  19    0.86    0.44
  -3   0  19    0.76    0.42
  -3   0  18   38.76    2.31
  -3   0  18   39.30    2.35
  -3   0  17  236.84    8.28
  -3   0  17  220.54    7.80
  -3   0  17  225.25    7.90
  -3   0  17  228.03    7.83
  -3   0  16  217.76    8.35
  -3   0  16  220.59    8.52
  -3   0  15   72.62    6.67
  -3   0  15   74.41    7.69
  -3   0  14    3.51    1.28
  -3   0  14    5.07    1.43
  -3   0  14    1.33    1.80
  -3   0  14   -0.55    2.33
  -3   0  13  250.05    9.56
  -3   0  13  256.66    9.74
  -3   0  13  239.78   13.70
  -3   0  13  267.54   15.30
  -3   0  12  326.33   11.35
   3   0 -12  293.01   14.76
  -3   0  12  335.39   11.31
  -3   0  12  330.78   16.37
  -3   0  12  336.59   17.07
  -3   0  12  316.95   10.86
  -3   0  12  306.59   10.94
  -3   0  12  324.04   11.37
  -3   0  12  347.19   11.90
  -3   0  11   61.11    3.74
  -3   0  11   59.88    4.11
  -3   0  11   52.23    3.33
  -3   0  11   59.39    3.58
  -3   0  11   60.79    3.60
  -3   0  11   59.73    3.70
  -3   0  11   67.22    3.95
  -3   0  10   69.14    3.90
  -3   0  10   68.20    3.59
  -3   0  10   75.39    4.61
   3   0 -10   77.37    6.23
  -3   0  10   76.94    3.93
  -3   0  10   81.42    4.48
  -3   0  10   68.00    3.86
  -3   0  10   72.85    3.80
  -3   0   9  678.77   21.05
  -3   0   9  690.20   21.38
  -3   0   9  764.37   20.59
  -3   0   9  759.74   20.18
  -3   0   9  740.84   20.47
   3   0  -8  402.43   15.43
   3   0  -8  418.72   12.72
   3   0  -8  409.99   12.70
  -3   0   8  413.35   14.38
  -3   0   7    9.16    1.70
   3   0  -7   11.39    2.12
   3   0  -7    9.85    1.45
  -3   0   6   13.25    1.77
   3   0  -6   14.75    2.19
  -3   0   5  356.35   11.45
   3   0  -5  368.13   12.59
  -3   0   4  129.76    5.24
   3   0  -4  118.60    5.69
   3   0  -3  202.65    7.62
  -3   0   2   15.37    1.48
   3   0  -2   15.34    1.71
  -3   0   1    7.99    1.19
   3   0  -1   11.38    1.42
  -3   0   0   31.81    2.33
   3   0   0   26.38    2.32
   3   0   1    9.25    1.57
  -3   0  -1    9.91    1.54
   3   0   2   12.49    1.90
  -3   0  -2   15.26    2.08
   3   0   2   11.71    1.68
   3   0   3    0.78    1.11
   3   0   3    0.59    1.01
   3   0   4    0.23    1.08
   3   0   4    1.77    0.87
   3   0   4    2.41    1.25
   3   0   5   41.53    4.75
   3   0   5   38.25    4.07
   3   0   6   16.71    3.37
   3   0   6   13.81    1.50
   3   0   6   13.13    1.63
   3   0   6   12.57    2.07
   3   0   6   11.89    1.77
   3   0   6   16.00    1.79
   3   0   7    2.98    1.21
   3   0   7    3.25    0.97
   3   0   7    2.14    1.21
   3   0   7    2.08    1.32
   3   0   7    3.15    1.68
   3   0   7    3.51    1.10
   3   0   7    3.98    1.54
   3   0   7    2.92    1.02
   3   0   7    2.66    1.09
   3   0   7    1.46    1.82
   3   0   8    0.16    1.07
   3   0   8    0.97    1.32
   3   0   8    1.62    1.08
   3   0   8   -0.21    1.49
   3   0   8    0.53    1.57
   3   0   8    0.58    0.73
   3   0   8    0.31    0.85
   3   0   8    1.15    0.96
   3   0   8    1.08    0.90
   3   0   8    2.19    1.13
   3   0   9    1.27    1.35
   3   0   9    2.66    1.27
   3   0   9   -1.09    2.12
   3   0   9    2.03    1.45
   3   0   9    0.34    0.97
   3   0   9    0.16    0.87
   3   0   9    0.54    0.97
   3   0   9    1.02    1.28
   3   0   9    0.32    1.00
   3   0   9    1.58    0.98
   3   0  10    5.58    1.44
   3   0  10    5.45    1.82
   3   0  10    4.15    1.41
   3   0  10    5.66    1.63
   3   0  10    9.08    3.08
   3   0  10    4.52    1.37
   3   0  10    5.60    1.49
   3   0  10    6.21    1.56
   3   0  10    5.26    1.49
  -3   0 -10    3.96    2.31
   3   0  10    5.00    1.31
   3   0  11    2.86    1.09
   3   0  11    3.42    1.39
   3   0  11    2.93    1.29
   3   0  11    4.08    2.23
  -3   0 -11    3.43    1.82
   3   0  11    3.87    1.48
   3   0  11    5.18    1.89
   3   0  11    1.67    1.08
   3   0  11    2.71    1.30
   3   0  11    2.81    1.28
   3   0  11    3.05    1.28
   3   0  12    0.18    1.18
   3   0  12    0.77    0.96
   3   0  12    2.77    1.81
  -3   0 -12    2.19    1.96
   3   0  12    1.14    1.23
   3   0  12   -0.46    1.28
   3   0  13    6.62    1.49
   3   0  13    6.83    1.49
   3   0  13    7.57    1.88
   3   0  13    7.58    1.59
   3   0  13    7.04    1.56
   3   0  14    3.89    1.20
   3   0  14    6.60    1.28
   3   0  14    5.04    1.27
   3   0  15   12.41    1.39
   3   0  15   12.85    1.43
   3   0  16    6.09    0.78
  -3  -1  19   21.37    1.36
  -3  -1  19   25.02    1.48
  -3  -1  18    1.44    0.64
  -3  -1  18    1.67    0.78
  -3  -1  18    1.06    0.69
  -3  -1  17   18.53    1.67
  -3  -1  17   19.42    1.89
  -3  -1  17   20.86    2.03
  -3  -1  17   19.33    1.90
  -3  -1  16    0.28    1.06
  -3  -1  16   -0.44    1.17
  -3  -1  15    6.76    2.50
  -3  -1  14    2.43    1.65
  -3  -1  14    2.18    1.85
  -3  -1  14    1.16    0.99
  -3  -1  14    4.35    1.30
  -3  -1  13    7.07    1.57
   3   1 -13    9.02    2.36
  -3  -1  13    7.13    2.22
  -3  -1  13   11.32    3.44
  -3  -1  13    5.83    1.36
  -3  -1  13    5.22    1.40
   3   1 -12   50.36    5.61
  -3  -1  12   55.12    3.72
  -3  -1  12   53.00    3.65
  -3  -1  12   55.17    3.73
  -3  -1  12   55.76    5.87
  -3  -1  12   55.14    6.39
  -3  -1  12   61.20    4.26
  -3  -1  12   52.73    3.66
  -3  -1  11  111.07    4.99
  -3  -1  11  104.07    5.72
   3   1 -11  103.87    7.95
  -3  -1  11  107.67    5.18
  -3  -1  11  107.59    5.27
  -3  -1  11  104.27    5.19
  -3  -1  11  109.63    5.59
  -3  -1  10   88.40    5.12
   3   1 -10   79.12    6.54
  -3  -1  10   79.03    4.73
  -3  -1  10   84.87    4.39
  -3  -1  10   74.59    3.83
  -3  -1  10   82.08    4.20
  -3  -1  10   81.88    4.07
  -3  -1  10   82.48    4.26
  -3  -1   9  177.80    6.78
  -3  -1   9  168.57    7.43
  -3  -1   9  179.58    7.66
  -3  -1   9  176.49    8.99
  -3  -1   9  200.09    6.91
  -3  -1   9  177.89    6.42
  -3  -1   9  182.39    6.69
   3   1  -8   31.30    2.66
  -3  -1   8   35.46    2.38
   3   1  -8   41.22    3.05
  -3  -1   8   32.94    3.49
   3   1  -8   36.68    3.83
   3   1  -7   82.54    4.50
  -3  -1   7   79.67    5.18
   3   1  -7   86.50    4.57
   3   1  -7   80.86    5.53
   3   1  -6  162.27    6.85
   3   1  -6  161.91    7.73
  -3  -1   6  152.73    7.13
   3   1  -5  466.47   14.86
   3   1  -5  470.14   15.46
  -3  -1   5  471.56   14.80
   3   1  -4   11.40    1.75
  -3  -1   4   12.03    1.60
   3   1  -4   12.90    1.77
   3   1  -3  250.92    9.04
  -3  -1   2   72.04    3.12
   3   1  -2   74.83    3.87
  -3  -1   1  820.95   20.92
   3   1  -1  734.30   21.32
   3   1   0  535.99   15.38
  -3  -1   0  572.26   15.76
   3   1   1  264.28    9.79
   3   1   1  271.95    8.06
  -3  -1  -1  254.74    9.12
   3   1   1  282.76    9.80
   3   1   2   79.73    4.54
   3   1   2   84.94    4.90
   3   1   2   80.45    2.84
   3   1   2   86.06    4.78
   3   1   3  321.11   11.19
   3   1   3  335.95   11.90
   3   1   3  299.08   12.21
   3   1   4   58.14    3.74
   3   1   4   65.69    5.39
   3   1   4   52.03    4.22
   3   1   4   54.59    3.62
   3   1   5  272.06   13.32
   3   1   5  265.33    9.79
   3   1   5  262.52    9.94
   3   1   5  266.68   11.38
   3   1   5  260.02    8.93
   3   1   6  199.82    7.05
   3   1   6  194.38    7.25
   3   1   6  184.16    6.75
   3   1   6  197.49    8.19
   3   1   6  171.55    8.00
   3   1   6  187.34    8.31
   3   1   6  193.57    7.26
   3   1   6  182.24    7.34
   3   1   6  183.00    9.53
   3   1   7  656.63   19.02
   3   1   7  652.18   19.65
   3   1   7  633.44   19.82
   3   1   7  696.34   19.80
[truncated: 618,458 more chars]
