# Supplementary material for: Free‐Standing Supramolecular Pyridine N‐Oxide‐Silver(I) Metallogels
Source: Adv Mater. 2025 Jul 1;37(37):2502818. doi: 10.1002/adma.202502818 (PMC12447065; doi:10.1002/adma.202502818)
Supplement: Supplementary file 2 — Supporting Data [file ADMA-37-2502818-s001.zip › (11Ag)EtOAc.cif]

data_11Ag_EtOAc
_audit_creation_date               2024-11-18
_audit_creation_method
;
Olex2 1.5-ac5-024
(compiled 2022.04.12 svn.rca3783a0 for Rigaku Oxford Diffraction, GUI svn.r6498)
;
_shelx_SHELXL_version_number       '2018/3'
_audit_contact_author_address      ?
_audit_contact_author_email        ?
_audit_contact_author_name         ''
_audit_contact_author_phone        ?
_publ_contact_author_id_orcid      ?
_publ_section_references
;
Dolomanov, O.V., Bourhis, L.J., Gildea, R.J, Howard, J.A.K. & Puschmann, H.
 (2009), J. Appl. Cryst. 42, 339-341.

Sheldrick, G.M. (2015). Acta Cryst. A71, 3-8.

Sheldrick, G.M. (2015). Acta Cryst. C71, 3-8.
;
_chemical_name_common              ?
_chemical_name_systematic          ?
_chemical_formula_moiety           'C13 H15 Ag2 F6 N O6'
_chemical_formula_sum              'C13 H15 Ag2 F6 N O6'
_chemical_formula_weight           611.00
_chemical_melting_point            ?
_chemical_oxdiff_formula           'C26 H17 N6 F3 Ag1 O2'
_chemical_oxdiff_usercomment       'Colourless needles, 5mg, EtOAc'
loop_
  _atom_type_symbol
  _atom_type_description
  _atom_type_scat_dispersion_real
  _atom_type_scat_dispersion_imag
  _atom_type_scat_source
 'C' 'C' 0.0181 0.0091 'International Tables Vol C Tables 4.2.6.8 and 6.1.1.4'
 'H' 'H' 0.0000 0.0000 'International Tables Vol C Tables 4.2.6.8 and 6.1.1.4'
 'Ag' 'Ag' 0.1306 4.2820 'International Tables Vol C Tables 4.2.6.8 and 6.1.1.4'
 'F' 'F' 0.0727 0.0534 'International Tables Vol C Tables 4.2.6.8 and 6.1.1.4'
 'N' 'N' 0.0311 0.0180 'International Tables Vol C Tables 4.2.6.8 and 6.1.1.4'
 'O' 'O' 0.0492 0.0322 'International Tables Vol C Tables 4.2.6.8 and 6.1.1.4'

_shelx_space_group_comment
;
The symmetry employed for this shelxl refinement is uniquely defined
by the following loop, which should always be used as a source of
symmetry information in preference to the above space-group names.
They are only intended as comments.
;
_space_group_crystal_system        'monoclinic'
_space_group_IT_number             15
_space_group_name_H-M_alt          'C 1 2/c 1'
_space_group_name_Hall             '-C 2yc'
loop_
  _space_group_symop_operation_xyz
 'x, y, z'
 '-x, y, -z+1/2'
 'x+1/2, y+1/2, z'
 '-x+1/2, y+1/2, -z+1/2'
 '-x, -y, -z'
 'x, -y, z-1/2'
 '-x+1/2, -y+1/2, -z'
 'x+1/2, -y+1/2, z-1/2'

_cell_length_a                     34.0400(6)
_cell_length_b                     10.0250(2)
_cell_length_c                     10.7599(2)
_cell_angle_alpha                  90
_cell_angle_beta                   90.462(2)
_cell_angle_gamma                  90
_cell_volume                       3671.71(12)
_cell_formula_units_Z              8
_cell_measurement_reflns_used      15747
_cell_measurement_temperature      120
_cell_measurement_theta_max        75.9250
_cell_measurement_theta_min        2.5760
_shelx_estimated_absorpt_T_max     0.715
_shelx_estimated_absorpt_T_min     0.150
_exptl_absorpt_coefficient_mu      17.989
_exptl_absorpt_correction_T_max    1.000
_exptl_absorpt_correction_T_min    0.759
_exptl_absorpt_correction_type     gaussian
_exptl_absorpt_process_details
;
CrysAlisPro 1.171.42.90a (Rigaku Oxford Diffraction, 2023)
Numerical absorption correction based on gaussian integration over
a multifaceted crystal model
Empirical absorption correction using spherical harmonics,
implemented in SCALE3 ABSPACK scaling algorithm.
;
_exptl_absorpt_special_details     ?
_exptl_crystal_colour              colourless
_exptl_crystal_colour_primary      colourless
_exptl_crystal_density_diffrn      2.211
_exptl_crystal_density_meas        ?
_exptl_crystal_density_method      ?
_exptl_crystal_description         plate
_exptl_crystal_F_000               2368
loop_
  _exptl_crystal_face_index_h
  _exptl_crystal_face_index_k
  _exptl_crystal_face_index_l
  _exptl_crystal_face_perp_dist
 3 5 4 0.0629
 3 2 -7 0.0502
 -2 0 7 0.0605
 -5 -5 5 0.0454
 -22 0 0 0.0202
 22 0 0 0.0010
 -7 -5 -4 0.0770
 -3 -1 -7 0.0579

_exptl_crystal_size_max            0.17
_exptl_crystal_size_mid            0.11
_exptl_crystal_size_min            0.02
loop_
  _exptl_oxdiff_crystal_face_indexfrac_h
  _exptl_oxdiff_crystal_face_indexfrac_k
  _exptl_oxdiff_crystal_face_indexfrac_l
  _exptl_oxdiff_crystal_face_x
  _exptl_oxdiff_crystal_face_y
  _exptl_oxdiff_crystal_face_z
 3.0988 5.4531 3.6763 -0.2310 -0.9627 0.1411
 2.9168 1.5473 -6.7262 0.0995 0.4101 0.9066
 -1.9361 -0.1492 6.9584 -0.1437 -0.5944 -0.7912
 -4.6866 -4.6463 4.6701 0.0311 0.1341 -0.9905
 -22.0739 0.2255 -0.1326 -0.9311 0.3300 -0.1554
 22.0786 0.1019 -0.3000 0.9164 -0.3249 0.2337
 -7.3584 -4.9546 -3.8690 0.0262 0.9936 -0.1098
 -3.1072 -1.3620 -6.7502 0.0208 0.8131 0.5818

_exptl_transmission_factor_max     ?
_exptl_transmission_factor_min     ?
_diffrn_reflns_av_R_equivalents    0.0626
_diffrn_reflns_av_unetI/netI       0.0289
_diffrn_reflns_Laue_measured_fraction_full  1.000
_diffrn_reflns_Laue_measured_fraction_max  1.000
_diffrn_reflns_limit_h_max         39
_diffrn_reflns_limit_h_min         -40
_diffrn_reflns_limit_k_max         11
_diffrn_reflns_limit_k_min         -10
_diffrn_reflns_limit_l_max         11
_diffrn_reflns_limit_l_min         -12
_diffrn_reflns_number              25147
_diffrn_reflns_point_group_measured_fraction_full  1.000
_diffrn_reflns_point_group_measured_fraction_max  1.000
_diffrn_reflns_theta_full          66.733
_diffrn_reflns_theta_max           66.733
_diffrn_reflns_theta_min           2.596
_diffrn_ambient_temperature        120
_diffrn_detector                   'Hybrid Pixel Array Detector'
_diffrn_detector_area_resol_mean   10.0000
_diffrn_detector_type              'HyPix-Arc 100'
_diffrn_measured_fraction_theta_full  1.000
_diffrn_measured_fraction_theta_max  1.000
_diffrn_measurement_details
;
List of Runs (angles in degrees, time in seconds):

  # Type    Start    End  Width  t~exp~   \w     \q     \k     \f   Frames
--------------------------------------------------------------------------
  1  \w     45.00  89.00   0.50    2.00    --   52.70-112.00 112.00   88
  2  \w    118.00 144.00   0.50   10.00    --  101.85 112.00-154.00   52
  3  \w     41.00  95.00   0.50   10.00    --  101.85-112.00 112.00  108
  4  \w    -15.00  56.00   0.50    2.00    --   52.70 -37.00  60.00  142
  5  \w     55.00 109.00   0.50    2.00    --   52.70  37.00  90.00  108
  6  \w     64.00 119.00   0.50    2.00    --   52.70  57.00 150.00  110
  7  \w     -7.00  67.00   0.50    2.00    --   52.70 -77.00   0.00  148
  8  \w     -4.00  42.00   0.50    2.00    --   52.70 -77.00 -90.00   92
  9  \w     47.00  73.00   0.50    2.00    --   52.70  77.00   0.00   52
 10  \w     67.00  96.00   0.50    2.00    --   52.70-125.00-180.00   58
 11  \w     46.00 121.00   0.50    2.00    --   52.70  57.00 -60.00  150
 12  \w     52.00 120.00   0.50    2.00    --   52.70  57.00-150.00  136
 13  \w     53.00  92.00   0.50    2.00    --   52.70-125.00   0.00   78
 14  \w     88.00 114.00   0.50    2.00    --   52.70  77.00   0.00   52
 15  \w     46.00 106.00   0.50   10.00    --  101.85 -99.00-150.00  120
 16  \w     46.00 106.00   0.50   10.00    --  101.85 -99.00 -60.00  120
 17  \w     39.00 107.00   0.50   10.00    --  101.85 -37.00 -30.00  136
 18  \w     46.00 100.00   0.50   10.00    --  101.85 -99.00   0.00  108
 19  \w     58.00  88.00   0.50   10.00    --  101.85 -99.00 -30.00   60
 20  \w    125.00 151.00   0.50   10.00    --  101.85  77.00 -60.00   52
 21  \w    122.00 172.00   0.50   10.00    --  101.85  19.00   0.00  100
 22  \w     72.00 106.00   0.50   10.00    --  101.85 -99.00  60.00   68
 23  \w     92.00 117.00   0.50   10.00    --  101.85  77.00 -60.00   50
 24  \w     69.00  95.00   0.50   10.00    --  101.85-125.00-180.00   52
 25  \w     39.00  67.00   0.50   10.00    --  101.85-125.00-180.00   56
 26  \w    114.00 140.00   0.50   10.00    --  101.85  77.00  90.00   52
 27  \w     58.00 106.00   0.50   10.00    --  101.85 -99.00 120.00   96
 28  \w     32.00 115.00   0.50   10.00    --  101.85 -19.00-150.00  166
 29  \w     47.00  77.00   0.50   10.00    --  101.85 -57.00-180.00   60
 30  \w     32.00  73.00   0.50   10.00    --  101.85 -37.00  60.00   82
 31  \w     66.00 106.00   0.50   10.00    --  101.85 -99.00 -90.00   80
 32  \w    149.00 174.00   0.50   10.00    --  101.85  37.00  30.00   50
 33  \w     85.00 141.00   0.50   10.00    --  101.85  77.00 -30.00  112
 34  \w     53.00 100.00   0.50   10.00    --  101.85 -99.00 150.00   94
 35  \w     80.00 106.00   0.50   10.00    --  101.85 -99.00-180.00   52
 36  \w     44.00  77.00   0.50   10.00    --  101.85 -99.00-180.00   66
 37  \w     73.00 101.00   0.50   10.00    --  101.85 -99.00  30.00   56
 38  \w     32.00 112.00   0.50   10.00    --  101.85 -19.00  90.00  160
 39  \w     94.00 163.00   0.50   10.00    --  101.85  19.00  90.00  138
 40  \w    118.00 160.00   0.50   10.00    --  101.85  77.00   0.00   84
 41  \w    130.00 164.00   0.50   10.00    --  101.85 125.00  60.00   68
 42  \w     43.00 112.00   0.50   10.00    --  101.85 -57.00 -30.00  138
 43  \w     44.00  91.00   0.50   10.00    --  101.85 -37.00-180.00   94
 44  \w     46.00 115.00   0.50   10.00    --  107.75-132.00 -64.00  138
;
_diffrn_measurement_device         'four-circle diffractometer'
_diffrn_measurement_device_type    'SuperNova, Dualflex, HyPix-Arc 100'
_diffrn_measurement_method         '\w scans'
_diffrn_orient_matrix_type        
 'CrysAlisPro convention (1999,Acta A55,543-557)'
_diffrn_orient_matrix_UB_11        0.0416398000
_diffrn_orient_matrix_UB_12        -0.0590656000
_diffrn_orient_matrix_UB_13        -0.0103276000
_diffrn_orient_matrix_UB_21        -0.0154760000
_diffrn_orient_matrix_UB_22        -0.1057173000
_diffrn_orient_matrix_UB_23        -0.0919995000
_diffrn_orient_matrix_UB_31        0.0086649000
_diffrn_orient_matrix_UB_32        0.0946121000
_diffrn_orient_matrix_UB_33        -0.1092645000
_diffrn_radiation_monochromator    mirror
_diffrn_radiation_probe            x-ray
_diffrn_radiation_type             'Cu K\a'
_diffrn_radiation_wavelength       1.54184
_diffrn_source                     'micro-focus sealed X-ray tube'
_diffrn_source_type                'SuperNova (Cu) X-ray Source'
_reflns_Friedel_coverage           0.000
_reflns_Friedel_fraction_full      .
_reflns_Friedel_fraction_max       .
_reflns_number_gt                  2985
_reflns_number_total               3249
_reflns_special_details
;
 Reflections were merged by SHELXL according to the crystal
 class for the calculation of statistics and refinement.
 
 _reflns_Friedel_fraction is defined as the number of unique
 Friedel pairs measured divided by the number that would be
 possible theoretically, ignoring centric projections and
 systematic absences.
;
_reflns_threshold_expression       'I > 2\s(I)'
_computing_cell_refinement         'CrysAlisPro 1.171.42.90a (Rigaku OD, 2023)'
_computing_data_collection         'CrysAlisPro 1.171.42.90a (Rigaku OD, 2023)'
_computing_data_reduction          'CrysAlisPro 1.171.42.90a (Rigaku OD, 2023)'
_computing_molecular_graphics      'Olex2 1.5-ac5-024 (Dolomanov et al., 2009)'
_computing_publication_material    'Olex2 1.5-ac5-024 (Dolomanov et al., 2009)'
_computing_structure_refinement    'SHELXL 2018/3 (Sheldrick, 2015)'
_computing_structure_solution      'SHELXT 2018/2 (Sheldrick, 2018)'
_refine_diff_density_max           0.516
_refine_diff_density_min           -1.179
_refine_diff_density_rms           0.139
_refine_ls_extinction_coef         .
_refine_ls_extinction_method       none
_refine_ls_goodness_of_fit_ref     1.057
_refine_ls_hydrogen_treatment      mixed
_refine_ls_matrix_type             full
_refine_ls_number_parameters       265
_refine_ls_number_reflns           3249
_refine_ls_number_restraints       2
_refine_ls_R_factor_all            0.0357
_refine_ls_R_factor_gt             0.0335
_refine_ls_restrained_S_all        1.057
_refine_ls_shift/su_max            0.002
_refine_ls_shift/su_mean           0.000
_refine_ls_structure_factor_coef   Fsqd
_refine_ls_weighting_details      
 'w=1/[\s^2^(Fo^2^)+(0.0618P)^2^+5.7759P] where P=(Fo^2^+2Fc^2^)/3'
_refine_ls_weighting_scheme        calc
_refine_ls_wR_factor_gt            0.0895
_refine_ls_wR_factor_ref           0.0915
_refine_special_details            ?
_olex2_refinement_description
;
1. Fixed Uiso
 At 1.2 times of:
  All C(H) groups
 At 1.5 times of:
  All C(H,H,H) groups
2. Restrained distances
 H6-O6
 0.85 with sigma of 0.01
 O7-H7
 0.85 with sigma of 0.01
3.a Aromatic/amide H refined with riding coordinates:
 C1(H1), C2(H2), C4(H4), C5(H5)
3.b Idealised Me refined as rotating group:
 C7(H7A,H7B,H7C), C8(H8A,H8B,H8C), C9(H9A,H9B,H9C)
;
_atom_sites_solution_hydrogens     mixed
_atom_sites_solution_primary       dual
_atom_sites_solution_secondary     ?
loop_
  _atom_site_label
  _atom_site_type_symbol
  _atom_site_fract_x
  _atom_site_fract_y
  _atom_site_fract_z
  _atom_site_U_iso_or_equiv
  _atom_site_adp_type
  _atom_site_occupancy
  _atom_site_site_symmetry_order
  _atom_site_calc_flag
  _atom_site_refinement_flags_posn
  _atom_site_refinement_flags_adp
  _atom_site_refinement_flags_occupancy
  _atom_site_disorder_assembly
  _atom_site_disorder_group
 Ag1 Ag 0.46681(2) 0.86433(3) 0.35983(2) 0.02766(12) Uani 1 1 d . . . . .
 Ag2 Ag 0.46884(2) 0.57283(3) 0.36410(2) 0.02848(12) Uani 1 1 d . . . . .
 F1 F 0.32505(8) 0.8107(3) 0.3263(4) 0.0677(9) Uani 1 1 d . . . . .
 F2 F 0.33163(7) 0.6080(3) 0.3836(2) 0.0518(6) Uani 1 1 d . . . . .
 F3 F 0.33401(7) 0.6574(3) 0.1922(2) 0.0493(6) Uani 1 1 d . . . . .
 F4 F 0.57856(9) 0.7934(3) 0.6160(2) 0.0626(9) Uani 1 1 d . . . . .
 F5 F 0.61046(7) 0.8026(2) 0.4466(2) 0.0382(5) Uani 1 1 d . . . . .
 F6 F 0.60280(8) 0.6153(3) 0.5361(3) 0.0575(8) Uani 1 1 d . . . . .
 O1 O 0.46246(7) 0.7874(2) 0.5889(2) 0.0255(6) Uani 1 1 d . . . . .
 O2 O 0.40114(7) 0.8299(3) 0.3481(2) 0.0294(5) Uani 1 1 d . . . . .
 O3 O 0.40858(7) 0.6134(3) 0.2951(2) 0.0304(6) Uani 1 1 d . . . . .
 O4 O 0.53008(7) 0.5983(2) 0.4474(2) 0.0267(5) Uani 1 1 d . . . . .
 O5 O 0.53306(8) 0.8153(3) 0.3921(3) 0.0288(5) Uani 1 1 d . . . . .
 O6 O 0.500000 1.0431(3) 0.250000 0.0256(7) Uani 1 2 d DS T P . .
 H6 H 0.4873(13) 1.096(4) 0.203(4) 0.042(12) Uiso 1 1 d D . . . .
 O7 O 0.500000 0.3874(3) 0.250000 0.0260(7) Uani 1 2 d DS T P . .
 H7 H 0.4870(13) 0.334(4) 0.205(4) 0.045(13) Uiso 1 1 d D . . . .
 N1 N 0.42395(9) 0.7884(3) 0.6183(3) 0.0233(6) Uani 1 1 d . . . . .
 C1 C 0.40572(11) 0.9045(4) 0.6359(3) 0.0279(7) Uani 1 1 d . . . . .
 H1 H 0.419804 0.985704 0.627253 0.034 Uiso 1 1 calc R U . . .
 C2 C 0.36644(11) 0.9069(4) 0.6666(3) 0.0301(8) Uani 1 1 d . . . . .
 H2 H 0.353827 0.990126 0.679981 0.036 Uiso 1 1 calc R U . . .
 C3 C 0.34508(11) 0.7899(3) 0.6781(3) 0.0283(8) Uani 1 1 d . . . . .
 C4 C 0.36520(11) 0.6710(4) 0.6576(3) 0.0301(8) Uani 1 1 d . . . . .
 H4 H 0.351735 0.588386 0.664595 0.036 Uiso 1 1 calc R U . . .
 C5 C 0.40450(11) 0.6722(4) 0.6274(3) 0.0262(7) Uani 1 1 d . . . . .
 H5 H 0.417874 0.590564 0.612844 0.031 Uiso 1 1 calc R U . . .
 C6 C 0.30185(12) 0.7940(4) 0.7143(4) 0.0364(9) Uani 1 1 d . . . . .
 C7 C 0.28209(13) 0.6588(5) 0.7007(6) 0.0585(14) Uani 1 1 d . . . . .
 H7A H 0.254298 0.666499 0.722670 0.088 Uiso 1 1 calc R U . . .
 H7B H 0.294973 0.594374 0.756079 0.088 Uiso 1 1 calc R U . . .
 H7C H 0.284248 0.628225 0.614473 0.088 Uiso 1 1 calc R U . . .
 C8 C 0.29932(15) 0.8437(7) 0.8494(5) 0.0632(14) Uani 1 1 d . . . . .
 H8A H 0.312752 0.780370 0.904558 0.095 Uiso 1 1 calc R U . . .
 H8B H 0.271691 0.851029 0.873292 0.095 Uiso 1 1 calc R U . . .
 H8C H 0.311921 0.931323 0.856231 0.095 Uiso 1 1 calc R U . . .
 C9 C 0.27988(13) 0.8933(5) 0.6299(5) 0.0502(11) Uani 1 1 d . . . . .
 H9A H 0.290961 0.982764 0.641366 0.075 Uiso 1 1 calc R U . . .
 H9B H 0.251983 0.894329 0.651665 0.075 Uiso 1 1 calc R U . . .
 H9C H 0.282702 0.866204 0.542947 0.075 Uiso 1 1 calc R U . . .
 C10 C 0.38983(11) 0.7176(3) 0.3169(3) 0.0256(8) Uani 1 1 d . . . . .
 C11 C 0.34483(12) 0.7001(4) 0.3048(4) 0.0329(8) Uani 1 1 d . . . . .
 C12 C 0.54545(11) 0.7117(3) 0.4419(3) 0.0243(8) Uani 1 1 d . . . . .
 C13 C 0.58491(12) 0.7284(3) 0.5105(3) 0.0290(8) Uani 1 1 d . . . . .

loop_
  _atom_site_aniso_label
  _atom_site_aniso_U_11
  _atom_site_aniso_U_22
  _atom_site_aniso_U_33
  _atom_site_aniso_U_23
  _atom_site_aniso_U_13
  _atom_site_aniso_U_12
 Ag1 0.02526(18) 0.02953(19) 0.02819(18) 0.00473(9) -0.00085(12) -0.00334(9)
 Ag2 0.02481(17) 0.02572(18) 0.03484(19) 0.00180(9) -0.00423(12) 0.00185(9)
 F1 0.0267(13) 0.0450(15) 0.131(3) -0.0219(17) 0.0007(15) 0.0058(12)
 F2 0.0354(13) 0.0688(17) 0.0512(14) 0.0139(13) 0.0003(11) -0.0175(12)
 F3 0.0342(13) 0.0731(18) 0.0404(13) 0.0016(12) -0.0109(10) -0.0078(12)
 F4 0.0554(17) 0.103(3) 0.0291(13) -0.0187(13) -0.0046(12) -0.0073(15)
 F5 0.0328(12) 0.0375(12) 0.0442(13) 0.0119(9) -0.0045(10) -0.0066(9)
 F6 0.0449(15) 0.0353(13) 0.092(2) 0.0228(13) -0.0315(14) -0.0047(11)
 O1 0.0203(12) 0.0291(14) 0.0272(13) 0.0017(9) -0.0002(10) 0.0012(9)
 O2 0.0289(13) 0.0274(13) 0.0319(13) -0.0014(11) -0.0026(10) -0.0030(11)
 O3 0.0274(13) 0.0273(13) 0.0363(14) -0.0004(10) -0.0053(11) 0.0007(11)
 O4 0.0257(12) 0.0266(13) 0.0277(12) 0.0014(10) -0.0021(10) -0.0016(10)
 O5 0.0274(13) 0.0257(12) 0.0334(13) 0.0096(11) -0.0035(10) 0.0005(11)
 O6 0.0291(17) 0.0196(17) 0.0279(17) 0.000 -0.0046(14) 0.000
 O7 0.0301(18) 0.0212(17) 0.0266(17) 0.000 -0.0070(14) 0.000
 N1 0.0225(14) 0.0277(16) 0.0195(14) 0.0016(10) -0.0013(11) 0.0015(11)
 C1 0.0317(18) 0.0216(17) 0.0304(18) 0.0029(14) -0.0027(14) 0.0011(14)
 C2 0.0288(18) 0.0242(18) 0.0374(19) 0.0000(15) -0.0034(15) 0.0037(15)
 C3 0.0277(19) 0.032(2) 0.0249(18) 0.0031(13) -0.0019(15) 0.0008(14)
 C4 0.0293(19) 0.0256(19) 0.0353(19) -0.0015(15) -0.0053(15) -0.0014(15)
 C5 0.0326(18) 0.0168(16) 0.0293(17) -0.0007(14) -0.0045(14) 0.0000(14)
 C6 0.027(2) 0.036(2) 0.047(2) 0.0024(16) 0.0056(17) 0.0022(15)
 C7 0.027(2) 0.046(3) 0.104(4) 0.009(3) 0.008(2) -0.006(2)
 C8 0.043(3) 0.094(4) 0.053(3) 0.001(3) 0.018(2) 0.001(3)
 C9 0.030(2) 0.047(3) 0.074(3) 0.011(2) 0.001(2) 0.0076(19)
 C10 0.0247(18) 0.027(2) 0.0251(18) 0.0037(12) -0.0013(14) 0.0001(13)
 C11 0.0277(19) 0.0298(19) 0.041(2) 0.0033(15) 0.0014(16) 0.0001(15)
 C12 0.0272(18) 0.028(2) 0.0181(16) -0.0002(12) 0.0025(14) -0.0027(13)
 C13 0.0308(19) 0.028(2) 0.0277(18) 0.0026(13) -0.0045(15) -0.0034(14)

_geom_special_details
;
 All esds (except the esd in the dihedral angle between two l.s. planes)
 are estimated using the full covariance matrix.  The cell esds are taken
 into account individually in the estimation of esds in distances, angles
 and torsion angles; correlations between esds in cell parameters are only
 used when they are defined by crystal symmetry.  An approximate (isotropic)
 treatment of cell esds is used for estimating esds involving l.s. planes.
;
loop_
  _geom_bond_atom_site_label_1
  _geom_bond_atom_site_label_2
  _geom_bond_distance
  _geom_bond_site_symmetry_2
  _geom_bond_publ_flag
 Ag1 Ag1 3.2832(5) 2_655 ?
 Ag1 Ag2 2.9234(4) . ?
 Ag1 O1 2.589(2) . ?
 Ag1 O2 2.264(3) . ?
 Ag1 O5 2.331(3) . ?
 Ag1 O6 2.430(3) . ?
 Ag2 Ag2 3.2577(5) 2_655 ?
 Ag2 O3 2.214(2) . ?
 Ag2 O4 2.277(2) . ?
 Ag2 O7 2.471(3) . ?
 F1 C11 1.319(5) . ?
 F2 C11 1.335(5) . ?
 F3 C11 1.335(5) . ?
 F4 C13 1.328(5) . ?
 F5 C13 1.339(4) . ?
 F6 C13 1.315(4) . ?
 O1 N1 1.351(4) . ?
 O2 C10 1.236(4) . ?
 O3 C10 1.247(4) . ?
 O4 C12 1.253(4) . ?
 O5 C12 1.241(5) . ?
 N1 C1 1.332(5) . ?
 N1 C5 1.344(5) . ?
 C1 C2 1.380(5) . ?
 C2 C3 1.386(5) . ?
 C3 C4 1.393(5) . ?
 C3 C6 1.526(5) . ?
 C4 C5 1.380(5) . ?
 C6 C7 1.520(6) . ?
 C6 C8 1.539(7) . ?
 C6 C9 1.537(6) . ?
 C10 C11 1.546(5) . ?
 C12 C13 1.537(5) . ?

loop_
  _geom_angle_atom_site_label_1
  _geom_angle_atom_site_label_2
  _geom_angle_atom_site_label_3
  _geom_angle
  _geom_angle_site_symmetry_1
  _geom_angle_site_symmetry_3
  _geom_angle_publ_flag
 Ag2 Ag1 Ag1 89.710(6) . 2_655 ?
 O1 Ag1 Ag1 136.93(6) . 2_655 ?
 O1 Ag1 Ag2 71.86(5) . . ?
 O2 Ag1 Ag1 130.15(6) . 2_655 ?
 O2 Ag1 Ag2 82.64(7) . . ?
 O2 Ag1 O1 86.78(9) . . ?
 O2 Ag1 O5 158.35(10) . . ?
 O2 Ag1 O6 123.22(7) . . ?
 O5 Ag1 Ag1 55.70(7) . 2_655 ?
 O5 Ag1 Ag2 76.35(7) . . ?
 O5 Ag1 O1 81.84(8) . . ?
 O5 Ag1 O6 77.00(7) . . ?
 O6 Ag1 Ag1 47.51(5) . 2_655 ?
 O6 Ag1 Ag2 137.20(5) . . ?
 O6 Ag1 O1 135.50(6) . . ?
 Ag1 Ag2 Ag2 90.209(6) . 2_655 ?
 O3 Ag2 Ag1 77.84(7) . . ?
 O3 Ag2 Ag2 110.77(7) . 2_655 ?
 O3 Ag2 O4 162.64(10) . . ?
 O3 Ag2 O7 111.83(7) . . ?
 O4 Ag2 Ag1 85.16(6) . . ?
 O4 Ag2 Ag2 72.36(6) . 2_655 ?
 O4 Ag2 O7 83.37(7) . . ?
 O7 Ag2 Ag1 138.95(5) . . ?
 O7 Ag2 Ag2 48.77(5) . 2_655 ?
 N1 O1 Ag1 106.46(18) . . ?
 C10 O2 Ag1 117.3(2) . . ?
 C10 O3 Ag2 124.4(2) . . ?
 C12 O4 Ag2 117.7(2) . . ?
 C12 O5 Ag1 124.5(2) . . ?
 Ag1 O6 Ag1 84.98(11) . 2_655 ?
 Ag2 O7 Ag2 82.46(11) 2_655 . ?
 C1 N1 O1 119.6(3) . . ?
 C1 N1 C5 121.1(3) . . ?
 C5 N1 O1 119.3(3) . . ?
 N1 C1 C2 120.2(3) . . ?
 C1 C2 C3 121.1(3) . . ?
 C2 C3 C4 116.8(4) . . ?
 C2 C3 C6 120.5(3) . . ?
 C4 C3 C6 122.7(3) . . ?
 C5 C4 C3 120.6(4) . . ?
 N1 C5 C4 120.2(3) . . ?
 C3 C6 C8 108.1(4) . . ?
 C3 C6 C9 109.4(3) . . ?
 C7 C6 C3 112.2(3) . . ?
 C7 C6 C8 110.6(4) . . ?
 C7 C6 C9 107.9(4) . . ?
 C9 C6 C8 108.5(4) . . ?
 O2 C10 O3 131.0(4) . . ?
 O2 C10 C11 115.6(3) . . ?
 O3 C10 C11 113.4(3) . . ?
 F1 C11 F2 107.2(4) . . ?
 F1 C11 F3 106.9(3) . . ?
 F1 C11 C10 113.4(3) . . ?
 F2 C11 C10 111.3(3) . . ?
 F3 C11 F2 105.3(3) . . ?
 F3 C11 C10 112.3(3) . . ?
 O4 C12 C13 116.1(3) . . ?
 O5 C12 O4 129.7(4) . . ?
 O5 C12 C13 114.2(3) . . ?
 F4 C13 F5 106.1(3) . . ?
 F4 C13 C12 108.5(3) . . ?
 F5 C13 C12 112.5(3) . . ?
 F6 C13 F4 108.8(3) . . ?
 F6 C13 F5 106.6(3) . . ?
 F6 C13 C12 114.1(3) . . ?

loop_
  _diffrn_refln_index_h
  _diffrn_refln_index_k
  _diffrn_refln_index_l
  _diffrn_refln_intensity_net
  _diffrn_refln_intensity_u
 0 0 -1 0.44 0.4
 0 0 -1 0.05 0.71
 0 0 -2 1109.98 44.49
 0 0 -2 1224.24 45.15
 0 0 -3 0.53 1.29
 0 0 4 9020.9 338.41
 0 0 4 8443.04 337.8
 0 0 -4 8672.05 338.73
 0 0 -4 8765.69 338.53
 0 0 -5 0.28 2.24
 0 0 5 0.11 1.21
 0 0 -5 0.5 1.54
 0 0 5 -0.73 1.45
 0 0 6 1045.16 43.35
 0 0 -6 1031.19 41.3
 0 0 -6 833.7 42.38
 0 0 -6 1236.62 41.86
 0 0 -6 1023.2 43.66
 0 0 -7 0.08 0.83
 0 0 -7 0.47 1.18
 0 0 -7 -0.19 1.14
 0 0 -7 -0.13 2.86
 0 0 -7 0.07 1.56
 0 0 -7 2.7 2.19
 0 0 -8 1013.8 40.37
 0 0 -8 1051.91 40.68
 0 0 8 1029.51 43.32
 0 0 -8 999.84 40.44
 0 0 -8 999.28 40.34
 0 0 -8 898.09 42.11
 0 0 -8 1101.8 45.34
 0 0 -8 1089.18 41.01
 0 0 9 1.1 1.7
 0 0 -9 0.85 1.43
 0 0 -9 0.29 0.87
 0 0 -9 0.32 1.78
 0 0 -9 3.42 3.03
 0 0 -9 2.84 3.38
 0 0 -10 452.49 19.43
 0 0 -10 510.66 21.7
 0 0 -10 476.68 19.11
 0 0 -10 456.68 19.67
 0 0 -11 -0.34 1.25
 0 0 -11 6.5 7.59
 0 0 -11 1.68 2.73
 0 0 -11 0.07 1.51
 0 0 -11 1.65 1.44
 0 0 -12 253.28 10.42
 0 0 -12 212.16 8.44
 0 0 -13 0.52 0.87
 0 0 -13 -0.07 1.62
 0 0 -13 0.06 1.02
 0 -2 0 1511.62 58.39
 0 2 0 1454.72 58.19
 0 2 0 1492.89 58.17
 0 2 1 189.57 8.25
 0 2 -1 181.76 7.84
 0 2 -1 168.82 8.45
 0 -2 -1 195.84 8.42
 0 2 1 189.73 8.56
 0 2 -1 200.9 8.46
 0 2 -2 4.55 1.85
 0 2 -2 2.84 1.55
 0 -2 -2 3.2 1.49
 0 2 -2 1.01 4.31
 0 -2 -2 2.8 1.73
 0 2 2 4.38 1.65
 0 2 -2 3.52 1.9
 0 2 -3 3.83 3.94
 0 -2 -3 5.48 1.88
 0 2 3 5.19 1.59
 0 2 -3 6.72 2.08
 0 2 3 5.32 1.35
 0 2 -3 1.87 2.67
 0 -2 -3 5.48 1.73
 0 2 -3 3.57 2.07
 0 2 -4 2.6 2.09
 0 -2 -4 4.49 2.04
 0 2 -4 0.44 4.85
 0 -2 -4 5.18 2.41
 0 2 -4 4.41 3.29
 0 -2 4 4.09 0.88
 0 2 4 5.48 1.69
 0 2 4 4.22 1.58
 0 2 -4 4.15 2.33
 0 2 5 3.59 1.6
 0 -2 5 4.1 1.14
 0 2 -5 3.03 3.12
 0 2 5 3.62 1.87
 0 2 -5 2.22 5.8
 0 2 -5 6.21 2.59
 0 2 -6 1.18 1.08
 0 -2 -6 0.82 1.48
 0 -2 -6 1.61 0.9
 0 2 -6 1.89 1.14
 0 2 -6 1.22 1.2
 0 2 -6 1.7 2.42
 0 2 -6 -1.34 6.61
 0 -2 6 2.32 1.05
 0 2 -6 0.63 3.28
 0 -2 -7 8.12 1.83
 0 2 -7 5.01 1.58
 0 2 -7 7.71 1.46
 0 2 -7 8.73 1.53
 0 2 -7 3.92 6.34
 0 2 -7 7.64 2.67
 0 2 -7 6.68 1.52
 0 -2 -7 10.42 1.29
 0 2 -7 14.02 5.38
 0 2 -7 9.1 1.64
 0 2 7 8.89 2.32
 0 -2 -7 8.39 2.44
 0 2 8 152.73 9.34
 0 2 -8 124.14 6.28
 0 -2 -8 128.95 6.52
 0 2 -8 130.04 6.33
 0 -2 -8 129.29 5.95
 0 -2 -8 144.38 9.38
 0 2 -8 94.4 7.32
 0 2 -8 96.49 14.27
 0 -2 -8 142.39 8.72
 0 2 -8 128.42 6.14
 0 2 8 123.27 6.08
 0 -2 -8 140.26 6.09
 0 2 -8 128.46 6.3
 0 2 9 109.71 8.06
 0 2 -9 86.29 5.33
 0 2 -9 111.64 5.56
 0 2 -9 107.13 5.23
 0 2 -9 114.2 8.3
 0 -2 -9 118.69 8.84
 0 2 -9 76.12 6.68
 0 2 -9 103.9 5.29
 0 -2 -9 109.19 5.13
 0 -2 -9 111.13 5.77
 0 2 -9 103.71 5.39
 0 2 9 102.95 5.15
 0 2 -9 84.22 13.79
 0 -2 -9 108.73 7.54
 0 2 10 65.02 5.81
 0 -2 -10 73.67 5.83
 0 2 -10 55.98 11.96
 0 -2 -10 51.39 3.84
 0 2 -10 66.94 6.07
 0 2 -10 62.52 3.65
 0 -2 -10 69.79 7.1
 0 2 -10 59.41 5.46
 0 2 -10 62.02 3.51
 0 2 -10 52.22 3.67
 0 -2 -10 60.6 3.35
 0 2 -11 45.71 3.38
 0 -2 -11 42.97 2.52
 0 2 -11 37.31 2.96
 0 -2 -11 53.23 4.46
 0 -2 -11 49.32 4.4
 0 2 -11 43.85 2.88
 0 2 -11 47.84 4.71
 0 -2 -11 38.06 3.02
 0 2 -11 42.11 2.68
 0 -2 -12 7.34 1.02
 0 2 -12 7.21 1.48
 0 -2 -12 6.88 1.04
 0 -2 -12 6.31 1.62
 0 2 -12 6.22 1.77
 0 -2 -12 7.25 2.26
 0 2 -12 7.62 2.72
 0 -2 -13 2.64 1.37
 0 2 -13 0.92 1.65
 0 2 -13 0.05 1.03
 0 2 -13 0.53 1.16
 0 4 0 3552.03 143.32
 0 -4 0 3849.18 143.99
 0 4 -1 1477.71 60.5
 0 -4 -1 1619.99 60.99
 0 -4 1 1489.24 60.61
 0 4 1 1534.81 60.57
 0 4 -1 1479.62 61.08
 0 4 -2 170.6 8.54
 0 4 -2 165.85 8.85
 0 -4 -2 166.56 8.71
 0 -4 2 167.65 7.42
 0 4 2 172.49 8.65
 0 4 -2 171.67 9.9
 0 4 -3 464.08 28.13
 0 -4 -3 641.6 26.68
 0 4 -3 698.55 27.23
 0 4 -3 663.03 26.71
 0 4 3 692.34 27.05
 0 4 -3 408.97 29.66
 0 4 -4 1276.51 48.27
 0 4 -4 1200.6 47.98
 0 4 -4 1151.39 50.62
 0 4 -4 1349.53 48.29
 0 4 -4 1316.54 48.21
 0 4 -4 1236.72 48.05
 0 4 4 1354.08 48.18
 0 4 -5 1041.89 43.35
 0 -4 -5 1162.01 43.37
 0 4 -5 1134.19 43.46
 0 4 -5 1170.53 43.53
 0 4 -5 1255.29 43.72
 0 4 -5 669.62 50.64
 0 4 -5 1120.52 43.32
 0 4 -5 1110.93 46.69
 0 4 -5 1182.5 43.68
 0 4 -5 1151.17 46.98
 0 4 5 1114.99 46.51
 0 4 -5 1112.67 46.38
 0 -4 -5 1207.28 43.59
 0 4 -5 1044.06 43.23
 0 4 -5 1118.74 43.27
 0 4 -5 641.1 44.05
 0 4 -5 1022.03 43.23
 0 4 -6 256.02 11.86
 0 -4 -6 306.94 11.99
 0 4 -6 290.72 12.12
 0 4 -6 279.41 12.05
 0 4 -6 297.84 12.28
 0 4 -6 285.31 11.82
 0 4 -6 254.75 16.05
 0 4 -6 292.98 13.4
 0 4 -6 168.63 19.27
 0 4 -6 318.59 12.44
 0 4 -6 267.6 11.85
 0 4 -6 277.7 11.92
 0 -4 -6 294.36 12.17
 0 4 -6 171.85 12.99
 0 4 -6 303.46 11.94
 0 4 -6 289.81 11.94
 0 4 6 310.92 15.42
 0 4 -6 301.51 15.15
 0 4 -7 20.91 2.19
 0 4 -7 23.14 2.3
 0 4 -7 20.57 2.59
 0 -4 -7 21.73 2.31
 0 4 -7 22.54 1.72
 0 4 -7 13.75 3.58
 0 4 -7 18.76 8.25
 0 4 -7 19.18 2.58
 0 4 -7 19.75 6.82
 0 4 -7 20.19 2.1
 0 4 -7 19.79 2.01
 0 4 -7 18.92 1.95
 0 -4 -7 21.75 1.84
 0 4 7 22.76 3.66
 0 -4 -7 22.42 3.82
 0 4 -7 21.24 4.02
 0 4 -7 17.07 2.04
 0 4 -8 262.52 11.38
 0 4 -8 270.12 11.6
 0 4 -8 247.12 11.58
 0 4 -8 274.49 11.36
 0 4 8 276.05 15.29
 0 4 -8 173.79 12.78
 0 -4 -8 265.6 15.2
 0 4 -8 300.83 15.71
 0 4 -8 291.99 11.94
 0 4 -8 256.24 11.28
 0 4 -8 262.68 14.98
 0 4 -8 262.83 11.36
 0 4 8 275.44 11.54
 0 4 -8 233.44 11.23
 0 -4 -8 277.84 11.3
 0 4 -8 172.99 20.62
 0 -4 -8 268.26 11.61
 0 4 -9 551.4 25.39
 0 4 9 617.12 25.39
 0 4 9 697.56 30.15
 0 -4 -9 661 25.26
 0 4 -9 649.09 25.44
 0 4 -9 678.04 25.91
 0 4 -9 619.51 25.25
 0 4 -9 441.55 36.77
 0 4 -9 639.75 25.33
 0 4 -9 460.23 26.84
 0 -4 -9 691.51 30.24
 0 4 -9 628.46 25.62
 0 -4 -9 613.39 25.55
 0 4 -9 661.18 29.63
 0 4 -10 228.81 9.56
 0 4 -10 234.11 13.14
 0 4 10 242.4 13.4
 0 4 -10 246.62 10.2
 0 4 10 218.95 9.6
 0 -4 -10 268.08 14.31
 0 4 -11 21.2 2.23
 0 4 -11 15.42 3.54
 0 -4 -11 22.62 3.14
 0 -4 -11 19.85 2.88
 0 4 -11 9.49 1.84
 0 4 -11 17.48 1.83
 0 4 11 20.89 1.9
 0 -4 -11 18.41 1.51
 0 4 -11 19.7 2.46
 0 -4 -11 14.27 1.98
 0 4 -12 59.45 3.43
 0 4 -12 50.26 3.32
 0 -4 -12 56.82 3.72
 0 4 -12 50.78 4.43
 0 6 0 143.23 6.17
 0 6 0 104.03 5.47
 0 6 0 142.4 6.21
 0 -6 0 93.47 7.09
 0 6 0 144.42 5.82
 0 6 -1 838.98 35.47
 0 6 1 916.48 35.61
 0 6 -1 891.47 35.53
 0 6 1 954.31 35.99
 0 6 -1 869.32 35.82
 0 6 -1 913.99 35.72
 0 -6 1 744.64 37.17
 0 6 -1 1012.41 36.23
 0 6 -2 47.48 3.43
 0 -6 -2 41.61 4.37
 0 6 -2 45.49 2.55
 0 6 -2 38 2.8
 0 6 -2 36.96 4.41
 0 6 2 39.37 2.67
 0 6 -2 38.32 2.67
 0 6 2 41.93 3
 0 6 -2 38.4 2.73
 0 6 -2 36.75 2.75
 0 6 -3 160.87 7.12
 0 6 -3 163.59 7.18
 0 6 3 148.29 8.97
 0 6 3 173.62 7.4
 0 6 -3 143.9 7.07
 0 6 -3 135.82 7.03
 0 6 -3 138.18 7.09
 0 6 -3 170.74 6.99
 0 6 3 154.66 6.73
 0 6 -3 173.87 7.63
 0 -6 -3 164.57 9.55
 0 6 -3 155.88 9.5
 0 6 -3 137.47 6.69
 0 6 -3 145.58 7.22
 0 -6 -3 147.09 6.53
 0 6 3 167.88 7.12
 0 6 -3 181.36 9.43
 0 6 -3 147.21 8.97
 0 6 -4 70.25 3.84
 0 6 -4 69.14 3.93
 0 6 4 52.44 5.1
 0 -6 -4 59.98 3.13
 0 6 -4 58.07 3.39
 0 6 4 60.49 3.13
 0 6 -4 71.55 4.3
 0 6 -4 62.59 3.96
 0 6 -4 58.21 3.36
 0 6 -4 63.44 3.88
 0 -6 -4 57.65 5.62
 0 6 -4 55.49 5.71
 0 -6 4 46.56 4.86
 0 6 4 72.88 3.92
 0 6 -4 87.65 7.27
 0 6 -4 53.69 5.36
 0 6 -5 423.59 18.28
 0 6 -5 471.6 18.6
 0 6 -5 456.3 18.65
 0 -6 -5 447.38 18.18
 0 6 -5 462.72 18.31
 0 6 5 465.09 21.97
 0 6 -5 519.74 19.13
 0 6 -5 430.58 18.19
 0 6 -5 462.01 18.53
 0 6 -5 444.47 22.55
 0 -6 -5 438.08 18.08
 0 6 5 470.1 18.57
 0 6 -5 455.68 21.71
 0 6 6 0.38 1.62
 0 6 -6 -0.84 1.93
 0 6 -6 0.78 1.54
 0 6 -6 0.08 2.15
 0 6 -6 1.14 1.15
 0 6 -6 -1.72 4.21
 0 6 6 0.31 1.41
 0 -6 -6 -0.4 1.34
 0 6 -6 -1.26 3.99
 0 6 -6 -1.28 2.57
 0 6 -6 1.58 1.6
 0 6 -6 -0.34 2.09
 0 6 6 1.19 2.06
 0 -6 -6 1.11 1.02
 0 6 -6 1.91 6.87
 0 6 -6 0.28 2.64
 0 6 -7 28.21 7.68
 0 6 7 34.38 2.83
 0 6 -7 30.88 2.8
 0 6 -7 34.46 2.94
 0 6 -7 32.29 3.18
 0 6 -7 34.67 2.54
 0 6 -7 35.06 2.39
 0 6 7 37.3 4.83
 0 6 -7 38.59 3.73
 0 -6 -7 32.55 4.84
 0 6 -7 34.38 2.75
 0 6 -7 32.89 4.89
 0 -6 -7 35.4 2.32
 0 6 -7 35.59 3.2
 0 -6 -7 33.04 2.64
 0 6 -7 21.06 5.05
 0 -6 -8 83.3 4.39
 0 -6 -8 76.25 7.22
 0 6 -8 76.04 4.73
 0 6 -8 76.58 3.98
 0 6 8 77.43 4.15
 0 6 -8 73.4 4.52
 0 6 -8 73.53 4.41
 0 6 8 72.46 6.81
 0 6 -8 89.14 5.24
 0 6 -8 63.2 8.34
 0 6 -8 71.68 7.03
 0 6 -8 84.41 4.84
 0 6 -8 78.18 4.33
 0 6 8 82 4.51
 0 -6 -8 77.43 3.98
 0 6 9 216.85 9.92
 0 -6 -9 235.7 9.61
 0 6 -9 202.77 10.02
 0 6 -9 231.91 10.49
 0 6 -9 245.78 10.28
 0 6 -9 238.09 9.87
 0 6 9 220.83 9.55
 0 -6 -10 7.1 2.77
 0 6 10 4.8 1.53
 0 -6 -10 7.78 1.08
 0 6 -10 5.55 2.47
 0 6 -10 5.18 1.85
 0 6 -10 4.48 1.34
 0 6 -10 3.09 2.23
 0 6 -11 4.45 1.57
 0 -6 -11 11.6 1.09
 0 6 -11 8.32 1.98
 0 -6 -11 7.46 2.08
 0 6 11 9.34 1.54
 0 8 0 91.72 9.18
 0 8 0 64.09 3.85
 0 8 0 77.1 3.78
 0 8 0 70.99 4.5
 0 8 0 66.57 3.84
 0 -8 0 63.5 5.72
 0 8 0 80.97 4.04
 0 8 -1 1020.6 33.89
 0 8 -1 890.27 38.36
 0 8 1 794.71 35.64
 0 8 -1 718.49 30.08
 0 8 -1 760.14 30.05
 0 8 1 669.6 29.73
 0 8 1 763.06 30.7
 0 8 -1 760.71 30.64
 0 8 1 769.1 30.18
 0 8 1 796.48 30.22
 0 8 -1 837.24 30.36
 0 -8 1 628.6 32.29
 0 -8 -1 661.75 32.67
 0 8 -2 6.68 7.39
 0 8 2 8.42 4.58
 0 8 2 5.83 1.99
 0 8 -2 4.55 1.99
 0 8 2 5.2 1.23
 0 8 -2 4.6 1.32
 0 8 -2 3.93 2.69
 0 -8 -2 4.77 2.64
 0 8 -2 4.31 4.65
 0 8 -2 5.11 1.32
 0 8 -3 273.09 14.61
 0 8 -3 261.75 11.27
 0 8 3 236.17 11
 0 8 3 230.87 10.4
 0 8 -3 255.29 10.62
 0 -8 -3 216.71 13.5
 0 8 3 235.32 10.59
 0 8 -3 245.9 10.58
 0 8 4 38.44 2.54
 0 8 -4 38.58 2.62
 0 8 -4 45.3 3.73
 0 8 -4 46.51 4.78
 0 -8 -4 40.43 4.92
 0 8 -4 35.29 7.49
 0 8 4 40.78 2.95
 0 8 -4 44.82 2.78
 0 8 4 38.34 3.02
 0 8 4 34.97 3.09
 0 8 5 431.05 17.6
 0 8 -5 326.61 21.93
 0 8 5 408.61 17.4
 0 8 5 372.13 17.45
 0 8 -5 444.66 18.02
 0 8 -5 445.69 17.42
 0 8 -5 398.85 17.15
 0 8 -5 513.91 19.07
 0 8 5 423.18 17.55
 0 8 5 395.14 21.28
 0 8 6 -0.6 2.06
 0 8 6 0.2 1.67
 0 8 -6 1.07 1.16
 0 8 -6 6.23 7.53
 0 -8 -6 -0.6 2.46
 0 8 -6 -0.51 2.51
 0 8 -6 3.51 3.43
 0 -8 -7 1.85 0.89
 0 8 -7 3.62 1.17
 0 8 7 1.92 1.56
 0 8 -7 1.42 2.25
 0 8 -7 -0.2 1.58
 0 8 7 0.27 1.5
 0 8 -7 3.11 3.2
 0 8 8 0.66 1.44
 0 8 -8 -0.21 5.17
 0 8 8 0.05 1.54
 0 8 -8 0.05 0.99
 0 -8 -8 0.11 0.77
 0 8 -8 -0.18 2.73
 0 8 -8 0.69 2.09
 0 8 -8 1.41 1.46
 0 8 -9 83.88 4.78
 0 8 -9 87.71 3.83
 0 8 9 71.89 3.97
 0 8 -9 67.36 4.24
 0 8 -9 66.64 3.85
 0 -8 -10 0.59 1.53
 0 8 -10 1.61 1.09
 0 8 10 2.84 1.24
 0 10 0 -0.6 6.73
 0 10 0 6.34 4.86
 0 10 -1 145.06 7.1
 0 10 -1 141.37 6.46
 0 10 1 133.1 6.82
 0 10 1 164.88 10
 0 10 -1 154.55 10.74
 0 10 -2 16.32 2
 0 10 2 15.68 2.3
 0 10 -2 19.36 6.93
 0 10 2 16.2 6.89
 0 10 2 14.98 2.17
 0 10 -2 14.68 1.6
 0 10 -2 16.37 1.79
 0 10 2 16.53 1.69
 0 -10 -2 11.25 3.41
 0 10 -2 18.35 2.28
 0 10 3 109.78 5.66
 0 10 3 110.29 5.32
 0 10 -3 112.87 5.4
 0 10 -3 113 5.73
 0 10 3 111.68 5.66
 0 10 -3 109.65 5.29
 0 10 4 33.73 2.77
 0 10 -4 34.33 2.32
 0 10 -4 33 2.81
 0 10 -4 38.45 2.44
 0 10 -4 34.15 8.68
 0 10 4 33.7 2.73
 0 10 5 221.22 10.16
 0 10 -5 145.08 14.47
 0 10 -5 159.87 11.65
 0 10 5 240.62 10.29
 0 10 -5 235.05 9.96
 0 10 -5 258.21 10.11
 0 10 5 252.93 10.3
 0 10 -5 252.19 10.44
 0 10 6 38.49 2.68
 0 10 -6 40.39 2.41
 0 10 6 39.58 2.86
 0 10 6 39.98 2.72
 0 10 -6 39.89 2.81
 0 10 -7 13.85 1.85
 0 10 7 17.89 1.83
 0 10 7 16.26 1.83
 0 10 -7 13.95 1.41
 0 10 -8 27.97 2.04
 0 10 -8 33.47 1.82
 0 10 8 28.09 2.02
 0 12 0 3.11 1.37
 0 12 0 1.16 4.52
 0 12 1 2.75 1.39
 0 12 -1 -0.18 1.3
 0 12 -1 1.61 4.6
 0 12 1 1.48 3.92
 0 12 2 0.29 1.32
 0 12 -2 -0.91 4.97
 0 12 2 -3.25 3.6
 0 12 3 2.95 3.22
 0 12 -3 3.63 4.73
 0 12 3 4.39 1.41
 0 12 -3 -0.41 2.38
 0 12 4 9.25 2.71
 0 12 4 9.71 1.43
 1 1 -13 104.16 5.12
 1 1 -13 151.28 5.24
 1 -1 -13 191.57 6.5
 1 1 -13 185.61 6.69
 1 -1 -12 10.96 1.31
 1 1 -12 12.85 1.57
 1 1 -12 6.22 1.56
 1 -1 -12 8.64 1.66
 1 1 -12 9.9 1.78
 1 -1 -12 16.32 2.72
 1 1 -12 13.7 2.9
 1 -1 -12 13.02 1.21
 1 1 -11 5.1 1.47
 1 -1 -11 6.57 2.88
 1 1 -11 4.21 2.86
 1 -1 -11 4.58 1.41
 1 1 -11 6.95 1.67
 1 -1 -11 6.57 1.06
 1 -1 -11 4.77 1.79
 1 1 -11 4.71 1.63
 1 1 -10 9.95 3.17
 1 1 -10 10.15 8.39
 1 -1 -10 7.39 3.24
 1 -1 -10 9 3.56
 -1 1 10 10.84 2.57
 1 -1 -10 8.17 1.64
 1 1 -10 7.08 1.77
 1 -1 -10 9.87 1.32
 1 -1 -10 7.82 1.99
 1 1 -10 8.72 1.89
 1 1 -9 232.37 9.99
 1 1 -9 262.26 22.9
 1 -1 -9 248.88 12.44
 1 1 -9 209.75 11.82
 1 -1 -9 272.86 15.08
 -1 1 9 246.51 13.24
 1 -1 -9 228.28 9.94
 1 1 -9 225.74 10.29
 1 -1 -9 227.72 10.1
 1 1 -9 222.07 10.07
 1 1 -9 236.54 13.25
 1 1 -9 237.62 10.47
 1 -1 -9 228.61 10.56
 1 -1 -8 1.11 2.37
 -1 1 8 2.16 1.79
 1 -1 -8 1.46 1.05
 -1 1 8 1.92 1.18
 1 1 -8 1.17 1.39
 1 -1 -8 1.39 1.83
 1 1 -8 0.57 1.61
 1 -1 -8 1.09 3.29
 1 1 -8 6.15 6.28
 1 1 -8 1.03 2.57
 1 1 -8 0.54 2.92
 1 1 -8 1.43 1.33
 1 -1 -8 1.74 1.28
 1 1 -7 8.15 1.65
 1 1 -7 3.71 2.45
 1 -1 -7 8.2 3.23
 1 1 -7 6.58 2.84
 1 1 -7 10.18 1.49
 1 1 -7 9.76 1.22
 1 -1 -7 6.43 1.17
 1 -1 -7 8.49 1.87
 1 1 -7 10.09 1.86
 -1 1 7 5.89 1.98
 1 -1 -7 7.28 2.48
 -1 -1 7 4.09 1.61
 1 1 -7 14.87 1.6
 1 -1 -7 4.65 1.23
 1 1 -6 4.18 1.18
 1 1 -6 4.89 1.21
 -1 -1 6 4.3 1.81
 1 -1 -6 5.83 1.02
 1 1 -6 5.18 2.51
 1 -1 -6 4.84 1.59
 1 1 -6 3.1 1.55
 -1 1 6 3.61 1.67
 -1 -1 6 5.38 1.47
 1 1 -6 5.97 2.34
 1 1 -6 4.03 1.31
 -1 1 5 937.22 38.68
 -1 -1 5 863.75 37.92
 1 -1 -5 972.52 38.96
 1 1 -5 944.74 39.01
 1 1 -5 1012.71 38.93
 1 -1 -5 913.78 38.71
 1 1 -4 51.82 3.6
 1 1 -4 50.26 4.03
 1 1 -4 49.15 3.89
 1 -1 -4 48.75 3.86
 1 -1 -4 47.12 2.39
 1 1 -3 3522.08 129.27
 1 1 -3 3657.75 129.78
 1 -1 -3 2949.49 129.02
 1 1 -3 3313.59 129.37
 1 -1 -3 3249.11 129.27
 1 -1 -2 162.99 7.68
 1 1 -2 168.89 7.8
 1 1 -1 500.04 19.49
 1 1 -1 444.08 18.66
 1 -1 -1 454.15 18.59
 1 1 -1 504.28 18.79
 1 1 0 194.06 7.71
 1 -1 0 197.64 7.67
 -1 -1 0 181.21 7.68
 -1 1 0 186.81 7.62
 1 1 0 187.26 7.75
 -1 -1 -1 2510.04 94.01
 -1 1 -1 2499.79 94.1
 1 1 1 2599.05 93.98
 -1 1 -1 2520.69 94.12
 -1 1 -1 2520.81 93.91
 -1 -1 -2 14.47 1.51
 -1 1 -2 15.46 1.95
 -1 1 -2 12.69 1.78
 1 -1 2 11.89 0.97
 -1 -1 -2 15.26 1.76
 1 1 2 15.62 1.45
 -1 -1 -3 440.72 19.95
 -1 1 -3 515.41 19.71
 1 1 3 446.38 19.33
 1 -1 3 446.58 18.77
 -1 1 -3 459.21 19.43
 -1 -1 -3 455.66 19.38
 -1 1 -3 511.14 19.83
 -1 1 -4 3.47 1.95
 -1 -1 -4 4.09 1.98
 1 1 4 4.2 1.44
 1 -1 4 3.86 1.09
 -1 1 -4 3.29 1.69
 -1 -1 -4 5.05 1.69
 1 1 5 653.82 26.56
 1 1 5 651.22 27.85
 1 -1 5 674.85 27.25
 -1 1 -5 615.59 28.07
 -1 1 -5 676.7 28.37
 -1 -1 -5 661.91 28.06
 -1 1 -6 0.92 2.52
 -1 1 -6 2.29 2.14
 -1 1 -6 2.42 2.15
 1 1 6 2.35 1.56
 1 -1 6 3.17 1.32
 -1 -1 -6 4.9 0.96
 -1 1 -6 4.43 1.49
 -1 -1 -6 3.51 1.52
 -1 1 -6 4.65 1.21
 -1 1 -6 3.23 1.34
 -1 1 -6 3.25 1.19
 -1 1 -7 180.34 8
 -1 1 -7 216.57 8.38
 -1 1 -7 187.16 11.64
 -1 -1 -7 173.83 10.57
 -1 1 -7 132.18 9.09
 -1 -1 -7 181.9 9.99
 -1 1 -7 155.09 9.35
 1 1 7 202.04 8.11
 1 -1 7 167.42 9.45
 1 1 7 183.1 10.43
 -1 -1 -7 222.68 8.7
 -1 1 -7 223.48 8.57
 -1 -1 -7 186.72 8.03
 -1 1 -7 169.36 7.79
 -1 -1 -7 169.27 7.93
 -1 1 -7 185.08 8.1
 -1 1 -8 2.1 1.38
 -1 -1 -8 4.19 1.29
 -1 1 -8 3.08 1.43
 -1 -1 -8 2.51 2.39
 1 1 8 2.13 1.79
 -1 1 -8 5.34 2.66
 -1 -1 -8 0.95 3.35
 -1 1 -8 -0.88 6.39
 -1 1 -8 3.05 3.03
 1 1 8 3.06 1.23
 -1 -1 -8 0.68 1.75
 -1 1 -8 1.04 1.69
 -1 1 -8 2.59 1.53
 -1 -1 -8 3.08 1.05
 -1 -1 -9 267.63 11.92
 -1 1 -9 267.12 12.13
 -1 -1 -9 349.99 17.42
 -1 -1 -9 282.75 11.82
 1 1 9 285.39 15.06
 -1 -1 -9 274.72 12.38
 -1 1 -9 257.88 12.18
 -1 -1 -9 343.15 14.73
 -1 1 -9 329.56 25.72
 -1 1 -9 296.82 14.01
 -1 -1 -10 0.99 1.38
 -1 1 -10 2.23 1.59
 -1 -1 -10 6.02 3.59
 1 1 10 1.46 1.91
 -1 -1 -10 4.77 1.08
 -1 1 -10 2.52 2.6
 -1 1 -10 3.53 1.54
 -1 1 -10 2.52 1.73
 -1 -1 -10 2.08 1.8
 -1 -1 -10 5.98 3.03
 -1 1 -10 2.03 7.36
 -1 1 -10 6.24 3.24
 -1 -1 -10 4.14 3.41
 -1 -1 -11 51.53 4.45
 -1 -1 -11 39.86 2.36
 -1 1 -11 30.19 2.69
 -1 -1 -11 36.68 2.92
 -1 1 -11 47.83 4.53
 -1 -1 -11 40.79 2.5
 -1 1 -11 43.15 2.7
 -1 1 -11 35.16 2.79
 -1 1 -12 32.04 3.52
 -1 -1 -12 31.05 3.21
 -1 -1 -12 24.89 1.76
 -1 1 -12 27.04 1.98
 -1 1 -12 26.77 2.51
 -1 -1 -12 20.08 2.13
 -1 1 -13 168.75 6.26
 -1 -1 -13 173 6.01
 -1 -1 -13 82.48 4.73
 -1 1 -13 92.06 4.84
 -1 1 -13 114.96 4.72
 1 3 -13 166.77 7.46
 1 -3 -13 177.33 7.15
 1 -3 -12 64.42 4.25
 1 3 -12 69.56 5.11
 1 -3 -12 71.43 3.27
 1 -3 -12 55.74 4.01
 1 3 -12 61.3 3.65
 1 3 -12 69.23 3.63
 1 3 -11 60.65 3.51
 1 3 -11 66.92 3.81
 1 -3 -11 68.62 3.42
 1 -3 -11 65.83 5.03
 1 -3 -11 70.43 5.09
 1 3 -11 61.97 3.86
 1 -3 -11 65.6 3.9
 1 3 -11 64.4 4.01
 1 3 -11 67.87 5.47
 -1 3 10 95.7 7.45
 1 -3 -10 94.94 8.06
 1 3 -10 88.3 7.22
 1 -3 -10 78.6 4.74
 1 3 -9 300.21 14.52
 -1 3 9 312.08 14.38
 1 3 -9 346.04 14.47
 -1 3 9 368.07 18.56
 1 3 -9 345.34 14.51
 1 3 -9 364.55 14.89
 1 3 -9 343.45 14.41
 1 3 -9 339.08 27.24
 1 -3 -9 402.21 17.11
 1 -3 -9 359.2 14.42
 1 3 -9 308.11 16.29
 1 -3 -9 377.54 18.98
 1 3 -9 349.96 14.75
 1 3 -9 364.74 18.35
 1 -3 -9 342.15 14.81
 -1 3 8 533.02 21.89
 1 3 -8 533.67 22.03
 1 3 -8 617.42 26.2
 -1 3 8 554.24 25.84
 1 -3 -8 537.8 22.18
 1 3 -8 515.83 21.98
 1 3 -8 532.31 21.76
 1 3 -8 511.32 21.86
 1 -3 -8 570.54 21.83
 1 3 -8 532.76 21.8
 1 3 -8 452.73 23.33
 1 -3 -8 547.48 25.84
 1 3 -8 572.73 25.8
 1 3 -8 454.88 33.61
 1 3 -7 478.26 19.67
 1 3 -7 500.1 20.19
 -1 3 7 476.8 22.91
 1 3 -7 381.24 29.41
 1 3 -7 478.36 22.85
 1 3 -7 474.83 19.44
 1 -3 -7 525.86 19.93
 1 -3 -7 436.12 22.56
 1 3 -7 388.74 20.77
 1 3 -7 420.85 19.37
 1 -3 -7 495.58 19.49
 1 3 -7 531.09 23.64
 1 3 -7 498.76 19.71
 1 3 -7 486 19.49
 1 3 -6 9.49 5.59
 1 3 -6 8.91 1.61
 1 3 -6 9.46 2.89
 1 3 -6 9.22 1.14
 1 3 -6 8.59 1.45
 1 -3 -6 10.05 1.28
 1 -3 -6 11.06 1.83
 1 3 -6 7.89 2.77
 1 3 -6 10.18 6.38
 1 3 -6 9.79 1.38
 1 3 -6 8.22 1.5
 -1 3 6 13.23 2.52
 1 3 -5 856.27 34.4
 1 -3 -5 900.72 34.5
 1 3 -5 868.41 36.75
 -1 3 5 838.39 36.11
 1 -3 -4 3141.89 58.23
 1 -3 -4 3244.3 60.45
 1 3 -4 3563.36 62.02
 -1 3 4 3357.73 60.04
 1 3 -4 3363.69 59.97
 1 3 -4 3037.95 71.65
 -1 3 4 3443.36 61.24
 -1 3 3 1954.78 77.09
 1 -3 -3 1950.84 77
 1 3 -3 2114.68 77.56
 1 3 -3 1920.61 76.54
 1 3 -3 1585 78.65
 1 -3 -3 1959.42 76.22
 -1 3 3 2018.47 77.23
 1 3 -3 1642.17 80.46
 1 3 -2 213.77 9.86
 1 -3 -2 208.54 9.91
 -1 3 2 206.38 10.03
 1 3 -2 209.85 10.07
 1 3 -2 227.32 11.24
 1 3 -2 195.67 9.17
 -1 3 2 220.58 9.92
 1 3 -2 203.87 12.58
 1 -3 -1 709.45 28.94
 1 3 -1 675.5 29.07
 1 3 -1 690.5 28.72
 -1 3 1 747.58 28.83
 -1 3 0 1481.18 59.17
 -1 3 0 1530.97 59.23
 1 -3 0 1535.12 59.67
 -1 -3 0 1534.62 59.45
 1 3 0 1468.15 59.2
 -1 3 0 1483.69 59.12
 -1 -3 -1 2774.08 109.35
 -1 3 -1 2706.68 109.26
 -1 3 -1 2636.86 109.39
 1 3 1 2855.99 109.36
 1 -3 1 2857.73 108.67
 -1 3 -1 2797.16 109.22
 -1 3 -2 165.47 11.67
 -1 -3 -2 191.34 9.11
 -1 3 -2 194.73 9.27
 1 3 2 194.44 9.16
 -1 3 -3 559.01 24.68
 -1 3 -3 466.17 26.34
 1 3 3 533.37 22.84
 -1 3 -3 553.85 23.06
 -1 -3 -3 516.06 22.64
 -1 3 -4 981.19 40.66
 -1 -3 -4 912.73 39.48
 1 3 4 953.86 40.37
 -1 -3 -5 2751.11 98.13
 -1 3 -5 2451.71 97.74
 -1 3 -5 2493.35 97.88
 -1 3 -5 2628.95 97.97
 -1 -3 -5 2525.25 97.82
 -1 3 -5 2850.04 102.63
 -1 3 -5 2459.12 97.78
 -1 3 -6 366.48 14.42
 -1 3 -6 343.96 14.42
 -1 3 -6 427.64 18.71
 1 3 6 354.08 17.46
 -1 3 -6 288.88 23.08
 -1 -3 -6 347.6 17.35
 -1 3 -6 279.21 15.6
 -1 -3 -6 390.95 14.84
 -1 3 -6 372.23 14.65
 -1 3 -6 360.31 14.54
 -1 3 -6 314.84 14.32
 -1 -3 -6 367.96 14.46
 -1 3 -6 332.71 14.22
 1 3 7 7.44 1.66
 -1 3 -7 3.37 1.43
 -1 -3 -7 3.13 1.08
 -1 3 -7 5.89 5.21
 -1 3 -7 3.02 1.36
 -1 -3 -7 3.57 2.11
 1 3 7 1.56 2.02
 -1 -3 -7 8.43 1.8
 -1 3 -7 6.65 1.65
 -1 3 -7 4.84 1.49
 -1 3 -7 5.04 2.96
 -1 3 -7 1.68 7.37
 -1 3 -8 118.05 6.32
 -1 3 -8 124.75 6.12
 -1 -3 -8 133.58 6.49
 1 3 8 133.38 9.23
 -1 3 -8 133.36 6.35
 -1 3 -8 115.91 6.01
 1 3 8 125.68 6.14
 -1 3 -8 134.7 9.27
 -1 3 -8 125.91 6.04
 -1 -3 -8 140.26 9.44
 -1 3 -8 108.44 7.64
 -1 3 -8 164.79 10.3
 -1 -3 -8 131.48 6
 -1 3 -8 121.03 6.11
 -1 3 -8 126.23 16.07
 -1 3 -9 544 22.8
 -1 3 -9 492.27 22.66
 -1 3 -9 558.98 22.6
 -1 -3 -9 550.65 22.9
 -1 3 -9 553.7 22.5
 -1 3 -9 544.13 26.38
 -1 -3 -9 617.16 27.43
 -1 3 -9 501.14 24.45
 -1 -3 -9 590.55 22.53
 -1 3 -9 544.7 22.54
 -1 3 -9 604.62 23.24
 1 3 9 600.87 27.04
 -1 3 -9 540.36 36.36
 -1 -3 -9 660.68 25.37
 1 3 9 503.48 22.49
 -1 3 -10 113.71 16.37
 -1 -3 -10 138.06 10.16
 -1 3 -10 130.2 9.38
 1 3 10 148.67 9.77
 -1 3 -11 5.57 2.11
 -1 3 -11 6.36 1.53
 -1 -3 -11 6.91 1.13
 -1 -3 -11 2.92 1.62
 -1 -3 -11 9.07 2.94
 -1 3 -11 7.17 3.19
 -1 -3 -11 11.22 2.72
 -1 3 -11 5.97 1.7
 -1 -3 -12 1.62 2.13
 -1 -3 -12 0.92 1.7
 -1 3 -12 2.17 2.55
 -1 3 -12 -0.08 1.45
 -1 3 -12 0.43 1.67
 -1 -3 -12 0.94 0.79
 -1 -3 -13 138.27 6.13
 -1 3 -13 129.21 6.46
 1 5 -12 15.17 2.24
 1 5 -12 10.4 1.63
 1 -5 -12 13.36 1.75
 1 -5 -11 0.19 0.8
 1 5 -11 0.16 1.44
 1 5 -11 1.31 1.97
 -1 5 11 1.73 1.31
 1 5 -11 -0.83 1.85
 1 -5 -11 0.18 2.18
 1 5 -11 -0.64 2.94
 1 5 -10 6.58 1.68
 1 5 -10 6.16 3.33
 1 -5 -10 4.88 2.85
 -1 5 10 8.38 1.62
 1 5 -10 7.52 2
 1 5 -10 6.28 2.08
 1 -5 -10 7.71 1.2
 1 5 -10 8.38 2.18
 1 -5 -10 7.63 1.67
 1 5 -10 5.01 1.9
 1 5 -9 -1.99 8.22
 1 5 -9 4.34 1.75
 1 5 -9 3.2 3.05
 1 5 -9 7.6 1.99
 1 -5 -9 4.32 1.15
 1 5 -9 9.05 6.04
 -1 5 9 3.73 2.1
 1 -5 -9 1.59 2.43
 1 -5 -8 41.51 3.16
 -1 5 8 48.72 3.31
 1 5 -8 48.18 3.32
 1 5 -8 44.68 3.29
 1 5 -8 41.65 3.47
 1 5 -8 47.81 3.11
 1 5 -8 44.77 2.74
 -1 5 8 47.82 5.4
 1 5 -8 48.5 3.73
 1 5 -8 44.63 3.13
 1 5 -8 52.58 3.42
 1 5 -8 37.49 10.82
 1 5 -8 44.61 7.67
 1 -5 -8 47.31 2.86
 1 5 -8 48.24 5.73
 1 -5 -8 48.54 5.62
 1 5 -8 34.54 5.27
 1 -5 -7 6.8 1.66
 -1 5 7 7.26 1.84
 1 5 -7 5.55 1.68
 1 5 -7 5.63 1.91
 1 5 -7 6.23 2.23
 1 5 -7 5.35 1.52
 1 5 -7 5.45 1.26
 1 5 -7 3.87 3.08
 1 5 -7 1.94 3.5
 1 5 -7 -2.04 8.4
 1 -5 -7 4.1 1.21
 1 5 -7 4.25 2.29
 1 5 -7 4.69 1.75
 1 5 -7 4.6 1.81
 -1 5 7 2.43 2.15
 1 -5 -7 6.45 2.75
 1 5 -7 -4.18 6.85
 1 5 -7 1.43 2.98
 1 5 -7 5.36 1.55
 1 5 -6 217.3 8.72
 1 5 -6 190.26 8.65
 1 5 -6 192.41 8.79
 1 -5 -6 209.92 8.73
 1 5 -6 192.32 8.84
 1 5 -6 214.87 9.08
 1 5 -6 193.41 9.05
 1 5 -6 202.52 8.68
 1 5 -6 153.23 10.29
 -1 5 6 213.14 12.29
 1 5 -6 174.11 13.22
 -1 5 6 179.58 8.5
 1 5 -6 222.15 9.3
 1 5 -6 203.99 8.79
 1 5 -6 204.75 11.99
 1 5 -6 167.7 10.72
 1 -5 -6 201.41 8.85
 1 5 -6 150.82 17.98
 1 5 -6 200.93 8.86
 1 -5 -5 26.27 1.84
 1 5 -5 21.98 1.93
 1 5 -5 26.84 2.39
 1 5 -5 25.84 2.45
 1 5 -5 17.82 3.76
 1 5 -5 15.27 8.28
 1 5 -5 30.46 6.33
 1 5 -5 24.54 1.88
 1 5 -5 22.26 2.09
 1 5 -5 23.92 4.19
 1 5 -5 22.97 2.45
 -1 5 5 24.48 3.58
 1 5 -5 19.88 1.97
 1 5 -5 22.44 3.56
 1 5 -5 20.56 1.89
 1 5 -5 21.09 1.79
 -1 5 5 22.86 2.14
 1 -5 -5 23.8 2.05
 1 5 -5 21.24 2.57
 1 5 -5 20.99 2.08
 1 5 -4 168.26 7.6
 -1 5 4 182.34 7.61
 -1 5 4 176.13 7.44
 1 5 -4 159.99 7.19
 1 5 -4 176.51 7.52
 1 5 -4 176.93 7.57
 1 5 -4 117.25 13.75
 1 5 -4 227.24 10.7
 1 5 -4 170.3 7.29
 1 5 -4 149.96 7.35
 1 5 -4 173.71 10.18
 1 -5 -4 160.06 9.66
 1 5 -4 178.61 7.65
 -1 5 4 171.32 9.79
 1 5 -4 153.63 7.16
 1 5 -4 166.49 9.63
 1 -5 -4 170.67 7.17
 1 5 -4 153.2 7.23
 1 5 -4 154.04 7.06
 1 5 -4 124 8.53
 1 5 -3 2.41 1.65
 1 5 -3 2.75 2.69
 1 5 -3 1.63 1.2
 -1 5 3 3.72 1.53
 1 5 -3 3.7 1.64
 1 5 -3 4.3 1.42
 1 5 -3 2.28 5.16
 1 5 -3 0.56 2.68
 1 5 -3 2.44 1.02
 -1 5 3 1.38 1.13
 1 5 -3 2.03 1.46
 -1 5 3 4.04 1.34
 1 5 -3 3.02 1.55
 1 5 -2 218.5 8.6
 -1 5 2 195.14 9.9
 1 5 -2 192.02 10.25
 1 -5 -2 204.27 10.37
 -1 -5 2 163.1 9.4
 1 5 -2 174.49 9.73
 1 5 -2 209.5 11.9
 -1 5 2 186.49 8.24
 1 5 -1 78.19 5.24
 -1 -5 1 62.21 4.63
 1 -5 -1 70.43 5.23
 1 5 -1 63.6 5.76
 -1 5 1 71.87 4.46
 -1 5 0 916.03 37.16
 1 5 0 859.85 37.29
 -1 -5 0 977.69 38.05
 1 5 0 918.19 37.74
 1 -5 0 966.9 38.3
 -1 -5 -1 149.43 7.94
 -1 5 -1 139.6 7.55
 1 -5 1 129.93 7.64
 -1 5 -1 131.33 7.33
 1 5 1 145.12 7.36
 -1 5 -1 134.53 8.52
 -1 -5 -2 34.93 3.8
 -1 5 -2 29.19 3.56
 1 -5 2 27.96 3.36
 1 5 2 31.56 3.13
 -1 5 -2 31.18 3.3
 -1 5 -2 36.9 2.77
 -1 5 -2 29.97 5.05
 -1 5 -3 3.89 2.69
 -1 5 -3 2.86 2.55
 -1 5 -3 4.77 1.49
 -1 5 -3 5.54 1.88
 -1 5 -3 4.4 1.27
 -1 5 -3 7.34 1.61
 1 5 3 9.19 1.48
 -1 5 -3 8.59 1.51
 -1 5 -3 2.14 5.14
 -1 5 -3 6.17 1.61
 -1 5 -4 25.88 2.04
 -1 5 -4 28.74 2.39
 -1 5 -4 27.44 2.47
 -1 5 -4 27.15 5.34
 -1 5 -4 34.29 2.14
 -1 5 -4 29.04 2.25
 -1 5 -4 36.63 4.34
 -1 -5 -4 34.11 4.12
 -1 5 -4 37.29 2.87
 -1 5 -4 28.92 2.13
 1 5 4 35.16 3.83
 -1 -5 -4 31.68 1.95
 -1 5 -4 27.61 2.66
 -1 5 -4 19.54 7.36
 -1 5 -4 21.54 3.61
 1 5 4 30.1 2.35
 -1 5 -4 31.73 3.77
 1 5 5 36.21 2.67
 -1 -5 -5 43.01 2.42
 -1 5 -5 38.73 2.87
 -1 5 -5 35.99 2.58
 -1 5 -5 39.43 2.98
 -1 -5 -5 35.95 2.58
 -1 5 -5 43.71 2.52
 1 5 5 44.83 4.58
 -1 5 -5 46.92 3.32
 -1 5 -5 38.41 2.58
 -1 5 -5 38.67 2.68
 -1 5 -5 36.89 6.87
 -1 5 -5 25.36 8.9
 -1 5 -5 37.77 2.39
 -1 5 -5 41.11 4.59
 -1 5 -5 31.15 4.53
 1 5 6 4.9 1.64
 -1 5 -6 -0.32 1.74
 -1 5 -6 2.08 1.47
 -1 5 -6 2.24 2.01
 -1 5 -6 0.82 1.03
 -1 5 -6 1.32 1.29
 -1 5 -6 2.08 3.5
 -1 5 -6 1.74 6.38
 -1 5 -6 1.5 2.17
 -1 5 -6 1.73 1.51
 -1 5 -6 1.55 2.78
 1 5 6 3.9 2.42
 -1 5 -6 3.26 3.43
 -1 5 -6 4.73 7.04
 -1 -5 -6 1.78 0.98
 -1 5 -6 1.59 1.57
 1 5 6 2.37 1.36
 -1 -5 -6 1.61 1.46
 1 5 7 14.09 2.07
 -1 5 -7 9.95 1.93
 -1 5 -7 12.74 2.16
 -1 5 -7 12.76 2.4
 -1 5 -7 10.6 1.74
 -1 5 -7 9.4 1.39
 -1 -5 -7 13.79 1.96
 -1 5 -7 13.11 2.82
 -1 5 -7 11.61 1.88
 -1 5 -7 10.32 1.92
 -1 5 -7 5.11 4.06
 -1 5 -7 1.03 8.43
 -1 5 -7 16.84 6.94
 -1 -5 -7 10.79 1.44
 -1 5 -7 8.56 3.22
 1 5 7 10.83 3.09
 -1 -5 -7 9.12 3.04
 -1 5 -8 4.04 1.84
 -1 5 -8 5.07 1.92
 -1 5 -8 4.48 2.18
 1 5 8 3.38 1.75
 -1 -5 -8 4.11 1.68
 -1 5 -8 6.12 2.57
 -1 5 -8 5.12 1.78
 -1 5 -8 3.54 1.87
 -1 5 -8 4.33 5.85
 -1 5 -8 4.79 2.97
 1 5 8 6.22 1.81
 -1 5 -8 5.27 1.19
 -1 -5 -8 4.5 1.19
 1 5 8 4.16 2.73
 -1 -5 -8 3.49 2.4
 -1 5 -8 1.99 3.7
 -1 5 -8 -2.11 8.03
 -1 5 -9 7.92 1.85
 -1 5 -9 12.01 3.66
 -1 5 -9 4.02 7.95
 -1 5 -9 10.16 2.2
 -1 -5 -9 9.37 1.35
 1 5 9 11.97 3.14
 -1 -5 -9 11.33 3.2
 -1 5 -9 5.34 5.53
 -1 5 -10 2.95 1.99
 -1 5 -10 3.96 1.9
 1 5 10 3.09 1.48
 -1 -5 -10 4.29 1.61
 -1 5 -10 3.17 2.32
 -1 5 -10 4.45 1.61
 -1 -5 -10 4.02 1.03
 -1 5 -10 3.85 3.47
 -1 -5 -10 6.62 2.92
 -1 5 -11 5.89 1.68
 1 5 11 8.94 1.53
 -1 -5 -11 11.18 1.19
 -1 5 -11 12.13 2.3
 -1 5 -11 7.23 3.16
 -1 -5 -11 12.25 2.44
 -1 5 -11 8.76 2.18
 -1 5 -12 2.51 1.52
 -1 -5 -12 3.43 1.36
 -1 7 11 3.28 1.16
 1 -7 -11 1.41 1.27
 1 -7 -11 0.25 1.22
 1 7 -10 182.37 7.97
 1 7 -10 149.26 7.27
 1 -7 -10 182.43 8.51
 1 -7 -10 220.89 7.37
 -1 7 10 170.91 7.55
 1 7 -10 126.34 7.4
 1 7 -9 3.9 4.97
 1 7 -9 6.79 3.32
 1 7 -9 2.02 1.4
 1 7 -9 2.57 1.96
 1 7 -9 3.53 1.1
 -1 7 9 2.96 1.52
 -1 7 9 3.64 1.53
 1 -7 -9 2.71 0.92
 1 7 -9 2.38 2.32
 -1 7 8 488.71 22.56
 1 7 -8 495.45 18.98
 1 -7 -8 449.36 22.45
 -1 7 8 415.05 18.3
 1 7 -8 450.24 18.04
 1 7 -8 464.3 18.93
 -1 7 8 431.12 18.07
 1 7 -8 417.93 18.23
 1 7 -8 379.71 18.33
 1 -7 -8 459.91 17.92
 1 -7 -7 16.81 1.54
 1 7 -7 21.54 3.39
 -1 7 7 19.44 2.22
 1 7 -7 14.05 4.06
 1 7 -7 19.16 3.64
 1 -7 -7 13.19 3.62
 -1 7 7 17.49 3.59
 1 7 -7 15.71 2.63
 1 7 -7 17.21 1.76
 1 7 -7 15.83 7.51
 1 7 -6 130.69 10.7
 1 7 -6 225.86 9.15
 -1 7 6 228.01 13.02
 1 7 -6 202.87 9.59
 1 7 -6 239.11 10.26
 1 7 -6 207.98 12.89
 1 7 -6 218.89 10.11
 -1 7 6 213.16 9.39
 1 -7 -6 209.49 8.81
 1 7 -6 205.33 9.4
 1 7 -6 151.84 13.75
 -1 7 6 179.45 8.95
 1 7 -5 4.17 2.03
 1 7 -5 -0.23 2.22
 1 7 -5 0.56 1.25
 1 7 -5 2.32 1.08
 -1 7 5 0.73 1.67
 1 7 -5 -0.86 2.89
 1 7 -5 1.96 2.92
 1 7 -5 -0.26 3.48
 1 -7 -5 1.21 0.89
 -1 7 5 1.41 2.11
 -1 7 5 2.21 1.68
 1 7 -5 2.39 6.39
 1 7 -4 1556.28 59.98
 -1 7 4 1414.07 59.75
 1 7 -4 1399.91 63.54
 1 -7 -4 1490.75 63.71
 1 7 -4 1593 60.4
 -1 7 4 1444.11 63.39
 1 7 -4 1668.01 60.87
 1 7 -4 1365.04 60.21
 -1 7 4 1549.36 60.44
 1 7 -4 1534.25 60.25
 1 7 -4 1669.68 64.02
 1 7 -4 1589.34 60.11
 -1 7 4 1577.07 60.33
 1 7 -3 34.4 2.92
 1 7 -3 27.84 2.57
 1 7 -3 16.22 2.3
 1 7 -3 20.58 2.01
 1 7 -3 31.8 3.52
 1 -7 -3 13.34 3.46
 -1 7 3 27.62 1.96
 -1 7 3 35.46 2.85
 -1 7 3 32.06 2.52
 -1 7 3 36.06 2.52
 1 7 -3 46.71 5.77
 -1 7 3 17.24 3.04
 1 7 -3 32.93 2.85
 1 7 -3 17.89 7.97
 1 7 -2 107.42 5.81
 -1 7 2 113.93 6.01
 -1 7 2 109.63 5.54
 -1 7 2 113.39 5.65
 1 7 -2 129.86 6.64
 1 7 -2 113.34 5.47
 1 7 -2 122.95 6.01
 1 7 -2 134.09 8.05
 1 -7 -2 108.18 7.85
 1 7 -2 135.45 11.36
 -1 -7 1 8.67 2.81
 1 -7 -1 13.26 3.29
 -1 7 1 11.63 4.28
 1 7 -1 10.89 4.89
 -1 7 1 10.14 1.73
 1 7 -1 10.89 1.97
 -1 7 1 14.22 2.12
 -1 7 1 8.87 1.21
 1 7 -1 10.2 1.36
 1 7 -1 14.18 2.44
 1 7 -1 11.43 1.5
 -1 7 0 1284.16 53.9
 1 7 0 1294.19 53.93
 -1 7 0 1167.37 49.34
 1 7 0 1190.47 49.38
 -1 7 0 1282.54 49.43
 1 7 0 1267.48 49.38
 1 7 0 1289.96 49.96
 -1 7 0 1308.68 49.98
 1 -7 0 1121.34 51.92
 -1 -7 0 1103.94 51.58
 1 7 0 1224.86 49.43
 1 7 0 1327.66 49.56
 -1 7 0 1349.56 49.59
 -1 7 -1 41.33 3.22
 -1 7 -1 31.72 2.26
 1 7 1 28.12 1.98
 -1 -7 -1 31.79 3.96
 -1 7 -1 39.92 2.88
 1 7 1 40.25 2.96
 1 7 1 39.85 2.63
 -1 7 -1 33.98 2.25
 -1 7 -1 33.55 5.98
 1 7 1 30.46 5.15
 1 -7 1 25.62 3.73
 1 7 1 32.85 2.31
 -1 7 -2 497.31 18.72
 1 -7 2 357.27 19.51
 -1 -7 -2 399.58 20.08
 -1 7 -2 440.74 17.61
 1 7 2 413.52 17.56
 1 7 2 427.84 17.69
 -1 7 -2 398.89 17.54
 1 7 2 421.84 17.49
 -1 7 -2 451.1 17.93
 -1 7 -2 400.69 17.82
 1 7 2 444.77 18.05
 -1 7 -2 441.62 23.93
 -1 7 -2 497.26 20.23
 1 7 3 1.98 1.49
 1 7 3 2.08 1
 -1 7 -3 1.81 2.94
 -1 7 -3 1.17 1.15
 -1 -7 -3 -0.93 2.65
 -1 7 -3 2.2 2.04
 1 -7 3 1.79 2.3
 1 7 3 1.57 1.82
 -1 7 -3 0.73 1.7
 -1 7 -3 0.2 4.24
 -1 7 -3 1.66 1.72
 1 7 3 0.91 1.72
 1 7 4 452.06 19.22
 1 7 4 450 22.65
 -1 7 -4 480.61 19.68
 -1 7 -4 555.2 20.72
 -1 7 -4 437.32 19.31
 -1 7 -4 452.98 22.74
 -1 -7 -4 416.78 22.07
 1 7 4 485.49 19.84
 -1 7 -4 492.04 19.92
 -1 7 -4 469.56 23.26
 -1 7 -4 491.63 19.52
 1 7 4 494.77 19.74
 -1 7 -5 72.99 4.77
 1 7 5 77.67 4.27
 -1 7 -5 63.66 8.99
 -1 7 -5 81.75 4.19
 -1 7 -5 82.06 5.6
 -1 7 -5 70.95 3.87
 -1 7 -5 95.39 5.77
 -1 7 -5 73.39 6.84
 -1 7 -5 78.77 4.23
 1 7 5 68.1 4.29
 1 7 5 81.76 4.52
 -1 7 -5 78.16 4.56
 -1 -7 -5 74.86 3.76
 1 7 5 70.93 6.59
 -1 7 -6 476.84 19.85
 -1 -7 -6 463.57 23.46
 -1 7 -6 480.67 19.28
 1 7 6 468.34 23.4
 1 7 6 431.31 19.18
 -1 7 -6 555.1 20.71
 -1 7 -6 457.65 19.29
 -1 7 -6 456.05 23.32
 1 7 6 487.53 19.61
 -1 7 -6 464.33 19.55
 -1 -7 -6 467.01 18.99
 -1 7 -6 484.33 20.01
 -1 7 -7 8.98 2.53
 -1 7 -7 7.91 1.35
 1 7 7 9.23 1.78
 -1 7 -7 10.16 6.39
 -1 7 -7 8.71 3.22
 -1 7 -7 9.94 3.47
 -1 7 -7 9.09 1.96
 1 7 7 10.62 1.91
 1 7 7 7.53 2.82
 -1 -7 -7 10.7 3.27
 -1 7 -7 7.96 2.05
 -1 7 -7 5.2 3.17
 -1 -7 -7 8.56 1.22
 -1 7 -8 200.92 9.44
 1 7 8 167.51 8.4
 -1 7 -8 196.53 12.13
 -1 7 -8 195.14 9.19
 -1 7 -8 163.77 8.63
 -1 7 -8 186.41 8.13
 1 7 8 178.72 8.21
 -1 -7 -8 191.44 8.02
 1 7 8 203.69 12.19
 -1 -7 -8 177.16 11.63
 -1 -7 -9 17.85 1.48
 1 7 9 14.55 1.84
 -1 7 -9 12.69 4.95
 -1 7 -9 12.11 2.32
 -1 7 -9 15.45 1.86
 -1 7 -9 20.28 3.02
 1 7 9 13.93 1.9
 -1 7 -9 19.06 1.61
 -1 -7 -10 334.82 12.87
 -1 -7 -10 345.92 11.61
 -1 7 -10 287.96 12.26
 1 7 10 274.84 11.8
 -1 7 -10 243.21 11.53
 -1 7 -10 224.52 11.74
 -1 -7 -11 0.93 1.09
 -1 -7 -11 0.65 1.26
 -1 7 -11 -0.67 1.57
 1 7 11 -0.04 1.11
 1 -9 -9 0.79 1.67
 1 9 -9 3.5 1
 1 9 -9 2.9 1.27
 1 9 -8 53.87 3.34
 1 9 -8 66.54 3.18
 -1 9 8 58.51 3.32
 -1 9 8 60.23 3.39
 1 9 -8 46.29 6.22
 1 9 -7 1.51 1.5
 1 9 -7 -0.05 0.99
 -1 9 7 2.79 1.43
 -1 9 7 0.94 1.58
 -1 9 7 3.51 1.67
 1 9 -7 5.51 5.85
 1 9 -6 0.45 1.64
 -1 9 6 3.2 1.49
 1 9 -6 0.97 3.89
 -1 9 6 1.69 1.58
 -1 9 6 2.1 1.6
 1 9 -6 1.91 7.28
 1 9 -6 2.96 1.2
 -1 9 5 21.21 2.15
 -1 9 5 17.35 2.15
 -1 9 5 26.11 5.95
 1 9 -5 23.4 8.03
 -1 9 5 23.91 2.31
 1 9 -5 19.13 1.72
 1 9 -4 123.95 6.67
 1 9 -4 144.46 6.51
 -1 9 4 154.17 11.74
 1 9 -4 139.44 11.92
 -1 9 4 139.29 6.74
 1 9 -3 51.44 3.1
 -1 9 3 46.37 2.91
 -1 9 3 51.41 3.49
 -1 9 3 44.51 3.51
 -1 9 3 45.8 3.33
 1 9 -3 49.49 3.01
 1 9 -3 49.98 3.36
 -1 9 3 55.61 7.59
 1 9 -3 55.04 7.86
 -1 9 2 77.25 4.81
 -1 9 2 89.91 9.38
 -1 9 2 83.52 4.48
 1 9 -2 84.86 4.23
 1 9 -2 73.33 4.37
 1 9 -2 76.76 4.4
 1 9 -2 92.24 8.41
 -1 9 2 77.6 4.17
 1 9 -2 83.72 4.36
 1 -9 -2 65.77 6.46
 1 9 -1 5.91 1.41
 -1 9 1 5.68 1.36
 1 9 -1 6.65 4.56
 1 9 -1 4.62 1.89
 -1 9 1 3.49 2.02
 -1 9 1 5.76 1.68
 1 9 -1 8.81 1.32
 1 9 -1 3.23 1.66
 1 -9 -1 3.54 2.63
 -1 9 0 51.31 3.93
 1 9 0 52.5 3.99
 -1 9 0 57.69 3.16
 1 9 0 58.41 3.16
 -1 9 0 59.82 3.54
 1 9 0 55.01 3.55
 1 9 0 76.57 9.52
 -1 9 0 77.83 9.92
 -1 9 0 65.61 6.96
 1 9 0 71.75 6.73
 1 9 0 58.53 3.5
 -1 9 0 60.66 3.51
 1 9 1 0.99 1.96
 -1 9 -1 0.27 1.92
 1 9 1 1.74 4.98
 1 9 1 2.16 1.72
 -1 9 -1 0.87 1.05
 -1 9 -1 1.74 1.59
 1 9 1 1.1 1.11
 -1 9 -1 0.93 1.2
 -1 9 -1 -2.29 5.12
 1 9 2 19.18 1.84
 -1 9 -2 21.18 1.97
 -1 9 -2 19.71 5.99
 1 9 2 15.92 2.38
 1 9 2 15.99 2.45
 1 9 2 20.06 2.26
 -1 9 -2 18.48 1.81
 -1 9 -2 17.84 2.15
 -1 -9 -2 11.65 3.29
 1 9 2 25.22 6.09
 -1 -9 -3 12.87 3.26
 1 9 3 6.36 2.1
 -1 9 -3 10.31 1.91
 -1 9 -3 17.01 1.7
 -1 9 -3 15.57 7.07
 1 9 3 6.79 2.1
 1 9 3 9.24 2.08
 1 9 3 12.98 1.56
 -1 9 -3 12.56 1.62
 1 9 3 20.07 5.95
 -1 9 -4 507.81 19.14
 -1 9 -4 394.03 23.19
 1 9 4 437.85 18.12
 1 9 4 486.43 23.87
 -1 -9 -4 334.05 20.66
 -1 9 -4 420.7 17.87
 -1 9 -5 73.1 3.86
 1 9 5 86.32 8.57
 1 9 5 78.19 4.25
 1 9 5 76.03 4.25
 -1 9 -6 41.03 2.48
 -1 9 -6 39.5 3.72
 -1 9 -6 34.26 2.77
 -1 9 -6 29.12 7.96
 1 9 6 31.39 2.63
 1 9 6 33.86 2.75
 1 9 6 40.76 2.81
 1 9 7 0.14 1.62
 -1 9 -7 -0.09 1.02
 1 9 7 1.27 1.43
 -1 9 -7 -1.81 5.5
 -1 9 -7 0.15 2.4
 -1 9 -7 1.53 1.52
 1 9 7 0.2 1.62
 -1 9 -8 72.18 3.42
 1 9 8 63.34 3.53
 1 9 8 68.95 3.67
 -1 9 -8 63.14 3.62
 -1 -9 -9 0.6 1.64
 -1 9 -9 2.5 0.92
 -1 9 -9 1.44 1.24
 1 9 9 2.94 1.23
 1 11 -6 3.37 0.9
 -1 11 6 -0.75 2.54
 1 11 -6 -4.83 3.93
 1 11 -5 58.54 2.93
 -1 11 5 65.35 3.44
 -1 11 5 60.19 3.26
 -1 11 5 55.91 5.05
 1 11 -4 164.96 6.8
 -1 11 4 168.35 9.34
 1 11 -4 95.28 10.99
 -1 11 4 154.08 7.03
 -1 11 4 177.47 7.28
 1 11 -4 97.11 8.45
 -1 11 3 19.18 2.36
 1 11 -3 15.05 1.46
 -1 11 3 15.23 1.97
 1 11 -3 16.01 1.56
 -1 11 3 15.01 4.41
 1 11 -3 18.53 6.81
 -1 11 2 0.72 1.9
 1 11 -2 0.08 0.88
 1 11 -2 0.3 1.02
 -1 11 2 0.82 1.05
 -1 11 2 -3.53 4.19
 1 11 -2 -0.98 6.09
 1 11 -2 0.94 1.47
 -1 11 2 1.09 1.62
 -1 11 1 53.13 6.41
 -1 11 1 50.74 3.29
 1 11 -1 52.79 7.06
 1 11 -1 57.99 3.3
 1 11 -1 46 2.71
 -1 11 1 58.25 3.11
 1 11 -1 58.54 3.15
 1 11 0 193.49 11.48
 1 11 0 182.89 8.44
 -1 11 0 161.83 11.52
 -1 11 0 188.6 8.45
 1 11 0 191.56 8.37
 -1 11 0 198.44 8.4
 1 11 1 94.76 5
 -1 11 -1 102.75 4.97
 -1 11 -1 102.17 9.21
 1 11 1 113.7 7.83
 -1 11 -1 88.37 4.48
 -1 11 -1 107.39 4.91
 1 11 1 105.85 4.88
 -1 11 -2 22.2 7.11
 -1 11 -2 27.45 2.24
 1 11 2 30.09 4.49
 1 11 2 31.1 2.45
 -1 11 -2 25.08 1.85
 -1 11 -2 27.72 2.05
 -1 11 -3 32.13 7.73
 1 11 3 31.12 4.6
 1 11 3 38.21 2.77
 -1 11 -3 42.1 2.52
 -1 11 -3 43.96 2.44
 -1 11 -4 125.05 5.58
 1 11 4 122.76 5.85
 1 11 4 152.14 7.9
 -1 11 -4 81.09 10.26
 -1 11 -4 73.55 7.22
 -1 11 -4 149 6.27
 -1 11 -4 126.29 5.64
 -1 11 -5 138.1 6.1
 1 11 5 112.96 7.14
 1 11 5 119.76 5.75
 -1 11 -5 132.14 5.61
 1 11 6 30.29 2.24
 1 11 6 23.06 3.13
 -1 11 -6 23.12 4.37
 2 0 -13 1.11 1.61
 2 0 -13 0.76 0.91
 2 0 -13 0.42 0.88
 2 0 -12 216.46 9.4
 2 0 -12 230.34 9.3
 2 0 -11 -0.92 1.36
 2 0 -11 -0.21 1.59
 2 0 -11 1.18 2.61
 2 0 -10 132.05 6.5
 2 0 -10 160.69 8.68
 2 0 -10 170.73 18.31
 2 0 -10 128.46 6.74
 2 0 -10 135.33 6.15
 2 0 -9 -0.49 1.84
 -2 0 9 1.79 1.83
 2 0 -9 -0.1 0.95
 2 0 -9 0.53 1.4
 2 0 -9 0.98 1.46
 2 0 -9 0.98 7.49
 2 0 -9 -0.6 3.12
 2 0 -9 -0.16 2.98
 2 0 -8 1988.52 74.21
 2 0 -8 1821.67 73.56
 2 0 -8 1799.49 73.59
 2 0 -8 1932.87 75.47
 -2 0 8 1935.31 76.75
 2 0 -8 2063.4 78.86
 2 0 -7 -0.67 2.13
 2 0 -7 0.75 1.69
 2 0 -7 1.57 2.64
 2 0 -7 0.39 0.87
 2 0 -7 0.04 1.1
 2 0 -7 -0.92 2.67
 2 0 -7 0.75 1.13
 -2 0 6 116.88 7.38
 2 0 -6 118.24 7.15
 2 0 -6 123.39 6.05
 2 0 -6 125.1 7.71
 2 0 -6 135.89 5.91
 2 0 -5 0.62 1.65
 -2 0 5 0.09 1.96
 2 0 -5 0.85 2.23
 2 0 -4 5246.32 210.89
 2 0 -4 5580.82 211.26
 2 0 -3 -0.15 1.57
 2 0 -3 -0.36 1.77
 2 0 -2 1241.24 49.04
 2 0 -1 0.33 0.68
 2 0 0 6874.7 266.86
 -2 0 0 6698.08 266.61
 -2 0 0 7134.55 266.95
 2 0 1 0.47 0.46
 -2 0 -1 -0.2 1.29
 2 0 2 124.32 5.96
 -2 0 -2 134.8 6.17
 -2 0 -3 0.14 1.52
 2 0 3 0.28 0.82
 -2 0 -3 0.14 1.22
 -2 0 -3 -0.22 1.29
 2 0 3 -0.06 1
 -2 0 -4 1929.35 74.91
 2 0 4 1879.89 74.51
 -2 0 -4 1837.02 74.81
 -2 0 -5 0.66 1.61
 2 0 5 0.88 1.23
 -2 0 -6 819.06 33.85
 -2 0 -6 931.02 34.23
 -2 0 -6 800.18 36.2
 -2 0 -6 865.1 35.28
 2 0 6 842.76 35.77
 -2 0 -7 0.49 1.44
 -2 0 -7 0.04 0.78
 -2 0 -7 0.26 1.26
 -2 0 -7 -0.46 1.86
 -2 0 -7 0.93 1.15
 -2 0 -7 0.5 2.87
 -2 0 -7 -0.15 1.13
 2 0 8 574.67 26.48
 -2 0 -8 640.32 28.61
 -2 0 -8 554.64 23.84
 -2 0 -8 628.15 24.09
 -2 0 -8 583.34 23.75
 -2 0 -8 567.86 23.75
 -2 0 -8 629.61 24.38
 -2 0 -8 624.84 25.87
 -2 0 -9 2.03 3.1
 -2 0 -9 0.52 1.43
 -2 0 -9 0.77 0.89
 -2 0 -9 1.39 1.34
 -2 0 -9 1.48 2.91
 -2 0 -9 4.91 7.5
 -2 0 -9 -0.46 3.3
 -2 0 -9 1.48 1.81
 -2 0 -10 1009.36 42.65
 -2 0 -10 1006.64 42.44
 -2 0 -10 1310.39 45.03
 -2 0 -10 1467.26 63.06
 -2 0 -10 1073.42 42.15
 -2 0 -11 1.75 2.59
 -2 0 -11 0.85 1.23
 -2 0 -11 0.67 1.6
 -2 0 -12 42.22 3.7
 -2 0 -12 33.21 2.15
 -2 0 -13 0.03 1.16
 -2 0 -13 1.6 1.49
 2 -2 -13 14.81 1.77
 2 2 -13 16.98 2.11
 2 2 -13 13.16 1.46
 2 2 -12 25.18 2.06
 2 -2 -12 24.44 1.67
 2 2 -12 30.65 3.45
 2 -2 -12 28.15 2.94
 2 -2 -12 19.05 2.15
 2 2 -12 22.78 2.14
 2 -2 -12 27.38 1.7
 2 -2 -11 1.83 0.92
 2 2 -11 1.64 1.5
 2 -2 -11 -0.77 1.66
 2 -2 -11 -0.27 2.44
 2 -2 -11 2.37 2.75
 2 2 -11 1.81 2.77
 2 2 -11 0.93 1.62
 2 2 -11 1.27 1.52
 2 -2 -10 11.84 3.57
 2 2 -10 5.74 7.48
 2 2 -10 8.6 3.16
 2 -2 -10 10.84 1.37
 2 2 -10 8.23 1.79
 2 -2 -10 4.44 1.97
 2 2 -10 7.08 1.8
 2 2 -10 10.74 3.21
 2 2 -10 8.18 1.68
 2 -2 -10 17.92 4.25
 -2 2 10 10.49 2.68
 -2 2 9 133.4 6.91
 -2 2 9 173.6 10.49
 2 2 -9 169.17 10.44
 2 2 -9 156.57 7.06
 2 2 -9 153.98 7.14
 2 2 -9 146.64 7.25
 2 -2 -9 158.11 7.63
 2 -2 -9 143.29 6.89
 2 2 -9 154.34 7.35
 2 -2 -9 157.78 7.02
 2 -2 -9 178.04 11.35
 2 2 -9 154.28 8.93
 2 2 -9 171.63 18.15
 2 -2 -9 184.43 9.66
 2 2 -8 5.89 1.99
 2 2 -8 7.1 3.13
 2 2 -8 8.63 1.86
 2 -2 -8 9.1 2.07
 2 2 -8 7.54 1.61
 2 2 -8 9.53 2.93
 2 2 -8 6.9 6.82
 2 -2 -8 11.8 3.81
 2 2 -8 12.05 3.32
 2 2 -8 9.98 1.76
 2 2 -8 6.86 1.66
 -2 2 8 8.78 1.66
 2 -2 -8 10.83 1.45
 -2 2 8 10.2 2.58
 2 -2 -8 11 3.06
 2 2 -8 8.66 1.96
 2 -2 -7 34.23 2.72
 2 2 -7 32.99 2.53
 2 2 -7 30.7 3.16
 2 -2 -7 27.4 1.98
 2 2 -7 32.3 2.28
 2 2 -7 29.79 4.14
 2 2 -7 32.28 3.59
 2 2 -7 35.13 7.96
 -2 2 7 29.81 3.8
 2 -2 -7 30.87 3.91
 2 2 -7 40.39 6.46
 2 2 -7 30.89 2.41
 2 -2 -7 33.9 2.21
 2 2 -6 48.64 2.86
 2 2 -6 46.83 3.99
 2 2 -6 55.76 8.96
 2 -2 -6 56.06 3.35
 2 2 -6 56.08 3.92
 2 2 -6 46.13 4.94
 2 2 -6 52.42 2.84
 2 2 -6 50.96 2.91
 -2 2 6 49.59 3.83
 -2 -2 6 45.82 3.49
 2 2 -6 46.83 2.9
 2 -2 -6 56.78 2.87
 2 -2 -5 488.59 20.38
 2 2 -5 503.45 20.82
 2 2 -5 525.46 27.34
 2 2 -5 468.57 20.89
 -2 2 5 444.92 19.66
 -2 2 5 463.66 20.57
 2 -2 -4 62.25 4.35
 2 2 -4 60.55 4.56
 2 -2 -4 69.24 4.07
 2 -2 -4 61.85 4.49
 2 2 -4 68.65 4.94
 2 2 -4 66.6 8.17
 2 2 -3 12.65 2.65
 2 -2 -3 15.16 2.26
 2 2 -3 12.93 2.31
 2 2 -3 16.79 4.39
 2 2 -3 13.13 2.39
 2 -2 -3 13.74 2.1
 2 2 -2 126 8.09
 -2 2 2 114.28 6
 2 2 -2 110.41 8.05
 2 2 -2 115.28 5.7
 2 -2 -2 117.77 5.51
 2 2 -1 19.74 1.97
 -2 2 1 18.25 2.13
 2 2 -1 17.03 1.7
 2 -2 -1 19.87 1.52
 -2 2 0 141.23 5.69
 2 2 0 137.73 5.79
 2 -2 0 129.5 5.64
 2 -2 0 141.85 6.33
 -2 2 0 129.59 5.57
 -2 -2 0 136.95 5.78
 -2 2 -1 351.52 16.42
 2 2 1 356.78 14.59
 -2 2 -1 340.26 14.48
 -2 -2 -1 346.99 14.49
 -2 2 -2 750.89 31.34
 -2 2 -2 739.52 32.69
 -2 2 -2 781.47 30.35
 -2 -2 -2 782.76 30.21
 -2 2 -3 2.63 2.01
 -2 2 -3 4.73 3.28
 2 2 3 4.81 1.3
 -2 2 -3 1.24 4.16
 2 -2 3 3.22 0.52
 -2 -2 -3 3.39 1.57
 -2 2 -4 73.12 6.96
 2 -2 4 74.26 3.83
 2 2 4 79.92 5.08
 -2 2 -5 47.71 8.32
 2 -2 5 34.72 2.42
 2 2 5 35.85 3.51
 -2 2 -5 41.74 5.19
 -2 -2 -5 33.11 3.55
 -2 -2 -6 85.59 6.15
 -2 2 -6 82.92 7.94
 -2 -2 -6 86.77 4.41
 -2 2 -6 84.28 4.23
 -2 -2 -6 89.81 4.05
 -2 2 -6 77.88 4.04
 -2 2 -6 82.01 4.07
 -2 2 -6 95.6 11.51
 -2 2 -6 78.45 5.33
 -2 2 -6 81.41 4.07
 2 2 7 24.2 2.05
 -2 2 -7 19.69 1.87
 -2 2 -7 17.33 3.1
 -2 2 -7 15.94 7.5
 -2 -2 -7 20.02 3.25
 2 2 7 20.72 3.26
 -2 2 -7 22.59 2.1
 -2 -2 -7 24.38 2.37
 -2 2 -7 22.05 2.09
 -2 -2 -7 20.94 1.69
 -2 2 -7 22.57 2.02
 -2 -2 -7 21.99 1.75
 -2 2 -7 18.86 2.03
 -2 2 -7 28.72 5.32
 -2 2 -7 21.09 1.99
 -2 2 -8 31.51 2.48
 -2 2 -8 24.53 8.26
 -2 -2 -8 40.88 4.95
 -2 2 -8 33.75 4.14
 -2 2 -8 36.55 2.74
 -2 -2 -8 43.57 3.09
 -2 2 -8 31.27 2.6
 2 2 8 35.25 2.53
 -2 -2 -8 32.81 2.32
 -2 2 -8 34.39 2.75
 2 2 8 34.49 4.23
 -2 -2 -8 34.05 4.43
 -2 -2 -9 0.33 1.89
 -2 2 -9 0.4 1.57
 -2 2 -9 1.96 2.88
 -2 2 -9 0.52 1.53
 -2 2 -9 -1.03 1.72
 -2 -2 -9 0.79 1.08
 2 2 9 1.11 1.41
 -2 -2 -9 3.28 2.85
 2 2 9 1.12 2.09
 -2 2 -9 3.89 3.09
 -2 2 -9 1.91 6.84
 -2 -2 -9 1.51 3.6
 -2 -2 -10 48.44 3.5
 -2 2 -10 48.5 3.1
 -2 2 -10 58.59 5.81
 -2 -2 -10 66.62 5.36
 -2 2 -10 51.99 11.17
 -2 -2 -10 66.53 6.9
 -2 2 -10 62.3 5.29
 -2 2 -10 40.23 3.3
 -2 2 -10 36.12 3.33
 -2 -2 -10 55.5 2.99
 2 2 10 55.1 5.34
 -2 2 -10 49.53 3.18
 -2 -2 -11 15.13 2.11
 -2 -2 -11 16.09 1.47
 -2 -2 -11 17.44 3.16
 -2 -2 -11 16.57 3.24
 -2 2 -11 15.05 3.39
 -2 -2 -11 15.08 1.51
 -2 2 -11 15.13 1.9
 -2 2 -11 18.46 2.66
 -2 2 -11 14.87 1.75
 -2 -2 -12 1.07 0.79
 -2 -2 -12 1.37 2.22
 -2 2 -12 0.77 1.75
 -2 2 -12 0.57 2.35
 -2 -2 -12 1.38 1.8
 -2 2 -12 0.78 1.32
 -2 2 -12 1.02 1.13
 -2 2 -13 2.65 1.25
 -2 -2 -13 2.49 1.06
 -2 2 -13 3.81 1.18
 -2 2 -13 5.92 1.74
 -2 -2 -13 4.73 1.39
 2 4 -12 133.61 6.73
 2 -4 -12 132.4 5.15
 2 -4 -12 120.25 5.95
 2 4 -12 123.5 5.54
 2 -4 -11 6.39 2.47
 2 4 -11 4.2 2.93
 2 -4 -11 6.61 2.31
 2 4 -11 6.74 1.84
 2 -4 -11 5.86 1.61
 -2 4 11 7.42 1.45
 2 4 -11 4.71 1.84
 2 4 -11 6.03 1.86
 2 -4 -11 5.7 1.07
 2 4 -10 69.78 4.12
 2 4 -10 65.34 11.99
 2 -4 -10 85.39 5.71
 2 4 -10 63.92 6.32
 2 -4 -10 95.74 7.75
 2 4 -10 74.32 5.98
 -2 4 10 57.44 3.58
 2 4 -10 45.98 3.61
 -2 4 10 77.21 6.53
 2 4 -10 66.28 3.71
 2 4 -9 207.79 10.72
 -2 4 9 230.21 10.72
 2 4 -9 260.6 10.73
 -2 4 9 295.14 15.16
 2 4 -9 217.47 21.91
 2 4 -9 241.95 10.96
 2 4 -9 253.25 11.04
 2 4 -9 242.53 10.66
 2 4 -9 265.72 14.58
 2 4 -9 264.47 10.91
 2 -4 -9 230.06 10.89
 2 -4 -9 275.14 15.16
 2 4 -9 254.23 13
 2 -4 -9 253.87 10.62
 2 4 -9 237.93 10.81
 2 -4 -8 230.64 10.89
 -2 4 8 253.96 10.91
 2 4 -8 231.12 10.68
 2 4 -8 236.62 10.87
 2 4 -8 230.11 10.88
 2 4 -8 237.46 10.75
 2 -4 -8 258.03 10.67
 -2 4 8 244.39 14.26
 2 4 -8 248.66 10.99
 2 4 -8 242.54 22.48
 2 4 -8 250.17 10.7
 2 4 -8 248.14 10.79
 2 4 -8 266.93 15.16
 2 4 -8 252.48 10.7
 2 4 -8 270.84 14.65
 2 -4 -8 255.05 14.54
 2 4 -8 240.82 12.8
 2 4 -7 124.75 5.99
 2 4 -7 129.98 5.97
 2 4 -7 114.51 5.94
 2 -4 -7 135.38 5.99
 2 4 -7 121.73 6.09
 2 4 -7 124.59 6.08
 2 4 -7 128.6 6.35
 2 4 -7 117.89 5.68
 2 4 -7 126.9 7.19
 -2 4 7 136.84 9.2
 2 4 -7 127.84 6.27
 2 4 -7 135.06 16.01
 2 4 -7 119.37 5.94
 2 4 -7 121.55 5.95
 2 4 -7 121.2 10.26
 2 4 -7 126.88 7.9
 2 -4 -7 117.92 8.86
 2 4 -7 137.41 9.19
 2 -4 -7 120.01 6.17
 2 4 -6 18.05 1.87
 2 4 -6 23.99 1.94
 2 -4 -6 24.22 1.86
 2 4 -6 24.49 2.1
 2 4 -6 23.07 2.25
 2 4 -6 17.06 1.92
 2 4 -6 20.17 2.36
 2 4 -6 25.04 1.81
 2 4 -6 22.93 4.04
 2 4 -6 16.63 3.66
 2 4 -6 16.52 6.43
 2 4 -6 24.06 2.34
 2 4 -6 21.25 2.06
 2 4 -6 29.46 4.13
 2 -4 -6 19.8 2.11
 -2 4 6 25.02 3.54
 2 4 -6 17.31 7.31
 2 4 -6 23.71 3.53
 2 4 -6 23.69 2.04
 2 -4 -5 648.94 24.34
 2 4 -5 594.49 24.36
 2 4 -5 613.62 24.43
 2 4 -5 622.36 24.53
 2 4 -5 582.42 33.99
 2 4 -5 602.18 24.44
 2 4 -5 618.23 24.25
 2 4 -5 722.76 28.37
 2 4 -5 637.74 27.7
 -2 4 5 647.76 27.52
 2 4 -5 605.34 24.43
 2 4 -5 593.54 24.25
 2 4 -5 608.37 27.14
 2 -4 -5 632.25 24.51
 2 4 -5 566.85 24.55
 2 4 -5 567.23 24.2
 2 4 -5 593.59 25.78
 2 4 -5 624.97 24.24
 2 4 -5 555.82 24.16
 2 4 -4 427.95 18.18
 2 4 -4 447.42 18.32
 2 4 -4 419.12 18.16
 -2 4 4 501.07 18.38
 2 4 -4 389.63 19.22
 2 4 -4 469.56 18.5
 2 4 -4 472.61 18.45
 -2 4 4 410.26 20.3
 2 4 -4 486.36 18.4
 2 4 -3 843.51 39.93
 -2 4 3 831.06 35.17
 2 4 -3 883.26 35.35
 2 -4 -3 835.93 34.89
 2 4 -3 798.37 33.88
 2 4 -3 712.54 37.22
 -2 4 3 875.82 35.11
 2 4 -3 852.09 34.9
 2 4 -2 117.22 6.91
 2 -4 -2 111.03 6.78
 2 4 -2 117.61 8.02
 -2 4 2 116.77 6.46
 2 4 -2 111.24 6.43
 -2 -4 1 683.27 27.42
 -2 4 1 616.74 26.58
 2 -4 -1 720.89 28.21
 2 4 -1 696.18 28.51
 2 4 -1 689.2 27.77
 -2 4 1 709.86 27.71
 -2 -4 0 925.65 35.4
 2 -4 0 940.24 35.88
 -2 4 0 837.26 34.81
 2 4 0 831.84 35.04
 -2 4 0 849.92 34.8
 -2 4 0 879.7 35.04
 -2 4 -1 1295.17 50.33
 2 -4 1 1394.62 51.09
 -2 -4 -1 1429.07 50.75
 -2 4 -1 1320.47 50.93
 2 4 1 1349.41 50.55
 -2 4 -1 1274.65 50.25
 -2 4 -2 599.11 24.86
 -2 -4 -2 599.74 24.85
 -2 4 -2 597.31 25.76
 2 4 2 632.62 25.06
 2 -4 2 524.21 24.23
 -2 4 -2 592.7 24.72
 -2 4 -3 4.35 5.1
 -2 -4 -3 3.25 2.26
 -2 4 -3 4.54 2.52
 -2 4 -3 -1.3 4.79
 2 4 3 2.85 1.75
 -2 4 -4 592.21 21.77
 -2 4 -4 480.16 21.2
 -2 4 -4 514.71 21.27
 -2 4 -4 520.24 23.92
 -2 4 -4 626.5 21.68
 -2 4 -4 572.53 21.53
 -2 -4 -4 465.7 22.76
 -2 4 -4 457.3 22.42
 -2 4 -5 683.58 26.89
 -2 4 -5 818.92 31.06
 2 4 5 687.59 29.98
 -2 4 -5 612.46 36.65
 -2 -4 -5 727.61 27.13
 -2 4 -5 743.74 27.48
 -2 4 -5 644.75 26.78
 -2 4 -5 633.79 26.79
 -2 -4 -5 692.8 26.87
 -2 4 -5 699.65 27.19
 -2 4 -5 672.29 27
 -2 4 -5 694.99 27.06
 -2 4 -5 614.17 26.77
 -2 4 -5 581.03 28.22
 -2 4 -6 403.8 16.56
 -2 4 -6 404.73 20.36
 -2 4 -6 387.56 16.12
 -2 4 -6 364.87 16.12
 2 4 6 415.52 19.8
 -2 4 -6 430 16.93
 -2 -4 -6 415.11 16.5
 -2 4 -6 395.22 16.18
 2 4 6 422.26 16.54
 -2 4 -6 388.99 16.39
 -2 4 -6 377.18 16.34
 -2 -4 -6 388.48 16.18
 -2 4 -6 372.94 18.05
 -2 -4 -6 404.19 19.76
 -2 4 -6 335.43 26.09
 -2 4 -7 26.71 2.43
 -2 4 -7 28.27 2.51
 -2 4 -7 28.48 2.83
 -2 4 -7 21.16 6.45
 -2 4 -7 24.75 1.88
 -2 4 -7 22.79 8.75
 -2 4 -7 20.51 4.04
 -2 4 -7 24.09 2.24
 -2 4 -7 27.83 3.08
 -2 4 -7 25.8 2.31
 -2 -4 -7 27.08 2.49
 2 4 7 28.7 2.47
 -2 -4 -7 24.5 4.03
 2 4 7 25.15 3.94
 -2 -4 -7 26.32 2.04
 -2 4 -7 29.4 4.38
 -2 4 -8 99.87 5.13
 -2 4 -8 98.57 5.31
 -2 4 -8 98.61 5.51
 -2 4 -8 93.94 5.03
 -2 -4 -8 101.98 5.35
 2 4 8 91.33 7.89
 -2 4 -8 124.76 9.21
 -2 4 -8 112.81 5.93
 -2 4 -8 89.15 5
 -2 4 -8 96.21 5.06
 -2 -4 -8 104.66 8.12
 -2 4 -8 83.15 6.88
 -2 -4 -8 94.52 4.85
 2 4 8 104.3 5.26
 -2 4 -8 89.8 7.89
 -2 4 -8 72.08 13.06
 -2 -4 -9 363.42 16.16
 2 4 9 373.09 20.04
 -2 4 -9 371.97 15.96
 -2 4 -9 411.64 16.74
 -2 4 -9 397.15 20.03
 -2 4 -9 381.44 15.91
 -2 4 -9 368.95 28.94
 2 4 9 361.78 16.01
 -2 -4 -9 408.66 15.9
 -2 4 -9 371.93 16.22
 -2 4 -9 354.32 16.19
 -2 -4 -9 411.42 20.53
 -2 4 -9 393.1 18.26
 -2 4 -10 312.9 13.09
 2 4 10 293.53 13.15
 -2 -4 -10 380.74 15.26
 -2 4 -10 295.04 25.48
 -2 4 -10 253.21 13.19
 2 4 10 335.07 17.2
 -2 -4 -10 363.99 17.95
 -2 4 -10 338.88 15.53
 -2 4 -10 341.7 13.97
 -2 4 -10 315.18 16.82
 -2 4 -11 14.29 2.14
 -2 4 -11 22.89 2.33
 2 4 11 22.89 2.06
 -2 -4 -11 24.71 1.74
 -2 4 -11 22.64 2.06
 -2 4 -11 20.45 2.74
 -2 -4 -11 25.55 2.97
 -2 -4 -11 26.63 3.09
 -2 4 -11 22.09 3.72
 -2 4 -12 1.46 1.69
 -2 4 -12 0.39 2.33
 -2 -4 -12 1.61 1.47
 -2 4 -12 1.05 1.71
 2 -6 -11 9.52 1.01
 2 6 -11 8.97 2.61
 2 6 -11 7.27 1.75
 2 6 -11 2.63 1.4
 -2 6 11 7.1 1.42
 2 -6 -11 8.06 1.97
 2 -6 -10 1.67 0.88
 2 6 -10 1.99 1.72
 2 6 -10 2.43 1.27
 2 6 -10 3.33 2.42
 2 6 -10 2.42 1.93
 -2 6 10 3.4 1.47
 2 -6 -10 1.51 2.39
 2 6 -9 392.12 16.17
 2 -6 -9 368.21 15.79
 -2 6 9 362.65 15.83
 2 6 -9 435.16 16.27
 -2 6 9 369.34 15.46
 2 6 -9 322.8 15.76
 2 6 -9 354.22 15.64
 2 6 -9 394 18.26
 2 -6 -9 401.89 15.56
 2 6 -9 396.46 16.06
 2 6 -8 9.94 1.73
 -2 6 8 12.67 1.97
 2 6 -8 10.37 2.03
 2 6 -8 11.18 2.38
 2 6 -8 12.3 1.51
 2 6 -8 14.07 6.55
 2 6 -8 12.73 2.61
 2 6 -8 13.7 2.6
 2 6 -8 10.2 1.98
 2 -6 -8 15.32 1.96
 2 6 -8 7.31 4.1
 -2 6 8 9.92 2.96
 2 -6 -8 8.8 3.21
 2 -6 -8 11.16 1.38
 2 6 -8 7.85 3.33
 -2 6 7 264.2 11.25
 2 6 -7 244.18 11.07
 2 6 -7 250.6 11.15
 2 6 -7 241.09 11.29
 2 6 -7 262.97 10.85
 2 6 -7 252.73 10.79
 2 6 -7 212.72 12.18
 -2 6 7 263.49 14.76
 2 6 -7 267.46 11.57
 2 -6 -7 255.98 10.77
 2 6 -7 243.89 10.94
 2 6 -7 267.44 11.34
 2 -6 -7 239.57 10.92
 2 -6 -7 232.71 14.88
 2 6 -7 242.01 13.69
 2 6 -7 222.5 15.6
 2 6 -7 256.59 14.8
 2 6 -6 7.19 6.97
 -2 6 6 -0.46 1.6
 2 -6 -6 3.09 1.09
 2 6 -6 2.38 1.55
 2 6 -6 3.25 2
 2 6 -6 0.6 2.11
 2 6 -6 4.24 1.32
 2 6 -6 4.5 1.53
 2 6 -6 5.39 4.17
 2 6 -6 1.78 2.28
 2 6 -6 1.96 4.05
 2 6 -6 2.03 1.64
 2 6 -6 1.99 2.85
 -2 6 6 4.07 2.33
 2 -6 -6 -0.11 1.35
 -2 6 6 1.52 1.5
 2 6 -6 3.89 1.38
 2 6 -6 2.48 2.19
 2 -6 -5 351.65 14.69
 2 6 -5 342.04 14.84
 2 6 -5 381.3 15.2
 2 6 -5 367.61 15.24
 -2 6 5 363.88 18.3
 2 6 -5 379.74 14.91
 2 6 -5 333.89 14.98
 2 6 -5 347.42 18.55
 2 6 -5 336.21 15.25
 2 6 -5 383.8 15.4
 2 6 -5 334.96 14.78
 2 6 -5 367.84 15.16
 2 6 -5 428.47 19.66
 -2 6 5 351.44 15.12
 2 6 -5 328.34 17.1
 2 6 -5 355.17 18.24
 -2 6 4 38.27 2.65
 2 6 -4 38.31 2.78
 2 6 -4 31.78 2.78
 -2 6 4 29.94 3.75
 -2 6 4 43.6 2.91
 2 6 -4 26.85 2.16
 2 6 -4 26.86 2.51
 -2 6 4 31.55 1.98
 2 6 -4 35.04 2.16
 2 6 -4 34.98 2.95
 2 6 -4 51.62 6.1
 2 6 -4 27.42 2.31
 2 6 -4 24.18 3.8
 2 -6 -4 30.27 1.98
 2 6 -4 30.48 2.84
 2 6 -4 37.13 3
 2 -6 -4 18.02 3.82
 2 6 -4 26.09 4.33
 -2 6 3 647.57 25.03
 2 6 -3 568.73 24.73
 2 6 -3 589.82 24.77
 -2 6 3 628.36 24.75
 2 6 -3 664.56 24.68
 -2 -6 3 525.91 26
 2 6 -3 639.64 27.88
 2 -6 -3 610.45 27.49
 -2 6 3 615.48 27.16
 2 6 -3 652.75 25.03
 2 -6 -3 600.76 24.29
 2 6 -3 557.86 24.41
 2 6 -3 604.55 24.79
 2 6 -3 640.61 24.79
 2 6 -3 596.93 31.28
 2 6 -3 758.87 27.16
 2 6 -3 577.08 27.1
 2 6 -2 10.79 1.74
 2 6 -2 7.18 2.15
 2 6 -2 10.93 1.9
 2 6 -2 6.67 1.2
 -2 -6 2 7.04 2.15
 2 -6 -2 5.8 2.7
 -2 6 2 7.45 1.38
 2 6 -2 11.97 3.07
 2 6 -2 3.93 4.38
 2 6 -2 8.73 1.69
 2 6 -2 11.35 1.84
 -2 6 2 14.12 2.02
 -2 6 2 13.6 1.73
 -2 6 1 335.02 13.15
 2 6 -1 355.58 13.65
 2 6 -1 266.87 12.78
 -2 6 1 324.34 13.45
 2 6 -1 316.68 13.33
 -2 6 1 318.51 13.02
 2 6 -1 329.13 13.26
 2 6 -1 321.32 12.96
 -2 -6 1 291.01 14.57
 2 6 0 381.45 16.59
 -2 6 0 471.55 17.11
 2 6 0 430.5 17.1
 -2 6 0 445.56 17.15
 -2 -6 0 329.95 18.18
 -2 6 0 449.7 16.82
 -2 6 0 404.59 16.63
 2 6 0 381.28 16.53
 2 6 0 356.78 19.33
 -2 6 -1 1572.72 63.33
 2 6 1 1686.2 63.46
 -2 6 -1 1526.49 62.98
 2 6 1 1638.13 63.1
 -2 6 -1 1790.88 63.81
 -2 6 -1 1693.61 63.25
 -2 6 -1 1575.89 62.9
 -2 6 -2 70.92 4.44
 -2 6 -2 72.78 3.87
 -2 6 -2 63.15 3.32
 -2 6 -2 68.41 5.49
 -2 6 -2 55.79 3.64
 2 6 2 68.96 3.89
 2 6 2 70.51 3.63
 2 6 2 65.22 3.62
 -2 6 -2 63.63 3.62
 2 6 2 70.53 3.43
 -2 6 -3 127.35 5.94
 -2 6 -3 136.59 6.14
 -2 6 -3 125.78 8.19
 2 6 3 127.09 8.01
 2 6 3 125.63 5.58
 -2 6 -3 136.14 6.6
 -2 6 -3 123.35 8.06
 -2 -6 -3 129.94 8.21
 -2 6 -3 112.27 5.53
 -2 6 -3 107.82 7.54
 2 6 3 132.23 5.95
 -2 -6 -3 117.41 5.33
 -2 6 -3 115.53 6.18
 -2 6 -3 113.9 5.84
 2 6 3 131.66 6.1
 -2 6 -4 55.72 3.48
 -2 6 -4 51.65 6.34
 -2 6 -4 45.69 2.84
 -2 6 -4 43.65 3.38
 2 6 4 45.7 2.59
 -2 6 -4 59.76 4.02
 -2 6 -4 41.34 2.78
 2 6 4 45.16 4.69
 2 6 4 61.83 3.36
 -2 6 -4 53.79 3.32
 -2 -6 -4 39.25 2.48
 -2 6 -4 43.08 4.72
 -2 -6 -4 35.59 4.14
 2 6 4 55.72 3.26
 -2 6 -5 699.94 28
 -2 6 -5 614.65 27.71
 -2 6 -5 761.43 28.26
 2 6 5 683.32 27.85
 -2 6 -5 726.7 27.81
 -2 6 -5 559.14 29.72
 2 6 5 700.65 31.63
 -2 -6 -5 652.11 27.66
 -2 6 -5 804.66 28.83
 -2 6 -5 664.66 27.65
 -2 6 -5 686.29 27.92
 -2 -6 -5 699.12 27.56
 -2 6 -5 656.84 31.71
 2 6 5 691.92 27.75
 -2 6 -5 695.74 31.25
 2 6 5 736.2 28.12
 -2 6 -6 16.47 2.25
 -2 6 -6 17.72 2.41
 -2 6 -6 16.3 2.65
 2 6 6 16.59 2.16
 -2 6 -6 21.63 1.84
 2 6 6 16.41 2
 -2 -6 -6 12.45 1.88
 -2 6 -6 18.42 3.26
 -2 6 -6 18.93 2.14
 -2 6 -6 20.67 2.7
 -2 6 -6 15.92 4.87
 -2 6 -6 11.61 7.09
 -2 -6 -6 19.87 1.69
 -2 6 -6 23.46 4.21
 -2 -6 -6 24.11 4.27
 2 6 6 19.25 3.58
 -2 6 -7 0.92 1.85
 -2 6 -7 2.25 2.26
 -2 6 -7 0.51 1.07
 2 6 7 1.47 1.66
 2 6 7 1.24 1.53
 -2 -6 -7 2.95 1.59
 -2 6 -7 -0.54 2.92
 -2 6 -7 2.95 1.68
 -2 6 -7 0.42 2.24
 -2 6 -7 -4.86 6.52
 -2 6 -7 1.69 4.44
 -2 -6 -7 0.58 0.98
 -2 6 -7 5.7 3.37
 -2 -6 -7 0.32 2.38
 2 6 7 0.65 2.37
 -2 6 -8 27.63 2.97
 -2 6 -8 24.44 1.99
 2 6 8 28.7 2.44
 -2 6 -8 16.4 4.67
 -2 6 -8 30.3 3.64
 2 6 8 29.36 2.6
 -2 6 -8 24.98 2.45
 -2 6 -8 24.88 2.95
 -2 -6 -8 27.5 4.33
 2 6 8 24.29 4.12
 -2 6 -8 21.71 6.26
 -2 6 -8 24.35 4.6
 -2 6 -8 27.74 2.65
 -2 -6 -8 27.15 2.02
 -2 6 -9 208.49 9.07
 -2 6 -9 192.21 11.12
 -2 6 -9 195.27 8.66
 -2 6 -9 166.77 8.87
 2 6 9 181.06 8.76
 -2 -6 -9 200.59 8.43
 -2 6 -9 202.41 9.53
 -2 6 -10 39.78 3.46
 -2 6 -10 30.48 2.39
 -2 6 -10 25.64 2.78
 -2 -6 -10 44.83 2.34
 -2 6 -10 35.52 3.37
 -2 -6 -10 49.78 4.04
 2 6 10 35.37 2.62
 -2 6 -11 84.34 4.55
 -2 -6 -11 95.05 4.77
 2 6 11 88.19 4.1
 2 -8 -10 1.35 1.55
 -2 8 10 1.16 1.19
 2 8 -9 47.78 6.42
 -2 8 9 73.92 3.95
 2 8 -9 63.85 3.79
 2 -8 -9 86.58 3.6
 2 8 -9 83.96 3.78
 2 8 -9 66.44 4.46
 -2 8 9 68.48 3.73
 -2 8 8 3.42 1.5
 2 -8 -8 4.05 0.9
 2 8 -8 5.28 1.16
 2 8 -8 -0.39 1.55
 2 8 -8 3.47 2.11
 2 8 -8 -1.76 5.37
 2 8 -8 2.56 2.57
 -2 8 8 3.13 1.54
 2 8 -7 7.66 2.39
 2 8 -7 9.1 1.86
 2 8 -7 11.6 1.5
 2 -8 -7 10.83 1.19
 2 8 -7 12.02 3.08
 -2 8 7 11.18 1.77
 2 8 -7 12.23 3.46
 -2 8 7 11.21 1.81
 2 8 -6 22.17 2.99
 2 8 -6 19.2 7.99
 2 -8 -6 20.15 3.97
 -2 8 6 28.43 4.12
 -2 8 5 166.41 7.92
 -2 8 5 162.98 7.77
 2 8 -5 160.68 13.03
 -2 8 5 150.68 7.88
 2 8 -5 188.32 7.83
 -2 8 5 170.1 11.03
 2 8 -5 195.93 9.14
 2 8 -5 162.92 7.53
 2 8 -5 169.2 8.03
 2 8 -5 172.67 8.41
 -2 8 4 77.83 4.51
 2 8 -4 79.9 8.91
 2 8 -4 67.54 4.78
 -2 8 4 74.75 4.75
 2 8 -4 102.65 4.62
 2 8 -4 86.43 5.19
 2 -8 -4 92.23 7.5
 2 8 -4 94.51 6
 2 8 -4 89.68 4.39
 -2 8 4 78.26 4.14
 -2 8 3 493.04 21.7
 2 8 -3 542.53 21.36
 -2 8 3 487.6 21.09
 2 8 -3 558.47 21.87
 2 8 -3 501.48 21.4
 2 8 -3 544.03 21.33
 2 8 -3 604.32 25.15
 2 -8 -3 505.39 24.79
 -2 8 3 505.34 21.29
 -2 8 2 1.28 1.56
 2 8 -2 2.78 7.09
 -2 8 2 0.35 4.42
 -2 8 2 0.34 1.04
 2 8 -2 -0.45 1.18
 2 8 -2 1.07 1.56
 2 8 -2 1.18 1.16
 2 8 -2 -0.57 4.31
 2 -8 -2 -1.76 3.07
 -2 8 2 1.2 1.86
 -2 8 1 209.54 9.5
 2 8 -1 284.75 12.48
 2 8 -1 256.76 16.38
 -2 8 1 227.79 14.39
 2 8 -1 237.7 9.55
 2 8 -1 208.8 9.38
 -2 8 1 186.12 8.95
 2 8 -1 223.27 9.31
 2 -8 -1 184.83 11.84
 2 8 -1 217.06 9.94
 -2 8 1 215.12 9.88
 2 -8 0 3.76 2.74
 2 8 0 4.56 5.04
 -2 8 0 9.87 5.88
 -2 8 0 5.59 1.49
 2 8 0 5.95 1.67
 -2 8 0 5.64 1.21
 2 8 0 6.26 1.72
 -2 8 0 5.82 1.57
 2 8 0 7.17 1.48
 -2 8 0 5.13 2.04
 2 8 0 2.78 1.88
 -2 8 0 5.84 1.6
 2 8 0 6.61 1.18
 -2 8 -1 267.06 13.49
 2 -8 1 212.96 12.82
 -2 -8 -1 206.13 12.37
 2 8 1 226.21 10.19
 -2 8 -1 228 10.64
 2 8 1 235.29 10.73
 2 8 1 244.71 10.26
 -2 8 -1 245.05 17.06
 2 8 1 236.83 14.87
 -2 8 -1 236.83 10.1
 -2 8 -2 44.5 6.26
 -2 -8 -2 39.71 4.73
 2 -8 2 39.21 4.86
 2 8 2 36.15 3.29
 -2 8 -2 34.93 3.24
 2 8 2 49.06 3.37
 -2 8 -2 50.02 2.91
 2 8 2 43.17 2.76
 2 8 2 49.74 6.59
 -2 8 -2 48.58 3.97
 2 8 3 57.3 3.73
 -2 8 -3 62 3.53
 2 8 3 55.87 3.32
 2 8 3 61.23 3.62
 -2 8 -3 55.36 3.72
 2 8 3 64.2 3.94
 2 8 3 57.31 3.97
 -2 8 -3 72.56 4.59
 2 8 3 57.82 7.21
 -2 8 -3 51.8 7.55
 2 8 4 7.45 1.87
 -2 8 -4 8.93 1.5
 -2 8 -4 9.27 2.09
 2 8 4 8.09 1.32
 -2 8 -4 8.86 1.37
 -2 8 -4 9.32 4.16
 2 8 4 11.49 2.85
 -2 -8 -4 5.85 2.72
 2 8 4 8.27 2.03
 -2 8 -4 7.81 2.63
 2 8 4 7.55 1.71
 2 8 4 10.45 2.07
 -2 8 -4 7.47 6.9
 -2 8 -5 189.04 8.68
 -2 8 -5 236.17 10.99
 -2 8 -5 225.66 9.82
 -2 8 -5 219.88 8.98
 2 8 5 204.69 9.12
 2 8 5 190.31 8.98
 -2 8 -5 190.11 14.25
 -2 8 -5 200.23 9.19
 2 8 5 182.14 12.19
 -2 -8 -5 183.56 12.14
 2 8 5 175.38 8.98
 2 8 5 201.46 9.15
 2 8 6 1.22 2
 -2 8 -6 8.56 7.27
 -2 -8 -6 0.88 2.16
 2 8 7 -0.18 1.64
 -2 8 -7 -0.05 1.06
 -2 8 -7 -1.48 2.39
 2 8 7 0.55 1.5
 2 8 7 -1.83 1.78
 -2 -8 -7 1.02 0.82
 -2 8 -7 1.85 3.41
 -2 8 -8 11.3 2.43
 -2 8 -8 11.61 1.82
 -2 8 -8 14.35 1.47
 2 8 8 10.31 1.93
 -2 -8 -8 12.38 1.25
 -2 8 -8 16.47 3.45
 -2 8 -8 12.76 5
 2 8 8 10.63 1.82
 -2 8 -9 61.22 4.36
 2 8 9 52.03 3.26
 -2 8 -9 67.58 3.15
 -2 8 -9 51.45 3.22
 -2 8 -9 57.16 3.73
 2 8 9 58.21 3.34
 -2 -8 -10 5.51 1.56
 -2 8 -10 3.87 1.16
 2 8 10 7.38 1.37
 2 10 -8 71.38 2.92
 -2 10 8 69.26 3.09
 -2 10 7 126.26 5.45
 2 10 -7 104.6 5.37
 2 10 -7 119.29 5.19
 -2 10 7 113.65 5.37
 -2 10 6 12.27 1.78
 2 10 -6 6.09 1.18
 2 10 -6 4.7 6.09
 -2 10 6 11.88 1.74
 2 10 -6 10.76 1.86
 2 10 -6 4.51 2.96
 -2 10 6 12.18 1.93
 2 10 -5 98.03 11.1
 -2 10 5 129.13 6.36
 2 10 -5 148.19 6.22
 2 10 -5 132 6.5
 -2 10 5 137.4 6.39
 -2 10 5 140.4 6.48
 2 10 -5 109.64 8.38
 2 10 -4 32.27 7.9
 -2 10 4 35.03 2.69
 2 10 -4 36.86 2.38
 2 10 -4 35.1 2.31
 2 10 -4 35.05 2.85
 -2 10 4 28.14 2.62
 -2 10 4 35.1 2.8
 -2 10 3 194.24 8.96
 2 10 -3 206.64 8.71
 2 10 -3 207.16 9.11
 -2 10 3 199.36 8.69
 2 10 -3 201.74 8.79
 -2 10 3 172.95 9.07
 -2 10 3 199.9 8.99
 -2 10 2 1.81 1.75
 2 10 -2 0.3 1.02
 2 10 -2 0.87 1.86
 -2 10 2 1.86 1.14
 2 10 -2 -0.06 1.18
 -2 10 2 -0.33 1.84
 2 10 -2 -4.51 5.93
 -2 10 2 2.11 1.84
 2 10 -2 0.96 1.66
 2 10 -1 42.78 3.23
 2 10 -1 41.86 6.5
 -2 10 1 38.21 6.11
 -2 10 1 48.73 3.27
 2 10 -1 49.58 2.8
 2 10 0 53.54 9.73
 2 10 0 44.94 5.88
 -2 10 0 38.84 6.57
 -2 10 -1 660.22 30.37
 2 10 1 764.89 29.21
 -2 10 -1 613.37 25.98
 2 10 1 831.37 35.98
 2 10 1 645.78 26.38
 -2 -10 -2 102.29 8.41
 2 10 2 115.01 5.93
 2 10 2 116.57 5.61
 -2 10 -2 117.72 5.67
 -2 10 -2 125.5 6
 2 10 2 115.04 5.93
 -2 10 -2 109.85 5.66
 -2 10 -2 115.47 5.49
 -2 10 -3 16.71 1.66
 2 10 3 18.77 2.28
 2 10 3 15 2.31
 2 10 3 16.5 1.7
 -2 10 -3 16.3 1.71
 -2 10 -3 20.7 2.36
 -2 10 -4 73.05 3.52
 2 10 4 50.33 3.59
 -2 10 -4 44.31 9.27
 2 10 4 62.1 3.85
 -2 10 -4 61.63 3.39
 -2 10 -4 66.17 3.9
 -2 10 -5 498.86 19.45
 -2 10 -5 502.4 19.12
 2 10 5 506.17 19.36
 -2 10 -5 378.12 20.43
 2 10 5 493.64 19.34
 -2 10 -5 446.98 18.96
 -2 10 -5 352.49 23.5
 2 10 5 443.61 19.18
 -2 10 -6 116.17 5.1
 2 10 6 110.41 5.34
 2 10 6 114.88 5.37
 -2 10 -6 105.32 5.38
 2 10 6 99.98 5.17
 -2 10 -7 22.18 1.63
 2 10 7 19.96 1.96
 -2 10 -7 15.72 4.44
 -2 10 -7 20.73 2.04
 2 10 8 0.54 1.21
 -2 10 -8 1.49 1.19
 -2 -10 -8 1.49 1.37
 2 10 8 1.15 1.23
 -2 10 -8 2.82 0.88
 2 12 -4 -0.22 3.16
 -2 12 4 2.96 2.6
 -2 12 3 2.9 1.34
 2 12 -3 2.95 2.42
 2 12 -3 2.73 4.31
 -2 12 3 4.34 3.38
 -2 12 2 2.26 1.39
 2 12 -2 -1.15 4.63
 -2 12 2 2.48 3.78
 -2 12 1 4.21 1.51
 2 12 -1 2.95 1.37
 -2 12 1 8.98 4.43
 2 12 -1 4.87 4.52
 2 12 0 1.53 1.37
 -2 12 0 0.28 1.34
 2 12 0 0.59 4.09
 -2 12 0 0.52 4.75
 2 12 1 0.85 1.35
 -2 12 -1 2.11 1.34
 -2 12 -1 6.61 5.28
 2 12 1 -1.59 3.71
 2 12 2 4.06 1.44
 -2 12 -2 -0.54 5.18
 2 12 2 4.85 3.22
 2 12 3 1.35 1.26
 -2 12 -3 3.99 4.53
 2 12 3 0.74 2.7
 2 12 4 6.9 2.36
 -2 12 -4 7.23 3.05
 3 1 -13 199.77 8.25
 3 -1 -13 211.48 8.17
 3 1 -12 0.62 1.35
 3 -1 -12 0.4 1.07
 3 1 -12 -0.04 1.28
 3 -1 -12 0.99 0.78
 3 -1 -12 -0.41 2.13
 3 1 -12 -0.78 2.21
 3 1 -12 1.88 1.33
 3 1 -12 -0.05 1.26
 3 -1 -12 0.39 1.4
 3 1 -11 11.38 1.78
 3 -1 -11 10.45 1.57
 3 -1 -11 11.28 1.29
 3 -1 -11 10.47 2.79
 3 1 -11 15.55 3.23
 3 -1 -11 8.95 1.93
 3 1 -11 11.8 1.88
 -3 1 10 4.24 2.07
 3 1 -10 5.14 1.64
 3 -1 -10 5.2 1.48
 3 1 -10 4.01 1.57
 3 -1 -10 5.33 1.16
 3 -1 -10 8.68 7.36
 3 -1 -10 7.66 3.04
 3 1 -10 6.23 2.82
 3 1 -10 5.63 7.25
 3 -1 -10 6.8 3.1
 3 -1 -10 4.33 1.93
 3 1 -10 6.13 1.84
 3 -1 -9 555.08 21.34
 3 1 -9 570.45 33.78
 3 1 -9 528.92 21.11
 -3 1 9 479.09 22.43
 3 1 -9 480.82 22.43
 3 -1 -9 465.33 18.93
 3 -1 -9 450.85 19.04
 3 1 -9 455.02 19.24
 3 -1 -9 450.27 19.5
 3 1 -9 429.54 19.3
 3 -1 -9 434.03 18.81
 3 1 -9 458.66 18.99
 3 -1 -9 561.95 25.06
 3 -1 -8 -1.2 1.81
 3 1 -8 1.13 1.76
 3 -1 -8 0.32 1.02
 -3 1 8 0.24 1.67
 3 -1 -8 0.57 2.15
 3 -1 -8 1.7 2.99
 3 1 -8 1.12 2.61
 3 1 -8 1.64 2.68
 3 1 -8 -0.81 7.18
 3 1 -8 1.24 1.42
 3 1 -8 0.85 1.41
 3 -1 -8 0.32 1.24
 3 1 -8 1.86 2.63
 3 1 -7 665.76 24.48
 3 -1 -7 638.95 24.51
 3 1 -7 602.37 24.5
 3 1 -7 570.81 25.08
 3 -1 -7 660.75 25.73
 3 1 -7 605.84 25.33
 -3 1 7 606.18 26.83
 3 -1 -7 541.72 23.73
 3 1 -7 580.51 23.89
 3 -1 -7 608.11 27.08
 3 1 -7 578.79 27.23
 3 -1 -7 612.98 27.23
 3 1 -7 578.25 23.75
 3 -1 -7 610.67 23.95
 3 1 -7 577 24.1
 3 1 -6 24.66 1.94
 3 1 -6 26.08 1.87
 3 1 -6 25.35 2.04
 3 -1 -6 26.29 1.8
 -3 -1 6 25.43 2.71
 3 1 -6 29.4 3.55
 3 -1 -6 27.57 3.3
 3 1 -6 23.72 2.98
 3 1 -6 21.37 2.2
 3 -1 -6 22.28 2.27
 3 1 -6 29.39 3.06
 3 1 -6 25.04 2.99
 3 -1 -5 476.51 21.76
 3 1 -5 505.96 21.95
 3 1 -5 479.71 21.86
 3 1 -5 514.77 21.66
 3 1 -4 91.84 5.4
 3 -1 -4 83.81 5.29
 -3 1 4 80.24 5.05
 3 1 -4 90.27 4.95
 3 1 -4 83.61 5.5
 -3 1 3 5213 196.36
 3 1 -3 5446.22 196.51
 3 -1 -3 5462.17 196.42
 3 1 -3 5377.68 196.68
 3 -1 -3 5407.9 196.48
 3 1 -3 5415.25 195.97
 -3 1 2 186.32 8.8
 3 1 -2 208.78 8.79
 3 -1 -2 194.13 8.63
 3 1 -2 190.48 8.1
 3 -1 -2 193.06 8.18
 3 1 -1 327.28 13.24
 3 -1 -1 311.37 12.13
 3 -1 -1 277.22 11.47
 3 -1 -1 310.25 12.02
 3 1 -1 308.12 12.07
 -3 1 1 275.17 12.24
 3 1 0 51.04 2.58
 3 -1 0 58.13 2.99
 3 1 0 53.32 2.82
 -3 1 -1 1129.24 46.89
 -3 -1 -1 1180.43 46.01
 -3 1 -1 1139.8 45.62
 -3 1 -1 1199.24 45.87
 -3 1 -1 1213.45 47.1
 3 -1 2 40.81 2.17
 -3 -1 -2 47.76 3.22
 -3 1 -2 46.79 3.47
 3 -1 3 554.55 22.66
 3 1 3 557.95 23.22
 -3 -1 -3 513.49 24.31
 -3 -1 -3 578.36 23.48
 -3 1 -3 604.58 23.88
 3 -1 4 10.21 1.39
 -3 -1 -4 10.03 2.86
 -3 1 -4 8.24 2.16
 -3 -1 -4 10.99 1.98
 3 1 4 9.5 1.7
 -3 1 -5 1290.77 41.06
 -3 -1 -5 1190.66 40.35
 -3 -1 -5 1226.47 39.1
 3 1 5 1236.84 40.02
 3 -1 5 1210.89 39.13
 -3 -1 -6 0.97 0.79
 3 -1 6 1.3 1.12
 3 1 6 0.16 1.51
 -3 1 -6 1.3 2.14
 -3 1 -6 1.3 1.12
 -3 1 -6 2.49 1.14
 -3 1 -6 1.09 1.19
 -3 -1 -6 0.85 1.21
 -3 1 -6 0.92 2.23
 -3 1 -6 1.16 2.46
 -3 -1 -6 0.57 1.31
 -3 1 -6 1.59 1.35
 -3 1 -7 315.06 13.49
 -3 -1 -7 304.63 13.37
 3 1 7 325.55 13.54
 -3 -1 -7 324.81 16.49
 -3 1 -7 347.26 17.79
 -3 1 -7 332.47 15.05
 -3 1 -7 334.7 15.03
 -3 -1 -7 390.75 15.75
 -3 -1 -7 338.07 13.58
 -3 1 -7 345.32 13.77
 -3 1 -7 347.52 13.87
 -3 -1 -7 344.69 13.99
 -3 -1 -7 330.3 13.52
 -3 1 -7 309.97 13.31
 -3 1 -7 320.83 13.61
 3 -1 7 328.76 15.27
 3 1 7 311.75 15.97
 -3 1 -8 7.99 1.56
 3 1 8 8.35 1.46
 -3 -1 -8 10.8 3.01
 3 1 8 12.5 2.69
 -3 1 -8 8.02 4.09
 -3 -1 -8 11.4 3.6
 -3 1 -8 8.15 2.87
 -3 1 -8 8.22 7.4
 -3 1 -8 11.54 3.21
 -3 -1 -8 8.75 1.49
 -3 1 -8 7.43 1.64
 -3 1 -8 8.26 1.75
 -3 -1 -8 6.49 1.92
 -3 1 -8 9.69 1.84
 -3 -1 -8 8.39 1.24
 -3 -1 -9 399.25 16.43
 -3 1 -9 401.66 16.88
 -3 -1 -9 387.89 16.99
 -3 -1 -9 388.88 16.56
 -3 1 -9 388.62 16.8
 -3 1 -9 371.31 16.42
 3 1 9 407.89 19.97
 -3 -1 -9 448.4 21.96
 -3 1 -9 448.5 18.62
 -3 -1 -9 462.59 18.99
 -3 1 -9 493.35 31.04
 -3 -1 -10 41.01 2.51
 -3 1 -10 36.21 2.95
 -3 -1 -10 35.22 3.09
 -3 1 -10 30.91 2.84
 -3 -1 -10 35.94 2.79
 -3 1 -10 38.41 4.87
 -3 -1 -10 46.99 6.53
 -3 1 -10 38.62 2.71
 -3 1 -10 58.38 11.37
 -3 1 -10 54.65 4.72
 -3 -1 -10 59.4 4.92
 -3 -1 -10 59.71 11.56
 -3 -1 -10 45.81 4.57
 -3 -1 -11 98.39 5.72
 -3 1 -11 94.11 5.58
 -3 1 -11 156.05 7.74
 -3 -1 -11 119.86 5.35
 -3 -1 -11 118.09 6.67
 -3 1 -11 111.61 5.46
 -3 -1 -11 119.74 5.34
 -3 -1 -11 152.56 7.44
 -3 1 -12 11.38 2.21
 -3 -1 -12 11.52 1.23
 -3 1 -12 8.8 1.41
 -3 1 -12 15.93 2.76
 -3 -1 -12 15.87 2.43
 -3 1 -13 50.09 3.05
 -3 -1 -13 50.95 2.78
 -3 -1 -13 26.23 2.08
 -3 1 -13 25.64 2.16
 3 3 -13 180.74 7.75
 3 -3 -13 181.48 7.47
 3 3 -12 164.23 7.02
 3 3 -12 194.73 8.52
 3 -3 -12 175.13 6.72
 3 3 -12 125.23 6.71
 3 -3 -12 126.37 6.89
 3 -3 -12 193.96 7.89
 3 3 -11 89.91 4.92
 3 -3 -11 93.67 4.52
 3 3 -11 103.15 5
 3 -3 -11 110.03 6.11
 3 -3 -11 108.14 6.17
 3 -3 -11 84.26 4.9
 3 3 -11 111.74 6.67
 3 3 -11 82.83 4.83
 3 3 -10 2.91 2.79
 3 3 -10 5.35 6.88
 -3 3 10 5.12 2.28
 3 -3 -10 7.39 3.17
 3 3 -9 218.48 10.53
 -3 3 9 208.79 10.26
 -3 3 9 261.64 14.33
 3 3 -9 271.06 14.31
 3 3 -9 228.1 10.52
 3 3 -9 231.59 10.29
 3 -3 -9 202.1 10.54
 3 -3 -9 253.42 10.36
 3 3 -9 238.48 10.67
 3 3 -9 249.13 10.39
 3 3 -9 255.56 22
 3 -3 -9 309.99 13.09
 3 3 -9 278.35 12.6
 3 -3 -9 269.55 14.95
 3 3 -8 475.04 20.03
 3 -3 -8 508.43 19.88
 3 3 -8 485.29 20.63
 3 3 -8 471.68 20.07
 -3 3 8 495.27 23.76
 3 3 -8 524.71 24.18
 3 3 -8 457.12 19.93
 3 3 -8 478.02 19.8
 3 3 -8 493.04 19.85
 3 3 -8 520.64 23.89
 3 3 -8 443.35 19.94
 3 3 -8 572.97 22.01
 3 -3 -8 510.16 24.04
 3 -3 -8 458.15 20.16
 3 3 -8 601.51 34.04
 3 3 -7 387.36 15.88
 3 3 -7 411.08 16.17
 3 3 -7 375 16.8
 -3 3 7 374.76 19.16
 3 3 -7 403.47 19.35
 3 3 -7 383.16 15.84
 3 3 -7 352.49 15.85
 3 3 -7 371.46 15.82
 3 -3 -7 393.06 15.91
 3 3 -7 348.62 15.93
 3 3 -7 425.49 27.48
 3 3 -7 373.58 17.34
 3 -3 -7 370.34 19.16
 3 -3 -7 418.01 16.37
 3 3 -6 89.96 4.54
 3 -3 -6 93.31 4.4
 3 3 -6 77.37 4.35
 3 3 -6 89.34 4.7
 3 3 -6 87.92 4.15
 3 3 -6 76.81 5.7
 3 3 -6 93.04 7.08
 -3 3 6 89.66 5.91
 3 -3 -6 84.57 4.64
 3 3 -6 99.39 8.52
 3 3 -6 87.12 4.4
 3 3 -6 102.25 11.74
 3 3 -6 92.1 6.86
 3 3 -6 82.38 4.34
 3 3 -6 96.57 4.37
 3 3 -6 96.55 5.79
 3 3 -6 94.93 6.87
 -3 3 6 101.54 6.9
 3 -3 -5 746.44 28.11
 3 3 -5 650.51 27.96
 3 3 -5 672.98 27.7
 3 3 -5 736.88 27.97
 3 -3 -5 721.96 27.8
 3 3 -5 692.04 27.69
 3 3 -5 653.46 27.67
 3 3 -5 757.54 29.01
 3 -3 -5 709.26 29.6
 3 3 -5 727.69 30.09
 3 3 -5 696.18 27.92
 -3 3 5 652.17 29.57
 -3 3 4 1675.81 67.74
 -3 3 4 1588.46 67.4
 3 3 -4 1705.76 68.07
 3 -3 -4 1635.96 67.6
 3 3 -4 1632.92 67.18
 3 -3 -4 1690.05 66.89
 3 3 -4 1722.53 67.8
 3 3 -3 3953.43 145.81
 3 -3 -3 3500.52 141.19
 -3 3 3 3474.48 141.25
 3 3 -3 3727.79 141.6
 3 3 -3 3555.55 143.92
 3 -3 -3 3543.59 140.32
 3 3 -3 3576.66 140.67
 3 3 -3 3631.68 141.27
 3 3 -2 180.5 10.89
 3 3 -2 165.35 8.28
 3 -3 -2 164.22 8.18
 -3 3 2 155.06 8.19
 3 3 -2 171.94 9.8
 3 3 -2 160.51 7.43
 3 -3 -2 150.38 7.07
 3 3 -2 165.44 8.04
 -3 -3 1 173.81 7.25
 3 -3 -1 183.54 8.15
 -3 3 1 188.11 8.31
 3 3 -1 176.22 8.43
 3 3 -1 175.68 6.96
 3 -3 -1 161.64 6.63
 3 3 -1 190.95 7.91
 3 -3 0 1053.61 44.61
 -3 3 0 1126.11 44.68
 3 3 0 1105.13 44.92
 -3 3 0 1149.84 44.62
 -3 -3 0 1243.78 44.93
 -3 3 0 1057.37 44.44
 3 -3 0 1244.98 45.67
 -3 3 0 1200.73 45.68
 -3 3 -1 2888.19 111.69
 -3 -3 -1 3169.35 111.95
 -3 3 -1 2716.67 110.81
 3 3 1 3145.64 112.14
 3 -3 1 2852.46 111.9
 3 3 2 512.66 21.23
 -3 3 -2 510.01 21.09
 -3 -3 -2 505.12 21.02
 -3 3 -2 449.76 21.35
 -3 3 -2 530.47 24.42
 -3 -3 -3 9.59 2.43
 -3 3 -3 8.05 2.47
 -3 3 -3 10.58 4.56
 3 3 3 9.02 1.87
 -3 3 -4 434.11 22.57
 -3 -3 -4 477.06 20.68
 3 3 4 469.95 20.96
 -3 3 -5 1458.03 59.27
 -3 3 -5 1447.11 59.22
 -3 3 -5 1600.08 60.66
 -3 -3 -5 1740.2 59.67
 -3 3 -5 1636.82 59.5
 -3 -3 -5 1490.83 59.26
 -3 3 -5 1451.79 59.23
 -3 -3 -6 1007.49 37.9
 3 3 6 987.07 40.87
 3 3 6 983.82 37.74
 -3 3 -6 945.38 37.52
 -3 3 -6 1000.5 39.13
 -3 -3 -6 983.04 41.03
 -3 3 -6 866.58 37.43
 -3 -3 -6 960.07 37.53
 -3 3 -6 922.17 37.51
 -3 3 -6 905.67 37.46
 -3 3 -6 927.02 37.39
 -3 3 -6 977.15 37.77
 -3 3 -6 1084.59 49.91
 -3 3 -6 1174.89 41.34
 -3 -3 -7 336.7 13.9
 3 3 7 316.75 13.65
 -3 3 -7 315.11 13.49
 -3 3 -7 310.01 13.44
 3 3 7 360.02 17.28
 -3 3 -7 412.66 26.25
 -3 -3 -7 334.45 13.5
 -3 3 -7 312.32 13.5
 -3 3 -7 319.15 13.57
 -3 3 -7 365.18 16.87
 -3 3 -7 360.08 15.43
 -3 -3 -7 343.58 17.12
 -3 3 -7 326.63 13.77
 -3 3 -7 302.22 13.52
 -3 3 -8 1.52 1.63
 -3 3 -8 1.55 1.59
 3 3 8 2.86 1.55
 -3 -3 -8 2.52 1.12
 -3 3 -8 1.74 1.52
 -3 -3 -8 0.88 2.37
 3 3 8 1.75 2.11
 -3 -3 -8 2.78 1.84
 -3 3 -8 0.88 1.59
 -3 3 -8 0.88 6.93
 -3 3 -8 0.46 2.89
 -3 3 -8 5.44 4.73
 -3 3 -9 474.93 20.08
 3 3 9 424.46 19.7
 -3 -3 -9 481.19 20.11
 -3 3 -9 452.67 20.01
 -3 3 -9 475.1 19.72
 -3 3 -9 503.61 23.98
 -3 -3 -9 597.08 22.37
 -3 3 -9 517.48 33.83
 -3 -3 -9 503.18 19.71
 3 3 9 507.14 24.15
 -3 3 -9 535.25 22.01
 -3 -3 -9 500.12 24.34
 -3 3 -9 466.82 19.71
 -3 3 -10 92.24 14.02
 -3 3 -10 100.77 8.02
 3 3 10 90.49 7.67
 -3 -3 -10 104.85 8.6
 -3 3 -11 163.13 7.07
 -3 3 -11 212.68 9.5
 -3 3 -11 168.09 7.88
 -3 -3 -11 181.75 7.08
 -3 3 -11 161.14 7.2
 -3 -3 -11 214.72 8.78
 -3 -3 -11 201.45 8.72
 -3 3 -11 98.99 6.95
 -3 -3 -11 131.22 7.25
 -3 -3 -12 10.72 2.16
 -3 3 -12 9.85 1.68
 -3 3 -12 13.94 2.18
 -3 3 -12 11.33 1.43
 -3 -3 -12 13.58 2.07
 -3 3 -12 11.01 2.66
 -3 -3 -13 69.31 3.49
 3 -5 -12 3.1 1.28
 3 -5 -12 5.63 0.83
 3 5 -12 4.45 2
 3 -5 -11 -0.31 0.82
 -3 5 11 0.23 1.26
 3 -5 -11 0.93 1.96
 3 5 -11 2.01 2.73
 3 5 -11 -0.19 1.58
 3 5 -11 0.51 1.94
 3 5 -10 4.81 2.02
 -3 5 10 6.38 1.53
 3 5 -10 4.6 1.81
 3 5 -10 4.57 3.06
 3 -5 -10 7.59 2.76
 3 5 -10 5.6 1.95
 3 5 -10 5.98 1.87
 3 -5 -10 4.31 1.66
 3 -5 -10 6.55 1.15
 -3 5 9 41.36 4.92
 3 -5 -9 31.61 4.79
 3 5 -9 28.32 9.89
 3 5 -9 23.91 6.67
 3 5 -9 41.69 5.28
 3 -5 -8 22.43 2.51
 -3 5 8 27.07 2.64
 3 5 -8 27.96 2.63
 3 5 -8 24.48 2.84
 3 5 -8 33.25 2.23
 3 5 -8 28.3 2.54
 3 -5 -8 31.3 2.23
 3 5 -8 27.01 3.59
 -3 5 8 32.67 4.48
 3 5 -8 30.45 2.96
 3 5 -8 30.04 7.09
 3 5 -8 29.62 2.66
 3 5 -8 37.05 5.28
 3 -5 -8 29.46 4.61
 3 5 -8 35.44 4.87
 3 5 -8 33.41 9.98
 3 5 -8 33.02 2.52
 3 5 -8 35.55 2.93
 3 5 -7 55.3 3.47
 3 5 -7 62.69 3.49
 3 -5 -7 60.83 3.37
 3 5 -7 56.61 3.58
 3 5 -7 57.34 3.75
 3 5 -7 53.74 3.56
 3 5 -7 57.12 3.9
 3 5 -7 57.66 3.29
 3 5 -7 54.12 5.11
 -3 5 7 67.19 6.31
 3 5 -7 59.8 3.88
 3 5 -7 62.71 8.63
 3 5 -7 59.67 3.6
 3 5 -7 58.82 6.26
 3 5 -7 61.47 5.54
 3 5 -7 52.6 11.59
 3 -5 -7 55.94 3.61
 3 5 -7 62.83 3.83
 -3 5 6 17.97 2.05
 3 5 -6 20.22 2.18
 3 -5 -6 21.92 1.79
 3 5 -6 21.68 2.05
 3 5 -6 19.26 2.33
 3 5 -6 20.72 2.6
 3 5 -6 20.21 1.79
 3 5 -6 21.1 1.94
 3 5 -6 20.88 1.99
 3 5 -6 23.62 4.46
 3 5 -6 21.99 4.16
 3 5 -6 23.89 2.48
 3 5 -6 33.59 8.98
 3 5 -6 22.08 3.98
 3 5 -6 20.96 2.13
 3 5 -6 21.59 2.18
 -3 5 6 18 3.38
 3 5 -6 19.54 6.67
 3 5 -6 20.99 4.02
 3 -5 -6 18.06 2.01
 3 5 -5 33.57 2.85
 3 -5 -5 30.24 2.24
 -3 5 5 20.92 3.32
 3 5 -5 27.38 3.75
 -3 5 5 31.97 2.31
 3 5 -5 30.57 2.49
 3 5 -5 27.84 2.09
 3 5 -5 28.3 2.58
 3 5 -5 25.54 1.95
 3 5 -5 25.58 2.33
 3 -5 -5 23.93 3.95
 3 5 -5 24.56 4.15
 3 5 -5 22.48 7.6
 3 5 -5 28.26 2.46
 3 5 -5 23.58 2.18
 3 5 -5 27.86 2.3
 3 5 -5 34.52 6.3
 3 5 -5 22.35 2.01
 3 5 -5 24.36 1.97
 3 5 -5 25.82 3.96
 3 -5 -5 26.06 1.95
 3 5 -4 141.07 7.17
 3 5 -4 159.25 7.18
 3 5 -4 164.74 7.7
 -3 5 4 176.7 7.52
 3 5 -4 175.94 7.61
 3 5 -4 159.92 7.27
 3 5 -4 188.12 7.73
 -3 5 4 171.18 9.85
 3 5 -4 169.69 7.74
 3 5 -4 167.72 7.34
 3 5 -4 143.41 14.11
 3 5 -4 177.75 7.24
 3 5 -4 170.68 7.59
 3 5 -4 155.09 7.28
 -3 5 4 166.38 7.38
 3 5 -4 168.91 7.4
 3 -5 -4 168.14 9.9
 3 5 -4 173.99 10.36
 3 -5 -4 176.18 7.29
 3 5 -4 170.85 8.88
 3 5 -4 220.7 10.55
 3 5 -4 155.67 9.66
 -3 -5 3 63.45 4.32
 3 5 -3 64.29 3.28
 3 5 -3 65.91 3.61
 3 5 -3 68.35 3.71
 3 5 -3 59.02 3.29
 -3 5 3 59.15 3.34
 -3 5 3 72.06 3.56
 3 5 -3 64.16 3.6
 3 5 -3 70.09 3.6
 3 5 -3 62.62 4.62
 3 5 -2 4.38 1.74
 3 5 -2 2.9 1.44
 3 5 -2 1.1 1.53
 3 5 -2 6.08 4.19
 3 5 -2 3.76 2.02
 3 -5 -2 1.66 2.48
 -3 -5 2 5.31 1.82
 -3 5 2 4.48 1.68
 -3 5 2 3.15 1.12
 3 5 -2 4.23 1.5
 -3 5 2 2.56 1.34
 3 5 -2 4.5 1.01
 3 5 -2 3.97 2.44
 -3 -5 1 -0.62 1.82
 3 -5 -1 1.39 2.32
 3 5 -1 0.54 3.29
 3 5 -1 1.68 2.25
 -3 5 1 1.17 1.08
 3 5 0 60.72 5.27
 -3 -5 0 55.27 4.26
 3 -5 0 59.37 4.8
 -3 5 -1 12.05 2.18
 3 -5 1 13.45 2.98
 3 5 1 10.77 1.98
 -3 5 -1 16.07 3.79
 -3 -5 -1 11.47 2.53
 -3 5 -1 11.88 2.33
 -3 5 -2 10.13 2.19
 -3 5 -2 13.56 4.31
 3 5 2 12.98 2.23
 -3 -5 -2 14.5 2.84
 -3 5 -2 11.49 2.48
 -3 5 -2 18.38 2.38
 -3 5 -3 6.29 1.25
 -3 5 -3 7.32 2.45
 -3 5 -3 7.44 1.73
 -3 5 -3 11.76 1.8
 -3 5 -3 11.7 1.7
 3 5 3 11 1.52
 -3 5 -3 2.99 2.74
 -3 5 -3 9.84 2.18
 -3 5 -4 0.31 1.45
 -3 5 -4 0.91 1.23
 -3 5 -4 1.19 1.72
 3 5 4 0.45 1.26
 -3 5 -4 8.11 4.57
 -3 5 -4 1.78 2.75
 -3 5 -4 -0.64 5.7
 -3 -5 -4 1.06 0.78
 -3 5 -4 -0.07 2.05
 -3 5 -4 0.71 1.25
 -3 -5 -4 0.87 1.12
 3 5 4 -0.05 1.3
 -3 5 -4 -1.34 2.3
 -3 5 -4 2.04 1.41
 3 5 4 0.43 1.73
 -3 5 -5 0.82 1.2
 -3 5 -5 1.11 1.8
 3 5 5 0.99 1.41
 -3 5 -5 -4.8 5.46
 -3 5 -5 0.65 1.02
 -3 5 -5 -1.54 6.23
 -3 5 -5 -0.9 3.15
 -3 5 -5 0.59 1.33
 -3 5 -5 0.17 1.53
 -3 5 -5 1.66 2.33
 -3 5 -5 1.02 1.38
 -3 -5 -5 1.18 1.27
 3 5 5 1.65 1.41
 3 5 5 1.26 1.89
 -3 5 -5 -0.45 2.71
 -3 5 -5 0.38 1.44
 -3 -5 -5 0.35 0.86
 -3 5 -6 1.49 1.33
 3 5 6 2.61 1.58
 -3 5 -6 1.27 1.67
 -3 5 -6 0.57 1.48
 -3 5 -6 -0.07 2.02
 -3 -5 -6 1.64 1.43
 3 5 6 2.27 1.44
 -3 5 -6 0.93 1.03
 -3 5 -6 1.22 2.46
 -3 5 -6 1.33 1.47
 -3 5 -6 0.54 1.56
 -3 5 -6 1.88 5.97
 -3 5 -6 2.61 2.69
 -3 -5 -6 0.94 0.97
 -3 5 -6 -0.89 6.96
 -3 5 -6 2.24 3.45
 -3 -5 -6 1.72 2.18
 3 5 6 2.29 2.02
 -3 5 -7 26.93 2.6
 -3 5 -7 29.66 2.74
 -3 5 -7 26.59 2.95
 -3 5 -7 27.81 2.11
 -3 5 -7 26 4.46
 3 5 7 30.96 2.42
 -3 -5 -7 31.11 2.62
 -3 5 -7 26.9 3.47
 -3 5 -7 25.71 2.43
 -3 5 -7 27.33 2.57
 -3 -5 -7 28.11 2.14
 -3 5 -7 31.84 6.63
 3 5 7 34.27 2.74
 -3 5 -7 24.11 9.4
 -3 5 -7 26.43 4.51
 3 5 7 23.76 4.18
 -3 -5 -7 26.53 4.35
 -3 5 -8 3.67 1.96
 -3 5 -8 3.09 1.78
 -3 5 -8 5.63 2.31
 -3 5 -8 3.44 1.14
 3 5 8 5 1.65
 -3 -5 -8 4.2 1.72
 -3 5 -8 4.42 2.82
 -3 -5 -8 4.38 1.17
 -3 5 -8 3.56 1.79
 -3 5 -8 3.91 1.94
 3 5 8 4.93 1.71
 -3 5 -8 5.84 3.79
 -3 5 -8 9.88 8.16
 -3 5 -8 0.9 4.97
 -3 5 -8 4.57 3.19
 -3 -5 -8 5.76 2.78
 3 5 8 2.3 2.45
 -3 5 -9 -0.94 7.34
 -3 5 -9 13.53 4.93
 -3 -5 -9 6.57 2.75
 3 5 9 3.5 2.72
 -3 5 -9 6.57 3.29
 -3 5 -10 11.46 2.68
 -3 5 -10 9.54 2.19
 -3 5 -10 6.15 2.16
 3 5 10 7.07 1.74
 -3 -5 -10 12.12 1.36
 -3 -5 -10 15.23 3.09
 -3 5 -10 11.64 3.5
 -3 5 -10 11.99 1.87
 -3 5 -11 36.41 2.54
 -3 5 -11 38.19 2.99
 -3 5 -11 38.1 4.2
 -3 -5 -11 40.16 3.24
 -3 -5 -11 35.37 3.14
 -3 -5 -11 41.78 2.27
 -3 5 -11 39.56 3.23
 3 5 11 37.83 2.55
 -3 -5 -12 4.13 1.53
 -3 5 -12 5.23 1.67
 -3 -5 -12 5.56 1.26
 -3 7 11 1.76 1.05
 3 -7 -11 0.8 1.12
 3 -7 -11 0.82 1.17
 3 7 -10 36.02 2.88
 -3 7 10 40.26 2.58
 3 -7 -10 48.49 2.23
 3 7 -10 24.45 2.5
 3 7 -10 32.52 2.3
 3 -7 -10 40.02 3.37
 3 7 -9 3.51 3.15
 -3 7 9 0.12 1.4
 3 -7 -9 0.68 0.86
 3 7 -9 1.27 1.05
 3 7 -9 1.58 1.37
 3 7 -9 1.82 1.82
 -3 7 9 1.73 1.39
 3 7 -9 0.2 4.96
 3 7 -9 -0.66 2.11
 -3 7 8 478.76 20.61
 3 -7 -8 527.74 20.24
 3 7 -8 525.1 20.38
 3 7 -8 488.66 20.54
 3 7 -8 433.32 20.58
 -3 7 8 486.16 20.37
 3 7 -8 535.17 21.24
 3 7 -8 510.12 20.96
 3 7 -7 4.83 6.45
 3 7 -7 19.62 3.14
 3 7 -7 12.16 3.88
 3 7 -7 23.24 1.93
 3 7 -7 14.16 2.2
 3 7 -7 17.06 2.69
 -3 7 7 15.05 2.16
 -3 7 7 19.97 3.68
 3 -7 -7 24.46 4.25
 3 -7 -7 21.08 1.68
 3 7 -7 22.99 3.69
 3 -7 -6 13.8 1.47
 3 7 -6 15.17 2.98
 3 7 -6 16.95 4.74
 3 7 -6 9.03 7.45
 -3 7 6 17.81 2.05
 -3 7 6 12.46 2.05
 -3 7 6 19.15 2.29
 3 7 -6 19.45 3.74
 3 7 -6 14.77 1.74
 3 7 -6 16.78 2.69
 -3 7 6 19.52 3.48
 3 -7 -5 1.78 0.9
 3 7 -5 -0.17 2.51
 -3 7 5 -0.39 1.69
 3 7 -5 -0.5 2.36
 3 7 -5 3.19 3.48
 -3 7 5 2.51 2.33
 3 7 -5 1.55 1.2
 3 7 -5 0.23 1.69
 3 7 -5 5.42 6.25
 3 7 -5 0.77 2.18
 3 7 -4 1402.96 53.19
 3 -7 -4 1313.23 56.5
 3 7 -4 1191.59 56.14
 -3 7 4 1255.35 52.33
 3 7 -4 1365.35 52.57
 -3 7 4 1336.1 52.75
 3 7 -4 1552.14 56.53
 3 7 -4 1381.81 52.68
 3 7 -4 1259.68 52.92
 -3 7 4 1266.45 55.88
 3 7 -4 1396.76 52.99
 -3 7 4 1388.43 53.11
 3 7 -4 1242.45 52.88
 3 7 -3 91.76 4.54
 3 7 -3 70.23 6.73
 3 -7 -3 70.98 6.73
 3 7 -3 133.78 7.96
 3 7 -3 70.11 10.55
 -3 7 3 110.58 5.34
 3 7 -3 98.68 5.1
 3 7 -3 79.57 4.45
 3 7 -3 67.68 4.94
 -3 7 3 66.51 5.98
 -3 7 3 101.7 4.89
 3 7 -3 98.34 5.44
 3 7 -3 97.56 5.12
 3 7 -2 610.56 23.98
 3 7 -2 539.22 28.15
 3 7 -2 492 21.86
 -3 7 2 560.98 22.31
 3 7 -2 519.37 21.68
 -3 7 2 538.64 21.87
 3 7 -2 545.59 21.79
 3 -7 -2 468.13 24.52
 3 7 -2 557.39 22.11
 3 7 -1 42.85 6.41
 3 7 -1 34.24 2.89
 3 7 -1 32.26 2.81
 -3 7 1 35.63 2.99
 3 7 -1 31.81 2.47
 -3 7 1 40.48 2.3
 3 7 -1 41.53 2.41
 -3 7 1 34.48 2.64
 3 7 -1 42.73 2.55
 3 -7 -1 39.22 4.73
 3 7 -1 34.56 2.53
 -3 7 0 1747.55 69.83
 3 7 0 1659.95 69.46
 -3 7 0 1697.53 65.52
 3 7 0 1699.32 65.56
 3 7 0 1560.99 65.01
 3 7 0 1671.66 64.91
 -3 7 0 1726.92 65.15
 3 7 0 1803.54 65.2
 3 7 0 1568.08 64.98
 3 -7 0 1653.93 68.3
 -3 7 -1 54.25 3.1
 3 7 1 51.41 3.08
 3 7 1 43.89 5.69
 -3 7 -1 52.03 7.17
 3 7 1 65.05 3.73
 -3 7 -1 62.75 3.62
 3 7 1 48.27 3.13
 -3 7 -1 64.17 3.89
 -3 -7 -1 38.51 4.35
 3 -7 1 41.85 4.86
 3 7 1 52.72 3.01
 3 7 1 43.26 2.63
 -3 7 -2 1284.07 48.8
 -3 -7 -2 1125.53 50.33
 3 -7 2 1106.28 50.54
 -3 7 -2 1326.65 48.18
 -3 7 -2 1155.48 47.71
 3 7 2 1172.04 51.65
 3 7 2 1161.84 47.71
 -3 7 -2 1170.45 49.99
 3 7 2 1245.47 47.72
 3 7 2 1263.5 48.18
 -3 7 -2 1148.4 47.98
 -3 7 -3 5.43 2.17
 3 7 3 8.13 1.26
 -3 -7 -3 10.22 3.27
 -3 7 -3 8.48 1.46
 3 7 3 7.13 2.33
 -3 7 -3 5.39 3.36
 -3 7 -3 7.91 1.67
 3 -7 3 7.78 3.09
 -3 7 -3 10.8 3.19
 3 7 3 7.38 1.65
 -3 7 -3 6.61 1.86
 -3 7 -3 6.97 4.83
 3 7 3 6.1 1.91
 -3 7 -3 6.32 1.83
 -3 7 -4 480.97 18.3
 3 7 4 390.26 20.89
 -3 7 -4 442.74 17.73
 3 7 4 399.87 17.43
 -3 7 -4 467.11 19
 3 7 4 436.2 17.8
 -3 7 -4 440.77 21.6
 -3 7 -4 426.43 17.58
 3 7 4 432.15 17.9
 3 -7 4 396.54 20.82
 -3 7 -4 426.22 21.03
 -3 -7 -4 407.32 20.71
 3 7 4 407.6 17.88
 -3 7 -4 414.33 17.81
 -3 7 -5 22.45 2.99
 -3 7 -5 13.62 1.76
 3 7 5 18.68 2.25
 3 7 5 25.22 2.34
 -3 7 -5 37.04 7.3
 -3 7 -5 19.13 3.95
 -3 7 -5 11.91 3.64
 3 -7 5 16.65 3.85
 -3 7 -5 18.11 2.18
 -3 7 -5 24.14 2.6
 -3 -7 -5 11.24 3.45
 3 7 5 12.33 3.24
 3 7 5 22.9 2.38
 -3 -7 -5 14.95 1.46
 3 7 5 21.49 2.21
 -3 7 -6 1152.65 43.94
 -3 7 -6 1106.42 43.26
 -3 -7 -6 1143.98 48.1
 3 7 6 1086.66 43.4
 3 7 6 1081.03 47.88
 3 7 6 970.64 43.16
 -3 7 -6 886.99 47.25
 -3 7 -6 1191.56 44.8
 -3 7 -6 1087.6 43.3
 -3 7 -6 1090.82 47.76
 3 7 6 1133.03 43.64
 -3 7 -6 1083.85 43.53
 -3 -7 -6 1089.52 43
 -3 7 -6 1115.74 43.82
 -3 7 -7 3.83 2.44
 -3 7 -7 3.82 1.23
 -3 -7 -7 3.42 2.54
 3 7 7 0.89 1.68
 3 7 7 2.92 2.39
 -3 7 -7 4.11 3.36
 -3 7 -7 3.07 1.96
 -3 7 -7 2.34 1.84
 -3 7 -7 3.07 3.35
 -3 -7 -7 3.55 1.06
 3 7 7 0.46 1.72
 -3 7 -7 -0.27 5.84
 -3 7 -7 4.67 3.4
 -3 7 -8 9.17 2.05
 3 7 8 9.65 1.91
 -3 7 -8 12.47 2.64
 -3 7 -8 8.74 1.35
 -3 7 -8 8.75 3.28
 3 7 8 7.71 1.8
 -3 7 -8 10.04 1.98
 -3 -7 -8 10.01 1.28
 -3 7 -9 24.47 1.92
 -3 7 -9 24.34 3.46
 -3 7 -9 26.56 2.81
 -3 7 -9 22.96 4.8
 3 7 9 29.5 2.47
 -3 -7 -9 25.34 1.82
 -3 7 -10 354.53 16.15
 3 7 10 394.5 15.77
 -3 7 -10 361.07 15.51
 -3 7 -10 358.46 15.8
 3 7 11 1.62 1.16
 -3 7 -11 -0.22 1.75
 -3 -7 -11 2.5 1.08
 -3 -7 -11 3.11 1.21
 3 9 -9 6.12 1.11
 3 -9 -9 4.25 1.69
 3 9 -8 41.86 2.87
 -3 9 8 48.34 2.94
 3 9 -8 53.61 2.73
 3 9 -8 36.7 5.8
 -3 9 8 46.93 2.93
 3 9 -7 5.71 1.24
 -3 9 7 7.07 1.57
 3 9 -7 5.15 1.64
 3 9 -7 4.14 2.82
 -3 9 7 5.6 1.59
 3 9 -7 5.78 5.7
 -3 9 6 0.32 1.32
 -3 9 6 0.43 1.58
 -3 9 6 -0.56 1.44
 3 9 -6 0.9 1.09
 3 9 -6 -0.06 1.63
 3 9 -6 4.1 6.73
 3 9 -6 0.14 3.73
 -3 9 6 -0.12 1.47
 3 9 -5 7.88 7.43
 -3 9 5 7.36 1.8
 3 9 -5 8.61 1.98
 3 9 -5 8.42 1.42
 -3 9 5 4.19 1.71
 3 9 -5 4.87 1.24
 -3 9 5 6.48 1.75
 -3 9 5 9.99 1.74
 -3 9 5 7.73 4.84
 -3 9 4 98.78 9.58
 3 9 -4 76.68 9.34
 -3 9 3 0.69 1.78
 -3 9 3 2.87 5.05
 3 -9 -3 0.82 2.95
 3 9 -3 3.08 5.46
 3 9 -3 2.8 1.79
 3 9 -3 1.4 1.19
 -3 9 3 0.07 1.68
 -3 9 3 2.46 1.07
 3 9 -3 3.02 1.26
 -3 9 2 5.77 1.81
 3 9 -2 6.01 1.33
 3 9 -2 5.45 1.83
 -3 9 2 3.65 1.95
 3 -9 -2 4.25 2.84
 3 9 -2 9.28 4.81
 3 9 -2 7.49 1.87
 -3 9 2 4.87 1.25
 3 9 -2 5.76 1.41
 3 9 -2 9.57 8.35
 -3 9 2 7.23 5.37
 -3 9 1 1.69 1.49
 3 9 -1 1.61 1.1
 3 9 -1 4.65 1.85
 -3 9 1 1 1.94
 3 9 -1 0.26 1.72
 3 -9 -1 0.26 2.74
 3 9 -1 1.7 4.21
 -3 9 1 2.26 1.18
 3 9 -1 0.9 1.2
 -3 9 1 3.71 5.61
 3 9 -1 8.49 6.78
 -3 9 0 36.8 2.75
 3 9 0 39.72 3
 -3 9 0 40.15 2.48
 3 9 0 41.41 2.45
 -3 9 0 35.1 3.26
 3 -9 0 24.71 4.4
 3 9 0 40.49 5.37
 3 9 0 38.39 3.14
 3 9 0 36.64 3.06
 -3 9 0 46.09 8.67
 3 9 0 50.92 8.35
 3 9 0 42.14 2.83
 -3 9 0 40.69 2.73
 3 -9 1 0.49 2.44
 -3 9 -1 0.53 1.19
 3 9 1 2.1 1.19
 3 9 1 1.69 1.98
 3 9 1 0.33 1.89
 -3 9 -1 2.65 1.16
 -3 9 -1 -0.09 1.92
 3 9 1 0.43 5.41
 -3 9 -1 -0.96 5.36
 -3 9 -1 2.29 1.58
 3 9 2 3.51 1.28
 -3 9 -2 1.38 1.22
 3 9 2 0.96 1.94
 3 9 2 0.07 2.27
 -3 9 -2 2.54 1.22
 3 9 2 2.41 1.98
 3 9 2 0.4 4.63
 -3 9 -2 3.96 5.83
 -3 9 -2 4.12 1.61
 -3 -9 -3 -0.88 2.56
 -3 9 -3 1.01 1.12
 3 9 3 -0.18 1.15
 3 9 3 -1.13 4.94
 3 9 3 0.07 1.88
 3 9 3 -0.08 1.83
 -3 9 -3 0.83 1.59
 -3 9 -3 -6.31 6.49
 3 9 3 -0.71 1.99
 -3 9 -3 1.21 1.13
 -3 9 -4 129.6 11.63
 3 9 4 114.04 9.72
 -3 -9 -4 94.87 8.21
 -3 -9 -4 81 7.13
 -3 9 -5 0.7 3.03
 -3 9 -5 3.95 1.27
 3 9 5 4.28 1.95
 -3 9 -5 3.82 1.16
 3 9 5 8.24 4.45
 3 9 5 4.61 1.83
 3 9 5 5.22 1.7
 -3 9 -6 66.16 3.4
 -3 9 -6 55.65 3.66
 -3 9 -6 70.73 4.7
 3 9 6 55.61 3.53
 3 9 6 59.85 3.67
 3 9 6 57.08 3.6
 -3 9 -7 1.56 5.08
 -3 9 -7 2.7 1.15
 -3 9 -7 4.27 1.66
 -3 9 -7 2.06 2.59
 3 9 7 5.43 1.78
 3 9 7 7.53 1.66
 3 9 7 3.55 1.74
 -3 9 -8 23.8 4.35
 3 9 8 27.44 2.27
 -3 9 -8 30.61 1.98
 -3 9 -8 27.45 2.26
 -3 -9 -9 3.09 1.48
 -3 9 -9 0.77 1.18
 3 9 9 0.72 1.25
 3 11 -6 3.78 3.71
 -3 11 6 0.09 2.65
 3 11 -6 1.19 0.84
 -3 11 5 22.73 4.18
 -3 11 5 28.12 2.17
 3 11 -5 19.1 5.7
 3 11 -5 24.83 1.73
 -3 11 5 28.99 2.37
 3 11 -5 15.94 3.04
 -3 11 4 129.56 8.68
 -3 11 4 140.88 6.51
 3 11 -4 108.12 10.27
 3 11 -4 140.29 6.23
 3 11 -4 118.33 8.22
 -3 11 4 166.31 6.76
 -3 11 3 55.26 3.51
 3 11 -3 52.43 7.67
 -3 11 3 47.61 5.9
 3 11 -3 64.29 3.21
 -3 11 3 72.5 3.95
 3 11 -2 17.58 1.53
 -3 11 2 22.95 2.48
 3 11 -2 19.97 1.8
 -3 11 2 19.67 1.74
 -3 11 2 20.68 5.06
 3 11 -2 21.21 2.04
 3 11 -2 11.82 5.76
 -3 11 2 23.36 2.27
 3 11 -1 7.35 1.32
 -3 11 1 5.9 1.23
 -3 11 1 7.09 5.02
 3 11 -1 10.35 4.73
 -3 11 1 6.59 1.8
 3 11 -1 7.02 1.68
 3 11 -1 5.35 1.07
 3 11 0 208.1 11.91
 3 11 0 202.39 9.31
 -3 11 0 212.24 9.33
 -3 11 0 223.99 9.27
 3 11 0 222.52 9.29
 -3 11 -1 194.19 8.7
 -3 11 -1 210.19 9.09
 3 11 1 213.72 11.38
 3 11 1 210.86 9.18
 -3 11 -1 229.69 9.13
 -3 11 -2 90.22 4.28
 -3 11 -2 86.86 4.48
 3 11 2 87.18 4.67
 3 11 2 88.85 6.53
 -3 11 -2 73.61 9.13
 -3 11 -2 96.2 4.51
 -3 11 -3 0.92 0.98
 -3 11 -3 1.13 0.98
 -3 11 -3 -1.06 2.06
 3 11 3 -0.46 1.59
 -3 11 -3 -1.06 6.52
 3 11 3 1.42 3.15
 -3 11 -4 49.89 2.71
 -3 11 -4 55.35 3.46
 -3 11 -4 37.12 4.31
 -3 11 -4 39.95 7.74
 3 11 4 44.52 4.34
 3 11 4 50.31 3.08
 -3 11 -4 50.5 2.74
 -3 11 -5 124.8 5.39
 -3 11 -5 64.75 7.71
 3 11 5 99.94 4.97
 3 11 5 74.47 5.77
 -3 11 -5 119.63 4.89
 3 11 6 91.32 4.14
 -3 11 -6 96.36 4.43
 -3 11 -6 104.22 4.09
 -3 11 -6 62.98 5.37
 3 11 6 52 4.5
 4 0 -13 0.74 1.4
 4 0 -13 1.13 0.92
 4 0 -12 250.55 11.1
 4 0 -12 241.04 11.17
 4 0 -12 234.28 11.33
 4 0 -11 -0.49 1.66
 4 0 -11 -0.66 2.33
 4 0 -11 0.17 1.28
 4 0 -10 3.47 1.84
 4 0 -10 3.09 2.74
 4 0 -10 3.3 1.49
 4 0 -10 2.32 0.98
 4 0 -9 0.93 1.42
 4 0 -9 -0.33 1.84
 4 0 -9 0.74 2.64
 4 0 -9 4.41 6.65
 4 0 -9 -1.6 2.74
 4 0 -9 0.41 0.93
 -4 0 9 0.23 1.66
 4 0 -8 2067.65 80.89
 4 0 -8 2103.79 81.49
 -4 0 8 2106.26 84.09
 4 0 -8 2209.08 82.59
 4 0 -8 1970.78 80.85
 4 0 -7 1.03 1.12
 4 0 -7 0.46 2.69
 4 0 -7 -0.75 2.47
 4 0 -7 1.3 1.72
 4 0 -7 -0.21 1.73
 4 0 -7 -0.18 0.89
 -4 0 7 0.38 1.41
 4 0 -6 667.22 27.36
 4 0 -6 615.61 26.46
 4 0 -6 667.18 26.29
 4 0 -6 625.94 28.5
 4 0 -6 634.34 26.23
 -4 0 6 561 27.89
 4 0 -5 0.43 2.17
 -4 0 5 -0.14 2.72
 4 0 -5 0.37 1.5
 4 0 -4 5113.63 200.54
 4 0 -4 5136 200.79
 4 0 -3 1.33 1.87
 4 0 -3 0.93 1.63
 4 0 -2 1358.49 52.99
 4 0 -2 1340.14 52.85
 4 0 -2 1329.03 52.77
 -4 0 1 -0.72 1.79
 4 0 -1 0.46 0.98
 4 0 -1 0.25 0.86
 4 0 -1 0.08 0.86
 -4 0 0 618.11 25.74
 -4 0 0 678.02 26.38
 -4 0 -1 0.27 1.78
 -4 0 -1 -0.04 0.96
 4 0 1 0.48 0.69
 -4 0 -2 2455.3 94.59
 4 0 2 2363.58 93.78
 -4 0 -3 -0.33 1.26
 4 0 3 0.45 0.94
 -4 0 -3 0.4 1.68
 -4 0 -4 40.53 3.09
 4 0 4 37.1 2.9
 -4 0 -4 40.69 3.41
 -4 0 -5 0.85 1.7
 4 0 5 0.77 1.23
 -4 0 -6 380.04 15.81
 -4 0 -6 363.99 15.59
 -4 0 -6 389.4 15.5
 4 0 6 408.19 17.57
 -4 0 -6 369.6 15.6
 -4 0 -7 0.92 2.58
 -4 0 -7 0.24 2.03
 -4 0 -7 -0.36 1.18
 -4 0 -7 0.31 0.8
 -4 0 -7 -0.47 1.47
 -4 0 -7 0.39 1.09
 4 0 8 50.65 4.67
 -4 0 -8 46.8 3.01
 -4 0 -8 50.32 2.9
 -4 0 -8 55.15 6
 -4 0 -8 62.12 3.66
 -4 0 -8 55.12 3.28
 -4 0 -8 58.37 4.75
 -4 0 -8 64.5 4.9
 -4 0 -9 0.66 1.3
 -4 0 -9 0.42 3.38
 -4 0 -9 -0.59 2.75
 -4 0 -9 0.89 6.68
 -4 0 -9 0.14 2.96
 -4 0 -9 -0.05 0.93
 -4 0 -9 0.23 1.73
 -4 0 -9 -0.13 1.54
 -4 0 -10 974.62 44.9
 -4 0 -10 1102.24 38.55
 -4 0 -10 1196.1 53.79
 -4 0 -10 914.78 36.22
 -4 0 -10 920.95 36.13
 -4 0 -10 863.42 36.61
 -4 0 -10 923.12 37.33
 -4 0 -10 823.61 36.39
 -4 0 -11 1.89 1.54
 -4 0 -11 1.04 2.45
 -4 0 -11 0.76 1.25
 -4 0 -12 21.96 1.75
 -4 0 -12 31.56 3
 -4 0 -13 0.47 1.21
 -4 0 -13 -0.81 1.47
 4 -2 -13 17.98 1.75
 4 2 -13 14.14 1.49
 4 2 -13 13.87 1.87
 4 2 -12 22.14 2.15
 4 2 -12 19.39 1.93
 4 -2 -12 19.61 2.11
 4 2 -12 27.94 2.21
 4 -2 -12 24.85 1.76
 4 2 -12 29.74 3.24
 4 -2 -12 30.22 1.74
 4 -2 -12 31.38 2.86
 4 2 -11 34.98 2.74
 4 -2 -11 44.8 3.83
 4 -2 -11 41.58 3.82
 4 2 -11 43.03 4.07
 4 2 -11 39.77 2.84
 4 -2 -11 39.88 2.35
 4 2 -11 34.11 2.68
 4 2 -11 31.6 2.65
 4 -2 -11 36.22 2.89
 -4 2 10 5.15 2.07
 4 2 -10 2.9 1.58
 4 -2 -10 0.41 1.77
 4 2 -10 5.49 2.84
 4 -2 -10 4.26 2.92
 4 2 -10 0.86 6.22
 4 2 -10 5.05 1.63
 4 2 -10 2.19 1.67
 4 2 -10 1.44 1.46
 4 -2 -10 2.97 1.13
 4 -2 -9 11.22 1.56
 4 2 -9 12.41 2.03
 -4 2 9 13.73 1.74
 4 2 -9 8.25 3.02
 4 -2 -9 10.15 1.5
 4 2 -9 11.45 1.78
 -4 2 9 10.26 2.81
 4 -2 -9 9.21 3.15
 4 2 -9 10.29 1.82
 4 -2 -9 7.5 3.34
 4 2 -9 14.53 7.14
 4 2 -9 9.28 2.8
 4 2 -9 12.03 1.96
 4 -2 -9 12.08 2.29
 4 2 -8 30.02 4.28
 4 2 -8 28.92 2.38
 -4 2 8 29.42 3.93
 4 2 -8 30.78 2.72
 4 -2 -8 29.1 2.19
 4 -2 -8 34.58 4.55
 4 2 -8 28.54 2.3
 4 -2 -8 26.62 2.04
 4 2 -8 26.41 3.98
 4 2 -8 25.38 2.54
 4 -2 -8 22.25 2.73
 4 2 -8 28.54 3.42
 4 -2 -8 42.2 4.26
 4 2 -8 33.61 8.6
 4 -2 -7 146.88 9.28
 4 2 -7 141.33 6.66
 4 2 -7 139.35 7.44
 -4 2 7 150.29 9.17
 4 -2 -7 152 6.53
 4 2 -7 139.43 6.7
 4 2 -7 176.11 10.62
 4 2 -7 140.53 6.44
 4 2 -7 145.55 7.68
 4 2 -7 193.19 15.79
 4 -2 -7 133.56 8.92
 4 2 -7 132.62 9.38
 4 -2 -7 150.01 7.03
 4 2 -7 151.32 6.85
 4 2 -7 137.71 9.01
 4 2 -7 146.99 6.49
 4 2 -7 136.06 6.55
 4 -2 -7 126.31 6.15
 4 2 -6 5.71 2.73
 4 2 -6 5.27 2.04
 4 2 -6 5.67 5.02
 4 -2 -6 7.98 1.82
 4 2 -6 9.52 1.64
 4 2 -6 4.24 1.42
 4 2 -6 4.46 1.38
 4 2 -6 4.32 2.74
 4 -2 -6 3.8 1.02
 -4 2 6 3.95 1.88
 -4 2 6 4.4 1.81
 4 2 -6 3.53 2.53
 4 2 -6 3.95 1.2
 4 2 -6 4.49 1.17
 4 2 -6 9.3 4.78
 4 2 -6 5.69 1.65
 4 -2 -5 3.66 2.33
 4 2 -5 4.33 2.61
 4 2 -5 5.35 2.3
 4 2 -5 5.54 2.55
 4 2 -5 9.72 5.06
 4 2 -4 12.66 2.5
 4 2 -4 12.3 4.86
 4 2 -4 11.48 2.6
 4 -2 -4 9.02 2.28
 4 -2 -4 12.94 2.65
 4 2 -4 11.96 2.9
 4 2 -4 13.03 2.74
 4 2 -3 357.13 14.86
 4 2 -3 365.88 15.86
 4 -2 -3 342.93 15.53
 4 2 -3 363 15.57
 4 2 -3 329.67 15.32
 4 -2 -3 343.65 15.21
 4 2 -2 192.96 10.28
 4 -2 -2 166.3 7.79
 4 2 -2 149.44 10.22
 4 2 -2 172.93 7.97
 4 -2 -2 173.7 8.2
 4 2 -2 173.18 8.07
 4 2 -1 8.23 3.02
 -4 -2 1 4.83 0.89
 4 -2 -1 5.68 1.5
 4 2 -1 5.38 1.68
 4 -2 0 1081.97 39.82
 4 2 0 989.58 39.14
 -4 -2 0 966.87 39.26
 4 -2 1 550.43 23.29
 4 2 1 588.9 23.13
 -4 2 -1 551.37 23.01
 -4 -2 -1 545.55 22.76
 -4 2 -1 624.08 24.88
 -4 2 -2 575.67 25.03
 -4 2 -2 694.39 27.5
 4 2 2 659.55 25.07
 -4 -2 -2 611.09 24.78
 -4 2 -3 170.8 11.05
 4 2 3 169.28 8.77
 -4 -2 -3 193.85 8.98
 -4 -2 -4 251.02 11.9
 4 2 4 230.94 11.46
 -4 -2 -4 254.28 12.86
 -4 -2 -5 318.8 14.7
 -4 2 -5 306.6 16.78
 4 2 5 302.79 14.27
 4 -2 5 285.86 12.59
 -4 -2 -5 279.52 15.24
 -4 2 -6 328.44 14.21
 -4 2 -6 303.26 13.44
 4 2 6 274.69 15.47
 -4 -2 -6 317.13 16.09
 -4 2 -6 304.73 13.4
 4 2 6 353.57 13.62
 -4 2 -6 345.84 13.66
 -4 -2 -6 316.78 13.37
 -4 2 -6 329.69 14.63
 -4 2 -6 411.06 23.41
 -4 -2 -6 372.64 13.88
 -4 2 -7 44.66 4.18
 4 2 7 47.9 4.78
 -4 2 -7 43.66 2.86
 4 2 7 53.52 3.05
 -4 -2 -7 43.37 4.77
 -4 2 -7 40.39 6.66
 -4 2 -7 53.64 4.19
 -4 2 -7 45.88 9.16
 -4 -2 -7 53.18 3.37
 -4 2 -7 55.56 3.12
 -4 2 -7 52.93 3.16
 -4 2 -7 40.72 2.92
 -4 -2 -7 47.15 2.75
 -4 2 -8 14.98 1.86
 -4 -2 -8 17.71 2.31
 -4 2 -8 17.44 2.05
 4 2 8 13.76 3.05
 -4 -2 -8 14.9 3.33
 -4 -2 -8 14.55 1.56
 4 2 8 16.38 1.85
 -4 2 -8 13.49 1.81
 -4 2 -8 16.91 2.09
 -4 2 -8 22.07 3.17
 -4 -2 -8 20.5 3.86
 -4 2 -8 14.41 7.16
 4 2 9 58.33 5.82
 -4 2 -9 56.59 3.39
 -4 2 -9 50.88 3.32
 -4 -2 -9 52.76 3.78
 -4 -2 -9 63.48 6.56
 -4 2 -9 65.14 5.09
 -4 -2 -9 55.75 3.19
 4 2 9 47.69 3.3
 -4 2 -9 77.26 12.03
 -4 -2 -9 79.9 5.69
 -4 2 -9 51.62 3.65
 -4 2 -10 45.22 3.18
 -4 2 -10 49.26 3.2
 -4 -2 -10 63.67 4.98
 -4 -2 -10 67.87 5.13
 -4 2 -10 64.34 11.28
 -4 2 -10 47.57 3.55
 -4 2 -10 43.23 3.54
 -4 -2 -10 43.73 3.53
 -4 2 -10 62.97 5.06
 -4 -2 -10 63.97 6.84
 -4 2 -10 52.95 5.73
 -4 -2 -10 51.84 3.02
 4 2 10 56.22 5.49
 -4 -2 -11 19.69 2.86
 -4 -2 -11 22.12 3.07
 -4 2 -11 22.27 3.35
 -4 2 -11 9.91 2.08
 -4 2 -11 16.73 1.93
 -4 -2 -11 16.56 2.21
 -4 -2 -11 18.05 1.55
 -4 2 -11 17.47 1.89
 -4 2 -11 14.64 2.76
 -4 2 -12 0.37 1.28
 -4 2 -12 0.64 1.89
 -4 -2 -12 2.05 1.76
 -4 2 -12 0.31 2.13
 -4 2 -12 0.1 1.13
 -4 -2 -12 -1.46 2.33
 -4 2 -13 13.81 1.65
 -4 -2 -13 24.86 1.83
 -4 2 -13 27.03 2.15
 -4 -2 -13 9.87 1.4
 4 4 -12 157.69 6.86
 4 -4 -12 154.54 6.23
 4 -4 -12 147.3 5.41
 4 4 -12 142.03 5.85
 4 4 -11 132.92 5.97
 -4 4 11 101.62 5.38
 4 4 -11 145.84 7.41
 4 -4 -11 141.85 6.82
 4 -4 -11 147.92 6.75
 4 -4 -11 126.71 5.39
 4 4 -11 102.44 5.52
 4 4 -11 106.77 5.73
 4 -4 -11 98.76 5.6
 4 4 -10 6.71 1.73
 4 -4 -10 9.21 3.03
 4 4 -10 10.53 7.23
 4 4 -10 12.57 3.17
 -4 4 10 6.18 1.54
 4 4 -10 5.91 1.84
 4 4 -10 7.55 1.74
 4 -4 -10 4.63 1.81
 4 4 -10 6.09 1.81
 4 -4 -10 8.23 1.27
 4 4 -10 7.85 2.07
 -4 4 10 9.81 2.81
 4 4 -9 95.89 5.25
 4 4 -9 72.29 4.98
 -4 4 9 87.16 4.97
 4 4 -9 93.28 5.23
 4 -4 -9 101.87 4.89
 -4 4 9 112.91 8.36
 4 4 -9 94.34 5.15
 4 4 -9 116.13 14.7
 4 -4 -9 113.76 7.08
 4 4 -9 96.55 5.03
 4 4 -9 101.13 8.23
 4 -4 -9 116.86 8.87
 4 4 -9 107.62 6.95
 4 4 -9 102.28 5.01
 4 -4 -9 92.1 5.22
 4 4 -9 106.31 5.34
 4 4 -8 381.43 15.23
 4 4 -8 356.39 15.42
 4 4 -8 313.93 15.27
 4 -4 -8 376.16 15.21
 4 4 -8 353.28 15.38
 4 4 -8 328.28 16.06
 -4 4 8 376.42 19.3
 4 4 -8 354.35 15.29
 4 4 -8 390.47 27.22
 4 4 -8 366.31 15.21
 4 4 -8 388.33 15.41
 4 4 -8 403.29 19.88
 4 -4 -8 332.82 15.41
 4 4 -8 390.39 19.42
 4 4 -8 412.51 17.36
 4 -4 -8 398.9 19.76
 4 -4 -7 521.52 20.3
 4 4 -7 483.09 20.42
 4 4 -7 493.63 20.44
 4 4 -7 489.83 20.31
 4 4 -7 451.7 20.38
 4 4 -7 477.22 20.04
 4 4 -7 426.13 21.29
 -4 4 7 503.89 24.1
 4 4 -7 497.43 20.33
 4 4 -7 576.73 32.92
 4 4 -7 511.77 20.25
 4 4 -7 552.96 24.45
 4 4 -7 555.25 22.22
 4 -4 -7 479.19 20.48
 4 4 -7 633.85 25.4
 4 4 -7 509.62 20.22
 4 4 -7 482.61 20.24
 4 4 -6 23.51 2.3
 4 -4 -6 24.2 1.94
 4 4 -6 34.46 2.45
 4 4 -6 32.63 2.65
 4 4 -6 21.09 1.8
 4 4 -6 26.62 4.1
 4 4 -6 17.92 3.83
 -4 4 6 20.36 3.22
 4 4 -6 49.55 7.05
 4 4 -6 25.93 2.27
 4 4 -6 26.34 2.22
 4 4 -6 24.36 7.66
 4 4 -6 22.25 3.4
 -4 4 6 22.1 3.41
 4 4 -6 22.7 1.98
 4 4 -6 23.9 2.09
 4 -4 -6 40.65 2.63
 4 4 -6 16.22 3.43
 4 4 -5 68.23 3.6
 4 4 -5 66.24 3.62
 -4 4 5 76.68 3.78
 4 4 -5 74.32 3.89
 4 4 -5 72.73 4.05
 4 4 -5 71.64 9.61
 4 4 -5 95.15 7.78
 4 4 -5 58.58 5.78
 4 -4 -5 71.97 5.95
 -4 4 5 67.93 5.57
 4 4 -5 64.12 3.71
 -4 4 5 71.25 3.62
 4 4 -5 67.73 3.7
 4 4 -5 71.13 4.16
 4 -4 -5 82.85 3.97
 4 -4 -5 72.7 3.66
 4 4 -5 74.28 4.03
 4 4 -5 73.39 3.6
 4 4 -5 71.03 5.86
 4 4 -5 65.88 4.84
 4 4 -4 854.4 33.5
 4 4 -4 897.39 33.62
 4 4 -4 833.84 33.37
 4 4 -4 886.54 33.78
 -4 4 4 809.72 35.85
 4 4 -4 822.87 33.64
 4 4 -4 800.48 33.4
 4 -4 -4 838.23 34.5
 4 4 -4 819.49 35.04
 4 4 -4 889.78 34.49
 4 -4 -4 842.79 33.39
 -4 4 4 833.79 33.37
 4 4 -4 805.85 33.35
 -4 4 4 875.03 33.49
 4 4 -3 476.29 21.52
 -4 4 3 477.7 21.49
 4 -4 -3 466.25 21.25
 4 4 -3 484.12 21.2
 4 4 -3 474.28 20.22
 4 -4 -3 464.44 19.67
 4 4 -3 462.39 24.07
 4 4 -3 531.27 25.65
 -4 4 3 489.35 21.2
 4 -4 -2 638.59 25.26
 4 4 -2 646.91 25.22
 -4 4 2 620.13 25.34
 4 -4 -2 537.04 22.96
 4 4 -2 562.05 23.51
 4 4 -2 628.81 26.47
 -4 4 2 589.19 24.6
 4 4 -2 595.44 24.72
 4 4 -1 55 4.89
 4 -4 -1 54.03 4.36
 -4 -4 1 48.19 3.31
 -4 4 1 53.41 4.21
 -4 4 1 44.93 3.37
 4 -4 0 556.59 22.97
 -4 -4 0 553.68 22.03
 4 4 0 524.41 22.78
 -4 4 0 487.75 21.54
 -4 4 0 537.51 21.67
 -4 -4 -1 1196.51 44.42
 -4 4 -1 1030.23 43.88
 4 -4 1 1071.79 43.71
 4 4 1 1114.69 44.55
 -4 4 -1 1113.43 44.13
 -4 -4 -2 1107.13 42.06
 -4 4 -2 1000.6 41.72
 4 -4 2 975.63 42.08
 4 4 2 1095.35 42.31
 -4 4 -2 959.42 42.43
 -4 4 -3 92.71 9.61
 4 4 3 100.06 6.36
 -4 -4 -3 103.33 6.41
 -4 4 -4 79.52 4.49
 -4 4 -4 77.51 3.77
 -4 -4 -4 70.67 5.24
 -4 4 -4 70.27 4.95
 -4 -4 -4 69.11 3.59
 -4 4 -4 71.07 3.74
 4 4 4 94.91 4.03
 -4 4 -4 87.71 3.98
 4 4 5 707.36 27.09
 -4 4 -5 678.16 27.04
 4 4 5 684.05 30.05
 -4 4 -5 684.22 36.59
 4 4 5 652.62 26.76
 -4 4 -5 684.51 27.53
 -4 4 -5 655.74 26.84
 -4 -4 -5 693.2 27.13
 -4 -4 -5 674.95 26.8
 -4 4 -5 640.81 26.76
 -4 -4 -5 727.36 30.43
 -4 4 -5 726.57 28.49
 -4 4 -5 628.48 26.79
 4 4 6 444.67 17.05
 -4 4 -6 406.2 16.9
 -4 4 -6 408.61 16.96
 -4 4 -6 484.89 20.84
 -4 4 -6 390.69 16.63
 4 4 6 417.8 20.26
 -4 4 -6 414.87 17.51
 -4 4 -6 468.39 28.31
 -4 4 -6 381.03 16.69
 -4 4 -6 385.03 16.68
 -4 4 -6 372.64 16.66
 -4 -4 -6 403.68 16.67
 -4 -4 -6 468.38 17.13
 -4 4 -6 433.81 18.57
 -4 -4 -6 446.32 20.61
 -4 4 -7 142.16 6.83
 -4 4 -7 134.67 6.66
 -4 4 -7 147.14 7.09
 -4 4 -7 128.88 6.25
 4 4 7 140.8 6.41
 4 4 7 142.18 9.78
 -4 4 -7 138.12 7.43
 -4 4 -7 126.36 6.53
 -4 -4 -7 149.94 6.49
 -4 4 -7 135.69 6.52
 4 4 7 146.73 6.8
 -4 4 -7 157.72 8.59
 -4 -4 -7 135.81 9.63
 -4 4 -7 130.23 15.02
 -4 -4 -7 149.21 6.9
 -4 4 -7 145.71 10.05
 -4 4 -8 10.7 7.13
 -4 4 -8 8.04 3.4
 -4 -4 -8 5.95 1.98
 -4 4 -8 5.69 3.4
 4 4 8 8.72 1.89
 -4 4 -8 6.23 1.76
 -4 4 -8 6.7 4.9
 -4 -4 -8 7.44 1.37
 -4 -4 -8 6.2 2.78
 4 4 8 3.84 2.68
 -4 4 -8 7.87 2.47
 -4 4 -8 6.05 1.88
 -4 4 -8 6.31 2.01
 -4 4 -8 9.32 2.85
 -4 4 -9 76.04 4.34
 4 4 9 79.88 7.3
 -4 4 -9 73.59 5.19
 -4 4 -9 72.93 4.8
 -4 4 -9 70.84 4.67
 -4 4 -9 70.11 4.22
 -4 4 -9 77.67 4.32
 -4 -4 -9 71.61 4.51
 -4 -4 -9 94.37 7.7
 -4 4 -9 83.15 6.35
 -4 -4 -9 93.66 6.24
 -4 4 -9 75.54 12.98
 -4 4 -9 81.77 7.3
 -4 -4 -9 86.2 4.16
 4 4 9 72.27 4.38
 -4 4 -10 190.98 8.72
 -4 4 -10 197.92 8.68
 -4 -4 -10 170.7 8.84
 4 4 10 176.73 8.68
 -4 4 -10 175.19 8.95
 -4 -4 -10 211.38 8.58
 -4 4 -10 178.42 18.71
 -4 -4 -10 243.46 10.4
 -4 4 -10 187.9 12.12
 -4 4 -10 181.64 9.44
 -4 -4 -10 210.67 12.8
 -4 4 -10 240.76 11.03
 -4 4 -11 45.23 2.86
 -4 -4 -11 55.94 3.86
 -4 -4 -11 50.62 3.68
 -4 -4 -11 50.99 2.64
 -4 4 -11 30.18 2.92
 -4 4 -11 40.5 3.6
 4 4 11 39.75 2.86
 -4 4 -11 51.99 4.48
 -4 4 -11 41.15 3.03
 -4 4 -12 16.54 2.19
 -4 4 -12 13.88 2.02
 -4 4 -12 19.94 2.65
 -4 -4 -12 18.18 1.88
 -4 -4 -12 13.3 2.08
 4 -6 -11 53.7 3.3
 4 -6 -11 44.37 3.3
 -4 6 11 43.76 2.69
 4 -6 -11 55.82 2.51
 4 6 -11 50.85 3.57
 4 6 -10 -0.22 1.77
 4 -6 -10 0.49 2.13
 -4 6 10 2.67 1.42
 4 -6 -10 -0.25 0.87
 4 6 -10 0.99 2.38
 4 6 -10 0.52 1.66
 4 6 -9 184.51 8.13
 4 6 -9 181.48 9.72
 4 6 -9 161.56 7.79
 4 6 -9 130.58 7.47
 4 6 -9 147.25 7.36
 4 6 -9 170.13 7.33
 4 -6 -9 167.2 7.6
 -4 6 9 169.01 7.66
 4 6 -9 150.06 7.48
 4 -6 -9 172.02 7.31
 4 6 -9 178.69 7.87
 -4 6 9 166 7.3
 -4 6 8 24.04 2.49
 4 6 -8 22.38 2.55
 4 6 -8 23.89 2.42
 4 6 -8 19.07 2.73
 4 6 -8 28.54 2.15
 4 6 -8 22.93 2.42
 4 -6 -8 26.49 1.99
 4 6 -8 20.42 3.66
 -4 6 8 28.35 4.25
 4 6 -8 23.71 2.83
 4 -6 -8 24.53 2.37
 4 6 -8 26.38 4.64
 4 6 -8 31.2 3.12
 4 -6 -8 26.81 4.67
 4 6 -8 25.09 6.71
 4 6 -8 28.1 2.3
 4 6 -8 30.95 4.65
 4 6 -7 452.53 19.77
 4 -6 -7 480.11 19.5
 4 6 -7 484.84 19.83
 4 6 -7 464.72 19.95
 4 6 -7 497.13 19.59
 4 6 -7 397.03 20.92
 -4 6 7 510.41 24.1
 4 -6 -7 469.24 19.68
 4 6 -7 489.25 20.01
 4 6 -7 487.86 19.72
 4 6 -7 503.68 20.08
 4 6 -7 491.26 24.59
 4 6 -7 447.65 19.54
 4 6 -7 475.45 19.51
 4 6 -7 476.59 24
 4 6 -7 531.36 22.32
 -4 6 6 41.6 2.98
 4 -6 -6 36.83 2.47
 4 6 -6 31.88 2.92
 4 6 -6 45.77 2.95
 4 6 -6 40.95 3.31
 4 6 -6 40.03 2.65
 4 -6 -6 48.94 2.89
 4 6 -6 35.58 5.19
 4 6 -6 32.29 5.25
 4 6 -6 36.78 2.57
 4 6 -6 34.67 2.65
 4 6 -6 34.47 3.23
 4 6 -6 39.36 2.93
 4 6 -6 41.4 3.43
 4 6 -6 35.75 5.01
 -4 6 6 37.64 4.64
 4 6 -6 39.25 7.74
 4 6 -6 37.79 5.31
 -4 6 5 33.27 2.72
 4 -6 -5 30.03 2.12
 4 6 -5 32.34 2.39
 4 6 -5 33.86 2.84
 4 6 -5 31.18 2.95
 -4 6 5 27 3.89
 4 6 -5 27.2 2.68
 4 6 -5 30.52 2.25
 4 6 -5 28.94 4.8
 4 -6 -5 33.75 4.86
 4 6 -5 42.55 6.78
 4 6 -5 32.3 2.92
 4 6 -5 31.5 2.55
 4 6 -5 24.74 4.33
 4 6 -5 28.26 2.28
 4 6 -5 33.87 3.22
 4 6 -5 35.51 3.03
 4 6 -5 30.77 4.6
 4 6 -4 110.31 5.5
 4 6 -4 112.39 5.6
 -4 6 4 102.44 7.41
 -4 6 4 111.22 5.4
 4 6 -4 116.43 5.25
 4 6 -4 96.33 5.65
 4 6 -4 112.96 5.12
 4 6 -4 109.69 5.61
 4 -6 -4 111.44 8.08
 4 6 -4 116.95 8.4
 4 6 -4 115.86 7.99
 -4 6 4 103.79 5.27
 4 6 -4 111.17 5.58
 4 -6 -4 108.77 5.03
 4 6 -4 126.38 8.36
 4 6 -4 86.62 5
 -4 6 4 115.06 5.63
 4 6 -4 114.07 5.78
 4 6 -3 943.24 37.12
 4 6 -3 961.81 37.19
 -4 6 3 882.16 39.4
 4 6 -3 940.03 36.93
 4 6 -3 909.37 37.18
 4 6 -3 887.04 40.06
 4 -6 -3 929.77 40.2
 4 6 -3 965.93 36.92
 -4 6 3 973.7 37.41
 4 6 -3 883.75 37.15
 -4 6 3 931.74 36.97
 4 -6 -3 864.89 36.67
 -4 6 3 946.1 37.08
 4 6 -3 866.66 43.58
 4 6 -2 57.31 3.15
 4 -6 -2 49.47 5.21
 4 6 -2 61.41 3.81
 -4 6 2 70.8 3.55
 -4 6 2 56.15 3.23
 4 6 -2 72.7 5.08
 4 6 -2 50.1 3.07
 4 6 -2 52.3 6.93
 -4 6 2 69.54 3.84
 4 6 -2 59.72 3.58
 4 6 -2 68.01 3.73
 -4 6 1 9.4 1.59
 4 6 -1 8.17 1.73
 -4 6 1 7.06 1.69
 4 -6 -1 8.07 2.77
 -4 -6 1 9.16 2.17
 4 6 -1 9.08 2.02
 4 6 -1 8.28 1.47
 4 6 -1 8.1 1.13
 4 6 -1 7.65 1.18
 4 6 -1 6.29 3.71
 -4 6 1 8.37 1.36
 4 6 -1 3.73 1.67
 -4 -6 0 150.24 9.17
 -4 6 0 212.33 8.41
 4 6 0 180.15 7.93
 4 6 0 154.19 7.67
 -4 6 0 211.56 8.14
 4 6 0 142.43 10.26
 -4 6 0 211.51 8.47
 4 6 0 214.09 8.47
 4 6 0 176.76 7.91
 4 6 0 187.25 7.92
 -4 6 0 175.96 7.85
 -4 6 -1 1455.41 61.38
 -4 -6 -1 1443.97 62.58
 4 6 1 1566.21 60.86
 4 6 1 1629.89 61.17
 -4 6 -1 1569.8 61.13
 -4 6 -1 1689.8 61.06
 -4 6 -1 1495.32 60.73
 4 6 1 1451.74 60.67
 -4 6 -1 1515.98 60.64
 4 6 1 1588.24 60.79
 4 6 1 1454.37 63.77
 -4 6 -1 1628.87 60.84
 4 6 1 1538.56 60.73
 -4 6 -2 76.3 4.99
 4 -6 2 82.56 6.63
 -4 6 -2 92.6 4.59
 -4 6 -2 77.3 3.96
 -4 6 -2 81.25 4.29
 -4 6 -2 79.33 6.32
 4 6 2 88.81 4.29
 4 6 2 87.47 4.13
 -4 6 -2 83.97 4.43
 4 6 2 89.08 4.55
 4 6 3 189.34 11.44
 4 6 3 220.47 9.34
 4 6 3 211.17 9.05
 4 -6 3 230.03 12.64
 -4 -6 -3 216.73 11.81
 -4 6 -3 215.65 10.08
 -4 6 -3 198 8.97
 -4 6 -3 215.82 11.52
 -4 6 -3 235.24 11.76
 -4 -6 -3 200.13 8.78
 -4 6 -3 219.25 9.35
 -4 6 -3 247.25 9.65
 4 6 3 218.67 9.43
 -4 6 -3 204.56 9.33
 -4 6 -4 89.72 4.66
 -4 6 -4 84.55 4.34
 4 6 4 82.14 4.23
 4 6 4 73.46 3.77
 -4 6 -4 70.04 3.89
 -4 6 -4 70.42 4.39
 4 6 4 60.17 5.88
 -4 6 -4 101.26 7.75
 4 6 4 88.24 4.24
 -4 -6 -4 64.96 3.61
 4 6 4 86.28 4.32
 -4 6 -4 72.25 6.1
 -4 -6 -4 64.77 5.75
 -4 6 -4 79.22 5.09
 -4 6 -5 472.93 17.84
 4 6 5 442.45 17.56
 -4 6 -5 420.1 17.22
 4 6 5 435.75 21.24
 -4 6 -5 416.84 18.25
 4 6 5 399.2 17.19
 -4 6 -5 472.39 21.6
 -4 6 -5 392.4 17.11
 -4 6 -5 410.53 20.57
 -4 6 -5 389.41 19.31
 -4 -6 -5 427.94 21.2
 -4 6 -5 415.49 17.42
 -4 -6 -5 406.93 16.97
 -4 6 -5 403.93 17.38
 -4 6 -6 70.51 4.54
 -4 6 -6 68.1 3.7
 4 6 6 72.58 4.19
 4 6 6 66.19 3.91
 4 6 6 79.48 6.96
 -4 6 -6 78.64 5.44
 4 6 6 56.13 3.71
 -4 6 -6 70.49 3.89
 -4 6 -6 71.44 6.74
 -4 -6 -6 73.32 6.96
 -4 6 -6 68.96 6.39
 -4 6 -6 64.53 4.08
 -4 -6 -6 67.95 3.57
 -4 6 -6 62.77 4.31
 -4 6 -7 166.65 7.78
 -4 6 -7 147.01 6.86
 4 6 7 146.02 7.3
 4 6 7 145.37 7.03
 4 6 7 150.3 10.76
 -4 -6 -7 158.66 6.86
 -4 6 -7 145.8 8.28
 -4 6 -7 149.94 7.07
 -4 6 -7 139.46 7.34
 -4 -6 -7 166.38 10.86
 -4 6 -7 156.61 9.7
 -4 6 -7 142.82 7.23
 -4 6 -7 125.76 10.53
 -4 6 -7 155.33 10.56
 -4 6 -8 6.72 1.31
 -4 6 -8 4.94 3.96
 4 6 8 15.99 2.15
 -4 6 -8 9.87 2.01
 -4 6 -8 9.21 2.67
 4 6 8 11.23 3.22
 -4 -6 -8 10.37 3.27
 -4 6 -8 18.13 5.15
 -4 6 -8 12.76 2.67
 -4 6 -8 14.02 2.17
 -4 -6 -8 11.41 1.41
 -4 6 -8 11.43 3.39
 -4 6 -8 9.03 3.48
 -4 6 -9 143.32 6.53
 -4 6 -9 129.28 6.8
 4 6 9 135.23 6.65
 -4 -6 -9 142.5 6.26
 -4 6 -9 137.73 6.52
 -4 6 -9 123.26 7.38
 -4 6 -9 137.24 6.97
 4 6 10 75.38 4.12
 -4 6 -10 67.94 4.36
 -4 6 -10 63.69 3.82
 -4 6 -10 83.94 4.18
 -4 -6 -10 85.31 3.82
 -4 6 -10 73.38 4.62
 -4 -6 -10 85.88 5.12
 -4 6 -10 62.17 4.75
 -4 -6 -11 230.95 8.14
 -4 -6 -11 204.11 8.02
 -4 6 -11 129.58 7.38
 4 6 11 176.78 7.56
 -4 6 -11 145.42 7.81
 -4 8 10 6.1 1.32
 4 -8 -10 5.35 1.48
 4 8 -9 46.84 2.65
 4 8 -9 36.94 2.7
 4 8 -9 30.6 5.51
 4 -8 -9 51.66 2.46
 -4 8 9 44.5 2.71
 -4 8 9 46.64 2.85
 -4 8 8 -0.12 1.39
 4 8 -8 0.7 2.06
 4 8 -8 1.44 1.49
 4 8 -8 -0.38 1.05
 4 -8 -8 0.63 0.79
 4 8 -8 3 2.3
 -4 8 8 1.51 1.39
 4 8 -8 0.88 2.38
 4 8 -7 94.78 5.66
 4 8 -7 102.17 5.39
 4 -8 -7 114.07 4.88
 4 8 -7 108.35 5.11
 4 8 -7 102 5.94
 -4 8 7 103.42 5.25
 -4 8 7 101.85 5.33
 -4 8 6 22.99 3.91
 4 8 -6 11.81 7.26
 -4 8 5 7.23 1.95
 -4 8 5 6.67 2.49
 4 8 -5 7.8 2.04
 4 8 -5 9.05 2.71
 4 8 -5 3.86 6.61
 4 8 -5 5.57 2.99
 -4 8 5 7.67 1.85
 4 8 -5 7.95 1.51
 4 -8 -4 0.9 3.09
 4 8 -4 -4.37 5.87
 4 8 -4 1.42 2.54
 4 8 -4 2.16 1.85
 4 8 -4 1.06 1.84
 4 8 -4 2.37 1.37
 -4 8 4 1.33 1.51
 4 8 -4 1.57 1.17
 -4 8 4 1.27 1.05
 4 8 -4 1.09 2.32
 -4 8 4 0.76 1.77
 4 -8 -3 585.13 28.32
 4 8 -3 666.88 27.96
 -4 8 3 602.12 25.01
 4 8 -3 604.43 24.67
 -4 8 3 596.97 24.55
 -4 8 3 580.28 24.6
 4 8 -3 656.13 24.57
 4 8 -3 577.74 25.17
 4 8 -3 538.46 24.73
 4 8 -3 650.52 24.59
 -4 8 3 575.78 24.28
 4 8 -3 734.4 36.45
 4 -8 -2 3.82 3.06
 4 8 -2 7.34 4.01
 4 8 -2 5.2 1.33
 4 8 -2 4.55 1.76
 4 8 -2 5.39 2.22
 -4 8 2 6.15 2.09
 4 8 -2 6.11 1.38
 4 8 -2 4.64 1.71
 -4 8 2 5.85 1.73
 4 8 -2 13.43 7.36
 4 8 -1 -1.36 1.75
 4 8 -1 2.83 1.12
 -4 8 1 1.04 0.94
 4 8 -1 3.85 3.63
 4 -8 -1 -0.26 2.76
 -4 8 1 1.12 1.87
 4 8 -1 1.65 1.57
 4 8 -1 2.36 1.83
 4 8 -1 1.84 1.21
 -4 8 1 1.12 1.55
 -4 8 1 0.75 4.88
 4 8 -1 4.82 5.72
 4 8 0 1 0.95
 -4 8 0 0.78 1.06
 4 8 0 0.39 1.18
 4 -8 0 3.41 3.02
 4 8 0 -0.17 1.94
 -4 8 0 0.68 1.87
 4 8 0 1.36 1.59
 -4 8 0 2.59 1.54
 -4 8 0 -3.69 5.84
 4 8 0 4.57 5.07
 4 8 0 0.89 1.84
 4 8 1 75.05 4.35
 -4 8 -1 66.43 4.35
 4 8 1 64.32 4.44
 4 8 1 74.62 7.95
 4 8 1 70.46 4.16
 4 -8 1 57.89 6.21
 4 8 1 74.3 3.97
 -4 8 -1 75.52 3.9
 -4 8 -1 73.85 7.19
 4 8 2 26.08 2.78
 -4 8 -2 21.99 5.56
 4 8 2 28.45 2.21
 4 -8 2 26.74 4.33
 -4 8 -2 26.92 2.8
 4 8 2 22.76 2.81
 4 8 2 40.81 6.32
 -4 8 -2 26.3 2.52
 -4 8 -2 33.61 2.34
 4 8 2 30.13 2.68
 -4 8 -2 31.38 3.6
 4 8 3 26.07 2.62
 -4 8 -3 31.43 2.31
 4 8 3 26.64 2.12
 -4 8 -3 30.55 3.47
 -4 8 -3 27.19 4.99
 -4 -8 -3 23.55 3.94
 4 -8 3 26.88 4.5
 -4 8 -3 28.59 2.8
 4 8 3 22.04 2.67
 -4 8 -3 25.54 2.52
 4 8 3 24.39 2.39
 4 8 3 25.99 2.69
 -4 8 -3 13.18 6.12
 4 8 3 23.68 5.35
 -4 8 -4 2 1.87
 -4 8 -4 -0.47 2.58
 -4 8 -4 3.97 6.23
 4 8 4 1.38 1.89
 4 8 4 0.62 1.1
 -4 8 -4 3.21 4.15
 -4 8 -4 0.95 1.23
 -4 -8 -4 1.16 2.52
 -4 -8 -4 0.85 2.25
 4 8 4 -0.69 4.11
 4 8 4 -0.35 1.89
 4 8 4 1.59 1.62
 4 8 4 1.38 1.74
 4 8 5 17.34 2.33
 -4 8 -5 19.02 1.87
 -4 8 -5 15.61 4.56
 4 8 5 17.42 2.3
 4 8 5 15.49 2.23
 -4 -8 -5 14.64 3.43
 -4 8 -5 21.86 3.2
 4 8 5 20.4 5.52
 -4 8 -5 16.51 1.66
 -4 8 -5 14.95 2.38
 -4 8 -5 22.85 7.52
 -4 -8 -6 0.29 2.06
 4 8 6 0.33 4.21
 -4 8 -6 6.43 6.59
 4 8 7 66.13 4.01
 -4 8 -7 80.27 3.78
 4 8 7 56.67 3.78
 -4 8 -7 55.33 5.45
 -4 8 -7 71.54 4.71
 4 8 7 63.73 3.96
 4 8 8 2.86 1.69
 -4 8 -8 2.49 4.04
 -4 8 -8 -0.83 3.33
 -4 8 -8 1.89 2.26
 4 8 8 5.71 1.67
 -4 8 -8 3.88 1.18
 -4 8 -9 15.42 1.45
 -4 8 -9 10.06 3.03
 4 8 9 15.02 1.91
 -4 -8 -9 15.57 2.53
 4 8 9 12.23 1.73
 -4 8 -9 13.7 1.73
 -4 8 -9 11.08 2.33
 -4 -8 -10 5.69 1.4
 4 8 10 5.23 1.37
 -4 8 -10 5.38 1.18
 4 -10 -8 22.44 2.21
 4 10 -8 36.64 1.95
 -4 10 7 211.67 8.17
 4 10 -7 182.21 8.12
 4 10 -7 221.42 7.99
 -4 10 7 212.92 8.12
 4 10 -7 166.5 10.56
 -4 10 6 0.97 1.53
 4 10 -6 -0.08 1
 4 10 -6 4.22 5.55
 -4 10 6 0.67 1.4
 4 10 -6 0.95 1.59
 -4 10 6 1.27 1.62
 4 10 -6 2.01 2.97
 -4 10 5 53.04 3.23
 4 10 -5 55.51 3.49
 4 10 -5 37.48 7.67
 -4 10 5 47.7 3.25
 -4 10 5 56.68 3.4
 4 10 -5 53.05 5.72
 -4 10 5 42.69 3.15
 4 10 -5 62.06 3.1
 4 10 -4 37.77 3.02
 -4 10 4 37.87 2.87
 4 10 -4 33.06 7.32
 -4 10 4 32.12 2.89
 -4 10 4 42.1 2.98
 4 10 -4 40.65 2.57
 -4 10 4 42.01 2.51
 4 10 -4 41.22 2.57
 4 10 -3 367.47 15.68
 -4 10 3 369.02 15.59
 -4 10 3 325.01 15.71
 -4 10 3 376.55 15.6
 -4 10 3 368.85 15.31
 4 10 -3 373.98 15.45
 4 10 -3 392.6 15.36
 4 10 -2 53.45 3.75
 4 10 -2 50.59 3.45
 -4 10 2 50.43 3.87
 4 10 -2 63.77 3.31
 4 10 -2 61.87 3.5
 -4 10 2 57.54 3.31
 -4 10 2 61.9 3.67
 -4 10 1 -2.65 4.85
 4 10 -1 -0.19 4.18
 4 10 -1 -0.19 1.02
 4 10 -1 3.24 1.87
 -4 10 1 -1.41 1.76
 -4 10 0 90.86 8.83
 4 10 0 108.08 7.71
 -4 10 0 99.73 4.77
 -4 10 -1 907.1 38.81
 -4 -10 -1 842.12 38.74
 -4 10 -1 817.14 34.33
 -4 10 -2 205.72 9.01
 -4 10 -2 213.09 9.23
 4 10 2 213.52 9.21
 -4 10 -2 223.48 9.51
 -4 10 -2 193.18 9.16
 4 10 2 195.61 9.36
 4 10 2 204.77 9.46
 -4 10 -3 29.14 2.16
 4 10 3 24.67 2.81
 -4 10 -3 28.86 2.19
 4 10 3 26.8 2.67
 -4 10 -3 27.88 2.62
 -4 10 -4 17.47 2.3
 -4 10 -4 22.05 1.79
 4 10 4 17.49 2.45
 -4 10 -4 15.85 1.66
 4 10 4 15.21 2.21
 4 10 5 607.13 23.62
 -4 10 -5 613.13 23.35
 -4 10 -5 627.5 23.7
 4 10 5 579.85 23.55
 -4 10 -5 550.23 23.19
 4 10 5 530.48 23.4
 -4 10 -5 467.37 27.2
 4 10 6 104.21 5.29
 -4 10 -6 118.65 5.22
 4 10 6 116.31 5.51
 -4 10 -6 113.81 5.53
 4 10 7 96.29 4.88
 -4 10 -7 98.02 4.88
 4 10 7 95.91 4.67
 -4 10 -8 3.84 1.24
 -4 10 -8 2.67 0.86
 -4 -10 -8 1.68 1.16
 4 12 -4 2.88 2.79
 -4 12 4 0.27 2.52
 4 12 -3 2 2.31
 -4 12 3 0.12 3.32
 4 12 -3 4.24 3.5
 -4 12 3 1.38 1.37
 -4 12 2 5.08 3.74
 4 12 -2 2.53 3.99
 -4 12 2 6.8 1.58
 4 12 -1 -1.51 3.86
 -4 12 1 0.15 4.2
 4 12 -1 2.43 1.3
 -4 12 1 2.93 1.48
 4 12 0 -0.89 3.53
 -4 12 0 1.3 4.58
 -4 12 0 0.98 1.37
 4 12 0 -0.76 1.31
 -4 12 0 -0.42 0.94
 4 12 1 1.56 3.32
 -4 12 -1 2.66 4.8
 -4 12 -1 -0.29 1.27
 4 12 1 0.04 1.39
 -4 12 -1 -0.08 0.91
 4 12 2 0.1 2.77
 -4 12 -2 0.79 4.53
 4 12 2 0.9 1.32
 -4 12 -2 0.69 0.9
 4 12 3 0.87 1.26
 -4 12 -3 2.09 3.77
 4 12 3 0.08 2.32
 5 -1 -13 111.07 4.57
 5 1 -13 106.53 4.65
 5 -1 -13 73.93 3.7
 5 1 -13 80.68 3.92
 5 -1 -12 0.45 1.86
 5 1 -12 0.78 2.04
 5 1 -12 1.35 1.32
 5 -1 -12 0.12 1.14
 5 1 -12 1.19 1.31
 5 1 -12 -0.41 1.15
 5 -1 -12 -0.06 1.39
 5 1 -12 0.84 1.32
 5 -1 -12 0.27 0.76
 5 -1 -11 245.5 10.03
 5 -1 -11 219.31 10.11
 5 1 -11 229.79 10.34
 5 1 -11 317.54 12.21
 5 1 -11 229.07 10.16
 5 -1 -11 299.97 11.9
 5 -1 -11 218.8 10.5
 5 1 -11 216.09 10.36
 5 1 -10 1.06 1.41
 5 -1 -10 0.8 1.31
 -5 1 10 0.25 1.6
 5 -1 -10 1.12 1.01
 5 -1 -10 0.14 2.31
 5 1 -10 3.01 2.5
 5 1 -10 -1.65 6.59
 5 -1 -10 1.69 5.62
 5 -1 -10 1.39 2.61
 5 -1 -10 1.34 1.85
 5 1 -10 2.01 1.71
 5 1 -10 1.17 1.51
 5 1 -9 132.32 6.14
 5 -1 -9 123.17 5.98
 5 1 -9 147.9 7.69
 5 -1 -9 146.47 7.78
 5 1 -9 162.79 15.76
 5 -1 -9 129.87 6.05
 -5 1 9 131.08 8.87
 5 1 -9 113.66 6.48
 5 -1 -9 119.64 6.66
 5 1 -8 0.62 1.84
 5 -1 -8 1.47 1.93
 5 -1 -8 2.28 1.1
 5 1 -8 1.57 2.37
 5 1 -8 0.41 1.38
 5 1 -8 -1.69 2.23
 5 1 -8 1.98 2.45
 5 1 -8 2.88 5.21
 5 -1 -8 -0.12 2.74
 5 1 -8 1.69 2.01
 5 1 -8 2.13 1.37
 5 -1 -8 1.43 1.25
 5 -1 -8 4 3.22
 5 1 -8 0.55 3.05
 5 -1 -8 -0.29 2.4
 -5 1 8 1.24 1.74
 -5 -1 8 0.39 1.41
 5 -1 -7 901.19 32.19
 5 1 -7 869.89 32.05
 5 1 -7 767.8 31.34
 5 -1 -7 785.54 34.76
 5 1 -7 791.51 32.31
 5 1 -7 788.2 32.58
 5 1 -7 746.02 32.36
 5 -1 -7 815.62 32.79
 5 1 -7 913.08 42.38
 -5 1 7 786.1 34.43
 5 -1 -7 817.16 34.89
 5 1 -7 784.97 34.81
 5 1 -7 804.52 34.23
 5 1 -7 776.99 31.47
 5 -1 -7 742 31.31
 5 1 -7 762.11 31.76
 5 1 -7 778.73 31.36
 5 -1 -7 805.56 31.54
 5 1 -6 50.34 3.16
 5 -1 -6 52.76 3.21
 5 1 -6 44.32 3.87
 5 1 -6 47.71 4.73
 5 1 -6 52.4 3.66
 5 1 -6 55.2 3.75
 5 1 -6 46.45 2.94
 5 -1 -6 52.12 2.71
 5 -1 -6 46.99 4.38
 5 -1 -6 45.35 2.54
 5 1 -6 42.62 2.63
 5 1 -6 42.55 2.71
 5 -1 -5 140.31 8.17
 -5 1 5 142.08 8.21
 5 1 -5 148.41 8.34
 5 1 -5 140.13 7.88
 5 1 -5 157.83 7.96
 5 1 -5 147.92 8.4
 -5 1 4 248.39 12.03
 5 1 -4 256.02 11.86
 5 -1 -4 248.96 11.77
 5 1 -4 247.1 11.51
 5 1 -4 248.89 11.19
 5 1 -4 245.24 11.93
 5 -1 -3 2717.18 108.14
 5 1 -3 2841.02 108.24
 -5 1 3 2910.55 108.77
 5 1 -3 2780.1 108.31
 5 -1 -3 2959.71 108.25
 5 -1 -3 2632.45 107.51
 5 1 -3 2782.22 107.96
 5 -1 -3 2756.93 107.23
 5 1 -3 2589.3 107.4
 5 1 -2 51.15 4.69
 5 -1 -2 50.59 3.28
 5 -1 -2 44.68 2.57
 -5 1 2 42.39 3.89
 5 -1 -2 44.94 3.29
 5 1 -2 45.42 3.28
 5 1 -2 40.71 2.99
 5 -1 -2 47.01 2.28
 5 -1 -1 1.41 1.5
 5 1 -1 3.43 1.68
 5 -1 -1 2.27 1.56
 5 1 -1 1.93 1.9
 -5 1 0 15.86 2.02
 5 1 0 14.12 2.35
 -5 -1 0 12.5 1.49
 5 -1 0 11.26 2.42
 5 1 0 15.62 2.22
 -5 -1 0 12.68 1.12
 -5 -1 -1 668.95 27.5
 -5 1 -1 724.53 28.38
 5 1 2 14.67 1.8
 -5 -1 -2 18.31 2.77
 -5 -1 -2 16.69 1.87
 -5 1 -2 16.35 2.63
 -5 1 -2 19.44 3.66
 5 -1 3 33.78 2.23
 5 1 3 29.05 2.55
 -5 -1 -3 32.92 4.48
 -5 1 -3 31.26 3.37
 -5 -1 -3 31.73 2.73
 5 -1 4 36.18 2.52
 5 1 4 28.63 2.8
 -5 -1 -4 27.28 3.87
 -5 1 -4 34.35 3.56
 -5 -1 -4 33.38 3.09
 5 -1 5 1270.46 49.87
 5 1 5 1213.11 50.41
 -5 1 -5 1302.85 51.63
 -5 -1 -5 1234.78 50.89
 -5 -1 -5 1181.27 50.56
 -5 1 -6 37.75 2.41
 -5 1 -6 42.04 2.51
 -5 -1 -6 40.77 2.27
 -5 1 -6 43.82 3.6
 -5 1 -6 45.91 3.56
 5 -1 6 38.3 3.24
 -5 1 -6 45.66 2.64
 -5 -1 -6 43.56 2.74
 -5 1 -6 35.49 2.49
 -5 1 -7 124.99 6.12
 -5 -1 -7 123.53 6.19
 5 1 7 113.2 5.84
 -5 -1 -7 131.32 5.84
 -5 1 -7 133.17 5.7
 -5 -1 -7 142.74 8.89
 -5 1 -7 140.52 9.89
 -5 1 -7 182.4 14.9
 -5 1 -7 147.98 7.31
 -5 -1 -7 170.45 7.82
 -5 1 -7 146.8 7.27
 5 1 7 133.37 8.27
 -5 1 -7 124.04 6.02
 -5 -1 -7 128.56 5.9
 -5 1 -7 117.88 5.85
 -5 -1 -8 26.01 2.06
 -5 1 -8 24.91 2.21
 -5 1 -8 26.35 3.53
 -5 -1 -8 28.41 3.87
 -5 1 -8 24.07 3.31
 -5 1 -8 35.26 8.19
 -5 -1 -8 28.04 2.02
 5 1 8 30.23 2.27
 -5 1 -8 28.51 2.48
 -5 -1 -8 26.27 2.21
 -5 -1 -8 25.92 4.13
 -5 1 -8 28.29 5.56
 5 1 8 24.55 3.74
 -5 1 -8 31.23 2.52
 -5 -1 -8 32.02 2.71
 5 1 9 240.16 14.63
 -5 1 -9 259.31 11.64
 -5 -1 -9 267.45 11.57
 -5 1 -9 272.81 11.69
 -5 -1 -9 259.73 11.73
 -5 1 -9 275.91 12.02
 -5 1 -9 282.04 12.1
 -5 -1 -9 300.97 12.32
 -5 -1 -9 291.86 16.6
 -5 1 -9 256.32 18.14
 -5 1 -9 260.96 12.7
 -5 1 -9 289.74 13.25
 -5 -1 -9 309.77 13.57
 -5 1 -9 333.16 23.65
 -5 -1 -10 33.1 8.44
 -5 -1 -10 39.42 4.03
 -5 1 -10 47.99 9.52
 -5 -1 -10 31.76 3.77
 -5 1 -10 22.4 2.68
 -5 -1 -10 32.18 2.18
 -5 -1 -10 37.54 5.77
 -5 1 -10 32.68 3.73
 -5 -1 -10 26.01 2.72
 -5 1 -10 22.63 2.57
 -5 1 -10 27.95 2.35
 -5 -1 -10 31.94 2.26
 -5 -1 -11 72.19 4.73
 -5 -1 -11 94.64 4.43
 -5 1 -11 88.23 4.5
 -5 -1 -11 89.93 4.32
 -5 -1 -11 116.89 6.05
 -5 1 -11 116.98 6.26
 -5 1 -11 87.96 4.48
 -5 -1 -11 78.36 5.45
 -5 1 -12 6.66 1.37
 -5 -1 -12 10.41 2.02
 -5 1 -12 8.97 2.3
 -5 1 -12 5.19 2.12
 -5 -1 -12 9.49 2.58
 -5 -1 -13 0.48 1.21
 -5 1 -13 1.33 1.32
 -5 -1 -13 3.96 1.3
 -5 1 -13 0.56 1.29
 5 -3 -13 83.63 3.74
 5 3 -13 70.39 3.61
 5 3 -12 119.21 6.05
 5 -3 -12 132.36 5.58
 5 3 -12 154.12 6.24
 5 -3 -12 109.74 6.02
 5 -3 -12 150.3 5.81
 5 3 -12 100.69 5.63
 5 3 -12 167.95 7.24
 5 -3 -12 170.24 6.78
 5 3 -11 126.45 6.66
 5 -3 -11 141.05 6.34
 5 3 -11 158.96 6.89
 5 -3 -11 160.03 7.59
 5 -3 -11 174.87 7.84
 5 3 -11 175.86 8.22
 5 3 -11 124.83 6.42
 5 -3 -11 118.49 6.67
 5 -3 -10 12.83 3.56
 -5 3 10 13.15 2.94
 5 3 -10 16.21 3.72
 5 3 -10 6.27 6.29
 5 3 -9 68.23 4.32
 5 3 -9 78.68 4.17
 -5 3 9 83.58 7.04
 5 3 -9 83.58 7.21
 5 3 -9 65.9 4.08
 5 3 -9 71.8 4.12
 5 -3 -9 61.11 4.37
 -5 3 9 65.34 4.08
 5 3 -9 90.15 12.42
 5 -3 -9 94.64 6.05
 5 3 -9 95.92 5.9
 5 -3 -9 86.99 7.76
 5 3 -9 83.57 4.71
 5 -3 -9 73.66 4.01
 5 3 -8 306.67 15.78
 5 3 -8 399.21 16.24
 5 -3 -8 396.74 15.91
 5 3 -8 349.43 16.76
 -5 3 8 367.11 19.45
 5 3 -8 354.67 15.81
 5 3 -8 544.34 21.3
 5 3 -8 398.52 15.85
 5 -3 -8 380.13 16.29
 5 -3 -8 392.44 20.13
 5 3 -8 425.47 17.49
 5 3 -8 452.54 27.57
 5 3 -8 395.02 15.88
 5 3 -8 418.2 19.84
 5 3 -7 616.87 24.78
 5 3 -7 604.61 24.86
 5 -3 -7 644.51 24.89
 5 3 -7 609.77 25.08
 5 3 -7 610.03 24.77
 5 3 -7 581.85 24.92
 5 3 -7 571.87 24.54
 5 3 -7 537.32 25.71
 -5 3 7 633.73 28.51
 5 3 -7 582.92 24.76
 5 3 -7 626.42 24.78
 5 -3 -7 673.73 25.36
 5 3 -7 731.5 36.44
 5 3 -7 631.98 28.32
 5 3 -7 673.24 26.27
 5 3 -7 651.26 28.46
 5 3 -6 16.02 2.02
 5 -3 -6 15.26 1.54
 5 3 -6 14.94 1.82
 5 3 -6 14.67 2.11
 5 3 -6 16.65 1.42
 5 3 -6 20.64 5.4
 5 3 -6 17.49 3.36
 5 3 -6 14.74 3.54
 5 3 -6 13.02 1.76
 5 3 -6 16.33 3.44
 5 3 -6 16.61 1.84
 5 3 -6 17.95 6.01
 5 3 -6 17.24 2.68
 5 3 -6 15.34 3.26
 -5 3 6 16.82 2.92
 5 -3 -6 17.12 2.01
 5 3 -6 16.87 1.77
 5 3 -6 19.18 1.7
 5 3 -5 139.92 6.22
 5 3 -5 162.09 7.84
 -5 3 5 130.68 7.89
 5 -3 -5 142.56 6.03
 5 3 -5 121.42 5.92
 5 3 -5 125.76 6.31
 5 -3 -5 137.31 6.35
 5 3 -5 133.36 5.84
 5 3 -5 151.09 6.4
 5 3 -5 148.52 6.98
 5 3 -5 118.21 5.92
 5 3 -5 132.43 5.95
 5 -3 -5 136.93 7.66
 5 3 -5 128.61 5.92
 5 3 -5 127.32 5.91
 5 3 -4 488.79 21.84
 5 -3 -4 494.88 21.6
 -5 3 4 451.23 21.36
 5 3 -4 552.5 25.99
 5 3 -4 481.64 21.46
 5 -3 -4 485.25 20.74
 5 3 -4 474.87 21.02
 5 -3 -3 4160.78 162.7
 5 3 -3 4216.42 162.94
 -5 3 3 3949.55 162.7
 5 3 -3 4615.33 166.35
 5 3 -3 4236.96 162.64
 5 -3 -3 4016.87 161.69
 5 3 -3 4122.4 162.04
 5 -3 -2 477.71 19.9
 -5 3 2 424.77 19.76
 5 3 -2 511.86 22.19
 5 3 -2 465.22 21.27
 5 3 -2 446.79 18.9
 5 -3 -2 445.85 18.64
 5 3 -2 451 19.51
 5 3 -1 95.1 6
 5 -3 -1 86.49 4.37
 -5 3 1 96.34 5.51
 5 -3 -1 91.45 5.48
 -5 -3 1 89.79 4.3
 5 3 0 384.6 17.27
 5 -3 0 434.01 17.82
 -5 3 0 395.28 17.36
 -5 -3 0 394.93 16.41
 5 -3 0 399.01 16.78
 -5 -3 -1 1961.68 79.24
 5 -3 1 1993.84 79.97
 5 3 1 2105.48 79.83
 -5 -3 -2 782.37 31.92
 -5 3 -2 803.46 34.83
 5 3 2 764.55 32.24
 5 3 3 239.56 11.97
 -5 -3 -3 252.58 11.82
 -5 3 -4 112.3 9.96
 -5 -3 -4 95.57 6.21
 5 3 4 92.65 5.97
 -5 -3 -4 96.26 6.27
 -5 3 -5 512.05 22.43
 -5 -3 -5 694.45 23.01
 -5 3 -5 529.72 22.51
 -5 -3 -5 449.7 25.76
 -5 3 -5 537.1 22.48
 5 3 5 645.93 22.77
 -5 -3 -5 523.6 22.43
 -5 3 -5 634.56 22.81
 -5 3 -5 476.14 28.11
 -5 3 -5 567.09 23.59
 -5 3 -6 615.7 24.92
 5 3 6 622.5 24.92
 5 3 6 632.64 28.19
 -5 3 -6 633.66 25.26
 5 3 6 626.34 25.2
 -5 3 -6 594.79 25
 -5 3 -6 607.67 24.99
 -5 -3 -6 704.2 28.84
 -5 3 -6 703.05 26.51
 -5 -3 -6 612.95 24.97
 -5 -3 -6 663.41 25.42
 -5 3 -6 592.35 25
 -5 3 -6 685.11 27.84
 -5 3 -6 726.68 35.81
 -5 3 -7 895.57 35.8
 -5 3 -7 825.88 35.55
 -5 3 -7 854.15 35.52
 -5 3 -7 888.71 35.53
 -5 3 -7 989.1 47.83
 -5 3 -7 941.63 38.12
 -5 -3 -7 953.26 35.97
 5 3 7 921.38 39.43
 5 3 7 878.63 35.7
 -5 -3 -7 886.83 35.5
 -5 3 -7 993.93 37.16
 -5 -3 -7 949.08 39.68
 -5 3 -8 43.97 3.28
 -5 3 -8 40.3 2.94
 -5 3 -8 40.88 2.93
 -5 3 -8 41.13 2.92
 -5 3 -8 55.75 10.17
 -5 3 -8 38.27 5.81
 -5 -3 -8 43.35 2.73
 -5 -3 -8 48.58 3.39
 -5 3 -8 41.72 4.3
 -5 -3 -8 45.86 5.32
 5 3 8 34.41 4.74
 5 3 8 45.86 3.12
 5 3 9 183.66 8.97
 -5 3 -9 188.81 18.43
 -5 -3 -9 217.71 10.68
 -5 3 -9 182.3 8.83
 -5 -3 -9 200.87 12.76
 -5 3 -9 200.84 10.55
 5 3 9 208.03 12.77
 -5 -3 -9 207.64 9.37
 -5 3 -9 200.33 9.3
 -5 -3 -9 205.7 8.8
 -5 3 -10 113.81 14.11
 5 3 10 114.87 8.76
 -5 3 -10 125.36 9.2
 -5 -3 -10 120.35 9.45
 -5 3 -11 270.31 11.59
 -5 3 -11 237.93 12.17
 -5 -3 -11 333.16 12.88
 -5 -3 -11 328.58 12.74
 -5 3 -11 282.09 11.58
 -5 -3 -11 293.62 11.57
 -5 3 -11 192.81 11.57
 -5 3 -11 357.08 13.59
 -5 3 -12 46.86 2.78
 -5 3 -12 40.79 3.16
 -5 -3 -12 58.02 3.21
 -5 3 -12 67.03 3.97
 -5 -3 -12 46.75 3.16
 -5 3 -12 52.18 2.6
 -5 3 -13 10.86 1.43
 5 -5 -12 0.13 0.94
 5 -5 -12 0.43 0.65
 5 5 -12 -0.2 1.84
 -5 5 11 1.32 1.32
 5 -5 -11 1.06 1.44
 5 -5 -11 0.33 1.6
 5 -5 -11 0.07 1.79
 5 5 -11 0.71 2.33
 5 5 -11 1.74 1.42
 5 -5 -11 0.69 0.85
 5 5 -11 -0.06 1.97
 5 5 -10 -0.97 1.99
 5 -5 -10 -0.15 0.93
 5 5 -10 0.27 2.73
 5 -5 -10 0.32 2.31
 -5 5 10 0.9 1.41
 5 -5 -10 3.01 1.56
 5 5 -10 -0.49 1.76
 5 5 -10 1.63 1.66
 5 5 -9 4.79 6.1
 5 5 -9 7.53 5.99
 5 5 -9 7.95 3.72
 5 -5 -9 6.72 3.06
 -5 5 9 9.88 2.98
 5 5 -8 24.52 2.29
 5 5 -8 20.91 2.74
 5 5 -8 24.87 2.41
 5 5 -8 26.67 2.04
 5 5 -8 26.35 2.52
 5 5 -8 17.46 3.56
 5 -5 -8 22.38 2.46
 5 5 -8 23.46 2.59
 5 -5 -8 27.94 2.12
 5 5 -8 24.35 2.53
 5 5 -8 22.96 2.49
 5 5 -8 28.81 2.81
 5 5 -8 26.73 8.38
 5 5 -8 23.16 3.92
 5 5 -8 20.92 6.5
 5 5 -8 20.08 4.34
 5 -5 -8 21.01 4.25
 -5 5 8 27 4.14
 5 5 -7 6.35 1.55
 5 5 -7 4.82 1.65
 5 5 -7 8.44 1.72
 5 5 -7 7.57 2.23
 5 5 -7 5.93 1.32
 5 5 -7 7.29 1.9
 5 5 -7 9.73 3.66
 5 -5 -7 9.9 1.86
 5 -5 -7 8.35 1.39
 5 5 -7 7.71 2.03
 5 5 -7 7.19 1.91
 5 5 -7 7.17 2
 5 5 -7 5.14 3.15
 5 5 -7 8.09 7.22
 5 5 -7 9.75 6.15
 5 5 -7 11.39 3.64
 -5 5 7 3.9 2.52
 5 5 -6 18.42 1.92
 5 5 -6 15.5 1.79
 5 -5 -6 20.43 1.77
 5 5 -6 16.73 1.93
 5 5 -6 19.74 2.33
 5 5 -6 17.26 2.51
 5 5 -6 16.71 2.27
 5 5 -6 16.73 1.72
 5 5 -6 19.69 4.21
 5 5 -6 18.76 4.15
 5 5 -6 17.96 2.21
 5 5 -6 19.82 7.56
 5 5 -6 15.49 3.39
 5 5 -6 17.5 2.09
 5 5 -6 19.85 2.26
 5 5 -6 23.56 6.54
 5 -5 -6 16.11 2.02
 5 5 -6 22.77 4.09
 -5 5 6 18 3.29
 5 -5 -5 41.18 2.53
 5 5 -5 40.71 3.16
 5 5 -5 29.51 3.65
 -5 5 5 39.27 2.58
 5 5 -5 38.78 2.76
 5 5 -5 35.51 2.41
 5 5 -5 36.46 2.85
 -5 5 5 25.92 3.7
 5 5 -5 28.97 2.68
 5 5 -5 31.47 2.22
 5 -5 -5 35.96 4.67
 5 5 -5 28.37 4.5
 5 5 -5 27.28 7.36
 5 5 -5 33.34 2.6
 5 5 -5 30.6 2.46
 -5 5 5 31.55 2.32
 5 5 -5 35.89 2.63
 5 5 -5 42.04 6.21
 5 5 -5 32.01 2.27
 5 5 -5 27.53 2.26
 5 5 -5 29.49 4.42
 5 -5 -5 32.74 2.23
 5 5 -4 99.17 5.07
 -5 5 4 120.03 5.44
 5 5 -4 110.1 5.22
 5 5 -4 119.1 5.52
 5 5 -4 126.27 5.69
 -5 5 4 109.86 7.43
 5 5 -4 112.95 5.2
 5 5 -4 117.36 5.81
 5 5 -4 142.35 8.16
 5 5 -4 118.32 5.14
 5 5 -4 109.88 5.39
 -5 5 4 111.05 7.76
 5 5 -4 110.42 8.06
 5 -5 -4 107.56 7.66
 5 5 -4 105.77 5.27
 5 5 -4 103.79 7.66
 5 -5 -4 111.76 5.16
 5 5 -4 115.67 6.59
 5 5 -4 111.06 5.39
 -5 5 4 108.8 5.25
 5 5 -4 113.89 5.72
 5 5 -3 22.03 2.14
 5 5 -3 22.93 1.64
 5 5 -3 23.78 1.61
 -5 5 3 21.96 1.77
 5 5 -3 21.88 2.09
 5 5 -3 20.87 1.87
 -5 5 3 23.01 1.97
 5 5 -3 21.35 2
 5 5 -3 18.12 2.19
 5 -5 -3 20.87 3.61
 5 5 -3 19.25 2.81
 5 5 -2 110.96 5.16
 -5 5 2 116.86 5.09
 -5 5 2 100.73 4.84
 -5 5 2 98.51 6.34
 5 5 -2 108.9 5.13
 5 5 -2 101.93 4.75
 5 5 -2 106.51 4.77
 -5 -5 2 100.32 5.63
 5 5 -2 100.28 6.99
 5 -5 -1 5.76 2.77
 5 5 -1 4.32 3.68
 -5 5 1 2.74 1.3
 5 -5 0 55.59 5.13
 -5 -5 0 58.96 4.13
 5 5 0 65.02 5.55
 -5 5 -1 10.02 3.61
 -5 -5 -1 7.73 2.26
 -5 5 -1 7.97 2.01
 5 -5 1 9.04 3.19
 5 5 1 6.57 1.79
 -5 5 -2 22.41 2.88
 5 -5 2 19.99 2.43
 5 5 2 20.81 2.76
 -5 5 -2 23.11 1.96
 -5 5 -2 18.58 2.57
 -5 -5 -2 21.19 3
 -5 5 -2 23.65 4.51
 5 5 3 23.68 1.65
 -5 5 -3 26.26 2.1
 -5 5 -3 21.97 3.21
 -5 5 -3 23.76 2.01
 -5 5 -3 27.34 2.43
 5 5 3 23.88 1.96
 -5 5 -3 23.38 2.74
 -5 5 -3 21.74 2.29
 -5 -5 -4 1.21 1.19
 5 5 4 0.97 1.47
 -5 5 -4 1.35 1.81
 -5 5 -4 1.08 1.48
 5 5 4 2.06 1.28
 5 5 4 0.33 0.77
 -5 5 -4 1.87 2.22
 -5 5 -4 -0.81 2.61
 -5 -5 -4 1.69 2.01
 -5 5 -4 0.97 1.53
 -5 -5 -4 1.16 0.74
 5 5 4 0.45 1.65
 -5 5 -4 0.99 2.28
 -5 5 -4 4.96 4.2
 -5 5 -5 92.29 4.65
 -5 5 -5 80.77 4.59
 -5 5 -5 91.11 4.95
 -5 -5 -5 86.37 4.56
 5 5 5 84.35 6.9
 -5 -5 -5 87 4.2
 -5 5 -5 76.19 5.3
 -5 5 -5 80.3 6.71
 -5 5 -5 76.08 4.43
 -5 5 -5 80.55 5.89
 -5 -5 -5 93.31 7.09
 -5 5 -5 85.69 11.49
 5 5 5 96.59 4.49
 5 5 5 94.65 4.64
 -5 5 -6 0.59 1.71
 -5 5 -6 1.01 1.77
 -5 5 -6 1.91 2.18
 -5 5 -6 -0.54 2.58
 5 5 6 1.89 1.48
 -5 5 -6 1.27 1.07
 -5 5 -6 2.05 2.71
 5 5 6 1.9 1.46
 -5 -5 -6 0.38 1.45
 -5 5 -6 2.54 1.77
 -5 -5 -6 2.33 1.02
 -5 5 -6 9.51 6.68
 -5 5 -6 3.21 3.21
 5 5 6 0.07 1.55
 -5 5 -6 -0.23 5.37
 -5 -5 -6 3.15 2.6
 5 5 6 0.59 1.95
 -5 5 -7 8.4 2.17
 -5 5 -7 10.29 2.04
 -5 5 -7 11.47 2.59
 -5 5 -7 7.81 1.31
 5 5 7 9.39 1.71
 -5 5 -7 5.92 5.05
 -5 5 -7 9.54 3.5
 -5 5 -7 6.84 3.07
 -5 -5 -7 7.39 1.31
 -5 5 -7 7.44 1.8
 5 5 7 6.92 1.84
 -5 5 -7 7.74 7.18
 -5 5 -7 7.75 3.4
 -5 -5 -7 8.12 1.86
 -5 -5 -7 10.65 3.07
 5 5 7 7.12 3
 -5 5 -7 7.04 2.02
 -5 -5 -8 8.4 3.1
 5 5 8 6.73 2.97
 -5 5 -8 10.15 2.68
 5 5 8 8.43 1.8
 -5 5 -8 9.06 2.04
 -5 5 -8 10.16 3.11
 -5 5 -8 11.08 2.01
 -5 5 -8 8.65 2.15
 -5 5 -8 7.45 4.58
 -5 -5 -8 8.45 1.94
 5 5 8 7.56 1.94
 -5 5 -8 5.67 3.24
 -5 5 -8 7.01 7.01
 -5 5 -8 7.35 3.34
 -5 -5 -8 9.82 1.42
 -5 5 -9 21.38 4.37
 5 5 9 17.66 3.82
 -5 -5 -9 21.54 3.96
 -5 5 -9 20.76 8.25
 -5 5 -10 -0.37 2.55
 5 5 10 3.26 1.63
 -5 5 -10 3.21 1.69
 -5 5 -10 1.69 2.12
 -5 -5 -10 2.95 1.04
 -5 5 -10 2.12 2.08
 -5 5 -10 1.37 2.82
 -5 -5 -10 2.77 2.35
 -5 -5 -11 9.07 1.9
 -5 -5 -11 13.89 2.12
 -5 5 -11 9.04 1.98
 -5 5 -11 12.28 2.41
 5 5 11 14.78 1.85
 -5 5 -11 12.58 1.75
 -5 5 -11 8.69 2.47
 -5 -5 -12 5.09 1.07
 -5 -5 -12 3.03 1.42
 -5 5 -12 0.74 1.63
 5 -7 -11 0.74 0.91
 5 -7 -11 0.63 0.99
 5 -7 -10 10.25 1.09
 5 7 -10 8.29 1.83
 5 -7 -10 10.06 2.07
 -5 7 10 8.45 1.54
 5 7 -9 4.27 3.06
 -5 7 9 3.17 1.53
 5 -7 -9 7.41 1.1
 5 7 -9 6.74 1.32
 5 7 -9 6.86 5.08
 -5 7 9 4.61 1.44
 5 7 -9 2.92 1.86
 5 7 -9 4.54 1.51
 5 7 -9 7.37 2.12
 -5 7 8 448.36 18.07
 5 -7 -8 485.41 17.67
 5 7 -8 423.65 17.88
 5 7 -8 491.21 17.84
 5 7 -8 368.74 18.27
 5 7 -8 313.43 18.34
 5 7 -8 396.99 18
 5 7 -8 442.02 17.96
 5 7 -8 439.83 18.15
 5 7 -7 8.93 6.47
 5 7 -7 8.27 1.95
 5 7 -7 7.38 2.49
 5 7 -7 8.36 1.47
 -5 7 7 6.61 1.8
 -5 7 7 7.66 2.65
 5 7 -7 4.12 3.63
 5 7 -7 6.64 2.46
 5 -7 -7 8.42 1.26
 5 7 -6 474.14 19.57
 -5 7 6 523.7 23.55
 5 7 -6 393.7 23.32
 -5 7 6 437.45 19.26
 5 7 -6 458.14 19.48
 5 -7 -6 456.07 18.83
 5 7 -6 504.43 19.52
 5 7 -6 430.11 19.42
 5 7 -6 518.78 19.21
 5 7 -6 441.41 21.12
 5 7 -6 418.73 19.68
 5 7 -5 10.59 2.75
 5 7 -5 12.35 3.93
 5 -7 -5 8.84 4.04
 5 7 -5 21.05 6.56
 5 7 -5 17.89 2.86
 -5 7 5 21.58 2.47
 5 7 -5 10.7 2.17
 5 7 -5 8.41 1.58
 -5 7 5 9.53 2.71
 5 -7 -5 8.9 1.25
 5 7 -5 16.5 2.73
 5 7 -5 16.91 2.26
 5 7 -4 934.61 36.35
 5 7 -4 903.3 40.17
 5 -7 -4 917.68 40.24
 5 7 -4 945.23 35.99
 5 7 -4 863.76 36.47
 -5 7 4 875.45 39.23
 -5 7 4 901.87 36.38
 5 7 -4 948.12 36.24
 5 7 -4 881.69 36.26
 -5 7 4 892.13 36.05
 5 7 -4 856.81 36.31
 -5 7 4 830.65 35.59
 5 7 -4 924.49 35.87
 5 7 -4 1008.9 39.5
 5 7 -3 248.2 10.5
 5 -7 -3 217.67 13.57
 5 7 -3 217.94 13.51
 5 7 -3 237.35 10.92
 -5 7 3 247.73 11.04
 -5 7 3 241.78 10.52
 -5 7 3 240.61 10.64
 5 7 -3 259.76 10.99
 5 7 -3 248.35 10.75
 5 7 -3 279.2 13.18
 5 7 -3 232.1 10.95
 5 7 -3 233.97 10.42
 5 7 -3 212.73 17.43
 5 7 -2 1082.95 50.77
 5 -7 -2 1186.11 51.53
 -5 7 2 1224.99 48.35
 5 7 -2 1160.15 48.05
 -5 7 2 1205.54 47.82
 5 7 -2 1257.05 47.89
 5 7 -2 1238.73 48.2
 5 7 -2 1182.17 47.92
 5 7 -2 1207.66 47.76
 -5 7 2 1173.38 47.91
 5 7 -2 1208.13 47.84
 5 7 -2 1315.35 49.72
 5 7 -2 1257.63 54.77
 5 7 -1 5.28 1.68
 5 7 -1 3.26 1.05
 5 7 -1 5.29 1.24
 5 7 -1 5.42 1.55
 -5 7 1 8.18 1.68
 5 -7 -1 2.83 3.08
 -5 7 1 4.61 1.36
 5 7 -1 6.71 5.05
 5 7 -1 7.53 3.06
 -5 7 1 5.23 1.86
 5 7 -1 6.84 1.78
 5 7 0 558.39 21.49
 5 7 0 513.16 21.18
 5 7 0 552.63 21.94
 -5 7 0 539.28 21.91
 -5 7 0 542.91 21.49
 5 7 0 511.76 25.62
 -5 7 0 544.73 26.1
 5 7 0 513.86 21.4
 -5 7 0 504.88 21.21
 5 -7 0 481.11 24.57
 -5 7 0 524.17 21.34
 5 7 0 523.18 21.4
 5 7 1 44.2 2.75
 -5 7 -1 58.43 3.77
 5 7 1 38.04 2.37
 5 -7 1 39.44 4.96
 -5 7 -1 49.28 3.28
 5 7 1 49.43 3.39
 5 7 1 41.2 2.92
 -5 7 -1 45.58 2.86
 5 7 1 45.8 3.02
 -5 7 -1 50.04 2.95
 5 7 1 34.84 5.39
 -5 7 -1 40.91 2.61
 5 7 2 1026.25 41.25
 -5 7 -2 1001.83 41.14
 5 7 2 1050.55 41.13
 -5 7 -2 899.78 41.92
 -5 -7 -2 902.32 43.31
 5 -7 2 978.81 44.68
 5 7 2 1082.47 41.36
 -5 7 -2 1196.73 43.89
 5 7 2 1017.49 41.17
 5 7 2 1062.08 41.56
 -5 7 -2 1015.58 41.46
 5 7 2 1029.55 45.26
 -5 7 -2 1160.17 41.69
 5 7 3 4.94 1.67
 -5 7 -3 3.92 1.86
 -5 7 -3 5.29 2.34
 5 7 3 3.3 1.7
 5 7 3 4.57 1.21
 5 7 3 6.57 2.3
 -5 7 -3 8.16 3.46
 -5 7 -3 4.03 1.58
 -5 -7 -3 3.84 2.52
 5 -7 3 4.26 3.26
 -5 7 -3 1.89 2.67
 5 7 3 0.59 3.98
 -5 7 -3 3.17 1.76
 5 7 3 3.53 1.76
 -5 7 -3 9.17 4.7
 5 7 3 4.16 1.9
 -5 7 -4 250.8 10.72
 -5 7 -4 278.66 11.3
 -5 7 -4 253.96 10.54
 5 7 4 247.61 10.67
 5 7 4 223.21 13.66
 5 7 4 223.35 10.29
 5 -7 4 222.46 14.26
 -5 7 -4 188.08 11.49
 -5 7 -4 244.7 10.44
 -5 7 -4 258.25 13.95
 -5 -7 -4 236.25 13.66
 -5 7 -4 263.82 14.41
 5 7 4 241.64 10.62
 5 7 4 231.68 10.67
 -5 -7 -4 213.14 13.5
 5 7 4 244.5 10.77
 -5 7 -5 14.05 2.83
 -5 -7 -5 2.09 2.56
 5 7 5 11.69 2.07
 -5 7 -5 5.22 1.46
 5 7 5 7.87 2.88
 -5 7 -5 7.67 3.87
 -5 7 -5 10.92 1.95
 -5 7 -5 6.17 3.31
 5 -7 5 9.65 4.12
 5 7 5 20.74 2.28
 -5 7 -5 16.9 6.52
 -5 -7 -5 7.72 1.17
 -5 7 -5 14.57 2.33
 5 7 5 14.96 2.2
 -5 7 -6 1256.9 46.15
 -5 7 -6 1184.64 45.3
 -5 -7 -6 1241.16 50.22
 5 7 6 1143.88 45.42
 5 -7 6 1108.56 50.29
 -5 7 -6 873.47 46.14
 5 7 6 1043.58 45.25
 -5 7 -6 917.08 48.63
 -5 7 -6 1178.64 45.37
 -5 7 -6 1142.4 45.54
 5 7 6 1201.66 45.72
 5 7 6 1100.38 50.02
 -5 7 -6 1222.35 50.22
 -5 -7 -6 1194.68 45.07
 5 7 7 45.99 5.67
 -5 7 -7 30.89 4.55
 5 7 7 45.44 3.35
 5 7 7 47.84 3.29
 -5 7 -7 50.41 2.98
 -5 7 -7 47.35 3.32
 -5 7 -7 52.12 6.08
 -5 7 -7 49.14 4.03
 -5 7 -7 38.22 3.3
 -5 -7 -7 53.38 5.64
 -5 7 -7 32.46 6.48
 -5 7 -8 -1.46 1.81
 5 7 8 1.25 1.66
 5 7 8 1.05 1.69
 -5 7 -8 -0.6 2.42
 -5 7 -8 0.63 1.1
 -5 7 -8 0.46 3.27
 -5 7 -8 1.93 1.78
 -5 -7 -8 0.79 0.93
 -5 7 -9 54.9 3.83
 -5 7 -9 47.65 2.78
 -5 7 -9 53.23 3.32
 5 7 9 53.43 3.33
 5 7 9 48.98 3.14
 -5 7 -10 458.74 18.81
 -5 7 -10 456.58 19.15
 5 7 10 483.07 19.08
 -5 -7 -11 7.32 1.1
 -5 7 -11 3.88 1.84
 -5 7 -11 4.34 1.46
 5 -9 -9 6.27 1.43
 -5 9 9 7.8 1.32
 5 9 -8 25.83 2.24
 5 9 -8 34.81 2.06
 -5 9 8 26.44 2.23
 5 9 -8 22.61 2.69
 -5 9 8 29.93 2.23
 5 9 -8 26.08 5.01
 5 9 -7 1.81 1.08
 5 9 -7 1.63 1.58
 -5 9 7 3.64 1.45
 -5 9 7 2.07 1.46
 5 9 -7 2.34 2.79
 5 9 -7 0.42 5.13
 -5 9 6 1.49 1.57
 -5 9 6 0.77 1.55
 5 9 -6 -0.27 3.53
 5 9 -6 1.76 1.08
 -5 9 6 1.81 1.4
 -5 9 6 2.89 1.5
 5 9 -6 1.49 1.73
 5 9 -6 3.12 5.78
 5 9 -5 0.65 4.05
 -5 9 5 -0.2 1.44
 5 9 -5 0.71 1.15
 5 9 -5 -0.71 1.85
 -5 9 5 0.14 1.62
 -5 9 5 0.72 1.62
 -5 9 4 32.56 7.09
 5 9 -4 35.92 6.94
 5 9 -3 30.23 2.8
 5 9 -3 29.64 3.2
 5 9 -3 33.82 2.4
 -5 9 3 27.94 2.16
 5 9 -3 30.73 2.39
 5 9 -3 29.82 5.96
 -5 9 3 25.15 2.88
 5 -9 -3 28.94 4.77
 -5 9 3 36.29 6.96
 5 -9 -2 140.03 10.33
 5 9 -2 159.29 7.32
 5 9 -2 168.44 10.34
 -5 9 2 149.35 7.76
 5 9 -2 146.62 7.36
 5 9 -2 151.34 7.06
 -5 9 2 140.54 7.26
 5 9 -2 178.1 7.42
 -5 9 2 151.15 7.09
 -5 9 2 183.1 13.58
 5 9 -2 138.54 15.13
 5 -9 -1 46.2 5.53
 5 9 -1 33.8 5.23
 5 9 -1 40.16 3.14
 -5 9 1 37.98 3.37
 5 9 -1 36.56 3.07
 5 9 -1 44.77 2.68
 -5 9 1 39.2 2.98
 5 9 -1 49.79 3.03
 -5 9 1 41.65 2.75
 -5 9 1 34.33 2.86
 5 9 -1 50.49 9.27
 -5 9 1 49.41 8.39
 -5 9 0 50.99 3.58
 -5 9 0 60.34 4.25
 5 9 0 65.24 4.03
 5 9 0 60.16 5.67
 5 9 0 66.75 3.73
 5 9 0 63.47 3.3
 -5 9 0 57.5 3.29
 5 -9 0 48.05 5.75
 5 9 0 69.42 3.97
 5 9 0 66.39 8.82
 5 9 1 3.26 1.32
 5 -9 1 5.3 3.33
 -5 9 -1 1.12 1.94
 -5 9 -1 2.57 1.59
 -5 9 -1 4.95 1.22
 5 9 1 -0.42 4.85
 5 9 1 1.95 2.05
 5 9 1 3.87 3.54
 -5 9 -1 3.56 5.31
 -5 -9 -2 173.53 11.68
 5 9 2 179.59 8.58
 -5 9 -2 193.51 8.27
 5 9 2 205.99 14.02
 -5 9 -2 179.73 8.43
 -5 9 -2 178.4 8.88
 -5 9 -2 205.85 12.7
 5 9 2 186.08 8.65
 5 9 2 182.23 8.33
 -5 -9 -3 55.23 6.09
 5 9 3 61.22 3.91
 -5 9 -3 56.88 8.13
 5 9 3 58.73 3.84
 5 9 3 55.66 7.76
 5 9 3 56.78 3.4
 -5 9 -3 56.68 3.39
 -5 9 -4 5.61 6.43
 5 9 4 3.99 4.47
 -5 -9 -4 0.94 2.68
 5 9 5 29.13 2.69
 -5 9 -5 40.42 4.14
 -5 9 -5 31.14 2.32
 5 9 5 29.06 2.66
 5 9 5 32.49 2.9
 5 9 5 24.65 5.46
 -5 9 -5 29.56 2.16
 -5 9 -6 135.2 7.01
 -5 9 -6 124.8 5.63
 5 9 6 109.15 5.72
 5 9 6 118.71 5.89
 5 9 6 118.33 5.91
 5 9 7 24.67 2.34
 -5 9 -7 18.75 4.67
 -5 9 -7 22.45 3.25
 -5 9 -7 21.34 2.25
 5 9 7 26.14 2.32
 -5 9 -7 22.56 1.86
 -5 9 -8 11.96 3.36
 -5 9 -8 16.92 1.9
 -5 9 -8 16.21 2.81
 5 9 8 18.45 2
 5 9 8 17.25 1.96
 -5 9 -8 23.03 1.68
 -5 -9 -9 11.34 1.6
 -5 9 -9 12 1.5
 5 9 9 14.39 1.61
 5 11 -6 25.51 4.02
 -5 11 6 19.83 3.36
 5 11 -6 28.91 1.81
 -5 11 6 35.24 2.3
 -5 11 5 6.32 3.75
 5 11 -5 9.77 4.51
 5 11 -5 8.7 1.17
 -5 11 5 10.18 1.66
 5 11 -5 9.55 2.67
 -5 11 5 12.28 1.96
 5 11 -4 72.71 6.43
 -5 11 4 120.45 5.36
 -5 11 4 92.4 7.33
 -5 11 4 107.12 5.16
 5 11 -4 60.38 8.03
 5 11 -4 111.13 4.84
 -5 11 3 91.23 4.4
 -5 11 3 102 4.91
 -5 11 3 73.96 6.98
 5 11 -3 67.21 7.69
 -5 11 3 83.82 4.63
 5 11 -3 94.95 4.33
 -5 11 2 137.94 6.03
 -5 11 2 111.5 8.71
 5 11 -2 119.61 5.98
 -5 11 2 127.32 6.23
 5 11 -2 119.53 9.05
 5 11 -2 129.05 5.78
 -5 11 2 148.83 6.44
 5 11 -1 2.08 1.58
 -5 11 1 2.27 1.74
 -5 11 1 -0.05 1.07
 -5 11 1 -2.09 4.82
 5 11 -1 1.35 4.11
 -5 11 0 120.18 5.38
 5 11 0 119 5.56
 5 11 0 108.29 7.69
 -5 11 0 119.44 5.55
 -5 11 0 134.92 9.29
 -5 11 -1 178.75 7.29
 -5 11 -1 184.89 11.66
 5 11 1 135.13 8.93
 -5 11 -1 161.99 7.28
 5 11 1 158.88 7.34
 -5 11 -1 147.71 6.84
 -5 11 -2 162.77 7.26
 5 11 2 170.58 7.52
 -5 11 -2 175.95 7.51
 5 11 2 148.13 8.9
 5 11 2 169.19 7.66
 -5 11 -2 164.41 7.45
 -5 11 -2 182.55 12
 -5 11 -3 62.17 3.26
 5 11 3 68.46 3.64
 -5 11 -3 65.25 4.02
 5 11 3 60.57 3.62
 -5 11 -3 63.8 7.84
 5 11 3 52.96 4.81
 -5 11 -3 63.12 3.37
 5 11 4 1.1 1.52
 -5 11 -4 -0.28 0.95
 -5 11 -4 2.66 1.88
 5 11 4 0.16 1.68
 5 11 4 2.69 2.49
 -5 11 -4 4.4 5.32
 -5 11 -4 1.26 0.96
 -5 11 -5 19.79 1.52
 5 11 5 17.73 1.92
 -5 11 -5 18.56 2.16
 5 11 5 11.47 2.41
 -5 11 -5 14.97 4.2
 5 11 5 13.83 1.8
 -5 11 -6 131.44 5.59
 5 11 6 141.52 5.42
 6 0 -13 0.46 1.23
 6 0 -13 -0.18 0.9
 6 0 -12 264.17 12.5
 6 0 -12 249.59 12.64
 6 0 -11 0.34 2.15
 6 0 -11 0.18 1.31
 6 0 -11 1.43 1.7
 6 0 -10 112.2 5.37
 6 0 -10 111.02 5.75
 6 0 -10 114.21 6.08
 6 0 -10 130.93 7.02
 6 0 -10 111.3 5.56
 6 0 -9 0.5 1.32
 6 0 -9 0.32 0.98
 6 0 -9 -0.35 2.35
 6 0 -9 0.51 2.23
 6 0 -9 0.77 5.84
 6 0 -9 -0.17 1.88
 -6 0 9 0.48 1.57
 -6 0 8 1177.67 48.3
 6 0 -8 1065.91 45.02
 6 0 -8 1125.11 45.06
 6 0 -8 1107.62 45.63
 6 0 -8 1192.21 49.37
 6 0 -8 1254.9 46.55
 6 0 -8 1222.55 46.29
 6 0 -7 0.3 1.14
 6 0 -7 1.14 1.64
 6 0 -7 0.92 2.61
 6 0 -7 0.19 2.15
 6 0 -7 0.9 0.89
 -6 0 7 -0.19 1.32
 6 0 -7 1.45 1.81
 6 0 -6 1936.81 78.94
 6 0 -6 1965.48 76.76
 6 0 -6 1968.26 76.46
 6 0 -6 1887.59 77.18
 6 0 -6 1819.95 78.02
 6 0 -6 1881.75 76.39
 6 0 -6 1815.82 76.43
 -6 0 6 1954.15 79.27
 6 0 -6 2039.89 77.27
 6 0 -5 1.48 2.35
 6 0 -5 -0.2 1.67
 -6 0 5 0.2 3.57
 6 0 -5 0.52 2.02
 6 0 -4 1866.21 74.44
 6 0 -4 1828.39 73.67
 6 0 -4 1904.63 74.21
 6 0 -3 0.53 1.36
 6 0 -3 0.94 1.74
 6 0 -3 1.39 1.79
 6 0 -2 986.59 38.37
 6 0 -2 910.2 38.25
 -6 0 2 994.24 38.13
 6 0 -1 0.1 1.18
 -6 0 1 -0.41 2.37
 -6 0 0 666.77 27.03
 6 0 0 611.59 26.9
 -6 0 -1 -0.2 1.34
 6 0 1 1.07 1.56
 -6 0 -2 5523.34 252.42
 6 0 2 7043.64 251.66
 -6 0 -3 -0.36 2.31
 6 0 3 0.38 1.1
 -6 0 -3 0.95 1.24
 -6 0 -4 256.98 11.97
 -6 0 -4 254.21 11.99
 6 0 4 245.7 11.52
 -6 0 -5 0.47 1.81
 -6 0 -5 -0.63 1.78
 6 0 5 0.47 1.2
 -6 0 -6 3098.93 125.26
 -6 0 -6 3317.83 125.58
 6 0 6 3235.35 127.44
 -6 0 -6 3189.46 125.39
 -6 0 -6 3413.4 126.42
 -6 0 -7 1.03 2.23
 -6 0 -7 0.23 1.43
 -6 0 -7 -0.32 0.78
 -6 0 -7 -0.2 2.31
 -6 0 -7 0.74 1.2
 -6 0 -8 640.86 26.85
 -6 0 -8 752.89 28.27
 -6 0 -8 759.06 28.34
 -6 0 -8 680.3 26.68
 -6 0 -8 619.45 27.06
 -6 0 -8 631.77 26.65
 6 0 8 639.52 29.67
 -6 0 -8 736.98 32.12
 -6 0 -9 0.07 1.64
 -6 0 -9 0.48 1.34
 -6 0 -9 0.77 2.44
 -6 0 -9 0.77 5.59
 -6 0 -9 0.12 2.6
 -6 0 -9 -2.13 3.59
 -6 0 -9 0.31 1.35
 -6 0 -9 -0.23 1.72
 -6 0 -9 1.54 0.96
 -6 0 -10 631.31 25.62
 -6 0 -10 636.97 32.91
 -6 0 -10 695.11 26.77
 -6 0 -10 744.14 38.76
 -6 0 -10 588.98 26.05
 -6 0 -10 631.2 25.09
 -6 0 -10 627.52 25.03
 -6 0 -10 580.21 25.02
 -6 0 -11 2.95 2.92
 -6 0 -11 0.34 2.07
 -6 0 -11 0.97 1.29
 -6 0 -12 284.67 12.53
 -6 0 -12 425.26 14.13
 -6 0 -13 -1.59 1.32
 -6 0 -13 0.37 1.14
 6 2 -13 10.47 1.48
 6 -2 -13 9.47 1.29
 6 2 -13 7.68 1.3
 6 -2 -12 12.15 1.17
 6 2 -12 11.56 1.76
 6 -2 -12 6.18 1.64
 6 2 -12 13.01 2.26
 6 -2 -12 14.01 2.06
 6 2 -12 9.78 1.66
 6 2 -11 25.12 2.28
 6 2 -11 24.66 3.15
 6 2 -11 25.76 2.45
 6 2 -11 21.9 2.18
 6 -2 -11 23.37 2.49
 6 2 -11 18.39 1.97
 6 -2 -11 20.95 1.75
 6 -2 -11 21.92 2.84
 6 -2 -11 23.32 2.88
 6 2 -10 2.1 1.52
 6 2 -10 0.52 1.46
 6 -2 -10 3.78 2.49
 6 2 -10 3.73 2.37
 6 -2 -10 0.24 2.45
 6 2 -10 -0.74 4.86
 -6 2 10 1.11 1.82
 6 2 -10 0.5 1.71
 6 -2 -10 1.6 1.91
 6 -2 -10 1.87 1.1
 6 2 -9 30.49 2.52
 6 2 -9 31.14 2.53
 6 -2 -9 30.64 2.32
 6 2 -9 30.67 3.25
 6 2 -9 41.03 8.52
 6 -2 -9 34.13 3.81
 -6 2 9 30.49 4.15
 6 -2 -9 35.86 5.23
 6 2 -9 33.22 3.51
 6 -2 -9 31.71 3.09
 6 2 -9 31.68 2.86
 6 2 -9 39.56 4.88
 6 -2 -8 77.2 4.92
 6 2 -8 81.01 4.72
 6 2 -8 82.5 4.33
 6 -2 -8 80.55 4.09
 6 2 -8 81.47 4.32
 6 2 -8 79.43 7.32
 6 -2 -8 86.99 4.35
 6 2 -8 83.82 4.87
 6 2 -8 82.27 6.86
 -6 2 8 81.73 6.8
 6 -2 -8 107.16 7.89
 6 2 -8 99.16 11.61
 6 -2 -8 95.87 5.97
 6 2 -8 86.19 5.42
 6 2 -8 73.98 5.95
 6 2 -7 19.43 3.41
 6 2 -7 23.56 3.94
 6 -2 -7 24.69 3.97
 -6 2 7 21.42 3.35
 6 -2 -7 18.78 3.6
 6 2 -7 22.66 1.98
 6 2 -7 26.12 3.76
 6 2 -7 37.83 6.17
 6 -2 -7 22.57 1.85
 6 2 -7 19.65 2.25
 6 2 -7 26.66 2.42
 6 -2 -7 20.48 2.46
 6 2 -7 24.39 6.43
 6 2 -7 18.35 2.57
 6 2 -7 22.03 1.91
 6 2 -7 22 2.06
 6 -2 -7 21.04 1.66
 6 2 -6 148.17 8.13
 6 2 -6 164.2 9.84
 6 2 -6 162.87 7.05
 6 2 -6 151.96 7.07
 6 2 -6 158.03 6.99
 6 2 -6 158.2 7.83
 6 2 -6 176.09 13.64
 6 2 -6 160.56 9.58
 6 2 -6 144.98 6.83
 6 2 -6 161.67 7.41
 6 -2 -6 167 7.13
 6 2 -6 157.75 9.23
 6 -2 -6 175.72 7.64
 6 2 -6 170.6 7.41
 6 2 -5 15.72 4.7
 6 -2 -5 14.72 2.92
 6 2 -5 9.95 2.54
 6 2 -5 11.9 1.72
 6 -2 -5 12 1.28
 6 2 -5 11.92 1.32
 6 2 -5 10.58 1.41
 6 2 -5 11.1 3.01
 6 2 -5 8.44 2.52
 6 -2 -4 197.26 9.87
 6 2 -4 181.79 9.75
 6 2 -4 179.82 9.33
 6 2 -4 175.28 9.34
 6 -2 -4 176.51 9.19
 6 2 -3 29.91 3.19
 6 -2 -3 26.87 3.11
 6 2 -3 30.45 2.95
 6 2 -3 33.32 4.53
 6 -2 -3 28.41 2.95
 6 2 -3 29.26 3.08
 6 -2 -2 1162.78 45.41
 6 2 -2 1223.28 47.37
 6 2 -2 1097.01 44.94
 6 -2 -2 1064.21 44.83
 6 2 -2 1096.46 45.09
 6 2 -2 1224.82 46.86
 6 -2 -1 172.33 8.34
 6 2 -1 175.52 8.21
 6 -2 -1 176.82 8.57
 6 -2 0 229.43 10.58
 6 2 0 227.95 9.83
 6 2 0 228.39 10.48
 -6 -2 0 226.92 9.53
 -6 -2 -1 11.27 1.59
 -6 2 -1 11.38 2.77
 -6 2 -1 11.12 1.68
 6 -2 1 9.62 2.86
 6 2 1 11.82 1.58
 -6 2 -2 195.27 10.53
 6 2 2 184.09 9.03
 -6 -2 -2 191.41 9.09
 -6 -2 -2 195.73 9.02
 -6 2 -2 185.33 10.84
 -6 2 -3 113.87 8.2
 6 2 3 92.15 5.64
 -6 2 -3 90.18 7.95
 -6 -2 -3 101.82 5.87
 -6 -2 -3 110.61 6.31
 -6 -2 -4 11.45 2.32
 6 2 4 7.11 1.72
 -6 2 -4 4.47 3.89
 -6 -2 -4 6.49 3.33
 -6 2 -4 14.14 4.71
 -6 -2 -5 4.5 0.84
 -6 2 -5 2.91 1.13
 -6 -2 -5 5.48 3.51
 6 2 5 3.84 1.68
 -6 2 -5 5.56 3.45
 -6 2 -5 3.25 1.17
 -6 2 -5 3.88 1.24
 -6 2 -5 3 4.51
 -6 -2 -5 2.93 1.34
 -6 2 -6 60.89 4.35
 6 2 6 69.23 3.48
 6 2 6 52.07 4.85
 -6 -2 -6 58.78 3.15
 -6 2 -6 60.63 3.34
 -6 2 -6 67.93 3.34
 -6 -2 -6 67.99 5.51
 -6 -2 -6 67.6 3.67
 -6 2 -6 69.64 3.45
 -6 2 -6 70.87 3.57
 -6 2 -6 58.17 4.2
 -6 2 -6 72.07 8.88
 -6 2 -6 56.13 3.29
 -6 2 -7 30.52 3.45
 6 2 7 28.56 2.32
 6 2 7 34.16 4.02
 -6 -2 -7 32.43 2.11
 -6 2 -7 30.26 2.28
 -6 2 -7 34.09 2.32
 -6 2 -7 36.47 3.24
 -6 2 -7 32.09 7.27
 -6 -2 -7 26.64 2.59
 -6 2 -7 30.02 2.35
 -6 -2 -7 33.94 4.26
 -6 2 -7 28.62 5.63
 -6 2 -7 31.64 4.37
 -6 2 -7 32 2.48
 6 2 8 145.44 9.68
 -6 2 -8 142.49 7
 -6 2 -8 149.07 6.71
 -6 -2 -8 151.08 8.25
 -6 2 -8 150.51 14.88
 6 2 8 142.89 6.8
 -6 2 -8 137.09 6.85
 -6 -2 -8 154.34 7.18
 -6 2 -8 134.12 6.65
 -6 2 -8 144.16 7.84
 -6 -2 -8 141.44 6.55
 -6 -2 -8 146.69 10.1
 -6 2 -8 134.86 12.53
 -6 2 -8 147.29 7.87
 -6 2 -9 14.67 1.95
 -6 -2 -9 17.82 4.03
 6 2 9 18.56 3.62
 6 2 9 15.59 2.04
 -6 -2 -9 17.24 1.7
 -6 2 -9 17.39 1.99
 -6 -2 -9 13.17 2.34
 -6 2 -9 21.43 7.49
 -6 -2 -9 21.93 3.54
 -6 2 -9 19.68 3.13
 -6 2 -9 16.17 2.38
 -6 2 -10 51.73 3.39
 -6 2 -10 57.68 6.23
 -6 -2 -10 59.09 4.62
 -6 2 -10 78.06 10.97
 -6 -2 -10 61.26 4.58
 -6 -2 -10 49.39 3.77
 6 2 10 49.07 5.37
 -6 -2 -10 43.9 6.08
 -6 2 -10 63.95 4.88
 -6 -2 -10 56.42 3.21
 -6 2 -11 24.88 2.23
 -6 2 -11 26.28 3.32
 -6 -2 -11 28.05 1.98
 -6 2 -11 20.33 2.64
 -6 -2 -11 33.57 3.17
 -6 -2 -11 26.59 2.89
 -6 2 -11 27.87 3.2
 -6 2 -11 25.3 2.21
 -6 2 -12 2.84 1.98
 -6 -2 -12 2.12 2.21
 -6 2 -12 0.69 1.43
 -6 2 -12 0.74 1.17
 -6 2 -12 3.35 1.88
 -6 -2 -12 1.12 1.45
 -6 2 -13 4.49 1.31
 -6 -2 -13 3.58 1.11
 -6 2 -13 5.25 1.25
 -6 -2 -13 6.57 1.05
 6 -4 -12 134.48 5.73
 6 4 -12 141.47 6.21
 6 -4 -12 128.87 5.18
 6 4 -12 119.67 5.57
 6 -4 -11 113.27 6.25
 6 -4 -11 164.98 7.04
 6 -4 -11 158.05 7.11
 6 4 -11 164.44 7.6
 6 -4 -11 149.8 6.06
 6 4 -11 109.91 5.95
 6 4 -11 129.77 6.39
 6 4 -11 157.62 6.64
 -6 4 11 108.99 5.94
 6 -4 -10 32.39 3.45
 6 4 -10 29.51 2.45
 6 4 -10 25.32 2.39
 -6 4 10 28.28 2.4
 6 -4 -10 28.83 2.66
 6 4 -10 32.78 2.78
 6 -4 -10 29.54 2.14
 6 4 -10 32.75 2.87
 6 4 -10 31.61 3.73
 6 4 -9 85.38 4.85
 6 4 -9 87.65 4.54
 6 4 -9 67.34 5.86
 6 4 -9 103.41 6.17
 6 -4 -9 89.15 8.02
 -6 4 9 92.96 7.62
 6 4 -9 72.54 4.51
 6 4 -9 82.73 12.1
 6 -4 -9 98.05 6.04
 6 4 -9 79.87 4.56
 6 4 -9 81.45 7.49
 6 -4 -9 89.08 4.46
 6 4 -9 85.28 4.99
 6 -4 -9 72.84 4.7
 6 4 -9 98.19 5.01
 -6 4 9 80.77 4.62
 6 -4 -8 408.14 15.6
 6 4 -8 378.95 15.87
 6 4 -8 372.66 15.78
 6 4 -8 291.86 15.41
 6 4 -8 305.42 16.35
 -6 4 8 413.71 19.94
 6 4 -8 411.73 26.5
 6 4 -8 356.86 15.46
 6 4 -8 387.78 15.55
 6 4 -8 390.98 19.76
 6 -4 -8 400.13 20.23
 6 4 -8 413.67 17.18
 6 4 -8 394.42 15.53
 6 4 -8 470.75 20.28
 6 -4 -8 346.14 15.74
 6 4 -7 606.53 27.46
 6 4 -7 663.27 27.24
 6 4 -7 746.96 38.54
 6 4 -7 708.33 28.85
 6 4 -7 700.49 31.87
 -6 4 7 675.57 31.29
 6 4 -7 636.34 27.33
 6 4 -7 676.94 27.38
 6 -4 -7 668.99 27.7
 6 -4 -7 722.41 27.46
 6 4 -7 705.87 27.84
 6 4 -7 646.68 27.37
 6 4 -7 700.44 27.36
 6 4 -7 712.17 28.83
 6 4 -7 711.95 31.56
 6 4 -6 529.05 21.82
 6 4 -6 504.04 21.85
 6 4 -6 539.58 22.35
 6 -4 -6 545.15 21.93
 6 4 -6 533.16 21.96
 6 4 -6 567.35 22.19
 6 4 -6 515.63 21.8
 6 4 -6 484.43 30.02
 6 4 -6 675.5 23.92
 6 4 -6 525.48 25.61
 -6 4 6 464.67 24.28
 -6 4 6 521.34 25.14
 6 4 -6 515.36 21.85
 6 4 -6 539.02 21.91
 6 4 -6 551.03 25.45
 6 4 -6 551.14 22.46
 6 -4 -6 584.47 22.27
 6 4 -6 723.33 26.54
 6 4 -6 537.17 23.06
 6 4 -6 522.83 24.64
 6 -4 -5 8.11 1.64
 6 4 -5 7.04 2.06
 6 -4 -5 6 1.15
 6 4 -5 6.46 1.54
 -6 4 5 8.14 1.47
 6 4 -5 7.58 1.91
 6 4 -5 8.14 1.9
 6 4 -5 7.88 1.17
 6 4 -5 6.23 2.15
 6 4 -5 7.65 4.72
 6 4 -5 4.65 3.21
 6 -4 -5 6.75 2.81
 6 4 -5 5.67 3.05
 6 4 -5 6.23 1.48
 6 4 -5 7.4 1.49
 -6 4 5 6.11 1.21
 6 -4 -5 6.77 2.18
 6 4 -5 6.79 1.38
 6 4 -5 5.41 1.24
 6 4 -5 6.33 4.55
 -6 4 5 5.29 1.95
 6 4 -5 5.97 2.68
 6 4 -4 725.93 29.57
 6 4 -4 800.51 29.76
 -6 4 4 722.34 29.46
 6 4 -4 733.22 29.47
 6 4 -4 747.92 30.04
 6 4 -4 709.32 29.47
 6 4 -4 730.68 29.5
 6 4 -4 738.14 31.26
 6 -4 -4 725.98 30.66
 6 4 -4 769.65 30.36
 -6 4 4 792.36 29.64
 6 4 -4 774.08 29.87
 6 4 -4 718.55 29.46
 6 -4 -4 739.45 29.55
 6 4 -3 1592.33 66.17
 6 4 -3 1567.95 61.57
 6 -4 -3 1481.73 60.98
 6 4 -3 1796.78 66.44
 -6 4 3 1555.75 62.99
 6 -4 -3 1669.79 63.11
 6 4 -3 1558.91 62.98
 -6 -4 3 1451.93 60.71
 6 4 -3 1614.73 62.75
 6 -4 -2 1171.42 49.82
 6 4 -2 1407.7 53.58
 6 -4 -2 1461.67 52.45
 -6 -4 2 1272.9 49.92
 -6 4 2 1304.1 52.1
 6 4 -1 442.55 18.66
 6 -4 -1 360.9 15.87
 -6 -4 1 400.19 16.33
 -6 4 1 429.78 18.2
 6 -4 -1 472.03 18.56
 -6 -4 0 196.51 9.02
 6 -4 0 219.95 10.88
 -6 4 0 207.65 10.3
 6 4 0 210.61 10.54
 -6 4 0 204.33 8.94
 -6 4 0 179.49 8.91
 6 -4 0 206.08 9.42
 -6 -4 -1 1355.57 54.72
 6 4 1 1335.73 55.35
 6 -4 1 1415.96 55.07
 -6 -4 -2 1162.87 45.93
 6 4 2 1160.22 46.48
 6 -4 2 1279.11 46.95
 -6 4 -3 229.81 15.14
 -6 -4 -3 240.32 11.91
 6 -4 3 248.33 12.53
 6 4 3 231.18 12.08
 -6 4 -4 3.83 2.11
 -6 4 -4 6.9 1.43
 -6 4 -4 6.77 1.31
 -6 4 -4 7.84 2.25
 6 4 4 7.67 1.3
 -6 -4 -4 6.68 0.96
 -6 4 -4 5.58 1.51
 -6 -4 -4 8.44 2.42
 -6 4 -5 310.1 12.66
 6 4 5 297.77 15.35
 6 4 5 301.81 12.4
 -6 4 -5 287.85 12.38
 -6 4 -5 298.39 12.41
 6 4 5 311.91 12.6
 -6 4 -5 332.08 20.86
 -6 -4 -5 299 12.3
 -6 4 -5 313.38 13.68
 -6 -4 -5 335.73 15.91
 -6 -4 -5 313.38 12.7
 6 4 5 303.53 12.38
 -6 4 -6 810.05 31.47
 6 4 6 782.87 31.1
 -6 -4 -6 865.35 35.34
 -6 4 -6 840.32 32.69
 6 4 6 785.68 34.94
 6 4 6 735.33 31.05
 -6 4 -6 793.94 33.92
 -6 4 -6 777.54 31.17
 6 4 6 821.63 31.41
 -6 4 -6 818.85 41.7
 -6 -4 -6 802.18 31.09
 -6 -4 -6 876.89 31.56
 -6 4 -6 749 31.11
 -6 4 -7 108.12 5.73
 -6 4 -7 105.62 5.47
 -6 4 -7 105.1 5.1
 6 4 7 108.76 5.23
 6 4 7 119.99 8.67
 -6 4 -7 81.97 6.05
 -6 -4 -7 117.6 5.26
 -6 4 -7 106.91 5.38
 -6 4 -7 104.15 5.36
 -6 4 -7 138.04 14.37
 6 4 7 108.3 5.56
 -6 -4 -7 108.13 5.69
 -6 -4 -7 121.79 8.86
 -6 4 -7 112.41 6.82
 -6 4 -7 110.37 8.03
 6 4 8 10.21 2.08
 -6 4 -8 12.97 3.14
 -6 -4 -8 19.92 1.74
 -6 4 -8 16.01 2.89
 -6 -4 -8 20.87 4
 6 4 8 20.17 3.8
 -6 4 -8 16.5 2.23
 -6 4 -8 12.2 2.47
 -6 4 -8 12.67 2.1
 -6 4 -8 18.03 7.61
 -6 4 -8 20.76 3.51
 -6 -4 -8 9.28 2.1
 -6 4 -8 8.74 4.41
 -6 4 -9 44.76 3.78
 -6 -4 -9 43.18 2.75
 6 4 9 42.72 5.43
 -6 4 -9 28.91 3.82
 -6 4 -9 41.27 3.04
 -6 4 -9 44.71 3.12
 -6 4 -9 45.33 5.73
 -6 -4 -9 42.56 3.35
 -6 4 -9 39.09 3.11
 -6 -4 -9 45.99 5.55
 -6 4 -9 35.08 4.13
 6 4 9 40.93 3.19
 -6 4 -9 40.12 9.23
 -6 -4 -9 45 4.25
 -6 4 -10 102.58 6.68
 -6 -4 -10 137.8 7.12
 -6 -4 -10 130.17 5.89
 6 4 10 121.89 6.17
 -6 4 -10 135.06 7.58
 -6 4 -10 131.47 6.11
 -6 4 -10 117.81 6.1
 -6 4 -10 115.22 6.51
 -6 4 -11 105.43 6.59
 -6 4 -11 164.01 7.6
 -6 4 -11 138.35 6.11
 -6 -4 -11 144.94 5.97
 -6 4 -11 100.99 6.17
 -6 4 -11 126.78 6.16
 6 4 11 109.29 6.09
 -6 -4 -11 151.7 6.77
 -6 -4 -11 146.49 6.78
 -6 -4 -12 49.51 3.09
 -6 4 -12 50.97 3.3
 -6 6 11 83.74 4.02
 6 -6 -11 107.22 3.91
 6 6 -11 75.39 4.52
 6 -6 -11 104.42 4.46
 6 -6 -11 80.63 4.35
 6 6 -11 56.08 3.7
 -6 6 10 3.95 1.44
 6 -6 -10 2.94 2
 6 6 -10 1.36 1.65
 6 6 -10 2.69 1.7
 6 -6 -10 3.06 0.96
 6 -6 -10 4.97 1.57
 6 6 -10 0.52 2.3
 6 6 -9 10 2.07
 6 6 -9 10.53 2.07
 6 6 -9 5.76 2.02
 6 6 -9 8.65 1.71
 6 6 -9 10.82 2.53
 -6 6 9 8.71 1.76
 6 -6 -9 11.41 1.85
 -6 6 9 8.13 1.56
 6 6 -9 7.67 3.06
 6 6 -9 9.45 1.75
 6 -6 -9 11.19 1.35
 6 6 -9 9.41 1.98
 6 6 -9 10.17 1.52
 6 6 -8 18.31 3.79
 -6 6 8 13.13 2.1
 6 -6 -8 15.3 1.65
 -6 6 8 21.22 3.68
 6 -6 -8 21.96 4.28
 6 6 -8 17.28 6.09
 6 6 -7 523.61 21.09
 6 6 -7 474.5 21.07
 6 6 -7 533.77 20.84
 6 6 -7 506.77 22.4
 -6 6 7 558.21 25.49
 6 -6 -7 504.25 20.72
 6 6 -7 474.6 21.13
 6 6 -7 488.75 21.01
 6 6 -7 557.79 22.95
 6 6 -7 531.7 21.32
 6 6 -7 514.61 21.06
 6 -6 -7 478.75 20.86
 6 6 -7 514.19 20.72
 6 6 -7 496.52 20.83
 6 6 -7 513.16 25.27
 6 6 -6 182.41 8.04
 6 6 -6 168.2 8.24
 6 6 -6 181.11 7.87
 6 -6 -6 174.05 7.71
 6 6 -6 159.98 8.25
 6 6 -6 181.61 9.99
 6 6 -6 166.73 11.66
 -6 6 6 166.86 8.09
 6 6 -6 165.36 8.11
 6 6 -6 169.83 9.6
 6 6 -6 179.64 8.35
 6 -6 -6 183.18 7.96
 -6 6 6 161.69 10.95
 6 6 -6 171.22 12.3
 6 6 -6 155.43 7.75
 6 6 -6 171.42 7.69
 6 6 -5 32.61 3.02
 -6 6 5 37.56 4.4
 6 6 -5 43.47 2.57
 6 6 -5 36.92 3.12
 6 -6 -5 48.23 5.79
 6 6 -5 32 4.97
 6 -6 -5 36.46 2.35
 6 6 -5 31.98 2.87
 6 6 -5 27.21 6.08
 -6 6 5 31.09 2.82
 6 6 -5 31.98 3.31
 6 6 -5 33.23 2.32
 6 6 -5 29.94 2.44
 6 6 -5 34.22 3.13
 -6 6 5 32.68 2.7
 6 6 -4 149.57 6.43
 6 6 -4 118.09 6.97
 -6 6 4 145.76 9.13
 6 6 -4 136.13 6.77
 6 6 -4 138.9 6.27
 6 6 -4 140.05 9.77
 6 -6 -4 154.79 9.96
 6 6 -4 145.59 6.72
 6 6 -4 156.11 9.3
 -6 6 4 136.9 6.55
 6 6 -4 126.61 6.29
 -6 6 4 138.99 6.42
 6 -6 -4 139.52 6.24
 6 6 -4 130.97 6.89
 -6 6 4 138.56 6.82
 6 6 -3 373.27 15.26
 -6 6 3 338.1 17.26
 6 6 -3 350.14 14.87
 6 6 -3 353.63 15.14
 6 -6 -3 378.93 18.56
 6 6 -3 356.31 18.2
 6 6 -3 370.53 14.91
 6 6 -3 343.81 21.24
 -6 6 3 364.2 14.94
 -6 6 3 378.01 15.43
 6 6 -3 357.62 15.31
 6 6 -3 402.47 17.07
 6 -6 -3 337.04 14.67
 -6 6 3 377.4 15.13
 6 6 -2 172.28 7.63
 6 -6 -2 173.08 10.75
 6 6 -2 147.5 10.01
 6 6 -2 169.38 8.04
 6 6 -2 177.44 8.09
 -6 6 2 184.48 8.24
 -6 6 2 165.88 7.65
 6 6 -2 183.68 7.89
 6 6 -2 182.27 8.06
 6 6 -2 152.9 7.51
 -6 6 2 183.37 7.91
 6 6 -2 218.8 9.44
 6 6 -2 189.9 7.78
 6 6 -2 158.18 12.01
 6 6 -1 5.78 1.08
 6 6 -1 4.24 1.56
 6 6 -1 8.75 1.11
 6 6 -1 5.71 1.46
 -6 6 1 5.21 1.69
 6 -6 -1 5.75 3.09
 -6 6 1 5.53 1.55
 -6 6 1 6.64 1.28
 6 6 -1 5.09 1.47
 6 6 -1 6.65 4.19
 6 6 0 11.95 1.28
 6 6 0 10 1.64
 6 6 0 8.89 1.13
 -6 -6 0 6.47 2.05
 -6 6 0 9.48 1.35
 6 6 0 12.69 1.62
 -6 6 0 15.27 2.2
 -6 6 0 14.49 1.95
 6 6 0 17.71 1.98
 -6 6 0 16.93 1.76
 6 6 0 8.51 3.62
 6 -6 0 9.51 3.25
 6 6 1 468.68 19.3
 6 6 1 447.23 22.31
 6 6 1 476.57 19.23
 -6 -6 -1 414.35 20.62
 6 -6 1 461.42 22.5
 -6 6 -1 463.84 19.92
 6 6 1 456.35 19.23
 -6 6 -1 459.58 19.19
 -6 6 -1 437.49 20.85
 -6 6 -1 448.08 19.05
 -6 6 -1 533.1 19.59
 -6 6 -1 506.27 19.33
 6 6 1 476.16 19.22
 6 6 1 511.99 19.63
 -6 6 -1 497.05 19.66
 -6 6 -2 114.01 5.27
 6 6 2 62.92 5.97
 6 6 2 115.16 4.96
 6 6 2 93.77 4.77
 6 6 2 88.18 4.56
 -6 6 -2 84.87 5.47
 6 -6 2 86.02 7.46
 -6 6 -2 85.1 4.44
 6 6 2 108.54 4.86
 -6 6 -2 127.51 7.07
 -6 6 -2 96.93 4.79
 6 6 2 70.13 7.07
 -6 6 -2 105.53 5.04
 6 6 2 104.53 4.98
 -6 6 -3 1048.87 35.1
 6 6 3 772.14 37.36
 6 6 3 859.71 34.57
 6 6 3 914.35 34.67
 6 6 3 871.73 34.43
 -6 6 -3 721.69 34.98
 6 -6 3 891.61 39.2
 -6 6 -3 837.13 34.3
 -6 -6 -3 826.4 37.44
 -6 6 -3 834.14 37.03
 -6 -6 -3 808.24 34.11
 6 6 3 915.44 34.64
 -6 6 -3 1082.49 37.14
 -6 6 -3 861.03 34.69
 6 6 3 869.66 34.64
 -6 6 -3 872.69 34.58
 6 6 4 15.53 1.93
 -6 6 -4 16.82 2.55
 6 6 4 18.2 1.91
 6 6 4 14.84 1.93
 6 6 4 19.82 2.13
 -6 6 -4 19.45 5.02
 6 6 4 12.13 1.42
 -6 6 -4 11.39 1.76
 -6 6 -4 12.09 3.17
 -6 -6 -4 11.1 2.83
 6 6 4 5.86 2.64
 -6 -6 -4 8.9 2.81
 -6 6 -4 14.46 2.04
 -6 -6 -4 9.54 1.19
 -6 6 -4 10.94 2.85
 -6 6 -4 9.06 2.95
 -6 6 -5 213.3 8.93
 6 6 5 176.39 8.3
 6 6 5 176.36 8.15
 6 6 5 179.55 11.59
 6 6 5 175.19 8.13
 -6 6 -5 195.78 11.73
 -6 6 -5 179.24 8.05
 -6 6 -5 188.69 11.39
 -6 -6 -5 181.21 11.34
 -6 -6 -5 188.68 11.53
 -6 6 -5 180.81 8.29
 -6 -6 -5 177.35 7.82
 -6 6 -5 180.95 8.45
 -6 6 -6 101.19 5.54
 -6 6 -6 80.54 4.37
 6 6 6 90.04 4.89
 6 6 6 85.15 4.63
 6 6 6 71.34 7.31
 -6 6 -6 62.79 5.75
 6 6 6 86.81 4.65
 -6 6 -6 73.63 8.22
 -6 6 -6 88.96 4.64
 -6 6 -6 88.46 7.69
 -6 -6 -6 88.23 7.54
 -6 6 -6 69.95 6.38
 -6 6 -6 94.93 4.93
 -6 -6 -6 82.66 4.26
 -6 6 -6 80.85 5.05
 -6 6 -7 629.8 23.29
 -6 6 -7 563.59 22.26
 6 6 7 556.36 22.4
 6 6 7 553.68 27.18
 -6 6 -7 441.33 24.78
 -6 6 -7 381 22.98
 -6 6 -7 516.95 22.53
 -6 6 -7 557.2 22.43
 -6 6 -7 550.06 22.59
 6 6 7 567.68 22.76
 -6 -6 -7 586.11 27
 -6 6 -7 537.58 24.46
 -6 -6 -7 577.53 22.24
 -6 6 -7 592.34 27.18
 6 6 8 24.19 2.64
 6 6 8 15.98 3.7
 -6 6 -8 13.55 3.53
 -6 -6 -8 21.66 1.9
 -6 6 -8 26.32 2.5
 -6 6 -8 22.37 3.12
 -6 6 -8 15.14 4.16
 -6 6 -8 22.08 4.67
 -6 6 -8 25.46 3.18
 -6 6 -8 24.8 2.61
 -6 -6 -8 26.09 4.29
 -6 6 -8 23.27 4.49
 -6 6 -9 50.17 3.97
 6 6 9 49.18 3.52
 -6 -6 -9 58.52 3.1
 -6 6 -9 52.87 3.4
 -6 6 -9 51.34 3.97
 6 6 9 48.06 3.27
 -6 6 -9 58.51 3.47
 6 6 10 73.54 4.14
 -6 -6 -10 82.67 4.63
 -6 6 -10 68.19 4.39
 -6 6 -10 79.38 4.1
 -6 6 -11 168.37 8.3
 -6 -6 -11 230.27 8.25
 -6 -6 -11 202.33 8.14
 6 6 11 173.48 7.99
 -6 6 -11 144.74 7.91
 -6 8 10 2.11 1.12
 6 -8 -10 2.06 1.13
 -6 8 9 2.45 1.33
 6 8 -9 1.74 1.14
 6 -8 -9 2.63 1.81
 -6 8 9 2.05 1.37
 6 8 -9 2.45 1.38
 6 -8 -9 3.59 0.83
 6 -8 -8 -0.93 0.85
 6 8 -8 -0.44 1.58
 6 8 -8 0.38 1.04
 -6 8 8 -0.06 1.51
 6 8 -8 -1.51 2.52
 -6 8 8 0.64 1.33
 6 8 -8 1.71 4.72
 6 8 -7 196.32 9
 -6 8 7 184.78 8.91
 6 8 -7 189.13 9.22
 6 -8 -7 209.77 8.48
 6 8 -7 177.64 8.85
 6 8 -7 221.4 8.81
 6 8 -7 178.26 10.09
 -6 8 6 14.34 3.2
 6 8 -6 19.83 6.73
 6 8 -5 3.21 5.72
 -6 8 5 2.75 1.62
 6 8 -5 1.87 2.59
 6 8 -5 3.64 1.93
 6 8 -5 2.41 1.97
 6 8 -5 2.99 1.33
 -6 8 5 2.33 1.83
 6 8 -5 1.86 2.44
 6 8 -4 8.54 3.43
 6 -8 -4 14.31 4.03
 6 8 -4 12.42 5.76
 -6 8 4 10.31 1.35
 6 8 -4 9.95 1.54
 -6 8 4 11.86 2.04
 6 8 -4 12.35 2.2
 6 8 -4 9.02 2.36
 6 8 -4 13.37 1.7
 -6 8 4 11.26 2.34
 6 8 -4 13.87 2.77
 -6 8 3 306.05 14.05
 6 8 -3 312.86 14.03
 -6 8 3 312.56 13.63
 6 8 -3 336.19 13.52
 6 8 -3 273.68 14.21
 6 8 -3 311.39 13.72
 6 8 -3 336.51 13.56
 6 8 -3 320.85 16.45
 6 -8 -3 305.54 17.48
 -6 8 2 4.61 1.73
 -6 8 2 3.52 2.13
 6 8 -2 3.32 2.3
 6 -8 -2 2.12 3.25
 6 8 -2 2.75 1.22
 6 8 -2 2.51 1.26
 6 8 -2 3.18 1.79
 6 8 -2 4.6 3.75
 6 8 -2 3.21 1.74
 6 8 -2 6.36 6.54
 6 8 -1 28.77 3.02
 -6 8 1 31.91 3.09
 -6 8 1 31.48 2.66
 6 8 -1 37.27 2.56
 6 8 -1 33.96 2.33
 -6 8 1 30.91 2.16
 6 8 -1 34.24 2.83
 6 8 -1 35.62 4.32
 6 -8 -1 33.84 5.14
 6 8 -1 30.16 2.71
 6 8 -1 38.77 7.34
 -6 8 1 37.65 6.94
 6 8 0 23.65 2.09
 6 8 0 20.23 1.75
 6 8 0 20.27 3.86
 6 8 0 26.67 2.63
 -6 8 0 21.66 2.2
 6 8 0 18.52 5.69
 6 8 0 20.51 2.45
 6 8 0 20.44 2.37
 6 -8 0 21.85 4.49
 -6 8 0 16.93 2.52
 -6 8 -1 41.73 3.45
 6 8 1 44.96 2.9
 -6 8 -1 43.55 3.03
 6 8 1 42.32 3.21
 -6 8 -1 54.46 6.35
 6 8 1 47.53 3.38
 6 -8 1 33.06 5.35
 6 8 1 39.94 6.73
 6 8 2 13.58 1.7
 -6 8 -2 7.69 4.9
 6 8 2 14.85 2.35
 -6 8 -2 12.76 1.65
 -6 -8 -2 9.57 3.27
 6 -8 2 15.06 4.28
 -6 8 -2 13.31 2.32
 -6 8 -2 13.47 2.09
 6 8 2 12.52 2.29
 -6 8 -2 15.27 3.14
 6 8 2 15.11 5.42
 6 8 3 85.65 4.91
 -6 8 -3 82.19 4.5
 6 8 3 82.55 4.51
 6 8 3 89.92 4.94
 -6 8 -3 86.04 8.25
 -6 -8 -3 74.24 7.13
 6 8 3 85.37 4.75
 -6 8 -3 94.36 5.18
 -6 8 -3 89.4 4.84
 -6 8 -3 100.23 5.82
 6 -8 3 74.38 7.56
 -6 -8 -3 67.86 6.45
 6 8 3 83.87 8.41
 6 8 4 1.11 2.02
 -6 8 -4 0.29 1.86
 -6 8 -4 -0.07 1.27
 -6 8 -4 -1.11 4.15
 -6 8 -4 -0.51 2.9
 -6 -8 -4 0.31 2.63
 6 -8 4 2.24 3.48
 -6 -8 -4 -0.27 1.89
 6 8 4 0.35 4.22
 6 8 4 1.31 1.91
 6 8 4 0.08 1.71
 -6 8 -4 6.6 5.59
 6 8 5 31.56 2.95
 -6 -8 -5 33.42 4.46
 6 8 5 36.65 6.14
 6 8 5 36.13 3.09
 -6 8 -5 40.7 4.09
 -6 8 -5 29.96 5.03
 -6 8 -5 33.66 2.5
 6 8 5 36.06 2.93
 -6 8 -5 18.22 6.6
 -6 8 -5 34.03 3.04
 6 8 6 1.99 4.41
 -6 8 -6 -2.94 5.28
 -6 -8 -6 -0.56 2.16
 6 8 7 339.01 13.98
 -6 8 -7 228.98 15.57
 6 8 7 294.16 13.56
 -6 8 -7 367.33 13.67
 -6 8 -7 325.8 13.86
 -6 8 -7 268.85 14.79
 -6 8 -7 363.14 14.57
 6 8 7 328.57 13.8
 -6 8 -8 4.32 3.45
 -6 8 -8 7.62 3.43
 -6 8 -8 10.1 1.35
 6 8 8 4.94 1.77
 -6 8 -8 4.11 2.49
 -6 8 -9 7.69 1.58
 -6 8 -9 6.12 2.27
 6 8 9 6.07 1.71
 -6 8 -9 6.45 2.87
 -6 -8 -9 6.65 1.93
 6 8 9 6.18 1.65
 -6 8 -9 5.1 1.1
 6 8 10 0.33 1.23
 -6 -8 -10 0.18 1
 -6 8 -10 1.33 1.06
 -6 8 -10 -0.13 1.61
 -6 10 7 282.31 10.7
 6 10 -7 295.37 10.57
 -6 10 7 279.6 10.73
 6 10 -6 17.19 3.32
 -6 10 6 19.52 2.13
 -6 10 6 16.94 1.96
 6 10 -6 15.2 5.06
 -6 10 6 19.66 1.99
 6 10 -6 18.05 2.19
 6 10 -6 22.7 1.73
 -6 10 5 2.07 1.46
 -6 10 5 1.77 1.59
 6 10 -5 0.9 1.78
 6 10 -5 0.88 5.21
 6 10 -5 3.7 3.43
 -6 10 5 0.17 1.61
 -6 10 5 1.36 1.48
 6 10 -5 -0.19 1.02
 6 10 -4 25.61 2.05
 -6 10 4 30.7 2.57
 6 10 -4 22.62 6.21
 -6 10 4 25.69 2.44
 -6 10 4 24.32 2.59
 -6 10 4 27.8 2.01
 6 10 -4 29.15 2.75
 6 10 -3 605.07 23
 6 10 -3 513.44 23.47
 -6 10 3 512.39 23.44
 -6 10 3 596.59 23.28
 6 10 -3 596.38 23.16
 -6 10 3 562.06 22.93
 6 10 -3 552.46 23.29
 -6 10 2 134.61 6.16
 6 10 -2 135.57 6.33
 -6 10 2 107.96 6.6
 6 10 -2 115.73 6.88
 6 10 -2 150.66 6.12
 -6 10 2 134.91 6.38
 6 10 -2 113.68 6.15
 -6 10 1 72.92 4.06
 -6 -10 1 54.28 6.32
 -6 10 1 66.76 4.52
 -6 10 1 70.39 3.82
 6 10 -1 72.57 4
 6 10 -1 67.33 4.08
 6 10 -1 64.43 3.53
 6 10 0 11.37 6.74
 -6 10 0 16.31 1.58
 -6 -10 0 15.72 3.88
 -6 10 0 17.6 2.69
 -6 10 0 14.27 1.76
 6 10 0 18.62 1.96
 6 10 0 13.94 4.15
 -6 10 0 16.55 5.7
 6 10 0 16.08 2.38
 -6 10 -1 574.53 24.71
 -6 -10 -1 611.7 29.21
 -6 10 -1 607.42 25.63
 6 10 1 629.59 25.24
 6 10 1 648.36 25.14
 -6 10 -1 624.67 25.03
 6 10 1 642.23 32.62
 -6 10 -2 132.22 6.13
 6 10 2 124.84 6.55
 -6 10 -2 133.43 6.55
 -6 10 -2 131.59 6.26
 -6 10 -3 274.03 11.32
 6 10 3 256.35 11.67
 -6 10 -3 266.16 11.36
 -6 10 -3 279.11 11.72
 6 10 3 246.54 11.53
 6 10 3 244.65 12.68
 -6 10 -3 292.15 16.3
 -6 10 -4 1.5 5.97
 -6 10 -4 2.75 1.19
 -6 10 -4 0.05 1.04
 6 10 4 1.71 1.84
 -6 10 -4 1.54 1.75
 -6 10 -5 285.62 11.63
 -6 10 -5 307.3 12.06
 6 10 5 256.76 11.74
 -6 10 -5 267.17 11.49
 6 10 5 278.41 11.99
 6 10 6 34.01 2.82
 -6 10 -6 47.19 2.55
 -6 10 -6 25.3 4.87
 6 10 6 36.24 2.68
 -6 10 -6 44.85 2.94
 -6 10 -7 136.65 5.76
 6 10 7 138.63 5.82
 6 10 7 140.19 5.55
 -6 10 -7 90 6.12
 -6 10 -7 159.22 5.57
 -6 10 -8 3.17 1.17
 6 12 -4 -0.28 2.02
 -6 12 4 1.3 2.24
 6 12 -3 3.3 2.95
 -6 12 3 2.73 3
 -6 12 3 2.07 1.38
 6 12 -3 2.03 1.91
 6 12 -2 10.45 3.73
 -6 12 2 12.97 3.85
 6 12 -2 14.54 2.69
 6 12 -1 -0.46 3.18
 -6 12 1 1.54 3.81
 6 12 -1 1.48 1.29
 -6 12 1 1.03 1.47
 -6 12 0 0.51 0.99
 -6 12 0 1.89 3.88
 6 12 0 0.43 3.05
 -6 12 0 -0.78 1.37
 6 12 0 -0.04 1.3
 -6 12 -1 4.82 1.07
 6 12 1 2.96 2.84
 -6 12 -1 0.54 3.92
 -6 12 -1 5.23 1.42
 6 12 1 4.58 1.45
 -6 12 -2 2.17 0.95
 -6 12 -2 3.8 3.6
 6 12 2 -0.4 2.33
 6 12 2 1.08 1.33
 -6 12 -3 -0.08 2.53
 6 12 3 1.67 1.91
 6 12 3 0.07 1.19
 7 1 -13 58.46 2.93
 7 -1 -13 61.79 2.83
 7 1 -13 48.67 2.49
 7 -1 -13 43.34 2.28
 7 -1 -12 -0.36 0.77
 7 1 -12 -0.57 1.6
 7 -1 -12 1.13 1.57
 7 -1 -12 0.04 1.14
 7 1 -12 -0.53 1.32
 7 1 -12 -0.3 1.35
 7 -1 -12 0.06 1.45
 7 1 -12 0.48 1.41
 7 1 -11 305.86 13.29
 7 -1 -11 286.79 13.06
 7 1 -11 268.7 13.25
 7 -1 -11 279.98 13.42
 7 -1 -11 393.96 14.46
 7 -1 -11 329.04 12.99
 7 1 -11 407.76 14.63
 7 -1 -10 8.02 1.31
 7 -1 -10 6.14 1.53
 7 1 -10 8.24 1.74
 -7 1 10 6.53 2.37
 7 1 -10 6.74 1.72
 7 1 -10 6.26 1.92
 7 -1 -10 8.02 2.12
 7 -1 -10 9.57 2.45
 7 1 -10 11.31 5.66
 7 -1 -10 12.2 2.61
 7 -1 -10 10.12 5.98
 7 1 -10 10.7 2.47
 -7 1 9 3.8 2.29
 7 1 -9 1.72 1.43
 7 -1 -9 1.82 1.35
 7 -1 -9 2.24 1.13
 7 1 -9 2.27 1.9
 7 -1 -9 2.7 1.98
 7 1 -9 0.12 2.05
 7 -1 -9 2.01 2.33
 7 1 -9 2.1 5.59
 7 1 -8 0.73 2.19
 7 -1 -8 -0.81 3.12
 7 1 -8 0.28 2.96
 7 -1 -8 0.85 2.28
 7 1 -8 0.64 1.8
 7 1 -8 0.63 4.19
 7 1 -8 0.22 1.27
 7 -1 -8 1.71 1.26
 7 1 -8 0.97 1.82
 7 -1 -8 0.17 1.85
 7 -1 -8 1.34 1.07
 -7 -1 8 -0.2 1.45
 -7 1 8 1.26 1.67
 7 1 -7 771.59 32.25
 7 -1 -7 889.98 36.38
 7 -1 -7 828.33 35.84
 7 1 -7 832.22 36
 7 1 -7 796.76 34.94
 7 1 -7 780.11 33.16
 7 -1 -7 847.63 33.49
 7 1 -7 829.37 33.34
 7 1 -7 919.31 41.9
 7 1 -7 808.46 32.6
 7 1 -7 787.82 32.45
 7 -1 -7 784.09 32.32
 7 1 -7 706.92 33.28
 7 1 -7 860.06 32.98
 7 1 -7 811.72 32.36
 7 -1 -7 836.45 32.55
 7 -1 -7 911.29 33.16
 7 1 -7 899.54 33.08
 7 1 -6 252.55 11.14
 7 -1 -6 278.24 11.21
 7 1 -6 237.84 10.46
 7 -1 -6 255.89 13.19
 7 1 -6 267.19 13.38
 -7 1 6 260.92 13.41
 7 1 -6 244.58 10.64
 7 -1 -6 255.99 10.54
 7 1 -6 245.94 10.71
 7 1 -6 231.9 11.59
 7 1 -6 264.92 11.06
 7 -1 -6 265.75 10.75
 7 1 -6 247.21 10.55
 7 1 -6 255.6 11.26
 7 1 -6 258.79 11.36
 7 1 -5 18.94 3.18
 -7 1 5 23.77 3.95
 7 1 -5 18.18 3.05
 7 -1 -5 20.33 3.07
 7 1 -5 17.6 2.6
 7 -1 -4 171.62 8.01
 7 1 -4 172.73 8.69
 7 1 -4 185.37 8.37
 7 1 -4 169.33 9.2
 7 -1 -4 174.39 8.49
 7 -1 -4 200.85 9.58
 -7 1 4 180.55 10.31
 7 1 -4 174.45 9.17
 7 -1 -4 176.11 9.16
 7 -1 -3 1472.95 54.07
 7 -1 -3 1278.59 53.15
 7 1 -3 1337.05 54.01
 7 1 -3 1304.21 53.6
 -7 -1 3 1319.97 52.88
 7 -1 -3 1350.76 52.85
 7 -1 -3 1314.97 53.94
 -7 1 3 1437.85 55.34
 7 1 -3 1387.75 54.04
 7 -1 -2 32.02 3.03
 7 1 -2 33.16 3.56
 -7 -1 2 31.39 2.29
 7 1 -2 29.58 2.67
 7 -1 -2 31.87 3.13
 7 1 -2 30.17 3
 -7 1 2 39.64 4.35
 -7 -1 1 90.12 4.72
 7 -1 -1 94.6 5.07
 7 1 -1 97.23 5.18
 7 1 -1 94.01 4.89
 -7 -1 0 130.58 6.4
 7 1 0 145.14 7.33
 -7 1 0 145.26 7.18
 7 1 0 156.32 7.26
 -7 -1 0 141.19 6.84
 -7 1 0 152.32 7.06
 -7 1 -1 2843.95 103.25
 7 1 1 2589.78 102.71
 -7 -1 -1 2510.13 102.72
 -7 -1 -2 4.57 2.77
 -7 1 -2 3.92 2.03
 7 1 2 4.21 1.43
 -7 -1 -2 3.46 1.51
 -7 1 -2 3.88 1.88
 -7 1 -2 0.93 2.29
 -7 1 -2 4.14 1.03
 -7 -1 -3 24.22 2.6
 -7 1 -3 28.23 3.32
 7 1 3 21.97 2.49
 -7 -1 -3 22.83 4.03
 -7 1 -3 31.9 3.12
 -7 1 -3 27.82 4.47
 -7 -1 -4 183.82 10.19
 7 -1 4 166.64 7.87
 -7 1 -4 172.89 9.43
 -7 -1 -4 174.98 8.73
 -7 -1 -5 385.45 19.38
 -7 1 -5 413.32 19.84
 -7 -1 -5 467.5 19.4
 7 -1 5 415.6 18.05
 7 1 5 402.51 18.58
 -7 -1 -6 368.39 15.38
 -7 1 -6 386.28 15.29
 -7 1 -6 363.88 14.95
 -7 -1 -6 358.48 15.03
 -7 1 -6 372.76 15.93
 -7 1 -6 372.98 15.89
 7 -1 6 379.03 16.68
 -7 -1 -6 395.22 18.18
 -7 1 -6 363.84 15.2
 7 1 6 374.74 15.2
 -7 1 -7 280.54 11.52
 -7 1 -7 255.22 11.53
 -7 1 -7 266.87 11.35
 -7 -1 -7 266.24 11.45
 -7 -1 -7 268.7 14.86
 -7 1 -7 276.32 16.04
 -7 -1 -7 290.12 11.6
 -7 1 -7 267.64 11.69
 7 1 7 279.49 11.67
 7 1 7 260.39 14.16
 -7 1 -7 283.75 11.79
 -7 -1 -7 279.99 11.91
 -7 1 -7 275.6 12.47
 -7 -1 -7 292.21 12.8
 -7 1 -7 275.51 12.46
 -7 1 -7 301.82 19.58
 -7 1 -8 77.51 3.89
 -7 -1 -8 61.82 3.72
 -7 1 -8 72.6 3.91
 -7 -1 -8 74.33 3.74
 -7 -1 -8 83.94 7.25
 -7 1 -8 74.03 7.99
 -7 -1 -8 68.62 3.95
 -7 1 -8 65.37 4.07
 -7 1 -8 62.95 4.67
 7 1 8 72.05 3.99
 7 1 8 71.68 6.26
 -7 -1 -8 67.34 4.21
 -7 1 -8 75.1 4.17
 -7 1 -8 93.78 10.81
 -7 -1 -8 80.19 5.28
 -7 1 -8 77.52 4.83
 -7 1 -9 25.65 3.63
 -7 1 -9 42.33 3.02
 -7 -1 -9 42.37 3.15
 -7 -1 -9 31.12 2.25
 -7 1 -9 33.01 2.46
 -7 -1 -9 32.89 2.25
 -7 -1 -9 28.01 5.12
 -7 1 -9 23.67 6
 7 1 9 18.5 3.53
 -7 1 -9 33.78 2.97
 -7 -1 -9 32.84 3.67
 -7 1 -9 29.05 3.34
 -7 -1 -9 23.48 3.28
 -7 1 -9 27.86 7.52
 -7 1 -9 28.58 2.46
 -7 -1 -9 30.5 2.36
 -7 1 -10 32.73 2.53
 -7 -1 -10 38.29 3.6
 -7 1 -10 32.05 7.7
 -7 -1 -10 33.44 7.78
 -7 -1 -10 33.95 3.4
 -7 -1 -10 34.22 2.32
 -7 1 -10 29.96 2.5
 -7 1 -10 37.08 3.61
 -7 -1 -10 28.74 5.49
 -7 -1 -10 31.9 3
 -7 1 -10 28.24 3.89
 -7 1 -11 44.61 2.78
 -7 -1 -11 54.89 3.77
 -7 1 -11 29.25 3.11
 -7 1 -11 57.37 3.95
 -7 -1 -11 35.73 3.67
 -7 1 -11 45.98 2.86
 -7 -1 -12 12.23 2.45
 -7 1 -12 14 2.03
 -7 -1 -12 12.76 1.91
 -7 1 -12 8.92 1.49
 -7 1 -12 9.82 1.36
 -7 1 -12 10.88 2.19
 -7 -1 -13 1.98 1.15
 -7 1 -13 2.64 1.24
 -7 1 -13 1.67 1.09
 -7 -1 -13 3.46 1
 7 3 -13 10.82 1.32
 7 -3 -12 143.68 6.1
 7 -3 -12 124.36 5.41
 7 3 -12 114.52 5.75
 7 3 -12 140.77 6.39
 7 3 -12 130.66 5.86
 7 -3 -11 248.49 10.6
 7 -3 -11 258.6 10.81
 7 3 -11 205.15 10.06
 7 3 -11 265.81 11.16
 7 -3 -11 225.04 9.77
 7 3 -11 257.47 10.34
 7 -3 -11 183.06 10.04
 -7 3 10 26.47 2.32
 -7 3 10 36.64 4.47
 7 3 -10 28.37 2.4
 7 3 -10 22.21 7.07
 7 3 -9 0.72 1.65
 7 3 -9 -0.28 2.72
 7 3 -9 0.53 2.18
 7 3 -9 -0.06 1.55
 7 3 -9 0.64 1.64
 7 3 -9 0.5 1.55
 7 -3 -9 0.7 2.54
 -7 3 9 0.62 2.02
 7 3 -9 4.2 5.07
 7 -3 -9 1.91 2.48
 7 3 -9 6.86 2.54
 7 -3 -9 0.06 1.12
 7 -3 -9 -0.26 1.91
 7 -3 -8 237.76 10.06
 7 3 -8 232.45 10.52
 7 3 -8 189.39 10.96
 -7 3 8 232.73 13.58
 7 3 -8 211.16 9.87
 7 3 -8 229.21 9.98
 7 3 -8 227.01 10
 7 3 -8 227.8 10.18
 7 3 -8 237.44 11.11
 7 -3 -8 252.34 14.35
 7 -3 -8 224.4 10.53
 7 3 -8 221.98 18
 7 3 -8 244.71 13.68
 7 3 -7 1061.04 40.65
 7 -3 -7 1034.6 39.69
 7 3 -7 1049.57 40.11
 7 3 -7 843.44 39.51
 7 3 -7 950.32 39.39
 7 3 -7 1052.06 40.81
 -7 3 7 917.37 42.14
 7 3 -7 1040.44 43.98
 7 3 -7 938.41 39.44
 -7 3 7 1003.47 43.36
 7 3 -7 1000.62 39.52
 7 3 -7 1121.94 50.02
 7 -3 -7 1047.28 42.76
 7 3 -7 1103.63 43.59
 7 3 -7 1015.02 39.58
 7 3 -7 987 39.66
 7 -3 -7 1027.22 40.09
 7 3 -7 1074.04 43.43
 7 3 -6 32.77 2.95
 7 3 -6 27.19 2.59
 7 -3 -6 24.54 1.94
 7 3 -6 26.08 2.29
 7 3 -6 24.89 1.83
 7 3 -6 37.9 5.68
 7 3 -6 31.66 3.68
 7 3 -6 21.83 4.01
 7 3 -6 23.95 2.03
 7 3 -6 26.8 4.02
 7 -3 -6 21.84 3.4
 -7 3 6 28.82 3.65
 7 3 -6 24.69 2.07
 7 3 -6 25.87 3.64
 7 -3 -6 26.63 2.46
 7 3 -6 24.12 2.04
 7 3 -6 26.11 1.99
 -7 3 6 24.15 1.79
 7 3 -6 38.48 6.95
 7 3 -5 117.68 5.63
 7 3 -5 112.75 5.34
 7 3 -5 132.88 6.03
 -7 3 5 131.38 5.51
 7 3 -5 120.25 5.47
 7 3 -5 111.08 5.34
 7 3 -5 113.42 5.4
 7 3 -5 112.43 5.45
 7 3 -5 112.15 5.4
 7 3 -5 117.38 6.09
 7 -3 -5 114.43 5.48
 7 3 -5 156.14 7.24
 7 -3 -5 116.31 7.06
 7 3 -5 117.26 7.94
 -7 3 5 109.55 7.49
 7 3 -5 136.35 6.09
 7 -3 -5 140.27 6.03
 7 3 -4 81.52 5.49
 7 -3 -4 77.37 5.15
 7 3 -4 77.65 5.63
 7 3 -4 71.42 5.82
 7 -3 -4 91.34 6.21
 7 3 -4 80.33 7.83
 7 3 -3 2092.17 84.09
 7 -3 -3 2058.58 83.77
 7 3 -3 2132.43 84.64
 7 3 -3 2103.54 84.94
 7 -3 -3 2217.83 85.02
 7 3 -3 2189.12 87.12
 7 3 -2 1353.17 48.32
 7 -3 -2 1287.71 47.98
 7 3 -2 1272.2 50.57
 7 3 -2 1334.63 48.93
 7 -3 -2 1374.31 49.39
 7 3 -2 1369.85 50.98
 -7 -3 1 579.85 24.48
 -7 3 1 788.01 27.08
 7 -3 -1 856.96 27.39
 -7 -3 1 570.73 24.37
 7 3 -1 815.59 27.53
 7 -3 -1 785.15 25.71
 7 3 -1 825.46 25.94
 7 3 0 90.14 5.58
 7 -3 0 82.67 5.08
 7 3 0 77.61 3.84
 -7 -3 0 83.21 4.05
 -7 3 0 83.01 5.13
 -7 -3 0 70.5 3.83
 7 -3 0 89.63 5.82
 7 3 1 572.68 24.57
 7 -3 1 616.7 25.1
 -7 3 -1 565.79 24.47
 -7 -3 -1 579.24 23.96
 -7 -3 -2 588.91 24.97
 -7 3 -2 613.53 24.28
 7 3 2 575.05 25.01
 -7 3 -2 644.32 27.24
 -7 -3 -2 594.27 24.72
 -7 -3 -3 559.67 23.88
 7 3 3 530.54 23.92
 -7 3 -3 576.06 26.58
 -7 -3 -3 552.04 23.92
 -7 -3 -4 205.32 10.58
 -7 3 -4 189.48 12.98
 7 3 4 175.74 10.1
 -7 -3 -4 196.01 10.84
 -7 3 -5 857.6 29.08
 -7 -3 -5 784.18 28.52
 -7 3 -5 753.54 28.38
 7 3 5 648.06 30.59
 -7 3 -5 659.65 28.1
 -7 -3 -5 650.52 32.08
 7 3 5 730.87 28.26
 -7 3 -5 706.04 28.11
 -7 3 -5 641.33 27.94
 -7 -3 -5 669.01 28
 -7 -3 -5 746.68 31.25
 -7 3 -5 747.39 29.02
 7 3 6 66.28 3.52
 -7 3 -6 78.48 4.86
 -7 -3 -6 70.7 6
 -7 3 -6 67.05 8.47
 -7 3 -6 70.34 4.57
 7 3 6 65.67 5.76
 -7 3 -6 64.04 8.85
 -7 3 -6 63.39 3.63
 -7 3 -6 69.5 3.66
 -7 3 -6 71.1 5.81
 -7 3 -6 69.69 3.88
 -7 -3 -6 61.98 3.42
 -7 -3 -6 80.84 4.09
 7 3 6 76.48 3.86
 -7 3 -7 1249.17 47.52
 -7 -3 -7 1277.72 51.16
 -7 3 -7 1187.36 47.78
 -7 3 -7 1293.13 55.2
 -7 3 -7 1137.71 46.66
 -7 3 -7 1181.61 46.65
 7 3 7 1115.58 50.25
 -7 3 -7 1157.66 46.94
 -7 -3 -7 1161.18 46.56
 -7 3 -7 1089.59 48.35
 -7 3 -7 1236.94 57.08
 -7 -3 -7 1208.69 47.04
 7 3 7 1189.15 46.87
 -7 3 -8 310.19 13.6
 -7 3 -8 376.4 23.86
 7 3 8 317.2 13.78
 -7 -3 -8 345.01 13.53
 7 3 8 330.64 17.58
 -7 3 -8 322.95 13.56
 -7 -3 -8 340.67 17.93
 -7 3 -8 323.03 14.7
 -7 3 -8 294.85 13.54
 -7 3 -8 310.37 13.93
 -7 -3 -8 323.11 14
 -7 -3 -9 59.72 4.63
 -7 3 -9 50.51 4.48
 -7 -3 -9 55.03 6.24
 -7 -3 -9 51.68 3.17
 -7 -3 -9 61.36 3.98
 7 3 9 42.06 5.53
 -7 3 -9 52.93 3.46
 -7 3 -9 54.52 3.49
 7 3 9 59.72 3.73
 -7 -3 -10 58.44 6.49
 -7 3 -10 46.29 5.92
 7 3 10 52.27 3.51
 -7 3 -10 48.57 8.94
 -7 3 -11 354.94 14.47
 -7 3 -11 284.9 14.62
 -7 3 -11 324.17 14.37
 -7 3 -11 337.15 15.09
 -7 -3 -11 387.46 15.16
 -7 -3 -11 379.84 15.18
 -7 3 -11 411.7 15.78
 -7 -3 -12 88.7 4.66
 -7 3 -12 99.82 4.91
 -7 -3 -12 107.77 4.66
 -7 3 -12 100.01 4.26
 -7 3 -12 114.23 5.2
 7 -5 -12 -0.32 0.84
 7 5 -12 -0.59 1.6
 7 -5 -12 0.1 0.63
 7 5 -11 1.48 1.71
 7 -5 -11 4.57 0.94
 7 -5 -11 2.12 1.57
 7 -5 -11 4.5 1.65
 7 -5 -11 2.93 1.47
 7 5 -11 3.04 1.35
 7 5 -11 2.89 1.95
 -7 5 11 4.07 1.29
 -7 5 10 9.82 1.72
 7 5 -10 8.91 2.26
 7 -5 -10 8.44 1.81
 7 5 -10 9.48 2
 7 5 -10 11.79 1.81
 7 5 -10 9.48 2.75
 7 -5 -10 8.92 2.32
 7 -5 -10 9.88 1.34
 7 5 -10 7.19 1.73
 7 5 -9 7.56 5.62
 7 5 -9 12.11 5.57
 7 -5 -9 5.89 3.02
 -7 5 9 8.72 2.79
 7 5 -8 15.98 2.48
 7 5 -8 19.11 2.2
 7 5 -8 22.86 1.97
 7 5 -8 18.62 2.49
 7 5 -8 15.75 3.5
 7 5 -8 18.07 6.82
 7 5 -8 22.98 3.37
 7 5 -8 19.2 2.32
 7 5 -8 21.37 2.17
 7 5 -8 17.42 2.28
 7 5 -8 19.02 2.3
 7 5 -8 17.53 2.55
 7 -5 -8 20.16 1.9
 7 -5 -8 20.82 2.39
 7 -5 -8 21.64 4.33
 -7 5 8 18.26 3.6
 7 5 -8 26.42 6.25
 7 -5 -7 1.09 1.13
 7 5 -7 3.51 1.67
 7 5 -7 3.32 1.69
 7 5 -7 1.68 2.08
 7 5 -7 3.22 1.91
 7 5 -7 1.59 1.21
 7 5 -7 0.32 1.58
 7 5 -7 2.35 1.42
 7 5 -7 1.56 3.23
 7 5 -7 0.34 3.33
 7 5 -7 -2.8 5.66
 7 5 -7 0.13 2.66
 7 5 -7 0.44 1.73
 7 5 -7 1.71 1.83
 7 5 -7 1.42 1.92
 7 5 -7 3.73 5.68
 7 -5 -7 4.11 1.75
 7 5 -7 1.24 3.01
 -7 5 7 1.53 2.18
 7 -5 -6 9.05 1.8
 7 -5 -6 9.71 1.42
 7 5 -6 9.91 1.72
 7 5 -6 8.24 2.25
 7 5 -6 7.8 2.08
 7 5 -6 8.63 1.43
 7 5 -6 7.11 2.53
 7 5 -6 12.73 3.69
 7 5 -6 12.13 3.8
 7 5 -6 9.2 1.9
 7 5 -6 5.81 5.44
 7 5 -6 9.09 1.95
 7 5 -6 7.68 3.25
 7 5 -6 18.5 6.37
 7 5 -6 16.44 2.96
 -7 5 6 9.96 2.66
 7 5 -6 9.6 1.74
 7 5 -6 9.65 1.56
 7 5 -6 8.52 1.96
 7 5 -5 0.3 2.14
 7 -5 -5 2.29 1.03
 -7 5 5 0.4 1.52
 7 5 -5 3.04 1.91
 7 5 -5 4.99 4.9
 7 5 -5 1.98 2.17
 7 5 -5 2.04 1.8
 7 5 -5 2.77 1.07
 7 5 -5 2.79 3.17
 -7 5 5 0.25 2.07
 7 -5 -5 1.63 2.76
 7 5 -5 1.63 4.58
 7 5 -5 2.64 1.55
 7 5 -5 1.94 1.53
 -7 5 5 1.94 1.8
 7 5 -5 1.36 1.58
 -7 5 5 2.05 1.26
 7 5 -5 1.45 1.27
 7 5 -5 3.04 1.17
 7 -5 -5 1.58 1.37
 7 5 -5 1.27 2.56
 7 -5 -4 1.29 0.95
 -7 5 4 1.25 1.42
 7 5 -4 1.08 1.78
 7 5 -4 3.46 3.75
 7 5 -4 2.77 1.78
 7 5 -4 0.76 0.92
 7 5 -4 1.9 1.5
 -7 5 4 0.27 1.11
 7 5 -4 0.81 0.85
 7 5 -4 0.96 1.57
 7 -5 -4 0.24 2.61
 7 5 -4 0.98 2.63
 -7 5 4 1.43 1.99
 7 5 -4 1.11 2.34
 7 5 -4 0.13 1.93
 7 -5 -4 0.37 1.21
 7 5 -4 3.3 2.09
 -7 5 4 1.66 1.61
 7 5 -4 1.42 1.05
 7 5 -3 34 2.07
 7 -5 -3 40.71 4.52
 7 5 -3 29.93 4.34
 -7 5 3 35.62 4.2
 7 5 -3 33.96 2.49
 7 -5 -3 32.14 2.05
 7 5 -3 39.43 4.16
 -7 5 3 35.8 2.24
 7 5 -3 31.71 6.79
 7 5 -3 33.62 2.08
 7 5 -3 32.96 2.74
 -7 5 3 35.14 2.43
 7 5 -3 34.87 2.67
 -7 5 2 1.73 1.37
 -7 5 2 4.49 1.1
 7 5 -2 4.26 1.36
 7 5 -2 5.2 1.78
 7 5 -2 3.02 0.92
 7 5 -2 4.21 1.72
 7 5 -2 4.19 0.96
 -7 5 2 6.05 1.41
 -7 5 1 15.82 1.72
 -7 5 1 11.36 2.01
 7 5 -1 18.49 2.2
 7 5 -1 16.8 1.74
 7 5 -1 15.95 1.29
 -7 -5 1 9.83 1.67
 -7 5 1 17.22 1.51
 -7 -5 0 0.41 1.45
 7 -5 0 -0.2 3.11
 -7 5 0 -0.39 1.4
 7 5 0 0.1 0.79
 -7 5 -1 -0.86 1.71
 -7 5 -1 0.97 3.39
 7 -5 1 2.08 1.77
 7 5 1 0.59 1.15
 -7 5 -1 0.61 1.35
 7 5 1 0.49 1.19
 -7 -5 -1 1.14 1.6
 7 5 1 0.5 0.86
 -7 5 -2 51.63 4.07
 7 5 2 42.94 2.62
 7 5 2 43.53 2.56
 7 -5 2 37.93 3.93
 7 5 2 39.1 2.6
 7 5 2 43.86 2.43
 -7 5 -2 44.43 3.25
 7 5 3 0.34 1.23
 7 -5 3 0.38 2.95
 7 5 3 1.75 0.87
 -7 5 -3 1.01 2.01
 -7 5 -3 1.88 1.34
 7 5 3 1.21 1.39
 -7 5 -3 1.68 1.77
 -7 -5 -3 1.54 2.03
 -7 -5 -3 0.67 0.66
 -7 5 -3 1.27 1.96
 7 5 3 0.63 1.76
 7 5 3 1.15 1.18
 7 5 4 3.95 1.3
 7 5 4 3.29 1.91
 -7 -5 -4 3.42 2.01
 7 5 4 4.87 1.57
 7 5 4 3.32 1.34
 -7 5 -4 3.73 2.31
 -7 5 -4 8.72 3.95
 -7 5 -4 4.6 1.31
 -7 -5 -4 4.89 2.32
 -7 5 -4 3.32 2.35
 -7 -5 -4 3.73 0.94
 -7 5 -4 1.94 1.82
 -7 5 -4 3.96 2.13
 -7 5 -5 12.06 1.89
 -7 5 -5 14.1 2.51
 -7 -5 -5 6.82 2.51
 7 5 5 3.22 2.36
 7 5 5 9.12 1.63
 7 5 5 13.85 1.83
 7 5 5 12.03 1.71
 -7 5 -5 9.69 2.77
 -7 5 -5 8.95 1.62
 -7 5 -5 7.56 1.96
 -7 -5 -5 6.81 1.13
 -7 5 -5 7.29 5.53
 -7 5 -5 5.99 2.75
 -7 -5 -5 9.03 3.25
 -7 5 -5 20.37 5.1
 7 5 6 2.7 1.65
 -7 -5 -6 3.77 2.66
 7 5 6 5.74 2.62
 -7 5 -6 1.69 1.13
 7 5 6 1.97 1.62
 -7 5 -6 2.71 2.82
 -7 5 -6 2.77 5.65
 -7 5 -6 2.56 2.67
 -7 5 -6 1.89 1.74
 -7 5 -6 4.37 1.99
 -7 5 -6 4.56 2.45
 -7 5 -6 0.8 4.73
 7 5 6 3.36 1.65
 -7 -5 -6 3.54 1.12
 -7 5 -7 5.57 2.62
 7 5 7 4.71 1.84
 7 5 7 7.05 1.79
 -7 5 -7 5.34 1.25
 -7 5 -7 6.11 3.07
 -7 5 -7 6.95 1.91
 -7 5 -7 5.35 3.4
 -7 5 -7 6.45 2.2
 -7 5 -7 7.01 4.43
 -7 -5 -7 7.97 2.93
 7 5 7 5.99 2.87
 -7 -5 -7 5.79 1.23
 -7 5 -7 2.25 5.65
 -7 5 -7 8.53 3.06
 7 5 8 -1.04 2.35
 -7 5 -8 0.1 2.54
 -7 5 -8 0.23 2.87
 -7 5 -8 0.13 1.81
 7 5 8 -0.16 1.76
 -7 5 -8 3.04 6.01
 -7 5 -8 1.9 2.82
 -7 5 -8 1.57 2.1
 -7 5 -8 0.99 3.03
 -7 5 -8 0.57 1.83
 -7 -5 -8 0.75 1.06
 -7 -5 -8 0.33 2.58
 -7 5 -9 24.32 8.03
 7 5 9 29.91 4.82
 -7 -5 -9 45.74 5.43
 -7 5 -9 39.64 5.57
 -7 5 -10 13.91 1.86
 -7 5 -10 11.29 2.89
 -7 5 -10 10.77 2.47
 -7 -5 -10 14.28 1.49
 7 5 10 12.23 1.97
 -7 5 -10 17.27 2.11
 -7 5 -10 11.52 2.92
 -7 -5 -10 14.32 2.42
 -7 5 -10 12.5 2.58
 -7 5 -11 9.99 2.11
 7 5 11 9.95 1.8
 -7 -5 -11 7.72 1.59
 -7 -5 -11 10.87 1.81
 -7 5 -11 11.1 2.46
 -7 5 -11 9.27 1.74
 -7 5 -12 0.6 1.44
 -7 -5 -12 1.22 1.29
 7 -7 -10 173.54 6.88
 7 -7 -10 160.76 7.42
 7 7 -9 1.69 2.77
 -7 7 9 0.84 1.54
 7 7 -9 1.4 1.47
 7 7 -9 0.27 1.63
 7 7 -9 1.41 1.22
 7 7 -9 1.14 1.78
 7 -7 -9 -0.29 0.88
 -7 7 9 1.92 1.33
 7 7 -9 2.39 2.77
 7 7 -9 0.17 4.58
 7 7 -8 216.77 10.34
 7 7 -8 176.41 10.53
 7 7 -8 251.02 10.11
 7 7 -8 236.55 10.42
 7 -7 -8 249.59 10.04
 7 7 -8 265.59 10.23
 -7 7 8 233.3 10.43
 7 7 -8 252.78 10.6
 7 7 -8 238.32 10.34
 7 7 -8 206.43 10.34
 7 7 -8 203.5 11.07
 -7 7 7 93.8 7.67
 7 7 -7 77.36 8.59
 7 7 -6 693.85 29.02
 -7 7 6 786.71 33.51
 7 7 -6 690.38 30.51
 7 7 -6 615.05 32.37
 7 7 -6 678.48 28.66
 7 7 -6 747.84 34.02
 7 -7 -6 720.09 28.57
 7 7 -6 708.82 29.33
 7 7 -6 753.38 29.13
 7 7 -6 697.38 29.17
 7 7 -6 786.3 28.9
 -7 7 6 660.36 28.99
 7 7 -5 29.33 5.18
 7 -7 -5 38.9 5.92
 7 7 -5 34.32 3.4
 7 7 -5 38.18 3.08
 -7 7 5 35.72 4.61
 7 7 -5 33.21 3.34
 7 7 -5 32.12 6.62
 -7 7 5 40.17 3.17
 -7 7 5 37.89 2.98
 7 -7 -5 29.19 2.21
 7 7 -5 34.99 3.7
 7 7 -5 29.32 3.16
 7 7 -5 35.07 2.57
 7 7 -4 496.63 19.5
 7 7 -4 461.89 23.69
 7 -7 -4 529.74 24.52
 7 7 -4 502.74 19.56
 -7 7 4 477.61 22.92
 7 7 -4 447.38 19.78
 -7 7 4 464.94 19.53
 7 7 -4 484.45 19.97
 7 7 -4 506.71 19.87
 -7 7 4 484.03 19.7
 7 7 -4 478.34 22.52
 7 7 -4 478.64 20.14
 -7 7 4 477.1 20.04
 7 -7 -4 456.02 19.15
 7 -7 -3 130.94 9.48
 7 7 -3 99.46 8.56
 7 7 -3 118.45 6.42
 -7 7 3 121.16 6.37
 -7 7 3 112.01 5.7
 7 7 -3 121.22 5.72
 7 7 -3 121.95 12.45
 7 7 -3 112.51 5.64
 -7 7 3 121.16 5.95
 7 7 -3 136.41 8.29
 7 7 -3 125.2 6.4
 7 7 -3 120.71 6.04
 7 7 -2 1244.24 56.28
 7 -7 -2 1398.63 57.44
 -7 7 2 1370.5 53.41
 7 7 -2 1318.32 53.21
 -7 7 2 1324.3 52.94
 -7 7 2 1311.88 52.77
 7 7 -2 1370.69 52.84
 7 7 -2 1314.65 52.7
 7 7 -2 1294.51 59.4
 7 7 -2 1342.42 52.83
 7 7 -2 1378.85 54.45
 7 7 -2 1328.67 52.96
 7 7 -1 80.54 4.26
 -7 7 1 85.68 4.88
 -7 7 1 84.4 4.52
 -7 7 1 79.22 4.23
 7 7 -1 95.73 5.87
 7 7 -1 89.49 4.52
 7 7 -1 79.38 4.45
 7 7 -1 80.9 4.43
 7 -7 -1 78.52 7.5
 7 7 -1 70.18 8.25
 7 7 -1 82.2 4.11
 7 7 0 61.27 3.47
 -7 7 0 65.81 4.12
 7 -7 0 62.91 6.57
 -7 7 0 64.14 3.67
 -7 7 0 58.45 3.36
 7 7 0 54.89 3.16
 7 7 0 60.31 3.67
 -7 7 0 61.67 3.42
 7 7 0 73.45 3.86
 -7 7 0 57.96 6.98
 7 7 0 57.72 6.89
 7 7 0 65.26 3.75
 -7 7 -1 38.79 3.37
 7 7 1 28.58 1.97
 7 7 1 35.19 2.77
 7 7 1 30.06 2.27
 -7 7 -1 30.68 2.5
 7 -7 1 26.39 4.64
 -7 7 -1 29 2.15
 -7 7 -1 37.53 2.95
 -7 7 -1 32.87 2.46
 7 7 1 28.3 5.29
 7 7 1 38.88 2.76
 -7 7 -2 1778.5 68.61
 7 -7 2 1715.44 72.45
 7 7 2 1723.77 67.65
 -7 7 -2 1923.11 68.27
 -7 7 -2 1664.49 67.65
 7 7 2 1698.02 67.77
 -7 7 -2 2028.86 70.2
 7 7 2 1704.53 67.77
 -7 7 -2 1706.92 68.01
 7 7 2 1664.08 67.71
 7 7 2 1661.49 67.95
 -7 -7 -2 1496.07 69.88
 7 7 2 1682.08 72.04
 -7 7 -3 6.44 2
 7 7 3 5.96 1.82
 7 7 3 4.81 1.66
 7 7 3 5.03 1.31
 -7 7 -3 4.58 3.26
 -7 7 -3 4.58 2.41
 7 7 3 4.21 1.97
 -7 7 -3 3.45 2.91
 -7 -7 -3 4.15 2.58
 7 -7 3 9.19 4.39
 -7 7 -3 10.92 4.32
 -7 7 -3 6.63 1.95
 -7 -7 -3 4.88 2.14
 7 7 3 2.51 1.84
 -7 7 -3 4.59 1.65
 7 7 3 4.36 4.3
 -7 7 -4 40.38 3.74
 7 7 4 29.83 2.84
 -7 -7 -4 30.54 4.17
 -7 7 -4 32.71 4.33
 -7 7 -4 35.97 2.69
 -7 7 -4 33.33 4.74
 -7 -7 -4 37.66 4.84
 7 -7 4 34.19 5.98
 -7 7 -4 31.06 2.87
 7 7 4 27.65 2.78
 -7 7 -4 27.53 5.84
 7 7 4 28.04 2.79
 7 7 4 38 6.17
 -7 7 -5 75.07 4.34
 -7 7 -5 87.94 5.18
 -7 7 -5 58.13 3.71
 -7 -7 -5 64.91 6.33
 7 7 5 65.57 4.15
 7 -7 5 55.82 7.48
 -7 7 -5 62.98 5.65
 7 7 5 54.12 6.22
 -7 7 -5 67.52 4.04
 -7 -7 -5 60.25 6.59
 -7 7 -5 63.43 6.76
 -7 -7 -5 63.99 3.51
 7 7 5 70.19 7.83
 7 7 5 77.01 4.37
 -7 7 -5 63.44 7.42
 7 7 5 75.32 4.22
 -7 7 -6 872.28 31.06
 -7 7 -6 763.14 29.95
 -7 7 -6 738.95 30.22
 7 7 6 736.54 30.08
 7 -7 6 704.33 35.79
 7 7 6 768.46 30.37
 -7 7 -6 690.08 31.16
 -7 -7 -6 777.48 34.37
 -7 7 -6 790.28 35
 -7 7 -6 785.72 30.09
 -7 -7 -6 741.78 29.71
 7 7 6 806.53 35.27
 7 7 6 673.57 29.96
 -7 7 -7 73.8 7.41
 7 -7 7 76.86 8.05
 -7 -7 -7 82.32 7.08
 7 7 7 81.09 7.79
 -7 7 -8 50.5 4.18
 -7 7 -8 51.7 3.04
 7 7 8 46.18 3.53
 -7 7 -8 58.07 3.52
 -7 7 -8 49.5 3.51
 -7 7 -8 43.81 4.65
 -7 7 -9 35.77 3.86
 7 7 9 38.65 2.81
 -7 -7 -9 29.92 3.14
 -7 7 -9 32.22 2.28
 -7 7 -9 43.24 2.96
 7 7 9 45.89 3.07
 -7 7 -9 40.75 3.51
 -7 7 -10 171.48 8.05
 -7 -7 -10 185.28 7.71
 -7 7 -10 161.74 7.33
 -7 7 -10 150.74 7.69
 7 7 10 165.89 7.63
 -7 7 -11 6.34 1.61
 -7 -7 -11 5.85 1.15
 -7 9 9 1.68 1.06
 7 -9 -9 0.2 0.94
 7 9 -8 9.92 2.4
 -7 9 8 18.03 1.83
 7 9 -8 16.8 4.17
 -7 9 8 14.21 1.78
 7 9 -8 19.76 1.59
 7 9 -7 2.31 1.11
 -7 9 7 0.46 1.4
 7 9 -7 0.89 2.55
 7 9 -7 -1.06 4.36
 -7 9 7 0.92 1.41
 7 9 -7 1.96 1.68
 -7 9 6 12.34 1.86
 7 9 -6 9.64 2.04
 7 9 -6 7.83 1.82
 7 9 -6 10.54 1.51
 -7 9 6 11.89 1.85
 -7 9 6 8.31 1.78
 7 9 -6 5.96 5.22
 7 9 -6 6.38 3.39
 -7 9 5 0.53 1.67
 7 9 -5 3.32 3.58
 7 9 -5 1.17 1.88
 7 9 -5 1.62 1.83
 7 9 -5 2.33 1.27
 -7 9 5 2.14 1.75
 -7 9 5 0.6 1.49
 -7 9 4 3.98 1.13
 7 9 -4 9.73 5.65
 -7 -9 4 1.38 2.45
 7 -9 -4 5.17 3.49
 -7 9 3 5.85 5.64
 7 -9 -3 -0.65 3.24
 7 9 -3 6.54 4.67
 7 9 -3 -0.88 1.21
 -7 9 3 0.51 1.07
 7 9 -3 -0.99 2.29
 7 9 -3 1.19 1.2
 7 9 -3 1.06 1.86
 7 9 -3 -3.02 2.74
 -7 9 3 0.94 1.99
 7 9 -2 283.15 13.3
 -7 9 2 302.52 13.48
 -7 9 2 273.06 12.85
 -7 9 2 267.83 18.65
 7 9 -2 293.79 21.47
 7 -9 -2 290.35 16.89
 7 9 -2 301.43 12.86
 7 9 -2 295.97 15.33
 7 9 -2 297.89 13.05
 7 9 -2 312.03 12.73
 7 9 -2 331.59 13.02
 -7 9 2 287.32 12.67
 -7 9 1 14.2 2.54
 7 9 -1 15.16 1.67
 7 9 -1 17.17 7.58
 7 -9 -1 11.14 3.89
 7 9 -1 18.11 4.24
 -7 9 1 11.37 2
 7 9 -1 14.72 1.88
 7 9 -1 13.98 2.26
 7 9 0 2.46 1.34
 7 9 0 0.44 3.2
 -7 9 0 7.3 4.87
 7 -9 0 2.55 3.39
 -7 9 0 -1.36 2
 7 9 0 -0.48 1.05
 7 9 0 -1.4 5.45
 -7 9 0 1.14 1.12
 -7 9 0 0.64 1.58
 7 9 0 0.38 1.95
 -7 9 -1 1.46 2.05
 -7 9 -1 2.03 1.13
 -7 9 -1 1.3 4.76
 7 9 1 3.44 3.12
 7 9 1 2.72 2.41
 7 9 1 1.49 1.33
 7 -9 1 0.33 3.44
 -7 -9 -1 2.3 2.79
 7 9 1 2.97 5.15
 7 9 1 4.01 2.12
 -7 -9 -2 234.43 14.16
 -7 9 -2 227.21 10.84
 -7 9 -2 222.74 10.09
 7 9 2 230.71 10.27
 7 9 2 250.03 10.61
 7 -9 2 195.11 14.03
 7 9 2 219.91 15.49
 7 9 2 224.75 10.54
 -7 -9 -3 3.2 2.84
 7 -9 3 9.55 3.77
 7 9 3 10.15 2.46
 -7 9 -3 5.03 3.56
 -7 9 -3 4.13 5.57
 -7 9 -3 7.75 1.48
 7 9 3 8.56 2.28
 7 9 3 6.66 5.24
 -7 9 -4 -0.25 5.75
 7 9 4 3.36 4.43
 -7 -9 -4 -0.33 2.81
 7 9 5 1.72 1.89
 -7 9 -5 4.9 1.32
 7 9 5 0.49 2.07
 -7 9 -5 1.98 3.19
 -7 9 -5 1.18 1.05
 7 9 5 3.17 1.77
 -7 9 -6 154.04 6.6
 7 9 6 150.71 6.93
 -7 9 -6 161.27 7.94
 7 9 6 134.53 6.78
 7 9 6 126.18 6.62
 -7 9 -7 41.82 4.01
 -7 9 -7 54.54 2.83
 -7 9 -7 28.57 4.42
 7 9 7 38.36 2.96
 7 9 7 44.98 3.1
 -7 9 -8 73.81 3.92
 7 9 8 64.89 3.93
 7 9 8 72.75 3.74
 -7 9 -8 77.7 3.58
 -7 9 -9 9.46 1.39
 7 9 9 10.57 1.5
 -7 11 6 88.43 5.6
 -7 11 6 103.22 4.54
 7 11 -5 3.04 3.43
 -7 11 5 0.66 3.16
 7 11 -5 5.63 1.09
 -7 11 5 3.19 1.48
 7 11 -5 4.8 2.31
 -7 11 5 5.18 1.69
 7 11 -4 29.12 3.71
 -7 11 4 38.6 2.76
 -7 11 4 33.14 4.84
 -7 11 4 35.04 2.63
 7 11 -4 36.95 2.21
 -7 11 3 41.76 2.49
 -7 11 3 45.76 3.11
 -7 11 3 43.01 5.17
 -7 11 3 43.19 2.93
 7 11 -3 38.55 2.4
 -7 11 2 230.88 9.32
 -7 11 2 227.34 9.56
 -7 11 2 232.24 11.95
 7 11 -2 211.95 9.03
 -7 11 2 248.82 9.63
 7 11 -1 3.99 1.7
 -7 11 1 9.29 1.96
 -7 11 1 8.2 4.41
 7 11 -1 7.31 3.95
 7 11 -1 3.58 1.83
 -7 11 1 6.54 1.31
 7 11 0 14.65 2.1
 -7 11 0 17.88 1.73
 -7 11 0 18.04 2.16
 7 11 0 14.67 3.88
 -7 11 0 15.64 4.87
 -7 11 -1 42.14 2.59
 -7 11 -1 40.81 6.22
 7 11 1 40.61 2.91
 -7 11 -1 41.94 2.82
 7 11 1 27.87 4.22
 -7 11 -1 30.5 2.15
 -7 11 -2 218.37 9.32
 7 11 2 225.9 9.53
 -7 11 -2 235.96 9.6
 7 11 2 212.87 9.66
 -7 11 -2 227.07 12.98
 -7 11 -2 220.48 9.5
 -7 11 -3 78.27 3.71
 7 11 3 82.89 4.03
 -7 11 -3 56.87 4.04
 -7 11 -3 59.78 6.99
 7 11 3 53.88 4.79
 7 11 3 77.24 4.05
 -7 11 -3 77.98 3.8
 -7 11 -4 15.61 2.2
 -7 11 -4 21.72 1.63
 -7 11 -4 17.81 1.56
 7 11 4 12.01 2.6
 -7 11 -4 13.32 4.65
 7 11 4 16.25 2.03
 7 11 4 13.3 1.91
 7 11 5 7.07 1.58
 -7 11 -5 10.49 1.8
 7 11 5 13.64 1.73
 -7 11 -5 12.13 1.27
 7 11 5 4.52 1.87
 -7 11 -5 5.97 2.71
 7 11 6 106.5 5.05
 -7 11 -6 120.86 5.04
 8 0 -13 -0.1 0.89
 8 0 -13 0.32 0.96
 8 0 -12 167.3 7.75
 8 0 -12 145.99 7.87
 8 0 -11 1.84 1.84
 8 0 -11 0.48 1.26
 8 0 -11 1.03 1.68
 8 0 -10 385.13 15.69
 8 0 -10 373.2 15.52
 8 0 -10 404.27 16.72
 8 0 -9 1.43 1.35
 -8 0 9 0.5 1.63
 8 0 -9 -0.34 1.01
 8 0 -9 0.27 1.93
 8 0 -9 -1.44 2
 8 0 -9 0.66 4.74
 8 0 -9 0.2 2.05
 -8 0 8 274.78 14.32
 8 0 -8 250.25 11.96
 8 0 -8 258.32 11.34
 8 0 -8 303.44 15.49
 8 0 -8 263.4 11.37
 8 0 -8 265.98 12.14
 8 0 -8 287.55 12.41
 8 0 -7 -0.24 1.89
 8 0 -7 0.23 2.6
 8 0 -7 0.59 1.7
 8 0 -7 0.67 1.16
 8 0 -7 1.18 1.96
 8 0 -7 0.98 0.96
 8 0 -6 2768.64 110.45
 8 0 -6 2854.88 110.57
 -8 0 6 2932.19 114.54
 8 0 -6 2821.39 113.33
 8 0 -6 2698.61 111
 8 0 -6 3294.2 111.13
 8 0 -6 2415.69 111.17
 8 0 -6 2937.41 110.96
 8 0 -6 2839.91 110.54
 8 0 -5 1.25 2.25
 8 0 -5 -0.14 2.09
 8 0 -5 -0.6 1.58
 -8 0 5 0.5 3.76
 8 0 -4 35.14 3.37
 8 0 -4 34.96 2.91
 8 0 -4 32.16 3.65
 8 0 -3 -0.11 2.07
 8 0 -3 0.74 1.45
 8 0 -3 -0.25 1.85
 8 0 -3 0.96 1.81
 8 0 -2 3144.87 116.72
 8 0 -2 3418.69 116.1
 8 0 -1 0.5 1.47
 -8 0 1 -0.52 2.77
 -8 0 0 177.44 9.13
 -8 0 0 163.08 8.25
 8 0 1 -0.44 2.82
 -8 0 -1 0.46 1.76
 -8 0 -2 3672.85 137.73
 8 0 2 3437.56 137.54
 -8 0 -2 3421.77 138.77
 -8 0 -2 3685.98 140.05
 -8 0 -3 0.34 1.46
 -8 0 -3 -0.31 2.75
 8 0 3 0.72 1.25
 -8 0 -4 1435.78 53.75
 -8 0 -4 1365.53 54.01
 -8 0 -5 -0.71 1.85
 8 0 5 0.39 1.32
 -8 0 -5 0.96 2.3
 -8 0 -6 3109.59 125.37
 -8 0 -6 3182.12 121.98
 -8 0 -6 3398.95 122.18
 8 0 6 2913.72 124.04
 -8 0 -6 3020.9 121.82
 -8 0 -6 2983.85 122.56
 -8 0 -7 -0.28 2.31
 -8 0 -7 0.2 1.31
 -8 0 -7 -0.11 1.44
 8 0 7 3.07 1.6
 -8 0 -7 -0.96 1.99
 -8 0 -7 0.78 0.85
 -8 0 -8 667.85 27.94
 -8 0 -8 721.54 33.39
 -8 0 -8 694.05 28.35
 -8 0 -8 702.12 28.92
 -8 0 -8 693.94 28.95
 -8 0 -8 720.9 27.87
 -8 0 -8 692.33 28.14
 -8 0 -8 688.65 27.92
 -8 0 -9 2.63 1.75
 -8 0 -9 0.15 1.34
 -8 0 -9 1.05 0.99
 -8 0 -9 -0.11 1.94
 -8 0 -9 0.11 2.36
 -8 0 -9 0.67 4.66
 -8 0 -9 -0.87 3.33
 -8 0 -9 -0.11 1.47
 -8 0 -10 955.48 35.46
 -8 0 -10 1034.72 46.73
 -8 0 -10 770.34 34.88
 -8 0 -10 794.61 41.39
 -8 0 -10 853.13 34.17
 -8 0 -11 -1.15 1.88
 -8 0 -11 -0.08 1.29
 -8 0 -11 3.5 2.76
 -8 0 -12 642.42 26.25
 -8 0 -13 0.92 1.12
 -8 0 -13 1.19 0.89
 8 2 -13 5.69 1.13
 8 2 -12 3.59 1.75
 8 -2 -12 5.41 1.46
 8 2 -12 3.12 1.37
 8 -2 -12 3.51 0.88
 8 2 -12 2.76 1.49
 8 -2 -12 2.18 1.5
 8 -2 -11 12.86 2.2
 8 2 -11 12.87 2.39
 8 -2 -11 12.18 1.39
 8 -2 -11 15.7 2.23
 8 2 -11 12.36 1.9
 8 2 -11 11.78 1.85
 8 2 -11 13.37 1.86
 8 2 -10 28.12 6.97
 8 -2 -10 22.61 2.78
 -8 2 10 33.66 4.36
 8 2 -9 47.3 3.94
 8 2 -9 42.75 3.42
 8 -2 -9 38.48 3.64
 -8 2 9 51.73 5.52
 8 -2 -9 47.63 2.92
 8 2 -9 49.13 3.19
 8 2 -9 55.2 8.88
 8 -2 -9 56.15 4.17
 8 -2 -9 49.57 3.07
 8 2 -9 51.73 4.06
 8 2 -8 42.82 5.18
 -8 2 8 53.27 5.45
 8 -2 -8 57.86 3.18
 8 2 -8 58.23 3.46
 8 2 -8 64.18 5.93
 8 2 -8 57.85 3.4
 8 2 -8 66.49 4.27
 8 -2 -8 64.25 3.47
 8 2 -8 57.44 8.84
 8 -2 -8 64.42 4.49
 8 -2 -8 57.89 6.18
 8 2 -8 58.92 4.2
 8 2 -8 62.01 6.35
 8 -2 -8 58.91 5.95
 8 -2 -8 53.78 4.05
 8 2 -8 47.8 3.77
 8 2 -7 8.47 3.02
 8 2 -7 15.87 4.97
 8 2 -7 9.14 2.01
 8 2 -7 7.8 1.41
 8 2 -7 6 1.66
 8 -2 -7 8.18 1.22
 8 2 -7 5.65 2.93
 8 -2 -7 15.26 3.4
 8 2 -7 15.73 5.09
 8 2 -7 13.29 3.52
 8 2 -7 6.53 1.46
 8 -2 -7 7.01 1.29
 8 2 -7 8.08 1.97
 -8 2 7 9.7 2.55
 8 2 -7 7.02 2.61
 8 -2 -7 5.64 2
 8 2 -7 6.23 1.82
 8 2 -6 482.64 17.36
 8 2 -6 401.78 16.56
 8 2 -6 435.7 22.93
 8 2 -6 437.9 19.52
 8 -2 -6 369.23 15.68
 8 2 -6 381.28 16.02
 8 2 -6 385.69 15.93
 8 2 -6 355.04 15.77
 8 2 -6 397.55 16.29
 8 -2 -6 394.25 16.48
 8 2 -6 366.2 15.8
 8 -2 -6 392.92 18.49
 8 2 -6 390.27 18.79
 8 2 -6 422.44 16.54
 8 -2 -6 391.76 16.03
 8 2 -6 396.8 18.36
 8 2 -5 29.33 3.42
 8 2 -5 34.09 2.15
 8 2 -5 33.11 2.25
 8 2 -5 37.25 2.72
 8 2 -5 38.4 5.79
 8 -2 -5 30.69 3.61
 8 2 -5 36.02 2.86
 8 -2 -5 29.54 2.59
 8 2 -5 43.31 3.58
 8 -2 -5 38.38 4.58
 8 2 -4 15.98 4.08
 8 2 -4 13.72 2.8
 8 -2 -4 15.77 2.8
 -8 -2 4 13.74 1.68
 8 2 -4 16.98 2.72
 8 2 -4 14.31 3.02
 8 -2 -4 21.97 3.22
 8 2 -3 254.9 12.57
 -8 2 3 281.43 13.84
 8 -2 -3 251.88 12.41
 8 -2 -3 293.1 13.06
 8 2 -3 267.73 12.6
 8 2 -3 315.76 14.55
 8 -2 -2 648.98 28.65
 8 2 -2 670.01 28.78
 8 -2 -2 713.14 29.19
 8 2 -2 704.98 29.79
 8 -2 -1 15.85 2.81
 8 2 -1 15.69 2.1
 8 -2 -1 18.19 2.68
 8 2 -1 18.94 3.94
 8 -2 0 230.91 12.03
 8 2 0 271.33 11.49
 -8 -2 0 265.62 11.63
 -8 -2 0 252.48 10.78
 8 2 0 272.2 12.15
 -8 2 -1 133.12 6.69
 8 2 1 132.93 6.94
 -8 -2 -1 133.81 6.81
 8 -2 1 133.42 7.52
 -8 -2 -1 122.22 6.25
 -8 -2 -2 1129.52 46.06
 -8 -2 -2 1186.6 46.64
 -8 2 -2 1095.05 45.71
 8 2 2 1113.17 46.45
 -8 2 -2 1144.73 47.3
 -8 -2 -3 19.41 2.46
 -8 2 -3 17.25 3.94
 8 2 3 18.88 2.48
 -8 2 -3 19.7 3.73
 -8 -2 -3 22.64 3.3
 -8 2 -4 1.77 3.52
 -8 -2 -4 4.06 3.41
 -8 -2 -4 1.5 1.74
 8 2 4 0.7 1.4
 -8 2 -4 1.1 3.23
 8 2 5 243.22 10.04
 -8 2 -5 261.86 15.73
 -8 -2 -5 287.94 14.38
 -8 2 -5 203.56 14.21
 -8 -2 -5 216.86 9.77
 -8 2 -5 253.94 9.92
 -8 2 -5 236.73 10.06
 -8 -2 -5 235.94 10.16
 8 2 6 201.23 11.63
 -8 2 -6 210.89 9.45
 -8 2 -6 216.65 9.33
 -8 2 -6 223.64 9.98
 -8 2 -6 252.61 16.04
 -8 -2 -6 251.7 12.69
 -8 2 -6 201.33 14.03
 8 2 6 217.34 9.42
 -8 2 -6 240.33 9.32
 -8 2 -6 204.69 9.96
 -8 -2 -6 213.14 9.15
 -8 2 -6 216.95 9.38
 -8 -2 -6 202.58 9.53
 8 2 7 40.45 4.6
 -8 2 -7 45.11 3.14
 -8 2 -7 56.8 3.72
 -8 2 -7 58.2 8.26
 -8 -2 -7 49.93 5.34
 -8 2 -7 52.18 7.12
 8 2 7 47.2 3.06
 -8 2 -7 52.62 2.95
 -8 2 -7 47.57 2.95
 -8 2 -7 44.25 4.06
 -8 -2 -7 45.09 2.69
 -8 2 -7 40.6 3
 -8 -2 -7 39.97 3.14
 -8 2 -8 1.48 1.82
 -8 2 -8 1.3 1.55
 -8 2 -8 -0.62 4.91
 -8 -2 -8 1.9 2.42
 -8 2 -8 -1.5 1.92
 8 2 8 1.47 1.6
 -8 2 -8 0.65 1.51
 -8 -2 -8 0.64 2.56
 8 2 8 1.68 2.16
 -8 2 -8 0.5 4.07
 -8 -2 -8 -0.11 1.03
 -8 2 -8 3.97 3.09
 -8 -2 -8 0.23 1.81
 -8 2 -9 51.62 4.48
 -8 -2 -9 48.45 3.03
 -8 -2 -9 50.63 4.26
 -8 2 -9 52.74 8.73
 8 2 9 41.47 3.34
 -8 2 -9 51.44 3.22
 -8 2 -9 48.88 3.28
 8 2 9 41.17 5.34
 -8 -2 -9 47.34 3.69
 -8 -2 -9 59.77 6.57
 -8 2 -9 52.62 4.11
 -8 2 -9 49.23 8
 -8 2 -10 3.92 4.88
 -8 -2 -10 14.04 4.09
 -8 2 -11 0.46 1.57
 -8 2 -11 1.31 2.1
 -8 -2 -11 -0.08 2.25
 -8 2 -11 0.85 2.31
 -8 2 -11 1.49 1.52
 -8 -2 -11 0.92 1.63
 -8 2 -11 0.69 1.95
 -8 2 -12 0.59 1.54
 -8 2 -12 2.27 1.84
 -8 2 -12 0.92 1.52
 -8 -2 -12 0.32 2
 -8 2 -12 1.11 1.23
 -8 2 -12 1.4 1.62
 -8 -2 -12 2.36 1.28
 -8 2 -13 3.13 1.11
 -8 -2 -13 2.15 0.94
 8 -4 -12 70.55 3.06
 8 4 -12 60.72 3.45
 8 -4 -12 65.68 3.34
 8 4 -11 135.02 6.38
 8 -4 -11 140 5.9
 8 4 -11 128.32 6.3
 8 -4 -11 146.02 6.45
 8 -4 -11 146.31 6.58
 8 -4 -11 105.75 6.08
 8 4 -11 143.69 6.91
 -8 4 11 106 5.78
 -8 4 10 107.81 5.83
 8 -4 -10 127.98 5.8
 8 4 -10 122.72 5.92
 8 -4 -10 130.63 6.66
 8 -4 -10 112.18 6.14
 8 4 -10 119.39 6.21
 8 4 -10 121.86 6.85
 8 4 -10 130.24 6.35
 8 4 -9 1.97 4.7
 8 4 -9 2.57 2.22
 8 -4 -9 2.09 2.22
 8 4 -9 1.4 1.7
 8 4 -9 1.33 1.63
 8 4 -9 6.13 3.78
 8 -4 -9 2.44 1.25
 8 -4 -9 1.65 1.87
 8 4 -9 1.77 2.13
 8 4 -9 3.19 1.63
 8 4 -9 0.95 1.93
 8 -4 -9 1.78 2.68
 -8 4 9 0.64 1.99
 8 -4 -8 159.09 7.22
 8 4 -8 149.62 7.69
 8 4 -8 161.5 7.61
 8 4 -8 154.25 7.07
 8 4 -8 133.86 8.35
 -8 4 8 160.07 10.74
 8 4 -8 136.06 14.02
 8 4 -8 143.57 7.1
 8 4 -8 161.88 7.33
 8 4 -8 152.92 10.82
 8 4 -8 157.39 8.3
 8 -4 -8 153.32 11.1
 8 -4 -8 135.05 7.47
 8 4 -8 174.28 11.21
 8 4 -8 158.66 7.23
 8 4 -8 158.94 7.45
 8 4 -7 473.96 23.33
 8 4 -7 487.71 20.48
 8 -4 -7 516.27 20
 8 4 -7 402.58 19.87
 8 4 -7 494.77 19.93
 8 4 -7 488.6 19.84
 8 4 -7 476.56 28.49
 8 4 -7 576.09 21.52
 -8 4 7 454.01 22.79
 8 4 -7 505.36 24.57
 -8 4 7 475.87 23.74
 8 4 -7 449.82 19.78
 8 4 -7 497.6 19.96
 8 4 -7 510.51 24.1
 8 4 -7 481.11 20.9
 8 4 -7 474.51 19.98
 8 4 -7 505.47 19.91
 8 -4 -7 476.17 20.23
 8 4 -7 615.22 24.16
 8 -4 -6 1097.08 42.79
 8 4 -6 1098.68 43.09
 8 4 -6 1093.49 42.41
 8 4 -6 1034.28 42.48
 -8 4 6 1082.17 42.47
 8 -4 -6 1096.43 42.51
 8 4 -6 1081.96 43.07
 8 4 -6 959.32 42.5
 8 4 -6 1065.35 42.41
 8 4 -6 1083.59 50.9
 8 4 -6 1324.64 44.23
 8 4 -6 1114.02 46.92
 -8 4 6 1028.39 45.76
 -8 4 6 1011.28 45.97
 8 4 -6 1044.76 42.37
 8 4 -6 1064.01 42.45
 -8 4 6 1045.02 42.28
 8 4 -6 1260.91 46.19
 8 4 -6 1034.65 43.27
 8 4 -6 1086.23 46.23
 8 4 -6 1048.18 45.42
 8 -4 -6 1043.34 44.65
 8 4 -5 188.44 8.78
 8 -4 -5 197.6 8.53
 8 4 -5 189.41 8.96
 -8 4 5 193 8.28
 8 -4 -5 183.4 8.25
 8 4 -5 179.65 8.4
 8 4 -5 182.51 8.8
 8 4 -5 191.51 8.18
 8 4 -5 202.85 14.38
 8 4 -5 196.18 9.7
 8 4 -5 195.09 11.48
 8 -4 -5 210.72 11.65
 -8 4 5 188.17 11.13
 8 4 -5 182.32 8.17
 -8 4 5 184.16 10.78
 8 4 -5 190.29 8.26
 -8 4 5 181.61 8.09
 8 4 -5 197.5 11.3
 8 4 -5 185.63 10.36
 8 4 -5 214.7 11.43
 8 4 -5 182.57 8.17
 8 4 -5 188.8 8.27
 8 4 -4 42.51 3.03
 8 4 -4 40.54 2.76
 -8 4 4 37.85 2.3
 8 -4 -4 40.09 4.62
 8 4 -4 36.69 4.5
 8 -4 -4 35.85 2.26
 8 4 -4 39.94 2.43
 8 4 -4 37.95 2.47
 8 -4 -4 39.28 3.36
 8 4 -4 41.79 3.84
 8 4 -4 36.56 2.96
 8 4 -4 35.92 2.23
 8 4 -4 36.29 2.94
 8 4 -4 37.06 4.28
 -8 4 4 41.36 2.58
 8 4 -4 34.19 2.34
 8 4 -3 1387.53 62.55
 -8 4 3 1645.66 57.95
 8 4 -3 1435.92 59.13
 8 -4 -3 1422.88 58.65
 -8 4 3 1523.3 60.95
 8 4 -3 1408.44 57.65
 -8 4 3 1420.87 57.7
 8 4 -3 1466.48 58.03
 8 4 -2 1531.65 61.86
 8 4 -2 1444.26 58.76
 8 -4 -2 1396.14 58.35
 -8 4 2 1546.77 60.72
 -8 -4 1 305.68 13.48
 -8 4 1 460.36 17.13
 8 -4 -1 472.81 17.48
 -8 -4 1 306.38 13.65
 8 -4 -1 432.49 14.72
 8 4 -1 414.6 14.83
 8 4 -1 463.28 17.58
 8 -4 0 19.62 2.77
 8 4 0 20.59 3.75
 -8 -4 0 17.48 1.81
 -8 4 0 16.43 1.87
 8 -4 0 20.51 3.9
 -8 4 0 21.27 2.96
 8 -4 1 1443.93 63.56
 -8 -4 -1 1587.06 62.93
 -8 -4 -2 1122.05 45.81
 8 4 2 1036.18 45.66
 -8 -4 -2 1050.52 44.93
 -8 -4 -3 818.81 33.62
 -8 4 -3 743.48 31.35
 -8 4 -3 784.09 31.5
 8 4 3 862.16 31.6
 -8 -4 -3 818.04 34.05
 8 -4 3 794.66 34.4
 -8 4 -4 134.17 6.37
 -8 4 -4 89.78 6.06
 8 4 4 126.31 5.62
 8 4 4 133.71 5.79
 -8 4 -4 135.19 5.68
 -8 4 -4 123.24 5.73
 -8 4 -4 115.52 5.53
 8 4 4 152.09 5.9
 -8 -4 -4 116.96 5.5
 -8 4 -4 123.91 6.39
 8 4 4 118.87 8.01
 -8 -4 -5 98.97 4.91
 8 4 5 84.91 6.78
 -8 4 -5 99.69 10.25
 8 4 5 97.07 4.58
 8 4 5 89.77 4.68
 -8 4 -5 102.12 5.53
 -8 4 -5 97.09 4.65
 -8 4 -5 93.76 4.66
 8 4 5 91.73 4.7
 -8 -4 -5 98.04 4.45
 -8 4 -5 106.45 5.63
 -8 -4 -5 105.89 7.32
 -8 -4 -5 84.67 7.54
 -8 4 -6 695.76 37.81
 8 4 6 963.86 37.52
 -8 4 -6 899.73 46.1
 8 4 6 863.68 41.04
 -8 4 -6 1025.18 38.51
 8 4 6 923.44 37.57
 -8 4 -6 963.29 37.61
 -8 -4 -6 1059.98 41.95
 -8 4 -6 935.51 38.6
 -8 -4 -6 1107.97 38.07
 -8 -4 -6 944.87 37.43
 8 4 6 991.27 37.81
 -8 4 -6 940.92 37.56
 8 4 7 418.57 17.36
 8 4 7 400.84 21.4
 8 4 7 432.83 17.76
 -8 4 -7 430.18 18.4
 -8 -4 -7 435.26 17.38
 -8 4 -7 428.56 17.56
 -8 -4 -7 483.99 22.16
 -8 4 -7 413.83 18.57
 -8 4 -7 406.06 17.28
 -8 -4 -7 428.2 17.95
 -8 4 -7 409.4 17.47
 -8 4 -7 405 26.3
 -8 4 -7 406.49 17.61
 -8 4 -8 124.56 7.02
 -8 4 -8 118.61 6.1
 -8 4 -8 121.47 6.09
 -8 -4 -8 133.79 9.66
 -8 4 -8 133.29 7.27
 -8 -4 -8 127.13 5.88
 8 4 8 122.68 9.65
 -8 4 -8 111.81 6.04
 8 4 8 120.55 6.31
 -8 4 -8 108.41 12.88
 -8 4 -9 0.92 2.6
 -8 4 -9 -0.33 1.7
 -8 4 -9 -1.36 5.26
 -8 4 -9 -0.63 2.37
 -8 -4 -9 2.07 2.42
 -8 -4 -9 1.71 2.67
 -8 4 -9 1.68 2.55
 8 4 9 -1.18 1.78
 -8 4 -9 0.38 2
 -8 -4 -9 -0.65 1.15
 -8 4 -9 2.71 3
 8 4 9 1.34 2.4
 -8 4 -10 142 6.51
 -8 -4 -10 127.5 6.9
 8 4 10 113.09 6.45
 -8 4 -10 129.78 7.03
 -8 -4 -10 142.92 6.26
 -8 4 -10 127.35 6.43
 -8 4 -10 136.24 7.43
 -8 4 -10 130.77 7.11
 -8 4 -11 219.14 8.81
 -8 4 -11 150.97 7.99
 -8 4 -11 195.54 8.46
 -8 -4 -11 207.47 8.17
 -8 -4 -11 190.74 8.1
 -8 4 -11 195.02 7.83
 -8 4 -11 168.08 7.78
 -8 4 -12 83.65 4.09
 -8 -4 -12 92.14 3.67
 -8 4 -12 83.9 3.63
 8 6 -11 144.57 6.32
 -8 6 11 121.46 5.96
 8 -6 -11 156.59 5.93
 8 -6 -11 148.79 6.16
 8 -6 -11 106.49 6.04
 8 6 -10 35.76 2.83
 8 -6 -10 30.91 2.71
 8 6 -10 25.57 2.87
 -8 6 10 30.23 2.37
 8 -6 -10 27.6 2.43
 8 6 -10 24.47 2.28
 8 -6 -10 34.62 2.07
 8 6 -9 7.73 1.73
 8 6 -9 6.92 1.9
 8 6 -9 6.69 2.12
 8 6 -9 9.16 1.76
 8 -6 -9 7.44 2.36
 8 -6 -9 6.13 1.76
 8 -6 -9 10.18 1.39
 8 6 -9 9.18 2.42
 -8 6 9 8.04 1.77
 8 6 -9 5.62 3.05
 8 6 -9 11.76 1.57
 8 6 -9 6.37 1.96
 8 6 -9 12.45 2.13
 8 -6 -8 1.82 2.68
 -8 6 8 0.96 2.06
 8 6 -8 1.98 4.9
 8 6 -7 405.21 16.03
 8 6 -7 349.11 15.99
 8 6 -7 403.86 15.8
 8 6 -7 404.28 17.36
 -8 6 7 411.38 20.32
 8 -6 -7 381.39 15.67
 8 6 -7 373.65 16.28
 8 6 -7 351.25 15.79
 8 6 -7 411.47 19.86
 8 6 -7 404.6 16.06
 8 6 -7 404.62 15.72
 8 6 -7 368.32 15.79
 -8 6 7 332.67 15.79
 8 6 -7 302.64 15.86
 8 -6 -7 378.96 15.88
 8 6 -6 266.58 10.89
 8 6 -6 250.26 11
 8 6 -6 255.86 10.58
 8 6 -6 218.13 11.07
 8 -6 -6 240.51 10.39
 8 6 -6 257.4 12.36
 8 6 -6 261.22 15.32
 8 6 -6 231.93 10.67
 -8 6 6 228.58 10.83
 8 6 -6 229.9 14.24
 8 6 -6 195.2 10.72
 8 6 -6 268.07 11.56
 8 6 -6 261.53 10.79
 -8 6 6 253.17 14.38
 8 6 -6 241.56 10.39
 8 6 -6 223.53 10.49
 8 6 -5 18.31 2.64
 8 6 -5 21.8 1.98
 8 6 -5 19.28 2.11
 8 6 -5 18.65 1.88
 8 -6 -5 30.51 4.99
 8 6 -5 21.55 4.67
 8 6 -5 22.74 2.35
 8 6 -5 20.41 2.75
 8 6 -5 18.71 2.44
 8 6 -5 23.23 5.6
 8 6 -5 24.87 3.23
 8 -6 -5 20.95 1.87
 -8 6 5 22.48 2.35
 -8 6 5 20.45 3.5
 -8 6 5 21.13 2.06
 8 6 -4 10.52 2.33
 8 6 -4 15.5 1.59
 -8 6 4 12.06 1.89
 8 6 -4 12.45 1.46
 8 6 -4 9.95 2.1
 8 -6 -4 16.38 4.01
 8 6 -4 11.52 3.82
 8 6 -4 5.33 4.09
 -8 6 4 10.95 2.69
 8 6 -4 13.73 2.65
 8 6 -4 11.42 2.36
 8 6 -4 14.12 1.97
 -8 6 4 12.58 1.71
 8 -6 -4 11.92 1.38
 8 6 -3 375.67 15.04
 8 6 -3 385.87 15.28
 -8 6 3 342 17.38
 8 6 -3 347.96 14.72
 8 6 -3 352.83 15.01
 8 6 -3 396.87 16.87
 8 -6 -3 320.34 14.53
 -8 6 3 350.69 14.77
 8 -6 -3 377.16 18.89
 8 6 -3 358.07 18.55
 8 6 -3 394.84 21.98
 8 6 -3 364.88 15.35
 8 6 -3 357.14 14.75
 -8 6 3 375.54 15.04
 8 6 -2 164.77 7.38
 8 6 -2 156.39 12.01
 8 6 -2 172.92 7.68
 8 6 -2 193.01 8.05
 -8 6 2 156.27 7.39
 8 6 -2 188.41 7.59
 8 6 -2 195.4 9.04
 8 6 -2 142.8 7.23
 8 6 -2 150 10.24
 8 -6 -2 157.65 10.84
 -8 6 2 181.85 7.73
 8 -6 -1 249.45 13.53
 -8 6 1 227.57 10.12
 8 6 -1 227.09 13.71
 -8 6 1 220.51 9.54
 8 6 -1 244.02 10.81
 8 6 -1 232.67 9.67
 8 6 -1 238.93 9.81
 8 6 -1 204.53 9.38
 8 6 -1 216.45 9.51
 8 6 -1 205.52 9.66
 -8 6 1 248.59 9.85
 8 6 0 5.65 1.74
 8 6 0 9.04 1.1
 8 6 0 6.48 1.12
 8 6 0 5.14 1.51
 8 -6 0 5.02 3.22
 -8 6 0 5.54 1.32
 -8 6 0 5.96 1.52
 -8 6 0 7.09 1.81
 8 6 0 5.92 1.6
 8 6 0 6.83 3.66
 -8 6 0 8.16 1.31
 -8 6 -1 216.4 8.76
 8 6 1 180.27 8.01
 8 6 1 188.94 8.45
 8 6 1 193.39 11.66
 8 6 1 192.63 8.31
 -8 6 -1 199.42 9.05
 8 -6 1 181.62 11.89
 -8 6 -1 188.58 8.29
 -8 6 -1 182.12 8.13
 8 6 1 194.69 8.4
 -8 6 -1 202.53 8.79
 8 6 1 191.16 8.37
 -8 6 -1 204.58 8.49
 8 6 2 426.63 18.66
 8 -6 2 383.36 22.5
 -8 6 -2 439.19 18.7
 -8 6 -2 453.15 19.31
 -8 6 -2 562.5 20.74
 8 6 2 468.6 18.8
 -8 -6 -2 408.28 21.5
 -8 6 -2 522.27 19.23
 8 6 2 458.67 18.87
 -8 6 -2 498.24 19.13
 -8 6 -2 448.42 18.74
 8 6 2 468.37 18.83
 8 6 2 434.75 18.73
 8 6 2 388.59 21.74
 8 6 3 1304.63 50.44
 -8 6 -3 1241.6 50.32
 -8 6 -3 1584.77 51.03
 -8 6 -3 1294.53 50.5
 8 6 3 1167.14 50.28
 8 6 3 1220.6 50.26
 8 6 3 1253.19 50.24
 -8 6 -3 1337.06 50.96
 -8 -6 -3 1179.57 49.9
 -8 6 -3 1281.37 50.1
 -8 -6 -3 1285.14 53.86
 -8 6 -3 1290.98 53.26
 -8 -6 -3 1198.91 52.77
 8 6 3 1277.15 50.35
 -8 6 -3 1517.46 52.39
 8 -6 3 1146.77 55.15
 8 6 3 1341.53 54.51
 8 6 4 22.42 2.29
 -8 -6 -4 22.57 3.56
 -8 6 -4 28.06 3.07
 8 6 4 17.76 3.56
 8 6 4 24.93 2.47
 -8 6 -4 24.36 4.73
 -8 6 -4 28.25 3.52
 -8 6 -4 24.67 2.22
 8 6 4 20.68 2.27
 -8 6 -4 23.45 2.43
 -8 -6 -4 21.73 1.72
 -8 6 -4 30.27 4.32
 -8 -6 -4 25.65 3.99
 -8 6 -5 3.99 1.9
 -8 6 -5 6.54 2.63
 8 6 5 6.79 1.92
 8 6 5 2.56 1.83
 8 6 5 0.95 2.27
 -8 6 -5 1.5 2.95
 -8 6 -5 10.33 4.9
 -8 6 -5 5.27 1.76
 -8 6 -5 1.72 2.72
 -8 -6 -5 3.59 2.47
 8 6 5 4.23 1.79
 -8 -6 -5 2.4 1.02
 -8 -6 -5 6.15 3.11
 -8 6 -6 333.11 14.48
 8 6 6 343.22 14.31
 -8 6 -6 346.64 14.21
 -8 6 -6 409.47 15.42
 8 6 6 314.86 18.48
 8 6 6 300.67 14.23
 -8 6 -6 237.57 16.39
 -8 6 -6 362.72 15.54
 -8 6 -6 352.25 14.35
 -8 6 -6 353.4 18.69
 8 6 6 348.33 14.59
 -8 -6 -6 330.82 14.06
 -8 6 -6 305.31 14.49
 -8 -6 -6 362.56 18.6
 -8 6 -7 549.13 20.62
 -8 6 -7 459.44 19.35
 8 6 7 465.65 19.54
 8 6 7 445.1 24.03
 -8 6 -7 467.51 20.61
 8 6 7 460.13 19.85
 -8 6 -7 484.52 19.62
 -8 6 -7 481.82 24.18
 -8 6 -7 417.73 19.64
 -8 6 -7 461.9 19.73
 -8 -6 -7 492.44 23.98
 -8 -6 -7 489.76 19.38
 8 6 8 13.58 4.54
 -8 -6 -8 10.3 3.34
 -8 6 -8 6.8 3.62
 -8 6 -9 6.16 1.94
 -8 -6 -9 5.34 1.23
 8 6 9 5.96 1.91
 -8 -6 -9 4.56 2.19
 -8 6 -9 6.98 2.63
 -8 6 -9 4.51 2.81
 8 6 9 7.38 2.01
 -8 6 -9 8.52 1.95
 -8 6 -10 28.33 3.21
 -8 -6 -10 28.32 2.61
 8 6 10 30.84 2.6
 -8 6 -10 22.29 2.91
 -8 6 -10 30.71 2.54
 -8 -6 -11 152.06 6.06
 -8 -6 -11 129.03 5.95
 -8 6 -11 164.25 6.62
 -8 6 -11 116.12 6.18
 8 6 11 115.05 6.06
 -8 8 10 0.18 1
 -8 8 9 23.86 1.95
 -8 8 9 20.77 2.07
 8 -8 -9 26.02 1.59
 8 -8 -9 22.79 2.26
 8 8 -8 -0.16 2.48
 -8 8 8 0.2 1.41
 8 8 -8 0.05 1.1
 8 8 -8 0.78 1.49
 8 8 -8 0.16 4.16
 -8 8 8 -0.06 1.45
 8 8 -8 -0.44 1.65
 8 -8 -8 0.38 0.82
 8 8 -7 102.21 9.62
 -8 8 7 114.95 6.55
 8 -8 -7 162.89 6.46
 8 8 -7 132.64 6.94
 8 8 -7 154.43 6.71
 8 8 -7 142.99 7.99
 -8 8 7 150.97 6.99
 8 8 -7 150.58 7.02
 -8 8 6 49.17 5.37
 -8 8 6 33.65 3.05
 8 8 -6 29.74 6.48
 -8 8 6 42.76 2.97
 8 8 -5 0.92 2.75
 -8 8 5 4.13 2.08
 8 8 -5 9.53 5.58
 8 8 -5 2.96 2.16
 8 8 -5 2.33 1.36
 8 8 -5 1.93 1.99
 -8 -8 5 1.01 2.13
 8 -8 -5 -0.72 3.96
 8 8 -5 -0.68 3.71
 8 8 -4 3.46 2.27
 8 8 -4 4.51 1.42
 8 8 -4 2.49 2.01
 -8 8 4 1.98 1.03
 8 8 -4 2.27 1.27
 8 8 -4 -0.67 4.78
 -8 8 4 1.65 2.06
 8 8 -4 -0.2 2.76
 -8 8 4 4.43 1.81
 8 -8 -4 7.09 4.14
 8 8 -4 5.62 3.41
 8 8 -3 214.18 9.67
 8 -8 -3 204.38 13.6
 8 8 -3 186.54 12.74
 8 8 -3 211.11 11.89
 8 8 -3 218.41 9.42
 8 8 -3 223.9 9.35
 -8 8 3 211.91 9.56
 8 8 -3 216.26 10.17
 -8 8 3 214.06 10.08
 8 -8 -2 -2.04 3.96
 8 8 -2 0.81 3.6
 8 8 -2 1.18 1.84
 8 8 -2 2.27 1.26
 8 8 -2 2.23 1.86
 -8 8 2 1.19 2.1
 8 8 -2 4.21 2.52
 -8 8 2 1.61 1.69
 8 8 -2 8.94 6.8
 -8 8 2 2.22 1.52
 8 8 -2 2.72 1.31
 8 -8 -1 135.78 10.32
 -8 8 1 111.49 5.99
 -8 8 1 122.66 5.88
 8 8 -1 111.77 6.11
 8 8 -1 110.09 6.48
 -8 8 1 122.43 6.59
 8 8 -1 124.2 6.14
 8 8 -1 116.07 7.44
 8 8 -1 127.25 5.74
 -8 8 1 96.79 10.61
 8 8 -1 132.21 11.75
 8 8 -1 123.42 5.95
 8 8 0 0.82 1.25
 8 8 0 -0.9 2.02
 8 8 0 1.5 1.08
 -8 8 0 0.07 1.58
 8 -8 0 -0.35 3.5
 -8 8 0 0.74 1.3
 -8 8 0 1.89 1.96
 8 8 0 -0.77 2.98
 8 8 0 1.21 4.82
 8 8 0 1.77 1.93
 8 -8 1 113.15 9.7
 -8 -8 -1 121.94 9.36
 8 8 1 107.06 10.16
 -8 8 -1 102.07 5.76
 -8 8 -1 120.88 5.87
 -8 8 -1 121.28 6.44
 -8 8 -1 145.35 8.93
 8 8 1 126.78 6.18
 8 8 1 124.66 5.92
 8 8 1 113.18 6.17
 8 8 2 -0.54 1.3
 -8 8 -2 2.28 4.22
 8 8 2 0.52 1.99
 -8 8 -2 1.57 2.89
 -8 8 -2 -0.67 1.85
 8 -8 2 1.08 3.8
 -8 -8 -2 0.32 2.59
 8 8 2 -2.23 4.59
 8 8 2 -0.6 2.24
 -8 8 -2 1.84 1.97
 -8 -8 -3 326.27 17.93
 8 8 3 340.4 19.18
 -8 8 -3 340.73 14.84
 -8 8 -3 323.81 14.02
 8 8 3 315.81 14.05
 -8 8 -3 322.62 14.37
 8 -8 3 284.03 18.26
 8 8 3 326.64 14.12
 8 8 3 319.51 14.06
 -8 8 -3 340.93 16.97
 8 8 4 0.85 2.25
 -8 8 -4 3.24 2.06
 -8 8 -4 1.29 1.34
 -8 8 -4 -1.67 4.05
 -8 8 -4 2.91 4.91
 -8 -8 -4 4.32 3.07
 8 -8 4 0.38 4.14
 8 8 4 3.85 2.04
 8 8 4 3.06 1.92
 -8 -8 -4 2.07 2.09
 8 8 4 5.89 5.08
 -8 8 -4 4.09 2.9
 8 -8 5 65.46 7.69
 -8 8 -5 77.27 6.16
 -8 8 -5 77.28 7.79
 -8 -8 -5 73.08 6.4
 -8 8 -5 69.65 4.39
 8 8 5 78.47 8.19
 8 8 5 69.84 4.44
 8 8 5 71.4 4.46
 -8 8 -5 81.6 5.42
 8 8 5 65.75 4.28
 -8 8 -5 47.44 7.13
 -8 8 -5 66.36 3.94
 8 8 6 9.06 2.15
 8 8 6 7.66 4.69
 -8 8 -6 6.68 3.81
 -8 -8 -6 12.58 3.03
 -8 8 -7 440.31 16.75
 8 8 7 401.12 17.06
 -8 8 -7 436.2 18.1
 -8 8 -7 434.48 17.7
 -8 8 -7 414.49 17.01
 -8 8 -8 1.55 2.56
 -8 8 -8 1.37 1.1
 8 8 8 -1.16 1.77
 -8 8 -8 0.63 2.89
 8 8 8 -0.68 1.83
 8 8 9 7.62 1.85
 -8 8 -9 11.84 2.65
 8 8 9 11.24 1.72
 -8 -8 -9 9.37 1.69
 -8 8 -9 9.78 2.38
 -8 8 -9 11.46 1.7
 -8 8 -9 6.78 1.15
 -8 8 -10 5.23 1.64
 -8 -8 -10 5.04 1.07
 8 8 10 6.06 1.33
 -8 10 7 247.45 10.58
 8 10 -7 223.08 11.89
 -8 10 7 267.51 10.62
 8 10 -7 207.78 10.66
 8 10 -7 283.09 10.48
 8 10 -6 34.78 3.59
 -8 10 6 41.47 2.72
 8 10 -6 43.05 2.41
 -8 10 6 31.32 2.5
 8 10 -6 26.78 4.9
 -8 10 6 33.95 2.56
 -8 10 5 108.85 5.34
 8 10 -5 75.83 7.94
 8 10 -5 97.26 6.49
 -8 10 5 121.35 5.48
 8 10 -5 121.66 5.17
 -8 10 5 99.39 5.38
 8 10 -5 88.34 5.23
 -8 10 5 107.2 5.31
 -8 10 4 11.13 2.03
 -8 10 4 7.25 1.24
 8 10 -4 4.82 1.96
 8 10 -4 6.67 1.4
 8 10 -4 4.5 3.35
 -8 10 4 8.84 1.92
 8 10 -4 11.09 5.08
 -8 10 4 10.7 2.13
 -8 10 3 499.31 19.74
 8 10 -3 538.54 19.81
 8 10 -3 381.51 20.16
 -8 10 3 529 20.14
 8 10 -3 388.22 22.12
 -8 10 3 471.82 20.39
 -8 10 2 70.94 3.93
 8 10 -2 82.71 3.94
 8 10 -2 57.74 4.64
 -8 10 2 82.15 4.3
 8 10 -2 66.14 4.07
 -8 10 2 64.81 4.62
 -8 10 1 262.55 11.09
 8 10 -1 238.41 10.72
 -8 10 1 272.99 11.2
 8 10 -1 253.27 11.21
 -8 10 1 250.11 11.75
 8 10 0 -1.28 2.04
 -8 10 0 0.26 1.15
 -8 -10 0 2.85 3.02
 -8 10 0 1.45 2.14
 -8 10 0 0.19 1
 8 10 1 219.53 10.15
 -8 10 -1 229.05 10.87
 -8 10 -1 244.11 10.24
 8 10 1 251.19 10.53
 -8 10 -1 215.42 9.86
 8 10 2 98.12 5.61
 -8 10 -2 103.56 8.93
 -8 10 -2 111.93 5.23
 -8 10 -2 103.82 5.55
 -8 10 -2 105.52 5.31
 8 10 3 420.99 20.82
 8 10 3 457.37 20.14
 -8 10 -3 486.52 23.48
 -8 10 -3 486.33 19.96
 -8 10 -3 506.1 19.93
 -8 10 -3 531.79 20.34
 -8 10 -4 4.85 1.9
 8 10 4 6.19 1.96
 -8 10 -4 3.55 1.24
 8 10 4 6.31 2.62
 -8 10 -4 6.77 5.3
 -8 10 -4 1.74 1.18
 -8 10 -5 40.12 2.51
 -8 10 -5 43.97 3.08
 8 10 5 36.63 2.97
 8 10 5 39.01 3.04
 8 10 5 31.05 3.37
 -8 10 -5 31.79 5.15
 8 10 5 38.64 2.92
 -8 10 -5 34.11 2.34
 -8 10 -6 5.23 1.7
 -8 10 -6 1.92 2.89
 8 10 6 3.98 1.85
 8 10 6 5.47 1.79
 8 10 6 5.93 1.72
 -8 10 -6 6.74 1.23
 8 10 6 2.68 1.72
 -8 10 -7 212.41 8.44
 8 10 7 202.53 8.44
 -8 10 -7 193.43 8.62
 8 12 -3 4.02 2.28
 -8 12 3 2.29 2.39
 8 12 -3 2.92 1.54
 -8 12 3 4.15 1.38
 8 12 -2 4.07 2.72
 -8 12 2 3.85 2.93
 -8 12 2 3.05 1.48
 8 12 -2 1.97 1.75
 -8 12 1 -0.78 0.94
 -8 12 1 0.89 1.41
 8 12 -1 1.1 2.7
 -8 12 1 0.4 2.94
 -8 12 0 6.47 1.15
 8 12 0 4.58 1.38
 -8 12 0 3.82 1.47
 8 12 0 1.83 2.7
 -8 12 0 5.12 3.24
 -8 12 -1 1.87 0.97
 -8 12 -1 -0.34 1.25
 8 12 1 0.49 1.33
 -8 12 -1 -3.09 3.11
 8 12 1 -0.31 2.34
 -8 12 -2 2.26 0.92
 8 12 2 3.99 1.35
 -8 12 -2 2.35 2.47
 8 12 2 3.39 2.07
 -8 12 -3 3.23 0.82
 8 12 3 2.43 1.19
 9 1 -13 1.8 1.02
 9 -1 -13 2.3 0.79
 9 -1 -13 -0.34 0.97
 9 -1 -12 3.53 0.85
 9 -1 -12 3.71 1.2
 9 1 -12 5.52 1.41
 9 -1 -12 4.81 1.64
 9 1 -12 5.18 1.48
 9 1 -12 3.7 1.57
 9 -1 -12 4.98 1.46
 9 1 -12 2.88 1.53
 9 -1 -11 66.13 3.86
 9 1 -11 69.53 4.06
 9 1 -11 59.36 4.08
 9 -1 -11 61.45 4.22
 9 1 -11 87.4 4.71
 9 -1 -11 81.66 4.56
 9 -1 -11 79.19 3.76
 -9 1 10 6.51 2.43
 9 -1 -10 5.71 2.16
 9 1 -10 5.39 2.01
 9 -1 -10 12.34 5.31
 9 1 -10 2.42 4.28
 9 1 -10 7.46 1.72
 9 -1 -9 24.55 2.09
 -9 1 9 23.15 3.79
 9 -1 -9 26.3 2.93
 9 1 -9 27.08 2.82
 9 1 -9 21.53 6.21
 9 -1 -9 24.91 2.86
 9 -1 -9 25.53 2.91
 9 1 -9 29.14 2.95
 9 1 -9 24.98 4.81
 9 -1 -9 25.84 2.18
 9 1 -9 26.78 2.34
 9 1 -8 2.16 2.33
 9 1 -8 1.85 1.39
 9 -1 -8 1.98 1.26
 -9 1 8 0.79 1.62
 -9 -1 8 1.51 1.72
 9 1 -8 1.1 1.94
 9 -1 -8 1.79 1.98
 9 -1 -8 0.7 1.12
 9 1 -8 1.49 1.7
 9 1 -8 -0.56 4.16
 9 -1 -8 3.62 2.01
 9 -1 -8 -0.55 3.01
 9 1 -8 0.29 3.05
 9 1 -7 593.78 25.21
 9 1 -7 668.25 25.46
 9 -1 -7 600.96 25.08
 9 1 -7 601.74 26.27
 9 -1 -7 645.17 25.32
 9 1 -7 680.16 25.88
 9 1 -7 625.52 25.12
 9 -1 -7 680.48 28.86
 9 1 -7 695.53 28.98
 -9 -1 7 567.19 29.45
 9 1 -7 620.35 25.73
 9 -1 -7 636.04 25.81
 9 1 -7 588.47 25.63
 9 -1 -7 622.25 25.86
 9 1 -7 627.28 25.82
 9 1 -7 704.64 33.47
 9 1 -7 599.46 27.54
 9 1 -6 117.39 5.52
 9 -1 -6 124.56 5.6
 9 1 -6 119.66 5.73
 9 1 -6 126.44 5.88
 9 1 -6 123.16 5.65
 9 -1 -6 125.65 5.8
 9 -1 -6 131.24 6.45
 9 1 -6 129.71 6.28
 9 1 -6 118.99 6.11
 9 -1 -6 125.27 6.31
 9 1 -6 123.94 6.21
 9 1 -6 130.84 10.65
 9 -1 -6 129.06 8.13
 9 1 -6 136.23 8.31
 9 1 -6 127.11 6.21
 9 -1 -6 131.33 6.29
 9 1 -6 146.95 7.09
 9 1 -5 303.87 13.57
 9 1 -5 318.75 13.66
 9 1 -5 284.32 14.96
 9 1 -5 326.52 14.04
 9 -1 -5 380.93 14.14
 -9 1 5 343.1 17.41
 9 -1 -5 311.3 15.66
 9 1 -5 338.85 16.08
 9 -1 -4 3.52 1.83
 9 1 -4 3.1 2.43
 9 -1 -4 5.47 2.68
 9 1 -4 3.06 1.76
 9 -1 -4 2.28 2.23
 9 1 -4 4.03 2.26
 -9 1 4 4.91 3.97
 9 -1 -3 835.3 31.23
 9 -1 -3 768.99 30.24
 9 1 -3 754.69 30.78
 9 1 -3 798.54 31.29
 -9 1 3 748.24 32.86
 9 -1 -3 767.61 31.24
 9 1 -3 789.3 32.4
 9 -1 -2 137 6.7
 -9 -1 2 118.75 6.17
 9 1 -2 121.18 6.73
 9 -1 -2 106.12 6.64
 -9 1 2 117.4 7.88
 9 1 -2 117.42 6.66
 -9 1 1 2585.53 108.92
 9 -1 -1 2525.58 107.84
 -9 -1 1 2816.61 108.07
 9 1 -1 3004.91 107.71
 9 1 -1 2702.33 107.92
 9 -1 -1 2723.8 108.25
 9 -1 0 46.34 3.86
 9 1 0 44.88 3.69
 -9 -1 0 37.66 3.47
 -9 1 0 39.36 3.55
 -9 -1 0 29.81 2.87
 -9 1 0 37.46 3.91
 9 1 0 36.84 4.11
 9 -1 1 13.1 2.93
 -9 1 -1 12.36 2.41
 -9 -1 -1 16.24 2.58
 -9 1 -1 11.18 2.39
 -9 -1 -1 12.45 1.82
 -9 1 -1 12.85 2.98
 -9 1 -1 10.26 1.79
 9 1 2 106.6 5.42
 -9 1 -2 103.72 6.03
 -9 1 -2 100.96 5.05
 -9 -1 -2 84.45 6.5
 -9 1 -2 109.89 6.55
 -9 -1 -2 105.53 5.64
 -9 1 -2 99.48 6.62
 -9 -1 -3 907.01 36.72
 -9 1 -3 826.08 37.54
 9 1 3 756.21 36.77
 -9 1 -3 920.38 38.05
 -9 -1 -3 1026.27 38.64
 -9 1 -3 984.03 37.61
 -9 1 -4 112.13 7.92
 -9 -1 -4 136.72 7.47
 -9 -1 -4 146.56 8.87
 9 1 4 108.84 6.87
 -9 1 -4 126.62 9.02
 -9 -1 -5 0.44 2.98
 -9 1 -5 0.99 3.3
 -9 -1 -5 1.26 1.18
 -9 -1 -5 0.75 0.7
 9 1 5 0.31 1.36
 9 1 6 194.51 7.99
 -9 1 -6 179.63 7.98
 -9 -1 -6 162.63 8
 -9 1 -6 194.69 7.73
 -9 1 -6 178.94 7.65
 -9 -1 -6 174.72 7.68
 -9 1 -6 165.11 8.27
 -9 -1 -6 173.67 8.45
 -9 1 -6 163.86 8.24
 -9 1 -6 199.92 13.64
 -9 -1 -6 195.68 10.9
 -9 1 -6 172.01 11.39
 -9 1 -6 184.79 7.9
 9 1 7 893.31 33.8
 -9 -1 -7 905.16 38.07
 -9 1 -7 792.41 38.7
 -9 -1 -7 852.44 33.28
 -9 1 -7 880.25 33.5
 -9 1 -7 830.52 33.75
 -9 1 -7 788.76 33.44
 -9 -1 -7 859.36 33.5
 9 1 7 810.65 36.71
 -9 1 -7 851.28 33.85
 -9 -1 -7 863.92 33.92
 -9 1 -7 795.36 34.03
 -9 1 -7 799.98 34.15
 -9 1 -7 807.96 34.18
 -9 -1 -7 838.01 34.34
 -9 1 -7 928.02 42.13
 -9 1 -8 0.61 2.4
 -9 1 -8 1.15 1.57
 -9 -1 -8 -0.51 1.71
 -9 -1 -8 1.69 2.76
 -9 1 -8 -2.17 3.61
 -9 1 -8 1.14 1.38
 -9 -1 -8 0.93 1
 9 1 8 1.03 1.79
 -9 1 -8 1.72 1.77
 -9 1 -8 -0.57 4.28
 -9 -1 -8 2.79 2.2
 9 1 8 -1.26 1.7
 -9 1 -8 1.33 1.52
 -9 -1 -9 55.47 3.42
 -9 1 -9 58.83 3.62
 -9 -1 -9 64.09 4.4
 -9 1 -9 63.32 4.28
 -9 1 -9 70.54 9.29
 -9 -1 -9 54.81 4.3
 -9 -1 -9 62.7 7.38
 -9 1 -9 66.85 8.5
 -9 1 -9 55.17 4.57
 -9 1 -9 60.07 3.51
 -9 -1 -9 63.12 3.43
 -9 -1 -9 48.06 3.86
 -9 1 -10 6.55 4.38
 -9 -1 -10 6.19 3.76
 -9 1 -10 1.84 4.62
 -9 -1 -10 4.28 4.72
 -9 -1 -11 130.23 6.15
 -9 1 -11 128.12 6.24
 -9 1 -11 103.63 5.26
 -9 -1 -11 94.89 6
 -9 1 -11 112.97 6.1
 -9 1 -12 0.09 1.6
 -9 -1 -12 2.45 2.05
 -9 1 -12 0.43 1.19
 -9 1 -12 1.75 1.78
 -9 1 -12 0.39 1.4
 -9 -1 -12 -0.57 1.28
 -9 1 -13 62.98 3
 -9 -1 -13 50.4 2.83
 9 3 -12 99.71 4.97
 9 3 -12 95.64 4.97
 9 -3 -12 109.15 4.97
 9 -3 -12 108.91 4.62
 9 3 -12 115.47 5.27
 9 -3 -11 308.7 12.82
 9 -3 -11 317.98 12.99
 9 3 -11 278.97 12.67
 9 3 -11 293.61 12.46
 9 3 -11 317.69 12.84
 9 3 -11 316.32 13.21
 9 -3 -11 298.96 12.36
 9 -3 -10 104.62 5.61
 9 3 -10 101.82 5.81
 -9 3 10 102.24 7.92
 -9 3 10 86.54 4.85
 9 3 -9 82.82 4.47
 9 3 -9 76.51 10.09
 9 -3 -9 75.94 5.1
 9 -3 -9 77.08 4.95
 9 -3 -9 85.08 4.43
 9 3 -9 77.46 5.09
 -9 3 9 87.87 7.52
 9 -3 -9 79.39 7.81
 9 3 -9 78.86 5.22
 9 -3 -8 47.4 5.31
 9 3 -8 52.9 6.73
 9 3 -8 42.89 4.48
 9 -3 -8 40.76 2.75
 9 3 -8 41.29 3.46
 -9 3 8 36.7 4.79
 9 3 -8 36.5 5.32
 9 3 -8 38.8 2.88
 9 3 -8 33.82 2.72
 9 3 -8 40.95 3.17
 9 3 -8 41.9 5.22
 9 -3 -8 37.82 3.4
 9 -3 -8 34.61 3.6
 9 3 -8 43.03 7.74
 9 3 -8 36.16 3.41
 9 -3 -8 37.62 5.43
 9 3 -7 725.83 30.58
 9 -3 -7 693.28 29.83
 9 -3 -7 683.01 26.74
 9 3 -7 655.71 27.15
 9 3 -7 651.08 26.5
 9 3 -7 839.97 30.3
 9 3 -7 761.18 27.99
 -9 3 7 638.71 29.86
 9 3 -7 753.39 31.63
 9 3 -7 618.51 26.39
 -9 3 7 663.32 30.42
 9 3 -7 650.67 26.5
 9 3 -7 645.92 26.57
 9 3 -7 671.24 26.75
 9 3 -7 699.65 34.95
 9 -3 -7 616.85 27.02
 9 3 -7 604.88 26.75
 9 3 -7 646.05 27.26
 9 3 -7 697.79 30.31
 9 3 -6 194 8.7
 9 -3 -6 186.82 8.4
 9 3 -6 176.87 8.09
 -9 3 6 183 7.86
 9 3 -6 177.9 8.51
 9 -3 -6 171.76 7.98
 9 3 -6 180.73 7.84
 9 3 -6 173.14 7.8
 9 3 -6 171.95 8.42
 9 3 -6 227.63 9.4
 9 3 -6 195.08 11.48
 -9 3 6 183.67 10.93
 9 3 -6 166.44 7.72
 9 3 -6 222.4 11.33
 9 3 -6 168.23 7.81
 9 3 -6 174.28 10.43
 9 -3 -6 171.43 10.05
 9 3 -6 199.65 10.86
 9 3 -6 179.63 7.86
 9 3 -6 176.92 8.01
 9 3 -6 182.39 13.62
 -9 3 6 170.37 7.64
 9 3 -5 509.73 23.04
 9 3 -5 544.47 22.69
 9 3 -5 598.09 22.68
 9 3 -5 516.29 23.21
 9 3 -5 530.38 22.62
 9 3 -5 707.52 24.13
 9 3 -5 572.69 26
 9 -3 -5 576.46 26.09
 9 -3 -5 630.37 23.22
 9 3 -5 685.87 23.39
 9 3 -5 523.82 22.51
 9 3 -5 536.58 22.6
 -9 3 5 534.07 22.51
 9 3 -5 725.8 25.81
 -9 3 5 643.39 22.77
 9 3 -5 539.91 22.74
 9 3 -5 538.05 22.65
 9 3 -5 537.5 25.1
 9 3 -4 9.98 2.08
 9 3 -4 8.94 2.63
 9 -3 -4 8.38 3.11
 9 3 -4 10.07 2.55
 9 -3 -4 7.51 2.31
 9 3 -4 6.63 1.85
 9 3 -4 9.69 1.19
 9 3 -4 8.11 1.39
 9 3 -4 10.32 3.77
 9 -3 -3 696.47 29.02
 9 -3 -3 647.02 27.7
 9 3 -3 680.84 28.07
 9 3 -3 622.17 29.75
 9 -3 -2 819.7 33.7
 9 -3 -2 793.58 32.45
 9 3 -2 703.75 34.54
 9 3 -2 824.08 32.74
 9 3 -2 762.57 34.17
 9 3 -1 2402.89 99.07
 9 3 -1 2575.5 97.98
 9 -3 -1 2385.06 98.76
 9 -3 -1 2482.61 98.31
 9 3 0 161.74 8.61
 9 -3 0 134.56 8.47
 -9 3 0 165.25 8.41
 9 3 0 134.99 7.03
 9 -3 0 143.33 8.15
 -9 -3 0 156.97 6.79
 -9 -3 -1 6.29 2.13
 9 3 1 8.8 3.1
 -9 3 -1 8.93 2.07
 -9 -3 -1 8.28 1.63
 9 3 1 6.27 2.07
 9 -3 1 11.59 3.29
 -9 -3 -2 178.17 9.03
 -9 -3 -2 169.75 8.33
 9 3 2 155.91 8.81
 9 -3 2 151.75 9.2
 -9 -3 -3 2865.53 110.33
 9 3 3 2536.98 110.58
 -9 3 -3 2738.92 112.43
 -9 -3 -3 2972.68 111.11
 -9 3 -4 234.06 9.74
 -9 -3 -4 205.98 9.56
 -9 3 -4 232.08 9.73
 -9 3 -4 227.3 14.16
 -9 -3 -4 262.68 10.12
 -9 3 -4 237.61 15.1
 -9 -3 -4 215.79 11.78
 9 3 4 254.74 9.88
 -9 -3 -4 214.11 12.63
 -9 3 -5 47.5 2.82
 9 3 5 58.32 3.01
 -9 -3 -5 68.26 3.27
 -9 -3 -5 40.58 2.47
 -9 3 -5 39.61 3.16
 -9 -3 -5 40.7 4.37
 9 3 5 51.48 2.79
 -9 3 -5 41.2 2.64
 -9 3 -5 48.31 2.83
 -9 3 -5 65.83 4.36
 9 3 5 37.57 4.22
 -9 3 -6 107 5.71
 -9 3 -6 81.18 4.17
 -9 3 -6 90.75 4.44
 9 3 6 77.44 6.64
 -9 3 -6 75.53 9.06
 -9 -3 -6 103.88 7.35
 -9 3 -6 88.7 5.09
 -9 3 -6 102.05 9.62
 -9 3 -6 89.41 4.46
 9 3 6 84.08 4.56
 9 3 6 92.74 4.4
 -9 -3 -6 90.35 4.73
 -9 -3 -6 78.58 4.15
 -9 3 -6 83.26 4.65
 -9 3 -7 1119.95 45.51
 -9 3 -7 1150.83 54.21
 -9 -3 -7 1300.17 50.52
 -9 3 -7 1125.25 46.27
 -9 3 -7 1355.55 54.3
 9 3 7 1161.66 45.72
 -9 3 -7 1152.16 45.44
 -9 -3 -7 1190.83 45.92
 -9 3 -7 1225.06 46.21
 -9 -3 -7 1073.17 45.31
 9 3 7 999.55 48.83
 9 3 8 385.46 21.77
 -9 3 -8 448.71 18.25
 -9 3 -8 409.84 26.28
 -9 -3 -8 407.41 18.95
 -9 3 -8 406.44 18.91
 -9 -3 -8 490.01 23.27
 -9 -3 -8 455.28 18.05
 -9 -3 -8 447.15 18.62
 -9 3 -8 428.81 18.09
 9 3 8 442.6 18.44
 -9 3 -8 438.82 18.79
 -9 3 -9 51.77 3.44
 9 3 9 39.41 3.41
 -9 3 -9 40.67 3.2
 -9 3 -9 51.38 3.4
 -9 -3 -9 55.67 3.19
 -9 3 -9 53.72 4.22
 -9 -3 -9 66.14 6.81
 -9 3 -9 52.93 4.13
 -9 -3 -9 54.51 4.1
 -9 3 -9 35.44 7.63
 -9 -3 -10 44.89 3.48
 -9 3 -10 31 7.35
 -9 -3 -10 40.92 3.42
 -9 3 -10 42.41 5.86
 -9 3 -10 39.91 3.88
 -9 -3 -10 45.62 2.81
 -9 3 -10 39.96 3.05
 -9 -3 -10 50.58 6.1
 -9 3 -10 38.42 3.66
 9 3 10 36.72 3.17
 -9 -3 -11 288.68 11.71
 -9 -3 -11 264.31 11.65
 -9 3 -11 291.94 12.02
 -9 3 -11 302.27 12.2
 -9 3 -11 226.93 11.68
 -9 -3 -11 230.17 11.56
 -9 3 -11 250.37 11.26
 -9 3 -11 283.97 11.43
 -9 -3 -12 108.52 5.11
 -9 3 -12 106.83 4.76
 -9 -3 -12 118.63 4.92
 -9 3 -12 124.1 5.31
 -9 3 -12 124.84 5.33
 9 -5 -12 1.59 0.61
 9 -5 -11 6.67 1.06
 9 5 -11 7.62 1.87
 9 -5 -11 6.53 1.56
 9 -5 -11 4.45 1.37
 9 -5 -11 2.74 1.38
 -9 5 11 7.12 1.39
 9 5 -11 4.15 1.85
 9 5 -10 5.62 2.1
 9 5 -10 4.74 2.24
 9 -5 -10 6.54 1.98
 9 -5 -10 4.5 1.18
 9 5 -10 4.85 1.86
 9 5 -10 4.86 1.6
 9 -5 -10 5.3 1.76
 -9 5 10 5.69 1.64
 9 -5 -9 31.5 3.1
 9 -5 -9 25.64 4.71
 9 5 -9 25.2 3.37
 9 5 -9 28.34 2.93
 9 -5 -9 27.97 2.69
 9 5 -9 26.01 2.9
 9 5 -9 20.53 3.91
 9 5 -8 1.24 1.63
 9 5 -8 3.12 3.03
 9 5 -8 1.75 1.37
 9 5 -8 0.36 2
 9 5 -8 1.03 1.56
 9 5 -8 1.38 1.79
 9 5 -8 0.68 1.82
 9 5 -8 3.78 5.04
 9 5 -8 5.13 2.41
 9 -5 -8 1.11 2.71
 -9 5 8 0.99 2.16
 9 5 -8 2.91 2.1
 9 -5 -8 2.69 1.83
 9 -5 -8 1.5 1.16
 9 5 -8 1.88 1.63
 9 5 -8 1.51 4.96
 9 5 -7 19.65 2.32
 9 5 -7 16.77 2.57
 9 5 -7 21.77 2.33
 9 5 -7 19.54 2.69
 9 5 -7 21.02 2.01
 9 5 -7 20.96 3.68
 9 5 -7 25.42 5.14
 9 5 -7 18.46 6.35
 9 5 -7 18.12 3.03
 9 5 -7 16.11 2.27
 -9 5 7 11.72 3.18
 9 5 -7 18.24 2.49
 9 5 -7 10.08 5.59
 9 -5 -7 22.8 1.98
 9 5 -7 19.6 2.26
 9 5 -7 18.58 2.07
 9 -5 -7 19.86 2.37
 9 -5 -6 34.69 2.49
 9 5 -6 30.41 3.15
 9 5 -6 38.54 2.84
 9 5 -6 33.42 3.04
 9 5 -6 38.6 2.58
 -9 5 6 39.28 2.86
 9 5 -6 42.31 4.49
 9 5 -6 40.63 5.9
 -9 5 6 36.33 4.77
 9 5 -6 31.74 2.74
 -9 5 6 29.21 4.19
 9 5 -6 32.51 3.54
 -9 5 6 36.97 2.53
 9 5 -6 35.53 3
 9 5 -6 31.6 6.99
 9 5 -6 29.89 6.07
 9 5 -6 34.11 2.74
 9 5 -6 32.2 2.51
 9 -5 -6 38.97 2.88
 9 5 -6 37.75 3.75
 9 5 -5 13.92 2.65
 -9 5 5 16.57 2.03
 9 -5 -5 12.88 1.52
 9 5 -5 12.15 2.27
 9 5 -5 12.91 1.86
 9 5 -5 10.61 2.28
 9 5 -5 14.13 1.54
 9 5 -5 13.44 3.34
 9 5 -5 15.42 1.99
 9 -5 -5 11.91 3.97
 9 5 -5 17.41 4.38
 -9 5 5 16.38 3.47
 -9 5 5 12.57 2.84
 -9 5 5 12.81 1.59
 9 5 -5 15.03 2.11
 9 5 -5 16.46 2.63
 9 -5 -5 11.86 1.84
 9 5 -5 15.89 4.87
 9 5 -5 13.18 1.64
 9 5 -5 14.56 1.85
 -9 5 4 112.89 5.2
 9 5 -4 128.02 7.71
 9 5 -4 109.98 5.38
 9 5 -4 106.42 5.09
 -9 5 4 93 7.1
 9 5 -4 81.99 5.43
 9 5 -4 104.61 4.87
 9 5 -4 110.89 4.89
 9 5 -4 106.86 5.07
 9 -5 -4 109.59 8.18
 9 5 -4 115.04 8.4
 -9 5 4 113.79 8.14
 -9 5 4 101.9 4.9
 9 5 -4 86.82 5.51
 9 5 -4 87.67 4.86
 9 5 -4 107.5 5.65
 9 -5 -4 104.39 5.03
 9 -5 -4 94.5 4.82
 -9 5 3 1.59 1.4
 9 5 -3 0.89 1.81
 9 5 -3 0.89 1.32
 9 5 -3 0.69 0.85
 9 -5 -3 0.73 0.84
 9 5 -3 0.94 1
 -9 5 3 1.1 1.24
 9 5 -3 2.23 0.91
 9 5 -3 1.36 1.55
 -9 5 3 1.27 2.38
 9 5 -3 3.15 2.83
 9 -5 -3 -0.25 3.03
 -9 5 3 0.81 1.06
 -9 5 3 1.65 1.55
 9 5 -3 1.99 1.89
 9 5 -3 3.75 5.25
 9 5 -3 -0.36 2.98
 9 5 -2 1.64 1.88
 9 5 -2 2.12 1.29
 9 5 -2 2.93 0.91
 -9 5 2 3.38 1.36
 9 5 -2 2.31 0.91
 9 5 -2 4.43 1.76
 -9 5 2 4.93 2.61
 9 -5 -2 4.39 3.15
 -9 5 2 2.9 1.09
 9 5 -2 0.85 1.33
 -9 5 2 1.64 1.34
 9 5 -2 4.19 4.18
 -9 5 2 3.8 1.52
 -9 5 1 64.96 3.24
 -9 5 1 51.98 4.29
 -9 5 1 58.18 3.33
 9 5 -1 64.69 3.44
 -9 5 1 65.05 3.5
 9 5 -1 62.15 3.13
 9 5 -1 66.92 3.11
 9 5 -1 56.65 3.27
 -9 5 0 13.7 1.43
 9 5 0 15.52 1.82
 -9 5 0 14.54 1.75
 -9 -5 0 13.23 1.72
 9 5 0 14.18 1.64
 9 5 0 13.52 1.26
 9 5 0 13.13 1.76
 -9 5 0 12.31 1.66
 9 5 1 143.02 6.31
 9 5 1 133.28 6.33
 -9 -5 -1 136.88 7.38
 9 5 1 149.04 6.46
 9 -5 1 140.78 8.23
 -9 5 -1 148.33 6.72
 -9 5 -1 133.41 6.38
 -9 5 -1 150.55 7.77
 -9 5 -1 153.14 6.6
 9 5 2 93.11 4.5
 -9 5 -2 100.92 5.06
 9 5 2 103.85 7.55
 9 5 2 90.31 4.56
 9 -5 2 71.74 6.3
 -9 -5 -2 107.18 7.02
 -9 5 -2 97.55 4.81
 -9 5 -2 109.56 5.07
 -9 5 -2 87.73 4.57
 9 5 2 99.22 4.68
 -9 5 -2 100.27 4.76
 9 5 2 86.53 4.54
 -9 -5 -2 84.98 5.7
 9 5 3 20.16 2.01
 -9 5 -3 20.79 2.53
 9 5 3 21.35 1.93
 -9 5 -3 21.63 2.05
 -9 5 -3 18.73 1.74
 -9 -5 -3 17.7 3.33
 -9 -5 -3 16.35 1.41
 -9 5 -3 25.8 2.64
 9 5 3 14.1 2.97
 9 -5 3 17.58 3.72
 9 5 3 16.74 1.82
 -9 5 -3 20.63 2.04
 9 5 4 311.93 12.26
 9 5 4 249.86 15.05
 -9 5 -4 316.26 12.88
 -9 -5 -4 267.85 11.92
 -9 5 -4 297.46 12.11
 -9 5 -4 256.51 12.24
 9 5 4 285.31 12.24
 -9 5 -4 376.3 13.14
 9 5 4 299.62 12.28
 -9 -5 -4 294.73 15.39
 -9 -5 -4 259.92 14.47
 -9 5 -4 234.62 12.76
 9 5 5 29.96 2.5
 9 5 5 28.43 4.36
 9 5 5 33.35 2.64
 -9 5 -5 31.39 3.47
 -9 5 -5 26.03 2.84
 -9 5 -5 28.59 2.39
 -9 -5 -5 32.84 4.23
 -9 5 -5 26.08 3.23
 -9 -5 -5 29.05 2.04
 9 5 5 32.21 2.55
 -9 5 -5 40.47 3.51
 -9 -5 -5 30.55 4.75
 -9 5 -6 5.53 2.69
 9 5 6 4.11 2.64
 9 5 6 3.93 1.9
 9 5 6 3.73 1.88
 -9 5 -6 3.46 2.69
 -9 -5 -6 7.04 2.82
 -9 5 -6 5.32 1.76
 -9 5 -6 2.43 4.96
 -9 5 -6 3.21 2.49
 -9 5 -6 4.59 1.9
 9 5 6 4.78 1.72
 -9 5 -6 3.38 2.23
 -9 -5 -6 2.88 1.08
 -9 5 -7 1.28 1.15
 -9 5 -7 0.1 2.77
 9 5 7 0.73 1.8
 -9 5 -7 1.99 2.82
 -9 5 -7 -0.59 2.34
 -9 5 -7 2.61 5.04
 -9 5 -7 1.52 2.43
 9 5 7 3.45 2.53
 -9 5 -7 0.73 1.91
 -9 -5 -7 -0.65 2.32
 -9 -5 -7 1.03 1.12
 9 5 7 1.29 1.9
 -9 5 -8 44.8 4.12
 -9 5 -8 44.59 3.37
 9 5 8 35 3.25
 -9 5 -8 41.41 6.01
 -9 -5 -8 42.5 2.82
 -9 5 -8 40.63 3.25
 -9 5 -8 47.81 4.15
 -9 5 -8 35.41 3.5
 -9 -5 -8 52.82 5.85
 -9 5 -8 38.37 4.04
 9 5 8 35.64 5.42
 -9 5 -9 11.43 2.86
 -9 -5 -9 15.03 2.63
 9 5 9 14.95 2.36
 -9 5 -9 15.62 2.29
 -9 -5 -9 21.79 3.94
 -9 5 -9 15.83 4.14
 -9 -5 -10 27.99 2.65
 -9 5 -10 28.08 2.48
 -9 5 -10 29.33 3.23
 9 5 10 23.37 2.63
 -9 5 -10 28.06 3.21
 -9 5 -10 28.08 3.23
 -9 5 -10 28.82 2.6
 -9 -5 -11 8.36 1.39
 -9 -5 -11 9.54 1.54
 -9 5 -11 8.5 2.24
 -9 5 -11 13.13 2.29
 -9 5 -11 10.14 1.76
 9 5 11 9.38 1.81
 -9 5 -12 1.01 1.18
 -9 -5 -12 1.56 1.16
 9 -7 -10 241.71 10.68
 9 -7 -10 269.84 10.41
 -9 7 10 235.47 10.65
 9 7 -9 49.63 3.53
 9 7 -9 43.85 2.77
 9 -7 -9 40.58 3.21
 9 7 -9 39.84 3.05
 9 -7 -9 45.18 2.56
 -9 7 9 42.77 2.74
 9 7 -9 36.26 3.85
 -9 7 9 48.96 3.1
 9 7 -8 91.72 4.38
 9 7 -8 73.77 5.37
 9 7 -8 74.17 4.67
 9 -7 -8 83.67 4.19
 9 7 -8 92.7 4.45
 9 7 -8 68.44 4.57
 9 7 -8 80.24 4.59
 -9 7 8 87.44 4.76
 -9 7 7 32.53 4.55
 9 7 -7 34.5 6.07
 9 7 -6 615.91 27.72
 -9 7 6 800.99 32.94
 9 7 -6 738.5 33.49
 9 7 -6 718.76 28
 9 7 -6 709.86 28.17
 9 7 -6 770.69 27.79
 -9 7 6 639.97 27.94
 9 7 -6 672.09 29.16
 9 7 -6 676.51 27.65
 9 -7 -6 690.28 27.48
 9 7 -6 618.18 28.14
 9 7 -6 571.47 30.54
 9 -7 -5 21.59 1.95
 9 7 -5 34.56 2.97
 9 7 -5 27.99 3.37
 9 7 -5 19.07 2.95
 9 7 -5 25.92 2.29
 9 7 -5 24.42 5.01
 9 -7 -5 22.62 5.17
 9 7 -5 32.92 3.81
 9 7 -5 26.69 3.09
 -9 -7 5 24.14 3.89
 9 7 -5 24.71 2.45
 -9 7 5 31.23 3.07
 -9 7 5 28.13 4.2
 9 7 -5 27.05 5.99
 -9 7 5 29.14 2.73
 9 7 -4 68.46 3.78
 9 7 -4 51.79 4.44
 -9 7 4 58.79 5.9
 9 7 -4 67 3.76
 9 7 -4 71.33 7.36
 9 -7 -4 65.99 7.39
 9 7 -4 70.74 4.23
 9 7 -4 60.34 4.4
 9 7 -4 58.38 3.8
 -9 7 4 68.58 3.86
 9 7 -4 59.74 6.53
 -9 7 4 68.48 4.1
 9 7 -4 72.64 4.91
 -9 7 4 69.34 4.51
 9 -7 -4 65.76 3.45
 -9 7 3 3.35 2.03
 9 7 -3 6.36 2.82
 -9 7 3 4.67 1.57
 9 7 -3 3.76 1.3
 9 7 -3 2.34 3.76
 -9 7 3 4.37 1.83
 9 7 -3 7.66 1.41
 9 -7 -3 6.13 3.83
 9 7 -3 2.85 3.23
 9 7 -3 11.21 6.87
 9 7 -3 5.39 1.95
 9 7 -2 1560.32 60.98
 9 7 -2 1588.3 62.61
 9 7 -2 1561.35 61.03
 9 7 -2 1469.39 60.82
 9 7 -2 1402.41 67.39
 -9 7 2 1597 61.7
 9 7 -2 1534.34 61.59
 9 7 -2 1456.74 65.08
 9 -7 -2 1660.26 66.53
 -9 7 2 1559.6 61.16
 -9 7 2 1522.26 60.93
 9 7 -2 1588.31 61.22
 9 7 -1 49.02 3.03
 9 7 -1 57.19 3.42
 9 7 -1 58.07 4.59
 -9 7 1 55.72 3.45
 9 7 -1 44.54 2.84
 9 7 -1 48.82 7.07
 9 7 -1 50.92 3.46
 9 7 -1 44.57 5.41
 9 -7 -1 49.88 6.53
 -9 7 1 44.67 3.01
 -9 7 1 58.74 3.94
 9 7 0 89.25 4.68
 9 7 0 103.17 6.13
 9 7 0 92.22 4.89
 9 -7 0 102.63 8.7
 9 7 0 88.58 4.45
 9 7 0 91.49 5.01
 9 7 0 84.75 8.64
 -9 7 0 92.07 4.61
 -9 7 0 94.36 4.95
 9 7 0 89.06 5.01
 -9 7 0 102.28 5.41
 9 7 1 26.39 2.8
 9 7 1 33.64 2.68
 9 7 1 26.6 2.21
 -9 7 -1 31.75 2.53
 -9 -7 -1 22.42 4
 9 -7 1 25.28 5.34
 -9 7 -1 28.03 2.41
 9 7 1 23.54 5.55
 -9 7 -1 29.09 3.21
 -9 7 -1 24.39 2.04
 -9 7 -1 30.67 2.91
 9 7 2 1774.29 68.32
 -9 7 -2 1841.45 69.05
 9 7 2 1665.42 68.33
 -9 7 -2 2030.9 70.38
 -9 7 -2 1606.1 68.18
 9 -7 2 1699.69 73.85
 -9 7 -2 1810.58 68.79
 -9 7 -2 1769.16 68.73
 9 7 2 1673.79 68.37
 -9 7 -2 1695.07 68.28
 9 7 2 1704.48 68.38
 -9 -7 -2 1778.09 72.69
 9 7 2 1773.35 73.34
 -9 7 -3 181.45 9.11
 9 7 3 167.56 8.18
 -9 7 -3 184.61 10.3
 9 -7 3 164.1 12.66
 -9 7 -3 191.02 8.89
 -9 7 -3 169.95 8.36
 9 7 3 163.25 8.18
 -9 -7 -3 177.62 10.29
 -9 7 -3 175.54 8.2
 9 7 3 172.06 8.23
 -9 7 -3 185.76 11.34
 -9 -7 -3 173.96 11.48
 9 7 3 186.92 12.59
 9 -7 4 279.18 18.64
 -9 7 -4 302.36 15.81
 9 7 4 299.18 13.52
 -9 7 -4 318.54 14.44
 -9 7 -4 332.3 17.53
 -9 -7 -4 294.06 17.18
 -9 7 -4 323.54 13.4
 -9 -7 -4 290.33 16.08
 9 7 4 299.29 13.51
 9 7 4 301.76 13.66
 -9 7 -4 309.68 13.58
 9 7 4 321.56 18.07
 -9 7 -5 21.58 3.51
 9 7 5 7.98 4.65
 9 7 5 12.67 2.4
 -9 7 -5 8.93 1.68
 -9 7 -5 17.53 3.94
 -9 7 -5 14.31 4.87
 -9 7 -5 13.7 2.21
 9 7 5 16.54 2.41
 -9 -7 -5 10.47 3.02
 9 7 5 17.01 2.47
 -9 7 -5 15.88 2.48
 -9 7 -5 14.82 4.03
 -9 -7 -5 8.15 3.83
 9 -7 5 4.16 4.89
 9 7 6 650.89 27.22
 9 -7 6 570.41 33.02
 -9 7 -6 733.63 28.41
 9 7 6 722.6 32.42
 -9 7 -6 726.24 32.53
 -9 7 -6 752.85 28.27
 9 7 6 655.86 27.47
 9 7 6 553.86 27.06
 -9 7 -6 687.14 27.11
 -9 7 -6 707.02 27.26
 -9 7 -6 650.68 27.36
 -9 -7 -6 689.95 31.35
 -9 7 -7 60.54 7.06
 -9 -7 -7 73.51 6.57
 9 7 7 66.13 7.35
 -9 7 -8 308.22 14.01
 -9 7 -8 334.73 13.45
 -9 7 -8 307.58 13.47
 -9 7 -8 313.5 13.1
 9 7 8 278.5 13.55
 9 7 8 308.05 13.25
 -9 7 -8 317.05 14.17
 -9 7 -9 4.52 1.86
 -9 7 -9 4.98 1.86
 9 7 9 1.54 1.84
 -9 7 -9 4.61 2.7
 -9 -7 -9 2.51 1.72
 -9 7 -9 3.34 2.39
 9 7 9 1.12 1.82
 -9 7 -10 14.69 2.45
 -9 -7 -10 11 1.54
 -9 7 -10 9.64 2.19
 -9 7 -10 14.23 1.63
 9 7 10 13.2 1.94
 -9 9 9 -0.24 0.97
 -9 9 8 4.04 1.44
 9 9 -8 2.55 2.08
 -9 9 8 5.21 1.45
 9 9 -8 4.57 3.22
 9 9 -8 5.51 1.22
 9 9 -7 7.92 3.96
 -9 9 7 7.92 1.43
 -9 9 7 9.55 1.71
 -9 9 7 11.27 1.73
 9 9 -7 7 2.59
 9 9 -7 9.6 1.45
 9 9 -7 7.78 1.62
 9 9 -6 93.91 4.36
 -9 9 6 85.03 4.56
 9 9 -6 84.45 4.69
 9 9 -6 66.9 4.53
 9 9 -6 82.98 5.55
 -9 9 6 84.41 4.38
 9 9 -6 65.22 7.16
 -9 9 6 72.98 4.4
 9 9 -5 -1.27 3.08
 9 9 -5 -0.55 2.07
 9 9 -5 1.52 1.29
 -9 9 5 1.39 1.87
 -9 9 5 -1.25 1.63
 9 9 -5 0.45 1.99
 -9 -9 4 3.89 2.79
 9 9 -4 2.81 2.19
 -9 9 4 3.29 1.15
 9 -9 -4 -2.44 3.88
 -9 9 4 0.21 1.58
 9 9 -4 3.25 2.87
 9 9 -4 3.22 4.7
 -9 -9 3 -0.31 2.68
 9 -9 -3 -1.06 3.38
 9 9 -3 2.96 4.26
 -9 9 3 4.54 5.64
 -9 -9 2 302.09 16.54
 9 9 -2 277.79 12.26
 9 9 -2 260.21 14.25
 9 9 -2 273.95 12.47
 9 9 -2 266.31 20.22
 9 9 -2 304.52 12.42
 -9 9 2 277.44 12.9
 9 9 -2 276.37 12.89
 9 -9 -2 262.05 16.66
 9 9 -2 306.25 12.14
 9 9 -2 255.5 13.12
 -9 9 2 265.42 12.29
 -9 -9 1 28.86 4.64
 9 9 -1 16.09 2.47
 -9 9 1 15.15 2.23
 9 9 -1 22.56 1.91
 9 9 -1 15.84 7.13
 9 9 -1 19.63 2.15
 -9 9 1 17.65 2.82
 9 9 -1 17.79 3.01
 9 -9 -1 20.05 4.75
 9 9 -1 16.77 3.88
 -9 9 0 52.32 5.91
 9 9 0 41.42 3.21
 9 9 0 33.69 4.41
 -9 9 0 30.31 2.35
 9 9 0 34.04 7.33
 9 9 0 35.82 2.79
 -9 -9 0 39.21 5.56
 9 -9 0 23.42 5.36
 -9 9 0 37.27 3.47
 -9 9 0 27.68 2.69
 -9 9 -1 6.52 4.32
 9 9 1 1.57 2.87
 9 9 1 -0.88 5.29
 9 9 1 0.07 1.32
 -9 9 -1 1.26 1.17
 -9 9 -1 3.4 2.18
 -9 -9 -1 3.1 3.1
 9 -9 1 4.14 3.94
 9 9 1 2.22 2.12
 9 9 2 166.6 12.84
 -9 -9 -2 165.56 11.33
 -9 9 -2 151.09 7.22
 9 9 2 142.86 8.56
 9 9 2 164.15 7.75
 -9 9 -2 165.33 10.36
 9 -9 2 130.72 11.47
 -9 9 -2 156.09 8.02
 -9 9 -3 10.85 4.69
 9 9 3 2.43 4.83
 -9 -9 -3 6.81 3.33
 9 -9 3 2.59 4.09
 -9 9 -4 -0.68 3.34
 9 9 4 0.77 4.87
 -9 -9 -4 0.34 3.05
 -9 9 -4 2.39 2.21
 9 9 4 2.56 1.96
 9 9 5 1.96 1.88
 -9 9 -5 8.18 4.7
 -9 9 -5 3.48 3.33
 -9 9 -5 2.02 2.11
 -9 9 -5 2.69 1.31
 -9 9 -5 0.33 1.06
 9 9 5 1.77 1.87
 -9 9 -6 27.92 2.17
 9 9 6 26.39 2.68
 9 9 6 25.9 2.55
 -9 9 -7 3.38 1.2
 -9 9 -7 1.71 2.67
 9 9 7 3.8 1.86
 9 9 7 1.97 1.74
 -9 9 -8 20.42 1.6
 9 9 8 21.05 2.16
 9 9 8 21.86 2.02
 -9 -9 -8 15.08 1.78
 -9 9 -8 15.24 2.62
 -9 9 -8 17.49 1.97
 9 9 9 5.82 1.25
 -9 9 -9 2.74 1.1
 9 11 -6 111.68 6.19
 -9 11 6 129.71 6.36
 -9 11 6 124.19 5.52
 -9 11 5 18.45 3.18
 9 11 -5 11.09 3.18
 -9 11 5 17.14 1.77
 9 11 -5 14.97 2.26
 -9 11 5 21.48 2.15
 -9 11 4 -0.11 3.18
 9 11 -4 0.12 3.46
 9 11 -4 -0.22 1.08
 -9 11 4 1.22 1.58
 -9 11 4 0.66 1.79
 9 11 -4 0.15 2.3
 -9 11 3 67.37 4.12
 9 11 -3 75.3 3.39
 9 11 -3 42.57 3.47
 -9 11 3 66.18 3.33
 -9 11 3 72.83 3.91
 9 11 -3 37.73 5.45
 -9 11 3 80.5 5.71
 -9 11 3 79.8 4
 9 11 -3 45.53 4.42
 -9 11 2 204.96 9.15
 -9 11 2 226.82 8.74
 -9 11 2 223.07 8.51
 -9 11 2 235.43 8.92
 9 11 -2 149.65 10.16
 -9 11 2 244.17 10.87
 -9 11 1 94.03 4.19
 9 11 -1 52.89 4.26
 -9 11 1 83.89 4.49
 9 11 -1 66.41 5.97
 9 11 -1 73.67 4.16
 -9 11 1 86.1 6.51
 -9 11 0 26.56 2.1
 9 11 0 18.86 2.51
 -9 11 0 24.15 2.48
 9 11 0 18.12 3.73
 9 11 0 22.84 2.4
 -9 11 0 22.98 4.8
 -9 11 -1 27.15 1.96
 -9 11 -1 33.87 2.34
 -9 11 -1 30.81 2.54
 -9 11 -1 28.2 5.11
 9 11 1 21.45 3.7
 9 11 1 28.84 2.6
 -9 11 -2 225.62 8.97
 -9 11 -2 201.51 8.67
 9 11 2 207.35 8.85
 -9 11 -2 200.13 8.83
 -9 11 -2 181.67 11.08
 9 11 2 164.49 9.7
 9 11 2 205.57 9.06
 -9 11 -3 101.63 4.5
 -9 11 -3 56.25 6.4
 9 11 3 54.82 4.99
 9 11 3 85.05 4.62
 -9 11 -3 97.05 4.36
 9 11 3 101.72 4.63
 -9 11 -4 82.08 3.78
 9 11 4 77.16 4.05
 -9 11 -4 43.25 4.82
 9 11 4 46.53 4.12
 9 11 4 93.31 4.11
 -9 11 -4 70.26 3.95
 -9 11 -4 93.12 3.88
 9 11 5 1.13 1.38
 -9 11 -5 0.74 0.87
 9 11 5 1.24 1.47
 -9 11 -6 26.63 1.65
 10 0 -13 0.02 0.88
 10 0 -13 0.67 0.89
 10 0 -12 82.15 5.21
 10 0 -12 103.68 5.12
 10 0 -11 1.16 1.59
 10 0 -11 2.28 1.87
 10 0 -11 1.05 1.39
 10 0 -10 373.74 16.86
 10 0 -10 518.43 26.38
 10 0 -9 -0.48 1.71
 10 0 -9 -1.16 3.91
 10 0 -9 -0.12 1.04
 10 0 -9 0.76 2.02
 10 0 -9 -0.3 1.38
 10 0 -9 -1.9 3.29
 -10 0 9 0.26 1.8
 10 0 -8 220.29 9.8
 -10 0 8 207.28 12.52
 10 0 -8 226.22 9.78
 10 0 -8 262.03 13.92
 10 0 -8 256.13 17.39
 10 0 -8 234.53 10.32
 10 0 -8 230.7 10.42
 10 0 -8 192.27 10.26
 10 0 -7 1.3 0.95
 -10 0 7 1.77 3.6
 10 0 -7 -0.24 2.82
 10 0 -7 -0.65 1.58
 10 0 -7 -0.05 1.15
 10 0 -7 0.08 1.73
 10 0 -7 0.41 2.15
 10 0 -7 1.11 1.56
 10 0 -7 1.3 1.62
 10 0 -6 1943.67 77.69
 10 0 -6 2019.41 77.85
 10 0 -6 1819.17 78.02
 10 0 -6 1992.5 80.73
 10 0 -6 2190.73 79.01
 10 0 -6 2057.53 78.24
 10 0 -6 1999.35 78.26
 10 0 -5 -0.22 1.71
 -10 0 5 -0.29 3.94
 10 0 -5 0.46 1.69
 10 0 -5 1.16 3.13
 10 0 -5 -2.16 2.25
 10 0 -4 32.74 3.87
 10 0 -4 37.39 3.61
 10 0 -3 0.39 2.11
 10 0 -3 0.09 2.09
 10 0 -2 1031.56 38.96
 10 0 -2 936.73 39.83
 -10 0 2 913.44 39.28
 10 0 -1 2.47 2.21
 10 0 -1 0.42 0.88
 10 0 -1 0.53 1.55
 -10 0 1 0.25 2.6
 -10 0 0 96.37 6.49
 10 0 0 97.2 5.79
 10 0 1 -1.42 2.2
 -10 0 -1 -0.16 2.73
 -10 0 -1 1.43 0.86
 -10 0 -1 1.9 2.09
 10 0 2 873.97 36.13
 -10 0 -2 866.74 36.34
 -10 0 -2 921.44 37.49
 -10 0 -3 1.09 2.64
 10 0 3 0.09 1.35
 -10 0 -3 0.14 1.76
 -10 0 -4 3450.06 123.5
 10 0 4 3210.78 120.67
 -10 0 -5 0.21 2.45
 -10 0 -5 0.08 1.21
 -10 0 -6 935.28 33.45
 -10 0 -6 855.84 37.07
 -10 0 -6 830.94 33.07
 -10 0 -6 832.66 32.93
 -10 0 -7 0.06 1.41
 -10 0 -7 -0.32 2.57
 -10 0 -7 1.05 1.49
 -10 0 -7 0.39 1.71
 -10 0 -7 0.36 0.88
 -10 0 -7 0.97 1.13
 -10 0 -8 699.38 28.37
 -10 0 -8 695.99 28.28
 -10 0 -8 734.44 28.08
 -10 0 -8 713.33 34.08
 -10 0 -8 704.81 28.91
 -10 0 -8 684.69 28.93
 -10 0 -8 644.3 28.59
 -10 0 -9 -0.79 1.59
 -10 0 -9 3.15 3.3
 -10 0 -9 1.17 1.71
 -10 0 -9 1.18 4.34
 -10 0 -9 -0.33 1.35
 -10 0 -9 -0.27 2.47
 -10 0 -10 117.53 11.91
 -10 0 -10 111.55 10.76
 -10 0 -11 0.24 1.53
 -10 0 -11 1.68 2.5
 -10 0 -12 303.32 9.98
 -10 0 -12 361.74 10.36
 -10 0 -13 0.54 0.92
 10 2 -13 0.31 0.86
 10 -2 -12 0.56 1.45
 10 -2 -12 0.89 0.74
 10 2 -12 -0.23 1.36
 10 -2 -12 1.43 1.19
 10 2 -12 0.65 1.33
 10 2 -12 1.74 1.49
 10 -2 -11 20.62 2.18
 10 2 -11 16.45 2.28
 10 -2 -11 13.86 1.68
 10 2 -11 19.53 2.14
 10 -2 -11 18.52 1.67
 10 2 -11 19.01 2.02
 10 2 -11 16.32 2.1
 10 -2 -11 13.92 2.26
 -10 2 10 47.75 5.31
 10 -2 -10 43.46 7.67
 10 2 -10 44.23 7.72
 -10 2 9 4.36 2.52
 10 -2 -9 0.87 2.13
 10 2 -9 0.52 1.86
 10 -2 -9 5.6 2.1
 10 2 -9 4.01 4.27
 10 2 -9 1.69 1.78
 10 2 -9 2.69 2.59
 10 -2 -9 2.3 1.28
 10 2 -9 3.67 1.56
 10 2 -8 3.69 1.48
 10 2 -8 7.05 1.98
 10 -2 -8 4.71 1.33
 10 2 -8 5.47 2.32
 10 2 -8 3.88 3.16
 10 -2 -8 4.99 3.07
 10 2 -8 0.54 4.18
 10 -2 -8 2.67 2
 10 2 -8 4.02 1.79
 10 2 -8 6.34 4
 10 -2 -8 4.53 1.31
 10 2 -8 3.8 1.95
 10 -2 -8 5.2 2.24
 -10 2 8 4.09 2.24
 10 2 -7 4.98 4.51
 10 2 -7 1.72 3.1
 10 2 -7 0.48 1.26
 10 -2 -7 0.97 1.07
 10 2 -7 1.58 1.61
 10 2 -7 1.06 1.37
 10 2 -7 0.95 3.77
 10 -2 -7 0.25 1.74
 10 2 -7 0.9 1.57
 10 2 -7 2.51 2.94
 10 -2 -7 3.83 2.72
 10 2 -7 -2.32 3.02
 10 -2 -7 1.05 1.1
 10 2 -7 1.28 2.24
 10 2 -7 2.28 1.95
 10 -2 -7 1.07 1.88
 10 2 -7 1.81 1.74
 10 2 -6 342.37 12.36
 10 2 -6 236.21 10.87
 10 2 -6 278.98 14.47
 10 2 -6 236.31 10.78
 10 2 -6 252.65 13.16
 10 2 -6 285.18 11.46
 10 -2 -6 289.29 11.64
 10 -2 -6 263.85 11.05
 10 2 -6 248.79 11.48
 10 2 -6 235.67 11.26
 10 2 -6 278.29 16.71
 10 2 -6 374.63 14.27
 10 -2 -6 253.95 13.48
 10 2 -6 260.74 13.78
 10 2 -6 272.79 11.18
 10 2 -6 247.9 10.94
 10 -2 -6 252.53 10.71
 10 2 -5 278.77 12.54
 10 2 -5 297.21 16.82
 10 2 -5 297.23 12.02
 10 2 -5 296.45 12.16
 10 2 -5 286.41 11.97
 10 2 -5 298.57 12.5
 10 -2 -5 252.79 12.42
 10 2 -5 274.07 11.84
 10 2 -4 71.45 6.48
 10 2 -4 80.7 6.04
 10 -2 -4 87.31 6.15
 -10 2 4 87.98 7.34
 10 2 -4 71.91 5.64
 10 -2 -4 75.41 5.46
 -10 -2 4 75.14 4.44
 10 2 -4 69.45 5.21
 10 -2 -3 25.34 3.64
 -10 -2 3 21.25 2.34
 10 2 -3 17.35 3.28
 10 -2 -3 20.09 1.86
 10 -2 -3 20.62 3.12
 -10 2 3 22.85 4.51
 10 2 -3 21.23 3.26
 10 2 -2 431.33 18.05
 -10 -2 2 424.67 17.13
 10 -2 -2 426.69 17.79
 -10 2 2 475.63 19.38
 10 2 -2 483.09 18.14
 10 -2 -2 433.02 18.05
 10 -2 -1 42.8 4.15
 10 2 -1 44.44 5.32
 -10 -2 1 45.54 3.51
 10 -2 -1 48.92 4.32
 10 2 -1 49.57 3.64
 -10 -2 0 27.95 2.32
 10 2 0 30.06 3.96
 -10 -2 0 35.2 3.18
 10 -2 0 32.82 3.76
 10 2 0 35.25 3.25
 -10 -2 -1 55.23 3.48
 10 2 1 60.45 4.48
 10 -2 1 66.31 4.92
 10 2 1 44.74 3.88
 -10 -2 -1 52.02 4.12
 -10 -2 -2 640.57 26.98
 -10 2 -2 718.29 29.19
 -10 -2 -2 658.82 27.93
 -10 2 -2 623.31 27.74
 -10 2 -2 639.96 26.78
 10 2 2 684.45 27.12
 10 -2 2 585.67 27.54
 -10 -2 -3 51.19 5.35
 -10 2 -3 66.36 5.64
 -10 -2 -3 70.51 4.75
 -10 2 -3 68.21 6.43
 10 2 3 71.09 4.92
 -10 -2 -4 11.39 3.45
 10 2 4 13.25 2.43
 -10 2 -4 13.6 3.6
 -10 -2 -4 10.51 2.44
 -10 2 -4 12.35 3.97
 -10 2 -5 22.22 1.8
 -10 -2 -5 19.16 3.18
 10 2 5 27.75 2.08
 -10 -2 -5 20.27 4.12
 -10 -2 -5 30.35 2.15
 -10 -2 -5 17.7 1.47
 -10 2 -5 22.71 1.83
 -10 2 -5 25.43 2.78
 -10 2 -6 40.97 2.51
 -10 2 -6 36.61 2.35
 -10 -2 -6 41.47 4.81
 -10 2 -6 33.58 2.76
 -10 2 -6 35.53 5.7
 -10 2 -6 33.66 5.67
 10 2 6 49.16 2.86
 -10 -2 -6 34.49 2.23
 -10 2 -6 42.57 3.5
 10 2 6 32.38 4.03
 -10 -2 -6 45.43 2.94
 10 2 6 40.67 2.79
 -10 2 -7 50.2 3.15
 -10 2 -7 50.45 3.5
 -10 -2 -7 61.52 6
 -10 2 -7 48.95 6.7
 -10 -2 -7 52.35 3.75
 -10 2 -7 52.95 7.58
 10 2 7 42.46 3.15
 -10 2 -7 45.1 4.11
 -10 -2 -7 42.32 2.71
 10 2 7 46.62 5.04
 -10 -2 -7 40.15 3.24
 -10 2 -7 50.04 2.98
 -10 2 -8 46.44 3.15
 -10 -2 -8 50.26 6.1
 -10 2 -8 51.57 7.4
 -10 2 -8 42.6 3.52
 -10 2 -8 43.3 7.51
 -10 -2 -8 46 3.7
 10 2 8 47.56 3.4
 -10 2 -8 47.23 3.06
 10 2 8 40.14 5.15
 -10 -2 -8 41.9 3.48
 -10 2 -8 44.56 4.04
 -10 -2 -8 44.1 2.85
 -10 2 -9 23.92 2.43
 -10 2 -9 26.27 3.42
 -10 -2 -9 20.87 2.73
 -10 2 -9 16.49 5.85
 -10 -2 -9 25.26 4.94
 -10 2 -9 19.56 2.67
 -10 2 -9 19.03 5.34
 -10 2 -9 22.28 2.32
 -10 -2 -9 23.05 2.04
 10 2 9 17.23 2.55
 -10 2 -10 14.68 5.33
 -10 -2 -10 22.21 5.84
 -10 -2 -10 12.79 3.97
 -10 -2 -11 10.36 2.41
 -10 2 -11 9.96 2.56
 -10 -2 -11 9.98 1.8
 -10 2 -11 9.81 2.06
 -10 2 -11 11.4 2.44
 -10 2 -11 12.66 1.91
 -10 2 -11 9.85 1.97
 -10 2 -12 31.39 2.45
 -10 2 -12 25.51 1.95
 -10 -2 -12 30.25 2.03
 -10 2 -12 30.43 2.33
 10 -4 -12 37.24 2.14
 10 -4 -12 41.11 2.07
 10 -4 -11 80.58 5.02
 10 -4 -11 114.08 4.87
 10 4 -11 118.76 5.54
 -10 4 11 78.48 4.64
 10 4 -11 92.33 5.13
 10 4 -11 107.3 5.31
 10 -4 -11 115.46 5.13
 10 -4 -11 112.9 5.22
 10 -4 -10 159.61 7.57
 10 4 -10 148.8 7.79
 10 4 -10 143.34 7.45
 10 -4 -10 135.44 7.39
 10 -4 -10 165.4 7.14
 -10 4 10 137.93 7.13
 10 4 -10 166.49 7.64
 10 4 -10 172.18 7.3
 10 -4 -9 74.91 7.8
 10 4 -9 78.73 4.95
 10 -4 -9 90.3 4.56
 10 4 -9 80.33 5.15
 10 4 -9 94.57 4.68
 10 4 -9 88.88 5.06
 -10 4 9 96.17 7.87
 10 -4 -9 69.42 4.8
 10 4 -9 76.37 9.86
 10 4 -9 59.79 6.16
 10 4 -8 13.68 3.47
 10 4 -8 17.07 5.37
 10 4 -8 21.03 6.06
 10 4 -8 15.3 2.63
 10 -4 -8 7.12 2.24
 10 4 -8 16.66 2.69
 10 4 -8 20.89 2.06
 10 4 -8 17.82 2.1
 10 4 -8 15.7 2.33
 10 -4 -8 21.1 4.27
 -10 4 8 19.81 3.88
 10 -4 -8 15.62 1.88
 10 4 -7 205.59 9.62
 10 4 -7 223.03 9.67
 10 4 -7 249.82 11.07
 -10 4 7 219.37 13.08
 10 4 -7 249.61 14.54
 10 4 -7 238.07 12.84
 -10 4 7 232.31 13.53
 10 4 -7 196.03 15.78
 10 -4 -7 189.54 9.96
 10 -4 -7 229.8 12.38
 10 4 -7 222.27 13.08
 10 4 -7 215.86 9.87
 10 4 -7 229.96 9.69
 10 4 -7 216.26 10.37
 10 -4 -7 223.1 9.7
 10 4 -7 198.87 10.17
 -10 4 6 668.49 25.42
 10 -4 -6 633.04 25.38
 10 4 -6 557 25.83
 10 4 -6 630.07 25.33
 10 4 -6 545.45 25.26
 10 4 -6 641.19 25.35
 10 4 -6 719.26 28.58
 10 4 -6 741.48 26.76
 10 4 -6 692.96 30.33
 -10 4 6 662.76 29.62
 10 4 -6 617.81 25.22
 -10 4 6 584.54 28.89
 10 4 -6 549.49 31.57
 10 -4 -6 662.81 25.77
 10 4 -6 661.97 26.14
 10 -4 -6 604.53 27.62
 10 4 -6 639.28 28.57
 10 4 -6 581.52 25.88
 10 4 -6 647.99 25.32
 10 4 -6 605.48 25.44
 -10 4 6 612.39 25.14
 10 4 -5 706.88 28.12
 10 -4 -5 668.56 27.52
 10 4 -5 679.81 27.48
 10 4 -5 648.48 27.54
 10 4 -5 603.36 27.98
 10 4 -5 718.48 27.51
 10 4 -5 716.98 30.23
 10 4 -5 762.83 28.85
 -10 4 5 752.02 31.93
 10 -4 -5 825.52 32.3
 10 4 -5 733.71 31.77
 -10 4 5 712.04 27.6
 10 4 -5 676.35 27.39
 10 4 -5 622.93 33.17
 -10 4 5 678.38 27.37
 10 4 -5 630.2 27.93
 10 -4 -5 696.59 27.81
 10 4 -5 694.43 27.52
 10 4 -5 676.61 30
 10 4 -4 42.85 2.59
 10 4 -4 46.38 2.92
 10 -4 -4 54.5 2.92
 10 4 -4 34.68 3
 10 4 -4 36.77 2.36
 10 4 -4 47.7 3.34
 10 4 -4 40.8 2.56
 -10 4 4 39.85 2.46
 -10 4 4 55.71 2.92
 10 4 -4 57.84 5.21
 10 4 -4 30.21 2.76
 10 -4 -4 41.16 4.9
 -10 4 4 40.14 4.95
 10 4 -4 40.66 4.9
 10 4 -4 32.93 2.5
 10 -4 -4 34.86 3.46
 10 -4 -3 142.03 7.53
 10 4 -3 144.45 7.96
 10 4 -3 146.66 6.63
 10 4 -3 151.84 6.44
 10 4 -3 130.5 6.21
 -10 4 3 162.45 6.63
 10 4 -3 139.36 6.84
 -10 4 3 137.94 6.32
 10 4 -2 591.34 25.3
 10 -4 -2 588.33 24.97
 10 4 -2 538.13 27.81
 -10 4 2 650.13 27.42
 10 -4 -2 628.94 27.27
 10 4 -1 132.12 8.72
 10 4 -1 115.07 6.52
 10 -4 -1 123.39 6.5
 -10 4 1 117.96 7.79
 10 4 0 44.06 5.33
 10 4 0 46.95 3.96
 -10 4 0 47.89 4.53
 10 -4 0 40.34 4.96
 -10 -4 0 44.69 2.9
 10 -4 0 41.68 4.35
 -10 -4 -1 31.54 2.7
 -10 4 -1 30.89 3.56
 -10 -4 -1 33.85 3.71
 10 -4 1 28.84 4.12
 10 4 1 33.64 4.56
 10 -4 2 493.87 21.1
 10 4 2 461.2 20.78
 -10 -4 -2 455.73 20.77
 -10 -4 -2 413.1 19.44
 -10 4 -3 372.64 15.08
 10 4 3 416.74 15.27
 -10 4 -3 364.11 14.98
 -10 4 -3 382.51 15.24
 10 4 3 398.9 15.24
 -10 -4 -3 331.68 14.94
 10 -4 3 412.17 18.47
 -10 -4 -3 383.51 17.13
 -10 4 -3 298.18 15.33
 10 4 3 383.4 15.08
 -10 4 -4 381.29 16.35
 -10 4 -4 368.29 16.95
 10 4 4 390.72 16.37
 10 4 4 380.13 19.32
 -10 -4 -4 390.6 16.28
 -10 4 -4 453.31 16.96
 -10 4 -4 414.27 16.42
 -10 4 -4 403.93 16.52
 -10 4 -4 370.48 16.28
 -10 4 -4 478.49 17
 10 4 4 394.55 16.52
 10 4 4 426.49 16.61
 -10 -4 -4 421.68 20.03
 -10 -4 -4 431.8 19.12
 -10 4 -4 383.03 16.92
 10 4 5 20.12 2.07
 -10 4 -5 21.55 5.55
 -10 -4 -5 20.25 1.6
 -10 4 -5 21.4 3.36
 -10 4 -5 23.23 2.73
 10 4 5 17.84 2.17
 -10 4 -5 22.02 2.03
 -10 -4 -5 16.15 4.05
 -10 4 -5 22.03 2.26
 -10 4 -5 19.72 1.9
 10 4 5 19.91 3.26
 10 4 5 18.44 2.02
 -10 4 -5 18.93 2.49
 -10 -4 -5 23.45 3.5
 -10 4 -6 188.97 8.33
 10 4 6 181.09 7.75
 -10 4 -6 168.84 7.53
 -10 4 -6 152.57 7.49
 -10 4 -6 124.1 12.43
 10 4 6 172.41 7.71
 10 4 6 187.13 7.72
 -10 4 -6 170.9 8.54
 10 4 6 119.76 9.79
 -10 4 -6 133.29 7.92
 -10 -4 -6 160.46 10.51
 -10 -4 -6 146.43 7.16
 -10 4 -7 595.37 23.08
 -10 -4 -7 655.22 28.12
 -10 4 -7 539.87 23.68
 -10 -4 -7 561.17 22.8
 -10 4 -7 517.46 30.74
 10 4 7 476.08 26.7
 10 4 7 544.84 23.15
 -10 4 -7 624.34 23.75
 -10 4 -7 494.25 23.35
 -10 4 -7 569.86 22.97
 10 4 8 306.6 18.46
 -10 4 -8 311.95 14.42
 -10 4 -8 360.42 14.59
 -10 -4 -8 406.51 19.68
 -10 4 -8 331.51 15.23
 -10 -4 -8 343.03 14.27
 -10 4 -8 309.92 22.01
 -10 4 -8 380.14 15.22
 10 4 8 331.36 14.33
 10 4 8 314.39 14.64
 -10 4 -8 334.83 14.41
 -10 -4 -9 16.69 1.88
 10 -4 9 20.08 4.96
 -10 -4 -9 21.02 4.23
 -10 4 -9 18.32 3.38
 -10 4 -9 15.07 2.87
 -10 4 -9 17.21 5.95
 -10 4 -10 20.06 2.82
 -10 4 -10 26.9 2.38
 -10 4 -10 25.71 3.03
 -10 -4 -10 20.02 2.45
 -10 4 -10 17.72 2.82
 -10 4 -10 24.9 3.32
 10 4 10 21.05 2.55
 -10 4 -10 26.07 2.58
 -10 -4 -11 136.4 6.48
 -10 -4 -11 162.96 6.38
 -10 -4 -11 143.37 6.31
 -10 4 -11 122.16 6.66
 -10 4 -11 172.48 6.87
 -10 4 -11 161.34 6.41
 -10 4 -11 157.27 6.8
 -10 -4 -12 91.47 3.93
 -10 4 -12 84.7 3.76
 10 -6 -11 83.63 4.87
 -10 6 11 108.84 5.03
 10 -6 -10 52.52 3.11
 10 -6 -10 55.45 2.7
 -10 6 10 43.97 2.96
 10 6 -10 54.72 3.25
 10 6 -10 42.92 3.2
 10 6 -9 37.71 2.64
 10 6 -9 32.92 2.85
 10 6 -9 24.63 2.47
 10 -6 -9 29.64 2.82
 10 6 -9 29.04 2.88
 10 -6 -9 33.49 2.27
 10 -6 -9 23.56 2.51
 10 6 -9 26.67 3.68
 -10 6 9 28.33 2.64
 10 6 -9 27.91 2.85
 10 6 -9 33.11 2.42
 10 6 -8 1.58 2.17
 10 6 -8 2.25 2.25
 10 -6 -8 4.79 1.83
 10 -6 -8 -2.63 3.35
 -10 6 8 3.66 2.34
 10 6 -8 3.51 4.7
 10 6 -7 414.48 17.8
 10 6 -7 443.08 16.68
 10 6 -7 419.73 16.9
 10 6 -7 414.4 16.78
 10 6 -7 442.83 22.42
 10 6 -7 378.69 16.54
 -10 6 7 423.46 21.37
 10 6 -7 398.15 19.77
 -10 6 7 343.97 16.65
 10 -6 -7 373.81 16.65
 10 6 -7 339.9 16.67
 10 -6 -7 403.94 16.5
 10 6 -7 346.34 16.96
 10 6 -7 427.15 16.55
 10 6 -7 399.96 16.68
 10 6 -6 88.63 6.51
 10 6 -6 72.99 5.54
 10 6 -6 104.12 5.2
 10 6 -6 111.13 5.5
 10 6 -6 93.54 5.68
 10 6 -6 104.3 9.27
 -10 6 6 89.46 8.06
 10 6 -6 89.26 5.3
 10 6 -6 97.25 8.52
 -10 6 6 107.51 5.5
 10 6 -6 114.49 6.45
 10 6 -6 101.14 5.32
 10 6 -6 99.69 5.05
 10 6 -6 109.61 5.49
 10 -6 -6 99.5 4.99
 10 6 -5 343.57 14.17
 10 6 -5 333.54 14.36
 10 6 -5 350.4 13.96
 10 6 -5 272.83 14.41
 10 6 -5 256.61 14.92
 10 6 -5 373.45 19.23
 10 -6 -5 365.16 19.25
 10 6 -5 320.26 14
 10 6 -5 331.58 13.75
 10 6 -5 303.98 13.98
 10 6 -5 289.75 16.71
 10 6 -5 358.57 14.93
 -10 6 5 343.14 14.18
 -10 6 5 350.89 17.86
 10 -6 -5 349.33 13.83
 -10 6 5 328.9 13.87
 10 6 -4 19.31 2.7
 10 6 -4 23.63 2.04
 10 -6 -4 19.92 1.84
 10 6 -4 25.79 2.1
 10 6 -4 22.91 2.64
 10 -6 -4 24.19 4.89
 10 6 -4 21.65 4.56
 -10 6 4 18.32 3.48
 -10 6 4 26.44 2.23
 10 6 -4 31.96 2.6
 10 6 -4 29.26 3.07
 10 6 -4 38.37 5.13
 10 6 -4 36.05 3.45
 -10 6 4 33.25 2.6
 10 6 -3 178.42 8.21
 -10 6 3 171.32 10.78
 10 6 -3 187.85 8.34
 10 -6 -3 218.99 13.02
 10 6 -3 205.47 12.57
 10 6 -3 212.15 9.2
 10 6 -3 177.83 8.57
 -10 6 3 187.49 8.33
 10 6 -3 217.02 15.03
 10 -6 -3 159.27 8.05
 10 6 -3 202.18 10.45
 10 6 -3 208.8 8.69
 10 6 -3 212.52 9.03
 -10 6 3 209.79 8.74
 -10 6 2 109.12 5.33
 -10 6 2 129.94 5.76
 -10 6 2 106.29 5.37
 10 6 -2 122.14 5.72
 10 6 -2 96.07 5.12
 10 6 -2 128.72 5.63
 10 6 -2 135.73 7.1
 10 6 -2 95.41 9.93
 10 6 -2 100.13 8.37
 10 -6 -2 111.84 9.14
 10 6 -2 106.61 5.27
 10 -6 -1 1421.73 58.76
 10 6 -1 1469.44 54.13
 -10 6 1 1347.19 53.8
 -10 6 1 1320.99 53.85
 -10 6 1 1500.25 54.15
 10 6 -1 1310.52 53.77
 10 6 -1 1247.23 53.64
 10 6 -1 1359.33 58.89
 10 6 -1 1395.48 53.91
 10 6 -1 1475.88 54.96
 -10 6 0 27.32 2.31
 10 6 0 19.11 1.71
 10 6 0 26.47 2.54
 10 6 0 23.8 1.89
 -10 6 0 30.63 2.74
 10 -6 0 20.3 4.47
 -10 6 0 23.72 1.93
 -10 6 0 28.02 2.43
 10 6 0 33.82 2.38
 10 6 0 23.8 5.19
 -10 6 0 29.03 2.1
 10 6 0 28.16 2.48
 -10 6 -1 215.16 9.4
 -10 6 -1 216.11 9.6
 10 6 1 200.85 9
 10 6 1 209.95 9.49
 10 6 1 214.75 9.48
 -10 6 -1 243.55 9.95
 10 6 1 206.86 9.3
 -10 6 -1 228.13 9.89
 10 -6 1 184.54 12.96
 -10 -6 -1 235.25 12.55
 -10 6 -1 206.26 9.1
 -10 6 -1 208.68 9.29
 10 6 1 214.79 9.35
 10 6 1 226.22 13.31
 -10 6 -1 230.86 9.59
 10 6 2 207.71 9.59
 -10 6 -2 206.7 10.03
 -10 6 -2 239.19 9.87
 10 6 2 180.64 12.82
 -10 -6 -2 178.39 12.18
 -10 6 -2 207.17 9.65
 10 6 2 243.43 9.89
 -10 6 -2 259.42 10.25
 -10 6 -2 240.78 10.19
 10 6 2 197.04 9.65
 10 -6 2 134.55 12.51
 10 6 2 228.45 9.72
 -10 6 -2 280.32 11.35
 10 -6 3 1114.62 58.69
 -10 6 -3 1388.2 54.27
 -10 6 -3 1305.03 53.87
 -10 6 -3 1389.11 53.67
 -10 -6 -3 1342.59 57.77
 -10 6 -3 1440.86 57.29
 -10 -6 -3 1182.3 55.8
 -10 6 -3 1599.43 54.61
 10 6 3 1255.06 53.75
 10 6 3 1304.99 53.87
 -10 6 -3 1544.83 55.49
 -10 6 -3 1406.94 54.12
 10 6 3 1348.3 53.99
 10 6 3 1346.61 58.06
 -10 6 -4 109.26 6.08
 -10 6 -4 98.41 5.39
 -10 6 -4 105.45 5.24
 -10 6 -4 107.98 8.21
 -10 -6 -4 108.88 8.52
 -10 -6 -4 100.85 7.32
 -10 6 -4 117.44 6.29
 10 6 4 92.73 5.2
 10 6 4 94.55 5.37
 10 6 4 102.65 5.41
 10 6 4 110.14 8.86
 -10 6 -5 49.89 4.27
 -10 6 -5 51.97 4.24
 -10 6 -5 44.33 3.37
 -10 6 -5 45.06 3.23
 -10 -6 -5 40.34 5.71
 -10 -6 -5 48.35 5.22
 10 6 5 45.17 3.38
 10 6 5 43.46 3.29
 -10 -6 -5 40.1 2.66
 10 6 5 40.45 3.29
 -10 6 -5 38.89 5.56
 10 6 5 49.01 6.56
 -10 6 -6 143.83 7.24
 -10 -6 -6 103.17 5.54
 -10 6 -6 127.51 7
 -10 6 -6 117.94 6.17
 -10 6 -6 117.06 5.99
 -10 6 -6 106.13 9.3
 -10 -6 -6 113.9 8.8
 10 6 6 120.7 6.23
 10 6 6 110.29 5.99
 10 6 6 116.79 6.14
 10 6 6 118.02 9.59
 10 6 7 322.26 14.52
 -10 6 -7 366.5 15.63
 -10 -6 -7 338.64 14.33
 -10 6 -7 357.67 15.42
 -10 6 -7 336.49 14.38
 -10 -6 -7 375.19 19.07
 -10 6 -7 321.18 14.72
 10 6 7 351.53 18.7
 -10 6 -7 341.3 14.67
 10 6 7 332.65 14.88
 -10 6 -7 364.28 19.65
 -10 6 -8 13.23 1.63
 10 6 8 10.84 2.4
 -10 -6 -8 13.02 3.59
 -10 6 -8 20.42 4.91
 -10 6 -9 28.36 3.42
 -10 6 -9 25.3 3.24
 10 6 9 23.29 2.58
 10 6 9 21.72 2.74
 -10 6 -9 27.79 2.7
 -10 6 -9 29.33 2.69
 -10 -6 -9 28.28 2.73
 -10 -6 -10 5.5 1.53
 10 6 10 5.66 1.87
 -10 6 -10 5.68 1.74
 -10 6 -10 6.51 1.86
 -10 6 -10 5.23 2.24
 -10 6 -10 5.76 2.39
 -10 6 -11 54.36 3.68
 10 6 11 49.51 3.44
 -10 8 10 1.15 0.9
 -10 8 9 20.52 1.79
 -10 8 9 18.48 1.94
 10 -8 -9 19.41 1.39
 10 -8 -9 17.93 1.82
 10 8 -8 1.26 3.66
 10 8 -8 1.44 1.26
 10 8 -8 1.67 1.59
 10 8 -8 -0.15 2.32
 10 -8 -8 1.12 0.86
 -10 8 8 1.78 1.51
 10 8 -7 154.38 7.95
 -10 8 7 122.59 6.85
 10 8 -7 133.9 7.2
 10 -8 -7 165.04 6.66
 -10 8 7 147.75 7.2
 10 8 -7 119.59 9.23
 10 8 -7 178.56 7.09
 10 8 -7 137.88 7.17
 10 8 -6 1.33 2.05
 10 8 -6 -1.68 4.74
 10 8 -6 0.48 1.98
 10 8 -6 -0.2 1.31
 -10 8 6 1.43 1.9
 10 8 -6 -0.83 3.02
 10 8 -5 20.98 4.21
 10 8 -5 25.45 5.89
 10 8 -5 29.05 3.09
 10 8 -5 27.69 3.29
 10 8 -5 37.06 2.58
 10 8 -5 34.14 5.66
 10 -8 -5 36.29 6
 -10 8 5 27.28 3.15
 10 8 -5 24.79 3.78
 -10 8 4 4.01 1.19
 -10 8 4 6.43 2.33
 10 8 -4 6.04 3.07
 10 8 -4 4.07 1.45
 10 8 -4 3.52 2.33
 10 8 -4 4.64 2.25
 10 8 -4 4.03 4.62
 -10 -8 4 3.73 2.83
 10 -8 -4 1.16 3.77
 10 8 -4 2.18 4.04
 -10 8 4 2.81 1.98
 10 -8 -3 23.65 5.2
 10 8 -3 15.93 4.62
 -10 -8 3 16.05 3.71
 -10 8 3 20.23 2.25
 -10 8 3 23.81 2.56
 10 8 -3 19.9 4.73
 -10 8 3 20.37 2.97
 10 8 -3 20.1 3.45
 10 8 -3 17.37 2.91
 10 8 -3 18.96 2
 10 8 -3 21.38 2.77
 10 8 -3 20.65 2.13
 10 8 -2 1.49 1.39
 10 8 -2 1.41 1.26
 10 8 -2 3.94 2.16
 -10 8 2 1.5 2.24
 10 8 -2 1.45 2.73
 -10 -8 2 2.8 2.87
 10 -8 -2 -0.38 3.81
 -10 8 2 2.66 1.5
 -10 8 2 -0.38 1.85
 10 8 -2 3.72 3.67
 10 8 -2 0.52 6.38
 10 8 -2 2.45 1.96
 -10 -8 1 143.02 10.65
 -10 8 1 158.12 7.43
 10 8 -1 168.67 7.73
 10 8 -1 155.61 9.08
 -10 8 1 161.13 7.69
 10 8 -1 154.24 7.23
 10 -8 -1 147.13 11.8
 10 8 -1 154.19 7.59
 -10 8 1 171.31 8.38
 10 8 -1 160.75 8.39
 10 8 -1 161.87 13.49
 -10 8 0 1.03 2.21
 -10 8 0 2.75 1.47
 -10 8 0 0.58 1.78
 10 8 0 7.53 3.15
 10 8 0 2.84 1.45
 10 8 0 -0.16 1.13
 10 8 0 3.61 2.08
 -10 -8 0 3.27 2.97
 10 -8 0 7.22 4.46
 10 8 0 0.85 5.15
 -10 8 -1 7.56 2.36
 10 -8 1 4.82 4.41
 -10 -8 -1 3.69 3.07
 -10 8 -1 3.85 1.43
 -10 8 -1 7.34 1.91
 -10 8 -1 6.63 1.91
 -10 8 -1 8.92 4.01
 10 8 1 4.75 2.91
 10 8 1 7.44 2.17
 10 8 1 5.33 1.55
 10 8 1 -3.25 5.58
 -10 8 -2 0.1 2.04
 -10 -8 -2 2.74 3.06
 10 -8 2 -0.42 3.97
 10 8 2 2 2.32
 -10 8 -2 -0.21 1.9
 -10 8 -2 0.38 2.89
 -10 8 -2 -1.33 3.7
 10 8 2 1.61 5.09
 10 8 2 -1.32 2.13
 10 8 3 284.64 12.31
 -10 8 -3 268.94 14.5
 10 8 3 303.17 17.79
 10 8 3 277.2 12.42
 -10 8 -3 297.35 12.35
 -10 8 -3 223.48 12.58
 10 -8 3 258.92 17.55
 10 8 3 274.98 12.35
 -10 8 -3 284.88 12.66
 -10 -8 -3 280.8 16.32
 -10 8 -4 8.96 1.67
 -10 8 -4 4.38 3.62
 10 8 4 5.66 2.1
 10 8 4 7.43 2.29
 10 8 4 5.48 5.26
 10 -8 4 3.97 4.94
 -10 -8 -4 12.64 3.91
 -10 8 -4 5.87 2.27
 10 8 4 5.81 2.48
 -10 8 -4 7.45 3.2
 -10 8 -4 11.51 4.65
 -10 8 -5 17.47 2.67
 10 8 5 13.78 5.29
 -10 8 -5 17.91 4.02
 -10 -8 -5 16.29 4.36
 10 -8 5 13.32 5.36
 10 8 5 19.22 2.82
 -10 -8 -5 18.37 3.39
 -10 8 -5 14.65 1.96
 10 8 5 22.16 2.73
 10 8 6 0.87 1.98
 -10 8 -6 2.5 3.05
 -10 8 -6 5.31 2.25
 10 8 6 4.54 2.07
 -10 8 -6 7.3 2.26
 -10 8 -6 8.68 1.59
 -10 8 -6 6.95 3.42
 10 8 7 164.27 7.96
 -10 8 -7 185.75 7.56
 -10 8 -7 180.65 8.66
 10 8 7 179.78 7.73
 -10 8 -7 187.08 7.99
 10 8 8 5.22 1.96
 -10 8 -8 4.98 2.79
 10 8 8 5.92 2.02
 -10 8 -8 3.1 1.16
 -10 8 -8 2.79 2.51
 -10 8 -8 3.59 1.97
 -10 8 -9 3.73 2.09
 -10 -8 -9 5.78 1.28
 10 8 9 1.82 1.6
 -10 8 -9 3.71 0.93
 -10 8 -9 5.68 2.23
 10 8 9 4.29 1.49
 -10 8 -10 8.31 1.53
 -10 10 7 78.37 4.39
 10 10 -7 79.8 5.62
 -10 10 6 38.19 2.79
 -10 10 6 49.64 2.94
 -10 10 6 64.37 3.2
 10 10 -6 47.69 3.63
 10 10 -6 32.39 2.59
 10 10 -6 58.7 2.82
 10 10 -6 39.13 4.75
 -10 10 6 39.34 2.67
 -10 10 5 283.04 12.32
 -10 10 5 276.88 12.08
 10 10 -5 280.3 12.83
 -10 10 5 343.51 12.44
 10 10 -5 217.76 12
 10 10 -5 346.45 12.12
 -10 10 5 282.55 12.09
 10 10 -5 220.07 13.79
 10 10 -4 -2.25 4.2
 10 10 -4 0.63 1.8
 10 10 -4 0.79 1.25
 10 10 -4 1.91 2.85
 -10 10 4 1.65 1.8
 -10 10 4 1.38 1.94
 -10 10 3 214.82 10.31
 -10 10 3 241.54 10.04
 -10 10 3 217.97 9.53
 10 10 -3 205.56 10.25
 10 10 -3 257.01 9.71
 10 10 -3 191.64 10.14
 10 10 -3 152.11 11.49
 -10 10 2 160.49 8.51
 10 10 -2 190.42 7.74
 10 10 -2 177.41 8.63
 10 10 -2 132.87 9.78
 10 10 -2 147.54 7.76
 -10 10 2 174.76 7.8
 10 10 -2 156.3 8.36
 -10 10 2 191.75 8.14
 10 10 -1 543.8 22.42
 10 10 -1 598.56 23.6
 -10 10 1 509.32 22.71
 -10 10 1 556.46 23.49
 -10 10 1 588.5 22.84
 -10 10 1 610.76 25.14
 10 10 -1 542.4 22.85
 -10 10 1 551.73 22.79
 -10 10 0 13.21 2.65
 -10 10 0 12.26 2.02
 -10 10 0 16.97 1.91
 -10 10 0 14.57 4.39
 10 10 0 15.05 2.42
 -10 10 0 15.27 1.63
 10 10 1 28.95 4.14
 10 10 1 41.49 3.37
 -10 10 -1 41.15 5.54
 10 10 1 34.44 3.03
 -10 10 -1 36.01 2.5
 -10 10 -1 39.94 3.59
 10 10 2 132.74 6.34
 10 10 2 116.34 6.34
 -10 10 -2 112.09 8.6
 10 10 2 94.27 6.95
 -10 10 -2 139.27 6.03
 -10 10 -3 488.41 18.81
 -10 10 -3 472.67 18.84
 10 10 3 502.86 19
 -10 10 -3 458.34 19.05
 10 10 3 444.22 19.01
 -10 10 -3 394.45 20.94
 10 10 3 355.5 19.37
 -10 10 -4 24.85 2.05
 -10 10 -4 22.61 2.53
 -10 10 -4 21.12 1.93
 10 10 4 23.69 2.67
 10 10 4 15.73 2.87
 -10 10 -4 14.58 4.48
 10 10 4 23.1 2.51
 -10 10 -5 7.36 1.37
 10 10 5 3.05 1.87
 -10 10 -5 5.72 1.83
 -10 10 -5 5.27 1.19
 10 10 5 5.79 1.84
 10 10 5 6.75 2.05
 10 10 5 2.87 2.09
 -10 10 -6 2.96 1.61
 10 10 6 0.04 1.58
 10 10 6 1.21 1.74
 10 10 6 1.59 1.53
 10 10 6 3.61 1.75
 -10 10 -6 4.79 1.19
 -10 10 -7 136.51 6.76
 10 10 7 168.34 6.7
 -10 10 -7 165.63 6.68
 10 10 7 134.93 6.81
 10 12 -2 0.72 1.82
 -10 12 2 2.09 2.04
 10 12 -2 0.93 1.39
 -10 12 2 1.1 1.32
 10 12 -1 -0.3 1.59
 10 12 -1 2.24 2.17
 -10 12 1 5 2.24
 -10 12 1 1.11 0.88
 -10 12 1 3.13 1.42
 10 12 0 0.71 1.99
 -10 12 0 1.66 2.31
 -10 12 0 0.12 0.92
 -10 12 0 1.25 1.34
 10 12 0 -0.07 1.2
 -10 12 -1 2.55 0.98
 10 12 1 4.52 1.35
 -10 12 -2 -0.79 0.79
 10 12 2 0.66 1.19
 11 -1 -13 2.48 0.96
 11 1 -13 9.51 1.06
 11 1 -12 4.09 1.36
 11 -1 -12 -0.04 1.13
 11 1 -12 3.12 1.4
 11 -1 -12 2.61 1.52
 11 1 -12 2.3 1.26
 11 -1 -12 2 1.13
 11 -1 -12 0.95 0.74
 11 1 -12 2.82 1.44
 11 -1 -11 74.83 3.98
 11 1 -11 45.59 3.71
 11 -1 -11 50.21 3.88
 11 -1 -11 67.56 3.4
 11 -1 -11 52.27 3.48
 11 1 -11 58.15 3.76
 11 1 -11 71.69 3.73
 11 1 -11 76.1 4.1
 -11 1 10 25.51 3.86
 11 1 -10 27.34 6.29
 11 -1 -10 29.86 6.25
 11 -1 -9 380.13 15.2
 11 -1 -9 334.97 15.79
 11 1 -9 306.32 15.57
 11 1 -9 358.51 15.65
 11 -1 -9 391.15 19.75
 11 1 -9 406.62 20
 -11 1 9 372.48 19.05
 11 1 -9 380.59 15.2
 11 -1 -9 374.02 15.07
 11 -1 -9 372.97 23.15
 11 -1 -9 338.64 15.48
 11 1 -9 385.07 22.98
 11 -1 -9 340.21 15.63
 11 -1 -8 3.73 1.35
 11 1 -8 2.72 1.46
 11 -1 -8 6.97 3.28
 11 1 -8 6.57 3.52
 -11 -1 8 2.64 4.32
 11 -1 -8 3.46 1.3
 11 -1 -8 4.64 2.14
 11 1 -8 2.78 2.03
 -11 1 8 4.15 2.17
 11 1 -8 5.54 2.63
 11 1 -8 1.02 1.53
 11 -1 -8 3.62 1.83
 11 1 -8 5.1 4.07
 11 -1 -7 95.69 5.49
 11 1 -7 87.77 5.35
 11 -1 -7 121 8.11
 -11 -1 7 91.39 8.85
 11 1 -7 120.07 8.19
 11 1 -7 95.27 5.53
 11 -1 -7 101.16 4.91
 11 1 -7 89.72 4.74
 11 1 -7 116.77 8.27
 11 1 -7 113.41 5.27
 11 -1 -7 96.03 4.77
 11 1 -7 94.18 4.91
 11 1 -7 108.22 6.67
 11 -1 -7 94.6 5.29
 11 1 -7 99.2 5.25
 11 1 -7 121.97 10.32
 11 -1 -6 4.76 2.27
 11 1 -6 5.79 1.91
 11 1 -6 5.82 2.89
 11 -1 -6 6.16 1.55
 11 1 -6 5.85 1.55
 11 -1 -6 3.78 1.15
 11 -1 -6 5.06 2.79
 11 1 -6 6.75 2.92
 11 1 -6 4.3 1.25
 11 1 -6 6.42 3.06
 -11 1 6 2.44 4
 11 1 -6 5.74 1.8
 11 -1 -6 2.44 1.8
 11 1 -6 3.31 2.97
 11 1 -6 4.32 1.38
 11 -1 -6 5.17 1.67
 11 1 -5 157.73 7.76
 11 1 -5 178.94 7.9
 11 1 -5 153.09 8.17
 11 -1 -5 200.4 8.45
 11 1 -5 177.78 11.62
 11 1 -5 190.08 10.47
 11 -1 -5 196.35 9.57
 -11 1 4 -0.55 4.07
 -11 -1 4 1.13 1.05
 11 1 -4 0.22 2.53
 11 1 -4 -1.45 2.47
 11 -1 -4 -0.16 2.39
 11 1 -4 0.32 2.42
 11 -1 -4 0.32 2.68
 11 -1 -4 0.32 1.91
 -11 -1 3 143.11 7.22
 11 -1 -3 126.09 7.97
 11 1 -3 146.35 8.18
 11 -1 -3 139.11 7.71
 11 -1 -3 135.07 6.96
 11 1 -3 128.31 7.82
 -11 -1 2 42.81 3.96
 11 1 -2 53.43 3.85
 11 -1 -2 56.1 4.8
 -11 1 2 46.88 5.54
 11 1 -2 61.84 4.85
 11 -1 -2 61.26 4.32
 11 1 -1 356.52 15.52
 11 -1 -1 396.03 16.99
 -11 -1 1 404.5 17.44
 -11 1 1 504.13 17.9
 11 1 -1 482.18 17.54
 11 -1 -1 414.41 17.57
 -11 1 1 337.43 18.04
 -11 -1 0 4.64 2.5
 -11 1 0 8.58 2.72
 11 -1 0 8.84 2.68
 11 1 0 9.23 2.58
 -11 -1 0 10.14 2.07
 11 1 0 4.9 3.65
 -11 1 0 4.47 3.07
 -11 -1 -1 0.31 2.37
 -11 1 -1 7.07 3.01
 11 -1 1 4.61 2.67
 11 1 1 3.27 2.38
 11 1 1 2.9 2.75
 -11 1 -1 4.7 2.56
 -11 1 -1 6.5 2.6
 -11 -1 -1 3.1 1.63
 11 1 2 71.62 4.63
 -11 -1 -2 73.08 4.74
 -11 1 -2 77.58 5.77
 -11 -1 -2 69.8 5.71
 -11 1 -2 64.62 5.6
 -11 1 -2 71.86 4.59
 11 1 3 2742.05 102.08
 -11 -1 -3 2749.63 103.36
 -11 1 -3 2094.01 103.7
 -11 -1 -3 2920.09 104.86
 -11 1 -3 2392.17 103.97
 -11 1 -3 2537.28 103.54
 11 1 4 11.55 2.34
 -11 -1 -4 13.86 2.69
 -11 1 -4 12.96 3.28
 -11 1 -4 6.84 3.09
 -11 -1 -4 14.62 3.92
 -11 -1 -5 31.51 1.83
 -11 -1 -5 38.26 4.99
 -11 1 -5 26.24 2.52
 -11 -1 -5 20.98 2.13
 -11 1 -5 32.07 4.91
 -11 -1 -6 13.18 3.2
 -11 1 -6 15.59 3.88
 -11 1 -6 15.77 1.54
 11 1 6 17.48 2.08
 -11 1 -6 13.45 2.3
 -11 -1 -6 12.23 1.33
 11 1 6 14.62 2.81
 -11 1 -6 10.1 1.72
 -11 1 -6 17.65 4.44
 -11 -1 -6 12.99 2.04
 -11 -1 -6 16.7 1.94
 -11 1 -7 837.52 31.93
 -11 -1 -7 901.58 37.36
 -11 1 -7 638.75 36.77
 -11 -1 -7 848.49 32.43
 -11 1 -7 695.18 32.41
 11 1 7 849.44 32.45
 -11 -1 -7 765.74 32.53
 -11 1 -7 739.82 32.41
 -11 1 -7 837.85 39.3
 -11 -1 -7 839.3 32.02
 -11 1 -8 4.34 1.82
 11 1 8 2.32 1.91
 -11 1 -8 3.51 1.74
 -11 -1 -8 2.1 1.75
 -11 -1 -8 4.73 2.04
 -11 1 -8 1.57 4
 -11 1 -8 4.3 2.64
 -11 -1 -8 3.72 3.14
 -11 1 -8 3.17 3.7
 -11 1 -8 4.25 1.58
 -11 -1 -8 3.59 1.16
 -11 1 -9 175.3 9.44
 -11 1 -9 203.33 8.97
 -11 -1 -9 190.04 8.76
 -11 1 -9 190.37 9.37
 -11 1 -9 208.29 15.11
 -11 -1 -9 196.17 14.15
 -11 -1 -9 201 9.34
 -11 1 -9 204.94 15.72
 -11 -1 -9 184.18 9.36
 -11 -1 -9 214.55 16.4
 -11 1 -9 204.23 8.71
 -11 -1 -10 2.13 3.35
 -11 1 -10 -3.2 4.22
 -11 1 -10 2.34 3.61
 -11 -1 -10 -0.44 3.12
 -11 1 -11 84.95 4.58
 -11 -1 -11 96.78 5.03
 -11 1 -11 102 5.2
 -11 -1 -11 88.88 5.3
 -11 1 -11 93.91 5.22
 -11 -1 -12 -0.61 1.82
 -11 1 -12 2.26 1.19
 -11 -1 -12 1.46 1.11
 -11 1 -12 0.24 1.78
 -11 1 -12 2.16 1.55
 -11 1 -12 0.66 1.17
 -11 -1 -13 81.08 3.76
 -11 1 -13 87.29 3.84
 11 3 -12 31.4 2.26
 11 -3 -12 28.85 1.93
 11 3 -12 30.36 2.17
 11 -3 -12 29.4 1.77
 11 3 -12 26.39 2.2
 11 3 -11 280.67 11.07
 11 3 -11 248.4 11.31
 11 3 -11 242.37 11.2
 11 -3 -11 270.44 10.93
 11 3 -11 280.73 11.48
 11 -3 -11 280.36 11.25
 11 -3 -10 105.44 5.48
 11 -3 -10 102.36 5.54
 11 3 -10 112.61 5.3
 11 -3 -10 112.77 5.2
 11 3 -10 99.86 5.65
 -11 3 10 81.28 5.02
 11 -3 -10 86.3 5.53
 11 3 -10 107.06 5.61
 11 -3 -9 250.54 10.13
 11 3 -9 203.26 10.59
 11 -3 -9 195.95 10.43
 11 3 -9 215.69 10.55
 -11 3 9 242.3 14.3
 11 3 -9 192.83 16.1
 11 -3 -9 225.17 10.48
 11 3 -9 240.28 10.08
 11 3 -8 1.07 3.97
 11 -3 -8 1.47 1.9
 11 3 -8 2.14 1.79
 11 -3 -8 2.18 3.24
 11 3 -8 -0.32 3.34
 11 -3 -8 2.13 2.67
 -11 3 8 4.18 2.54
 11 3 -8 0.08 1.95
 11 3 -8 2.08 1.49
 11 -3 -8 1.24 1.28
 -11 -3 8 0.76 4.34
 11 -3 -8 2.87 2.1
 11 3 -8 4.08 1.92
 11 3 -8 2.51 3.38
 11 3 -8 1.18 2.25
 11 3 -7 375.18 15.08
 11 3 -7 339.57 13.89
 -11 3 7 336.21 17.65
 11 3 -7 396.72 19.1
 -11 3 7 336.29 17.82
 11 3 -7 326.48 14.33
 11 3 -7 332.32 13.86
 11 3 -7 344.78 14.12
 11 3 -7 321.85 20.23
 11 3 -7 291.67 14.33
 11 -3 -7 339.44 13.94
 11 -3 -7 361.55 17.19
 11 3 -7 359.04 17.71
 11 3 -7 270.23 13.92
 11 -3 -7 290.69 14.21
 11 3 -7 352.36 16.66
 11 3 -6 464.97 18.99
 11 3 -6 467.64 19.08
 11 3 -6 405.62 19.54
 11 -3 -6 438.46 19.08
 11 3 -6 570.21 20.31
 11 3 -6 416.68 24.36
 11 3 -6 471.74 19.26
 11 3 -6 471.33 19.05
 11 3 -6 506.53 23.49
 11 3 -6 419.1 19.32
 -11 3 6 449.34 18.79
 11 -3 -6 455.38 21.63
 11 3 -6 506.3 22.47
 11 -3 -6 469.39 19.54
 11 3 -6 510.67 19.89
 11 3 -6 450.85 19.31
 11 3 -6 589.62 22.04
 -11 3 6 473.79 19.02
 11 3 -5 649.54 29.31
 11 3 -5 666.95 26.62
 11 3 -5 593.17 27.13
 11 3 -5 632.28 26.64
 11 3 -5 774.28 27.81
 11 3 -5 509.3 30.52
 11 3 -5 767.35 27.4
 11 3 -5 688.19 30.43
 11 -3 -5 698.02 30.55
 11 3 -5 576.97 26.84
 -11 3 5 634.17 26.48
 11 3 -5 810.61 29.29
 11 -3 -5 704.6 27.1
 -11 3 5 731.03 26.74
 11 3 -5 650.31 26.66
 11 -3 -4 2.37 2.22
 11 3 -4 2.23 1.21
 11 3 -4 1.85 2
 -11 -3 4 1.4 1.47
 11 3 -4 5.52 2.98
 -11 3 4 2.65 1.35
 -11 3 4 1.75 1.06
 11 -3 -4 0.11 1.42
 11 3 -4 4.77 2.38
 11 3 -4 2.01 1.02
 11 3 -4 1.84 1.59
 -11 -3 3 459.38 19.9
 11 3 -3 482.48 20.61
 11 -3 -3 450.08 20.16
 11 -3 -3 486.07 21.38
 -11 -3 2 476.16 21
 11 -3 -2 472.24 21.97
 11 -3 -2 474.89 21.19
 11 3 -2 473.94 23.43
 11 3 -2 518.6 21.6
 -11 -3 1 1405.82 55.97
 11 3 -1 1331.57 57.2
 11 3 -1 1509.27 56.4
 11 -3 -1 1467.33 56.65
 11 3 0 479.73 20.41
 11 -3 0 444.89 20.41
 -11 3 0 514.11 20.51
 -11 -3 0 490.86 19.76
 -11 -3 0 450.88 18.19
 11 3 0 386.39 18.5
 11 -3 0 364.07 19.47
 11 3 1 1.21 3.28
 -11 3 -1 0.9 2.07
 -11 -3 -1 1.52 2
 -11 -3 -1 1.83 1.3
 11 3 1 -0.2 2.25
 11 -3 1 0.79 2.93
 11 3 2 346.16 16.11
 -11 3 -2 331.54 15.62
 -11 -3 -2 370.96 16.63
 11 -3 2 334.46 16.46
 -11 -3 -2 336.26 15.39
 11 3 3 2322.49 86.44
 -11 -3 -3 2221.18 87.53
 11 -3 3 2018.43 86.93
 -11 -3 -3 2211.23 86.29
 -11 3 -3 1930.12 87.51
 -11 3 -4 614.92 29.43
 11 3 4 632.46 25.13
 -11 3 -4 601.02 24.9
 -11 -3 -4 586.71 24.87
 -11 3 -4 701.45 25.55
 -11 3 -4 644.81 25.03
 11 3 5 7.28 2.35
 -11 3 -5 9.78 2.71
 -11 -3 -5 11.49 1.19
 11 3 5 9.74 2.57
 -11 -3 -5 17.84 3.16
 -11 3 -5 13.21 4.19
 -11 3 -5 10.74 1.7
 -11 -3 -5 18.44 4.17
 11 3 5 5.74 1.54
 -11 3 -5 11.28 1.56
 -11 3 -5 12.65 1.78
 11 3 5 3.87 1.84
 -11 3 -5 18.54 4.54
 -11 3 -5 14.42 1.87
 -11 3 -6 314.34 12.7
 -11 3 -6 281.43 17.73
 11 3 6 275.74 12.15
 -11 -3 -6 265.23 11.73
 11 3 6 243.61 14.6
 -11 3 -6 295.21 12.09
 -11 -3 -6 312.35 15.81
 -11 3 -6 327.21 18.64
 -11 3 -6 275.18 12.41
 -11 3 -6 267.66 11.72
 -11 3 -6 292.96 11.95
 -11 3 -7 799.79 31.49
 11 3 7 663.44 34.3
 11 3 7 794.59 30.97
 11 3 7 813.82 31.29
 -11 3 -7 692.22 37.63
 -11 3 -7 808.02 31.11
 -11 -3 -7 742.95 30.73
 -11 3 -7 771.38 30.88
 -11 -3 -7 836.45 35.89
 -11 3 -7 841.98 38.54
 -11 3 -7 664.64 31.28
 -11 -3 -8 611.6 27.39
 -11 3 -8 482.17 22.25
 -11 3 -8 453.46 28.54
 -11 -3 -8 503.95 22.28
 -11 -3 -8 565.3 21.72
 11 3 8 511.42 22.12
 -11 3 -8 559.69 22.01
 -11 3 -8 522.63 22.24
 -11 3 -8 530.49 21.73
 -11 3 -9 201.32 8.84
 -11 3 -9 190.17 15.29
 -11 -3 -9 196.23 9.1
 -11 -3 -9 203.37 8.57
 -11 -3 -9 213.63 13.58
 -11 3 -9 188.61 9.18
 -11 3 -9 171.07 8.52
 -11 3 -9 196.38 9.19
 -11 3 -9 185.63 8.61
 -11 3 -10 8.95 2.3
 -11 3 -10 11.07 3.05
 11 3 10 8.76 2.24
 -11 -3 -10 9.52 1.9
 -11 -3 -10 8.76 1.94
 -11 3 -10 7.48 2.11
 -11 3 -10 9.36 2.4
 -11 3 -11 91.6 4.77
 -11 -3 -11 77.42 4.24
 -11 3 -11 72.61 4.89
 -11 -3 -11 66.89 4.46
 -11 3 -11 83.41 4.66
 -11 3 -11 91.28 4.49
 -11 3 -12 120.49 4.94
 -11 -3 -12 107.86 4.79
 -11 -3 -12 112.7 4.47
 -11 3 -12 102.01 4.55
 11 -5 -11 10.98 1.21
 11 5 -11 12.43 1.81
 -11 5 11 9.64 1.41
 11 -5 -11 6.61 1.23
 11 -5 -11 5.49 1.55
 11 5 -11 10.65 1.88
 11 5 -10 0.07 1.71
 11 5 -10 1.77 1.85
 11 -5 -10 1.39 1.52
 11 5 -10 -0.39 1.5
 -11 5 10 2.31 1.52
 11 -5 -10 2.86 1.76
 11 -5 -10 0.16 1.07
 11 5 -9 -0.07 1.96
 11 5 -9 -0.2 1.57
 11 5 -9 0.5 2.05
 11 -5 -9 0.5 1.76
 11 -5 -9 1.21 1.14
 11 5 -9 1.15 3.24
 11 -5 -9 1.42 1.83
 11 5 -9 0.34 1.77
 11 5 -9 0.96 2.12
 11 5 -8 5.47 1.61
 11 5 -8 1.82 2.04
 11 -5 -8 4.36 1.36
 11 -5 -8 3.61 1.94
 11 5 -8 3.92 2.22
 -11 5 8 6.23 2.8
 11 5 -8 0.95 1.98
 11 5 -8 2.64 1.63
 11 5 -8 4.72 2
 11 5 -8 3.69 1.88
 11 5 -8 2.61 2.89
 11 5 -8 3.51 4.49
 11 5 -7 -1.37 2.84
 11 5 -7 -0.92 2.13
 11 5 -7 0.14 1.37
 11 5 -7 -3.47 4.38
 -11 5 7 1.26 2.59
 11 5 -7 2.18 2.21
 11 -5 -7 0.5 1.78
 -11 5 7 -0.33 2.28
 11 5 -7 0.08 1.96
 11 5 -7 2.41 2.16
 11 5 -7 1.63 1.78
 11 -5 -7 -0.13 1.17
 11 5 -7 2.18 1.84
 11 5 -7 0.79 1.47
 11 5 -7 -0.2 4.38
 11 -5 -6 9.68 1.47
 11 5 -6 10.81 2.43
 11 5 -6 12.29 2
 11 5 -6 10.15 2.54
 11 5 -6 10.07 1.68
 -11 5 6 10.74 2.04
 11 5 -6 14.48 3.37
 11 -5 -6 15.38 4.63
 11 5 -6 14.93 4.53
 -11 5 6 7.6 3.43
 11 5 -6 9.27 2.08
 11 -5 -6 6.4 1.98
 -11 5 6 8.19 2.9
 11 5 -6 7.5 2.06
 -11 5 6 11.93 1.68
 11 5 -6 9.04 2.42
 11 5 -6 10.31 4.83
 11 5 -6 11.44 1.74
 11 5 -6 12.31 2.07
 11 5 -6 7.33 3.12
 -11 5 5 1.42 1.69
 11 5 -5 -0.07 2.02
 11 5 -5 0.12 1.49
 11 5 -5 0.17 1.13
 11 5 -5 -0.65 1.98
 11 5 -5 2.35 3.02
 11 -5 -5 1.62 3.39
 11 5 -5 2.65 3.25
 -11 5 5 3.96 3.19
 11 5 -5 -0.18 1.84
 11 5 -5 0.05 1.7
 -11 5 5 0.81 1.84
 -11 5 5 0.69 1.24
 11 -5 -5 0.6 1.56
 11 5 -5 -0.46 2.53
 11 -5 -5 0.39 1.03
 11 5 -5 0.11 1.26
 11 5 -5 1.36 4.4
 -11 5 4 46.09 3.02
 11 -5 -4 39.86 2.78
 -11 5 4 38.76 2.51
 11 5 -4 42.99 2.81
 11 5 -4 40.62 3.23
 11 5 -4 41.01 3.3
 11 5 -4 41.44 2.54
 11 -5 -4 46.7 5.7
 11 5 -4 45.02 5.63
 -11 5 4 49.25 5.7
 -11 5 4 25.74 4.03
 11 5 -4 43.02 2.92
 -11 -5 4 41.56 4.2
 -11 5 4 41.92 2.62
 11 -5 -4 37.96 2.54
 11 5 -4 38.89 2.64
 11 5 -4 40.36 3.57
 11 5 -4 45.68 5.33
 11 5 -3 0.98 1.03
 11 5 -3 8.93 3.46
 -11 5 3 -0.59 2.76
 -11 5 3 3.93 1.66
 11 5 -3 1.89 1.7
 11 -5 -3 -2.01 3.21
 -11 5 3 1.07 1.16
 11 5 -3 4.25 2.18
 11 5 -3 6.44 3.23
 11 5 -3 0.35 0.99
 -11 5 3 2.69 1.39
 11 5 -3 4.38 2.03
 11 5 -3 3.51 1.52
 -11 5 2 49.18 3.04
 11 5 -2 60.21 3.23
 -11 5 2 51.11 2.94
 -11 5 2 58.65 3.33
 11 5 -2 50.86 3.16
 11 5 -2 51.31 2.86
 11 5 -2 49.38 2.79
 11 5 -2 53.65 7.27
 -11 5 2 55.69 5.65
 11 -5 -2 60.37 6.19
 -11 5 1 38.82 2.62
 11 5 -1 53.05 2.8
 11 5 -1 39.66 2.37
 11 5 -1 34.27 2.24
 -11 5 1 39.54 4.72
 11 5 -1 29.5 2.71
 11 -5 -1 35.04 5
 -11 5 1 53.7 2.98
 11 5 -1 43.23 2.85
 11 5 -1 40.01 5.88
 -11 5 1 42.65 2.51
 -11 5 0 165.13 7.57
 11 5 0 178.45 7.58
 11 5 0 166.79 7.43
 11 -5 0 162.68 9.71
 11 5 0 185.63 7.83
 11 -5 0 144.51 10.69
 -11 5 0 157.67 10.34
 11 5 0 164.63 7.68
 -11 5 0 197.66 7.94
 11 5 0 159.77 7.31
 -11 5 0 177.6 7.51
 -11 -5 0 166.81 9.72
 11 5 0 184.07 11.26
 11 -5 1 7.73 2.86
 11 5 1 12.02 1.82
 -11 5 -1 10.74 1.69
 11 5 1 10.4 1.34
 11 5 1 10.48 1.63
 -11 -5 -1 9.23 2.61
 11 -5 1 9.18 3.79
 -11 5 -1 12.07 1.91
 11 5 1 13.13 1.76
 -11 5 -1 10.21 2.29
 11 5 1 9.69 3.92
 -11 -5 -1 11.81 1.86
 -11 5 -1 8.26 1.35
 -11 5 -1 9.3 1.46
 11 5 2 64.09 6.44
 -11 5 -2 70.06 3.98
 11 5 2 80.82 3.99
 -11 5 -2 79.58 4.11
 -11 -5 -2 55.83 4.56
 -11 -5 -2 67.57 5.93
 -11 5 -2 64.05 3.59
 -11 5 -2 60.07 3.44
 11 5 2 67.19 3.83
 11 -5 2 59.68 5.8
 -11 5 -2 86.91 4.28
 -11 5 -2 89.04 4.44
 -11 5 -2 67.84 3.75
 11 5 2 73.81 3.83
 11 5 3 83.64 7.47
 -11 5 -3 98.98 5.23
 11 5 3 109.08 5.13
 -11 -5 -3 74.62 6.02
 -11 5 -3 96.13 4.77
 -11 -5 -3 95.21 7.52
 11 5 3 87.65 4.86
 -11 5 -3 113.53 5.36
 11 5 3 109.34 5.13
 -11 5 -3 95.01 4.94
 -11 5 -3 123.91 5.85
 11 5 4 91.96 7.85
 -11 5 -4 102.97 5.47
 11 5 4 95.95 5.08
 -11 -5 -4 95.1 6.86
 -11 5 -4 106.48 5.01
 -11 -5 -4 91.17 7.84
 -11 -5 -4 92.2 4.71
 11 5 4 100.81 5.2
 11 -5 4 113.31 8.37
 11 5 4 92.7 4.94
 -11 5 -5 27.07 3.39
 11 -5 5 30.33 5.13
 11 5 5 27.79 5.04
 -11 5 -5 35.72 3.23
 11 5 5 22.14 2.36
 -11 -5 -5 30.93 3.96
 -11 5 -5 22.06 2.91
 -11 5 -5 28.67 2.42
 -11 5 -5 25.99 3.17
 -11 -5 -5 24.09 1.92
 11 5 5 22.56 2.57
 -11 -5 -5 19.27 4.38
 11 5 5 24.85 2.43
 11 5 6 63.65 3.9
 11 5 6 56.73 3.92
 -11 5 -6 67.77 4.52
 -11 -5 -6 47.64 3.34
 -11 5 -6 65.49 3.84
 -11 -5 -6 67.74 6.28
 -11 5 -6 43.72 4.23
 -11 5 -6 78.47 5.08
 11 5 6 60.83 3.88
 11 -5 6 63.43 7.16
 11 5 6 66.31 6.56
 -11 5 -6 58.29 4.3
 -11 5 -7 3.61 1.34
 -11 5 -7 7.21 2.62
 -11 5 -7 2.49 2.32
 -11 5 -7 5.02 1.99
 -11 -5 -7 3.34 2.73
 -11 5 -7 3.39 2.07
 -11 -5 -7 5.81 1.29
 -11 5 -7 6.74 3.1
 11 5 7 2.45 3.6
 11 5 7 5.28 1.98
 -11 5 -7 2.85 2.79
 -11 -5 -8 45.25 5.55
 -11 5 -8 31.56 3.55
 -11 5 -8 28.11 3.55
 -11 5 -8 42.23 6.18
 -11 -5 -8 36.82 2.57
 -11 5 -8 38.06 3.6
 11 5 8 35.03 3.17
 11 5 8 32.72 3.19
 -11 5 -8 33.35 3.14
 -11 5 -8 37.73 4.12
 11 5 9 13.5 2.49
 -11 5 -9 19.71 2.87
 -11 5 -9 17.4 2.41
 -11 5 -9 17.64 2.47
 -11 5 -9 15.42 3.23
 -11 5 -9 13.1 2.62
 -11 -5 -9 16.71 2.33
 11 5 10 24 2.72
 -11 5 -10 28.97 2.92
 -11 5 -10 29.18 2.61
 -11 5 -10 25.8 3.27
 -11 5 -10 27.54 2.5
 -11 -5 -10 22.45 2.25
 -11 -5 -11 1.3 0.87
 -11 -5 -11 -0.24 1.53
 11 5 11 1.02 1.44
 -11 5 -11 1.36 1.99
 -11 5 -11 1.53 1.56
 -11 5 -11 2.7 1.73
 11 -7 -10 282.27 10.42
 -11 7 10 290.32 10.71
 11 -7 -9 20.68 2.18
 11 7 -9 21.07 2.41
 11 -7 -9 28.07 1.88
 11 7 -9 24.19 3.24
 11 7 -8 1.44 1.46
 11 7 -8 1.23 1.91
 11 7 -8 -0.32 3.89
 11 7 -8 1.72 1.41
 11 7 -8 2.17 1.82
 11 -7 -8 1.14 1.03
 11 7 -8 -0.53 2.6
 -11 7 8 0.59 1.7
 11 7 -7 41.12 3.14
 11 -7 -7 40.37 2.66
 11 7 -7 29.03 5.47
 -11 7 7 47.35 5.55
 -11 7 7 27.82 2.98
 11 7 -6 812.94 35.14
 -11 7 6 827.87 34
 11 7 -6 611.36 28.21
 11 7 -6 718.64 29.29
 11 7 -6 593.41 28.67
 11 -7 -6 724.23 28.15
 11 7 -6 568.99 30.58
 11 7 -6 683.13 29.37
 11 7 -6 728.84 28.6
 11 7 -6 708.75 28.38
 -11 7 6 675.31 28.75
 11 7 -6 808.87 28.48
 11 7 -5 18.03 3.86
 -11 7 5 31 2.87
 11 7 -5 29.97 5.69
 11 -7 -5 26.66 5.57
 11 -7 -5 21.95 2.01
 -11 7 5 25.13 4.11
 -11 7 5 25.03 2.38
 11 7 -5 21.07 2.57
 -11 7 5 24.97 3.1
 11 7 -5 26.78 3.82
 11 7 -5 23.89 2.85
 11 7 -5 18.05 2.98
 11 7 -5 26.51 2.31
 11 7 -5 22.34 5.43
 11 7 -4 138.5 6.35
 11 7 -4 133.37 7.15
 -11 7 4 123.1 6.56
 -11 7 4 139.92 9.82
 -11 -7 4 149.01 9.52
 -11 7 4 131.83 6.38
 11 7 -4 125.44 9.19
 11 7 -4 130.16 6.75
 11 -7 -4 123.47 5.98
 11 7 -4 133.55 10.73
 11 -7 -4 134.33 10.89
 11 7 -4 124.92 7.45
 -11 7 4 128.7 7.15
 -11 -7 3 8 2.97
 -11 7 3 5.95 1.62
 -11 7 3 7.04 2.45
 11 7 -3 5.48 2.92
 -11 7 3 2.66 1.95
 11 7 -3 3.35 2.14
 11 7 -3 5.28 3.9
 11 7 -3 7.92 3.79
 11 -7 -3 8.32 4.46
 11 7 -3 6.86 1.44
 11 7 -3 6.1 2.39
 11 7 -3 5.65 1.46
 -11 7 2 1422.6 56.07
 -11 7 2 1404.88 55.77
 -11 7 2 1500.04 56.69
 11 7 -2 1424.71 56.6
 11 7 -2 1452.69 56.14
 11 7 -2 1342.21 55.63
 11 7 -2 1468.06 61.3
 11 -7 -2 1469.7 61.89
 11 7 -2 1387.49 55.9
 11 7 -2 1425.5 57.41
 11 7 -2 1227.4 62.31
 11 7 -2 1402.69 55.83
 11 7 -1 34.93 2.62
 11 7 -1 50.55 3.23
 11 7 -1 45.83 4.38
 -11 -7 1 33.46 4.67
 11 -7 -1 30.29 6.06
 -11 7 1 43.1 3.24
 -11 7 1 52.09 3.81
 11 7 -1 42.23 3.38
 -11 7 1 37.2 2.7
 11 7 -1 32.5 2.45
 11 7 -1 35.56 5.46
 11 7 -1 32.84 6.91
 11 -7 0 753.35 36.23
 -11 -7 0 799.39 34.88
 -11 7 0 754.06 30.55
 11 7 0 824.51 36.84
 -11 7 0 839.93 31.57
 11 7 0 708.35 30.67
 11 7 0 766.49 30.46
 -11 7 0 779.8 30.93
 11 7 0 765.28 31.7
 11 7 0 734.22 30.72
 11 7 1 2.6 1.9
 11 -7 1 1.16 3.86
 -11 -7 -1 3.91 2.78
 -11 7 -1 3.81 1.32
 11 7 1 5.12 4.93
 11 7 1 1.79 1.31
 -11 7 -1 3.52 2.19
 -11 7 -1 1.06 1.8
 -11 7 -1 1.9 1.69
 11 7 1 1.15 2.15
 11 7 2 768.94 32.03
 -11 7 -2 871.25 33.61
 11 7 2 774.35 32.17
 -11 7 -2 881.67 32.65
 11 -7 2 601.19 36.68
 11 7 2 802.24 32.15
 -11 7 -2 804.67 32.07
 11 7 2 886.3 38.06
 -11 7 -2 673.18 32.15
 -11 -7 -2 890.7 37.04
 -11 7 -2 826.87 32.08
 -11 7 -3 79.47 4.66
 11 7 3 69.66 4.43
 -11 -7 -3 73.41 7.22
 11 -7 3 53.45 8.06
 -11 7 -3 72.63 4.38
 11 7 3 69.74 8.18
 11 7 3 63.35 4.35
 -11 7 -3 65.74 4.94
 11 7 3 77.82 4.47
 -11 7 -3 65.86 5.98
 -11 7 -3 64.73 4.89
 11 -7 4 682.42 39.03
 -11 7 -4 839.09 33.78
 -11 -7 -4 806.66 36.2
 -11 7 -4 827.61 33.13
 -11 -7 -4 793.78 38.03
 -11 7 -4 859.45 37.94
 11 7 4 800.53 33.32
 11 7 4 914.96 39.07
 -11 7 -4 842.95 34.05
 11 7 4 794.18 33.25
 -11 7 -4 842.37 33.41
 11 7 4 815.02 33.49
 11 7 5 -2.21 2.34
 11 7 5 -1.52 2.14
 -11 7 -5 -1.32 2.96
 -11 -7 -5 -1.38 2.26
 -11 7 -5 -0.43 2.07
 -11 7 -5 0.46 3.03
 -11 7 -5 2.46 3.61
 -11 -7 -5 1.16 3.43
 11 -7 5 -0.98 5.01
 11 7 5 1.44 4.57
 -11 7 -5 -1.33 2.17
 11 7 5 0.16 2.13
 11 -7 6 215.05 16.53
 -11 7 -6 247.74 11.54
 -11 7 -6 249.16 11.11
 -11 7 -6 249.16 10.86
 -11 7 -6 245.24 15.41
 11 7 6 205.09 10.77
 -11 7 -6 231.8 11.72
 -11 7 -6 247.27 10.67
 -11 -7 -6 249.8 14.22
 11 7 6 248.68 15.24
 11 7 6 241.82 11.16
 -11 7 -7 -0.07 2.03
 11 7 7 1.78 2.1
 11 7 7 0.96 2.41
 -11 7 -7 0.36 3.53
 -11 7 -7 1.65 1.37
 -11 -7 -7 4.52 2.66
 -11 7 -8 517.72 20.82
 11 7 8 506.4 20.28
 -11 7 -8 531.67 20.64
 -11 7 -8 497.44 20.35
 -11 7 -8 489.36 20.08
 11 7 8 481.27 20.67
 11 7 9 6.24 2.08
 -11 -7 -9 9.33 1.66
 -11 7 -9 9.08 1.98
 -11 7 -9 6.51 2.03
 -11 7 -9 5.52 2.48
 11 7 9 8.6 1.87
 -11 7 -9 8.03 2.41
 11 7 10 -0.53 1.59
 -11 -7 -10 0.2 0.7
 -11 -7 -10 0.78 0.88
 -11 7 -10 -0.94 1.74
 -11 7 -10 -1.24 1.87
 -11 -7 -10 1.18 1.36
 11 9 -8 1.23 2.76
 11 -9 -8 2.88 1.06
 -11 9 8 5.63 1.39
 11 9 -8 1.67 1.2
 -11 9 8 2.82 1.28
 11 9 -8 1.75 1.85
 11 9 -7 6.41 1.38
 11 9 -7 5.52 1.73
 -11 9 7 7.82 1.68
 -11 9 7 6.46 1.51
 11 9 -7 7.01 3.44
 -11 9 7 8.46 1.76
 11 9 -7 7.92 2.28
 -11 9 6 106.47 5.26
 11 9 -6 120.62 5.07
 11 9 -6 75.55 5.08
 11 9 -6 94.64 5.72
 11 9 -6 77.64 6.98
 -11 9 6 92.66 4.88
 -11 9 6 89.69 5.12
 -11 9 5 0.89 1.96
 11 9 -5 1.78 2.88
 11 9 -5 0.57 4.28
 11 9 -5 1.93 2.09
 11 9 -5 2.45 1.38
 -11 9 5 2.9 1.71
 -11 9 4 10.11 2.54
 11 9 -4 13.53 3.28
 -11 9 4 8.01 1.42
 11 9 -4 9.48 2.41
 11 9 -4 11.02 1.74
 -11 9 4 11.91 2.02
 11 -9 -3 11.43 4.41
 11 9 -3 1.14 4.18
 -11 -9 3 5.04 2.92
 -11 -9 2 157.31 10.84
 11 9 -2 137.65 7.81
 11 -9 -2 123.38 11.01
 -11 9 2 154.53 7.92
 -11 9 2 141.14 7.19
 11 9 -2 140.82 9.16
 11 9 -1 32.26 7.62
 11 9 -1 32.57 2.4
 11 9 -1 28.45 2.93
 11 9 -1 24.58 4.27
 -11 9 1 29.15 3.44
 11 9 -1 20.82 3.48
 -11 9 1 26.12 2.74
 11 -9 -1 28.63 6.02
 -11 -9 1 30.7 5.07
 -11 9 0 209.68 11.14
 11 9 0 207.58 9.08
 11 9 0 170.57 10.03
 11 -9 0 154.68 13.11
 11 9 0 207.9 15.7
 -11 9 0 186.23 8.47
 -11 -9 0 211.71 13.27
 11 9 0 176.91 9.38
 -11 9 0 202.82 9.57
 -11 9 0 174.35 8.73
 11 9 1 0.81 2.23
 -11 -9 -1 0.36 3.4
 11 -9 1 -0.43 4.39
 -11 9 -1 -0.77 1.76
 -11 9 -1 2.81 3.76
 11 9 1 -0.52 2.87
 -11 9 -1 -1.74 2.27
 -11 9 -1 0.94 1.26
 11 9 1 8.21 5.35
 11 9 1 1.16 2.16
 11 9 2 16.31 3.33
 -11 9 -2 15.14 4.48
 11 9 2 17.13 6.21
 -11 -9 -2 21.49 4.55
 11 -9 2 18.04 5.44
 11 9 2 20.56 2.81
 11 9 3 2.08 4.58
 -11 -9 -3 -0.36 3.04
 11 -9 3 3.78 4.44
 11 9 3 1.71 2.54
 11 9 4 20.71 2.87
 -11 9 -4 29.4 4
 -11 9 -4 30.44 3.07
 -11 9 -4 29.92 2.43
 11 9 4 20.98 2.82
 11 9 5 18.12 2.64
 -11 9 -5 23.26 3.65
 11 9 5 26.46 2.84
 -11 9 -5 25.2 2.92
 -11 9 -5 27.38 2.25
 11 9 5 24.06 2.8
 11 9 6 5.79 2.06
 11 9 6 5.91 2.16
 -11 9 -6 6.03 2.95
 -11 9 -6 9.17 2.27
 -11 9 -6 7.94 1.46
 11 9 6 6.69 2.02
 -11 9 -7 6.71 2.61
 11 9 7 5.81 1.96
 11 9 7 5.61 1.95
 -11 9 -7 5.58 1.28
 11 9 8 25.58 2.3
 -11 9 -8 25.86 2.19
 -11 9 -8 30.12 2.69
 -11 -9 -8 18.54 1.63
 -11 9 -8 20.12 1.62
 11 9 8 27.13 2.04
 -11 11 5 34.57 3.24
 -11 11 5 40.48 2.59
 11 11 -5 40.85 2.7
 11 11 -4 6.61 1.39
 11 11 -4 12.83 2.18
 -11 11 4 16.73 2.04
 -11 11 4 10.64 1.84
 -11 11 4 13.63 2.91
 11 11 -4 10.17 3.02
 -11 11 3 13.46 1.43
 11 11 -3 16.13 1.97
 -11 11 3 27.94 2.59
 11 11 -3 19.38 2.79
 -11 11 3 22.19 3.34
 11 11 -3 19.12 3.72
 -11 11 3 23.31 2.38
 -11 11 3 22.25 2.58
 -11 11 2 112.25 6.03
 -11 11 2 115.5 5.25
 11 11 -2 107.79 5.56
 -11 11 2 93.14 5.32
 11 11 -2 79.59 6.73
 -11 11 2 120.33 6.92
 -11 11 2 143.24 5.91
 11 11 -1 143.63 6.53
 11 11 -1 114.2 6.14
 11 11 -1 89.25 7.34
 -11 11 1 122.86 7.52
 -11 11 1 162.21 6.3
 -11 11 1 121.37 6.71
 11 11 0 104.49 5.18
 -11 11 0 109.56 4.89
 11 11 0 81.53 4.86
 11 11 0 66.71 5.87
 -11 11 0 81.95 6.21
 -11 11 -1 23.38 1.85
 11 11 1 26.18 2.61
 -11 11 -1 20.85 4.09
 11 11 1 19.74 3.45
 -11 11 -1 28.57 2.55
 -11 11 -2 101.27 4.83
 11 11 2 107.42 5.1
 -11 11 -2 78.35 6.19
 11 11 2 71.73 5.52
 11 11 2 88.46 4.71
 -11 11 -2 93.57 4.56
 -11 11 -2 111.91 4.91
 11 11 3 96.97 5.08
 11 11 3 103.3 4.97
 -11 11 -3 111.58 4.82
 -11 11 -3 116.92 4.97
 11 11 4 80.16 4.14
 -11 11 -4 92.06 3.92
 -11 11 -4 81.94 3.83
 11 11 4 92.29 4.12
 -11 11 -5 7.22 1.06
 11 11 5 9.42 1.49
 12 0 -13 -0.09 0.75
 12 0 -12 10.23 1.81
 12 0 -12 12.35 1.6
 12 0 -11 0.83 1.37
 12 0 -11 -0.31 1.82
 12 0 -11 0.51 1.33
 12 0 -10 868.04 42.64
 12 0 -9 0.33 3.53
 12 0 -9 0.86 1.51
 12 0 -9 -3.13 4.48
 12 0 -9 0.41 2.23
 12 0 -9 1.75 1.52
 12 0 -9 -0.19 1.16
 -12 0 9 0.28 1.79
 12 0 -8 66.01 6.59
 12 0 -8 52.97 4.13
 12 0 -8 51.13 3.6
 12 0 -8 51.13 3.58
 12 0 -8 55.54 7.59
 12 0 -8 52.51 3.37
 12 0 -8 58.55 3.32
 12 0 -7 -0.29 1.32
 12 0 -7 0.53 1.42
 -12 0 7 2.8 4.03
 12 0 -7 0.94 1.83
 12 0 -7 0.36 2.32
 12 0 -7 0.39 1.61
 12 0 -7 0.15 1.21
 12 0 -7 0.16 1.02
 12 0 -7 -1.57 3.05
 12 0 -6 1248.95 55.04
 12 0 -6 1535.69 55.29
 12 0 -6 1399.77 54.62
 12 0 -6 1517.21 54.85
 12 0 -6 1571.14 58.39
 -12 0 6 1250.3 59.59
 12 0 -6 1250.98 54.71
 12 0 -5 1.57 2.43
 12 0 -5 -0.09 1.29
 12 0 -5 -0.08 2.91
 12 0 -5 0.32 1.69
 12 0 -4 118.5 8.01
 12 0 -4 129.77 7.6
 12 0 -3 3.47 2.18
 -12 0 3 0.31 1.58
 12 0 -3 0.96 2.5
 12 0 -2 1940.01 78.64
 -12 0 2 2100.14 79.43
 12 0 -2 1941.01 80.1
 12 0 -1 1.27 2.54
 12 0 -1 1.07 1.71
 -12 0 1 1.1 2.64
 12 0 0 1582.18 64.71
 -12 0 0 1649.46 65.47
 12 0 1 -0.79 2.46
 -12 0 -1 1.18 2.8
 -12 0 -1 -1.37 2.09
 -12 0 -2 3177.7 121.93
 -12 0 -2 3111.78 123.35
 -12 0 -3 1.21 2.95
 -12 0 -3 0.86 2.16
 -12 0 -4 4390.48 178.99
 -12 0 -4 4614.11 178.66
 -12 0 -5 0.37 0.82
 -12 0 -5 -0.24 2.33
 -12 0 -5 -0.5 3.05
 -12 0 -6 219.37 8.47
 -12 0 -6 197.07 12.26
 -12 0 -6 170.85 8.62
 -12 0 -6 142.99 8.58
 -12 0 -6 204.67 8.2
 12 0 6 236.39 9.08
 -12 0 -7 0.35 2.8
 -12 0 -7 0.74 1.35
 -12 0 -7 -0.44 3.43
 -12 0 -7 0.28 1.57
 -12 0 -7 0.4 1.12
 -12 0 -8 940.89 46.94
 -12 0 -8 1065.12 40.67
 -12 0 -8 1026.96 41.55
 -12 0 -8 1017.38 41.35
 -12 0 -8 963.97 41.38
 -12 0 -8 1114.86 49.67
 -12 0 -9 0.18 2.51
 -12 0 -9 -0.67 1.67
 -12 0 -9 2.84 3.82
 -12 0 -9 1.14 1.59
 -12 0 -9 -0.53 3.81
 -12 0 -10 88.42 9.55
 -12 0 -10 112.21 10.71
 -12 0 -11 1.57 1.41
 -12 0 -11 1.11 2.23
 -12 0 -11 0.6 1.4
 -12 0 -12 287.49 8.74
 -12 0 -12 260.92 8.78
 12 -2 -12 2.54 1.51
 12 2 -12 1.38 1.14
 12 -2 -12 1.48 0.95
 12 2 -12 2.18 1.37
 12 -2 -12 2.08 0.77
 12 2 -12 2.11 1.35
 12 2 -11 0.43 1.53
 12 -2 -11 1.29 1.21
 12 2 -11 1.58 1.61
 12 -2 -11 1.09 1
 12 -2 -11 2.75 1.31
 12 2 -11 1.61 1.49
 12 2 -11 0.96 1.61
 12 -2 -11 1.31 1.86
 -12 2 10 30.85 4.49
 12 2 -10 32.2 2.78
 12 -2 -10 25.93 2.26
 12 -2 -10 28.37 2.56
 12 -2 -10 29.31 2.61
 12 -2 -9 2 1.32
 12 -2 -9 4.42 1.78
 12 -2 -9 1.72 1.79
 12 2 -9 4.14 3.85
 12 2 -9 2.72 1.7
 12 2 -9 2.48 1.57
 12 -2 -9 3.19 2.3
 12 2 -9 2.5 2.01
 12 2 -9 0.62 2.61
 12 -2 -9 6.64 3.69
 12 2 -9 4.09 3.79
 -12 2 9 1.64 2.27
 12 -2 -8 75.1 6.89
 -12 -2 8 60.11 7.29
 12 2 -8 75.82 7.25
 -12 2 8 69.09 6.66
 12 2 -8 55.48 4.55
 12 -2 -8 62.95 3.9
 12 -2 -8 60.35 4.17
 12 2 -8 54.11 7.87
 12 2 -8 73.78 5.66
 12 -2 -8 73.45 4.78
 12 2 -8 65.13 4.48
 12 2 -8 65.37 4.18
 12 2 -8 65.73 3.94
 12 -2 -8 68.47 3.64
 12 2 -8 76.04 4.39
 12 2 -7 -1.06 1.86
 12 -2 -7 1.44 1.97
 12 -2 -7 0.62 1.13
 12 2 -7 1.33 1.71
 12 -2 -7 -0.66 1.1
 12 2 -7 0.75 1.33
 12 2 -7 1.62 2.01
 12 2 -7 -2.21 2.94
 12 -2 -7 -0.51 2.85
 12 2 -7 -0.78 3
 12 2 -7 0.63 3.3
 12 2 -7 -0.88 3.65
 12 -2 -7 0.08 1.71
 12 2 -7 0.23 1.46
 12 2 -6 320.9 13.63
 12 2 -6 320.6 15.51
 12 2 -6 230.19 11.56
 12 2 -6 252.68 11.35
 12 2 -6 278.2 11.43
 12 -2 -6 261.67 10.87
 12 2 -6 256.52 11.17
 12 2 -6 245.84 15.87
 12 2 -6 256.13 11.17
 12 2 -6 324.2 12.28
 12 -2 -6 242.81 11.61
 12 2 -6 251.17 11.5
 12 2 -6 289.51 14.5
 12 -2 -6 288.49 14.18
 -12 2 6 249.35 10.8
 12 2 -5 33.57 2.57
 12 2 -5 34.95 2.54
 -12 2 5 43.85 2.45
 12 2 -5 42.39 4.93
 12 2 -5 35.12 3.06
 12 2 -5 59.16 3.74
 12 2 -5 44.48 2.62
 12 2 -5 42.25 2.84
 12 2 -5 46.98 4.68
 12 2 -5 58.78 3.64
 12 -2 -5 48.46 3.29
 12 2 -4 297.83 10.62
 -12 -2 4 163.37 10.32
 12 2 -4 209.42 12
 12 -2 -4 236.17 12.04
 12 2 -4 221.96 12.32
 12 -2 -4 243.48 12.53
 12 2 -4 228.95 12.74
 12 2 -4 239.53 10.15
 -12 2 3 5.87 4.32
 12 2 -3 6.49 3.01
 12 -2 -3 6.55 2.96
 -12 -2 3 6.11 2.05
 12 -2 -3 6.84 3.1
 12 -2 -3 6.32 1.55
 12 2 -3 4.82 2.39
 12 2 -2 152.1 8.78
 12 -2 -2 153.85 8.69
 -12 2 2 154.08 9.99
 12 2 -2 125.61 7.74
 -12 -2 2 151.49 7.88
 12 -2 -2 138.35 8.33
 -12 2 1 343.61 16.34
 12 2 -1 346.08 16.43
 12 -2 -1 301.59 15.17
 12 2 -1 314.49 14.63
 -12 -2 1 360.94 15.03
 12 -2 -1 275.63 14.86
 12 -2 0 143.77 7.92
 12 2 0 150.2 7.25
 -12 -2 0 141.18 7.66
 12 2 0 136.6 8.3
 12 -2 1 107.63 6.9
 12 2 1 92.55 6.13
 -12 -2 -1 104.52 5.86
 -12 -2 -1 111.98 6.88
 12 2 1 111.33 6.74
 12 -2 2 47.23 5.01
 -12 2 -2 44.45 4.36
 -12 2 -2 54.21 4.08
 -12 -2 -2 57.75 5.21
 -12 -2 -2 56.3 4.12
 -12 -2 -3 1.78 2.98
 -12 -2 -3 0.45 1.73
 -12 2 -3 0.99 2.65
 -12 2 -3 0.18 2.33
 -12 -2 -4 60.63 5.9
 12 2 4 62.19 4.63
 -12 -2 -4 49.98 2.9
 12 2 4 66.2 3.42
 -12 2 -4 58.45 5.65
 -12 2 -4 60.29 3.68
 -12 2 -5 233.54 9.92
 12 2 5 247.32 10.27
 -12 -2 -5 209.49 9.82
 -12 2 -5 244.24 10.51
 -12 -2 -5 273.48 13.35
 -12 2 -5 217.61 10.11
 -12 2 -5 249.92 14.91
 -12 2 -5 246.32 9.93
 12 2 5 246.91 10.15
 -12 2 -6 22.18 4.64
 -12 -2 -6 21.72 4.28
 -12 -2 -6 29.82 4.16
 -12 2 -6 20.23 4.72
 -12 2 -6 19.17 2.04
 12 2 6 19.93 2.27
 -12 2 -6 17.63 2.8
 -12 -2 -6 15.2 1.55
 12 2 6 20.32 2.38
 -12 2 -6 21.72 2
 -12 2 -6 18.33 1.89
 12 2 7 8.63 2.07
 -12 2 -7 11.48 2.84
 -12 2 -7 4.3 3.81
 -12 -2 -7 10.88 3.44
 -12 2 -7 8.38 1.93
 -12 -2 -7 9.47 2.07
 -12 2 -7 7.46 1.76
 -12 2 -7 6.32 3.74
 -12 2 -7 6.9 1.68
 -12 -2 -7 6.68 1.27
 -12 -2 -8 45 3
 -12 2 -8 46.74 3.38
 -12 -2 -8 49.53 3.64
 -12 2 -8 48.18 7.52
 -12 -2 -8 49.16 6.37
 -12 2 -8 50.79 3.57
 -12 2 -8 36.84 7.09
 -12 2 -8 46.58 3.16
 -12 2 -8 44.4 3.96
 12 2 8 45.52 3.67
 -12 2 -9 40.78 3.05
 -12 -2 -9 29.74 2.52
 -12 -2 -9 29.81 2.9
 -12 -2 -9 23.92 2.68
 -12 2 -9 33.31 6.4
 -12 2 -9 30.57 2.89
 -12 2 -9 21.58 5.57
 -12 -2 -9 37.64 5.86
 -12 2 -9 30.94 2.8
 -12 2 -9 32.42 3.43
 12 2 9 23.31 3.12
 -12 -2 -10 28.75 3.24
 -12 2 -10 29.27 3.21
 -12 -2 -10 29.73 2.74
 -12 -2 -10 32.79 2.72
 -12 2 -10 29.26 2.81
 -12 2 -10 33.46 2.85
 -12 2 -10 32.53 2.94
 -12 -2 -10 27.46 5.56
 -12 2 -11 17.27 2.05
 -12 -2 -11 14.91 1.78
 -12 2 -11 13.14 2.87
 -12 -2 -11 14.26 2.5
 -12 2 -11 15.12 2.3
 -12 2 -12 32.77 2.35
 -12 -2 -12 30.93 2.43
 -12 2 -12 31.16 2.13
 -12 -2 -12 35.39 1.98
 -12 2 -12 30.05 2.1
 12 -4 -12 4.79 0.76
 12 -4 -12 2.1 1.09
 12 4 -11 40.09 2.63
 12 -4 -11 41.11 2.37
 12 -4 -11 26.19 2.65
 12 4 -11 45.44 2.83
 12 -4 -11 36.02 2.38
 -12 4 11 27.72 2.25
 12 4 -11 36.31 2.89
 12 4 -10 270.03 11.61
 12 4 -10 266.92 11.56
 -12 4 10 221.72 11.07
 12 -4 -10 293.16 11.21
 12 4 -10 301.07 11.31
 12 -4 -10 207.01 11.27
 12 4 -10 224.39 11.22
 12 -4 -10 279.8 11.32
 12 -4 -10 249.39 11.3
 12 -4 -9 80.24 8.61
 12 4 -9 106.31 11.17
 12 4 -8 34.89 5.8
 -12 4 8 33.41 4.94
 12 4 -8 25.4 6.03
 12 -4 -8 32.26 3.18
 12 4 -8 33.75 3.28
 12 4 -8 46.42 5.83
 12 4 -8 35.3 2.88
 12 -4 -8 33.1 3.29
 12 -4 -8 34.86 2.71
 12 4 -8 30.26 3.28
 12 4 -8 39.7 4.07
 12 4 -8 37.23 2.91
 12 4 -8 40.54 3.24
 12 4 -7 171.57 7.61
 12 -4 -7 153.58 7.96
 12 4 -7 179.85 8.62
 12 4 -7 171.02 11.11
 12 -4 -7 167.61 10.26
 12 4 -7 169.62 12.15
 -12 4 7 161.41 11.21
 -12 4 7 161.59 11.26
 12 4 -7 124.42 12.24
 12 4 -7 153.04 7.97
 -12 4 7 164.14 7.26
 12 4 -7 167.59 7.57
 12 -4 -7 150.13 7.47
 12 4 -7 132.61 7.92
 12 4 -7 159.78 7.52
 12 4 -7 153.96 7.72
 12 4 -7 173.33 10.27
 12 4 -6 624.62 25.42
 12 4 -6 652.78 25.53
 12 4 -6 629.17 25.68
 12 4 -6 641.38 25.44
 12 4 -6 704.26 26.55
 12 4 -6 664.2 30.66
 -12 4 6 683.4 30.83
 12 -4 -6 637.7 30.31
 12 4 -6 526.99 30.93
 12 4 -6 646.15 26.29
 12 -4 -6 604.37 25.79
 12 4 -6 558.47 25.75
 -12 4 6 616.58 25.23
 12 4 -6 564.59 25.95
 12 -4 -6 605.74 25.42
 12 4 -6 649.47 27.9
 12 -4 -6 626.05 28.05
 12 4 -6 652.4 29.02
 -12 4 6 662.77 25.53
 12 -4 -5 449.25 18.68
 12 4 -5 455.85 18.69
 12 4 -5 400.71 18.63
 12 4 -5 469.1 18.71
 12 4 -5 483.88 19.41
 -12 4 5 486.14 18.85
 12 4 -5 515.81 19.91
 12 4 -5 504.5 23.44
 -12 4 5 517.64 24.14
 12 -4 -5 480.89 23.1
 12 4 -5 379.71 23.23
 12 4 -5 399.63 20.74
 12 -4 -5 450.31 20.78
 12 4 -5 492.21 21.8
 12 -4 -5 455.76 18.99
 12 4 -5 402.33 18.94
 12 4 -5 477.67 19.47
 12 4 -5 478.15 18.76
 -12 4 5 448.45 18.56
 12 4 -4 158.46 9.8
 -12 -4 4 184.07 9.81
 12 -4 -4 176.6 8.14
 12 4 -4 185.57 7.89
 12 4 -4 188.05 8.58
 12 4 -4 158.07 8.13
 -12 4 4 200.47 8.21
 12 4 -4 170.24 7.92
 12 4 -4 171.76 8.08
 -12 4 4 196.2 8.17
 12 -4 -4 188.55 11.52
 12 4 -4 200.19 11.8
 -12 4 4 213.37 12.62
 -12 4 4 175.12 7.84
 12 4 -4 181.2 8.58
 -12 -4 3 147.42 8.36
 -12 4 3 176.32 6.92
 -12 4 3 147.79 6.66
 12 4 -3 140.65 6.77
 12 4 -3 154.17 6.62
 -12 4 3 140.21 6.5
 12 4 -3 129.87 6.37
 12 -4 -3 131.84 7.91
 12 4 -3 137.5 8.4
 12 -4 -3 153.13 9.86
 -12 4 3 160.6 10.49
 12 4 -2 603.6 26.17
 12 -4 -2 602.55 25.81
 -12 4 2 593.89 24.14
 12 4 -2 619.37 24.25
 -12 -4 2 594.47 26.19
 12 4 -2 540.08 23.97
 12 4 -1 986.88 38.68
 -12 4 1 944.02 38.53
 12 -4 -1 884.11 40.18
 12 4 -1 957.19 40.57
 -12 -4 1 891.59 40.52
 -12 4 0 492.68 20.72
 12 -4 0 421.83 22.82
 -12 -4 0 516.23 23.05
 -12 -4 0 499.13 21.16
 -12 4 0 631.04 21.15
 12 4 0 514.42 24.05
 12 -4 0 384.13 23.34
 -12 4 0 525.6 23.84
 12 4 1 98.19 7.46
 -12 -4 -1 93.65 5.37
 -12 4 -1 105.37 4.99
 12 4 1 87.25 4.51
 12 -4 1 96.57 6.89
 12 4 1 88.24 4.59
 -12 4 -1 92.84 6.69
 -12 4 -1 88.16 4.75
 12 -4 2 689.65 30.42
 12 4 2 659.36 27.54
 -12 4 -2 809.02 28.22
 -12 -4 -2 597.8 28.84
 -12 4 -2 747.85 27.63
 12 4 2 719.91 27.75
 -12 4 -2 605.92 27.37
 12 4 2 717.08 27.66
 -12 4 -3 1844.32 70.81
 12 4 3 1888.25 70.94
 -12 4 -3 1853.05 70.69
 -12 4 -3 1692.17 70.63
 12 4 3 1764.96 70.73
 -12 4 -3 1673.29 71.04
 12 4 3 1833.63 70.92
 -12 4 -3 1684.81 70.69
 -12 -4 -3 1843.74 74.66
 -12 4 -4 984.4 34.67
 -12 -4 -4 764.37 33.7
 12 4 4 822.91 33.84
 -12 4 -4 925.94 34.47
 -12 4 -4 832.03 33.81
 -12 4 -4 928.04 34.13
 12 4 4 872.86 34.04
 12 4 4 963.36 34.19
 -12 4 -4 891.7 33.91
 -12 -4 -4 762.74 37.63
 -12 -4 -4 869.74 36.57
 -12 4 -4 730.54 34.08
 12 4 4 864 36.75
 -12 4 -4 823.77 33.95
 -12 4 -4 809.96 33.75
 12 -4 4 809.07 37.41
 -12 4 -5 294.51 12.52
 12 4 5 317.95 12.17
 12 -4 5 258.95 15.38
 -12 -4 -5 276.67 11.67
 -12 4 -5 306.72 12.27
 -12 4 -5 298.71 11.95
 -12 4 -5 267.08 11.7
 -12 4 -5 278.24 12.02
 12 4 5 267.35 12.06
 12 4 5 256.59 11.92
 -12 -4 -5 240.6 15.41
 -12 -4 -5 304.24 15.06
 -12 4 -5 244.13 12.18
 -12 4 -5 210.66 16.17
 -12 4 -6 5.18 3.89
 -12 4 -6 4.92 2.04
 12 4 6 3.82 1.74
 12 4 6 2.89 2.2
 -12 4 -6 6.15 3.03
 -12 4 -6 4.95 1.83
 -12 -4 -6 8.28 3.55
 -12 4 -6 7.56 2.36
 -12 -4 -6 5.47 1.18
 12 -4 6 4.48 4.11
 12 4 6 8.26 3.39
 -12 4 -6 5.5 2.25
 -12 -4 -6 6.65 2.87
 -12 4 -7 360.03 14.42
 -12 4 -7 262.46 19.85
 12 4 7 306.59 14.38
 -12 4 -7 293.7 14.61
 -12 -4 -7 395.4 19.21
 -12 4 -7 311.54 14.62
 -12 4 -7 357.15 14.68
 12 4 7 349.9 14.32
 -12 -4 -7 335.38 13.98
 12 -4 7 322.29 18.82
 -12 4 -7 332.04 14.29
 12 -4 8 438.48 24.16
 -12 -4 -8 497.78 19.26
 -12 4 -8 409.62 19.52
 -12 4 -8 525.84 19.66
 -12 -4 -8 414.55 19.55
 -12 4 -8 395.6 25.81
 -12 4 -8 441.78 19.82
 -12 -4 -8 550.43 25.2
 12 4 8 432.81 19.2
 -12 4 -8 510.93 19.78
 -12 4 -8 483.94 19.53
 12 4 8 447.09 19.67
 -12 4 -8 468.51 19.35
 -12 4 -9 75.44 9.52
 -12 -4 -9 97.81 8.64
 12 -4 9 80.64 8.3
 12 4 10 5.66 2.25
 -12 4 -10 8.6 1.97
 -12 4 -10 14.13 2.42
 -12 -4 -10 14.18 1.94
 -12 -4 -10 12.81 1.82
 -12 4 -10 13.16 2.26
 -12 4 -10 14.26 2.38
 -12 4 -10 11.81 3.08
 -12 4 -11 79.16 3.83
 12 4 11 36.4 3.15
 -12 -4 -11 62.35 3.65
 -12 4 -11 44.85 3.84
 -12 -4 -11 62.26 3.16
 -12 4 -11 73.99 3.65
 -12 -4 -12 76.18 3.24
 -12 4 -12 84.66 3.34
 12 -6 -11 57.24 2.78
 12 6 -10 30.24 2.26
 12 -6 -10 29.97 1.9
 -12 6 10 21.99 2.16
 12 6 -10 34.47 2.31
 12 6 -10 20.48 2.32
 12 -6 -10 27.15 2.01
 12 -6 -9 29.51 2.84
 12 6 -9 42.46 3.24
 12 6 -9 49.15 3.03
 12 6 -9 48.25 3.01
 12 -6 -9 36.31 2.88
 -12 6 9 44.36 3.16
 12 -6 -9 44.22 2.65
 12 6 -9 30.04 3.07
 12 6 -9 29.97 3.83
 12 6 -8 3.51 1.99
 12 -6 -8 1.21 1.2
 12 -6 -8 -1.14 2.82
 -12 6 8 0.35 2.15
 12 6 -8 2.74 1.81
 12 6 -8 6.1 4.25
 12 6 -8 2.09 1.55
 12 6 -8 1.07 1.98
 12 6 -8 0.38 1.92
 12 6 -8 0.66 1.56
 12 6 -8 0.68 2.67
 12 -6 -8 3.36 1.88
 12 -6 -7 131.29 6.28
 12 6 -7 96.17 6.63
 12 6 -7 123.85 7.29
 12 6 -7 130.81 6.61
 12 6 -7 138.67 6.45
 12 6 -7 143.33 6.55
 12 6 -7 133.9 11.13
 12 6 -7 123.96 6.6
 12 6 -7 129.7 6.7
 12 6 -7 121.97 9.08
 -12 6 7 153.8 10.81
 12 6 -6 54.21 4.86
 12 6 -6 59.53 3.65
 12 6 -6 61.67 3.98
 12 6 -6 71.63 8.13
 12 -6 -6 55.2 7.48
 12 6 -6 58.58 4.02
 -12 6 6 70.21 6.83
 12 6 -6 56.17 5.03
 -12 6 6 63.39 3.71
 12 6 -6 55.2 4.37
 12 6 -6 69.31 3.87
 -12 6 6 56.71 3.95
 12 6 -6 47.7 6.39
 12 -6 -6 59.64 3.58
 12 6 -5 504.35 24.52
 12 6 -5 660.25 29.95
 -12 6 5 615.94 29.32
 12 -6 -5 618.86 29.35
 -12 6 5 588.74 28.01
 12 6 -5 563.15 24.18
 12 6 -5 600.93 23.58
 -12 6 5 619.65 23.87
 12 6 -5 537.21 23.53
 12 6 -5 451.35 25.74
 -12 6 5 592.26 23.52
 12 6 -5 562.42 23.74
 12 6 -5 573.3 23.39
 12 6 -5 608.36 24.56
 12 6 -5 593.27 23.76
 12 -6 -5 567.27 23.39
 12 6 -4 67.3 3.85
 -12 6 4 74.76 4.04
 12 6 -4 49.67 3.21
 12 6 -4 46.88 3.89
 12 -6 -4 51.2 6.89
 12 6 -4 51.34 6.8
 -12 6 4 57.66 6.86
 12 6 -4 54.26 3.8
 12 6 -4 81.83 4.91
 -12 -6 4 50.38 5.18
 -12 6 4 53.17 3.34
 -12 6 4 37.91 5.11
 12 6 -4 64.01 6.32
 12 -6 -4 47.43 3.08
 12 6 -4 52.09 3.17
 -12 6 3 1.7 1.59
 12 -6 -3 0.67 0.95
 12 6 -3 1.41 3.6
 -12 6 3 0.73 3.11
 -12 6 3 1.08 1.85
 -12 -6 3 2.06 2.2
 12 -6 -3 1.76 3.97
 -12 6 3 1.43 1.37
 12 6 -3 2.61 1.11
 12 6 -3 0.74 2.43
 12 6 -3 1.56 3.55
 12 6 -3 2.25 1.8
 -12 6 3 1.95 1.9
 12 6 -2 92.49 4.79
 12 6 -2 89.53 4.61
 12 6 -2 90.97 9.83
 12 -6 -2 94.26 8.66
 -12 6 2 96.64 8.28
 -12 -6 2 92.28 7.01
 -12 6 2 91.1 4.77
 -12 6 2 107.87 5.27
 12 6 -2 101.09 5.19
 12 6 -2 105.73 5.15
 12 6 -2 102.21 6.49
 -12 6 2 91.17 4.88
 12 6 -1 1202.62 49.16
 12 -6 -1 1134.67 53.98
 12 6 -1 1138.29 49.21
 -12 -6 1 1227.12 52.36
 -12 6 1 1244.62 49.2
 -12 6 1 1421.11 49.7
 12 6 -1 1175.36 49.01
 -12 6 1 1222.17 49.26
 12 6 -1 1233.39 54.96
 12 6 -1 1335.21 49.58
 12 6 -1 1284.36 49.32
 12 6 -1 1353.58 50.46
 12 6 0 70.51 3.69
 -12 6 0 85.84 4.35
 12 6 0 56.46 3.95
 -12 6 0 65.17 3.66
 12 6 0 56.02 7.2
 -12 6 0 74.83 4.01
 -12 6 0 70.36 3.73
 12 6 0 88.7 5.02
 12 6 0 82.05 4.04
 12 6 0 58.71 3.49
 -12 -6 0 55.36 5.66
 12 -6 0 40.66 6.35
 12 6 1 3.19 1.92
 -12 6 -1 1.26 1.66
 12 6 1 1.63 1.06
 -12 6 -1 1.37 1.52
 -12 6 -1 0.57 1.8
 12 6 1 1.15 1.91
 12 6 1 1.32 1.72
 12 6 1 1.61 4.59
 -12 6 -1 1.17 1.99
 -12 6 -1 1.63 1.25
 -12 -6 -1 0.8 2.51
 12 -6 1 5.53 3.93
 12 6 1 1.73 1.63
 12 6 2 56.79 3.52
 -12 -6 -2 44.21 5.42
 12 -6 2 29.43 5.97
 -12 6 -2 63.43 3.82
 12 6 2 61.11 3.8
 -12 6 -2 72.55 4.13
 -12 6 -2 50.92 3.86
 -12 6 -2 51.15 3.44
 12 6 2 51.07 3.59
 12 6 2 49.77 6.74
 -12 6 -2 50.51 3.72
 12 -6 3 465.63 24.02
 -12 6 -3 441.03 18.16
 -12 6 -3 444.14 18.57
 12 6 3 416.94 18.1
 -12 6 -3 454.8 17.83
 -12 6 -3 469.69 21.67
 -12 -6 -3 438.54 22.26
 -12 -6 -3 408.41 19.9
 -12 6 -3 453.03 18.21
 12 6 3 381.94 17.83
 12 6 3 451.03 22.43
 12 6 3 412.62 18
 -12 -6 -4 37.46 5.56
 -12 6 -4 44.91 5.83
 -12 -6 -4 35.52 4.15
 12 6 4 37.79 6.14
 12 6 4 36.11 3.18
 -12 6 -4 39.24 3.52
 -12 6 -4 47.95 4.28
 12 6 4 45.77 3.46
 12 6 4 44.32 3.34
 12 6 5 131.23 6.85
 -12 6 -5 159.65 11.06
 -12 -6 -5 131.6 9.05
 -12 6 -5 141.55 6.98
 12 6 5 155.32 10.77
 12 6 5 123.07 6.65
 12 6 5 131.5 6.87
 -12 6 -5 138.39 7.16
 -12 6 -5 144.41 7.82
 -12 6 -6 30.02 2.99
 12 6 6 26.61 3.11
 -12 -6 -6 23.47 4.11
 -12 6 -6 30.4 3.11
 -12 6 -6 28.67 3.41
 12 6 6 30.61 3.02
 -12 6 -6 33.2 4.1
 -12 6 -6 26.93 5.39
 12 6 6 16.27 4.87
 -12 6 -7 149.38 7.2
 -12 6 -7 152.04 11.61
 -12 -6 -7 150.73 10.58
 -12 6 -7 127.19 7.91
 12 6 7 137.84 7.33
 12 6 7 144.16 10.5
 -12 6 -7 145.04 7.53
 12 6 7 140.01 7.11
 -12 6 -7 134.12 7.22
 -12 6 -7 138.55 6.75
 -12 6 -8 0.47 1.2
 -12 6 -8 2.14 2.12
 12 6 8 0.56 2.09
 -12 6 -8 5.6 4.22
 -12 6 -8 2.08 2.11
 -12 6 -8 4.46 2.52
 12 6 8 2.03 2.23
 -12 6 -8 2.84 2.97
 -12 6 -9 110.07 6.91
 12 6 9 99.68 5.98
 -12 6 -9 145.1 6.72
 -12 6 -9 158.93 6.74
 12 6 9 125.13 6.72
 -12 -6 -9 132.7 6.3
 -12 6 -9 146.32 6.54
 12 6 10 14.06 2.25
 -12 6 -10 14.51 1.96
 -12 -6 -10 7.23 1.31
 -12 -6 -10 10.31 1.41
 -12 6 -10 12.38 2.55
 -12 6 -10 12.59 2.11
 -12 6 -10 11.33 1.98
 -12 6 -11 25.51 2.34
 -12 -6 -11 30.07 2.05
 -12 8 9 7.6 1.52
 12 -8 -9 7.28 0.85
 12 -8 -9 6.81 1.08
 -12 8 9 8.29 1.31
 12 8 -8 3.09 1.63
 12 8 -8 4.25 3.36
 -12 8 8 2.41 1.55
 12 -8 -8 3.8 0.97
 12 8 -8 0.86 2.12
 -12 8 7 62.97 4.19
 12 8 -7 56.39 4.23
 12 -8 -7 76.85 3.71
 12 8 -7 78.42 4.16
 12 8 -7 64.27 4.69
 12 8 -7 58.83 6.09
 12 8 -7 88.91 4.22
 -12 8 7 70.95 4.37
 12 8 -6 -1.25 2.56
 12 8 -6 0.57 2
 12 8 -6 0.75 1.44
 -12 8 6 0.46 2.03
 12 8 -6 3.93 1.74
 12 8 -6 2.73 2.27
 12 8 -5 61.9 7.48
 12 -8 -5 47.58 6.94
 12 8 -5 39.5 5.93
 12 8 -4 18.02 2.42
 12 8 -4 27.32 2.33
 12 8 -4 21.54 2.92
 12 8 -4 18.6 5.01
 -12 8 4 22.31 2.77
 12 8 -4 17.98 2.89
 12 -8 -4 20.48 5.36
 12 8 -4 17.75 4.94
 -12 -8 4 25.64 4.31
 -12 8 4 18.31 3.11
 12 8 -4 17.09 3.71
 -12 8 3 77.91 4.49
 12 8 -3 78.28 5.15
 12 8 -3 77.03 4.33
 12 8 -3 74.74 4.96
 12 8 -3 64.96 6.73
 -12 8 3 74.59 4.74
 12 -8 -3 78.14 8.62
 12 8 -3 85.44 8.44
 -12 -8 3 89.44 7.6
 -12 8 3 91.6 5.56
 12 8 -3 68.08 5.59
 12 -8 -2 6.29 4.44
 -12 -8 2 6.74 3.18
 -12 8 2 5.17 1.67
 12 8 -2 12.04 6.75
 12 8 -2 9.34 2.33
 12 8 -2 3.48 1.42
 -12 8 2 5.87 2.15
 -12 8 2 7.91 2.8
 12 8 -2 6.01 3.13
 12 8 -2 2.59 3.67
 12 8 -2 9.41 4.07
 -12 -8 1 413.94 20.41
 -12 8 1 378.15 15.75
 12 8 -1 375.7 15.59
 12 8 -1 380.72 15.99
 12 8 -1 337.82 17.18
 12 8 -1 346.27 22.39
 12 -8 -1 328.69 21.12
 -12 8 1 373.72 16.04
 -12 8 1 405.44 16.91
 12 8 -1 336.7 16.58
 12 8 0 2.78 3.06
 -12 8 0 1.83 2.44
 12 8 0 1.73 1.24
 12 8 0 1.78 2.07
 12 -8 0 5.36 5.02
 -12 -8 0 4.45 3.24
 12 8 0 4.62 5.2
 -12 8 0 2.5 1.52
 -12 8 0 1.48 1.95
 12 8 0 3.18 2.23
 -12 -8 -1 23.98 4.87
 12 -8 1 15.65 5.32
 12 8 1 19.04 2.67
 -12 8 -1 17.44 1.94
 12 8 1 24.33 6.62
 -12 8 -1 18.58 2.96
 -12 8 -1 16.14 3.94
 12 8 1 15.19 3.31
 -12 8 -1 16 2.4
 12 8 2 5.59 5.62
 -12 8 -2 4.93 2.47
 -12 8 -2 5.48 1.99
 -12 8 -2 3.18 2.14
 12 8 2 2.02 2.19
 -12 8 -2 0.75 3.28
 12 8 2 4.16 2.79
 -12 -8 -2 6.34 3.61
 12 -8 2 5.55 4.9
 12 8 3 384.42 21.88
 -12 8 -3 349.79 16.39
 12 8 3 375.76 16.37
 -12 8 -3 364.57 16.55
 12 8 3 386.77 16.22
 -12 8 -3 416.37 16.36
 -12 -8 -3 387.24 21.09
 12 8 4 7.03 5.21
 12 8 4 1.95 2.14
 -12 -8 -4 5.12 3.73
 12 -8 4 -0.95 4.68
 12 8 4 3.8 2.31
 -12 8 -4 -0.11 3.03
 -12 8 -4 3.42 2.33
 -12 -8 -5 14.59 4.15
 12 -8 5 11.87 5.41
 12 8 5 10.51 5.31
 -12 8 -6 48.88 3.01
 12 8 6 30.56 3.45
 -12 8 -6 30.32 3.84
 -12 8 -6 32.16 3.04
 -12 8 -6 37.49 3.93
 12 8 6 47.81 3.48
 12 8 6 27.19 3.19
 -12 8 -6 45.86 3.49
 -12 8 -7 45.31 4.25
 12 8 7 51.7 3.92
 -12 8 -7 55 3.31
 -12 8 -7 47.14 4.11
 12 8 7 55.9 3.78
 12 8 8 -0.81 1.91
 -12 8 -8 3.43 1.99
 -12 8 -8 3.43 1.16
 -12 8 -8 1.88 2.34
 -12 -8 -8 1.65 1.3
 -12 8 -8 4.81 2.32
 12 8 8 3.13 1.94
 -12 -8 -9 33.22 2.17
 12 8 9 27.84 2.7
 -12 10 7 28.79 2.08
 12 10 -7 26.48 2.18
 12 10 -7 24.75 2.86
 -12 10 6 59.68 3.25
 12 10 -6 43.25 2.95
 -12 10 6 77.99 3.56
 12 10 -6 65.86 3.65
 -12 10 6 43.9 3.01
 12 10 -6 58.52 4.53
 -12 10 6 49.03 2.83
 -12 10 5 413.75 16.91
 -12 10 5 327.18 16.32
 12 10 -5 353.44 16.55
 12 10 -5 403.39 16.98
 -12 10 5 504.92 17
 12 10 -5 508.9 16.64
 12 10 -5 324.27 17.68
 -12 10 5 388.52 16.49
 -12 10 4 33.32 3.37
 12 10 -4 23.02 4.7
 12 10 -4 29.67 3.7
 -12 10 4 49.89 3.39
 12 10 -4 54.95 2.95
 12 10 -4 44.57 3.33
 -12 10 3 0.63 1.13
 -12 10 3 3.27 2.46
 12 10 -3 2 2.77
 12 10 -3 1.74 3.91
 12 10 -3 1.26 1.92
 12 10 -3 1.86 1.4
 -12 10 2 119.63 5.72
 12 10 -2 122.91 5.6
 12 10 -2 126.53 6.38
 -12 10 2 112.21 5.96
 -12 10 2 122.45 7.44
 12 10 -2 101.84 5.8
 -12 10 2 114.48 6.57
 12 10 -2 106.62 6.44
 -12 10 2 125.7 6.03
 -12 10 1 502.65 21.4
 12 10 -1 605.69 22.05
 12 10 -1 450.56 21.69
 -12 10 1 535.5 22.17
 12 10 -1 523.83 21.47
 12 10 -1 406.42 22.61
 -12 10 1 518.81 22.86
 -12 10 1 566.99 21.48
 -12 10 0 39.12 3.69
 12 10 0 36.38 3.65
 -12 10 0 32.2 4.53
 12 10 0 25.07 4.39
 12 10 0 35.62 3.37
 -12 10 0 39.71 3
 -12 10 0 39.39 2.57
 -12 10 -1 16.97 1.79
 -12 10 -1 9.58 3.9
 12 10 1 8.99 3.34
 -12 10 -1 8.87 2.64
 12 10 1 13.6 2.44
 12 10 1 13.42 2.6
 12 10 2 8.3 2.93
 -12 10 -2 3.44 3.63
 -12 10 -2 10.69 1.63
 12 10 2 7.39 2.4
 12 10 2 5.23 2.3
 -12 10 -3 268.62 10.13
 12 10 3 241.36 10.43
 12 10 3 162.5 10.43
 -12 10 -3 181.97 9.95
 12 10 3 272.13 10.36
 -12 10 -3 246.48 10.11
 -12 10 -4 76.37 3.79
 12 10 4 64.6 4.05
 -12 10 -4 59.03 3.92
 -12 10 -4 68.92 3.62
 12 10 4 73.49 4.15
 12 10 5 46.52 3.39
 -12 10 -5 75.05 3.31
 12 10 5 46.86 3.4
 12 10 5 26.53 3.07
 -12 10 -5 52 2.91
 -12 10 -5 48.59 3.35
 12 10 5 67.16 3.62
 12 10 6 4.08 1.59
 -12 10 -6 2.39 1.56
 -12 10 -6 3.15 1.12
 12 10 6 3.79 1.71
 -12 10 -7 106.5 4.73
 12 10 7 110.5 4.62
 12 12 -1 2.62 1.22
 -12 12 1 0.97 1.27
 12 12 0 -0.47 1.23
 -12 12 0 -0.43 0.75
 -12 12 0 -0.1 1.16
 -12 12 -1 1.48 0.82
 13 1 -12 1.8 1.35
 13 -1 -12 1.54 0.71
 13 1 -12 1.6 1.35
 13 -1 -12 2.02 1.51
 13 1 -12 3.26 1.28
 13 -1 -12 4.26 1.11
 13 1 -12 1.84 1.07
 13 -1 -12 1.65 0.99
 13 1 -11 88.83 4.27
 13 1 -11 60.35 4.35
 13 -1 -11 62.59 4.48
 13 -1 -11 83.74 3.97
 13 -1 -11 84.21 4.26
 13 1 -11 86.48 4.39
 13 -1 -11 62.62 4.03
 13 1 -11 77.1 4.4
 13 1 -10 29.09 2.58
 13 -1 -10 28.72 2.5
 13 -1 -10 24.9 2.36
 13 -1 -10 26.06 2.26
 13 1 -9 388.62 17.16
 13 -1 -9 371.22 16.99
 13 1 -9 414.67 23.92
 13 -1 -9 369.97 17.11
 13 -1 -9 372.93 23.42
 -13 1 9 393.81 20.93
 13 1 -9 447.83 17.02
 13 -1 -9 429.16 16.84
 13 -1 -9 386.55 17.63
 13 1 -9 350.82 17.37
 13 -1 -9 429.29 16.99
 13 -1 -9 459.41 22.04
 13 1 -9 477.53 22.38
 13 -1 -8 8.81 1.6
 13 1 -8 7.61 2.8
 -13 -1 8 10.35 4.64
 13 -1 -8 8.06 2.47
 13 1 -8 7.76 2.39
 13 -1 -8 13.93 4.04
 13 1 -8 18.15 4.24
 13 1 -8 13.6 1.86
 13 -1 -8 12 1.71
 13 1 -8 13.16 2.35
 13 -1 -8 9.68 1.82
 13 1 -8 14.33 4.35
 13 -1 -8 11.29 1.94
 13 1 -8 8.18 1.81
 13 1 -7 107.34 6.32
 13 -1 -7 82.78 4.45
 13 1 -7 78.77 4.56
 13 1 -7 98.16 4.98
 13 -1 -7 79.73 4.74
 13 1 -7 81.39 4.69
 13 1 -7 102.03 9.3
 13 1 -7 88.56 5.21
 13 -1 -7 92.89 5.32
 13 -1 -7 98.46 7.81
 13 1 -7 105.97 7.88
 -13 -1 7 94.27 8.87
 13 1 -7 120.3 8.57
 13 1 -7 75.31 5.07
 13 -1 -7 85.32 4.56
 13 1 -7 87.87 4.49
 13 -1 -6 10.93 2.58
 13 1 -6 10.96 2.14
 13 -1 -6 12.64 2.32
 -13 1 6 15.6 4.94
 13 1 -6 20.09 3.94
 13 1 -6 11.86 1.67
 13 1 -6 13.29 3.78
 13 1 -6 14.44 3.13
 13 -1 -6 15.84 1.97
 13 1 -6 10.75 1.69
 13 -1 -6 13.28 1.55
 13 1 -6 14.8 2.03
 13 -1 -6 19.06 3.76
 13 1 -6 18.69 3.72
 13 1 -5 1205.48 45.49
 13 1 -5 1135.64 48.13
 13 -1 -5 1160.75 48.15
 13 1 -5 1066.76 45.41
 13 -1 -5 975.02 45.33
 13 -1 -5 1192.32 47.24
 13 1 -5 1162.93 45.21
 13 -1 -5 1107.17 44.93
 13 -1 -5 1143.37 45.04
 13 1 -5 1075.99 49.12
 13 1 -4 13.64 3
 13 -1 -4 16.24 3.49
 13 1 -4 18.91 2.61
 13 1 -4 18.13 3.59
 13 -1 -4 11.92 3.26
 -13 1 4 9.23 4.89
 13 1 -3 5.68 2.14
 -13 -1 3 8.29 2.15
 -13 1 3 13.61 4.74
 13 -1 -3 10.68 2.9
 13 1 -3 9.49 3.19
 13 -1 -3 6.19 3.31
 -13 1 2 15.56 4.38
 13 -1 -2 13.73 3.21
 13 1 -2 8.67 3.39
 13 -1 -2 10.09 3.58
 13 1 -2 8.19 1.83
 -13 -1 2 11.04 2.52
 13 -1 -2 10.42 2.75
 -13 1 1 2124.65 66.47
 13 -1 -1 1922.04 64.81
 13 1 -1 1853.33 64.26
 13 -1 -1 2076.07 64.06
 -13 -1 1 1940.83 64.72
 -13 1 1 1728.4 64.54
 -13 -1 0 4.29 2.68
 -13 1 0 5.91 2.85
 -13 -1 0 6.62 1.85
 -13 1 0 5.18 3.37
 13 -1 0 7.74 2.63
 13 1 0 5.2 2.49
 -13 -1 -1 646.06 27.13
 -13 1 -1 629.05 27.4
 -13 -1 -1 544.77 26
 -13 1 -1 519.09 26.23
 13 1 1 563.45 26.21
 13 -1 1 764.09 27.15
 13 1 1 703.39 26.58
 13 1 2 226.5 10.92
 -13 -1 -2 243.95 12.29
 -13 1 -2 201.92 12.17
 -13 1 -2 249.85 12.35
 -13 -1 -2 225.37 11.4
 -13 1 -2 222.46 10.44
 13 -1 2 203.3 11.59
 -13 -1 -3 2916.61 108.98
 -13 1 -3 2654.45 109.66
 -13 1 -3 2751.87 108.22
 13 1 3 2914.96 107.36
 -13 1 -4 2.59 1.81
 13 1 4 1.11 2.08
 -13 1 -4 1.06 2.39
 -13 1 -4 1.49 3.03
 -13 -1 -4 3.08 3.09
 -13 -1 -5 296.35 14.33
 -13 1 -5 225.3 14.2
 -13 1 -5 262.66 10.18
 -13 -1 -5 254.14 10.27
 13 1 5 255.67 10.73
 -13 1 -5 201.92 10.55
 -13 1 -5 265.94 14.68
 -13 -1 -5 222.84 10.35
 -13 -1 -6 39.75 5.12
 -13 1 -6 32.19 5.27
 -13 -1 -6 38.77 5.26
 -13 1 -6 42.24 2.66
 -13 1 -6 34.91 3.14
 -13 -1 -6 41.24 2.46
 -13 1 -6 43.09 2.48
 -13 -1 -6 34.73 2.76
 -13 1 -6 32.76 2.6
 -13 1 -6 36.49 5.59
 13 1 6 36.14 2.9
 13 1 6 41.67 3.17
 -13 1 -7 314.94 15.25
 -13 1 -7 362.35 14.62
 -13 -1 -7 372.74 20.12
 -13 1 -7 300.84 19.89
 -13 -1 -7 339.17 15.1
 -13 1 -7 330.06 15.04
 -13 1 -7 375.39 21.06
 -13 -1 -7 384.14 14.84
 13 1 7 390.93 15.54
 -13 1 -8 10.54 4.6
 -13 -1 -8 9.98 4.17
 -13 -1 -8 11.04 2
 -13 1 -8 15.47 4.78
 -13 -1 -8 15.42 2.22
 -13 -1 -8 16.42 5.12
 -13 1 -8 13.45 2.02
 13 1 8 9.16 2.45
 -13 1 -8 15.36 2.32
 -13 1 -8 13.81 1.89
 -13 1 -8 7.73 2.8
 -13 1 -9 377.57 16.28
 -13 -1 -9 350.47 16.27
 -13 1 -9 400.7 23.13
 -13 -1 -9 341.26 16
 -13 -1 -9 392.63 23.32
 -13 1 -9 375.64 16.16
 -13 1 -9 400.43 22.75
 -13 -1 -9 336.3 21.48
 -13 1 -9 366.11 15.55
 -13 1 -9 423.95 16.14
 -13 -1 -9 378.92 15.83
 -13 1 -10 9.56 1.89
 -13 -1 -10 10.55 1.8
 -13 -1 -10 9.74 1.84
 -13 1 -10 10.54 2.08
 -13 -1 -10 9.2 2.7
 -13 1 -10 7.26 2.53
 -13 -1 -10 13.37 4.73
 -13 -1 -11 27.55 2.26
 -13 -1 -11 34.03 2.47
 -13 1 -11 33.26 2.58
 -13 1 -11 34.88 2.99
 -13 -1 -11 34.47 3.09
 -13 -1 -12 9.66 1.73
 -13 1 -12 8.07 1.51
 -13 -1 -12 0.86 1.51
 -13 1 -12 3.2 1.82
 -13 -1 -12 11.16 1.17
 -13 1 -12 11.48 1.27
 -13 1 -12 9.65 1.39
 -13 1 -12 11.11 1.57
 13 3 -12 3.78 1.23
 13 3 -12 0.79 1.26
 13 -3 -12 0.36 1.26
 13 -3 -12 2.23 0.69
 13 -3 -11 121.34 5.55
 13 3 -11 130.34 5.91
 13 3 -11 122.02 5.8
 13 3 -11 113.53 5.92
 13 3 -11 134.91 5.76
 13 -3 -11 115.81 5.57
 13 -3 -10 152.85 7.18
 13 -3 -10 141.5 7.19
 -13 3 10 132.77 7.06
 13 -3 -10 170.01 7.25
 13 -3 -10 133.56 7.57
 13 3 -10 168.49 7.73
 13 3 -10 143.9 7.36
 13 3 -10 174.65 7.33
 13 3 -9 434.44 28.76
 13 3 -9 624.61 23.16
 13 -3 -9 626.27 23.22
 13 3 -9 479 23.4
 -13 3 9 599.26 28.27
 13 -3 -9 501.39 23.52
 -13 3 8 23.37 4.5
 13 -3 -8 20.35 2.5
 13 3 -8 21.42 5.36
 13 3 -8 18.24 2.44
 13 3 -8 20.65 2.28
 13 3 -8 22.93 2.73
 -13 3 8 25.46 4.44
 13 3 -8 24.56 3.83
 13 3 -8 20 2.66
 13 -3 -8 16.4 2.88
 13 3 -8 18.33 2.82
 13 -3 -8 17.2 2.13
 13 -3 -8 23.33 4.3
 13 3 -8 22.7 5.05
 -13 -3 8 22.23 5.34
 13 -3 -7 38.17 4.8
 13 3 -7 33.56 5.18
 13 3 -7 39.89 6.17
 -13 3 7 35.73 5.63
 13 3 -7 30.67 2.65
 13 3 -7 35.94 3.06
 13 3 -7 32.25 2.82
 13 3 -7 31.54 5.95
 13 3 -7 32.36 2.75
 13 -3 -7 27.14 3.11
 13 3 -7 23.56 2.86
 13 3 -7 31.22 3.21
 13 -3 -7 34.49 2.61
 13 3 -7 36.1 3.83
 13 3 -7 45.82 5.52
 13 3 -6 355.3 14.43
 13 -3 -6 331.45 14.78
 13 3 -6 329 14.62
 13 3 -6 340.19 15.09
 13 3 -6 401.06 15.28
 13 -3 -6 339.82 17.19
 13 3 -6 362.37 17.89
 13 3 -6 369.34 16.51
 13 3 -6 379.21 19.13
 13 3 -6 292.53 14.39
 -13 3 6 363.53 14.31
 13 3 -6 342.85 14.57
 13 3 -6 337.26 14.32
 13 3 -6 351.48 14.3
 -13 3 6 332.28 14.02
 13 3 -6 322 14.79
 13 -3 -6 319.19 14.33
 13 3 -6 278.97 18.78
 13 3 -5 1138.64 41.47
 13 3 -5 1024.43 41.2
 13 3 -5 984.92 42.28
 13 3 -5 1112.12 45.26
 13 -3 -5 959.42 44.29
 -13 3 5 1075.73 40.66
 13 3 -5 1005.92 40.55
 13 -3 -5 990.59 40.96
 -13 3 5 976.11 40.41
 13 3 -5 1008.29 40.66
 13 3 -5 1076.71 41.21
 13 3 -5 1027.92 40.65
 13 3 -5 839.81 44.6
 13 3 -5 1048.44 43.87
 13 -3 -5 1005.73 43.24
 -13 -3 4 69.88 5.04
 13 3 -4 59.46 6.16
 13 3 -4 68.23 4.54
 -13 3 4 78.05 3.85
 13 3 -4 71.11 4.13
 13 3 -4 67.19 3.58
 -13 3 4 64.88 3.53
 13 3 -4 74.05 6.53
 13 3 -4 65.23 3.63
 13 3 -4 64.92 4.22
 -13 3 3 64.37 3.39
 13 3 -3 61.06 3.44
 13 -3 -3 54.42 5.63
 13 3 -3 60.35 3.28
 13 3 -3 69.32 3.78
 13 3 -3 61.65 5.54
 13 -3 -3 64.15 5.35
 -13 -3 3 66.64 4.92
 13 3 -3 58.09 5.51
 13 3 -2 689.97 27.65
 13 -3 -2 617.81 27.2
 -13 -3 2 649.02 26.82
 13 3 -1 1699.69 64.35
 13 3 -1 1362.41 64.51
 -13 -3 1 1740.12 63.85
 13 -3 -1 1490.01 63.91
 13 -3 -1 1489.7 64.01
 13 -3 0 1833.21 68.61
 13 3 0 1813.87 68.89
 -13 -3 0 1934.06 68.4
 13 -3 0 1740.76 68.17
 13 3 0 1763.38 66.94
 -13 3 -1 238.51 12.52
 13 3 1 244.26 12.84
 -13 -3 -1 245.48 12.64
 13 -3 1 249.23 12.54
 13 3 1 252.59 11.53
 -13 -3 -1 216.29 11.12
 -13 3 -2 5.94 2.25
 13 -3 2 11.49 4.07
 13 3 2 5.56 2.81
 13 3 2 6.85 3.89
 -13 -3 -2 7.57 3.06
 -13 -3 -2 7.23 2
 13 -3 3 961.44 51.73
 -13 3 -3 1288.39 49.65
 -13 3 -3 1156.22 49.28
 13 3 3 1399.14 49.65
 13 3 3 1195.83 51.51
 -13 -3 -3 1151.8 51.39
 13 3 3 1366.38 49.66
 13 3 4 926.7 35.39
 -13 3 -4 970.27 35.55
 13 3 4 899.11 35.31
 -13 3 -4 751.19 38.59
 -13 -3 -4 742.68 38.6
 -13 3 -4 848.62 34.98
 -13 -3 -4 822.47 34.97
 13 3 4 927.02 37.33
 -13 -3 -4 905.39 37.89
 -13 3 -4 915.2 35.15
 -13 3 -4 889.19 35.08
 13 3 5 202.71 8.35
 -13 3 -5 172.08 12.19
 -13 3 -5 195.03 8.11
 -13 -3 -5 195.72 11.97
 -13 3 -5 199.43 8.24
 13 3 5 168.33 8.25
 -13 -3 -5 167.03 7.89
 13 3 5 146.92 8.29
 -13 -3 -5 209.69 11.36
 -13 3 -5 172.89 8.26
 -13 3 -5 207.67 8.73
 13 3 6 2.36 2.13
 -13 3 -6 -0.41 3.16
 -13 3 -6 2.14 1.55
 -13 3 -6 3.57 2.77
 -13 3 -6 2.83 1.72
 -13 -3 -6 1.82 2.87
 -13 3 -6 2.2 1.86
 13 3 6 2.31 1.75
 -13 -3 -6 0.97 0.91
 -13 3 -6 3.07 1.62
 -13 -3 -6 1.76 2.49
 -13 3 -7 604.96 23.03
 13 3 7 589.01 23.21
 -13 -3 -7 520.1 22.47
 -13 3 -7 578.31 23.14
 -13 3 -7 457.18 28.27
 -13 -3 -7 497.59 22.97
 -13 3 -7 582.4 22.71
 -13 -3 -7 652.48 28.37
 -13 3 -7 511.28 23
 13 3 7 560.27 22.81
 -13 3 -8 304.84 12
 13 3 8 242.63 12
 -13 -3 -8 262.46 11.43
 -13 3 -8 222.71 17.2
 -13 -3 -8 251.02 11.8
 -13 3 -8 265.93 11.99
 -13 3 -8 269.81 11.58
 -13 -3 -8 315.97 17.25
 -13 3 -8 239.56 11.82
 -13 3 -9 140.83 7.48
 -13 3 -9 171.62 7.68
 -13 -3 -9 168.24 12.24
 -13 -3 -10 24.3 2.92
 -13 -3 -10 24.83 2.33
 -13 -3 -10 21.65 2.22
 13 3 10 16.4 2.68
 -13 3 -10 25.63 2.67
 -13 3 -10 26.74 2.62
 -13 3 -10 17.94 3.51
 -13 3 -11 29.67 2.44
 -13 -3 -11 22.5 1.85
 -13 3 -11 17.06 2.93
 -13 -3 -11 23.61 2.55
 -13 3 -11 19.65 2.13
 -13 3 -11 24.82 2.4
 -13 3 -12 45.48 2.36
 -13 -3 -12 41.26 2.35
 13 -5 -11 10.4 1.12
 13 5 -11 10.31 1.44
 13 -5 -11 4.99 1.36
 -13 5 11 5.81 1.22
 13 -5 -11 4.04 0.91
 13 5 -11 8.35 1.68
 -13 5 10 14.62 1.98
 13 -5 -10 9.87 2.11
 13 5 -10 23.14 2.18
 13 5 -10 24.62 2.23
 13 -5 -10 20.76 1.95
 13 -5 -10 16.31 1.81
 13 -5 -10 19.78 1.79
 13 5 -10 14.38 2.26
 13 -5 -9 7.95 1.49
 13 5 -9 3.2 1.96
 13 5 -9 6 2.28
 13 5 -9 3.98 3.15
 13 -5 -9 4.68 1.72
 13 5 -9 5.74 1.9
 13 5 -9 5.5 1.77
 13 -5 -9 7.42 2.06
 -13 5 8 -2.19 2.82
 13 5 -8 0.57 1.96
 13 5 -8 0.72 1.68
 13 5 -8 -0.67 2.12
 13 -5 -8 0.72 1.33
 13 5 -8 -0.2 2.7
 13 5 -8 3.19 4.17
 13 5 -7 2.5 4.66
 -13 5 7 2.53 2.96
 13 5 -7 4.63 4.19
 13 5 -7 2.71 2.04
 -13 5 7 3.92 2.45
 13 -5 -7 6.37 1.51
 13 5 -7 2.33 1.72
 13 5 -7 6.63 2.07
 13 5 -7 4.68 2.73
 13 5 -7 2.57 2.17
 13 5 -7 5.41 1.73
 13 5 -7 5.57 2.04
 13 -5 -7 7.02 2.14
 13 5 -7 4.15 1.9
 13 5 -6 16.59 2.66
 13 5 -6 22.7 2.87
 13 5 -6 20 2.17
 -13 5 6 18.56 2.42
 13 5 -6 22.99 3.41
 13 -5 -6 16.1 4.88
 13 5 -6 25.27 5.54
 -13 5 6 17.56 4.62
 13 5 -6 22.37 4.93
 13 5 -6 19.08 2.75
 -13 5 6 16.46 3.63
 13 -5 -6 19.23 2.54
 13 5 -6 21.38 2.47
 13 5 -6 22.69 3.72
 13 5 -6 19.9 2.2
 13 5 -6 18.43 2.51
 13 -5 -6 17.14 1.98
 -13 5 6 21.98 2.14
 13 5 -5 18.33 3.29
 13 -5 -5 18.13 4.52
 13 5 -5 20.49 4.74
 -13 5 5 21.32 4.79
 13 -5 -5 14.44 2.23
 13 5 -5 15.06 4.79
 13 5 -5 16.46 2.01
 13 5 -5 13.64 2.58
 13 -5 -5 15.44 1.78
 13 5 -5 15.77 2.16
 -13 5 5 15.08 2.19
 -13 5 5 18.26 3.63
 13 5 -5 15.58 3.29
 13 5 -5 18.89 2.6
 13 5 -5 18.63 1.91
 -13 5 5 16.19 1.9
 13 5 -4 47.36 3.58
 13 5 -4 47.16 2.95
 -13 5 4 49.13 3.04
 13 -5 -4 49.68 6.21
 13 5 -4 60.6 6.88
 -13 5 4 59.21 6.83
 13 5 -4 48.81 4.15
 13 5 -4 51.16 5.74
 -13 -5 4 50.38 4.91
 -13 5 4 62.52 3.62
 13 5 -4 42.15 3.16
 13 -5 -4 51.26 3.38
 13 5 -4 47.15 3.24
 -13 5 4 54.14 3.12
 13 -5 -3 -0.32 3.67
 -13 -5 3 0.61 1.94
 -13 5 3 1.05 1.3
 -13 5 3 -0.49 1.49
 13 5 -3 0.47 1
 -13 5 3 0.53 1.73
 -13 5 3 -0.71 3.26
 13 5 -3 -0.16 2.25
 13 5 -3 2.84 3.48
 13 5 -3 -0.23 1.53
 -13 5 2 11.76 3.63
 13 5 -2 15.16 2
 13 5 -2 13.27 3.21
 -13 5 2 11.64 2.36
 13 5 -2 7.37 1.22
 13 -5 -2 12.21 4.21
 -13 -5 2 8.27 2.45
 -13 5 2 11.53 1.94
 13 5 -2 10.83 1.88
 -13 5 2 9.46 1.54
 13 5 -2 14.05 5.46
 -13 5 1 0.3 2.66
 -13 5 1 0.7 1.21
 13 5 -1 1.41 1.82
 13 5 -1 1.62 1.77
 13 5 -1 0.63 1.58
 -13 5 1 -0.47 2.46
 13 5 -1 0.33 4.49
 -13 5 1 1.31 1.67
 -13 -5 1 -0.6 1.92
 13 -5 -1 -1.16 3.45
 13 5 -1 -0.85 1.79
 13 5 -1 -0.13 0.93
 13 5 0 87.85 4.39
 13 -5 0 82.45 7.63
 -13 5 0 100.11 7.76
 13 5 0 77.69 4.87
 -13 5 0 109.25 5.19
 13 5 0 94.32 4.76
 -13 5 0 97.12 4.61
 -13 5 0 85.78 4.38
 -13 5 0 91.93 4.79
 13 5 0 96.68 8.46
 13 5 0 96.38 4.71
 -13 -5 0 91.07 6.75
 -13 5 -1 1.17 1.55
 13 5 1 0.42 1.03
 13 5 1 0.72 1.5
 -13 5 -1 0.74 1.71
 -13 5 -1 0.72 1.23
 13 5 1 2.1 1.69
 -13 5 -1 -0.5 1.87
 13 5 1 -0.28 3.99
 -13 5 -1 0.86 1.37
 13 5 1 -1.83 1.81
 13 -5 1 0.29 3.07
 -13 -5 -1 1.44 2.41
 13 5 2 341.48 14.37
 -13 5 -2 387.52 14.64
 -13 5 -2 331.09 14.04
 -13 -5 -2 308.86 15.52
 -13 -5 -2 354.88 17.84
 -13 5 -2 317.91 13.93
 -13 5 -2 312.11 13.9
 13 5 2 328.42 14.13
 -13 5 -2 400.78 14.82
 -13 5 -2 332.05 14.47
 -13 5 -2 327.43 14.11
 13 5 2 360.16 18.19
 13 5 2 341.45 14.16
 13 5 3 19.01 2.28
 13 -5 3 12.57 3.8
 -13 5 -3 20.66 3.06
 -13 5 -3 19.76 2.17
 13 5 3 23.16 2.28
 -13 5 -3 17.68 2.18
 -13 -5 -3 10.15 2.32
 -13 5 -3 15.73 1.92
 -13 5 -3 15.65 1.94
 13 5 3 14.81 4.21
 -13 5 -3 21.49 2.72
 13 5 3 26.88 2.5
 -13 -5 -3 18.76 3.91
 13 5 4 44.45 3.24
 13 5 4 41.73 5.8
 -13 5 -4 49.75 3.82
 -13 5 -4 50.36 3.42
 13 5 4 54.05 3.6
 -13 5 -4 51.22 3.22
 -13 -5 -4 46.89 5.99
 13 -5 4 54.68 6.03
 -13 5 -4 52.95 4.29
 13 5 4 43.34 3.25
 -13 -5 -4 43.9 4.52
 -13 5 -4 44.5 3.07
 -13 5 -5 16.39 2.19
 -13 -5 -5 15.34 3.1
 -13 5 -5 15.7 3.44
 -13 -5 -5 7.89 3.79
 13 5 5 12.01 2.13
 -13 5 -5 17.36 2.49
 13 5 5 12.24 2.51
 13 5 5 18.26 4.34
 13 -5 5 21.68 4.53
 -13 5 -6 44.9 3.63
 13 5 6 41.49 3.36
 -13 5 -6 51.49 3.45
 -13 -5 -6 35.45 5.37
 -13 -5 -6 43.45 5.23
 13 5 6 32.87 3.54
 13 -5 6 53.07 6.41
 -13 5 -6 44.63 4.52
 13 5 6 51.86 6.08
 -13 5 -7 12.44 2.27
 -13 5 -7 6.5 2.38
 -13 5 -7 6.85 3.39
 -13 5 -7 10.03 2.43
 13 5 7 7.74 2.29
 13 -5 7 10.11 4.34
 -13 5 -7 9.76 1.67
 -13 -5 -7 10.61 3.55
 -13 5 -7 11.4 2.56
 13 5 7 11.3 2.62
 -13 5 -8 3.35 3.09
 -13 5 -8 4.48 3.91
 -13 -5 -8 2.89 2.69
 -13 -5 -9 1.8 1.58
 -13 5 -9 2.82 2.08
 13 5 9 4.06 2.29
 -13 5 -9 5.22 2.93
 -13 5 -9 5.71 2.15
 -13 5 -9 4.35 2.21
 -13 -5 -10 20.4 1.88
 -13 -5 -10 16.05 1.75
 -13 5 -10 24.58 2.36
 -13 5 -10 21.87 2.46
 -13 5 -10 22.74 2.46
 -13 5 -10 16.11 2.97
 13 5 10 18.29 2.58
 -13 5 -11 3.29 1.49
 -13 5 -11 4.23 1.51
 -13 5 -11 3.11 1.9
 13 5 11 1.78 1.17
 -13 -5 -11 3.44 1.57
 -13 7 10 226.75 9.64
 13 -7 -10 227.92 9.35
 13 7 -9 29.06 2.67
 13 -7 -9 36.33 2.2
 13 -7 -9 29.59 2.31
 13 7 -9 39.12 2.51
 13 7 -9 31.83 3.41
 -13 7 9 35.93 2.75
 13 7 -8 59.63 3.37
 13 7 -8 63.3 3.51
 13 -7 -8 61.39 3.18
 13 7 -8 45.59 3.53
 -13 7 8 38.58 3.22
 13 7 -8 47.57 3.93
 13 7 -8 46.26 5.31
 -13 7 7 -0.09 1.96
 13 7 -7 -0.08 2.12
 13 7 -7 1.28 1.87
 13 7 -7 2.13 1.59
 13 -7 -7 0.37 1.15
 13 7 -7 0.6 1.93
 13 7 -7 0.73 1.52
 13 7 -7 0.48 2.43
 13 7 -6 688.81 27.64
 13 7 -6 637.31 27.82
 13 7 -6 800.81 34.95
 13 7 -6 540.79 29.3
 13 7 -6 753.99 27.55
 13 7 -6 630.16 28.08
 -13 7 6 795.08 33.39
 13 7 -6 613.68 28.19
 13 7 -5 32.38 4.29
 13 7 -5 41.16 6.7
 13 -7 -5 31.21 6.38
 13 7 -5 43.19 4.56
 13 7 -5 35.27 5.86
 13 7 -5 40.02 2.98
 13 7 -5 37.92 3.59
 -13 7 5 41.92 5.47
 -13 7 5 45.53 3.51
 13 7 -5 44.84 3.67
 13 7 -5 39.48 3.36
 -13 7 5 42.03 3.05
 13 -7 -5 34.73 2.67
 -13 7 5 45.69 4.13
 -13 -7 4 616.99 28.04
 13 7 -4 597.08 24.48
 13 7 -4 587.28 25.11
 13 7 -4 617.95 24.09
 13 7 -4 617.05 24.78
 13 7 -4 680.92 31.19
 13 -7 -4 586.74 29.91
 -13 7 4 604.27 24.44
 13 -7 -4 554.3 23.77
 -13 7 4 593.54 24.14
 -13 7 3 6.18 1.75
 13 7 -3 3.72 4.42
 13 -7 -3 12.28 4.71
 -13 7 3 4.89 2.15
 13 7 -3 7.97 4.27
 13 7 -3 6.76 2.18
 13 7 -3 5.76 1.5
 13 7 -3 5 3.15
 -13 -7 3 7.6 3.03
 13 7 -3 5.63 2.36
 -13 7 2 857.37 31.26
 13 7 -2 650.75 30.69
 -13 7 2 749.64 30.02
 13 7 -2 714.26 29.82
 13 7 -2 753.17 30.41
 13 7 -2 744.44 30.2
 13 7 -2 693.02 31.58
 -13 -7 2 711.17 33.58
 13 7 -2 818.41 36.46
 13 -7 -2 685.8 35.58
 -13 7 2 793.99 30.47
 13 7 -2 703.88 37.11
 13 -7 -1 7.47 4.79
 -13 -7 1 9.51 3.33
 -13 7 1 11.66 1.85
 13 7 -1 4.57 5.52
 13 7 -1 9.1 1.57
 -13 7 1 14.6 2.43
 -13 7 1 14.18 2.75
 13 7 -1 17.32 3.53
 13 7 -1 21.19 2.49
 -13 -7 0 1283.36 54.4
 -13 7 0 1246.43 49.92
 13 7 0 1259.27 49.83
 13 7 0 1325.69 56.97
 13 7 0 1209.91 50.05
 13 7 0 1214.46 50.99
 13 7 0 1261.82 50.05
 -13 7 0 1414.26 51.08
 -13 7 0 1309.76 50.42
 -13 -7 -1 13.76 3.86
 13 -7 1 11.21 5.39
 -13 7 -1 14.85 1.85
 13 7 1 20.75 6.14
 -13 7 -1 21.17 3.05
 -13 7 -1 15.28 2.32
 -13 7 -1 17.51 2.57
 13 7 1 17.05 2.38
 13 7 1 19.4 3.29
 13 -7 2 73.75 9.02
 -13 7 -2 96.18 5.42
 -13 7 -2 110.13 5.96
 13 7 2 88.66 5.52
 -13 7 -2 91.81 5.56
 -13 7 -2 102.38 5.41
 -13 -7 -2 100.84 8.79
 13 7 2 90.22 5.31
 13 7 2 102.99 10.05
 -13 7 -3 30.93 2.96
 -13 -7 -3 18.66 5.01
 13 -7 3 30.05 6.53
 -13 7 -3 29.61 3.57
 -13 7 -3 33.15 3.17
 13 7 3 24.77 6.43
 13 7 3 38.52 3.31
 13 7 3 32.95 3.22
 -13 7 -3 26.05 3.34
 -13 -7 -4 1189.74 54.35
 -13 7 -4 1067.39 49.14
 -13 7 -4 1326.98 49.05
 13 7 4 1370.76 55.27
 13 7 4 1233.49 49.11
 13 -7 4 1333.19 56.62
 -13 7 -4 1184.02 48.84
 13 7 4 1232.38 48.89
 -13 7 -5 11 2.49
 -13 -7 -5 13.4 3.17
 13 7 5 4.77 2.44
 -13 -7 -5 6.41 3.89
 -13 7 -5 11.41 4.35
 13 -7 5 7.72 5.02
 -13 7 -5 5.95 3.3
 -13 7 -5 7.09 2.76
 13 7 5 7.45 4.77
 -13 7 -5 10.26 2.3
 13 7 5 3.84 2.44
 -13 7 -6 0.54 2.37
 13 7 6 3.47 2.63
 -13 7 -6 5.66 3.82
 13 -7 6 5.07 4.66
 13 7 6 4.92 4.53
 13 7 6 2.29 2.33
 -13 -7 -6 4.13 2.54
 -13 7 -7 -1.5 3.05
 -13 7 -7 0.41 1.35
 -13 7 -7 3.7 2.14
 13 7 7 2.93 2.32
 13 7 7 2.64 2.43
 -13 7 -7 3.28 2.49
 -13 7 -7 3.4 2.31
 -13 7 -8 555.81 19.75
 -13 7 -8 452.59 18.91
 13 7 8 507.32 19.25
 -13 7 -8 519.38 19.43
 13 7 8 515.53 19.89
 -13 7 -8 390.68 18.99
 -13 7 -8 390.62 19.54
 -13 -7 -8 422.7 19.02
 -13 7 -9 1.28 1.89
 -13 7 -9 0.75 1.67
 13 7 9 -0.3 1.95
 -13 7 -9 0.16 1.9
 13 7 9 0.38 1.5
 -13 7 -9 -0.64 2.28
 -13 -7 -9 0.5 1.13
 -13 7 -10 32.77 2.22
 -13 7 -10 29.92 2.45
 -13 -7 -10 27.36 1.98
 -13 9 8 16.75 1.76
 -13 9 8 18.89 1.7
 13 9 -8 18.29 2.13
 13 9 -7 0.57 1.43
 -13 9 7 0.57 1.5
 13 9 -7 0.06 1.83
 13 9 -7 -0.1 2.69
 -13 9 7 -0.54 1.31
 -13 9 6 18.14 2.3
 13 9 -6 19.11 2.35
 13 9 -6 23.19 2.14
 13 9 -6 17.6 2.66
 -13 9 6 14.11 2.06
 -13 9 6 19.24 2.44
 13 9 -6 16.42 3.85
 13 9 -5 7.72 3.96
 13 9 -5 6.99 2.64
 13 9 -5 4.57 2.1
 13 9 -5 6.4 1.7
 -13 9 5 2.55 1.81
 -13 9 5 8.02 2.32
 -13 9 4 28.34 3.39
 13 9 -4 34.66 4
 13 9 -4 28.33 2.51
 13 9 -4 22.02 2.88
 -13 9 4 27.92 2.87
 -13 9 4 26.57 2.76
 13 -9 -3 -2.39 4.51
 13 9 -3 4.14 2.11
 13 9 -3 5.21 1.6
 -13 9 3 4.33 2.17
 13 9 -3 4.57 3.19
 -13 9 3 6.93 2.81
 13 9 -2 13.66 4.33
 13 -9 -2 19.05 5.25
 -13 -9 2 25.58 4.52
 13 9 -1 -3.6 6.62
 -13 -9 1 2.17 3.28
 13 -9 -1 2.14 3.94
 13 9 -1 -0.96 3.49
 13 9 0 47.34 8.49
 -13 -9 0 43.45 6.12
 13 -9 0 45.6 7.37
 13 9 0 41.37 4.76
 -13 9 0 46.38 4.9
 13 9 1 0.97 5.43
 -13 -9 -1 9.63 4.06
 13 -9 1 -2.32 5.16
 13 9 1 4.57 2.97
 13 9 2 -3.66 6.08
 13 9 2 -5.02 3.34
 -13 -9 -2 -0.78 3.18
 13 -9 2 -0.46 4.6
 -13 9 -3 42.27 2.99
 -13 9 -3 42.6 3.53
 -13 -9 -3 38.29 5.86
 13 9 3 38.08 3.58
 13 9 3 43.96 7.38
 13 9 3 28.03 3.55
 13 9 4 34.67 3.31
 13 9 4 26.1 3.09
 -13 9 -4 35.97 3.26
 13 9 4 19.21 3.26
 13 9 4 23.61 3.13
 -13 9 -4 31.94 3.58
 -13 9 -4 33.75 2.61
 13 9 5 8.67 2.43
 -13 9 -5 10.09 1.76
 13 9 5 13.9 2.61
 -13 9 -5 13.57 2.94
 -13 9 -5 14.02 2.54
 13 9 5 13.24 2.58
 13 9 6 15.22 2.49
 13 9 6 17.55 2.53
 -13 9 -6 18.09 2.5
 13 9 6 9.07 2.17
 -13 9 -6 16.94 2.91
 -13 9 -6 15.68 1.86
 13 9 7 4.06 1.87
 -13 9 -7 1.18 1.08
 13 9 7 2.49 1.84
 13 9 8 45.25 2.9
 13 9 8 48.12 2.46
 -13 9 -8 41.86 2.28
 -13 11 5 62 2.99
 13 11 -5 53.08 2.89
 -13 11 4 41.12 2.93
 13 11 -4 39.53 2.37
 13 11 -4 34.27 3.33
 -13 11 4 35.79 2.59
 -13 11 4 37.01 3.14
 13 11 -4 43.58 2.85
 -13 11 4 40.52 2.67
 -13 11 3 2.4 1.71
 13 11 -3 -0.42 1.82
 -13 11 3 1.83 1.87
 13 11 -3 1.51 1.31
 -13 11 3 0.73 1.75
 -13 11 3 1.32 2.13
 13 11 -3 -0.61 2.6
 -13 11 2 30.54 2.68
 13 11 -2 15.31 2.62
 -13 11 2 18.58 1.72
 -13 11 2 22.43 3.04
 13 11 -2 14.46 3.32
 13 11 -2 24.98 2.25
 -13 11 2 20.99 2.68
 -13 11 1 84.25 3.92
 13 11 -1 55.84 3.82
 13 11 -1 45.13 4.9
 -13 11 1 64.8 4.84
 13 11 -1 97.73 4.27
 -13 11 1 57.48 4.34
 13 11 0 93.39 4.94
 13 11 0 63.84 5.58
 -13 11 0 66.62 5.44
 -13 11 0 109.11 4.88
 13 11 0 109.83 4.98
 13 11 1 0.6 2.54
 -13 11 -1 0.37 0.94
 13 11 1 0.98 1.45
 13 11 1 -1.37 1.84
 -13 11 -1 -1.09 1.24
 -13 11 -2 16.02 1.62
 13 11 2 23.1 1.98
 13 11 2 21.04 2.39
 -13 11 -2 18.54 2.07
 13 11 2 14.85 2.72
 -13 11 -2 21.45 1.91
 -13 11 -3 26.1 1.94
 13 11 3 32.01 2.36
 13 11 3 27.18 2.47
 -13 11 -3 26.59 2.05
 -13 11 -4 53.49 3.28
 -13 11 -4 66.91 3.43
 -13 11 -5 3.76 0.84
 13 11 5 8.47 1.13
 14 0 -12 24.39 1.89
 14 0 -12 20.52 2.12
 14 0 -11 0.35 1.23
 14 0 -11 -0.39 1.88
 14 0 -11 -0.45 1.41
 14 0 -10 574.82 24.12
 14 0 -10 627.52 23.99
 14 0 -10 557.8 23.82
 14 0 -9 -0.33 1.26
 14 0 -9 -3.15 4.21
 -14 0 9 -0.3 2.31
 14 0 -9 0.86 1.51
 14 0 -9 0.08 1.44
 14 0 -9 0.87 2.39
 14 0 -8 165.93 8.9
 14 0 -8 178.66 8.09
 14 0 -8 191.91 12.23
 -14 0 8 162.46 12.69
 14 0 -8 190.73 8.18
 14 0 -8 165.46 8.24
 14 0 -8 167.34 13.3
 14 0 -7 -0.36 1.81
 14 0 -7 0.06 1.32
 14 0 -7 0.36 1.08
 14 0 -7 0.95 2.05
 14 0 -7 1.65 3.02
 14 0 -7 0.87 3.13
 -14 0 7 2.31 4.38
 14 0 -7 2.82 2.36
 14 0 -6 590.46 25.3
 14 0 -6 596.91 24.85
 14 0 -6 621.84 25.03
 14 0 -6 648.25 28.59
 -14 0 6 612.27 30.4
 14 0 -5 -1.37 2.98
 -14 0 5 1.32 4.07
 14 0 -5 2.45 1.76
 14 0 -5 -1.14 2.86
 14 0 -5 1 2.61
 14 0 -5 -0.56 1.42
 14 0 -4 3199.51 119.35
 14 0 -4 2697.59 120.96
 14 0 -3 -0.6 2.87
 -14 0 3 0.21 1.96
 14 0 -2 190.75 9.96
 -14 0 2 255.24 11.13
 14 0 -2 194.86 11.77
 14 0 -2 233.26 11.76
 14 0 -1 2.29 1.77
 -14 0 1 -0.6 2.58
 14 0 -1 -1.78 2.67
 -14 0 0 7399.67 284.39
 14 0 0 7133.19 283.77
 -14 0 -1 0.9 2.67
 -14 0 -1 -0.87 2.76
 -14 0 -1 2.14 2.13
 14 0 1 1.05 2.48
 -14 0 -2 850.4 34.4
 -14 0 -2 821.08 35.56
 14 0 2 868.46 36.68
 -14 0 -2 819.39 36.66
 -14 0 -3 0.13 1.78
 -14 0 -3 1.71 2.46
 -14 0 -3 2.16 2.79
 -14 0 -4 3153.38 119.22
 -14 0 -4 2717.71 121.57
 -14 0 -5 -1.9 2.61
 -14 0 -5 0.58 2.62
 -14 0 -5 2.78 1.7
 14 0 5 1.13 1.85
 -14 0 -5 -1.42 2.94
 -14 0 -6 87.05 5
 -14 0 -6 107.01 8.67
 14 0 6 72.47 4.85
 -14 0 -6 90.62 4.51
 -14 0 -6 83.96 4.52
 -14 0 -6 95.01 8.41
 -14 0 -7 -0.42 1.24
 -14 0 -7 0.79 1.5
 -14 0 -7 0.41 3.15
 -14 0 -7 1.32 2.27
 -14 0 -7 -1.2 3.2
 -14 0 -8 461.01 19.44
 -14 0 -8 453.62 19.76
 -14 0 -8 434.76 25.5
 -14 0 -9 1.95 3.76
 -14 0 -9 2.04 1.54
 -14 0 -9 2.5 1.87
 -14 0 -9 1.35 2.68
 -14 0 -9 1.91 3.94
 -14 0 -10 160.17 7.55
 -14 0 -10 172.32 7.7
 -14 0 -11 0.05 1.43
 -14 0 -11 -0.17 1.22
 -14 0 -11 0.57 1.98
 -14 0 -12 276.6 8.12
 -14 0 -12 239.77 8
 14 2 -12 15.72 1.77
 14 -2 -12 11.47 1.84
 14 -2 -12 14.98 1.2
 14 -2 -11 4.27 1.16
 14 2 -11 6.78 1.64
 14 2 -11 4.71 1.78
 14 -2 -11 1.86 1.93
 14 2 -11 3.83 1.73
 14 -2 -11 3.72 1.29
 14 2 -11 5.31 1.47
 14 -2 -11 4.77 1.29
 14 -2 -10 5.26 1.48
 14 2 -10 4.07 1.61
 14 2 -10 7.14 1.7
 14 -2 -10 0.89 2.23
 14 2 -10 6.15 2.16
 14 -2 -10 4.93 1.47
 14 2 -9 6.76 1.79
 14 -2 -9 5.28 2.53
 14 2 -9 6.93 2.38
 14 2 -9 6.03 2.71
 14 -2 -9 4.96 1.51
 14 -2 -9 3.3 1.55
 14 -2 -9 9.29 3.94
 14 2 -9 3.59 3.93
 -14 2 9 3.46 2.45
 14 2 -8 65.52 4.16
 14 2 -8 77.99 4.6
 14 -2 -8 72.43 4.95
 14 2 -8 63.32 4.72
 -14 2 8 74.06 7.21
 14 -2 -8 77.97 7.33
 14 2 -8 73.28 7.56
 -14 -2 8 64.43 7.58
 14 2 -8 67.07 8.32
 14 2 -8 77.69 5.75
 14 2 -8 67.69 4.68
 14 -2 -8 65.49 4.09
 14 2 -8 66.4 4.23
 14 2 -7 19.49 4.85
 14 -2 -7 18.77 2.11
 14 2 -7 22.66 2.79
 14 -2 -7 12.4 2.66
 14 2 -7 15.77 2.62
 14 -2 -7 21.9 4.46
 14 2 -7 23.47 4.39
 14 2 -7 24.09 3.46
 14 -2 -7 21.41 1.93
 14 2 -7 18.1 2.13
 14 2 -7 21.56 2.56
 14 2 -7 18.27 4.71
 14 2 -6 169.81 10.97
 14 2 -6 144.72 7.16
 14 -2 -6 145.75 6.59
 14 2 -6 142.91 6.96
 14 2 -6 120.4 10.43
 14 2 -6 142.71 7.66
 14 -2 -6 136.51 7.44
 -14 2 6 145.37 6.55
 14 2 -6 164.71 10.29
 14 -2 -6 162.9 9.94
 14 2 -6 154.46 8.81
 14 2 -6 176.55 7.8
 14 2 -6 154.42 7.46
 14 2 -5 56.8 5.99
 14 -2 -5 52.69 3.02
 14 2 -5 54.57 4.07
 -14 2 5 56.45 3.11
 -14 2 5 60.87 3.29
 14 2 -5 68.39 4.14
 14 2 -5 67.71 5.11
 14 2 -5 63.12 3.87
 14 2 -5 51.79 3.36
 14 2 -5 59.3 5.87
 14 -2 -5 47.73 5.33
 14 2 -4 24.08 2.22
 14 2 -4 31.87 2.57
 14 -2 -4 24.12 3.96
 -14 2 4 29.24 2.12
 14 2 -4 31.17 2.92
 14 2 -4 31.02 2.9
 -14 -2 3 69.87 5.5
 -14 2 3 71.93 7.96
 14 -2 -3 113.47 7.36
 14 2 -3 104.22 7.5
 14 -2 -3 82.24 4.65
 14 -2 -3 75.69 6.3
 -14 -2 2 14.11 2.97
 14 -2 -2 15.96 3.27
 -14 2 2 8.3 4.56
 14 2 -2 12.89 4
 14 -2 -2 8.31 3.49
 14 -2 -1 107.98 6.8
 -14 -2 1 113.01 7
 14 -2 -1 104.24 7.21
 14 2 -1 94.88 6.55
 14 2 0 3.64 4.01
 14 -2 0 4.77 2.85
 14 2 0 7.35 2.65
 -14 -2 0 8.93 2.93
 -14 -2 0 5.2 1.73
 14 2 1 54.08 5.34
 14 -2 1 56.94 5.06
 14 2 1 49.02 4.39
 -14 -2 -1 43.64 3.96
 -14 -2 -1 46.34 4.96
 -14 -2 -2 9.79 3.29
 14 -2 2 9.99 3.42
 14 2 2 7.34 3.11
 14 2 2 9.09 3.54
 -14 -2 -2 11.78 2.56
 -14 2 -2 10.39 2.49
 14 -2 3 26.82 4.54
 -14 2 -3 28.11 2.46
 -14 2 -3 28 3.63
 -14 -2 -3 24.51 4.25
 -14 -2 -3 34.55 3.73
 14 2 3 23.8 2.48
 14 2 4 278.81 11.19
 -14 2 -4 260.74 10.99
 -14 2 -4 252.88 10.73
 14 2 4 255.71 12.39
 -14 2 -4 229.35 14.68
 14 2 4 251.02 10.91
 -14 -2 -5 180.25 8.6
 -14 -2 -5 237.5 12.81
 -14 2 -5 208.79 8.69
 14 2 5 200.24 8.84
 -14 2 -5 200.18 8.55
 -14 2 -5 191.78 8.94
 -14 -2 -5 237.59 12.38
 -14 2 -5 176.83 8.55
 -14 2 -5 191.46 13.13
 14 2 5 203.68 9.02
 -14 -2 -6 2.18 2.43
 -14 2 -6 3.48 3.42
 -14 -2 -6 -1.5 3.24
 14 2 6 0.71 1.77
 -14 2 -6 0.7 2.5
 -14 2 -6 -0.36 1.57
 -14 -2 -6 0.73 0.96
 -14 2 -6 -1.46 3.19
 -14 -2 -6 0.54 1.53
 -14 2 -6 0.07 1.33
 14 2 6 0.96 2.2
 -14 2 -6 0.32 1.69
 14 2 7 2.72 2.12
 -14 2 -7 0.72 1.78
 -14 2 -7 0.75 1.9
 -14 2 -7 -0.31 2.46
 -14 2 -7 0.43 3.14
 -14 -2 -7 1.43 1.67
 -14 2 -7 0.62 1.44
 -14 -2 -7 1.47 2.94
 -14 2 -7 -0.85 3.48
 -14 -2 -8 157.59 11.67
 -14 2 -8 131.75 6.75
 -14 2 -8 118.86 11.36
 -14 2 -8 133.09 6.42
 -14 2 -8 147.81 6.92
 -14 2 -8 126.85 6.91
 14 2 8 116.78 7.13
 -14 -2 -8 125.56 6.58
 -14 2 -8 124.96 11.44
 -14 2 -9 148.46 7.15
 -14 2 -9 162.25 12.56
 -14 -2 -9 148.1 11.87
 -14 2 -9 138.17 6.8
 -14 2 -9 144.02 7.22
 -14 2 -9 169.94 7.35
 -14 -2 -9 133.95 6.71
 -14 -2 -9 147.31 6.96
 -14 2 -9 121.69 11.83
 -14 -2 -9 141.52 7
 -14 -2 -9 156.94 12.87
 -14 2 -10 -0.27 2.21
 -14 -2 -10 0.66 2.35
 -14 -2 -10 1.68 1.33
 -14 2 -10 0.62 1.65
 -14 2 -10 -0.07 1.79
 -14 2 -10 -0.51 1.89
 -14 -2 -10 -1.99 1.6
 -14 2 -11 5.38 1.53
 -14 -2 -11 6.47 1.27
 -14 2 -11 6.73 1.68
 -14 2 -11 3.77 2.52
 -14 -2 -11 5.64 2.14
 -14 2 -11 4.77 1.97
 -14 -2 -12 21.51 1.82
 -14 2 -12 23.04 1.74
 14 -4 -12 22.24 1.32
 14 4 -11 2.59 1.44
 14 -4 -11 1.15 0.98
 -14 4 11 1.34 1.1
 14 4 -11 3.49 1.38
 14 4 -11 1.73 1.58
 14 -4 -11 1.89 1.55
 14 -4 -11 2.02 0.89
 14 -4 -10 126.14 5.9
 14 -4 -10 102.68 5.83
 -14 4 10 112.37 6.02
 14 4 -10 153.25 6.28
 14 4 -10 144.15 6.21
 14 -4 -10 139.27 6.1
 14 4 -10 128.68 6.54
 14 -4 -10 92.58 6.2
 14 4 -10 121.9 6.19
 14 4 -9 212.24 9.33
 -14 4 9 249.17 14.26
 -14 4 8 175.88 12.41
 14 4 -8 187.53 13.69
 14 4 -8 198.55 8.79
 14 4 -8 191.28 8.96
 14 4 -8 200.55 13.14
 14 -4 -8 171.42 9.07
 14 -4 -8 180.99 8.63
 14 4 -8 172.28 8.98
 14 4 -8 187.73 9.43
 -14 4 8 199.59 12.99
 -14 4 7 21.86 4.81
 14 4 -7 24.78 5.43
 14 4 -7 12.42 4.9
 14 4 -7 20.15 2.38
 14 4 -7 22.9 2.75
 14 4 -7 21.78 4.77
 14 -4 -7 27.33 4.34
 14 -4 -7 21.25 2.9
 -14 4 7 24.17 4.32
 -14 4 7 22.1 2.1
 14 4 -7 21.28 3.34
 14 -4 -7 19.95 2.18
 14 4 -7 20.89 2.88
 14 4 -7 22.72 2.48
 14 4 -7 23.96 4.84
 14 4 -6 346.55 14.72
 -14 4 6 332.87 13.98
 14 4 -6 363.07 19.47
 -14 4 6 387.42 20.3
 14 -4 -6 300.94 18.13
 14 4 -6 313.68 14.17
 14 4 -6 338.7 13.99
 14 4 -6 349.06 14.08
 14 4 -6 257.43 18.48
 -14 4 6 320.92 13.69
 14 -4 -6 309.26 13.86
 14 4 -6 346.27 14.56
 14 4 -6 326.51 16.08
 14 4 -6 319.04 13.89
 14 -4 -6 321.55 16.6
 14 4 -6 332.76 17.58
 14 4 -6 306.07 14.7
 14 -4 -6 305.37 14.3
 14 4 -5 623.82 25.55
 14 4 -5 633.72 24.78
 14 4 -5 637.6 25.29
 14 4 -5 675.52 30.34
 -14 4 5 713.95 31.69
 14 -4 -5 516.21 28.47
 14 4 -5 588.52 24.66
 14 4 -5 536.28 26.46
 14 -4 -5 557.6 24.96
 -14 4 5 630.01 24.87
 -14 4 5 600.24 24.57
 14 4 -5 647.68 28.31
 14 -4 -5 627.58 27.38
 14 4 -5 561.2 25.3
 14 4 -5 645.71 24.82
 14 -4 -4 392.59 21.46
 14 4 -4 474.12 22.86
 -14 4 4 510.24 24.34
 -14 4 4 435.27 17.88
 14 4 -4 424.16 17.78
 14 4 -4 465.38 18.35
 14 4 -4 419.92 18.71
 14 -4 -4 417.57 18.08
 -14 4 4 438.85 17.79
 14 4 -4 432.79 17.86
 14 4 -4 404.56 18.4
 14 4 -4 443.66 20.86
 -14 4 4 475.76 18.15
 14 4 -4 362.87 19.52
 14 4 -3 72.81 4.18
 -14 4 3 79.86 4.7
 -14 4 3 84.06 4.43
 14 -4 -3 70.17 7
 -14 4 3 77.32 7.88
 14 -4 -3 84.49 6.12
 14 4 -3 75.93 3.98
 14 4 -3 84.19 4.52
 -14 4 3 80.1 4.12
 -14 4 2 76.89 4.01
 14 4 -2 83.64 4.23
 14 -4 -2 66.32 5.67
 14 4 -2 70.13 6.07
 14 4 -2 94.9 8.7
 14 4 -2 61.16 3.71
 -14 4 2 92.32 4.48
 14 4 -2 88.04 4.31
 -14 4 2 78.22 7.58
 14 -4 -2 64.17 6.46
 -14 4 2 69.96 4.5
 14 4 -1 1576.28 67.46
 -14 4 1 1857.42 67.72
 14 4 -1 1528.34 67.39
 -14 4 1 2034.28 68.07
 -14 4 1 1768.79 67.7
 14 -4 -1 1508.32 69.78
 14 4 -1 1700.52 70.54
 14 4 -1 1832.97 67.69
 14 4 0 1454.92 60.58
 -14 4 0 1430.19 60.46
 -14 4 0 1577.45 60.79
 14 4 0 1506.77 60.69
 14 4 0 1719.51 60.86
 -14 4 0 1867.23 61.3
 14 -4 0 1206.82 63.04
 14 -4 1 478.75 22.43
 14 4 1 467.47 19.91
 -14 4 -1 468.72 19.47
 14 4 1 470.49 19.58
 -14 4 -1 537.47 20.22
 14 4 1 474.52 19.63
 -14 4 -1 479.12 19.69
 -14 -4 -1 492.54 21.03
 -14 -4 -2 56.32 6.03
 14 4 2 87.01 4.34
 -14 -4 -2 41.72 4.35
 -14 4 -2 85.27 4.64
 14 4 2 97.47 4.26
 -14 4 -2 66.33 4.45
 -14 4 -2 57.81 3.69
 -14 4 -3 1487.3 59.7
 14 4 3 1617.83 60.15
 -14 4 -3 1619.06 59.86
 -14 4 -3 1510.37 59.87
 -14 4 -3 1490.07 59.81
 -14 4 -3 1306.72 60.42
 14 4 3 1578.32 60.16
 -14 -4 -3 1438.57 64.17
 -14 4 -4 944.92 37.87
 14 4 4 949.12 40.79
 -14 4 -4 980.51 37.87
 14 4 4 1095.95 38.38
 -14 4 -4 1030.78 38.02
 -14 -4 -4 654.61 41.11
 -14 4 -4 772.26 38.38
 14 4 4 939.56 38.12
 -14 4 -4 1026.74 38.39
 14 -4 4 933.36 41.69
 -14 -4 -4 895.53 40.47
 -14 4 -4 918.61 37.83
 14 4 5 685.52 30.4
 14 4 5 734.4 27.75
 -14 4 -5 737.96 27.72
 -14 -4 -5 741.05 31.28
 -14 4 -5 611.46 27.78
 14 -4 5 719.3 32.28
 -14 4 -5 775.31 27.86
 -14 4 -5 717.56 27.58
 14 4 5 638.81 27.77
 -14 4 -5 501.54 27.92
 -14 4 -5 734.78 28.15
 14 4 5 665.27 27.99
 -14 -4 -5 652 32.02
 -14 4 -6 45.29 3.35
 14 4 6 48.48 3.66
 14 4 6 40.38 3.39
 -14 -4 -6 46.49 5.85
 -14 4 -6 36.92 3.84
 14 -4 6 34.95 5.99
 -14 -4 -6 52.58 5.77
 -14 4 -6 37.93 3.32
 -14 4 -6 36.85 6.44
 -14 4 -6 45.07 3.08
 -14 4 -6 47.05 3.98
 -14 4 -6 49.41 3.39
 -14 4 -7 313.27 12.62
 -14 4 -7 270.88 12.59
 14 4 7 265.21 12.65
 -14 4 -7 290.28 12.42
 14 4 7 293.28 12.49
 -14 -4 -7 320.18 17.16
 -14 4 -7 254.23 12.54
 -14 4 -7 225.84 17.4
 -14 4 -7 279.93 12.45
 14 -4 7 244.17 16.37
 14 4 8 251.05 12.86
 -14 4 -8 329.55 13.25
 -14 -4 -8 298 13.19
 -14 4 -8 236.36 18.42
 14 4 8 322.72 13.75
 -14 -4 -8 389.62 19.26
 -14 4 -8 274.9 13.28
 -14 4 -8 359.96 13.58
 14 -4 8 270.68 17.47
 -14 4 -8 293.54 13.28
 -14 -4 -9 367.81 15.58
 -14 -4 -9 443.09 21.91
 -14 4 -9 353.81 15.88
 -14 4 -9 394.97 15.73
 -14 4 -9 287.46 16.21
 14 4 9 336.95 16.13
 -14 4 -9 408.81 15.99
 -14 4 -9 376.17 15.8
 -14 4 -10 72.7 4.14
 -14 4 -10 76.71 4.39
 -14 4 -10 46.53 4.61
 -14 4 -10 80.87 4.24
 -14 -4 -10 71.55 4.37
 -14 -4 -10 82.27 3.91
 -14 -4 -10 69.58 3.74
 14 4 10 39.94 4.15
 -14 -4 -11 9.31 1.96
 -14 4 -11 9.27 1.82
 -14 4 -11 9.81 1.7
 -14 -4 -11 6.46 1
 -14 4 -11 5.38 2.27
 -14 4 -12 59.92 2.89
 -14 -4 -12 60.92 2.91
 14 -6 -11 39.04 1.97
 14 6 -10 13.28 1.72
 14 -6 -10 13.34 1.32
 -14 6 10 9.06 1.62
 14 -6 -10 5.26 1.3
 14 6 -10 9.47 1.68
 14 -6 -10 7.77 1.15
 14 6 -9 124.62 6.55
 14 6 -9 125.53 6.11
 14 -6 -9 146.5 5.85
 14 6 -9 162.08 6.11
 14 -6 -9 69.28 5.49
 14 -6 -9 127.12 5.79
 14 6 -9 103.09 5.87
 14 -6 -8 15.81 1.9
 14 6 -8 22.43 2.28
 14 6 -8 18.88 2.52
 14 6 -8 14.11 2.35
 14 6 -8 12.91 2.81
 14 6 -8 15.72 2.37
 -14 6 8 15.59 2.38
 14 -6 -8 11.53 2.25
 14 6 -7 3.71 2.64
 14 6 -7 6.19 2.26
 14 6 -7 9.31 4.76
 14 6 -7 5.61 4.02
 -14 6 7 6.09 3.01
 14 6 -6 13 2.97
 14 6 -6 12.79 2.51
 14 6 -6 15.56 2.12
 14 -6 -6 11.24 4.71
 14 6 -6 11.73 5.04
 14 6 -6 7.25 3.44
 14 6 -6 8.53 4.63
 -14 6 6 9.33 3.27
 14 6 -6 11.04 2.47
 14 6 -6 16.16 2.08
 14 6 -6 9.87 2.28
 -14 6 6 9.95 2.28
 -14 6 6 15.12 2.04
 14 -6 -6 13.26 1.8
 14 6 -5 521.56 24.38
 14 6 -5 678.78 30.94
 -14 6 5 663.42 30.76
 14 -6 -5 486.61 28.35
 14 6 -5 542.59 23.76
 14 6 -5 576.06 23.43
 -14 6 5 598.76 23.84
 14 6 -5 445.69 25.43
 14 -6 -5 554.32 23.36
 14 6 -5 608.81 23.6
 14 6 -5 596.9 24.11
 14 6 -5 543.18 24.37
 14 6 -5 590.94 23.74
 -14 6 5 595.03 28.46
 -14 6 5 596.42 23.52
 -14 6 4 32.59 2.5
 -14 6 4 38.44 3.09
 14 6 -4 21.16 2.16
 14 6 -4 22 2.75
 14 -6 -4 25.03 5.48
 14 6 -4 21.74 5.44
 -14 6 4 27.75 5.58
 14 6 -4 28.94 5.33
 -14 -6 4 20.99 3.96
 -14 6 4 16.27 3.61
 14 -6 -4 20.85 2.04
 14 6 -4 22.73 2.24
 14 6 -4 33.72 2.98
 -14 6 4 26.57 2.41
 14 6 -4 32.92 3.87
 14 6 -3 58.98 3.54
 14 6 -3 66.48 4.24
 -14 6 3 49.31 5.82
 14 6 -3 63.39 6.17
 -14 -6 3 67.7 6.04
 14 6 -3 63.84 4.16
 -14 6 3 65.45 3.88
 14 -6 -3 58.49 3.42
 14 6 -3 61.16 4.79
 -14 6 3 74.34 4.36
 -14 6 3 67.13 3.78
 14 -6 -3 57.26 7.43
 14 6 -3 74.02 8.15
 -14 6 3 80.05 8.26
 14 6 -2 27.56 7.03
 14 6 -2 23.98 4.08
 14 -6 -2 20 5.37
 -14 -6 2 23.38 3.84
 -14 6 2 24.18 5.01
 -14 6 2 24.95 2.46
 14 6 -2 17.23 2.6
 -14 6 2 22.36 2.65
 14 6 -2 20.55 1.91
 14 6 -2 19.39 2.56
 -14 6 2 20.69 2.16
 -14 -6 1 341.54 17.48
 -14 6 1 345.74 14.42
 14 6 -1 319.43 14.18
 -14 6 1 376 14.92
 14 6 -1 352.32 14.57
 14 6 -1 370.29 15.77
 -14 6 1 336.63 14.5
 14 6 -1 320.73 20.12
 14 -6 -1 308.6 18.86
 14 6 -1 323.88 14.45
 14 6 0 65.02 4.17
 14 6 0 67.74 4.07
 -14 6 0 68.38 3.82
 14 6 0 61.58 3.63
 -14 6 0 74.78 4.51
 -14 6 0 68.9 4.1
 14 6 0 60.76 8.23
 14 6 0 67.33 3.98
 14 6 0 72.66 5.02
 -14 -6 0 60.46 5.98
 14 -6 0 57.24 7.02
 14 -6 1 54.93 7.09
 14 6 1 66.97 4.69
 14 6 1 62.13 3.88
 14 6 1 56.43 4.25
 -14 6 -1 66.95 4.52
 14 6 1 65.66 3.87
 -14 -6 -1 73.79 6.76
 14 6 1 55.32 3.48
 -14 6 -1 73.59 4.49
 -14 6 -1 63.78 3.6
 -14 6 -1 65.97 4.01
 14 6 1 70.9 7.94
 -14 6 -2 65.1 4.09
 -14 6 -2 74.69 4.65
 14 6 2 62.76 4.41
 14 6 2 70.35 4.03
 -14 -6 -2 77.39 7.33
 -14 6 -2 60.12 3.6
 14 6 2 72.67 8.16
 14 6 2 62.53 4.03
 14 -6 2 73.11 8.02
 -14 6 -2 80.42 4.75
 -14 6 -2 63.67 4.31
 -14 6 -2 68.58 4.14
 -14 -6 -3 313.82 15.02
 -14 6 -3 344.26 16.97
 -14 -6 -3 335.6 17.99
 -14 6 -3 263.48 13.11
 14 6 3 345.97 18.12
 14 6 3 271.43 12.77
 14 -6 3 343.37 18.7
 -14 6 -3 282.91 12.63
 14 6 3 264.79 13.06
 -14 6 -3 329.27 13.3
 -14 -6 -4 77.62 6.43
 14 6 4 94.15 8.74
 14 6 4 88.55 5.23
 -14 6 -4 77.06 5.7
 -14 6 -4 86.8 4.99
 -14 -6 -4 75.51 8.06
 -14 6 -4 85.86 8.22
 14 6 4 90.91 5.23
 -14 -6 -5 258.69 14.17
 14 6 5 302.29 15.99
 14 6 5 258.95 11.53
 -14 6 -5 268.57 11.31
 14 6 5 231.49 11.37
 -14 6 -5 203.35 11.81
 -14 -6 -5 206.67 14.96
 -14 6 -5 294.92 16.64
 14 6 6 4.12 2.25
 -14 -6 -6 5.21 2.88
 -14 6 -6 6.87 2.51
 -14 6 -6 6.02 4.11
 14 6 6 2.22 3.92
 -14 6 -6 8.22 3.42
 14 6 6 5.18 2.55
 -14 6 -6 2.48 2.31
 14 6 6 5.35 2.52
 -14 -6 -7 13.93 3.6
 -14 6 -7 6.05 4.04
 -14 6 -8 20.39 1.95
 -14 6 -8 21.91 2.92
 -14 6 -8 16.42 3.39
 -14 -6 -8 16.96 2.21
 -14 6 -8 20.35 2.71
 14 6 8 18.7 2.97
 -14 6 -8 18.61 2.62
 14 6 8 19.74 2.81
 -14 -6 -9 137.53 6.57
 -14 6 -9 166.8 7.31
 -14 6 -9 129.75 7.38
 -14 6 -9 130.47 6.87
 14 6 9 141.56 6.49
 -14 6 -9 154.51 6.94
 14 6 9 143.52 7.46
 -14 6 -10 1.4 1.63
 14 6 10 2.67 1.81
 -14 -6 -10 0.64 1.53
 -14 6 -10 2.99 1.59
 -14 6 -10 0.08 1.52
 -14 -6 -10 0.66 0.83
 -14 6 -10 0.56 2.11
 -14 6 -11 1.59 1.17
 -14 8 9 30.64 1.9
 -14 8 9 26.99 2.15
 -14 8 8 0.42 1.57
 14 -8 -8 0.88 0.81
 14 8 -8 0.93 1.51
 14 8 -8 1.81 2.02
 14 8 -7 1.92 3.35
 14 8 -7 0.89 2.14
 -14 8 7 1.06 1.74
 -14 8 7 2.48 1.84
 14 8 -7 0.86 1.57
 14 8 -7 -0.07 1.71
 14 8 -7 2.28 1.74
 14 -8 -7 0.7 0.99
 14 8 -6 1.49 1.91
 14 8 -6 -0.18 1.85
 14 8 -6 0.63 1.54
 14 8 -6 1.48 2.41
 -14 8 6 0.5 2.26
 14 8 -6 -0.64 3.68
 14 8 -5 85.67 5.02
 14 -8 -5 83.68 8.88
 -14 8 5 89.87 5.88
 -14 -8 4 -0.31 2.87
 -14 8 4 -1.07 2.23
 14 8 -4 0.51 3.1
 14 8 -4 0.8 2
 14 8 -4 -0.22 1.52
 -14 8 4 -1.02 2.72
 14 8 -4 -0.63 3.53
 14 -8 -4 4.19 4.03
 14 8 -4 -0.89 3.87
 -14 8 4 0.08 1.82
 14 8 -4 5.02 4.48
 -14 -8 3 -0.65 2.61
 -14 8 3 -0.79 2.67
 14 8 -3 6.43 3.36
 14 8 -3 -0.6 2.01
 14 8 -3 -0.86 1.47
 -14 8 3 -0.54 2.11
 14 -8 -3 3.02 4.5
 14 8 -3 7.38 4.48
 14 8 -3 1.35 4.31
 -14 8 3 -0.47 1.69
 -14 8 2 9.93 2.03
 14 8 -2 6.75 2.32
 -14 8 2 5.81 2.32
 14 8 -2 10.48 1.77
 -14 8 2 8.45 2.97
 14 8 -2 5.91 3.33
 14 8 -2 8.42 4.3
 14 8 -2 7.79 4.07
 -14 -8 2 7.02 3.3
 14 -8 -2 9.72 5.03
 -14 -8 1 293.44 17.37
 -14 8 1 317.49 13.45
 14 8 -1 233.16 18.99
 -14 8 1 337.58 14.68
 14 8 -1 300.02 13.24
 14 8 -1 285.91 18.42
 14 -8 -1 224.49 18.03
 14 8 -1 291.17 15.05
 14 8 -1 332.63 13.74
 -14 8 1 326.13 13.93
 -14 -8 0 13.06 4.23
 14 -8 0 9.76 5.18
 -14 8 0 12.04 1.97
 14 8 0 6.57 6.16
 -14 8 0 10.07 2.99
 14 8 0 11.82 1.84
 14 8 0 7.43 2.4
 14 8 0 11.14 2.67
 -14 8 0 11.55 2.5
 14 8 0 3.21 3.2
 14 8 1 89.02 5.24
 14 8 1 83.51 6.11
 -14 8 -1 95.8 5.89
 14 8 1 84.39 10.2
 -14 -8 -1 89.67 8.64
 14 8 1 84.62 5.29
 -14 8 -1 89.44 4.72
 -14 8 -1 91.09 5.35
 14 8 2 15.22 2.93
 14 8 2 20.02 6.61
 14 8 2 14.29 3.09
 -14 -8 -2 9.38 4.01
 14 -8 2 9.04 5.23
 -14 8 -2 12.84 2.87
 -14 8 -2 16.65 2.6
 -14 8 -2 17.89 2.75
 14 8 2 10.05 2.55
 14 8 3 370.15 20.69
 14 8 3 273.95 14.35
 14 8 3 323.28 14.03
 14 8 3 280.26 14.11
 14 -8 3 269.72 19.39
 -14 -8 -3 324.17 19.09
 -14 8 -3 367.05 14.29
 14 8 3 324.22 13.88
 14 8 4 10.46 2.71
 14 8 4 11.71 2.77
 14 8 4 8.07 5.51
 -14 -8 -4 7.6 4.04
 14 -8 4 5.68 5.12
 14 -8 5 71.71 9.19
 14 8 5 97.16 9.76
 -14 8 -5 88.62 5.73
 14 8 5 82.49 5.53
 14 8 5 77.94 5.29
 -14 8 -5 90.66 4.98
 -14 8 -5 96.15 5.51
 -14 8 -6 13.34 2.68
 -14 8 -6 14.05 1.92
 -14 8 -6 11.38 2.67
 14 8 6 12.61 2.69
 14 8 6 10.96 2.73
 14 8 6 9.28 2.51
 -14 8 -6 12.7 3.04
 -14 8 -7 20.57 3.01
 -14 8 -7 19.02 2.01
 -14 8 -7 20.64 2.76
 -14 8 -7 18.43 2.68
 14 8 7 24.18 2.77
 14 8 7 17.91 2.84
 -14 -8 -8 4.27 1.48
 -14 8 -8 2.87 2.11
 14 8 8 5.9 1.87
 -14 8 -8 3.58 1.11
 -14 8 -8 5.06 2.03
 -14 -8 -8 3.87 1.12
 14 8 8 3.03 2.1
 14 8 9 51.9 3.44
 -14 8 -9 66.15 3.44
 -14 10 7 2.96 1.04
 -14 10 6 70.75 3.59
 14 10 -6 77.7 3.68
 14 10 -6 69.13 3.32
 -14 10 6 58.28 3.35
 14 10 -6 64.96 4.24
 14 10 -5 280.18 11.83
 -14 10 5 318.63 11.92
 -14 10 5 217.72 11.34
 14 10 -5 232.13 12.37
 -14 10 5 276.93 11.98
 14 10 -5 322.28 11.79
 -14 10 4 56.11 4.33
 14 10 -4 46.88 5.09
 14 10 -4 58.76 4.24
 -14 10 3 26.2 3.3
 14 10 -3 19.65 3.35
 -14 10 3 24.48 2.01
 -14 10 3 26.67 3.43
 14 10 -3 18.59 4.24
 14 10 -3 21.37 3.25
 14 10 -3 29.59 2.74
 -14 10 2 32.19 2.94
 -14 10 2 30.22 3.42
 14 10 -2 20.72 3.39
 -14 10 2 28.79 3.66
 14 10 -2 22.12 2.76
 14 10 -2 25.09 4.38
 14 10 -2 33.11 2.87
 -14 10 2 28.34 2.34
 -14 10 1 316.47 14.34
 14 10 -1 243.61 13.77
 -14 10 1 342.4 13.8
 14 10 -1 396.96 14.08
 14 10 -1 328.67 13.79
 14 10 -1 252.65 14.74
 -14 10 1 305.04 14.43
 14 10 0 16.32 2.84
 -14 10 0 19.32 2.99
 14 10 0 13.88 3.11
 -14 10 0 21.74 2.56
 14 10 0 21.46 4.07
 -14 10 0 22.42 1.99
 -14 10 -1 80.29 3.9
 14 10 1 64.16 3.95
 -14 10 -1 67.43 3.94
 -14 10 -1 43.02 4.3
 14 10 1 43.17 4.22
 14 10 1 72.55 4.59
 14 10 1 56.97 5.05
 -14 10 -2 12.62 1.75
 14 10 2 5.59 2.49
 14 10 2 8.85 3.08
 14 10 2 10.49 2.47
 14 10 2 11.64 2.69
 -14 10 -3 161.76 7.75
 -14 10 -3 201.6 7.96
 14 10 3 172.19 8.28
 14 10 3 196.23 8.18
 -14 10 -4 53.81 3.54
 -14 10 -4 59.6 3.42
 -14 10 -4 68.4 3.57
 14 10 4 68.35 3.97
 14 10 5 146.49 6.18
 -14 10 -5 148.25 6
 -14 10 -5 127.59 6
 14 10 5 131.72 6.02
 -14 10 -6 3.85 1.36
 -14 10 -6 2.93 1.05
 14 10 6 3.51 1.55
 14 10 6 5.46 1.37
 15 1 -12 1 1.24
 15 -1 -12 2.36 1.42
 15 1 -12 1.13 1.14
 15 -1 -12 1.14 0.94
 15 1 -12 3.65 1.21
 15 1 -11 23.81 2.38
 15 -1 -11 21.96 2.18
 15 -1 -11 25.86 1.9
 15 1 -11 28.24 2.26
 15 1 -11 21.24 2.57
 15 -1 -11 20.73 2.66
 15 -1 -10 0.19 1.21
 15 -1 -10 0.61 2.28
 15 1 -10 1.25 2.1
 15 1 -10 -0.52 1.65
 15 -1 -10 -0.27 1.59
 -15 1 9 206.54 13.82
 -15 -1 9 169.7 12.63
 15 -1 -9 249.46 10.14
 15 1 -9 254.34 10.29
 15 -1 -9 239.24 10.22
 15 -1 -9 195.81 10.86
 15 1 -9 178.28 10.6
 15 -1 -9 272.25 15.34
 15 1 -9 279.26 15.67
 15 -1 -8 2.34 2.48
 15 1 -8 -0.32 2.2
 15 -1 -8 0.49 1.47
 15 1 -8 -0.2 1.48
 15 1 -8 1.45 2.16
 15 -1 -8 -1 3.73
 15 1 -8 0.34 3.33
 15 1 -8 0.06 1.18
 15 -1 -8 0.65 1.28
 15 1 -8 1.27 2.45
 -15 -1 8 -3.11 4.71
 15 -1 -7 4.68 2.37
 15 1 -7 6.69 2.41
 15 1 -7 6.97 2.31
 15 1 -7 10.54 3.74
 15 -1 -7 6.61 3.64
 15 1 -7 5.19 1.66
 15 1 -7 4.97 1.36
 15 -1 -7 6.99 1.51
 15 -1 -7 6.01 1.56
 15 1 -7 8.25 2.14
 15 1 -7 9.06 3.96
 -15 -1 7 6.81 4.49
 -15 1 6 15.2 5.28
 -15 -1 6 17.46 4.97
 15 -1 -6 13.91 2.01
 15 1 -6 12.73 2.09
 15 -1 -6 10.01 1.65
 15 1 -6 9.47 1.83
 15 -1 -6 14.21 3.75
 15 1 -6 17.42 3.91
 15 -1 -6 15.57 2.63
 15 1 -6 12.02 2.17
 15 1 -6 17.03 4.14
 15 1 -6 14.6 3.1
 15 -1 -6 11.34 2.46
 15 1 -5 899.66 41.03
 -15 1 5 1033.25 40.62
 15 1 -5 1141.92 45
 15 1 -5 966.94 40.94
 15 -1 -5 984.7 40.78
 -15 1 5 1021.74 46.51
 15 1 -5 1058.28 44.68
 15 -1 -5 1046.01 44.54
 15 1 -5 1132.77 41.41
 15 1 -5 1092.18 41.24
 15 -1 -5 1119.45 41.32
 15 1 -4 9.68 1.83
 15 1 -4 8.91 2.19
 15 -1 -4 11.1 2.65
 15 1 -3 124.89 9.14
 15 -1 -3 147.87 9.23
 -15 1 3 150.17 10.3
 15 -1 -3 112.44 7.58
 -15 -1 3 130.85 7.23
 15 1 -2 41.86 5.35
 -15 1 2 57.22 6.29
 -15 -1 2 52.18 4.32
 15 -1 -2 46.77 4.26
 15 -1 -2 34.74 5.24
 15 -1 -2 41.54 4.81
 -15 1 1 4123.2 155.37
 -15 -1 1 3841.24 153.93
 -15 1 1 3650.87 154.17
 15 -1 -1 4059.31 153.32
 15 1 -1 3882.41 153.87
 15 -1 -1 3801.7 154.09
 -15 -1 0 403.31 19.71
 -15 1 0 445.09 20.42
 -15 1 0 410.2 20.17
 15 -1 0 447.38 19.7
 15 1 0 440.01 19.32
 -15 -1 -1 2353.37 92.57
 -15 1 -1 2539 93.46
 -15 -1 -1 2175.62 91.83
 -15 1 -1 1999.87 91.89
 15 -1 1 2350.41 92.13
 15 1 1 2469.75 92.02
 -15 -1 -2 55.44 5.15
 -15 1 -2 56.08 5.6
 -15 1 -2 61.07 5.3
 -15 -1 -2 41.26 4.51
 15 1 2 46.24 4.7
 15 -1 2 47.83 5.15
 15 1 2 47.47 5.21
 15 1 3 368.16 18.22
 -15 1 -3 417.2 18.6
 -15 -1 -3 466.55 20.61
 -15 1 -3 417.93 20.74
 -15 1 -3 413.4 20.51
 -15 -1 -3 457.44 20.28
 15 -1 3 423.37 20.45
 15 1 4 77.05 4.31
 15 1 4 59.7 3.85
 -15 1 -4 72.8 6.75
 -15 1 -4 67.94 3.95
 -15 1 -4 68.31 3.99
 -15 1 -4 69.07 5.63
 -15 -1 -5 1151.8 44.67
 -15 1 -5 1035.24 43.76
 15 1 5 1140.6 40.39
 15 -1 5 1150.86 40.1
 -15 1 -5 987.56 39.9
 -15 1 -5 1007.38 39.41
 -15 -1 -5 857.63 39.59
 15 1 5 917.86 39.59
 -15 -1 -5 1072.77 44.4
 -15 1 -5 940.74 44.54
 -15 1 -6 12.33 4.47
 -15 -1 -6 10.55 3.77
 15 1 6 12.44 2.51
 -15 1 -6 14.6 3.97
 -15 -1 -6 12.72 1.78
 -15 1 -6 10.43 1.61
 -15 1 -6 12.44 1.8
 -15 -1 -6 14.53 3.97
 -15 1 -6 7.06 2.48
 15 1 6 14.69 2.09
 -15 1 -7 3.88 3.52
 -15 -1 -7 -0.41 3.11
 -15 1 -7 0.53 1.71
 15 1 7 1.57 2.34
 -15 -1 -7 0.21 1.35
 -15 1 -7 -0.81 3.27
 -15 -1 -7 -0.67 1.56
 -15 1 -7 -0.56 1.28
 -15 1 -8 9.17 2.31
 -15 -1 -8 7.79 2.7
 -15 1 -8 7.95 2.81
 -15 1 -8 5.5 4.06
 -15 -1 -8 9.65 4.36
 -15 1 -8 6.69 2.03
 -15 -1 -8 8.58 1.71
 -15 -1 -8 9.67 1.87
 -15 1 -8 9.03 4.31
 -15 -1 -8 8.77 4.3
 -15 1 -8 8.15 1.79
 15 1 8 4.83 2.48
 -15 -1 -9 323.48 16.31
 -15 1 -9 381.86 16.29
 -15 1 -9 412.47 16.36
 -15 -1 -9 375.56 16.04
 -15 1 -9 393.38 22.57
 -15 -1 -9 365.82 16.07
 -15 -1 -9 428.01 23.2
 -15 1 -9 388.55 16.22
 -15 1 -9 417.76 22.81
 -15 -1 -9 324.57 21.64
 -15 -1 -10 7.02 2.62
 -15 1 -10 7.77 2.41
 -15 -1 -10 6.75 1.86
 -15 1 -10 6.7 2.07
 -15 1 -10 10.07 1.78
 -15 -1 -10 7.07 1.54
 -15 1 -11 3.15 1.92
 -15 -1 -11 1.06 1.98
 -15 1 -11 3.87 1.34
 -15 -1 -11 2.49 1.22
 -15 -1 -11 2.41 1.42
 -15 1 -11 3.75 1.54
 -15 1 -12 20.9 1.7
 -15 1 -12 14.4 2.06
 -15 -1 -12 8.27 1.7
 -15 1 -12 29.03 1.76
 -15 1 -12 20.02 1.64
 -15 -1 -12 22.85 1.83
 15 -3 -12 0.57 0.55
 15 -3 -12 0.64 1.07
 15 3 -12 -0.49 1.08
 15 3 -12 0.3 0.91
 15 3 -11 13.08 1.76
 15 -3 -11 9.07 1.33
 15 -3 -11 5.08 1.88
 15 3 -11 6.16 1.8
 15 3 -11 13.68 1.75
 15 3 -10 178.36 8.76
 15 -3 -10 187.38 8.36
 15 3 -9 579.75 28.52
 -15 3 9 541.65 28.01
 15 -3 -8 157.72 9.17
 15 3 -8 155.76 8.86
 15 3 -8 204.91 8.75
 15 3 -8 182.78 8.96
 15 3 -8 194.83 9.14
 15 -3 -8 194.82 8.77
 15 3 -8 180.81 9.48
 15 -3 -8 203.86 12.57
 15 3 -8 214.83 13.38
 -15 -3 8 175.08 12.73
 -15 3 8 179.66 12.95
 15 3 -8 198.89 13.63
 -15 3 8 196.69 13.01
 15 -3 -7 3.34 2.26
 15 3 -7 3.77 2.2
 15 3 -7 0.59 2.03
 15 3 -7 0.28 1.68
 15 -3 -7 0.3 1.32
 15 3 -7 6.56 2.65
 15 3 -7 3.76 2.02
 15 3 -7 2.6 4.11
 15 -3 -7 2.3 2.98
 15 3 -7 1.33 3.6
 15 3 -7 0.78 4.2
 -15 3 7 0.43 3.71
 15 3 -6 158.35 11.3
 -15 3 6 144.46 6.67
 15 -3 -6 130.02 7.22
 15 3 -6 133.38 7.55
 -15 3 6 138.06 6.44
 15 3 -6 152.69 8.81
 15 3 -6 154.36 7.46
 15 3 -6 147.37 7.24
 15 3 -6 129.98 6.82
 15 3 -6 154.32 10.33
 15 -3 -6 147.62 9.65
 15 3 -6 134.47 6.95
 15 3 -6 128.32 6.76
 15 3 -5 688.04 31.67
 15 3 -5 829.51 36.38
 15 -3 -5 664.2 34.57
 15 3 -5 767.89 31.34
 15 3 -5 861.56 31.79
 15 3 -5 826.62 31.85
 -15 3 5 814.14 31.31
 -15 3 5 750.74 31.07
 15 3 -5 769.87 32.87
 15 3 -5 821.86 35.18
 15 -3 -5 761.47 34.35
 15 -3 -5 760.89 31.7
 15 3 -5 783.01 31.26
 15 3 -4 742.26 36.78
 15 3 -4 930.06 37.18
 15 3 -4 913.47 36.66
 15 3 -4 957.06 37
 -15 3 4 934.13 36.59
 15 3 -4 1005.93 40.48
 15 -3 -4 929.9 39.7
 -15 3 4 993.23 36.8
 15 -3 -4 769.64 39.53
 15 3 -4 964.32 41.24
 15 3 -4 907.46 36.63
 -15 3 4 980.54 36.81
 -15 3 3 126.48 6.02
 -15 3 3 148.25 6.56
 15 3 -3 111.57 5.86
 15 3 -3 113.77 6.05
 -15 3 3 162.83 6.43
 -15 -3 3 100.17 7.57
 15 3 -3 118.14 6.56
 15 3 -3 142.54 6.23
 -15 3 2 66.1 3.79
 15 -3 -2 52.94 5.69
 15 3 -2 59.54 6.16
 15 3 -2 53.51 3.3
 -15 3 2 67.02 4.19
 -15 -3 2 60.51 5.19
 -15 3 1 2110.48 77.64
 -15 3 1 2242.05 77.78
 -15 -3 1 2113.49 80.51
 15 3 -1 1952.31 81.58
 15 3 -1 1837.95 77.18
 15 -3 -1 1912.7 80.14
 15 3 -1 1536.92 79.91
 15 -3 -1 1621.2 79.92
 15 -3 -1 2029.71 77.35
 15 3 0 930.88 37.25
 15 -3 0 911.39 38.42
 -15 3 0 856.94 35.9
 -15 3 0 930.41 35.81
 15 3 0 826.24 39.07
 -15 -3 0 933.78 38.78
 15 -3 0 974.05 38.67
 -15 -3 0 840.08 36.33
 15 3 1 950.72 37.85
 -15 3 -1 963.63 41.15
 15 -3 1 977.24 40.54
 15 3 1 947.66 39.34
 15 3 1 1074.34 38.08
 -15 3 -1 789.35 38.03
 -15 3 -1 1017.03 38.03
 15 3 1 1001.86 41.32
 -15 -3 -1 862.82 39.34
 15 3 2 4.73 1.95
 -15 3 -2 3.17 2.44
 15 3 2 1.77 2.45
 15 3 2 4.74 2
 15 3 2 7.34 3.78
 -15 3 -2 4.04 2.38
 -15 3 -2 2.96 1.73
 15 3 2 5.53 2
 -15 -3 -2 4.53 1.98
 15 3 3 827.5 31.36
 15 3 3 752.77 30.98
 15 3 3 694.79 33.49
 -15 3 -3 787.96 31.07
 -15 3 -3 754.26 30.97
 15 3 3 774.8 33.57
 15 3 3 853.25 31.33
 -15 3 -4 545.51 21.46
 -15 -3 -4 498.81 25.4
 15 3 4 523.27 21.81
 -15 -3 -4 542.31 24.5
 15 3 4 484.35 21.74
 15 -3 4 469.75 24.95
 15 3 4 549.77 21.63
 -15 3 -4 517.91 21.27
 -15 3 -4 530.09 21.7
 -15 3 -4 546.33 21.53
 -15 3 -5 686.24 36.27
 -15 3 -5 714.81 32.08
 -15 -3 -5 907.08 36.29
 -15 3 -5 839.09 32.13
 15 3 5 794.43 32.42
 15 3 5 860.33 32.31
 15 -3 5 783.51 36.57
 -15 -3 -5 876.26 36.9
 -15 3 -5 793.63 32.3
 -15 3 -6 61 4.22
 15 -3 6 56.43 7.11
 -15 -3 -6 60.27 6.48
 -15 3 -6 70.98 4.15
 15 3 6 55.63 4.16
 -15 -3 -6 65.24 6.66
 -15 3 -6 52.34 3.69
 -15 3 -6 56.87 7.02
 -15 3 -6 63.29 3.76
 -15 3 -6 57.01 4.08
 15 3 6 68.19 4.31
 -15 3 -7 234.79 9.93
 15 3 7 230.88 10.26
 -15 -3 -7 246.5 14.63
 -15 3 -7 183.7 9.48
 -15 3 -7 223.47 9.85
 15 -3 7 196.74 14.15
 -15 3 -7 177.73 14.24
 -15 -3 -7 190.96 9.49
 -15 3 -7 210.51 9.52
 -15 3 -7 221.88 9.29
 15 3 7 182.14 9.51
 -15 3 -8 230.62 9.92
 -15 3 -8 161.36 14.24
 -15 -3 -8 193.4 9.38
 -15 3 -8 208.09 9.42
 15 3 8 186.95 10.07
 -15 3 -8 202.45 9.67
 -15 3 -8 205.44 9.49
 15 -3 8 208.3 14.59
 -15 -3 -8 247.83 15.23
 -15 3 -8 202.84 9.6
 15 -3 9 225.99 15.28
 -15 -3 -9 229.1 10.1
 -15 -3 -9 207.67 10.11
 -15 3 -9 236.21 10.43
 -15 -3 -9 233.33 15.6
 -15 3 -10 138.28 6.6
 -15 3 -10 152.79 6.74
 -15 -3 -10 129.1 6.79
 -15 -3 -10 140.14 6.36
 -15 3 -10 157.83 6.6
 -15 3 -10 122.84 7.39
 -15 3 -10 135.83 6.5
 -15 3 -11 5.01 1.54
 -15 3 -11 1.87 2.34
 -15 -3 -11 2.2 1.95
 -15 3 -11 4.45 1.76
 -15 3 -12 1.09 0.9
 -15 3 -12 2.53 1.01
 -15 -3 -12 1.14 1.04
 -15 3 -12 0.86 1.26
 15 5 -11 0.49 1.21
 15 -5 -11 1.08 1
 15 -5 -11 1.73 0.79
 15 5 -10 7.82 1.75
 15 -5 -10 7.83 1.37
 15 5 -10 11.68 1.54
 -15 5 10 6.66 1.68
 15 5 -10 7.32 1.89
 15 -5 -10 4.64 1.76
 15 5 -9 6.21 2.08
 15 5 -9 8.56 1.91
 15 5 -9 4.53 1.98
 15 -5 -9 5.07 2.01
 15 5 -9 4.53 3.04
 15 -5 -9 6.49 1.5
 15 5 -9 9.67 1.74
 15 5 -8 4.4 4.04
 -15 5 8 4.63 2.95
 -15 5 7 5.76 2.97
 -15 5 7 6.5 1.71
 15 5 -7 4.79 2.68
 15 -5 -7 4.02 1.47
 15 5 -7 5.29 2.17
 15 5 -7 2.94 1.89
 15 5 -7 12.9 4.97
 -15 5 7 2.92 3.56
 15 -5 -7 5.77 2.34
 15 5 -7 3.82 3.92
 15 5 -7 3.27 1.82
 15 5 -7 4.81 2.18
 15 5 -6 22.72 3.32
 15 5 -6 29.76 2.7
 15 -5 -6 25.07 5.16
 15 5 -6 28.6 6.03
 -15 5 6 25.41 5.64
 15 5 -6 24.14 4.87
 -15 5 6 24.31 4.7
 -15 5 6 30.01 2.43
 15 5 -6 20.87 3.72
 15 5 -6 24.45 2.8
 -15 5 6 21.24 2.68
 15 -5 -6 23.15 2.32
 15 5 -6 30.25 3.06
 15 5 -6 24 2.8
 15 5 -6 28.55 2.64
 15 -5 -6 19.38 2.82
 15 5 -5 20.99 5.54
 15 -5 -5 18.29 4.71
 -15 5 5 27.49 5.73
 15 5 -5 14.31 3.35
 15 5 -5 16.63 4.61
 15 5 -5 17.85 2.32
 15 -5 -5 19.67 2.08
 15 5 -5 22.57 3.35
 15 5 -5 23.14 2.27
 15 5 -5 24.94 2.72
 15 -5 -5 17.73 2.61
 15 5 -5 19.46 2.5
 -15 5 5 21.42 2.61
 -15 5 5 20.94 2.13
 15 -5 -4 39.05 5.96
 15 5 -4 59.08 7.36
 -15 5 4 62.3 7.83
 -15 5 4 56.11 3.74
 15 5 -4 37.83 5.49
 -15 -5 4 56.13 5.48
 15 5 -4 47.41 3.43
 -15 5 4 50.13 3.25
 15 5 -4 49.99 3.15
 15 5 -4 56.18 3.67
 15 5 -4 38.55 3.36
 15 5 -4 38.5 4.02
 -15 5 4 52.81 3.26
 15 5 -4 45.63 4.38
 -15 -5 3 10.71 2.91
 15 -5 -3 11.35 4.03
 -15 5 3 9.87 1.69
 -15 5 3 10.62 2.75
 15 5 -3 8.94 1.84
 15 5 -3 8.8 1.47
 15 5 -3 7.22 2.65
 15 5 -3 6.24 3.84
 15 5 -3 7.26 2.03
 -15 5 3 10.51 2.16
 -15 5 3 13.35 4.46
 -15 5 2 3.54 3.41
 15 5 -2 2.09 1.17
 15 5 -2 1.32 3.27
 -15 5 2 3.41 3.31
 -15 -5 2 4.6 2.41
 15 -5 -2 6.44 3.68
 15 5 -2 2.71 2.07
 -15 5 2 3.85 2.05
 -15 5 2 4.15 1.51
 15 5 -2 5.64 5.23
 -15 5 1 96.83 8.45
 15 -5 -1 90.92 7.96
 15 5 -1 74.07 4.29
 15 5 -1 90.24 4.8
 15 5 -1 70.75 4.74
 15 5 -1 75 4.57
 -15 -5 1 72.22 6.39
 -15 5 1 95.92 5.16
 15 5 -1 80.59 8.92
 -15 5 1 84.68 4.59
 -15 5 0 307.67 12.77
 15 5 0 302.48 12.48
 15 -5 0 309.68 16.57
 -15 5 0 306.15 16.91
 15 -5 0 210.03 14.97
 15 5 0 260.47 12.22
 15 5 0 289.04 12.37
 -15 -5 0 298.15 15.52
 -15 5 0 369.67 13.25
 15 5 0 300.25 17.57
 -15 5 0 332.14 12.58
 -15 5 0 294.28 12.2
 15 5 0 210.75 12.5
 15 5 0 303.64 12.54
 -15 5 -1 65.56 4
 15 5 1 69.66 4.08
 15 5 1 58.27 3.86
 15 5 1 62.4 3.81
 15 -5 1 63.89 6.36
 -15 5 -1 65.29 4.45
 15 5 1 89.16 8.33
 15 -5 1 75.19 7.1
 -15 -5 -1 88.87 7.04
 15 5 1 57.34 4.24
 -15 5 -1 71.93 3.93
 -15 5 -1 71.32 3.83
 15 -5 2 130.14 9.39
 -15 5 -2 153.88 7.62
 -15 5 -2 128.5 6.47
 -15 -5 -2 161.44 10.68
 -15 5 -2 139.01 6.67
 -15 5 -2 138.15 6.69
 -15 5 -2 144.02 7.12
 -15 5 -2 140.28 6.83
 15 5 2 149.31 10.65
 15 5 2 142.66 7.24
 -15 5 -2 165.33 7.39
 15 5 2 148.13 6.95
 -15 5 -3 3.28 1.9
 15 -5 3 4.91 3.09
 -15 5 -3 2.12 1.79
 -15 5 -3 2.11 1.63
 15 5 3 3.2 1.94
 -15 5 -3 2.17 1.65
 -15 5 -3 4.62 2.69
 -15 5 -3 2.98 2.55
 15 5 3 7.52 4.19
 15 5 3 3.02 2.07
 -15 -5 -3 6.66 2.04
 -15 -5 -3 3.59 3.48
 15 -5 4 70.33 6.74
 -15 5 -4 63.53 4.71
 -15 5 -4 61.15 3.77
 -15 -5 -4 58.64 5.39
 -15 5 -4 68.18 3.98
 -15 5 -4 62.57 3.86
 15 5 4 60.06 4.17
 15 5 4 70.74 4.42
 -15 5 -4 66.22 4
 -15 5 -4 53.81 4.82
 -15 -5 -4 53.48 7.02
 15 5 4 65.47 6.77
 -15 5 -5 123.23 6.11
 15 5 5 124.67 6.33
 15 5 5 116.4 9.13
 -15 -5 -5 117.69 9.81
 -15 5 -5 105.94 7.14
 15 5 5 116.46 6.43
 -15 -5 -5 125.18 8.65
 15 5 5 109.26 6.66
 15 -5 5 135.99 9.79
 -15 5 -5 135.85 6.39
 -15 -5 -6 7.45 2.97
 15 5 6 4.59 2.24
 -15 5 -6 3.68 3.25
 -15 -5 -6 7.24 3.4
 -15 5 -6 6.07 2.18
 15 5 6 6.69 2.66
 -15 5 -6 5.77 2.1
 15 -5 6 11.86 4.24
 15 5 6 1.68 2.53
 15 -5 7 37.58 5.54
 15 5 7 17.84 2.98
 -15 5 -7 18.33 3.95
 -15 -5 -7 28.27 4.77
 -15 5 -7 24.75 2.7
 15 5 7 26.16 3.37
 -15 5 -7 29.92 3.01
 -15 -5 -8 3.25 1.74
 -15 -5 -8 4.13 3.2
 15 5 8 3.08 2.4
 -15 -5 -9 -1.09 1.49
 -15 5 -9 1.1 2.16
 -15 5 -9 -0.22 2.04
 -15 5 -9 1.61 2.75
 15 5 9 2.07 2.37
 -15 5 -9 3.34 1.83
 -15 5 -10 2.35 1.79
 -15 5 -10 -1.03 1.54
 15 5 10 0.21 1.85
 -15 5 -10 1.52 2.34
 -15 5 -10 -0.11 1.79
 -15 -5 -10 -0.06 1.83
 -15 5 -11 15.37 1.56
 -15 -5 -11 17.47 1.73
 -15 5 -11 17.38 1.67
 -15 5 -11 14.41 2.03
 -15 7 10 124.53 5.53
 -15 7 9 6.39 1.77
 15 -7 -9 10.51 1.24
 15 7 -9 9.83 1.57
 15 7 -8 190.32 9.13
 15 -7 -8 218.07 8.72
 15 7 -8 214.42 9.07
 -15 7 8 154.45 8.74
 15 7 -8 212.73 8.79
 15 7 -8 179.61 10.25
 15 7 -7 4.65 2.33
 15 7 -7 5.18 2
 15 7 -7 5.45 1.89
 -15 7 7 6.97 2.36
 15 -7 -7 6.37 1.44
 15 7 -7 4.68 2.11
 15 7 -7 6.35 1.75
 15 7 -7 3.13 3.81
 15 7 -6 292.87 18.04
 -15 7 6 299.12 16.91
 15 7 -5 7.86 4.59
 15 -7 -5 10.73 4.58
 15 7 -5 16.9 5.35
 15 7 -5 10.96 3.72
 -15 7 5 11.59 2.55
 -15 7 5 12.32 3.66
 15 -7 -5 10.14 1.67
 15 7 -5 9.54 3.24
 15 7 -5 9.75 2.44
 -15 7 5 10.02 2.04
 15 7 -5 10.03 2.28
 15 7 -5 9 1.94
 -15 -7 4 693.31 29.32
 -15 7 4 678.42 24.76
 15 7 -4 654.71 24.63
 15 7 -4 638.13 25.07
 15 7 -4 509.77 25.27
 15 -7 -4 574.89 30.13
 15 7 -4 727.97 32.74
 15 -7 -4 598.54 24.31
 -15 7 4 649.61 25.05
 15 7 -4 440.94 25.11
 15 7 -4 433.78 26.28
 15 7 -3 2.68 4.3
 15 7 -3 3.58 3.23
 15 -7 -3 0.84 4.37
 15 7 -3 -0.47 4.47
 15 7 -3 1.31 1.96
 15 7 -3 0.14 1.4
 -15 -7 3 0.92 2.8
 -15 7 3 0.15 1.73
 -15 7 3 0.37 2.25
 -15 -7 2 185.27 11.98
 -15 7 2 194.53 8.76
 -15 7 2 213.62 9.34
 15 7 -2 208.62 15.69
 15 7 -2 161.76 9.47
 15 7 -2 170.62 8.44
 15 7 -2 198.01 9.05
 15 7 -2 173.99 10.54
 15 7 -2 209.24 14.64
 15 -7 -2 174.91 13.56
 15 7 -1 0.58 1.43
 15 7 -1 -2.01 6.27
 -15 7 1 0.62 2.7
 -15 -7 1 -0.62 2.9
 15 -7 -1 6.42 4.59
 -15 7 1 -0.29 1.67
 15 7 -1 4.55 2.34
 -15 7 1 2.96 2.26
 -15 7 1 1.99 2.39
 15 7 -1 3.13 3.66
 -15 -7 0 1335.84 58.46
 -15 7 0 1350.38 53.86
 15 -7 0 1194.26 59.49
 15 7 0 1296.41 53.97
 15 7 0 1338.09 55.11
 15 7 0 1324.56 53.73
 15 7 0 1358.23 61.39
 15 7 0 1337.85 53.98
 -15 7 0 1502.96 55.12
 -15 7 0 1472.7 54.56
 -15 7 -1 9.03 1.76
 15 7 1 8.34 2.33
 -15 7 -1 11.2 2.89
 15 7 1 7.14 2.58
 15 7 1 8.59 3.11
 -15 -7 -1 6.85 3.48
 15 -7 1 3.38 4.7
 15 7 1 12.76 6.13
 -15 7 -1 9.2 2.31
 -15 7 -1 7.94 2.62
 15 7 2 2.62 2.47
 15 7 2 3.85 2.05
 -15 -7 -2 0.4 3.66
 15 -7 2 4.78 4.75
 15 7 2 2.3 2.29
 -15 7 -2 4.49 2.46
 -15 7 -2 1.89 2.26
 -15 7 -2 3.93 2.45
 15 7 2 9.14 6.14
 15 7 2 3.42 2.52
 15 7 2 1.08 2.7
 15 7 3 21.01 2.53
 -15 -7 -3 20.52 5.12
 15 -7 3 19.69 5.81
 -15 7 -3 29.73 3.22
 15 7 3 23.9 3.25
 -15 7 -3 21.88 2.94
 15 7 3 20.75 2.99
 15 7 3 17.17 6.22
 -15 7 -3 23.3 3.03
 15 7 3 25.89 3.13
 -15 7 -3 23.02 3.17
 15 7 4 1017.56 42.1
 -15 -7 -4 912.09 47.77
 15 -7 4 1182.04 50.06
 15 7 4 1032.69 42.96
 -15 7 -4 1192.65 43.16
 -15 7 -4 1167.71 42.96
 15 7 4 1161.01 48.96
 15 7 4 1049.56 42.38
 -15 7 -4 958.71 42.23
 15 7 4 1046.37 42.67
 -15 7 -5 4.53 2.19
 15 7 5 4.59 2.6
 -15 7 -5 3.09 2.49
 15 7 5 8.72 4.87
 -15 7 -5 5.75 3.13
 15 7 5 8.32 2.63
 -15 7 -5 9 2.45
 15 7 5 4.33 2.55
 -15 -7 -5 7.1 3.74
 15 -7 5 9.55 4.88
 15 -7 6 142.39 11.38
 -15 7 -6 76.14 8.62
 15 7 6 135.66 10.69
 -15 -7 -6 159.59 9.6
 -15 7 -6 96.63 5.71
 15 7 7 6.83 2.64
 -15 7 -7 12.34 3.04
 -15 7 -7 13.87 2.8
 15 7 7 14.43 2.84
 -15 7 -7 9.07 2.28
 -15 7 -7 7.69 1.7
 -15 7 -7 9.9 2.19
 -15 7 -8 432.3 15.49
 15 7 8 321.6 14.67
 -15 7 -8 402.44 14.83
 -15 7 -8 437.85 15.57
 -15 7 -8 280.06 14.36
 15 7 8 386.06 15.63
 -15 7 -8 395.3 14.82
 -15 -7 -8 297.57 14.39
 -15 7 -9 0.41 1.88
 15 7 9 -0.64 1.98
 -15 -7 -9 2.16 1.52
 15 7 9 2.68 1.36
 -15 7 -9 1.39 1.49
 -15 7 -9 0.47 1.95
 15 7 9 1.36 1.17
 -15 7 -9 1.48 1.61
 15 7 10 67.73 3.82
 -15 7 -10 93.22 4.01
 -15 9 8 29.73 2.08
 -15 9 8 35.83 2.09
 15 9 -8 35.96 2.4
 15 9 -7 0.39 1.67
 -15 9 7 0.69 1.27
 -15 9 7 1.37 1.44
 15 9 -7 -1.33 2.39
 15 9 -7 1.24 1.26
 15 9 -6 3.66 1.59
 15 9 -6 1.62 1.9
 -15 9 6 -0.15 2.02
 -15 9 6 -0.8 1.67
 -15 9 6 0.37 1.46
 15 9 -6 4.22 2.97
 15 9 -5 4.84 2.26
 -15 9 5 5.75 2.46
 -15 9 5 3.8 1.99
 15 9 -5 11.42 3.67
 15 9 -5 5.31 1.91
 15 9 -5 6.72 1.8
 15 9 -4 101.57 5.08
 15 9 -4 101.33 5.26
 15 9 -4 77.92 5.53
 -15 9 4 89.51 5.24
 15 9 -4 66.62 6.61
 15 9 -4 68.95 5.78
 -15 9 4 98.77 6.08
 15 9 -3 3.35 4.06
 15 9 -3 5.38 3.27
 -15 9 3 0.51 2.79
 -15 9 3 3.07 2.13
 15 9 -3 0.53 1.84
 15 9 -3 0.28 1.66
 15 9 -2 0.09 1.84
 15 9 -2 1.38 1.69
 15 9 -2 0.08 2.22
 -15 9 2 2.37 2.25
 15 -9 -2 4.55 4.41
 -15 9 2 2.07 2.84
 15 9 -2 0.11 3.14
 15 9 -1 16.61 2.93
 -15 -9 1 24.46 4.78
 15 -9 -1 18.91 5.61
 15 9 0 26 7.47
 -15 -9 0 43.7 6.07
 15 -9 0 33.31 6.6
 -15 -9 -1 13.87 4.3
 15 -9 1 5.11 5.05
 -15 9 -1 6.73 2.27
 15 9 1 7.08 6.2
 -15 9 -1 4.89 2.68
 15 9 1 5.28 2.67
 15 9 2 24.45 3.16
 15 9 2 19.71 6.66
 15 9 2 17.82 3.52
 15 9 2 22.21 3.06
 -15 9 -2 8.98 2.81
 -15 -9 -2 21.43 5.01
 15 -9 2 8.76 5.34
 15 9 3 20.54 3.08
 -15 9 -3 16.21 2.19
 15 9 3 17.54 2.98
 -15 9 -3 17.7 2.79
 -15 9 -4 58.93 3.49
 15 9 4 52.8 3.94
 -15 9 -4 50.22 3.78
 15 9 5 8.93 2.58
 15 9 5 11.85 2.64
 -15 9 -5 11.17 2.45
 15 9 5 5.11 2.36
 -15 9 -5 7.49 2.45
 -15 9 -5 12.8 1.82
 15 9 6 -0.64 2.15
 -15 9 -6 0.58 1.28
 15 9 6 -0.08 2.06
 -15 9 -6 0.2 1.98
 -15 9 -6 4.48 2.05
 15 9 7 5.89 1.9
 -15 9 -7 3.23 1.12
 15 9 7 6.36 1.77
 -15 9 -7 6.5 1.74
 -15 9 -8 38.99 2.37
 15 9 8 38.81 2.47
 -15 11 4 39.45 2.76
 -15 11 4 40.93 2.52
 15 11 -4 43.26 2.55
 15 11 -3 8.58 1.34
 15 11 -3 6.11 2.03
 -15 11 3 2.11 1.61
 -15 11 3 6 1.83
 -15 11 3 3.97 1.67
 -15 11 3 9.88 1.5
 15 11 -3 4.62 1.62
 -15 11 2 2.69 0.99
 -15 11 2 4.29 1.91
 15 11 -2 4.28 1.35
 15 11 -2 2.87 1.82
 15 11 -2 2.23 2.27
 -15 11 1 24.37 1.98
 -15 11 1 24.83 2.71
 15 11 -1 18.14 2.43
 15 11 -1 23.5 2.69
 -15 11 0 84.04 4.51
 15 11 0 54.5 4.82
 -15 11 -1 26.81 2.06
 -15 11 -1 16.49 1.51
 15 11 1 30.4 2.2
 15 11 1 26.38 2.53
 15 11 1 13.42 2.47
 -15 11 -2 0.15 1.11
 15 11 2 1.16 1.77
 -15 11 -2 0.75 1.39
 -15 11 -2 0.15 0.91
 15 11 2 0.79 1.15
 -15 11 -3 28.86 2.26
 -15 11 -3 32.09 2.19
 -15 11 -4 81.2 4.35
 -15 11 -4 86.25 4.42
 16 0 -12 71.04 3.97
 16 0 -12 80.5 3.81
 16 0 -11 1.31 1.88
 16 0 -11 -0.06 1.42
 16 0 -10 163.79 7.17
 16 0 -10 152.17 7.03
 16 0 -9 0.28 1.23
 16 0 -9 1.44 1.67
 16 0 -9 1.47 3.95
 16 0 -9 -0.23 2.4
 -16 0 9 -0.64 2.28
 16 0 -8 845.13 31.58
 16 0 -8 708.21 32.22
 16 0 -8 756.22 31.49
 16 0 -8 900.76 37.27
 -16 0 8 679.4 36.8
 16 0 -7 -0.32 3.09
 -16 0 7 -1.62 4.44
 16 0 -7 -0.54 1.88
 16 0 -7 0.38 1.45
 16 0 -7 -0.89 2.39
 16 0 -7 -1.91 2.39
 16 0 -6 254.37 10.41
 16 0 -6 206.25 9.87
 16 0 -6 208.07 9.95
 16 0 -6 250.25 13.56
 -16 0 6 224.26 14.83
 16 0 -6 245.4 13.82
 16 0 -5 -0.6 1.72
 16 0 -5 3.78 3.29
 16 0 -5 0.34 1.54
 -16 0 5 0.34 3.76
 16 0 -4 5685.24 230.14
 16 0 -4 5665.99 227.45
 16 0 -4 5666.83 231.12
 -16 0 4 5413.24 231.84
 16 0 -4 6264.15 227.72
 -16 0 3 -0.38 1.89
 16 0 -2 29.44 4.41
 16 0 -2 19.08 4.56
 16 0 -1 0.68 2.7
 16 0 -1 0.09 1.82
 -16 0 1 -0.82 2.42
 16 0 0 9280.38 375.18
 -16 0 0 9999 375.85
 -16 0 -1 0.83 2.09
 -16 0 -1 0.57 2.56
 16 0 1 2.47 2.81
 -16 0 -1 1.44 2.69
 -16 0 -2 221.52 12.34
 -16 0 -2 246.55 12.64
 -16 0 -2 225.94 11.5
 16 0 2 215.74 12.29
 -16 0 -3 0.64 1.7
 -16 0 -3 -0.29 1.88
 -16 0 -4 2351.01 89.95
 16 0 4 2396.91 85.88
 -16 0 -4 2090.5 85.37
 16 0 4 2376.98 85.16
 -16 0 -4 1943.83 85.36
 -16 0 -4 1758.17 88.88
 -16 0 -4 2053.58 87.62
 -16 0 -5 -0.61 2.98
 16 0 5 0.16 1.54
 16 0 5 1.71 2.08
 -16 0 -5 -1.01 2.72
 -16 0 -5 -0.55 2.01
 -16 0 -5 -0.25 1.87
 16 0 6 816.28 32.45
 -16 0 -6 731.98 37.51
 -16 0 -6 779.28 32.22
 -16 0 -7 1.34 3.5
 -16 0 -7 1.19 3.13
 -16 0 -7 -1.23 2.55
 -16 0 -8 310.63 14.06
 -16 0 -8 322.6 20.07
 -16 0 -9 0.63 2.01
 -16 0 -9 2.05 2.7
 -16 0 -9 -3.27 3.81
 -16 0 -10 260.63 11.48
 -16 0 -10 259.11 11.62
 -16 0 -11 -0.15 1.4
 -16 0 -11 0.85 1.88
 -16 0 -12 100.43 4.54
 -16 0 -12 114.06 4.74
 16 -2 -12 9.87 1.62
 16 2 -12 12.84 1.6
 16 2 -11 3.1 1.68
 16 -2 -11 1.19 1.94
 16 2 -11 1.33 1.48
 16 -2 -11 0.48 1.17
 16 2 -11 0.46 1.54
 16 -2 -11 0.46 1.02
 16 2 -10 15.02 2.55
 16 2 -10 21.18 2.24
 16 -2 -10 18.66 2.05
 -16 2 9 62.11 6.9
 16 -2 -9 57.72 4.71
 16 -2 -9 76.11 7.63
 16 2 -9 64.13 7.6
 16 2 -8 34.51 3.35
 16 -2 -8 26.61 2.63
 16 -2 -8 22.31 3.48
 16 2 -8 25.73 3.35
 16 -2 -8 38.65 5.78
 16 2 -8 34.22 5.84
 16 2 -8 37.11 2.89
 16 2 -8 31.33 3.15
 -16 -2 8 31.77 5.72
 16 2 -7 22.67 2.73
 16 -2 -7 18.69 2.17
 -16 -2 7 19.37 4.87
 16 2 -7 20.18 3.52
 16 -2 -7 20.86 2.02
 16 2 -7 18.04 2.28
 16 2 -7 19.77 2.67
 16 -2 -7 12.8 2.94
 16 2 -7 18.9 2.9
 16 2 -7 19.78 4.7
 16 -2 -7 25.84 4.66
 16 2 -7 20.18 4.8
 -16 2 6 23 1.91
 16 2 -6 17.59 3.16
 16 2 -6 18.89 2.89
 16 2 -6 24.94 2.59
 16 2 -6 30.26 4.92
 16 -2 -6 23.55 4.33
 16 2 -6 25.22 5.01
 16 -2 -6 18.29 2.88
 16 2 -6 23.09 2.6
 16 -2 -6 20.76 1.94
 16 2 -6 18.66 2.22
 16 2 -5 127.22 6.3
 16 2 -5 102 6.23
 16 2 -5 131.86 9.56
 16 -2 -5 120.23 8.73
 -16 2 5 105.41 6.03
 -16 2 5 122.68 5.64
 16 2 -5 124.09 7.31
 16 -2 -5 110.83 5.53
 -16 2 5 117.38 5.66
 16 2 -5 136.93 6.21
 16 2 -5 132.89 9.3
 16 -2 -5 118.13 8.92
 16 2 -4 5.97 1.6
 16 2 -4 4.01 3.52
 16 -2 -4 4.51 3.34
 16 2 -4 4.05 2.23
 -16 2 4 3.51 1.45
 -16 2 4 1.23 1.58
 -16 2 4 8.66 5.33
 16 2 -4 3.5 2.01
 -16 2 4 11.42 2.6
 16 -2 -3 136.11 6.45
 16 2 -3 147.27 6.75
 16 2 -3 159 6.55
 16 -2 -3 137.48 8.64
 -16 -2 3 143.41 8.13
 -16 -2 2 14.36 3.14
 16 -2 -2 22.58 3.45
 16 -2 -2 16.06 2.23
 16 -2 -2 14.22 4.12
 16 2 -2 12.61 4.49
 16 -2 -1 74.12 5.57
 -16 2 1 73.9 7.3
 -16 -2 1 59.52 5.62
 16 2 -1 69.48 5.66
 16 -2 -1 73.83 6.18
 16 2 0 17.79 4.82
 -16 -2 0 10.31 3.34
 16 -2 0 13.66 3.31
 16 2 0 17.73 3.01
 -16 -2 -1 21.93 4.02
 -16 -2 -1 24.44 3.4
 16 2 1 26.89 3.56
 16 -2 1 29.2 3.97
 16 2 1 26.23 5.08
 -16 2 -2 5.18 1.78
 16 2 2 6.32 3.2
 16 2 2 5.05 2.16
 -16 2 -2 6.64 1.79
 -16 2 -2 8.74 2.71
 -16 -2 -2 5.27 2.43
 16 2 2 6.95 2.26
 16 2 2 4.69 2.18
 16 2 3 36.74 3.15
 16 2 3 38.61 3.32
 -16 2 -3 42.24 2.81
 -16 2 -3 39.87 3.22
 16 -2 4 419.63 20.86
 -16 -2 -4 441.36 20.75
 16 2 4 418.74 17.3
 -16 2 -4 417.64 16.77
 -16 2 -4 367.49 19.44
 -16 -2 -4 435.48 20.36
 -16 2 -4 417.73 21.24
 16 2 4 366.35 16.77
 16 2 5 13.51 2.55
 -16 -2 -5 15.32 3.82
 -16 2 -5 11.54 2.46
 -16 -2 -5 17.94 2.13
 -16 -2 -5 15.25 3.59
 -16 2 -5 16.04 4.24
 16 2 5 15.21 2.64
 -16 -2 -6 1.87 2.97
 -16 2 -6 3.77 1.96
 -16 2 -6 4.65 2.4
 -16 2 -6 4.86 2.23
 -16 -2 -6 3.58 2.73
 -16 2 -6 5.08 3.72
 16 2 6 1.95 2.24
 -16 2 -6 4.25 3.24
 16 2 6 2.65 2.27
 16 2 7 14.87 2.97
 -16 2 -7 17.77 4.88
 -16 -2 -7 23.48 5.14
 16 2 7 14.86 2.31
 -16 2 -7 17.74 2.7
 -16 2 -7 15.64 2.74
 -16 2 -7 20.97 2.3
 -16 2 -7 16.34 2.58
 -16 2 -7 18.48 4.64
 -16 -2 -7 16.86 2.2
 -16 2 -8 52.45 3.85
 -16 -2 -8 40.86 3.21
 16 2 8 38.22 4.17
 -16 2 -8 36.35 6.58
 -16 -2 -8 59.53 7.57
 -16 2 -8 54.59 3.87
 16 -2 9 9.79 4.83
 -16 -2 -9 11.27 4.28
 -16 -2 -10 21.98 3.06
 -16 2 -10 29.16 2.49
 -16 2 -10 27.25 2.83
 -16 2 -10 27.3 2.4
 -16 2 -10 28.94 2.81
 -16 -2 -10 23.91 2.31
 -16 -2 -11 23.13 2.52
 -16 2 -11 24.7 2.31
 -16 2 -11 21.34 2.97
 -16 2 -11 26.56 2.1
 -16 -2 -12 16.54 1.54
 -16 2 -12 18.75 1.49
 -16 2 -12 19.44 1.41
 16 4 -11 -0.84 1.39
 16 4 -11 0.08 1.28
 16 4 -11 0.39 1.06
 16 -4 -11 1.64 1.39
 16 -4 -11 0.74 0.88
 16 -4 -10 53.12 4.42
 16 4 -10 68.76 4.56
 16 4 -10 102.06 4.28
 -16 4 10 67.36 4.22
 16 4 -10 92.19 4.45
 16 -4 -10 77.73 4.24
 16 4 -9 473.54 18.08
 16 4 -9 479.18 17.9
 16 -4 -9 431.25 17.98
 16 4 -9 429.14 18.22
 16 4 -8 276.14 11.21
 16 4 -8 229.01 11.19
 16 -4 -8 250.07 11.15
 16 4 -8 242.32 11.27
 16 4 -8 233.46 11.49
 -16 -4 8 237.57 15.53
 16 4 -8 273.5 16.28
 16 -4 -8 215.22 11.45
 -16 4 8 264.62 16.06
 16 4 -8 274.39 16.74
 -16 4 8 246.24 15.5
 -16 4 7 100.43 9.14
 16 -4 -7 78.12 5.61
 -16 4 7 98.85 4.97
 16 4 -7 106.86 5.7
 16 -4 -7 95.1 5.32
 16 -4 -7 110.59 8.55
 16 4 -7 119.78 9.59
 16 4 -7 119.34 10.4
 -16 4 7 118.52 10.38
 16 4 -7 96.95 5.84
 16 4 -7 82.74 7.16
 16 4 -7 87.59 5.36
 16 4 -7 90.44 5.51
 16 4 -6 58.78 5.81
 16 4 -6 43.54 4.5
 16 -4 -6 55.09 4.17
 16 4 -6 50.06 3.69
 16 4 -6 50.15 3.94
 16 4 -6 56.25 3.86
 16 -4 -6 52.15 3.55
 16 4 -6 61.42 4.1
 16 4 -6 55.86 4.36
 16 4 -6 56.4 7.39
 -16 4 6 67.87 8.41
 16 -4 -6 55.2 5.78
 16 4 -6 59.71 6.65
 -16 4 6 57.65 3.43
 -16 4 6 58.3 3.76
 16 4 -5 584.41 23.82
 16 4 -5 561.95 23.26
 16 4 -5 600.03 23.6
 16 4 -5 584.59 29.06
 -16 4 5 587.07 30.63
 16 -4 -5 532.9 27.16
 16 4 -5 547.18 23.14
 16 4 -5 518.6 24.85
 16 4 -5 481.56 23.59
 -16 4 5 597.46 23.35
 -16 4 5 569.91 23.03
 16 4 -5 624.14 27.45
 16 -4 -5 585.39 26.22
 16 -4 -5 527.62 23.51
 16 4 -5 595.15 23.34
 16 -4 -4 404.38 22.33
 16 4 -4 471.63 24.21
 -16 4 4 427.41 25.04
 -16 4 4 465.02 18.96
 16 4 -4 414.04 18.65
 16 4 -4 463.19 19.01
 16 4 -4 450.49 19.5
 16 4 -4 418.49 20.37
 16 4 -4 452 18.78
 -16 4 4 525.3 19.18
 16 -4 -4 467.39 19.14
 -16 4 4 463.93 18.72
 16 4 -4 411.31 19.14
 16 4 -4 456.54 22.37
 16 -4 -4 441.64 21.43
 16 4 -3 695.44 37.79
 16 4 -3 999.45 40.78
 -16 -4 3 1006.48 40.38
 -16 4 3 1047.26 37.2
 -16 4 3 1020.73 37.07
 16 4 -3 738.23 37.17
 16 -4 -3 907.28 40.79
 -16 4 3 930.83 43.23
 16 4 -3 873.91 36.66
 16 4 -3 947.73 36.97
 -16 4 3 991.67 36.86
 16 4 -2 9.11 1.79
 -16 4 2 12.63 1.85
 -16 4 2 8.48 3.91
 -16 4 2 11.14 3.46
 -16 4 2 13.28 2.3
 16 4 -2 7.88 2.29
 16 4 -2 7.11 1.45
 -16 -4 2 8.71 2.98
 16 -4 -2 10.67 3.56
 -16 4 1 642.44 23.27
 -16 4 1 568.14 22.5
 16 4 -1 536.6 22.64
 16 -4 -1 573.74 26.3
 -16 4 1 578.22 27.93
 16 4 -1 609.47 23
 16 4 -1 393.88 22.5
 16 4 -1 475.19 25.73
 16 -4 -1 400.66 24.91
 16 4 -1 567.66 28.01
 16 4 -1 552.1 22.62
 -16 4 1 664.95 23.15
 16 -4 -1 435.7 25.66
 16 4 -1 667.09 23.16
 -16 -4 1 577.24 26.12
 -16 4 1 678.21 23.43
 16 -4 0 1888.79 78.54
 -16 4 0 1758.99 79.52
 16 4 0 1805.2 75.44
 16 4 0 1760.68 74.86
 -16 -4 0 1949.72 78.85
 -16 4 0 2176.18 75.55
 -16 4 0 1887.42 74.96
 16 4 0 2122.81 75.37
 16 4 0 1790.44 75.13
 16 4 0 1835.37 79.95
 -16 4 0 2057.98 75.68
 16 -4 1 925.21 38.02
 16 4 1 879.86 34.33
 16 4 1 909.36 34.43
 16 4 1 779.3 33.99
 -16 4 -1 886.42 34.22
 -16 4 -1 738.51 34.61
 16 4 1 863.5 34.8
 -16 4 -1 898.6 34.5
 -16 -4 -1 919.18 38.66
 16 4 1 924.89 39.01
 16 4 2 182.69 8.23
 16 4 2 175.18 8.35
 -16 4 -2 186.86 7.99
 -16 -4 -2 195.41 10.26
 16 4 2 218.3 12.27
 16 4 2 182.17 8.66
 -16 4 -2 190.09 8.58
 16 -4 2 208.92 11.25
 -16 -4 -2 208.13 12.47
 -16 4 -2 188.18 8.19
 -16 4 -3 153.78 7.92
 16 -4 3 148.95 9.77
 16 4 3 159.37 7.48
 -16 4 -3 139.06 6.59
 16 4 3 144.81 7.09
 -16 4 -3 146.54 6.95
 -16 -4 -3 149.44 9.14
 16 4 3 141.69 10.02
 16 4 3 157.03 7.49
 -16 4 -3 169.82 7.41
 -16 4 -3 151.71 7.06
 -16 4 -4 1081.3 42.73
 -16 4 -4 872.34 42.98
 16 -4 4 1101.56 46.59
 16 4 4 1101.49 42.98
 -16 4 -4 1058.52 42.18
 16 4 4 1088.5 42.55
 -16 -4 -4 927.79 46.95
 -16 4 -4 1134.95 42.64
 -16 4 -4 1081.61 42.51
 16 4 4 1041.71 45.66
 -16 4 -4 1109.32 42.53
 -16 -4 -4 1033.99 45.48
 16 4 4 1051.93 42.8
 -16 4 -5 703.07 26.84
 16 4 5 718.76 27.24
 -16 -4 -5 701.52 30.74
 16 -4 5 722.73 31.91
 -16 4 -5 718.71 27.24
 -16 4 -5 727.05 27.09
 16 4 5 636.4 27.31
 -16 4 -5 526.67 27.38
 -16 4 -5 702.04 27.32
 -16 -4 -5 701.64 31.93
 16 4 5 508.25 27.2
 -16 -4 -6 203.59 12.7
 16 4 6 160.39 9.11
 -16 4 -6 194.22 9.21
 -16 4 -6 187.31 8.77
 16 4 6 211.67 9.37
 -16 -4 -6 220.45 12.92
 -16 4 -6 176.61 9.01
 -16 4 -6 206.03 8.9
 -16 4 -6 201.26 9.18
 16 -4 6 192.3 13.15
 -16 4 -7 42.77 3.24
 16 4 7 45.04 3.88
 -16 -4 -7 37.72 3.18
 -16 4 -7 44.96 3.76
 16 4 7 37.17 3.77
 16 -4 7 50.63 6.68
 -16 4 -7 52.43 3.79
 -16 -4 -7 51.96 6.45
 -16 4 -7 37.14 3.38
 16 4 8 79.99 5.57
 -16 -4 -8 88.68 8.67
 16 -4 8 74.19 8.07
 -16 4 -8 83.53 5.12
 -16 4 -9 311.86 12.8
 -16 4 -9 275.84 13.31
 -16 4 -9 306.32 12.27
 -16 4 -9 286.36 12.66
 -16 -4 -9 273.9 12.07
 -16 4 -10 155.9 7.5
 -16 -4 -10 140.9 6.84
 -16 4 -10 132.67 6.63
 -16 4 -10 141.57 6.85
 -16 4 -10 161.16 6.54
 -16 4 -11 1.1 1.17
 -16 4 -11 1.69 1.41
 -16 4 -11 -0.78 1.87
 -16 -4 -11 2 1.53
 16 6 -10 4.22 1.27
 16 -6 -10 3.33 0.92
 -16 6 10 1.42 1.28
 16 6 -10 4.48 1.35
 16 6 -9 100.15 5.55
 16 6 -9 126.83 5.2
 16 -6 -9 110.7 4.9
 16 6 -9 114.2 5.25
 16 6 -9 89.66 4.95
 16 6 -8 18.68 2.87
 16 6 -8 20.12 2.59
 16 6 -8 23.53 2.45
 16 -6 -8 10.31 2.22
 -16 6 8 16.89 2.57
 16 6 -8 12.56 2.22
 16 -6 -8 16.68 2.01
 16 6 -8 18.92 2.42
 16 6 -7 1.38 4.67
 16 6 -7 10.17 4.04
 -16 6 7 2.82 2.84
 16 6 -6 2.82 2.63
 16 -6 -6 3.16 1.4
 16 6 -6 5.39 4
 16 6 -6 2.45 2.17
 16 6 -6 3.73 1.85
 16 6 -6 5.69 2.22
 16 6 -6 2.97 1.85
 16 6 -6 7.59 3.39
 -16 6 6 3.35 2.09
 16 -6 -6 10.78 4.59
 16 6 -6 12.14 5.21
 -16 6 6 4.88 4.5
 -16 6 6 5.26 3.09
 -16 6 6 4.47 1.77
 16 6 -5 655.91 32.1
 -16 6 5 695.97 33.07
 16 -6 -5 589.34 29.99
 16 6 -5 516.08 26.61
 -16 6 5 621.88 30.18
 16 6 -5 619.67 24.67
 16 6 -5 638.48 24.75
 16 6 -5 620.43 25.03
 16 6 -5 516.34 25.25
 16 -6 -5 563.83 24.53
 -16 6 5 592.88 24.93
 16 6 -5 570.92 25.41
 -16 6 5 641.74 24.7
 16 6 -4 35.72 4.33
 16 6 -4 38.68 3.04
 16 6 -4 46.63 3.52
 -16 6 4 48.81 3.27
 16 6 -4 40.03 5.96
 -16 -6 4 49.44 5.71
 16 6 -4 42.46 4.32
 16 -6 -4 41.55 2.94
 -16 6 4 54.36 3.88
 16 -6 -4 39.22 6.31
 16 6 -4 43.11 7.37
 -16 6 4 45.91 7.52
 16 6 -4 44.93 3.21
 -16 6 4 45.25 3.26
 -16 6 4 24.36 4.81
 16 -6 -3 243.9 15.8
 16 6 -3 281.31 17.49
 -16 6 3 290.32 18.12
 16 6 -3 238.26 11.02
 16 6 -3 207.32 13.08
 -16 -6 3 274.67 14.77
 16 -6 -3 243.91 10.87
 -16 6 3 270.1 11.24
 16 6 -3 248.77 10.98
 16 6 -3 245.9 11.37
 16 6 -3 227.79 11.78
 -16 6 3 279.93 11.75
 -16 6 3 261.36 11.25
 16 6 -2 22.38 2.9
 16 6 -2 14.22 4.05
 -16 -6 2 17.83 3.61
 16 -6 -2 16.62 5.19
 -16 6 2 18.98 2.56
 -16 6 2 21.32 2.85
 -16 6 2 24.42 5.46
 16 6 -2 13.14 1.86
 -16 6 2 16.64 2.22
 -16 -6 1 154.17 10.34
 -16 6 1 169.31 7.63
 16 6 -1 157.68 8.88
 16 6 -1 164.77 7.79
 -16 6 1 161.25 7.77
 -16 6 1 177.96 8.21
 16 6 -1 133.54 7.52
 -16 6 1 167.8 12.51
 16 -6 -1 156.32 11.85
 16 6 -1 150.26 7.31
 16 6 -1 133.64 12.74
 16 6 0 104.96 5.82
 16 -6 0 113.12 9.72
 16 6 0 118.82 6
 -16 6 0 126.33 6.08
 -16 6 0 127.46 6.37
 16 6 0 122.74 7.09
 16 6 0 122.72 6.21
 16 6 0 110.16 11.26
 16 6 0 114.58 6.34
 -16 6 0 136.5 6.95
 -16 -6 0 118.11 9.02
 16 -6 1 511.33 24.63
 16 6 1 448.16 19.17
 16 6 1 428.21 19.08
 16 6 1 460.94 18.91
 -16 -6 -1 489.53 23.88
 -16 6 -1 506.92 19.95
 16 6 1 489.25 25.39
 -16 6 -1 475.97 20
 -16 6 -1 483.7 19.05
 -16 6 -1 479.43 19.32
 -16 6 -2 8.71 2.36
 16 6 2 7.45 2.67
 16 6 2 8.74 2.39
 -16 6 -2 8.46 1.73
 16 6 2 10.02 2.07
 -16 -6 -2 10.31 4.01
 16 -6 2 8.15 4.13
 16 6 2 13.6 5.72
 -16 6 -2 8.69 2.92
 -16 6 -2 10.94 2.7
 16 6 2 6.93 2.32
 -16 -6 -3 160.41 12.39
 16 -6 3 180.01 12.65
 16 6 3 178.23 12.59
 -16 6 -3 166.63 7.87
 -16 6 -3 170.99 8.2
 -16 6 -3 140.16 7.32
 16 6 3 154.12 7.63
 -16 6 -3 181.45 8.54
 16 6 3 144.43 8.21
 16 6 3 148.49 7.85
 -16 -6 -4 79.72 8.91
 -16 6 -4 71.49 8.17
 16 6 4 104.71 5.88
 -16 -6 -4 95.59 7.25
 -16 6 -4 112 6.3
 -16 6 -4 88.78 5.1
 16 6 4 94.15 5.4
 -16 6 -4 99.15 5.97
 16 6 4 102.43 9.19
 16 6 4 90.7 5.8
 -16 -6 -5 345.24 17.44
 16 6 5 304.73 14.47
 -16 -6 -5 301.9 18.49
 -16 6 -5 241.12 18.05
 -16 6 -5 373.97 15.13
 16 6 5 338.37 18.68
 16 6 5 300.1 14.47
 16 6 5 335.42 14.1
 -16 6 -5 314.66 13.8
 16 6 6 -0.28 2.45
 -16 -6 -6 4.06 2.58
 16 6 6 0.65 2.37
 -16 6 -6 4.54 4.02
 16 6 6 0.08 2.64
 -16 6 -6 0.69 1.91
 -16 -6 -6 3.26 3.04
 -16 6 -6 2.78 3.05
 -16 6 -6 1.69 2.53
 -16 6 -7 8.97 2.22
 -16 6 -7 6.57 1.67
 -16 -6 -7 10.49 3.44
 -16 6 -7 7.55 2.45
 -16 6 -7 7.62 4.44
 16 6 8 48.44 3.62
 -16 6 -8 53.3 3.43
 -16 6 -8 55.57 4.15
 -16 6 -8 60.56 4.41
 -16 -6 -8 40.6 3.04
 16 6 8 50.81 4.37
 -16 6 -8 43.81 3.51
 -16 -6 -9 123.54 6.06
 -16 6 -9 138.22 6.58
 16 6 9 118.35 5.38
 -16 6 -9 119.21 5.71
 -16 6 -9 126.34 6.3
 -16 6 -9 130.46 6
 -16 6 -10 3.68 1.52
 -16 -6 -10 5.31 1.54
 16 6 10 2.65 1.49
 -16 6 -10 5.48 1.36
 -16 6 -10 4.81 1.83
 -16 6 -10 6.09 1.46
 -16 8 9 42.94 2.5
 -16 8 8 -0.96 1.51
 16 8 -8 -0.47 1.39
 16 8 -8 1.76 1.92
 16 -8 -8 0.84 0.7
 16 8 -7 17.04 2.41
 16 8 -7 18.23 2.29
 16 8 -7 16.17 3.59
 -16 8 7 19.24 2.52
 16 8 -7 21.44 2.19
 16 -8 -7 16.07 1.52
 16 8 -6 1.01 1.87
 16 8 -6 2.05 3.27
 16 8 -6 1.23 2.14
 -16 8 6 -0.63 2.37
 16 8 -6 1.34 1.77
 16 8 -6 0.21 1.74
 16 8 -5 183.4 9.51
 16 8 -5 180.19 10.28
 16 8 -5 232.59 9.82
 16 8 -5 236.39 9.73
 16 8 -5 186.72 9.91
 -16 8 5 187.65 9.6
 -16 8 5 232.54 10.76
 16 8 -4 51.08 7.77
 16 -8 -4 57.94 7.47
 -16 8 3 212.31 10.47
 -16 -8 3 239.5 14.42
 16 8 -3 240.47 10.2
 16 8 -3 231.96 10.43
 -16 8 3 233.63 11.62
 16 8 -3 179.21 10.81
 16 -8 -3 208.59 14.92
 16 8 -3 250.36 16.47
 16 8 -3 148.99 11.68
 -16 8 3 248.5 10.39
 -16 8 2 16.98 2.41
 -16 8 2 13.73 2.76
 16 8 -2 9.68 2.76
 16 8 -2 13.47 2.37
 16 8 -2 14.59 2.14
 16 8 -2 16.71 4.62
 16 8 -2 10.29 5.17
 -16 8 2 15.34 3.44
 16 8 -2 12.98 3.58
 -16 -8 2 18.44 4.2
 16 -8 -2 13.5 5.06
 -16 -8 1 309.32 17.61
 -16 8 1 325.26 13.18
 16 8 -1 307.73 20.56
 -16 8 1 302.59 13.59
 16 8 -1 273.45 12.82
 16 8 -1 256.44 18.24
 16 -8 -1 238.42 17.89
 16 8 -1 314.73 13.41
 16 8 -1 263.83 14.6
 -16 8 1 312.46 14.33
 -16 -8 0 1.55 3.14
 16 -8 0 2.79 4.77
 -16 8 0 2.45 1.79
 16 8 0 -0.54 7.08
 16 8 0 1.49 2.42
 -16 8 0 0.95 2.71
 16 8 0 3.45 2.63
 -16 8 0 2.73 2.56
 16 8 0 0.15 3.4
 -16 8 -1 449.7 18.34
 -16 -8 -1 497.37 24.67
 16 8 1 482.88 26.78
 16 -8 1 448.89 25.06
 -16 8 -1 386.37 19.21
 -16 8 -1 467.49 19.12
 16 8 1 452.7 18.76
 16 8 1 373.86 19.33
 16 8 1 447.63 18.75
 -16 8 -2 6.41 2.58
 -16 8 -2 8.18 2.63
 -16 -8 -2 11.06 4.39
 16 -8 2 9.7 5.02
 16 8 2 9.42 2.82
 -16 8 -2 5.08 2.67
 16 8 2 13.48 6.71
 16 8 2 9.64 2.6
 16 8 3 24.47 6.95
 -16 -8 -3 21.4 5.23
 16 -8 3 23.78 6.26
 16 8 3 25.8 3.28
 16 8 3 24.25 3.23
 16 8 4 -0.44 5.19
 -16 -8 -4 0.43 3.59
 16 -8 4 4.88 4.9
 -16 8 -4 1.53 2.32
 16 8 5 108.07 5.79
 -16 8 -5 102.78 5.83
 -16 8 -5 105.14 5.66
 16 8 5 88.26 6
 -16 8 -5 103.92 5.41
 16 8 6 7.27 2.65
 16 8 6 2.85 2.53
 -16 8 -6 4.65 2.37
 -16 8 -6 6.04 2.53
 -16 8 -6 5.38 1.69
 16 8 7 0.82 2.31
 -16 -8 -7 1.09 1.42
 -16 8 -7 -0.74 2.18
 -16 8 -7 3.78 2.1
 16 8 7 1.53 2.12
 -16 8 -7 0.8 1.26
 -16 8 -8 7.73 1.12
 -16 8 -8 4.82 1.87
 16 8 8 9.06 1.63
 16 8 8 6.59 2.11
 -16 8 -8 10.63 1.9
 16 8 9 43.08 2.61
 16 10 -6 19.84 1.52
 -16 10 6 21.94 1.82
 16 10 -6 18.27 1.76
 -16 10 5 117.37 5.85
 16 10 -5 128.1 5.82
 -16 10 5 113.09 5.93
 16 10 -5 108.88 6.29
 -16 10 5 105.92 5.5
 -16 10 5 109.2 6
 -16 10 4 9.59 2.41
 16 10 -4 5.99 2.92
 -16 10 4 13.29 2.22
 16 10 -4 16.38 1.93
 16 10 -4 7.96 2.13
 -16 10 3 53.07 4.32
 16 10 -3 55.5 4.33
 16 10 -3 43.84 4.75
 -16 10 3 58.02 4.02
 -16 10 3 45.79 2.95
 16 10 -3 56.69 4.05
 16 10 -2 8.03 1.8
 -16 10 2 6.52 2.58
 16 10 -2 9.32 2.9
 -16 10 2 7.36 2.29
 16 10 -2 2.04 3.46
 -16 10 2 8.59 1.55
 16 10 -2 4.85 2.68
 -16 10 1 90.11 6.17
 16 10 -1 93.22 6.18
 16 10 -1 98.51 5.89
 16 10 -1 82.51 6.89
 -16 10 0 15.18 2.86
 16 10 0 18.69 3.16
 -16 10 0 23.53 2.74
 16 10 0 18.66 3.08
 16 10 0 14.81 3.62
 -16 10 0 22.83 2.05
 -16 10 -1 195.08 7.64
 16 10 1 189.14 7.43
 -16 10 -1 141.14 7.92
 16 10 1 126.92 7.8
 -16 10 -1 148.59 7.55
 16 10 1 172.59 8.21
 16 10 1 122.82 8.24
 16 10 2 8.16 2.28
 -16 10 -2 8.87 1.69
 16 10 2 8.14 2.52
 16 10 2 8.68 2.61
 16 10 3 97.14 5.11
 16 10 3 91.03 5.43
 -16 10 -3 103.78 4.95
 -16 10 -4 68.51 3.36
 -16 10 -4 46.13 3.21
 16 10 4 42.91 3.76
 16 10 4 66.84 3.8
 -16 10 -4 61.06 3.39
 -16 10 -5 172.29 8.18
 16 10 5 256.77 8.56
 -16 10 -5 257.02 8.38
 16 10 5 189.3 8.19
 -16 10 -5 136.7 7.87
 16 10 6 30.6 1.93
 -16 10 -6 23.37 1.7
 17 1 -12 0.3 0.99
 17 -1 -12 -0.13 1.18
 17 1 -12 1.37 1
 17 1 -12 0.78 0.93
 17 1 -11 1.03 1.77
 17 -1 -11 0.45 1.86
 17 1 -11 0.81 1.34
 17 -1 -11 1.45 0.92
 17 1 -11 0.06 1.4
 17 -1 -11 -0.05 1.29
 17 -1 -10 -0.26 1.2
 17 -1 -10 0.15 1.45
 17 1 -10 -0.06 1.64
 17 -1 -10 -0.42 2.24
 17 1 -10 0.58 2.14
 17 -1 -9 145.43 8.21
 -17 1 9 161.56 11.48
 -17 -1 9 101.13 9.64
 17 -1 -9 218.65 13.09
 17 1 -9 213.2 12.98
 17 1 -8 1.47 2.4
 17 -1 -8 0.62 1.45
 -17 -1 8 4.33 4.3
 17 1 -8 2.28 1.68
 17 1 -8 4.17 2.19
 17 -1 -8 2.42 1.62
 17 1 -8 4.09 3.81
 17 -1 -8 4.69 3.92
 17 -1 -8 5.47 2.8
 17 1 -8 4.02 2.6
 17 -1 -7 283.09 13.17
 17 1 -7 251.97 12.88
 17 1 -7 306.54 16.82
 17 -1 -7 299.28 16.71
 -17 -1 7 297.35 17.24
 17 -1 -7 305.83 12.15
 17 1 -7 263.74 12.28
 17 1 -7 255.05 12.32
 17 1 -7 289.64 12.59
 17 1 -7 278.79 16.57
 17 1 -6 1.28 3.41
 17 -1 -6 1.19 1.78
 17 1 -6 1.33 1.82
 17 -1 -6 0.51 1.35
 17 1 -6 1.37 1.5
 17 1 -6 3.82 3.53
 17 -1 -6 2.16 3.29
 17 1 -6 0.92 1.83
 -17 1 6 0.85 4.92
 -17 -1 6 -2.88 3.91
 17 1 -6 0.99 3.41
 17 1 -5 195.79 8.68
 -17 1 5 191.16 8.03
 17 1 -5 152.7 8.17
 17 -1 -5 153.95 8
 17 1 -5 169.49 8.45
 17 1 -5 202.22 8.43
 17 -1 -5 190.59 8.41
 17 1 -5 197.31 12.02
 17 1 -5 194.53 12.08
 17 -1 -5 197.5 12.14
 -17 1 5 194.68 13.32
 17 -1 -4 41.06 3.14
 17 1 -4 48.39 5.96
 17 -1 -4 49.54 6.02
 -17 1 4 53.32 7.02
 17 -1 -4 47.04 4.57
 17 1 -4 47.4 3.43
 17 1 -4 51.55 3.19
 17 -1 -4 54.78 3.29
 17 1 -3 844.49 28.22
 -17 -1 3 743.27 29.59
 17 -1 -2 2.51 1.88
 17 -1 -2 3.75 3.53
 17 -1 -2 4.72 2.37
 -17 -1 2 4.55 2.22
 17 -1 -1 38.8 3.75
 17 1 -1 39.06 4.48
 17 -1 -1 39.37 4.57
 -17 -1 1 37.25 4.1
 -17 1 1 40.6 4.68
 -17 1 1 38.39 5.28
 17 -1 0 87.08 6.26
 17 1 0 87.25 6.01
 -17 -1 0 72.58 6.02
 -17 1 0 91.62 6.84
 -17 1 0 83.09 6.97
 -17 -1 -1 478.03 23.14
 -17 1 -1 563.73 24.35
 17 -1 1 519.23 23.07
 17 1 1 496.07 22.67
 -17 1 -1 516.23 23.52
 -17 -1 -1 484.12 22.69
 -17 1 -2 1.37 1.72
 -17 -1 -2 4.83 2.9
 17 1 2 1.86 1.78
 17 1 2 2.35 2.01
 17 1 2 1.65 3.31
 -17 1 -3 85.51 4.77
 17 1 3 88.38 5.36
 17 1 3 99.49 4.8
 -17 1 -3 93.93 4.67
 -17 -1 -3 87.73 4.76
 -17 1 -4 49.48 5.95
 -17 -1 -4 54.33 5.92
 -17 -1 -4 59.09 5.72
 17 1 4 52.55 3.44
 17 1 4 46.81 3.96
 -17 1 -4 40.83 3.47
 -17 -1 -4 66.92 3.55
 17 -1 4 62.33 6.69
 -17 1 -4 57.67 3.7
 -17 -1 -4 55.19 3.64
 17 -1 4 62.38 3.26
 -17 -1 -5 652.24 25.6
 -17 1 -5 616.84 25.4
 -17 -1 -5 702.36 30.07
 -17 -1 -5 628.15 25.29
 17 1 5 637.41 25.11
 -17 1 -5 570.44 30.17
 -17 -1 -5 585.8 29.94
 17 1 5 553.41 25.77
 17 1 6 -0.95 1.7
 -17 1 -6 1.62 3.31
 -17 -1 -6 0.4 3.11
 17 1 6 1.76 2.41
 -17 -1 -6 1.33 3.31
 -17 -1 -6 -0.33 1.87
 -17 -1 -6 0.5 2.36
 -17 1 -6 2.18 2.53
 17 1 7 15.88 3.08
 -17 1 -7 13.26 4.69
 -17 -1 -7 22.59 5.52
 -17 -1 -7 22.97 3.16
 -17 1 -7 25.97 3.26
 -17 1 -8 6.37 4.03
 -17 -1 -8 8.96 4.49
 17 1 8 7.4 2.48
 -17 1 -8 11.37 2.59
 -17 -1 -8 9.27 2.88
 -17 1 -8 9.8 2.81
 -17 1 -9 384.45 21.83
 -17 -1 -9 353.38 21.91
 -17 -1 -10 8.78 1.88
 -17 1 -10 6.54 2.06
 -17 -1 -10 8.68 2.46
 -17 1 -10 7.32 2.25
 -17 -1 -11 20.72 2.25
 -17 1 -11 21.09 2.26
 -17 1 -11 16.98 2.02
 -17 1 -11 20.98 1.85
 -17 1 -12 19.94 1.46
 -17 -1 -12 18.49 1.6
 -17 1 -12 21.75 1.42
 -17 -1 -12 21.48 1.4
 17 -3 -12 14.17 1.36
 17 3 -12 17.97 1.4
 17 3 -11 23.08 2.35
 17 3 -11 28.15 2.21
 17 -3 -11 19.59 2.41
 17 -3 -11 22.42 1.93
 17 -3 -10 14.26 2.7
 17 -3 -10 20.11 2.11
 17 3 -10 23.89 2.31
 17 3 -10 18.83 2.55
 17 3 -9 238.82 9.73
 17 -3 -9 217.31 9.66
 17 3 -9 229.36 9.99
 -17 3 9 222.41 14.27
 17 -3 -9 170.73 10.02
 17 3 -9 177.64 9.83
 17 -3 -8 275.04 13.99
 17 3 -8 276.67 13.73
 17 -3 -8 345.93 18.03
 17 3 -8 341.47 18.75
 -17 -3 8 304.51 18.02
 17 3 -8 309.58 13.96
 17 3 -8 320.52 13.67
 17 -3 -8 308.97 13.44
 17 3 -8 343.63 13.5
 17 3 -8 269.61 13.43
 -17 3 8 303.45 18.09
 -17 3 8 282.61 18.38
 17 3 -8 328.73 18.93
 17 -3 -7 104.06 6.41
 17 3 -7 102.28 6.24
 17 -3 -7 101.94 5.66
 17 3 -7 109.81 5.88
 17 -3 -7 104.76 8.79
 17 3 -7 127.76 9.92
 17 3 -7 117.04 10.22
 -17 3 7 105.12 10.45
 17 3 -7 108.4 6.21
 17 3 -7 105.95 5.7
 17 3 -7 90.82 5.71
 17 3 -6 3.25 2.29
 17 3 -6 3.44 1.88
 17 3 -6 3.55 4.04
 17 3 -6 4.05 3.66
 17 -3 -6 4.09 3.27
 17 3 -6 3.4 3.69
 17 3 -6 5.38 2.92
 17 -3 -6 1.78 2.35
 17 3 -6 2.07 1.69
 -17 3 6 2.03 1.72
 -17 3 6 2.76 1.45
 17 3 -6 1.33 1.94
 -17 3 5 166.22 7.96
 17 3 -5 158.35 8.44
 -17 3 5 170.77 7.8
 17 -3 -5 158.42 8.45
 -17 3 5 168.92 8.26
 17 3 -5 186.73 8.25
 17 3 -5 181.75 11.83
 17 -3 -5 191.41 11.53
 17 3 -5 174.18 8.37
 17 3 -5 160.05 9.35
 17 3 -5 175.55 12.4
 17 -3 -5 183.53 11.35
 -17 3 4 1204.25 47.08
 -17 3 4 1232.87 46.98
 17 3 -4 1097.98 48.04
 17 3 -4 1208.48 47.34
 17 3 -4 1120.05 46.99
 17 3 -4 1246.63 47.14
 17 3 -4 1091.5 47.17
 17 3 -4 1339.94 51.92
 17 -3 -4 1305.49 51.22
 17 -3 -4 1179.87 50.51
 17 3 -4 1149.72 51.93
 -17 3 4 1152.88 47.17
 -17 3 3 787.15 33.16
 -17 3 3 906.69 33.04
 17 3 -3 754.45 32.76
 17 3 -3 802.37 32.8
 17 3 -3 885.2 37.37
 17 -3 -3 824.16 36.6
 17 -3 -3 863.99 36.31
 17 3 -3 835.57 33.24
 -17 3 3 965.4 33.23
 -17 3 2 2.29 1.96
 17 3 -2 0.96 1.46
 -17 3 2 7.58 3.06
 17 3 -2 2.28 2.28
 17 3 -2 -0.11 1.53
 -17 3 1 856.81 37.26
 17 3 -1 848.27 37.14
 17 -3 -1 983.43 37.17
 -17 3 1 890.09 37.34
 17 3 -1 960.56 36.81
 17 3 -1 979.51 36.84
 17 3 0 836.53 32.23
 -17 3 0 805.96 32.75
 -17 3 0 778.23 32.78
 17 -3 0 830.62 32.57
 17 3 0 697.3 32.32
 17 3 0 796.34 32.67
 17 -3 1 1776.51 75.69
 -17 3 -1 1597.98 78.97
 -17 -3 -1 1784.44 77.59
 17 3 1 1849.92 75.75
 17 3 1 2141.96 76.13
 -17 3 -1 2045.11 76.03
 -17 3 -1 2243.84 76.37
 17 3 1 1851.3 76.19
 17 3 1 2018.84 77.52
 -17 -3 -1 1610.91 79.22
 17 3 2 193.05 8.82
 -17 3 -2 188.79 11.31
 -17 3 -2 204.43 8.69
 -17 -3 -2 181.31 10.77
 17 3 2 212.58 9.4
 -17 3 -2 199.66 9.2
 17 3 2 196.23 9.03
 17 -3 2 167.21 8.55
 -17 -3 -2 146.24 11.43
 17 -3 2 205.43 11.45
 17 3 2 195.34 10.55
 -17 3 -3 84.38 4.44
 17 3 3 86.65 4.96
 -17 -3 -3 67.39 6.95
 -17 3 -3 89.36 5.37
 17 3 3 68.34 4.71
 17 -3 3 80.81 6.9
 17 -3 3 65.04 4.22
 17 3 3 76.58 4.61
 -17 3 -4 243.71 10.71
 -17 -3 -4 248.3 14.56
 -17 -3 -4 252.14 13.78
 -17 3 -4 239.13 10.69
 17 -3 4 244.45 14.43
 17 3 4 266.11 14.37
 -17 3 -4 226.35 10.09
 17 3 4 237.22 10.8
 -17 3 -4 272.03 10.91
 17 3 4 226.77 11.04
 -17 -3 -5 979.25 40.61
 -17 3 -5 927.9 36.1
 -17 3 -5 906.65 36.07
 17 -3 5 839.68 40.63
 17 3 5 860.86 36.17
 -17 3 -5 882.1 35.65
 -17 -3 -5 954.57 40.8
 17 3 5 881.52 36.52
 -17 -3 -6 167.19 11.06
 -17 3 -6 155.51 7.62
 17 -3 6 151.99 11.91
 17 3 6 147.77 8
 17 3 6 141.53 7.67
 -17 3 -6 148.86 7.11
 -17 3 -6 163.34 7.48
 -17 3 -6 150.54 7.68
 -17 -3 -6 175.91 11.65
 -17 3 -7 11.66 2.2
 -17 3 -7 9.05 2.54
 -17 3 -7 8.09 2.41
 -17 3 -7 6.99 1.93
 17 3 7 3.84 2.63
 -17 -3 -7 15.5 4.41
 17 3 7 10.97 2.58
 17 -3 7 13.31 5.23
 -17 3 -8 79.57 5.06
 -17 3 -8 80.81 4.84
 -17 -3 -8 102 9.47
 17 -3 8 89.15 9.3
 -17 3 -8 78.8 4.43
 -17 -3 -9 413.3 22.64
 -17 3 -9 424.38 15.94
 -17 -3 -9 423.96 16.66
 -17 3 -9 390.95 16.45
 -17 3 -9 400.28 16.11
 -17 3 -10 114.75 5.54
 -17 3 -10 107.87 5.79
 -17 -3 -10 120.79 5.98
 -17 3 -10 106.98 5.54
 -17 3 -10 126.13 5.42
 -17 3 -10 137.02 6.72
 -17 3 -11 69.1 3.76
 -17 -3 -11 64.4 3.72
 -17 3 -11 74.12 3.46
 17 5 -11 0.94 0.95
 17 -5 -11 2.79 0.7
 -17 5 10 12.37 1.8
 17 -5 -10 9.29 1.81
 17 -5 -10 20.47 1.73
 17 5 -10 21.21 2.01
 17 5 -10 19.15 2.08
 17 5 -9 0.88 1.8
 17 -5 -9 1.47 1.35
 17 5 -9 1.7 1.83
 17 -5 -9 1.77 1.93
 17 5 -9 1.69 1.78
 17 5 -8 4.38 2.17
 17 5 -8 4.52 1.97
 17 5 -8 1.4 1.86
 17 5 -8 4.86 2.15
 17 5 -8 1.52 2.58
 17 -5 -8 2.42 1.53
 17 -5 -8 3.05 2.26
 -17 5 8 2 2.81
 17 5 -7 5.22 2.2
 17 5 -7 3.44 2.06
 -17 5 7 5.18 1.74
 17 5 -7 5.26 2.47
 -17 5 7 4.93 3.14
 17 -5 -7 6.88 1.76
 17 5 -7 4.16 4.77
 -17 5 7 10.26 4.45
 17 -5 -7 2.27 2.35
 17 5 -7 4.42 4
 17 5 -7 8.51 2.19
 17 5 -6 5.72 2.64
 -17 5 6 3.21 2.12
 17 5 -6 3.25 3.88
 17 5 -6 4.91 3.1
 17 5 -6 4.23 2.05
 17 5 -6 4.47 2.09
 -17 5 6 4.39 3.33
 17 -5 -6 1.64 2.37
 -17 5 6 4.68 1.67
 17 5 -6 2.63 2.06
 17 -5 -6 4.02 1.59
 17 5 -6 3.63 1.89
 17 -5 -6 3.57 3.86
 17 5 -6 3.31 4.72
 -17 5 6 5.28 4.23
 17 5 -5 3.76 4.14
 17 -5 -5 -1.06 3.59
 17 5 -5 -0.93 4.93
 -17 5 5 1.65 4.64
 17 5 -5 2.18 2.94
 17 5 -5 0.18 1.81
 17 5 -5 -1.78 1.74
 17 -5 -5 -0.38 1.34
 17 5 -5 1.73 1.82
 -17 5 5 -0.57 1.58
 17 -5 -5 0.67 2.11
 17 5 -5 1.17 2.63
 -17 5 5 0.86 2.14
 -17 5 4 20.9 2.3
 17 5 -4 17.43 3.27
 -17 5 4 19.97 2.77
 -17 5 4 21.52 2.58
 17 5 -4 17.62 3.38
 17 5 -4 25.66 4.89
 17 5 -4 16.88 2.21
 17 5 -4 21.63 2.43
 17 5 -4 27.55 6.11
 -17 5 4 26.5 6.52
 17 -5 -4 22.35 4.84
 -17 5 3 45.68 3.62
 -17 -5 3 49.19 5.55
 -17 5 3 47.87 3.18
 17 5 -3 29.38 5.14
 -17 5 3 44.09 4.5
 17 5 -3 34.93 4.22
 17 5 -3 35.5 3.76
 17 5 -3 40.14 2.96
 17 5 -3 44.43 3.23
 17 -5 -3 49.85 6.31
 -17 5 3 57.1 7.97
 -17 -5 2 2.49 2.66
 17 -5 -2 3.29 3.54
 -17 5 2 1.23 1.71
 -17 5 2 1.61 2.19
 17 5 -2 0.59 3.61
 -17 5 2 3.96 3.86
 -17 5 2 4.61 4.15
 17 5 -2 1.2 1.38
 17 5 -2 -0.71 2.28
 17 5 -1 0.3 1.45
 -17 5 1 -0.54 3.64
 -17 5 1 -0.84 3.66
 17 5 -1 0.32 2.31
 17 5 -1 0.69 2.13
 17 5 -1 1.4 1.8
 -17 -5 1 0.56 2.57
 17 -5 -1 2.17 3.18
 -17 5 1 0.46 2.21
 17 5 -1 3.46 5.71
 -17 5 1 -0.52 1.61
 -17 5 1 -0.1 1.57
 -17 5 0 86.02 5.91
 17 5 0 85.82 5.29
 17 -5 0 96.27 8.1
 -17 5 0 73.42 8.05
 17 5 0 82.94 5.16
 -17 5 0 87.07 5.48
 17 5 0 86.17 4.66
 -17 5 0 97.63 5.07
 -17 5 0 92.88 4.74
 17 5 0 94.22 5.1
 -17 -5 0 83.28 7.48
 17 -5 0 73.04 7.67
 17 5 0 86.07 9.64
 -17 5 -1 11.26 3.07
 17 5 1 8.73 2.65
 17 5 1 7.25 2.48
 -17 5 -1 8.31 2.08
 17 5 1 7.74 1.9
 -17 -5 -1 9.74 3.7
 17 -5 1 6.9 3.33
 17 -5 1 13.28 3.69
 -17 5 -1 11.22 2.05
 17 5 1 8.31 2.15
 -17 5 -1 8.28 2.7
 17 5 1 10.24 5.67
 17 -5 2 2.9 3.17
 -17 5 -2 -0.59 1.99
 17 5 2 0.4 2.17
 17 5 2 0.52 2.02
 -17 5 -2 1.98 2.66
 -17 -5 -2 -1.51 3.52
 17 -5 2 4.69 3.35
 -17 5 -2 0.3 2.03
 -17 5 -2 1.18 1.67
 17 5 2 -0.31 2.47
 17 5 2 -0.34 4.23
 -17 5 -3 18.76 2.58
 17 -5 3 12.07 3.97
 17 5 3 15.13 2.83
 17 5 3 14.12 2.53
 17 5 3 17.78 5.22
 -17 5 -3 17.22 2.29
 -17 5 -3 10.83 3.14
 -17 -5 -3 12.05 4.5
 17 5 3 12.77 2.75
 -17 5 -3 21.18 3.09
 -17 5 -3 16.58 2.36
 -17 -5 -3 14.31 3.08
 17 -5 4 93.18 7.7
 17 5 4 93.25 8.15
 17 5 4 78.83 4.79
 -17 5 -4 75.86 4.24
 17 5 4 70.65 4.99
 -17 5 -4 54.2 5.07
 -17 5 -4 76.13 4.63
 -17 5 -4 87.05 4.73
 -17 5 -4 83.89 4.8
 -17 5 -4 94.23 5.77
 17 5 4 74.99 5.22
 -17 -5 -4 73.99 8.15
 -17 -5 -4 86.77 6.84
 -17 5 -5 18.82 2.3
 17 5 5 22.28 3.06
 17 5 5 19.89 3.29
 -17 5 -5 9.12 3.04
 -17 5 -5 19.33 2.67
 17 5 5 21.23 3
 -17 5 -5 27.61 3.79
 17 -5 5 24.58 4.8
 -17 -5 -5 25.39 5.15
 17 5 5 25.11 5.07
 -17 -5 -5 19.83 3.67
 -17 -5 -6 2.61 2.83
 17 -5 6 -2.17 3.4
 17 5 6 -0.86 2.41
 -17 5 -6 0.17 2.14
 17 5 6 2.28 2.71
 -17 5 -6 0.32 1.8
 -17 5 -6 0.59 3.11
 -17 -5 -6 -0.33 2.6
 -17 5 -7 49.05 4.5
 17 -5 7 44.29 5.78
 -17 -5 -7 47.63 6.07
 -17 5 -7 41.28 3.13
 17 5 7 37.87 3.79
 17 5 7 34.37 3.92
 -17 5 -7 33.97 3.42
 -17 5 -8 1.42 2.47
 17 5 8 1.32 2.15
 -17 5 -8 2.49 1.75
 17 5 8 4.78 2.7
 -17 5 -8 1.82 2.85
 17 5 9 0.2 2.38
 -17 5 -9 -0.53 2.55
 -17 5 -9 -1.38 2.06
 -17 -5 -9 0.49 2.09
 -17 5 -9 0.65 1.54
 -17 5 -9 -0.08 2.21
 17 5 10 5.3 1.69
 -17 5 -10 4.76 2.15
 -17 5 -10 9.55 1.84
 -17 -5 -10 5.19 1.92
 -17 5 -10 5.55 1.77
 -17 5 -10 5.49 1.45
 -17 5 -11 21.16 1.49
 -17 -5 -11 17.38 1.45
 17 7 -9 0.31 1.32
 -17 7 9 1.57 1.39
 17 7 -9 1.69 1.18
 17 -7 -9 1.3 0.78
 17 -7 -8 274.75 11.86
 -17 7 8 242.54 12.09
 17 7 -8 266.61 11.88
 17 7 -8 273.45 12.16
 17 7 -8 301.12 12.29
 17 7 -7 1.38 2.07
 17 -7 -7 -0.26 1.24
 17 7 -7 -0.22 1.68
 -17 7 7 0.79 2.31
 17 7 -7 -0.79 3.39
 17 7 -7 0.92 1.98
 17 7 -7 0.75 1.64
 -17 7 6 26.05 3.06
 17 7 -6 43.34 3.34
 17 -7 -6 38.24 2.78
 17 7 -6 42.57 3.34
 -17 7 6 31.84 3.9
 17 7 -6 32.65 4.21
 17 7 -6 37.82 3.57
 17 7 -6 30.64 3.2
 17 7 -6 34.49 2.92
 17 7 -6 39.38 7.43
 17 7 -5 1.32 2.85
 17 7 -5 2.27 1.98
 17 7 -5 0.57 1.82
 17 7 -5 3.44 4.09
 17 7 -5 -0.51 5.25
 17 -7 -5 -1.16 4.08
 17 7 -5 -3.25 3.4
 -17 7 4 1047.25 36.92
 17 -7 -4 881.74 36.38
 17 7 -4 971.12 36.67
 17 7 -4 970.06 36.9
 17 7 -4 1015.27 45.17
 17 -7 -4 983.25 42.87
 17 7 -4 859.66 37.39
 17 7 -4 783.81 37.27
 -17 7 4 888.34 36.98
 17 7 -4 680.74 38.25
 -17 7 3 22.79 2.66
 17 7 -3 14.44 2.16
 17 7 -3 18.85 2.46
 17 7 -3 15.84 5
 -17 7 3 21.18 3.17
 17 -7 -3 16.04 5.28
 17 7 -3 20.18 6.29
 -17 -7 3 19.08 4.28
 17 7 -3 17.96 3.69
 -17 7 2 83.55 4.72
 17 7 -2 64.3 5.36
 17 7 -2 68.17 4.95
 17 7 -2 63.32 6.6
 -17 7 2 78.91 4.94
 17 7 -2 78.36 9.55
 17 -7 -2 74.45 8.54
 17 7 -2 76.96 4.44
 -17 -7 2 85.29 7.71
 -17 7 2 73.69 5.14
 -17 7 1 23.75 3.13
 17 7 -1 20.85 3.07
 -17 7 1 21.52 3.27
 -17 -7 1 21.79 4.47
 17 -7 -1 20.55 5.41
 -17 7 1 22.61 2.55
 -17 7 1 20.17 3.66
 17 7 -1 21.18 2.44
 17 7 -1 22.2 4.33
 17 7 -1 17.15 7.13
 -17 -7 0 1249.16 52.88
 -17 7 0 1262.73 47.7
 -17 7 0 1129.95 48.63
 -17 7 0 1285.86 48.42
 -17 7 0 1235.66 48
 17 7 0 1126.69 55.34
 17 -7 0 1285.21 54.34
 17 7 0 1147.27 47.72
 17 7 0 1078.67 47.59
 17 7 1 83.87 5.24
 -17 7 -1 81.61 4.95
 17 7 1 78.82 4.55
 -17 7 -1 83.57 4.63
 -17 7 -1 85.73 5.64
 17 7 1 72.25 9.9
 17 7 1 75.97 4.94
 17 -7 1 74.85 8.64
 -17 -7 -1 74.53 8.13
 -17 7 -1 76.61 5.65
 17 7 2 247.41 10.8
 -17 -7 -2 309.81 17.67
 -17 7 -2 260 11.89
 17 7 2 278.03 18.06
 17 7 2 246.3 11.31
 -17 7 -2 278.11 11.65
 17 -7 2 281.36 16.81
 -17 7 -2 191.84 11.41
 17 7 2 198.79 11.58
 17 7 2 266.61 11.37
 17 7 3 -0.74 1.83
 -17 -7 -3 0.96 4.26
 17 -7 3 2.55 4.02
 17 7 3 0.85 2.67
 17 7 3 1.32 5.24
 17 7 3 2.39 2.51
 17 7 3 1.35 2.53
 -17 7 -3 1.54 2.6
 -17 7 -3 -1.48 2.54
 17 7 4 369.52 15.91
 -17 -7 -4 315.93 21.13
 17 7 4 378.9 21.96
 -17 7 -4 412.6 16.93
 17 -7 4 470.26 23.21
 17 7 4 375.65 16.71
 -17 7 -4 454.42 16.79
 17 7 4 363.96 17.06
 -17 7 -4 320.91 15.84
 17 7 4 398.87 16.42
 17 7 5 17.02 5.41
 -17 -7 -5 20.33 4.78
 17 -7 5 15.36 5.11
 -17 7 -6 364.62 15.89
 -17 7 -6 375.88 15.16
 -17 7 -6 420.68 15.98
 17 7 6 321.5 16.07
 -17 7 -6 313.55 14.95
 17 7 6 364.55 15.59
 -17 7 -7 1.53 2.52
 -17 7 -7 4.88 2.45
 17 7 7 3.28 2.67
 -17 7 -7 4.82 1.86
 -17 7 -7 7.2 1.93
 17 7 7 5.94 2.71
 -17 7 -7 6.25 1.58
 -17 7 -8 108.37 6.1
 -17 -7 -8 134.42 6.48
 17 7 8 111.12 7.17
 -17 7 -8 166.06 7.04
 -17 7 -8 179.69 6.57
 17 7 8 147.43 6.35
 17 7 8 150.51 6.52
 -17 7 -8 140.23 6.37
 -17 7 -8 120.49 6.91
 -17 -7 -9 9.51 1.5
 -17 7 -9 12.79 1.41
 17 7 9 7.3 1.28
 -17 7 -9 8.27 1.88
 17 7 9 5.46 1.92
 -17 7 -9 9.43 1.87
 17 9 -7 1.17 1.09
 17 9 -7 0.31 1.42
 -17 9 7 1.1 1.15
 -17 9 7 -0.61 1.24
 17 9 -6 0.69 1.38
 -17 9 6 2.1 1.88
 17 9 -6 1 2.54
 -17 9 6 0.19 1.21
 17 9 -6 0.33 1.63
 17 9 -6 -0.27 1.36
 -17 9 6 0.73 1.57
 -17 9 5 4.64 2.44
 17 9 -5 8.4 3.21
 17 9 -5 2.77 1.58
 17 9 -5 3.04 1.96
 17 9 -5 1.78 1.63
 -17 9 5 4.45 1.96
 17 9 -4 46.9 3.62
 -17 9 4 64.64 5.02
 17 9 -4 44.81 5.33
 17 9 -4 66.17 4.94
 17 9 -4 63.78 4.45
 -17 9 4 56.49 4.06
 17 9 -4 74.12 4.02
 -17 9 3 2.24 2.2
 17 9 -3 -0.47 3.82
 17 9 -3 -0.28 1.8
 17 9 -3 0.08 1.66
 17 9 -3 -0.11 2.73
 17 9 -3 3.31 3.02
 -17 9 3 0.13 2.7
 -17 9 2 11.5 2.62
 17 9 -2 15.2 2.26
 17 9 -2 8.36 2.54
 17 9 -2 14.67 3.27
 -17 9 2 11.09 3.25
 17 9 -2 7.82 4.19
 -17 9 2 15.35 2.45
 -17 9 1 0.82 1.88
 -17 9 1 0.38 2.68
 17 9 -1 2.5 2.89
 17 9 -1 -0.09 2.48
 -17 9 1 0.88 2.37
 17 9 -1 -0.32 3.71
 -17 9 0 107.94 6
 -17 9 0 67.41 5.78
 17 9 0 101.75 6.18
 -17 9 0 122.77 5.62
 17 9 0 107.63 6.12
 17 9 0 74.37 6.65
 -17 9 -1 13.15 2.95
 17 9 1 18.54 3.11
 -17 9 -1 26.29 3.08
 17 9 1 21.64 2.97
 -17 9 -2 11.69 2.6
 17 9 2 8.56 2.82
 17 9 2 10.44 2.91
 -17 9 -2 12.61 2.5
 17 9 3 8.66 2.82
 -17 9 -3 2.94 2.25
 17 9 3 8.34 2.8
 -17 9 -3 7.54 1.78
 -17 9 -4 100.06 5.14
 17 9 4 101.42 5.47
 17 9 4 79.1 5.45
 -17 9 -4 91.88 5.26
 17 9 4 78.15 5.52
 17 9 5 -0.26 2.36
 -17 9 -5 3.47 2.14
 -17 9 -5 2.86 1.54
 17 9 5 0.64 2.07
 -17 9 -6 15.14 1.8
 17 9 6 19.75 2.43
 -17 9 -6 20.51 2.34
 17 9 6 16.77 2.45
 -17 9 -7 10.01 1.2
 17 9 7 15.46 1.59
 17 9 7 13.7 1.8
 -17 11 3 20.32 2.05
 -17 11 3 19.07 1.9
 17 11 -3 22.1 1.62
 17 11 -3 19.01 1.7
 17 11 -2 1.64 1.43
 -17 11 2 2.05 1.62
 17 11 -2 3.49 1.14
 -17 11 2 3.95 1.67
 -17 11 1 17.5 1.6
 17 11 -1 12.88 1.96
 -17 11 1 19.23 2.24
 17 11 -1 19.27 2.08
 -17 11 0 114.37 5.08
 17 11 0 108 5.16
 -17 11 -1 59.41 3.53
 17 11 1 76.39 3.61
 -17 11 -2 21.51 1.83
 -17 11 -2 22.96 1.59
 -17 11 -3 30.8 1.99
 -17 11 -3 36.84 1.95
 17 11 3 32.56 2.07
 18 0 -12 123.77 5.25
 18 0 -12 114.04 5.43
 18 0 -11 0.46 1.38
 18 0 -11 1.57 1.81
 18 0 -10 25.42 2.19
 18 0 -10 30.54 2.45
 -18 0 9 -0.33 2.18
 18 0 -9 5.32 3.92
 18 0 -8 1236.69 56.35
 18 0 -8 1633.97 62.16
 18 0 -8 1352.86 55.66
 18 0 -8 1513.78 55.72
 18 0 -7 -1.18 2.24
 18 0 -7 0.62 1.57
 18 0 -7 0.12 2.47
 18 0 -7 0.7 1.92
 18 0 -7 -0.36 3.81
 -18 0 7 3.28 4.48
 -18 0 6 6.53 4.2
 18 0 -6 5.79 1.78
 18 0 -6 5.71 1.92
 18 0 -6 9.97 2.11
 18 0 -6 9.04 3.92
 18 0 -5 -0.32 3.24
 18 0 -5 -0.25 1.57
 18 0 -5 1.04 3.14
 -18 0 5 -1.74 4.09
 18 0 -5 -0.07 1.47
 18 0 -4 3794.59 133.62
 -18 0 4 3882.01 133.93
 18 0 -4 3677.87 128.09
 -18 0 3 -0.57 3.48
 18 0 -3 -2.28 3.52
 18 0 -3 -0.42 2.39
 18 0 -3 0.58 1.72
 18 0 -2 255.37 10.74
 -18 0 2 251.74 12.84
 18 0 -1 0.53 1.5
 -18 0 1 -0.45 3.13
 -18 0 1 -1.63 2.43
 18 0 -1 2.87 2.7
 -18 0 0 2312.55 96.49
 -18 0 0 2407.67 96.52
 18 0 0 2459.73 96.24
 18 0 1 -0.74 1.56
 -18 0 -1 -2.66 2.91
 18 0 1 -0.37 2.73
 -18 0 -1 -1.76 2.83
 18 0 2 468.52 18.65
 18 0 2 444.71 18.08
 -18 0 -3 1.26 1.69
 18 0 3 -2.22 3.57
 -18 0 -3 -3.7 2.15
 18 0 3 -2.21 1.83
 -18 0 -3 -0.82 2.87
 -18 0 -3 2.74 2.75
 18 0 3 0.28 1.55
 -18 0 -4 1327.31 56.29
 18 0 4 1456.14 52.57
 -18 0 -4 1282.26 52.1
 18 0 4 1284.08 51.74
 -18 0 -4 1305.9 52.15
 18 0 4 1318.26 56.75
 -18 0 -4 1194.99 56.46
 -18 0 -5 2.71 2.45
 18 0 5 1.81 2.03
 -18 0 -5 -0.65 3.27
 18 0 5 -0.8 1.56
 -18 0 -5 1.53 3.28
 -18 0 -5 0.89 2
 -18 0 -6 788.96 38.51
 18 0 6 799.34 32.43
 -18 0 -6 786 32.39
 -18 0 -7 0.53 2.65
 -18 0 -7 -2.36 3.78
 18 0 7 -0.08 1.98
 -18 0 -8 192.55 9.52
 -18 0 -8 201.83 14.76
 -18 0 -9 3.58 3.5
 -18 0 -10 430.8 16.34
 -18 0 -10 344.16 16.09
 -18 0 -11 0.99 1.65
 -18 0 -11 1.69 1.15
 -18 0 -11 0.09 1.38
 -18 0 -12 3.03 1.21
 -18 0 -12 2.42 0.95
 18 -2 -12 4.27 1.05
 18 2 -12 3.64 0.95
 18 2 -11 9.15 1.49
 18 2 -11 10.37 1.5
 18 -2 -11 6.79 1.19
 18 -2 -11 4.07 1.18
 18 2 -11 7.5 1.63
 18 2 -11 4.08 1.59
 18 -2 -11 1.01 1.78
 18 -2 -10 8 2.59
 18 2 -10 9.48 2.38
 18 -2 -10 11.33 1.79
 18 2 -10 15.46 2.04
 -18 2 9 13.57 3.8
 18 -2 -9 28.93 5.38
 18 2 -9 18.53 5.29
 -18 -2 8 18.98 5.13
 18 -2 -8 21.24 2.44
 18 2 -8 22.94 2.84
 18 -2 -8 19.92 4.96
 18 2 -8 27.34 5.53
 18 -2 -8 19.09 3.42
 18 2 -8 19.73 3.23
 18 2 -8 26.17 2.62
 18 2 -8 20.53 2.89
 18 2 -7 73.74 5.24
 18 -2 -7 78.28 7.69
 18 2 -7 75.96 7.79
 -18 -2 7 70.74 7.76
 18 2 -7 80.51 4.53
 18 -2 -7 64.46 4.21
 18 -2 -7 55.34 4.99
 18 2 -7 65.71 4.94
 18 2 -7 75.44 8.11
 18 2 -7 59.9 4.27
 18 2 -7 63.7 4.37
 18 2 -6 14.79 2.26
 18 2 -6 15.06 2.45
 18 -2 -6 17.66 1.93
 18 2 -6 23.99 2.49
 18 2 -6 17.24 2.96
 18 2 -6 24.88 5.42
 18 -2 -6 10.55 2.76
 18 2 -6 24.74 5.02
 18 -2 -6 17.78 4.4
 -18 2 6 14.64 1.85
 18 2 -5 21.17 2.96
 18 2 -5 25.3 5.27
 18 2 -5 21.61 2.34
 18 2 -5 21.92 2.73
 -18 2 5 17.79 3
 18 -2 -5 16.16 1.88
 -18 2 5 20.59 2.1
 18 2 -5 19.5 4.74
 18 -2 -5 20.68 4.65
 -18 2 4 29.12 6.22
 -18 2 4 20.51 2.25
 18 2 -4 20.54 2.5
 -18 2 4 19.36 2.93
 18 2 -4 20.09 4.89
 18 -2 -4 20.64 4.76
 -18 2 4 21.33 2.31
 18 2 -4 22.29 2.18
 18 2 -4 18.97 2.71
 18 2 -3 4.26 1.48
 18 -2 -3 2.52 1.97
 -18 2 3 3.65 1.92
 -18 -2 3 2.99 2.02
 18 2 -3 4.41 1.98
 18 2 -3 10.07 4.08
 18 -2 -3 3.16 3.58
 -18 2 3 2.6 4.49
 18 2 -3 3.02 1.37
 18 2 -3 4.63 1.9
 -18 2 3 3.63 2.33
 -18 2 2 55.57 3.55
 -18 2 2 55.2 6.92
 18 -2 -2 36.34 3.38
 18 2 -2 56.2 2.94
 -18 -2 2 46.66 4.76
 18 -2 -2 51.15 4.75
 -18 2 2 53.56 3.75
 18 2 -2 50.47 3.04
 18 2 -1 112.92 7.28
 -18 2 1 93.65 5.2
 -18 -2 1 91.27 7.13
 18 2 -1 102.07 4.65
 18 -2 -1 85.86 4.99
 -18 2 1 94.99 5.26
 18 -2 -1 114.42 6.85
 18 2 -1 94.85 4.69
 -18 2 0 92.98 5.12
 18 2 0 100.52 4.84
 18 2 0 99.3 6.73
 -18 2 0 100 5.36
 -18 2 0 91.99 5.35
 18 -2 0 105.21 6.87
 18 2 0 116.39 5.44
 18 2 0 103.56 4.96
 18 -2 0 108.43 5.26
 18 2 1 79.3 5.55
 -18 -2 -1 74.98 5.46
 -18 2 -1 51.65 4.08
 18 2 1 64.6 3.8
 18 2 1 68.7 4.23
 18 -2 1 76.08 3.97
 -18 2 -1 58.66 3.86
 -18 2 -2 126.69 6.88
 -18 -2 -2 134.09 9.29
 -18 -2 -2 158 9.96
 18 2 2 150.18 7.56
 -18 2 -2 111.48 7.09
 -18 2 -2 157.19 6.75
 18 -2 2 182.36 6.97
 18 -2 2 166.16 9.78
 18 2 2 141.15 6.95
 -18 -2 -3 10.69 3.39
 18 2 3 10.86 3.69
 18 -2 3 12.48 3.92
 18 2 3 9.58 2.58
 18 -2 3 13.09 2.02
 18 2 3 6.57 2.31
 -18 -2 -3 7.41 2.05
 -18 2 -3 9.82 2.1
 -18 2 -3 5.66 2.94
 -18 -2 -3 8.18 2.97
 18 -2 4 81.69 7.84
 18 2 4 69.37 7.16
 -18 2 -4 86.3 4.57
 18 -2 4 84.27 4.27
 -18 -2 -4 70.01 6.89
 18 2 4 65.34 4.58
 -18 -2 -4 66.67 6.83
 18 2 4 85.71 5.34
 -18 2 -5 149.35 11.62
 -18 -2 -5 171.53 11.41
 -18 -2 -5 162.2 10.79
 18 -2 5 159.21 11.8
 -18 2 -5 156.46 7.42
 18 2 5 143.5 7.37
 18 2 5 132.47 7.99
 -18 -2 -5 161.59 7.18
 -18 -2 -6 79.66 7.37
 -18 2 -6 76.48 4.53
 18 -2 6 82.62 8.6
 -18 2 -6 67.73 8.01
 -18 -2 -6 72.46 7.88
 18 2 6 65.47 5.15
 -18 2 -6 72.56 4.53
 18 2 6 70.5 4.34
 18 -2 7 30.48 6.55
 -18 2 -7 35.76 3.04
 18 2 7 29.43 3.89
 -18 -2 -7 34.85 6.08
 -18 -2 -7 35.28 3.61
 -18 2 -7 34.68 3.29
 18 2 7 34.17 2.77
 18 2 8 1.04 2.72
 18 -2 8 6.22 4.79
 -18 -2 -8 5.34 2.72
[truncated: 193,436 more chars]
