# Supplementary material for: Free‐Standing Supramolecular Pyridine N‐Oxide‐Silver(I) Metallogels
Source: Adv Mater. 2025 Jul 1;37(37):2502818. doi: 10.1002/adma.202502818 (PMC12447065; doi:10.1002/adma.202502818)
Supplement: Supplementary file 2 — Supporting Data [file ADMA-37-2502818-s001.zip › (11Ag)EtOH.cif]

data_11Ag_EtOH
_audit_creation_date               2024-11-18
_audit_creation_method
;
Olex2 1.5-ac5-024
(compiled 2022.04.12 svn.rca3783a0 for Rigaku Oxford Diffraction, GUI svn.r6498)
;
_shelx_SHELXL_version_number       '2018/3'
_audit_contact_author_address      ?
_audit_contact_author_email        ?
_audit_contact_author_name         ''
_audit_contact_author_phone        ?
_publ_contact_author_id_orcid      ?
_publ_section_references
;
Dolomanov, O.V., Bourhis, L.J., Gildea, R.J, Howard, J.A.K. & Puschmann, H.
 (2009), J. Appl. Cryst. 42, 339-341.

Sheldrick, G.M. (2015). Acta Cryst. C71, 3-8.
;
_chemical_name_common              ?
_chemical_name_systematic          ?
_chemical_formula_moiety           'C13 H15 Ag2 F6 N O6'
_chemical_formula_sum              'C13 H15 Ag2 F6 N O6'
_chemical_formula_weight           611.00
_chemical_melting_point            ?
_chemical_oxdiff_formula           'C15 H10 N1 O3 Ag12 F3'
_chemical_oxdiff_usercomment       '2.5mg, ETOH'
loop_
  _atom_type_symbol
  _atom_type_description
  _atom_type_scat_dispersion_real
  _atom_type_scat_dispersion_imag
  _atom_type_scat_source
 'C' 'C' 0.0181 0.0091 'International Tables Vol C Tables 4.2.6.8 and 6.1.1.4'
 'H' 'H' 0.0000 0.0000 'International Tables Vol C Tables 4.2.6.8 and 6.1.1.4'
 'Ag' 'Ag' 0.1306 4.2820 'International Tables Vol C Tables 4.2.6.8 and 6.1.1.4'
 'F' 'F' 0.0727 0.0534 'International Tables Vol C Tables 4.2.6.8 and 6.1.1.4'
 'N' 'N' 0.0311 0.0180 'International Tables Vol C Tables 4.2.6.8 and 6.1.1.4'
 'O' 'O' 0.0492 0.0322 'International Tables Vol C Tables 4.2.6.8 and 6.1.1.4'

_shelx_space_group_comment
;
The symmetry employed for this shelxl refinement is uniquely defined
by the following loop, which should always be used as a source of
symmetry information in preference to the above space-group names.
They are only intended as comments.
;
_space_group_crystal_system        'monoclinic'
_space_group_IT_number             15
_space_group_name_H-M_alt          'C 1 2/c 1'
_space_group_name_Hall             '-C 2yc'
loop_
  _space_group_symop_operation_xyz
 'x, y, z'
 '-x, y, -z+1/2'
 'x+1/2, y+1/2, z'
 '-x+1/2, y+1/2, -z+1/2'
 '-x, -y, -z'
 'x, -y, z-1/2'
 '-x+1/2, -y+1/2, -z'
 'x+1/2, -y+1/2, z-1/2'

_cell_length_a                     34.0523(3)
_cell_length_b                     10.03040(10)
_cell_length_c                     10.79540(10)
_cell_angle_alpha                  90
_cell_angle_beta                   90.4240(10)
_cell_angle_gamma                  90
_cell_volume                       3687.16(6)
_cell_formula_units_Z              8
_cell_measurement_reflns_used      21344
_cell_measurement_temperature      150.00(10)
_cell_measurement_theta_max        77.9010
_cell_measurement_theta_min        2.5870
_shelx_estimated_absorpt_T_max     0.534
_shelx_estimated_absorpt_T_min     0.078
_exptl_absorpt_coefficient_mu      17.914
_exptl_absorpt_correction_T_max    0.985
_exptl_absorpt_correction_T_min    0.129
_exptl_absorpt_correction_type     gaussian
_exptl_absorpt_process_details
;
CrysAlisPro 1.171.43.126a (Rigaku Oxford Diffraction, 2024)
Numerical absorption correction based on gaussian integration over
a multifaceted crystal model
Empirical absorption correction using spherical harmonics,
implemented in SCALE3 ABSPACK scaling algorithm.
;
_exptl_absorpt_special_details     ?
_exptl_crystal_colour              colourless
_exptl_crystal_colour_primary      colourless
_exptl_crystal_density_diffrn      2.201
_exptl_crystal_density_meas        ?
_exptl_crystal_density_method      ?
_exptl_crystal_description         plate
_exptl_crystal_F_000               2368
loop_
  _exptl_crystal_face_index_h
  _exptl_crystal_face_index_k
  _exptl_crystal_face_index_l
  _exptl_crystal_face_perp_dist
 1 -1 7 0.0510
 -5 3 -6 0.0680
 9 -3 -5 0.0821
 -13 5 0 0.1151
 22 0 0 0.0089
 -22 0 0 0.0292
 -3 -2 -6 0.0795
 4 2 6 0.0979
 -22 0 1 0.0256
 22 1 0 0.0081
 -7 -4 -5 0.1111
 17 4 1 0.0744
 -10 -2 6 0.0562
 10 3 -5 0.0568

_exptl_crystal_size_max            0.29
_exptl_crystal_size_mid            0.13
_exptl_crystal_size_min            0.04
loop_
  _exptl_oxdiff_crystal_face_indexfrac_h
  _exptl_oxdiff_crystal_face_indexfrac_k
  _exptl_oxdiff_crystal_face_indexfrac_l
  _exptl_oxdiff_crystal_face_x
  _exptl_oxdiff_crystal_face_y
  _exptl_oxdiff_crystal_face_z
 1.0417 -1.2566 6.8641 -0.1483 -0.6120 0.7768
 -4.9014 2.7718 -6.1345 0.1957 0.8133 -0.5479
 9.3989 -3.2663 -5.3015 -0.0477 -0.2119 -0.9761
 -12.8529 5.2842 0.4406 0.1960 0.8275 0.5261
 22.0791 0.1794 0.2454 0.6980 -0.6596 -0.2787
 -22.1034 -0.0165 0.1923 -0.6830 0.6451 0.3427
 -3.3263 -2.4032 -6.4174 -0.3359 0.3214 -0.8854
 3.7192 2.3973 6.3973 0.3474 -0.3323 0.8769
 -21.9194 -0.1779 0.9459 -0.6997 0.5737 0.4257
 22.0397 0.5048 -0.1306 0.7355 -0.6036 -0.3077
 -7.4134 -4.3790 -4.6034 -0.6940 0.1425 -0.7057
 17.1023 4.0581 0.7543 0.9780 -0.1979 0.0663
 -10.4532 -2.4314 5.6170 -0.6269 -0.2893 0.7234
 10.4699 2.7411 -5.4454 0.6613 0.3048 -0.6854

_exptl_transmission_factor_max     ?
_exptl_transmission_factor_min     ?
_diffrn_reflns_av_R_equivalents    0.0496
_diffrn_reflns_av_unetI/netI       0.0240
_diffrn_reflns_Laue_measured_fraction_full  1.000
_diffrn_reflns_Laue_measured_fraction_max  1.000
_diffrn_reflns_limit_h_max         40
_diffrn_reflns_limit_h_min         -40
_diffrn_reflns_limit_k_max         11
_diffrn_reflns_limit_k_min         -11
_diffrn_reflns_limit_l_max         12
_diffrn_reflns_limit_l_min         -12
_diffrn_reflns_number              26818
_diffrn_reflns_point_group_measured_fraction_full  1.000
_diffrn_reflns_point_group_measured_fraction_max  1.000
_diffrn_reflns_theta_full          66.724
_diffrn_reflns_theta_max           66.724
_diffrn_reflns_theta_min           4.596
_diffrn_ambient_environment        N~2~
_diffrn_ambient_temperature        150.00(10)
_diffrn_detector                   'Hybrid Pixel Array Detector'
_diffrn_detector_area_resol_mean   10.0000
_diffrn_detector_type              'HyPix-Arc 100'
_diffrn_measured_fraction_theta_full  1.000
_diffrn_measured_fraction_theta_max  1.000
_diffrn_measurement_details
;
List of Runs (angles in degrees, time in seconds):

  # Type    Start    End  Width  t~exp~   \w     \q     \k     \f   Frames
--------------------------------------------------------------------------
  1  \w   -112.00 -61.00   0.50    0.20    --  -88.32  77.00 150.00  102
  2  \w    -48.00 -21.00   0.50    0.20    --  -88.32  77.00 150.00   54
  3  \w    -45.00 -15.00   0.50    0.20    --  -88.32  61.00 120.00   60
  4  \w    -54.00 -28.00   0.50    0.20    --  -88.32  61.00 -30.00   52
  5  \w    -41.00 -16.00   0.50    0.20    --  -88.32  61.00 -60.00   50
  6  \w    -37.00 -11.00   0.50    0.20    --  -88.32  45.00 -30.00   52
  7  \w    -37.00 -11.00   0.50    0.20    --  -88.32  45.00 -60.00   52
  8  \w    -37.00 -11.00   0.50    0.20    --  -88.32  45.00-120.00   52
  9  \w    -35.00 -10.00   0.50    0.20    --  -88.32  45.00 -90.00   50
 10  \w   -117.00 -49.00   0.50    0.20    --  -88.32  77.00 -90.00  136
 11  \w    -37.00  -9.00   0.50    0.20    --  -88.32  45.00 150.00   56
 12  \w    -37.00 -12.00   0.50    0.20    --  -88.32  45.00  30.00   50
 13  \w    -37.00 -12.00   0.50    0.20    --  -88.32  45.00   0.00   50
 14  \w     -3.00  33.00   0.50    0.10    --  -48.11  19.00 -30.00   72
 15  \w     -3.00  32.00   0.50    0.10    --  -48.11  19.00 -60.00   70
 16  \w     -2.00  32.00   0.50    0.10    --  -48.11  19.00-150.00   68
 17  \w     -3.00  31.00   0.50    0.10    --  -48.11  19.00-180.00   68
 18  \w     -3.00  32.00   0.50    0.10    --  -48.11  19.00  60.00   70
 19  \w     -3.00  33.00   0.50    0.10    --  -48.11  19.00  90.00   72
 20  \w    -80.00  -6.00   0.50    0.10    --  -48.11  99.00   8.00  148
 21  \w   -104.00 -58.00   0.50    0.20    --  -88.32  99.00   8.00   92
 22  \w   -161.00 -82.00   0.50    0.20    --  -88.32 -45.00-180.00  158
 23  \w   -149.00 -87.00   0.50    0.20    --  -88.32 -99.00 -97.00  124
 24  \w   -141.00 -93.00   0.50    0.20    --  -88.32 -95.00 -60.00   96
 25  \w     93.00 142.00   0.50    0.20    --  107.82  61.00 -90.00   98
 26  \w    135.00 164.00   0.50    0.20    --  107.82  30.00-150.00   58
 27  \w     83.00 175.00   0.50    0.20    --  107.82  30.00-180.00  184
 28  \w     90.00 175.00   0.50    0.20    --  107.82  45.00-120.00  170
 29  \w     88.00 173.00   0.50    0.20    --  107.82  30.00 120.00  170
 30  \w    109.00 135.00   0.50    0.20    --  107.82  99.00   8.00   52
 31  \w     84.00 110.00   0.50    0.20    --  107.82 -77.00  60.00   52
 32  \w     39.00  71.00   0.50    0.20    --  107.82 -61.00  90.00   64
 33  \w     50.00  76.00   0.50    0.20    --  107.82 -61.00  60.00   52
 34  \w     30.00  62.00   0.50    0.20    --  107.82 -45.00  30.00   64
 35  \w     32.00  57.00   0.50    0.20    --  107.82 -45.00 150.00   50
 36  \w     36.00  61.00   0.50    0.20    --  107.82 -45.00   0.00   50
 37  \w     30.00  55.00   0.50    0.20    --  107.82 -45.00 -30.00   50
 38  \w     32.00  57.00   0.50    0.20    --  107.82 -45.00 -60.00   50
 39  \w     36.00  61.00   0.50    0.20    --  107.82 -45.00 -90.00   50
 40  \w     37.00  62.00   0.50    0.20    --  107.82 -45.00-150.00   50
 41  \w     29.00  61.00   0.50    0.20    --  107.82 -45.00-120.00   64
 42  \w     35.00  82.00   0.50    0.20    --  107.82-125.00 -30.00   94
 43  \w     46.00  87.00   0.50    0.20    --  107.82-125.00-120.00   82
 44  \w     67.00 110.00   0.50    0.20    --  107.82-125.00 -90.00   86
 45  \w     62.00 105.00   0.50    0.20    --  107.82 -99.00 -97.00   86
 46  \w     -7.00  36.00   0.50    0.10    --   48.61 -99.00 -97.00   86
 47  \w     34.00  80.00   0.50    0.20    --  107.82-125.00  30.00   92
 48  \w     43.00 111.00   0.50    0.20    --  107.82-125.00   0.00  136
 49  \w     39.00 107.00   0.50    0.20    --  111.50-100.00 160.04  136
 50  \w     59.00 106.00   0.50    0.20    --  107.82 -95.00  90.00   94
 51  \w     37.00 104.00   0.50    0.20    --  107.82 -95.00  30.00  134
 52  \w     76.00 104.00   0.50    0.20    --  107.82 -95.00   0.00   56
 53  \w     55.00 104.00   0.50    0.20    --  107.82 -95.00  60.00   98
 54  \w     58.00 106.00   0.50    0.20    --  107.82 -95.00 -30.00   96
 55  \w     73.00 105.00   0.50    0.20    --  107.82 -95.00 -90.00   64
 56  \w     73.00 105.00   0.50    0.20    --  107.82 -95.00-180.00   64
 57  \w     42.00  68.00   0.50    0.20    --  107.82 -95.00-180.00   52
;
_diffrn_measurement_device         'four-circle diffractometer'
_diffrn_measurement_device_type    'XtaLAB Synergy R, HyPix-Arc 100'
_diffrn_measurement_method         '\w scans'
_diffrn_orient_matrix_type        
 'CrysAlisPro convention (1999,Acta A55,543-557)'
_diffrn_orient_matrix_UB_11        0.0307656000
_diffrn_orient_matrix_UB_12        0.1123995000
_diffrn_orient_matrix_UB_13        -0.0057012000
_diffrn_orient_matrix_UB_21        -0.0298439000
_diffrn_orient_matrix_UB_22        0.0896968000
_diffrn_orient_matrix_UB_23        -0.0682093000
_diffrn_orient_matrix_UB_31        -0.0144552000
_diffrn_orient_matrix_UB_32        0.0539658000
_diffrn_orient_matrix_UB_33        0.1252462000
_diffrn_radiation_monochromator    mirror
_diffrn_radiation_probe            x-ray
_diffrn_radiation_type             'Cu K\a'
_diffrn_radiation_wavelength       1.54184
_diffrn_source                     'Rotating-anode X-ray tube'
_diffrn_source_type                'PhotonJet R (Cu) X-ray Source'
_reflns_Friedel_coverage           0.000
_reflns_Friedel_fraction_full      .
_reflns_Friedel_fraction_max       .
_reflns_number_gt                  3175
_reflns_number_total               3265
_reflns_special_details
;
 Reflections were merged by SHELXL according to the crystal
 class for the calculation of statistics and refinement.
 
 _reflns_Friedel_fraction is defined as the number of unique
 Friedel pairs measured divided by the number that would be
 possible theoretically, ignoring centric projections and
 systematic absences.
;
_reflns_threshold_expression       'I > 2\s(I)'
_computing_cell_refinement         'CrysAlisPro 1.171.43.126a (Rigaku OD, 2024)'
_computing_data_collection        
 'CrysAlisPro system (CCD 43.126a 64-bit (release 11-06-2024))'
_computing_data_reduction          'CrysAlisPro 1.171.43.126a (Rigaku OD, 2024)'
_computing_molecular_graphics      'Olex2 1.5-ac5-024 (Dolomanov et al., 2009)'
_computing_publication_material    'Olex2 1.5-ac5-024 (Dolomanov et al., 2009)'
_computing_structure_refinement    'SHELXL 2018/3 (Sheldrick, 2015)'
_computing_structure_solution      'SHELXT 2018/2 (Sheldrick, 2018)'
_refine_diff_density_max           0.711
_refine_diff_density_min           -0.659
_refine_diff_density_rms           0.106
_refine_ls_extinction_coef         .
_refine_ls_extinction_method       none
_refine_ls_goodness_of_fit_ref     1.090
_refine_ls_hydrogen_treatment      mixed
_refine_ls_matrix_type             full
_refine_ls_number_parameters       265
_refine_ls_number_reflns           3265
_refine_ls_number_restraints       2
_refine_ls_R_factor_all            0.0249
_refine_ls_R_factor_gt             0.0242
_refine_ls_restrained_S_all        1.090
_refine_ls_shift/su_max            0.003
_refine_ls_shift/su_mean           0.000
_refine_ls_structure_factor_coef   Fsqd
_refine_ls_weighting_details      
 'w=1/[\s^2^(Fo^2^)+(0.0371P)^2^+7.1860P] where P=(Fo^2^+2Fc^2^)/3'
_refine_ls_weighting_scheme        calc
_refine_ls_wR_factor_gt            0.0647
_refine_ls_wR_factor_ref           0.0652
_refine_special_details            ?
_olex2_refinement_description
;
1. Fixed Uiso
 At 1.2 times of:
  All C(H) groups
 At 1.5 times of:
  All C(H,H,H) groups
2. Restrained distances
 O2-H2
 0.86 with sigma of 0.01
 O3-H3
 0.86 with sigma of 0.01
3.a Aromatic/amide H refined with riding coordinates:
 C1(H1), C2(H2A), C4(H4), C5(H5)
3.b Idealised Me refined as rotating group:
 C7(H7A,H7B,H7C), C8(H8A,H8B,H8C), C9(H9A,H9B,H9C)
;
_atom_sites_solution_hydrogens     mixed
_atom_sites_solution_primary       dual
_atom_sites_solution_secondary     ?
loop_
  _atom_site_label
  _atom_site_type_symbol
  _atom_site_fract_x
  _atom_site_fract_y
  _atom_site_fract_z
  _atom_site_U_iso_or_equiv
  _atom_site_adp_type
  _atom_site_occupancy
  _atom_site_site_symmetry_order
  _atom_site_calc_flag
  _atom_site_refinement_flags_posn
  _atom_site_refinement_flags_adp
  _atom_site_refinement_flags_occupancy
  _atom_site_disorder_assembly
  _atom_site_disorder_group
 Ag1 Ag 0.46675(2) 0.86448(2) 0.36004(2) 0.02470(9) Uani 1 1 d . . . . .
 Ag2 Ag 0.46881(2) 0.57273(2) 0.36421(2) 0.02613(9) Uani 1 1 d . . . . .
 F1 F 0.57830(7) 0.7931(3) 0.61583(19) 0.0651(7) Uani 1 1 d . . . . .
 F2 F 0.61013(5) 0.80290(18) 0.44754(18) 0.0369(4) Uani 1 1 d . . . . .
 F3 F 0.60268(6) 0.6155(2) 0.5352(2) 0.0598(7) Uani 1 1 d . . . . .
 F4 F 0.33187(6) 0.6074(2) 0.3831(2) 0.0537(5) Uani 1 1 d . . . . .
 F5 F 0.32519(6) 0.8100(2) 0.3303(3) 0.0763(9) Uani 1 1 d . . . . .
 F6 F 0.33403(6) 0.6595(3) 0.19375(19) 0.0525(5) Uani 1 1 d . . . . .
 O1 O 0.46245(5) 0.78725(17) 0.58930(17) 0.0225(4) Uani 1 1 d . . . . .
 O2 O 0.500000 1.0433(3) 0.250000 0.0214(5) Uani 1 2 d DS T P . .
 H2 H 0.4871(9) 1.094(3) 0.201(3) 0.034(9) Uiso 1 1 d D . . . .
 O3 O 0.500000 0.3872(3) 0.250000 0.0224(5) Uani 1 2 d DS T P . .
 H3 H 0.4876(10) 0.336(3) 0.201(3) 0.036(9) Uiso 1 1 d D . . . .
 O4 O 0.52997(5) 0.59877(19) 0.44726(17) 0.0245(4) Uani 1 1 d . . . . .
 O5 O 0.53299(6) 0.8151(2) 0.39234(19) 0.0273(4) Uani 1 1 d . . . . .
 O6 O 0.40853(6) 0.6139(2) 0.29605(19) 0.0288(4) Uani 1 1 d . . . . .
 O7 O 0.40125(5) 0.8299(2) 0.34814(18) 0.0268(4) Uani 1 1 d . . . . .
 N1 N 0.42390(6) 0.7878(2) 0.61819(19) 0.0196(5) Uani 1 1 d . . . . .
 C1 C 0.40445(8) 0.6722(3) 0.6276(2) 0.0231(5) Uani 1 1 d . . . . .
 H1 H 0.417781 0.590524 0.613394 0.028 Uiso 1 1 calc R U . . .
 C2 C 0.36523(8) 0.6713(3) 0.6577(3) 0.0271(6) Uani 1 1 d . . . . .
 H2A H 0.351795 0.588605 0.664255 0.033 Uiso 1 1 calc R U . . .
 C3 C 0.34491(8) 0.7898(3) 0.6787(3) 0.0259(6) Uani 1 1 d . . . . .
 C4 C 0.36660(8) 0.9070(3) 0.6670(3) 0.0261(6) Uani 1 1 d . . . . .
 H4 H 0.354086 0.990369 0.680382 0.031 Uiso 1 1 calc R U . . .
 C5 C 0.40563(8) 0.9043(3) 0.6367(2) 0.0236(5) Uani 1 1 d . . . . .
 H5 H 0.419781 0.985426 0.628704 0.028 Uiso 1 1 calc R U . . .
 C6 C 0.30182(9) 0.7941(3) 0.7153(3) 0.0366(7) Uani 1 1 d . . . . .
 C7 C 0.29964(12) 0.8417(6) 0.8492(4) 0.0704(13) Uani 1 1 d . . . . .
 H7A H 0.311669 0.774872 0.903845 0.106 Uiso 1 1 calc R U . . .
 H7B H 0.272095 0.854307 0.872155 0.106 Uiso 1 1 calc R U . . .
 H7C H 0.313746 0.926350 0.857808 0.106 Uiso 1 1 calc R U . . .
 C8 C 0.28206(10) 0.6597(4) 0.6982(5) 0.0631(12) Uani 1 1 d . . . . .
 H8A H 0.284537 0.631244 0.611779 0.095 Uiso 1 1 calc R U . . .
 H8B H 0.254199 0.667151 0.719261 0.095 Uiso 1 1 calc R U . . .
 H8C H 0.294673 0.593909 0.752552 0.095 Uiso 1 1 calc R U . . .
 C9 C 0.28006(10) 0.8949(4) 0.6333(4) 0.0536(10) Uani 1 1 d . . . . .
 H9A H 0.291298 0.983875 0.646082 0.080 Uiso 1 1 calc R U . . .
 H9B H 0.252189 0.896066 0.655270 0.080 Uiso 1 1 calc R U . . .
 H9C H 0.282775 0.869389 0.546195 0.080 Uiso 1 1 calc R U . . .
 C10 C 0.38981(8) 0.7175(3) 0.3179(3) 0.0229(6) Uani 1 1 d . . . . .
 C11 C 0.34497(9) 0.7002(3) 0.3063(3) 0.0313(6) Uani 1 1 d . . . . .
 C12 C 0.54529(8) 0.7116(2) 0.4416(2) 0.0207(6) Uani 1 1 d . . . . .
 C13 C 0.58468(8) 0.7281(3) 0.5099(3) 0.0253(6) Uani 1 1 d . . . . .

loop_
  _atom_site_aniso_label
  _atom_site_aniso_U_11
  _atom_site_aniso_U_22
  _atom_site_aniso_U_33
  _atom_site_aniso_U_23
  _atom_site_aniso_U_13
  _atom_site_aniso_U_12
 Ag1 0.02009(13) 0.02841(13) 0.02561(13) 0.00484(7) 0.00026(8) -0.00375(7)
 Ag2 0.02039(12) 0.02466(13) 0.03327(14) 0.00172(7) -0.00408(8) 0.00192(7)
 F1 0.0508(13) 0.116(2) 0.0279(10) -0.0233(11) -0.0049(9) -0.0088(12)
 F2 0.0258(9) 0.0395(10) 0.0453(11) 0.0129(8) -0.0050(7) -0.0075(7)
 F3 0.0421(11) 0.0351(10) 0.1017(18) 0.0269(11) -0.0373(11) -0.0057(8)
 F4 0.0316(10) 0.0754(14) 0.0541(12) 0.0181(11) 0.0004(9) -0.0203(10)
 F5 0.0219(10) 0.0492(12) 0.158(3) -0.0281(15) 0.0011(13) 0.0064(9)
 F6 0.0321(10) 0.0836(15) 0.0414(11) 0.0037(10) -0.0136(8) -0.0113(10)
 O1 0.0164(9) 0.0290(11) 0.0220(10) 0.0007(7) 0.0009(7) 0.0007(7)
 O2 0.0216(12) 0.0188(12) 0.0239(13) 0.000 -0.0035(10) 0.000
 O3 0.0245(13) 0.0192(13) 0.0235(13) 0.000 -0.0050(10) 0.000
 O4 0.0219(9) 0.0241(9) 0.0275(9) 0.0014(8) -0.0017(7) -0.0025(7)
 O5 0.0228(9) 0.0272(10) 0.0317(10) 0.0095(8) -0.0021(8) 0.0011(8)
 O6 0.0224(9) 0.0271(10) 0.0369(11) 0.0005(8) -0.0067(8) 0.0016(8)
 O7 0.0228(9) 0.0284(10) 0.0292(10) -0.0010(8) -0.0010(8) -0.0021(8)
 N1 0.0195(11) 0.0248(12) 0.0145(10) 0.0010(7) -0.0015(8) 0.0010(8)
 C1 0.0253(13) 0.0178(12) 0.0260(13) -0.0014(10) -0.0021(10) 0.0005(11)
 C2 0.0243(13) 0.0243(14) 0.0328(15) 0.0002(12) -0.0024(11) -0.0032(11)
 C3 0.0204(13) 0.0326(16) 0.0247(14) 0.0016(10) -0.0009(11) 0.0013(10)
 C4 0.0233(13) 0.0241(14) 0.0310(14) -0.0005(11) 0.0002(11) 0.0040(11)
 C5 0.0242(13) 0.0222(13) 0.0243(13) 0.0024(10) -0.0014(10) 0.0003(10)
 C6 0.0218(14) 0.0395(18) 0.0487(19) 0.0028(13) 0.0058(13) 0.0023(12)
 C7 0.042(2) 0.113(4) 0.057(3) -0.001(3) 0.0238(19) -0.001(2)
 C8 0.0236(17) 0.045(2) 0.120(4) 0.010(2) 0.010(2) -0.0066(15)
 C9 0.0242(16) 0.053(2) 0.084(3) 0.012(2) 0.0014(16) 0.0097(15)
 C10 0.0187(13) 0.0285(16) 0.0217(13) 0.0043(10) -0.0015(10) -0.0002(10)
 C11 0.0230(14) 0.0313(15) 0.0395(17) 0.0031(12) -0.0014(12) -0.0001(11)
 C12 0.0206(13) 0.0263(15) 0.0152(12) 0.0009(9) 0.0026(10) -0.0008(10)
 C13 0.0270(14) 0.0271(15) 0.0217(13) 0.0046(10) -0.0027(11) -0.0038(11)

_geom_special_details
;
 All esds (except the esd in the dihedral angle between two l.s. planes)
 are estimated using the full covariance matrix.  The cell esds are taken
 into account individually in the estimation of esds in distances, angles
 and torsion angles; correlations between esds in cell parameters are only
 used when they are defined by crystal symmetry.  An approximate (isotropic)
 treatment of cell esds is used for estimating esds involving l.s. planes.
;
loop_
  _geom_bond_atom_site_label_1
  _geom_bond_atom_site_label_2
  _geom_bond_distance
  _geom_bond_site_symmetry_2
  _geom_bond_publ_flag
 Ag1 Ag1 3.2942(3) 2_655 ?
 Ag1 Ag2 2.9275(3) . ?
 Ag1 O1 2.5986(19) . ?
 Ag1 O2 2.4350(19) . ?
 Ag1 O5 2.333(2) . ?
 Ag1 O7 2.2599(19) . ?
 Ag2 Ag2 3.2666(4) 2_655 ?
 Ag2 O3 2.476(2) . ?
 Ag2 O4 2.2763(18) . ?
 Ag2 O6 2.2142(19) . ?
 F1 C13 1.335(4) . ?
 F2 C13 1.333(3) . ?
 F3 C13 1.313(3) . ?
 F4 C11 1.325(4) . ?
 F5 C11 1.317(4) . ?
 F6 C11 1.333(4) . ?
 O1 N1 1.351(3) . ?
 O2 H2 0.854(10) 2_655 ?
 O2 H2 0.854(10) . ?
 O3 H3 0.853(10) . ?
 O3 H3 0.853(10) 2_655 ?
 O4 C12 1.248(3) . ?
 O5 C12 1.238(3) . ?
 O6 C10 1.242(3) . ?
 O7 C10 1.236(3) . ?
 N1 C1 1.339(4) . ?
 N1 C5 1.339(3) . ?
 C1 H1 0.9500 . ?
 C1 C2 1.377(4) . ?
 C2 H2A 0.9500 . ?
 C2 C3 1.394(4) . ?
 C3 C4 1.395(4) . ?
 C3 C6 1.523(4) . ?
 C4 H4 0.9500 . ?
 C4 C5 1.372(4) . ?
 C5 H5 0.9500 . ?
 C6 C7 1.525(6) . ?
 C6 C8 1.517(5) . ?
 C6 C9 1.532(5) . ?
 C7 H7A 0.9800 . ?
 C7 H7B 0.9800 . ?
 C7 H7C 0.9800 . ?
 C8 H8A 0.9800 . ?
 C8 H8B 0.9800 . ?
 C8 H8C 0.9800 . ?
 C9 H9A 0.9800 . ?
 C9 H9B 0.9800 . ?
 C9 H9C 0.9800 . ?
 C10 C11 1.541(4) . ?
 C12 C13 1.535(4) . ?

loop_
  _geom_angle_atom_site_label_1
  _geom_angle_atom_site_label_2
  _geom_angle_atom_site_label_3
  _geom_angle
  _geom_angle_site_symmetry_1
  _geom_angle_site_symmetry_3
  _geom_angle_publ_flag
 Ag2 Ag1 Ag1 89.690(5) . 2_655 ?
 O1 Ag1 Ag1 136.96(4) . 2_655 ?
 O1 Ag1 Ag2 71.87(4) . . ?
 O2 Ag1 Ag1 47.43(4) . 2_655 ?
 O2 Ag1 Ag2 137.10(4) . . ?
 O2 Ag1 O1 135.56(4) . . ?
 O5 Ag1 Ag1 55.86(5) . 2_655 ?
 O5 Ag1 Ag2 76.27(5) . . ?
 O5 Ag1 O1 81.70(6) . . ?
 O5 Ag1 O2 77.10(6) . . ?
 O7 Ag1 Ag1 129.97(5) . 2_655 ?
 O7 Ag1 Ag2 82.59(5) . . ?
 O7 Ag1 O1 86.90(6) . . ?
 O7 Ag1 O2 123.19(6) . . ?
 O7 Ag1 O5 158.23(8) . . ?
 Ag1 Ag2 Ag2 90.229(5) . 2_655 ?
 O3 Ag2 Ag1 138.93(4) . . ?
 O3 Ag2 Ag2 48.73(4) . 2_655 ?
 O4 Ag2 Ag1 85.01(5) . . ?
 O4 Ag2 Ag2 72.49(5) . 2_655 ?
 O4 Ag2 O3 83.56(5) . . ?
 O6 Ag2 Ag1 77.66(5) . . ?
 O6 Ag2 Ag2 110.82(5) . 2_655 ?
 O6 Ag2 O3 112.01(5) . . ?
 O6 Ag2 O4 162.29(8) . . ?
 N1 O1 Ag1 106.28(13) . . ?
 Ag1 O2 Ag1 85.13(8) 2_655 . ?
 Ag1 O2 H2 120(2) 2_655 2_655 ?
 Ag1 O2 H2 120(2) . . ?
 Ag1 O2 H2 112(2) . 2_655 ?
 Ag1 O2 H2 112(2) 2_655 . ?
 H2 O2 H2 108(5) . 2_655 ?
 Ag2 O3 Ag2 82.54(8) . 2_655 ?
 Ag2 O3 H3 111(3) 2_655 . ?
 Ag2 O3 H3 124(3) 2_655 2_655 ?
 Ag2 O3 H3 124(3) . . ?
 Ag2 O3 H3 111(3) . 2_655 ?
 H3 O3 H3 106(5) . 2_655 ?
 C12 O4 Ag2 117.80(17) . . ?
 C12 O5 Ag1 124.46(18) . . ?
 C10 O6 Ag2 124.68(18) . . ?
 C10 O7 Ag1 117.64(17) . . ?
 C1 N1 O1 119.7(2) . . ?
 C1 N1 C5 120.9(2) . . ?
 C5 N1 O1 119.4(2) . . ?
 N1 C1 H1 119.8 . . ?
 N1 C1 C2 120.3(3) . . ?
 C2 C1 H1 119.8 . . ?
 C1 C2 H2A 119.5 . . ?
 C1 C2 C3 121.0(3) . . ?
 C3 C2 H2A 119.5 . . ?
 C2 C3 C4 116.1(3) . . ?
 C2 C3 C6 123.1(3) . . ?
 C4 C3 C6 120.7(2) . . ?
 C3 C4 H4 119.3 . . ?
 C5 C4 C3 121.3(3) . . ?
 C5 C4 H4 119.3 . . ?
 N1 C5 C4 120.3(3) . . ?
 N1 C5 H5 119.8 . . ?
 C4 C5 H5 119.8 . . ?
 C3 C6 C7 108.0(3) . . ?
 C3 C6 C9 109.4(3) . . ?
 C7 C6 C9 108.3(3) . . ?
 C8 C6 C3 111.7(3) . . ?
 C8 C6 C7 111.6(4) . . ?
 C8 C6 C9 107.7(3) . . ?
 C6 C7 H7A 109.5 . . ?
 C6 C7 H7B 109.5 . . ?
 C6 C7 H7C 109.5 . . ?
 H7A C7 H7B 109.5 . . ?
 H7A C7 H7C 109.5 . . ?
 H7B C7 H7C 109.5 . . ?
 C6 C8 H8A 109.5 . . ?
 C6 C8 H8B 109.5 . . ?
 C6 C8 H8C 109.5 . . ?
 H8A C8 H8B 109.5 . . ?
 H8A C8 H8C 109.5 . . ?
 H8B C8 H8C 109.5 . . ?
 C6 C9 H9A 109.5 . . ?
 C6 C9 H9B 109.5 . . ?
 C6 C9 H9C 109.5 . . ?
 H9A C9 H9B 109.5 . . ?
 H9A C9 H9C 109.5 . . ?
 H9B C9 H9C 109.5 . . ?
 O6 C10 C11 113.6(2) . . ?
 O7 C10 O6 130.7(3) . . ?
 O7 C10 C11 115.7(2) . . ?
 F4 C11 F6 105.2(2) . . ?
 F4 C11 C10 111.5(2) . . ?
 F5 C11 F4 106.8(3) . . ?
 F5 C11 F6 107.2(3) . . ?
 F5 C11 C10 113.5(2) . . ?
 F6 C11 C10 112.2(2) . . ?
 O4 C12 C13 116.0(2) . . ?
 O5 C12 O4 129.9(3) . . ?
 O5 C12 C13 114.1(2) . . ?
 F1 C13 C12 108.5(2) . . ?
 F2 C13 F1 105.6(2) . . ?
 F2 C13 C12 112.8(2) . . ?
 F3 C13 F1 108.7(3) . . ?
 F3 C13 F2 106.6(2) . . ?
 F3 C13 C12 114.4(2) . . ?

loop_
  _diffrn_refln_index_h
  _diffrn_refln_index_k
  _diffrn_refln_index_l
  _diffrn_refln_intensity_net
  _diffrn_refln_intensity_u
 0 0 1 0.73 0.17
 0 0 1 -0.06 1.29
 0 0 1 1.01 0.18
 0 0 1 0.39 1.13
 0 0 2 1091.74 29.79
 0 0 2 980.36 32.74
 0 0 3 0.47 0.35
 0 0 3 -0.38 3.29
 0 0 3 1.37 2.89
 0 0 4 8125.95 224.44
 0 0 4 9999 231.88
 0 0 5 0.84 0.46
 0 0 5 0.69 0.47
 0 0 5 -0.85 2.64
 0 0 5 0.15 2.47
 0 0 6 945.65 27.07
 0 0 6 852.99 30.13
 0 0 6 940.87 27.14
 0 0 6 906.35 27.14
 0 0 6 961.82 27.09
 0 0 7 -0.04 0.4
 0 0 7 0.64 0.52
 0 0 7 0.59 0.56
 0 0 7 0.2 0.51
 0 0 7 -0.19 2.74
 0 0 7 0.2 0.39
 0 0 7 1.17 0.73
 0 0 8 939.95 28.53
 0 0 8 920.64 28.13
 0 0 8 985.07 27.77
 0 0 8 1032.63 31.32
 0 0 8 953.2 27.78
 0 0 8 1036.14 32.45
 0 0 8 989.01 29.07
 0 0 8 912.62 28.45
 0 0 9 0.57 1.3
 0 0 9 0.69 0.87
 0 0 9 1.45 1.05
 0 0 9 3.02 3.49
 0 0 9 0.97 0.52
 0 0 9 0.21 1.91
 0 0 9 0.22 0.5
 0 0 10 430.82 13.44
 0 0 10 421.75 14.22
 0 0 10 430.13 14.76
 0 0 10 424.92 13.35
 0 0 11 0.6 1.66
 0 0 11 0.39 0.7
 0 0 11 0.54 0.58
 0 0 11 -0.1 0.94
 0 0 12 201.1 7.16
 0 0 12 223.63 8.42
 0 0 13 -0.26 0.99
 0 0 13 -0.18 0.56
 0 0 13 0.23 0.91
 0 2 0 1529.47 43.07
 0 2 1 179.34 5.22
 0 2 -1 172.95 5.29
 0 2 1 167.86 5.21
 0 2 -2 3.88 0.5
 0 2 2 4.41 1.81
 0 2 2 4.66 0.47
 0 2 3 1.31 0.29
 0 -2 -3 0.86 0.48
 0 -2 3 1.97 2.72
 0 2 3 1.5 2.06
 0 2 -4 3.51 0.52
 0 2 4 2.53 2.65
 0 -2 4 4.42 2.9
 0 2 5 6.19 3.11
 0 2 5 7.51 2.53
 0 2 -5 7.03 0.7
 0 -2 5 7.52 0.82
 0 -2 5 10 0.91
 0 2 6 2.17 3.18
 0 2 6 1.43 2.28
 0 -2 6 1.17 2.29
 0 -2 6 2.8 0.68
 0 2 6 1.63 0.55
 0 2 6 1.53 0.44
 0 -2 6 2.44 0.67
 0 2 6 1.98 0.48
 0 -2 7 3.86 2.45
 0 2 7 4.07 0.67
 0 2 7 6.45 0.73
 0 2 7 5.83 0.82
 0 2 7 4.43 0.68
 0 -2 7 5.24 0.9
 0 -2 7 5.15 0.89
 0 -2 7 4.08 0.88
 0 2 7 4.08 0.92
 0 2 7 4.7 0.68
 0 -2 7 4.29 0.66
 0 2 7 6.41 1.41
 0 2 7 7.33 2.77
 0 2 7 4 3.59
 0 2 7 3.72 2.82
 0 -2 8 95.95 4.34
 0 2 8 135.42 5.74
 0 2 8 106.59 4.08
 0 2 8 118.32 7.91
 0 2 8 149.87 8.06
 0 2 8 108.82 4.13
 0 2 8 107.18 4.59
 0 -2 8 107.94 4.58
 0 -2 8 101.99 3.96
 0 -2 8 108.34 4.63
 0 2 8 117.14 4.18
 0 -2 8 109 4.89
 0 2 8 113.7 5.04
 0 2 8 113.88 4.42
 0 -2 9 93.96 4.37
 0 2 9 91.04 4.03
 0 -2 9 98.92 3.84
 0 2 9 108.35 7.59
 0 2 9 104.13 4.03
 0 2 9 114.39 5.46
 0 2 9 106.92 4.02
 0 2 9 100.32 4.58
 0 -2 9 98.2 4.53
 0 2 9 102.06 4.97
 0 -2 9 103.58 4.85
 0 2 10 52.73 2.53
 0 2 10 53.58 2.66
 0 2 10 51.33 2.67
 0 -2 10 52.47 2.49
 0 2 10 65.08 3.85
 0 2 10 55.33 3.51
 0 -2 10 55.54 3.35
 0 -2 10 58.85 4.56
 0 2 10 76.72 5.62
 0 2 10 51.4 3.09
 0 2 10 66.23 5.88
 0 -2 11 33.88 3.55
 0 2 11 34.94 1.86
 0 -2 11 34.21 2.26
 0 2 12 7.45 1.86
 0 2 12 6.71 1.18
 0 -2 12 8.37 1.17
 0 -2 12 5.88 1.56
 0 2 12 8.17 1.7
 0 -2 12 6.26 1
 0 2 12 6.67 0.85
 0 -2 13 2.63 0.99
 0 2 13 3.14 1.04
 0 2 13 2.04 0.92
 0 2 13 1.97 0.58
 0 4 0 3693.33 103.89
 0 4 -1 1499.26 43.24
 0 4 1 1532.07 43.17
 0 4 1 1520.08 43.21
 0 4 2 129.91 7.24
 0 4 -2 138.24 4.77
 0 4 2 136.41 4.64
 0 4 3 483.58 19.1
 0 -4 3 608.46 17.65
 0 4 3 473.53 21.02
 0 4 -3 608.15 17.86
 0 4 3 630.97 17.29
 0 4 4 1076.18 28.64
 0 4 4 828.99 30.98
 0 4 -4 1060.76 29.28
 0 4 4 777.6 29.75
 0 -4 4 1040.99 29.18
 0 4 5 870.33 28.09
 0 -4 5 941.09 35.47
 0 -4 5 968.98 27.79
 0 4 5 986.11 27.05
 0 -4 6 257.99 11.19
 0 -4 6 253.4 14.31
 0 4 6 309.1 11.79
 0 4 6 266.65 8.27
 0 4 6 260.64 7.95
 0 4 6 240.89 8.18
 0 4 6 331.22 11.23
 0 -4 6 267.48 9.03
 0 -4 6 251.93 8.78
 0 4 6 193.44 13.74
 0 4 6 246.18 8.22
 0 4 6 272.4 9.43
 0 4 6 273.46 8.43
 0 -4 7 17.74 1.72
 0 4 7 19.92 3.48
 0 4 7 16.8 1.34
 0 4 7 21.63 2.22
 0 -4 7 18.82 2.86
 0 -4 7 17.77 4.11
 0 4 7 17.39 1.3
 0 4 7 17.81 1.29
 0 4 7 17.1 1.46
 0 4 7 19.5 1.44
 0 4 7 24.51 3.2
 0 4 7 18.13 1.69
 0 4 7 12.37 4.77
 0 4 7 14.29 3.56
 0 -4 8 288.58 11.63
 0 4 8 240.87 9.25
 0 4 8 334.68 12.55
 0 4 8 278.28 9.95
 0 4 8 248.16 8.48
 0 4 8 252.19 8.37
 0 4 8 312.38 13.67
 0 4 8 246.01 8.44
 0 -4 8 266.61 14.59
 0 4 8 217.02 12.56
 0 -4 8 255.03 9.26
 0 4 8 263.2 8.42
 0 4 8 209.61 16.18
 0 4 8 240.2 8.7
 0 4 8 264.15 8.86
 0 4 9 793.89 23.2
 0 4 9 820.46 24.88
 0 4 9 597.23 18.53
 0 -4 9 596.91 25.62
 0 4 9 597.6 18.45
 0 4 9 716.18 20.43
 0 4 9 562.9 28.99
 0 4 -9 549.51 18.36
 0 4 9 620.67 18.48
 0 4 10 257.54 9.04
 0 4 10 214.64 7.53
 0 4 10 279.44 10.97
 0 4 10 210.12 7.42
 0 4 10 303.5 12.19
 0 4 10 230.87 11.58
 0 -4 10 211.39 8.16
 0 -4 10 214.41 7.88
 0 4 11 17.29 1.33
 0 -4 11 18.26 2.47
 0 -4 11 16.59 1.49
 0 4 11 19.93 2.65
 0 4 11 16.9 1.3
 0 4 11 18.05 1.45
 0 4 11 21.27 3.61
 0 -4 11 15.06 1.68
 0 4 11 17.06 2.87
 0 4 12 61.47 3.7
 0 -4 12 49.87 2.46
 0 4 12 49.63 2.19
 0 4 12 62.83 3.49
 0 4 12 52.62 2.37
 0 -4 12 43.58 3.1
 0 -4 12 49.33 2.44
 0 6 0 105.9 3.74
 0 6 0 117 4.49
 0 6 0 100.88 5.91
 0 6 0 118.53 4.29
 0 6 -1 745.38 22.01
 0 6 1 780.19 22.11
 0 6 -1 792.12 22.92
 0 6 1 780.6 22.91
 0 6 -1 793.51 23.04
 0 6 1 781.96 22.66
 0 6 -1 794.03 22.73
 0 6 -1 639.01 24.71
 0 6 1 670.68 24.46
 0 -6 2 29.73 1.73
 0 6 2 32.68 4.38
 0 6 -2 25.6 1.83
 0 6 2 29.95 1.45
 0 6 -2 31.68 1.92
 0 6 2 29.86 1.89
 0 6 -3 147.36 5.09
 0 6 3 153.74 4.93
 0 -6 3 148.8 5.45
 0 6 3 114.19 7.01
 0 6 -3 145.34 5.58
 0 6 -3 150.27 5.61
 0 6 3 108.95 8.85
 0 6 3 156.61 5.16
 0 6 3 141.32 5.05
 0 6 3 147.36 5.69
 0 6 -4 58.31 2.9
 0 6 4 42.48 5.89
 0 -6 4 55.75 2.85
 0 6 4 46.28 4.38
 0 6 -4 51.3 2.31
 0 6 4 49.81 2.21
 0 6 4 54.62 2.26
 0 -6 4 47.95 2.34
 0 6 4 56.74 2.44
 0 6 4 48.52 2.37
 0 6 4 51.87 2.34
 0 -6 5 432.88 13.27
 0 6 5 455.38 12.79
 0 6 5 422.05 12.43
 0 6 5 395.86 12.43
 0 6 -5 414.54 13.12
 0 6 5 286.1 18.31
 0 6 5 376.93 12.19
 0 6 5 402.76 12.3
 0 -6 5 393.06 21.05
 0 6 5 418.14 15.74
 0 6 -5 387.32 12.22
 0 6 5 312.47 13.47
 0 6 5 417.06 12.21
 0 6 5 406.58 12.42
 0 6 5 510.71 16.22
 0 -6 6 0.48 2.95
 0 6 6 1.39 0.6
 0 -6 6 -0.08 0.77
 0 6 6 -0.16 0.59
 0 6 6 0.04 0.49
 0 6 6 0.6 0.5
 0 -6 6 0.86 2.15
 0 6 6 2.63 2.5
 0 6 6 0.51 3.59
 0 6 6 0.67 0.59
 0 6 -6 -0.07 0.51
 0 6 6 -0.04 0.49
 0 6 6 0.04 0.45
 0 -6 7 42.37 4.23
 0 -6 7 31.8 2.45
 0 6 7 30.05 1.84
 0 6 -7 32.86 2.36
 0 6 7 33.69 2.17
 0 6 7 27.54 4.59
 0 6 7 30.97 6.23
 0 6 7 44.37 4.69
 0 6 7 33.62 1.98
 0 6 7 41.35 4.79
 0 6 7 32.13 1.87
 0 -6 7 32.02 5.32
 0 6 7 32.71 1.69
 0 -6 8 74.15 5.24
 0 6 8 71.8 3.45
 0 6 -8 63.63 3.11
 0 -6 8 66.87 3.71
 0 6 8 69.59 3.16
 0 6 8 92.6 6.58
 0 6 8 49.2 6.05
 0 6 8 66.82 3.04
 0 6 8 41.61 7.64
 0 -6 8 67.32 3.2
 0 6 8 62.15 3
 0 6 8 85.06 6.85
 0 -6 8 67.12 7.12
 0 6 9 214.4 11.47
 0 -6 9 210.41 7.26
 0 -6 9 209.6 7.84
 0 -6 9 193.4 7.7
 0 6 -10 4.47 0.76
 0 6 10 5.84 1.33
 0 6 10 4.08 0.81
 0 6 10 3.46 0.82
 0 -6 10 5.27 0.88
 0 6 10 5.64 2.7
 0 6 10 5.52 2.32
 0 6 11 8.06 0.97
 0 -6 11 6.51 1
 0 6 11 9 1.02
 0 6 11 7.22 0.93
 0 6 11 6.17 2.21
 0 -6 11 7.04 1.46
 0 6 12 12.98 1.01
 0 -6 12 12.49 1.09
 0 8 0 56.86 2.63
 0 8 0 58.01 2.66
 0 8 0 49.89 5.09
 0 8 0 55.78 3.28
 0 8 1 648.04 18.61
 0 8 -1 594.33 18.4
 0 8 -1 660.19 18.67
 0 8 1 643.29 18.53
 0 8 -1 620.95 18.54
 0 8 -1 470.69 21.78
 0 8 1 463.14 21.44
 0 8 1 480.64 25.37
 0 8 1 642.72 19.66
 0 8 -1 642.66 19.64
 0 8 2 3.34 0.98
 0 8 -2 4 1.05
 0 8 2 3.47 0.7
 0 8 -2 3.23 0.71
 0 8 2 3.34 0.65
 0 8 2 5 2.48
 0 8 -2 4.58 0.77
 0 8 2 3.59 0.76
 0 8 2 7.24 3.78
 0 8 -2 0.75 2.64
 0 8 3 127.1 11.71
 0 8 -3 215.16 7.2
 0 8 -3 217.27 7.04
 0 8 3 207.68 6.77
 0 8 -3 114.22 9.6
 0 8 3 155.88 9.8
 0 8 3 206.89 6.76
 0 8 3 214.56 7.08
 0 8 -3 213.73 7.98
 0 8 4 35.09 2.01
 0 8 4 33.04 2.1
 0 8 4 33.81 6.05
 0 8 -4 35.38 1.95
 0 8 -4 34.27 2.13
 0 8 -4 34.49 2.54
 0 8 4 30.44 4.23
 0 8 -4 20.99 4.46
 0 8 4 31.48 2.05
 0 8 4 32.73 1.8
 0 -8 4 33.49 2.23
 0 8 4 23.23 2.97
 0 8 -5 381.04 12.61
 0 8 5 335.49 11.18
 0 -8 5 335.12 20.12
 0 8 5 388.51 11.75
 0 8 5 369.09 11.46
 0 8 5 365.19 11.69
 0 8 -5 363.29 11.3
 0 8 -5 376.51 11.79
 0 8 6 1.03 0.56
 0 8 -6 1.62 2.45
 0 8 -6 1.78 0.77
 0 8 -6 0.91 0.56
 0 8 6 0.66 0.51
 0 8 6 0.48 0.67
 0 -8 6 0.74 0.73
 0 8 6 0.48 0.66
 0 -8 6 -0.21 2.04
 0 8 7 -0.25 3.03
 0 8 -7 0.19 2.11
 0 -8 7 0.49 0.8
 0 8 8 1.36 0.76
 0 8 8 0.77 0.75
 0 8 -8 0.3 1.7
 0 -8 8 0.24 0.79
 0 -8 8 0.95 1.4
 0 8 8 -0.23 2.7
 0 8 -8 0.49 0.61
 0 8 -9 67.89 2.82
 0 -8 9 66.25 3.31
 0 8 9 59.12 3.03
 0 8 -9 60.08 3.91
 0 8 9 73.11 3.45
 0 8 9 74.13 3.24
 0 8 9 53.65 4.94
 0 8 10 1.94 0.69
 0 8 10 2.14 0.79
 0 8 -10 1.28 0.44
 0 -8 10 2.1 0.91
 0 10 0 4.86 2.97
 0 10 0 7.14 0.96
 0 10 0 6.77 0.93
 0 10 -1 134.11 4.76
 0 10 1 131.52 4.69
 0 10 -1 70.72 7.04
 0 10 1 79.53 7.18
 0 10 -1 126.68 4.77
 0 10 -2 11.5 1.2
 0 10 -2 13.06 1.19
 0 10 2 5.6 2.95
 0 10 -2 4.18 3.15
 0 10 -3 86.55 3.41
 0 10 3 46.04 4.26
 0 10 3 51.68 5.66
 0 10 -3 53.52 5.77
 0 10 4 26.27 1.82
 0 10 -4 32.31 1.79
 0 10 -4 33.35 2.04
 0 10 4 32.52 1.98
 0 10 -4 33.08 1.9
 0 -10 5 222.59 9.95
 0 10 -5 222.79 7.28
 0 10 5 214.06 7.49
 0 10 5 227.5 7.42
 0 10 -5 228.86 7.49
 0 10 5 213.73 7.47
 0 -10 6 32.86 3.02
 0 10 6 20.66 3.59
 0 10 -6 30.98 1.68
 0 10 6 29.61 1.94
 0 -10 6 29.13 2.06
 0 10 -6 31.64 1.84
 0 10 -6 22.1 2.84
 0 10 6 32 1.97
 0 10 6 30.36 3.23
 0 -10 7 16.75 1.96
 0 10 7 16.49 1.44
 0 10 -7 13.62 1.96
 0 10 7 16.33 1.36
 0 -10 7 14.89 1.42
 0 10 -7 17.01 1.25
 0 10 7 10.93 2.64
 0 10 -7 14.83 1.05
 0 10 8 27.79 1.74
 0 10 8 27.88 1.84
 0 10 -8 28.81 1.5
 0 12 0 1.63 1.93
 0 12 0 3.65 0.66
 0 12 1 1.78 1.86
 0 12 -1 0.14 1.6
 0 12 -1 1.04 0.52
 0 12 -1 1.69 0.59
 0 12 1 0.55 0.54
 0 12 -2 -0.04 0.48
 0 12 2 0.73 0.56
 0 12 -2 -0.25 0.46
 0 12 -3 2.82 0.56
 0 12 3 2.54 0.71
 0 -12 3 3.83 1.3
 0 12 4 4.09 1.44
 0 -12 4 6.26 1.11
 0 12 -4 6.87 0.7
 -1 -1 13 159.39 5.94
 -1 1 13 160.33 6.07
 -1 -1 13 145.2 5.13
 -1 -1 13 140.3 5.5
 -1 1 13 164.87 5.79
 -1 1 12 9.5 1.64
 -1 -1 12 8.57 1.34
 -1 1 12 9.64 1.96
 -1 -1 12 9.67 1.89
 -1 1 12 10.29 1.44
 -1 -1 12 8.86 1.11
 -1 1 12 7.53 0.91
 -1 -1 11 6.68 1.12
 -1 1 11 3.18 0.82
 -1 1 11 4.49 1.24
 -1 1 10 6.31 3.55
 -1 -1 10 6.38 1.34
 -1 1 10 5.2 1.28
 -1 1 10 10.29 1.95
 -1 -1 10 6.06 0.84
 -1 -1 10 6.73 1.73
 -1 1 10 9.49 2.66
 -1 1 10 5.25 0.96
 -1 -1 10 5.73 1.1
 -1 1 10 6.45 1.29
 -1 -1 10 6.71 1.3
 -1 1 10 5.14 0.83
 -1 -1 10 7.09 2.27
 -1 1 10 5.72 0.89
 -1 1 9 230.6 7.48
 -1 -1 9 211.74 7.24
 -1 -1 9 225.72 8.14
 -1 1 9 220.24 8.18
 -1 -1 9 260.13 10.66
 -1 1 9 225.2 7.44
 -1 -1 9 208.73 7.99
 -1 -1 9 223.59 7.38
 -1 1 9 220.76 7.74
 -1 1 9 217.39 8.59
 -1 -1 9 226.24 8.6
 -1 1 9 226.7 11.43
 -1 -1 8 1.68 0.5
 -1 1 8 0.48 0.47
 -1 1 8 0.57 0.51
 -1 1 8 0.56 0.49
 -1 -1 8 1.03 0.5
 -1 1 8 1.81 1.59
 -1 1 8 0.22 0.76
 -1 -1 8 1.22 0.7
 -1 1 8 1.35 0.86
 -1 -1 8 1 0.83
 -1 1 8 0.68 0.83
 -1 -1 8 1.06 0.75
 -1 -1 8 1.49 0.62
 -1 1 8 0.65 2.84
 -1 -1 8 0.59 3.59
 -1 -1 7 8.82 0.97
 -1 1 7 6.75 0.88
 -1 1 7 8.1 0.95
 -1 1 7 8.47 0.79
 -1 -1 7 8.9 1.03
 -1 1 7 8.39 1.17
 -1 -1 7 10.1 1.22
 -1 -1 7 10.31 3.4
 -1 1 7 5.84 2.93
 -1 1 7 9.75 1.85
 -1 1 7 6.35 1.02
 -1 1 7 8.52 0.8
 -1 -1 6 3.1 2.42
 -1 -1 6 1.66 2.79
 -1 1 6 4.6 3.7
 -1 1 6 1.92 2.7
 -1 -1 6 4.86 0.72
 -1 1 6 2.29 0.59
 -1 1 6 2.68 0.57
 -1 -1 6 3.15 0.65
 -1 -1 6 4.28 0.69
 -1 -1 5 855.7 22.67
 -1 -1 5 803.66 22.63
 -1 -1 5 811 22.62
 -1 1 5 630.27 24.76
 -1 -1 5 647.66 24.71
 1 1 -5 756.07 22.22
 -1 1 5 587.48 27.38
 -1 -1 5 949.23 29.17
 -1 1 4 17.81 3.73
 -1 -1 4 36.24 4.29
 -1 1 3 2175.13 76.63
 -1 -1 3 3559.64 80.09
 -1 -1 2 172.17 8.32
 -1 1 2 165.85 4.72
 1 1 -1 432.6 12.29
 -1 1 1 441.47 12.22
 -1 1 1 431.88 12.22
 1 1 0 187.51 5.41
 1 -1 0 185.42 5.48
 1 -1 1 2287.66 61.92
 1 1 1 2193.24 61.66
 1 -1 2 17.18 3.28
 1 1 2 10.97 2.18
 1 -1 2 15.01 0.95
 1 -1 3 462.3 13.77
 1 1 3 467.14 13.34
 1 1 3 456.26 13.37
 1 1 4 1.98 0.41
 1 1 4 0.89 2.75
 1 -1 4 2.72 0.69
 1 -1 4 0.22 2.63
 1 1 5 577.02 21.11
 1 -1 5 637.25 18.5
 1 -1 5 637.26 18.48
 1 1 5 616.65 18.4
 1 -1 5 623.67 18.47
 1 -1 5 662.66 19.15
 1 1 5 625.67 18.37
 1 -1 5 646.26 21.72
 1 1 5 545.06 24.15
 1 1 6 1.79 2.65
 1 -1 6 4.08 3.21
 1 1 6 5.83 3.68
 1 -1 6 6.43 2.87
 1 1 6 2.15 0.51
 1 1 6 3.06 0.55
 1 1 6 2.4 0.57
 1 -1 6 1.96 0.64
 1 -1 6 1.68 0.58
 1 1 6 2.34 0.62
 1 -1 6 2.5 0.62
 1 -1 7 173.18 6.37
 1 -1 7 175.64 6.38
 1 1 7 186.36 6.35
 1 1 7 187.3 6.29
 1 -1 7 180.07 6.39
 1 1 7 173.66 6.09
 1 1 7 187.33 5.98
 1 1 7 206.57 7.34
 1 1 7 190.38 9.81
 1 -1 7 189.62 6.81
 1 1 7 193.39 6.92
 1 -1 7 210.84 9.88
 1 -1 7 179.83 5.96
 1 1 7 174.91 5.96
 1 -1 7 180.21 6.4
 1 1 8 2.09 0.57
 1 1 8 1.74 0.54
 1 -1 8 1.49 0.49
 1 -1 8 1.1 0.68
 1 1 8 1.53 1.23
 1 1 8 2.29 0.8
 1 -1 8 1.75 0.88
 1 -1 8 1.39 0.58
 1 1 8 1.74 1.39
 1 1 8 2.79 2.06
 1 1 8 1.46 0.6
 1 -1 8 3.43 3.61
 1 1 8 4.07 2.94
 1 1 8 2.6 0.96
 1 -1 8 1.39 0.85
 1 -1 8 1.93 0.68
 1 1 8 1.81 0.71
 1 -1 8 2.87 0.78
 1 1 8 1.28 0.66
 1 1 9 275.74 12.75
 1 -1 9 244.83 8.06
 1 -1 9 267.93 11.02
 1 1 9 245.77 8.11
 1 -1 9 234.64 8.56
 1 1 9 300.13 9.9
 1 1 9 296.16 12.66
 1 -1 9 239.31 9.19
 1 1 9 234.47 9.24
 1 -1 9 247.71 8.81
 1 1 9 243.34 8.8
 1 1 9 254.31 8.13
 1 -1 9 231.86 7.86
 1 1 10 3.35 2.43
 1 1 10 2.67 1.33
 1 -1 10 2.31 1.2
 1 -1 10 2.7 0.71
 1 1 10 2.72 0.75
 1 -1 10 0.78 1.7
 1 1 10 1.28 3.2
 1 1 10 2.25 0.64
 1 1 10 1.87 0.61
 1 1 10 1.91 0.77
 1 -1 10 0.7 0.89
 1 1 10 0.84 1.01
 1 -1 11 33.83 2.21
 1 1 11 35.06 2.17
 1 1 11 35.6 2.69
 1 1 12 21.07 1.4
 1 -1 12 23.52 1.69
 1 -1 12 22.89 2.47
 1 1 12 27.02 2.68
 1 -1 12 20.61 1.34
 1 -1 12 20.94 1.7
 1 1 12 19.37 1.68
 1 1 12 21.65 2.35
 1 1 13 153.42 5.35
 1 -1 13 141.91 5.13
 1 1 13 137.4 5.07
 1 -1 13 125.9 4.79
 -1 3 13 152.77 5.59
 -1 -3 13 156.54 5.58
 -1 3 13 167.47 5.86
 -1 3 13 150.23 5.09
 -1 3 12 65.08 2.81
 -1 3 12 69.04 3.86
 -1 -3 12 61.6 2.96
 -1 -3 12 60.24 3.1
 -1 3 11 79.02 4.08
 -1 -3 11 67.53 3.75
 -1 -3 11 64.53 4.56
 -1 3 11 65.79 2.92
 -1 3 11 72.9 5.81
 -1 3 11 73.99 4.56
 -1 -3 11 62.13 3.37
 -1 3 11 60.89 2.75
 -1 -3 11 56.84 3.11
 -1 3 11 80.51 5.24
 -1 3 10 70.74 4.02
 -1 3 10 91.26 5.41
 -1 -3 10 65.16 3.68
 -1 3 10 71 6.14
 -1 -3 10 76.23 3.58
 -1 3 10 70.94 3.18
 -1 3 10 96.38 6.33
 -1 -3 10 61.43 2.78
 -1 3 10 84.7 4.67
 -1 -3 10 74.33 4.94
 -1 3 10 69.98 3.06
 -1 3 9 330.23 11.66
 -1 -3 9 333.31 11.43
 -1 3 9 319.42 11.04
 -1 -3 9 313.01 10.98
 -1 3 9 340.98 10.51
 -1 3 9 444.66 15.89
 -1 3 9 329.89 10.61
 -1 3 9 410.78 12.88
 -1 3 9 304 14.9
 -1 3 9 337.99 10.57
 -1 -3 9 324.41 11.26
 -1 -3 9 304.24 10.17
 -1 -3 8 510.54 15.74
 -1 -3 8 477.76 15.68
 -1 3 8 477.26 15.87
 -1 3 8 504.46 14.9
 -1 3 8 473.65 15.38
 -1 -3 8 465.42 15.34
 -1 3 8 514.41 15.47
 -1 3 8 483.36 14.88
 -1 3 8 658.88 20.69
 -1 -3 8 500.07 21.72
 -1 3 8 486.72 14.89
 -1 3 8 592.87 17.18
 -1 3 8 445.55 19.45
 -1 3 8 401.32 23.66
 -1 -3 8 458.79 14.59
 -1 3 7 300.4 19.44
 -1 -3 7 435.59 13.6
 -1 -3 7 424.82 13.51
 -1 3 7 415.68 13.66
 -1 -3 7 504.23 16.34
 -1 3 7 452.41 12.85
 -1 3 7 400.79 12.77
 -1 -3 7 383.75 12.98
 -1 3 7 476.24 14.62
 -1 3 7 540.36 17.98
 -1 -3 7 448.33 19.59
 -1 3 7 433.53 12.85
 -1 -3 7 399.92 13.19
 -1 3 7 417.35 13.23
 -1 3 7 435.12 13.05
 -1 3 7 441.15 12.95
 -1 -3 7 392.25 12.54
 -1 3 7 335.98 16.27
 -1 -3 6 4.52 2.76
 -1 -3 6 6.14 0.91
 -1 3 6 6.34 0.57
 -1 -3 6 5.52 0.87
 -1 3 6 7.66 0.78
 -1 3 6 5.19 3.35
 -1 3 6 4.9 2.62
 1 3 -5 788.33 23.28
 -1 3 5 771.3 23.51
 -1 3 5 813.39 22.86
 -1 -3 5 815.99 23.53
 -1 -3 5 801.84 30.03
 -1 -3 4 2854.39 73.76
 1 3 -4 2822.67 73.7
 -1 -3 4 2828.24 81.01
 1 3 -3 1910.3 51.25
 -1 3 3 1365.23 53.92
 -1 3 2 196.85 6.01
 1 3 -2 195.23 6.13
 -1 3 1 683.57 19.82
 1 3 -1 685.27 19.89
 -1 3 1 698.19 19.82
 -1 3 0 1504.44 42.23
 1 3 0 1477.76 42.2
 1 3 1 2656.91 75.18
 -1 3 -1 2692.81 75.28
 1 3 2 166.57 5.28
 1 3 2 163.57 7.53
 -1 3 -2 165.35 5.41
 -1 3 -3 475.92 13.9
 1 3 3 415.02 16.94
 1 3 4 849.91 24.81
 1 -3 4 915.12 25.25
 1 -3 4 899.49 25.15
 1 -3 4 904.6 31.64
 1 3 4 769.64 26.94
 -1 3 -4 890.03 25.3
 1 3 4 714.98 29.26
 -1 3 -5 2159.08 59.95
 1 -3 5 2152.91 59.89
 1 -3 5 2195.79 60.01
 1 -3 5 2100.8 66.87
 1 3 5 2078.8 59.26
 1 3 5 2138.26 59.62
 1 3 5 1933.26 60.16
 1 3 6 329.94 9.96
 1 3 6 276.97 16.01
 1 -3 6 339.26 16.08
 1 3 6 288.9 12.99
 1 -3 6 324.46 10.41
 1 -3 6 319.39 10.32
 1 3 6 350.12 10.08
 1 3 6 310.32 9.5
 1 3 7 5.43 3.09
 1 3 7 4.15 3.89
 1 -3 7 3.99 0.86
 1 3 7 4.85 0.92
 1 -3 7 4.58 0.97
 1 3 7 4.84 0.79
 1 -3 7 4.56 0.9
 1 -3 7 9.08 2.27
 1 -3 7 6.71 2.71
 1 3 7 4.35 0.68
 1 3 7 4.32 0.68
 1 3 7 4.53 0.97
 1 -3 7 4.83 0.94
 1 -3 7 5.63 0.69
 1 3 7 4.77 0.76
 1 3 7 8.06 0.92
 1 3 7 7.8 2.55
 1 3 7 3.79 1.19
 1 -3 8 134.03 5.44
 1 3 8 130.05 4.7
 1 -3 8 118.56 5.06
 1 3 8 125.5 5.15
 1 -3 8 134.81 9.57
 1 3 8 123.02 4.72
 1 3 8 126.87 4.87
 1 3 8 131.01 4.74
 1 3 8 153.29 6.04
 1 3 8 136.37 8.86
 1 -3 8 115.62 4.46
 1 3 8 119.6 11.35
 1 -3 8 123.61 5.35
 1 3 8 127.92 5.56
 1 3 9 504.83 16.24
 1 3 9 505.2 15.68
 1 3 9 574.32 17.17
 1 3 9 537.29 15.77
 1 3 9 549.27 20.86
 1 -3 9 477.13 15.34
 1 -3 9 498.24 16.51
 1 3 9 497.36 16.8
 1 3 9 521.32 15.64
 1 -3 9 476.03 16.33
 1 -3 10 123.84 4.65
 1 3 10 145.49 6.05
 1 3 10 134.29 5.07
 1 -3 10 124.07 5.41
 1 -3 10 135.26 6.96
 1 -3 10 117.26 5.49
 1 3 10 154.35 7.81
 1 3 10 144.99 8.57
 1 3 10 128.64 4.81
 1 3 10 130.18 4.95
 1 -3 11 5.71 1.85
 1 -3 11 3.11 0.61
 1 -3 11 3.11 0.91
 1 3 11 3.61 0.76
 1 3 11 5.51 2.16
 1 3 11 9.38 3.17
 1 3 11 5.26 0.88
 1 -3 11 3.95 1.15
 1 3 11 5.46 2.23
 1 3 11 2.88 1.18
 1 3 12 1.26 0.52
 1 -3 12 1.59 0.72
 1 -3 12 3.99 1.32
 1 3 12 0.68 0.59
 1 3 12 0.87 1.39
 1 -3 12 1.56 0.76
 1 3 12 0.43 1.44
 1 -3 13 116.17 4.52
 1 3 13 113.61 4.08
 1 3 13 119.55 4.64
 -1 -5 12 11.99 1.47
 -1 5 12 12.74 0.98
 -1 5 12 12.82 1.55
 -1 -5 12 11.22 1.01
 -1 5 12 13.19 1.08
 -1 5 11 -0.15 2.27
 -1 5 11 1.21 1.44
 -1 -5 11 0.36 0.63
 -1 -5 11 0.47 1.27
 -1 5 11 1.05 0.62
 -1 5 11 -0.05 0.62
 -1 5 11 0.68 0.58
 -1 5 11 1.05 1.73
 -1 -5 10 5.89 0.99
 -1 5 10 12.53 3.46
 -1 -5 9 5.94 1.13
 -1 5 9 8.55 2.6
 -1 5 9 8.15 1.06
 -1 5 9 4.98 3.49
 -1 -5 9 6.57 1.08
 -1 -5 9 6.29 1.14
 -1 5 9 7.2 3.14
 1 5 -9 6.54 0.93
 -1 5 9 7.21 1.28
 -1 5 9 6.95 0.99
 -1 5 8 42.54 2.52
 -1 5 8 48.35 4.46
 -1 5 8 40.97 2.2
 -1 5 8 54.33 3.71
 -1 5 8 29.03 6.47
 -1 -5 8 41.86 5.55
 -1 5 8 39.8 2.22
 -1 5 8 55.67 5.76
 -1 5 8 37.57 2.19
 -1 -5 8 47.54 4.23
 -1 -5 7 6.58 1.19
 -1 5 7 5.1 2.21
 -1 5 7 5.58 0.9
 -1 -5 7 3.65 2.62
 -1 5 7 5.92 0.82
 -1 5 7 5.37 3.12
 -1 5 7 3.15 3.83
 -1 -5 7 4.29 1.97
 -1 5 7 5.2 0.88
 -1 5 7 5.17 0.65
 -1 5 7 11.36 3.59
 -1 5 7 3.58 1.46
 -1 5 7 7.29 2.37
 -1 5 7 6.05 0.85
 -1 5 6 167.94 5.91
 -1 5 6 127.48 11.29
 -1 5 6 193.89 7.56
 -1 -5 6 176 9.15
 -1 5 6 174.78 6.04
 -1 5 6 168.64 5.94
 -1 -5 6 185.5 6.84
 -1 5 6 180.75 6.22
 -1 5 6 215.66 8.77
 -1 5 6 222.69 10.09
 -1 5 6 171.79 5.96
 -1 -5 6 173.32 12.16
 -1 5 6 178.93 5.77
 1 5 -5 20.38 1.54
 -1 5 5 12.18 3.75
 -1 -5 5 23.31 1.79
 -1 5 5 19.64 1.25
 -1 -5 5 19.65 1.35
 -1 5 5 20.38 1.26
 -1 5 5 21.13 1.2
 -1 5 5 17.62 1.89
 -1 5 5 19.37 1.35
 -1 5 5 25.98 2.8
 -1 5 5 20.1 1.3
 -1 5 5 20.69 1.25
 -1 5 5 24.98 3.29
 -1 -5 5 21.49 4.66
 -1 -5 4 158.38 5.5
 -1 5 4 103.54 6.68
 -1 5 4 111.37 8.77
 1 5 -4 143.02 5.3
 -1 5 4 149.19 4.72
 -1 5 3 3.28 0.71
 -1 5 3 2 1.7
 -1 -5 3 3.82 0.74
 1 5 -3 3.35 0.83
 -1 5 3 3.62 0.51
 -1 5 3 6.32 2.59
 -1 -5 2 186.3 6.03
 -1 5 2 170.9 6.03
 -1 5 2 184.48 5.61
 1 5 -1 67.77 2.91
 1 5 -1 67.26 4.21
 -1 5 1 57.66 3.78
 -1 5 1 67.52 2.84
 -1 5 1 69.77 2.89
 1 5 -1 67.45 2.36
 -1 5 1 67 2.41
 -1 5 0 925.87 26.33
 -1 5 0 929.13 26.3
 1 5 0 900.76 27.79
 1 5 0 913.45 26.37
 -1 5 0 905.65 26.35
 1 5 0 904.68 26.27
 1 5 0 898.47 25.68
 -1 5 0 899.84 25.66
 -1 5 -1 127.33 4.63
 1 5 1 130.69 4.43
 -1 5 -1 133.41 4.72
 1 5 1 123.26 5.74
 1 5 1 128.82 4.08
 -1 5 -1 120.57 3.99
 1 5 1 123.98 4.56
 -1 5 -2 30.45 1.94
 1 5 2 26.49 1.62
 1 5 2 28.33 1.32
 1 5 3 8.98 2.95
 -1 5 -3 7.97 1.28
 1 5 3 5.79 0.6
 1 5 3 4.75 1.91
 1 5 4 23.52 1.22
 1 5 4 21 4.02
 -1 5 -4 22.58 1.61
 1 5 4 22.4 3.13
 1 5 5 32.73 1.73
 1 5 5 31.96 1.66
 1 5 5 31.69 3.31
 1 -5 5 32.98 5.45
 1 5 5 35.93 1.6
 1 5 5 31.41 1.63
 1 5 5 24.24 2.33
 1 5 5 35.49 3.45
 1 5 5 32.94 5.29
 -1 5 -5 34.46 2.08
 1 5 6 1.93 0.59
 1 5 6 1.95 0.55
 1 5 6 3.37 0.6
 1 -5 6 1.9 0.83
 1 5 6 1.91 0.53
 1 -5 6 5.39 3.42
 1 5 6 2.73 0.63
 1 5 6 1.85 3.81
 1 -5 6 0.57 2
 -1 5 -6 2.11 0.67
 1 5 6 2.92 2.05
 1 5 6 2.53 1.03
 1 5 6 2.99 0.7
 1 5 6 1.49 0.47
 1 5 6 3.33 2.25
 1 5 7 10.49 0.98
 1 -5 7 11.47 1.45
 1 -5 7 8.44 2.34
 1 5 7 9.97 1.06
 1 5 7 10.56 1.03
 1 5 7 15.53 3.16
 1 5 7 10.04 1.05
 1 -5 7 12.78 3.68
 1 5 7 10.24 1.14
 1 5 7 12.83 3.67
 1 5 7 7.39 4.27
 1 5 7 9.7 0.84
 1 5 7 11.26 2.96
 1 5 8 6.55 3.08
 1 -5 8 6.72 2.26
 -1 5 -8 5.22 0.89
 1 5 8 3.39 2.8
 1 5 8 2.91 0.76
 1 5 8 4.43 0.93
 1 5 8 5.1 0.84
 1 5 8 2.89 3.92
 1 5 8 3.93 0.83
 1 -5 8 6.08 2.85
 1 5 9 10.52 3.63
 1 5 9 9.51 1.4
 1 -5 9 8.41 1.3
 1 5 9 13.69 3.21
 1 5 9 8.23 1.04
 1 5 9 8.13 1.05
 1 5 9 7.81 1.06
 1 5 9 11.08 3.15
 -1 5 -9 9.23 1.02
 1 5 10 3.65 2.77
 1 -5 10 3.03 0.96
 1 -5 10 2.42 0.81
 1 -5 11 9.09 1.19
 1 5 11 9.98 2.29
 1 5 11 10.41 1.08
 1 5 11 10.24 2.72
 1 5 11 9.66 1.06
 1 -5 11 9.69 1.11
 1 -5 11 9.66 1.88
 1 5 11 9.58 1
 1 5 11 13.78 2.43
 1 5 12 1.89 0.64
 1 -5 12 1.25 0.99
 1 5 12 1.4 1.11
 1 5 12 2.27 0.56
 -1 7 11 2.76 0.66
 -1 7 11 1.93 0.66
 -1 -7 11 1.24 0.54
 -1 -7 11 2.39 1
 -1 7 10 156.77 5.72
 -1 7 10 146.72 7.95
 -1 7 10 171.19 5.82
 1 7 -10 154.66 5.48
 -1 7 10 167.64 6.61
 -1 7 10 180.86 5.99
 -1 -7 9 1.73 0.9
 -1 7 9 4.82 1.08
 1 7 -9 3.22 0.75
 -1 7 9 3.97 0.84
 -1 7 9 1.76 0.76
 -1 7 9 -0.45 2.75
 1 7 -8 404.13 12.87
 -1 7 8 416.41 13.3
 -1 7 8 408.09 12.93
 -1 -7 8 429.82 13.7
 -1 -7 8 448 15.87
 -1 -7 7 11.93 1.48
 -1 7 7 14.41 1.44
 -1 -7 7 14.68 2.97
 1 7 -7 13.45 1.37
 -1 7 7 12.75 1.23
 -1 -7 7 13.77 4.04
 -1 7 7 12.81 1.18
 -1 7 7 10.03 4.41
 -1 7 7 12.07 3.59
 -1 7 7 12.36 1.02
 1 7 -7 12.8 1.47
 -1 7 7 17.49 3.31
 -1 7 7 12.4 1.29
 -1 7 6 165.87 5.96
 -1 -7 6 183.39 13.14
 -1 -7 6 186.95 9.8
 -1 7 6 173.04 6.21
 1 7 -6 178.54 6.94
 -1 7 6 162.14 5.97
 -1 7 6 185.15 6.46
 -1 7 6 176.37 6.01
 1 7 -5 2.47 0.88
 -1 7 5 1.61 0.67
 -1 7 5 2.39 0.76
 -1 7 5 2.51 0.66
 -1 -7 5 3.24 3.89
 -1 7 5 1.94 0.6
 -1 7 5 3.1 0.84
 -1 7 5 0.99 3.53
 1 7 -5 1.32 0.57
 -1 -7 5 3.32 0.88
 -1 -7 4 1300.85 36.81
 1 7 -4 1324.94 37.25
 1 7 -4 1257.27 36.07
 -1 7 4 1209.3 35.81
 -1 7 4 1212.58 36.05
 -1 7 4 1292.96 35.91
 -1 7 4 948.58 43.19
 -1 7 4 1363.19 36.24
 -1 7 4 879.43 39.05
 -1 7 3 22.94 1.49
 1 7 -3 21.46 1.46
 -1 7 3 20.34 1.31
 -1 7 3 22.67 1.49
 -1 7 3 20.48 3.28
 1 7 -3 21.05 3.99
 1 7 -3 19.72 1.81
 -1 7 3 16.91 4.21
 -1 -7 3 20.12 1.63
 -1 7 3 18.49 1.28
 -1 7 2 90.3 3.48
 1 7 -2 93.5 3.66
 -1 7 2 94.79 3.44
 -1 7 2 83.99 5.86
 1 7 -2 85.72 6.37
 -1 7 2 92.78 4.2
 1 7 -2 93.5 4.27
 -1 -7 2 91.8 3.77
 -1 7 2 97.51 3.66
 1 7 -2 83.04 3.38
 -1 7 1 5.55 3.21
 -1 7 1 8.51 2.56
 1 7 -1 13.22 3
 1 7 -1 12.68 1.2
 1 7 -1 13.59 1.16
 -1 7 1 12.89 1.06
 1 7 -1 10.32 1.31
 -1 7 1 11.15 1.29
 -1 7 1 13.33 0.98
 1 7 -1 9.53 0.95
 -1 7 1 13.11 1.11
 1 7 0 1158.82 32.08
 1 7 0 1021.46 34.77
 -1 7 0 1121.45 32.21
 1 7 0 1114.6 31.84
 -1 7 0 1098.19 31.74
 -1 7 0 1109.9 32.59
 1 7 0 1097.13 32.56
 1 7 0 1093.81 31.69
 -1 7 0 1090.25 31.68
 -1 7 0 1107.61 31.48
 1 7 1 29.13 1.56
 1 7 1 26.2 3.4
 -1 7 -1 21.23 3.66
 -1 7 -1 33.6 2.09
 -1 7 -1 31.31 1.74
 -1 7 -1 29.11 1.68
 1 7 1 29.16 1.67
 1 7 1 30.22 2.12
 -1 7 -1 29.25 2.13
 1 7 1 26.55 4.61
 -1 7 -1 28.74 1.62
 1 7 1 30.84 1.76
 1 7 2 340.29 17.24
 -1 7 -2 361.63 11.77
 1 7 2 358.6 11.82
 -1 7 -2 352.59 11.84
 1 7 2 313.95 13.68
 -1 7 -2 376.8 11.65
 1 7 2 354.89 10.95
 -1 7 -2 350.46 11.09
 -1 7 -2 361.29 11.07
 1 7 2 365.29 10.81
 1 -7 2 354.91 11.25
 1 7 2 383.77 11.16
 -1 7 -2 326.37 10.77
 1 7 3 -0.39 2.95
 1 7 3 0.84 0.54
 -1 7 -3 0.23 0.61
 -1 7 -3 0.99 0.73
 1 7 3 1.03 0.45
 1 -7 3 0.06 0.57
 -1 7 -3 0.35 0.73
 -1 7 -3 2.22 2.86
 1 7 3 1.41 0.63
 1 7 3 0.56 0.44
 -1 7 -3 0.79 0.56
 1 7 3 1.61 0.56
 1 7 4 344.88 19.57
 -1 7 -4 437.04 13.9
 1 7 4 403.51 12.77
 -1 7 -4 434.97 14.08
 -1 7 -4 408.07 12.95
 1 7 4 454.05 13.19
 1 7 4 443.08 12.85
 1 7 4 371.95 16.45
 1 -7 4 441.36 13.73
 1 7 4 408.83 13.02
 -1 7 -5 58.52 3.26
 1 7 5 52.59 7.39
 1 7 5 46.02 3.67
 -1 7 -5 61.32 3.46
 -1 7 -5 58.45 2.62
 1 7 5 55.6 2.79
 1 7 5 65.24 2.86
 1 -7 5 64.96 3.37
 1 7 5 61.21 2.6
 1 7 5 58.78 2.66
 1 -7 5 68.28 8.33
 1 7 5 66.97 3.07
 1 -7 6 451.43 17.53
 -1 7 -6 431.29 13.7
 1 7 6 462.24 13.74
 1 7 6 413.6 13.26
 1 -7 6 431.44 22.01
 1 7 6 436.64 13.34
 1 7 6 523.54 18.11
 1 7 6 413.01 13.48
 -1 7 -6 429.65 14.4
 1 7 6 359.87 21.34
 1 7 7 9.49 1.21
 1 7 7 6.68 3.1
 1 7 7 10.66 1.21
 1 -7 7 9.01 2.44
 1 7 7 8.4 1.04
 1 -7 7 11.86 3.72
 1 7 7 7.82 0.95
 1 -7 7 6.26 1.2
 1 7 7 9.47 3.41
 1 7 7 3.85 3.67
 -1 7 -7 7.73 0.94
 -1 7 -7 8.83 1.15
 -1 7 -7 7.77 1.25
 -1 7 -8 144.86 5.68
 1 7 8 142.85 9.23
 1 7 8 154.62 5.62
 1 -7 8 164.03 6.51
 1 -7 8 184.8 8.32
 1 7 8 160.18 5.84
 1 7 8 175.73 9.42
 -1 7 -9 12.03 1.16
 1 -7 9 12.97 1.52
 1 7 9 14.6 1.29
 1 7 9 14.26 1.58
 1 7 9 13.97 1.34
 1 7 9 16.21 3.45
 1 7 10 275.43 8.96
 1 7 10 297.62 9.14
 1 -7 10 288.75 10.11
 1 7 10 292.75 9.03
 1 7 10 287.35 11.52
 1 7 11 0.04 0.58
 1 7 11 0.8 0.51
 1 7 11 0.83 0.61
 1 -7 11 -0.2 0.81
 1 9 -9 4.03 0.65
 -1 9 9 3.74 0.8
 -1 9 9 4 0.98
 -1 9 9 4.68 1.06
 -1 -9 8 64.57 3.74
 -1 9 8 37.66 4.21
 1 9 -8 56.18 2.52
 1 9 -8 50.38 2.18
 -1 9 8 59.6 2.75
 -1 9 8 53.53 2.92
 1 9 -8 46.13 3.38
 -1 9 8 60.52 2.94
 -1 -9 8 56.3 2.93
 -1 -9 7 1.07 1.41
 1 9 -7 0.56 1.82
 1 9 -7 1.02 0.53
 -1 9 7 1.45 0.77
 -1 -9 7 0.9 0.73
 -1 9 7 -0.32 1.87
 -1 9 7 1.13 0.81
 1 9 -7 1.44 0.64
 -1 9 7 1.26 2.6
 -1 9 6 2.56 0.68
 1 9 -6 1.44 0.56
 -1 9 6 2.18 1.01
 -1 9 5 20.11 1.61
 1 9 -5 18.36 3.55
 1 9 -5 20.99 1.63
 -1 9 4 131.92 4.89
 1 9 -4 111.63 7.8
 -1 9 4 82.78 7.28
 1 9 -4 125.17 5.65
 1 9 -4 134.29 5.07
 1 9 -4 127.51 4.73
 -1 9 4 90.75 10.01
 -1 9 4 137.2 5.04
 -1 9 3 37.59 2.14
 1 9 -3 33.79 4.8
 -1 9 3 37.36 2.19
 1 9 -3 41.38 2.15
 1 9 -3 40.29 2.29
 -1 9 3 37.42 1.96
 -1 9 3 25.29 4.13
 -1 9 3 22.76 5.53
 1 9 -3 39.24 2.76
 1 9 -2 66.78 3
 1 9 -2 65.47 3.09
 -1 9 2 62.34 2.81
 -1 9 2 62.09 2.94
 -1 9 2 62.54 2.97
 -1 9 2 55.67 7.61
 1 9 -2 65.85 3.72
 -1 9 1 5.27 0.81
 1 9 -1 4.91 0.87
 -1 9 1 6.48 0.85
 -1 9 1 4.62 0.78
 1 9 -1 6.26 1.19
 -1 9 1 5.05 1.13
 -1 9 1 5.13 0.86
 1 9 -1 4.26 3.84
 -1 9 1 2.04 3.04
 1 9 0 49.98 2.56
 -1 9 0 56.16 2.66
 -1 9 0 55.76 2.64
 1 9 0 50.29 2.59
 1 9 0 52.13 7.32
 1 9 0 53.97 3.36
 -1 9 0 57.86 3.47
 -1 9 -1 0.52 0.61
 1 9 1 1.01 0.58
 1 9 1 1.99 2.84
 -1 9 -1 1.67 3.71
 1 9 1 1.16 0.81
 -1 9 -1 0.41 0.71
 1 9 1 0.75 0.58
 -1 9 -2 10.78 1.5
 -1 9 -2 12.34 1.24
 1 9 2 11.07 1.08
 -1 9 -2 11.16 1.14
 1 9 2 13.07 1.25
 1 9 3 8.58 1.07
 -1 9 -3 6.4 3.22
 1 9 3 9.52 1.14
 -1 9 -3 10.63 1.16
 1 9 3 8.57 0.91
 -1 9 -3 10.94 1.12
 1 9 3 7.05 2.85
 -1 9 -3 8.83 1.43
 1 9 3 8.3 4
 -1 9 -4 385.29 12.79
 1 9 4 400.64 11.86
 -1 9 -4 382.43 11.74
 1 9 4 387.53 11.68
 1 9 4 246.24 12.77
 1 9 4 289.88 18.72
 -1 9 -4 406.21 11.93
 -1 9 -4 383 11.47
 1 9 4 308.95 15.17
 1 9 5 68.05 3.21
 1 9 5 67.53 2.98
 1 -9 5 63.7 5.42
 -1 9 -5 65.65 3.01
 -1 9 -5 67.5 3.17
 -1 9 -6 23.59 3.57
 1 9 6 28.65 1.76
 1 9 6 28.24 2.23
 -1 9 -6 27.44 1.68
 1 -9 7 1.84 1.55
 1 9 7 -0.73 1.55
 1 9 7 0.56 0.85
 -1 9 -7 -0.15 1.96
 1 9 7 0.64 0.67
 -1 9 -7 0.34 0.59
 1 9 7 2 2.38
 -1 9 -7 0.5 0.44
 1 9 8 64.97 3.35
 -1 9 -8 65.83 2.75
 -1 9 -8 58.1 2.44
 1 9 8 65.33 3.15
 1 9 8 73.91 3.1
 1 -9 8 61.5 3.17
 -1 9 -8 58.18 3.85
 1 9 8 50.29 4.57
 1 9 9 1.32 0.66
 1 9 9 0.98 0.84
 -1 9 -9 1.93 0.52
 1 9 9 1.99 0.81
 1 -9 9 2.91 0.86
 1 11 -6 2.59 0.62
 1 11 -6 2.07 0.48
 -1 11 6 1.46 1.26
 -1 -11 6 1.69 0.98
 -1 11 6 2.11 0.75
 1 11 -5 52.85 2.43
 1 11 -5 42.08 3.24
 -1 -11 5 48.57 3.31
 -1 11 5 47.91 2.33
 1 11 -5 50.87 2.19
 -1 11 5 48.12 2.38
 -1 -11 4 129.51 5.08
 1 11 -4 151.97 5.24
 1 11 -4 123.62 6.65
 1 11 -4 144.8 4.93
 -1 -11 4 131.69 6.8
 -1 11 4 142.06 5.06
 -1 11 4 128.71 4.9
 -1 11 3 11.25 1.09
 -1 11 3 14.55 1.28
 1 11 -3 14.68 1.22
 1 11 -3 15.06 1.14
 1 11 -3 9.78 2.41
 1 11 -2 0.54 0.58
 -1 11 2 1.37 0.69
 1 11 -2 0.04 0.54
 1 11 -2 0.64 0.58
 -1 11 2 0.74 0.52
 1 11 -2 -0.75 2.24
 -1 11 2 -0.22 2.38
 1 11 -1 46.3 2.22
 1 11 -1 45.11 2.32
 -1 11 1 44.84 2.4
 1 11 -1 46.49 2.28
 1 11 -1 37.91 4.35
 1 11 0 166.36 5.69
 -1 11 0 162.12 5.63
 1 11 0 165.03 5.6
 -1 11 0 164.39 5.56
 -1 11 0 165.31 5.8
 1 11 0 171.24 5.86
 -1 11 -1 91.06 3.58
 1 11 1 92.33 3.81
 -1 11 -1 89.01 3.63
 -1 11 -1 90.44 3.49
 1 11 1 89.64 3.51
 1 11 2 20.66 1.45
 1 11 2 27.96 1.82
 -1 11 -2 25.41 1.6
 -1 11 -2 25.84 1.6
 1 11 2 17.7 3.38
 -1 11 -2 13.7 3.25
 -1 11 -2 25.26 1.54
 1 11 3 37.28 2.04
 -1 11 -3 35.48 1.88
 1 -11 4 105.68 4.35
 -1 11 -4 119.9 4.39
 1 11 4 108.31 4.2
 -1 11 -4 112.64 4.11
 1 11 4 115.63 4.32
 1 -11 4 108.3 5.93
 -1 11 -5 94.94 5.21
 1 -11 5 112.12 5.19
 1 11 5 99 3.94
 -1 11 -5 111.46 3.8
 1 11 5 104.06 4.02
 -1 11 -5 109.43 3.99
 -1 11 -6 33.02 1.69
 1 -11 6 36.98 2.34
 -1 11 -6 32.29 1.57
 1 11 6 33.66 1.97
 -2 0 13 -0.32 1.03
 -2 0 13 0.24 0.66
 -2 0 13 0.76 0.89
 -2 0 12 246.16 9.21
 -2 0 12 236.94 8.46
 -2 0 11 0.43 1.6
 -2 0 11 0.38 0.66
 -2 0 11 -0.1 0.77
 -2 0 10 121.21 4.58
 -2 0 10 118.79 5.64
 -2 0 10 115.78 4.51
 -2 0 10 124.42 5.31
 -2 0 9 0.08 0.84
 -2 0 9 0.04 0.5
 -2 0 9 0.96 0.81
 -2 0 9 1.64 1.76
 -2 0 9 1.26 3.25
 -2 0 9 0.67 0.88
 -2 0 9 0.39 0.55
 -2 0 8 1714.21 47.92
 -2 0 8 1798.87 50.68
 -2 0 8 1525.1 46.36
 -2 0 8 1607.37 47.29
 -2 0 8 1697.57 46.51
 -2 0 8 1715.31 51.04
 -2 0 8 1617.88 46.52
 -2 0 8 1623.79 47.38
 -2 0 7 1.31 0.73
 -2 0 7 0.7 0.45
 -2 0 7 0.23 0.43
 -2 0 7 -0.53 2.24
 -2 0 6 136.5 4.84
 -2 0 6 145.57 4.91
 -2 0 6 136.31 4.78
 -2 0 6 138.47 4.8
 -2 0 6 131.53 7.33
 -2 0 5 -0.8 2.33
 -2 0 5 0.06 0.44
 -2 0 4 4221.63 125.55
 -2 0 4 4202.18 119.8
 -2 0 3 0.32 2.73
 -2 0 3 0.32 2.33
 -2 0 2 1032.57 30.78
 -2 0 2 961.37 30.51
 -2 0 1 0.43 1.13
 -2 0 1 0.94 1.05
 -2 0 1 0.49 0.3
 -2 0 0 5053.29 137.9
 -2 0 0 4749.44 137.92
 2 0 1 0.14 0.27
 2 0 1 -0.07 1.35
 2 0 1 0.38 0.88
 -2 0 -1 1.4 0.37
 2 0 2 141.85 6.2
 2 0 2 138.13 4.44
 2 0 3 0.29 0.43
 2 0 3 -0.96 3.3
 2 0 3 0.79 0.41
 2 0 3 -1 1.89
 2 0 4 2308.16 67.66
 2 0 4 2478.42 66.05
 2 0 5 0.43 0.42
 2 0 5 0.37 0.45
 2 0 5 1.45 0.55
 2 0 5 0.72 2.6
 2 0 6 845.1 24.59
 2 0 6 844.01 24.67
 2 0 6 834.12 24.65
 2 0 6 840.62 24.6
 2 0 6 926.87 28.35
 2 0 7 0.45 0.41
 2 0 7 0.89 2.46
 2 0 7 0.13 0.39
 2 0 7 0.28 0.68
 2 0 7 0.3 0.56
 2 0 7 0.56 0.46
 2 0 7 0.4 0.53
 2 0 8 577.23 19.64
 2 0 8 541.24 16.7
 2 0 8 550.14 19.77
 2 0 8 557.29 17.27
 2 0 8 553.94 17.24
 2 0 8 556.86 17.11
 2 0 8 561.24 17.9
 2 0 8 546.61 17.38
 2 0 8 535.91 17.28
 2 0 8 593.75 18.16
 2 0 8 583.64 16.71
 2 0 9 -0.75 1.6
 2 0 9 0.37 0.55
 2 0 9 0.2 1.64
 2 0 9 0.43 0.48
 2 0 9 3.89 3.38
 2 0 9 0.76 1.14
 2 0 9 0.77 0.91
 2 0 9 0.1 0.8
 2 0 10 926.69 27.89
 2 0 10 1016.42 29.25
 2 0 10 935.71 29.34
 2 0 10 941.87 27.8
 2 0 10 1018.88 32.6
 2 0 11 0.69 0.97
 2 0 11 -0.33 0.7
 2 0 11 -0.29 1.62
 2 0 11 0.75 0.65
 2 0 12 31.38 2.03
 2 0 12 31.05 2.02
 2 0 13 1 0.92
 2 0 13 -0.06 0.93
 -2 -2 13 13.96 1.11
 -2 2 13 18.45 1.55
 -2 2 13 12.47 1.04
 -2 -2 13 16.41 1.5
 -2 2 13 17.61 1.72
 -2 -2 12 20.07 2.22
 -2 2 12 24.48 2.63
 -2 2 12 20.12 1.44
 -2 2 12 22.24 2.18
 -2 -2 12 20.48 1.93
 -2 2 12 27.42 2.17
 -2 -2 12 20.88 1.61
 -2 -2 11 0.67 0.45
 -2 -2 11 0.95 1.41
 -2 -2 11 0.6 0.69
 -2 2 11 -0.38 3.05
 -2 2 10 6.76 0.9
 -2 -2 10 8.12 2.18
 -2 2 10 7.49 1.39
 -2 -2 10 7.33 1.36
 -2 2 10 8.19 3.44
 -2 -2 10 9.63 0.93
 -2 2 10 8.07 1.96
 -2 2 10 10.28 2.61
 -2 2 10 8.51 1.03
 -2 2 10 8.11 1.02
 -2 -2 10 6.26 1.23
 -2 2 10 8.42 1.35
 -2 -2 10 8.39 1.21
 -2 -2 9 129.97 5.3
 -2 2 9 119.52 4.9
 -2 2 9 131.52 4.85
 -2 2 9 129.48 5.43
 -2 -2 9 123.28 5.3
 -2 2 9 134.5 4.76
 -2 2 9 140.02 5.92
 -2 -2 9 128.48 5.68
 -2 -2 9 124.47 4.61
 -2 -2 9 124.87 5.27
 -2 2 9 120.86 4.77
 -2 2 9 130.52 8.47
 -2 2 8 7.78 0.93
 -2 2 8 5.8 1.18
 -2 -2 8 7.69 1.29
 -2 2 8 9.99 2.12
 -2 -2 8 10.28 1.21
 -2 2 8 12.1 2.77
 -2 2 8 8 0.93
 -2 2 8 7.87 0.91
 -2 -2 8 6.91 0.81
 -2 -2 8 7.51 1.16
 -2 2 8 9.19 1.21
 -2 2 8 11.46 1.04
 -2 -2 8 9.6 1.17
 -2 2 8 10.66 3.24
 -2 2 7 24.85 5.74
 -2 2 7 24.68 3.91
 -2 2 7 28.59 1.6
 -2 2 7 39.98 1.9
 -2 2 7 27.85 1.57
 -2 -2 7 23.46 4.02
 -2 2 7 24.72 1.98
 -2 -2 7 25.38 1.78
 -2 2 7 35.06 3.81
 -2 2 7 34.95 2.98
 -2 2 7 29.76 1.57
 -2 -2 7 28.51 1.89
 -2 -2 7 26.52 1.45
 -2 -2 6 46.94 5.17
 -2 2 6 43.68 1.69
 -2 2 6 46.03 2.07
 -2 -2 6 46.8 2.28
 -2 2 6 37.07 5.53
 -2 -2 6 48.86 2.39
 -2 2 6 40.13 4.29
 -2 -2 5 385.42 11.63
 -2 2 5 300.56 15.62
 2 2 -5 384.07 11.26
 -2 2 5 305.32 13.4
 -2 -2 5 411.13 11.78
 -2 -2 4 45.2 4.99
 -2 2 4 37.55 4.24
 2 2 -4 46.49 1.82
 -2 -2 3 3.92 2.64
 -2 2 3 7.08 2.27
 2 2 -3 5.82 0.54
 -2 2 2 114.26 3.51
 2 2 -2 113.61 3.61
 2 2 -1 17.91 0.87
 -2 2 1 17.86 0.84
 2 2 0 141.17 4.43
 2 -2 0 145.09 4.56
 -2 2 0 142.32 4.44
 2 2 0 144.97 4.39
 2 -2 1 324.23 9.63
 2 2 1 312.3 9.25
 2 -2 2 695.02 20.27
 2 2 2 673.72 21.76
 2 -2 3 1.43 2.62
 2 -2 3 1.07 0.61
 -2 -2 -3 0.36 0.94
 2 2 3 3.27 2.22
 2 -2 4 81.24 6.29
 2 2 4 64.57 5.6
 2 2 4 74.62 2.77
 2 -2 4 85.64 3.52
 -2 -2 -4 72.41 2.86
 2 2 4 76.54 2.63
 2 -2 5 36.22 1.84
 2 -2 5 36.2 1.85
 2 -2 5 37.33 1.88
 2 2 5 38.74 3.61
 2 2 5 36.58 5
 2 -2 5 43.9 2.52
 2 -2 6 68.15 3
 2 2 6 67.46 2.7
 2 -2 6 70.48 3.01
 2 2 6 67.76 2.84
 2 2 6 69.78 2.77
 2 2 6 66.34 6.94
 2 2 6 62.37 5.1
 2 2 6 70 2.82
 2 -2 6 78.66 6.67
 2 2 7 20.63 1.81
 2 -2 7 19.08 1.68
 2 2 7 18.35 3.59
 2 2 7 21.49 4.87
 2 2 7 22.96 1.34
 2 2 7 22.81 1.44
 2 -2 7 21.33 1.6
 2 -2 7 20 1.57
 2 2 7 18.97 1.3
 2 2 7 20.1 1.45
 2 -2 7 17.75 1.19
 2 2 7 19.13 1.27
 2 2 7 26.34 3.06
 2 2 7 21.43 1.92
 2 2 7 20.62 1.27
 2 -2 7 23.65 4.21
 2 -2 8 32.36 2.18
 2 2 8 34.35 1.87
 2 2 8 33.8 2.51
 2 -2 8 32.59 2.37
 2 2 8 29.91 2.16
 2 -2 8 34.45 2.23
 2 2 8 38.29 1.9
 2 -2 8 32.22 1.79
 2 2 8 32.52 2.78
 2 2 8 35.69 4.52
 2 2 8 33.74 2.57
 2 2 8 36.83 1.93
 2 2 8 35.33 2.1
 2 2 8 31.14 1.9
 2 -2 8 29.64 2.11
 2 2 9 1.18 0.74
 2 -2 9 3.85 1.57
 2 -2 9 1.31 0.63
 2 2 9 0.75 0.71
 2 2 9 1.21 0.97
 2 -2 9 1.75 0.94
 2 2 9 3.6 3.13
 2 2 9 3.95 2.33
 2 2 9 1.72 1.13
 2 2 9 1.06 0.64
 2 2 9 1.9 0.68
 2 -2 9 2.12 0.78
 2 2 9 1.46 0.88
 2 -2 10 44.38 3.72
 2 -2 10 56.95 4.36
 2 -2 10 46.36 3.07
 2 2 10 52.05 3.39
 2 2 10 50.57 5.29
 2 2 10 51.61 3.2
 2 -2 10 48.26 2.39
 2 2 10 51.89 2.63
 2 -2 10 47.74 3.19
 2 2 10 48.44 2.4
 2 2 10 49.19 2.49
 2 2 11 18.3 3.71
 2 2 11 16.2 1.22
 2 -2 11 15.53 1.53
 2 -2 11 14.11 1.68
 2 -2 12 1.19 0.72
 2 -2 12 0.64 0.46
 2 2 12 0.9 1.39
 2 2 12 0.53 0.7
 2 2 12 1.72 1.43
 2 -2 12 1.11 0.72
 2 -2 12 1.69 1.27
 2 2 12 0.68 0.54
 2 2 13 4.46 1.09
 2 2 13 3.07 0.56
 2 -2 13 2.62 1
 2 2 13 2.8 1.06
 -2 4 12 92.73 3.62
 -2 4 12 108.43 4.79
 -2 -4 12 100.04 3.98
 -2 4 12 108.89 3.92
 -2 -4 12 100.88 4.17
 -2 4 11 9.72 2.03
 -2 4 11 6.96 0.88
 -2 4 11 7.71 0.96
 -2 4 11 8.77 2.83
 -2 -4 11 8.14 1.48
 -2 4 11 9.71 2.27
 -2 -4 11 6.38 1.06
 -2 -4 11 7.34 1.7
 -2 4 11 5.34 0.94
 -2 4 10 59.24 2.93
 -2 4 10 85.46 5.85
 -2 -4 10 65.88 3.28
 -2 4 10 83.46 4.7
 -2 4 10 68.09 6.16
 -2 4 10 74 4.88
 -2 4 10 59.34 2.83
 -2 4 9 208.8 7.84
 -2 4 9 220.58 8.41
 -2 4 9 261.28 9.9
 -2 4 9 213.86 7.51
 -2 4 9 282.71 12.12
 -2 -4 9 223.69 13
 -2 4 9 209.88 16.02
 -2 4 9 212.76 8.52
 -2 4 9 263.56 10.37
 -2 4 9 214.37 7.41
 -2 -4 8 269.79 10.92
 -2 4 8 229.8 7.66
 -2 4 8 192.58 14.9
 -2 4 8 244.62 8.25
 -2 4 8 213.22 7.97
 -2 -4 8 209.45 7.94
 -2 4 8 273.82 10.06
 -2 -4 8 238.49 8.56
 -2 4 8 228.31 7.65
 -2 4 8 292.2 12.51
 -2 4 8 228.01 7.72
 -2 -4 8 220.01 13.41
 -2 4 8 270.16 10.47
 -2 4 8 211.1 8.43
 -2 4 8 213.64 11.83
 -2 4 7 89 7.09
 -2 4 7 92.14 9.51
 -2 4 7 110.65 4.2
 -2 -4 7 128.38 6.86
 -2 4 7 132.47 6.31
 -2 4 7 105.23 4.77
 -2 4 7 108.5 3.83
 -2 4 7 126.31 5.94
 -2 4 7 100.86 4.37
 -2 4 7 116.04 4.45
 -2 4 7 109.37 6.76
 -2 4 7 113.48 4.22
 -2 4 7 153.21 8.17
 -2 4 7 114.06 4.24
 -2 -4 7 110.15 8.84
 -2 -4 7 113.89 4.91
 -2 -4 6 17.6 1.32
 -2 -4 6 21.87 1.72
 -2 4 6 21.23 2.43
 -2 -4 6 20.31 2.95
 -2 4 6 19.08 1.32
 -2 4 6 18.54 1.26
 -2 4 6 18.02 1.27
 -2 4 6 28.94 2.46
 -2 4 6 21.89 4.55
 -2 4 6 20.89 1.13
 -2 4 6 20.49 1.42
 -2 4 6 27.12 3.38
 -2 4 6 19.24 1.29
 -2 -4 6 17.91 3.96
 -2 -4 5 521.43 15.45
 -2 4 5 506.16 14.54
 -2 -4 5 494.67 22.02
 -2 4 5 477.8 15.29
 -2 4 4 309.23 12.48
 -2 -4 4 430.71 12.34
 2 4 -4 417.05 12.13
 -2 4 4 417.3 11.61
 -2 4 4 316.36 13.7
 -2 4 3 643.94 25.52
 2 4 -3 773.29 22.11
 -2 4 3 771.45 21.59
 -2 4 3 774.75 22.06
 -2 4 3 643.66 23.35
 2 4 -2 109.83 3.89
 -2 4 2 107.37 6.29
 -2 4 2 109.33 3.79
 -2 4 2 104.69 3.45
 -2 4 1 702.92 19.95
 2 4 -1 667.53 19.97
 -2 4 1 680.65 19.93
 -2 4 0 995.45 28.48
 2 4 0 995.55 28.43
 2 4 0 971.84 28.47
 -2 4 -1 1283.76 36.7
 2 4 1 1277.87 36.62
 -2 4 -2 585.73 17.19
 2 4 2 561.85 17.02
 2 4 3 5.37 1.77
 2 -4 3 3.58 0.64
 -2 4 -3 4.15 0.72
 2 4 3 2.84 2.19
 2 4 3 5.27 0.51
 2 -4 4 489.72 14.52
 2 -4 4 477.63 14.32
 2 4 4 472.77 16.62
 2 4 4 430.59 15.38
 -2 4 -4 483.43 14.68
 2 4 4 490.05 13.96
 2 4 5 617.53 17.31
 2 4 5 553.77 23.69
 2 -4 5 616.67 18.04
 2 -4 5 599.37 24.9
 2 4 5 630.21 17.8
 2 4 6 352.53 10.84
 2 4 6 361.36 11.73
 2 4 6 406.13 11.12
 2 4 6 309.63 17.46
 -2 4 -6 340.12 11.29
 2 4 6 328.25 10.98
 2 -4 6 375.27 14.04
 2 4 6 327.46 11.44
 2 4 6 340.61 10.89
 2 4 6 364.68 10.84
 2 4 6 381.99 13.54
 2 -4 6 328.65 16.83
 2 -4 6 341.24 11.37
 2 4 6 342.78 10.48
 2 4 6 344.46 10.75
 2 4 7 19.25 5.11
 2 4 7 21.28 3.9
 2 -4 7 24.35 1.92
 2 4 7 23.33 1.58
 2 4 7 19.86 1.57
 2 -4 7 23.66 3.1
 2 4 7 29.79 3.74
 2 4 7 19.58 1.79
 2 -4 7 24.96 4.38
 2 4 7 26.09 3.26
 2 4 7 22.2 1.44
 2 4 7 21.73 1.41
 2 4 7 22.97 2.01
 2 4 7 20.63 1.49
 2 4 7 21 1.54
 2 -4 7 19.7 1.27
 2 -4 7 23.64 1.87
 2 4 8 102.81 10.67
 2 -4 8 98.23 4.62
 2 -4 8 106.23 6.31
 2 4 8 101.87 4.1
 2 4 8 100.94 4.81
 2 4 8 105.19 7.65
 2 4 8 101.06 4.21
 2 4 8 132.99 7.63
 -2 4 -8 93.96 3.94
 2 4 8 130.49 7.29
 2 4 8 94.2 3.94
 2 -4 8 91.62 8.21
 2 4 8 100.3 3.91
 2 -4 8 90.47 3.66
 2 4 9 367.23 11.5
 2 4 9 391.92 12.61
 2 4 9 444.7 15.9
 2 -4 9 321.62 11.07
 2 4 9 359.04 11.46
 2 4 9 378.63 21.06
 2 -4 9 384.1 18.15
 2 4 9 368.23 11.59
 2 4 9 495.58 16.29
 2 4 10 288.46 9.72
 2 4 10 334.35 13.91
 2 4 10 365.8 13.49
 2 -4 10 292.88 11.74
 2 -4 10 282.51 10.43
 2 4 10 297.29 9.79
 2 4 10 411.16 13.99
 2 -4 11 22.08 1.81
 2 4 11 27.21 3.05
 2 4 11 23.76 1.52
 2 -4 11 23.17 2.62
 2 -4 11 18.83 2.01
 2 4 11 25.12 1.68
 2 4 11 25.29 1.63
 2 4 11 22.11 3.53
 2 -4 11 21.38 1.7
 2 4 12 2.09 1.27
 2 -4 12 1.58 0.56
 2 -4 12 2.7 1.24
 2 4 12 1.17 0.51
 2 4 12 1.76 0.62
 2 4 12 0.25 1.27
 2 -4 12 1.63 0.6
 -2 -6 12 4.58 0.77
 -2 6 11 8.08 0.92
 -2 -6 11 6.89 1.43
 -2 6 11 6.99 0.93
 -2 6 11 7.85 2.27
 -2 6 11 6.39 0.91
 -2 6 10 2.67 0.73
 -2 -6 10 2.59 0.71
 -2 6 10 0.96 2.35
 -2 6 10 1.12 1.65
 -2 6 10 3.59 1.26
 -2 6 10 2.62 0.69
 -2 6 10 3.06 0.79
 2 6 -10 2.1 0.66
 -2 -6 9 363.76 11.45
 -2 -6 9 346.17 12.03
 -2 6 9 329.51 15.46
 -2 6 8 10.72 4.82
 -2 6 8 8.5 3.67
 -2 6 8 14.87 3.59
 -2 -6 8 15.53 2.91
 -2 6 8 13.85 1.52
 -2 -6 8 13.55 1.63
 -2 -6 8 13.7 1.31
 -2 6 8 12.88 1.34
 -2 6 8 15.5 2.88
 -2 6 8 12.2 1.23
 -2 -6 8 13.37 3.44
 -2 6 8 12.84 1.26
 -2 -6 7 242.86 9
 -2 6 7 190.9 11.55
 -2 6 7 191.73 14.87
 -2 6 7 254.78 8.46
 -2 -6 7 273.28 11.67
 -2 6 7 240.17 8.04
 -2 -6 7 243.99 14.86
 -2 6 7 237.28 8.05
 -2 6 7 311.58 13.03
 -2 6 7 293.34 11.28
 -2 6 7 237.95 8.14
 -2 -6 7 238.37 8.23
 -2 6 7 241.78 7.77
 -2 6 7 256.01 11.2
 -2 -6 6 1.4 0.76
 -2 6 6 0.34 0.58
 -2 6 6 1.33 0.5
 -2 6 6 0.34 0.6
 -2 6 6 1.97 3.39
 -2 6 6 1.11 0.47
 -2 -6 6 1.07 2.09
 -2 6 6 1.34 1.83
 -2 6 6 0.7 0.52
 -2 -6 6 -0.46 2.65
 -2 6 6 0.53 0.46
 -2 6 6 0.42 2.26
 2 6 -6 1.44 0.69
 -2 6 5 263.57 16.07
 -2 6 5 323.88 9.56
 -2 -6 5 280.33 9.75
 -2 6 5 318.14 9.7
 2 6 -5 320.57 10.56
 2 6 -5 297.06 9.58
 -2 6 5 284.18 9.53
 -2 -6 5 312.77 10.51
 -2 -6 5 305.24 17.66
 -2 6 5 296.74 9.61
 -2 6 5 381.2 13.8
 -2 6 5 336.87 10.01
 -2 6 5 348.45 12.32
 -2 6 5 306.68 9.75
 -2 6 4 29.84 1.69
 -2 -6 4 27.65 1.66
 -2 -6 4 31.71 2.05
 2 6 -4 31.73 1.68
 -2 6 4 27.45 1.49
 -2 6 4 30.01 1.54
 2 6 -4 29.36 2.07
 -2 6 4 23.95 3.5
 2 6 -4 30.52 1.99
 -2 6 4 26.58 4.57
 -2 6 4 36.59 3.17
 -2 6 4 31.02 1.7
 2 6 -3 579.4 17.33
 -2 6 3 551.35 17.18
 2 6 -3 557.22 16.55
 -2 6 3 563.45 16.31
 -2 6 3 427.15 18.54
 -2 -6 3 562.63 16.96
 -2 6 3 573.9 16.53
 -2 6 3 443.28 21.38
 2 6 -3 565.31 17.13
 -2 6 2 7.14 0.71
 -2 6 2 7.03 1.98
 -2 -6 2 8.01 0.88
 2 6 -2 7.57 1.01
 2 6 -2 7.28 0.97
 -2 6 2 6.67 0.91
 -2 6 2 5.44 2.62
 2 6 -1 272.84 9.17
 -2 6 1 263.86 9.05
 -2 6 1 278.75 8.38
 -2 6 1 277.68 9.04
 2 6 -1 300.81 11.24
 2 6 -1 278.62 8.76
 -2 6 0 338.23 10.07
 2 6 0 322.69 10.04
 2 6 0 352.49 10.5
 -2 6 0 350.92 10.88
 2 6 0 361.56 12.69
 2 6 0 331.5 10.85
 -2 6 0 338.31 10.88
 -2 6 0 343.3 10.84
 -2 6 -1 1380.74 39.38
 2 6 1 1403.54 39.46
 -2 6 -1 1453.72 40.42
 2 6 1 1434.3 42.2
 2 -6 1 1392.91 39.76
 -2 6 -1 1378.97 40.32
 2 6 1 1379.37 40.26
 2 6 2 58.84 4.22
 -2 6 -2 60.54 3.07
 2 6 2 54.04 2.79
 -2 6 -2 54.24 2.78
 2 6 2 50.46 5.37
 2 6 2 55.91 2.26
 2 6 3 112.38 4.11
 2 6 3 101.01 6.12
 -2 6 -3 124.98 5.07
 -2 6 -3 109.53 4.02
 -2 6 -3 111.07 4.62
 2 6 3 102.94 8.02
 2 6 3 111.78 3.91
 2 6 4 39.52 1.85
 -2 6 -4 40.03 1.92
 2 6 4 40.32 1.87
 -2 6 -4 42.15 2.9
 2 6 4 39.27 4.11
 2 6 4 38.36 1.94
 2 6 4 35.87 1.97
 -2 6 -4 40.1 2.41
 2 6 4 35.08 5.3
 2 6 4 45.48 3.73
 2 -6 5 618.11 18.53
 2 6 5 490.9 19.08
 2 6 5 577.41 17.65
 2 6 5 633.07 17.7
 2 6 5 560.64 25.51
 -2 6 -5 602.14 18.44
 2 6 5 561.73 17.43
 2 6 5 614.61 17.44
 -2 6 -5 572.45 17.41
 2 6 5 592.23 17.53
 2 6 5 641.1 20.73
 2 -6 5 559.34 26.42
 -2 6 -5 605.04 19.28
 2 6 5 583.15 17.62
 2 6 5 650.56 20.96
 2 -6 6 17.58 1.8
 2 6 6 13.32 1.15
 2 6 6 16.04 1.28
 2 6 6 17.07 1.28
 2 6 6 14.96 1.24
 2 -6 6 13.54 4.13
 -2 6 -6 17.79 1.61
 2 6 6 16.47 4.63
 2 6 6 16.36 3.11
 2 -6 6 24.39 3.52
 2 6 6 13.63 2.75
 2 6 6 10.48 1.75
 2 6 6 15.9 1.13
 2 6 6 15.67 1.33
 2 6 6 17.42 1.45
 2 6 7 1.68 2.14
 2 -6 7 0.9 0.85
 2 -6 7 1.25 2.58
 2 6 7 0.29 0.58
 2 6 7 -1.05 3.5
 2 6 7 -0.25 2.81
 2 6 7 1.24 0.61
 -2 6 -7 0.42 0.69
 2 6 7 0.85 0.56
 2 6 7 2.33 0.81
 2 6 7 0.94 0.72
 2 -6 7 1.34 1.83
 2 6 7 2.27 2.61
 2 6 8 31.69 4.23
 2 6 8 23.18 1.66
 2 -6 8 29.94 3.47
 2 6 8 24.97 1.78
 2 6 8 23.1 4.2
 2 6 8 29.16 6
 2 6 8 28.24 2.01
 2 6 8 26.22 1.74
 2 6 8 36.02 4.05
 2 -6 8 33.13 4.87
 2 -6 8 24.58 2.21
 -2 6 -8 26.88 1.82
 2 -6 9 181.43 6.55
 2 6 9 185.04 10.24
 2 -6 9 178.74 7.11
 -2 6 -10 34.4 1.85
 2 -6 10 35.46 2.08
 2 6 10 37.07 2.07
 2 6 10 42.69 3.89
 2 6 10 34.76 2.08
 2 -6 10 34.41 2.85
 2 6 10 41.29 4.26
 2 6 11 88.69 3.42
 2 -6 11 87.91 4.42
 2 6 11 92.29 3.53
 2 6 11 88.89 3.46
 2 6 11 101.17 5.2
 2 -6 12 21.39 1.32
 -2 8 10 0.61 0.83
 -2 -8 10 -0.07 0.9
 -2 8 10 0.91 0.67
 -2 8 10 0.78 0.6
 2 8 -10 0.72 0.44
 -2 8 9 59.66 2.96
 2 8 -9 64.47 2.79
 -2 8 9 68.27 3.36
 -2 8 9 56.92 4.92
 -2 -8 9 66.72 3.3
 2 8 -9 61.55 3.84
 -2 8 9 70.97 3.08
 -2 8 9 66.9 3.08
 -2 -8 8 3.89 1.73
 -2 -8 8 2.9 0.92
 2 8 -8 3.12 1.79
 -2 8 8 1.97 2.64
 2 8 -8 2.66 0.72
 -2 8 8 2.31 0.87
 -2 8 8 0.46 1.73
 -2 8 8 2.75 0.9
 -2 8 7 9.94 3.19
 2 8 -7 9.5 2.45
 -2 8 6 19.74 1.31
 -2 -8 6 21.06 3.27
 2 8 -6 21.24 1.68
 -2 8 6 16.9 1.31
 -2 8 6 19.25 1.67
 -2 8 6 18.78 1.61
 -2 -8 6 20.41 1.83
 2 8 -6 20.42 3.23
 2 8 -5 136.22 5.02
 2 8 -5 138.9 5.42
 -2 8 5 130.44 4.92
 -2 -8 5 150.31 12.38
 -2 8 5 147.63 5.53
 2 8 -5 142.02 6.02
 -2 8 5 144.35 5.18
 -2 8 5 150.69 5.45
 -2 8 4 64.34 2.95
 -2 8 4 66.49 2.79
 2 8 -4 62.57 2.87
 -2 8 4 62.92 3.03
 -2 8 4 61.51 3.05
 -2 8 4 49.83 7.06
 2 8 -4 64.4 3.59
 -2 -8 4 67 3.34
 2 8 -4 62.82 5.74
 2 8 -3 437.29 14.32
 2 8 -3 441.71 13.36
 -2 8 3 422.34 13.01
 -2 8 3 452.84 13.44
 -2 8 3 422.21 13.52
 2 8 -3 432.78 17.5
 -2 8 3 323.12 16.14
 -2 8 3 430.53 13.07
 -2 8 3 340.2 19.81
 -2 8 3 439.96 13.37
 2 8 -2 0.9 0.84
 -2 8 2 0.19 0.62
 2 8 -2 0.77 0.49
 -2 8 2 0.62 0.63
 -2 8 2 0.65 0.54
 2 8 -2 0.81 0.59
 -2 8 2 0.74 0.51
 2 8 -2 2.03 0.65
 -2 8 2 1.85 2.27
 -2 8 2 0.42 2.71
 2 8 -2 3.07 2.71
 2 8 -1 169.62 6.1
 -2 8 1 179.92 6.28
 -2 8 1 178.69 6
 -2 8 1 152.81 11.48
 -2 8 1 146.91 8.64
 2 8 -1 199.74 9.84
 2 8 -1 182.99 7.12
 -2 8 1 183.52 7.18
 2 8 -1 173.47 6.21
 -2 8 1 188.83 6.23
 2 8 -1 188.54 6.39
 -2 8 0 3.64 0.71
 2 8 0 3.15 0.71
 2 8 0 0.2 2.18
 -2 8 0 3.65 2.36
 -2 8 0 1.27 3.19
 2 8 0 2.97 3.22
 -2 8 0 3.92 0.97
 -2 8 0 2.97 0.64
 2 8 0 2.7 0.68
 -2 8 0 4.96 1.05
 2 8 0 4.06 1.01
 2 8 1 185.24 12.35
 -2 8 -1 188.82 6.45
 2 8 1 191.1 6.43
 -2 8 -1 173.17 6.33
 -2 8 -1 193.71 6.94
 2 8 1 185.54 9.36
 2 8 1 183.97 6.41
 -2 8 -1 184.17 7.27
 2 8 1 183.47 7.24
 2 8 2 36.59 5.81
 2 8 2 35.83 1.94
 -2 8 -2 36.69 2.09
 -2 8 -2 38.13 2.07
 2 8 2 37.88 4.23
 -2 8 -2 37.95 2.44
 -2 8 -2 27.78 4.33
 2 8 2 34.64 2.07
 -2 8 -2 36.96 2.62
 2 8 3 57.8 7.02
 -2 8 -3 58.18 2.78
 2 8 3 49.23 2.39
 -2 8 -3 58.86 2.66
 2 8 3 55.01 5.03
 -2 8 -3 54.79 3.31
 2 8 3 55.22 2.72
 2 8 4 4.29 3.18
 -2 8 -4 7.31 0.91
 -2 8 -4 6.23 0.99
 -2 8 -4 4.76 3.19
 2 8 4 4.26 1.82
 2 8 4 8.04 1.02
 2 8 4 5.75 2.85
 -2 8 -4 6.36 1.19
 2 8 4 6.28 0.78
 2 -8 4 6.36 1.06
 2 8 4 6.87 1.04
 -2 8 -5 176.35 6.02
 -2 8 -5 181.54 6.47
 2 8 5 172.45 6.2
 2 8 5 168.39 6.36
 -2 8 -5 185.04 7.22
 2 8 5 146.33 12.16
 2 -8 5 166.89 13.3
 2 8 5 163.37 5.93
 2 8 5 190.41 6.5
 2 8 6 0.99 0.73
 2 -8 6 1.62 2.17
 2 8 6 1.89 0.82
 2 8 6 0.41 0.51
 2 -8 6 1.86 0.84
 2 8 6 0.48 0.54
 -2 8 -6 0.96 0.58
 -2 8 -6 0.22 2.42
 -2 8 -6 0.61 0.67
 2 8 7 -0.69 2.58
 2 -8 7 1.58 0.78
 -2 8 -7 0.37 1.96
 2 8 8 12.37 1.34
 -2 8 -8 8.38 2.25
 2 -8 8 10.67 1.38
 2 8 8 11.49 2.97
 -2 8 -8 9.47 1.04
 2 8 8 9.98 1.28
 2 -8 8 12.2 2.1
 -2 8 -9 49.36 2.31
 2 -8 9 51.19 2.82
 2 8 9 48.73 2.59
 2 8 9 57.58 2.9
 2 8 9 44.65 4.23
 2 8 9 51.55 2.7
 -2 8 -9 45.5 3.37
 2 -8 10 5.58 1.06
 -2 8 -10 5.2 0.62
 2 8 10 5.98 0.89
 2 8 10 4.25 0.95
 -2 10 8 65.71 3.03
 -2 10 8 58.57 2.74
 2 10 -8 62.88 2.54
 -2 -10 7 106.63 4.22
 -2 10 7 104.41 4.11
 2 10 -7 96.73 4.73
 -2 10 7 100.06 4.03
 -2 10 7 75.08 4.88
 -2 10 7 64.15 5.27
 -2 -10 7 116.13 4.98
 2 10 -7 101.44 3.61
 2 10 -7 109.8 3.92
 2 10 -6 9.79 1.07
 -2 10 6 4 2.54
 -2 10 6 9.6 1.13
 2 10 -6 8.72 1.88
 -2 10 6 7.58 1.05
 -2 10 6 11.39 2.29
 -2 -10 6 7.7 1.11
 -2 -10 6 8.24 1.87
 2 10 -6 8.2 0.9
 2 10 -5 117.73 6.49
 2 10 -5 119.6 4.51
 -2 -10 5 125.81 5.06
 -2 -10 5 133.98 6.98
 -2 10 5 121.74 4.7
 -2 10 5 121.33 4.61
 -2 10 5 118.68 4.7
 2 10 -5 116.91 4.32
 2 10 -5 125.13 4.73
 -2 10 4 27.64 1.84
 -2 -10 4 29.81 2.11
 -2 10 4 32.22 1.94
 2 10 -4 31.11 1.76
 2 10 -4 29.29 1.98
 2 10 -4 31.95 1.9
 2 10 -4 35.73 3.82
 2 10 -3 188.56 6.4
 2 10 -3 172.17 6.03
 -2 -10 3 168.04 6.4
 2 10 -3 178.81 9.21
 2 10 -2 1.44 0.65
 -2 10 2 0.49 2.46
 2 10 -2 1.31 2.38
 2 10 -1 39.53 4.58
 2 10 -1 39.6 2.25
 -2 10 1 42.98 2.19
 2 10 -1 41.99 2.24
 2 10 0 37.22 4.5
 -2 10 0 34.52 2.01
 2 10 0 35.22 2.03
 2 10 0 33.9 1.99
 -2 10 0 36.09 2.01
 2 10 1 538.42 17.28
 -2 10 -1 600.15 17.51
 2 10 1 605.06 17.42
 -2 10 -1 615.29 17.47
 2 10 1 542.11 21.37
 2 10 2 98.96 4.15
 2 10 2 92.18 6.87
 -2 10 -2 109.47 4.23
 -2 10 -2 110.29 4.13
 2 10 3 12.43 2.3
 2 10 3 12.23 1.1
 -2 10 -3 13.74 1.35
 -2 10 -3 17.05 3.59
 2 10 3 13.72 3.19
 -2 10 -3 13.43 1.23
 -2 10 -4 52.66 2.55
 -2 10 -4 54.81 2.71
 -2 10 -4 53.67 2.43
 2 10 4 50.84 2.66
 2 10 5 437.75 13.73
 -2 10 -5 436.28 13.46
 2 -10 5 451.06 16.29
 -2 10 -5 440.28 13.66
 -2 10 -5 395.33 16.19
 2 10 5 456.01 13.69
 2 -10 6 97.92 5.14
 -2 10 -6 91.83 3.65
 -2 10 -6 89.54 3.45
 2 10 6 93.76 3.87
 2 10 6 92.25 3.85
 -2 10 -6 82.16 5.18
 2 10 7 19.42 1.54
 -2 10 -7 16.46 1.25
 -2 10 -7 16.97 2.08
 2 10 7 13.1 2.56
 2 -10 7 18.87 1.56
 2 10 7 17.74 1.55
 -2 10 -7 19.3 1.15
 2 -10 7 18.09 1.97
 2 -10 8 1.67 0.64
 2 10 8 0.79 0.66
 2 10 8 1.34 0.73
 -2 10 -8 1.76 0.5
 -2 12 4 0.08 1.18
 2 12 -4 0.82 0.44
 -2 -12 4 0.78 0.73
 2 12 -3 3.18 0.59
 -2 -12 3 3.1 1.22
 -2 12 3 2.55 0.69
 -2 12 2 0.56 0.6
 -2 12 2 0.38 0.57
 2 12 -2 0.66 0.51
 2 12 -2 0.37 0.5
 2 12 -1 0.46 1.47
 -2 12 1 1.19 1.83
 2 12 -1 2.93 0.65
 -2 12 1 2.7 0.66
 2 12 -1 3.63 0.67
 2 12 0 0.5 1.58
 -2 12 0 0.15 1.64
 2 12 0 1.14 0.55
 -2 12 0 1.3 0.55
 2 12 1 0.5 1.53
 -2 12 -1 -0.41 1.67
 2 12 1 0.83 0.55
 -2 12 -1 1.01 0.57
 -2 12 -1 1 0.5
 2 12 2 2.25 0.66
 -2 12 -2 1.29 0.54
 2 12 3 -0.17 0.55
 -2 12 -3 0.5 0.42
 2 -12 3 -0.56 1.07
 2 -12 4 10.11 1.27
 -3 -1 13 124.53 4.93
 -3 1 13 143.7 5.16
 -3 -1 13 134.47 4.95
 -3 1 13 141.96 5.08
 -3 -1 13 137.32 5.35
 -3 1 13 148.8 5.53
 -3 -1 12 0.22 0.63
 -3 1 12 0.24 0.58
 -3 -1 12 -0.4 1.08
 -3 1 12 0.91 1.09
 -3 -1 12 0.1 1.26
 -3 1 12 -0.42 1.29
 -3 -1 12 0.16 0.82
 -3 1 12 0.4 1.03
 -3 1 11 10.2 1.22
 -3 -1 11 14.76 1.46
 -3 -1 10 6.36 1.07
 -3 1 10 5.53 0.97
 -3 1 10 4.24 0.77
 -3 -1 10 4.65 1.12
 -3 1 10 3.49 1.07
 -3 1 10 2.31 1.74
 -3 1 10 6.52 2.02
 -3 -1 10 4.63 1.09
 -3 -1 10 6.23 1.89
 -3 -1 10 4.64 0.76
 -3 1 10 4.37 0.79
 -3 1 10 5.05 3.36
 -3 -1 10 4.62 1.23
 -3 1 10 4.07 1.26
 -3 1 9 401.15 13.78
 -3 -1 9 392.81 13.65
 -3 1 9 412.43 13.29
 -3 1 9 381.77 12.24
 -3 -1 9 385.78 13.19
 -3 1 9 388.44 12.75
 -3 1 9 414.42 12.52
 -3 -1 9 386.31 13.22
 -3 -1 9 389.37 12.34
 -3 1 9 415.55 12.49
 -3 1 9 401.75 12.3
 -3 1 9 429.25 16.86
 -3 -1 9 440.15 16.1
 -3 1 8 0.91 0.52
 -3 -1 8 0.7 0.51
 -3 1 8 1.53 0.88
 -3 -1 8 0.66 0.8
 -3 1 8 0.56 0.46
 -3 -1 8 0.97 0.74
 -3 1 8 0.3 1.84
 -3 1 8 0.78 0.86
 -3 1 8 1.46 2.76
 -3 -1 8 1.88 3.56
 -3 1 8 0.61 0.51
 -3 1 8 0.58 0.55
 -3 -1 8 1.02 0.58
 -3 1 8 0.95 0.79
 -3 -1 8 0.34 0.42
 -3 -1 8 0.74 0.73
 -3 1 7 520.16 14.97
 -3 1 7 513.96 18.82
 -3 -1 7 509.72 18.28
 -3 1 7 459.66 14.92
 -3 1 7 502.02 14.93
 -3 -1 7 481.41 15.52
 -3 1 7 481.47 15.69
 -3 1 7 528.42 16.01
 -3 -1 7 515.34 15.46
 -3 -1 6 13.94 3.09
 -3 -1 6 19.41 1.31
 -3 1 6 19.44 1.25
 -3 -1 6 18.61 1.3
 -3 -1 6 18.75 3.15
 -3 1 6 15.15 4.09
 -3 1 6 15.29 2.99
 -3 1 5 341.95 17.2
 -3 -1 5 358.21 14.22
 -3 1 5 370.21 14.38
 -3 1 4 64.76 5.49
 3 1 -4 65.16 2.14
 3 1 -3 4510.39 126.83
 -3 1 3 4163.68 130.05
 3 1 -2 158.88 4.67
 -3 1 2 138.97 6.32
 -3 1 1 281.19 9.39
 3 1 -1 299.6 8.5
 3 -1 0 54.26 1.78
 3 1 0 51.87 1.73
 3 -1 1 1143.1 32.12
 3 1 1 1184.39 32.89
 -3 -1 -1 1091.12 32.32
 3 1 2 46.41 3.32
 3 -1 2 45.7 1.91
 3 -1 2 47.29 3.87
 3 -1 2 44.32 1.97
 3 1 3 586.38 19.99
 3 1 3 577.2 16.95
 3 -1 3 585.48 17.27
 -3 -1 -3 557.55 17.15
 3 1 4 8.49 2.93
 3 -1 4 8.46 0.96
 3 1 4 6.8 0.74
 3 1 4 7.58 0.78
 3 -1 4 6.6 2.43
 3 -1 5 1517.05 41.18
 3 1 5 1314.28 37.85
 3 1 5 1212.74 35.21
 3 -1 5 1238.67 35.83
 3 -1 5 1208.33 35.05
 3 -1 5 1168.96 35.06
 3 -1 5 1197.3 35.09
 3 1 5 1253.02 41.14
 3 -1 5 1502.85 38.29
 3 1 5 1213.53 35.03
 3 -1 6 1.28 1.82
 3 1 6 3.22 3.06
 3 -1 6 0.86 2.64
 3 1 6 1.4 2.3
 3 -1 6 1.59 0.68
 3 1 6 1.13 0.58
 3 -1 6 1.3 0.58
 3 1 6 2.43 0.53
 3 -1 6 1.2 0.54
 3 1 6 1.28 0.55
 3 -1 6 1.33 0.59
 3 1 6 1.62 0.56
 3 -1 6 1.35 0.63
 3 -1 7 299.56 10.35
 3 1 7 311.41 10.52
 3 1 7 319.59 9.58
 3 1 7 318.91 10.03
 3 1 7 286.98 9.71
 3 1 7 307.14 9.91
 3 -1 7 304.52 10.07
 3 1 7 320.98 9.88
 3 -1 7 312.31 10.05
 3 -1 7 321.95 10.09
 3 1 7 314.73 9.63
 3 -1 7 294.93 9.55
 3 1 7 345.02 13.4
 3 -1 8 6.76 1.17
 3 1 8 7.37 1.31
 3 1 8 8.24 0.86
 3 -1 8 7.36 0.78
 3 -1 8 8.23 1.19
 3 1 8 5.68 1.1
 3 1 8 6.72 0.82
 3 1 8 8.18 2.28
 3 -1 8 4.72 1.52
 3 1 8 6.87 0.86
 3 -1 8 6.99 0.83
 3 1 8 7.02 1.95
 3 -1 8 7.87 1.04
 3 1 8 7.84 1.29
 3 -1 8 11.49 3.73
 3 1 8 10.96 3.13
 3 1 8 7.63 1.03
 3 1 8 8.44 1.09
 3 -1 8 8.38 1.1
 3 -1 8 6.42 1.04
 3 1 9 349.91 12.02
 3 -1 9 338.64 12.34
 3 1 9 345.17 12.49
 3 1 9 364.61 11.86
 3 -1 9 355.21 11.78
 3 -1 9 372.88 14
 3 -1 9 358.76 11.26
 3 1 9 340.64 13.45
 3 1 9 416.17 16.01
 3 -1 9 353.93 12.27
 3 1 9 377.69 12.3
 3 1 9 368.83 11.33
 3 -1 9 346.17 11.04
 3 1 9 378.15 11.31
 3 1 9 436.82 15.69
 3 1 9 334.81 11.21
 3 1 10 38.65 3.83
 3 -1 10 30.51 1.89
 3 1 10 35.66 2.53
 3 1 10 34.67 2.04
 3 -1 10 31.92 2.46
 3 -1 10 32.24 3.13
 3 -1 10 32.76 3.65
 3 1 10 32.87 1.93
 3 1 10 43.7 4.8
 3 -1 10 31.9 2.57
 3 1 10 34.4 2.76
 3 -1 11 111.74 4.59
 3 1 11 101.49 4.38
 3 1 12 9.96 1.79
 3 1 12 10.83 1.01
 3 1 12 11.45 1.88
 3 -1 12 11.5 1.81
 3 -1 12 11.1 1
 3 1 12 9.88 1.1
 3 -1 12 9.79 1.07
 3 -1 12 9.08 1.13
 3 -1 13 39.65 2.4
 3 1 13 42.49 2.49
 3 -1 13 44.93 2.55
 3 1 13 45.56 2.61
 -3 3 13 133.66 4.89
 -3 -3 13 133.15 5
 -3 -3 12 144.38 5.42
 -3 3 12 153.3 6.11
 -3 3 12 141.58 5.19
 -3 -3 12 147.39 5.81
 -3 -3 11 94.59 4.77
 -3 3 11 118.31 5.53
 -3 3 11 111.26 5.96
 -3 -3 11 86.75 4
 -3 -3 11 92.59 5.39
 -3 3 11 98.84 6.57
 -3 -3 11 86.96 4.27
 -3 3 11 85.14 3.55
 -3 3 11 103.88 5.17
 -3 3 11 90.34 3.73
 -3 3 10 4.04 1.74
 -3 -3 10 4.23 1.07
 -3 3 10 4.97 1.26
 -3 3 10 2.92 2.9
 -3 3 10 4.5 1.8
 -3 3 10 8.43 2.46
 -3 -3 10 4.72 1.74
 -3 3 10 5.1 0.8
 -3 -3 10 4.77 1.04
 -3 3 10 3.93 0.81
 -3 3 10 4.32 1.13
 -3 -3 9 186.24 7.37
 -3 3 9 270.06 10.17
 -3 3 9 204.71 11.22
 -3 -3 9 211.75 7.78
 -3 3 9 199.19 6.9
 -3 3 9 234.9 9.22
 -3 -3 9 200.88 7.81
 -3 3 9 199.16 8.07
 -3 3 9 262.68 10.89
 -3 3 9 204.7 7.59
 -3 -3 9 193.86 7.48
 -3 -3 9 205.11 7.51
 -3 3 9 207.68 7.07
 -3 -3 8 393.38 12.66
 -3 3 8 440.21 13.06
 -3 3 8 427.1 22.74
 -3 3 8 441.33 13.02
 -3 3 8 419.6 14.06
 -3 -3 8 429.13 13.87
 -3 3 8 409.88 13.55
 -3 3 8 427 13.66
 -3 -3 8 393.75 13.41
 -3 -3 8 440.46 19.37
 -3 3 8 554.05 17.45
 -3 3 8 398.94 13.01
 -3 -3 8 444.26 13.89
 -3 3 8 416.57 17.72
 -3 3 8 429.27 13.04
 -3 3 8 551.23 16.44
 -3 -3 8 396.36 13.43
 -3 -3 7 311.61 10.64
 -3 -3 7 392.03 13.72
 -3 3 7 360.33 10.61
 -3 3 7 325.79 13.79
 -3 3 7 343.77 11.39
 -3 3 7 338.56 10.54
 -3 -3 7 310.65 10.9
 -3 3 7 407.62 13.26
 -3 3 7 348.55 10.56
 -3 -3 7 349.53 11.34
 -3 3 7 355.4 10.93
 -3 3 7 333.03 10.97
 -3 -3 7 334.83 10.96
 -3 3 7 315.36 10.54
 -3 3 7 276.72 17.4
 -3 -3 7 395.02 17.05
 -3 3 7 345.15 10.64
 -3 3 7 438.29 14.45
 -3 3 7 308.05 14.16
 -3 3 6 62.51 5.02
 -3 3 6 53.06 6.22
 -3 3 6 68.09 2.49
 -3 -3 6 77.81 3.33
 -3 -3 6 69.35 6.47
 3 3 -5 595.37 17.72
 -3 3 5 610.27 17.45
 -3 -3 5 609.22 18.2
 -3 -3 5 599.79 23.76
 3 3 -4 1439.65 41.2
 -3 3 4 1478.43 40.92
 -3 -3 4 1440.08 41.48
 -3 -3 4 1476.55 47.51
 -3 3 3 3151.28 87.43
 3 3 -3 3127.39 87.44
 -3 3 2 141.84 4.47
 3 3 -2 134.86 4.56
 -3 3 2 143.5 4.46
 -3 3 2 139.62 6.59
 3 3 -1 187.27 5.88
 -3 3 1 190.72 5.88
 3 3 0 1147.68 32.28
 3 -3 0 1134.28 32.5
 -3 3 0 1116.7 32.28
 3 -3 1 2935.45 82.46
 3 3 1 2916.08 81.99
 -3 3 -1 2900.71 82.08
 3 -3 2 471.77 14.36
 3 3 2 458.48 13.79
 3 3 2 494.7 16.26
 -3 -3 -3 11.95 1.17
 3 -3 3 12.43 1.31
 3 3 3 14.51 2.68
 3 3 4 446.22 13.21
 3 3 4 404.78 13.81
 3 -3 4 446.76 14.13
 3 -3 4 441.14 18.16
 3 -3 4 431.76 13
 3 -3 4 447.19 13.14
 3 3 4 406.51 17.04
 3 3 5 1409.61 38.16
 -3 3 -5 1327.68 38.33
 3 -3 5 1453.29 44.87
 3 -3 5 1420.01 38.34
 3 -3 5 1388.33 38.21
 3 3 5 1319.6 37.52
 3 -3 6 854.55 25.39
 3 -3 6 863.26 25.52
 3 3 6 833.48 32.37
 3 3 6 857.96 28.4
 3 -3 6 934.42 31.96
 3 3 6 861.67 25.18
 3 3 7 311.01 16.88
 3 3 7 300.63 9.31
 3 -3 7 326.01 12.25
 3 3 7 288.09 10.17
 3 -3 7 291.57 9.99
 3 -3 7 319.24 15.44
 3 3 7 344.83 12.17
 3 3 7 306.77 9.35
 3 3 7 283.32 9.69
 3 3 7 304.28 9.44
 3 3 7 292.58 9.35
 3 3 7 309.82 10.14
 3 3 7 311.71 13.23
 3 3 7 280 9.51
 3 3 7 299.47 10.91
 3 -3 7 264.46 9.16
 3 3 7 317.25 9.64
 3 -3 7 293.73 9.92
 3 -3 7 293.91 9.81
 3 3 8 12.95 4.29
 3 3 8 13.82 3.59
 3 3 8 2.65 0.9
 3 -3 8 2.47 0.85
 3 -3 8 2 0.6
 3 3 8 2.3 0.68
 3 3 8 5.92 2.2
 3 3 8 3.19 1.08
 3 3 8 2.13 0.65
 3 -3 8 12.49 3.26
 3 3 8 2.28 0.66
 3 3 8 2.22 0.74
 3 -3 8 3.19 0.9
 3 3 8 1.77 0.89
 3 -3 8 2.15 0.85
 3 3 9 445.14 13.68
 3 3 9 438.5 13.73
 3 3 9 441.98 13.98
 3 -3 9 416.63 13.47
 3 3 9 425.67 14.92
 3 -3 9 419.95 14.47
 3 3 9 467.66 13.88
 3 3 9 446.44 14.5
 3 -3 9 440.01 14.51
 3 -3 10 87.32 4.33
 3 3 10 94.51 3.87
 3 3 10 101.39 4.17
 3 3 10 101.57 4.56
 3 -3 10 105.3 5.72
 3 -3 10 86.29 3.64
 3 3 10 120.19 6.55
 3 3 10 107.89 6.95
 3 -3 10 92.7 4.51
 3 3 10 112.88 6.47
 3 3 10 95.43 3.86
 3 3 11 145.85 5.19
 3 -3 11 151.91 5.74
 3 3 11 195.35 7.87
 3 -3 11 156.02 7.38
 3 -3 11 135.09 6.34
 3 3 11 184.52 8.61
 3 3 11 181.58 7.74
 3 3 11 146.92 5.31
 3 3 11 146.87 5.7
 3 -3 11 127.86 5.54
 3 -3 11 137.66 5
 3 -3 12 9.45 0.8
 3 -3 12 11.66 1.58
 3 -3 12 8.46 0.96
 3 3 12 14.24 1.96
 3 -3 12 11.43 1.19
 3 3 12 12.52 1.09
 3 3 12 10.21 0.92
 3 3 12 12.45 1.9
 3 -3 12 13.09 1.93
 3 3 13 74.56 3.03
 3 3 13 57.98 2.46
 3 -3 13 58.54 2.77
 3 3 13 70.75 2.99
 -3 5 12 2.61 0.6
 -3 5 12 3.36 0.71
 -3 -5 12 3.92 0.79
 -3 -5 11 -0.78 1.27
 -3 5 11 0.12 1.62
 -3 5 11 0.62 0.62
 -3 5 11 0.08 0.49
 -3 5 11 2.04 2.26
 -3 5 11 0.4 0.58
 -3 5 11 -0.09 1.27
 -3 -5 11 0.52 0.6
 -3 5 10 2.93 1.33
 -3 -5 10 3.35 0.87
 -3 5 10 5.82 0.98
 3 5 -10 3.89 0.72
 -3 5 10 5.98 2.95
 -3 5 9 34.96 4.07
 -3 -5 9 29.87 2.33
 -3 -5 9 29.46 2.07
 -3 -5 9 28.84 2.3
 -3 5 9 29.16 1.89
 -3 5 9 33.69 3.41
 -3 5 9 30.5 1.9
 -3 5 9 32.62 2.42
 -3 5 9 34.9 4.91
 -3 -5 8 19.99 4.08
 -3 5 8 21.67 1.62
 -3 5 8 28.07 3.92
 -3 5 8 27.78 3.25
 -3 5 8 22.36 1.62
 -3 5 8 22.43 2.92
 -3 5 8 20.82 1.55
 -3 5 8 20.53 5.8
 -3 5 8 24.6 1.91
 -3 -5 8 26.31 3.32
 -3 5 8 22.39 3.39
 -3 5 7 39.17 5.04
 -3 5 7 41.42 6.93
 -3 5 7 61.17 5.14
 -3 5 7 50.66 2.47
 -3 -5 7 50.97 6.08
 -3 -5 7 57.18 4.67
 -3 5 7 54.45 4.09
 -3 5 7 48.55 2.42
 -3 5 7 47.94 2.15
 -3 5 7 56.7 4.07
 -3 5 7 48.24 2.63
 -3 5 7 50.06 2.47
 -3 5 7 51.13 4.5
 -3 -5 7 53.17 3.08
 -3 5 6 14.82 1.2
 -3 -5 6 16.41 1.35
 -3 -5 6 17.21 1.65
 -3 5 6 17.46 2.38
 -3 5 6 22.01 3.15
 -3 5 6 16.23 1.26
 -3 5 6 10.44 4.23
 -3 -5 6 15.93 2.86
 3 5 -6 15.2 1.42
 -3 5 6 23.93 1.56
 -3 -5 6 17.62 4.02
 -3 5 6 15.79 1.21
 -3 5 6 16.49 1.1
 -3 5 6 19.67 2.35
 -3 5 5 22.61 4.52
 3 5 -5 33.27 1.88
 -3 -5 5 33.75 2.07
 -3 5 5 27.67 1.57
 -3 5 5 28.64 2.62
 -3 5 5 25.38 1.39
 -3 5 5 25.43 1.45
 -3 5 5 24.57 1.43
 -3 -5 5 24.43 1.55
 -3 5 5 26.75 2.54
 -3 5 5 28.32 1.65
 -3 5 5 26.13 1.49
 -3 -5 5 30.53 5.08
 -3 5 5 33 3.28
 3 5 -4 149.54 5.41
 -3 5 4 153.16 4.86
 -3 -5 4 151.09 5.5
 -3 5 3 62.64 2.36
 -3 5 3 61.66 4.06
 -3 5 3 61.28 2.79
 -3 5 3 57.28 5.22
 -3 -5 3 61.89 2.79
 -3 -5 2 1.06 0.5
 -3 5 2 0.89 1.37
 -3 5 2 2.33 0.55
 -3 5 2 1.16 0.41
 -3 5 2 2.28 0.73
 -3 5 1 0.73 1.37
 3 5 -1 -0.67 1.67
 -3 5 1 1 0.74
 -3 5 1 0.38 0.45
 -3 5 1 -0.17 0.47
 -3 5 1 0.41 0.36
 -3 5 0 61.86 2.28
 3 5 0 62.04 2.31
 -3 5 0 71.2 3.07
 -3 5 0 61.05 3.73
 3 5 0 71.31 3.91
 3 5 0 67.94 2.89
 -3 5 0 65.82 2.82
 3 5 1 14.68 1.21
 -3 5 -1 14.28 1.42
 -3 5 -1 10.79 1.95
 3 5 1 15.07 2.03
 3 5 1 12.82 0.83
 -3 5 -1 13.47 0.79
 3 5 2 13.89 0.84
 3 5 2 13.36 2.01
 -3 5 -2 16.23 1.69
 3 -5 2 12.59 0.94
 3 5 2 11.73 1.13
 3 -5 3 6.15 0.75
 3 5 3 6.1 0.6
 3 5 3 7.77 1.98
 3 5 3 6.69 2.64
 -3 5 -3 6.52 0.92
 3 5 4 1.57 1.77
 3 5 4 0.97 0.39
 -3 5 -4 0.55 0.51
 3 5 4 2.35 2.6
 3 -5 4 0.29 0.51
 3 5 5 2.49 2.63
 3 -5 5 0.91 0.59
 3 5 5 0.15 0.55
 3 5 5 0.75 1.36
 3 5 5 2.3 1.17
 -3 5 -5 0.65 0.54
 3 -5 5 2.35 2.82
 3 5 5 0.1 0.39
 3 5 5 3.21 0.57
 3 5 5 2.05 1.69
 3 5 5 0.28 0.37
 3 5 5 0.04 0.46
 3 -5 6 2.33 2.83
 3 5 6 1.22 0.54
 3 5 6 0.21 0.49
 3 5 6 1.44 1.77
 3 5 6 0.22 0.62
 3 5 6 2.51 0.6
 3 5 6 -0.09 0.85
 3 5 6 0.42 3.27
 3 -5 6 1.25 1.78
 3 -5 6 3.24 0.81
 3 5 6 0.78 0.42
 -3 5 -6 0.49 0.55
 3 5 6 3.06 1.9
 3 5 6 2.24 0.63
 3 -5 7 21.62 3.08
 -3 5 -7 25.89 1.74
 3 5 7 26.2 1.62
 3 5 7 25.66 1.76
 3 5 7 29.1 3.35
 3 -5 7 24.86 4.64
 3 5 7 24.15 1.58
 3 -5 7 25.83 2.16
 3 5 7 24.57 1.54
 3 5 7 31.42 3.7
 3 5 7 27.33 4.12
 3 5 7 25.28 5.21
 3 -5 8 4.9 1.96
 -3 5 -8 2.99 0.77
 3 5 8 4.21 2.67
 3 5 8 5.36 2.25
 3 5 8 2.83 0.82
 3 5 8 2.83 0.79
 3 -5 8 3.67 2.64
 3 5 8 3.58 0.74
 3 5 8 2.69 0.8
 3 5 8 1.55 3.61
 3 -5 9 4.43 1.1
 3 5 9 4.78 0.84
 -3 5 -9 5.08 0.81
 3 5 9 3.84 2.18
 3 5 9 2.86 3.02
 3 5 9 4.42 0.86
 3 5 9 4.18 0.85
 3 5 9 5.18 2.56
 3 -5 10 6.52 1.03
 3 -5 10 7.29 1.23
 3 5 10 7.49 3.03
 3 5 11 38.04 2.07
 3 -5 11 31.04 1.91
 3 5 11 42.75 3.32
 3 5 11 33.62 1.9
 3 -5 11 34.72 2.87
 3 -5 11 29.75 2.39
 3 5 11 45.5 3.33
 3 5 11 34.87 1.96
 3 5 11 41.03 3.7
 3 -5 11 33.89 2.02
 3 5 12 4.63 0.67
 3 5 12 4.14 1.13
 3 -5 12 3.95 1.11
 3 5 12 3.72 0.71
 -3 -7 11 0.26 0.57
 -3 7 11 1.27 0.61
 -3 7 11 0.4 0.6
 -3 -7 11 0.55 0.81
 -3 7 10 34.55 2.04
 -3 7 10 37.62 2.66
 -3 7 10 29.5 3.56
 -3 7 10 35.49 1.97
 3 7 -10 34.38 1.79
 -3 -7 10 30.37 2.12
 -3 7 10 33.55 1.95
 -3 7 9 4.43 2.81
 -3 7 9 2.15 0.75
 -3 7 9 1.25 0.67
 3 7 -9 1.84 0.67
 -3 7 9 2.27 0.96
 -3 -7 9 2.84 1
 3 7 -8 444.59 14.37
 -3 -7 8 474.71 15.19
 -3 7 8 451.15 14.38
 -3 7 8 432.21 18.52
 -3 7 7 21.58 5.1
 -3 7 7 11.38 3.29
 -3 7 7 15.89 1.14
 -3 7 7 12.02 1.32
 -3 7 7 12.25 1.37
 -3 7 7 11.65 1.21
 -3 -7 7 15.42 1.68
 -3 -7 7 14.97 2.78
 -3 -7 7 15.32 3.82
 -3 7 7 13.33 1.2
 -3 7 7 15.82 2.83
 -3 7 6 19.29 5.23
 -3 -7 6 17.59 4.44
 -3 7 6 18.72 1.42
 -3 -7 6 19.25 3.37
 -3 7 6 19.41 1.62
 -3 7 6 19.14 1.36
 -3 7 6 18.24 1.43
 -3 7 6 20.86 1.67
 3 7 -6 19.75 1.84
 -3 7 5 0.93 3.15
 -3 7 5 0.85 0.56
 -3 -7 5 0.32 0.72
 3 7 -5 0.26 0.72
 -3 7 5 1.94 0.74
 -3 7 5 0.99 0.52
 -3 -7 5 2.06 3.49
 -3 7 5 0.33 0.63
 -3 7 5 0.65 0.54
 3 7 -5 0.44 0.52
 -3 7 4 973.28 40.44
 -3 7 4 1167.46 32.6
 -3 -7 4 1073.18 32.72
 -3 7 4 1174.42 32.85
 3 7 -4 1170.85 33.82
 3 7 -4 1145.54 32.78
 -3 7 4 1087.15 32.52
 -3 -7 4 1170.41 33.49
 -3 7 4 1175.35 32.97
 -3 7 4 901.91 35.94
 -3 7 4 1138.09 32.85
 3 7 -3 78.42 3.88
 3 7 -3 78.67 3.29
 -3 7 3 72.8 2.98
 -3 7 3 76.27 3.27
 -3 7 3 87.16 3.41
 -3 -7 3 76.67 3.5
 -3 7 3 82.19 3.28
 -3 7 3 73.37 3.01
 -3 7 3 64.76 6.89
 3 7 -3 85.97 5.84
 -3 7 3 58.7 4.97
 -3 7 2 414.24 19.49
 -3 7 2 478.28 13.53
 3 7 -2 470.97 13.85
 -3 7 2 446.84 13.56
 -3 -7 2 461.02 13.98
 -3 7 2 436.24 13.74
 -3 7 2 372.8 16
 3 7 -2 518.72 17.27
 3 7 -2 421.69 13.44
 -3 7 2 476.21 13.76
 -3 7 2 419.46 13.44
 -3 7 2 462.46 14.55
 3 7 -2 459.62 14.6
 -3 7 1 29.47 4.39
 -3 7 1 32.15 1.64
 -3 7 1 32.79 2.2
 3 7 -1 32.89 3.57
 -3 7 1 28.63 3.26
 3 7 -1 33.18 1.88
 -3 7 1 30.86 1.71
 3 7 -1 30.13 1.66
 -3 7 1 30.91 1.74
 -3 7 1 35.28 2.28
 3 7 -1 30.49 2.21
 -3 7 0 1424.3 40.59
 -3 7 0 1405.43 40.82
 3 7 0 1446.46 40.98
 -3 7 0 1502.76 41.69
 3 7 0 1562.66 44.08
 -3 7 0 1271.99 43.44
 3 7 0 1429.38 40.85
 -3 7 0 1370.48 40.78
 -3 7 0 1436.62 41.75
 3 7 0 1432.45 41.72
 -3 7 -1 44.61 2.65
 3 7 1 48.28 5.48
 -3 7 -1 43.24 1.95
 -3 7 -1 46.38 2.18
 -3 7 -1 41.76 2.13
 3 7 1 42.76 2.22
 -3 7 -1 39.2 3.94
 -3 7 -1 49.3 2.8
 3 7 1 52.06 4.14
 3 7 1 49.76 2.27
 -3 7 -1 40.13 2.04
 3 7 1 44.82 2.67
 -3 7 -1 45.65 2.72
 3 7 2 1020.07 31.08
 3 -7 2 1040.63 30.44
 3 7 2 1055.93 33.3
 -3 7 -2 1119.12 31.31
 -3 7 -2 929.3 33.37
 3 7 2 1071.89 30.28
 3 7 2 1034.54 29.92
 -3 7 -2 1043.5 31.02
 3 7 2 1089.48 37.52
 3 7 2 1012.93 30.09
 -3 7 -2 1036.38 30.25
 -3 7 -2 1027.49 30.12
 -3 7 -3 6.72 2.78
 -3 7 -3 6.17 1.34
 3 -7 3 9.47 1.13
 -3 7 -3 7.91 0.89
 3 7 3 6.06 0.76
 -3 7 -3 7.8 1.01
 3 7 3 6.19 0.81
 3 7 3 6.62 2.25
 -3 7 -3 8.53 1.24
 3 7 3 6.16 2.9
 3 7 3 8.32 0.87
 3 7 3 7.11 0.96
 3 7 3 6.97 0.93
 3 7 3 6.27 0.73
 3 7 4 379.18 18.85
 -3 7 -4 380.09 12.44
 3 7 4 376.43 11.31
 3 -7 4 388.44 12.22
 3 7 4 324.71 11.19
 -3 7 -4 403.4 12.95
 3 7 4 361.24 14.93
 3 7 4 356.46 11.49
 3 7 4 372.76 13.72
 3 7 4 397.61 11.71
 3 7 4 360.67 11.61
 -3 7 -4 389.58 11.87
 -3 7 -4 363.81 11.4
 -3 7 -5 18.42 1.3
 -3 7 -5 18.74 1.54
 3 7 5 13.61 2.21
 3 7 5 16.68 1.45
 3 7 5 18.15 1.43
 3 7 5 17.72 1.44
 3 -7 5 13.83 1.62
 3 7 5 13.18 4.45
 -3 7 -5 16.63 1.7
 3 -7 5 24.3 4.96
 3 7 5 16.33 1.25
 3 -7 6 971.38 32.21
 -3 7 -6 967.48 28.44
 3 7 6 904.43 27.96
 3 -7 6 901.02 37.03
 -3 7 -6 947.85 28.08
 3 7 6 1006.12 28.47
 3 7 6 952.29 28.25
 3 7 6 1001.33 31.49
 3 7 6 971.96 28.09
 -3 7 -6 979.53 29
 3 7 6 933.15 37.93
 3 -7 7 0.4 2.5
 3 7 7 1.99 0.68
 3 7 7 3.04 0.73
 3 7 7 3.48 3.37
 3 7 7 3.8 2.83
 3 7 7 2.47 0.77
 3 -7 7 0.9 1.71
 -3 7 -7 1.57 0.75
 3 7 7 2.05 0.87
 3 -7 7 2.55 0.98
 -3 7 -7 3.29 0.69
 3 7 7 2.77 2.36
 -3 7 -7 2.91 0.86
 3 7 7 2.13 0.66
 3 -7 8 10.48 1.48
 3 7 8 12.64 3.24
 3 7 9 27.16 2.04
 -3 7 -9 23.53 1.59
 3 7 9 26.08 1.77
 3 7 9 27.22 1.87
 3 -7 9 26.17 2.06
 3 7 9 27.23 3.8
 3 7 10 413.06 12.55
 3 7 10 427.31 12.66
 3 7 10 431.92 14.87
 3 -7 10 401.92 13.53
 -3 7 -10 377.51 12.15
 3 -7 11 1.44 0.9
 3 7 11 2.12 0.69
 3 7 11 0.9 0.57
 3 7 11 1.1 0.61
 -3 9 9 5.59 1.08
 -3 9 9 7.56 0.97
 -3 9 9 7.93 1.19
 3 9 -9 8.14 0.82
 3 9 -8 45.07 2.21
 3 9 -8 42.77 1.92
 -3 9 8 44.98 2.52
 3 9 -8 41.4 2.99
 -3 9 8 47.57 2.41
 -3 -9 8 47.31 2.64
 -3 9 8 43.88 2.59
 -3 9 7 4.69 2.5
 -3 9 7 4.13 0.85
 -3 9 7 5.24 2.15
 -3 9 7 5.53 1.13
 3 9 -7 5.34 0.87
 3 9 -7 5.84 1.74
 -3 -9 7 6.69 1.86
 -3 9 7 5.12 0.93
 3 9 -7 3.88 0.68
 -3 -9 7 4.75 1.05
 3 9 -6 0.15 1.78
 -3 9 6 0.5 0.49
 -3 9 6 -0.7 0.92
 3 9 -6 0.74 0.65
 -3 -9 6 1.12 0.79
 3 9 -6 1.59 0.5
 3 9 -6 1.09 0.55
 3 9 -5 6.98 2.37
 -3 9 5 5.9 0.96
 3 9 -5 7.02 1.05
 -3 -9 5 4.69 2.37
 3 9 -4 76.05 5.58
 -3 9 4 77.17 3.36
 3 9 -4 69.31 3.09
 3 9 -4 74.06 3.42
 3 9 -3 2.53 0.78
 -3 9 3 3.18 0.66
 3 9 -3 0.89 0.61
 -3 9 3 3.12 0.62
 3 9 -3 0.62 2.39
 -3 9 3 2.35 2.32
 -3 9 3 1.12 0.59
 3 9 -3 0.77 0.68
 -3 9 3 0.48 2.79
 3 9 -2 4.84 0.89
 -3 9 2 5.81 0.79
 3 9 -2 5.2 0.87
 -3 9 2 4.57 0.81
 -3 9 2 3.42 1.1
 3 9 -2 6.15 1.19
 -3 9 2 1.84 3.01
 3 9 -1 1.29 0.59
 -3 9 1 1.4 0.58
 3 9 -1 1.26 0.62
 -3 9 1 1.56 0.58
 -3 9 1 1.36 0.52
 3 9 -1 3.6 3.29
 -3 9 1 5.36 3.31
 3 9 -1 1.39 0.84
 -3 9 1 0.9 0.84
 -3 9 0 36.11 2.05
 -3 9 0 37.23 2.06
 3 9 0 38.39 2.14
 3 9 0 28.62 5.4
 -3 9 0 29.52 5.54
 -3 9 0 36.6 2.8
 3 9 0 36.07 2.67
 3 9 0 33.14 2.03
 -3 9 -1 1.48 0.86
 3 9 1 1.09 0.63
 3 9 1 0.88 2.82
 -3 9 -1 0.47 3.25
 -3 9 -1 0.93 0.59
 3 9 1 1.41 0.58
 -3 9 -1 1.44 0.62
 -3 9 -2 2.42 0.75
 -3 9 -2 2.31 0.7
 3 9 2 1.23 0.62
 3 9 2 2.33 0.75
 -3 9 -2 1.98 0.7
 -3 9 -2 3.26 1.02
 3 9 3 1.4 2.95
 -3 9 -3 0.65 0.54
 -3 9 -3 0.11 0.61
 3 9 3 0.23 0.46
 -3 9 -3 -0.95 2.72
 3 9 3 2.21 2.17
 3 9 3 0.95 0.73
 -3 9 -3 0.93 0.58
 -3 9 -3 0.48 0.65
 -3 9 -3 0.63 0.8
 -3 9 -4 107.47 4.38
 3 9 4 114.94 4.56
 -3 9 -4 112.04 4.23
 -3 9 -4 113.37 4.53
 3 9 4 105.38 4.35
 3 9 4 97.02 5.74
 -3 9 -4 110.91 7.36
 3 9 4 104.94 7.21
 3 -9 5 2 2.15
 -3 9 -5 5.64 2.58
 -3 9 -5 3.23 0.76
 3 9 5 2.96 0.74
 3 9 5 2.68 1.34
 -3 9 -5 4.01 0.84
 3 -9 5 4.6 0.95
 3 9 5 3.47 0.88
 3 -9 6 51 4.18
 3 9 6 46.8 3.01
 -3 9 -6 51.29 2.59
 3 9 6 49.51 2.71
 -3 9 -6 53.34 2.45
 -3 9 -6 46.16 4.31
 3 9 6 47.81 2.39
 3 9 6 49.58 2.47
 3 -9 6 52.18 2.95
 3 9 6 46.46 2.27
 -3 9 -7 2.28 0.57
 3 9 7 2.71 0.79
 3 9 7 1.06 2.11
 3 9 7 1.47 1.09
 -3 9 -7 3.47 0.78
 3 -9 7 2.82 1.55
 -3 9 -7 1.46 1.72
 -3 9 -8 24.67 1.51
 -3 9 -8 23.32 2.33
 3 9 8 25.64 1.84
 3 9 8 27.24 2.15
 -3 9 -8 21.97 1.25
 3 -9 8 22.42 1.79
 3 9 8 20.48 2.88
 3 9 9 1.13 0.75
 -3 9 -9 0.38 0.42
 3 9 9 0.89 0.87
 3 9 9 0.93 0.61
 3 -9 9 0.16 0.63
 3 11 -6 0.64 0.45
 -3 11 6 1.6 0.68
 -3 -11 6 0.73 0.85
 -3 11 6 0.73 1.29
 3 11 -6 1.87 0.61
 3 11 -5 23.48 1.58
 3 11 -5 24.19 1.42
 3 11 -5 22.24 2.15
 -3 11 5 18.76 1.43
 -3 11 5 18.13 2.77
 -3 11 5 21.33 1.49
 -3 -11 5 24.62 2.3
 -3 11 5 20.81 2.59
 3 11 -4 135.29 4.64
 -3 -11 4 130.52 6.45
 -3 11 4 116.74 4.54
 3 11 -4 133.82 6.13
 -3 11 4 121.03 4.66
 -3 11 3 42.94 2.22
 3 11 -3 52.14 3.84
 3 11 -3 49.31 2.28
 -3 11 3 49.32 2.45
 3 11 -3 50.83 2.39
 3 11 -2 14.36 1.23
 3 11 -2 21.25 2.92
 -3 11 2 9.74 2.84
 3 11 -2 18.37 1.39
 -3 11 2 16.24 1.38
 3 11 -2 14.88 1.31
 -3 11 1 5.15 2.63
 3 11 -1 5.37 2.28
 -3 11 1 6.72 0.97
 3 11 -1 5.15 0.85
 3 11 -1 5.17 0.8
 3 11 0 183.89 6.29
 -3 11 0 188.51 6.48
 -3 11 0 184.36 6.29
 3 11 0 187.63 6.4
 3 11 0 190.62 9.07
 3 11 1 176.3 8.82
 -3 11 -1 152.02 8.85
 3 11 1 191.21 6.12
 3 11 1 157.43 5.82
 -3 11 -1 178.69 6.17
 -3 11 -1 187.77 6.13
 -3 11 -2 80.72 3.2
 3 11 2 68.67 3.07
 3 11 2 77.02 5.44
 -3 11 -2 67.39 5.31
 3 11 2 79.64 3.13
 3 11 2 65.06 4.22
 -3 11 -2 73.11 3.16
 3 11 3 0.36 0.67
 3 11 3 0.18 0.63
 -3 11 -3 1.21 0.59
 -3 11 -3 1.55 1.78
 3 -11 4 36.5 2.24
 -3 11 -4 42.19 2.21
 -3 11 -4 45.54 3.59
 -3 11 -4 41.1 2.02
 3 11 4 39.81 2.18
 3 11 4 44.78 2.27
 3 -11 4 39.8 3.29
 -3 11 -5 103.45 4.89
 -3 11 -5 75.72 3.12
 3 -11 5 91.73 4.5
 3 11 5 79.99 3.42
 3 11 5 91.27 3.62
 -3 11 -5 92.37 3.3
 3 11 5 74.16 4.88
 -3 11 -5 92.19 3.44
 -3 11 -6 88.55 3.21
 3 -11 6 95.4 3.97
 -3 11 -6 89.6 3.34
 3 11 6 89.37 3.69
 -4 0 13 0.06 0.87
 -4 0 13 1.25 0.8
 -4 0 13 0.26 0.72
 -4 0 12 274.93 10.03
 -4 0 12 302.54 10.57
 -4 0 12 310.23 10.36
 -4 0 12 262.49 9.23
 -4 0 11 0.16 0.88
 -4 0 11 0.13 0.73
 -4 0 10 4.85 0.98
 -4 0 10 3.41 0.72
 -4 0 10 4.12 1.25
 -4 0 10 3.2 1.08
 -4 0 10 3.26 0.71
 -4 0 9 0.77 0.74
 -4 0 9 -0.09 0.84
 -4 0 9 0.89 1.69
 -4 0 9 0.31 0.77
 -4 0 9 0.22 0.5
 -4 0 9 0.34 0.5
 -4 0 9 -0.29 0.87
 -4 0 9 2.01 3.46
 -4 0 8 1827.93 51.39
 -4 0 8 1808.75 50.01
 -4 0 8 1815.45 51.11
 -4 0 8 1736.54 49.94
 -4 0 8 1675.44 49.99
 -4 0 8 1693.95 50.77
 -4 0 8 1852.82 54.39
 -4 0 7 0.33 2.47
 -4 0 7 1.04 0.48
 -4 0 7 0.29 0.41
 -4 0 7 0.57 0.7
 -4 0 6 539.11 16.16
 -4 0 6 559.96 19.03
 -4 0 5 -0.6 2.26
 -4 0 4 4736.44 122.35
 -4 0 4 4377.52 123.01
 -4 0 3 1.76 1.6
 -4 0 3 0.72 0.66
 -4 0 3 0.8 1.04
 -4 0 3 2.38 2.21
 -4 0 2 1041.29 33.18
 4 0 -2 1113.86 31.15
 -4 0 2 1139.08 32.14
 -4 0 2 1149.56 33.75
 -4 0 1 0.19 0.75
 -4 0 1 -0.35 0.87
 -4 0 1 0.37 1.04
 -4 0 0 488.65 15.62
 4 0 1 0.21 0.71
 4 0 1 0.89 1.15
 -4 0 -1 0.18 0.83
 4 0 2 2264.96 66.48
 4 0 2 2547.56 67.5
 -4 0 -2 2493.15 65.41
 4 0 2 2127.18 65.23
 4 0 3 1.29 2.34
 4 0 3 0.22 1.56
 4 0 3 0.4 0.44
 4 0 4 46.83 3.88
 4 0 4 47.29 2.27
 4 0 4 46.52 2.22
 4 0 4 50.07 4.71
 4 0 5 0.45 0.48
 4 0 5 0.37 0.47
 4 0 5 -0.05 0.49
 4 0 5 0.69 2
 4 0 6 364.21 11.95
 4 0 6 372.77 11.42
 4 0 6 356.74 11.49
 4 0 6 374.46 11.47
 4 0 7 0.29 0.48
 4 0 7 0.11 0.96
 4 0 7 0.27 0.65
 4 0 7 0.25 0.54
 4 0 7 1.18 0.58
 4 0 7 -0.05 0.47
 4 0 7 0.61 2.24
 4 0 7 0.84 0.65
 4 0 8 52.81 2.99
 4 0 8 57.5 4.83
 4 0 8 50.14 2.29
 4 0 8 49.64 3.94
 4 0 8 48.83 2.35
 4 0 8 60.34 4.39
 4 0 8 49.99 2.8
 4 0 8 50.73 3.07
 4 0 8 54.03 2.82
 4 0 8 49.68 2.69
 4 0 8 49.06 2.61
 4 0 9 2.73 3.1
 4 0 9 0.55 1.71
 4 0 9 0.64 0.6
 4 0 9 0.17 1.45
 4 0 9 0.21 0.67
 4 0 9 0.58 0.56
 4 0 9 0.71 0.95
 4 0 9 0.2 0.85
 4 0 9 0.13 0.5
 4 0 10 910.74 28.75
 4 0 10 743.19 26.52
 4 0 10 830.57 24.26
 4 0 10 827.69 25.84
 4 0 10 826.86 24.48
 4 0 10 829.16 25.11
 4 0 11 0.07 0.72
 4 0 12 17.61 1.32
 4 0 12 19.54 2.14
 4 0 12 16.89 1.42
 4 0 13 0.49 0.82
 4 0 13 0.05 0.86
 -4 -2 13 14.05 1.2
 -4 -2 13 13.09 1.08
 -4 2 13 14.25 1.28
 -4 2 13 15.89 1.53
 -4 -2 13 16.43 1.42
 -4 2 12 28.19 2.45
 -4 -2 12 25.82 2.14
 -4 -2 12 22.99 1.67
 -4 2 12 19.55 1.47
 -4 -2 12 20.87 1.87
 -4 2 12 24.32 2.1
 -4 2 12 26.45 2.43
 -4 -2 12 21.64 2.21
 -4 2 11 38.34 4.53
 -4 -2 11 36.09 2.28
 -4 -2 10 2.1 0.57
 -4 -2 10 1.36 1.47
 -4 2 10 2.35 1.93
 -4 2 10 1.11 1.79
 -4 -2 10 1.58 0.84
 -4 2 10 4.21 2.83
 -4 2 10 1.58 0.57
 -4 -2 10 2.4 1
 -4 2 10 0.94 0.89
 -4 -2 10 2.21 0.86
 -4 2 10 1.24 0.64
 -4 2 10 1.67 0.91
 -4 -2 10 0.94 0.9
 -4 2 9 11.89 1.42
 -4 -2 9 11.66 1.39
 -4 2 9 10.76 1.19
 -4 2 9 10.16 1.03
 -4 -2 9 10.95 1.43
 -4 2 9 13.49 2.5
 -4 2 9 16 2.97
 -4 -2 9 10.9 1
 -4 2 9 10.64 1.09
 -4 2 9 12.48 3.48
 -4 -2 9 11.77 1.57
 -4 2 9 10.11 1.54
 -4 2 9 12.96 1.2
 -4 -2 9 10.05 1.35
 -4 2 8 30.53 4.28
 -4 -2 8 21.2 1.73
 -4 2 8 24.17 1.61
 -4 -2 8 25.22 1.87
 -4 2 8 24.99 2.14
 -4 -2 8 26.46 2.1
 -4 -2 8 24.88 1.91
 -4 2 8 21.2 1.84
 -4 2 8 25.18 1.53
 -4 -2 8 20.92 1.8
 -4 2 8 20.8 1.44
 -4 2 8 32.05 3.64
 -4 -2 8 23.9 1.42
 -4 2 8 27.08 1.53
 -4 2 8 25.29 1.58
 -4 2 8 23.97 3.15
 -4 2 7 106.28 9.74
 -4 -2 7 135.09 5.01
 -4 2 7 121.8 4.39
 -4 2 7 157.31 7.4
 -4 -2 7 121.53 4.91
 -4 2 7 117.95 5.18
 -4 2 7 132.96 5.25
 -4 2 7 125.54 4.85
 -4 2 7 129.22 4.43
 -4 2 7 125.42 4.55
 -4 2 7 145.51 6.79
 -4 2 7 121.23 4.44
 -4 -2 7 125.46 8.71
 -4 -2 7 114.02 4.46
 -4 2 7 131.41 7.71
 -4 2 7 117.35 4.49
 -4 2 6 6.32 0.73
 -4 2 6 1.3 2.72
 -4 2 6 5.01 2.46
 -4 2 6 5.77 0.67
 -4 2 6 5.5 0.51
 -4 -2 6 5.38 2.32
 -4 -2 6 6.09 0.86
 -4 2 5 4.26 2.77
 -4 2 5 7.55 2.3
 -4 -2 5 6.3 0.8
 4 2 -4 6.07 0.52
 -4 -2 4 6.13 2.48
 -4 2 3 253.69 10.56
 4 2 -3 262.24 7.83
 -4 2 2 154.11 6.64
 4 2 -2 161.12 4.98
 -4 2 2 166.07 4.89
 -4 2 2 162.81 4.85
 -4 2 1 5.02 1.34
 -4 2 1 6.52 0.52
 4 -2 -1 6.01 0.49
 4 2 -1 6.29 0.53
 4 -2 0 1032.12 29.54
 4 2 0 1038.91 29.37
 4 -2 1 548.59 15.79
 4 2 1 525.8 15.43
 4 2 2 662.89 20.14
 -4 -2 -2 603.17 18.77
 4 -2 2 647.61 18.75
 4 2 3 157.61 7.7
 4 -2 3 169.57 5.97
 -4 -2 -3 160.55 6.56
 4 2 4 236.07 10.58
 4 -2 4 239.92 11.09
 4 -2 4 246.23 8.09
 4 2 4 242.34 7.56
 4 2 5 287.64 10.87
 4 2 5 269.31 8.51
 4 2 5 278.49 13.25
 4 -2 5 283.9 8.87
 4 -2 5 291.26 8.89
 4 -2 5 276.54 8.87
 4 -2 5 280.55 8.93
 4 -2 5 289.39 9.8
 4 2 5 283.85 8.86
 4 2 5 295.91 9.02
 4 2 6 308.06 15.32
 4 2 6 342.37 12.59
 4 2 6 308.8 9.72
 4 -2 6 308.3 10
 4 -2 6 313.45 10.01
 4 -2 6 318.57 10.05
 4 2 6 311.04 9.72
 4 2 6 310.54 9.89
 4 2 7 48.55 2.68
 4 2 7 55.48 4.67
 4 -2 7 45.43 2.67
 4 2 7 48.42 2.88
 4 2 7 49.34 2.21
 4 2 7 50.76 2.6
 4 -2 7 48.97 2.63
 4 2 7 50.88 2.21
 4 2 7 53.33 3.75
 4 -2 7 55.39 5.61
 4 2 7 55.12 6.51
 4 2 7 49.73 2.38
 4 2 7 46.28 2.31
 4 2 7 49.21 2.5
 4 -2 7 50.21 2.62
 4 -2 7 46.56 2.52
 4 -2 7 47.41 2.19
 4 2 7 49.76 3.97
 4 2 7 48.93 2.24
 4 -2 8 14.05 1.57
 4 2 8 14.39 1.7
 4 2 8 15.6 1.2
 4 2 8 14.73 1.55
 4 2 8 12.54 1.28
 4 -2 8 13.01 1.14
 4 2 8 18.02 2.56
 4 2 8 16.57 3.27
 4 2 8 14.95 1.24
 4 2 8 15.52 1.57
 4 2 8 18.03 2.55
 4 -2 8 15.3 1.5
 4 -2 8 16.34 1.52
 4 2 8 14.88 1.44
 4 2 8 16.21 1.35
 4 -2 8 13.35 1.43
 4 2 8 16.4 1.25
 4 2 9 47.74 2.41
 4 2 9 61.71 4.44
 4 2 9 50.28 2.47
 4 -2 9 48.72 3.77
 4 -2 9 47.36 2.4
 4 2 9 49.61 3.78
 4 2 9 57.85 5.03
 4 2 9 50.48 2.55
 4 2 9 48.31 2.91
 4 -2 9 47.52 2.86
 4 -2 9 44.98 3.02
 4 2 9 47.78 3.2
 4 2 9 49.14 2.76
 4 -2 9 48.16 2.86
 4 2 10 46.85 2.83
 4 2 10 45.99 2.52
 4 -2 10 40.35 2.77
 4 -2 10 51.66 4.09
 4 -2 10 46.57 3.82
 4 -2 10 45.98 2.35
 4 2 10 50.12 2.44
 4 -2 10 43.06 2.99
 4 2 10 49.48 4.81
 4 -2 11 19.82 2.67
 4 -2 11 15.87 2.03
 4 2 11 18.82 3.49
 4 2 11 16.87 1.27
 4 -2 11 12.67 1.47
 4 2 11 18.25 1.58
 4 -2 12 0.33 1.05
 4 2 12 2.09 1.26
 4 -2 12 -0.34 0.66
 4 2 12 0.09 1.21
 4 -2 12 -0.3 0.43
 4 2 12 0.4 0.42
 4 2 12 0.04 0.5
 4 2 13 21.48 1.65
 4 2 13 15.96 1.1
 4 -2 13 18.28 1.46
 4 2 13 22.88 1.68
 -4 -4 12 123.52 4.87
 -4 -4 12 121.38 4.57
 -4 4 12 128.96 5.08
 -4 4 12 133.64 5.55
 -4 4 12 116.1 4.43
 -4 4 11 114.94 5.76
 -4 4 11 94.81 3.85
 -4 -4 11 100.62 4.71
 -4 -4 11 97.25 4.07
 -4 -4 11 100.9 5.36
 -4 4 11 120.66 6.71
 -4 4 11 83.76 3.93
 -4 4 11 91.19 3.69
 -4 4 11 104.89 5.03
 -4 4 10 5.22 0.82
 -4 4 10 7.79 3.03
 -4 4 10 4.8 0.89
 -4 4 10 6.96 2.24
 -4 4 10 5.91 2.12
 -4 4 10 6.73 1.81
 -4 -4 10 4.93 1
 -4 4 9 97.5 5.34
 -4 4 9 87.2 4.56
 -4 -4 9 81.4 4.12
 -4 4 9 87.87 3.63
 -4 4 9 87.96 3.71
 -4 -4 9 82.92 4.21
 -4 -4 9 91.17 7.63
 -4 4 9 86.89 4.52
 -4 4 9 80.91 3.97
 -4 4 8 328.62 15.05
 -4 -4 8 328.81 11.32
 -4 4 8 297.72 18.71
 -4 4 8 335.36 11.11
 -4 4 8 316.9 10.87
 -4 -4 8 393.78 13.83
 -4 4 8 362.57 12.53
 -4 -4 8 311.97 11.07
 -4 4 8 320.38 11.44
 -4 4 8 329.41 10.52
 -4 4 8 431.43 14.28
 -4 -4 8 299.89 10.84
 -4 4 8 302.46 10.46
 -4 -4 8 336.65 16.44
 -4 4 8 420.31 14.42
 -4 4 8 327.41 10.47
 -4 4 8 348.09 13.52
 -4 -4 8 335.28 10.91
 -4 4 7 438.38 17.44
 -4 -4 7 398.31 13.44
 -4 4 7 415.1 21.19
 -4 4 7 444.55 13.38
 -4 -4 7 502.22 16.63
 -4 4 7 418.48 14.11
 -4 4 7 467.28 15.09
 -4 -4 7 408.32 13.76
 -4 4 7 521.89 16.47
 -4 4 7 414.68 13.48
 -4 4 7 401.35 13.58
 -4 4 7 452.12 13.75
 -4 -4 7 466.99 14.31
 -4 4 7 513.1 16.68
 -4 4 7 441.79 13.37
 -4 -4 7 466.41 20.14
 -4 4 7 445.5 13.36
 -4 4 7 435.54 16.95
 -4 4 7 431.88 12.95
 -4 -4 6 29.59 1.71
 -4 -4 6 31.59 3.32
 -4 4 6 34.97 2.64
 -4 4 6 25.88 1.4
 -4 4 6 32.44 1.7
 -4 4 6 28.57 2.93
 -4 -4 6 32.09 4.53
 -4 4 6 28.46 1.64
 -4 -4 6 30.67 2.05
 -4 4 6 31.39 1.82
 -4 4 6 27.38 4.86
 -4 4 6 33.21 1.71
 -4 4 6 32.17 3.05
 -4 4 5 56.05 5.8
 -4 -4 5 62.64 2.96
 -4 4 5 61.12 2.35
 -4 -4 5 64.73 6.56
 -4 -4 4 756.35 21.81
 4 4 -4 736.09 21.54
 -4 4 4 743.48 21.14
 -4 4 3 465.11 13.45
 -4 -4 3 449.5 13.54
 4 4 -3 456.89 13.49
 -4 4 3 426.59 16.87
 -4 4 3 415.56 14.76
 -4 4 3 442.12 13.05
 4 4 -2 596.59 17.63
 -4 4 2 588.95 17.44
 -4 4 2 603.59 17.44
 -4 4 2 584.44 20.48
 4 4 -2 590.64 17.51
 -4 4 2 616.39 17.76
 -4 4 2 594.88 17.23
 -4 4 2 589.5 17.11
 -4 4 1 49.82 2.15
 4 4 -1 51.29 2.24
 -4 4 0 519.86 15.55
 4 4 0 527.85 15.58
 -4 4 -1 1075.31 31.28
 4 4 1 1091.04 31.19
 4 -4 2 1083.46 31.56
 4 4 2 1052.4 30.83
 -4 4 -2 1058.78 30.94
 4 4 2 1113 31.88
 4 4 2 1052 30.26
 4 4 3 105.04 4.98
 4 -4 3 105.05 4.57
 -4 -4 -3 95.59 4.43
 4 -4 3 101.35 3.67
 4 4 3 110.99 6.54
 -4 4 -3 99.42 3.97
 4 4 3 102.24 3.33
 4 4 4 75.04 3.87
 4 -4 4 75.21 2.94
 4 -4 4 75.71 3.08
 4 4 4 72.11 2.57
 4 4 4 84.63 4.72
 4 4 5 601.79 17.55
 4 -4 5 581.72 24.09
 4 -4 5 609.49 18.18
 4 -4 5 623.85 18.37
 4 4 5 646.72 24.35
 -4 4 -5 594.52 18.49
 4 4 5 618.37 19.18
 4 4 6 383.99 12.13
 4 4 6 404.25 11.75
 4 -4 6 358.01 17.4
 4 4 6 444.8 14.12
 4 4 6 369.59 11.63
 4 -4 6 383.17 14.36
 4 4 6 412.22 18.65
 -4 4 -6 384.15 12.33
 4 4 6 453.26 14.34
 4 4 6 368.64 11.31
 4 -4 6 396.03 12.34
 4 -4 6 377.25 12.11
 4 4 6 381.78 12.01
 4 4 6 313.44 12.41
 4 4 6 400.65 12.42
 4 4 6 397.24 11.79
 4 4 6 380.23 11.64
 4 4 7 136.86 4.86
 4 -4 7 131.25 9.36
 4 4 7 156.96 7.13
 4 4 7 130.25 5.37
 4 4 7 133.35 4.97
 4 4 7 145.73 8.11
 4 4 7 130.96 5.13
 4 4 7 118.05 4.61
 4 4 7 136.03 10.69
 4 -4 7 145.25 7.15
 4 4 7 159.95 7.45
 -4 4 -7 129.54 4.87
 4 4 7 128.45 4.99
 4 4 7 132.53 4.97
 4 -4 7 125.75 5.33
 4 4 7 141.59 5.01
 4 4 7 131.23 4.77
 4 -4 8 5.79 0.77
 4 4 8 7.45 1.07
 4 -4 8 2.03 2.34
 4 4 8 7.98 0.97
 4 4 8 4.23 3.49
 4 4 8 7.05 2.94
 4 -4 8 5.36 1.2
 4 -4 8 5.17 1.08
 4 4 8 7.23 0.96
 -4 4 -8 6.02 0.91
 4 4 8 6.45 1.02
 4 4 8 6.68 0.92
 4 -4 8 6.79 1.94
 4 4 8 8.12 2.45
 4 4 8 7.99 1.01
 4 4 8 8.68 2.23
 4 4 8 8.94 1.32
 4 4 9 70.74 3.16
 4 4 9 75.82 3.53
 4 4 9 74.12 3.73
 4 4 9 84.89 5.39
 4 -4 9 63.25 6.57
 4 4 9 69.66 3.21
 4 -4 9 67.1 2.98
 4 -4 9 68.14 3.78
 4 4 9 82.91 5.53
 4 4 9 75.62 6.2
 4 4 10 198.33 6.88
 4 -4 10 183.68 7.48
 4 4 10 200.57 6.9
 4 4 10 209.19 10.07
 4 4 10 253.93 9.91
 4 -4 10 183.96 8.43
 4 4 10 234.73 9.38
 4 4 10 189.71 6.93
 4 -4 11 40.03 2.38
 4 4 11 51.6 3.58
 4 -4 11 39.16 2.93
 4 -4 11 41.23 3.3
 4 4 11 54.16 4.35
 4 4 11 51.48 3.71
 4 4 11 43.49 2.15
 4 4 11 43.61 2.18
 4 -4 11 31.18 2.08
 4 -4 11 34.6 1.77
 4 -4 12 12.71 1.76
 4 4 12 13.81 1.05
 4 4 12 16.15 1.82
 4 4 12 14.66 1.15
 4 4 12 16.49 1.81
 4 -4 12 13.17 1.22
 -4 6 11 44.7 2.2
 -4 6 11 42.92 2.29
 -4 -6 11 44.3 2.92
 -4 6 11 40.45 2.09
 -4 6 11 46.59 3.59
 -4 6 10 2.05 1.07
 4 6 -10 1.03 0.57
 -4 -6 10 0.52 0.57
 -4 6 10 0.53 2.39
 -4 6 10 1.05 0.67
 -4 6 10 0.7 0.66
 -4 6 10 3.53 1.53
 -4 6 10 0.39 0.61
 -4 -6 9 156.39 5.82
 -4 -6 9 160.51 6.42
 -4 6 9 144.13 9.18
 -4 6 8 19.26 3.92
 -4 6 8 25.38 5.54
 -4 6 8 22.06 3.51
 -4 -6 8 25.13 2.12
 -4 -6 8 23.29 1.74
 -4 -6 8 26.7 2.21
 -4 6 8 30.9 3.63
 -4 -6 8 25.11 4.33
 -4 6 8 22.33 1.33
 -4 6 8 23.46 1.69
 -4 -6 8 30.82 3.34
 -4 6 8 22.27 1.7
 -4 6 8 25.37 2.98
 -4 6 8 23.68 1.94
 -4 6 7 395.12 21.99
 -4 6 7 497.99 17.39
 -4 -6 7 510.16 17.46
 -4 6 7 420.31 13.61
 -4 6 7 407.64 17.86
 -4 6 7 484.69 15.97
 -4 6 7 445.27 13.81
 -4 6 7 467.2 14.2
 -4 -6 7 438.02 20.8
 -4 6 7 432.06 13.63
 -4 6 7 495.23 17.17
 -4 -6 7 420.14 13.77
 -4 -6 7 430.92 14.55
 -4 6 7 435.42 13.31
 -4 6 6 37.67 5.92
 -4 6 6 32.4 1.74
 -4 6 6 38.91 3.25
 -4 6 6 39.95 2.11
 -4 -6 6 34.32 3.95
 -4 6 6 39.36 2.24
 -4 6 6 32.88 1.79
 -4 -6 6 33.96 2.04
 -4 6 6 34.71 1.96
 -4 -6 6 36.86 2.47
 -4 6 6 44.6 3.98
 -4 6 6 34.67 1.94
 -4 -6 6 34 5.75
 4 6 -6 36.24 2.39
 -4 6 5 22.78 4.59
 -4 6 5 26.29 1.72
 -4 -6 5 24.17 1.62
 -4 6 5 27.48 1.56
 4 6 -5 29.1 2.04
 4 6 -5 25.1 1.52
 -4 6 5 23.62 1.52
 -4 -6 5 25.79 1.97
 -4 -6 5 22.57 4.9
 -4 6 5 26.43 3.08
 -4 6 5 24.38 1.51
 -4 6 5 30.87 2.81
 -4 6 5 25.8 1.62
 -4 6 5 26.59 1.48
 -4 6 4 92.28 3.6
 -4 6 4 93.74 4.83
 -4 6 4 89.3 7.76
 -4 6 4 104.57 3.81
 4 6 -4 96.72 4.2
 -4 6 4 95.54 3.43
 -4 6 4 87.69 3.43
 -4 6 4 87.25 3.4
 4 6 -4 90.42 3.59
 -4 -6 4 88.66 3.55
 -4 6 4 94.55 3.58
 -4 -6 4 97.95 4.11
 -4 6 4 86.68 5.71
 -4 6 3 754.71 29.09
 -4 -6 3 823.14 23.87
 -4 6 3 736.76 25.91
 -4 6 3 764.6 23.31
 -4 6 3 814.4 23.19
 -4 6 3 811.63 23.35
 4 6 -3 804.29 23.47
 4 6 -3 829.07 24.17
 -4 6 2 45.6 3.48
 -4 6 2 49.23 2.69
 -4 6 2 45.51 2.01
 -4 6 2 44.44 4.78
 -4 6 2 49.35 2.57
 4 6 -2 51.69 2.67
 -4 -6 2 48.14 2.36
 4 6 -1 9.18 1.93
 -4 6 1 7.53 1.17
 -4 6 1 9.59 0.79
 -4 6 1 7.57 1.74
 -4 6 1 6.43 0.92
 -4 6 1 8.92 2.63
 4 6 -1 7.94 1.03
 -4 6 1 6.6 0.93
 -4 -6 1 7.71 0.82
 4 6 0 169.68 5.75
 -4 6 0 159.26 5.26
 4 6 0 179.13 7.27
 -4 6 0 156.04 7.09
 -4 6 0 174.1 6.31
 4 6 0 162.63 6.05
 -4 6 0 161.57 5.97
 4 6 1 1252.24 39.21
 -4 6 -1 1365.58 41.25
 4 6 1 1462.74 41.17
 -4 6 -1 1506.89 40.25
 4 6 1 1339.19 38.73
 -4 6 -1 1369.21 38.65
 4 6 1 1373.67 39.61
 -4 6 -1 1340.05 39.58
 4 6 1 1542.25 44.7
 -4 6 -2 73.38 4.73
 -4 6 -2 76.09 3.93
 4 6 2 74.28 4.41
 -4 6 -2 68.34 3.31
 4 6 2 77.42 6.03
 4 6 2 69.12 3.32
 -4 6 -2 68.63 2.55
 4 6 2 70.31 2.66
 4 6 3 176.84 5.59
 4 6 3 160.92 5.79
 4 6 3 190.9 10.54
 -4 6 -3 172.92 6.44
 -4 6 -3 166.92 5.89
 -4 6 -3 165.05 5.67
 -4 6 -3 189.95 7.43
 4 6 3 192.76 8.16
 -4 6 -4 59.42 2.55
 -4 6 -4 63.91 2.88
 -4 6 -4 68.65 4.24
 4 6 4 67.8 4.79
 4 6 4 59.89 2.65
 4 6 4 60.5 2.72
 4 6 4 63.58 2.58
 -4 6 -4 61.3 3.2
 4 6 4 68.03 6.62
 4 6 4 58 2.46
 4 6 4 66.91 4.24
 4 6 5 371.46 13
 4 6 5 359.18 11.32
 4 6 5 405.89 13.74
 4 6 5 360.29 11.14
 4 -6 5 365.93 18.73
 -4 6 -5 371.23 12.1
 4 6 5 377.08 18.45
 4 6 5 370.16 10.99
 -4 6 -5 350.64 11.03
 -4 6 -5 371.05 11.54
 4 6 5 327.92 10.96
 -4 6 -5 372.87 13.6
 4 6 5 408.31 13.8
 4 6 5 357.16 11.28
 4 6 6 53.6 2.62
 4 6 6 55.87 2.59
 4 6 6 64.92 7.47
 -4 6 -6 55 3.09
 4 -6 6 59.43 3.3
 4 -6 6 49.99 4.48
 -4 6 -6 54.82 2.56
 4 6 6 50.83 2.48
 4 6 6 53.44 2.53
 4 -6 6 55.01 6.69
 4 6 6 64.75 4.53
 4 6 6 54.65 2.66
 4 6 6 51.71 3.49
 -4 6 -6 54.96 2.79
 4 -6 7 128.03 7.16
 4 6 7 134.24 10.91
 4 6 7 121 4.74
 4 6 7 122.44 4.63
 4 6 7 147.45 7.48
 -4 6 -7 124.52 4.97
 4 6 7 124.97 4.74
 4 6 7 125.82 4.81
 4 6 7 139.75 7.17
 4 -6 7 117.87 9.53
 4 6 7 132.5 4.96
 4 6 7 138.92 5.21
 4 6 8 11.08 1.33
 4 6 8 12.6 2.54
 4 6 8 15.16 3.63
 4 6 8 14.31 4.65
 -4 6 -8 10.67 1.19
 4 6 8 9.73 1
 4 6 8 12.01 1.19
 4 -6 8 8.65 1.43
 4 6 8 18.87 3.06
 4 6 8 12 1.25
 4 -6 8 10.74 3.11
 4 6 8 11.99 1.19
 4 -6 8 11.84 2.25
 4 -6 9 133.83 5.28
 4 6 9 140.65 5.63
 4 -6 9 133.71 5.79
 4 6 9 138.05 8.17
 4 6 10 82.35 5.37
 4 6 10 74.44 3.23
 4 -6 10 73.39 4.2
 -4 6 -10 69.01 2.97
 4 -6 10 76.82 3.35
 4 -6 10 74.84 3.71
 4 6 10 73.63 3.27
 4 6 10 83.58 4.89
 4 6 11 190.79 6.38
 4 6 11 201.17 7.89
 4 6 11 191.19 6.41
 4 6 11 196.68 6.44
 4 -6 11 172.35 7.24
 4 -6 11 176 6.75
 4 8 -10 5.19 0.63
 -4 -8 10 3.56 1.02
 -4 8 10 3.32 1
 -4 8 10 4.24 0.84
 -4 8 10 3.54 0.78
 4 8 -9 39.61 2.04
 -4 8 9 35.19 3.77
 -4 8 9 42.03 2.58
 -4 8 9 41.24 2.28
 -4 -8 9 37.12 2.41
 -4 8 9 39.9 2.28
 4 8 -9 41.76 2.95
 -4 -8 8 -0.5 1.38
 -4 8 8 0.47 0.74
 4 8 -8 0.83 1.47
 4 8 -8 0.93 0.66
 -4 8 8 1.01 2.46
 -4 8 8 0.75 0.69
 -4 8 8 0.23 0.74
 -4 8 8 -0.15 1.68
 -4 8 8 0.23 0.62
 -4 -8 8 0.08 0.71
 4 8 -7 101.17 5.79
 -4 -8 7 101.91 4.67
 -4 8 6 9.25 1.26
 -4 8 6 8.72 1.18
 -4 8 6 12.2 1.07
 -4 -8 6 12.73 2.82
 4 8 -6 12.8 2.53
 4 8 -5 8.69 1.3
 4 8 -5 7.46 0.91
 -4 8 5 9.09 1.16
 -4 -8 5 3.55 3.44
 -4 8 5 7.69 1.05
 -4 8 5 7.62 1.18
 -4 8 5 7.58 3.65
 4 8 -4 0.64 0.72
 4 8 -4 -0.18 2.17
 4 8 -4 0.65 0.59
 -4 8 4 1.01 0.8
 -4 8 4 1.52 2.34
 -4 8 4 0.45 2.93
 -4 8 4 0.39 0.52
 -4 8 4 0.91 0.7
 -4 8 4 2.65 0.68
 4 8 -3 521.29 16.74
 -4 8 3 514.42 15.45
 4 8 -3 515.74 15.76
 -4 8 3 507.18 16
 -4 8 3 507.49 15.71
 -4 8 3 519.69 15.51
 -4 8 3 523.41 15.76
 -4 8 3 448.42 22.32
 -4 8 3 444.19 18.81
 4 8 -3 582.69 19.46
 4 8 -2 4.56 2.21
 4 8 -2 3.54 0.66
 -4 8 2 4.83 0.85
 -4 8 2 4.91 0.76
 -4 8 2 4.25 0.7
 4 8 -2 4.87 0.87
 -4 8 2 5.18 0.82
 4 8 -2 5.87 1.11
 -4 8 2 5.01 1.13
 -4 8 2 1.51 2.51
 -4 8 2 5.73 2.09
 4 8 -1 1.53 1.88
 -4 8 1 1.24 0.67
 4 8 -1 1.28 0.54
 -4 8 1 1.88 0.56
 -4 8 1 2.28 0.58
 4 8 -1 1.83 0.68
 -4 8 1 1.63 0.58
 -4 8 1 1.08 0.57
 4 8 -1 2.42 0.93
 -4 8 1 1.9 0.83
 -4 8 1 2.53 2.53
 -4 8 1 3.01 1.97
 -4 8 0 1.89 0.81
 4 8 0 0.54 0.7
 -4 8 0 1.72 0.94
 -4 8 0 1.25 2.09
 4 8 0 0.33 1.87
 -4 8 0 0.32 0.5
 -4 8 0 0.63 0.49
 4 8 0 0.74 0.57
 -4 8 0 1.22 0.55
 4 8 0 0.96 0.54
 4 8 0 0.36 2.79
 -4 8 0 -0.37 2.5
 4 8 1 54.64 6.24
 4 8 1 57.81 2.78
 -4 8 -1 56.22 2.74
 -4 8 -1 59.06 2.74
 -4 8 -1 65.02 3.5
 4 8 1 64.58 4.85
 -4 8 -1 52.83 4.69
 4 8 1 61.04 2.79
 4 8 1 58.84 3.43
 -4 8 -1 55.94 3.39
 4 8 2 26.01 4.56
 4 8 2 24.62 1.61
 -4 8 -2 25.5 1.66
 -4 8 -2 25.34 1.72
 4 8 2 28.68 3.41
 -4 8 -2 26.17 3.63
 -4 8 -2 25.13 2.21
 -4 8 -2 23.67 2.04
 -4 8 -2 29.71 2.32
 4 8 2 26.46 1.75
 4 8 3 20.87 3.3
 4 8 3 24.84 4.79
 -4 8 -3 22.21 1.92
 4 8 3 18.71 1.38
 -4 8 -3 22.51 1.65
 -4 8 -3 22.17 1.51
 -4 8 -3 20.22 3.53
 -4 8 -3 22.14 2.09
 -4 8 -3 18.77 1.93
 4 8 3 19.79 1.57
 -4 8 -3 21.61 1.51
 4 8 4 -0.42 2.56
 -4 8 -4 0.25 0.6
 -4 8 -4 -0.21 2.23
 4 8 4 -0.14 1.43
 -4 8 -4 0.51 0.74
 -4 8 -4 1.1 0.72
 4 -8 4 0.62 0.62
 4 8 4 0.41 0.44
 4 8 4 0.6 2.07
 4 8 4 0.17 0.6
 -4 8 -4 0.56 0.49
 -4 8 -4 0.66 0.62
 4 8 5 15.19 4.31
 -4 8 -5 19.8 1.94
 -4 8 -5 17.25 1.27
 -4 8 -5 15.65 1.47
 4 8 5 15.38 2.14
 4 8 5 17.28 1.56
 -4 8 -5 15.48 1.35
 4 -8 5 15.91 1.64
 4 8 5 15.48 1.36
 4 8 5 14.01 1.19
 4 -8 5 15.64 4.18
 4 8 5 16.39 1.53
 4 -8 6 1.31 0.82
 4 8 6 0.45 0.76
 4 -8 6 1.82 2.05
 -4 8 -6 1.35 0.79
 4 8 6 0.81 0.74
 4 8 6 2.14 1.18
 -4 8 -6 0.36 1.88
 4 8 6 0.71 0.57
 4 8 6 0.19 0.55
 -4 8 -6 1.3 0.59
 -4 8 -7 61.69 4.55
 4 8 7 59.02 5.13
 4 -8 7 61.31 3.39
 4 8 7 55.97 2.63
 4 8 8 4.28 0.96
 4 -8 8 4.16 1
 4 8 8 3.3 0.71
 4 8 8 3.86 2.31
 -4 8 -8 1.86 1.53
 4 8 8 4.23 1
 -4 8 -8 3.45 0.76
 4 -8 8 4.13 1.53
 4 8 9 11.39 2.41
 4 8 9 12.31 1.39
 -4 8 -9 11.85 1.78
 4 -8 9 10.52 1.31
 4 8 9 10.81 1.27
 4 8 9 12.09 1.34
 -4 8 -9 12.48 1.05
 4 -8 10 8.09 1.11
 4 8 10 7.11 1.08
 4 8 10 6.73 0.93
 -4 8 -10 5.97 0.62
 -4 10 8 40.83 2.3
 4 10 -8 40.91 1.88
 4 10 -7 185.43 7.01
 4 10 -7 184.77 5.92
 4 10 -7 193.79 6.27
 -4 -10 7 180.87 6.53
 -4 -10 7 201.64 7.27
 -4 10 7 180.68 6.41
 -4 10 7 172.81 6.3
 -4 10 7 171.23 7.51
 -4 10 6 0.27 1.55
 -4 10 6 0.1 0.62
 -4 10 6 1.78 2.05
 -4 -10 6 0.9 0.74
 4 10 -6 -0.1 1.27
 4 10 -6 0.2 0.53
 -4 -10 6 0.56 1.4
 4 10 -6 0.25 0.65
 -4 10 6 0.77 0.67
 -4 10 5 43.66 2.39
 -4 -10 5 48.82 3.99
 -4 10 5 40.12 2.38
 4 10 -5 45.94 2.17
 4 10 -5 46.48 2.5
 -4 10 5 47.1 2.4
 -4 -10 5 47.61 2.69
 4 10 -5 48.19 2.36
 4 10 -5 54.72 3.83
 -4 -10 4 30.77 2.15
 -4 10 4 35.93 2.05
 4 10 -4 37.27 3.46
 -4 10 4 31.61 1.96
 4 10 -4 33.84 2.12
 4 10 -4 33.29 1.87
 4 10 -3 360.01 13.2
 4 10 -3 337.23 10.66
 4 10 -2 55.59 2.68
 -4 10 2 48.41 4.92
 4 10 -2 59.96 4.84
 -4 10 2 55.74 2.85
 4 10 -1 -0.72 1.89
 -4 10 1 1.27 2.22
 -4 10 1 0.23 0.55
 4 10 -1 1.42 0.74
 -4 10 1 0.96 0.76
 4 10 0 97.18 3.98
 -4 10 0 101.4 3.92
 -4 10 0 95.23 4.14
 -4 10 0 96.25 3.92
 -4 10 0 85.28 6.24
 4 10 0 101.65 6.36
 -4 10 -1 840.73 24.3
 4 10 1 817.14 24.33
 4 10 1 772.12 24.35
 -4 10 -1 850.49 24.52
 -4 10 -1 827.13 24.38
 -4 10 -1 779.18 27.92
 4 10 1 889.57 28.28
 -4 10 -2 193.46 6.35
 4 10 2 170.17 6.34
 -4 10 -2 178.64 9.43
 4 10 2 187.88 9.32
 -4 10 -2 174.85 6.33
 -4 10 -3 21.82 1.57
 4 10 3 21.14 2.56
 4 10 3 22.78 1.51
 -4 10 -3 22.78 1.7
 4 10 3 23.42 3.52
 -4 10 -3 27.44 3.62
 4 10 4 17.22 2.17
 -4 10 -4 18.41 2.89
 4 10 4 18.69 1.54
 -4 10 -4 18.29 1.39
 4 10 4 17.79 1.44
 -4 10 -4 19.47 1.54
 4 10 5 544.25 16.67
 -4 10 -5 530.67 16.32
 4 -10 5 517.72 18.54
 -4 10 -5 548.75 16.55
 4 10 6 111.84 4.36
 -4 10 -6 97.13 3.81
 4 10 6 96.82 5.9
 4 -10 6 109.11 5.3
 -4 10 -6 110.94 5.44
 -4 10 -6 108.22 4.09
 -4 10 -7 91.66 3.44
 -4 10 -7 85.4 3.21
 4 10 7 95.32 3.86
 4 10 7 94.79 3.83
 4 10 7 74.44 4.78
 4 -10 7 96.89 4.27
 -4 10 -7 93.27 4.37
 4 -10 7 80.45 3.78
 4 10 8 2.11 0.73
 4 10 8 2.78 0.8
 -4 10 -8 3.15 0.55
 4 12 -4 3.95 0.6
 -4 -12 4 4.44 0.88
 4 12 -3 1.07 0.51
 -4 12 3 0.71 0.55
 -4 -12 3 0.51 1
 4 12 -2 4.02 0.7
 -4 12 2 3.52 0.77
 -4 12 2 4.06 0.72
 4 12 -2 1.94 0.58
 -4 -12 2 3.73 1.43
 4 12 -1 1.61 0.6
 -4 12 1 2.66 0.69
 -4 12 1 2.76 0.78
 4 12 -1 1.86 0.62
 -4 12 0 1.19 1.57
 4 12 0 0.39 1.22
 -4 12 0 -0.13 0.53
 4 12 0 0.48 0.53
 -4 12 -1 0.49 0.53
 4 12 1 0.27 0.56
 4 -12 2 1.02 1.13
 4 12 2 0.78 0.57
 4 -12 3 -0.51 0.91
 -4 12 -3 0.44 0.45
 4 12 3 0.9 0.57
 4 -12 4 0.55 0.62
 -5 1 13 84.05 3.62
 -5 -1 13 82.81 3.54
 -5 1 13 74.39 3.18
 -5 -1 13 69.37 3.04
 -5 1 13 87 3.51
 -5 -1 13 81.85 3.38
 -5 1 12 -0.09 1.23
 -5 -1 12 0.52 1.13
 -5 -1 12 0.83 1.05
 -5 1 12 0.36 1.21
 -5 -1 12 0.49 0.81
 -5 1 12 1.05 0.95
 -5 1 12 0.95 0.97
 -5 1 12 0.66 0.61
 -5 -1 12 1.18 0.7
 -5 1 11 233.56 8.34
 -5 -1 11 232.66 8.33
 -5 1 11 215.45 7.81
 -5 -1 11 227.24 8.01
 -5 1 10 1.38 2.92
 -5 -1 10 0.98 0.99
 -5 1 10 0.66 0.59
 -5 1 10 1.07 0.93
 -5 1 10 2.57 1.69
 -5 1 10 -0.77 1.7
 -5 -1 10 0.09 0.87
 -5 -1 10 0.92 1.54
 -5 1 10 1.09 0.65
 -5 -1 10 0.3 0.5
 -5 -1 10 0.85 0.72
 -5 1 10 1.36 0.72
 -5 1 10 0.32 0.88
 -5 -1 10 1.11 0.92
 -5 -1 9 108.79 5.13
 -5 1 9 110.45 5.15
 -5 1 9 98.28 4.31
 -5 1 9 103.27 4.03
 -5 -1 9 106.59 4.76
 -5 1 9 104.74 4.71
 -5 -1 9 109.18 4.55
 -5 -1 9 103.89 3.98
 -5 1 9 111.05 6.03
 -5 -1 9 97.8 4.81
 -5 1 9 104.81 4.09
 -5 1 9 108.59 5.18
 -5 1 9 115.57 7.44
 -5 1 9 103.96 4.13
 -5 1 8 1.48 0.94
 -5 1 8 0.7 0.44
 -5 1 8 0.77 0.86
 -5 -1 8 0.13 0.53
 -5 1 8 0.18 0.55
 -5 -1 8 1.27 0.53
 -5 1 8 0.24 0.52
 -5 1 8 1.53 0.66
 -5 1 8 0.2 0.79
 -5 -1 8 0.83 0.46
 -5 1 8 0.04 0.56
 -5 -1 8 -0.07 0.77
 -5 1 8 0.87 0.92
 -5 1 8 -0.31 1.89
 -5 -1 8 -0.16 0.84
 -5 1 8 -0.2 2.46
 -5 -1 7 684.13 21.1
 -5 1 7 682.22 20.6
 -5 -1 7 696.04 20.56
 -5 1 7 695.01 20.46
 -5 1 7 730.27 24.35
 -5 1 7 715.79 21.55
 -5 1 7 711.59 20.43
 -5 -1 7 712.55 21.34
 -5 -1 7 698.99 20.94
 -5 -1 7 627.74 20.83
 -5 1 7 707.32 20.75
 -5 -1 7 756.3 23.87
 -5 -1 6 41.95 4.42
 -5 -1 6 40.01 2.03
 -5 -1 6 36.01 1.95
 -5 1 6 37.37 3.91
 -5 -1 6 42.68 3.93
 -5 1 6 34.69 5.23
 -5 -1 5 119.17 6.03
 -5 1 5 108.81 8.04
 -5 -1 5 142.52 7.48
 -5 -1 5 123.43 4.32
 -5 -1 5 113.42 4.79
 -5 1 5 134.88 6.4
 -5 1 4 200.36 9.81
 -5 -1 4 217.86 9.46
 -5 1 3 2551.98 76.61
 -5 -1 3 2705.59 76.86
 5 1 -2 40.32 1.42
 -5 1 2 39.62 1.25
 -5 1 2 44.54 3
 -5 -1 2 47.12 3.44
 5 -1 -1 3.51 0.39
 5 1 -1 2.62 0.33
 -5 1 1 2.11 0.97
 5 -1 0 13.13 0.8
 -5 -1 0 13.18 1.13
 5 -1 1 666.38 19.38
 -5 -1 -1 651.75 20.11
 5 1 1 691.64 19.83
 5 -1 2 12.41 1
 5 1 2 12.43 1.8
 5 -1 2 11.55 2.18
 -5 -1 -3 24.11 2.07
 5 -1 3 33.89 1.84
 5 1 3 32.24 1.82
 5 -1 3 30.59 1.77
 5 1 3 34 3.23
 5 -1 3 32.58 3.22
 5 -1 4 37.97 2.17
 5 -1 4 39.27 3.69
 5 1 4 35.71 1.94
 5 1 4 39.12 3.85
 5 -1 5 1161.53 34.26
 5 -1 5 1168.28 34.28
 5 1 5 1191.6 34.19
 5 1 5 1179.49 34.65
 5 -1 5 1186.35 35.09
 5 -1 5 1372.71 38.83
 5 1 5 1303.94 36.51
 5 1 5 1165.2 34.66
 5 1 5 1168.04 34.3
 5 -1 5 1397.38 36.65
 5 1 5 1231.65 39.28
 5 1 6 40.21 4.93
 5 -1 6 37.13 3.54
 5 1 6 42.56 3.67
 5 -1 6 37.94 4.14
 5 1 6 38.95 1.95
 5 1 6 37.97 2.01
 5 -1 6 34.72 1.98
 5 -1 6 35.38 1.97
 5 -1 6 35.65 1.96
 5 -1 6 38.38 2.47
 5 1 7 109.65 3.98
 5 1 7 114.31 4.35
 5 -1 7 112.65 4.56
 5 -1 7 113.01 4.48
 5 1 7 113 4.23
 5 -1 7 111.6 4.43
 5 1 7 116.21 4.36
 5 1 7 113.55 4.49
 5 1 7 128.76 6.77
 5 -1 7 126.3 6.69
 5 1 7 106.36 5.86
 5 1 7 113.22 6.34
 5 1 7 114.32 4.15
 5 -1 7 107.47 4.04
 5 -1 7 100.95 4.58
 5 1 7 111.45 4.83
 5 -1 8 27.19 2.18
 5 1 8 24.44 2.13
 5 -1 8 24.43 1.44
 5 1 8 26.43 1.55
 5 1 8 26.12 1.55
 5 -1 8 28.74 2.69
 5 -1 8 24.38 1.6
 5 1 8 27.15 1.64
 5 1 8 21.48 3.06
 5 1 8 22.07 2.96
 5 1 8 29.03 3.59
 5 1 8 26.96 1.96
 5 1 8 24.73 1.78
 5 1 8 27.74 1.96
 5 -1 8 24.24 1.92
 5 -1 8 26.16 1.86
 5 1 8 25.02 1.66
 5 1 8 26.25 1.77
 5 -1 8 26.66 1.94
 5 1 8 22.5 1.93
 5 -1 9 246.08 8.23
 5 1 9 272.25 8.51
 5 1 9 257.61 8.46
 5 -1 9 250.46 8.49
 5 1 9 303.93 12.46
 5 1 9 240.92 11.05
 5 -1 9 246.7 10.64
 5 1 9 272.08 8.63
 5 1 9 286.25 11.77
 5 -1 9 241.4 9.01
 5 1 9 319.76 11.11
 5 1 9 250.62 9
 5 -1 9 259.02 9.59
 5 1 9 268.58 9.83
 5 -1 9 254.72 8.99
 5 1 9 249.19 8.85
 5 -1 9 248.69 9.02
 5 1 9 255.14 9.05
 5 1 10 26.23 2.04
 5 1 10 29.41 1.9
 5 -1 10 26.51 2.1
 5 -1 10 27.75 3
 5 1 10 27.02 2.92
 5 -1 10 30.63 1.9
 5 -1 10 25.64 3.15
 5 1 10 33.29 3.22
 5 1 10 31.66 3.98
 5 -1 10 29.57 2.48
 5 1 10 29.39 1.81
 5 -1 11 74.62 4.46
 5 1 11 74.39 3.54
 5 1 11 79.63 3.17
 5 1 12 10.4 1.67
 5 -1 12 7.46 1.07
 5 1 12 8.18 0.91
 5 -1 12 6.35 0.85
 5 1 12 6.41 1.49
 5 -1 12 6.93 1.44
 5 1 12 8.7 1.03
 5 1 13 3.96 0.88
 5 -1 13 3.12 0.83
 5 -1 13 2.54 0.88
 5 1 13 4.63 0.98
 -5 3 13 57.82 2.45
 -5 -3 13 61.23 2.63
 -5 -3 13 59.72 2.48
 -5 -3 12 133.86 5.33
 -5 -3 12 129.28 4.88
 -5 3 12 124.28 5.16
 -5 3 12 125.5 4.65
 -5 -3 12 118.47 5.27
 -5 3 12 141.59 5.79
 -5 3 11 151.97 6.67
 -5 3 11 161.78 7.05
 -5 -3 11 126.93 5.78
 -5 -3 11 125.47 5.08
 -5 -3 11 121.38 6.21
 -5 3 11 130.99 5.82
 -5 3 11 116.32 4.54
 -5 -3 11 117.78 5.3
 -5 3 11 130.69 5.85
 -5 3 11 150.57 7.76
 -5 3 11 125.15 4.78
 -5 3 10 10.39 1.43
 -5 -3 10 11.93 1.45
 -5 -3 10 9.3 1.29
 -5 3 10 18.25 2.87
 -5 3 10 11.24 2.26
 -5 -3 10 10.29 1.34
 -5 3 10 10.04 1.54
 -5 -3 10 7.65 1.32
 -5 3 10 9.7 1.02
 -5 3 10 9.69 1.84
 -5 -3 10 12.57 2.22
 -5 3 10 9.81 1.14
 -5 3 10 11.26 3.25
 -5 -3 9 61.47 3.37
 -5 -3 9 62.12 3.32
 -5 3 9 57.23 3.25
 -5 3 9 66.77 4.04
 -5 3 9 65.39 2.98
 -5 3 9 61.34 2.87
 -5 -3 9 64.6 3.61
 -5 3 9 65.69 4.08
 -5 3 9 66.13 3.8
 -5 3 8 354.54 15.55
 -5 -3 8 331.13 11.85
 -5 -3 8 361.87 12.07
 -5 3 8 373.3 11.39
 -5 3 8 360.45 20.25
 -5 3 8 376.24 13.44
 -5 3 8 371.36 11.26
 -5 3 8 356.92 12.33
 -5 -3 8 358.77 12.16
 -5 -3 8 348.73 11.78
 -5 3 8 366.12 11.9
 -5 3 8 339.52 11.33
 -5 3 8 364.33 12.11
 -5 -3 8 343.23 11.93
 -5 -3 8 370.77 11.78
 -5 -3 8 349.61 16.72
 -5 3 8 403.56 14.17
 -5 3 7 567.1 20.84
 -5 -3 7 536.23 17.05
 -5 3 7 548.71 24.82
 -5 3 7 667.32 19.77
 -5 3 7 549.82 16.97
 -5 -3 7 588.53 22.85
 -5 -3 7 652.78 20.01
 -5 3 7 618.3 16.96
 -5 3 7 575.13 20.42
 -5 3 7 559.66 17.75
 -5 -3 7 518.51 17.3
 -5 3 7 566.91 16.92
 -5 3 7 542.28 17.34
 -5 -3 7 589.95 17.74
 -5 3 7 551.14 16.52
 -5 -3 7 553.89 17.59
 -5 3 7 582.08 16.96
 -5 3 7 724.86 21.19
 -5 3 7 567.52 17.36
 -5 -3 7 566.21 17.35
 -5 3 7 551.71 17.21
 -5 3 6 16.36 1.1
 -5 3 6 16.17 0.95
 -5 -3 6 17.97 1.5
 -5 3 6 13.66 2
 -5 3 6 15.76 1.12
 -5 3 6 15.7 2.51
 -5 3 6 15.73 1.13
 -5 -3 6 15.97 3.14
 -5 -3 6 18.64 2.43
 -5 3 6 17.29 1.13
 -5 3 6 14.58 2.83
 -5 3 6 13.55 3.69
 -5 -3 6 15.31 1.14
 -5 -3 5 108.35 4.27
 -5 -3 5 116.74 7.79
 -5 3 5 112.95 3.71
 -5 -3 4 438.27 13.27
 -5 3 4 442.86 12.76
 -5 3 4 428.8 16.96
 5 3 -4 429.45 12.93
 -5 -3 4 471.7 18.13
 -5 3 3 3575.34 99.22
 -5 3 3 3429.61 102.63
 5 3 -3 3507.21 99.29
 5 3 -2 423.66 12.76
 -5 3 2 432.36 12.59
 -5 3 2 447.84 14.95
 -5 3 2 434.39 12.62
 5 -3 -1 94.95 3.31
 5 3 -1 94.71 3.32
 -5 3 1 95.88 3.29
 5 -3 0 366.68 11.16
 5 3 0 379.99 10.96
 -5 3 0 352.66 10.93
 5 -3 1 2074.11 58.43
 5 3 1 2037.92 57.99
 5 -3 2 713.55 21.41
 -5 -3 -2 690.17 21.56
 5 -3 3 238.83 8.27
 -5 -3 -3 234.72 8.53
 5 3 3 241.98 10.01
 5 3 4 90.5 4.07
 5 3 4 95.76 6.19
 5 -3 4 89.41 4.21
 5 -3 4 92.07 3.47
 5 -3 4 92.82 3.38
 5 -3 4 89.29 6.52
 5 -3 5 525.73 20.52
 5 3 5 525.42 15.34
 5 3 5 491.43 15.03
 5 -3 5 544.38 15.87
 5 -3 5 549.32 15.77
 5 3 5 542.07 15.89
 5 3 5 567.99 16.57
 5 3 6 576.18 17.62
 5 3 6 573.05 17.19
 5 3 6 594.7 20.11
 5 3 6 579.92 23.44
 5 -3 6 570.7 22.65
 5 3 6 636.02 19.12
 5 3 6 601.5 17.23
 5 -3 6 571.28 17.76
 5 3 6 593.05 17.35
 5 -3 6 571.8 17.68
 5 3 6 571.09 17.25
 5 -3 6 594.21 19.59
 5 3 7 883.67 27.43
 5 3 7 803.27 25
 5 3 7 873.04 28.24
 5 -3 7 914.73 27.31
 5 3 7 853.33 25.67
 5 -3 7 817.06 25.23
 5 3 7 827.15 24.9
 5 3 7 870.09 32.33
 -5 3 -7 796.68 24.49
 5 -3 7 827.74 25.11
 5 -3 7 809.93 25.16
 5 3 7 878.49 24.98
 5 3 7 844.6 24.5
 5 3 7 843.09 24.64
 5 3 7 815.37 24.99
 5 -3 7 775.89 30.25
 5 3 7 929.55 26.82
 5 3 7 872.86 24.58
 5 3 8 40.97 6.14
 5 3 8 37.14 3.5
 5 3 8 39.7 2.41
 5 -3 8 37.63 2.05
 5 3 8 40.9 4.27
 5 3 8 40.82 2.12
 5 3 8 46.31 3.67
 5 -3 8 40.96 4.93
 5 3 8 40.52 2.12
 5 3 8 36.24 2.38
 5 3 8 42.27 2.24
 5 -3 8 39.64 2.6
 5 3 8 40.28 2.35
 5 -3 8 40.2 2.5
 5 -3 8 39.79 2.54
 5 3 9 201.13 6.95
 5 3 9 184.78 7.04
 5 3 9 192.51 6.64
 5 -3 9 175.38 6.48
 5 -3 9 191.1 8.27
 5 3 9 192.69 6.7
 5 -3 9 183.51 7.35
 5 3 10 105.48 4.53
 5 3 10 111.92 4.56
 5 -3 10 99.15 4.71
 5 3 10 112.02 6.87
 5 -3 10 96.37 4.04
 5 -3 10 98.37 5.73
 5 3 10 124.01 6.36
 5 3 10 128.45 6.19
 5 3 10 107.27 4.31
 5 3 10 105.87 4.22
 5 3 11 315.26 10.74
 5 -3 11 246.2 8.46
 5 3 11 334.39 10.95
 5 -3 11 244.99 10.55
 5 -3 11 248.94 9.97
 5 3 11 309.28 11.6
 5 3 11 269.24 8.66
 5 3 11 268.19 8.78
 5 -3 12 44.35 1.99
 5 -3 12 44.01 2.44
 5 3 12 55.14 3.15
 5 3 12 48.35 2.14
 5 3 12 50.05 3.03
 5 -3 12 42.19 2.7
 5 3 12 52.57 2.33
 5 3 13 33.06 1.77
 5 -3 13 28.76 1.62
 5 3 13 31.11 1.47
 -5 -5 12 1.06 0.7
 -5 5 12 0.64 0.55
 -5 5 12 0.88 0.5
 -5 5 11 1.32 2
 -5 -5 11 1.11 1.1
 -5 -5 11 0.77 0.62
 -5 5 11 0.69 1.13
 -5 5 11 0.59 0.6
 -5 5 11 0.87 0.67
 -5 5 11 0.6 0.55
 -5 5 11 1.14 1.3
 5 5 -10 0.61 0.57
 -5 5 10 1.54 1.39
 -5 5 10 0.39 2.52
 -5 5 10 0.84 0.67
 -5 5 10 0.38 0.61
 -5 5 10 0.2 0.65
 -5 5 10 2.18 1.33
 -5 -5 10 0.73 0.64
 -5 5 10 0.4 1.5
 -5 -5 9 7.5 1.26
 -5 5 9 8.52 2.25
 -5 5 9 7.1 1.33
 -5 5 9 6.97 1.8
 -5 5 9 7.95 1.04
 -5 -5 9 6.74 1.1
 -5 5 9 12.19 3.46
 -5 5 9 8.69 1.09
 -5 -5 8 27.73 3.19
 -5 5 8 27.29 5.54
 -5 5 8 24.45 2.02
 -5 5 8 25.21 1.72
 -5 5 8 24.44 2.7
 -5 5 8 23.02 1.66
 -5 5 8 35.45 4.06
 -5 -5 8 19.77 3.88
 -5 5 8 24.39 3.2
 -5 5 8 26.49 3.53
 -5 -5 7 9.34 1.11
 -5 -5 7 9.32 1.14
 -5 -5 7 11.59 1.46
 -5 -5 7 11.26 3.38
 -5 5 7 8.88 0.99
 -5 5 7 10.63 3.23
 -5 5 7 8.38 4.32
 -5 -5 7 9.49 2.3
 -5 5 7 10.27 1.14
 -5 5 7 9.11 1.91
 -5 -5 7 9.66 1.27
 -5 5 7 7.75 2.05
 -5 5 7 11.37 2.76
 -5 5 7 9.62 1.21
 -5 5 7 8.82 1.02
 -5 5 7 7.97 0.8
 -5 5 7 11.64 2.64
 -5 5 6 15.52 1.08
 -5 5 6 16.27 1.26
 -5 -5 6 15.71 1.27
 -5 -5 6 17.57 1.61
 -5 5 6 16.52 2.46
 -5 5 6 24.29 4.75
 -5 -5 6 15.55 2.62
 -5 -5 6 14.22 1.23
 5 5 -6 15.77 1.43
 -5 -5 6 12.57 3.63
 -5 5 6 14.88 1.19
 -5 5 6 17.13 1.37
 -5 5 6 15.62 1.24
 -5 5 6 17.86 2.13
 -5 -5 5 24.39 1.54
 -5 5 5 26.66 1.44
 -5 5 5 31.98 4.82
 -5 5 5 24.9 1.4
 -5 -5 5 25.58 1.88
 5 5 -5 29.52 1.87
 -5 -5 5 25.02 1.56
 -5 5 5 27.31 1.51
 -5 5 5 28.43 2.74
 -5 -5 5 24.85 4.51
 -5 5 5 31.72 2.43
 -5 5 5 28.52 1.62
 -5 5 5 27.61 2.85
 -5 5 5 27.89 1.56
 -5 5 5 29.7 1.73
 -5 -5 4 109.92 4.33
 -5 5 4 112.18 4.01
 -5 5 4 104.28 3.7
 5 5 -4 109.25 4.32
 -5 -5 4 103.82 3.82
 -5 5 4 104 5.88
 -5 5 4 101.05 7.5
 -5 5 3 22.31 1.47
 5 5 -3 24.78 1.63
 -5 5 3 21.54 2.46
 -5 -5 3 21.37 1.47
 -5 5 3 18.14 3.17
 -5 5 3 21.93 1.17
 -5 5 2 102.61 3.9
 -5 5 2 99.13 4.95
 -5 5 2 107.91 4.21
 -5 -5 2 98.46 3.78
 -5 5 2 97.29 3.42
 -5 5 2 103.41 3.84
 -5 5 1 1.24 1.26
 -5 5 1 1.6 0.52
 -5 5 1 1.85 0.4
 -5 5 1 2.15 0.47
 5 5 -1 2.35 1.33
 -5 5 1 1.56 0.82
 -5 5 0 50.77 1.96
 -5 5 0 50.97 2.08
 -5 5 0 53.72 3.2
 -5 5 0 58.55 2.97
 5 5 0 59.52 3.27
 -5 5 0 50.07 2.46
 -5 5 -1 7.82 1.41
 -5 5 -1 9.85 1.77
 -5 5 -1 8.91 0.66
 5 5 1 8.02 0.69
 5 5 1 9.38 1.57
 5 -5 2 16.09 1.09
 -5 5 -2 18.48 0.98
 5 5 2 15.74 0.96
 -5 5 -2 18.43 2.18
 5 5 2 20.56 2.07
 5 5 3 21.18 2.31
 5 5 3 18.92 1.04
 -5 5 -3 19.91 1.51
 5 5 3 21.94 3.28
 5 5 3 16.32 1.07
 5 -5 3 17.99 1.26
 -5 -5 -3 19.57 1.96
 -5 5 -4 1.45 0.63
 5 5 4 1.4 1.53
 5 5 4 2.08 1.24
 5 5 4 -0.26 2.2
 5 5 4 0.8 0.38
 5 -5 4 1.18 0.58
 5 5 5 68.12 2.99
 5 5 5 72.96 2.75
 5 5 5 86.42 7.1
 -5 5 -5 73.96 3.57
 5 -5 5 73.58 3.39
 5 5 5 73.67 3.36
 -5 5 -5 75.78 3.17
 5 5 5 69.33 2.85
 5 5 5 94.4 4.79
 5 -5 5 70.04 6.98
 5 5 5 90.46 4.66
 5 5 5 76.47 2.99
 5 5 5 79.62 4.2
 5 5 6 2.82 0.82
 5 5 6 1.75 0.65
 5 5 6 2.16 1.62
 5 5 6 2.07 0.61
 5 -5 6 1.6 0.74
 5 5 6 1.95 0.54
 5 -5 6 2.76 2.26
 5 5 6 2.49 0.58
 5 5 6 1.12 2.85
 5 -5 6 1.59 1.63
 -5 5 -6 2.37 0.79
 -5 5 -6 2.05 0.54
 5 5 6 2.22 1.52
 5 5 6 1.84 1
 5 5 6 2.32 0.75
 -5 5 -6 2.35 0.67
 5 5 7 6.48 1.11
 5 5 7 7.02 0.89
 5 5 7 7.94 0.94
 5 -5 7 9.04 2.03
 -5 5 -7 7.8 1.02
 5 5 7 9.02 1.1
 5 -5 7 13.45 3.37
 5 5 7 8.26 1
 5 5 7 6.77 2.11
 5 5 7 10.48 3.72
 5 5 7 5.88 2.6
 5 5 7 9.12 1.98
 5 -5 7 7.25 1.25
 5 5 8 13.13 4.17
 5 5 8 8.91 0.96
 -5 5 -8 7.2 1
 5 5 8 7.29 0.97
 5 5 8 11.13 2.29
 5 -5 8 6.24 2.66
 5 5 8 8.34 1.07
 5 -5 8 7.61 1.96
 5 5 8 8.56 1.12
 5 5 8 11.23 2.49
 -5 5 -9 15.95 1.33
 5 5 9 15.9 1.42
 5 5 9 20.39 2.66
 5 5 9 16.64 1.43
 5 5 9 21.1 3.65
 5 -5 9 18.46 1.88
 5 5 9 18.57 1.53
 5 5 10 1.95 0.79
 5 5 10 1.44 1.42
 5 5 10 2.15 0.73
 5 5 10 1.75 0.7
 5 -5 10 2.71 1.18
 5 -5 10 1.65 0.86
 5 5 10 2.17 1.61
 5 5 10 5.32 2.37
 5 5 11 14.97 1.26
 5 5 11 13.95 1.22
 5 5 11 17.43 2.08
 5 5 11 14.65 2.44
 5 -5 11 11.6 1.23
 5 -5 11 11.88 1.83
 5 -5 11 13.69 1.67
 5 5 11 14.37 1.86
 5 5 12 4.08 0.67
 5 -5 12 3.88 1.08
 5 5 12 3.95 0.73
 5 -5 12 3.23 0.8
 -5 7 11 0.99 0.56
 -5 7 11 0.6 0.56
 -5 -7 11 0.83 0.59
 -5 -7 11 0.55 0.66
 -5 7 10 8.61 1.08
 -5 7 10 10.73 1.57
 -5 7 10 9.29 2.22
 -5 7 10 9.3 1.11
 -5 7 10 9.28 1.06
 5 7 -10 8.45 0.92
 -5 -7 10 10.17 1.28
 -5 -7 9 6.3 1.14
 5 7 -9 6.06 0.89
 -5 7 9 4.51 1.3
 -5 7 9 4.02 0.93
 -5 7 9 4.12 0.93
 -5 7 9 5.94 2.68
 -5 7 9 4.43 1.13
 -5 7 9 4.58 0.9
 -5 7 8 412.07 12.47
 -5 7 8 413.74 17.07
 -5 -7 8 417.36 13.85
 -5 7 7 7.68 0.87
 -5 -7 7 4.98 2.52
 -5 7 7 10.1 1.31
 -5 7 7 7.54 1.09
 -5 -7 7 6.67 2.22
 -5 7 7 10.12 3.98
 -5 7 7 7.42 3.02
 -5 7 7 7.57 1.13
 -5 7 7 10 2.52
 -5 -7 6 477.47 17.18
 -5 7 6 431.95 13.43
 -5 -7 6 398.62 20.73
 -5 7 6 391.32 13
 -5 7 6 453.87 13.66
 -5 7 6 419.82 13.22
 -5 7 6 434.66 21.69
 5 7 -6 433.34 14.01
 5 7 -5 11.41 1.41
 5 7 -5 11.99 1.09
 -5 7 5 9.5 0.97
 -5 -7 5 8.59 3.95
 -5 7 5 11.16 1.06
 -5 -7 5 12.09 1.44
 -5 7 5 12.54 1.21
 -5 7 5 11.87 1.09
 -5 -7 5 10.43 1.08
 -5 7 5 12.64 1.31
 -5 7 5 11.93 3.82
 -5 7 5 14.33 1.31
 -5 7 4 703.98 29.51
 -5 7 4 774.15 22.43
 -5 7 4 767.66 22.23
 -5 -7 4 727.1 22.21
 5 7 -4 807.83 23.3
 5 7 -4 749.17 22.26
 -5 7 4 771.93 22.04
 -5 7 4 702.61 21.92
 -5 7 4 702.47 25.61
 -5 7 4 745.91 22.37
 -5 -7 4 789.85 22.96
 5 7 -3 207.42 7.49
 5 7 -3 192.25 6.73
 -5 7 3 198.89 6.41
 -5 -7 3 198.69 7.05
 -5 -7 3 183.13 6.46
 -5 7 3 190.42 6.58
 -5 7 3 197.64 6.7
 -5 7 3 185.43 8.94
 -5 7 3 190.96 6.43
 -5 7 3 205.25 12.04
 -5 7 3 196.23 6.73
 -5 7 2 1032.9 35.88
 -5 7 2 1031.21 29.49
 5 7 -2 1041.55 30.46
 -5 7 2 1049.59 30.51
 -5 7 2 1013.62 29.33
 5 7 -2 1033.32 29.67
 -5 7 2 1012.16 29.49
 5 7 -2 973.91 29.27
 -5 7 2 1020.5 29.27
 -5 7 2 947.14 31.98
 -5 7 2 992.8 29.31
 -5 7 2 983.67 29.64
 -5 7 1 3.64 0.71
 5 7 -1 5.03 0.71
 -5 7 1 3.88 0.66
 -5 7 1 3.31 1.13
 5 7 -1 2.72 1.71
 -5 7 1 4.21 0.65
 -5 7 1 5.76 1.93
 -5 7 1 3.88 0.64
 5 7 -1 3.84 0.8
 -5 7 1 2.86 0.64
 -5 7 1 5.62 2.45
 -5 7 1 4.52 0.98
 5 7 -1 5.22 0.98
 5 7 0 455.34 14.1
 -5 7 0 458.3 13.9
 -5 7 0 433.93 13.88
 -5 7 0 470.12 13.74
 5 7 0 445.63 14.36
 5 7 0 470.15 13.97
 -5 7 0 427.98 13.84
 5 7 0 453.23 14.79
 -5 7 0 475.43 14.93
 -5 7 0 473.46 14.78
 -5 7 0 501.93 15.18
 -5 7 0 477.37 16.34
 5 7 0 510.21 16.35
 -5 7 -1 40.73 2.07
 -5 7 -1 39.97 2.01
 5 7 1 40.47 2.11
 5 7 1 43.49 3.5
 -5 7 -1 44.87 3.76
 -5 7 -1 45.58 2.93
 -5 7 -1 38.58 1.85
 5 7 1 41.44 2.61
 -5 7 -1 39.56 2.5
 5 7 1 40.45 4.77
 -5 7 -2 967.82 29.53
 -5 7 -2 1028.76 28.38
 5 7 2 969.01 29.17
 5 7 2 969.08 32.78
 -5 7 -2 912.89 27.43
 5 7 2 882.06 26.49
 -5 7 -2 894.46 26.41
 -5 7 -2 908.93 26.61
 5 7 2 847.89 26.49
 5 7 3 4.96 1.97
 5 7 3 4.88 0.72
 -5 7 -3 5.12 0.78
 -5 7 -3 5.72 1.57
 -5 7 -3 4.6 2.16
 5 7 3 4.93 0.89
 -5 7 -3 5.33 0.9
 5 7 3 5.38 2.53
 -5 7 -3 5.8 1.11
 5 7 3 4.99 0.7
 -5 7 -4 201.48 6.76
 -5 7 -4 214.01 7.2
 -5 7 -4 229.94 8.88
 5 7 4 204.23 9.58
 5 7 4 196.99 6.99
 5 7 4 191.92 6.66
 5 7 4 196.64 12.24
 -5 7 -4 211.85 7.85
 5 7 4 207.21 8.65
 5 7 4 198.3 6.91
 5 7 5 5.98 3.27
 -5 7 -5 10.15 1.39
 5 7 5 11.27 1.14
 5 7 5 9.96 1.15
 -5 7 -5 9.55 0.98
 -5 7 -5 11.83 1.32
 -5 7 -5 9.61 1.09
 -5 7 -5 9.54 1.93
 5 7 5 10.28 1.9
 5 -7 5 8.68 1.35
 5 7 5 9.46 1.15
 5 -7 5 5.71 3.17
 5 7 5 11.2 1.08
 -5 7 -6 1037.58 30.98
 5 7 6 1063.74 30.89
 -5 7 -6 1027.83 30.63
 5 7 6 1029.76 30.61
 5 -7 6 960.6 38.34
 5 7 6 1066.19 30.71
 5 7 6 1036.32 30.83
 5 7 6 1037.63 39.63
 -5 7 -6 1040.13 31.68
 5 7 6 1158.81 31.25
 5 -7 6 986.31 33.84
 5 -7 7 42.94 2.91
 5 7 7 43.07 2.54
 5 -7 7 46.98 3.91
 -5 7 -7 40.24 2.14
 -5 7 -7 41.96 2.39
 5 7 7 39.45 2.14
 5 7 7 42.41 2.27
 5 -7 7 36.87 5.32
 5 7 7 39.58 2.22
 5 7 7 40.58 5.99
 5 7 7 42.77 4.52
 5 7 7 45.71 3.95
 5 7 7 43.21 2.49
 5 -7 8 0.54 0.81
 5 7 8 0.2 2.31
 -5 7 -9 49.85 2.45
 5 7 9 52.59 2.9
 5 7 9 52.17 2.65
 5 7 9 52.68 2.56
 5 7 9 56.43 2.85
 5 -7 9 48.81 2.96
 5 7 9 51.44 4.42
 5 7 10 498.02 14.87
 -5 7 -10 473.6 15.52
 5 -7 10 478.55 15.69
 -5 7 -10 448.38 14.36
 5 7 10 492.24 16.5
 5 7 11 9.06 0.97
 5 7 11 7.77 0.88
 -5 9 9 7.73 0.99
 5 9 -9 7.98 0.83
 -5 9 9 6.8 1.2
 -5 9 8 29.16 2.01
 5 9 -8 29.2 1.73
 -5 -9 8 30.08 2.03
 -5 9 8 27.02 1.96
 -5 9 8 27.23 1.81
 -5 9 8 26.5 2.24
 5 9 -8 28.8 2.3
 5 9 -8 27.14 1.44
 -5 9 8 24.3 3.11
 -5 -9 7 2.23 1.45
 5 9 -7 3.44 1.42
 5 9 -7 1.44 0.54
 -5 9 7 2.12 0.92
 -5 9 7 1.1 0.64
 -5 9 7 1.76 1.82
 -5 -9 7 1.32 0.75
 -5 9 7 3.3 2.17
 -5 9 7 1.26 0.78
 5 9 -7 1.95 0.72
 5 9 -6 3 1.54
 5 9 -6 1.89 0.53
 -5 -9 6 1.4 1.52
 -5 9 6 1.05 0.85
 -5 9 6 1.3 0.7
 -5 -9 6 0.32 0.7
 -5 9 6 0.89 0.68
 5 9 -6 1.78 0.72
 -5 9 6 0.95 0.58
 -5 9 5 1.12 0.73
 -5 9 5 0.56 0.54
 -5 -9 5 -0.33 0.73
 -5 -9 5 0.59 1.91
 5 9 -5 -0.14 1.62
 -5 9 4 25.89 1.89
 5 9 -4 28.56 1.99
 5 9 -4 26.46 1.72
 -5 9 4 20.56 3.45
 5 9 -4 32.4 3.35
 -5 9 4 26.61 2.19
 -5 9 4 26.79 1.83
 -5 9 4 28.65 1.88
 -5 9 4 27.83 1.68
 5 9 -3 27.02 1.89
 5 9 -3 26.87 1.76
 -5 9 3 26.44 3.68
 5 9 -3 33.03 3.41
 -5 9 3 26.33 1.87
 -5 9 3 25.15 4.84
 -5 9 3 22.64 1.7
 5 9 -3 23.66 2.13
 -5 9 3 26.61 1.63
 -5 9 2 139.31 10.4
 5 9 -2 134.46 6.01
 5 9 -2 141.23 5.38
 -5 9 2 137.84 4.99
 5 9 -2 136.43 5.24
 -5 9 2 136.47 5.14
 -5 9 1 36.26 5.39
 5 9 -1 40.14 5.3
 5 9 -1 33.17 1.96
 5 9 -1 32.96 2.07
 -5 9 1 35.35 1.95
 -5 9 1 32.8 1.92
 -5 9 1 31.55 2.73
 5 9 -1 34.14 2.58
 5 9 0 70.21 6.88
 -5 9 0 49.24 6.28
 5 9 0 52.21 2.68
 5 9 0 57.5 2.83
 -5 9 0 63.86 2.8
 -5 9 0 54.82 3.59
 5 9 0 53.25 3.41
 -5 9 0 55.44 2.7
 -5 9 -1 1.98 0.7
 -5 9 -1 1.64 0.67
 5 9 1 1.48 0.69
 5 9 1 2.36 0.74
 -5 -9 -1 1.8 1.26
 -5 9 -1 2.5 1.04
 -5 9 -1 2.33 2.37
 5 9 1 3.34 2.59
 5 9 2 167.08 11.2
 -5 9 -2 175.06 6.06
 5 9 2 162.8 5.99
 -5 9 -2 164.07 5.85
 -5 9 -2 156.94 5.99
 5 9 2 159.31 5.82
 -5 9 -2 162.74 5.97
 -5 9 -2 158.81 7.04
 -5 9 -3 52.05 4.48
 5 9 3 50.37 4.43
 -5 9 -3 43.25 2.34
 5 9 3 43.91 2.48
 5 9 3 50.12 6.13
 5 9 3 42.15 2.23
 -5 9 -3 45.31 2.31
 -5 9 -3 46.35 2.52
 -5 9 -3 44.25 3.12
 -5 9 -3 46.52 2.48
 5 9 4 2.23 2.2
 5 9 4 1.98 1.45
 -5 9 -4 1.43 2.04
 5 9 4 2.48 0.75
 -5 9 -4 1.87 0.72
 -5 9 -4 1.83 0.65
 -5 9 -4 1.84 0.76
 -5 9 -5 30.59 3.38
 -5 9 -5 25.19 1.83
 5 9 5 23.17 2.4
 -5 9 -5 24.62 1.66
 5 9 5 24.21 1.84
 5 -9 5 25.25 1.99
 5 9 6 109.3 4.26
 5 -9 6 112.32 6.02
 5 9 6 116.3 4.63
 -5 9 -6 110.49 4.39
 -5 9 -6 120.74 6.2
 5 -9 6 109.34 4.79
 -5 9 -6 107.67 4.14
 5 9 6 100.04 4.03
 5 9 6 108.96 5.04
 5 -9 7 19.44 2.22
 -5 9 -7 18.94 1.29
 -5 9 -7 19.22 1.44
 5 9 7 22.31 2.09
 5 9 7 20.27 1.39
 -5 9 -7 25.74 2.55
 5 9 7 19.3 2.98
 5 9 7 22.04 1.72
 5 -9 7 21.13 1.78
 5 9 8 14.17 2.32
 -5 9 -8 17.74 1.26
 5 9 8 17.04 1.87
 5 9 8 17.33 1.54
 -5 9 -8 19.16 1.94
 5 -9 9 13.4 1.21
 -5 9 -9 13.85 0.96
 5 9 9 16 1.36
 5 9 9 11.81 1.24
 5 9 9 13.3 1.17
 -5 -11 6 28.84 1.92
 5 11 -6 28.07 1.58
 5 11 -6 30.57 1.51
 -5 11 6 27.03 1.67
 -5 11 5 6.38 0.92
 -5 -11 5 6.96 1.43
 -5 11 5 7.06 1.77
 5 11 -5 6.21 0.97
 5 11 -5 9.56 1.4
 5 11 -5 7.22 0.85
 5 11 -4 99.61 4.73
 -5 -11 4 100.75 5.17
 -5 11 4 87.87 3.69
 5 11 -4 99.86 3.58
 5 11 -4 101.12 3.76
 5 11 -3 77.58 4.34
 -5 11 3 76.64 3.46
 -5 11 3 75.5 3.23
 5 11 -3 75.95 3.06
 5 11 -3 78.02 3.2
 5 11 -2 116.93 4.42
 -5 11 2 106.38 4.38
 5 11 -2 111.35 4.36
 5 11 -2 114.31 4.28
 -5 11 2 106.58 6.41
 5 11 -2 125.16 5.95
 5 11 -1 0.46 0.58
 5 11 -1 0.26 0.54
 -5 11 1 0.42 0.63
 5 11 -1 0.79 1.66
 -5 11 1 -0.17 1.86
 5 11 0 109.42 4.33
 -5 11 0 105.87 4.16
 -5 11 0 111.26 4.38
 5 11 0 111.51 4.26
 5 11 0 126.54 6.32
 -5 11 0 116.82 6.6
 5 11 1 129.9 4.93
 -5 11 -1 149.32 5.13
 -5 11 -1 135.65 5.18
 5 11 1 150.18 5.18
 5 11 1 152.33 7.26
 -5 11 -1 146.7 7.48
 5 11 2 153.74 6.54
 5 11 2 143.21 5.3
 -5 11 -2 159.69 5.38
 -5 11 -2 142.88 5.37
 5 11 2 150.78 5.31
 -5 11 -2 156.98 7.45
 5 11 2 154.63 7.38
 5 11 3 49.78 3.14
 -5 11 -3 57.01 3.95
 -5 11 -3 51.88 2.39
 5 11 3 49.08 2.5
 -5 11 -4 1.05 0.61
 -5 11 -4 1.09 0.55
 5 -11 4 1.55 0.71
 -5 11 -4 1.54 1.41
 5 -11 4 0.98 1.1
 5 11 4 0.73 0.69
 5 11 4 0.96 0.67
 5 -11 5 16.59 1.71
 5 11 5 14.77 2.16
 5 11 5 15.52 1.27
 5 11 5 16.82 1.43
 -5 11 -5 18.43 1.18
 -5 11 -5 17.36 1.25
 5 11 6 139.08 5.1
 5 -11 6 142.68 5.06
 -5 11 -6 131.65 4.57
 -6 0 13 0.34 0.54
 -6 0 13 0.15 0.7
 -6 0 13 0.19 0.75
 -6 0 12 290.37 9.73
 -6 0 12 272.87 9.84
 -6 0 12 301.62 10.57
 -6 0 12 302.49 10.56
 -6 0 11 0.24 0.84
 -6 0 11 0.97 0.74
 -6 0 10 117.65 5.49
 -6 0 10 110.97 4.34
 -6 0 10 113.04 5.14
 -6 0 10 118.74 5.61
 -6 0 10 115.14 4.82
 -6 0 10 108.78 4.35
 -6 0 9 0.1 0.9
 -6 0 9 -0.22 0.47
 -6 0 9 0.74 0.65
 -6 0 9 0.31 0.83
 -6 0 9 0.32 0.52
 -6 0 9 0.52 0.71
 -6 0 9 -0.2 0.97
 -6 0 9 -0.98 1.64
 -6 0 9 -1.86 3.31
 -6 0 8 967.45 29.14
 -6 0 8 968.23 28.37
 -6 0 8 960.39 28.32
 -6 0 8 1001.6 29.78
 -6 0 8 953.05 28.56
 -6 0 8 1009.68 29.25
 -6 0 8 1029.9 32.22
 -6 0 8 1016.42 28.96
 -6 0 7 -0.12 0.6
 -6 0 7 1.37 2.28
 -6 0 7 0.39 0.57
 -6 0 7 1.49 0.46
 -6 0 7 -0.3 0.89
 -6 0 7 1.34 0.63
 -6 0 6 1620.33 46.45
 -6 0 6 1605.3 48.56
 -6 0 5 0.64 1.83
 -6 0 4 1565.32 49.17
 -6 0 4 1547.73 47.85
 -6 0 4 1677.61 46.36
 -6 0 3 2.1 1.26
 -6 0 3 -0.37 1.96
 -6 0 3 0.45 1.14
 -6 0 3 0.25 1.04
 -6 0 2 731.85 23.68
 -6 0 2 877.43 24.58
 -6 0 2 884.02 24.51
 -6 0 2 742.89 24.19
 -6 0 1 0.05 0.54
 -6 0 1 0.4 1.41
 -6 0 1 -0.32 1.36
 -6 0 0 518.17 16.73
 6 0 1 -0.05 0.57
 6 0 1 0.81 0.95
 -6 0 -1 -0.16 1.33
 6 0 2 6563.39 186.33
 6 0 2 6389.79 185.88
 -6 0 -2 6460.72 186.23
 6 0 3 0.44 1.17
 6 0 3 0.59 1.83
 6 0 3 0.04 0.59
 6 0 4 252.94 9.64
 6 0 4 218.33 7.7
 6 0 4 241.84 10.27
 6 0 5 0.25 0.58
 6 0 5 1.64 0.54
 6 0 5 0.42 0.52
 6 0 5 0.29 1.54
 6 0 6 2941.27 84.33
 6 0 6 2979.35 84.26
 6 0 6 2933.38 84.97
 6 0 6 3149.54 86.42
 6 0 7 -0.03 0.44
 6 0 7 -0.11 0.93
 6 0 7 0.75 0.54
 6 0 7 0.06 0.63
 6 0 7 -0.53 1.93
 6 0 7 0.65 0.61
 6 0 7 1.04 0.74
 6 0 7 0.36 0.54
 6 0 7 2.15 0.7
 6 0 7 0.5 0.64
 6 0 8 681.69 20.92
 6 0 8 620.27 17.99
 6 0 8 571.4 20.14
 6 0 8 557.22 18.25
 6 0 8 584.7 17.71
 6 0 8 678.45 21.15
 6 0 8 598.88 18.37
 6 0 8 607.6 18.56
 6 0 8 585.29 18.26
 6 0 8 581.9 18.93
 6 0 9 0.23 0.53
 6 0 9 0.8 0.63
 6 0 9 0.17 1.52
 6 0 9 0.16 1.31
 6 0 9 0.2 0.76
 6 0 9 2.75 2.73
 6 0 9 0.08 0.8
 6 0 9 0.47 0.61
 6 0 9 -0.07 0.69
 6 0 9 -0.5 0.93
 6 0 10 673.99 22.61
 6 0 10 635.12 18.97
 6 0 10 628.19 18.74
 6 0 11 0.12 1.25
 6 0 11 0.88 0.55
 6 0 12 299.9 10.09
 6 0 12 299.5 9.16
 6 0 13 -0.27 0.85
 6 0 13 0.48 0.68
 -6 -2 13 8.52 1.03
 -6 2 13 8.39 1.06
 -6 2 13 7.19 0.86
 -6 -2 13 7.9 0.95
 -6 -2 12 7.79 1.04
 -6 -2 12 8.46 1.3
 -6 2 12 7.95 1.27
 -6 2 12 7.11 0.96
 -6 2 12 10.13 1.6
 -6 -2 12 8.56 1.47
 -6 2 12 8.94 1.69
 -6 -2 12 9.22 1.49
 -6 -2 11 22.41 1.82
 -6 2 11 20.59 2.11
 -6 -2 11 22.73 2.14
 -6 2 11 23.67 1.67
 -6 2 10 2.71 2.78
 -6 2 10 0.73 0.91
 -6 2 10 0.47 0.63
 -6 -2 10 0.88 0.93
 -6 2 10 1.53 0.69
 -6 -2 10 1.15 0.79
 -6 2 10 0.79 1.86
 -6 2 10 2.26 1.54
 -6 -2 10 0.88 0.87
 -6 2 10 0.75 1
 -6 -2 10 1.57 0.97
 -6 -2 10 0.96 0.48
 -6 2 9 35.85 3.76
 -6 -2 9 22.78 1.48
 -6 -2 9 28.21 2.27
 -6 2 9 23.56 1.75
 -6 -2 9 27.28 1.98
 -6 2 9 30.23 3.06
 -6 -2 9 26.04 2.09
 -6 2 9 26.37 2.1
 -6 2 9 26.45 1.69
 -6 2 9 26.18 3.94
 -6 2 9 27.38 2.37
 -6 -2 9 26.79 2.28
 -6 2 9 24.64 1.57
 -6 2 9 25.79 1.69
 -6 2 8 77.52 4.66
 -6 -2 8 64.63 3.42
 -6 2 8 69.54 3.18
 -6 2 8 72.21 3.86
 -6 2 8 72.87 4.1
 -6 -2 8 70.35 2.84
 -6 -2 8 75.33 3.78
 -6 2 8 74.35 3.09
 -6 2 8 72.72 3.1
 -6 2 8 69.25 3.48
 -6 -2 8 72.66 3.42
 -6 2 8 77.66 4.17
 -6 2 8 72.94 2.95
 -6 2 8 74.35 5.94
 -6 2 8 70.81 3.98
 -6 2 8 70.14 3.16
 -6 -2 8 69.29 3.44
 -6 2 7 25.56 4.75
 -6 2 7 19.25 1.4
 -6 -2 7 17.35 1.54
 -6 -2 7 21.2 1.68
 -6 -2 7 19.76 3.27
 -6 2 7 21.31 2.43
 -6 -2 7 21.59 1.68
 -6 -2 7 20.86 1.41
 -6 2 7 21.85 1.37
 -6 2 7 22.05 1.99
 -6 -2 7 21.09 1.82
 -6 2 7 29.37 3.31
 -6 2 7 20.16 1.33
 -6 -2 7 22.21 1.65
 -6 2 7 18.4 1.57
 -6 2 7 23.09 2.54
 -6 2 7 22.57 1.34
 -6 2 7 27.08 3.72
 -6 2 7 24.46 1.82
 -6 2 7 21.91 1.56
 -6 -2 6 143.96 5.12
 -6 2 6 129.1 4.67
 -6 2 6 147.98 7.26
 -6 2 6 131.42 4.32
 -6 2 6 128.67 9.23
 -6 -2 6 141.63 8.25
 6 2 -5 8.97 0.7
 -6 2 5 10.18 2.15
 -6 2 5 7.51 2.75
 -6 2 5 8.77 0.78
 -6 -2 5 10.57 1
 -6 -2 4 161.89 8.07
 6 2 -4 145.04 4.71
 -6 2 4 167.43 8.11
 -6 -2 4 147.97 5
 -6 2 3 20.73 2.67
 -6 -2 3 24.34 3.03
 6 2 -3 18.71 0.98
 6 2 -2 1002.77 28.68
 6 -2 -2 983.05 28.44
 -6 2 2 1037.08 30.51
 -6 2 2 1048.13 28.55
 6 2 -1 167 5.24
 -6 2 1 176.15 6.3
 6 -2 0 231.49 7.03
 6 2 0 226.32 6.93
 6 2 1 11.2 1.46
 6 -2 1 12.17 0.97
 -6 -2 -1 12.15 1.26
 6 -2 1 13.23 1.06
 6 2 2 181.15 7.17
 -6 -2 -2 190.97 6.91
 6 -2 2 182.07 6.34
 6 2 3 96.81 5.19
 6 -2 3 94.19 5.59
 6 -2 3 94.9 3.98
 6 -2 4 10.55 0.92
 6 -2 4 9.24 2.23
 6 -2 4 9.69 1.19
 -6 -2 -4 10.93 1.63
 6 2 4 10.99 1.2
 6 2 4 10.51 1.3
 6 2 5 4.62 1.73
 6 2 5 4.99 0.62
 6 2 5 6.3 0.9
 6 2 5 5.5 0.89
 6 -2 5 5.93 1.08
 6 -2 5 5.03 0.74
 6 -2 5 5.17 0.82
 6 -2 5 5.17 0.81
 6 2 6 66.74 2.94
 6 -2 6 69.97 5.53
 6 2 6 66.03 4.44
 6 -2 6 64.03 3.64
 6 2 6 62.58 2.75
 6 -2 6 62.21 2.9
 6 -2 6 65.72 2.92
 6 -2 6 61.67 2.94
 6 -2 6 60.47 2.9
 6 2 6 63.43 5.92
 6 -2 7 27.65 1.99
 6 2 7 27.7 2.14
 6 2 7 26.98 1.56
 6 2 7 27.87 1.83
 6 2 7 30.8 3.52
 6 -2 7 27.69 3.74
 6 2 7 27.55 1.55
 6 2 7 29.77 2.65
 6 2 7 25.74 3.21
 6 2 7 26.58 1.63
 6 2 7 26.4 1.84
 6 2 7 29.65 1.8
 6 -2 7 25.38 1.93
 6 -2 7 28.04 1.91
 6 2 7 27.43 1.71
 6 -2 7 27.07 1.85
 6 2 7 26.76 4.42
 6 2 8 129.6 5.81
 6 -2 8 133.47 5.58
 6 2 8 153.07 6.65
 6 2 8 137.67 4.84
 6 2 8 132.21 4.78
 6 2 8 125.94 5.12
 6 2 8 128.72 7.23
 6 2 8 138.94 4.99
 6 -2 8 127.99 4.8
 6 2 8 124.69 7.31
 6 2 8 129.71 5.24
 6 2 8 129.51 5.03
 6 -2 8 127.12 5.32
 6 -2 8 123.91 5.28
 6 2 8 130.48 5.04
 6 2 9 19.31 2.47
 6 2 9 16.65 1.36
 6 2 9 16.1 1.36
 6 2 9 18.71 1.53
 6 2 9 15.68 1.51
 6 -2 9 15.71 1.63
 6 2 9 15.21 3.05
 6 -2 9 14.72 1.6
 6 2 9 17.14 1.5
 6 2 9 17.29 1.64
 6 -2 9 16.64 1.65
 6 -2 9 16.3 1.81
 6 2 9 11.3 2.45
 6 -2 9 18.11 2.43
 6 2 9 16.18 1.56
 6 -2 9 17.4 1.39
 6 2 10 51.59 4.63
 6 2 10 50.57 2.68
 6 2 10 54.14 3.8
 6 -2 10 46.72 3.73
 6 -2 10 48.84 3.94
 6 2 10 39.9 3.51
 6 -2 10 46.72 2.47
 6 2 10 52.53 2.57
 6 2 11 26.07 1.62
 6 -2 11 25.41 1.62
 6 2 11 25.83 1.67
 6 -2 11 21.69 2.31
 6 -2 11 21.51 2.77
 6 -2 12 0.92 0.54
 6 -2 12 0.63 0.69
 6 2 12 0.91 0.57
 6 -2 12 2.33 1.11
 6 2 12 1.12 1.06
 6 2 12 1.38 0.51
 6 2 12 1.84 1.15
 6 2 13 5.96 0.92
 6 -2 13 5.82 0.85
 6 2 13 5.56 0.88
 6 2 13 5.89 0.64
 -6 4 12 98.61 3.85
 -6 -4 12 107.87 4.02
 -6 4 12 94.66 4.08
 -6 -4 12 90.94 4.14
 -6 -4 12 109.47 4.3
 -6 4 12 109.19 4.53
 -6 4 11 116.97 4.54
 -6 -4 11 118.6 5.71
 -6 -4 11 130.68 5.43
 -6 4 11 109.66 4.3
 -6 4 11 127.31 5.35
 -6 -4 11 110.85 4.82
 -6 4 11 130.93 6.86
 -6 4 11 109.44 4.73
 -6 4 11 134.56 5.89
 -6 -4 11 124.58 4.78
 -6 4 10 29.21 1.9
 -6 4 10 37.15 3.88
 -6 4 10 27.73 3.97
 -6 -4 10 30.75 2.1
 -6 4 10 28.59 2.11
 -6 4 9 73.31 3.64
 -6 4 9 72.11 4.13
 -6 4 9 79.17 4.99
 -6 4 9 70.19 3.29
 -6 4 9 92.68 6.38
 -6 -4 9 69.27 3.71
 -6 -4 9 74.6 3.55
 -6 -4 9 71.03 3.85
 -6 4 9 74.19 4.14
 -6 -4 9 69.25 3.74
 -6 4 9 83.65 4.52
 -6 4 9 74.55 3.28
 -6 4 9 74.95 6.41
 -6 4 9 78.81 4.4
 -6 4 8 354.41 11.85
 -6 4 8 353.41 11.33
 -6 4 8 345.21 11.57
 -6 4 8 334.58 18.95
 -6 -4 8 341.84 11.79
 -6 4 8 327.2 12.03
 -6 4 8 349.81 11.11
 -6 4 8 355.29 12.5
 -6 -4 8 336.69 16.39
 -6 4 8 392.7 13.69
 -6 -4 8 335.26 11.77
 -6 -4 8 357.87 12.01
 -6 -4 8 361.15 11.57
 -6 -4 8 337.46 11.89
 -6 4 8 339.47 11.17
 -6 4 8 347.78 15.41
 -6 4 8 412.64 14.51
 -6 -4 7 642.26 19.22
 -6 -4 7 652.55 19.32
 -6 4 7 618.83 18.91
 -6 4 7 618.31 18.85
 -6 4 7 639.86 22.47
 -6 -4 7 568.31 18.51
 -6 -4 7 681.2 21.32
 -6 4 7 623.51 27.14
 -6 4 7 577.23 19.14
 -6 4 7 613.86 19.61
 -6 4 7 621.76 18.4
 -6 4 7 612.38 18.43
 -6 4 7 571.29 18.65
 -6 -4 7 629.52 18.73
 -6 -4 7 613.74 24.51
 -6 4 7 685.63 20.81
 -6 4 7 595.79 18.41
 -6 4 7 547.43 21.78
 -6 4 7 618.91 18.03
 -6 -4 6 456.34 14.55
 -6 -4 6 507.06 17.21
 -6 -4 6 484.5 14.74
 -6 4 6 470.47 14.22
 -6 4 6 492.35 21.48
 -6 4 6 488.89 14.78
 -6 4 6 523.65 16.44
 -6 4 6 471.64 14.49
 -6 -4 6 481.51 20.49
 -6 4 6 527.65 17.53
 -6 -4 6 511.44 15.28
 -6 4 6 464.94 15.08
 -6 4 6 489.01 14.54
 -6 -4 6 450.72 14.7
 -6 4 6 497.36 15.59
 -6 4 6 495.01 14.52
 -6 -4 5 5.07 0.89
 -6 -4 5 4.52 0.72
 -6 4 5 3.37 2.63
 -6 -4 5 5.77 2.72
 -6 4 5 5.35 0.59
 -6 4 4 641.95 18.51
 -6 -4 4 638.56 18.71
 -6 -4 4 635.86 19.11
 6 4 -4 635.99 18.99
 -6 -4 4 700.75 24.78
 -6 4 4 624.53 20.76
 -6 -4 3 1366.86 40.93
 -6 4 3 1405.82 42.26
 -6 4 3 1439.4 40.77
 6 4 -3 1450.93 40.98
 -6 4 3 1411.52 44.53
 -6 4 3 1403.14 40.47
 -6 4 3 1494.82 40.63
 -6 -4 2 1219.62 37.01
 -6 4 2 1326.89 37.02
 6 4 -2 1274.36 37.16
 -6 4 2 1315.27 38.07
 -6 4 2 1376.53 37.55
 -6 4 2 1267.65 36.66
 -6 4 2 1287.02 36.79
 -6 4 2 1340.67 37.02
 -6 4 2 1365.61 40.11
 6 4 -1 435.17 12.93
 -6 4 1 437.84 13.37
 -6 4 1 414.48 12.51
 -6 4 1 432.56 12.88
 6 -4 0 182.15 6.34
 6 4 0 186.47 6.13
 -6 4 0 184.24 6.16
 6 -4 1 1230.97 36.57
 6 4 1 1291.33 36.05
 -6 4 -1 1230.18 36.12
 6 -4 2 1077.88 32.23
 6 4 2 1194.66 34.31
 6 4 2 1207.57 32.33
 6 4 2 1051.43 30.88
 -6 -4 -3 220.81 8.37
 6 4 3 211.39 6.57
 6 4 3 238.26 8.29
 6 4 3 242.77 10.18
 6 -4 3 218.75 7.03
 6 4 4 6.83 1.4
 6 -4 4 6.97 1.23
 6 4 4 6.34 0.55
 6 -4 4 6.52 0.83
 6 -4 4 6.51 0.78
 6 4 4 7.66 1.74
 6 4 4 5.96 0.65
 6 -4 4 4.99 2.49
 6 4 5 308.47 9.95
 6 4 5 267.71 8.31
 6 -4 5 288.56 9.17
 6 -4 5 283.7 9.01
 6 -4 5 262.64 13.37
 6 4 5 278 8.58
 6 4 5 292.9 13.58
 -6 4 -5 265.58 9.35
 6 4 6 733.16 21.89
 6 4 6 728.75 27.96
 -6 4 -6 700.46 22
 6 4 6 741.7 21.73
 6 4 6 753.57 21.37
 6 -4 6 692.72 23.48
 6 4 6 864.3 23.41
 6 4 6 675.98 22.26
 6 4 6 683.17 21.66
 6 4 6 697.12 21.11
 6 -4 6 716.8 21.87
 6 -4 6 724.88 21.7
 6 -4 6 667.72 26.71
 6 4 6 745.88 21.23
 6 4 6 807.99 23.13
 -6 4 -6 679.67 21.25
 6 4 7 113.85 5.54
 6 4 7 107.33 4.06
 6 -4 7 87.7 7.39
 6 4 7 108.59 4.61
 6 4 7 105.44 6.48
 6 4 7 99.88 3.96
 6 -4 7 97.48 5.63
 -6 4 -7 95.81 4.01
 6 4 7 100.51 4.34
 6 4 7 103.95 8.79
 6 4 7 102.9 4
 6 4 7 118.5 4.33
 6 -4 7 101.16 4.45
 6 -4 7 104.76 4.6
 6 4 7 115.14 5.75
 6 4 7 111.67 4.29
 6 4 7 101.34 4.38
 6 4 8 18.43 4.45
 6 4 8 10.33 3
 6 4 8 12.84 1.19
 -6 4 -8 13.37 1.22
 6 4 8 15.97 1.45
 6 -4 8 13.54 1.59
 6 -4 8 13.9 3.06
 6 4 8 13.09 1.22
 6 4 8 13.66 2.41
 6 4 8 12.17 1.48
 6 -4 8 12.29 1.16
 6 4 8 14.22 1.5
 6 4 8 15.55 2.24
 6 4 8 17.4 1.53
 6 -4 9 42.66 2.88
 6 4 9 44.6 2.39
 6 4 9 45.69 3.61
 6 4 9 42.21 2.31
 6 4 9 39.45 4.27
 6 4 9 52.4 3.97
 6 -4 9 37.41 2.11
 6 4 9 38.3 2.48
 6 4 9 49.49 2.78
 6 4 9 42.46 2.48
 6 4 10 139.21 7.39
 6 -4 10 125.74 5.53
 6 4 11 129.26 4.66
 6 -4 11 110.73 4.24
 6 -4 11 112.11 5.48
 6 -4 11 114.22 5.96
 6 4 11 146.66 6.71
 6 4 11 128.22 4.71
 6 -4 11 120.29 4.93
 6 4 11 153.83 6.15
 6 4 11 149.21 5.96
 6 4 12 61.99 3.05
 6 4 12 54.95 2.35
 6 4 12 56.54 2.86
 6 -4 12 49.14 2.65
 6 4 12 56.97 2.47
 6 -4 12 51.51 2.55
 -6 -6 11 88.1 4.11
 -6 6 11 84.15 3.44
 -6 6 11 89.96 4.83
 -6 6 11 83.63 3.62
 -6 6 11 84.86 3.38
 -6 6 10 4.18 2.19
 -6 -6 10 2.3 0.74
 -6 6 10 4.24 0.88
 -6 6 10 2.98 0.76
 -6 6 10 3.13 0.78
 6 6 -10 2.85 0.66
 -6 -6 10 3.45 0.94
 -6 6 10 2.85 1.32
 -6 6 9 6.37 2.82
 -6 -6 9 9.09 1.12
 -6 -6 9 8.31 1.34
 -6 6 9 6.65 1.61
 -6 -6 8 13.75 1.37
 -6 -6 8 14.55 1.7
 -6 6 8 13.2 1.02
 -6 6 8 8.71 4.22
 -6 6 8 11.2 3.23
 -6 -6 8 18.83 3.7
 -6 6 8 13.32 2.12
 -6 6 8 11.5 1.25
 -6 6 8 12.17 1.54
 -6 6 8 10.96 1.25
 -6 -6 8 15.11 2.46
 -6 6 8 14.26 2.47
 -6 6 8 12.19 2.77
 -6 -6 7 493.19 17.24
 -6 6 7 444.63 14.13
 -6 6 7 449.03 15.54
 -6 6 7 429.41 14.02
 -6 6 7 472.96 17.64
 -6 6 7 448.61 22.21
 -6 6 7 490.12 16.44
 -6 -6 7 462.97 20.82
 -6 6 7 455.42 14.5
 -6 -6 6 166.39 8.43
 6 6 -6 156.18 6.07
 -6 6 6 151.8 5.28
 -6 6 6 151.49 5.55
 -6 6 6 163.91 5.91
 -6 -6 6 160.93 10.99
 -6 6 6 144.46 5.42
 -6 6 6 161.44 7.39
 -6 -6 6 144.85 5.6
 -6 6 6 162.16 5.7
 -6 6 6 145.53 6.73
 -6 -6 6 162.16 6.34
 -6 6 6 158.62 11.57
 -6 6 5 31.85 5.1
 -6 6 5 26.11 1.77
 -6 6 5 28.26 2.55
 6 6 -5 29.6 2.11
 -6 6 5 30.39 1.62
 -6 6 5 25.48 1.66
 -6 6 5 29.69 1.89
 -6 6 5 28.28 1.63
 -6 -6 5 29.42 5.08
 -6 -6 5 27.34 1.71
 -6 6 5 29.88 1.73
 -6 6 5 28.7 1.65
 -6 -6 5 31.42 2.16
 6 6 -5 29.7 1.68
 -6 -6 4 124 4.91
 -6 6 4 117.17 4.31
 -6 -6 4 112.88 4.3
 -6 6 4 121.91 4.31
 -6 6 4 120.44 4.45
 -6 6 4 111.37 5.3
 6 6 -4 131.2 5.04
 -6 6 4 119.58 6.64
 -6 6 4 128.59 4.56
 -6 6 4 106.54 4.11
 -6 6 4 124.19 4.23
 -6 6 4 130.84 8.98
 6 6 -4 118.71 4.41
 -6 6 3 347.62 15.04
 -6 6 3 307.45 10.05
 6 6 -3 336.82 10.75
 -6 6 3 331.67 10.11
 -6 6 3 331.08 9.86
 -6 -6 3 311.1 9.86
 -6 6 3 313.83 9.97
 -6 6 3 318.71 12.24
 6 6 -3 312.81 10.07
 -6 -6 3 333.99 10.5
 -6 6 2 144.03 5.48
 6 6 -2 153.4 5.63
 6 6 -2 165.44 6.66
 -6 6 2 143.03 6.57
 -6 6 2 157.61 5.87
 -6 6 2 135.65 4.77
 -6 6 2 138.73 4.9
 6 6 -2 138.14 5.05
 -6 6 2 153.37 8.66
 -6 -6 2 145.55 5.25
 6 6 -1 7.27 1.57
 -6 6 1 5.32 1.18
 6 6 -1 4.66 0.87
 -6 6 1 4.59 0.8
 -6 6 1 5.08 0.87
 -6 6 1 5.88 0.62
 -6 6 1 3.3 1.37
 -6 6 1 2.97 1.78
 -6 6 0 13.28 1.93
 -6 6 0 14.25 1.64
 6 6 0 14.91 1.86
 6 6 0 12.55 1.28
 -6 6 0 12.35 0.88
 6 6 0 14.46 1.16
 -6 6 0 10.58 1.2
 6 6 1 480.31 15.28
 -6 6 -1 503.91 15.4
 -6 6 -1 467.87 15.42
 -6 6 -1 445.69 13.31
 -6 6 -1 429.68 14.24
 6 6 1 507.42 17.9
 6 6 1 439.68 13.9
 6 6 1 442.98 14.27
 6 6 2 94.74 4.72
 -6 6 -2 102.52 5.12
 -6 6 -2 94.77 4.89
 6 6 2 70.04 3.23
 6 6 2 81.45 3.25
 -6 6 -2 80.74 3.1
 -6 6 -2 87.84 3.88
 6 6 2 95.08 6.28
 6 6 3 808.49 27.63
 -6 6 -3 768.49 22.97
 6 6 3 734.31 21.84
 6 6 3 737.3 22.12
 6 -6 3 743.67 22.25
 -6 6 -3 759.47 22.22
 -6 6 -3 739.48 21.87
 6 6 3 820.57 24.44
 -6 6 -3 784.49 24.91
 6 6 4 13.01 3.21
 -6 6 -4 11.83 1.36
 6 6 4 10.56 0.95
 6 -6 4 9.89 1.13
 -6 6 -4 9.88 1.09
 -6 6 -4 10.24 0.93
 6 6 4 9.55 1.83
 6 6 4 13.67 2.32
 6 6 4 11.12 1.09
 6 6 4 14.12 2.03
 -6 6 -4 9.72 2.29
 6 6 5 159.64 5.85
 6 6 5 180.7 7.26
 6 6 5 150.84 5.48
 6 6 5 184.57 11.08
 -6 6 -5 163.46 6.54
 6 -6 5 166.73 6.21
 -6 6 -5 169.03 5.94
 -6 6 -5 169.78 5.57
 6 6 5 160.42 5.62
 6 -6 5 151.21 10.93
 -6 6 -5 136.5 8.04
 -6 6 -5 163.28 5.7
 6 6 5 187.74 7.59
 -6 6 -6 80.87 3.36
 -6 6 -6 79.12 3.58
 6 6 6 79.02 3.51
 6 6 6 96.54 8.38
 -6 6 -6 79.79 4.07
 6 6 6 80.6 3.34
 6 6 6 80.57 4.46
 6 6 6 93.89 5.2
 6 6 6 87.75 5
 6 -6 6 64.42 6.9
 6 6 6 83.43 3.42
 6 -6 6 76.6 5.26
 6 -6 7 505.33 18.33
 -6 6 -7 498.93 15.95
 6 6 7 529.72 17.81
 6 6 7 515.29 15.84
 6 -6 7 444.78 21.28
 6 6 7 490.59 15.68
 6 6 7 492.61 15.79
 6 6 7 525.34 15.69
 6 6 7 591.75 18.3
 6 6 7 507.91 23.38
 -6 6 -7 495.11 16.56
 6 6 7 542.5 16.06
 6 6 7 570.71 16.3
 6 -6 8 20.58 2
 6 6 8 19.1 3.32
 6 6 8 13.3 4.29
 6 -6 8 15.19 2.33
 6 6 8 19.45 2.65
 6 6 8 19.41 1.51
 6 6 8 22.03 2.62
 -6 6 -8 17.47 1.46
 6 6 8 21.26 1.68
 6 6 8 18.8 1.47
 6 6 8 16.95 1.37
 6 6 8 17.64 1.6
 6 6 9 51.68 4.62
 6 6 9 51.47 2.89
 6 -6 9 49.97 3.15
 -6 6 -10 67.31 2.89
 6 -6 10 71.16 4.1
 6 -6 10 66.37 3.54
 6 -6 10 72.92 3.28
 6 6 10 83.05 4.31
 6 6 10 75.79 3.3
 6 6 10 73.72 3.21
 6 6 10 73.44 4.78
 6 6 11 229.1 7.04
 6 6 11 209.58 7.99
 6 6 11 211.79 6.96
 6 -6 11 190.43 7.21
 6 -6 11 192.2 7.7
 6 6 11 207.16 6.93
 -6 -8 10 1.61 0.79
 6 8 -10 1.77 0.48
 -6 8 10 1.6 0.7
 -6 8 10 2.37 0.75
 -6 8 10 1.9 0.8
 -6 -8 9 1.83 0.78
 6 8 -9 1.61 0.65
 -6 8 9 3.28 1.11
 6 8 -9 2.1 1.12
 -6 8 9 1.7 0.78
 -6 8 9 1.93 0.78
 -6 8 9 0.39 1.81
 -6 8 8 0.92 0.79
 -6 8 8 0.63 0.71
 -6 8 8 -0.43 1.66
 -6 -8 8 0.63 0.78
 -6 8 8 0.71 2.19
 6 8 -8 0.48 0.67
 -6 -8 8 1.03 1.22
 6 8 -8 0.51 1.28
 -6 8 8 1.1 0.84
 6 8 -7 195 8.09
 -6 8 7 180.22 9.41
 -6 8 7 179.19 6.09
 -6 -8 7 180.83 7.12
 -6 -8 6 12.85 2.63
 -6 8 6 13.07 1.4
 -6 -8 6 13.15 1.57
 -6 8 6 12.84 1.12
 -6 8 6 13.78 1.45
 6 8 -6 16.5 2.44
 -6 8 5 1.27 2.63
 -6 8 5 1.53 0.66
 6 8 -5 3.03 0.88
 -6 8 5 1.36 0.76
 -6 -8 5 4.61 2.97
 -6 8 5 1.04 0.55
 -6 8 5 1.92 0.86
 6 8 -5 3.6 1.91
 6 8 -5 1.07 0.56
 -6 -8 4 13.61 4.32
 -6 8 4 10.3 1.15
 -6 -8 4 7.35 0.93
 6 8 -4 9.79 1.39
 -6 8 4 10.31 1.15
 -6 8 4 7.66 1.2
 6 8 -4 10.16 1.08
 -6 8 4 7.99 3.23
 6 8 -3 276.52 9.98
 6 8 -3 271.49 9.14
 -6 8 3 290.05 15.3
 -6 8 3 266.65 9.44
 -6 8 3 282.27 8.92
 6 8 -3 308.56 11.56
 -6 8 3 251.59 11.75
 -6 8 3 277.56 9.14
 -6 8 2 1.7 2.11
 6 8 -2 1.99 0.61
 6 8 -2 2.85 0.9
 -6 8 2 2.63 0.68
 -6 8 2 3.95 1.04
 -6 8 2 1.85 1.77
 6 8 -2 3.72 0.91
 -6 8 2 2.9 0.64
 6 8 -2 2.99 0.81
 -6 8 2 1.76 0.57
 6 8 -2 2.72 1.81
 -6 8 1 24.89 2.25
 6 8 -1 27.06 2.23
 -6 8 1 26.69 1.62
 -6 8 1 26.33 1.65
 -6 8 1 28.07 1.63
 6 8 -1 32.98 3.23
 -6 8 1 24.89 3.05
 -6 8 1 29.77 2.44
 6 8 -1 27.19 1.82
 -6 8 1 26.43 1.65
 -6 8 1 22.75 3.97
 6 8 -1 24.09 1.61
 -6 8 0 15.16 2.51
 -6 8 0 19.38 2.05
 6 8 0 18.32 2.54
 -6 8 0 20.24 1.37
 -6 8 0 20.67 1.47
 -6 8 0 19.45 1.44
 6 8 0 19.58 1.51
 -6 8 0 18.16 1.89
 6 8 0 18.54 1.83
 6 8 0 23.39 3.76
 -6 8 0 15.51 3.55
 6 8 0 18.83 1.43
 6 8 1 37.43 2.13
 6 8 1 36.27 2.11
 -6 8 -1 38.21 2.04
 -6 8 -1 34.92 2.07
 -6 8 -1 34.02 2.03
 -6 8 -1 38.62 2.93
 6 8 1 35.67 3.38
 -6 8 -1 42.41 3.78
 -6 8 -1 38.73 2.65
 6 8 1 37.17 4.73
 -6 8 -1 34.51 2.63
 -6 8 -2 10.61 1.52
 -6 8 -2 7.82 1.28
 6 8 2 9.48 2.27
 -6 8 -2 10.2 2.43
 -6 8 -2 7.87 1.66
 -6 8 -2 7.01 1.01
 6 8 2 9.66 1.04
 -6 8 -2 10 1.04
 -6 8 -2 8.64 1.04
 6 8 2 8.04 2.89
 6 8 2 6.63 1
 -6 8 -2 9.23 1.06
 -6 8 -3 73.91 3.25
 6 8 3 76.03 3.43
 6 8 3 72.18 3.19
 -6 8 -3 80.31 3.49
 -6 8 -3 75.27 3.23
 -6 8 -3 71.88 3.31
 6 8 3 75.91 5.22
 -6 8 -3 78.26 4.54
 -6 8 -3 77.85 5.29
 -6 8 -3 77.17 4.21
 6 8 3 79.19 7.33
 -6 8 -3 74.17 3.99
 6 8 4 -0.37 2.51
 -6 8 -4 0.06 0.68
 -6 8 -4 0.67 0.67
 -6 8 -4 0.66 0.53
 6 8 4 0.09 0.43
 6 -8 4 -0.43 2.38
 -6 8 -4 -0.1 0.67
 -6 8 -4 0.55 0.8
 6 8 4 1.05 0.66
 6 8 5 31.67 5.01
 -6 8 -5 26.8 2.26
 -6 8 -5 28.9 2.49
 -6 8 -5 29.74 1.99
 6 -8 5 20.33 4.47
 6 8 5 25.9 1.66
 6 8 5 29.59 2.09
 6 8 5 28.16 1.9
 6 -8 5 28.65 2.26
 -6 8 -5 34.08 3.54
 -6 8 -5 30.11 2.71
 6 8 5 30.44 2.73
 -6 8 -5 28.98 1.86
 6 8 6 0.63 0.54
 6 8 6 1.24 0.65
 6 -8 6 1.72 0.84
 6 -8 6 0.32 1.53
 6 8 6 0.84 0.77
 6 8 6 -0.2 1.04
 6 8 6 0.26 0.75
 -6 8 -6 0.86 0.59
 -6 8 -6 1.42 0.77
 -6 8 -6 0.15 1.7
 6 -8 7 312.79 10.63
 6 8 7 306.45 12.58
 -6 8 -7 322.57 11.67
 6 8 7 286.56 9.56
 -6 8 -7 294.82 9.51
 6 -8 8 7.31 1.59
 6 8 8 6.02 0.91
 6 8 8 6.09 1.19
 6 8 8 6.27 2.18
 6 -8 8 7.86 1.24
 -6 8 -8 5.55 0.88
 -6 8 -8 6.86 1.61
 6 8 8 6.6 1.07
 6 -8 9 5.68 1.03
 -6 8 -9 6.32 1.26
 -6 8 -9 6.89 0.84
 6 -8 9 6.92 1.2
 6 8 9 5 1.81
 6 8 9 5.31 0.98
 6 8 9 5.74 1.13
 6 8 10 0.99 0.75
 6 8 10 1.12 0.62
 -6 8 -10 0.94 0.4
 -6 8 -10 0.64 0.35
 6 -8 10 1.61 0.72
 6 10 -8 39.32 1.87
 -6 10 8 38.44 2.19
 6 10 -7 254.75 7.97
 -6 10 7 260.34 9.54
 -6 10 7 237.9 8.37
 -6 -10 7 256.21 8.6
 -6 10 7 247.82 8.5
 6 10 -7 266.39 8.35
 -6 -10 7 265.2 9
 -6 -10 6 18.74 2.16
 -6 -10 6 15.19 1.48
 -6 10 6 16.31 1.42
 6 10 -6 17.2 1.89
 -6 10 6 13.07 2.37
 -6 10 6 14.28 1.39
 -6 10 6 14.27 2.54
 6 10 -6 19.02 1.33
 6 10 -6 19.27 1.51
 -6 10 5 1.12 0.7
 -6 -10 5 1.2 1.58
 -6 -10 5 0.54 0.67
 -6 10 5 0.52 0.63
 -6 10 5 0.42 0.65
 6 10 -5 0.95 0.56
 6 10 -5 1.54 0.66
 6 10 -5 1.35 0.77
 6 10 -5 0.91 1.24
 6 10 -4 25.14 2.65
 -6 10 4 21.1 1.59
 -6 10 4 22.96 1.64
 -6 -10 4 19.84 1.72
 6 10 -4 24.94 1.82
 6 10 -4 21.86 1.51
 -6 10 4 21.47 1.82
 6 10 -3 543.01 15.74
 -6 10 3 458.8 15.11
 -6 -10 3 460.27 15.47
 6 10 -3 581.26 17.62
 -6 10 3 505.11 18.34
 -6 10 2 120.49 7.08
 6 10 -2 131.21 6.57
 6 10 -1 60.5 2.99
 6 10 -1 66.15 4.6
 -6 10 1 60.22 4.86
 -6 10 1 65.33 3.16
 6 10 0 13.13 1.31
 6 10 0 15.27 2.6
 -6 10 0 13.83 2.68
 6 10 0 14.09 1.31
 -6 10 0 13.19 1.37
 6 10 1 521.48 16.49
 -6 10 -1 589.26 19.64
 6 10 1 592.74 19.37
 -6 10 -1 537.3 16.64
 6 10 1 532.33 16.6
 -6 10 -1 539.75 16.5
 6 10 2 124.52 6.71
 -6 10 -2 120.4 6.61
 -6 10 -2 113.18 4.69
 -6 10 -3 236.61 7.96
 6 10 3 223.79 7.59
 -6 10 -3 252.98 10.18
 6 10 3 261.28 10.41
 -6 10 -3 211.63 7.71
 6 10 3 238.92 9.2
 -6 10 -4 0.72 0.63
 6 10 4 0.88 0.7
 6 10 4 0.85 1.04
 6 10 4 0.41 0.75
 -6 10 -4 0.94 0.72
 -6 10 -4 0.53 1.58
 6 10 5 274.92 8.97
 -6 10 -5 265.15 8.69
 6 10 5 257.18 8.65
 6 -10 5 237.67 9.98
 -6 10 -5 294.37 10.4
 -6 10 -5 257.9 8.48
 -6 10 -6 37.91 2.01
 -6 10 -6 36.25 1.85
 6 10 6 35.75 2.24
 6 -10 6 35.94 2.69
 -6 10 -6 38.41 2.74
 6 10 6 35.05 3.23
 6 -10 7 114 4.78
 6 -10 7 127.96 4.95
 6 10 7 131.9 4.86
 -6 10 -7 125.87 4.35
 6 -10 7 113.64 4.45
 -6 10 -8 1.94 0.46
 6 10 8 1.98 0.64
 6 12 -4 0.55 0.42
 -6 12 4 0.14 0.9
 6 12 -3 2.09 0.58
 -6 12 3 1.1 0.98
 -6 -12 3 1.57 0.84
 -6 12 2 17.4 1.32
 6 12 -2 18.45 1.29
 -6 12 2 13.81 1.32
 -6 -12 2 15.72 1.83
 -6 12 1 0.81 0.67
 -6 12 1 1.04 0.57
 6 12 -1 1.45 0.56
 6 12 -1 1.19 0.6
 -6 12 0 0.41 0.6
 -6 12 0 -0.13 0.52
 6 12 0 0.27 0.55
 -6 12 -1 5.29 0.81
 6 12 1 4.69 0.86
 -6 12 -2 1.32 0.58
 6 12 2 1.36 0.68
 6 -12 2 1.16 0.92
 -6 12 -3 0.19 0.42
 6 -12 3 -0.1 0.7
 6 12 3 -0.19 0.58
 -7 -1 13 43.02 2.27
 -7 1 13 39 1.88
 -7 1 13 42.81 2.2
 -7 -1 13 42 2.17
 -7 1 12 1.88 1.05
 -7 -1 12 -0.42 0.93
 -7 1 12 0.8 0.86
 -7 -1 12 -0.11 0.64
 -7 -1 12 -0.31 1.12
 -7 1 12 -1.19 1.28
 -7 1 12 0.38 1.1
 -7 -1 12 -0.23 1.11
 -7 1 12 0.29 0.57
 -7 1 11 264.54 9.23
 -7 -1 11 305.88 9.76
 -7 1 11 277.17 9.52
 -7 1 11 289.19 10.03
 -7 -1 11 294.91 10.05
 -7 -1 10 4.99 1.05
 -7 1 10 6.05 1
 -7 -1 10 7 1.25
 -7 1 10 5.41 0.88
 -7 1 10 6.8 1.3
 -7 -1 10 5.08 1.34
 -7 1 10 9.33 2.12
 -7 -1 10 7.33 1.87
 -7 1 10 4.42 1.62
 -7 1 10 5.51 1.3
 -7 -1 10 6.63 1.38
 -7 1 10 6.08 2.83
 -7 1 10 6.3 0.9
 -7 1 9 0.73 0.66
 -7 -1 9 0.53 0.51
 -7 1 9 0.82 0.6
 -7 1 9 2.34 1.31
 -7 1 9 1.04 1.77
 -7 1 9 1.57 1.18
 -7 -1 9 0.88 1.05
 -7 -1 9 2.27 1
 -7 1 9 0.91 0.89
 -7 1 9 1.6 0.96
 -7 -1 9 1.42 0.88
 -7 1 9 1.37 0.62
 -7 1 9 -0.19 2.62
 -7 -1 9 1.66 0.83
 -7 1 9 1.99 0.73
 -7 1 8 -0.67 0.91
 -7 1 8 0.83 1.73
 -7 1 8 0.4 0.99
 -7 -1 8 0.09 0.88
 -7 1 8 -0.15 0.64
 -7 -1 8 0.72 0.71
 -7 1 8 0.86 0.58
 -7 -1 8 1.11 0.45
 -7 1 8 0.85 0.64
 -7 -1 8 0.97 0.69
 -7 1 8 0.18 2.2
 -7 1 8 1.04 0.51
 -7 -1 8 0.31 0.46
 -7 1 8 1.73 0.82
 -7 -1 8 0.07 0.75
 -7 -1 7 806.92 24.79
 -7 -1 7 681.35 22.25
 -7 1 7 731.99 21.99
 -7 1 7 945.17 24.67
 -7 1 7 806.72 23.19
 -7 1 7 748 21.69
 -7 -1 7 698.74 21.47
 -7 -1 7 813.64 22.98
 -7 -1 7 808.42 22.71
 -7 1 7 820.5 23.3
 -7 1 7 714.71 22.36
 -7 -1 7 732.45 22.35
 -7 1 7 753.93 22.07
 -7 -1 7 742.44 21.98
 -7 1 7 771.5 25.11
 -7 -1 7 704.75 21.77
 -7 1 7 714.95 22.18
 -7 -1 7 712.33 22.17
 -7 1 7 740.66 21.68
 -7 -1 7 752.95 22.08
 -7 -1 6 202.13 9.99
 -7 -1 6 201.65 7.15
 -7 -1 6 214.54 7.17
 -7 1 6 218.21 6.98
 -7 -1 6 216.99 8.93
 -7 1 6 195.49 11.7
 -7 1 6 234.51 9.53
 -7 -1 5 20.85 2.65
 -7 1 5 19.62 3.44
 -7 -1 5 19.73 2.76
 -7 -1 5 20.14 1.36
 -7 -1 5 18.95 1.28
 -7 1 5 19.56 1.2
 -7 1 5 21.54 2.61
 -7 -1 5 18.62 1.83
 -7 1 4 148.8 7.77
 -7 -1 4 137.27 6.74
 7 1 -4 143.7 4.33
 -7 -1 4 137.97 5.6
 -7 1 3 1251.12 36.51
 -7 -1 3 1218.41 36.16
 -7 -1 3 1178.99 34.88
 7 1 -3 1184.19 33.58
 -7 1 2 31.79 2.43
 -7 -1 2 30.76 2.54
 7 1 -2 29.71 1.17
 -7 -1 2 27.22 1.91
 -7 1 1 92.1 3.52
 -7 -1 1 84.87 3.76
 7 -1 0 133.12 4.57
 -7 -1 0 130.32 5.2
 7 -1 1 2566.48 73.09
 7 1 1 2601.97 73.08
 -7 -1 -1 2575.22 74.56
 7 1 2 5.5 1.35
 7 -1 2 5.07 0.84
 7 -1 2 5.75 1.4
 -7 -1 -2 4.27 1.66
 7 1 3 17.97 2.29
 7 -1 3 20.61 1.49
 7 -1 3 20.49 2.27
 -7 -1 -3 16.72 2.04
 7 1 4 144.82 7.46
 7 -1 4 150.89 5.82
 -7 -1 -4 163.97 5.78
 7 1 4 144.05 5.67
 7 -1 4 156.93 5.76
 7 -1 4 149.83 7.08
 7 -1 5 487.55 17.17
 7 1 5 436.68 13.77
 7 1 5 498.67 15.64
 7 1 5 477.66 17.9
 7 -1 5 464.86 14.98
 7 1 5 455.29 14.14
 7 1 5 475.57 14.69
 7 -1 5 461.76 14.03
 7 -1 5 463.41 14.12
 7 -1 6 367.3 14.4
 7 1 6 348 15.1
 7 -1 6 380.23 12.72
 7 1 6 346.65 12.63
 7 1 6 351.4 11.38
 7 1 6 329.75 10.99
 7 1 6 342.61 11.45
 7 -1 6 327.79 11
 7 1 6 352.5 10.87
 7 -1 6 347.52 10.94
 7 -1 7 310.5 11.11
 7 -1 7 254.89 8.52
 7 -1 7 274.41 9.94
 7 1 7 296.95 10.95
 7 1 7 267.19 10.65
 7 1 7 268.64 8.61
 7 -1 7 256.74 8.27
 7 1 7 261.05 8.41
 7 1 7 267.87 8.36
 7 -1 7 272.12 9.89
 7 -1 7 266.5 8.96
 7 1 7 264.15 9.03
 7 1 7 270.18 8.86
 7 1 7 271.55 8.87
 7 -1 7 273.81 9
 7 -1 7 266.3 8.94
 7 -1 7 269.36 9.13
 7 1 7 267.55 9.42
 7 -1 7 255.06 9.17
 7 1 7 263.28 10.73
 7 -1 8 59.56 2.63
 7 1 8 63.26 2.79
 7 1 8 73.52 4.74
 7 1 8 68.71 2.97
 7 -1 8 61.41 2.87
 7 -1 8 62.04 4.12
 7 1 8 62.4 4.69
 7 1 8 66.19 2.78
 7 1 8 68.4 4.81
 7 1 8 62.3 3.28
 7 -1 8 66.12 3.24
 7 1 8 55.98 2.89
 7 1 8 63.71 3.13
 7 -1 8 64.9 3.26
 7 -1 8 59.63 3.3
 7 1 8 60.52 3.08
 7 1 8 67.22 3.7
 7 -1 8 60.33 3.42
 7 -1 9 36.48 1.93
 7 1 9 37.95 2.09
 7 -1 9 36 2.16
 7 1 9 39.36 2.26
 7 -1 9 34.47 3.36
 7 -1 9 38.98 3.47
 7 1 9 32.41 3.39
 7 1 9 40.64 3.14
 7 1 9 34.02 3.81
 7 -1 9 34.87 2.33
 7 -1 9 32.64 2.35
 7 1 9 33.57 2.26
 7 1 9 37.66 2.48
 7 -1 9 38.23 2.78
 7 1 10 30.07 2.79
 7 1 10 32.13 2.02
 7 -1 10 24.11 3.01
 7 -1 10 30.31 2.97
 7 1 10 25.3 3.03
 7 -1 10 27.88 1.85
 7 -1 10 28.02 2.09
 7 -1 10 26.52 1.65
 7 1 10 30.27 1.86
 7 1 10 31.12 3.64
 7 -1 11 42.53 3.22
 7 1 11 40.25 3.12
 7 1 12 12.18 1.55
 7 1 12 11.4 1.02
 7 -1 12 11.43 1.08
 7 1 12 9.75 1.42
 7 -1 12 10.07 1.45
 7 1 12 10.39 1.13
 7 -1 12 8.41 1.11
 7 1 13 1.85 0.78
 7 -1 13 2.65 0.75
 7 1 13 2.29 0.71
 7 -1 13 2.41 0.69
 -7 -3 13 16.46 1.09
 -7 -3 12 111 4.36
 -7 -3 12 100.31 4.53
 -7 3 12 116.7 4.86
 -7 3 12 108.55 4.41
 -7 -3 12 112.57 4.64
 -7 3 12 107.79 4.16
 -7 -3 12 120.22 4.77
 -7 -3 11 209.17 7.87
 -7 -3 11 187.91 7.16
 -7 3 11 236.43 9
 -7 3 11 202.16 7.31
 -7 3 11 213.38 8.15
 -7 3 11 227.4 9.51
 -7 3 11 176.64 6.5
 -7 3 11 195.08 7.45
 -7 3 11 212.03 8.11
 -7 -3 11 190.76 7.48
 -7 3 11 188.38 6.78
 -7 -3 11 199.31 7.13
 -7 -3 10 30.06 2.38
 -7 3 10 38 3.74
 -7 3 10 31.97 2.35
 -7 -3 10 32.7 2.3
 -7 3 10 34.81 3.1
 -7 3 10 37.63 4.16
 -7 3 10 31.74 2.02
 -7 -3 10 31.59 2.22
 -7 3 10 33.57 2.59
 -7 3 10 34.77 2.74
 -7 3 10 27.69 1.82
 -7 -3 10 30.24 2.4
 -7 3 9 1.96 2.18
 -7 -3 9 0.71 0.92
 -7 3 9 1.45 1.01
 -7 3 9 0.57 0.64
 -7 3 9 0.48 0.56
 -7 3 9 0.22 0.64
 -7 -3 9 0.53 0.77
 -7 3 9 0.08 0.8
 -7 3 9 -0.12 1.14
 -7 3 9 0.58 0.66
 -7 3 9 0.63 0.88
 -7 -3 9 0.92 0.8
 -7 3 9 0.57 1.07
 -7 -3 8 187.91 7.14
 -7 3 8 203.09 7.51
 -7 3 8 201.93 7.03
 -7 3 8 199.69 13.95
 -7 3 8 215.31 8.09
 -7 3 8 210.45 8.03
 -7 3 8 207.35 6.95
 -7 3 8 203.74 10.5
 -7 -3 8 214.06 7.47
 -7 -3 8 195.15 7.61
 -7 -3 8 208.97 7.91
 -7 3 8 204.93 7.28
 -7 -3 8 198.4 7.43
 -7 3 8 204.83 7.91
 -7 3 8 214.73 8.78
 -7 -3 8 192.05 11.2
 -7 -3 7 910.5 26.94
 -7 -3 7 874.48 26.67
 -7 -3 7 906.86 26.75
 -7 -3 7 852.58 26.3
 -7 3 7 848.21 26.35
 -7 3 7 879.81 25.93
 -7 3 7 963.41 30.1
 -7 -3 7 857.17 26.06
 -7 -3 7 1003.66 28.62
 -7 3 7 884.56 34.07
 -7 3 7 982.02 29.64
 -7 3 7 862.88 26.86
 -7 3 7 896.12 26.91
 -7 3 7 881.6 25.86
 -7 -3 7 821.01 26.37
 -7 3 7 922.67 27.76
 -7 -3 7 853.54 31.11
 -7 -3 7 897.41 26.3
 -7 3 7 909.8 26.58
 -7 3 7 908.17 26.57
 -7 3 7 872.89 25.55
 -7 3 6 28.81 3.35
 -7 -3 6 22.4 1.41
 -7 -3 6 28.15 2.66
 -7 3 6 22.11 1.37
 -7 3 6 19.79 2.76
 -7 3 6 24.29 1.4
 -7 3 6 34.28 3.32
 -7 3 6 25.08 1.28
 -7 3 6 22.74 1.44
 -7 -3 6 24.62 1.75
 -7 3 6 22.01 1.55
 -7 3 6 23 2.21
 -7 -3 6 26.32 3.63
 -7 3 6 24.48 1.44
 -7 -3 6 23.82 1.53
 -7 3 6 31.78 4.46
 -7 -3 5 103.98 3.85
 7 3 -5 105.99 3.8
 -7 -3 5 114.35 7.21
 -7 3 5 106.83 3.6
 -7 -3 5 111.72 4.18
 -7 3 5 102.02 3.75
 -7 -3 4 71.87 2.8
 7 3 -4 73.53 2.82
 -7 -3 4 84.8 6.03
 -7 3 4 77.57 2.7
 -7 3 4 74.25 5.46
 -7 -3 4 70.95 3.01
 -7 -3 3 1833.86 53.25
 7 3 -3 1889.84 53.16
 -7 3 3 1875.23 52.87
 -7 3 3 2027.02 56.45
 7 -3 -2 1179.29 33.93
 7 3 -2 1160.91 34.21
 -7 3 2 1243.96 36.3
 -7 3 2 1249.99 34.11
 7 3 -1 802.93 23.42
 7 -3 -1 807.5 23.45
 -7 3 1 803.24 23.4
 -7 3 1 882 25.1
 7 -3 0 73.65 2.99
 7 3 0 72.41 2.76
 7 -3 1 557.36 17.06
 7 3 1 570.16 16.66
 7 -3 2 545.92 17.19
 -7 -3 -2 546.7 17.59
 7 3 2 597.43 18.33
 -7 -3 -3 540.02 18.32
 7 -3 3 554.85 17.37
 7 3 3 557.8 18.85
 7 3 3 561.08 16.96
 7 -3 4 150.74 5.17
 7 -3 4 153.18 5.2
 7 -3 4 150.46 5.11
 7 3 4 156.6 7.88
 7 -3 4 145 8.07
 7 3 4 156.35 5.73
 7 3 4 147.88 4.96
 7 3 5 626.9 18.46
 7 -3 5 637.33 18.79
 7 -3 5 640.06 18.9
 7 -3 5 592.48 22.67
 7 -3 5 655.53 20.26
 7 3 5 617.14 19.42
 7 3 5 680.57 19.51
 7 3 5 584.79 18.96
 7 3 5 631.92 23.09
 7 -3 6 71.71 4.33
 7 3 6 74.68 2.96
 7 -3 6 74.39 4.27
 7 -3 6 73.31 3.33
 7 -3 6 74.84 3.41
 7 3 6 74 3.41
 7 3 6 68.78 2.95
 7 3 6 76.13 4.77
 7 3 6 73.19 6.22
 7 3 6 83.67 5.29
 7 3 6 85.3 3.09
 7 -3 6 66.86 5.69
 7 3 6 87.81 4.13
 7 3 7 1115.28 33.13
 7 3 7 1189.02 32.43
 7 3 7 1208.77 36.4
 7 3 7 1189.76 35.53
 7 -3 7 1144.2 34.48
 7 -3 7 1106.35 32.97
 7 3 7 1113.27 32.43
 7 -3 7 1074.86 32.86
 7 3 7 1056.18 32.27
 7 -3 7 1100.52 32.81
 7 3 7 1116.39 32.18
 7 3 7 1188.68 33.87
 7 -3 7 1053.31 37.33
 7 3 7 1173.44 32.24
 -7 3 -7 1046.34 32.12
 7 3 7 1094.3 32.49
 7 3 7 1070.06 32.73
 7 3 7 1120.49 39.19
 7 3 8 298.68 9.49
 7 3 8 296.84 15.87
 7 3 8 311.24 12.53
 7 3 8 321.46 11.24
 7 -3 8 254.81 13.55
 7 3 8 307.9 9.58
 7 -3 8 276.12 9.45
 7 3 8 294.88 10.28
 7 3 8 286.9 12.51
 7 3 8 311.17 10.08
 7 -3 8 285.65 10.1
 7 -3 8 283.71 10.2
 7 3 8 320.83 9.87
 7 3 8 267.71 9.68
 7 3 9 54.44 2.82
 7 3 9 54.56 3.67
 7 3 9 55.62 2.68
 7 -3 9 46.62 2.47
 7 3 9 42.29 2.79
 7 -3 9 47.41 3.64
 7 3 9 52.32 2.57
 7 3 10 73.56 4.27
 7 3 10 58.56 2.92
 7 3 10 64.02 3.94
 7 3 10 61.83 2.89
 7 3 10 64.51 3.24
 7 -3 10 52.59 3.21
 7 3 10 60.47 3.15
 7 3 10 60.91 4.71
 7 -3 10 51.11 2.69
 7 -3 10 56.27 4.04
 7 3 11 358.54 12.11
 7 -3 11 310.7 10.65
 7 3 11 387.47 11.47
 7 3 11 344.91 10.86
 7 3 11 355.82 10.97
 7 3 11 367.95 13.01
 7 3 11 381.88 12.34
 7 -3 11 325.48 12.05
 7 -3 11 300.62 12.48
 7 3 12 106.69 4.31
 7 -3 12 84.86 3.95
 7 -3 12 89.02 3.4
 7 3 12 110.59 3.81
 7 -3 12 82.88 3.82
 7 3 12 110.2 4.43
 7 3 12 96.38 3.55
 7 3 13 3.36 0.63
 -7 -5 12 -0.08 0.67
 -7 -5 12 0.33 0.58
 -7 5 11 2.93 1.88
 -7 -5 11 2.04 1.02
 -7 -5 11 4.22 0.85
 -7 5 11 3.89 0.81
 -7 5 11 3.75 1.07
 -7 5 11 3.52 0.85
 -7 5 11 3.16 0.71
 7 5 -10 8.8 1.01
 -7 5 10 8.93 1.56
 -7 5 10 9.15 1.09
 -7 5 10 10.28 2.7
 -7 5 10 8.49 1.15
 -7 5 10 7.68 1.7
 -7 5 10 7.24 1.09
 -7 -5 10 9.14 1.16
 -7 5 10 9.59 1.8
 -7 5 9 6.46 1.81
 -7 5 9 7.15 1.01
 -7 5 9 6.6 1.12
 -7 5 9 7.54 1.72
 -7 -5 9 6.41 1.19
 -7 5 9 6.18 1.34
 -7 5 9 5.69 0.98
 -7 -5 9 6.86 1.07
 -7 5 9 7.1 3
 -7 5 9 5.57 1.48
 -7 -5 8 19.79 2.56
 -7 5 8 15.92 4.37
 -7 5 8 19.87 1.88
 -7 5 8 16.72 2.1
 -7 5 8 17.73 1.48
 -7 5 8 16.84 1.51
 -7 -5 8 13.16 3.23
 -7 5 8 21.66 3.29
 -7 -5 8 16.8 1.74
 -7 5 8 15.37 2.39
 -7 5 8 24.03 3.9
 -7 -5 7 1.94 0.76
 -7 -5 7 1.88 0.72
 -7 -5 7 2.55 0.93
 -7 -5 7 1.31 0.87
 -7 5 7 1.54 2.31
 -7 5 7 3.71 1.56
 -7 5 7 2.8 0.94
 -7 5 7 2.14 0.87
 -7 5 7 2.99 3.29
 -7 5 7 2.08 2.49
 -7 -5 7 2.77 1.7
 -7 5 7 2.13 1.26
 -7 5 7 2.01 0.74
 -7 -5 7 2.3 2.16
 -7 5 7 2.52 2.07
 -7 5 7 1.97 0.78
 -7 5 7 2.8 0.59
 -7 5 6 7.06 3.17
 -7 -5 6 7.33 0.96
 -7 -5 6 7.15 1.17
 -7 5 6 11.27 2.42
 -7 5 6 6.3 1.55
 -7 5 6 10.71 1.17
 -7 -5 6 6.49 2
 -7 -5 6 7.05 0.91
 -7 -5 6 5.02 2.62
 -7 5 6 8.57 0.94
 -7 5 6 6.88 1.48
 -7 5 6 7.8 0.95
 -7 5 6 7.87 0.95
 -7 5 6 6.94 0.78
 -7 5 5 1.51 1.61
 -7 5 5 1.54 1.17
 -7 5 5 1.95 0.5
 -7 5 5 1.59 0.61
 -7 5 5 1.59 0.44
 -7 -5 5 1.87 0.54
 -7 5 5 2.26 0.54
 -7 5 5 1.55 2.16
 -7 -5 5 1.87 0.62
 -7 -5 5 1.45 0.69
 7 5 -5 2.15 0.63
 -7 5 5 2.02 0.65
 -7 5 5 2.28 0.53
 -7 -5 5 2.06 2.28
 7 5 -5 1.4 0.49
 -7 5 5 2.26 0.58
 -7 5 5 2.15 1.09
 7 5 -4 1.57 0.6
 -7 5 4 1.9 1.55
 -7 5 4 0.99 0.49
 -7 -5 4 0.72 0.42
 -7 -5 4 1 0.46
 -7 -5 4 2.66 0.71
 -7 5 4 1.91 0.49
 -7 5 4 0.74 0.49
 -7 5 4 1.62 0.93
 -7 5 4 1.8 2.1
 -7 5 3 31.96 3.74
 -7 5 3 28.91 1.45
 -7 -5 3 29.11 1.77
 7 5 -3 29.03 1.8
 -7 5 3 32.53 2.8
 -7 5 2 1.73 0.45
 -7 5 2 2.02 0.54
 -7 5 2 3.31 1.3
 -7 -5 2 3.56 0.67
 -7 5 2 2.3 0.96
 -7 5 2 1.99 0.53
 -7 5 2 2.46 0.57
 -7 5 1 9.91 0.81
 -7 5 1 9.94 0.75
 -7 5 1 8.99 1.48
 -7 5 1 10.31 1.02
 7 5 -1 11.72 1.5
 -7 5 1 11.11 1.44
 7 5 0 0.14 0.45
 7 5 0 0.67 1.04
 -7 5 0 1.15 1.11
 -7 5 0 -0.44 1.04
 -7 5 0 0.56 0.4
 7 5 1 1.33 1.02
 7 5 1 1.11 0.63
 -7 5 -1 1.02 1.38
 -7 5 -1 0.84 1.13
 -7 5 -1 0.5 0.38
 -7 5 -1 0.31 0.29
 7 -5 2 42.84 1.93
 -7 5 -2 38.63 2.31
 -7 5 -2 41.12 1.75
 -7 -5 -2 40.36 3.02
 7 5 2 41.09 2.07
 -7 5 -2 40.44 3.56
 7 5 2 45.05 2.81
 7 5 3 -0.2 1.64
 -7 5 -3 0.6 0.6
 -7 -5 -3 1.28 0.92
 7 5 3 0.95 1.22
 7 5 3 1.47 0.52
 7 -5 3 2.07 0.57
 -7 5 -4 3.19 0.63
 7 5 4 2.38 1.17
 7 5 4 4.47 2.14
 -7 5 -4 1.61 0.67
 7 5 4 2.52 1.55
 7 5 4 3.57 0.59
 -7 5 -4 2.81 0.54
 7 5 4 3.34 0.6
 7 -5 4 3.64 0.66
 7 -5 4 3.4 0.72
 7 5 4 2.59 0.84
 7 5 5 10.97 1.07
 7 5 5 14.94 1.98
 -7 5 -5 11.63 1.4
 7 5 5 16.4 3.28
 -7 5 -5 10.62 1.05
 7 5 5 11.63 1.41
 7 5 5 11.36 0.96
 7 5 5 12.01 1.02
 7 -5 5 5.59 2.5
 -7 5 -5 10.43 0.94
 7 5 5 9.15 1.56
 7 -5 5 9.94 1.07
 7 -5 5 11.23 1.24
 7 5 5 9.85 1.71
 7 5 6 2.37 0.97
 7 5 6 1.85 0.58
 7 5 6 2.34 0.66
 7 -5 6 4.94 2.26
 7 5 6 1.8 0.62
 7 5 6 1.73 1.31
 7 5 6 0.33 2.35
 -7 5 -6 1.78 0.66
 7 -5 6 0.71 1.42
 7 5 6 4.3 1.5
 7 5 6 1.62 0.89
 7 5 6 1.49 1.07
 -7 5 -6 3.58 0.64
 7 -5 6 3.51 0.9
 -7 5 -6 2.2 0.81
 7 -5 7 2.77 2.03
 7 5 7 4.58 0.85
 7 5 7 5.47 0.83
 7 5 7 6.25 0.9
 7 5 7 5.12 1.65
 7 5 7 5.19 3.16
 7 5 7 7.19 2.38
 -7 5 -7 4.75 0.86
 7 -5 7 9.43 1.92
 7 5 7 5.92 1.14
 7 5 7 6.69 1.2
 7 5 7 4.65 1.54
 7 5 7 5.11 0.91
 7 -5 7 5.5 1.14
 -7 5 -7 4.75 0.97
 7 5 7 4.66 1.01
 7 5 8 0.96 0.56
 7 5 8 -0.4 2.77
 7 5 8 1.64 0.76
 7 -5 8 1.23 1.37
 7 5 8 3.13 1.48
 -7 5 -8 0.94 0.64
 7 5 8 0.36 1.38
 7 5 8 1.12 0.89
 7 -5 8 1.06 0.57
 7 -5 8 1.48 1.87
 7 5 8 1.17 0.69
 7 5 8 1.17 0.64
 7 -5 9 34.76 2.61
 7 5 9 35.15 2.09
 7 5 9 35.65 2.18
 -7 5 -9 31.21 1.92
 7 5 9 38.74 3.2
 7 5 9 34.43 3.87
 7 5 9 33.33 2.98
 7 5 9 33.93 2.09
 7 -5 9 31.58 1.81
 7 5 10 14.62 2.55
 7 5 10 13.88 1.31
 7 -5 10 12.36 1.89
 7 5 10 14.95 1.34
 7 5 10 11.56 1.81
 7 5 10 13.99 1.32
 7 -5 10 11.52 1.47
 7 5 10 17.15 2.16
 7 -5 11 9.72 1.61
 7 -5 11 10.43 1.44
 7 -5 11 9.73 1.12
 7 5 11 10.99 1.58
 7 5 11 12.48 1.19
 7 5 11 12.47 1.18
 7 5 11 10.03 1.96
 7 -5 12 1.77 0.6
 7 5 12 1.46 0.57
 7 5 12 1.25 0.51
 -7 -7 11 2.3 0.6
 7 7 -10 154.26 5.74
 -7 7 10 131.21 5.2
 -7 7 10 139.4 5.97
 -7 7 10 129.27 6.37
 7 7 -10 141.03 4.93
 -7 7 10 136.42 5.05
 -7 -7 10 146.4 5.6
 7 7 -9 0.47 0.61
 -7 7 9 0.89 0.71
 -7 -7 9 0.4 0.78
 -7 7 9 2.47 2.05
 -7 7 9 1.44 1.03
 -7 7 9 1.64 1.1
 -7 7 9 0.79 0.75
 -7 7 9 1.88 0.77
 -7 7 8 234.75 11.11
 -7 7 8 224.3 7.31
 -7 -7 8 234.81 8.62
 -7 -7 7 81.4 5.18
 -7 7 7 78.64 5.88
 -7 7 7 70.5 3.43
 -7 7 7 71.31 5.57
 -7 -7 7 75.8 3.99
 -7 7 7 68.31 3.34
 -7 7 7 69.62 3.59
 -7 7 7 76.36 3.07
 -7 7 6 637.72 19.32
 -7 -7 6 649.45 26.8
 -7 7 6 671.91 19.56
 -7 7 6 610.5 19.12
 -7 7 6 657.18 27.63
 -7 -7 6 598.16 19.11
 -7 -7 6 677.9 22.54
 7 7 -5 28.82 1.78
 -7 -7 5 28.12 1.82
 -7 7 5 31.46 1.93
 -7 -7 5 34.17 5.41
 -7 7 5 31.25 2.06
 -7 7 5 31.81 2.06
 7 7 -5 30.75 2.25
 -7 7 5 29.72 1.72
 -7 7 5 31.91 5.04
 -7 7 4 410.69 19.17
 7 7 -4 463.74 15.2
 -7 7 4 413.39 15.91
 -7 7 4 410.03 12.8
 -7 7 4 420.4 13.19
 7 7 -4 406.18 13.02
 7 7 -4 428.17 13.86
 -7 7 4 425.44 13.24
 -7 7 4 452.16 13.26
 -7 -7 4 392.72 12.91
 -7 7 3 108.64 7.91
 7 7 -3 98.44 3.99
 -7 7 3 99.02 3.71
 -7 7 3 103.33 5.9
 7 7 -3 115.55 5.65
 -7 7 3 98.04 3.74
 -7 7 3 99.71 4
 7 7 -3 101.83 4.59
 -7 -7 3 93.96 3.75
 -7 7 3 99.57 4.13
 -7 7 2 1266.69 39.33
 -7 7 2 1123.55 32.88
 -7 7 2 1128.77 32.96
 7 7 -2 1176.41 34.01
 -7 7 2 1167.38 34.1
 -7 7 2 1136.68 32.84
 7 7 -2 1121.68 33.18
 -7 7 2 1155.46 35.48
 -7 7 2 1224.42 34.51
 7 7 -2 1263.7 35.2
 -7 7 2 1151.58 32.83
 7 7 -2 1070.93 32.8
 -7 7 2 1118.44 33.29
 -7 7 1 72.26 3.55
 -7 7 1 65.27 5.77
 -7 7 1 67.26 2.87
 7 7 -1 69.13 3.14
 -7 7 1 65.78 2.8
 -7 7 1 69.74 3.64
 7 7 -1 67.97 3.54
 7 7 -1 66.75 3.07
 -7 7 1 68.15 2.84
 -7 7 1 80.79 4.07
 -7 7 1 67.26 4.27
 7 7 -1 74.91 4.31
 7 7 -1 64.83 2.86
 -7 7 1 72.22 3.39
 -7 7 1 67.1 2.78
 7 7 0 54.09 2.64
 -7 7 0 53.05 2.55
 -7 7 0 53.43 2.46
 -7 7 0 54.51 2.49
 7 7 0 56.76 2.8
 -7 7 0 61.06 3.68
 -7 7 0 51.87 3.72
 7 7 0 58.91 3.77
 -7 7 0 56.89 2.38
 7 7 0 51.73 3.06
 -7 7 0 56.37 3.21
 -7 7 0 58.36 3.17
 7 7 1 28.39 1.77
 -7 7 -1 30.36 1.68
 -7 7 -1 27.97 1.71
 -7 7 -1 29.23 1.73
 7 7 1 30.93 1.97
 7 7 1 27.96 1.75
 -7 7 -1 29.4 1.56
 -7 7 -1 29.16 2.9
 7 7 1 29.21 2.73
 -7 7 -1 32.89 2.84
 -7 7 -1 26.9 2.1
 7 7 1 28.03 3.71
 7 7 1 32.57 2.32
 -7 7 -2 1430.34 40.94
 -7 7 -2 1629.7 43.81
 -7 7 -2 1568.82 43.42
 7 7 2 1522.75 43.24
 7 7 2 1308.3 40.52
 7 7 2 1533.44 46.71
 -7 7 -2 1443.3 41.99
 7 7 2 1385.28 41.04
 7 7 2 1404.41 40.95
 -7 7 -2 1428.75 40.8
 -7 7 -2 1460.53 41.09
 -7 -7 -2 1416.68 44.4
 7 7 3 5.85 0.85
 -7 7 -3 6.18 0.93
 -7 7 -3 9.24 2.12
 -7 7 -3 8.44 2.09
 7 7 3 7.36 2.03
 7 7 3 5.97 0.99
 -7 7 -3 5.2 0.79
 -7 7 -3 5.11 1.13
 -7 7 -3 7.09 0.86
 -7 7 -3 6.22 1.01
 7 7 3 8.27 2.69
 7 7 3 5.66 0.76
 7 7 4 23.1 1.73
 7 7 4 20.8 1.43
 7 7 4 19.4 1.54
 7 7 4 21.92 4.03
 -7 7 -4 25.77 2.16
 -7 7 -4 22.18 1.55
 -7 7 -4 22.41 1.69
 -7 7 -4 22.54 1.47
 -7 7 -4 23.24 2.82
 7 7 4 26.67 3.07
 -7 7 -4 21.65 2.93
 7 7 4 22.45 2.47
 7 7 5 55.45 2.93
 -7 7 -5 55.13 2.69
 7 -7 5 56.97 6.46
 7 7 5 54.63 2.58
 7 7 5 57.01 2.83
 7 7 5 60.13 6.33
 -7 7 -5 56.03 3.34
 -7 7 -5 57.96 2.95
 -7 7 -5 53.56 4.38
 7 7 5 53.93 3.61
 7 7 6 694.17 20.71
 7 -7 6 627.71 22.79
 7 7 6 718.14 28.2
 -7 7 -6 689.99 21.58
 -7 7 -6 670.85 20.34
 7 7 6 671.88 20.63
 7 7 6 724.69 20.56
 -7 7 -6 677.79 20.68
 7 7 6 669.4 20.34
 7 -7 6 589.26 26.36
 7 -7 7 67.16 3.83
 7 7 7 80.11 5.42
 7 -7 7 67.35 4.53
 7 7 7 73.9 3.5
 7 7 7 73.81 3.49
 -7 7 -7 62.11 4.4
 -7 7 -7 70.17 3.26
 7 7 7 64.9 3.1
 7 7 7 68.22 3.24
 7 7 7 64.26 3.03
 -7 7 -7 65.6 2.97
 7 7 7 65.28 3.08
 7 -7 8 47.05 3.06
 7 7 8 46.78 2.52
 7 7 8 45.33 4.16
 7 7 9 35.93 3.52
 -7 7 -9 39.08 2.09
 7 7 9 41.2 2.47
 7 -7 9 38.7 2.63
 7 7 9 46.64 2.57
 7 7 9 42.18 2.33
 7 7 9 44.06 2.29
 7 -7 9 40.92 2.86
 7 7 10 208.28 6.36
 -7 7 -10 143.94 5.4
 7 7 10 167 6.95
 -7 7 -10 162.06 6.2
 7 -7 10 172.58 6.62
 7 7 10 187.65 6.1
 7 -7 11 10.64 1.16
 -7 7 -11 10.67 0.77
 7 7 11 10.03 1.04
 7 9 -9 1.81 0.56
 -7 9 9 2.35 0.9
 -7 9 9 1.65 0.7
 -7 9 8 14.87 1.5
 7 9 -8 17.58 1.34
 -7 -9 8 17.21 1.56
 7 9 -8 14.08 1.14
 -7 9 8 15.49 1.5
 7 9 -8 15.95 1.04
 -7 9 8 18.23 1.88
 -7 9 8 15.35 1.4
 7 9 -8 17.35 1.65
 -7 9 8 13.38 2.22
 -7 9 7 2.68 1.9
 -7 9 7 0.79 1.76
 -7 9 7 0.68 0.66
 -7 9 7 1.4 0.92
 -7 -9 7 -0.1 1.11
 7 9 -7 1.11 0.7
 7 9 -7 1.3 1.14
 -7 9 7 1.23 0.76
 7 9 -7 0.89 0.52
 -7 -9 7 0.73 0.73
 -7 9 6 10.74 2.5
 -7 -9 6 12.19 2.23
 -7 9 6 11.5 1.06
 7 9 -6 12.68 1.86
 -7 9 6 10.27 1.17
 -7 -9 6 14.22 1.55
 -7 9 6 9.5 1.39
 -7 9 6 12.19 1.31
 -7 9 6 11.98 2.27
 7 9 -6 13.08 1.38
 7 9 -6 11.12 1.01
 -7 9 6 11 1.26
 7 9 -5 1.06 1.45
 7 9 -5 1.19 0.64
 -7 -9 5 1.24 0.83
 -7 9 5 2 0.67
 -7 9 4 4.13 0.89
 -7 9 4 3.64 0.91
 -7 9 4 4.93 1.15
 -7 9 4 4.08 0.76
 7 9 -4 6.32 1.06
 7 9 -4 6.35 0.91
 7 9 -4 6.27 1.08
 -7 9 4 4.84 0.9
 7 9 -4 8.23 1.88
 -7 -9 4 6.36 1.14
 -7 9 3 1.11 2.38
 7 9 -3 1.22 1.42
 -7 9 3 0.68 0.67
 7 9 -3 1.55 0.85
 -7 9 3 0.92 0.66
 -7 -9 3 0.31 0.69
 7 9 -3 1.21 0.74
 -7 9 3 2.18 1.97
 -7 9 3 0.95 0.6
 7 9 -3 1.25 0.66
 7 9 -3 0.82 0.71
 7 9 -2 285.8 10.47
 -7 9 2 285.28 9.28
 -7 9 2 268.34 14.83
 -7 9 2 310.1 9.77
 -7 9 2 289.23 12.12
 7 9 -2 314.53 11.58
 7 9 -2 284.07 9.51
 -7 9 2 268.15 9.35
 -7 9 1 14.28 1.92
 7 9 -1 15.85 1.8
 7 9 -1 13.3 1.27
 -7 9 1 14.89 1.46
 -7 9 1 16.1 1.31
 7 9 -1 14.95 1.42
 -7 9 1 14 1.23
 7 9 -1 18.06 3.5
 -7 9 1 15.28 3.43
 -7 9 0 0.43 0.53
 -7 9 0 0.71 0.55
 7 9 0 0.42 0.63
 7 9 0 0.96 0.63
 -7 9 0 0.63 0.66
 7 9 0 -0.61 2.11
 -7 9 0 1.31 2.03
 -7 -9 0 1.21 1.44
 -7 9 0 1.39 0.94
 -7 -9 -1 1.19 1.36
 -7 9 -1 0.62 0.9
 7 9 1 0.47 0.59
 -7 9 -1 1.16 0.67
 7 9 1 1.3 0.69
 -7 9 -1 0.89 0.57
 -7 9 -1 1.19 0.61
 -7 9 -1 -0.65 2.38
 7 9 1 2.81 2.28
 -7 9 -1 0.68 0.61
 7 9 2 206.29 7.45
 -7 9 -2 229.3 7.49
 -7 9 -2 208.87 7.61
 -7 9 -2 218.2 7.6
 7 9 2 212.41 7.64
 -7 9 -2 219.91 8.95
 -7 9 -2 222.54 7.57
 7 9 2 223.37 9.68
 -7 9 -2 230.61 8.87
 -7 9 -2 229.89 9.79
 7 9 2 210.9 12.31
 7 9 3 6.13 2.88
 -7 9 -3 5.29 1.23
 -7 9 -3 6.55 2
 -7 9 -3 4.54 1.4
 7 9 3 6.28 1.67
 7 9 3 5.78 2.09
 -7 9 -3 6.58 0.99
 7 9 3 5.89 0.89
 -7 9 -3 6.57 0.98
 7 9 3 5.99 1.03
 -7 9 -3 4.75 0.86
 7 9 4 0.8 0.69
 -7 9 -4 1.94 0.79
 -7 9 -4 1.15 1.51
 -7 9 -4 2.99 1.22
 7 9 4 1.76 1.39
 -7 9 -4 2.11 0.71
 7 9 5 1.52 1.04
 7 -9 5 1.71 0.83
 -7 9 -5 1.56 1.57
 -7 9 -6 131.64 5.02
 7 9 6 124.27 4.76
 -7 9 -6 143.84 6.33
 7 9 6 140.33 5.35
 7 -9 6 120.21 6.17
 7 -9 6 134.8 5.55
 -7 9 -6 127.66 4.77
 7 9 6 131.54 4.97
 7 9 7 35.61 1.96
 7 -9 7 41.13 2.88
 7 9 7 33.44 2.75
 7 9 7 35.95 3.36
 -7 9 -7 42.04 2.88
 7 -9 7 40.9 2.54
 7 9 7 39.89 2.4
 -7 9 -7 42.04 2.16
 7 9 7 39.08 2.05
 -7 9 -7 37.9 1.9
 7 9 8 56.05 3.14
 7 -9 8 61.18 3.03
 -7 9 -8 66.15 2.7
 -7 9 -8 68.68 3.27
 7 9 8 57.73 3.76
 7 9 8 63.08 3.03
 7 9 9 12.34 1.18
 -7 9 -9 10.73 0.8
 7 -9 9 11.18 1.03
 7 11 -6 100.75 3.48
 -7 -11 6 102.57 3.81
 -7 11 6 100.11 4.38
 7 11 -5 4.83 0.76
 -7 11 5 4.89 1.54
 -7 -11 5 4.11 1.08
 -7 11 5 2.5 0.71
 -7 11 4 27.56 1.72
 -7 -11 4 31.18 2.64
 7 11 -4 33.63 1.89
 -7 11 4 28.34 1.83
 7 11 -4 35.42 2.4
 7 11 -4 32.02 1.73
 -7 11 3 33.92 1.9
 -7 11 3 34.15 2.23
 -7 11 3 37.01 2.12
 7 11 -3 39.73 2.03
 7 11 -3 41.49 2.19
 7 11 -3 39.61 2.77
 -7 11 2 191.07 6.97
 7 11 -2 205.33 6.89
 7 11 -2 208.22 7.07
 -7 11 2 189.73 8.63
 7 11 -2 216.95 8.17
 7 11 -1 6.04 1.6
 -7 11 1 7.2 1.98
 -7 11 1 6.71 0.97
 7 11 -1 7.6 1.01
 7 11 -1 6.72 0.99
 7 11 0 14.42 2.15
 -7 11 0 12.57 2.25
 7 11 0 13.84 1.31
 -7 11 0 16.04 1.37
 -7 11 0 15.24 1.23
 7 11 0 16.85 1.45
 -7 11 -1 40.56 3.35
 7 11 1 36.11 3.14
 -7 11 -1 38.14 2.15
 7 11 1 38.41 2.11
 7 11 1 34.51 1.98
 7 11 1 40.89 2.87
 -7 11 -1 40.41 2.05
 -7 11 -2 214.03 8.36
 7 11 2 189.66 8.12
 -7 11 -2 178.56 6.7
 7 11 2 198.59 6.71
 7 11 2 191.39 6.71
 7 11 2 201.96 7.61
 -7 11 -2 209.76 6.69
 -7 11 -3 70.9 4.02
 -7 11 -3 69.75 2.92
 7 11 3 70.06 3.15
 7 11 3 73.46 3.58
 7 -11 4 15.56 1.77
 -7 11 -4 15.8 1.23
 -7 11 -4 15.92 1.24
 7 11 4 15.18 1.45
 -7 11 -4 17.25 1.19
 7 11 4 16.06 1.45
 -7 11 -4 18.34 1.87
 7 11 5 8.91 1.15
 7 -11 5 10.66 1.21
 7 11 5 7.31 0.96
 -7 11 -5 10.31 0.95
 -7 11 -6 113.08 3.91
 7 11 6 123.87 4.54
 -8 0 13 0.31 0.69
 -8 0 13 1 0.62
 -8 0 12 197.66 7.46
 -8 0 12 192.04 7.01
 -8 0 12 207.28 7.38
 -8 0 12 188.91 6.61
 -8 0 11 -0.08 0.93
 -8 0 11 0.66 0.77
 -8 0 10 350.24 11.73
 -8 0 10 380.22 13.01
 -8 0 10 361.26 12.19
 -8 0 10 348.25 12.75
 -8 0 10 355.16 12.66
 -8 0 10 330.57 11.21
 -8 0 9 0.13 0.5
 -8 0 9 0.14 0.67
 -8 0 9 0.29 0.53
 -8 0 9 0.4 0.82
 -8 0 9 0.11 1.05
 -8 0 9 0.13 1.45
 -8 0 9 0.28 0.66
 -8 0 9 0.2 0.97
 -8 0 9 -0.34 3.04
 -8 0 8 248.93 8.96
 -8 0 8 265.38 8.63
 -8 0 8 244.87 8.75
 -8 0 8 245.87 8.11
 -8 0 8 240.53 8.02
 -8 0 8 274.77 9.69
 -8 0 8 266.82 11.12
 -8 0 8 251.28 8.43
 -8 0 7 0.55 1.99
 -8 0 7 0.4 0.67
 -8 0 7 -0.21 0.46
 -8 0 7 0.2 0.6
 -8 0 7 -0.18 0.92
 -8 0 7 0.13 0.41
 -8 0 7 1.07 0.78
 -8 0 7 1.8 1.06
 -8 0 7 0.26 0.72
 -8 0 6 2480.65 73.76
 -8 0 6 2497.98 71.69
 -8 0 6 2387.19 72.19
 -8 0 6 2624.07 71.3
 -8 0 5 0.47 1.72
 -8 0 5 0.29 0.47
 -8 0 4 22.52 1.9
 -8 0 3 -0.35 1.11
 -8 0 3 -0.1 1.07
 -8 0 2 2658.97 76.13
 -8 0 2 2624.77 76.26
 -8 0 1 0.45 1.27
 -8 0 0 136.29 5.98
 -8 0 -1 -0.21 1.61
 -8 0 -2 2436.22 70.18
 8 0 3 0.24 0.71
 8 0 4 1358.08 39.65
 8 0 5 0.67 0.62
 8 0 5 0.07 0.62
 8 0 5 0.85 0.7
 8 0 5 0.7 0.58
 8 0 5 -0.25 1.4
 8 0 6 3073.48 87.98
 8 0 6 3094.66 88.06
 8 0 6 3194.3 89.52
 8 0 7 0.22 0.58
 8 0 7 0.11 1.06
 8 0 7 -0.24 1.65
 8 0 7 0.37 0.76
 8 0 7 0.51 0.76
 8 0 7 3.17 0.81
 8 0 7 0.46 0.62
 8 0 8 679.97 23.88
 8 0 8 809.75 24.26
 8 0 8 767.63 21.88
 8 0 8 716.7 21.52
 8 0 8 781.83 24.22
 8 0 8 723.53 22.22
 8 0 8 720.72 22.44
 8 0 8 723.69 22.23
 8 0 8 714.43 22.1
 8 0 8 709.75 22.76
 8 0 9 -0.29 2.43
 8 0 9 -0.29 1.36
 8 0 9 0.84 1.52
 8 0 9 -0.06 0.76
 8 0 9 0.9 0.55
 8 0 9 0.78 0.91
 8 0 9 -0.29 0.72
 8 0 9 0.46 0.73
 8 0 10 854.78 27.05
 8 0 10 882.02 24.98
 8 0 10 808.73 25.32
 8 0 10 854.8 26.15
 8 0 10 856.32 24.62
 8 0 11 0.9 0.54
 8 0 11 -0.46 1.11
 8 0 12 495.05 16.54
 8 0 12 562.23 16.17
 8 0 13 -0.03 0.55
 8 0 13 -0.11 0.62
 -8 2 13 4.17 0.7
 -8 -2 13 3.43 0.65
 -8 -2 12 3.01 0.8
 -8 2 12 3.42 1.19
 -8 -2 12 2.92 1.01
 -8 2 12 3.14 0.88
 -8 2 12 3.1 1.32
 -8 -2 12 3.44 1.12
 -8 2 12 2.68 1.13
 -8 -2 12 1.1 0.94
 -8 2 12 1.87 0.72
 -8 2 11 14.97 1.88
 -8 2 11 14.36 1.91
 -8 -2 11 12.32 1.63
 -8 2 11 13.86 1.61
 -8 -2 11 14.13 1.48
 -8 2 11 13.9 1.31
 -8 -2 11 12.9 1.64
 -8 -2 11 13.91 1.96
 -8 2 11 16.83 2.29
 -8 -2 10 25.75 2.35
 -8 2 10 31.87 3.22
 -8 2 10 24.26 2.56
 -8 2 10 26.35 2.26
 -8 -2 10 26.09 2.31
 -8 2 10 24.35 2.35
 -8 2 10 21.45 3.48
 -8 2 10 25.33 1.7
 -8 -2 10 23.22 2.08
 -8 2 10 22.95 2.11
 -8 -2 10 24.89 1.98
 -8 2 10 24.31 1.86
 -8 2 10 22.11 1.72
 -8 2 9 36.35 2.15
 -8 2 9 38.41 2.89
 -8 -2 9 38.77 2.77
 -8 2 9 34.69 1.95
 -8 2 9 32.52 2.4
 -8 -2 9 37.19 2.51
 -8 2 9 37.56 2.2
 -8 2 9 49.77 4.03
 -8 -2 9 36.51 2.76
 -8 2 9 37.54 3.04
 -8 2 9 33.74 4.16
 -8 -2 9 36.12 2.36
 -8 2 9 36.07 2.24
 -8 2 9 37.98 2.69
 -8 -2 8 47.39 2.52
 -8 2 8 49.94 2.86
 -8 -2 8 47.46 2.79
 -8 2 8 50.26 2.49
 -8 2 8 49.58 2.38
 -8 2 8 56.06 3.31
 -8 -2 8 48.26 2.89
 -8 2 8 52.08 2.76
 -8 2 8 52.48 3.5
 -8 2 8 55.71 3.71
 -8 2 8 69.4 4.58
 -8 -2 8 56.39 3.38
 -8 -2 8 51 3.01
 -8 -2 8 57.89 2.87
 -8 2 8 53.22 2.68
 -8 2 8 52.91 3.56
 -8 2 8 50.62 4.78
 -8 2 8 59.15 3.55
 -8 2 8 50.86 2.69
 -8 -2 7 4.92 1.16
 -8 2 7 9.09 2.03
 -8 2 7 10.4 1.58
 -8 2 7 3.81 1.37
 -8 -2 7 5.78 0.92
 -8 2 7 5 0.81
 -8 -2 7 3.63 0.86
 -8 2 7 5.58 0.78
 -8 2 7 4.49 0.89
 -8 -2 7 5.14 0.74
 -8 -2 7 4.96 0.67
 -8 -2 7 4.08 0.92
 -8 2 7 4.65 0.58
 -8 2 7 2.81 0.98
 -8 -2 7 5.83 0.96
 -8 2 7 4.44 1.02
 -8 -2 7 2.74 1.7
 -8 2 7 4.61 2.35
 -8 2 7 3.16 2.87
 -8 -2 7 4.65 0.94
 -8 2 7 4.63 1.57
 -8 2 7 4.45 0.67
 -8 2 6 345.71 10.75
 -8 -2 6 356.2 11.11
 -8 -2 6 332.71 11.09
 -8 -2 6 349.34 10.83
 -8 2 6 328.94 15.64
 -8 2 6 358.81 13.26
 -8 -2 6 336.72 14.22
 -8 -2 5 23.81 1.53
 -8 2 5 21.5 1.3
 -8 -2 5 20.91 1.43
 -8 -2 5 20.5 1.3
 -8 -2 5 20.74 1.99
 -8 2 5 23.06 2.6
 -8 -2 4 15.92 1.08
 -8 -2 4 17.1 1.19
 -8 2 4 17.85 2.74
 -8 -2 4 17.36 2.58
 -8 2 4 18.47 1.04
 -8 -2 4 16.63 1.75
 8 2 -4 18.61 0.99
 -8 -2 3 207.02 9.03
 8 2 -3 208.54 6.47
 -8 2 2 656.72 19.88
 -8 2 2 631.34 18.11
 8 2 -2 627.02 18.23
 8 -2 -1 12.04 0.82
 -8 2 1 14.85 1.45
 -8 -2 1 14.22 1.53
 8 2 -1 13.19 0.86
 8 -2 0 269.43 8.3
 -8 -2 0 260.76 9.16
 8 -2 1 123.93 4.53
 8 2 1 126.99 4.8
 -8 -2 -1 123.51 5.26
 8 -2 2 1136.04 32.73
 8 2 2 1135.44 33.38
 -8 -2 -2 1077.98 34.11
 8 2 3 16.93 2.09
 8 -2 3 14.93 1.49
 8 -2 3 17 1.48
 8 -2 3 14.29 2.24
 8 -2 4 2.98 1.58
 8 2 4 2.47 0.54
 -8 -2 -4 1.19 1.1
 8 -2 4 3.08 0.86
 8 -2 4 2.91 0.59
 8 -2 4 2.11 0.6
 8 2 4 1.57 0.86
 8 2 4 2.07 0.89
 8 2 4 2.17 1.66
 8 2 5 216.29 8.23
 8 2 5 209.91 6.77
 8 -2 5 219.83 7.11
 8 -2 5 216.93 7.11
 8 2 5 216.27 7.76
 8 2 5 190.37 7.09
 8 -2 6 194.42 9.7
 8 2 6 201.11 10.58
 8 2 6 199.18 8.32
 8 -2 6 194.96 7.89
 8 -2 6 199.72 6.96
 8 -2 6 198.83 6.84
 8 -2 6 198.26 6.89
 8 2 6 182.03 6.87
 8 -2 7 40.03 4.27
 8 2 7 46.01 2.19
 8 2 7 45.94 3.02
 8 -2 7 46.95 3.33
 8 2 7 43.39 2.6
 8 2 7 46.35 2.41
 8 2 7 47.83 2.51
 8 -2 7 45.91 2.6
 8 -2 7 44.8 2.69
 8 -2 7 46.64 2.62
 8 2 7 41.91 3.72
 8 2 7 42.39 4.99
 8 2 7 48.93 2.25
 8 -2 7 45.71 2.68
 8 2 7 49.3 2.42
 8 2 7 42.2 3.75
 8 2 8 1.01 1.22
 8 2 8 5.29 2.01
 8 -2 8 0.97 1.07
 8 -2 8 1.05 0.65
 8 2 8 0.46 0.7
 8 2 8 1.67 1.94
 8 2 8 1.22 0.58
 8 2 8 0.94 0.59
 8 2 8 0.82 0.79
 8 2 8 1.68 0.76
 8 2 8 1.06 0.69
 8 -2 8 0.9 0.86
 8 -2 8 0.91 0.8
 8 -2 9 46.73 2.88
 8 2 9 43.21 2.75
 8 2 9 44.15 2.61
 8 2 9 48.24 2.62
 8 -2 9 45.88 2.82
 8 -2 9 42.28 3.53
 8 -2 9 45.67 2.46
 8 2 9 41.15 2.81
 8 2 9 36.2 3.77
 8 2 9 45.83 2.41
 8 2 9 47.76 2.44
 8 2 9 50.17 3.36
 8 2 10 10.89 1.77
 8 2 10 8.4 2.01
 8 -2 10 6.31 1.82
 8 2 10 8.46 1.23
 8 -2 10 8.38 1.84
 8 -2 10 9.96 1.18
 8 2 10 9.67 1.38
 8 -2 10 10.61 1.39
 8 2 10 9.07 2.6
 8 2 10 9.89 1.13
 8 2 10 11.81 1.19
 8 2 11 1.48 1.19
 8 -2 11 0.42 1.36
 8 -2 11 0.97 0.6
 8 -2 11 1.33 1.09
 8 2 11 1.56 0.8
 8 2 11 1.43 0.63
 8 2 11 2.41 1.26
 8 2 12 0.63 0.97
 8 -2 12 1.84 0.74
 8 -2 12 1.55 0.88
 8 -2 12 0.8 0.52
 8 -2 12 0.87 0.82
 8 2 12 0.72 0.91
 8 2 12 0.66 0.5
 8 2 12 1.48 0.61
 8 2 13 4.06 0.71
 8 -2 13 3.31 0.64
 -8 -4 12 52.67 2.72
 -8 4 12 56.35 2.63
 -8 -4 12 68.63 3.03
 -8 -4 12 69.35 2.85
 -8 -4 11 118.05 4.61
 -8 4 11 132.48 6.38
 -8 4 11 113.01 4.42
 -8 4 11 103.71 4.16
 -8 -4 11 113.57 4.78
 -8 4 11 106.87 4.72
 -8 -4 11 122.2 5.09
 -8 -4 11 109.81 4.5
 -8 4 11 115.96 5.17
 -8 -4 10 109.77 4.98
 -8 4 10 100.4 5.71
 -8 -4 10 119.26 4.76
 -8 4 10 110.78 6.75
 -8 4 9 2.26 2.46
 -8 4 9 0.81 1.09
 -8 4 9 1.28 0.72
 -8 4 9 3 1.19
 -8 4 9 0.92 1.09
 -8 -4 9 1.3 0.79
 -8 4 9 1.88 0.7
 -8 4 9 0.82 0.65
 -8 4 9 0.11 1.05
 -8 -4 9 1.42 0.88
 -8 4 9 0.86 0.71
 -8 4 9 1.2 0.86
 -8 -4 9 0.99 0.71
 -8 4 9 1.54 2.08
 -8 4 9 0.47 1.37
 -8 -4 9 1.16 0.93
 -8 -4 8 139.09 5.68
 -8 4 8 146.42 5.92
 -8 4 8 152.73 6.33
 -8 4 8 156.75 5.95
 -8 4 8 153.94 11.8
 -8 4 8 145.38 6.35
 -8 4 8 151.05 5.5
 -8 4 8 153.93 6.54
 -8 -4 8 160.51 6.46
 -8 -4 8 150.8 5.83
 -8 -4 8 152.79 6.31
 -8 4 8 152.61 6.92
 -8 -4 8 149.47 9.44
 -8 4 8 145.31 5.56
 -8 4 8 148.54 8.58
 -8 4 8 168.42 7.87
 -8 4 7 439.34 16.66
 -8 -4 7 424.64 13.42
 -8 -4 7 428.37 13.95
 -8 4 7 448.79 13.92
 -8 4 7 430.46 13.68
 -8 -4 7 399.21 13.22
 -8 -4 7 477.93 15.62
 -8 4 7 423.45 20.36
 -8 4 7 426.46 14.05
 -8 -4 7 378.04 13.35
 -8 4 7 411.39 13.97
 -8 4 7 434.87 13.11
 -8 4 7 435.81 12.78
 -8 4 7 435.65 14.63
 -8 -4 7 421.89 18.19
 -8 4 7 429.37 13.14
 -8 4 7 388.33 13.34
 -8 4 7 535.69 16.83
 -8 4 7 395.1 16.41
 -8 -4 6 935.22 27.48
 -8 -4 6 922 26.96
 -8 4 6 918.53 27.11
 -8 4 6 967.55 29.92
 -8 -4 6 882.25 26.79
 -8 4 6 956.08 33.99
 -8 -4 6 967.09 29.23
 -8 -4 6 894.52 29.64
 -8 4 6 917.37 26.47
 -8 4 6 917.58 29.52
 -8 4 6 940.62 26.75
 -8 -4 6 838.8 26.89
 -8 4 6 916.94 27.56
 -8 4 6 899.83 27.99
 -8 -4 6 884.35 32.19
 -8 4 6 902.74 26.74
 -8 4 5 176.58 5.79
 -8 4 5 176.21 5.62
 -8 4 5 162.08 5.65
 -8 -4 5 161.46 9.68
 -8 4 5 168.86 5.76
 -8 -4 5 173.03 6.29
 -8 -4 5 178.95 5.93
 -8 4 5 184.72 10.31
 -8 4 5 176.71 6.03
 -8 -4 5 162.64 5.72
 -8 -4 4 36.86 4.26
 -8 4 4 35.46 1.64
 -8 4 4 39.37 2.99
 -8 -4 4 37.49 1.79
 -8 -4 4 35.92 2.01
 -8 -4 3 1272.52 38.03
 -8 -4 3 1334.56 37.71
 8 4 -3 1296.92 38
 -8 4 3 1381.69 41.56
 -8 4 3 1311.17 37.58
 -8 4 3 1326.93 37.72
 -8 4 3 1408.97 38.67
 -8 4 3 1349.42 39.23
 -8 -4 2 1379 41.27
 -8 4 2 1408.35 40.9
 -8 4 2 1434.61 41.03
 -8 4 2 1548.8 42.01
 -8 4 2 1517.18 42.14
 -8 4 2 1559.21 44.1
 -8 4 2 1480.1 41.27
 8 4 -2 1420.22 41.34
 -8 4 1 425.87 12.6
 -8 4 1 422.28 12.75
 -8 4 1 459.77 13.89
 -8 4 1 439.4 13.14
 8 -4 -1 428.05 13.18
 8 4 -1 427.86 13.12
 -8 4 0 22.68 1.27
 -8 4 0 27.97 1.62
 8 -4 0 24.22 1.66
 8 4 0 26.82 1.55
 -8 4 0 29.02 2.27
 8 4 1 1599.79 44.16
 8 -4 1 1576.13 44.7
 8 4 2 1141.19 34.31
 8 4 2 1117.9 32.61
 8 4 2 1127.76 31.95
 -8 -4 -2 1077.87 33.62
 8 -4 2 1067.05 32.91
 8 4 3 754.47 24.51
 8 -4 3 746.99 21.29
 8 4 3 764.29 22.52
 8 4 3 689.57 21.36
 -8 -4 -3 762.3 23.82
 8 4 4 135.92 5.35
 8 -4 4 125.15 4.71
 8 -4 4 128.39 4.57
 8 4 4 127.76 7.3
 8 -4 4 120.6 7.59
 8 4 4 124.5 5.69
 8 -4 4 138.9 5.99
 8 4 4 124.45 4.46
 8 4 5 87.63 6.46
 8 4 5 83.17 3.33
 8 4 5 97.54 3.43
 8 -4 5 73.04 6.13
 8 -4 5 93.85 4.89
 8 4 5 91.12 4.23
 8 4 5 83.49 3.26
 8 -4 5 87.07 3.77
 8 -4 5 91.11 3.68
 8 4 5 97.59 4.16
 -8 4 -5 81.2 3.34
 8 4 6 938.53 32.3
 -8 4 -6 881.16 27.1
 8 4 6 956.76 26.42
 8 4 6 946.09 28.79
 8 4 6 848.05 26.03
 8 4 6 973.2 27.3
 8 -4 6 857.86 28.02
 8 4 6 1025.97 27.7
 8 4 6 774.97 26.59
 8 4 6 877.32 26.02
 8 -4 6 919.26 26.67
 8 -4 6 888.72 26.82
 8 4 6 973.2 27.56
 8 -4 6 819.16 30.97
 8 4 6 971.04 26.23
 -8 4 -6 812.9 26.03
 8 4 7 430.97 14.14
 8 -4 7 371.65 17.07
 8 4 7 420.04 12.76
 8 4 7 422.55 13.79
 8 4 7 421.97 15.53
 -8 4 -7 385.12 13.48
 8 4 7 416.63 18.84
 8 4 7 464.59 13.3
 8 -4 7 392.64 14.44
 8 4 7 439.59 14.21
 8 4 7 407.2 12.63
 8 4 7 369.52 13.15
 8 -4 7 384.55 13.36
 8 -4 7 393.86 13.25
 -8 4 -7 365.41 12.58
 8 4 7 467.72 13.07
 8 4 8 107.42 4.47
 8 4 8 102.34 8.81
 8 4 8 122.34 4.63
 8 4 8 141.82 5.27
 8 4 8 120.05 6.92
 -8 4 -8 113.28 4.51
 8 4 8 130.2 6
 8 -4 8 122.32 5.3
 8 4 8 118.86 4.97
 8 -4 8 110.19 4.52
 8 4 8 121.04 5.38
 8 4 8 123.69 5.82
 8 -4 8 95.06 7.51
 8 4 8 121.4 4.64
 8 4 9 0.34 1.33
 8 -4 9 0.64 0.78
 8 4 9 0.22 0.67
 8 -4 9 0.68 0.79
 8 4 9 -0.34 2.17
 8 4 9 1.95 1.39
 8 -4 9 1.02 1.2
 8 4 9 1.29 0.86
 8 -4 9 1.28 0.65
 8 4 9 1.04 0.89
 8 4 9 0.53 0.68
 8 4 9 1.22 0.66
 8 -4 10 118.71 5.3
 8 4 10 119.03 6.47
 8 4 11 178.51 6.76
 8 4 11 184.63 6.17
 8 -4 11 163.33 6.84
 8 -4 11 150.36 7.2
 8 4 11 189.23 6.19
 8 -4 11 156.91 5.7
 8 4 11 189.89 6.97
 8 4 11 191.79 7.7
 8 4 12 84.24 3.46
 8 4 12 88.11 3.11
 8 -4 12 67.52 3.2
 8 -4 12 70.02 3.18
 8 -4 12 76.03 3.28
 8 4 12 88.68 3.24
 -8 6 11 111.73 4.62
 8 6 -11 114.78 3.99
 -8 6 11 125.29 4.37
 -8 6 10 31.04 2.07
 -8 6 10 28.6 2.66
 -8 6 10 30.83 1.94
 -8 -6 10 31.22 2.28
 -8 -6 10 30.55 1.89
 -8 6 10 29.21 1.86
 -8 6 10 29.87 3.19
 8 6 -10 29.72 1.8
 -8 -6 9 9.75 1.49
 -8 -6 9 9.78 1.18
 -8 6 9 11.33 2.88
 -8 6 9 11.16 1.76
 -8 6 9 8.42 1.54
 -8 -6 8 0.75 0.6
 -8 6 8 0.29 1.16
 -8 6 8 1.67 2.37
 -8 -6 8 -0.55 1.37
 -8 6 8 0.31 0.45
 -8 -6 8 0.85 0.93
 -8 6 8 0.59 0.88
 -8 6 8 -0.23 1.36
 -8 -6 8 1.34 0.84
 -8 6 8 -1.48 2.13
 -8 6 8 0.29 0.7
 -8 6 8 0.69 0.73
 -8 6 8 0.53 0.66
 -8 6 7 352.52 12.56
 -8 6 7 367.48 11.71
 -8 6 7 381.08 12.2
 -8 6 7 378.13 12.24
 -8 6 7 362.67 13.01
 -8 -6 7 339.98 16.87
 -8 6 7 363.85 11.63
 -8 -6 7 333.89 11.66
 -8 6 7 366.4 19.02
 -8 -6 7 388.09 14.12
 -8 6 7 346.96 14.78
 -8 6 6 212.17 8.71
 -8 -6 6 205.35 12.48
 -8 6 6 225.58 7.82
 -8 6 6 208.98 8.32
 -8 6 6 219.6 7.61
 -8 6 6 218.88 7.21
 -8 -6 6 238.9 10.15
 -8 -6 6 217.05 7.53
 -8 6 6 237.4 13.69
 -8 6 6 217.78 7.51
 -8 6 5 30.44 4.71
 -8 6 5 21.79 2.13
 -8 6 5 24.53 1.71
 8 6 -5 25.81 1.94
 -8 6 5 24.99 1.67
 -8 6 5 25.94 1.76
 -8 -6 5 26.64 4.66
 8 6 -5 23.59 1.53
 -8 6 5 24.81 1.63
 -8 -6 5 24.65 1.61
 -8 6 5 25.4 1.51
 8 6 -4 10.6 1.22
 8 6 -4 10.64 1.03
 -8 6 4 10.61 1.12
 -8 6 4 10.55 2.3
 -8 6 4 8.69 0.96
 -8 -6 4 9.45 0.98
 -8 6 4 11.31 1.06
 -8 6 4 9.97 1.09
 -8 6 4 13.03 1.04
 -8 6 4 12.84 3.15
 -8 6 3 351.07 14.64
 -8 6 3 319.82 10.01
 -8 6 3 319.58 11.87
 -8 6 3 316.14 9.91
 8 6 -3 323.67 10.51
 -8 6 3 292.92 9.67
 8 6 -3 309.67 9.94
 -8 6 3 320.18 9.71
 8 6 -2 130.69 5.05
 -8 6 2 138.75 4.81
 -8 6 2 153.09 8.35
 -8 6 2 144.51 5.48
 -8 6 2 136.39 4.9
 -8 6 2 153.43 5.67
 8 6 -2 143.47 5.57
 -8 6 2 147.11 5.19
 -8 6 2 155.79 6.19
 -8 6 2 147.54 6.45
 8 6 -2 159.59 6.28
 -8 6 1 213.83 8.3
 -8 6 1 228.08 8.4
 8 6 -1 228.87 8.21
 -8 6 1 210.68 6.83
 8 6 -1 206.3 7.11
 -8 6 1 213.46 7.59
 -8 6 1 232.97 10.41
 -8 6 1 220.96 7.75
 8 6 -1 218.49 7.66
 8 6 0 5.53 0.99
 -8 6 0 5.51 0.93
 8 6 0 4.48 0.72
 -8 6 0 5.14 1.37
 -8 6 0 5.04 1.53
 8 6 0 4.2 1.29
 -8 -6 0 6.05 0.79
 -8 6 0 4.74 0.64
 -8 6 0 5.97 0.66
 -8 6 0 6.35 0.72
 8 6 0 5.52 0.87
 -8 6 -1 164.02 5.71
 8 6 1 173.63 6.02
 -8 6 -1 165.3 5.62
 8 6 1 161.56 5.78
 8 6 1 180.51 7.01
 -8 6 -1 187.13 7.14
 -8 6 -1 184 7.81
 -8 6 -1 180.19 5.71
 -8 6 -1 176.99 5.55
 8 6 1 171.24 6.51
 -8 6 -1 168.72 6.5
 8 6 1 181.77 8.66
 -8 6 -2 348.91 11.07
 8 6 2 363.3 11.37
 -8 6 -2 371.75 10.94
 8 6 2 346.32 11.18
 -8 6 -2 372.49 11.15
 -8 6 -2 369.13 11.26
 -8 6 -2 335.74 10.92
 -8 6 -2 350.46 11.99
 8 6 2 391.62 14.95
 -8 6 -2 407.43 12.82
 8 6 2 380.35 12.61
 -8 6 -2 343.2 13.69
 -8 -6 -2 356.34 13.81
 -8 6 -3 1119.45 31.41
 8 6 3 1041.92 31.12
 -8 6 -3 1054.26 31.03
 8 -6 3 1096.46 31.48
 8 6 3 1201.75 36.45
 -8 6 -3 1111.63 32.33
 -8 6 -3 1040.51 31.14
 8 6 3 1162.07 33.28
 8 6 3 1070.63 31.37
 -8 6 -3 1138.08 31.25
 -8 6 -4 12.48 2.99
 8 6 4 23.21 2.7
 -8 6 -4 22.07 1.37
 -8 6 -4 22.42 1.54
 8 -6 4 22.31 1.67
 8 6 4 19.94 1.34
 8 -6 4 21.42 3.8
 8 6 4 20.21 2.23
 8 6 4 28.97 3.95
 -8 6 -4 23.1 2.04
 -8 6 -4 21.66 1.44
 8 6 4 20.13 2.18
 8 6 4 20.2 1.54
 8 6 5 3.18 0.79
 -8 6 -5 4.74 0.78
 8 6 5 4.58 2.71
 -8 6 -5 3.7 1.02
 -8 6 -5 4.31 0.83
 8 6 5 6.96 1.59
 -8 6 -5 3.74 2.53
 8 6 5 5.3 1.39
 8 -6 5 3.32 0.92
 8 6 5 4.4 0.76
 8 -6 5 1.35 2.17
 8 6 5 5.33 0.72
 8 -6 6 254.75 11.09
 8 6 6 304.56 15.1
 -8 6 -6 289.02 10.32
 8 6 6 286.41 9.45
 8 -6 6 286.01 10.01
 -8 6 -6 292.36 9.47
 8 6 6 282.12 9.18
 8 6 6 310.83 10.54
 8 6 6 241.44 9.66
 8 6 6 316.33 10.86
 -8 6 -6 283.19 9.17
 8 -6 6 241.96 13.71
 8 6 6 289.44 9.28
 8 6 7 479.88 13.99
 -8 6 -7 420.49 13.55
 8 6 7 427.2 13.63
 -8 6 -7 413.26 14.33
 8 6 7 420.59 19.9
 8 6 7 447.64 14.99
 8 -6 7 366.57 18.1
 8 6 7 425.88 13.47
 8 6 7 433.04 13.47
 8 -6 7 401.08 15.31
 8 6 7 452.06 15.03
 8 -6 8 5.12 1.57
 8 6 8 8.07 1.72
 8 6 8 6.12 0.98
 8 6 8 6.36 0.95
 8 -6 8 6.71 1.37
 8 6 8 5.62 0.94
 8 6 8 4.67 0.96
 8 6 8 6.04 1.11
 8 6 8 5.74 2.36
 -8 6 -8 5.76 0.95
 -8 6 -9 7.63 0.95
 -8 6 -9 3.87 1.5
 8 6 9 7.49 1.61
 8 6 9 7.57 1.06
 8 -6 9 6.4 1.27
 8 6 9 5.98 2.23
 -8 6 -10 26.06 1.54
 8 6 10 26.36 2.73
 8 -6 10 30.91 2.48
 8 6 10 30.95 1.9
 8 6 10 28.54 1.79
 8 -6 10 26.86 2.12
 8 6 10 33.05 2.06
 8 6 10 28.62 2.28
 8 -6 10 25.02 1.78
 8 -6 11 164.86 6.05
 8 6 11 178.91 5.95
 8 6 11 176.15 5.9
 -8 8 10 0.18 0.59
 8 8 -10 0.06 0.44
 -8 8 10 -0.19 0.64
 -8 -8 10 -0.29 0.62
 -8 -8 9 23.64 1.87
 -8 8 9 21.35 2.47
 8 8 -9 26.04 1.94
 8 8 -9 22.99 1.54
 -8 8 9 21.76 1.66
 -8 8 9 22.22 1.68
 -8 8 9 21.03 1.65
 -8 8 9 22.62 1.99
 8 8 -8 1.03 1.02
 -8 -8 8 0.08 0.78
 8 8 -8 0.47 0.46
 -8 8 8 -0.14 0.8
 -8 8 8 0.47 0.76
 -8 8 8 0.18 0.65
 -8 8 8 -1.1 1.54
 -8 8 8 -1.52 2.1
 8 8 -8 -0.22 0.63
 -8 8 7 148.53 5.13
 -8 8 7 144.75 7.73
 -8 -8 7 147.06 7
 8 8 -7 154 6.53
 -8 -8 7 144.68 6.06
 8 8 -6 41.46 3.14
 -8 8 6 34.39 2.34
 -8 8 6 36.83 2.38
 -8 -8 6 34.94 2.59
 -8 8 6 36.61 2.35
 -8 -8 6 39.22 3.7
 -8 8 6 37.3 2
 -8 8 5 2.25 0.81
 -8 8 5 0.38 2.57
 -8 8 5 1.21 0.8
 -8 8 5 1.13 0.84
 -8 -8 5 2.82 2.05
 8 8 -5 3.88 1.58
 -8 -8 5 2.25 0.94
 -8 -8 5 2.86 2.49
 8 8 -5 1.95 0.67
 -8 8 5 2.21 0.67
 -8 -8 5 6.29 1.96
 8 8 -5 2.83 0.85
 -8 8 5 2.23 0.74
 -8 -8 5 1.18 0.62
 -8 8 4 5.77 2.85
 -8 8 4 3.51 0.86
 -8 8 4 1.94 0.93
 -8 -8 4 1.85 0.6
 -8 8 4 1.99 0.66
 -8 8 4 2.53 0.82
 -8 -8 4 0.84 2.52
 8 8 -4 1.9 0.69
 8 8 -4 3.03 0.92
 -8 8 3 194.49 6.72
 -8 8 3 183.87 6.66
 -8 8 3 178.07 6.5
 -8 8 3 193.61 11.41
 8 8 -3 187.04 7.32
 8 8 -3 178.47 6.53
 -8 -8 3 179.34 6.98
 -8 8 3 184.58 6.3
 -8 8 3 171.3 6.81
 8 8 -3 194.33 8.12
 -8 8 3 172.02 8.57
 -8 8 2 0.92 2.08
 -8 8 2 3.31 1.09
 -8 8 2 1.26 0.61
 8 8 -2 1.33 0.74
 -8 8 2 1.48 1.61
 8 8 -2 2.8 1.49
 -8 -8 2 1.93 0.74
 -8 8 2 1.26 0.68
 -8 8 2 1.69 0.63
 8 8 -2 1.42 0.8
 8 8 -2 1.85 0.75
 -8 8 2 2.84 0.63
 -8 8 1 108.13 7.75
 -8 8 1 105.52 4.18
 8 8 -1 111.49 5.62
 -8 8 1 110.81 5.54
 -8 8 1 106.19 5.92
 8 8 -1 99.55 4.44
 -8 8 1 112.44 4.15
 8 8 -1 103.34 5
 -8 8 1 112.04 5.43
 -8 8 1 119.18 4.51
 8 8 -1 101.21 4.16
 8 8 -1 104.47 4.41
 -8 8 1 109.61 4.17
 -8 8 0 1.6 1.23
 8 8 0 0.24 1.24
 -8 8 0 1.21 1.39
 -8 8 0 0.66 0.48
 8 8 0 0.78 1.84
 -8 8 0 2.48 2.07
 -8 8 0 0.9 0.74
 8 8 0 -0.2 0.7
 8 8 0 0.42 0.61
 -8 8 0 0.72 0.58
 -8 8 0 0.67 0.56
 8 8 0 0.26 0.53
 -8 8 0 1.05 0.63
 8 8 1 95.95 4.05
 -8 8 -1 98.47 4.12
 -8 8 -1 108.11 5.69
 -8 8 -1 102.96 5.6
 8 8 1 99.89 5.46
 -8 8 -1 97.05 4.09
 -8 8 -1 98.27 3.93
 8 8 1 99.59 4.13
 -8 8 -1 97.9 4.85
 8 8 1 102.99 7.29
 -8 8 -1 97.31 5.05
 -8 -8 -1 95.18 6.5
 -8 8 -1 100.22 4.04
 -8 8 -2 0.17 0.58
 -8 8 -2 0.54 1.5
 -8 8 -2 -0.3 1.32
 -8 8 -2 0.48 0.65
 8 8 2 -0.41 1.52
 -8 8 -2 0.49 0.53
 8 8 2 0.06 0.51
 -8 8 -2 0.16 0.58
 -8 8 -2 0.62 0.84
 -8 8 -2 0.35 0.89
 8 8 2 0.84 1.83
 8 8 3 261.08 9.03
 -8 8 -3 262.46 8.78
 8 8 3 264.81 10.91
 -8 8 -3 283.15 10.87
 -8 8 -3 285.05 11.27
 8 8 3 243.74 8.38
 -8 8 -3 271.73 8.64
 -8 8 -3 267.1 8.94
 8 8 3 252.36 8.67
 8 8 3 280.56 13.75
 -8 8 -3 260.78 9.81
 -8 8 -3 269.57 8.82
 -8 8 -4 3.39 1.05
 8 8 4 4.93 2.65
 8 8 4 2.08 0.63
 8 -8 4 5.25 2.74
 8 8 4 2.65 0.89
 8 8 4 2.06 0.81
 -8 8 -4 2.52 0.84
 -8 8 -4 2.41 0.73
 8 -8 5 54.62 4.32
 -8 8 -5 65.74 3.2
 -8 8 -5 59.71 2.9
 8 8 5 68.4 3.89
 8 -8 5 62.25 3.53
 8 8 5 64.19 3.09
 8 8 5 62.86 3.23
 8 8 5 56.78 2.78
 8 -8 5 50.13 5.98
 8 8 5 64.74 6.41
 -8 8 -5 64.22 3.72
 -8 8 -5 64.59 4.26
 -8 8 -5 68.02 4.58
 8 -8 6 7 1.29
 8 8 6 7.42 1.2
 8 8 6 6.99 1.03
 8 8 6 6.45 0.92
 8 -8 6 6.61 1.67
 -8 8 -6 5.66 1.57
 -8 8 -6 8.18 1.81
 -8 8 -6 6.18 0.89
 8 8 6 7.88 1.47
 8 8 6 10.3 1.41
 -8 8 -6 6.95 1.09
 8 -8 7 354.15 13.27
 -8 8 -7 393.61 13.32
 8 8 7 371.19 11.88
 8 8 7 394.34 12.39
 8 8 7 374.08 14.15
 8 8 7 369.67 11.85
 -8 8 -7 364.03 11.68
 8 8 7 408.02 12.83
 8 -8 7 379.5 12.89
 8 8 8 0.59 0.64
 8 8 8 1.15 1
 -8 8 -8 0.33 0.57
 8 8 8 -0.75 1.69
 -8 8 -8 0.58 1.1
 8 -8 8 0.57 0.79
 8 8 8 0.06 0.68
 8 8 9 10.09 1.12
 -8 8 -9 11.8 0.98
 8 8 9 10.45 1.51
 8 8 9 7.98 1.7
 -8 8 -9 11.65 1.33
 8 -8 9 9.82 1.33
 8 -8 9 10.67 1.29
 8 8 10 6.4 0.87
 8 8 10 6.57 0.88
 8 -8 10 7.35 0.94
 -8 10 8 23.5 1.72
 8 10 -8 30.94 1.47
 8 10 -7 261.68 7.89
 8 10 -7 242.98 7.46
 -8 10 7 252.23 8.64
 8 10 -6 34.79 2.34
 -8 10 6 33.19 2.05
 -8 10 6 28.87 2
 -8 10 6 24.76 2.88
 8 10 -6 37.69 2.14
 -8 -10 6 36.66 2.22
 -8 10 6 31.47 2.98
 8 10 -6 34.41 1.9
 -8 -10 6 34.81 2.55
 -8 10 5 96.3 4.17
 -8 10 5 100.97 4.2
 8 10 -5 118.51 5.04
 8 10 -5 118.49 4.56
 8 10 -5 104.95 3.97
 -8 -10 5 109.94 4.55
 -8 -10 5 109.95 5.48
 -8 10 5 94.47 4.29
 8 10 -4 7.75 0.96
 8 10 -4 9.04 1.28
 -8 -10 4 6.97 1.92
 -8 10 4 8.61 1.1
 8 10 -4 9.7 1.69
 -8 10 4 8.49 1.22
 -8 10 4 7.79 1.03
 -8 -10 4 7.74 1.19
 8 10 -3 465.96 14
 8 10 -3 474.81 14.52
 8 10 -3 481.56 15.48
 -8 10 3 442.19 16.3
 -8 10 3 409.1 13.83
 -8 10 3 440.5 14.05
 -8 10 2 68.71 4.85
 8 10 -2 75.66 4.45
 -8 10 1 240.17 10.45
 8 10 -1 262.83 10.09
 8 10 0 0.26 1.43
 -8 10 0 -0.43 1.71
 8 10 1 217.57 9.19
 -8 10 -1 218.17 9.33
 -8 10 -2 93.75 5.31
 8 10 2 100.6 5.5
 8 10 2 105.36 5.12
 -8 10 -2 84.23 3.9
 -8 10 -3 453.55 13.68
 -8 10 -3 435.54 13.79
 8 10 3 427.1 13.53
 8 10 3 457.24 14.86
 -8 10 -3 492.68 15.67
 -8 10 -3 464.82 14.54
 8 10 3 421.03 15.41
 -8 10 -3 398.37 13.65
 8 10 3 443 13.9
 -8 10 -4 2.97 0.81
 8 10 4 2.92 0.92
 -8 10 -4 2.31 0.69
 -8 10 -4 3.53 1.5
 8 10 4 0.9 1
 8 -10 4 1.2 1.47
 8 10 4 1.97 0.83
 8 -10 5 32.39 2.7
 8 10 5 40.24 2.5
 -8 10 -5 36.63 2.11
 -8 10 -5 42.34 2.89
 8 10 5 37.31 2.22
 8 10 5 40.33 2.4
 -8 10 -5 36.87 1.98
 -8 10 -6 5.8 0.84
 8 -10 6 5.17 0.84
 8 10 6 4.21 1
 8 -10 6 4.04 1.11
 -8 10 -6 5.87 1.2
 8 10 6 5.41 1.62
 -8 10 -6 5.72 0.74
 8 10 7 185.21 6.44
 -8 10 -7 177.22 5.93
 -8 10 -8 9.87 0.71
 -8 -12 3 4.28 0.79
 8 12 -3 5.56 0.72
 -8 12 3 4.07 1.13
 8 12 -2 3.44 0.69
 -8 12 2 2.45 0.9
 -8 -12 2 2.63 0.91
 -8 12 2 2.07 0.71
 8 12 -1 0.04 0.57
 8 12 -1 0.12 0.52
 -8 12 1 0.75 0.65
 8 12 0 5.89 0.84
 -8 12 0 4.19 0.77
 8 12 0 4.16 0.84
 8 -12 1 0.06 0.7
 -8 12 -1 0.89 0.59
 8 12 1 1.01 0.65
 8 -12 2 2.52 0.75
 8 12 2 2.12 0.79
 -8 12 -2 2.47 0.59
 8 12 3 2.14 0.67
 -9 1 13 1.57 0.71
 -9 -1 13 1.8 0.73
 -9 1 13 1.42 0.54
 -9 -1 13 1.21 0.51
 -9 1 12 6.48 1.3
 -9 -1 12 4.61 1.21
 -9 1 12 5.31 0.94
 -9 -1 12 3.95 0.82
 -9 1 12 4.31 1.08
 -9 1 12 5.63 1.39
 -9 -1 12 5.74 1.33
 -9 -1 12 5.58 1.08
 -9 -1 12 5.27 0.9
 -9 1 11 63.05 3.33
 -9 1 11 66.15 3.11
 -9 1 11 69.2 3.75
 -9 -1 11 63.31 3.68
 -9 -1 11 68.69 3.37
 -9 1 11 69.15 3.32
 -9 1 10 5.64 0.96
 -9 -1 10 4.48 1.16
 -9 1 10 5.29 1.26
 -9 1 10 4.63 1
 -9 -1 10 5.74 1.13
 -9 1 10 5.49 1.41
 -9 -1 10 5.58 1.33
 -9 1 10 6.66 1.98
 -9 -1 10 4.1 1.51
 -9 -1 10 4.14 1.39
 -9 1 10 6.05 1.49
 -9 1 10 7.28 1.03
 -9 1 9 24.53 2.44
 -9 1 9 29.78 2.57
 -9 -1 9 26.67 2.2
 -9 1 9 28.19 1.94
 -9 1 9 29.22 2.23
 -9 1 9 27.94 1.82
 -9 1 9 28.56 3.73
 -9 1 9 31.27 2.94
 -9 -1 9 30.29 2.68
 -9 1 9 37.38 3.26
 -9 -1 9 29.53 2.13
 -9 1 9 26.72 1.94
 -9 1 9 24.69 2.17
 -9 -1 8 1.96 0.66
 -9 -1 8 1.26 0.71
 -9 1 8 2.06 0.77
 -9 1 8 0.8 2.12
 -9 1 8 2.04 1.48
 -9 1 8 3.11 1.45
 -9 -1 8 0.74 1.18
 -9 -1 8 2.26 0.9
 -9 1 8 1.78 0.83
 -9 -1 8 1.08 0.76
 -9 1 8 0.78 1.22
 -9 1 8 0.79 0.8
 -9 -1 8 1.27 0.87
 -9 1 8 1.15 0.57
 -9 1 8 2.83 1.09
 -9 -1 8 1.33 0.49
 -9 -1 7 528.35 15.99
 -9 -1 7 516.99 16.03
 -9 1 7 506 15.77
 -9 1 7 518.76 16.69
 -9 -1 7 514.94 16.6
 -9 1 7 649.71 18.17
 -9 1 7 545.93 15.94
 -9 -1 7 500.99 15.72
 -9 -1 7 613.61 17.72
 -9 1 7 619.13 18.04
 -9 -1 7 511.11 16.44
 -9 -1 7 511.32 15.87
 -9 1 7 529.79 15.96
 -9 1 7 518.67 16.46
 -9 -1 7 580.94 16.56
 -9 1 7 570.23 16.69
 -9 -1 7 539.66 16.36
 -9 1 7 548.97 16.36
 -9 -1 7 516.49 16.82
 -9 1 7 537.9 18.78
 -9 1 7 624.8 17.62
 -9 1 7 520.23 17.61
 -9 1 7 540.46 16.29
 -9 -1 7 572.76 17.15
 -9 1 6 114.16 4.17
 -9 -1 6 105.62 4.43
 -9 -1 6 108.84 4.14
 -9 -1 6 121.96 5.76
 -9 1 6 109.24 5.82
 -9 1 5 286.45 10.61
 -9 -1 5 284.14 10.13
 -9 1 5 277.62 12.6
 -9 -1 5 257.64 11
 -9 1 5 305.93 8.79
 -9 -1 5 274.61 10.92
 -9 -1 5 275.56 8.85
 -9 1 5 284 8.91
 -9 -1 5 289.12 9.24
 -9 -1 4 0.68 0.96
 -9 1 4 2.78 1.84
 -9 -1 4 1.92 1.01
 -9 -1 4 2.29 0.52
 -9 -1 3 684.22 21.92
 -9 1 3 730.87 22.59
 -9 -1 3 703 21.97
 -9 1 2 118.24 4.84
 -9 -1 2 118.79 5.09
 -9 -1 1 2606.85 75.2
 -9 1 1 2747.51 75
 -9 1 1 2629.15 76.04
 -9 -1 1 2548.94 76.19
 -9 1 0 35.1 1.45
 -9 -1 0 36.41 2.8
 -9 1 0 34.77 2.45
 9 -1 1 13.53 1.24
 9 -1 1 12.76 1.32
 9 1 1 13.76 1.13
 -9 -1 -1 13.93 2.01
 9 -1 2 72.51 3.56
 9 -1 2 81.21 3.56
 9 1 2 83.06 3.68
 -9 -1 -2 70.22 4.25
 9 -1 3 800.17 25.36
 -9 -1 -3 827.33 25.94
 9 -1 3 867.83 24.91
 9 1 3 807.74 25.56
 9 1 4 95.46 3.43
 9 -1 4 106.74 3.68
 9 -1 4 94.05 4.95
 -9 -1 -4 88.53 4.38
 9 -1 4 101.82 4.38
 9 1 4 91.97 4.33
 9 1 4 82.38 3.64
 9 1 4 101.52 5.52
 9 1 5 0.8 0.56
 9 -1 5 0.74 0.72
 9 -1 5 1.37 1.22
 9 -1 5 0.63 0.8
 9 1 5 0.79 0.71
 9 1 5 1.78 0.77
 9 1 5 1.38 1.68
 9 1 5 4.08 1.47
 9 -1 5 0.16 1.68
 9 1 6 163.53 7.32
 9 -1 6 199.16 7.66
 9 1 6 159.06 6.34
 9 -1 6 183.41 7.31
 9 1 6 187.83 6.99
 9 -1 6 180.15 6.34
 9 1 6 176.63 6.27
 9 -1 6 177.3 6.39
 9 -1 7 823.42 25.39
 9 1 7 830.67 25.08
 9 -1 7 824.5 25.23
 9 1 7 840.06 25.26
 9 -1 7 823.09 25.11
 9 -1 7 830.77 25.33
 9 1 7 907.87 24.86
 9 1 7 930.13 26.94
 9 1 7 781.04 26.75
 9 -1 7 811.56 26.16
 9 -1 7 815.45 26.32
 9 1 7 834.85 26.68
 9 1 7 840.18 24.44
 9 -1 8 0.65 1.16
 9 1 8 0.97 1.44
 9 1 8 0.14 1.45
 9 -1 8 1.42 0.71
 9 1 8 0.35 0.63
 9 1 8 1.56 0.55
 9 -1 8 0.16 0.46
 9 1 8 -0.09 0.59
 9 1 8 1.21 1.03
 9 1 8 0.62 0.72
 9 1 8 1.97 0.95
 9 -1 8 1.34 0.8
 9 1 8 2.06 0.84
 9 1 8 0.56 0.62
 9 -1 8 1.1 0.77
 9 -1 8 0.08 0.91
 9 1 8 1.19 1.89
 9 -1 9 49.92 3.19
 9 -1 9 54.15 3.06
 9 1 9 51.11 3.15
 9 1 9 52.95 2.94
 9 -1 9 50.45 3.05
 9 1 9 53.47 2.78
 9 -1 9 50.38 3.73
 9 -1 9 45.3 2.64
 9 -1 9 46.91 3.88
 9 1 9 54.42 4.01
 9 1 9 51.09 3.35
 9 1 9 49.81 2.53
 9 -1 9 48.54 2.41
 9 1 9 55.33 4.32
 9 1 10 3.68 0.97
 9 -1 10 3.25 1.4
 9 -1 10 3.03 0.89
 9 1 10 4.44 1.66
 9 -1 10 2.41 1.69
 9 1 10 5.19 1.39
 9 1 10 2.77 0.9
 9 -1 10 4.02 1.02
 9 -1 10 4.2 1
 9 -1 10 3.25 0.72
 9 1 10 3.77 0.82
 9 1 10 3.11 1.11
 9 -1 11 97.17 4.98
 9 1 11 95.85 5.14
 9 -1 11 98.5 4.04
 9 1 11 92.99 4.53
 9 -1 11 90.72 4.53
 9 1 11 104.26 3.97
 9 -1 12 0.75 0.65
 9 1 12 0.14 0.66
 9 -1 12 0.67 0.78
 9 -1 12 1.86 0.67
 9 -1 12 0.84 0.79
 9 1 12 1.93 0.87
 9 1 12 -0.06 0.89
 9 1 12 0.45 0.52
 9 1 13 66.64 2.66
 9 -1 13 64.1 2.64
 -9 3 12 85.14 3.59
 -9 -3 12 100.36 4.22
 -9 -3 12 102.3 4.15
 -9 -3 12 98.4 3.88
 -9 -3 12 85.33 3.8
 -9 3 12 94.65 3.97
 -9 3 11 263.64 9.77
 -9 3 11 273.03 9.54
 -9 3 11 248.61 9.23
 -9 3 11 278.54 10.35
 -9 -3 11 269.77 9.8
 -9 3 11 297.4 11.16
 -9 -3 11 291.13 9.9
 -9 -3 11 270.89 9.62
 -9 -3 11 280.17 9.35
 -9 3 11 261.92 9.02
 -9 3 10 95.76 4.9
 -9 3 10 88.58 3.99
 -9 -3 10 96.94 4.77
 -9 3 10 82.53 4.35
 -9 3 10 102.06 5.15
 -9 3 10 90.73 5.97
 -9 3 10 93.5 4.48
 -9 -3 10 98.17 4.48
 -9 -3 10 104.4 4.41
 -9 -3 10 96.82 4.78
 -9 3 10 119.09 5.96
 -9 3 9 98.99 4.69
 -9 3 9 78.79 3.82
 -9 3 9 77.01 4.88
 -9 3 9 77.86 3.62
 -9 -3 9 84.08 4.37
 -9 3 9 89.03 4.62
 -9 3 9 75.43 4.1
 -9 3 9 80.81 3.54
 -9 3 9 82.29 4.1
 -9 -3 9 81.03 4.04
 -9 3 9 91.69 3.87
 -9 3 9 85.85 4.67
 -9 3 9 111.55 5.89
 -9 -3 9 86.35 4.51
 -9 -3 8 31.8 2.04
 -9 -3 8 30.89 2.21
 -9 3 8 35.94 2.38
 -9 3 8 34.98 2.73
 -9 3 8 36.21 2.67
 -9 -3 8 34.09 2.36
 -9 3 8 33.51 1.92
 -9 3 8 31.4 2.43
 -9 -3 8 39.24 2.82
 -9 3 8 41.72 3.62
 -9 -3 8 34.91 2.46
 -9 -3 8 34.63 2.24
 -9 -3 8 33.37 4.23
 -9 3 8 32.84 2.75
 -9 3 8 33.12 2.01
 -9 3 8 36.31 2.38
 -9 3 8 30.09 3.81
 -9 3 8 37.12 3.12
 -9 3 8 34.96 2.22
 -9 3 7 593.3 20.62
 -9 -3 7 571.26 18.12
 -9 -3 7 568.68 17.66
 -9 3 7 610.08 18.11
 -9 3 7 589.34 18.13
 -9 -3 7 551.34 17.44
 -9 -3 7 625.88 19.39
 -9 3 7 572.84 24.43
 -9 3 7 617.16 18.41
 -9 -3 7 545.46 17.78
 -9 3 7 576.6 17.21
 -9 3 7 549.54 17.96
 -9 -3 7 648.82 18.79
 -9 3 7 705.82 20.2
 -9 3 7 553.36 18.46
 -9 -3 7 547.87 21.59
 -9 3 7 547.81 17.67
 -9 3 7 573.77 17.32
 -9 -3 7 529 17.62
 -9 3 7 613.09 20.16
 -9 3 7 589.14 17.01
 -9 3 6 164.03 7.65
 -9 -3 6 160.59 5.44
 -9 -3 6 163.86 6.89
 -9 3 6 154.66 5.31
 -9 -3 6 153.71 5.66
 -9 3 6 149.73 5.82
 -9 3 6 161.58 5.18
 -9 3 6 155.23 5.34
 -9 3 6 140.6 6.05
 -9 -3 6 155.49 8.64
 -9 3 6 177.56 7.15
 -9 3 6 165.2 6.96
 -9 3 6 154.58 6.07
 -9 3 6 153.45 5.74
 -9 -3 6 160.48 6.02
 -9 -3 6 155.81 5.55
 -9 3 6 152.36 5.52
 -9 3 6 173.33 10.05
 -9 3 6 138.6 7.6
 -9 3 5 533.54 19.82
 -9 -3 5 509.45 19.04
 -9 -3 5 510.4 15.61
 -9 -3 5 514.16 15.17
 -9 -3 5 501.94 15.48
 -9 3 5 492.29 15.16
 -9 -3 4 4.89 0.65
 -9 -3 4 4.64 0.75
 -9 3 4 5.97 0.64
 -9 3 4 5.83 2.2
 9 3 -4 4.38 0.6
 -9 -3 4 3.45 1.75
 -9 3 3 598.76 17.63
 -9 -3 3 661.77 21.29
 -9 3 3 628.46 18.41
 -9 3 3 605.46 17.53
 -9 3 3 650.06 20.56
 9 3 -3 591.87 17.77
 -9 3 2 776.4 23.38
 -9 3 2 769.26 21.41
 9 -3 -2 722.14 21.32
 9 3 -2 719.52 21.45
 9 3 -1 2185.56 62.88
 9 -3 -1 2170.43 63.07
 9 3 0 164.82 5.58
 -9 -3 0 174.41 6.8
 9 -3 0 169.15 5.95
 9 3 1 6.77 1.35
 -9 -3 -1 7.41 1.36
 9 -3 1 8.01 1.07
 9 3 2 184.28 7.37
 -9 -3 -2 185.18 7.6
 9 -3 2 181.37 6.87
 9 3 3 2290.83 69.52
 9 3 3 2447.9 70.12
 9 -3 3 2561.11 69.65
 9 -3 3 2536.2 72.8
 9 3 3 2556.23 72.1
 -9 -3 -3 2457.45 72.44
 9 -3 3 2635.24 71.11
 9 3 4 234.4 7.57
 9 3 4 248.69 8.15
 9 -3 4 246.08 7.8
 9 -3 4 245.52 7.75
 9 -3 4 203.41 10.1
 9 3 4 238.81 10.24
 -9 -3 -4 205.56 9.61
 9 3 5 45.56 2.15
 9 3 5 43.01 2.51
 9 3 5 46.95 2.62
 9 3 5 39.27 2.78
 9 -3 5 43.21 4.14
 9 -3 5 43.59 2.35
 9 -3 5 44.76 2.37
 9 -3 5 46.81 2.35
 9 3 5 53.81 4.59
 9 -3 5 47.87 3.27
 9 -3 6 90.58 4.97
 -9 3 -6 80.16 3.27
 9 3 6 80.53 3.88
 9 3 6 85.49 4.08
 9 -3 6 75.08 5.75
 9 3 6 93.81 3.43
 9 -3 6 88.76 3.95
 9 -3 6 86.09 3.75
 9 -3 6 89.46 3.87
 9 3 6 92.85 3.61
 9 3 6 84.57 5.12
 9 -3 6 86.9 4.57
 9 3 6 82.38 6.44
 9 3 6 81.35 3.42
 9 3 6 78.67 4.79
 9 3 7 1040.65 37.16
 9 -3 7 1109.6 33.69
 9 3 7 1188.34 31.51
 9 3 7 1035.16 34.17
 9 3 7 1077.49 31.02
 9 3 7 1088.32 32.25
 9 -3 7 963.23 35.28
 9 3 7 1140.48 31.16
 -9 3 -7 999.87 30.94
 9 3 7 956.89 31.65
 9 3 7 1069.81 31.26
 9 -3 7 1073.18 31.84
 9 3 7 1097.39 31.48
 9 -3 7 1044.55 31.72
 9 3 7 1046.89 33.59
 9 -3 8 420.82 13.38
 9 -3 8 425.85 15
 9 3 8 434.65 14.58
 9 3 8 375.17 16.16
 9 3 8 401.63 15.62
 9 -3 8 401.18 13.93
 9 -3 8 422.93 14.05
 9 3 8 397.65 13.5
 9 3 8 430.57 13.93
 9 3 8 426.61 13.28
 9 3 8 457.17 13.41
 9 3 8 426.37 14.4
 9 3 8 481.28 13.93
 9 -3 9 38.68 3.35
 9 -3 9 45.07 2.46
 9 3 9 38.07 2.86
 9 3 9 48.24 3.3
 9 3 9 47.73 3.23
 9 3 9 45.06 2.45
 9 3 9 49.27 2.82
 9 3 9 44.54 2.43
 9 3 10 41.56 2.33
 9 3 10 39.73 2.54
 9 -3 10 39.85 2.25
 9 -3 10 41.87 3.45
 9 -3 10 34.88 2.59
 9 3 10 45.4 3.06
 9 3 10 39.01 2.86
 9 3 10 36.89 3.5
 9 3 10 41.96 2.65
 9 3 11 263.9 9.27
 9 -3 11 247.25 9.48
 9 -3 11 224.04 9.92
 9 -3 11 241.77 8.4
 9 3 11 262.27 8.59
 9 3 11 274.47 9.4
 9 3 11 272.19 8.67
 9 3 11 280.29 10.25
 9 3 11 293.8 9.23
 9 -3 12 99.71 4.23
 9 3 12 111.77 3.86
 9 3 12 114.49 4.31
 9 -3 12 95.68 4.12
 9 3 12 124.17 4.08
 9 -3 12 99.73 3.69
 9 -3 12 92.02 3.99
 9 3 12 104.51 4.14
 -9 -5 12 1.32 0.59
 -9 -5 11 6.4 0.94
 -9 5 11 7.7 1.14
 -9 5 11 5.98 1.89
 -9 5 11 6.59 0.98
 -9 -5 11 7.34 1.22
 -9 5 11 6.72 0.92
 -9 5 10 5.08 1.54
 -9 -5 10 4.48 0.92
 -9 5 10 5.98 1.06
 -9 5 10 7.3 1.12
 -9 5 10 5.34 0.93
 -9 5 10 5.25 2.18
 -9 5 10 5.61 1
 -9 5 10 5.16 1.38
 -9 -5 10 4.3 0.99
 -9 5 10 4.81 1.17
 -9 5 9 20.94 2.3
 -9 5 9 22.54 1.73
 -9 5 9 22.45 3.31
 -9 5 9 23.84 2.4
 -9 -5 9 25.84 1.86
 -9 -5 9 24.78 2.17
 -9 5 9 24.31 2.43
 -9 5 9 21.06 1.84
 -9 5 9 21.1 2.1
 -9 5 9 20.65 1.62
 -9 -5 8 1.19 0.72
 -9 5 8 0.46 0.99
 -9 5 8 2.21 0.89
 -9 5 8 -1.26 2.89
 -9 -5 8 2.6 1.02
 -9 5 8 3.11 2.05
 -9 -5 8 1.57 0.99
 -9 5 8 0.22 1.22
 -9 -5 8 0.83 1.51
 -9 5 8 2.88 0.91
 -9 5 8 1.71 0.75
 -9 5 8 -0.17 1.7
 -9 5 8 0.85 0.47
 -9 5 8 1.84 0.77
 -9 5 8 1.26 1.16
 -9 -5 7 15.87 1.81
 -9 -5 7 16.69 1.46
 -9 5 7 11.62 2.79
 -9 -5 7 15.13 1.43
 -9 5 7 15.82 1.45
 -9 5 7 18.51 3.12
 -9 5 7 17.59 4.25
 -9 -5 7 16.55 2.35
 -9 5 7 19.99 2.93
 -9 5 7 15.18 1.16
 -9 5 7 15.91 1.66
 -9 5 7 17.41 1.79
 -9 5 7 14.54 1.83
 -9 5 7 17.11 1.47
 -9 -5 7 14.65 3.14
 -9 5 7 15.19 2
 -9 -5 6 27.59 2.17
 -9 -5 6 25.71 1.79
 -9 5 6 32.99 3.27
 -9 -5 6 30.23 1.83
 -9 5 6 25.94 4.48
 -9 -5 6 29.12 4.13
 -9 5 6 24.37 2.34
 -9 -5 6 31.51 3.09
 -9 -5 6 27.33 3.17
 -9 5 6 31.19 1.87
 -9 5 6 27.17 2.22
 -9 5 6 26.73 1.95
 -9 5 6 27.64 1.79
 -9 5 6 26.37 1.57
 -9 5 6 33.53 3.25
 -9 5 5 12.18 0.98
 -9 5 5 11.7 1.11
 -9 5 5 12.14 1.09
 -9 -5 5 11.87 1.05
 -9 5 5 8.37 2.72
 -9 5 5 11.79 1.44
 -9 5 5 12.22 1.14
 -9 -5 5 11.51 2.22
 -9 -5 5 13.23 1.18
 -9 5 5 15.27 1.35
 -9 -5 5 7.07 2.8
 -9 5 5 13.59 2.13
 -9 5 5 9.33 1.5
 9 5 -5 12.2 1.05
 9 5 -5 13.56 1.24
 -9 -5 4 91.91 3.49
 -9 5 4 90.24 3.34
 -9 5 4 84.28 3.91
 -9 5 4 92.53 3.56
 -9 5 4 98.41 6.79
 9 5 -4 87.79 3.74
 -9 5 4 87.14 3.46
 -9 -5 4 85.6 6.91
 -9 5 4 82.03 4.05
 -9 5 4 89.38 4.98
 -9 5 4 94.19 3.62
 9 5 -4 86.89 3.43
 9 5 -3 1.33 0.6
 -9 5 3 0.2 1.53
 -9 5 3 1.25 0.5
 -9 5 3 1.71 0.56
 -9 5 2 3.29 0.64
 -9 5 2 2.02 0.55
 9 5 -2 1.88 0.6
 -9 5 2 2.7 0.59
 -9 5 2 2.41 0.47
 -9 5 2 1.96 1.06
 -9 5 2 0.72 1.07
 9 5 -1 51.24 2.58
 -9 5 1 53.06 3.01
 -9 5 1 57.45 3.34
 9 5 -1 57.13 2.92
 -9 5 1 52.83 2.28
 -9 5 1 54.24 2.15
 -9 -5 0 11.56 0.97
 9 5 0 14.05 1.09
 -9 5 0 11.04 1.85
 -9 5 0 11.32 1.52
 9 5 0 11.33 1.34
 9 5 0 12.5 1.18
 -9 5 0 11.65 0.92
 -9 5 0 11.55 0.8
 9 5 1 126.31 4.46
 9 5 1 121.42 4.97
 -9 5 -1 122.33 5.07
 -9 5 -1 120.72 4.9
 -9 5 -1 122.17 4.21
 -9 5 -1 128.67 4.04
 -9 5 -2 92.46 3.28
 9 5 2 97.82 4.31
 9 5 2 99.78 3.65
 9 -5 2 85.54 3.38
 9 -5 2 91.09 4.52
 -9 5 -2 92.53 4.1
 9 5 3 15.97 1.83
 9 5 3 12.13 1.13
 9 -5 3 13.71 1.15
 9 -5 3 12.71 1.75
 9 5 3 16.36 2.59
 -9 5 -3 14.07 1.47
 9 5 4 276.53 9.07
 9 5 4 265.78 9.19
 9 -5 4 226.05 12.08
 9 5 4 290.3 9.29
 9 5 4 269.41 12
 -9 5 -4 254.08 9.15
 9 5 4 257.55 9.15
 9 5 4 248.76 8.22
 9 -5 4 262.49 10.17
 -9 5 -4 251.82 8.19
 9 5 4 251.2 9.6
 9 5 4 232.42 8.13
 9 -5 4 258.95 8.29
 9 -5 4 255.86 8.53
 -9 5 -4 241.27 8.01
 9 5 5 24.8 2.15
 9 5 5 22.2 1.48
 9 5 5 21.13 3.6
 -9 5 -5 22.5 2.01
 9 5 5 23.22 1.52
 9 -5 5 20.83 3.59
 9 5 5 27.49 2.27
 9 5 5 22.82 1.53
 9 -5 5 18.29 2.43
 -9 5 -5 21.74 1.52
 -9 5 -5 24.04 1.45
 9 -5 5 23.83 1.82
 9 -5 5 24.31 1.69
 9 5 5 24.47 1.45
 9 5 5 27.33 2.3
 9 5 5 25.54 2.18
 9 5 6 5.14 1.37
 9 5 6 6.07 0.81
 9 5 6 7.64 1.4
 9 5 6 4.45 1.26
 9 5 6 3.15 0.98
 9 5 6 6.39 1.44
 9 5 6 5.68 2.47
 9 -5 6 3.69 1.47
 -9 5 -6 6.46 1.23
 9 -5 6 4.16 1.88
 9 5 6 4.29 0.83
 -9 5 -6 4.1 0.7
 9 -5 6 3.76 0.86
 9 -5 6 3.14 0.94
 -9 5 -6 3.62 0.75
 9 5 7 0.91 1.13
 9 5 7 0.61 1.06
 9 5 7 1.12 0.9
 9 5 7 1.66 2.29
 9 5 7 0.64 1.81
 9 5 7 0.75 0.61
 9 -5 7 -2.02 1.48
 -9 5 -7 0.67 0.62
 9 5 7 0.48 0.67
 9 5 7 0.3 1.22
 9 -5 7 -0.55 1.81
 9 5 7 0.43 0.61
 9 5 7 0.47 0.62
 9 -5 7 0.35 0.84
 -9 5 -7 0.68 0.72
 9 5 8 36.69 5.13
 9 5 8 32.47 3.67
 9 5 8 39.05 2.39
 9 -5 8 34.77 2.64
 -9 5 -8 39.84 2.19
 9 5 8 32.57 2.11
 9 -5 8 27.79 4.02
 9 5 8 36.53 2.22
 9 5 8 34.25 2.83
 9 5 8 36.63 2.8
 9 -5 8 32.47 1.99
 9 5 8 38.77 2.2
 9 5 8 40.3 3.05
 9 5 9 15.87 1.45
 9 5 9 15.24 1.89
 9 5 9 14.74 2.7
 9 5 9 14.4 1.37
 9 -5 9 14.02 2.02
 9 5 9 16.47 2
 9 -5 9 13.86 1.76
 9 -5 10 22.59 2.06
 9 5 10 25.48 1.75
 9 5 10 25.37 1.76
 9 5 10 21.57 2.05
 9 -5 10 20.71 1.38
 9 -5 10 22.47 2.39
 9 5 10 25.96 2.19
 9 5 10 26.83 1.88
 9 5 10 26.33 2.86
 9 -5 11 10.15 1.14
 9 5 11 12.74 1.96
 9 5 11 11.62 1.16
 9 -5 11 9.03 1.17
 9 5 11 10.07 1.34
 9 5 11 12.88 1.2
 9 -5 11 10.66 1.35
 9 -5 11 8.81 1.56
 9 5 12 1.57 0.53
 9 5 12 1.18 0.49
 -9 5 -12 0.72 0.4
 -9 -7 11 5.69 0.71
 -9 7 10 228.16 7.77
 -9 7 10 198.62 8.05
 9 7 -10 246.96 7.42
 -9 7 10 215.08 7.42
 -9 7 9 41.61 2.4
 -9 7 9 36.84 3.63
 -9 7 9 41.43 2.5
 -9 7 9 47.31 2.87
 9 7 -9 49.03 2.94
 9 7 -9 48.92 2.48
 -9 7 9 44.83 3.02
 -9 -7 9 44 2.8
 -9 7 8 85.92 5.31
 -9 7 8 75.07 3.08
 -9 7 8 69.48 3.45
 -9 7 8 77.75 5.47
 -9 -7 8 86.91 4.22
 -9 -7 8 83.07 4.66
 -9 -7 7 35.76 3.34
 -9 7 7 31.24 3.81
 -9 7 7 33.36 2.24
 -9 7 7 34.85 2.35
 -9 7 7 29.95 3.66
 -9 7 7 34.61 1.91
 -9 -7 7 37.48 2.67
 -9 7 7 34.51 2.23
 -9 7 7 32.17 2.31
 -9 7 7 35.36 2.48
 -9 -7 6 634.13 23.56
 -9 7 6 633.69 19.41
 -9 7 6 667.79 19.66
 -9 -7 6 561.6 24.94
 -9 7 6 634.83 19.28
 -9 7 6 634.16 26.53
 -9 -7 6 597.92 19.13
 -9 -7 6 661.86 21.93
 -9 7 5 27.27 4.56
 -9 7 5 26.01 1.66
 -9 -7 5 27.01 1.76
 -9 7 5 26.25 1.83
 -9 -7 5 27.63 3.5
 9 7 -5 25.58 2.05
 9 7 -5 25.85 1.73
 -9 7 5 24.41 1.9
 -9 7 5 26.55 1.86
 -9 -7 5 23.17 4.42
 -9 7 5 26.75 2
 -9 -7 5 24.1 2.12
 -9 7 4 60.94 6.06
 -9 7 4 55.35 2.56
 -9 7 4 54.74 2.8
 9 7 -4 56 3.18
 9 7 -4 53.92 2.74
 -9 7 4 57.72 4.43
 9 7 -4 65.03 3.87
 -9 7 4 57.74 2.97
 -9 -7 4 62.6 6.62
 -9 -7 4 51.8 2.62
 -9 7 4 56.28 2.81
 9 7 -3 2.23 0.88
 -9 7 3 2.52 0.9
 -9 7 3 4.89 1.76
 9 7 -3 3.47 1.45
 -9 7 3 2.76 0.72
 -9 7 3 3.15 0.72
 -9 7 3 3.68 2.23
 9 7 -3 2.93 0.82
 -9 -7 3 3.42 0.65
 -9 7 3 3.03 0.75
 -9 7 2 1388.97 38.82
 -9 7 2 1375.74 43.98
 -9 7 2 1261.64 38.43
 9 7 -2 1373.22 39.57
 9 7 -2 1305.06 38.76
 -9 7 2 1286.1 38.96
 -9 7 2 1360.01 38.41
 -9 7 2 1394.84 40.39
 -9 7 2 1370.73 40.78
 9 7 -2 1421.11 40.16
 -9 7 2 1341.42 38.72
 -9 7 2 1313.8 38.47
 -9 7 1 44.18 2.1
 -9 7 1 45.1 3.34
 -9 7 1 45.33 3.28
 9 7 -1 47.31 3.14
 -9 7 1 44.12 2.77
 -9 7 1 50.2 4.64
 -9 7 1 43.68 2.15
 9 7 -1 42.41 2.73
 -9 7 1 45.16 2.9
 -9 -7 1 39.66 2.34
 -9 7 1 39.34 2.01
 9 7 -1 45.25 2.38
 9 7 -1 39.56 2.26
 -9 7 1 41.44 2.08
 9 7 0 84.97 3.79
 -9 7 0 91.08 3.8
 -9 7 0 90.93 3.56
 9 7 0 84.11 3.73
 -9 7 0 94.84 4.93
 9 7 0 92.75 4.69
 -9 7 0 100.55 5.4
 -9 7 0 95.23 4.49
 9 7 0 104.24 6.54
 -9 7 0 106.78 6.81
 9 7 0 87.21 3.83
 9 7 0 95.85 4.46
 -9 7 0 96.62 3.55
 -9 7 0 96.44 3.71
 -9 7 0 94.4 3.78
 -9 -7 -1 24.39 3.02
 9 7 1 23.64 2.36
 -9 7 -1 21.86 2.81
 -9 7 -1 24.37 2.44
 -9 7 -1 20.76 2
 9 7 1 31.85 3.58
 9 7 1 24.61 1.7
 9 7 1 23.43 1.64
 -9 7 -1 23.29 1.49
 -9 7 -1 23.81 1.63
 9 7 1 23.12 1.65
 -9 7 -1 21.44 1.55
 -9 7 -1 23.59 1.56
 -9 7 -1 24.65 1.43
 -9 7 -2 1451.48 42.42
 9 7 2 1431.14 42.51
 -9 7 -2 1442.24 42.24
 -9 7 -2 1522.66 42.66
 -9 7 -2 1475.64 42.5
 9 7 2 1469.24 42.7
 -9 7 -2 1508.98 43.76
 9 7 2 1554.57 47.49
 -9 -7 -2 1489.92 46.56
 9 7 2 1518.28 44.27
 -9 7 -2 1342.86 45.5
 -9 7 -2 1583.72 44.33
 -9 7 -3 138.36 5.3
 9 7 3 141.18 5.31
 -9 7 -3 145.64 5.19
 -9 7 -3 152.28 5.57
 9 7 3 168.04 9.32
 -9 7 -3 156.36 6.47
 -9 7 -3 145.29 5.39
 9 7 3 146.37 5.58
 9 7 3 162.3 7.15
 -9 7 -3 164.21 7
 -9 7 -3 122.31 7.74
 9 7 3 145.15 5.19
 9 7 4 256.04 8.6
 9 -7 4 232.18 13.54
 9 7 4 261.54 10.02
 -9 7 -4 281.78 9.05
 9 7 4 281.31 13.66
 -9 7 -4 274 9.98
 9 7 4 272.76 9.15
 -9 7 -4 270.78 8.78
 9 7 4 258.27 10.61
 -9 7 -4 282.52 10.5
 -9 7 -5 10.8 1.17
 9 7 5 13.17 3.16
 9 7 5 11.67 1.35
 9 -7 5 7.87 1.98
 -9 7 -5 9.38 1.51
 -9 7 -5 9.25 2.82
 9 7 5 13.63 1.38
 -9 7 -5 12.22 1.35
 9 -7 5 8.92 2.82
 9 7 5 11.87 1.18
 9 7 5 10.58 1.73
 9 7 6 594.68 18.04
 9 -7 6 522.65 19.41
 -9 7 -6 581.83 18.82
 9 7 6 575.57 23.8
 -9 7 -6 585.19 17.84
 -9 7 -6 571.8 17.47
 -9 7 -6 430.35 19.96
 9 7 6 623.72 18.76
 9 -7 6 457.37 22.11
 9 7 6 588.64 17.6
 9 7 6 641.54 18.18
 9 -7 7 48.14 3.68
 -9 7 -7 56.3 2.88
 9 7 7 63.73 3.24
 9 7 7 60.04 2.9
 9 7 7 55.62 4.36
 9 -7 7 57.94 3.51
 -9 7 -7 49.57 4.33
 9 7 7 53.23 3.03
 9 7 7 56.9 2.79
 9 7 7 57.24 3.03
 -9 7 -7 52.62 2.6
 9 7 8 273.99 9.47
 9 7 8 292.64 9.36
 9 7 8 307.26 9.84
 9 -7 8 288.03 10.19
 9 7 8 267.06 11.14
 9 7 8 267.49 9.16
 -9 7 -8 271.45 9.11
 -9 7 -9 1.5 0.64
 9 7 9 1.29 1
 9 -7 9 2.41 0.92
 9 7 9 2.43 0.75
 9 7 9 3.03 1.61
 -9 7 -9 2 1.04
 9 7 9 1.05 0.75
 9 -7 9 2.2 1.07
 9 7 9 1.85 0.82
 9 7 10 15.82 1.36
 9 -7 10 12.82 1.52
 -9 7 -10 12.13 0.91
 9 -7 10 13.12 1.37
 9 7 11 2.57 0.56
 -9 9 9 0.82 0.6
 9 9 -9 0.43 0.47
 -9 9 9 -0.56 0.76
 -9 9 8 3.21 1.03
 9 9 -8 2.41 0.6
 -9 -9 8 3.13 0.86
 9 9 -8 2.38 0.5
 -9 9 8 3.01 1.02
 -9 9 8 2.83 0.84
 9 9 -8 3.29 0.78
 -9 9 7 8.13 1.13
 -9 9 7 10.2 2.11
 -9 -9 7 9.58 1.53
 9 9 -7 8.07 0.93
 9 9 -7 8.49 0.94
 9 9 -7 9.81 1.2
 -9 -9 7 10.75 1.34
 -9 9 7 8.66 1.23
 -9 9 7 7.58 1.96
 9 9 -7 9.83 1.39
 -9 -9 6 81.61 4.64
 -9 9 6 81.91 3.29
 9 9 -6 76.3 3.16
 9 9 -6 85.08 3.77
 9 9 -6 86.38 4.21
 -9 9 6 85.59 3.74
 -9 9 6 78.82 5.01
 -9 9 6 70.85 3.71
 -9 9 6 71.25 3.55
 -9 9 6 64.93 3.41
 -9 -9 6 82.93 3.97
 9 9 -6 82.58 3.39
 -9 9 6 73.9 5.01
 9 9 -5 0.49 0.62
 9 9 -5 0.25 0.54
 -9 9 5 0.15 0.57
 -9 -9 5 0.25 0.74
 -9 9 5 0.27 0.62
 -9 9 5 -0.12 0.62
 9 9 -5 -0.79 1.11
 -9 9 4 1.06 0.63
 9 9 -4 1.92 1.26
 -9 9 4 1.86 0.77
 -9 9 4 1.46 0.74
 9 9 -4 1.61 0.68
 -9 -9 4 2.31 0.86
 9 9 -4 2.21 0.76
 -9 9 3 0.05 0.56
 -9 9 3 0.83 0.59
 9 9 -3 0.19 0.67
 -9 9 3 0.31 1.55
 9 9 -3 1.48 1.28
 -9 9 3 0.71 0.67
 9 9 -3 0.72 0.67
 -9 -9 3 0.48 0.69
 -9 -9 2 255.77 12.58
 -9 9 2 259.97 8.79
 9 9 -2 249.32 8.74
 -9 9 2 238.79 8.47
 -9 9 2 265.18 13.5
 9 9 -2 257.4 12.48
 9 9 -2 258.19 8.75
 9 9 -2 265.23 10.04
 -9 9 2 268.79 10.83
 -9 9 2 258.4 8.47
 -9 -9 1 14.89 2.88
 -9 9 1 17.56 1.41
 -9 9 1 16.72 1.39
 -9 9 1 18.88 1.64
 9 9 -1 15.21 1.38
 -9 9 1 15.47 2.49
 9 9 -1 16.71 1.56
 9 9 -1 17.68 2.17
 9 9 -1 16.96 3.13
 -9 9 1 12.22 3.08
 -9 9 0 30.96 3
 -9 -9 0 30.6 3.84
 -9 9 0 30.32 1.86
 9 9 0 28.98 3.83
 -9 9 0 30.54 4.1
 9 9 0 32.54 2.17
 -9 9 0 31 1.94
 -9 9 0 31.64 2.12
 9 9 0 33.63 2.11
 -9 9 0 36.27 3.21
 -9 9 0 38.07 3.24
 9 9 0 33.55 3
 -9 9 -1 1.94 1.41
 -9 9 -1 -0.13 1.32
 9 9 1 1.67 1.42
 -9 9 -1 0.55 1.91
 9 9 1 0.27 1.88
 -9 9 -1 1.09 0.74
 -9 -9 -1 2.82 1.62
 -9 9 -1 1.68 1.04
 9 9 1 1.22 0.69
 -9 9 -1 1.14 0.66
 9 9 1 0.95 0.68
 -9 9 -1 1.27 0.67
 9 9 2 152.65 5.81
 -9 9 -2 151.27 5.75
 9 9 2 145.35 5.68
 -9 9 -2 146.86 5.75
 -9 9 -2 152.59 7.14
 9 9 2 159.85 9.7
 -9 9 -2 150.58 9.27
 -9 9 -2 152.44 7.34
 9 9 2 150.47 7.21
 -9 9 -2 159.94 7.24
 -9 9 -2 153.56 5.69
 -9 9 -3 5.2 0.93
 9 9 3 4.02 0.81
 9 9 3 3.59 0.86
 -9 9 -3 3.53 0.82
 -9 9 -3 3.69 0.89
 -9 9 -3 2.65 1.53
 -9 9 -3 3.95 1.63
 9 9 3 3.73 1.7
 9 9 3 5.38 1.52
 9 9 4 2.74 0.91
 -9 9 -4 2.88 1.41
 -9 9 -4 2.23 1.46
 -9 9 -4 2.11 0.82
 -9 9 -4 2.24 0.76
 9 9 4 3.95 1.28
 9 9 5 1.93 1.03
 9 9 5 0.53 0.54
 -9 9 -5 1.23 1.25
 -9 9 -5 1.07 1.27
 9 -9 5 1.7 0.84
 9 9 6 29.27 1.89
 -9 9 -6 32.84 2.48
 9 -9 6 23.65 2.35
 9 9 6 29.92 1.81
 -9 9 -6 28.86 1.88
 9 9 6 23.54 2.76
 9 9 6 28.98 2.12
 -9 9 -6 28.54 1.72
 9 -9 6 26.69 2.14
 9 9 7 0.84 1.42
 9 -9 7 2.15 0.99
 9 -9 7 1.81 0.8
 -9 9 -7 2.62 1.07
 9 9 7 2.17 0.91
 -9 9 -7 2.78 0.75
 9 9 7 2.58 0.87
 9 -9 7 2.95 0.9
 9 9 7 2.8 0.72
 9 9 7 2.65 0.68
 -9 9 -8 21.29 1.34
 9 9 8 20.52 1.42
 9 -9 8 20.77 1.55
 9 9 8 19.39 1.55
 -9 9 -9 4.39 0.49
 9 9 9 6.6 0.88
 -9 11 6 150.83 5.48
 9 11 -6 154.24 4.95
 -9 -11 5 18.07 1.51
 -9 11 5 13.16 1.96
 -9 11 5 15.85 1.29
 -9 11 4 0.61 1.24
 -9 -11 4 0.38 1
 9 11 -4 0.27 0.55
 9 11 -4 0.62 0.66
 -9 11 4 0.04 0.57
 9 11 -3 69.14 3.13
 -9 -11 3 64.27 3.84
 9 11 -3 65.31 3.36
 9 11 -3 71.73 2.99
 -9 11 3 57.12 3.06
 -9 11 3 62.07 2.98
 -9 11 2 188.11 7.05
 9 11 -2 199 7.66
 9 11 -2 216.48 7.1
 -9 11 2 195.03 7.19
 9 11 -2 226.17 7.33
 -9 11 1 75.37 3.49
 -9 11 1 75.67 4.45
 9 11 -1 73.74 4.09
 9 11 -1 86.89 3.54
 -9 11 1 77.82 3.58
 9 11 -1 84.52 3.67
 -9 11 0 22.86 1.7
 9 11 0 24.27 1.72
 -9 11 0 27.39 2.51
 9 11 0 23.5 2.26
 9 11 0 22.81 1.77
 9 11 0 20.9 1.47
 -9 11 -1 26.42 1.81
 9 11 1 29.41 1.88
 9 11 1 26.28 1.75
 9 11 1 28.23 2.21
 9 11 1 28.39 2.43
 -9 11 -1 29.55 2.63
 -9 11 -2 206.16 7.74
 9 11 2 206.76 7.31
 9 11 2 181.8 6.69
 9 11 2 191.03 6.87
 -9 11 -2 201.54 6.63
 -9 11 -3 91.69 3.49
 9 11 3 96.07 3.96
 9 11 3 83.55 3.8
 -9 11 -3 90.09 4.25
 -9 11 -3 89.74 3.61
 -9 11 -4 67.01 2.84
 9 -11 4 71.92 3.4
 -9 11 -4 66.75 2.92
 -9 11 -5 -0.06 0.44
 9 11 5 0.32 0.49
 9 11 5 1.29 0.78
 9 -11 5 0.04 0.59
 9 11 6 38.72 2.02
 -10 0 13 0.45 0.65
 -10 0 12 96.09 3.96
 -10 0 12 125.18 5.3
 -10 0 12 102.46 4.42
 -10 0 12 124.24 4.94
 -10 0 12 113.89 4.43
 -10 0 11 -0.08 0.95
 -10 0 11 3.22 0.91
 -10 0 10 432.11 13.95
 -10 0 10 363.01 13.81
 -10 0 10 384.31 12.9
 -10 0 10 449.9 15.02
 -10 0 10 463.67 14.76
 -10 0 10 433.57 14.48
 -10 0 10 421.48 13.43
 -10 0 9 0.11 1.28
 -10 0 9 0.26 1.34
 -10 0 9 0.08 0.88
 -10 0 9 0.1 0.57
 -10 0 9 0.07 0.81
 -10 0 9 0.32 0.73
 -10 0 8 205.89 9.06
 -10 0 8 202.12 6.99
 -10 0 8 200.02 7.86
 -10 0 8 183.98 6.48
 -10 0 8 179.21 7.07
 -10 0 8 182.46 7.25
 -10 0 8 186.88 7.27
 -10 0 8 198.98 7.04
 -10 0 8 181.24 6.42
 -10 0 7 -0.25 1.85
 -10 0 7 3.11 0.79
 -10 0 7 0.64 1.13
 -10 0 7 0.23 0.41
 -10 0 7 1.59 0.85
 -10 0 7 -0.31 0.95
 -10 0 7 0.49 0.6
 -10 0 7 0.24 0.65
 -10 0 7 1.78 0.51
 -10 0 7 0.31 0.78
 -10 0 7 -0.21 1.08
 -10 0 6 1688.25 52.23
 -10 0 6 1723.9 50.72
 -10 0 6 1841.29 50.46
 -10 0 5 1.16 1.47
 -10 0 5 0.21 0.46
 -10 0 5 0.66 0.72
 -10 0 5 1.34 0.56
 -10 0 4 22.97 2.22
 -10 0 4 34.66 1.63
 -10 0 3 -0.28 1.04
 -10 0 2 871.59 26.86
 -10 0 1 0.77 1.18
 -10 0 0 74.79 4.25
 -10 0 -1 0.1 1.37
 -10 0 -2 985.74 30.36
 -10 0 -3 1.27 1.09
 10 0 3 0.55 0.86
 10 0 4 2975.89 80.81
 10 0 4 2969.95 79.36
 10 0 5 0.83 0.56
 10 0 5 0.77 1.36
 10 0 5 0.17 0.76
 10 0 6 814.92 25.77
 10 0 6 858.87 26.03
 10 0 6 836.81 24.88
 10 0 7 0.48 1.19
 10 0 7 0.41 0.63
 10 0 7 0.22 0.64
 10 0 7 2.04 0.9
 10 0 7 -0.07 0.72
 10 0 7 -0.11 1.61
 10 0 8 729.87 20.58
 10 0 8 710.93 22.28
 10 0 8 675.01 22.15
 10 0 8 683.33 20.94
 10 0 8 670.17 21.12
 10 0 8 674.8 20.74
 10 0 8 668.83 20.86
 10 0 8 657.45 20.08
 10 0 9 -0.66 1.48
 10 0 9 0.26 0.72
 10 0 9 -0.13 1.21
 10 0 9 0.25 0.56
 10 0 9 -0.19 0.99
 10 0 9 0.17 0.79
 10 0 9 0.46 0.65
 10 0 10 127.22 5.82
 10 0 10 138.13 5.08
 10 0 10 139.29 6.6
 10 0 10 142.31 5.41
 10 0 10 132.23 5.64
 10 0 10 128.18 5.47
 10 0 11 0.73 0.55
 10 0 11 0.68 0.92
 10 0 11 0.23 0.66
 10 0 11 1.26 1.18
 10 0 12 281.78 9.97
 10 0 12 343.34 10.02
 10 0 13 -0.19 0.46
 -10 -2 13 0.15 0.52
 -10 2 12 0.27 1.01
 -10 -2 12 0.12 0.86
 -10 -2 12 0.73 0.73
 -10 2 12 0.27 0.77
 -10 -2 12 0.44 0.64
 -10 2 12 0.54 0.95
 -10 -2 12 -0.7 0.93
 -10 2 12 0.47 0.59
 -10 -2 11 18.23 1.82
 -10 2 11 16.48 1.56
 -10 2 11 17.26 2.02
 -10 -2 11 16.64 1.92
 -10 2 11 15.63 1.43
 -10 -2 11 17.81 1.97
 -10 -2 11 13.08 1.66
 -10 2 11 21.41 2.25
 -10 -2 11 17.86 1.96
 -10 -2 11 19.37 1.7
 -10 2 11 17.79 1.85
 -10 2 10 39.65 2.85
 -10 2 10 47.86 2.52
 -10 -2 10 40.76 2.76
 -10 -2 10 44.32 3.15
 -10 2 10 39.87 2.64
 -10 2 10 47.68 3.35
 -10 2 10 42.01 2.49
 -10 -2 10 47.44 3.23
 -10 -2 10 52.86 3.48
 -10 2 10 51.45 3.68
 -10 2 10 46.48 4.31
 -10 2 10 43.68 2.6
 -10 -2 10 50.62 2.84
 -10 2 10 38.68 2.95
 -10 2 9 1.45 0.91
 -10 2 9 0.89 1.05
 -10 2 9 1.25 0.79
 -10 2 9 3.29 1.49
 -10 2 9 1.4 1.05
 -10 2 9 0.84 0.58
 -10 2 9 0.64 1.59
 -10 2 9 2.78 1.28
 -10 -2 9 1.59 1.21
 -10 2 9 1.59 1
 -10 -2 9 1.9 0.94
 -10 2 9 0.68 0.67
 -10 2 8 3.96 2.07
 -10 -2 8 5.11 0.99
 -10 2 8 4.77 0.94
 -10 -2 8 4.82 1.06
 -10 2 8 5.67 1.13
 -10 2 8 5.94 0.93
 -10 2 8 6.38 0.98
 -10 2 8 8.47 1.59
 -10 -2 8 4.26 1.14
 -10 -2 8 5.16 0.89
 -10 -2 8 8.26 1.57
 -10 2 8 6.31 1.66
 -10 2 8 5.07 1.79
 -10 2 8 4.93 1.35
 -10 2 8 5.73 1.56
 -10 2 8 5.73 1.13
 -10 2 8 5.67 0.78
 -10 -2 8 7.34 1.23
 -10 -2 7 1.08 0.97
 -10 2 7 3.43 1.43
 -10 2 7 1.53 1.3
 -10 2 7 1.49 1.04
 -10 -2 7 0.96 0.68
 -10 2 7 0.67 0.67
 -10 2 7 0.55 0.52
 -10 -2 7 0.9 0.66
 -10 2 7 1.17 0.63
 -10 -2 7 0.57 0.55
 -10 -2 7 0.86 0.59
 -10 2 7 -0.31 2.05
 -10 2 7 1.21 0.43
 -10 -2 7 1.37 0.74
 -10 2 7 0.92 0.79
 -10 -2 7 0.4 0.66
 -10 -2 7 -0.41 1.4
 -10 2 7 0.98 0.6
 -10 2 7 1.07 0.53
 -10 2 7 -0.45 1.24
 -10 2 7 0.48 0.79
 -10 2 7 0.27 0.88
 -10 -2 7 1.97 0.88
 -10 2 6 225.61 12.19
 -10 2 6 258.33 10.15
 -10 2 6 249.33 8.53
 -10 -2 6 295.42 8.65
 -10 2 6 243.08 8.53
 -10 -2 6 223.38 10.49
 -10 2 6 287.62 10.29
 -10 -2 6 240.7 7.89
 -10 -2 6 240.69 8.25
 -10 2 6 273.48 9.75
 -10 2 6 253.06 9.14
 -10 -2 6 236.74 8.05
 -10 -2 6 237 8.47
 -10 2 6 242.39 8.08
 -10 2 6 233.95 7.81
 -10 2 5 258.65 7.64
 -10 -2 5 231.26 9.75
 -10 -2 5 235.55 7.92
 -10 -2 5 247.19 8.37
 -10 2 5 254.09 8.05
 -10 2 5 265.35 9.64
 -10 -2 4 72.38 3.04
 -10 -2 4 81.28 3.38
 -10 2 4 80.15 3.14
 -10 2 4 93.06 3.15
 -10 2 4 85.38 5.41
 -10 -2 4 82.36 4.93
 -10 -2 4 83.42 4.48
 10 2 -4 86.9 2.97
 -10 -2 3 23.67 1.5
 -10 -2 3 27.89 2.41
 10 2 -3 23.94 1.24
 -10 -2 3 25.15 2.53
 -10 2 3 27.89 2.62
 -10 2 3 25.33 1.01
 -10 2 3 25.96 1.37
 -10 -2 2 413.66 13.86
 -10 2 2 420.1 13.5
 10 -2 -2 411.33 12.02
 -10 -2 2 410.26 13.81
 10 2 -2 403.47 12.14
 -10 2 1 43.49 2.35
 10 -2 -1 42.04 1.97
 -10 -2 1 39.74 2.79
 10 -2 0 36.15 1.94
 -10 -2 0 30.03 2.54
 10 2 1 51.07 2.55
 10 -2 1 55.82 2.7
 -10 -2 -1 47.38 3.42
 10 -2 2 585.48 19.09
 10 2 2 604.26 18.68
 10 -2 2 643.07 18.61
 -10 -2 -2 548.52 19.71
 10 -2 3 47.3 3.46
 10 -2 3 60.1 3.28
 -10 -2 -3 44.07 3.61
 10 -2 3 62.4 3.26
 10 2 3 58.19 2.59
 10 2 3 57.31 3.54
 10 2 4 9.91 1.19
 10 -2 4 8.11 0.96
 10 -2 4 7.82 0.93
 10 -2 4 7.66 1.72
 10 2 4 7.34 1.91
 10 2 4 6.75 1.32
 -10 -2 -4 6.28 1.53
 10 -2 4 8.91 1.39
 10 2 4 6.34 0.79
 10 2 5 26.88 1.61
 10 2 5 29.19 2.43
 10 -2 5 25.9 1.79
 10 -2 5 30.73 1.87
 10 -2 5 26.86 2.34
 10 2 5 23.82 1.85
 10 2 5 26.39 2.23
 10 2 6 43.72 2.59
 10 2 6 43.68 2.96
 10 2 6 43.82 3.28
 10 2 6 39.97 2.2
 10 2 6 47.48 2.33
 10 2 6 46.66 3.32
 10 -2 6 43.17 2.55
 10 -2 6 43.92 2.53
 10 -2 6 43.15 3.86
 10 2 6 47.85 4.55
 10 -2 6 46.13 3.3
 10 2 7 44.69 3.56
 10 2 7 42.84 2.49
 10 -2 7 43.9 2.66
 10 -2 7 41.64 2.69
 10 -2 7 46.09 2.65
 10 -2 7 44.8 2.63
 10 2 7 46.47 3.48
 10 -2 7 41.53 3.11
 10 2 7 48.13 2.53
 10 2 7 35.55 2.53
 10 -2 7 44.64 3.35
 10 2 7 42.17 2.75
 10 2 7 43.38 2.14
 10 -2 8 48.07 3.6
 10 2 8 50.66 3.96
 10 -2 8 45.91 2.55
 10 2 8 52.57 2.77
 10 2 8 49.59 2.46
 10 2 8 45.81 3.01
 10 2 8 46.53 2.41
 10 2 8 47.77 2.78
 10 2 8 47.39 2.66
 10 -2 8 42.92 2.95
 10 -2 8 45.44 2.88
 10 2 8 51.75 3.01
 10 -2 8 48.49 2.9
 10 2 8 44.57 3.78
 10 2 9 27.09 2.04
 10 -2 9 23.32 2.66
 10 2 9 24.87 2.98
 10 -2 9 25.66 1.85
 10 2 9 23.93 2.36
 10 2 9 26.47 1.81
 10 2 9 26.57 2.32
 10 2 9 26.56 1.79
 10 2 10 15.1 1.8
 10 2 10 18.34 1.67
 10 2 10 17.81 2.81
 10 2 10 15.54 1.4
 10 -2 10 12.66 2.21
 10 2 10 12.25 2.18
 10 -2 10 15.88 1.47
 10 2 10 12.31 1.59
 10 -2 10 13.11 2
 10 -2 10 15.24 1.68
 10 2 10 15.34 1.53
 10 2 10 15.13 1.7
 10 2 11 11.19 1.51
 10 2 11 11.97 1.19
 10 -2 11 11.44 1.99
 10 -2 11 10.08 1.16
 10 -2 11 10.8 1.61
 10 -2 11 9.6 1.39
 10 2 11 10.57 1.43
 10 2 11 10.18 1.26
 10 -2 12 20.9 1.57
 10 2 12 24.21 1.66
 10 2 12 21.59 1.35
 10 -2 12 23.91 1.7
 10 -2 12 24.22 1.83
 10 2 12 26.11 1.76
 10 -2 12 25.64 1.49
 10 2 12 24.84 1.51
 -10 2 -12 19.41 1.26
 10 -2 13 15.08 0.95
 -10 -4 12 39.62 2.07
 -10 -4 12 30.55 1.72
 -10 4 11 87.87 4.04
 -10 4 11 87.41 3.75
 -10 4 11 81.46 3.71
 -10 4 11 79.83 3.46
 -10 -4 11 88.13 4.06
 -10 -4 11 96.54 4.19
 -10 -4 11 93.97 4.03
 -10 -4 11 98 3.97
 -10 4 11 98.51 5.09
 -10 -4 10 164.43 6.53
 -10 4 10 138.31 6.87
 -10 4 10 150.06 6.02
 -10 4 10 151.29 6.15
 -10 4 10 157 6.52
 -10 4 10 148.16 5.62
 -10 4 10 141.86 6.01
 -10 4 10 160.91 7.12
 -10 -4 10 158.71 6.41
 -10 4 10 166.45 5.6
 -10 4 10 144.97 7.58
 -10 -4 10 166.82 6.07
 -10 4 9 71.35 3.72
 -10 4 9 76.4 3.53
 -10 -4 9 74.8 3.96
 -10 4 9 65.49 3.71
 -10 4 9 81.25 4.54
 -10 4 9 67.84 3.3
 -10 4 9 88.8 5.22
 -10 -4 9 75.57 4.16
 -10 -4 9 74.08 4.07
 -10 -4 9 79.8 3.7
 -10 4 9 76.97 4.25
 -10 4 9 70.82 3.44
 -10 4 9 75.67 5.46
 -10 4 9 65.32 4.37
 -10 4 9 73.31 3.68
 -10 4 9 83.17 4.34
 -10 -4 8 11.91 1.61
 -10 -4 8 13.07 1.43
 -10 -4 8 9.13 1.2
 -10 4 8 11.12 1.67
 -10 4 8 13.66 1.53
 -10 4 8 15.53 3.1
 -10 4 8 9.16 3.61
 -10 4 8 11.45 1.56
 -10 4 8 9.34 1.12
 -10 4 8 12.08 1.69
 -10 4 8 12.36 2.4
 -10 -4 8 12 1.72
 -10 4 8 12.26 1.83
 -10 -4 8 9.88 2.45
 -10 4 8 10.94 1.37
 -10 4 8 10.54 1.23
 -10 4 8 10.91 1.35
 -10 4 8 11.71 2.23
 -10 4 8 11.92 0.99
 -10 4 7 184.24 8.99
 -10 -4 7 190.77 6.57
 -10 -4 7 185.66 7.12
 -10 4 7 176.2 6.94
 -10 4 7 177.06 6.87
 -10 -4 7 171.45 6.34
 -10 -4 7 184.56 7.85
 -10 4 7 180.7 11.79
 -10 4 7 174 6.2
 -10 4 7 178.27 7.13
 -10 -4 7 168.63 6.55
 -10 4 7 160.83 6.71
 -10 4 7 185.53 5.98
 -10 4 7 166.56 7.08
 -10 -4 7 165.41 9.57
 -10 4 7 169.04 6.5
 -10 4 7 174.49 6.26
 -10 4 7 212.91 8.36
 -10 4 7 189.81 9.29
 -10 4 6 659.01 19.11
 -10 -4 6 574.14 17.86
 -10 -4 6 575.99 17.21
 -10 4 6 577.14 17.5
 -10 4 6 599.02 19.7
 -10 -4 6 565.91 17.05
 -10 -4 6 573.65 18.8
 -10 4 6 501.94 19.24
 -10 -4 6 574.28 20.27
 -10 4 6 579.89 16.79
 -10 4 6 540.86 17.14
 -10 4 6 561.32 16.97
 -10 4 6 523.47 17.75
 -10 -4 6 551.13 21.47
 -10 4 6 572.45 16.98
 -10 -4 6 549.72 17.24
 -10 4 6 542.86 17.53
 -10 4 6 588.28 23.11
 -10 -4 5 570.35 19.65
 -10 -4 5 629.26 20.97
 -10 4 5 614.5 17.77
 -10 4 5 603.9 17.9
 -10 4 5 541.71 18.49
 -10 -4 5 563.73 22.1
 -10 -4 5 602.72 18.58
 -10 -4 5 621.8 18.06
 -10 4 5 680.08 19.56
 -10 4 5 639.12 23.17
 -10 4 5 609.03 18.25
 -10 4 5 608.37 17.88
 -10 4 5 569.81 18.32
 -10 4 4 40.19 1.93
 -10 4 4 42.43 1.89
 -10 4 4 46.23 4.27
 -10 -4 4 39.37 4.17
 -10 -4 4 41.56 2.01
 -10 4 3 139.08 5.55
 -10 4 3 130.47 5.67
 10 4 -3 131.64 4.84
 -10 -4 3 138.66 4.7
 -10 4 3 139.12 4.68
 -10 4 3 138.55 7.18
 -10 4 3 139.89 4.73
 -10 4 2 586.28 18.5
 -10 4 2 608.73 18.34
 10 4 -2 573.46 17.69
 -10 4 2 587.98 17.47
 -10 4 2 628.46 20.03
 -10 4 2 615.62 17.74
 -10 4 1 107.37 4.72
 -10 -4 1 98.36 3.8
 -10 4 1 114.67 5.33
 -10 4 1 108.3 4.09
 10 4 -1 103.08 3.97
 10 -4 -1 102 4.09
 -10 4 1 107.56 3.74
 -10 -4 0 36.11 2.95
 10 -4 0 40.05 2.32
 10 4 0 40.86 2.11
 10 4 0 39.6 1.87
 -10 4 0 41.3 1.75
 -10 4 0 43.68 1.91
 -10 4 0 40.52 1.64
 -10 4 -1 31.2 2.66
 10 -4 1 31.7 2.26
 -10 -4 -1 30.7 2.72
 -10 4 -1 32.48 1.51
 10 4 1 30.89 1.64
 10 4 1 30.47 2.6
 -10 4 -1 33.32 1.61
 10 4 2 404.87 12.87
 10 -4 2 385.33 13.52
 -10 -4 -2 412.68 14.65
 10 4 2 437.05 12.47
 10 4 2 404.01 14.34
 -10 4 -2 397.08 12.2
 -10 4 -3 352.62 10.4
 10 4 3 339.61 11.4
 10 -4 3 344.84 10.51
 10 4 3 326.69 10.62
 10 -4 3 338.46 12.09
 -10 -4 -3 358.06 13.64
 10 4 3 345.9 11.31
 10 4 4 374.46 14.48
 10 4 4 385.82 12.04
 10 -4 4 386.13 11.41
 10 -4 4 395.85 13.28
 10 4 5 16.82 2.96
 10 -4 5 17.85 1.55
 10 -4 5 20.15 1.53
 10 4 5 21.25 2.09
 10 -4 5 15.75 1.97
 10 -4 5 18.34 2.24
 -10 4 -5 17.92 1.26
 10 4 5 18.02 1.73
 10 4 5 20 1.78
 10 -4 5 17.33 2.85
 10 4 5 16.22 1.33
 10 4 5 18.58 1.78
 10 4 6 194.56 6.44
 10 4 6 157.39 5.92
 10 4 6 168.96 7.61
 10 4 6 174.66 9.82
 10 -4 6 168.88 6.52
 10 -4 6 176.08 6.43
 10 4 6 191.62 7.53
 10 -4 6 152.47 7.1
 10 -4 6 177.98 8.08
 -10 4 -6 160.79 5.85
 10 4 6 178.06 6.8
 10 -4 6 151.52 9.01
 10 4 6 189.55 6.04
 10 4 6 127.52 6.23
 10 4 6 188.19 6.84
 10 4 6 169.5 5.87
 10 4 7 581.54 17.81
 10 4 7 494.79 18.08
 10 4 7 501.09 21.32
 -10 4 -7 489.35 16.94
 10 4 7 595.64 16.73
 10 4 7 553.33 16.97
 10 4 7 509.87 16.16
 10 -4 7 523.62 16.76
 10 -4 7 520.49 16.57
 10 4 7 522.05 16.9
 10 -4 7 466.23 19.72
 10 4 7 550.64 16.02
 10 4 7 444.16 16.41
 -10 4 -7 498.46 15.79
 10 -4 7 503.63 17.37
 10 4 7 533.44 15.92
 10 4 8 326 11.52
 10 4 8 295.01 15.74
 10 4 8 336.45 10.59
 10 4 8 304.69 10.97
 10 4 8 387.94 11.64
 10 4 8 303.13 11.35
 10 -4 8 268.44 13.82
 10 4 8 345.59 10.69
 10 4 8 333.59 11.96
 -10 4 -8 305.77 10.39
 10 -4 9 14.15 2.11
 10 -4 9 15.12 1.37
 10 4 9 15.37 1.95
 10 4 9 13.23 1.81
 10 4 9 16.17 1.49
 10 4 9 15.75 1.61
 10 -4 9 14.64 1.77
 10 4 9 17.37 1.96
 10 -4 9 16.7 1.88
 10 4 9 16.77 1.51
 10 4 9 18.38 2.06
 10 4 9 15.38 2.63
 10 -4 10 25.94 1.68
 10 4 10 23.69 1.97
 10 4 10 26.31 1.81
 10 4 10 24.53 2.13
 10 4 10 20.59 1.78
 10 4 10 26.23 2.23
 10 4 10 23.98 2.81
 10 -4 10 25.43 2.18
 10 4 10 28.51 2.28
 10 -4 11 134.25 4.86
 10 -4 11 130.14 5.67
 10 -4 11 130.1 6.19
 10 4 11 153.56 5.3
 10 4 11 149.47 6.24
 10 4 11 142.46 5.51
 10 4 11 156.87 5.3
 10 4 11 133.45 5.36
 -10 4 -12 82.04 3.21
 10 4 12 109.36 3.62
 10 -4 12 93.3 3.6
 10 -4 12 77.28 3.22
 10 4 12 102.82 3.48
 10 4 12 94.32 3.49
 -10 6 11 102.47 4.38
 -10 -6 11 133.79 4.52
 -10 6 10 39.49 2.2
 10 6 -10 45.88 2.25
 -10 6 10 35.61 2.2
 -10 6 10 37.07 3.17
 -10 6 10 37.75 2.38
 -10 6 10 34.09 2.8
 -10 6 10 40.64 2.24
 -10 -6 10 41.39 2.22
 -10 6 9 27.04 2.55
 -10 6 9 28.88 2.01
 -10 6 9 28.74 3.33
 -10 -6 9 33.41 2.09
 -10 -6 9 33.04 2.51
 -10 6 9 34 2.62
 -10 6 9 31.6 2.2
 -10 -6 9 33 2.3
 -10 6 9 29.88 2.01
 -10 6 8 4.25 1
 -10 6 8 3.23 1.08
 -10 6 8 2.93 2.22
 -10 6 8 2.25 0.8
 -10 6 8 2.82 1.19
 -10 -6 8 3.43 1.11
 -10 6 8 2.68 0.94
 -10 6 8 2.83 0.86
 -10 6 8 5.07 1.89
 -10 6 8 2.94 0.64
 -10 -6 8 3.07 0.9
 -10 -6 8 3.02 1.07
 -10 -6 7 386.11 13.67
 -10 -6 7 358.39 11.79
 -10 -6 7 323.46 15.94
 -10 6 7 360.75 11.81
 -10 6 7 343.01 12.29
 -10 6 7 400.51 12.23
 -10 6 7 302.03 14.32
 -10 6 7 369.6 11.82
 -10 6 7 372.25 12.34
 -10 6 7 366.84 12.32
 -10 6 7 348.09 18.06
 -10 -6 6 90.27 3.96
 -10 6 6 92.76 7.98
 -10 -6 6 72.53 6.85
 -10 -6 6 101 5.75
 -10 6 6 80.18 4.37
 -10 6 6 98.47 4.11
 -10 -6 6 101.83 6.68
 -10 6 6 98.09 5.93
 -10 6 6 99.2 4.35
 -10 6 6 97.32 4.05
 -10 -6 6 92.87 4.57
 -10 6 6 91.65 3.68
 -10 -6 5 296.88 9.84
 -10 6 5 307.4 10.02
 -10 6 5 309.14 9.7
 -10 -6 5 295.94 10.58
 -10 6 5 339.97 15.68
 -10 -6 5 303.14 12.21
 10 6 -5 298.81 9.79
 -10 6 5 310.18 10.24
 -10 -6 5 283.47 14.97
 -10 6 5 315.39 10.08
 10 6 -5 307.1 10.35
 -10 -6 5 315.09 13.62
 -10 6 5 300.79 9.97
 -10 6 4 25.38 3.75
 -10 6 4 20.71 1.42
 -10 6 4 24.08 1.62
 -10 -6 4 21.02 1.44
 10 6 -4 22.6 1.78
 10 6 -4 23.17 1.57
 -10 6 4 23.59 1.62
 -10 6 4 20.56 2.51
 -10 6 4 26.42 1.79
 -10 -6 4 22.11 4.01
 -10 6 4 23.57 1.64
 10 6 -3 158.57 5.96
 10 6 -3 190.46 7.02
 -10 6 3 177.35 7.54
 -10 6 3 175.8 6.18
 -10 6 3 169.21 9.35
 -10 6 3 177.32 5.83
 10 6 -3 168.76 6.44
 -10 6 3 172.76 6.03
 -10 6 3 166.19 5.93
 -10 6 2 106.08 3.91
 -10 6 2 98.22 6.37
 -10 6 2 102.21 4.35
 -10 6 2 105.83 3.9
 -10 6 2 98.01 3.68
 10 6 -2 100.97 4.33
 10 6 -2 92.38 3.89
 -10 6 2 104.65 3.98
 -10 6 2 99.62 4.1
 -10 6 2 102.62 5.08
 10 6 -2 106.16 4.68
 -10 6 2 102.24 4.94
 -10 6 2 89.42 3.67
 -10 6 1 1290.11 36.65
 -10 6 1 1370.47 39.8
 -10 6 1 1255.11 35.77
 -10 6 1 1262.35 35.57
 -10 6 1 1224.17 35.8
 10 6 -1 1270.13 36.55
 10 6 -1 1163.13 35.86
 -10 6 1 1205.31 35.56
 -10 6 1 1211.86 37.64
 -10 6 1 1304.57 37.16
 10 6 -1 1281.3 36.74
 10 6 -1 1296.09 35.9
 -10 6 1 1216.49 36.2
 -10 -6 1 1192.82 36.05
 -10 6 1 1235.48 35.69
 10 6 0 20.96 1.76
 10 6 0 21.29 1.52
 -10 6 0 25.31 2.21
 10 6 0 25.58 2.06
 -10 6 0 23.29 2.62
 -10 6 0 23.01 1.45
 -10 6 0 22.77 1.41
 -10 6 0 25.33 1.37
 -10 6 0 23.9 1.45
 -10 6 0 25 1.97
 10 6 0 20.91 1.5
 -10 6 0 22.33 1.35
 10 6 1 198.53 6.6
 -10 -6 -1 192.92 9
 10 6 1 197.88 6.61
 10 6 1 201.5 7.4
 -10 6 -1 207.64 7.54
 -10 6 -1 155.87 8.14
 -10 6 -1 190.62 6.44
 10 6 1 182.74 6.48
 -10 6 -1 193.01 6.39
 -10 6 -1 199.92 6.2
 -10 6 -1 194.58 6.36
 -10 6 -1 192.53 7.36
 10 6 1 202.67 9.11
 10 6 1 177.35 6.53
 -10 6 -1 184.09 6.25
 -10 6 -1 205.53 6.64
 10 6 2 178.83 6.19
 -10 -6 -2 185.19 8.74
 -10 6 -2 177.48 5.82
 10 6 2 159.46 5.94
 -10 6 -2 161.83 5.73
 -10 6 -2 189.43 6.18
 10 6 2 184.6 6.16
 10 6 2 186.58 8.81
 -10 6 -2 177.29 6.96
 10 6 2 183.06 7.07
 -10 6 -2 189.32 7.12
 -10 6 -2 173.35 5.88
 10 6 2 174.01 6.14
 -10 6 -2 180.07 6
 10 -6 3 1168.39 33.07
 -10 6 -3 1160.58 32.83
 10 6 3 1143.91 32.99
 -10 6 -3 1250.09 34.29
 10 6 3 1180.37 34.39
 -10 6 -3 1129.1 32.55
 -10 6 -3 1180.94 32.93
 10 6 3 1092.45 32.7
 10 6 3 1014.61 32.83
 10 6 3 1209.62 33.01
 10 6 3 1212.49 37.29
 -10 6 -3 1176.64 34.16
 -10 6 -3 1100.49 32.62
 10 6 4 88.47 3.82
 -10 6 -4 85.79 3.5
 10 -6 4 89.08 3.93
 10 6 4 86.99 3.53
 10 -6 4 80.31 6.74
 -10 6 -4 68.28 5.53
 10 6 4 87.79 4.87
 10 6 4 87.99 4.47
 -10 6 -4 86.82 3.66
 10 6 4 90.43 6.44
 -10 6 -4 88.53 4.53
 10 -6 5 32.82 4.49
 10 6 5 42.57 2.23
 10 6 5 42.82 3.09
 10 6 5 42.76 2.54
 -10 6 -5 39.68 2.1
 -10 6 -5 38.09 2.84
 10 6 5 35.45 4.48
 10 -6 5 31.69 3.13
 -10 6 -5 40.65 2.25
 10 6 5 43.32 2.91
 10 6 5 38.62 2.05
 -10 6 -5 33.68 3.87
 10 -6 5 41.13 2.6
 10 6 5 41.66 2.88
 10 6 6 110.11 4.61
 10 6 6 109.96 8.17
 -10 6 -6 105.51 5.23
 -10 6 -6 107.4 4.15
 10 -6 6 91.79 5.38
 10 -6 6 105.42 4.88
 -10 6 -6 102.87 4.31
 10 -6 6 94.4 7.33
 10 6 6 115.74 4.37
 10 6 6 113.43 5.06
 10 6 6 84.36 4.59
 10 6 6 106.3 4.19
 10 6 6 105.4 5.1
 10 6 7 302.94 9.92
 10 6 7 305.91 10.16
 10 6 7 303.53 15.17
 -10 6 -7 299.06 10.91
 10 -6 7 249.86 13.4
 10 6 7 319.84 10.03
 10 -6 7 280.49 11.21
 10 -6 7 292.38 10.7
 -10 6 -7 307.17 9.96
 10 6 7 293.28 12.1
 10 6 7 250 10.15
 10 6 7 309.16 10.85
 10 6 7 340.47 10.4
 10 6 8 10.63 1.26
 10 6 8 8.4 1.15
 10 6 8 9.22 2.33
 10 6 8 9.29 1.58
 10 6 8 10.98 1.43
 10 6 8 10.42 1.3
 10 -6 8 12.52 1.75
 -10 6 -8 9.06 2.13
 -10 6 -8 12.34 1.24
 10 6 8 8.78 1.17
 10 -6 9 19.45 2.14
 10 -6 9 20.84 2.06
 10 6 9 25.81 1.82
 10 6 9 22.06 2.01
 10 6 9 24.89 1.94
 10 6 9 25.17 1.78
 -10 6 -9 22.26 2.54
 10 6 9 25.82 2.85
 10 6 9 19.15 1.52
 -10 6 -9 22.31 1.56
 10 -6 10 7.05 1.02
 10 -6 10 7.74 1.21
 -10 6 -10 5.85 1.26
 10 6 10 8.46 1.1
 10 6 10 7.75 1.01
 10 6 10 8.17 1.18
 10 6 10 5.24 1.5
 10 -6 10 4.98 1.29
 10 6 11 107.54 3.83
 10 -6 11 96.29 3.78
 10 -6 11 91.27 4.14
 -10 6 -11 80.69 3.31
 10 6 11 103.59 3.73
 -10 8 10 1.28 0.58
 10 8 -9 22.16 1.33
 -10 -8 9 24.49 1.86
 -10 8 9 22.07 1.56
 -10 8 9 18.45 1.91
 -10 8 9 20.36 1.67
 -10 8 9 18.89 1.55
 10 8 -9 22.32 1.54
 -10 8 8 1.58 0.83
 -10 8 8 0.54 0.78
 -10 8 8 1.31 1.29
 10 8 -8 0.14 0.9
 -10 -8 8 1.28 0.89
 10 8 -8 1.02 0.52
 -10 8 8 0.54 0.89
 10 8 -8 0.7 0.72
 -10 8 8 1.75 1.69
 -10 8 8 1.18 0.52
 -10 8 7 131.49 7.12
 -10 8 7 134.66 5.54
 -10 8 7 141.09 5.77
 -10 8 7 135.7 5.36
 -10 8 7 143.32 5.07
 -10 -8 7 155.28 6.14
 -10 8 7 117.26 7.26
 -10 8 7 139.58 5.57
 -10 -8 7 146.65 6.48
 10 8 -7 142.21 5.97
 10 8 -6 1.16 1.17
 -10 8 6 0.51 0.79
 -10 -8 6 0.73 0.81
 -10 8 6 0.4 0.59
 -10 8 6 0.85 0.76
 -10 8 6 0.22 0.81
 -10 8 6 0.45 1.59
 -10 8 6 0.16 1.85
 -10 -8 5 31.74 2.4
 -10 8 5 25.57 1.9
 -10 -8 5 23.98 1.75
 -10 8 5 25.61 2.02
 10 8 -5 28.72 2.55
 -10 -8 5 26.87 3.07
 10 8 -5 25.46 1.78
 -10 -8 5 26.56 3.66
 -10 8 5 30.61 1.83
 -10 8 5 23.56 2.04
 -10 8 5 28.02 2.01
 -10 -8 4 3.12 1.68
 10 8 -4 6.05 1.15
 -10 8 4 3.16 0.93
 -10 -8 4 3.03 2.52
 -10 8 4 4.13 0.95
 -10 8 4 3.22 1.08
 -10 8 4 4.49 1.02
 -10 8 4 7.14 2.68
 10 8 -4 4.32 0.9
 -10 -8 4 2.56 0.7
 -10 8 4 4.53 0.93
 10 8 -3 21.38 1.71
 -10 8 3 24.86 3.81
 -10 8 3 20.18 1.73
 -10 8 3 18.29 1.55
 -10 8 3 19.38 1.95
 10 8 -3 26.16 2.17
 -10 -8 3 25.97 3.51
 -10 8 3 22.04 1.69
 10 8 -2 1.8 0.8
 -10 8 2 2.73 0.7
 -10 8 2 2.83 1.59
 10 8 -2 2.37 0.86
 -10 8 2 2.06 0.65
 -10 8 2 2.79 1.95
 -10 8 2 1.34 0.58
 10 8 -2 0.53 1.18
 -10 -8 2 1.32 0.75
 -10 -8 2 1.49 1.39
 10 8 -2 2.45 0.86
 -10 8 2 1.93 0.76
 -10 -8 1 145.93 8.62
 -10 8 1 141.28 6.71
 -10 8 1 149.24 5.39
 10 8 -1 141.18 5.63
 10 8 -1 134.85 5.46
 -10 8 1 149.9 5.29
 10 8 -1 147.76 6.53
 -10 8 1 142.55 7.04
 -10 8 1 140.1 6.74
 -10 8 1 148.53 8.89
 10 8 -1 151.02 8.6
 10 8 -1 143.55 5.39
 -10 8 1 151.36 5.63
 -10 -8 0 3.4 1.75
 -10 8 0 1.45 0.9
 -10 8 0 1.79 1.1
 -10 8 0 1.51 0.62
 10 8 0 2.66 0.87
 -10 8 0 1.62 0.71
 10 8 0 1.62 0.73
 -10 8 0 2.15 1.41
 10 8 0 0.87 1.26
 -10 8 0 1.51 0.61
 10 8 0 3.48 1.79
 -10 8 0 1.22 1.88
 -10 8 0 5.02 1.88
 10 8 0 2.13 0.7
 -10 8 0 1.39 0.74
 -10 8 -1 7.09 1.92
 -10 8 -1 5.23 1.7
 10 8 1 6.08 1.64
 10 8 1 6.54 1.07
 -10 8 -1 4.58 0.84
 -10 8 -1 4.29 0.88
 -10 8 -1 4.6 2.15
 10 8 1 2.38 1.86
 -10 -8 -1 5.9 1.9
 -10 8 -1 3.06 1.09
 -10 8 -1 4.56 1.31
 -10 8 -1 5.85 0.95
 -10 8 -2 1.99 1.46
 -10 8 -2 0.77 1.73
 -10 8 -2 1.04 0.84
 10 8 2 0.36 1.21
 10 8 2 0.85 0.85
 -10 8 -2 0.49 0.59
 10 8 2 0.06 0.63
 -10 8 -2 0.96 0.64
 -10 8 -2 0.51 0.67
 10 8 2 2.29 1.75
 -10 8 -3 231.66 8.24
 10 8 3 247.1 8.67
 10 8 3 227.42 7.89
 -10 8 -3 244.41 8.2
 10 8 3 233.75 12.19
 -10 8 -3 234.38 9.35
 10 8 3 246.11 8.25
 -10 8 -3 253.85 8.44
 -10 8 -4 5.5 1.07
 -10 8 -4 6.52 1
 10 8 4 4.26 1.15
 10 8 4 5.33 0.87
 10 -8 4 8.69 2.67
 10 8 4 4.35 2.21
 -10 8 -4 6.63 1.34
 10 -8 5 14.58 2.22
 -10 8 -5 18.55 2.96
 -10 8 -5 21.46 2.35
 10 8 5 22.34 1.77
 10 8 5 17.98 1.81
 10 -8 5 20.14 1.98
 10 8 5 15.94 1.39
 -10 8 -5 17.81 1.98
 -10 8 -5 18.44 1.62
 10 8 5 19.65 2.03
 -10 8 -5 17.29 1.43
 -10 8 -6 2.34 1.63
 -10 8 -6 3.88 1.34
 10 8 6 4.09 1.09
 10 8 6 4.05 0.84
 10 -8 6 4.46 1.2
 10 8 6 3.32 1.04
 10 8 6 4.69 1.18
 -10 8 -6 3.63 0.9
 10 -8 7 155.07 6.63
 10 8 7 164.33 5.88
 10 8 7 171.19 6.3
 10 -8 7 144.16 6.53
 -10 8 -7 143.97 6.99
 -10 8 -7 161.25 6.56
 -10 8 -7 167.25 5.92
 -10 8 -7 152.32 5.58
 10 8 7 155.96 7.35
 10 8 7 174.77 6.86
 10 8 7 161.29 5.87
 10 8 8 6.26 1.37
 10 8 8 5.22 1
 -10 8 -8 5.22 0.84
 10 8 8 4.78 1.59
 10 -8 8 3.24 0.99
 -10 8 -8 6.65 1.17
 10 8 8 5.95 0.94
 10 -8 8 4.37 1.09
 -10 8 -9 3.75 0.66
 10 8 9 4.18 0.83
 10 8 9 3.64 1.01
 -10 8 -9 4.88 0.68
 10 -8 9 4.91 0.98
 10 -8 9 4.67 0.91
 10 -8 10 13.66 1.01
 10 8 10 13.27 1.05
 10 10 -7 113.67 3.8
 -10 10 7 125.37 4.6
 10 10 -7 121.71 4.23
 10 10 -6 51.41 2.64
 10 10 -6 41.91 1.94
 -10 -10 6 53.83 2.72
 -10 10 6 46.13 2.58
 10 10 -6 51.85 2.38
 -10 10 6 40.57 2.46
 -10 10 6 40.94 3.37
 10 10 -6 45.12 2.47
 -10 -10 6 52.31 2.82
 -10 10 5 268.39 9.31
 -10 -10 5 290.79 9.65
 10 10 -5 285.94 9.67
 -10 10 5 256.49 10.5
 -10 10 5 242.94 9.33
 10 10 -5 293.12 9.06
 -10 -10 5 283.13 10.22
 -10 -10 4 -0.12 1.23
 -10 -10 4 0.21 0.67
 -10 10 4 0.66 0.7
 10 10 -4 0.16 1.01
 10 10 -4 -0.44 1.01
 -10 10 4 0.28 0.74
 10 10 -4 0.96 0.67
 -10 10 4 0.15 0.79
 10 10 -3 215.24 7.89
 -10 10 3 182.77 6.88
 10 10 -3 211.29 7.09
 -10 10 3 195.66 7.14
 -10 10 3 199.54 7.34
 -10 10 2 144.42 7
 10 10 -2 152.91 6.45
 -10 10 1 510.11 16.92
 10 10 -1 528.73 16.4
 -10 10 0 16.19 2.25
 10 10 0 15.75 2.06
 -10 10 -1 32.63 2.88
 10 10 1 27.05 2.65
 -10 10 -2 101.56 4.48
 -10 10 -2 116.37 5.61
 10 10 2 115.99 5.63
 -10 10 -2 115.45 5.52
 10 10 2 114.49 4.55
 -10 10 -2 98.96 4.35
 10 10 2 113.48 5.22
 10 10 3 431.94 13.93
 10 10 3 385.71 12.99
 -10 10 -3 381.08 13.09
 -10 10 -3 441.62 14.5
 -10 10 -3 438.89 14.35
 -10 10 -3 440.85 13.15
 10 10 3 448.18 13.58
 -10 10 -4 20.14 1.95
 -10 10 -4 19.93 2.03
 10 10 4 21.1 1.84
 10 10 4 19.42 1.8
 10 10 4 19.43 1.73
 10 -10 4 15.24 2.01
 -10 10 -4 21.37 1.6
 -10 10 -4 19.48 1.47
 10 10 5 5.35 1.14
 -10 10 -5 7.56 1.28
 10 10 5 3.78 1.43
 -10 10 -5 7.07 0.89
 10 -10 5 4.9 1.17
 -10 10 -5 5.44 0.92
 10 10 5 6.04 1.07
 10 10 6 2.6 0.65
 10 10 6 1.32 1.22
 10 10 6 3.17 0.82
 -10 10 -6 3.14 0.71
 10 10 6 2.89 0.96
 10 -10 6 3.7 0.88
 -10 10 -7 177.17 5.73
 10 10 7 172.67 6.12
 -10 12 3 0.2 0.7
 -10 12 2 1.13 0.75
 10 12 -2 0.56 0.49
 -10 12 2 0.73 0.54
 -10 12 1 2.65 0.74
 10 12 -1 1.73 0.52
 -10 12 1 2.12 0.78
 -10 -12 1 2.4 0.75
 10 12 -1 4.09 0.77
 -10 12 0 1.29 0.62
 10 12 0 0.97 0.6
 10 12 0 1.38 0.66
 -10 12 -1 3.04 0.66
 10 12 1 2.94 0.86
 -10 12 -2 -0.11 0.45
 10 12 2 0.9 0.65
 -11 1 13 12.6 1.07
 -11 -1 13 13.07 1.09
 -11 -1 12 1.62 0.75
 -11 1 12 1.5 0.95
 -11 1 12 2.99 1.06
 -11 -1 12 1.89 0.95
 -11 1 12 1.36 0.77
 -11 -1 12 2.68 0.8
 -11 1 12 2.75 1.08
 -11 -1 12 2.15 1.02
 -11 1 11 56.06 2.91
 -11 1 11 74.19 3.86
 -11 -1 11 65.02 3.6
 -11 -1 11 53.9 3.16
 -11 1 11 58.82 3.27
 -11 -1 11 66.79 3.25
 -11 1 11 58.75 3.1
 -11 1 11 52.03 2.87
 -11 1 11 71.12 4.06
 -11 -1 11 69.16 3.95
 -11 -1 10 19.33 2.01
 -11 1 10 22.43 1.78
 -11 1 10 19.08 2
 -11 1 10 18.93 1.62
 -11 1 10 21.15 2.32
 -11 1 10 17.36 1.66
 -11 -1 10 21.81 2.29
 -11 1 10 16.52 1.97
 -11 -1 10 21.8 1.89
 -11 1 10 23.67 1.89
 -11 -1 10 17.75 2.17
 -11 -1 10 18.2 2.34
 -11 1 10 23.33 2.45
 -11 1 9 359.4 12.43
 -11 1 9 275.35 11.5
 -11 1 9 345.3 11.65
 -11 -1 9 356.64 11.42
 -11 1 9 364.42 11.42
 -11 1 9 324.43 10.98
 -11 1 9 333.04 11.69
 -11 -1 9 323.01 11.61
 -11 1 9 392.37 13.68
 -11 -1 9 366.12 12.97
 -11 1 9 376.86 12.66
 -11 1 8 1.8 0.9
 -11 -1 8 4.59 1.14
 -11 1 8 4.8 1.51
 -11 1 8 5.61 1.75
 -11 1 8 4.35 1.22
 -11 -1 8 3.2 1.49
 -11 -1 8 4.04 1.04
 -11 1 8 3.94 1.02
 -11 1 8 3.12 0.77
 -11 1 8 5.09 1.26
 -11 -1 8 5 1.07
 -11 1 8 4.49 1.06
 -11 1 8 3.27 1.35
 -11 -1 8 4.21 0.8
 -11 1 8 4.42 2.21
 -11 -1 8 4.32 0.95
 -11 1 8 4.01 0.92
 -11 1 8 3.31 0.83
 -11 -1 8 3.87 0.79
 -11 1 7 88.53 4.1
 -11 -1 7 85.01 4.01
 -11 -1 7 100.3 5.01
 -11 1 7 106.95 5.41
 -11 1 7 101.42 4.69
 -11 1 7 83.55 3.47
 -11 1 7 81.21 3.81
 -11 -1 7 83.82 3.84
 -11 -1 7 82.03 3.42
 -11 -1 7 99.27 4.14
 -11 1 7 91.5 4.08
 -11 1 7 75.82 4.65
 -11 1 7 87.69 3.8
 -11 -1 7 106.47 4.48
 -11 1 7 107.07 4.65
 -11 -1 7 93.21 3.7
 -11 1 7 88.48 3.79
 -11 -1 7 86.03 3.72
 -11 -1 7 96.13 4.39
 -11 1 7 78.64 5.12
 -11 -1 7 81.66 3.49
 -11 -1 6 3.4 0.85
 -11 1 6 3.11 0.79
 -11 -1 6 2.38 0.86
 -11 -1 6 3.57 1.17
 -11 1 6 4.84 1.14
 -11 1 6 4.14 1.4
 -11 -1 6 3.92 0.78
 -11 1 6 2.74 0.69
 -11 -1 6 3.28 0.66
 -11 1 6 3.77 0.66
 -11 1 6 0.56 1.7
 -11 1 6 3.07 0.98
 -11 -1 6 3.37 1.01
 -11 1 6 4.85 1.3
 -11 1 5 153.29 6.81
 -11 -1 5 148.21 7.48
 -11 -1 5 144.72 7.23
 -11 -1 5 165.48 5.68
 -11 1 5 172.84 5.78
 -11 -1 5 174.92 6.23
 -11 1 5 189.43 5.78
 -11 -1 4 0.62 0.49
 -11 1 4 0.74 0.52
 -11 1 4 0.58 1.58
 -11 -1 4 0.69 0.93
 -11 -1 4 0.3 0.62
 -11 -1 4 -0.59 1.18
 -11 -1 4 2.83 1.45
 -11 1 4 0.27 0.57
 -11 1 3 123.83 5.74
 -11 -1 3 129.63 6.26
 -11 -1 3 117.1 5.1
 -11 1 2 45.15 2.54
 -11 1 2 36.48 3
 -11 -1 2 46.49 3.37
 -11 -1 2 37.13 2.17
 -11 1 1 407.63 11.35
 -11 -1 1 441.56 13.92
 11 1 0 6.9 0.53
 -11 -1 0 8.45 1.88
 11 1 1 4.48 0.74
 11 -1 1 2.38 1.06
 11 -1 1 1.87 0.58
 -11 -1 -1 1.3 1.52
 11 1 2 66.72 3.2
 11 -1 2 67.72 3.51
 11 -1 2 64.47 3.01
 -11 -1 -2 70.57 4.09
 11 1 3 2284.87 67.1
 11 -1 3 2328.48 66.95
 11 -1 3 2224.09 66.63
 -11 -1 -4 13.03 1.78
 11 1 4 11.65 1.64
 11 1 4 10.77 1.21
 11 -1 4 12.62 1.61
 11 1 4 13.15 2.08
 11 -1 4 13.56 1.08
 11 1 4 12.93 1.06
 11 -1 4 12.76 1.67
 11 -1 5 31.01 2.57
 11 1 5 30.01 3.24
 11 -1 5 30.24 1.95
 11 1 5 29.24 1.72
 11 1 5 30.32 2.43
 11 1 5 24.08 1.89
 11 1 6 16.4 1.91
 11 1 6 13.59 1.52
 11 1 6 15.7 2.08
 11 -1 6 15.36 1.5
 11 -1 6 15.69 1.51
 11 -1 6 17.36 2
 11 1 6 17.59 1.93
 11 -1 6 15.73 1.83
 11 1 6 17.25 1.33
 11 1 6 13.73 1.97
 11 1 7 881.44 24.14
 11 1 7 769.25 25.92
 11 1 7 864.34 25.55
 11 -1 7 757.29 25.34
 11 -1 7 796.27 25.76
 11 1 7 760.11 25.22
 11 1 7 845.8 23.58
 11 1 7 741.14 24.25
 11 1 7 793.16 24.31
 11 -1 7 770.49 24.49
 11 -1 7 790.11 24.34
 11 -1 7 812.31 24.47
 11 1 8 3.42 1.17
 11 -1 8 3.18 1.17
 11 -1 8 3.56 1.42
 11 1 8 1.71 0.87
 11 1 8 1.25 1.32
 11 -1 8 2.87 0.93
 11 1 8 2.91 0.68
 11 1 8 3.25 0.74
 11 -1 8 3.49 0.73
 11 1 8 2.36 1.08
 11 1 8 3.84 0.99
 11 -1 8 1.89 0.9
 11 -1 8 3.56 1.02
 11 1 8 3.53 1.03
 11 -1 8 2.37 1.01
 11 1 8 2.92 0.85
 11 -1 8 2.4 0.91
 11 1 8 3.28 1.77
 11 -1 9 191.51 8.21
 11 1 9 213.52 7.34
 11 1 9 204.3 8.54
 11 -1 9 200.93 7.13
 11 -1 9 175.22 8.6
 11 -1 9 187.2 6.58
 11 1 9 190.89 6.76
 11 1 9 176.32 7.4
 11 1 10 0.08 0.92
 11 -1 10 1.62 0.85
 11 -1 10 1.93 1.21
 11 -1 10 0.31 1.38
 11 1 10 1.25 0.9
 11 1 10 0.75 1.19
 11 1 10 2.03 0.88
 11 -1 10 1.88 0.97
 11 -1 10 1.7 0.86
 11 -1 10 0.72 0.54
 11 1 10 1.66 0.67
 11 1 10 0.38 0.94
 11 -1 11 92.78 4.63
 11 1 11 91.63 4.78
 11 -1 11 94.46 3.96
 11 1 11 101.24 4.13
 11 -1 11 81.83 4.06
 11 1 11 84.83 4.1
 11 1 11 97.28 3.83
 11 1 12 0.27 0.63
 11 -1 12 0.44 0.64
 11 1 12 1.02 0.57
 11 1 12 0.28 0.7
 11 -1 12 0.11 0.65
 11 -1 12 0.2 0.6
 11 -1 12 0.85 0.73
 11 1 12 1.86 0.72
 -11 -3 12 23.49 1.58
 -11 3 12 25.52 1.63
 -11 -3 12 31.96 2.05
 -11 -3 12 29.99 1.91
 -11 -3 12 31.04 1.84
 -11 -3 11 244.06 8.55
 -11 -3 11 253.05 8.84
 -11 3 11 268.43 9.17
 -11 3 11 228.39 7.99
 -11 -3 11 248.04 8.34
 -11 3 11 221.36 8.27
 -11 3 11 203.42 7.85
 -11 3 11 262.56 9.56
 -11 -3 11 241.22 8.82
 -11 3 11 244.67 8.59
 -11 3 10 90.6 5.62
 -11 -3 10 94.69 4.52
 -11 3 10 95.27 4.59
 -11 -3 10 93.65 4.35
 -11 3 10 108.51 5.35
 -11 3 9 224.29 8.82
 -11 3 9 201.71 7.22
 -11 3 9 183.71 7.58
 -11 3 9 187.7 7.97
 -11 3 9 179.62 8.79
 -11 3 9 198.81 7.75
 -11 3 9 244.41 8.43
 -11 -3 9 210.53 7.92
 -11 3 9 218.84 8.06
 -11 3 9 231.36 7.78
 -11 3 9 243.4 9.18
 -11 -3 9 230.98 8.8
 -11 -3 9 204.94 8.33
 -11 -3 9 223.81 7.83
 -11 3 9 207.13 9.65
 -11 3 9 209.99 7.42
 -11 3 8 2.05 2.21
 -11 3 8 3.17 1.4
 -11 3 8 2.81 1.02
 -11 3 8 2.66 1.09
 -11 -3 8 2.53 0.95
 -11 3 8 2.15 0.99
 -11 3 8 3.07 0.97
 -11 -3 8 2.8 0.92
 -11 3 8 1.52 0.69
 -11 -3 8 2.89 0.8
 -11 -3 8 3.2 0.9
 -11 -3 8 3.67 1.33
 -11 3 8 3.55 1.53
 -11 3 8 1.74 0.94
 -11 3 8 2.8 0.89
 -11 3 8 1.04 1.27
 -11 3 8 2.3 0.69
 -11 -3 8 7.35 1.25
 -11 3 7 287.69 11.62
 -11 -3 7 271.15 9.13
 -11 -3 7 287.59 9.78
 -11 -3 7 276.43 9
 -11 3 7 273.21 9.55
 -11 3 7 276 9.84
 -11 3 7 253.73 14.14
 -11 -3 7 222.59 11.56
 -11 3 7 235.82 9.4
 -11 -3 7 262.1 9.29
 -11 3 7 250.89 9.21
 -11 3 7 261.38 8.71
 -11 3 7 307.12 11.31
 -11 3 7 295.77 9.29
 -11 -3 7 260.16 9.16
 -11 3 7 266.94 8.83
 -11 3 7 259.42 9.19
 -11 3 7 284.96 8.6
 -11 -3 7 297.97 10.27
 -11 3 7 295.65 10.4
 -11 3 6 430.41 14.74
 -11 -3 6 407.54 13.06
 -11 -3 6 398.61 12.46
 -11 3 6 408.67 12.59
 -11 3 6 412.8 12.97
 -11 3 6 407.83 12.91
 -11 -3 6 417.03 12.32
 -11 -3 6 394.74 13.46
 -11 3 6 404.64 17.38
 -11 3 6 427.94 14.69
 -11 3 6 429.57 13.59
 -11 3 6 414.76 12.11
 -11 -3 6 376.16 15.5
 -11 3 6 367.51 12.8
 -11 3 6 390.29 12.12
 -11 3 6 368.59 12.62
 -11 -3 6 397.67 12.63
 -11 3 6 363.58 12.5
 -11 3 6 397.28 12.21
 -11 3 6 380.79 12.46
 -11 3 6 365.06 14.71
 -11 -3 5 528.99 20.69
 -11 -3 5 618.49 18.47
 -11 3 5 596.77 18.07
 -11 -3 5 573.05 17.89
 -11 3 5 634.76 19.7
 -11 -3 5 564.05 20.34
 -11 3 5 628.55 17.66
 -11 3 5 599.78 22.04
 -11 -3 4 2.31 0.57
 -11 3 4 2.09 0.68
 -11 -3 4 1.48 0.66
 11 3 -4 1.43 0.44
 -11 3 4 1.88 1.63
 -11 3 4 2.43 0.53
 -11 3 3 387.23 12.76
 -11 -3 3 368.47 14.58
 -11 -3 3 412.35 12.16
 -11 -3 3 386.26 12.42
 -11 3 3 429.69 12.01
 11 3 -3 394.77 12.16
 -11 -3 3 392.77 14.25
 -11 3 3 403.38 12.08
 -11 3 3 402.06 11.91
 -11 3 3 408.42 14.51
 -11 3 2 503.72 13.65
 -11 3 2 465.95 13.63
 11 3 -2 440.92 13.67
 -11 -3 2 440.78 15.5
 11 -3 -2 446.82 13.76
 -11 3 2 419.39 14.2
 -11 -3 2 428.71 13.77
 -11 3 2 482.1 13.53
 -11 3 2 457.88 15.28
 -11 3 2 449.17 13.65
 -11 3 1 1448.74 40.02
 -11 -3 1 1353.01 42.03
 11 -3 -1 1425.03 40.68
 11 3 -1 1361.09 40.21
 -11 3 1 1396.01 41.22
 11 -3 0 444.41 14.12
 -11 -3 0 446.14 15.22
 11 3 1 1.96 0.89
 11 3 1 1.04 0.53
 -11 -3 -1 0.48 1.05
 11 -3 1 0.38 0.8
 11 -3 2 319.11 10.77
 -11 -3 -2 295.78 11.83
 11 3 2 312.97 9.38
 11 3 3 2088.73 58.89
 11 3 3 2033.68 59.21
 11 -3 3 2192.45 59.02
 11 -3 3 1877.92 61.27
 -11 -3 -3 2062.84 61.69
 11 3 3 1990.93 60.81
 11 3 4 541.24 19.36
 11 3 4 588.26 17.24
 11 -3 4 590.6 17.12
 11 -3 4 597.03 17.08
 11 -3 4 588.96 18.73
 -11 -3 -4 531.45 19.16
 11 3 4 504.3 16.75
 11 3 5 9.65 1.05
 11 3 5 9.31 1.29
 11 3 5 11.5 1.3
 11 -3 5 8.29 2.04
 11 3 5 9.55 1.68
 11 -3 5 12.46 1.3
 11 -3 5 11.63 1.26
 11 3 5 7.58 2.02
 11 3 5 8.36 1.57
 11 -3 5 11.16 1.78
 11 -3 6 275.36 10.92
 -11 3 -6 259.23 8.54
 11 3 6 214.48 9.03
 11 3 6 300.04 8.78
 11 -3 6 249.76 11.57
 11 3 6 268.72 9.26
 11 3 6 309.59 9.13
 11 3 6 273.31 10.44
 11 -3 6 268.07 9.76
 11 3 6 244.53 12.13
 11 3 6 260.69 10.2
 11 3 6 251.24 8.78
 11 -3 6 272.58 9.42
 11 -3 6 276.25 9.19
 11 3 7 685.61 27.52
 11 3 7 772.39 22.62
 11 3 7 708.15 24.49
 11 -3 7 746.75 23.39
 11 -3 7 754.53 23.31
 11 3 7 745.69 23.1
 11 -3 7 681.15 26.01
 11 3 7 773.77 23.41
 11 3 7 850.6 22.77
 11 3 7 611.23 23.05
 11 3 7 877.78 23.35
 11 3 7 784.72 25.03
 -11 3 -7 762.18 22.54
 11 -3 7 789.79 25.42
 11 3 8 475.8 16.34
 11 3 8 542.4 15.78
 11 3 8 474.27 17.66
 11 -3 8 501.26 17.48
 11 3 8 523.96 17.6
 11 3 8 513.55 18.21
 11 3 8 491.85 15.9
 11 3 8 485.88 16.07
 11 3 8 485.13 16.35
 11 -3 8 487.31 16.44
 11 -3 8 496.79 16.44
 11 3 8 526.55 15.74
 11 3 8 586.52 16.53
 11 3 9 185.11 6.6
 11 3 9 177.22 7.14
 11 3 9 180.45 7.13
 11 -3 9 176.34 7.19
 11 -3 9 173.3 7.18
 11 3 9 175.88 7.64
 11 -3 9 175.02 6.55
 11 -3 9 169.56 8.01
 11 3 9 166.2 7.02
 11 3 9 189.14 6.61
 11 3 9 161.31 7.94
 11 -3 10 6.21 1.21
 11 3 10 8.81 2.25
 11 3 10 8.16 1.3
 11 -3 10 6.72 1.32
 11 3 11 95.34 4.06
 11 3 11 92.36 4.01
 11 3 11 92.37 3.75
 11 3 11 75.51 3.74
 11 -3 11 78.31 4.1
 11 -3 11 80.25 4.72
 11 -3 11 85.59 3.53
 11 3 11 96.26 3.79
 11 3 12 120.21 3.92
 11 3 12 113.07 3.78
 11 3 12 106.44 3.86
 11 -3 12 103.3 4.04
 11 -3 12 107.72 3.63
 11 3 12 93.69 3.65
 11 -3 12 89.03 3.6
 -11 3 -12 88.09 3.49
 11 -3 12 94.86 3.97
 -11 -5 12 0.19 0.49
 -11 5 11 8.59 0.96
 -11 5 11 6.88 1.07
 -11 -5 11 9.83 1.23
 -11 -5 11 7.76 0.99
 -11 5 10 3.01 1.3
 -11 5 10 1.17 0.89
 -11 5 10 1.88 0.85
 -11 5 10 0.77 0.69
 -11 5 10 0.43 0.76
 -11 -5 10 1.26 0.95
 -11 -5 10 1.11 0.72
 -11 5 10 1.42 0.81
 -11 -5 9 -0.5 0.87
 -11 5 9 0.88 0.76
 -11 5 9 0.94 1.92
 -11 -5 9 0.41 0.73
 -11 -5 8 3 0.9
 -11 5 8 3.66 1.05
 -11 5 8 3.07 1.18
 -11 5 8 0.54 2.17
 -11 5 8 7.59 3.13
 -11 5 8 4.36 0.68
 -11 5 8 5.72 1.74
 -11 -5 8 3.84 1.21
 -11 5 8 3.56 1.24
 -11 5 8 4.35 1.17
 -11 5 8 3.83 1
 -11 5 8 5.09 1.77
 -11 5 8 4.18 0.92
 -11 5 8 2.92 0.83
 -11 -5 8 4.37 1.19
 -11 -5 8 4.08 0.99
 -11 -5 8 2.93 1.73
 -11 -5 7 1.26 0.72
 -11 5 7 1.52 1.01
 -11 -5 7 3.12 2.05
 -11 -5 7 1.09 0.71
 -11 5 7 1.8 2.63
 -11 5 7 1.06 1.98
 -11 5 7 0.95 0.95
 -11 5 7 0.74 0.87
 -11 -5 7 0.49 1.27
 -11 5 7 0.7 0.82
 -11 5 7 0.94 0.74
 -11 5 7 0.59 2.1
 -11 5 7 0.49 1.44
 -11 5 7 0.92 1.02
 -11 5 7 1.1 0.76
 -11 -5 7 0.68 0.86
 -11 5 7 1 0.53
 -11 5 6 9.37 1.8
 -11 5 6 7.52 1.42
 -11 5 6 8.76 1.43
 -11 5 6 9.87 1.18
 -11 -5 6 10.24 1.19
 -11 -5 6 4.6 1.62
 -11 -5 6 9.86 1.13
 -11 5 6 9.52 3.1
 -11 5 6 9.29 2.42
 -11 5 6 10.26 1.32
 -11 -5 6 8.75 1.89
 -11 5 6 9.43 2.12
 -11 5 6 9.42 1.15
 -11 5 6 9.4 0.96
 -11 -5 6 8.13 1.33
 -11 -5 6 5.63 2.3
 -11 5 5 1.07 0.63
 -11 -5 5 -0.27 1.53
 -11 5 5 2.03 1.21
 -11 5 5 0.38 0.82
 -11 -5 5 2.18 0.69
 -11 5 5 0.05 0.59
 -11 -5 5 0.72 0.51
 -11 5 5 1.11 0.6
 -11 -5 5 0.38 0.67
 -11 5 5 1.09 1.94
 -11 -5 5 0.52 1.28
 -11 5 5 1.08 0.94
 -11 5 5 0.97 0.57
 11 5 -5 0.04 0.45
 -11 5 5 1.95 0.81
 -11 -5 5 0.4 1.19
 -11 -5 4 40.14 2.37
 -11 -5 4 40.45 2.1
 -11 5 4 42.31 2.15
 -11 5 4 41.13 2.36
 -11 5 4 33.32 2.22
 -11 5 4 39.11 2.11
 -11 5 4 35.78 2.06
 -11 -5 4 37.82 3.53
 11 5 -4 40.13 2.22
 -11 5 4 39.46 4.25
 -11 5 4 38.82 1.93
 -11 -5 4 38.21 4.42
 11 5 -4 36.04 1.99
 -11 5 4 38.84 2.09
 -11 5 3 2.83 1.79
 11 5 -3 1.61 0.57
 -11 5 3 1.7 1.11
 11 5 -3 1.3 0.55
 -11 5 3 1.9 0.63
 -11 5 3 0.57 1.19
 -11 5 3 1.89 0.55
 -11 -5 3 2.07 0.68
 -11 5 3 1.41 0.61
 -11 5 3 2.82 0.62
 -11 -5 2 44.01 2.31
 -11 5 2 45.69 2.16
 -11 5 2 47.92 2.06
 11 5 -2 45.2 2.39
 -11 5 2 39.26 2.81
 11 5 -2 44.51 2.55
 -11 5 2 46.93 2.86
 -11 -5 1 30.21 1.81
 -11 5 1 36.18 2.32
 11 5 -1 33.19 2.11
 -11 5 1 31.09 2.64
 11 5 -1 35.65 2.06
 -11 5 1 32.97 1.59
 -11 5 1 32.53 1.75
 11 -5 0 155.59 6.19
 -11 -5 0 156.04 7.37
 -11 -5 0 151.42 5.4
 -11 5 0 156.49 5.89
 11 5 0 152.72 5.69
 -11 5 0 162.7 5.04
 -11 5 0 154.85 5.25
 -11 5 0 160.99 6
 11 5 0 149.1 5.27
 11 5 1 6.68 0.87
 11 5 1 7.03 1.17
 -11 -5 -1 6.71 1.6
 -11 5 -1 7.3 1.12
 -11 5 -1 6.28 1.73
 -11 5 -1 7.66 1.18
 -11 5 -1 7 0.65
 -11 5 -1 6.83 0.82
 11 5 2 56.88 4.04
 -11 5 -2 51.74 3.05
 11 5 2 57.02 2.53
 11 -5 2 54.93 3.51
 -11 -5 -2 50.85 4.13
 -11 5 -2 57.57 3
 -11 5 -2 49.08 3.78
 11 5 2 53.16 2.98
 11 -5 2 56.73 2.49
 -11 5 -2 54.41 2.37
 11 -5 3 83.58 3.55
 -11 5 -3 87.45 3.24
 11 -5 3 83.85 4.8
 -11 -5 -3 89.13 5.97
 11 5 3 84.45 5.49
 11 5 3 84.91 4.22
 11 5 3 83.81 3.49
 -11 5 -3 86.06 3.42
 11 5 3 95.63 4.32
 -11 5 -3 78.2 3.2
 11 5 3 86.49 3.58
 -11 5 -4 91.09 3.45
 11 5 4 103.68 4.74
 11 -5 4 81.81 6.33
 11 5 4 96.61 6.25
 -11 5 -4 92.26 4.55
 11 5 4 73.15 3.52
 11 5 4 86.9 3.33
 11 5 4 85 3.67
 -11 5 -4 87.99 3.57
 11 -5 4 86.57 3.62
 11 -5 4 90.84 3.89
 11 5 4 89.33 4.22
 11 5 4 96.74 4.19
 11 -5 4 96.17 5.39
 -11 5 -5 20 1.39
 11 5 5 22.63 2.35
 11 5 5 21.88 1.51
 11 -5 5 16.15 2.94
 11 5 5 19.5 1.88
 11 5 5 20.96 3.25
 -11 5 -5 19.2 2.02
 11 5 5 18.86 1.34
 11 -5 5 16.9 2.16
 11 5 5 22.24 1.94
 11 5 5 22.17 1.57
 -11 5 -5 20.99 1.48
 11 5 5 19.8 1.49
 11 -5 5 24.46 1.86
 11 -5 5 19.49 1.59
 11 5 5 18.49 1.82
 11 -5 5 25.45 2.9
 11 -5 6 45.6 4.74
 11 5 6 55.47 3.34
 11 5 6 61.99 2.87
 11 5 6 59.18 4.13
 11 5 6 67.67 4.19
 11 5 6 53.83 5.44
 -11 5 -6 59.99 3.72
 11 -5 6 59.75 3.18
 11 -5 6 56.48 3.3
 11 -5 6 51.71 3.64
 11 5 6 60.16 2.83
 -11 5 -6 55.04 2.75
 11 5 6 61.99 3.41
 11 5 6 57.35 2.73
 -11 5 -6 57.83 2.65
 11 5 6 43.02 3.1
 11 5 6 72.65 3.57
 11 5 7 10.11 1.91
 11 5 7 5 1.29
 11 5 7 5.76 2.56
 11 5 7 5.9 1.96
 11 -5 7 4.94 1.21
 11 -5 7 8.39 1.3
 11 5 7 7.94 1.41
 11 -5 7 6.85 1.57
 -11 5 -7 4.88 0.88
 11 -5 7 4.95 1.91
 11 5 7 4.83 0.95
 11 5 7 5.03 0.94
 11 5 7 7.43 1.13
 -11 5 -7 7.06 1.27
 11 5 7 5.25 1.22
 11 5 8 30.55 2.1
 11 5 8 25.9 4.44
 11 5 8 27.26 2.26
 11 5 8 32.05 2.52
 11 5 8 36.1 2.16
 11 5 8 31.37 3.32
 11 5 8 31.22 2.29
 11 -5 8 31.86 2.56
 -11 5 -8 33.02 2.03
 11 5 8 36.19 3.11
 11 -5 8 34.24 2.92
 11 -5 8 26.45 3.5
 11 5 8 28.72 2.4
 11 5 8 35.28 2.17
 11 -5 9 14.98 1.82
 11 5 9 13.44 2.33
 11 5 10 25.27 1.74
 11 -5 10 21.36 1.42
 11 -5 10 20.15 2.22
 11 5 10 23.38 1.89
 11 5 10 26.91 1.89
 11 5 10 24.43 1.74
 11 5 10 20.53 2.35
 11 -5 10 21.03 1.96
 11 5 11 0.16 0.65
 11 -5 11 0.46 0.59
 11 -5 11 0.12 0.6
 11 5 11 0.94 0.7
 11 -5 11 0.42 0.94
 11 -5 11 0.47 0.76
 11 5 11 0.37 0.63
 11 5 12 0.2 0.36
 -11 5 -12 0.07 0.31
 11 5 12 0.43 0.37
 11 7 -10 346.38 10.06
 -11 7 10 301.97 10.57
 -11 7 10 286.4 10.34
 11 7 -10 329.32 9.79
 -11 7 9 28.82 1.98
 11 7 -9 32.63 2.2
 -11 7 9 30.55 2.14
 -11 7 9 28.82 2.5
 -11 7 9 34.03 2.32
 -11 -7 9 33.09 2.37
 -11 7 8 2.51 1.85
 -11 7 8 0.71 0.84
 -11 7 8 0.06 0.83
 -11 7 8 1.81 1.52
 -11 7 8 1.13 0.71
 -11 7 8 0.46 1
 -11 7 8 0.3 0.49
 -11 -7 8 0.07 0.81
 11 7 -8 0.66 1
 -11 -7 8 1.48 0.98
 -11 -7 7 32.37 2.88
 -11 7 7 28.92 2.15
 -11 7 7 28.73 2.14
 -11 7 7 31.61 2.27
 -11 7 7 30.19 2.39
 -11 -7 7 36.06 2.67
 -11 7 7 35.12 1.94
 -11 7 7 33.86 3.64
 -11 -7 7 30.92 2.08
 -11 7 7 26.07 3.56
 -11 7 7 32.49 2.3
 -11 7 6 684.07 22.43
 -11 -7 6 675.14 20.7
 -11 -7 6 626.8 19.71
 -11 7 6 637.74 25.92
 -11 7 6 666.76 19.45
 -11 -7 6 648.67 21.65
 -11 7 6 602.72 19.72
 -11 -7 6 637.06 24.22
 -11 7 6 657.22 20.17
 -11 7 6 649.04 20
 -11 7 6 623.08 22.2
 -11 7 6 673.93 20.09
 11 7 -6 657.01 20.64
 -11 -7 6 550.09 24.35
 -11 7 5 26.13 1.99
 -11 -7 5 23.09 1.71
 -11 7 5 22.93 1.8
 -11 7 5 25.31 4.25
 -11 -7 5 25.07 2.92
 11 7 -5 24.55 1.75
 -11 7 5 26.59 2.01
 -11 -7 5 15.7 3.54
 -11 -7 5 24.52 3.43
 11 7 -5 25.58 2.04
 -11 7 5 21.15 1.94
 -11 7 4 123.8 4.56
 -11 7 4 129.81 4.98
 -11 -7 4 114.48 5.15
 -11 -7 4 109.14 4.47
 -11 7 4 118.67 4.79
 -11 7 4 117.62 5.05
 -11 7 4 114.51 8.25
 -11 -7 4 109.74 7.47
 11 7 -4 116.66 5.16
 11 7 -4 115.1 4.66
 -11 7 4 112.66 4.72
 11 7 -4 120.98 5.51
 -11 7 4 113.92 6.18
 -11 -7 4 107.12 8.43
 -11 7 4 119.87 4.97
 -11 -7 3 3.08 0.68
 -11 7 3 4.86 0.86
 -11 7 3 3.16 0.85
 -11 7 3 2.42 0.97
 -11 7 3 1.58 1.9
 11 7 -3 6.54 0.99
 -11 -7 3 1.39 1.47
 11 7 -3 4 0.96
 -11 7 3 4.27 0.78
 -11 -7 3 3.53 0.9
 -11 7 3 3.65 1.64
 11 7 -3 4.86 1.27
 -11 7 3 2.9 0.76
 -11 -7 2 1187.94 35.66
 -11 7 2 1245.28 35.04
 -11 7 2 1138.58 37.09
 -11 7 2 1279.07 37.08
 11 7 -2 1249.82 36.27
 -11 7 2 1272.62 35.34
 -11 7 2 1145.33 35.02
 -11 -7 2 1182.83 39.56
 11 7 -2 1227.51 36.11
 11 7 -2 1171.37 35.39
 -11 7 2 1153.71 35.66
 -11 7 2 1249.32 35.46
 11 7 -2 1222.82 35.26
 -11 7 2 1263.74 40.06
 -11 7 2 1200.94 35.12
 -11 7 1 38.31 1.96
 11 7 -1 34.78 2.53
 -11 7 1 33.3 2.7
 -11 -7 1 36.13 3.86
 -11 7 1 36.52 2.03
 -11 7 1 36.18 2.11
 11 7 -1 37.66 2.67
 -11 7 1 28.66 3.01
 -11 7 1 40.18 2.95
 11 7 -1 33.63 2.07
 11 7 -1 32.98 2.15
 -11 7 1 36.54 2.64
 -11 7 1 41.71 4.04
 -11 -7 1 34.89 2.26
 -11 -7 0 674.19 24.17
 -11 7 0 695.73 20.17
 -11 7 0 715.63 21.59
 11 7 0 697.59 23.65
 -11 7 0 696.4 23.92
 11 7 0 671.43 20.26
 -11 7 0 672.78 21.4
 11 7 0 670.63 21.19
 -11 7 0 629.22 22.53
 11 7 0 660.01 20.42
 -11 7 0 652.02 20.33
 -11 7 0 700.55 19.98
 11 7 0 658.54 20.31
 -11 7 0 657.65 20.23
 -11 -7 -1 2.67 1.58
 -11 7 -1 1.78 0.99
 -11 7 -1 2.46 0.7
 11 7 1 2.32 0.77
 11 7 1 3.15 1.65
 11 7 1 2.19 1.14
 11 7 1 2.34 0.71
 -11 7 -1 2.1 1.23
 -11 7 -1 -0.17 1.72
 -11 7 -1 1.57 0.7
 -11 7 -1 2.43 0.61
 11 7 1 1.78 0.84
 -11 7 -1 2.72 0.72
 -11 7 -2 702.39 20.76
 11 7 2 712.13 20.97
 11 7 2 699.92 21
 -11 7 -2 728.26 21.07
 -11 7 -2 708.18 20.96
 11 7 2 724.01 21.23
 11 7 2 723.21 24.97
 -11 7 -2 709.92 22.31
 -11 -7 -2 719.89 25.38
 11 7 2 708.92 22.26
 -11 7 -2 736.02 22.15
 11 7 3 63.18 4.04
 -11 7 -3 67.86 3.95
 11 7 3 62.26 3.04
 -11 7 -3 67.14 3.22
 11 7 3 66.24 5.51
 -11 7 -3 68.23 4.05
 -11 7 -3 67.99 3.17
 11 7 3 69.94 3.43
 11 7 3 69.29 3.01
 -11 7 -3 62.95 2.95
 -11 7 -4 685.92 20.93
 11 7 4 705.21 22.13
 -11 7 -4 538.79 23.77
 -11 7 -4 707.01 22.36
 -11 7 -4 728.32 21.3
 11 7 4 755.57 21.65
 11 -7 4 579.18 25.79
 11 7 4 723.49 21.01
 11 7 4 674.55 25.76
 -11 7 -4 705.31 22.6
 11 -7 5 -0.14 1.36
 -11 7 -5 -0.12 0.97
 11 7 5 -0.06 0.66
 11 -7 5 -0.3 1.92
 -11 7 -5 0.46 0.77
 11 7 5 0.08 0.95
 -11 7 -5 0.87 0.65
 11 7 5 1.43 1.88
 11 7 5 0.07 0.82
 11 -7 6 198.49 8.79
 11 7 6 254.22 8.44
 11 -7 6 177.67 10.81
 11 7 6 220.88 7.63
 11 7 6 166.58 7.81
 11 7 6 243.35 8.41
 -11 7 -6 219.49 8.83
 11 7 6 187.2 11.47
 -11 7 -6 223.59 7.77
 -11 7 -6 227.64 7.54
 11 7 6 244.8 8.28
 -11 7 -6 208.67 10.06
 -11 7 -6 226.61 8.65
 11 7 7 2.21 1.77
 11 7 7 3.57 0.95
 11 7 7 2.55 1.15
 -11 7 -7 1.76 1.64
 11 -7 7 2.12 1
 -11 7 -7 2.05 0.8
 11 7 7 2.2 0.8
 11 7 7 2.2 1
 11 7 7 1.51 0.81
 11 7 8 465.37 14.8
 -11 7 -8 456.84 14.5
 11 7 8 491.24 14.73
 11 7 8 445.25 14.74
 11 7 8 534.56 15.6
 11 7 8 507.98 14.99
 11 -7 8 440.1 15.46
 11 -7 8 476.05 15.62
 11 7 8 433.82 16.09
 -11 7 -8 437.61 15.04
 -11 7 -8 465.63 16.33
 11 7 9 8.76 1.41
 11 7 9 10.96 1.31
 11 7 9 9.6 1.72
 -11 7 -9 9.87 0.98
 11 7 9 10.37 1.19
 11 -7 9 9.65 1.44
 11 -7 9 9.6 1.34
 -11 7 -9 8.52 1.54
 11 7 10 1.05 0.77
 11 7 10 0.27 0.57
 11 -7 10 -0.06 0.6
 -11 7 -10 0.47 0.47
 -11 7 -10 0.46 0.33
 11 -7 10 0.06 0.72
 -11 9 9 0.4 0.54
 11 9 -9 0.15 0.36
 -11 9 8 5.09 1
 -11 9 8 4.05 0.95
 11 9 -8 5.64 0.92
 -11 9 8 4.72 1.15
 11 9 -8 3.46 0.5
 11 9 -7 9.55 1.23
 -11 -9 7 8.55 1.26
 -11 9 7 6.52 1.64
 -11 9 7 8.21 1.17
 -11 9 7 7.15 1.21
 -11 -9 7 7.34 1.27
 11 9 -7 7.26 0.87
 11 9 -7 7.83 1.17
 11 9 -6 98 3.76
 -11 9 6 104.14 3.99
 -11 -9 6 95.79 4.77
 -11 9 6 94.09 5.26
 11 9 -6 97.84 3.88
 -11 9 6 94.74 4.31
 -11 9 6 81.02 5.3
 -11 9 6 88.39 4
 -11 9 6 99.38 4.34
 -11 -9 6 108.27 4.67
 11 9 -6 99.97 4.41
 -11 9 5 1.53 0.71
 11 9 -5 1.62 0.7
 -11 -9 5 1.01 0.84
 11 9 -5 1.31 0.65
 11 9 -5 1.25 1.04
 -11 -9 5 1.47 1.27
 -11 9 5 1.7 0.84
 -11 9 5 1.48 0.77
 -11 9 5 1.23 0.78
 -11 -9 4 11.46 1.44
 11 9 -4 9.93 1.61
 -11 9 4 11.49 1.21
 11 9 -4 9.66 1.14
 -11 9 3 2.69 0.8
 11 9 -3 2.75 0.85
 11 9 -3 2.39 0.74
 -11 9 3 4.37 1.7
 11 9 -3 2.34 1.21
 -11 -9 3 4.14 0.98
 -11 9 3 3.49 1.01
 -11 9 3 4.78 0.9
 -11 9 3 4.52 0.97
 -11 9 2 141 5.54
 -11 9 2 138.56 5.26
 11 9 -2 135.55 6.14
 -11 9 2 136.91 6.74
 11 9 -2 145.56 5.61
 -11 -9 2 133.67 8.67
 11 9 -2 136.39 5.28
 -11 9 1 25.53 1.82
 -11 9 1 29.79 1.89
 -11 9 1 31.67 3.95
 11 9 -1 39.68 4.08
 11 9 -1 30.19 2.64
 -11 9 1 33.53 3.01
 11 9 -1 31.94 2.18
 -11 -9 1 33.06 4.11
 -11 9 1 29.78 2.1
 11 9 -1 31.29 2.03
 -11 9 0 180.45 6.27
 -11 9 0 157.1 5.98
 -11 9 0 176.35 6.5
 11 9 0 176.85 6.48
 -11 9 0 161.26 8.17
 -11 9 0 178.29 7.65
 11 9 0 175.57 7.39
 -11 9 0 141.6 7.79
 -11 -9 0 179.83 10.17
 11 9 0 166.25 9.25
 -11 9 0 170.7 9.66
 11 9 0 183.58 6.64
 -11 9 -1 0.93 0.69
 11 9 1 0.14 0.68
 -11 9 -1 0.34 0.66
 11 9 1 1.27 1.18
 -11 9 -1 1.14 1.23
 -11 9 -1 -0.35 1.62
 -11 9 -1 0.96 1.59
 11 9 1 0.25 1.52
 -11 -9 -1 1.4 1.49
 -11 9 -1 0.16 0.97
 -11 9 -1 -0.06 0.63
 11 9 1 1.07 0.78
 -11 9 -2 19.63 1.58
 11 9 2 19.62 1.76
 -11 9 -2 18.48 1.66
 11 9 2 19.17 1.67
 -11 9 -2 18.07 1.61
 -11 9 -2 19.5 2.19
 11 9 2 21.62 2.46
 -11 9 -2 14.77 2.69
 -11 9 -3 -0.27 0.66
 -11 9 -3 1.77 1.79
 -11 9 -3 0.41 0.61
 11 9 3 0.43 0.65
 -11 9 -3 -0.07 0.66
 11 9 3 0.22 0.8
 11 9 3 -0.79 1.11
 11 9 3 0.24 1.35
 -11 9 -3 2.44 1.27
 11 9 4 25.46 2.04
 -11 9 -4 23.6 2.29
 -11 9 -4 22.43 2.87
 11 9 4 25.02 2.19
 -11 9 -5 20.93 2.04
 -11 9 -5 16.88 2.38
 -11 9 -5 19.9 1.5
 -11 9 -5 20.26 1.66
 11 -9 5 20.68 1.94
 11 9 5 20.22 1.54
 11 9 5 20.49 1.78
 11 9 5 21.96 1.88
 11 -9 5 16.27 2.02
 11 9 6 6.58 1.64
 11 -9 6 5.29 1.17
 11 9 6 5.75 1.03
 11 -9 6 4.56 1.15
 -11 9 -6 6.38 0.85
 -11 9 -6 6.41 0.98
 11 9 6 6.49 1.11
 -11 9 -6 4.02 1.29
 -11 9 -6 6.77 1.27
 11 9 6 5.56 0.93
 11 9 7 3.05 0.75
 11 -9 7 4.51 0.88
 -11 9 -7 4.02 0.78
 11 9 7 4.73 0.87
 11 9 7 4.44 0.95
 11 9 7 3.32 1.31
 11 -9 7 4.08 1
 11 9 8 33.07 1.82
 11 9 8 30.48 1.71
 11 -9 8 27.86 1.7
 -11 9 -8 30.34 1.58
 11 11 -5 52.55 2.27
 -11 11 5 36.4 2.63
 -11 -11 4 13.48 1.36
 11 11 -4 15.74 1.23
 -11 11 4 10.13 1.08
 -11 11 4 11.27 1.69
 11 11 -4 15.93 1.36
 -11 -11 3 22.66 1.98
 -11 11 3 22.64 2.1
 11 11 -3 29.26 1.91
 11 11 -3 28.97 1.77
 -11 11 3 18.17 1.64
 -11 11 2 112.14 4.64
 -11 11 2 105.96 4.67
 11 11 -2 114.79 4.79
 -11 11 1 126.45 5.19
 11 11 -1 151.85 5.59
 -11 11 1 132.27 5.3
 11 11 -1 131.2 5.49
 11 11 -1 145.97 5.35
 11 11 0 91.32 4.09
 11 11 0 86.7 4.18
 -11 11 0 84.1 3.82
 11 11 0 85.86 3.62
 -11 11 0 91.7 3.93
 11 11 0 101.19 4.05
 11 11 0 76.44 3.82
 11 11 1 27.22 2.03
 11 11 1 27.99 1.95
 11 11 1 25.15 2.13
 11 11 1 28.61 1.92
 -11 11 -1 30.74 1.98
 -11 11 -2 99.03 3.94
 11 11 2 100.75 4.07
 11 11 2 101.93 4.15
 11 11 2 102.14 4.16
 11 -11 2 74.67 4.02
 11 11 2 78.73 3.75
 11 11 3 102.79 4.28
 11 11 3 108.43 4.04
 11 11 3 102.8 4.33
 -11 11 -3 93.86 3.87
 11 11 4 98.26 4.02
 -11 11 -4 69.91 3.12
 11 -11 4 80.45 3.31
 -11 11 -4 88.56 3.13
 11 11 5 7.07 1.1
 -11 11 -5 8.26 0.7
 -12 0 13 0.24 0.5
 -12 0 12 16.72 1.6
 -12 0 12 17 1.67
 -12 0 12 20.05 1.99
 -12 0 12 14.38 1.32
 -12 0 12 11.37 1.21
 -12 0 11 -0.41 1.09
 -12 0 11 1.62 0.86
 -12 0 11 -0.48 0.77
 -12 0 11 0.11 1.02
 -12 0 10 598.51 21.34
 -12 0 10 731.51 22
 -12 0 10 815.41 23.71
 -12 0 10 766.32 22.28
 -12 0 10 628.56 20.82
 -12 0 10 740.85 22.73
 -12 0 10 736.79 21.47
 -12 0 9 -0.29 0.9
 -12 0 9 0.27 1.02
 -12 0 9 0.76 0.71
 -12 0 9 0.1 1.2
 -12 0 9 0.3 1.42
 -12 0 9 -0.09 0.86
 -12 0 8 48.1 2.76
 -12 0 8 49.54 3.1
 -12 0 8 52.47 2.96
 -12 0 8 46.75 2.9
 -12 0 8 47.33 2.5
 -12 0 8 45.02 2.48
 -12 0 8 50 3.25
 -12 0 8 55.05 4.06
 -12 0 8 59.24 3.44
 -12 0 8 55.32 3.13
 -12 0 7 0.11 1.84
 -12 0 7 -0.17 0.7
 -12 0 7 0.36 0.67
 -12 0 7 0.07 0.82
 -12 0 7 0.2 0.92
 -12 0 7 -0.06 0.67
 -12 0 7 0.99 0.5
 -12 0 7 -0.39 1.28
 -12 0 7 0.23 0.87
 -12 0 7 0.06 0.75
 -12 0 6 1373.96 41.19
 -12 0 6 1601.51 43.04
 -12 0 6 1345.55 40.87
 -12 0 6 1609.72 41.81
 -12 0 6 1459.91 40.82
 -12 0 6 1442.42 41.37
 -12 0 6 1202.66 41.83
 -12 0 5 0.33 0.52
 -12 0 5 0.37 1.31
 -12 0 5 0.29 0.64
 -12 0 4 106.06 5.2
 -12 0 4 112.68 4.04
 -12 0 3 1.41 1.18
 -12 0 3 0.23 0.5
 -12 0 2 1874.26 54.99
 -12 0 1 0.89 1.1
 -12 0 0 1316.79 39.47
 -12 0 -1 0.21 1.35
 -12 0 -2 3520.47 101.48
 -12 0 -3 0.12 1.14
 12 0 3 0.1 0.91
 12 0 3 0.07 0.53
 12 0 4 3760.45 101.88
 12 0 4 3938.83 100.03
 12 0 5 -0.05 0.62
 12 0 5 0.19 0.83
 12 0 5 1 1.2
 12 0 6 194.88 8.2
 12 0 6 220.64 8.72
 12 0 6 211.63 8.74
 12 0 6 209.62 8.07
 12 0 6 209.89 7.51
 12 0 7 0.9 0.83
 12 0 7 0.54 0.81
 12 0 7 0.48 0.87
 12 0 7 0.71 1.65
 12 0 7 1.4 1.27
 12 0 7 0.74 1.03
 12 0 8 957.77 33.3
 12 0 8 1104.03 33
 12 0 8 1171.69 31.77
 12 0 8 984.64 32.12
 12 0 8 1044.83 32.06
 12 0 8 1056.65 31.99
 12 0 8 1084.78 31.14
 12 0 9 -0.24 1.19
 12 0 9 0.65 0.88
 12 0 9 0.86 0.65
 12 0 9 0.08 0.94
 12 0 10 86.73 4.72
 12 0 10 94.36 4.14
 12 0 10 83.27 4.24
 12 0 10 79.17 4.37
 12 0 10 85.09 4.13
 12 0 10 89.5 3.71
 12 0 10 80.75 4.1
 12 0 11 -0.23 0.54
 12 0 11 0.38 0.73
 12 0 11 0.7 0.73
 12 0 11 0.82 0.96
 12 0 11 -0.06 0.75
 12 0 12 205.09 7.13
 12 0 12 207.42 7.24
 -12 2 12 4.5 1.19
 -12 -2 12 3.24 1.05
 -12 -2 12 4.49 0.85
 -12 2 12 4.41 1.05
 -12 -2 12 2.8 0.88
 -12 2 12 3.83 0.77
 -12 -2 12 2.29 0.7
 -12 2 11 1.25 1.11
 -12 2 11 0.65 0.68
 -12 -2 11 0.6 0.97
 -12 -2 11 0.89 0.88
 -12 2 11 1.18 0.79
 -12 -2 11 1.03 0.94
 -12 2 11 1.8 1.09
 -12 2 11 1.22 1.12
 -12 -2 11 0.37 0.97
 -12 -2 11 1.92 1.22
 -12 2 11 1.16 0.85
 -12 -2 11 1.68 0.88
 -12 2 10 23.31 2.18
 -12 2 10 21.63 1.77
 -12 -2 10 21.04 2.06
 -12 -2 10 21.77 2.22
 -12 2 10 23.34 2.48
 -12 2 10 20.71 1.74
 -12 -2 10 19.73 2.06
 -12 -2 10 22.81 2.44
 -12 2 10 20.24 2.29
 -12 2 10 23.19 2.06
 -12 -2 10 21.79 1.88
 -12 2 10 21.9 1.86
 -12 2 10 22.63 3.16
 -12 2 9 1.67 1.12
 -12 2 9 1.11 0.92
 -12 2 9 0.85 0.98
 -12 2 9 1.27 1.26
 -12 2 9 3.47 1.14
 -12 -2 9 1.05 0.98
 -12 2 9 0.62 1.02
 -12 2 9 0.56 0.72
 -12 2 9 2.57 1.38
 -12 2 9 1.39 1
 -12 -2 9 2.64 1.41
 -12 2 8 58.49 4.56
 -12 -2 8 67.61 3.21
 -12 2 8 61.95 3.53
 -12 2 8 81.59 5.35
 -12 2 8 72.15 4.14
 -12 -2 8 70.78 4.28
 -12 -2 8 68.03 3.52
 -12 2 8 67.11 3.54
 -12 2 8 64.49 3.11
 -12 2 8 61.69 3.26
 -12 -2 8 69.41 3.71
 -12 2 8 68.32 2.99
 -12 2 8 65.94 3.35
 -12 -2 8 62.67 3.79
 -12 -2 8 65.55 3.33
 -12 2 8 74.52 3.6
 -12 2 8 54.08 4.1
 -12 2 8 66.04 3.46
 -12 2 8 80.82 4.09
 -12 -2 7 0.82 0.55
 -12 -2 7 0.41 0.65
 -12 -2 7 0.77 0.67
 -12 2 7 -0.06 0.64
 -12 2 7 1.2 0.67
 -12 2 7 1.04 1.14
 -12 2 7 0.69 0.51
 -12 -2 7 1.83 1.07
 -12 2 7 0.74 1.11
 -12 2 7 1.92 1.8
 -12 2 7 2.98 0.97
 -12 -2 7 0.97 0.85
 -12 2 7 -0.11 1.16
 -12 2 7 0.8 0.88
 -12 -2 7 0.67 1.01
 -12 -2 7 0.58 0.69
 -12 2 7 3 0.85
 -12 2 7 0.7 0.83
 -12 2 7 1.53 1.74
 -12 -2 7 0.19 0.68
 -12 2 7 0.2 0.76
 -12 2 7 0.95 0.56
 -12 -2 6 246.37 7.78
 -12 -2 6 242.06 8.26
 -12 2 6 237.69 7.78
 -12 -2 6 224.51 7.56
 -12 2 6 229.06 8.01
 -12 2 6 221.13 8.36
 -12 -2 6 263.2 8.29
 -12 2 6 237.73 9.77
 -12 2 6 233.21 8.29
 -12 2 6 239.89 9.14
 -12 2 6 236.55 7.73
 -12 2 6 213.67 9.15
 -12 2 6 226.1 7.88
 -12 -2 6 226.59 7.85
 -12 2 6 207.49 7.16
 -12 2 6 200.41 11.01
 -12 2 6 214.56 7.32
 -12 2 6 207.82 7.65
 -12 -2 6 183.93 9.28
 -12 2 5 60.71 2.56
 -12 2 5 51.61 2.12
 -12 -2 5 49.78 4.03
 -12 2 5 52.21 3.45
 -12 -2 5 50.8 2.75
 -12 -2 5 49.65 2.39
 -12 2 5 51.47 2.51
 -12 -2 4 199.5 7.05
 -12 -2 4 212.38 7.53
 -12 2 4 220.54 7.27
 -12 2 4 237.81 7.29
 -12 2 4 220.14 6.94
 -12 2 4 207.17 9.44
 -12 2 4 238.21 6.92
 -12 -2 4 197.69 8.67
 -12 -2 4 219.71 9.32
 -12 -2 3 4.5 0.69
 -12 -2 3 4.85 0.85
 -12 2 3 3.71 1.35
 -12 -2 3 5.16 1.4
 -12 2 3 4.58 0.82
 -12 2 3 4.88 0.69
 -12 -2 3 4.38 1.24
 -12 -2 2 134.76 4.94
 -12 -2 2 138.44 6.53
 -12 -2 2 120.85 5.63
 -12 2 2 138.74 4.83
 12 -2 -2 144.72 4.87
 -12 2 2 143.25 5.71
 -12 -2 1 328.57 12.17
 12 -2 -1 336.18 10.71
 -12 2 1 328.8 10.56
 -12 -2 0 145.27 6.92
 12 -2 0 145.63 5.64
 12 2 0 145.53 5.02
 -12 2 0 148.15 5.05
 -12 -2 -1 85.86 5.29
 12 -2 1 88.94 4.05
 12 2 1 82.35 3.46
 12 2 2 50.76 2.1
 12 2 2 49.1 2.76
 12 -2 2 46.83 2.92
 12 -2 3 1.68 0.69
 12 2 3 0.74 0.65
 12 -2 3 1.89 0.99
 12 -2 3 0.58 0.88
 12 2 3 1.38 0.62
 -12 -2 -3 1.3 1.17
 12 2 3 0.58 1.16
 12 -2 4 63.6 2.88
 12 -2 4 61.88 2.77
 12 2 4 65.11 2.77
 12 -2 4 51.07 3.6
 12 2 4 50.96 3.82
 -12 -2 -4 65.67 4.02
 12 2 4 56.1 3.02
 12 2 4 51.71 2.52
 12 2 5 185.83 6.78
 12 2 5 195.21 7.62
 12 2 5 187.41 7.16
 12 -2 5 229.08 8.79
 12 -2 5 216.15 7.24
 12 -2 5 212.97 7.21
 12 -2 6 26.23 2
 12 -2 6 19.54 1.79
 12 2 6 18.24 1.48
 12 2 6 19.78 2.22
 12 2 6 21.2 1.39
 12 -2 6 20.22 2.54
 12 2 6 14.36 1.68
 12 2 6 20.47 2.16
 12 2 6 15.98 2.87
 12 -2 6 19.88 2.34
 12 2 6 16.9 1.97
 12 -2 6 26.1 2.26
 12 2 6 25.42 1.72
 12 2 7 11.2 1.43
 12 2 7 9.86 1.04
 12 2 7 9.53 1.45
 12 -2 7 10.72 1.87
 12 2 7 9.93 2.01
 12 2 7 13.24 1.45
 12 -2 7 10.71 1.78
 12 2 7 11.03 1.78
 12 2 7 9.64 1.29
 12 -2 7 8.77 1.34
 12 -2 7 9.89 1.46
 12 -2 7 9.08 1.41
 12 2 8 60.51 3.16
 12 -2 8 49.68 3.73
 12 2 8 47.83 3.63
 12 2 8 45.83 2.88
 12 2 8 55.44 2.61
 12 2 8 47.89 2.53
 12 -2 8 42.65 2.2
 12 2 8 40.42 3.54
 12 -2 8 47.12 3.81
 12 2 8 47.43 2.94
 12 -2 8 43.53 3.1
 12 -2 8 46.74 2.98
 12 2 8 45.12 3.03
 12 2 8 48.61 2.82
 12 -2 8 46.26 3
 12 2 9 33.12 2.13
 12 2 9 29.07 3.14
 12 2 9 34.27 2.39
 12 -2 9 34.51 2.23
 12 -2 9 29.28 3.05
 12 2 9 31.82 3.02
 12 2 9 34.57 2.06
 12 2 9 24.9 2.21
 12 2 9 27.98 2.25
 12 2 9 26.78 2.15
 12 2 10 36.43 2.19
 12 2 10 34.12 3.26
 12 2 10 38.38 2.56
 12 -2 10 33.76 3.27
 12 -2 10 33.06 2.72
 12 -2 10 35.08 2.24
 12 2 10 33.17 3
 12 2 10 31.28 2.23
 12 -2 10 31.7 2.52
 12 -2 10 32.4 2.47
 12 2 10 30.22 2.46
 12 2 11 19.48 1.67
 12 2 11 17.63 1.43
 12 2 11 15.86 1.52
 12 2 11 17.03 1.53
 12 -2 11 13.78 1.42
 12 2 11 15.11 1.5
 12 -2 11 17.19 1.43
 12 -2 11 15.81 1.75
 12 -2 12 36.54 2.03
 12 2 12 29.77 1.71
 12 2 12 33.08 1.62
 12 -2 12 29.65 1.86
 12 -2 12 30.08 1.65
 12 2 12 32.51 1.69
 -12 2 -12 25.53 1.38
 12 -2 12 25.42 1.52
 12 2 12 27.01 1.56
 -12 -4 12 5.78 0.83
 -12 -4 11 37.41 2.28
 -12 -4 11 38.03 2.36
 -12 -4 11 40.15 2.25
 -12 4 11 31.04 1.99
 -12 4 11 28.98 1.82
 -12 -4 11 35.4 2.34
 -12 4 10 231.11 8.12
 -12 -4 10 246.77 8.82
 -12 4 10 197.51 7.9
 -12 4 10 243.66 9.68
 -12 4 10 213.47 7.82
 -12 4 10 210.37 8.26
 -12 4 10 231.38 9.49
 -12 -4 10 252.29 9
 -12 4 10 285.35 9.4
 -12 4 10 211.11 8.44
 -12 4 10 218.33 8.99
 -12 4 10 252.42 8.33
 -12 -4 10 255.75 8.39
 -12 4 10 251.57 7.93
 -12 4 10 249.15 8.69
 -12 4 9 111.75 4.75
 -12 4 9 126.91 5.95
 -12 -4 9 116.08 5.62
 -12 -4 9 112.36 5.31
 -12 4 9 107.19 4.57
 -12 4 9 101.65 4.82
 -12 4 9 118.1 5.97
 -12 4 9 103.13 5.06
 -12 4 9 107.9 6.37
 -12 -4 9 122.92 5
 -12 -4 9 116.08 5.55
 -12 4 9 99.92 5.82
 -12 4 9 114.75 5.14
 -12 4 9 130.02 5.55
 -12 4 9 125.07 4.91
 -12 4 9 124.18 5.25
 -12 4 8 38.28 2.56
 -12 4 8 37.24 2.29
 -12 4 8 42.08 3.35
 -12 4 8 37.82 2.52
 -12 -4 8 42.72 3.07
 -12 4 8 39.46 3.16
 -12 -4 8 37.12 2.39
 -12 4 8 34.3 2.64
 -12 -4 8 34.31 3.83
 -12 4 8 44.03 2.71
 -12 4 8 34.24 2.93
 -12 4 8 41.93 3.17
 -12 -4 8 36.14 2.52
 -12 4 8 35.25 2.16
 -12 4 8 31.27 2.37
 -12 4 7 144.79 7.53
 -12 -4 7 159.28 6.37
 -12 -4 7 148.74 5.69
 -12 4 7 132.76 5.62
 -12 4 7 143.57 5.47
 -12 -4 7 145 5.55
 -12 -4 7 144.54 6.57
 -12 4 7 139.39 9.91
 -12 4 7 161.25 7.92
 -12 4 7 150.31 5.79
 -12 4 7 153.92 5.22
 -12 4 7 157.18 6.66
 -12 4 7 135.15 5.93
 -12 -4 7 127.87 7.95
 -12 4 7 152.61 6.38
 -12 4 7 147.23 5.97
 -12 4 7 145.9 6.38
 -12 -4 7 138.27 5.74
 -12 4 7 141.42 5.34
 -12 4 7 135.21 5.77
 -12 4 6 599.27 18.1
 -12 -4 6 582.56 17.1
 -12 -4 6 577.78 17.77
 -12 4 6 562.29 16.9
 -12 4 6 520.49 16.99
 -12 4 6 571.75 19.2
 -12 -4 6 571.12 16.93
 -12 -4 6 529.07 18.09
 -12 4 6 502.17 17.31
 -12 -4 6 517.2 20.51
 -12 -4 6 581.97 20.78
 -12 -4 6 538.79 17.13
 -12 4 6 561.58 16.79
 -12 4 6 522.26 17.18
 -12 4 6 447.43 19.02
 -12 4 6 591.61 17.19
 -12 4 6 571.18 16.68
 -12 4 6 546.9 22.25
 -12 4 6 600.43 17.63
 -12 4 5 426.91 17.23
 -12 -4 5 416.57 13.43
 -12 -4 5 435.95 12.95
 -12 4 5 423.9 13.65
 -12 -4 5 385.25 13.93
 -12 -4 5 434.02 16.2
 -12 4 5 410.63 14.72
 -12 4 5 426.89 12.97
 -12 4 5 427.18 13.17
 -12 4 5 414.67 12.75
 -12 4 5 435.62 12.69
 -12 -4 5 367.99 15.98
 -12 4 5 365.92 13.08
 -12 4 5 391.5 13.01
 -12 4 5 416.45 12.7
 -12 4 4 160.01 5.9
 -12 -4 4 138.85 8.26
 -12 4 4 159.15 5.79
 -12 4 4 181.2 5.78
 -12 4 4 164.92 5.74
 -12 -4 4 170.58 6.22
 -12 -4 4 175.8 5.9
 -12 -4 4 193.98 8.52
 -12 4 4 168.35 8.6
 -12 4 3 123.92 5.49
 -12 4 3 137.65 5.64
 -12 -4 3 136.45 6.9
 -12 4 3 144.44 4.85
 -12 -4 3 129.37 5.06
 -12 -4 3 139.29 4.86
 -12 4 2 546.7 18.01
 -12 4 2 541.52 16.16
 -12 4 2 541.42 16.48
 -12 4 2 574.27 15.79
 -12 4 2 534.96 15.91
 -12 -4 2 499.37 16.06
 -12 -4 2 535.36 15.92
 12 -4 -1 782.07 23.68
 -12 4 1 823.8 23.6
 -12 4 1 819.46 24.76
 -12 4 1 836.01 22.92
 -12 4 1 813.72 23.11
 -12 -4 1 773.56 23.18
 12 -4 0 491.13 15.17
 -12 4 0 507.94 14.03
 -12 4 0 488.21 14.2
 -12 -4 0 475.51 14.27
 12 4 1 82.64 4.33
 -12 4 -1 87.01 2.98
 12 -4 1 86.56 4.27
 -12 4 -1 75.69 4.27
 -12 4 -1 86.33 3.19
 12 4 1 84.17 3.23
 12 4 2 591.39 17.38
 12 4 2 563.29 17.8
 -12 4 -2 607.23 17.28
 12 4 2 558.06 19.11
 12 -4 3 1598.38 46.36
 12 4 3 1502.57 44.78
 12 4 3 1486.46 44.64
 12 4 3 1647.12 44.28
 12 4 4 778.32 25.69
 12 4 4 901.73 24.25
 12 -4 4 662.65 25.57
 12 -4 4 809.13 25.04
 12 4 4 669.45 22.43
 -12 4 -4 745.09 22.31
 12 -4 4 808.79 22.71
 12 4 4 795.62 23.05
 12 4 5 206.48 7.78
 12 -4 5 192.07 10.27
 12 4 5 238.15 8.27
 12 4 5 269.27 9.76
 12 4 5 225.5 10.86
 12 -4 5 202.21 8.58
 -12 4 -5 245.14 7.62
 12 4 5 244.1 8.05
 -12 4 -5 226.04 7.61
 12 -4 5 257.48 8.21
 12 4 5 190.86 9.19
 12 4 5 259.43 8.43
 12 4 5 242.71 8.22
 12 -4 5 247.08 10.18
 12 4 6 5.62 2.25
 12 4 6 4.16 1.62
 12 4 6 6.54 1.82
 12 4 6 4.96 0.9
 12 4 6 4.38 1.09
 12 4 6 5.14 0.87
 12 -4 6 4.46 1.28
 12 4 6 3.96 1.17
 12 -4 6 4.63 1.44
 12 -4 6 7.03 2.03
 12 4 6 4.68 0.89
 12 4 6 3.11 0.75
 12 -4 6 7.28 1.17
 12 -4 6 4.67 1.09
 12 4 6 5.04 1.13
 -12 4 -6 4.89 0.81
 12 4 7 336.99 12.28
 12 4 7 295.58 11.69
 -12 4 -7 301.29 9.8
 12 4 7 318.86 9.97
 12 4 7 301.23 10.5
 12 -4 7 253.23 12.71
 12 4 7 338.87 10.09
 12 4 7 275.29 14.04
 -12 4 -7 290.72 11.1
 12 4 7 282.26 10.23
 12 -4 7 298.36 10.54
 12 -4 7 306.65 10.72
 12 4 7 295.48 10.39
 12 4 7 359.91 10.99
 12 4 7 236.11 10.25
 12 4 8 416.31 14.91
 12 4 8 494.23 14.61
 12 4 8 437.06 14.91
 12 4 8 469.98 14.57
 -12 4 -8 431.7 14.29
 12 -4 8 447.72 16.08
 12 4 8 471.05 16.58
 12 4 9 85.43 3.72
 12 4 9 80.67 4
 12 4 9 88.26 4.33
 12 4 9 71.55 4.72
 12 4 9 76.58 3.99
 12 -4 9 75.62 4.17
 12 4 9 76.49 3.55
 12 4 9 85.67 3.72
 12 4 9 70.69 3.87
 12 4 9 71.77 4.49
 12 -4 9 79.86 3.61
 12 -4 9 81.75 4.87
 12 -4 10 10.91 1.44
 12 4 10 12.63 1.46
 12 4 10 10.3 1.33
 12 4 10 14.44 2.09
 12 4 10 11.71 1.25
 12 4 10 10.19 1.32
 12 4 10 10.75 1.39
 12 4 10 11.71 1.26
 12 4 10 9.03 1.47
 12 -4 10 10.72 1.84
 12 -4 10 8.74 1.06
 12 4 11 64.08 3.06
 12 4 11 82.79 3.3
 12 4 11 75.99 3.24
 12 -4 11 68.68 3.43
 12 -4 11 68.8 2.87
 12 -4 11 62.75 3.87
 12 4 12 92.24 3.24
 12 -4 12 82.03 3.19
 12 4 12 87.11 3.14
 -12 -6 11 73.81 2.97
 -12 -6 10 24.32 1.63
 -12 -6 10 26.14 1.77
 12 6 -10 25.71 1.67
 -12 6 10 24.46 1.93
 -12 6 10 19.2 1.97
 -12 6 10 25.04 1.65
 -12 6 10 21.33 1.62
 -12 6 9 48.61 2.41
 -12 6 9 40.64 2.51
 -12 -6 9 48.74 3.11
 -12 -6 9 43.65 2.52
 -12 -6 9 50.45 2.93
 -12 6 9 42.15 2.51
 -12 6 9 45.98 2.8
 -12 6 9 43.02 3.26
 -12 6 9 53.26 3.09
 -12 -6 8 2.59 0.86
 -12 6 8 0.47 1.86
 -12 6 8 2.68 0.88
 -12 -6 8 2.25 1.04
 -12 6 8 2.49 1.15
 -12 6 8 2.39 0.98
 -12 6 8 1.24 0.79
 -12 6 8 3.46 1.61
 -12 -6 8 0.4 0.7
 -12 6 8 1.78 0.6
 -12 -6 7 107.91 4.66
 -12 6 7 96.6 8.34
 -12 6 7 110.11 4.73
 -12 -6 7 127.17 5.91
 -12 -6 7 84.2 6.76
 -12 6 7 105.59 6.46
 -12 6 7 117.74 4.39
 -12 6 7 115.04 5.01
 -12 6 7 115.21 5.23
 -12 6 7 109.85 4.74
 -12 -6 7 120.41 5.46
 -12 6 7 100.65 6.74
 -12 6 7 112.36 4.91
 -12 -6 6 51.79 3.3
 -12 6 6 54 2.6
 -12 6 6 48.98 2.81
 -12 -6 6 50.68 2.72
 -12 -6 6 48.07 3.64
 -12 -6 6 57.14 5.21
 -12 6 6 48.32 4.15
 -12 -6 6 51.51 5.2
 -12 6 6 47.88 2.99
 -12 6 6 47.01 2.78
 -12 6 6 45 4.21
 -12 6 6 49.7 2.89
 -12 6 6 55.76 5.96
 -12 -6 5 485.63 21.42
 -12 -6 5 541.8 17.59
 -12 6 5 558.74 17.1
 -12 6 5 542.36 17.1
 -12 -6 5 549.26 16.83
 -12 6 5 561.97 16.71
 -12 6 5 587.24 22.54
 -12 -6 5 506.95 18.63
 -12 6 5 568.61 17.18
 -12 6 5 558.81 17.06
 -12 6 5 553.25 17.25
 12 6 -5 537.32 16.76
 -12 -6 5 552.38 21.05
 -12 6 4 46 2.41
 -12 6 4 58.26 2.94
 -12 -6 4 48.85 2.93
 -12 6 4 53.38 2.71
 -12 6 4 58.87 3.09
 -12 6 4 48.32 4.91
 -12 -6 4 47.81 4.46
 12 6 -4 47.13 2.8
 -12 6 4 51.6 2.7
 12 6 -4 48.32 2.57
 -12 -6 4 48.88 5.27
 -12 6 4 54.11 2.78
 -12 6 4 50.87 2.74
 -12 6 3 3.75 0.77
 -12 6 3 1.8 0.64
 12 6 -3 4.13 1.18
 -12 6 3 0.67 1.66
 12 6 -3 2.3 0.78
 -12 -6 3 -0.2 1.28
 -12 -6 3 2.75 0.86
 12 6 -3 2.59 0.78
 -12 6 3 3.1 0.78
 -12 6 3 3.24 0.91
 -12 6 3 3.05 0.72
 -12 6 3 2.09 1.29
 -12 -6 2 78.87 3.68
 -12 6 2 83.65 3.59
 -12 6 2 86.2 3.51
 -12 6 2 85.97 5.75
 -12 6 2 88.31 4.08
 -12 6 2 82.87 3.5
 -12 6 2 83.9 3.31
 -12 -6 2 86.86 5.75
 12 6 -2 82.69 3.85
 12 6 -2 78.33 3.53
 -12 6 2 69.57 4.32
 12 6 -2 82.51 3.95
 -12 6 2 86.17 4.41
 -12 6 2 75.95 3.26
 -12 6 2 86.76 3.44
 -12 6 2 83.61 3.79
 -12 6 1 1100.78 32.23
 -12 6 1 1182.11 32.12
 -12 6 1 1163.35 32.34
 12 6 -1 1101.58 32.3
 -12 6 1 983.64 31.93
 -12 6 1 1216.5 33.48
 -12 6 1 1173.55 35.63
 -12 6 1 1175.48 32.6
 -12 -6 1 1130.75 35.84
 12 6 -1 1134.34 33.06
 -12 6 1 893.94 33.65
 -12 6 1 1167.11 33.35
 12 6 -1 1162.21 32.99
 -12 6 1 1031.17 32.36
 12 6 -1 1071.97 32.45
 -12 6 1 1174.38 32.3
 -12 -6 1 1125.63 32.65
 12 6 0 65.32 2.96
 -12 -6 0 58.39 4.63
 12 6 0 58.67 2.89
 -12 6 0 67.88 2.97
 -12 6 0 63.92 2.61
 -12 6 0 59.61 2.76
 12 6 0 57.68 2.77
 -12 6 0 66.58 3.63
 12 6 0 65.48 4.38
 -12 6 0 64.94 4.57
 -12 6 0 62.76 2.75
 -12 6 0 60.13 2.73
 12 6 0 64.84 2.88
 -12 6 0 67.63 3.47
 12 6 0 65.25 3.31
 12 6 1 1.07 0.66
 -12 -6 -1 0.4 1.08
 -12 6 -1 0.79 0.78
 -12 6 -1 1.96 0.68
 -12 6 -1 1.9 0.49
 -12 6 -1 1.12 0.6
 12 6 1 2.34 0.96
 12 6 1 0.92 0.55
 12 6 1 0.64 1.18
 12 6 1 4.41 0.84
 -12 6 -1 1.42 0.56
 12 6 1 0.53 0.58
 -12 6 -1 0.8 0.54
 -12 6 -1 2.66 0.96
 -12 6 -1 2.46 1.59
 12 6 2 48.95 2.58
 -12 -6 -2 49.14 4.44
 12 6 2 47.56 2.36
 -12 6 -2 39.71 3.73
 -12 6 -2 45.98 2.85
 12 6 2 47.38 3.01
 12 6 2 43.33 2.39
 -12 6 -2 48.79 2.46
 -12 6 -2 45.66 2.38
 12 6 2 47.66 2.55
 -12 6 -2 45 2.22
 12 6 2 51.9 4.2
 -12 6 -2 46.65 3.14
 -12 6 -2 44.66 2.2
 12 6 3 411.48 12.55
 12 6 3 392.74 12.34
 12 6 3 375.14 12.25
 -12 6 -3 401.66 12.39
 12 6 3 413.07 13.38
 12 6 3 404.5 12.64
 -12 6 -3 386.31 12.38
 12 6 3 377.31 13.34
 -12 6 -3 395.37 13.1
 -12 6 -3 357.72 14.64
 -12 6 -3 369.09 12
 -12 6 -3 401.38 13.77
 12 6 3 381.84 15.54
 12 6 4 47.91 3.36
 -12 6 -4 40.26 2.14
 12 6 4 40.41 2.63
 -12 6 -4 38.64 3.85
 -12 6 -4 44.54 3.2
 12 6 4 45.71 4.47
 12 6 4 45.9 2.56
 -12 6 -4 41.7 2.34
 12 6 4 42.31 2.89
 12 6 4 36.9 2.3
 12 -6 4 33.12 4.27
 12 -6 4 43.38 2.63
 12 6 5 134.52 5.52
 12 6 5 147.02 6.65
 -12 6 -5 121.27 4.64
 12 6 5 132.1 5.35
 12 -6 5 98.38 5.69
 -12 6 -5 124.44 5.99
 12 6 5 122.78 8.03
 12 -6 5 123.18 5.42
 -12 6 -5 126.54 4.87
 12 6 5 112.97 4.58
 -12 6 -5 130.54 6.99
 12 6 5 135.61 4.95
 12 -6 5 100.15 7.6
 12 6 5 111.04 5.16
 12 6 6 26.04 2.97
 12 6 6 26.01 2.15
 -12 6 -6 19.25 2.28
 12 6 6 21.75 3.73
 12 6 6 25.73 2.24
 12 6 6 25.16 2.87
 12 -6 6 22.42 2.34
 12 -6 6 21.36 2.1
 -12 6 -6 27.3 1.85
 12 6 6 24.6 1.74
 -12 6 -6 23.07 1.67
 12 -6 6 21.4 3.3
 12 6 6 27.62 1.9
 12 6 6 23.2 2.07
 12 6 7 137.59 6.91
 12 6 7 159.33 5.79
 12 -6 7 121.11 6.06
 12 6 7 115.47 8.52
 -12 6 -7 133.75 6.28
 12 6 7 144.02 5.78
 -12 6 -7 141.2 5.32
 12 -6 7 114.46 7.77
 12 6 7 152.13 5.47
 12 6 7 144.84 5.46
 12 6 7 129.04 5.66
 12 6 7 103.26 5.44
 12 -6 7 133.94 6.03
 -12 6 -8 2.89 1.54
 12 6 8 1.7 0.76
 12 -6 8 3.45 1.28
 12 6 8 3.17 1.68
 12 -6 8 2.27 1.03
 12 -6 9 125.46 5.75
 12 6 9 113.28 5.92
 -12 6 -9 120.76 4.76
 12 6 9 148.23 5.35
 12 6 9 143.05 5.2
 12 6 9 124.04 4.97
 12 -6 9 122.07 4.62
 12 -6 9 126.49 5.94
 12 6 9 160.51 5.84
 -12 6 -9 132.2 6.05
 12 6 10 13.62 1.46
 12 6 10 15.69 1.42
 12 6 10 11.84 1.62
 12 -6 10 10.23 1.34
 -12 6 -10 11.84 1.47
 12 6 10 14.21 1.27
 12 -6 10 13.27 1.63
 12 -6 11 41.94 2.02
 12 6 11 42.49 2.03
 12 6 11 42.62 1.93
 -12 6 -11 37.28 1.73
 -12 8 9 8.15 1.32
 12 8 -9 11.38 1.09
 -12 8 9 9.05 1.21
 -12 8 9 10.36 1.03
 12 8 -9 8.94 0.83
 12 8 -8 4.67 0.76
 -12 -8 8 6.67 1.2
 -12 8 8 4.06 0.95
 -12 8 8 4.83 1.03
 -12 8 8 5.39 1.31
 12 8 -8 3.98 0.94
 -12 8 8 3.3 1.15
 -12 -8 8 3.91 0.87
 -12 8 8 5.28 0.74
 -12 8 7 70.11 3.07
 -12 8 7 68.98 3.66
 -12 8 7 66.37 3.21
 12 8 -7 72.48 3.51
 -12 -8 7 64.37 3.37
 -12 8 7 62.51 4.63
 -12 8 7 67.7 3.48
 -12 -8 7 71.16 3.85
 -12 8 7 59.11 3.32
 -12 -8 7 76.05 3.89
 -12 -8 6 0.75 0.85
 -12 8 6 0.83 1.56
 -12 8 6 0.22 0.65
 12 8 -6 0.33 0.92
 -12 -8 5 44.02 2.52
 -12 8 5 42.47 2.68
 -12 8 5 47.99 2.89
 -12 -8 5 40.76 3.52
 -12 8 5 51.08 2.58
 12 8 -5 47.02 2.53
 12 8 -5 49.92 3.09
 -12 8 5 46.89 2.76
 -12 8 5 40.56 2.83
 -12 -8 5 45.12 2.99
 12 8 -4 19.17 1.59
 -12 8 4 18.75 1.91
 -12 -8 4 19.34 1.9
 -12 -8 4 20.03 1.59
 -12 8 4 21.2 1.73
 -12 8 4 19.3 3.65
 -12 8 4 22.3 1.63
 -12 -8 4 19.71 3.29
 -12 8 4 18.63 1.69
 -12 -8 4 18.68 3.67
 12 8 -4 18.77 2.02
 12 8 -4 20.08 1.71
 -12 8 4 18.82 1.89
 -12 8 4 17.63 1.78
 -12 8 3 67.23 3.34
 -12 -8 3 62.2 2.99
 12 8 -3 69 3.33
 -12 8 3 59.81 3.12
 -12 -8 3 65.98 5.71
 -12 8 3 68.03 5.95
 -12 8 3 64.47 3.45
 12 8 -2 4.11 0.97
 -12 8 2 3.19 0.8
 -12 8 2 3.85 0.81
 -12 8 2 4.29 1.62
 12 8 -2 5.12 0.98
 12 8 -2 5.27 1.35
 -12 8 2 5.23 0.97
 -12 -8 2 6.32 2.18
 -12 8 2 5.9 2.07
 -12 -8 2 4.69 1.03
 -12 -8 1 313.8 14.62
 12 8 -1 342.47 10.99
 12 8 -1 340.75 10.68
 -12 8 1 326.62 10.8
 -12 8 1 332 10.56
 12 8 -1 314.06 10.52
 -12 8 1 306.91 14.09
 12 8 -1 334.92 13.86
 12 8 -1 316.62 11.44
 -12 8 1 331.48 11.97
 -12 8 1 329.79 10.46
 -12 -8 0 1.06 1.55
 -12 8 0 1.68 1.03
 -12 8 0 2.54 1.22
 -12 8 0 1.46 0.73
 -12 8 0 1.56 0.74
 12 8 0 1.81 0.88
 -12 8 0 2.47 0.71
 -12 8 0 2.15 1.24
 12 8 0 3.1 1.19
 12 8 0 2.87 0.76
 -12 8 0 2.75 0.75
 -12 8 0 1.38 1.62
 12 8 0 1.28 1.51
 -12 8 0 3.97 1.94
 -12 8 -1 17.34 2.14
 -12 8 -1 19.93 3.01
 12 8 1 16.19 2.87
 -12 8 -1 17.65 1.49
 -12 8 -1 18.21 1.58
 -12 8 -1 16.39 2.04
 12 8 1 14.62 2.03
 -12 -8 -1 18.96 3.21
 -12 8 -1 13.05 2.11
 12 8 1 20.12 1.75
 -12 8 -1 17.97 1.55
 -12 8 -2 3.2 0.89
 12 8 2 1.66 1.71
 -12 8 -2 2.57 0.78
 12 8 2 2.74 0.85
 -12 8 -2 2.98 0.83
 12 8 2 2.78 1.05
 12 8 2 2.45 0.69
 -12 8 -2 3.19 1.34
 12 8 2 2.76 1.34
 -12 8 -2 2.5 1.15
 -12 8 -3 301.49 10.95
 12 8 3 361.66 11.7
 -12 8 -3 349.16 10.87
 12 8 3 310.92 14.63
 -12 8 -3 319.78 12.35
 12 8 3 325.43 10.69
 12 -8 3 285.7 15.05
 -12 8 -3 349.48 11.14
 12 8 3 340.85 11.04
 12 8 4 1.22 0.68
 12 -8 4 -0.59 1.88
 -12 8 -4 1.55 0.98
 12 8 4 1.11 1.11
 12 8 4 1.27 1.07
 -12 8 -4 1.26 0.79
 12 8 4 1.61 1.93
 -12 8 -4 0.59 0.66
 -12 8 -4 3.29 2.15
 -12 8 -4 0.9 1.16
 12 8 5 11.64 1.63
 -12 8 -5 8.76 1.54
 -12 8 -5 5.93 2.23
 12 8 5 10.39 1.22
 -12 8 -5 8.88 1.09
 -12 8 -5 9.32 1.23
 12 -8 5 8.92 1.75
 12 8 5 11.12 1.54
 12 -8 5 10.03 1.56
 12 8 6 34.61 3.04
 12 -8 6 37.84 2.82
 -12 8 -6 31.14 2
 -12 8 -6 38.2 2.62
 -12 8 -6 36.84 3.43
 12 8 7 54.2 2.81
 12 -8 7 52.25 3.09
 12 8 7 55.14 2.82
 -12 8 -7 57.42 2.77
 -12 8 -7 49.32 2.52
 -12 8 -7 56.59 3.86
 12 8 7 52.91 3.66
 12 8 7 52.64 2.94
 12 -8 7 50.37 3.24
 12 -8 7 50.86 3.09
 12 8 7 54.36 3.25
 12 8 8 2.02 0.79
 12 -8 8 1.07 0.81
 12 8 8 1.56 0.66
 12 -8 8 1.64 0.86
 12 8 8 0.73 0.83
 -12 8 -8 1.63 0.65
 12 8 8 0.08 1.19
 -12 8 -8 1.25 1.01
 -12 8 -8 0.79 0.57
 -12 8 -9 40.5 1.91
 12 8 9 44.11 2.14
 12 -8 9 41.94 2.31
 -12 8 -9 44.89 1.87
 -12 10 7 37.9 1.98
 12 10 -7 32.84 1.69
 12 10 -7 33.72 1.48
 -12 -10 6 64.56 3.02
 12 10 -6 70.83 3.19
 -12 10 6 61.44 3.7
 -12 10 6 62.71 3.21
 -12 -10 5 406.92 13.28
 -12 -10 5 419.29 13.21
 12 10 -5 444.52 12.66
 -12 10 5 392.06 12.65
 -12 10 5 396.08 13
 12 10 -5 399.77 12.88
 12 10 -4 38.15 2.4
 12 10 -4 40.98 2.68
 12 10 -4 45.53 2.36
 -12 10 4 29.88 2.34
 -12 10 4 36.23 2.13
 -12 -10 4 41.54 2.5
 -12 10 4 39.95 3.06
 -12 10 4 34.83 2.23
 -12 -10 4 37.25 2.79
 12 10 -3 1.9 0.86
 12 10 -3 1.26 0.98
 -12 10 3 1.88 0.74
 -12 10 3 1.06 0.72
 -12 10 3 1.6 0.85
 -12 10 3 2.66 0.98
 -12 10 2 108.49 4.68
 12 10 -2 118.94 4.76
 12 10 -2 106.83 4.9
 -12 10 2 100.72 5.31
 -12 10 2 112.1 4.8
 -12 10 1 480.93 16.73
 12 10 -1 496.75 16.36
 -12 10 1 504.19 15.91
 12 10 -1 524.97 16.02
 -12 10 0 35.64 2.84
 12 10 0 39.51 2.85
 12 10 0 39.79 2.54
 -12 10 0 36.54 2.4
 12 10 0 38.11 2.44
 12 10 1 11.76 1.71
 -12 10 -1 11.59 1.36
 12 10 1 11.81 1.45
 -12 10 -1 12.62 1.26
 12 10 1 13.96 1.82
 12 10 1 11.72 1.46
 -12 10 -1 14.77 1.93
 -12 10 -2 8.03 1.52
 12 10 2 6.39 1.53
 -12 10 -2 7.92 1.07
 12 10 2 7.68 1.19
 12 10 2 8.98 1.39
 -12 10 -2 7.03 1.11
 12 10 2 8.06 1.46
 -12 10 -2 4.95 0.94
 -12 10 -2 5.92 1.86
 12 -10 3 175.13 8.03
 -12 10 -3 203.49 8.87
 -12 10 -3 244.86 7.84
 12 10 3 190.33 7.39
 -12 10 -3 211.56 7.46
 -12 10 -3 234.05 7.53
 12 10 3 237.89 8.02
 12 10 3 251.7 8.26
 12 10 4 63.96 3.33
 -12 10 -4 56.33 2.76
 -12 10 -4 56.03 2.8
 12 -10 4 46.1 2.99
 12 10 4 65.25 3.08
 -12 10 -4 52.27 3.5
 12 10 4 66.28 3.44
 12 10 5 54.42 3.24
 12 10 5 65.73 3.24
 12 10 5 57.88 2.71
 -12 10 -5 62.04 2.77
 -12 10 -5 55.27 3.13
 12 10 5 67.51 3.38
 12 -10 5 55.05 2.89
 12 10 6 3.38 0.75
 -12 10 -6 3.4 0.68
 12 10 6 2.72 0.94
 12 10 6 4.73 0.9
 -12 10 -7 129.4 4.32
 12 10 7 130.82 4.53
 12 12 -2 4.25 0.56
 -12 12 1 0.38 0.53
 12 12 -1 1.33 0.5
 12 12 0 0.36 0.44
 -12 12 0 -0.29 0.52
 12 12 0 0.38 0.44
 -12 12 -1 0.96 0.54
 12 12 1 0.67 0.5
 12 12 2 1.07 0.48
 -13 -1 13 35.97 1.63
 -13 1 12 1.47 0.85
 -13 -1 12 1.12 0.83
 -13 1 12 1.95 0.92
 -13 1 12 1.94 1.04
 -13 -1 12 2.45 1.05
 -13 -1 12 2.11 0.74
 -13 1 11 90.45 4.74
 -13 -1 11 92.66 4.68
 -13 -1 11 61.08 3.39
 -13 1 11 68.83 3.48
 -13 -1 11 85.5 4.52
 -13 1 11 87.55 4.07
 -13 -1 11 79 3.92
 -13 -1 11 86.32 3.9
 -13 1 11 75.66 3.64
 -13 -1 11 89.46 4.22
 -13 1 11 85.37 4.22
 -13 1 10 21.47 2.41
 -13 -1 10 19.15 2.24
 -13 1 10 16.5 1.58
 -13 1 10 18.84 2.03
 -13 1 10 20.99 1.75
 -13 -1 10 19.83 2.07
 -13 1 10 14.67 1.69
 -13 -1 10 14.05 1.66
 -13 -1 10 19.16 2.03
 -13 -1 10 18.4 2.45
 -13 1 10 17.15 2.03
 -13 1 10 18.82 1.8
 -13 -1 10 18.7 1.77
 -13 -1 9 361.97 13.26
 -13 1 9 456.45 15.74
 -13 -1 9 421.47 14.76
 -13 1 9 394.15 13.59
 -13 1 9 322.31 12.85
 -13 1 9 438.01 13.88
 -13 1 9 421.5 13.28
 -13 -1 9 437.24 13.24
 -13 1 9 415.58 13.08
 -13 -1 9 403.92 13.48
 -13 1 9 367.53 12.63
 -13 1 9 404.97 13.51
 -13 -1 8 7.58 1.27
 -13 1 8 6.61 1.26
 -13 1 8 9.02 1.78
 -13 1 8 6.9 1.43
 -13 1 8 10.13 2.33
 -13 1 8 7.03 1.27
 -13 -1 8 8.37 1.82
 -13 -1 8 8.14 1.4
 -13 1 8 6.21 1.27
 -13 1 8 6.93 1.07
 -13 1 8 7.46 1.11
 -13 -1 8 7.18 1.02
 -13 1 8 7.18 2.29
 -13 -1 8 7.37 1.01
 -13 1 8 7.82 1.38
 -13 1 8 7.25 1.41
 -13 -1 8 8.07 1.45
 -13 1 8 8.62 1.25
 -13 -1 8 8.32 1.2
 -13 1 7 87.55 3.49
 -13 -1 7 90.85 3.92
 -13 1 7 78.32 4.85
 -13 -1 7 91.57 3.68
 -13 -1 7 97.72 4.31
 -13 1 7 89.63 4.07
 -13 1 7 84.96 4.23
 -13 -1 7 97.12 5.08
 -13 1 7 104.34 5.8
 -13 1 7 72.11 3.85
 -13 -1 7 108.93 4.51
 -13 1 7 92.18 4.13
 -13 1 7 76.12 4.72
 -13 1 7 102.74 4.56
 -13 -1 7 90.64 3.7
 -13 -1 7 86.28 3.98
 -13 1 7 90.49 4.04
 -13 1 7 84.24 3.62
 -13 1 7 93.39 4.31
 -13 -1 7 89.37 4.22
 -13 -1 7 89.88 3.88
 -13 1 7 89.36 3.95
 -13 -1 6 11.83 1.27
 -13 1 6 13.04 1.1
 -13 -1 6 10.83 1.06
 -13 1 6 11.34 1.24
 -13 1 6 11.41 1.53
 -13 -1 6 13.9 1.55
 -13 1 6 12.98 1.19
 -13 -1 6 10.23 1.13
 -13 -1 6 13.32 1.4
 -13 1 6 13.36 1.39
 -13 1 6 7.09 1.73
 -13 1 6 11.69 1.43
 -13 -1 6 11.78 1.79
 -13 1 6 13.67 2.27
 -13 1 6 8.14 1.6
 -13 -1 6 10.47 1.35
 -13 1 6 12.91 1.41
 -13 1 6 11.56 1.3
 -13 1 6 11.88 1.06
 -13 -1 6 13.27 1.56
 -13 -1 6 11.37 1.17
 -13 1 6 11.93 1.26
 -13 1 5 1118.2 30.13
 -13 1 5 1058.87 29.97
 -13 -1 5 1057.03 30.68
 -13 1 4 10.11 1.21
 -13 -1 4 7.63 1.52
 -13 -1 4 9.44 1.79
 -13 -1 4 10.93 1.27
 -13 -1 4 8.61 0.93
 -13 1 4 10.3 1.04
 -13 -1 4 8.7 1.32
 -13 1 3 5.84 1.44
 -13 1 3 6.15 1.13
 -13 -1 3 8.59 1.08
 -13 -1 3 8.32 1.09
 -13 -1 3 6.87 0.82
 -13 1 3 7.31 0.92
 -13 -1 3 7.71 1.74
 -13 -1 3 7.97 2.01
 -13 1 2 10.5 1.28
 -13 -1 2 9.35 0.95
 -13 -1 2 7.87 1.93
 -13 -1 2 11.12 2.07
 -13 1 2 8.15 1.97
 -13 -1 1 1738 49.84
 -13 1 1 1667.73 49.76
 -13 -1 0 4.17 1.6
 -13 1 0 3.58 1.68
 -13 -1 0 5.22 1.7
 13 1 1 552.86 15.83
 -13 -1 -1 593.26 18.47
 13 1 2 190.51 6.57
 13 -1 2 182.87 6.17
 13 -1 2 162.14 7.31
 -13 -1 -2 211.62 8.1
 13 -1 3 2293.95 65.43
 13 1 3 2328.94 65.42
 13 1 3 2517.57 67
 13 -1 3 2370.85 66.18
 13 -1 3 2013.26 65.67
 13 -1 3 2263.24 67.18
 -13 -1 -3 2804.27 68.16
 13 1 4 2.14 0.68
 13 -1 4 1.06 0.66
 13 1 4 1.7 1.31
 13 1 4 1.15 0.82
 -13 -1 -4 2.21 1.15
 13 1 5 204.49 7.4
 13 1 5 226.98 8.15
 13 -1 5 237.66 7.86
 13 1 5 199.07 7.73
 13 -1 5 251.99 9.41
 13 1 5 206.71 8.84
 13 -1 5 261.01 9.62
 13 1 6 37.59 2.83
 13 1 6 34.88 2.18
 13 -1 6 38.23 2.47
 13 -1 6 36.67 2.43
 13 1 6 30.67 2.33
 13 1 6 32.4 2.86
 13 -1 6 38.33 3.22
 13 1 6 40.09 2.76
 13 1 6 40.75 3.15
 13 -1 6 38.6 2.9
 13 1 7 384.4 13.02
 13 -1 7 359.39 13.35
 13 1 7 364.69 12.99
 13 -1 7 339.91 12.42
 13 1 7 364.49 12.41
 13 -1 7 351.51 12.42
 13 1 7 349.22 13.57
 13 -1 7 358.74 13.94
 13 1 7 342.43 11.96
 13 1 7 390.15 11.54
 13 1 8 13.56 1.56
 13 1 8 10.51 2.17
 13 1 8 12.29 1.27
 13 -1 8 10.63 1.6
 13 1 8 13.6 1.65
 13 -1 8 13.34 1.7
 13 1 8 14.56 1.59
 13 -1 8 12.29 1.59
 13 -1 8 12.48 1.59
 13 1 8 12.24 1.63
 13 -1 8 12.4 1.99
 13 1 8 15.25 2.04
 13 -1 8 13.15 1.49
 13 -1 8 13.35 1.96
 13 -1 8 11.36 2.07
 13 1 8 13.28 1.55
 13 -1 9 376.24 13.79
 13 1 9 403.41 14.12
 13 -1 9 340.65 14.46
 13 1 9 438.65 13.35
 13 -1 9 427.09 13.08
 13 1 9 357.45 12.94
 13 -1 9 393.48 12.41
 13 1 9 408.44 12.66
 13 1 10 9.32 1.15
 13 1 10 6.64 1.18
 13 -1 10 7.27 1.38
 13 1 10 7.55 1.5
 13 -1 10 7.62 1.34
 13 1 10 8.89 1.66
 13 1 10 9.14 1.34
 13 -1 10 8.41 1.56
 13 -1 10 8.48 1.26
 13 -1 11 35.15 2.46
 13 1 11 31.3 2.15
 13 -1 11 35.11 2.1
 13 1 11 33.75 2.52
 13 1 11 29.43 1.98
 13 -1 11 28.49 1.96
 13 1 11 30.47 2.1
 13 1 11 29.62 2.01
 13 1 11 34.89 1.98
 -13 1 -11 27.36 1.69
 13 -1 12 8.47 1.1
 13 -1 12 7.57 1.01
 13 1 12 5.92 0.79
 13 -1 12 7.55 0.93
 13 1 12 8.56 0.95
 13 -1 12 6.55 0.77
 13 1 12 7.02 0.82
 13 1 12 6.77 0.87
 -13 -3 12 2.44 0.75
 -13 -3 12 2.39 0.75
 -13 3 11 121.3 4.96
 -13 -3 11 106.32 4.5
 -13 -3 11 115.04 5
 -13 3 11 117.71 4.87
 -13 3 11 106.75 5.36
 -13 -3 11 116.35 5.1
 -13 -3 11 114.44 4.62
 -13 -3 11 87.47 4.08
 -13 3 11 97.55 4.19
 -13 3 10 138.85 5.93
 -13 3 10 166.63 5.85
 -13 -3 10 165.79 6.21
 -13 3 10 137.57 5.69
 -13 3 10 178.05 7.5
 -13 3 10 171.49 6.71
 -13 3 10 162.95 6.02
 -13 3 10 130.93 6.18
 -13 3 10 146.94 7.06
 -13 3 9 492.45 18.06
 -13 -3 9 548.34 16.92
 -13 3 9 547.75 16.49
 -13 3 9 580.03 17.41
 -13 -3 9 558.69 17.72
 -13 3 9 529.49 16.29
 -13 3 9 554.97 17.03
 -13 3 9 465.19 16.46
 -13 3 9 582.86 18.11
 -13 3 9 486.09 15.9
 -13 3 9 471.48 16.2
 -13 3 9 507.43 16.77
 -13 3 9 417.96 17.39
 -13 3 9 575.7 17.02
 -13 -3 9 537.03 16.59
 -13 3 8 20.91 2.94
 -13 3 8 26.48 2.51
 -13 3 8 23.6 1.73
 -13 -3 8 25.81 2.22
 -13 3 8 23.43 1.96
 -13 -3 8 25.18 2.55
 -13 3 8 25.54 2.43
 -13 -3 8 25.22 2.12
 -13 3 8 27.45 2.17
 -13 3 8 25.84 1.85
 -13 3 8 21.38 2.04
 -13 3 8 24.9 2.06
 -13 -3 8 25.97 1.93
 -13 3 8 21.61 2.6
 -13 3 8 26.53 2.13
 -13 3 8 29.39 2.58
 -13 -3 8 27.54 2.41
 -13 -3 8 28.33 2.07
 -13 3 7 27.6 3.14
 -13 -3 7 33.06 2.5
 -13 -3 7 26.28 1.9
 -13 3 7 26.48 1.96
 -13 -3 7 26.35 1.81
 -13 -3 7 24.35 1.93
 -13 3 7 25.3 2
 -13 3 7 25.86 1.78
 -13 3 7 31.13 2.91
 -13 3 7 27.46 2.03
 -13 -3 7 24.58 2.03
 -13 3 7 24.18 1.65
 -13 3 7 23.61 1.9
 -13 -3 7 24.38 3.1
 -13 3 7 22.28 1.96
 -13 -3 7 29.25 2.57
 -13 3 7 28.06 2.37
 -13 3 7 29.75 1.7
 -13 3 7 25.97 2.05
 -13 3 7 25.38 2.47
 -13 3 6 272.12 13.53
 -13 -3 6 323.57 10.66
 -13 -3 6 297.18 9.8
 -13 3 6 306 10.04
 -13 3 6 292.37 9.6
 -13 -3 6 300.68 9.85
 -13 3 6 295.61 9.96
 -13 -3 6 326.67 10.02
 -13 3 6 311.34 9.79
 -13 -3 6 279.7 10.42
 -13 3 6 288.62 11.9
 -13 3 6 333.55 10.12
 -13 3 6 291 9.52
 -13 3 6 309.6 10.26
 -13 -3 6 321.71 10.2
 -13 3 6 284.59 9.82
 -13 -3 6 254.44 11.94
 -13 3 6 260.56 9.85
 -13 3 6 308.77 12.6
 -13 3 6 293.66 10.33
 -13 3 6 292.33 11.47
 -13 3 6 316.98 10.3
 -13 3 6 311.93 10.59
 -13 3 5 863.24 27.01
 -13 3 5 833.51 29.41
 -13 -3 5 871.04 25.54
 -13 3 5 814.84 25.64
 -13 -3 5 904.13 26.2
 -13 3 5 731.64 27.44
 -13 3 5 836.06 25.91
 -13 -3 5 985.34 25.97
 -13 -3 5 888.33 29.14
 -13 3 5 645.25 27
 -13 3 5 896.56 25.64
 -13 -3 5 743.6 27.83
 -13 3 5 829.86 25.24
 -13 3 5 900.93 26.1
 -13 3 5 918.38 25.27
 -13 3 5 835.29 25.32
 -13 -3 4 69.07 2.98
 -13 -3 4 69.01 3.32
 -13 3 4 60.79 2.98
 -13 3 4 77.24 2.94
 -13 3 4 76.9 2.82
 -13 -3 4 66.6 4.75
 -13 3 4 69.3 4.84
 -13 3 3 65.69 2.53
 -13 -3 3 59.99 2.6
 -13 -3 3 59.29 2.82
 -13 3 3 51.83 2.51
 -13 3 3 66.51 2.76
 -13 3 3 58.44 2.54
 -13 -3 3 49.54 3.71
 -13 3 3 59.04 3.91
 -13 3 3 45.97 2.78
 -13 -3 2 538.53 16.29
 -13 -3 2 527.7 16.49
 -13 3 2 554.21 16.34
 -13 3 2 592.83 16.38
 -13 3 2 597.46 16.3
 13 -3 -2 566.08 16.8
 -13 -3 2 532.08 18.72
 -13 3 2 551.34 17.68
 -13 3 1 1589.3 45.19
 -13 3 1 1634.49 44.26
 -13 -3 1 1540.56 46.95
 -13 3 1 1658.57 44.39
 -13 -3 1 1518.14 44.5
 13 3 -1 1537.23 44.05
 13 3 0 1435.4 45.3
 -13 3 0 1741.51 45.71
 13 -3 0 1705.82 46.59
 -13 -3 0 1693.08 48.66
 -13 3 0 1702.39 46.36
 -13 3 0 1515.73 46.26
 13 3 1 216.54 8.11
 -13 -3 -1 230.17 10.2
 -13 3 -1 251.14 7.66
 13 -3 1 237.3 8.65
 13 3 1 233.72 7.35
 13 3 2 5.16 1.2
 13 3 2 6.09 0.77
 13 3 2 5.16 0.99
 -13 3 -2 5.94 0.84
 -13 -3 -2 3.85 1.68
 13 -3 2 6.2 1.42
 13 3 3 1043.99 31.41
 -13 3 -3 1184.31 31.11
 13 3 3 1016.12 32.9
 13 -3 3 1110.94 31.46
 -13 -3 -3 789.07 33.47
 13 -3 3 886.88 33.01
 13 3 3 1153.72 31.23
 13 -3 4 827.17 24.13
 13 -3 4 823.52 24.02
 13 -3 4 852.17 26.2
 13 3 4 850.8 24
 -13 3 -5 184 6.02
 13 -3 5 179.11 8.22
 13 -3 5 182.61 6.69
 13 -3 5 189.8 6.76
 13 3 5 185.27 7.3
 13 3 5 149.1 7.58
 13 3 5 198.89 6.78
 13 -3 5 150.11 7.95
 13 3 5 169.42 8.58
 13 3 5 171.27 7
 13 3 5 155.24 6.17
 13 3 6 3.98 2.03
 13 3 6 4.43 1.47
 13 -3 6 3.75 0.98
 13 -3 6 3.89 1.12
 13 -3 6 3.6 1.05
 13 3 6 1.87 1.16
 13 3 6 3.57 0.92
 13 3 6 2.59 0.8
 13 3 6 2.7 0.84
 13 -3 6 3.04 1.12
 13 -3 6 1.6 1.17
 13 3 6 3.86 0.76
 13 3 6 3.33 0.85
 13 3 6 2.08 0.82
 -13 3 -6 4.38 0.75
 13 -3 6 2.32 1.2
 13 3 6 2.41 1.02
 13 3 6 4.2 1.24
 13 3 7 452.87 20.12
 13 -3 7 537.75 19.07
 -13 3 -7 511.46 15.87
 13 -3 7 467 18.93
 13 3 7 513.48 16.41
 13 3 7 604.05 16.2
 13 -3 7 531.68 17.63
 13 3 7 646.29 17.17
 13 3 7 548.73 17.86
 13 -3 7 513.75 16.86
 13 -3 7 505.47 16.71
 13 -3 7 449.76 16.71
 13 3 7 501.47 16.58
 13 3 7 531.83 16.38
 13 3 7 500.62 17.6
 13 3 7 433.89 16.53
 13 3 8 290.37 9.09
 13 3 8 253.89 9.28
 13 3 8 284.75 9.02
 13 3 8 327.2 10.13
 13 3 8 234.07 10.18
 13 3 8 253.14 9.2
 13 3 8 240.79 9.31
 13 3 8 244.98 9.6
 13 -3 8 256.32 9.7
 13 3 8 254.14 9.14
 13 -3 8 256.43 9.66
 13 3 8 248.1 10.71
 13 3 8 279.2 10.75
 13 -3 8 258.88 10.59
 13 3 9 137.14 5.77
 13 3 9 148.59 5.6
 13 -3 9 143.53 7.09
 13 3 9 129.56 6.73
 13 -3 9 148.74 5.7
 13 3 9 129.66 5.74
 13 3 9 151.75 5.58
 13 -3 9 137.03 6.13
 13 3 9 135.63 5.78
 13 3 9 135.87 6.08
 13 -3 9 141.91 6.26
 13 3 9 134.2 6.74
 13 3 10 22.32 2
 13 3 10 19.88 1.89
 13 -3 10 20.6 2.02
 13 3 10 22.96 2.57
 13 3 10 20.65 1.79
 13 3 10 20.74 1.61
 13 -3 10 17.26 1.84
 13 3 10 19.5 1.76
 13 3 10 18.89 2.06
 13 -3 11 26.48 1.63
 13 -3 11 24.87 1.96
 13 3 11 20.66 1.67
 13 3 11 27.23 1.74
 13 3 11 25.96 1.73
 13 3 11 22.92 1.68
 13 -3 11 18.44 1.49
 13 3 11 20.49 1.56
 13 3 12 48.54 2.11
 13 -3 12 46.3 1.93
 -13 3 -12 40.91 1.79
 13 -3 12 45.04 2.18
 13 3 12 39.92 1.86
 13 3 12 46.11 2.01
 -13 -5 11 8.52 1.04
 -13 -5 11 7.39 0.95
 -13 -5 10 16.54 1.7
 -13 5 10 15.36 1.24
 -13 5 10 14.37 1.36
 -13 -5 10 15.88 1.48
 -13 5 10 13.49 1.59
 -13 5 10 13.2 1.8
 -13 5 10 15.92 1.46
 -13 5 9 5.73 1.04
 -13 5 9 5.29 1.99
 -13 -5 9 7.47 1.48
 -13 -5 9 7.08 1.15
 -13 5 9 4.88 1.1
 -13 5 8 -0.32 1.62
 -13 5 8 0.24 0.54
 -13 5 8 0.76 0.81
 -13 5 8 0.47 1.29
 -13 5 8 0.99 0.83
 -13 -5 8 0.83 1.04
 -13 5 8 1.37 0.95
 -13 -5 8 0.22 0.75
 -13 -5 8 0.98 1
 -13 -5 8 0.15 0.72
 -13 5 8 0.36 0.83
 -13 5 8 0.33 0.81
 -13 5 8 0.51 0.78
 -13 5 8 1.38 1.43
 -13 5 7 4.99 1.47
 -13 5 7 2.78 1.15
 -13 5 7 4.99 2.66
 -13 5 7 4.34 1.13
 -13 -5 7 4.39 1.36
 -13 -5 7 5.3 1.99
 -13 5 7 4.52 1.25
 -13 5 7 6.49 1.22
 -13 -5 7 4.36 0.96
 -13 5 7 4.28 1.05
 -13 5 7 3.27 0.94
 -13 5 7 4.37 2.12
 -13 5 7 4.73 1.03
 -13 -5 6 21.22 2.04
 -13 -5 6 17.74 1.62
 -13 5 6 21.49 1.56
 -13 5 6 20.45 3
 -13 5 6 22.28 1.81
 -13 -5 6 21.92 1.68
 -13 5 6 21.59 3.9
 -13 -5 6 20.14 2.19
 -13 -5 6 22.85 3.22
 -13 -5 6 18.29 3.06
 -13 5 6 19.04 1.82
 -13 5 6 19.55 1.95
 -13 5 6 20.52 1.74
 -13 5 6 22.78 2.81
 -13 5 6 21.83 1.71
 -13 5 6 19 1.84
 -13 5 5 16.13 1.31
 -13 5 5 13.34 1.35
 -13 5 5 15.74 2.33
 -13 5 5 16.96 1.54
 -13 5 5 16.67 3.23
 -13 -5 5 13.48 1.58
 -13 -5 5 14.25 1.37
 -13 -5 5 13.99 1.97
 -13 -5 5 15.96 2.75
 13 5 -5 14.79 1.26
 -13 5 5 13.65 1.52
 -13 5 5 13.71 1.4
 -13 5 5 13.63 1.47
 -13 5 5 13.87 1.39
 -13 -5 5 15.76 2.85
 -13 5 4 47.24 2.33
 -13 5 4 51.18 2.47
 -13 5 4 46.15 2.45
 -13 -5 4 46.64 2.73
 -13 -5 4 48.81 2.49
 -13 5 4 50.72 2.56
 -13 5 4 46.82 2.78
 -13 5 4 50.03 4.5
 -13 -5 4 46.37 4.27
 13 5 -4 43.14 2.45
 13 5 -4 43.96 2.36
 -13 5 4 45.02 2.49
 -13 5 4 47.83 2.51
 -13 5 4 49.95 2.55
 -13 5 3 1.08 0.55
 -13 5 3 0.24 0.57
 -13 -5 3 0.06 0.56
 -13 5 3 0.56 0.5
 -13 5 3 0.51 0.67
 -13 5 3 0.18 1.3
 -13 5 3 0.24 0.47
 -13 -5 3 0.18 1.07
 13 5 -3 -0.06 0.5
 13 5 -3 0.31 0.51
 -13 5 3 0.18 1.11
 -13 5 3 0.41 0.53
 -13 5 3 0.59 0.6
 -13 5 3 0.85 0.95
 -13 5 2 8.15 1.77
 -13 5 2 9 0.94
 -13 5 2 5.77 1.36
 13 5 -2 7.04 1.06
 -13 5 2 7.06 0.97
 -13 5 2 7.21 0.84
 -13 5 2 7.69 1.27
 -13 -5 2 6.15 1.71
 13 5 -2 6.9 0.94
 13 5 -2 6.7 0.97
 -13 -5 2 7.38 0.97
 -13 5 2 7.64 1.06
 -13 -5 1 0.67 1.17
 -13 5 1 0.78 0.6
 -13 5 1 1.21 0.52
 -13 5 1 1.35 0.63
 -13 5 1 -0.39 1.21
 13 5 -1 3.95 0.88
 -13 -5 1 0.62 0.57
 13 5 -1 0.64 0.58
 -13 5 1 3.73 0.97
 -13 5 0 78.77 3.61
 13 5 0 83.31 3.56
 -13 5 0 84.57 3.42
 -13 5 0 81.97 3.08
 -13 -5 0 84.58 5.34
 13 5 0 76.66 3.21
 -13 5 0 80.81 4.04
 -13 -5 0 87.86 3.62
 13 -5 1 1.61 0.86
 -13 -5 -1 1.3 1.3
 -13 5 -1 0.76 0.78
 13 5 1 0.73 0.52
 13 5 1 1.41 0.81
 -13 5 -1 1.67 1.38
 -13 5 -1 1.23 0.78
 -13 5 -1 0.78 0.4
 -13 5 -1 0.62 0.6
 13 5 2 289.68 11.46
 -13 5 -2 271.08 9.13
 -13 5 -2 295.2 9.45
 13 5 2 298.63 9.73
 -13 5 -2 297.2 9.4
 13 5 2 331.66 10.49
 13 5 2 309.04 9.36
 -13 5 -2 264.65 10.86
 -13 5 -2 286.84 9.77
 13 5 2 290.67 9.97
 -13 -5 -2 311.87 13.03
 13 -5 2 297.16 11.33
 13 5 3 18.95 1.98
 13 5 3 16.36 1.73
 -13 5 -3 17.15 1.43
 -13 5 -3 16.21 1.32
 13 5 3 17.95 1.53
 13 5 3 17.43 1.37
 13 -5 3 16.86 2.74
 -13 5 -3 14.84 1.17
 -13 -5 -3 20.3 3.15
 13 -5 3 18.64 2.33
 -13 5 -3 16.61 1.29
 13 5 3 16.18 2.34
 13 5 3 17.63 1.81
 13 -5 4 45.96 2.59
 13 5 4 43.12 2.48
 13 -5 4 42.9 3.67
 -13 -5 -4 36.37 4.09
 -13 5 -4 41.24 2.19
 -13 5 -4 41.34 2.08
 13 -5 4 32.49 3.85
 13 5 4 41.25 2.65
 13 5 4 49.31 3.42
 13 5 4 44.21 4.03
 13 5 4 36.85 2.24
 -13 5 -5 15.5 1.23
 13 5 5 17.5 2.38
 13 -5 5 11.6 2.4
 13 5 5 14.08 2.71
 -13 5 -5 14.66 1.93
 13 5 5 14.13 1.4
 13 5 5 15.15 1.28
 13 -5 5 13.29 1.8
 13 5 5 17.11 1.49
 -13 5 -5 15.36 1.33
 13 -5 5 14.71 1.63
 13 -5 5 15.57 1.52
 13 5 5 13.17 1.61
 13 5 5 15.19 1.55
 13 -5 5 17.86 2.54
 13 5 6 35.64 3.17
 13 5 6 30.52 2.12
 13 5 6 44.31 3.85
 13 5 6 36.08 2.58
 13 -5 6 35.93 2.86
 13 5 6 34.64 4.28
 -13 5 -6 36.54 3.1
 -13 5 -6 37.85 2.11
 -13 5 -6 39.77 2.24
 13 5 6 43.97 2.33
 13 -5 6 35.15 3.96
 13 5 6 36.61 2.52
 13 5 6 43.74 2.38
 13 5 6 34.81 2.47
 13 -5 6 39.34 2.62
 13 -5 6 37.04 2.67
 13 5 6 37.08 2.31
 13 5 7 7.36 2.74
 -13 5 -7 8.71 1.51
 -13 5 -7 8.13 1.09
 13 5 7 6.53 1.27
 13 -5 7 6.26 1.92
 13 5 7 9.36 1.24
 13 5 7 8.06 1.16
 13 5 7 14.14 2.51
 13 5 7 8.59 1.34
 13 5 8 0.62 0.83
 13 5 8 2.43 1
 13 -5 8 1.05 0.95
 -13 5 -8 2.14 0.74
 13 5 8 0.75 1.6
 13 -5 8 0.86 1.14
 13 5 8 0.27 0.9
 13 5 8 0.77 0.88
 13 5 8 1.55 0.91
 13 5 8 -0.13 1.72
 13 5 8 1.29 0.71
 13 5 8 1.06 0.8
 13 5 9 2.73 0.95
 13 5 9 3.44 0.88
 13 -5 9 2.79 0.76
 13 -5 9 2.18 1.06
 13 5 9 2.09 1.51
 13 5 9 3.01 0.91
 13 -5 9 2.95 1.11
 13 5 10 23.14 1.66
 13 -5 10 24.34 1.51
 13 -5 10 19.99 2.19
 13 5 10 23.74 1.67
 13 -5 10 18.68 1.88
 13 5 10 27.99 1.9
 13 5 10 27.35 2.01
 13 5 10 18.27 2.11
 13 -5 11 3.2 0.52
 -13 5 -11 4.79 0.7
 13 -5 11 3.56 0.83
 13 5 11 3.34 0.78
 13 5 11 4.41 0.87
 13 7 -10 316.49 9.1
 -13 7 10 306.87 9.47
 -13 7 9 37.22 2.45
 -13 7 9 32.6 2.68
 -13 7 9 41.5 2.32
 13 7 -9 35.59 2.06
 -13 7 9 31.55 2.12
 -13 -7 9 34.34 2.09
 -13 7 8 57.14 2.63
 -13 7 8 53.91 3.66
 -13 7 8 52.27 3.08
 -13 -7 8 64.42 3.59
 -13 7 8 54.72 3.51
 -13 7 8 53.08 2.77
 -13 -7 8 56.96 3.13
 13 7 -8 56.88 3.03
 -13 7 8 52.18 2.93
 -13 -7 7 0.51 0.9
 -13 7 7 1.44 1.82
 -13 7 7 1.14 0.64
 13 7 -7 0.16 0.96
 -13 -7 6 572.71 20.04
 -13 7 6 610.04 19.25
 -13 -7 6 629.71 19.81
 -13 -7 6 620 18.91
 -13 7 6 626.35 19.22
 13 7 -6 599.87 19.29
 -13 7 6 636.56 20.96
 -13 7 6 635.2 18.67
 -13 7 6 619.39 19.38
 -13 -7 5 33.96 3.18
 -13 7 5 35.02 4.68
 -13 7 5 36.39 2.53
 -13 -7 5 36.07 4.25
 13 7 -5 38.22 2.3
 -13 7 5 35.96 2.53
 -13 -7 5 35.59 4.38
 -13 7 5 35.55 2.44
 -13 -7 5 35.9 2.27
 -13 7 5 38.36 2.63
 -13 7 4 547.12 16.35
 -13 7 4 548.91 16.82
 -13 -7 4 538.57 17.15
 -13 7 4 544.07 16.69
 -13 -7 4 525.87 16.29
 -13 7 4 519.25 17.06
 -13 7 4 527.96 21.23
 -13 -7 4 523.54 20.87
 13 7 -4 522.63 16.52
 -13 7 4 526.45 16.9
 -13 -7 4 453.76 21.09
 13 7 -4 528.71 17.07
 -13 7 4 512.53 16.56
 -13 7 3 5.36 0.99
 13 7 -3 5.05 1.27
 -13 7 3 7 2.22
 -13 -7 3 6.59 1.2
 -13 7 3 4.88 0.95
 -13 -7 3 5.22 1.97
 -13 7 3 4.38 1.02
 -13 7 3 5.34 1.22
 13 7 -3 6.13 0.98
 -13 7 3 5.85 1.65
 13 7 -3 5.78 1.09
 -13 7 3 6.74 0.96
 -13 7 2 650.29 23.07
 -13 -7 2 649.94 19.59
 -13 7 2 567.84 18.76
 -13 7 2 671.05 18.92
 -13 -7 2 647.66 23.35
 -13 7 2 642.03 19.14
 13 7 -2 645.79 19.3
 -13 7 2 650.7 19.43
 13 7 -2 631.26 19
 -13 7 2 634.72 20.33
 13 7 -2 635.24 19.67
 -13 7 1 9.1 1.03
 -13 -7 1 13.49 2.59
 -13 7 1 10.6 1.63
 -13 7 1 10.39 1.16
 -13 7 1 10.81 1.21
 -13 -7 1 11.94 1.39
 13 7 -1 9.05 1.14
 -13 7 1 8.74 1.58
 13 7 -1 10.55 1.55
 13 7 -1 10.58 1.35
 -13 7 1 9.09 1.23
 -13 7 1 9.35 2.16
 -13 7 1 6.68 1.83
 -13 -7 0 1117.96 36.52
 -13 7 0 1122.12 31.83
 -13 7 0 1139.44 33.67
 13 7 0 1093.73 34.99
 -13 7 0 1108.87 35.29
 13 7 0 1075.45 32.18
 -13 7 0 1033.6 31.95
 13 7 0 1134.31 31.78
 -13 7 0 1052.15 31.86
 13 7 0 1116.42 32.12
 -13 7 0 1129.13 31.61
 -13 7 0 1154.34 31.94
 -13 7 0 1062.66 32.75
 13 7 0 1092.09 32.65
 -13 -7 -1 17.15 3.06
 -13 7 -1 15.19 1.34
 -13 7 -1 16.1 2.03
 13 7 1 12.05 2.33
 13 7 1 14.04 1.52
 -13 7 -1 14.98 1.49
 13 7 1 16.62 1.33
 13 7 1 15.18 1.62
 -13 7 -1 13.19 1.32
 -13 7 -1 15.29 1.33
 -13 7 -1 21.65 2.04
 -13 7 -1 8.77 2.24
 13 7 1 14.35 1.8
 13 7 2 78.53 4.38
 -13 7 -2 68.68 5.19
 -13 7 -2 82.02 4.24
 13 7 2 86.55 3.65
 -13 7 -2 93.56 3.96
 13 7 2 86.44 3.94
 -13 7 -2 82.65 3.61
 -13 7 -2 84.78 3.83
 13 7 2 91.81 4.17
 -13 -7 -2 81.46 6.58
 13 7 2 79.04 5.84
 -13 7 -2 92.35 4.99
 13 7 3 28.13 2.58
 -13 7 -3 35.15 3.75
 -13 7 -3 29.98 2.45
 13 7 3 28.6 2.5
 13 7 3 28.51 2
 -13 7 -3 27.55 2
 -13 7 -3 29.62 2.06
 13 7 3 31.48 2.41
 -13 7 -3 26.61 1.78
 13 7 3 29.09 3.58
 -13 7 -3 27.99 2.69
 13 7 3 27.34 1.93
 -13 7 -4 1084.82 33.02
 -13 7 -4 1016.1 34.94
 13 7 4 1167.87 32.31
 13 7 4 1208.88 33.22
 -13 7 -4 1072.45 31.99
 13 7 4 1106.95 37
 -13 7 -4 1061.07 33.99
 -13 7 -4 1103.12 32.38
 13 7 4 1093.37 32.98
 -13 7 -5 8.49 1.24
 13 -7 5 6.57 2.38
 13 7 5 8.91 1.22
 13 7 5 9.1 1.64
 -13 7 -5 7.46 1.07
 13 7 5 6.7 2.36
 -13 7 -5 10.13 1.74
 13 -7 5 6.65 1.59
 13 7 6 1.35 1.17
 -13 7 -6 -0.15 1.52
 -13 7 -6 1.08 1.08
 13 7 6 1.96 0.87
 13 7 6 1.68 0.98
 -13 7 -6 0.93 0.84
 -13 7 -6 1.52 0.73
 13 7 6 3.08 1.59
 13 -7 6 1.59 1.14
 13 7 6 1.97 1.14
 13 7 7 0.71 0.85
 -13 7 -7 0.4 1.39
 -13 7 -7 0.65 0.92
 13 7 7 2.08 1.45
 13 7 8 494.07 15.6
 13 7 8 450.39 14.89
 13 -7 8 461.23 16.07
 13 7 8 589.65 16.51
 -13 7 -8 476.76 15.02
 13 7 8 464.82 15.08
 13 7 8 525.48 15.66
 13 7 8 429.9 16.08
 13 7 8 530.58 15.38
 -13 7 -8 503.39 16.44
 13 -7 8 492.18 16.07
 13 -7 9 1.55 0.93
 13 7 9 1.32 0.84
 13 7 9 1.78 0.77
 13 7 9 -0.34 1.07
 -13 7 -9 1.21 0.95
 -13 7 -9 1.1 0.66
 -13 7 -9 1.17 0.56
 13 7 9 2.04 0.99
 13 -7 9 0.89 0.76
 13 7 10 29.45 1.53
 13 -7 10 33.39 1.91
 13 -7 10 34.21 2.02
 -13 7 -10 31.72 1.55
 -13 9 8 22.79 1.87
 -13 9 8 21.82 1.68
 -13 9 8 32.12 1.75
 13 9 -8 31.95 1.72
 -13 9 7 0.5 1.07
 -13 9 7 0.27 0.77
 13 9 -7 0.06 0.77
 -13 9 7 0.15 0.91
 -13 -9 7 0.45 0.54
 13 9 -7 -0.14 0.48
 -13 9 7 -0.18 0.64
 -13 9 6 17.51 1.7
 -13 9 6 13.18 2.31
 -13 -9 6 18.41 1.78
 -13 9 6 14.99 1.62
 -13 9 6 15.72 1.39
 13 9 -6 15.64 1.49
 -13 9 6 17.48 1.43
 13 9 -6 16.29 1.24
 13 9 -6 17.75 1.28
 -13 -9 6 16.66 1.7
 -13 -9 5 3.72 1.27
 -13 9 5 3.71 1.61
 -13 9 5 3.89 1.04
 -13 9 5 5.02 1.06
 13 9 -5 3.27 0.75
 13 9 -5 4.11 1.02
 13 9 -5 2.58 0.81
 -13 -9 5 4.97 1.15
 -13 9 5 3.97 0.92
 -13 9 4 27.55 2.25
 13 9 -4 28.13 2.22
 -13 -9 4 29.48 2.31
 13 9 -4 28.4 1.82
 -13 9 4 26.26 2.24
 -13 -9 4 25.32 2.64
 -13 9 4 28.68 1.95
 13 9 -3 2.88 0.77
 13 9 -3 2.37 1
 -13 9 3 2.92 0.84
 -13 9 3 4.1 1
 -13 9 3 3.42 1.01
 13 9 -3 4.82 1.04
 -13 -9 3 3.04 0.99
 13 9 -2 18.64 1.47
 -13 9 2 19.62 1.86
 13 9 -2 20.11 2
 -13 9 2 19.17 2.38
 -13 9 2 21.08 1.81
 -13 9 2 17.31 1.53
 13 9 -2 18.22 1.77
 13 9 -1 0.16 0.87
 13 9 -1 0.76 1.02
 13 9 -1 0.05 0.61
 -13 9 1 0.56 1.2
 13 9 -1 1 0.71
 -13 9 1 0.3 0.74
 -13 9 1 -0.4 0.71
 -13 9 0 56.14 2.87
 13 9 0 56.1 3.06
 -13 9 0 58.55 3.14
 13 9 0 61.68 3.33
 -13 9 0 58.32 3.65
 13 9 0 54.88 3.45
 -13 9 -1 2.53 1.86
 -13 9 -1 3.3 0.97
 13 9 1 3.63 1.03
 13 9 1 4.26 1.07
 -13 9 -1 4.68 0.92
 -13 9 -1 3.86 0.89
 -13 9 -1 4.95 1.4
 13 9 1 4.36 1.33
 -13 9 -2 1.25 1.04
 13 9 2 1.63 1.14
 13 9 2 1.21 0.86
 -13 9 -2 1.44 0.81
 -13 9 -2 0.37 1.62
 -13 9 -2 0.75 0.69
 -13 9 -2 1.23 0.65
 13 9 2 1.46 0.84
 13 9 2 1.19 1.22
 13 9 3 37.09 2.55
 -13 9 -3 29.4 2.08
 -13 9 -3 30.94 2.47
 13 9 3 30.4 2.45
 -13 9 -3 32.47 2.06
 13 9 4 27.5 1.89
 -13 9 -4 28.18 1.99
 13 -9 4 22.63 2.3
 -13 9 -4 29.79 2.36
 -13 9 -4 24.22 3.13
 -13 9 -5 13.11 1.32
 -13 9 -5 12.21 2.09
 13 9 5 13.27 1.59
 13 9 5 10.42 1.75
 13 -9 5 10.09 1.49
 13 9 5 13.97 1.34
 13 9 5 13.9 1.45
 13 -9 5 11.25 1.49
 13 9 6 14.54 1.39
 -13 9 -6 11.54 1.22
 13 -9 6 11.83 1.35
 -13 9 -6 14.14 1.89
 13 9 6 14.61 1.52
 13 9 6 13.22 1.52
 13 -9 6 10.95 1.47
 13 9 6 12.36 1.74
 13 9 7 2.92 0.83
 13 9 7 1.84 0.77
 13 9 7 2.74 0.77
 -13 9 -7 1.67 0.64
 13 -9 7 2.43 0.82
 -13 9 -8 51.45 2.17
 13 9 8 51.67 2.12
 13 9 8 57.88 2.47
 13 11 -5 68.43 2.62
 -13 11 5 66.56 3
 13 11 -4 54.86 2.33
 13 11 -4 61.85 2.7
 -13 11 3 0.69 0.98
 -13 11 3 0.36 0.65
 13 11 -3 0.53 0.74
 -13 11 2 20.73 1.95
 -13 -11 2 18.06 1.74
 -13 11 2 20.22 1.73
 13 11 -1 95.23 3.97
 13 11 -1 85.55 3.72
 -13 11 0 87.9 4.1
 13 11 0 97.87 4.13
 13 11 1 0.81 0.76
 13 11 1 0.26 0.85
 -13 11 -1 -0.12 0.73
 13 11 2 22.34 1.54
 13 11 2 20.89 1.69
 13 -11 2 16.37 1.39
 -13 11 -2 18.71 1.53
 13 11 2 20.34 1.86
 13 11 3 30.86 2.12
 13 11 3 31.6 2.32
 13 11 3 35.97 1.86
 -13 11 -3 27.77 1.77
 -13 11 -4 99.85 3.32
 13 11 4 90.1 4.07
 13 11 5 8.06 0.87
 -14 0 12 38.47 2.14
 -14 0 12 39.97 2.73
 -14 0 12 41.26 2.48
 -14 0 12 35.47 2.02
 -14 0 11 1.02 1.14
 -14 0 11 0.27 1.05
 -14 0 11 0.62 0.78
 -14 0 11 -0.14 0.89
 -14 0 11 -0.11 0.67
 -14 0 10 548.51 19.04
 -14 0 10 523.96 17.61
 -14 0 10 586.56 18.88
 -14 0 10 588.14 18.22
 -14 0 10 540.52 17.5
 -14 0 9 0.48 1.05
 -14 0 9 0.39 0.75
 -14 0 9 -0.05 0.67
 -14 0 9 -0.09 1.09
 -14 0 9 0.15 1.5
 -14 0 9 0.08 0.88
 -14 0 9 0.07 0.91
 -14 0 8 182.36 6.8
 -14 0 8 170.09 6.91
 -14 0 8 183.19 8.37
 -14 0 8 183.87 7.03
 -14 0 8 169.51 6.41
 -14 0 8 171.87 7.2
 -14 0 8 161.04 6.3
 -14 0 8 178.99 6.76
 -14 0 8 202.77 7.12
 -14 0 7 0.08 0.97
 -14 0 7 0.52 0.54
 -14 0 7 0.86 1.02
 -14 0 7 -0.14 0.83
 -14 0 7 0.41 1.33
 -14 0 7 0.5 0.81
 -14 0 7 0.74 0.6
 -14 0 7 -0.06 0.73
 -14 0 7 0.46 0.69
 -14 0 7 0.24 0.76
 -14 0 6 546.74 17.79
 -14 0 6 616.54 17.43
 -14 0 6 578.62 18.57
 -14 0 6 549.16 16.96
 -14 0 6 499.99 17.53
 -14 0 6 545.94 16.88
 -14 0 6 555.72 16.58
 -14 0 6 555.73 17.24
 -14 0 6 559.84 17.13
 -14 0 6 534.2 16.58
 -14 0 6 546.31 17
 -14 0 5 0.26 0.8
 -14 0 5 0.54 0.62
 -14 0 5 -0.54 1.34
 -14 0 4 2175.33 64.54
 -14 0 4 2230.75 62.95
 -14 0 3 -0.11 1.01
 -14 0 3 0.68 0.64
 -14 0 2 223.98 8.41
 -14 0 2 200.14 6.81
 -14 0 1 0.21 1.14
 -14 0 0 5812.21 165.16
 -14 0 -1 -0.54 1.17
 -14 0 -2 990.9 30.83
 -14 0 -3 0.94 1.25
 14 0 3 0.08 0.59
 14 0 3 0.14 0.69
 14 0 3 0.23 1.11
 14 0 4 2425.07 71.82
 14 0 4 2683.22 72.34
 14 0 5 -0.05 0.74
 14 0 5 1.01 0.83
 14 0 5 0.67 0.92
 14 0 6 76.21 4.85
 14 0 6 89.39 5.14
 14 0 6 85.71 4.26
 14 0 6 75.96 4.54
 14 0 6 79.78 3.97
 14 0 7 2 1.03
 14 0 7 -0.3 1.04
 14 0 7 0.14 1.22
 14 0 7 0.27 0.87
 14 0 7 0.09 0.91
 14 0 8 540.82 17.63
 14 0 8 520.39 18.53
 14 0 8 502.08 17.16
 14 0 8 524.15 17.1
 14 0 9 0.66 1.09
 14 0 9 1.01 0.96
 14 0 9 0.98 0.69
 14 0 9 0.19 0.92
 14 0 9 0.1 0.94
 14 0 9 1.27 0.81
 14 0 9 0.64 1.02
 14 0 10 162.61 6.76
 14 0 10 149.14 6.38
 14 0 10 139.43 6.43
 14 0 10 148.13 6.24
 14 0 11 0.13 0.77
 14 0 11 1.03 0.88
 14 0 11 0.52 0.72
 14 0 11 -0.23 0.53
 14 0 12 281.86 8.05
 14 0 12 223.79 7.73
 -14 2 12 24.79 1.65
 -14 -2 12 21.6 1.54
 -14 2 12 21.98 1.96
 -14 -2 12 24.67 1.95
 -14 -2 12 24.02 1.63
 -14 2 11 5.71 1.16
 -14 -2 11 5.29 1.08
 -14 -2 11 6.27 1.44
 -14 2 11 4.93 0.91
 -14 -2 11 4.06 0.86
 -14 -2 11 6.5 1.32
 -14 2 11 4.58 1.2
 -14 -2 11 4.55 1.09
 -14 2 11 6.68 1.55
 -14 -2 11 7.48 1.45
 -14 -2 10 5.83 1.38
 -14 2 10 5.02 1.36
 -14 -2 10 4.33 1.13
 -14 2 9 6.88 1.6
 -14 2 9 7.39 1.51
 -14 2 9 4.53 1.15
 -14 -2 9 8.16 1.81
 -14 -2 9 7.33 1.43
 -14 2 9 7.12 1.47
 -14 2 9 6.46 1.18
 -14 2 9 9.32 1.5
 -14 2 9 5.8 2.22
 -14 -2 9 8.45 1.34
 -14 2 9 6.03 1.2
 -14 2 9 7.85 1.31
 -14 2 9 7.07 1.55
 -14 -2 8 69.13 3.35
 -14 2 8 62.96 4.35
 -14 2 8 64.16 3.68
 -14 2 8 73.59 3.92
 -14 2 8 69.54 3.55
 -14 2 8 69.51 3.58
 -14 -2 8 68.87 3.49
 -14 2 8 65.28 3.69
 -14 -2 8 71.62 3.71
 -14 2 8 67.17 3.27
 -14 2 8 84.49 5.68
 -14 2 8 77.81 3.98
 -14 -2 8 72.14 4.4
 -14 2 8 58.81 4.35
 -14 2 8 58.93 3.38
 -14 -2 8 69.7 3.88
 -14 -2 7 14.42 1.28
 -14 2 7 13.96 1.2
 -14 -2 7 16.03 1.44
 -14 -2 7 16.94 1.93
 -14 -2 7 16.83 1.51
 -14 2 7 17.62 1.65
 -14 2 7 14.2 1.53
 -14 2 7 12.02 2
 -14 -2 7 17.28 1.78
 -14 2 7 15.51 1.63
 -14 -2 7 12.02 1.48
 -14 2 7 15.02 1.54
 -14 2 7 14.03 1.29
 -14 2 7 11.96 1.15
 -14 2 7 12.87 1.59
 -14 -2 7 15.06 1.66
 -14 2 7 10.57 2.2
 -14 2 7 14.91 1.92
 -14 2 7 13.4 1.55
 -14 -2 7 13.42 1.84
 -14 2 7 12.83 2.44
 -14 2 7 12.57 1.63
 -14 2 6 128 4.92
 -14 -2 6 125.15 5.19
 -14 2 6 136.54 5.37
 -14 2 6 117.34 6.1
 -14 2 6 125.71 4.79
 -14 2 6 139.39 5.55
 -14 -2 6 144.23 5.58
 -14 2 6 148.23 5.06
 -14 2 6 137.57 5.06
 -14 -2 6 134.81 5.31
 -14 -2 6 147.94 5.98
 -14 -2 6 136.14 5.17
 -14 2 6 145.95 5.45
 -14 2 6 142.66 6.25
 -14 2 6 146.36 5.46
 -14 2 6 131.98 6.11
 -14 2 6 141.82 5.46
 -14 -2 6 154.61 5.76
 -14 2 6 128.35 7.17
 -14 2 6 128.4 5.41
 -14 2 5 67.77 3.05
 -14 2 5 59.85 2.51
 -14 2 5 59.13 2.67
 -14 2 5 63.16 3.94
 -14 -2 5 63.19 3.06
 -14 -2 5 60.63 2.71
 -14 2 5 56.78 3.58
 -14 -2 5 57.96 2.77
 -14 2 5 69.18 3.11
 -14 -2 5 64.31 3.36
 -14 2 5 56.3 3.34
 -14 2 5 61.16 3.03
 -14 -2 5 64.77 3.18
 -14 2 4 29.52 1.58
 -14 2 4 25.47 2.8
 -14 -2 4 25.11 1.61
 -14 2 4 24.94 1.71
 -14 2 4 25.86 1.83
 -14 2 4 27.3 1.56
 -14 2 3 105.09 3.81
 -14 2 3 87.33 4.69
 -14 -2 3 93.86 5.83
 -14 -2 3 77.17 4.16
 -14 -2 3 97.29 3.68
 -14 2 3 82.19 3.58
 -14 -2 3 100.34 4.09
 -14 2 3 96.66 3.99
 -14 2 2 14.65 1.4
 14 -2 -2 15.71 1.5
 -14 -2 2 14.16 1.42
 -14 2 2 16.1 1.58
 -14 -2 2 15.13 2.49
 -14 2 2 14.2 1.39
 -14 -2 2 16.56 1.43
 -14 -2 2 15.35 1.28
 -14 2 2 13.41 1.16
 -14 -2 1 82.05 3.71
 -14 -2 1 108.78 6.09
 -14 2 1 88.29 3.76
 14 2 -1 95.76 3.3
 -14 2 1 95.57 3.67
 14 -2 -1 97.26 4.47
 14 -2 0 3.69 1.1
 14 2 0 4.59 0.62
 14 2 0 5.02 0.68
 -14 2 0 4.99 0.65
 -14 -2 0 5.54 2.01
 14 -2 1 44.84 3.08
 14 2 1 53.51 2.06
 14 2 1 44.99 2.31
 -14 -2 -1 46.55 3.97
 -14 -2 -2 8.1 1.87
 14 -2 2 6.72 1.47
 14 2 2 9.39 0.98
 14 -2 2 8.03 1.14
 14 2 2 10.48 1.34
 -14 -2 -3 20.85 2.39
 -14 2 -3 21.88 1.49
 14 2 3 25.94 1.59
 14 2 3 25.78 1.49
 14 2 3 21.93 2.15
 14 -2 3 19.62 1.89
 14 -2 4 199.39 8.5
 -14 -2 -4 268.14 9.52
 14 -2 4 238.2 9.63
 -14 2 -4 241.4 7.32
 14 -2 4 248.33 9.43
 14 2 4 198.8 7.37
 14 2 4 200.84 8.97
 14 -2 4 220.51 7.79
 14 -2 4 214.65 7.61
 14 -2 5 189.8 7.08
 14 2 5 193.39 6.98
 14 2 5 158.08 6.11
 14 -2 5 181.25 8.21
 14 -2 5 176.64 6.61
 14 -2 5 168 6.49
 14 2 5 144.4 7.51
 14 2 5 179.15 6.52
 14 -2 6 2.43 1.07
 14 -2 6 1.42 0.92
 14 2 6 1.79 0.91
 14 2 6 1.05 0.98
 14 -2 6 -0.11 0.94
 14 2 6 2.76 0.68
 14 2 6 1.42 0.74
 14 -2 6 1.32 1.22
 14 2 6 0.78 1.2
 14 2 6 0.66 0.82
 14 -2 6 2.02 0.99
 14 2 6 3.76 1.18
 14 2 6 -0.14 0.86
 14 2 7 -0.33 1.38
 14 2 7 0.21 0.99
 14 -2 7 0.13 1.17
 14 2 7 0.79 0.91
 14 -2 7 0.19 0.91
 14 -2 7 0.69 0.84
 14 -2 7 0.19 0.97
 14 2 7 1.05 0.93
 14 2 7 1.2 0.92
 14 2 7 0.59 0.84
 14 -2 7 0.18 1
 14 2 7 0.21 0.61
 14 -2 8 126.36 7.03
 14 2 8 125.13 6.07
 14 2 8 153.82 5.9
 14 -2 8 125.99 6.56
 14 2 8 133.66 5.13
 14 2 8 117.49 5.53
 14 -2 8 123.4 5.66
 14 2 8 126.08 5.48
 14 2 8 114.19 5.59
 14 -2 8 125.17 5.68
 14 -2 8 101.05 5.49
 14 2 8 142.03 5.09
 14 -2 9 152.2 5.74
 14 -2 9 133.85 6.32
 14 2 9 146.72 6.04
 14 -2 9 130.88 6.9
 14 2 9 140.15 6.51
 14 2 9 150.36 5.55
 14 2 9 124.84 5.95
 14 2 9 121.91 5.75
 14 -2 9 134.36 6.04
 14 2 9 130.49 5.74
 14 -2 9 132.63 6.01
 14 2 9 142.02 5.32
 14 2 10 0.66 1
 14 2 10 0.16 0.67
 14 -2 10 1.7 0.97
 14 -2 10 0.37 0.78
 14 2 11 4.06 0.84
 -14 2 -11 3.46 0.73
 14 2 11 3.72 0.85
 14 -2 11 3.52 1.02
 14 2 11 4.54 0.91
 14 -2 11 5.33 0.92
 14 2 11 3.93 0.99
 14 -2 12 21.37 1.46
 14 2 12 24.69 1.37
 14 2 12 19.98 1.19
 -14 2 -12 17.82 0.97
 14 -2 12 23.84 1.35
 14 2 12 20.18 1.26
 -14 -4 12 33.35 1.63
 -14 -4 11 3.21 0.89
 -14 -4 11 2.69 0.79
 -14 4 11 3.08 0.97
 -14 -4 11 2.36 0.85
 -14 -4 11 2.44 0.94
 -14 4 10 132.6 5.53
 -14 4 10 131.23 4.78
 -14 4 10 103.51 4.71
 -14 -4 10 130.31 5.63
 -14 4 10 108.71 4.7
 -14 4 10 121.04 6.11
 -14 4 10 132.61 5.43
 -14 -4 10 129.52 5.67
 -14 4 10 137.52 5.04
 -14 4 10 128.72 5.55
 -14 4 10 107.26 5.25
 -14 -4 10 131.22 5.19
 -14 4 9 217.78 7.99
 -14 -4 9 218.85 8.31
 -14 4 9 185.59 7.07
 -14 4 9 195.49 7.27
 -14 4 9 214.27 7.9
 -14 4 9 198.89 7.25
 -14 4 9 196.71 7.75
 -14 4 9 229.1 7.92
 -14 4 9 147.59 8.04
 -14 -4 9 214.58 7.56
 -14 4 9 166.19 8.27
 -14 4 8 158.43 8.1
 -14 -4 8 182.72 7.74
 -14 -4 8 180.04 6.89
 -14 4 8 184.5 6.29
 -14 4 8 177.74 6.59
 -14 -4 8 175.15 7.12
 -14 4 8 160.74 6.67
 -14 4 8 188.95 7.23
 -14 4 8 180.76 6.79
 -14 4 8 165.15 6.86
 -14 -4 8 191.7 6.96
 -14 4 8 178.32 7.17
 -14 4 8 203.3 7.92
 -14 4 8 175.84 8.07
 -14 4 8 194.68 7.05
 -14 -4 8 190.07 7.7
 -14 4 8 194.31 7.5
 -14 -4 7 16.48 1.61
 -14 -4 7 21.91 2.25
 -14 -4 7 21.41 1.74
 -14 4 7 20.8 2.72
 -14 4 7 22.13 1.88
 -14 4 7 17.91 2.74
 -14 4 7 18.48 3.89
 -14 4 7 18.39 1.45
 -14 4 7 16.47 1.55
 -14 -4 7 19.12 1.79
 -14 4 7 20.19 1.77
 -14 4 7 20.34 1.79
 -14 4 7 17.94 1.63
 -14 -4 7 14.66 2.57
 -14 4 7 17.78 1.81
 -14 4 7 21.75 1.93
 -14 4 7 19.15 2.21
 -14 4 7 22.08 2.09
 -14 4 6 287.32 10.02
 -14 -4 6 303.41 10.4
 -14 -4 6 292.12 9.65
 -14 4 6 241.04 11.43
 -14 4 6 297.49 9.78
 -14 4 6 280.09 11.26
 -14 -4 6 305.41 9.57
 -14 4 6 274.46 13.64
 -14 -4 6 271.5 10.27
 -14 4 6 295.43 9.48
 -14 4 6 295.95 9.39
 -14 -4 6 299.83 13.53
 -14 4 6 286.64 9.48
 -14 4 6 276.23 9.63
 -14 -4 6 250.91 11.92
 -14 4 6 250.82 9.57
 -14 4 6 308.57 10.4
 -14 4 6 287.13 9.37
 -14 4 6 268.56 9.55
 -14 -4 6 294.56 9.85
 -14 4 5 507.68 16.23
 -14 -4 5 536.13 16.01
 -14 -4 5 535.53 16.64
 -14 4 5 500.67 17.28
 -14 4 5 523.88 20.01
 -14 4 5 496.28 15.91
 -14 4 5 545.94 15.92
 -14 -4 5 477.08 16.58
 -14 4 5 575.86 15.85
 -14 -4 5 559.33 20.11
 -14 4 5 453.31 17.76
 -14 4 5 531.44 16.05
 -14 -4 5 430.19 18.27
 -14 4 5 518.06 16.31
 -14 4 5 475.23 15.84
 -14 4 5 538.03 15.82
 -14 4 4 364.96 12.01
 -14 -4 4 399.78 11.98
 -14 -4 4 376.75 12.32
 -14 4 4 371.67 12.03
 -14 4 4 371.66 12.07
 -14 4 4 308.26 12.27
 -14 4 4 380.88 11.9
 -14 -4 4 397.28 15.31
 14 4 -4 365.82 11.8
 -14 4 4 386.18 11.8
 -14 4 4 411.52 15.21
 -14 4 4 392.4 11.92
 -14 -4 4 311.8 14.06
 -14 4 4 413.64 11.87
 -14 -4 3 70.99 5.01
 -14 4 3 76.89 3.2
 -14 -4 3 76.35 3.23
 -14 -4 3 69.8 3.31
 -14 4 2 71.07 2.89
 -14 4 2 68.26 3
 -14 -4 2 62.98 3.04
 -14 -4 2 60.37 2.81
 -14 4 2 64.35 4.02
 -14 4 2 65.65 3.11
 -14 -4 2 63.95 4.56
 -14 -4 1 1465.95 41.78
 -14 -4 1 1393.68 41.27
 -14 4 1 1519.93 41.76
 14 -4 -1 1478.37 42.56
 -14 -4 1 1433.57 44.62
 -14 4 1 1529.61 41.49
 -14 4 1 1446.44 42.86
 14 4 -1 1477.39 41.27
 -14 -4 0 1357.68 38.65
 14 4 0 1235.81 37.99
 14 4 0 1348.2 39.41
 -14 4 0 1335.21 39.48
 -14 4 0 1275.69 39.23
 -14 4 0 1417.62 38.32
 14 -4 0 1390.95 39.9
 -14 -4 0 1331.95 41.69
 14 4 1 407.83 12.41
 14 4 1 390.71 13.76
 -14 4 -1 383.92 13.65
 14 4 2 61.11 2.65
 -14 4 -2 66.02 2.77
 14 4 2 59.6 3.77
 14 -4 2 65.96 4.16
 14 4 3 1463.73 40.76
 14 -4 3 1386.89 41.1
 14 4 3 1325.64 41.1
 -14 4 -3 1490.9 40.62
 -14 -4 -3 1279.22 44
 14 -4 3 1402.14 43.35
 14 4 4 841.08 27.98
 14 -4 4 697.04 27.46
 14 4 4 935.37 26.07
 14 -4 4 918.99 28.22
 -14 -4 -4 755.38 27.97
 -14 4 -4 860.05 24.91
 14 4 4 835.84 25.21
 14 4 4 833.76 26.39
 14 4 4 885.89 25.53
 -14 4 -4 857.61 25
 14 4 5 611.24 22.05
 14 -4 5 500.85 21.1
 14 4 5 673.19 19.31
 14 -4 5 672.44 21.98
 -14 4 -5 641.52 18.44
 14 4 5 616.43 19.7
 14 4 5 516.69 18.53
 14 4 5 659.71 18.99
 14 4 5 574.89 20.65
 -14 4 -5 607.65 18.45
 14 4 5 605.78 20.29
 14 -4 5 665.55 19.13
 14 -4 6 45.44 3.17
 14 4 6 44.39 2.64
 14 4 6 42.26 3.66
 14 -4 6 42.52 2.87
 14 -4 6 39.88 2.71
 14 4 6 43.64 2.86
 14 4 6 45.88 2.52
 14 -4 6 38.27 3.86
 14 4 6 49.75 4.61
 14 4 6 45.16 3.38
 14 4 6 41.23 2.5
 -14 4 -6 43.16 2.32
 14 -4 6 47.62 4.19
 14 4 7 249.59 9.16
 14 -4 7 271.59 12.01
 -14 4 -7 263.73 8.95
 14 4 7 241.27 10.39
 14 4 7 292.38 9.21
 14 4 7 310.69 9.34
 14 -4 7 279.58 10.49
 14 4 7 267.07 11.2
 14 -4 7 265.98 9.93
 14 -4 7 252.72 9.65
 14 4 7 246.45 12.84
 14 4 7 244.63 9.61
 14 4 8 281.35 11.58
 14 4 8 278.44 10.81
 14 -4 8 289.99 10.88
 14 4 8 271.27 10.46
 14 -4 8 303.59 11.2
 14 4 8 278.25 10.78
 14 4 8 359.48 10.57
 14 4 8 313.62 10.48
 14 4 8 302.97 12.25
 14 -4 8 334.44 12
 14 4 8 359.6 10.53
 14 -4 9 320.82 12.04
 14 4 9 318.26 11.74
 14 4 9 312.26 12.24
 14 4 9 368.06 11.39
 14 4 9 317.45 12.66
 14 -4 9 333.58 12.78
 14 -4 9 350.23 11.32
 14 4 9 396.03 11.62
 14 4 10 79.88 3.51
 14 -4 10 66.99 3.73
 14 -4 10 75.62 3.26
 14 -4 10 69.73 4.26
 14 4 10 71.14 3.97
 14 4 10 66.29 3.22
 14 4 10 74.58 3.27
 14 -4 10 65.94 3.77
 14 4 10 63 3.49
 14 4 11 9.15 0.96
 14 4 11 12.59 1.26
 -14 4 -11 11.73 1.04
 14 4 11 12.66 1.22
 14 -4 11 10.71 1.29
 14 -4 11 12.19 1.04
 14 4 12 78.55 2.71
 14 4 12 79.81 2.77
 -14 -6 11 47.99 2.03
 -14 6 10 9.8 1.33
 -14 6 10 12.64 1.16
 -14 6 10 11.63 1.44
 -14 -6 10 10.65 1.2
 14 6 -10 14.17 1.03
 14 6 -10 13.05 1.23
 -14 6 9 126.6 5.44
 -14 6 9 111.44 5.87
 -14 6 9 141.91 5.41
 -14 -6 9 129.17 5
 -14 6 9 121.8 5
 -14 6 9 127.8 4.77
 -14 -6 9 125.64 5.35
 -14 -6 8 18.51 2.07
 -14 -6 8 16.29 1.56
 -14 6 8 16.38 1.34
 -14 6 7 7.98 1.33
 -14 6 7 8.87 1.32
 -14 6 7 6.55 2.16
 -14 6 7 3.73 1.89
 -14 6 7 7.68 1.03
 -14 -6 7 8.46 1.29
 -14 -6 7 8.12 1.48
 -14 6 7 5.52 1.42
 -14 6 7 9.18 1.35
 -14 -6 7 7.7 1.51
 -14 -6 6 11.61 1.37
 -14 -6 6 4.82 1.97
 -14 -6 6 10.12 1.75
 -14 6 6 10.79 1.61
 -14 6 6 10.33 1.48
 -14 6 6 9 2.45
 -14 6 6 10.94 1.42
 -14 -6 6 9.79 2.71
 -14 6 6 12.57 1.49
 -14 -6 5 555.74 16.58
 -14 6 5 506.19 16.84
 -14 6 5 456.86 17.26
 -14 6 5 547.21 21.43
 -14 -6 5 570.01 17.46
 -14 6 5 535.28 16.94
 -14 -6 5 496.1 17.79
 -14 -6 5 560.43 21.36
 14 6 -5 553.51 16.58
 -14 6 5 551.93 16.49
 -14 -6 5 412.34 19.75
 -14 6 5 562.29 16.93
 -14 6 5 537.6 18.76
 -14 6 5 555.21 16.95
 -14 6 4 25.97 1.82
 -14 6 4 29.22 2.02
 -14 6 4 28.71 2.04
 -14 6 4 21.23 3.49
 -14 -6 4 25.35 2.11
 -14 6 4 24.65 2.21
 -14 -6 4 24.94 3.49
 14 6 -4 25.2 1.89
 -14 -6 4 26.89 3.75
 -14 6 4 27.1 2.15
 -14 6 4 30.8 2.1
 14 6 -4 25.4 2.11
 -14 6 3 68.24 3.09
 -14 6 3 71.46 3.31
 -14 6 3 63.96 3.11
 -14 -6 3 64.45 3.43
 -14 6 3 63.34 3.19
 -14 6 3 72.67 3.57
 -14 6 3 71.35 5.39
 -14 -6 3 67.75 5.38
 14 6 -3 68.82 3.31
 -14 6 3 65.39 3.47
 -14 6 3 65.83 3.33
 -14 6 3 63.18 3.89
 14 6 -3 69.11 3.47
 -14 -6 3 72.33 5.84
 -14 6 2 18.55 1.51
 -14 -6 2 20.16 1.73
 -14 6 2 18.53 1.95
 -14 6 2 19.1 2.22
 14 6 -2 21.1 1.78
 -14 6 2 17.73 2.66
 -14 -6 2 21.46 2.98
 14 6 -2 19.17 1.66
 -14 6 2 20.1 1.48
 -14 6 2 20.81 1.66
 -14 6 2 18.77 1.77
 14 6 -2 20.84 1.55
 -14 6 2 18.12 1.41
 -14 6 2 20.5 1.71
 -14 6 1 339.98 12.78
 -14 6 1 328.33 11.43
 -14 -6 1 327.01 10.62
 -14 6 1 261.51 11.24
 14 6 -1 323.93 10.58
 -14 6 1 328.48 10.89
 -14 -6 1 316.2 13.5
 14 6 -1 298.56 10.02
 -14 6 1 334.61 10.35
 -14 6 1 324.9 9.99
 -14 6 1 303.76 10.1
 14 6 -1 311.51 10.44
 -14 6 1 267.97 10.07
 -14 6 1 313.3 10.59
 -14 6 1 337.19 10.19
 14 6 0 65.34 3.14
 -14 -6 0 61.57 5.04
 -14 6 0 67.8 3.14
 14 6 0 59.69 2.79
 -14 6 0 63.34 3.32
 14 6 0 59.9 3.21
 -14 6 0 51.7 3.89
 -14 6 0 58.23 2.85
 14 6 0 59.65 2.94
 14 6 0 58.37 3.12
 -14 6 0 65.13 2.86
 -14 6 0 69.53 4.01
 14 6 0 57.25 4.18
 -14 6 0 65.68 4.42
 -14 6 0 64.94 2.74
 -14 6 0 62.96 2.99
 14 6 1 66.8 3.28
 -14 -6 -1 65.39 5.4
 14 6 1 64.7 3.28
 -14 6 -1 64.33 3.11
 14 6 1 65.36 2.88
 -14 6 -1 66.1 3.38
 14 6 1 62.44 3.38
 -14 6 -1 59.46 4.25
 -14 6 -1 58.51 2.94
 14 6 1 68.7 3.25
 -14 6 -1 65.38 2.9
 14 6 1 68.84 4.61
 -14 6 -1 62.35 4.02
 -14 6 -1 69.34 2.76
 -14 6 -1 65.27 3.06
 14 6 2 58.2 3.08
 14 -6 2 58.47 4.22
 -14 -6 -2 51.36 5.17
 14 6 2 49.24 2.85
 -14 6 -2 55.88 2.84
 14 6 2 58.95 2.68
 14 6 2 56.96 3.25
 -14 6 -2 56.17 4.02
 -14 6 -2 55.68 3.08
 -14 6 -2 53.23 2.82
 14 6 2 58.66 3.1
 -14 6 -2 49.22 2.51
 -14 6 -2 50.27 3.65
 14 6 2 55.78 4.37
 -14 6 -2 57.42 2.7
 -14 6 -3 247.9 9.1
 14 6 3 283.24 9.59
 -14 6 -3 274.98 10.96
 14 6 3 257.34 9.71
 -14 6 -3 262.68 9.38
 -14 6 -3 265.38 10.55
 14 6 3 256.52 11.68
 14 6 3 255.01 9.54
 14 6 3 298.6 9.5
 14 -6 3 262.01 11.42
 -14 6 -3 247.38 8.59
 14 -6 3 223.09 11.86
 -14 6 -3 281.74 9.01
 14 6 3 266.42 9.01
 14 6 3 277.21 8.94
 14 6 4 92.66 4.45
 -14 6 -4 84.08 4.15
 -14 6 -4 81.18 5.15
 -14 6 -4 84.33 4.98
 14 6 4 83.6 6.07
 14 6 4 82.16 4.11
 14 6 4 89.96 4.15
 14 -6 4 83.45 4.13
 -14 6 -4 77.89 3.43
 14 -6 4 58.75 5.56
 -14 6 -4 86.61 3.72
 14 6 4 102.32 5.26
 14 6 4 73.1 3.63
 14 6 5 273.5 9.41
 -14 6 -5 251.98 10.19
 -14 6 -5 243.18 9.99
 14 6 5 228.31 11.73
 14 6 5 250.36 8.75
 -14 6 -5 237.15 8.08
 14 6 5 253.62 8.82
 14 6 5 180.86 7.99
 -14 6 -5 239.97 8.28
 14 6 5 265.82 8.49
 14 -6 5 194.35 10.99
 14 -6 5 249.58 9.08
 14 6 5 286.4 10.76
 14 6 6 3.35 1.32
 14 6 6 4.83 2.06
 14 6 6 5.33 1.08
 14 6 6 4.3 1.01
 -14 6 -6 4.44 0.96
 -14 6 -6 3.76 1.36
 -14 6 -6 5.72 0.92
 -14 6 -7 8.74 1.18
 14 6 7 7.27 1.84
 14 6 7 9.31 1.63
 14 -6 7 10.12 1.65
 14 6 7 9.08 1.31
 14 6 7 8.49 1.22
 -14 6 -7 8.47 1.9
 14 -6 7 7.03 1.42
 14 6 7 7.44 1.35
 14 6 8 16.59 2.3
 -14 6 -8 18.54 2.21
 14 -6 8 21.4 1.61
 14 -6 9 132.94 6.14
 14 6 9 182.84 6.57
 14 -6 9 142.25 5.21
 14 -6 9 143.05 6.39
 -14 6 -9 153.65 6.3
 -14 6 -9 134.63 5.21
 14 6 9 173.01 6.01
 14 6 9 158.48 5.67
 14 6 9 142.41 5.65
 -14 6 -10 1.44 0.79
 -14 6 -10 1.87 0.64
 14 -6 10 2.58 1.01
 14 -6 10 1.3 0.8
 14 6 10 2.25 0.85
 14 6 10 3.32 0.7
 14 6 10 2.62 0.79
 14 -6 10 1.4 0.75
 14 6 11 1.61 0.47
 14 -6 11 1.61 0.5
 -14 6 -11 1.64 0.38
 -14 8 9 43.78 2.53
 -14 8 9 49.1 2.14
 14 8 -9 48.45 2.25
 -14 8 8 2.99 1.03
 -14 8 8 2.18 0.95
 -14 -8 8 1.56 0.68
 14 8 -8 2.35 0.63
 -14 8 8 1.47 1.1
 -14 8 8 1.57 0.62
 -14 8 7 0.88 0.66
 -14 -8 7 0.52 0.81
 14 8 -7 1.08 0.64
 -14 8 7 -0.46 1.24
 -14 8 7 0.95 0.9
 -14 8 7 -0.09 0.99
 -14 8 7 0.43 0.65
 -14 -8 7 1.09 0.89
 14 8 -6 0.74 0.66
 14 8 -6 0.49 0.8
 -14 -8 6 0.19 0.87
 -14 8 6 0.85 0.83
 -14 -8 6 -0.34 0.76
 -14 -8 6 0.09 0.93
 -14 8 6 0.43 0.73
 14 8 -5 79.58 4.03
 -14 -8 5 93.36 4.57
 -14 -8 5 88.4 3.97
 14 8 -5 85.6 3.74
 -14 8 5 88.68 4.25
 -14 8 5 87.77 3.91
 -14 8 5 87.22 4.38
 -14 8 5 75.09 5.1
 -14 -8 4 0.72 0.67
 -14 8 4 0.24 0.78
 14 8 -4 0.41 0.91
 -14 8 4 0.1 0.91
 -14 -8 4 -0.19 0.74
 -14 -8 4 1.2 1.29
 -14 8 4 -0.27 0.94
 -14 -8 4 0.29 1.47
 14 8 -4 0.42 0.66
 -14 8 4 0.38 0.71
 14 8 -4 0.29 0.72
 -14 8 4 0.06 0.68
 -14 8 3 0.93 0.84
 -14 -8 3 1.29 0.69
 -14 -8 3 0.9 1.76
 -14 8 3 1.25 0.96
 -14 -8 3 1.74 1.65
 -14 8 3 1.45 0.89
 -14 -8 3 0.94 0.87
 14 8 -3 0.85 0.85
 14 8 -3 0.24 0.71
 14 8 -3 1.21 1.01
 -14 8 3 0.5 0.71
 -14 8 3 0.07 0.72
 14 8 -2 4.8 1.8
 14 8 -2 7.12 1.29
 -14 8 2 7.72 1.19
 -14 -8 2 5.15 2.13
 14 8 -1 257.34 11.87
 14 8 -1 282.71 9.84
 14 8 -1 292.06 9.54
 -14 8 1 268.53 9.57
 -14 -8 1 260.95 13.32
 -14 8 0 6.91 1.17
 -14 8 0 6.52 1.1
 14 8 0 6.78 1.91
 -14 8 0 7.83 1.08
 14 8 0 8.8 1.36
 -14 -8 0 11.54 2.65
 -14 8 0 8.05 1.63
 -14 8 0 8.37 1.76
 -14 8 -1 83.23 3.95
 14 8 1 90.92 4.25
 -14 8 -1 77.69 3.83
 14 8 1 75.22 5.7
 -14 8 -1 87.19 5.28
 -14 8 -1 86.57 3.81
 -14 -8 -1 96.5 7.5
 14 8 2 11.73 1.28
 -14 8 -2 11.25 1.43
 14 8 2 13.3 1.73
 14 8 2 16.32 1.68
 -14 8 -2 13.01 1.46
 -14 8 -2 12.37 1.33
 -14 8 -2 11.61 1.9
 -14 8 -3 252.13 9.58
 -14 8 -3 239.89 11.18
 14 8 3 238.8 9.95
 14 8 3 272.22 9.11
 14 8 3 265.66 9.35
 -14 8 -3 279.75 9.34
 -14 8 -3 244.43 10.62
 -14 8 -3 269.84 9
 14 8 3 264.07 9.76
 14 8 3 304.13 10.22
 -14 8 -4 7.07 2.1
 -14 8 -4 7.06 1.39
 -14 8 -4 8.46 1.26
 -14 8 -4 8.66 1.21
 14 8 4 10.52 1.49
 14 8 4 10.08 1.83
 14 8 4 9.66 1.25
 -14 8 -4 10.04 1.21
 14 8 5 76.9 3.66
 -14 8 -5 72.84 3.55
 -14 8 -5 74.73 3.41
 14 8 5 78.86 4.45
 14 8 5 74.95 3.71
 14 8 5 78.93 3.81
 -14 8 -5 66.68 4.72
 -14 8 -5 70.4 3.75
 14 8 6 10.6 1.89
 -14 8 -6 11.24 1.16
 14 8 6 14.1 1.48
 14 8 6 11.43 1.42
 -14 8 -6 13.82 2.1
 14 8 6 15.28 1.69
 14 -8 6 12.35 1.71
 14 -8 7 19.18 2
 -14 8 -7 23.29 2.26
 14 8 7 18.43 1.57
 14 8 7 21.17 1.75
 -14 8 -7 20.95 1.6
 14 8 7 19.73 1.68
 14 8 7 19.58 1.69
 14 -8 7 21.34 1.85
 14 8 7 17.03 2.11
 -14 8 -7 18.71 1.39
 14 8 8 5.24 0.76
 14 8 8 4.39 0.79
 -14 8 -8 5.91 1.12
 -14 8 -8 5.28 0.73
 14 -8 8 4.45 1.07
 -14 8 -8 6.12 0.83
 14 8 8 5.3 0.98
 14 -8 8 4.4 0.97
 -14 8 -9 65.97 2.43
 14 -8 9 59.44 2.7
 14 8 9 66.25 2.42
 -14 8 -9 66.33 2.35
 14 8 9 72.92 2.84
 -14 10 7 2.22 0.57
 -14 10 7 2.63 0.59
 -14 10 6 81.47 3.73
 14 10 -6 81.41 3.18
 14 10 -6 84.77 3.21
 -14 10 5 295.86 9.38
 14 10 -5 316.37 9.12
 -14 10 5 245.89 10.47
 -14 10 5 270.64 9.84
 14 10 -5 317.34 9.39
 14 10 -5 288.61 9.64
 -14 10 4 50.53 2.8
 14 10 -4 57.63 2.99
 14 10 -4 70.6 3.09
 -14 10 4 58.51 3
 -14 10 4 53.17 3.65
 -14 10 4 58.6 3.08
 -14 -10 4 64.24 3.21
 -14 -10 3 26.16 2.23
 -14 10 3 23.49 2.02
 -14 10 3 23.23 1.75
 -14 10 2 31.71 2.29
 -14 10 2 30.19 2.3
 14 10 -1 321.13 11.58
 -14 10 1 337.32 11.63
 -14 10 1 352.93 11.79
 14 10 0 20.08 1.99
 -14 10 0 24.54 2.01
 14 10 0 27.23 2.18
 -14 10 0 22.45 1.95
 14 10 0 23.04 1.95
 14 10 1 77.5 3.96
 14 10 1 85.78 4.06
 14 10 1 75.52 3.91
 -14 10 -1 75.69 3.79
 14 10 2 9.09 1.38
 -14 10 -2 10.58 1.12
 -14 10 -2 8.37 1.93
 14 10 2 9.45 1.38
 -14 10 -2 9.45 1.3
 14 10 2 10.65 1.55
 -14 10 -3 156.34 7.36
 -14 10 -3 148.54 5.89
 -14 10 -3 165.13 6.29
 14 10 4 67.24 2.95
 14 10 4 73.42 3.74
 -14 10 -4 59.96 3.63
 -14 10 -4 52.06 2.8
 -14 10 -4 56.84 2.73
 14 10 5 144.15 5.63
 14 10 5 125.61 5.02
 -14 10 -5 135.21 4.92
 14 10 6 3.08 0.65
 14 10 6 2.94 0.79
 -14 10 -6 4.76 0.67
 -14 10 -7 70.46 2.47
 -14 12 0 -0.15 0.35
 -15 1 12 2.26 0.95
 -15 1 12 3.84 0.82
 -15 -1 12 3.71 0.8
 -15 1 12 2.91 1.08
 -15 -1 12 1.93 1
 -15 -1 12 2.87 0.72
 -15 -1 11 29.75 2.11
 -15 -1 11 31.02 2.41
 -15 1 11 33.09 2.53
 -15 -1 11 29.23 2.62
 -15 1 11 29.3 2.69
 -15 -1 11 29.35 2.51
 -15 1 11 25.29 1.97
 -15 -1 11 24.32 1.93
 -15 1 10 -0.1 1.09
 -15 -1 10 0.69 1.13
 -15 -1 10 0.57 0.88
 -15 1 10 0.86 0.88
 -15 -1 9 232.1 8.97
 -15 1 9 237.69 8.27
 -15 -1 9 206.4 8.14
 -15 1 9 261.47 10.39
 -15 -1 9 236.27 9.57
 -15 1 9 209.41 8.24
 -15 -1 9 227.18 8.28
 -15 1 9 222.29 8.32
 -15 1 9 206.82 7.89
 -15 -1 9 231.97 8.74
 -15 1 9 227.12 8.73
 -15 1 9 202.68 7.51
 -15 -1 9 236.46 8.22
 -15 1 9 240.39 8.19
 -15 1 8 -0.1 1.06
 -15 -1 8 0.2 0.95
 -15 1 8 0.32 0.92
 -15 1 8 0.08 1
 -15 1 8 0.33 1.73
 -15 -1 8 1.71 1.31
 -15 -1 8 0.84 0.64
 -15 -1 8 1.53 0.89
 -15 1 8 0.24 0.83
 -15 -1 8 0.09 0.93
 -15 1 8 1.78 1.09
 -15 1 8 0.45 0.8
 -15 -1 8 0.06 0.76
 -15 1 8 0.24 0.73
 -15 -1 8 0.3 0.95
 -15 1 8 0.44 0.93
 -15 1 8 -0.11 1.07
 -15 1 7 7.48 1.36
 -15 -1 7 6.8 1.26
 -15 -1 7 7.28 1.25
 -15 1 7 5.12 1.14
 -15 1 7 6.44 1.01
 -15 -1 7 7.97 1.4
 -15 1 7 7.66 1.37
 -15 1 7 7.02 1.26
 -15 -1 7 6.94 1.63
 -15 1 7 5.57 1.2
 -15 1 7 17.57 2.44
 -15 -1 7 7.84 0.97
 -15 -1 7 5.6 1.1
 -15 1 7 7.49 0.99
 -15 -1 7 7.09 1.13
 -15 1 7 6.75 1.21
 -15 -1 7 16.68 1.67
 -15 1 7 6.76 1.23
 -15 1 7 6.7 1.53
 -15 1 6 10.5 1.34
 -15 1 6 11.26 1.51
 -15 -1 6 10.31 1.39
 -15 -1 6 12.86 1.7
 -15 1 6 9.24 1.22
 -15 1 6 8.45 1.96
 -15 -1 6 10.39 1.21
 -15 1 6 10.93 1.29
 -15 1 6 10.65 1.28
 -15 -1 6 8.19 1.18
 -15 -1 6 11.26 1.18
 -15 1 6 11.55 1.15
 -15 -1 6 10.54 1.27
 -15 1 6 10.45 1.12
 -15 1 6 12.44 1.47
 -15 -1 6 14.09 1.52
 -15 -1 6 9.95 1.3
 -15 1 6 11.04 1.32
 -15 1 6 7.74 1.64
 -15 1 6 10.74 1.08
 -15 -1 6 10 1.26
 -15 1 6 11.83 1.36
 -15 -1 5 881.91 25.53
 -15 -1 5 863.88 25.63
 -15 1 5 904.97 25.85
 -15 -1 5 890.39 25.85
 -15 1 5 930.49 26.43
 -15 -1 5 983.57 26.12
 -15 1 5 801.84 26.04
 -15 -1 5 843.77 25.63
 -15 1 5 891.94 25.9
 -15 1 4 9.67 1.1
 -15 1 4 11.06 1.21
 -15 -1 4 10.62 1.09
 -15 -1 4 8.01 1.44
 -15 1 4 10.37 0.97
 -15 1 4 6.94 1.27
 -15 -1 3 126.99 4.19
 -15 1 3 125.83 4.21
 -15 -1 3 118.39 5.73
 -15 -1 3 125.42 6.31
 -15 -1 2 46.49 2.33
 -15 1 2 44.16 2.23
 -15 -1 2 44.05 3.74
 -15 -1 2 45.35 3.58
 -15 1 1 3410.63 95.84
 -15 -1 1 3384.02 95.88
 -15 1 0 362.88 11.32
 -15 -1 0 342.44 13.24
 15 1 1 2238.49 61.51
 15 -1 1 2019.05 63.72
 -15 -1 -1 2082.53 64.05
 15 1 2 55.77 2.15
 15 -1 2 38.73 2.08
 15 1 2 49.04 2.09
 15 -1 2 39.31 3.19
 -15 -1 -2 48.2 3.42
 15 1 3 471.48 13.27
 15 -1 3 470.9 13.81
 -15 -1 -3 501.32 15.49
 15 1 4 58.88 2.79
 15 -1 4 52.62 2.71
 15 1 4 62.58 4.06
 15 -1 4 48.14 3.73
 15 1 4 69.05 2.97
 15 -1 5 867.03 26.92
 15 1 5 776.61 26.36
 15 1 5 989.87 27.24
 15 -1 5 1002.33 27.9
 15 1 5 999.25 27.04
 15 -1 5 895.45 28.87
 15 1 5 758.39 28.21
 15 -1 5 950.49 29.36
 15 -1 6 17.05 2.35
 15 -1 6 11.82 1.56
 15 -1 6 11.03 1.52
 15 1 6 11.34 1.33
 15 1 6 12.37 1.58
 15 1 6 12.05 1.93
 -15 -1 -6 12.47 1.14
 15 1 6 10.73 1.68
 15 -1 6 11.64 1.52
 15 1 6 15.99 1.2
 15 1 6 15.34 1.69
 15 -1 6 11.94 1.79
 15 -1 7 0.54 1.17
 15 1 7 4.16 1.18
 15 1 7 1.42 0.89
 15 -1 7 0.96 0.97
 15 1 7 1.3 1
 15 -1 7 1.54 1.08
 15 1 7 1.06 0.56
 15 1 7 0.32 0.95
 15 -1 8 8.68 1.45
 15 -1 8 8.87 1.57
 15 1 8 7.57 1.41
 15 1 8 7.15 1.42
 15 -1 8 8.27 1.56
 15 -1 8 9.6 1.96
 15 -1 8 9.46 1.97
 15 1 8 7.68 1.56
 15 1 8 12 1.58
 15 -1 8 8.88 1.64
 15 -1 8 8.8 1.39
 15 -1 9 411.39 12.24
 15 1 9 437.52 12.56
 15 1 9 400.58 13.49
 15 -1 9 385.72 13.37
 15 -1 9 416.03 12.88
 15 -1 9 394.18 14.53
 15 1 9 452.77 13.23
 15 1 9 331.1 13.05
 15 1 9 351.11 12.99
 15 1 9 343.09 12.66
 15 -1 9 357.96 13
 15 1 9 354.46 12.94
 15 -1 9 371.49 13.16
 15 -1 9 317.1 12.98
 15 1 10 8.96 1.34
 15 1 10 7.21 1.35
 15 -1 10 9.06 1.42
 15 -1 10 7.58 1.34
 15 -1 10 9.6 1.09
 15 1 11 3.61 0.84
 15 1 11 3.49 0.82
 -15 1 -11 4.06 0.68
 15 1 11 4.43 0.92
 15 -1 11 5.4 1.09
 15 1 11 4.92 0.92
 15 -1 11 3.53 0.88
 15 1 12 20.66 1.21
 15 -1 12 20.23 1.21
 15 1 12 24.9 1.35
 15 -1 12 27.91 1.49
 15 1 12 26.89 1.42
 15 1 12 21.82 1.22
 -15 -3 12 0.51 0.55
 -15 -3 12 1.2 0.61
 -15 3 11 8.44 1.56
 -15 -3 11 8.32 1.4
 -15 3 11 10.08 1.27
 -15 -3 11 10.61 1.47
 -15 -3 11 9.69 1.18
 -15 -3 11 11.03 1.32
 -15 3 11 10.11 1.52
 -15 -3 11 12.09 1.33
 -15 -3 10 183.8 7.02
 -15 3 10 173.33 6.26
 -15 -3 10 155.85 6.39
 -15 -3 10 171.27 7.2
 -15 3 10 175.7 6.71
 -15 -3 10 175.86 6.71
 -15 3 10 184.6 6.92
 -15 3 10 184.09 6.46
 -15 3 10 149.14 6.16
 -15 -3 10 181.21 7.49
 -15 3 10 185.39 8.06
 -15 -3 9 505.74 15.71
 -15 3 9 491.48 15.06
 -15 3 9 520.34 16.97
 -15 3 9 420.54 14.63
 -15 3 9 434.99 16.04
 -15 3 9 494.72 15.36
 -15 3 9 420.68 15.51
 -15 3 9 506.02 15.85
 -15 3 9 463.72 15.02
 -15 3 9 476.35 15.41
 -15 -3 9 478.47 16.11
 -15 -3 9 485.49 15.21
 -15 -3 9 476.23 15.3
 -15 3 8 188.03 6.86
 -15 -3 8 184.2 7.08
 -15 3 8 182.86 7.14
 -15 3 8 165.83 6.51
 -15 -3 8 183.89 7.3
 -15 3 8 159.78 6.31
 -15 3 8 184.52 7.24
 -15 3 8 181.21 7.28
 -15 -3 8 180.52 7.56
 -15 3 8 170.85 6.98
 -15 -3 8 188.2 6.79
 -15 -3 7 1.64 0.9
 -15 3 7 1.58 0.84
 -15 3 7 1.83 1
 -15 -3 7 2.58 1.27
 -15 -3 7 2.42 1.22
 -15 3 7 4.81 1.15
 -15 3 7 3.07 1.45
 -15 3 7 3.56 0.79
 -15 3 7 2.85 1.4
 -15 3 7 2.43 1.05
 -15 3 7 4.22 1.17
 -15 -3 7 2.87 1.1
 -15 -3 7 1.75 0.78
 -15 3 7 2.82 0.75
 -15 -3 7 1.46 0.83
 -15 3 7 2.4 0.93
 -15 3 7 2.61 0.82
 -15 3 6 122.43 4.85
 -15 -3 6 121.31 5.01
 -15 3 6 121.61 5.12
 -15 3 6 131.66 6.47
 -15 3 6 133.82 5.29
 -15 3 6 123.32 7.09
 -15 3 6 114.48 5.04
 -15 3 6 121.15 4.71
 -15 3 6 129.85 5.42
 -15 -3 6 133.81 5.4
 -15 -3 6 134.58 5.79
 -15 -3 6 124.44 5.01
 -15 3 6 112.93 5.01
 -15 3 6 129.14 4.76
 -15 -3 6 136.04 5.34
 -15 3 6 122.12 4.78
 -15 3 6 125.9 5.21
 -15 3 6 132.68 5.94
 -15 -3 5 829.93 21.07
 -15 3 5 708.79 21.05
 -15 -3 5 645.76 24.33
 -15 3 5 556.96 21.79
 -15 3 5 690.6 20.41
 -15 3 5 648.24 22.57
 -15 3 5 624.16 20.16
 -15 -3 5 729.23 21.08
 -15 -3 5 654.06 20.18
 -15 3 5 600.4 20.14
 -15 3 5 691.13 19.9
 -15 -3 5 731.79 20.69
 -15 3 5 643.63 19.9
 -15 3 5 664.81 20.02
 -15 3 5 692.31 20.41
 -15 3 5 643.63 19.85
 -15 3 5 668.79 20.49
 -15 -3 4 854.35 28.49
 -15 3 4 919.93 24.3
 -15 3 4 625.87 25.59
 -15 3 4 814.42 24.49
 -15 -3 4 940.08 25.01
 -15 3 4 801.34 24.79
 -15 3 4 864.43 24.33
 -15 -3 4 843.55 25
 -15 -3 4 822.4 24.42
 -15 3 4 738.1 24.25
 -15 3 4 807.37 24.26
 -15 3 3 94.29 4.42
 -15 -3 3 116.56 6.88
 -15 -3 3 117.42 4.69
 -15 -3 3 119.5 4.41
 -15 3 3 100.27 4.11
 -15 3 3 122.56 4.38
 -15 3 3 118.89 4.65
 -15 3 3 109.71 4.36
 -15 3 2 47.72 2.73
 -15 3 2 58.82 2.8
 -15 -3 2 51.26 2.75
 -15 3 2 48.76 2.37
 -15 -3 2 53.07 2.54
 -15 3 2 54.44 2.65
 -15 3 1 1568.23 49.77
 -15 3 1 1761.29 49.52
 15 3 -1 1648.03 49.05
 -15 -3 1 1798.48 49.89
 -15 -3 1 1682.26 49.25
 -15 3 1 1844.77 49.76
 15 -3 -1 1914.69 50.52
 -15 3 0 830.95 25.42
 -15 3 0 878.95 24.84
 15 3 0 794.47 24.48
 -15 -3 0 876.12 24.72
 -15 3 0 852.91 25.15
 15 -3 0 892.11 26.38
 -15 3 -1 846.17 25.47
 -15 3 -1 811.96 24.95
 15 -3 1 827.2 26.44
 -15 3 -1 907.77 24.62
 15 3 1 815.65 24.41
 15 3 2 4.19 0.69
 15 -3 2 2.82 0.79
 15 3 2 2.65 0.86
 -15 3 -2 2.74 0.84
 15 -3 3 633.73 20.27
 -15 3 -3 681.12 19.98
 15 3 3 656.61 20.06
 15 3 3 699.32 19.88
 15 -3 3 675.23 22.75
 15 3 4 483.8 14.9
 15 -3 4 449.62 15.28
 15 -3 4 442.08 15.16
 -15 3 -4 508.94 14.65
 15 3 4 509.84 14.95
 -15 -3 -4 474.38 17.02
 15 -3 4 467.91 17.57
 15 3 4 502.57 15.71
 -15 3 -5 751.54 21.47
 15 -3 5 775.05 22.75
 15 3 5 763.3 22.72
 15 3 5 638.27 21.58
 15 -3 5 672.38 22.25
 15 -3 5 628.69 22.02
 15 3 5 692.38 23.79
 15 3 5 824.4 22.12
 15 -3 5 745.96 24.8
 15 3 5 759.21 22.84
 15 -3 5 727.96 22.85
 15 -3 6 55.62 3.34
 15 3 6 58.21 3.39
 15 -3 6 49.42 3.27
 15 -3 6 61.15 3.37
 15 -3 6 46.22 3.22
 15 3 6 51.14 2.94
 -15 3 -6 61.97 2.85
 15 -3 6 64.17 3.85
 15 3 6 69.49 3.61
 15 3 6 61.78 3.73
 15 -3 6 59 4.61
 15 3 6 66.42 3
 15 3 6 65.84 3.38
 15 3 6 47.32 3.87
 15 3 7 205.35 8.06
 15 3 7 249.08 7.66
 15 3 7 243.63 8.46
 15 3 7 225.21 8.73
 15 -3 7 211.53 8.85
 -15 3 -7 210.23 7.32
 15 -3 7 208.85 8.1
 15 -3 7 151.69 7.79
 15 -3 7 202.14 8.21
 15 -3 7 195.85 9.96
 15 3 8 220.03 9.28
 15 3 8 226.53 8.57
 15 -3 8 222.88 9.56
 15 3 8 243.91 8.13
 15 -3 8 213 10.41
 15 3 8 201.96 7.82
 15 3 8 240.08 7.98
 15 3 9 262.24 8.3
 15 3 9 216.48 7.92
 15 3 9 237.48 7.98
 15 -3 9 246.74 8.25
 15 3 9 216.59 9.11
 15 -3 9 234.23 9.68
 15 3 9 250.21 8.5
 15 -3 9 217.18 8.66
 15 3 9 207.17 8.3
 15 -3 9 209.88 8.67
 15 3 9 213.83 8.19
 15 3 9 197.95 8.49
 15 3 10 169.46 5.9
 15 3 10 142.41 5.51
 15 3 10 146.81 5.44
 15 3 10 145.49 6.34
 15 -3 10 140.37 6.11
 15 -3 10 165.35 5.77
 15 -3 10 154.33 7.02
 15 3 10 157.65 5.72
 15 3 10 124.39 5.91
 15 -3 10 132.1 6.08
 -15 3 -11 3.19 0.71
 15 3 11 3.17 0.72
 15 -3 11 2.32 0.86
 15 3 11 2.56 0.65
 15 -3 11 2.71 0.72
 15 3 11 3.05 0.86
 15 3 11 2.7 0.78
 15 -3 12 1.89 0.57
 15 -3 12 2.24 0.46
 15 3 12 2.48 0.49
 15 3 12 3.08 0.53
 -15 -5 11 1.8 0.64
 -15 -5 11 2.44 0.67
 -15 5 10 5.42 0.85
 -15 5 10 6.87 1.27
 -15 -5 10 6.21 1.16
 -15 5 10 6.33 0.97
 -15 5 10 5.61 1.24
 -15 -5 10 7 1.06
 -15 5 9 7.44 1.11
 -15 5 9 6.4 1.67
 -15 -5 9 8.99 1.27
 -15 5 9 6.29 1.23
 -15 5 9 7.3 1.17
 -15 5 9 6.66 1.34
 -15 -5 9 7.95 1.44
 -15 -5 8 3.5 0.91
 -15 -5 8 1.16 1.05
 -15 5 8 2.59 1.02
 -15 -5 8 5.96 1.12
 -15 5 8 2.31 0.69
 -15 5 8 2.79 1.53
 -15 5 8 4.33 1.03
 -15 -5 8 2.37 1.26
 -15 5 8 3.86 1.35
 -15 5 8 2.34 0.94
 -15 5 8 1.85 1.03
 -15 -5 7 5.4 1.06
 -15 5 7 5.88 1.15
 -15 5 7 3.97 1.4
 -15 5 7 4.6 1.12
 -15 5 7 5.77 1.21
 -15 5 7 4.76 1.09
 -15 5 7 6.03 2.03
 -15 -5 6 25.11 3.69
 -15 -5 6 19.35 1.79
 -15 5 6 20.1 1.73
 -15 5 6 23.47 1.76
 -15 5 6 21.22 1.86
 -15 -5 6 22.56 1.77
 -15 5 6 19.9 2.11
 -15 -5 6 21.87 2.13
 -15 -5 6 24.52 1.94
 -15 -5 6 18.49 2.02
 -15 5 6 22.69 1.7
 -15 5 6 21.74 1.93
 -15 5 6 16.65 2.95
 -15 5 5 16.95 1.8
 -15 -5 5 18.95 1.88
 -15 -5 5 19.61 1.67
 -15 5 5 15.86 1.6
 15 5 -5 16.08 1.41
 -15 -5 5 17.29 1.61
 -15 5 5 17.22 1.61
 -15 5 5 17.28 1.65
 -15 5 5 15.56 2.53
 -15 5 5 23.24 2.09
 -15 -5 5 16.32 3.06
 -15 5 5 18.01 1.58
 -15 -5 4 42.12 4.31
 15 5 -4 41.76 2.4
 -15 5 4 39.9 2.48
 -15 5 4 39.58 2.43
 -15 5 4 42.57 2.5
 -15 -5 4 41.89 2.69
 -15 -5 4 41.43 2.44
 -15 5 4 46.77 2.46
 -15 5 4 44.54 2.42
 -15 5 4 37.12 2.74
 -15 5 4 42.19 2.51
 -15 5 3 8.87 1.32
 -15 5 3 9.24 1.17
 -15 5 3 10.2 1.16
 -15 5 3 10.22 1.14
 -15 -5 3 9.06 1.24
 15 5 -3 8.77 1.2
 -15 5 3 9.36 1.07
 -15 -5 3 11.17 2.23
 -15 5 3 9.32 1.18
 -15 5 3 9.84 1.22
 -15 5 3 7.76 1.41
 15 5 -2 4.41 0.8
 -15 -5 2 6.88 1.83
 -15 5 2 3.7 0.75
 -15 5 2 4.49 0.96
 -15 5 2 5.15 0.83
 -15 5 2 4.73 0.94
 15 5 -2 2.72 0.7
 -15 -5 2 3.75 0.92
 15 5 -2 3.8 0.93
 -15 5 2 3.02 0.67
 -15 5 2 6.73 1.41
 -15 5 2 2.96 0.96
 -15 5 2 4.16 0.88
 15 5 -1 66.07 3.04
 -15 -5 1 60.82 4.97
 -15 5 1 60.31 3.61
 15 5 -1 58.26 2.82
 15 5 -1 61.97 3.18
 -15 5 1 70.96 3.83
 -15 -5 1 64.81 3.24
 -15 5 1 71 3.24
 -15 5 1 63.71 2.82
 -15 5 1 62.5 2.95
 -15 5 0 249.04 8.64
 -15 -5 0 276.65 9.21
 -15 5 0 269.87 10.13
 15 5 0 279.08 9.02
 15 5 0 249.83 8.42
 -15 5 0 245.43 9.74
 -15 5 0 278.95 9.01
 -15 5 0 260.52 8.38
 -15 -5 0 265.9 12.01
 15 -5 0 272.98 10.38
 -15 5 0 257.17 8.75
 -15 5 0 262.45 8.56
 15 5 0 266.01 9.1
 15 5 1 64.26 3.17
 15 -5 1 62.95 4.16
 -15 -5 -1 56.53 4.98
 15 5 1 56.45 2.57
 -15 5 -1 54.99 2.81
 -15 5 -1 56.76 3.67
 -15 5 -1 64.67 3.06
 -15 5 -1 58.77 2.48
 -15 5 -1 58.94 2.66
 15 5 1 60.1 3.15
 -15 5 -1 60.19 2.89
 15 5 2 137.37 5.47
 -15 -5 -2 126.49 8.31
 15 -5 2 141.17 7.04
 15 5 2 140.01 4.75
 -15 5 -2 137.33 5.15
 -15 5 -2 125.2 5.09
 -15 5 -2 131.96 6.12
 15 5 2 127.09 5.26
 -15 5 -2 119.95 4.67
 -15 5 -2 115.72 4.8
 -15 5 -2 134.81 5.01
 15 5 2 136.31 5.66
 15 5 3 2.69 1.05
 -15 -5 -3 2.74 1.55
 15 5 3 7.78 1.48
 -15 5 -3 3.45 0.83
 15 5 3 2.2 0.85
 -15 5 -3 2.72 0.63
 15 5 3 3.43 0.76
 15 5 3 2.95 1.09
 15 -5 3 2.83 1.28
 -15 5 -3 2.1 1.35
 -15 5 -3 3.37 0.76
 15 -5 4 65.68 4.84
 -15 -5 -4 48.85 4.66
 -15 5 -4 57.45 2.68
 15 5 4 53.67 2.82
 15 5 4 61.86 3.17
 15 5 4 60.21 3.4
 15 -5 4 53.69 3.16
 15 5 4 55.85 3.66
 -15 5 -4 53.67 2.73
 15 -5 5 116.35 6.94
 -15 5 -5 105.37 4.2
 -15 5 -5 102.12 4.23
 15 -5 5 103.78 4.9
 15 -5 5 107.51 4.74
 15 5 5 109.19 4.64
 15 5 5 106.96 5.64
 15 5 5 112.07 4.96
 15 5 6 5.56 1.11
 15 -5 6 4.32 1.09
 15 -5 6 4.78 1.16
 15 5 6 4.25 0.94
 15 5 6 4.67 0.98
 15 5 6 4.33 1.77
 15 -5 6 3.6 1.19
 -15 5 -6 3.98 0.86
 -15 5 -6 3.74 1.33
 15 5 6 5.7 1.25
 15 -5 6 4.5 1.8
 15 5 6 4.1 0.96
 15 -5 7 19.46 2.01
 15 -5 7 20.2 2.13
 15 5 7 24.08 2.98
 15 -5 7 25.12 2.45
 15 5 7 22.62 1.83
 -15 5 -7 18.57 2.27
 15 5 7 23.64 2.13
 -15 5 -7 19.88 1.64
 15 5 7 23.2 1.89
 15 5 8 2.62 1.04
 15 5 8 2.27 1.05
 15 5 8 1.58 1.52
 15 -5 8 2.7 1.29
 15 5 8 1.48 0.83
 15 5 8 2.04 0.95
 15 5 8 1.47 0.94
 15 -5 8 1.63 1.03
 -15 5 -8 3.08 0.79
 15 5 9 0.24 0.68
 15 5 9 0.27 0.77
 15 -5 9 1.75 0.7
 15 -5 9 0.57 1.08
 15 5 9 0.8 1.2
 15 5 9 1.66 0.78
 15 5 9 0.56 0.8
 15 -5 9 0.59 0.95
 15 -5 9 -0.1 0.89
 15 5 10 0.64 0.84
 15 5 10 0.5 0.6
 15 5 10 2.03 0.8
 15 -5 10 1.22 1.01
 15 -5 10 0.21 0.8
 15 -5 10 0.64 0.54
 15 -5 10 0.8 0.76
 -15 5 -10 -0.21 0.8
 -15 5 -10 -0.05 0.64
 15 5 11 17.29 1.21
 15 -5 11 14.66 1.18
 15 5 11 16.88 1.19
 15 -5 11 13.17 0.84
 -15 5 -11 14.6 1.01
 15 7 -10 196.24 6.11
 -15 7 10 213.11 6.39
 -15 -7 9 12.52 1.25
 -15 7 9 12.24 1.63
 -15 7 9 11.51 1.48
 -15 7 9 14.2 1.29
 15 7 -9 12.93 1.06
 -15 7 8 211.99 7.19
 -15 7 8 203.37 7.86
 -15 7 8 220.93 8.01
 -15 7 8 185.93 8.19
 -15 -7 8 206.09 7.6
 15 7 -8 223.6 7.1
 -15 7 8 199.82 7.08
 -15 7 7 5.62 1.02
 -15 -7 7 6.2 1.39
 -15 7 6 258.24 9.48
 -15 7 6 266.82 9.09
 -15 7 6 276.71 9.9
 -15 -7 6 274.47 9.28
 -15 7 6 278.83 9.69
 -15 -7 6 246.91 9.72
 -15 -7 6 278.65 10.12
 -15 -7 5 10.28 1.79
 -15 -7 5 9.41 2.66
 15 7 -5 13.02 1.43
 -15 -7 5 10.66 1.55
 -15 -7 5 12.75 1.37
 -15 7 5 13.13 1.64
 -15 7 5 11.66 1.72
 -15 7 5 9.17 2.16
 -15 7 5 12.86 1.45
 -15 7 5 10.85 1.57
 -15 7 5 10.76 1.7
 -15 -7 4 513.78 19.19
 15 7 -4 638.5 18.35
 -15 7 4 579.56 18.39
 -15 -7 4 623.88 18.1
 -15 7 4 570.32 18.26
 -15 7 4 610.12 18.65
 -15 7 4 514.32 18.62
 -15 -7 4 622.26 23.33
 -15 7 4 563.57 18.56
 -15 7 3 0.09 1.03
 -15 7 3 0.35 0.69
 -15 -7 3 1.09 1.6
 -15 7 3 0.38 0.73
 15 7 -3 4.37 0.96
 -15 7 3 0.17 0.76
 15 7 -3 0.46 0.78
 -15 7 3 1.67 0.87
 -15 -7 3 1.84 0.9
 -15 7 2 200.28 7.03
 -15 -7 2 167.77 9.74
 -15 7 2 176.49 6.27
 15 7 -2 156.06 6.11
 -15 7 2 172.57 6.91
 -15 7 2 163.47 6.25
 15 7 -2 173.54 6.69
 -15 -7 2 176.72 6.9
 -15 7 2 132.37 7.13
 -15 7 2 177.54 6.5
 -15 7 1 1.62 0.89
 -15 7 1 1.35 0.71
 15 7 -1 4.27 1.04
 15 7 -1 0.78 0.74
 -15 7 1 0.92 1.44
 -15 -7 1 -0.27 1.78
 -15 7 1 4.83 1.37
 -15 7 1 3.24 0.94
 -15 7 1 1.71 0.73
 -15 7 0 1157.47 34.17
 -15 7 0 1252.79 34.68
 -15 7 0 1248.16 34.49
 15 7 0 1128.64 34.14
 -15 7 0 1012.55 36.03
 -15 -7 0 1212.14 40.05
 -15 7 0 1125.47 34.51
 15 7 0 1313.9 35
 -15 7 0 1204.5 36.77
 -15 7 0 1059.5 34.45
 15 7 0 1246.67 35.08
 -15 7 -1 8.17 1.13
 15 7 1 7.33 0.98
 -15 7 -1 6.93 2.02
 15 7 1 6.75 1.31
 -15 7 -1 7.5 1.06
 -15 -7 -1 8.75 2.42
 -15 7 -1 7.94 1.73
 -15 7 -1 9.72 1.28
 -15 7 -1 8.92 1.26
 15 7 1 8.55 1.45
 -15 7 -2 3.52 0.84
 -15 7 -2 2 1.76
 -15 7 -2 1.58 0.84
 15 7 2 5.87 1.33
 15 7 2 3.79 0.77
 -15 7 -2 3.14 0.94
 15 7 2 2.19 0.95
 -15 7 -2 2.81 0.8
 -15 7 -2 3.84 1.46
 -15 -7 -2 6.25 2.6
 -15 7 -3 19.52 1.7
 15 7 3 16.76 1.71
 -15 7 -3 20.09 2.74
 15 7 3 20.17 2.18
 15 7 3 17.19 1.5
 15 7 3 21.21 2.15
 -15 7 -3 17.36 1.5
 -15 7 -3 19.25 2.58
 15 7 4 1065.06 28.39
 -15 7 -4 915.75 27.76
 -15 7 -4 804.72 27.67
 15 7 4 1114.08 29.69
 -15 7 -4 861.1 29.95
 -15 7 -4 968.53 28.15
 -15 7 -4 959.24 28.19
 -15 7 -5 7.83 1.12
 15 7 5 7.78 1.25
 15 7 5 7.42 1.86
 -15 7 -5 9.48 2.04
 -15 7 -5 7.75 1.17
 -15 7 -5 4.99 1.51
 -15 7 -5 6.97 1.2
 15 7 5 9.01 1.41
 15 7 6 134.34 6.21
 15 7 6 124.2 5.2
 15 7 6 124.07 5.1
 15 7 6 116.59 5.57
 -15 7 -6 114.63 4.86
 15 -7 6 109.18 5.36
 -15 7 -6 118.2 6.08
 15 7 7 8.39 1.54
 15 -7 7 6.95 1.31
 -15 7 -7 11.23 1.72
 -15 7 -7 7.32 1.1
 15 7 7 7.13 1.18
 15 7 7 7.11 1.13
 15 -7 8 347.09 12.99
 15 7 8 369.49 11.83
 15 7 8 439.11 12.88
 15 7 8 392.22 12.52
 -15 7 -8 372.86 12
 15 7 8 429.2 12.49
 15 7 8 358.7 11.99
 15 7 8 378.37 12.82
 -15 7 -8 364.17 11.98
 -15 7 -8 417.52 13.12
 15 -7 8 385.77 12.93
 15 -7 8 375.69 11.67
 15 -7 9 1.16 0.8
 -15 7 -9 1.77 0.82
 -15 7 -9 1.43 0.6
 15 7 9 1.21 0.77
 15 7 9 2.28 0.64
 -15 7 -9 1.5 0.56
 15 7 9 2.23 0.75
 15 -7 9 2.04 0.83
 -15 7 -10 117.13 3.75
 15 -7 10 106.96 4.04
 15 7 10 117.25 3.83
 15 9 -8 56.66 2.38
 -15 9 8 61.54 2.36
 -15 9 7 1.63 0.88
 -15 9 7 0.99 0.64
 15 9 -7 1.61 0.49
 15 9 -7 1.08 0.75
 -15 9 7 1.44 0.96
 -15 -9 7 1.35 0.55
 -15 9 6 0.73 0.76
 15 9 -6 1.43 0.52
 -15 9 6 0.56 0.94
 -15 9 6 0.51 0.6
 -15 9 6 1.58 1.39
 -15 9 6 0.22 0.87
 15 9 -6 1.81 0.57
 -15 -9 5 5.04 1.15
 -15 9 5 5.22 1.21
 -15 9 5 2.75 1.61
 15 9 -5 5.09 0.81
 -15 -9 5 5.83 1.21
 15 9 -5 6.18 1.01
 -15 9 5 4.31 1.12
 -15 9 5 4.36 0.99
 15 9 -4 104.86 4.22
 -15 9 4 73.51 4.11
 -15 -9 4 91.98 4.4
 15 9 -4 87.07 3.5
 -15 9 4 79.24 4.82
 -15 9 4 73.75 4.11
 -15 9 4 89.34 4.19
 -15 9 4 78.93 3.81
 -15 -9 4 77.44 4.25
 -15 9 3 0.87 0.78
 -15 9 3 0.23 0.88
 15 9 -3 1.11 0.62
 15 9 -2 1.72 0.99
 -15 9 2 2.45 0.83
 -15 9 2 1.55 0.86
 -15 9 2 0.44 0.9
 15 9 -2 0.92 0.58
 15 9 -1 18.99 1.39
 -15 9 1 19.28 1.83
 -15 9 1 15.82 1.46
 15 9 -1 19.8 1.99
 -15 9 1 18.86 1.86
 -15 9 0 40.93 2.67
 15 9 0 37.5 2.06
 15 9 0 41.04 2.87
 15 9 0 40.3 2.65
 -15 9 0 35.88 2.54
 -15 9 -1 5.51 1.19
 15 9 1 7.74 1.38
 -15 9 -1 6.89 1.2
 -15 9 -1 5.98 1.91
 -15 9 -1 6.88 1.02
 15 9 1 7.23 1.53
 15 9 1 9.1 1.5
 15 9 2 23.58 2.11
 -15 9 -2 22.35 1.88
 15 9 2 25.02 2.23
 15 9 3 20.59 1.92
 15 9 3 16.74 1.71
 15 9 3 16.77 1.54
 -15 9 -3 18.69 2.51
 -15 9 -4 51.17 3.75
 -15 9 -4 44.73 2.74
 15 9 4 48.16 2.79
 15 9 4 54.5 2.89
 -15 9 -4 50.93 2.79
 -15 9 -5 8.91 1.14
 15 9 5 10.52 1.61
 -15 9 -5 8.83 1.64
 15 -9 5 7.19 1.33
 15 9 5 9.92 1.31
 15 -9 6 1.72 0.91
 -15 9 -6 0.75 0.91
 15 9 6 -0.49 0.81
 15 9 6 0.84 0.78
 15 9 6 0.59 0.84
 -15 9 -6 0.36 0.59
 15 9 7 5.03 0.73
 15 9 7 5.77 0.95
 -15 9 -7 3.9 0.71
 15 9 7 3.13 0.8
 15 9 8 50.3 2.16
 -15 9 -8 52.95 1.99
 -15 11 4 54 2.19
 15 11 -4 62.25 2.3
 -15 11 4 58.84 2.76
 15 11 -4 60.9 2.5
 -15 11 3 8.09 0.84
 -15 11 3 6.39 1.29
 15 11 -3 8.17 0.9
 15 11 -2 5.99 1
 -15 11 2 3.16 1.06
 -15 11 2 4.36 0.97
 -15 11 1 28.55 2.04
 -15 11 1 24.64 2.03
 15 11 -1 35.72 1.96
 15 11 -1 39.76 2.34
 15 11 0 112.74 3.97
 15 11 0 117.5 4.51
 15 11 1 27.22 1.93
 15 11 1 31.34 1.77
 -15 11 -1 24.85 1.89
 -15 11 -2 0.64 0.7
 15 11 2 0.32 0.86
 15 11 2 0.55 0.56
 15 11 2 0.16 0.54
 15 11 3 44.39 2.48
 -15 11 -3 45.41 2.15
 15 11 3 42.88 2.21
 15 11 4 117 4.3
 15 -11 4 114.38 4.12
 -16 0 12 164.69 6.32
 -16 0 12 171.85 6
 -16 0 11 1 1.11
 -16 0 11 0.78 1
 -16 0 11 0.32 0.69
 -16 0 11 0.23 0.75
 -16 0 10 175.05 7.13
 -16 0 10 155.92 6.51
 -16 0 9 0.61 0.86
 -16 0 9 -0.21 0.88
 -16 0 9 0.69 0.67
 -16 0 9 1.73 1
 -16 0 9 0.56 1.39
 -16 0 9 1.33 1.11
 -16 0 8 645.68 22.18
 -16 0 8 765.72 24.1
 -16 0 8 791.46 22.56
 -16 0 8 756.48 22.86
 -16 0 8 742.68 22.51
 -16 0 8 766.69 23.31
 -16 0 8 673.43 21.8
 -16 0 8 750.44 22.35
 -16 0 7 0.14 0.77
 -16 0 7 0.13 1.23
 -16 0 7 0.22 0.89
 -16 0 7 0.99 0.66
 -16 0 7 0.81 0.9
 -16 0 7 0.07 0.78
 -16 0 7 0.84 0.69
 -16 0 7 0.74 0.93
 -16 0 7 1.3 0.8
 -16 0 7 0.5 0.64
 -16 0 7 0.21 0.81
 -16 0 7 0.56 1.04
 -16 0 6 207.66 8.19
 -16 0 6 208.47 7.68
 -16 0 6 202.57 7.21
 -16 0 6 185.52 6.77
 -16 0 6 197.28 7.23
 -16 0 6 203.71 6.84
 -16 0 6 200.6 7.05
 -16 0 6 210.41 7.55
 -16 0 6 193.56 7.05
 -16 0 5 1.25 1.07
 -16 0 5 -0.1 0.59
 -16 0 5 0.5 0.65
 -16 0 5 0.06 0.78
 -16 0 5 0.82 1.02
 -16 0 5 0.94 0.88
 -16 0 5 2.01 0.85
 -16 0 5 0.06 0.83
 -16 0 4 5302.05 140.45
 -16 0 4 4729.64 138.71
 -16 0 3 0.33 0.99
 -16 0 3 0.47 0.67
 -16 0 2 44.67 3.12
 -16 0 2 37.57 2.12
 -16 0 1 -0.33 1.08
 -16 0 1 1.45 0.63
 -16 0 0 8403.93 235.16
 -16 0 0 8292.56 233.12
 16 0 1 0.43 0.45
 -16 0 -1 1.12 1.14
 16 0 2 201.76 8.43
 16 0 2 227.15 7.1
 16 0 2 211.31 6.98
 -16 0 -2 234.22 9.08
 16 0 3 0.49 0.56
 16 0 3 0.32 0.66
 16 0 4 1568.12 50.64
 16 0 4 1618.26 52.86
 16 0 5 0.06 0.71
 16 0 5 0.22 0.82
 16 0 5 0.62 0.98
 16 0 5 0.66 1.12
 16 0 5 -0.08 0.84
 16 0 6 728.61 24.83
 16 0 6 755.78 26.72
 16 0 6 855.33 25.2
 16 0 6 844.2 26.26
 16 0 6 794.51 27.14
 16 0 6 904 25.58
 16 0 7 0.2 1
 16 0 7 0.29 0.93
 16 0 7 0.18 1.12
 16 0 7 -0.42 1.19
 16 0 7 -0.1 0.92
 16 0 8 255.04 10.66
 16 0 8 298.85 10.79
 16 0 8 265.18 10.7
 16 0 8 318.84 11.02
 16 0 8 352.37 10.79
 16 0 9 1.1 0.74
 16 0 9 -0.3 1.07
 16 0 9 1.15 0.97
 16 0 9 -0.33 1.07
 16 0 9 0.61 0.87
 16 0 9 -0.11 0.95
 16 0 9 0.39 0.86
 16 0 10 227.95 8.6
 16 0 10 233 8.97
 16 0 10 242.55 8.92
 16 0 11 -0.17 0.65
 16 0 11 -0.13 0.54
 16 0 11 0.2 0.77
 16 0 11 0.15 0.71
 16 0 11 0.45 0.7
 16 0 12 134.1 4.07
 16 0 12 101.98 3.68
 -16 -2 12 24.21 1.43
 -16 2 12 23.26 1.71
 -16 -2 12 25.69 1.86
 -16 -2 11 1.1 0.89
 -16 2 11 0.08 0.97
 -16 2 11 1.37 1.11
 -16 -2 11 0.3 1.05
 -16 -2 11 0.2 0.75
 -16 2 11 0.54 0.77
 -16 -2 11 1.28 0.76
 -16 -2 11 -0.08 0.98
 -16 2 10 20.79 2.46
 -16 2 10 18.42 1.61
 -16 -2 10 20.79 1.96
 -16 2 10 16.55 1.68
 -16 2 9 76.82 4.11
 -16 2 9 71.43 3.56
 -16 -2 9 56.81 3.32
 -16 -2 9 72.88 4.35
 -16 2 9 68.98 3.65
 -16 2 9 61.18 3.42
 -16 2 9 70.37 4.05
 -16 -2 9 81.05 4.17
 -16 2 9 81.56 4.86
 -16 -2 9 72.57 4.21
 -16 2 9 74.05 3.51
 -16 -2 9 66.79 3.62
 -16 2 9 58.35 3.38
 -16 2 9 62.11 3.03
 -16 -2 9 70.06 3.53
 -16 2 8 32.78 3.46
 -16 2 8 29.71 2.35
 -16 -2 8 35.83 2.98
 -16 2 8 29.96 2.17
 -16 -2 8 34.13 2.6
 -16 2 8 29.99 2.52
 -16 2 8 31.37 2.8
 -16 -2 8 34.24 2.77
 -16 2 8 34.62 2.34
 -16 -2 8 32.34 2.22
 -16 2 8 29.34 2.82
 -16 2 8 34.88 2.51
 -16 2 8 28.58 2.54
 -16 2 7 21.62 2.06
 -16 2 7 23.58 2.12
 -16 -2 7 24.18 1.98
 -16 2 7 17.64 1.73
 -16 2 7 14.04 2.22
 -16 -2 7 23.14 2.23
 -16 2 7 19.36 2.74
 -16 2 7 19.76 1.83
 -16 2 7 20.28 1.67
 -16 -2 7 20.69 1.88
 -16 2 7 20.69 1.95
 -16 2 7 20.19 2.09
 -16 -2 7 19.76 2.03
 -16 2 7 18.93 1.51
 -16 -2 7 19.35 1.72
 -16 2 7 22.14 1.91
 -16 -2 7 20.46 1.65
 -16 2 7 22.55 1.59
 -16 -2 7 15.48 1.58
 -16 2 7 20.29 1.57
 -16 2 6 21.91 1.62
 -16 -2 6 20.66 1.76
 -16 2 6 19.18 1.76
 -16 2 6 21.37 2
 -16 2 6 21.95 1.53
 -16 2 6 22.15 2.76
 -16 2 6 17.78 1.62
 -16 2 6 21.79 2.08
 -16 2 6 20.33 1.88
 -16 2 6 19.59 2.46
 -16 2 6 21.32 1.9
 -16 -2 6 21.42 1.7
 -16 -2 6 13.01 1.43
 -16 -2 6 22.05 1.74
 -16 2 6 22.58 1.61
 -16 2 6 21.48 1.56
 -16 2 6 23.63 1.85
 -16 -2 6 22.94 1.88
 -16 2 5 97.71 4.27
 -16 -2 5 119.16 4.53
 -16 -2 5 94.09 6.28
 -16 -2 5 109.8 5.09
 -16 -2 5 101.72 4.26
 -16 2 5 112.4 4.56
 -16 2 5 103.37 4.68
 -16 2 5 109.79 4.02
 -16 2 5 95.75 5.48
 -16 2 5 89.82 4.06
 -16 2 5 117.28 4.7
 -16 2 5 100.13 4.02
 -16 2 5 110.31 4.16
 -16 -2 5 103.14 4.34
 -16 -2 5 111.58 4.3
 -16 2 5 101.85 4.1
 -16 2 5 108.72 5.1
 -16 2 5 107.02 4.61
 -16 2 5 101.1 5.11
 -16 2 5 107.82 4.2
 -16 2 5 107.46 4.56
 -16 2 4 2.79 0.77
 -16 -2 4 1.82 1.03
 -16 -2 4 4.54 1.69
 -16 -2 4 2.55 0.73
 -16 2 4 2.68 0.8
 -16 2 4 1.75 1.02
 -16 -2 3 147.41 5.12
 -16 -2 3 152.38 5.65
 -16 2 3 143.16 5.37
 16 2 -2 22.46 1.26
 -16 -2 2 21.33 1.54
 -16 2 2 21.52 1.4
 -16 2 2 17.04 1.74
 -16 2 2 19.87 1.47
 16 -2 -1 58.64 3.81
 -16 2 1 60.7 2.57
 -16 -2 1 58.56 2.57
 16 2 -1 56.71 2.3
 16 2 0 13.74 0.96
 16 -2 0 10.38 1.82
 -16 -2 0 14.86 1.13
 -16 2 0 14.26 1.4
 -16 -2 0 11.08 2.55
 -16 -2 0 10.89 2.26
 -16 2 0 9.67 1.29
 16 2 1 24.26 1.29
 16 2 1 24.65 1.42
 16 2 2 7.5 0.81
 16 -2 2 5.71 0.87
 16 2 2 7.02 0.88
 16 -2 3 23.85 1.69
 16 2 3 34.69 1.74
 -16 2 -3 21.28 1.71
 16 -2 3 26.85 2.86
 16 2 3 32.87 1.74
 -16 -2 -4 410.68 13.36
 16 -2 4 343.88 13.73
 16 -2 4 306.54 11.48
 16 -2 4 340.17 13.42
 -16 2 -4 334.95 11.05
 16 2 4 375.87 13.17
 16 2 4 374.91 11.2
 16 -2 5 18.48 2.55
 16 2 5 12.9 1.38
 16 -2 5 15.45 1.71
 16 2 5 18.22 2.29
 16 2 5 14.31 1.62
 16 -2 5 17.06 1.93
 16 -2 5 12.84 1.62
 16 -2 5 13.84 1.61
 16 2 5 16.87 1.57
 16 2 5 13.92 2.08
 -16 2 -5 16.28 1.33
 16 -2 6 3.19 1.24
 16 2 6 2.74 1.12
 16 2 6 4.93 1.11
 16 2 6 5.21 1.09
 16 2 6 5.4 1.15
 16 2 6 4.97 1.46
 16 -2 6 5.59 1.63
 16 -2 6 2.78 1
 16 -2 6 2.95 1.15
 16 2 6 3.54 1.21
 16 -2 6 3.07 0.98
 16 2 7 13.21 1.82
 16 -2 7 12.93 2.01
 16 2 7 17.27 1.86
 16 2 7 14.22 1.32
 16 2 7 10.36 1.93
 16 2 7 12.51 1.64
 16 -2 7 9.23 2.06
 16 -2 7 12.6 1.73
 16 -2 7 11.15 1.66
 16 -2 7 13.5 1.67
 16 2 7 13.08 1.68
 16 2 8 62.26 3.52
 16 -2 8 52.68 4.12
 16 2 8 52.06 3.5
 16 -2 8 52.13 4.49
 16 2 8 54.86 3.03
 16 2 8 63.36 2.98
 16 2 9 18.06 1.69
 16 2 9 11.49 1.7
 16 2 9 12.19 1.68
 16 -2 9 15.02 1.86
 16 2 9 15.43 1.72
 16 -2 9 14.08 1.78
 16 -2 9 16.79 1.97
 16 -2 9 18.57 1.78
 16 2 9 18.01 1.87
 16 -2 9 18.86 2.48
 16 2 9 18.11 2.04
 16 2 10 21.47 1.95
 16 -2 10 25.26 2.21
 16 2 10 23.87 2.2
 16 -2 10 23.86 2.18
 16 2 10 29.56 2.06
 16 2 10 28.79 1.97
 -16 2 -10 21.86 1.72
 16 -2 10 29.09 2.27
 16 -2 10 27.47 2.03
 16 2 10 32.38 2.45
 16 2 10 25.71 1.77
 16 2 11 21.64 1.44
 16 -2 11 22.6 1.79
 16 2 11 23.37 1.77
 16 -2 11 24.11 1.62
 -16 2 -11 21.51 1.41
 16 2 11 28.19 1.62
 16 2 11 27.42 1.71
 16 2 12 21.87 1.24
 16 -2 12 23.4 1.24
 16 2 12 23.38 1.21
 16 -2 12 20.92 1.37
 -16 -4 11 0.05 0.62
 -16 -4 11 0.65 0.61
 -16 -4 11 1.25 0.74
 -16 -4 11 0.41 0.73
 -16 4 11 0.38 0.71
 -16 -4 10 75.74 3.7
 -16 -4 10 89.96 4.38
 -16 4 10 92.82 3.67
 -16 4 10 91.07 4.48
 -16 -4 10 89.81 4.08
 -16 4 10 92.26 4.22
 -16 4 10 92.33 3.8
 -16 -4 10 94.59 4.59
 -16 -4 9 410.98 12.73
 -16 4 9 358.56 11.68
 -16 4 8 254.98 9.61
 -16 4 8 212.91 10.09
 -16 4 8 257.01 9.56
 -16 4 8 244.6 8.46
 -16 -4 8 266.13 9.52
 -16 4 8 238.35 8.74
 -16 4 8 250.29 8.95
 -16 4 8 268.46 9.55
 -16 -4 8 256.93 9.62
 -16 4 8 235.26 9.03
 -16 4 8 272.01 9.07
 -16 -4 8 260 9.12
 -16 -4 8 265.22 9.13
 -16 4 7 76.4 4.65
 -16 4 7 85.4 4.25
 -16 4 7 74.07 4.74
 -16 4 7 72.47 3.72
 -16 4 7 80.91 4.12
 -16 4 7 85.08 4.03
 -16 -4 7 77.83 4.09
 -16 4 7 78.9 3.71
 -16 -4 7 85.69 3.92
 -16 4 7 77.22 3.97
 -16 4 6 50.97 2.69
 -16 4 6 45.27 4
 -16 4 6 50.08 3.04
 -16 -4 6 66.41 6.08
 -16 4 6 50.78 2.83
 -16 4 6 53.72 3
 -16 4 6 56.92 3.64
 -16 -4 6 58.44 3.26
 -16 4 6 49.43 2.74
 -16 -4 6 54.49 3.45
 -16 -4 6 57.18 3.04
 -16 4 6 51.27 2.94
 -16 4 6 52.17 2.89
 -16 4 6 54.07 3.07
 -16 4 5 507.8 15.58
 -16 4 5 448.84 15.27
 -16 4 5 496.94 16.11
 -16 4 5 492.03 15.62
 -16 -4 5 514.31 20.2
 -16 4 5 535.16 15.35
 -16 4 5 489.15 15.28
 -16 -4 5 497.46 16.22
 -16 -4 5 523.78 15.63
 16 4 -5 497.98 15.28
 -16 4 5 485.92 15.41
 -16 4 5 493.03 15.61
 -16 4 4 426.45 14.39
 -16 4 4 448.56 13.61
 -16 4 4 441.28 13.53
 -16 4 4 450.32 14.02
 -16 4 4 430.89 13.71
 -16 4 4 368.11 14.94
 -16 -4 4 429.82 14.11
 -16 -4 4 445.63 13.75
 -16 4 4 387.06 13.31
 16 4 -4 429.35 13.63
 -16 -4 4 454.86 17.88
 -16 4 4 448.71 13.78
 -16 4 3 772.85 24.04
 -16 -4 3 836.05 24.86
 -16 -4 3 854.09 24.48
 -16 4 3 833.69 24.46
 -16 4 3 680.21 24.68
 -16 -4 3 887.02 28.74
 -16 4 3 778.09 24.42
 -16 4 3 935.86 24.48
 16 4 -3 847.72 24.67
 -16 4 3 708.67 24.66
 -16 4 3 827.16 24.53
 -16 4 3 918.98 24.7
 -16 -4 2 10.31 2.22
 16 4 -2 11.19 1.08
 -16 4 2 11.18 1.21
 -16 4 2 10.19 1.39
 -16 4 2 10.08 1.38
 -16 -4 2 10.04 1.26
 -16 -4 2 9.42 1.07
 -16 -4 1 539.5 19.9
 16 4 -1 495.86 15.65
 -16 4 1 575.67 16.33
 -16 4 1 507.72 16.63
 -16 4 1 538.57 16.56
 -16 -4 1 508.41 15.71
 -16 -4 1 533.65 16.53
 -16 4 0 1710.26 47.28
 -16 -4 0 1724.69 51.79
 -16 4 0 1638.78 47.85
 16 4 0 1573.15 46.66
 -16 4 -1 795.55 23.31
 -16 -4 -1 804.91 28.18
 16 -4 1 787.96 25.74
 -16 4 -1 776.14 24.03
 16 4 1 767.34 22.74
 16 -4 2 165.95 8.15
 -16 -4 -2 146.31 8.85
 -16 4 -2 175.96 6.12
 16 4 2 163.84 6.26
 16 4 2 173.41 5.8
 -16 4 -2 171.9 6.89
 -16 4 -2 175.52 6.1
 -16 4 -2 162.94 5.88
 16 4 2 186.32 7.06
 16 4 3 158.28 6.49
 -16 4 -3 148.15 5.24
 16 4 3 139.4 5.46
 16 4 3 147.87 5.13
 -16 4 -3 140.45 5.11
 16 -4 3 126.72 5.59
 -16 4 -3 140.98 5.23
 16 -4 3 143.05 7.57
 -16 -4 -3 136.25 8.14
 16 4 3 136.88 5.78
 16 4 4 950.83 29.02
 16 -4 4 964.8 28.81
 16 4 4 961.33 28.18
 -16 4 -4 940.25 28.06
 -16 -4 -4 887.6 31.01
 16 -4 4 909.19 31.43
 16 4 4 951.52 28.37
 16 4 5 661.13 20.89
 16 -4 5 687.08 20.77
 16 -4 5 647.2 20.28
 16 4 5 607.08 19.83
 16 4 5 694.91 21.05
 -16 4 -5 631.92 19.59
 16 -4 5 636.46 23.16
 16 4 5 677.26 19.9
 16 4 5 620.23 21.94
 16 -4 6 171.74 9.19
 16 -4 6 189.37 7.59
 16 4 6 186.24 7.77
 16 -4 6 178.83 7.26
 16 -4 6 171.02 7.02
 16 -4 6 171.49 7.21
 16 4 6 174.97 7.13
 16 4 6 198.48 6.72
 -16 4 -6 172.43 6.34
 16 4 6 192.19 6.99
 16 -4 7 40.49 4.15
 16 4 7 54.07 2.93
 16 4 7 55.3 2.92
 -16 4 -7 43.96 2.54
 16 4 7 47.81 3.63
 16 -4 7 48.9 3.57
 16 -4 8 71.05 4.14
 16 4 8 70.34 3.96
 16 -4 8 73.03 4.36
 16 4 8 90.18 3.92
 16 4 8 87.6 4.94
 16 -4 8 83.68 4.9
 16 4 8 91.81 4.08
 16 4 9 267.5 9.2
 16 -4 9 251.08 9.68
 16 4 9 247.23 9.39
 -16 4 -10 154.5 5.65
 16 4 10 125.1 5.85
 16 -4 10 159.85 6.19
 16 -4 10 173.84 5.75
 16 -4 10 154.35 6.82
 16 4 10 156.44 6.37
 16 4 10 160.93 5.58
 16 4 10 174.74 6.03
 16 -4 10 133.22 6.12
 -16 4 -11 0.78 0.55
 16 4 11 1.27 0.63
 16 4 11 0.46 0.64
 16 -4 11 0.72 0.66
 16 -4 11 0.67 0.52
 -16 -6 10 3.52 0.74
 -16 -6 10 3.3 0.77
 -16 6 10 3.84 0.7
 16 6 -10 2.85 0.71
 -16 6 10 3.51 0.88
 -16 6 9 101.27 5.2
 -16 6 9 122.47 4.69
 -16 6 9 106.53 5.07
 -16 -6 9 99.48 4.3
 16 6 -9 120.6 4.25
 -16 6 9 115.67 4.29
 -16 -6 9 118.47 4.87
 -16 6 8 18.87 1.79
 -16 -6 8 18.02 1.61
 -16 -6 8 19.25 1.78
 -16 -6 8 20.49 1.96
 -16 6 8 19.52 2.06
 -16 6 8 18.75 2.04
 -16 6 8 21.06 2.52
 -16 6 8 20.4 1.67
 -16 6 8 17.3 1.47
 -16 -6 7 8.41 1.63
 -16 6 7 8.17 1.78
 -16 6 7 8.41 1.28
 -16 -6 7 10.47 1.39
 -16 6 7 7.39 1.34
 -16 6 7 9.51 2.03
 -16 6 7 9.14 1.5
 -16 6 7 9.62 1.24
 -16 -6 6 3.14 0.93
 -16 6 6 2.04 1.18
 -16 6 6 4.11 0.97
 -16 -6 6 4.89 1.26
 -16 -6 6 4.58 2.18
 -16 6 6 2.97 1.07
 -16 6 6 4.32 1.27
 -16 6 6 2.18 1.92
 -16 6 6 3.2 0.83
 -16 6 5 560.5 17.69
 16 6 -5 585.35 17.33
 -16 6 5 543.03 17.77
 -16 6 5 549.64 17.31
 -16 6 5 535.03 17.84
 -16 -6 5 588.22 17.34
 -16 -6 5 573.04 22.74
 -16 -6 5 562.21 18.16
 -16 6 5 547.59 17.6
 -16 6 4 33.17 2.84
 -16 6 4 45.06 2.79
 -16 6 4 43.65 2.81
 -16 -6 4 40.9 4.69
 16 6 -4 44.84 2.62
 -16 6 4 42 2.68
 -16 6 4 38.32 2.48
 -16 -6 4 42.47 2.87
 -16 6 4 40.91 2.84
 -16 6 3 219.85 8.47
 -16 -6 3 253.43 12.35
 -16 6 3 249.8 8.98
 -16 -6 3 243.41 9.02
 16 6 -3 261.12 8.92
 -16 6 3 248.3 9.2
 -16 6 3 268.78 8.9
 -16 6 3 246.72 8.54
 -16 6 3 248.6 8.82
 16 6 -3 248.5 8.44
 -16 6 2 15.05 1.51
 -16 6 2 14.28 1.37
 -16 6 2 16.63 1.67
 -16 6 2 15.84 1.7
 -16 6 2 13.58 1.36
 -16 -6 2 12.2 2.64
 16 6 -2 15.99 1.45
 -16 6 2 14.95 1.69
 16 6 -2 14.85 1.63
 -16 6 2 14.17 1.23
 -16 -6 2 12.91 1.57
 -16 6 2 13.23 1.83
 -16 6 1 140.53 6.68
 16 6 -1 137.26 5.22
 -16 6 1 140.22 6.03
 -16 6 1 131.48 5.38
 -16 -6 1 146.86 8.6
 -16 6 1 132.34 6.36
 -16 6 1 152.57 5.79
 -16 6 1 146.64 5.32
 -16 6 1 135.95 5.43
 -16 -6 1 152.08 6.02
 16 6 -1 145.42 5.91
 16 6 0 121.38 4.87
 -16 -6 0 104.94 7.37
 -16 6 0 96.54 4.39
 -16 6 0 102.93 4.61
 -16 6 0 107.71 4.16
 -16 6 0 97.74 5.32
 -16 6 0 102.54 5.77
 -16 6 0 96.25 4.37
 16 6 0 112.39 4.58
 16 6 0 107.09 4.14
 -16 6 0 111.24 4.37
 16 6 0 112.81 4.88
 16 6 1 481.14 14.44
 16 -6 1 444.62 16.52
 -16 -6 -1 444.82 18.76
 -16 6 -1 420.11 13.82
 -16 6 -1 420.87 13.5
 16 6 1 427.76 14.25
 -16 6 -1 443.64 13.9
 -16 6 -1 412.26 15.78
 -16 6 -1 413.41 13.79
 16 6 1 467.28 14.22
 -16 6 -1 417.21 15.17
 16 6 1 429.28 13.31
 16 6 2 7.9 1.49
 16 -6 2 8.94 1.99
 -16 6 -2 6.74 1.16
 16 6 2 6.74 1.25
 16 6 2 7.62 1.39
 -16 6 -2 7.2 1.76
 -16 -6 -2 6.63 2.53
 -16 6 -2 6.67 1.09
 16 6 2 7.35 1.3
 -16 6 -2 6.09 0.92
 -16 6 -2 6.34 1.06
 -16 6 -2 6.58 1.8
 -16 6 -2 6.88 0.98
 16 6 2 6.16 0.9
 16 6 3 157.22 6.38
 16 6 3 168.5 6.83
 -16 6 -3 133.85 7.37
 -16 6 -3 162.24 7.4
 -16 6 -3 153.9 5.97
 16 6 3 177.98 6.84
 16 -6 3 150.76 8.5
 16 6 3 161.58 5.71
 16 6 3 142.6 6.09
 -16 6 -3 153.65 5.94
 -16 6 -3 151.93 5.68
 -16 6 -3 142.01 5.73
 -16 6 -3 160.49 5.82
 16 6 4 94.22 4.95
 -16 6 -4 86.65 3.83
 16 6 4 111.19 5.2
 -16 6 -4 71.81 5.16
 16 6 4 89.78 3.96
 -16 6 -4 84.65 4.08
 16 6 4 100.76 4.82
 16 -6 4 90.81 6.35
 16 6 4 91.91 4.29
 -16 6 -4 90.18 4.02
 16 -6 4 81.18 4.4
 -16 6 -4 97.59 5.33
 16 6 5 334.83 11.31
 16 -6 5 294.64 11.15
 16 6 5 258.47 10.17
 -16 6 -5 309.05 10.36
 16 6 5 368.56 12.24
 16 6 5 359.72 10.85
 16 6 5 334 11.98
 -16 6 -5 260.36 11.97
 16 -6 6 0.82 1.15
 -16 6 -6 0.79 1.13
 16 6 6 0.48 0.82
 -16 6 -6 2.77 1.28
 16 -6 6 0.62 0.93
 16 6 6 0.27 1.38
 -16 6 -6 0.13 0.69
 16 -6 6 -0.11 0.99
 16 6 6 -0.37 0.83
 16 6 6 1.55 0.95
 16 6 6 0.88 1.34
 16 6 7 13.62 2.06
 16 6 7 10.94 1.44
 16 6 7 10.66 1.41
 16 -6 7 14.21 1.81
 16 6 7 11.02 1.52
 -16 6 -7 10.26 1.24
 16 -6 7 7.43 1.46
 -16 6 -7 9.17 1.68
 16 6 8 55.01 2.95
 16 -6 8 59.95 3.6
 16 6 8 62.31 3.3
 16 6 8 54.46 3.41
 -16 6 -8 51.91 2.68
 16 6 8 42.92 2.87
 16 -6 8 46.73 3.22
 -16 6 -8 55.64 3.48
 16 6 9 119.31 5.06
 16 6 9 155.05 5.51
 -16 6 -9 121.64 4.74
 -16 6 -9 138.68 5.44
 16 6 9 136.26 5
 16 6 9 139.32 5.25
 16 -6 9 110.62 5.4
 -16 6 -9 111.95 4.44
 16 -6 9 115.69 5.49
 16 -6 9 132.42 4.63
 16 -6 10 5.4 0.9
 -16 6 -10 5.22 0.73
 16 6 10 4.3 0.75
 16 6 10 5.04 0.72
 16 6 10 5.33 0.83
 16 -6 10 5.82 0.97
 16 8 -9 82.51 2.97
 -16 8 9 75.65 3.14
 -16 8 9 75.3 2.78
 -16 -8 8 0.31 0.59
 -16 8 8 0.57 0.5
 -16 8 8 -0.08 0.93
 -16 8 8 0.28 0.52
 -16 8 8 0.81 0.73
 -16 8 8 0.33 0.81
 16 8 -8 0.17 0.47
 -16 -8 7 21.84 1.69
 -16 8 7 19.77 2.08
 -16 8 7 18.63 2.07
 -16 8 7 19.5 1.96
 16 8 -7 19.43 1.38
 -16 8 7 19.7 1.48
 -16 8 7 17.1 1.56
 -16 -8 6 0.3 0.95
 -16 8 6 0.43 0.83
 16 8 -6 0.1 0.6
 -16 -8 6 0.57 0.73
 -16 8 6 0.96 1.03
 -16 8 6 -0.35 0.75
 -16 8 6 -0.43 1.57
 -16 8 6 0.65 0.96
 16 8 -5 194.24 6.71
 -16 8 5 176.31 6.98
 -16 8 5 178.78 7.03
 -16 8 4 44.15 2.89
 16 8 -4 42.48 2.44
 -16 8 4 46.48 3.18
 -16 8 4 40.25 3.5
 -16 8 4 43.17 2.68
 -16 8 4 33.48 2.81
 -16 -8 4 46.97 2.73
 -16 -8 4 48.86 3.2
 16 8 -4 52.85 2.99
 16 8 -3 232.53 8.03
 -16 8 3 192.1 7.54
 -16 -8 3 221.92 8.24
 16 8 -3 187.92 7
 -16 8 3 190.35 8.04
 -16 8 3 199.01 7.73
 -16 -8 3 215.4 7.43
 -16 8 3 192.59 7.92
 -16 8 3 189.23 7.31
 -16 -8 3 215.83 11.85
 16 8 -2 13.67 1.69
 -16 8 2 12.01 1.57
 -16 8 2 10.77 1.59
 16 8 -2 11.28 1.18
 -16 8 2 8.92 1.2
 -16 -8 2 8.52 2.62
 16 8 -1 295.66 9.9
 -16 8 1 250.77 9.27
 -16 8 1 279.01 9.6
 16 8 -1 240.53 8.52
 -16 -8 1 253.21 13.48
 -16 8 0 2.38 0.85
 -16 8 0 1.55 0.91
 16 8 0 2.63 1.23
 -16 -8 0 2.01 2.04
 -16 8 0 1.3 1.24
 16 8 1 452.95 13.79
 -16 8 -1 353.29 12.6
 -16 8 -1 392.27 13.05
 16 8 1 407.24 13.2
 16 8 1 407.21 12.3
 -16 -8 -1 402.27 18.64
 -16 8 -2 5.56 1.8
 -16 8 -2 7.04 1.82
 -16 8 -2 9.09 1.31
 16 8 2 7.29 0.99
 16 8 2 8.65 1.65
 -16 8 -2 5.85 1.14
 -16 8 -2 8.53 1.17
 16 8 2 10.06 1.57
 16 8 2 8.63 1.54
 -16 8 -3 23.72 2.83
 16 8 3 28.94 2.17
 -16 8 -3 24.92 1.87
 -16 8 -3 25.82 2.06
 -16 8 -3 20.69 2.66
 16 8 3 26.59 2.24
 -16 8 -3 27.03 2.05
 16 8 3 27.38 2.34
 16 8 3 32.08 2.79
 -16 8 -4 0.55 1.35
 16 8 4 1.44 1.32
 -16 8 -4 0.89 0.79
 16 8 4 -0.15 0.83
 16 8 4 -0.08 0.81
 -16 8 -4 -0.31 0.81
 -16 8 -5 94.19 5.2
 16 8 5 97.81 4.28
 16 8 5 99.21 4.3
 16 -8 6 4.34 1.13
 16 8 6 3.79 0.94
 16 8 6 4.52 1.26
 16 8 6 3.74 1.55
 16 8 6 4.19 1.02
 16 -8 6 4.36 1.27
 -16 8 -6 5.96 1.45
 -16 8 -6 3.36 0.75
 -16 8 -6 3.82 0.92
 -16 8 -7 1.4 0.66
 16 8 7 2.65 0.87
 16 8 7 2.03 1.21
 16 -8 7 1.61 0.98
 16 8 7 2.62 0.95
 -16 8 -7 2.18 1.04
 -16 8 -7 1.29 0.58
 16 8 7 1.95 0.68
 -16 8 -8 9.04 0.76
 16 8 8 8.14 0.73
 16 8 8 10.04 1.12
 16 -8 8 9.55 1.28
 -16 8 -8 9.24 0.92
 16 -8 8 8.22 0.99
 16 -8 9 54.71 2.39
 16 8 9 64.88 2.37
 16 10 -6 22.16 1.27
 16 10 -6 21.77 1.19
 -16 10 6 23.98 1.54
 -16 10 6 19.82 1.34
 -16 10 5 145.63 5.83
 -16 10 5 150.89 4.89
 16 10 -5 149.95 4.8
 16 10 -5 143.22 4.9
 -16 10 4 11.64 1.32
 -16 10 4 10.64 1.84
 -16 10 4 8.53 1.19
 -16 10 4 14.41 1.17
 16 10 -4 15.46 1.35
 -16 10 3 67.95 3.54
 -16 10 3 57.99 3.13
 -16 10 3 65.91 3.96
 -16 10 2 5.74 1.26
 16 10 -2 8.53 1.43
 -16 10 2 6.49 1.49
 16 10 -1 140.26 5.67
 -16 10 1 122.88 5.67
 16 10 0 22.24 1.72
 16 10 0 24.5 2.01
 -16 10 0 22.36 2
 16 10 0 27.43 2.39
 16 10 1 180.35 7.06
 16 10 1 192.55 7.02
 -16 10 -1 184.66 7.19
 -16 10 -2 8.1 1.62
 16 10 2 8.56 1.44
 16 10 2 10.31 1.5
 16 10 2 7.83 1.18
 -16 10 -2 8.25 0.92
 -16 10 -2 7.54 1.25
 16 10 3 127.39 5.26
 -16 10 -3 110.3 5.16
 16 10 3 116.32 4.38
 -16 10 -3 105.99 4.11
 -16 10 -3 91.29 4.38
 16 10 4 69.72 3.74
 16 10 4 73.36 2.99
 -16 10 -4 68.58 2.91
 -16 10 -4 75.85 3.67
 -16 10 -5 247 7.4
 16 -10 5 243.69 7.65
 16 10 5 227.56 8.04
 16 10 6 24.01 1.34
 -16 10 -6 26.55 1.3
 16 10 6 23.28 1.41
 -17 1 12 0.69 0.58
 -17 -1 12 0.37 0.54
 -17 1 12 0.25 0.76
 -17 1 12 0.62 0.71
 -17 -1 12 0.13 0.77
 -17 -1 11 0.79 0.94
 -17 1 11 0.17 0.99
 -17 1 11 2.23 1.2
 -17 -1 11 2.07 1.17
 -17 1 11 0.3 0.69
 -17 -1 11 0.86 0.69
 -17 -1 11 0.52 0.79
 -17 1 10 0.39 0.83
 -17 -1 10 0.13 0.79
 -17 -1 10 0.42 0.92
 -17 1 10 0.3 0.77
 -17 -1 9 194.37 7.5
 -17 1 9 189 7.53
 -17 1 9 187.84 6.71
 -17 -1 9 185.29 7.06
 -17 1 9 172.99 6.92
 -17 -1 9 181.73 7.68
 -17 1 9 163.95 6.08
 -17 -1 9 150.55 6.04
 -17 -1 9 190.81 6.68
 -17 1 9 182.86 6.58
 -17 -1 9 150.24 6.44
 -17 1 9 190.98 8.24
 -17 -1 9 179.8 7.79
 -17 1 9 152.47 6.5
 -17 -1 8 3.29 1.26
 -17 1 8 3.82 1.23
 -17 1 8 3.02 1.27
 -17 -1 8 4.2 1.34
 -17 1 8 3.37 1.16
 -17 -1 8 3.67 0.91
 -17 1 8 3.88 0.88
 -17 -1 8 2.57 0.85
 -17 1 8 3.43 1.13
 -17 -1 8 2.6 1.02
 -17 1 8 3.17 1.74
 -17 -1 8 3.91 1.41
 -17 -1 8 2.81 1.09
 -17 1 8 2.98 1.04
 -17 1 8 3.01 1.3
 -17 1 7 250.26 9.1
 -17 -1 7 287.15 9.8
 -17 1 7 278.89 9.78
 -17 1 7 285.71 10.17
 -17 -1 7 288.2 10.11
 -17 1 7 268.1 10.17
 -17 1 7 292.45 9.61
 -17 1 7 216.92 9.6
 -17 -1 7 287.36 9.17
 -17 -1 7 263.58 9.03
 -17 1 7 292.65 9.12
 -17 -1 7 218.08 8.92
 -17 -1 7 270.68 9.41
 -17 1 7 274.62 9.69
 -17 1 7 295.79 10.95
 -17 1 7 235.62 9.08
 -17 -1 7 294.55 10.46
 -17 -1 7 282.94 9.38
 -17 1 7 288.35 9.4
 -17 -1 6 0.57 0.93
 -17 1 6 1.26 0.73
 -17 1 6 1.2 1.27
 -17 1 6 2.24 0.85
 -17 -1 6 0.69 0.83
 -17 1 6 -0.22 1.15
 -17 1 6 1.37 0.71
 -17 -1 6 1.29 0.86
 -17 1 6 0.95 0.92
 -17 -1 6 1.49 0.79
 -17 1 6 2.54 0.91
 -17 1 6 0.57 0.82
 -17 -1 6 1.06 0.76
 -17 1 6 0.7 0.9
 -17 -1 6 1.13 0.87
 -17 1 6 0.98 0.93
 -17 1 6 0.96 0.93
 -17 -1 6 0.46 0.71
 -17 1 6 0.39 0.63
 -17 1 6 0.75 0.62
 -17 -1 6 0.7 0.69
 -17 -1 5 179.1 6.42
 -17 1 5 187.44 6.58
 -17 1 5 170.47 7.08
 -17 1 5 160.84 5.95
 -17 -1 5 164.68 5.95
 -17 -1 5 174.48 6.14
 -17 1 5 161.75 5.91
 -17 1 5 179.41 7.24
 -17 -1 5 185.23 6.26
 -17 1 5 161.27 6.7
 -17 1 5 176.43 6.5
 -17 1 5 168.33 6.11
 -17 -1 5 177.52 6.16
 -17 -1 5 166.25 6.16
 -17 1 5 174.19 6.44
 -17 1 4 22.2 2.13
 -17 1 4 28.66 2.1
 -17 -1 4 43.09 2.3
 -17 1 4 41.09 2.35
 17 1 -3 736.18 19.2
 -17 -1 3 742.37 19.99
 -17 -1 2 4.15 1.38
 17 1 -2 5.06 0.67
 -17 -1 2 5.53 0.91
 -17 1 2 3.73 0.8
 -17 -1 1 32.2 3.08
 -17 1 1 34.66 1.86
 -17 -1 1 35.24 1.91
 17 1 -1 35.84 1.58
 17 -1 0 82.07 4.16
 -17 -1 0 70.21 4.53
 17 1 0 75.68 2.75
 -17 -1 0 79.24 3.14
 17 -1 1 485.49 16.3
 17 1 1 471.14 14.15
 17 -1 1 492.85 14.35
 17 -1 2 1.93 0.74
 17 -1 2 2.56 0.71
 17 1 2 2.61 0.57
 17 -1 3 102.76 4.04
 17 1 3 103.65 3.79
 17 -1 3 78.37 5.1
 17 1 3 98.07 3.7
 17 -1 3 81.32 3.7
 -17 -1 -4 68.01 4.1
 17 1 4 54.16 2.62
 17 -1 4 38.36 2.44
 17 1 4 52.44 3.76
 17 -1 4 40.35 3.71
 17 1 4 57.45 2.65
 17 1 5 642.79 17.71
 17 1 5 542.56 19.68
 17 -1 5 490.62 19.52
 17 1 5 520.17 17.32
 17 1 5 593.14 17.86
 17 -1 5 602.07 18.79
 -17 -1 -5 579.07 17.11
 17 1 5 613.76 18.55
 17 -1 5 606.23 17.96
 17 -1 5 445.3 17.54
 17 -1 6 -0.29 0.9
 17 -1 6 0.27 0.82
 17 1 6 0.38 0.81
 17 -1 6 0.4 1.21
 17 -1 6 0.38 1.04
 17 1 6 0.17 0.9
 -17 -1 -6 -0.05 0.63
 17 1 6 0.95 0.87
 17 -1 6 0.19 0.94
 17 1 6 -0.35 1
 17 1 6 0.43 1.02
 17 -1 6 0.51 0.75
 17 1 7 29.43 2.4
 17 -1 7 25.96 2.34
 17 1 7 34.23 2.41
 17 -1 7 28.1 2.87
 17 1 7 22.86 2.26
 17 -1 7 21.26 2.17
 17 -1 7 22.7 2.27
 17 1 7 21.41 2.75
 17 -1 7 24.86 3.1
 17 1 7 25.64 2.98
 17 -1 8 12.08 2.15
 17 -1 8 11.18 2.14
 17 1 8 9.3 1.55
 17 -1 8 9.36 1.65
 17 1 8 14.77 1.73
 17 -1 8 12.71 1.59
 17 1 9 351.53 11.62
 17 -1 9 323.19 11.46
 17 1 9 378.09 11.32
 17 -1 9 356.24 11.2
 17 1 9 378.04 11.01
 17 -1 9 351.11 10.63
 17 1 9 295.35 11.44
 17 1 9 278.51 11.28
 17 1 9 277.99 10.98
 17 -1 9 301.25 11.47
 17 1 9 288.86 11.26
 17 -1 9 292.71 11.41
 17 -1 9 299.51 11.48
 -17 1 -9 315.31 10.61
 17 1 10 7.62 1.09
 17 -1 10 7.53 0.99
 -17 1 -10 4.83 0.9
 17 1 10 7.31 1.37
 17 1 10 7.31 1.24
 17 -1 10 4.93 1.25
 17 -1 10 6.48 1.31
 17 1 10 6.63 1.27
 17 -1 10 4.89 1.23
 17 -1 10 8.78 1.22
 17 1 10 6.83 1.24
 17 1 10 7.01 1.15
 17 1 11 18.07 1.31
 17 -1 11 24.94 1.62
 17 1 11 23.86 1.7
 17 -1 11 22.6 1.77
 17 1 11 23.09 1.55
 17 1 11 24.6 1.55
 17 1 12 22.14 1.09
 17 1 12 19.27 1.03
 17 -1 12 22.19 1.19
 17 1 12 18.81 1.08
 -17 -3 12 37.29 1.6
 -17 3 11 41.42 2.57
 -17 3 11 35.88 2.49
 -17 -3 11 42.49 2.71
 -17 -3 11 41.19 2.32
 -17 -3 11 41.63 2.54
 -17 -3 11 37.92 2.07
 -17 -3 10 18.32 1.62
 -17 3 10 20.39 1.73
 -17 -3 10 18.79 2.06
 -17 3 10 22.69 1.62
 -17 -3 10 22.92 2.01
 -17 3 10 21.89 2.21
 -17 3 10 24.89 1.75
 -17 -3 10 20.97 1.91
 -17 -3 10 23.45 2.28
 -17 3 10 20.17 2.33
 -17 -3 9 228.01 8.85
 -17 3 9 198.83 7.93
 -17 -3 9 223.82 8.79
 -17 3 9 213.07 8.71
 -17 3 9 223.06 8.06
 -17 -3 9 235.13 8.7
 -17 3 9 233.41 7.99
 -17 3 9 235.25 8.89
 -17 -3 9 231.73 8.43
 -17 -3 8 321.12 11.06
 -17 3 8 265.26 9.87
 -17 3 8 312.4 10.22
 -17 -3 8 315.47 11.05
 -17 3 8 263.95 10.04
 -17 3 8 260.49 11.29
 -17 3 8 318.23 10.62
 -17 3 8 296.19 11.02
 -17 3 8 274.18 9.69
 -17 3 8 284.44 10.14
 -17 -3 8 332.23 10.88
 -17 3 8 320.5 10.97
 -17 -3 8 307.52 10.45
 -17 -3 8 323.94 10.43
 -17 3 7 116.15 5.58
 -17 -3 7 114.72 5.25
 -17 3 7 96.85 4.39
 -17 3 7 110.54 4.72
 -17 -3 7 115.44 5.26
 -17 3 7 96.24 4.54
 -17 3 7 111.31 5.25
 -17 3 7 108.13 5.18
 -17 3 7 96.55 5.8
 -17 -3 7 109.32 4.95
 -17 3 7 100.14 4.54
 -17 3 7 112.94 5.11
 -17 3 7 101.16 4.45
 -17 -3 7 105.35 4.73
 -17 3 7 97.53 4.54
 -17 3 7 104.89 4.26
 -17 -3 7 122.02 4.77
 -17 3 6 1.29 0.94
 -17 3 6 1.96 1.41
 -17 3 6 2.77 0.95
 -17 3 6 2.32 0.86
 -17 3 6 3.46 1.57
 -17 3 6 2.19 0.84
 -17 -3 6 1.33 0.79
 -17 3 6 1.64 0.89
 -17 3 6 2.4 0.7
 -17 -3 6 1.77 0.96
 -17 3 6 1.49 0.73
 -17 -3 6 2.6 1.12
 -17 -3 6 1.3 0.85
 -17 3 6 2.82 0.83
 -17 3 6 1.75 0.73
 -17 3 6 1.86 1.33
 -17 3 6 1.58 0.94
 -17 3 5 161.03 5.74
 -17 -3 5 192.47 6.33
 -17 3 5 155.93 5.78
 -17 -3 5 164.69 6.14
 -17 3 5 152.37 5.93
 -17 -3 5 166.64 6.89
 -17 3 5 174.87 6.58
 -17 3 5 147.13 5.77
 -17 -3 5 190.68 6.32
 -17 3 5 161.75 5.82
 -17 3 5 152.67 7.27
 -17 3 5 157.56 6.33
 -17 3 5 144.21 6.8
 -17 3 5 155.94 5.94
 -17 -3 5 161.66 6.07
 -17 3 5 168.78 6.37
 -17 3 5 157.37 7.24
 -17 3 5 138.4 5.71
 -17 -3 5 164.16 9.5
 -17 -3 4 1111.23 30.84
 -17 -3 4 1066.01 31.62
 -17 -3 4 1064.32 30.89
 -17 3 4 949.29 30.44
 -17 3 4 1033.84 30.83
 -17 -3 4 1047.54 36.03
 17 3 -4 1011.65 30.89
 -17 3 4 980.81 31.43
 -17 3 4 1073.4 30.83
 -17 -3 4 1256.38 31
 -17 3 4 1022.49 31.49
 -17 3 4 1150.76 30.86
 -17 3 4 1010.55 30.54
 -17 3 4 1032.1 31.03
 -17 3 4 785.77 31.81
 -17 -3 3 849.49 22.62
 -17 3 3 686.08 22.43
 -17 3 3 819.22 22.84
 -17 3 3 783.17 22.86
 -17 3 3 672.63 21.99
 -17 -3 3 791.16 23.12
 -17 -3 3 754.38 22.5
 -17 3 3 653.77 22.82
 -17 3 3 763.65 22.76
 -17 -3 3 789.54 27.25
 -17 -3 2 0.24 1.63
 -17 3 2 1.33 0.77
 -17 3 2 1.25 1.05
 -17 3 2 0.69 0.85
 -17 -3 2 2.24 0.71
 -17 3 2 1.16 0.57
 17 3 -2 1.32 0.56
 -17 -3 2 4.63 1.1
 -17 3 1 914.49 26.25
 -17 3 1 786.21 26.03
 -17 3 1 774.12 26.32
 -17 -3 1 946.5 25.71
 -17 -3 1 973.12 31.23
 17 3 -1 892.06 25.46
 -17 3 0 840.49 23.55
 -17 3 0 725.49 23.06
 17 -3 0 760.67 25.09
 -17 -3 0 830.12 22.81
 -17 -3 0 792.06 27.61
 17 3 0 806.57 22.57
 17 3 1 1835.4 50.86
 -17 3 -1 1823.91 51.2
 -17 -3 -1 1708.74 55.36
 17 3 1 1817.06 51.28
 17 -3 2 167.83 6.5
 17 3 2 186.84 6.27
 -17 3 -2 159.43 6.44
 17 -3 2 168.45 8.2
 -17 -3 -2 161.53 8.79
 17 3 2 194.4 5.95
 17 3 3 74.73 2.96
 17 -3 3 58.03 3.35
 -17 3 -3 66.51 3.22
 17 3 3 69.84 3.06
 17 3 3 74.06 4.46
 -17 3 -3 68.06 3.08
 -17 -3 -3 64.17 4.68
 17 -3 3 62.47 4.87
 -17 -3 -4 215.94 9.19
 17 -3 4 192.86 9.78
 17 3 4 221.47 7.94
 17 -3 4 208.51 7.97
 -17 3 -4 214.34 7.28
 17 3 4 217.32 7.28
 17 3 4 228.57 9.11
 -17 3 -4 210.82 7.24
 17 3 4 222.3 7.33
 17 -3 5 778.93 27.61
 17 3 5 876.75 25.07
 17 -3 5 862.79 25.39
 17 -3 5 644.18 24.58
 17 -3 5 662.03 24.54
 17 3 5 819.82 26.57
 17 3 5 908.02 24.51
 17 -3 5 830.7 25.2
 17 3 5 844.62 26.14
 -17 3 -5 849.38 24.08
 17 3 5 822.49 24.33
 17 -3 6 132.35 7.99
 17 3 6 174.81 6.11
 17 3 6 136.38 7.33
 17 -3 6 149.41 6.71
 17 3 6 155.27 6.38
 17 -3 6 110.44 6.01
 17 -3 6 123.64 6.09
 -17 3 -6 149.06 5.5
 17 3 6 148.32 6.68
 17 -3 6 151.33 6.18
 17 3 6 139.12 5.76
 17 3 7 6.88 1.1
 17 -3 7 5.66 1.45
 17 3 7 6.38 1.24
 17 -3 7 7.39 1.99
 17 -3 7 6.34 1.66
 17 3 7 6.84 1.5
 17 -3 7 5.11 1.27
 17 3 8 89.34 4.03
 17 3 8 86.6 3.79
 17 3 8 92.74 4.68
 17 -3 8 86.15 5.11
 17 3 8 69.49 4.06
 17 3 8 72.06 4.21
 17 3 8 65.14 3.82
 17 -3 8 74.14 4.32
 17 -3 8 70.33 4.18
 17 -3 8 72.5 5.6
 17 3 8 92.03 4.02
 17 -3 9 335.72 13.17
 17 3 9 323.85 12.85
 17 -3 9 352.51 13.33
 17 3 9 370.25 13.32
 17 -3 9 448.73 13.05
 17 -3 9 408 13.56
 17 3 9 433.82 13.69
 17 -3 9 395.88 14.42
 17 3 9 464.08 13.11
 17 3 10 149.09 5.28
 17 3 10 123 4.64
 -17 3 -10 117.77 4.8
 17 3 10 114.4 4.75
 17 3 10 142.22 5.6
 17 -3 10 137.84 5.48
 17 -3 10 143.99 5.13
 17 3 10 123.04 5.43
 17 -3 10 107.49 5.37
 17 3 10 128 4.62
 17 -3 11 67.75 3.14
 17 -3 11 72.1 2.91
 17 3 11 68.2 3.04
 -17 3 -11 64.91 2.75
 17 3 11 74.2 3.07
 17 -3 12 3.67 0.42
 17 -3 12 3.64 0.52
 17 3 12 3.77 0.47
 -17 -5 11 2.82 0.55
 -17 -5 11 2.19 0.56
 -17 -5 10 23.13 1.64
 -17 5 10 27.33 1.9
 -17 5 10 22.8 1.53
 -17 -5 10 22.29 1.52
 -17 -5 10 25.25 1.88
 -17 5 10 27.11 1.49
 17 5 -10 23.29 1.33
 -17 -5 9 3.97 1.17
 -17 -5 9 4.44 1.14
 -17 -5 9 3.8 0.95
 -17 5 9 3.32 0.98
 -17 5 9 3.84 1.28
 17 5 -9 4.46 0.79
 -17 5 9 4.09 0.86
 -17 5 9 3.37 1.34
 -17 5 9 2.85 0.66
 -17 -5 8 4.27 1.05
 -17 5 8 4.79 0.93
 -17 -5 8 7.19 1.38
 -17 5 8 5.04 1.81
 -17 5 8 5.86 1.35
 -17 5 8 6.89 1.49
 -17 -5 8 6.8 1.2
 -17 -5 7 3.72 1
 -17 5 7 4.78 1.71
 -17 5 7 2.99 1.05
 -17 5 7 3.66 1.07
 -17 5 7 3.82 1.53
 -17 5 7 4.35 1.24
 -17 -5 7 5.13 1.21
 -17 -5 7 4.3 1.33
 -17 -5 7 5.73 1.09
 -17 5 7 4.17 1
 -17 -5 6 3.71 1
 -17 5 6 5.83 1.52
 -17 5 6 4.57 1.06
 -17 5 6 2.63 0.99
 -17 5 6 3.64 1.73
 -17 5 6 3.59 1.17
 -17 5 6 2.75 0.77
 -17 -5 6 4.56 1.14
 -17 -5 6 4.4 2.3
 -17 5 5 0.08 0.81
 -17 -5 5 0.93 0.9
 -17 5 5 0.52 0.9
 -17 5 5 0.17 1.86
 -17 5 5 1.25 0.91
 -17 -5 5 0.94 1.53
 -17 5 5 0.3 1.04
 -17 -5 5 1.23 0.79
 17 5 -5 0.75 0.71
 -17 5 5 0.7 0.79
 -17 5 4 17.69 1.75
 -17 5 4 17.8 2.62
 -17 -5 4 17.3 1.65
 -17 -5 4 18.39 1.93
 -17 -5 4 22.15 3.53
 17 5 -4 18.83 1.75
 -17 5 4 18.39 1.81
 -17 5 4 19.21 1.78
 -17 5 4 16.61 1.61
 -17 5 4 17.32 1.71
 -17 5 4 19.04 2.11
 -17 5 3 38.09 2.84
 -17 5 3 42.53 2.74
 -17 5 3 41.84 2.64
 -17 5 3 38.44 2.64
 17 5 -3 47.06 2.37
 -17 5 3 43.84 2.68
 -17 5 3 40.16 2.5
 17 5 -3 48.46 2.82
 -17 5 3 36.52 2.44
 -17 -5 3 41.63 2.78
 -17 -5 3 47.21 4.85
 -17 5 2 1.49 0.55
 -17 5 2 2.27 0.79
 17 5 -2 1.94 0.76
 -17 5 2 0.66 0.78
 -17 5 2 1.33 0.88
 17 5 -2 1.34 0.9
 17 5 -2 1.54 0.75
 -17 -5 2 1.25 0.85
 -17 5 2 0.99 0.94
 -17 5 2 0.66 0.65
 -17 -5 2 1.73 1.67
 -17 5 2 1.55 0.78
 -17 5 2 1.12 0.93
 17 5 -1 -0.1 0.55
 17 5 -1 -0.09 0.8
 -17 5 1 0.13 0.6
 -17 5 1 0.46 0.6
 -17 5 1 1.84 0.85
 17 5 -1 0.61 0.72
 -17 5 1 0.55 0.63
 -17 5 1 0.33 1
 -17 5 1 -0.09 0.93
 -17 -5 1 -0.17 0.74
 -17 -5 1 0.5 1.63
 -17 5 1 0.13 0.86
 -17 5 1 0.09 0.91
 -17 5 0 76.72 3.62
 -17 5 0 72.57 4.82
 -17 5 0 81.13 3.73
 -17 -5 0 83.26 6.49
 17 5 0 82.33 4.16
 -17 5 0 69.59 3.46
 17 5 0 81.15 3.26
 17 5 0 92.46 4.08
 -17 5 0 80.98 4.05
 -17 5 0 71.99 3.24
 -17 5 0 78.72 4.21
 -17 5 -1 8.45 1.17
 17 5 1 12.54 1.06
 17 5 1 12.15 1.68
 -17 -5 -1 9.32 2.83
 17 -5 1 10.67 2.09
 17 5 1 10.88 1.61
 -17 5 -1 10.57 1.06
 -17 5 -1 10.11 1.24
 -17 5 -1 9.71 0.98
 -17 5 -1 11.73 1.54
 -17 5 -1 11.09 1.29
 -17 5 -2 0.4 0.66
 17 5 2 1 0.96
 17 -5 2 0.2 1.3
 17 5 2 0.79 1.07
 -17 -5 -2 0.27 1.6
 17 5 2 0.61 0.48
 -17 5 -2 0.63 1.21
 -17 5 -2 0.68 0.6
 -17 5 -2 0.19 0.7
 17 5 2 0.47 0.82
 -17 5 -2 0.63 0.86
 -17 5 -2 0.21 0.54
 -17 5 -3 16.17 1.58
 17 5 3 13.73 1.96
 -17 -5 -3 15.8 2.99
 17 5 3 17.09 1.85
 -17 5 -3 15.41 1.57
 -17 5 -3 15.94 2.05
 17 5 3 16.8 1.35
 -17 5 -3 14.25 1.3
 17 5 3 15.91 1.72
 -17 5 -3 13.04 1.38
 17 5 3 14.56 1.61
 17 -5 3 13.7 2.51
 -17 5 -3 14.31 1.42
 17 5 4 73.01 3.35
 -17 5 -4 66.87 3.28
 17 5 4 75.24 4.11
 17 5 4 72.95 3.61
 -17 -5 -4 60.66 5.01
 17 -5 4 67.58 5.48
 17 5 4 77.66 4.44
 17 5 5 21.27 1.73
 17 -5 5 19.42 3.15
 17 5 5 23.67 2.6
 17 5 5 22.61 1.89
 17 5 5 23.67 2.37
 17 -5 5 21.35 2.06
 17 5 5 24.18 2.4
 17 -5 5 21.38 2.19
 -17 5 -5 21.64 1.71
 17 -5 6 -0.43 1.05
 17 5 6 -0.23 1.19
 17 -5 6 -0.25 1.32
 -17 5 -6 1.17 0.74
 17 5 6 0.59 0.96
 17 -5 6 0.43 0.95
 -17 5 -6 0.68 1.05
 17 5 6 0.07 0.83
 17 5 6 -0.46 0.83
 -17 5 -7 31.17 3.08
 17 5 7 36.73 2.56
 17 -5 7 42.32 3.18
 17 5 7 43.83 3.34
 17 5 7 40.23 2.65
 17 5 7 45.33 2.75
 17 -5 7 28.19 2.53
 17 -5 7 34.11 2.91
 17 5 7 46.82 2.7
 -17 5 -7 39.57 2.36
 17 5 8 0.48 0.82
 17 5 8 0.37 0.84
 17 -5 8 1.32 1.03
 -17 5 -9 0.85 0.71
 17 5 9 0.56 0.71
 17 5 9 1.54 0.9
 17 5 9 0.15 0.82
 17 5 9 -0.08 0.79
 17 -5 9 -0.1 0.98
 17 -5 9 0.61 0.82
 17 -5 9 -0.32 1.02
 17 5 9 0.36 1.04
 17 -5 9 0.32 0.67
 17 5 10 5.94 1.05
 -17 5 -10 6.29 1.02
 -17 5 -10 5.01 0.82
 17 -5 10 5.68 1
 17 -5 10 5.76 0.79
 17 5 10 4.98 0.73
 17 5 10 4.49 0.88
 17 -5 10 5.07 0.96
 17 5 11 19.04 1.08
 17 5 11 21.28 1.14
 -17 5 -11 18.09 1.02
 17 -5 11 20.29 1.23
 -17 7 9 0.87 0.49
 -17 7 9 1.29 0.89
 17 7 -9 1.51 0.5
 -17 -7 9 1.11 0.65
 -17 7 9 1.23 0.67
 -17 -7 8 357.64 11.1
 17 7 -8 351.01 10.49
 -17 7 8 347.59 11.11
 -17 7 8 272.05 11.49
 -17 7 8 319.88 11.44
 -17 7 8 369.6 10.59
 -17 7 8 290.36 10.52
 17 7 -7 0.46 0.65
 -17 7 7 1.39 1.25
 -17 7 7 0.68 1.03
 -17 7 7 1.52 0.82
 -17 7 7 1.05 1.29
 -17 7 7 1.45 0.79
 -17 -7 7 1.11 0.83
 17 7 -6 35.57 2.14
 -17 7 6 27.39 2.23
 -17 7 6 31.77 2.66
 -17 7 6 36.4 3.59
 -17 -7 6 35.15 2.83
 -17 7 6 29.18 2.72
 -17 -7 6 36.12 2.43
 -17 -7 5 0.98 0.88
 -17 7 5 1.91 1.17
 -17 7 5 1.97 1.02
 17 7 -5 1.41 0.77
 -17 7 5 2.37 1.82
 -17 7 5 0.61 1.07
 -17 -7 5 0.11 1.13
 17 7 -5 0.6 0.87
 -17 7 5 1.81 0.93
 -17 -7 4 917.95 32.22
 -17 7 4 785.06 25.79
 17 7 -4 848.25 25.48
 -17 -7 4 895.47 26.74
 -17 7 4 814.69 26.11
 -17 7 4 873.71 26.57
 -17 7 4 810.3 27.63
 17 7 -4 974.67 26.32
 -17 -7 4 920.31 25.92
 -17 7 4 724.23 26.42
 -17 7 3 18.03 1.82
 -17 7 3 17.36 1.76
 -17 7 3 17.14 2.01
 -17 7 3 16.26 2.02
 -17 -7 3 14.26 3.04
 17 7 -3 22.47 2.05
 -17 7 2 63.81 3.54
 -17 7 2 58.93 3.34
 -17 7 2 71.84 3.89
 -17 -7 2 74.61 6.52
 -17 7 2 65.89 3.35
 -17 -7 2 74.45 4.01
 17 7 -2 67.45 3.21
 -17 7 2 62.86 4.02
 -17 7 2 61.45 3.89
 17 7 -2 72.86 3.93
 -17 7 1 17.43 1.56
 -17 7 1 19.6 1.94
 -17 7 1 18.84 1.97
 -17 7 1 16.94 2.36
 -17 7 1 15.67 1.67
 17 7 -1 18.39 1.49
 -17 7 1 14.77 2.15
 -17 -7 1 16.37 3.27
 -17 7 1 16.13 1.46
 17 7 -1 18.92 2.06
 -17 7 0 972.17 29.95
 -17 7 0 1072.41 30.73
 -17 7 0 1088.11 30.83
 -17 7 0 843.75 32.49
 -17 7 0 982.14 30.53
 17 7 0 1052.51 30.49
 17 7 0 1047.59 29.85
 -17 7 0 1007.94 31.87
 -17 -7 0 1122.8 37.21
 -17 7 0 942.53 30.22
 17 7 0 1157.4 31.52
 -17 7 -1 69.16 3.55
 -17 7 -1 70 3.58
 -17 7 -1 51.84 4.62
 -17 7 -1 62.49 3.51
 17 7 1 74.53 3.88
 17 7 1 71.18 3.08
 -17 7 -1 70.33 4.54
 -17 -7 -1 80.87 7.13
 -17 7 -1 64.66 3.44
 17 7 1 80.54 4.26
 -17 7 -2 239.34 8.58
 -17 7 -2 182.65 10.1
 17 7 2 267.86 9.28
 -17 7 -2 247.35 8.44
 -17 7 -2 245.07 9.88
 17 7 2 229.66 8.91
 17 7 2 240.72 7.99
 17 7 2 252.28 9.25
 -17 7 -2 236.03 8.54
 -17 7 -2 233.45 8.23
 -17 -7 -2 205.21 12.44
 -17 7 -3 0.57 1.18
 -17 -7 -3 0.33 1.71
 -17 7 -3 0.87 0.8
 -17 7 -3 0.91 0.85
 17 7 3 0.23 1.23
 -17 7 -3 0.56 0.72
 17 7 3 -0.47 1.01
 -17 7 -4 325.24 11.69
 -17 7 -4 363.9 11.7
 17 7 4 338.08 11.29
 17 7 4 373.77 11.9
 -17 7 -4 251.95 12.94
 -17 7 -4 372.49 13.1
 17 7 4 393.54 12.11
 -17 7 -4 320.17 11.2
 17 7 4 419.07 13.38
 17 7 5 16.43 2.44
 17 7 5 18.84 1.86
 17 7 5 19.12 1.73
 -17 7 -5 14.82 1.57
 -17 7 -5 15.5 2.19
 -17 7 -5 15.57 1.51
 17 7 6 347.06 11.51
 -17 7 -6 354.14 12.54
 17 7 6 339.93 12.93
 -17 7 -7 3.58 0.88
 17 7 7 2.54 0.95
 17 7 7 1.74 1.3
 17 -7 7 3.53 1.04
 17 7 7 3.78 1.04
 -17 7 -7 3.18 1.21
 -17 7 -7 4.76 0.94
 17 7 7 3.81 0.96
 17 7 7 3.34 0.84
 -17 7 -8 134.27 4.99
 17 7 8 155.69 5.26
 -17 7 -8 143.26 5.07
 -17 7 -8 161.8 5.85
 17 7 8 160.18 5.54
 17 -7 8 138.35 4.84
 17 -7 8 138.64 5.69
 17 7 8 117.17 5.05
 17 7 8 131.83 5.73
 17 -7 8 110.56 5.67
 17 7 8 141.91 5.16
 17 7 9 7.45 0.7
 -17 7 -9 8.62 0.71
 17 -7 9 9.47 1.11
 17 -7 9 10.32 1.24
 17 7 9 10.28 0.87
 -17 7 -9 9.17 0.83
 17 7 9 10.55 1.01
 17 -7 10 168.74 5.34
 -17 9 8 52.77 2.15
 -17 9 8 55.65 2.02
 17 9 -8 52.89 2.05
 -17 -9 7 0.03 0.46
 17 9 -7 -0.04 0.58
 -17 9 7 0.4 0.63
 -17 9 7 0.5 0.75
 -17 9 7 0.47 0.41
 -17 9 6 0.35 0.54
 -17 9 6 -0.15 1.01
 17 9 -6 0.59 0.45
 -17 9 6 1.95 1.06
 -17 9 6 0.69 0.77
 17 9 -5 3.27 0.8
 17 9 -5 3.01 0.64
 -17 9 5 3.22 1.14
 -17 9 5 3.54 0.63
 -17 9 5 1.94 0.93
 -17 9 5 3.05 1.51
 17 9 -4 70.5 2.89
 -17 9 4 57 4.14
 -17 9 4 65.83 3.68
 -17 9 4 49.09 3.16
 17 9 -4 81.5 3.75
 -17 9 4 68.36 3.49
 -17 -9 4 74.1 3.47
 17 9 -3 -0.04 0.5
 17 9 -3 0.78 0.92
 -17 9 3 0.29 0.94
 -17 9 3 -0.22 0.85
 -17 9 3 -0.47 1.27
 17 9 -2 11.56 1.05
 -17 9 2 9.31 1.27
 17 9 -1 0.43 0.5
 -17 9 1 0.75 0.73
 17 9 0 106.5 4.07
 -17 9 0 97.55 5.42
 17 9 0 112.83 5.09
 -17 9 -1 21.12 2.45
 17 9 1 21.64 2.05
 17 9 2 15.33 1.99
 17 9 2 16.31 1.73
 -17 9 -2 15.5 2.18
 -17 9 -3 6.59 1.04
 17 9 3 7.1 1.18
 17 9 3 5.32 1.13
 -17 9 -3 4.2 1.07
 -17 9 -3 5.58 1.6
 17 9 3 5.2 1.19
 17 9 3 6.05 1.55
 -17 9 -4 107.95 5.1
 -17 9 -4 96.55 4.22
 17 9 4 112.02 4.72
 17 9 4 106.28 4.28
 17 -9 5 3.45 1.06
 17 9 5 3.25 1.24
 17 9 5 3.86 0.78
 -17 9 -5 3.59 0.83
 17 9 5 3.16 1.03
 -17 9 -5 4.29 1.15
 17 9 6 22.1 1.57
 17 9 6 20.1 1.65
 -17 9 -6 23.12 1.54
 17 -9 6 16.84 1.77
 -17 9 -6 24.15 1.86
 17 9 6 19.46 1.82
 -17 9 -7 14.52 1.01
 17 9 7 12.91 0.91
 17 9 7 12.94 1.03
 17 9 7 14.21 1.16
 17 11 -4 101.4 3.41
 -17 11 3 24.06 1.18
 -17 11 3 23.99 1.48
 17 11 -3 25.98 1.36
 -17 11 2 4.5 0.71
 -17 11 2 3.61 0.82
 17 11 -2 5.37 0.78
 -17 11 1 22.79 1.58
 17 11 -1 22.28 1.48
 -17 11 0 135.23 5.17
 17 11 0 134.61 4.94
 -17 11 -1 68.34 3.11
 17 11 1 65.39 2.77
 -17 11 -2 29.12 1.67
 17 11 2 26.76 1.7
 17 11 3 41.59 2.01
 17 -11 3 41.7 2.19
 17 11 4 76.52 2.76
 -18 0 12 248.84 8.18
 -18 0 12 261.71 7.94
 -18 0 11 0.11 0.62
 -18 0 11 0.6 0.67
 -18 0 11 0.61 1.02
 -18 0 11 0.08 0.96
 -18 0 10 34.57 3.05
 -18 0 10 28.9 2.26
 -18 0 10 35.63 2.81
 -18 0 10 28.59 2.02
 -18 0 9 0.07 0.84
 -18 0 9 -0.12 1.31
 -18 0 9 0.26 0.62
 -18 0 9 -0.33 0.84
 -18 0 9 0.65 1.13
 -18 0 9 0.25 1.17
 -18 0 9 0.91 0.97
 -18 0 8 1470.58 41.55
 -18 0 8 1449.9 41.73
 -18 0 8 1350.61 39.68
 -18 0 8 1461.38 41.07
 -18 0 8 1469.44 40.24
 -18 0 8 1404.47 40.06
 -18 0 7 -0.07 0.85
 -18 0 7 0.84 0.85
 -18 0 7 -0.08 0.74
 -18 0 7 -0.2 0.8
 -18 0 7 0.12 1.11
 -18 0 7 0.29 0.7
 -18 0 7 0.75 0.79
 -18 0 7 0.37 1
 -18 0 7 0.72 0.86
 -18 0 7 0.32 1.12
 -18 0 6 5.08 1
 -18 0 6 5.08 1.1
 -18 0 6 4.04 1.03
 -18 0 6 6.33 1.35
 -18 0 6 4.79 0.93
 -18 0 6 6.25 0.97
 -18 0 6 7.69 1.06
 -18 0 6 7.63 1.3
 -18 0 6 5.53 1.15
 -18 0 6 4.55 1.26
 -18 0 5 1.54 0.92
 -18 0 5 0.48 0.87
 -18 0 5 -0.11 0.69
 -18 0 5 0.06 0.75
 -18 0 5 0.07 0.72
 -18 0 5 0.5 0.86
 -18 0 5 1.2 0.87
 -18 0 5 0.26 0.67
 -18 0 5 0.38 0.65
 -18 0 4 3442.53 101.01
 -18 0 4 3731.78 101.29
 -18 0 4 3622.45 100.51
 -18 0 4 3467.66 100.49
 -18 0 3 0.77 0.82
 -18 0 2 240.63 8
 18 0 -2 239.36 7.28
 -18 0 1 1.09 0.61
 18 0 -1 0.32 0.31
 -18 0 0 2102.66 59.93
 18 0 0 2106.49 59.34
 18 0 1 0.54 0.43
 18 0 2 408.72 12.52
 18 0 2 421.97 12.59
 18 0 3 -0.09 0.55
 18 0 3 0.18 0.57
 18 0 3 -0.25 0.98
 18 0 4 1090.27 33.09
 18 0 4 1058.81 35.39
 18 0 5 0.69 0.8
 18 0 5 0.17 1.11
 18 0 5 0.32 0.85
 -18 0 -5 0.4 0.65
 18 0 5 -0.48 0.74
 18 0 5 -0.33 0.84
 18 0 6 604.16 23.99
 -18 0 -6 722.49 21.13
 18 0 6 594.74 23.59
 18 0 6 761 21.97
 18 0 6 777.99 22.11
 18 0 6 623.32 21.78
 -18 0 -7 0.32 0.7
 18 0 7 1.24 1.04
 18 0 7 0.43 1.01
 18 0 7 0.61 0.99
 18 0 7 1.03 1.3
 18 0 8 191.09 7.56
 18 0 8 205.77 7.33
 18 0 9 0.21 0.99
 18 0 9 1.15 1.07
 18 0 9 0.32 0.95
 18 0 9 1 0.86
 18 0 9 0.46 1.04
 18 0 9 1.42 0.85
 18 0 9 0.06 0.74
 18 0 10 467.78 13.32
 18 0 10 446.35 14.09
 18 0 10 342.47 13.51
 18 0 10 346.68 13.68
 18 0 10 427.49 13.8
 18 0 10 474.26 13.5
 18 0 11 -0.46 0.53
 18 0 11 0.28 0.64
 18 0 11 0.4 0.66
 18 0 11 0.28 0.57
 18 0 12 4.41 0.51
 -18 -2 12 5.4 0.6
 -18 -2 12 6.14 0.89
 -18 -2 11 11.16 1.28
 -18 -2 11 12.63 1.49
 -18 2 11 10.16 1.12
 -18 -2 11 10.6 1.08
 -18 2 11 11.37 1.54
 -18 -2 11 13.14 1.41
 -18 -2 11 13.31 1.69
 -18 2 11 11.99 1.6
 -18 -2 10 16.4 1.76
 -18 2 10 16.06 2.2
 -18 -2 10 18.9 2.26
 -18 2 10 15.31 1.92
 -18 -2 10 13.89 1.78
 -18 2 10 14.22 1.37
 -18 -2 10 16.73 1.89
 -18 2 10 13.6 1.4
 -18 -2 10 12.22 1.35
 -18 2 9 24.14 1.89
 -18 -2 9 27.83 2.47
 -18 2 9 25.32 2.46
 -18 2 9 28.5 2.98
 -18 -2 9 28.7 2.63
 -18 -2 9 16.27 1.69
 -18 2 9 22.18 1.88
 -18 -2 9 22.57 2.36
 -18 -2 9 27.82 2.29
 -18 2 9 22.09 1.9
 -18 2 9 21.56 1.6
 -18 2 9 25 1.93
 -18 2 8 23.49 1.9
 -18 -2 8 25.25 2.32
 -18 2 8 26.58 2.46
 -18 2 8 23.02 2.53
 -18 -2 8 22.38 2.47
 -18 2 8 21.83 1.68
 -18 -2 8 22.08 1.9
 -18 2 8 16.56 1.83
 -18 2 8 22.3 1.67
 -18 2 8 25.2 2.87
 -18 2 8 22.71 1.88
 -18 -2 8 19.85 2.25
 -18 2 8 27.31 2.51
 -18 2 8 24.62 2.08
 -18 -2 7 75.78 3.62
 -18 2 7 69.43 3.49
 -18 2 7 68.96 3.89
 -18 -2 7 74.98 3.98
 -18 2 7 76.69 4.37
 -18 -2 7 77.65 4.19
 -18 -2 7 72.16 4.02
 -18 2 7 75.11 4.68
 -18 2 7 59.8 3.3
 -18 -2 7 72.92 3.5
 -18 2 7 66.67 3.21
 -18 2 7 68.34 3.2
 -18 -2 7 73.85 3.37
 -18 -2 7 68.55 3.64
 -18 2 7 66.66 3.68
 -18 2 7 64.35 4.32
 -18 2 7 65.56 4.08
 -18 2 7 70.72 3.76
 -18 2 6 16.98 2.24
 -18 2 6 10.81 1.65
 -18 2 6 13.07 1.65
 -18 2 6 15.75 2.11
 -18 2 6 12.74 1.37
 -18 -2 6 16.13 1.63
 -18 2 6 13.37 1.6
 -18 -2 6 11.87 1.34
 -18 2 6 16.42 1.89
 -18 2 6 11.34 1.29
 -18 -2 6 14.6 1.4
 -18 2 6 14.75 1.36
 -18 2 6 17.21 1.41
 -18 -2 6 16.11 1.67
 -18 2 6 15.02 1.73
 -18 2 6 15.25 1.5
 -18 -2 6 15.18 1.5
 -18 2 5 18.85 1.96
 -18 2 5 15.74 2.12
 -18 2 5 19.04 1.93
 -18 -2 5 19.35 1.71
 -18 2 5 18.01 1.67
 -18 2 5 17.28 2.02
 -18 2 5 19.69 1.49
 -18 2 5 19.91 2.15
 -18 2 5 16.83 1.42
 -18 2 5 22.21 2.04
 -18 2 5 19.18 1.54
 -18 -2 5 19.69 1.75
 -18 2 5 21.88 1.95
 -18 2 5 19.02 1.45
 -18 -2 5 18.46 1.58
 -18 2 5 18.39 1.46
 -18 -2 5 23.24 1.8
 -18 2 5 18.19 1.58
 -18 -2 5 22.22 1.68
 -18 2 4 9.16 1.7
 -18 -2 4 17.75 1.38
 -18 -2 4 11.77 2.02
 -18 2 4 13.56 1.73
 -18 2 4 12.35 1.67
 -18 2 4 14.92 1.4
 -18 2 4 16.61 1.66
 -18 2 4 17.76 1.56
 -18 2 4 7.8 1.52
 -18 -2 4 15.95 1.45
 -18 2 4 16.77 1.3
 -18 -2 4 16.98 1.4
 -18 -2 4 16.07 1.56
 -18 2 4 14.28 1.42
 -18 2 3 3.24 1.19
 18 2 -3 5.79 0.74
 -18 -2 3 3.19 1.66
 -18 -2 3 5.04 1.01
 -18 2 3 5.1 0.83
 -18 2 3 3.3 1.25
 -18 -2 2 53.69 4.78
 -18 -2 2 49.79 4.39
 18 2 -2 57.29 2.29
 -18 2 2 59.29 2.6
 -18 2 2 55.03 2.48
 -18 -2 2 58.87 2.7
 -18 2 1 81.36 4.08
 -18 -2 1 83.06 5.96
 -18 -2 1 73.75 5.7
 18 -2 -1 105.54 5.32
 18 2 -1 92.04 3.37
 -18 2 1 99.7 3.87
 -18 2 1 91.09 3.61
 -18 -2 1 93.34 3.69
 -18 2 0 84.94 4
 -18 -2 0 78.35 5.75
 18 -2 0 101.79 5.42
 18 2 0 98.23 3.54
 18 2 0 92.83 3.39
 -18 2 0 102.88 4.02
 -18 -2 0 95.7 3.69
 18 2 1 71.23 2.85
 -18 -2 -1 66.29 4.74
 -18 2 -1 69.09 3.24
 18 2 1 69.31 2.67
 18 -2 1 71.7 3.03
 18 -2 2 128.22 7.12
 18 2 2 148.12 5.13
 -18 -2 -2 151.78 7.3
 18 2 2 160.47 5.04
 18 -2 2 132.05 5.29
 18 -2 3 10.76 2.05
 -18 2 -3 9.86 1.3
 18 2 3 12.85 1.06
 -18 -2 -3 12.92 1.9
 -18 2 -4 74.33 3.32
 18 2 4 85.22 3.85
 18 -2 4 89.99 4.36
 18 2 4 87.17 3.49
 18 2 4 85.09 4.81
 -18 2 -4 64.39 3.38
 18 -2 4 56.04 4.68
 18 2 4 91.96 3.56
 18 -2 4 56.56 3.6
 18 2 4 81.71 4.42
 18 -2 4 79.3 4.01
 -18 -2 -4 91.41 4.97
 -18 2 -5 131.71 5.11
 18 2 5 159.78 5.48
 18 2 5 136.94 6.94
 18 2 5 139.41 5.68
 18 -2 5 146.08 6.38
 18 -2 5 115.27 7.39
 18 2 5 133.72 6.4
 18 -2 5 145.25 5.84
 18 -2 5 100.36 5.47
 18 -2 5 119.87 5.62
 18 2 5 146.51 5.45
 18 2 6 74.36 3.56
 18 2 6 67.72 4.77
 18 2 6 69.22 3.72
 18 2 6 75.8 3.68
 18 -2 6 71.21 4.39
 18 -2 6 62.81 3.7
 18 -2 6 47.57 3.47
 18 2 6 57.43 4.02
 18 -2 6 67.75 3.57
 18 2 6 63.17 3.4
 18 -2 6 59.49 5.04
 18 -2 7 35.4 3.85
 18 2 7 31.43 2.64
 18 -2 7 25.12 2.5
 18 -2 7 24.45 2.44
 18 2 7 28.27 2.53
 18 2 7 38.69 2.22
 18 2 7 39.43 2.57
 18 -2 7 35.98 3.27
 18 2 7 31.26 2.51
 18 2 7 30.77 3.25
 18 2 7 34.32 2.5
 18 -2 8 4.11 1.28
 18 -2 8 4.89 1.29
 18 2 8 2.02 1.07
 18 2 8 3.87 1.25
 18 -2 8 3.61 1.28
 18 -2 8 3.03 1.4
 18 -2 8 2.87 1.58
 18 2 8 4.09 1.24
 18 -2 8 5.86 1.41
 18 2 8 5.18 1.12
 18 2 8 5.09 0.89
 -18 2 -9 13.46 1.43
 18 2 9 10.86 1.69
 18 2 9 8.66 1.48
 18 2 9 11.12 1.55
 18 -2 9 9.73 1.65
 18 -2 9 13.88 1.8
 18 2 9 13.51 1.51
 18 -2 9 13.48 1.71
 18 2 9 13.79 1.7
 18 -2 9 13.93 1.5
 18 2 9 14.97 1.76
 18 -2 10 31.97 2.28
 18 -2 10 33.41 2.08
 18 2 10 31.19 2.21
 -18 2 -10 28.02 1.85
 18 2 10 24.61 2.05
 18 -2 10 24.14 2.19
 18 2 10 33.64 2.4
 18 -2 10 23.81 2.2
 18 2 10 32.54 1.88
 18 2 10 34.14 2.14
 18 2 11 23.83 1.58
 -18 2 -11 22.59 1.28
 18 -2 11 22.48 1.64
 18 -2 11 24.15 1.51
 18 2 11 22.95 1.6
 18 2 11 21.54 1.28
 18 -2 12 7.46 0.58
 18 2 12 6.62 0.56
 -18 -4 11 1.33 0.56
 -18 -4 11 1.51 0.65
 -18 -4 11 2.05 0.65
 -18 -4 10 63.29 3.18
 -18 -4 10 63.84 3.4
 -18 4 10 70.73 2.84
 -18 4 10 59.97 3.41
 -18 4 10 67.12 2.9
 -18 -4 10 68.59 3.64
 -18 4 9 183.67 6.3
 -18 -4 9 168.91 6.52
 -18 -4 9 186.72 6.84
 -18 4 9 172.09 6.41
 -18 4 9 166.1 7.07
 -18 -4 9 171.77 6.97
 -18 4 9 165.88 5.84
 18 4 -9 179.91 5.95
 -18 -4 8 153.71 6.47
 -18 4 8 129.12 5.64
 -18 4 8 146.29 5.66
 -18 4 8 156.52 6.52
 -18 -4 8 149.07 6.29
 -18 4 8 137.72 5.68
 -18 4 8 114.74 6.65
 -18 4 8 145.9 6.08
 -18 4 8 140.17 6.57
 -18 4 8 138.75 5.51
 -18 -4 8 155.29 6.07
 -18 -4 8 156.14 6.12
 -18 -4 7 29.76 2.44
 -18 4 7 22.9 1.94
 -18 4 7 26.38 2.04
 -18 4 7 26.88 2.37
 -18 -4 7 25.11 2.29
 -18 4 7 24.02 1.99
 -18 4 7 25.15 2.43
 -18 4 7 27.62 2.58
 -18 4 7 20.42 2.78
 -18 4 7 22.74 1.67
 -18 -4 7 28.06 2.1
 -18 4 6 8.79 1.05
 -18 4 6 8.06 1.07
 -18 -4 6 8.44 1.38
 -18 4 6 7.61 1.16
 -18 4 6 8.76 1.45
 -18 4 6 6.85 1.31
 -18 -4 6 8.68 1.64
 -18 -4 6 7.98 1.35
 -18 4 6 7.92 1.86
 -18 4 6 7.01 1.18
 -18 4 6 7.89 1.23
 -18 4 6 8.72 1.95
 -18 4 6 7.78 1.5
 -18 4 5 284 10.19
 -18 4 5 259.92 11.32
 -18 4 5 281.41 10.74
 -18 -4 5 272.77 14.44
 -18 -4 5 225.37 12.72
 -18 4 5 258.47 9.43
 -18 4 5 291.88 9.74
 -18 4 5 282.9 9.72
 18 4 -5 295.83 9.84
 -18 4 5 312.25 10.31
 -18 -4 5 307.39 10.86
 -18 -4 5 315.6 10.15
 -18 4 5 293.64 9.64
 -18 -4 4 558.93 17.82
 -18 -4 4 527.39 17.1
 -18 4 4 534.18 17.71
 -18 -4 4 554.28 22.39
 -18 4 4 563.43 17.4
 -18 4 4 546.15 17.16
 -18 4 4 538.45 17
 -18 4 4 539.88 17.4
 18 4 -4 580.66 17.37
 -18 -4 3 374.68 16.36
 -18 4 3 352.88 11.93
 -18 4 3 287.33 12.52
 -18 4 3 324.59 12.2
 18 4 -3 395.22 12.27
 -18 4 3 336.11 11.94
 -18 4 3 351.68 10.75
 -18 4 3 381.84 11.87
 -18 -4 3 360.05 12.21
 -18 -4 3 341.54 11.45
 -18 4 3 335.87 11.73
 18 4 -3 370.98 11.14
 -18 4 3 356.21 11.98
 -18 -4 2 171.87 6.69
 -18 -4 2 161.54 5.84
 -18 4 2 148.4 6.75
 -18 4 2 156.52 6.59
 -18 4 2 140.9 6.4
 18 4 -2 186.11 6.94
 -18 4 2 171.53 5.54
 -18 -4 2 166.51 9.78
 -18 4 2 155.34 6.33
 -18 4 2 166.76 6.47
 -18 4 2 159.61 6.64
 -18 4 2 150.62 6.26
 18 4 -2 160 5.72
 -18 4 1 129.44 4.67
 -18 -4 1 133.79 8.44
 -18 4 1 120.09 5.3
 18 4 -1 120.25 4.54
 -18 4 1 128.59 5.28
 -18 4 1 113.16 5.16
 18 4 -1 140.94 5.88
 -18 4 1 103.28 5.4
 -18 -4 1 121.87 4.51
 18 4 0 452.6 13.2
 -18 4 0 332.27 12.43
 18 4 0 433.9 13.73
 -18 4 0 375.46 12.13
 18 4 0 377.24 11.69
 -18 4 0 359.17 12.45
 -18 -4 0 396.61 17.09
 18 -4 0 360.33 14.77
 -18 4 0 384.71 12.72
 -18 -4 -1 595.29 23.9
 18 -4 1 609.46 22.59
 -18 4 -1 577.19 19.66
 18 4 1 644.51 19.56
 18 4 1 697.37 21.13
 -18 4 -1 626.59 19.46
 18 4 1 637.45 18.91
 -18 4 -1 653.52 20.16
 -18 4 -1 621.89 19.72
 18 4 2 578.3 17.09
 18 -4 2 447.22 18.32
 -18 -4 -2 382.74 18.66
 -18 4 -2 460.51 15.38
 18 4 2 503.33 15.36
 18 4 2 513.8 16.85
 -18 4 -2 474.66 15.12
 -18 4 -2 499.53 15.29
 18 4 2 501.35 15.49
 18 4 2 499.79 14.78
 -18 4 -2 528.31 16.11
 -18 4 -2 446.92 15.46
 18 4 3 3.8 1.53
 -18 -4 -3 7.17 1.98
 18 -4 3 5.27 1.82
 -18 4 -3 5.77 0.99
 18 4 3 8.86 1.17
 18 4 3 5.07 1.32
 -18 4 -3 6.75 1.03
 -18 4 -3 5.41 0.98
 -18 4 -3 4.5 1.06
 18 4 3 6.14 1.11
 18 4 3 5.99 0.88
 -18 -4 -4 194.18 9.16
 18 -4 4 167.98 9.57
 18 4 4 219.03 7.01
 18 4 4 206.85 7.06
 18 4 4 200.73 7.46
 18 4 4 211.92 9.02
 18 -4 4 147.07 7.37
 -18 4 -4 196.91 6.97
 18 -4 5 498.75 21.06
 18 4 5 616.24 18.54
 18 -4 5 565.46 18.61
 18 4 5 586.01 19.91
 18 4 5 633.56 18.02
 18 4 5 583.96 17.84
 18 4 5 574.04 19.6
 18 -4 5 564.15 19.02
 -18 4 -5 567.03 17.64
 18 -4 5 504.58 18.15
 18 -4 6 193.46 10.54
 18 4 6 224.61 8.42
 18 -4 6 218.07 8.73
 18 4 6 239.58 7.99
 18 4 6 197.75 9.42
 18 4 6 196.88 7.67
 18 -4 6 203.01 8.17
 18 4 6 189.9 8.52
 18 -4 6 181.95 8.05
 -18 4 -6 217.64 7.59
 18 4 6 253.82 8.06
 18 4 7 39.65 2.46
 -18 4 -7 33.09 2.17
 18 4 7 27.72 2.43
 18 -4 7 35.82 4.04
 18 -4 7 32.72 2.95
 18 4 7 35.87 2.83
 18 4 7 38.72 2.56
 18 4 8 1.3 0.89
 18 -4 8 0.83 1.03
 18 -4 8 0.79 0.93
 18 4 8 0.1 1.16
 18 -4 8 1.97 1.3
 18 4 8 1.86 0.8
 18 4 8 0.71 0.82
 18 4 9 99.72 4.29
 18 4 9 95.4 3.92
 18 4 9 82.42 4.16
 18 -4 9 71.54 4.14
 18 -4 9 69.4 4.28
 18 4 9 90.2 4.38
 -18 4 -9 85.17 3.86
 18 4 9 97.45 4.57
 18 -4 9 94.35 4.52
 18 -4 9 87.21 4.93
 18 -4 9 104.7 4.13
 18 4 10 161.51 5.64
 18 4 10 151.31 5.78
 18 -4 10 153.17 6.45
 18 -4 10 176.06 6.38
 18 -4 10 197.42 6.07
 18 4 10 193.68 6.53
 -18 4 -10 162.26 5.88
 18 4 10 167.18 6.34
 18 -4 10 144.2 6.42
 18 4 10 195.74 6.37
 18 4 11 19.38 1.23
 18 -4 11 17.4 1.25
 18 -4 11 16.77 1.04
 18 4 11 18.99 1.21
 -18 4 -11 17.02 1.04
 -18 6 10 1.3 0.47
 -18 -6 10 0.55 0.47
 -18 -6 10 0.46 0.55
 18 6 -10 0.82 0.48
 -18 6 9 99.21 3.64
 18 6 -9 90.31 3.53
 -18 6 9 94.07 4.39
 -18 6 9 92.8 3.81
 -18 -6 9 92.98 4.07
 -18 6 8 1.58 0.76
 -18 -6 8 0.38 0.8
 18 6 -8 1.35 0.67
 -18 -6 8 1.16 0.85
 -18 6 8 1.19 0.75
 -18 6 8 1.54 1.3
 -18 6 8 1.37 1.07
 -18 6 8 0.4 1.07
 -18 6 7 259.39 9.83
 18 6 -7 313.44 9.61
 18 6 -6 1.84 0.83
 -18 6 6 2.4 0.73
 -18 -6 6 1.31 1.06
 -18 6 6 2.53 1.08
 -18 6 6 2.07 1.84
 -18 6 6 1.97 1.25
 -18 6 6 2.87 1.46
 -18 6 6 1.2 0.87
 -18 -6 6 2.94 0.94
 -18 6 5 170.07 6.61
 -18 -6 5 189.4 6.75
 -18 6 5 154.13 7.13
 -18 -6 5 169.47 11.03
 -18 6 5 164.62 6.99
 18 6 -5 179.6 6.68
 18 6 -4 25.18 2.12
 -18 6 4 19.79 2.07
 -18 6 4 23.46 2.92
 18 6 -4 23.45 1.79
 -18 6 4 19.64 1.96
 -18 6 4 24.35 2.48
 -18 -6 4 23.33 2.25
 -18 6 4 21.99 2.12
 -18 -6 4 19.35 3.65
 18 6 -3 686.72 20.05
 -18 -6 3 632.98 24.84
 -18 6 3 603.7 19.57
 -18 -6 3 658.06 20.17
 -18 6 3 579.66 19.39
 -18 6 3 656.42 19.96
 -18 6 3 629.9 20.07
 -18 6 3 637.81 20.94
 -18 6 3 555.15 20.04
 18 6 -3 619.57 19.05
 -18 6 2 4.96 1.06
 -18 6 2 3.7 1.14
 -18 6 2 8.01 1.51
 -18 6 2 7.44 1.24
 18 6 -2 5.9 1.03
 -18 6 2 7.22 1.48
 -18 -6 2 5.42 1.27
 -18 -6 2 7.41 2.48
 -18 6 2 5.95 0.8
 -18 6 2 6.82 1.22
 -18 6 2 6.68 1.38
 18 6 -2 6.85 1.47
 -18 6 1 30.89 2.41
 -18 6 1 25.75 2.88
 -18 6 1 26.76 2.14
 18 6 -1 34.4 2.45
 -18 -6 1 31.18 4.34
 18 6 -1 34.96 2.74
 18 6 -1 31.25 1.94
 -18 6 1 28.52 2.57
 -18 6 1 32.62 2
 -18 6 1 29.56 2.5
 -18 6 1 27.64 1.99
 -18 6 0 171.86 6.71
 -18 6 0 138.05 8.02
 -18 6 0 155.38 6.48
 18 6 0 166.12 6.37
 18 6 0 204.95 7.33
 -18 -6 0 178.19 10.74
 18 6 0 186.6 7.49
 18 6 0 173.61 6.01
 -18 6 0 183.28 7.37
 -18 6 0 164.28 6.42
 -18 6 0 169.48 6.9
 -18 6 0 160.34 6.08
 -18 6 -1 577.7 18.16
 -18 -6 -1 601.92 24.26
 18 -6 1 580.4 21.59
 18 6 1 620.06 19.21
 18 6 1 571.93 17.37
 18 6 1 600.58 18.3
 -18 6 -1 603.26 19.2
 -18 6 -1 542.14 17.97
 -18 6 -1 582.58 18.49
 -18 6 -2 11.41 1.39
 18 6 2 14.05 1.97
 -18 6 -2 14.61 1.64
 18 6 2 13.48 1.85
 -18 6 -2 10.45 1.14
 18 -6 2 14.36 2.65
 18 6 2 18.75 1.86
 18 6 2 13.14 1.71
 -18 6 -2 16.59 2.11
 -18 6 -2 11.06 1.43
 18 6 2 10.18 1.08
 -18 6 -2 8.89 2.24
 -18 -6 -2 12.74 2.95
 18 6 3 12.96 1.73
 -18 6 -3 14.2 1.55
 18 6 3 15.15 1.89
 -18 6 -3 13.23 1.55
 18 6 3 14.99 2.2
 -18 -6 -3 10.97 2.8
 -18 6 -3 8.64 2.16
 -18 6 -3 15.06 2.04
 18 6 3 15.21 1.32
 -18 6 -3 17.12 1.51
 -18 6 -3 12.52 1.44
 18 -6 3 15.96 2.93
 18 6 3 14.89 1.74
 -18 6 -4 30.24 3.55
 -18 6 -4 41.92 2.51
 18 6 4 50.21 3.69
 18 -6 4 37.64 4.33
 -18 6 -4 42.95 3.34
 18 6 4 41.67 2.38
 18 6 4 43.33 2.71
 -18 6 -4 37.15 2.51
 18 6 4 45.54 3.06
 18 6 5 542.45 17.32
 -18 6 -5 477.64 15.68
 18 6 5 558.72 16.31
 -18 6 -5 488.54 15.66
 18 6 5 534.25 16.79
 18 6 5 540.21 17.58
 18 6 6 22.79 1.87
 18 6 6 23.51 2.05
 18 -6 6 21.16 2.18
 18 6 6 25.67 2.28
 18 6 6 23 2.39
 -18 6 -6 22.84 1.83
 18 6 6 15.61 1.62
 -18 6 -6 21.65 1.84
 -18 6 -6 24.06 2.43
 18 6 6 22.18 2.68
 18 -6 6 15.96 2.08
 -18 6 -7 36.97 2.84
 18 6 7 40.53 2.48
 18 6 8 22.67 2.16
 18 6 8 21.63 1.9
 18 -6 8 22.44 2.18
 18 6 8 26.48 1.92
 -18 6 -8 26.05 2.16
 18 -6 8 22.89 2.18
 -18 6 -8 26.33 1.85
 -18 6 -8 22.53 1.62
 18 6 8 30.17 2.19
 18 6 9 144.39 4.99
 18 6 9 144.17 5.01
 18 6 9 132.97 4.82
 18 6 9 127.02 5.01
 18 -6 9 116.02 5.4
 -18 6 -9 112.77 4.29
 -18 6 -9 129.99 5.15
 -18 6 -9 131.72 4.75
 18 -6 9 129.81 5.19
 18 -6 9 141.44 4.67
 18 -6 9 135.71 5.5
 18 6 10 15.16 1.03
 18 6 10 14.86 0.96
 -18 6 -10 16.82 1.01
 18 6 10 17.11 1
 18 -6 10 16.56 1.2
 -18 8 8 5.62 0.79
 -18 8 8 4.51 0.61
 -18 8 8 3.91 0.96
 -18 -8 8 4.85 0.77
 -18 8 7 50.61 2.3
 -18 -8 7 55.45 2.61
 18 8 -7 51.94 2.25
 -18 8 7 55.14 2.89
 -18 8 6 0.62 1.15
 -18 8 6 1.03 0.69
 18 8 -6 0.09 0.56
 -18 8 6 0.08 0.86
 -18 -8 6 1.11 0.81
 -18 8 6 -0.43 1.18
 -18 8 6 0.92 1.05
 -18 -8 5 72.6 3.44
 -18 8 5 60.01 2.86
 18 8 -5 68.46 3.31
 -18 8 5 39.17 2.97
 18 8 -5 60.57 2.79
 -18 8 5 47.47 4.08
 -18 8 5 51.79 3.5
 -18 8 5 48.06 3.39
 -18 8 4 15.57 1.78
 18 8 -4 20.49 1.55
 -18 -8 3 214.7 7.38
 -18 8 3 159.46 7.54
 -18 8 3 176.67 8.26
 -18 8 3 184.22 7.51
 18 8 -3 195.83 6.69
 -18 8 3 156.29 6.96
 18 8 -3 244.23 8.17
 -18 8 2 17.87 1.73
 -18 8 2 19.28 2.11
 18 8 -2 22.19 1.57
 18 8 -1 140.52 4.96
 -18 8 1 129.88 6.21
 -18 8 1 105.84 5.02
 -18 8 1 132.12 5.94
 18 8 -1 167.75 6.68
 -18 -8 1 136.71 9.64
 18 8 0 6.97 1.61
 -18 8 0 7.9 1.04
 -18 8 0 8.9 1.72
 -18 8 0 6.47 1.35
 -18 -8 0 9.02 2.93
 -18 8 0 2.91 1.45
 18 8 0 5.57 0.85
 -18 -8 -1 190.1 11.7
 -18 8 -1 194.07 7.11
 18 8 1 206.52 7.8
 18 8 1 203.92 6.64
 -18 8 -1 215.55 8.54
 18 8 1 197.72 7.27
 -18 8 -1 195.22 7.57
 18 8 2 20.85 2.02
 18 8 2 15.67 1.8
 18 8 2 19.27 1.45
 18 8 2 22.53 2.37
 -18 8 -2 15.15 1.6
 -18 8 -2 16.74 1.8
 -18 8 -2 23.34 2.51
 -18 8 -3 0.24 1.27
 18 8 3 1.54 0.99
 18 8 3 1.94 1.05
 18 8 3 -0.1 1.01
 -18 8 -3 1.21 0.87
 -18 8 -3 0.15 0.84
 18 8 3 0.55 0.91
 18 8 3 1.34 0.68
 18 8 4 21.63 1.84
 -18 8 -4 24.13 2.44
 18 8 5 78.95 3.51
 18 8 5 72.61 4.15
 -18 8 -5 74.48 4.19
 -18 8 -5 71.26 3.54
 18 8 5 79.98 3.98
 18 -8 6 1.94 0.83
 18 8 6 2.27 0.75
 18 8 6 1.27 0.83
 -18 8 -6 1.69 0.78
 -18 8 -6 2.41 0.56
 -18 8 -6 1.84 0.99
 18 -8 6 2.47 1.09
 18 8 6 3.27 1.23
 18 8 6 2.8 1.23
 18 8 7 3.69 0.98
 18 8 7 5.76 1.16
 18 8 7 4.7 0.71
 -18 8 -7 4.79 0.81
 -18 8 -7 6.17 1.06
 -18 8 -7 5.82 0.68
 18 -8 7 6.37 1.27
 18 8 7 5.27 0.98
 -18 8 -8 16.07 0.87
 -18 8 -8 17.42 1.06
 -18 10 6 0.72 0.43
 18 10 -6 0.85 0.34
 -18 10 5 75.26 3.21
 18 10 -5 69.32 2.58
 -18 10 5 76.4 2.76
 -18 10 4 35.43 1.63
 -18 10 4 36.1 1.71
 -18 10 4 41.29 2.06
 18 10 -4 38.9 1.98
 -18 10 4 33.81 2.47
 18 10 -3 216.3 7.05
 -18 10 3 208.64 7.17
 -18 10 3 215.81 7.01
 18 10 -3 225.16 7.4
 -18 10 2 31.2 2.34
 18 10 -2 34.31 2.06
 -18 10 1 15.48 1.8
 18 10 -1 22.51 2.09
 -18 10 1 16.37 1.9
 18 10 -1 21.47 1.68
 18 10 0 34.85 2.14
 18 10 0 29.78 1.8
 18 10 0 37.74 2.79
 -18 10 0 31.84 2.42
 18 10 1 414.42 12.92
[truncated: 225,788 more chars]
