# Supplementary material for: Free‐Standing Supramolecular Pyridine N‐Oxide‐Silver(I) Metallogels
Source: Adv Mater. 2025 Jul 1;37(37):2502818. doi: 10.1002/adma.202502818 (PMC12447065; doi:10.1002/adma.202502818)
Supplement: Supplementary file 2 — Supporting Data [file ADMA-37-2502818-s001.zip › (11Ag)H2O.cif]

data_11Ag_H2O
# start Validation Reply Form
_vrf_PLAT242_11Ag_H2O
;
PROBLEM: Low    'MainMol' Ueq as Compared to Neighbors of         C6 Check 
RESPONSE: This is due to disordered tert-butyl group
;
# end Validation Reply Form
_audit_creation_date               2024-11-18
_audit_creation_method
;
Olex2 1.5-ac5-024
(compiled 2022.04.12 svn.rca3783a0 for Rigaku Oxford Diffraction, GUI svn.r6498)
;
_shelx_SHELXL_version_number       '2018/3'
_audit_contact_author_address      ?
_audit_contact_author_email        ?
_audit_contact_author_name         ''
_audit_contact_author_phone        ?
_publ_contact_author_id_orcid      ?
_publ_section_references
;
Dolomanov, O.V., Bourhis, L.J., Gildea, R.J, Howard, J.A.K. & Puschmann, H.
 (2009), J. Appl. Cryst. 42, 339-341.

Sheldrick, G.M. (2015). Acta Cryst. C71, 3-8.
;
_chemical_name_common              ?
_chemical_name_systematic          ?
_chemical_formula_moiety           'C53 H65 Ag4 F12 N5 O13'
_chemical_formula_sum              'C53 H65 Ag4 F12 N5 O13'
_chemical_formula_weight           1639.58
_chemical_melting_point            ?
_chemical_oxdiff_formula           'C10 H10 N1 O1 F3 Ag1'
_chemical_oxdiff_usercomment       '2.5mg, H2O'
loop_
  _atom_type_symbol
  _atom_type_description
  _atom_type_scat_dispersion_real
  _atom_type_scat_dispersion_imag
  _atom_type_scat_source
 'C' 'C' 0.0181 0.0091 'International Tables Vol C Tables 4.2.6.8 and 6.1.1.4'
 'H' 'H' 0.0000 0.0000 'International Tables Vol C Tables 4.2.6.8 and 6.1.1.4'
 'Ag' 'Ag' 0.1306 4.2820 'International Tables Vol C Tables 4.2.6.8 and 6.1.1.4'
 'F' 'F' 0.0727 0.0534 'International Tables Vol C Tables 4.2.6.8 and 6.1.1.4'
 'N' 'N' 0.0311 0.0180 'International Tables Vol C Tables 4.2.6.8 and 6.1.1.4'
 'O' 'O' 0.0492 0.0322 'International Tables Vol C Tables 4.2.6.8 and 6.1.1.4'

_shelx_space_group_comment
;
The symmetry employed for this shelxl refinement is uniquely defined
by the following loop, which should always be used as a source of
symmetry information in preference to the above space-group names.
They are only intended as comments.
;
_space_group_crystal_system        'monoclinic'
_space_group_IT_number             14
_space_group_name_H-M_alt          'P 1 21/n 1'
_space_group_name_Hall             '-P 2yn'
loop_
  _space_group_symop_operation_xyz
 'x, y, z'
 '-x+1/2, y+1/2, -z+1/2'
 '-x, -y, -z'
 'x-1/2, -y-1/2, z-1/2'

_cell_length_a                     15.4109(5)
_cell_length_b                     17.2367(6)
_cell_length_c                     24.7454(6)
_cell_angle_alpha                  90
_cell_angle_beta                   102.949(3)
_cell_angle_gamma                  90
_cell_volume                       6406.0(4)
_cell_formula_units_Z              4
_cell_measurement_reflns_used      12785
_cell_measurement_temperature      150.00(10)
_cell_measurement_theta_max        74.8600
_cell_measurement_theta_min        3.0890
_shelx_estimated_absorpt_T_max     0.817
_shelx_estimated_absorpt_T_min     0.391
_exptl_absorpt_coefficient_mu      10.515
_exptl_absorpt_correction_T_max    1.000
_exptl_absorpt_correction_T_min    0.924
_exptl_absorpt_correction_type     gaussian
_exptl_absorpt_process_details
;
CrysAlisPro 1.171.43.126a (Rigaku Oxford Diffraction, 2024)
Numerical absorption correction based on gaussian integration over
a multifaceted crystal model
Empirical absorption correction using spherical harmonics,
implemented in SCALE3 ABSPACK scaling algorithm.
;
_exptl_absorpt_special_details     ?
_exptl_crystal_colour              colourless
_exptl_crystal_colour_primary      colourless
_exptl_crystal_density_diffrn      1.700
_exptl_crystal_density_meas        ?
_exptl_crystal_density_method      ?
_exptl_crystal_description         plate
_exptl_crystal_F_000               3272
loop_
  _exptl_crystal_face_index_h
  _exptl_crystal_face_index_k
  _exptl_crystal_face_index_l
  _exptl_crystal_face_perp_dist
 2 -2 15 0.0271
 -2 1 -15 0.0393
 -4 -10 5 0.0342
 4 10 -2 0.0421
 -9 -1 10 0.0145
 9 1 -10 0.0068
 7 3 7 0.0367
 -3 -3 -13 0.0470

_exptl_crystal_size_max            0.11
_exptl_crystal_size_mid            0.07
_exptl_crystal_size_min            0.02
loop_
  _exptl_oxdiff_crystal_face_indexfrac_h
  _exptl_oxdiff_crystal_face_indexfrac_k
  _exptl_oxdiff_crystal_face_indexfrac_l
  _exptl_oxdiff_crystal_face_x
  _exptl_oxdiff_crystal_face_y
  _exptl_oxdiff_crystal_face_z
 1.8282 -1.5832 14.5722 -0.0906 0.4716 0.8771
 -1.9067 1.3967 -14.5558 0.0876 -0.4557 -0.8858
 -3.6447 -10.1524 4.5407 -0.1778 0.9559 -0.2338
 4.1267 10.1791 -1.8194 0.1659 -0.8948 0.4145
 -9.1529 -0.9059 9.5195 0.7595 0.6504 -0.0094
 9.1529 0.9059 -9.5195 -0.7595 -0.6504 0.0094
 7.0590 3.4946 7.3966 -0.3135 -0.2650 0.9119
 -3.2153 -3.3955 -12.8777 -0.0329 -0.0320 -0.9989

_exptl_transmission_factor_max     ?
_exptl_transmission_factor_min     ?
_diffrn_reflns_av_R_equivalents    0.0934
_diffrn_reflns_av_unetI/netI       0.0741
_diffrn_reflns_Laue_measured_fraction_full  0.990
_diffrn_reflns_Laue_measured_fraction_max  0.990
_diffrn_reflns_limit_h_max         18
_diffrn_reflns_limit_h_min         -18
_diffrn_reflns_limit_k_max         20
_diffrn_reflns_limit_k_min         -18
_diffrn_reflns_limit_l_max         29
_diffrn_reflns_limit_l_min         -27
_diffrn_reflns_number              44220
_diffrn_reflns_point_group_measured_fraction_full  0.990
_diffrn_reflns_point_group_measured_fraction_max  0.990
_diffrn_reflns_theta_full          66.745
_diffrn_reflns_theta_max           66.745
_diffrn_reflns_theta_min           3.098
_diffrn_ambient_environment        N~2~
_diffrn_ambient_temperature        150.00(10)
_diffrn_detector                   'Hybrid Pixel Array Detector'
_diffrn_detector_area_resol_mean   10.0000
_diffrn_detector_type              'HyPix-Arc 100'
_diffrn_measured_fraction_theta_full  0.990
_diffrn_measured_fraction_theta_max  0.990
_diffrn_measurement_details
;
List of Runs (angles in degrees, time in seconds):

  # Type    Start    End  Width  t~exp~   \w     \q     \k     \f   Frames
--------------------------------------------------------------------------
  1  \w    -60.00  17.00   0.50    0.50    --  -47.92 100.00 178.00  154
  2  \w    -15.00  47.00   0.50    0.50    --   48.36-100.00  73.00  124
  3  \w   -105.00 -52.00   0.50    3.00    --  -88.32 100.00 178.00  106
  4  \w   -157.00 -87.00   0.50    3.00    --  -88.32-100.00  73.00  140
  5  \w     92.00 159.00   0.50    3.00    --  107.82 100.00 178.00  134
  6  \w     54.00 105.00   0.50    3.00    --  107.82-100.00  73.00  102
  7  \w     -3.00  32.00   0.50    0.50    --  -47.92  19.00 -90.00   70
  8  \w     -3.00  29.00   0.50    0.50    --  -47.92  19.00-120.00   64
  9  \w     -3.00  32.00   0.50    0.50    --  -47.92  19.00   0.00   70
 10  \w    -61.00 -19.00   0.50    3.00    --  -88.32  61.00 -30.00   84
 11  \w   -162.00 -77.00   0.50    3.00    --  -88.32-125.00 -60.00  170
 12  \w    -36.00  -9.00   0.50    3.00    --  -88.32  45.00   0.00   54
 13  \w    -61.00 -19.00   0.50    3.00    --  -88.32  61.00 -90.00   84
 14  \w    -61.00 -17.00   0.50    3.00    --  -88.32  61.00 150.00   88
 15  \w     39.00  99.00   0.50    3.00    --  107.82 -95.00  30.00  120
 16  \w     93.00 176.00   0.50    3.00    --  107.82  61.00-120.00  166
 17  \w     39.00 137.00   0.50    3.00    --  107.82 -77.00 120.00  196
 18  \w     32.00  85.00   0.50    3.00    --  107.82 -61.00 -90.00  106
 19  \w     30.00  61.00   0.50    3.00    --  107.82 -45.00 120.00   62
 20  \w     30.00  62.00   0.50    3.00    --  107.82 -45.00 -60.00   64
 21  \w     42.00  83.00   0.50    3.00    --  107.82 -61.00-120.00   82
;
_diffrn_measurement_device         'four-circle diffractometer'
_diffrn_measurement_device_type    'XtaLAB Synergy R, HyPix-Arc 100'
_diffrn_measurement_method         '\w scans'
_diffrn_orient_matrix_type        
 'CrysAlisPro convention (1999,Acta A55,543-557)'
_diffrn_orient_matrix_UB_11        -0.0785063000
_diffrn_orient_matrix_UB_12        0.0497381000
_diffrn_orient_matrix_UB_13        0.0090385000
_diffrn_orient_matrix_UB_21        -0.0339342000
_diffrn_orient_matrix_UB_22        -0.0689427000
_diffrn_orient_matrix_UB_23        0.0291336000
_diffrn_orient_matrix_UB_31        0.0566325000
_diffrn_orient_matrix_UB_32        0.0277869000
_diffrn_orient_matrix_UB_33        0.0561055000
_diffrn_radiation_monochromator    mirror
_diffrn_radiation_probe            x-ray
_diffrn_radiation_type             'Cu K\a'
_diffrn_radiation_wavelength       1.54184
_diffrn_source                     'Rotating-anode X-ray tube'
_diffrn_source_type                'PhotonJet R (Cu) X-ray Source'
_reflns_Friedel_coverage           0.000
_reflns_Friedel_fraction_full      .
_reflns_Friedel_fraction_max       .
_reflns_number_gt                  7869
_reflns_number_total               11259
_reflns_special_details
;
 Reflections were merged by SHELXL according to the crystal
 class for the calculation of statistics and refinement.
 
 _reflns_Friedel_fraction is defined as the number of unique
 Friedel pairs measured divided by the number that would be
 possible theoretically, ignoring centric projections and
 systematic absences.
;
_reflns_threshold_expression       'I > 2\s(I)'
_computing_cell_refinement         'CrysAlisPro 1.171.43.126a (Rigaku OD, 2024)'
_computing_data_collection        
 'CrysAlisPro system (CCD 43.126a 64-bit (release 11-06-2024))'
_computing_data_reduction          'CrysAlisPro 1.171.43.126a (Rigaku OD, 2024)'
_computing_molecular_graphics      'Olex2 1.5-ac5-024 (Dolomanov et al., 2009)'
_computing_publication_material    'Olex2 1.5-ac5-024 (Dolomanov et al., 2009)'
_computing_structure_refinement    'SHELXL 2018/3 (Sheldrick, 2015)'
_computing_structure_solution      'SHELXT 2018/2 (Sheldrick, 2018)'
_refine_diff_density_max           1.646
_refine_diff_density_min           -1.478
_refine_diff_density_rms           0.124
_refine_ls_extinction_coef         .
_refine_ls_extinction_method       none
_refine_ls_goodness_of_fit_ref     1.067
_refine_ls_hydrogen_treatment      constr
_refine_ls_matrix_type             full
_refine_ls_number_parameters       799
_refine_ls_number_reflns           11259
_refine_ls_number_restraints       24
_refine_ls_R_factor_all            0.0892
_refine_ls_R_factor_gt             0.0617
_refine_ls_restrained_S_all        1.073
_refine_ls_shift/su_max            0.001
_refine_ls_shift/su_mean           0.000
_refine_ls_structure_factor_coef   Fsqd
_refine_ls_weighting_details      
 'w=1/[\s^2^(Fo^2^)+(0.0785P)^2^+13.5135P] where P=(Fo^2^+2Fc^2^)/3'
_refine_ls_weighting_scheme        calc
_refine_ls_wR_factor_gt            0.1576
_refine_ls_wR_factor_ref           0.1733
_refine_special_details            ?
_olex2_refinement_description
;
1. Fixed Uiso
 At 1.2 times of:
  All C(H) groups
 At 1.5 times of:
  All C(H,H,H) groups
2. Uiso/Uaniso restraints and constraints
Uanis(C18) \\sim Ueq, Uanis(C17) \\sim Ueq, Uanis(C9) \\sim Ueq, Uanis(C8)
\\sim Ueq: with sigma of 0.02 and sigma for terminal atoms of 0.02
3.a Aromatic/amide H refined with riding coordinates:
 C1(H1), C2(H2), C4(H4), C5(H5), C10(H10), C11(H11), C13(H13), C14(H14),
 C19(H19), C20(H20), C22(H22), C23(H23), C28(H28), C29(H29), C31(H31), C32(H32),
  C37(H37), C38(H38), C40(H40), C41(H41)
3.b Idealised Me refined as rotating group:
 C7(H7A,H7B,H7C), C8(H8A,H8B,H8C), C9(H9A,H9B,H9C), C16(H16A,H16B,H16C),
 C17(H17A,H17B,H17C), C18(H18A,H18B,H18C), C25(H25A,H25B,H25C), C26(H26A,H26B,
 H26C), C27(H27A,H27B,H27C), C34(H34A,H34B,H34C), C35(H35A,H35B,H35C), C36(H36A,
 H36B,H36C), C43(H43A,H43B,H43C), C44(H44A,H44B,H44C), C45(H45A,H45B,H45C)
;
_atom_sites_solution_hydrogens     geom
_atom_sites_solution_primary       dual
_atom_sites_solution_secondary     ?
loop_
  _atom_site_label
  _atom_site_type_symbol
  _atom_site_fract_x
  _atom_site_fract_y
  _atom_site_fract_z
  _atom_site_U_iso_or_equiv
  _atom_site_adp_type
  _atom_site_occupancy
  _atom_site_site_symmetry_order
  _atom_site_calc_flag
  _atom_site_refinement_flags_posn
  _atom_site_refinement_flags_adp
  _atom_site_refinement_flags_occupancy
  _atom_site_disorder_assembly
  _atom_site_disorder_group
 Ag1 Ag 0.38651(4) 0.58911(4) 0.45180(2) 0.05053(17) Uani 1 1 d . . . . .
 Ag2 Ag 0.37942(4) 0.41564(3) 0.42280(2) 0.04697(16) Uani 1 1 d . . . . .
 Ag3 Ag 0.52313(4) 0.24988(4) 0.46522(2) 0.05395(18) Uani 1 1 d . . . . .
 Ag4 Ag 0.52651(5) 0.06184(4) 0.46677(3) 0.0645(2) Uani 1 1 d . . . . .
 F1 F 0.1243(5) 0.4037(6) 0.5087(3) 0.124(3) Uani 1 1 d . . . . .
 F2 F 0.1063(5) 0.5231(5) 0.5027(4) 0.150(4) Uani 1 1 d . . . . .
 F3 F 0.0598(4) 0.4519(6) 0.4338(3) 0.122(3) Uani 1 1 d . . . . .
 F4 F 0.4529(6) 0.5207(4) 0.2536(2) 0.110(2) Uani 1 1 d . . . . .
 F5 F 0.3562(5) 0.6108(4) 0.2496(2) 0.099(2) Uani 1 1 d . . . . .
 F6 F 0.4931(5) 0.6354(4) 0.2828(2) 0.0912(19) Uani 1 1 d . . . . .
 F7 F 0.6191(5) 0.2137(4) 0.2911(2) 0.0894(18) Uani 1 1 d . . . . .
 F8 F 0.5900(4) 0.0945(3) 0.28192(19) 0.0734(15) Uani 1 1 d . . . . .
 F9 F 0.7157(3) 0.1297(5) 0.3295(2) 0.096(2) Uani 1 1 d . . . . .
 F10 F 0.2155(6) -0.0174(7) 0.3616(5) 0.175(5) Uani 1 1 d . . . . .
 F11 F 0.2081(6) 0.0936(6) 0.3884(4) 0.144(4) Uani 1 1 d . . . . .
 F12 F 0.1714(5) 0.0049(10) 0.4323(5) 0.212(8) Uani 1 1 d . . . . .
 O1 O 0.4631(4) 0.5791(5) 0.5427(2) 0.078(2) Uani 1 1 d . . . . .
 O2 O 0.4337(4) 0.3306(3) 0.5106(2) 0.0545(13) Uani 1 1 d . . . . .
 O3 O 0.4920(4) 0.1510(4) 0.5306(2) 0.0634(16) Uani 1 1 d . . . . .
 O4 O 0.3927(3) 0.2835(3) 0.38838(19) 0.0482(12) Uani 1 1 d . . . . .
 O5 O 0.6740(4) 0.2772(4) 0.5170(2) 0.0600(15) Uani 1 1 d . . . . .
 O6 O 0.3821(4) 0.0517(4) 0.4183(3) 0.0707(17) Uani 1 1 d . . . . .
 O7 O 0.3384(4) -0.0213(4) 0.4816(3) 0.0763(19) Uani 1 1 d . . . . .
 O8 O 0.5845(4) 0.2131(3) 0.3904(2) 0.0494(12) Uani 1 1 d . . . . .
 O9 O 0.5823(5) 0.0827(4) 0.3882(3) 0.0674(16) Uani 1 1 d . . . . .
 O10 O 0.4096(4) 0.4899(3) 0.3469(2) 0.0549(14) Uani 1 1 d . . . . .
 O11 O 0.4168(4) 0.6160(3) 0.3701(2) 0.0570(14) Uani 1 1 d . . . . .
 O12 O 0.2369(4) 0.4131(4) 0.4351(3) 0.0765(19) Uani 1 1 d . . . . .
 O13 O 0.2568(4) 0.5320(3) 0.4715(2) 0.0509(13) Uani 1 1 d . . . . .
 N1 N 0.4129(4) 0.5553(4) 0.5776(2) 0.0502(16) Uani 1 1 d . . . . .
 N2 N 0.3797(5) 0.2870(4) 0.5329(3) 0.0550(17) Uani 1 1 d . . . . .
 N3 N 0.5270(5) 0.1413(4) 0.5843(3) 0.0525(16) Uani 1 1 d . . . . .
 N4 N 0.3934(4) 0.2647(3) 0.3363(2) 0.0401(13) Uani 1 1 d . . . . .
 N5 N 0.7386(4) 0.2572(4) 0.4924(2) 0.0467(15) Uani 1 1 d . . . . .
 C1 C 0.3924(7) 0.6058(5) 0.6136(4) 0.061(2) Uani 1 1 d . . . . .
 H1 H 0.414894 0.657297 0.615207 0.073 Uiso 1 1 calc R U . . .
 C2 C 0.3397(7) 0.5842(6) 0.6479(4) 0.066(2) Uani 1 1 d . . . . .
 H2 H 0.325467 0.620741 0.673306 0.079 Uiso 1 1 calc R U . . .
 C3 C 0.3062(6) 0.5100(6) 0.6464(3) 0.055(2) Uani 1 1 d . . . . .
 C4 C 0.3296(6) 0.4596(5) 0.6093(3) 0.0521(19) Uani 1 1 d . . . . .
 H4 H 0.308133 0.407780 0.607382 0.062 Uiso 1 1 calc R U . . .
 C5 C 0.3832(5) 0.4824(5) 0.5749(3) 0.0462(17) Uani 1 1 d . . . . .
 H5 H 0.399097 0.446758 0.549507 0.055 Uiso 1 1 calc R U . . .
 C6 C 0.2481(8) 0.4812(7) 0.6865(4) 0.080(3) Uani 1 1 d . . . . .
 C7 C 0.2252(14) 0.3926(10) 0.6780(8) 0.155(8) Uani 1 1 d . . . . .
 H7A H 0.199871 0.382542 0.638642 0.233 Uiso 1 1 calc R U . . .
 H7B H 0.181924 0.378137 0.699812 0.233 Uiso 1 1 calc R U . . .
 H7C H 0.279597 0.361909 0.690196 0.233 Uiso 1 1 calc R U . . .
 C8 C 0.3035(12) 0.4851(11) 0.7437(6) 0.137(6) Uani 1 1 d . U . . .
 H8A H 0.344165 0.440616 0.750271 0.205 Uiso 1 1 calc R U . . .
 H8B H 0.265024 0.483914 0.770301 0.205 Uiso 1 1 calc R U . . .
 H8C H 0.338144 0.533301 0.748420 0.205 Uiso 1 1 calc R U . . .
 C9 C 0.1638(13) 0.5202(14) 0.6726(10) 0.181(8) Uani 1 1 d . U . . .
 H9A H 0.172919 0.576087 0.678437 0.272 Uiso 1 1 calc R U . . .
 H9B H 0.125405 0.500784 0.696290 0.272 Uiso 1 1 calc R U . . .
 H9C H 0.135574 0.510235 0.633670 0.272 Uiso 1 1 calc R U . . .
 C10 C 0.3977(8) 0.2788(6) 0.5884(4) 0.075(3) Uani 1 1 d . . . . .
 H10 H 0.447082 0.304083 0.611611 0.089 Uiso 1 1 calc R U . . .
 C11 C 0.3394(11) 0.2306(7) 0.6110(5) 0.098(5) Uani 1 1 d . . . . .
 H11 H 0.350756 0.223838 0.650034 0.118 Uiso 1 1 calc R U . . .
 C12 C 0.2665(10) 0.1931(9) 0.5781(7) 0.107(5) Uani 1 1 d . . . . .
 C13 C 0.2542(8) 0.2035(7) 0.5215(6) 0.094(4) Uani 1 1 d . . . . .
 H13 H 0.206259 0.178037 0.497108 0.113 Uiso 1 1 calc R U . . .
 C14 C 0.3107(7) 0.2505(6) 0.5000(5) 0.072(3) Uani 1 1 d . . . . .
 H14 H 0.300523 0.257227 0.461002 0.087 Uiso 1 1 calc R U . . .
 C15 C 0.2089(11) 0.1399(10) 0.6055(8) 0.141(7) Uani 1 1 d . . . . .
 C16 C 0.2482(11) 0.0654(8) 0.6175(8) 0.128(6) Uani 1 1 d . . . . .
 H16A H 0.209513 0.032988 0.634575 0.192 Uiso 1 1 calc R U . . .
 H16B H 0.306441 0.070861 0.643042 0.192 Uiso 1 1 calc R U . . .
 H16C H 0.255692 0.041088 0.583011 0.192 Uiso 1 1 calc R U . . .
 C17 C 0.1159(18) 0.1147(19) 0.5555(12) 0.232(12) Uani 1 1 d . U . . .
 H17A H 0.132860 0.077912 0.529479 0.348 Uiso 1 1 calc R U . . .
 H17B H 0.090288 0.161305 0.535394 0.348 Uiso 1 1 calc R U . . .
 H17C H 0.071823 0.090624 0.573226 0.348 Uiso 1 1 calc R U . . .
 C18 C 0.1722(15) 0.1780(12) 0.6431(10) 0.181(8) Uani 1 1 d . U . . .
 H18A H 0.131278 0.143211 0.656517 0.272 Uiso 1 1 calc R U . . .
 H18B H 0.139346 0.223452 0.625480 0.272 Uiso 1 1 calc R U . . .
 H18C H 0.219363 0.194829 0.674414 0.272 Uiso 1 1 calc R U . . .
 C19 C 0.5957(7) 0.1855(6) 0.6108(4) 0.071(3) Uani 1 1 d . . . . .
 H19 H 0.623025 0.221243 0.590598 0.085 Uiso 1 1 calc R U . . .
 C20 C 0.6263(6) 0.1785(6) 0.6675(4) 0.065(2) Uani 1 1 d . . . . .
 H20 H 0.674096 0.210457 0.685896 0.078 Uiso 1 1 calc R U . . .
 C21 C 0.5891(5) 0.1262(5) 0.6983(3) 0.0478(18) Uani 1 1 d . . . . .
 C22 C 0.5204(6) 0.0807(5) 0.6680(4) 0.056(2) Uani 1 1 d . . . . .
 H22 H 0.493866 0.042511 0.686827 0.068 Uiso 1 1 calc R U . . .
 C23 C 0.4901(6) 0.0894(5) 0.6121(4) 0.058(2) Uani 1 1 d . . . . .
 H23 H 0.442369 0.058059 0.592928 0.070 Uiso 1 1 calc R U . . .
 C24 C 0.6254(6) 0.1161(6) 0.7608(4) 0.061(2) Uani 1 1 d . . . . .
 C25 C 0.5534(9) 0.0805(10) 0.7878(4) 0.112(5) Uani 1 1 d . . . . .
 H25A H 0.498255 0.110522 0.776836 0.167 Uiso 1 1 calc R U . . .
 H25B H 0.573975 0.081609 0.828205 0.167 Uiso 1 1 calc R U . . .
 H25C H 0.542233 0.026668 0.775332 0.167 Uiso 1 1 calc R U . . .
 C26 C 0.7054(8) 0.0589(6) 0.7688(5) 0.083(3) Uani 1 1 d . . . . .
 H26A H 0.686837 0.011383 0.747650 0.125 Uiso 1 1 calc R U . . .
 H26B H 0.725479 0.046137 0.808237 0.125 Uiso 1 1 calc R U . . .
 H26C H 0.754331 0.083197 0.755612 0.125 Uiso 1 1 calc R U . . .
 C27 C 0.6586(8) 0.1929(7) 0.7892(4) 0.077(3) Uani 1 1 d . . . . .
 H27A H 0.708317 0.212357 0.774365 0.115 Uiso 1 1 calc R U . . .
 H27B H 0.678596 0.184486 0.829210 0.115 Uiso 1 1 calc R U . . .
 H27C H 0.610075 0.230879 0.782117 0.115 Uiso 1 1 calc R U . . .
 C28 C 0.4059(5) 0.3205(4) 0.3009(3) 0.0483(18) Uani 1 1 d . . . . .
 H28 H 0.415354 0.372645 0.313254 0.058 Uiso 1 1 calc R U . . .
 C29 C 0.4050(5) 0.3018(5) 0.2459(3) 0.0452(17) Uani 1 1 d . . . . .
 H29 H 0.415882 0.341402 0.221476 0.054 Uiso 1 1 calc R U . . .
 C30 C 0.3887(5) 0.2268(4) 0.2260(3) 0.0418(16) Uani 1 1 d . . . . .
 C31 C 0.3776(5) 0.1719(4) 0.2650(3) 0.0444(17) Uani 1 1 d . . . . .
 H31 H 0.368722 0.119207 0.253876 0.053 Uiso 1 1 calc R U . . .
 C32 C 0.3790(5) 0.1909(4) 0.3192(3) 0.0463(17) Uani 1 1 d . . . . .
 H32 H 0.369680 0.151936 0.344454 0.056 Uiso 1 1 calc R U . . .
 C33 C 0.3868(5) 0.2042(5) 0.1654(3) 0.0496(18) Uani 1 1 d . . . . .
 C34 C 0.3051(7) 0.1540(6) 0.1436(4) 0.070(3) Uani 1 1 d . . . . .
 H34A H 0.308463 0.106974 0.166241 0.105 Uiso 1 1 calc R U . . .
 H34B H 0.303104 0.139494 0.105005 0.105 Uiso 1 1 calc R U . . .
 H34C H 0.251261 0.183103 0.145411 0.105 Uiso 1 1 calc R U . . .
 C35 C 0.4710(7) 0.1613(8) 0.1630(4) 0.086(4) Uani 1 1 d . . . . .
 H35A H 0.522587 0.194307 0.177799 0.129 Uiso 1 1 calc R U . . .
 H35B H 0.470285 0.147826 0.124386 0.129 Uiso 1 1 calc R U . . .
 H35C H 0.474892 0.113745 0.185122 0.129 Uiso 1 1 calc R U . . .
 C36 C 0.3787(8) 0.2761(6) 0.1283(3) 0.073(3) Uani 1 1 d . . . . .
 H36A H 0.327502 0.307153 0.132803 0.109 Uiso 1 1 calc R U . . .
 H36B H 0.370332 0.260027 0.089494 0.109 Uiso 1 1 calc R U . . .
 H36C H 0.433094 0.307244 0.138869 0.109 Uiso 1 1 calc R U . . .
 C37 C 0.7553(6) 0.1815(5) 0.4832(3) 0.055(2) Uani 1 1 d . . . . .
 H37 H 0.722024 0.142017 0.496215 0.066 Uiso 1 1 calc R U . . .
 C38 C 0.8203(6) 0.1611(6) 0.4550(4) 0.067(2) Uani 1 1 d . . . . .
 H38 H 0.831037 0.107670 0.449460 0.081 Uiso 1 1 calc R U . . .
 C39 C 0.8701(6) 0.2164(6) 0.4345(4) 0.068(2) Uani 1 1 d . . . . .
 C40 C 0.8511(6) 0.2925(6) 0.4467(4) 0.068(2) Uani 1 1 d . . . . .
 H40 H 0.884197 0.333126 0.434895 0.082 Uiso 1 1 calc R U . . .
 C41 C 0.7872(5) 0.3120(5) 0.4750(3) 0.0516(19) Uani 1 1 d . . . . .
 H41 H 0.777326 0.365050 0.482217 0.062 Uiso 1 1 calc R U . . .
 C42 C 0.9381(7) 0.1994(7) 0.3972(6) 0.090(4) Uani 1 1 d . . . . .
 C43 C 0.9498(9) 0.1148(8) 0.3918(7) 0.110(4) Uani 1 1 d . . . . .
 H43A H 0.970812 0.091974 0.428628 0.165 Uiso 1 1 calc R U . . .
 H43B H 0.993631 0.105173 0.369313 0.165 Uiso 1 1 calc R U . . .
 H43C H 0.892759 0.091343 0.373712 0.165 Uiso 1 1 calc R U . . .
 C44 C 0.9034(10) 0.2349(9) 0.3391(6) 0.111(5) Uani 1 1 d . . . . .
 H44A H 0.846877 0.210228 0.321309 0.167 Uiso 1 1 calc R U . . .
 H44B H 0.947137 0.226142 0.316417 0.167 Uiso 1 1 calc R U . . .
 H44C H 0.894165 0.290722 0.342569 0.167 Uiso 1 1 calc R U . . .
 C45 C 1.0261(8) 0.2382(10) 0.4254(8) 0.133(6) Uani 1 1 d . . . . .
 H45A H 1.019078 0.294709 0.423148 0.199 Uiso 1 1 calc R U . . .
 H45B H 1.072875 0.222391 0.406597 0.199 Uiso 1 1 calc R U . . .
 H45C H 1.042530 0.222345 0.464356 0.199 Uiso 1 1 calc R U . . .
 C46 C 0.3271(6) 0.0183(5) 0.4394(4) 0.059(2) Uani 1 1 d . . . . .
 C47 C 0.2291(8) 0.0242(9) 0.4068(5) 0.093(4) Uani 1 1 d . . . . .
 C48 C 0.5943(5) 0.1484(4) 0.3714(3) 0.0411(16) Uani 1 1 d . . . . .
 C49 C 0.6307(6) 0.1481(5) 0.3185(3) 0.054(2) Uani 1 1 d . . . . .
 C50 C 0.2154(5) 0.4707(5) 0.4589(3) 0.0491(18) Uani 1 1 d . . . . .
 C51 C 0.1259(7) 0.4643(6) 0.4753(4) 0.069(3) Uani 1 1 d . . . . .
 C52 C 0.4172(5) 0.5584(4) 0.3379(3) 0.0420(16) Uani 1 1 d . . . . .
 C53 C 0.4300(7) 0.5803(6) 0.2804(3) 0.063(2) Uani 1 1 d . . . . .

loop_
  _atom_site_aniso_label
  _atom_site_aniso_U_11
  _atom_site_aniso_U_22
  _atom_site_aniso_U_33
  _atom_site_aniso_U_23
  _atom_site_aniso_U_13
  _atom_site_aniso_U_12
 Ag1 0.0605(4) 0.0574(3) 0.0353(3) -0.0014(2) 0.0141(2) -0.0072(3)
 Ag2 0.0479(3) 0.0459(3) 0.0506(3) 0.0013(2) 0.0185(2) 0.0027(2)
 Ag3 0.0536(3) 0.0733(4) 0.0380(3) 0.0018(3) 0.0168(2) 0.0092(3)
 Ag4 0.0711(4) 0.0722(4) 0.0522(4) 0.0136(3) 0.0182(3) -0.0010(3)
 F1 0.114(6) 0.155(7) 0.123(6) 0.021(5) 0.070(5) -0.026(5)
 F2 0.100(5) 0.131(6) 0.259(10) -0.106(7) 0.128(7) -0.053(5)
 F3 0.048(3) 0.213(9) 0.109(5) -0.030(5) 0.025(3) -0.017(4)
 F4 0.194(8) 0.087(4) 0.068(3) -0.005(3) 0.072(4) 0.013(5)
 F5 0.117(5) 0.121(5) 0.052(3) 0.032(3) 0.005(3) 0.015(4)
 F6 0.122(5) 0.099(4) 0.064(3) 0.013(3) 0.045(3) -0.021(4)
 F7 0.138(6) 0.077(4) 0.065(3) 0.010(3) 0.047(3) -0.006(4)
 F8 0.082(4) 0.092(4) 0.046(2) -0.026(3) 0.014(2) -0.008(3)
 F9 0.045(3) 0.178(7) 0.067(3) -0.013(4) 0.020(2) 0.009(4)
 F10 0.107(7) 0.194(11) 0.185(10) -0.069(9) -0.053(7) 0.021(7)
 F11 0.112(6) 0.136(8) 0.168(8) 0.043(6) -0.004(6) 0.043(6)
 F12 0.058(5) 0.38(2) 0.205(10) 0.150(13) 0.035(6) 0.022(7)
 O1 0.048(3) 0.134(6) 0.054(3) 0.032(4) 0.013(3) -0.028(4)
 O2 0.067(4) 0.052(3) 0.053(3) 0.003(2) 0.031(3) -0.001(3)
 O3 0.078(4) 0.064(4) 0.051(3) 0.005(3) 0.022(3) 0.017(3)
 O4 0.053(3) 0.056(3) 0.034(2) -0.010(2) 0.006(2) 0.009(3)
 O5 0.068(4) 0.072(4) 0.043(3) -0.012(3) 0.020(3) -0.021(3)
 O6 0.071(4) 0.081(4) 0.060(4) 0.013(3) 0.013(3) 0.000(4)
 O7 0.067(4) 0.078(4) 0.082(4) 0.042(4) 0.012(3) -0.001(3)
 O8 0.058(3) 0.048(3) 0.044(3) -0.004(2) 0.014(2) 0.000(3)
 O9 0.093(5) 0.053(3) 0.062(4) -0.002(3) 0.029(3) -0.013(3)
 O10 0.080(4) 0.044(3) 0.044(3) -0.001(2) 0.021(3) -0.004(3)
 O11 0.083(4) 0.047(3) 0.047(3) 0.001(2) 0.026(3) 0.007(3)
 O12 0.062(4) 0.057(4) 0.122(6) -0.026(4) 0.045(4) -0.005(3)
 O13 0.051(3) 0.050(3) 0.057(3) -0.008(2) 0.023(2) -0.007(3)
 N1 0.041(3) 0.071(4) 0.036(3) 0.022(3) 0.004(3) -0.009(3)
 N2 0.071(5) 0.050(4) 0.054(4) 0.009(3) 0.036(4) 0.006(4)
 N3 0.062(4) 0.042(3) 0.057(4) 0.003(3) 0.020(3) 0.000(3)
 N4 0.043(3) 0.040(3) 0.036(3) -0.001(2) 0.007(2) 0.006(3)
 N5 0.050(4) 0.051(4) 0.035(3) -0.002(3) 0.002(3) -0.007(3)
 C1 0.079(6) 0.035(4) 0.063(5) 0.008(4) 0.005(5) -0.006(4)
 C2 0.073(6) 0.066(6) 0.059(5) -0.011(4) 0.018(5) 0.008(5)
 C3 0.052(5) 0.075(6) 0.042(4) -0.001(4) 0.015(4) -0.002(4)
 C4 0.056(5) 0.050(5) 0.054(4) 0.005(4) 0.020(4) -0.003(4)
 C5 0.041(4) 0.060(5) 0.039(4) 0.002(3) 0.012(3) 0.001(4)
 C6 0.080(7) 0.103(8) 0.068(6) -0.010(6) 0.041(5) -0.017(6)
 C7 0.22(2) 0.123(13) 0.170(15) -0.010(11) 0.145(15) -0.049(13)
 C8 0.167(12) 0.167(13) 0.095(8) 0.022(9) 0.068(9) -0.041(10)
 C9 0.139(12) 0.203(16) 0.241(16) 0.083(13) 0.127(12) 0.034(11)
 C10 0.107(8) 0.062(6) 0.063(5) 0.007(5) 0.038(5) 0.032(6)
 C11 0.145(12) 0.083(8) 0.093(8) 0.055(7) 0.082(9) 0.061(9)
 C12 0.095(9) 0.092(9) 0.159(13) 0.048(9) 0.081(10) 0.029(8)
 C13 0.071(7) 0.086(8) 0.141(11) 0.050(8) 0.057(7) 0.007(6)
 C14 0.065(6) 0.072(6) 0.091(7) 0.012(5) 0.040(5) 0.001(5)
 C15 0.124(12) 0.138(13) 0.198(16) 0.099(12) 0.120(12) 0.043(10)
 C16 0.140(13) 0.091(10) 0.182(16) 0.019(10) 0.096(12) -0.019(9)
 C17 0.184(17) 0.27(2) 0.245(19) 0.060(16) 0.044(15) -0.059(15)
 C18 0.193(14) 0.159(14) 0.249(16) -0.006(12) 0.171(13) -0.031(11)
 C19 0.078(7) 0.077(6) 0.057(5) 0.009(5) 0.015(5) -0.024(5)
 C20 0.055(5) 0.084(7) 0.055(5) 0.010(4) 0.009(4) -0.025(5)
 C21 0.042(4) 0.047(4) 0.057(4) 0.002(4) 0.017(3) -0.002(3)
 C22 0.068(5) 0.041(4) 0.064(5) 0.004(4) 0.024(4) -0.004(4)
 C23 0.070(6) 0.040(4) 0.059(5) 0.002(4) 0.006(4) -0.009(4)
 C24 0.058(5) 0.073(6) 0.054(5) 0.022(4) 0.014(4) -0.008(5)
 C25 0.099(9) 0.183(15) 0.054(6) 0.019(7) 0.017(6) -0.058(9)
 C26 0.083(7) 0.060(6) 0.096(8) 0.013(5) -0.003(6) 0.010(5)
 C27 0.079(7) 0.084(7) 0.064(6) 0.001(5) 0.009(5) 0.002(6)
 C28 0.055(5) 0.035(4) 0.054(4) -0.002(3) 0.012(4) -0.003(3)
 C29 0.052(4) 0.047(4) 0.035(4) 0.005(3) 0.005(3) -0.001(4)
 C30 0.038(4) 0.050(4) 0.035(3) -0.007(3) 0.003(3) -0.002(3)
 C31 0.061(5) 0.030(3) 0.041(4) -0.002(3) 0.009(3) -0.003(3)
 C32 0.056(5) 0.039(4) 0.045(4) -0.001(3) 0.013(3) -0.007(3)
 C33 0.057(5) 0.056(5) 0.035(4) -0.001(3) 0.006(3) -0.003(4)
 C34 0.077(6) 0.075(6) 0.049(5) -0.011(4) -0.005(4) -0.013(5)
 C35 0.079(7) 0.132(10) 0.048(5) -0.013(6) 0.016(5) 0.034(7)
 C36 0.094(7) 0.082(7) 0.040(4) 0.006(4) 0.008(4) -0.002(6)
 C37 0.067(6) 0.045(4) 0.045(4) 0.004(3) -0.004(4) -0.018(4)
 C38 0.050(5) 0.058(5) 0.083(6) -0.006(5) -0.007(5) 0.004(4)
 C39 0.043(5) 0.061(6) 0.096(7) -0.020(5) 0.006(5) -0.006(4)
 C40 0.058(5) 0.057(5) 0.092(7) -0.016(5) 0.021(5) -0.010(4)
 C41 0.053(5) 0.054(5) 0.050(4) -0.008(4) 0.013(4) -0.013(4)
 C42 0.045(5) 0.083(8) 0.143(11) -0.024(7) 0.026(6) -0.015(5)
 C43 0.095(9) 0.099(9) 0.147(12) -0.037(9) 0.049(9) -0.001(8)
 C44 0.112(10) 0.129(12) 0.110(10) -0.004(9) 0.062(9) -0.009(9)
 C45 0.055(7) 0.148(14) 0.205(17) -0.068(12) 0.049(9) -0.021(8)
 C46 0.057(5) 0.059(5) 0.062(5) 0.004(4) 0.017(4) -0.005(4)
 C47 0.072(8) 0.119(11) 0.085(8) 0.019(8) 0.010(6) 0.010(8)
 C48 0.043(4) 0.047(4) 0.031(3) -0.006(3) 0.004(3) 0.004(3)
 C49 0.048(5) 0.068(5) 0.046(4) -0.006(4) 0.011(3) 0.001(4)
 C50 0.037(4) 0.056(5) 0.057(4) -0.001(4) 0.017(3) -0.001(4)
 C51 0.060(6) 0.076(7) 0.078(6) -0.027(5) 0.031(5) -0.015(5)
 C52 0.044(4) 0.045(4) 0.034(3) 0.008(3) 0.002(3) 0.005(3)
 C53 0.085(7) 0.062(5) 0.042(4) 0.002(4) 0.018(4) -0.001(5)

_geom_special_details
;
 All esds (except the esd in the dihedral angle between two l.s. planes)
 are estimated using the full covariance matrix.  The cell esds are taken
 into account individually in the estimation of esds in distances, angles
 and torsion angles; correlations between esds in cell parameters are only
 used when they are defined by crystal symmetry.  An approximate (isotropic)
 treatment of cell esds is used for estimating esds involving l.s. planes.
;
loop_
  _geom_bond_atom_site_label_1
  _geom_bond_atom_site_label_2
  _geom_bond_distance
  _geom_bond_site_symmetry_2
  _geom_bond_publ_flag
 Ag1 Ag2 3.0712(8) . ?
 Ag1 O1 2.300(6) . ?
 Ag1 O11 2.224(5) . ?
 Ag1 O13 2.375(5) . ?
 Ag2 O1 2.388(6) 3_666 ?
 Ag2 O2 2.599(5) . ?
 Ag2 O4 2.457(5) . ?
 Ag2 O10 2.403(5) . ?
 Ag2 O12 2.285(6) . ?
 Ag3 Ag4 3.2417(10) . ?
 Ag3 O2 2.406(5) . ?
 Ag3 O3 2.470(6) . ?
 Ag3 O4 2.506(5) . ?
 Ag3 O5 2.436(6) . ?
 Ag3 O8 2.348(5) . ?
 Ag4 Ag4 2.9187(13) 3_656 ?
 Ag4 O3 2.349(6) . ?
 Ag4 O6 2.286(7) . ?
 Ag4 O7 2.294(6) 3_656 ?
 Ag4 O9 2.323(6) . ?
 F1 C51 1.335(13) . ?
 F2 C51 1.292(11) . ?
 F3 C51 1.292(12) . ?
 F4 C53 1.314(11) . ?
 F5 C53 1.327(11) . ?
 F6 C53 1.351(11) . ?
 F7 C49 1.310(10) . ?
 F8 C49 1.346(10) . ?
 F9 C49 1.315(10) . ?
 F10 C47 1.307(16) . ?
 F11 C47 1.295(16) . ?
 F12 C47 1.244(15) . ?
 O1 N1 1.346(8) . ?
 O2 N2 1.330(8) . ?
 O3 N3 1.327(9) . ?
 O4 N4 1.331(7) . ?
 O5 N5 1.324(9) . ?
 O6 C46 1.234(10) . ?
 O7 C46 1.227(10) . ?
 O8 C48 1.231(9) . ?
 O9 C48 1.235(9) . ?
 O10 C52 1.212(9) . ?
 O11 C52 1.274(9) . ?
 O12 C50 1.237(10) . ?
 O13 C50 1.238(10) . ?
 N1 C1 1.334(12) . ?
 N1 C5 1.334(11) . ?
 N2 C10 1.346(11) . ?
 N2 C14 1.342(13) . ?
 N3 C19 1.349(12) . ?
 N3 C23 1.332(11) . ?
 N4 C28 1.343(10) . ?
 N4 C32 1.344(9) . ?
 N5 C37 1.359(11) . ?
 N5 C41 1.336(10) . ?
 C1 H1 0.9500 . ?
 C1 C2 1.351(14) . ?
 C2 H2 0.9500 . ?
 C2 C3 1.376(13) . ?
 C3 C4 1.370(12) . ?
 C3 C6 1.560(12) . ?
 C4 H4 0.9500 . ?
 C4 C5 1.370(10) . ?
 C5 H5 0.9500 . ?
 C6 C7 1.57(2) . ?
 C6 C8 1.482(18) . ?
 C6 C9 1.43(2) . ?
 C7 H7A 0.9800 . ?
 C7 H7B 0.9800 . ?
 C7 H7C 0.9800 . ?
 C8 H8A 0.9800 . ?
 C8 H8B 0.9800 . ?
 C8 H8C 0.9800 . ?
 C9 H9A 0.9800 . ?
 C9 H9B 0.9800 . ?
 C9 H9C 0.9800 . ?
 C10 H10 0.9500 . ?
 C10 C11 1.426(17) . ?
 C11 H11 0.9500 . ?
 C11 C12 1.39(2) . ?
 C12 C13 1.38(2) . ?
 C12 C15 1.536(17) . ?
 C13 H13 0.9500 . ?
 C13 C14 1.380(13) . ?
 C14 H14 0.9500 . ?
 C15 C16 1.42(2) . ?
 C15 C17 1.73(3) . ?
 C15 C18 1.36(2) . ?
 C16 H16A 0.9800 . ?
 C16 H16B 0.9800 . ?
 C16 H16C 0.9800 . ?
 C17 H17A 0.9800 . ?
 C17 H17B 0.9800 . ?
 C17 H17C 0.9800 . ?
 C18 H18A 0.9800 . ?
 C18 H18B 0.9800 . ?
 C18 H18C 0.9800 . ?
 C19 H19 0.9500 . ?
 C19 C20 1.381(12) . ?
 C20 H20 0.9500 . ?
 C20 C21 1.383(11) . ?
 C21 C22 1.394(12) . ?
 C21 C24 1.533(11) . ?
 C22 H22 0.9500 . ?
 C22 C23 1.365(12) . ?
 C23 H23 0.9500 . ?
 C24 C25 1.545(14) . ?
 C24 C26 1.556(14) . ?
 C24 C27 1.531(15) . ?
 C25 H25A 0.9800 . ?
 C25 H25B 0.9800 . ?
 C25 H25C 0.9800 . ?
 C26 H26A 0.9800 . ?
 C26 H26B 0.9800 . ?
 C26 H26C 0.9800 . ?
 C27 H27A 0.9800 . ?
 C27 H27B 0.9800 . ?
 C27 H27C 0.9800 . ?
 C28 H28 0.9500 . ?
 C28 C29 1.396(11) . ?
 C29 H29 0.9500 . ?
 C29 C30 1.387(11) . ?
 C30 C31 1.390(10) . ?
 C30 C33 1.543(10) . ?
 C31 H31 0.9500 . ?
 C31 C32 1.375(10) . ?
 C32 H32 0.9500 . ?
 C33 C34 1.524(12) . ?
 C33 C35 1.507(13) . ?
 C33 C36 1.531(13) . ?
 C34 H34A 0.9800 . ?
 C34 H34B 0.9800 . ?
 C34 H34C 0.9800 . ?
 C35 H35A 0.9800 . ?
 C35 H35B 0.9800 . ?
 C35 H35C 0.9800 . ?
 C36 H36A 0.9800 . ?
 C36 H36B 0.9800 . ?
 C36 H36C 0.9800 . ?
 C37 H37 0.9500 . ?
 C37 C38 1.390(14) . ?
 C38 H38 0.9500 . ?
 C38 C39 1.389(15) . ?
 C39 C40 1.392(13) . ?
 C39 C42 1.571(15) . ?
 C40 H40 0.9500 . ?
 C40 C41 1.371(12) . ?
 C41 H41 0.9500 . ?
 C42 C43 1.478(18) . ?
 C42 C44 1.544(19) . ?
 C42 C45 1.533(16) . ?
 C43 H43A 0.9800 . ?
 C43 H43B 0.9800 . ?
 C43 H43C 0.9800 . ?
 C44 H44A 0.9800 . ?
 C44 H44B 0.9800 . ?
 C44 H44C 0.9800 . ?
 C45 H45A 0.9800 . ?
 C45 H45B 0.9800 . ?
 C45 H45C 0.9800 . ?
 C46 C47 1.546(15) . ?
 C48 C49 1.537(10) . ?
 C50 C51 1.526(12) . ?
 C52 C53 1.528(11) . ?

loop_
  _geom_angle_atom_site_label_1
  _geom_angle_atom_site_label_2
  _geom_angle_atom_site_label_3
  _geom_angle
  _geom_angle_site_symmetry_1
  _geom_angle_site_symmetry_3
  _geom_angle_publ_flag
 O1 Ag1 Ag2 98.0(2) . . ?
 O1 Ag1 O13 92.24(19) . . ?
 O11 Ag1 Ag2 89.68(14) . . ?
 O11 Ag1 O1 137.6(2) . . ?
 O11 Ag1 O13 129.1(2) . . ?
 O13 Ag1 Ag2 69.92(13) . . ?
 O1 Ag2 Ag1 84.2(2) 3_666 . ?
 O1 Ag2 O2 67.14(19) 3_666 . ?
 O1 Ag2 O4 90.1(2) 3_666 . ?
 O1 Ag2 O10 84.3(2) 3_666 . ?
 O2 Ag2 Ag1 111.47(12) . . ?
 O4 Ag2 Ag1 169.24(13) . . ?
 O4 Ag2 O2 74.37(16) . . ?
 O10 Ag2 Ag1 70.20(13) . . ?
 O10 Ag2 O2 150.7(2) . . ?
 O10 Ag2 O4 100.19(17) . . ?
 O12 Ag2 Ag1 88.43(16) . . ?
 O12 Ag2 O1 152.1(2) . 3_666 ?
 O12 Ag2 O2 90.9(2) . . ?
 O12 Ag2 O4 100.7(2) . . ?
 O12 Ag2 O10 118.3(3) . . ?
 O2 Ag3 Ag4 125.59(13) . . ?
 O2 Ag3 O3 82.97(18) . . ?
 O2 Ag3 O4 76.97(18) . . ?
 O2 Ag3 O5 102.8(2) . . ?
 O3 Ag3 Ag4 46.16(14) . . ?
 O3 Ag3 O4 114.6(2) . . ?
 O4 Ag3 Ag4 104.36(13) . . ?
 O5 Ag3 Ag4 100.14(16) . . ?
 O5 Ag3 O3 95.2(2) . . ?
 O5 Ag3 O4 149.7(2) . . ?
 O8 Ag3 Ag4 74.39(13) . . ?
 O8 Ag3 O2 153.95(19) . . ?
 O8 Ag3 O3 120.14(19) . . ?
 O8 Ag3 O4 81.95(17) . . ?
 O8 Ag3 O5 87.82(18) . . ?
 Ag4 Ag4 Ag3 136.98(4) 3_656 . ?
 O3 Ag4 Ag3 49.34(15) . . ?
 O3 Ag4 Ag4 87.97(15) . 3_656 ?
 O6 Ag4 Ag3 93.38(18) . . ?
 O6 Ag4 Ag4 82.97(17) . 3_656 ?
 O6 Ag4 O3 93.6(2) . . ?
 O6 Ag4 O7 157.5(3) . 3_656 ?
 O6 Ag4 O9 94.1(2) . . ?
 O7 Ag4 Ag3 108.76(19) 3_656 . ?
 O7 Ag4 Ag4 78.29(16) 3_656 3_656 ?
 O7 Ag4 O3 98.0(3) 3_656 . ?
 O7 Ag4 O9 93.1(2) 3_656 . ?
 O9 Ag4 Ag3 80.99(15) . . ?
 O9 Ag4 Ag4 141.93(16) . 3_656 ?
 O9 Ag4 O3 130.1(2) . . ?
 Ag1 O1 Ag2 127.2(3) . 3_666 ?
 N1 O1 Ag1 114.1(4) . . ?
 N1 O1 Ag2 117.8(4) . 3_666 ?
 Ag3 O2 Ag2 92.68(17) . . ?
 N2 O2 Ag2 123.6(5) . . ?
 N2 O2 Ag3 110.1(4) . . ?
 Ag4 O3 Ag3 84.50(18) . . ?
 N3 O3 Ag3 130.3(5) . . ?
 N3 O3 Ag4 119.3(5) . . ?
 Ag2 O4 Ag3 93.79(16) . . ?
 N4 O4 Ag2 125.4(4) . . ?
 N4 O4 Ag3 120.0(4) . . ?
 N5 O5 Ag3 115.8(4) . . ?
 C46 O6 Ag4 119.6(6) . . ?
 C46 O7 Ag4 125.6(6) . 3_656 ?
 C48 O8 Ag3 130.6(5) . . ?
 C48 O9 Ag4 122.3(5) . . ?
 C52 O10 Ag2 134.8(5) . . ?
 C52 O11 Ag1 115.9(5) . . ?
 C50 O12 Ag2 114.6(5) . . ?
 C50 O13 Ag1 135.4(5) . . ?
 C1 N1 O1 119.1(7) . . ?
 C1 N1 C5 121.2(7) . . ?
 C5 N1 O1 119.6(7) . . ?
 O2 N2 C10 118.6(8) . . ?
 O2 N2 C14 119.8(7) . . ?
 C14 N2 C10 121.6(9) . . ?
 O3 N3 C19 121.0(7) . . ?
 O3 N3 C23 118.5(7) . . ?
 C23 N3 C19 120.4(7) . . ?
 O4 N4 C28 119.5(6) . . ?
 O4 N4 C32 119.8(6) . . ?
 C28 N4 C32 120.7(6) . . ?
 O5 N5 C37 121.1(7) . . ?
 O5 N5 C41 119.9(7) . . ?
 C41 N5 C37 119.0(7) . . ?
 N1 C1 H1 119.8 . . ?
 N1 C1 C2 120.3(8) . . ?
 C2 C1 H1 119.8 . . ?
 C1 C2 H2 119.5 . . ?
 C1 C2 C3 121.0(8) . . ?
 C3 C2 H2 119.5 . . ?
 C2 C3 C6 123.0(8) . . ?
 C4 C3 C2 117.0(8) . . ?
 C4 C3 C6 120.0(9) . . ?
 C3 C4 H4 119.3 . . ?
 C3 C4 C5 121.3(8) . . ?
 C5 C4 H4 119.3 . . ?
 N1 C5 C4 119.2(7) . . ?
 N1 C5 H5 120.4 . . ?
 C4 C5 H5 120.4 . . ?
 C3 C6 C7 111.5(9) . . ?
 C8 C6 C3 107.6(9) . . ?
 C8 C6 C7 103.6(13) . . ?
 C9 C6 C3 108.5(11) . . ?
 C9 C6 C7 105.0(15) . . ?
 C9 C6 C8 120.4(14) . . ?
 C6 C7 H7A 109.5 . . ?
 C6 C7 H7B 109.5 . . ?
 C6 C7 H7C 109.5 . . ?
 H7A C7 H7B 109.5 . . ?
 H7A C7 H7C 109.5 . . ?
 H7B C7 H7C 109.5 . . ?
 C6 C8 H8A 109.5 . . ?
 C6 C8 H8B 109.5 . . ?
 C6 C8 H8C 109.5 . . ?
 H8A C8 H8B 109.5 . . ?
 H8A C8 H8C 109.5 . . ?
 H8B C8 H8C 109.5 . . ?
 C6 C9 H9A 109.5 . . ?
 C6 C9 H9B 109.5 . . ?
 C6 C9 H9C 109.5 . . ?
 H9A C9 H9B 109.5 . . ?
 H9A C9 H9C 109.5 . . ?
 H9B C9 H9C 109.5 . . ?
 N2 C10 H10 121.4 . . ?
 N2 C10 C11 117.2(12) . . ?
 C11 C10 H10 121.4 . . ?
 C10 C11 H11 118.7 . . ?
 C12 C11 C10 122.6(11) . . ?
 C12 C11 H11 118.7 . . ?
 C11 C12 C15 119.3(15) . . ?
 C13 C12 C11 116.3(11) . . ?
 C13 C12 C15 124.3(17) . . ?
 C12 C13 H13 119.6 . . ?
 C14 C13 C12 120.7(14) . . ?
 C14 C13 H13 119.6 . . ?
 N2 C14 C13 121.6(11) . . ?
 N2 C14 H14 119.2 . . ?
 C13 C14 H14 119.2 . . ?
 C12 C15 C17 107.6(15) . . ?
 C16 C15 C12 111.7(11) . . ?
 C16 C15 C17 99.7(19) . . ?
 C18 C15 C12 112.6(17) . . ?
 C18 C15 C16 121.1(16) . . ?
 C18 C15 C17 101.8(17) . . ?
 C15 C16 H16A 109.5 . . ?
 C15 C16 H16B 109.5 . . ?
 C15 C16 H16C 109.5 . . ?
 H16A C16 H16B 109.5 . . ?
 H16A C16 H16C 109.5 . . ?
 H16B C16 H16C 109.5 . . ?
 C15 C17 H17A 109.5 . . ?
 C15 C17 H17B 109.5 . . ?
 C15 C17 H17C 109.5 . . ?
 H17A C17 H17B 109.5 . . ?
 H17A C17 H17C 109.5 . . ?
 H17B C17 H17C 109.5 . . ?
 C15 C18 H18A 109.5 . . ?
 C15 C18 H18B 109.5 . . ?
 C15 C18 H18C 109.5 . . ?
 H18A C18 H18B 109.5 . . ?
 H18A C18 H18C 109.5 . . ?
 H18B C18 H18C 109.5 . . ?
 N3 C19 H19 120.1 . . ?
 N3 C19 C20 119.8(8) . . ?
 C20 C19 H19 120.1 . . ?
 C19 C20 H20 119.1 . . ?
 C19 C20 C21 121.8(8) . . ?
 C21 C20 H20 119.1 . . ?
 C20 C21 C22 115.4(7) . . ?
 C20 C21 C24 121.8(7) . . ?
 C22 C21 C24 122.7(7) . . ?
 C21 C22 H22 119.0 . . ?
 C23 C22 C21 121.9(8) . . ?
 C23 C22 H22 119.0 . . ?
 N3 C23 C22 120.6(8) . . ?
 N3 C23 H23 119.7 . . ?
 C22 C23 H23 119.7 . . ?
 C21 C24 C25 110.2(7) . . ?
 C21 C24 C26 107.5(8) . . ?
 C25 C24 C26 108.6(10) . . ?
 C27 C24 C21 111.9(7) . . ?
 C27 C24 C25 110.1(10) . . ?
 C27 C24 C26 108.4(8) . . ?
 C24 C25 H25A 109.5 . . ?
 C24 C25 H25B 109.5 . . ?
 C24 C25 H25C 109.5 . . ?
 H25A C25 H25B 109.5 . . ?
 H25A C25 H25C 109.5 . . ?
 H25B C25 H25C 109.5 . . ?
 C24 C26 H26A 109.5 . . ?
 C24 C26 H26B 109.5 . . ?
 C24 C26 H26C 109.5 . . ?
 H26A C26 H26B 109.5 . . ?
 H26A C26 H26C 109.5 . . ?
 H26B C26 H26C 109.5 . . ?
 C24 C27 H27A 109.5 . . ?
 C24 C27 H27B 109.5 . . ?
 C24 C27 H27C 109.5 . . ?
 H27A C27 H27B 109.5 . . ?
 H27A C27 H27C 109.5 . . ?
 H27B C27 H27C 109.5 . . ?
 N4 C28 H28 120.0 . . ?
 N4 C28 C29 120.0(7) . . ?
 C29 C28 H28 120.0 . . ?
 C28 C29 H29 119.3 . . ?
 C30 C29 C28 121.5(7) . . ?
 C30 C29 H29 119.3 . . ?
 C29 C30 C31 115.4(6) . . ?
 C29 C30 C33 122.8(7) . . ?
 C31 C30 C33 121.7(7) . . ?
 C30 C31 H31 118.7 . . ?
 C32 C31 C30 122.5(7) . . ?
 C32 C31 H31 118.7 . . ?
 N4 C32 C31 119.8(7) . . ?
 N4 C32 H32 120.1 . . ?
 C31 C32 H32 120.1 . . ?
 C34 C33 C30 108.8(7) . . ?
 C34 C33 C36 107.3(7) . . ?
 C35 C33 C30 109.5(6) . . ?
 C35 C33 C34 110.9(8) . . ?
 C35 C33 C36 109.2(8) . . ?
 C36 C33 C30 111.1(7) . . ?
 C33 C34 H34A 109.5 . . ?
 C33 C34 H34B 109.5 . . ?
 C33 C34 H34C 109.5 . . ?
 H34A C34 H34B 109.5 . . ?
 H34A C34 H34C 109.5 . . ?
 H34B C34 H34C 109.5 . . ?
 C33 C35 H35A 109.5 . . ?
 C33 C35 H35B 109.5 . . ?
 C33 C35 H35C 109.5 . . ?
 H35A C35 H35B 109.5 . . ?
 H35A C35 H35C 109.5 . . ?
 H35B C35 H35C 109.5 . . ?
 C33 C36 H36A 109.5 . . ?
 C33 C36 H36B 109.5 . . ?
 C33 C36 H36C 109.5 . . ?
 H36A C36 H36B 109.5 . . ?
 H36A C36 H36C 109.5 . . ?
 H36B C36 H36C 109.5 . . ?
 N5 C37 H37 119.6 . . ?
 N5 C37 C38 120.8(8) . . ?
 C38 C37 H37 119.6 . . ?
 C37 C38 H38 119.0 . . ?
 C39 C38 C37 121.9(9) . . ?
 C39 C38 H38 119.0 . . ?
 C38 C39 C40 114.1(9) . . ?
 C38 C39 C42 125.5(9) . . ?
 C40 C39 C42 120.3(10) . . ?
 C39 C40 H40 118.3 . . ?
 C41 C40 C39 123.5(9) . . ?
 C41 C40 H40 118.3 . . ?
 N5 C41 C40 120.7(8) . . ?
 N5 C41 H41 119.7 . . ?
 C40 C41 H41 119.7 . . ?
 C43 C42 C39 110.4(11) . . ?
 C43 C42 C44 109.2(12) . . ?
 C43 C42 C45 111.0(11) . . ?
 C44 C42 C39 109.7(9) . . ?
 C45 C42 C39 106.8(10) . . ?
 C45 C42 C44 109.7(13) . . ?
 C42 C43 H43A 109.5 . . ?
 C42 C43 H43B 109.5 . . ?
 C42 C43 H43C 109.5 . . ?
 H43A C43 H43B 109.5 . . ?
 H43A C43 H43C 109.5 . . ?
 H43B C43 H43C 109.5 . . ?
 C42 C44 H44A 109.5 . . ?
 C42 C44 H44B 109.5 . . ?
 C42 C44 H44C 109.5 . . ?
 H44A C44 H44B 109.5 . . ?
 H44A C44 H44C 109.5 . . ?
 H44B C44 H44C 109.5 . . ?
 C42 C45 H45A 109.5 . . ?
 C42 C45 H45B 109.5 . . ?
 C42 C45 H45C 109.5 . . ?
 H45A C45 H45B 109.5 . . ?
 H45A C45 H45C 109.5 . . ?
 H45B C45 H45C 109.5 . . ?
 O6 C46 C47 115.6(8) . . ?
 O7 C46 O6 129.7(9) . . ?
 O7 C46 C47 114.6(9) . . ?
 F10 C47 C46 111.1(11) . . ?
 F11 C47 F10 103.0(11) . . ?
 F11 C47 C46 112.5(12) . . ?
 F12 C47 F10 106.8(15) . . ?
 F12 C47 F11 105.9(13) . . ?
 F12 C47 C46 116.4(10) . . ?
 O8 C48 O9 131.5(7) . . ?
 O8 C48 C49 115.3(7) . . ?
 O9 C48 C49 113.2(7) . . ?
 F7 C49 F8 104.9(7) . . ?
 F7 C49 F9 109.2(8) . . ?
 F7 C49 C48 113.8(7) . . ?
 F8 C49 C48 111.8(7) . . ?
 F9 C49 F8 105.4(7) . . ?
 F9 C49 C48 111.2(6) . . ?
 O12 C50 O13 128.9(7) . . ?
 O12 C50 C51 115.0(8) . . ?
 O13 C50 C51 116.1(7) . . ?
 F1 C51 C50 111.3(9) . . ?
 F2 C51 F1 104.4(9) . . ?
 F2 C51 C50 114.5(8) . . ?
 F3 C51 F1 104.0(9) . . ?
 F3 C51 F2 108.2(10) . . ?
 F3 C51 C50 113.6(8) . . ?
 O10 C52 O11 129.2(7) . . ?
 O10 C52 C53 116.7(7) . . ?
 O11 C52 C53 114.1(7) . . ?
 F4 C53 F5 108.1(8) . . ?
 F4 C53 F6 107.5(8) . . ?
 F4 C53 C52 112.5(8) . . ?
 F5 C53 F6 105.2(8) . . ?
 F5 C53 C52 111.1(8) . . ?
 F6 C53 C52 112.1(7) . . ?

loop_
  _diffrn_refln_index_h
  _diffrn_refln_index_k
  _diffrn_refln_index_l
  _diffrn_refln_intensity_net
  _diffrn_refln_intensity_u
 0 0 2 6094.81 467.74
 0 0 3 -0.57 2.56
 0 0 4 438.04 34.04
 0 0 5 0.75 4.31
 0 0 6 131.1 11.52
 0 0 7 1.12 5.39
 0 0 8 227.07 18.89
 0 0 9 4.17 6.25
 0 0 10 680.18 53.33
 0 0 11 0.02 1.54
 0 0 11 0.16 7.13
 0 0 11 0.49 1.69
 0 0 12 319.85 23.26
 0 0 12 309.4 22.7
 0 0 12 271.18 22.68
 0 0 13 1.32 1.73
 0 0 13 0.48 5.17
 0 0 13 1.01 2.22
 0 0 14 618.77 51.11
 0 0 14 753.24 50.9
 0 0 14 594.96 52.37
 0 0 14 615.21 50.82
 0 0 15 5.63 8.23
 0 0 15 -2.06 5.29
 0 0 15 0.46 1.83
 0 0 15 -1.89 2.33
 0 0 16 370.65 31.3
 0 0 16 353.54 31.39
 0 0 16 338.34 30.97
 0 0 16 392.39 30.82
 0 0 16 471.86 30.85
 0 0 16 436.47 33.43
 0 0 17 2.19 5.8
 0 0 17 1.63 4.18
 0 0 17 -0.67 2.01
 0 0 17 1.26 2.49
 0 0 18 73.21 10.04
 0 0 18 83.9 8.93
 0 0 18 83.78 8
 0 0 19 5.95 6.66
 0 0 19 1.44 4.8
 0 0 19 0.05 2.21
 0 0 19 1.36 2.82
 0 0 20 55.99 5.85
 0 0 20 40.84 8.96
 0 0 21 8.95 7.34
 0 0 21 -2.07 3.34
 0 0 21 -0.16 2.19
 0 0 21 0.79 3.76
 0 0 22 5.04 3.91
 0 0 22 6.83 7.52
 0 0 23 0.44 2.17
 0 0 23 2.69 3.78
 0 0 23 4.13 7.45
 0 0 24 158.26 12.39
 0 0 24 146.57 14.49
 0 0 24 152.33 12.81
 0 0 25 -0.4 2.1
 0 0 26 88.3 10.02
 0 0 26 90.9 7.68
 0 0 26 100.38 8.18
 0 0 27 0.51 1.74
 0 0 27 -7.24 6.17
 0 0 27 -0.64 3.06
 0 0 28 31.81 6.69
 0 0 28 55.26 4.94
 0 0 29 2.99 4.53
 0 0 29 -0.86 2.38
 0 0 30 0.54 1.85
 0 1 0 0.28 1.14
 0 1 -1 457.07 31.61
 0 1 1 450.98 31.59
 0 -1 1 384.96 31.51
 0 1 1 396.64 31.51
 0 1 2 337.54 26.02
 0 -1 2 335.95 26.02
 0 -1 3 0.74 2.81
 0 1 3 0.17 2.72
 0 1 4 438.03 33.71
 0 -1 4 429.19 33.73
 0 -1 5 60.23 6.71
 0 1 5 62.44 6.63
 0 -1 -6 716.48 56.39
 0 1 6 757.84 56.84
 0 -1 6 774.16 56.86
 0 -1 -7 408.73 32.37
 0 1 7 446.7 33.05
 0 -1 7 432.76 33.05
 0 -1 -8 5.97 2.57
 0 1 8 4.59 5.8
 0 -1 8 4.62 5.81
 0 -1 9 309.78 25.26
 0 1 9 311.88 25.21
 0 1 10 16.35 6.92
 0 -1 10 21.54 6.89
 0 1 11 28.97 7.69
 0 -1 11 30.33 7.91
 0 -1 11 60.59 5.64
 0 1 11 28.44 3.41
 0 -1 11 26.99 3.37
 0 -1 11 44.5 3.38
 0 1 11 46.13 3.43
 0 1 12 82.52 8.5
 0 -1 12 74.59 8.29
 0 -1 12 92.52 6.89
 0 1 12 88.88 6.88
 0 -1 12 77.14 6.8
 0 1 12 83.26 6.85
 0 -1 13 375.62 33.95
 0 1 13 401.72 33.99
 0 -1 13 490.13 33.62
 0 1 13 491.16 33.62
 0 1 13 409.04 33.59
 0 -1 13 402.19 33.57
 0 1 14 27.53 8.26
 0 -1 14 33.8 8.56
 0 -1 14 21.05 2.7
 0 1 14 19.28 2.73
 0 -1 14 37.4 3.36
 0 1 14 36.37 3.36
 0 1 14 22.5 5.77
 0 -1 14 17.23 5.62
 0 -1 15 155.94 15.03
 0 -1 15 165.11 14.16
 0 1 15 161.2 14.17
 0 -1 15 201.65 17.49
 0 1 15 205.46 17.37
 0 -1 15 202.76 14.24
 0 1 15 205.39 14.24
 0 1 16 5.5 2.4
 0 -1 16 8.03 2.44
 0 1 16 5.73 3.81
 0 -1 16 4.81 3.95
 0 -1 16 0.43 5.65
 0 1 16 3.72 2.02
 0 -1 16 2.98 1.95
 0 1 16 3.17 5.21
 0 -1 16 0.33 5.54
 0 -1 17 32.99 3.51
 0 1 17 35.41 3.57
 0 -1 17 30.52 4.9
 0 1 17 28.47 4.89
 0 -1 17 37.5 6.43
 0 -1 17 28.7 3.25
 0 1 17 28.83 3.28
 0 -1 17 29.55 6.48
 0 1 17 26.36 6.26
 0 1 18 2.82 2.69
 0 -1 18 5.22 2.7
 0 1 18 4.16 4.43
 0 -1 18 5.15 4.51
 0 -1 18 6.19 6.03
 0 -1 18 1.35 6.31
 0 1 18 8.27 6.14
 0 1 18 4.66 2.21
 0 -1 18 4.12 2.1
 0 -1 19 19.91 5.21
 0 1 19 22.69 5.23
 0 1 19 21.66 7.06
 0 -1 19 23.6 7.17
 0 1 19 23.87 3.13
 0 -1 19 22.64 3.08
 0 1 19 32.04 3.7
 0 -1 19 33.75 3.72
 0 -1 20 42.95 8.14
 0 -1 20 52.76 4.83
 0 1 20 52.11 4.87
 0 1 20 42.21 4.34
 0 -1 20 40.79 4.33
 0 1 20 42.94 8.1
 0 1 21 36.62 4.07
 0 -1 21 35.58 4.08
 0 -1 21 30.42 7.94
 0 1 21 24.71 7.74
 0 -1 21 24.24 3.18
 0 1 21 23.92 3.23
 0 1 21 25.09 4.47
 0 -1 21 29.03 4.49
 0 1 22 114.85 12.88
 0 -1 22 115.17 12.97
 0 -1 22 136.6 11.04
 0 1 22 132.23 11.02
 0 -1 23 6.99 3.96
 0 1 23 13.17 3.95
 0 1 23 3.18 7.48
 0 -1 23 13.39 7.69
 0 1 23 12.55 2.53
 0 -1 23 13.26 2.46
 0 1 24 136.25 10.77
 0 -1 24 129.54 10.73
 0 1 24 112.12 12.99
 0 -1 24 118 13.07
 0 1 24 139.95 11.24
 0 -1 24 142.4 11.24
 0 1 25 17.28 2.44
 0 -1 25 9.6 2.34
 0 1 26 32.69 7.34
 0 -1 26 37.81 7.46
 0 1 26 43.7 4.13
 0 -1 26 40.93 4.1
 0 -1 26 54.19 4.92
 0 1 26 48.03 4.88
 0 -1 27 -1.53 3.07
 0 1 27 2.51 3.06
 0 -1 27 1.87 1.69
 0 -1 27 4.98 5.96
 0 1 27 9.94 5.96
 0 -1 28 -0.09 2.8
 0 1 28 1.42 2.76
 0 -1 28 -0.46 5.31
 0 1 28 -0.87 5.4
 0 -1 29 33.81 3.39
 0 1 29 26.95 3.33
 0 1 30 8.89 1.93
 0 -1 30 7.17 1.96
 0 2 0 215.96 16.97
 0 2 1 109.47 8.37
 0 2 -1 102.37 8.36
 0 -2 1 95.16 7.93
 0 2 1 103.95 7.92
 0 2 2 61.33 4.94
 0 2 -2 62.19 4.93
 0 2 2 46.7 4.6
 0 -2 2 41.49 4.63
 0 2 3 38.51 4.33
 0 2 3 37.26 4.35
 0 -2 3 39.15 4.36
 0 2 4 6.94 3.02
 0 -2 4 10.28 3.91
 0 2 4 8.58 3.84
 0 2 5 91.44 7.43
 0 -2 5 78.45 8.21
 0 2 5 84.36 8.28
 0 2 6 657.61 48.58
 0 -2 6 586.69 48.87
 0 2 6 615.46 48.86
 0 2 7 701.58 56.66
 0 -2 -7 762.9 56.46
 0 2 7 656.01 57.03
 0 -2 7 637.96 57.03
 0 2 8 192.85 15.36
 0 -2 -8 199.43 15.15
 0 2 8 178.14 16.53
 0 -2 8 181.02 16.52
 0 -2 -9 1207.7 90.62
 0 2 9 1106.17 90.69
 0 -2 9 1223.56 91.43
 0 2 9 1285.01 91.43
 0 2 10 294.55 24.56
 0 -2 10 303.51 24.61
 0 2 11 302.62 22.02
 0 2 11 252.05 23.58
 0 -2 11 250.04 23.66
 0 -2 11 268.51 21.98
 0 2 11 272.64 21.98
 0 -2 11 292.08 22.46
 0 -2 11 302.04 21.99
 0 -2 12 67.56 7.53
 0 2 12 76.44 5.98
 0 -2 12 72.19 5.92
 0 -2 12 65.9 5.99
 0 2 12 77.15 6.09
 0 -2 13 3.56 4.96
 0 2 13 1.65 2.43
 0 -2 13 1.91 2.44
 0 2 13 1.86 1.76
 0 -2 13 2.69 1.65
 0 2 14 116.87 8.72
 0 -2 14 116.48 8.73
 0 -2 14 105.21 12.21
 0 2 14 95.54 12.05
 0 -2 14 100.72 9.81
 0 -2 14 100.84 8.57
 0 2 14 102.49 8.6
 0 2 15 290.68 23.58
 0 -2 15 288.57 23.56
 0 2 15 305.59 25.96
 0 -2 15 295.45 26.07
 0 -2 15 320.91 23.61
 0 2 15 331.21 23.61
 0 -2 15 274.32 24.13
 0 -2 16 20.92 5.83
 0 -2 16 19.18 4.29
 0 2 16 19.66 4.29
 0 2 16 23.44 2.79
 0 -2 16 23 2.67
 0 2 16 22.55 2.93
 0 -2 16 21.3 2.94
 0 2 16 27.89 5.65
 0 -2 16 27.22 6.24
 0 -2 17 318.25 25.38
 0 -2 17 280.37 25.01
 0 2 17 317.49 25.47
 0 -2 17 304.35 25.64
 0 2 17 281.94 24.96
 0 -2 17 296.41 24.99
 0 2 17 326.15 24.74
 0 -2 17 334.59 24.74
 0 -2 17 332.15 24.73
 0 2 17 340.13 24.73
 0 -2 18 16.29 2.42
 0 -2 18 14.02 2.93
 0 2 18 14.25 2.89
 0 -2 18 12.73 6.74
 0 -2 18 15.84 6.36
 0 -2 18 14.76 4.71
 0 2 18 10.8 4.62
 0 2 18 12.35 6.2
 0 2 18 13.74 2.51
 0 -2 19 16.99 2.7
 0 -2 19 21.45 7.2
 0 2 19 22.56 3.37
 0 -2 19 22.67 3.39
 0 -2 19 10.76 6.53
 0 2 19 18.17 6.68
 0 2 19 17.06 2.76
 0 2 20 1.74 2.26
 0 -2 20 3.26 7.36
 0 -2 20 2.41 3.14
 0 2 20 4.86 3.17
 0 -2 20 2.38 2.13
 0 2 20 1.79 6.83
 0 2 21 1.18 2.23
 0 2 21 1.63 3.34
 0 -2 21 -0.05 3.33
 0 -2 21 -0.58 7.49
 0 -2 21 -1.46 2.19
 0 2 21 -1.84 3.69
 0 -2 21 2.67 3.74
 0 2 21 0.11 7.18
 0 -2 22 -3.75 7.62
 0 2 22 -0.34 7.39
 0 -2 22 1.02 3.77
 0 2 22 0.57 3.67
 0 -2 23 42 4.16
 0 2 23 43.95 4.23
 0 -2 23 25.45 8.4
 0 2 23 41.7 8.22
 0 -2 23 41.04 5.17
 0 2 23 49.88 5.23
 0 -2 24 -7.06 7.29
 0 2 24 -1.84 7.16
 0 -2 24 -1.02 2.09
 0 2 24 0.43 2.18
 0 2 24 1.16 3.46
 0 -2 24 -1.32 3.58
 0 -2 25 39.03 3.72
 0 2 25 37.31 3.86
 0 2 26 0.36 6.37
 0 -2 26 -5.46 6.42
 0 2 26 0.35 3.08
 0 -2 26 4.66 3.19
 0 -2 26 1.53 1.79
 0 -2 27 6.73 5.8
 0 2 27 -3.16 6.04
 0 -2 27 1.97 3
 0 2 27 1.98 2.94
 0 -2 27 1.25 1.66
 0 2 28 -1.84 5.3
 0 2 28 -0.43 2.67
 0 -2 28 5.33 2.73
 0 2 29 1 2.26
 0 -2 29 1.57 2.26
 0 2 29 2.03 4.42
 0 2 30 25 2.62
 0 -2 30 24.63 2.63
 0 3 0 -3.86 3.66
 0 3 1 164.69 13.14
 0 3 -1 155.43 13.11
 0 3 2 66.76 6.19
 0 -3 2 67.07 6.25
 0 3 -2 80.97 6.92
 0 3 2 88.02 7
 0 3 3 266.22 20.75
 0 -3 3 260.32 20.76
 0 3 3 266.84 21
 0 3 -3 266.35 21
 0 -3 4 149.64 12.69
 0 3 4 162.39 12.68
 0 3 4 150.77 12.75
 0 3 5 12.82 4.69
 0 -3 5 12.76 4.65
 0 3 5 6.13 3.64
 0 3 6 176.15 15.06
 0 -3 6 168.14 15.09
 0 3 6 193.23 14.69
 0 -3 7 0.28 5.47
 0 3 7 2.81 5.41
 0 3 7 -1.75 3.02
 0 3 8 768.64 62.03
 0 -3 8 751.64 62.05
 0 3 8 835.19 61.65
 0 -3 9 2.18 6.44
 0 3 9 -1.64 6.22
 0 3 9 1.67 2.44
 0 3 10 287.03 21.41
 0 -3 10 223.26 22.88
 0 3 10 247.18 22.87
 0 -3 10 271.75 21.82
 0 3 11 50.53 4.01
 0 -3 11 48.63 3.92
 0 3 11 43.26 7.97
 0 -3 11 45.39 8.27
 0 3 11 44.24 3.85
 0 -3 11 35.86 3.76
 0 -3 11 32.15 5.87
 0 -3 12 28.02 3.14
 0 3 12 29.18 3.2
 0 -3 12 23.1 5.57
 0 -3 12 43.15 3.44
 0 3 12 46.23 3.67
 0 -3 13 2.44 4.81
 0 3 13 4.79 7.33
 0 3 13 3.7 1.72
 0 -3 13 1.79 1.61
 0 3 13 3.89 2.23
 0 -3 13 5.33 2.26
 0 3 14 382.6 29.68
 0 -3 14 381.38 29.65
 0 -3 14 347.55 31.61
 0 3 14 371.09 31.6
 0 3 14 393.21 29.68
 0 -3 14 384.07 29.68
 0 -3 14 379.84 30.08
 0 3 15 6.12 4.77
 0 3 15 2.38 1.9
 0 3 15 5.04 2.27
 0 -3 15 3.87 2.26
 0 -3 15 0.05 5.34
 0 -3 15 4.01 1.83
 0 -3 16 498.18 36.06
 0 3 16 498.29 36.08
 0 -3 16 499.7 36.78
 0 3 16 507.14 36.6
 0 -3 16 443.59 36.03
 0 3 16 451.81 36.03
 0 -3 16 462.54 36.36
 0 -3 16 487.47 36.53
 0 -3 16 425.79 36.21
 0 3 16 434.12 36.19
 0 -3 17 9.94 2.36
 0 -3 17 17.9 6.55
 0 3 17 19.03 2.77
 0 -3 17 21.75 2.77
 0 3 17 10.23 5.67
 0 -3 17 11.99 4.43
 0 3 17 11.01 4.29
 0 3 17 12.09 2.39
 0 -3 17 11.53 4.32
 0 -3 17 12.81 6.07
 0 3 18 255.05 19.28
 0 -3 18 251.44 19.26
 0 3 18 245.7 20.26
 0 -3 18 263.22 20.6
 0 3 18 245.86 19.28
 0 -3 18 232.46 19.28
 0 -3 18 251.1 19.75
 0 -3 18 234.19 19.68
 0 3 18 237.85 19.65
 0 -3 18 256.99 20.23
 0 3 19 5.12 2.23
 0 3 19 15.35 6.4
 0 -3 19 6.14 4.43
 0 -3 19 5.22 3.01
 0 3 19 6.25 2.96
 0 -3 19 4.29 6.52
 0 -3 19 6.47 2.2
 0 -3 19 2.27 7.09
 0 -3 20 1.9 2.09
 0 -3 20 -0.68 7.45
 0 3 20 5.42 3.17
 0 -3 20 2.96 3.19
 0 -3 20 4.05 3.57
 0 3 20 0.95 3.44
 0 3 20 6.24 6.78
 0 -3 20 -0.42 6.49
 0 3 20 -0.28 2.3
 0 3 21 -1.95 7.07
 0 -3 21 -0.48 2.13
 0 3 21 -0.17 2.25
 0 -3 21 2.21 7.46
 0 3 21 2.09 3.56
 0 -3 21 -1.87 3.59
 0 3 22 34.6 8.09
 0 -3 22 45.62 5.2
 0 3 22 45.2 5.06
 0 -3 22 31.22 8.38
 0 -3 23 0.29 3.63
 0 3 23 -1.38 3.62
 0 3 23 4.04 7.09
 0 -3 23 -7.31 7.55
 0 3 23 2.4 2.22
 0 -3 23 2.12 2.07
 0 -3 24 42.79 4.43
 0 3 24 53.82 4.58
 0 -3 24 50.66 5.38
 0 3 24 49.36 5.3
 0 -3 24 53.65 8.4
 0 3 24 43.15 8.1
 0 3 25 -0.29 2.11
 0 -3 25 -0.14 1.88
 0 -3 26 15.61 2.31
 0 -3 26 22.32 6.45
 0 3 26 20.71 6.43
 0 -3 26 17.69 3.56
 0 3 26 23.6 3.45
 0 -3 27 1.1 1.51
 0 3 27 -0.53 5.69
 0 3 27 4.63 2.79
 0 -3 27 -1.89 2.9
 0 3 28 2.69 5.06
 0 -3 28 1.89 2.57
 0 3 28 2.59 2.48
 0 3 29 -0.98 2.06
 0 -3 29 2.55 2.16
 0 3 29 5.04 4.24
 0 3 30 -0.61 1.45
 0 4 0 67.39 7.1
 0 4 1 1.4 4.32
 0 4 -1 3.66 4.2
 0 4 -2 563.15 43.09
 0 4 2 541.63 43.08
 0 4 -3 5.52 4.35
 0 4 3 7.08 4.21
 0 4 3 13.96 3.56
 0 -4 3 13.76 3.53
 0 4 4 239.37 18.62
 0 -4 4 229.18 18.39
 0 4 4 224.39 18.31
 0 4 5 324.28 24.5
 0 -4 5 292.27 24.41
 0 4 5 310.71 24.39
 0 4 6 318.63 25.84
 0 4 6 331.59 25.96
 0 -4 6 332.68 25.98
 0 4 7 298.36 22.78
 0 4 7 283.6 23.1
 0 -4 7 272.75 23.1
 0 4 8 126.94 10.79
 0 -4 8 131.64 11.91
 0 4 8 127.39 11.86
 0 4 9 882.23 67.38
 0 -4 9 871.96 67.87
 0 4 9 849.54 67.8
 0 4 10 13.86 1.99
 0 4 10 4.35 6.71
 0 -4 10 0.78 7.05
 0 -4 10 13.99 4.59
 0 4 10 16.1 2.96
 0 -4 11 414.45 36.43
 0 -4 11 438.91 36.12
 0 4 11 416.65 37.37
 0 4 11 538.3 36.21
 0 -4 11 446.7 37.56
 0 -4 11 529.39 36.2
 0 4 11 434.57 36.14
 0 4 12 7.4 1.8
 0 -4 12 10.91 4.69
 0 4 12 2.11 2.23
 0 -4 12 4.41 2.22
 0 -4 12 9.84 1.68
 0 -4 13 0.65 2.02
 0 4 13 -1.22 2.12
 0 4 13 0.75 1.69
 0 -4 13 0.24 1.55
 0 -4 13 2.31 4.87
 0 4 13 2.23 7.32
 0 -4 13 -1.15 7.47
 0 -4 14 132.13 9.86
 0 4 14 140.24 9.93
 0 -4 14 147.28 11.06
 0 4 14 109.01 9.88
 0 -4 14 111.93 9.9
 0 4 15 326.78 24.31
 0 -4 15 321.81 24.3
 0 4 15 339.24 24.9
 0 4 15 325.34 24.33
 0 -4 15 317.31 24.3
 0 -4 15 284.57 24.52
 0 4 15 275.11 24.48
 0 -4 15 295.98 24.89
 0 -4 16 155.65 12.88
 0 4 16 141.73 12.8
 0 -4 16 139.13 13.05
 0 4 16 158.85 12.88
 0 -4 16 154.52 12.38
 0 4 16 164.5 12.44
 0 4 16 167.54 12.45
 0 -4 16 161.82 12.42
 0 4 16 150.99 13.4
 0 -4 16 143.9 13.9
 0 -4 16 148.41 13.54
 0 -4 17 252.55 20.76
 0 4 17 239.02 20.7
 0 4 17 263.34 21.25
 0 -4 17 252.6 21.58
 0 -4 17 245.78 20.92
 0 4 17 255.01 20.85
 0 -4 17 251.37 21.2
 0 4 17 274.62 20.43
 0 -4 17 244.1 20.38
 0 -4 17 276.76 20.44
 0 4 17 287.69 20.45
 0 -4 18 58.62 7.02
 0 4 18 66.12 5.77
 0 -4 18 57.46 5.68
 0 -4 18 84.44 6.02
 0 4 18 79.63 6.02
 0 -4 18 46.73 8.73
 0 -4 18 51.05 8.25
 0 4 18 52.55 7.99
 0 -4 19 108.39 11.7
 0 4 19 111.31 10.98
 0 -4 19 105.14 9.08
 0 4 19 117.19 9.17
 0 -4 19 112.14 11.07
 0 -4 19 85.31 10.05
 0 -4 19 120.23 9.36
 0 4 19 130.3 9.35
 0 4 19 112.61 9.52
 0 -4 19 102.17 9.55
 0 -4 20 4.17 2.13
 0 -4 20 8.18 7.44
 0 4 20 1.64 6.66
 0 4 20 9.03 3.48
 0 -4 20 7.31 3.65
 0 -4 20 0.41 4.57
 0 4 20 3.46 2.33
 0 -4 20 1.2 6.64
 0 -4 21 -0.49 4.48
 0 4 21 0.64 6.8
 0 -4 21 3.48 7.43
 0 -4 21 -1.57 3.63
 0 4 21 1.92 3.49
 0 4 22 18.8 7.22
 0 -4 22 16.8 7.91
 0 -4 22 20.86 2.69
 0 4 22 18.03 2.88
 0 4 22 24.17 3.97
 0 -4 22 22.26 4.07
 0 4 23 0.74 6.74
 0 -4 23 -1.23 7.45
 0 4 23 -1.27 3.36
 0 -4 23 0.21 3.51
 0 -4 23 -0.55 2.02
 0 4 23 4.82 2.3
 0 4 24 -0.81 6.71
 0 -4 24 4.85 1.92
 0 -4 25 11.34 6.62
 0 4 25 7.32 6.24
 0 -4 25 1.46 3.2
 0 4 25 3.62 3.04
 0 -4 25 4.58 1.83
 0 4 26 13.38 6.01
 0 -4 26 14.05 3.23
 0 4 26 14.88 3.1
 0 -4 26 8.86 1.88
 0 -4 27 1.29 1.48
 0 4 27 2.54 2.67
 0 -4 27 4.25 2.78
 0 4 28 21.17 5.25
 0 4 28 23.21 3.07
 0 -4 28 24.94 3.15
 0 4 29 4.83 3.96
 0 4 29 2.45 1.86
 0 -4 29 1.52 1.91
 0 5 0 3.32 4.9
 0 5 1 554.31 44.22
 0 5 -1 576.26 44.26
 0 5 -2 960.67 71.99
 0 5 2 896.06 71.96
 0 5 3 41.44 5.81
 0 5 -3 37.11 5.75
 0 5 4 1167.57 90.33
 0 5 5 360.38 28.28
 0 -5 5 334.77 28.3
 0 5 5 394.91 28.61
 0 -5 6 895.44 68.59
 0 5 6 915.93 68.56
 0 5 6 838.47 68.67
 0 5 7 724.11 57.95
 0 -5 7 699.25 57.98
 0 5 7 815.79 58.01
 0 5 8 218.32 17.95
 0 -5 8 209.42 18.02
 0 5 8 211.03 17.39
 0 -5 9 269.01 20.35
 0 -5 9 209.79 21.32
 0 5 9 224.07 21.33
 0 5 9 262.98 19.94
 0 5 9 258.19 20.65
 0 -5 10 50.01 6.59
 0 -5 10 59.56 5.15
 0 5 10 92.05 8.7
 0 5 10 66.32 5.22
 0 -5 10 82.98 8.81
 0 -5 11 55.16 5.72
 0 -5 11 49.59 3.72
 0 -5 11 31.39 3.85
 0 5 11 31.62 3.86
 0 5 11 53.34 3.81
 0 5 11 37.97 7.78
 0 -5 11 34.23 7.9
 0 -5 12 20.8 2.54
 0 5 12 33.3 2.88
 0 -5 12 31.96 2.83
 0 5 12 21.32 2.69
 0 -5 12 20.52 5.12
 0 -5 13 24.65 3.07
 0 5 13 44.78 3.38
 0 -5 13 42.61 3.32
 0 -5 13 20.77 5.57
 0 5 13 29.47 3.23
 0 5 14 100.23 6.93
 0 -5 14 98.27 6.91
 0 5 14 76.17 6.84
 0 -5 14 70.73 6.77
 0 -5 14 66.6 8.42
 0 5 15 110.17 10.17
 0 5 15 129.51 9.82
 0 -5 15 114.69 9.74
 0 5 15 140.26 9.85
 0 -5 15 130.46 9.84
 0 -5 15 115.45 11.44
 0 5 15 128.83 10.91
 0 -5 15 120.38 10.36
 0 5 15 115.5 10.23
 0 -5 15 114.6 11.08
 0 -5 15 98.74 10.63
 0 -5 16 36.41 3.83
 0 5 16 43.33 3.95
 0 -5 16 34.6 5.74
 0 -5 16 48.98 4.13
 0 5 16 52.71 4.22
 0 5 16 35.39 6.27
 0 5 16 38.86 5.12
 0 5 16 30.92 4.6
 0 -5 16 45.06 7.37
 0 -5 16 40.07 6.76
 0 -5 17 32.75 3.69
 0 5 17 40.12 3.83
 0 -5 17 43.27 7.44
 0 5 17 38.23 6.37
 0 -5 17 32.04 5.7
 0 5 17 41.28 4.68
 0 -5 17 39.28 6.92
 0 5 17 42.92 4.13
 0 -5 17 42.1 4.11
 0 -5 18 66.45 8.96
 0 5 18 56.21 7.15
 0 5 18 80.72 6.62
 0 -5 18 77.39 6.54
 0 -5 18 93.16 6.86
 0 5 18 89.64 6.86
 0 5 18 73.85 7
 0 -5 18 74.5 7.06
 0 5 18 86.84 8.78
 0 -5 18 71.11 9.59
 0 -5 18 65.67 7.95
 0 -5 19 3.92 2.06
 0 5 19 3.02 2.25
 0 -5 19 10.38 4.88
 0 5 19 2.6 3.25
 0 -5 19 1.53 3.36
 0 5 19 3.77 6.28
 0 -5 19 4.29 7.3
 0 -5 19 5.08 6.51
 0 -5 20 101.23 8.73
 0 5 20 102.6 8.63
 0 -5 20 89.79 9.38
 0 -5 20 96.66 11.03
 0 5 20 95.01 10.33
 0 -5 20 92.32 8.13
 0 5 20 111.15 8.26
 0 -5 20 92.66 10.29
 0 -5 21 32.18 8.12
 0 5 21 27.56 4.33
 0 -5 21 36.89 4.5
 0 5 21 26.27 7.26
 0 -5 21 36.28 5.57
 0 -5 22 153.69 14.17
 0 -5 22 150.35 13.4
 0 5 22 190.63 13.54
 0 5 22 178.82 13.8
 0 -5 22 192.53 13.89
 0 -5 22 155.05 15.44
 0 5 22 153.02 15.1
 0 -5 23 41.68 4.75
 0 5 23 39.25 7.42
 0 -5 23 34.38 3.74
 0 -5 23 33.28 7.96
 0 5 23 47.29 4.67
 0 -5 24 102.48 8.33
 0 -5 25 8.86 1.86
 0 5 25 9.86 3.08
 0 -5 25 9.41 3.22
 0 5 25 11.81 6.09
 0 5 26 23.95 6.4
 0 5 26 35.96 4.01
 0 -5 26 36.05 4.06
 0 -5 27 -5.7 2.61
 0 5 27 -0.24 2.44
 0 5 27 4.97 5.14
 0 -5 28 -2.12 2.14
 0 5 28 -0.15 2.08
 0 5 28 -5.67 4.49
 0 5 29 1.83 3.53
 0 6 0 3805.61 292.82
 0 6 1 37.41 6.22
 0 6 -1 40.5 6.17
 0 6 -2 2322.37 176.36
 0 6 2 2253.23 176.34
 0 6 -3 34.81 6
 0 6 3 39.59 6.12
 0 6 4 121.9 11.15
 0 6 5 220.36 18.27
 0 6 6 457.95 36.2
 0 6 7 66.61 7.42
 0 6 8 425.37 33.66
 0 6 9 1.81 3.7
 0 6 9 4.87 2.16
 0 6 9 3.59 1.6
 0 -6 9 2.53 4.32
 0 6 10 226.45 17.42
 0 -6 10 240.26 17.94
 0 6 10 238.85 17.53
 0 -6 10 210.95 17.37
 0 -6 11 39.17 5.71
 0 6 11 37.94 3.92
 0 -6 11 53.81 3.96
 0 6 11 49.03 3.97
 0 6 11 42.2 4.09
 0 -6 11 42 3.83
 0 6 12 352.09 26.68
 0 -6 12 340.42 26.59
 0 -6 12 344.02 27.04
 0 6 12 348.45 26.64
 0 6 12 352.67 26.61
 0 -6 12 345.35 26.59
 0 6 12 327.53 26.62
 0 6 13 79.31 7.15
 0 -6 13 64.33 8.44
 0 -6 13 71.22 7.06
 0 6 13 109.55 7.23
 0 -6 13 106.79 7.19
 0 6 14 117.78 9.52
 0 -6 14 95.25 10.44
 0 6 14 115.8 9.85
 0 6 14 118.25 10.51
 0 6 14 141.06 9.59
 0 -6 14 141.86 9.56
 0 -6 14 107.16 10.72
 0 -6 14 97.93 9.42
 0 6 15 22.11 2.59
 0 -6 15 22.71 2.58
 0 -6 15 8.29 6.18
 0 -6 15 12.68 5.58
 0 6 15 6.04 4.96
 0 6 15 3.32 2.28
 0 -6 15 10.3 1.94
 0 6 15 12.96 2.2
 0 6 15 2.04 3
 0 6 15 5.59 3.49
 0 -6 15 7.63 4.65
 0 6 16 183.86 11.41
 0 -6 16 181.9 11.41
 0 6 16 110.69 11.63
 0 -6 16 122.1 11.2
 0 6 16 146.47 11.31
 0 6 16 121.95 12.31
 0 -6 16 110.83 12.96
 0 -6 16 138.29 11.53
 0 -6 16 126.73 12.55
 0 -6 16 107.82 12.16
 0 -6 17 -0.76 6.25
 0 6 17 2.32 2.9
 0 -6 17 1.84 3.05
 0 -6 17 1.94 1.89
 0 6 17 3.99 2.22
 0 -6 17 5.44 5.06
 0 6 17 1.04 2.85
 0 -6 17 5.9 2.82
 0 -6 17 1.71 6.8
 0 6 17 9.26 5.54
 0 6 17 6.1 3.29
 0 6 18 4.31 3.4
 0 6 18 3.69 5.83
 0 -6 18 8.18 3.29
 0 6 18 7.59 3.13
 0 -6 18 11.09 7.17
 0 -6 18 7.32 5.07
 0 -6 18 6.2 2.05
 0 -6 18 4 6.34
 0 6 18 6.62 2.33
 0 6 19 12.86 3.87
 0 -6 19 16.79 2.51
 0 6 19 19.33 6.33
 0 -6 19 20.16 3.71
 0 6 19 18.06 3.54
 0 -6 19 11.27 7.37
 0 6 19 20.64 2.81
 0 -6 19 19.83 5.46
 0 -6 19 17.85 6.65
 0 -6 20 11.32 7.42
 0 -6 20 15.6 3.67
 0 6 20 21.6 3.51
 0 -6 20 2.56 5.13
 0 6 20 9.5 6.47
 0 6 21 8.58 6.5
 0 6 21 11.43 3.31
 0 -6 21 8.03 3.5
 0 -6 21 12.97 7.48
 0 -6 21 8.35 2.14
 0 -6 21 15.45 5.05
 0 -6 21 13.68 6.61
 0 -6 22 11.16 2.23
 0 6 22 14.62 6.59
 0 6 22 14.69 3.41
 0 -6 22 16.04 3.57
 0 -6 22 16.21 4.95
 0 -6 22 6.25 7.17
 0 6 23 17.12 6.46
 0 -6 23 11.64 2.15
 0 -6 24 69.13 6.61
 0 -6 24 77.89 7.71
 0 6 24 101.57 7.17
 0 -6 24 105.36 7.3
 0 -6 24 65.33 7.57
 0 -6 25 22.87 3.37
 0 6 25 21.09 3.18
 0 6 25 16.74 5.95
 0 -6 25 10.47 3.47
 0 6 26 57.19 7.95
 0 -6 26 71.16 6.37
 0 6 26 77.45 6.29
 0 6 27 5.23 4.78
 0 -6 27 -1.56 2.33
 0 6 27 2.41 2.2
 0 6 28 12.76 4.3
 0 -6 28 19.85 2.33
 0 6 29 -3.1 2.98
 0 7 0 1.23 5.42
 0 7 -1 237.23 19.91
 0 7 1 239.04 19.89
 0 7 -2 81.43 9.09
 0 7 2 86.49 9.11
 0 7 3 109.66 10.7
 0 7 4 17.43 5.66
 0 7 5 65.37 5.64
 0 7 5 63.79 7.79
 0 7 6 51.42 4.76
 0 7 6 53.19 6.91
 0 7 7 452.73 34.9
 0 7 7 443.68 35.85
 0 7 8 1.07 2.31
 0 7 8 0.69 4.54
 0 7 9 251.98 18.01
 0 -7 9 214.54 17.76
 0 -7 9 243.49 18.3
 0 7 9 264.55 19.05
 0 7 10 0.73 2.17
 0 -7 10 -0.67 1.31
 0 -7 10 -2.66 4.34
 0 -7 11 12.59 1.89
 0 7 11 10.45 2.43
 0 7 11 15.89 2.15
 0 -7 11 11.38 4.74
 0 -7 12 51.07 6.05
 0 -7 12 45.28 5.74
 0 7 12 51.32 4.29
 0 -7 12 37.08 3.92
 0 7 12 48.7 4.15
 0 7 12 45.84 4.15
 0 7 12 50.6 4.09
 0 -7 13 129.79 12.02
 0 7 13 140.24 11.01
 0 7 13 113.55 11.15
 0 -7 13 125.49 11.86
 0 -7 13 165.55 11.03
 0 7 13 167.96 11.05
 0 -7 13 121.46 10.91
 0 7 13 131.36 11.05
 0 7 13 138.82 11.29
 0 7 13 138.41 10.99
 0 -7 14 150.91 13.83
 0 7 14 183.34 13.94
 0 7 14 195.58 14.26
 0 7 14 156.7 14.38
 0 7 14 160.92 14.11
 0 -7 14 196.25 13.94
 0 7 14 195.35 13.95
 0 -7 14 176.24 14.82
 0 -7 14 164.37 14.74
 0 7 14 199.91 14.71
 0 7 15 61.19 5.63
 0 7 15 52.19 5.25
 0 7 15 57.65 5.98
 0 7 15 57.92 5
 0 -7 15 52.02 4.82
 0 -7 15 67.5 5.16
 0 7 15 60.13 6.78
 0 -7 15 58.06 7.27
 0 7 15 49.77 5.22
 0 -7 15 54.22 6.82
 0 -7 16 27.12 3.07
 0 7 16 36.02 3.34
 0 7 16 29.66 4.12
 0 -7 16 27.76 5.78
 0 7 16 25.07 3.57
 0 7 16 30.32 4.59
 0 7 16 31.91 3.74
 0 7 16 34.43 5.9
 0 -7 16 29.54 6.45
 0 -7 17 35.96 5.86
 0 7 17 25.04 4.14
 0 7 17 25.73 3.54
 0 7 17 34.27 5.9
 0 -7 17 20.15 2.74
 0 -7 17 30.41 6.52
 0 -7 18 9.18 5.48
 0 7 18 7.33 3.45
 0 7 18 8.4 3.05
 0 7 18 8.63 5.72
 0 -7 18 7.7 2.09
 0 -7 18 10.37 6.34
 0 -7 19 4.33 5.38
 0 7 19 3.35 3.42
 0 -7 19 1.08 3.24
 0 7 19 -1.02 3.06
 0 7 19 4.89 5.92
 0 -7 19 3.25 1.89
 0 -7 19 -1.33 6.36
 0 7 20 -0.92 3.43
 0 -7 20 -0.39 3.18
 0 7 20 0.24 3.09
 0 7 20 3.86 6.09
 0 -7 20 -7.51 5.35
 0 -7 21 4.03 1.88
 0 7 21 4.2 3.03
 0 -7 21 2.29 3.23
 0 7 21 4.86 6.14
 0 -7 21 9.73 6.62
 0 -7 21 6.67 5.12
 0 -7 22 34.32 3.57
 0 7 22 35.8 6.94
 0 -7 22 38.82 5.84
 0 7 22 46.26 4.4
 0 7 23 21.54 3.38
 0 -7 24 50.86 6.77
 0 7 24 69.52 5.97
 0 -7 24 73.95 6.08
 0 7 24 54.42 7.82
 0 7 25 4.07 2.51
 0 7 25 0.9 5.33
 0 -7 25 0.9 3.15
 0 -7 25 6.85 2.68
 0 7 26 11.22 5.01
 0 -7 26 14.51 2.6
 0 7 27 1.33 4.27
 0 7 28 0.97 3.45
 0 8 0 114.39 9.18
 0 8 0 108.3 11.23
 0 8 1 1.68 2.35
 0 8 -1 2.68 2.22
 0 8 -1 2.71 5.81
 0 8 1 -2.06 5.65
 0 8 2 113.21 9.14
 0 8 2 107.9 11.17
 0 8 3 18.06 2.95
 0 8 3 11.83 6.03
 0 8 4 0.73 2.43
 0 8 4 2.5 5.51
 0 8 5 26.92 3.36
 0 8 5 32.34 6.26
 0 8 6 99.83 8.23
 0 8 6 95.81 9.96
 0 8 7 204.61 16.26
 0 8 7 212.72 17.61
 0 8 8 138.02 11.09
 0 -8 9 139.11 11.21
 0 8 9 153.71 11.53
 0 -8 9 147.96 11.96
 0 8 10 2.23 2.23
 0 -8 10 0.08 1.24
 0 -8 10 1.85 4.32
 0 8 11 160.19 11.42
 0 -8 11 145.75 12.05
 0 -8 11 127.75 11.1
 0 8 11 151.65 11.4
 0 -8 11 137.03 12.1
 0 8 11 150.79 11.39
 0 8 12 -0.85 2.15
 0 8 12 3.47 2.09
 0 -8 12 -3.88 1.42
 0 -8 12 -1.86 4.96
 0 8 12 -1.13 2.17
 0 -8 12 1.64 4.64
 0 8 12 -1.56 1.99
 0 8 13 37.07 3.37
 0 8 13 29.2 3.66
 0 -8 13 28.9 5.63
 0 -8 13 34.71 5.79
 0 8 13 29.94 4.33
 0 8 13 34.91 3.68
 0 8 13 37.21 3.54
 0 -8 13 29.68 3.05
 0 -8 14 0.55 1.54
 0 8 14 2.22 2.45
 0 8 14 5.08 3.51
 0 8 14 -5.07 4.79
 0 -8 14 1.79 5.36
 0 8 14 -0.85 2.71
 0 8 14 2.54 1.84
 0 -8 14 2.02 5
 0 8 15 44.22 4.8
 0 -8 15 52.85 6.78
 0 -8 15 54.63 7.04
 0 8 15 56.93 6.47
 0 8 15 55.56 5.24
 0 8 15 47.65 5.48
 0 -8 15 47.13 4.29
 0 8 16 -0.08 2.51
 0 8 16 -6.81 3.34
 0 -8 16 1.1 1.74
 0 8 16 -1.7 5.29
 0 -8 16 0.39 5.98
 0 -8 16 -1.15 5.46
 0 8 16 3.72 3.72
 0 -8 17 108.49 9.59
 0 8 17 136.79 11.09
 0 -8 17 132.34 11.42
 0 8 17 128.64 10.44
 0 -8 17 145.42 11.32
 0 -8 18 -2 6.27
 0 8 18 -1.6 5.7
 0 -8 18 -0.7 5.66
 0 8 18 3.32 3.33
 0 8 19 14.3 5.87
 0 8 19 6.13 3.39
 0 -8 19 5.77 5.55
 0 -8 20 5.25 6.41
 0 8 20 5.11 5.85
 0 8 20 0.68 3.39
 0 -8 20 -0.39 5.38
 0 8 21 3.53 6.02
 0 -8 21 6.82 6.42
 0 -8 21 7.48 5.14
 0 -8 23 34.2 5.41
 0 8 23 34.63 6.28
 0 8 24 -1.36 5.26
 0 -8 24 1.72 4.09
 0 8 25 20.06 5.05
 0 -8 25 13.49 3.46
 0 8 26 2.01 4.34
 0 8 27 -2.18 3.69
 0 9 0 2.77 2.31
 0 9 1 324.92 24.69
 0 9 -1 309.86 24.65
 0 9 2 49.1 4.6
 0 9 -2 46.44 4.43
 0 9 3 83.36 7.1
 0 9 -3 83.73 6.92
 0 9 4 4.97 2.55
 0 9 -4 4.62 2.01
 0 9 -5 26.21 2.83
 0 9 5 25.8 3.35
 0 9 6 98.07 8.2
 0 9 7 11.45 2.7
 0 9 8 863.92 66.63
 0 -9 9 55.79 6.5
 0 9 9 64.51 5.27
 0 9 9 61.51 5.41
 0 9 9 57.51 5.53
 0 9 10 65.12 6.25
 0 -9 10 61.69 7.34
 0 -9 10 64.43 7.26
 0 9 10 79.93 6.1
 0 9 10 73.56 6.2
 0 9 11 113.22 8.43
 0 9 11 108.41 8.51
 0 -9 11 98.47 9.38
 0 9 11 93.62 8.33
 0 -9 11 88.45 9.46
 0 9 11 100.98 8.5
 0 9 12 -0.07 2.42
 0 9 12 1.09 2.43
 0 -9 12 -1.13 5.11
 0 9 12 2.43 2.15
 0 9 12 1.64 2.33
 0 -9 12 -2.56 4.96
 0 9 13 36.73 4.98
 0 9 13 32.49 4.32
 0 -9 13 38.51 6.29
 0 9 13 47.64 4.24
 0 -9 13 38.83 6.31
 0 9 13 41.58 4.42
 0 9 13 46.6 4.05
 0 9 14 83.18 7.44
 0 9 14 91.01 8.22
 0 9 14 84.53 7.79
 0 9 14 102.03 8.71
 0 -9 14 77.63 9.14
 0 -9 14 87.63 9.14
 0 9 14 101.97 7.95
 0 9 14 96.29 7.61
 0 9 15 75.61 7.19
 0 -9 15 65.85 7.74
 0 -9 15 74.12 7.79
 0 9 15 52.91 6.4
 0 9 15 72.01 6.16
 0 9 15 52.48 5.73
 0 9 16 330.3 28.49
 0 9 16 339.49 28.31
 0 9 16 386.97 28.65
 0 -9 16 370.54 28.74
 0 9 16 397.58 28.54
 0 -9 16 358.92 28.83
 0 -9 17 6.55 6.28
 0 9 17 8.7 5.4
 0 -9 17 10.39 5.97
 0 9 17 6.75 3.67
 0 9 18 130.69 12.23
 0 9 18 143.61 11.66
 0 -9 18 131.85 12.47
 0 -9 19 9.12 6.35
 0 9 19 9.24 5.72
 0 9 19 14.93 3.65
 0 -9 19 13.33 5.92
 0 -9 20 5.45 6.38
 0 9 20 16.56 5.75
 0 -9 20 19.94 5.69
 0 9 20 15.28 3.65
 0 -9 21 0.39 6.15
 0 -9 21 -3.2 5.28
 0 -9 22 3.02 4.77
 0 9 22 -9.58 5.57
 0 -9 23 10.25 4.51
 0 9 23 0.15 5.1
 0 -9 24 13.98 4.37
 0 9 24 27.81 5.17
 0 -9 25 0.78 3.01
 0 9 25 6.21 4.37
 0 9 26 14.53 3.94
 0 10 0 80.89 6.89
 0 10 1 58.8 5.14
 0 10 -1 52.16 5.02
 0 10 -2 91.75 7.64
 0 10 2 92.3 7.76
 0 10 -3 1.58 2.08
 0 10 3 -1.21 2.55
 0 10 -4 117.27 9.52
 0 10 4 119.41 9.72
 0 10 -5 2.67 1.96
 0 10 5 3.15 2.58
 0 10 6 200.6 15.93
 0 10 7 224.52 17.14
 0 10 7 200.85 17.19
 0 10 7 223.56 17.05
 0 10 8 12.24 2.79
 0 10 8 9.14 2.09
 0 10 8 7.36 2.37
 0 -10 8 9.63 4.52
 0 10 9 315.53 24.65
 0 -10 9 281.13 24.97
 0 -10 9 293.44 24.79
 0 10 9 338.86 24.65
 0 10 9 324.38 24.53
 0 10 10 3.01 2.65
 0 10 10 8.11 2.28
 0 -10 10 6.37 4.71
 0 -10 10 7.73 4.97
 0 10 10 8.34 2.47
 0 10 11 143.36 10.74
 0 10 11 133.07 10.76
 0 -10 11 123.45 11.47
 0 10 11 130.47 10.64
 0 -10 11 120.82 11.67
 0 10 11 127.83 10.76
 0 10 12 71.72 5.99
 0 10 12 63.77 5.93
 0 -10 12 66.87 7.65
 0 -10 12 65.8 7.39
 0 10 12 59.41 5.73
 0 10 12 68.61 6.08
 0 10 13 2.12 3.65
 0 10 13 2.15 2.58
 0 -10 13 0.77 5.55
 0 10 13 0.4 2.45
 0 10 13 2.03 4.58
 0 -10 13 4.57 5.46
 0 10 13 -0.17 2.79
 0 10 13 1.54 2.24
 0 10 14 107.42 8.53
 0 10 14 89.57 8.82
 0 10 14 92.28 9.17
 0 10 14 113.82 9.63
 0 -10 14 92.31 10.23
 0 -10 14 102.55 10.04
 0 10 14 109.19 9
 0 10 14 112.38 8.68
 0 10 15 61.44 6.6
 0 -10 15 57.03 7.58
 0 -10 15 56.63 7.29
 0 10 15 43.09 5.81
 0 10 15 54.65 5.57
 0 10 15 49.48 5.26
 0 10 16 118.7 10.65
 0 10 16 109.65 10.96
 0 10 16 142.33 11.47
 0 10 16 143.38 10.99
 0 -10 16 135.84 12.09
 0 -10 16 133.99 11.8
 0 10 17 81.38 8.3
 0 -10 17 85.41 9.02
 0 10 17 76.09 7.5
 0 10 18 67.52 7.67
 0 -10 18 70.46 8.18
 0 10 18 66.14 6.64
 0 -10 18 63.77 8.2
 0 -10 19 18.72 6.26
 0 10 19 14.34 5.56
 0 -10 19 11.78 5.92
 0 10 19 14.36 3.66
 0 -10 20 38.16 6.93
 0 -10 20 41.93 6.44
 0 -10 21 -1.59 5.92
 0 10 21 2.12 5.06
 0 -10 22 4 4.78
 0 10 22 -5.46 4.95
 0 -10 23 18.1 4.65
 0 10 23 14.9 4.88
 0 -10 24 4.26 3.9
 0 10 24 -1.02 4.2
 0 -10 25 0.26 2.74
 0 10 25 2.76 3.59
 0 11 0 -0.69 2.51
 0 11 -1 383.26 30.01
 0 11 1 388.86 30.04
 0 11 -2 73.92 6.36
 0 11 2 72.4 6.53
 0 11 -3 67.36 6.04
 0 11 3 71.78 6.25
 0 11 4 284.63 21.58
 0 11 4 275.03 21.67
 0 11 -4 268.29 21.53
 0 11 5 60.26 5.18
 0 11 5 51.75 5.46
 0 -11 6 221.01 20.73
 0 11 6 261.22 20.41
 0 11 6 284.82 20.33
 0 11 6 251.23 20.49
 0 -11 7 211.78 19.6
 0 11 7 217.04 19.26
 0 11 7 262.39 19.25
 0 11 7 264.92 19.13
 0 -11 8 121.72 10.74
 0 -11 8 111.89 11.02
 0 11 8 144.98 10.39
 0 11 8 109.31 10.21
 0 11 8 129.54 10.07
 0 -11 9 264.81 23.08
 0 -11 9 265.77 23.28
 0 11 9 320.74 22.81
 0 11 9 298.9 22.91
 0 11 9 284.49 22.89
 0 11 10 32.8 4.26
 0 -11 10 37.79 5.98
 0 -11 10 31.85 6.22
 0 11 10 49.87 4.27
 0 11 10 38.03 4.1
 0 11 10 45.72 4.48
 0 11 11 46.38 4.34
 0 -11 11 31.62 5.99
 0 -11 11 33.99 6.31
 0 11 11 28.38 4
 0 11 11 43.74 4.24
 0 11 11 40.55 4.28
 0 11 12 21.3 3.58
 0 -11 12 24.72 5.77
 0 11 12 32.98 3.63
 0 11 12 25.93 3.31
 0 11 12 26.79 3.63
 0 -11 12 17.64 6.08
 0 11 13 8.41 2.85
 0 11 13 6.55 3.9
 0 -11 13 3.56 5.5
 0 11 13 7.71 2.93
 0 11 13 4.58 2.44
 0 -11 13 13.19 5.85
 0 11 13 9.36 2.92
 0 11 14 14.95 4.11
 0 -11 14 11.31 5.82
 0 11 14 13.91 3.38
 0 11 14 20.67 2.67
 0 -11 14 11.06 6.19
 0 11 14 15.38 3.49
 0 11 15 12.47 3.3
 0 -11 15 15.5 6.38
 0 11 15 13.69 3.65
 0 11 15 16.72 4.12
 0 -11 15 21.36 6.04
 0 11 16 9.58 3.09
 0 -11 16 4.4 6.23
 0 11 16 7.79 4.9
 0 11 16 3.95 3.81
 0 11 16 10.94 3.6
 0 -11 17 21.9 6.1
 0 11 17 13.85 5.13
 0 -11 17 13.47 6.33
 0 11 17 12.95 3.73
 0 -11 18 -2.49 5.91
 0 11 18 1.26 4.9
 0 11 18 1.7 3.35
 0 -11 18 4.01 5.95
 0 -11 19 7.9 5.91
 0 -11 19 -1.28 5.61
 0 -11 20 88.25 8.17
 0 11 20 76.41 7.5
 0 11 21 8.49 4.75
 0 -11 21 21.88 5.61
 0 -11 21 10.86 5.15
 0 11 22 61.49 6.99
 0 -11 22 72.58 7.21
 0 -11 23 24.74 4.72
 0 -11 25 9.72 2.62
 0 12 0 575.86 43.14
 0 12 0 534.78 43.2
 0 12 -1 0.66 1.93
 0 12 1 1.18 1.93
 0 12 -1 0.88 2.54
 0 12 1 1.73 2.78
 0 12 2 397.49 28.94
 0 12 2 368.18 29
 0 12 -2 348.36 28.92
 0 12 3 1.58 2.26
 0 12 3 5.24 2.9
 0 12 -3 4.4 2.47
 0 12 4 16.47 2.7
 0 -12 4 12.54 4.31
 0 12 4 18.85 3.37
 0 12 5 2.05 2.08
 0 12 5 -0.9 2.47
 0 -12 5 -0.59 4.2
 0 12 5 -0.36 3.08
 0 12 6 11.09 2.29
 0 12 6 7.9 3.13
 0 12 6 9.74 2.72
 0 -12 6 15.46 4.59
 0 -12 7 48.67 6.29
 0 12 7 57.63 5.13
 0 12 7 60.46 5.63
 0 12 7 58.43 5.32
 0 -12 7 51.66 6.65
 0 -12 8 113.58 10.43
 0 -12 8 109.17 10.73
 0 12 8 122.11 9.97
 0 12 8 124.95 9.73
 0 12 8 114.63 9.89
 0 -12 9 24.3 5.67
 0 -12 9 32.39 5.38
 0 12 9 24.93 3.49
 0 12 9 27.24 3.84
 0 12 9 24.6 3.35
 0 12 9 24.32 3.77
 0 12 10 112.06 8.67
 0 -12 10 95.66 9.52
 0 12 10 100.92 8.56
 0 12 10 106.66 8.74
 0 -12 10 80.66 9.85
 0 12 10 100.17 8.74
 0 12 11 20.35 3.66
 0 -12 11 24.28 5.6
 0 -12 11 22.1 6.06
 0 12 11 27.03 3.72
 0 12 11 24.79 3.62
 0 12 11 28.3 3.44
 0 12 12 5.81 3.06
 0 -12 12 0.43 5.31
 0 12 12 2.44 2.54
 0 12 12 2.79 2.81
 0 12 12 0.9 3
 0 -12 12 7.85 5.9
 0 12 13 5.45 2.43
 0 12 13 2.73 2.88
 0 12 13 0.1 3
 0 -12 13 3.92 6.02
 0 -12 13 5.72 5.46
 0 12 13 -3.12 4
 0 12 14 8.21 3.33
 0 12 14 4.7 3.86
 0 -12 14 6.67 6.13
 0 12 14 8.22 3.17
 0 12 15 14.34 3.25
 0 12 15 10.31 3.54
 0 -12 15 14.08 5.85
 0 12 15 16.93 4.11
 0 -12 15 9.71 6.33
 0 12 15 20.19 2.59
 0 12 16 3.52 3.33
 0 -12 16 3.83 6.17
 0 -12 16 17.12 5.85
 0 12 17 -2.35 3.35
 0 -12 17 1.04 5.98
 0 -12 17 3.81 5.69
 0 -12 18 -5.26 5.83
 0 -12 18 -5.91 5.73
 0 12 19 -0.21 3.25
 0 -12 19 11.11 5.58
 0 12 20 1.23 2.99
 0 -12 20 0.68 5.1
 0 -12 20 -4.01 5.32
 0 -12 21 9.85 4.97
 0 -12 22 7.49 4.53
 0 -12 23 12.83 4.08
 0 -12 24 6.19 2.81
 0 13 0 -0.66 2.18
 0 13 0 0.36 2.83
 0 13 -1 53.94 4.72
 0 13 1 50.6 4.71
 0 13 1 49.45 5.17
 0 13 -1 47 5.04
 0 13 2 10.77 2.51
 0 13 2 5.8 3.06
 0 13 -2 4.22 2.72
 0 13 3 5.14 2.39
 0 13 3 4.94 3.18
 0 13 4 2.83 3.11
 0 13 4 2.95 2.15
 0 13 4 2.19 2.45
 0 13 5 22.16 3.64
 0 -13 5 15.39 4.69
 0 13 5 19.64 2.73
 0 13 5 16.7 3.15
 0 13 6 3.66 3.18
 0 -13 6 4.42 4.69
 0 13 6 3.3 2.6
 0 13 6 4.25 2.14
 0 13 7 84.72 7.95
 0 13 7 93.25 7.62
 0 -13 7 74.69 8.8
 0 13 7 98.21 7.89
 0 -13 8 11.25 5.48
 0 13 8 21.89 3.68
 0 13 8 19.42 3.15
 0 13 8 21.04 3.57
 0 13 8 24.5 3.36
 0 -13 9 32.92 6.62
 0 13 9 44.38 4.99
 0 13 9 55.3 4.67
 0 13 9 53.66 4.95
 0 13 9 33.92 4.64
 0 -13 10 1.9 5.67
 0 13 10 5.19 3.17
 0 13 10 7.31 3.18
 0 13 10 8.45 3
 0 13 10 7.69 2.83
 0 -13 11 2.06 5.78
 0 -13 11 7.66 5.14
 0 13 11 3.22 3.01
 0 13 11 0.76 3.17
 0 13 11 4.91 2.64
 0 13 11 4.12 2.95
 0 13 12 0.86 2.99
 0 13 12 -1.26 2.98
 0 -13 12 -2.54 5.88
 0 13 13 64.06 7.1
 0 13 13 58.81 6.71
 0 -13 13 60.79 8.45
 0 13 14 47.45 5.42
 0 13 14 48.16 5.89
 0 -13 14 56.3 6.97
 0 13 14 55.35 5.67
 0 13 14 56.42 4.87
 0 -13 14 49.39 7.52
 0 13 15 4.39 3.08
 0 -13 15 -0.37 5.58
 0 13 15 6.07 3.65
 0 13 15 3.68 3.2
 0 -13 15 9.27 5.97
 0 13 15 5.1 2.07
 0 -13 16 34.6 6.21
 0 -13 16 40.07 6.66
 0 13 16 32.84 4.59
 0 -13 17 2.57 5.41
 0 -13 18 7.49 5.34
 0 -13 18 11.8 5.35
 0 13 18 6.02 3.27
 0 -13 19 0.26 5
 0 -13 19 -1.62 5.13
 0 13 19 0.38 3.03
 0 -13 20 4.67 4.9
 0 13 20 0.08 2.78
 0 -13 21 6.44 4.62
 0 -13 22 5.48 4.05
 0 -13 24 2.4 2.1
 0 14 0 7.14 2.5
 0 14 1 1.94 3.05
 0 14 1 1.38 2.53
 0 14 2 5.93 3.16
 0 14 2 -0.95 2.59
 0 14 3 48.68 5.38
 0 14 3 48.51 5.11
 0 14 3 57.14 4.89
 0 14 4 53.66 5.27
 0 14 4 50.57 4.58
 0 14 4 41.21 4.95
 0 14 -4 48.81 4.64
 0 14 5 22.84 2.98
 0 14 5 20.32 3.49
 0 14 -5 14.66 2.81
 0 14 6 23.38 3.8
 0 14 6 28.41 4.09
 0 14 6 25.62 3.69
 0 -14 6 20.99 5.36
 0 14 6 32.28 3.37
 0 14 7 1.39 2.82
 0 14 7 -1.05 3.29
 0 14 7 0.91 2.87
 0 -14 7 -3.35 5.07
 0 14 7 0.15 2.51
 0 14 8 10.05 3.06
 0 14 8 16.06 3.5
 0 14 8 15.15 3.3
 0 14 8 11.13 2.88
 0 -14 8 17.46 5.37
 0 14 9 9.67 3.43
 0 14 9 10.54 2.85
 0 -14 9 10.19 5.47
 0 14 10 1.27 3.09
 0 -14 10 -1.61 5.62
 0 14 10 -1.16 2.85
 0 14 11 7.71 3.26
 0 -14 11 11.87 5.82
 0 14 11 5.74 3.2
 0 14 11 4.91 2.71
 0 14 12 1.29 3.29
 0 14 12 4.96 2.54
 0 -14 12 2.99 5.83
 0 14 12 7.12 3.31
 0 14 13 15.51 3.77
 0 14 13 22.96 4.38
 0 14 13 28.75 3.17
 0 -14 13 28.05 6.27
 0 14 13 23.25 3.95
 0 14 14 14 3.4
 0 14 14 16.7 3.98
 0 -14 14 12.52 5.85
 0 14 14 11.37 3.66
 0 14 14 20.62 2.65
 0 -14 15 37.75 6.45
 0 14 15 49.27 4.34
 0 -14 16 -0.05 5.07
 0 -14 17 14.27 5.4
 0 -14 17 4.22 4.99
 0 14 17 8.38 3.18
 0 -14 18 -6.17 5.09
 0 -14 18 -0.23 4.69
 0 14 18 -1.1 3.04
 0 14 19 1.57 2.81
 0 -14 19 3.2 4.79
 0 -14 20 4.47 4.61
 0 -14 21 12.22 4.22
 0 -14 23 10.34 2.35
 0 15 0 1.87 2.75
 0 15 0 0.16 2.56
 0 15 -1 110.31 9.02
 0 15 1 111.41 9.08
 0 15 1 117.56 8.94
 0 15 1 91.18 9.03
 0 15 2 2.98 2.9
 0 15 -2 3.09 2.63
 0 15 2 7.42 2.33
 0 15 2 7.61 2.73
 0 15 3 58.81 5.17
 0 15 -3 53.91 4.93
 0 15 3 51.54 4.85
 0 15 3 39.66 5.05
 0 15 -4 16.54 2.81
 0 15 4 17.23 3.29
 0 15 4 14.22 2.78
 0 15 4 18.72 3.42
 0 15 5 2.5 2.51
 0 15 5 6.7 3.11
 0 15 6 180.78 14.19
 0 15 6 170.55 14.37
 0 15 7 0.32 2.59
 0 15 7 1.25 2.98
 0 15 8 162.12 12.72
 0 15 8 142.75 12.81
 0 15 8 168.92 12.69
 0 -15 8 140.33 13.44
 0 15 9 5.78 3.32
 0 15 9 6.99 2.81
 0 15 9 8.22 3.03
 0 -15 9 -1.32 5.26
 0 15 10 114.29 9.49
 0 15 10 128.54 9.31
 0 -15 10 108.69 10.49
 0 15 11 1.69 3.14
 0 15 11 5.21 2.63
 0 15 11 2.76 3.08
 0 -15 11 -3.02 5.57
 0 -15 12 17.37 5.68
 0 15 12 21.93 3.66
 0 15 12 15.71 4.15
 0 15 12 22.84 2.98
 0 15 12 12.38 3.49
 0 15 13 22.26 4.04
 0 15 13 30.08 3.26
 0 15 14 0.73 3.42
 0 15 14 1.38 1.94
 0 15 15 3.75 3.2
 0 -15 15 7.38 5.29
 0 15 15 4.31 3.29
 0 -15 16 42.91 6.31
 0 15 16 42.89 4.89
 0 -15 17 6.1 4.88
 0 15 17 -0.35 2.94
 0 -15 18 41.56 5.56
 0 15 18 32.32 4.11
 0 -15 19 2.35 4.36
 0 15 19 5.37 2.65
 0 -15 20 23.2 4.4
 0 -15 22 -1.84 2.06
 0 16 0 18.55 2.86
 0 16 1 5.01 2.36
 0 16 -1 3.25 2.27
 0 16 1 5.48 2.83
 0 16 2 7.59 2.43
 0 16 -2 7.83 2.24
 0 16 2 8.15 2.91
 0 16 2 -1.47 2.95
 0 16 -2 1.83 2.62
 0 16 3 18.42 2.94
 0 16 -3 15.99 2.55
 0 16 3 12.43 3.31
 0 16 3 14.18 3.26
 0 16 -3 17.71 2.83
 0 16 4 19.89 3.29
 0 16 4 22.21 3.77
 0 16 4 29.02 3.74
 0 16 -4 27.8 3.13
 0 16 5 9.51 2.73
 0 16 5 5.08 3.09
 0 16 5 1.78 2.94
 0 16 6 57.65 5.48
 0 16 6 65.83 5.57
 0 16 7 6.12 2.7
 0 16 7 1.87 3.08
 0 16 7 5.07 2.86
 0 16 8 9.32 3.07
 0 16 8 8.2 3.3
 0 16 8 15.32 3.04
 0 16 9 8.99 3.1
 0 16 9 9.25 3.27
 0 16 9 5.39 2.81
 0 16 10 -1.02 3
 0 16 10 3.59 3.19
 0 16 10 0.85 2.55
 0 16 11 15.28 2.83
 0 16 12 3.24 2.26
 0 16 12 4.42 3.51
 0 -16 12 1.71 4.91
 0 16 13 5.84 2.1
 0 16 13 4.04 3.14
 0 16 13 8.2 3.29
 0 -16 13 4.82 5.01
 0 16 14 11.79 3.46
 0 -16 14 13.52 5.14
 0 16 14 11.13 3.6
 0 -16 15 37.36 5.32
 0 16 15 21.32 3.86
 0 -16 16 19.66 4.8
 0 16 16 13.06 3.31
 0 -16 17 5.69 4.45
 0 16 17 11.75 3.01
 0 -16 18 16.1 4.19
 0 16 18 13.74 2.78
 0 -16 19 -3.84 3.55
 0 17 0 -5.13 2.38
 0 17 0 -2.22 2.73
 0 17 -1 107.45 8.86
 0 17 1 99.46 8.89
 0 17 1 108.83 8.98
 0 17 -1 111.97 8.91
 0 17 -2 10.62 2.3
 0 17 2 5.93 2.56
 0 17 2 3.26 2.86
 0 17 -2 8.03 2.59
 0 17 2 12.32 2.94
 0 17 3 60.88 5.52
 0 17 -3 63.12 5.36
 0 17 3 67.01 5.66
 0 17 4 18.31 3.22
 0 17 4 11.31 3.45
 0 17 4 29.86 3.5
 0 17 -4 24.99 2.87
 0 17 5 5.07 2.57
 0 17 5 2.81 3.02
 0 17 5 4.34 2.92
 0 17 6 19.26 3.3
 0 17 6 23.87 3.41
 0 17 7 57.66 5.52
 0 17 8 36.56 4.07
 0 17 9 73.4 6.44
 0 17 10 -0.36 2.85
 0 17 10 -1.25 3
 0 17 10 5.16 2.4
 0 17 11 20.22 2.63
 0 17 11 18.63 3.41
 0 -17 11 12.46 4.65
 0 17 12 4.46 2
 0 17 12 5.08 3.05
 0 17 12 0.79 3.25
 0 -17 12 -0.07 4.34
 0 17 13 3.82 1.78
 0 17 13 2.33 2.96
 0 17 13 2.29 3.02
 0 -17 13 3.8 4.3
 0 17 14 4.55 1.61
 0 17 14 2.7 2.94
 0 -17 15 -1.9 4.01
 0 17 15 -0.45 2.78
 0 -17 16 -0.31 3.81
 0 17 16 1.02 2.57
 0 -17 17 1.6 3.5
 0 17 17 -0.35 2.43
 0 18 0 81.46 7.35
 0 18 0 91.67 7.35
 0 18 -1 2.07 2.17
 0 18 1 7.47 2.39
 0 18 1 4.05 2.45
 0 18 -1 1.74 2.23
 0 18 2 38.12 4.28
 0 18 -2 41.02 4.07
 0 18 2 46.54 4.33
 0 18 3 -2.55 2.5
 0 18 3 -1.81 2.64
 0 18 -3 2.1 2
 0 18 3 2.75 2.55
 0 18 4 -3.4 2.53
 0 18 4 2.77 2.72
 0 18 4 -0.29 2.6
 0 18 5 7.19 2.66
 0 18 5 1.36 2.73
 0 18 5 3.08 2.54
 0 18 6 21.76 3.13
 0 18 6 10.85 3.17
 0 18 6 17.42 2.94
 0 18 7 1.29 2.69
 0 18 7 0.11 2.4
 0 18 8 38.08 4.38
 0 18 8 38.97 3.99
 0 18 9 3.21 2.88
 0 18 9 2.63 2.09
 0 18 10 5.61 2.9
 0 18 10 3.78 2.05
 0 18 10 0.77 3.23
 0 18 11 -0.73 2.86
 0 18 11 1.34 3.02
 0 18 11 2.44 1.81
 0 -18 12 0.53 3.52
 0 18 12 3.21 2.81
 0 18 12 3.31 2.78
 0 18 12 2.07 1.64
 0 18 13 3.35 1.45
 0 18 13 3.9 2.76
 0 -18 13 0.23 3.41
 0 18 14 -1.27 2.55
 0 18 15 0.12 2.35
 0 18 16 2.07 1.92
 0 19 0 2.63 1.96
 0 19 0 -3.41 2.18
 0 19 1 28.47 3.16
 0 19 -1 28.36 3.05
 0 19 1 30.1 3.35
 0 19 -1 26.2 3.17
 0 19 2 2.9 2.13
 0 19 -2 1.69 1.78
 0 19 2 0.4 2.26
 0 19 3 21.66 2.71
 0 19 3 13.65 2.86
 0 19 4 0.19 2.15
 0 19 4 -1.06 2.42
 0 19 5 -1.81 2.1
 0 19 5 -3.31 2.57
 0 19 6 2.94 2.12
 0 19 6 0.22 2.56
 0 19 7 19.82 2.6
 0 19 7 19.1 3.14
 0 19 8 9.61 3.35
 0 19 8 6.88 1.98
 0 19 8 3.23 2.71
 0 19 9 10.16 3.06
 0 19 9 6.58 1.89
 0 19 9 6.62 2.7
 0 19 10 4.42 2.76
 0 19 10 3.79 1.64
 0 19 10 1.18 2.56
 0 19 11 1.91 2.44
 0 19 11 0.79 1.46
 0 19 11 6.26 2.59
 0 19 12 2.31 2.47
 0 19 13 3.64 2.24
 0 19 14 1.02 1.78
 0 20 0 1.29 1.55
 0 20 0 -1.39 1.95
 0 20 -1 5.7 1.56
 0 20 1 6.98 1.75
 0 20 1 5.01 2.12
 0 20 2 9 1.84
 0 20 2 4.79 2.22
 0 20 3 17.17 2.21
 0 20 3 13.42 2.59
 0 20 4 0.21 1.7
 0 20 4 0.06 2.14
 0 20 5 5.97 1.73
 0 20 5 1.31 2.22
 0 20 6 4.38 1.67
 0 20 6 3.81 2.27
 0 20 7 -2.02 2.78
 0 20 7 -1.59 1.54
 0 20 7 1.46 2.22
 0 20 8 0.41 2.56
 0 20 8 2.8 2.19
 0 20 9 1.46 2.26
 0 20 9 2.31 2.17
 0 20 10 0.95 1.97
 0 20 11 0.66 1.89
 0 20 12 2.23 1.59
 0 21 5 2.67 2.28
 0 21 6 3.85 2.14
 -1 0 30 -1.09 1.98
 -1 0 29 24.38 5.17
 -1 0 29 28.18 3.38
 -1 0 28 0.38 2.85
 -1 0 28 -3.15 1.7
 -1 0 27 194.83 17.15
 -1 0 27 218.99 16.22
 -1 0 27 196.65 15.94
 -1 0 26 -7.06 6.47
 -1 0 26 -0.74 3.29
 -1 0 26 -0.61 2.05
 -1 0 25 228.09 18.03
 -1 0 25 223.96 17.7
 -1 0 24 -0.28 3.71
 -1 0 24 -1.52 2.2
 -1 0 24 -6.21 7.31
 -1 0 23 42.97 5.21
 -1 0 23 41.32 4.18
 -1 0 23 45.3 8.3
 -1 0 22 0.79 7.28
 -1 0 21 16.64 2.66
 -1 0 21 9.98 7.3
 -1 0 21 11.79 5.38
 -1 0 20 1.08 2.24
 -1 0 20 5.36 6.83
 -1 0 20 3.35 4.88
 -1 0 19 72.48 11.24
 -1 0 19 101.41 9.42
 -1 0 19 103.16 10.23
 -1 0 18 1.04 9.6
 -1 0 18 -1.61 2.87
 -1 0 18 -2.98 5.87
 -1 0 18 0.29 2.15
 -1 0 18 -0.61 4.22
 -1 0 17 249.72 22.69
 -1 0 17 241.65 22.13
 -1 0 17 316.95 25.03
 -1 0 17 322.13 21.97
 -1 0 17 276.41 21.93
 -1 0 16 3.36 5.14
 -1 0 16 2.1 3.65
 -1 0 16 -0.61 2.3
 -1 0 16 0.66 1.98
 -1 0 16 -0.56 8.27
 -1 0 15 646.28 49.92
 -1 0 15 616.08 50.25
 -1 0 15 663.7 49.95
 -1 0 15 652.21 51.61
 -1 0 14 -1.28 5.34
 -1 0 14 -2.01 2.13
 -1 0 14 0.77 1.8
 -1 0 14 -4.17 7.61
 -1 0 13 1428.65 113.27
 -1 0 13 1479.66 113.11
 -1 0 13 1485.51 113.1
 -1 0 12 0.86 2.16
 -1 0 12 -0.47 1.64
 -1 0 12 -3.73 7.12
 -1 0 12 -5.34 5.35
 -1 0 11 2539.87 182.43
 -1 0 11 2193.26 183.13
 1 0 -11 2216.23 182.85
 -1 0 11 2293.87 182.41
 -1 0 10 3.44 6.28
 -1 0 9 274.49 22.42
 -1 0 8 -0.37 5.57
 -1 0 7 557.98 43.51
 -1 0 6 -0.19 4.66
 -1 0 5 1432.36 110.24
 -1 0 4 -0.04 3.36
 -1 0 3 1180.15 90.76
 1 0 -1 9999 767.36
 1 0 0 1.96 1.78
 1 0 0 1.1 1.46
 1 0 1 5966.51 465.29
 1 0 1 6134.36 465.26
 1 0 2 -1.4 1.99
 1 0 3 283.82 22.12
 1 0 4 2.23 3.15
 1 0 4 1.87 4.63
 1 0 5 244.04 19.55
 1 0 5 252.95 20.07
 1 0 6 -2.06 3.81
 1 0 6 2.6 5.79
 1 0 7 103.03 10.46
 1 0 8 3.48 6.65
 1 0 9 80.79 9.75
 1 0 10 3.65 7.35
 1 0 11 4.26 1.67
 1 0 11 7.2 4.79
 1 0 11 9.72 7.61
 1 0 11 5.12 1.71
 1 0 12 1.51 1.7
 1 0 12 -0.02 1.72
 1 0 13 294.43 23.13
 1 0 13 296.2 22.61
 1 0 13 286.86 22.57
 1 0 14 0.21 2.01
 1 0 14 1.17 5.1
 1 0 14 -0.45 1.71
 1 0 15 404.09 35.81
 1 0 15 377.73 35.91
 1 0 15 402.3 35.58
 1 0 15 456.85 35.44
 1 0 16 1.1 5.83
 1 0 16 1.53 4.13
 1 0 16 2.04 2.89
 1 0 16 -4.55 5.75
 1 0 16 -0.42 1.88
 1 0 17 318.31 27.06
 1 0 17 285.85 27.65
 1 0 17 273.15 27.87
 1 0 18 -1.92 2.02
 1 0 18 -1.09 6.53
 1 0 18 -0.19 3.28
 1 0 18 -0.09 2.64
 1 0 19 23.85 3.33
 1 0 19 27.83 4.35
 1 0 20 4.14 7.35
 1 0 20 0.84 3.67
 1 0 20 -0.42 2.91
 1 0 20 1.49 2.13
 1 0 21 5.14 3.88
 1 0 21 9.96 3.12
 1 0 21 3.98 2.25
 1 0 22 3.5 7.84
 1 0 22 -1.46 3.95
 1 0 23 55 9.01
 1 0 23 56.47 5.85
 1 0 23 52.47 4.89
 1 0 24 -0.14 3.52
 1 0 24 1.31 7.35
 1 0 24 -0.71 2.13
 1 0 25 43.06 4.05
 1 0 26 4.61 6.39
 1 0 26 1.92 3.26
 1 0 27 17.81 6.34
 1 0 27 25.51 3.65
 1 0 28 6.72 5.21
 1 0 28 0.42 2.74
 1 0 29 1.75 2.27
 1 0 30 1.51 1.58
 -1 1 30 24.4 2.66
 -1 -1 30 22.67 2.68
 -1 1 29 -0.15 2.45
 -1 -1 29 2.39 2.48
 -1 -1 29 -5.23 4.59
 -1 1 29 1.17 4.73
 -1 -1 28 2.39 2.84
 -1 1 28 -2 2.81
 -1 1 28 4.84 5.43
 -1 -1 28 -1.84 5.4
 -1 -1 28 -0.51 1.58
 -1 1 27 23.07 3.56
 -1 -1 27 20.78 3.53
 -1 1 27 13.77 6.21
 -1 -1 27 18.87 6.31
 -1 1 27 17.65 2.54
 -1 -1 27 20.21 2.47
 -1 1 26 15.13 3.46
 -1 -1 26 12.38 3.45
 -1 -1 26 13.98 6.55
 -1 1 26 14.29 6.56
 -1 1 26 13.31 2.42
 -1 -1 26 12.66 2.33
 -1 -1 25 90.74 7.78
 -1 1 25 97.35 7.82
 -1 -1 24 2.88 7.39
 -1 1 24 8.55 7.28
 -1 -1 24 17.32 4.06
 -1 1 24 24.19 3.99
 -1 -1 24 16.62 2.63
 -1 1 24 16.66 2.7
 -1 1 23 86.54 7.67
 -1 -1 23 95.38 7.66
 -1 1 23 68.23 9.91
 -1 -1 23 70.01 9.94
 -1 -1 23 74.44 6.88
 -1 1 23 83.72 6.92
 -1 1 22 -6.12 7.29
 -1 -1 22 1.71 7.27
 -1 1 21 85.77 6.79
 -1 -1 21 77.3 6.76
 -1 1 21 71.25 9.73
 -1 1 21 76.77 8.18
 -1 -1 21 73.74 8.26
 -1 -1 21 72.37 9.7
 -1 1 20 30.43 7.42
 -1 -1 20 32.73 7.56
 -1 -1 20 35.58 5.78
 -1 1 20 35.71 5.74
 -1 -1 20 31.68 3.72
 -1 1 20 39.48 3.75
 -1 -1 19 0.3 3.07
 -1 1 19 0.17 3.08
 -1 1 19 2.41 6.14
 -1 -1 19 4.89 6.51
 -1 1 19 1.07 4.54
 -1 -1 19 1.69 4.6
 -1 1 19 0.46 2.18
 -1 -1 19 3.09 2.21
 -1 1 18 1.03 9.4
 -1 -1 18 3.83 9.4
 -1 -1 18 1.16 2.08
 -1 1 18 -0.29 2.2
 -1 1 18 -0.57 2.89
 -1 -1 18 0.89 2.81
 -1 -1 18 -0.05 4.28
 -1 1 18 2.68 4.25
 -1 1 18 -5.31 5.9
 -1 -1 18 8.73 6.21
 -1 1 17 2.51 9.13
 -1 -1 17 -0.95 8.73
 -1 -1 17 -0.75 2.6
 -1 1 17 3 2.55
 -1 1 17 0.72 2.03
 -1 -1 17 0.22 1.97
 -1 -1 17 0.61 3.95
 -1 1 17 -1.03 3.95
 -1 1 17 3.1 5.52
 -1 -1 17 4.99 5.58
 -1 -1 17 4.05 5.81
 -1 -1 16 74.09 10.19
 -1 1 16 56 9.79
 -1 1 16 56.08 4.85
 -1 -1 16 55.81 4.86
 -1 1 16 62.83 6.81
 -1 1 16 41.76 5.54
 -1 -1 16 47.16 5.63
 -1 1 16 50.53 4.7
 -1 -1 16 52.76 4.66
 -1 -1 16 59.79 7.16
 -1 -1 16 49.42 6.92
 -1 1 15 3.61 2.21
 -1 -1 15 1.82 2.21
 -1 -1 15 8.09 5.37
 -1 1 15 4.45 1.95
 -1 -1 15 7.25 1.89
 -1 -1 15 7.31 7.77
 -1 1 15 8.25 7.91
 -1 -1 14 109.3 8.09
 -1 1 14 111.72 8.08
 -1 -1 14 80.78 9.39
 -1 -1 14 88.01 7.99
 -1 1 14 94.8 8.04
 -1 1 14 116.88 11.52
 -1 -1 14 115.28 11.54
 -1 -1 13 2.2 1.72
 -1 1 13 3.95 1.77
 -1 1 13 2.95 2.09
 -1 -1 13 1.47 2.12
 -1 -1 13 1.91 5.22
 -1 -1 12 2.76 2.04
 -1 1 12 3.13 2.05
 -1 1 12 -3.57 5.52
 -1 -1 12 -6.1 5.21
 -1 -1 12 -0.08 1.64
 -1 1 12 -0.98 1.68
 -1 -1 12 3.76 6.91
 -1 1 12 -2.54 7.11
 -1 1 11 25.5 3
 -1 -1 11 29.34 2.99
 -1 -1 11 20.16 5.34
 -1 -1 11 27.71 2.7
 -1 1 11 27.5 2.72
 -1 -1 11 23.56 7.19
 -1 1 11 28.08 7.07
 -1 -1 10 167.32 14.86
 -1 1 10 160.54 14.83
 1 -1 -10 170.96 13.7
 -1 1 9 26.26 6.27
 -1 -1 9 30.88 6.37
 1 -1 -9 22.99 4.56
 -1 1 8 13.23 5.55
 -1 -1 8 5.91 5.61
 1 -1 -8 8.36 4.25
 -1 -1 7 683.3 47.99
 -1 1 7 623.76 47.94
 1 -1 -7 570.16 47.72
 -1 -1 6 61.78 6.66
 -1 1 6 61.95 6.72
 1 -1 -6 56.27 6.3
 -1 -1 5 316.87 25.06
 -1 1 5 343.14 25.07
 1 -1 -5 300.97 24.95
 -1 -1 4 5.94 3.49
 -1 1 4 7.23 3.52
 1 -1 -4 8.37 3.48
 -1 -1 3 82.17 7.13
 -1 1 3 84.95 7.14
 1 -1 -2 151.55 12
 1 -1 -1 339.31 26.21
 1 1 0 12.41 1.99
 1 -1 0 13.09 1.97
 1 -1 1 0.94 1.72
 1 1 1 0.35 1.69
 1 1 2 264.78 22.26
 1 -1 2 253.75 22.27
 1 1 2 301.32 22.13
 1 1 2 309.29 22.25
 -1 1 -3 12.57 2.36
 1 1 3 9.48 2.91
 1 -1 3 10.32 2.85
 -1 1 -4 1445.64 105.79
 1 -1 4 1268.83 106.01
 1 1 4 1281.61 106.01
 1 -1 4 1395.14 105.89
 1 1 4 1389.02 105.89
 1 1 5 164.2 13.83
 1 -1 5 157.7 13.85
 1 -1 5 159.13 13.17
 1 1 5 165.21 13.18
 1 -1 6 2525.49 187.18
 1 1 6 2342.18 187.16
 1 -1 7 0.94 6.15
 1 1 7 5.17 6.09
 1 -1 8 157.19 13.99
 1 1 8 149.8 13.94
 1 -1 9 336.35 27.19
 1 1 9 328.91 27.1
 1 -1 10 178.52 15.52
 1 1 10 156.07 15.39
 1 -1 11 459.99 36.86
 1 -1 11 475.27 38.49
 1 1 11 459.75 36.86
 1 1 11 475.04 38.44
 1 -1 11 488.18 36.89
 1 1 11 516.52 36.9
 1 -1 11 484.35 37.2
 1 1 12 244.98 19.93
 1 -1 12 246.99 19.93
 1 1 12 261.87 19.98
 1 -1 12 266.94 19.97
 1 -1 12 266.13 20.56
 1 1 12 300.3 20.63
 1 -1 13 294.9 22.5
 1 1 13 291.35 22.5
 1 -1 13 299.98 22.53
 1 1 13 287.72 22.53
 1 -1 13 260.18 23.05
 1 1 13 280.96 23.07
 1 1 14 219.72 17.35
 1 -1 14 230.19 17.36
 1 1 14 219.85 17.37
 1 -1 14 225.29 17.36
 1 1 14 217.44 18.05
 1 -1 14 212.7 18.04
 1 1 15 36.19 6.58
 1 -1 15 35.8 6.86
 1 -1 15 41.01 5.49
 1 1 15 42.43 5.5
 1 -1 15 67.58 4.65
 1 1 15 65.48 4.63
 1 1 15 35.85 6.56
 1 -1 15 34.6 6.51
 1 1 15 43.44 4.36
 1 -1 15 45.56 4.33
 1 -1 16 208.03 18.53
 1 -1 16 209.11 18.78
 1 1 16 213.28 18.69
 1 1 16 189.83 18.07
 1 -1 16 196.58 18.09
 1 1 16 210.63 17.73
 1 -1 16 209.43 17.72
 1 -1 16 291.31 17.94
 1 1 16 298.84 17.96
 1 -1 17 6.78 6.26
 1 1 17 8.02 6.01
 1 -1 17 4.73 2.65
 1 1 17 4.01 2.58
 1 -1 17 5.09 2.03
 1 1 17 5.04 2.08
 1 -1 17 5.06 5.82
 1 1 18 47.63 5.31
 1 -1 18 50.08 5.35
 1 1 18 59.87 4.89
 1 -1 18 55.93 4.93
 1 1 18 44.5 7.74
 1 -1 18 48.92 7.47
 1 -1 18 47.41 4.63
 1 1 18 49.77 4.64
 1 -1 18 45.52 7.98
 1 -1 19 86.75 10.42
 1 1 19 88.22 10.24
 1 1 19 101.56 7.8
 1 -1 19 98.94 7.78
 1 -1 19 88.63 8.15
 1 1 19 85.39 8.11
 1 -1 19 78.62 9.62
 1 1 19 91.59 7.62
 1 -1 19 87.39 7.59
 1 1 20 73.87 7.67
 1 -1 20 78.59 7.77
 1 -1 20 110.22 7.4
 1 1 20 110.1 7.4
 1 1 20 62.18 10.08
 1 -1 20 61.45 10.24
 1 1 20 73.68 7.07
 1 -1 20 76.66 7.06
 1 -1 21 155.71 13.36
 1 1 21 150.46 13.33
 1 -1 21 189.94 13.11
 1 1 21 182.52 13.1
 1 1 21 151.96 15.03
 1 -1 21 159.77 15.21
 1 -1 21 149.4 12.88
 1 1 21 152.67 12.91
 1 1 22 47.73 9.03
 1 -1 22 38.1 9.23
 1 1 22 60.07 6.01
 1 -1 22 58.92 6.03
 1 1 23 137.17 14.74
 1 -1 23 146.37 14.86
 1 1 23 161.93 13.09
 1 -1 23 165.59 13.11
 1 1 23 161.31 12.66
 1 -1 23 156.16 12.62
 1 -1 24 7.78 2.23
 1 1 24 8.33 2.33
 1 1 24 4.54 7.18
 1 -1 24 6.95 7.44
 1 1 24 13.29 3.72
 1 -1 24 10.13 3.68
 1 -1 25 36.95 3.8
 1 1 25 41.41 3.87
 1 1 26 -4.02 6.36
 1 -1 26 9.81 6.55
 1 -1 26 4.65 1.84
 1 -1 26 1.56 3.25
 1 1 26 7.28 3.2
 1 1 27 -2.29 5.93
 1 -1 27 13.32 5.91
 1 -1 27 7.09 3.07
 1 1 27 1.79 2.98
 1 -1 28 25.7 3.48
 1 1 28 30.92 3.45
 1 -1 29 1.73 2.2
 1 1 29 0.54 2.2
 1 1 30 43.29 3.8
 1 -1 30 44.69 3.81
 -1 2 30 -2.25 3.66
 -1 2 30 1.23 1.84
 -1 -2 30 2.65 1.88
 -1 2 29 6.84 4.68
 -1 -2 29 7.89 2.47
 -1 2 29 4.63 2.42
 -1 -2 28 4.82 1.58
 -1 2 28 3.66 5.39
 -1 -2 28 5.39 5.2
 -1 2 28 6.21 2.72
 -1 -2 28 1.82 2.77
 -1 -2 27 1.69 1.71
 -1 2 27 0.08 1.8
 -1 2 27 1.48 5.93
 -1 -2 27 -6.97 5.92
 -1 2 27 2.37 2.96
 -1 -2 27 0.43 3.05
 -1 2 26 8.32 2.2
 -1 -2 26 9.61 2.09
 -1 -2 26 18 6.51
 -1 2 26 10.36 6.41
 -1 2 26 7.45 3.28
 -1 -2 26 9.06 3.33
 -1 -2 25 4.54 2.07
 -1 2 25 3.59 2.16
 -1 2 24 38.78 4.91
 -1 -2 24 39.6 4.94
 -1 2 24 42.72 4
 -1 -2 24 35.81 3.91
 -1 -2 24 39.86 7.92
 -1 2 24 42.47 7.83
 -1 2 23 -2.76 7.15
 -1 -2 23 -1.67 3.72
 -1 2 23 -2 3.62
 -1 2 23 1.13 2.21
 -1 -2 23 1.43 2.15
 -1 -2 23 4.09 7.26
 -1 -2 22 21.25 7.53
 -1 2 22 15.53 7.44
 -1 -2 21 -3.49 7.25
 -1 2 21 4.81 6.98
 -1 -2 21 -1.22 2.23
 -1 2 21 0.84 2.21
 -1 2 20 160.34 15.45
 -1 -2 20 155.35 15.67
 -1 -2 20 177.72 13.95
 -1 2 20 181.08 13.97
 -1 -2 20 174.69 14.66
 -1 2 20 177.65 14.61
 -1 2 19 2.6 3.15
 -1 -2 19 1.12 3.06
 -1 2 19 0.47 6.17
 -1 -2 19 -4.19 6.76
 -1 -2 19 2.01 2.2
 -1 2 19 3.2 2.21
 -1 -2 19 0.99 4.68
 -1 2 19 1.68 4.59
 -1 -2 18 187.69 14.06
 -1 2 18 184.46 14.05
 -1 -2 18 193.94 18.2
 -1 2 18 195.74 17.98
 -1 -2 18 155.03 15.34
 -1 2 18 173.23 15.17
 -1 2 18 159.46 14.4
 -1 -2 18 162.06 14.43
 -1 -2 18 177.36 13.96
 -1 2 18 178.13 13.96
 -1 -2 18 175.9 15.15
 -1 2 17 22.77 9.01
 -1 -2 17 22.24 9.53
 -1 -2 17 10.28 2.78
 -1 2 17 13.02 2.79
 -1 -2 17 9.41 5.95
 -1 2 17 9.74 5.38
 -1 -2 17 10.84 4.14
 -1 2 17 6.07 4
 -1 -2 17 9.44 2.18
 -1 2 17 8.52 2.23
 -1 -2 17 9.04 5.92
 -1 2 16 185.67 17.79
 -1 -2 16 204.42 18.06
 -1 2 16 216.14 15.76
 -1 -2 16 178.55 15.88
 -1 -2 16 163.65 15.13
 -1 2 16 161.52 15.08
 -1 2 16 196.97 14.84
 -1 -2 16 185.64 14.83
 -1 -2 16 186.77 15.77
 -1 2 16 196.8 14.84
 -1 -2 16 199.43 14.82
 -1 -2 15 57.13 7.26
 -1 -2 15 63.73 5.41
 -1 2 15 61.68 5.42
 -1 2 15 73.61 9.8
 -1 -2 15 66.34 9.84
 -1 2 15 63.66 5.33
 -1 -2 15 60.75 5.28
 -1 -2 14 6.84 5.21
 -1 -2 14 3.36 1.68
 -1 2 14 1.34 1.81
 -1 2 14 5.48 2.12
 -1 -2 14 3.58 2.15
 -1 -2 14 2.04 7.47
 -1 2 14 1.56 7.33
 -1 2 13 149.22 10.77
 -1 -2 13 137.52 11.77
 -1 -2 13 137.36 10.72
 -1 -2 13 126 10.76
 -1 2 13 131.13 10.77
 -1 -2 12 68.81 6.09
 -1 2 12 66.34 6.1
 -1 -2 12 75.84 6
 -1 2 12 80.68 6.04
 -1 -2 12 75.58 7.62
 -1 2 12 72.23 9.33
 -1 -2 12 72.71 9.53
 -1 -2 11 38.23 3.75
 -1 -2 11 35.48 5.74
 -1 2 11 47.75 7.75
 -1 -2 11 51.1 7.81
 -1 -2 11 47.76 3.98
 -1 2 11 44.97 3.92
 -1 2 11 43.13 3.78
 -1 -2 10 2238.93 173.3
 -1 2 10 2257.41 173.28
 -1 2 9 179.43 15.28
 -1 -2 9 176.17 15.36
 -1 2 8 50.69 6.97
 -1 -2 8 47.91 6.83
 -1 2 7 -2.14 5.03
 -1 -2 7 0.72 5.08
 -1 -2 6 809.85 63.94
 -1 2 6 784.07 63.93
 1 -2 -6 862.29 63.74
 -1 -2 5 216.93 18.46
 -1 2 5 195.45 18.43
 -1 -2 4 26.13 4.19
 -1 2 4 26.19 4.13
 1 -2 -4 22.35 3.44
 -1 -2 3 623.51 48.97
 -1 2 3 601.28 48.96
 1 -2 -3 672.45 48.92
 1 -2 0 61.09 5.27
 1 2 0 63.67 5.23
 1 -2 1 2.6 1.98
 1 2 1 1.93 1.9
 1 2 2 42.29 3.96
 1 -2 2 42.16 3.98
 -1 2 -2 29.98 4.55
 1 2 3 1829.91 139.4
 1 -2 3 1762.48 139.4
 -1 2 -3 1870.8 139.53
 1 2 4 2.47 3.24
 1 -2 4 4.97 3.32
 -1 2 -4 6.04 3.01
 1 -2 5 1937.63 150.82
 1 2 5 1962.13 150.82
 -1 2 -5 2077.46 150.8
 1 -2 5 1926.92 150.97
 1 2 5 1851.93 150.95
 1 -2 6 920.09 70.23
 1 2 6 892.45 70.2
 1 -2 7 490.05 40.14
 1 2 7 530.21 40.15
 1 2 8 451.65 35.19
 1 -2 8 432.5 35.22
 1 2 9 198.12 17.34
 1 -2 9 197.44 17.39
 1 -2 10 136.26 14.72
 1 2 10 133.34 14.65
 1 2 10 160.99 12.31
 1 2 11 2.89 7.43
 1 -2 11 -0.38 4.71
 1 -2 11 -0.38 1.65
 1 2 11 2.55 1.68
 1 2 11 2.94 1.69
 1 -2 11 3.08 1.6
 1 -2 12 199.68 16.69
 1 2 12 217.16 16.77
 1 2 12 196.06 15.96
 1 -2 12 195.41 15.95
 1 -2 12 216.62 15.98
 1 2 12 215.22 16.01
 1 2 13 224.99 16
 1 -2 13 204.44 15.95
 1 2 13 185.4 15.19
 1 -2 13 177.6 15.18
 1 2 13 206.92 15.24
 1 -2 13 204.06 15.22
 1 -2 14 254.35 20.79
 1 2 14 251.74 20.19
 1 -2 14 268.2 20.19
 1 -2 14 253.15 20.18
 1 2 14 267.65 20.2
 1 -2 15 9.54 5.83
 1 2 15 -0.71 2.33
 1 -2 15 -0.07 2.31
 1 2 15 3.23 1.93
 1 -2 15 5.53 3.92
 1 2 15 0.28 3.8
 1 -2 15 2.7 1.77
 1 -2 15 2.59 5.35
 1 2 15 6.26 5.14
 1 -2 16 133.51 12.1
 1 2 16 123.53 10.89
 1 -2 16 125.5 10.84
 1 2 16 127.28 12.18
 1 -2 16 127.68 12.55
 1 -2 16 157.65 11.05
 1 2 16 158.56 11.05
 1 -2 17 1.94 6.61
 1 2 17 -1.46 2.58
 1 -2 17 0.47 2.63
 1 -2 17 -0.27 1.95
 1 -2 17 2.42 4.04
 1 2 17 4.53 2.14
 1 -2 17 5.29 5.82
 1 2 17 5.83 5.86
 1 -2 18 9.19 6.87
 1 2 18 10.61 2.77
 1 -2 18 8.82 2.73
 1 -2 18 7.07 2.13
 1 -2 18 12.62 4.24
 1 2 18 9.17 3.36
 1 -2 18 6.88 3.39
 1 2 18 10.84 2.32
 1 -2 18 11.4 6.26
 1 2 18 15.7 6.48
 1 2 19 4.19 2.29
 1 2 19 3.83 6.73
 1 -2 19 5.88 3.59
 1 2 19 5.03 3.53
 1 2 19 12.23 2.87
 1 -2 19 8.25 2.81
 1 -2 19 3.99 7.32
 1 -2 19 12.55 6.41
 1 -2 19 5.52 2.14
 1 2 20 33.56 8.2
 1 -2 20 50.57 5.45
 1 2 20 44.34 5.34
 1 -2 20 43.89 8.71
 1 -2 20 45.15 7.61
 1 -2 20 43.45 4.45
 1 2 20 45.59 4.54
 1 -2 20 56.64 4.94
 1 2 20 59.01 4.96
 1 2 21 4.55 3.72
 1 -2 21 -1.38 3.79
 1 -2 21 -5.33 7.78
 1 2 21 -3.36 7.4
 1 -2 22 30.28 3.39
 1 2 22 29.45 3.5
 1 2 22 30.92 4.58
 1 -2 22 30.72 4.67
 1 -2 22 39.81 4.27
 1 2 22 35.17 4.27
 1 2 22 26.72 7.96
 1 -2 22 27.22 8.23
 1 -2 23 1.93 3.74
 1 2 23 1.12 3.67
 1 2 23 3.62 2.2
 1 -2 23 2.96 2.09
 1 -2 23 -8.1 7.63
 1 2 23 1.22 7.35
 1 -2 24 25.77 4.23
 1 2 24 32.5 4.17
 1 -2 24 24.17 2.95
 1 2 24 24.12 3.12
 1 2 24 19.87 7.34
 1 -2 25 -0.04 1.88
 1 -2 25 9.21 6.86
 1 -2 26 -1.37 3.21
 1 2 26 1.84 3.12
 1 -2 26 -0.16 1.73
 1 -2 26 -0.88 6.39
 1 2 26 2.52 6.13
 1 -2 27 7.33 3.03
 1 2 27 7.71 2.94
 1 2 27 6.02 5.75
 1 2 28 11.5 2.73
 1 -2 28 11.92 2.8
 1 -2 29 16.02 2.64
 1 2 29 21.24 2.62
 -1 3 30 4.71 1.68
 -1 -3 30 -0.16 1.72
 -1 3 30 -1.36 3.46
 -1 3 29 2.14 2.22
 -1 -3 29 4.87 2.29
 -1 3 29 6.54 4.49
 -1 3 28 1.43 2.55
 -1 -3 28 1.72 2.61
 -1 3 28 2.73 5.26
 -1 -3 28 0.28 1.42
 -1 -3 27 17.19 3.2
 -1 3 27 12.77 3.09
 -1 3 27 15.41 5.95
 -1 -3 27 19.63 5.85
 -1 -3 27 10.38 1.97
 -1 -3 26 1.53 3.16
 -1 3 26 0.06 3.03
 -1 3 26 -2.01 1.99
 -1 -3 26 -0.56 1.85
 -1 -3 26 5.96 6.16
 -1 3 26 1 6.18
 -1 3 25 44.95 4.31
 -1 -3 25 44.71 4.18
 -1 3 24 2.06 2.25
 -1 -3 24 4.27 2.15
 -1 3 24 6.33 6.87
 -1 -3 24 13.71 7.1
 -1 3 24 3.91 3.45
 -1 -3 24 6.88 3.57
 -1 -3 23 -0.38 2.1
 -1 3 23 -2.64 2.28
 -1 3 23 -2.82 7.06
 -1 -3 23 -2.35 7.26
 -1 -3 23 -3.88 3.78
 -1 3 23 -3 3.55
 -1 3 22 11.28 7.19
 -1 -3 22 8.2 7.44
 -1 -3 22 10.89 3.82
 -1 3 22 10.98 3.76
 -1 3 21 16.57 2.82
 -1 -3 21 18.85 2.75
 -1 -3 21 13.9 7.4
 -1 -3 20 4.85 2.27
 -1 3 20 2.84 2.28
 -1 3 20 2.43 4.82
 -1 -3 20 6.42 4.95
 -1 3 20 5.63 6.58
 -1 -3 20 5.35 7.03
 -1 3 19 281.44 21.79
 -1 -3 19 289.19 21.8
 -1 3 19 269.39 22.12
 -1 -3 19 269.21 22.18
 -1 3 19 288.42 22.77
 -1 -3 19 286.31 23
 -1 -3 19 263.96 22.19
 -1 -3 19 281.38 22.69
 -1 3 18 3.1 2.14
 -1 3 18 -0.52 5.78
 -1 3 18 -1.75 4.23
 -1 -3 18 0.68 4.41
 -1 -3 18 5.44 4.11
 -1 -3 18 1.63 2.09
 -1 -3 18 2.27 2.93
 -1 3 18 1.27 2.84
 -1 -3 18 -1.74 6.43
 -1 -3 18 0.44 6.19
 -1 -3 17 312.94 26.57
 -1 3 17 311.84 26.54
 -1 -3 17 354.74 27.21
 -1 3 17 374.15 27.04
 -1 -3 17 327.48 26.72
 -1 -3 17 350.52 27.03
 -1 3 17 368.38 26.4
 -1 -3 17 349.42 26.38
 -1 3 17 335.45 26.39
 -1 -3 17 349.47 29.18
 -1 3 17 350.26 29.01
 -1 -3 17 327.42 26.38
 -1 -3 16 5.2 2.49
 -1 3 16 2.43 2.44
 -1 -3 16 3.85 5.62
 -1 3 16 5.36 4.96
 -1 -3 16 4.88 3.82
 -1 3 16 3.59 3.71
 -1 -3 16 12.33 5.65
 -1 3 16 3.93 1.96
 -1 -3 16 4.03 1.91
 -1 3 16 6.62 8.21
 -1 -3 16 7.4 8.59
 -1 -3 15 153.56 12.57
 -1 3 15 152.34 12.57
 -1 -3 15 169.63 13.54
 -1 -3 15 162.41 12.54
 -1 3 15 166.29 12.59
 -1 3 15 156.8 15.49
 -1 -3 15 156.74 15.69
 -1 -3 14 7.79 2.24
 -1 3 14 8.35 2.23
 -1 -3 14 11.04 5.11
 -1 -3 14 5.14 7.57
 -1 3 14 17.09 7.4
 -1 3 14 6.49 1.94
 -1 -3 14 7.97 1.8
 -1 -3 13 68.32 5.8
 -1 3 13 71.72 5.86
 -1 -3 13 65.67 7.43
 -1 -3 13 71.87 5.91
 -1 3 13 71.88 5.92
 -1 -3 12 163.59 13.41
 -1 3 12 161.85 12.51
 -1 -3 12 160.29 12.47
 -1 -3 12 159.89 14.8
 -1 -3 12 155.48 12.5
 -1 3 12 158.55 12.51
 -1 3 11 440.77 39.21
 -1 -3 11 470.97 39.16
 -1 -3 11 500.17 38.86
 -1 -3 11 502.35 38.85
 -1 3 11 523.69 38.86
 -1 3 11 525.27 38.88
 -1 -3 11 505.32 40.05
 -1 3 11 518.37 40.01
 -1 3 10 3.42 6.16
 -1 -3 10 4.76 6.33
 -1 3 10 7.31 3.56
 -1 3 9 730.35 58.22
 -1 -3 9 766.02 58.28
 -1 -3 8 4.46 5.54
 -1 3 8 2.14 5.41
 -1 -3 7 21.72 5.37
 -1 3 7 20.46 5.27
 -1 3 6 2.07 4.39
 -1 -3 6 1.71 4.84
 -1 3 5 89.3 8.14
 -1 -3 5 85.71 8.09
 -1 -3 4 133.41 11.33
 -1 3 4 140.64 11.32
 -1 3 3 278.49 22.16
 -1 -3 3 289.75 22.18
 -1 3 2 2945.53 229.49
 -1 -3 2 3032.75 229.49
 1 -3 0 21.55 2.56
 1 3 0 20.7 2.49
 1 -3 1 56.65 4.73
 1 3 1 48.8 4.69
 -1 3 -2 13.18 4.24
 1 3 2 8.45 2.49
 1 -3 2 10.88 2.59
 -1 3 -3 422.32 29.69
 1 3 3 376.11 29.3
 1 -3 3 360.46 29.29
 -1 3 -4 178.32 15.38
 1 3 4 194.17 15.11
 1 -3 4 192.5 15.13
 -1 3 -5 292.96 23.12
 1 3 6 8.07 5.65
 1 3 7 461.96 36.48
 1 3 8 35.14 7.02
 1 3 9 132.64 12.89
 1 3 10 33.45 3.09
 1 -3 10 28.62 5.07
 1 -3 11 79.83 6.16
 1 3 11 83.35 6.22
 1 -3 11 77.61 7.57
 1 -3 11 69.86 6.16
 1 3 11 72.41 6.16
 1 3 12 40.97 3.33
 1 -3 12 37.71 3.25
 1 -3 12 42.39 5.57
 1 3 12 31.06 3.27
 1 -3 12 30.48 3.26
 1 3 13 569.85 42.34
 1 -3 13 563.23 42.31
 1 -3 13 559.61 42.63
 1 3 13 541.33 42.3
 1 -3 13 523 42.29
 1 3 14 3.28 2.21
 1 -3 14 1.18 2.07
 1 -3 14 -0.67 5.08
 1 3 14 0.48 1.79
 1 -3 14 0.31 1.68
 1 -3 15 702.24 56.41
 1 3 15 708.58 56.43
 1 -3 15 695.8 56.71
 1 3 15 854.36 56.51
 1 -3 15 857.83 56.52
 1 3 15 713.55 56.79
 1 -3 15 718.8 56.96
 1 3 15 608.97 56.5
 1 -3 16 1.75 4.18
 1 3 16 4.91 5.49
 1 -3 16 9.18 2.53
 1 3 16 6.64 2.5
 1 3 16 7.3 2.13
 1 -3 16 7.85 1.99
 1 -3 16 8.96 5.57
 1 -3 16 5.06 6.23
 1 -3 17 174.19 14.82
 1 3 17 183.35 14.29
 1 -3 17 150.95 13.27
 1 3 17 150.54 13.23
 1 -3 17 180.01 13.7
 1 -3 17 159.25 13.05
 1 3 17 163.86 13.05
 1 -3 17 180.7 14.19
 1 3 17 171.44 13.04
 1 -3 17 163.36 13
 1 3 18 5.07 2.27
 1 -3 18 9.46 2.09
 1 3 18 4.01 6.24
 1 3 18 9.28 3.32
 1 -3 18 10.58 3.42
 1 3 18 8.88 2.64
 1 -3 18 7.86 2.67
 1 -3 18 9.95 4.47
 1 -3 18 6.49 7.07
 1 -3 18 1.35 6.22
 1 -3 19 18.57 2.89
 1 3 19 25.39 3.1
 1 3 19 15.59 6.93
 1 3 19 27.46 4.03
 1 -3 19 21.85 4.1
 1 3 19 35.6 3.51
 1 -3 19 33.1 3.49
 1 -3 19 11.27 6.71
 1 -3 19 12.25 4.84
 1 -3 19 14.6 7.57
 1 -3 20 -3.55 4.56
 1 -3 20 0.63 6.48
 1 3 20 3.78 2.24
 1 -3 20 2.61 2.04
 1 3 20 5.22 3.01
 1 -3 20 7.8 3.02
 1 -3 20 8.3 7.68
 1 3 20 3.09 6.98
 1 -3 20 5.66 3.66
 1 3 20 3.09 3.54
 1 3 21 72.63 9.68
 1 -3 21 76.89 7.36
 1 3 21 87.63 7.34
 1 3 22 1.02 2.3
 1 -3 22 -3.5 2.05
 1 3 22 -1.47 3.68
 1 -3 22 1.59 3.73
 1 -3 22 -4.13 7.9
 1 3 22 0.11 7.16
 1 -3 23 32.28 8.43
 1 3 23 37.47 7.95
 1 -3 23 39.88 5.01
 1 3 23 44.44 4.12
 1 -3 23 38.15 3.93
 1 3 23 47.08 5
 1 -3 24 0.05 1.85
 1 -3 25 9.07 1.97
 1 -3 25 11.35 3.39
 1 3 25 9.21 3.3
 1 -3 25 1.55 6.91
 1 3 25 9.15 6.52
 1 -3 26 0.22 1.61
 1 3 26 4.84 6.02
 1 -3 26 1.6 3.1
 1 3 26 2.66 2.98
 1 3 27 -0.07 5.55
 1 3 27 -1 2.72
 1 -3 27 -0.14 2.86
 1 3 28 1.43 4.85
 1 3 28 3.68 2.39
 1 -3 28 -3.2 2.46
 1 3 29 7.44 2.03
 1 -3 29 8.55 2.09
 -1 4 30 2.07 3.04
 -1 4 29 12.08 4.34
 -1 -4 29 6.01 2.16
 -1 4 29 10.43 2.13
 -1 4 28 2.69 4.99
 -1 -4 28 3.23 1.37
 -1 4 28 5.06 2.41
 -1 -4 28 0.31 2.5
 -1 4 27 4.37 5.61
 -1 -4 27 1.18 1.57
 -1 4 27 1.21 2.75
 -1 -4 27 0.67 2.79
 -1 4 26 11.49 6
 -1 -4 26 4.52 5.97
 -1 -4 26 4.06 1.82
 -1 4 26 6.38 2.94
 -1 -4 26 4.02 3.06
 -1 -4 25 1.68 6.42
 -1 4 25 5.75 2.09
 -1 -4 25 2.47 1.96
 -1 4 24 -0.61 6.72
 -1 4 24 7.88 2.36
 -1 -4 24 6.36 2.14
 -1 4 24 5.69 3.34
 -1 -4 24 4.98 3.52
 -1 -4 23 5.76 3.62
 -1 4 23 5.27 3.4
 -1 -4 23 -1.85 7.06
 -1 4 23 -4.86 6.95
 -1 -4 23 2.59 2.11
 -1 4 23 5.47 2.33
 -1 -4 22 40.95 7.9
 -1 4 22 26.97 7.37
 -1 -4 22 30.24 4.42
 -1 4 22 25.97 4.29
 -1 -4 21 -0.21 3.63
 -1 -4 21 1.8 2.2
 -1 4 21 0.9 2.22
 -1 -4 21 3.81 7.21
 -1 -4 21 -4.28 4.44
 -1 4 21 -0.83 6.75
 -1 -4 20 119.78 12.1
 -1 4 20 136.4 13.08
 -1 -4 20 137.39 13.51
 -1 -4 20 143.39 11.35
 -1 4 20 151.04 11.39
 -1 -4 20 140.01 13.01
 -1 -4 19 8.95 4.6
 -1 4 19 5.07 6.21
 -1 4 19 6.64 4.58
 -1 -4 19 6.19 4.8
 -1 -4 19 8.6 2.31
 -1 -4 19 7.55 6.87
 -1 -4 19 10.89 6.47
 -1 4 19 9.69 2.37
 -1 -4 18 387.92 31.29
 -1 4 18 401.56 31.09
 -1 -4 18 358.8 30.79
 -1 -4 18 388.4 30.41
 -1 4 18 408.66 30.43
 -1 -4 18 398.25 30.67
 -1 4 18 398.91 30.63
 -1 -4 18 375.82 31.04
 -1 4 17 92.46 9.01
 -1 -4 17 89.98 10.41
 -1 4 17 105.38 9.89
 -1 -4 17 93.02 9.29
 -1 -4 17 97.27 8.35
 -1 4 17 104.03 8.4
 -1 4 17 124.76 12.93
 -1 -4 17 113.07 8.56
 -1 4 17 115.01 8.59
 -1 -4 17 99.5 10.16
 -1 -4 17 104.39 9.15
 -1 4 17 97.58 9
 -1 4 16 308.6 22.37
 -1 -4 16 296.94 22.34
 -1 4 16 258.24 22.74
 -1 -4 16 278.55 23.02
 -1 4 16 306.69 23.02
 -1 -4 16 272.13 23.2
 -1 -4 16 250.01 22.73
 -1 4 16 251.85 22.82
 -1 -4 16 268.5 22.57
 -1 4 16 263.87 22.54
 -1 -4 16 304.39 25.16
 -1 -4 16 307.01 22.38
 -1 4 16 307.72 22.38
 -1 4 16 333.92 25.1
 -1 -4 15 100.94 9.93
 -1 4 15 115.28 9.73
 -1 -4 15 102.9 8.49
 -1 4 15 124.54 12.23
 -1 -4 15 122.44 12.47
 -1 -4 15 105.41 8.59
 -1 4 15 107.37 8.61
 -1 4 15 103.64 8.53
 -1 -4 14 1.2 4.94
 -1 -4 14 1.91 1.66
 -1 4 14 3.33 1.81
 -1 4 14 12.12 7.22
 -1 -4 14 14.92 7.72
 -1 -4 14 3.62 2.14
 -1 4 14 5.94 2.24
 -1 -4 13 27.2 5.32
 -1 4 13 25.28 2.68
 -1 -4 13 26.55 2.63
 -1 -4 13 22.35 2.86
 -1 4 13 25.06 2.93
 -1 -4 12 272.69 21.89
 -1 4 12 290.16 21.41
 -1 -4 12 280.22 21.39
 -1 -4 12 264.89 21.39
 -1 4 12 271.14 21.4
 -1 -4 11 14.27 4.87
 -1 4 11 31.52 6.81
 -1 -4 11 29.06 6.93
 -1 4 11 22.28 2.55
 -1 -4 11 19.96 2.51
 -1 4 11 16.13 3.74
 -1 4 11 18.57 2.29
 -1 -4 11 18.3 2.21
 -1 4 10 460.83 38.66
 -1 -4 10 501.92 39.17
 -1 4 10 508.92 39.1
 -1 -4 10 505.31 38.32
 -1 4 9 19.26 5.86
 -1 -4 9 15.1 6.03
 -1 4 9 3.89 4.18
 -1 4 8 452.87 34.52
 -1 -4 8 445.62 34.59
 -1 4 8 417.56 34.48
 -1 4 7 425.01 32.09
 -1 -4 7 431.88 32.12
 -1 4 7 365.31 32.12
 -1 4 6 309.24 24.92
 -1 -4 6 321.56 24.98
 -1 4 5 44.67 5.4
 -1 -4 5 45.88 5.52
 -1 4 4 177.99 14.85
 -1 -4 4 192.03 14.85
 -1 -4 3 90.95 7.79
 -1 4 3 91.86 7.72
 -1 4 2 163.93 13.01
 -1 -4 2 168.45 13.03
 -1 4 2 158.67 14.12
 1 4 -1 43.52 3.98
 1 -4 -1 43.12 4.09
 -1 4 1 38.71 6.19
 -1 4 0 2.81 4.72
 1 4 0 0.13 1.44
 1 -4 0 0.01 1.53
 -1 4 -1 6.2 4.9
 1 -4 1 5.23 1.82
 1 4 1 2.87 1.75
 -1 4 -2 28.71 5.57
 1 4 2 34.05 4.83
 1 4 2 32.78 3.38
 1 -4 2 29.75 3.36
 -1 4 -3 303.69 25.36
 1 4 3 338.69 25.24
 1 -4 3 316.1 24.79
 -1 4 -4 78.25 7.64
 -1 4 -5 541.12 42.22
 1 4 9 23.69 2.55
 1 -4 9 31.92 4.56
 1 4 10 132.78 10.05
 1 -4 10 132.35 10.04
 1 4 10 121.96 10.09
 1 -4 10 106.17 10.9
 1 4 11 62.88 5.72
 1 -4 11 59.07 5.71
 1 4 11 80.6 5.8
 1 -4 11 77.95 5.71
 1 -4 11 87.77 7.29
 1 4 12 63 5.47
 1 -4 12 61.43 5.45
 1 4 12 69.25 5.49
 1 -4 12 67.85 5.4
 1 -4 12 71.75 7.05
 1 -4 13 219.04 17.7
 1 4 13 220.1 17.71
 1 4 13 234.54 17.73
 1 -4 13 229.51 17.69
 1 -4 13 254.95 18.39
 1 -4 14 204.17 14.41
 1 4 14 215.96 14.42
 1 -4 14 178.86 15.1
 1 -4 14 152.87 14.21
 1 4 14 180.9 14.28
 1 -4 15 240.97 21.5
 1 4 15 280.5 21.56
 1 -4 15 304.78 21.62
 1 4 15 302.12 21.62
 1 -4 15 276.81 22.02
 1 -4 15 270.55 22.2
 1 4 15 274.22 22.2
 1 -4 15 278.1 22.56
 1 4 16 176.71 12.64
 1 -4 16 173.67 12.63
 1 4 16 165.59 12.59
 1 -4 16 147.47 12.52
 1 -4 16 151.49 13.3
 1 -4 16 148.98 14.24
 1 4 16 158.48 13.7
 1 4 16 141.61 12.75
 1 -4 16 151.76 12.82
 1 4 16 158.76 12.98
 1 -4 16 157.41 13.74
 1 -4 17 47.15 4.66
 1 4 17 53.62 4.82
 1 -4 17 42.33 6.23
 1 4 17 49.36 5.28
 1 -4 17 53.87 5.39
 1 4 17 53.66 7.23
 1 4 17 63.72 4.96
 1 -4 17 60.68 4.98
 1 -4 17 40.51 8.17
 1 -4 17 47.18 7.5
 1 -4 18 23.24 3.16
 1 4 18 34.45 3.39
 1 -4 18 32.9 5.35
 1 4 18 33.59 3.63
 1 -4 18 32.71 3.62
 1 4 18 32.2 6.59
 1 -4 18 26.11 4.19
 1 4 18 28.18 4.11
 1 -4 18 33.64 7.79
 1 -4 18 34.86 6.73
 1 -4 19 41.98 4.79
 1 4 19 53.84 4.98
 1 -4 19 37.64 6.51
 1 4 19 56.76 5.59
 1 -4 19 48.79 5.66
 1 4 19 48.77 7.92
 1 4 19 74.74 5.29
 1 -4 19 71.44 5.3
 1 -4 19 49.32 7.85
 1 -4 19 47.82 8.88
 1 4 20 41.47 4.15
 1 -4 20 33.7 3.88
 1 -4 20 35.71 5.85
 1 4 20 41.03 4.91
 1 4 20 31.25 7.57
 1 -4 20 38.41 5.07
 1 4 20 50.32 4.55
 1 -4 20 50.81 4.56
 1 -4 20 41.88 8.61
 1 -4 20 43.05 7.32
 1 4 21 -4.29 7.07
 1 -4 21 0.42 4.6
 1 -4 21 2.25 7.73
 1 -4 21 9.64 3.71
 1 4 21 4.25 3.5
 1 -4 22 2.33 1.92
 1 4 22 4.11 2.34
 1 4 22 2.47 6.91
 1 -4 22 -0.12 7.81
 1 -4 22 3.19 3.58
 1 4 22 -0.41 3.54
 1 -4 23 17.7 2.47
 1 4 23 14.09 6.95
 1 -4 23 20.93 3.91
 1 4 23 22.72 3.83
 1 -4 24 2.9 1.82
 1 -4 25 4.55 1.78
 1 4 25 10.49 6.13
 1 -4 25 3.54 3.27
 1 4 25 15.15 3.15
 1 4 26 3.46 5.84
 1 -4 26 13.26 3.09
 1 4 26 4.19 2.9
 1 4 27 29.12 3.57
 1 -4 27 31.72 3.69
 1 4 27 24.55 5.75
 1 4 28 10.07 2.37
 1 -4 28 10.3 2.45
 1 4 28 11.27 4.63
 1 -4 29 56.84 4.88
 1 4 29 59.62 4.87
 -1 5 30 2.74 2.62
 -1 -5 29 2.6 1.72
 -1 5 29 1.35 1.69
 -1 5 29 2.57 3.81
 -1 5 28 -1.21 4.71
 -1 -5 28 -0.37 2.29
 -1 5 28 3.5 2.16
 -1 5 27 7.81 5.39
 -1 5 27 12.66 2.65
 -1 -5 27 10.39 2.78
 -1 -5 27 7.23 1.67
 -1 5 26 11.76 5.81
 -1 5 26 16.06 2.99
 -1 -5 26 15.15 3.13
 -1 -5 26 10.28 1.96
 -1 5 25 62.11 8.23
 -1 5 25 79.73 6.22
 -1 -5 25 80.93 6.31
 -1 -5 25 56.25 5.63
 -1 -5 24 24.34 2.86
 -1 -5 23 123.79 11.47
 -1 5 23 154.27 11.58
 -1 -5 23 128.71 13.45
 -1 5 23 137.32 13.37
 -1 5 23 164.7 11.9
 -1 -5 23 156.44 11.95
 -1 -5 22 14.19 4.78
 -1 -5 22 13.37 2.5
 -1 5 22 18.23 6.85
 -1 5 22 14.15 2.65
 -1 -5 22 15.9 7.22
 -1 -5 22 18.24 3.83
 -1 5 22 17.26 3.61
 -1 -5 21 102.46 11.7
 -1 5 21 109.25 11.36
 -1 -5 21 123.93 9.84
 -1 5 21 127.12 9.74
 -1 -5 21 89.48 10.28
 -1 5 20 8.35 6.41
 -1 -5 20 4.79 3.49
 -1 -5 20 4.09 4.8
 -1 -5 20 9.35 2.29
 -1 5 20 6.91 2.35
 -1 -5 20 3.04 7.04
 -1 -5 20 6 6.55
 -1 -5 19 61.36 8.3
 -1 -5 19 56.19 7.18
 -1 -5 19 68.17 8.83
 -1 5 19 70.37 5.72
 -1 -5 19 63.21 5.64
 -1 5 19 64.27 8.14
 -1 5 18 42.15 6.81
 -1 5 18 40.87 5.55
 -1 -5 18 45.48 5.72
 -1 5 18 37.78 4.95
 -1 -5 18 44.34 5.92
 -1 -5 18 43.33 7.68
 -1 -5 18 45.86 7.32
 -1 5 18 47.22 4.15
 -1 -5 18 40.18 4.04
 -1 5 17 33.1 4.94
 -1 -5 17 31.39 6.92
 -1 -5 17 29.32 5.48
 -1 5 17 37.7 6.26
 -1 5 17 36.53 5
 -1 -5 17 37.38 5.16
 -1 5 17 31.17 4.56
 -1 5 17 44.71 3.67
 -1 -5 17 34.05 3.54
 -1 -5 17 41.13 6.68
 -1 -5 16 3.54 5.68
 -1 -5 16 1.33 3.94
 -1 5 16 3.96 3.65
 -1 -5 16 6.51 4.42
 -1 5 16 4.5 2.68
 -1 -5 16 3.5 2.62
 -1 5 16 3.4 1.98
 -1 -5 16 2.06 1.82
 -1 5 16 0.61 5.05
 -1 5 16 4.37 3.07
 -1 5 16 0.1 3.7
 -1 -5 16 -0.09 5.96
 -1 5 15 11.34 3.15
 -1 5 15 14.7 2.32
 -1 5 15 23.15 8.29
 -1 -5 15 26.67 8.56
 -1 -5 15 7.49 4.4
 -1 5 15 14.67 5.08
 -1 -5 15 19.81 3.9
 -1 -5 15 10.48 5.45
 -1 -5 15 22.18 2.76
 -1 5 15 21.11 2.85
 -1 -5 15 12.49 2.17
 -1 5 14 1.51 1.77
 -1 -5 14 1.13 1.64
 -1 -5 14 1.25 4.94
 -1 -5 14 4.25 2.21
 -1 5 14 2.88 2.25
 -1 5 13 0.21 1.71
 -1 -5 13 3.98 2.08
 -1 5 13 3.95 2.14
 -1 5 13 3.83 6.91
 -1 -5 13 2.01 1.61
 -1 -5 13 4.44 4.81
 -1 -5 12 229.25 17.96
 -1 5 12 255.04 18
 -1 -5 12 211.17 17.98
 -1 5 12 223.47 17.99
 -1 -5 12 258.88 18.56
 -1 5 11 135.34 12
 -1 5 11 128.45 12.79
 -1 -5 11 136.94 11.98
 -1 -5 11 184.32 14.31
 -1 5 11 174.58 14.16
 -1 -5 11 177.94 12.06
 -1 5 11 187.87 12.08
 -1 -5 11 112.38 12.73
 -1 5 10 332.89 28.03
 -1 -5 10 353.16 27.21
 -1 -5 10 355.56 27.58
 -1 -5 10 288.3 28.38
 -1 5 10 293.35 28.3
 -1 5 10 371.6 27.23
 -1 -5 9 380.95 31.34
 -1 5 9 370.58 31.94
 -1 -5 9 449.48 32.23
 -1 5 9 466.85 32.19
 -1 5 8 294.81 22.93
 -1 5 8 276.54 22.81
 -1 -5 8 275.82 22.87
 -1 5 7 825.83 67.37
 -1 5 7 867.56 67.09
 -1 -5 7 894.96 67.14
 -1 5 6 -4.44 4.99
 -1 -5 6 -2.57 4.58
 -1 5 6 -2.31 4.39
 -1 5 5 2073.92 162.1
 -1 5 5 2133.17 161.63
 -1 -5 5 2082.41 161.64
 -1 5 4 388.72 31.32
 -1 5 4 401.8 30.58
 -1 -5 4 385.91 30.57
 -1 5 3 1325.11 102.15
 -1 -5 3 1318.81 101.47
 -1 5 3 1319.84 101.47
 -1 5 2 885.51 65.15
 -1 -5 2 833.05 64.29
 -1 5 2 833.69 64.31
 -1 5 1 -0.27 5.39
 -1 5 0 157.55 13.85
 -1 5 -1 123.37 11.29
 1 5 2 70.5 7.26
 -1 5 -2 69.1 7.66
 -1 5 -3 236.93 20.22
 1 5 3 258.82 20.13
 -1 5 -4 834.52 64.87
 -1 5 -5 196.43 16.32
 1 5 9 238.93 18.54
 1 -5 10 5.58 4.52
 1 5 10 4.5 1.71
 1 -5 10 4.13 1.6
 1 5 10 5.05 1.65
 1 -5 11 704.47 50.61
 1 5 11 760.62 50.63
 1 -5 11 588.93 50.84
 1 5 11 662.72 50.64
 1 -5 11 576.64 50.58
 1 5 11 638.91 50.62
 1 5 12 87.67 5.59
 1 -5 12 84.39 5.57
 1 -5 12 56.36 7.01
 1 5 12 60.84 5.34
 1 5 12 63.29 5.46
 1 -5 12 50.02 5.32
 1 -5 13 156.54 14.79
 1 5 13 175.52 14.86
 1 5 13 240.55 15.01
 1 -5 13 243.06 15
 1 -5 13 151.9 15.58
 1 -5 14 39.3 5.72
 1 -5 14 56.42 4.44
 1 5 14 51.57 4.35
 1 -5 14 41.39 4.09
 1 5 14 46.58 4.25
 1 -5 14 44.57 6.42
 1 5 14 48.24 5.99
 1 -5 14 36.6 7.1
 1 5 15 80.53 8.65
 1 -5 15 76.9 9.51
 1 -5 15 69 8.28
 1 5 15 91.58 7.29
 1 -5 15 72.28 7.14
 1 -5 15 78.98 8.91
 1 5 15 84.8 7.51
 1 -5 15 83.21 7.56
 1 5 15 112.8 7.35
 1 -5 15 112.11 7.35
 1 5 15 77.33 7.67
 1 -5 16 18.85 3.55
 1 5 16 20.71 3.39
 1 5 16 19.53 3.53
 1 -5 16 19.7 2.54
 1 -5 16 20.35 4.99
 1 -5 16 25.17 2.95
 1 5 16 26.52 2.98
 1 5 16 21.28 2.78
 1 -5 16 23.65 6.22
 1 5 16 20.36 5.59
 1 -5 16 22.02 6.98
 1 -5 17 2.74 6.23
 1 5 17 2.44 3.03
 1 -5 17 5.29 3.13
 1 5 17 10.26 2.98
 1 -5 17 2.67 1.86
 1 -5 17 6.21 4.78
 1 -5 17 3.67 2.48
 1 5 17 0.65 2.53
 1 5 17 4.83 2.24
 1 5 17 1.3 5.52
 1 -5 17 9.1 7.15
 1 -5 18 4.9 6.32
 1 5 18 8.39 2.36
 1 5 18 4.6 3.24
 1 -5 18 6.53 2.03
 1 -5 18 3.9 4.88
 1 5 18 12.12 2.82
 1 -5 18 8.99 2.81
 1 5 18 9.07 3.23
 1 -5 18 8.65 3.44
 1 -5 18 6.83 7.37
 1 5 18 11.48 6.03
 1 -5 19 132.96 12.63
 1 5 19 144.77 11.75
 1 -5 19 125.46 11.61
 1 -5 19 140.11 12.08
 1 5 19 140.67 12
 1 5 19 155.42 13.35
 1 -5 19 139.1 14.14
 1 -5 19 136.67 13.28
 1 5 19 177.27 11.88
 1 -5 19 170.45 11.87
 1 -5 20 22.59 8.27
 1 -5 20 28.45 5.75
 1 -5 20 33.31 4.54
 1 5 20 36.96 4.39
 1 5 20 23.57 7.2
 1 -5 21 153.52 14.27
 1 -5 21 195.07 16.55
 1 5 21 188.84 16.05
 1 -5 21 203.71 15.76
 1 5 21 204.73 14.72
 1 -5 21 205.41 14.76
 1 -5 21 184.83 15.19
 1 -5 22 48.09 6.21
 1 -5 22 43.52 4.36
 1 5 22 39.64 7.74
 1 -5 22 39.36 8.66
 1 -5 22 59.28 5.44
 1 5 22 58.27 5.31
 1 5 23 121.2 11.35
 1 5 23 141.13 9.64
 1 5 24 5.78 3.07
 1 -5 24 5.45 3.26
 1 -5 24 3.34 1.73
 1 -5 24 -0.51 3.61
 1 -5 25 61.26 5.66
 1 5 25 62.87 5.57
 1 5 26 6.18 5.35
 1 5 26 -0.09 2.65
 1 -5 26 0.24 2.76
 1 5 27 1.75 4.92
 1 -5 27 6.34 2.55
 1 5 27 10.78 2.47
 1 5 28 12.84 4.39
 1 -5 28 17.82 2.44
 1 5 28 17.14 2.39
 -1 6 29 16.2 3.66
 -1 6 28 -2.14 4.34
 -1 -6 28 2.53 1.9
 -1 6 27 81.84 9.57
 -1 -6 27 103.99 8.46
 -1 6 27 108.17 8.42
 -1 6 26 5.82 5.47
 -1 -6 26 6.15 2.73
 -1 6 26 2.22 2.55
 -1 -6 25 123.33 8.38
 -1 6 25 116.79 8.29
 -1 6 25 104.07 9.91
 -1 -6 24 11.01 3.21
 -1 6 24 10.85 3.04
 -1 -6 24 7.12 1.98
 -1 -6 23 36.12 3.86
 -1 6 23 35.01 7.23
 -1 -6 23 42.66 4.76
 -1 6 23 49.02 4.61
 -1 6 22 22.33 6.69
 -1 -6 22 15.91 5.03
 -1 -6 22 18.1 3.81
 -1 6 22 19.04 3.61
 -1 6 22 24.08 2.83
 -1 -6 22 17.44 2.65
 -1 -6 21 14.47 5.19
 -1 -6 21 17.49 3.74
 -1 6 21 18.7 3.6
 -1 6 21 11.78 6.45
 -1 6 20 3.9 6.2
 -1 6 20 2.67 3.24
 -1 -6 20 8.04 3.46
 -1 -6 20 1.37 2.09
 -1 -6 20 -1.19 5.11
 -1 -6 20 10.17 6.51
 -1 6 20 4.67 2.26
 -1 6 19 3.18 6.06
 -1 -6 19 8.39 3.35
 -1 -6 19 1.37 5.17
 -1 6 19 3.99 3.35
 -1 -6 19 5.51 2.13
 -1 -6 19 7.39 6.48
 -1 6 19 7.16 2.29
 -1 -6 18 7.4 2.09
 -1 6 18 8.32 5.76
 -1 6 18 4.82 4
 -1 6 18 3.41 3.51
 -1 -6 18 1.89 5.1
 -1 -6 18 2.88 6.2
 -1 6 18 8.41 2.22
 -1 -6 17 47.28 4.44
 -1 6 17 57.41 4.54
 -1 6 17 50.55 6.83
 -1 6 17 55.76 5.67
 -1 -6 17 62.97 5.89
 -1 6 17 30.36 5.6
 -1 -6 17 46.05 6.43
 -1 -6 17 43.73 7.12
 -1 6 17 39.94 5.4
 -1 6 16 5.67 3.87
 -1 -6 16 -0.34 1.89
 -1 6 16 3.08 3.15
 -1 -6 16 -0.5 4.77
 -1 6 16 0.7 5.1
 -1 6 16 2.36 3.7
 -1 -6 16 2.85 3.96
 -1 -6 16 -0.81 5.75
 -1 6 16 1.34 1.99
 -1 6 15 313.07 22.64
 -1 -6 15 289.81 23.23
 -1 6 15 300.27 23.03
 -1 -6 15 258.47 23.12
 -1 -6 15 287.81 22.59
 -1 6 15 280.8 22.78
 -1 -6 15 302.63 22.85
 -1 6 15 270.26 23.05
 -1 -6 14 3.06 1.71
 -1 6 14 5.56 2.74
 -1 6 14 2.48 7.2
 -1 -6 14 3.1 4.36
 -1 6 14 2.84 1.82
 -1 -6 14 0.05 5.13
 -1 6 13 440.01 37.05
 -1 -6 13 491.33 36.99
 -1 6 13 502.74 38.59
 -1 -6 13 514.03 38.82
 -1 -6 13 485.44 36.99
 -1 6 13 485.4 37.01
 -1 6 13 488.92 37.01
 -1 -6 13 460.55 37.32
 -1 6 12 -0.18 1.99
 -1 6 12 1.35 1.65
 -1 -6 12 0.05 2.09
 -1 6 12 0.52 2.22
 -1 -6 12 -0.57 1.55
 -1 -6 12 -0.64 4.54
 -1 6 11 984.79 76.75
 -1 -6 11 969 75.77
 -1 -6 11 958.16 75.76
 -1 6 11 1013.38 75.77
 -1 -6 11 1002.65 76.85
 -1 -6 11 974.24 75.95
 -1 6 11 1010.48 75.8
 -1 -6 10 25.27 6.35
 -1 6 10 20.73 6.14
 -1 6 10 14.39 1.94
 -1 -6 10 10.23 4.51
 -1 -6 10 13.78 1.93
 -1 6 10 10.62 4.35
 -1 -6 9 851.87 63.52
 -1 6 9 798.68 64.4
 -1 -6 9 815.21 63.69
 -1 -6 9 796.11 64.34
 -1 6 9 748.78 64.23
 -1 6 8 123.87 11.19
 -1 -6 8 122.14 11.27
 -1 6 8 118.14 11.31
 -1 6 7 85.75 8.77
 -1 -6 7 89.3 8.9
 -1 6 7 95.23 9.38
 -1 6 6 4.25 4.35
 -1 -6 6 11.92 4.54
 -1 6 6 11.5 5.4
 -1 -6 5 253.6 20.56
 -1 6 5 255.44 20.52
 -1 6 5 281.48 21.46
 -1 -6 4 94.49 8.16
 -1 6 4 93.87 8.14
 -1 6 4 95.62 9.77
 -1 6 3 1705.7 126.53
 -1 6 3 1624.73 125.65
 -1 6 2 13.43 5.69
 -1 6 1 3149.65 242.59
 -1 6 0 27.24 6.12
 -1 6 -1 1927.58 148.84
 -1 6 -2 110.4 10.64
 -1 6 -3 87.02 8.98
 -1 6 -4 323.03 26.08
 -1 6 -5 379.49 30.32
 1 6 9 129.56 10.49
 1 6 9 143.37 10.57
 1 6 9 127.59 10.45
 1 6 10 55.8 4.99
 1 -6 10 49.13 6.45
 1 6 10 81.59 5.06
 1 -6 10 81.71 5.05
 1 -6 10 45.19 4.82
 1 6 10 54.55 5.09
 1 6 10 53.72 5.06
 1 6 11 41.93 3.84
 1 -6 11 39.14 5.71
 1 6 11 49.55 4.04
 1 -6 11 47.94 4
 1 6 11 43.45 3.88
 1 -6 11 38.69 3.63
 1 6 11 39.23 3.8
 1 -6 12 369.69 22.95
 1 6 12 357.57 22.93
 1 -6 12 253.54 23.36
 1 6 12 268.81 22.87
 1 -6 12 254.07 22.83
 1 6 12 279.11 22.9
 1 6 13 165.92 10.96
 1 -6 13 174.11 10.98
 1 -6 13 106 11.65
 1 -6 13 122.35 11.93
 1 6 13 136.6 10.95
 1 -6 13 109.53 10.82
 1 6 14 23.52 3.65
 1 6 14 33.42 3.2
 1 -6 14 22.08 2.92
 1 6 14 22.13 3.34
 1 -6 14 24.4 5.26
 1 -6 14 23.17 6.77
 1 -6 14 44.47 3.27
 1 6 14 47.23 3.32
 1 6 14 27.12 3.54
 1 -6 14 29 3.65
 1 -6 14 25.93 5.95
 1 6 14 28.88 5.32
 1 6 15 192.71 10.91
 1 -6 15 187.43 10.89
 1 -6 15 120.24 12.68
 1 6 15 119.63 11.87
 1 -6 15 103.95 11.86
 1 -6 15 117.92 10.74
 1 6 15 136.47 10.87
 1 -6 15 125.78 12.19
 1 6 15 91.75 10.9
 1 6 15 136.93 11.02
 1 -6 15 129.55 11.05
 1 6 15 119.03 11.18
 1 6 16 2.98 2.81
 1 -6 16 5.87 3
 1 6 16 6.05 2.18
 1 -6 16 2.46 1.75
 1 6 16 -0.49 2.14
 1 -6 16 0.6 6.92
 1 -6 16 7.38 4.95
 1 -6 16 9.48 2.44
 1 6 16 8.08 2.45
 1 6 16 2.78 2.89
 1 -6 16 1.12 6.12
 1 6 16 2.41 5.29
 1 -6 17 242.12 13.56
 1 6 17 241.14 13.56
 1 6 17 128.78 13.79
 1 -6 17 126.01 14.28
 1 -6 17 126.99 13.3
 1 6 17 175.07 13.47
 1 6 17 167.37 13.62
 1 -6 17 166.05 13.68
 1 -6 17 155.54 14.72
 1 -6 17 140.28 15.3
 1 6 17 143.68 14.49
 1 -6 18 9.74 6.39
 1 -6 18 9.03 3.4
 1 6 18 9 3.19
 1 6 18 11.68 3.34
 1 -6 18 9.1 2.08
 1 -6 18 15.22 5.27
 1 6 18 9.09 2.93
 1 -6 18 5.73 2.96
 1 6 18 11.57 2.49
 1 6 18 16.18 6.03
 1 -6 18 12.55 7.59
 1 -6 19 11.06 7.73
 1 6 19 29.74 3.36
 1 -6 19 27.73 3.4
 1 -6 19 7.41 5.29
 1 6 19 5.23 3.45
 1 -6 19 10.65 2.28
 1 -6 19 12.95 3.68
 1 6 19 14.1 3.41
 1 -6 19 11.97 6.56
 1 6 19 8.6 6.5
 1 6 20 51.56 5.51
 1 -6 20 56.2 5.66
 1 6 20 48.24 7.84
 1 -6 20 59.53 6.86
 1 -6 20 56.58 9.06
 1 -6 21 0.45 4.98
 1 6 21 1.59 3.26
 1 -6 21 -3.7 3.43
 1 -6 21 -6.09 6.61
 1 6 21 0.3 6.4
 1 -6 21 1.06 1.8
 1 -6 22 10.02 6.47
 1 -6 22 9.79 4.81
 1 6 22 6.3 6.36
 1 -6 22 6.82 3.38
 1 6 22 6.18 3.21
 1 -6 22 4.95 1.88
 1 6 24 21.38 6.28
 1 6 24 32.47 3.68
 1 -6 24 27.54 3.83
 1 -6 24 16.73 4.23
 1 6 25 20.73 5.72
 1 -6 25 21.63 3.22
 1 6 25 12.82 2.97
 1 -6 25 8.08 3.31
 1 6 26 5.06 4.98
 1 -6 26 6.8 2.62
 1 6 26 4.97 2.47
 1 6 27 -1.8 4.48
 1 -6 27 3.55 2.14
 1 6 27 4.03 2.07
 1 6 28 3.12 3.59
 -1 7 29 1.91 2.71
 -1 7 28 5.61 3.82
 -1 7 27 9.27 4.59
 -1 -7 26 -1.55 2.36
 -1 7 26 -2.33 5.24
 -1 7 25 28.82 3.33
 -1 -7 25 25.17 4.26
 -1 -7 25 29.04 3.43
 -1 7 25 25.97 5.89
 -1 -7 25 17.04 3.8
 -1 -7 24 4.33 2.88
 -1 7 24 -0.05 2.71
 -1 -7 24 0.49 4.09
 -1 7 24 6.88 5.68
 -1 -7 23 10.25 2.03
 -1 7 22 2.98 2.93
 -1 7 22 2.02 6.15
 -1 -7 22 2.12 1.92
 -1 -7 22 10.07 4.83
 -1 -7 21 -1.87 6.29
 -1 -7 21 -3.77 3.26
 -1 7 21 2.71 3.05
 -1 7 21 1.46 6.17
 -1 -7 21 0.8 1.94
 -1 -7 21 -3.86 5.1
 -1 7 20 12.87 3.89
 -1 -7 20 16.26 3.57
 -1 7 20 16.15 3.37
 -1 7 20 17.74 6.28
 -1 -7 20 17.16 5.53
 -1 -7 19 39.26 6.31
 -1 7 19 45.38 3.97
 -1 -7 19 33.91 3.76
 -1 7 19 32.86 4.98
 -1 -7 19 51.03 7.16
 -1 -7 19 37.4 4.6
 -1 7 19 42.94 6.86
 -1 7 19 39.51 4.42
 -1 -7 18 -0.68 1.97
 -1 7 18 -0.33 3.92
 -1 7 18 0.23 3.51
 -1 -7 18 -1.15 5.33
 -1 -7 18 0.66 6.2
 -1 7 18 -0.12 2.98
 -1 7 18 0.11 2.14
 -1 7 18 7.56 5.73
 -1 7 17 13.26 4.23
 -1 -7 17 17.61 2.57
 -1 7 17 25.9 5.74
 -1 -7 17 23.82 5.55
 -1 7 17 16.13 3.89
 -1 -7 17 24.53 6.29
 -1 7 17 26.5 2.83
 -1 -7 16 70.72 6.13
 -1 7 16 78.78 6.23
 -1 -7 16 69.03 8.31
 -1 7 16 78.73 7.03
 -1 7 16 61.06 7.15
 -1 7 16 89.65 8.06
 -1 -7 16 66.58 7.9
 -1 -7 15 41.66 4.13
 -1 7 15 51.34 5.08
 -1 -7 15 49.59 6.33
 -1 -7 15 47.6 6.64
 -1 7 15 53.67 5.54
 -1 7 15 44.94 4.62
 -1 7 15 49.05 4.26
 -1 7 14 57.04 5.1
 -1 -7 14 42.15 6.27
 -1 -7 14 46.66 4.32
 -1 -7 14 49.22 6.59
 -1 7 14 40.93 4.74
 -1 7 14 43.71 5.46
 -1 7 14 59.27 4.44
 -1 7 13 -0.07 2.28
 -1 -7 13 0.34 1.6
 -1 -7 13 1.9 4.59
 -1 -7 13 -0.49 4.84
 -1 7 13 -0.21 2.11
 -1 7 13 2.69 2.43
 -1 7 13 2 1.74
 -1 7 12 23.65 3.19
 -1 -7 12 27.24 2.75
 -1 7 12 31.64 2.83
 -1 -7 12 24.16 5.16
 -1 -7 11 12.94 4.53
 -1 7 11 10.59 2.55
 -1 7 11 14.96 1.96
 -1 -7 11 11.19 1.81
 -1 7 11 14.69 6.23
 -1 -7 10 58.46 5.98
 -1 7 10 48.91 6.35
 -1 7 10 46.37 7.36
 -1 -7 10 51.06 4.41
 -1 7 10 53.99 4.45
 -1 7 9 -0.2 4.54
 -1 -7 9 2.25 4.08
 -1 7 9 1.07 1.52
 -1 -7 9 -0.79 1.45
 -1 -7 9 0.41 5.56
 -1 7 9 -1.9 5.44
 -1 7 8 309.93 25.8
 -1 7 8 317.59 25.37
 -1 -7 8 309.81 25.43
 -1 -7 8 321.93 24.8
 -1 7 7 1.38 5.4
 -1 7 7 3.32 4.57
 -1 7 6 2.96 5.59
 -1 7 6 4.28 4.16
 -1 7 5 154.06 13.99
 -1 7 4 45.9 7.3
 -1 7 3 31.5 6.45
 -1 7 2 857.35 67.07
 -1 7 1 3.62 5.88
 -1 7 0 34.79 6.72
 -1 7 -1 9.59 5.77
 -1 7 -2 46.4 7.16
 -1 7 -3 96.56 9.98
 1 7 4 566.34 43.59
 -1 7 -4 557.16 44.64
 1 7 5 18.25 2.65
 -1 7 -5 11.85 5.7
 1 7 6 655.98 50.59
 1 7 7 93.9 7.74
 1 7 8 32.72 3.44
 1 7 9 16.96 2.43
 1 7 9 17.86 2.57
 1 -7 10 1.26 4.37
 1 7 10 0.7 2.03
 1 7 10 0.88 1.9
 1 -7 10 0.66 1.18
 1 7 11 216.7 14.18
 1 7 11 191.89 14.31
 1 7 11 190.5 14.25
 1 -7 11 184.04 14.91
 1 -7 12 132.83 12.28
 1 -7 12 142.37 13.19
 1 -7 12 141.18 13.26
 1 7 12 182.97 12.37
 1 -7 12 183.81 12.38
 1 7 12 152.62 12.45
 1 7 12 150.51 12.4
 1 -7 13 187.93 17.29
 1 7 13 207.86 17.51
 1 -7 13 199.54 18.51
 1 7 13 231.83 17.96
 1 -7 13 250.34 17.37
 1 7 13 255.55 17.38
 1 -7 13 203.66 18.09
 1 7 13 216.24 17.36
 1 -7 13 202.62 18.04
 1 7 13 255.63 17.67
 1 -7 14 29.32 3.55
 1 7 14 48.54 4.15
 1 7 14 59.24 4.46
 1 -7 14 49.68 5.93
 1 -7 14 37.99 3.83
 1 7 14 37.78 3.86
 1 -7 14 42.7 7.29
 1 7 14 49.73 5.81
 1 -7 14 41.29 6.4
 1 -7 15 72.8 8.47
 1 7 15 74.44 6.65
 1 -7 15 60.25 6.25
 1 7 15 60.86 6.57
 1 -7 15 73.23 8.06
 1 7 15 94.61 6.55
 1 -7 15 99.71 6.54
 1 7 15 80.93 7.92
 1 -7 15 69.87 9.16
 1 7 15 87.28 7.03
 1 7 16 26.96 3.93
 1 -7 16 25.3 3.23
 1 7 16 40.3 3.83
 1 7 16 45.44 4.49
 1 7 16 34.13 3.78
 1 -7 16 37.08 3.75
 1 -7 16 41.75 6.12
 1 7 16 44.85 6.07
 1 -7 16 41.85 6.81
 1 -7 16 35.44 7.71
 1 -7 17 2.92 5.33
 1 7 17 -1.05 3.26
 1 -7 17 3.84 2.81
 1 7 17 1.63 2.75
 1 7 17 1.19 2.9
 1 7 17 6 5.52
 1 -7 17 1.82 6.25
 1 -7 17 -0.52 1.7
 1 -7 18 0.48 5.37
 1 -7 18 2.19 3.21
 1 7 18 3.73 3.02
 1 7 18 -1.56 5.86
 1 -7 18 0.49 6.37
 1 7 18 5.48 3.19
 1 -7 19 10.66 5.55
 1 7 19 14.15 6.16
 1 7 19 19.32 3.38
 1 -7 19 8.93 3.47
 1 7 19 9.76 3.46
 1 7 20 -1.71 3.19
 1 -7 20 1.16 3.24
 1 7 20 2.04 6.21
 1 -7 20 3.97 5.15
 1 -7 20 0.78 6.45
 1 7 21 68.03 6.21
 1 7 21 59.8 8.23
 1 -7 21 62.94 8.44
 1 -7 21 67.35 7.51
 1 7 22 18.46 6.25
 1 -7 22 12.39 6.56
 1 -7 23 46.81 6.84
 1 7 23 51.39 7.83
 1 -7 23 71.02 6.04
 1 7 23 69.83 5.93
 1 7 24 4.11 5.49
 1 7 24 14.84 2.9
 1 -7 24 15.24 3.08
 1 -7 24 5.42 3.77
 1 7 25 20.25 5.37
 1 -7 25 22.88 3.07
 1 7 25 21.25 2.92
 1 -7 25 10.43 3.52
 1 7 26 1.77 4.58
 1 7 27 6.8 3.91
 1 7 28 18.6 3.24
 -1 8 28 8.82 3.2
 -1 8 27 0.57 3.94
 -1 8 26 22.22 5.1
 -1 -8 25 7.46 3.63
 -1 8 25 1.97 5.06
 -1 8 24 22.32 5.83
 -1 -8 24 28.22 4.78
 -1 -8 23 1.81 4.48
 -1 8 22 2.65 5.88
 -1 -8 22 -0.09 4.87
 -1 -8 21 6.81 2.02
 -1 -8 21 7.21 6.26
 -1 8 21 9.84 5.93
 -1 -8 21 16.54 5.27
 -1 -8 20 33.31 6.34
 -1 8 20 32.79 5.06
 -1 -8 20 38.82 3.76
 -1 -8 20 45.86 7.11
 -1 8 20 53.22 6.88
 -1 8 19 5.37 3.9
 -1 -8 19 0.1 5.67
 -1 8 19 1.44 3.45
 -1 8 19 4.66 5.73
 -1 -8 18 170.9 14.02
 -1 -8 18 191.84 15.3
 -1 8 18 159.12 14.72
 -1 8 18 212.29 15.26
 -1 8 18 180.3 14.74
 -1 -8 18 187.67 15.32
 -1 8 17 3.67 5.44
 -1 8 17 1.12 3.43
 -1 -8 17 1.23 1.82
 -1 -8 17 1.38 5.46
 -1 8 17 -4.33 4.03
 -1 -8 17 1.82 6
 -1 8 16 36.07 5.24
 -1 -8 16 36.67 6.75
 -1 -8 16 51.5 4.27
 -1 8 16 63.56 6.65
 -1 8 16 40.71 5.63
 -1 -8 16 51.24 7.06
 -1 -8 15 7.06 5.62
 -1 8 15 0.1 2.98
 -1 -8 15 -4.3 5.34
 -1 8 15 -1.12 2.58
 -1 -8 15 -0.65 1.73
 -1 8 15 5.86 3.69
 -1 -8 14 1.63 1.69
 -1 8 14 1.28 1.87
 -1 8 14 2.14 2.2
 -1 -8 14 -0.99 5.26
 -1 -8 14 3.67 5.06
 -1 8 14 0.61 2.5
 -1 8 14 2.75 3.64
 -1 8 14 2 2.64
 -1 8 13 -0.39 2.53
 -1 8 13 0.23 2.26
 -1 -8 13 2.47 5
 -1 -8 13 1 4.81
 -1 8 13 1.93 2.37
 -1 -8 13 1.24 1.6
 -1 8 13 0.44 3.42
 -1 -8 12 141.04 12.18
 -1 8 12 159.65 11.46
 -1 -8 12 122.39 11.11
 -1 8 12 133.55 11.38
 -1 -8 12 142.96 12.04
 -1 -8 11 1.34 1.47
 -1 8 11 0.34 2.32
 -1 8 11 1.98 1.99
 -1 -8 11 -1.95 4.45
 -1 -8 11 4.7 4.49
 -1 -8 10 464.84 35.55
 -1 -8 10 452.6 35.25
 -1 8 10 460.99 35.44
 -1 8 10 456.54 36.5
 -1 -8 9 82.92 7.65
 -1 8 9 79.21 7.01
 -1 -8 9 83.55 6.6
 -1 8 9 82.09 8.77
 -1 -8 8 83.67 7.63
 -1 -8 8 82.93 6.66
 -1 8 8 86.64 9
 -1 -8 7 15.59 3.97
 -1 8 7 18.96 5.9
 -1 8 6 2.06 5.79
 -1 8 5 22.49 6.21
 1 8 -4 52.58 4.71
 -1 8 4 68.84 8.07
 1 8 -3 13.4 2.29
 -1 8 3 6.96 5.97
 1 8 -2 88.79 7.28
 -1 8 2 88.63 10.02
 1 8 -1 159.69 12.55
 -1 8 1 151.62 14.63
 1 8 0 2.56 2.17
 -1 8 0 0.44 6.11
 -1 8 -1 -0.68 2.19
 1 8 1 2.15 2.23
 -1 8 -1 -0.66 6.04
 1 8 2 1.27 2.25
 -1 8 -2 6.79 5.95
 1 8 3 7.04 2.38
 -1 8 -3 3.29 5.7
 1 8 4 67.92 5.82
 -1 8 -4 60.4 8.25
 1 8 5 27.47 3.34
 1 8 6 444.23 34.41
 1 8 7 71.68 6.18
 1 8 8 180.97 14.31
 1 8 9 31.78 3.23
 1 8 9 29.07 3.34
 1 8 10 11.3 2.34
 1 -8 10 6.68 4.57
 1 8 10 8.28 2.15
 1 8 11 66.9 5.9
 1 8 11 64.19 5.95
 1 -8 11 58.91 7.15
 1 8 11 72.08 5.83
 1 -8 11 63.1 7.28
 1 8 11 75.64 5.95
 1 8 12 111.07 8.49
 1 -8 12 105.48 9.63
 1 8 12 114.54 9.25
 1 -8 12 99.28 9.53
 1 8 12 104.48 8.56
 1 8 12 83.83 8.48
 1 8 12 109.88 8.41
 1 8 13 3.34 1.91
 1 -8 13 7.56 5.43
 1 8 13 1.25 4.33
 1 -8 13 2.96 4.92
 1 8 13 0.88 2.39
 1 8 13 2.89 2.31
 1 -8 14 259.71 22.01
 1 -8 14 266.63 22.01
 1 8 14 309.46 21.87
 1 8 14 248.68 21.45
 1 8 14 290.56 21.6
 1 -8 15 6.72 6.09
 1 8 15 -0.15 4.97
 1 8 15 2.01 2.46
 1 8 15 1.86 2.95
 1 -8 15 2.14 5.37
 1 -8 16 24.41 6.34
 1 8 16 23.4 5.56
 1 -8 16 24.28 5.95
 1 8 16 18.03 3.23
 1 8 16 23.76 3.76
 1 -8 17 4.75 5.64
 1 -8 17 -1.24 6.2
 1 8 17 2.5 5.45
 1 8 17 0.97 3.22
 1 -8 18 12.25 5.73
 1 8 18 1.53 5.76
 1 8 18 5.12 3.22
 1 -8 19 8.28 5.48
 1 8 19 1.34 3.29
 1 8 19 4.52 5.78
 1 -8 20 36.58 6.21
 1 -8 20 41.78 7.05
 1 8 20 27.86 4.32
 1 8 20 35.19 6.5
 1 -8 21 -2 5.15
 1 -8 21 -0.47 6.5
 1 8 21 3.79 5.75
 1 -8 22 70.45 8.47
 1 8 23 -1.89 5.35
 1 -8 23 1.04 4.44
 1 -8 24 15.69 3.99
 1 8 24 21.23 5.33
 1 -8 25 0.69 3
 1 8 25 -0.12 4.53
 1 8 26 -1.17 4.04
 1 8 27 -0.16 3.13
 -1 9 27 11.49 3.5
 -1 9 26 5.95 4.07
 -1 -9 25 16.87 3.85
 -1 9 25 14.97 4.81
 -1 -9 24 4.28 4.14
 -1 9 24 5.9 5
 -1 -9 23 7.61 4.52
 -1 9 23 -1.02 5.32
 -1 -9 21 40.69 6.96
 -1 -9 21 38.13 6.34
 -1 9 21 46.53 6.6
 -1 9 20 -1.61 5.72
 -1 -9 20 -4.34 5.61
 -1 9 20 1.52 3.49
 -1 -9 20 -3.83 6.21
 -1 -9 19 230.59 18.08
 -1 9 19 237.16 18.01
 -1 9 19 186.39 17.53
 -1 9 19 220.94 17.59
 -1 -9 19 223.21 18.1
 -1 9 18 28.56 5.93
 -1 -9 18 26.63 6.25
 -1 9 18 22.96 4.51
 -1 9 18 19.01 4.22
 -1 -9 17 322.23 26.49
 -1 9 17 341.45 26.19
 -1 9 17 351.3 26.33
 -1 9 17 308.51 26.14
 -1 -9 17 325.81 26.34
 -1 9 16 44.4 5.57
 -1 -9 16 51.78 7.25
 -1 -9 16 56.89 7.23
 -1 -9 16 51.32 4.51
 -1 9 16 47.06 5.92
 -1 9 16 62.34 6.87
 -1 9 15 55.79 4.78
 -1 -9 15 41.87 6.57
 -1 -9 15 46.4 6.56
 -1 -9 15 31.96 3.69
 -1 9 15 54.54 6.22
 -1 9 15 40.4 4.44
 -1 9 15 45.66 5.3
 -1 9 14 58 5.75
 -1 9 14 41.87 5.3
 -1 9 14 54.07 6.13
 -1 -9 14 56.47 7.19
 -1 9 14 62.68 5.3
 -1 -9 14 54.81 4.86
 -1 9 14 67.44 5.15
 -1 -9 14 63.64 7.12
 -1 -9 13 14.31 1.96
 -1 9 13 13.13 2.42
 -1 9 13 7.55 2.86
 -1 -9 13 9.42 5.21
 -1 9 13 14.77 2.82
 -1 9 13 7.67 3.73
 -1 -9 13 10.55 5.21
 -1 9 13 12.57 2.89
 -1 -9 12 72.43 7.39
 -1 -9 12 63.68 7.17
 -1 9 12 71.62 5.98
 -1 9 12 72.98 5.93
 -1 -9 12 58.56 5.42
 -1 9 12 69.16 5.97
 -1 -9 11 205.21 17.07
 -1 -9 11 205.46 16.84
 -1 9 11 202.42 16.48
 -1 -9 11 202.07 16.19
 -1 9 11 215.74 16.5
 -1 9 11 221.78 16.46
 -1 -9 10 169.03 14.54
 -1 -9 10 165.23 14.31
 -1 9 10 193.79 14.01
 -1 9 10 171.49 14
 -1 -9 10 164.47 13.65
 -1 9 10 196.57 13.94
 -1 -9 9 361.73 28.22
 -1 -9 9 358.67 27.86
 -1 9 9 365.57 28.13
 -1 -9 8 29.76 4.61
 -1 -9 8 24.63 2.46
 -1 9 8 29.78 3.47
 -1 -9 7 260.82 19.83
 -1 -9 7 247.21 19.46
 -1 9 7 255.52 19.76
 -1 9 6 4.14 2.61
 -1 9 5 0.63 2.55
 1 9 -4 4.09 2.02
 -1 9 4 0.87 2.58
 -1 9 3 10.73 2.71
 1 9 -3 10.07 2.22
 1 9 -2 186.37 14.79
 -1 9 2 189.65 14.88
 -1 9 1 0.05 2.55
 1 9 -1 1.14 2.21
 1 9 0 421.99 31.35
 -1 9 0 386.56 31.36
 1 9 1 82.9 6.61
 -1 9 -1 71.66 6.57
 1 9 2 120.42 9.17
 -1 9 -2 105.31 9.08
 -1 9 -3 39.12 3.83
 1 9 3 38.96 4.05
 1 9 4 0.54 2.38
 -1 9 -4 -0.48 1.94
 1 9 5 20.51 2.95
 -1 9 -5 17.82 2.43
 -1 9 -6 0.36 1.71
 1 9 6 -1.49 2.41
 1 9 7 384.62 29.89
 1 9 8 7.66 2.49
 1 9 9 159.14 11.06
 1 9 9 118.01 11.04
 1 9 9 152.5 11.16
 1 -9 9 121.4 11.74
 1 9 9 133.03 11.15
 1 9 10 98.81 7.74
 1 9 10 91.5 7.71
 1 -9 10 85.72 8.8
 1 9 10 95.26 7.83
 1 -9 10 83.54 8.78
 1 9 10 95.22 7.81
 1 -9 11 19.55 5.01
 1 9 11 16.71 2.67
 1 -9 11 17.87 5.23
 1 9 11 19.94 2.76
 1 9 11 20.13 2.88
 1 9 11 18.33 2.58
 1 -9 12 11.4 5.19
 1 9 12 14.17 2.61
 1 9 12 14.56 2.74
 1 -9 12 11.09 5.44
 1 9 12 13.25 4.52
 1 9 12 8.81 2.69
 1 9 12 14.75 2.4
 1 9 13 206.28 15.46
 1 9 13 209.02 15.8
 1 -9 13 183.85 16.13
 1 -9 13 186.27 16.07
 1 9 13 185.09 15.6
 1 9 13 186.63 15.39
 1 9 13 191.08 15.18
 1 9 14 84.82 7.48
 1 9 14 86.49 8.31
 1 -9 14 79.72 8.84
 1 -9 14 90.73 8.98
 1 9 14 72.04 7.27
 1 9 14 90.04 6.99
 1 9 15 255.19 20.27
 1 -9 15 251.5 20.51
 1 9 15 277.59 20.05
 1 -9 15 237.34 20.54
 1 9 15 234.79 19.84
 1 9 16 2.2 2.62
 1 -9 16 -4.87 6.3
 1 9 16 0.08 5.14
 1 -9 16 0.81 5.8
 1 9 16 3.54 3.25
 1 9 17 98.17 9.81
 1 -9 17 98.03 10.19
 1 9 17 106.19 9.09
 1 9 18 15.97 5.69
 1 -9 18 12.34 6
 1 9 18 16.16 3.7
 1 9 19 11.52 5.61
 1 9 19 1.88 3.38
 1 -9 19 14.45 5.8
 1 -9 19 15.62 6.46
 1 9 20 6.05 5.5
 1 9 20 8.32 3.28
 1 -9 20 3.44 5.58
 1 -9 20 0.61 6.35
 1 -9 21 17.98 6.43
 1 -9 22 -4.8 4.78
 1 -9 22 -1.44 5.84
 1 9 22 -0.61 5.24
 1 -9 23 12.32 4.59
 1 9 23 12.18 5
 1 -9 24 2.44 3.5
 1 9 24 5.92 4.54
 1 -9 25 -0.34 2.86
 1 9 25 -1.93 3.92
 -1 10 26 3.4 3.36
 -1 -10 25 -0.82 2.79
 -1 10 25 3.08 4.01
 -1 10 24 1.07 4.52
 -1 -10 24 1.08 3.93
 -1 10 23 2.19 4.88
 -1 -10 23 7.17 4.47
 -1 10 22 -2.49 4.97
 -1 -10 22 1.72 4.7
 -1 10 20 13.98 5.58
 -1 -10 20 18.84 6.1
 -1 10 20 12.93 3.78
 -1 -10 20 16.86 5.7
 -1 10 19 37.07 6.03
 -1 -10 19 32.25 6.43
 -1 10 19 22.62 4.28
 -1 -10 19 31.49 6.51
 -1 10 18 78.96 7.25
 -1 10 18 78.87 8.17
 -1 10 18 64.37 7.26
 -1 -10 18 73.65 8.62
 -1 -10 18 78.73 8.49
 -1 10 17 97.52 8.54
 -1 10 17 67.53 7.73
 -1 10 17 80.32 7.67
 -1 -10 17 89.05 9.15
 -1 -10 16 45.42 6.97
 -1 -10 16 44.84 7.31
 -1 10 16 57.01 6.65
 -1 10 16 50.19 5.35
 -1 10 16 38.58 5.6
 -1 -10 15 33.41 6.67
 -1 10 15 39.6 5.89
 -1 10 15 29.14 4.29
 -1 -10 15 42.84 6.38
 -1 10 15 38.25 4.7
 -1 10 15 34.42 5
 -1 -10 14 7.03 5.96
 -1 10 14 11.66 2.91
 -1 10 14 8.27 2.57
 -1 -10 14 10.39 5.63
 -1 10 14 13.87 3.39
 -1 -10 13 44.21 7.29
 -1 10 13 56.62 5.39
 -1 10 13 55.39 5.19
 -1 -10 13 63.86 7.05
 -1 10 13 52.76 5.56
 -1 10 13 63.63 6.2
 -1 10 13 63.45 5.68
 -1 10 12 134.76 10.25
 -1 -10 12 123.14 10.97
 -1 -10 12 113.3 11.27
 -1 10 12 125.58 10.26
 -1 10 12 115.18 10.27
 -1 10 11 2.15 2.75
 -1 10 11 3.58 2.63
 -1 -10 11 -1.98 4.89
 -1 -10 11 3.1 5.1
 -1 10 11 5.56 2.33
 -1 10 10 243.89 19.61
 -1 -10 10 237.07 19.83
 -1 -10 10 227.31 20.07
 -1 10 10 240.2 19.59
 -1 10 10 277.46 19.55
 -1 -10 9 4.6 4.67
 -1 10 9 1.54 2.8
 -1 10 9 5.94 2.33
 -1 10 9 6.66 2.12
 -1 -10 9 5.4 4.41
 -1 10 8 161.3 12.62
 -1 10 8 149.94 12.72
 -1 -10 8 144.63 13.23
 -1 -10 8 143.57 12.94
 -1 10 8 171.32 12.52
 -1 10 8 158.95 14.58
 -1 10 7 15.14 2.99
 -1 10 7 11.22 2.45
 -1 10 7 12.87 2.13
 -1 10 7 13.16 5.79
 -1 -10 7 15 4.07
 -1 10 6 11.41 2.94
 -1 10 6 8.11 5.84
 -1 10 5 15.57 3.08
 -1 10 5 23.35 6.45
 -1 10 4 7.6 2.8
 -1 10 4 10.14 6
 -1 10 3 11.86 2.88
 1 10 -3 13.34 2.45
 -1 10 3 17.85 6.54
 1 10 -2 12.82 2.5
 -1 10 2 11.28 2.8
 -1 10 2 17.53 6.59
 -1 10 1 1.84 2.5
 1 10 -1 3.75 2.36
 -1 10 1 7.67 6.24
 1 10 0 2.03 2.36
 -1 10 0 2.94 2.46
 -1 10 0 0.89 6.22
 -1 10 -1 130.71 11.09
 1 10 1 143.82 11.12
 -1 10 -1 149.34 13.62
 -1 10 -2 46.98 4.52
 1 10 2 48.51 4.65
 -1 10 -3 405.99 31.89
 1 10 3 418.26 31.96
 1 10 4 5.03 2.53
 -1 10 -4 5.96 2.11
 -1 10 -5 351.95 27.69
 1 10 5 364.81 27.82
 -1 10 -6 181.81 15.29
 1 10 6 197.43 15.5
 1 10 6 213.44 15.42
 1 10 7 74.98 6.86
 1 10 7 89.52 6.8
 1 10 7 85.76 7.09
 1 -10 7 71.15 7.82
 1 10 8 120.25 11.04
 1 10 8 158.6 11.15
 1 10 8 128.6 11.15
 1 10 8 147.27 11.02
 1 -10 8 130.94 11.77
 1 10 9 8.74 2.4
 1 10 9 4.55 2.37
 1 -10 9 9.84 4.73
 1 10 9 7.75 2.17
 1 10 9 4.32 2.65
 1 10 10 20.64 3.04
 1 -10 10 19.66 5.31
 1 10 10 23.23 3.1
 1 -10 10 23.22 5.3
 1 10 10 25.99 3
 1 10 10 25.05 3.31
 1 10 11 90.29 7.08
 1 10 11 73.5 6.92
 1 -10 11 78.83 8.39
 1 10 11 81.2 7.11
 1 -10 11 77.54 8.48
 1 10 11 91.41 7.2
 1 -10 12 4 5.44
 1 -10 12 7.66 5.46
 1 10 12 10.26 2.35
 1 10 12 6.8 2.68
 1 10 12 7.26 2.68
 1 -10 13 126.18 12
 1 -10 13 133.73 11.87
 1 10 13 128.77 10.58
 1 10 13 126.91 11.08
 1 10 13 133.9 10.87
 1 10 13 140.27 10.93
 1 10 14 52.24 5.29
 1 -10 14 50.91 7.34
 1 -10 14 47 7.29
 1 10 14 55.66 5.29
 1 10 14 52.35 4.74
 1 10 15 263.6 20.76
 1 10 15 287.11 20.64
 1 -10 15 280.23 21.24
 1 10 15 224.75 20.39
 1 -10 15 259.36 21.04
 1 10 16 42.29 4.75
 1 10 16 47.87 6.34
 1 -10 16 48.79 7.38
 1 10 16 49.4 5.1
 1 10 17 67.39 7.72
 1 10 17 74.2 6.81
 1 -10 17 61.04 8.34
 1 10 18 7.5 5.22
 1 10 18 1.78 3.26
 1 -10 18 7.02 6.25
 1 -10 18 4.1 5.93
 1 10 19 49.78 6.57
 1 10 19 39.5 5.28
 1 -10 19 63.84 7.46
 1 -10 19 53.29 7.06
 1 -10 20 17.73 6.35
 1 -10 21 10.75 5.94
 1 -10 21 9.99 5.12
 1 10 21 9.59 5.03
 1 -10 22 19.25 5.66
 1 -10 22 12.39 4.91
 1 10 22 15.93 4.88
 1 -10 23 -2.05 4.21
 1 10 23 1.46 4.31
 1 -10 24 2.39 3.32
 1 -10 25 8.75 2.74
 -1 -11 25 7.21 2.62
 -1 11 24 18.52 4.22
 -1 -11 24 20.76 4.17
 -1 11 23 28.79 5.06
 -1 -11 23 34.33 5.05
 -1 11 22 7.9 4.59
 -1 -11 22 8.25 4.74
 -1 11 21 35.28 5.63
 -1 -11 21 29.8 5.71
 -1 -11 20 -2.5 5.74
 -1 -11 19 41.14 6.52
 -1 11 19 40.18 5.93
 -1 11 19 31.61 4.69
 -1 -11 19 33.41 6.51
 -1 -11 18 28.83 6.27
 -1 -11 18 21.65 6.09
 -1 11 18 28.29 5.41
 -1 11 18 16.4 3.87
 -1 11 18 13.28 4.11
 -1 -11 17 3.77 6.18
 -1 -11 17 1.61 5.77
 -1 11 17 0.47 3.44
 -1 11 17 -1.4 3.87
 -1 11 17 4.27 5
 -1 -11 16 10 6.31
 -1 11 16 4.86 4.97
 -1 11 16 5.35 3.46
 -1 11 16 3.42 4.03
 -1 11 15 9.84 4.08
 -1 11 15 11.31 2.82
 -1 -11 15 12.16 6.32
 -1 11 15 17.11 5.08
 -1 11 15 11.16 3.12
 -1 -11 15 11.69 5.67
 -1 11 15 14.08 3.7
 -1 11 15 7.7 2.39
 -1 11 14 8.79 2.69
 -1 -11 14 23.06 6.31
 -1 -11 14 18.47 5.7
 -1 11 14 19.25 5.06
 -1 11 14 17.2 3.07
 -1 11 14 19.08 3.47
 -1 11 14 21.45 3.74
 -1 11 14 20.23 4.33
 -1 11 13 2.98 2.43
 -1 -11 13 -0.1 5.86
 -1 -11 13 2.96 5.28
 -1 11 13 -0.3 2.79
 -1 11 13 6.72 3.06
 -1 11 13 4.53 2.95
 -1 11 13 5.31 3.88
 -1 11 12 108.21 8.78
 -1 -11 12 107.38 9.67
 -1 11 12 89.63 8.55
 -1 11 12 99.97 8.88
 -1 11 12 121.25 8.81
 -1 -11 12 96.6 10.09
 -1 -11 11 10.03 5.58
 -1 -11 11 14.27 4.96
 -1 11 11 4.99 2.87
 -1 11 11 12.67 2.65
 -1 11 11 12.34 3.08
 -1 -11 10 262.9 22.48
 -1 -11 10 268.68 22.82
 -1 11 10 294.89 22.35
 -1 11 10 301.26 22.29
 -1 11 10 278.29 22.34
 -1 -11 9 47.7 6.86
 -1 -11 9 62.04 6.33
 -1 11 9 48.19 5.26
 -1 11 9 66.25 5.52
 -1 11 9 53.4 5.14
 -1 -11 8 240.24 20.32
 -1 11 8 257.56 20.17
 -1 11 8 282.61 20.1
 -1 -11 8 239.26 20.62
 -1 11 8 244.06 20.23
 -1 11 7 141.66 10.42
 -1 11 7 122.72 10.19
 -1 -11 7 107.74 11.01
 -1 11 7 126.64 10.52
 -1 -11 6 4.85 4.34
 1 11 -6 0.76 1.78
 -1 11 6 1.83 2.9
 -1 11 6 3.4 1.83
 -1 11 6 3.16 2.31
 -1 11 5 451.76 33.52
 -1 11 5 382.89 31.43
 -1 11 5 415.09 31.27
 -1 11 5 397.46 31.35
 -1 11 4 353.08 26.38
 -1 11 4 318.19 26.46
 -1 11 4 347.48 28.53
 -1 11 3 223.58 18.17
 -1 11 3 261.37 20.58
 1 11 -2 393.23 29.99
 -1 11 2 373.02 30.05
 -1 11 2 410.59 32.2
 1 11 -1 34.94 3.71
 -1 11 1 30.94 3.88
 -1 11 0 280.8 22.22
 1 11 0 285.87 22.19
 -1 11 -1 38.6 4.06
 1 11 1 37.83 4.06
 1 11 2 69.77 5.92
 -1 11 -2 61.26 5.78
 1 11 3 130.09 9.52
 -1 11 -3 107.69 9.49
 1 11 3 112.23 9.63
 1 11 4 118.02 8.85
 1 11 4 106.14 9.02
 -1 11 -4 99.48 8.81
 1 11 5 237.13 17.78
 1 11 5 223.49 17.85
 -1 11 -5 217.97 17.69
 1 -11 6 260.97 22.78
 1 11 6 316.17 22.52
 1 11 6 275.14 22.54
 1 11 7 101.42 8.42
 1 -11 7 84.45 9.24
 1 11 7 101.61 8.48
 1 11 7 105.43 8.34
 1 11 7 104.75 8.61
 1 11 8 59.69 6.14
 1 11 8 79.69 6.28
 1 -11 8 59.97 7.43
 1 11 8 83.15 6.06
 1 11 8 59.2 6.31
 1 11 9 210.18 14.75
 1 -11 9 174.5 15.28
 1 11 9 157.51 14.77
 1 -11 9 163.88 15.42
 1 11 9 188.04 14.72
 1 11 9 201.95 14.87
 1 11 10 7.89 2.83
 1 -11 10 6.4 5.15
 1 11 10 6.65 2.24
 1 11 10 2.69 2.5
 1 -11 10 5.23 5.24
 1 11 10 6.35 2.76
 1 -11 11 64.24 7.54
 1 11 11 73.92 5.82
 1 -11 11 65.17 7.7
 1 11 11 62.44 5.87
 1 11 11 56.07 5.99
 1 11 12 4.13 2.75
 1 11 12 4.58 2.35
 1 -11 12 0.95 5.52
 1 -11 12 5.83 5.67
 1 11 12 -0.25 2.64
 1 11 13 67.54 6.57
 1 11 13 84.42 6.21
 1 -11 13 72.34 8.2
 1 -11 13 75.79 8.3
 1 11 13 62.31 6.96
 1 11 13 61.19 6.55
 1 11 14 17.34 3.54
 1 11 14 13.23 2.43
 1 -11 14 12.71 6.12
 1 11 14 16.25 3.23
 1 -11 14 8.06 5.96
 1 -11 15 11.53 6.25
 1 11 15 16.49 3.57
 1 11 15 11.17 3.05
 1 -11 16 12.76 6.22
 1 -11 16 12.73 6.11
 1 11 16 7.44 3.31
 1 11 16 8.47 2.96
 1 -11 17 8.15 6.15
 1 -11 17 8.85 5.94
 1 11 17 4.37 3.24
 1 -11 18 2.47 6.06
 1 -11 18 4.93 5.66
 1 11 18 4.77 3.15
 1 -11 19 64.63 7.92
 1 -11 20 8.03 5.81
 1 11 20 6.45 3.05
 1 -11 20 2.05 5.22
 1 -11 21 95.54 9
 1 -11 21 82.95 8.74
 1 -11 22 22.88 5.04
 1 -11 24 -0.57 3
 1 -11 25 4.81 2.23
 -1 -12 25 4.75 2.05
 -1 -12 24 3.52 3.42
 -1 -12 23 5.29 4.01
 -1 -12 22 0.82 4.44
 -1 12 21 1.19 4.24
 -1 -12 21 -3.08 4.84
 -1 12 20 0.79 4.46
 -1 -12 20 -2.81 5.23
 -1 12 20 0.4 3.13
 -1 12 19 5.22 4.61
 -1 -12 19 8.04 5.41
 -1 -12 18 0.9 5.54
 -1 -12 18 3.46 5.75
 -1 12 18 1.92 3.3
 -1 -12 17 15.62 5.69
 -1 12 17 7.96 3.89
 -1 -12 17 6.05 6.11
 -1 12 17 11.31 3.59
 -1 -12 16 5.33 5.43
 -1 -12 16 2.82 6.21
 -1 12 16 2.27 3.44
 -1 12 16 -4.33 4
 -1 -12 15 20.15 6.58
 -1 12 15 12.51 3.73
 -1 12 15 10.5 4.19
 -1 12 14 9.51 3.43
 -1 12 14 4.23 4.05
 -1 12 14 6.41 3.11
 -1 -12 14 3.8 6.21
 -1 12 13 22.37 3.25
 -1 12 13 19.33 3.67
 -1 -12 13 19.3 5.58
 -1 12 13 22.94 3.93
 -1 12 13 24.67 4.65
 -1 -12 13 26.13 6.46
 -1 12 13 33.17 3.64
 -1 12 12 6.03 3.04
 -1 -12 12 3.3 5.12
 -1 12 12 4.42 3.06
 -1 12 12 9.27 2.66
 -1 -12 12 -0.63 5.98
 -1 12 12 3.66 3.13
 -1 -12 11 178.14 15.06
 -1 -12 11 175.29 15.48
 -1 12 11 198.3 14.61
 -1 12 11 166.7 14.65
 -1 12 11 181.6 14.63
 -1 12 10 2.42 2.63
 -1 12 10 0.16 3.02
 -1 12 10 3.06 2.86
 -1 -12 10 -4.96 5.58
 -1 -12 9 275.02 23.68
 -1 12 9 315.61 23.13
 -1 12 9 271.95 23.23
 -1 12 9 305.39 23.29
 -1 12 8 5.37 2.47
 -1 -12 8 5.52 5.19
 -1 12 8 4.91 2.65
 -1 12 8 5.65 3.16
 -1 12 7 26.71 3.14
 -1 12 7 24.03 3.86
 -1 12 7 25.67 3.51
 -1 -12 7 25.98 5.27
 -1 12 6 -0.29 2.12
 1 12 -6 -0.04 1.89
 -1 12 6 -0.08 3.13
 -1 12 6 0.07 2.47
 -1 -12 6 1.12 4.58
 -1 12 5 104.74 7.57
 1 12 -5 75.02 7.4
 -1 -12 5 82.55 8.52
 -1 12 5 104.38 7.8
 -1 12 5 92.93 8.03
 -1 12 4 2.43 2.39
 -1 12 4 4.88 3.22
 -1 -12 4 4.19 4.16
 -1 12 4 2.43 1.94
 -1 12 3 475.77 36.02
 -1 12 3 449.38 36.08
 -1 12 2 15.36 2.57
 1 12 -2 13.84 2.41
 -1 12 2 19.32 3.31
 -1 12 1 680.91 51.04
 1 12 -1 659.84 50.99
 -1 12 1 624.77 51.09
 1 12 -1 670.04 51.07
 -1 12 0 5.22 2.06
 1 12 0 7.46 2.2
 1 12 0 5.55 2.68
 -1 12 0 7.12 2.85
 1 12 1 292.75 21.68
 -1 12 -1 264.6 21.74
 1 12 1 270.15 21.76
 1 12 2 0.24 2.19
 -1 12 -2 0.13 2.56
 1 12 2 -0.07 2.67
 1 12 3 -0.13 2.1
 1 12 3 0.07 2.78
 -1 12 -3 0.12 2.33
 1 12 4 3.61 2.32
 1 12 4 5.84 2.91
 -1 12 -4 1.82 2.28
 1 12 5 61.43 4.77
 1 12 5 45.81 5.06
 -1 12 -5 43.33 4.62
 1 -12 5 47.04 5.91
 1 12 6 10.6 2.72
 1 12 6 6.46 2.74
 1 12 6 11.22 3.13
 1 -12 6 9.13 4.51
 1 12 6 10.73 2.38
 1 12 7 54.08 4.96
 1 12 7 45.47 5.06
 1 12 7 43.04 4.84
 1 -12 7 46.04 6.26
 1 12 7 56 4.71
 1 12 8 43.23 4.57
 1 -12 8 35 5.98
 1 12 8 41.12 4.62
 1 12 8 42.04 4.46
 1 -12 8 40.12 6.13
 1 12 8 47.67 4.24
 1 12 9 5.35 2.72
 1 -12 9 -1.8 5.08
 1 12 9 3.21 2.91
 1 12 9 1.84 2.67
 1 -12 9 3.93 5.17
 1 12 9 5.68 2.42
 1 -12 10 67.32 7.5
 1 12 10 62.07 6.21
 1 12 10 74.12 5.98
 1 -12 10 63.38 7.74
 1 12 10 59.99 5.93
 1 -12 11 2.53 5.38
 1 12 11 0.96 2.9
 1 12 11 1.99 2.47
 1 -12 11 1.49 5.59
 1 12 11 1.75 2.49
 1 -12 12 58.3 7.55
 1 12 12 71.67 5.69
 1 -12 12 51.81 7.86
 1 12 12 56.35 6.07
 1 12 12 62.52 6.04
 1 12 13 6.59 2.45
 1 12 13 16.35 3.2
 1 -12 13 9.73 6.09
 1 12 13 13.94 3.16
 1 12 13 11.58 3.82
 1 12 14 13.88 3.32
 1 -12 14 10.91 6.31
 1 12 14 13.45 3.27
 1 12 15 5.47 3.12
 1 -12 15 3.39 5.84
 1 -12 15 6.33 5.99
 1 12 15 10.81 2.08
 1 12 15 1.69 2.98
 1 12 16 -0.11 3.31
 1 -12 16 1.98 6.02
 1 12 16 1.74 2.88
 1 -12 16 -3.28 5.98
 1 -12 17 2.8 5.87
 1 12 17 -0.53 3.09
 1 -12 17 -1.52 5.73
 1 -12 18 7.9 5.81
 1 -12 19 4.81 5.55
 1 12 19 5.4 3.05
 1 -12 19 -2.34 5.18
 1 -12 20 12.38 5.35
 1 12 20 7.49 2.94
 1 -12 20 7.64 5.15
 1 -12 21 1.69 4.89
 1 -12 21 5.54 4.77
 1 -12 22 12.37 4.41
 1 -12 23 3.15 3.15
 1 -12 24 5.54 2.57
 -1 -13 24 -0.83 2.26
 -1 -13 23 1.57 3.53
 -1 -13 22 5.27 4.15
 -1 -13 21 0.35 4.62
 -1 -13 20 -3.01 5.04
 -1 13 20 0.09 2.91
 -1 -13 19 12.62 5.46
 -1 13 19 13.09 3.45
 -1 13 18 3.99 3.22
 -1 -13 18 -2.78 5.12
 -1 -13 17 7.65 5.24
 -1 -13 17 3.73 5.83
 -1 -13 16 -4.46 5.28
 -1 13 16 1.68 3.41
 -1 13 16 -6.3 3.85
 -1 -13 16 -4.82 5.87
 -1 13 15 10.21 4.09
 -1 -13 15 13.09 5.35
 -1 13 15 12.3 2.37
 -1 -13 15 12.6 6.1
 -1 13 15 11.16 3.54
 -1 13 14 6.86 3.46
 -1 13 14 8.13 4.07
 -1 13 14 1.58 3.25
 -1 -13 14 5.87 6.27
 -1 13 14 10.57 2.49
 -1 13 13 17.66 4.44
 -1 -13 13 18.97 6.36
 -1 13 13 13.42 3.61
 -1 13 13 19.57 3.7
 -1 -13 12 0.11 6.05
 -1 13 12 1.87 3.08
 -1 13 12 3.14 3.14
 -1 13 11 44.25 4.84
 -1 13 11 46.03 4.55
 -1 -13 11 42.33 6.9
 -1 13 11 34.71 4.82
 -1 13 11 51.09 4.93
 -1 13 10 65.36 5.55
 -1 -13 10 47.67 7.35
 -1 13 10 57.15 5.68
 -1 13 10 49.66 5.67
 -1 13 9 17.22 2.91
 -1 13 9 20.02 3.63
 -1 13 9 14.18 3.48
 -1 -13 9 18.6 5.78
 -1 -13 8 103.17 11.17
 -1 13 8 119 10.32
 -1 13 8 124.14 10.41
 -1 13 8 133.13 10.12
 -1 13 7 3.66 2.88
 -1 13 7 1.19 3.25
 -1 -13 7 5.11 5.04
 -1 13 7 6.38 2.34
 -1 13 6 6.32 2.68
 -1 13 6 1.6 3.23
 -1 -13 6 2.14 4.85
 -1 13 6 2.88 2.29
 -1 13 5 -0.56 2.69
 1 13 -5 0.63 2.05
 -1 13 5 1.65 3.32
 -1 -13 5 3.23 4.53
 -1 13 5 -0.76 2.06
 -1 13 4 42.29 3.83
 -1 13 4 34.01 4.46
 1 13 -3 14.43 2.57
 -1 13 3 13.01 2.38
 -1 13 3 8.02 2.68
 -1 13 3 14.26 3.51
 1 13 -2 163.39 15.22
 -1 13 2 210.19 15.26
 -1 13 2 205.67 15.4
 1 13 -2 198.28 15.28
 -1 13 2 190.37 15.5
 1 13 -1 1.34 2.19
 -1 13 1 -1.24 2.27
 -1 13 1 1.37 2.94
 1 13 0 43.17 4.12
 -1 13 0 40.78 4.05
 -1 13 0 35.5 4.46
 1 13 1 -0.07 2.27
 -1 13 -1 1 2.71
 1 13 2 14.45 2.74
 1 13 2 12.71 3.24
 -1 13 -2 9.8 2.89
 1 13 3 28.98 3.63
 1 13 3 23.63 3.48
 -1 13 -3 32.09 3.56
 1 13 3 27.57 3.93
 1 13 4 32.01 3.91
 1 13 4 32.54 3.84
 1 13 4 34.27 4.26
 1 13 5 15 3.09
 1 13 5 19.45 3.25
 1 13 5 21.93 3.49
 1 -13 5 9.99 4.68
 1 13 5 18.37 2.77
 1 13 6 51.03 4.75
 1 13 6 46.39 4.86
 1 13 6 36.36 4.54
 1 -13 6 32.85 5.97
 1 13 6 47.61 4.28
 1 -13 7 23.6 5.16
 1 13 7 19.15 3.34
 1 13 7 23.94 3.35
 1 -13 7 20.98 5.33
 1 13 7 21.65 3.11
 1 -13 8 32.24 5.7
 1 13 8 35.36 4.16
 1 13 8 31.76 3.94
 1 -13 8 24.97 5.84
 1 13 8 37.96 3.76
 1 -13 9 14.86 5.41
 1 13 9 18.62 3.44
 1 13 9 21.4 3.31
 1 -13 9 19.54 5.77
 1 13 9 23.18 3.14
 1 -13 10 1.82 5.25
 1 13 10 1.09 2.9
 1 13 10 6.1 2.66
 1 -13 10 -0.69 5.52
 1 13 10 2.8 2.68
 1 13 11 8.17 3.21
 1 13 11 11.92 2.91
 1 -13 11 6.59 5.75
 1 -13 11 15.51 5.55
 1 13 12 25.58 3.98
 1 -13 12 27.9 6.41
 1 13 12 28.2 3.85
 1 13 13 31.22 3.34
 1 -13 13 31.01 6.16
 1 13 13 25.39 3.97
 1 13 13 21.88 4.34
 1 -13 13 23.47 6.37
 1 13 13 34.2 4.08
 1 13 14 23.86 4.25
 1 13 14 39.4 3.46
 1 -13 14 36.56 6.38
 1 -13 14 31.22 6.62
 1 13 14 23.65 4.21
 1 13 15 66.29 7.16
 1 -13 15 89.66 8.52
 1 -13 15 70.18 8.65
 1 13 15 88.12 6.51
 1 13 15 62.57 7.02
 1 -13 16 4.06 5.67
 1 13 16 -4.09 3.39
 1 -13 16 -3.37 5.7
 1 -13 17 3.63 5.58
 1 -13 18 8.07 5.4
 1 13 18 -2.69 3.06
 1 -13 18 -1.33 5.31
 1 -13 19 4.86 5.14
 1 13 19 3.75 2.93
 1 -13 19 11.26 5.06
 1 -13 20 3.1 4.76
 1 13 20 0.68 2.65
 1 -13 20 8.4 4.9
 1 -13 21 17.53 4.68
 1 -13 23 6.82 2.81
 -1 -14 22 1.86 3.59
 -1 -14 21 3.57 4.23
 -1 -14 20 9.55 4.81
 -1 14 19 5.18 3.02
 -1 -14 19 2.39 4.94
 -1 14 18 16.57 3.47
 -1 -14 18 16.95 5.44
 -1 14 18 22.89 3.65
 -1 14 17 -1.88 3.31
 -1 -14 17 -4.89 5.37
 -1 14 17 0.21 3.15
 -1 14 16 10.66 3.65
 -1 14 15 7.24 2.17
 -1 -14 15 2.85 5.84
 -1 14 15 7.08 3.4
 -1 14 14 -1.37 3.8
 -1 14 14 1.95 2.26
 -1 -14 14 0.94 5.86
 -1 14 14 -0.87 3.31
 -1 14 13 2.33 3.25
 -1 14 13 2.68 4.01
 -1 14 13 2.68 2.42
 -1 14 13 -1.69 3.28
 -1 -14 13 6.34 5.88
 -1 14 12 54.44 5.96
 -1 14 12 59.06 5.47
 -1 14 12 63.96 6.05
 -1 -14 12 46.6 7.68
 -1 14 12 61.18 5.77
 -1 14 11 1.9 3.24
 -1 14 11 -1.15 2.97
 -1 -14 11 -3.56 5.93
 -1 14 10 35.94 4.81
 -1 14 10 48.64 4.62
 -1 -14 10 36.54 6.77
 -1 14 9 5.66 3.25
 -1 14 9 1.97 2.88
 -1 14 9 2.36 2.76
 -1 -14 9 4.58 5.49
 -1 14 9 -1.07 3.29
 -1 14 8 5.54 3.2
 -1 14 8 11.17 2.78
 -1 -14 8 11.26 5.35
 -1 14 8 13.49 3.5
 -1 14 7 11.08 3.22
 -1 14 7 13.99 2.89
 -1 -14 7 3.51 5.17
 -1 14 7 8.5 3.46
 -1 14 6 1.26 2.94
 -1 14 6 7.85 2.43
 -1 -14 6 9.07 4.89
 -1 14 6 5.5 3.38
 1 14 -5 6.52 2.24
 -1 14 5 5.97 3.35
 -1 14 5 5.91 2.94
 -1 14 5 6.77 2.37
 1 14 -4 50.72 4.95
 -1 14 4 61.28 5.67
 -1 14 4 53.15 5.29
 -1 14 4 54.16 4.94
 1 14 -3 -2.28 2.39
 -1 14 3 1.11 3.23
 -1 14 3 -0.41 2.69
 -1 14 3 -0.65 2.1
 1 14 -2 18.71 3.05
 -1 14 2 18.35 3.68
 -1 14 2 20.07 3.11
 -1 14 2 23.56 2.86
 1 14 -1 6.72 2.68
 -1 14 1 8.74 3.22
 -1 14 1 11.44 2.59
 1 14 -1 7.53 2.46
 -1 14 1 8.11 2.25
 1 14 0 4.15 2.58
 -1 14 0 3.28 3.03
 1 14 0 2.58 2.44
 -1 14 0 1.08 2.08
 1 14 1 12.87 2.93
 1 14 1 12.27 2.79
 -1 14 -1 12.71 3.2
 1 14 2 33.25 4.03
 1 14 2 32.73 3.89
 -1 14 -2 37.5 4.15
 1 14 3 2.89 2.52
 1 14 3 5.8 2.82
 1 14 4 11.82 2.64
 1 14 4 12.27 2.95
 1 14 4 10.92 3.03
 1 14 5 10.04 2.54
 1 14 5 11.13 2.97
 1 14 5 5.07 2.92
 1 14 6 8.47 2.44
 1 14 6 5.64 3.05
 1 14 6 8.67 2.96
 1 14 7 1.64 2.51
 1 -14 7 4.86 4.86
 1 14 7 -0.63 2.9
 1 14 7 -0.74 2.79
 1 14 8 6.72 2.77
 1 -14 8 2.13 5.07
 1 14 8 4.72 3.17
 1 14 8 4.76 2.75
 1 14 9 2 3.06
 1 14 9 1.56 2.68
 1 -14 9 -0.29 5.28
 1 14 10 2.12 3.21
 1 -14 10 3.15 5.46
 1 14 10 5.29 2.93
 1 -14 11 13.87 5.51
 1 14 11 18.17 3.49
 1 14 11 14.75 3.62
 1 -14 11 21.81 5.82
 1 14 11 22.72 3.04
 1 14 12 47.45 6.36
 1 -14 12 56.7 7.48
 1 14 12 77.36 5.7
 1 -14 12 65.96 7.79
 1 14 12 65.07 6.15
 1 14 12 52.13 6.11
 1 -14 13 10.19 5.48
 1 14 13 4.35 3.12
 1 14 13 10.15 2.36
 1 -14 13 6.52 5.65
 1 14 13 4.91 3.15
 1 14 14 124.27 8.64
 1 -14 14 108.55 10.04
 1 -14 14 102.55 10.25
 1 14 14 100.87 9.17
 1 14 15 1.99 1.82
 1 -14 15 -1 5.36
 1 -14 16 6.86 5.27
 1 14 16 6.45 3.24
 1 -14 16 5.94 5.26
 1 -14 17 10.71 5.17
 1 14 17 6.35 3.15
 1 -14 17 5.26 5.11
 1 -14 18 6.07 5.08
 1 14 18 3.69 2.89
 1 -14 18 6.17 4.89
 1 -14 19 3.54 4.79
 1 14 19 6.25 2.67
 1 -14 19 4.98 4.52
 1 -14 20 36.71 5.43
 1 -14 22 16.05 3.15
 -1 -15 21 36.94 4.6
 -1 -15 20 1.6 4.05
 -1 15 19 62.68 6.32
 -1 -15 19 84.24 7.25
 -1 -15 18 8.72 4.84
 -1 15 18 7.66 3.06
 -1 15 17 56.43 6
 -1 -15 17 76.41 7.31
 -1 15 17 66.44 6.2
 -1 -15 16 2.77 5.21
 -1 15 16 3.7 3.28
 -1 15 16 5.79 3.28
 -1 -15 15 13.36 5.54
 -1 15 15 19.01 3.87
 -1 15 15 16.27 2.42
 -1 15 15 18.31 3.58
 -1 15 14 33.3 3.51
 -1 15 13 17.85 2.88
 -1 15 13 17.75 3.68
 -1 15 12 17.97 3.91
 -1 15 12 30.9 3.36
 -1 -15 12 30.21 6.02
 -1 15 12 19.8 3.89
 -1 15 12 15.53 4.43
 -1 15 11 88.69 7.63
 -1 15 11 90.83 7.23
 -1 15 11 65.42 7.48
 -1 -15 11 85.48 8.81
 -1 -15 10 10.42 5.63
 -1 15 10 11.19 3.02
 -1 15 10 7.86 3.4
 -1 15 10 11.21 3.28
 -1 15 9 86.27 7.16
 -1 15 9 78.42 7.01
 -1 15 9 88.21 7.27
 -1 -15 9 67.64 8.45
 -1 15 9 65.55 7.2
 -1 -15 8 5.1 5.26
 -1 15 8 3.88 2.88
 -1 -15 7 70.71 8.64
 -1 15 7 78.39 7.8
 -1 15 6 17.27 2.99
 -1 15 6 9.38 3.3
 -1 15 5 29.16 3.58
 -1 15 5 26.44 3.81
 -1 15 4 26.48 3.86
 1 15 -4 21.57 2.79
 -1 15 4 12.76 2.72
 -1 15 4 7.68 3.2
 -1 15 3 9.89 3.49
 1 15 -3 12.54 2.63
 -1 15 3 10.08 2.56
 -1 15 3 8.65 2.91
 -1 15 2 64.37 5.63
 1 15 -2 63.22 5.1
 -1 15 2 49.59 4.93
 -1 15 2 41.38 5.21
 -1 15 1 2.34 3.18
 1 15 -1 1.41 2.53
 -1 15 1 1.84 2.55
 -1 15 1 0.93 2.15
 1 15 -1 1.58 2.64
 -1 15 0 54 4.8
 1 15 0 64.8 5.18
 1 15 1 8.15 2.8
 -1 15 -1 8.29 2.27
 1 15 1 10.74 2.85
 1 15 2 26.54 4.01
 1 15 2 43.17 4.13
 1 15 3 2.9 2.87
 1 15 3 3.24 2.49
 1 15 3 -0.07 2.83
 1 15 4 1.54 2.98
 1 15 4 3.14 2.45
 -1 15 -4 2.08 2.42
 1 15 5 227.17 18.99
 1 15 5 247.45 18.86
 1 15 6 3.09 3.09
 1 15 6 6.66 2.65
 1 15 7 207.1 17.81
 1 15 7 235.08 17.71
 1 15 8 24.22 4.12
 1 -15 8 34.23 5.68
 1 15 8 34.48 3.87
 1 15 8 31.92 3.92
 1 15 9 75.66 8.01
 1 15 9 99.39 7.69
 1 15 9 93.18 7.8
 1 -15 9 80.44 8.93
 1 15 10 1.24 2.88
 1 -15 10 2.43 5.21
 1 15 10 5.33 2.63
 1 15 10 5.59 3.23
 1 15 11 -4.88 3.07
 1 -15 11 -2.27 5.24
 1 15 11 1.24 2.42
 1 15 11 -1.55 3.25
 1 15 12 -0.28 2.96
 1 15 12 -0.96 3.03
 1 15 12 3.99 2.31
 1 -15 12 4.23 5.39
 1 15 13 3.62 2.11
 1 -15 14 -0.36 5.23
 1 15 14 1.68 1.88
 1 -15 14 0.37 4.94
 1 15 15 29.03 4.04
 1 -15 15 25.91 5.43
 1 -15 15 29.92 5.69
 1 15 16 4.03 3.02
 1 -15 16 -2.28 4.73
 1 -15 16 6.72 4.98
 1 15 17 10.84 3.11
 1 -15 17 11.66 4.53
 1 -15 17 14.58 4.91
 1 15 18 -1.03 2.59
 1 -15 18 -1.51 4.05
 1 -15 18 -1.99 4.46
 1 15 19 2.39 2.37
 1 -15 19 -0.75 4.18
 1 -15 21 -1.63 2.61
 -1 -16 20 1.14 3.07
 -1 -16 19 3.79 3.68
 -1 -16 18 15.52 4.32
 -1 16 18 12.32 2.88
 -1 -16 17 17.91 4.62
 -1 16 17 12.87 3.2
 -1 16 16 4.45 2.83
 -1 -16 16 9.19 4.72
 -1 16 16 4.4 3.08
 -1 16 15 18.64 3.64
 -1 -16 15 21.83 5.22
 -1 16 15 22.38 3.76
 -1 16 14 -0.09 1.89
 -1 16 14 1.12 3.36
 -1 -16 14 -3.38 5.02
 -1 16 14 0.39 3.15
 -1 16 13 16.48 2.47
 -1 16 13 5.92 3.78
 -1 -16 13 4.9 5.08
 -1 16 13 14.15 3.41
 -1 16 12 14.04 2.71
 -1 -16 12 11.41 5.18
 -1 16 12 15.31 3.99
 -1 16 11 3.54 2.55
 -1 16 10 29.98 4.05
 -1 16 10 29.16 3.68
 -1 16 10 24.46 4.03
 -1 16 9 18.1 3.28
 -1 16 9 15.07 3.15
 -1 -16 9 12.43 5.14
 -1 16 9 13.22 3.51
 -1 16 8 3.75 2.92
 -1 16 8 0.99 3.04
 -1 16 8 -0.28 2.92
 -1 16 7 -2.17 2.9
 -1 16 7 -0.1 3.13
 -1 16 7 3.58 2.93
 -1 16 6 9.35 2.93
 -1 16 6 8.9 3.3
 -1 16 6 9.74 3.2
 -1 16 5 -1.47 2.43
 -1 16 5 0.77 2.98
 -1 16 5 -1.24 2.94
 -1 16 4 22.13 3.21
 -1 16 4 18.58 3.52
 1 16 -4 19.75 2.77
 -1 16 4 15.1 3.41
 -1 16 3 26.52 3.2
 -1 16 3 20.27 3.47
 1 16 -3 17.03 2.89
 -1 16 3 17.52 3.5
 -1 16 2 8.27 2.51
 -1 16 2 7.6 2.91
 -1 16 2 2.29 2.99
 1 16 -2 1.75 2.46
 1 16 -1 0.5 2.59
 -1 16 1 -0.07 2.89
 -1 16 1 2.18 2.2
 -1 16 0 5.14 2.21
 1 16 0 5.99 2.42
 1 16 0 5.85 2.69
 -1 16 0 8.19 2.87
 1 16 0 7.71 2.78
 -1 16 -1 2.83 2.16
 1 16 1 2.46 2.39
 1 16 1 2.27 2.75
 1 16 1 6.15 2.69
 -1 16 -1 2.82 2.72
 1 16 2 4.76 2.45
 1 16 2 4.2 2.91
 -1 16 -2 1.03 2.65
 1 16 2 4.23 2.86
 1 16 3 99.75 8.77
 -1 16 -3 112.25 8.75
 1 16 3 128.44 8.94
 1 16 4 -3.91 2.65
 1 16 4 -1.12 3.11
 1 16 4 1.42 2.84
 -1 16 -4 1.64 2.34
 1 16 5 167.32 13.74
 1 16 5 151.11 13.91
 1 16 5 190.92 13.8
 1 16 6 34.31 3.82
 1 16 6 28.39 4.2
 1 16 6 32.71 4.03
 1 16 7 57.28 6
 1 16 7 52.17 6.23
 1 16 8 4.04 2.87
 1 16 8 0.29 3.1
 1 16 8 1.5 2.66
 1 16 9 -0.43 2.83
 1 16 9 -0.48 2.54
 1 16 9 1.16 3.08
 1 16 10 0.23 2.42
 1 16 11 12.68 2.57
 1 -16 11 8.62 4.89
 1 16 11 10.48 3.62
 1 16 12 -1.25 2.99
 1 16 12 4.27 2.1
 1 16 12 1.34 3.18
 1 -16 12 -2.3 4.89
 1 16 12 5.83 3.11
 1 16 13 23.8 2.66
 1 16 13 13.78 3.62
 1 16 13 23.64 3.68
 1 -16 13 19.59 5.1
 1 16 14 20.04 3.72
 1 -16 14 29.66 5.33
 1 16 14 26.7 2.74
 1 16 15 16.17 3.25
 1 -16 15 11.63 4.8
 1 16 16 13.36 3.08
 1 -16 16 11.86 4.61
 1 16 17 16.88 3.02
 1 -16 17 11.56 4.44
 1 16 18 2.6 2.19
 1 -16 20 0.65 2.21
 -1 -17 18 2.56 3.11
 -1 17 17 0.37 2.46
 -1 -17 17 -0.76 3.52
 -1 17 16 3.12 2.67
 -1 -17 16 2.66 3.86
 -1 17 15 -0.95 2.7
 -1 -17 15 1.75 4.12
 -1 17 15 2.04 2.87
 -1 17 14 1.9 3.09
 -1 17 14 7.88 1.74
 -1 -17 14 -0.13 4.29
 -1 17 14 7.53 3.07
 -1 17 13 0.32 3.29
 -1 17 13 -0.04 1.87
 -1 -17 13 1.24 4.4
 -1 17 13 2.4 3.08
 -1 17 12 13.73 3.72
 -1 17 12 14.34 2.42
 -1 -17 12 10.86 4.64
 -1 17 12 12.6 3.32
 -1 17 11 -3.92 3.65
 -1 17 11 1.15 2.28
 -1 17 11 5.16 2.98
 -1 -17 11 1.4 4.47
 -1 17 10 52.57 4.85
 -1 17 10 51.2 5.25
 -1 -17 10 46.06 6.16
 -1 17 9 25.25 3.46
 -1 17 8 38.88 4.3
 -1 17 7 71.81 6.5
 -1 17 6 -2.12 2.86
 -1 17 6 7.87 3
 -1 17 5 29.39 4.32
 -1 17 5 34.4 4.14
 -1 17 4 88.65 8.89
 -1 17 4 107.79 8.81
 1 17 -4 102.71 8.62
 -1 17 4 116.08 8.93
 1 17 -4 106.74 8.52
 -1 17 3 31.92 3.98
 -1 17 3 27.33 3.72
 1 17 -3 27.53 3.49
 -1 17 3 34.27 4.04
 1 17 -3 37.27 3.48
 1 17 -2 116.02 9.68
 -1 17 2 115.21 9.72
 -1 17 2 119.84 9.85
 1 17 -2 120.22 9.62
 1 17 -1 2.41 2.28
 -1 17 1 2.68 2.35
 -1 17 1 -0.74 2.77
 1 17 -1 -0.06 2.42
 -1 17 0 38.75 4.14
 1 17 0 42.83 4.23
 -1 17 0 41.47 4.42
 1 17 0 42.45 4.31
 1 17 1 -2.77 2.69
 1 17 1 1.95 2.38
 -1 17 -1 -0.06 2.56
 1 17 1 -1.11 2.57
 1 17 2 3.86 2.89
 1 17 2 3.32 2.46
 -1 17 -2 2.28 2.5
 1 17 2 4.37 2.65
 1 17 3 7.22 3.09
 1 17 3 11.9 2.8
 -1 17 -3 11.58 2.61
 1 17 4 2.03 3.09
 1 17 4 6.14 2.59
 1 17 4 9.03 2.76
 1 17 5 7.39 3.13
 1 17 5 6.02 2.62
 1 17 5 11.24 2.84
 1 17 6 88.61 7.61
 1 17 7 8.91 2.74
 1 17 8 26.27 3.38
 1 17 9 1.54 2.87
 1 17 9 -0.95 2.82
 1 17 9 0.91 2.32
 1 17 10 8.04 3.38
 1 17 10 7.89 2.36
 1 17 10 7.05 2.96
 1 17 10 7.2 3.08
 1 17 11 1.04 2.03
 1 17 11 3.1 3.14
 1 17 11 1.21 2.9
 1 -17 11 -3.6 4.26
 1 17 11 0.25 2.81
 1 17 12 1.81 2.93
 1 17 12 2.26 1.89
 1 17 12 2.72 2.94
 1 -17 12 -1.98 4.26
 1 17 13 11.06 1.9
 1 17 13 8.36 3.06
 1 -17 13 7.82 4.33
 1 17 14 0.08 2.83
 1 -17 14 -0.71 4.01
 1 17 15 9.53 2.85
 1 -17 15 0.65 3.92
 1 17 16 -0.25 2.47
 1 17 17 4.31 2
 -1 18 16 -0.79 2.19
 -1 18 15 0.8 2.36
 -1 -18 15 -1.65 3.13
 -1 18 14 5.02 2.43
 -1 18 14 1.38 2.61
 -1 18 13 -0.98 2.79
 -1 18 13 3.19 1.51
 -1 -18 13 0.67 3.57
 -1 18 13 0.3 2.76
 -1 18 12 -0.91 3.09
 -1 18 12 1.7 1.7
 -1 -18 12 3.76 3.62
 -1 18 12 -1.99 2.88
 -1 18 11 8.99 2.11
 -1 18 11 8.72 2.99
 -1 18 11 6.72 3.3
 -1 18 10 -0.88 2.08
 -1 18 10 1.42 2.79
 -1 18 10 6.09 3.49
 -1 18 9 31.86 3.43
 -1 18 9 26.03 3.88
 -1 18 8 0.05 2.44
 -1 18 8 0.67 2.77
 -1 18 7 6.96 2.64
 -1 18 7 8.61 2.9
 -1 18 6 -4.16 2.68
 -1 18 6 3.54 2.67
 -1 18 5 8.64 2.88
 -1 18 5 13.05 2.9
 -1 18 4 2.49 2.67
 -1 18 4 2.11 2.57
 1 18 -3 53.58 4.68
 -1 18 3 57.69 5.12
 -1 18 3 53.28 5.06
 1 18 -3 47.66 4.79
 -1 18 2 -0.84 2.57
 1 18 -2 1.05 2.05
 -1 18 2 -2.39 2.34
 1 18 -2 2.4 2.13
 -1 18 1 52.72 4.99
 1 18 -1 54.54 4.78
 1 18 -1 53.08 4.87
 -1 18 1 46.87 4.89
 -1 18 0 0.86 2.49
 1 18 0 -3.83 2.28
 1 18 0 0.07 2.25
 -1 18 -1 11.93 2.6
 1 18 1 13.81 2.62
 1 18 1 13.52 2.65
 -1 18 -2 -2.24 2.22
 1 18 2 0.11 2.33
 1 18 2 2.71 2.66
 1 18 2 1.08 2.38
 -1 18 -3 16.12 2.57
 1 18 3 17.84 2.87
 1 18 3 17.94 3.17
 1 18 3 17.79 2.97
 1 18 4 0.99 2.41
 1 18 4 -1.62 2.76
 1 18 4 -1.87 2.53
 1 18 5 49.55 4.48
 1 18 5 40.39 4.76
 1 18 5 45.29 4.61
 1 18 6 1.78 2.34
 1 18 6 1.28 2.87
 1 18 6 0.08 2.61
 1 18 7 46.55 4.54
 1 18 7 47.56 4.96
 1 18 7 51.11 4.96
 1 18 8 5.21 2.19
 1 18 8 0.98 2.84
 1 18 8 2.91 2.7
 1 18 9 0.55 2.72
 1 18 9 1.33 2.02
 1 18 9 5.58 2.75
 1 18 9 2.59 3.13
 1 18 10 8.49 1.99
 1 18 10 5.08 2.92
 1 18 10 3.44 3.08
 1 18 11 0.87 1.7
 1 18 11 0.16 2.82
 1 18 11 1.03 2.7
 1 18 12 0.22 2.72
 1 18 12 2.57 1.54
 1 18 13 3.31 2.64
 1 18 13 3.32 1.35
 1 18 14 6.71 2.49
 1 18 15 -0.22 2.06
 1 18 16 0.39 1.85
 -1 19 14 0.67 2.05
 -1 19 13 1.11 2.3
 -1 19 12 1.23 2.4
 -1 19 12 2.65 2.43
 -1 19 11 14.81 1.96
 -1 19 11 11.41 2.79
 -1 19 11 13.8 2.99
 -1 19 10 13.59 2.13
 -1 19 10 14.52 2.86
 -1 19 10 15.69 3.34
 -1 19 9 5.8 1.93
 -1 19 9 5.5 2.67
 -1 19 9 7.46 3.29
 -1 19 8 14.6 2.4
 -1 19 8 17 3.03
 -1 19 7 3.37 2.1
 -1 19 7 3.31 2.63
 -1 19 6 0.42 2.18
 -1 19 6 0.59 2.48
 -1 19 5 -1.3 2.2
 -1 19 5 -3.47 2.53
 -1 19 4 17.47 2.81
 -1 19 4 21.69 3.06
 -1 19 3 0.65 2.25
 -1 19 3 -2.37 2.43
 1 19 -3 -4.73 1.98
 1 19 -2 19.84 2.46
 -1 19 2 18.73 2.86
 -1 19 2 26.04 3
 1 19 -2 19.97 2.7
 1 19 -1 0.85 1.82
 -1 19 1 0.72 2.12
 1 19 -1 0.35 2.02
 -1 19 1 -1.85 2.2
 1 19 0 19.92 2.58
 -1 19 0 18.49 2.69
 1 19 0 21.59 2.79
 -1 19 -1 1.92 1.99
 1 19 1 1.27 2
 1 19 1 -1.17 2.21
 1 19 2 -0.71 2
 -1 19 -2 -0.12 1.83
 1 19 2 0.33 2.23
 1 19 3 2.11 2.04
 1 19 3 0.55 2.35
 1 19 3 -0.07 2.3
 1 19 4 4.82 2.11
 1 19 4 6.32 2.48
 1 19 5 4.96 2.06
 1 19 5 4.94 2.5
 1 19 6 9.87 2.2
 1 19 6 11.83 2.77
 1 19 7 5.16 1.91
 1 19 7 3.49 2.62
 1 19 8 -0.11 1.76
 1 19 8 7.34 2.95
 1 19 8 3.79 2.69
 1 19 9 -0.52 1.66
 1 19 9 0.35 2.66
 1 19 9 3.04 2.58
 1 19 10 0.28 1.51
 1 19 10 -0.13 2.55
 1 19 11 -0.82 2.44
 1 19 12 -1.38 2.45
 1 19 13 8.14 2.16
 1 19 14 1.38 1.78
 -1 20 12 2.4 1.63
 -1 20 11 6.14 1.94
 -1 20 10 5.01 2.28
 -1 20 10 4.16 1.94
 -1 20 9 0.41 2.51
 -1 20 9 -0.05 2.1
 -1 20 8 -0.75 1.51
 -1 20 8 -0.68 2.75
 -1 20 8 -3.73 2.18
 -1 20 7 -0.52 1.62
 -1 20 7 -0.43 2.87
 -1 20 7 -0.52 2.25
 -1 20 6 11.01 1.9
 -1 20 6 7.69 2.38
 -1 20 5 3 1.76
 -1 20 5 2.66 2.26
 -1 20 4 26.53 2.6
 -1 20 4 15.16 2.86
 -1 20 3 2.93 1.79
 -1 20 3 -0.7 2.04
 -1 20 2 10.84 1.94
 1 20 -2 8.92 1.98
 1 20 -1 -0.66 1.43
 -1 20 1 1.23 1.65
 1 20 -1 -3.4 1.93
 -1 20 0 -0.3 1.58
 1 20 0 0.5 1.47
 1 20 0 -0.42 1.95
 1 20 1 5.57 1.63
 -1 20 -1 3.86 1.53
 1 20 1 2.44 2.13
 1 20 2 1.58 1.6
 1 20 2 1.48 2.13
 1 20 3 10.47 1.89
 1 20 3 8.44 2.41
 1 20 4 0.2 1.59
 1 20 4 1.29 2.16
 1 20 5 3.57 1.61
 1 20 5 1.35 2.33
 1 20 6 -0.03 1.52
 1 20 6 -0.17 2.78
 1 20 6 1.97 2.29
 1 20 7 0.79 1.46
 1 20 7 -3.55 2.31
 1 20 7 3.41 2.53
 1 20 8 3.61 2.21
 1 20 9 0.74 2.05
 1 20 10 -2.84 1.94
 1 20 11 1.18 1.71
 -1 21 7 3.87 2.06
 -1 21 6 -3.56 2.27
 -1 21 5 -1.79 2.54
 -1 21 4 0.52 2.59
 1 21 2 0.7 1.62
 1 21 3 1.42 1.63
 1 21 4 0.75 1.71
 1 21 4 2.66 2.21
 1 21 5 5.56 1.81
 1 21 5 3.36 2.04
 1 21 6 3.39 1.69
 -2 0 31 -1.89 1.47
 -2 0 30 30.33 5.16
 -2 0 30 49.52 4.14
 -2 0 29 -1.47 2.55
 -2 0 29 -2.19 4.69
 -2 0 28 136.73 13.74
 -2 0 28 157.33 12.61
 -2 0 28 175.88 12.91
 -2 0 27 -0.11 3.14
 -2 0 27 -2.69 5.88
 -2 0 27 0.04 1.89
 -2 0 26 261.75 20.08
 -2 0 26 236.78 21.19
 -2 0 25 -1.71 3.57
 -2 0 25 -4.36 6.79
 -2 0 25 2.88 2.16
 -2 0 24 162.93 13.01
 -2 0 24 162.24 14.81
 -2 0 23 8 7.15
 -2 0 23 1.88 2.2
 -2 0 22 12.37 5.4
 -2 0 22 12.89 7.13
 -2 0 21 4.58 6.81
 -2 0 21 0.57 2.4
 -2 0 21 2.58 4.98
 -2 0 20 16.01 6.77
 -2 0 20 23.81 3.1
 -2 0 20 23.89 5.18
 -2 0 19 -0.19 6.04
 -2 0 19 2.56 9.73
 -2 0 19 -1.14 2.22
 -2 0 19 1.54 4.42
 -2 0 18 25.8 6.47
 -2 0 18 35.6 3.67
 -2 0 18 34.46 4.97
 -2 0 17 -0.18 2.88
 -2 0 17 -1.66 5.2
 -2 0 17 0.62 2.02
 -2 0 17 -0.79 3.84
 -2 0 17 5.63 8.82
 -2 0 16 519.26 38.3
 -2 0 16 517.18 38.3
 -2 0 16 434.54 38.37
 -2 0 16 533.3 40.3
 -2 0 15 0.68 2.49
 -2 0 15 1.17 7.35
 -2 0 15 -0.54 1.81
 -2 0 14 719.75 58.17
 -2 0 14 765.92 59.48
 -2 0 14 793.41 58.19
 -2 0 13 -0.85 1.75
 -2 0 13 2.27 2.34
 -2 0 12 1683.9 135.7
 -2 0 12 1741.99 136.56
 -2 0 12 1875.69 135.72
 2 0 -12 1532.62 136.29
 -2 0 12 1857.82 135.88
 -2 0 11 -0.98 6.45
 -2 0 11 12.37 5.23
 2 0 -11 5.13 6.48
 -2 0 11 0.65 2.13
 -2 0 11 10.44 1.88
 2 0 -10 2103.09 166.99
 -2 0 10 2239.2 167.04
 2 0 -9 4.97 6.15
 -2 0 9 -0.95 5.7
 2 0 -8 11.88 6.21
 -2 0 8 8.01 5.4
 2 0 -7 -0.39 6.21
 -2 0 7 4.81 4.96
 2 0 -6 44.16 7.16
 -2 0 6 36.82 5.75
 2 0 -5 -2.48 6.09
 -2 0 5 3.31 4.38
 2 0 -4 2127.9 163.78
 2 0 -3 -0.44 5.49
 2 0 -2 1509.32 116.26
 2 0 -1 0.94 4.17
 2 0 0 1131.77 77.72
 2 0 0 922.49 77.61
 2 0 1 2.95 3.07
 2 0 1 -0.53 2.78
 2 0 2 35 4.56
 2 0 2 42.84 4.08
 2 0 3 -0.05 3.43
 2 0 4 21.12 4.08
 2 0 5 -0.98 3.92
 2 0 6 309.57 24.49
 2 0 7 1.69 4.1
 2 0 8 212.89 17.41
 2 0 10 222.42 17.84
 2 0 10 238.98 17.86
 2 0 11 0.24 1.7
 2 0 11 -0.63 1.53
 2 0 11 -1.67 4.78
 2 0 12 137.56 11.11
 2 0 12 145.51 11.13
 2 0 12 141.5 12.05
 2 0 13 -0.08 1.81
 2 0 13 0.9 1.65
 2 0 13 3.66 4.88
 2 0 14 225.43 18.9
 2 0 14 236.56 18.24
 2 0 14 234.97 18.26
 2 0 15 -0.71 5.36
 2 0 15 -6.37 5.79
 2 0 15 -0.81 1.83
 2 0 15 -0.56 2.04
 2 0 15 0.46 2.81
 2 0 16 360.03 31.31
 2 0 16 466.7 30.6
 2 0 16 365.05 30.71
 2 0 16 327.55 30.95
 2 0 16 373.66 31.07
 2 0 16 399.8 30.57
 2 0 17 -0.18 1.91
 2 0 17 -1.88 2.78
 2 0 17 -1.46 3.21
 2 0 17 -0.68 6.53
 2 0 17 2.79 5.77
 2 0 17 7.38 3.94
 2 0 18 68.95 10.56
 2 0 18 66.86 8.73
 2 0 18 88.62 7.94
 2 0 18 93.74 8.46
 2 0 18 82.63 9.81
 2 0 19 1.43 2.07
 2 0 19 0.33 7.32
 2 0 19 -0.55 3.63
 2 0 19 -0.67 2.84
 2 0 20 39.3 5.32
 2 0 20 39.93 4.22
 2 0 20 56.16 4.65
 2 0 20 33.52 8.57
 2 0 21 3.64 7.89
 2 0 21 1.53 3.94
 2 0 22 27.11 3.52
 2 0 22 11.76 4.07
 2 0 22 11.76 8
 2 0 22 14.69 2.6
 2 0 23 -1.09 3.23
 2 0 23 -3.95 7.47
 2 0 23 -0.72 2.07
 2 0 23 -1.63 3.66
 2 0 24 12.34 2.35
 2 0 25 -1.16 6.77
 2 0 25 0.31 3.31
 2 0 26 -7.35 6.41
 2 0 26 1.93 3.2
 2 0 27 1.76 5.69
 2 0 27 1.37 2.96
 2 0 28 -3.11 2.55
 2 0 29 0.06 1.96
 -2 -1 31 4.04 1.46
 -2 1 31 5.18 1.47
 -2 -1 30 2.6 2.08
 -2 1 30 0.86 2.04
 -2 1 30 2.36 3.78
 -2 -1 29 -0.28 2.52
 -2 1 29 4.89 2.54
 -2 -1 29 1.26 1.43
 -2 -1 29 3.72 4.51
 -2 1 29 2.52 4.78
 -2 -1 28 1.49 2.87
 -2 1 28 0.24 2.82
 -2 -1 28 0.54 1.66
 -2 1 28 0.69 1.63
 -2 -1 28 8.63 5.25
 -2 1 28 -2.07 5.41
 -2 -1 27 0.51 3.11
 -2 1 27 0.61 3.04
 -2 1 27 1.03 1.86
 -2 -1 27 2.19 1.83
 -2 -1 27 4.2 5.86
 -2 1 27 -2.02 6.04
 -2 -1 26 54.35 4.6
 -2 1 26 47.41 4.62
 -2 -1 26 43.43 7.62
 -2 1 25 6.39 6.77
 -2 1 25 7.52 2.34
 -2 -1 25 8.23 2.29
 -2 -1 25 4.85 3.59
 -2 1 25 6.56 3.57
 -2 -1 24 39.97 4.92
 -2 1 24 29.52 7.64
 -2 1 24 46.31 4.99
 -2 -1 24 23.18 7.7
 -2 1 24 40.02 3.9
 -2 -1 24 34.19 3.87
 -2 -1 23 1.11 7.09
 -2 -1 23 0.28 2.25
 -2 1 23 1.36 2.25
 -2 1 23 6.93 7.07
 -2 1 22 21.37 5.46
 -2 -1 22 18.1 5.51
 -2 -1 22 19.28 7.26
 -2 1 22 19.15 7.18
 -2 1 21 5.51 4.99
 -2 -1 21 10.08 5.11
 -2 -1 21 7.42 6.94
 -2 1 21 10.08 6.74
 -2 -1 21 6.49 2.35
 -2 1 21 4.86 2.33
 -2 1 20 16.68 4.91
 -2 -1 20 9.81 4.88
 -2 -1 20 9.69 6.54
 -2 1 20 6.44 6.46
 -2 1 20 15.26 10.44
 -2 -1 20 20.94 10.3
 -2 1 20 13.56 2.6
 -2 -1 20 12.53 2.61
 -2 1 19 14.94 4.55
 -2 -1 19 11.07 4.57
 -2 1 19 8.85 6.07
 -2 -1 19 6.83 6.21
 -2 1 19 21.82 9.93
 -2 -1 19 13.22 10.04
 -2 -1 19 11.57 2.5
 -2 1 19 11.43 2.48
 -2 1 18 22.19 4.44
 -2 -1 18 16.85 4.47
 -2 1 18 18.48 5.8
 -2 -1 18 23.47 6.13
 -2 -1 18 27.92 9.68
 -2 1 18 30.6 9.48
 -2 -1 18 22.11 2.79
 -2 1 18 19.02 2.82
 -2 -1 17 41.52 4.35
 -2 1 17 45.44 4.37
 -2 1 17 40.82 5
 -2 -1 17 38.35 5
 -2 1 17 33.37 6.17
 -2 -1 17 27.64 6.25
 -2 1 17 48.45 9.48
 -2 -1 17 48.33 9.69
 -2 1 17 37.51 3.88
 -2 -1 17 41.38 3.87
 -2 -1 16 38.06 4.43
 -2 1 16 41.41 4.44
 -2 1 16 55.22 6.28
 -2 1 16 44.97 4.14
 -2 -1 16 49.1 4.12
 -2 -1 16 52.5 9.13
 -2 1 16 63.02 9.12
 -2 -1 16 42.97 5.14
 -2 1 16 43.81 5.09
 -2 1 15 52.17 5.11
 -2 1 15 74.7 5.38
 -2 -1 15 75.48 5.39
 -2 -1 15 38.88 7.22
 -2 -1 15 50.29 5.07
 -2 -1 15 76.54 9.55
 -2 1 15 73.55 9.37
 -2 1 14 145.6 10.78
 -2 -1 14 162.05 11.96
 -2 -1 14 146.76 10.78
 -2 1 14 132.1 13.43
 -2 -1 14 137.35 13.44
 -2 1 14 121.67 10.84
 -2 -1 14 121.02 10.84
 2 1 -13 61.14 8.59
 -2 1 13 87.01 6.12
 -2 -1 13 81.04 6.1
 -2 -1 13 50.1 7.76
 -2 -1 13 64 5.88
 -2 1 13 67.75 5.89
 -2 -1 12 152.23 13.12
 -2 -1 12 159.25 12.09
 -2 1 12 163.24 12.1
 -2 -1 12 170.84 14.35
 -2 1 12 145.93 14.23
 -2 1 12 146.3 12.15
 -2 -1 12 143.73 12.15
 -2 -1 11 -4.54 5.12
 -2 1 11 1.49 1.64
 -2 -1 11 1.85 1.65
 -2 1 11 -2.67 6.32
 -2 -1 11 5.52 6.46
 -2 -1 11 2.23 2.1
 -2 1 11 -2.14 2.13
 2 -1 -11 4.78 4.76
 2 -1 -10 98.45 9.78
 -2 1 10 103.41 10.35
 -2 -1 10 112.5 10.45
 2 -1 -9 20.47 5.55
 -2 -1 9 26.4 5.95
 -2 1 9 21.33 5.93
 2 -1 -8 273.48 22.96
 -2 1 8 289.21 23.07
 -2 -1 8 298.45 23.08
 2 -1 -7 33.33 6.07
 -2 -1 7 31.16 5.71
 -2 1 7 34.24 5.83
 2 -1 -6 362.47 29.01
 -2 -1 6 369.67 28.91
 -2 1 6 367.62 28.9
 2 -1 -5 15.9 5.41
 -2 -1 5 17.94 4.69
 -2 1 5 16.71 4.62
 2 -1 -4 1509.54 116.25
 2 -1 -3 41.05 5.59
 2 -1 -2 243.51 19.38
 2 -1 -1 30.91 4.19
 2 1 0 55.35 6.59
 2 -1 0 48.24 5.26
 2 1 0 57.94 5.53
 2 -1 0 59.98 5.54
 2 -1 1 510.13 39.49
 2 1 1 516.53 39.47
 2 1 1 499.41 39.69
 2 -1 2 136.44 13.13
 2 1 2 142.57 13.15
 2 1 2 174.89 13.06
 2 1 3 834.65 67.49
 2 -1 3 853.75 67.5
 2 1 3 903.93 67.32
 2 1 4 41.03 4.99
 2 -1 4 44.86 5.14
 2 1 5 695.15 54.56
 2 -1 5 688.02 54.56
 -2 1 -5 719.16 54.35
 2 -1 6 10.83 4.14
 2 1 6 13.07 4.25
 -2 1 -6 14.33 2.17
 2 -1 7 165.24 14.31
 2 1 7 181.7 14.35
 2 -1 8 172.58 14.64
 2 1 8 178.56 14.62
 2 1 10 390.28 27.65
 2 -1 10 347.03 27.62
 2 1 10 342.47 27.62
 2 -1 11 113.44 9.5
 2 1 11 113.77 8.45
 2 -1 11 105.79 8.42
 2 -1 11 101.13 8.42
 2 1 11 103.11 8.42
 2 1 12 871.45 67.08
 2 -1 12 853.56 67.09
 2 -1 12 901.91 66.89
 2 1 12 881.85 66.9
 2 -1 12 840.69 66.86
 2 1 12 867.18 66.86
 2 -1 13 379.26 28.01
 2 1 13 385.74 28.02
 2 -1 13 335.48 27.54
 2 1 13 338.01 27.54
 2 1 13 373.04 27.59
 2 -1 13 369.09 27.58
 2 -1 14 74.51 5.33
 2 1 14 74.65 5.32
 2 -1 14 45.15 7.03
 2 1 14 52.83 7.1
 2 1 14 56.38 5.27
 2 -1 14 53.32 5.25
 2 1 15 204.59 17.55
 2 -1 15 210.91 17.72
 2 -1 15 223.67 16.58
 2 1 15 220.45 16.58
 2 -1 15 207.78 17.34
 2 1 15 219.94 17.34
 2 -1 15 206.59 16.56
 2 1 15 217.92 16.58
 2 1 15 197.04 16.76
 2 -1 15 197.29 16.77
 2 -1 16 0.04 1.78
 2 1 16 1.89 1.86
 2 -1 16 4.88 3.93
 2 -1 16 1.28 5.44
 2 1 16 2.45 5.49
 2 1 16 0.5 2.98
 2 -1 16 0.45 2.99
 2 1 16 -0.08 2.33
 2 -1 16 1.3 2.41
 2 1 16 0.87 5.85
 2 -1 16 3.58 6.28
 2 -1 17 129.78 8.93
 2 1 17 124.29 8.93
 2 1 17 94.17 9.06
 2 -1 17 94.97 9.08
 2 1 17 105.08 8.69
 2 -1 17 102.13 8.66
 2 -1 17 93.27 10.23
 2 -1 17 99.84 10.91
 2 1 17 105.43 10.78
 2 1 18 119.07 12.03
 2 -1 18 117 12.24
 2 1 18 145.42 10.23
 2 -1 18 141.73 10.23
 2 -1 18 130.07 10.86
 2 -1 18 118.03 9.92
 2 1 18 117.4 9.95
 2 -1 18 133.23 11.63
 2 -1 18 114.31 10.37
 2 1 18 104.5 10.34
 2 -1 19 76.51 11.49
 2 1 19 78.33 11.28
 2 1 19 144.21 9.02
 2 -1 19 142.11 9.02
 2 -1 19 77.45 9.6
 2 -1 19 96.51 8.73
 2 1 19 105.88 8.77
 2 -1 19 96.53 10.57
 2 -1 19 95.71 9.31
 2 1 19 96.51 9.25
 2 1 20 244.7 17.26
 2 -1 20 240.83 17.26
 2 -1 20 199.5 17.13
 2 1 20 221.26 17.18
 2 1 20 201.29 17.5
 2 -1 20 202.63 17.51
 2 -1 20 209.29 19.04
 2 1 20 203.54 18.88
 2 1 21 18.06 8.06
 2 -1 21 13.75 8.19
 2 -1 21 23.02 4.38
 2 1 21 27.08 4.34
 2 -1 22 133.81 9.41
 2 1 22 138.57 9.4
 2 -1 22 99.61 9.06
 2 1 22 101.14 9.09
 2 -1 22 113 9.72
 2 1 22 101.34 9.69
 2 -1 22 102.72 12.11
 2 1 22 99.84 11.88
 2 -1 23 11.36 2.39
 2 1 23 11.93 2.52
 2 1 23 8.45 7.56
 2 -1 23 15.14 7.83
 2 -1 23 25.89 3.57
 2 1 23 20.07 3.57
 2 -1 23 15.48 3.98
 2 1 23 9.13 3.82
 2 -1 24 59.86 5.24
 2 -1 25 16.88 3.7
 2 1 25 21.52 3.74
 2 1 25 19.66 6.81
 2 -1 25 21.71 7.07
 2 -1 26 15.86 3.34
 2 1 26 11.56 3.32
 2 -1 26 6.4 6.45
 2 1 26 1.08 6.28
 2 -1 27 42.7 4.6
 2 1 27 46.35 4.59
 2 1 27 34.11 6.75
 2 1 28 0.78 2.48
 2 -1 28 3.16 2.53
 2 -1 29 33.27 3.39
 2 1 29 35.33 3.4
 -2 2 30 -3.6 3.83
 -2 -2 30 -1.61 1.98
 -2 2 30 1.65 1.92
 -2 2 29 11.02 2.56
 -2 -2 29 9.81 2.6
 -2 2 29 10.69 4.73
 -2 -2 29 8.3 1.57
 -2 2 28 3.26 2.75
 -2 -2 28 1.22 2.79
 -2 2 28 4.58 5.37
 -2 -2 28 4.37 5.12
 -2 -2 28 0.87 1.57
 -2 -2 27 13.9 3.37
 -2 2 27 15.64 3.29
 -2 2 27 21.75 6.12
 -2 -2 27 5.43 5.85
 -2 -2 27 17.31 2.27
 -2 2 27 14.39 2.32
 -2 -2 26 0.99 3.28
 -2 2 26 -0.55 3.16
 -2 2 26 4.97 6.25
 -2 -2 26 -8.17 6.26
 -2 -2 26 2.19 1.95
 -2 2 26 0.62 2.05
 -2 -2 25 0.27 3.53
 -2 2 25 -1.79 3.45
 -2 2 25 -0.05 2.17
 -2 -2 25 1.63 2.09
 -2 2 25 -3.87 6.71
 -2 -2 24 -0.43 6.88
 -2 -2 24 3.2 3.69
 -2 2 24 -2.23 3.66
 -2 2 24 2.2 2.21
 -2 -2 24 1.03 2.2
 -2 2 24 3.64 6.85
 -2 -2 23 26.3 7.57
 -2 2 23 25.95 7.44
 -2 2 23 26.46 3.3
 -2 -2 23 29.7 3.3
 -2 -2 22 17.31 5.41
 -2 2 22 16.74 5.27
 -2 2 22 9.83 7.09
 -2 -2 22 14.26 7.17
 -2 -2 21 277.86 21.86
 -2 2 21 286.23 21.81
 -2 -2 21 269.17 21.37
 -2 2 21 273.86 21.38
 -2 2 21 275.36 22.55
 -2 -2 21 247.28 22.6
 -2 2 20 3.16 6.52
 -2 -2 20 7.88 6.69
 -2 2 20 6.73 4.69
 -2 -2 20 7.97 4.86
 -2 -2 20 5.8 2.38
 -2 2 20 7.84 2.38
 -2 -2 20 17.07 10.43
 -2 2 20 21.02 10.16
 -2 2 19 166.47 14.1
 -2 -2 19 168.4 14.13
 -2 2 19 216.78 18
 -2 -2 19 239.19 18.45
 -2 -2 19 165.97 13.6
 -2 2 19 176.5 13.62
 -2 -2 19 151.56 14.97
 -2 2 19 172.44 14.92
 -2 2 18 1.36 5.62
 -2 -2 18 0.91 5.94
 -2 -2 18 0.09 4.15
 -2 2 18 1.36 4.06
 -2 2 18 -0.2 2.11
 -2 -2 18 -1.47 2.15
 -2 2 18 8.54 9.21
 -2 -2 18 5.09 9.2
 -2 2 17 178.11 14.73
 -2 -2 17 156.27 14.82
 -2 -2 17 160.51 14.89
 -2 -2 17 163.39 14.11
 -2 2 17 167.99 14.08
 -2 2 17 183.05 13.79
 -2 -2 17 177.29 13.75
 -2 -2 17 186.91 17.38
 -2 2 17 217.49 17.3
 -2 2 16 88.01 10.46
 -2 -2 16 88.88 10.64
 -2 2 16 73.02 6.16
 -2 -2 16 78.14 6.14
 -2 2 16 73.32 7.57
 -2 -2 16 58.99 6.59
 -2 2 16 63.73 6.59
 -2 2 16 65.93 5.91
 -2 -2 16 68.38 5.89
 -2 -2 16 78.36 8.08
 -2 2 15 23.89 3.17
 -2 -2 15 20.78 3.23
 -2 -2 15 31.72 5.82
 -2 -2 15 24.63 2.78
 -2 2 15 26.94 2.82
 -2 -2 15 27 8.02
 -2 2 15 31.47 7.8
 -2 -2 14 82.49 8.23
 -2 -2 14 74.71 6.72
 -2 2 14 75.12 6.71
 -2 -2 14 80.42 6.54
 -2 2 14 86.42 6.58
 -2 -2 14 86.65 10.02
 -2 2 14 74.6 9.83
 -2 -2 13 63.41 4.97
 -2 2 13 65.14 4.99
 -2 -2 13 51.7 5.18
 -2 2 13 48.66 5.19
 -2 -2 13 66.42 6.96
 -2 -2 12 7.71 2.36
 -2 2 12 7.48 2.4
 -2 -2 12 8.66 5.05
 -2 -2 12 8.79 6.75
 -2 2 12 1.63 6.52
 -2 -2 12 9.32 1.8
 -2 2 12 8.11 1.81
 -2 -2 11 1377.96 98.16
 -2 2 11 1172.72 98.13
 -2 -2 11 1140.59 98.13
 -2 2 11 1437.78 98.16
 -2 -2 11 1389.89 98.3
 -2 -2 11 1219.54 98.95
 -2 2 11 1210.62 98.92
 -2 -2 10 14.46 6.17
 -2 2 10 19.06 6.09
 -2 -2 9 542.89 42.04
 -2 2 9 528.56 42
 -2 -2 8 8.09 5.33
 -2 2 8 4.6 5.08
 -2 2 7 -0.63 4.87
 -2 -2 7 1.28 4.92
 -2 2 6 267.75 21.25
 -2 -2 6 262.76 21.26
 -2 2 5 5.6 4.41
 -2 -2 5 5.25 4.41
 2 -2 -5 3.13 4.53
 2 -2 -4 321 25.27
 2 -2 -3 108.54 9.43
 2 -2 -2 66.53 6.36
 2 -2 -1 174.28 13.99
 2 -2 0 222.31 17.89
 2 2 0 228.68 17.85
 2 -2 1 3.35 3.38
 2 2 1 0.53 3.19
 2 2 2 21.23 5.01
 2 2 2 16.5 3.5
 2 -2 2 13.65 3.61
 2 -2 3 294.62 25.67
 2 2 3 315.39 25.67
 2 -2 4 15.6 3.97
 2 2 4 16.82 3.95
 -2 2 -4 17.82 3.97
 2 -2 5 384.33 30.89
 2 2 5 402.38 30.88
 -2 2 -5 397.42 30.8
 2 2 6 30.39 4.74
 2 -2 6 28.1 4.78
 -2 2 -6 30.36 3.71
 2 2 7 64.05 6.52
 2 -2 7 54.28 6.36
 2 2 10 28.41 2.45
 2 -2 10 33.45 4.82
 2 2 10 19.52 2.47
 2 -2 10 18.7 2.44
 2 2 11 216.81 16.19
 2 -2 11 212.82 16.16
 2 -2 11 214.92 16.84
 2 -2 11 198.99 16.15
 2 2 11 202.91 16.15
 2 -2 12 140.69 9.38
 2 2 12 139.8 9.41
 2 2 12 159.35 10.52
 2 -2 12 152.1 10.46
 2 -2 12 93.27 9.33
 2 2 12 94.17 9.33
 2 -2 13 179.29 12.78
 2 2 13 168.59 12.8
 2 -2 13 171.83 13.63
 2 -2 13 150.4 12.75
 2 2 13 153.43 12.75
 2 -2 14 50.47 4.16
 2 2 14 57.11 4.23
 2 2 14 38.52 4.17
 2 -2 14 39.23 4.17
 2 2 14 64.07 6.46
 2 -2 14 56.99 6.27
 2 -2 15 3.91 1.77
 2 2 15 4.48 1.87
 2 2 15 5.31 5.27
 2 -2 15 0.73 2.85
 2 2 15 3.9 2.88
 2 -2 15 0.67 2.03
 2 2 15 1.64 2.06
 2 -2 15 4.88 5.98
 2 -2 15 4.16 5.35
 2 -2 16 4.9 1.87
 2 2 16 6.92 2.1
 2 2 16 5.27 5.77
 2 -2 16 5.35 3.07
 2 2 16 9.73 3.08
 2 2 16 5.81 2.41
 2 -2 16 5.07 2.41
 2 -2 16 10.9 4.18
 2 -2 16 5.31 6.54
 2 -2 16 8.64 5.62
 2 2 17 15.89 2.6
 2 -2 17 16.16 2.46
 2 2 17 11.79 6.32
 2 -2 17 17.29 3.62
 2 2 17 18.04 3.59
 2 2 17 28.92 3.45
 2 -2 17 29.66 3.53
 2 -2 17 12.82 6.03
 2 -2 17 19.35 4.54
 2 -2 17 8.19 7.17
 2 -2 18 24.21 5.22
 2 -2 18 29.26 3.28
 2 2 18 33.3 3.51
 2 -2 18 35.1 6.75
 2 2 18 30.85 4.36
 2 -2 18 25.63 4.37
 2 2 18 27.94 7.17
 2 -2 18 39.79 3.93
 2 2 18 40.34 3.87
 2 -2 18 24.33 7.81
 2 2 19 81.65 7.04
 2 -2 19 76.65 6.96
 2 -2 19 73.03 9.21
 2 -2 19 78.5 7.69
 2 2 19 78.95 7.63
 2 -2 19 66.56 10.24
 2 2 19 79.78 9.94
 2 -2 19 98.31 7.23
 2 2 19 95.58 7.23
 2 -2 20 10.93 2.26
 2 2 20 8.63 2.44
 2 -2 20 3.7 4.38
 2 -2 20 5.04 6.38
 2 -2 20 11.27 3.91
 2 2 20 9.63 3.82
 2 2 20 17.91 3.01
 2 -2 20 19.57 3.09
 2 -2 20 -1.89 8.03
 2 2 20 5.74 7.38
 2 -2 21 71.12 9.86
 2 2 21 80.37 9.48
 2 -2 21 54.11 6.98
 2 -2 21 72.98 6.73
 2 2 21 68.3 6.63
 2 -2 22 -3.32 8.04
 2 2 22 -2.02 7.47
 2 2 22 7.16 3.66
 2 -2 22 4.43 3.76
 2 2 22 4.94 2.27
 2 -2 22 3.5 2.03
 2 -2 22 6.68 3.19
 2 2 22 4.65 3.16
 2 -2 23 7.52 7.64
 2 2 23 13.33 7.18
 2 -2 23 6.9 3.63
 2 2 23 3.58 3.56
 2 -2 23 5.9 2.04
 2 -2 23 -0.94 3.32
 2 2 23 3.08 3.27
 2 -2 24 3.4 1.9
 2 2 25 7.35 3.27
 2 -2 25 9.78 3.4
 2 -2 25 0.76 6.8
 2 2 25 2.68 6.44
 2 2 26 32.26 3.99
 2 -2 26 31.28 4.07
 2 2 26 20.44 6.56
 2 2 27 18.37 5.84
 2 2 27 20.85 3.34
 2 -2 27 22.72 3.43
 2 -2 28 18.52 2.89
 2 2 28 17.43 2.82
 2 -2 29 9.85 2.1
 2 2 29 13.43 2.1
 -2 3 30 10.07 3.68
 -2 3 30 7.78 1.93
 -2 -3 30 9.31 1.97
 -2 -3 29 4.33 1.32
 -2 3 29 -0.38 4.56
 -2 3 29 3.42 2.27
 -2 -3 29 4.88 2.34
 -2 -3 28 12.3 2.08
 -2 3 28 21.93 5.55
 -2 3 28 24.52 3.01
 -2 -3 28 21.03 3.07
 -2 3 27 0.49 1.81
 -2 -3 27 0.98 1.71
 -2 3 27 0.81 5.78
 -2 -3 27 2.99 5.48
 -2 3 27 4.42 2.89
 -2 -3 27 0.11 2.97
 -2 3 26 21.01 2.75
 -2 -3 26 20.49 2.69
 -2 -3 26 18.94 6.34
 -2 3 26 25.12 6.42
 -2 -3 26 20.9 3.73
 -2 3 26 24.82 3.64
 -2 -3 25 4.97 2.11
 -2 3 25 5.46 2.21
 -2 -3 24 4.9 3.6
 -2 3 24 3.06 3.49
 -2 3 24 5.32 2.29
 -2 3 24 5.15 6.83
 -2 -3 24 5.63 6.75
 -2 -3 24 5.57 2.19
 -2 3 23 0.62 2.22
 -2 -3 23 -0.34 2.2
 -2 3 23 0.32 6.82
 -2 -3 22 87.13 10.31
 -2 3 22 104.24 10.28
 -2 -3 22 93.2 8.93
 -2 3 22 85.38 8.79
 -2 -3 21 -2.06 5.08
 -2 3 21 1.16 4.85
 -2 3 21 0.62 2.2
 -2 3 21 -3.06 6.62
 -2 -3 21 -8.27 6.96
 -2 -3 21 -1.87 2.29
 -2 3 20 231.31 18.36
 -2 -3 20 238.57 18.37
 -2 -3 20 231.7 18.83
 -2 3 20 226.08 18.78
 -2 3 20 249.85 19.55
 -2 -3 20 226.5 19.7
 -2 3 19 1.82 9.65
 -2 -3 19 10.88 9.86
 -2 3 19 3.01 6.09
 -2 -3 19 0.7 6.53
 -2 3 19 -0.89 4.35
 -2 -3 19 0.81 4.52
 -2 3 19 -0.36 2.19
 -2 -3 19 -1.18 2.15
 -2 3 18 376.43 27.83
 -2 -3 18 375 27.82
 -2 3 18 393.91 30.66
 -2 -3 18 363.48 30.7
 -2 3 18 387.98 28.53
 -2 -3 18 376.39 28.64
 -2 -3 18 330.52 28.02
 -2 3 18 326.3 27.98
 -2 -3 18 331.36 28.13
 -2 -3 18 359.96 28.51
 -2 -3 17 16.91 2.41
 -2 3 17 14.11 2.42
 -2 3 17 16.55 5.48
 -2 -3 17 15.1 5.86
 -2 3 17 15.86 4.02
 -2 -3 17 16.23 4.18
 -2 -3 17 15.63 8.93
 -2 3 17 22.22 8.62
 -2 -3 17 15.36 6.08
 -2 -3 17 13.6 4.15
 -2 -3 16 54.58 4.65
 -2 3 16 60.11 4.71
 -2 3 16 51.53 5.93
 -2 3 16 45.65 9.31
 -2 -3 16 46.08 9.39
 -2 -3 16 56.14 7.01
 -2 -3 16 43.42 5.57
 -2 3 16 44.79 5.45
 -2 3 16 49.62 5.53
 -2 3 16 55.06 6.58
 -2 -3 15 58.28 5.19
 -2 3 15 67.6 5.51
 -2 -3 15 62 5.48
 -2 -3 15 60.31 7.29
 -2 3 15 58.97 5.24
 -2 3 15 66.68 9.21
 -2 -3 15 74.19 9.75
 -2 -3 14 319.6 24.89
 -2 3 14 327.2 24.93
 -2 -3 14 313.93 24.92
 -2 -3 14 300.97 25.38
 -2 3 14 324.44 24.91
 -2 3 14 371.08 26.78
 -2 -3 14 333.47 26.74
 -2 3 13 130.2 10.38
 -2 -3 13 127.65 10.35
 -2 -3 13 121.78 11.28
 -2 3 13 136.35 10.29
 -2 -3 13 126.69 10.26
 -2 -3 12 389.21 29.55
 -2 -3 12 379.42 29.96
 -2 -3 12 364.74 30.91
 -2 3 12 364.72 30.86
 -2 3 12 399.93 29.56
 -2 -3 12 371.75 29.56
 -2 3 12 374.59 29.57
 -2 -3 11 10.11 2.43
 -2 3 11 9.08 2.47
 -2 -3 11 18.88 5.03
 2 -3 -11 12 3.6
 -2 3 11 13.31 1.96
 -2 -3 11 13.02 1.98
 -2 3 11 12.53 6.42
 -2 -3 11 5.52 6.65
 -2 3 10 549.28 43.15
 -2 -3 10 549.34 43.18
 2 -3 -10 547.76 42.55
 -2 3 9 24 5.94
 -2 -3 9 20.05 5.98
 2 -3 -9 23.16 4.07
 -2 -3 8 16.31 5.43
 -2 3 8 13.82 5.31
 2 -3 -8 18.87 3.86
 -2 -3 7 -0.25 4.82
 -2 3 7 2.97 4.73
 2 -3 -7 3 3.56
 -2 3 6 95.17 8.53
 -2 -3 6 90.4 8.56
 2 -3 -6 85.36 7.95
 -2 3 5 772.91 59.88
 -2 -3 5 806.58 59.89
 2 -3 -5 750.26 59.79
 2 -3 -4 198.41 15.91
 2 -3 0 2458.17 187.17
 2 3 0 2415.13 187.16
 2 3 1 64.26 5.85
 2 -3 1 57.12 5.75
 2 3 2 106.01 8.62
 2 -3 2 97.6 8.61
 -2 3 -3 1.04 4.3
 2 -3 3 -1.51 3.44
 2 3 3 0.79 3.2
 2 3 4 192.2 14.68
 -2 3 -4 177.9 14.83
 2 3 4 177.67 14.52
 2 -3 4 173.68 14.52
 -2 3 -5 31.55 4.61
 2 -3 5 32.8 4.58
 2 3 5 32.14 4.61
 -2 3 -6 231.92 16.9
 2 3 6 203.86 16.88
 2 -3 6 192.91 16.91
 2 3 7 54.1 5.99
 2 -3 7 49.11 5.99
 2 3 9 0.19 1.48
 2 3 10 541.29 39.22
 2 3 10 503.57 39.18
 2 -3 10 487.62 39.18
 2 -3 10 516.83 39.46
 2 3 11 19.62 2.03
 2 -3 11 14.58 1.87
 2 3 11 10.3 1.98
 2 -3 11 8.08 2
 2 -3 11 22.47 4.75
 2 3 12 506.73 34.78
 2 -3 12 433.76 34.72
 2 -3 12 511.03 35.11
 2 3 12 432.78 34.71
 2 -3 12 425.87 34.71
 2 3 13 5.17 1.78
 2 -3 13 2.46 1.58
 2 -3 13 6.54 4.82
 2 -3 13 3.4 1.78
 2 3 13 4.18 1.79
 2 -3 14 328.56 23.99
 2 3 14 327.06 24.03
 2 -3 14 355.28 24.99
 2 3 14 349.55 24.67
 2 3 14 288.62 23.96
 2 -3 14 274.56 23.95
 2 -3 14 340.92 24.57
 2 -3 15 6.48 4.19
 2 -3 15 2.18 2.15
 2 3 15 4.18 2.17
 2 -3 15 5.6 1.79
 2 3 15 3.64 5.31
 2 -3 15 6.19 5.44
 2 3 15 6.02 2
 2 -3 15 11.64 6.38
 2 -3 15 5.04 2.91
 2 3 15 3.56 2.79
 2 -3 16 34.92 7.09
 2 -3 16 17.24 3.11
 2 3 16 19.58 3.13
 2 3 16 37.12 6.07
 2 -3 16 21.55 3.59
 2 3 16 20.24 3.59
 2 3 16 22.45 2.78
 2 -3 16 22.03 2.6
 2 -3 16 29.2 5.98
 2 -3 16 38.8 4.82
 2 -3 17 32.98 7.41
 2 3 17 23.17 3.47
 2 -3 17 28.09 3.49
 2 3 17 25.99 3.02
 2 -3 17 22.51 2.75
 2 3 17 24.14 6.5
 2 -3 17 23.4 3.93
 2 3 17 19.01 3.77
 2 -3 17 26.5 6.41
 2 -3 17 33.1 5.04
 2 3 18 85.29 8.46
 2 -3 18 88.22 8.54
 2 -3 18 72.45 10.8
 2 3 18 93 8.05
 2 -3 18 82.11 7.94
 2 -3 18 66.4 9.02
 2 -3 18 64.7 9.87
 2 -3 18 145.35 8.35
 2 3 18 147.27 8.29
 2 3 18 66.57 10.16
 2 3 19 1.68 2.3
 2 -3 19 4.1 1.97
 2 -3 19 4.39 4.74
 2 3 19 3.46 6.89
 2 -3 19 6.51 7.75
 2 -3 19 0.96 6.32
 2 3 19 3.17 2.73
 2 -3 19 5.16 2.77
 2 -3 19 -0.28 3.64
 2 3 19 -1.35 3.53
 2 -3 20 65.94 8.39
 2 -3 20 114.72 7.53
 2 3 20 109.8 7.49
 2 3 20 82.05 7.85
 2 -3 20 85.58 7.93
 2 -3 20 65.1 9.43
 2 3 20 75.5 10.01
 2 -3 20 78.42 10.71
 2 3 20 85.89 7.29
 2 -3 20 71.71 7.13
 2 -3 21 -0.11 4.25
 2 -3 21 3.77 3.69
 2 3 21 0.07 3.58
 2 -3 21 -7.48 8.12
 2 3 21 2.09 7.1
 2 -3 22 29.58 8.43
 2 3 22 18.24 7.43
 2 -3 22 15.98 4.68
 2 -3 22 24.65 4.28
 2 3 22 24.23 4.2
 2 -3 22 32.41 3.82
 2 3 22 34.66 3.8
 2 -3 22 20.24 2.81
 2 -3 23 -2.14 7.61
 2 3 23 4.53 6.97
 2 -3 23 7.43 3.55
 2 3 23 -0.47 3.44
 2 -3 23 -1.35 1.92
 2 -3 24 1.55 1.8
 2 -3 25 2.31 3.19
 2 3 25 -1.32 3.19
 2 3 25 1.33 6.15
 2 -3 26 12.32 3.2
 2 3 26 9.24 3.06
 2 3 26 9.6 5.85
 2 -3 27 0.82 2.73
 2 3 27 1.63 2.61
 2 3 27 1.15 5.17
 2 -3 28 18.37 2.67
 2 3 28 14.01 2.6
 2 3 29 -2.95 1.64
 2 -3 29 -0.85 1.66
 -2 -4 30 -0.1 1.53
 -2 4 30 1.82 1.5
 -2 4 30 4.4 3.36
 -2 -4 29 9.46 2.31
 -2 4 29 10.79 2.25
 -2 4 29 15.77 4.52
 -2 4 28 6.57 5.17
 -2 4 28 -0.67 2.46
 -2 -4 28 1.63 2.52
 -2 -4 28 0.46 1.42
 -2 4 27 7.89 5.68
 -2 -4 27 7.38 2.9
 -2 4 27 7.39 2.78
 -2 -4 27 7.11 1.8
 -2 -4 26 7.96 5.73
 -2 4 26 0.79 5.91
 -2 4 26 -0.71 2.93
 -2 -4 26 -1.37 3.06
 -2 4 26 4.52 1.92
 -2 -4 26 0.26 1.82
 -2 4 25 2.19 2.05
 -2 -4 25 0.29 2.02
 -2 -4 25 -3.27 6.22
 -2 -4 24 8.99 2.36
 -2 -4 24 9.45 6.58
 -2 4 24 20.82 6.79
 -2 4 24 9.6 3.5
 -2 -4 24 13.43 3.62
 -2 4 24 15.87 2.52
 -2 -4 23 39.77 7.88
 -2 4 23 43.34 7.91
 -2 -4 23 46.63 4.38
 -2 4 23 44.55 4.41
 -2 4 23 50.21 5.17
 -2 -4 23 48.93 5.35
 -2 -4 22 17.07 7.06
 -2 4 22 16.25 7.01
 -2 4 21 187.77 14.58
 -2 -4 21 187.89 14.68
 -2 4 21 182.09 13.97
 -2 -4 21 168.47 13.96
 -2 -4 21 144.65 15.64
 -2 4 21 164.48 15.49
 -2 -4 20 44.88 5.68
 -2 -4 20 34.82 3.94
 -2 4 20 40.18 3.94
 -2 -4 20 35.85 5.83
 -2 4 20 38.82 5.66
 -2 -4 20 39.07 7.61
 -2 4 20 43.3 7.25
 -2 -4 19 444.34 35.52
 -2 4 19 467.84 34.92
 -2 -4 19 459.56 34.9
 -2 -4 19 371.13 35.2
 -2 4 19 451.43 35.55
 -2 -4 19 413.84 35.67
 -2 -4 19 558.25 38.25
 -2 4 19 587.46 38.12
 -2 -4 19 466.29 35.14
 -2 4 19 451.47 35.08
 -2 4 18 2.27 2.06
 -2 -4 18 2.35 6.23
 -2 -4 18 2.28 2.06
 -2 -4 18 1.24 4.36
 -2 -4 18 0.06 6.2
 -2 -4 18 2.94 4.3
 -2 4 18 4.07 4.04
 -2 4 18 5.67 5.56
 -2 -4 18 1.77 9.44
 -2 4 18 3.38 8.95
 -2 -4 17 76.61 8.56
 -2 -4 17 84.29 7.3
 -2 4 17 78.63 7.15
 -2 4 17 84.41 6.46
 -2 4 17 62.24 7.14
 -2 4 17 64.86 7.49
 -2 -4 17 63.49 7.49
 -2 -4 17 76.07 6.44
 -2 -4 17 69.7 8.56
 -2 4 17 82.54 8.25
 -2 4 17 98.92 11.14
 -2 -4 17 109.86 11.62
 -2 4 16 56.09 5.62
 -2 -4 16 58.13 5.69
 -2 -4 16 50.94 7.04
 -2 4 16 45.75 5.62
 -2 4 16 72.93 9.57
 -2 -4 16 65.76 9.74
 -2 -4 16 52.78 7.1
 -2 4 16 51.83 5.92
 -2 -4 16 54.22 4.74
 -2 4 16 55.47 4.78
 -2 -4 16 49.98 6.03
 -2 4 15 10.59 7.46
 -2 -4 15 12.41 7.62
 -2 4 15 8.37 1.98
 -2 -4 15 7.37 1.9
 -2 -4 15 6.19 5.4
 -2 4 14 41.63 7.73
 -2 -4 14 47.64 8.15
 -2 -4 14 41.16 3.73
 -2 -4 14 39.92 5.94
 -2 4 14 40.3 3.78
 -2 -4 13 194.1 15.01
 -2 -4 13 190.86 14.25
 -2 4 13 191.26 14.27
 -2 -4 13 158.12 14.3
 -2 -4 12 9.02 2.43
 -2 4 12 10.28 2.59
 -2 4 12 6.73 3.96
 -2 -4 12 5.99 1.77
 -2 4 12 6.94 1.77
 -2 -4 12 8.28 4.77
 -2 -4 11 415.89 32.19
 -2 4 11 454.89 31.87
 -2 4 11 392.69 31.87
 -2 -4 11 371.42 31.86
 -2 4 11 423.77 33.05
 -2 -4 11 399.72 33.06
 -2 -4 11 431.86 31.85
 -2 -4 10 197.39 14.73
 -2 -4 10 186.99 14.09
 -2 -4 10 139.06 15.65
 -2 4 10 136.35 15.52
 -2 -4 9 843.96 62.53
 -2 4 9 767.06 62.42
 -2 4 8 2.98 5.12
 -2 -4 8 4.56 5.31
 -2 -4 7 35.78 5.67
 -2 4 7 34.21 5.48
 -2 -4 6 370.61 27.53
 -2 4 6 329.54 27.45
 -2 4 5 66.24 6.7
 -2 -4 5 62.57 6.65
 -2 -4 4 972.98 75.85
 -2 4 4 994.6 75.84
 2 -4 -1 125.11 10.37
 2 4 -1 124.55 10.36
 2 -4 0 25.51 3.59
 2 4 0 26.49 3.57
 2 4 1 144.68 11.55
 2 -4 1 142.39 11.6
 2 4 2 490.82 38.08
 2 -4 2 498.71 38.08
 -2 4 -2 475.6 38.68
 2 -4 3 1.45 3.06
 2 4 3 5.13 3.07
 -2 4 -3 9.01 4.87
 2 -4 4 1007.31 78.73
 2 4 4 1044.14 78.74
 -2 4 -4 1004.26 79.09
 2 4 5 498.15 35.22
 2 -4 5 478.61 35.21
 2 4 5 405.59 35.11
 -2 4 -5 431.77 35.44
 2 4 6 368.5 27.53
 2 -4 6 365.35 27.56
 -2 4 -6 312.32 27.62
 -2 4 -7 301.26 23.95
 2 4 8 119.6 9.43
 2 4 9 77.94 6.31
 2 -4 10 198.96 12.93
 2 -4 10 139.82 12.1
 2 4 10 145.65 12.1
 2 4 10 179.92 12.19
 2 -4 11 24 4.87
 2 -4 11 17.91 2.34
 2 4 11 18.76 2.34
 2 -4 11 23.47 2.24
 2 4 11 23.51 2.44
 2 -4 12 118.5 8.68
 2 4 12 77.05 7.31
 2 -4 12 73.55 7.31
 2 4 12 107.55 7.43
 2 -4 12 110.05 7.35
 2 -4 13 82.44 7.34
 2 4 13 59.62 5.63
 2 -4 13 59.74 5.61
 2 4 13 79.6 5.72
 2 -4 13 72.2 5.59
 2 -4 14 298.68 26.42
 2 4 14 367.37 26.51
 2 -4 14 308.85 26.59
 2 4 14 322.24 26.58
 2 -4 14 389.02 27.42
 2 4 14 387.35 27.08
 2 -4 14 381.48 27.02
 2 -4 14 384.72 26.94
 2 4 14 351.27 26.46
 2 -4 14 348.41 26.46
 2 -4 15 14.87 6.54
 2 4 15 10.7 2.25
 2 -4 15 19.38 4.44
 2 4 15 10.24 2.94
 2 -4 15 13.07 3.03
 2 -4 15 7.44 2.4
 2 4 15 10.43 2.49
 2 -4 15 8.9 1.89
 2 -4 15 14.28 5.49
 2 4 15 16.98 5.33
 2 4 16 41.35 4.14
 2 -4 16 33.17 3.93
 2 -4 16 56.3 4.63
 2 4 16 55.73 4.6
 2 -4 16 43.63 5.83
 2 -4 16 45.13 4.77
 2 4 16 43.22 4.64
 2 -4 16 46.96 6.87
 2 4 16 50.54 6.7
 2 -4 16 44.48 7.89
 2 -4 17 6.24 7.4
 2 4 17 20.52 2.88
 2 -4 17 17.37 2.92
 2 -4 17 9.77 2.16
 2 4 17 15.55 2.55
 2 -4 17 2.94 6.12
 2 4 17 10.25 6.02
 2 4 17 9.95 3.34
 2 -4 17 10.76 3.42
 2 -4 17 6.71 4.75
 2 -4 18 71.28 10.45
 2 4 18 80.47 9.51
 2 4 18 84.04 7.33
 2 -4 18 75.89 7.15
 2 -4 18 114.46 7.48
 2 4 18 112.53 7.45
 2 -4 18 64.5 8.55
 2 -4 18 79.41 7.8
 2 4 18 80.35 7.72
 2 -4 18 73.03 9.43
 2 -4 19 44.03 4.41
 2 4 19 50.2 4.66
 2 -4 19 41.18 8.95
 2 -4 19 49.35 5.46
 2 -4 19 59.54 4.87
 2 4 19 58.47 4.88
 2 -4 19 42.46 6.4
 2 4 19 42.68 5.29
 2 4 19 50.72 7.92
 2 -4 19 41.16 7.6
 2 -4 20 62.03 6.21
 2 4 20 70.1 6.1
 2 -4 20 51.4 9.55
 2 4 20 59.19 8.63
 2 -4 20 46.18 6.98
 2 -4 21 4.66 1.91
 2 -4 21 5.04 8.13
 2 4 21 6.72 6.94
 2 -4 21 4.93 6.41
 2 -4 21 3.21 3.03
 2 4 21 1.95 3.08
 2 -4 21 7.79 3.65
 2 4 21 5.56 3.56
 2 4 22 4.63 7
 2 -4 22 15.85 7.99
 2 4 22 31.5 3.61
 2 -4 22 30.59 3.62
 2 -4 22 11.66 2.41
 2 -4 22 13.54 4.54
 2 -4 22 17.57 4
 2 4 22 17.45 3.81
 2 4 23 1.21 6.55
 2 -4 23 -1.06 1.77
 2 4 24 10.64 6.25
 2 -4 24 2.52 1.71
 2 4 24 7.35 3.21
 2 -4 24 3.39 3.33
 2 -4 24 2.62 3.52
 2 -4 25 10.53 3.29
 2 4 25 11.35 3.18
 2 4 25 8.17 6.01
 2 4 26 34.58 4.02
 2 -4 26 37.66 4.16
 2 4 26 31.81 6.26
 2 4 27 24.38 3.11
 2 -4 27 21.52 3.21
 2 4 27 19.69 5.23
 2 -4 28 36.04 3.55
 2 4 28 35.77 3.51
 -2 5 30 6.23 2.95
 -2 5 29 10.29 2.05
 -2 -5 29 14 2.14
 -2 5 29 15.74 4.22
 -2 -5 28 1.45 2.3
 -2 5 28 1.17 2.19
 -2 -5 28 2.02 1.29
 -2 5 28 4.41 4.85
 -2 5 27 16.68 2.85
 -2 -5 27 15.59 2.91
 -2 -5 27 12.38 1.94
 -2 5 27 12.01 5.58
 -2 -5 26 22.67 2.82
 -2 5 26 33.09 3.65
 -2 -5 26 32.66 3.75
 -2 5 26 17.42 6.26
 -2 -5 25 11.28 2.21
 -2 -5 25 10.45 3.25
 -2 5 25 14.91 3.19
 -2 -5 24 74.09 6.62
 -2 5 24 86.31 6.68
 -2 5 23 5.58 6.49
 -2 -5 23 2.04 3.39
 -2 5 23 4.49 3.29
 -2 5 23 1.92 2.18
 -2 -5 23 1.33 2.12
 -2 -5 22 148.19 10.75
 -2 -5 22 120.22 10.28
 -2 5 22 141.97 10.32
 -2 5 22 117.73 12.24
 -2 5 21 21 6.7
 -2 -5 21 13.66 4.81
 -2 5 20 29.87 3.28
 -2 -5 20 27.53 3.22
 -2 -5 20 19.36 5.34
 -2 -5 20 21.17 7.19
 -2 -5 20 31.97 5.36
 -2 5 20 32.03 5.16
 -2 5 20 24.62 6.74
 -2 -5 19 5.43 2.23
 -2 -5 19 2.59 6.56
 -2 5 19 5.76 2.24
 -2 5 19 9.72 6.08
 -2 -5 19 9.53 4.64
 -2 5 19 5.37 4.39
 -2 -5 19 12.28 4.89
 -2 -5 19 7.23 6.48
 -2 5 18 98.81 9.4
 -2 5 18 92.34 8.26
 -2 -5 18 98.54 8.41
 -2 5 18 107.91 12.59
 -2 5 18 73.95 8.17
 -2 5 18 93.7 7.52
 -2 -5 18 90.82 7.49
 -2 -5 18 83.87 8.69
 -2 5 18 80.34 8.51
 -2 -5 18 90.63 9.62
 -2 -5 17 -0.12 5.82
 -2 5 17 1.36 2
 -2 -5 17 -0.05 1.91
 -2 5 17 -1.49 3.98
 -2 -5 17 8.3 4.59
 -2 -5 17 -0.99 8.83
 -2 5 17 -0.63 8.46
 -2 5 17 1.28 3.82
 -2 -5 17 -0.27 4
 -2 5 17 1.8 5.39
 -2 5 17 -0.96 3.34
 -2 -5 16 125.58 10.85
 -2 5 16 124.22 13.03
 -2 -5 16 117.03 9.49
 -2 5 16 121.7 9.53
 -2 -5 16 108.34 10.02
 -2 5 16 107.67 9.92
 -2 -5 16 112.31 10.44
 -2 5 16 126.56 10.15
 -2 5 16 132.81 10.4
 -2 -5 16 128.48 13.34
 -2 5 15 1.66 1.8
 -2 5 15 7.41 7.34
 -2 -5 15 -1.06 7.63
 -2 -5 15 4.09 4.24
 -2 -5 15 4.26 5.2
 -2 -5 15 1.5 1.77
 -2 5 15 2.74 2.91
 -2 5 15 0.28 3.56
 -2 -5 14 24.53 2.69
 -2 -5 14 37.65 5.39
 -2 5 14 17.19 7.45
 -2 -5 14 16.69 7.6
 -2 5 14 25.71 2.73
 -2 -5 13 52.56 4.58
 -2 5 13 40.69 7.88
 -2 -5 13 60.58 6.39
 -2 5 13 54.74 4.61
 -2 -5 12 1.17 4.61
 -2 5 12 0.3 1.61
 -2 -5 12 0.47 1.64
 -2 5 11 259.53 19.65
 -2 -5 11 256.63 19.65
 -2 -5 11 219.69 21.12
 -2 5 11 220.11 20.96
 -2 -5 11 264.16 20.16
 -2 5 11 229.05 20.74
 -2 -5 10 131.66 10.51
 -2 -5 10 118.77 11.28
 -2 -5 10 174.15 12.68
 -2 5 10 160.88 12.43
 -2 5 10 126.56 12.22
 -2 -5 9 14.07 5.83
 -2 5 9 15.34 5.52
 -2 -5 8 843.79 64.86
 -2 5 8 827.17 64.82
 -2 5 7 108.8 10.11
 -2 -5 7 115.05 10.19
 -2 -5 6 2060 154.11
 -2 5 6 1949.48 154.07
 -2 5 5 866.5 65.36
 -2 -5 5 826.3 65.35
 -2 -5 4 3326.07 251.53
 -2 5 4 3224.51 251.52
 -2 -5 3 628.03 47.74
 -2 5 3 608.11 47.73
 2 5 -1 38.41 4.18
 2 -5 -1 43.94 4.32
 2 -5 0 0.94 2.48
 2 5 0 1.29 2.3
 -2 5 0 2.89 5.5
 2 -5 1 538.3 41.51
 2 5 1 530.88 41.5
 -2 5 -1 569.19 42.46
 2 -5 2 83.27 6.81
 2 5 2 75.87 6.77
 -2 5 -2 74.14 8.58
 2 -5 3 743.57 59.08
 2 5 3 770.83 59.09
 -2 5 -3 824.19 59.79
 2 5 4 7.93 3.19
 2 -5 4 7.25 3.22
 -2 5 -4 13.75 4.93
 2 -5 5 818.63 64.44
 -2 5 -5 866.76 64.91
 2 5 6 393.7 31.65
 -2 5 -6 440.54 32.29
 -2 5 -7 209.6 17.31
 2 5 8 728.62 56.06
 2 5 9 10.98 1.94
 2 5 10 960.4 73.8
 2 -5 10 940.76 73.8
 2 5 10 978.71 73.86
 2 5 10 970.37 73.84
 2 -5 11 47.66 3.89
 2 5 11 46.86 3.86
 2 -5 11 42.07 5.79
 2 -5 11 36.34 3.78
 2 5 11 46.98 3.97
 2 5 11 47.76 3.88
 2 -5 12 1001.37 74.96
 2 5 12 1029.19 74.96
 2 -5 12 901.89 75.19
 2 5 12 979.2 75.02
 2 -5 12 950.67 74.96
 2 5 12 947.3 74.96
 2 -5 13 1.43 1.48
 2 -5 13 6.3 4.25
 2 -5 13 2.89 1.89
 2 5 13 2.19 1.89
 2 5 13 4.37 1.94
 2 -5 13 5.03 5.03
 2 -5 14 189.41 16.43
 2 5 14 188.1 16.41
 2 -5 14 176.09 17.58
 2 5 14 189.77 17
 2 -5 14 172.74 16.87
 2 5 14 205.84 16.31
 2 -5 14 190.39 16.21
 2 -5 14 241.4 16.31
 2 -5 14 180.93 17.11
 2 -5 15 6 2.95
 2 5 15 3.61 2.79
 2 5 15 1.99 2.05
 2 -5 15 -3.88 6.67
 2 -5 15 4.84 2.72
 2 5 15 3.18 2.71
 2 5 15 5.54 2.71
 2 -5 15 2.67 4.57
 2 -5 15 2.14 1.65
 2 -5 15 3.46 5.73
 2 5 15 5.62 5.18
 2 -5 16 11.18 2.31
 2 5 16 14.18 2.71
 2 5 16 13.85 5.63
 2 -5 16 15.03 6.13
 2 -5 16 29.27 3
 2 5 16 33.86 3.04
 2 -5 16 12.26 4.97
 2 -5 16 16.91 7.47
 2 -5 16 18.36 3.47
 2 5 16 19.46 3.35
 2 -5 17 7.11 1.98
 2 -5 17 11.48 5.09
 2 5 17 11.62 2.47
 2 5 17 9.14 6
 2 -5 17 7.82 7.58
 2 -5 17 15.33 2.73
 2 5 17 14.05 2.67
 2 5 17 9.25 3.29
 2 -5 17 7.67 3.38
 2 -5 17 7.24 6.3
 2 -5 18 70.47 8.16
 2 -5 18 47.42 5.25
 2 5 18 61.81 5.98
 2 -5 18 56.43 6.1
 2 -5 18 67.68 7.23
 2 5 18 67.72 5.57
 2 -5 18 70.48 5.63
 2 5 18 72.73 5.63
 2 5 18 73.34 8.22
 2 -5 18 64.57 9.47
 2 -5 19 -0.27 5.11
 2 -5 19 0.92 1.83
 2 -5 19 -2.32 6.37
 2 -5 19 5.89 2.8
 2 5 19 6.93 2.76
 2 5 19 4.75 6.58
 2 -5 19 5.42 3.55
 2 5 19 2.42 3.38
 2 -5 19 3.44 8.08
 2 -5 20 190.78 16.16
 2 5 20 162.78 15.35
 2 -5 20 174.28 14.15
 2 5 20 172.7 14.05
 2 -5 20 171.37 14.66
 2 -5 21 57.9 8.38
 2 -5 21 58.76 6.46
 2 5 21 67.65 6.37
 2 -5 21 53.07 7.32
 2 -5 21 49.71 5.56
 2 5 21 102.2 6.2
 2 -5 21 90.48 6.22
 2 5 21 44.92 8.64
 2 -5 21 55.37 9.78
 2 -5 22 118.87 10.92
 2 5 22 147.62 12.92
 2 -5 22 154.25 12.67
 2 5 22 166.64 11.47
 2 -5 22 168.44 11.54
 2 -5 22 111.25 11.92
 2 5 24 46.78 7.6
 2 -5 24 47.59 5.95
 2 5 24 63.3 5.61
 2 -5 24 63.18 5.73
 2 5 25 4.78 5.59
 2 -5 25 13.6 3.22
 2 5 25 8.68 3.01
 2 -5 25 8.32 3.12
 2 -5 26 29.36 3.37
 2 5 26 20.95 3.24
 2 5 27 18 2.64
 2 -5 27 17.13 2.69
 2 5 27 10 4.73
 2 5 28 4.4 1.69
 2 -5 28 5.28 1.74
 -2 6 29 -0.28 3.65
 -2 -6 28 115.9 9.23
 -2 6 28 120.26 9.21
 -2 6 28 94.26 10.16
 -2 6 27 0.04 2.29
 -2 -6 27 2.46 2.38
 -2 6 27 -2.54 5.22
 -2 -6 26 78.56 7.66
 -2 6 26 89.7 9.52
 -2 6 26 110.1 8.03
 -2 -6 26 119.72 8.09
 -2 6 25 0.52 2.77
 -2 -6 25 4.31 2.89
 -2 -6 25 3.53 1.83
 -2 6 25 -0.87 5.74
 -2 -6 24 37.31 3.68
 -2 6 23 13.51 2.45
 -2 -6 23 12.52 2.38
 -2 6 23 18.26 3.38
 -2 -6 23 12.15 3.5
 -2 -6 23 7.22 4.52
 -2 6 23 13.25 6.43
 -2 6 22 0.38 2.19
 -2 -6 22 1.4 3.32
 -2 6 22 -2.03 3.18
 -2 -6 22 6.46 4.75
 -2 6 22 -6.22 6.55
 -2 -6 22 -1.23 2.11
 -2 -6 21 6.82 3.47
 -2 -6 21 8.04 4.93
 -2 6 21 4.12 6.27
 -2 6 20 25.94 2.97
 -2 -6 20 26.65 6.62
 -2 -6 20 21.47 2.9
 -2 6 20 13.5 6.44
 -2 -6 20 17.67 5.47
 -2 -6 19 4.2 5.05
 -2 6 19 1.71 2.11
 -2 -6 19 -0.4 6.34
 -2 -6 19 2.94 4.55
 -2 6 19 -1.03 4.38
 -2 6 19 -3.23 6.01
 -2 6 19 2.65 3.63
 -2 -6 19 0.1 2.1
 -2 6 18 34.19 3.27
 -2 -6 18 25.72 3.13
 -2 6 18 29.49 6.25
 -2 6 18 34.16 4.8
 -2 -6 18 37.77 5.02
 -2 -6 18 25.5 5.62
 -2 -6 18 32.12 6.55
 -2 6 18 21.11 4.85
 -2 6 18 21.04 4.18
 -2 -6 17 7.45 5.97
 -2 6 17 8.81 5.54
 -2 6 17 2.54 8.25
 -2 -6 17 4.66 1.98
 -2 6 17 3.8 2
 -2 -6 17 10.09 4.82
 -2 -6 17 5.08 4.08
 -2 6 17 6.04 3.86
 -2 6 17 5.31 4.12
 -2 6 17 6.34 3.5
 -2 -6 16 143.73 11.86
 -2 6 16 138.91 11.75
 -2 6 16 143.1 11.93
 -2 -6 16 138.23 11.37
 -2 6 16 150.55 11.4
 -2 -6 16 137.49 12.63
 -2 -6 16 134.46 12.31
 -2 6 16 178.4 14.96
 -2 -6 16 173.25 15.27
 -2 6 16 139.13 12.19
 -2 -6 15 45.17 4.39
 -2 6 15 52.27 4.42
 -2 -6 15 60.94 9.27
 -2 6 15 69.17 9.11
 -2 6 15 49.44 5.3
 -2 -6 15 49.78 5.35
 -2 6 15 50.52 5.22
 -2 -6 15 48.32 6.62
 -2 6 15 47.92 5.69
 -2 -6 15 51.23 6.19
 -2 6 14 472.76 36.75
 -2 -6 14 504.32 38.59
 -2 6 14 557.08 38.53
 -2 6 14 564.77 37.18
 -2 -6 14 433.28 37.13
 -2 -6 14 463.06 36.74
 -2 6 14 462.97 37.17
 -2 -6 14 456.91 37.11
 -2 -6 13 7.56 4.71
 -2 6 13 5.64 1.81
 -2 6 13 5.04 6.46
 -2 -6 13 2.66 7.1
 -2 -6 13 7.54 1.76
 -2 -6 12 1146.03 87.4
 -2 6 12 1143.33 87.41
 -2 -6 12 1107.73 87.55
 -2 -6 11 13.25 4.63
 -2 6 11 16.51 6.1
 -2 -6 11 15.41 6.46
 -2 6 11 17.78 4.83
 -2 6 11 15.97 2.06
 -2 -6 11 14.43 2.05
 -2 -6 10 1316.99 103.98
 -2 -6 10 1399.87 104.69
 -2 6 10 1384.07 104.61
 -2 -6 10 1344.94 103.87
 -2 6 10 1291.01 104.9
 -2 6 10 1371.97 103.86
 -2 -6 9 154.48 11.85
 -2 6 9 135.48 13.59
 -2 -6 9 164.21 13.47
 -2 6 9 155.85 13.32
 -2 -6 9 138.55 12.47
 -2 6 8 103.58 11.02
 -2 -6 8 111.19 10.41
 -2 6 8 113.52 10.24
 -2 6 7 210.97 19.22
 -2 -6 7 231.96 18.53
 -2 6 7 230.42 18.46
 -2 6 6 228.37 18.39
 -2 -6 6 211.02 17.23
 -2 6 6 207.14 17.15
 -2 6 5 89.12 10.8
 -2 -6 5 115.76 9.26
 -2 6 5 103.59 9.2
 -2 6 4 1180.47 87.88
 -2 6 4 1069.72 86.91
 -2 -6 4 1179.66 86.93
 -2 6 3 142.52 15.5
 -2 6 3 176.66 13.9
 -2 -6 3 179.79 13.9
 -2 6 2 1241.08 99.02
 -2 6 2 1254.56 98.04
 2 -6 -2 1292 98.06
 2 6 -2 1245.53 98.04
 -2 -6 2 1313.34 98.03
 -2 6 1 313.77 30.23
 2 6 -1 374.63 28.99
 2 -6 -1 384.56 29.02
 -2 6 0 1218.08 94.61
 2 6 0 1220.29 93.6
 2 -6 0 1215.77 93.61
 -2 6 -1 11.6 5.77
 2 6 1 6.85 2.08
 2 -6 1 5.96 2.18
 -2 6 -2 160.88 15.62
 2 6 2 185.24 14.2
 2 -6 2 178.41 14.19
 -2 6 -3 9.81 5.3
 -2 6 -4 144.47 13.03
 -2 6 -5 38.35 6.26
 -2 6 -6 1.82 4.77
 2 6 6 4.56 1.97
 2 6 7 24.78 2.79
 2 6 8 64.12 5.42
 2 6 8 62.26 5.35
 2 -6 9 30.16 2.66
 2 6 9 27.01 3.01
 2 6 9 25.72 2.97
 2 -6 10 49.84 4.41
 2 6 10 60.93 4.67
 2 6 10 55.96 4.51
 2 -6 10 53.52 4.5
 2 -6 11 100.73 9.31
 2 -6 11 83.83 8.07
 2 6 11 102.28 8.21
 2 6 11 118.2 8.17
 2 -6 11 114.39 8.16
 2 6 12 31.46 2.8
 2 -6 12 32.38 2.72
 2 -6 12 26.03 5.38
 2 -6 12 17.49 2.41
 2 6 12 25.07 2.6
 2 -6 12 16.41 4.61
 2 -6 13 167.05 16.57
 2 6 13 183.09 16.57
 2 -6 13 165.23 17.21
 2 6 13 259.48 16.05
 2 -6 13 253.71 16.04
 2 -6 13 176.39 16.76
 2 -6 13 170.68 15.88
 2 -6 14 100.94 10.55
 2 -6 14 92.39 10.15
 2 -6 14 97.64 9.01
 2 6 14 76.53 9.16
 2 6 14 108.91 9.32
 2 -6 14 109.22 9.37
 2 6 14 104.2 10.21
 2 -6 14 86.63 11.19
 2 6 14 175.36 9.34
 2 6 14 101.89 9.39
 2 6 15 13.42 2.94
 2 -6 15 8.67 1.92
 2 6 15 6.07 2.32
 2 -6 15 8.46 4.97
 2 -6 15 18.9 2.62
 2 6 15 21.69 2.61
 2 -6 15 12.72 5.93
 2 6 15 10.96 5.27
 2 -6 15 14.8 7.21
 2 -6 15 11.01 3.09
 2 6 15 13.94 3
 2 -6 16 351.07 20.14
 2 6 16 358.19 20.15
 2 -6 16 211.16 20.75
 2 -6 16 196.38 19.95
 2 -6 16 249.4 20.26
 2 6 16 247.3 20.22
 2 6 16 227.36 20.36
 2 6 16 235.92 20.85
 2 -6 16 219.09 21.54
 2 -6 16 221.24 20.92
 2 6 17 19.96 3.56
 2 -6 17 21.62 3.72
 2 -6 17 18.22 2.41
 2 -6 17 20.2 5.52
 2 -6 17 18.19 7.88
 2 6 17 21.8 6.05
 2 -6 17 21.84 6.54
 2 6 17 18.22 3
 2 -6 17 23.65 3.06
 2 -6 18 57.16 8.7
 2 -6 18 55.82 10.53
 2 -6 18 110.79 7.4
 2 6 18 107.98 7.4
 2 -6 18 58.26 9.36
 2 6 18 60.46 9.25
 2 -6 18 74.54 7.68
 2 6 18 74.05 7.58
 2 6 19 72.91 6.55
 2 -6 19 65.99 6.63
 2 6 19 67.91 8.58
 2 -6 19 67.05 10.05
 2 -6 19 72.63 7.87
 2 -6 20 6.95 5.45
 2 6 20 25.16 3.41
 2 -6 20 21.25 3.37
 2 -6 20 13.83 3.8
 2 6 20 15.23 3.63
 2 6 20 1 6.45
 2 -6 20 5.28 6.64
 2 -6 21 5.43 5.04
 2 6 21 14.41 3.49
 2 -6 21 17.31 3.69
 2 -6 21 10.56 6.54
 2 6 21 9.97 6.48
 2 -6 22 -0.07 6.34
 2 6 22 -1.43 6.28
 2 6 23 9.28 3.1
 2 -6 23 10.71 3.26
 2 6 24 7.54 5.62
 2 -6 24 0.82 3.54
 2 -6 24 4.08 3.06
 2 6 24 0.2 2.84
 2 6 25 12.52 5.29
 2 -6 25 0.77 3.12
 2 6 25 7.65 2.69
 2 -6 25 9.98 2.84
 2 6 26 3.6 2.25
 2 -6 26 -0.36 2.39
 2 -6 27 3.5 1.9
 2 6 27 2.33 3.96
 -2 7 29 -4.94 3.12
 -2 7 28 4.75 4.05
 -2 7 27 -4.18 4.78
 -2 7 26 9.51 2.4
 -2 -7 26 10.81 2.55
 -2 7 25 1.53 5.54
 -2 -7 25 1.49 2.66
 -2 7 25 -2.81 2.51
 -2 -7 25 -0.83 1.65
 -2 -7 25 -0.69 3.6
 -2 -7 24 -0.98 4.05
 -2 -7 24 3.77 1.82
 -2 -7 24 3.68 2.95
 -2 7 24 6.96 2.73
 -2 7 23 2.62 6.07
 -2 -7 23 -1 1.96
 -2 -7 22 7.26 4.84
 -2 7 22 4.1 6.06
 -2 -7 22 3.57 2.02
 -2 7 22 0.06 2.98
 -2 -7 21 14.52 5.29
 -2 7 21 9.4 6.21
 -2 -7 21 9.16 2.32
 -2 -7 21 13.36 3.38
 -2 7 21 14.71 3.23
 -2 -7 20 33.28 6.03
 -2 -7 20 33.04 4.36
 -2 7 20 29.87 4.16
 -2 -7 19 0.1 2.04
 -2 7 19 -2.4 5.98
 -2 7 19 -2.75 4.14
 -2 7 19 2.8 3.62
 -2 -7 19 -1.64 5.35
 -2 7 19 0.48 2.09
 -2 -7 19 -1.48 6.32
 -2 -7 18 2.21 1.95
 -2 7 18 0.8 5.68
 -2 7 18 -0.88 4.04
 -2 7 18 -2.61 4.07
 -2 7 18 4.72 3.48
 -2 -7 18 -2.75 5.31
 -2 7 18 -1.04 2.12
 -2 -7 18 -1.43 6.15
 -2 7 17 1.13 1.94
 -2 -7 17 0.51 1.91
 -2 7 17 2.92 3.6
 -2 7 17 8.81 5.56
 -2 -7 17 -1.11 5.17
 -2 7 17 -1.44 4.04
 -2 -7 17 -7.42 6.01
 -2 -7 16 -1.57 1.85
 -2 7 16 1.58 3.07
 -2 7 16 0.95 4.06
 -2 -7 16 2.76 5
 -2 -7 16 -4.01 5.59
 -2 7 16 2.93 1.97
 -2 7 15 35.67 3.21
 -2 7 15 27.49 4.19
 -2 7 15 26.05 4.76
 -2 -7 15 31.34 5.71
 -2 -7 15 27 3.13
 -2 -7 15 35.63 6.06
 -2 7 14 20.27 4.01
 -2 -7 14 16.59 5.27
 -2 7 14 21.56 7.28
 -2 -7 14 11.53 4.96
 -2 7 14 19.09 3.38
 -2 7 14 16.5 2.32
 -2 7 14 19.11 2.77
 -2 -7 14 17.96 2.32
 -2 -7 13 0.96 1.62
 -2 7 13 0.51 1.63
 -2 -7 13 -4.37 4.96
 -2 7 13 0.22 6.42
 -2 7 13 -0.14 2.26
 -2 -7 13 1.07 4.51
 -2 7 13 -0.09 3.42
 -2 7 13 -2.29 2.64
 -2 7 12 64.63 5.28
 -2 -7 12 64.01 5.28
 -2 -7 12 52.01 6.81
 -2 -7 11 16.48 4.68
 -2 7 11 24 2.46
 -2 7 11 23.32 5.22
 -2 -7 11 24 2.54
 -2 -7 10 5.32 1.62
 -2 7 10 3.97 5.39
 -2 7 10 6.02 1.51
 -2 7 10 3.89 4.9
 -2 -7 10 4.83 4.14
 -2 -7 9 10.17 5.38
 -2 7 9 10.88 5.01
 -2 -7 9 7.71 1.7
 -2 7 9 13.12 5.79
 -2 -7 9 8.57 4.07
 -2 7 8 107.66 10.99
 -2 7 8 90.27 9.66
 -2 -7 8 89.47 9.93
 -2 -7 8 123.9 9.15
 -2 7 7 2.3 6.06
 -2 -7 7 9.52 4.56
 -2 7 7 5.62 4.37
 -2 7 6 163.84 15.85
 -2 7 6 180.05 14.41
 -2 7 5 176.36 15.05
 -2 7 5 158.71 13.14
 -2 7 4 348.43 29.92
 -2 7 4 369.66 28.48
 -2 7 3 329.43 25.68
 -2 7 3 297.64 23.85
 2 7 -3 314.05 23.81
 -2 7 2 10.57 6.54
 -2 7 1 1.5 6.38
 -2 7 0 381.88 31.05
 -2 7 -1 485.54 38.83
 -2 7 -2 27.56 6.73
 -2 7 -3 749 63.47
 2 7 3 821.57 62.43
 -2 7 -4 60.95 7.73
 2 7 4 53.07 4.81
 2 7 5 851.21 61.53
 2 7 5 760.56 61.46
 -2 7 -5 788.71 62.54
 2 7 6 66.15 5.52
 2 7 6 61.21 5.42
 -2 7 -6 62.87 7.72
 2 7 7 29.98 3.31
 2 7 7 35.64 3.46
 2 7 8 33.3 3.28
 2 7 8 31.24 3.35
 2 7 9 1.6 1.91
 2 7 9 0.17 1.96
 2 7 10 203.23 17.29
 2 7 10 234.86 17.22
 2 -7 11 9.35 2.07
 2 7 11 8.86 1.99
 2 -7 11 13.23 4.85
 2 7 11 10.15 2.04
 2 -7 11 14.3 4.42
 2 7 12 284.09 22.36
 2 7 12 251.23 22.2
 2 7 12 253.23 22.32
 2 7 12 333.98 22.26
 2 -7 12 359.83 22.31
 2 -7 12 215.51 22.72
 2 -7 12 246.52 22.78
 2 -7 13 70.78 7.57
 2 -7 13 67.71 7.95
 2 7 13 65.72 6.01
 2 7 13 73.18 6.14
 2 -7 13 70.66 6.14
 2 7 13 90.42 6.49
 2 7 13 78.57 6.31
 2 7 13 70.68 7.35
 2 7 14 107.6 10.52
 2 -7 14 103.53 11.44
 2 7 14 142.38 10.41
 2 -7 14 149.47 10.43
 2 7 14 119.42 11.34
 2 -7 14 113.59 11.75
 2 7 14 131.16 10.68
 2 7 15 59.99 5.71
 2 7 15 64.18 5.25
 2 -7 15 61.02 5.24
 2 7 15 57.32 5.42
 2 7 15 53.11 5.5
 2 -7 15 51.75 7.71
 2 7 15 61.77 7.1
 2 -7 15 58.09 7.13
 2 -7 16 14.21 5.66
 2 7 16 12.82 2.99
 2 7 16 17.95 3.61
 2 7 16 30.56 3.08
 2 -7 16 29.06 3.06
 2 -7 16 17.89 6.52
 2 7 16 22.46 5.73
 2 7 16 18.24 3.44
 2 -7 17 9.53 5.59
 2 7 17 9.97 3.26
 2 -7 17 11.56 3.4
 2 7 17 6.13 3.35
 2 7 17 16.89 2.85
 2 -7 17 16.75 2.86
 2 -7 17 12.73 6.35
 2 7 17 7.12 5.8
 2 -7 18 54.18 8.01
 2 7 18 50.35 5.7
 2 -7 18 44.35 5.79
 2 7 18 73.52 5.54
 2 -7 18 72.5 5.57
 2 7 18 45.35 7.7
 2 -7 18 46.95 7.34
 2 7 19 6.16 6.07
 2 -7 19 12.38 3.49
 2 7 19 7.7 3.26
 2 -7 19 8.97 5.49
 2 -7 20 126.29 9.5
 2 7 20 114.33 9.38
 2 -7 20 98.05 11.04
 2 -7 20 98.32 10.42
 2 7 20 87.32 10.84
 2 -7 21 3.68 5.11
 2 -7 21 3.58 6.51
 2 7 21 5.29 3.12
 2 7 21 1.21 6.01
 2 7 22 48.89 5.06
 2 -7 22 53.49 7.53
 2 7 23 12.97 5.56
 2 -7 23 10.61 3.13
 2 7 23 9.89 2.93
 2 -7 23 8.99 4.1
 2 7 24 10.62 5.24
 2 7 24 8.49 2.64
 2 -7 24 7.57 2.85
 2 -7 24 -1.43 3.57
 2 7 25 8.49 4.8
 2 -7 25 0.8 2.42
 2 -7 25 1.55 3.01
 2 7 26 0.05 4.11
 2 7 27 14.79 3.55
 -2 8 28 7.88 3.54
 -2 8 27 12.76 4.36
 -2 8 26 0.63 4.7
 -2 8 25 8.3 5.17
 -2 -8 25 6.43 3.61
 -2 8 24 -1.55 5.47
 -2 -8 24 -3.16 4.1
 -2 -8 23 1.13 1.8
 -2 -8 22 4.93 4.94
 -2 -8 22 1.61 1.93
 -2 8 22 2.56 5.86
 -2 8 21 115.42 9.64
 -2 -8 21 84.5 7.57
 -2 -8 21 105.57 9.18
 -2 8 20 -2.68 6.07
 -2 -8 20 -1.61 6.16
 -2 -8 20 3.68 2.05
 -2 8 20 -3.43 3.55
 -2 -8 20 11.74 5.53
 -2 -8 19 88.24 8.9
 -2 8 19 78.8 7.78
 -2 8 19 72.56 7.98
 -2 8 19 100.76 9
 -2 8 18 16.2 4.39
 -2 -8 18 16.11 5.75
 -2 8 18 21.02 5.96
 -2 -8 18 14.58 2.41
 -2 8 18 14.01 3.91
 -2 -8 18 15.57 6.18
 -2 -8 17 49.44 6.91
 -2 8 17 61.99 6.72
 -2 -8 17 42.06 6.72
 -2 8 17 38.26 5.21
 -2 -8 17 43.47 4.09
 -2 8 17 39.55 5.59
 -2 8 16 0.22 4.09
 -2 -8 16 3.54 5.44
 -2 8 16 -3.47 3.31
 -2 -8 16 0.04 1.89
 -2 8 16 0.99 1.96
 -2 -8 16 -1.73 5.73
 -2 8 15 1.33 1.86
 -2 8 15 9.45 4.07
 -2 -8 15 2.86 5.26
 -2 8 15 6.01 3.1
 -2 -8 15 2.08 1.82
 -2 -8 15 7.76 5.32
 -2 8 15 4.67 2.33
 -2 8 14 3.4 2.5
 -2 -8 14 3.71 1.8
 -2 8 14 3.89 1.8
 -2 -8 14 8.9 5.18
 -2 -8 14 4.13 5.07
 -2 8 14 4.73 2.6
 -2 8 14 6.62 3.87
 -2 8 14 3.12 3.09
 -2 -8 13 148.62 12.5
 -2 -8 13 153.42 12.74
 -2 8 13 183.2 12.41
 -2 8 13 160.82 12.02
 -2 -8 13 127.85 11.6
 -2 8 13 137.33 11.86
 -2 8 13 188.74 12.21
 -2 8 13 142.56 11.62
 -2 8 12 2.49 2.42
 -2 -8 12 1.07 1.64
 -2 8 12 1.26 2.51
 -2 -8 12 -2.75 4.68
 -2 -8 12 -0.95 4.67
 -2 -8 11 217.01 18.48
 -2 8 11 252.81 18.76
 -2 -8 11 219.76 18.96
 -2 -8 11 227.27 19.16
 -2 -8 10 35.38 3.26
 -2 -8 10 34.58 4.98
 -2 -8 9 36.47 3.3
 -2 -8 9 37.58 4.97
 -2 8 8 36.49 6.84
 -2 -8 8 30.49 4.56
 -2 8 7 140.08 13.39
 -2 -8 7 138.26 11.39
 -2 8 6 51.9 8.18
 -2 8 5 41.41 7.74
 -2 8 4 51.91 8.09
 -2 8 3 1.26 6.49
 -2 8 2 67.2 9.17
 2 8 -1 12.33 2.44
 -2 8 1 14.87 6.68
 2 8 0 4.84 2.27
 -2 8 0 8.27 6.64
 2 8 1 28.53 3.25
 -2 8 -1 28.95 6.91
 2 8 2 20.83 2.87
 -2 8 -2 24.48 6.6
 2 8 3 270.17 21.04
 -2 8 -3 267.22 22.7
 2 8 4 79.04 6.56
 -2 8 -4 64.77 8.93
 -2 8 -5 317.67 26.57
 2 8 5 341.92 25.14
 2 8 5 309.42 25.06
 2 8 6 -0.04 2.19
 2 8 6 0.11 2.07
 2 8 7 305.36 23.16
 2 8 7 290.39 23.09
 2 8 8 7.26 2.32
 2 8 8 13.01 2.24
 2 8 9 63.56 5.52
 2 8 9 62.86 5.44
 2 8 10 61.57 5.12
 2 8 10 56.64 5.16
 2 -8 10 54.08 6.49
 2 -8 11 89.52 8.98
 2 -8 11 83.78 8.82
 2 8 11 102.26 7.73
 2 8 11 94.77 7.79
 2 8 11 89.45 7.8
 2 8 12 46.98 4.54
 2 -8 12 42.34 6.2
 2 8 12 50.16 5.75
 2 -8 12 43.52 6.55
 2 8 12 57.89 4.59
 2 8 12 43.81 4.32
 2 -8 13 164.74 14.59
 2 8 13 182.88 14.24
 2 8 13 173.93 13.51
 2 -8 13 152.61 14.48
 2 8 13 160.54 13.7
 2 8 13 183.91 13.76
 2 8 14 0.41 2.68
 2 8 14 1.44 2.21
 2 -8 14 -0.06 5.79
 2 8 14 0.37 4.77
 2 -8 14 0.64 5.21
 2 8 15 2.44 2.78
 2 8 15 1.29 2.37
 2 -8 15 7.67 6.06
 2 8 15 4.29 4.96
 2 -8 15 1.79 5.45
 2 8 16 12.72 3.26
 2 8 16 6.69 2.57
 2 -8 16 8.12 6.29
 2 8 16 3.34 5.31
 2 -8 16 10.43 5.72
 2 8 17 12.2 3.34
 2 8 17 13.75 2.79
 2 8 17 15.91 5.63
 2 -8 17 15.4 6.42
 2 -8 17 12.68 5.81
 2 -8 18 -0.1 5.73
 2 8 18 1.91 3.04
 2 8 18 2.15 5.58
 2 -8 19 51.76 7.11
 2 -8 19 54.6 7.76
 2 8 19 54.17 7.35
 2 -8 20 13.41 6.61
 2 8 20 10.75 5.84
 2 -8 20 9.66 5.46
 2 -8 21 71.67 8.59
 2 -8 22 -0.68 6.07
 2 -8 22 4.21 4.73
 2 8 22 7.84 5.36
 2 -8 23 22.36 4.34
 2 8 23 13.32 5.28
 2 -8 24 3.22 3.49
 2 8 24 2.65 4.73
 2 -8 25 -0.46 2.98
 2 8 25 1.45 4.16
 2 8 26 0.61 3.37
 -2 9 27 5.34 3.67
 -2 9 26 0.27 4.3
 -2 9 25 16.23 4.97
 -2 -9 25 11.83 3.78
 -2 9 24 8.01 5.18
 -2 -9 24 11.26 4.14
 -2 9 23 1.45 5.27
 -2 -9 23 5.55 4.59
 -2 -9 21 6.42 5.31
 -2 -9 21 4.46 1.9
 -2 9 21 0.09 5.62
 -2 -9 20 199.19 15.35
 -2 -9 20 158.14 14.04
 -2 9 20 222.3 15.36
 -2 -9 20 210.98 15.31
 -2 9 20 177.19 14.77
 -2 9 19 4.94 5.7
 -2 9 19 2.08 3.58
 -2 -9 19 4.74 2.03
 -2 9 19 -0.9 4.14
 -2 -9 19 2.78 5.76
 -2 9 18 289.53 23.67
 -2 -9 18 283.75 23.99
 -2 9 18 318.53 23.89
 -2 9 18 292.82 23.71
 -2 9 17 21.8 4.91
 -2 -9 17 27.23 6.34
 -2 9 17 35.89 6.07
 -2 9 17 18.11 4.31
 -2 -9 17 28.22 6.45
 -2 -9 17 29.96 3.01
 -2 -9 16 9.63 5.91
 -2 -9 16 7.23 2.03
 -2 -9 16 6.3 5.64
 -2 9 16 7.61 4.16
 -2 9 16 14.87 3.74
 -2 -9 15 75.67 8.25
 -2 -9 15 72.14 5.99
 -2 9 15 71.73 6.35
 -2 9 15 63.41 7.12
 -2 9 15 74.55 6.82
 -2 -9 15 68.5 7.93
 -2 -9 14 11.42 1.99
 -2 9 14 8.64 3.95
 -2 9 14 5.43 2.82
 -2 -9 14 7.71 5.56
 -2 9 14 7.11 2.7
 -2 -9 14 8.45 5.27
 -2 9 14 11.34 3.02
 -2 9 13 38.46 4.8
 -2 9 13 51.25 5.66
 -2 -9 13 41.13 6.64
 -2 9 13 54.24 4.96
 -2 -9 13 50.64 4.29
 -2 9 13 50.28 4.82
 -2 -9 13 44.58 6.3
 -2 9 12 255.9 20.47
 -2 9 12 258.08 20.43
 -2 -9 12 249.81 20.14
 -2 9 12 292.89 20.5
 -2 -9 12 248.81 20.95
 -2 -9 12 259.54 20.67
 -2 -9 11 79.48 7.59
 -2 9 11 74.64 6.75
 -2 9 11 88.66 9
 -2 9 11 84.91 6.8
 -2 -9 11 80.53 8.1
 -2 -9 11 76.78 6.37
 -2 9 11 73.37 6.85
 -2 -9 10 125.57 11.39
 -2 9 10 136.37 10.97
 -2 9 10 148.69 10.97
 -2 -9 10 131.14 10.67
 -2 -9 10 125.92 11.72
 -2 9 10 157.2 13.12
 -2 -9 9 1.12 1.56
 -2 -9 9 1.5 3.91
 -2 9 8 53.14 7.46
 -2 -9 8 43.72 5.12
 -2 -9 8 43.26 3.83
 2 9 -6 22.48 2.4
 2 9 -5 8.21 1.82
 2 9 -4 8.07 1.83
 2 9 -1 211.59 16.62
 2 9 0 3.11 2.25
 2 9 1 10.86 2.47
 -2 9 -2 17.28 2.7
 2 9 2 17.8 2.8
 -2 9 -3 1.3 2.14
 2 9 3 -0.24 2.35
 -2 9 -4 64.99 5.65
 2 9 4 67.95 5.82
 2 9 5 0.86 2.12
 -2 9 -5 0.67 1.86
 2 9 5 -0.15 2.32
 -2 9 -5 4.62 5.75
 2 9 6 159.25 13.29
 2 9 6 179.49 13.4
 2 9 7 12.68 2.37
 2 9 7 7.46 2.52
 2 9 8 183.79 14.97
 2 9 8 173.62 14.88
 2 -9 8 163.26 15.4
 2 9 8 208.58 14.87
 2 9 8 200.93 14.94
 2 9 9 27.11 2.96
 2 9 9 20.29 2.93
 2 9 9 20.11 3.11
 2 9 9 25.29 2.76
 2 -9 9 23.48 4.89
 2 9 10 4.63 1.97
 2 -9 10 -1.02 4.65
 2 9 10 1.74 2.1
 2 9 10 0.61 2.09
 2 -9 11 33.11 5.87
 2 9 11 30.39 3.51
 2 9 11 27.19 3.41
 2 9 11 31 3.44
 2 -9 12 150.64 13.47
 2 9 12 148.79 12.43
 2 -9 12 152.35 13.46
 2 9 12 160.82 12.62
 2 9 12 168.2 12.59
 2 9 13 24.29 3
 2 -9 13 24.67 5.89
 2 -9 13 16.58 6.19
 2 9 13 28.04 3.49
 2 9 13 32.7 3.4
 2 9 14 31.6 3.44
 2 -9 14 35.01 6.63
 2 -9 14 31.4 6.37
 2 9 14 37.09 4.02
 2 9 14 39.92 4.05
 2 -9 15 31.73 6.71
 2 9 15 27.36 5.64
 2 -9 15 28.77 6.4
 2 9 15 30.31 3.71
 2 9 15 36.1 4.08
 2 -9 16 25.6 6.73
 2 9 16 26.99 5.82
 2 -9 16 30.32 6.41
 2 9 16 29.64 3.64
 2 9 16 28.9 4.16
 2 9 17 22.38 5.62
 2 -9 17 15.47 6.01
 2 9 17 15.31 2.99
 2 9 17 17.33 3.5
 2 -9 18 67.23 8.01
 2 9 18 60.15 6.37
 2 9 18 72.54 7.79
 2 -9 18 76.46 8.4
 2 9 19 7.04 3.22
 2 9 19 14.67 5.57
 2 -9 19 10.7 5.77
 2 -9 19 17.86 6.47
 2 -9 20 35.46 6.28
 2 -9 20 42.34 7.21
 2 9 21 7.07 5.17
 2 -9 21 6.4 6.16
 2 9 22 11.86 4.88
 2 -9 22 3.03 4.75
 2 -9 22 9.39 5.79
 2 -9 23 -3.55 3.84
 2 9 23 5.05 4.53
 2 -9 24 5.09 3.29
 2 9 24 2.45 4.02
 2 -9 25 3 2.72
 -2 10 27 -0.9 2.68
 -2 10 26 2.58 3.63
 -2 10 25 0.43 4.28
 -2 -10 25 0.48 3.43
 -2 -10 24 8.21 4.04
 -2 10 24 3.99 4.71
 -2 -10 23 17.34 4.69
 -2 10 23 12.28 5.09
 -2 -10 22 2.59 4.76
 -2 10 22 2.32 5.06
 -2 10 20 0.82 3.56
 -2 -10 20 3.36 5.45
 -2 10 20 -1.74 3.82
 -2 10 20 1.36 5.36
 -2 10 19 79.3 7.69
 -2 -10 19 78.79 8.78
 -2 10 19 92.6 8.53
 -2 10 19 65.52 7.64
 -2 -10 19 91.08 8.72
 -2 10 18 59.66 6.84
 -2 -10 18 64.24 8.15
 -2 10 18 76.54 7.67
 -2 -10 18 68.23 7.88
 -2 10 18 58.3 6.63
 -2 10 17 13.55 5.42
 -2 -10 17 3.1 6.14
 -2 10 17 5.47 3.56
 -2 10 17 10.29 4.34
 -2 -10 16 61.32 8.77
 -2 -10 16 81.71 8.36
 -2 10 16 79.77 7.44
 -2 10 16 76.01 7.6
 -2 -10 15 46.35 6.26
 -2 -10 15 42.83 6.85
 -2 10 15 46.29 5.29
 -2 10 15 47.57 4.89
 -2 -10 15 26.01 3.44
 -2 10 15 42.66 4.1
 -2 -10 14 12.2 2.15
 -2 10 14 15.01 4.18
 -2 -10 14 13.31 5.95
 -2 10 14 13.66 3.2
 -2 -10 14 9.31 5.32
 -2 10 14 14.29 3.58
 -2 10 14 13.78 3.02
 -2 -10 13 88.07 8.87
 -2 10 13 106.56 8.18
 -2 10 13 92.32 7.99
 -2 10 13 113.59 8.55
 -2 -10 13 93.08 9.43
 -2 10 13 95.11 7.96
 -2 -10 13 81.14 7.43
 -2 -10 12 46.02 6.23
 -2 10 12 50.65 4.97
 -2 10 12 43.67 4.98
 -2 -10 12 50.13 6.76
 -2 10 12 53.2 5.04
 -2 -10 12 48.39 4.28
 -2 -10 11 105.52 9.92
 -2 10 11 127.45 9.33
 -2 10 11 131.23 9.44
 -2 -10 11 110.21 10.39
 -2 10 11 108.15 9.41
 -2 -10 11 101.72 8.91
 -2 -10 10 65.7 6.29
 -2 10 10 75.71 6.94
 -2 -10 10 77.76 7.55
 -2 10 10 93.49 6.8
 -2 10 10 91.93 6.87
 -2 -10 10 84.52 8.1
 -2 10 10 80.63 9.24
 -2 -10 9 36.9 6.02
 -2 -10 9 44.1 5.33
 -2 10 9 44.45 4.39
 -2 10 9 49.18 7.71
 -2 10 9 47.68 4.11
 -2 10 9 43.63 4.65
 -2 -10 9 38.22 3.71
 -2 10 8 319.94 21.77
 -2 10 8 304.04 21.82
 -2 10 8 295.89 23.82
 -2 -10 8 274.69 22.2
 -2 -10 8 254.66 21.53
 -2 10 8 260.8 21.86
 -2 10 7 70.47 5.62
 -2 10 7 57.12 5.72
 -2 10 7 82.64 9.11
 2 10 -6 81.72 6.73
 -2 10 6 101.94 10.37
 2 10 -5 14.11 2.12
 -2 10 5 21.52 6.84
 2 10 -4 62.52 5.23
 -2 10 4 54.49 8.79
 2 10 -3 25.78 2.85
 -2 10 3 27.12 7.28
 -2 10 2 12.82 6.74
 -2 10 1 12.48 6.81
 -2 10 1 11.43 2.83
 -2 10 0 268.27 20.27
 2 10 0 231.17 17.67
 -2 10 0 211.58 17.7
 -2 10 -1 5.02 6.67
 2 10 1 1.14 2.38
 -2 10 -1 4.33 2.46
 -2 10 -2 830.33 60.69
 2 10 2 798.99 58.92
 -2 10 -2 723.43 58.88
 -2 10 -3 18.39 6.57
 2 10 3 13.93 2.71
 -2 10 -3 10.04 2.47
 -2 10 -4 928.68 63.77
 2 10 4 783.48 61.87
 -2 10 -4 781.71 61.88
 2 10 4 836.47 61.96
 2 10 5 224.51 16.27
 2 10 5 200.56 16.24
 -2 10 -5 191.53 16.18
 2 10 5 216.46 16.35
 2 10 6 236.07 19.07
 2 10 6 250.06 19.07
 2 10 6 243.63 19.14
 2 10 7 80.09 6.8
 2 10 7 80.23 6.69
 2 10 7 78.12 6.7
 2 -10 7 72.89 7.64
 2 10 8 5.34 1.95
 2 10 8 2.31 2.14
 2 10 8 4.94 2.31
 2 -10 8 0.53 4.35
 2 10 9 0.17 1.81
 2 10 9 0.06 2.18
 2 10 9 0.05 2.32
 2 -10 9 -3.21 4.71
 2 10 10 86.85 7.99
 2 10 10 103.08 8.04
 2 10 10 103.07 8.1
 2 -10 10 92.79 9.27
 2 -10 11 22.49 5.8
 2 10 11 20.68 2.96
 2 10 11 24.64 3.02
 2 10 11 22.75 3.11
 2 -10 11 15.02 5.51
 2 -10 12 90.19 9.38
 2 10 12 84.59 7.7
 2 10 12 102.82 7.97
 2 10 12 98.39 7.94
 2 -10 12 91.91 9.4
 2 -10 13 8.07 5.97
 2 10 13 9.15 2.35
 2 10 13 17.53 2.9
 2 10 13 14.56 2.95
 2 -10 13 6.64 5.79
 2 -10 14 161.47 14.75
 2 10 14 173.5 13.52
 2 10 14 187.33 13.97
 2 -10 14 166.3 14.86
 2 10 14 158.87 13.82
 2 -10 15 14.56 6.18
 2 10 15 18.48 3.51
 2 -10 15 11.61 6.28
 2 10 15 15.28 3.15
 2 10 16 110.34 8.49
 2 -10 16 84.8 9.84
 2 10 16 86.58 8.15
 2 -10 17 0.71 6.3
 2 10 17 3.73 2.65
 2 -10 17 -0.82 6.05
 2 10 17 6.13 3.17
 2 -10 18 57.39 7.3
 2 10 18 45.16 5.25
 2 -10 18 53.81 7.53
 2 -10 19 41.49 6.98
 2 -10 19 59.23 7.63
 2 10 20 30.84 4.11
 2 -10 20 50 6.86
 2 -10 21 17.84 6.11
 2 -10 21 22.02 5.27
 2 -10 22 4.97 5.32
 2 -10 23 9.3 3.73
 2 -10 24 5.71 3.22
 2 -10 25 3.14 2.43
 -2 11 25 9.25 3.63
 -2 -11 25 13.1 3.3
 -2 11 24 18.18 4.36
 -2 -11 24 12.91 4.06
 -2 11 23 5.1 4.47
 -2 -11 23 -2.47 4.3
 -2 11 22 24.61 5.25
 -2 -11 22 25.24 5.31
 -2 11 21 -0.88 4.9
 -2 -11 21 -4.21 5.04
 -2 11 19 12.62 5.23
 -2 11 19 2.69 3.76
 -2 -11 19 13.92 5.6
 -2 -11 19 6.63 5.76
 -2 11 19 9.39 3.71
 -2 11 18 25.44 5.53
 -2 11 18 21.05 4.51
 -2 -11 18 21.12 5.92
 -2 -11 18 22.04 6.43
 -2 11 18 21.83 4.28
 -2 11 17 1.4 5.19
 -2 11 17 2.04 4.12
 -2 -11 17 -0.5 5.51
 -2 -11 17 -3.48 6.25
 -2 11 17 -0.24 3.59
 -2 11 16 45.3 6.4
 -2 -11 16 42.46 7.4
 -2 11 16 35.99 5.6
 -2 11 16 51.36 5.38
 -2 11 15 1.56 3.59
 -2 11 15 2.11 2.68
 -2 -11 15 0.11 6.27
 -2 -11 15 -1.86 5.43
 -2 11 15 3.51 4.13
 -2 11 15 -1.35 2.22
 -2 11 14 81.17 6.91
 -2 -11 14 77.68 8.15
 -2 11 14 97.51 7.37
 -2 11 14 77.71 7.61
 -2 -11 14 79.49 8.93
 -2 11 14 63.23 6.59
 -2 -11 13 80.41 8.61
 -2 11 13 102.8 7.89
 -2 11 13 92.45 8.37
 -2 11 13 84.76 7.83
 -2 -11 13 80.33 9.35
 -2 11 13 81.17 7.66
 -2 -11 12 9.2 4.93
 -2 11 12 5.72 3.01
 -2 11 12 5.33 3.09
 -2 11 12 9.03 3.03
 -2 -11 12 5.75 5.79
 -2 11 11 131.59 10.66
 -2 11 11 119.99 10.71
 -2 -11 11 129.76 11.77
 -2 11 11 135.54 10.8
 -2 11 10 12.98 2.91
 -2 11 10 15.81 3.22
 -2 11 10 15.24 3.4
 -2 -11 10 18.47 5.49
 -2 11 9 83.75 6.89
 -2 11 9 74.41 6.97
 -2 11 9 89.99 10.05
 -2 -11 9 77.22 8.36
 -2 11 9 78.32 7.18
 -2 11 8 72.6 5.76
 -2 11 8 81.24 9.54
 -2 11 8 57.72 5.97
 -2 -11 8 58.41 7.28
 -2 11 8 64.44 6.27
 -2 11 7 12.33 2.21
 -2 11 7 11.25 7.07
 -2 11 7 10.14 2.64
 -2 11 7 10.13 3.28
 -2 -11 7 9.57 4.85
 2 11 -6 257.23 20.36
 -2 11 6 278.14 20.49
 -2 11 6 261.77 20.61
 -2 11 6 296.37 23.23
 -2 -11 6 243.45 20.97
 -2 11 6 255.03 20.71
 2 11 -5 520.82 42.9
 -2 11 5 612.07 43.01
 -2 11 5 581.66 43.09
 -2 11 5 544.91 45.07
 -2 -11 5 534.36 43.25
 -2 11 5 542.25 43.15
 -2 11 4 136.69 10.33
 -2 11 4 132.89 10.52
 -2 11 4 153.02 13.93
 2 11 -4 121.42 10.31
 -2 11 4 122.38 10.72
 -2 11 3 583.05 42.6
 2 11 -3 516.22 40.16
 -2 11 3 515.62 40.36
 -2 11 2 103.9 10.89
 2 11 -2 87.58 7.2
 -2 11 2 82.63 7.54
 -2 11 1 199.38 16.66
 2 11 -1 166.67 13.48
 -2 11 1 171.91 13.72
 -2 11 0 3.59 7.04
 2 11 0 2.87 2.12
 -2 11 0 5 2.75
 -2 11 -1 -0.71 6.61
 2 11 1 3.32 2.28
 -2 11 -1 2.3 2.54
 -2 11 -2 3.22 6.85
 -2 11 -2 -0.82 2.5
 2 11 2 2.4 2.27
 2 11 3 61.79 5.91
 -2 11 -3 61.88 5.72
 2 11 3 74.74 5.69
 2 11 3 59.86 5.73
 2 11 4 120.73 9.68
 -2 11 -4 104.92 9.47
 2 11 4 119.26 9.54
 2 11 4 124.38 9.53
 2 11 5 285.43 22.22
 -2 11 -5 276.35 22.07
 2 -11 5 250.43 22.4
 2 11 5 265.68 22.1
 2 11 5 335.58 22.2
 2 -11 6 42.82 5.69
 2 11 6 46.68 4.4
 2 11 6 45.51 4.49
 2 11 7 13.07 2.66
 2 11 7 8.46 2.66
 2 -11 7 16.26 4.61
 2 11 8 178.21 13.69
 2 11 8 156.61 13.71
 2 -11 8 150.87 14.29
 2 11 8 187.93 13.67
 2 11 9 22.08 3.09
 2 11 9 18.31 2.87
 2 -11 10 143.7 13.14
 2 11 10 167.06 12.23
 2 11 10 156.84 12.26
 2 11 10 143.52 12.33
 2 -11 10 126.37 13.15
 2 -11 11 16.31 5.61
 2 11 11 13.13 2.88
 2 11 11 16.75 3.12
 2 -11 11 12.35 5.79
 2 11 11 19.36 2.73
 2 -11 12 58.33 7.77
 2 11 12 64.3 5.88
 2 11 12 59.39 5.86
 2 -11 12 64.25 7.77
 2 11 12 66.72 5.61
 2 -11 13 12.69 5.94
 2 11 13 2.62 2.91
 2 11 13 6.36 2.89
 2 -11 13 8.41 5.97
 2 11 13 2.23 2.14
 2 -11 14 24.66 6.39
 2 11 14 20.64 3.6
 2 11 14 25.19 2.92
 2 11 14 28.89 3.74
 2 11 15 9.3 2.99
 2 11 15 5.32 3.03
 2 -11 15 10 6.1
 2 -11 16 4.67 6.05
 2 11 16 0.88 2.74
 2 -11 16 -0.1 5.96
 2 11 16 0.41 3.07
 2 -11 17 8.04 6.03
 2 11 17 6.15 3.24
 2 -11 17 9.71 6.23
 2 -11 18 32.99 6.42
 2 -11 18 36.16 6.82
 2 -11 19 4.05 5.92
 2 11 19 0.85 2.85
 2 11 20 37.38 4.6
 2 -11 20 46.17 6.81
 2 -11 21 7.47 4.85
 2 -11 21 5.46 5.39
 2 -11 23 0.94 3.35
 2 -11 24 11.64 3.01
 -2 -12 25 0.69 2.08
 -2 -12 24 -6.52 3.56
 -2 -12 23 2.83 4
 -2 12 23 6.41 3.79
 -2 -12 22 1.19 4.48
 -2 12 22 1.4 4.18
 -2 -12 21 -1.21 4.98
 -2 12 21 -3.88 4.47
 -2 12 20 6.2 4.66
 -2 12 20 11.7 3.47
 -2 -12 20 9.89 5.27
 -2 12 19 3.33 3.48
 -2 12 19 2.94 4.79
 -2 -12 18 8.06 5.32
 -2 12 18 8.12 3.68
 -2 -12 18 13.77 5.93
 -2 12 17 3.17 4.82
 -2 -12 17 1.93 6.12
 -2 -12 17 9.63 5.32
 -2 12 17 4.56 3.5
 -2 12 17 3.5 3.88
 -2 12 16 55.4 5
 -2 -12 16 50.13 7.7
 -2 -12 16 49.22 6.73
 -2 12 16 43.47 5.73
 -2 12 16 53.76 6.55
 -2 12 16 48.3 5.99
 -2 12 15 19.95 5.16
 -2 12 15 15.27 3.88
 -2 -12 15 19.46 6.58
 -2 12 15 18.96 4.56
 -2 12 14 48.59 5.2
 -2 12 14 39.69 5.74
 -2 -12 14 46.91 7.41
 -2 -12 13 26.04 6.51
 -2 12 13 23.82 3.61
 -2 12 13 11.95 3.62
 -2 12 13 31.06 4.1
 -2 12 13 21.76 3.21
 -2 12 13 22.34 4.66
 -2 12 12 147.73 13.3
 -2 12 12 168.47 13.27
 -2 -12 12 156.65 14.31
 -2 12 12 171.89 13.32
 -2 12 11 0.37 2.93
 -2 12 11 4.33 3.27
 -2 12 11 1.61 2.95
 -2 -12 11 -3.4 5.71
 -2 12 10 122.09 10.77
 -2 12 10 134.42 10.87
 -2 -12 10 125.59 11.8
 -2 12 10 131.92 10.7
 -2 12 9 -0.17 2.71
 -2 12 9 0.42 3.3
 -2 -12 9 2.48 5.34
 -2 12 9 1.39 2.59
 -2 12 8 14.5 3.15
 -2 12 8 21.85 3.74
 -2 -12 8 16.96 5.43
 -2 12 8 18.67 2.96
 -2 12 7 13.24 2.46
 -2 12 7 16.59 7.18
 -2 12 7 12.48 2.91
 -2 12 7 11.13 3.51
 -2 -12 7 5.92 5.06
 2 12 -6 162.67 14.39
 -2 12 6 216.68 14.61
 -2 12 6 198.84 14.74
 -2 12 6 174.79 17.42
 -2 -12 6 180.05 15.26
 -2 12 6 175.86 14.87
 -2 -12 5 5.92 4.72
 -2 12 5 12.2 2.38
 -2 12 5 10.11 2.78
 -2 12 5 20.3 7.11
 2 12 -5 13.24 2.24
 -2 12 5 14.16 3.63
 2 12 -4 317.16 28.15
 -2 12 4 408.54 28.26
 -2 12 4 409.58 28.4
 -2 12 4 375.9 30.85
 -2 -12 4 352.74 28.58
 -2 12 4 345.63 28.46
 -2 12 3 11.44 2.06
 -2 12 3 8.36 2.51
 -2 12 3 12.18 7.49
 2 12 -3 10.51 2.3
 -2 12 3 7.8 3.18
 -2 12 2 389.74 29.4
 -2 12 2 398.54 29.53
 -2 12 2 408.75 32.16
 2 12 -2 354.73 29.4
 -2 12 2 370.11 29.64
 -2 12 1 40.31 3.76
 -2 12 1 36.86 3.97
 -2 12 1 49.56 8.86
 -2 12 1 41.83 4.5
 2 12 -1 41.6 4.02
 2 12 0 89.55 7.39
 -2 12 0 82.89 7.66
 2 12 0 89.99 7.4
 2 12 1 1.64 1.97
 -2 12 -1 1.21 2.71
 2 12 1 -0.26 2.42
 2 12 2 15.37 2.51
 -2 12 -2 12.05 2.92
 2 12 2 10.85 2.69
 2 12 3 5.14 2.3
 -2 12 -3 3.83 2.5
 2 12 3 3.1 2.56
 -2 12 -4 40.35 4.72
 2 12 4 41.09 4.78
 2 12 5 13.01 2.65
 -2 12 -5 11.94 2.53
 2 -12 5 11.34 4.36
 2 12 5 11.11 2.8
 2 12 6 67.71 5.41
 2 12 6 49.91 5.27
 2 -12 6 49.83 6.48
 2 12 7 26.01 3.52
 2 -12 7 29.38 5.37
 2 12 7 27.53 3.29
 2 12 7 29.51 3.5
 2 12 8 3.6 2.56
 2 12 8 1.95 2.66
 2 -12 8 3.46 4.92
 2 12 8 3.55 2.26
 2 -12 9 42.53 6.65
 2 12 9 49.55 4.69
 2 12 9 48.54 4.8
 2 -12 9 42.85 6.59
 2 12 9 46.85 4.58
 2 -12 10 16.28 5.77
 2 12 10 19.62 3.02
 2 12 10 16.39 3.24
 2 -12 10 17.58 5.64
 2 12 10 20.79 3.02
 2 -12 11 94.8 9.51
 2 12 11 93.23 8.15
 2 12 11 83.26 8.22
 2 12 11 108.39 7.97
 2 -12 11 79.94 9.48
 2 12 12 6.49 2.4
 2 12 12 8.25 3.02
 2 -12 12 7.16 5.84
 2 12 12 5.62 2.84
 2 -12 12 3.24 5.85
 2 12 13 35.6 4.6
 2 -12 13 46.16 6.97
 2 12 13 48.06 4.73
 2 12 14 49.76 3.94
 2 12 14 28.19 4.36
 2 -12 14 41.96 6.87
 2 -12 14 36.54 6.94
 2 12 14 34.26 4.59
 2 12 15 1.19 1.83
 2 -12 15 6.06 6.06
 2 12 15 -2.1 3.16
 2 -12 15 -4.85 5.92
 2 12 15 1.82 2.89
 2 -12 16 11.1 6.12
 2 12 16 11.97 3.01
 2 12 16 8.02 3.27
 2 -12 16 11.66 5.93
 2 -12 17 10.66 5.86
 2 -12 17 24.16 6.18
 2 12 18 0.67 2.87
 2 -12 18 -0.44 5.75
 2 12 19 5.51 2.91
 2 -12 19 6.8 5.24
 2 -12 19 9.82 5.59
 2 12 20 -2.02 2.68
 2 -12 20 1.11 5.25
 2 -12 20 4.12 4.86
 2 -12 21 17.7 5.06
 2 -12 22 -0.28 3.53
 2 -12 23 6.32 2.98
 2 -12 24 1.94 2.12
 -2 -13 24 -2.13 2.9
 -2 -13 23 7.4 3.64
 -2 -13 22 12.42 4.34
 -2 -13 21 1.5 4.62
 -2 13 20 20.23 4.3
 -2 13 20 9.22 3.34
 -2 -13 20 10.61 5.15
 -2 13 19 7.26 4.36
 -2 13 19 10.3 3.34
 -2 -13 19 9.95 5.32
 -2 13 19 10.76 3.44
 -2 13 18 16.85 3.88
 -2 -13 17 -2.57 5.87
 -2 13 17 0.34 3.35
 -2 -13 16 4.38 5.98
 -2 13 16 2.17 3.91
 -2 13 16 4.25 3.52
 -2 13 15 0.68 3.51
 -2 13 15 3.11 2.69
 -2 -13 15 4.91 6.18
 -2 13 15 -2.89 4.11
 -2 13 15 1.35 2.28
 -2 13 14 34.11 4.86
 -2 13 14 45.36 4.53
 -2 13 14 29.42 5.32
 -2 -13 14 32.55 7.12
 -2 13 14 45.6 4.2
 -2 13 13 4.89 3.48
 -2 -13 13 5.49 6.15
 -2 13 13 2.69 4.27
 -2 13 12 69.68 7.59
 -2 13 12 101.01 7.79
 -2 -13 12 85.69 9.27
 -2 13 11 4.21 3.23
 -2 13 11 5.33 3.27
 -2 13 11 4.04 3
 -2 -13 11 3.4 5.97
 -2 13 10 49.7 5.47
 -2 13 10 59.41 5.69
 -2 13 10 56.69 5.34
 -2 -13 10 45.81 7.43
 -2 13 9 26.43 3.86
 -2 13 9 23.35 4.16
 -2 13 9 31.91 3.75
 -2 -13 9 26.8 6.19
 -2 13 8 0.99 2.9
 -2 13 8 1.88 3.39
 -2 13 8 -0.62 2.53
 -2 -13 8 -2.51 5.43
 -2 13 7 0.17 2.82
 -2 13 7 -0.09 3.38
 -2 13 7 -1.7 2.41
 -2 -13 7 -0.09 5.15
 -2 13 6 5.43 2.98
 -2 13 6 11.94 3.53
 -2 -13 6 7.14 5.07
 -2 13 6 10.56 2.34
 -2 13 5 40.33 3.77
 -2 13 5 44.26 4.13
 -2 13 5 32.81 4.62
 -2 -13 5 31.58 5.63
 2 13 -5 31.31 3.59
 -2 13 4 -3.08 2.64
 -2 13 4 4.49 3.32
 -2 13 4 1.1 1.94
 2 13 -4 0.25 2.12
 2 13 -3 144.05 11.21
 -2 13 3 143.9 11.33
 -2 13 3 131.5 11.54
 -2 13 3 155.97 11.18
 2 13 -3 119.07 11.13
 -2 13 2 7.88 2.56
 2 13 -2 10.25 2.37
 -2 13 2 10.74 3.36
 -2 13 2 5.91 1.99
 2 13 -2 8.07 2.43
 2 13 -1 34.75 3.63
 -2 13 1 32.82 3.57
 -2 13 1 30.32 4.15
 -2 13 1 34.08 3.24
 2 13 -1 25.82 3.59
 2 13 0 -1.54 2.23
 -2 13 0 2.38 2.96
 -2 13 0 1.53 1.81
 2 13 0 0.8 2.43
 2 13 1 92.7 7.6
 -2 13 -1 84.22 7.83
 2 13 1 92.48 7.65
 2 13 2 22.51 3.23
 -2 13 -2 23.63 3.45
 2 13 2 24.5 3.32
 2 13 3 188.15 14.11
 -2 13 -3 165.85 14.1
 2 13 3 174.65 14.09
 2 13 4 37.84 4.47
 -2 13 -4 50.21 4.55
 2 13 4 47.7 4.68
 2 13 5 32.45 4.17
 2 13 5 43.87 4.29
 2 13 6 -1.12 2.63
 2 -13 6 0.98 4.58
 2 13 6 -1.42 2.31
 2 13 6 0.88 2.66
 2 13 7 17.19 3.22
 2 -13 7 17.55 5.24
 2 13 7 22.71 2.97
 2 13 7 21.22 3.39
 2 13 8 2.57 2.68
 2 13 8 0.85 2.8
 2 -13 8 5.22 5.09
 2 13 8 -1.21 2.42
 2 13 9 19.18 2.93
 2 13 9 10.66 3.27
 2 -13 9 12.95 5.55
 2 -13 9 11.19 5.44
 2 13 9 14.65 2.77
 2 13 10 35.07 3.71
 2 13 10 27.66 4.02
 2 -13 10 28.38 6.18
 2 13 10 32.97 3.83
 2 -13 10 27.67 6.16
 2 13 11 2.94 2.98
 2 13 11 0.51 2.73
 2 -13 11 7.99 5.62
 2 13 12 42.68 5.14
 2 -13 12 52.48 7.12
 2 13 12 54 5.14
 2 13 13 2.55 2.16
 2 13 13 -1.59 3
 2 -13 13 -6.71 5.78
 2 -13 13 -2.14 5.79
 2 13 13 1.4 2.91
 2 13 14 62.76 4.89
 2 13 14 39.73 5.39
 2 -13 14 60.36 7.42
 2 -13 14 54.22 7.45
 2 13 14 51.79 5.56
 2 13 15 1.44 1.79
 2 -13 15 -6.01 5.95
 2 13 15 -0.1 2.98
 2 -13 15 4.28 5.66
 2 13 15 2.15 2.88
 2 -13 16 0.82 5.71
 2 -13 17 0.09 5.35
 2 13 17 4.36 2.94
 2 -13 17 3.42 5.69
 2 -13 18 13.75 5.45
 2 13 18 13.68 3.3
 2 -13 19 -2.78 4.99
 2 13 19 2.62 2.6
 2 -13 19 5.28 5.18
 2 -13 20 37.37 5.49
 2 -13 20 30.33 5.48
 2 -13 22 10.02 3.22
 2 -13 23 0.82 2.39
 -2 -14 23 0.98 2.92
 -2 -14 22 2.47 3.6
 -2 -14 21 11.13 4.36
 -2 -14 20 -2.86 4.77
 -2 14 19 22.03 3.57
 -2 14 19 18.47 3.7
 -2 -14 19 28.77 5.4
 -2 14 18 -3.76 3.28
 -2 -14 18 9.25 5.35
 -2 14 18 7.84 3.37
 -2 14 17 -2.85 3.24
 -2 -14 17 -0.09 5.4
 -2 14 17 0.37 3.44
 -2 14 15 20.69 2.72
 -2 -14 15 13.52 6.04
 -2 14 15 14.85 4.32
 -2 14 15 15.44 3.79
 -2 14 14 3.54 3.29
 -2 14 14 -3.79 4.09
 -2 14 14 -2.76 2.93
 -2 -14 14 -2.44 5.98
 -2 14 14 3.22 2.37
 -2 -14 13 106.53 10.59
 -2 14 13 108.5 9.75
 -2 14 13 118 9.21
 -2 14 13 97.59 8.92
 -2 14 13 111.42 9.5
 -2 14 12 -0.09 3.08
 -2 14 12 3.72 3.4
 -2 -14 12 -3.97 6.06
 -2 14 12 1.81 2.66
 -2 -14 11 56.27 7.92
 -2 14 11 59.78 6.3
 -2 14 11 68.09 6.27
 -2 -14 10 -3.33 5.79
 -2 14 10 -1.71 3.2
 -2 14 10 -1.61 2.99
 -2 -14 9 5.59 5.7
 -2 14 9 6.72 3.28
 -2 14 9 5.27 2.85
 -2 14 8 1.36 2.94
 -2 14 8 1.52 2.74
 -2 14 8 3.15 3.4
 -2 -14 8 4.34 5.47
 -2 14 7 36.55 4.38
 -2 14 7 36.17 4.14
 -2 14 7 42.28 4.75
 -2 -14 7 25.96 6.17
 -2 14 6 3.94 2.91
 -2 14 6 1.85 2.56
 -2 -14 6 4.73 5
 -2 14 6 -1.11 3.47
 -2 14 5 69.7 6.4
 -2 14 5 82.56 7.03
 2 14 -5 78.22 6.22
 -2 14 5 60.99 6.65
 -2 14 4 42.77 3.99
 -2 14 4 43.8 4.88
 2 14 -4 32.79 3.89
 -2 14 4 41.06 4.47
 -2 14 3 104.37 8.27
 -2 14 3 109.52 8.81
 2 14 -3 101.23 8.24
 2 14 -3 98.41 8.29
 -2 14 3 87.05 8.43
 -2 14 2 2.83 2.01
 -2 14 2 -0.17 3.26
 2 14 -2 1.42 2.4
 -2 14 2 3.23 2.5
 2 14 -2 2.25 2.19
 -2 14 1 -0.36 1.94
 -2 14 1 3.96 3.18
 2 14 -1 1.6 2.44
 2 14 -1 1.89 2.44
 -2 14 0 8.26 1.99
 -2 14 0 8.26 3.09
 2 14 0 6.54 2.7
 2 14 0 5.22 2.58
 -2 14 -1 2.85 2.93
 2 14 1 3.53 2.66
 2 14 1 4 2.62
 -2 14 -2 -1.61 2.87
 2 14 2 1.96 2.71
 2 14 2 3.22 2.61
 -2 14 -3 9.19 2.9
 2 14 3 7.44 2.91
 2 14 3 8.21 2.86
 2 14 4 45.92 4.34
 2 14 4 30.91 4.2
 2 14 5 11.02 2.99
 2 14 5 11.55 2.7
 2 14 5 12.86 2.96
 2 14 6 3.94 2.98
 2 14 6 1.64 2.77
 2 14 6 0.51 2.5
 2 -14 7 1.18 5.07
 2 14 7 0.78 2.64
 2 14 7 -2.33 3.01
 2 14 7 2.08 2.52
 2 -14 7 3.03 4.82
 2 14 8 1.74 2.96
 2 14 8 -1.78 2.67
 2 -14 8 -3.89 5.05
 2 14 9 46.06 5.44
 2 -14 9 55.78 7
 2 14 9 58.66 5.23
 2 -14 10 6.41 5.64
 2 14 10 13.03 2.75
 2 14 10 11.96 3.4
 2 -14 10 11.22 5.5
 2 14 10 11.46 2.95
 2 -14 11 168.33 14.46
 2 14 11 164.77 13.75
 2 14 11 140.68 13.76
 2 14 11 199.96 13.54
 2 -14 11 148.44 14.49
 2 -14 12 3.42 5.66
 2 14 12 4.61 2.27
 2 14 12 8.65 3.32
 2 -14 12 8.71 5.65
 2 14 12 6.66 2.96
 2 14 13 148.6 12.96
 2 -14 13 160.42 13.72
 2 14 13 184.77 12.62
 2 -14 13 153.26 13.78
 2 14 13 124.02 12.9
 2 14 14 0.86 1.88
 2 -14 14 -4.26 5.62
 2 -14 15 10.59 5.55
 2 -14 16 -5.19 5.39
 2 14 16 -4.09 3.01
 2 -14 16 3.32 5.17
 2 -14 17 12.85 5.2
 2 14 17 12.8 3.1
 2 -14 17 15.07 5.18
 2 -14 18 -0.43 4.8
 2 -14 18 -6.09 4.79
 2 14 18 -2.15 2.65
 2 -14 19 53.49 5.63
 2 -14 19 53.11 5.87
 2 -14 21 24.94 3.86
 2 -14 22 -0.61 2.26
 -2 -15 22 38.29 4.22
 -2 -15 21 -1.78 3.54
 -2 -15 20 87.33 8.11
 -2 15 19 0.46 2.85
 -2 -15 19 3.09 4.53
 -2 15 18 56.88 5.76
 -2 -15 18 75.76 7.08
 -2 15 18 57.87 5.94
 -2 15 17 1.9 3.26
 -2 -15 17 11.38 5.18
 -2 15 17 7.62 3.23
 -2 15 16 10.92 3.71
 -2 -15 16 20 5.47
 -2 15 16 14.12 3.55
 -2 15 15 16.62 2.44
 -2 15 15 10.82 3.91
 -2 -15 15 14.32 5.68
 -2 15 15 14.79 3.7
 -2 15 14 12.63 2.54
 -2 15 13 24.39 4.08
 -2 15 13 21.5 3.16
 -2 15 13 20.46 4.67
 -2 15 12 58.92 6.37
 -2 15 12 55.94 6.81
 -2 -15 12 57.18 7.8
 -2 15 12 68.99 5.92
 -2 15 12 68.99 6.22
 -2 15 11 11.42 3.46
 -2 15 11 17.19 3.52
 -2 -15 11 13.33 5.76
 -2 15 11 11.98 3.08
 -2 15 10 14.19 3.28
 -2 15 10 6.04 3.35
 -2 15 10 12.78 3.51
 -2 -15 10 13.32 5.65
 -2 15 10 9.25 3.04
 -2 15 9 18.59 3.65
 -2 15 9 20.94 3.85
 -2 -15 9 20.28 5.72
 -2 15 9 19.15 3.56
 -2 15 8 33.15 4.67
 -2 15 8 46.88 4.48
 -2 15 7 0.69 3.09
 -2 -15 7 1.86 5.14
 -2 15 7 -0.26 2.77
 -2 15 6 1.72 2.63
 -2 15 6 -1.35 2.94
 -2 15 5 0.24 2.42
 -2 15 5 1.7 2.93
 -2 15 4 7.55 2.95
 -2 15 4 7.6 3.5
 -2 15 4 6.46 2.41
 2 15 -4 8.86 2.34
 -2 15 3 10.1 3.08
 -2 15 3 14.82 3.65
 -2 15 3 12.38 2.58
 2 15 -3 21.4 2.71
 -2 15 2 29.27 4.15
 2 15 -2 33.28 4.02
 -2 15 2 43.31 4.69
 -2 15 2 40.25 3.9
 2 15 -2 40.7 3.97
 2 15 -1 9.66 2.75
 -2 15 1 15 3.52
 -2 15 1 8.36 2.31
 2 15 -1 15.35 2.73
 2 15 0 19.48 3.15
 2 15 0 19.01 3.19
 -2 15 0 22.2 3.62
 2 15 1 8.19 2.71
 2 15 1 2.41 2.65
 -2 15 -1 7.54 3.11
 2 15 2 3.19 2.72
 2 15 2 0.86 2.8
 2 15 3 3.25 2.94
 2 15 4 112.47 9.1
 2 15 4 104.04 9.27
 2 15 5 -1.36 2.56
 2 15 5 3 3.01
 2 15 6 167.07 13.2
 2 15 6 158.87 13.38
 2 15 7 -0.13 2.67
 2 15 7 1.97 2.72
 2 15 7 1.41 3.03
 2 15 8 44.53 4.44
 2 -15 8 34.26 6.04
 2 15 8 44.37 4.57
 2 15 8 42.6 4.97
 2 15 9 8.15 2.65
 2 15 9 2.3 3.09
 2 -15 9 3.74 5.03
 2 15 9 3.21 2.72
 2 15 10 3.56 2.43
 2 15 10 0.86 3.14
 2 -15 10 1.8 5.2
 2 -15 10 2.17 5.09
 2 15 10 1.96 2.65
 2 15 11 0.6 2.24
 2 15 11 0.57 3
 2 -15 11 -6.09 5.24
 2 -15 11 3.74 5.28
 2 15 11 4.07 2.9
 2 -15 12 36.66 6.26
 2 15 12 40.87 3.98
 2 -15 13 -10.03 5.34
 2 15 13 0.18 1.97
 2 -15 14 13.74 5.4
 2 15 14 21.22 2.52
 2 -15 14 20.15 5.43
 2 15 14 21.73 3.42
 2 15 14 22.49 3.57
 2 -15 15 -1.74 4.98
 2 15 15 -2.05 2.93
 2 -15 15 1.22 4.93
 2 -15 16 6.84 4.89
 2 15 16 3.06 2.84
 2 -15 16 2.79 4.86
 2 -15 17 1.56 4.41
 2 15 17 -1.72 2.77
 2 -15 17 -2.62 4.62
 2 15 18 3.64 2.35
 2 -15 18 -1.94 4.06
 2 -15 20 -0.93 2.84
 2 -15 21 -3.52 2.16
 -2 -16 20 -1.44 3.22
 -2 -16 19 15.48 4
 -2 16 18 6.94 2.78
 -2 -16 18 8.38 4.22
 -2 16 17 6.03 2.94
 -2 -16 17 0.87 4.45
 -2 16 17 -1.81 2.84
 -2 -16 16 14.66 4.96
 -2 16 16 11.34 3.3
 -2 16 16 14.33 3.38
 -2 -16 15 8.96 4.97
 -2 16 15 3.47 3.2
 -2 16 15 5.34 3.47
 -2 16 14 21.74 3.78
 -2 -16 14 17.31 5.29
 -2 16 14 22.45 2.69
 -2 16 14 13.76 3.98
 -2 16 13 14.3 3.56
 -2 -16 13 13.46 5.28
 -2 16 13 15.3 2.66
 -2 16 13 17.58 3.99
 -2 16 12 8.33 2.57
 -2 -16 12 -0.54 5.21
 -2 16 11 33.54 3.92
 -2 16 10 8.29 2.95
 -2 16 10 7.54 3.28
 -2 16 9 5.35 3.4
 -2 16 9 4.15 2.89
 -2 -16 9 -0.09 5.15
 -2 16 9 3.48 2.97
 -2 16 8 30.79 3.93
 -2 16 8 23.67 3.83
 -2 16 8 31.02 4.35
 -2 16 7 8.78 3.13
 -2 16 7 5.41 2.98
 -2 16 7 6.69 3.19
 -2 16 7 12.85 3.64
 -2 16 6 35.24 3.93
 -2 16 6 27.74 4.41
 -2 16 6 27.81 4.13
 -2 16 5 23.07 3.39
 -2 16 5 18.79 3.57
 -2 16 5 26.73 4.03
 -2 16 4 40.74 4.85
 -2 16 4 48.22 4.63
 2 16 -4 45.38 4.28
 -2 16 4 47.37 5.2
 -2 16 3 8.29 2.89
 -2 16 3 8.07 2.42
 -2 16 3 3.58 3.4
 2 16 -3 2.44 2.26
 -2 16 2 8.41 2.58
 2 16 -2 13.05 2.58
 -2 16 2 12.77 3.55
 2 16 -1 26.79 3.11
 -2 16 1 18.67 2.93
 2 16 -1 18.48 3.28
 2 16 0 48.82 4.36
 2 16 0 33.55 4.43
 2 16 1 26.67 3.3
 2 16 1 15.82 3.31
 2 16 2 81.71 6.39
 2 16 2 71 6.4
 2 16 2 58.89 6.51
 2 16 3 5.07 2.62
 2 16 3 0.9 2.56
 2 16 3 -0.91 2.91
 -2 16 -4 177.66 15.45
 2 16 4 228.7 15.59
 2 16 4 197.76 15.6
 2 16 4 180.73 15.69
 2 16 5 31.57 3.68
 2 16 5 26.09 3.54
 2 16 5 24.85 3.96
 2 16 6 64.86 6.27
 2 16 6 58.13 6.51
 2 16 7 1.64 2.54
 2 16 7 2.82 2.69
 2 16 7 2.19 3.01
 2 16 8 -1.35 2.48
 2 16 8 1.74 2.71
 2 16 8 -0.67 3.06
 2 16 9 -1.01 2.4
 2 16 9 1.5 2.6
 2 16 9 0.57 3.14
 2 16 10 39.64 3.89
 2 -16 10 30.37 5.63
 2 16 11 8.31 2.27
 2 -16 11 4.4 4.75
 2 16 12 69.68 5.25
 2 16 12 56.75 5.75
 2 16 12 48.8 5.72
 2 -16 12 53.09 6.83
 2 16 13 20.35 2.36
 2 16 13 11.43 3.31
 2 16 13 17.48 3.24
 2 -16 13 17.14 4.95
 2 -16 14 35.88 5.76
 2 16 14 25.6 4.48
 2 -16 15 -0.67 4.49
 2 16 15 6.36 2.72
 2 16 16 24.61 3.37
 2 16 17 1.33 2.27
 2 16 18 14.22 2.27
 2 -16 19 10.6 2.74
 -2 -17 19 0.88 2.53
 -2 -17 18 0.04 3.15
 -2 17 17 5.55 2.57
 -2 -17 17 -3.23 3.6
 -2 17 16 5.16 2.64
 -2 17 16 6.93 2.77
 -2 -17 16 3.45 3.96
 -2 17 15 7.06 3.03
 -2 -17 15 6.53 4.19
 -2 17 15 4.53 2.86
 -2 17 14 2.97 3.27
 -2 17 14 2.69 1.73
 -2 -17 14 6.01 4.43
 -2 17 14 3.06 2.97
 -2 17 13 14.07 3.8
 -2 17 13 20.13 2.54
 -2 -17 13 16.55 4.79
 -2 17 13 18.75 3.54
 -2 17 12 1.78 3.59
 -2 17 12 2.08 2.2
 -2 -17 12 0.66 4.58
 -2 17 12 5.86 3.11
 -2 17 11 35.43 4.85
 -2 -17 11 32.52 5.47
 -2 17 11 38.46 4.37
 -2 17 11 33.4 3.8
 -2 -17 10 5.79 4.53
 -2 17 10 6.59 3.23
 -2 17 10 7.51 2.66
 -2 17 9 31.44 3.92
 -2 17 8 38.15 4.37
 -2 17 7 3.67 3.05
 -2 17 6 24.68 3.69
 -2 17 5 87.9 7.74
 -2 17 4 13.27 2.97
 -2 17 4 15.13 3.33
 2 17 -4 15.33 2.35
 -2 17 3 79.75 7.45
 -2 17 3 83.45 7.64
 2 17 -3 93.37 7.23
 -2 17 2 1.27 2.4
 2 17 -2 -1.89 2.16
 -2 17 2 -1.12 2.94
 2 17 -1 25.78 3.65
 -2 17 1 29.73 4
 2 17 0 1.98 2.35
 -2 17 0 2.88 2.79
 2 17 0 1.58 2.4
 2 17 0 5.51 2.7
 -2 17 -1 6.69 2.79
 2 17 1 11.45 2.66
 2 17 1 11.02 2.63
 2 17 1 5.66 2.85
 -2 17 -2 2.41 2.56
 2 17 2 1.82 2.53
 2 17 2 2.93 2.47
 2 17 2 1.6 2.79
 2 17 3 8.27 2.6
 -2 17 -3 5.99 2.49
 2 17 3 8.41 2.67
 2 17 3 7.01 3.02
 2 17 4 10.05 2.66
 2 17 4 0.61 2.5
 2 17 4 3.47 2.97
 2 17 5 39.33 4.35
 2 17 5 41.18 4.24
 2 17 6 8.11 2.62
 2 17 7 2.08 2.45
 2 17 8 5.6 2.33
 2 17 8 0.54 3.03
 2 17 9 9.9 2.28
 2 17 9 4.13 3.02
 2 17 9 4.38 2.83
 2 17 10 1.7 2.93
 2 17 10 6.64 2.1
 2 17 10 6.5 2.86
 2 17 10 2.54 2.86
 2 17 11 1.84 1.89
 2 17 11 2.32 2.86
 2 17 11 2.91 2.8
 2 -17 11 -1.21 4.12
 2 17 12 20.42 2.26
 2 17 12 13.6 3.29
 2 17 12 11.15 2.98
 2 -17 12 14.62 4.34
 2 17 13 -1.46 2.77
 2 17 13 -1.3 1.54
 2 17 14 7.2 2.68
 2 17 15 -3.41 2.43
 2 17 16 2.85 2.17
 2 -17 17 -1.59 2.55
 2 17 17 3.22 1.66
 -2 -18 16 -4.49 2.81
 -2 -18 15 -4.31 3.18
 -2 18 15 0.46 2.28
 -2 18 15 -1.05 2.51
 -2 -18 14 -4.24 3.44
 -2 18 14 2.13 2.58
 -2 18 14 5.22 2.72
 -2 -18 13 2.75 3.56
 -2 18 13 1.73 2.97
 -2 18 13 -0.67 2.79
 -2 18 13 0.03 1.55
 -2 -18 12 4.89 3.69
 -2 18 12 4.96 1.85
 -2 18 12 3.92 3.21
 -2 18 12 3.46 2.82
 -2 18 11 1.66 1.99
 -2 18 11 4.16 3.44
 -2 18 11 0.83 2.84
 -2 18 10 14.41 2.58
 -2 18 10 15.79 3.83
 -2 18 10 14.45 3.24
 -2 18 9 2.31 2.88
 -2 18 9 -0.84 2.42
 -2 18 8 3.45 2.89
 -2 18 8 6.95 2.63
 -2 18 7 1.93 2.71
 -2 18 7 -1.7 2.61
 -2 18 6 12.12 2.93
 -2 18 6 10.46 2.9
 -2 18 5 6.02 2.77
 2 18 -5 5.85 2.11
 -2 18 5 8.53 2.84
 2 18 -4 37.98 3.97
 -2 18 4 43.92 4.35
 -2 18 4 40.22 4.38
 2 18 -3 9.86 2.38
 -2 18 3 15.85 2.98
 2 18 -3 12.73 2.08
 2 18 -2 14.08 2.5
 -2 18 2 13.44 2.93
 2 18 -2 11.58 2.28
 2 18 -1 3.58 2.29
 -2 18 1 3.72 2.62
 2 18 -1 4.62 2.1
 2 18 0 -1.48 2.19
 2 18 0 0.15 2.14
 -2 18 0 -0.64 2.48
 2 18 0 -0.85 2.53
 2 18 1 1.31 2.29
 2 18 1 3.26 2.22
 -2 18 -1 3.26 2.42
 2 18 1 -0.8 2.55
 2 18 2 30.8 3.5
 2 18 2 34.45 3.4
 -2 18 -2 26.08 3.37
 2 18 2 25.25 3.74
 2 18 3 1.63 2.36
 2 18 3 1.87 2.29
 -2 18 -3 -0.78 2.14
 2 18 3 0.25 2.72
 2 18 4 48.61 4.95
 2 18 4 51.68 4.75
 2 18 4 53.29 5.18
 2 18 5 -1.41 2.48
 2 18 5 1.01 2.23
 2 18 5 -2.95 2.77
 2 18 6 31.79 3.76
 2 18 6 33.97 3.47
 2 18 6 28.91 3.99
 2 18 7 3.26 2.68
 2 18 7 1.58 2.1
 2 18 7 1.23 2.75
 2 18 8 1.92 2.74
 2 18 8 3.59 2.02
 2 18 8 2.23 2.75
 2 18 9 11.27 3.16
 2 18 9 13.38 3.01
 2 18 9 19.41 2.33
 2 18 9 11.3 3.04
 2 18 10 7.74 2.8
 2 18 10 8.19 1.9
 2 18 10 5.27 2.73
 2 18 11 5.58 1.66
 2 18 11 3.54 2.7
 2 18 12 3.16 1.45
 2 18 12 1.37 2.6
 2 18 13 4.45 2.55
 2 18 14 -2.29 2.27
 2 18 15 -0.83 1.96
 -2 19 14 2.32 1.86
 -2 19 13 3.8 2.29
 -2 19 13 3.6 2.3
 -2 19 12 13.66 2.95
 -2 19 12 15.71 2.8
 -2 19 11 18.67 2.15
 -2 19 11 17.52 2.97
 -2 19 10 5.5 1.85
 -2 19 10 3.82 3.15
 -2 19 10 4.67 2.53
 -2 19 9 9.76 2.06
 -2 19 9 11.25 3.4
 -2 19 9 5.37 2.74
 -2 19 8 0.74 2.04
 -2 19 8 1.02 3.53
 -2 19 8 3.04 2.53
 -2 19 7 3.06 2.52
 -2 19 7 4.63 2.19
 -2 19 6 1.74 2.49
 -2 19 6 -0.58 2.22
 -2 19 5 11.64 2.68
 2 19 -5 8.55 2.01
 -2 19 5 10.97 2.49
 2 19 -4 3.74 1.85
 -2 19 4 1.99 2.42
 -2 19 4 4.59 2.36
 2 19 -3 25.96 3.07
 -2 19 3 28.95 3.3
 2 19 -3 27.71 2.74
 2 19 -2 2.5 2.01
 2 19 -2 -2.08 1.67
 -2 19 2 -1.21 2.25
 2 19 -1 5.04 2.13
 -2 19 1 3.1 2.22
 2 19 -1 4.61 1.8
 2 19 0 2.81 2.18
 -2 19 0 2.37 2.1
 2 19 0 3.84 1.85
 2 19 1 -0.32 2.18
 -2 19 -1 1.24 1.97
 2 19 1 -2.04 1.86
 2 19 1 0.4 2.23
 2 19 2 2.86 2.33
 -2 19 -2 0.16 1.84
 2 19 2 3.75 1.92
 2 19 2 0.68 2.38
 2 19 3 7.28 2.42
 2 19 3 7.36 2.04
 2 19 3 1.96 2.46
 2 19 4 4.42 2.45
 2 19 4 5.01 1.93
 2 19 4 0.77 2.52
 2 19 5 8.74 2.51
 2 19 5 4.19 1.93
 2 19 5 1.19 2.6
 2 19 6 3.03 2.51
 2 19 6 3.69 1.89
 2 19 6 4.07 2.49
 2 19 7 -0.99 1.75
 2 19 7 2.51 2.52
 2 19 8 1.68 1.66
 2 19 8 2.71 2.55
 2 19 9 4.79 1.6
 2 19 9 2.53 2.5
 2 19 10 5.28 1.5
 2 19 10 5.29 2.57
 2 19 11 0.71 2.26
 2 19 12 8.05 2.24
 2 19 13 -0.49 1.9
 -2 20 11 2.66 2.1
 -2 20 11 2.18 1.74
 -2 20 10 -0.05 2.42
 -2 20 10 3.17 1.87
 -2 20 9 1.47 2.64
 -2 20 9 -0.48 1.98
 -2 20 8 0.18 2.83
 -2 20 8 -3.63 2.04
 -2 20 7 11.04 3.19
 -2 20 7 9.69 1.86
 -2 20 7 10 2.25
 -2 20 6 0.11 1.71
 -2 20 6 -0.05 2.1
 -2 20 5 22.29 2.46
 -2 20 5 16.09 2.64
 -2 20 4 1.05 1.82
 -2 20 3 13.19 2.14
 2 20 -3 11.54 2.02
 -2 20 2 3.11 1.77
 2 20 -2 -0.37 1.77
 -2 20 1 2.96 1.7
 2 20 -1 2.44 1.35
 2 20 -1 0.69 1.95
 2 20 0 4.89 1.47
 -2 20 0 1.24 1.64
 2 20 0 2.15 1.95
 2 20 1 0.49 1.47
 2 20 1 1.13 2.07
 2 20 2 22.42 2.32
 2 20 2 17.72 2.77
 2 20 3 2.98 1.54
 2 20 3 -0.45 2.13
 2 20 4 3.63 1.54
 2 20 4 1.55 2.22
 2 20 5 5.96 1.58
 2 20 5 4.86 2.3
 2 20 6 0.09 2.35
 2 20 6 0.17 1.43
 2 20 6 1.85 2.19
 2 20 7 -1.05 2.27
 2 20 8 -2.4 2.28
 2 20 9 7.9 2.26
 2 20 10 0.27 1.74
 2 20 11 13.52 1.97
 -2 21 7 -3.07 2.2
 -2 21 6 -4.68 2.34
 -2 21 5 6.26 2.62
 -2 21 4 -0.31 2.68
 2 21 0 2.68 1.55
 2 21 1 -2.7 1.66
 2 21 2 2.36 1.68
 2 21 3 1.7 1.77
 2 21 4 6.95 1.86
 2 21 5 1.79 1.75
 2 21 6 13.58 1.95
 -3 0 31 76.62 6.2
 -3 0 30 -1.38 2.16
 -3 0 30 -1.88 3.66
 -3 0 29 97.46 8.43
 -3 0 29 93.33 9.56
 -3 0 28 -2.05 1.74
 -3 0 28 0.1 2.92
 -3 0 28 3.7 5.2
 -3 0 27 159.33 12.79
 -3 0 27 170.12 13.12
 -3 0 27 151.47 14.08
 -3 0 26 2.87 2.09
 -3 0 25 116.29 9.3
 -3 0 25 101.19 11.29
 -3 0 24 1.16 6.68
 -3 0 24 1.51 2.23
 -3 0 24 1.39 5.13
 -3 0 23 29.38 7.25
 -3 0 23 25.92 5.71
 -3 0 22 3.19 6.77
 -3 0 22 0.29 2.25
 -3 0 22 3.82 10.44
 -3 0 22 0.97 5.11
 -3 0 21 2.16 6.5
 -3 0 21 2.57 2.34
 -3 0 21 0.41 10.12
 -3 0 21 0.11 4.96
 -3 0 20 -1.26 6.29
 -3 0 20 -0.83 2.3
 -3 0 20 1.14 10.01
 -3 0 20 0.47 4.63
 -3 0 19 22.51 6.42
 -3 0 19 33.88 3.56
 -3 0 19 30.76 5.09
 -3 0 18 -0.33 5.35
 -3 0 18 -0.09 4.07
 -3 0 18 7.86 9.03
 -3 0 18 1.29 2.16
 -3 0 17 110.94 10.22
 -3 0 17 124.31 9.74
 -3 0 17 134.51 13.57
 -3 0 17 123.18 10.88
 -3 0 16 0.48 1.91
 -3 0 16 6.37 7.6
 -3 0 16 -2.51 3.62
 -3 0 15 893.11 68.54
 -3 0 15 870.91 69.87
 -3 0 14 -0.72 1.74
 -3 0 14 -1.23 6.86
 3 0 -13 834.16 74.23
 -3 0 13 978.52 73.42
 -3 0 12 -2.02 1.72
 3 0 -12 -3.4 6.59
 -3 0 12 1.73 6.36
 3 0 -11 3745.63 334.2
 -3 0 11 4514.19 333.56
 -3 0 11 3998.86 334.18
 -3 0 10 1.36 5.99
 3 0 -10 -1.47 7.01
 -3 0 9 252.88 18.33
 3 0 -9 175.81 18.8
 -3 0 8 2.85 5.55
 3 0 -8 -1.88 6.98
 -3 0 7 188.8 16.19
 3 0 -7 201.01 17.1
 3 0 -6 -3.14 7.39
 3 0 -5 814.22 63.49
 3 0 -4 -2.25 7.14
 3 0 -3 223.1 18.93
 3 0 -2 4.66 6.2
 3 0 -1 2731.32 210.07
 3 0 0 -1.34 4.65
 3 0 0 2.13 5.3
 3 0 0 -1.28 4.68
 3 0 1 179.15 16.64
 3 0 1 232.22 16.63
 3 0 2 1.29 4.21
 3 0 2 -2.34 3.55
 3 0 3 1188.71 91.65
 3 0 4 -1.17 4.08
 3 0 5 566.27 44.07
 3 0 6 0.09 4.42
 3 0 7 133.5 11.64
 3 0 8 -1.21 4.61
 3 0 9 341.39 23.04
 3 0 9 276.29 21.91
 3 0 10 0.68 1.48
 3 0 10 0.15 1.72
 3 0 11 21.47 2.52
 3 0 11 21.91 5.02
 3 0 11 22.52 2.39
 3 0 12 -1.91 4.67
 3 0 12 -0.58 1.79
 3 0 12 -0.18 1.54
 3 0 13 368.28 27.82
 3 0 13 341.74 27.79
 3 0 13 390.9 28.25
 3 0 14 6.62 5.16
 3 0 14 1.35 1.71
 3 0 14 1.41 1.93
 3 0 14 -0.16 5.74
 3 0 14 -1.35 2.77
 3 0 15 263.8 22.26
 3 0 15 275.7 22.66
 3 0 15 297.77 22.69
 3 0 15 289.89 22.08
 3 0 15 280.36 23.02
 3 0 15 290.28 22.09
 3 0 16 -0.04 2.23
 3 0 16 -2.05 4.19
 3 0 16 1.06 3.12
 3 0 16 -2 6.42
 3 0 16 -0.73 1.89
 3 0 16 -2.7 5.53
 3 0 17 269.56 22.72
 3 0 17 269.32 23.03
 3 0 17 272.88 23.19
 3 0 17 276.17 22.48
 3 0 17 339.17 22.56
 3 0 17 269.81 23.68
 3 0 18 -0.42 4.15
 3 0 18 -0.51 2.98
 3 0 18 -2.74 2.09
 3 0 18 -0.98 7.32
 3 0 18 0.07 3.63
 3 0 18 -4.26 5.95
 3 0 19 102.51 9.11
 3 0 19 106.69 9.73
 3 0 19 88.43 10.06
 3 0 19 96.1 11.96
 3 0 20 1.74 7.86
 3 0 20 1.96 3.87
 3 0 21 41.4 5.27
 3 0 21 52.09 4.56
 3 0 21 37.01 4.06
 3 0 21 35.65 8.7
 3 0 22 0.58 2.99
 3 0 22 1.72 7.64
 3 0 22 -0.15 2.06
 3 0 22 0.43 3.78
 3 0 23 3.68 3.67
 3 0 23 5.36 3.16
 3 0 25 16.38 7.09
 3 0 25 31.67 4.12
 3 0 26 0.15 3.04
 3 0 27 8.33 2.87
 3 0 28 0.33 2.25
 3 0 29 17.53 2.16
 -3 1 31 8.82 1.68
 -3 -1 31 8.08 1.67
 -3 1 30 3.69 3.74
 -3 -1 30 3.18 2.13
 -3 1 30 3.11 2.1
 -3 -1 29 -2.24 2.54
 -3 1 29 -2.3 2.5
 -3 -1 29 0.31 4.36
 -3 1 29 6.38 4.69
 -3 -1 29 -0.64 1.43
 -3 1 29 1.52 1.47
 -3 1 28 1.02 2.85
 -3 -1 28 2.88 2.87
 -3 -1 28 2.21 5.1
 -3 1 28 -0.57 5.34
 -3 1 28 0.19 1.69
 -3 -1 28 0.81 1.67
 -3 -1 27 3.29 3.12
 -3 1 27 3.49 3.07
 -3 -1 27 -0.6 1.9
 -3 1 27 -1.42 1.89
 -3 -1 27 1.36 5.69
 -3 1 27 0.75 5.72
 -3 -1 26 14.09 2.46
 -3 1 26 14.46 2.47
 -3 -1 26 9.09 6.25
 -3 1 25 2.58 2.21
 -3 -1 25 1.74 2.18
 -3 -1 25 -1.7 6.68
 -3 1 25 4.54 6.49
 -3 -1 24 19.53 2.9
 -3 -1 24 22.09 5.46
 -3 1 24 24.4 5.37
 -3 1 24 20.34 2.85
 -3 1 24 10.74 6.96
 -3 -1 24 17.27 6.98
 -3 -1 23 1.87 5.18
 -3 1 23 0.12 5.17
 -3 1 23 -0.11 6.83
 -3 -1 23 4.51 6.76
 -3 -1 22 10.33 2.57
 -3 1 22 10.05 2.49
 -3 1 22 12.24 10.59
 -3 -1 22 9.37 10.86
 -3 -1 22 13.39 5.22
 -3 1 22 13.81 5.16
 -3 -1 22 2.03 6.71
 -3 1 22 9.38 6.88
 -3 1 21 9.08 2.41
 -3 -1 21 4.06 2.43
 -3 -1 21 5.37 10.38
 -3 1 21 16.61 10.35
 -3 1 21 4.73 4.87
 -3 -1 21 6.22 4.92
 -3 1 21 3.45 6.53
 -3 -1 21 -2.38 6.65
 -3 1 20 -0.44 2.29
 -3 -1 20 3.73 2.34
 -3 1 20 2.64 9.77
 -3 -1 20 6.17 10.2
 -3 -1 20 3.65 4.59
 -3 1 20 0.36 4.59
 -3 1 20 1.63 6.23
 -3 -1 20 -0.78 6.3
 -3 1 19 42.76 4.25
 -3 -1 19 43.88 4.2
 -3 -1 19 56.31 10.89
 -3 1 19 48.74 10.24
 -3 -1 19 40.13 5.61
 -3 1 19 39.04 5.56
 -3 1 19 51.39 6.96
 -3 -1 19 39.36 6.93
 -3 -1 18 1.66 2.09
 -3 1 18 1.95 2.1
 -3 1 18 0.25 5.49
 -3 -1 18 -0.17 5.62
 -3 -1 18 15.4 9.28
 -3 1 18 10.02 8.94
 -3 -1 18 -0.68 4.02
 -3 1 18 2.02 4.06
 -3 1 17 114.66 9.38
 -3 -1 17 117.84 9.37
 -3 -1 17 128.77 10.68
 -3 1 17 132.57 10.63
 -3 1 17 119.35 13.05
 -3 -1 17 114.71 13.15
 -3 -1 17 107.12 9.9
 -3 1 17 109.51 9.87
 -3 1 16 -1.4 4.86
 -3 -1 16 14.52 7.8
 -3 1 16 4.57 7.7
 -3 1 16 2.54 3.59
 -3 -1 16 3.42 3.63
 -3 -1 16 3.21 1.9
 -3 1 16 2.06 1.9
 -3 -1 15 458.46 34.61
 -3 1 15 446.16 34.6
 -3 -1 15 419.48 36.21
 -3 1 15 408.12 36.15
 -3 -1 14 2.19 1.72
 -3 1 14 -0.23 1.71
 -3 -1 14 2.06 6.78
 -3 1 14 10.81 6.9
 3 1 -13 207.78 21.33
 -3 1 13 257.41 19.72
 -3 -1 13 256.35 19.71
 -3 1 12 4.25 6.54
 -3 -1 12 2.72 6.59
 3 -1 -12 9.31 5.39
 3 1 -12 4.11 7.11
 -3 -1 12 10.13 1.88
 -3 1 12 10.74 1.86
 -3 -1 11 63.47 6.86
 -3 -1 11 51.33 8.02
 -3 1 11 53.67 8.02
 3 1 -11 47.28 8.68
 3 -1 -11 51.84 7.52
 -3 -1 11 62.02 4.95
 -3 1 11 58.52 4.92
 -3 1 10 368.95 27.23
 -3 -1 10 373.25 27.23
 3 -1 -9 724.43 61.32
 -3 1 9 801.99 61.31
 -3 -1 9 842.92 61.36
 3 -1 -8 172 16.21
 -3 1 8 196.6 16.06
 -3 -1 8 202.52 16.16
 3 -1 -7 778.29 63.64
 -3 1 7 831.51 63.53
 -3 -1 7 842.93 63.55
 3 -1 -6 968.61 75.1
 3 -1 -5 944.76 73.25
 3 -1 -4 527.8 41.4
 3 1 -3 14.75 7.21
 3 1 -2 25.27 7.23
 3 -1 -2 18.59 5.48
 3 1 -1 135.36 13.01
 3 -1 -1 141.03 11.97
 3 -1 0 1241.66 91.07
 3 1 0 1189.62 91.32
 3 -1 0 1174.02 91.09
 3 1 0 1122.27 91.07
 3 -1 1 824.28 61.21
 3 1 1 755.34 61.26
 3 -1 1 787.88 61.29
 3 1 1 799.76 61.43
 3 1 2 3588.02 278.03
 3 -1 2 3666.88 278.12
 3 1 2 3615.32 278.11
 3 1 3 438.45 32.86
 3 -1 3 406.68 33.09
 3 1 3 415.72 33.08
 3 1 4 13.21 4.21
 3 -1 4 11.95 4.25
 3 -1 5 1035.04 80.61
 3 1 5 1052.06 80.6
 -3 1 -6 7.94 2.65
 3 1 6 6.62 4.34
 3 -1 6 10.68 4.33
 -3 1 -7 897.87 72.44
 3 1 7 1036.49 72.95
 3 -1 7 1022.38 72.97
 3 -1 8 43.87 6.14
 3 1 8 48.85 6.13
 3 -1 9 773.04 62.97
 3 1 9 773.82 62.97
 3 1 9 910.7 62.99
 3 -1 9 878.7 63.74
 3 1 9 871.05 63.72
 3 1 10 89.69 6.57
 3 -1 10 82.03 6.53
 3 1 10 74 6.58
 3 -1 10 75.17 6.58
 3 -1 11 1075.43 76.26
 3 1 11 1108.33 76.26
 3 1 11 1037.09 76.09
 3 -1 11 1003.19 76.07
 3 1 11 919.53 76.05
 3 -1 11 920.93 76.05
 3 1 12 188.82 14.51
 3 -1 12 200.14 14.51
 3 1 12 172.76 14.5
 3 -1 12 175.9 14.5
 3 -1 12 210.96 15.25
 3 -1 13 374.99 28.87
 3 1 13 385.82 28.89
 3 1 13 365.39 28.87
 3 -1 13 364.86 28.86
 3 1 13 385.22 29.29
 3 -1 13 373.32 29.28
 3 -1 14 98.56 8.72
 3 1 14 96.76 8.72
 3 1 14 110.9 9.68
 3 -1 14 116.9 9.72
 3 -1 14 109.94 10.26
 3 1 14 113.81 10.09
 3 1 14 104.5 8.41
 3 -1 14 101.12 8.42
 3 -1 14 108.41 8.39
 3 1 14 105.58 8.42
 3 -1 15 -4.94 4.07
 3 1 15 -5.81 5.99
 3 -1 15 1.08 6.13
 3 -1 15 -1.6 5.28
 3 1 15 2.62 5.27
 3 1 15 2.26 3.81
 3 -1 15 1.03 2.07
 3 1 15 -1.13 1.99
 3 1 15 -1.2 2.94
 3 -1 15 1.81 3.01
 3 -1 15 0.94 1.72
 3 1 15 -0.04 1.81
 3 -1 16 57.6 8.57
 3 1 16 57.68 8.25
 3 1 16 75.96 5.68
 3 -1 16 76.16 5.67
 3 -1 16 67.86 6.19
 3 1 16 58.8 6.16
 3 -1 16 64.95 5.54
 3 1 16 59.59 5.59
 3 -1 16 60.61 7.62
 3 1 16 64.33 7.55
 3 -1 16 51.53 6.79
 3 1 16 58.1 6.76
 3 1 17 92.23 7.39
 3 -1 17 85.02 7.34
 3 1 17 89.8 7.49
 3 -1 17 91.46 7.51
 3 1 17 80.83 7.89
 3 -1 17 83.84 7.92
 3 1 17 83.03 9.89
 3 -1 17 89.74 10.32
 3 -1 17 98.42 8.55
 3 1 17 101.11 8.44
 3 -1 17 96.22 9.27
 3 1 18 118.57 10.22
 3 -1 18 110.79 10.16
 3 -1 18 180.74 10.55
 3 1 18 177.86 10.52
 3 -1 18 120.73 10.71
 3 1 18 117.39 10.68
 3 -1 18 92.52 12.72
 3 1 18 93.27 12.44
 3 -1 18 99.32 11.09
 3 -1 18 105 11.7
 3 -1 19 159 14.36
 3 1 19 173.22 14.41
 3 -1 19 184.42 15.6
 3 1 19 235.38 14.68
 3 -1 19 224.91 14.68
 3 -1 19 152.13 15.19
 3 1 19 163.12 16.38
 3 -1 19 182.46 16.63
 3 1 19 167.19 14.79
 3 -1 19 178.88 14.82
 3 -1 20 9.95 4.41
 3 1 20 3.08 7.7
 3 -1 20 6.51 8.03
 3 -1 20 6.98 3.97
 3 1 20 11.23 3.93
 3 -1 21 36.16 5.02
 3 1 21 36.14 4.95
 3 1 21 36.19 3.81
 3 -1 21 31.62 3.71
 3 -1 21 43.92 4.23
 3 1 21 43.96 4.23
 3 1 21 33.84 8.39
 3 -1 21 40.17 8.66
 3 -1 22 22.61 3.25
 3 1 22 16.16 3.26
 3 1 22 11.99 4.03
 3 -1 22 7.11 3.87
 3 -1 22 8.28 2.3
 3 -1 22 9.86 8.02
 3 1 22 4.83 7.66
 3 1 23 55.92 6.27
 3 -1 23 55.5 6.3
 3 -1 23 45.75 9.15
 3 1 23 40.56 8.89
 3 1 23 69.73 5.94
 3 -1 23 74.76 5.97
 3 1 25 13.18 3.46
 3 -1 25 10.33 3.41
 3 1 25 2.72 6.43
 3 -1 25 2.78 6.64
 3 -1 26 31.82 4.03
 3 1 26 30.53 3.96
 3 1 26 23.84 6.52
 3 1 27 4.44 2.7
 3 -1 27 1.85 2.76
 3 -1 28 23.76 3.02
 3 1 28 24.94 3.02
 3 -1 29 0.02 1.55
 3 1 29 1.18 1.54
 -3 2 31 0.9 1.36
 -3 -2 31 -0.22 1.35
 -3 2 30 11.77 2.25
 -3 -2 30 14.7 2.29
 -3 2 30 10.96 3.9
 -3 -2 29 2.24 2.47
 -3 2 29 2.82 2.38
 -3 -2 29 2.18 1.42
 -3 2 29 4.72 4.66
 -3 -2 29 2.62 4.08
 -3 -2 28 14.74 2.21
 -3 -2 28 15.29 5.12
 -3 2 28 10.73 5.45
 -3 -2 28 16.22 3.17
 -3 2 28 21.59 3.18
 -3 2 28 21.56 2.27
 -3 -2 27 2.57 1.83
 -3 2 27 2.93 1.88
 -3 2 27 1.74 5.75
 -3 -2 27 3.74 5.45
 -3 2 27 2.3 2.98
 -3 -2 27 2.5 3.02
 -3 -2 26 3.37 2.04
 -3 2 26 0.19 1.96
 -3 -2 26 6.08 5.9
 -3 -2 25 1.93 2.14
 -3 2 25 1.97 2.13
 -3 2 25 0.5 6.49
 -3 -2 25 -1.49 3.52
 -3 2 24 59.71 5.34
 -3 -2 24 57.66 5.35
 -3 -2 24 54.3 8.36
 -3 2 24 53.36 8.43
 -3 2 24 70.95 6.95
 -3 -2 23 13.2 2.56
 -3 -2 23 8.33 6.91
 -3 2 23 15.23 6.84
 -3 -2 23 12.2 5.27
 -3 2 23 16.22 5.19
 -3 2 23 11.71 2.52
 -3 -2 22 264.9 19.97
 -3 2 22 258.38 19.92
 -3 -2 22 217.72 20.66
 -3 2 22 228.43 20.59
 -3 -2 21 -6.62 10.72
 -3 2 21 7.71 10.26
 -3 -2 21 3 4.96
 -3 2 21 5.33 4.8
 -3 2 21 3.39 2.28
 -3 -2 21 3.2 2.37
 -3 2 21 5.01 6.36
 -3 -2 21 5.62 6.64
 -3 2 20 148.04 13.74
 -3 -2 20 138.77 13.86
 -3 -2 20 200.13 17.33
 -3 2 20 180.34 17
 -3 -2 20 153.17 12.36
 -3 2 20 155.99 12.36
 -3 -2 20 155.28 12.99
 -3 2 20 152.31 12.93
 -3 -2 19 8.55 9.6
 -3 2 19 21.32 9.42
 -3 -2 19 18.41 4.57
 -3 2 19 15.44 4.48
 -3 -2 19 13.99 2.52
 -3 2 19 12.06 2.54
 -3 2 19 14.97 5.9
 -3 -2 19 12.11 6.12
 -3 -2 18 72.82 9.07
 -3 2 18 82.16 8.89
 -3 -2 18 88.68 7.99
 -3 2 18 83.67 7.95
 -3 2 18 87.32 7.24
 -3 -2 18 87.72 7.21
 -3 -2 18 106.73 12.3
 -3 2 18 106.89 11.9
 -3 -2 17 12.89 4.04
 -3 2 17 13.6 3.93
 -3 2 17 13.47 2.37
 -3 -2 17 13.18 2.29
 -3 -2 17 20.41 8.51
 -3 2 17 25.17 8.35
 -3 -2 17 10.11 5.45
 -3 2 17 8.5 5.35
 -3 2 16 82.38 6.8
 -3 -2 16 88.28 10.87
 -3 2 16 77.6 10.5
 -3 -2 16 86.73 6.79
 -3 -2 16 76.86 7.43
 -3 2 16 74.99 7.4
 -3 2 15 9.21 7.33
 -3 -2 15 8.91 7.4
 -3 2 15 11.42 2.05
 -3 -2 15 8.58 2
 3 2 -14 296.72 27.77
 -3 -2 14 346.74 26.73
 -3 2 14 348.75 26.21
 -3 -2 14 296.62 27.79
 -3 2 14 304.27 27.73
 -3 -2 14 341.36 26.2
 -3 -2 13 43.11 6.12
 -3 -2 13 38.39 3.69
 -3 2 13 42.12 3.69
 -3 -2 12 82.82 10.7
 -3 -2 12 104.19 8.24
 -3 2 12 104.27 8.23
 -3 -2 12 103.74 9.58
 -3 -2 11 3.69 1.63
 -3 2 11 3.54 1.61
 -3 -2 11 -4.31 5.12
 -3 -2 11 4.46 6.31
 -3 2 11 1.41 6.22
 -3 -2 10 847.49 65.61
 -3 2 10 838.03 65.58
 -3 -2 9 36.95 6.67
 -3 2 9 42.28 6.68
 -3 2 8 42.75 6.42
 -3 -2 8 38.94 6.62
 -3 -2 7 211.62 17.39
 -3 2 7 207.5 17.33
 3 -2 -6 56.77 7.33
 3 -2 -5 255.51 20.74
 3 -2 -4 21.99 5.67
 3 -2 -3 5.72 4.9
 3 -2 -2 1.47 4.56
 3 -2 -1 15.11 4.45
 3 -2 0 465.71 39.65
 3 2 0 482.35 39.67
 3 2 0 557.65 40.18
 3 -2 0 553.74 39.64
 3 2 1 87.26 9.73
 3 2 1 94.19 8.52
 3 -2 1 93.23 8.51
 3 2 2 40.96 5.24
 3 -2 2 42.95 5.49
 3 2 2 36.5 6.6
 3 -2 3 203.87 17.79
 3 2 3 221.99 17.78
 3 2 3 244.31 17.96
 3 2 3 219.25 17.55
 3 2 4 174.65 12.88
 3 -2 4 148.56 13.41
 3 2 4 146.63 13.4
 3 -2 5 1.14 4.17
 3 2 5 1.13 4.18
 -3 2 -6 34.28 4.12
 3 -2 6 26.43 5.04
 3 2 6 27.98 4.9
 -3 2 -7 38.48 4.17
 3 2 7 40.41 5.51
 3 -2 7 35.95 5.49
 3 2 8 126.66 11.3
 3 -2 8 127.49 11.28
 3 2 9 188.43 13.48
 3 -2 9 187.67 14.73
 3 2 9 192.89 14.76
 3 -2 9 196.65 14.09
 3 -2 9 158.43 13.45
 3 2 9 163.31 13.45
 3 -2 10 418.85 32.73
 3 2 10 409.84 32.4
 3 -2 10 406.25 32.4
 3 2 10 434.17 32.42
 3 -2 10 432.28 32.4
 3 -2 11 301.24 19.82
 3 2 11 282.48 19.29
 3 -2 11 263.46 19.25
 3 -2 11 220.4 19.24
 3 2 11 221.38 19.24
 3 2 12 33.6 3.26
 3 -2 12 33.73 3.26
 3 -2 12 38.6 5.49
 3 2 12 36.77 3.26
 3 -2 12 32.22 3.14
 3 2 12 39.4 5.33
 3 2 13 31.74 2.72
 3 -2 13 29.39 2.58
 3 2 13 18.03 2.7
 3 -2 13 16.19 2.66
 3 -2 13 35.59 5.34
 3 -2 14 1.06 5.07
 3 2 14 1.3 5.15
 3 2 14 0.1 2.7
 3 -2 14 0.46 2.77
 3 2 14 -2.61 5.02
 3 -2 14 -0.59 1.59
 3 2 14 -1.4 1.79
 3 -2 14 -2.91 6.02
 3 -2 14 -0.48 1.93
 3 2 14 0.29 1.89
 3 2 15 2.3 3.74
 3 -2 15 4.55 2.99
 3 2 15 3.16 2.96
 3 2 15 6.27 5.55
 3 -2 15 4.06 5.32
 3 -2 15 0.69 1.66
 3 2 15 -0.08 1.92
 3 -2 15 -2.41 6.32
 3 -2 15 -0.57 4.23
 3 -2 15 -1.93 2.03
 3 2 15 0.07 2.02
 3 -2 16 182.46 15.69
 3 2 16 182.18 15.66
 3 -2 16 176.94 15.36
 3 2 16 198.34 15.44
 3 -2 16 179.24 16.33
 3 2 16 170.69 16.68
 3 -2 16 181.42 16.95
 3 -2 16 159.63 16.02
 3 -2 16 232.81 15.47
 3 2 16 232.97 15.45
 3 -2 17 26.38 3.05
 3 2 17 27.9 3.22
 3 -2 17 28.77 6.32
 3 2 17 32.3 3.57
 3 -2 17 34.38 3.59
 3 -2 17 30.97 7.68
 3 2 17 33.5 7.06
 3 2 17 27.16 4.16
 3 -2 17 27.88 4.21
 3 -2 17 25.82 5.29
 3 2 18 125.17 10.54
 3 -2 18 117.54 10.45
 3 -2 18 105.77 11.47
 3 -2 18 119.1 13.12
 3 2 18 115.95 12.61
 3 2 18 179.56 10.93
 3 -2 18 189.56 10.98
 3 -2 18 112.7 12.01
 3 2 18 116.19 10.93
 3 -2 18 116.33 10.97
 3 -2 19 26.35 5.35
 3 -2 19 29.19 8.41
 3 2 19 27.83 7.7
 3 -2 19 30.2 4.56
 3 2 19 30.71 4.46
 3 -2 19 24.87 6.67
 3 2 19 28.26 3.39
 3 -2 19 22.51 3.18
 3 2 19 40.99 3.92
 3 -2 19 42.63 3.93
 3 -2 20 52.44 9.24
 3 2 20 52.73 8.52
 3 2 20 51.28 5.53
 3 -2 20 55.41 5.55
 3 -2 20 34.13 6.07
 3 2 21 -1.58 3.71
 3 -2 21 3.97 3.78
 3 -2 21 1.84 1.97
 3 2 21 0.45 7.35
 3 -2 21 -2.4 8.19
 3 -2 21 0.65 4.23
 3 -2 21 5.56 2.84
 3 2 21 2.47 2.85
 3 2 22 5.36 3.72
 3 -2 22 3.03 3.71
 3 -2 22 5.21 1.98
 3 -2 22 8.99 7.88
 3 2 22 -1.53 7.3
 3 -2 22 6.2 4.08
 3 -2 22 0.87 3.06
 3 2 22 1.1 3.01
 3 2 23 2.71 3.06
 3 -2 23 -1.64 3.02
 3 -2 24 20.44 3.81
 3 2 24 17.31 3.67
 3 2 24 14.56 6.78
 3 -2 24 11.18 7.22
 3 2 25 13.51 6.32
 3 -2 25 7.88 3.3
 3 2 25 7.6 3.29
 3 2 26 27.71 6.52
 3 -2 26 38.33 4.34
 3 2 26 38.84 4.28
 3 2 27 14.08 2.9
 3 -2 27 13.29 2.93
 3 2 28 16.96 2.44
 3 -2 28 11.42 2.48
 -3 3 30 -0.16 3.67
 -3 -3 30 -0.16 1.86
 -3 3 30 1.66 1.81
 -3 3 29 38.77 5.19
 -3 -3 29 35.88 3.32
 -3 3 29 33.2 3.25
 -3 -3 28 4.37 1.64
 -3 3 28 5.11 2.68
 -3 -3 28 5.13 2.71
 -3 3 28 1.45 5.26
 -3 -3 28 0.22 4.58
 -3 3 27 3.2 1.83
 -3 -3 27 2.65 1.76
 -3 -3 27 4.53 2.97
 -3 3 27 0.42 2.88
 -3 -3 27 -0.35 5.26
 -3 3 27 2.1 5.62
 -3 -3 26 2.59 1.95
 -3 3 26 1.58 1.92
 -3 3 26 5.61 5.9
 -3 -3 26 5.04 5.7
 -3 3 26 1.59 3.08
 -3 -3 26 0.73 3.16
 -3 -3 25 9.27 2.28
 -3 3 25 10.28 2.28
 -3 3 24 -0.65 2.17
 -3 -3 24 2.31 2.17
 -3 -3 24 -6.8 6.47
 -3 3 24 4.49 6.54
 -3 3 23 125.23 10.26
 -3 -3 23 116.6 10.28
 -3 -3 23 131.11 12.24
 -3 3 23 125.11 12.19
 -3 -3 23 145.14 11.29
 -3 3 23 140.24 11.18
 -3 -3 22 -0.21 6.74
 -3 -3 22 8.86 5.13
 -3 3 22 3.88 4.89
 -3 3 22 5.86 6.64
 -3 3 21 229.44 20.99
 -3 -3 21 246.73 21.32
 -3 -3 21 210.4 16.74
 -3 3 21 200.71 16.72
 -3 -3 21 212.27 17.28
 -3 3 21 222.73 17.22
 -3 3 21 223.9 18.05
 -3 -3 21 214.97 18.08
 -3 -3 20 -5.59 6.48
 -3 3 20 -5.23 6.16
 -3 3 20 16.08 10.02
 -3 -3 20 2.36 9.97
 -3 3 20 -0.46 4.5
 -3 -3 20 0.59 4.62
 -3 -3 20 -2.87 2.28
 -3 3 20 1.63 2.2
 -3 3 19 109.41 9.97
 -3 -3 19 99.98 10.16
 -3 -3 19 92.16 8.97
 -3 3 19 92.64 8.87
 -3 -3 19 97.88 8.13
 -3 3 19 102.07 8.16
 -3 -3 19 105.64 13.24
 -3 3 19 87.86 12.97
 -3 -3 18 4.81 3.96
 -3 3 18 -0.99 3.97
 -3 -3 18 2.23 4.17
 -3 3 18 1.47 2.09
 -3 -3 18 0.95 2.05
 -3 3 18 8.86 5.58
 -3 -3 18 3.26 5.7
 -3 -3 18 -3.97 8.93
 -3 3 18 2.57 8.72
 -3 -3 17 -0.27 3.87
 -3 3 17 3.63 5.25
 -3 -3 17 1.22 5.43
 -3 -3 17 8.35 8.49
 -3 3 17 4.93 7.94
 -3 -3 17 -1.03 3.84
 -3 3 17 -0.96 3.75
 -3 3 17 1.37 2
 -3 -3 17 -1.14 2.05
 -3 3 16 6.55 4
 -3 -3 16 11.86 5.77
 -3 -3 16 28.44 7.97
 -3 3 16 25.57 7.95
 -3 -3 16 13.77 3.89
 -3 3 16 15.25 3.76
 -3 3 16 14.75 2.33
 -3 -3 16 14.12 2.27
 -3 -3 15 513.12 40.05
 -3 -3 15 489.82 40.4
 -3 3 15 528.53 40.07
 -3 -3 15 552.14 41.79
 -3 3 15 553.49 41.67
 -3 -3 14 11.02 5.28
 -3 3 14 23.61 6.93
 -3 -3 14 16.31 7.06
 -3 3 14 15.68 2.18
 -3 -3 14 13.94 2.17
 -3 -3 13 650.76 51.93
 -3 3 13 684.74 51.68
 -3 -3 13 666.31 51.67
 -3 -3 12 11.22 5.17
 -3 3 12 14.9 2.06
 -3 -3 12 14.16 2.06
 -3 -3 11 145.19 13.25
 -3 3 11 163.39 12.39
 -3 -3 11 187.65 14.42
 -3 3 11 169.89 14.26
 3 -3 -11 145.92 13.37
 -3 -3 11 154.31 12.39
 -3 3 10 16.34 5.98
 -3 -3 10 14.54 5.96
 3 -3 -10 10.89 4.69
 -3 -3 10 7.94 1.75
 -3 3 9 151 13.68
 -3 -3 9 171.86 13.89
 3 -3 -9 150.1 13.23
 -3 3 8 186.43 15.43
 -3 -3 8 183.25 15.46
 3 -3 -8 177.6 15.18
 -3 -3 7 94.96 8.62
 -3 3 7 75.83 8.48
 3 -3 -7 82.05 8.22
 -3 -3 6 -0.81 4.95
 -3 3 6 0.88 4.8
 3 -3 -6 -1.69 4.64
 3 -3 -5 96.29 8.95
 3 -3 -4 7.66 4.53
 3 -3 -3 250.92 20.09
 3 3 -1 46.88 6.07
 3 -3 -1 47.04 6.37
 3 -3 0 74.3 7.53
 3 3 0 78.35 7.45
 3 3 1 436.27 34.8
 3 -3 1 458.01 34.84
 3 3 2 56.61 7.74
 3 3 2 51.83 5.8
 3 -3 2 53.88 5.89
 3 3 3 164.21 14.36
 3 3 3 177.73 13.75
 3 -3 3 159.55 13.72
 3 3 4 48.3 5.75
 3 3 4 45.76 4.59
 3 -3 4 44.25 5.42
 3 3 4 40.95 5.3
 -3 3 -5 6.54 4.11
 3 3 5 3.92 3.9
 3 -3 5 1.57 4.1
 -3 3 -6 6.01 3.78
 3 -3 6 5.25 4.16
 3 3 6 9.76 4.28
 -3 3 -7 9.17 3.43
 3 -3 7 4.49 4.46
 3 3 7 -0.5 4.39
 3 3 8 22.22 2.44
 3 3 8 26.46 5.08
 3 -3 8 27.39 5.2
 3 3 9 202.03 14.99
 3 -3 9 185.05 14.95
 3 3 9 191.59 14.96
 3 -3 10 1.57 1.36
 3 -3 10 1.12 4.39
 3 -3 10 -0.27 1.65
 3 3 10 -0.29 1.66
 3 3 10 0.4 1.64
 3 -3 11 322.37 25.49
 3 3 11 319.12 25.04
 3 -3 11 312.89 25.04
 3 3 11 336.92 25.08
 3 -3 11 329.4 25.03
 3 -3 12 2.53 1.43
 3 -3 12 2.79 4.69
 3 -3 12 1.64 1.74
 3 3 12 3.57 1.77
 3 3 12 2.74 1.7
 3 -3 13 146.19 12.11
 3 3 13 146.57 12.1
 3 -3 13 176.22 13.09
 3 -3 13 159.22 12.09
 3 3 13 160.63 12.17
 3 3 14 30.19 6.03
 3 -3 14 33.85 6.04
 3 -3 14 43.96 3.54
 3 3 14 45.1 3.54
 3 -3 14 30.1 4.15
 3 3 14 30.55 4.06
 3 3 14 36.67 3.56
 3 -3 14 32.26 3.36
 3 -3 14 30.73 6.92
 3 -3 14 32.02 5.13
 3 3 15 60.04 5.85
 3 -3 15 59.05 5.9
 3 -3 15 57.18 5.27
 3 3 15 65.61 5.46
 3 -3 15 51.6 6.68
 3 -3 15 55.6 7.44
 3 3 15 58.32 7.63
 3 -3 15 69.57 5.43
 3 3 15 73.37 5.44
 3 -3 15 53.18 8.49
 3 3 16 2.38 2.1
 3 -3 16 1.26 1.73
 3 -3 16 1.88 3.19
 3 3 16 0.59 3.1
 3 -3 16 5.09 5.69
 3 3 16 9.94 5.96
 3 -3 16 7.77 4.55
 3 -3 16 3.82 7.11
 3 -3 16 1.41 2.27
 3 3 16 -0.08 2.28
 3 -3 17 121.75 13.58
 3 3 17 149.17 13.08
 3 -3 17 143.34 13.14
 3 -3 17 126.51 13.99
 3 3 17 153.68 12.82
 3 -3 17 142.03 12.71
 3 3 17 233.04 13.03
 3 -3 17 218.4 13.01
 3 3 17 128.28 14.33
 3 -3 17 130.25 14.92
 3 -3 18 1.19 4.85
 3 3 18 -1.43 2.23
 3 -3 18 2.1 1.85
 3 -3 18 2.25 3.59
 3 3 18 1.92 3.41
 3 -3 18 -1.87 6.11
 3 -3 18 5.66 7.87
 3 3 18 6.03 6.71
 3 3 18 -0.47 2.97
 3 -3 18 -1.06 3.01
 3 3 19 162.29 13.05
 3 -3 19 158.19 13.1
 3 3 19 158.73 12.67
 3 -3 19 128.99 13.96
 3 -3 19 204.75 12.83
 3 3 19 206.53 12.83
 3 -3 19 119.97 13.49
 3 3 19 129.46 14.45
 3 -3 19 140.65 15.14
 3 -3 19 130.7 12.53
 3 -3 20 5.37 3.75
 3 3 20 8.24 3.73
 3 -3 20 11.54 4.7
 3 3 20 3.27 7.11
 3 -3 20 7.76 8.29
 3 -3 21 10.34 8.13
 3 3 21 11.28 7.19
 3 -3 21 7.97 2.05
 3 -3 21 8.81 2.95
 3 3 21 7.47 2.92
 3 -3 21 0.44 4.4
 3 -3 21 7.14 6.16
 3 -3 21 3.72 3.78
 3 3 21 8.45 3.69
 3 -3 22 3.12 2.98
 3 3 22 7.46 3.01
 3 -3 22 7 4.16
 3 3 22 0.11 7.01
 3 -3 22 9.51 8.03
 3 -3 22 3.86 1.88
 3 3 22 5.31 3.59
 3 -3 22 7.19 3.72
 3 3 23 3.12 3.06
 3 -3 23 2.94 3.1
 3 -3 23 4.02 3.71
 3 -3 24 4.56 3.33
 3 3 24 -2.06 3.24
 3 3 24 0.18 6.22
 3 -3 25 31.43 4.17
 3 3 25 31.2 4.08
 3 3 25 35.18 6.59
 3 3 26 0.37 2.85
 3 -3 26 1.7 2.88
 3 3 26 2.99 5.42
 3 3 27 20.79 3.03
 3 -3 27 21.64 3.11
 3 -3 28 0.7 2
 3 3 28 1.72 1.93
 -3 4 30 9.86 3.5
 -3 -4 30 7.79 1.75
 -3 4 30 8.62 1.72
 -3 4 29 1.83 4.37
 -3 -4 29 0.89 1.22
 -3 4 29 2.16 2.1
 -3 -4 29 3.23 2.13
 -3 4 28 4.53 5.15
 -3 -4 28 1.06 1.49
 -3 -4 28 0.78 2.49
 -3 4 28 -1 2.43
 -3 4 27 7.27 5.53
 -3 -4 27 7.17 2.9
 -3 4 27 5.23 2.76
 -3 -4 27 4.64 1.76
 -3 -4 26 5.11 3.07
 -3 4 26 5.39 3.03
 -3 4 26 4.27 5.85
 -3 4 26 2.28 1.87
 -3 -4 26 3.01 1.89
 -3 -4 25 20.09 2.86
 -3 4 25 24.59 2.81
 -3 -4 24 70.72 6.3
 -3 4 24 72.6 6.28
 -3 4 24 67.7 8.93
 -3 -4 24 81.56 6.93
 -3 4 23 92.5 9.56
 -3 -4 23 94.38 8.39
 -3 4 23 92.35 8.22
 -3 -4 23 76.79 7.08
 -3 4 23 81.88 7.01
 -3 4 22 174.46 15.58
 -3 -4 22 199.25 14.8
 -3 4 22 184.28 14.7
 -3 4 21 82.32 8.56
 -3 -4 21 65.65 8.6
 -3 4 21 68.49 7.1
 -3 -4 21 62.75 7.21
 -3 -4 21 59.69 5.78
 -3 4 21 68.41 5.76
 -3 -4 20 322.97 25.78
 -3 4 20 339.41 25.79
 -3 -4 20 270.41 26.14
 -3 -4 20 443.05 29.74
 -3 4 20 429.39 29.45
 -3 -4 20 366.16 26.14
 -3 4 20 355.52 26.08
 -3 -4 20 281.66 26.63
 -3 4 20 327.65 26.62
 -3 -4 19 6.58 4.44
 -3 4 19 7.79 2.21
 -3 -4 19 5.36 2.28
 -3 -4 19 6.32 4.48
 -3 4 19 5.08 4.24
 -3 -4 19 3.03 6.15
 -3 4 19 6.17 6
 -3 4 19 10.68 9.55
 -3 -4 19 6.65 9.71
 -3 -4 18 33.64 3.5
 -3 4 18 35.88 4.82
 -3 -4 18 37.65 5.04
 -3 -4 18 11.24 5.1
 -3 -4 18 20.42 6.41
 -3 4 18 36.79 3.52
 -3 4 18 30.52 6.23
 -3 4 18 52.87 9.43
 -3 -4 17 -0.96 4.16
 -3 4 17 4.12 4
 -3 4 17 2.13 1.99
 -3 -4 17 2.97 2.01
 -3 4 17 -0.86 3.36
 -3 -4 17 8.61 5.91
 -3 -4 17 5.2 8.28
 -3 4 17 5.31 8.15
 -3 -4 17 2.01 3.91
 -3 4 17 2.72 3.73
 -3 4 16 35.51 3.79
 -3 -4 16 43.14 5.31
 -3 4 16 51.16 5.23
 -3 4 16 44.78 4.84
 -3 -4 16 36.14 4.9
 -3 4 16 34.87 4.78
 -3 -4 16 42.08 3.78
 -3 -4 16 37.69 6.37
 -3 4 16 38.76 8.42
 -3 -4 16 33.28 8.61
 -3 -4 15 41.6 6.26
 -3 4 15 33.04 4.64
 -3 4 15 40.93 3.72
 -3 -4 15 52.75 8.32
 -3 4 15 57.6 8.18
 -3 -4 15 38.04 3.72
 -3 4 14 318.85 25.22
 -3 4 14 313.36 26.84
 -3 -4 14 313.05 26.89
 -3 -4 14 334.59 25.21
 -3 -4 14 325.7 25.7
 -3 4 13 55.6 4.72
 -3 -4 13 54.48 4.72
 -3 -4 13 56.6 6.6
 -3 4 12 248.38 19.12
 -3 -4 12 243.74 19.65
 -3 -4 12 244.61 19.12
 -3 -4 11 168.12 13.51
 3 -4 -11 161.47 14.12
 -3 4 11 184.74 13.53
 -3 -4 11 182.71 14.24
 -3 -4 11 142.95 15.19
 -3 4 11 156.3 15.13
 -3 4 10 133.03 12.4
 -3 -4 10 124.9 12.47
 -3 -4 10 146.57 11.54
 3 -4 -10 135.75 11.46
 -3 -4 10 133.66 10.61
 -3 4 9 361.05 29.38
 -3 -4 9 360.52 29.43
 3 -4 -9 377.95 28.99
 -3 -4 8 21.05 5.65
 -3 4 8 25.6 5.39
 3 -4 -8 14.91 4.32
 -3 -4 7 663.12 51.82
 -3 4 7 628.97 51.79
 3 -4 -7 699.79 51.69
 -3 -4 6 162.78 13.72
 -3 4 6 162.23 13.68
 3 4 -1 5.74 4.28
 3 -4 -1 6.96 4.36
 3 4 0 178.91 14.52
 3 -4 0 179.14 14.54
 3 4 1 337.37 26.78
 3 -4 1 346.69 26.82
 3 4 2 51.68 5.4
 3 -4 2 49.37 5.49
 3 4 3 474.2 36.49
 3 -4 3 463.01 36.53
 -3 4 -4 49.9 6.95
 3 4 4 54.56 6.85
 3 4 4 62.28 6.04
 3 -4 4 55.44 5.97
 -3 4 -5 444.57 36.3
 3 4 5 440.43 35.49
 3 4 5 471.44 35.89
 3 4 5 508.1 36.03
 3 -4 5 503.38 36.02
 -3 4 -6 103.7 10.89
 3 4 6 138.42 10.81
 3 -4 6 128.17 10.79
 3 4 7 90.09 7.54
 3 -4 7 83.74 7.56
 3 4 8 45.74 4.23
 3 -4 8 57.04 6.33
 3 4 8 63.91 6.33
 -3 4 -8 50.63 5.64
 3 4 9 296.86 20.59
 3 -4 9 253.95 20.52
 3 4 9 254.76 20.52
 3 -4 10 1.15 1.28
 3 4 10 0.85 1.69
 3 4 10 1.4 1.48
 3 -4 10 0.05 1.62
 3 4 10 1.26 1.61
 3 4 11 158.96 11.26
 3 4 11 167.35 11.37
 3 -4 11 130.55 11.22
 3 -4 11 128.05 11.26
 3 4 11 136 11.27
 3 -4 11 180.28 12.19
 3 4 12 8.42 1.92
 3 -4 12 13.3 4.84
 3 -4 12 8.2 1.52
 3 4 12 2.64 1.78
 3 -4 12 2.71 1.79
 3 -4 13 168.56 12.22
 3 -4 13 179.91 12.92
 3 -4 13 191.49 12.04
 3 -4 13 149.17 11.1
 3 4 13 157.82 11.22
 3 -4 13 119.33 11.1
 3 4 13 121.5 11.11
 3 -4 14 8.59 6.57
 3 -4 14 8.91 1.92
 3 -4 14 6.44 4.51
 3 4 14 15.37 2.43
 3 -4 14 21.25 2.31
 3 4 14 23.01 2.3
 3 -4 14 15.21 3.16
 3 4 14 13.36 3.06
 3 4 14 4.8 5.17
 3 -4 14 13.39 5.42
 3 -4 15 98.67 10.04
 3 4 15 97.79 9.03
 3 4 15 88.82 7.24
 3 -4 15 86.75 7.08
 3 -4 15 91.7 8.44
 3 -4 15 85.17 7.19
 3 4 15 86.63 7.19
 3 4 15 78.51 7.53
 3 -4 15 86.05 7.6
 3 -4 15 104.26 8.99
 3 -4 16 181.35 19.03
 3 4 16 189.9 18.42
 3 -4 16 177.54 18.03
 3 -4 16 193.84 17.29
 3 4 16 220.56 17.43
 3 -4 16 193.61 18.28
 3 -4 16 287.69 17.49
 3 4 16 285.93 17.48
 3 -4 16 202.91 17.62
 3 4 16 206.06 17.58
 3 4 17 39.02 3.93
 3 -4 17 33.2 6.88
 3 -4 17 30.47 3.58
 3 -4 17 37.43 5.96
 3 4 17 55.15 4.48
 3 -4 17 55.84 4.5
 3 4 17 33.69 7.01
 3 -4 17 40.18 8.49
 3 -4 17 31.23 4.66
 3 4 17 33.75 4.57
 3 -4 18 97.86 8.69
 3 4 18 94.77 8.6
 3 4 18 135.58 8.38
 3 -4 18 129.43 8.39
 3 -4 18 72.77 7.96
 3 -4 18 104.08 11.46
 3 4 18 98.93 10.46
 3 -4 18 92.04 9.45
 3 -4 18 91.02 10.06
 3 -4 19 94.24 9
 3 4 19 103.62 8.94
 3 -4 19 81.52 11.77
 3 4 19 80.24 10.72
 3 -4 19 137.52 8.63
 3 4 19 138.29 8.62
 3 -4 19 87.34 9.7
 3 -4 19 80.12 8.27
 3 -4 19 83.69 10.32
 3 4 20 34.52 7.56
 3 -4 20 33.5 8.83
 3 -4 20 27.34 5.54
 3 4 20 35.01 4.52
 3 -4 20 32.25 4.57
 3 -4 21 12.9 4.74
 3 4 21 16.06 3.89
 3 -4 21 14.21 4.02
 3 -4 21 13.74 2.36
 3 -4 21 27.92 3.34
 3 4 21 30.44 3.38
 3 -4 21 12.18 6.43
 3 4 21 16.47 7.09
 3 -4 21 20.26 8.27
 3 -4 22 6.67 3.65
 3 4 22 6.74 3.51
 3 4 22 3.95 6.73
 3 -4 22 6.82 1.91
 3 -4 22 12.53 3.11
 3 4 22 16.31 3.05
 3 -4 23 0.75 3.79
 3 4 24 24.42 3.6
 3 -4 24 22.39 3.78
 3 4 24 14.05 6.26
 3 -4 24 16.2 3.81
 3 -4 25 24.59 3.64
 3 4 25 20.92 3.43
 3 4 25 12.72 5.9
 3 4 26 32.33 3.68
 3 -4 26 31.86 3.82
 3 4 26 26.22 5.71
 3 -4 27 22.12 2.85
 3 4 27 16.34 2.79
 3 -4 28 17.81 2.19
 3 4 28 16.05 2.17
 -3 5 30 22.37 3.57
 -3 5 29 6.26 4.15
 -3 5 29 0.13 1.85
 -3 -5 29 3.65 1.87
 -3 -5 28 8.91 1.67
 -3 5 28 10.03 4.98
 -3 -5 28 12.9 2.53
 -3 5 28 12.61 2.4
 -3 -5 27 1.86 1.61
 -3 5 27 5.18 2.53
 -3 -5 27 3.37 2.62
 -3 5 26 7.08 5.75
 -3 -5 26 4.08 2.91
 -3 5 26 1.69 2.79
 -3 -5 26 3.92 1.85
 -3 5 25 20.15 3.42
 -3 -5 25 17.69 3.49
 -3 -5 25 14.37 2.46
 -3 5 25 18.6 2.51
 -3 5 24 1.16 6.3
 -3 5 24 2.17 3.18
 -3 -5 24 1.71 2.13
 -3 5 24 3.23 2.14
 -3 5 23 12.97 6.55
 -3 -5 23 14.89 2.63
 -3 5 23 14.81 2.51
 -3 -5 22 19.93 4.99
 -3 5 22 18.06 6.87
 -3 -5 22 32.05 5.39
 -3 5 22 31.16 5.11
 -3 -5 22 22.09 3.06
 -3 5 22 24.76 3.01
 -3 5 21 53.95 8.18
 -3 -5 21 44.1 6.86
 -3 -5 21 71.37 7.03
 -3 5 21 76.09 6.85
 -3 -5 20 17.74 5.12
 -3 -5 20 21.87 5.11
 -3 5 20 26.95 4.85
 -3 5 20 23.05 2.89
 -3 -5 20 19.72 2.93
 -3 5 20 23.22 6.53
 -3 5 19 82.57 8.88
 -3 -5 19 101.54 12.65
 -3 5 19 116.2 12.19
 -3 -5 19 73.43 6.71
 -3 5 19 77.64 6.7
 -3 -5 19 90.09 7.78
 -3 5 19 88.3 7.62
 -3 -5 19 66.71 7.98
 -3 -5 18 9.96 4.73
 -3 -5 18 10.5 2.19
 -3 5 18 5.34 3.64
 -3 5 18 8.64 2.2
 -3 5 18 10.76 5.84
 -3 -5 18 8.91 4.28
 -3 5 18 11.19 4.04
 -3 -5 18 14.29 9.08
 -3 5 18 10.55 8.73
 -3 -5 18 7.06 6.16
 -3 5 18 2.42 4.35
 -3 -5 17 179.05 14.91
 -3 5 17 175.05 14.83
 -3 5 17 205.14 17.7
 -3 -5 17 195.8 18.02
 -3 -5 17 187.32 14.55
 -3 5 17 185.24 14.55
 -3 5 17 177.16 15.18
 -3 -5 17 178.53 15.25
 -3 -5 17 184.28 15.59
 -3 5 17 207.33 15.4
 -3 5 16 -2.97 3.35
 -3 5 16 -1.66 3.91
 -3 -5 16 -4.2 4.42
 -3 -5 16 1.49 1.9
 -3 5 16 -0.56 1.87
 -3 -5 16 1.64 3.74
 -3 5 16 -2.18 3.52
 -3 -5 16 3.27 5.49
 -3 -5 16 2 7.75
 -3 5 16 3.56 7.58
 -3 5 15 303.67 24.36
 -3 5 15 340.23 24.82
 -3 5 15 356.86 24.95
 -3 -5 15 319.29 24.92
 -3 -5 15 296.88 26.38
 -3 5 15 294.67 26.17
 -3 -5 15 309.42 24.37
 -3 -5 15 297.06 24.81
 -3 -5 14 -2.22 4.99
 -3 -5 14 1.14 6.84
 -3 5 14 13.83 6.8
 -3 -5 14 2.62 1.82
 -3 5 14 1.36 1.69
 -3 -5 13 58.12 5.99
 -3 -5 13 45.67 4.01
 -3 5 13 45.33 3.99
 -3 -5 13 29.71 7.67
 -3 5 13 25.84 7.5
 -3 5 12 11.65 1.94
 -3 -5 12 13.87 2.03
 -3 -5 12 13.78 4.71
 -3 -5 11 97.98 10.18
 -3 5 11 162.09 11.44
 -3 -5 11 162.78 11.69
 -3 -5 11 108.87 9.22
 -3 5 11 118.93 9.22
 -3 -5 10 41.52 5.8
 -3 -5 10 64.95 7.35
 -3 5 10 57.84 6.87
 -3 -5 10 45.36 4.11
 -3 -5 9 734.65 56.65
 -3 5 9 718.2 56.6
 -3 -5 8 217.79 18.42
 -3 5 8 227 18.32
 -3 -5 7 1246.88 100.21
 -3 5 7 1350.94 100.23
 -3 -5 6 1054.69 80.72
 -3 5 6 1034.76 80.68
 -3 5 5 2327.6 183.33
 -3 -5 5 2443.81 183.36
 3 5 -2 17.84 4.36
 3 -5 -2 14.89 4.56
 3 -5 -1 422.76 33.07
 3 5 -1 425.59 33.04
 3 -5 0 865.99 65.95
 3 5 0 843.39 65.91
 3 5 1 17.34 3.63
 3 -5 1 14.4 3.73
 3 -5 2 738.22 57.46
 3 5 2 749.76 57.45
 -3 5 -2 739.3 58.21
 3 -5 3 9.81 3.51
 3 5 3 8.82 3.61
 -3 5 -3 4.87 5.58
 3 5 4 1063.57 80.68
 3 -5 4 1039.26 80.67
 -3 5 -4 1018.45 81.23
 3 -5 5 47.84 5.75
 3 5 5 48.18 5.7
 3 5 5 56.89 6.56
 -3 5 -5 54.7 6.87
 3 5 6 90.89 8.51
 3 -5 6 93.95 8.52
 3 5 6 87.96 7.96
 -3 5 -6 92.71 9.02
 3 5 7 666.64 50.63
 -3 5 -7 644.76 51.4
 3 5 7 654.25 51.19
 3 -5 7 632.68 51.18
 3 5 8 56.79 4.91
 -3 5 -8 65.54 6.57
 3 5 9 853.84 67.08
 3 -5 9 846.58 67.08
 3 5 9 936.4 67.13
 3 5 10 5.05 1.63
 3 -5 10 6.79 1.65
 3 -5 10 3.5 1.22
 3 5 10 7.5 1.69
 3 -5 11 1033.61 85.7
 3 5 11 1163.62 85.74
 3 -5 11 1136.5 85.72
 3 5 11 1145.36 85.72
 3 -5 11 1131.11 85.94
 3 -5 12 29.04 5.63
 3 5 12 35.42 3.09
 3 -5 12 28.12 3.01
 3 -5 12 27.99 5.02
 3 -5 12 38.03 3.22
 3 5 12 36.11 3.21
 3 -5 13 317.92 25.42
 3 5 13 300.53 24.9
 3 -5 13 306.15 24.93
 3 -5 13 283.55 24.85
 3 -5 13 299.06 24.51
 3 5 13 307.68 24.49
 3 -5 13 365.07 24.36
 3 5 13 363.61 24.37
 3 -5 13 267.85 24.29
 3 -5 14 20.89 5.07
 3 -5 14 27.76 5.83
 3 5 14 21.57 5.42
 3 -5 14 33.62 2.99
 3 5 14 30.83 2.95
 3 -5 14 20.13 7.15
 3 -5 14 22.67 2.61
 3 5 14 23.6 3.54
 3 -5 14 24.96 3.62
 3 -5 15 33.69 6.05
 3 5 15 41.86 4.65
 3 -5 15 34.38 6.73
 3 5 15 28.49 6.55
 3 -5 15 66.46 4.33
 3 5 15 69.47 4.29
 3 -5 15 34.05 8.11
 3 -5 15 30.2 3.84
 3 -5 15 36.38 4.68
 3 -5 16 1.43 6.05
 3 5 16 -2.11 5.77
 3 -5 16 7.5 2.66
 3 5 16 5.13 2.94
 3 -5 16 2.16 4.93
 3 -5 16 1.83 1.66
 3 -5 16 2.52 7.5
 3 -5 16 -0.06 3.29
 3 5 16 4.14 3.11
 3 -5 17 39.02 6.01
 3 5 17 41.03 3.97
 3 -5 17 40.73 4.1
 3 -5 17 43.2 6.88
 3 5 17 38.47 6.83
 3 -5 17 33.33 8.48
 3 -5 17 28.08 3.32
 3 -5 17 39.2 4.51
 3 5 17 34.58 4.33
 3 -5 18 -5.34 5.27
 3 -5 18 -7.49 8.2
 3 5 18 -2.95 6.24
 3 -5 18 -1.12 1.75
 3 -5 18 4.97 6.26
 3 -5 18 0.48 3.46
 3 5 18 -0.2 3.29
 3 -5 18 -2.62 2.69
 3 5 18 3.15 2.59
 3 -5 19 125.08 10.71
 3 -5 19 119.19 9.87
 3 5 19 109.45 9.78
 3 -5 19 119.97 12.6
 3 5 19 102.5 11.35
 3 -5 20 29.03 3.49
 3 5 20 28.15 3.44
 3 -5 20 17.71 6.63
 3 5 20 17.42 3.99
 3 -5 20 19.19 4.17
 3 5 20 16.53 7.02
 3 5 21 123.44 11.27
 3 -5 21 126.89 11.34
 3 -5 21 158.37 11.1
 3 5 21 160.74 11.07
 3 -5 21 95.83 11.79
 3 -5 21 116.06 12.44
 3 5 21 109.32 12.68
 3 -5 22 -0.52 6.07
 3 5 23 31.32 6.78
 3 -5 23 28.51 4.93
 3 -5 23 39.65 4.51
 3 5 23 34.5 4.31
 3 5 24 15.85 5.9
 3 5 24 22.87 3.46
 3 -5 24 26.53 3.59
 3 5 25 22.86 5.71
 3 5 25 28.98 3.54
 3 5 26 11.3 4.85
 3 -5 26 16.69 2.86
 3 5 26 16.26 2.78
 3 -5 27 17.65 2.42
 3 5 27 14.12 2.34
 -3 6 30 -3.19 2.62
 -3 6 29 75.85 7.14
 -3 -6 28 -1.06 1.99
 -3 6 28 3.16 1.93
 -3 6 28 -0.62 4.6
 -3 6 27 82.35 7.99
 -3 6 27 91.54 6.38
 -3 -6 27 91.37 6.42
 -3 6 26 2.22 2.54
 -3 -6 26 7.21 2.7
 -3 -6 26 0.81 1.69
 -3 6 26 7.73 5.57
 -3 -6 25 45.76 4.81
 -3 6 25 56.53 7.38
 -3 -6 25 58.85 5.37
 -3 6 25 67.56 5.33
 -3 -6 24 2.85 2.03
 -3 6 24 1.88 2
 -3 6 23 5.27 6.08
 -3 6 23 4.14 2.12
 -3 -6 23 6.37 3.31
 -3 6 23 2.94 3.17
 -3 -6 23 3.9 4.36
 -3 -6 23 3.93 2.17
 -3 6 22 19.49 6.61
 -3 6 22 20.03 2.7
 -3 -6 22 12.14 4.94
 -3 -6 22 19.55 2.76
 -3 6 21 9.43 4.47
 -3 -6 21 14.47 4.83
 -3 -6 21 0.45 4.98
 -3 6 21 6.12 6.43
 -3 6 20 15.35 6.31
 -3 6 20 14.75 2.45
 -3 -6 20 14.03 4.85
 -3 6 20 17.72 4.49
 -3 -6 20 11.47 2.46
 -3 -6 20 13.05 5.23
 -3 6 19 0.48 4.38
 -3 6 19 3.05 5.95
 -3 -6 19 8.27 5.13
 -3 -6 19 9.7 2.3
 -3 6 19 12.27 2.28
 -3 -6 19 8.38 4.57
 -3 6 19 8.94 4.28
 -3 -6 18 7.66 2.24
 -3 6 18 8.07 3.88
 -3 6 18 12.25 2.28
 -3 -6 18 13.86 9.18
 -3 6 18 5.04 8.81
 -3 -6 18 10.19 5.07
 -3 6 18 12.37 4.36
 -3 -6 18 7.73 6.09
 -3 -6 18 14.61 4.34
 -3 6 18 9.83 4.04
 -3 -6 17 13.37 4.08
 -3 6 17 12.82 3.84
 -3 6 17 12.18 4.32
 -3 -6 17 8.25 2.22
 -3 6 17 11.94 3.71
 -3 6 17 8.42 2.14
 -3 -6 17 13.19 4.95
 -3 -6 17 13.45 5.87
 -3 6 17 10.28 8.2
 -3 -6 17 30.65 9.02
 -3 6 16 90.23 7.2
 -3 6 16 85.84 8.02
 -3 6 16 102.3 11.2
 -3 -6 16 92.8 11.35
 -3 -6 16 84.93 7.21
 -3 6 16 92.03 8.34
 -3 -6 16 70.62 8.48
 -3 -6 16 84.83 8.89
 -3 -6 16 90.52 7.86
 -3 6 16 88.68 7.75
 -3 6 15 276.15 22.76
 -3 -6 15 278.93 22.8
 -3 -6 15 300 22.65
 -3 6 15 293.97 22.63
 -3 6 15 310.12 23.12
 -3 -6 15 286.79 23.21
 -3 6 15 297.25 23.21
 -3 -6 15 340.68 25.12
 -3 6 15 337.64 24.76
 -3 -6 15 262.94 23.19
 -3 -6 14 50.9 4.52
 -3 6 14 65.64 5.36
 -3 -6 14 48.25 6.12
 -3 6 14 50.81 5.79
 -3 6 14 49.64 4.46
 -3 6 14 47.77 8.21
 -3 -6 14 50.67 8.6
 -3 -6 14 43.24 6.49
 -3 -6 13 791.28 60.13
 -3 6 13 779.64 60.12
 -3 -6 13 821.48 61.45
 -3 6 13 815.28 61.32
 -3 -6 13 742.04 60.33
 -3 6 12 66.41 5.51
 -3 6 12 56.59 7.72
 -3 -6 12 68.07 5.56
 -3 -6 12 71.03 6.95
 -3 -6 11 629.88 49.65
 -3 6 11 568.51 50.93
 -3 6 11 648.01 49.63
 -3 -6 11 646.07 49.85
 -3 6 11 704.68 50.69
 -3 -6 11 716.77 50.77
 -3 -6 10 14.79 2.09
 -3 6 10 9.35 5.48
 -3 -6 10 7.88 5.76
 -3 -6 10 19 4.47
 -3 6 9 209.2 15.86
 -3 -6 9 225.6 15.95
 -3 6 8 138.57 12.84
 -3 -6 8 159.16 12.98
 -3 -6 7 142.59 12.5
 -3 6 7 145.71 12.42
 -3 -6 6 18.81 4.67
 -3 6 6 18.56 4.66
 -3 -6 5 628.3 48.61
 -3 6 5 624.3 48.6
 -3 6 4 39.44 5.12
 -3 -6 4 41.66 5.19
 3 6 -3 403.59 32.24
 3 -6 -3 421.76 32.35
 3 6 -2 271.76 21.56
 3 -6 -2 275.92 21.62
 3 -6 -1 6.72 3.2
 3 6 -1 3.42 2.99
 3 6 0 443.09 34.61
 3 -6 0 464.12 34.65
 -3 6 0 389.96 35.71
 3 -6 1 4.68 3.09
 3 6 1 5.27 2.92
 -3 6 -1 9.74 6.39
 3 6 2 143.38 11.69
 3 -6 2 146.1 11.71
 -3 6 -2 130.55 13.32
 3 -6 3 42.04 4.94
 3 6 3 38.7 4.94
 3 6 4 122.53 9.48
 3 6 4 117.65 10.15
 3 -6 4 112.61 10.14
 -3 6 -4 114.76 11.44
 3 6 5 94.17 8.27
 3 6 5 130.79 9.25
 3 -6 5 126.87 9.24
 3 6 5 89.03 9.75
 -3 6 -5 89.81 10.29
 3 6 6 12.36 2.19
 -3 6 -6 9.1 5.19
 3 6 7 172.21 13.5
 -3 6 -7 171.53 14.86
 3 -6 8 74.84 6.19
 3 6 8 81.66 6.37
 3 6 9 127.1 9.98
 3 -6 9 122.44 9.99
 3 6 9 134.52 10.09
 3 -6 10 26.51 2.53
 3 6 10 23.85 2.5
 3 6 10 23.02 2.63
 3 -6 11 34.24 5.01
 3 6 11 29.6 2.93
 3 -6 11 29.92 2.96
 3 6 11 31.37 2.99
 3 -6 12 80.65 9.19
 3 6 12 105.69 7.78
 3 -6 12 104.99 7.79
 3 -6 12 78.86 10.12
 3 6 12 90.27 7.77
 3 -6 12 74.45 8.89
 3 6 13 24.74 3.14
 3 6 13 26.7 5.18
 3 -6 13 24.84 5.84
 3 6 13 35.62 2.89
 3 -6 13 32.73 2.89
 3 -6 13 24.18 5.17
 3 6 13 16.25 2.86
 3 -6 13 22.44 7.12
 3 -6 13 23.36 3.45
 3 6 13 24.09 3.4
 3 -6 14 39.81 6.61
 3 -6 14 73.4 4.98
 3 6 14 73.88 4.95
 3 6 14 42.67 5.15
 3 -6 14 41.11 8.47
 3 -6 14 40.7 7.19
 3 6 14 38.09 6.69
 3 6 14 44.47 5.21
 3 -6 14 46.94 5.29
 3 6 15 329.06 18.45
 3 -6 15 331.37 18.46
 3 -6 15 200.63 18.39
 3 6 15 187.07 18.35
 3 -6 15 167.66 19.81
 3 6 15 185.22 18.97
 3 -6 15 182.54 19.07
 3 -6 15 171.61 18.88
 3 -6 16 9.13 2.79
 3 6 16 7.83 2.61
 3 -6 16 9.71 5.27
 3 -6 16 10.43 6.27
 3 6 16 9.08 5.73
 3 -6 16 3.98 3.22
 3 6 16 6.64 3.12
 3 -6 17 42.26 5.25
 3 -6 17 54.94 4.77
 3 6 17 60.27 4.71
 3 -6 17 36.73 6.77
 3 -6 17 35.33 7.52
 3 6 17 36.95 7.21
 3 6 17 41.87 5.1
 3 -6 18 4.95 5.49
 3 6 18 6.91 6.25
 3 -6 18 15.67 2.81
 3 6 18 11.29 2.71
 3 6 18 7.37 3.36
 3 -6 18 10.64 3.61
 3 -6 18 15.17 6.46
 3 6 19 37.02 7.46
 3 6 19 47.3 5.16
 3 -6 19 52.98 5.31
 3 -6 19 44.92 6.86
 3 6 20 18.8 6.53
 3 -6 20 19.45 3.25
 3 6 20 22.1 3.2
 3 -6 20 8.78 5.41
 3 -6 20 12.22 3.86
 3 6 20 17.48 3.7
 3 -6 20 25.53 6.56
 3 -6 21 -5.95 4.78
 3 -6 21 15.9 3.13
 3 -6 21 8.35 6.3
 3 6 21 6.3 3.33
 3 -6 21 7.73 3.45
 3 6 21 0.19 6.15
 3 -6 22 1.14 6.02
 3 6 23 13.46 5.94
 3 -6 23 29.96 3.77
 3 6 23 23.68 3.53
 3 -6 23 13.45 4.39
 3 6 24 2.72 5.24
 3 6 24 2.72 2.8
 3 -6 24 9.61 3.01
 3 -6 24 11.19 3.56
 3 6 25 10.59 5.02
 3 6 25 19.24 2.89
 3 -6 25 22.1 3.03
 3 -6 25 10.31 3.31
 3 -6 26 -3.37 2.21
 3 6 26 -1.15 2.1
 3 6 26 2.4 4.09
 -3 7 29 4.6 3.19
 -3 7 28 6.91 4.16
 -3 7 27 3.67 4.79
 -3 7 26 1.58 5.18
 -3 -7 26 1.26 1.52
 -3 7 26 3.64 2.27
 -3 -7 26 0.38 2.4
 -3 7 25 0.24 5.49
 -3 -7 25 -0.16 1.67
 -3 7 25 1.03 2.52
 -3 -7 25 -2.33 2.68
 -3 -7 25 4.83 3.59
 -3 -7 24 10.02 2.19
 -3 7 24 15.82 2.91
 -3 -7 24 11.63 4.19
 -3 -7 23 6.26 2.09
 -3 7 23 6.89 5.83
 -3 7 22 15.04 6.19
 -3 -7 22 9.95 2.38
 -3 7 22 15.65 3.22
 -3 -7 22 7.88 4.91
 -3 7 21 12.5 6.21
 -3 -7 21 7.04 2.24
 -3 -7 21 13.54 5.17
 -3 7 21 7.79 2.2
 -3 7 20 32.41 6.86
 -3 7 20 44.35 5.25
 -3 -7 20 28.56 6.18
 -3 7 19 11.63 4.6
 -3 7 19 8.93 3.86
 -3 7 19 15.23 2.35
 -3 -7 19 17.77 5.51
 -3 7 19 15.21 6.07
 -3 -7 19 9.92 2.4
 -3 7 19 17.68 4.27
 -3 -7 18 -0.45 2.1
 -3 7 18 -0.84 3.78
 -3 7 18 2.16 1.95
 -3 -7 18 -1.14 5.33
 -3 7 18 1.76 4.22
 -3 -7 18 2.16 5.98
 -3 7 18 2.54 3.9
 -3 -7 17 11.53 2.33
 -3 7 17 22.7 8.22
 -3 7 17 8.42 4.29
 -3 7 17 13.19 3.84
 -3 -7 17 14.73 5.39
 -3 -7 17 5.76 5.94
 -3 7 17 18.37 2.36
 -3 -7 16 0.18 1.95
 -3 7 16 -0.4 1.79
 -3 7 16 -3.55 3.49
 -3 -7 16 -3.32 5.11
 -3 7 16 5.57 4.14
 -3 -7 16 3.98 8.36
 -3 7 16 5.19 7.71
 -3 -7 16 -1.94 5.46
 -3 -7 15 122.96 10.26
 -3 7 15 127.57 10.24
 -3 7 15 141.66 10.89
 -3 -7 15 126.57 11.43
 -3 7 15 159.48 13.5
 -3 -7 15 134.86 11.45
 -3 7 15 121.61 11.06
 -3 -7 14 10.08 2.07
 -3 7 14 12.04 1.97
 -3 7 14 7.85 3.08
 -3 -7 14 6.9 4.88
 -3 7 14 20.53 7.15
 -3 -7 14 13.46 4.99
 -3 7 14 2.31 3.94
 -3 7 13 215.07 16.77
 -3 -7 13 206.62 16.8
 -3 7 13 263.13 18.81
 -3 -7 13 205.16 17.38
 -3 7 13 229.11 17.23
 -3 7 13 235.64 17.36
 -3 -7 13 193.22 17.51
 -3 -7 12 13.26 2.04
 -3 7 12 10.96 2.8
 -3 7 12 13.91 1.9
 -3 -7 12 12.58 4.51
 -3 -7 11 206.81 15.87
 -3 -7 11 194.07 16.36
 -3 -7 10 44.21 5.4
 -3 7 10 49.37 6.55
 -3 7 10 37.45 7.28
 -3 -7 10 44.43 3.95
 -3 7 9 127.19 13.62
 -3 7 9 139.36 12.64
 -3 -7 9 137.36 12.67
 -3 -7 9 152.97 11.84
 -3 7 8 -1.33 6.38
 -3 -7 8 6.83 4.82
 -3 7 8 5.89 4.51
 -3 7 7 35.37 7.65
 -3 7 7 30.25 5.01
 -3 -7 7 32.78 5.21
 -3 7 6 204.94 18.02
 -3 -7 6 215.56 16.27
 -3 7 6 183.88 16.09
 -3 7 5 298.27 27.4
 -3 7 5 336.52 25.84
 -3 7 4 75.69 9.7
 3 -7 -4 73.13 7.8
 3 7 -4 71.31 7.41
 -3 7 4 73.55 6.76
 -3 7 3 14.83 7.22
 -3 7 3 20.72 3.52
 3 7 -3 21.44 3.7
 3 -7 -3 23.03 4.08
 3 7 -2 2.96 2.54
 3 -7 -2 0.24 2.81
 -3 7 2 -1.46 6.99
 3 7 -1 140.01 10.83
 3 -7 -1 131.09 10.89
 -3 7 1 125.15 13.37
 3 7 0 591.64 45.58
 3 7 0 597.4 45.67
 3 -7 0 585.17 45.69
 -3 7 0 595.21 47.18
 3 7 1 142.45 11.57
 3 7 1 154 11.78
 3 -7 1 148.03 11.82
 -3 7 -1 139.78 14
 3 7 2 1046.98 80.6
 3 7 2 1082.48 80.74
 3 -7 2 1015.56 80.75
 -3 7 -2 1046.39 81.88
 3 7 3 23.57 2.81
 3 7 3 23.95 3.63
 3 -7 3 26.02 3.75
 -3 7 -3 24.12 6.75
 -3 7 -4 354.61 29.89
 3 7 4 369.23 28.43
 -3 7 -5 13.32 5.69
 3 7 5 5.06 2.07
 -3 7 -6 212.13 18.9
 3 7 6 225.71 17.46
 -3 7 -7 36.95 6.38
 3 7 7 46.36 4.09
 3 7 8 35 3.39
 3 7 8 34.23 4.19
 3 7 9 178.14 13.61
 3 7 9 169.09 13.73
 3 7 10 36.18 3.23
 3 -7 10 40.29 5.06
 3 7 10 30.19 2.95
 3 -7 10 30.95 2.98
 3 7 11 230.02 18.59
 3 -7 11 202.81 19.23
 3 7 11 215.08 18.68
 3 -7 11 252.65 18.54
 3 7 11 253.96 18.55
 3 -7 12 20 4.89
 3 7 12 10.51 2.15
 3 -7 12 9.9 2.18
 3 7 12 21.28 2.48
 3 7 12 12.37 2.15
 3 7 12 20.35 2.4
 3 7 12 17.17 4.51
 3 -7 12 17.42 5.56
 3 -7 13 85.18 9.65
 3 7 13 83.22 8.54
 3 -7 13 88.23 10.03
 3 7 13 93.49 8.39
 3 7 13 95.48 8.6
 3 7 13 98.69 9.56
 3 7 13 133.88 8.56
 3 -7 13 134.6 8.57
 3 7 14 29.82 3.42
 3 -7 14 26.46 6.35
 3 7 14 27.77 5.49
 3 -7 14 21.41 3.36
 3 7 14 22.41 3.16
 3 7 14 31.11 3.18
 3 7 14 18.52 3.44
 3 -7 14 25.2 5.65
 3 7 15 29.05 3.6
 3 -7 15 19.73 6.36
 3 7 15 22.1 5.69
 3 7 15 23.43 3.07
 3 -7 15 30.68 3.21
 3 7 15 20.12 3.09
 3 -7 15 26.35 5.75
 3 7 15 18.26 3.53
 3 -7 16 11.5 6.49
 3 7 16 12.47 5.8
 3 7 16 25.68 2.98
 3 -7 16 20.36 2.97
 3 -7 16 19.27 5.75
 3 7 16 17.25 3.5
 3 7 17 9.14 5.74
 3 -7 17 3.36 6.32
 3 -7 17 5.34 5.61
 3 -7 17 5.92 2.54
 3 7 17 9.21 2.51
 3 -7 17 6.05 3.38
 3 7 17 7.69 3.2
 3 7 18 42.12 4.62
 3 -7 18 40.22 6.59
 3 7 18 31.64 6.77
 3 -7 18 40.17 4.8
 3 -7 19 60.98 9.12
 3 -7 19 77.73 7.96
 3 7 19 75.65 7.9
 3 -7 19 73.55 9.7
 3 7 19 58.55 9.42
 3 7 19 112.35 7.7
 3 -7 19 111.48 7.73
 3 -7 20 2.16 6.36
 3 -7 20 3.91 5.36
 3 7 20 0.98 3.18
 3 7 20 -0.92 5.89
 3 -7 21 18.75 6.54
 3 7 22 10.88 5.5
 3 -7 22 5.2 3.19
 3 7 22 10.98 3.03
 3 -7 22 5.71 5.94
 3 -7 22 8.3 4.36
 3 -7 23 5.08 3.85
 3 7 23 -0.98 2.73
 3 -7 23 -0.4 2.9
 3 7 23 7.98 5.25
 3 -7 24 0.51 3.46
 3 -7 24 -1.06 2.63
 3 7 24 5.05 4.77
 3 7 25 7.47 4.29
 3 -7 25 4.26 2.89
 -3 8 28 8.76 3.7
 -3 8 27 -1.28 4.32
 -3 8 26 -4.15 4.9
 -3 8 25 3.25 5.2
 -3 -8 25 1.01 3.6
 -3 -8 24 16.02 2.27
 -3 8 24 20.16 5.69
 -3 -8 24 15.88 4.35
 -3 -8 23 7.92 2.03
 -3 8 22 131.08 10.63
 -3 -8 22 119.82 10.12
 -3 -8 22 101.79 8.87
 -3 8 21 6.56 5.87
 -3 -8 21 5.49 5.19
 -3 -8 21 2.53 2.09
 -3 8 20 67.59 7.76
 -3 -8 20 61.26 5.22
 -3 -8 20 66.75 7.41
 -3 8 19 15.86 4.47
 -3 8 19 6 6.04
 -3 8 19 11.72 3.93
 -3 -8 19 6.83 5.67
 -3 8 18 7.11 4.26
 -3 -8 18 10.93 5.62
 -3 8 18 2.08 3.66
 -3 -8 18 0.32 5.85
 -3 -8 18 0.75 2.01
 -3 8 17 -1.74 4.17
 -3 -8 17 3.72 1.98
 -3 -8 17 3.27 5.52
 -3 8 17 0.82 3.63
 -3 -8 17 7.49 5.79
 -3 8 16 44.25 5.52
 -3 -8 16 48.91 6.59
 -3 -8 16 38.14 3.98
 -3 8 16 46.96 5.13
 -3 -8 16 43.27 6.59
 -3 8 15 -1.07 3.98
 -3 -8 15 -2.74 5.28
 -3 8 15 2.12 2.55
 -3 8 15 -0.41 3.06
 -3 -8 15 2.29 1.9
 -3 -8 15 -3.72 5.37
 -3 -8 14 218.71 18.8
 -3 8 14 234.96 18.57
 -3 -8 14 224.34 17.91
 -3 8 14 251.53 18.46
 -3 -8 14 223.7 18.56
 -3 8 13 5.03 3.62
 -3 -8 13 6.58 1.82
 -3 -8 13 3.81 4.68
 -3 8 13 6.65 2.94
 -3 -8 13 6.64 4.99
 -3 8 12 252.24 20.25
 -3 -8 12 250.97 20.68
 -3 -8 12 248.16 19.96
 -3 -8 12 245.97 20.42
 -3 8 12 300.55 20.39
 -3 8 11 5.93 5.8
 -3 8 11 0.7 2.34
 -3 -8 11 -2.38 4.53
 -3 -8 11 3.14 1.7
 -3 -8 11 0.45 4.2
 -3 8 11 -0.14 2.31
 -3 -8 10 50.57 4.5
 -3 -8 10 57.37 5.76
 -3 -8 8 11.45 3.89
 3 8 -5 130.19 10.24
 -3 8 4 35.72 8.3
 3 8 -4 32.38 3.15
 -3 8 3 71.31 9.6
 3 8 -3 67.7 5.64
 -3 8 2 4.49 7.04
 3 8 -2 1.29 1.8
 -3 8 1 2.48 6.99
 3 8 -1 -0.21 1.89
 -3 8 0 44.17 7.88
 3 8 0 40.64 3.82
 -3 8 -1 16.86 6.88
 3 8 1 12.28 2.27
 -3 8 -2 160.51 15.09
 3 8 2 161.13 12.7
 3 8 3 55.94 4.92
 3 8 4 52.46 4.67
 3 8 5 -2.18 2.05
 3 8 6 0.93 2.06
 3 8 7 38.26 3.74
 3 8 8 256.64 20
 3 8 9 29.34 3.29
 3 -8 9 43.51 5.09
 3 8 10 463.29 35.28
 3 8 10 475.05 35.33
 3 8 10 463.57 35.36
 3 -8 10 390.74 35.62
 3 8 11 4.21 1.98
 3 -8 11 6.67 4.69
 3 8 11 7.56 2.08
 3 8 11 8.72 1.97
 3 -8 12 119.16 11.18
 3 -8 12 121.92 10.96
 3 8 12 125.7 9.97
 3 8 12 128.71 9.96
 3 8 12 116.32 9.76
 3 8 13 -0.17 1.84
 3 8 13 3.22 2.42
 3 -8 13 1.24 5.18
 3 8 13 2.16 2.18
 3 -8 13 4.32 5.79
 3 8 14 4.46 2.68
 3 -8 14 7.34 5.43
 3 8 14 5.96 2.34
 3 -8 14 6.33 6.09
 3 8 14 10.23 4.94
 3 8 15 -2.73 2.84
 3 -8 15 3.66 5.57
 3 8 15 0.82 2.35
 3 8 15 2.32 5.05
 3 -8 15 1.53 6.18
 3 8 16 32.23 3.96
 3 -8 16 33.31 6.86
 3 8 16 35.45 5.98
 3 8 16 25.34 3.52
 3 -8 16 30.77 6.27
 3 -8 17 6.29 5.84
 3 8 17 3.21 5.56
 3 -8 18 81.24 9.32
 3 -8 18 86.89 8.95
 3 8 18 81.42 8.84
 3 -8 19 8.16 5.55
 3 -8 19 -2.13 6.48
 3 8 19 -0.17 5.58
 3 -8 20 25.37 5.82
 3 -8 20 30.35 6.8
 3 8 21 -1.66 5.33
 3 -8 21 -0.26 6.19
 3 8 22 4.06 4.99
 3 -8 22 10.81 4.25
 3 -8 22 2.8 5.74
 3 -8 23 -2.7 3.8
 3 8 23 2.73 4.67
 3 -8 24 12.56 3.54
 3 8 24 14.65 4.46
 3 -8 25 3.47 2.64
 -3 9 28 13.4 3.06
 -3 9 27 6.36 3.8
 -3 9 26 11.21 4.49
 -3 9 25 3.08 4.83
 -3 -9 25 10.3 3.68
 -3 9 24 4.07 5.18
 -3 -9 24 11.01 4.11
 -3 9 23 68.34 7.64
 -3 -9 23 64.01 7.03
 -3 -9 22 3.25 1.9
 -3 -9 21 68.69 6.34
 -3 9 21 95.01 8.39
 -3 -9 21 92.25 8.24
 -3 9 20 3.86 5.7
 -3 9 20 2.58 3.69
 -3 -9 20 2.09 2.05
 -3 -9 20 2.91 5.68
 -3 9 20 1.02 4.13
 -3 -9 19 126.7 11.84
 -3 9 19 152.09 11.85
 -3 9 19 118.74 11.15
 -3 9 19 121.91 11.25
 -3 9 18 1.99 5.76
 -3 -9 18 1.56 5.94
 -3 9 18 -2.84 3.62
 -3 9 18 -3.2 4.26
 -3 -9 17 3.97 1.96
 -3 -9 17 5.55 5.74
 -3 -9 17 0.21 5.93
 -3 9 17 1.56 3.54
 -3 9 17 -5.52 4.37
 -3 9 16 38.7 5.97
 -3 -9 16 52.48 4.59
 -3 -9 16 62.85 7
 -3 9 16 49.61 5.58
 -3 -9 16 50.08 7.2
 -3 -9 15 97.25 9.17
 -3 9 15 96.46 8.8
 -3 9 15 104.13 8.47
 -3 -9 15 93.14 7.66
 -3 9 15 86.9 7.97
 -3 -9 15 86.78 9.48
 -3 9 14 16.27 4.31
 -3 -9 14 20.83 5.34
 -3 -9 14 18.33 5.88
 -3 9 14 20.88 3.75
 -3 9 14 18.61 3.32
 -3 -9 14 20.06 2.52
 -3 -9 13 140.97 13.23
 -3 9 13 153.52 12.81
 -3 -9 13 154.17 12.03
 -3 -9 13 144.71 12.87
 -3 9 13 157.64 12.53
 -3 -9 12 99.94 9.89
 -3 -9 12 109.84 8.46
 -3 9 12 85.71 8.83
 -3 9 12 117.22 8.97
 -3 -9 12 106.97 9.45
 -3 9 11 160.74 14.47
 -3 -9 11 146.99 12.89
 -3 -9 11 156.47 11.81
 -3 9 11 158.25 12.21
 -3 -9 11 145.23 12.48
 -3 9 11 130.36 12.12
 -3 9 10 2.17 2.23
 -3 -9 10 6.02 4.82
 -3 -9 10 1.88 1.71
 -3 9 10 3.61 6.11
 -3 9 10 3.32 2.35
 -3 -9 10 1.02 4.08
 -3 -9 9 2.67 4.55
 -3 9 9 0.79 2.28
 -3 9 9 0.85 2.11
 -3 9 8 66.53 9.28
 -3 9 7 15.1 6.88
 3 9 -6 -0.94 1.49
 -3 9 6 0.66 6.92
 3 9 -5 0.6 1.58
 -3 9 5 -0.65 6.81
 3 9 -4 5.64 1.74
 -3 9 4 15.65 7.09
 3 9 -3 42.58 3.85
 3 9 -2 196.27 15.35
 3 9 -1 3.47 1.93
 3 9 0 12.17 2.28
 3 9 1 33.35 3.38
 3 9 2 16.73 2.5
 -3 9 -2 13.37 6.85
 3 9 3 28.51 3.16
 -3 9 -3 31.3 7.14
 3 9 4 77.32 6.17
 -3 9 -4 82.58 9.16
 -3 9 -4 67.41 6.14
 -3 9 -5 25.9 6.42
 3 9 5 23.26 2.87
 -3 9 -6 64.81 8.45
 3 9 6 66.82 5.73
 3 9 7 12.14 2.39
 3 9 7 14.91 2.36
 3 9 8 12.69 2.28
 3 -9 8 7.39 4.27
 3 9 8 7.61 2.15
 3 9 9 29.21 3.25
 3 -9 9 30.29 5.25
 3 9 9 31.56 3.12
 3 9 9 27.2 3.19
 3 9 10 -0.55 1.97
 3 -9 10 -0.89 4.8
 3 9 10 1.85 2.19
 3 9 10 0.45 1.96
 3 -9 11 79.27 8.31
 3 9 11 82.25 6.93
 3 9 11 75.81 6.8
 3 9 11 90.65 7.01
 3 9 12 1.9 1.98
 3 -9 12 8 5.25
 3 9 12 3.19 2.17
 3 -9 12 2.35 5.78
 3 9 12 3.98 2.39
 3 9 13 0.86 1.92
 3 -9 13 2.44 5.45
 3 9 13 3.5 2.49
 3 -9 13 2.14 5.96
 3 9 13 3.16 2.4
 3 9 14 29.18 3.3
 3 9 14 36.58 3.9
 3 -9 14 30.92 6.36
 3 -9 14 30.58 6.75
 3 9 14 38.35 3.81
 3 9 15 2.04 2.85
 3 -9 15 5.39 5.82
 3 -9 15 3.08 6.28
 3 9 15 -2.38 2.46
 3 -9 16 15.11 6.04
 3 9 16 10.75 3.19
 3 9 16 6.2 2.62
 3 9 17 36.07 4.47
 3 9 17 33.15 4.11
 3 -9 17 49.02 6.88
 3 -9 17 52.7 7.27
 3 -9 18 6.19 5.79
 3 -9 18 8.88 6.46
 3 -9 19 61.76 7.76
 3 -9 19 71.54 8.38
 3 -9 20 16.25 6.46
 3 9 21 3.95 4.77
 3 -9 21 0.06 5.88
 3 9 22 2.9 4.51
 3 -9 22 0.18 4.01
 3 -9 22 13.02 5.51
 3 -9 23 17.8 4.03
 3 -9 24 4.18 3.16
 3 -9 25 13.26 2.71
 -3 10 27 8.3 3.06
 -3 10 26 -2.28 3.81
 -3 -10 25 17.61 3.76
 -3 10 25 22.15 4.61
 -3 -10 24 9.82 4.04
 -3 10 24 14.37 4.81
 -3 -10 23 40.94 5.85
 -3 10 23 51.82 6.32
 -3 -10 22 46.92 6.45
 -3 10 22 55.43 6.73
 -3 10 20 75.14 7.16
 -3 -10 20 64.86 7.35
 -3 -10 20 53.73 4.78
 -3 10 20 45.14 5.88
 -3 10 20 45.76 6.07
 -3 10 19 5.15 5.55
 -3 10 19 7.62 4.17
 -3 -10 19 2.29 5.78
 -3 -10 19 -0.09 1.93
 -3 10 19 6.77 3.82
 -3 10 18 6.09 5.58
 -3 -10 18 6.84 2.08
 -3 -10 18 7.69 6.09
 -3 -10 18 14.89 5.74
 -3 10 18 7.5 3.76
 -3 10 18 0.35 4.24
 -3 10 17 97.81 8.74
 -3 -10 17 95.09 9.97
 -3 10 17 92.28 8.97
 -3 -10 16 94.74 8.72
 -3 10 16 84.83 8.27
 -3 10 16 101.7 8.06
 -3 -10 16 70.28 6.95
 -3 10 16 92.15 7.36
 -3 -10 16 101.16 9.43
 -3 10 15 9.43 4.56
 -3 -10 15 18.91 5.53
 -3 -10 15 16.61 6.34
 -3 10 15 14.49 4.07
 -3 -10 15 21.12 2.59
 -3 10 15 23.71 3.39
 -3 -10 14 68.2 6.74
 -3 10 14 81.54 7.29
 -3 -10 14 91.67 8.35
 -3 10 14 100.07 7.6
 -3 -10 14 96.97 9.1
 -3 10 14 95.74 8.03
 -3 10 13 84.87 7.33
 -3 -10 13 76.82 6.73
 -3 -10 13 81.56 8.17
 -3 10 13 91.31 7.55
 -3 -10 13 67.76 8.86
 -3 10 13 90.25 7.9
 -3 10 12 75.13 6.88
 -3 -10 12 71.09 6.26
 -3 -10 12 79.13 7.63
 -3 -10 12 83.5 8.4
 -3 10 12 69.34 6.76
 -3 10 12 89.98 6.97
 -3 10 11 95.36 7.78
 -3 -10 11 91.86 7.31
 -3 10 11 78.73 7.8
 -3 10 11 98.26 10.62
 -3 -10 11 85.67 9.06
 -3 -10 10 5.81 5.09
 -3 -10 10 4.29 1.82
 -3 10 10 2.15 6.48
 -3 10 10 11.61 2.53
 -3 10 10 10.16 2.65
 -3 -10 9 344.06 26.54
 -3 -10 9 300.53 25.84
 -3 10 9 384.55 26.13
 -3 10 9 349.97 26.17
 -3 10 9 368.59 28.44
 -3 10 8 4.03 2.36
 -3 10 8 15.56 6.91
 -3 10 8 8.97 2.29
 -3 -10 8 6.01 4.72
 -3 10 7 422.01 31.96
 -3 10 7 407.8 34.13
 -3 10 7 424.59 32.06
 -3 -10 7 374.1 32.28
 3 10 -6 4.37 1.58
 -3 10 6 7.58 7.18
 3 10 -5 73.28 6.07
 -3 10 5 83.17 10.22
 3 10 -4 69 5.81
 -3 10 4 82.27 10.03
 3 10 -3 24.12 2.72
 -3 10 3 25.14 7.99
 3 10 -2 40.82 3.85
 -3 10 2 49.94 8.52
 3 10 -1 219.6 17.25
 -3 10 1 232.44 20.05
 3 10 0 3.31 2.1
 -3 10 0 4.12 6.92
 3 10 1 739.74 57.38
 -3 10 -1 785.25 59.39
 -3 10 -2 36.65 4.07
 3 10 2 41.14 3.87
 -3 10 -2 33.26 7.96
 -3 10 -3 507.53 41.22
 3 10 3 552.03 41.2
 -3 10 -3 578.23 43.28
 -3 10 -4 85.92 7.7
 3 10 4 98.56 7.71
 -3 10 -4 112.3 10.88
 3 10 5 271.74 21.32
 -3 10 -5 282.68 23.49
 3 10 6 24.67 3.07
 3 10 6 26.12 2.91
 3 -10 6 20.99 4.59
 3 10 7 23.89 3.3
 3 -10 7 20.57 4.9
 3 10 8 0.85 2.23
 3 10 8 -1.3 2.04
 3 10 8 0.05 1.89
 3 -10 8 0.15 4.54
 3 10 9 2.47 2.3
 3 10 9 2.35 2.23
 3 10 9 4.05 1.98
 3 -10 9 2.45 4.77
 3 10 10 23.08 3.16
 3 -10 10 27.59 5.61
 3 10 10 30.79 3.33
 3 10 10 30.92 3.28
 3 -10 11 176.88 15.69
 3 10 11 182.46 14.71
 3 10 11 191.44 14.84
 3 10 11 193.02 14.91
 3 -10 11 178.96 15.69
 3 -10 12 12.72 5.82
 3 10 12 5.66 2.15
 3 -10 12 5.69 5.42
 3 10 12 7.2 2.6
 3 10 12 4.63 2.48
 3 -10 13 98.98 9.92
 3 10 13 95.23 7.94
 3 10 13 99.61 8.29
 3 10 13 98.66 8.28
 3 -10 13 92.45 9.77
 3 -10 14 -0.22 6.1
 3 -10 14 -2.12 5.87
 3 10 14 1.31 2.51
 3 10 14 0.35 2.75
 3 10 14 -0.05 1.87
 3 10 15 103.14 9.12
 3 -10 15 111.08 10.72
 3 10 15 112.71 9.26
 3 10 16 22.4 3.4
 3 10 16 23.83 3.73
 3 -10 16 25.96 6.41
 3 -10 16 19.85 6.79
 3 -10 17 67.32 7.78
 3 -10 17 71.6 7.5
 3 10 17 43.41 4.96
 3 10 17 51.76 5.36
 3 -10 18 39.63 6.91
 3 -10 18 51.12 7.48
 3 -10 19 74.66 8.76
 3 -10 20 10.02 6.04
 3 -10 20 7.94 5.22
 3 -10 21 17.72 5.83
 3 -10 22 3.87 3.91
 3 -10 22 -1.73 5.03
 3 -10 23 1.25 3.36
 3 -10 24 8.04 2.9
 3 -10 25 1.78 2.06
 -3 11 26 1.06 2.99
 -3 -11 25 5.69 3.14
 -3 11 25 7.06 3.71
 -3 11 24 -1.4 4.15
 -3 -11 24 -0.99 3.77
 -3 11 23 17.15 4.67
 -3 -11 23 9.05 4.4
 -3 11 22 8.24 4.74
 -3 -11 22 5.09 4.68
 -3 11 21 32.42 5.53
 -3 -11 21 25.97 5.64
 -3 11 19 52.46 6.3
 -3 11 19 33.42 5.23
 -3 11 19 35.16 5.09
 -3 -11 19 38.24 6.71
 -3 11 18 8.98 4.34
 -3 11 18 26.03 5.51
 -3 11 18 10.48 3.94
 -3 -11 18 13.68 6.24
 -3 11 17 136.87 11.5
 -3 11 17 158.63 12.04
 -3 11 17 115.54 11.58
 -3 -11 17 133.07 12.55
 -3 -11 17 129.55 11.81
 -3 11 16 -1.44 3.74
 -3 11 16 1.18 4.24
 -3 -11 16 2.86 6.42
 -3 11 15 139.85 10.62
 -3 11 15 127.39 11.19
 -3 11 15 149.88 11.11
 -3 -11 15 131.36 12.19
 -3 11 15 110.35 10.32
 -3 11 14 67.63 6.6
 -3 -11 14 69.22 8.17
 -3 11 14 69.86 5.84
 -3 -11 14 47.71 5.05
 -3 11 14 74.25 6.19
 -3 -11 13 29.1 3.43
 -3 11 13 40.95 4.46
 -3 11 13 47.19 4.64
 -3 11 13 46.62 5.38
 -3 -11 13 38.31 6.93
 -3 -11 12 40.84 4.07
 -3 11 12 47.32 5.04
 -3 11 12 48.86 5.02
 -3 -11 12 48.98 7.09
 -3 11 12 51.4 5.04
 -3 11 11 0.62 2.89
 -3 11 11 6.42 6.33
 -3 11 11 -0.5 3.23
 -3 -11 11 0.65 1.84
 -3 -11 11 0.3 5.69
 -3 11 11 0.61 2.78
 -3 11 10 9.62 2.86
 -3 11 10 14.42 7.04
 -3 11 10 6.47 3.35
 -3 -11 10 8.6 1.91
 -3 -11 10 10.05 5.5
 -3 11 10 12.16 3.04
 -3 11 9 51.27 4.45
 -3 11 9 55.16 8.74
 -3 11 9 42.89 4.93
 -3 -11 9 41.05 3.94
 -3 -11 9 49.77 6.49
 -3 11 9 37.98 4.58
 -3 11 8 6.43 2.36
 -3 -11 8 7.1 5.04
 -3 11 8 0.23 2.54
 -3 11 8 7.95 7.08
 -3 11 7 228.63 17.13
 -3 11 7 242.58 20.18
 -3 -11 7 209.4 17.77
 -3 11 7 203.74 17.21
 -3 11 6 250.46 18.31
 -3 11 6 266.99 21.38
 3 11 -6 221.81 18.14
 -3 -11 6 225.66 18.89
 -3 11 6 234.76 18.41
 -3 11 5 135.85 10.38
 -3 11 5 149.47 14.24
 3 11 -5 126.48 10.26
 -3 -11 5 123.13 11.24
 -3 11 5 125.62 10.54
 3 11 -4 282.27 23.22
 -3 11 4 326.59 26.26
 -3 11 4 307.48 23.28
 -3 11 4 313.05 23.44
 3 11 -3 78.02 6.47
 -3 11 3 69.25 10.64
 3 11 -2 82.24 6.85
 -3 11 2 84.73 11.26
 3 11 -1 11.04 2.37
 -3 11 1 10.3 3.03
 3 11 0 58.22 5.04
 -3 11 0 67.33 9.48
 -3 11 0 52.59 5.42
 3 11 1 3.34 2.23
 -3 11 -1 4.95 7.34
 -3 11 -1 -0.26 2.65
 3 11 2 78.63 6.74
 -3 11 -2 81.24 10.43
 -3 11 -2 79.94 6.87
 3 11 3 2.64 2.38
 -3 11 -3 -0.38 6.96
 -3 11 -3 1.54 2.38
 -3 11 -4 64.67 5.51
 3 -11 4 54.22 6.29
 3 11 4 59.28 5.5
 3 11 5 0.94 2.14
 3 -11 5 5.34 3.98
 3 11 5 1.97 2.41
 3 11 6 1.69 2.27
 3 -11 6 4.39 4.29
 3 11 6 3.63 2.48
 3 -11 7 61.78 7.11
 3 11 7 71.77 5.93
 3 11 7 64.29 5.97
 3 -11 8 58.88 7.19
 3 11 8 61.88 5.79
 3 11 8 70.09 5.8
 3 11 8 64.94 5.66
 3 -11 9 221.72 19.14
 3 11 9 213.37 18.59
 3 11 9 252.28 18.49
 3 11 9 241.69 18.52
 3 11 10 49.67 4.65
 3 -11 10 51.26 6.79
 3 11 10 47.96 4.85
 3 11 10 49.13 4.74
 3 -11 11 198.93 16.98
 3 11 11 214.58 16.06
 3 11 11 203.7 16.15
 3 11 11 193 16.19
 3 -11 11 194.89 17
 3 11 12 11.86 2.37
 3 -11 12 9.47 5.83
 3 11 12 7.74 2.82
 3 -11 12 15.75 6.11
 3 11 12 10.51 2.87
 3 11 13 59.54 4.94
 3 -11 13 53.45 7.59
 3 11 13 49.38 5.32
 3 11 13 54.82 5.38
 3 -11 13 50.12 7.43
 3 11 14 -0.69 2.76
 3 11 14 0.91 2.73
 3 -11 14 4.93 5.96
 3 -11 15 -3.41 6.27
 3 11 15 0.87 2.65
 3 11 15 6.39 3.04
 3 -11 16 17.89 6.54
 3 11 16 17.29 3.11
 3 11 16 19.52 3.44
 3 -11 16 15.48 6.06
 3 -11 17 5.75 6.33
 3 -11 17 10.8 5.78
 3 11 17 7.76 2.61
 3 11 17 7.29 3.01
 3 -11 18 7.14 6.17
 3 11 18 2.98 2.78
 3 -11 19 10.87 5.96
 3 11 19 10.44 2.85
 3 -11 19 13.95 5.41
 3 -11 20 0.62 5.56
 3 -11 21 13.46 5.27
 3 -11 22 1.41 3.66
 3 -11 23 5.99 3.18
 3 -11 24 0.93 2.32
 -3 -12 25 2.73 2.7
 -3 -12 24 -4.44 3.44
 -3 12 24 -0.48 3.54
 -3 12 23 3.41 4
 -3 -12 23 -5.45 4.02
 -3 12 22 -0.41 4.26
 -3 -12 22 3.24 4.45
 -3 12 21 4.52 4.5
 -3 -12 21 -1.22 4.87
 -3 12 20 0.98 4.67
 -3 12 20 4.32 3.33
 -3 -12 20 -0.72 5.22
 -3 12 20 6.93 3.57
 -3 -12 18 12.17 6.07
 -3 12 18 10.73 4.02
 -3 12 18 8.45 3.78
 -3 -12 17 24.2 6.46
 -3 12 17 23.58 5.44
 -3 12 17 20.72 4.65
 -3 12 17 23.68 4.22
 -3 12 16 3.93 2.72
 -3 12 16 8.83 3.8
 -3 12 16 6.61 4.23
 -3 -12 16 6.52 6.32
 -3 12 15 49.99 5.54
 -3 -12 15 42.34 7.49
 -3 12 15 43.42 5.89
 -3 12 14 60.58 7.13
 -3 12 14 78.92 6.93
 -3 -12 14 63.16 8.54
 -3 12 13 228.21 17.76
 -3 -12 13 194.62 18.59
 -3 12 13 220.07 17.84
 -3 12 13 230.66 18.12
 -3 12 12 38.91 4.76
 -3 12 12 42.67 4.72
 -3 -12 12 37.58 7.12
 -3 12 11 92.58 7.38
 -3 12 11 81.03 7.45
 -3 -12 11 82.39 8.95
 -3 12 11 69.05 7.33
 -3 12 10 -0.62 2.91
 -3 12 10 -1.25 6.87
 -3 12 10 2.96 3.41
 -3 -12 10 -1.73 5.85
 -3 12 10 0.64 2.94
 -3 12 9 1.7 2.56
 -3 12 9 4.67 7.24
 -3 12 9 1.25 3.55
 -3 -12 9 4.04 5.61
 -3 12 8 24.96 3.34
 -3 12 8 29.13 8.01
 -3 12 8 25.23 4.05
 -3 12 8 21.99 3.46
 -3 -12 8 20.34 5.78
 -3 12 7 130.4 9.97
 -3 12 7 105.32 10.27
 -3 12 7 107.22 13.25
 -3 -12 7 118.57 11.05
 -3 12 7 125.61 10.07
 3 12 -6 97.98 7.56
 -3 12 6 96.48 7.81
 -3 12 6 89.8 8.34
 -3 -12 6 76.72 8.95
 -3 12 6 84.5 7.98
 -3 12 5 187.82 19.14
 -3 -12 5 207.36 16.73
 -3 12 5 187.99 16.36
 3 12 -5 180.8 15.89
 -3 12 5 219.92 16.21
 -3 12 5 236.49 16.1
 -3 12 4 25.24 3
 -3 12 4 26.28 4.2
 -3 12 4 24.19 3.44
 -3 -12 4 25.49 5.15
 3 12 -4 31.77 3.07
 -3 12 3 140.84 12.05
 -3 12 3 156.6 15.71
 -3 12 3 164.46 11.93
 3 12 -3 143.56 11.9
 -3 12 3 145.07 12.31
 -3 12 2 54.2 5.47
 -3 12 2 61.52 10.07
 3 12 -2 64 5.35
 -3 12 2 56.08 5.88
 -3 12 2 64.2 5.22
 -3 12 1 6.01 7.86
 3 12 -1 7.62 2.3
 -3 12 1 2.34 3.01
 -3 12 1 3.27 1.64
 3 12 0 39.38 3.79
 -3 12 0 27.59 4.19
 3 12 1 21.67 3.18
 -3 12 -1 25.11 8.35
 -3 12 -1 29.53 3.61
 3 12 2 1.76 2.45
 -3 12 -2 4.04 2.7
 -3 12 -2 0.42 7.22
 -3 12 -3 48.34 4.98
 3 12 3 42.29 4.92
 3 12 4 27.97 3.46
 -3 12 -4 27.45 3.43
 3 12 4 29.11 3.48
 3 12 5 9.17 2.79
 3 -12 5 13.78 4.42
 3 12 5 16.35 2.8
 3 12 6 22.49 3.28
 3 -12 6 16.32 4.82
 3 12 6 25.95 3.22
 3 12 7 30.35 3.24
 3 12 7 29.8 3.53
 3 -12 7 20.36 5.23
 3 12 7 27.7 3.69
 3 12 8 29.33 3.68
 3 12 8 39.01 3.82
 3 -12 8 27.84 5.75
 3 12 8 33.63 3.98
 3 12 9 84.73 7.61
 3 12 9 89.71 7.39
 3 -12 9 81.88 8.79
 3 12 9 87.24 7.42
 3 12 10 52.62 5.2
 3 -12 10 54.17 7.35
 3 12 10 52.07 5.45
 3 12 10 62.51 5.14
 3 -12 10 47.99 7.18
 3 12 11 26.37 3.35
 3 -12 11 25.48 6.26
 3 12 11 17.13 2.99
 3 12 11 26.82 3.58
 3 -12 11 25.92 5.96
 3 12 12 16.81 3.37
 3 -12 12 17.37 5.96
 3 12 12 24.11 3.44
 3 12 13 10.35 3.15
 3 12 13 15.29 2.99
 3 -12 13 10.99 5.89
 3 12 14 -3.02 2.88
 3 -12 14 4.68 6.09
 3 12 14 0.97 2.77
 3 12 14 3 1.96
 3 -12 14 11.43 5.99
 3 12 15 24.22 4
 3 12 15 15.52 3.78
 3 12 15 44.76 3.28
 3 -12 15 39.09 6.79
 3 -12 15 32.1 6.42
 3 -12 16 29.17 6.69
 3 -12 16 33.55 6.35
 3 12 17 5.23 2.92
 3 -12 17 2.86 6.04
 3 12 18 11.77 3.03
 3 -12 18 13.43 5.47
 3 -12 18 9.19 5.86
 3 12 19 0.6 2.52
 3 -12 19 5.45 5.45
 3 -12 19 0.97 5.11
 3 -12 20 7.47 5.1
 3 -12 21 -1.87 4.65
 3 -12 21 1.99 3.84
 3 -12 22 2.37 3.33
 3 -12 23 1.36 2.61
 -3 -13 24 4.67 2.92
 -3 -13 23 12.76 3.79
 -3 -13 22 0.92 4.09
 -3 13 21 10.97 4.22
 -3 -13 21 23.86 4.92
 -3 13 20 9.89 4.21
 -3 -13 20 9.7 5.1
 -3 13 20 1.73 3.22
 -3 13 19 9.86 4.46
 -3 13 19 3.53 3.38
 -3 -13 19 6.14 5.36
 -3 13 19 10.9 3.61
 -3 13 18 3.28 3.73
 -3 13 18 1.37 4.53
 -3 -13 17 4.66 5.86
 -3 13 17 1.48 3.47
 -3 13 16 6.04 2.15
 -3 13 16 0.23 3.58
 -3 13 16 3.97 4.74
 -3 13 16 4.36 4.07
 -3 13 16 9.18 2.75
 -3 -13 16 -1.5 6.3
 -3 -13 15 34.29 6.88
 -3 13 15 34.49 4.89
 -3 13 15 35.51 3.72
 -3 13 15 25.52 5.12
 -3 13 15 34.59 4.1
 -3 -13 14 -3.56 6.27
 -3 13 14 0.75 2.5
 -3 13 14 -1.37 3.61
 -3 13 14 -1.26 4.29
 -3 13 14 0.17 2.95
 -3 -13 13 62.16 8.4
 -3 13 13 67.44 7.09
 -3 13 13 67.31 6.62
 -3 -13 12 7.52 6.25
 -3 13 12 15.96 3.75
 -3 13 11 7.28 3.51
 -3 13 11 8.84 3.36
 -3 -13 11 5 6.01
 -3 13 10 -0.56 3.46
 -3 -13 10 -3.07 5.87
 -3 13 10 1.12 2.79
 -3 13 10 -0.1 3.09
 -3 13 9 1.32 3.5
 -3 -13 9 -1.54 5.7
 -3 13 9 2.03 2.8
 -3 13 9 3.03 2.9
 -3 13 8 26.51 4.27
 -3 -13 8 20.78 6
 -3 13 8 28.46 3.61
 -3 13 8 23.4 3.76
 -3 13 7 10.58 3.04
 -3 -13 7 9.96 5.41
 -3 13 7 12.15 7.86
 -3 13 7 11.08 2.78
 -3 13 7 15.24 3.84
 -3 13 6 45.11 4.83
 -3 -13 6 42.98 6.45
 -3 13 6 53.66 9.63
 -3 13 6 44.86 4.49
 -3 13 6 45.05 5.21
 -3 13 5 2.81 2.32
 -3 13 5 2.6 2.77
 -3 -13 5 2.02 4.95
 -3 13 5 8.04 8
 3 13 -5 9.06 2.05
 -3 13 5 5.85 3.57
 -3 13 4 29.07 3.14
 -3 13 4 23.92 3.54
 -3 -13 4 24.69 5.3
 -3 13 4 35.55 9.01
 3 13 -4 24.27 3.03
 -3 13 4 27.41 4.21
 -3 13 3 10.95 2.85
 -3 13 3 16.13 3.72
 -3 13 3 13.55 2.37
 3 13 -3 17.77 2.56
 -3 13 2 -2.18 2.45
 -3 13 2 -0.76 3.2
 -3 13 2 5.23 8
 -3 13 2 1.63 1.95
 3 13 -2 -1.25 2.19
 -3 13 1 -6.17 8.45
 3 13 -1 3.41 2.34
 -3 13 1 -0.58 3.21
 3 13 -1 0.21 2.39
 3 13 0 155.3 13.02
 -3 13 0 149.13 13.26
 3 13 0 185 13.18
 3 13 1 1.48 2.53
 -3 13 -1 -1.23 2.95
 3 13 1 -1.85 2.53
 3 13 2 266.73 20.94
 -3 13 -2 251.04 21.02
 3 13 2 283.33 21.04
 3 13 3 8.38 2.83
 -3 13 -3 15.1 2.97
 3 13 3 14.97 2.94
 3 13 4 42.88 4.54
 -3 13 -4 41.34 4.48
 3 13 4 53.1 4.69
 3 13 5 1.08 2.65
 3 13 5 3.84 2.82
 3 13 6 15.35 2.98
 3 13 6 21.73 3.23
 3 13 7 18.45 2.99
 3 13 7 22.12 3.19
 3 -13 7 20.12 5.13
 3 13 7 18.15 3.4
 3 13 8 21.14 3.1
 3 13 8 18.76 3.41
 3 13 8 24.6 3.17
 3 -13 8 12.87 5.35
 3 13 9 32.68 3.67
 3 -13 9 38.38 6.33
 3 13 9 35.63 3.71
 3 13 9 26.39 3.98
 3 -13 9 23.99 5.91
 3 13 10 28.95 3.83
 3 -13 10 22.39 5.92
 3 13 10 26.68 3.53
 3 13 11 44.21 5.04
 3 13 11 48.89 4.89
 3 -13 11 54.67 6.95
 3 13 12 3.5 2.87
 3 -13 12 -1.35 5.95
 3 13 12 -0.46 2.81
 3 13 12 3.2 2.18
 3 -13 12 0.5 5.6
 3 13 13 27.4 3.8
 3 -13 13 25.79 6.49
 3 13 13 25.44 3.8
 3 13 13 32.34 3.21
 3 -13 13 25.06 6.27
 3 13 14 -1.99 2.97
 3 -13 14 1.58 5.95
 3 13 14 -2.48 2.87
 3 -13 14 3.64 5.62
 3 13 14 1.33 1.89
 3 -13 15 3.99 5.91
 3 -13 16 11.17 5.79
 3 13 16 9.12 2.93
 3 13 16 3.26 2.62
 3 -13 17 17.21 5.48
 3 13 17 14.01 3.2
 3 -13 18 6.76 5
 3 13 18 0.85 2.52
 3 -13 18 0.38 5.28
 3 13 19 15.49 2.85
 3 -13 19 29.25 5.2
 3 -13 20 3.46 4.45
 3 -13 21 7.83 3.41
 3 -13 22 0.48 2.75
 -3 -14 23 4.38 2.97
 -3 -14 22 6.99 3.73
 -3 -14 21 4.52 4.23
 -3 -14 20 14.41 4.94
 -3 14 19 3.31 3.08
 -3 14 19 3.78 3.17
 -3 -14 19 -1.67 5
 -3 14 18 2.2 3.25
 -3 14 18 6.93 3.56
 -3 -14 18 5.27 5.33
 -3 14 17 0.85 3.21
 -3 14 17 2.22 3.68
 -3 -14 17 -3.61 5.5
 -3 -14 15 -0.1 5.88
 -3 14 15 3.69 2.23
 -3 14 15 2.83 3.59
 -3 14 15 2.4 4.03
 -3 14 15 3.85 2.78
 -3 14 14 144.85 13.41
 -3 14 14 173.14 13.34
 -3 14 14 146.72 12.77
 -3 -14 14 154.51 14.07
 -3 14 14 179.85 13.04
 -3 14 13 0.91 2.63
 -3 14 13 1.22 3.44
 -3 14 13 0.23 4.23
 -3 14 13 -1.81 3.13
 -3 -14 13 -1.52 6.08
 -3 -14 12 88.02 9.7
 -3 14 12 95.84 8.44
 -3 14 12 90.73 8.2
 -3 -14 11 7.56 5.99
 -3 14 11 1.99 3.25
 -3 14 11 5.03 3.46
 -3 14 10 4.24 3.23
 -3 -14 10 0.64 5.77
 -3 14 9 -6.05 3.1
 -3 -14 9 0.31 5.71
 -3 -14 8 41.51 6.94
 -3 14 8 41.79 5.07
 -3 14 8 55.4 5.46
 -3 14 8 48.01 4.95
 -3 -14 7 2.15 5.42
 -3 14 7 1.14 2.98
 -3 14 7 1.45 3.5
 -3 14 7 1.97 2.67
 -3 -14 6 38.56 6.19
 -3 14 6 38.39 4.18
 -3 14 6 41.92 5.01
 -3 14 6 40.18 4.54
 -3 14 5 3.61 2.34
 3 14 -5 0.62 1.96
 -3 14 5 5.39 3.58
 -3 14 5 6.68 2.98
 -3 14 4 148.22 11.16
 3 14 -4 141.51 11.01
 -3 14 4 138.69 11.58
 -3 14 4 123.36 11.27
 3 14 -4 132.17 11.13
 -3 14 3 -0.55 2.15
 3 14 -3 0.42 2.16
 -3 14 3 0.82 3.46
 -3 14 3 -0.34 2.65
 3 14 -3 3.48 2.35
 -3 14 2 3.67 2.03
 3 14 -2 7.23 2.34
 -3 14 2 3.59 3.41
 3 14 -2 4.1 2.48
 3 14 -1 6.8 2.45
 -3 14 1 4.18 3.28
 3 14 -1 5.08 2.56
 3 14 0 -1.22 2.36
 -3 14 0 0.76 3.09
 3 14 0 -1.3 2.55
 3 14 1 5.64 2.59
 -3 14 -1 3.16 3.05
 3 14 2 12.79 2.82
 -3 14 -2 11.22 3.14
 3 14 2 12.91 2.94
 3 14 3 28.67 3.85
 -3 14 -3 33.23 4.04
 3 14 4 30.72 3.64
 3 14 4 29.57 3.86
 3 14 5 3.38 2.64
 3 14 5 11.45 3.09
 3 14 6 28.29 3.65
 3 14 6 29.08 3.97
 3 14 6 35.98 3.7
 3 14 7 -1.33 2.88
 3 -14 7 -4.19 4.72
 3 14 7 -0.74 2.52
 3 14 8 70.68 6.28
 3 -14 8 65.72 7.56
 3 14 8 69.98 6.53
 3 14 9 4.39 3.01
 3 14 9 0.63 2.6
 3 -14 9 3.98 5.67
 3 14 9 1.83 2.41
 3 -14 9 2.29 5.27
 3 14 10 94.66 9.45
 3 14 10 131.56 9.16
 3 -14 10 114.55 10.58
 3 -14 10 102.38 10.38
 3 14 10 101.78 9.27
 3 14 11 3.52 3
 3 14 11 5.51 2.93
 3 -14 11 0.34 5.83
 3 14 11 6.65 2.33
 3 -14 11 8.25 5.33
 3 14 12 92.92 9.92
 3 14 12 134.99 9.62
 3 -14 12 119.21 11.11
 3 -14 12 114.33 11
 3 14 12 117.86 9.97
 3 -14 13 -5.33 5.85
 3 14 13 2.22 2.84
 3 14 13 0.89 1.94
 3 -14 14 12.64 5.79
 3 14 14 14.47 2.2
 3 14 15 -1.36 2.63
 3 -14 15 -8.43 5.59
 3 14 15 1.95 2.81
 3 -14 15 4.55 5.11
 3 14 16 23.46 3.44
 3 -14 16 18.45 5.46
 3 -14 16 21.93 5.65
 3 14 17 5.51 2.64
 3 -14 17 7.97 4.97
 3 -14 17 3.8 5.04
 3 14 18 22.13 3.28
 3 -14 18 35.47 5.2
 3 -14 19 1.34 4.3
 3 -14 20 21.18 3.82
 3 -14 21 3 2.68
 -3 -15 22 2.23 2.82
 -3 -15 21 56.09 5.76
 -3 -15 20 4.43 4.14
 -3 -15 19 49.9 5.76
 -3 15 19 38.27 4.46
 -3 15 18 9.42 3.12
 -3 -15 18 14.19 4.97
 -3 15 18 0.88 3.23
 -3 15 17 16.04 3.67
 -3 15 17 12.92 3.46
 -3 -15 17 11.79 5.21
 -3 15 16 3.24 3.64
 -3 15 16 3.54 3.2
 -3 -15 16 3.39 5.22
 -3 15 15 1.47 3.42
 -3 15 15 5.11 2.14
 -3 15 15 7.97 3.82
 -3 -15 15 -1.6 5.52
 -3 15 14 15.98 2.79
 -3 15 14 20.4 3.33
 -3 15 13 27.19 4.36
 -3 15 13 32.98 4.99
 -3 15 13 30.66 3.76
 -3 15 13 37.65 4.16
 -3 15 12 7.4 2.81
 -3 15 12 5.17 3.45
 -3 15 12 9.83 4.2
 -3 -15 12 4.1 5.76
 -3 15 12 6.7 3.31
 -3 -15 11 11.21 5.92
 -3 15 11 18.24 3.31
 -3 15 11 21.01 3.82
 -3 15 11 17.81 3.6
 -3 15 10 18.69 3.9
 -3 15 10 22.08 3.78
 -3 -15 10 18.18 5.92
 -3 15 9 0.29 3.43
 -3 15 9 -0.5 3
 -3 -15 9 -5.13 5.54
 -3 15 8 1.06 3.56
 -3 15 8 0.94 2.79
 -3 -15 8 1.87 5.44
 -3 15 7 2.79 2.88
 -3 -15 7 2.95 5.15
 -3 15 6 3.36 2.66
 -3 15 5 3.86 2.58
 -3 15 4 7.42 2.56
 -3 15 3 26.84 3.34
 3 15 -3 25.21 3.45
 3 15 -2 4.13 2.6
 3 15 -1 37.12 4.17
 3 15 0 1.48 2.68
 3 15 1 8.21 2.82
 3 15 2 0.52 2.64
 3 15 3 25.21 3.78
 3 15 4 10.93 2.85
 3 15 4 6.91 2.96
 3 15 5 70.29 6.32
 3 15 5 69.2 6.51
 3 15 6 -0.31 2.59
 3 15 6 0.46 3.05
 3 15 6 4.16 2.64
 3 -15 7 4.15 5.33
 3 15 7 7.98 2.65
 3 15 7 4.09 3.09
 3 15 7 6.56 2.62
 3 -15 8 13.69 5.57
 3 15 8 17.21 2.81
 3 15 8 13.91 2.94
 3 15 8 14.73 3.31
 3 15 9 1.87 3.15
 3 15 9 7.19 2.49
 3 -15 9 5.36 5.48
 3 -15 9 9.52 4.95
 3 15 9 4.38 2.66
 3 15 10 2.96 3
 3 15 10 8.44 2.34
 3 -15 10 6.58 5.61
 3 -15 10 5.87 4.99
 3 15 10 2.17 2.63
 3 -15 11 4.3 5.52
 3 15 11 4.93 2.21
 3 15 11 6.67 3.03
 3 -15 12 1.83 5.52
 3 15 12 1.45 1.95
 3 15 13 5.31 2.77
 3 15 13 1.4 1.83
 3 -15 13 -4.21 5.38
 3 15 13 7.62 2.88
 3 -15 13 1.43 4.92
 3 -15 14 -0.97 4.87
 3 15 14 -0.47 2.59
 3 15 14 -1.02 2.79
 3 15 14 2.62 1.67
 3 -15 14 -1.15 5.23
 3 15 15 2.52 2.74
 3 -15 15 11.42 4.79
 3 -15 15 7.37 5.12
 3 15 16 0.07 2.62
 3 -15 16 6.29 4.67
 3 15 17 10.8 2.63
 3 -15 17 13.71 4.54
 3 15 18 3.89 1.98
 3 -15 19 8.67 3.02
 3 -15 20 2.3 2.33
 -3 -16 21 1.04 2.44
 -3 -16 20 10.39 3.31
 -3 -16 19 -4.15 3.82
 -3 -16 18 -2.07 4.2
 -3 16 18 -1.98 2.72
 -3 16 17 1.37 2.98
 -3 16 17 3.46 3.02
 -3 -16 17 2.08 4.45
 -3 16 16 11.96 3.42
 -3 16 16 16.05 3.54
 -3 -16 16 17.11 4.96
 -3 16 15 11.45 3.37
 -3 16 15 8.42 3.6
 -3 -16 15 4.55 5
 -3 16 14 26.3 3.07
 -3 16 14 27.59 4.02
 -3 16 14 21 4.27
 -3 -16 14 31.77 5.71
 -3 16 13 13.34 2.52
 -3 16 13 5.64 3.32
 -3 16 13 1.98 3.84
 -3 -16 13 16.4 5.24
 -3 -16 12 8.77 5.34
 -3 16 12 7.37 2.66
 -3 16 11 16.27 3.07
 -3 16 11 13.32 3.46
 -3 16 10 1.08 2.82
 -3 16 10 2.01 3.31
 -3 16 9 22.54 3.65
 -3 16 9 20.55 3.73
 -3 16 9 32.32 4.22
 -3 16 8 7.69 3.06
 -3 16 8 3.69 3.55
 -3 16 7 53.22 5.63
 -3 16 7 64.06 6.07
 -3 16 6 46.04 5.05
 -3 16 6 53.97 5.48
 -3 16 5 30.99 3.99
 -3 16 5 38.33 4.64
 3 16 -4 15.61 2.43
 -3 16 4 18.09 3.07
 -3 16 4 14.86 3.74
 3 16 -3 4.89 2.11
 -3 16 3 2.95 2.5
 -3 16 3 3.7 3.4
 3 16 -2 1.38 2.53
 3 16 -2 0.82 2.19
 -3 16 2 -3.27 3.31
 3 16 -1 98.69 9.31
 3 16 -1 119.11 9.11
 -3 16 1 112.76 9.54
 3 16 0 18.35 3.24
 3 16 0 16.47 2.85
 -3 16 0 16.9 3.54
 3 16 1 90.14 6.97
 3 16 1 68.64 7.19
 3 16 2 0.97 2.45
 3 16 2 -0.27 2.88
 3 16 3 119.7 11.23
 3 16 3 129.25 11.13
 3 16 3 156.47 11.1
 3 16 4 18.79 3.64
 3 16 4 22.99 3.3
 3 16 4 24.44 3.25
 3 16 5 59.75 7.06
 3 16 5 76.91 6.94
 3 16 6 1.76 3.1
 3 16 6 8.39 2.76
 3 16 6 8.32 2.57
 3 16 7 2.96 3.05
 3 16 7 -1.48 2.63
 3 16 7 -2.16 2.51
 3 16 8 11.19 3.2
 3 16 8 11.55 2.55
 3 16 8 7.86 2.7
 3 -16 9 -1.05 5.24
 3 16 9 6.94 2.3
 3 -16 10 15.2 5.19
 3 16 10 10.87 2.36
 3 -16 10 11.07 4.64
 3 16 11 31.22 3.78
 3 -16 11 32.31 5.69
 3 16 11 26.78 3.86
 3 16 11 32.88 3.25
 3 -16 11 23.29 5.29
 3 16 12 14.61 3.02
 3 16 12 12.05 3.05
 3 -16 12 10.8 5.1
 3 16 12 11.9 2.12
 3 -16 12 6.6 4.7
 3 -16 13 26.95 5.34
 3 16 13 32.49 2.93
 3 16 13 20.49 3.62
 3 16 13 29.79 3.8
 3 16 14 -0.3 2.62
 3 -16 14 0.48 4.47
 3 16 15 21.83 3.33
 3 -16 15 26.47 4.64
 3 16 16 5.29 2.44
 3 -16 17 15.43 3.49
 3 16 17 14.69 2.42
 3 -16 18 5.08 2.6
 -3 -17 19 1.08 2.53
 -3 -17 18 -0.37 3.12
 -3 -17 17 6.88 3.68
 -3 17 17 3.84 2.42
 -3 17 16 1.29 2.66
 -3 17 16 5.89 2.89
 -3 -17 16 1.56 3.89
 -3 17 15 6.21 2.86
 -3 17 15 6.84 3.24
 -3 -17 15 9.67 4.29
 -3 -17 14 17.48 4.59
 -3 17 14 10.12 3.54
 -3 17 14 14.91 3.26
 -3 17 14 15.08 2.19
 -3 -17 13 1.63 4.54
 -3 17 13 0.68 3.57
 -3 17 13 -0.09 3.06
 -3 17 13 3.63 2.02
 -3 -17 12 25.02 4.98
 -3 17 12 20.6 4.18
 -3 17 12 21.78 3.56
 -3 17 12 17.65 2.87
 -3 -17 11 8.28 4.66
 -3 17 11 10.79 4.04
 -3 17 11 8.61 3.23
 -3 17 11 11.09 2.65
 -3 -17 10 10.39 4.72
 -3 17 10 13.85 3.35
 -3 17 10 10.98 2.92
 -3 17 9 20.84 3.7
 -3 17 9 27.25 3.59
 -3 17 8 4.19 2.94
 -3 17 7 20.72 3.42
 -3 17 7 13.19 3.68
 -3 17 6 43.77 5.03
 -3 17 6 52.63 5.35
 -3 17 5 12.71 3.64
 3 17 -4 66.52 5.71
 -3 17 4 70.89 6.57
 3 17 -3 7.4 2.05
 3 17 -2 14.25 2.44
 3 17 -1 1.55 2.16
 3 17 0 13.93 3.04
 3 17 0 14.08 2.77
 3 17 0 11.41 2.51
 3 17 1 1.13 2.86
 3 17 1 -1.53 2.43
 3 17 1 -0.87 2.29
 3 17 2 24.3 3.87
 3 17 2 36.22 3.65
 3 17 2 31.27 3.41
 -3 17 -2 23.61 3.55
 3 17 3 -0.81 2.49
 3 17 3 -0.28 2.35
 -3 17 -3 3.59 2.44
 3 17 4 10.94 2.6
 3 17 5 1.4 2.39
 3 17 6 10.1 2.58
 3 17 7 2.2 2.92
 3 17 7 3.66 2.32
 3 17 8 18.13 3.51
 3 17 8 22.77 3.27
 3 17 8 27.88 2.99
 3 17 9 7.99 3.01
 3 17 9 9.4 2.84
 3 17 9 11.37 2.25
 3 17 10 0.16 2.82
 3 17 10 6 2.75
 3 17 10 4.39 1.93
 3 17 11 13.46 3.24
 3 17 11 15.85 3.31
 3 17 12 1.59 1.58
 3 17 12 -2.18 2.58
 3 17 13 10.99 2.78
 3 17 13 10.44 1.69
 3 17 14 0.06 2.51
 3 17 15 4.04 2.26
 3 -17 15 0.67 2.9
 3 17 16 0.39 1.84
 3 -17 16 0.59 2.44
 -3 -18 16 3.29 2.74
 -3 18 16 1.61 2.05
 -3 -18 15 5.56 3.13
 -3 18 15 3.48 2.57
 -3 18 15 1.49 2.29
 -3 -18 14 -4.45 3.41
 -3 18 14 3.6 2.48
 -3 18 14 2.8 2.83
 -3 18 13 3.26 3.12
 -3 -18 13 4.5 3.61
 -3 18 13 3.97 2.71
 -3 18 13 4.53 1.64
 -3 18 12 -0.38 3.31
 -3 -18 12 1.56 3.64
 -3 18 12 0.53 2.77
 -3 18 12 -0.59 1.79
 -3 18 11 5.84 3.56
 -3 -18 11 -1.72 3.81
 -3 18 11 5.02 2.08
 -3 18 11 4.81 2.82
 -3 18 10 -1.37 3.57
 -3 18 10 0.15 2.25
 -3 18 10 3.48 2.78
 -3 18 9 -1.09 3.78
 -3 18 9 -0.33 2.82
 -3 18 9 2.73 2.45
 -3 18 8 5.76 2.79
 -3 18 8 1.02 2.51
 -3 18 7 22.3 3.32
 -3 18 7 18.18 3.24
 -3 18 6 16.11 3.01
 -3 18 6 15.31 3.12
 3 18 -5 40.06 4.22
 -3 18 5 52.66 4.66
 -3 18 5 41.19 4.6
 3 18 -4 4.99 2.22
 -3 18 4 0.13 2.74
 3 18 -3 10.61 2.37
 -3 18 3 9.03 2.9
 3 18 -3 6.76 1.92
 3 18 -2 8.17 2.38
 -3 18 2 9.06 2.85
 3 18 -2 11.48 2.07
 3 18 -1 -1.04 2.4
 3 18 -1 -0.79 2.25
 -3 18 1 -2.18 2.62
 3 18 -1 -0.54 1.92
 3 18 0 2.08 2.52
 3 18 0 1.27 2.25
 -3 18 0 3.76 2.55
 3 18 0 4.18 2.03
 3 18 1 17 3.08
 3 18 1 18.58 2.81
 -3 18 -1 15.75 2.85
 3 18 1 18.55 2.58
 3 18 2 -3.74 2.73
 3 18 2 2.26 2.35
 -3 18 -2 1.1 2.24
 3 18 2 3.6 2.12
 3 18 3 32.45 4.02
 3 18 3 37.96 3.78
 -3 18 -3 25.96 3.49
 3 18 3 39.66 3.54
 3 18 4 3.3 2.79
 3 18 4 7.21 2.47
 3 18 4 0.71 2.1
 3 18 5 14.73 3.08
 3 18 5 12.28 2.77
 3 18 5 14.02 2.45
 3 18 6 2.17 2.76
 3 18 6 3.89 2.51
 3 18 6 2.41 2.04
 3 18 7 -1.02 2.75
 3 18 7 3.2 2.49
 3 18 7 2.93 1.97
 3 18 8 15.37 3.34
 3 18 8 18.92 3.23
 3 18 9 19.83 3.39
 3 18 9 20.25 3.33
 3 18 9 27.08 2.67
 3 18 10 10.04 2.87
 3 18 10 18.28 2.09
 3 18 10 12.86 2.99
 3 18 11 3.92 2.49
 3 18 11 3.23 1.51
 3 -18 12 5.85 2.53
 3 18 12 6.71 2.49
 3 18 13 -0.78 2.18
 3 18 14 0.14 1.81
 3 18 15 2.53 1.48
 -3 19 14 6.26 2.1
 -3 19 13 11.24 2.21
 -3 19 13 10.2 2.65
 -3 19 12 16.48 2.68
 -3 19 12 14.42 3.06
 -3 19 11 1.45 2.27
 -3 19 11 2.76 1.62
 -3 19 10 7.78 2.57
 -3 19 10 4.87 1.89
 -3 19 10 9.02 3.27
 -3 19 9 -0.86 2.36
 -3 19 9 1.1 1.94
 -3 19 9 -1.33 3.37
 -3 19 8 0.94 2.38
 -3 19 8 0.57 2.02
 -3 19 8 0.47 3.51
 -3 19 7 0.68 2.43
 3 19 -7 -0.28 1.62
 -3 19 7 -1.13 2.18
 -3 19 6 11.53 2.56
 3 19 -6 8.34 1.89
 -3 19 6 7.93 2.42
 3 19 -5 3.72 1.87
 -3 19 5 5.53 2.32
 3 19 -4 20.05 2.65
 -3 19 4 22.22 2.99
 3 19 -3 -0.05 1.96
 -3 19 3 1.02 2.3
 3 19 -3 0.03 1.47
 3 19 -2 0.39 2.04
 -3 19 2 1.61 2.3
 3 19 -2 4.69 1.62
 3 19 -1 3.27 2.09
 3 19 -1 1.43 1.62
 -3 19 1 -0.69 2.22
 3 19 0 2.23 2.18
 3 19 0 -4.93 2.48
 3 19 0 -2.97 1.76
 -3 19 0 -3.06 2.15
 3 19 1 3.15 2.21
 3 19 1 2.91 2.38
 -3 19 -1 -0.17 2.01
 3 19 1 6.95 1.82
 3 19 2 2.01 2.29
 3 19 2 4.75 2.47
 -3 19 -2 2.18 1.83
 3 19 2 2.02 1.78
 3 19 3 2.22 2.28
 3 19 3 1.92 2.53
 3 19 3 4.94 1.83
 3 19 4 -0.96 2.38
 3 19 4 -2.96 2.53
 3 19 4 -0.72 1.77
 3 19 5 -0.06 2.34
 3 19 5 2.17 2.43
 3 19 5 -1.67 1.77
 3 19 6 0.06 2.41
 3 19 6 0.07 2.47
 3 19 6 -0.11 1.67
 3 19 7 3.55 2.48
 3 19 7 -0.77 2.49
 3 19 7 4.1 1.63
 3 19 8 11.49 2.68
 3 19 8 13.51 1.82
 3 19 9 7.16 2.62
 3 19 9 14.93 1.8
 3 19 10 2.32 2.33
 3 19 11 7.64 2.3
 3 19 12 -0.63 1.84
 3 19 13 -0.46 1.49
 -3 20 11 1.54 2.16
 -3 20 10 -1.28 2.55
 -3 20 9 1.42 2.71
 -3 20 9 0.77 1.67
 -3 20 8 12.88 3.04
 -3 20 8 9.27 1.96
 -3 20 7 2.01 3.04
 -3 20 7 -0.03 1.63
 -3 20 7 0.16 1.7
 -3 20 6 3.45 3.39
 -3 20 6 16.86 2.14
 3 20 -5 2 1.48
 -3 20 5 -0.43 1.74
 3 20 -4 8.9 1.8
 -3 20 4 8.99 1.94
 3 20 -3 2.09 1.73
 -3 20 3 1.77 1.79
 3 20 -2 7.11 2
 -3 20 2 9.46 1.91
 3 20 -1 -1.1 1.9
 -3 20 1 -1.02 1.68
 3 20 0 0.96 2.03
 3 20 0 -0.73 1.34
 3 20 1 14.79 2.69
 3 20 1 23.43 2.22
 3 20 2 4.16 1.45
 3 20 2 0.43 2.11
 3 20 3 6.6 1.55
 3 20 3 6.06 2.22
 3 20 4 2.66 1.39
 3 20 4 -2.27 2.19
 3 20 5 1.01 2.21
 3 20 6 -1.49 2.16
 3 20 7 0.31 2.11
 3 20 8 8.72 2.09
 3 20 9 -1.37 1.94
 3 20 10 14.35 2.04
 -3 21 8 -0.49 1.75
 -3 21 7 0.52 1.96
 -3 21 6 4.46 2.15
 -3 21 5 2.63 2.35
 -3 21 4 2.75 2.57
 -3 21 3 3.75 2.65
 3 21 -1 7.15 1.6
 3 21 0 -1.71 1.59
 3 21 1 1.34 1.57
 3 21 2 2.55 1.68
 3 21 3 2.72 1.68
 3 21 4 0.34 1.59
 3 21 5 5.2 1.63
 -4 0 31 -2.12 1.57
 -4 0 30 84.22 9.09
 -4 0 30 120.37 8.7
 -4 0 29 0.71 1.43
 -4 0 29 0.74 4.36
 -4 0 29 0.77 2.56
 -4 0 28 99.7 7.46
 -4 0 28 81.04 6.97
 -4 0 28 76.5 8.49
 -4 0 27 -0.4 3.11
 -4 0 27 -2.68 1.99
 -4 0 26 35.81 6.59
 -4 0 26 31.1 3.37
 -4 0 25 -4.2 6.39
 -4 0 25 2.38 2.16
 -4 0 25 -4.58 4.87
 -4 0 24 2.3 2.22
 -4 0 24 -0.63 5.03
 -4 0 24 -1.83 6.48
 -4 0 23 6.44 10.43
 -4 0 23 -0.63 5.13
 -4 0 23 7.33 6.46
 -4 0 22 63.62 6.65
 -4 0 22 63.53 11.99
 -4 0 22 50.41 5.02
 -4 0 22 54.91 7.88
 -4 0 21 -2.16 4.85
 -4 0 21 -0.17 2.33
 -4 0 21 -1.48 6.26
 -4 0 20 7.16 4.64
 -4 0 20 12.82 9.78
 -4 0 20 6.35 2.41
 -4 0 20 0.09 6.01
 -4 0 19 -2.05 4.34
 -4 0 19 -0.35 5.54
 -4 0 19 -2.03 9.15
 -4 0 19 -1.69 2.25
 -4 0 18 128.54 10.9
 -4 0 18 124.93 10.32
 -4 0 18 126.64 11.5
 -4 0 17 -5.05 8.2
 -4 0 17 1.4 1.96
 -4 0 17 -1.24 3.86
 -4 0 17 0.6 4.91
 -4 0 16 519.5 42.57
 -4 0 16 565.66 42.49
 -4 0 16 618.43 44.36
 -4 0 15 2.49 7.25
 -4 0 15 1.59 1.78
 -4 0 14 1095.41 80.06
 -4 0 14 1015.25 78.83
 -4 0 13 -0.06 1.67
 4 0 -13 5.91 6.59
 -4 0 12 1700.87 128.97
 4 0 -12 1536.66 129.89
 -4 0 11 -0.24 1.63
 4 0 -11 -10.25 7.55
 -4 0 11 1.46 6.3
 4 0 -10 464.93 41.84
 -4 0 10 576.96 41.57
 4 0 -9 -1 7.57
 -4 0 9 -4.21 6.09
 4 0 -8 48.99 9.02
 -4 0 8 58.11 7.44
 4 0 -7 0.15 7.69
 4 0 -6 -1.3 7.67
 4 0 -5 1.5 7.73
 4 0 -4 6.75 7.73
 4 0 -3 -6.53 7.65
 4 0 -2 565.06 44.51
 4 0 -1 -3.12 6.77
 4 0 -1 1.6 5.99
 4 0 0 1364.09 106.76
 4 0 0 1405.17 106.79
 4 0 1 2.26 4.74
 4 0 1 3.36 4.93
 4 0 2 47.67 5.74
 4 0 2 45.69 6.17
 4 0 3 -0.06 3.7
 4 0 3 1.24 4.69
 4 0 4 2392.85 184.14
 4 0 5 -1.5 4.51
 4 0 6 3578.17 275.15
 4 0 7 -0.47 4.84
 4 0 8 886.71 61.7
 4 0 8 777.56 60.88
 4 0 9 -0.7 5
 4 0 9 -0.23 1.42
 4 0 10 326.2 23.02
 4 0 10 295.83 22.62
 4 0 10 276.35 22.63
 4 0 11 0.43 1.8
 4 0 11 -2.01 4.36
 4 0 11 -0.55 1.47
 4 0 12 15.33 2.02
 4 0 12 14.99 2.24
 4 0 13 1.78 4.7
 4 0 13 -0.14 1.62
 4 0 13 -0.48 1.89
 4 0 13 -1.02 5.71
 4 0 13 -0.84 2.72
 4 0 14 184.2 15.52
 4 0 14 191.75 16.02
 4 0 14 209.89 16.04
 4 0 14 201.89 15.3
 4 0 14 187.5 16.56
 4 0 14 192.85 15.26
 4 0 15 -1.03 2.19
 4 0 15 1.4 4.11
 4 0 15 1.87 3.08
 4 0 15 -0.09 6.38
 4 0 15 2.31 1.82
 4 0 15 0.64 5.26
 4 0 16 236.05 19.25
 4 0 16 248.89 19.73
 4 0 16 243.19 19.74
 4 0 16 251.08 18.99
 4 0 16 232.47 20.35
 4 0 16 238.95 18.96
 4 0 17 2.37 2.46
 4 0 17 0.33 4.29
 4 0 17 -0.07 3.55
 4 0 17 3.72 7.24
 4 0 17 -1.8 2.05
 4 0 17 -6.46 5.86
 4 0 18 92.03 11.4
 4 0 18 132.45 8.77
 4 0 18 101.88 9.16
 4 0 18 102.02 9.65
 4 0 18 95.37 10.1
 4 0 18 92.54 8.51
 4 0 19 3.67 7.78
 4 0 19 0.07 3.87
 4 0 19 -4.83 4.45
 4 0 19 -0.87 2.04
 4 0 19 1.05 3.33
 4 0 20 35.88 6.11
 4 0 20 50.61 9.09
 4 0 21 0.11 7.76
 4 0 21 -2.79 3.84
 4 0 21 1.58 2.88
 4 0 22 45.98 9.76
 4 0 22 55.47 7.12
 4 0 23 0.04 2.96
 4 0 24 30.65 8.66
 4 0 24 52.05 6.43
 4 0 25 3.84 3.25
 4 0 26 12.03 3.12
 4 0 27 -2.47 2.49
 4 0 28 10.18 2.1
 -4 -1 31 6.76 1.63
 -4 1 31 6.82 1.65
 -4 -1 30 2.37 2.1
 -4 1 30 5.01 2.1
 -4 -1 29 1.12 4.17
 -4 1 29 4.67 4.45
 -4 1 29 3.96 1.5
 -4 -1 29 1.17 1.48
 -4 -1 29 2.44 2.5
 -4 1 29 2.95 2.47
 -4 1 28 11.21 5.12
 -4 -1 28 -2.23 5.02
 -4 -1 28 6.28 1.78
 -4 1 28 6.23 1.76
 -4 -1 28 9.21 2.97
 -4 1 28 6.82 2.89
 -4 -1 27 3.07 5.51
 -4 1 27 11.32 5.71
 -4 1 27 12.28 2.2
 -4 -1 27 11.55 2.17
 -4 -1 27 12.78 3.31
 -4 1 27 14.59 3.28
 -4 -1 26 17.62 5.94
 -4 -1 26 13.42 2.45
 -4 1 26 11.51 2.41
 -4 1 25 65.29 9.09
 -4 1 25 77.67 6.78
 -4 -1 25 75.74 6.79
 -4 -1 25 95.56 8.15
 -4 1 25 97.74 8.09
 -4 -1 24 12.56 6.55
 -4 1 24 9.46 2.45
 -4 -1 24 8 2.45
 -4 -1 24 8.35 5.12
 -4 1 24 10.41 5.11
 -4 1 24 14.1 6.57
 -4 -1 23 41.42 5.9
 -4 1 23 39.09 5.77
 -4 -1 23 51.17 11.61
 -4 -1 23 30.36 3.67
 -4 1 23 31.52 3.63
 -4 1 23 22.19 7.09
 -4 -1 23 28.96 7.12
 -4 -1 22 5.06 10.55
 -4 1 22 1.67 10.38
 -4 -1 22 -0.06 5
 -4 1 22 3.66 4.94
 -4 1 22 2.23 6.35
 -4 -1 22 -0.2 6.39
 -4 -1 21 4.23 4.82
 -4 1 21 -2.79 4.71
 -4 1 21 5.48 6.25
 -4 -1 21 1.58 6.23
 -4 -1 21 -2.4 10.31
 -4 1 21 8.72 10.09
 -4 1 21 0.57 2.27
 -4 -1 21 1.88 2.29
 -4 -1 20 103.78 9.28
 -4 1 20 109.8 9.26
 -4 1 20 106.41 8.42
 -4 -1 20 89.79 8.38
 -4 1 20 141.83 13.84
 -4 -1 20 134.08 13.94
 -4 -1 20 95.25 10.15
 -4 1 20 100.22 10.16
 -4 -1 19 5.54 4.44
 -4 1 19 4.76 4.41
 -4 -1 19 9.03 5.73
 -4 1 19 10.2 5.69
 -4 1 19 7.73 9.02
 -4 -1 19 15.27 9.36
 -4 -1 19 8.52 2.33
 -4 1 19 6.53 2.3
 -4 -1 18 215.94 18.17
 -4 1 18 213.47 18.17
 -4 1 18 238.28 17.88
 -4 -1 18 229.01 17.86
 -4 1 18 223.99 18.67
 -4 -1 18 227.92 18.69
 -4 -1 18 242.52 20.84
 -4 1 18 258.3 20.89
 -4 1 17 1.24 1.98
 -4 -1 17 2.05 2.03
 -4 -1 17 2.26 8.24
 -4 1 17 -0.56 8.08
 -4 1 17 2.64 3.85
 -4 -1 17 4.09 3.9
 -4 -1 17 -3.9 5.07
 -4 1 17 0.83 5.09
 -4 1 16 349.61 29.64
 -4 -1 16 352.73 29.65
 -4 1 16 400.82 29.51
 -4 -1 16 394.92 29.5
 -4 1 16 406.13 31.55
 -4 -1 16 415.99 31.64
 -4 -1 15 4.77 1.87
 -4 1 15 2.24 1.79
 -4 1 14 140.46 14.69
 -4 -1 14 151.99 14.73
 4 1 -14 131.54 14.71
 -4 -1 14 160.71 12.48
 -4 1 14 162.66 12.49
 -4 -1 13 4.87 1.74
 -4 1 13 4.53 1.75
 4 1 -13 2.34 7.22
 4 -1 -12 134.54 13.26
 4 1 -12 122.88 14.23
 -4 1 12 148.59 11.43
 -4 -1 12 145.34 11.43
 -4 -1 11 92.91 7.54
 -4 1 11 97.1 7.53
 4 1 -11 72.84 11.25
 4 -1 -11 92.7 10.26
 -4 -1 11 87.68 10.04
 -4 1 11 96.92 10.06
 4 -1 -10 293.04 23.61
 4 1 -10 270.29 24.08
 -4 -1 10 293.07 23.38
 -4 1 10 277.46 23.32
 4 1 -9 1435.94 117.92
 4 -1 -9 1432.91 117.64
 -4 -1 9 1604.84 117.57
 -4 1 9 1584.67 117.57
 4 -1 -8 1125.1 88.49
 4 1 -8 1117.72 88.77
 -4 -1 8 1153.88 88.35
 -4 1 8 1157.03 88.34
 4 -1 -7 50.14 7.86
 4 1 -7 40.89 8.94
 4 1 -6 255.3 21.78
 4 -1 -6 252.91 21.25
 4 -1 -5 540.47 42.85
 4 1 -5 547.84 43.26
 4 -1 -4 1090.46 84.84
 4 1 -4 1098.93 85.12
 4 1 -3 467.99 35.49
 4 -1 -3 421.93 34.84
 4 1 -2 254.98 21.17
 4 -1 -2 243.02 20.4
 4 1 -1 1664.03 113.08
 4 -1 -1 1577.78 112.75
 4 1 -1 1322.84 112.69
 4 -1 -1 1373.88 112.69
 4 1 0 266.05 21.65
 4 -1 0 275.27 21.03
 4 1 0 244.1 21.11
 4 -1 0 259.49 21.16
 4 1 1 3529.86 258.47
 4 -1 1 3575.61 258.3
 4 1 1 3069.97 258.31
 4 -1 1 3369.36 258.35
 4 1 1 3296.79 258.33
 4 1 2 536.25 44.05
 4 -1 2 584.65 44.23
 4 1 2 589.86 44.21
 4 1 3 298.91 25.13
 4 -1 3 336.27 25.52
 4 1 3 342.96 25.51
 4 1 4 276.88 22.19
 4 -1 4 277.26 22.23
 4 1 5 3.17 4.52
 4 -1 5 5.08 4.7
 4 -1 6 522.91 42
 4 1 6 550.26 41.99
 -4 1 -7 6.34 2.77
 4 1 7 4.68 4.79
 4 -1 7 9.53 5.02
 4 1 8 1224.75 89.94
 4 -1 8 1253.45 90.69
 4 1 8 1276.24 90.68
 4 -1 8 1124.61 89.94
 4 1 8 1134.55 89.94
 4 -1 9 4.8 4.27
 4 -1 9 6.33 1.55
 4 1 9 7.86 1.67
 4 1 10 679.07 51.18
 4 -1 10 669.49 51.18
 4 1 10 698.56 51.19
 4 -1 10 609.62 51.15
 4 -1 10 701.23 51.4
 4 -1 11 0.68 1.8
 4 1 11 -0.97 1.8
 4 -1 11 0.67 1.43
 4 1 11 1.99 1.54
 4 1 11 3.74 4.33
 4 -1 11 0.87 4.51
 4 -1 12 473.31 36.28
 4 1 12 468.9 36.28
 4 1 12 479.39 36.29
 4 -1 12 449.74 36.26
 4 1 12 481.48 36.58
 4 -1 12 488.87 36.6
 4 -1 13 8.49 4.8
 4 -1 13 6.74 2.83
 4 1 13 8.71 2.87
 4 -1 13 7.02 1.69
 4 1 13 7.21 1.79
 4 -1 13 9.02 5.95
 4 1 13 8.4 5.5
 4 1 13 7.45 2.05
 4 -1 13 6.73 2.04
 4 1 13 10.67 4.66
 4 -1 14 9.31 6.08
 4 1 14 8.3 5.79
 4 -1 14 9.92 1.88
 4 1 14 9.67 2.04
 4 -1 14 7.74 5.07
 4 -1 14 10.58 2.24
 4 1 14 11.87 2.21
 4 -1 14 14.44 3.11
 4 1 14 11.3 3.02
 4 1 14 7.16 5.04
 4 1 14 9.42 4.12
 4 -1 14 10.67 4.28
 4 1 15 10.94 4.32
 4 -1 15 17.64 4.48
 4 -1 15 21.74 2.62
 4 1 15 21.53 2.64
 4 -1 15 18.49 3.53
 4 1 15 14.02 3.43
 4 1 15 15.69 2.38
 4 -1 15 14.56 2.32
 4 -1 15 12.72 6.71
 4 1 15 13.21 6.51
 4 1 15 17.34 5.34
 4 -1 15 17.44 5.6
 4 1 16 15.97 4.39
 4 -1 16 15.35 4.41
 4 1 16 13 3.52
 4 -1 16 11.98 3.49
 4 -1 16 17.93 5.68
 4 1 16 16.39 5.45
 4 -1 16 5.71 2.42
 4 1 16 6.48 2.37
 4 1 16 12.44 6.7
 4 -1 16 11.59 7.13
 4 1 16 11.7 2.22
 4 -1 16 10.1 2.02
 4 -1 17 67.3 8.75
 4 -1 17 102.5 7.05
 4 1 17 103.18 7.04
 4 1 17 81.79 6.91
 4 -1 17 74.95 6.81
 4 1 17 78.18 7.56
 4 -1 17 73.49 7.52
 4 -1 17 68.96 10.14
 4 1 17 70.92 9.72
 4 1 17 66.28 8.02
 4 -1 17 68.7 8.27
 4 1 18 37.07 7.89
 4 -1 18 39.79 8.39
 4 -1 18 33.9 5.55
 4 1 18 35.54 5.34
 4 1 18 30.82 3.56
 4 -1 18 33.95 3.43
 4 -1 18 30.27 6.62
 4 -1 18 35.13 4.72
 4 1 18 30.22 4.67
 4 -1 18 32.92 3.91
 4 1 18 37.07 3.93
 4 1 19 23.66 4.48
 4 -1 19 23.03 4.58
 4 -1 19 19.4 2.99
 4 -1 19 51.72 4.24
 4 1 19 55.14 4.24
 4 -1 19 23.37 6.3
 4 1 19 18.96 7.85
 4 -1 19 16.88 8.4
 4 1 19 11.3 4.82
 4 -1 19 15.29 5.16
 4 -1 20 28.64 5.18
 4 -1 20 31.81 4.69
 4 1 20 24.29 4.61
 4 -1 20 31.07 8.77
 4 1 20 38.63 8.22
 4 -1 21 3.94 4.16
 4 -1 21 7.45 8.03
 4 1 21 -0.22 7.39
 4 1 21 4.76 2.85
 4 -1 21 4.49 2.85
 4 1 21 6.63 3.93
 4 -1 21 3.9 3.91
 4 1 22 15.69 7.35
 4 -1 22 11.71 7.79
 4 -1 22 10.05 3.95
 4 1 22 13.74 3.89
 4 -1 22 17.7 3.17
 4 1 22 11.77 3.1
 4 -1 23 3.35 2.98
 4 1 23 5.35 2.97
 4 1 24 0.27 6.57
 4 -1 24 2.44 2.95
 4 -1 24 -1.29 3.39
 4 1 24 -0.85 3.39
 4 -1 25 17.23 3.56
 4 1 25 17.26 3.53
 4 -1 26 4.5 2.98
 4 1 26 3.78 2.89
 4 -1 27 7.74 2.53
 4 1 27 1.81 2.45
 4 1 28 5.96 1.94
 4 -1 28 5.07 1.94
 -4 2 31 5.66 1.49
 -4 -2 31 7.75 1.53
 -4 2 30 1.13 3.62
 -4 2 30 2.67 1.98
 -4 -2 30 4.12 2.02
 -4 2 29 2.45 1.4
 -4 -2 29 2.72 1.41
 -4 2 29 -0.94 4.53
 -4 -2 29 0.87 3.82
 -4 -2 29 4.63 2.46
 -4 2 29 4.35 2.43
 -4 2 28 -0.18 1.63
 -4 -2 28 1.46 1.62
 -4 2 28 2.54 5.09
 -4 -2 28 2.02 4.53
 -4 2 28 0.75 2.72
 -4 -2 28 -0.52 2.76
 -4 -2 27 1.36 1.86
 -4 2 27 5.18 1.82
 -4 -2 27 4.16 5.21
 -4 2 27 5.61 5.59
 -4 -2 27 5.48 3.09
 -4 2 27 -0.27 2.98
 -4 -2 26 9.2 5.77
 -4 2 26 10.44 2.15
 -4 -2 26 8.39 2.25
 -4 2 26 12.54 6.09
 -4 2 25 54.26 5.18
 -4 -2 25 55.35 5.24
 -4 2 25 58.14 7.99
 -4 2 25 69.32 6.7
 -4 -2 25 69.93 6.8
 -4 -2 24 20.52 6.54
 -4 -2 24 23.68 5.3
 -4 2 24 22.91 5.17
 -4 2 24 18.82 2.79
 -4 2 24 24.16 6.69
 -4 -2 24 17.8 2.91
 -4 -2 23 163.87 15.81
 -4 2 23 172.26 15.94
 -4 -2 23 209.97 15.16
 -4 2 23 189.91 15.08
 -4 -2 23 176.3 14.47
 -4 2 23 172.66 14.42
 -4 -2 23 214.23 19.34
 -4 2 22 3.9 6.36
 -4 -2 22 3.35 6.41
 -4 -2 22 9.7 10.71
 -4 2 22 19.87 10.63
 -4 -2 22 4.46 4.98
 -4 2 22 5.69 4.85
 -4 -2 21 108.21 12.89
 -4 2 21 116.81 12.69
 -4 2 21 84.73 7.6
 -4 -2 21 77.06 7.67
 -4 2 21 64.17 8.66
 -4 -2 21 58.03 8.66
 -4 2 21 70.2 6.4
 -4 -2 21 74.16 6.44
 -4 -2 20 12 9.99
 -4 2 20 6.26 9.5
 -4 -2 20 8.46 4.68
 -4 2 20 4.39 4.53
 -4 2 20 13.61 5.95
 -4 -2 20 5.12 6.14
 -4 -2 20 7.25 2.39
 -4 2 20 5.61 2.38
 -4 -2 19 12.78 9.23
 -4 2 19 8.81 9.2
 -4 2 19 0.58 4.35
 -4 -2 19 -0.54 4.38
 -4 2 19 3.51 5.55
 -4 -2 19 1.78 5.65
 -4 2 19 -1.84 2.24
 -4 -2 19 0.61 2.18
 -4 -2 18 15.82 8.8
 -4 2 18 9.94 8.18
 -4 2 18 8.57 4.07
 -4 -2 18 8.65 4.19
 -4 -2 18 4.51 2.2
 -4 2 18 4.96 2.21
 -4 -2 18 4.73 5.43
 -4 2 18 5.37 5.47
 -4 2 17 49.22 9.24
 -4 -2 17 42.6 9.46
 -4 -2 17 56.78 6.39
 -4 -2 17 44.99 4.24
 -4 2 17 46.43 4.26
 -4 -2 17 43.2 5.38
 -4 2 17 43.95 5.34
 -4 -2 16 -0.52 7.6
 -4 2 16 7.36 7.43
 -4 -2 16 0.77 1.92
 -4 2 16 -0.12 1.85
 -4 -2 16 -3.52 3.82
 -4 2 16 -0.36 3.67
 -4 -2 15 310.04 24.16
 -4 2 15 284.86 25.9
 -4 -2 15 305.03 26.05
 -4 2 15 316.88 24.17
 -4 -2 14 24.83 2.79
 -4 2 14 27.39 2.79
 4 2 -14 26.82 7.67
 -4 2 14 20.66 7.19
 -4 -2 14 32.52 7.54
 4 -2 -13 87.04 11.01
 4 2 -13 111.45 12.41
 -4 -2 13 117.38 9.21
 -4 2 13 118.45 9.19
 4 2 -12 77.48 10.26
 -4 2 12 78.95 6.36
 -4 -2 12 77.78 6.4
 -4 -2 11 4.2 1.72
 4 2 -11 5.69 7.89
 -4 -2 11 1.49 6.17
 -4 2 11 3.08 6.13
 -4 2 11 5.37 1.63
 -4 -2 10 112.52 14.57
 -4 2 10 114.03 14.52
 -4 -2 9 94.5 9.51
 -4 2 9 82.17 9.34
 -4 2 8 357.17 29.01
 -4 -2 8 369.75 29.08
 4 -2 -7 16.8 6.47
 4 -2 -6 27.7 6.58
 4 -2 -5 0.22 5.88
 4 -2 -4 49.77 7.06
 4 -2 -3 99.6 10
 4 2 -3 109.49 11.9
 4 -2 -2 736.47 57.49
 4 2 -2 747.18 58.08
 4 -2 -1 10.97 5.15
 4 -2 -1 15.82 5.87
 4 2 -1 13.34 5.58
 4 2 -1 6.01 7.67
 4 -2 0 27.21 5.08
 4 -2 0 13.96 5.44
 4 2 0 15.15 5.32
 4 2 0 21.74 7.52
 4 2 1 3.98 4.67
 4 -2 1 -0.42 4.63
 4 2 1 0.46 6.62
 4 2 2 1798.2 137.64
 4 -2 2 1759.48 137.65
 4 2 2 1806.68 137.77
 4 2 3 3.46 3.95
 4 2 3 17.69 4.63
 4 -2 3 12.41 4.59
 4 2 4 256.8 20.1
 4 2 4 261.18 20.56
 4 -2 4 247.06 20.58
 4 2 5 260.61 19.99
 4 -2 5 234.07 19.97
 4 2 6 23.78 5.05
 4 -2 6 20.72 5.03
 -4 2 -7 45 5.14
 4 -2 7 48.1 6.34
 4 2 7 47.49 6.34
 4 2 8 -0.06 2.18
 4 -2 8 0.71 2.23
 4 2 8 4.74 1.53
 4 -2 8 2.61 4.97
 4 2 8 2.2 4.98
 4 2 9 179.13 14.54
 4 -2 9 178.57 14.54
 4 2 9 207.2 15.91
 4 -2 9 201.43 15.9
 4 2 9 198.42 14.56
 4 -2 10 0.86 1.74
 4 2 10 -0.15 1.75
 4 -2 10 -1.08 4.29
 4 2 10 1.55 2.51
 4 2 10 -0.23 1.59
 4 -2 10 -0.24 1.35
 4 -2 11 4 1.84
 4 2 11 3.05 1.87
 4 -2 11 11.34 4.57
 4 2 11 7.79 1.74
 4 -2 11 9.37 1.56
 4 -2 12 1.1 1.81
 4 2 12 0.62 1.81
 4 2 12 0.77 1.68
 4 -2 12 1.01 1.42
 4 -2 12 0.72 4.61
 4 -2 13 58.75 8.05
 4 2 13 69.58 7.55
 4 -2 13 61.18 5.89
 4 2 13 59.32 5.84
 4 2 13 66.39 5.47
 4 -2 13 67.28 5.45
 4 -2 13 64.65 7.14
 4 -2 13 62.45 5.33
 4 2 13 66.74 5.45
 4 2 14 47.83 4.32
 4 -2 14 44.62 4.19
 4 2 14 38.44 6.92
 4 -2 14 39.78 7.57
 4 -2 14 46.15 4.94
 4 2 14 45.87 4.9
 4 -2 14 43.49 5.9
 4 -2 14 38.95 6.47
 4 2 14 43.51 5.72
 4 2 14 56.41 4.39
 4 -2 14 54.87 4.38
 4 2 15 235.28 19
 4 -2 15 207.02 18.29
 4 2 15 244.1 18.39
 4 -2 15 231.05 19.76
 4 2 15 228.73 19.47
 4 -2 15 253.83 18.37
 4 2 15 256.72 18.36
 4 2 15 229.62 18.59
 4 -2 15 229.71 18.61
 4 -2 15 223.8 19.12
 4 2 16 14.09 2.42
 4 -2 16 11.54 2.1
 4 -2 16 11.02 5.79
 4 2 16 5.38 6.54
 4 -2 16 15.1 7.29
 4 -2 16 13.06 2.51
 4 2 16 11.92 2.5
 4 2 16 10.6 3.53
 4 -2 16 14.16 3.57
 4 -2 16 12.41 4.74
 4 2 16 15.74 4.35
 4 -2 17 151.97 14.03
 4 2 17 168.73 13.91
 4 -2 17 136.4 13.03
 4 2 17 163.92 13.14
 4 -2 17 159.84 14.31
 4 -2 17 158.15 15.38
 4 2 17 172.46 14.92
 4 -2 17 197.73 13.2
 4 2 17 191.75 13.18
 4 -2 17 159.26 13.52
 4 2 17 161.45 13.48
 4 2 18 39.28 5
 4 -2 18 31.83 4.93
 4 -2 18 33.49 5.84
 4 -2 18 35.99 6.81
 4 -2 18 32.52 3.75
 4 -2 18 53.57 4.32
 4 2 18 52.43 4.28
 4 2 18 30.43 7.82
 4 -2 18 25.99 8.7
 4 2 19 19.71 4.18
 4 -2 19 21.57 4.25
 4 2 19 24.77 7.63
 4 -2 19 23.77 8.57
 4 -2 19 19.1 5.03
 4 -2 20 1.02 4.55
 4 -2 20 2.64 1.98
 4 -2 20 3.65 5.92
 4 2 20 4.64 3.79
 4 -2 20 6.29 3.89
 4 -2 20 5.64 2.86
 4 2 20 9.96 2.88
 4 -2 20 9.59 8.34
 4 2 20 9.15 7.28
 4 -2 21 1.25 3.79
 4 2 21 2.72 3.73
 4 2 21 2.92 2.72
 4 -2 21 4.97 2.83
 4 -2 21 3.12 4.26
 4 -2 21 -1.17 8.06
 4 2 21 -0.11 7.06
 4 2 22 4.73 3.62
 4 -2 22 5.68 3.7
 4 2 22 4.83 2.88
 4 -2 22 2.83 2.81
 4 -2 22 9.62 7.84
 4 2 22 1.67 6.92
 4 -2 23 68.41 5.49
 4 2 23 62.76 5.45
 4 -2 24 10.33 3.48
 4 2 24 2.48 3.27
 4 2 24 4.61 6.24
 4 2 25 55.09 5.31
 4 -2 25 55.37 5.34
 4 2 26 16.51 3.08
 4 -2 26 15.83 3.15
 4 -2 27 10.98 2.58
 4 2 27 11.67 2.53
 4 -2 28 1.19 1.79
 4 2 28 -0.41 1.72
 -4 3 30 12.62 3.68
 -4 3 30 11.68 2.03
 -4 -3 30 8.88 2.03
 -4 -3 29 3.21 1.38
 -4 3 29 3.2 4.4
 -4 -3 29 2.44 2.29
 -4 3 29 0.49 2.22
 -4 3 28 3.47 1.59
 -4 -3 28 3.05 1.6
 -4 3 28 6.12 5.01
 -4 -3 28 5.61 2.68
 -4 3 28 3.7 2.64
 -4 3 27 -0.2 1.75
 -4 -3 27 2.06 1.81
 -4 -3 27 5.47 2.97
 -4 3 27 1.71 2.83
 -4 3 27 2.75 5.48
 -4 3 26 15.12 5.97
 -4 -3 26 11.62 3.34
 -4 3 26 10.18 3.24
 -4 3 26 11.43 2.22
 -4 -3 26 11.63 2.23
 -4 3 25 -1.3 2.11
 -4 -3 25 -1.92 2.25
 -4 -3 24 114.4 9.56
 -4 3 24 113.06 9.53
 -4 -3 24 126.2 10.53
 -4 3 24 130.14 10.44
 -4 3 24 112.69 11.47
 -4 -3 23 -12.43 6.43
 -4 3 23 1.7 6.37
 -4 -3 23 3.36 2.29
 -4 -3 23 -2.28 4.96
 -4 3 23 -1.55 4.89
 -4 3 23 3.37 2.11
 -4 3 22 170.9 17.11
 -4 -3 22 156.16 13
 -4 3 22 151.77 12.91
 -4 -3 22 166.61 17.31
 -4 -3 22 140.08 13.75
 -4 3 22 152.87 13.82
 -4 3 21 14.18 2.6
 -4 -3 21 12.94 2.66
 -4 -3 21 19.14 6.4
 -4 3 21 17.56 4.83
 -4 -3 21 15.6 5.04
 -4 3 21 11.06 6.32
 -4 -3 21 31.22 10.73
 -4 3 21 18.94 9.93
 -4 3 20 39.5 5.36
 -4 -3 20 36.66 5.5
 -4 3 20 36.57 3.74
 -4 -3 20 34.97 3.76
 -4 -3 20 27.05 6.79
 -4 3 20 35.36 6.91
 -4 -3 20 35.07 10.59
 -4 3 20 50.08 10.52
 -4 -3 19 1.74 4.39
 -4 3 19 3.13 4.24
 -4 3 19 2.29 2.16
 -4 -3 19 2.04 2.18
 -4 3 19 5.06 5.8
 -4 -3 19 5.85 5.82
 -4 -3 19 0.35 9.42
 -4 3 19 -3.43 8.87
 -4 -3 18 51.47 7.1
 -4 3 18 72.26 6.23
 -4 -3 18 75.53 6.22
 -4 3 18 81.72 7.06
 -4 -3 18 76.43 7.16
 -4 3 18 106.46 11.21
 -4 -3 18 96.19 11.36
 -4 -3 18 65.62 8.04
 -4 3 17 0.47 3.76
 -4 -3 17 0.7 3.94
 -4 -3 17 -0.53 1.97
 -4 3 17 -1.39 2.02
 -4 -3 17 9.41 8.05
 -4 3 17 8.77 7.96
 -4 -3 17 -2.59 3.94
 -4 -3 16 458.47 31.79
 -4 3 16 433.61 31.62
 -4 3 16 365.63 29.65
 -4 -3 16 363.92 29.67
 -4 3 16 369.07 30.09
 -4 3 16 394.18 29.55
 -4 -3 16 380.81 29.53
 -4 -3 15 0.61 1.86
 -4 3 15 0.04 1.79
 -4 3 15 0.1 3.93
 -4 -3 15 3.11 7.3
 -4 3 15 3.49 6.89
 -4 -3 14 360.81 29.25
 -4 3 14 380.8 29.26
 -4 -3 14 453.26 31.08
 -4 3 14 431.89 30.95
 -4 -3 13 99.76 8.67
 -4 3 13 133.73 11.28
 -4 -3 13 139.85 11.52
 -4 3 13 112.35 8.68
 -4 -3 12 73.4 6.17
 -4 -3 12 62.54 7.71
 4 -3 -12 62.11 8.11
 -4 3 12 81.82 6.17
 -4 3 11 9.86 1.78
 -4 -3 11 7.54 1.81
 -4 -3 11 3.99 4.92
 -4 3 11 14.99 6
 -4 -3 11 12.18 6.16
 4 -3 -11 9.49 5.38
 -4 -3 10 28.81 7
 -4 3 10 24.21 6.85
 4 -3 -10 29.82 6.56
 -4 -3 10 45.54 3.71
 -4 3 9 68.64 7.88
 -4 -3 9 64.22 7.97
 4 -3 -9 52.11 7.55
 -4 3 8 395.63 29.45
 -4 -3 8 385.41 29.48
 4 -3 -8 330.13 29.35
 4 -3 -7 1.78 5.18
 4 -3 -6 190.32 16.06
 4 -3 -5 22.21 5.48
 4 -3 -4 0.76 5
 4 -3 -3 227.94 18.59
 4 -3 -2 334.1 26.54
 4 3 -1 14.28 5.28
 4 -3 -1 16.76 5.46
 4 3 0 219.7 18.32
 4 3 0 210.2 17.3
 4 -3 0 206.33 17.35
 4 3 1 3.51 6.84
 4 3 1 2.3 4.32
 4 -3 1 -1.18 4.53
 4 3 2 34.78 7.12
 4 -3 2 38.12 5.49
 4 3 2 36.03 5.34
 4 3 3 209.31 17.7
 4 -3 3 216.25 17.34
 4 3 3 212.82 17.3
 4 -3 4 32.28 5.54
 4 3 4 34.24 5.32
 4 3 4 44.64 4.57
 4 3 5 41.25 5.51
 4 -3 5 34.54 5.68
 4 3 6 132.22 11.1
 4 -3 6 138.86 11.12
 -4 3 -6 105.08 10.89
 4 -3 7 78.38 7.58
 4 3 7 77.97 7.48
 -4 3 -7 57.48 6.81
 4 3 8 467.35 36.3
 4 -3 8 452.42 36.27
 4 -3 9 45.22 4.12
 4 3 9 49.24 4.11
 4 -3 10 78.56 6.08
 4 3 10 82.49 6.06
 4 3 10 77.41 6.08
 4 -3 10 62.56 5.91
 4 3 10 79.53 6.32
 4 -3 11 3.97 4.51
 4 3 11 2.8 2.31
 4 3 11 0.88 1.7
 4 -3 11 0.89 1.32
 4 -3 11 0.5 1.75
 4 3 11 -0.82 1.77
 4 3 12 9.4 1.94
 4 -3 12 8.01 1.58
 4 -3 12 9.32 1.97
 4 3 12 6.83 1.94
 4 -3 12 9.07 6.01
 4 -3 12 7.4 4.69
 4 -3 13 69.73 7.57
 4 -3 13 61.68 5.78
 4 3 13 78.92 5.97
 4 3 13 78.11 5.96
 4 -3 13 76.1 5.96
 4 -3 13 63.86 8.46
 4 3 13 66.34 7.76
 4 -3 13 68.5 6.37
 4 3 13 70.68 6.33
 4 -3 13 70.36 7.22
 4 -3 14 232.86 20.45
 4 3 14 235.89 20.41
 4 -3 14 241.91 20.52
 4 -3 14 235.16 21.13
 4 3 14 236.24 20.72
 4 -3 14 251.12 20.08
 4 3 14 243.79 20.06
 4 3 14 258.74 19.9
 4 -3 14 246.47 19.81
 4 3 14 274.6 19.87
 4 -3 14 280.65 19.87
 4 3 15 1.8 2.04
 4 -3 15 -0.27 1.55
 4 -3 15 -0.71 5.45
 4 -3 15 2.73 2.1
 4 3 15 -1.22 2.09
 4 3 15 5.01 5.82
 4 -3 15 3.17 7
 4 -3 15 4.08 4.71
 4 -3 15 1.2 3.19
 4 3 15 1.64 3.08
 4 3 15 -3.05 3.96
 4 -3 16 159.39 14.58
 4 -3 16 181.48 15.75
 4 3 16 218.2 14.7
 4 -3 16 214.63 14.7
 4 -3 16 172.4 15.5
 4 -3 16 181.59 15.02
 4 3 16 175.92 14.97
 4 -3 16 178.65 16.68
 4 3 16 171.22 16.06
 4 -3 17 4.5 3.59
 4 3 17 2.45 3.5
 4 -3 17 4.25 2.53
 4 3 17 7.61 2.54
 4 -3 17 4.58 6.01
 4 -3 17 3.33 1.84
 4 -3 17 6.41 7.91
 4 3 17 1.6 6.58
 4 -3 18 126.19 14.77
 4 3 18 119.65 13.91
 4 -3 18 203.5 12.4
 4 3 18 198.16 12.37
 4 -3 18 118.5 13.13
 4 -3 18 143.71 12.6
 4 3 18 141.56 12.54
 4 -3 18 130.03 13.4
 4 -3 18 133.1 12.02
 4 -3 19 2.9 8.48
 4 3 19 -5.12 7.04
 4 -3 19 -1.68 3.89
 4 3 19 2.55 3.68
 4 -3 19 0.12 4.66
 4 -3 20 8.59 4.65
 4 -3 20 5 1.89
 4 3 20 10.64 2.81
 4 -3 20 9.29 2.88
 4 -3 20 2.77 6.06
 4 -3 20 6.15 8.27
 4 3 20 7.29 7.05
 4 -3 20 9.8 3.84
 4 3 20 6 3.69
 4 3 21 -0.49 3.57
 4 -3 21 -0.07 3.69
 4 -3 21 -2.65 5.94
 4 -3 21 -0.57 2.77
 4 3 21 4.17 2.77
 4 -3 21 -0.11 4.38
 4 -3 21 5.16 8.03
 4 3 21 2.1 7.01
 4 -3 22 79.64 6.72
 4 3 22 83.5 6.71
 4 -3 23 3.57 3.49
 4 3 23 -2.26 3.36
 4 3 23 4.39 2.9
 4 -3 23 -0.13 2.85
 4 -3 23 1.74 3.64
 4 3 23 -0.83 6.32
 4 -3 24 42.2 4.38
 4 3 24 36.31 4.27
 4 -3 24 22.12 4.27
 4 3 24 30.56 6.6
 4 3 25 -0.28 5.6
 4 -3 25 2.67 3.03
 4 3 25 -0.29 2.93
 4 -3 26 27.26 3.4
 4 3 26 20.42 3.28
 4 -3 27 1.18 2.2
 4 3 27 0.12 2.17
 -4 4 30 0.58 1.56
 -4 -4 30 0.43 1.58
 -4 4 30 0.15 3.34
 -4 4 29 4.51 2.09
 -4 -4 29 3.51 2.11
 -4 4 29 3.1 4.35
 -4 -4 29 2.26 1.28
 -4 -4 28 9.37 2.67
 -4 4 28 13.31 2.58
 -4 4 28 10.25 4.97
 -4 -4 28 7.84 1.73
 -4 -4 27 5.21 2.86
 -4 4 27 -0.05 2.7
 -4 4 27 -0.53 5.36
 -4 4 27 2.61 1.68
 -4 -4 27 4.29 1.79
 -4 4 26 38.41 3.51
 -4 -4 26 30.77 3.54
 -4 4 26 35.32 6.55
 -4 4 26 39.42 4.25
 -4 -4 26 36.76 4.33
 -4 4 25 91 7.41
 -4 -4 25 87.98 7.44
 -4 4 24 42.96 7.5
 -4 -4 24 44.22 4.61
 -4 4 24 49.51 4.51
 -4 4 24 58.9 6.1
 -4 -4 24 54.36 6.22
 -4 4 23 120.53 12.04
 -4 -4 23 121.24 10.38
 -4 4 23 122.38 10.32
 -4 -4 23 145.41 11.25
 -4 4 23 144.75 11.12
 -4 -4 22 146.09 15.91
 -4 4 22 161.91 15.73
 -4 4 22 128.85 12.44
 -4 -4 22 130.76 11.54
 -4 4 22 128.22 11.44
 -4 4 21 162.05 14.91
 -4 -4 21 181.75 14.14
 -4 4 21 185.35 14.05
 -4 4 21 160.61 13.46
 -4 -4 21 157.55 13.5
 -4 -4 21 234.79 18.55
 -4 4 21 245.83 18.48
 -4 -4 20 60.5 6.68
 -4 4 20 57.74 6.58
 -4 4 20 67.49 7.99
 -4 -4 20 51.07 6.61
 -4 4 20 59.21 5.31
 -4 -4 20 63.05 5.38
 -4 -4 20 53.94 11.54
 -4 4 20 58.79 11.09
 -4 -4 19 116.16 12.08
 -4 4 19 117.01 11.78
 -4 -4 19 78.65 7.07
 -4 4 19 85.85 6.93
 -4 4 19 65.46 8.18
 -4 4 19 68.73 5.91
 -4 -4 19 60.38 5.91
 -4 -4 19 47.31 7.04
 -4 -4 18 39.96 6.04
 -4 -4 18 52.65 5.94
 -4 4 18 54.69 5.75
 -4 -4 18 78.26 10.4
 -4 4 18 75.22 10.08
 -4 4 18 50.23 4.69
 -4 -4 18 51.26 4.71
 -4 4 17 53.55 4.74
 -4 -4 17 51.54 6.15
 -4 -4 17 52.27 9.6
 -4 4 17 57.71 9.31
 -4 4 17 44.04 5.64
 -4 -4 17 51.61 5.82
 -4 -4 17 52.22 4.75
 -4 4 17 70.03 6.39
 4 4 -16 5.16 7.45
 -4 -4 16 -1.5 4.14
 -4 -4 16 3.27 7.64
 -4 4 16 10.69 7.69
 -4 -4 16 -0.85 1.98
 -4 4 16 0.69 1.88
 -4 -4 16 2.23 3.74
 -4 4 16 -0.2 3.58
 -4 4 16 -1.79 4.07
 -4 4 16 2.49 3.24
 -4 4 15 278.42 18.1
 -4 4 15 235.37 17.85
 -4 4 15 216.09 19.41
 -4 -4 15 205.55 19.5
 -4 -4 15 209.5 17.31
 -4 4 15 215.7 17.32
 -4 -4 14 54.54 4.91
 -4 4 14 62.94 8.51
 -4 -4 14 58.06 6.79
 -4 4 14 57.62 4.91
 -4 -4 13 169.83 13.94
 -4 4 13 204.69 15.97
 -4 -4 13 191.33 16.02
 -4 -4 13 172.75 14.7
 -4 4 13 183.23 13.95
 -4 4 12 206.47 15.43
 -4 -4 12 189.75 15.42
 -4 -4 12 193.98 16.07
 4 -4 -11 5.19 4.54
 -4 -4 11 6.62 1.85
 -4 4 11 7.52 1.68
 -4 -4 11 2.92 4.73
 -4 -4 11 9.13 6.05
 -4 4 11 11.5 5.95
 -4 -4 10 346.37 29.81
 -4 4 10 343.98 29.78
 -4 -4 10 398.45 29.09
 -4 -4 10 376.68 28.75
 4 -4 -10 345.19 29.47
 -4 4 9 73.07 8.41
 -4 -4 9 70.76 8.54
 4 -4 -9 75.65 7.71
 -4 4 8 185.04 17.82
 -4 -4 8 211.36 17.96
 4 -4 -8 242.65 17.74
 -4 -4 7 229.41 17.76
 -4 4 7 226.9 17.72
 4 -4 -7 188.21 17.45
 4 -4 -6 638.82 49.77
 4 -4 -5 341.44 27.13
 4 4 -2 159.88 14.58
 4 -4 -2 185.5 14.83
 4 -4 -1 25.46 5.45
 4 4 -1 25.59 5.39
 4 4 0 315.11 25.88
 4 -4 0 340.11 25.94
 4 -4 1 22.37 4.72
 4 4 1 18.08 4.54
 4 4 2 625.72 50.59
 4 -4 2 646.81 50.12
 4 4 2 653.75 50.1
 4 4 3 20.59 6.29
 4 4 3 16.72 4.33
 4 -4 3 11.85 4.55
 4 4 4 686.55 60.1
 4 -4 4 800.88 60.06
 4 4 4 831.23 60.05
 -4 4 -5 19.58 5.72
 4 4 5 23.98 3.41
 4 -4 5 39.45 5.2
 4 4 5 35.62 5.05
 4 -4 6 44.58 5.89
 4 4 6 47.34 5.76
 -4 4 -7 2.48 4.17
 4 4 7 4.62 4.65
 4 -4 7 3.45 4.69
 4 4 7 1.77 1.61
 -4 4 -8 2.65 3.68
 4 4 8 2.91 4.65
 4 -4 8 5.36 4.71
 4 4 8 1.14 1.58
 4 4 8 0.42 1.65
 4 4 9 -0.52 1.66
 4 -4 9 0.41 1.72
 4 4 9 0.44 1.58
 4 4 9 2.86 2.75
 4 4 10 134.28 9.12
 4 4 10 123.06 8.89
 4 -4 10 101.81 8.87
 4 4 10 103.66 8.88
 4 -4 10 108.46 8.77
 4 4 11 37.71 3
 4 -4 11 32.21 2.96
 4 -4 11 23.72 2.67
 4 4 11 30.91 2.83
 4 -4 11 23.11 5.19
 4 -4 12 25.08 2.49
 4 -4 12 21.91 2.78
 4 4 12 22.21 2.75
 4 -4 12 53.65 4.99
 4 -4 12 46.51 5.5
 4 -4 12 44.68 6.66
 4 -4 13 121.45 12.14
 4 4 13 119.31 11.32
 4 -4 13 102.4 10.04
 4 4 13 127.25 10.44
 4 -4 13 127.84 10.48
 4 -4 13 112.98 11.05
 4 -4 13 117.23 11.32
 4 4 13 153.77 10.19
 4 -4 13 157.98 10.2
 4 -4 14 84.51 9.3
 4 4 14 81.94 7.92
 4 -4 14 70.39 5.81
 4 4 14 64.63 6.38
 4 -4 14 71.27 6.45
 4 -4 14 87.25 7.57
 4 -4 14 80.89 7.88
 4 -4 14 67.43 5.95
 4 4 14 68.58 5.94
 4 -4 15 280.86 24.59
 4 4 15 270.32 24.01
 4 -4 15 267.86 23.11
 4 -4 15 269.77 23.89
 4 -4 15 256.22 23.79
 4 -4 15 293.93 23.43
 4 4 15 270.64 23.38
 4 4 15 355.4 23.21
 4 -4 15 344.23 23.21
 4 -4 16 0.13 3.38
 4 4 16 0.56 3.26
 4 -4 16 3.57 5.97
 4 -4 16 3.17 1.64
 4 -4 16 2.8 7.65
 4 4 16 1.3 6.09
 4 -4 16 3.03 2.32
 4 4 16 1.76 2.26
 4 -4 16 5.42 5.03
 4 -4 17 214.29 18.35
 4 -4 17 287.64 17.64
 4 4 17 286.37 17.62
 4 -4 17 204.16 18.48
 4 -4 17 208.18 17.82
 4 4 17 204.73 17.78
 4 -4 17 222.08 19.6
 4 4 17 203.21 18.73
 4 -4 17 180.98 17.39
 4 4 18 72.91 5.29
 4 -4 18 77.37 5.4
 4 -4 18 52.5 5.6
 4 4 18 43.23 5.46
 4 -4 18 41.15 7.39
 4 -4 18 38.58 4.39
 4 -4 18 46.55 9.45
 4 4 18 38.21 7.97
 4 -4 19 26.39 4.44
 4 4 19 27.42 4.28
 4 4 19 24.14 7.19
 4 -4 19 24.01 5.41
 4 -4 20 -1.06 4.71
 4 -4 20 7.05 3.71
 4 4 20 1.05 3.55
 4 4 20 4.64 2.65
 4 -4 20 2.62 2.69
 4 4 20 -0.82 6.62
 4 -4 20 -2.87 6.19
 4 -4 21 79.34 5.73
 4 4 21 81.61 5.68
 4 -4 21 41.44 7.69
 4 -4 21 55.48 6.21
 4 4 21 45.48 6.09
 4 -4 21 35.4 6.69
 4 4 21 32.71 8.25
 4 -4 22 3.57 2.87
 4 4 22 0.91 2.79
 4 -4 23 48.06 4.13
 4 -4 23 35.15 4.51
 4 4 23 38.01 4.4
 4 -4 23 18.61 4.74
 4 4 23 24.98 6.75
 4 4 24 8.47 3.15
 4 -4 24 7.16 3.24
 4 -4 24 2.36 3.32
 4 4 24 7.65 5.66
 4 4 25 49 4.77
 4 -4 25 50.34 4.88
 4 4 25 35.65 6.53
 4 -4 26 9.18 2.62
 4 4 26 7.23 2.51
 4 -4 27 18.51 2.54
 4 4 27 18.33 2.45
 -4 5 30 3.48 3.12
 -4 5 29 5.07 4.08
 -4 -5 29 3.94 1.86
 -4 5 29 1.09 1.82
 -4 -5 28 9.28 1.8
 -4 -5 28 13.23 2.55
 -4 5 28 18.12 2.52
 -4 5 28 23.49 5.01
 -4 -5 27 1.92 2.6
 -4 5 27 0.35 2.47
 -4 -5 27 -0.66 1.65
 -4 5 27 3.53 5.28
 -4 5 26 -0.85 1.79
 -4 5 26 5.38 5.58
 -4 -5 26 -0.26 1.84
 -4 -5 26 5.84 2.9
 -4 5 26 1.02 2.79
 -4 5 25 28.38 2.95
 -4 -5 25 21.53 2.98
 -4 -5 25 26.04 3.85
 -4 5 25 28.17 3.76
 -4 5 24 4.8 6.02
 -4 -5 24 1.48 2.24
 -4 5 24 2.47 2.01
 -4 5 23 10.55 2.3
 -4 -5 23 10.33 4.83
 -4 5 23 10.99 4.53
 -4 -5 23 7.35 2.39
 -4 5 23 11.37 6.39
 -4 -5 22 65.08 6.54
 -4 5 22 57.67 6.31
 -4 5 22 51.78 7.73
 -4 5 22 54.53 4.88
 -4 -5 22 48.4 4.96
 -4 -5 21 39.46 10.79
 -4 5 21 65.83 11.12
 -4 -5 21 38.19 5.9
 -4 5 21 37.66 7.32
 -4 -5 21 47.14 5.97
 -4 5 21 43.38 5.7
 -4 5 20 170.94 13.63
 -4 -5 20 162.04 13.64
 -4 -5 20 134.52 14.35
 -4 5 20 177.94 15.08
 -4 -5 20 226.18 18.38
 -4 5 20 237.45 18.08
 -4 -5 20 190.55 14.23
 -4 5 20 184.4 14.13
 -4 -5 19 38.93 10
 -4 5 19 40.74 9.45
 -4 -5 19 25.18 3.01
 -4 5 19 22.34 2.93
 -4 -5 19 21.79 5.19
 -4 -5 19 21.47 4.82
 -4 5 19 20.61 4.59
 -4 5 19 30.37 6.43
 -4 5 18 243.37 17.75
 -4 -5 18 242.73 18.12
 -4 -5 18 147.75 14.75
 -4 -5 18 176 14.03
 -4 -5 18 188.63 14.49
 -4 5 18 184.84 14.4
 -4 5 18 180.53 14.02
 -4 5 18 140.27 14.88
 -4 -5 17 20.44 8.5
 -4 5 17 17.62 8.16
 -4 5 17 16.04 3.72
 -4 -5 17 14.68 2.49
 -4 5 17 17.56 2.46
 -4 5 17 19.45 4.01
 -4 -5 17 15.9 4.21
 -4 -5 17 15.39 4.76
 -4 5 17 16.32 4.49
 -4 -5 16 343.84 26.69
 -4 5 16 355.27 26.68
 -4 -5 16 388.01 29.06
 -4 5 16 364.38 28.76
 -4 -5 16 334.33 27.15
 -4 5 16 386.8 27.35
 -4 5 16 351.92 27.21
 -4 5 16 314.43 26.8
 -4 -5 16 328.53 26.85
 -4 5 15 10.54 3.56
 -4 -5 15 12.47 3.71
 -4 5 15 4.82 3.36
 -4 -5 15 11.6 2.2
 -4 5 15 14.05 2.1
 -4 -5 15 26 7.72
 -4 5 15 26.18 7.33
 -4 -5 15 6.28 4.43
 -4 5 15 7.42 4.13
 -4 -5 15 12.63 5.27
 -4 -5 14 290.99 23.2
 -4 5 14 338.84 23.29
 -4 5 14 282.8 22.67
 -4 -5 14 290.82 24.51
 -4 5 14 285.25 24.41
 -4 5 14 319.6 23.15
 -4 -5 14 279.1 22.67
 -4 -5 13 -7.81 6.47
 -4 5 13 -1.75 6.07
 -4 -5 13 0.9 1.73
 -4 5 13 -0.03 1.57
 -4 -5 13 -3.26 4.71
 -4 -5 12 0.89 4.5
 -4 -5 12 -1.72 1.73
 -4 5 12 -0.42 1.51
 -4 5 11 81.95 6.64
 -4 -5 11 86.56 7.87
 -4 -5 11 82.01 6.69
 -4 -5 10 523.42 38.99
 -4 5 10 532.86 38.94
 -4 -5 10 467.6 38.18
 -4 -5 9 163.78 14.33
 -4 5 9 162.43 14.24
 -4 5 8 462.63 36.61
 -4 -5 8 465.91 36.65
 -4 -5 7 315.05 24.31
 -4 5 7 289.08 24.2
 4 -5 -2 392.26 30.34
 4 5 -2 375.98 30.27
 4 -5 -1 1050.84 79.41
 4 5 -1 1005.62 79.36
 4 -5 0 583.03 45.28
 4 5 0 580.97 45.27
 4 -5 1 697.9 53.98
 4 5 1 693.48 53.94
 4 -5 2 47 5.67
 4 5 2 44.41 5.41
 4 -5 3 365.62 29.31
 4 5 3 368.47 29.26
 4 5 3 392.16 30.04
 4 -5 4 23.9 4.87
 4 5 4 25.34 4.69
 4 5 4 34.82 6.51
 -4 5 -4 25.07 6.23
 -4 5 -5 10.89 5.48
 4 5 5 7.84 2.75
 4 5 5 12.59 4.83
 4 5 5 8.29 1.88
 4 5 5 7.96 4.17
 4 -5 5 9.72 4.5
 4 5 6 619.81 47.07
 4 -5 6 597.8 47.68
 4 5 6 616.88 47.68
 -4 5 -6 567.85 48.01
 4 5 7 41.13 5.49
 4 5 7 31.09 3.2
 -4 5 -7 30.3 5.52
 4 5 7 29.99 4.55
 4 5 8 700.88 51.05
 4 -5 8 698 51.08
 4 5 8 671.28 50.37
 -4 5 -8 668.71 51.08
 4 5 8 698.5 50.29
 4 -5 8 618.34 50.22
 4 5 8 631.11 50.23
 4 5 9 95.33 7.26
 4 5 9 90.53 6.87
 4 5 9 81.36 6.81
 4 -5 9 78.64 6.81
 4 5 10 708.54 54.82
 4 5 10 738.54 54.81
 4 5 10 698.42 54.77
 4 -5 10 705.55 54.77
 4 5 11 0.93 1.68
 4 -5 11 0.03 1.71
 4 5 11 1.3 1.57
 4 -5 11 1.24 6.33
 4 -5 11 0.82 4.3
 4 -5 12 157.19 15.68
 4 -5 12 176.47 14.89
 4 5 12 166.8 14.31
 4 -5 12 170 14.34
 4 -5 12 178.51 14.99
 4 5 12 181.78 14.1
 4 5 12 187.53 14.12
 4 -5 12 190.29 14.12
 4 -5 13 9.06 3.06
 4 5 13 11.49 2.95
 4 -5 13 13.7 2.19
 4 5 13 13.5 2.14
 4 -5 13 13.32 4.79
 4 -5 13 14.01 7.05
 4 5 13 5.38 5.07
 4 -5 13 11.78 5.38
 4 5 14 89.63 6.22
 4 -5 14 83.38 6.23
 4 5 14 67.47 6.64
 4 -5 14 63.53 6.68
 4 -5 14 59.31 8.14
 4 5 14 55.51 8.01
 4 -5 14 49.79 9.41
 4 -5 14 50.02 7.61
 4 -5 15 9.68 5.03
 4 -5 15 5.71 2.26
 4 5 15 3.23 2.17
 4 5 15 6.17 3.18
 4 -5 15 4.77 3.31
 4 -5 15 7.19 7.76
 4 5 15 9.8 5.7
 4 -5 15 6.47 5.92
 4 -5 16 15.83 5.37
 4 -5 16 4.8 2.55
 4 5 16 4.6 2.5
 4 -5 16 7.8 3.46
 4 5 16 7.67 3.3
 4 5 16 12.14 5.95
 4 -5 16 16.94 8.12
 4 -5 16 12.91 6.09
 4 -5 17 -2.06 5.34
 4 5 17 3.83 6.16
 4 -5 17 -5.75 6.25
 4 5 17 -0.45 3.03
 4 -5 17 2.93 3.12
 4 5 17 1.83 3.37
 4 -5 17 -0.69 3.5
 4 -5 18 41.36 5.04
 4 5 18 40.08 4.89
 4 5 18 43.02 7.38
 4 -5 19 5.1 2.66
 4 5 19 4.06 2.63
 4 -5 19 -2.46 4.99
 4 5 19 4.57 6.46
 4 -5 19 2.3 3.71
 4 5 19 5.18 3.53
 4 -5 19 6.82 6.28
 4 -5 20 71.86 6.07
 4 5 20 72.83 6.02
 4 5 20 62.38 6.52
 4 -5 20 70.7 6.66
 4 5 20 55.92 8.6
 4 -5 20 53.71 7.53
 4 -5 20 62.03 8.33
 4 -5 21 4.46 2.84
 4 5 21 2.9 2.71
 4 5 21 1.5 3.41
 4 -5 21 -1.78 3.57
 4 -5 21 5.46 4.47
 4 -5 21 1.9 6.04
 4 5 21 0.66 6.26
 4 5 22 12.87 2.95
 4 -5 22 9.31 3.07
 4 -5 22 16.82 4.38
 4 -5 22 23.32 5.87
 4 5 23 8.54 5.82
 4 -5 23 17.55 3.61
 4 5 23 20.16 3.49
 4 -5 23 17.64 4.11
 4 5 24 12.21 5.43
 4 -5 24 20.59 3.4
 4 5 24 21.01 3.29
 4 -5 24 11.46 3.64
 4 5 25 4 4.79
 4 -5 25 13.48 2.89
 4 5 25 12.32 2.75
 4 -5 25 7.26 2.89
 4 -5 26 18.37 2.71
 4 5 26 17.47 2.63
 -4 6 30 49.93 4.78
 -4 6 29 2.52 3.66
 -4 -6 28 28.81 3.15
 -4 6 28 34.88 5.4
 -4 6 28 43.11 3.48
 -4 -6 28 40.82 3.5
 -4 6 27 3.35 5.05
 -4 -6 27 -0.27 1.54
 -4 -6 27 0.57 2.34
 -4 6 27 5.67 2.27
 -4 6 26 29.63 3.44
 -4 -6 26 26.94 3.5
 -4 -6 26 24.16 2.83
 -4 6 26 28.21 5.87
 -4 -6 25 -3.82 2.93
 -4 6 25 -1.97 2.77
 -4 6 25 1.78 5.64
 -4 -6 25 -1.91 1.96
 -4 6 24 7.52 2.06
 -4 -6 24 6.02 2.18
 -4 6 23 2.25 6.01
 -4 -6 23 -0.05 2.11
 -4 6 23 0.65 1.96
 -4 6 22 15.95 6.33
 -4 -6 22 2.41 2.25
 -4 6 22 7.46 4.4
 -4 -6 22 0.7 4.67
 -4 6 22 6.32 2.09
 -4 -6 22 3.12 4.63
 -4 -6 21 11.72 4.91
 -4 -6 21 12.68 4.66
 -4 6 21 2.78 4.39
 -4 6 21 8.91 6.24
 -4 6 20 10.32 2.21
 -4 6 20 12.03 6.26
 -4 -6 20 8.19 2.34
 -4 -6 20 12.46 9.93
 -4 6 20 16.71 9.4
 -4 -6 20 12.17 5.03
 -4 -6 20 10.52 4.62
 -4 6 20 6.07 4.32
 -4 -6 19 15.13 5.38
 -4 6 19 17.01 2.59
 -4 -6 19 16.91 2.72
 -4 6 19 10.7 4.86
 -4 -6 19 25.84 4.68
 -4 6 19 18.82 4.41
 -4 -6 19 40.66 10.02
 -4 6 19 41.83 9.5
 -4 -6 18 0.99 4.99
 -4 6 18 -3.07 1.98
 -4 6 18 3.63 3.74
 -4 -6 18 0.8 2.07
 -4 6 18 4.06 4.52
 -4 -6 18 -4.85 9.27
 -4 6 18 -0.65 8.61
 -4 -6 18 -0.29 4.15
 -4 6 18 -1.3 3.92
 -4 -6 17 3.83 8.68
 -4 6 17 21.33 8.12
 -4 6 17 10.84 2.15
 -4 -6 17 12.16 5.06
 -4 -6 17 12.31 2.35
 -4 6 17 11.6 3.83
 -4 -6 17 12.94 4.16
 -4 6 17 13.83 3.83
 -4 6 17 13 4.62
 -4 6 16 83.9 7.16
 -4 -6 16 76.91 8.55
 -4 -6 16 91.66 8.83
 -4 6 16 95.54 8.42
 -4 6 16 89.55 7.74
 -4 -6 16 82.68 7.86
 -4 -6 16 91.2 7.23
 -4 -6 16 98.5 11.39
 -4 6 16 88.98 10.71
 -4 6 16 87.35 7.99
 -4 6 15 117.19 9.43
 -4 -6 15 104.2 10.52
 -4 -6 15 121.34 10.63
 -4 6 15 121.05 10.14
 -4 -6 15 119.54 9.49
 -4 6 15 140.65 12.51
 -4 -6 15 141.62 12.93
 -4 6 15 115.26 9.83
 -4 -6 15 116.59 9.92
 -4 6 15 114.73 10.4
 -4 -6 14 324.82 25.43
 -4 6 14 328 25.4
 -4 6 14 321.59 25.84
 -4 -6 14 292.88 25.92
 -4 6 14 342.21 25.97
 -4 -6 14 322.19 25.87
 -4 6 14 375.11 27.23
 -4 -6 14 402.47 27.53
 -4 6 13 23.52 6.71
 -4 -6 13 23.05 6.88
 -4 6 13 19.21 2.42
 -4 -6 13 18.54 5.04
 -4 -6 13 27.92 4.88
 -4 6 13 25.82 4.14
 -4 6 13 29.46 3.58
 -4 -6 13 22.01 2.57
 -4 -6 12 336.97 25.9
 -4 -6 12 326.4 26.26
 -4 6 12 335.02 25.87
 -4 -6 11 4.49 4.25
 -4 -6 11 -0.1 1.73
 -4 6 10 122.98 9.66
 -4 -6 10 115.96 9.81
 -4 6 9 393.13 31.41
 -4 -6 9 397.54 31.48
 -4 -6 8 64.29 7.22
 -4 6 8 53.53 6.92
 -4 6 7 199.9 16.93
 -4 -6 7 209.57 17.03
 -4 -6 6 179.05 14.5
 -4 6 6 164.17 14.36
 4 6 -3 82.27 8.39
 4 -6 -3 81.02 8.64
 4 6 -2 33.05 5.24
 4 -6 -2 34.25 5.47
 4 -6 -1 92.25 8.55
 4 6 -1 89.92 8.34
 4 -6 0 150.11 12.44
 4 6 0 146.07 12.35
 4 6 1 176.55 13.7
 4 -6 1 180.37 13.75
 4 6 1 160.05 13.02
 4 -6 2 20.05 3.98
 4 6 2 12.87 3.81
 4 6 2 6.62 1.99
 -4 6 -2 5.24 6.65
 4 6 3 30.9 4.64
 4 -6 3 24.95 4.67
 4 6 3 30.66 3.03
 -4 6 -3 31.27 7.01
 4 6 4 237.89 19.08
 4 -6 4 264.81 19.8
 4 6 4 273.22 19.78
 4 6 4 232.52 20.45
 -4 6 -4 224.1 20.82
 4 6 5 58.15 5.08
 4 -6 5 64.78 6.56
 4 6 5 66.57 6.48
 4 6 5 58.16 7.27
 -4 6 -5 48.52 7.64
 4 6 6 838.6 66.41
 4 6 6 954.71 67
 4 -6 6 912.98 66.99
 -4 6 -6 797.16 67.4
 4 -6 7 5.29 1.54
 4 6 7 2.65 1.49
 4 6 7 3.98 1.8
 4 -6 7 3.69 4.27
 4 6 7 3.26 4.16
 4 6 7 5.49 3.56
 -4 6 -7 8.07 4.79
 4 6 8 211.2 18.7
 4 6 8 250.06 18.51
 -4 6 -8 237.02 19.63
 4 6 8 243.98 18.42
 4 -6 8 234 18.42
 4 -6 9 98.6 8.08
 4 6 9 102.56 8.08
 4 6 9 106.51 8.17
 4 6 9 98.86 8.51
 4 -6 10 88.52 6.94
 4 6 10 89.49 6.94
 4 6 10 84.97 6.99
 4 6 11 63.5 5.15
 4 -6 11 65.25 5.18
 4 -6 11 49.77 6.65
 4 6 11 58.17 5.17
 4 6 12 14.75 2.02
 4 -6 12 13.63 2.97
 4 6 12 12.42 2.92
 4 -6 12 15.35 2.16
 4 6 12 14.18 2.12
 4 -6 12 11.87 4.76
 4 -6 12 12.75 5.36
 4 6 12 13.65 4.74
 4 6 12 10.87 2.23
 4 -6 13 27.37 3.9
 4 6 13 24.21 3.81
 4 -6 13 34.84 3.2
 4 6 13 37.81 3.17
 4 -6 13 21.18 5.47
 4 6 13 19.93 5.44
 4 -6 13 25.49 6.12
 4 -6 14 126.84 11.02
 4 6 14 114.91 10.95
 4 -6 14 146.09 10.71
 4 6 14 142.44 10.7
 4 6 14 122.92 11.87
 4 -6 14 130.21 11.88
 4 -6 14 133.08 12.12
 4 6 15 1.51 5.47
 4 -6 15 -1.03 2.39
 4 6 15 0.97 2.31
 4 6 15 0.54 3.06
 4 -6 15 -3.38 3.35
 4 -6 15 6.47 5.28
 4 -6 15 2.94 6.08
 4 6 16 35.41 6.7
 4 -6 16 48.18 4.46
 4 6 16 47.87 4.4
 4 -6 16 33.07 4.73
 4 6 16 29.84 4.56
 4 -6 16 36.18 6.45
 4 -6 16 30.4 6.97
 4 6 17 -2.88 5.96
 4 -6 17 3.83 3.52
 4 6 17 -2.26 3.31
 4 -6 17 -3.76 5.53
 4 -6 17 -0.57 6.22
 4 -6 17 0.88 2.68
 4 6 17 -2.02 2.59
 4 -6 18 65.67 8.14
 4 6 18 51.22 8.43
 4 6 18 71.9 6.7
 4 -6 18 80.12 6.88
 4 -6 19 30.2 3.49
 4 6 19 30.11 3.43
 4 -6 19 23.76 6.69
 4 6 19 21.93 6.59
 4 -6 19 22.55 4.28
 4 6 19 24.79 4.13
 4 -6 20 81.04 5.88
 4 6 20 85.53 5.84
 4 -6 20 44.81 8.09
 4 -6 20 30.36 7.1
 4 6 20 35.02 7.95
 4 -6 20 53.42 6.27
 4 6 20 54.85 6.14
 4 6 21 2.32 2.73
 4 -6 21 6.83 2.81
 4 -6 22 26.29 4.96
 4 -6 22 21.53 6.24
 4 6 22 23.12 6.2
 4 6 22 35.06 4.06
 4 -6 22 37.15 4.25
 4 6 23 5.09 5.31
 4 6 23 -0.5 2.84
 4 -6 23 -0.26 3.03
 4 -6 23 -0.43 3.76
 4 6 24 19.81 5.63
 4 -6 24 43.67 4.09
 4 6 24 42.25 3.99
 4 -6 24 24.45 4.44
 4 6 25 1.68 2.22
 4 -6 25 1.65 2.34
 4 -6 25 -1.56 2.72
 -4 7 29 8.57 3.29
 -4 7 28 5.81 4.19
 -4 -7 27 1.83 1.4
 -4 7 27 8.39 4.78
 -4 7 26 12.34 5.19
 -4 -7 26 7.67 1.76
 -4 -7 26 6.87 2.46
 -4 7 26 7.18 2.33
 -4 7 25 26.67 6
 -4 -7 25 29.03 3.12
 -4 7 25 28.61 3.54
 -4 -7 25 34.88 3.66
 -4 -7 24 17.19 2.69
 -4 -7 24 26.03 4.43
 -4 7 24 23.69 3.28
 -4 -7 23 34.22 3.59
 -4 7 23 37.71 6.56
 -4 7 22 16.36 6.23
 -4 -7 22 10.42 5.09
 -4 7 22 22.26 2.62
 -4 -7 22 18.92 2.76
 -4 -7 21 2.3 2.11
 -4 7 21 2.16 6
 -4 7 21 2.43 1.98
 -4 -7 21 2.03 5.05
 -4 7 21 1.07 4.18
 -4 7 20 13.68 6.34
 -4 7 20 16.23 4.39
 -4 -7 20 23.67 5.58
 -4 -7 19 8.38 5.35
 -4 7 19 17.47 8.7
 -4 7 19 0.25 4.57
 -4 7 19 8.44 2.14
 -4 -7 19 8.31 2.26
 -4 7 19 9.57 4.02
 -4 -7 18 42.21 6.42
 -4 7 18 38.15 3.87
 -4 7 18 43.76 5.8
 -4 7 18 41.23 5.15
 -4 7 18 55.07 9.6
 -4 7 18 48.99 5.06
 -4 -7 18 38.93 4
 -4 7 17 -1.4 4.23
 -4 -7 17 3.29 5.25
 -4 -7 17 -0.34 2.04
 -4 7 17 1.38 3.63
 -4 7 17 0.18 1.85
 -4 7 17 4.13 3.75
 -4 7 16 94.71 9.47
 -4 -7 16 165.43 13.11
 -4 7 16 147.41 12.53
 -4 -7 16 95.22 10.12
 -4 -7 16 110.25 8.81
 -4 7 16 100.24 9.73
 -4 -7 16 110.16 10.17
 -4 7 15 8.63 4.04
 -4 7 15 16.15 7.21
 -4 -7 15 10.72 5.07
 -4 -7 15 9.25 2.13
 -4 7 15 8.3 3.24
 -4 -7 15 6.55 5.22
 -4 7 14 118.75 11.02
 -4 7 14 109.36 8.78
 -4 -7 14 91.42 9.26
 -4 7 14 96.86 8.96
 -4 -7 14 98.53 8.09
 -4 -7 14 95.23 9.45
 -4 7 13 12.58 3.1
 -4 -7 13 14.07 4.87
 -4 -7 13 14.16 4.79
 -4 7 13 20.05 6.38
 -4 -7 13 15.04 2.2
 -4 7 13 11.13 3.72
 -4 7 12 42.11 7.47
 -4 7 12 45.26 4.88
 -4 -7 12 37.64 3.66
 -4 7 12 38.95 4.28
 -4 -7 12 30.92 5.63
 -4 -7 12 39.4 5.47
 -4 7 12 50.11 6.87
 -4 -7 11 116.37 9.89
 -4 -7 11 113.89 9.14
 -4 7 10 128.43 14.3
 -4 -7 10 185.86 13.57
 -4 7 9 158 13.71
 -4 -7 8 332.54 25.03
 -4 7 8 293.05 24.9
 -4 -7 7 275.05 21.51
 -4 7 7 259.04 21.4
 -4 -7 6 817.24 60.57
 -4 7 6 746.89 60.5
 -4 -7 5 26.8 4.94
 -4 7 5 28.7 4.56
 -4 -7 4 474.16 34.19
 4 7 -4 400.38 34.22
 4 -7 -4 431.82 34.37
 4 7 -3 95.48 7.71
 4 7 -3 96.4 8.7
 4 -7 -3 101.66 8.95
 4 7 -2 138.85 11.4
 4 -7 -2 163.36 12.22
 4 7 -2 152.67 12.01
 -4 7 1 621.28 51.61
 4 -7 -1 652.13 50.19
 4 7 -1 631.09 50.13
 4 7 -1 654.68 49.85
 -4 7 0 49.96 9.23
 4 -7 0 60.52 6.28
 4 7 0 58.76 6.13
 4 7 0 71.02 5.49
 -4 7 -1 937.85 74.55
 4 -7 1 905.95 73.24
 4 7 1 975.08 73.25
 4 7 1 957.25 72.98
 -4 7 -2 8.14 6.83
 4 -7 2 4.02 3.5
 4 7 2 1.22 3.05
 4 7 2 0.43 1.94
 -4 7 -3 190.12 17.78
 4 -7 3 202.65 16.06
 4 7 3 191.25 15.97
 4 7 3 200.39 15.5
 4 7 4 -1.48 5.6
 4 7 4 1.65 3.35
 4 -7 4 0.75 3.72
 -4 7 -4 2.75 6.1
 4 7 4 -0.43 1.95
 4 7 5 46.29 5.11
 4 -7 5 38.9 5.32
 4 7 5 42.43 3.91
 -4 7 -5 41.01 7.12
 4 7 6 110.21 8.75
 -4 7 -6 100.63 10.71
 4 7 7 26.71 2.85
 4 7 7 25.82 4.16
 -4 7 -7 23.02 5.68
 4 7 8 214.86 16.49
 4 7 8 192.16 16.82
 4 7 8 220.73 16.61
 4 -7 9 102.49 9.08
 4 7 9 110.86 9.07
 4 -7 9 133.32 10.17
 4 7 9 119.48 9.51
 4 7 9 137.34 9.25
 4 -7 10 95.08 9.39
 4 7 10 107.24 8.4
 4 7 10 102.4 8.28
 4 -7 10 101.71 8.29
 4 7 10 111.38 8.48
 4 7 11 13.51 2
 4 7 11 4.67 1.87
 4 7 11 13.3 2.01
 4 -7 11 3.52 1.81
 4 7 11 3.52 1.73
 4 -7 11 8.69 4.61
 4 7 12 56.19 5.36
 4 -7 12 46.83 6.95
 4 7 12 55 5.33
 4 7 12 59.96 5.16
 4 -7 12 63.55 5.13
 4 7 12 68.32 5.15
 4 -7 12 55.61 7.41
 4 7 13 5.74 2.27
 4 7 13 3.64 1.79
 4 -7 13 10.41 5.85
 4 -7 13 0.03 1.96
 4 7 13 3.18 1.98
 4 -7 13 5.83 5.14
 4 7 13 2.98 2.79
 4 7 13 9.66 2.23
 4 -7 14 50.45 7
 4 7 14 42.58 5.23
 4 -7 14 48.75 7.41
 4 -7 14 57.24 4.86
 4 7 14 65.71 4.98
 4 7 14 51.18 4.91
 4 7 14 38.86 6.7
 4 -7 15 29.3 6.81
 4 -7 15 40.53 4.09
 4 7 15 37.85 3.87
 4 7 15 29.48 4.22
 4 7 15 29.68 6.14
 4 -7 15 27.77 6.34
 4 -7 16 13.38 6.31
 4 7 16 11.42 3.37
 4 -7 16 8.87 3.52
 4 7 16 5.63 5.66
 4 -7 16 13.39 5.77
 4 7 16 10.21 2.68
 4 -7 16 10.96 2.72
 4 -7 17 25.52 6.19
 4 7 17 25.38 6.25
 4 -7 17 23.13 4.12
 4 7 17 31.8 4.02
 4 7 18 33.99 4.47
 4 -7 18 32.74 4.59
 4 7 18 43.29 3.9
 4 -7 18 40.25 3.94
 4 -7 18 22.66 6.95
 4 7 18 25.2 6.56
 4 -7 18 24.96 6.44
 4 7 19 6.18 3.36
 4 7 19 3.9 5.82
 4 -7 19 13.49 2.89
 4 7 19 17.45 2.83
 4 -7 19 6.26 6.31
 4 7 20 36.98 3.83
 4 -7 20 38.82 3.93
 4 -7 20 15.57 5.64
 4 -7 20 20.56 6.8
 4 7 21 3.11 5.41
 4 -7 21 5.53 5.94
 4 -7 21 5.68 3.25
 4 7 21 2.6 2.98
 4 7 22 2 5.11
 4 -7 22 -0.96 4.13
 4 -7 22 8.52 5.5
 4 -7 22 3.28 3.02
 4 7 22 4.53 2.83
 4 -7 23 -0.41 3.65
 4 -7 23 -3.77 2.77
 4 7 23 -2.46 2.6
 4 7 23 0.8 4.73
 4 -7 24 0.33 3.2
 4 7 24 1.29 4.21
 4 -7 25 4.66 2.57
 -4 8 29 2.05 2.54
 -4 8 28 1.95 3.61
 -4 8 27 -6.39 4.34
 -4 8 26 3.5 4.8
 -4 -8 25 48.29 4.85
 -4 8 25 53.91 6.21
 -4 -8 25 34.54 3.58
 -4 -8 24 0.95 1.86
 -4 8 24 4.96 5.38
 -4 -8 24 3.6 4.04
 -4 -8 23 72.63 6.16
 -4 -8 22 3.08 2.08
 -4 -8 22 4.21 4.83
 -4 8 22 8.2 5.72
 -4 -8 21 57.41 5.48
 -4 -8 21 74.94 7.4
 -4 8 21 77.32 7.94
 -4 8 20 3.13 4.38
 -4 -8 20 1.37 2.08
 -4 8 20 8.73 6
 -4 -8 20 3.64 5.34
 -4 8 19 4.03 4.42
 -4 8 19 0.51 3.74
 -4 -8 19 7.53 5.53
 -4 -8 18 -1.72 5.65
 -4 8 18 3.77 4.37
 -4 8 18 5.61 3.93
 -4 -8 18 -1.95 2.13
 -4 8 17 168.81 14.27
 -4 -8 17 163.59 13.29
 -4 -8 17 170.34 14.54
 -4 8 17 176.26 14.06
 -4 8 16 3.32 3.64
 -4 8 16 1.38 4.29
 -4 -8 16 0.82 1.98
 -4 -8 16 -5.89 5.45
 -4 -8 16 -1.66 5.42
 -4 8 15 85.7 7.66
 -4 -8 15 87.66 8.76
 -4 8 15 92.68 8.11
 -4 -8 15 76 6.85
 -4 -8 15 90.03 8.43
 -4 8 14 4.94 3.94
 -4 -8 14 5.58 1.94
 -4 -8 14 1.9 4.95
 -4 8 14 4.43 2.98
 -4 -8 14 4.11 5.21
 -4 8 13 106.43 8.24
 -4 -8 13 86.74 8.43
 -4 -8 13 82.75 8.74
 -4 -8 13 80.2 7.21
 -4 8 13 99.81 7.87
 -4 8 12 9.61 6.6
 -4 -8 12 5 4.43
 -4 8 12 1.37 2.79
 -4 -8 12 2 1.8
 -4 -8 12 -0.08 4.81
 -4 8 12 1.54 3.66
 -4 -8 11 -0.88 4.69
 -4 8 11 1.7 2.61
 -4 8 11 3.46 6.13
 -4 -8 11 -1.09 4.15
 -4 -8 11 1.93 1.78
 -4 8 10 5.18 6.51
 -4 -8 10 3.89 4.55
 -4 8 9 65.73 9.45
 -4 8 8 34.89 7.92
 4 8 -7 288.28 22.28
 4 8 -6 88.77 7.07
 4 8 -5 123.82 9.75
 4 8 -4 2.12 1.56
 4 8 -3 0.43 1.65
 4 8 -2 43.02 3.85
 4 8 -1 17.23 2.35
 4 8 0 115.26 9.2
 4 8 1 -0.07 1.88
 4 8 2 1.04 1.95
 4 8 3 104.05 8.39
 4 8 4 1.91 2.03
 4 8 5 40.01 3.8
 4 8 6 19.93 2.59
 4 8 7 219.17 16.96
 -4 8 -7 201.38 18.67
 4 -8 8 144.36 12.89
 4 8 8 180.23 12.35
 4 8 8 149.71 12.23
 4 8 8 135.68 12.53
 4 8 9 292.83 21.64
 4 -8 9 250.9 22.1
 4 8 9 279.34 21.67
 4 8 9 272.11 21.6
 4 8 10 2.94 1.81
 4 -8 10 2.35 4.52
 4 8 10 1.87 1.92
 4 8 10 -0.38 1.92
 4 8 11 137.4 10.52
 4 -8 11 119.41 11.48
 4 8 11 128.32 10.53
 4 8 11 129.69 10.42
 4 -8 12 -1.84 5.11
 4 8 12 1.98 1.87
 4 8 12 -1.11 2.09
 4 8 12 0.38 2.03
 4 -8 12 6.71 5.83
 4 -8 13 1.56 5.37
 4 8 13 1.32 1.8
 4 -8 13 -2.48 5.97
 4 8 13 -6.15 2.58
 4 8 13 2.79 2.15
 4 -8 14 2.58 6.16
 4 8 14 -0.5 2.25
 4 8 14 -1.14 2.4
 4 -8 14 0.76 5.59
 4 -8 15 65.44 7.83
 4 8 15 54.1 5.27
 4 -8 15 63.19 7.54
 4 -8 16 7.12 5.76
 4 -8 17 124.31 11.67
 4 -8 18 -5.93 5.69
 4 -8 18 2.29 6.43
 4 -8 19 13.75 6.45
 4 -8 20 2.34 6.07
 4 -8 21 -2.77 5.76
 4 8 21 2.14 4.91
 4 -8 21 -1.55 4.34
 4 -8 22 -1.56 5.44
 4 8 22 -1.86 4.58
 4 -8 22 -5.35 4.15
 4 -8 23 1.9 3.63
 4 -8 24 1.85 3.08
 4 -8 25 2.7 2.32
 -4 9 28 3.67 3
 -4 9 27 2.96 3.87
 -4 9 26 5.71 4.38
 -4 -9 25 -2.46 3.53
 -4 9 25 -3.7 4.73
 -4 -9 24 35.98 5.17
 -4 9 24 45.42 6.13
 -4 -9 23 2.94 1.83
 -4 -9 23 0.31 4.47
 -4 9 23 0.71 5.28
 -4 -9 22 63.35 5.48
 -4 -9 21 0.69 1.89
 -4 9 21 2.01 5.59
 -4 -9 21 4.9 5.17
 -4 9 20 14.78 4.49
 -4 -9 20 10.74 2.29
 -4 9 20 13.71 5.91
 -4 -9 20 17.42 5.68
 -4 -9 19 -0.72 2.03
 -4 -9 19 4.53 5.82
 -4 9 19 6.49 4.38
 -4 9 19 -3.27 4.1
 -4 9 19 7.52 5.93
 -4 -9 18 -4.83 5.89
 -4 9 18 0.25 3.83
 -4 9 18 2.67 4.48
 -4 -9 17 0.95 5.94
 -4 9 17 5 3.66
 -4 9 17 3.01 4.38
 -4 -9 17 4.59 2.1
 -4 -9 16 167.15 13.84
 -4 9 16 178.07 13.69
 -4 9 16 174.19 13.85
 -4 -9 16 160.46 12.89
 -4 9 16 149.92 13.15
 -4 -9 16 162.91 14.25
 -4 9 15 8.07 4.39
 -4 -9 15 2.34 5.7
 -4 9 15 -1.12 3.52
 -4 -9 15 -0.33 2.01
 -4 -9 15 -1.03 5.21
 -4 -9 14 45.38 6.16
 -4 -9 14 36.88 6.69
 -4 -9 14 50.69 4.22
 -4 9 14 41.45 5.18
 -4 9 14 37.09 5.63
 -4 9 13 48.09 5.45
 -4 9 13 55.33 5.99
 -4 -9 13 53.57 4.62
 -4 -9 13 49.13 7.01
 -4 -9 13 51.23 6.27
 -4 9 12 12 7
 -4 -9 12 10.59 5.5
 -4 9 12 12.2 3.33
 -4 -9 12 19.5 2.38
 -4 9 11 32.41 7.6
 -4 -9 11 33.01 3.31
 -4 -9 11 33.73 5.88
 -4 9 11 32.82 3.95
 -4 9 10 66.6 9.57
 -4 -9 10 62.11 5.74
 -4 9 10 84.34 6.25
 -4 -9 10 64.16 7.5
 -4 9 9 4.46 2.47
 -4 -9 9 5.39 4.82
 -4 9 9 3.78 7.03
 -4 9 9 5.23 2.25
 -4 -9 8 174.22 14.43
 -4 9 8 170.06 16.68
 4 9 -7 45.09 3.82
 -4 9 7 35.71 8.43
 4 9 -6 81.55 6.59
 -4 9 6 90.85 10.93
 4 9 -5 3.62 1.57
 -4 9 5 4.4 7.31
 4 9 -4 15.26 2.07
 -4 9 4 26.32 7.83
 4 9 -3 11.12 1.99
 -4 9 3 18.57 7.64
 4 9 -2 25.57 2.78
 -4 9 2 17.87 8.01
 4 9 -1 12.16 2.13
 -4 9 1 19.96 7.57
 4 9 0 5.31 2.01
 -4 9 0 4.07 7.04
 4 9 1 0.99 1.99
 -4 9 -1 -1 6.88
 4 9 2 78.99 6.58
 -4 9 -2 82.74 10.2
 4 9 3 44.78 4.15
 -4 9 -3 43.66 7.91
 4 9 4 40.02 3.94
 -4 9 -4 49.89 8.04
 4 9 5 95.83 7.84
 -4 9 -5 95.93 10.58
 4 -9 6 2.01 3.85
 4 9 6 2.83 2.14
 -4 9 -6 3.06 5.52
 4 -9 7 24.61 4.93
 -4 9 -7 39.63 6.85
 4 9 7 31.93 3.34
 4 9 8 176.45 15.09
 4 -9 8 169.86 15.43
 4 9 8 200.37 14.88
 4 9 8 194.04 14.93
 4 9 9 22.59 2.7
 4 -9 9 15.06 4.95
 4 9 9 27.03 2.85
 4 9 9 18.44 2.87
 4 9 10 38.15 3.75
 4 -9 10 33.03 5.88
 4 9 10 39.7 3.77
 4 9 10 39.06 3.94
 4 9 11 8.99 2.36
 4 -9 11 8.46 5.16
 4 9 11 7.11 2.5
 4 9 11 15.56 2.26
 4 9 12 0.28 1.91
 4 9 12 1.47 2.24
 4 -9 12 -4.62 5.44
 4 9 12 2.04 2.22
 4 -9 12 0.94 5.92
 4 9 13 2.63 1.89
 4 -9 13 6.06 5.6
 4 9 13 2.2 2.35
 4 9 13 2.88 2.43
 4 -9 13 2.04 6.15
 4 -9 14 30.83 6.4
 4 9 14 24.28 3.36
 4 9 14 30.04 3.69
 4 -9 14 33.77 6.68
 4 9 15 -0.86 2.5
 4 -9 15 4.86 5.92
 4 9 15 -1.28 2.69
 4 -9 16 48.86 7.39
 4 -9 17 35.27 7.15
 4 -9 17 36.67 6.62
 4 -9 18 48.47 7.29
 4 -9 18 60.26 7.85
 4 -9 19 23.2 6.61
 4 -9 20 3.41 5.97
 4 -9 21 11.2 5.66
 4 -9 21 8.26 4.37
 4 -9 22 20.16 5.44
 4 -9 22 22.93 4.36
 4 -9 23 1.24 3.39
 4 -9 24 24.41 3.58
 4 -9 25 2 1.98
 -4 10 27 -3.53 3.16
 -4 10 26 33.29 4.7
 -4 10 25 17.79 4.54
 -4 -10 25 13.97 3.63
 -4 10 24 88.6 8.15
 -4 -10 24 77.81 7.69
 -4 10 23 60.8 6.72
 -4 -10 23 49.73 6.28
 -4 10 22 42.72 6.35
 -4 -10 22 46.19 6.1
 -4 -10 21 27.99 3.04
 -4 10 20 27.17 4.9
 -4 -10 20 22.27 2.93
 -4 10 20 41.63 6.02
 -4 -10 20 35.51 6.09
 -4 -10 19 11.21 6.02
 -4 10 19 12.03 5.67
 -4 -10 19 10.69 2.18
 -4 10 19 7.37 4.38
 -4 10 19 2.6 3.89
 -4 -10 18 -0.11 5.95
 -4 -10 18 0.05 1.94
 -4 10 18 1.68 4.25
 -4 10 18 3.49 3.81
 -4 -10 17 58.59 7.52
 -4 10 17 43.39 5.63
 -4 10 17 48.16 6.23
 -4 10 16 32 5.22
 -4 -10 16 28.47 3.18
 -4 -10 16 34.26 6.84
 -4 10 16 26.82 4.63
 -4 10 16 29.11 3.85
 -4 -10 15 116.61 10.69
 -4 10 15 114.82 9.76
 -4 10 15 116.55 9.09
 -4 -10 15 92 8.57
 -4 10 15 120.43 9.59
 -4 -10 14 43.72 7.23
 -4 -10 14 45.96 4.17
 -4 10 14 48.15 4.92
 -4 10 14 37.09 5.69
 -4 10 14 42.19 5.27
 -4 -10 13 5.62 5.89
 -4 10 13 5.7 3.22
 -4 10 13 8.86 4.06
 -4 -10 13 3.14 1.95
 -4 -10 12 137.01 11.44
 -4 -10 12 141.8 12.9
 -4 10 12 159.59 12.03
 -4 10 12 164.63 14.62
 -4 10 11 9.11 6.95
 -4 -10 11 3.97 1.94
 -4 -10 11 6.48 5.43
 -4 10 11 3.76 2.84
 -4 10 10 350.7 27.33
 -4 -10 10 300.65 24.35
 -4 -10 10 319.93 25.16
 -4 10 10 333.33 24.7
 -4 10 9 32.39 8.31
 -4 10 9 36.57 3.89
 -4 10 9 31.29 3.87
 -4 -10 9 33.36 5.83
 -4 10 8 349.99 30.08
 -4 -10 8 352.1 27.97
 -4 10 8 322.65 27.57
 -4 10 8 382.9 27.56
 -4 -10 7 5.52 4.78
 -4 10 7 3.12 2.17
 -4 10 7 7.29 7.61
 4 10 -7 -0.27 1.44
 -4 10 7 4.48 2.27
 -4 -10 6 168.42 13.26
 -4 10 6 153.09 12.56
 -4 10 6 157.71 15.87
 4 10 -6 154.55 12.22
 -4 10 5 30.74 8.51
 4 10 -5 28.49 2.87
 -4 10 4 1.98 7.51
 4 10 -4 5.54 1.79
 -4 10 3 70.02 10.26
 4 10 -3 68.8 5.74
 -4 10 2 185.34 16.55
 4 10 -2 161.7 12.85
 -4 10 1 -3.81 7.3
 4 10 -1 -0.28 1.95
 -4 10 0 1124.34 84.74
 4 10 0 1068.08 82.58
 -4 10 -1 -8.18 7.16
 4 10 1 0.59 2.06
 -4 10 -2 652.6 51
 4 10 2 630.39 48.82
 -4 10 -3 35.27 7.83
 4 10 3 21.63 2.92
 -4 10 -4 459.87 32.9
 4 10 4 434.41 30.42
 4 -10 5 4.14 3.97
 -4 10 -5 10.52 6.55
 4 10 5 6.46 2.31
 4 -10 6 4.35 4.13
 -4 10 -6 1.73 6.15
 4 10 6 14.26 2.48
 4 -10 7 22.17 4.79
 4 10 7 22.15 2.97
 4 10 7 21.7 2.89
 4 10 8 0.74 1.79
 4 -10 8 0.32 4.59
 4 10 8 -0.84 2.23
 4 10 8 2.48 2.23
 4 10 9 57.96 4.97
 4 -10 9 52.11 6.67
 4 10 9 55.88 5.14
 4 10 9 53.84 5
 4 10 10 43.97 3.85
 4 -10 10 43.44 6.2
 4 10 10 44.21 4.1
 4 10 10 28.18 3.8
 4 10 11 17.44 2.67
 4 -10 11 9.65 5.48
 4 10 11 15.53 2.82
 4 10 11 13.43 2.48
 4 -10 12 61.59 7.46
 4 -10 12 56.52 7.76
 4 10 12 60.83 5.51
 4 10 12 61.34 5.54
 4 10 12 57.2 5.2
 4 -10 13 17.39 5.94
 4 -10 13 13.1 6.34
 4 10 13 12.01 2.76
 4 10 13 9.61 2.75
 4 10 13 15.32 2.31
 4 10 14 67.55 6.13
 4 10 14 67.55 6.17
 4 -10 14 65.58 8.16
 4 10 15 67.16 6.53
 4 10 15 75 6.72
 4 -10 16 42.08 6.8
 4 10 16 34.29 4.01
 4 -10 16 45.54 7.23
 4 -10 17 68.85 8.44
 4 -10 17 62.99 8.02
 4 -10 18 45.48 7.41
 4 -10 19 1.71 6.09
 4 -10 20 10.52 4.53
 4 -10 20 16.96 5.84
 4 -10 21 -3.03 4.22
 4 -10 21 1.29 5.2
 4 -10 22 0.98 3.67
 4 -10 22 4 4.66
 4 -10 23 10.21 3.3
 4 -10 24 0.04 2.47
 -4 11 26 -0.7 3.02
 -4 -11 26 -1.44 2.19
 -4 11 25 0.41 3.75
 -4 -11 25 3.31 3.08
 -4 11 24 -2.72 4.26
 -4 -11 24 3.75 3.67
 -4 11 23 2.52 4.53
 -4 -11 23 -3.12 4.32
 -4 11 22 0.83 4.77
 -4 -11 22 0.39 4.66
 -4 11 21 -1.34 4.89
 -4 -11 21 0.18 5.02
 -4 11 19 -1.08 3.64
 -4 11 19 -2.08 5.26
 -4 -11 19 2.08 1.86
 -4 11 19 5.58 4.11
 -4 -11 19 0.61 5.76
 -4 -11 18 91.88 8.72
 -4 11 18 87.23 7.74
 -4 -11 18 67.37 6.26
 -4 11 18 83.08 7.45
 -4 11 17 0.36 4.33
 -4 -11 17 -6.47 6.25
 -4 -11 17 -0.57 1.9
 -4 11 17 1.47 3.77
 -4 11 17 4.49 2.71
 -4 11 16 163.62 14.61
 -4 -11 16 179.55 15.34
 -4 11 16 178.57 14.5
 -4 11 15 38.73 5.33
 -4 -11 15 23.75 3.15
 -4 11 15 41.71 4.88
 -4 -11 15 41.14 7.06
 -4 11 15 28.28 4.04
 -4 -11 14 55.17 5.53
 -4 11 14 73.5 6.33
 -4 -11 14 75.09 8.45
 -4 11 14 75.4 7.14
 -4 11 14 73.93 6.73
 -4 -11 13 43.06 7.04
 -4 11 13 34.15 5.48
 -4 11 13 42.84 4.87
 -4 -11 13 36.32 3.67
 -4 11 13 38.35 4.65
 -4 11 12 9.05 6.85
 -4 11 12 0.2 2.95
 -4 -11 12 1.06 6.07
 -4 -11 12 2.05 1.85
 -4 11 12 1.85 3.31
 -4 11 11 8.84 7.32
 -4 11 11 7.65 3.15
 -4 -11 11 7.67 5.95
 -4 -11 11 7.26 2.03
 -4 11 10 97.92 11.47
 -4 -11 10 73.88 6.95
 -4 11 10 104.44 7.54
 -4 -11 10 92.11 8.97
 -4 11 9 16.58 7.45
 -4 -11 9 13.65 5.69
 -4 11 9 22.03 3.17
 -4 11 8 132.34 9.75
 -4 11 8 104.99 9.81
 -4 -11 8 109.25 10.83
 -4 11 8 120.11 13.47
 -4 11 7 112.14 8.26
 -4 11 7 130.24 12.68
 -4 -11 7 101.76 9.49
 -4 11 6 339.48 24.33
 4 11 -6 303.57 24.09
 -4 11 6 343.41 27.49
 -4 11 6 290.55 24.39
 -4 -11 6 311.06 24.82
 -4 11 5 69.52 5.48
 4 11 -5 58.76 5.21
 -4 11 5 77.73 10.41
 -4 11 5 55.22 5.55
 -4 -11 5 63.12 7
 -4 11 4 125.85 9.8
 -4 11 4 142.54 14.05
 4 11 -4 127.34 9.69
 -4 11 4 100.29 9.89
 -4 -11 4 132.06 10.74
 4 11 -3 9.07 2.17
 -4 -11 3 14.46 4.62
 -4 11 3 16.55 2.59
 -4 11 3 8.14 8.03
 4 11 -2 108.7 9.02
 -4 11 2 109.68 12.91
 4 11 -2 101.04 8.4
 -4 11 1 104.35 12.51
 4 11 -1 88.06 8.27
 4 11 0 129.98 10.87
 -4 11 0 136.78 14.12
 4 11 0 128.84 10.4
 4 11 1 312.99 21.38
 -4 11 -1 266.69 23.99
 4 11 1 246.79 21.04
 -4 11 -2 57.83 6.24
 4 11 2 75.13 6.67
 -4 11 -2 63.95 10.16
 4 11 2 77.82 6.06
 -4 11 -3 9.8 2.7
 4 11 3 9.84 2.54
 4 11 3 17.49 3.6
 -4 11 -3 19.32 7.46
 4 -11 4 2.37 3.83
 -4 11 -4 1.6 2.45
 4 11 4 0.07 3.24
 4 11 4 2.57 2.3
 -4 11 -4 7.11 7.15
 -4 11 -5 11.41 7.18
 4 -11 5 6 4.14
 4 11 5 8.64 2.49
 4 11 6 57.67 5.22
 4 -11 6 58 6.47
 4 11 6 57.28 5.24
 4 11 7 60.55 5.22
 4 11 7 56.13 5.34
 4 -11 7 49.6 6.61
 4 -11 8 151.18 13.59
 4 11 8 162.16 12.76
 4 11 8 155.6 12.88
 4 11 8 163.88 12.77
 4 -11 9 64.29 7.49
 4 11 9 70.28 5.86
 4 11 9 64.57 6.08
 4 11 9 64.94 5.86
 4 -11 10 225.8 20.25
 4 11 10 247.59 19.66
 4 11 10 259.14 19.47
 4 11 10 244.94 19.52
 4 -11 11 2.31 5.56
 4 -11 11 8.1 6.06
 4 11 11 6.18 2.18
 4 11 11 2.39 2.66
 4 11 11 4.41 2.39
 4 11 12 93.97 8.85
 4 -11 12 93.55 10.2
 4 -11 12 111.18 10.46
 4 11 12 117.17 8.58
 4 11 12 98.39 8.76
 4 11 13 1.91 2.71
 4 -11 13 2.02 5.83
 4 11 13 -1.01 2.55
 4 11 14 9.56 3.13
 4 -11 14 6.29 6.43
 4 11 14 6.55 2.87
 4 -11 14 9.69 6.04
 4 11 14 22.88 2.34
 4 -11 15 71.52 7.89
 4 11 15 59.55 5.87
 4 11 15 57.53 5.68
 4 -11 15 57.75 8.06
 4 -11 16 -0.79 5.72
 4 11 16 1.31 2.87
 4 11 16 0.4 2.52
 4 -11 16 6.19 6.29
 4 -11 17 -0.41 6.26
 4 -11 18 4.52 6.04
 4 -11 19 2.81 5.7
 4 -11 20 -0.18 4.13
 4 -11 20 12.94 5.32
 4 -11 21 4.5 3.82
 4 -11 21 1.1 4.75
 4 -11 22 2.78 3.36
 4 -11 23 -0.3 2.65
 -4 -12 25 0.89 2.61
 -4 12 25 -1.14 2.92
 -4 -12 24 1.67 3.36
 -4 12 24 2.96 3.54
 -4 -12 23 -1.17 3.97
 -4 12 23 -0.62 4.05
 -4 -12 22 -1.75 4.46
 -4 12 22 -1.48 4.35
 -4 -12 21 8.04 4.93
 -4 12 21 3.53 4.55
 -4 12 20 4.95 3.64
 -4 12 20 -1.34 4.62
 -4 -12 20 2.42 5.15
 -4 -12 18 8.7 5.87
 -4 12 18 3.87 3.63
 -4 12 18 10.04 4.19
 -4 -12 17 30.22 6.8
 -4 12 17 34.34 4.74
 -4 12 17 35.68 3.94
 -4 12 17 28.37 5.15
 -4 -12 16 6.66 6.4
 -4 12 16 7.25 3.84
 -4 12 16 9.34 3.01
 -4 12 16 3.3 4.44
 -4 -12 15 64.74 8.19
 -4 12 15 59.83 5.74
 -4 12 15 52.87 6.27
 -4 12 15 56.23 6.62
 -4 12 14 69.55 6.76
 -4 12 14 66.3 7.16
 -4 -12 14 56.93 8.53
 -4 -12 13 69.69 8.28
 -4 12 13 59.53 6.13
 -4 12 13 62.3 6.22
 -4 12 13 54.64 6.8
 -4 -12 12 87.66 7.8
 -4 12 12 98.39 8.59
 -4 12 12 106.19 8.6
 -4 -12 12 106.07 10.13
 -4 12 11 5.73 7.09
 -4 12 11 3.63 3.11
 -4 -12 11 -0.87 6.04
 -4 12 11 1.04 3.5
 -4 -12 11 1.82 1.86
 -4 12 10 1.4 2.92
 -4 -12 10 4.2 5.88
 -4 12 10 2.44 3.53
 -4 -12 10 4.53 1.86
 -4 12 9 38.9 4.28
 -4 -12 9 34.78 6.55
 -4 12 9 34.51 4.82
 -4 -12 9 35.79 3.6
 -4 12 8 77.38 11.91
 -4 12 8 81.92 8.47
 -4 -12 8 104.79 9.61
 -4 12 8 101.73 8.11
 -4 12 7 58.85 5.22
 -4 12 7 45.08 5.34
 -4 -12 7 55.26 7.03
 -4 12 6 113.07 8.18
 -4 12 6 97.99 12.54
 4 12 -6 86.22 7.83
 -4 12 6 103.63 8.38
 -4 -12 6 103.33 9.52
 -4 12 5 35.47 3.8
 4 12 -5 45.02 3.65
 -4 12 5 44.95 9.27
 -4 12 5 31.83 4.13
 -4 -12 5 31.61 5.92
 -4 12 4 18.92 2.54
 -4 12 4 12.75 8.43
 4 12 -4 13.96 2.32
 -4 12 4 14.11 2.88
 -4 -12 4 14.77 5.01
 -4 12 3 68.02 10.65
 -4 -12 3 56.1 6.89
 4 12 -3 69.82 5.42
 -4 12 3 65.3 5.45
 -4 12 3 50.83 5.67
 4 12 -2 10.14 2.27
 -4 12 2 8.6 3.31
 4 12 -1 16.56 2.54
 -4 12 1 16.15 8.71
 -4 12 1 12.43 3.47
 4 12 0 23.53 3
 -4 12 0 23.47 8.85
 -4 12 0 23.27 3.68
 -4 12 -1 39.08 9.37
 -4 12 -1 28.3 4.18
 4 12 1 34.87 4.57
 4 12 1 38.98 3.72
 -4 12 -2 11.42 3.05
 4 12 2 9.19 2.58
 -4 12 -2 1.8 7.7
 -4 12 -3 4.98 2.57
 4 12 3 -0.81 2.39
 4 12 3 1.53 3.3
 -4 12 -3 4.88 7.83
 4 12 4 13.33 3
 4 12 4 22.08 2.93
 4 -12 5 31.96 5.39
 4 12 5 43.52 3.99
 4 12 5 32.83 4.06
 4 12 6 97.27 7.89
 4 12 6 95.76 7.73
 4 12 7 38.09 4.12
 4 12 7 36 3.89
 4 -12 7 34.58 5.77
 4 12 8 97.65 8.96
 4 12 8 113.86 8.8
 4 -12 8 92.45 9.91
 4 12 8 111.14 8.87
 4 12 9 13.48 2.76
 4 12 9 16.13 2.71
 4 -12 9 11.12 5.4
 4 12 9 13.23 3.04
 4 12 10 48.75 4.78
 4 12 10 50.11 4.63
 4 12 10 51.26 5.07
 4 -12 10 39.97 6.82
 4 12 11 1.02 2.78
 4 -12 11 8.13 5.55
 4 12 11 0.85 2.53
 4 12 12 2.57 2.76
 4 12 12 1.81 2.46
 4 -12 12 1.3 5.69
 4 12 13 4.78 2.58
 4 12 13 2.16 2.78
 4 -12 13 0.07 6.19
 4 12 13 1.41 1.97
 4 -12 13 1.91 5.73
 4 12 14 28.37 4
 4 12 14 26.76 3.95
 4 -12 14 31.14 6.87
 4 12 14 40.52 3.37
 4 -12 14 22.09 6.29
 4 -12 15 -0.91 6.33
 4 -12 15 -5.68 5.77
 4 12 15 3.93 2.59
 4 12 16 9.44 2.85
 4 -12 16 1.68 6.25
 4 12 17 8.02 2.78
 4 -12 17 11.77 5.35
 4 -12 17 11.9 6.05
 4 -12 18 1.16 5.63
 4 -12 19 -0.26 5.23
 4 -12 20 2 3.94
 4 -12 20 6.92 4.77
 4 -12 21 -0.13 3.43
 4 -12 21 4.17 4.22
 4 -12 22 6.91 3.01
 4 -12 23 1 2.03
 -4 -13 24 17.11 3.17
 -4 -13 23 1.76 3.57
 -4 13 23 3.08 3.28
 -4 -13 22 15.62 4.24
 -4 13 22 9.09 3.92
 -4 -13 21 -0.43 4.59
 -4 13 21 2.79 3.97
 -4 -13 20 1.37 4.96
 -4 13 20 4.47 4.26
 -4 13 20 -4.15 3.39
 -4 13 19 6.99 4.46
 -4 13 19 7.28 3.62
 -4 13 19 3.1 3.34
 -4 -13 19 10.22 5.31
 -4 13 18 3.47 3.84
 -4 13 18 4.08 4.55
 -4 13 17 6.21 2.6
 -4 13 16 17.7 3.22
 -4 13 16 16.8 4.04
 -4 13 16 18.81 2.66
 -4 13 16 13.4 4.53
 -4 -13 16 11.05 6.25
 -4 13 15 13.99 3.18
 -4 13 15 7.67 3.8
 -4 13 15 5.84 2.49
 -4 -13 15 18.11 6.42
 -4 13 15 5.77 4.3
 -4 13 14 62.77 5.94
 -4 13 14 53.65 6.63
 -4 -13 14 61.02 8.07
 -4 13 14 57.88 6.29
 -4 13 13 4.34 3.37
 -4 13 13 9.61 4.59
 -4 13 13 4.51 3.41
 -4 -13 13 -0.9 6.4
 -4 13 12 -3.63 3.4
 -4 -13 12 5.6 6.21
 -4 13 11 1.15 3.18
 -4 -13 11 -2.43 6.13
 -4 13 11 6.71 3.58
 -4 13 10 4.68 7.45
 -4 13 10 7.67 3.13
 -4 -13 10 8.48 6.04
 -4 13 10 7.27 3.69
 -4 13 9 79.14 10.72
 -4 13 9 72.24 6.34
 -4 -13 9 60.31 8.16
 -4 13 9 59.24 6.6
 -4 13 8 22.09 8.66
 -4 13 8 14.69 4
 -4 -13 8 27.78 6.09
 -4 13 8 17.96 3.38
 -4 13 7 83.29 11.75
 -4 13 7 68.02 7.54
 -4 -13 7 70.85 8.61
 -4 13 7 90.81 7.12
 -4 13 6 9.87 2.64
 -4 -13 6 8.52 5.31
 -4 13 6 8.32 3.79
 4 13 -6 6.49 1.9
 -4 13 6 12.09 8.52
 -4 13 5 11.53 2.68
 -4 -13 5 9.37 5.3
 -4 13 5 9.22 3.79
 4 13 -5 14.68 2.21
 -4 13 5 15.17 8.38
 -4 13 4 80.01 6.76
 -4 13 4 82.55 11.97
 4 13 -4 83.81 6.57
 -4 13 4 71.13 7.38
 -4 -13 4 63.83 8.03
 -4 13 3 0.45 3.47
 -4 13 3 -1 8.51
 4 13 -3 0.05 2.09
 -4 13 2 -1.68 3.37
 4 13 -2 0.05 2.11
 -4 13 1 73.83 6.61
 -4 13 1 77.05 11.25
 4 13 -1 65.13 5.95
 -4 13 0 -0.83 3.18
 -4 13 0 3.47 8.1
 4 13 0 2.79 2.29
 -4 13 -1 167.32 13.93
 4 13 1 176.47 13.72
 -4 13 -1 165.34 17.6
 4 13 2 2.58 2.4
 4 13 2 -0.91 2.47
 -4 13 -2 1.29 2.82
 4 13 3 69.14 5.81
 4 13 3 68.05 5.99
 -4 13 -3 57.67 5.94
 4 13 4 10.94 2.85
 4 13 4 14.25 2.78
 4 13 5 -1.19 2.66
 4 13 5 1.41 2.44
 4 13 6 34.95 4.01
 4 -13 6 25.5 5.49
 4 13 6 35.71 3.78
 4 13 7 33.5 4.04
 4 -13 7 28.5 5.59
 4 13 7 36.07 3.64
 4 13 7 27.02 3.62
 4 13 8 14.59 3.27
 4 -13 8 14.06 5.26
 4 13 8 16.14 2.85
 4 13 8 17.48 2.84
 4 -13 9 40.25 5.98
 4 13 9 31.72 3.86
 4 13 9 35.69 4.27
 4 -13 10 27.99 5.75
 4 13 10 17.27 3.41
 4 13 10 19.13 3.16
 4 -13 11 4.89 6.01
 4 13 11 1.59 2.91
 4 13 11 0.05 2.13
 4 -13 11 7.55 5.36
 4 13 11 -0.08 2.57
 4 -13 12 8.53 6.07
 4 13 12 4.4 2.87
 4 13 12 2.71 2.08
 4 -13 12 3.9 5.49
 4 13 12 6.68 2.69
 4 -13 13 -3.05 6.16
 4 13 13 0.35 2.67
 4 13 13 2.02 1.94
 4 13 13 3.53 2.62
 4 -13 13 2.52 5.54
 4 13 14 12.76 2.14
 4 -13 14 9.13 6.18
 4 13 15 0.48 2.59
 4 13 15 7.11 2.78
 4 -13 15 2.48 5.92
 4 13 16 13.71 3.11
 4 -13 16 15.49 5.39
 4 13 16 17.81 2.88
 4 -13 17 2.31 5.49
 4 13 17 9.38 2.62
 4 -13 18 12.31 5.26
 4 -13 19 9.4 3.98
 4 -13 19 6.49 4.7
 4 -13 20 3.38 3.44
 4 -13 20 0.3 4.13
 4 -13 21 1.73 2.94
 4 -13 22 -2.55 2.14
 -4 -14 23 14.76 3.19
 -4 -14 22 1.75 3.53
 -4 -14 21 10.47 4.29
 -4 -14 20 -1.18 4.66
 -4 14 19 6.56 3.93
 -4 14 19 7.09 3.4
 -4 -14 19 11.02 5.07
 -4 14 18 2.08 3.56
 -4 14 18 5.28 4.05
 -4 14 18 -0.99 3.22
 -4 -14 18 1.92 5.29
 -4 14 17 76.09 7.08
 -4 14 17 63.08 6.92
 -4 14 17 65.42 6.7
 -4 -14 17 78.05 8.07
 -4 14 16 4.91 2.64
 -4 14 16 -2.1 4.43
 -4 14 15 124.49 9.27
 -4 14 15 99.99 9.77
 -4 14 15 98.16 8.95
 -4 -14 15 111.58 10.66
 -4 14 15 116.13 9.65
 -4 -14 14 3 6.08
 -4 14 14 2.02 3.1
 -4 14 14 -3.41 3.67
 -4 14 14 2.08 2.41
 -4 14 14 -1.8 4.3
 -4 14 13 92.81 8.78
 -4 14 13 92.48 8.38
 -4 -14 13 94.94 9.82
 -4 14 13 89.32 8.21
 -4 14 12 -3.89 3.6
 -4 14 12 -2.76 4.55
 -4 -14 12 -1.98 6.08
 -4 14 12 8.86 3.48
 -4 14 11 2.94 3.37
 -4 -14 11 -2.08 6.15
 -4 14 11 -0.58 3.45
 -4 14 10 2.49 3.13
 -4 -14 10 0.97 6.02
 -4 14 9 68.25 6.33
 -4 -14 9 57.53 8
 -4 14 8 39.81 4.51
 -4 -14 8 34.89 6.71
 -4 14 7 33.64 4.18
 -4 -14 7 33.52 6.38
 -4 14 7 45.3 5.05
 -4 14 6 24.22 8.89
 -4 14 6 14.71 4.13
 -4 -14 6 21.4 5.68
 -4 14 6 20.07 3.18
 4 14 -5 105.93 8.19
 -4 14 5 100.08 8.52
 -4 14 5 122.84 13.89
 -4 -14 5 79.75 9.64
 -4 14 5 95.59 8.98
 -4 14 4 -1.45 2.4
 4 14 -4 -3.08 2.46
 -4 14 4 6.95 8.91
 4 14 -4 0.48 2
 -4 14 4 1.36 3.59
 4 14 -3 5.46 2.52
 -4 14 3 -0.54 8.64
 4 14 -3 6.04 2.13
 -4 14 3 1.14 3.5
 4 14 -2 32.8 3.62
 4 14 -2 26.91 3.26
 -4 14 2 27.52 4.26
 4 14 -1 -2.64 2.59
 4 14 -1 2.06 2.25
 -4 14 1 1.89 3.27
 4 14 0 50.55 4.68
 4 14 0 41.45 4.33
 -4 14 0 41.48 4.94
 4 14 1 -0.32 2.7
 4 14 1 3.11 2.43
 -4 14 -1 3.76 3.09
 4 14 2 36.73 4.11
 4 14 2 32.16 3.77
 -4 14 -2 36.54 4.2
 4 14 3 20.06 3.25
 4 14 3 15.6 2.93
 4 14 4 -0.59 2.89
 4 14 4 0.6 2.43
 4 14 5 20.22 3.41
 4 14 6 -0.52 2.89
 4 14 6 2.49 2.54
 4 14 7 62.97 6.3
 4 14 7 72.79 6.1
 4 -14 7 61.8 7.34
 4 14 8 1.27 2.36
 4 14 8 2.33 2.89
 4 -14 8 -1.06 4.95
 4 14 8 1.36 2.51
 4 -14 9 74.4 8.35
 4 14 9 79.09 6.4
 4 14 9 68.32 6.74
 4 -14 9 57.93 7.84
 4 14 9 76.21 6.5
 4 -14 10 -0.28 5.91
 4 14 10 1.07 2.26
 4 14 10 3.68 2.93
 4 -14 10 4.95 5.18
 4 14 10 2.21 2.49
 4 -14 11 56.49 7.46
 4 14 11 63.73 4.96
 4 14 11 42.08 5.36
 4 -14 11 54.46 6.99
 4 14 11 51.53 5.27
 4 14 12 5.33 2.85
 4 14 12 3.28 2.01
 4 -14 12 2.11 5.88
 4 14 13 -0.3 1.81
 4 -14 13 2.75 5.87
 4 -14 14 4.14 5.1
 4 -14 14 8.04 5.77
 4 14 14 3.36 2.66
 4 14 14 4.96 1.76
 4 14 14 3.74 2.57
 4 14 15 18.55 3.05
 4 14 15 18.81 3.29
 4 -14 15 28.63 5.8
 4 14 16 -2.66 2.58
 4 -14 16 -1.07 5.2
 4 14 17 13.98 2.71
 4 -14 17 22.12 5.09
 4 -14 18 3.03 3.79
 4 -14 18 4.05 4.53
 4 -14 19 1.94 3.37
 4 -14 20 0.89 2.79
 4 -14 21 -3.08 1.99
 -4 -15 22 28.18 3.6
 -4 -15 21 4.64 3.47
 -4 -15 20 8.61 4.1
 -4 -15 19 -0.33 4.51
 -4 15 19 1.37 2.94
 -4 -15 18 8.07 4.84
 -4 15 18 2.97 3.16
 -4 -15 17 -3.59 5.09
 -4 15 17 10.7 3.59
 -4 15 17 3.54 3.19
 -4 -15 16 1.33 5.31
 -4 15 16 1.79 3.77
 -4 15 16 2.49 3.23
 -4 15 15 11.19 2.43
 -4 -15 15 7.23 5.54
 -4 15 15 9.76 4.09
 -4 15 15 19.16 3.07
 -4 15 15 16.55 3.66
 -4 15 14 11.72 3.18
 -4 15 14 9.9 2.54
 -4 15 13 8.86 3.19
 -4 15 13 2.22 2.58
 -4 15 12 1.4 3.4
 -4 15 12 1.55 4.28
 -4 15 12 4.92 3.33
 -4 -15 12 9.97 5.81
 -4 15 11 9.01 3.46
 -4 15 11 5.8 3.48
 -4 -15 11 9.63 5.77
 -4 15 10 5.91 3.57
 -4 15 10 2.33 3.29
 -4 -15 10 2.9 5.7
 -4 15 9 6.48 3.64
 -4 15 9 11.24 3.21
 -4 -15 9 2.35 5.63
 -4 15 8 2.58 3.65
 -4 15 8 -3.82 2.95
 -4 -15 8 3.71 5.43
 -4 15 7 2.49 3.62
 -4 -15 7 -4.78 5.31
 -4 15 7 0.85 2.8
 -4 15 6 4.79 2.78
 -4 15 5 -3.07 2.62
 4 15 -4 26.33 3.37
 4 15 -3 3.12 2.56
 4 15 -2 133.73 11
 4 15 -1 2.03 2.52
 4 15 0 5.5 2.8
 4 15 1 4.47 2.84
 4 15 2 12.79 3.01
 4 15 3 1.92 2.9
 4 15 4 17.89 3.42
 4 15 4 15.51 2.85
 4 15 5 10.56 3.17
 4 15 5 11.15 2.75
 4 15 5 11.2 2.62
 4 15 6 1.89 3
 4 15 6 2.03 2.41
 4 15 6 2.93 2.6
 4 15 7 11.31 3.3
 4 15 7 18.18 2.68
 4 -15 7 12.91 5.66
 4 15 7 7.67 2.71
 4 15 8 -0.45 2.92
 4 15 8 1.43 2.35
 4 -15 8 2.36 5.6
 4 15 8 -2.47 2.55
 4 15 9 3.26 3.02
 4 -15 9 4.57 5.73
 4 15 9 5.03 2.6
 4 15 9 8.39 2.32
 4 15 10 0.9 2.13
 4 -15 10 -3.94 5.7
 4 15 11 1.96 2.01
 4 -15 11 0.67 4.78
 4 -15 11 2.68 5.64
 4 -15 12 8.36 5.6
 4 15 12 11.94 2.04
 4 15 12 4.08 2.9
 4 15 12 7.49 2.77
 4 -15 12 -0.49 4.92
 4 -15 13 -0.92 5.47
 4 15 13 1.63 1.72
 4 15 13 2.81 2.65
 4 15 13 2.12 2.63
 4 15 14 13.84 2.94
 4 15 14 18.95 3.12
 4 15 15 3.95 2.56
 4 -15 15 6.11 4.86
 4 15 16 22.57 3.13
 4 -15 16 30.54 5.09
 4 -15 17 1.66 3.51
 4 15 17 1.24 1.89
 4 -15 17 4.81 4.16
 4 -15 18 7.83 3.16
 4 -15 19 8.29 2.59
 -4 -16 21 0.95 2.33
 -4 -16 20 0.12 3.12
 -4 -16 19 -3.56 3.68
 -4 -16 18 -1.05 4.1
 -4 16 18 2.15 2.7
 -4 16 17 12.92 3.33
 -4 -16 17 16.29 4.64
 -4 16 16 6.59 3.44
 -4 -16 16 3.51 4.82
 -4 16 16 2.39 3.02
 -4 16 15 23.15 4.29
 -4 -16 15 21.42 5.42
 -4 16 15 28.75 3.93
 -4 -16 14 6.91 5.14
 -4 16 14 9.78 3.84
 -4 16 14 6.64 2.16
 -4 16 14 3.55 3.19
 -4 16 13 3.23 2.39
 -4 -16 13 7.3 5.19
 -4 16 13 4.15 3.87
 -4 16 13 2.17 3.05
 -4 16 13 0.89 2.91
 -4 -16 12 34.22 6.07
 -4 16 12 40.66 4.41
 -4 16 12 31.1 4.55
 -4 16 12 37.21 4.05
 -4 16 11 3.85 2.73
 -4 16 11 4.98 3.29
 -4 16 10 41.52 4.95
 -4 16 9 15.95 3.82
 -4 16 8 67.64 6.49
 -4 16 8 67.99 6.69
 -4 16 7 9.97 3.04
 -4 16 7 4.83 3.65
 -4 16 6 53.4 5.38
 -4 16 6 52.23 5.72
 -4 16 5 5.13 3.52
 -4 16 4 -4.43 3.44
 4 16 -4 3.38 1.93
 -4 16 3 7.44 3.49
 4 16 -3 9.4 2.21
 4 16 -3 10.73 2.74
 -4 16 2 129.8 10.93
 4 16 -2 134.69 10.46
 4 16 -2 122.73 10.69
 -4 16 1 -2.54 3.29
 4 16 -1 -1.85 2.21
 4 16 -1 0.25 2.7
 -4 16 0 185.59 14.7
 4 16 0 203.14 14.41
 -4 16 -1 -3.72 3.01
 4 16 1 -1.33 2.26
 4 16 1 -1.03 2.77
 4 16 2 168.42 11.99
 4 16 2 124.49 12.14
 4 16 3 7.48 3.08
 4 16 3 5.13 2.47
 4 16 3 5.02 2.62
 4 16 4 54.13 6.84
 4 16 4 73.09 6.72
 4 16 5 13.28 3.45
 4 16 5 19.29 3.04
 4 16 6 0.9 3.06
 4 -16 6 6.79 5.26
 4 16 6 1.86 2.36
 4 16 6 3.14 2.52
 4 -16 7 24.92 5.66
 4 16 7 20.04 3
 4 -16 8 -7.51 5.37
 4 16 8 -0.3 2.21
 4 -16 9 8.24 5.34
 4 16 9 10.11 2.3
 4 16 10 3.29 2.84
 4 -16 10 7.15 5.25
 4 16 10 6.41 2.57
 4 16 10 3.36 2.04
 4 16 11 10.61 2.98
 4 -16 11 14.26 5.3
 4 16 11 17.74 2.95
 4 16 11 13.51 2.22
 4 -16 12 14.65 5.08
 4 16 12 11.74 1.98
 4 16 12 10.48 2.86
 4 16 12 9.31 2.85
 4 16 13 2.76 2.48
 4 -16 13 -1.22 4.79
 4 16 13 0.14 2.46
 4 16 14 3.09 2.46
 4 -16 14 0.76 4.47
 4 -16 15 6.31 3.42
 4 16 15 8.21 2.35
 4 -16 16 11.64 3.21
 4 16 16 8.18 2.14
 4 -16 17 6.26 2.72
 -4 -17 19 2.14 2.47
 -4 -17 18 9.41 3.18
 -4 17 17 2.51 2.55
 -4 -17 17 4.22 3.49
 -4 -17 16 5.12 3.9
 -4 17 16 0.06 2.91
 -4 -17 15 9.29 4.3
 -4 17 15 10.59 2.95
 -4 17 15 10.67 3.3
 -4 17 14 5.65 2.9
 -4 -17 14 1.52 4.36
 -4 17 14 4.97 1.85
 -4 17 14 9.13 3.5
 -4 17 13 17.73 3.37
 -4 -17 13 14.27 4.73
 -4 17 13 15.93 2.53
 -4 17 13 19.17 4.02
 -4 17 12 3.11 2.97
 -4 -17 12 7.23 4.53
 -4 17 12 1.84 2.28
 -4 17 12 5.81 3.73
 -4 17 11 1.19 2.97
 -4 -17 11 -3.08 4.58
 -4 17 11 4.08 2.48
 -4 17 11 -3.41 4.04
 -4 17 10 17.34 3.08
 -4 17 10 19.2 3.46
 -4 -17 10 12.51 4.87
 -4 17 10 17.1 3.56
 -4 17 10 17.46 4.34
 -4 17 9 4.39 2.84
 -4 17 9 -0.65 3.01
 -4 17 9 5.74 3.3
 -4 17 8 16.93 3.24
 -4 17 8 7.21 3.56
 -4 17 7 8.72 3.03
 -4 17 7 12.2 3.51
 -4 17 6 4.95 2.83
 -4 17 6 10.23 3.52
 -4 17 5 31.24 4.37
 -4 17 4 20.36 3.88
 4 17 -4 21.96 2.55
 -4 17 3 3.44 3.2
 4 17 -3 0.92 1.85
 -4 17 2 -0.17 3.21
 4 17 -2 5.93 2.04
 4 17 -1 20.44 2.69
 4 17 0 6.52 2.23
 4 17 1 34.03 3.58
 4 17 2 7.37 2.32
 4 17 3 5.39 2.28
 4 17 4 1.99 2.24
 4 17 5 15.32 2.6
 4 17 6 0.39 2.22
 4 17 6 -0.22 2.46
 4 17 6 -3.25 2.92
 4 17 7 48.5 4.14
 4 17 7 38.98 4.33
 4 17 7 38.46 4.6
 4 17 8 11.99 2.21
 4 17 8 8.02 2.67
 4 17 8 5.86 2.9
 4 17 9 12.71 2.15
 4 17 9 8.86 2.7
 4 17 9 8.36 2.95
 4 17 10 27.05 2.63
 4 17 10 17.53 3.23
 4 17 10 19.16 3.31
 4 17 11 0.89 1.62
 4 17 11 0.99 2.57
 4 17 11 2.66 2.54
 4 -17 11 2.66 4.29
 4 17 12 11.2 2.61
 4 17 12 5.5 2.53
 4 17 13 2.28 2.31
 4 -17 13 -2.07 2.9
 4 17 14 2.95 2.15
 4 -17 14 -1.15 2.61
 4 17 15 1.83 1.78
 4 -17 15 2.8 2.24
 -4 18 16 2.75 2.21
 -4 -18 16 5.63 2.61
 -4 18 15 -0.74 2.61
 -4 -18 15 -2.35 3.04
 -4 18 14 6.03 2.36
 -4 -18 14 1.12 3.3
 -4 18 14 1.23 2.85
 -4 18 13 0.07 2.47
 -4 18 13 -0.67 1.62
 -4 -18 13 2.32 3.52
 -4 18 13 -1.04 3.16
 -4 18 12 0.5 2.63
 -4 18 12 2.49 1.84
 -4 -18 12 1.91 3.56
 -4 18 12 2.87 3.33
 -4 18 11 -1.95 2.7
 -4 18 11 1.89 2.05
 -4 -18 11 -2.04 3.69
 -4 18 11 2.25 3.52
 -4 18 10 2.87 2.63
 -4 18 10 0.79 2.23
 -4 18 10 6.93 3.54
 -4 18 9 1.64 2.62
 -4 18 9 5.31 2.45
 -4 18 9 -0.18 3.78
 -4 18 8 27.07 3.47
 -4 18 8 19.72 3.28
 -4 18 7 9.09 2.83
 -4 18 7 12.88 2.87
 -4 18 6 25.43 3.52
 -4 18 5 12.01 3.02
 -4 18 4 4.35 2.78
 -4 18 3 3.96 2.76
 4 18 -3 8.77 1.81
 4 18 -2 5.87 2.44
 4 18 -2 0.32 2.23
 4 18 -2 3.67 1.77
 -4 18 2 2.14 2.67
 4 18 -1 8.26 2.57
 4 18 -1 10.32 2.49
 4 18 -1 12.75 2.08
 -4 18 1 7.75 2.7
 4 18 0 9.8 2.72
 4 18 0 13.61 2.57
 4 18 0 9.59 2.1
 -4 18 0 7.66 2.67
 4 18 1 0.39 2.62
 4 18 1 1.45 2.22
 -4 18 -1 -0.33 2.34
 4 18 1 -0.09 1.92
 4 18 2 18.95 3.07
 4 18 2 17.94 2.8
 -4 18 -2 8.77 2.57
 4 18 2 15.12 2.37
 4 18 3 7.66 2.83
 4 18 3 6.09 2.46
 4 18 3 5.65 2.07
 4 18 4 5.63 2.68
 4 18 4 0.53 2.35
 4 18 4 -0.04 1.92
 4 18 5 1.47 2.74
 4 18 5 1.89 2.37
 4 18 5 4.75 2
 4 18 6 2.59 2.73
 4 18 6 3.85 2.39
 4 18 6 5.76 1.95
 4 18 7 10.75 3.09
 4 18 7 14.08 2.91
 4 18 8 21.44 3.53
 4 18 8 31.86 2.89
 4 18 8 25.39 3.44
 4 18 9 3.74 2.6
 4 18 9 8.4 2.6
 4 18 9 8.8 1.78
 4 18 10 5.47 2.58
 4 18 10 4.45 2.41
 4 18 10 6.59 1.59
 4 18 11 2.33 2.4
 4 18 12 1.28 2.13
 4 18 13 -0.36 1.89
 -4 19 14 1.04 1.99
 -4 19 13 11.93 2.64
 -4 19 12 1.47 2.67
 -4 19 11 6.08 1.66
 -4 19 11 2.87 2.17
 -4 19 10 3.29 1.84
 -4 19 10 4.59 2.15
 -4 19 9 1.51 3.31
 -4 19 9 -2.04 1.98
 -4 19 9 -1.19 2.15
 -4 19 8 5.44 3.58
 -4 19 8 12.23 2.27
 -4 19 8 5.82 2.33
 4 19 -8 8.66 1.71
 -4 19 7 8.28 3.76
 4 19 -7 6.96 1.8
 -4 19 7 5.5 2.27
 4 19 -6 6.01 1.84
 -4 19 6 5.62 2.32
 4 19 -5 4.02 1.93
 -4 19 5 7.83 2.39
 4 19 -4 -0.36 1.89
 -4 19 4 -1.7 2.26
 -4 19 3 -1.69 2.26
 4 19 -3 1.02 1.96
 4 19 -3 0.11 1.37
 -4 19 2 -0.88 2.21
 4 19 -2 1.21 1.47
 4 19 -2 -0.22 1.99
 4 19 -1 3.52 2.17
 -4 19 1 -0.19 2.15
 4 19 -1 1.55 1.56
 4 19 -1 2.04 2.07
 4 19 0 0.06 2.23
 4 19 0 0.69 2.13
 -4 19 0 6.43 2.05
 4 19 0 4.49 1.67
 4 19 1 -0.19 2.27
 4 19 1 2.7 2.18
 -4 19 -1 -3.52 1.97
 4 19 1 0.67 1.65
 4 19 2 2.8 2.42
 4 19 2 5.04 2.23
 -4 19 -2 4.63 1.82
 4 19 2 6.66 1.73
 4 19 3 -3.42 2.43
 4 19 3 -0.04 1.65
 4 19 3 0.36 2.19
 4 19 4 2.15 2.43
 4 19 4 -1.94 2.29
 4 19 4 0.76 1.64
 4 19 5 0.64 2.41
 4 19 5 5.91 2.32
 4 19 5 4.62 1.65
 4 19 6 -0.87 2.46
 4 19 6 3.38 1.56
 4 19 6 0.06 2.38
 4 19 7 15.55 2.81
 4 19 7 14.06 2.8
 4 19 7 21.7 2.17
 4 19 8 3.88 2.25
 4 19 8 8.66 2.34
 4 19 9 11.13 2.41
 4 19 10 3.88 2.08
 4 19 11 1.3 1.87
 -4 20 11 7.92 2.12
 -4 20 10 2.19 2.47
 -4 20 9 6.01 2.65
 -4 20 8 3.6 2.8
 -4 20 7 12.62 3.18
 4 20 -6 1.55 1.4
 -4 20 6 9.57 3.09
 4 20 -5 1.18 1.54
 -4 20 5 7.34 1.76
 -4 20 5 1.23 3.15
 4 20 -4 -2.56 1.64
 -4 20 4 3.09 1.75
 4 20 -3 3.61 1.77
 -4 20 3 3.44 1.76
 4 20 -2 2.69 1.79
 4 20 -1 3.18 1.92
 4 20 0 7.17 2.02
 4 20 1 6.95 1.99
 4 20 1 5.24 2.07
 4 20 2 6.15 1.96
 4 20 2 7.39 2.08
 4 20 3 -0.18 1.84
 4 20 3 4.07 2.11
 4 20 4 3.47 2.13
 4 20 5 -2.5 1.99
 4 20 6 1.58 1.98
 4 20 7 6.55 1.96
 4 20 8 -0.21 1.79
 4 20 9 7.1 1.72
 -4 21 7 -1.82 1.8
 -4 21 6 -0.2 2.1
 -4 21 5 -1.81 2.19
 -4 21 4 2.8 2.33
 -4 21 3 -0.27 2.14
 -4 21 2 7.02 2.4
 4 21 -1 0.44 1.43
 -4 21 1 0.69 2.18
 4 21 0 0.82 1.39
 -4 21 0 2.02 2.22
 4 21 1 0.62 1.47
 -4 21 -1 -1.41 2.06
 4 21 2 -0.97 1.47
 4 21 3 -0.41 1.44
 -5 0 31 31.47 2.95
 -5 0 30 -0.37 2.08
 -5 0 30 -1.86 3.07
 -5 0 29 36.4 4.89
 -5 0 29 28.89 2.94
 -5 0 29 35.31 3.65
 -5 0 28 6.41 4.74
 -5 0 28 0.39 2.81
 -5 0 28 -0.73 1.64
 -5 0 27 2.63 1.83
 -5 0 27 9.6 5.22
 -5 0 26 1.67 1.98
 -5 0 26 -0.94 5.59
 -5 0 25 -2.32 4.8
 -5 0 25 -0.16 2.1
 -5 0 24 0.83 4.84
 -5 0 24 0.78 2.21
 -5 0 24 0.29 6.13
 -5 0 23 25.48 10.41
 -5 0 23 16.4 5.1
 -5 0 23 10.74 2.55
 -5 0 23 7.83 6.28
 -5 0 22 -2.03 9.8
 -5 0 22 0.61 4.98
 -5 0 22 1.17 6.08
 -5 0 21 77.18 11.83
 -5 0 21 61.55 6.84
 -5 0 21 58.34 5.44
 -5 0 21 63.05 7.84
 -5 0 20 7.6 9.67
 -5 0 20 3.07 4.6
 -5 0 20 -2.06 2.25
 -5 0 20 -3.32 5.68
 -5 0 19 6.86 5.43
 -5 0 19 10.42 2.37
 -5 0 19 10.15 4.52
 -5 0 19 16.64 9.16
 -5 0 18 0.08 5.06
 -5 0 18 1.18 4.2
 -5 0 18 -0.38 2.1
 -5 0 18 6.76 8.51
 -5 0 17 91.69 8.21
 -5 0 17 81.51 7.5
 -5 0 17 75.27 6.66
 -5 0 17 98.06 11.2
 -5 0 16 0.62 3.75
 -5 0 16 -0.36 1.84
 -5 0 16 -4.8 7.84
 -5 0 15 396.33 29.78
 -5 0 15 355.39 27.85
 -5 0 14 1.04 6.76
 -5 0 14 3.63 1.77
 5 0 -14 1.81 6.31
 -5 0 13 733.35 49.6
 5 0 -13 623.9 49.55
 -5 0 13 613.2 48.2
 -5 0 12 0.79 1.66
 5 0 -12 -0.4 7.33
 5 0 -11 464.32 34.45
 -5 0 11 419.23 32.62
 5 0 -10 5.4 7.71
 -5 0 10 -1.5 1.59
 -5 0 10 -1.16 6.34
 5 0 -9 82.31 10.73
 5 0 -8 0.18 7.98
 5 0 -7 68.2 10.01
 5 0 -6 0.34 8.18
 5 0 -5 12.67 7.8
 5 0 -4 -1.35 7.48
 5 0 -3 81.19 10.17
 5 0 -2 3.28 7.08
 5 0 -1 669.37 51.64
 5 0 -1 652.06 51.64
 5 0 0 -1.15 5.53
 5 0 0 -1.72 5.6
 5 0 1 68.51 7.5
 5 0 1 64.73 7.74
 5 0 2 0.95 4.37
 5 0 2 0.11 5.09
 5 0 3 3048.41 233.88
 5 0 3 3033.17 234.05
 5 0 4 2.88 5.05
 5 0 5 4169.87 320.63
 5 0 6 1.41 2.23
 5 0 6 -0.78 5.12
 5 0 7 2068.07 147.66
 5 0 7 1805.14 147.59
 5 0 7 2032.74 148.34
 5 0 8 1.67 2.35
 5 0 8 2.11 1.46
 5 0 9 276.34 23.07
 5 0 9 312.53 23.42
 5 0 9 325.49 23.17
 5 0 10 1.36 4.12
 5 0 10 0.62 1.83
 5 0 10 6.63 5.26
 5 0 10 1.9 1.45
 5 0 11 19.24 2.55
 5 0 11 19.63 4.71
 5 0 12 -1.28 1.97
 5 0 12 -0.1 1.58
 5 0 12 -1.1 4.45
 5 0 12 0.64 3.96
 5 0 12 3.28 5.59
 5 0 12 -0.05 2.79
 5 0 13 2.39 2.09
 5 0 13 3.45 1.67
 5 0 13 5.74 4.76
 5 0 13 1.98 2.97
 5 0 13 3.99 6.04
 5 0 13 2.73 4.12
 5 0 14 -0.26 2.16
 5 0 14 2.06 4.29
 5 0 14 1.06 3.2
 5 0 14 0.37 6.26
 5 0 14 0.96 1.74
 5 0 14 3.95 5.05
 5 0 15 193.15 15.07
 5 0 15 190.23 15.01
 5 0 15 171.86 14.09
 5 0 15 165.23 15.8
 5 0 15 190.92 14.16
 5 0 15 165.41 14.45
 5 0 16 5.05 3.58
 5 0 16 -1.79 4.38
 5 0 16 -0.84 7.12
 5 0 16 -0.38 2.36
 5 0 16 -3.98 5.49
 5 0 17 52.82 9.47
 5 0 17 79.75 6.24
 5 0 17 62.41 7.59
 5 0 17 66.74 6.91
 5 0 18 -1.15 4.67
 5 0 18 0.9 7.68
 5 0 18 -2.04 2.58
 5 0 18 -3.36 3.93
 5 0 19 77.3 10.13
 5 0 19 60.59 7.74
 5 0 19 88.31 7.42
 5 0 20 -1.8 4.38
 5 0 20 0.11 7.65
 5 0 20 -0.4 3.1
 5 0 20 2.08 3.91
 5 0 21 57.16 11.54
 5 0 21 62.56 9.59
 5 0 22 0.98 2.8
 5 0 23 105.48 7.37
 5 0 23 59.11 7.6
 5 0 24 -2.88 2.69
 5 0 24 0.22 3.33
 5 0 25 11.43 3.25
 5 0 26 -1.95 2.71
 5 0 27 3.82 2.14
 -5 -1 31 14.32 1.87
 -5 1 31 12.48 1.85
 -5 -1 30 0.66 2.05
 -5 1 30 -0.69 2.05
 -5 1 30 -1.09 3.41
 -5 1 29 14.06 4.38
 -5 -1 29 22.74 4
 -5 -1 29 17.82 2.78
 -5 1 29 16.98 2.81
 -5 1 29 14.14 1.89
 -5 -1 29 10.48 1.85
 -5 1 28 13.73 5.14
 -5 -1 28 15.89 4.81
 -5 -1 28 18.2 2.29
 -5 1 28 17.81 2.28
 -5 -1 28 26.22 3.32
 -5 1 28 18.68 3.25
 -5 -1 27 22.6 2.88
 -5 -1 27 31.28 5.61
 -5 1 27 32.59 5.86
 -5 1 27 26.6 2.87
 -5 -1 26 82.27 8.96
 -5 1 26 81.34 9.06
 -5 -1 26 86.33 7.25
 -5 1 26 89.72 7.22
 -5 1 25 25.34 3.2
 -5 -1 25 33.19 5.32
 -5 1 25 31.23 5.32
 -5 -1 25 27.98 3.25
 -5 -1 24 137.77 10.72
 -5 1 24 133.28 10.67
 -5 -1 24 117.17 9.79
 -5 1 24 116.69 9.75
 -5 -1 24 108.55 11.36
 -5 1 24 111.44 11.51
 -5 1 23 0.89 6.22
 -5 -1 23 3.33 6.09
 -5 -1 23 -9.2 10.29
 -5 1 23 -3.73 9.93
 -5 1 23 0.46 2.22
 -5 -1 23 -0.81 2.28
 -5 -1 23 -0.79 4.95
 -5 1 23 -2.33 4.97
 -5 -1 22 22.64 5.24
 -5 1 22 22.02 5.19
 -5 -1 22 19.94 10.25
 -5 1 22 25.82 10.5
 -5 1 22 18.61 6.3
 -5 -1 22 19.63 6.41
 -5 1 21 107.67 10.17
 -5 -1 21 102.09 10.18
 -5 1 21 125.5 13.66
 -5 1 21 100.16 8.39
 -5 -1 21 95.56 8.38
 -5 -1 21 99.15 9.36
 -5 1 21 102.72 9.31
 -5 -1 20 14.59 5.87
 -5 1 20 10.27 5.92
 -5 -1 20 26.91 9.82
 -5 1 20 31.35 9.7
 -5 -1 20 13.23 2.63
 -5 1 20 16.39 2.68
 -5 -1 20 19.04 4.87
 -5 1 20 22.88 4.84
 -5 1 19 449.83 35.14
 -5 -1 19 451.04 35.11
 -5 1 19 438.11 34.77
 -5 -1 19 426.09 34.77
 -5 1 19 489.15 37.17
 -5 -1 19 538.68 37.4
 -5 -1 19 451.36 34.58
 -5 1 19 440.8 34.58
 -5 -1 18 5.85 5.19
 -5 1 18 12.12 5.27
 -5 -1 18 17.93 8.68
 -5 -1 18 12.69 4.33
 -5 1 18 6.51 4.28
 -5 1 18 9.58 2.27
 -5 -1 18 10.63 2.37
 -5 -1 17 409.18 33
 -5 -1 17 428.73 32.56
 -5 -1 17 510.33 34.94
 -5 1 17 513.99 34.94
 -5 1 17 425.29 32.56
 -5 1 17 393.15 32.73
 -5 -1 17 405.13 32.73
 -5 1 16 7.5 3.82
 -5 -1 16 8.62 3.81
 -5 -1 16 19.58 7.71
 -5 1 16 12 7.73
 -5 -1 16 2.42 1.96
 -5 1 16 4.9 1.97
 -5 -1 15 573.79 43.43
 -5 1 15 562.5 43.37
 -5 1 15 537.62 41.8
 -5 -1 15 538.88 41.8
 -5 -1 14 121.06 11.67
 -5 1 14 116.18 11.56
 5 1 -14 95.8 11.75
 -5 1 14 108.97 8.8
 -5 -1 14 111.44 8.82
 -5 -1 13 35.53 7.42
 -5 1 13 36.33 7.38
 5 1 -13 49.43 8.43
 -5 -1 13 36.12 3.4
 -5 1 13 35.92 3.39
 5 1 -12 95.73 11.53
 -5 -1 12 95.45 7.76
 -5 1 12 98.32 7.76
 -5 1 11 -0.2 1.59
 5 1 -11 6.76 8.3
 5 -1 -11 0.53 7.04
 -5 -1 11 0.36 1.65
 -5 1 10 1602.17 125.68
 -5 -1 10 1690.93 125.72
 5 -1 -10 1592.46 125.86
 5 1 -10 1545.11 126.13
 -5 -1 10 1632.37 124.88
 5 -1 -9 994.91 75.39
 5 1 -9 907.77 75.65
 -5 -1 9 993.85 75.13
 -5 1 9 953.38 75.09
 5 -1 -8 1612.91 121.88
 5 1 -8 1526.84 122.11
 5 -1 -7 1202.06 91.01
 5 1 -7 1133.56 91.25
 5 -1 -6 146.24 13.95
 5 1 -6 144.92 14.82
 5 1 -5 99.94 12.09
 5 1 -4 3.54 8.53
 5 -1 -4 9.15 6.98
 5 1 -3 254.32 20.24
 5 -1 -3 214.92 19.41
 5 1 -2 268.44 19.85
 5 -1 -2 200.81 18.87
 5 1 -1 28.62 7.6
 5 -1 -1 23.55 6.07
 5 -1 -1 25.55 6.38
 5 1 -1 26.64 6.43
 5 -1 0 940.11 71.05
 5 1 0 1007.4 71.39
 5 1 0 864.25 71.06
 5 -1 0 880.13 71.1
 5 -1 1 947.77 71.51
 5 1 1 960.79 71.5
 5 1 1 847.23 71.39
 5 -1 1 940.01 71.37
 5 -1 2 1156.37 86.08
 5 1 2 1176.01 86.06
 5 1 2 1024.15 85.87
 5 -1 2 1122.11 85.91
 5 1 3 2.84 4.06
 5 -1 3 -0.79 5
 5 1 3 -0.56 5.03
 5 -1 4 24.05 5.53
 5 1 4 25.72 5.45
 5 1 5 28.58 5.72
 5 -1 5 27.05 5.73
 5 -1 6 3.36 2.3
 5 1 6 5.5 2.3
 5 -1 6 3.37 5.05
 5 1 6 4.89 4.88
 5 -1 7 427.61 34.94
 5 1 7 428.91 34.94
 5 1 7 447.61 35.83
 5 -1 7 455.19 35.85
 5 1 7 535.14 35.07
 5 -1 8 88.38 7.79
 5 -1 8 100.23 8.04
 5 1 8 105.1 8.05
 5 1 9 225.19 15.34
 5 -1 9 185.11 15.07
 5 -1 9 189.48 15.2
 5 1 9 192.31 15.2
 5 -1 10 4.35 1.45
 5 1 10 3.13 1.54
 5 -1 10 3.3 1.87
 5 1 10 3.17 1.88
 5 1 10 2.02 3.85
 5 -1 10 4.2 4.37
 5 -1 10 0.7 5.13
 5 1 10 5.59 5.14
 5 -1 11 14.57 4.54
 5 -1 11 17.75 2.46
 5 1 11 18.53 2.43
 5 -1 11 16.78 2.06
 5 1 11 32.21 5.84
 5 -1 11 27.18 5.76
 5 1 11 16.36 2.19
 5 1 12 8.19 5.52
 5 -1 12 11.42 6
 5 -1 12 10.62 1.83
 5 1 12 9.88 1.93
 5 1 12 11.75 4.12
 5 -1 12 15.39 4.37
 5 -1 12 11.97 2.24
 5 1 12 14.72 2.21
 5 -1 12 13.58 4.86
 5 -1 12 10.35 2.99
 5 1 12 7.99 2.99
 5 1 13 -3.56 5.7
 5 -1 13 -1.32 6.09
 5 -1 13 3.61 1.66
 5 1 13 2.97 1.77
 5 1 13 5.8 4.12
 5 -1 13 2.85 4.03
 5 -1 13 9.22 2.18
 5 1 13 8.69 2.14
 5 -1 13 1.8 4.9
 5 1 13 4 3.02
 5 -1 13 4.75 3.02
 5 1 14 1.97 6.18
 5 -1 14 -6.07 6.66
 5 -1 14 -0.08 1.67
 5 1 14 2.24 4.21
 5 -1 14 2.5 4.42
 5 -1 14 2.14 2.18
 5 1 14 0.49 2.14
 5 -1 14 3.1 5.08
 5 -1 14 1.49 3.16
 5 1 14 -0.77 3.17
 5 -1 15 6.29 2.32
 5 1 15 5.11 2.33
 5 1 15 -0.38 6.52
 5 -1 15 0.81 6.99
 5 -1 15 2.7 1.76
 5 1 15 -2.13 4.42
 5 -1 15 11.84 4.74
 5 -1 15 5.46 5.38
 5 -1 15 1.46 3.35
 5 1 15 4.16 3.42
 5 -1 16 15.31 2.63
 5 1 16 12.74 2.57
 5 -1 16 10.43 7.62
 5 1 16 9.08 7.01
 5 -1 16 10.32 2.15
 5 -1 16 11.7 3.8
 5 1 16 12.06 3.74
 5 1 16 20.46 4.77
 5 -1 16 12.3 4.75
 5 -1 16 11.96 5.65
 5 -1 17 -0.53 2.4
 5 1 17 1.89 2.4
 5 1 17 5.56 7.26
 5 -1 17 6.4 7.77
 5 -1 17 2.63 3.74
 5 1 17 1.06 3.75
 5 1 17 6.04 4.67
 5 -1 17 2.8 4.57
 5 -1 17 2.04 5.66
 5 -1 18 18.13 2.85
 5 1 18 13.06 2.85
 5 -1 18 14.23 8.04
 5 1 18 7.94 7.46
 5 -1 18 6.9 4.06
 5 1 18 11.55 4.06
 5 1 18 9.77 4.65
 5 -1 18 11.6 4.84
 5 -1 18 7.58 5.71
 5 -1 19 19.31 4.88
 5 1 19 16.71 4.6
 5 -1 19 11.95 4.17
 5 1 19 10.2 4.08
 5 -1 19 15.78 8.22
 5 1 19 11.73 7.56
 5 1 20 2.83 3.08
 5 -1 20 -1.71 3.13
 5 -1 20 3.35 8.02
 5 1 20 4.31 7.43
 5 1 20 -4.34 4.29
 5 -1 20 9.78 4.62
 5 -1 20 -1.05 3.95
 5 1 20 -0.22 3.81
 5 1 21 7.47 7.22
 5 -1 21 -1.67 7.68
 5 -1 21 1.34 2.77
 5 1 21 -0.38 2.71
 5 1 21 5.25 3.74
 5 -1 21 2.47 3.83
 5 -1 21 7.89 4.2
 5 -1 22 1.69 3.67
 5 -1 22 0.31 2.75
 5 1 22 -1.51 2.75
 5 1 23 -1.45 6.43
 5 -1 23 -0.15 3.25
 5 -1 23 1.71 3.49
 5 1 23 4.57 3.45
 5 -1 23 -1.08 2.74
 5 1 23 0.29 2.72
 5 1 24 5.15 3.29
 5 -1 24 4.81 3.32
 5 -1 24 5.96 2.72
 5 1 24 2.49 2.69
 5 -1 25 10.17 3.16
 5 1 25 5.72 3.08
 5 1 26 -0.08 2.57
 5 -1 26 -0.73 2.6
 5 1 27 11.07 2.31
 5 -1 27 12.84 2.33
 -5 -2 31 -1.35 1.35
 -5 2 31 1.87 1.33
 -5 2 30 1.07 3.37
 -5 -2 30 1.48 1.93
 -5 2 30 -2.75 1.94
 -5 2 29 1.35 4.22
 -5 2 29 0.06 1.37
 -5 -2 29 0.85 1.36
 -5 2 29 4.53 2.4
 -5 -2 29 2.76 2.4
 -5 -2 28 9.99 2.8
 -5 2 28 3.26 2.72
 -5 -2 28 3.86 1.69
 -5 2 28 3.78 1.61
 -5 2 27 29.17 5.7
 -5 -2 27 21.36 2.6
 -5 -2 27 25.5 3.58
 -5 2 27 19.41 3.48
 -5 2 27 18.55 2.52
 -5 2 26 43.75 4.15
 -5 -2 26 39.38 4.23
 -5 -2 26 55.4 5.85
 -5 2 26 57.13 5.73
 -5 2 26 39.96 6.87
 -5 -2 25 29.64 5.25
 -5 2 25 31.83 5.19
 -5 -2 25 23.73 3.16
 -5 2 25 28.19 3.12
 -5 -2 24 137.61 10.62
 -5 2 24 137.06 10.57
 -5 2 24 104.1 11.38
 -5 -2 24 112.08 9.69
 -5 2 24 116.21 9.66
 -5 -2 23 41.75 5.78
 -5 2 23 36.91 5.69
 -5 -2 23 40.12 11.2
 -5 2 23 41.96 10.77
 -5 2 23 38.49 7.02
 -5 -2 23 39.65 6.86
 -5 -2 23 33.36 3.87
 -5 2 23 35.66 3.78
 -5 -2 22 33.41 5.52
 -5 2 22 30.56 5.37
 -5 -2 22 53.49 10.99
 -5 2 22 59.91 10.84
 -5 2 22 21.59 6.66
 -5 -2 22 21.05 6.61
 -5 2 21 -0.09 5.9
 -5 -2 21 -2.37 5.96
 -5 -2 21 5.82 9.85
 -5 2 21 6.47 9.43
 -5 -2 21 6.13 4.74
 -5 2 21 0.9 4.63
 -5 -2 21 -1.74 2.29
 -5 2 21 -0.06 2.26
 -5 2 20 53.22 7.16
 -5 -2 20 60.1 7.23
 -5 -2 20 51.09 10.71
 -5 2 20 55.54 10.69
 -5 -2 20 49.19 6.11
 -5 2 20 40.55 6.01
 -5 2 20 46.87 4.61
 -5 -2 20 49.74 4.62
 -5 -2 19 11.87 5.57
 -5 2 19 11.66 5.78
 -5 2 19 8.08 4.37
 -5 2 19 6.71 2.28
 -5 -2 19 5.87 2.33
 -5 -2 19 23.46 9.16
 -5 2 19 17.02 9.11
 -5 -2 19 7.05 4.52
 -5 -2 18 99.93 9.21
 -5 2 18 93.74 9.19
 -5 -2 18 116.58 12.82
 -5 2 18 100.56 12.58
 -5 2 18 103.3 8.5
 -5 -2 18 107.82 8.53
 -5 -2 18 114.31 9.84
 -5 -2 17 11.26 8.21
 -5 2 17 4.22 7.87
 -5 -2 17 2.55 4.89
 -5 2 17 0.85 1.92
 -5 -2 17 1.88 2.04
 -5 2 17 1.23 3.92
 -5 -2 17 3.14 4.05
 -5 -2 16 198.66 14.91
 -5 -2 16 175.71 15.23
 -5 2 16 168.72 15.19
 -5 2 16 198.03 14.89
 -5 -2 16 195.37 17.57
 -5 2 16 193.83 17.49
 -5 2 15 5.84 3.64
 -5 -2 15 7.24 3.75
 -5 -2 15 9.63 7.22
 -5 2 15 5.53 7.11
 -5 -2 15 8.98 2
 -5 2 15 5.24 1.89
 5 -2 -14 13.49 5.9
 -5 -2 14 14.69 6.97
 -5 2 14 7.11 6.73
 -5 2 14 14.48 2.07
 -5 -2 14 14.44 2.17
 5 -2 -13 13.9 6.17
 -5 -2 13 11.4 1.96
 -5 2 13 10.02 1.86
 -5 -2 13 7.75 6.56
 -5 2 13 10.84 6.44
 5 -2 -12 6.38 6.49
 -5 2 12 8.76 1.7
 -5 -2 12 4.05 1.75
 5 2 -12 -1 7.83
 5 2 -11 176.21 17.33
 -5 -2 11 182.89 14.22
 -5 2 11 187.05 14.19
 5 2 -10 382.21 31.88
 -5 -2 10 421.43 30.95
 -5 2 10 409.28 30.9
 5 -2 -10 311.91 30.99
 -5 -2 10 384.73 29.63
 5 2 -9 773.27 57.09
 5 -2 -9 648.96 56.41
 -5 2 9 723.21 56.28
 -5 -2 9 750.1 56.34
 5 -2 -8 119.66 12.74
 5 2 -8 145.02 14.07
 5 -2 -7 257.78 22.37
 5 2 -7 286.17 23.41
 5 -2 -6 17.48 6.78
 5 2 -6 22.78 8.87
 5 -2 -5 9.64 6.44
 5 2 -5 -1.51 8.69
 5 -2 -4 27.43 6.54
 5 2 -4 30.27 9.15
 5 -2 -3 213.18 18.14
 5 2 -3 222.27 19.5
 5 -2 -2 2.1 5.62
 5 2 -2 -3.52 8.29
 5 -2 -2 2.81 6.71
 5 2 -2 2.08 6.17
 5 2 -1 94.95 10.7
 5 -2 -1 87.6 8.71
 5 2 -1 77.33 8.99
 5 -2 -1 82.09 9.2
 5 2 0 106.04 11.6
 5 -2 0 117.04 10.22
 5 2 0 112.15 10.41
 5 -2 0 101.75 10.55
 5 2 1 534.32 38.16
 5 -2 1 457.53 37.71
 5 2 1 465.2 37.67
 5 2 2 63.51 8.31
 5 2 2 62.46 7.55
 5 2 2 74.71 7.64
 5 -2 2 75.48 7.85
 5 2 3 0.16 4.1
 5 -2 3 -1.7 5.2
 5 2 3 3.12 4.83
 5 2 4 85 7.76
 5 2 4 91.5 8.66
 5 -2 4 81.13 8.69
 5 -2 5 187.43 15.16
 5 2 5 167.15 14.96
 5 2 6 34.74 5.74
 5 -2 6 29.89 5.65
 5 -2 6 28.45 3.29
 5 2 6 28.78 3.24
 5 -2 7 92.68 9.49
 5 2 7 95.86 9.48
 5 2 7 120.81 8.24
 5 -2 7 89.88 7.83
 5 2 7 90.79 7.83
 5 2 8 113.54 8.6
 5 2 8 99.01 8.31
 5 -2 8 99.51 8.31
 5 -2 9 -0.51 1.26
 5 2 9 0.55 2.31
 5 -2 9 1.45 2.34
 5 2 9 -0.24 2.83
 5 -2 10 -1.65 4.41
 5 -2 10 1.72 1.83
 5 2 10 0.14 1.81
 5 2 10 1.23 5.04
 5 -2 10 4.61 5.29
 5 -2 10 1.11 1.3
 5 2 10 2.54 2.72
 5 -2 11 0.62 1.86
 5 2 11 -0.46 1.85
 5 -2 11 0.39 5.29
 5 2 11 -0.19 5.42
 5 -2 11 -0.66 1.38
 5 -2 11 0.8 4.59
 5 -2 12 156.34 10.87
 5 2 12 153.66 10.85
 5 -2 12 132.94 11.11
 5 2 12 129.63 11.09
 5 -2 12 138.2 11.72
 5 -2 12 118.72 10.73
 5 -2 12 124.5 12.54
 5 2 12 122.02 12.08
 5 2 12 150.67 11.72
 5 -2 13 60.4 5.73
 5 2 13 65.93 5.71
 5 2 13 70.85 5.21
 5 -2 13 67.65 5.22
 5 -2 13 60.39 6.95
 5 -2 13 48.21 4.96
 5 -2 13 56.24 8.15
 5 2 13 45.25 7.34
 5 -2 13 62.16 6.66
 5 2 13 61.21 6.5
 5 2 14 301.06 23.94
 5 -2 14 292.12 23.94
 5 -2 14 279.76 24.27
 5 -2 14 294.35 23.66
 5 2 14 311.13 24.38
 5 -2 14 300.48 24.44
 5 -2 14 274.82 24.86
 5 2 14 274.42 24.57
 5 2 14 327.79 23.73
 5 -2 14 332.38 23.74
 5 -2 15 1.37 1.73
 5 -2 15 2.76 3.45
 5 2 15 5.31 3.34
 5 -2 15 -3.67 5.53
 5 2 15 -1.03 6.35
 5 -2 15 7.64 7.35
 5 -2 15 1.64 2.26
 5 2 15 4.48 2.17
 5 2 15 -1.79 4.48
 5 -2 15 -8.05 4.67
 5 -2 16 111.99 11.14
 5 2 16 106.59 11.02
 5 -2 16 108.61 9.89
 5 -2 16 109.61 12.73
 5 2 16 110.91 12.07
 5 -2 16 144.63 10.07
 5 2 16 148.42 10.06
 5 -2 16 119.98 10.49
 5 2 16 126.03 10.49
 5 -2 16 113.63 11.37
 5 2 17 12.72 4.72
 5 -2 17 9.04 4.92
 5 -2 17 6.86 2.04
 5 -2 17 13.36 8.16
 5 2 17 13.77 7.04
 5 -2 17 18.93 2.65
 5 2 17 15.38 2.61
 5 -2 17 10.14 3.91
 5 2 17 8.2 3.86
 5 -2 17 13.77 5.91
 5 -2 18 8.4 5.83
 5 -2 18 3.54 8.26
 5 2 18 5.15 7.21
 5 -2 18 5.24 4
 5 2 18 8.83 3.91
 5 -2 18 14.21 4.89
 5 2 18 13.76 4.48
 5 2 18 10.25 2.7
 5 2 19 4.92 3.79
 5 -2 19 5.7 3.99
 5 -2 19 4.35 4.72
 5 -2 19 4.27 8.22
 5 2 19 0.54 7.24
 5 -2 20 17.16 5.79
 5 -2 20 9.23 4.89
 5 -2 20 22.14 3.32
 5 2 20 22.84 3.35
 5 2 20 5.56 7.35
 5 -2 20 12.02 8.46
 5 2 20 14.65 4.04
 5 -2 20 18.3 4.27
 5 -2 21 -1.77 4.31
 5 -2 21 6.23 2.82
 5 2 21 6.9 2.78
 5 -2 21 0.43 3.83
 5 2 21 3.39 3.67
 5 2 21 4.02 6.97
 5 -2 22 61.21 5.11
 5 2 22 55.23 5.04
 5 -2 23 13.44 3.74
 5 -2 23 11.44 3.67
 5 2 23 12.35 3.58
 5 2 23 9.9 6.48
 5 2 23 19.85 3.01
 5 -2 23 14.47 2.99
 5 2 24 49.07 5.06
 5 -2 24 46.39 5.07
 5 -2 25 9.24 3.13
 5 2 25 10.74 3.08
 5 -2 26 2.18 2.59
 5 2 26 7.1 2.52
 -5 3 30 -0.61 1.76
 -5 -3 30 -1.33 1.81
 -5 3 30 0.07 3.37
 -5 -3 29 1.36 1.36
 -5 -3 29 1.83 2.27
 -5 3 29 5.27 2.24
 -5 3 29 1.39 4.21
 -5 3 28 1.96 1.49
 -5 -3 28 -0.35 1.57
 -5 3 28 2.38 4.83
 -5 -3 28 -2.38 2.63
 -5 3 28 2.85 2.58
 -5 3 27 6.44 1.78
 -5 -3 27 4.37 2.98
 -5 3 27 3.52 2.89
 -5 -3 27 7.8 1.96
 -5 3 26 4.43 1.81
 -5 3 26 8.79 5.58
 -5 -3 26 1.84 2.09
 -5 -3 25 78.09 6.97
 -5 3 25 86.1 6.9
 -5 3 24 2.28 2.06
 -5 3 24 -0.1 5.98
 -5 -3 24 0.78 2.23
 -5 -3 24 -2.96 4.79
 -5 3 24 -1.07 4.63
 -5 3 23 59.77 8.39
 -5 -3 23 69.01 12.22
 -5 -3 23 63.29 6.03
 -5 3 23 67.72 5.97
 -5 -3 23 79.87 7.41
 -5 3 23 77.1 7.25
 -5 3 22 4.81 6.08
 -5 -3 22 4.55 10.02
 -5 3 22 1.99 9.68
 -5 -3 22 0.17 4.72
 -5 3 22 0.97 4.64
 -5 3 21 -0.47 6.03
 -5 -3 21 1.96 9.55
 -5 3 21 3.82 9.3
 -5 -3 21 -0.22 2.3
 -5 3 21 3.11 2.17
 -5 3 21 3.21 4.55
 -5 -3 21 0.87 4.71
 -5 3 20 2.21 5.98
 -5 -3 20 0.54 2.24
 -5 3 20 2.54 2.16
 -5 -3 20 -0.21 4.6
 -5 3 20 1.99 4.42
 -5 -3 20 1.48 9.44
 -5 3 20 7.2 9.17
 -5 3 19 216.29 17.52
 -5 3 19 172.35 14.74
 -5 3 19 158.46 13.53
 -5 -3 19 173.81 14.08
 -5 3 19 177.5 14.01
 -5 -3 19 168.76 13.55
 -5 -3 18 30.04 9.09
 -5 3 18 32.36 8.93
 -5 3 18 21.45 4.52
 -5 -3 18 21.36 4.62
 -5 -3 18 22.74 2.93
 -5 3 18 22.36 2.82
 -5 -3 17 330.76 23.24
 -5 3 17 331.35 23.25
 -5 -3 17 257.73 20.34
 -5 -3 17 260.06 20.62
 -5 3 17 256.99 20.57
 -5 -3 17 219.64 20.69
 -5 3 17 273.08 20.34
 -5 -3 16 29.1 8.01
 -5 3 16 23.65 7.95
 5 3 -16 23.89 8.07
 -5 3 16 15.76 4.4
 -5 -3 16 17.28 4.16
 -5 3 16 21.88 4.02
 -5 -3 16 16.7 2.49
 -5 3 16 18.2 2.42
 -5 -3 16 11.7 4.18
 -5 -3 15 247.79 19.03
 -5 3 15 277.63 19.02
 -5 -3 15 203.31 16.79
 -5 3 15 198.61 16.76
 -5 3 15 212.74 16.5
 5 3 -15 229.75 19.39
 -5 3 15 183.31 17.2
 -5 -3 15 216.96 16.52
 -5 3 14 2.36 1.7
 -5 -3 14 3.1 1.85
 -5 -3 14 2.17 6.63
 -5 3 14 1.27 6.56
 -5 -3 13 26.73 7.11
 -5 3 13 24.52 6.93
 -5 -3 13 39.1 3.35
 5 -3 -13 35.96 6.22
 -5 3 13 33.01 3.25
 -5 -3 12 12.92 2.08
 5 -3 -12 7.52 5.62
 -5 3 12 13.02 1.88
 5 -3 -11 97.6 12.46
 5 3 -11 129.21 14.21
 -5 -3 11 138.14 10.77
 -5 3 11 139.88 10.71
 5 -3 -10 14.31 6.17
 -5 3 10 12.54 6.29
 -5 -3 10 9.53 6.21
 5 3 -10 18.65 8.52
 -5 -3 9 462.71 32.6
 -5 3 9 429.42 32.51
 5 -3 -8 64.11 8.33
 5 -3 -7 47.09 7.39
 5 -3 -6 134.92 12.43
 5 -3 -5 77.63 8.64
 5 3 -5 76.04 10.98
 5 -3 -4 64.74 7.89
 5 3 -4 67.11 10.07
 5 -3 -3 113.1 10.7
 5 3 -3 114.78 12.75
 5 -3 -2 218.86 16.22
 5 3 -2 164.93 16.44
 5 -3 -2 177.73 16.5
 5 3 -2 211.68 17.74
 5 3 -1 46.28 8.88
 5 3 -1 37.71 6.55
 5 -3 -1 35.89 6.59
 5 3 0 30.59 8.38
 5 3 0 30.83 6.1
 5 -3 0 41.12 6.28
 5 3 1 69.58 8.82
 5 3 1 61.19 7.21
 5 -3 1 53.55 7.22
 5 3 2 2.04 6.41
 5 3 2 1.76 4.78
 5 -3 2 4.06 4.93
 5 3 3 97.1 10.42
 5 3 3 97.83 9.58
 5 -3 3 112.3 9.94
 5 3 3 114.51 9.85
 5 3 4 192.17 16.17
 5 -3 4 206.49 16.71
 5 3 4 207.54 16.66
 5 3 5 1.2 2.98
 5 3 5 1.35 4.91
 5 -3 5 6.23 5
 5 3 6 102.4 9.08
 5 3 6 109.92 8.48
 5 -3 6 102.62 8.56
 5 3 6 105.69 8.56
 5 3 6 109.32 10.06
 5 -3 6 112.61 10.12
 5 3 7 393.54 31.93
 5 3 7 466.77 32.76
 5 -3 7 469.92 32.81
 -5 3 -7 369.22 32.5
 5 3 7 413.49 31.77
 5 -3 7 411.57 31.78
 5 3 8 1.41 2.26
 5 -3 8 1.33 2.27
 5 3 8 0.25 3.12
 5 -3 9 161.76 10.43
 5 3 9 130.33 8.64
 5 3 10 4.02 2.75
 5 -3 10 14.43 5.21
 5 3 10 15.15 5.17
 5 -3 10 6.78 1.92
 5 3 10 9.8 1.94
 5 -3 10 6.34 1.36
 5 3 11 21.19 3.07
 5 -3 11 27.45 4.93
 5 -3 11 22.13 2.53
 5 3 11 22.55 2.5
 5 -3 11 17.08 2.11
 5 -3 11 17.33 6.23
 5 -3 12 0.94 1.37
 5 -3 12 3.61 6.4
 5 3 12 2.91 5.08
 5 -3 12 5.08 4.81
 5 -3 12 1.74 1.93
 5 3 12 2.38 1.95
 5 -3 12 2.31 2.89
 5 3 12 2.16 2.77
 5 -3 12 0.44 4.28
 5 3 12 1.65 3.91
 5 3 13 198.16 15.54
 5 -3 13 189.08 15.56
 5 -3 13 173.91 16.37
 5 3 13 170.62 15.76
 5 -3 13 227.71 14.78
 5 3 13 216.14 14.77
 5 -3 13 186.22 15.55
 5 -3 13 198.63 15.05
 5 3 13 189.48 15.01
 5 -3 13 148.45 14.63
 5 3 14 0.06 3.2
 5 -3 14 0.49 3.26
 5 -3 14 -1.42 7.22
 5 3 14 -1.89 5.72
 5 -3 14 -1.95 1.58
 5 3 14 0.9 4.19
 5 -3 14 -0.53 2.18
 5 3 14 0.71 2.11
 5 -3 14 3.9 5.29
 5 -3 15 172.73 14.71
 5 -3 15 166.51 15.85
 5 3 15 158.57 15.03
 5 3 15 197.04 13.7
 5 -3 15 204.84 13.72
 5 -3 15 140.87 13.55
 5 3 15 172.32 14.54
 5 -3 15 169.93 14.64
 5 -3 15 183.09 14.07
 5 3 15 172.84 14.02
 5 -3 16 -0.71 4.76
 5 3 16 -3.03 4.49
 5 -3 16 -2.25 5.76
 5 -3 16 -0.66 1.67
 5 -3 16 1.99 3.61
 5 3 16 -2.14 3.53
 5 -3 16 1.18 2.25
 5 3 16 -0.29 2.22
 5 -3 16 -2.15 7.95
 5 3 16 0.29 6.38
 5 3 17 29.2 5.24
 5 -3 17 31.55 5.76
 5 -3 17 29.11 3.3
 5 -3 17 35.72 6.54
 5 -3 17 34.67 4.79
 5 3 17 33.44 4.67
 5 -3 17 29 8.88
 5 3 17 24.13 7.28
 5 3 17 38.59 3.72
 5 -3 17 42.29 3.77
 5 3 18 1.87 6.85
 5 -3 18 0.6 8.51
 5 -3 18 2.07 4.75
 5 -3 18 -0.74 3.85
 5 3 18 3.88 3.71
 5 3 19 17.68 4.16
 5 -3 19 17.09 4.2
 5 -3 19 22.75 3.81
 5 3 19 25.21 3.62
 5 -3 19 13.65 6.05
 5 3 19 14.33 7.06
 5 -3 19 5.26 5.05
 5 -3 20 12.22 2.96
 5 3 20 9.41 2.83
 5 -3 20 7 3.89
 5 3 20 7.01 3.77
 5 -3 20 6.46 5.84
 5 3 20 -2.05 7
 5 -3 20 10.64 4.75
 5 3 21 80.54 12.28
 5 -3 21 109.88 10.82
 5 3 21 112.25 10.79
 5 -3 21 145.74 10.47
 5 3 21 144.14 10.46
 5 3 22 1.92 6.29
 5 3 22 1.27 2.63
 5 -3 22 2.75 2.74
 5 -3 22 0.09 3.91
 5 3 23 41.3 7.58
 5 -3 23 52.07 5.68
 5 3 23 61.04 5.67
 5 -3 23 35.94 5.81
 5 -3 23 67.71 5.25
 5 3 23 58.42 5.19
 5 -3 24 0.26 3.12
 5 3 24 2.86 3.04
 5 -3 24 -2.23 3.02
 5 3 25 18.73 3.28
 5 -3 25 23.98 3.38
 5 3 26 0.4 2.34
 5 -3 26 2 2.39
 -5 4 30 7.88 1.66
 -5 -4 30 6.09 1.67
 -5 4 30 6.83 3.26
 -5 -4 29 4.31 1.4
 -5 -4 29 6.41 2.1
 -5 4 29 8.33 2.11
 -5 4 29 6.11 4.15
 -5 -4 28 1.65 1.51
 -5 4 28 -0.56 4.74
 -5 -4 28 0.84 2.44
 -5 4 28 1.77 2.37
 -5 -4 27 20.95 2.47
 -5 4 27 17.54 2.36
 -5 -4 27 24.47 3.31
 -5 4 27 20.4 3.24
 -5 4 27 21.29 5.54
 -5 4 26 30.18 3.09
 -5 -4 26 29.2 3.22
 -5 -4 25 42.94 4.2
 -5 4 25 43.23 4.02
 -5 -4 24 47.05 4.75
 -5 4 24 53.06 4.68
 -5 -4 24 54.33 6.29
 -5 4 24 59.19 6.14
 -5 4 24 46.23 7.41
 -5 -4 23 29.66 3.34
 -5 4 23 25.36 3.14
 -5 -4 23 31.38 5.33
 -5 4 23 24.55 5.07
 -5 4 23 37.41 6.7
 -5 -4 23 28.07 10.64
 -5 4 23 36.08 10.42
 -5 -4 22 38.59 5.6
 -5 4 22 33.39 5.39
 -5 -4 22 47.97 10.94
 -5 4 22 43.84 10.34
 -5 4 22 24.37 6.79
 -5 4 21 66.77 5.92
 -5 -4 21 63.52 5.99
 -5 -4 21 65.56 7.19
 -5 4 21 74.4 7.1
 -5 -4 21 87.17 12.14
 -5 4 21 71.77 11.55
 -5 4 21 90.51 8.51
 -5 4 20 20.99 2.97
 -5 -4 20 22.57 3.12
 -5 -4 20 34.18 5.07
 -5 4 20 27.91 4.92
 -5 -4 20 59.43 10.46
 -5 4 20 65.8 10.23
 -5 4 20 13.33 6.41
 -5 -4 19 4.28 2.31
 -5 4 19 6.86 2.16
 -5 -4 19 8.75 9.21
 -5 4 19 12.52 8.61
 -5 -4 19 0.88 4.42
 -5 -4 19 7.18 4.47
 -5 4 19 6.89 4.26
 -5 4 18 64.31 5.31
 -5 -4 18 54.58 10.29
 -5 4 18 41.45 9.8
 -5 -4 18 59.98 5.35
 -5 -4 18 68.56 6.77
 -5 4 18 55.65 6.31
 -5 -4 18 56.02 6.45
 -5 -4 17 0.15 4.33
 -5 4 17 0.92 3.88
 -5 -4 17 5.65 4.06
 -5 4 17 7.4 4.35
 -5 -4 17 1.16 2.06
 -5 4 17 1.34 1.95
 -5 4 17 3.44 7.83
 -5 -4 17 7.79 8.11
 -5 -4 16 76.42 6.32
 -5 4 16 74.4 6.29
 5 4 -16 77.81 10.67
 -5 -4 16 69.69 7.43
 -5 -4 16 79.15 10.42
 -5 4 16 81.25 10.21
 -5 4 16 93.65 7.68
 -5 -4 16 69.22 7.08
 -5 4 16 68.89 6.99
 -5 -4 15 11.88 4.41
 -5 4 15 19.73 2.42
 -5 -4 15 17.14 2.53
 5 4 -15 14.95 8.37
 -5 -4 15 25.74 7.71
 -5 4 15 19.44 3.88
 -5 -4 15 22.27 4.05
 -5 4 15 16.93 4.34
 5 4 -14 6.15 7.89
 -5 4 14 9.45 3.39
 -5 4 14 9.22 3.72
 -5 -4 14 18.32 6.83
 -5 4 14 21.65 6.85
 -5 -4 14 9.85 2.03
 -5 4 14 8.17 1.88
 -5 -4 13 143.04 12.56
 -5 4 13 124.44 12.17
 -5 -4 13 127.85 9.98
 -5 4 13 122.14 9.94
 -5 -4 12 184.64 14.24
 -5 4 12 184.68 14.19
 5 -4 -12 152.27 15.32
 -5 -4 11 777.99 58.91
 -5 4 11 785.96 58.88
 5 -4 -11 606.97 59.53
 5 -4 -10 179.55 16.85
 -5 -4 10 224.63 17.43
 -5 4 10 207.98 17.23
 5 -4 -9 96.36 9.85
 -5 4 9 96.48 10.06
 -5 -4 9 104.72 10.27
 5 -4 -8 249.37 21.82
 -5 -4 8 280.55 21.98
 -5 4 8 271.62 21.91
 5 -4 -7 262 21.53
 5 -4 -6 145.95 13.07
 5 -4 -5 51.02 7.09
 5 -4 -4 485.73 38.27
 5 -4 -2 29.98 6.59
 5 4 -2 34.53 6.45
 5 4 -1 1162.68 93.51
 5 -4 -1 1265.74 93.59
 5 4 -1 1202.99 94.11
 5 -4 0 47.24 6.67
 5 4 0 48.92 6.51
 5 4 0 37.74 9.03
 5 -4 1 519.14 39.81
 5 4 1 502.6 39.74
 5 4 1 493.96 40.43
 5 4 2 -2.16 6.94
 5 -4 2 9.63 4.78
 5 4 2 5.68 4.7
 5 4 3 260.14 22.76
 5 -4 3 280.54 22.4
 5 4 3 284.87 22.32
 5 4 4 6.26 1.81
 5 4 4 4.66 4.86
 5 -4 4 5.26 4.77
 5 4 4 9.82 3.86
 5 4 4 11.28 5.38
 5 4 5 3.49 4.18
 5 -4 5 9.81 4.98
 5 4 5 7.38 4.75
 5 4 5 10.15 3
 5 4 5 5.26 1.82
 5 -4 6 29.4 5.48
 5 4 6 21.81 5.35
 5 4 6 26.11 4.47
 5 -4 6 24.8 3.07
 5 4 6 28.18 3.05
 -5 4 -6 26.32 5.5
 5 4 6 27.16 2.78
 5 4 7 58.02 6.63
 5 -4 7 70.45 6.98
 5 4 7 44.87 5.46
 5 4 7 56.27 4.69
 5 -4 7 56.77 4.7
 -5 4 -7 50.33 6.3
 5 4 7 47.88 4.51
 5 -4 8 14.3 2.49
 5 4 8 15.69 2.42
 5 4 8 9.89 1.9
 5 4 8 7.56 3.35
 5 4 9 0.26 2.95
 5 -4 9 3.14 1.75
 5 4 9 2.21 1.72
 5 -4 9 5.07 4.88
 5 4 9 2.16 5.03
 5 -4 10 101.74 8.61
 5 4 10 98.75 8.44
 5 4 10 70.64 6.17
 5 -4 10 75.72 6.19
 5 4 10 71.29 6.53
 5 -4 11 7.6 6.29
 5 -4 11 0.95 1.82
 5 4 11 -0.62 1.79
 5 -4 11 1.72 4.8
 5 4 11 0.24 2.69
 5 -4 11 -0.2 2.75
 5 -4 11 4.54 4.3
 5 4 11 1.5 2.6
 5 -4 12 194.18 16.77
 5 -4 12 185.44 17.54
 5 4 12 184.98 16.81
 5 -4 12 190.95 16.81
 5 4 12 214.83 16.77
 5 -4 12 217.35 16.07
 5 4 12 223.63 16.06
 5 4 12 190.34 16.25
 5 -4 12 193 16.28
 5 -4 13 38.86 7.63
 5 4 13 41.5 6.1
 5 -4 13 45.28 5.98
 5 -4 13 27.41 3.29
 5 4 13 27.79 3.27
 5 -4 13 41.54 5.54
 5 4 13 38.75 5.09
 5 -4 13 32.21 4.15
 5 4 13 32.28 4.01
 5 4 14 206 17.46
 5 -4 14 208.5 18.64
 5 4 14 195.42 17.79
 5 -4 14 230.45 16.8
 5 4 14 224.79 16.79
 5 -4 14 212.36 17.68
 5 -4 14 204.97 17.1
 5 4 14 202.41 17.05
 5 -4 14 196.77 17.63
 5 -4 15 2.44 7.92
 5 4 15 -0.63 6.02
 5 4 15 1.08 3.33
 5 -4 15 -0.4 3.5
 5 -4 15 -0.26 5.78
 5 4 15 2.09 4.24
 5 -4 15 0.44 2.21
 5 4 15 2.46 2.14
 5 -4 16 167.88 15.92
 5 -4 16 178.32 15.26
 5 4 16 173.07 15.2
 5 4 16 138.46 16.12
 5 4 16 205.25 14.88
 5 -4 16 203.84 14.88
 5 -4 17 13.74 6.13
 5 -4 17 12.37 3.97
 5 4 17 15.39 3.87
 5 -4 17 14.3 2.78
 5 4 17 14.33 2.75
 5 4 17 14.54 6.63
 5 -4 17 9.14 5.26
 5 4 18 18.62 4.05
 5 -4 18 23.81 4.25
 5 4 18 20.94 6.87
 5 -4 18 21.26 5.39
 5 4 19 6.41 2.88
 5 -4 19 9.03 3.07
 5 -4 19 6.52 5.99
 5 -4 19 4.2 3.92
 5 4 19 7.44 3.69
 5 -4 19 7.12 4.95
 5 4 19 6.03 6.63
 5 -4 20 82.63 6.27
 5 4 20 85.34 6.26
 5 -4 20 57.83 8.17
 5 -4 20 54.62 7.45
 5 4 20 57.73 6.72
 5 -4 20 61.13 6.82
 5 4 20 50.5 8.75
 5 -4 21 3.14 5.64
 5 -4 21 -0.09 2.67
 5 4 21 -0.13 2.57
 5 4 22 39.51 4.83
 5 -4 22 35.75 4.92
 5 -4 22 52.86 4.41
 5 4 22 52.34 4.39
 5 -4 22 21.27 5.32
 5 4 22 24.65 6.99
 5 -4 23 6.33 3.32
 5 4 23 2.74 3.17
 5 -4 23 4.58 2.69
 5 4 23 7.22 2.66
 5 -4 23 9.98 3.71
 5 4 23 1.44 5.63
 5 -4 24 45.81 4.28
 5 4 24 42.62 4.15
 5 -4 25 1.75 2.66
 5 4 25 1.46 2.53
 -5 5 30 5.7 2.96
 -5 5 29 15.78 4.13
 -5 -5 29 12.41 2.12
 -5 5 29 14.43 2.1
 -5 5 28 4.25 4.57
 -5 -5 28 1.46 1.46
 -5 -5 28 9.22 2.28
 -5 5 28 4.8 2.22
 -5 -5 27 16.23 2.18
 -5 5 27 20.32 5.23
 -5 -5 27 10.56 2.93
 -5 5 27 19.33 2.88
 -5 -5 26 21.11 2.87
 -5 5 26 28.05 2.76
 -5 5 26 20.11 5.81
 -5 -5 26 28.92 3.65
 -5 5 26 28.81 3.53
 -5 -5 25 6.58 2.16
 -5 5 25 5.41 1.93
 -5 5 24 12.03 5.89
 -5 5 24 14.06 2.29
 -5 -5 24 13.74 2.59
 -5 -5 23 7.37 2.38
 -5 5 23 6.37 6.07
 -5 5 23 9.4 2.14
 -5 -5 23 6.66 4.63
 -5 5 23 5.92 4.42
 -5 -5 22 20.58 4.81
 -5 5 22 19.87 4.61
 -5 -5 22 11.57 2.54
 -5 5 22 14.1 2.4
 -5 5 22 14.66 6.28
 -5 -5 22 23.55 9.91
 -5 5 22 22.33 9.59
 -5 -5 21 224.07 17.63
 -5 5 21 192.03 16.91
 -5 -5 21 161.21 13.09
 -5 5 21 160.57 12.99
 -5 5 21 160.88 13.97
 -5 -5 21 124.31 13.15
 -5 5 20 15.11 2.56
 -5 -5 20 19.23 4.81
 -5 5 20 19.21 4.55
 -5 -5 20 16.41 2.76
 -5 5 20 19.01 6.33
 -5 -5 20 17.37 5.02
 -5 -5 20 23.22 9.69
 -5 5 20 19.49 9.47
 -5 5 19 359.8 27.67
 -5 5 19 475.51 30.81
 -5 -5 19 475.1 31.13
 -5 -5 19 371.03 27.95
 -5 5 19 371.86 27.89
 -5 -5 19 340.96 27.69
 -5 -5 19 289.8 28.12
 -5 5 18 8.92 4.06
 -5 -5 18 2.07 4.28
 -5 -5 18 12.32 8.59
 -5 5 18 11.38 8.25
 -5 -5 18 3.68 2.26
 -5 5 18 5.81 2.04
 -5 5 18 0.49 4.67
 -5 -5 18 6.7 4.77
 -5 -5 17 416.21 31.4
 -5 5 17 396.33 31.35
 -5 -5 17 468.81 33.85
 -5 5 17 487.83 33.74
 -5 -5 17 351.15 31.8
 -5 -5 17 411.84 31.56
 -5 5 17 396.11 31.51
 -5 5 17 423.21 32.05
 5 5 -17 417.15 33.9
 -5 -5 16 0.04 3.86
 -5 5 16 -0.66 3.67
 -5 -5 16 0.22 2.03
 -5 5 16 1.93 1.84
 5 5 -16 1.75 8.33
 -5 -5 16 4.46 4.53
 -5 5 16 1.66 4.23
 -5 5 16 -2.96 3.32
 -5 -5 16 2.8 7.64
 -5 5 16 5.92 7.46
 -5 -5 15 356.13 27.18
 -5 5 15 352.73 27.15
 -5 5 15 360.61 27.74
 5 5 -15 383.16 29.94
 -5 -5 15 317.27 27.6
 -5 -5 15 361.12 27.35
 -5 5 15 348.48 27.3
 -5 5 15 396.52 29.11
 -5 -5 15 409.21 29.36
 -5 5 15 298.61 27.63
 -5 5 14 1.95 3.67
 -5 5 14 0.91 1.66
 -5 -5 14 3.19 1.94
 -5 5 14 4.42 6.46
 -5 -5 14 0.93 6.85
 -5 5 14 -0.38 3.12
 -5 -5 14 -0.51 4.26
 -5 5 13 166.04 13.29
 -5 -5 13 180.9 15.49
 -5 5 13 178.57 15.26
 -5 -5 13 171.53 13.33
 -5 5 12 63.83 5.29
 -5 -5 12 62.37 5.38
 -5 -5 12 67.91 8.53
 -5 5 12 74.42 8.26
 -5 -5 11 61.48 5.19
 -5 5 10 610.66 49.69
 -5 -5 10 658.05 49.8
 -5 -5 9 378.62 29.64
 -5 5 9 358.89 29.51
 -5 -5 8 210.44 17.75
 -5 5 8 208.88 17.62
 5 5 -3 689.26 54.65
 5 -5 -3 711.33 54.75
 5 -5 -2 557.68 42.57
 5 5 -2 526.57 42.47
 5 -5 -1 371.96 29.42
 5 5 -1 367.11 29.3
 5 -5 0 610.19 47.27
 5 5 0 593.38 47.19
 5 5 0 619.26 48.07
 5 5 1 643.84 53.45
 5 5 1 794.43 52.83
 5 -5 1 772.93 52.86
 5 5 1 643.31 52.13
 5 5 2 56.08 8.82
 5 -5 2 53.11 6.81
 5 5 2 56.73 6.73
 5 5 2 60.17 4.95
 5 5 3 129.51 13.24
 5 -5 3 183.62 12.31
 5 5 3 195.36 12.33
 5 5 3 124.26 10.95
 5 5 4 260.66 21.5
 5 5 4 261.87 20.3
 5 5 4 285.65 21.2
 5 -5 4 269.23 21.2
 5 5 4 242.27 20.81
 5 5 5 145.56 10.96
 5 -5 5 117.61 12.12
 5 5 5 129.43 12.12
 5 5 5 139.97 11.62
 -5 5 -5 130.2 12.92
 -5 5 -6 131.16 12.9
 5 5 6 146.48 11.24
 5 -5 6 168.45 12.64
 5 5 6 147.59 12.53
 5 5 6 131.39 11.77
 5 5 6 141.16 11.24
 5 -5 6 140.71 11.24
 5 5 7 459.3 33.1
 5 -5 7 415.92 33.06
 5 5 7 420.44 33.07
 5 5 7 424.2 33.28
 -5 5 -7 409.29 34.14
 5 5 8 128.66 10.28
 5 5 8 123.19 10.77
 5 5 8 136.1 10.34
 5 5 9 471.67 38.49
 5 5 9 514.36 38.42
 5 5 9 476.28 38.37
 5 -5 9 493.51 38.37
 5 5 9 606.89 39.54
 5 -5 9 604.59 39.59
 5 5 10 1.29 1.7
 5 -5 10 0.06 1.79
 5 5 10 0.7 1.75
 5 5 10 1.36 2.77
 5 -5 11 233.48 19.75
 5 -5 11 266.87 19.13
 5 5 11 234.98 19.22
 5 5 11 263.8 19.13
 5 5 11 221.26 19.29
 5 -5 11 227.38 19.31
 5 5 12 11.71 5
 5 5 12 13.16 4.17
 5 -5 12 12.4 5.28
 5 -5 12 8.35 2.08
 5 5 12 10.38 2.08
 5 -5 12 10.18 3.08
 5 5 12 8.36 2.98
 5 -5 12 9.61 4.79
 5 5 13 61.75 6.88
 5 -5 13 52.53 7.39
 5 5 13 64.75 6.29
 5 -5 13 62.4 6.37
 5 -5 13 60.03 7.78
 5 -5 13 73.97 5.79
 5 5 13 77.89 5.78
 5 5 13 49.98 7.58
 5 5 14 -1.65 5.5
 5 5 14 -4.82 4.2
 5 -5 14 -1.27 2.12
 5 5 14 -0.38 2.04
 5 -5 14 -0.64 5.7
 5 5 14 2.85 3.19
 5 -5 14 -2.26 3.38
 5 -5 14 -3.37 5.22
 5 -5 15 9.23 5.6
 5 -5 15 25.12 2.85
 5 5 15 26.82 2.79
 5 5 15 15.88 3.82
 5 -5 15 18.32 3.94
 5 5 15 1.67 6.05
 5 -5 15 8.52 6.14
 5 -5 16 -3.13 3.63
 5 5 16 0.67 3.44
 5 -5 16 4.28 2.32
 5 5 16 2.09 2.34
 5 5 16 1.93 6.04
 5 -5 16 0.55 6.08
 5 -5 17 -1 5.25
 5 5 17 -2.09 6.27
 5 -5 17 -3.22 3.74
 5 5 17 -0.89 3.55
 5 -5 18 6.73 5.03
 5 -5 18 0.44 3.79
 5 5 18 -1.04 3.54
 5 5 18 6.05 6.24
 5 5 19 8.78 2.71
 5 -5 19 5.45 2.8
 5 -5 19 15.8 5.16
 5 -5 19 12.39 6.12
 5 -5 19 4.03 3.76
 5 5 19 8.71 3.67
 5 5 19 17.73 6.38
 5 -5 20 4.86 2.65
 5 5 20 1.71 2.51
 5 -5 20 0.81 4.61
 5 -5 20 9.8 5.9
 5 -5 20 1.39 3.66
 5 5 20 0.86 3.44
 5 5 20 -0.18 6.2
 5 5 21 10.47 2.76
 5 -5 21 12.24 2.84
 5 -5 21 5.97 5.68
 5 -5 22 8.49 4.13
 5 5 22 8.61 5.62
 5 -5 22 9.14 3.47
 5 5 22 14.7 3.35
 5 -5 22 14.87 2.81
 5 5 22 11.55 2.74
 5 -5 23 8.35 3.77
 5 5 23 8.58 5.31
 5 -5 23 15.1 3.33
 5 5 23 10.82 3.13
 5 -5 24 2.73 3.08
 5 5 24 5.11 2.72
 5 -5 24 6.74 2.86
 5 -5 25 24.03 3.19
 5 5 25 25.67 3.1
 -5 6 30 -0.08 2.52
 -5 6 29 9.58 3.74
 -5 6 28 1.61 4.34
 -5 6 28 3.78 1.86
 -5 -6 28 -2.52 1.92
 -5 -6 28 3.25 1.33
 -5 -6 27 0.27 1.55
 -5 -6 27 1.07 2.27
 -5 6 27 1.81 2.21
 -5 6 27 5.75 4.91
 -5 -6 26 1.01 1.78
 -5 6 26 -3.33 5.34
 -5 -6 26 2.72 2.61
 -5 6 26 -0.44 2.49
 -5 -6 25 3.59 2.01
 -5 -6 25 2 2.86
 -5 6 25 0.36 2.74
 -5 6 25 3.25 1.69
 -5 6 25 2.36 5.44
 -5 -6 24 3.44 2.19
 -5 6 24 9.03 1.92
 -5 -6 23 14.28 2.61
 -5 -6 23 20.22 4.63
 -5 6 23 20.02 4.39
 -5 6 23 19.13 6.06
 -5 6 23 15.06 2.38
 -5 6 22 -1.14 1.92
 -5 -6 22 -0.97 2.21
 -5 6 22 1.4 6.01
 -5 -6 22 7.81 4.6
 -5 -6 22 -1.88 4.48
 -5 6 22 -2.49 4.27
 -5 -6 21 79.52 11.26
 -5 6 21 80.15 10.87
 -5 6 21 53.73 6.02
 -5 -6 21 56.77 6.24
[truncated: 619,565 more chars]
