# Supplementary material for: Free‐Standing Supramolecular Pyridine N‐Oxide‐Silver(I) Metallogels
Source: Adv Mater. 2025 Jul 1;37(37):2502818. doi: 10.1002/adma.202502818 (PMC12447065; doi:10.1002/adma.202502818)
Supplement: Supplementary file 2 — Supporting Data [file ADMA-37-2502818-s001.zip › (11Ag)Tol.cif]

data_11Ag_Tol
# start Validation Reply Form
_vrf_RINTA01_11Ag_Tol
;
PROBLEM: The value of Rint is greater than 0.18
RESPONSE: This is due to weakly diffracting needle crystal of gel sample
;
_vrf_PLAT020_11Ag_Tol
;
PROBLEM: The Value of Rint is Greater Than 0.12 .........      0.189 Report
RESPONSE: This is due to weakly diffracting needle crystal of gel sample
;
_vrf_PLAT973_11Ag_Tol
;
PROBLEM: Check Calcd Positive Resid. Density on       Ag1       1.66 eA-3  
RESPONSE: This is due to absorption artifacts
;
# end Validation Reply Form
_audit_creation_date               2024-12-02
_audit_creation_method
;
Olex2 1.5
(compiled 2024.02.16 svn.r378c4104 for OlexSys, GUI svn.r6928)
;
_shelx_SHELXL_version_number       '2018/1'
_audit_contact_author_address      ?
_audit_contact_author_email        ?
_audit_contact_author_name         ''
_audit_contact_author_phone        ?
_publ_contact_author_id_orcid      ?
_publ_section_references
;
Dolomanov, O.V., Bourhis, L.J., Gildea, R.J, Howard, J.A.K. & Puschmann, H.
 (2009), J. Appl. Cryst. 42, 339-341.

Sheldrick, G.M. (2015). Acta Cryst. A71, 3-8.

Sheldrick, G.M. (2015). Acta Cryst. C71, 3-8.
;
_chemical_name_common              ?
_chemical_name_systematic          ?
_chemical_formula_moiety           'C22 H26 Ag2 F6 N2 O6'
_chemical_formula_sum              'C22 H26 Ag2 F6 N2 O6'
_chemical_formula_weight           744.19
_chemical_melting_point            ?
_chemical_oxdiff_formula           'C10 H10 N1 O1 Ag1 F3'
_chemical_oxdiff_usercomment       'crystallized from gel sample, toluene'
loop_
  _atom_type_symbol
  _atom_type_description
  _atom_type_scat_dispersion_real
  _atom_type_scat_dispersion_imag
  _atom_type_scat_source
 'C' 'C' 0.0181 0.0091 'International Tables Vol C Tables 4.2.6.8 and 6.1.1.4'
 'H' 'H' 0.0000 0.0000 'International Tables Vol C Tables 4.2.6.8 and 6.1.1.4'
 'Ag' 'Ag' 0.1306 4.2820 'International Tables Vol C Tables 4.2.6.8 and 6.1.1.4'
 'F' 'F' 0.0727 0.0534 'International Tables Vol C Tables 4.2.6.8 and 6.1.1.4'
 'N' 'N' 0.0311 0.0180 'International Tables Vol C Tables 4.2.6.8 and 6.1.1.4'
 'O' 'O' 0.0492 0.0322 'International Tables Vol C Tables 4.2.6.8 and 6.1.1.4'

_shelx_space_group_comment
;
The symmetry employed for this shelxl refinement is uniquely defined
by the following loop, which should always be used as a source of
symmetry information in preference to the above space-group names.
They are only intended as comments.
;
_space_group_crystal_system        'monoclinic'
_space_group_IT_number             14
_space_group_name_H-M_alt          'P 1 21/c 1'
_space_group_name_Hall             '-P 2ybc'
loop_
  _space_group_symop_operation_xyz
 'x, y, z'
 '-x, y+1/2, -z+1/2'
 '-x, -y, -z'
 'x, -y-1/2, z-1/2'

_cell_length_a                     15.5001(8)
_cell_length_b                     18.740(2)
_cell_length_c                     11.0170(5)
_cell_angle_alpha                  90
_cell_angle_beta                   106.597(5)
_cell_angle_gamma                  90
_cell_volume                       3066.9(4)
_cell_formula_units_Z              4
_cell_measurement_reflns_used      7602
_cell_measurement_temperature      120
_cell_measurement_theta_max        75.9950
_cell_measurement_theta_min        2.9800
_shelx_estimated_absorpt_T_max     0.820
_shelx_estimated_absorpt_T_min     0.220
_exptl_absorpt_coefficient_mu      10.898
_exptl_absorpt_correction_T_max    1.000
_exptl_absorpt_correction_T_min    0.578
_exptl_absorpt_correction_type     gaussian
_exptl_absorpt_process_details
;
CrysAlisPro 1.171.43.126a (Rigaku Oxford Diffraction, 2024)
Numerical absorption correction based on gaussian integration over
a multifaceted crystal model
Empirical absorption correction using spherical harmonics,
implemented in SCALE3 ABSPACK scaling algorithm.
;
_exptl_absorpt_special_details     ?
_exptl_crystal_colour              colourless
_exptl_crystal_colour_primary      colourless
_exptl_crystal_density_diffrn      1.612
_exptl_crystal_density_meas        ?
_exptl_crystal_density_method      ?
_exptl_crystal_description         needle
_exptl_crystal_F_000               1472
loop_
  _exptl_crystal_face_index_h
  _exptl_crystal_face_index_k
  _exptl_crystal_face_index_l
  _exptl_crystal_face_perp_dist
 -6 9 0 0.0120
 6 -9 0 0.0094
 -3 0 7 0.0999
 3 0 -7 0.0991
 -9 5 0 0.0137
 9 -5 0 0.0051

_exptl_crystal_size_max            0.199
_exptl_crystal_size_mid            0.081
_exptl_crystal_size_min            0.019
loop_
  _exptl_oxdiff_crystal_face_indexfrac_h
  _exptl_oxdiff_crystal_face_indexfrac_k
  _exptl_oxdiff_crystal_face_indexfrac_l
  _exptl_oxdiff_crystal_face_x
  _exptl_oxdiff_crystal_face_y
  _exptl_oxdiff_crystal_face_z
 -6.0834 9.4644 0.0805 -0.6616 -0.7498 0.0094
 6.0834 -9.4644 -0.0805 0.6616 0.7498 -0.0094
 -3.1873 -0.3389 7.1518 -0.0016 0.0025 1.0000
 3.1878 0.3382 -7.1518 0.0016 -0.0025 -1.0000
 -8.8411 4.7887 -0.0770 -0.2322 -0.9726 0.0093
 8.8411 -4.7887 0.0770 0.2322 0.9726 -0.0093

_exptl_transmission_factor_max     ?
_exptl_transmission_factor_min     ?
_diffrn_reflns_av_R_equivalents    0.1888
_diffrn_reflns_av_unetI/netI       0.1007
_diffrn_reflns_Laue_measured_fraction_full  0.997
_diffrn_reflns_Laue_measured_fraction_max  0.997
_diffrn_reflns_limit_h_max         18
_diffrn_reflns_limit_h_min         -18
_diffrn_reflns_limit_k_max         22
_diffrn_reflns_limit_k_min         -22
_diffrn_reflns_limit_l_max         10
_diffrn_reflns_limit_l_min         -13
_diffrn_reflns_number              29258
_diffrn_reflns_point_group_measured_fraction_full  0.997
_diffrn_reflns_point_group_measured_fraction_max  0.997
_diffrn_reflns_theta_full          66.746
_diffrn_reflns_theta_max           66.746
_diffrn_reflns_theta_min           2.975
_diffrn_ambient_environment        N~2~
_diffrn_ambient_temperature        120
_diffrn_detector                   'Hybrid Pixel Array Detector'
_diffrn_detector_area_resol_mean   10.0000
_diffrn_detector_type              'HyPix-Arc 100'
_diffrn_measured_fraction_theta_full  0.997
_diffrn_measured_fraction_theta_max  0.997
_diffrn_measurement_details
;
List of Runs (angles in degrees, time in seconds):

  # Type    Start    End  Width  t~exp~   \w     \q     \k     \f   Frames
--------------------------------------------------------------------------
  1  \w    -97.00 -71.00   0.50    1.00    --  -51.80-139.00 -20.00   52
  2  \w    -92.00 -67.00   0.50    1.00    --  -51.80 139.00  39.00   50
  3  \w   -107.00 -23.00   0.50    1.00    --  -51.80 131.00-134.00  168
  4  \w    -96.00 -70.00   0.50    1.00    --  -51.80-131.00 154.00   52
  5  \w     46.00  71.00   0.50    1.00    --   52.05-139.00 -20.00   50
  6  \w     66.00  91.00   0.50    1.00    --   52.05-131.00 154.00   50
  7  \w    -91.00 -66.00   0.50    6.00    --  -87.64 131.00-134.00   50
  8  \w   -112.00 -36.00   0.50    6.00    --  -87.64 139.00  39.00  152
  9  \w   -141.00-116.00   0.50    6.00    --  -87.64-139.00 -20.00   50
 10  \w   -133.00 -71.00   0.50    6.00    --  -87.64-131.00 154.00  124
 11  \w     94.00 120.00   0.50    6.00    --  102.09 139.00  39.00   52
 12  \w     86.00 115.00   0.50    6.00    --  102.09-131.00 154.00   58
 13  \w     68.00 122.00   0.50    6.00    --  102.09-139.00 -20.00  108
 14  \w    109.00 152.00   0.50    6.00    --  102.09 131.00-134.00   86
 15  \w     -3.00  25.00   0.50    1.00    --  -51.80  19.00 -30.00   56
 16  \w    -25.00  26.00   0.50    1.00    --  -51.80  38.00-180.00  102
 17  \w     28.00 119.00   0.50    1.00    --   52.05  77.00  30.00  182
 18  \w    -54.00 -13.00   0.50    6.00    --  -87.64  57.00   0.00   82
 19  \w   -111.00 -20.00   0.50    6.00    --  -87.64  77.00-120.00  182
 20  \w     35.00 106.00   0.50    6.00    --  102.09 -99.00 -30.00  142
 21  \w     32.00  94.00   0.50    6.00    --  102.09-125.00  90.00  124
 22  \w     85.00 172.00   0.50    6.00    --  102.09  57.00   0.00  174
 23  \w     35.00 104.00   0.50    6.00    --  102.09 -99.00 150.00  138
 24  \w     61.00 111.00   0.50    6.00    --  102.09-125.00-120.00  100
 25  \w     79.00 163.00   0.50    6.00    --  102.09  77.00-150.00  168
 26  \w     32.00  57.00   0.50    6.00    --  102.09-125.00-120.00   50
 27  \w     88.00 171.00   0.50    6.00    --  102.09  38.00 -60.00  166
 28  \w     99.00 123.50   0.50    6.00    --  102.09 125.00-150.00   49
;
_diffrn_measurement_device         'four-circle diffractometer'
_diffrn_measurement_device_type    'XtaLAB Synergy R, HyPix-Arc 100'
_diffrn_measurement_method         '\w scans'
_diffrn_orient_matrix_type        
 'CrysAlisPro convention (1999,Acta A55,543-557)'
_diffrn_orient_matrix_UB_11        -0.0175559000
_diffrn_orient_matrix_UB_12        -0.0810909000
_diffrn_orient_matrix_UB_13        -0.0118898000
_diffrn_orient_matrix_UB_21        0.1020197000
_diffrn_orient_matrix_UB_22        -0.0140289000
_diffrn_orient_matrix_UB_23        0.0451577000
_diffrn_orient_matrix_UB_31        -0.0036052000
_diffrn_orient_matrix_UB_32        -0.0024995000
_diffrn_orient_matrix_UB_33        0.1381000000
_diffrn_radiation_monochromator    mirror
_diffrn_radiation_probe            x-ray
_diffrn_radiation_type             'Cu K\a'
_diffrn_radiation_wavelength       1.54184
_diffrn_source                     'Rotating-anode X-ray tube'
_diffrn_source_type                'PhotonJet R (Cu) X-ray Source'
_reflns_Friedel_coverage           0.000
_reflns_Friedel_fraction_full      .
_reflns_Friedel_fraction_max       .
_reflns_number_gt                  3229
_reflns_number_total               5432
_reflns_special_details
;
 Reflections were merged by SHELXL according to the crystal
 class for the calculation of statistics and refinement.
 
 Structure factors included contributions from the .fab file.
 
 _reflns_Friedel_fraction is defined as the number of unique
 Friedel pairs measured divided by the number that would be
 possible theoretically, ignoring centric projections and
 systematic absences.
;
_reflns_threshold_expression       'I > 2\s(I)'
_computing_cell_refinement         'CrysAlisPro 1.171.43.126a (Rigaku OD, 2024)'
_computing_data_collection        
 'CrysAlisPro system (CCD 43.126a 64-bit (release 11-06-2024))'
_computing_data_reduction          'CrysAlisPro 1.171.43.126a (Rigaku OD, 2024)'
_computing_molecular_graphics      'Olex2 1.5 (Dolomanov et al., 2009)'
_computing_publication_material    'Olex2 1.5 (Dolomanov et al., 2009)'
_computing_structure_refinement    'SHELXL 2018/1 (Sheldrick, 2015)'
_computing_structure_solution      'SHELXT 2018/2 (Sheldrick, 2018)'
_refine_diff_density_max           2.383
_refine_diff_density_min           -1.715
_refine_diff_density_rms           0.204
_refine_ls_extinction_coef         .
_refine_ls_extinction_method       none
_refine_ls_goodness_of_fit_ref     1.088
_refine_ls_hydrogen_treatment      constr
_refine_ls_matrix_type             full
_refine_ls_number_parameters       376
_refine_ls_number_reflns           5432
_refine_ls_number_restraints       48
_refine_ls_R_factor_all            0.1389
_refine_ls_R_factor_gt             0.0987
_refine_ls_restrained_S_all        1.091
_refine_ls_shift/su_max            0.001
_refine_ls_shift/su_mean           0.000
_refine_ls_structure_factor_coef   Fsqd
_refine_ls_weighting_details      
 'w=1/[\s^2^(Fo^2^)+(0.1824P)^2^+2.0649P] where P=(Fo^2^+2Fc^2^)/3'
_refine_ls_weighting_scheme        calc
_refine_ls_wR_factor_gt            0.2796
_refine_ls_wR_factor_ref           0.3152
_refine_special_details            ?
_olex2_refinement_description
;
1. Fixed Uiso
 At 1.2 times of:
  All C(H) groups
 At 1.5 times of:
  All C(H,H,H) groups
2. Uiso/Uaniso restraints and constraints
Uanis(F9) \\sim Ueq, Uanis(F6) \\sim Ueq, Uanis(F4) \\sim Ueq, Uanis(F5) \\sim
Ueq, Uanis(F7) \\sim Ueq, Uanis(F8) \\sim Ueq: with sigma of 0.1 and sigma for
terminal atoms of 0.01
Uanis(C14) \\sim Ueq, Uanis(N2) \\sim Ueq: with sigma of 0.01 and sigma for
terminal atoms of 0.01
3. Others
 Fixed Sof: F4(0.5) F5(0.5) F6(0.5) F7(0.5) F8(0.5) F9(0.5)
4.a Aromatic/amide H refined with riding coordinates:
 C1(H1), C2(H2), C4(H4), C5(H5), C10(H10), C11(H11), C13(H13), C14(H14)
4.b Idealised Me refined as rotating group:
 C7(H7A,H7B,H7C), C8(H8A,H8B,H8C), C9(H9A,H9B,H9C), C15(H15A,H15B,H15C),
 C17(H17A,H17B,H17C), C18(H18A,H18B,H18C)
;
_atom_sites_solution_hydrogens     geom
_atom_sites_solution_primary       dual
_atom_sites_solution_secondary     ?
loop_
  _atom_site_label
  _atom_site_type_symbol
  _atom_site_fract_x
  _atom_site_fract_y
  _atom_site_fract_z
  _atom_site_U_iso_or_equiv
  _atom_site_adp_type
  _atom_site_occupancy
  _atom_site_site_symmetry_order
  _atom_site_calc_flag
  _atom_site_refinement_flags_posn
  _atom_site_refinement_flags_adp
  _atom_site_refinement_flags_occupancy
  _atom_site_disorder_assembly
  _atom_site_disorder_group
 Ag1 Ag 0.53517(5) 0.17537(6) 0.53409(7) 0.0689(4) Uani 1 1 d . . . . .
 Ag2 Ag 0.53558(6) 0.16719(6) 0.81503(8) 0.0733(4) Uani 1 1 d . . . . .
 F1 F 0.8676(5) 0.1530(5) 0.7225(7) 0.094(3) Uani 1 1 d . . . . .
 F2 F 0.8439(4) 0.1139(6) 0.8892(5) 0.094(3) Uani 1 1 d . . . . .
 F3 F 0.8235(6) 0.0469(6) 0.7276(8) 0.106(3) Uani 1 1 d . . . . .
 F4 F 0.2189(13) 0.1707(13) 0.486(2) 0.100(6) Uani 0.5 1 d . U P A 1
 F5 F 0.2063(12) 0.1737(10) 0.5956(18) 0.090(5) Uani 0.5 1 d . U P A 2
 F6 F 0.2156(12) 0.1036(14) 0.6454(16) 0.089(5) Uani 0.5 1 d . U P A 1
 F7 F 0.2365(12) 0.0598(11) 0.6389(16) 0.081(5) Uani 0.5 1 d . U P A 2
 F8 F 0.2461(10) 0.0690(11) 0.4741(14) 0.071(4) Uani 0.5 1 d . U P A 1
 F9 F 0.2321(12) 0.1138(14) 0.4617(16) 0.078(5) Uani 0.5 1 d . U P A 2
 O1 O 0.5864(4) 0.2980(5) 0.5344(6) 0.061(2) Uani 1 1 d . . . . .
 O2 O 0.4878(4) 0.2073(5) 0.3089(5) 0.060(2) Uani 1 1 d . . . . .
 O3 O 0.3975(6) 0.1541(6) 0.5531(8) 0.093(4) Uani 1 1 d . . . . .
 O4 O 0.3878(5) 0.1401(6) 0.7501(7) 0.082(3) Uani 1 1 d . . . . .
 O5 O 0.6855(6) 0.1455(6) 0.6012(7) 0.079(3) Uani 1 1 d . . . . .
 O6 O 0.6744(5) 0.1423(7) 0.7940(7) 0.101(4) Uani 1 1 d . . . . .
 N1 N 0.6657(5) 0.3138(6) 0.6182(7) 0.056(3) Uani 1 1 d . . . . .
 N2 N 0.4089(6) 0.1881(5) 0.2278(7) 0.053(2) Uani 1 1 d . U . . .
 C1 C 0.7386(9) 0.3230(8) 0.5814(10) 0.074(4) Uani 1 1 d . . . . .
 H1 H 0.734053 0.318465 0.493960 0.089 Uiso 1 1 calc R U . . .
 C2 C 0.8204(7) 0.3389(7) 0.6638(10) 0.058(3) Uani 1 1 d . . . . .
 H2 H 0.870982 0.345684 0.632581 0.070 Uiso 1 1 calc R U . . .
 C3 C 0.8308(7) 0.3454(7) 0.7937(9) 0.060(3) Uani 1 1 d . . . . .
 C4 C 0.7539(8) 0.3345(7) 0.8302(10) 0.068(4) Uani 1 1 d . . . . .
 H4 H 0.756110 0.336256 0.917177 0.081 Uiso 1 1 calc R U . . .
 C5 C 0.6738(7) 0.3209(7) 0.7392(9) 0.061(3) Uani 1 1 d . . . . .
 H5 H 0.620959 0.316404 0.766017 0.073 Uiso 1 1 calc R U . . .
 C6 C 0.9196(6) 0.3602(8) 0.8904(8) 0.057(3) Uani 1 1 d . . . . .
 C7 C 0.9466(7) 0.2984(8) 0.9809(9) 0.066(3) Uani 1 1 d . . . . .
 H7A H 0.898579 0.288647 1.020317 0.099 Uiso 1 1 calc R U . . .
 H7B H 1.002177 0.310311 1.046727 0.099 Uiso 1 1 calc R U . . .
 H7C H 0.956657 0.255987 0.934652 0.099 Uiso 1 1 calc R U . . .
 C8 C 0.9114(9) 0.4272(9) 0.9614(13) 0.082(4) Uani 1 1 d . . . . .
 H8A H 0.910144 0.468689 0.906857 0.123 Uiso 1 1 calc R U . . .
 H8B H 0.962991 0.430934 1.037177 0.123 Uiso 1 1 calc R U . . .
 H8C H 0.855616 0.425541 0.986472 0.123 Uiso 1 1 calc R U . . .
 C9 C 0.9948(7) 0.3721(10) 0.8244(11) 0.082(5) Uani 1 1 d . . . . .
 H9A H 1.005106 0.327698 0.783712 0.123 Uiso 1 1 calc R U . . .
 H9B H 1.050522 0.386494 0.887684 0.123 Uiso 1 1 calc R U . . .
 H9C H 0.976145 0.409662 0.760373 0.123 Uiso 1 1 calc R U . . .
 C10 C 0.3346(7) 0.1835(8) 0.2671(9) 0.076(4) Uani 1 1 d . . . . .
 H10 H 0.338609 0.195500 0.352290 0.091 Uiso 1 1 calc R U . . .
 C11 C 0.2540(8) 0.1622(8) 0.1893(9) 0.069(4) Uani 1 1 d . . . . .
 H11 H 0.202694 0.160728 0.220206 0.083 Uiso 1 1 calc R U . . .
 C12 C 0.2457(7) 0.1421(7) 0.0626(9) 0.055(3) Uani 1 1 d . . . . .
 C13 C 0.3248(8) 0.1495(7) 0.0227(10) 0.062(3) Uani 1 1 d . . . . .
 H13 H 0.322401 0.138824 -0.062464 0.074 Uiso 1 1 calc R U . . .
 C14 C 0.4049(9) 0.1719(7) 0.1055(13) 0.071(4) Uani 1 1 d . U . . .
 H14 H 0.457173 0.176128 0.077380 0.085 Uiso 1 1 calc R U . . .
 C15 C 0.1297(10) 0.1752(9) -0.1348(11) 0.088(5) Uani 1 1 d . . . . .
 H15A H 0.077334 0.158596 -0.201976 0.132 Uiso 1 1 calc R U . . .
 H15B H 0.180051 0.183729 -0.170293 0.132 Uiso 1 1 calc R U . . .
 H15C H 0.114627 0.219574 -0.098598 0.132 Uiso 1 1 calc R U . . .
 C16 C 0.1573(7) 0.1171(9) -0.0289(9) 0.072(4) Uani 1 1 d . . . . .
 C17 C 0.0822(7) 0.1082(10) 0.0311(10) 0.082(5) Uani 1 1 d . . . . .
 H17A H 0.104542 0.082413 0.111341 0.123 Uiso 1 1 calc R U . . .
 H17B H 0.032994 0.081233 -0.025996 0.123 Uiso 1 1 calc R U . . .
 H17C H 0.060245 0.155322 0.047145 0.123 Uiso 1 1 calc R U . . .
 C18 C 0.1753(10) 0.0440(9) -0.0866(12) 0.089(5) Uani 1 1 d . . . . .
 H18A H 0.117978 0.023211 -0.135967 0.134 Uiso 1 1 calc R U . . .
 H18B H 0.205161 0.011266 -0.018045 0.134 Uiso 1 1 calc R U . . .
 H18C H 0.214015 0.051757 -0.141821 0.134 Uiso 1 1 calc R U . . .
 C19 C 0.3595(8) 0.1371(9) 0.6323(10) 0.073(4) Uani 1 1 d . . . . .
 C20 C 0.2582(9) 0.1163(11) 0.5736(10) 0.092(5) Uani 1 1 d . . . . .
 C21 C 0.7140(8) 0.1385(8) 0.7125(11) 0.067(3) Uani 1 1 d . . . . .
 C22 C 0.8123(8) 0.1126(10) 0.7625(11) 0.078(4) Uani 1 1 d . . . . .

loop_
  _atom_site_aniso_label
  _atom_site_aniso_U_11
  _atom_site_aniso_U_22
  _atom_site_aniso_U_33
  _atom_site_aniso_U_23
  _atom_site_aniso_U_13
  _atom_site_aniso_U_12
 Ag1 0.0420(5) 0.1107(10) 0.0472(5) 0.0091(4) 0.0016(3) -0.0068(4)
 Ag2 0.0420(5) 0.1235(11) 0.0467(5) -0.0155(4) 0.0003(3) 0.0063(4)
 F1 0.051(4) 0.159(9) 0.076(5) 0.006(5) 0.024(3) -0.007(4)
 F2 0.052(4) 0.185(10) 0.044(3) 0.018(4) 0.011(3) 0.021(5)
 F3 0.082(6) 0.153(10) 0.085(5) -0.005(6) 0.024(4) 0.025(6)
 F4 0.075(8) 0.109(10) 0.111(9) 0.012(8) 0.018(7) 0.007(7)
 F5 0.067(7) 0.101(9) 0.097(8) -0.011(7) 0.017(7) 0.004(7)
 F6 0.080(8) 0.119(10) 0.077(7) -0.016(8) 0.037(6) -0.009(8)
 F7 0.077(8) 0.067(8) 0.088(8) -0.002(7) 0.005(6) -0.021(7)
 F8 0.062(7) 0.069(8) 0.073(7) -0.017(7) 0.007(5) -0.014(7)
 F9 0.062(7) 0.087(9) 0.082(8) 0.006(8) 0.017(6) -0.023(7)
 O1 0.034(3) 0.096(7) 0.049(3) 0.007(4) 0.005(3) 0.011(4)
 O2 0.036(3) 0.100(7) 0.035(3) 0.007(3) -0.004(2) -0.006(4)
 O3 0.044(5) 0.166(11) 0.061(5) 0.010(5) 0.001(4) -0.021(5)
 O4 0.049(4) 0.142(9) 0.051(4) -0.015(5) 0.008(3) -0.004(5)
 O5 0.054(5) 0.127(9) 0.051(4) 0.023(5) 0.004(3) 0.007(5)
 O6 0.033(4) 0.228(13) 0.043(4) -0.018(5) 0.011(3) 0.020(5)
 N1 0.032(4) 0.093(8) 0.032(4) 0.002(4) -0.010(3) -0.008(4)
 N2 0.046(4) 0.073(6) 0.039(4) 0.004(4) 0.010(3) -0.005(4)
 C1 0.051(7) 0.132(14) 0.033(5) 0.000(6) 0.001(4) 0.007(7)
 C2 0.033(5) 0.088(10) 0.054(6) -0.003(5) 0.013(4) -0.001(5)
 C3 0.039(5) 0.106(11) 0.032(4) 0.002(5) 0.006(4) 0.004(6)
 C4 0.047(6) 0.106(12) 0.040(5) -0.002(5) -0.004(4) 0.008(6)
 C5 0.035(5) 0.116(11) 0.033(4) -0.014(5) 0.015(4) 0.005(5)
 C6 0.030(5) 0.103(10) 0.038(4) 0.008(5) 0.007(3) 0.003(5)
 C7 0.043(5) 0.105(11) 0.043(5) 0.008(6) -0.001(4) 0.000(6)
 C8 0.054(7) 0.099(13) 0.085(8) 0.018(8) 0.007(6) -0.003(7)
 C9 0.035(5) 0.153(16) 0.061(6) 0.001(8) 0.017(4) 0.004(7)
 C10 0.036(5) 0.163(15) 0.025(4) -0.005(5) 0.003(4) 0.007(6)
 C11 0.048(6) 0.136(13) 0.023(4) 0.001(5) 0.008(4) 0.005(6)
 C12 0.051(6) 0.078(9) 0.036(4) 0.004(5) 0.011(4) 0.007(6)
 C13 0.051(6) 0.090(10) 0.052(6) 0.010(6) 0.029(5) 0.018(6)
 C14 0.049(6) 0.070(7) 0.084(7) 0.007(5) 0.004(5) -0.004(5)
 C15 0.060(8) 0.149(16) 0.045(6) 0.000(7) -0.003(5) 0.007(8)
 C16 0.042(5) 0.126(14) 0.047(5) 0.007(6) 0.009(4) -0.002(7)
 C17 0.043(6) 0.143(15) 0.055(6) 0.004(7) 0.005(4) -0.005(7)
 C18 0.081(9) 0.131(15) 0.062(7) -0.032(8) 0.029(6) -0.026(9)
 C19 0.052(6) 0.121(12) 0.046(5) 0.010(6) 0.013(5) -0.032(7)
 C20 0.069(8) 0.167(18) 0.038(5) 0.002(8) 0.015(5) -0.025(10)
 C21 0.047(6) 0.088(10) 0.062(7) -0.002(6) 0.008(5) -0.004(6)
 C22 0.045(6) 0.129(15) 0.068(7) -0.011(8) 0.030(5) -0.004(8)

_geom_special_details
;
 All esds (except the esd in the dihedral angle between two l.s. planes)
 are estimated using the full covariance matrix.  The cell esds are taken
 into account individually in the estimation of esds in distances, angles
 and torsion angles; correlations between esds in cell parameters are only
 used when they are defined by crystal symmetry.  An approximate (isotropic)
 treatment of cell esds is used for estimating esds involving l.s. planes.
;
loop_
  _geom_bond_atom_site_label_1
  _geom_bond_atom_site_label_2
  _geom_bond_distance
  _geom_bond_site_symmetry_2
  _geom_bond_publ_flag
 Ag1 Ag2 3.0971(11) . ?
 Ag1 O1 2.431(9) . ?
 Ag1 O2 2.452(6) . ?
 Ag1 O3 2.238(9) . ?
 Ag1 O5 2.303(8) . ?
 Ag2 O1 2.408(7) 4_566 ?
 Ag2 O2 2.460(9) 4_566 ?
 Ag2 O4 2.254(8) . ?
 Ag2 O6 2.277(7) . ?
 F1 C22 1.310(16) . ?
 F2 C22 1.341(13) . ?
 F3 C22 1.316(19) . ?
 F4 C20 1.42(3) . ?
 F5 C20 1.40(3) . ?
 F6 C20 1.19(2) . ?
 F7 C20 1.38(2) . ?
 F8 C20 1.38(2) . ?
 F9 C20 1.183(19) . ?
 O1 N1 1.343(10) . ?
 O2 N2 1.342(10) . ?
 O3 C19 1.226(13) . ?
 O4 C19 1.247(13) . ?
 O5 C21 1.186(14) . ?
 O6 C21 1.226(14) . ?
 N1 C1 1.316(16) . ?
 N1 C5 1.309(12) . ?
 N2 C10 1.344(14) . ?
 N2 C14 1.365(16) . ?
 C1 H1 0.9500 . ?
 C1 C2 1.365(16) . ?
 C2 H2 0.9500 . ?
 C2 C3 1.399(14) . ?
 C3 C4 1.376(17) . ?
 C3 C6 1.506(13) . ?
 C4 H4 0.9500 . ?
 C4 C5 1.379(15) . ?
 C5 H5 0.9500 . ?
 C6 C7 1.508(18) . ?
 C6 C8 1.50(2) . ?
 C6 C9 1.555(14) . ?
 C7 H7A 0.9800 . ?
 C7 H7B 0.9800 . ?
 C7 H7C 0.9800 . ?
 C8 H8A 0.9800 . ?
 C8 H8B 0.9800 . ?
 C8 H8C 0.9800 . ?
 C9 H9A 0.9800 . ?
 C9 H9B 0.9800 . ?
 C9 H9C 0.9800 . ?
 C10 H10 0.9500 . ?
 C10 C11 1.357(16) . ?
 C11 H11 0.9500 . ?
 C11 C12 1.416(14) . ?
 C12 C13 1.422(15) . ?
 C12 C16 1.525(15) . ?
 C13 H13 0.9500 . ?
 C13 C14 1.379(18) . ?
 C14 H14 0.9500 . ?
 C15 H15A 0.9800 . ?
 C15 H15B 0.9800 . ?
 C15 H15C 0.9800 . ?
 C15 C16 1.564(19) . ?
 C16 C17 1.502(15) . ?
 C16 C18 1.57(2) . ?
 C17 H17A 0.9800 . ?
 C17 H17B 0.9800 . ?
 C17 H17C 0.9800 . ?
 C18 H18A 0.9800 . ?
 C18 H18B 0.9800 . ?
 C18 H18C 0.9800 . ?
 C19 C20 1.568(16) . ?
 C21 C22 1.543(17) . ?

loop_
  _geom_angle_atom_site_label_1
  _geom_angle_atom_site_label_2
  _geom_angle_atom_site_label_3
  _geom_angle
  _geom_angle_site_symmetry_1
  _geom_angle_site_symmetry_3
  _geom_angle_publ_flag
 O1 Ag1 Ag2 97.94(16) . . ?
 O1 Ag1 O2 76.9(3) . . ?
 O2 Ag1 Ag2 159.7(2) . . ?
 O3 Ag1 Ag2 68.1(2) . . ?
 O3 Ag1 O1 119.2(4) . . ?
 O3 Ag1 O2 96.9(3) . . ?
 O3 Ag1 O5 146.2(3) . . ?
 O5 Ag1 Ag2 87.4(2) . . ?
 O5 Ag1 O1 85.9(3) . . ?
 O5 Ag1 O2 111.5(3) . . ?
 O1 Ag2 Ag1 153.65(19) 4_566 . ?
 O1 Ag2 O2 77.2(3) 4_566 4_566 ?
 O2 Ag2 Ag1 90.60(15) 4_566 . ?
 O4 Ag2 Ag1 89.0(2) . . ?
 O4 Ag2 O1 113.0(3) . 4_566 ?
 O4 Ag2 O2 86.4(3) . 4_566 ?
 O4 Ag2 O6 145.7(4) . . ?
 O6 Ag2 Ag1 68.94(19) . . ?
 O6 Ag2 O1 96.3(3) . 4_566 ?
 O6 Ag2 O2 118.6(4) . 4_566 ?
 Ag2 O1 Ag1 104.0(3) 4_565 . ?
 N1 O1 Ag1 116.4(6) . . ?
 N1 O1 Ag2 127.1(6) . 4_565 ?
 Ag1 O2 Ag2 101.8(3) . 4_565 ?
 N2 O2 Ag1 124.1(6) . . ?
 N2 O2 Ag2 119.0(6) . 4_565 ?
 C19 O3 Ag1 141.0(8) . . ?
 C19 O4 Ag2 111.3(7) . . ?
 C21 O5 Ag1 113.7(8) . . ?
 C21 O6 Ag2 140.5(8) . . ?
 C1 N1 O1 121.0(8) . . ?
 C5 N1 O1 121.7(8) . . ?
 C5 N1 C1 117.4(9) . . ?
 O2 N2 C10 120.3(8) . . ?
 O2 N2 C14 119.5(9) . . ?
 C10 N2 C14 120.1(10) . . ?
 N1 C1 H1 118.7 . . ?
 N1 C1 C2 122.7(10) . . ?
 C2 C1 H1 118.7 . . ?
 C1 C2 H2 119.6 . . ?
 C1 C2 C3 120.8(10) . . ?
 C3 C2 H2 119.6 . . ?
 C2 C3 C6 123.6(9) . . ?
 C4 C3 C2 115.5(10) . . ?
 C4 C3 C6 120.9(9) . . ?
 C3 C4 H4 120.3 . . ?
 C3 C4 C5 119.4(10) . . ?
 C5 C4 H4 120.3 . . ?
 N1 C5 C4 124.2(10) . . ?
 N1 C5 H5 117.9 . . ?
 C4 C5 H5 117.9 . . ?
 C3 C6 C7 110.6(11) . . ?
 C3 C6 C9 110.6(8) . . ?
 C7 C6 C9 108.4(10) . . ?
 C8 C6 C3 109.0(10) . . ?
 C8 C6 C7 110.2(9) . . ?
 C8 C6 C9 108.0(12) . . ?
 C6 C7 H7A 109.5 . . ?
 C6 C7 H7B 109.5 . . ?
 C6 C7 H7C 109.5 . . ?
 H7A C7 H7B 109.5 . . ?
 H7A C7 H7C 109.5 . . ?
 H7B C7 H7C 109.5 . . ?
 C6 C8 H8A 109.5 . . ?
 C6 C8 H8B 109.5 . . ?
 C6 C8 H8C 109.5 . . ?
 H8A C8 H8B 109.5 . . ?
 H8A C8 H8C 109.5 . . ?
 H8B C8 H8C 109.5 . . ?
 C6 C9 H9A 109.5 . . ?
 C6 C9 H9B 109.5 . . ?
 C6 C9 H9C 109.5 . . ?
 H9A C9 H9B 109.5 . . ?
 H9A C9 H9C 109.5 . . ?
 H9B C9 H9C 109.5 . . ?
 N2 C10 H10 118.8 . . ?
 N2 C10 C11 122.3(9) . . ?
 C11 C10 H10 118.8 . . ?
 C10 C11 H11 119.7 . . ?
 C10 C11 C12 120.5(10) . . ?
 C12 C11 H11 119.7 . . ?
 C11 C12 C13 115.8(10) . . ?
 C11 C12 C16 123.0(9) . . ?
 C13 C12 C16 121.1(9) . . ?
 C12 C13 H13 119.4 . . ?
 C14 C13 C12 121.2(11) . . ?
 C14 C13 H13 119.4 . . ?
 N2 C14 C13 119.9(12) . . ?
 N2 C14 H14 120.0 . . ?
 C13 C14 H14 120.0 . . ?
 H15A C15 H15B 109.5 . . ?
 H15A C15 H15C 109.5 . . ?
 H15B C15 H15C 109.5 . . ?
 C16 C15 H15A 109.5 . . ?
 C16 C15 H15B 109.5 . . ?
 C16 C15 H15C 109.5 . . ?
 C12 C16 C15 106.3(11) . . ?
 C12 C16 C18 107.8(10) . . ?
 C15 C16 C18 110.3(10) . . ?
 C17 C16 C12 113.9(9) . . ?
 C17 C16 C15 109.0(11) . . ?
 C17 C16 C18 109.4(13) . . ?
 C16 C17 H17A 109.5 . . ?
 C16 C17 H17B 109.5 . . ?
 C16 C17 H17C 109.5 . . ?
 H17A C17 H17B 109.5 . . ?
 H17A C17 H17C 109.5 . . ?
 H17B C17 H17C 109.5 . . ?
 C16 C18 H18A 109.5 . . ?
 C16 C18 H18B 109.5 . . ?
 C16 C18 H18C 109.5 . . ?
 H18A C18 H18B 109.5 . . ?
 H18A C18 H18C 109.5 . . ?
 H18B C18 H18C 109.5 . . ?
 O3 C19 O4 129.2(11) . . ?
 O3 C19 C20 113.5(9) . . ?
 O4 C19 C20 117.0(9) . . ?
 F4 C20 C19 106.7(15) . . ?
 F5 C20 C19 107.1(15) . . ?
 F6 C20 F4 113(2) . . ?
 F6 C20 F8 115.2(19) . . ?
 F6 C20 C19 117.1(12) . . ?
 F7 C20 F5 105.2(15) . . ?
 F7 C20 C19 109.9(13) . . ?
 F8 C20 F4 89.2(13) . . ?
 F8 C20 C19 112.3(13) . . ?
 F9 C20 F5 99.6(19) . . ?
 F9 C20 F7 117.0(19) . . ?
 F9 C20 C19 116.3(12) . . ?
 O5 C21 O6 129.4(12) . . ?
 O5 C21 C22 116.2(11) . . ?
 O6 C21 C22 114.0(10) . . ?
 F1 C22 F2 105.1(11) . . ?
 F1 C22 F3 106.8(10) . . ?
 F1 C22 C21 111.9(13) . . ?
 F2 C22 C21 113.3(9) . . ?
 F3 C22 F2 106.3(13) . . ?
 F3 C22 C21 112.9(11) . . ?

loop_
  _geom_torsion_atom_site_label_1
  _geom_torsion_atom_site_label_2
  _geom_torsion_atom_site_label_3
  _geom_torsion_atom_site_label_4
  _geom_torsion
  _geom_torsion_site_symmetry_1
  _geom_torsion_site_symmetry_2
  _geom_torsion_site_symmetry_3
  _geom_torsion_site_symmetry_4
  _geom_torsion_publ_flag
 Ag1 O1 N1 C1 105.4(11) . . . . ?
 Ag1 O1 N1 C5 -74.8(12) . . . . ?
 Ag1 O2 N2 C10 34.5(15) . . . . ?
 Ag1 O2 N2 C14 -144.2(9) . . . . ?
 Ag1 O3 C19 O4 19(3) . . . . ?
 Ag1 O3 C19 C20 -168.3(13) . . . . ?
 Ag1 O5 C21 O6 3(2) . . . . ?
 Ag1 O5 C21 C22 175.3(10) . . . . ?
 Ag2 O1 N1 C1 -30.2(16) 4_565 . . . ?
 Ag2 O1 N1 C5 149.7(9) 4_565 . . . ?
 Ag2 O2 N2 C10 -96.6(11) 4_565 . . . ?
 Ag2 O2 N2 C14 84.7(11) 4_565 . . . ?
 Ag2 O4 C19 O3 -9(2) . . . . ?
 Ag2 O4 C19 C20 178.1(12) . . . . ?
 Ag2 O6 C21 O5 -4(3) . . . . ?
 Ag2 O6 C21 C22 -176.0(13) . . . . ?
 O1 N1 C1 C2 -179.7(12) . . . . ?
 O1 N1 C5 C4 177.4(12) . . . . ?
 O2 N2 C10 C11 -177.9(12) . . . . ?
 O2 N2 C14 C13 177.5(11) . . . . ?
 O3 C19 C20 F4 -48(2) . . . . ?
 O3 C19 C20 F5 -104.5(16) . . . . ?
 O3 C19 C20 F6 -175(2) . . . . ?
 O3 C19 C20 F7 141.6(17) . . . . ?
 O3 C19 C20 F8 48(2) . . . . ?
 O3 C19 C20 F9 6(3) . . . . ?
 O4 C19 C20 F4 126.1(17) . . . . ?
 O4 C19 C20 F5 69.5(19) . . . . ?
 O4 C19 C20 F6 -1(3) . . . . ?
 O4 C19 C20 F7 -44(2) . . . . ?
 O4 C19 C20 F8 -137.8(16) . . . . ?
 O4 C19 C20 F9 180(2) . . . . ?
 O5 C21 C22 F1 54.0(18) . . . . ?
 O5 C21 C22 F2 172.6(14) . . . . ?
 O5 C21 C22 F3 -66.5(17) . . . . ?
 O6 C21 C22 F1 -132.7(14) . . . . ?
 O6 C21 C22 F2 -14(2) . . . . ?
 O6 C21 C22 F3 106.9(14) . . . . ?
 N1 C1 C2 C3 1(2) . . . . ?
 N2 C10 C11 C12 2(2) . . . . ?
 C1 N1 C5 C4 -3(2) . . . . ?
 C1 C2 C3 C4 0.2(19) . . . . ?
 C1 C2 C3 C6 177.7(13) . . . . ?
 C2 C3 C4 C5 -2.3(19) . . . . ?
 C2 C3 C6 C7 -116.3(13) . . . . ?
 C2 C3 C6 C8 122.5(13) . . . . ?
 C2 C3 C6 C9 3.9(19) . . . . ?
 C3 C4 C5 N1 4(2) . . . . ?
 C4 C3 C6 C7 61.1(16) . . . . ?
 C4 C3 C6 C8 -60.2(16) . . . . ?
 C4 C3 C6 C9 -178.8(13) . . . . ?
 C5 N1 C1 C2 0(2) . . . . ?
 C6 C3 C4 C5 -179.8(12) . . . . ?
 C10 N2 C14 C13 -1.2(19) . . . . ?
 C10 C11 C12 C13 -3.2(19) . . . . ?
 C10 C11 C12 C16 179.4(14) . . . . ?
 C11 C12 C13 C14 2.7(19) . . . . ?
 C11 C12 C16 C15 114.0(13) . . . . ?
 C11 C12 C16 C17 -6(2) . . . . ?
 C11 C12 C16 C18 -127.7(13) . . . . ?
 C12 C13 C14 N2 -1(2) . . . . ?
 C13 C12 C16 C15 -63.4(16) . . . . ?
 C13 C12 C16 C17 176.6(13) . . . . ?
 C13 C12 C16 C18 55.0(16) . . . . ?
 C14 N2 C10 C11 1(2) . . . . ?
 C16 C12 C13 C14 -179.8(13) . . . . ?

_smtbx_masks_special_details       ?
loop_
  _smtbx_masks_void_nr
  _smtbx_masks_void_average_x
  _smtbx_masks_void_average_y
  _smtbx_masks_void_average_z
  _smtbx_masks_void_volume
  _smtbx_masks_void_count_electrons
  _smtbx_masks_void_content
 1 0.500 0.000 -0.448 236.0 68.1 ?
 2 0.500 0.500 0.576 236.0 68.1 ?

_smtbx_masks_void_probe_radius     1.2
_smtbx_masks_void_truncation_radius  1.2
_shelx_res_file
;
TITL ogh-4tbupy-agtfa-tol_auto_a.res in P2(1)/c
    ogh-4tbupy-agtfa-tol_auto.res
    created by SHELXL-2018/1 at 12:21:49 on 02-Dec-2024
REM Old TITL OGH-4tBuPy-AgTFA-Tol_auto in P2(1)/c
REM SHELXT solution in P2(1)/c: R1 0.313, Rweak 0.012, Alpha 0.116
REM <I/s> 0.281 for 211 systematic absences, Orientation as input
REM Formula found by SHELXT: C27 O4 C18 F3 Ag2
CELL 1.54184 15.500065 18.740303 11.017041 90 106.5974 90
ZERR 4 0.000769 0.002229 0.000499 0 0.0049 0
LATT 1
SYMM -X,0.5+Y,0.5-Z
SFAC C H Ag F N O
UNIT 88 104 8 24 8 24
ISOR 0.1 0.01 F9 F6 F4 F5 F7 F8
ISOR 0.01 0.01 C14 N2

L.S. 4
PLAN  8
SIZE 0.019 0.081 0.199
TEMP -153.15
CONF
BOND $H
MORE -1
fmap 2
acta
ABIN
OMIT -2 133.5
REM <olex2.extras>
REM <HklSrc "%.\\OGH-4tBuPy-AgTFA-Tol_auto.hkl">
REM </olex2.extras>

WGHT    0.182400    2.064900
FVAR       0.15719
AG1   3    0.535171    0.175365    0.534087    11.00000    0.04196    0.11067 =
         0.04724    0.00909    0.00160   -0.00678
AG2   3    0.535576    0.167189    0.815026    11.00000    0.04205    0.12355 =
         0.04669   -0.01548    0.00030    0.00629
F1    4    0.867601    0.152963    0.722478    11.00000    0.05073    0.15905 =
         0.07615    0.00631    0.02433   -0.00719
F2    4    0.843924    0.113922    0.889174    11.00000    0.05160    0.18452 =
         0.04444    0.01841    0.01100    0.02146
F3    4    0.823451    0.046919    0.727582    11.00000    0.08160    0.15302 =
         0.08458   -0.00474    0.02431    0.02503
PART 1
F4    4    0.218911    0.170696    0.485713    10.50000    0.07482    0.10933 =
         0.11115    0.01167    0.01818    0.00696
PART 2
F5    4    0.206333    0.173693    0.595563    10.50000    0.06677    0.10091 =
         0.09687   -0.01139    0.01693    0.00386
PART 1
F6    4    0.215586    0.103632    0.645414    10.50000    0.07973    0.11926 =
         0.07743   -0.01634    0.03739   -0.00870
PART 2
F7    4    0.236510    0.059761    0.638948    10.50000    0.07695    0.06694 =
         0.08801   -0.00151    0.00515   -0.02051
PART 1
F8    4    0.246105    0.068958    0.474076    10.50000    0.06242    0.06947 =
         0.07254   -0.01736    0.00689   -0.01434
PART 2
F9    4    0.232067    0.113824    0.461738    10.50000    0.06197    0.08719 =
         0.08171    0.00585    0.01712   -0.02282
PART 0
O1    6    0.586412    0.297958    0.534355    11.00000    0.03360    0.09583 =
         0.04880    0.00706    0.00506    0.01051
O2    6    0.487847    0.207319    0.308869    11.00000    0.03650    0.09951 =
         0.03477    0.00744   -0.00436   -0.00567
O3    6    0.397511    0.154130    0.553074    11.00000    0.04434    0.16571 =
         0.06095    0.01050    0.00126   -0.02091
O4    6    0.387826    0.140061    0.750145    11.00000    0.04888    0.14245 =
         0.05097   -0.01547    0.00817   -0.00360
O5    6    0.685504    0.145473    0.601176    11.00000    0.05409    0.12682 =
         0.05099    0.02317    0.00447    0.00721
O6    6    0.674370    0.142307    0.794002    11.00000    0.03257    0.22805 =
         0.04286   -0.01833    0.01113    0.02032
N1    5    0.665717    0.313826    0.618227    11.00000    0.03217    0.09264 =
         0.03243    0.00233   -0.01007   -0.00770
N2    5    0.408891    0.188126    0.227754    11.00000    0.04648    0.07332 =
         0.03867    0.00409    0.00989   -0.00514
C1    1    0.738580    0.323047    0.581439    11.00000    0.05096    0.13250 =
         0.03299    0.00009    0.00071    0.00738
AFIX  43
H1    2    0.734053    0.318465    0.493960    11.00000   -1.20000
AFIX   0
C2    1    0.820434    0.338933    0.663832    11.00000    0.03333    0.08803 =
         0.05409   -0.00289    0.01320   -0.00071
AFIX  43
H2    2    0.870982    0.345684    0.632581    11.00000   -1.20000
AFIX   0
C3    1    0.830754    0.345388    0.793732    11.00000    0.03853    0.10562 =
         0.03176    0.00180    0.00560    0.00394
C4    1    0.753934    0.334468    0.830176    11.00000    0.04727    0.10592 =
         0.04026   -0.00192   -0.00364    0.00801
AFIX  43
H4    2    0.756110    0.336256    0.917177    11.00000   -1.20000
AFIX   0
C5    1    0.673760    0.320903    0.739188    11.00000    0.03526    0.11632 =
         0.03342   -0.01403    0.01531    0.00460
AFIX  43
H5    2    0.620959    0.316404    0.766017    11.00000   -1.20000
AFIX   0
C6    1    0.919607    0.360159    0.890352    11.00000    0.02974    0.10322 =
         0.03755    0.00768    0.00730    0.00283
C7    1    0.946619    0.298369    0.980940    11.00000    0.04254    0.10472 =
         0.04335    0.00795   -0.00073   -0.00036
AFIX 137
H7A   2    0.898579    0.288647    1.020317    11.00000   -1.50000
H7B   2    1.002177    0.310311    1.046727    11.00000   -1.50000
H7C   2    0.956657    0.255987    0.934652    11.00000   -1.50000
AFIX   0
C8    1    0.911372    0.427170    0.961406    11.00000    0.05370    0.09888 =
         0.08478    0.01787    0.00656   -0.00306
AFIX 137
H8A   2    0.910144    0.468689    0.906857    11.00000   -1.50000
H8B   2    0.962991    0.430934    1.037177    11.00000   -1.50000
H8C   2    0.855616    0.425541    0.986472    11.00000   -1.50000
AFIX   0
C9    1    0.994800    0.372108    0.824434    11.00000    0.03536    0.15261 =
         0.06104    0.00070    0.01711    0.00362
AFIX 137
H9A   2    1.005106    0.327698    0.783712    11.00000   -1.50000
H9B   2    1.050522    0.386494    0.887684    11.00000   -1.50000
H9C   2    0.976145    0.409662    0.760373    11.00000   -1.50000
AFIX   0
C10   1    0.334569    0.183468    0.267078    11.00000    0.03575    0.16277 =
         0.02472   -0.00511    0.00250    0.00748
AFIX  43
H10   2    0.338609    0.195500    0.352290    11.00000   -1.20000
AFIX   0
C11   1    0.253970    0.162181    0.189337    11.00000    0.04754    0.13582 =
         0.02330    0.00146    0.00770    0.00513
AFIX  43
H11   2    0.202694    0.160728    0.220206    11.00000   -1.20000
AFIX   0
C12   1    0.245687    0.142124    0.062617    11.00000    0.05077    0.07774 =
         0.03614    0.00352    0.01133    0.00656
C13   1    0.324783    0.149523    0.022720    11.00000    0.05144    0.09032 =
         0.05194    0.01041    0.02905    0.01821
AFIX  43
H13   2    0.322401    0.138824   -0.062464    11.00000   -1.20000
AFIX   0
C14   1    0.404867    0.171947    0.105466    11.00000    0.04866    0.07005 =
         0.08432    0.00709    0.00439   -0.00440
AFIX  43
H14   2    0.457173    0.176128    0.077380    11.00000   -1.20000
AFIX   0
C15   1    0.129750    0.175162   -0.134825    11.00000    0.05966    0.14912 =
         0.04484    0.00046   -0.00309    0.00712
AFIX 137
H15A  2    0.077334    0.158596   -0.201976    11.00000   -1.50000
H15B  2    0.180051    0.183729   -0.170293    11.00000   -1.50000
H15C  2    0.114627    0.219574   -0.098598    11.00000   -1.50000
AFIX   0
C16   1    0.157258    0.117052   -0.028873    11.00000    0.04163    0.12584 =
         0.04742    0.00682    0.00862   -0.00243
C17   1    0.082245    0.108240    0.031114    11.00000    0.04292    0.14333 =
         0.05476    0.00436    0.00455   -0.00486
AFIX 137
H17A  2    0.104542    0.082413    0.111341    11.00000   -1.50000
H17B  2    0.032994    0.081233   -0.025996    11.00000   -1.50000
H17C  2    0.060245    0.155322    0.047145    11.00000   -1.50000
AFIX   0
C18   1    0.175295    0.043967   -0.086590    11.00000    0.08115    0.13074 =
         0.06152   -0.03226    0.02869   -0.02623
AFIX 137
H18A  2    0.117978    0.023211   -0.135967    11.00000   -1.50000
H18B  2    0.205161    0.011266   -0.018045    11.00000   -1.50000
H18C  2    0.214015    0.051757   -0.141821    11.00000   -1.50000
AFIX   0
C19   1    0.359526    0.137069    0.632289    11.00000    0.05194    0.12115 =
         0.04602    0.01029    0.01305   -0.03168
C20   1    0.258156    0.116275    0.573582    11.00000    0.06932    0.16728 =
         0.03766    0.00235    0.01489   -0.02462
C21   1    0.714021    0.138542    0.712504    11.00000    0.04655    0.08776 =
         0.06226   -0.00167    0.00804   -0.00391
C22   1    0.812301    0.112645    0.762490    11.00000    0.04522    0.12900 =
         0.06807   -0.01084    0.02977   -0.00441
HKLF 4


REM  ogh-4tbupy-agtfa-tol_auto_a.res in P2(1)/c
REM R1 =  0.0987 for    3229 Fo > 4sig(Fo)  and  0.1389 for all    5432 data
REM    376 parameters refined using     48 restraints

END

WGHT      0.1824      2.0651

REM Highest difference peak  2.383,  deepest hole -1.715,  1-sigma level  0.204
Q1    1   0.3691  0.1684 -0.1177  11.00000  0.05    2.38
Q2    1   0.3699  0.1750  0.1644  11.00000  0.05    2.19
Q3    1   0.5459  0.1717  0.6587  11.00000  0.05    1.75
Q4    1   0.5556  0.1676  0.4878  11.00000  0.05    1.50
Q5    1   0.5642  0.1724  0.7794  11.00000  0.05    1.25
Q6    1   0.5486  0.1766  0.3653  11.00000  0.05    1.20
Q7    1   0.5341  0.1381  0.5508  11.00000  0.05    1.04
Q8    1   0.5504  0.3241  0.5819  11.00000  0.05    0.97
;
_shelx_res_checksum                63239
_shelx_hkl_file
;
   0   0  -1    0.21    0.68
   0   0  -1    0.51    1.19
   0   0  -2    0.75    1.33
   0   0  -2   -0.49    2.22
   0   0  -3   -0.94    1.57
   0   0  -4  277.72   28.06
   0   0  -5   -0.72    1.80
   0   0  -5    0.17    1.17
   0   0  -5    1.66    2.16
   0   0  -5   -0.14    1.03
   0   0  -6   97.89    9.73
   0   0  -6   84.67    8.18
   0   0   6   75.07    8.39
   0   0  -6   76.72    8.07
   0   0  -6   93.94    8.70
   0   0  -6   80.51    8.17
   0   0  -6   76.08    8.16
   0   0  -6   71.70    8.03
   0   0  -7   -1.54    1.71
   0   0  -7    0.58    5.12
   0   0  -7    0.94    3.13
   0   0  -7    0.38    1.76
   0   0  -7   -0.32    1.32
   0   0  -7    0.15    2.30
   0   0  -7    1.02    2.70
   0   0  -7    3.70    7.26
   0   0  -7    0.64    3.00
   0   0  -7   -0.26    1.71
   0   0  -7   -2.48    3.64
   0   0  -7   -0.51    1.12
   0   0  -8   59.05    9.43
   0   0  -8  110.01   10.17
   0   0  -8   42.05   10.45
   0   0  -8   71.86    8.71
   0   0  -8  100.05    8.61
   0   0  -8   88.46    8.67
   0   0  -8   75.30    8.86
   0   0  -8   79.44    8.83
   0   0  -8   55.33    9.89
   0   0  -8  123.04    9.54
   0   0  -8   51.71   12.03
   0   0  -9    0.10    2.73
   0   0  -9   -2.32    6.10
   0   0  -9    0.77    2.08
   0   0  -9   -0.04    1.25
   0   0  -9    0.32    4.82
   0   0  -9    0.73    3.73
   0   0  -9   -0.89    2.32
   0   0  -9   -3.73    3.90
   0   0  -9    2.15    8.00
   0   0  -9   -0.73    2.30
   0   0 -10   11.85    3.11
   0   0 -10    9.40    4.36
   0   0 -10   13.91    2.23
   0   0 -10    6.07    1.60
   0   0 -10    3.74    6.30
   0   0 -10    8.35    8.11
   0   0 -10    4.27    4.77
   0   0 -11    0.37    1.66
   0   0 -11    1.33    1.21
   0   0 -11    0.65    5.56
   0   0 -12   13.71    1.79
   0   0 -12   14.70    2.19
   0   0 -13    1.28    1.05
   0   1   0   -0.31    0.33
   0   1  -1   67.17    7.25
   0  -1  -1   68.51    7.25
   0  -1  -2   10.58    1.82
   0   1  -2   10.27    1.79
   0   1  -3  180.66   19.74
   0  -1  -3  182.83   19.75
   0  -1  -4 1939.77  194.73
   0   1  -4 1951.20  194.73
   0   1  -5    0.49    1.03
   0  -1  -5    0.49    1.06
   0   1  -5   -0.09    1.98
   0  -1  -5    1.48    1.73
   0   1  -5    1.03    2.14
   0  -1  -5    1.47    2.04
   0  -1  -5    0.13    1.19
   0   1  -5    0.12    1.18
   0   1  -6    7.81    3.24
   0  -1  -6    7.50    3.34
   0  -1  -6   10.34    2.18
   0   1  -6   15.02    2.25
   0   1  -6   13.99    2.29
   0  -1  -6   14.86    2.26
   0   1  -6   11.57    2.49
   0  -1  -6   13.29    2.37
   0  -1  -6   17.05    2.08
   0   1  -6   16.14    2.08
   0   1  -6   10.07    3.88
   0  -1  -6    5.87    3.67
   0   1  -6    3.81    5.09
   0  -1  -6   22.37    1.97
   0   1  -6   22.07    1.97
   0   1   6   12.62    2.63
   0  -1  -7    0.96    1.73
   0   1  -7    1.58    1.75
   0   1  -7    4.46    3.72
   0  -1  -7    6.27    3.83
   0   1  -7    5.03    5.54
   0  -1  -7    9.53    5.09
   0   1  -7    1.30    3.12
   0  -1  -7    2.92    3.13
   0  -1  -7    3.57    1.69
   0   1  -7    3.98    1.64
   0   1  -7    5.34    1.81
   0  -1  -7    3.20    1.82
   0  -1  -7    2.01    1.17
   0   1  -7    1.38    1.15
   0  -1  -7    2.06    1.29
   0   1  -7    2.63    1.31
   0  -1  -7   -1.32    7.56
   0   1  -7    4.41    3.05
   0  -1  -7    4.36    3.15
   0  -1  -7    3.85    2.85
   0  -1  -7    1.14    2.21
   0   1  -7    0.68    2.78
   0   1  -7   -1.01    2.32
   0   1  -8   85.70    6.59
   0  -1  -8   80.66    6.74
   0  -1  -8   35.88    6.48
   0   1  -8   35.68    6.56
   0  -1  -8   62.13    5.71
   0   1  -8   58.96    5.66
   0  -1  -8   55.59    5.64
   0   1  -8   55.76    5.65
   0   1  -8   57.04    5.56
   0  -1  -8   56.02    5.53
   0  -1  -8  100.26   10.34
   0   1  -8   86.68    9.87
   0   1  -8   39.29    5.28
   0  -1  -8   39.99    5.29
   0  -1  -8   76.79    8.19
   0   1  -8   72.06    8.43
   0  -1  -8   87.61    7.22
   0   1  -8   91.12    7.61
   0   1  -8   35.71    6.00
   0  -1  -8   30.15    5.92
   0  -1  -8   50.16    5.38
   0   1  -8   48.53    5.39
   0  -1  -9    1.22    4.58
   0   1  -9   -2.03    4.64
   0  -1  -9   -0.50    2.16
   0   1  -9    0.86    2.24
   0  -1  -9   -0.33    3.48
   0   1  -9   -1.73    3.66
   0  -1  -9   -0.18    3.80
   0   1  -9   -1.47    3.83
   0  -1  -9   -0.17    1.93
   0   1  -9    2.11    2.09
   0   1  -9   -8.34    8.18
   0   1  -9   -0.97    2.26
   0  -1  -9    1.04    2.12
   0  -1  -9   -1.82    2.73
   0   1  -9    1.44    2.69
   0   1  -9   -1.73    6.36
   0   1  -9    0.12    1.27
   0  -1  -9    0.21    1.24
   0   1 -10  108.07    9.74
   0  -1 -10  104.07    9.73
   0  -1 -10   67.42   11.08
   0  -1 -10   22.70   12.58
   0  -1 -10   66.03   10.66
   0   1 -10   81.58    9.84
   0  -1 -10  124.01   11.63
   0   1 -10  123.81   11.72
   0   1 -10  119.73   10.71
   0  -1 -10  116.99   10.64
   0   1 -10   34.37   11.68
   0  -1 -10   39.06   11.56
   0  -1 -11   26.16    3.32
   0   1 -11   26.90    3.37
   0   1 -11    8.80    6.48
   0  -1 -11    3.97    6.04
   0  -1 -11   29.55    3.03
   0   1 -11   27.01    3.01
   0   1 -12   12.92    2.30
   0  -1 -12   11.78    2.25
   0   1 -12   17.87    1.96
   0  -1 -12   17.30    1.92
   0   1 -13    0.88    1.04
   0  -1 -13   -0.92    0.97
   0   2   0 1924.53  192.47
   0   2  -1  731.95   67.60
   0  -2  -1  727.60   67.54
   0   2  -1  607.24   67.53
   0   2  -2    1.96    1.34
   0  -2  -2    2.51    1.33
   0   2  -2    2.70    2.51
   0  -2  -3   11.56    2.01
   0   2  -3   12.32    1.98
   0  -2  -4   33.74    4.57
   0   2  -4   24.76    4.50
   0   2  -5   31.34    3.60
   0  -2  -5   34.49    3.41
   0  -2  -5   27.27    3.08
   0   2  -5   28.02    3.07
   0  -2  -5   25.13    3.73
   0   2  -5   25.05    3.73
   0  -2  -5   27.45    3.10
   0   2  -5   29.59    3.13
   0   2  -6   60.00    7.73
   0   2  -6   55.60    5.65
   0  -2  -6   57.65    5.56
   0  -2  -6   85.23    9.86
   0   2  -6   78.28    8.87
   0   2   6   49.52    6.06
   0  -2  -6   35.09    9.21
   0  -2  -6   64.99    6.21
   0   2  -6   60.51    6.09
   0  -2  -6   49.31    5.36
   0   2  -6   45.45    5.36
   0   2  -6   55.27    5.54
   0   2  -6   50.67    5.54
   0  -2  -6   50.27    5.53
   0  -2  -6   50.87    5.54
   0  -2  -6   67.73    6.56
   0   2  -6   72.84    6.67
   0   2  -6   50.77    5.42
   0  -2  -6   49.67    5.39
   0  -2  -7  115.57   13.16
   0   2  -7  124.61   13.07
   0  -2  -7  106.62   13.79
   0   2  -7  102.36   14.02
   0   2  -7  143.16   13.61
   0  -2  -7  140.94   13.56
   0  -2  -7  118.97   13.39
   0   2  -7  130.83   13.51
   0  -2  -7  123.97   12.52
   0   2  -7  128.60   12.53
   0  -2  -7  175.45   13.41
   0   2  -7  162.36   13.38
   0   2  -7  123.56   14.94
   0  -2  -7  131.94   15.46
   0  -2  -7  115.65   12.68
   0   2  -7  120.79   12.71
   0  -2  -7  118.97   12.67
   0   2  -7  119.41   12.67
   0  -2  -7  119.17   12.58
   0   2  -7  111.29   12.64
   0   2  -7  121.46   12.56
   0  -2  -7  121.74   12.56
   0  -2  -7  140.69   13.08
   0   2  -7  145.62   13.12
   0  -2  -8   23.72    5.45
   0   2  -8   27.84    5.32
   0   2  -8   38.28    4.22
   0  -2  -8   37.13    4.18
   0  -2  -8   31.96    4.32
   0   2  -8   30.84    4.43
   0   2  -8   56.57    5.24
   0  -2  -8   60.49    5.19
   0   2  -8   45.98    4.11
   0  -2  -8   44.15    4.10
   0  -2  -8   16.07    6.62
   0   2  -8   21.12    7.31
   0   2  -8   34.98    4.47
   0   2  -8   33.88    4.51
   0  -2  -8   30.84    4.50
   0  -2  -8   35.40    4.48
   0   2  -8   60.80    6.22
   0  -2  -8   61.78    6.10
   0  -2  -8   25.40    5.69
   0   2  -8   25.85    6.31
   0   2  -8   19.52    8.42
   0  -2  -8   19.20    9.27
   0  -2  -9   -2.56    4.63
   0   2  -9   -0.85    4.66
   0   2  -9    0.56    3.81
   0  -2  -9    4.27    3.61
   0   2  -9   -0.60    7.66
   0   2  -9   -0.48    2.14
   0   2  -9   -0.64    1.23
   0  -2  -9   -0.49    1.22
   0  -2  -9   -0.09    2.17
   0   2  -9   -0.93    2.22
   0   2  -9    0.73    2.77
   0  -2  -9    2.60    2.60
   0   2  -9   -0.86    2.21
   0  -2  -9   -0.27    2.17
   0   2  -9   -0.69    6.55
   0  -2  -9   -0.95    5.69
   0  -2  -9    0.17    3.90
   0   2  -9    3.11    3.72
   0  -2  -9    4.66    8.63
   0  -2 -10    4.40    3.79
   0   2 -10    2.24    7.36
   0  -2 -10    9.35    8.56
   0   2 -10    2.96    1.31
   0  -2 -10    0.79    1.26
   0   2 -10    0.20    3.88
   0  -2 -10    3.49    3.71
   0  -2 -10    6.71    4.55
   0   2 -10    1.06    2.71
   0  -2 -10    2.75    2.65
   0   2 -10    3.60    2.10
   0   2 -10    3.03    6.65
   0   2 -11   11.46    2.12
   0  -2 -11   11.14    2.06
   0   2 -11   10.07    1.62
   0  -2 -11    8.70    1.59
   0   2 -11   12.07    2.11
   0   2 -12    7.09    1.67
   0  -2 -12    6.02    1.63
   0  -2 -12    5.23    1.14
   0   2 -12    6.03    1.18
   0   2 -13    0.85    0.96
   0  -2 -13    0.62    0.91
   0   3   0   -0.24    1.39
   0   3  -1  136.05   11.35
   0   3  -1   96.37   11.15
   0  -3  -1  118.80   11.16
   0  -3  -2   11.66    1.80
   0   3  -2    9.92    1.79
   0  -3  -3 1323.98  132.03
   0   3  -3 1228.22  132.01
   0   3  -3 1573.56  132.33
   0  -3  -4   74.47    8.24
   0   3  -4   72.64    8.21
   0   3  -4   71.19    8.78
   0   3  -4   85.41    8.09
   0   3  -5   33.12    3.87
   0  -3  -5   36.57    3.92
   0   3  -5   27.59    3.15
   0  -3  -5   28.82    3.11
   0   3  -5   20.98    4.41
   0   3  -5   29.85    3.09
   0  -3  -5   28.30    3.09
   0   3  -5   23.23    3.59
   0   3  -6    8.13    5.09
   0   3  -6    3.10    1.47
   0  -3  -6    3.38    1.60
   0   3  -6    1.16    3.68
   0  -3  -6    4.23    3.36
   0  -3  -6    3.36    2.81
   0   3  -6    2.95    2.01
   0  -3  -6    3.13    1.20
   0   3  -6    3.27    1.27
   0  -3  -6    2.57    1.65
   0  -3  -6    1.10    8.04
   0  -3  -6    3.67    1.04
   0   3  -6    4.34    1.08
   0   3  -6    2.66    1.54
   0  -3  -6    0.90    1.40
   0   3   6    1.03    2.49
   0  -3  -6    5.78    7.27
   0   3  -7   43.98    4.94
   0  -3  -7   28.93    4.11
   0   3  -7   34.47    3.56
   0  -3  -7   24.75    3.74
   0  -3  -7    4.00    1.62
   0   3  -7    7.07    1.71
   0   3  -7    3.97    3.21
   0  -3  -7    3.77    3.04
   0   3   7   17.60    2.98
   0  -3  -7   18.17    2.00
   0   3  -7   23.85    2.40
   0  -3  -7   35.81    5.43
   0   3  -7   40.53    6.15
   0  -3  -7   51.59    9.06
   0   3  -7   57.67    7.61
   0  -3  -7    2.27    1.43
   0   3  -7    3.66    1.48
   0  -3  -7    7.05    2.06
   0   3  -7    9.41    2.07
   0  -3  -7   12.06    1.95
   0   3  -7   13.57    2.18
   0   3  -7    4.48    2.55
   0  -3  -7    4.76    2.41
   0  -3  -8    9.82    2.15
   0   3  -8    6.44    2.17
   0  -3  -8    7.65    1.55
   0   3  -8    5.43    1.61
   0  -3  -8    5.04    1.32
   0   3  -8    5.55    1.40
   0   3  -8    7.13    3.62
   0  -3  -8    2.72    3.40
   0  -3  -8    9.03    4.08
   0   3  -8    9.14    4.70
   0   3  -8    8.37    2.28
   0  -3  -8    4.94    8.88
   0  -3  -8    5.32    2.50
   0   3  -8    3.88    2.66
   0   3  -8    6.18    7.51
   0   3  -8    7.75    2.24
   0  -3  -8    8.46    2.11
   0  -3  -8   10.55    3.81
   0   3  -8   10.05    3.56
   0   3  -8    8.78    6.22
   0  -3  -8    9.37    5.46
   0   3  -9    1.13    2.15
   0  -3  -9    0.82    2.13
   0   3  -9    2.38    1.30
   0  -3  -9    1.10    1.18
   0   3  -9    1.57    2.26
   0  -3  -9    1.09    9.02
   0   3  -9   -2.51    7.63
   0  -3  -9    2.09    3.96
   0  -3  -9   -0.19    4.03
   0   3  -9   -0.38    3.75
   0  -3  -9    3.90    3.59
   0  -3  -9   -1.14    5.59
   0   3  -9    5.70    6.78
   0  -3  -9    1.85    2.12
   0   3  -9    0.99    2.28
   0   3  -9    4.92    2.87
   0  -3  -9    2.07    2.68
   0   3 -10    8.06    4.08
   0  -3 -10    3.50    3.82
   0  -3 -10   -0.51    3.75
   0   3 -10    3.54    6.60
   0   3 -10    5.83    2.84
   0  -3 -10    7.47    2.70
   0  -3 -10   -4.62    4.35
   0   3 -10   -3.31    7.45
   0   3 -10   -0.60    2.17
   0  -3 -10    2.19    1.23
   0   3 -10    3.57    1.30
   0   3 -11   85.49    7.91
   0  -3 -11   75.77    7.85
   0   3 -11   12.93    9.86
   0   3 -11   10.14    9.71
   0  -3 -11   25.50    8.67
   0   3 -11   90.76    7.69
   0  -3 -11   86.97    7.67
   0   3 -11   54.10    7.76
   0   3 -12   -0.03    1.44
   0  -3 -12    0.44    1.35
   0   3 -12    0.66    4.70
   0   3 -12    0.58    0.93
   0  -3 -12    1.25    0.92
   0  -3 -13    0.73    0.89
   0   3 -13    0.66    0.89
   0   4   0 5303.60  530.36
   0   4   1   10.63    2.44
   0   4  -1   10.07    1.26
   0  -4  -1   11.55    1.36
   0   4  -1    8.72    1.35
   0   4  -1   10.73    2.32
   0   4  -2   13.03    1.96
   0   4  -2    9.40    2.40
   0  -4  -3   92.36    7.87
   0   4  -3   79.60    7.82
   0   4  -4   18.81    3.62
   0   4  -4   25.68    2.40
   0  -4  -4    2.73    2.19
   0   4  -4    2.73    2.10
   0   4  -5   49.76    5.54
   0  -4  -5   53.07    5.57
   0   4  -5   45.04    4.92
   0  -4  -5   49.77    4.93
   0  -4  -5   47.51    4.88
   0   4  -5   45.83    4.89
   0   4   5   49.41    5.94
   0   4  -5   40.63    5.34
   0   4  -5   53.27    5.30
   0   4  -5   48.89    6.07
   0   4  -6    8.86    5.74
   0  -4  -6   11.57    1.91
   0   4  -6   10.46    1.92
   0  -4  -6   13.67    3.49
   0   4  -6   17.94    3.85
   0  -4  -6   10.28    3.08
   0   4  -6   13.49    2.41
   0   4  -6    1.00    1.80
   0  -4  -6    2.02    7.33
   0  -4  -6   11.47    1.87
   0   4  -6    9.75    3.21
   0  -4  -6   12.72    1.84
   0   4  -6   12.30    1.91
   0  -4  -6   11.07    1.54
   0   4  -6   12.35    1.61
   0  -4  -6   10.67    1.45
   0   4  -6    9.02    1.48
   0  -4  -6   21.98    8.69
   0   4  -7  420.85   42.15
   0  -4  -7  409.39   42.12
   0   4  -7  425.08   42.11
   0  -4  -7  438.90   42.12
   0  -4  -7  423.22   42.51
   0  -4  -7  398.75   42.44
   0   4  -7  380.43   42.36
   0   4   7  399.16   42.66
   0   4  -7  361.12   42.06
   0   4  -7  338.90   42.89
   0  -4  -7  473.65   42.44
   0   4  -7  482.71   42.50
   0   4  -7  440.60   42.00
   0  -4  -7  435.03   41.99
   0   4  -7  505.28   42.98
   0  -4  -7  483.23   42.86
   0  -4  -7  347.30   43.61
   0   4  -7  363.61   43.13
   0  -4  -7  420.10   42.02
   0   4  -7  448.68   42.05
   0   4  -8    9.13    6.53
   0  -4  -8    8.88    4.20
   0  -4  -8   12.81    2.59
   0   4  -8   11.29    2.53
   0   4   8   13.10    3.58
   0   4  -8   10.93    2.64
   0   4  -8   16.72    1.95
   0  -4  -8   13.74    1.90
   0   4  -8   18.91    4.11
   0  -4  -8   18.41    3.88
   0   4  -8   12.35    7.50
   0  -4  -8   11.67    4.45
   0   4  -8   14.59    2.58
   0  -4  -8   13.24    2.51
   0  -4  -8   10.02    9.51
   0   4  -8   19.54    3.30
   0  -4  -8   19.75    3.10
   0  -4  -9    3.94    4.25
   0   4  -9    1.36    2.67
   0  -4  -9    3.40    2.52
   0  -4  -9   -0.76    3.98
   0   4  -9    7.19    6.79
   0   4  -9    2.34    7.51
   0  -4  -9    1.02    1.15
   0   4  -9    1.34    1.25
   0  -4  -9    1.44    2.08
   0   4  -9    1.58    2.34
   0   4  -9    2.86    3.65
   0  -4  -9   -0.18    3.45
   0   4  -9   -1.16    2.24
   0  -4 -10   -0.37    1.13
   0   4 -10    0.24    1.22
   0  -4 -10    3.75    4.47
   0  -4 -10    1.00    3.69
   0   4 -10   -0.43    2.15
   0  -4 -10    2.34    3.66
   0   4 -10    3.16    3.87
   0  -4 -11   16.44    2.02
   0   4 -11   13.86    2.06
   0   4 -11   16.19    2.47
   0  -4 -11   23.01    4.55
   0   4 -11   16.27    2.51
   0   4 -11   16.32    6.55
   0  -4 -11   19.14    2.37
   0   4 -12    2.51    4.77
   0  -4 -12    0.93    1.29
   0   4 -12    0.39    1.44
   0   4 -12    0.34    0.92
   0  -4 -12    2.27    0.86
   0   5   0    0.56    2.11
   0   5  -1   23.67    2.59
   0  -5  -1   27.15    2.60
   0  -5  -1   23.69    2.50
   0   5  -1   23.29    2.49
   0   5  -1   22.80    3.48
   0   5   1   20.53    3.61
   0   5  -2   27.57    3.40
   0  -5  -2   33.56    3.42
   0   5   2   41.46    4.37
   0   5  -2   33.42    3.96
   0   5  -2   28.61    3.33
   0   5  -3  494.68   50.19
   0   5   3  614.82   50.20
   0   5  -3  438.55   49.79
   0  -5  -3  523.50   49.83
   0  -5  -4 1462.61  127.28
   0   5  -4 1325.29  127.24
   0   5  -4 1225.94  127.20
   0   5   4 1230.25  127.50
   0   5  -4 1268.79  127.09
   0   5  -4 1000.07  127.47
   0   5  -5    7.46    3.27
   0   5   5    9.20    3.13
   0  -5  -5    5.72    2.18
   0   5  -5    2.84    2.20
   0  -5  -5    5.27    1.89
   0   5  -5    4.69    1.97
   0   5  -5    5.12    2.22
   0  -5  -5    7.36    2.84
   0   5  -5    5.69    1.24
   0  -5  -5    4.81    1.12
   0  -5  -5    6.01    1.03
   0   5  -5    5.33    1.09
   0  -5  -6    9.14    3.52
   0   5  -6   16.98    2.03
   0  -5  -6   15.51    1.91
   0  -5  -6    1.18    7.31
   0  -5  -6    9.70    3.40
   0   5  -6   10.04    2.63
   0   5  -6   20.28    3.50
   0  -5  -6   25.90    3.40
   0  -5  -6   12.35    2.19
   0  -5  -6   14.20    2.30
   0   5  -6   14.27    2.30
   0   5  -6   10.17    5.85
   0   5   6   15.61    3.56
   0   5  -6    6.05    3.42
   0   5  -6   14.14    2.23
   0  -5  -6   -3.70    8.94
   0   5  -6   17.39    1.91
   0  -5  -6   18.64    1.86
   0  -5  -7   21.64    4.05
   0  -5  -7   21.00    7.52
   0  -5  -7   21.37    3.74
   0  -5  -7    0.63    2.83
   0   5  -7    4.83    3.08
   0   5   7   10.75    3.16
   0   5  -7   15.26    2.44
   0   5  -7    2.03    1.21
   0  -5  -7    2.92    1.12
   0  -5  -7    2.04    2.09
   0   5  -7    3.99    2.32
   0   5  -7    9.18    2.00
   0  -5  -7    9.04    1.81
   0   5  -7   27.96    6.59
   0  -5  -7    6.31    1.93
   0   5  -7    5.46    1.88
   0  -5  -7    4.60    1.27
   0   5  -7    2.63    1.39
   0  -5  -8   29.71    4.85
   0   5   8   22.25    4.28
   0  -5  -8   30.02    4.62
   0   5  -8   38.55    7.96
   0   5  -8   24.29    7.16
   0   5  -8   16.17    2.47
   0  -5  -8   17.07    2.41
   0   5  -8   23.20    3.26
   0   5  -8   27.27    3.05
   0  -5  -8   26.07    3.10
   0  -5  -8   28.39    2.98
   0   5  -8   33.00    3.18
   0  -5  -8   17.35    3.36
   0   5  -8   12.37    3.48
   0  -5  -8   12.38    3.96
   0   5  -8   21.67    4.46
   0   5  -9    4.37    7.01
   0  -5  -9    1.92    3.96
   0  -5  -9    1.04    2.47
   0   5  -9   -0.93    2.60
   0  -5  -9   -0.53    3.37
   0   5  -9   -1.39    3.90
   0  -5  -9   -4.50    3.84
   0  -5 -10   79.30    8.37
   0   5 -10   89.43    8.81
   0   5 -10   46.37    6.77
   0  -5 -10   69.36    6.54
   0   5 -10   61.76    6.55
   0   5 -11    0.58    6.20
   0   5 -11   -2.67    6.51
   0  -5 -11   21.97    2.32
   0   5 -11   23.78    2.40
   0  -5 -11   17.94    2.60
   0   5 -11   21.09    2.71
   0   5 -11   16.87    2.77
   0  -5 -11    1.64    4.26
   0  -5 -12    6.55    0.99
   0   5 -12    5.41    1.02
   0  -5 -12    2.77    1.30
   0   5 -12    3.05    1.41
   0   6   0 9999.00  999.86
   0   6   1  316.33   28.91
   0   6  -1  259.85   28.80
   0   6  -2   36.98    4.11
   0  -6  -2   41.01    4.12
   0  -6  -2   38.50    3.96
   0   6  -2   37.73    3.96
   0   6   2   36.88    5.04
   0   6  -2   26.35    4.70
   0  -6  -3   39.04    4.06
   0   6  -3   37.35    4.09
   0  -6  -3   51.53    4.35
   0   6  -3   41.67    4.25
   0   6   3   24.04    5.13
   0   6  -3   35.90    4.30
   0   6  -3   25.91    4.32
   0   6  -3   19.79    5.21
   0  -6  -4   38.70    5.87
   0   6  -4   35.56    5.89
   0   6   4  118.69    7.48
   0   6  -4  103.47    7.44
   0  -6  -4   54.08    5.60
   0   6  -4   36.21    6.04
   0  -6  -4   39.92    6.08
   0   6  -4   40.22    6.15
   0  -6  -5   -1.45    2.60
   0   6  -5    2.08    2.12
   0  -6  -5    1.46    1.61
   0  -6  -5    2.25    2.16
   0   6  -5    2.21    1.66
   0  -6  -5    0.44    2.70
   0  -6  -5    0.50    0.89
   0   6  -5    1.15    0.98
   0   6  -5    0.44    1.32
   0   6  -5   -2.28    3.30
   0   6  -5    1.21    2.28
   0  -6  -5    1.06    2.12
   0  -6  -5    0.72    0.78
   0   6  -5    1.18    0.81
   0   6  -5   -2.31    5.40
   0   6  -6   72.74    8.25
   0  -6  -6   71.05    8.23
   0   6  -6  105.34   10.43
   0   6  -6   96.42    8.60
   0   6   6   84.55    9.38
   0  -6  -6   55.92   11.06
   0   6  -6   89.59    8.43
   0  -6  -6   88.63    8.43
   0   6  -6   93.14    8.47
   0  -6  -6   92.91    8.45
   0  -6  -6  109.26    9.12
   0  -6  -6   60.57    8.89
   0   6  -6   68.61    9.02
   0   6  -6   82.24    8.31
   0  -6  -6   81.97    8.28
   0  -6  -6  109.16    9.22
   0  -6  -7   24.95    4.37
   0   6  -7   17.59    3.50
   0   6  -7   18.48    6.85
   0  -6  -7    5.51    7.75
   0  -6  -7   24.64    2.73
   0   6  -7   25.39    2.78
   0   6  -7   32.09    4.48
   0  -6  -7   30.86    4.22
   0  -6  -7   24.69    3.20
   0   6  -7   26.76    3.20
   0  -6  -7   23.72    3.12
   0   6  -7   23.07    3.21
   0  -6  -7   22.18    4.74
   0  -6  -7   34.03    3.63
   0   6  -7   31.98    3.77
   0   6  -7   17.76    4.20
   0   6   7   17.31    4.36
   0  -6  -8   51.27    9.22
   0   6  -8   53.96    8.53
   0   6  -8   26.41   10.95
   0   6   8   64.03    9.46
   0   6  -8   96.61    8.27
   0  -6  -8   93.16    8.24
   0  -6  -8   51.46    9.17
   0   6  -8  122.13   10.15
   0  -6  -8  119.78    9.86
   0  -6  -8  120.49    9.11
   0   6  -8  121.98    9.24
   0  -6  -8   57.90    8.42
   0   6  -8   71.83    8.49
   0   6  -8   67.72    8.54
   0   6  -8   30.13   10.71
   0   6   9   -2.84    3.44
   0  -6  -9   -0.18    2.33
   0   6  -9   -1.95    2.63
   0  -6  -9    0.27    4.26
   0   6  -9   -3.69    7.05
   0   6  -9   -1.01    7.57
   0  -6  -9    5.42    3.98
   0  -6  -9   -1.23    3.13
   0   6  -9    2.00    3.56
   0  -6 -10    5.15    3.51
   0   6 -10    7.86    2.23
   0   6 -10    7.45    6.91
   0  -6 -10    1.64    1.09
   0   6 -10    2.46    1.20
   0  -6 -11    0.09    0.95
   0   6 -11   -0.76    1.05
   0   6 -11   -4.53    5.68
   0  -6 -11   -0.03    1.37
   0   6 -11    1.94    1.57
   0  -6 -11    4.64    3.72
   0   6 -11   -0.03    1.82
   0  -6 -12    3.98    1.17
   0   6 -12    4.14    1.22
   0   6 -12    1.75    4.75
   0   7   0   -0.11    2.51
   0   7   1    7.75    2.97
   0   7  -1    7.32    3.03
   0  -7  -2   14.56    1.92
   0   7  -2   14.13    1.95
   0  -7  -2   13.82    1.71
   0   7   2   15.84    3.77
   0   7  -2   14.85    3.36
   0   7  -3   34.33    4.07
   0  -7  -3   35.71    4.04
   0   7  -3   30.52    4.18
   0  -7  -3   37.21    3.85
   0   7  -3   36.99    3.85
   0   7  -3   28.39    5.27
   0   7   3   34.12    5.36
   0  -7  -4  763.52   69.17
   0   7  -4  735.78   69.18
   0  -7  -4  662.33   68.78
   0   7  -4  710.24   68.98
   0  -7  -4  756.21   68.99
   0   7  -4  708.74   68.90
   0   7   4  678.43   69.48
   0   7  -4  555.15   69.42
   0   7  -5   49.08    6.36
   0  -7  -5   77.03    6.80
   0   7  -5   77.40    6.91
   0   7   5   62.90    7.47
   0   7  -5   65.19    5.98
   0  -7  -5   70.47    5.97
   0  -7  -5   64.30    6.74
   0  -7  -5   60.60    6.75
   0   7  -5   76.95    6.45
   0  -7  -5   76.81    6.41
   0   7  -5   67.49    6.03
   0  -7  -5   67.89    6.01
   0   7  -5   51.61    8.18
   0  -7  -6   11.09    4.00
   0   7  -6   16.46    3.39
   0  -7  -6   41.73    4.05
   0   7  -6   39.69    4.19
   0  -7  -6   11.70    3.85
   0  -7  -6   -6.00    7.53
   0   7  -6   -0.31    2.85
   0   7  -6   23.79    2.98
   0   7  -6   21.01    3.02
   0  -7  -6   18.75    2.87
   0  -7  -6   23.88    3.05
   0   7  -6   11.09    4.11
   0   7   6   20.48    4.51
   0   7  -6   13.55    6.43
   0   7  -6   40.52    3.55
   0  -7  -6   38.52    3.40
   0   7  -6   32.26    2.67
   0  -7  -6   31.36    2.64
   0  -7  -7    1.92    3.54
   0  -7  -7    0.93    1.79
   0   7  -7    0.28    1.72
   0  -7  -7    0.07    3.44
   0   7  -7   -1.41    2.41
   0   7  -7    0.79    3.05
   0   7   7    0.59    3.51
   0   7  -7    0.53    6.61
   0   7  -7    3.85    2.27
   0  -7  -7    3.16    1.98
   0  -7  -7    2.86    0.93
   0   7  -7    1.15    1.04
   0   7  -7    9.07    3.24
   0  -7  -7    4.73    2.82
   0  -7  -7   -5.62    7.28
   0   7  -7    0.91    1.79
   0  -7  -7    0.80    1.51
   0  -7  -8   26.93    4.80
   0   7  -8   25.27    5.10
   0   7  -8   26.29    3.34
   0  -7  -8   30.34    3.31
   0   7  -8   39.95    4.08
   0   7  -8   48.66    8.28
   0   7  -8   28.50    4.32
   0  -7  -8   26.87    4.07
   0   7  -8   45.33    8.29
   0  -7  -8   52.32    5.28
   0  -7  -8   51.49    5.46
   0   7   8   41.49    5.62
   0  -7  -9   21.40    4.31
   0   7  -9   16.15    4.53
   0   7  -9   12.07    3.02
   0   7  -9   21.59    2.62
   0  -7  -9   19.87    2.47
   0  -7  -9   19.60    2.19
   0   7  -9   18.22    2.22
   0   7  -9    8.63    7.58
   0  -7  -9   15.36    4.36
   0   7   9   14.83    4.40
   0   7  -9   13.26    7.46
   0  -7  -9   10.84    4.49
   0   7 -10   53.92    8.83
   0   7 -10   24.33   11.00
   0   7 -10   96.09    8.84
   0  -7 -10   88.77    8.76
   0  -7 -10   47.86    9.46
   0  -7 -10   92.69    8.60
   0   7 -10   94.36    8.64
   0   7 -10   29.02   11.15
   0  -7 -11   14.23    1.53
   0  -7 -11    9.90    1.83
   0   7 -11   12.58    2.00
   0   7 -11    8.79    2.20
   0   7 -12   -2.17    4.65
   0   7 -12    0.78    0.94
   0   7 -12    3.05    1.22
   0   8   0  754.97   75.97
   0   8  -1  233.02   24.99
   0   8   1  255.46   25.07
   0   8  -2   13.58    3.57
   0   8   2   14.88    3.97
   0   8  -3    0.11    3.43
   0   8   3    0.40    3.56
   0   8  -3    3.94    2.05
   0  -8  -3    0.68    1.30
   0  -8  -3    0.91    1.06
   0  -8  -4   69.49    6.89
   0   8  -4   59.95    6.88
   0   8  -4   52.40    6.58
   0  -8  -4   64.04    6.61
   0   8  -4   60.28    7.84
   0   8  -5   41.53    3.73
   0  -8  -5   45.15    3.73
   0  -8  -5   47.77    4.23
   0   8   5   33.79    5.14
   0   8  -5   27.63    3.84
   0   8  -5   33.18    6.66
   0  -8  -5   43.38    4.36
   0  -8  -5   39.78    4.37
   0   8  -5   30.10    3.19
   0  -8  -5   36.62    3.20
   0   8  -6   29.74    4.07
   0   8  -6   37.10    3.72
   0   8   6   26.86    5.39
   0   8  -6   20.25    4.99
   0   8  -6   32.77    3.40
   0  -8  -6   39.29    3.40
   0   8  -6   30.43    7.28
   0  -8  -6   39.53    4.79
   0  -8  -6   47.93    4.60
   0  -8  -6   38.18    4.86
   0   8  -6   41.13    4.08
   0  -8  -6   49.49    4.06
   0  -8  -7  185.27   15.71
   0   8  -7  179.10   15.90
   0  -8  -7  110.69   15.38
   0  -8  -7  154.89   14.61
   0   8  -7  147.92   14.62
   0   8  -7  159.93   15.19
   0  -8  -7  180.42   15.17
   0   8  -7   88.30   15.47
   0  -8  -7  119.28   15.32
   0   8  -7  112.23   14.83
   0   8   7  137.62   16.00
   0   8  -7   91.39   16.40
   0  -8  -8    4.61    4.00
   0   8  -8    5.63    2.87
   0   8   8    7.21    4.48
   0   8  -8    2.61    7.57
   0  -8  -8    7.33    4.38
   0   8  -8    9.53    7.42
   0  -8  -8   15.55    1.82
   0   8  -8   16.16    1.90
   0   8  -8   16.06    2.26
   0  -8  -9   -2.79    3.73
   0   8  -9    2.04    7.28
   0   8  -9    0.27    2.42
   0   8   9    1.83    3.87
   0   8  -9   11.32    7.07
   0  -8  -9    2.71    3.90
   0  -8  -9    0.09    1.40
   0   8  -9    1.19    1.07
   0  -8  -9    0.72    0.93
   0  -8  -9    3.35    2.94
   0  -8 -10   -2.40    3.76
   0   8 -10    5.99    6.43
   0   8 -10   -0.57    6.97
   0  -8 -10    6.00    1.05
   0   8 -10    2.61    1.59
   0  -8 -10   -0.96    3.49
   0  -8 -10    1.58    1.38
   0   8 -10    5.24    2.28
   0   8 -11   12.22    6.01
   0  -8 -11    8.47    3.49
   0   8 -11    6.86    1.94
   0   9   0   -0.44    3.43
   0   9  -1   76.79    9.07
   0   9   1   80.10    9.20
   0   9  -2   19.69    2.84
   0   9  -2   18.69    3.88
   0   9  -3  529.72   42.83
   0   9  -3  600.21   41.86
   0   9   4   18.27    4.39
   0   9  -4   15.80    2.59
   0   9  -4   19.66    5.33
   0   9  -5    3.03    4.73
   0   9  -5    2.70    5.50
   0  -9  -5    1.38    2.79
   0   9  -5    1.90    3.53
   0   9   5    3.16    3.67
   0   9  -5    2.75    2.11
   0  -9  -5    2.55    2.86
   0   9  -5   -0.38    1.41
   0   9   6    1.61    3.90
   0   9  -6   -0.16    4.88
   0   9  -6   -3.12    6.18
   0  -9  -6   -0.75    2.94
   0   9  -6   -0.17    3.56
   0   9  -6    1.41    2.23
   0   9  -6    0.69    1.55
   0  -9  -6   -0.99    3.28
   0  -9  -7   19.87    4.23
   0  -9  -7   17.62    4.15
   0   9  -7   11.76    4.06
   0   9   7    9.05    4.65
   0   9  -7   24.47    7.47
   0   9  -7   20.43    3.14
   0   9   8   15.24    4.71
   0  -9  -8   14.98    4.04
   0   9  -8    8.29    7.37
   0  -9  -8   15.75    4.11
   0   9   9    9.88    4.26
   0   9  -9    3.94    2.38
   0  -9  -9    0.98    3.76
   0  -9 -10   -0.65    3.50
   0  -9 -10    1.32    3.23
   0   9 -10   -0.82    6.89
   0   9 -10   -4.07    6.27
   0   9 -10   -3.13    2.19
   0  -9 -11   11.30    4.88
   0   9 -11    7.56    6.73
   0   9 -12   -0.23    3.91
   0  10   0  128.92   14.04
   0  10   1   32.62    5.23
   0  10  -1   29.26    5.00
   0  10  -2   10.37    5.81
   0  10  -2   41.88    4.19
   0  10  -3   -1.83    4.62
   0  10  -3    5.61    3.82
   0  10  -3    3.75    1.96
   0  10  -4    4.18    2.08
   0  10  -4    1.47    3.75
   0 -10  -4    5.24    2.56
   0  10  -4    8.35    5.19
   0  10   4    8.20    4.12
   0  10  -4    1.96    3.78
   0  10   5   -2.64    4.31
   0  10  -5    0.67    2.25
   0  10  -5    4.31    3.74
   0  10  -5    1.86    5.70
   0  10   5    2.88    3.42
   0 -10  -5    1.22    2.75
   0 -10  -5    3.15    2.76
   0  10  -5    0.97    5.02
   0  10  -6    0.33    1.75
   0  10   6   13.60    4.82
   0  10  -6    7.82    6.26
   0  10  -6    6.85    3.91
   0 -10  -6   13.66    3.43
   0 -10  -6    9.18    3.32
   0  10  -6    8.92    2.44
   0  10  -6   -0.64    5.25
   0  10  -7  126.27   16.56
   0 -10  -7  176.06   16.19
   0 -10  -7  158.43   16.12
   0  10  -7  117.68   17.46
   0  10   7  187.81   17.42
   0  10  -7  147.95   15.59
   0  10   8   15.35    5.11
   0 -10  -8    7.16    3.92
   0 -10  -8    9.60    3.72
   0  10  -8   -0.16    7.31
   0  10  -9   -2.14    6.99
   0  10   9    4.98    4.26
   0  10  -9    1.04    2.30
   0  10 -10    3.16    2.05
   0 -10 -10    0.27    3.40
   0  10 -10   -4.26    5.93
   0  10 -10    6.91    6.65
   0  10 -11    7.88    1.81
   0 -10 -11   12.05    3.05
   0  11   0   -1.40    4.00
   0  11   0    0.28    3.87
   0  11  -1   12.73    4.38
   0  11   1   18.05    4.23
   0  11  -1   18.94    4.03
   0  11  -2    4.69    4.00
   0  11   2   -2.12    3.76
   0  11  -2   -0.02    1.66
   0  11  -2   -4.24    4.71
   0  11  -3  242.16   24.60
   0  11  -3  198.44   23.95
   0  11  -3  227.89   23.37
   0  11   4   74.32    7.49
   0  11  -4   38.29    6.19
   0  11   4   35.70    5.87
   0  11  -4   58.41    7.08
   0  11  -4    6.78    6.76
   0  11  -4   47.68    4.94
   0 -11  -5    0.49    2.73
   0  11   5   -0.95    3.63
   0 -11  -5    0.44    2.66
   0  11  -5    0.94    4.03
   0  11  -5   -0.05    2.28
   0  11   5    2.24    4.84
   0  11  -5    2.17    5.98
   0  11   6   -0.81    4.80
   0  11  -6   -0.70    5.52
   0  11  -6    3.09    6.63
   0 -11  -6    2.67    3.11
   0  11  -6    1.00    3.95
   0  11  -6    2.13    2.35
   0 -11  -6    1.61    3.30
   0  11  -6   -2.54    1.70
   0  11  -7    5.48    3.83
   0 -11  -7   11.93    3.56
   0  11   7    7.48    5.08
   0 -11  -7    9.41    3.77
   0 -11  -8    3.19    3.57
   0  11   8    1.79    4.87
   0 -11  -8   -4.26    3.46
   0  11  -8    3.86    7.37
   0  11  -8    0.70    2.22
   0  11  -9   13.20    2.47
   0 -11  -9    5.43    3.34
   0 -11  -9    9.48    3.42
   0  11  -9   -3.53    6.71
   0  11  -9   10.05    7.07
   0  11 -10   12.46    2.18
   0 -11 -10    4.55    3.29
   0  11 -10    1.45    5.64
   0  11 -10    6.42    6.34
   0  11 -11    7.22    1.57
   0 -11 -11    1.79    2.59
   0  11 -11    1.01    5.02
   0  12   0  191.46   10.96
   0  12   0   39.15   10.02
   0  12  -1   14.12    4.58
   0  12   1   12.71    4.54
   0  12  -1    4.18    4.79
   0  12   1    4.24    4.06
   0  12   2    0.66    4.22
   0  12  -2    4.01    4.09
   0  12  -2   -0.50    4.87
   0  12   2    2.04    4.36
   0  12  -3   15.26    4.99
   0  12  -3   14.13    2.36
   0  12  -3   13.43    4.45
   0  12   3    8.78    4.55
   0  12  -3    2.33    5.45
   0  12   3   25.53    5.26
   0  12  -4    8.65    4.57
   0  12   4    8.51    4.17
   0  12  -4    8.26    4.42
   0  12  -4    4.55    2.16
   0  12  -4   -1.22    5.53
   0  12   4   13.36    5.29
   0  12  -5   10.68    4.44
   0  12   5    7.66    4.00
   0 -12  -5   11.53    3.05
   0  12  -5    7.33    2.47
   0  12  -5    4.35    6.12
   0  12   5   11.16    5.55
   0  12  -5    0.07    5.87
   0  12  -6   40.77    5.56
   0 -12  -6   51.47    4.37
   0  12  -6   36.07    3.22
   0  12  -6   31.42    7.16
   0  12   6   60.73    7.06
   0  12  -7   18.18    7.73
   0 -12  -7   25.52    4.56
   0 -12  -7   30.82    4.41
   0  12  -7   16.08    4.76
   0  12   7   24.71    6.36
   0  12  -8   10.03    2.61
   0  12   8   20.60    5.54
   0 -12  -9   -0.93    3.14
   0  12  -9    0.12    6.42
   0  12  -9    2.02    2.04
   0  12  -9   -3.56    6.77
   0  12 -10    0.52    1.76
   0  12 -10    4.37    5.80
   0  12 -10   -6.01    5.13
   0 -12 -10    3.19    2.83
   0  12 -11    0.42    4.14
   0 -12 -11    0.92    2.14
   0  13   0   -0.55    4.56
   0  13   0    3.13    4.40
   0  13   0    2.42    4.49
   0  13  -1    0.91    4.90
   0  13   1    3.67    4.78
   0  13  -1   -0.94    4.71
   0  13   1   -0.09    4.60
   0  13  -2   -2.98    5.19
   0  13   2    4.61    5.04
   0  13  -2    4.70    4.74
   0  13   2    1.86    4.34
   0  13  -3    4.24    4.84
   0  13  -3   -1.19    4.71
   0  13   3    1.95    4.37
   0  13  -3    3.22    5.60
   0  13   3    9.48    5.35
   0  13   4   98.59    9.57
   0  13  -4   57.84    5.88
   0  13   4   42.99    7.28
   0  13  -4   43.04    7.56
   0  13  -4   79.69    8.60
   0  13  -4    5.59    8.00
   0  13   5    1.41    4.09
   0 -13  -5    4.82    3.02
   0  13  -5    7.08    4.63
   0  13  -5    5.84    2.25
   0  13   5    2.60    5.67
   0  13  -5   -3.15    6.26
   0  13  -6    1.77    4.14
   0 -13  -6    2.28    3.16
   0  13  -6   -1.58    1.84
   0  13   6    5.21    5.60
   0 -13  -7    1.20    3.24
   0  13   7   -8.92    6.06
   0  13  -7    0.71    6.92
   0  13  -7   -3.32    3.72
   0  13  -7    1.37    2.22
   0  13  -8    9.41    2.49
   0 -13  -8   13.48    3.62
   0  13  -8    9.53    6.89
   0  13  -9    7.04    2.07
   0 -13  -9   10.55    3.05
   0  13  -9    3.35    6.38
   0  13  -9    5.88    6.20
   0  13 -10    8.22    1.75
   0 -13 -10    6.00    2.68
   0  13 -10    5.49    5.18
   0 -13 -11    1.11    1.60
   0  14   0   45.77    6.87
   0  14   0    7.65    6.42
   0  14   1   16.81    5.79
   0  14  -1    2.77    5.07
   0  14   1    5.78    5.14
   0  14  -1    3.85    5.22
   0  14   2    4.87    5.63
   0  14  -2    6.56    4.82
   0  14   2    4.90    4.76
   0  14  -2    2.06    5.59
   0  14   3   -0.82    4.68
   0  14  -3   -0.11    5.16
   0  14   3    2.75    5.96
   0  14  -3    0.94    4.85
   0  14  -3    1.09    5.97
   0  14   4    2.30    4.44
   0  14  -4    4.00    5.12
   0  14  -4   -2.78    6.38
   0  14  -4   10.31    5.09
   0  14   4   12.37    6.42
   0 -14  -5    0.60    3.13
   0  14   5    0.27    6.02
   0  14   5    1.41    4.20
   0  14  -5   -0.55    1.97
   0  14  -5    3.30    4.72
   0  14  -5   -0.47    1.84
   0  14   6    4.34    5.94
   0  14  -6    1.80    1.89
   0  14  -6    2.61    2.14
   0  14  -6    6.75    4.16
   0 -14  -6    0.85    3.19
   0  14   7   13.90    6.17
   0  14  -7    6.61    2.34
   0  14  -8    1.46    1.99
   0  14  -8   -1.42    6.45
   0 -14  -8    2.12    3.07
   0  14  -9   -1.00    1.73
   0 -14  -9   -2.53    2.75
   0  14  -9   -1.49    5.69
   0  14  -9    0.28    5.66
   0 -14 -10   -0.04    2.12
   0  14 -10    7.10    4.00
   0  15   0    0.83    5.31
   0  15   1   -4.81    5.85
   0  15  -1    0.96    5.16
   0  15   1   -1.29    5.15
   0  15  -2    2.60    6.02
   0  15  -2   -5.22    5.35
   0  15   2    8.05    5.49
   0  15   2    4.26    6.42
   0  15   3   82.91   10.67
   0  15  -3   51.43    8.48
   0  15   3   44.78    8.29
   0  15  -3   80.08    9.52
   0  15   4    1.48    6.56
   0  15  -4    6.15    5.01
   0  15  -4    0.59    5.31
   0  15   4    9.95    5.05
   0 -15  -5    2.20    2.85
   0  15   5   -2.68    6.49
   0  15  -5   -1.22    4.75
   0  15   5    6.26    4.45
   0  15  -5    1.20    1.88
   0  15  -6    4.02    4.16
   0  15   6    3.53    6.41
   0  15  -6    2.18    1.99
   0  15  -7    1.02    2.04
   0 -15  -7    1.98    3.17
   0  15  -8    3.48    1.86
   0 -15  -8    5.18    2.99
   0  15  -9    0.62    1.46
   0  15  -9   -1.92    5.08
   0 -15  -9    2.48    2.45
   0 -15 -10   -0.13    1.74
   0  16   0    3.54    5.71
   0  16  -1    5.03    5.92
   0  16   1    4.86    5.90
   0  16   2    7.45    6.50
   0  16  -2    6.17    5.60
   0  16   2    7.35    5.27
   0  16  -2    4.65    6.11
   0  16   3   -3.88    7.10
   0  16   3    0.12    5.44
   0  16  -3    6.68    5.89
   0  16  -3    2.44    5.39
   0  16   4    3.58    7.10
   0 -16  -4    2.81    2.83
   0  16  -4   -2.84    5.63
   0  16   4    2.69    5.15
   0  16  -4    2.37    5.10
   0  16  -5    8.58    4.96
   0  16   5    9.93    6.73
   0  16  -5    2.85    2.00
   0 -16  -6    4.33    2.99
   0  16  -6    2.44    1.88
   0  16  -7   14.51    2.57
   0 -16  -7   27.92    3.64
   0  16  -8   -0.10    5.98
   0 -16  -8    0.24    2.48
   0  16  -8    2.80    1.51
   0 -16  -9    1.04    1.91
   0  17   0   -2.11    6.17
   0  17   1    8.06    5.94
   0  17  -1    6.23    5.94
   0  17  -2    7.88    5.77
   0  17  -2   -2.67    6.24
   0  17   2    2.51    5.71
   0  17   2    8.20    6.30
   0  17  -3   39.87    7.17
   0  17   3   22.27    6.76
   0  17  -3   28.11    7.12
   0  17   3   38.49    8.48
   0  17   4   14.64    7.04
   0  17  -4    4.89    4.90
   0  17   5    4.68    4.44
   0 -17  -5   -4.88    2.89
   0  17  -5    0.04    1.89
   0 -17  -6   -1.09    2.76
   0  17  -6   -0.28    1.82
   0 -17  -7    3.38    2.62
   0 -17  -8    0.49    2.16
   0  17  -8   -3.07    5.28
   0  18   0    9.00    6.24
   0  18   1   -3.12    6.08
   0  18  -1   -0.88    6.50
   0  18  -1    0.86    5.54
   0  18   2    2.15    5.80
   0  18  -2   -1.00    6.43
   0  18  -2    3.98    5.47
   0  18   3    7.34    6.32
   0  18  -3   -0.55    5.29
   0 -18  -4    1.57    2.54
   0  18   4    2.77    5.16
   0 -18  -5    3.14    2.61
   0  18  -5   -3.21    1.86
   0  18   5    1.64    4.40
   0 -18  -6    4.00    2.54
   0 -18  -7    5.13    2.30
   0 -18  -8    0.65    1.59
   0  18  -8   -3.30    4.06
   0  19   0    2.52    5.28
   0  19  -1    7.88    5.56
   0 -19  -2    1.38    2.29
   0  19  -2   -2.37    6.26
   0  19   2   -0.26    5.94
   0 -19  -3    1.81    2.33
   0  19   3   -2.27    5.56
   0  19  -3    2.28    5.85
   0 -19  -4   10.09    2.48
   0  19  -4   -1.23    1.88
   0  19   4    2.56    4.84
   0  19  -4    1.44    5.13
   0 -19  -5    1.44    2.28
   0  19  -5    1.60    1.73
   0  19   5    4.18    4.24
   0 -19  -6    1.33    2.11
   0  20   0    2.19    6.45
   0  20   1   -3.45    6.28
   0  20  -1    0.82    6.37
   0  20   2    1.47    5.55
   0  20  -2   -0.89    6.21
   0  20   3    7.63    5.47
   0  20  -3   -0.67    5.73
   0  20   4   -2.24    4.56
   0  20   5    1.55    3.75
   0  20  -5    0.80    1.54
   0  21   0   -0.37    5.87
   0  21  -1   -4.19    5.95
   0  21   1    4.03    5.85
   0  21  -2    3.73    5.69
   0  21   2    3.05    5.50
   0  21   3    4.76    4.89
   0  21  -3    4.44    4.93
   0  21  -3    1.89    1.69
   0 -21  -4   -0.80    1.42
   0  21   4   -1.66    4.02
   0  21  -4    0.74    1.51
   0  21   5   -4.82    2.89
   0  22   0    0.51    5.42
   0  22   1   -1.28    5.23
   0  22  -1   -1.08    5.39
   0  22   2   -3.89    4.94
   0  22  -2    2.20    4.76
   0  22  -2    2.56    1.58
   0  22   3    1.89    4.29
   0  22  -3   -1.73    1.46
   0  22   4    1.92    3.20
   0  23   0   -2.27    4.53
   0  23  -1    5.30    3.98
   0  23   1    4.24    4.30
   0  23  -1   -0.62    1.26
   0  23   2   -2.34    3.72
   0  23  -2    0.05    1.17
   1   0 -13   -0.05    1.14
   1   0 -12   12.67    1.73
   1   0 -12   14.01    2.19
   1   0 -11    1.74    5.75
   1   0 -11    0.64    1.72
   1   0 -11    0.25    1.24
   1   0 -11    5.82    7.55
   1   0 -10   21.83    5.32
   1   0 -10   12.01    2.77
   1   0 -10   22.13    4.30
   1   0 -10    4.65    4.54
   1   0 -10   13.50    2.42
   1   0 -10   16.63    6.57
   1   0  -9    0.73    3.76
   1   0  -9   -2.18    2.78
   1   0  -9   -3.30    5.06
   1   0  -9   -1.65    1.97
   1   0  -9    0.09    1.27
   1   0  -9   -0.97    8.47
   1   0  -9   -0.98    2.16
   1   0  -9   -0.55    3.80
   1   0  -9   -1.68    2.28
   1   0  -8   61.07   10.88
   1   0  -8  162.67   12.06
   1   0  -8  184.50   11.31
   1   0  -8   71.77   10.30
   1   0  -8  217.79   11.86
   1   0  -8  138.29   10.27
   1   0  -8   28.63   13.10
   1   0  -8   80.50   10.45
   1   0  -8   96.81   10.43
   1   0  -8   29.23   11.70
   1   0  -8   53.80   11.32
   1   0  -7   -0.89    3.76
   1   0  -7    3.07    3.11
   1   0  -7    0.45    1.80
   1   0  -7   -0.42    2.13
   1   0  -7    1.51    2.26
   1   0  -7    0.71    1.63
   1   0  -7   -1.07    1.06
   1   0  -7    0.26    7.60
   1   0  -7   -0.23    1.28
   1   0  -7    2.07    5.16
   1   0  -7    0.16    1.74
   1   0  -7    0.97    2.95
   1   0  -6  176.77   17.54
   1   0  -6  170.46   17.61
   1   0  -6  198.86   18.15
   1   0  -6  177.85   17.63
   1   0  -6  172.45   17.60
   1   0  -6  170.25   17.51
   1   0  -5   -0.79    0.79
   1   0  -5    1.19    1.84
   1   0  -5   -1.75    2.04
   1   0  -5    0.23    1.94
   1   0  -5   -0.01    1.09
   1   0  -5    1.02    0.89
   1   0  -4  411.22   40.86
   1   0  -4  401.00   40.88
   1   0  -3   -0.74    1.67
   1   0  -3    0.61    1.52
   1   0  -2  138.21   13.97
   1   0  -2  137.00   14.03
   1   0  -2  139.37   14.02
   1   0  -1    0.14    0.86
   1   0  -1   -0.22    1.03
   1   0  -1    0.20    0.56
   1   0  -1   -0.27    0.79
   1   0   0 4904.20  571.05
  -1   0   0 6128.63  571.06
   1   0   0 6254.67  571.08
   1   0   1    0.30    0.81
  -1   0  -1    0.27    0.96
  -1   0  -1   -0.03    2.00
   1   0   2   51.22    4.29
  -1   0  -2   29.57    4.39
  -1   0  -2   53.85    5.32
   1   0   2   38.41    4.44
  -1   0  -2   31.82    4.38
  -1   0  -3    0.59    1.88
   1   0   3   -0.60    1.25
   1   0   3    1.60    1.52
  -1   0  -4    7.66    3.62
  -1   0  -4   24.63    2.93
  -1   0  -5    0.95    1.25
  -1   0  -5    0.29    2.45
  -1   0  -5    1.66    1.86
   1   0   5    0.53    1.59
  -1   0  -5    0.80    1.28
  -1   0  -6  103.49   10.96
  -1   0  -6  105.11   11.00
  -1   0  -6  152.58   11.81
  -1   0  -6  122.60   11.54
  -1   0  -6   96.66   11.06
  -1   0  -6  108.55   11.07
  -1   0  -6  137.19   12.42
  -1   0  -6  109.63   11.04
  -1   0  -7   -0.54    1.81
  -1   0  -7    3.44    3.80
  -1   0  -7   -0.78    3.05
  -1   0  -7   -1.41    5.27
  -1   0  -7   -0.69    1.88
  -1   0  -7   -0.44    1.34
  -1   0  -7   -0.37    6.97
  -1   0  -7    0.46    1.21
  -1   0  -7   -0.37    1.70
  -1   0  -7    0.91    2.33
  -1   0  -8  162.66   17.53
  -1   0  -8  157.73   17.54
  -1   0  -8  157.75   17.43
  -1   0  -8  107.90   19.37
  -1   0  -8  185.06   17.41
  -1   0  -8  198.62   17.37
  -1   0  -8   99.44   18.54
  -1   0  -8  233.12   18.88
  -1   0  -8  140.39   18.13
  -1   0  -8  132.82   17.93
  -1   0  -8  235.01   18.24
  -1   0  -9   -3.21    3.83
  -1   0  -9   -1.81    3.57
  -1   0  -9   -0.67    1.51
  -1   0  -9    0.73    1.24
  -1   0  -9    0.39    6.10
  -1   0  -9    0.82    2.29
  -1   0  -9    0.96    2.14
  -1   0  -9    2.28    2.71
  -1   0  -9   -2.35    4.27
  -1   0 -10   60.36    6.21
  -1   0 -10   69.09    5.11
  -1   0 -10    3.18    3.95
  -1   0 -10   32.57    3.86
  -1   0 -10    1.46    5.53
  -1   0 -10   40.12    3.58
  -1   0 -11   -0.20    5.27
  -1   0 -11   -0.03    1.59
  -1   0 -11   -0.05    1.16
  -1   0 -12    1.94    1.51
  -1   0 -12    3.88    1.01
  -1   0 -13   -1.09    0.82
   1  -1 -13   -0.16    1.16
   1   1 -13   -0.02    1.11
   1  -1 -12    3.89    1.13
   1   1 -12    2.09    1.11
   1   1 -12    4.99    1.72
   1  -1 -12    0.80    1.60
   1  -1 -11   -1.10    5.55
   1   1 -11   -1.21    6.12
   1   1 -11    6.37    1.94
   1  -1 -11    8.20    1.94
   1  -1 -11    7.65    1.48
   1   1 -11    7.15    1.50
   1  -1 -11   -0.38    7.88
   1   1 -11    4.69    7.46
   1  -1 -10  158.18   11.35
   1   1 -10  151.07   11.32
   1  -1 -10   55.17    9.98
   1   1 -10   73.08    8.71
   1  -1 -10   95.01    8.62
   1   1 -10   96.48    8.62
   1  -1 -10   32.57   12.21
   1  -1 -10   83.76    8.96
   1   1 -10   80.70    8.93
   1   1 -10   58.97    9.49
   1  -1 -10   61.58    9.52
   1   1 -10   30.59   10.92
   1   1 -10   31.61   11.97
   1   1  -9    1.36    2.11
   1  -1  -9    0.45    2.14
   1   1  -9    0.88    3.43
   1  -1  -9    2.39    3.68
   1   1  -9   -0.73    3.85
   1  -1  -9    1.44    3.77
   1   1  -9   -0.66    6.31
   1  -1  -9    0.50    6.01
   1  -1  -9    3.06    1.97
   1   1  -9    0.85    2.00
   1  -1  -9    1.66    2.20
   1   1  -9    3.17    2.33
   1  -1  -9    1.15    8.69
   1   1  -9   -3.05    8.35
   1   1  -9    3.26    4.78
   1  -1  -9    5.82    4.50
   1  -1  -9    0.88    1.25
   1   1  -9    0.97    1.28
   1   1  -9    0.10    2.67
   1  -1  -9    0.49    2.78
   1  -1  -8  127.72   12.86
   1   1  -8  125.73   12.87
   1   1  -8  124.22   13.55
   1  -1  -8  129.95   13.57
   1   1  -8  157.01   13.50
   1  -1  -8  168.92   13.65
   1  -1  -8  112.45   12.75
   1   1  -8  112.49   12.75
   1  -1  -8  169.78   16.24
   1   1  -8  164.04   15.85
   1   1  -8  170.15   14.19
   1  -1  -8  158.94   13.96
   1   1  -8  132.58   14.60
   1  -1  -8  139.21   14.40
   1  -1  -8  116.29   13.83
   1   1  -8  114.42   13.86
   1   1  -8  139.29   13.03
   1  -1  -8  142.27   13.03
   1  -1  -8  130.96   12.95
   1   1  -8  127.04   12.94
   1  -1  -8  112.33   13.29
   1   1  -8  108.53   13.31
   1  -1  -7   51.73    4.61
   1   1  -7   66.57    4.65
   1  -1  -7    7.34    4.06
   1   1  -7   11.15    4.17
   1  -1  -7   23.15    3.08
   1   1  -7   29.71    3.13
   1  -1  -7   39.37    3.33
   1   1  -7   49.57    3.46
   1  -1  -7   16.94    2.95
   1   1  -7   19.71    2.97
   1   1  -7   88.60    8.56
   1  -1  -7   91.21    9.09
   1  -1  -7    7.32    3.50
   1   1  -7   12.05    3.78
   1  -1  -7    8.49    3.73
   1   1  -7    9.66    3.62
   1   1  -7   75.49    5.54
   1  -1  -7   68.08    5.36
   1  -1  -7   55.18    6.22
   1   1  -7   59.53    6.52
   1   1  -7   44.41    3.45
   1  -1  -7   28.63    3.34
   1   1  -7   35.05    3.39
   1  -1  -7   36.78    3.35
   1   1  -6   -2.49    4.88
   1  -1  -6    2.21    3.33
   1   1  -6   -2.58    3.53
   1  -1  -6    1.19    1.46
   1   1  -6    0.27    1.49
   1  -1  -6    1.61    1.47
   1   1  -6    0.52    1.43
   1  -1  -6    1.18    1.67
   1   1  -6   -0.47    1.99
   1  -1  -6    2.07    1.20
   1   1  -6    2.01    1.18
   1  -1  -6    2.57    2.64
   1  -1  -6    4.13    1.02
   1   1  -6    3.73    1.00
   1   1  -5   -0.66    1.91
   1  -1  -5    0.18    2.03
   1   1  -5    1.42    1.92
   1   1  -5   -0.60    2.01
   1  -1  -5    0.92    1.92
   1   1  -5    0.30    0.78
   1  -1  -5    0.21    0.77
   1   1  -5    1.35    1.03
   1  -1  -5    0.37    1.03
   1   1  -5   -0.17    0.92
   1  -1  -5    0.48    0.89
   1   1  -4 1595.01  157.70
   1  -1  -4 1609.35  157.70
   1  -1  -4 1529.69  157.67
   1   1  -4 1572.88  157.68
   1   1  -3   39.18    4.90
   1  -1  -3   43.68    4.87
   1   1  -3   51.84    5.21
   1  -1  -3   48.22    4.83
   1   1  -3   42.11    4.80
   1  -1  -2  646.50   43.95
   1   1  -2  739.63   44.11
   1   1  -2  378.60   43.93
   1  -1  -2  386.91   43.93
   1   1  -2  358.34   43.97
   1  -1  -2  391.02   43.97
   1   1  -2  381.39   43.95
   1  -1  -2  395.11   43.96
   1   1  -1   98.32   10.57
   1  -1  -1   98.27   10.57
   1   1  -1   99.35   10.64
   1  -1  -1  105.24   10.64
   1   1  -1  116.97   10.62
   1  -1  -1  114.06   10.61
   1   1  -1  134.74   10.88
   1   1   0  148.78   14.56
  -1   1   0  139.98   14.53
  -1   1  -1    2.93    2.27
   1   1   1    1.22    1.17
  -1   1  -1    0.34    1.01
  -1  -1  -1    0.98    1.01
  -1   1  -2   20.35    3.25
  -1  -1  -2   23.29    3.22
  -1   1  -2   21.69    3.30
  -1  -1  -2   23.71    3.28
  -1   1  -2   27.30    4.27
   1  -1   2   31.77    2.97
   1   1   2   37.38    3.32
  -1  -1  -3  913.60  104.56
  -1   1  -3  962.51  104.56
  -1   1  -3 1222.37  104.89
   1   1   3 1142.10  104.62
   1  -1   3 1089.76  104.51
  -1   1  -4 1986.51  164.06
  -1  -1  -4 1969.25  164.06
   1  -1   4 1818.07  163.95
   1   1   4 1888.74  164.07
  -1  -1  -4 1614.62  163.78
  -1   1  -4 1541.81  163.78
   1  -1   4 1453.86  163.90
  -1   1  -5  170.40   19.49
  -1  -1  -5  178.13   19.49
   1   1   5  160.42   19.75
   1  -1   5  159.78   19.59
  -1   1  -5  216.91   19.46
  -1   1  -5  197.78   19.48
  -1  -1  -5  194.03   19.47
  -1  -1  -5  208.44   19.46
  -1  -1  -5  237.04   19.97
  -1   1  -5  230.82   19.96
  -1  -1  -6   17.69    2.69
  -1   1  -6   18.32    2.76
  -1   1  -6   13.36    3.50
  -1  -1  -6   13.54    3.64
  -1  -1  -6    9.72    5.07
  -1   1  -6   13.86    5.31
  -1  -1  -6   17.00    2.37
  -1   1  -6   18.74    2.40
  -1  -1  -6   25.33    2.34
  -1   1  -6   25.77    2.35
  -1  -1  -6   -0.10    8.32
  -1   1  -6   12.57    3.94
  -1  -1  -6   13.79    4.01
  -1   1  -6   18.73    2.62
  -1  -1  -6   18.16    2.57
  -1   1  -6   19.47    2.57
  -1  -1  -6   16.33    2.57
   1   1   6   16.46    2.96
  -1   1  -7    3.70    1.86
  -1  -1  -7    0.54    1.79
  -1  -1  -7    6.90    3.64
  -1   1  -7    9.45    3.79
  -1   1  -7   10.20    5.62
  -1  -1  -7   10.02    5.26
  -1  -1  -7    5.80    3.20
  -1   1  -7    4.08    3.06
  -1  -1  -7    3.75    1.96
  -1   1  -7    5.61    1.97
  -1  -1  -7    2.23    1.42
  -1   1  -7    1.14    1.45
  -1   1  -7    7.78    6.99
  -1  -1  -7    7.93    7.52
  -1   1  -7    1.06    1.25
  -1  -1  -7    0.02    1.22
  -1   1  -7    1.42    2.40
  -1  -1  -7    0.16    2.37
  -1   1  -7    2.29    1.80
  -1  -1  -7    2.99    1.75
  -1  -1  -8   35.94    6.79
  -1   1  -8   36.84    6.94
  -1  -1  -8   93.08    7.40
  -1   1  -8   98.32    7.75
  -1   1  -8   55.54    5.86
  -1  -1  -8   57.78    5.84
  -1  -1  -8   87.18   10.38
  -1   1  -8   84.34    9.94
  -1   1  -8   51.77    5.70
  -1  -1  -8   51.67    5.69
  -1   1  -8   75.82    8.71
  -1  -1  -8   78.88    8.48
  -1   1  -8   44.92    5.60
  -1  -1  -8   42.33    5.57
  -1   1  -8   80.05    6.86
  -1  -1  -8   77.44    7.06
  -1  -1  -8   63.01    5.95
  -1   1  -8   61.34    5.96
  -1   1  -8   64.98    5.96
  -1  -1  -8   59.92    5.96
  -1  -1  -8   33.68    6.24
  -1   1  -8   34.58    6.27
  -1   1  -9    9.65    7.37
  -1  -1  -9    2.11    5.89
  -1   1  -9   -0.80    6.23
  -1  -1  -9   -1.89    4.09
  -1   1  -9    2.26    4.57
  -1  -1  -9    2.54    3.88
  -1   1  -9    0.39    1.57
  -1  -1  -9    0.03    1.53
  -1   1  -9   -0.21    2.65
  -1  -1  -9    0.20    2.77
  -1   1  -9    1.02    2.21
  -1  -1  -9   -2.03    2.13
  -1   1  -9   -2.02    3.74
  -1  -1  -9    0.18    3.49
  -1  -1  -9    8.03    7.81
  -1  -1  -9    3.90    2.09
  -1   1  -9    0.10    2.14
  -1   1  -9   -0.04    1.26
  -1  -1  -9   -0.47    1.24
  -1  -1 -10  147.38   19.92
  -1  -1 -10  199.38   19.11
  -1   1 -10  206.43   19.12
  -1  -1 -10  232.34   19.90
  -1   1 -10  227.20   19.93
  -1  -1 -10  241.92   20.66
  -1   1 -10  236.96   20.70
  -1   1 -10  150.23   19.15
  -1   1 -10  175.10   19.37
  -1  -1 -10  181.48   19.36
  -1   1 -11   41.63    4.45
  -1  -1 -11   44.43    4.45
  -1   1 -11   43.36    4.69
  -1  -1 -11   42.67    4.68
  -1   1 -12    3.16    0.97
  -1  -1 -12    2.75    0.96
  -1   1 -12    1.41    1.44
  -1  -1 -12    4.58    1.45
  -1   1 -13    0.12    0.79
  -1  -1 -13    0.55    0.83
   1  -2 -13    8.36    1.46
   1   2 -13    8.45    1.44
   1   2 -12   11.42    2.03
   1  -2 -12   11.33    1.98
   1   2 -12    4.88    5.21
   1   2 -12    9.99    1.57
   1  -2 -12   11.38    1.54
   1  -2 -11    3.44    5.67
   1   2 -11    7.62    6.49
   1   2 -11   12.46    7.34
   1  -2 -11   18.66    2.46
   1  -2 -11   23.42    4.09
   1   2 -11   17.04    2.13
   1  -2 -11   15.09    2.11
   1  -2 -11   19.83    4.91
   1   2 -11   17.44    2.58
   1   2 -11   14.10    2.49
   1   2 -10    5.17    2.10
   1   2 -10    1.24    1.29
   1  -2 -10   -0.05    1.26
   1   2 -10    6.05    6.63
   1  -2 -10   10.76    8.82
   1  -2 -10   11.62    4.03
   1  -2 -10   15.88    5.11
   1   2 -10   -0.64    4.26
   1  -2 -10    3.91    4.16
   1   2 -10    4.52    2.35
   1  -2 -10    3.64    2.29
   1  -2 -10   12.44    6.19
   1   2 -10    5.84    7.77
   1  -2  -9    0.19    2.08
   1   2  -9   -0.64    2.11
   1  -2  -9   -1.33    3.67
   1   2  -9    2.97    3.58
   1   2  -9    0.54    5.03
   1  -2  -9    0.71    4.53
   1   2  -9   -0.75    3.83
   1  -2  -9    1.09    3.64
   1   2  -9    0.39    2.09
   1   2  -9    1.13    1.25
   1  -2  -9    1.25    1.19
   1  -2  -9    2.43    2.72
   1   2  -9    1.32    2.84
   1   2  -9    0.42    2.28
   1   2  -9   -0.16    7.93
   1  -2  -9   -3.12    5.83
   1   2  -9    3.29    6.36
   1   2  -8   18.85    2.99
   1  -2  -8   17.42    2.99
   1   2  -8    5.04    5.17
   1  -2  -8    8.52    4.62
   1   2  -8   48.80    4.54
   1  -2  -8   43.69    4.31
   1  -2  -8   10.95    4.37
   1   2  -8    8.96    3.87
   1  -2  -8   35.58    4.71
   1   2  -8   39.42    4.88
   1  -2  -8   16.76    2.86
   1   2  -8   13.11    3.05
   1  -2  -8    6.64    8.97
   1   2  -8    5.58    6.48
   1  -2  -8   37.05    3.80
   1   2  -8   40.38    3.94
   1   2  -8   27.07    2.58
   1  -2  -8   25.23    2.54
   1   2  -8   14.01    3.08
   1  -2  -8   11.27    3.02
   1   2  -7  495.82   55.59
   1  -2  -7  485.84   55.49
   1  -2  -7  483.68   55.40
   1   2  -7  470.78   55.34
   1   2  -7  741.29   56.07
   1  -2  -7  688.70   55.97
   1   2  -7  447.41   56.06
   1  -2  -7  411.47   56.22
   1  -2  -7  719.12   55.54
   1   2  -7  707.81   55.56
   1  -2  -7  800.37   55.72
   1   2  -7  753.04   55.65
   1   2  -7  547.40   55.18
   1   2  -7  531.71   55.14
   1  -2  -7  527.21   55.17
   1  -2  -7  555.05   55.14
   1   2  -7  553.16   55.08
   1  -2  -7  574.56   55.08
   1  -2  -7  488.80   55.05
   1   2  -7  468.21   55.09
   1  -2  -7  335.94   55.53
   1   2  -7  366.00   55.65
   1  -2  -7  605.94   55.05
   1   2  -7  609.99   55.05
   1  -2  -6    3.62    2.76
   1   2  -6    2.20    2.04
   1   2  -6    2.62    1.17
   1  -2  -6    3.32    1.09
   1  -2  -6    1.89    1.66
   1   2  -6    3.98    1.49
   1  -2  -6    2.01    1.45
   1  -2  -6    3.69    1.02
   1   2  -6    3.15    1.03
   1   2  -6    2.12    5.04
   1   2  -6    3.08    3.77
   1  -2  -6    3.28    3.40
   1  -2  -6    6.07    7.69
   1   2  -6    4.71    6.95
   1   2  -6    2.25    1.44
   1  -2  -6    3.85    1.49
   1  -2  -5    0.53    0.91
   1   2  -5    0.87    0.89
   1   2  -5    0.59    1.02
   1  -2  -5    0.72    0.97
   1   2  -5    1.68    2.01
   1  -2  -5    2.11    1.94
   1   2  -5    0.65    1.95
   1  -2  -5   -0.23    1.91
   1   2  -5    0.28    0.78
   1  -2  -5    0.65    0.79
   1   2  -5    1.24    2.04
   1   2  -4  147.31   16.30
   1  -2  -4  157.13   16.30
   1  -2  -4  158.53   16.34
   1   2  -4  130.24   16.29
   1   2  -3    4.87    1.73
   1  -2  -3    3.88    1.75
   1  -2  -3    2.93    1.50
   1   2  -3    2.92    1.52
   1   2  -3    1.78    2.40
   1  -2  -2    4.03    1.54
   1   2  -2    3.69    1.59
   1  -2  -2    4.62    1.57
   1   2  -2    3.04    1.46
   1  -2  -2    4.38    1.24
   1   2  -2    3.42    1.21
   1  -2  -2    2.90    1.41
   1   2  -2    4.33    1.46
   1  -2  -1  369.73   37.00
   1  -2  -1  392.23   37.03
   1   2  -1  364.30   37.02
   1   2  -1  337.98   37.05
   1  -2  -1  378.50   37.05
   1   2  -1  370.90   37.23
   1   2   0 1188.27  118.94
  -1   2  -1  626.35   51.81
   1   2   1  637.91   51.68
  -1  -2  -1  510.53   51.55
  -1   2  -1  450.07   51.54
   1   2   2    0.32    1.93
  -1   2  -2    0.69    2.96
  -1   2  -2    1.68    1.67
  -1  -2  -2    1.83    1.65
  -1   2  -3  309.54   21.19
  -1  -2  -3  301.41   21.20
   1  -2   3  170.51   20.90
   1   2   3  198.60   21.19
  -1   2  -3  170.07   21.41
  -1   2  -4   17.15    2.51
  -1  -2  -4   19.30    2.48
  -1   2  -4    9.19    3.32
  -1  -2  -4   10.94    3.26
  -1   2  -4   34.94    4.49
  -1   2  -4   54.55    3.06
   1   2   4   35.28    3.51
   1  -2   4   30.50    2.73
  -1   2  -5  123.69   11.92
  -1  -2  -5  121.69   11.92
  -1  -2  -5  133.75   11.98
  -1   2  -5  132.94   12.01
  -1   2  -5  127.92   11.93
  -1  -2  -5  107.25   11.88
  -1   2  -5   72.75   12.27
  -1  -2  -5   73.43   12.24
   1   2   5  117.29   12.35
  -1   2  -6   71.16    7.60
  -1  -2  -6   75.52    7.57
  -1  -2  -6   73.63    8.95
  -1   2  -6   78.99    9.41
  -1  -2  -6   37.55   11.09
  -1   2  -6   73.25    7.50
  -1  -2  -6   68.73    7.48
  -1  -2  -6   70.54    7.44
  -1   2  -6   70.51    7.45
  -1   2  -6   86.36    8.40
  -1  -2  -6   90.78    8.35
  -1  -2  -6   85.26    8.15
  -1   2  -6   84.93    8.13
  -1  -2  -6   73.04    7.59
  -1   2  -6   71.20    7.59
  -1  -2  -6   72.17    7.56
  -1   2  -6   69.32    7.58
   1   2   6   64.06    7.99
  -1   2  -6  100.05   10.27
  -1  -2  -6  100.02   10.88
  -1   2  -7  375.60   40.82
  -1  -2  -7  416.25   40.81
  -1   2  -7  452.11   41.40
  -1  -2  -7  453.69   41.33
  -1  -2  -7  404.09   40.90
  -1   2  -7  412.78   40.92
  -1   2  -7  403.39   40.89
  -1  -2  -7  398.86   40.90
  -1  -2  -7  406.48   40.78
  -1   2  -7  399.36   40.79
  -1   2  -7  418.72   40.83
  -1  -2  -7  405.31   40.81
  -1   2  -7  427.78   42.07
  -1  -2  -7  402.35   42.18
  -1  -2  -7  348.06   41.49
  -1   2  -7  367.38   41.69
  -1  -2  -7  412.49   41.21
  -1   2  -7  423.81   41.19
  -1  -2  -7  438.07   41.28
  -1   2  -7  432.84   41.30
  -1   2  -8   36.32    8.87
  -1  -2  -8   31.31    8.41
  -1  -2  -8   53.19    6.37
  -1   2  -8   49.72    6.45
  -1  -2  -8   66.32    6.20
  -1   2  -8   69.46    6.22
  -1   2  -8   61.75    6.29
  -1  -2  -8   59.47    6.26
  -1   2  -8   55.40    6.52
  -1  -2  -8   55.80    6.51
  -1  -2  -8   57.99    6.53
  -1   2  -8   53.77    6.50
  -1   2  -8   40.34    9.67
  -1  -2  -8   23.59   10.28
  -1  -2  -8   43.16    7.50
  -1   2  -8   53.13    7.88
  -1   2  -8   46.73    7.33
  -1  -2  -8   44.45    7.18
  -1  -2  -8   76.51    7.83
  -1   2  -8   89.21    8.12
  -1   2  -8   89.34    7.34
  -1  -2  -8   76.43    7.13
  -1  -2  -9   -0.89    3.45
  -1   2  -9    2.05    3.66
  -1   2  -9   -3.06    2.25
  -1  -2  -9    0.77    1.22
  -1   2  -9   -0.30    1.26
  -1   2  -9   -4.59    7.21
  -1   2  -9    1.31    2.16
  -1  -2  -9   -0.68    2.17
  -1  -2  -9   -0.87    4.39
  -1   2  -9    5.07    4.35
  -1  -2  -9   -1.52    2.64
  -1   2  -9    1.48    2.71
  -1  -2  -9    3.23    3.92
  -1  -2  -9   -5.67    5.69
  -1   2  -9   -4.71    6.64
  -1  -2  -9    3.37    8.28
  -1   2 -10    0.57    2.52
  -1   2 -10    9.98    2.36
  -1  -2 -10    9.56    1.72
  -1   2 -10   12.71    1.77
  -1  -2 -10   18.08    4.13
  -1   2 -10   22.49    4.47
  -1   2 -10   19.79    3.27
  -1  -2 -10   14.74    3.08
  -1   2 -11   10.72    1.87
  -1  -2 -11    3.36    1.72
  -1   2 -11    6.27    1.80
  -1  -2 -11    5.72    1.26
  -1   2 -11    3.08    1.28
  -1   2 -11   13.13    5.74
  -1  -2 -12    3.19    1.37
  -1   2 -12    2.18    1.43
  -1   2 -12    2.68    0.95
  -1  -2 -12    3.00    0.92
  -1   2 -13    3.08    0.81
  -1  -2 -13    1.60    0.78
   1  -3 -13   -1.20    1.06
   1   3 -13    0.96    1.09
   1  -3 -12    0.64    0.97
   1   3 -12    1.65    1.06
   1  -3 -12    1.20    1.47
   1   3 -12    1.27    1.54
   1   3 -12   -1.39    5.12
   1  -3 -11   10.10    5.97
   1  -3 -11   65.19    5.08
   1   3 -11   63.72    5.11
   1   3 -11    0.64    7.96
   1   3 -11    5.56    8.47
   1  -3 -11   46.53    5.27
   1   3 -11   48.37    5.33
   1   3 -11   32.43    5.20
   1  -3 -11   11.89    6.38
   1  -3 -10   10.57    2.02
   1   3 -10   11.66    2.14
   1   3 -10    6.37    2.34
   1  -3 -10    9.71    1.58
   1   3 -10   10.03    1.66
   1   3 -10    1.21    7.78
   1  -3 -10    1.62    4.88
   1   3 -10    3.75    6.93
   1   3 -10   20.56    4.73
   1  -3 -10   19.94    4.63
   1  -3 -10    0.76    4.03
   1  -3 -10   -1.85    9.17
   1   3  -9    8.85    3.61
   1  -3  -9    9.69    4.06
   1   3  -9    7.78    2.28
   1  -3  -9    7.07    2.22
   1   3  -9    8.49    6.58
   1  -3  -9    5.20    3.85
   1   3  -9    5.83    4.00
   1   3  -9    6.73    2.28
   1   3  -9    6.21    1.43
   1  -3  -9    5.13    1.33
   1  -3  -9    9.31    4.83
   1  -3  -9    5.46    2.84
   1   3  -9    4.28    2.94
   1  -3  -9    0.17    9.23
   1   3  -9    3.73    8.02
   1   3  -8   15.16    2.47
   1  -3  -8   15.06    2.48
   1   3  -8   17.56    5.05
   1  -3  -8   17.22    4.31
   1   3  -8   12.91    3.47
   1  -3  -8   14.53    4.09
   1   3  -8   14.43    2.65
   1   3  -8   15.88    6.60
   1  -3  -8   11.61    5.63
   1   3  -8   12.72    2.64
   1  -3  -8   14.00    2.39
   1   3  -8   13.85    1.89
   1  -3  -8   13.59    1.88
   1   3  -8   27.82    8.16
  -1   3   8   16.93    3.34
   1   3  -8   11.40    3.09
   1  -3  -8   13.35    3.46
   1   3  -8   14.75    3.72
   1  -3  -8   13.56    2.92
   1   3  -8   14.69    3.93
   1  -3  -8   16.77    3.78
   1   3  -7  156.86   11.71
   1  -3  -7  122.54   11.61
   1   3  -7  121.97   11.60
   1  -3  -7  152.93   11.66
   1   3  -7  236.52   13.09
   1  -3  -7  227.87   12.68
   1   3  -7  203.19   12.31
   1  -3  -7  203.37   12.41
   1   3  -7   72.80   12.17
   1  -3  -7   76.37   12.11
   1  -3  -7  138.57   11.50
   1   3  -7  155.31   11.67
   1   3  -7   79.60   11.40
   1  -3  -7   87.38   11.40
   1   3  -7   60.69   11.83
   1  -3  -7   59.12   11.80
   1  -3  -7  112.52   11.47
   1   3  -7  114.39   11.48
  -1   3   7  137.60   12.31
   1  -3  -7   71.44   11.73
   1   3  -7   66.34   11.78
   1   3  -7  214.70   13.66
   1  -3  -7  188.02   13.06
   1   3  -7  262.52   14.82
   1  -3  -7  254.92   15.81
   1  -3  -6    2.04    2.70
   1   3  -6   -0.52    2.04
   1   3  -6    0.54    0.94
   1  -3  -6    0.41    0.89
   1  -3  -6   -0.26    1.51
   1  -3  -6    0.95    1.46
   1   3  -6    0.49    1.40
   1  -3  -6   -0.53    3.16
   1   3  -6    0.68    3.66
   1   3  -6   -0.68    4.84
   1  -3  -6   -0.84    1.37
   1   3  -6    0.23    1.47
   1  -3  -6    3.26    8.17
   1  -3  -6    0.01    1.11
   1   3  -6    0.33    1.13
   1   3  -5   11.07    2.32
   1  -3  -5   14.30    2.26
   1   3  -5   13.03    2.33
   1  -3  -5   12.33    2.27
   1   3  -5    3.81    2.32
   1  -3  -5   12.38    2.71
   1   3  -5   14.68    2.81
   1  -3  -5   11.52    1.25
   1   3  -5   10.84    1.26
   1  -3  -5    7.16    1.36
   1   3  -5    7.27    1.42
   1   3  -5    7.28    1.31
   1  -3  -5    8.54    1.32
   1   3  -5    4.61    2.78
   1   3  -4   12.70    3.28
   1  -3  -4   13.53    2.31
   1   3  -4   14.46    2.31
   1   3  -4   14.49    2.40
   1  -3  -4   12.50    2.27
   1   3  -3 1171.79   99.62
   1   3  -3  956.99   99.37
   1  -3  -3 1002.62   99.37
   1   3  -3  971.46   99.39
   1  -3  -3  999.77   99.40
   1   3  -3  944.69   99.47
   1   3  -2  514.87   38.93
   1   3  -2  367.35   38.66
   1  -3  -2  383.74   38.66
   1   3  -2  371.07   38.58
   1  -3  -2  375.28   38.58
   1   3  -2  383.80   38.61
   1  -3  -2  393.65   38.62
   1  -3  -1  188.03   18.38
   1   3  -1  170.51   18.38
   1   3  -1  171.85   18.37
   1  -3  -1  194.45   18.38
   1   3  -1  223.36   18.71
   1   3   0   36.37    4.27
  -1   3  -1   14.20    2.66
  -1  -3  -1   18.36    2.63
  -1   3  -1   33.42    2.60
   1   3   1   38.88    3.41
  -1   3  -2  229.29   23.64
  -1  -3  -2  217.48   23.26
   1   3   2  256.79   23.45
  -1   3  -3 1970.50  197.86
  -1  -3  -3 2031.80  197.60
  -1   3  -3 1884.51  197.57
   1   3   3 2048.49  197.73
  -1  -3  -4   11.17    2.59
  -1   3  -4    9.52    2.57
  -1   3  -4   11.52    3.60
   1   3   4   12.51    2.84
   1  -3   4    8.07    1.22
  -1  -3  -4    8.94    1.29
  -1   3  -4    9.50    1.36
  -1   3  -4   15.82    2.21
  -1  -3  -5  170.92   17.49
  -1   3  -5  160.89   17.50
  -1   3  -5  191.35   17.49
  -1  -3  -5  203.88   17.51
  -1   3  -5  128.36   18.13
   1   3   5  153.37   17.94
  -1   3  -5  146.63   17.56
  -1  -3  -5  162.98   17.51
  -1  -3  -5  236.29   18.07
  -1  -3  -6   21.72    3.10
  -1   3  -6   17.05    3.24
  -1  -3  -6   13.71    8.38
  -1   3  -6   17.84    6.88
  -1  -3  -6   16.67    3.98
  -1   3  -6   15.92    3.92
  -1   3  -6   12.54    6.16
  -1  -3  -6   25.07    3.08
  -1  -3  -6   24.05    3.02
  -1   3  -6   25.01    3.07
  -1   3  -6   26.88    3.05
  -1   3  -6   17.06    4.41
  -1  -3  -6   18.18    4.18
  -1  -3  -6   28.54    2.80
  -1   3  -6   31.66    2.83
  -1  -3  -6   25.82    2.83
  -1   3  -6   24.88    2.88
  -1  -3  -6    7.91    8.44
  -1  -3  -7   13.51    8.38
  -1  -3  -7   19.91    8.19
  -1  -3  -7    1.43    2.03
  -1   3  -7    3.65    2.01
  -1   3  -7   17.71    4.31
  -1  -3  -7   14.78    3.92
  -1   3  -7   18.59    6.16
  -1  -3  -7   20.62    5.17
  -1  -3  -7    9.90    3.46
  -1   3  -7   10.86    3.24
  -1   3  -7   26.12    7.04
  -1  -3  -7   13.16    2.05
  -1   3  -7   12.23    2.23
  -1   3  -7    3.28    1.61
  -1  -3  -7    3.46    1.51
  -1  -3  -7    1.38    1.90
  -1   3  -7    2.41    1.90
  -1   3  -7    6.46    1.42
  -1  -3  -7    6.03    1.38
  -1   3  -7   19.92    2.90
  -1  -3  -7   19.12    2.80
   1   3   7    7.13    2.79
  -1   3  -8   -0.94    7.14
  -1   3  -8    1.98    3.37
  -1  -3  -8   -0.47    3.11
  -1   3  -8    2.26    6.45
  -1  -3  -8    3.48    5.11
  -1   3  -8    2.77    2.28
  -1  -3  -8    5.43    1.99
  -1  -3  -8    4.46    1.39
  -1   3  -8    2.39    1.52
  -1   3  -8    3.00    2.54
  -1  -3  -8    1.91    2.45
  -1  -3  -8    3.45    8.53
  -1  -3  -8    7.71    3.88
  -1   3  -8    1.82    4.15
  -1   3  -8    2.71    1.32
  -1  -3  -8    2.94    1.25
  -1  -3  -8    7.23    3.73
  -1  -3  -8    4.41    1.98
  -1   3  -8    4.85    2.03
  -1   3  -9   -1.64    6.84
  -1   3  -9    0.43    6.40
  -1   3  -9    2.77    2.77
  -1  -3  -9    2.80    2.60
  -1   3  -9    4.32    2.24
  -1  -3  -9    0.53    2.15
  -1   3  -9    3.37    3.77
  -1  -3  -9    3.35    3.41
  -1  -3  -9   -2.89    4.03
  -1  -3  -9    1.96    3.75
  -1  -3 -10   -2.56    3.51
  -1   3 -10    2.72    3.61
  -1   3 -10   -0.39    2.10
  -1  -3 -10    0.25    1.19
  -1   3 -10    0.32    1.21
  -1   3 -10    2.72    2.56
  -1  -3 -10   -0.98    2.41
  -1   3 -11  147.93   12.96
  -1  -3 -11  144.29   12.94
  -1   3 -11  149.03   13.14
  -1  -3 -11  135.96   13.09
  -1  -3 -11   55.74   13.54
  -1   3 -11   98.09   13.00
  -1   3 -11   19.92   14.19
  -1  -3 -12    0.41    1.32
  -1   3 -12    0.78    1.39
  -1   3 -12    1.12    0.88
  -1  -3 -12    1.42    0.83
  -1   3 -12    2.93    4.21
   1   4 -13    6.61    1.09
   1  -4 -13    4.43    1.08
   1   4 -12    0.53    0.99
   1  -4 -12    0.01    0.91
   1   4 -12   -0.32    1.54
   1  -4 -12    0.80    1.39
   1   4 -12    1.49    5.28
   1  -4 -11   28.11    4.81
   1  -4 -11   20.40    2.45
   1   4 -11   21.63    2.52
   1   4 -11   24.93    7.15
   1   4 -11   17.76    6.92
   1  -4 -11   20.83    2.77
   1   4 -11   20.33    2.86
   1  -4 -11   26.40    4.33
   1   4 -11   18.52    2.85
   1   4 -10    3.18    2.14
   1  -4 -10    0.73    1.13
   1   4 -10    1.44    1.23
   1   4 -10    4.59    7.74
   1   4 -10    1.27    3.95
   1  -4 -10    0.20    3.72
   1  -4 -10    0.10    4.57
   1   4 -10   10.44    6.91
   1   4 -10    1.34    1.75
   1  -4 -10    1.48    1.68
   1  -4 -10   -2.36    3.91
   1   4  -9    0.69    2.13
   1  -4  -9    0.10    1.14
   1   4  -9   -0.15    1.20
   1  -4  -9   -0.51    3.84
   1  -4  -9   -1.32    4.45
   1   4  -9    0.61    2.70
   1  -4  -9    1.61    2.57
   1  -4  -9    0.23    2.06
   1   4  -9    1.42    2.11
   1  -4  -9    2.71    3.58
   1   4  -9   -3.41    3.92
   1   4  -9   -4.08    7.01
   1  -4  -8    6.48    2.06
   1   4  -8    8.05    2.12
   1  -4  -8    4.38    4.10
   1  -4  -8   10.04    3.50
   1   4  -8    8.61    3.79
   1  -4  -8    6.21    3.88
   1   4  -8    1.82    3.29
   1   4  -8    5.29    2.42
  -1   4   8    7.19    3.17
   1   4  -8   11.74    2.73
   1  -4  -8   11.06    2.60
   1   4  -8    5.11    6.44
   1   4  -8   -1.30    7.70
   1   4  -8    5.48    2.22
   1  -4  -8    5.85    2.07
   1  -4  -8   -1.49    9.46
   1  -4  -8    8.27    1.38
   1   4  -8    8.36    1.43
   1  -4  -7  251.24   28.65
   1   4  -7  236.32   28.52
   1  -4  -7  356.49   29.14
   1   4  -7  358.77   29.27
  -1   4   7  247.14   28.87
   1   4  -7  224.85   28.29
   1   4  -7  350.27   28.73
   1  -4  -7  345.08   28.68
   1   4  -7  384.03   28.88
   1  -4  -7  410.26   28.93
   1  -4  -7  283.19   28.31
   1  -4  -7  243.80   28.30
   1   4  -7  282.20   28.31
   1   4  -7  279.16   28.36
   1   4  -7  206.06   29.17
   1  -4  -7  177.67   28.83
   1   4  -7  296.90   28.19
   1  -4  -7  298.45   28.18
   1  -4  -7  261.08   28.72
   1   4  -7  231.16   29.54
   1  -4  -7  229.47   30.25
   1   4  -6   20.42    5.57
   1   4  -6   12.96    2.60
   1   4  -6   14.30    1.86
   1  -4  -6   15.84    1.86
   1  -4  -6   15.53    3.28
   1   4  -6   11.14    3.01
   1   4  -6   13.93    1.78
   1  -4  -6   13.78    1.76
   1  -4  -6   20.22    3.62
   1   4  -6   21.29    4.28
   1   4  -6   14.70    2.21
   1  -4  -6   14.03    2.14
   1   4  -6   14.83    2.11
   1  -4  -6   16.99    2.16
   1   4  -5   12.11    2.93
   1  -4  -5   13.10    2.75
   1   4  -5   18.88    3.40
   1   4  -5   18.83    2.64
   1  -4  -5   12.13    2.39
   1   4  -5   11.36    2.47
   1   4  -5   10.58    2.34
   1  -4  -5   10.34    2.35
   1   4  -5   14.84    1.71
   1  -4  -5   14.15    1.71
   1  -4  -5   12.08    1.60
   1   4  -5   13.91    1.63
   1   4  -4   37.13    4.79
   1  -4  -4   31.56    4.74
   1  -4  -4   35.19    4.79
   1   4  -4   38.15    4.84
   1  -4  -4   35.13    5.04
   1   4  -4   40.13    5.17
   1   4  -3   32.47    3.42
   1  -4  -3   34.61    3.47
   1   4  -3   31.19    3.33
   1  -4  -3   30.46    3.32
   1  -4  -3   30.80    3.64
   1   4  -3   27.00    3.70
   1  -4  -2  143.03   14.03
   1   4  -2  134.36   14.02
   1  -4  -2  152.04   14.07
   1   4  -2  133.32   14.05
   1  -4  -2  144.32   14.13
   1   4  -2  134.90   14.14
   1   4  -2  118.61   14.43
   1   4  -1  219.20   24.17
   1  -4  -1  239.80   24.18
   1   4  -1  244.91   24.19
   1  -4  -1  264.55   24.19
   1   4  -1  258.70   24.53
   1   4   0   12.20    2.48
   1  -4   0    6.37    1.04
   1   4   1  523.92   41.24
  -1   4  -1  433.71   40.98
  -1  -4  -1  396.50   40.93
  -1   4  -1  379.65   40.94
   1   4   2  184.65   17.39
  -1   4  -2  148.64   17.52
   1   4   3   47.00    5.24
  -1   4  -3   33.07    5.54
  -1  -4  -4    3.13    2.37
  -1   4  -4    9.21    2.11
  -1   4  -4    5.75    3.47
   1   4   4    3.21    2.86
  -1   4  -4    5.47    1.21
  -1  -4  -4    2.21    1.02
  -1  -4  -5   50.71    5.34
  -1   4  -5   47.40    5.37
  -1  -4  -5   55.92    5.50
  -1   4  -5   53.81    5.63
  -1  -4  -5   55.00    5.34
  -1   4  -5   49.31    5.33
   1   4   5   50.89    6.22
  -1   4  -5   44.51    6.50
  -1   4  -6   21.71    3.03
  -1  -4  -6   23.75    2.86
  -1  -4  -6   28.42    8.49
  -1   4  -6   26.37    3.81
  -1  -4  -6   20.02    3.88
  -1  -4  -6   18.10    8.14
  -1   4  -6   34.88    6.25
  -1  -4  -6   22.81    4.16
  -1   4  -6   22.96    4.26
  -1  -4  -6   21.36    2.52
  -1   4  -6   24.21    2.57
  -1  -4  -6   20.68    2.61
  -1   4  -6   22.90    2.66
  -1   4  -6   23.59    2.87
  -1  -4  -6   22.20    2.91
  -1   4  -6   22.46    2.85
  -1  -4  -6   20.85    2.78
  -1  -4  -7  493.88   47.51
  -1  -4  -7  470.19   47.43
  -1   4  -7  404.24   47.94
  -1   4  -7  422.88   47.04
  -1   4  -7  416.99   48.05
  -1  -4  -7  391.43   48.43
  -1   4  -7  558.51   47.59
  -1  -4  -7  532.38   47.51
  -1  -4  -7  464.87   47.02
  -1   4  -7  496.43   47.05
   1   4   7  421.21   47.64
  -1  -4  -7  470.83   47.12
  -1  -4  -7  499.18   47.13
  -1   4  -7  499.57   47.15
  -1   4  -7  486.17   47.12
  -1  -4  -7  472.21   47.00
  -1   4  -7  472.40   47.01
  -1   4  -8   27.27    4.69
  -1  -4  -8   24.62    4.35
  -1   4  -8   15.46    3.21
  -1  -4  -8   21.86    2.70
  -1   4  -8   22.06    2.77
  -1  -4  -8   28.36    3.70
  -1   4  -8   26.81    3.78
  -1   4  -8    5.91    7.41
  -1   4  -8   23.22    3.16
  -1  -4  -8   19.68    3.09
  -1  -4  -8   15.27    4.35
  -1   4  -8   14.64    7.25
  -1  -4  -8   16.48    4.89
  -1  -4  -8   22.85    2.59
  -1   4  -8   23.50    2.64
  -1   4  -9    4.87    6.99
  -1  -4  -9    1.17    2.07
  -1   4  -9    1.19    2.28
  -1  -4  -9   -2.21    4.01
  -1  -4  -9   -1.08    2.39
  -1   4  -9   -0.11    2.67
  -1   4  -9   -2.46    3.85
  -1  -4  -9   -0.18    3.31
  -1   4  -9    0.74    6.89
  -1  -4  -9    0.17    3.80
  -1   4 -10    3.30    2.22
  -1   4 -10    4.68    1.35
  -1  -4 -10    5.07    1.32
  -1   4 -10   11.24    4.17
  -1  -4 -10    5.26    3.43
  -1   4 -10    8.96    2.80
  -1  -4 -10   11.60    2.59
  -1   4 -11   10.69    1.93
  -1  -4 -11    5.51    1.61
  -1   4 -11    4.45    1.75
  -1   4 -11    3.27    1.21
  -1  -4 -11    3.17    1.13
  -1   4 -11    7.57    5.89
  -1   4 -12    0.78    0.80
  -1  -4 -12    0.43    0.77
  -1  -4 -12    1.95    1.18
  -1   4 -12   -0.91    1.29
   1   5 -13    2.83    3.10
   1  -5 -12    6.54    1.04
   1   5 -12    3.91    1.10
   1   5 -12    3.21    1.44
   1  -5 -12    1.52    1.31
   1   5 -12    2.14    1.48
   1  -5 -11    4.45    4.43
   1  -5 -11   15.47    2.34
   1   5 -11   16.84    2.52
   1  -5 -11   -0.29    3.94
   1   5 -11   10.71    2.52
   1  -5 -11   19.80    2.04
   1   5 -11   20.00    2.11
   1   5 -11    3.70    6.65
   1   5 -11    1.16    6.66
   1   5 -10   22.84    8.71
   1   5 -10   39.63    4.17
   1  -5 -10   43.30    4.13
   1   5 -10    9.54    8.14
   1   5 -10   45.26    4.47
   1  -5 -10   42.86    4.39
   1  -5 -10   24.59    5.59
   1  -5 -10   48.67    6.27
   1  -5 -10   17.05    6.04
   1   5 -10   23.82    4.53
   1  -5  -9    9.37    4.66
   1  -5  -9    8.88    4.23
   1   5  -9   14.25    4.52
   1  -5  -9    7.48    3.89
  -1   5   9   11.85    3.48
   1   5  -9    9.64    2.56
   1   5  -9   10.87    1.70
   1  -5  -9   11.11    1.62
   1  -5  -9    9.86    2.40
   1   5  -9   11.61    2.46
   1   5  -9   10.34    7.96
   1  -5  -9   15.57    2.99
   1   5  -9    7.49    6.99
   1  -5  -8   46.06    5.88
   1   5  -8   37.73    4.75
  -1   5   8   38.50    5.63
   1   5  -8   45.88    6.01
   1  -5  -8   31.75    5.63
   1   5  -8   40.25    5.11
   1  -5  -8   39.05    4.99
   1  -5  -8   17.75   11.10
   1   5  -8   43.15    8.84
   1   5  -8   35.16    7.82
   1   5  -8   38.52    4.24
   1  -5  -8   35.73    4.19
   1  -5  -8   40.82    5.80
   1  -5  -8   41.82    4.60
   1   5  -8   49.33    4.62
   1   5  -8   47.81    4.72
   1  -5  -7   55.31    4.52
   1  -5  -7   17.00    3.99
   1   5  -7   17.80    4.27
   1   5  -7   37.60    3.57
  -1   5   7   34.20    4.55
   1  -5  -7   35.33    3.17
   1   5  -7   34.52    3.30
   1   5  -7   27.84    3.12
   1  -5  -7   32.21    3.16
   1  -5  -7   17.45    3.36
   1   5  -7   16.50    3.49
   1   5  -7   15.76    3.79
   1  -5  -7   19.64    3.80
   1  -5  -7   65.84   10.45
   1  -5  -7   54.70    4.89
   1   5  -7   48.99    6.71
   1   5  -7   17.11    2.72
   1  -5  -7   20.44    2.69
   1  -5  -6   10.51    3.01
   1   5  -6    5.55    2.38
   1   5  -6    9.75    2.81
  -1   5   6    8.87    3.13
   1   5  -6    7.54    1.38
   1   5  -6   14.36    5.51
   1  -5  -6    8.90    9.23
   1   5  -6    7.99    1.23
   1  -5  -6    7.61    1.16
   1  -5  -6    8.13    1.72
   1   5  -6    9.01    1.69
   1  -5  -6   10.93    3.23
   1   5  -6    7.93    1.79
   1  -5  -6    6.32    1.65
   1   5  -5    1.60    0.83
   1  -5  -5    1.93    0.81
   1  -5  -5    5.94    2.22
   1   5  -5    6.59    2.57
   1  -5  -5    1.54    0.90
   1   5  -5    0.61    1.04
   1   5  -5   -0.93    2.24
   1   5  -5   -1.36    2.89
   1   5  -5    2.83    1.74
   1  -5  -5    4.57    1.69
   1   5  -5    5.01    1.85
   1  -5  -5    5.22    1.95
   1  -5  -4  781.21   78.06
   1   5  -4  778.14   78.07
   1   5  -4  769.92   78.24
   1  -5  -4  793.48   78.23
   1   5  -4  597.87   78.31
   1   5  -4  777.92   78.00
   1  -5  -4  861.25   78.12
   1   5  -4  796.84   78.09
   1  -5  -3   25.62    3.11
   1   5  -3   24.47    3.21
   1   5  -3   21.88    2.78
   1  -5  -3   26.20    2.80
   1  -5  -3   25.22    2.90
   1   5  -3   20.61    2.85
   1  -5  -2  132.22   12.90
   1   5  -2  127.87   12.91
   1   5  -2  147.15   13.42
   1  -5  -2  129.06   12.77
   1  -5  -2  133.79   12.81
   1   5  -2  110.55   12.79
   1   5  -1    0.26    2.81
   1  -5  -1    2.52    0.76
   1   5  -1    1.41    0.72
   1   5   0   69.18    5.00
  -1   5   0   56.66    4.52
   1   5   1   23.23    3.54
  -1   5  -1   20.98    2.75
  -1   5  -2   38.50    5.27
   1   5   2   38.26    5.01
  -1   5  -3  288.10   31.19
   1   5   3  319.73   31.09
  -1   5  -4  397.42   40.54
  -1  -5  -4  379.39   40.52
  -1  -5  -4  469.91   40.54
  -1   5  -4  419.98   40.53
  -1   5  -4  299.07   41.07
  -1   5  -4  369.30   40.58
   1   5   4  369.93   41.02
  -1  -5  -5    3.50    2.56
  -1   5  -5    0.59    1.10
  -1  -5  -5    0.18    1.08
  -1  -5  -5    2.21    2.81
  -1   5  -5    0.12    3.10
  -1   5  -5    2.61    2.06
  -1   5  -5    0.64    0.98
  -1  -5  -5    1.12    0.95
  -1   5  -6   10.98    2.06
  -1  -5  -6    8.87    2.10
  -1  -5  -6   -6.40    8.65
  -1  -5  -6    3.86    3.39
  -1  -5  -6    6.10    3.40
  -1   5  -6    8.97    2.40
  -1   5  -6    6.85    2.01
  -1  -5  -6    8.86    1.82
  -1  -5  -6   21.17    2.55
  -1   5  -6   20.74    2.71
  -1   5  -6   15.21    1.65
  -1  -5  -6   15.01    1.60
   1   5   6    9.50    3.20
  -1  -5  -6    9.84    7.89
  -1   5  -6    7.10    5.82
  -1  -5  -6   10.26    1.67
  -1   5  -6   11.43    1.76
  -1   5  -7   -1.09    6.58
  -1  -5  -7   -0.99    3.59
  -1  -5  -7    1.34    2.88
  -1   5  -7    9.01    3.26
  -1   5  -7    1.08    1.84
  -1  -5  -7    0.78    1.92
  -1  -5  -7    0.93    3.52
  -1   5  -7    2.14    6.29
   1   5   7    3.44    3.12
  -1   5  -7    4.24    2.28
  -1   5  -7    9.47    2.47
  -1  -5  -7    9.77    2.39
  -1  -5  -7   -4.63    8.02
  -1   5  -7    1.18    1.72
  -1  -5  -7   -0.50    1.54
  -1   5  -7    2.40    1.31
  -1  -5  -7    1.90    1.25
  -1  -5  -7    2.68    1.09
  -1   5  -7    2.05    1.16
  -1   5  -8   11.32    7.02
   1   5   8    6.70    3.47
  -1   5  -8    9.93    2.50
  -1   5  -8    0.69    2.64
  -1  -5  -8    3.74    2.33
  -1  -5  -8    5.22    1.28
  -1   5  -8    4.53    1.39
  -1  -5  -8   13.77    4.04
  -1  -5  -8   13.30    4.14
  -1  -5  -8    4.32    3.31
  -1   5  -8    6.34    3.58
  -1  -5  -8    6.82    1.49
  -1   5  -8    5.96    1.63
  -1   5  -8   18.61    7.25
  -1  -5  -8    9.91    2.06
  -1   5  -8   10.17    2.29
  -1   5  -9    4.07    7.25
  -1  -5  -9    9.95    4.37
  -1   5  -9    3.34    7.07
  -1  -5  -9    9.76    4.31
  -1  -5  -9   13.84    2.95
  -1   5  -9   16.29    3.11
  -1   5  -9   11.12    2.59
  -1  -5  -9    8.49    2.36
  -1  -5  -9   13.81    3.67
  -1   5  -9   14.97    4.21
  -1  -5 -10  151.28   13.95
  -1   5 -10   99.57   13.37
  -1  -5 -10  162.48   14.75
  -1   5 -10  192.21   15.32
  -1  -5 -10  134.42   13.24
  -1   5 -10  133.42   13.26
  -1   5 -11    3.60    6.10
  -1  -5 -11    6.06    4.03
  -1   5 -11   20.16    2.58
  -1  -5 -11   21.29    2.49
  -1  -5 -11   18.13    2.16
  -1   5 -11   20.43    2.22
  -1   5 -11   15.45    2.67
  -1  -5 -12    1.88    0.72
  -1   5 -12    2.56    4.32
  -1  -5 -12    1.60    1.09
  -1   5 -12   -0.25    1.22
   1   6 -12    7.91    5.39
   1   6 -12   14.60    1.89
   1  -6 -12   12.00    1.74
   1   6 -12    9.19    1.86
   1   6 -11    2.25    2.01
   1  -6 -11    7.73    1.22
   1   6 -11    7.41    1.32
   1   6 -11    5.33    6.49
   1   6 -11   -6.41    6.52
   1  -6 -11    3.14    3.51
   1  -6 -11    3.39    3.93
   1   6 -11    5.18    1.79
   1  -6 -11    6.35    1.62
   1  -6 -10    2.63    1.14
   1   6 -10    3.16    1.29
   1  -6  -9    3.85    4.04
  -1   6   9    2.15    3.37
   1   6  -9    2.56    2.09
   1  -6  -9    0.04    2.05
   1  -6  -9    3.12    3.46
   1   6  -9    3.46    3.80
   1   6  -9   -1.23    7.61
   1   6  -9    3.99    6.87
   1  -6  -9    6.81    4.13
   1  -6  -9    2.47    1.56
   1   6  -9    2.89    1.75
   1  -6  -8   21.59    7.10
   1  -6  -8   23.46    6.97
   1   6  -8   96.22    8.27
   1  -6  -8   87.85    7.71
   1   6  -8   29.42    6.26
   1  -6  -8   92.77    6.91
   1   6  -8   88.86    7.07
   1   6  -8   64.76    5.94
   1  -6  -8   69.54    5.92
   1   6  -8    9.34    9.01
   1   6  -8   44.81    6.19
   1  -6  -8   48.42    6.20
  -1   6   8   36.04    7.17
   1   6  -8   14.57    9.53
   1  -6  -7    9.31    3.92
  -1   6   7    4.02    3.35
   1  -6  -7    6.64    3.45
   1   6  -7    6.88    2.59
   1  -6  -7    9.21    2.93
   1   6  -7   10.68    3.46
   1   6  -7   -0.75    1.76
   1   6  -7    5.12    6.37
   1   6  -7    9.23    1.98
   1  -6  -7    9.45    1.83
   1   6  -7    7.05    2.42
   1  -6  -7    8.65    2.22
   1  -6  -7   10.27    2.76
   1  -6  -7    8.42    1.90
   1   6  -7    8.40    1.89
   1   6  -7    6.59    1.27
   1  -6  -7    6.95    1.20
   1   6  -6   28.72    3.98
   1   6  -6   33.18    3.64
   1  -6  -6   31.11    3.58
   1  -6  -6   30.41    3.53
   1   6  -6   32.44    3.56
  -1   6   6   28.92    4.98
   1   6  -6   18.57    4.38
   1  -6  -6   28.74    4.68
   1  -6  -6   35.79   10.30
   1   6  -6   27.60    6.56
   1   6  -6   30.43    3.31
   1  -6  -6   34.03    3.29
   1  -6  -6   27.45    4.51
   1  -6  -5   37.90    4.10
   1  -6  -5   31.47    4.01
   1   6  -5   26.53    3.61
   1  -6  -5   27.79    3.34
   1   6  -5   24.45    3.40
   1   6  -5   35.46    5.82
   1   6  -5   24.19    4.32
   1   6  -5   32.20    3.95
   1  -6  -5   27.67    3.77
   1  -6  -5   33.17    3.59
   1   6  -5   26.53    3.48
   1   6  -5   25.15    2.86
   1  -6  -5   26.55    2.84
   1   6  -4  316.55   27.18
   1  -6  -4  241.52   26.68
   1   6  -4  250.63   26.72
   1   6  -4  212.98   26.52
   1  -6  -4  253.10   26.57
   1   6  -4  216.05   26.50
   1  -6  -4  230.91   26.50
   1   6  -3   35.14    4.47
   1  -6  -3   36.85    4.42
   1  -6  -3   44.72    4.29
   1   6  -3   36.87    4.26
   1   6  -3   48.01    4.60
   1  -6  -3   35.93    4.19
   1   6  -3   37.96    4.21
   1  -6  -2   83.53    7.10
   1   6  -2   56.27    6.91
   1  -6  -2   76.13    6.94
   1   6  -2   48.14    7.86
   1  -6  -1  174.86   15.25
   1   6  -1  195.02   16.03
  -1   6   0 4414.03  443.96
   1   6   0 4473.96  444.07
   1   6   1  433.40   39.94
  -1   6  -1  376.38   39.67
  -1   6  -2   39.39    4.63
   1   6   2   57.62    5.66
  -1   6  -3    1.41    1.86
  -1   6  -3    2.14    3.53
   1   6   3    3.83    3.26
  -1   6  -4   41.01    5.32
  -1   6  -4   51.13    3.83
   1   6   4   45.40    5.02
  -1  -6  -4   29.27    3.27
  -1   6  -4   36.93    3.33
  -1   6  -4   27.51    3.25
  -1  -6  -4   25.98    3.25
  -1   6  -5    2.68    2.00
  -1   6  -5    1.45    1.40
  -1   6  -5    4.64    1.88
  -1  -6  -5    3.29    1.00
  -1   6  -5    3.22    1.16
  -1  -6  -5    7.51    2.86
  -1   6  -5    3.83    3.40
  -1  -6  -5    3.79    0.93
  -1   6  -5    3.12    0.99
  -1  -6  -5    5.76    2.83
  -1  -6  -6  202.98   18.79
  -1  -6  -6  208.32   18.76
  -1   6  -6  211.62   19.76
  -1   6  -6  181.68   18.99
  -1   6  -6  144.34   19.07
  -1   6  -6  175.58   18.34
  -1   6  -6  168.50   18.59
  -1  -6  -6  175.86   18.57
  -1  -6  -6  174.31   18.21
  -1   6  -6  194.54   18.25
   1   6   6  169.28   19.03
  -1  -6  -6  167.65   18.19
  -1   6  -6  177.15   18.20
  -1  -6  -6  185.39   18.31
  -1  -6  -6  196.79   18.36
  -1   6  -6  190.23   18.33
  -1   6  -6  202.26   18.37
  -1  -6  -6   97.51   20.06
  -1   6  -7    8.02    1.95
  -1  -6  -7    7.36    1.88
  -1  -6  -7   10.38    3.84
  -1  -6  -7   14.20    3.63
  -1   6  -7   12.89    3.39
  -1  -6  -7   12.03    3.11
  -1   6  -7   12.17    6.56
  -1   6  -7    5.62    2.44
  -1   6  -7    6.30    1.56
  -1  -6  -7    7.54    1.46
  -1  -6  -7    0.53    8.07
   1   6   7    6.80    3.49
  -1   6  -7   10.71    2.57
  -1  -6  -7    9.02    2.24
  -1   6  -7    6.20    1.32
  -1  -6  -7    6.96    1.27
  -1  -6  -8   98.15    9.10
  -1   6  -8  110.98    9.56
  -1  -6  -8   53.73    8.63
  -1  -6  -8   47.85    8.65
  -1   6  -8   55.32    7.90
   1   6   8   51.51    8.89
  -1   6  -8   79.82    7.63
  -1  -6  -8   80.60    7.60
  -1   6  -8   73.93    7.98
  -1  -6  -8   62.58    7.84
  -1   6  -8  103.01    8.59
  -1  -6  -8   95.09    8.39
  -1   6  -8   40.05   10.32
  -1   6  -8   30.53   10.47
  -1  -6  -9    7.08    3.87
  -1  -6  -9    0.61    3.94
  -1   6  -9   -1.45    6.94
  -1   6  -9   -6.44    7.11
  -1   6  -9   -0.19    3.41
  -1  -6  -9    1.02    3.05
  -1   6  -9    1.69    2.26
  -1   6  -9   -0.62    2.48
  -1  -6  -9    2.13    2.26
  -1  -6  -9    0.45    1.03
  -1   6  -9    1.59    1.16
  -1   6 -10   22.49    2.45
  -1  -6 -10   24.57    2.41
  -1   6 -10   15.33    3.09
  -1   6 -10   18.48    2.79
  -1  -6 -10   19.04    2.69
  -1  -6 -11    4.11    0.96
  -1   6 -11    5.37    1.81
  -1  -6 -11    0.26    3.38
  -1   6 -11    2.21    1.49
  -1  -6 -11    2.77    1.38
  -1   6 -12    0.58    1.01
  -1  -6 -12    1.55    0.94
  -1   6 -12    0.07    4.33
   1   7 -12    3.98    1.40
   1   7 -12    1.35    1.11
   1   7 -12    6.73    5.00
   1   7 -11    4.95    2.03
   1  -7 -11    9.93    1.25
   1   7 -11    6.07    1.77
   1  -7 -11    6.59    1.57
   1   7 -11    4.93    6.49
   1   7 -11   -0.83    6.15
   1  -7 -11    2.91    3.42
   1  -7 -11   -0.95    3.76
   1   7 -10  116.58   11.20
   1  -7 -10  125.96   11.18
  -1   7   9   -0.82    3.65
   1   7  -9   -0.62    7.21
   1   7  -9   -7.18    7.89
   1  -7  -9   -1.24    4.08
   1  -7  -9    1.41    3.22
   1  -7  -9   -1.20    3.93
   1  -7  -9    1.45    1.47
   1   7  -9    1.81    1.62
   1  -7  -8  131.19   12.45
   1   7  -8  125.92   11.64
   1   7  -8   98.70   11.71
   1   7  -8  137.65   13.05
   1  -7  -8  145.01   12.88
   1   7  -8  100.16   11.44
   1  -7  -8  108.45   11.43
  -1   7   8  105.39   12.73
   1  -7  -8  121.85   12.49
   1   7  -8   96.49   14.06
   1  -7  -8  130.16   11.71
   1   7  -8  131.63   11.71
   1   7  -8   94.14   14.34
   1   7  -7   20.75    3.24
   1   7  -7   19.83    3.98
   1  -7  -7   16.18    3.57
  -1   7   7   16.40    4.30
   1  -7  -7   20.01    4.01
   1   7  -7   24.87    2.57
   1  -7  -7   19.62    2.59
   1  -7  -7   17.32    4.03
   1   7  -7   24.20    6.66
   1  -7  -7   14.93    2.79
   1   7  -7   17.48    3.10
   1  -7  -7   14.48    2.00
   1   7  -7   17.35    2.06
   1  -7  -6   -1.88    3.09
   1  -7  -6    3.81    2.42
   1   7  -6    2.99    2.71
   1   7  -6    2.91    1.46
   1  -7  -6    1.03    1.50
   1   7  -6   -0.72    2.38
   1  -7  -6   -0.32    1.42
  -1   7   6    3.25    3.45
   1   7  -6   -3.10    5.59
   1  -7  -6    3.01    3.08
   1   7  -6    0.12    1.55
   1   7  -6   -0.91    1.53
   1  -7  -6    4.71    0.84
   1   7  -6    3.50    0.89
   1  -7  -5    8.92    2.88
   1   7  -5    8.91    2.71
   1  -7  -5   12.28    2.48
   1   7  -5    8.64    5.39
   1   7  -5    7.35    2.54
   1  -7  -5   18.24    2.40
   1   7  -5   16.55    2.38
   1  -7  -5   12.06    1.31
   1   7  -5   10.38    1.32
   1  -7  -5    8.27    2.94
  -1   7   5    8.97    3.51
   1   7  -5   10.90    3.41
   1   7  -5    0.89    1.74
   1   7  -5   10.31    1.98
   1  -7  -5   14.15    1.99
   1   7  -4  310.85   49.78
   1   7  -4  481.37   49.67
   1  -7  -4  538.04   49.68
   1   7  -4  485.51   49.47
   1  -7  -4  549.30   49.48
  -1   7   4  397.41   49.94
   1   7  -4  418.02   49.43
   1   7  -4  523.73   49.54
   1  -7  -4  655.49   49.61
   1  -7  -3  398.12   39.12
   1   7  -3  341.64   39.27
  -1   7   3  417.75   39.61
   1  -7  -3  455.61   39.04
   1   7  -3  328.38   38.98
   1   7  -3  409.26   39.01
   1  -7  -2   20.79    2.05
   1   7  -2   13.50    2.02
   1   7  -2   14.21    4.15
  -1   7   2   16.65    3.65
  -1   7   1   83.87    8.83
   1   7  -1   75.36    9.19
  -1   7   0  151.30   15.27
   1   7   0  141.55   15.57
  -1   7  -1   -0.27    2.24
   1   7   1    2.50    3.08
  -1  -7  -1    0.84    0.51
  -1   7  -2   -0.19    1.80
  -1   7  -2    1.12    0.95
  -1   7  -3  175.27   18.33
  -1   7  -3  187.96   18.37
  -1   7  -3  161.53   19.12
   1   7   3  205.58   19.11
  -1   7  -4  821.01   86.32
  -1  -7  -4  878.07   86.32
  -1   7  -4  940.18   86.56
  -1   7  -4  873.32   86.34
  -1  -7  -4  875.60   86.33
  -1   7  -4  877.96   86.40
  -1   7  -4  719.90   86.98
  -1   7  -5   19.86    3.59
   1   7   5   23.69    4.75
  -1   7  -5   28.63    3.14
  -1  -7  -5   29.07    3.12
  -1   7  -5    3.66    5.12
  -1  -7  -5   26.24    4.24
  -1  -7  -5   24.12    4.14
  -1  -7  -5    9.08    8.17
  -1  -7  -5   32.47    3.61
  -1   7  -5   30.84    3.61
  -1   7  -5   35.83    4.18
  -1   7  -5   29.42    3.07
  -1  -7  -5   31.46    3.06
  -1   7  -6   31.32    7.72
  -1  -7  -6   29.74    5.71
  -1  -7  -6   30.50    5.69
  -1   7  -6   23.24    5.95
  -1  -7  -6    5.90    8.95
  -1   7  -6   42.49    4.89
  -1  -7  -6   32.61    4.74
  -1   7  -6   28.10    5.02
  -1  -7  -6   43.57    4.64
  -1   7  -6   46.90    4.70
   1   7   6   36.72    6.23
  -1  -7  -6   51.04    4.60
  -1   7  -6   49.44    4.63
  -1  -7  -6   61.37    5.25
  -1   7  -6   64.78    5.40
  -1   7  -6    0.52    6.12
  -1   7  -6   65.94    6.05
  -1  -7  -6   61.93    5.80
  -1   7  -7    2.42    2.99
  -1  -7  -7    1.72    2.61
  -1   7  -7   -0.43    1.82
  -1  -7  -7    1.39    1.50
  -1  -7  -7   -1.55    3.81
  -1  -7  -7   -0.08    3.57
  -1   7  -7   -1.66    6.60
  -1   7  -7    0.85    3.50
  -1   7  -7   -1.97    2.35
  -1  -7  -7    0.25    1.12
  -1   7  -7    0.69    1.30
   1   7   7    2.19    3.72
  -1   7  -7    0.41    1.05
  -1  -7  -7    1.01    0.95
  -1   7  -7    1.71    2.14
  -1  -7  -7   -0.23    1.96
  -1  -7  -7    4.98    7.79
  -1   7  -8   27.93    3.43
   1   7   8   27.62    5.18
  -1   7  -8   18.89    3.69
  -1  -7  -8   18.79    3.46
  -1   7  -8   20.94    2.73
  -1  -7  -8   21.13    2.68
  -1   7  -8   41.18    7.69
  -1  -7  -8   32.74    3.19
  -1   7  -8   36.10    3.47
  -1   7  -8   22.07    4.60
  -1  -7  -8   17.59    4.18
  -1  -7  -8   34.06    4.99
  -1   7  -8   28.88    7.96
  -1  -7  -8   33.47    4.84
  -1  -7  -9    5.81    4.05
  -1  -7  -9    6.36    4.08
  -1  -7  -9   10.23    2.52
  -1   7  -9   -1.56    7.05
  -1   7  -9    8.98    7.34
  -1   7  -9    7.21    2.48
  -1   7  -9   12.37    4.10
  -1  -7  -9   14.65    3.67
  -1  -7  -9   10.28    1.47
  -1   7  -9    9.99    1.52
  -1   7 -10   16.75    7.93
  -1  -7 -10   56.17    5.39
  -1   7 -10   56.70    5.46
  -1   7 -10   34.99    5.56
  -1  -7 -10   51.68    5.18
  -1   7 -10   51.46    5.21
  -1  -7 -10   31.30    6.47
  -1   7 -11    3.83    6.17
  -1  -7 -11   20.84    2.62
  -1   7 -11   24.07    2.73
  -1   7 -11   17.12    2.84
  -1  -7 -11    4.53    3.97
  -1  -7 -11   25.04    2.41
  -1   7 -12    0.51    3.84
   1   8 -12    8.04    1.56
   1   8 -11    9.43    6.47
   1   8 -11    8.99    2.10
   1  -8 -11   10.22    1.61
   1   8 -11   10.33    1.73
   1  -8 -11    8.70    3.66
   1  -8 -10    2.29    1.04
   1   8 -10    1.68    1.66
   1  -8 -10    3.93    1.46
   1   8 -10    5.60    2.27
   1   8 -10    3.37    7.00
   1  -8 -10    4.38    3.37
   1  -8 -10    3.85    3.75
   1   8  -9    1.91    2.51
  -1   8   9    3.13    3.98
   1   8  -9    3.62    7.63
   1  -8  -9    7.08    4.09
   1   8  -9   11.16    1.61
   1  -8  -9   12.76    1.49
   1  -8  -9   10.72    1.87
   1  -8  -9    1.19    4.08
   1  -8  -8   28.01    2.84
   1   8  -8   27.06    2.90
  -1   8   8   18.34    5.10
   1   8  -8    1.96    7.75
   1   8  -8   30.99    3.24
   1  -8  -8   27.62    3.07
   1  -8  -8    5.53    4.66
   1  -8  -8    8.81    4.62
   1   8  -8    8.47    3.61
   1  -8  -8   52.18    5.16
   1   8  -7  137.59   20.22
   1   8  -7   93.57   21.39
   1   8  -7  193.98   20.17
   1  -8  -7  138.68   20.59
   1  -8  -7  230.60   20.02
   1   8  -7  205.47   20.02
  -1   8   7  169.74   21.14
   1  -8  -7  140.43   20.56
   1   8  -7  280.96   21.47
   1  -8  -7  281.57   21.29
   1   8  -6   14.24    2.78
   1  -8  -6   20.15    2.40
   1  -8  -6   23.55    3.18
   1   8  -6   13.11    6.13
   1   8  -6   12.23    3.66
  -1   8   6   14.13    4.19
   1  -8  -6   15.12    1.57
   1   8  -6   13.04    1.58
   1  -8  -6   15.93    3.44
   1  -8  -6   15.08    3.37
   1   8  -5   -0.64    2.20
   1  -8  -5    2.34    2.75
   1  -8  -5    3.00    2.08
  -1   8   5    3.45    3.40
   1   8  -5    0.42    0.62
   1   8  -5    4.70    5.27
   1  -8  -5    0.49    1.38
   1  -8  -5    0.89    2.60
   1   8  -5    1.41    1.45
   1   8  -4  114.19   13.08
   1  -8  -4  141.67   12.37
   1   8  -4  150.64   12.36
   1  -8  -4  112.64   12.47
  -1   8   3    4.61    3.64
   1   8  -3    1.09    2.35
   1   8  -3   -2.40    2.45
   1   8  -2   33.89    6.15
  -1   8   2   55.24    6.21
  -1   8   1   76.43    8.32
   1   8  -1   67.54    8.57
  -1   8   0  562.60   57.63
   1   8   0  587.27   57.86
  -1   8  -1  458.04   48.92
   1   8   1  536.08   49.24
  -1  -8  -2    3.76    1.07
  -1   8  -2    1.29    1.77
  -1  -8  -2    2.83    0.91
  -1   8  -2    3.90    0.82
   1   8   2    2.07    3.83
  -1   8  -2    2.76    2.12
   1   8   3    2.49    3.69
  -1   8  -3    7.76    1.67
  -1   8  -3    1.84    3.79
  -1   8  -3    1.72    1.95
  -1   8  -3    7.97    1.30
  -1  -8  -3    5.48    1.33
  -1   8  -4    3.63    4.49
  -1   8  -4    0.76    1.75
  -1  -8  -4    3.21    1.38
  -1   8  -4    2.52    1.31
  -1   8  -4    6.93    2.05
  -1   8  -5    0.94    5.60
  -1  -8  -5    0.66    2.86
  -1   8  -5    1.57    1.37
  -1  -8  -5    0.57    2.65
  -1   8  -5   -0.22    4.48
  -1   8  -5   -0.93    2.06
  -1  -8  -5    1.59    0.86
  -1   8  -5    0.16    0.88
  -1   8  -5    2.32    1.44
  -1  -8  -5   -0.27    7.37
  -1   8  -5    3.13    3.49
  -1   8  -5    1.69    0.72
  -1  -8  -5    1.96    0.73
   1   8   5   -0.27    3.54
  -1  -8  -6   26.27    3.43
  -1   8  -6   18.41    4.36
  -1  -8  -6   22.54    3.81
  -1  -8  -6   29.59    3.85
  -1   8  -6   22.15    3.07
  -1   8  -6   19.90    2.29
  -1  -8  -6   22.22    2.22
  -1  -8  -6   22.15    2.81
  -1   8  -6   23.46    2.94
   1   8   6   21.56    4.65
  -1  -8  -6    3.56    7.57
  -1   8  -6   -0.67    2.44
  -1   8  -6   24.29    6.92
  -1   8  -6    3.00    4.97
  -1   8  -6   19.40    2.15
  -1  -8  -6   21.02    2.14
  -1  -8  -7   97.31   12.54
  -1  -8  -7  113.83   12.58
  -1  -8  -7   25.62   13.93
  -1   8  -7  130.18   12.00
  -1  -8  -7  117.91   11.90
  -1   8  -7  102.69   11.97
  -1  -8  -7  143.61   12.30
  -1   8  -7  133.65   12.38
   1   8   7  109.20   13.24
  -1   8  -7    3.73   12.54
  -1   8  -7  121.98   11.74
  -1  -8  -7  124.08   11.72
  -1   8  -7   80.14   12.81
  -1   8  -7   93.36   14.10
  -1  -8  -7  148.66   12.87
  -1   8  -7  132.30   12.94
  -1  -8  -8   35.80    3.90
  -1   8  -8   32.32    4.05
  -1  -8  -8   39.04    4.74
  -1  -8  -8   26.35    2.96
  -1   8  -8   27.66    3.01
  -1   8  -8   14.24    7.47
  -1  -8  -8   14.03    4.77
  -1   8  -8   12.96    8.03
   1   8   8   17.21    5.44
  -1  -8  -8   15.37    5.02
   1   8   9   -2.35    4.29
  -1  -8  -9    0.17    2.93
  -1  -8  -9    1.05    3.71
  -1   8  -9   -1.12    1.00
  -1  -8  -9   -1.09    0.93
  -1  -8  -9    3.64    3.81
  -1   8  -9   -0.85    2.33
  -1  -8 -10    0.22    3.45
  -1   8 -10    5.00    2.23
  -1  -8 -10    9.68    1.19
  -1   8 -10    5.83    1.71
  -1  -8 -10    5.65    1.50
  -1   8 -10    3.24    6.75
  -1  -8 -11    2.13    3.06
  -1   8 -11    3.45    1.66
  -1   8 -12    2.79    3.50
   1   9 -12    1.22    4.39
   1  -9 -11    2.14    3.44
   1   9 -11    4.60    5.54
   1   9 -11    5.72    6.13
   1   9 -11   15.58    2.16
   1  -9 -10    5.53    3.43
   1  -9 -10    6.46    3.73
   1   9 -10    7.99    2.41
   1   9 -10    2.83    6.94
   1   9  -9   -0.20    2.34
   1   9  -9   -3.45    7.37
   1   9  -9   -3.70    7.56
   1  -9  -9    1.31    3.68
   1  -9  -9   -0.08    3.55
  -1   9   9   -0.74    3.96
   1  -9  -8   33.49    5.00
  -1   9   8   28.64    5.76
   1   9  -8   20.81    7.73
   1  -9  -8   25.02    5.10
   1  -9  -7  106.18   10.36
   1   9  -7   83.33    9.72
   1  -9  -7  102.22   10.30
  -1   9   7   81.83   10.91
   1   9  -7   87.04   12.15
   1   9  -6   13.22    2.61
   1   9  -6    9.50    3.69
  -1   9   6   20.79    4.42
   1  -9  -6   15.30    3.41
   1  -9  -6   14.28    3.22
   1   9  -6   13.59    6.11
   1   9  -6    0.83    1.82
   1   9  -5   -0.99    4.70
   1  -9  -5    0.91    2.57
  -1   9   5    0.29    3.70
   1   9  -5   -0.75    3.43
   1   9  -5   -5.49    5.51
   1   9  -5    0.98    2.24
   1  -9  -5    0.28    2.59
  -1   9   4   14.96    4.17
   1   9  -4   15.18    2.69
   1   9  -3   78.32   25.14
   1   9  -3  363.11   25.00
   1   9  -2   47.00    5.22
  -1   9   2   58.55    6.50
  -1   9   1   31.24    4.66
   1   9  -1   24.36    4.91
   1   9   0   -0.32    4.23
  -1   9   0    1.66    2.96
  -1   9  -1   25.50    4.17
   1   9   1   25.03    5.06
   1   9   2  127.62   11.74
  -1   9  -2   98.51   10.38
  -1   9  -3  109.26   37.75
  -1   9  -3  516.90   37.59
  -1   9  -4   51.07    5.15
  -1   9  -4   37.01    6.49
  -1   9  -4   68.15    7.51
  -1  -9  -4   57.34    5.62
   1   9   4   42.46    6.61
   1   9   4   37.70    5.76
  -1   9  -4   18.23    6.62
  -1   9  -5    6.33    5.30
  -1   9  -5   41.96    3.14
  -1  -9  -5   17.84    7.85
  -1   9  -5   45.24    6.86
  -1  -9  -5   48.17    3.96
  -1  -9  -5   45.33    3.91
  -1   9  -5   37.42    5.16
   1   9   5   59.33    5.92
   1   9   6   15.70    4.82
  -1  -9  -6    8.43    7.54
  -1   9  -6    0.77    1.70
  -1  -9  -6   18.24    3.52
  -1   9  -6    9.47    4.06
  -1   9  -6    9.73    6.66
  -1  -9  -6   14.59    3.55
  -1   9  -6   10.24    2.40
  -1   9  -6    3.87    4.98
  -1   9  -7    2.53    6.94
  -1  -9  -7    8.95    3.87
  -1   9  -7    4.72    2.48
   1   9   7    5.84    4.66
  -1  -9  -7    6.29    3.52
  -1   9  -7    3.92    3.74
   1   9   8   23.96    5.52
  -1   9  -8   15.80    7.40
  -1  -9  -8   20.99    4.48
  -1   9  -8   17.85    7.67
  -1  -9  -8   22.43    4.52
  -1   9  -9   -5.80    6.59
  -1   9  -9   -1.76    2.32
   1   9   9    1.85    4.24
  -1  -9 -10   -1.49    3.29
  -1   9 -10   -2.03    2.04
  -1   9 -10    1.29    6.41
  -1   9 -11   10.32    6.60
  -1  -9 -11   16.60    4.65
  -1   9 -12   -1.09    3.00
   1  10 -12   -2.03    3.94
   1  10 -11    3.03    5.22
   1  10 -11    6.19    5.84
   1 -10 -11   11.80    3.36
   1  10 -11   14.85    2.14
   1  10 -10   -6.50    6.66
   1  10 -10    2.14    6.77
   1 -10 -10    2.15    3.27
   1 -10 -10    0.76    3.43
   1  10 -10    4.89    2.17
  -1  10   9   -0.96    4.22
   1  10  -9    2.32    2.38
   1 -10  -8   11.81    3.90
  -1  10   8   12.45    4.89
   1 -10  -8    4.68    3.95
   1 -10  -7  134.30   13.58
   1 -10  -7  129.78   13.55
  -1  10   7  169.30   14.90
   1  10  -7  119.41   13.07
   1  10  -7   86.23   14.86
   1  10  -6    0.85    1.68
   1  10  -6    0.62    6.24
   1 -10  -6    8.78    3.18
   1  10  -6    5.39    2.61
   1 -10  -6    7.87    3.31
   1  10  -6    2.99    3.50
  -1  10   6    9.53    4.48
   1 -10  -5   29.80    3.88
   1 -10  -5   23.89    3.70
   1  10  -5   19.43    3.36
   1  10  -5   26.76    6.10
   1  10  -5   20.20    4.69
  -1  10   5   30.03    5.17
  -1  10   4    4.80    3.78
   1  10  -4    2.18    3.66
   1  10  -4    2.82    4.68
   1  10  -4    2.58    2.23
   1  10  -4    2.42    3.93
   1 -10  -4    3.47    2.52
   1  10  -4    5.31    4.71
  -1  10   3    5.41    3.65
   1  10  -3   -1.74    3.92
   1  10  -3    1.22    2.21
   1  10  -3    2.03    4.46
   1  10  -2   -0.43    3.84
   1  10  -2    0.50    2.07
   1  10  -2    2.94    4.33
  -1  10   1   93.95   10.90
   1  10  -1  100.95   11.16
  -1  10   0    1.87    3.17
   1  10   0   -0.13    4.19
  -1  10  -1   93.08   10.48
   1  10   1   98.61   11.13
   1  10   2    5.95    3.84
  -1  10  -2    8.44    1.77
  -1  10  -2    3.40    4.65
  -1  10  -3    0.96    4.73
  -1  10  -3    7.66    1.98
   1  10   3    6.41    3.44
  -1  10  -3    6.35    4.10
   1  10   3   12.75    4.32
   1  10   4   -1.59    4.24
  -1 -10  -4   -5.21    7.31
   1  10   4    2.65    3.24
  -1  10  -4    2.18    5.00
  -1  10  -4    0.88    1.98
  -1  10  -4    1.19    3.93
  -1  10  -4   -0.97    5.41
  -1  10  -5   26.45    6.46
   1  10   5   30.19    5.35
  -1 -10  -5   34.69    3.57
  -1 -10  -5   32.35    3.66
  -1  10  -5   19.71    4.77
  -1  10  -5   21.56    2.61
   1  10   6   50.94    6.25
  -1  10  -6   31.32    7.34
  -1 -10  -6   45.71    4.11
  -1 -10  -6   34.20    4.14
  -1  10  -6    3.02    5.59
  -1  10  -6   32.87    3.07
  -1  10  -6   31.05    5.17
   1  10   7  230.83   20.66
  -1  10  -7  163.23   20.60
  -1 -10  -7  169.23   19.20
  -1  10  -7  160.63   19.77
  -1 -10  -7  201.70   19.17
  -1  10  -7  183.38   18.64
  -1  10  -8    2.75    2.37
   1  10   8   -2.92    4.89
  -1  10  -8   -6.78    6.90
  -1 -10  -8    3.49    3.59
  -1  10  -8   -6.77    7.60
  -1 -10  -8    1.35    3.51
  -1 -10  -9   -0.59    3.33
  -1  10  -9    4.94    6.41
  -1  10  -9   -4.27    2.22
  -1  10  -9    0.59    7.20
  -1 -10  -9    1.65    3.49
  -1  10 -10    0.76    1.92
  -1  10 -10   -0.12    6.27
  -1 -10 -10   -1.24    3.24
  -1  10 -11    2.04    4.94
  -1 -10 -11    6.96    2.70
  -1  10 -11    6.15    1.60
   1  11 -11    3.80    5.26
   1 -11 -11    3.24    2.75
   1  11 -11    6.50    1.64
   1  11 -10    5.31    6.40
   1  11 -10   -3.56    6.48
   1 -11 -10    4.81    3.25
   1  11 -10   10.14    2.16
   1 -11 -10    4.39    3.15
   1 -11  -9   -0.59    3.33
   1  11  -9    1.95    7.13
   1  11  -9   -5.72    7.26
   1  11  -9    0.12    2.35
   1 -11  -9   -0.07    3.38
  -1  11   8   11.14    4.68
   1 -11  -8   10.56    3.69
   1  11  -8    4.15    7.36
   1  11  -8    4.71    2.53
   1 -11  -8    8.31    3.84
   1  11  -7   12.41    3.16
   1 -11  -7   26.60    4.27
   1  11  -7   21.59    7.49
  -1  11   7   24.51    5.73
   1 -11  -7   18.87    4.04
   1 -11  -6    4.46    3.09
   1  11  -6    9.42    4.14
   1 -11  -6    9.37    3.14
   1  11  -6   -0.65    6.36
   1  11  -6   -1.08    1.71
  -1  11   6    2.83    3.63
   1  11  -6    2.84    2.54
  -1  11   6    2.71    4.80
   1  11  -5    0.37    2.31
   1  11  -5    0.56    3.93
  -1  11   5    4.27    4.51
   1 -11  -5    1.54    2.62
   1 -11  -5    1.13    2.92
   1  11  -5    2.06    5.62
   1  11  -5    2.36    5.32
   1  11  -4   27.34    5.78
   1  11  -4   37.36    4.32
   1  11  -4   37.80    5.96
   1  11  -3   90.76    8.74
   1  11  -3   86.13    9.74
   1  11  -2    1.25    4.49
   1  11  -2   -1.72    4.20
   1  11  -2    4.11    3.91
   1  11  -2    0.57    1.94
   1  11  -1   20.77    4.68
   1  11  -1   27.02    4.98
   1  11   0    3.95    4.07
  -1  11   0    1.11    4.14
   1  11   0    1.72    4.33
  -1  11   0    4.04    3.61
   1  11   1   26.09    4.44
  -1  11  -1   29.00    4.76
  -1  11  -2   28.99    3.21
   1  11   2   35.34    5.88
   1  11   2   26.60    5.03
  -1  11  -2   26.43    4.79
  -1  11  -3   97.13    9.28
  -1  11  -3   82.96   10.13
   1  11   3   91.93   10.07
  -1  11  -3   95.82   10.94
  -1  11  -4   80.23    8.92
   1  11   4   44.72    7.51
   1  11   4  115.13    9.57
  -1  11  -4   68.12    6.75
  -1  11  -4    9.88    8.32
  -1  11  -4   88.75    8.92
   1  11   5   -2.18    4.89
  -1  11  -5   -3.61    1.56
  -1  11  -5    3.17    6.10
  -1 -11  -5    1.40    3.10
  -1  11  -5    1.60    2.12
  -1  11  -5    0.60    4.24
  -1  11  -5   -4.06    5.51
  -1  11  -6    1.03    1.63
  -1  11  -6   -3.09    6.81
   1  11   6   -0.21    5.15
  -1 -11  -6    3.00    3.41
  -1  11  -6   -4.69    4.06
  -1 -11  -6    1.30    3.16
  -1  11  -6    2.15    2.17
   1  11   7    5.53    5.38
  -1 -11  -7    4.15    3.70
  -1  11  -7    4.14    3.86
  -1 -11  -7    1.61    3.41
  -1  11  -7    5.04    7.20
   1  11   8    5.88    5.08
  -1 -11  -8    0.47    3.43
  -1  11  -8    1.60    2.30
  -1  11  -9    7.23    2.22
  -1  11  -9   -1.94    6.89
  -1 -11  -9    6.34    3.46
  -1  11  -9   -2.96    6.22
  -1 -11 -10    4.71    3.26
  -1  11 -10   13.23    2.11
  -1 -11 -11    5.77    2.51
  -1  11 -11   10.50    1.58
  -1  11 -11    6.53    4.43
   1 -12 -11    1.28    2.28
   1  12 -11    2.40    1.33
   1  12 -11    0.75    4.52
   1 -12 -10    6.01    2.96
   1  12 -10    7.69    6.08
   1  12 -10    3.43    1.85
   1 -12  -9    1.13    3.09
   1 -12  -9    2.51    3.17
   1  12  -9    1.67    2.24
   1  12  -9    1.17    7.04
   1  12  -9   -1.76    6.70
  -1  12   8    8.26    4.98
   1  12  -8    4.62    2.35
   1  12  -7   11.45    7.08
   1 -12  -7    6.03    3.65
   1 -12  -7    6.06    3.48
  -1  12   7   10.86    5.18
  -1  12   6    3.69    3.90
   1  12  -6   -1.60    1.93
   1  12  -6   11.87    2.67
   1 -12  -6   14.82    3.33
   1 -12  -6   16.73    3.50
  -1  12   6   12.59    5.39
   1  12  -6   12.75    4.22
   1  12  -5    3.27    4.26
   1 -12  -5    8.62    2.86
   1  12  -5    3.21    2.47
  -1  12   5    5.61    5.27
   1  12  -4   39.48    6.22
  -1  12   4   50.96    6.67
   1  12  -4   36.12    4.18
   1  12  -4   33.14    6.07
   1  12  -3    3.42    5.15
  -1  12   3    0.84    4.11
   1  12  -3   -1.28    1.99
   1  12  -3   -5.87    4.37
   1  12  -2   -3.57    4.85
  -1  12   2    1.56    3.96
   1  12  -2   -1.21    4.52
   1  12  -1    3.50    4.14
   1  12  -1    1.37    4.49
  -1  12   1    4.35    3.97
  -1  12   0  188.78   12.98
   1  12   0  188.53   12.86
  -1 -12  -1   23.62    9.19
  -1  12  -1   30.96    5.27
   1  12   1   26.79    4.99
   1  12   1   47.19    6.48
  -1  12  -1    8.03    5.51
  -1  12  -2    6.88    4.34
   1  12   2    9.33    4.31
  -1  12  -2    2.45    5.21
  -1  12  -3    7.62    4.58
  -1  12  -3    8.14    1.89
   1  12   3    6.33    4.15
  -1  12  -3    6.09    4.22
  -1  12  -3   -3.23    5.53
   1  12   3   15.69    5.34
   1  12   4    0.40    3.77
  -1  12  -4    1.41    1.82
  -1  12  -4   -0.21    4.38
   1  12   4    3.45    5.34
   1  12   5   26.78    6.28
  -1  12  -5   -0.24    1.85
   1  12   5   10.81    3.86
  -1 -12  -5   24.51    3.55
  -1  12  -5    7.81    5.98
  -1  12  -5   16.00    2.33
  -1  12  -5   10.34    6.45
  -1  12  -5   11.42    4.73
  -1  12  -6   41.83    7.54
  -1 -12  -6   41.76    4.16
   1  12   6   65.01    7.35
  -1  12  -6    1.94    6.20
  -1  12  -6   40.11    5.52
  -1  12  -6   32.17    2.96
  -1 -12  -7   29.58    4.86
  -1 -12  -7   32.02    4.69
   1  12   7   44.69    7.35
  -1  12  -7   24.99    5.46
  -1  12  -7   22.36    8.07
  -1  12  -7   29.41    3.85
  -1  12  -8   13.51    2.72
   1  12   8   19.06    5.97
  -1  12  -9   -3.89    5.85
  -1  12  -9    0.43    1.98
  -1  12  -9   -6.17    6.55
  -1 -12  -9    1.52    3.12
  -1  12 -10    1.11    5.52
  -1  12 -10    0.85    1.62
  -1 -12 -10    2.01    2.76
  -1  12 -11   -0.05    3.41
  -1 -12 -11    3.38    1.90
   1 -13 -11   -1.37    1.87
   1 -13 -10   10.43    3.00
   1  13 -10   12.00    2.11
   1  13  -9    0.36    6.37
   1  13  -9    6.89    6.78
   1  13  -9    2.68    2.12
   1 -13  -9    3.09    2.89
   1 -13  -9    3.00    2.95
   1 -13  -8   12.36    3.39
  -1  13   8   13.24    5.48
   1  13  -8    4.53    6.98
   1 -13  -8   15.02    3.38
   1  13  -8    5.62    2.41
  -1  13   7   -0.71    5.24
   1  13  -7    6.97    6.80
   1  13  -7    2.45    2.33
   1 -13  -7    5.03    3.18
   1 -13  -6    2.61    3.21
  -1  13   6   -0.51    3.84
   1  13  -6    5.43    4.21
  -1  13   6    4.87    5.39
   1  13  -6    1.11    1.88
  -1  13   5    5.33    4.31
   1  13  -5    1.47    2.43
   1  13  -5    1.31    4.35
   1 -13  -5    5.04    2.86
  -1  13   5    4.22    5.22
   1  13  -4   26.30    6.30
  -1  13   4   25.72    5.98
   1  13  -4   43.46    6.86
   1  13  -4   34.42    4.32
   1  13  -3   11.60    2.37
   1  13  -3    9.06    4.91
   1  13  -3    6.37    5.56
  -1  13   2    7.57    4.74
   1  13  -2   -3.47    4.71
  -1  13   2    9.07    4.63
   1  13  -2    0.06    5.16
   1  13  -1    8.15    4.64
  -1  13   1    5.87    4.68
  -1  13   1   11.82    4.62
   1  13  -1    8.61    4.56
  -1  13   1   -4.07    4.34
  -1  13   0    7.30    4.89
   1  13   0   10.17    4.86
  -1  13   0    4.02    4.82
   1  13   0   18.36    5.39
   1  13   1    6.07    5.60
  -1 -13  -1    9.72    8.90
   1  13   1    7.42    4.46
  -1  13  -1    8.19    4.83
   1  13   2    2.21    4.20
  -1  13  -2   -0.37    4.59
   1  13   2    7.77    5.57
  -1  13  -2    1.83    4.66
   1  13   3   -4.66    4.35
  -1  13  -3   -0.19    4.45
   1  13   3    1.21    5.73
  -1  13  -3   -2.17    4.62
  -1  13  -4   48.90    5.29
  -1  13  -4   64.19    7.91
   1  13   4   45.21    6.78
  -1  13  -5    0.29    1.76
  -1 -13  -5    6.35    3.26
   1  13   5    3.73    3.87
   1  13   5   12.27    6.38
  -1  13  -5    5.95    4.73
  -1  13  -5    5.79    2.16
   1  13   6   14.28    6.23
  -1  13  -6    4.48    4.34
  -1  13  -6    1.66    1.76
  -1 -13  -6    3.57    3.40
  -1  13  -6    5.94    6.59
   1  13   7    3.51    5.82
  -1 -13  -7   -0.45    3.41
  -1  13  -7    0.07    2.11
  -1  13  -7    1.59    3.63
  -1  13  -8    4.52    6.80
  -1  13  -8    2.05    6.48
  -1  13  -8    4.57    2.14
  -1 -13  -8    8.16    3.39
  -1  13  -9    3.66    5.44
  -1  13  -9    2.58    1.85
  -1 -13  -9    5.81    3.00
  -1  13 -10    5.17    1.53
  -1 -13 -10    4.39    2.48
   1  14 -10   -1.26    4.54
   1  14 -10   -6.19    4.46
   1  14 -10    0.86    1.45
   1 -14 -10    5.71    2.27
   1  14  -9    2.16    6.36
   1  14  -9    4.22    5.73
   1  14  -9    3.42    1.90
   1 -14  -9    5.02    2.83
   1  14  -8   -0.24    6.48
   1  14  -8   -0.26    2.08
   1 -14  -8    1.30    3.08
  -1  14   7   10.80    5.89
   1  14  -7    5.14    2.25
   1 -14  -6    7.87    3.08
  -1  14   6    4.84    4.03
   1  14  -6    1.11    4.19
  -1  14   6    7.21    5.88
   1  14  -6    1.71    1.93
  -1  14   5    4.99    4.50
  -1  14   5    0.25    5.68
   1  14  -5    0.70    4.41
   1 -14  -5    3.13    2.91
   1  14  -5    0.52    2.22
   1  14  -4   27.53    6.33
  -1  14   4   22.11    5.80
  -1  14   4   38.56    7.45
   1  14  -4   30.88    6.48
   1 -14  -4   41.10    4.42
   1  14  -4   25.12    3.84
  -1  14   3    1.80    4.74
   1  14  -3   -0.12    5.34
   1  14  -3    2.07    4.89
  -1  14   3    2.31    5.44
   1  14  -2   10.74    5.30
  -1  14   2    4.68    5.34
  -1  14   2   13.42    5.61
  -1  14   1   -1.59    4.61
  -1  14   1   13.60    5.23
   1  14  -1    8.47    5.33
   1  14   0   58.94    7.13
  -1  14   0   50.44    7.24
  -1  14   0    7.00    6.65
  -1 -14   0   34.79   11.28
   1  14   0   92.33    8.42
   1  14   1   33.14    6.87
  -1  14  -1   26.46    5.67
   1  14   1   19.49    5.58
  -1  14  -2    7.85    5.13
   1  14   2    0.21    4.91
   1  14   2    3.82    6.35
  -1  14  -2    7.07    5.08
  -1  14  -2   -5.42    5.90
  -1  14  -3    0.32    4.91
   1  14   3    0.10    4.76
   1  14   3    7.51    6.65
  -1  14  -3   -0.24    4.95
  -1  14  -3    2.52    6.12
   1  14   4    6.25    6.75
   1  14   4    7.53    4.48
  -1  14  -4   -0.24    5.03
  -1 -14  -5   -0.69    2.97
   1  14   5   -2.00    4.14
  -1  14  -5   -0.46    6.47
  -1  14  -5    2.88    4.51
   1  14   5   -1.16    6.48
  -1  14  -5    2.62    1.75
  -1  14  -6   -1.56    1.71
  -1 -14  -6    3.63    3.16
  -1  14  -6    1.21    2.06
  -1  14  -6    2.24    4.32
   1  14   6    2.61    6.11
   1  14   7   24.30    6.76
  -1  14  -7    9.19    2.31
  -1  14  -8    6.51    2.01
  -1 -14  -8    3.95    3.05
  -1  14  -8   -2.53    6.36
  -1  14  -9    1.44    1.60
  -1 -14  -9    2.40    2.63
  -1  14  -9    8.50    5.38
  -1 -14 -10    1.80    2.01
   1 -15 -10   -0.78    1.84
   1  15  -9    0.64    1.60
   1 -15  -9    1.64    2.40
   1  15  -9    2.70    5.79
   1  15  -8    3.77    1.97
   1 -15  -8    7.78    2.95
   1  15  -7    7.03    2.23
   1 -15  -7    7.82    2.99
   1 -15  -6    3.40    3.01
   1  15  -6    1.06    1.96
   1  15  -6    0.60    2.10
   1  15  -6    5.56    4.07
  -1  15   6    3.56    6.06
  -1  15   5   -3.06    4.47
   1  15  -5   -1.94    1.96
  -1  15   5    2.26    6.28
   1  15  -5    7.24    4.60
   1 -15  -5    0.65    2.82
  -1  15   4    4.16    6.24
   1  15  -4   -1.77    4.85
  -1  15   4    2.97    4.71
   1  15  -4   -5.69    5.65
   1 -15  -4    0.55    2.69
  -1  15   3   42.83    8.40
   1  15  -3   48.14    9.00
   1  15  -3   80.55    9.59
  -1  15   3  101.94   10.57
   1  15  -2    3.52    5.75
  -1  15   2    1.99    5.49
  -1  15   2   15.14    6.26
   1  15  -1    4.42    5.66
  -1  15   1    2.12    5.60
  -1  15   1   17.26    5.77
   1  15   0    4.98    5.31
  -1  15   0    3.77    5.09
   1  15   0    4.69    5.37
  -1  15   0    2.07    5.25
  -1  15  -1    2.71    5.33
   1  15   1    3.41    5.09
   1  15   1    7.35    6.03
  -1  15  -2    4.02    5.37
   1  15   2    3.89    5.33
  -1  15  -2   13.31    5.76
   1  15   2    6.37    6.63
  -1  15  -3   36.90    7.07
   1  15   3   35.78    6.85
  -1  15  -3   57.66    7.94
   1  15   4   -0.95    4.71
  -1  15  -4   -1.42    6.67
   1  15   4    6.90    6.99
  -1  15  -4   13.22    5.11
  -1  15  -5   -1.07    1.82
  -1 -15  -5    3.23    3.05
   1  15   5    0.57    4.29
   1  15   5   -3.20    7.18
  -1  15  -5    5.65    4.80
   1  15   6    4.53    6.17
  -1  15  -6    1.53    4.03
  -1  15  -6   -0.52    1.94
  -1  15  -7    2.43    1.91
  -1 -15  -7    0.26    3.07
  -1  15  -8    5.85    1.75
  -1 -15  -8    4.34    2.90
  -1  15  -9   -1.72    1.34
  -1 -15  -9   -0.25    2.34
   1  16  -9    0.68    5.12
   1 -16  -9   -0.48    2.07
   1 -16  -8   -0.66    2.38
   1  16  -8    0.95    1.65
   1 -16  -7   13.74    3.17
   1  16  -7    9.01    2.21
  -1  16   6    3.46    6.01
   1 -16  -6    2.40    2.85
  -1  16   6    3.83    4.07
  -1  16   5   -0.83    4.77
   1 -16  -5    3.51    2.80
  -1  16   5    2.75    6.40
   1  16  -5   -1.33    1.97
   1  16  -5    0.97    4.58
  -1  16   4    1.84    6.53
   1 -16  -4    3.60    2.65
   1  16  -4    2.64    5.17
   1  16  -4   -3.31    5.82
  -1  16   4    1.84    5.14
  -1  16   3    8.47    6.62
   1  16  -3    7.83    5.39
  -1  16   3    3.78    5.47
   1  16  -3    4.27    6.03
  -1  16   2    7.57    6.30
  -1  16   2    2.52    5.62
   1  16  -2    3.31    6.16
  -1  16   1    4.12    5.94
   1  16  -1    3.25    5.64
   1  16   0    0.13    5.78
  -1  16   0   -2.07    5.81
  -1  16  -1    1.44    5.98
   1  16   1   18.28    6.67
  -1  16  -1    9.95    5.82
  -1  16  -1    9.95    6.08
   1  16   1    3.62    5.53
  -1  16  -2   -0.07    6.44
   1  16   2   -2.90    6.53
  -1  16  -2    2.15    5.37
  -1  16  -2   -1.41    5.56
   1  16   2   -0.62    5.66
  -1  16  -3    6.81    6.59
  -1  16  -3    4.82    5.63
   1  16   3    0.12    5.42
  -1  16  -3    0.87    5.46
   1  16   3    2.02    6.87
   1  16   4    4.48    4.90
   1  16   4    0.34    7.19
  -1  16  -4    5.86    5.15
  -1 -16  -4    0.40    2.89
   1  16   5   13.40    7.14
  -1  16  -5    5.83    4.63
  -1  16  -6   -0.21    1.70
  -1 -16  -6    7.27    3.12
  -1 -16  -7   39.79    5.26
  -1 -16  -8   -0.55    2.44
  -1  16  -8    0.40    1.38
  -1  16  -8    0.16    5.07
  -1 -16  -9    1.56    1.89
   1  17  -9   -2.26    3.84
   1  17  -8    1.99    5.94
   1 -17  -8    1.00    2.02
   1 -17  -7    6.26    2.60
   1  17  -6    1.08    1.81
   1 -17  -6    2.30    2.65
  -1  17   6   -1.06    4.11
   1 -17  -5   -0.35    2.61
  -1  17   5   -0.51    4.68
   1  17  -4    6.59    5.13
  -1  17   4    0.12    5.01
  -1  17   4    5.79    6.78
  -1  17   3    8.93    6.18
   1  17  -3    8.71    6.76
   1 -17  -3   24.77    3.61
   1  17  -3   27.61    6.45
  -1  17   3   32.38    7.82
   1  17  -2    5.37    5.66
  -1  17   2    6.48    5.88
   1  17  -2   -4.09    6.32
  -1  17   2   -3.29    5.70
  -1  17   1    9.37    6.28
   1  17  -1    9.88    6.60
   1  17   0   -2.70    6.40
  -1  17   0    0.28    6.16
  -1  17  -1   11.42    5.65
  -1  17  -1    3.85    5.98
   1  17   1    5.79    6.04
   1  17   1    7.85    6.37
  -1  17  -2   17.62    6.27
  -1  17  -2   15.43    6.56
   1  17   2   10.87    6.03
  -1  17  -3   38.84    7.06
  -1  17  -3   24.74    6.82
   1  17   3   17.29    6.42
   1  17   3   40.37    8.48
  -1  17  -4    7.93    5.09
   1  17   4   16.40    7.28
   1  17   5    1.48    4.32
  -1 -17  -5    0.12    2.82
  -1 -17  -6   -2.38    2.86
  -1 -17  -7   -0.49    2.59
  -1 -17  -8    1.89    2.04
   1  18  -8    4.19    5.02
   1 -18  -7   -0.37    1.95
   1 -18  -6    5.86    2.38
  -1  18   6    2.82    3.81
   1  18  -6   -3.49    1.82
   1 -18  -5    7.53    2.58
  -1  18   5    1.44    4.65
   1 -18  -4    8.60    2.52
  -1  18   4   -5.00    5.18
   1  18  -4    4.08    5.94
   1  18  -3    0.28    4.93
   1  18  -2  -11.80    6.92
  -1  18   2   -0.41    6.11
   1  18  -2    4.02    5.53
   1  18  -1    4.80    6.32
  -1  18   1    1.27    6.06
   1  18   0    9.29    6.58
  -1  18   0    7.54    6.61
  -1  18   0   12.59    5.91
  -1  18  -1    3.55    6.28
   1  18   1    0.57    6.28
  -1  18  -1   -2.26    5.41
   1  18   2    4.76    6.41
  -1  18  -2    7.26    5.50
  -1  18  -3    2.65    4.90
  -1  18  -3    0.63    5.75
   1  18   4   -5.54    4.98
  -1  18  -4    1.22    1.81
  -1 -18  -4   -1.98    2.56
   1  18   5    3.23    4.23
  -1  18  -5   -4.22    1.77
  -1 -18  -5    6.33    2.69
  -1 -18  -6    4.23    2.64
  -1 -18  -7    5.91    2.31
  -1 -18  -8    1.26    1.51
  -1  19   6   -1.94    3.42
  -1  19   5    2.32    4.32
   1  19  -5   -0.68    1.81
   1 -19  -5    1.37    1.70
   1  19  -4    9.30    5.66
  -1  19   4    1.80    5.08
   1  19  -4    0.79    1.91
  -1  19   3    0.85    5.63
   1  19  -3   -2.43    6.20
   1  19  -2    2.61    6.32
  -1  19   2   -1.59    6.11
   1  19  -1   -0.29    5.30
  -1  19   1    0.80    5.09
  -1  19   0    4.95    5.37
  -1  19  -1    8.08    6.40
  -1  19  -1    4.68    5.41
  -1  19  -2   -0.40    6.05
   1  19   2    1.56    5.73
  -1 -19  -3    3.04    2.46
   1  19   3   -6.64    5.45
  -1  19  -3    0.35    5.60
   1  19   4    7.58    4.77
  -1  19  -4    1.28    1.83
   1  19   5   -0.36    3.81
  -1  19  -5   -1.16    1.61
  -1 -19  -5    0.74    2.35
  -1 -19  -6    0.49    2.07
  -1 -19  -7   -0.63    1.58
   1  20  -7   -1.55    4.25
  -1  20   6   -2.53    2.64
  -1  20   5   -2.57    4.03
   1  20  -5   -0.49    1.65
  -1  20   4   -0.85    4.75
   1  20  -4    4.94    5.14
   1  20  -4   -0.73    1.78
  -1  20   3   -3.79    5.33
   1  20  -3   -5.43    6.08
   1  20  -2    2.95    6.42
  -1  20   2   -3.44    5.67
  -1  20   1    3.80    5.99
   1  20  -1   11.14    6.69
  -1  20   0    6.42    6.42
   1  20   0    2.22    6.49
  -1  20  -1    5.47    5.92
   1  20   1    0.53    6.16
  -1 -20  -2    3.29    2.30
   1  20   2   -0.61    5.77
  -1  20  -2   -6.58    5.94
  -1 -20  -3    0.18    2.21
  -1  20  -3   -2.58    5.18
   1  20   3    3.89    5.21
  -1 -20  -4   -0.28    2.22
   1  20   4    0.75    4.26
  -1  20  -4   -0.03    1.60
  -1 -20  -5    0.21    1.87
   1  20   5    2.61    3.41
  -1  21   5   -1.66    3.20
   1 -21  -4    0.79    1.50
  -1  21   4   -3.55    4.41
   1  21  -4    0.11    1.59
   1  21  -3    0.79    5.21
  -1  21   3   -2.68    4.99
   1  21  -3   -3.19    1.78
   1  21  -2    4.78    5.90
  -1  21   2    0.87    5.40
   1  21  -1    3.59    6.14
  -1  21   1   -2.22    5.82
   1  21   0   -0.12    6.04
  -1  21   0    2.86    5.82
  -1  21  -1   -3.86    5.82
   1  21   1   -0.82    5.82
   1  21   2   -3.27    5.39
  -1  21  -2    4.42    5.22
   1  21   3    3.71    4.62
  -1  21  -3    1.96    1.59
   1  21   4   -4.14    3.84
  -1  21  -4    0.23    1.40
  -1  22   4    0.61    3.46
   1 -22  -3   -0.85    1.43
   1  22  -3   -0.07    1.44
  -1  22   3   -0.91    4.31
   1  22  -3    2.08    4.27
   1  22  -2   -1.76    1.62
   1  22  -2    0.55    5.26
  -1  22   2   -3.83    4.83
  -1  22   1    9.01    5.29
   1  22  -1    2.35    5.49
   1  22   0    1.55    5.52
  -1  22   0    1.37    5.26
  -1  22  -1   -0.64    4.84
   1  22   1    7.19    5.27
  -1  22  -2    0.57    1.45
   1  22   2    0.08    4.83
  -1  22  -2    2.81    4.43
  -1  22  -3   -0.71    1.32
   1  22   3    0.20    3.72
   1  23  -3   -1.14    1.04
  -1  23   3    2.85    3.11
   1  23  -2   -0.27    1.21
  -1  23   2    3.34    4.14
   1  23  -2    0.70    3.81
   1  23  -1    3.72    4.24
  -1  23   1   -1.50    4.33
   1  23  -1   -2.11    1.28
   1  23   0    1.15    4.50
  -1  23   0    4.14    4.26
   1  23   1    2.50    4.43
  -1  23  -1   -3.34    3.95
  -1  23  -1   -0.42    1.21
   1  23   2   -1.06    3.73
  -1  23  -2   -0.12    1.07
   2   0 -13    1.42    1.26
   2   0 -12    6.22    1.38
   2   0 -12    7.99    1.93
   2   0 -12    3.90    5.02
   2   0 -11   -1.26    1.35
   2   0 -11   -4.70    8.08
   2   0 -11    7.19    5.98
   2   0 -11   -2.63    3.49
   2   0 -10   15.53    5.49
   2   0 -10   53.04    5.50
   2   0 -10   19.62    3.83
   2   0 -10   55.37    6.72
   2   0 -10   41.83    4.14
   2   0 -10   49.37    9.68
   2   0 -10   35.62    7.62
   2   0  -9   -6.16    3.83
   2   0  -9    1.51    4.99
   2   0  -9    0.38    3.96
   2   0  -9   -0.76    1.95
   2   0  -9    1.93    3.25
   2   0  -9   -0.10    2.80
   2   0  -9    0.29    2.06
   2   0  -9    9.97    8.69
   2   0  -9    0.90    6.10
   2   0  -9   -0.02    1.23
   2   0  -8  148.27    7.85
   2   0  -8  138.28    7.73
   2   0  -8   19.12    7.15
   2   0  -8  116.93    8.57
   2   0  -8    3.06   10.40
   2   0  -8   36.92    6.51
   2   0  -8   19.40    7.83
   2   0  -8   55.87    6.60
   2   0  -8   35.25    6.57
   2   0  -8   93.16    6.43
   2   0  -7   -0.64    1.81
   2   0  -7    0.37    2.96
   2   0  -7    3.55    2.86
   2   0  -7   -4.17    5.08
   2   0  -7   -2.81    2.23
   2   0  -7   -0.15    2.16
   2   0  -7    0.40    0.99
   2   0  -7    0.83    3.78
   2   0  -7    0.88    1.72
   2   0  -7   -0.15    1.53
   2   0  -6  251.05   24.51
   2   0  -6  262.38   25.06
   2   0  -6  231.81   24.58
   2   0  -6  233.23   24.62
   2   0  -6  242.25   24.51
   2   0  -6  237.38   24.60
   2   0  -6  275.24   24.89
   2   0  -6  263.42   24.92
   2   0  -5    0.05    0.85
   2   0  -5    0.71    2.48
   2   0  -5    0.33    0.78
   2   0  -5    0.25    1.94
   2   0  -5   -1.38    2.07
   2   0  -5   -0.31    0.98
   2   0  -4 1077.26  109.79
   2   0  -4 1104.18  109.76
   2   0  -4 1108.86  109.90
   2   0  -3    0.73    1.39
   2   0  -3    1.74    1.87
   2   0  -3    0.08    2.08
   2   0  -3    0.43    1.85
   2   0  -2   63.64    6.94
   2   0  -2   66.01    6.82
   2   0  -1   -0.07    2.25
   2   0  -1    0.60    1.24
   2   0   0  646.00   62.88
   2   0   0  562.71   62.85
  -2   0   0  673.48   62.85
   2   0   1   -1.09    1.95
   2   0   1    1.85    2.42
  -2   0  -1    1.01    2.92
   2   0   2  137.00   12.79
   2   0   2  123.38   12.99
  -2   0  -2  114.82   12.76
   2   0   3   -0.09    2.15
   2   0   3   -0.62    1.60
  -2   0  -3    1.15    2.02
   2   0   4   44.54    5.36
  -2   0  -4   43.84    5.18
  -2   0  -4   49.50    4.90
  -2   0  -5    1.48    1.97
  -2   0  -5    0.15    1.00
   2   0   5   -0.85    2.01
  -2   0  -6  309.11   47.00
  -2   0  -6  437.44   45.84
  -2   0  -6  541.54   46.20
  -2   0  -6  599.67   46.34
  -2   0  -6  454.46   45.86
  -2   0  -6  513.18   45.88
  -2   0  -6  417.53   45.91
  -2   0  -6  414.75   45.89
  -2   0  -7    1.06    5.51
  -2   0  -7   -0.47    2.03
  -2   0  -7   -0.57    1.46
  -2   0  -7   -0.46    1.82
  -2   0  -7   -1.28    1.37
  -2   0  -7   -2.46    3.72
  -2   0  -7    0.35    3.31
  -2   0  -7    2.03    6.94
  -2   0  -8  157.18   17.02
  -2   0  -8   94.20   18.72
  -2   0  -8  190.55   16.95
  -2   0  -8  175.75   17.00
  -2   0  -8  140.10   17.72
  -2   0  -8  138.47   17.60
  -2   0  -8  224.99   17.84
  -2   0  -8  164.20   17.14
  -2   0  -8  100.78   18.18
  -2   0  -9   -0.90    3.48
  -2   0  -9    1.05    2.25
  -2   0  -9    0.77    4.26
  -2   0  -9    0.77    6.04
  -2   0  -9   -0.42    2.64
  -2   0 -10   72.84    6.26
  -2   0 -10   70.68    7.17
  -2   0 -11    0.97    1.07
  -2   0 -11   -4.24    4.98
  -2   0 -12    9.46    1.47
  -2   0 -12    3.98    0.98
   2  -1 -13    0.50    1.27
   2   1 -13   -0.35    1.24
   2   1 -12    2.51    6.63
   2  -1 -12   -0.03    1.64
   2   1 -12    0.50    1.72
   2  -1 -12    2.07    1.14
   2   1 -12    3.00    1.19
   2  -1 -12    0.24    4.83
   2   1 -12    3.96    5.29
   2  -1 -11   -7.51    8.26
   2  -1 -11    0.39    3.47
   2  -1 -11    3.59    5.95
   2   1 -11    0.13    6.27
   2   1 -11   13.25    7.96
   2  -1 -11    4.72    1.37
   2   1 -11    3.02    1.39
   2  -1 -10   49.63   11.21
   2   1 -10   94.06   10.10
   2  -1 -10   96.82   10.10
   2   1 -10  129.37   10.08
   2  -1 -10  125.19   10.07
   2  -1 -10  178.95   12.42
   2   1 -10  177.43   12.52
   2  -1 -10   55.31   10.57
   2   1 -10   57.01   10.56
   2   1 -10   38.44   13.27
   2  -1 -10   36.95   11.68
   2   1 -10   25.80   11.85
   2  -1  -9    2.83    5.00
   2   1  -9    3.72    4.97
   2  -1  -9    5.82    3.59
   2   1  -9    2.48    3.64
   2  -1  -9    4.15    1.31
   2   1  -9    4.11    1.31
   2  -1  -9    2.60    1.88
   2   1  -9    3.79    2.00
   2  -1  -9    1.44    2.83
   2  -1  -9    2.26    3.20
   2   1  -9    5.46    3.28
   2   1  -9    3.83    2.95
   2   1  -9    6.35    4.16
   2  -1  -9    3.96    4.01
   2  -1  -9   -3.62    6.00
   2   1  -9    5.17    6.46
   2   1  -9    6.21    2.20
   2  -1  -9    4.10    2.15
   2  -1  -9   10.26    8.74
   2   1  -9   -2.31    8.51
   2  -1  -8  270.39   23.24
   2   1  -8  264.65   23.18
   2  -1  -8  221.82   23.15
   2   1  -8  226.28   23.19
   2  -1  -8  218.36   23.79
   2   1  -8  209.14   23.89
   2  -1  -8  234.12   23.14
   2   1  -8  221.90   23.10
   2  -1  -8  297.81   23.51
   2   1  -8  279.34   23.59
   2   1  -8  228.97   23.63
   2  -1  -8  234.73   23.65
   2  -1  -8  261.44   25.11
   2   1  -8  252.81   24.77
   2   1  -8  216.17   22.67
   2  -1  -8  204.58   22.62
   2   1  -8  228.00   22.73
   2  -1  -8  231.67   22.72
   2   1  -8  234.62   22.82
   2  -1  -8  231.63   22.80
   2   1  -8  216.44   22.58
   2  -1  -8  211.22   22.58
   2  -1  -7  118.61    9.43
   2   1  -7  134.14    9.44
   2  -1  -7   94.01    8.75
   2   1  -7  111.94    8.85
   2  -1  -7  145.08   12.59
   2   1  -7  159.90   12.55
   2   1  -7   61.37    9.09
   2  -1  -7   53.68    9.06
   2  -1  -7  102.11    8.84
   2   1  -7  108.27    8.89
   2  -1  -7   82.30    8.77
   2   1  -7   91.24    8.79
   2   1  -7  155.08   10.18
   2  -1  -7  133.60    9.88
   2  -1  -7   62.23    9.47
   2   1  -7   75.78    9.56
   2  -1  -7  108.51   10.44
   2   1  -7  119.12   10.72
   2  -1  -7   67.85    8.60
   2   1  -7   71.23    8.61
   2  -1  -7   57.94    8.98
   2   1  -7   72.80    9.10
   2  -1  -6   29.56    3.71
   2  -1  -6   17.43    1.77
   2   1  -6   15.31    1.87
   2   1  -6   25.44    3.91
   2  -1  -6   20.77    2.00
   2   1  -6   23.60    2.23
   2   1  -6    6.60    1.26
   2  -1  -6    6.69    1.28
   2  -1  -6   10.45    1.71
   2   1  -6   11.12    1.74
   2  -1  -6   34.30    8.28
   2   1  -6   39.36    7.22
   2   1  -6    4.19    2.25
   2  -1  -6    5.41    2.18
   2  -1  -6    3.37    2.21
   2   1  -6    4.21    2.26
   2  -1  -6    3.72    1.23
   2   1  -6    3.71    1.22
   2   1  -5   73.63    6.56
   2  -1  -5   79.71    6.54
   2   1  -5   77.18    6.98
   2  -1  -5   79.76    6.94
   2   1  -5   70.32    6.04
   2  -1  -5   71.72    6.04
   2   1  -5   47.53    6.08
   2  -1  -5   51.18    6.08
   2   1  -5   27.10    6.33
   2  -1  -5   74.81    6.63
   2   1  -5   70.00    6.58
   2   1  -5   48.47    6.03
   2  -1  -5   56.86    6.04
   2   1  -4  954.52   96.99
   2  -1  -4  955.65   96.99
   2  -1  -4  982.80   97.05
   2   1  -4  997.54   97.05
   2   1  -4  976.00   97.17
   2  -1  -4  945.22   97.15
   2   1  -3  481.99   47.20
   2   1  -3  456.92   47.18
   2  -1  -3  480.23   47.19
   2   1  -3  435.20   47.32
   2  -1  -3  470.38   47.27
   2   1  -3  448.54   47.26
   2  -1  -3  463.74   47.32
   2  -1  -3  506.01   47.25
   2   1  -3  478.44   47.25
   2  -1  -2 1464.95  116.56
   2  -1  -2 1112.18  116.45
   2   1  -2 1118.14  116.45
   2   1  -2 1038.07  116.50
   2  -1  -2 1196.78  116.52
   2   1  -1   86.47    9.54
   2  -1  -1   83.34    9.55
  -2   1   1  107.39    9.59
  -2   1   0   70.72    7.15
   2   1   0   66.38    7.16
   2   1   0   61.80    7.15
  -2   1  -1    0.58    3.01
   2   1   1    0.22    2.33
   2   1   1   -0.69    2.14
   2  -1   1    0.52    2.08
  -2  -1  -2   30.30    4.15
  -2   1  -2   32.75    4.16
   2   1   2   42.76    4.37
   2  -1   2   42.63    4.15
  -2   1  -2   40.02    5.24
   2   1   2   34.10    4.37
   2   1   3   69.37    7.78
   2  -1   3   73.50    7.62
  -2   1  -3   85.11    8.69
  -2  -1  -4 1074.27   85.71
  -2   1  -4 1020.53   85.71
   2   1   4  959.68   85.98
   2  -1   4  890.40   85.85
  -2  -1  -4  764.61   85.66
  -2   1  -4  729.89   85.66
   2  -1   4  845.78   85.92
  -2  -1  -5    0.55    1.95
  -2   1  -5   -0.39    1.95
  -2  -1  -5    0.18    1.04
  -2   1  -5    1.08    1.03
   2   1   5    1.05    2.23
  -2  -1  -6   71.55   20.77
  -2  -1  -6  267.59   18.79
  -2   1  -6  261.45   18.79
  -2   1  -6  179.64   18.79
  -2  -1  -6  173.82   18.77
  -2  -1  -6  166.54   18.78
  -2   1  -6  167.22   18.78
  -2  -1  -6  157.11   19.20
  -2   1  -6  163.40   19.19
  -2  -1  -6  142.37   19.04
  -2   1  -6  141.60   19.06
  -2   1  -6  169.15   18.73
  -2  -1  -6  176.59   18.73
  -2   1  -6  187.25   18.75
  -2  -1  -6  192.58   18.75
  -2   1  -7   35.05    3.67
  -2  -1  -7   37.58    3.66
  -2  -1  -7    2.25    6.21
  -2   1  -7    4.66    6.49
  -2   1  -7   20.76    3.85
  -2  -1  -7   24.81    3.82
  -2   1  -7    7.70    4.83
  -2  -1  -7    9.86    5.02
  -2  -1  -7   11.82    4.86
  -2   1  -7    9.89    4.70
  -2  -1  -7   50.77    3.64
  -2   1  -7   47.54    3.62
  -2   1  -7   26.19    3.87
  -2  -1  -7   37.74    3.86
  -2   1  -7   -2.70    7.56
  -2  -1  -7    8.94    7.96
  -2   1  -8   10.65    2.46
  -2  -1  -8   13.87    2.36
  -2   1  -8    6.35    1.81
  -2  -1  -8    9.08    1.80
  -2  -1  -8    1.54    2.90
  -2   1  -8   -0.21    2.86
  -2   1  -8   12.65    2.36
  -2  -1  -8   11.74    2.34
  -2   1  -8   23.98    7.36
  -2  -1  -8   22.73    3.92
  -2  -1  -8    4.21    1.62
  -2   1  -8    4.60    1.63
  -2   1  -8   25.35    6.44
  -2  -1  -8   22.70    6.00
  -2   1  -8   23.11    4.65
  -2  -1  -8   23.56    4.37
  -2   1  -9    3.40    4.25
  -2  -1  -9    7.66    4.38
  -2  -1  -9    0.68    2.19
  -2   1  -9    2.40    2.26
  -2  -1  -9    4.15    2.66
  -2   1  -9    1.17    2.66
  -2   1  -9    0.91    3.50
  -2  -1  -9    0.89    3.47
  -2   1  -9    3.47    6.38
  -2  -1  -9    8.96    5.98
  -2   1 -10   77.96   10.40
  -2  -1 -10  119.39   11.11
  -2   1 -10  121.04   11.15
  -2  -1 -10  104.13   10.30
  -2   1 -10  108.80   10.31
  -2   1 -10  125.83   12.02
  -2  -1 -10  121.52   11.85
  -2   1 -11   23.08    2.57
  -2  -1 -11   22.66    2.55
  -2   1 -12   13.23    1.77
  -2  -1 -12    7.66    1.41
  -2   1 -12   12.72    1.41
  -2  -1 -12   12.14    1.75
   2   2 -13    3.95    1.33
   2  -2 -13    4.09    1.28
   2   2 -13    3.28    3.61
   2   2 -12    5.42    1.79
   2  -2 -12    5.49    1.76
   2  -2 -12    4.52    1.24
   2   2 -12    4.51    1.28
   2   2 -12    7.37    6.31
   2  -2 -11    1.81    8.35
   2   2 -11    0.14    7.68
   2   2 -11    8.33    6.50
   2  -2 -11   -1.41    5.81
   2  -2 -11    9.13    3.75
   2   2 -11    8.23    1.98
   2   2 -11    8.96    1.58
   2  -2 -11    7.01    1.54
   2   2 -10   12.21    2.55
   2  -2 -10    9.54    2.50
   2   2 -10    4.89    4.37
   2  -2 -10   11.03    4.46
   2  -2 -10    8.92    9.35
   2  -2 -10   19.74    4.17
   2   2 -10   13.89    3.67
   2   2 -10   10.69    6.86
   2   2 -10    7.11    2.20
   2  -2 -10    9.27    2.14
   2  -2 -10   16.96    5.08
   2  -2 -10    1.74    6.20
   2   2 -10   -1.64    8.32
   2   2  -9   -0.87    3.35
   2  -2  -9    3.81    3.70
   2  -2  -9   -0.15    2.10
   2   2  -9   -1.59    2.11
   2   2  -9   -0.58    4.12
   2  -2  -9    1.31    3.84
   2   2  -9    0.92    2.07
   2   2  -9    1.60    3.19
   2  -2  -9    3.85    3.15
   2  -2  -9   -1.24    2.77
   2   2  -9   -1.50    6.58
   2  -2  -9  -10.82    9.33
   2   2  -9    2.12    8.42
   2  -2  -9    1.64    4.89
   2   2  -9   -0.09    1.25
   2  -2  -9    0.55    1.16
   2   2  -8    1.08    6.21
   2  -2  -8    1.49    5.70
   2  -2  -8   11.60    2.51
   2   2  -8    5.52    5.19
   2  -2  -8    3.96    4.58
   2   2  -8   28.87    4.37
   2  -2  -8   31.50    4.47
   2   2  -8    3.84    3.56
   2  -2  -8    4.06    3.83
   2   2  -8    8.63    2.65
  -2   2   8   11.09    3.01
   2  -2  -8   -4.39    9.00
   2   2  -8    0.30    8.07
   2  -2  -8   32.94    3.48
   2   2  -8   36.43    3.62
   2   2  -8   41.16    3.79
   2  -2  -8   37.47    3.74
   2  -2  -8    8.41    2.48
   2   2  -8    9.35    2.73
   2   2  -8   17.29    2.59
   2   2  -8   20.28    2.07
   2  -2  -8   21.43    2.03
   2  -2  -8    6.76    2.30
   2   2  -7  249.32   29.45
   2  -2  -7  243.64   29.48
   2  -2  -7  391.71   30.14
   2   2  -7  404.67   30.22
   2  -2  -7  425.62   29.77
   2   2  -7  399.28   29.71
   2  -2  -7  165.71   29.74
   2   2  -7  166.13   29.89
   2   2  -7  219.18   30.59
   2  -2  -7  213.73   30.81
   2   2  -7  239.46   29.71
   2  -2  -7  239.99   29.59
   2   2  -7  231.06   29.19
   2  -2  -7  241.06   29.11
   2  -2  -7  410.77   29.66
   2   2  -7  391.71   29.67
   2   2  -7  268.76   29.23
   2  -2  -7  289.57   29.20
   2   2  -7  290.15   29.20
   2  -2  -7  262.48   29.23
   2   2  -7  339.24   29.11
   2  -2  -7  341.36   29.11
   2  -2  -6   99.24   10.50
   2  -2  -6   91.07   10.13
   2  -2  -6   96.01   10.08
   2   2  -6   97.52   10.14
   2   2  -6   94.30   10.08
   2   2  -6  107.95   10.47
   2  -2  -6  112.54   10.50
   2   2  -6   98.02    9.98
   2  -2  -6  100.82    9.98
   2  -2  -6   95.20   13.29
   2   2  -6   90.86   12.58
   2   2  -6   65.65   11.36
   2   2  -6   77.86   10.19
   2  -2  -6   83.59   10.07
   2   2  -6  104.53    9.98
   2  -2  -6  109.56    9.98
   2  -2  -6   95.33   10.71
   2   2  -6   86.59   10.87
   2  -2  -6  113.84   10.42
   2   2  -6  117.01   10.46
   2   2  -5  287.72   30.55
   2  -2  -5  289.49   30.54
   2   2  -5  326.89   30.58
   2  -2  -5  342.82   30.58
   2   2  -5  408.91   30.74
   2  -2  -5  293.62   30.54
   2   2  -5  295.82   31.03
   2  -2  -5  300.80   31.02
   2   2  -5  287.48   30.54
   2  -2  -5  307.12   30.85
   2   2  -5  296.36   30.83
   2   2  -5  312.76   30.81
   2  -2  -5  306.84   30.80
   2   2  -4  316.17   34.60
   2  -2  -4  339.66   34.61
   2  -2  -4  341.95   34.49
   2   2  -4  317.63   34.48
   2  -2  -4  342.54   34.43
   2   2  -4  322.61   34.43
   2   2  -4  439.49   34.61
   2  -2  -3   71.08    8.06
   2  -2  -3   63.61    8.13
   2   2  -3   69.52    8.06
   2   2  -3   63.27    8.14
   2   2  -3   68.34    8.01
   2  -2  -3   71.58    8.01
   2  -2  -3   60.86    7.90
   2   2  -3   63.48    7.89
   2  -2  -3  135.61    8.15
   2   2  -3  149.31    8.28
   2  -2  -2   15.01    2.49
   2   2  -2   13.45    2.50
   2  -2  -2   15.52    2.31
   2   2  -2   13.76    2.27
   2  -2  -2   18.67    2.30
   2   2  -2   15.29    2.25
   2   2  -1  270.70   27.43
   2  -2  -1  280.81   27.43
   2   2  -1  252.57   27.78
   2   2   0  446.39   44.39
  -2   2   0  435.90   44.35
   2   2   1   20.44    3.14
  -2   2  -1   10.78    3.59
  -2   2  -2   36.61    5.11
   2   2   2   35.62    4.14
   2  -2   2   31.58    3.52
  -2   2  -2   27.82    3.75
  -2  -2  -2   35.46    3.74
   2  -2   3  168.05   17.85
   2   2   3  201.66   18.15
  -2   2  -3  179.57   18.53
  -2  -2  -4    2.54    0.93
  -2   2  -4    2.32    0.97
   2   2   4    3.90    2.49
   2  -2   4    1.41    1.62
  -2   2  -4    2.58    1.91
  -2   2  -4   -1.03    3.76
   2   2   5   11.48    2.88
  -2  -2  -5   13.17    1.65
  -2   2  -5   10.85    1.67
  -2   2  -5   11.02    2.30
  -2  -2  -5   15.41    2.37
  -2  -2  -6   50.27    5.23
  -2   2  -6   39.45    5.22
  -2   2  -6   39.46    5.19
  -2  -2  -6   45.77    5.20
  -2   2  -6   40.45    5.15
  -2  -2  -6   46.72    5.18
  -2  -2  -6   38.22    9.74
  -2  -2  -6   51.88    5.09
  -2   2  -6   41.71    5.11
   2   2   6   42.46    5.77
  -2  -2  -6   57.19    5.92
  -2   2  -6   51.78    5.97
  -2  -2  -6   56.15    6.98
  -2  -2  -6   56.83    5.14
  -2   2  -6   49.21    5.14
  -2   2  -6   62.14    6.26
  -2  -2  -6   58.88    6.18
  -2   2  -6   68.30    8.28
  -2  -2  -6   83.56    9.08
  -2  -2  -7  661.73   64.10
  -2   2  -7  672.99   64.11
  -2  -2  -7  572.64   65.08
  -2   2  -7  626.82   64.99
  -2  -2  -7  307.05   64.92
  -2   2  -7  586.90   64.86
  -2  -2  -7  544.01   64.67
  -2  -2  -7  645.53   64.18
  -2   2  -7  662.34   64.20
  -2   2  -7  637.97   64.07
  -2  -2  -7  653.57   64.07
  -2  -2  -7  658.30   64.48
  -2   2  -7  608.01   64.08
  -2  -2  -7  639.31   64.08
  -2  -2  -7  710.70   64.57
  -2   2  -7  745.71   64.67
  -2  -2  -8   40.80    5.26
  -2   2  -8   44.94    5.34
  -2   2  -8   51.42    5.01
  -2  -2  -8   48.45    5.00
  -2   2  -8   52.16    5.11
  -2  -2  -8   46.10    5.07
  -2   2  -8   35.73    8.62
  -2  -2  -8   39.81    6.43
  -2  -2  -8   58.46    6.04
  -2   2  -8   63.25    6.23
  -2  -2  -8   41.79    6.52
  -2   2  -8   41.55    6.64
  -2  -2  -8   44.21    5.34
  -2   2  -8   42.82    5.36
  -2   2  -8   26.35    8.20
  -2  -2  -8   27.35    7.54
  -2  -2  -9    0.53    3.38
  -2   2  -9    2.58    3.58
  -2  -2  -9   -3.26    5.75
  -2   2  -9    1.38    6.40
  -2  -2  -9   -0.19    4.04
  -2   2  -9    1.17    2.63
  -2  -2  -9    5.02    2.71
  -2  -2  -9    0.90    2.18
  -2   2  -9    0.19    2.18
  -2   2 -10   12.15    1.82
  -2  -2 -10   10.54    1.78
  -2   2 -10    9.61    2.45
  -2  -2 -10   13.17    3.79
  -2   2 -10   19.43    3.20
  -2  -2 -10   12.50    2.96
  -2   2 -11    5.22    5.29
  -2   2 -11    1.22    1.61
  -2   2 -11    2.01    1.07
  -2  -2 -11    1.36    1.05
  -2  -2 -12    3.33    0.87
  -2   2 -12    2.97    0.89
  -2  -2 -12    5.09    1.29
  -2   2 -12    5.39    1.33
   2  -3 -13    0.07    1.07
   2   3 -13   -0.32    1.13
   2  -3 -12   -0.03    1.53
   2   3 -12   -0.24    1.66
   2   3 -12   -0.20    1.15
   2  -3 -12   -0.39    1.08
   2   3 -12    2.06    6.05
   2  -3 -11   17.10    3.08
   2   3 -11   21.76    3.18
   2  -3 -11   -1.42    5.07
   2  -3 -11    6.49    4.36
   2   3 -11   13.30    3.09
   2   3 -11    1.93    7.73
   2   3 -11    0.40    6.88
   2  -3 -11   35.53    2.81
   2   3 -11   32.60    2.86
   2  -3 -10   -0.58    1.76
   2   3 -10    2.32    1.92
   2   3 -10   -0.48    2.11
   2   3 -10   -0.05    1.26
   2  -3 -10    1.29    1.19
   2   3 -10   -5.48    8.35
   2   3 -10    1.31    7.09
   2   3 -10   -0.08    2.20
   2  -3 -10   -0.55    2.19
   2  -3 -10    1.98    4.92
   2  -3 -10    3.01    3.86
   2   3 -10    2.38    3.41
   2  -3 -10    1.00    9.55
   2   3  -9    1.70    3.39
   2  -3  -9    6.60    3.89
   2  -3  -9    1.57    4.25
   2  -3  -9    2.40    2.08
   2   3  -9    2.20    2.10
   2  -3  -9    1.14    3.84
   2   3  -9    4.45    4.20
   2   3  -9    0.07    2.09
   2  -3  -9    0.92    1.15
   2   3  -9    0.44    1.22
   2   3  -9    3.24    6.59
   2  -3  -9    3.62    3.13
   2   3  -9    1.61    3.23
   2  -3  -9    2.11    9.61
   2  -3  -9   -4.10    5.76
   2   3  -9   -1.45    8.12
   2  -3  -8    1.02    4.18
   2   3  -8   -0.28    3.16
   2  -3  -8    1.70    3.55
   2  -3  -8   -0.31    3.44
   2   3  -8   -2.32    3.46
   2   3  -8    0.49    2.10
   2  -3  -8    0.12    1.07
   2   3  -8   -0.46    1.12
  -2   3   8    0.23    2.62
   2   3  -8    0.58    1.83
   2  -3  -8    0.41    1.81
   2  -3  -8    3.19    9.15
   2   3  -8    7.83    7.77
   2  -3  -8    6.46    5.31
   2  -3  -8   -0.92    2.57
   2  -3  -8   -0.16    2.37
   2   3  -8    0.09    2.50
   2   3  -8    1.64    2.67
   2   3  -8    2.48    6.00
   2   3  -7  385.60   25.13
   2  -3  -7  370.59   25.19
   2  -3  -7  194.90   25.15
   2   3  -7  182.61   25.18
   2  -3  -7  176.93   24.83
   2   3  -7  168.77   24.84
   2   3  -7  304.12   24.69
   2   3  -7  425.44   26.69
   2  -3  -7  431.64   27.46
   2   3  -7  183.00   24.85
   2  -3  -7  189.62   24.81
   2  -3  -7  263.70   24.63
   2  -3  -7  307.75   24.70
   2   3  -7  314.94   24.73
   2   3  -7  263.78   24.63
   2  -3  -7  401.79   25.40
   2   3  -7  397.98   25.63
   2  -3  -7  207.97   24.50
   2   3  -7  193.63   24.50
   2  -3  -7  324.15   25.63
   2   3  -7  337.07   25.93
   2  -3  -6    2.51    2.79
   2   3  -6    3.06    2.32
   2   3  -6    7.86    1.20
   2  -3  -6    8.15    1.18
   2  -3  -6    7.26    1.61
   2   3  -6    7.08    1.63
   2  -3  -6    4.56    1.60
   2  -3  -6    7.78    8.44
   2  -3  -6    3.89    1.62
   2   3  -6    5.21    1.73
   2   3  -6   10.66    1.16
   2  -3  -6    9.17    1.17
   2  -3  -6    3.33    3.37
   2   3  -6    0.27    3.81
   2   3  -6    0.50    5.09
   2   3  -5   24.94    3.06
   2  -3  -5   25.42    3.04
   2  -3  -5   31.58    3.04
   2   3  -5   36.86    4.20
   2  -3  -5   37.34    4.17
   2   3  -5   33.25    3.05
   2  -3  -5   37.72    3.84
   2   3  -5   36.92    3.79
   2   3  -5    7.43    3.78
   2  -3  -5   38.84    3.66
   2   3  -5   37.90    3.72
   2   3  -5    8.28    3.74
   2   3  -4   -0.59    2.35
   2   3  -4    1.94    2.31
   2  -3  -4    2.58    2.25
   2  -3  -4   -0.34    1.02
   2   3  -4    0.57    1.87
   2  -3  -4    0.41    1.60
   2  -3  -4    1.45    1.84
   2   3  -4    0.96    1.69
   2   3  -3  902.74   89.19
   2  -3  -3  942.77   89.21
   2   3  -3  899.02   89.28
   2  -3  -3  939.77   89.23
   2   3  -3  856.27   89.21
   2  -3  -3  903.46   89.27
   2   3  -3  886.68   89.28
   2  -3  -3  910.09   89.14
   2   3  -3  811.61   89.13
   2   3  -2  110.81    9.32
   2   3  -2   78.52    8.47
   2  -3  -2   82.36    8.48
   2   3  -2   78.11    8.44
   2  -3  -2   82.92    8.45
   2   3  -1 1406.21  110.39
   2   3  -1 1064.19  110.00
   2  -3  -1 1075.57  110.00
   2   3   0   73.57    8.17
   2   3   1   -1.50    2.50
  -2  -3  -1   -0.62    1.38
  -2   3  -1   -0.22    1.48
  -2   3  -1    0.44    3.20
   2   3   2    6.05    2.47
  -2   3  -2    4.55    1.72
  -2  -3  -2    6.10    1.63
  -2   3  -2    4.29    3.48
   2   3   3 1223.32  122.60
  -2   3  -3 1221.98  122.84
  -2   3  -4    3.82    3.51
  -2  -3  -4    2.79    0.88
  -2   3  -4    2.71    0.96
  -2   3  -4    5.57    1.98
   2   3   4    4.10    2.73
  -2   3  -5    3.76    3.44
  -2  -3  -5    2.87    2.77
   2   3   5    3.62    2.68
  -2   3  -5    1.49    1.94
  -2  -3  -5    1.75    1.98
  -2  -3  -5    2.20    1.01
  -2   3  -5    1.58    1.13
  -2  -3  -6    7.21    2.05
  -2   3  -6    9.41    2.02
  -2  -3  -6    8.33    3.40
  -2   3  -6    8.40    3.50
  -2  -3  -6    3.43    4.43
  -2   3  -6   -0.89    6.21
  -2  -3  -6    9.73    2.12
  -2   3  -6    7.16    2.14
  -2  -3  -6    9.91    1.77
  -2   3  -6   10.43    1.78
  -2   3  -6   12.82    1.78
  -2  -3  -6   12.85    1.70
  -2  -3  -6    6.50    3.18
  -2  -3  -6    3.42    8.56
  -2  -3  -6    5.11    7.45
  -2  -3  -6    8.77    1.86
  -2   3  -6    9.13    2.04
  -2  -3  -7    7.98    5.30
  -2   3  -7    3.48    7.58
  -2   3  -7   35.88    4.54
  -2  -3  -7   43.75    4.47
  -2  -3  -7    8.13    5.39
  -2   3  -7    5.29    5.57
  -2   3  -7    3.75    7.30
  -2  -3  -7   -1.22    6.32
  -2   3  -7   43.79    4.33
  -2  -3  -7   41.70    4.25
  -2  -3  -7   58.03    4.20
  -2   3  -7   60.18    4.24
  -2  -3  -7    3.49    8.76
  -2   3  -7   28.40    4.45
  -2  -3  -7   24.65    4.39
  -2  -3  -7   -0.12    9.78
  -2  -3  -8   17.93    4.23
  -2   3  -8   11.36    4.21
  -2  -3  -8   13.67    4.24
  -2  -3  -8   12.77    1.84
  -2   3  -8   10.41    1.92
  -2   3  -8    7.13    3.81
  -2  -3  -8   14.42    3.88
  -2   3  -8   13.31    6.90
  -2  -3  -8    8.61    1.68
  -2   3  -8   10.32    1.76
  -2   3  -8   10.18    2.58
  -2   3  -8    9.62    2.40
  -2  -3  -8   10.93    2.32
  -2   3  -8   10.95    6.51
  -2  -3  -8    7.90    5.42
  -2   3  -8    8.56    2.96
  -2  -3  -8    9.44    2.86
  -2   3  -9    2.36    2.66
  -2  -3  -9    2.02    2.59
  -2  -3  -9    6.00    3.99
  -2   3  -9    6.70    6.57
  -2  -3  -9    2.26    3.36
  -2   3  -9    2.43    3.79
  -2   3  -9    4.71    2.21
  -2  -3  -9    2.55    2.16
  -2  -3 -10   -1.40    3.35
  -2   3 -10    4.08    3.56
  -2   3 -10    1.21    1.22
  -2  -3 -10    1.63    1.15
  -2  -3 -10    0.10    2.37
  -2   3 -10    0.10    2.47
  -2   3 -10   -0.46    2.10
  -2  -3 -11  102.15   10.07
  -2   3 -11  105.11   10.09
  -2   3 -11  115.69   10.26
  -2  -3 -11  106.87   10.23
  -2  -3 -11   43.92   10.62
  -2   3 -11   19.01   11.41
  -2   3 -12    2.91    1.22
  -2  -3 -12    2.08    1.20
  -2  -3 -12    2.15    0.78
  -2   3 -12    1.75    0.76
   2  -4 -13    4.32    1.14
   2   4 -13   -1.74    3.75
   2  -4 -12    0.51    1.05
   2   4 -12    0.29    1.14
   2   4 -12    1.41    5.52
   2   4 -12    1.04    1.59
   2  -4 -12   -1.39    1.44
   2   4 -12   -4.87    5.81
   2  -4 -11   14.48    1.93
   2   4 -11   13.83    1.98
   2  -4 -11   13.67    4.56
   2   4 -11   11.32    2.45
   2   4 -11    5.62    6.45
   2   4 -11   17.28    7.61
   2  -4 -11   14.91    2.34
   2  -4 -11   15.40    3.95
   2   4 -11   17.02    2.45
   2   4 -10    6.37    2.04
   2  -4 -10    4.24    1.76
   2   4 -10   12.81    7.90
   2   4 -10    7.31    2.21
   2   4 -10    2.99    1.34
   2  -4 -10    2.48    1.27
   2  -4 -10    3.45    3.90
   2  -4 -10    4.09    2.16
   2   4 -10    7.88    2.27
   2   4 -10   10.28    7.07
   2  -4 -10    7.31    4.46
   2   4  -9   -0.08    3.21
   2  -4  -9   -1.94    3.82
   2   4  -9    2.92    1.81
   2  -4  -9    1.12    1.61
   2  -4  -9    5.09    3.79
   2   4  -9    4.48    4.09
   2  -4  -9    2.65    2.07
   2   4  -9    1.99    2.05
   2   4  -9    1.64    2.23
   2  -4  -9   -9.23   10.22
  -2   4   9    3.75    3.04
   2  -4  -9   -0.66    4.48
   2   4  -9    0.29    6.68
   2   4  -9    3.64    1.27
   2  -4  -9    2.22    1.15
   2   4  -9    4.51    7.99
   2   4  -8    7.85    7.03
   2  -4  -8   60.13    4.87
   2   4  -8   43.75    4.77
   2   4  -8    7.99    4.39
   2  -4  -8   11.45    4.77
   2   4  -8   13.62    3.84
   2   4  -8   50.61    5.79
   2  -4  -8   47.56    5.34
   2  -4  -8    4.79    9.95
   2  -4  -8    7.53    6.30
   2   4  -8   10.44    8.54
  -2   4   8   15.37    4.40
   2   4  -8   45.80    4.49
   2  -4  -8   54.62    4.48
   2  -4  -8   34.77    3.27
   2   4  -8   33.73    3.31
   2  -4  -8   13.14    5.03
   2   4  -8   22.80    3.62
   2  -4  -8   26.46    3.66
   2  -4  -7  343.14   24.78
   2   4  -7  335.19   24.91
   2  -4  -7  344.73   24.34
   2   4  -7  315.09   24.27
   2   4  -7  165.62   23.76
   2   4  -7  128.11   24.58
   2  -4  -7  337.33   24.22
   2   4  -7  332.10   24.26
   2  -4  -7  175.49   24.17
   2  -4  -7  262.24   23.64
   2   4  -7  265.07   23.65
   2   4  -7  169.16   23.95
   2  -4  -7  181.78   24.08
   2   4  -7  212.38   23.80
   2   4  -7  225.20   23.75
   2  -4  -7  190.11   23.76
   2  -4  -7  220.39   23.75
   2  -4  -6    2.92    3.26
   2  -4  -6    4.44    2.97
   2  -4  -6    7.96    1.08
   2   4  -6    6.57    1.06
   2   4  -6    4.11    5.10
   2   4  -6    5.18    2.40
   2  -4  -6    5.03    1.38
   2   4  -6    7.11    1.15
   2  -4  -6    7.15    1.11
   2  -4  -6    7.80    8.58
   2   4  -6    6.42    1.55
   2  -4  -6    6.75    1.59
   2  -4  -6    5.57    1.56
   2   4  -6    6.13    1.63
   2   4  -6    6.24    2.35
   2  -4  -5   92.27    9.01
   2  -4  -5   96.33    9.67
   2   4  -5   80.93    9.01
   2   4  -5   96.41    9.75
   2   4  -5   96.90    9.74
   2   4  -5   96.75    9.43
   2  -4  -5   96.20    9.44
   2  -4  -5   90.40    9.01
   2   4  -5   82.57    9.01
   2   4  -5  122.88    9.44
   2  -4  -5   94.69    9.36
   2   4  -5   94.08    9.40
   2  -4  -4   66.30    7.43
   2   4  -4   61.16    7.39
   2  -4  -4   65.21    7.34
   2   4  -4   64.22    7.37
   2   4  -4   80.01    7.82
   2   4  -4   64.57    7.66
   2  -4  -4   63.49    7.59
   2  -4  -3  117.91   11.48
   2  -4  -3  119.88   11.39
   2   4  -3  109.99   11.51
   2   4  -3  106.27   11.37
   2  -4  -3  107.34   11.31
   2   4  -3  106.36   11.31
   2  -4  -3  112.23   11.25
   2   4  -3  107.40   11.26
   2   4  -2    8.61    3.51
   2   4  -2    5.27    1.57
   2  -4  -2    6.32    1.62
   2   4  -2    4.79    1.49
   2  -4  -2    7.08    1.50
   2   4  -1  632.64   70.81
   2   4  -1  681.86   70.51
   2  -4  -1  748.10   70.52
   2   4   0  288.95   29.38
  -2   4  -1 1419.79  143.88
  -2  -4  -1 1439.27  143.87
   2   4   1 1754.14  144.17
  -2   4  -1 1383.25  143.83
  -2   4  -1 1538.44  144.20
  -2  -4  -2    1.48    1.54
  -2   4  -2    1.89    1.59
  -2   4  -2    1.52    3.48
   2   4   2    2.53    2.63
  -2   4  -3  376.32   44.39
   2   4   3  412.74   44.20
  -2   4  -3  451.07   43.81
   2   4   4   27.54    4.34
  -2   4  -4   24.78    3.49
  -2   4  -4   29.78    3.01
  -2  -4  -4   27.82    2.97
  -2   4  -4   17.24    4.74
  -2  -4  -5    2.34    8.41
  -2   4  -5    5.70    1.45
  -2   4  -5    1.96    1.96
  -2  -4  -5    2.05    1.81
  -2  -4  -5    7.97    2.82
  -2  -4  -5    4.59    2.82
   2   4   5    2.81    2.85
  -2   4  -5    3.71    3.44
  -2   4  -5    3.62    1.19
  -2  -4  -5    3.50    1.13
  -2  -4  -6  142.18   15.74
  -2   4  -6  158.44   15.79
  -2  -4  -6  147.40   15.67
  -2   4  -6  164.51   15.70
  -2  -4  -6  151.11   15.65
  -2   4  -6  169.40   15.67
  -2   4  -6  191.48   16.37
  -2  -4  -6  177.60   16.31
  -2  -4  -6  164.90   16.21
  -2   4  -6  181.33   17.18
  -2   4  -6  141.30   15.71
   2   4   6  135.33   16.33
  -2  -4  -7  363.76   35.36
  -2  -4  -7  349.00   35.29
  -2   4  -7  321.16   35.92
  -2   4  -7  314.08   34.84
  -2  -4  -7  170.71   36.13
   2   4   7  308.64   35.50
  -2   4  -7  372.19   34.84
  -2  -4  -7  348.42   34.82
  -2  -4  -7  367.60   35.28
  -2   4  -7  369.51   35.33
  -2   4  -7  368.77   34.96
  -2  -4  -7  346.72   34.91
  -2   4  -7  341.00   36.00
  -2  -4  -7  343.38   34.78
  -2   4  -7  358.23   34.80
  -2  -4  -8    0.77    3.91
  -2   4  -8    1.22    3.40
  -2  -4  -8    2.74    3.22
  -2   4  -8    0.15    2.29
  -2  -4  -8    0.95    1.32
  -2   4  -8    0.31    1.46
  -2   4  -8   -0.75    6.61
  -2  -4  -8   -1.31    4.02
  -2  -4  -8    0.17    1.19
  -2   4  -8    1.46    1.29
  -2   4  -8    5.96    6.44
  -2   4  -8    1.09    1.97
  -2  -4  -8    0.72    1.89
  -2   4  -8   -2.17    2.64
  -2  -4  -8    0.58    2.48
  -2  -4  -9    1.90    3.23
  -2   4  -9    3.96    3.62
  -2  -4  -9    1.70    3.95
  -2   4  -9   -0.75    2.59
  -2  -4  -9    0.10    2.37
  -2  -4  -9    0.87    2.07
  -2   4  -9    0.47    2.19
  -2  -4  -9    0.97    3.68
  -2   4  -9    6.44    6.84
  -2   4 -10    6.12    1.39
  -2  -4 -10    5.97    1.33
  -2  -4 -10    2.08    3.84
  -2   4 -10   -0.93    6.41
  -2   4 -10    8.89    3.91
  -2  -4 -10    8.07    3.59
  -2   4 -10   13.64    2.76
  -2  -4 -10    9.25    2.51
  -2   4 -10    6.02    2.27
  -2   4 -11    3.13    1.02
  -2  -4 -11    2.47    0.98
  -2  -4 -11    5.04    3.32
  -2   4 -11    2.10    1.57
  -2  -4 -11    0.82    1.43
  -2  -4 -12   -0.70    1.07
  -2   4 -12   -0.34    1.16
  -2   4 -12    0.91    0.72
  -2  -4 -12    0.85    0.66
  -2   4 -12    1.06    3.81
   2   5 -12   10.00    5.66
   2   5 -12    2.27    1.45
   2   5 -12    2.98    5.57
   2   5 -12    2.01    1.48
   2  -5 -12    1.68    1.33
   2   5 -11   16.21    1.85
   2  -5 -11   15.38    1.74
   2  -5 -11   11.52    2.09
   2   5 -11   12.05    2.23
   2  -5 -11   -1.13    4.20
   2   5 -11    5.15    2.31
   2   5 -11   -3.75    6.91
   2   5 -11    3.13    7.07
   2  -5 -11    2.78    3.79
   2   5 -10   37.99    6.60
   2  -5 -10   26.35    7.47
   2   5 -10   14.95    9.38
   2   5 -10   73.18    6.70
   2  -5 -10   68.17    6.57
   2   5 -10   72.51    6.42
   2  -5 -10   79.42    6.38
   2   5 -10    8.84   10.15
   2  -5 -10   32.88    7.85
   2  -5 -10   50.77    6.67
   2   5 -10   49.22    6.67
   2  -5  -9    2.39    3.90
   2   5  -9    0.61    2.36
   2   5  -9    4.46    4.05
   2  -5  -9    6.29    3.69
   2   5  -9    3.87    7.92
   2  -5  -9    3.23    1.58
   2   5  -9    1.05    1.74
   2  -5  -9    2.64    1.11
   2   5  -9    1.31    1.21
   2  -5  -9   -1.11    4.30
   2  -5  -9    0.48    2.06
   2   5  -9    0.68    2.03
   2   5  -9    2.53    6.77
  -2   5   9    1.84    3.13
   2   5  -8   89.28   10.28
   2  -5  -8   95.29    9.94
   2   5  -8   87.79    9.96
   2  -5  -8  112.96   11.03
  -2   5   8  104.29   11.17
   2   5  -8   80.03   12.26
   2  -5  -8  109.43   10.19
   2   5  -8  109.99   10.19
   2   5  -8   96.91   13.16
   2  -5  -8   87.41   14.94
   2  -5  -8  107.46   11.11
   2  -5  -8  111.77   11.32
   2   5  -8  114.20   11.63
   2   5  -8   92.99   10.88
   2  -5  -8  114.73   10.91
   2   5  -7   26.83    3.08
   2   5  -7   18.46    3.92
   2  -5  -7   17.22    3.62
   2   5  -7   35.07    6.31
   2  -5  -7   22.44    2.51
   2   5  -7   20.85    2.50
   2  -5  -7   36.56    3.97
   2  -5  -7   17.64    2.89
   2  -5  -7   17.07    3.05
   2   5  -7   10.57    3.00
   2   5  -7   13.85    2.91
   2  -5  -7   41.39    4.37
   2   5  -7   13.67    2.05
   2  -5  -7   14.31    2.00
   2  -5  -7   48.93   10.47
   2   5  -6   17.72    2.85
   2  -5  -6   22.93    3.49
   2  -5  -6   19.38    2.20
   2  -5  -6   17.20    2.18
   2  -5  -6   19.98    2.20
   2   5  -6   20.42    2.33
   2   5  -6   17.80    2.16
   2   5  -6   17.35    3.02
   2   5  -6   25.65    5.58
   2  -5  -6   31.28    9.60
   2  -5  -6   24.25    3.70
   2   5  -6   12.08    1.82
   2  -5  -6   10.77    1.79
   2  -5  -5    0.94    2.24
   2   5  -5   -0.42    2.39
   2  -5  -5    0.58    0.76
   2   5  -5   -0.70    0.73
   2   5  -5    3.04    2.71
   2   5  -5   -2.54    2.51
   2   5  -5    0.63    0.79
   2  -5  -5    0.84    0.74
   2   5  -5    0.13    1.71
   2  -5  -5   -0.60    1.71
   2   5  -5   -1.49    1.80
   2  -5  -5    1.67    1.70
   2  -5  -4  168.98   15.73
   2   5  -4  160.84   15.74
   2   5  -4  155.62   15.76
   2  -5  -4  171.96   15.80
   2  -5  -4  170.01   15.98
   2   5  -4  164.85   15.99
   2   5  -4  136.13   15.75
   2   5  -3  323.97   31.31
   2  -5  -3  342.07   31.32
   2  -5  -3  308.44   31.16
   2   5  -3  286.11   31.13
   2  -5  -2  255.03   25.27
   2   5  -2  243.13   25.26
   2  -5  -2  266.19   25.30
   2   5  -2  252.37   25.28
   2   5  -2  211.17   25.79
   2   5  -1  703.22   74.60
   2  -5  -1  774.10   74.61
   2   5  -1  846.89   75.05
   2   5   0    8.26    3.45
  -2   5  -1    1.20    1.08
  -2  -5  -1   -0.24    1.06
  -2   5  -1    0.32    1.22
  -2   5  -2   46.50    6.26
   2   5   2   49.44    6.02
  -2   5  -3  357.76   35.15
  -2   5  -3  308.79   35.75
   2   5   3  346.70   35.63
  -2   5  -4  394.63   41.18
  -2   5  -4  402.90   40.39
  -2  -5  -4  385.84   40.38
  -2   5  -4  447.31   40.47
   2   5   4  410.80   41.02
  -2  -5  -5    8.72    2.95
  -2  -5  -5    4.94    2.80
  -2  -5  -5    9.00    1.37
  -2   5  -5    9.67    1.58
  -2   5  -5    6.15    1.46
  -2  -5  -5    6.63    1.42
  -2  -5  -5    5.64    1.49
  -2   5  -5    5.19    1.54
  -2   5  -5    5.73    2.04
  -2  -5  -5    1.71    8.30
  -2   5  -6   71.78    9.63
   2   5   6   81.75   10.47
  -2  -5  -6   92.68    9.50
  -2   5  -6   97.42    9.55
  -2  -5  -6  111.92    9.49
  -2   5  -6  110.89    9.51
  -2  -5  -6   71.39   10.11
  -2   5  -6   56.77   10.46
  -2  -5  -6   25.95   12.69
  -2  -5  -6   69.69   10.16
  -2   5  -6   90.67    9.63
  -2  -5  -6   85.15    9.58
  -2  -5  -7    0.97    1.12
  -2   5  -7    1.72    1.21
  -2  -5  -7    0.22    3.33
  -2  -5  -7    0.85    3.68
  -2   5  -7    3.04    6.43
  -2   5  -7    3.05    6.57
  -2   5  -7   -0.15    2.31
  -2  -5  -7    0.96    1.22
  -2   5  -7    1.73    1.43
  -2  -5  -7   -0.47    8.48
   2   5   7    0.42    3.27
  -2  -5  -7    1.00    1.71
  -2   5  -7    1.53    1.86
  -2  -5  -7    4.05    2.27
  -2   5  -7    5.01    2.53
  -2   5  -8    7.34    6.78
  -2   5  -8    0.81    2.36
  -2   5  -8   -0.61    2.48
  -2  -5  -8    1.11    2.24
  -2   5  -8    0.73    1.20
  -2  -5  -8    0.02    1.14
  -2   5  -8    2.76    6.76
  -2  -5  -8   -0.20    1.87
  -2   5  -8    3.28    2.13
  -2   5  -8    4.18    3.41
  -2  -5  -8    3.01    3.14
  -2  -5  -8    3.78    3.82
  -2  -5  -8    3.24    3.67
  -2  -5  -8    1.27    1.28
  -2   5  -8    1.69    1.52
  -2   5  -9    6.62    2.44
  -2  -5  -9    5.30    2.46
  -2   5  -9   11.23    2.82
  -2   5  -9    5.65    1.39
  -2  -5  -9    6.82    1.32
  -2   5  -9    6.12    6.96
  -2  -5  -9    1.69    4.05
  -2   5  -9    8.03    2.40
  -2  -5  -9    6.28    2.15
  -2   5  -9    1.32    3.47
  -2  -5  -9    7.62    3.36
  -2  -5  -9    3.23    4.01
  -2  -5 -10   77.89    7.45
  -2   5 -10   80.03    7.48
  -2   5 -10   59.71    7.67
  -2   5 -10   37.51   10.07
  -2  -5 -10   44.50    8.40
  -2  -5 -11   23.75    2.73
  -2   5 -11   26.22    2.82
  -2  -5 -11   22.01    2.47
  -2   5 -11   23.36    2.51
  -2  -5 -12    4.58    1.09
  -2   5 -12    4.66    1.11
   2   6 -12    6.00    1.54
   2  -6 -12    5.90    1.37
   2   6 -12    3.94    1.51
   2  -6 -11    9.01    1.69
   2   6 -11    5.74    1.82
   2  -6 -11    5.80    3.64
   2   6 -11   -1.19    6.59
   2   6 -11   -4.26    7.04
   2   6 -11    5.91    2.07
   2  -6 -11    5.90    1.23
   2   6 -11    3.67    1.34
   2  -6 -11    3.36    3.96
   2  -6 -10   18.77    4.55
   2  -6 -10    7.78    1.83
   2   6 -10    4.31    1.47
   2  -6 -10    4.13    1.32
   2   6 -10   11.48    2.40
   2  -6 -10   16.97    4.13
   2   6 -10   13.54    7.39
   2  -6  -9    7.54    1.80
   2   6  -9    8.43    2.01
   2   6  -9    5.84    1.43
   2  -6  -9    8.32    1.33
  -2   6   9    7.51    3.61
   2  -6  -9    4.27    4.19
   2   6  -9    5.81    2.18
   2  -6  -9    6.41    2.17
   2   6  -9    6.57    6.81
   2  -6  -9    9.00    4.22
   2   6  -9    0.16    8.06
   2  -6  -8    6.25    5.09
   2   6  -8   42.69    3.95
   2  -6  -8   34.25    3.80
   2  -6  -8   10.49    5.07
   2   6  -8   59.90    6.09
   2  -6  -8   54.42    5.75
   2   6  -8   12.09    4.30
   2  -6  -8   39.13    3.62
   2   6  -8   39.02    3.66
  -2   6   8   16.67    5.16
   2   6  -8   -5.01    7.77
   2  -6  -8   85.41    5.55
   2   6  -8   70.25    5.50
   2   6  -8    2.70    8.45
   2  -6  -8   21.40    3.95
   2   6  -8   20.71    3.94
   2  -6  -7   -0.61    3.09
   2   6  -7   -0.08    2.35
   2  -6  -7   -0.25    2.18
   2   6  -7    2.62    2.33
   2  -6  -7   -0.62    2.03
   2  -6  -7   -0.66   10.46
  -2   6   7   -0.93    3.25
   2   6  -7    0.65    1.57
   2  -6  -7    2.09    1.61
   2   6  -7    1.06    3.16
   2  -6  -7   -0.81    2.75
   2   6  -7    1.31    5.96
   2  -6  -7    0.57    3.28
   2  -6  -7    0.86    0.88
   2   6  -7    0.46    0.97
   2  -6  -6  118.10   12.45
   2   6  -6   98.79   12.09
   2  -6  -6   96.62   11.94
   2   6  -6   70.83   12.32
   2  -6  -6  109.08   12.39
   2   6  -6   86.09   13.36
   2  -6  -6  125.04   11.80
   2   6  -6  124.50   11.81
   2  -6  -6  125.86   11.94
   2   6  -6  127.44   11.94
   2  -6  -5    0.81    0.71
   2   6  -5    1.26    0.75
   2   6  -5   -2.03    2.58
   2  -6  -5   -1.08    2.56
   2  -6  -5   -0.17    1.60
   2   6  -5    0.65    1.63
   2  -6  -5   -0.75    1.65
   2   6  -5    0.42    2.52
   2  -6  -5    6.99    9.48
   2   6  -5    0.60    0.68
   2   6  -5   -0.46    2.61
   2  -6  -5    0.56    0.69
   2  -6  -5   -1.16    2.27
   2   6  -4  585.12   45.28
   2   6  -4  415.92   45.60
   2  -6  -4  460.70   45.48
   2   6  -4  451.47   45.50
   2   6  -4  377.29   45.24
   2  -6  -4  411.77   45.27
   2   6  -3    5.33    1.50
   2  -6  -3    5.02    1.50
   2   6  -3    6.34    2.58
   2   6  -3    2.09    3.09
   2   6  -2    1.09    1.11
   2  -6  -2    1.33    1.12
   2   6  -2    4.81    4.11
   2   6  -2    2.51    1.24
   2  -6  -1   23.79    2.65
   2   6  -1   21.74    2.63
   2  -6  -1   25.33    2.66
   2   6  -1   27.18    2.69
   2   6  -1   18.58    4.51
   2   6   0  838.27   88.15
   2  -6   0  908.14   88.15
  -2  -6   0  882.28   88.14
   2   6   0  987.03   88.69
  -2  -6  -1   16.39    2.11
  -2   6  -1   17.06    2.18
   2   6   1   22.10    3.92
  -2   6  -1   19.77    2.39
   2   6   2  184.11   17.07
  -2   6  -2  139.95   17.02
   2   6   3   26.78    4.52
  -2   6  -3   24.43    3.05
  -2   6  -3   15.34    4.55
  -2   6  -4    8.63    2.78
  -2   6  -4    7.29    4.08
  -2  -6  -4   20.46    2.19
  -2   6  -4   24.34    2.31
   2   6   4   10.82    4.06
   2   6   5   26.23    4.55
  -2   6  -5   27.30    3.21
  -2  -6  -5   30.59    2.73
  -2   6  -5   28.54    2.74
  -2   6  -5    1.06    2.73
  -2  -6  -5   38.94    8.61
  -2   6  -5    8.92    4.72
  -2  -6  -5   32.00    3.89
  -2  -6  -5   33.57    3.90
  -2  -6  -5   27.51    2.74
  -2   6  -5   26.94    2.80
  -2  -6  -5   26.84    2.87
  -2   6  -5   27.95    2.91
  -2  -6  -6  156.55   13.90
  -2  -6  -6  158.58   13.89
  -2  -6  -6   82.79   15.78
  -2   6  -6  125.03   13.29
  -2   6  -6  140.55   13.22
  -2  -6  -6  134.22   13.18
   2   6   6  125.58   14.24
  -2   6  -6  130.14   13.67
  -2   6  -6  157.30   13.36
  -2  -6  -6  139.45   13.29
  -2   6  -6  130.84   13.16
  -2  -6  -6  127.53   13.14
  -2   6  -6  106.25   14.27
  -2  -6  -7    1.32    1.06
  -2   6  -7    1.98    1.14
  -2   6  -7    1.71    3.04
  -2  -6  -7   -1.49    3.84
  -2  -6  -7   -0.07    3.51
  -2   6  -7    3.81    6.29
  -2   6  -7   -1.52    6.96
  -2   6  -7   -0.45    2.32
  -2   6  -7    0.89    1.36
  -2  -6  -7    1.24    1.19
  -2   6  -7    1.14    1.89
  -2  -6  -7    0.79    1.58
  -2  -6  -7   -4.24    8.57
  -2   6  -7    3.57    2.35
  -2  -6  -7    0.09    2.23
   2   6   7   -0.96    3.80
  -2  -6  -8   44.40    7.77
  -2   6  -8   32.09    9.35
  -2   6  -8   86.14    8.42
  -2  -6  -8   88.37    8.15
  -2  -6  -8   38.00    7.71
  -2  -6  -8   78.09    7.40
  -2   6  -8   88.01    7.63
  -2  -6  -8   63.23    6.65
  -2   6  -8   67.53    6.73
  -2  -6  -8   13.99   10.56
  -2  -6  -8   66.75    6.59
  -2   6  -8   70.80    6.63
  -2   6  -8   63.75    6.99
  -2  -6  -8   55.29    6.84
  -2   6  -8   51.87    6.93
   2   6   8   47.40    8.26
  -2   6  -8   27.56    9.82
  -2   6  -9    0.71    2.34
  -2  -6  -9    0.94    1.88
  -2   6  -9   -0.37    2.07
  -2  -6  -9    0.84    3.64
  -2   6  -9    6.51    7.01
  -2   6  -9   -0.62    1.17
  -2  -6  -9    0.29    1.04
  -2   6  -9    3.62    2.54
  -2  -6  -9    0.83    2.16
  -2   6  -9    0.56    3.33
  -2  -6  -9    1.33    2.98
  -2   6 -10   17.27    3.00
  -2  -6 -10   -2.51    4.05
  -2   6 -10    4.66    6.72
  -2  -6 -10   21.88    2.34
  -2   6 -10   22.92    2.38
  -2  -6 -11    0.97    0.78
  -2  -6 -11   -1.44    3.03
  -2   6 -11    0.76    1.64
  -2   6 -11    2.57    5.36
  -2  -6 -11   -0.57    1.21
  -2   6 -11    1.20    1.32
  -2  -6 -12    2.53    0.80
  -2   6 -12    3.28    3.75
   2   7 -12    1.85    1.41
   2  -7 -12    0.89    1.08
   2   7 -11    1.03    1.62
   2  -7 -11    2.23    1.40
   2   7 -11   -0.59    6.61
   2   7 -11    8.51    6.60
   2   7 -11    1.37    1.88
   2  -7 -11    1.87    1.05
   2  -7 -11   -3.39    3.86
   2  -7 -11    1.87    3.45
   2   7 -10   26.88    5.92
   2  -7 -10   65.51    5.61
   2   7 -10   56.33    5.65
  -2   7  10   31.21    6.79
   2  -7  -9    4.12    3.98
   2   7  -9    2.07    7.96
  -2   7   9   -0.64    3.41
   2  -7  -9    2.74    3.94
   2   7  -9    5.13    7.01
   2   7  -9    1.31    1.97
   2  -7  -9   -0.80    1.96
   2   7  -9    0.72    1.70
   2  -7  -9   -0.73    1.50
   2   7  -8   51.74   10.88
  -2   7   8   72.16    9.47
   2  -7  -8   76.00    9.09
   2   7  -8   84.37    8.18
   2  -7  -8   81.15    8.11
   2   7  -8   88.63    8.25
   2  -7  -8   81.33    8.23
   2   7  -8   62.85    8.36
   2  -7  -8   78.30    7.95
   2   7  -8   74.21    7.98
   2  -7  -8   76.41    9.18
   2   7  -7   38.78    7.35
   2   7  -7   36.89    4.14
   2  -7  -7   42.06    5.02
   2  -7  -7   42.21    4.92
   2  -7  -7   26.78    4.65
   2  -7  -7   28.60    4.20
   2   7  -7   24.57    4.23
   2   7  -7   28.26    3.41
   2  -7  -7   30.76    3.37
   2   7  -7   41.21    3.61
   2  -7  -7   35.88    3.58
   2  -7  -7   27.06    3.17
   2   7  -7   25.31    3.19
  -2   7   7   33.79    5.20
   2  -7  -6   -1.36    3.00
   2  -7  -6    1.34    1.10
   2   7  -6    1.77    1.10
   2   7  -6    0.67    2.51
   2  -7  -6    1.48    1.62
   2   7  -6    1.82    0.84
   2  -7  -6    2.75    0.78
   2   7  -6   -0.43    1.54
   2   7  -6    0.72    5.54
   2  -7  -6    3.86    2.50
   2  -7  -6    0.90    2.86
   2   7  -6   -1.84    2.62
  -2   7   6    1.68    3.15
   2  -7  -6   -0.71    1.42
   2   7  -6    0.65    1.38
   2   7  -5   22.33    6.05
   2   7  -5   37.98    3.86
   2  -7  -5   47.65    3.91
   2  -7  -5   39.02    3.23
   2   7  -5   31.14    3.23
   2  -7  -5   36.74    4.27
   2  -7  -5   35.75    4.26
   2   7  -5   28.64    4.21
   2  -7  -5   41.41    4.38
   2   7  -5   28.04    4.61
   2   7  -4  535.19   49.10
   2  -7  -4  647.47   49.17
   2   7  -4  318.53   49.37
   2   7  -4  412.29   49.05
   2   7  -3  128.22   15.42
   2  -7  -3  178.42   14.86
   2   7  -3  128.23   14.79
   2   7  -3  141.23   14.98
   2  -7  -2  133.45   12.16
   2   7  -2  110.13   12.13
   2   7  -2  112.15   13.27
   2   7  -1   20.97    2.44
   2  -7  -1   26.89    2.48
   2   7  -1   18.17    4.58
  -2   7   0  138.74   14.46
   2  -7   0  167.72   14.48
   2   7   0  130.67   14.44
   2   7   0  223.18   15.75
  -2   7   0  199.15   14.97
   2   7   1   22.00    4.34
  -2   7  -1    9.04    2.16
   2   7   2   -0.82    3.74
  -2   7  -2    0.83    3.72
  -2   7  -3   62.68    6.41
   2   7   3   53.93    7.59
  -2   7  -3   56.91    7.66
  -2  -7  -4  410.11   33.80
  -2   7  -4  342.46   33.78
  -2   7  -4  312.27   33.84
  -2   7  -4  345.54   33.80
  -2  -7  -4  350.61   33.79
  -2  -7  -5    2.49    2.88
  -2   7  -5    1.73    1.99
  -2  -7  -5    6.29    8.16
  -2   7  -5    2.08    1.07
  -2  -7  -5    1.59    1.01
   2   7   5    3.41    3.43
  -2   7  -5    1.32    0.93
  -2  -7  -5    0.92    0.88
  -2   7  -5   -0.15    3.54
  -2  -7  -5    2.68    2.82
  -2   7  -5   -0.05    1.29
  -2   7  -5    0.33    1.41
  -2  -7  -5    0.99    1.24
  -2   7  -5    0.97    4.39
  -2   7  -6   23.73    5.39
  -2  -7  -6   28.46    4.83
  -2  -7  -6   25.38    4.92
  -2  -7  -6    0.77    8.88
  -2   7  -6   27.97    4.10
  -2   7  -6   44.59    4.50
  -2  -7  -6   41.47    4.32
  -2  -7  -6   32.42    3.68
  -2   7  -6   34.94    3.74
   2   7   6   27.54    5.45
  -2  -7  -6   36.64    3.64
  -2   7  -6   39.24    3.67
  -2   7  -6    1.99    5.50
  -2  -7  -6   32.02    3.83
  -2   7  -6   35.07    3.92
  -2   7  -6   25.42    7.36
  -2  -7  -7    2.29    3.30
  -2   7  -7   -4.33    6.86
  -2  -7  -7    7.73    1.18
  -2   7  -7    6.68    1.29
  -2   7  -7    1.69    2.36
  -2   7  -7    3.84    1.45
  -2  -7  -7    4.00    1.36
  -2  -7  -7   -2.92    8.29
   2   7   7    6.05    4.31
  -2  -7  -7    2.21    3.53
  -2  -7  -7    9.65    3.06
  -2   7  -7    9.88    3.27
  -2  -7  -7   12.37    2.30
  -2   7  -7   12.73    2.61
  -2   7  -7    1.44    1.92
  -2  -7  -7    0.98    1.75
  -2   7  -8   25.91    7.21
  -2  -7  -8    5.77    8.43
  -2  -7  -8   13.85    3.22
  -2   7  -8   16.44    3.49
   2   7   8   19.31    5.29
  -2   7  -8   34.43    3.26
  -2  -7  -8   28.91    2.94
  -2   7  -8   17.26    2.47
  -2   7  -8   16.95    4.35
  -2  -7  -8   15.10    3.85
  -2  -7  -8   31.60    4.54
  -2   7  -8   32.43    7.93
  -2  -7  -8   30.07    4.51
  -2   7  -9    6.96    1.37
  -2  -7  -9    8.68    1.32
  -2  -7  -9   10.13    2.43
  -2   7  -9    7.45    2.59
  -2  -7  -9    1.32    3.84
  -2   7  -9    7.03    2.51
  -2  -7  -9    7.80    3.18
  -2   7  -9    7.06    3.61
  -2   7  -9   11.55    7.25
  -2  -7 -10   38.50    4.07
  -2  -7 -10   44.56    4.28
  -2   7 -10   42.77    4.37
  -2   7 -10   31.73    4.51
  -2  -7 -10   31.36    5.48
  -2  -7 -11   16.16    1.78
  -2  -7 -11   16.98    2.00
  -2   7 -11   17.21    2.09
  -2  -7 -11    4.56    3.35
  -2   7 -11    3.32    5.50
  -2   7 -11   13.93    2.27
  -2   7 -12   -1.43    3.46
   2   8 -12    6.68    5.10
   2   8 -12    5.52    1.49
   2  -8 -11    5.67    1.36
   2   8 -11    4.59    1.54
   2  -8 -11    1.12    3.60
   2   8 -11    8.58    6.37
   2   8 -11   -4.82    6.43
   2   8 -11    2.21    1.95
   2  -8 -11    4.47    3.37
   2  -8 -10    6.29    1.22
   2   8 -10    7.88    2.40
   2   8 -10    6.31    1.82
   2  -8 -10    4.65    1.58
   2   8 -10    2.02    7.47
   2   8  -9   -1.58    7.72
   2  -8  -9   -0.52    1.47
   2   8  -9   -4.24    7.33
   2  -8  -9    2.05    3.74
   2   8  -9   -0.19    1.71
   2   8  -9    0.50    1.16
   2  -8  -9    0.97    1.03
   2  -8  -9    0.26    3.82
  -2   8   9   -0.17    3.58
   2  -8  -8    0.90    1.01
   2   8  -8    0.94    1.11
   2  -8  -8   -1.73    3.70
   2  -8  -8    0.14    1.83
   2   8  -8    0.65    1.76
   2   8  -8    1.93    1.59
   2  -8  -8   -0.03    1.38
   2   8  -8   -0.82    2.61
   2  -8  -8    1.41    3.83
  -2   8   8    4.50    3.86
  -2   8   7   97.99   14.03
   2   8  -7   53.27   14.43
   2  -8  -7  152.73   12.66
   2   8  -7  131.85   12.67
   2  -8  -7   83.72   13.29
   2  -8  -7  132.57   12.77
   2   8  -7  117.25   12.81
   2  -8  -7   83.05   13.29
   2   8  -7   70.02   12.93
   2   8  -6   47.77    4.50
   2  -8  -6   59.68    4.49
   2   8  -6   42.11    7.61
   2   8  -6   49.43    5.20
   2  -8  -6   56.52    5.77
  -2   8   6   46.12    6.51
   2  -8  -6   59.72    5.66
   2   8  -5    9.51    3.20
  -2   8   5    8.24    3.64
   2   8  -5   13.59    5.19
   2   8  -5   -0.90    1.53
   2  -8  -5    8.82    2.80
   2   8  -5    3.18    1.77
   2  -8  -5    6.98    1.70
   2  -8  -5   11.04    2.70
   2   8  -5    4.84    0.86
   2   8  -5    8.66    2.62
   2  -8  -4  341.49   27.55
   2   8  -4  247.54   27.45
   2   8  -4  395.30   27.57
   2   8  -4  286.35   28.12
   2  -8  -3  164.90   16.45
   2   8  -3  133.02   16.40
   2   8  -3  181.54   17.27
   2  -8  -2   29.17    3.02
   2   8  -2   21.53    5.54
   2   8  -2   24.20    3.90
   2   8  -1  113.70   13.58
  -2   8   1  129.88   13.18
   2   8   0  306.63   27.98
  -2   8   0  254.83   27.27
   2   8   1  371.69   32.09
  -2   8  -1  298.17   31.40
   2  -8   1  309.40   31.11
  -2   8  -2   62.53    6.65
   2   8   2   72.75    8.13
  -2   8  -2   65.91    8.07
  -2   8  -3  164.30   16.46
  -2   8  -3  151.26   17.56
   2   8   4    3.13    3.65
  -2  -8  -4    7.08    8.12
  -2  -8  -4    7.29    2.68
  -2   8  -4   -1.33    4.75
  -2   8  -4    5.01    1.77
  -2   8  -4    0.81    0.84
  -2   8  -4    1.52    1.37
  -2   8  -5    1.09    1.97
  -2  -8  -5    2.40    0.94
  -2   8  -5    2.39    1.04
   2   8   5   -1.04    3.77
  -2  -8  -5    3.71    2.82
  -2  -8  -5    1.02    8.12
  -2   8  -5    2.90    0.87
  -2  -8  -5    3.62    0.86
  -2   8  -5    3.69    3.85
  -2  -8  -5    2.78    2.90
  -2   8  -5   -0.33    4.60
  -2  -8  -6    1.00    1.38
  -2   8  -6   -0.17    1.55
  -2   8  -6    0.53    6.56
  -2  -8  -6    3.06    2.36
  -2  -8  -6    3.00    3.30
  -2  -8  -6    1.80    3.29
  -2   8  -6    0.18    3.70
  -2   8  -6    3.13    2.15
  -2  -8  -6    1.64    1.02
  -2   8  -6    1.58    1.17
   2   8   6    1.02    4.01
  -2   8  -6   -0.90    4.69
  -2  -8  -6    3.19    1.78
  -2   8  -6    2.20    1.83
  -2  -8  -6    2.33    8.21
  -2  -8  -6    1.52    0.90
  -2   8  -6    1.76    0.94
  -2  -8  -7  281.99   34.36
  -2  -8  -7  377.84   34.78
  -2  -8  -7  337.29   34.03
  -2   8  -7  399.88   34.12
   2   8   7  304.23   35.13
  -2   8  -7  284.77   33.98
  -2  -8  -7   79.39   34.95
  -2   8  -7  219.98   34.76
  -2  -8  -7  349.37   33.88
  -2   8  -7  345.72   33.89
  -2   8  -7  256.27   35.23
  -2  -8  -7  255.44   34.36
  -2  -8  -7  359.93   33.92
  -2   8  -7  368.70   33.95
  -2  -8  -7  372.01   34.36
  -2   8  -7  382.45   34.45
   2   8   8   83.27   11.40
  -2  -8  -8  142.04   10.32
  -2   8  -8   47.92   12.34
  -2  -8  -8   97.85    9.71
  -2   8  -8  100.66    9.83
  -2  -8  -8   64.79   10.41
  -2  -8  -8    8.91   12.24
  -2  -8  -8  150.74   11.08
  -2   8  -8   39.41   11.67
  -2  -8  -8   69.04   10.38
  -2   8  -9    0.71    2.32
  -2  -8  -9   -0.16    2.87
  -2  -8  -9    0.78    0.89
  -2   8 -10   10.88    1.85
  -2  -8 -10    9.73    1.69
  -2   8 -10    5.57    2.30
  -2  -8 -10   12.60    1.40
  -2  -8 -10    4.43    3.48
  -2  -8 -11    3.92    2.78
   2   9 -12   -0.49    1.27
   2   9 -12    1.05    4.76
   2   9 -11   12.64    2.05
   2  -9 -11   -0.13    3.37
   2   9 -11    0.70    6.20
   2   9 -11    0.92    6.06
   2  -9 -11    3.73    3.19
   2   9 -10    1.78    2.30
   2   9 -10   -1.39    7.21
   2   9 -10    6.52    7.15
   2  -9 -10    1.55    3.52
   2  -9 -10    3.24    3.57
  -2   9   9    1.97    3.98
   2   9  -9   -2.51    7.22
   2  -9  -9   -1.82    3.57
   2  -9  -9    1.51    3.80
   2   9  -9    5.61    7.70
   2   9  -9   -1.26    2.49
   2  -9  -8   10.80    3.84
  -2   9   8    9.84    4.25
   2   9  -8    0.91    7.29
   2  -9  -8    8.60    3.80
   2   9  -8    6.17    2.77
   2   9  -7   78.59   10.72
   2   9  -7   64.51    8.27
  -2   9   7   62.40    9.46
   2  -9  -7   95.69    8.96
   2  -9  -7   89.57    8.85
   2   9  -6    6.34    5.90
   2   9  -6   12.39    2.78
   2   9  -6   -0.03    1.74
   2  -9  -6   13.39    3.16
   2   9  -6   12.16    3.45
  -2   9   6   14.95    4.42
   2  -9  -6   18.06    3.37
   2  -9  -5   16.78    3.09
  -2   9   5   20.40    4.62
   2  -9  -5   16.38    3.09
   2   9  -5    5.10    5.54
   2   9  -5   12.77    3.06
   2   9  -5   10.18    4.40
   2  -9  -4   14.85    2.80
  -2   9   4    7.61    3.80
   2  -9  -4   14.78    2.80
   2   9  -4    9.40    2.83
   2   9  -4    8.74    4.62
   2   9  -3  672.55   39.68
   2   9  -3  596.46   40.53
   2   9  -2   19.54    3.34
   2   9  -2   23.25    5.20
  -2   9   2   22.81    4.37
   2   9  -1  231.18   25.75
  -2   9   1  259.20   25.48
   2   9   0   46.16    6.76
  -2   9   0   39.42    5.27
   2   9   1    0.37    4.34
  -2   9  -1    2.98    2.36
  -2   9  -2   25.40    3.09
  -2   9  -2   32.11    4.95
   2   9   3  330.35   23.86
  -2   9  -3  257.77   22.45
   2   9   4   37.14    5.97
  -2   9  -4   33.55    5.82
  -2  -9  -4   46.00    4.57
  -2   9  -4   15.48    5.98
   2   9   4   27.52    4.83
  -2   9  -4   36.86    4.06
  -2  -9  -4   21.19    8.76
  -2   9  -5   14.84    2.22
   2   9   5   22.23    4.81
  -2   9  -5   13.34    4.37
  -2   9  -5    3.83    5.02
  -2  -9  -5   17.13    3.26
  -2   9  -5   -1.09    1.59
  -2  -9  -5   20.71    3.09
  -2   9  -5   15.84    6.29
  -2  -9  -5    3.56    8.06
   2   9   6    9.98    4.88
  -2   9  -6    5.14    6.91
  -2  -9  -6    6.39    3.48
  -2   9  -6    5.78    2.25
  -2  -9  -6    2.66    8.12
  -2  -9  -6    4.45    3.19
  -2   9  -6    5.78    4.08
   2   9   7   11.24    5.14
  -2   9  -7   -1.77    5.05
  -2   9  -7    4.15    7.09
  -2  -9  -7   -0.94    3.66
  -2   9  -7    2.97    3.94
  -2  -9  -7    3.22    3.72
  -2  -9  -7   -0.11    8.09
  -2   9  -7   11.27    2.47
  -2   9  -8   17.92    3.15
  -2  -9  -8   27.00    4.53
  -2   9  -8   21.88    7.00
   2   9   8   26.25    5.68
  -2   9  -8   20.89    7.84
  -2  -9  -8   17.32    4.34
  -2   9  -9   -2.50    6.94
  -2  -9  -9    5.84    3.54
  -2   9  -9   -1.27    2.22
  -2   9 -10    5.36    6.28
  -2   9 -10    1.17    1.93
  -2  -9 -10   -2.26    3.20
  -2   9 -11   12.49    5.25
  -2  -9 -11   16.81    3.14
   2  10 -12    1.32    4.03
   2 -10 -11   12.04    3.51
   2  10 -11   11.74    6.23
   2  10 -11   10.21    6.00
   2 -10 -11   14.81    3.38
   2  10 -11   16.10    2.35
   2 -10 -10   -2.99    3.39
   2  10 -10   -2.76    7.02
   2  10 -10    1.10    6.88
   2  10 -10   -0.04    2.21
   2 -10 -10   -0.57    3.44
  -2  10   9    0.94    3.93
   2  10  -9    1.55    2.50
   2  10  -8    2.76    7.27
   2 -10  -8   -1.29    3.57
   2 -10  -8    2.66    3.76
  -2  10   8    0.19    4.50
   2 -10  -7   62.17    7.60
   2 -10  -7   68.88    7.72
   2  10  -7   44.05    9.69
   2  10  -7   57.34    7.06
   2  10  -6    2.17    5.92
   2  10  -6    1.65    2.61
   2  10  -6   -0.90    1.67
   2 -10  -6   -1.37    3.03
  -2  10   6   -5.92    4.30
   2  10  -6    1.51    3.16
   2 -10  -6    5.28    3.05
   2  10  -5   20.96    4.94
  -2  10   5   34.16    5.62
   2 -10  -5   34.43    4.20
   2 -10  -5   41.22    4.44
   2  10  -5   23.28    4.05
   2  10  -5   18.83    5.40
   2  10  -5   26.35    6.26
   2  10  -4    5.17    4.66
   2  10  -4    5.42    2.60
  -2  10   4    6.80    3.86
   2  10  -4    8.53    4.27
   2 -10  -4    4.41    2.55
   2  10  -3   27.20    4.50
   2  10  -3   31.60    3.75
   2  10  -3   21.66    4.99
   2  10  -2   69.02    7.49
  -2  10   2   68.61    6.62
   2  10  -2   49.77    5.37
   2  10  -2   39.87    6.49
   2  10  -1   96.16   11.20
   2  10  -1   94.60   11.89
   2  10  -1  137.52   12.62
  -2  10   1  153.30   12.12
   2  10   0   38.09    6.29
  -2  10   0   29.53    4.78
   2  10   0   36.93    5.41
   2  10   1  402.51   22.74
  -2  10  -1  108.35   22.32
   2  10   2   15.13    4.86
   2  10   2    5.75    3.67
  -2  10  -2    2.61    4.92
  -2  10  -2    8.93    1.71
  -2  10  -3   10.05    7.11
  -2  10  -3   55.38    5.38
   2  10   3   45.74    6.35
   2  10   3   80.26    7.98
  -2 -10  -3   22.31    9.56
  -2  10  -3   53.75    7.25
   2  10   4   18.43    5.08
  -2  10  -4    8.44    4.30
  -2  10  -4    2.42    5.16
   2  10   4    6.60    3.32
  -2  10  -4    9.01    1.99
  -2 -10  -5   18.55    3.23
  -2  10  -5   15.10    2.30
   2  10   5   20.15    5.36
  -2  10  -5   18.50    4.73
  -2  10  -5    4.70    5.24
  -2 -10  -5   11.56    3.19
  -2 -10  -5   -0.32    8.09
  -2  10  -5   18.24    6.67
  -2  10  -5    2.12    1.76
  -2  10  -6   17.48    4.58
   2  10   6   21.66    5.71
  -2  10  -6    1.75    5.44
  -2  10  -6    9.49    7.17
  -2 -10  -6   15.69    3.76
  -2  10  -6    5.39    2.04
  -2 -10  -6   13.21    8.09
  -2  10  -6   21.97    2.55
  -2 -10  -6   17.22    3.68
  -2 -10  -7  134.56   13.17
  -2 -10  -7  173.41   13.35
   2  10   7  192.37   15.26
  -2  10  -7  141.41   14.11
  -2  10  -7  152.12   15.29
  -2  10  -8    1.81    2.22
  -2  10  -8   -0.78    7.47
   2  10   8    7.50    5.10
  -2 -10  -8    1.60    3.68
  -2 -10  -9   -4.79    3.33
  -2  10  -9   -2.39    6.73
  -2  10  -9   -3.75    2.25
  -2 -10 -10   -1.28    2.95
  -2  10 -10    0.55    6.02
  -2  10 -10    0.62    1.72
  -2  10 -11    6.62    4.47
  -2 -10 -11    7.28    2.46
   2  11 -11    3.12    5.19
   2  11 -11   -1.66    5.34
   2  11 -11    5.17    1.69
   2 -11 -11    2.50    2.84
   2  11 -10    4.08    2.12
   2 -11 -10   -1.28    3.21
   2  11 -10   -3.18    6.66
   2  11 -10    2.32    6.92
   2 -11 -10   -0.63    3.13
   2  11  -9    2.74    2.36
   2 -11  -9   -0.61    3.43
  -2  11   9    0.39    4.21
  -2  11   8    7.98    4.70
   2 -11  -8    0.39    3.48
   2  11  -8   -3.50    7.28
   2  11  -8    0.85    1.90
   2  11  -8    1.79    2.57
   2 -11  -8   -0.65    3.57
   2  11  -7   13.27    7.42
   2 -11  -7   25.04    4.28
   2 -11  -7   26.58    4.45
   2  11  -7   21.75    3.73
  -2  11   7   22.32    5.66
   2 -11  -6    8.94    3.36
  -2  11   6    4.49    4.60
   2  11  -6    5.12    3.64
   2 -11  -6    7.51    3.02
   2  11  -6    2.76    2.70
   2  11  -6    5.13    6.11
   2 -11  -5    2.57    2.93
  -2  11   5    4.69    4.36
   2  11  -5    2.88    3.77
   2 -11  -5    4.04    2.67
   2  11  -5   -0.84    5.48
   2  11  -5    6.40    2.67
   2  11  -5    4.26    4.78
   2  11  -4   34.16    4.80
   2 -11  -4   45.32    4.79
   2  11  -4   23.51    6.13
   2  11  -4   28.99    5.99
   2  11  -3   46.82    5.78
  -2  11   3   66.97    7.17
   2  11  -3   47.35    6.87
   2  11  -2   -1.42    2.28
   2  11  -2    3.42    4.49
   2  11  -2    1.27    4.00
   2  11  -1  103.53   13.62
   2  11  -1  123.96   14.27
   2  11   0    1.02    4.14
  -2  11   0   -0.52    3.02
  -2  11   0    2.11    4.40
   2  11   1    0.79    3.67
  -2  11  -1    1.87    3.63
   2  11   1   -0.91    4.86
  -2 -11  -1    1.40    8.72
  -2  11  -1   -5.99    4.85
   2  11   2   45.64    6.65
  -2  11  -2   13.36    5.95
   2  11   2   33.23    5.25
  -2  11  -2   28.66    4.96
  -2  11  -2   42.16    6.04
  -2 -11  -2   20.72    8.83
  -2  11  -3   87.37    8.77
  -2  11  -3   90.33    9.67
   2  11   3   84.38    9.63
  -2 -11  -3   65.15   12.12
  -2  11  -3  108.14   10.75
   2  11   4   38.58    6.51
   2  11   4   21.67    4.32
  -2  11  -4   29.39    6.50
  -2  11  -4   -0.78    5.85
  -2  11  -4   24.64    5.32
  -2  11  -4   22.18    2.86
  -2 -11  -4    4.22    8.47
  -2  11  -5    6.35    2.10
   2  11   5   14.14    5.72
  -2  11  -5    7.71    4.51
  -2  11  -5   -2.16    5.63
  -2 -11  -5   10.37    3.29
  -2  11  -5   -0.49    1.57
  -2  11  -5    7.30    6.53
  -2 -11  -5    5.83    7.94
   2  11   6    3.41    5.72
  -2  11  -6    2.81    5.60
  -2  11  -6   -0.59    6.94
  -2 -11  -6   -1.60    3.48
  -2  11  -6   -2.49    4.27
  -2  11  -6    3.50    2.20
  -2 -11  -6    1.24    3.02
  -2  11  -6    1.09    1.58
  -2 -11  -7    4.06    3.51
  -2 -11  -7   -1.37    3.23
  -2  11  -7   -0.21    3.71
  -2  11  -7    0.31    7.19
   2  11   7    7.36    5.74
  -2  11  -8    1.74    2.16
  -2  11  -8    4.30    6.19
   2  11   8   -2.72    5.12
  -2  11  -9    1.65    2.04
  -2 -11  -9    3.64    3.26
  -2  11 -10   14.76    2.12
  -2  11 -10    2.05    5.81
  -2 -11 -10    7.98    3.12
  -2  11 -11    1.35    3.75
  -2 -11 -11    2.69    1.93
   2  12 -11    4.27    4.83
   2  12 -11    5.22    4.73
   2 -12 -11    2.71    2.50
   2  12 -11    3.88    1.46
   2 -12 -10    7.48    2.93
   2  12 -10    8.11    6.38
   2  12 -10    3.43    6.49
   2 -12 -10    7.25    3.11
   2  12 -10    5.87    2.07
   2 -12  -9    2.41    3.24
   2  12  -9    6.93    7.44
   2  12  -9   -3.30    6.95
   2  12  -9    0.93    2.21
   2 -12  -9    1.84    3.08
   2  12  -8   -0.79    2.46
  -2  12   8   -0.21    4.77
   2 -12  -8    1.95    3.24
   2 -12  -7    0.22    3.26
  -2  12   7    4.07    5.00
   2 -12  -7    3.15    3.32
   2  12  -7   -7.52    7.04
   2  12  -6   11.05    6.56
   2 -12  -6   13.61    3.61
   2  12  -6    7.70    4.00
   2 -12  -6   13.48    3.38
   2  12  -6    8.92    2.89
  -2  12   6   13.54    5.33
  -2  12   5    5.75    4.67
   2  12  -5    2.59    4.02
   2 -12  -5    4.97    2.77
   2  12  -5    1.64    2.53
   2  12  -5    4.36    4.95
  -2  12   4   80.97    8.79
   2  12  -4   54.03    8.22
   2 -12  -4   83.02    7.08
   2  12  -4   50.29    6.83
   2  12  -4   43.81    8.26
   2  12  -3    3.67    2.38
  -2  12   3    5.71    4.17
   2  12  -3    6.30    4.85
   2  12  -2    4.15    2.23
   2  12  -2   -0.09    4.63
  -2  12   2   -1.79    3.73
   2  12  -1   -3.22    4.13
  -2  12   1   -2.82    4.21
   2  12   0   94.88    8.79
   2  12   0  159.78   10.60
  -2  12  -1    5.01    4.96
   2  12   1    5.04    3.94
  -2  12  -1    7.40    4.23
  -2 -12  -1   -0.72    9.04
   2  12   1   10.35    5.46
  -2  12  -2   16.47    4.85
  -2  12  -2    6.49    5.45
  -2  12  -2    7.02    4.19
   2  12   2   13.89    4.51
  -2 -12  -2    8.99    8.53
   2  12   2   29.16    6.32
  -2  12  -3    2.37    1.59
  -2  12  -3    3.65    4.65
  -2  12  -3    4.68    5.53
   2  12   3   -2.61    3.88
  -2  12  -3    4.92    4.05
  -2 -12  -3   -0.85    8.23
   2  12   3    7.64    5.66
  -2  12  -4    1.78    1.80
   2  12   4    0.96    3.85
  -2 -12  -4   -0.87    8.00
  -2  12  -4   -1.88    4.42
   2  12   4    1.69    6.01
  -2  12  -4    0.59    5.89
  -2  12  -5   12.18    6.77
  -2 -12  -5   13.40    3.46
  -2  12  -5    8.86    4.94
  -2  12  -5    9.44    2.16
  -2  12  -5    0.88    1.69
  -2 -12  -6    8.64    3.56
  -2  12  -6    3.87    4.03
  -2  12  -6   -0.17    1.68
   2  12   6    2.37    5.78
  -2 -12  -7    2.36    3.51
   2  12   7   -2.40    5.79
  -2  12  -7    4.94    3.92
  -2  12  -7   -8.75    7.33
  -2  12  -7   -0.58    2.16
  -2  12  -8   -1.09    6.24
  -2 -12  -8    6.62    3.36
  -2  12  -8    5.81    7.08
  -2  12  -8   11.41    2.36
  -2 -12  -9    0.71    3.11
  -2  12  -9    5.05    6.21
  -2  12  -9    0.31    1.90
  -2  12 -10    5.32    1.53
  -2 -12 -10   -2.19    2.56
  -2  12 -10    2.53    5.07
   2 -13 -11   -0.18    1.80
   2  13 -11    1.17    3.70
   2  13 -10    8.71    1.93
   2 -13 -10    3.27    2.79
   2  13 -10    5.98    5.63
   2  13 -10    7.52    6.04
   2 -13  -9   -1.63    2.92
   2  13  -9   -1.07    2.14
   2 -13  -9    0.37    3.02
   2  13  -9   -2.20    6.54
   2  13  -9    1.71    7.05
   2  13  -8    3.70    6.94
   2 -13  -8   12.84    3.46
  -2  13   8   17.65    5.45
   2  13  -8    5.56    2.58
   2 -13  -7   -0.44    3.24
  -2  13   7   -5.29    4.98
   2  13  -7   -0.96    2.54
  -2  13   6    5.65    5.22
   2  13  -6   -0.84    3.93
   2 -13  -6    0.48    3.06
  -2  13   6   -6.88    4.14
   2  13  -6    1.70    2.59
  -2  13   5    9.94    5.42
   2  13  -5   10.45    4.50
   2 -13  -5    9.59    3.02
   2  13  -5    8.53    5.40
   2  13  -5    7.59    2.65
  -2  13   4   25.95    5.95
   2  13  -4   20.80    5.35
   2 -13  -4   19.16    3.35
   2  13  -4   17.46    3.13
   2  13  -4   10.84    5.78
   2  13  -3   11.77    2.67
   2  13  -3    8.22    5.18
   2  13  -2    3.96    4.99
  -2  13   2   -2.08    4.24
   2  13  -1    5.69    4.99
  -2  13   1    4.01    4.00
   2  13  -1    2.09    4.86
  -2  13   1    3.06    4.49
  -2  13   0   42.35    6.68
   2  13   0   46.85    6.62
  -2  13   0   15.96    6.38
  -2 -13   0   37.77   11.20
  -2  13  -1    4.12    5.59
  -2  13  -1   16.72    5.18
   2  13   1   19.71    5.16
  -2 -13  -1   24.20    9.55
  -2  13  -2   -2.89    5.62
   2  13   2   -2.23    4.21
  -2  13  -2    2.68    4.47
  -2 -13  -2   -5.55    8.79
  -2  13  -2   -0.84    4.75
   2  13   2   12.59    6.23
  -2  13  -3    0.74    5.89
  -2  13  -3   10.41    5.10
   2  13   3    5.76    6.30
  -2 -13  -3    7.55    8.35
   2  13   3    8.54    4.41
  -2  13  -3    3.00    4.30
   2  13   4   54.69    8.73
  -2  13  -4   70.91    7.59
  -2  13  -4   99.92   10.11
   2  13   4  122.92   11.92
   2  13   5    0.85    6.43
  -2 -13  -5   -0.14    3.14
  -2  13  -5    0.68    2.01
  -2  13  -5   -1.62    1.66
  -2  13  -5    2.10    4.67
  -2  13  -5    2.66    6.30
  -2  13  -6    3.70    6.26
  -2  13  -6    7.79    7.06
  -2 -13  -6   10.87    3.42
  -2  13  -6   13.81    4.64
  -2  13  -6   -0.03    1.78
   2  13   6   17.57    6.79
  -2  13  -6   15.09    2.30
  -2  13  -7   -1.21    3.74
   2  13   7    6.68    5.65
  -2  13  -7    1.75    2.15
  -2  13  -8    1.90    5.75
  -2  13  -8    9.55    6.63
  -2  13  -8    6.57    2.02
  -2 -13  -8    4.75    3.34
  -2  13  -9    2.54    1.70
  -2  13  -9    5.98    5.70
  -2 -13  -9    3.53    2.83
  -2  13 -10    1.74    4.08
  -2 -13 -10    5.17    2.31
   2  14 -10    1.33    1.55
   2 -14 -10   -1.00    2.22
   2 -14  -9    5.17    2.73
   2 -14  -9    1.59    2.60
   2  14  -9    0.43    1.92
   2  14  -8    1.39    2.20
   2 -14  -8   -0.57    2.90
   2  14  -7    4.92    2.58
  -2  14   7   11.96    5.66
   2 -14  -6    5.81    2.94
  -2  14   6    2.15    4.28
   2  14  -6   -2.30    1.98
   2  14  -6   15.25    4.55
  -2  14   6   14.39    5.83
  -2  14   5   -2.88    4.68
   2  14  -5   -1.10    5.63
   2 -14  -5    0.31    2.79
   2  14  -5    4.45    4.50
   2  14  -5   -0.66    2.45
  -2  14   5   -0.24    5.42
   2  14  -4   25.00    6.36
   2 -14  -4   33.90    4.10
   2  14  -4   23.72    3.84
   2  14  -4   30.78    6.25
  -2  14   4   33.48    6.87
   2  14  -3   16.28    5.82
  -2  14   3   17.37    5.64
   2  14  -2    2.83    5.10
  -2  14   2    4.07    4.89
  -2  14   2    1.22    4.53
  -2  14   1   -0.39    4.76
  -2  14   1   19.03    5.23
   2  14  -1   28.69    6.55
  -2  14   1    6.64    5.22
   2  14  -1    8.93    5.57
   2  14   0   54.70    7.84
   2  14   0   37.85    6.88
  -2  14   0   31.97    6.72
  -2 -14   0   29.55   11.19
  -2  14  -1   43.13    6.89
   2  14   1   44.79    6.67
  -2  14  -1   60.08    7.66
   2  14   1   80.14    8.98
  -2  14  -1    7.36    6.83
  -2 -14  -1   31.80   10.47
   2  14   2   15.96    4.82
  -2  14  -2   12.23    5.10
   2  14   2   17.47    7.17
  -2  14  -2    7.06    6.13
  -2  14  -2   14.91    5.63
  -2  14  -3    4.07    4.83
   2  14   3    4.47    4.63
   2  14   3    1.22    6.83
  -2  14  -3    3.38    5.19
   2  14   4   -0.58    4.52
  -2  14  -4    5.04    6.45
  -2  14  -4    0.24    4.91
   2  14   4    3.72    7.07
  -2  14  -5   -0.36    1.73
  -2 -14  -5    3.23    3.20
   2  14   5    3.43    6.92
  -2  14  -5    0.72    4.60
  -2  14  -6    1.25    2.02
  -2 -14  -6    1.49    3.29
  -2  14  -6    4.17    4.07
   2  14   6    3.34    6.25
  -2  14  -6   -1.45    1.69
  -2  14  -7   26.56    7.56
  -2  14  -7   29.75    3.84
  -2 -14  -7   38.13    4.90
  -2  14  -8    3.00    6.07
  -2  14  -8    6.62    5.47
  -2 -14  -8    7.25    3.13
  -2  14  -8    6.84    1.97
  -2  14  -9   -1.66    4.67
  -2 -14  -9    0.18    2.50
  -2  14  -9    0.49    1.45
  -2 -14 -10    2.98    1.77
   2 -15 -10   -0.23    1.72
   2  15 -10    5.81    4.56
   2  15  -9   -2.32    6.50
   2  15  -9    0.23    1.67
   2 -15  -9   -1.28    2.32
   2  15  -8    4.86    2.09
   2 -15  -8    7.71    2.78
   2  15  -7    8.34    2.44
   2 -15  -7   12.90    3.10
  -2  15   6    4.92    5.56
  -2  15   6   -2.44    4.34
   2  15  -6    1.60    2.00
   2  15  -6   -2.42    4.08
   2 -15  -6    2.53    2.83
   2  15  -6    1.11    2.17
   2 -15  -5    6.03    2.76
  -2  15   5    9.78    6.04
   2  15  -5    5.01    4.58
  -2  15   5    6.82    4.91
   2  15  -5   -2.04    5.69
   2  15  -5   -1.77    2.01
   2 -15  -4   -1.03    2.40
  -2  15   4    2.06    5.67
   2  15  -4    1.51    5.09
  -2  15   4    1.25    5.30
   2  15  -4    3.62    5.86
  -2  15   3   37.46    7.65
   2  15  -3   39.57    8.12
  -2  15   2    1.43    5.30
   2  15  -2   -1.31    5.72
  -2  15   2    5.50    5.53
   2  15  -1   12.47    5.60
  -2  15   1    2.62    5.40
  -2 -15   0    0.53   10.49
  -2  15   0   -1.20    5.47
   2  15   0    8.55    5.95
  -2  15   0    3.91    5.55
   2  15   0    6.90    5.74
  -2  15  -1   -4.19    5.90
   2  15   1   -1.51    6.15
  -2  15  -1    0.58    5.39
   2  15   1   -5.03    5.12
  -2  15  -1   -0.24    5.00
  -2  15  -2    4.78    6.37
   2  15   2   20.99    7.67
   2  15   2    6.97    5.41
  -2  15  -2   16.19    5.59
  -2  15  -2   23.76    6.24
  -2  15  -3   27.45    6.24
   2  15   3   22.25    5.45
  -2  15  -3   16.85    5.65
   2  15   3   36.08    8.48
  -2  15  -4   13.10    5.30
   2  15   4   21.32    7.76
   2  15   4    8.90    4.83
  -2 -15  -5    0.14    2.95
  -2  15  -5   -0.63    6.77
  -2  15  -5    1.94    4.63
  -2  15  -5    2.15    1.78
   2  15   5    2.61    6.95
  -2  15  -6    5.49    4.12
  -2  15  -6   -0.17    1.67
   2  15   6    3.05    6.59
  -2 -15  -7    3.75    3.19
  -2  15  -7    1.87    1.78
  -2 -15  -8    4.49    2.81
  -2  15  -8    3.73    1.61
  -2 -15  -9   -0.29    2.20
   2  16  -9   -3.87    5.70
   2 -16  -9    1.17    1.79
   2  16  -9    1.09    1.37
   2 -16  -8   -1.47    2.39
   2  16  -8   -1.35    1.71
   2 -16  -7    8.71    2.70
   2  16  -7    2.74    2.02
   2 -16  -6    0.48    2.65
  -2  16   6    4.11    5.86
   2  16  -6    0.16    1.96
   2 -16  -6   -0.53    1.85
  -2  16   6    0.09    4.25
   2  16  -5   -0.60    1.96
   2  16  -5    6.25    4.52
  -2  16   5   12.35    6.35
   2  16  -5   -7.68    5.90
  -2  16   5    3.22    4.97
   2 -16  -4    3.63    2.47
  -2  16   4    7.56    5.43
   2  16  -4    2.10    6.08
  -2  16   4    6.28    6.44
   2  16  -4    1.32    5.07
  -2  16   3    6.46    5.46
   2  16  -3   -3.00    6.12
  -2  16   3   11.96    6.11
   2  16  -3    4.58    5.32
  -2  16   2    6.14    5.49
   2  16  -2    7.84    6.44
  -2  16   2    9.80    6.05
  -2 -16   1   -6.44   11.66
   2  16  -1    6.25    5.94
  -2  16   1    2.19    5.89
   2  16   0   -3.53    6.25
  -2  16   0    2.06    5.84
   2  16   0    2.05    6.43
  -2  16   0    4.39    5.70
  -2  16  -1   38.07    7.56
   2  16   1   30.90    7.95
   2  16   1   74.21    9.58
  -2  16  -1   64.68    8.63
   2  16   2    0.75    5.43
  -2  16  -2    4.07    5.48
   2  16   2   -3.70    7.01
  -2  16  -2    0.27    5.27
  -2  16  -3    0.47    5.37
   2  16   3    6.92    5.27
   2  16   3    8.56    7.40
  -2  16  -3    4.25    6.86
  -2  16  -3    8.64    5.61
   2  16   4    3.64    4.79
  -2  16  -4   -1.02    5.04
  -2  16  -4   -6.03    6.76
   2  16   4    4.10    6.82
   2  16   5   -2.27    6.67
  -2  16  -5   -2.14    4.60
  -2 -16  -6    3.11    3.15
  -2 -16  -7   33.31    4.67
  -2 -16  -8    1.15    2.41
  -2 -16  -9    0.24    1.65
   2  17  -9   -2.02    4.92
   2 -17  -7    6.71    2.43
   2 -17  -6    5.18    2.45
  -2  17   6    0.35    4.18
   2  17  -6    3.49    1.95
   2 -17  -6    0.99    1.83
   2  17  -5   -2.95    5.72
   2 -17  -5   -0.61    2.50
  -2  17   4   -0.60    6.50
   2  17  -4    8.20    5.23
  -2  17   4    5.73    5.50
  -2  17   3   20.81    6.79
   2  17  -3   17.01    6.03
   2  17  -3   12.76    6.60
  -2  17   3    7.28    5.99
  -2 -17   2   -5.48   12.70
  -2  17   2   -2.66    6.07
   2  17  -2   -1.06    6.49
   2  17  -1   16.75    6.73
  -2  17   1   12.21    6.02
   2  17   0   -6.76    6.09
  -2  17   0   -1.62    6.07
  -2  17   0    5.95    5.39
   2  17   1    1.08    6.79
  -2  17  -1   -2.83    6.32
   2  17   1    3.34    6.00
  -2  17  -1    1.87    5.83
  -2  17  -1    1.92    5.53
   2  17   2    4.51    6.64
  -2  17  -2    2.96    6.70
   2  17   2    0.13    5.69
  -2  17  -2   -1.80    5.87
  -2  17  -2    7.94    5.36
   2  17   3   11.83    7.05
  -2  17  -3   -4.37    6.91
   2  17   3    5.54    5.41
  -2  17  -3   13.37    5.40
   2  17   4   15.79    6.94
  -2  17  -4    9.33    5.00
  -2  17  -5   -1.38    1.65
  -2 -17  -5    3.67    2.92
  -2 -17  -6   -2.70    2.84
  -2 -17  -7   -0.93    2.52
  -2 -17  -8    1.83    2.04
   2  18  -8    2.87    5.66
   2  18  -6   -2.14    1.87
  -2  18   6    3.81    3.89
   2  18  -5    6.70    5.50
  -2  18   5    3.08    4.75
   2  18  -4    7.07    6.09
  -2  18   4    0.92    5.31
   2  18  -3    3.06    5.37
  -2  18   2    4.70    6.23
   2  18  -2    3.82    6.91
   2  18  -2    2.59    5.33
  -2  18   1   -2.07    6.18
   2  18  -1    5.80    6.58
  -2  18   1    9.63    5.13
   2  18   0    7.26    6.60
  -2  18   0    4.04    6.26
  -2  18   0    9.86    5.70
  -2  18  -1    4.09    6.26
   2  18   1    2.85    6.44
  -2  18  -1    3.88    5.18
  -2  18  -2    0.27    5.12
   2  18   2    4.38    6.75
  -2  18  -3   -0.34    5.28
   2  18   3   -2.60    5.41
  -2  18  -3   -0.51    4.96
  -2 -18  -4    2.17    2.71
  -2  18  -4   -1.63    1.72
   2  18   4    6.01    4.62
  -2 -18  -5    3.75    2.78
  -2  18  -5    3.98    1.64
   2  18   5    4.12    3.96
  -2 -18  -6    1.52    2.55
  -2 -18  -7    0.58    2.15
   2  19  -8    3.54    4.35
  -2  19   6   -0.39    3.50
   2  19  -5    1.02    1.87
   2 -19  -5    3.51    1.83
  -2  19   5   -0.98    4.46
   2  19  -4    0.42    1.97
   2  19  -4   -8.29    5.93
  -2  19   4    3.01    5.10
   2  19  -3    1.69    6.36
  -2  19   3    2.44    5.67
  -2  19   2   -7.22    6.09
   2  19  -2   -0.89    6.52
  -2  19   0    8.92    6.55
  -2  19   0   10.65    5.43
  -2  19  -1   -5.03    6.25
   2  19   1    8.78    6.50
  -2  19  -2    7.20    5.75
   2  19   2    4.34    5.90
  -2 -19  -3    0.27    2.54
  -2  19  -3   -6.41    5.21
   2  19   3   -1.67    5.21
  -2 -19  -4   20.64    3.34
   2  19   4   11.19    5.05
  -2 -19  -5    3.55    2.52
  -2 -19  -6    2.66    2.21
  -2 -19  -7   -2.24    1.53
   2  20  -7    1.51    4.89
  -2  20   6   -1.72    3.01
  -2  20   5   -2.35    4.15
   2  20  -5    1.08    1.70
   2 -20  -5   -1.11    1.53
   2  20  -4    1.93    1.85
  -2  20   4    6.05    4.92
  -2  20   3   -0.44    5.37
   2  20  -3    0.89    6.10
  -2  20   2   -0.61    5.69
   2  20  -2    3.85    6.43
  -2  20   1    4.34    5.97
   2  20  -1   -3.52    6.58
  -2  20   0    6.37    6.02
   2  20   0    7.14    6.18
   2  20   1   -6.07    6.17
  -2  20  -1   -6.09    5.99
  -2 -20  -2    0.88    2.43
  -2  20  -2    1.84    5.26
   2  20   2   -0.58    5.58
  -2 -20  -3   -0.83    2.38
  -2  20  -3    0.18    1.65
   2  20   3    2.46    4.92
  -2 -20  -4    0.33    2.26
  -2  20  -4   -0.88    1.47
   2  20   4   -2.60    4.17
  -2 -20  -5    0.80    2.09
  -2 -20  -6    1.52    1.41
  -2  21   5   -1.89    3.43
   2  21  -4   -4.16    4.67
  -2  21   4    3.17    4.37
   2  21  -4    0.11    1.63
   2 -21  -4    0.59    1.57
   2  21  -3    1.70    1.72
   2  21  -3   -0.95    5.54
  -2  21   3   -0.10    4.86
  -2  21   2    1.61    5.35
   2  21  -2   -9.93    6.24
  -2  21   1   -2.60    5.73
   2  21  -1    0.75    5.98
   2  21   0    1.22    6.08
  -2  21   0   -1.69    5.64
   2  21   1    2.16    5.76
  -2  21  -1    7.34    5.32
   2  21   2   -3.10    5.13
  -2  21  -2   -6.76    4.86
  -2 -21  -2   -1.49    2.09
   2  21   3    0.89    4.53
  -2 -21  -3    4.70    2.03
   2  21   4    0.05    3.36
  -2  22   4   -1.87    3.62
   2 -22  -3   -0.18    1.46
   2  22  -3    0.31    4.74
  -2  22   3   -1.37    4.34
   2  22  -3   -1.36    1.48
  -2  22   2   -0.09    4.79
   2  22  -2    0.09    5.19
   2  22  -2    0.08    1.57
   2  22  -1   -1.54    5.49
  -2  22   1    2.87    5.08
  -2  22   0   -9.62    5.23
   2  22   0   -3.05    5.53
  -2  22  -1   -0.98    4.53
   2  22   1    2.34    5.12
   2  22   2    1.74    4.54
  -2  22  -2   -0.29    1.32
   2  22   3    1.66    3.60
  -2  22  -3    2.02    1.15
  -2  23   3   -0.70    3.17
   2  23  -2   -5.82    3.84
  -2  23   2   -2.85    3.83
   2  23  -2    0.17    1.18
  -2  23   1   -4.74    4.31
   2  23  -1    3.53    4.58
   2  23  -1    1.85    1.23
   2  23   0   -4.08    4.45
  -2  23   0    2.21    3.93
   2  23   0    0.71    1.15
   2  23   1   -0.13    4.12
  -2  23  -1    0.87    1.05
   2  23   2   -1.62    3.33
   3   0 -13    0.31    1.35
   3   0 -12   21.78    3.03
   3   0 -12   26.01    2.74
   3   0 -12    3.91    5.82
   3   0 -12    9.54    7.52
   3   0 -11    0.58    1.36
   3   0 -10   25.70    3.33
   3   0 -10   18.49    3.02
   3   0 -10   38.40    4.68
   3   0 -10   31.48    5.86
   3   0 -10    8.52    4.07
   3   0 -10   17.49    9.48
   3   0 -10   24.17    7.01
   3   0  -9    0.67    1.71
   3   0  -9    0.19    3.93
   3   0  -9   -1.21    3.50
   3   0  -9   -0.34    1.89
   3   0  -9    5.55    9.04
   3   0  -9   -0.86    4.91
   3   0  -9    2.19    2.05
   3   0  -9    0.53    2.85
   3   0  -9    0.30    1.20
   3   0  -8   47.35    3.83
   3   0  -8   24.28    2.18
   3   0  -8   -0.68    5.82
   3   0  -8    2.96    8.61
   3   0  -8    0.55    4.95
   3   0  -8    8.35    2.55
   3   0  -8   39.23    5.11
   3   0  -8    3.96    3.80
   3   0  -8    9.59    2.52
   3   0  -7    0.97    0.98
   3   0  -7    1.40    2.18
   3   0  -7   -0.22    2.15
   3   0  -7   -0.75    1.51
   3   0  -7    1.21    5.22
   3   0  -7    2.85    2.74
   3   0  -7   -0.12    1.87
   3   0  -7    3.27    4.01
   3   0  -7    0.17    0.91
   3   0  -7    1.15    3.10
   3   0  -6  276.53   26.79
   3   0  -6  258.15   28.46
   3   0  -6  216.21   26.87
   3   0  -6  242.22   27.27
   3   0  -6  252.53   26.85
   3   0  -6  307.06   27.24
   3   0  -6  284.21   26.79
   3   0  -6  314.23   27.17
   3   0  -5    0.12    0.78
   3   0  -5    1.00    2.65
   3   0  -5   -0.50    0.85
   3   0  -5   -0.04    1.90
   3   0  -5    2.16    2.07
   3   0  -4  254.92   27.11
   3   0  -4  272.88   27.26
   3   0  -4  268.35   27.01
   3   0  -4  275.29   27.09
   3   0  -3   -0.87    1.98
   3   0  -3    0.95    2.46
   3   0  -3   -0.10    1.96
   3   0  -2   21.48    3.11
   3   0  -2    0.08    2.07
   3   0  -1   -1.12    3.44
   3   0  -1    1.15    1.80
   3   0   0 2619.65  253.92
   3   0   0 2462.33  253.88
   3   0   1    3.33    3.27
   3   0   1    0.88    2.67
  -3   0  -2   39.42    4.94
   3   0   2   54.22    5.76
   3   0   2   46.59    5.33
   3   0   3    0.41    2.35
   3   0   3   -1.00    2.54
  -3   0  -3   -0.52    2.05
  -3   0  -4   16.50    1.99
   3   0   4   16.71    3.26
  -3   0  -4   17.29    2.77
  -3   0  -5   -6.28    8.69
  -3   0  -5    0.46    1.01
  -3   0  -5    0.65    2.06
  -3   0  -5    1.48    2.89
  -3   0  -5   -0.35    1.28
  -3   0  -6  129.78   15.68
  -3   0  -6  145.68   15.79
  -3   0  -6  260.15   16.49
  -3   0  -6  137.02   18.69
  -3   0  -6  219.86   16.34
  -3   0  -6  164.54   15.77
  -3   0  -7   -0.85    1.60
  -3   0  -7    2.13    5.57
  -3   0  -7    1.13    1.95
  -3   0  -7   -0.09    2.21
  -3   0  -7   -0.91    3.32
  -3   0  -7   -0.18    1.52
  -3   0  -8  301.95   28.64
  -3   0  -8  277.07   28.01
  -3   0  -8  297.30   28.64
  -3   0  -8  259.90   28.01
  -3   0  -8  284.49   28.14
  -3   0  -8  219.18   29.07
  -3   0  -8  289.79   27.97
  -3   0  -9    0.21    1.56
  -3   0  -9    0.11    2.59
  -3   0  -9   -0.99    3.86
  -3   0  -9    3.66    6.15
  -3   0  -9    0.15    2.17
  -3   0  -9    1.20    1.28
  -3   0  -9   -0.45    2.11
  -3   0  -9   -1.81    3.60
  -3   0 -10   17.32    2.11
  -3   0 -10   16.98    4.08
  -3   0 -10   25.19    3.37
  -3   0 -11    0.52    4.30
  -3   0 -11    1.38    1.00
  -3   0 -12    0.35    0.71
  -3   0 -12    0.61    1.11
   3   1 -13   -1.19    1.36
   3  -1 -13    0.43    1.34
   3  -1 -12    1.71    1.27
   3   1 -12    1.69    1.28
   3   1 -12    0.55    1.77
   3  -1 -12    0.06    1.71
   3   1 -12   -3.45    7.05
   3  -1 -12   -2.02    5.14
   3   1 -12    0.60    5.27
   3  -1 -11   27.50    2.75
   3   1 -11   21.38    2.72
   3  -1 -10    3.89    9.97
   3   1 -10   10.58    9.41
   3   1 -10    0.84    7.53
   3  -1 -10    4.50    7.15
   3   1 -10   78.44    5.93
   3  -1 -10   73.16    5.84
   3  -1 -10    5.75    6.03
   3   1 -10   28.77    4.11
   3  -1 -10   26.44    4.11
   3  -1 -10   41.43    4.00
   3   1 -10   44.66    4.08
   3  -1 -10   17.68    5.15
   3   1 -10   10.28    5.01
   3   1  -9   -0.64    3.45
   3  -1  -9   -1.30    3.71
   3   1  -9   -1.62    2.00
   3  -1  -9    0.38    3.89
   3   1  -9    2.14    3.96
   3   1  -9   -1.47    2.14
   3  -1  -9    1.07    2.03
   3   1  -9   -0.30    1.19
   3  -1  -9    0.93    1.22
   3   1  -9   -1.70    8.45
   3  -1  -9    1.26    6.09
   3  -1  -9   -1.24    9.03
   3   1  -9    0.68    1.79
   3  -1  -9    0.52    1.68
   3  -1  -9   -1.68    4.88
   3   1  -9   -3.59    4.92
   3  -1  -9    0.21    2.85
   3   1  -9    2.01    2.82
   3   1  -9   -1.86    6.24
   3  -1  -8  177.84   19.60
   3   1  -8  179.36   19.65
   3   1  -8  270.48   21.13
   3  -1  -8  230.32   20.94
   3  -1  -8  207.63   22.29
   3   1  -8  205.22   22.06
   3  -1  -8  187.18   19.53
   3   1  -8  192.64   19.54
   3  -1  -8  160.90   20.75
   3   1  -8  161.12   20.88
   3  -1  -8  198.11   19.68
   3   1  -8  195.65   19.68
   3  -1  -8  197.89   20.12
   3   1  -8  215.13   20.18
   3   1  -8  221.71   20.66
   3  -1  -8  229.80   20.60
   3   1  -8  227.55   20.20
   3  -1  -8  237.92   20.19
   3   1  -7   26.15    3.48
   3  -1  -7   31.38    8.69
   3   1  -7   43.83    8.29
   3  -1  -7   16.28    2.33
   3   1  -7   15.46    2.31
   3  -1  -7   16.63    1.94
   3   1  -7   13.67    1.93
   3  -1  -7   24.26    5.43
   3   1  -7   16.92    3.75
   3  -1  -7   13.50    1.92
   3  -1  -7   16.77    3.80
   3   1  -7   12.32    1.92
   3  -1  -7   16.33    2.92
   3   1  -7   13.59    2.84
   3  -1  -7   14.34    2.83
   3   1  -7   14.57    2.94
   3  -1  -7   21.69    2.43
   3   1  -7   22.01    2.61
   3   1  -7   24.06    4.38
   3  -1  -7   26.78    4.27
   3  -1  -7   30.54    3.55
   3  -1  -6   69.35    3.36
   3   1  -6   36.17    3.41
   3  -1  -6   35.75    3.41
   3  -1  -6   16.90    3.16
   3   1  -6   16.46    3.15
   3  -1  -6   24.00    3.16
   3   1  -6   24.48    3.18
   3  -1  -6  127.16    9.12
   3   1  -6  129.97    8.77
   3  -1  -6   12.53    3.71
   3  -1  -6   13.48    3.71
   3   1  -6   14.64    3.77
   3   1  -6   14.69    3.76
   3  -1  -6   67.15    3.64
   3   1  -6   74.29    3.96
   3   1  -6   96.70    5.39
   3  -1  -6  100.66    5.10
   3  -1  -5    2.90    2.06
   3  -1  -5    5.08    2.13
   3   1  -5    3.43    2.04
   3   1  -5    4.45    2.23
   3   1  -5    0.46    2.24
   3  -1  -5    2.79    0.88
   3   1  -5    2.58    0.95
   3  -1  -5    1.53    2.63
   3   1  -5    4.04    0.89
   3   1  -5    1.93    2.68
   3  -1  -5    3.85    0.88
   3   1  -4  104.45   10.59
   3  -1  -4  108.43   10.58
   3   1  -4   94.87   10.81
   3  -1  -4  101.31   10.83
   3  -1  -4   91.41   10.62
   3   1  -4   95.52   10.64
   3  -1  -4  102.83   10.45
   3   1  -4  105.02   10.47
   3  -1  -3  251.85   27.33
   3  -1  -3  264.49   27.28
   3   1  -3  259.43   27.28
   3  -1  -3  273.45   27.38
   3   1  -3  272.72   27.25
   3  -1  -3  294.00   27.26
   3   1  -2  975.53  104.00
   3  -1  -2 1039.31  104.02
   3  -1  -2 1184.64  104.23
   3   1  -1   17.60    4.11
   3   1  -1   15.36    2.55
   3  -1  -1   16.38    2.60
   3   1  -1   16.36    3.46
  -3   1   1   18.29    2.75
   3  -1   0  860.49   94.02
   3   1   0 1012.55   94.18
  -3   1   0  971.58   94.01
   3   1   0  925.04   94.08
   3   1   1   63.49    7.40
   3  -1   1   66.33    7.25
   3   1   1   64.89    7.50
  -3   1  -1   63.71    7.60
   3   1   2    0.61    2.74
  -3   1  -2   -2.67    3.75
  -3  -1  -2    1.43    1.79
  -3   1  -2    0.44    1.93
   3   1   2   -0.46    2.64
   3  -1   2    0.47    2.41
   3  -1   3  133.74   13.62
  -3   1  -3  190.04   14.40
  -3   1  -3  112.89   13.36
  -3  -1  -3  101.24   13.32
   3   1   3  149.24   13.61
   3  -1   3  153.23   13.47
  -3  -1  -4  596.76   67.48
  -3   1  -4  595.35   67.48
   3  -1   4  691.48   67.79
   3   1   4  718.18   67.92
  -3   1  -4  807.65   67.53
  -3  -1  -4  836.79   67.54
   3  -1   4  666.84   67.86
  -3   1  -5   22.44   10.51
  -3  -1  -5   33.38   10.55
  -3   1  -5   60.20    6.37
  -3  -1  -5   60.22    6.32
  -3  -1  -5   51.46    5.47
  -3   1  -5   55.66    5.48
  -3  -1  -5   46.70    5.58
  -3   1  -5   50.61    5.60
  -3   1  -5   59.59    5.75
  -3  -1  -5   58.06    5.75
   3   1   5   48.84    6.31
  -3  -1  -6  221.85   22.59
  -3   1  -6  219.59   22.59
  -3  -1  -6  209.89   22.99
  -3   1  -6  218.22   23.01
  -3  -1  -6  204.78   22.95
  -3   1  -6  250.15   22.55
  -3  -1  -6  245.77   22.54
  -3  -1  -6  222.06   22.63
  -3   1  -6  209.41   22.61
  -3  -1  -6   99.15   24.41
  -3   1  -6   85.85   24.51
  -3   1  -7   14.80    3.05
  -3  -1  -7    2.24    9.67
  -3  -1  -7    7.63    3.87
  -3   1  -7    5.76    4.04
  -3  -1  -7    2.15    5.82
  -3   1  -7    7.38    6.18
  -3  -1  -7    9.91    4.26
  -3  -1  -7   19.90    3.01
  -3  -1  -7   28.45    2.63
  -3   1  -7   30.50    2.66
  -3   1  -7   14.79    2.85
  -3  -1  -7   19.24    2.82
  -3   1  -7   20.14    2.72
  -3  -1  -7   19.51    2.68
  -3   1  -8    2.60    1.67
  -3  -1  -8    2.04    1.63
  -3  -1  -8    2.76    1.46
  -3   1  -8    2.60    1.48
  -3  -1  -8    8.25    5.93
  -3   1  -8   18.33    6.58
  -3  -1  -8    0.25    2.18
  -3   1  -8    1.46    2.28
  -3   1  -8    9.23    2.48
  -3  -1  -8    9.13    2.42
  -3   1  -8   13.59    4.01
  -3  -1  -8    9.26    3.84
  -3  -1  -8    9.08    2.86
  -3   1  -8    7.11    2.91
  -3  -1  -9    5.06    1.63
  -3   1  -9    6.80    1.64
  -3   1  -9    7.07    2.75
  -3  -1  -9    1.89    2.63
  -3   1  -9    8.23    3.85
  -3  -1  -9    5.37    3.63
  -3   1  -9    4.03    2.34
  -3  -1  -9    7.00    2.36
  -3   1  -9    6.89    2.36
  -3  -1  -9    4.18    1.44
  -3   1  -9    5.37    1.45
  -3  -1  -9    3.00    5.98
  -3   1  -9    9.59    6.13
  -3   1  -9   10.76    4.02
  -3  -1  -9   10.84    4.16
  -3  -1 -10   32.84    5.33
  -3   1 -10   35.29    3.89
  -3  -1 -10   35.04    3.89
  -3  -1 -10   40.53    4.80
  -3   1 -10   37.33    4.78
  -3  -1 -10   14.23    6.52
  -3   1 -10   23.95    7.05
  -3   1 -10   40.40    4.36
  -3  -1 -10   36.88    4.36
  -3  -1 -10   50.08    5.76
  -3   1 -10   34.33    5.60
  -3   1 -11    9.47    4.82
  -3  -1 -11   11.66    1.60
  -3   1 -11   12.29    1.59
  -3  -1 -12   19.76    2.24
  -3   1 -12   22.16    2.31
  -3  -1 -12   15.83    2.03
  -3   1 -12   20.04    2.06
   3   2 -13    8.14    1.58
   3  -2 -13    5.94    1.48
   3   2 -13    5.24    4.13
   3   2 -12    0.88    6.91
   3  -2 -12    0.19    3.22
   3   2 -12    4.58    1.33
   3  -2 -12    4.23    1.28
   3  -2 -12    2.81    1.71
   3   2 -12    3.53    1.78
   3   2 -12   -5.93    5.57
   3  -2 -11   78.89    7.00
   3   2 -11   80.80    7.01
   3   2 -10   11.98    8.92
   3  -2 -10    7.38    6.56
   3   2 -10   17.01    7.05
   3  -2 -10   19.96    4.55
   3   2 -10   20.26    4.23
   3  -2 -10   20.59    5.36
   3  -2 -10    7.61    9.55
   3   2 -10   18.70    2.97
   3  -2 -10   18.38    2.94
   3   2 -10   18.90    2.78
   3  -2 -10   16.32    2.67
   3   2  -9    2.47    2.04
   3  -2  -9    0.93    1.65
   3   2  -9   -0.25    1.74
   3   2  -9   -1.49    3.40
   3  -2  -9    0.08    3.73
   3  -2  -9   -0.76    2.90
   3   2  -9    0.33    2.97
   3  -2  -9    1.65    1.18
   3   2  -9   -0.51    1.23
   3  -2  -9    2.09    5.87
   3  -2  -9    2.69    9.26
   3   2  -9   -2.17    8.12
   3   2  -9    3.83    6.66
   3   2  -9    0.80    2.09
   3  -2  -9   -0.57    2.05
   3  -2  -9    1.22    4.52
   3  -2  -9   -1.51    3.99
   3   2  -9   -1.18    3.98
   3   2  -8    6.88    2.63
   3  -2  -8   37.29    4.72
   3   2  -8   30.85    4.76
   3   2  -8   34.79    3.56
   3  -2  -8   27.04    3.32
   3  -2  -8    7.59    2.35
   3   2  -8   10.99    2.37
   3  -2  -8   16.37    1.89
   3   2  -8   18.58    1.93
   3   2  -8    4.09    8.22
   3  -2  -8   -6.97    9.07
   3   2  -8    4.05    6.30
   3   2  -8   -1.07    5.07
   3  -2  -8   -0.59    4.17
   3   2  -8    3.15    3.53
   3  -2  -8    2.65    3.66
   3   2  -7   33.84    7.19
   3   2  -7   29.04    7.79
   3  -2  -7   38.36    7.29
   3  -2  -7   82.45    6.56
   3   2  -7   95.57    8.15
   3  -2  -7   97.08    8.08
   3   2  -7   79.76    6.55
   3  -2  -7   91.91    7.34
   3   2  -7   86.24    7.32
   3  -2  -7   35.21    6.60
   3   2  -7   33.91    6.79
   3  -2  -7   97.51    7.29
   3   2  -7   94.50    7.32
   3  -2  -7   71.38    6.54
   3   2  -7   72.29    6.54
   3   2  -7   30.44   10.29
   3  -2  -7   26.73   11.06
   3  -2  -7   52.37    6.69
   3   2  -7   56.04    6.70
   3   2  -7   20.25    8.51
   3  -2  -7   14.82    8.21
   3  -2  -7   32.69    7.46
   3  -2  -6  193.65   23.15
   3   2  -6  191.47   22.97
   3   2  -6  251.55   22.82
   3  -2  -6  255.87   22.81
   3  -2  -6  230.37   22.80
   3   2  -6  229.34   22.81
   3  -2  -6  190.17   22.85
   3  -2  -6  209.09   22.85
   3   2  -6  219.05   23.44
   3  -2  -6  213.54   23.29
   3   2  -6  161.63   23.62
   3   2  -6  272.26   23.24
   3  -2  -6  266.02   23.21
   3   2  -6  252.92   23.25
   3  -2  -6  258.34   23.27
   3   2  -6  218.85   22.88
   3  -2  -6  218.54   22.88
   3   2  -6  230.59   24.50
   3  -2  -6  234.20   24.97
   3  -2  -5  113.97   11.02
   3   2  -5  103.01   11.00
   3  -2  -5  105.98   10.65
   3   2  -5   99.27   10.65
   3   2  -5  110.02   11.09
   3  -2  -5  108.33   11.07
   3   2  -5  110.61   11.41
   3  -2  -5  116.03   11.41
   3   2  -5   99.73   10.65
   3  -2  -5  104.54   10.65
   3   2  -4  184.89   16.75
   3  -2  -4  152.63   16.62
   3  -2  -4  148.05   16.49
   3   2  -4  151.52   16.51
   3   2  -4  152.74   16.45
   3  -2  -4  155.21   16.44
   3  -2  -4  146.86   16.36
   3   2  -4  194.14   16.38
   3  -2  -3  359.50   27.05
   3   2  -3  348.67   26.79
   3  -2  -3  223.21   26.81
   3   2  -3  224.47   26.82
   3  -2  -3  241.49   26.79
   3   2  -3  229.13   26.79
   3  -2  -2    6.27    1.95
   3   2  -2    4.82    1.88
  -3   2   1   31.29    5.12
   3  -2  -1   49.92    4.94
   3   2  -1   50.98    4.97
   3   2  -1   38.19    6.27
  -3   2   0   26.25    4.27
   3   2   0   32.14    4.64
  -3   2  -1 2626.68  254.10
   3   2   1 2465.62  254.01
  -3   2  -2   27.82    4.62
   3   2   2   26.66    3.92
  -3   2  -2   23.41    3.20
  -3  -2  -2   23.87    3.19
   3  -2   2   24.88    3.26
  -3   2  -3  673.82   71.36
   3  -2   3  594.60   70.84
   3   2   3  697.40   71.08
  -3   2  -3  720.93   70.96
  -3  -2  -3  732.15   70.95
  -3   2  -3  757.01   70.74
   3   2   4   58.53    6.86
  -3   2  -4   55.01    6.20
  -3  -2  -4   68.99    6.26
  -3   2  -4   45.57    7.46
  -3  -2  -4   59.74    5.92
  -3   2  -4   60.78    5.92
  -3   2  -5    0.07    1.96
  -3  -2  -5    2.14    2.01
  -3  -2  -5   -0.90    2.89
   3   2   5    0.44    2.81
  -3   2  -5   -0.71    8.91
  -3  -2  -5   -2.46    8.56
  -3  -2  -5    0.48    1.18
  -3   2  -5    1.03    1.25
  -3  -2  -5    0.31    2.91
  -3  -2  -5    0.64    1.01
  -3   2  -5    0.74    1.04
  -3  -2  -6   35.96    4.10
  -3   2  -6   32.64    4.12
  -3   2  -6   50.27    5.20
  -3  -2  -6   53.55    5.30
  -3  -2  -6   35.87    3.92
  -3   2  -6   31.50    3.92
  -3  -2  -6   47.96    5.15
  -3   2  -6   35.04    4.23
  -3  -2  -6   36.90    4.22
  -3  -2  -6   32.24    9.92
  -3   2  -7  239.04   23.71
  -3  -2  -7  244.98   23.72
  -3  -2  -7  232.72   23.83
  -3   2  -7  242.62   23.84
  -3   2  -7  232.62   25.07
  -3  -2  -7  209.09   24.65
  -3  -2  -7  268.02   24.30
  -3   2  -7  275.36   24.38
  -3   2  -7  244.87   23.77
  -3  -2  -7  237.63   23.74
  -3  -2  -7  239.54   24.29
  -3  -2  -7  125.63   25.80
  -3  -2  -7  212.43   23.75
  -3   2  -7  224.59   23.75
  -3  -2  -8  145.52   14.72
  -3   2  -8  152.14   14.74
  -3   2  -8  152.15   14.79
  -3  -2  -8  145.88   14.78
  -3  -2  -8  163.28   15.47
  -3   2  -8  170.85   15.56
  -3  -2  -8  143.86   14.91
  -3   2  -8  144.69   14.97
  -3   2  -8  136.43   14.84
  -3   2  -8  126.46   15.48
  -3  -2  -8  142.16   15.58
  -3   2  -8  114.14   16.49
  -3  -2  -8  100.05   16.09
  -3   2  -9   35.55    4.59
  -3   2  -9   41.13    4.23
  -3  -2  -9   39.84    4.24
  -3  -2  -9   21.18    5.80
  -3   2  -9   56.21    6.46
  -3  -2  -9   58.01    6.35
  -3  -2  -9   15.93    6.93
  -3   2  -9   17.29    7.70
  -3   2  -9   33.20    4.74
  -3  -2  -9   33.92    4.65
  -3  -2  -9   38.49    4.33
  -3   2  -9   36.72    4.35
  -3  -2  -9   58.01    5.35
  -3   2  -9   55.57    5.41
  -3  -2 -10   11.84    1.58
  -3   2 -10   12.30    1.61
  -3   2 -10   -0.12    5.92
  -3  -2 -10   -0.23    3.71
  -3  -2 -10    4.91    2.28
  -3   2 -10    5.40    2.36
  -3  -2 -11    8.63    1.34
  -3   2 -11    8.98    1.37
  -3  -2 -12    1.04    1.06
  -3   2 -12    1.12    1.11
  -3   2 -12    0.45    0.69
  -3  -2 -12    1.13    0.68
   3   3 -13   -0.94    1.26
   3  -3 -13    1.38    1.20
   3   3 -13    2.89    4.14
   3   3 -12   -1.48    5.66
   3   3 -12    0.03    1.68
   3  -3 -12    1.60    1.60
   3   3 -12   -0.43    6.48
   3  -3 -12    0.06    3.22
   3  -3 -12    2.99    1.25
   3  -3 -11   64.57    5.06
   3   3 -11   62.18    5.10
   3   3 -11    7.61    9.33
   3   3 -11    2.73    8.18
   3   3 -11   18.10    5.13
   3  -3 -10    2.47    9.89
   3   3 -10   -3.70    8.41
   3   3 -10    0.59    6.96
   3  -3 -10    1.37    4.83
   3   3 -10    3.22    3.31
   3  -3 -10    4.53    3.99
   3  -3 -10    4.72    1.85
   3   3 -10    6.55    1.99
   3  -3 -10    3.46    2.17
   3   3 -10    1.49    2.17
   3  -3  -9    2.75    4.58
   3  -3  -9    1.50    3.77
   3   3  -9    0.65    2.25
   3  -3  -9    1.86    1.67
   3   3  -9   -0.92    1.72
   3  -3  -9   -2.16    3.85
   3   3  -9    1.15    3.15
  -3   3   9   -2.08    2.86
   3  -3  -9    4.20    9.79
   3  -3  -9   -5.13    5.89
   3   3  -9   -2.25    6.43
   3  -3  -9   -0.14    2.05
   3   3  -9    1.61    2.06
   3  -3  -9   -0.57    1.15
   3   3  -9   -0.05    1.21
   3  -3  -9    1.85    2.92
   3   3  -9    2.33    2.88
   3   3  -8    0.81    3.05
   3  -3  -8    4.96    3.64
   3   3  -8    3.68    2.34
   3  -3  -8   -0.33    3.69
   3   3  -8    3.61    3.72
   3   3  -8    1.12    1.79
   3  -3  -8    1.41    1.78
   3  -3  -8    1.45    1.07
   3   3  -8    1.75    1.13
   3  -3  -8   -0.85    5.46
   3  -3  -8    4.27    9.39
   3   3  -8    5.43    8.08
   3   3  -8    1.13    1.62
   3  -3  -8    2.20    1.53
   3  -3  -8    3.36    3.94
   3  -3  -8    2.53    2.45
   3   3  -8   -0.46    2.53
   3   3  -8   -1.23    6.24
   3  -3  -7  183.04   13.29
   3   3  -7  213.33   13.23
   3   3  -7  132.95   13.69
   3  -3  -7  124.26   13.46
   3  -3  -7  100.63   12.46
   3   3  -7   99.45   12.46
   3  -3  -7  114.85   12.95
   3   3  -7  112.84   12.94
   3   3  -7  165.37   12.78
   3  -3  -7  213.58   16.36
   3   3  -7  221.63   15.58
   3  -3  -7  121.64   12.92
   3   3  -7  152.13   12.64
   3  -3  -7  147.35   12.63
   3  -3  -7  216.58   13.54
   3  -3  -7  121.24   12.47
   3   3  -7  113.71   12.47
   3   3  -7  178.96   14.43
   3  -3  -7  150.13   13.98
   3   3  -6    2.06    2.45
   3   3  -6    2.42    0.86
   3  -3  -6    2.11    0.88
   3  -3  -6   -0.84    1.37
   3   3  -6   -0.08    5.10
   3  -3  -6    4.15    8.36
   3  -3  -6    1.43    0.90
   3   3  -6    1.66    0.90
   3   3  -6    0.98    1.36
   3  -3  -6    1.32    1.36
   3  -3  -6    2.69    3.05
   3   3  -6    2.08    3.67
   3  -3  -6   -1.59    2.63
   3  -3  -5    0.05    0.81
   3   3  -5    0.57    0.83
   3  -3  -5    6.65    1.71
   3  -3  -5    0.31    1.93
   3   3  -5    3.61    2.04
   3   3  -5    3.04    2.04
   3  -3  -5    1.45    1.95
   3   3  -5    0.94    0.83
   3  -3  -5    1.09    0.81
   3   3  -5    1.76    2.64
   3  -3  -5    2.22    2.52
   3   3  -5    9.22    2.61
   3   3  -5    1.84    1.79
   3   3  -4   27.02    3.62
   3  -3  -4   28.39    3.55
   3  -3  -4   26.84    3.08
   3   3  -4   27.17    3.13
   3   3  -4    9.06    3.22
   3  -3  -4   10.20    2.91
   3   3  -4    8.92    2.79
   3   3  -4   27.42    3.07
   3  -3  -4   27.41    3.06
   3   3  -3  913.21   94.60
   3  -3  -3  934.02   94.60
   3  -3  -3  959.19   94.57
   3   3  -3  964.04   94.57
   3   3  -2   18.16    2.83
   3  -3  -2   21.09    2.83
   3   3  -1  620.22   63.33
   3  -3  -1  613.28   63.32
   3   3   0   36.17    5.02
  -3   3   0   30.72    4.62
   3   3   1   18.59    3.99
  -3   3  -1   19.26    4.08
   3   3   2    8.76    3.03
  -3   3  -2    9.59    4.00
  -3   3  -2    6.74    2.07
  -3  -3  -2    7.12    1.92
  -3   3  -3  958.41  104.04
   3   3   3 1017.94  103.84
  -3  -3  -3  908.66  103.61
  -3   3  -3  925.19  103.63
  -3   3  -3 1121.70  103.45
  -3   3  -4  295.32   25.37
  -3  -3  -4  299.14   25.39
   3   3   4  272.15   25.91
  -3  -3  -4  229.67   25.27
  -3   3  -4  235.69   25.28
  -3   3  -4  260.56   26.23
   3   3   5    5.51    3.01
  -3  -3  -5    3.49    1.29
  -3   3  -5    4.63    1.42
  -3  -3  -5    3.04    2.06
  -3   3  -5    6.18    2.08
  -3  -3  -5    4.80    1.09
  -3   3  -5    5.16    1.15
  -3  -3  -5    5.40    2.88
  -3  -3  -5    6.84    2.88
  -3  -3  -6    1.84    3.32
  -3   3  -6    1.27    3.06
  -3  -3  -6    1.66    3.18
  -3  -3  -6    0.14    1.45
  -3   3  -6    1.26    1.52
  -3  -3  -6    6.02    9.03
  -3  -3  -6   -0.14    1.21
  -3   3  -6    0.79    1.43
  -3  -3  -6    0.84    4.58
  -3   3  -6   -0.58    1.71
  -3  -3  -6    0.54    1.49
  -3  -3  -6    0.85    1.99
  -3   3  -6   -0.47    2.05
  -3   3  -7   97.93    8.85
  -3  -3  -7   91.62    8.80
  -3  -3  -7   18.58   12.57
  -3  -3  -7   23.25   10.06
  -3   3  -7   26.69   10.87
  -3   3  -7   78.05    8.93
  -3  -3  -7   76.48    8.91
  -3   3  -7   37.10    9.46
  -3  -3  -7   41.42    9.42
  -3   3  -7   80.90    8.92
  -3  -3  -7  113.56    8.79
  -3   3  -7  119.99    8.82
  -3  -3  -7   44.68    9.42
  -3   3  -8    1.87    2.77
  -3  -3  -8    0.83    2.60
  -3   3  -8    3.22    6.63
  -3   3  -8    3.40    2.40
  -3  -3  -8    1.39    1.94
  -3   3  -8    2.77    2.21
  -3   3  -8    1.43    1.52
  -3  -3  -8    2.47    1.51
  -3  -3  -8    2.32    1.33
  -3   3  -8    1.08    1.32
  -3  -3  -8    9.04    3.65
  -3  -3  -9   19.41    4.38
  -3   3  -9   16.54    2.62
  -3  -3  -9   13.48    2.41
  -3  -3  -9    9.51    2.85
  -3   3  -9    7.26    2.90
  -3  -3  -9   10.21    3.79
  -3   3  -9   14.49    3.94
  -3   3  -9   11.30    2.60
  -3  -3  -9   10.50    1.73
  -3   3  -9   10.35    1.78
  -3   3  -9   10.80    6.76
  -3  -3  -9   11.73    1.90
  -3   3  -9   11.49    1.97
  -3  -3 -10    1.84    3.52
  -3  -3 -10    1.18    1.11
  -3   3 -10    0.94    1.17
  -3   3 -10    3.24    2.06
  -3  -3 -10    0.60    1.92
  -3   3 -10    0.22    2.02
  -3   3 -10   -0.49    6.12
  -3  -3 -11   56.14    5.77
  -3   3 -11   55.18    5.78
  -3   3 -11   62.75    5.98
  -3  -3 -11   59.03    5.94
  -3   3 -12   -0.63    0.96
  -3   3 -12   -1.40    2.86
  -3  -3 -12    0.37    1.00
   3   4 -12    5.74    5.77
   3   4 -12    0.10    6.41
   3  -4 -12    3.14    1.57
   3   4 -12    4.33    1.73
   3  -4 -12    0.73    3.17
   3   4 -11   67.19    6.15
   3  -4 -11   69.57    6.10
   3  -4 -11   45.18    7.22
   3  -4 -11   43.41    7.64
   3  -4 -11   62.36    6.42
   3   4 -11   57.14    6.45
   3   4 -11   34.94    6.25
   3   4 -11   25.79    9.98
   3   4 -11   16.38    9.05
   3  -4 -11   60.14    6.32
   3   4 -11   66.16    6.41
   3   4 -10    0.56    2.09
   3  -4 -10   -5.95   10.46
   3  -4 -10    2.09    1.76
   3   4 -10    1.42    1.90
   3  -4 -10   -5.22    4.10
   3  -4 -10    1.29    2.04
   3   4 -10    2.51    2.15
   3  -4 -10    3.72    4.50
   3   4 -10    5.62    8.25
   3  -4 -10    1.26    1.27
   3   4 -10    3.07    1.36
   3   4  -9    2.18    2.05
   3  -4  -9    1.59    2.02
   3  -4  -9    0.67    3.83
   3   4  -9    1.83    1.76
   3  -4  -9   -0.76    1.66
   3  -4  -9    4.50    4.26
   3   4  -9    0.45    2.23
  -3   4   9    1.25    3.06
   3   4  -9   -6.13    8.05
   3  -4  -9    4.66    2.88
   3   4  -9    0.56    2.88
   3   4  -9    2.89    6.85
   3  -4  -9   -1.66    9.93
   3   4  -9   -0.38    1.27
   3  -4  -9    0.44    1.17
   3  -4  -8    0.97    3.64
   3   4  -8   -0.73    3.15
   3   4  -8    1.07    2.57
   3   4  -8   10.26    3.86
   3  -4  -8   12.01    3.62
   3  -4  -8    1.07    3.79
   3   4  -8   16.25    2.80
   3  -4  -8   16.65    2.91
   3  -4  -8    7.14    1.70
   3   4  -8    7.89    1.78
   3  -4  -8   -0.21    5.54
   3  -4  -8    3.51    9.48
   3   4  -8    2.69    7.69
   3   4  -8    7.58    1.39
   3  -4  -8    8.18    1.28
   3   4  -8    3.11    1.92
   3  -4  -8    3.71    1.93
   3   4  -8   -4.60    6.16
   3   4  -7   79.08   15.90
   3  -4  -7   38.79   16.53
   3   4  -7   58.91   16.85
   3  -4  -7  211.50   16.39
   3   4  -7  223.82   16.45
   3  -4  -7   80.52   16.27
   3   4  -7  163.37   15.87
   3   4  -7   83.33   16.06
   3  -4  -7   88.35   16.16
   3   4  -7  230.27   17.21
   3  -4  -7  245.08   17.17
   3   4  -7  188.15   15.75
   3  -4  -7  194.04   15.75
   3  -4  -7  167.55   15.74
   3   4  -7  175.76   15.75
   3   4  -7  139.94   15.86
   3  -4  -7  133.62   15.85
   3  -4  -6   44.12    4.47
   3   4  -6   40.96    4.48
   3  -4  -6   37.19    5.55
   3  -4  -6   33.66    4.68
   3  -4  -6   51.77    4.49
   3   4  -6   45.89    4.48
   3  -4  -6   35.31    9.96
   3   4  -6   30.90    5.11
   3   4  -6   28.57    6.77
   3  -4  -6   36.19    5.37
   3  -4  -6   44.40    4.65
   3   4  -6   41.96    4.65
   3   4  -5  241.87   22.00
   3   4  -5  176.92   22.08
   3   4  -5  221.53   22.07
   3  -4  -5  237.68   22.09
   3  -4  -5  263.20   21.91
   3  -4  -5  207.64   21.73
   3   4  -5  206.11   21.73
   3   4  -5  275.19   22.52
   3  -4  -5  302.74   22.53
   3  -4  -5  217.41   21.74
   3   4  -5  211.92   21.73
   3  -4  -4    8.23    2.09
   3   4  -4    6.76    2.02
   3  -4  -4    7.39    2.60
   3  -4  -4    6.61    2.24
   3   4  -4    7.09    2.19
   3   4  -4   16.35    2.62
   3   4  -4   18.73    2.92
   3   4  -3   60.68    7.02
   3  -4  -3   70.94    7.01
   3  -4  -3   71.51    7.10
   3   4  -3   62.00    7.07
   3   4  -2    9.03    4.19
   3   4  -2    5.95    1.85
   3  -4  -2    9.57    1.84
   3   4  -1  109.26   15.44
   3   4  -1  144.21   14.72
   3  -4  -1  153.00   14.70
   3   4   0   19.92    4.43
  -3   4   0   18.33    3.66
   3   4   1  317.04   31.43
  -3   4  -1  299.10   31.43
   3   4   2   87.53    8.79
  -3   4  -2   81.48    9.05
  -3   4  -2   70.67    8.03
  -3  -4  -2   78.03    8.00
  -3   4  -3  425.38   42.03
  -3   4  -3  370.81   42.70
  -3   4  -3  413.23   42.25
  -3  -4  -3  430.29   42.23
   3   4   3  410.42   42.57
  -3   4  -4    4.68    1.98
   3   4   4    3.73    3.30
  -3  -4  -4    4.62    0.99
  -3   4  -4    4.26    1.03
  -3   4  -4    4.28    3.63
  -3  -4  -5    3.61    2.75
  -3  -4  -5    0.85    1.26
  -3   4  -5    0.67    1.36
  -3  -4  -5    5.02    8.78
  -3  -4  -5    0.59    2.71
  -3   4  -5    4.95    1.99
  -3  -4  -5    0.28    0.97
  -3   4  -5    0.71    1.06
  -3  -4  -6   40.15    4.69
  -3   4  -6   47.06    4.77
   3   4   6   38.08    5.95
  -3  -4  -6   42.13    4.65
  -3   4  -6   55.10    4.81
  -3  -4  -6   37.92    4.78
  -3   4  -6   44.73    4.88
  -3  -4  -6   43.65    5.67
  -3  -4  -6   45.22    5.76
  -3   4  -6   41.90    4.89
  -3  -4  -7  226.09   22.99
  -3   4  -7  242.49   23.03
  -3   4  -7  240.69   24.48
  -3  -4  -7  233.16   23.11
  -3   4  -7  254.10   23.15
  -3  -4  -7  269.82   23.65
  -3   4  -7  209.35   23.04
  -3  -4  -7  213.32   22.95
  -3   4  -7  231.10   22.98
  -3  -4  -7  239.10   23.59
  -3   4  -8    7.11    2.96
  -3  -4  -8    6.88    2.80
  -3  -4  -8    4.87    1.40
  -3   4  -8    5.99    1.47
  -3   4  -8    2.61    6.61
  -3  -4  -8    7.20    4.00
  -3   4  -8    4.51    2.42
  -3   4  -8    7.49    1.67
  -3  -4  -8    5.24    1.56
  -3  -4  -8    5.76    1.96
  -3   4  -8    7.48    2.27
  -3  -4  -9   51.41    5.26
  -3   4  -9   49.06    5.39
  -3  -4  -9   41.43    4.29
  -3   4  -9   44.13    4.33
  -3   4  -9   59.72    6.29
  -3  -4  -9   53.52    6.06
  -3   4  -9   36.56    4.73
  -3  -4  -9   26.38    5.79
  -3  -4  -9   33.55    4.67
  -3   4  -9   35.17    4.77
  -3   4  -9   39.70    4.47
  -3  -4  -9   36.09    4.37
  -3   4  -9   18.80    8.06
  -3  -4 -10    3.08    1.11
  -3   4 -10    3.26    1.19
  -3  -4 -10    0.75    3.48
  -3   4 -10    1.43    2.03
  -3  -4 -10   -0.57    1.84
  -3   4 -10   -0.12    6.15
  -3   4 -10    1.20    2.03
  -3   4 -11    6.31    1.03
  -3  -4 -11    4.94    1.00
  -3   4 -11    4.00    4.94
  -3  -4 -11    3.12    1.39
  -3   4 -11    3.95    1.47
  -3   4 -12    1.42    2.94
  -3  -4 -12    0.90    0.86
  -3   4 -12    1.01    0.92
   3   5 -12    0.63    5.78
   3  -5 -12   -2.58    3.20
   3  -5 -12    0.18    1.43
   3   5 -12   -0.08    1.55
   3  -5 -11    9.30    2.08
   3   5 -11    9.80    2.25
   3   5 -11   -5.09    6.80
   3   5 -11    6.93    7.73
   3  -5 -11   17.52    1.76
   3   5 -11   16.63    1.88
   3  -5 -11    1.16    4.33
   3  -5 -11    1.46    3.82
   3   5 -11    2.19    2.31
   3   5 -10    6.28    2.48
   3  -5 -10   15.99    1.61
   3   5 -10    9.28    1.70
   3  -5 -10   -3.02    4.64
   3   5 -10    2.76    8.05
   3  -5 -10    4.92    2.29
   3   5 -10    5.77    2.33
   3  -5 -10    1.21    3.94
   3  -5 -10   10.02    2.10
   3   5 -10   10.64    2.16
  -3   5  10    7.50    3.22
   3  -5  -9    0.92    4.14
   3  -5  -9    0.90    1.95
   3   5  -9   -0.33    1.98
   3  -5  -9   -1.02    4.04
   3   5  -9    0.14    2.42
   3   5  -9    6.39    6.75
  -3   5   9    1.18    3.19
   3   5  -9    0.69    3.03
   3  -5  -9    2.02    2.93
   3   5  -9    0.66    7.98
   3   5  -9   -0.54    1.74
   3  -5  -9    0.69    1.63
   3  -5  -9    0.37   10.30
   3  -5  -9    0.35    1.13
   3   5  -9   -0.32    1.28
   3   5  -8   73.29   10.40
   3  -5  -8   91.60   11.13
   3   5  -8  107.65   10.28
   3  -5  -8  107.35   10.25
   3   5  -8   73.38   13.10
   3  -5  -8   61.15   14.82
   3  -5  -8   99.39   10.08
   3   5  -8   93.18   10.10
   3  -5  -8   98.63   11.09
   3   5  -8   70.65   12.47
   3   5  -8  109.10   10.32
   3  -5  -8  108.99   10.32
   3   5  -8  103.97   10.86
   3  -5  -8  119.38   10.92
   3   5  -7   36.19    5.13
   3  -5  -7   37.11    4.91
   3  -5  -7   54.11    4.98
   3  -5  -7   29.82    3.49
   3   5  -7   31.84    3.55
   3   5  -7   34.23    4.10
   3  -5  -7   47.12   10.62
   3  -5  -7   28.84    3.29
   3   5  -7   25.72    3.31
   3   5  -7   38.70    7.03
   3   5  -7   35.92    3.64
   3  -5  -7   36.67    3.62
   3  -5  -7   47.22    4.68
   3   5  -7   24.12    4.11
   3  -5  -7   29.78    4.06
   3  -5  -6   50.33    3.55
   3   5  -6   51.60    3.34
   3   5  -6   62.93    6.16
   3  -5  -6   51.04    2.56
   3  -5  -6   62.68   10.03
   3  -5  -6   14.11    1.94
   3   5  -6   15.44    1.99
   3  -5  -6   21.71    2.13
   3   5  -6   28.33    2.14
   3  -5  -6   61.29    3.89
   3  -5  -5    2.10    1.83
   3   5  -5   -0.32    1.77
   3  -5  -5   13.06    1.95
   3   5  -5   10.73    2.76
   3   5  -5    1.83    0.84
   3  -5  -5    0.60    2.51
   3  -5  -5    2.16    0.81
   3  -5  -5    3.29    0.82
   3   5  -5    1.02    0.84
   3   5  -5    9.47    2.46
   3  -5  -4  118.37    8.71
   3   5  -4   99.43    8.67
   3   5  -4   63.78    8.80
   3   5  -4   39.92    8.74
   3   5  -3   71.80    7.38
   3  -5  -3   68.34    7.36
   3  -5  -3   74.70    7.41
   3   5  -3   69.52    7.40
   3   5  -3   54.34    8.30
   3  -5  -2   73.19    7.48
   3   5  -2   69.11    7.49
   3   5  -2   79.69    8.91
   3   5  -1  802.64   82.43
   3  -5  -1  835.10   82.42
   3   5  -1  858.87   82.91
   3   5   0   42.04    6.16
   3   5   1    2.35    3.66
  -3   5  -1    2.59    3.42
  -3   5  -1   -0.03    1.55
  -3  -5  -1   -0.23    1.43
   3   5   2   64.75    7.17
  -3  -5  -2   55.04    5.98
  -3   5  -2   56.42    6.05
  -3   5  -2   48.73    7.13
  -3   5  -3  116.42    9.79
   3   5   3  128.90   10.87
  -3   5  -3  103.59   10.96
  -3  -5  -3   95.11    9.61
  -3   5  -3   86.66    9.61
  -3   5  -4  284.70   25.08
   3   5   4  264.90   25.83
  -3   5  -4  259.68   26.01
  -3   5  -4  257.05   25.00
  -3  -5  -4  226.56   24.98
  -3  -5  -5   63.73    7.11
  -3  -5  -5   68.26    7.03
  -3   5  -5   68.59    6.48
  -3  -5  -5   62.24    6.42
  -3   5  -5   48.84    7.71
  -3  -5  -5   38.43   10.91
  -3  -5  -5   61.69    6.30
  -3   5  -5   65.73    6.34
  -3   5  -5   62.98    6.54
  -3  -5  -6   60.46    9.33
  -3  -5  -6   85.90    8.69
  -3   5  -6   91.56    8.76
   3   5   6   68.23    9.86
  -3   5  -6  100.89    8.71
  -3  -5  -6  102.90    8.70
  -3  -5  -6   60.83    9.38
  -3   5  -6   82.40    8.84
  -3  -5  -6   75.42    8.76
  -3   5  -6   65.63    8.80
  -3  -5  -7   15.69    2.75
  -3   5  -7   15.91    2.90
  -3  -5  -7    5.65    9.17
  -3   5  -7   17.62    3.12
  -3   5  -7   20.99    2.63
  -3  -5  -7   19.66    2.48
  -3  -5  -7   22.99    2.45
  -3   5  -7   23.23    2.49
   3   5   7   16.66    4.72
  -3   5  -7    4.17    7.11
  -3  -5  -7    9.02    4.38
  -3  -5  -7   11.37    4.34
  -3   5  -7   33.80    3.75
  -3  -5  -8    8.02    1.41
  -3   5  -8    6.48    1.50
  -3   5  -8   12.34    2.95
  -3  -5  -8   16.67    2.86
  -3  -5  -8   15.45    3.68
  -3   5  -8   11.11    3.84
  -3  -5  -8    2.77    1.91
  -3   5  -8    1.80    2.14
  -3  -5  -8   -1.25    3.92
  -3   5  -8    7.66    2.57
  -3   5  -8   -5.68    6.90
  -3  -5  -8    9.05    8.88
  -3  -5  -8    6.82    1.56
  -3   5  -8    4.75    1.66
  -3   5  -9   -0.61    2.32
  -3  -5  -9    2.47    2.31
  -3   5  -9    0.63    2.38
  -3  -5  -9    1.11    1.93
  -3   5  -9    0.41    2.08
  -3   5  -9    0.92    3.25
  -3  -5  -9    1.66    3.05
  -3  -5  -9    0.73    1.11
  -3   5  -9    0.17    1.20
  -3  -5  -9    1.22    3.46
  -3   5  -9   -5.83    6.95
  -3   5 -10   28.16    2.91
  -3  -5 -10   25.70    2.86
  -3   5 -10   23.44    3.36
  -3  -5 -10   23.48    4.54
  -3  -5 -11    9.52    3.32
  -3   5 -11    5.37    5.27
  -3  -5 -11   18.39    2.09
  -3   5 -11   18.57    2.11
  -3   5 -11   22.95    2.40
  -3  -5 -11   20.02    2.34
  -3   5 -12   -1.23    2.88
   3   6 -13    2.37    3.63
   3  -6 -12    2.71    1.34
   3   6 -12    3.97    1.50
   3   6 -12    1.22    5.69
   3   6 -12    9.78    5.97
   3   6 -12   -0.34    1.50
   3  -6 -12    0.06    3.02
   3  -6 -11    4.84    3.54
   3   6 -11   -1.36    7.38
   3   6 -11   -3.54    6.76
   3   6 -11    3.07    1.82
   3  -6 -11    3.07    1.59
   3  -6 -11    3.11    1.21
   3   6 -11    4.20    2.02
   3  -6 -11   -0.25    4.06
   3  -6 -10   31.00    3.54
   3   6 -10   28.55    3.61
  -3   6  10   31.06    5.08
   3   6 -10   17.80    8.03
   3  -6 -10   35.14    5.49
   3  -6 -10   34.02    3.81
   3   6 -10   35.86    3.94
   3   6 -10   39.94    4.09
   3  -6 -10   38.73    4.03
   3   6 -10   29.26    4.11
   3  -6 -10   29.47    5.69
   3   6  -9    4.22    1.34
   3  -6  -9    2.27    1.18
  -3   6   9    0.47    3.39
   3   6  -9    6.24    6.95
   3   6  -9    0.33    8.19
   3   6  -9    4.45    2.03
   3  -6  -9    0.72    1.99
   3  -6  -9    4.66    4.09
   3  -6  -9    2.39    1.61
   3   6  -9    6.83    1.85
   3   6  -9    3.10    2.45
   3  -6  -9    5.92    3.93
   3   6  -8    4.46    3.10
   3  -6  -8    4.98    4.26
   3   6  -8   17.54    2.48
   3  -6  -8   15.51    2.34
   3  -6  -8    9.63    2.51
   3   6  -8    7.52    2.50
   3   6  -8   20.98    2.11
   3  -6  -8   20.47    2.05
  -3   6   8    8.49    4.03
   3   6  -8   -5.37    7.06
   3   6  -8    3.83    7.87
   3  -6  -8    1.73    3.98
   3   6  -8   42.79    3.94
   3  -6  -8   39.45    3.75
   3  -6  -7   -0.34    3.06
   3   6  -7    2.68    1.38
   3  -6  -7    0.80    1.30
   3   6  -7    2.39    2.63
   3  -6  -7    1.05    1.36
   3   6  -7    1.94    0.98
   3  -6  -7    2.03    0.90
   3   6  -7    2.37    1.57
   3  -6  -7    2.77    1.53
   3   6  -7   -2.23    5.78
   3  -6  -7    2.70    2.11
   3   6  -7    0.24    2.12
   3  -6  -7    1.54    3.36
   3  -6  -6  284.61   34.75
   3   6  -6  357.83   34.73
   3  -6  -6  356.84   34.73
   3   6  -6  285.35   34.84
   3  -6  -6  322.79   35.02
   3  -6  -6  346.14   34.71
   3   6  -6  358.83   34.73
   3  -6  -6  372.16   34.63
   3   6  -6  330.43   34.63
   3  -6  -6  330.27   35.04
   3   6  -6  343.32   34.64
   3  -6  -6  379.10   34.64
   3   6  -6  226.63   35.39
   3   6  -5   54.75    5.77
   3  -6  -5   53.45    5.49
   3   6  -5   51.17    5.43
   3  -6  -5   56.02    5.68
   3   6  -5   39.82    5.79
   3  -6  -5   48.11    4.95
   3   6  -5   45.55    4.97
   3   6  -5   48.98    4.96
   3  -6  -5   49.40    4.96
   3   6  -4  527.76   45.52
   3   6  -4  401.07   45.49
   3  -6  -4  435.86   45.51
   3   6  -3    0.53    3.75
   3   6  -3    0.19    2.84
   3   6  -3    3.54    1.59
   3  -6  -3    4.24    1.58
   3  -6  -3    4.97    1.64
   3   6  -3    4.30    1.64
   3   6  -2    4.73    4.34
   3  -6  -2    0.71    1.41
   3   6  -2    0.76    1.41
   3  -6  -2    0.44    1.34
   3   6  -2    1.34    1.34
   3   6  -1    9.31    4.06
   3  -6  -1    9.38    1.66
   3   6  -1    9.57    1.72
   3   6   0  548.23   62.57
   3  -6   0  632.25   62.03
  -3   6  -1  146.11   15.22
  -3  -6  -1  171.69   15.21
   3   6   1  187.57   16.20
  -3   6  -1  131.72   15.15
  -3   6  -1  155.58   15.94
  -3   6  -2   43.54    5.17
  -3  -6  -2   47.67    5.07
  -3   6  -2   46.01    6.41
   3   6   2   53.18    6.61
  -3  -6  -3    8.35    1.15
  -3   6  -3    8.21    1.19
   3   6   3   11.49    3.91
  -3   6  -3    4.98    3.88
  -3   6  -3    9.77    2.04
  -3   6  -4   57.85    5.50
  -3  -6  -4   54.75    5.46
  -3   6  -4   40.08    5.71
  -3   6  -5   44.96    5.11
  -3  -6  -5   43.27    4.95
  -3   6  -5   46.61    4.99
  -3  -6  -5   47.01    4.90
  -3   6  -5   50.39    4.94
  -3  -6  -5   47.18    4.82
   3   6   5   35.48    6.30
  -3  -6  -5   47.63    5.72
  -3  -6  -5   48.92    5.70
  -3   6  -5   53.11    4.91
  -3  -6  -5   31.94    9.84
  -3   6  -5   28.26    6.39
  -3  -6  -6   55.69   10.63
  -3   6  -6   62.78    6.09
  -3   6  -6   58.64    5.86
  -3  -6  -6   54.19    5.83
   3   6   6   55.85    7.56
  -3  -6  -6   74.29    6.92
  -3  -6  -6   57.75    5.95
  -3   6  -6   63.32    6.04
  -3  -6  -6   70.42    6.97
  -3  -6  -6   48.94    5.79
  -3   6  -6   56.09    5.82
  -3   6  -6   51.67    7.49
  -3  -6  -7   -0.31    3.61
  -3  -6  -7   -2.03    3.59
  -3   6  -7    5.50    7.01
  -3  -6  -7    1.16    1.21
  -3   6  -7    1.51    1.45
  -3   6  -7   -1.61    2.56
  -3  -6  -7    0.36    2.20
  -3  -6  -7   -1.15    8.91
  -3   6  -7    0.42    1.22
  -3  -6  -7    0.69    1.07
  -3   6  -7   -0.02    2.31
   3   6   7    2.06    4.12
  -3   6  -7    0.49    1.93
  -3  -6  -7    0.32    1.62
  -3  -6  -8  279.34   25.71
  -3   6  -8  311.58   25.89
  -3   6  -8  319.64   26.55
  -3  -6  -8  308.08   26.34
  -3  -6  -8  208.09   25.72
  -3   6  -8  161.76   26.64
  -3   6  -8  265.51   25.37
  -3  -6  -8  245.12   25.28
  -3  -6  -9    1.37    2.13
  -3   6  -9    2.32    2.31
  -3   6  -9   -0.56    2.28
  -3   6  -9   -0.72    3.33
  -3  -6  -9   -0.48    2.70
  -3  -6  -9    0.77    1.04
  -3   6  -9    0.39    1.11
  -3  -6 -10    4.76    4.49
  -3   6 -10   23.19    3.65
  -3   6 -10    1.35    6.80
  -3  -6 -10   32.37    3.20
  -3   6 -10   33.55    3.23
  -3  -6 -11   -0.54    1.06
  -3   6 -11    0.22    1.19
  -3  -6 -11    0.84    0.71
  -3  -6 -11   -0.14    2.53
   3   7 -13   -0.05    3.27
   3   7 -12    1.63    1.42
   3   7 -12   -0.29    5.58
   3   7 -12    1.64    5.57
   3  -7 -12   -0.57    2.95
   3   7 -11    3.18    1.69
   3  -7 -11    2.16    1.48
   3   7 -11    5.04    6.48
   3  -7 -11    5.92    3.78
   3   7 -11    2.42    1.96
   3  -7 -11    1.20    3.47
   3   7 -10   27.78    8.04
  -3   7  10   38.99    8.78
   3  -7 -10  100.51    7.84
   3   7 -10   82.99    7.87
   3  -7  -9    7.70    2.10
   3  -7  -9    7.53    1.79
   3   7  -9    6.84    2.14
   3   7  -9   10.02    2.05
   3  -7  -9    4.05    4.15
   3   7  -9    1.86    7.08
  -3   7   9    8.37    3.95
   3  -7  -9    4.89    4.06
   3   7  -9    6.75    8.34
   3  -7  -8   74.21    9.72
   3   7  -8   88.91    8.86
   3  -7  -8   91.00    8.82
  -3   7   8   71.39   10.10
   3   7  -8   87.12    9.59
   3  -7  -8  112.00    9.67
   3  -7  -8   91.25    8.89
   3   7  -8   91.93    8.91
   3   7  -8   52.15   11.40
   3   7  -8   64.57    9.09
   3  -7  -8   82.07    9.79
   3  -7  -8   87.96    8.65
   3   7  -8   77.00    8.67
   3  -7  -7   43.93    4.87
   3   7  -7   31.20    4.13
   3  -7  -7   32.35    3.37
   3   7  -7   14.15    3.72
   3   7  -7   36.85    3.42
   3  -7  -7   36.91    3.44
   3  -7  -7   38.92    4.69
   3  -7  -7   29.28    3.25
   3   7  -7   26.08    3.31
   3   7  -7   21.97    3.07
   3  -7  -7   27.92    3.04
   3  -7  -7   25.61    3.82
   3   7  -6   22.86    2.99
   3   7  -6    6.01    1.46
   3  -7  -6    7.22    1.37
   3   7  -6   -0.91    1.76
   3  -7  -6   18.77    2.15
   3  -7  -6    6.26    1.14
   3   7  -6    4.11    1.19
   3  -7  -6   25.08    3.30
   3   7  -6   12.22    1.67
   3  -7  -6   12.15    1.66
   3  -7  -6   25.22    3.24
   3   7  -6   27.29    5.89
   3   7  -5    1.43    1.61
   3  -7  -5    2.31    1.51
   3   7  -5   -1.48    4.89
   3   7  -5   -0.95    1.45
   3   7  -5    0.38    0.76
   3  -7  -5    0.66    0.73
   3   7  -5    0.23    2.71
   3  -7  -5    1.56    0.68
   3   7  -5    0.31    0.69
   3   7  -5   -0.10    2.48
   3  -7  -5    0.89    2.56
   3  -7  -5    0.80    2.54
   3   7  -4   75.43    7.62
   3  -7  -4   94.92    7.67
   3   7  -3  118.84   16.72
   3   7  -3  152.34   16.19
   3  -7  -3  185.86   16.05
   3   7  -3  146.36   16.00
   3   7  -2  117.96   14.06
   3  -7  -2  135.85   12.84
   3   7  -2  123.14   12.82
   3  -7  -2  136.31   12.81
   3   7  -2  112.91   12.78
   3   7  -1   49.79    6.46
   3  -7  -1   46.76    4.52
   3   7  -1   38.05    4.49
   3   7   0  386.02   37.07
  -3  -7   0  354.88   36.16
   3   7   0  362.00   36.20
   3  -7   0  362.76   36.18
  -3   7  -1   12.05    2.10
   3   7   1   16.40    4.94
  -3   7  -1   14.26    2.00
  -3  -7  -1   14.00    1.88
  -3   7  -1   10.34    4.07
   3   7   2    1.02    4.37
  -3   7  -2    1.15    3.71
  -3   7  -2    1.27    1.59
  -3   7  -3   88.88   10.67
  -3   7  -3   98.30    9.33
  -3  -7  -3   88.60    9.32
  -3   7  -3   88.70    9.49
   3   7   4  789.29   68.54
  -3  -7  -4  842.36   67.89
  -3  -7  -4  233.78   69.38
  -3   7  -4  142.72   67.67
  -3  -7  -4  471.73   68.41
  -3  -7  -4  737.69   67.53
  -3   7  -4  836.90   67.56
  -3   7  -4  675.06   67.57
  -3  -7  -5   -0.62    1.24
  -3   7  -5    0.27    1.47
  -3  -7  -5    1.77    2.86
  -3  -7  -5   -1.13    2.99
  -3  -7  -5    6.99    8.49
  -3   7  -5   -1.13    1.30
  -3   7  -5   -1.34    1.89
   3   7   5   -2.95    3.90
  -3  -7  -5   -0.10    1.11
  -3   7  -5   -0.71    1.13
  -3   7  -5   -2.09    4.54
  -3  -7  -5   -0.09    1.11
  -3   7  -5   -0.23    1.30
  -3   7  -5    3.96    3.65
  -3  -7  -6  120.48   14.89
  -3  -7  -6  116.61   14.90
  -3  -7  -6   36.12   16.78
  -3   7  -6    6.50   14.84
  -3   7  -6  124.45   14.43
   3   7   6  119.89   15.61
  -3  -7  -6  155.70   14.28
  -3   7  -6  161.42   14.31
  -3   7  -6  171.82   14.94
  -3   7  -6  102.01   15.45
  -3  -7  -6  140.23   14.39
  -3   7  -6  164.08   14.50
  -3  -7  -6  142.33   14.31
  -3   7  -6  156.64   14.36
  -3  -7  -7   11.51    5.11
  -3   7  -7   23.30    4.16
   3   7   7   26.01    6.20
  -3   7  -7   30.30    3.73
  -3  -7  -7   31.41    3.67
  -3   7  -7    8.25    7.92
  -3  -7  -7   48.36    4.60
  -3   7  -7   49.06    4.74
  -3  -7  -7   38.35    3.60
  -3   7  -7   40.90    3.65
  -3   7  -7   53.59    5.59
  -3  -7  -7    6.28    9.29
  -3   7  -7   29.93    4.02
  -3  -7  -7   23.62    3.84
  -3  -7  -7   18.32    5.01
  -3  -7  -8    4.45    2.23
  -3   7  -8    6.43    2.56
  -3  -7  -8   11.37    3.98
  -3   7  -8    1.57    3.43
  -3  -7  -8    5.70    3.01
  -3   7  -8    7.33    7.44
  -3  -7  -8    5.80    8.33
  -3   7  -8    2.59    2.13
  -3  -7  -8    3.11    1.79
  -3  -7  -9    7.06    1.22
  -3   7  -9    7.98    1.30
  -3  -7  -9    6.44    2.89
  -3   7  -9    4.20    2.35
  -3  -7  -9    8.54    2.23
  -3   7  -9    5.13    2.37
  -3  -7  -9    3.81    1.87
  -3   7 -10   36.83    4.96
  -3  -7 -10   28.28    5.70
  -3   7 -10   18.54    7.78
  -3  -7 -10   45.84    4.62
  -3   7 -10   46.42    4.84
  -3  -7 -10   51.17    4.79
  -3   7 -11    8.42    1.30
  -3   7 -11    4.38    4.91
  -3  -7 -11    1.51    2.58
   3   8 -12    1.23    1.40
   3   8 -12    3.27    5.25
   3   8 -12   -0.18    5.45
   3   8 -11    5.48    6.92
   3   8 -11   -0.12    7.00
   3  -8 -11   11.57    4.07
   3  -8 -11   17.54    2.23
   3   8 -11   21.15    2.44
   3  -8 -11   12.51    3.87
   3   8 -11   14.30    2.64
   3   8 -10   10.78    2.66
   3   8 -10   11.80    2.18
   3  -8 -10   13.61    2.00
  -3   8  10    8.83    3.82
   3  -8  -9   13.09    4.49
   3  -8  -9   14.53    4.42
  -3   8   9   15.28    4.54
   3   8  -9   18.69    8.26
   3   8  -9   20.70    2.67
   3   8  -9   20.38    2.79
   3  -8  -9   16.94    2.48
   3  -8  -9   18.65    2.69
   3  -8  -8   -0.40    3.73
   3  -8  -8    2.11    1.88
   3  -8  -8    5.12    1.54
   3   8  -8    3.00    1.86
   3   8  -8    6.75    1.75
   3   8  -8    7.78    1.37
   3  -8  -8    8.08    1.25
   3  -8  -8   -1.15    3.63
   3   8  -8    0.33    2.84
   3   8  -8   -5.29    6.81
  -3   8   8    6.60    4.28
   3   8  -7   33.92    7.72
   3  -8  -7   28.85    8.04
   3  -8  -7   39.00    8.12
   3  -8  -7   27.11    7.35
  -3   8   7   49.43    8.86
   3  -8  -7   77.54    7.39
   3   8  -7  112.18    8.29
   3  -8  -7  136.68    8.38
   3   8  -7   67.02    7.43
   3   8  -7   17.73    9.62
   3  -8  -7  100.29    7.26
   3   8  -7   80.76    7.28
   3   8  -6   36.49    3.65
   3  -8  -6   32.30    4.91
   3   8  -6   28.35    4.64
   3  -8  -6   28.60    4.08
   3  -8  -6   33.24    4.75
   3  -8  -5   54.53    4.00
   3   8  -5   30.58    4.86
   3   8  -5    0.36    4.14
   3   8  -5   45.76    4.53
   3  -8  -5   58.21    4.57
   3   8  -5   36.29    4.01
   3  -8  -5   41.59    4.98
   3   8  -5   26.95    5.15
   3  -8  -5   40.30    4.81
   3   8  -5   21.16    5.87
   3   8  -4  131.39   12.99
   3  -8  -4  141.70   12.82
   3   8  -4  107.97   12.75
   3   8  -3  109.35   11.99
   3  -8  -3  103.61   10.84
   3   8  -3   87.63   10.81
   3   8  -2    8.24    1.38
   3   8  -2    7.85    4.97
   3  -8  -2   10.66    1.42
   3   8  -1   99.45   10.28
   3   8  -1   75.98   11.60
   3  -8  -1  105.44   10.28
  -3   8   0  200.47   21.17
   3   8   0  279.85   22.63
  -3   8   0  246.25   21.61
  -3   8  -1   34.88    4.21
   3   8   1   42.09    6.57
  -3   8  -1   40.91    5.72
  -3   8  -2    0.96    1.49
  -3   8  -2    0.13    3.70
   3   8   2    2.93    4.45
  -3   8  -3   17.18    6.70
  -3  -8  -3   26.94    9.75
  -3   8  -4    3.08    2.00
   3   8   4    7.16    4.37
  -3  -8  -4    3.02    8.45
  -3   8  -4    3.39    4.03
  -3  -8  -4   14.63    1.56
  -3   8  -4   12.53    1.50
  -3   8  -4    1.17    4.89
  -3   8  -4   10.32    1.54
  -3  -8  -4    0.88    2.85
  -3  -8  -5    4.66    3.00
  -3  -8  -5   -4.43    8.59
  -3   8  -5   -0.27    1.44
  -3   8  -5    5.27    2.02
   3   8   5    0.18    4.52
  -3  -8  -5    4.99    3.03
  -3   8  -5    2.65    4.00
  -3   8  -5    7.65    1.14
  -3  -8  -5    7.89    1.16
  -3   8  -5    7.01    1.30
  -3  -8  -5    6.27    1.20
  -3   8  -5    4.48    4.74
  -3  -8  -6   34.21    4.62
  -3  -8  -6   31.52    4.38
  -3  -8  -6   10.67    9.24
  -3   8  -6   25.09    3.63
  -3  -8  -6   24.79    2.88
  -3   8  -6   22.82    2.90
  -3   8  -6   26.65    3.03
  -3  -8  -6   26.83    2.95
   3   8   6   28.21    5.88
  -3   8  -6   23.01    5.30
  -3   8  -6    7.27    5.55
  -3   8  -6   33.21    3.33
  -3  -8  -6   31.60    3.18
  -3  -8  -6   27.35    3.60
  -3   8  -6   27.11    3.71
  -3  -8  -7  147.08   15.39
  -3   8  -7  122.18   16.67
  -3   8  -7  122.28   14.58
  -3   8  -7  172.74   14.68
  -3  -8  -7  149.75   14.57
   3   8   7  141.86   16.37
  -3  -8  -7  139.18   14.40
  -3   8  -7  140.41   14.41
  -3  -8  -7  128.57   15.17
  -3  -8  -7  133.07   15.19
  -3  -8  -7  144.50   14.44
  -3   8  -7  160.09   14.49
  -3  -8  -7  143.63   14.90
  -3   8  -7  133.49   14.95
  -3   8  -8   90.97   11.48
  -3  -8  -8  147.54   11.95
   3   8   8   82.57   13.01
  -3  -8  -8   20.46   13.70
  -3  -8  -8  121.96   11.25
  -3   8  -8  116.54   11.27
  -3  -8  -8  142.64   12.57
  -3  -8  -8   74.47   11.98
  -3  -8  -8   99.75   11.43
  -3   8  -8  114.65   11.55
  -3   8  -8   60.20   13.82
  -3   8  -9   -2.59    6.69
  -3  -8  -9    4.75    1.02
  -3   8  -9    3.63    2.37
  -3  -8  -9    1.62    3.47
  -3  -8 -10   10.50    1.71
  -3  -8 -10   14.07    1.48
  -3   8 -10    9.29    2.27
  -3   8 -10   13.58    1.83
  -3  -8 -11    0.08    2.29
   3   9 -12   -0.27    4.67
   3   9 -12    3.71    4.89
   3   9 -12    1.85    1.33
   3   9 -11   -0.34    6.60
   3   9 -11   -1.80    6.43
   3  -9 -11   -1.23    3.21
   3   9 -11    9.18    2.03
   3  -9 -11    1.04    3.35
   3   9 -10   -2.79    7.07
   3  -9 -10    4.29    3.65
   3  -9 -10    1.94    3.46
   3   9 -10    3.23    2.31
   3   9  -9    4.88    2.67
   3  -9  -9    6.69    3.76
  -3   9   9    8.82    4.21
   3  -9  -9    9.42    4.01
  -3   9   8   13.47    4.77
   3  -9  -8   18.54    4.09
   3  -9  -8   20.50    4.15
   3   9  -8   14.12    7.29
   3   9  -8   13.67    3.34
   3   9  -7   62.78    7.66
  -3   9   7   90.91    9.25
   3   9  -7   57.62    9.86
   3  -9  -7   90.24    8.23
   3  -9  -7   59.73    7.28
   3  -9  -7   84.32    8.01
   3  -9  -6   -1.22    1.97
   3  -9  -6    0.39    3.15
   3  -9  -6   -0.80    2.80
   3   9  -6   -1.81    5.84
  -3   9   6    0.16    3.99
   3   9  -6    0.89    1.67
   3   9  -6    1.44    2.82
   3  -9  -5    1.21    2.55
   3  -9  -5    5.64    2.47
   3   9  -5   -3.53    5.29
   3   9  -5    3.36    2.82
   3   9  -5    2.45    1.55
   3   9  -5    4.07    4.55
   3   9  -4    1.87    2.79
   3   9  -4    6.23    4.32
   3  -9  -4    1.84    2.43
   3  -9  -4    3.24    2.13
   3   9  -3  261.09   23.99
   3   9  -3  175.72   24.56
   3   9  -2    0.86    4.83
   3   9  -2   -2.00    2.72
   3   9  -1  354.48   38.59
  -3   9   1  387.45   38.17
   3   9   0   20.78    5.35
  -3   9   0   13.53    2.97
  -3   9  -1    2.67    3.78
  -3   9  -2    9.37    6.21
  -3   9  -2   39.78    4.04
  -3   9  -3  209.76   19.84
   3   9   3  168.98   18.91
   3   9   3  249.90   20.32
  -3  -9  -3  152.13   20.63
  -3   9  -3  213.15   18.48
  -3   9  -4  126.57   12.32
  -3  -9  -4   63.30   15.04
  -3  -9  -4  167.23   12.85
  -3   9  -4   25.73   13.16
   3   9   4  153.69   14.35
  -3   9  -4  124.01   13.80
   3   9   5   10.86    5.22
  -3   9  -5    8.53    4.18
  -3  -9  -5   -2.32    8.61
  -3  -9  -5    7.45    2.96
  -3   9  -5    9.10    2.13
  -3   9  -5    3.28    5.09
  -3  -9  -5   14.23    3.14
  -3   9  -5   -0.31    1.45
   3   9   6    8.13    5.34
  -3   9  -6    5.28    7.30
  -3   9  -6    7.92    4.35
  -3  -9  -6   11.24    3.34
  -3  -9  -6    5.09    8.67
  -3   9  -6   -2.80    5.24
  -3   9  -6    9.63    2.43
  -3  -9  -6   10.80    3.65
  -3  -9  -7   11.26    4.15
  -3  -9  -7   10.28    8.49
  -3   9  -7    2.20    7.46
  -3   9  -8    9.59    2.46
  -3  -9  -8    6.77    3.86
  -3   9  -8    7.19    7.46
   3   9   8   10.02    4.89
  -3  -9  -9    7.45    3.32
  -3   9  -9    3.75    6.84
  -3   9  -9    4.53    2.23
  -3  -9 -10    1.34    2.83
  -3   9 -10   -3.32    5.74
  -3   9 -10    3.82    1.80
  -3   9 -11    6.31    4.31
  -3  -9 -11   15.03    2.62
   3  10 -12    0.34    4.36
   3  10 -12   -3.88    4.11
   3 -10 -11   24.55    3.90
   3 -10 -11   19.52    3.95
   3  10 -11   24.73    2.97
   3  10 -11   13.50    6.64
   3  10 -11    9.64    6.57
   3 -10 -10    3.87    3.44
   3  10 -10    1.53    2.16
   3  10 -10    4.05    6.90
   3  10 -10    0.28    7.41
   3 -10 -10    2.02    3.37
  -3  10   9    2.40    3.98
   3  10  -9   -4.48    8.03
   3  10  -9   -2.02    2.56
  -3  10   8    8.49    4.52
   3 -10  -8   -1.67    3.66
   3  10  -8    9.25    7.21
   3  10  -8    2.53    1.93
   3 -10  -8   -0.31    3.38
   3  10  -7    2.89    6.98
   3  10  -7   15.99    3.48
   3 -10  -7   18.00    3.78
  -3  10   7   35.01    5.71
   3 -10  -7   15.49    2.65
   3 -10  -7   22.96    4.09
   3  10  -6    2.34    2.79
   3 -10  -6    2.23    2.79
   3  10  -6    3.20    5.94
  -3  10   6    4.42    4.47
   3  10  -6   -1.12    1.74
   3 -10  -6    3.54    3.26
   3  10  -5   22.11    5.70
   3  10  -5   25.69    4.96
   3  10  -5   21.44    6.30
   3 -10  -5   38.77    4.50
   3 -10  -5   34.65    4.21
  -3  10   5   38.75    5.81
   3  10  -5   24.25    4.34
   3 -10  -4    3.62    2.35
   3 -10  -4    0.65    2.12
   3  10  -4   -1.37    2.84
   3  10  -4   -0.79    4.57
  -3  10   4    1.30    3.69
   3  10  -3   64.02    9.66
   3  10  -3   82.05    9.76
   3  10  -3   88.18    8.80
   3  10  -2   88.58    9.75
  -3  10   2   87.35    8.77
   3  10  -2   65.73    7.88
   3  10  -2   63.19    8.70
   3  10  -1    4.20    2.58
  -3  10   1    5.39    3.05
   3  10  -1    5.30    3.96
   3  10  -1    6.16    4.64
   3  10   0    3.28    3.80
  -3  10   0    3.71    2.53
  -3 -10  -1  362.39   25.77
   3  10   1  360.84   24.06
   3  10   2    2.01    3.65
  -3  10  -2    0.24    5.04
  -3  10  -2    1.43    3.88
  -3 -10  -2    1.18    8.37
  -3  10  -2    1.17    1.35
   3  10   2    5.83    5.10
   3  10   3   65.60    9.20
  -3  10  -3   24.11    9.81
  -3  10  -3   89.83    8.43
  -3 -10  -3   53.79   12.04
  -3  10  -3   95.47   10.19
   3  10   3  141.11   11.33
  -3  10  -4    0.35    5.30
  -3 -10  -4   -3.28    8.52
  -3  10  -4   -0.15    1.81
  -3  10  -4    1.52    4.13
   3  10   4    4.71    5.17
  -3  10  -5    0.85    5.41
  -3 -10  -5   -1.30    8.41
  -3  10  -5    2.04    4.42
   3  10   5    4.07    5.45
  -3 -10  -5    5.25    3.23
  -3 -10  -5    5.48    3.07
  -3  10  -5    3.75    2.06
  -3  10  -6    9.49    2.37
   3  10   6   16.98    5.83
  -3  10  -6    7.22    7.17
  -3  10  -6    4.93    4.21
  -3  10  -6   -3.58    5.52
  -3 -10  -6   10.76    3.52
  -3 -10  -6    5.75    8.41
  -3 -10  -6    7.10    3.28
  -3 -10  -7   71.22    7.03
  -3 -10  -7   20.55    9.84
  -3  10  -7   69.30    7.84
  -3  10  -7   10.64    7.59
  -3  10  -7   68.79    9.84
   3  10   7   95.58    9.35
   3  10   8   -0.71    4.67
  -3  10  -8    0.84    2.18
  -3  10  -9    1.72    2.06
  -3  10  -9    6.17    6.56
  -3 -10  -9    0.06    3.20
  -3  10 -10    2.09    1.56
  -3  10 -10    2.62    5.43
  -3 -10 -10   -1.98    2.70
  -3 -10 -11    0.49    1.77
  -3  10 -11    1.67    3.63
   3  11 -12   -0.66    3.67
   3 -11 -11    2.28    2.78
   3 -11 -11    0.05    2.67
   3  11 -11    2.03    5.85
   3  11 -11    5.69    5.64
   3  11 -11   -0.69    1.66
   3 -11 -10    1.55    3.17
   3  11 -10    2.89    2.16
   3  11 -10    4.01    6.64
   3  11 -10   -2.24    7.33
   3 -11 -10    3.47    3.24
   3  11  -9    0.81    2.50
  -3  11   9   -2.85    4.17
   3 -11  -8    5.27    3.53
   3  11  -8    1.91    2.77
   3 -11  -8    5.22    3.44
   3  11  -8   -5.72    7.33
  -3  11   8    5.78    4.63
   3 -11  -7   33.78    4.54
   3 -11  -7   37.51    4.94
   3  11  -7   25.44    4.18
   3 -11  -7   25.45    3.56
  -3  11   7   27.83    5.96
  -3  11   6   25.81    5.22
   3 -11  -6   19.16    3.44
   3 -11  -6   18.42    3.20
   3  11  -6   13.71    6.34
   3  11  -6   13.46    3.05
   3 -11  -5    2.08    2.75
   3  11  -5    1.12    2.88
   3  11  -5    5.25    3.74
  -3  11   5    0.36    4.28
   3 -11  -5    2.29    2.58
   3  11  -5    6.17    4.83
   3 -11  -4    9.90    2.73
   3 -11  -4    6.22    2.26
   3  11  -4   -0.30    4.76
  -3  11   4    9.29    4.34
   3  11  -4    1.64    2.89
   3  11  -3   67.24    9.09
   3  11  -3   65.32    8.00
   3  11  -2    1.70    4.59
   3  11  -2    2.73    2.64
   3  11  -1  282.52   22.41
   3  11  -1  266.65   23.07
   3  11   0   17.92    4.54
  -3  11   0   -0.79    4.88
   3  11   1    1.20    3.91
  -3 -11  -1    3.28    9.13
  -3  11  -1    3.26    4.11
   3  11   1    6.38    5.32
  -3  11  -1    8.28    5.07
  -3  11  -2   12.71    3.95
   3  11   2   12.99    4.21
  -3  11  -2    4.05    5.34
  -3 -11  -2   12.20    8.76
  -3  11  -2   16.14    4.79
   3  11   2   25.28    5.98
   3  11   3   23.17    4.45
  -3  11  -3   27.93    5.50
   3  11   3   34.91    6.74
  -3  11  -3   21.64    2.76
  -3 -11  -3   21.33    9.03
  -3  11  -4   69.52    8.47
  -3  11  -4   66.19    6.26
  -3  11  -4    2.02    8.06
   3  11   4   92.08    9.86
  -3 -11  -4   15.26   10.49
  -3 -11  -5   14.24    9.41
  -3  11  -5   44.62    8.28
  -3  11  -5   40.85    6.75
  -3 -11  -5   37.92    5.35
  -3  11  -5   43.42    4.51
  -3  11  -5    3.76    6.86
   3  11   5   59.80    8.30
  -3  11  -6   12.16    7.44
  -3  11  -6    5.31    4.42
  -3 -11  -6    8.41    3.55
  -3  11  -6    8.58    2.34
  -3  11  -6    1.52    5.67
   3  11   6   18.99    6.31
  -3 -11  -6   -7.35    8.38
  -3  11  -7    6.24    4.01
  -3 -11  -7   -1.60    3.59
  -3  11  -7    6.08    7.47
  -3  11  -7    3.94    5.33
  -3  11  -7    1.04    2.20
   3  11   7   -0.27    5.62
  -3 -11  -8   -0.65    3.38
  -3  11  -8   -0.15    7.16
  -3  11  -8    1.85    2.11
  -3 -11  -9    1.83    3.06
  -3  11  -9    2.86    1.94
  -3 -11 -10    8.51    2.68
  -3  11 -10    4.30    5.17
   3  12 -11    5.45    1.53
   3  12 -11    1.58    5.14
   3  12 -11    1.34    5.37
   3 -12 -11   -0.53    2.27
   3  12 -10    4.25    6.45
   3  12 -10   -0.97    6.91
   3 -12 -10    7.69    3.13
   3 -12 -10   11.05    3.10
   3  12 -10    6.71    2.20
   3 -12  -9    4.25    3.16
   3 -12  -9    5.55    3.33
   3  12  -9   -0.47    2.50
   3  12  -9    4.69    6.90
   3  12  -9    8.95    7.59
   3 -12  -8   -2.37    3.27
   3 -12  -8    3.10    3.42
  -3  12   8    5.40    4.64
   3  12  -8    1.43    2.60
   3  12  -8    0.44    7.20
   3 -12  -7   -2.70    3.54
   3  12  -7    4.18    6.76
   3 -12  -7    2.49    3.10
  -3  12   7    2.53    4.78
  -3  12   6   38.78    6.03
   3  12  -6   19.36    6.58
   3  12  -6   18.26    3.30
   3 -12  -6   27.26    3.60
   3 -12  -6   37.01    3.99
   3  12  -5    3.77    5.22
   3 -12  -5   10.87    2.97
   3 -12  -5   19.86    3.41
   3  12  -5    4.87    4.23
  -3  12   5   17.54    5.26
   3  12  -5    7.28    2.99
   3 -12  -4   41.52    4.60
   3  12  -4   29.23    4.87
   3  12  -4   27.83    6.60
   3  12  -3    0.52    4.47
  -3  12   3    2.38    3.82
   3  12  -3    0.79    2.59
  -3  12   2    0.42    3.48
   3  12  -2    0.03    2.51
   3  12  -2    1.39    4.73
   3  12  -2   -4.95    4.60
  -3  12   1    5.37    4.45
   3  12  -1   -0.09    4.45
   3  12  -1   -1.38    4.91
  -3 -12   0   48.16   12.40
  -3  12   0   19.43    8.13
   3  12   1  118.49   10.38
  -3 -12  -1   63.76   11.73
  -3  12  -1   67.15    8.16
   3  12   1   70.40    8.13
  -3  12  -1   80.94    8.85
  -3  12  -1   16.38    8.40
   3  12   2    9.38    6.09
  -3  12  -2   -1.01    5.57
  -3 -12  -2   13.42    8.91
  -3  12  -2    3.69    3.96
   3  12   2    5.45    4.24
  -3  12  -2    6.32    4.58
   3  12   3   32.17    7.19
  -3 -12  -3   11.77    8.82
  -3  12  -3   10.79    6.08
  -3  12  -3   14.67    5.12
   3  12   3   11.96    4.31
  -3  12  -4    0.29    1.90
  -3  12  -4    0.99    6.28
   3  12   4    0.16    3.81
  -3  12  -4    5.29    6.01
   3  12   4    2.95    6.51
  -3  12  -4    3.51    4.65
  -3 -12  -4   -7.41    8.81
   3  12   5   19.62    7.06
  -3 -12  -5   10.59    8.42
  -3  12  -5   21.89    5.55
  -3 -12  -5   19.70    4.01
  -3  12  -5   13.83    2.62
  -3  12  -5   19.33    7.36
  -3  12  -5    3.19    6.32
  -3  12  -6   33.17    5.94
  -3 -12  -6   33.74    4.94
  -3  12  -6   28.68    8.25
  -3  12  -6   12.18    6.73
   3  12   7    0.27    5.54
  -3  12  -7    1.44    3.71
  -3  12  -7   -0.84    2.16
  -3  12  -8   24.51    2.98
  -3  12  -8    7.54    7.01
  -3 -12  -8   13.90    3.98
  -3  12  -9   -1.38    5.85
  -3  12  -9    1.14    1.69
  -3 -12  -9    1.00    2.79
  -3 -12 -10    1.48    2.16
  -3  12 -10   -2.70    4.39
   3 -13 -11    0.56    1.81
   3  13 -11   -4.95    4.57
   3  13 -11   -0.16    4.11
   3 -13 -10    0.68    2.66
   3 -13 -10    1.12    2.60
   3  13 -10    4.64    1.89
   3  13 -10   10.79    5.79
   3  13 -10    4.64    6.57
   3 -13  -9    1.85    2.83
   3  13  -9    2.38    7.46
   3 -13  -9   -0.25    2.97
   3  13  -9    1.33    2.19
   3  13  -8    9.62    7.30
  -3  13   8   23.04    5.48
   3 -13  -8   25.61    4.02
   3  13  -8   11.32    3.13
  -3  13   7   -3.31    4.09
   3 -13  -7    0.62    3.05
   3  13  -7   -2.22    2.75
  -3  13   7    3.77    4.87
   3 -13  -7    0.64    1.87
   3 -13  -7   -1.38    3.26
  -3  13   6   -0.66    5.01
   3 -13  -6    3.78    2.91
   3  13  -6   -3.01    1.95
   3  13  -6    1.98    2.66
   3  13  -5    6.70    2.90
   3 -13  -5    7.18    2.74
   3  13  -5    2.47    5.56
  -3  13   5    3.15    5.01
   3  13  -5    8.07    4.35
   3  13  -4    5.34    2.82
   3  13  -4    7.12    5.42
  -3  13   4   16.12    5.13
   3  13  -4   11.10    4.54
   3 -13  -4    7.16    2.54
   3  13  -3   -5.33    5.02
   3  13  -3   -0.13    2.59
  -3  13   3   -0.18    4.25
   3  13  -2    1.87    5.22
   3  13  -2   -7.56    5.13
  -3  13   2    1.49    3.92
   3  13  -1    8.05    5.98
   3  13  -1    2.41    5.01
  -3  13   1   -1.19    4.77
   3  13   0   36.99    5.89
  -3  13   0    0.91    5.82
   3  13   0   58.00    7.36
  -3 -13   0   21.30   11.09
  -3  13  -1    3.69    4.74
  -3  13  -1    7.46    4.83
   3  13   1    6.48    4.94
  -3  13  -1    2.39    5.53
   3  13   1    7.09    6.05
  -3 -13  -1    5.98    9.46
  -3  13  -2   -1.30    4.65
   3  13   2    1.83    4.24
  -3  13  -2    2.53    4.31
  -3  13  -2   -4.50    5.89
   3  13   2   -1.40    6.28
  -3 -13  -2   -9.14    9.31
  -3  13  -3   20.24    5.35
   3  13   3    7.42    4.54
   3  13   3   30.40    7.44
  -3  13  -3   -1.90    6.19
  -3 -13  -3   13.67    9.13
  -3 -13  -4   35.25   10.81
  -3  13  -4   16.75    8.81
  -3 -13  -5    5.49    3.41
   3  13   5    5.49    6.65
  -3  13  -5    0.22    6.41
  -3  13  -5    7.49    4.59
  -3  13  -5   -1.23    6.93
  -3 -13  -6   11.25    3.73
  -3  13  -6    8.61    7.08
  -3  13  -6    7.19    4.57
   3  13   6   12.94    6.64
  -3  13  -6   14.31    2.49
  -3  13  -7    0.69    6.90
  -3  13  -7   -0.71    1.99
  -3 -13  -8    0.92    3.05
  -3  13  -8    0.96    1.85
  -3 -13  -9    4.31    2.70
  -3  13  -9    8.40    1.65
  -3 -13 -10    4.26    1.91
   3 -14 -10    4.64    2.19
   3  14 -10    0.25    1.63
   3  14 -10    9.74    5.77
   3  14 -10    3.44    4.73
   3  14  -9    1.15    7.07
   3  14  -9    7.53    6.08
   3 -14  -9    5.28    2.70
   3  14  -9    1.50    2.00
   3 -14  -9    3.10    2.70
   3  14  -8   -1.28    1.85
   3  14  -8   -0.19    2.39
   3 -14  -8    1.75    2.80
  -3  14   7   -0.69    5.03
   3 -14  -7    5.14    1.90
   3  14  -7    3.63    2.69
  -3  14   6    4.36    4.37
   3  14  -6    0.89    2.01
   3 -14  -6    3.51    2.88
  -3  14   6    4.66    5.31
   3  14  -5   -0.13    5.87
   3  14  -5   -2.42    1.92
   3 -14  -5    2.12    2.56
  -3  14   5   -3.23    5.52
   3  14  -5    0.24    2.55
   3  14  -5   -4.77    4.55
   3  14  -4   44.77    7.36
  -3  14   4   55.86    7.90
   3 -14  -4   48.43    5.16
   3  14  -4   35.79    5.09
   3  14  -4   31.33    7.40
   3  14  -3   15.00    6.40
  -3  14   3   33.11    6.13
   3  14  -2    8.90    5.97
  -3  14   2   12.53    4.70
  -3  14   1   -1.04    4.85
   3  14  -1    9.84    6.35
   3  14  -1    1.30    5.27
   3  14   0   49.10    7.14
  -3  14   0   47.33    7.32
  -3  14   0   57.90    7.60
  -3 -14   0   33.50   11.77
  -3  14  -1   -2.62    4.99
   3  14   1   -0.89    5.15
  -3  14  -1   -4.41    5.78
   3  14   1   -2.63    6.16
  -3  14  -1    4.76    5.13
  -3 -14  -1    0.26    9.67
   3  14   2    7.86    4.94
  -3  14  -2    9.37    4.77
  -3  14  -2    4.09    6.24
   3  14   2   10.73    6.91
  -3  14  -2    6.16    5.16
  -3 -14  -2    5.70    9.15
   3  14   3    6.07    4.50
  -3  14  -3    1.88    6.41
  -3 -14  -3   -3.95    9.03
   3  14   3   21.68    7.84
  -3  14  -3    7.14    5.26
   3  14   4    2.93    6.97
  -3  14  -4   -0.49    4.89
   3  14   4   -1.16    4.41
  -3  14  -5    7.34    6.60
  -3  14  -5    7.65    4.67
   3  14   5    0.64    6.69
  -3 -14  -5    6.96    3.33
   3  14   6    6.04    6.09
  -3  14  -6    1.16    1.90
  -3  14  -6    6.64    4.19
  -3  14  -7   14.64    2.46
  -3 -14  -7   16.77    3.65
  -3  14  -7   12.65    6.75
  -3  14  -8   10.70    1.91
  -3 -14  -8    4.55    3.09
  -3  14  -9   -1.62    4.28
  -3 -14  -9   -0.70    2.27
   3 -15  -9    0.85    2.24
   3  15  -9    0.11    6.51
   3  15  -9    0.76    1.79
   3 -15  -8    4.37    2.58
   3  15  -8    2.46    2.12
  -3  15   7    5.58    4.16
   3  15  -7   13.72    2.75
   3 -15  -7   14.47    3.15
  -3  15   6   -3.66    4.49
  -3  15   6   11.21    5.42
   3 -15  -6    2.20    2.08
   3  15  -6    6.09    2.56
   3  15  -6   -0.21    2.03
  -3  15   5   -1.48    5.56
   3  15  -5    0.24    4.50
   3  15  -5   -2.05    2.04
  -3  15   5   -5.12    5.10
   3  15  -5   -2.17    5.89
  -3  15   4    3.11    5.23
   3  15  -4    3.24    6.01
  -3  15   4   -2.49    5.43
   3  15  -4   -4.49    4.99
  -3  15   3   56.37    8.14
   3  15  -3   37.36    8.05
  -3  15   2   -3.33    5.16
  -3  15   2   -3.57    5.81
   3  15  -2    1.91    6.08
  -3  15   1   -1.67    5.47
  -3 -15   1    6.21   12.17
   3  15  -1   22.29    6.05
  -3  15   1   17.15    6.15
   3  15   0   -2.44    6.87
  -3  15   0   -2.45    5.64
  -3 -15   0    0.56   10.81
  -3  15   0    1.91    4.83
   3  15   0    3.69    5.61
  -3  15   0   -2.61    5.61
   3  15   1   11.29    6.71
  -3  15  -1    1.46    5.98
  -3 -15  -1    2.57    9.76
  -3  15  -1   -0.49    5.02
   3  15   1    4.90    5.57
  -3  15  -1   -0.34    5.29
   3  15   2    2.99    6.96
  -3  15  -2    7.88    6.36
  -3 -15  -2    5.92    9.36
   3  15   2    7.52    5.35
  -3  15  -2    7.08    5.19
  -3  15  -2    9.62    5.46
   3  15   3   14.83    7.54
   3  15   3    8.89    5.27
  -3  15  -3   14.85    5.55
  -3  15  -4    7.73    6.76
   3  15   4    5.06    7.02
   3  15   4    3.45    4.69
  -3  15  -4   13.09    5.32
  -3  15  -5    0.55    6.64
  -3  15  -5    7.28    4.56
   3  15   5    7.11    6.59
  -3 -15  -5    6.17    3.06
  -3 -15  -6    7.16    3.18
  -3 -15  -7    3.88    3.09
  -3  15  -7    6.98    1.80
  -3 -15  -8    1.17    2.62
  -3 -15  -9   -0.12    1.88
   3  16 -10   -1.69    3.92
   3  16  -9    0.63    1.43
   3  16  -9   -1.75    6.01
   3  16  -8    1.60    1.82
   3 -16  -8    3.37    2.17
   3  16  -7    3.96    2.10
   3 -16  -7    3.52    2.44
  -3  16   7    4.20    3.80
  -3  16   6    0.51    5.52
   3 -16  -6    0.22    2.01
   3  16  -6    3.31    2.26
  -3  16   6    3.56    4.48
  -3  16   5    1.60    5.55
   3  16  -5    4.22    2.10
   3  16  -5    9.15    4.52
  -3  16   5   -0.45    4.88
   3  16  -5    4.10    6.16
   3  16  -4    2.09    4.84
  -3  16   4   -0.49    5.57
   3  16  -4    6.30    6.57
  -3  16   4    4.99    5.77
  -3  16   3    4.71    6.02
   3  16  -3   20.76    6.95
  -3  16   3   21.90    6.33
  -3  16   2    9.99    6.08
   3  16  -2    6.47    6.66
  -3 -16   1    1.22   11.92
  -3  16   1    7.89    6.09
   3  16  -1    9.59    6.37
  -3  16   1    0.49    4.92
  -3  16   0   -0.26    5.07
  -3  16   0   -3.37    5.91
   3  16   0   -8.88    8.25
  -3 -16   0    7.69   10.63
   3  16   0   -1.79    5.78
  -3  16   0    4.19    5.50
  -3  16  -1   92.86    8.80
  -3  16  -1    0.51    7.87
   3  16   1  110.24   10.71
  -3 -16  -1   28.37   11.21
   3  16   1   40.48    8.02
  -3  16  -1   44.24    7.87
   3  16   2    6.16    5.45
  -3  16  -2    1.64    5.33
   3  16   2    6.70    6.88
  -3  16  -2   15.98    5.80
  -3  16  -2   -3.74    6.51
   3  16   3   12.92    5.33
   3  16   3   17.27    7.60
  -3  16  -3   14.67    5.60
  -3  16  -4    0.75    4.76
   3  16   4   -0.68    6.46
  -3 -16  -5    0.32    2.87
  -3  16  -5    1.10    1.60
  -3 -16  -6    3.04    2.97
  -3 -16  -7    8.02    3.03
  -3 -16  -8    0.72    2.25
   3  17  -9    3.70    5.12
   3  17  -8    1.02    1.42
  -3  17   7    4.12    3.57
   3  17  -7    4.37    1.79
  -3  17   6    1.89    4.25
   3  17  -6    1.34    2.03
   3 -17  -6    2.35    1.89
   3  17  -5    4.62    5.84
   3  17  -4   -0.53    4.88
  -3  17   4    5.94    6.05
  -3  17   4    3.51    5.44
  -3  17   3   13.19    6.02
   3  17  -3    8.75    6.99
   3  17  -3   20.25    6.04
  -3 -17   2   10.74   12.72
  -3  17   2    4.55    6.10
   3  17  -2    7.07    6.55
  -3  17   2    0.25    4.85
  -3 -17   1    5.81   11.80
   3  17  -1   25.79    7.51
  -3  17   1   16.96    6.58
  -3  17   1   24.93    6.07
  -3  17   0    0.27    5.25
  -3  17   0   12.76    5.94
   3  17   0    1.56    6.82
  -3 -17   0   -2.29   10.52
  -3  17   0   -2.39    5.93
   3  17   0   -4.23    6.21
   3  17   1   -0.69    5.85
  -3  17  -1    2.18    5.53
   3  17   1    4.61    7.84
  -3  17  -1    4.82    5.37
   3  17   2    5.33    6.04
  -3  17  -2    7.45    5.52
  -3  17  -2   12.14    5.72
   3  17   2   16.23    7.29
  -3  17  -3    6.16    4.88
   3  17   3   -2.86    6.89
  -3 -17  -4    7.61    3.05
  -3  17  -4    2.17    1.67
  -3  17  -5    0.34    1.54
  -3 -17  -5    7.39    2.94
  -3 -17  -6   -0.80    2.73
  -3 -17  -7    1.24    2.40
  -3 -17  -8    0.45    1.70
   3  18  -8   -2.85    6.03
  -3  18   7    1.15    3.11
  -3  18   6    2.84    4.06
   3 -18  -6    1.01    1.64
   3  18  -6    0.36    1.85
   3  18  -5   -6.05    5.99
   3 -18  -5   -1.12    2.09
  -3  18   5   -2.23    4.88
   3  18  -4   -0.37    1.95
   3  18  -4    2.27    6.38
  -3  18   4    2.68    5.51
  -3  18   3    8.10    4.58
   3  18  -3    1.38    5.18
  -3  18   2    8.67    4.90
  -3  18   1    2.34    4.79
  -3  18   1   -3.12    6.24
   3  18  -1   -0.61    6.47
  -3  18   0   33.08    6.48
  -3  18   0   19.92    6.49
   3  18   0   12.66    7.04
  -3  18  -1   16.90    5.71
   3  18   1   26.88    8.45
  -3  18  -2   -2.03    4.78
  -3  18  -2   12.68    5.40
   3  18   3   -0.90    5.10
  -3 -18  -4   -2.43    2.89
  -3  18  -4   -1.47    1.57
   3  18   4    1.01    4.58
  -3 -18  -5    3.47    2.77
  -3 -18  -6    5.03    2.56
  -3 -18  -7    2.27    1.96
   3  19  -8   -1.12    4.92
  -3  19   7    2.16    2.48
  -3  19   6   -0.07    3.77
   3  19  -5    1.73    1.85
   3  19  -5    5.99    5.41
  -3  19   5   -1.09    4.41
  -3 -19   5   -0.54   12.26
   3 -19  -5   -0.47    1.82
  -3 -19   4   -9.64   12.15
   3  19  -4    2.03    1.98
  -3  19   4   -0.86    5.10
   3  19  -4    3.90    6.19
  -3  19   3    0.72    5.59
   3  19  -3   -2.46    6.68
  -3 -19   3   10.41   11.52
  -3  19   2   -3.84    5.96
   3  19  -2    4.07    6.85
  -3  19   1    3.81    5.79
   3  19  -1   -3.15    6.67
  -3  19   0   -0.52    5.92
   3  19   0    4.20    6.44
   3  19   1    7.73    6.39
  -3  19  -1    0.12    5.87
   3  19   2    1.10    5.73
  -3  19  -2   -3.29    5.35
   3  19   3    0.31    4.92
  -3 -19  -3    0.44    2.68
   3  19   4   -0.08    4.11
  -3  19  -4   -0.93    1.51
  -3 -19  -5    1.06    2.45
  -3 -19  -6   -2.87    2.09
  -3  20   6   -0.58    3.19
   3 -20  -5    1.05    1.56
  -3  20   5   -1.08    4.17
   3  20  -5   -1.14    1.72
  -3  20   4    5.17    4.92
   3 -20  -4    4.33    1.98
   3  20  -4   -2.45    5.82
   3  20  -3    3.73    1.94
  -3  20   3    9.06    5.42
  -3  20   2   -4.94    5.81
   3  20  -2    1.80    6.63
  -3  20   1   -3.63    5.81
   3  20  -1    2.24    6.25
  -3  20   0    4.21    5.82
   3  20   0    7.93    6.33
   3  20   1   -1.37    5.93
  -3  20  -1   -1.79    5.41
  -3 -20  -2    6.50    2.59
   3  20   2   -1.32    5.40
  -3  20  -2    3.00    4.81
  -3 -20  -3   -1.33    2.41
  -3  20  -3    0.64    1.45
   3  20   3    2.94    4.60
  -3 -20  -4   -0.81    2.30
  -3  20  -4    2.87    1.31
   3  20   4    3.37    3.59
  -3 -20  -5   -0.63    1.89
  -3  21   5    1.85    3.57
   3 -21  -4   -1.56    1.60
  -3  21   4    1.74    4.35
   3  21  -4   -2.88    1.67
   3  21  -4    5.65    4.84
   3 -21  -3    2.54    1.87
   3  21  -3    3.55    1.77
  -3  21   3    2.98    4.80
   3  21  -3   -2.92    5.64
  -3  21   2    0.93    5.19
   3  21  -2    0.36    6.08
  -3  21   1   -5.22    5.48
   3  21  -1   -7.37    6.26
   3  21   0    4.97    5.99
  -3  21   0   -3.32    5.18
  -3 -21  -1    1.49    2.15
   3  21   1    7.04    5.59
  -3  21  -1   -1.20    4.96
  -3 -21  -2   -2.90    2.14
  -3  21  -2   -0.05    1.40
   3  21   2    2.13    4.88
  -3 -21  -3    0.21    1.97
  -3  21  -3   -0.43    1.28
   3  21   3    1.40    4.12
  -3 -21  -4    0.51    1.72
  -3  22   4   -1.35    3.44
   3  22  -3   -1.12    4.54
   3 -22  -3    1.07    1.41
   3  22  -3    1.41    1.45
  -3  22   3    1.18    4.14
   3 -22  -2    2.19    1.61
   3  22  -2   -0.31    1.47
   3  22  -2   -3.99    5.26
  -3  22   2   -0.83    4.52
   3 -22  -1    1.98    1.61
   3  22  -1    1.40    5.38
  -3  22   1   -3.10    4.96
   3 -22   0    1.59    1.49
   3  22   0    2.70    5.31
  -3  22   0   -0.73    4.59
  -3  22  -1    2.29    3.99
   3  22   1   -1.64    4.73
   3  22   2   -0.35    4.24
  -3  23   3    0.90    2.90
  -3  23   2   -0.57    3.43
   3  23  -2    4.70    4.03
   3  23  -2    1.63    1.07
  -3  23   1    0.77    3.73
   3  23  -1    0.41    1.03
  -3  23   0    2.50    3.33
  -3  23   0    0.83    0.97
   3  23   0   -1.30    4.03
   3  23   1    1.22    3.63
   4   0 -13   -0.14    1.44
   4   0 -12    2.81    5.54
   4   0 -12    0.36    1.78
   4   0 -11   -0.24    1.43
   4   0 -10   78.13    9.51
   4   0 -10   85.48    9.60
   4   0 -10   88.60    8.84
   4   0 -10   41.33   10.98
   4   0 -10   48.72   12.88
   4   0 -10   88.60    8.77
   4   0  -9    0.77    1.88
   4   0  -9    2.61    1.80
   4   0  -9    3.67    6.35
   4   0  -9   -3.72    8.98
   4   0  -9   -0.27    1.30
   4   0  -9    3.91    3.38
   4   0  -9    0.63    2.05
   4   0  -9   -2.54    5.12
   4   0  -9    0.21    2.83
   4   0  -8    5.92    2.18
   4   0  -8    4.85    1.75
   4   0  -8   11.38    8.40
   4   0  -8   12.12    6.03
   4   0  -8    7.62    1.46
   4   0  -8    3.32    3.36
   4   0  -8   11.09    1.41
   4   0  -8    3.92    1.97
   4   0  -8    5.73    4.42
   4   0  -8   13.48    2.83
   4   0  -7    0.47    1.90
   4   0  -7   -0.76    1.46
   4   0  -7    0.48    5.34
   4   0  -7    1.10    1.27
   4   0  -7   -0.23    2.23
   4   0  -7    1.00    0.98
   4   0  -7    1.04    0.99
   4   0  -7    0.81    3.21
   4   0  -7   -0.75    3.83
   4   0  -7    1.91    2.95
   4   0  -6  807.74   82.93
   4   0  -6  846.97   82.95
   4   0  -6  668.02   83.17
   4   0  -6  707.96   83.80
   4   0  -6  615.29   82.93
   4   0  -6  911.80   82.88
   4   0  -6  921.77   82.87
   4   0  -5    0.35    0.87
   4   0  -5    0.26    2.28
   4   0  -5   -0.95    1.37
   4   0  -5   -0.11    2.23
   4   0  -5   -0.61    2.28
   4   0  -4 1080.42   92.97
   4   0  -4  856.86   92.91
   4   0  -4  997.62   93.19
   4   0  -4  974.24   93.23
   4   0  -3    0.82    2.16
   4   0  -2    4.13    2.26
   4   0  -2    3.35    3.70
   4   0  -1    0.16    4.13
   4   0  -1   -0.85    3.98
   4   0   0  416.69   44.70
   4   0   0  471.03   44.81
   4   0   1   -0.39    3.81
   4   0   1   -1.30    3.99
  -4   0  -2  277.97   28.13
   4   0   2  263.02   28.35
   4   0   2  301.50   28.57
  -4   0  -3    0.97    2.18
   4   0   3   -0.91    2.82
   4   0   3   -0.25    2.84
  -4   0  -3   -0.68    2.18
   4   0   4  319.20   44.00
  -4   0  -4  477.68   43.70
  -4   0  -5   -1.12    9.04
  -4   0  -5    0.67    1.04
  -4   0  -5    1.18    2.07
  -4   0  -6   34.07    3.50
  -4   0  -6   23.95    3.24
  -4   0  -6   20.79    9.86
  -4   0  -6   20.29    2.97
  -4   0  -7   -0.03    1.75
  -4   0  -7   -1.24    1.96
  -4   0  -7   -0.12    5.84
  -4   0  -7   -0.46    1.90
  -4   0  -7    0.15    3.42
  -4   0  -7    0.47    2.41
  -4   0  -8  645.39   61.73
  -4   0  -8  633.35   62.06
  -4   0  -8  639.70   61.60
  -4   0  -8  460.48   62.31
  -4   0  -8  651.49   61.57
  -4   0  -8  563.93   61.57
  -4   0  -9    0.52    1.55
  -4   0  -9    0.04    2.14
  -4   0  -9    0.36    3.38
  -4   0  -9    0.63    1.32
  -4   0  -9   -0.53    2.44
  -4   0 -10   20.64    3.53
  -4   0 -10   32.43    3.11
  -4   0 -11   -0.32    0.85
  -4   0 -12   -0.88    0.92
   4   1 -13    0.24    4.08
   4   1 -13    0.35    1.42
   4  -1 -13    1.15    1.41
   4   1 -12    2.23    1.80
   4  -1 -12   -0.33    1.72
   4  -1 -12    2.34    3.13
   4   1 -12    2.63    5.66
   4   1 -12   -0.49    7.27
   4  -1 -11    7.22    1.58
   4   1 -11    5.09    1.56
   4  -1 -10   39.83    5.09
   4   1 -10   39.54    5.11
   4   1 -10   61.08    5.11
   4  -1 -10   57.82    5.08
   4  -1 -10    3.17    6.64
   4  -1 -10    7.98    5.81
   4   1 -10   10.91    5.79
   4  -1 -10    9.84    7.91
   4   1 -10   -2.32    9.76
   4   1 -10    6.97    8.13
   4  -1 -10   -0.18   10.42
   4   1  -9    1.53    2.03
   4  -1  -9    2.40    1.78
   4   1  -9    2.34    1.85
   4  -1  -9    2.74    1.29
   4   1  -9    2.33    1.33
   4  -1  -9    2.91    2.77
   4   1  -9    4.19    2.79
   4  -1  -9    1.28    6.16
   4   1  -9   -1.74    6.54
   4  -1  -9   12.41    9.24
   4   1  -9    4.31    8.52
   4  -1  -9   -1.21    3.67
   4   1  -9    1.97    3.47
   4  -1  -9    1.09    2.00
   4   1  -9   -0.81    2.01
   4  -1  -9    0.31    4.87
   4  -1  -8  122.80   12.18
   4   1  -8  126.69   12.19
   4   1  -8  135.60   13.56
   4  -1  -8  124.38   13.31
   4   1  -8  130.72   12.36
   4  -1  -8  123.63   12.34
   4  -1  -8  110.27   15.75
   4   1  -8  136.82   12.91
   4  -1  -8  139.17   12.93
   4  -1  -8   88.69   13.72
   4  -1  -8  121.03   12.36
   4   1  -8  118.12   12.36
   4  -1  -8   98.54   12.25
   4   1  -8  106.24   12.35
   4   1  -8  126.29   12.90
   4  -1  -8  136.72   12.93
   4  -1  -8  118.02   12.18
   4   1  -8  124.17   12.19
   4   1  -7   78.13    7.28
   4  -1  -7   71.52    7.16
   4  -1  -7   76.39    8.31
   4   1  -7   73.75    8.31
   4   1  -7   59.65    6.96
   4  -1  -7   61.74    6.97
   4  -1  -7  105.53   11.53
   4   1  -7   99.95   11.04
   4  -1  -7   67.09    7.61
   4   1  -7   62.63    7.61
   4  -1  -7   64.22    6.97
   4   1  -7   63.52    6.96
   4   1  -7  105.90    8.65
   4  -1  -7   96.98    8.33
   4  -1  -7   75.17    7.14
   4  -1  -7   69.73    7.11
   4   1  -7   71.55    7.14
   4   1  -7   69.75    7.12
   4  -1  -7   86.95    7.78
   4   1  -7   95.04    7.84
   4   1  -7   73.29    9.09
   4  -1  -7   77.17    9.05
   4  -1  -6  355.40   22.54
   4   1  -6  503.45   24.82
   4  -1  -6  511.84   25.22
   4  -1  -6  200.86   22.39
   4   1  -6  186.92   22.39
   4   1  -6  210.96   22.47
   4   1  -6  227.56   22.48
   4  -1  -6  214.34   22.48
   4  -1  -6  242.52   22.49
   4  -1  -6  178.65   22.40
   4   1  -6  171.01   22.40
   4   1  -6  338.39   23.62
   4  -1  -6  321.76   22.56
   4   1  -6  415.55   23.33
   4  -1  -6  443.39   23.22
   4   1  -6  347.29   22.66
   4  -1  -5    1.25    0.88
   4   1  -5    0.65    0.87
   4  -1  -5    3.01    1.50
   4   1  -5    0.30    2.48
   4   1  -5   -1.65    2.36
   4  -1  -5    0.68    2.24
   4  -1  -5    0.06    2.18
   4   1  -5   -0.59    2.31
   4   1  -4  183.78   14.26
   4  -1  -4  173.50   14.20
   4  -1  -4  191.19   14.19
   4   1  -4  185.13   14.17
   4  -1  -4  108.66   13.75
   4   1  -4  101.44   13.74
   4  -1  -4  156.10   13.68
   4   1  -4  129.04   13.68
   4  -1  -3   24.45    3.23
   4   1  -3   24.07    3.32
   4  -1  -3   16.89    4.10
   4   1  -2   42.82    4.93
   4  -1  -2   43.19    4.91
   4  -1  -2   38.34    5.89
   4   1  -1  880.81   85.99
   4  -1  -1  789.57   85.96
  -4   1   1  940.92   85.80
   4   1  -1  757.71   86.01
   4   1   0  566.24   59.51
   4   1   0  606.81   59.49
  -4   1   0  615.60   59.38
   4  -1   0  564.80   59.41
   4  -1   1    7.30    3.39
   4   1   1    5.98    3.58
  -4   1  -1    7.11    3.94
   4   1   1    4.67    3.67
   4  -1   2    8.29    3.19
   4   1   2    9.18    3.13
   4   1   2    7.30    3.23
  -4   1  -2    6.74    2.36
  -4  -1  -2    9.06    2.28
   4  -1   2    8.49    3.54
  -4   1  -2    8.40    4.30
  -4   1  -3   78.59    9.09
  -4  -1  -3   68.65    9.03
   4  -1   3   80.62    9.62
  -4  -1  -3   90.80    8.89
  -4   1  -3   96.77    8.87
   4  -1   3   92.84    9.54
   4   1   3   76.09    9.53
   4  -1   4  911.59  111.34
   4   1   4 1010.36  111.44
  -4  -1  -4 1180.91  110.99
  -4   1  -4 1107.92  110.98
  -4   1  -5   14.92    2.48
  -4  -1  -5   13.56    2.58
  -4   1  -5   14.42    1.80
  -4  -1  -5   12.87    1.78
  -4   1  -5    7.28    9.03
  -4  -1  -5    9.48    9.44
  -4  -1  -5   16.37    3.35
  -4   1  -6  107.26   11.53
  -4  -1  -6  108.84   11.52
  -4   1  -6  117.77   11.43
  -4  -1  -6  111.74   11.42
  -4  -1  -6  130.64   12.12
  -4   1  -6  132.16   12.09
  -4   1  -6  112.18   11.57
  -4  -1  -6  108.25   11.57
  -4  -1  -6   69.63   15.20
  -4   1  -6   49.24   14.92
  -4  -1  -7    5.19    9.49
  -4   1  -7    1.93    3.56
  -4  -1  -7    2.24    3.22
  -4  -1  -7    2.28    1.70
  -4   1  -7    2.56    1.66
  -4  -1  -7    4.19    5.62
  -4   1  -7    3.93    2.33
  -4  -1  -7    2.13    2.34
  -4   1  -7    1.82    2.08
  -4  -1  -7    0.95    1.92
  -4  -1  -7    3.14    1.70
  -4   1  -7    1.32    1.70
  -4   1  -8   -0.91    4.65
  -4  -1  -8    5.26    4.71
  -4  -1  -8   13.17    3.59
  -4   1  -8   14.12    3.63
  -4  -1  -8    2.54    6.44
  -4   1  -8   -7.12    6.99
  -4   1  -8   43.82    3.32
  -4  -1  -8   41.88    3.31
  -4  -1  -8   28.79    3.38
  -4   1  -8   26.79    3.40
  -4   1  -8   38.88    3.83
  -4  -1  -9    0.17    1.28
  -4   1  -9    0.49    1.27
  -4  -1  -9    0.89    3.35
  -4   1  -9   -0.72    3.50
  -4  -1  -9   -0.23    1.50
  -4   1  -9   -0.42    1.54
  -4  -1  -9    0.32    2.42
  -4   1  -9   -0.86    2.59
  -4   1  -9    1.90    5.98
  -4  -1  -9    1.13    1.99
  -4   1  -9   -0.27    2.11
  -4  -1 -10    8.33    1.56
  -4   1 -10    8.15    1.54
  -4  -1 -10    8.38    5.03
  -4   1 -10    6.64    5.45
  -4  -1 -10   13.89    2.33
  -4   1 -10   14.45    2.40
  -4  -1 -11    8.14    1.26
  -4   1 -11    9.23    1.28
  -4   1 -12    9.12    1.37
  -4  -1 -12   10.11    1.36
   4   2 -12   -1.08    7.02
   4   2 -12   -3.25    5.89
   4   2 -12    1.72    1.77
   4  -2 -12   -0.57    1.68
   4  -2 -12   -1.98    3.23
   4  -2 -11   96.65    9.12
   4   2 -11   98.55    9.14
   4  -2 -10   31.46    3.70
   4   2 -10   29.07    3.73
   4  -2 -10   12.38    7.01
   4  -2 -10   17.40   10.10
   4   2 -10   21.04    9.33
   4   2 -10   14.42    7.50
   4  -2 -10   23.09    5.99
   4   2 -10   28.28    4.77
   4  -2 -10   28.27    4.93
   4   2 -10   30.83    4.70
   4  -2 -10   27.77    4.57
   4   2 -10   28.39    3.59
   4  -2 -10   26.40    3.56
   4  -2  -9    5.26    2.03
   4   2  -9    4.06    2.03
   4  -2  -9    4.15    2.77
   4   2  -9    4.01    2.92
   4  -2  -9    2.02    9.34
   4  -2  -9    1.25    6.13
   4   2  -9    3.71    6.43
   4   2  -9   -1.19    8.81
   4  -2  -9    2.21    1.30
   4   2  -9    2.58    1.35
   4   2  -9    0.89    2.15
   4  -2  -9    3.70    1.86
   4   2  -9    3.10    1.84
   4   2  -9    4.34    3.43
   4  -2  -9    4.42    3.80
   4  -2  -9    3.50    4.76
   4  -2  -8   10.30    3.51
   4   2  -8    5.81    3.21
   4   2  -8    4.94    2.23
   4  -2  -8    2.22    1.07
   4   2  -8    2.07    1.11
   4  -2  -8    9.50    4.10
   4   2  -8    2.08    1.62
   4  -2  -8    0.82    1.63
   4   2  -8    3.12    2.34
   4  -2  -8    4.92    2.48
   4  -2  -8    0.51    9.09
   4  -2  -8    7.08    5.72
   4   2  -8   10.78    8.36
   4   2  -8   11.89    5.87
   4  -2  -8    1.99    1.15
   4   2  -8    1.48    1.20
   4  -2  -8    1.43    1.78
   4   2  -8    1.17    1.78
   4  -2  -7  195.78   12.00
   4   2  -7  158.08   10.28
   4  -2  -7  155.71   10.26
   4  -2  -7   44.99   10.83
   4   2  -7   37.78   11.04
   4  -2  -7  120.04   10.38
   4  -2  -7   99.30   10.35
   4   2  -7  121.59   10.38
   4   2  -7  101.30   10.36
   4   2  -7   43.55   10.41
   4  -2  -7   49.26   10.27
   4  -2  -7   54.16   10.22
   4   2  -7  176.22   11.13
   4  -2  -7  192.22   11.22
   4   2  -7   23.88   12.61
   4  -2  -7   18.61   11.38
   4  -2  -7   25.61   13.53
   4  -2  -7   49.07   10.73
   4   2  -7   46.23   10.60
   4  -2  -7  141.45   10.24
   4   2  -7  129.19   10.25
   4   2  -7   16.44   11.59
   4  -2  -6   50.78    7.70
   4  -2  -6   89.45    7.60
   4   2  -6   86.09    7.61
   4   2  -6   58.49    7.97
   4  -2  -6   63.73   11.56
   4   2  -6   63.28   10.56
   4  -2  -6   55.70    8.11
   4   2  -6   54.01    8.53
   4  -2  -6   55.88    8.35
   4  -2  -6   60.33    7.71
   4   2  -6   76.49    7.71
   4  -2  -6   78.48    7.69
   4   2  -6   74.46    7.70
   4  -2  -6   67.42    7.68
   4   2  -6   36.26    9.23
   4  -2  -6   80.24    7.59
   4   2  -6   84.46    7.59
   4   2  -5    2.08    2.16
   4  -2  -5    1.83    2.17
   4  -2  -5    1.50    2.23
   4   2  -5   -0.07    2.24
   4   2  -5    2.96    2.62
   4  -2  -5    0.78    0.84
   4   2  -5    0.81    0.89
   4  -2  -5    2.05    1.66
   4  -2  -4  188.16   20.18
   4   2  -4  190.35   20.18
   4   2  -4  251.25   19.89
   4  -2  -4  250.51   19.89
   4  -2  -4  279.84   20.38
   4   2  -4  173.17   19.82
   4  -2  -4  206.51   20.15
   4   2  -4  188.88   20.14
   4  -2  -4  186.84   19.81
   4   2  -4  184.32   19.81
   4  -2  -3  145.74   15.90
   4   2  -3  142.50   15.91
   4  -2  -2    7.82    2.36
   4   2  -2    6.20    2.43
  -4   2   2   13.45    2.29
   4   2  -2   16.44    4.66
  -4   2   1   37.69    6.32
   4   2  -1   40.50    7.29
   4   2  -1   60.66    6.12
   4  -2  -1   67.32    6.11
  -4   2   0  139.00   15.31
   4   2   0  154.31   15.75
  -4   2  -1   41.62    5.80
   4   2   1   40.54    5.67
  -4   2  -2  123.10   12.67
   4   2   2  116.88   12.37
  -4  -2  -2  119.38   11.84
  -4   2  -2  104.91   11.87
   4  -2   2  114.54   11.99
  -4   2  -3  426.90   39.09
  -4   2  -3  412.10   39.93
   4   2   3  386.38   39.66
  -4   2  -3  359.01   39.28
  -4  -2  -3  352.70   39.28
   4  -2   3  363.58   39.27
   4   2   4   79.00    8.98
  -4   2  -4   82.26    8.04
  -4  -2  -4   85.64    8.07
   4  -2   4   52.27    8.48
  -4  -2  -4   75.13    7.79
  -4   2  -4   76.81    7.80
  -4  -2  -5    4.32    2.12
  -4   2  -5    0.77    2.01
  -4  -2  -5    0.36    1.24
  -4   2  -5    0.83    1.37
   4   2   5   -1.62    3.02
  -4  -2  -5    3.09    3.12
  -4  -2  -5   -1.53    2.78
  -4  -2  -5   -4.88    9.12
  -4   2  -5    2.12    9.04
  -4  -2  -5    0.67    1.02
  -4   2  -5    0.23    1.04
  -4   2  -6    9.84    2.30
  -4  -2  -6    9.78    2.36
  -4  -2  -6   10.06    1.89
  -4   2  -6    7.98    1.85
  -4  -2  -6   11.29    9.57
  -4  -2  -6    7.12    1.53
  -4   2  -6    7.04    1.55
  -4  -2  -6   12.39    3.39
  -4   2  -7   93.34    9.09
  -4  -2  -7   80.55    9.04
  -4  -2  -7   89.93    9.03
  -4   2  -7  100.22    9.07
  -4  -2  -7   95.09    9.85
  -4  -2  -7   77.80   10.76
  -4  -2  -7   82.82    9.14
  -4   2  -7   84.41    9.20
  -4   2  -7   78.85    9.18
  -4  -2  -8  179.88   17.63
  -4   2  -8  172.26   17.64
  -4   2  -8  172.20   17.58
  -4  -2  -8  183.56   17.58
  -4  -2  -8  122.54   18.80
  -4   2  -8  128.61   19.07
  -4   2  -8  184.61   18.32
  -4   2  -8  161.56   17.67
  -4   2  -8  183.63   17.80
  -4  -2  -8  179.96   17.78
  -4  -2  -8  172.76   18.20
  -4   2  -9   13.53    3.96
  -4  -2  -9   11.34    3.60
  -4   2  -9   10.44    2.86
  -4  -2  -9   10.25    2.79
  -4  -2  -9    7.44    1.54
  -4   2  -9    8.87    1.57
  -4   2  -9    6.56    1.79
  -4  -2  -9    6.28    1.73
  -4   2  -9    7.18    2.29
  -4  -2  -9    6.04    2.22
  -4  -2 -10    5.06    2.03
  -4   2 -10    2.99    2.13
  -4   2 -10    4.32    5.48
  -4  -2 -10    7.55    1.34
  -4   2 -10    7.91    1.37
  -4  -2 -10    1.98    3.08
  -4  -2 -11   10.49    1.41
  -4   2 -11   11.52    1.44
  -4   2 -12    0.19    0.82
  -4  -2 -12   -1.31    0.84
   4   3 -13    1.94    4.44
   4  -3 -12    2.48    3.20
   4   3 -12    1.62    1.74
   4  -3 -12    2.03    1.65
   4   3 -12   -4.02    7.14
   4   3 -12    2.97    5.85
   4  -3 -11   43.87    3.65
   4   3 -11   39.52    3.70
   4  -3 -10    1.36    4.68
   4  -3 -10    0.80    2.09
   4   3 -10    0.49    1.93
   4   3 -10    0.27    2.13
   4  -3 -10   -0.08    1.83
   4  -3 -10   -0.70    3.85
   4   3 -10   -0.15    3.22
   4  -3 -10   -1.64   10.15
   4  -3 -10    1.55    3.04
   4   3 -10    2.46    3.10
   4   3 -10    1.34    6.86
   4  -3 -10    5.75    6.23
   4   3 -10    6.03    8.75
   4   3  -9    4.17    1.45
   4  -3  -9    5.94    1.37
   4   3  -9    9.87    3.03
   4  -3  -9    7.97    2.91
   4   3  -9    2.37    2.42
   4  -3  -9    4.49    1.83
   4   3  -9    6.37    1.97
   4  -3  -9   -1.41    3.74
   4   3  -9    3.18    3.31
   4  -3  -9    4.33    2.03
   4   3  -9    2.45    2.02
   4  -3  -9   -3.17    9.80
   4  -3  -9    0.69    4.58
   4  -3  -8   20.60    4.49
   4   3  -8   21.90    4.15
   4   3  -8   19.60    3.58
   4   3  -8   27.19    3.24
   4  -3  -8   26.17    3.19
   4  -3  -8   24.63    4.89
   4   3  -8   14.40    8.62
   4  -3  -8    9.84    6.34
   4  -3  -8   20.83   10.09
   4  -3  -8   28.58    3.88
   4   3  -8   28.49    3.97
   4   3  -8   15.36    6.86
   4  -3  -8   24.17    3.27
   4   3  -8   26.86    3.27
   4  -3  -8   25.05    2.89
   4   3  -8   25.75    2.93
   4   3  -8   27.44    2.89
   4  -3  -8   27.99    2.86
   4  -3  -7  378.28   31.94
   4  -3  -7  366.15   31.80
   4   3  -7  386.63   31.73
   4  -3  -7  293.87   31.31
   4   3  -7  285.22   31.31
   4  -3  -7  312.92   31.41
   4   3  -7  320.20   31.42
   4   3  -7  299.80   31.49
   4  -3  -7  312.69   31.37
   4  -3  -7  308.97   31.31
   4   3  -7  314.86   31.31
   4  -3  -7  329.21   31.42
   4   3  -7  337.94   31.42
   4   3  -7  358.35   32.92
   4  -3  -7  358.15   33.57
   4  -3  -7  255.50   32.14
   4   3  -7  293.69   32.30
   4  -3  -7  317.62   31.78
   4   3  -7  298.93   31.77
   4  -3  -6   -0.62    2.55
   4  -3  -6   -0.10    1.22
   4   3  -6    1.80    1.27
   4   3  -6    3.98    2.56
   4  -3  -6    2.36    8.44
   4  -3  -6    2.36    1.56
   4  -3  -6    0.50    0.89
   4   3  -6    0.65    0.89
   4  -3  -6    0.46    0.86
   4   3  -6    0.63    0.88
   4   3  -6    0.70    1.29
   4  -3  -6    0.63    1.28
   4  -3  -6    2.04    2.97
   4   3  -6    2.28    5.03
   4  -3  -5    1.94    0.90
   4   3  -5    2.57    0.97
   4  -3  -5    0.22    1.77
   4  -3  -5    3.60    2.18
   4   3  -5    6.64    2.26
   4   3  -5    1.07    2.77
   4   3  -5    7.23    2.22
   4  -3  -5    6.26    2.19
   4   3  -4    0.75    1.58
   4  -3  -4   -0.07    2.76
   4   3  -4    4.09    0.92
   4  -3  -4    3.85    0.91
   4   3  -4    3.21    1.37
   4  -3  -4    3.44    1.38
   4  -3  -4    5.13    2.22
   4   3  -4    6.78    2.21
   4  -3  -4    1.07    1.97
   4   3  -4    0.08    2.77
   4  -3  -4    5.98    2.19
   4   3  -4    6.21    2.22
   4   3  -3  623.19   49.86
   4  -3  -3  610.38   49.85
   4   3  -2  125.10   13.55
  -4   3   2  102.29   12.65
   4  -3  -2  132.04   12.61
   4   3  -2  128.81   12.64
   4   3  -2  125.82   12.65
   4   3  -1  942.96   80.88
  -4   3   1  926.73   80.46
   4  -3  -1  755.02   80.20
   4   3  -1  765.59   80.21
   4   3   0   -0.26    4.03
  -4   3   0    1.88    3.20
   4   3   1    3.55    3.65
  -4   3  -1    2.25    3.63
   4   3   2    5.92    3.68
  -4   3  -2    7.20    3.97
  -4  -3  -2    2.15    1.99
  -4   3  -2    0.64    2.15
  -4   3  -3  167.88   17.56
  -4   3  -3  143.81   16.78
  -4  -3  -3  149.16   16.76
  -4   3  -3  180.42   16.58
   4   3   3  166.41   17.40
   4   3   4    5.02    3.53
  -4   3  -4    4.02    4.16
  -4  -3  -4    6.96    9.14
  -4  -3  -4   -1.48   15.57
  -4   3  -4    1.06    2.03
  -4  -3  -4    1.57    0.95
  -4   3  -4    0.48    1.01
  -4   3  -5   20.62    2.30
  -4  -3  -5   19.92    2.26
  -4  -3  -5   18.00    2.46
  -4   3  -5   19.31    2.48
  -4  -3  -5   17.62    9.36
  -4  -3  -5   20.97    3.83
  -4   3  -5   18.22    2.84
  -4  -3  -5   19.64    3.59
  -4  -3  -6   -0.40    3.21
  -4  -3  -6    3.74    1.26
  -4   3  -6    3.58    1.35
  -4   3  -6    2.53    2.26
  -4  -3  -6    0.62    1.59
  -4   3  -6    2.37    1.70
  -4  -3  -7   35.32    4.81
  -4   3  -7   38.74    4.92
  -4  -3  -7   21.46    5.72
  -4   3  -7   55.90    4.71
  -4  -3  -7   52.40    4.67
  -4   3  -7   38.12    4.98
  -4  -3  -7   40.26    4.69
  -4   3  -7   44.08    4.73
  -4  -3  -7   13.77    6.66
  -4  -3  -7   11.62   10.31
  -4  -3  -8    0.67    2.05
  -4   3  -8    0.27    2.06
  -4   3  -8    0.90    2.77
  -4  -3  -8    0.64    2.53
  -4  -3  -8    0.16    3.65
  -4   3  -8    1.98    6.64
  -4   3  -9   -0.46    1.24
  -4  -3  -9    1.45    1.22
  -4   3  -9    0.18    3.24
  -4  -3  -9    2.71    3.25
  -4   3  -9   -2.10    2.50
  -4  -3  -9    1.09    2.30
  -4   3  -9    1.43    2.13
  -4  -3  -9    0.04    1.97
  -4   3  -9    1.80    2.24
  -4   3  -9    0.78    1.52
  -4  -3  -9    0.81    1.43
  -4  -3 -10    0.55    1.07
  -4   3 -10    1.03    1.11
  -4  -3 -10   -0.44    1.84
  -4   3 -10    0.43    1.99
  -4  -3 -10    0.58    3.10
  -4   3 -10    1.99    5.62
  -4  -3 -11   50.70    5.53
  -4   3 -11   53.84    5.53
  -4  -3 -11   59.33    5.68
  -4   3 -11   63.33    5.70
  -4   3 -12    1.84    0.76
  -4  -3 -12    1.64    0.77
   4   4 -13   -3.96    4.41
   4   4 -13    2.48    4.80
   4  -4 -12   -0.03    1.53
   4   4 -12    2.00    1.69
   4  -4 -12    0.19    3.15
   4   4 -12   -3.89    6.91
   4   4 -12    1.21    5.75
   4   4 -11   37.55   14.31
   4   4 -11   25.98   14.91
   4  -4 -11  113.61   12.67
   4   4 -11  119.81   12.71
   4  -4 -11   67.57   13.41
   4  -4 -11  167.39   12.51
   4   4 -11  168.78   12.56
   4   4 -11  133.63   12.70
   4  -4 -11  131.90   12.65
   4   4 -11   72.72   12.53
   4  -4 -11   80.59   13.12
  -4   4  10    7.12    3.24
   4  -4 -10   13.57    1.83
   4   4 -10   11.46    1.92
   4  -4 -10   13.89    3.61
   4   4 -10    9.68    3.60
   4   4 -10    2.42    7.27
   4   4 -10   10.58    8.65
   4  -4 -10   11.55    2.50
   4  -4 -10   12.91    2.26
   4   4 -10   15.77    2.44
   4   4 -10   17.38    2.59
   4   4 -10    6.40    2.55
   4  -4 -10   14.86    4.17
   4  -4 -10    6.48    4.94
   4  -4  -9    1.16    1.24
   4   4  -9    1.90    1.35
   4  -4  -9   -2.07    2.62
   4   4  -9    1.18    2.62
   4  -4  -9    3.57    6.05
   4   4  -9    0.17    8.44
   4   4  -9   -1.35    1.94
   4  -4  -9    2.05    1.91
   4  -4  -9    0.75   10.39
   4  -4  -9    1.23    4.33
   4  -4  -9   -0.46    1.66
   4   4  -9    1.05    1.84
   4   4  -9    1.40    2.34
   4  -4  -9    1.93    3.73
   4   4  -8    1.94    2.56
   4  -4  -8    5.88    1.74
   4   4  -8    2.77    1.75
   4  -4  -8    7.58    1.26
   4   4  -8    5.71    1.37
   4  -4  -8    9.72    2.53
   4   4  -8   10.65    2.71
   4  -4  -8    0.73    3.73
   4   4  -8    2.94    1.88
   4  -4  -8    6.02    1.82
   4   4  -8   -1.92    6.05
   4  -4  -8    0.15    3.54
   4   4  -8    4.55    7.71
   4  -4  -8    6.96    9.68
   4  -4  -8   -3.78    5.72
   4  -4  -7   13.86    6.72
   4  -4  -7   54.25    6.01
   4   4  -7   56.67    6.04
   4  -4  -7   20.56    6.61
   4  -4  -7   82.14    5.90
   4   4  -7   79.12    5.90
   4   4  -7   18.72    6.31
   4  -4  -7   20.93    5.92
   4  -4  -7   94.19    6.76
   4   4  -7   94.51    6.82
   4  -4  -7   72.89    5.87
   4   4  -7   67.33    5.89
   4  -4  -7   40.25    6.00
   4   4  -7   44.13    6.03
   4   4  -7   11.20    8.20
   4  -4  -7    6.53   10.68
   4  -4  -6   47.56    6.56
   4  -4  -6   46.50    6.97
   4  -4  -6   36.12   11.13
   4   4  -6   33.06    8.38
   4  -4  -6   73.16    6.37
   4   4  -6   69.38    6.37
   4  -4  -6   62.27    6.35
   4   4  -6   61.70    6.36
   4   4  -6   59.69    6.48
   4   4  -6   67.67    6.50
   4  -4  -6   60.71    6.47
   4  -4  -6   64.30    6.47
   4  -4  -6   47.67    7.07
   4   4  -6   39.41    6.88
   4  -4  -5  146.01   12.07
   4   4  -5  109.11   11.81
   4  -4  -5  124.64   11.81
   4   4  -5  111.95   11.80
   4   4  -5  130.10   12.37
   4   4  -5  128.79   12.26
   4  -4  -5  132.34   12.27
   4   4  -5   86.06   12.06
   4   4  -5  133.09   12.27
   4  -4  -4   65.76    5.34
   4  -4  -4   44.00    4.88
   4   4  -4   37.26    4.89
   4  -4  -4   49.60    5.38
   4   4  -4   44.85    5.42
   4  -4  -4   64.16    5.04
   4   4  -4   55.98    5.02
   4   4  -4   59.43    5.73
   4   4  -4   45.46    5.42
   4   4  -4   47.24    5.48
   4  -4  -4   46.98    5.45
   4  -4  -3  228.67   22.49
   4   4  -3  206.97   22.49
   4  -4  -3  215.73   22.51
   4   4  -3  276.96   23.43
   4   4  -2   29.41    5.43
   4  -4  -2   28.05    3.31
   4   4  -2   28.21    3.38
  -4   4   2   17.21    3.51
   4   4  -1    0.93    5.19
   4  -4  -1    7.89    1.92
   4   4  -1    7.86    2.09
  -4   4   1    1.07    2.79
  -4   4   0   11.26    3.65
   4   4   0   14.31    4.25
  -4   4  -1  169.94   17.52
   4   4   1  162.22   17.60
  -4   4  -2  139.46   14.90
  -4  -4  -2  148.55   14.84
  -4   4  -2  150.97   15.62
   4   4   2  154.96   15.67
  -4   4  -2  143.41   14.64
  -4   4  -3  350.90   34.24
  -4  -4  -3  337.40   34.19
   4   4   3  316.73   34.68
  -4   4  -3  343.70   33.95
  -4   4  -3  298.68   34.69
   4   4   4   53.09    7.30
  -4   4  -4   48.43    5.99
  -4  -4  -4   59.38    5.73
  -4   4  -4   55.84    5.75
  -4  -4  -4   56.61    6.52
  -4  -4  -5    5.08    2.99
  -4  -4  -5    3.75    1.28
  -4   4  -5    4.51    1.52
  -4  -4  -5    6.04    2.81
  -4  -4  -5    1.04    9.18
  -4   4  -5   -0.11    3.93
  -4   4  -5    5.49    2.05
  -4  -4  -5    4.79    1.09
  -4   4  -5    3.85    1.18
   4   4   6   15.81    4.57
  -4  -4  -6   25.09    4.17
  -4   4  -6   21.04    2.57
  -4  -4  -6   17.25    2.49
  -4  -4  -6   18.17    9.76
  -4   4  -6   24.29    2.89
  -4  -4  -6   19.29    2.66
  -4  -4  -6   24.81    4.08
  -4   4  -6   25.15    3.19
  -4  -4  -7  115.09   11.61
  -4   4  -7  115.16   11.61
  -4  -4  -7  112.00   11.76
  -4   4  -7  125.02   11.84
  -4  -4  -7  110.01   11.63
  -4   4  -7  113.63   11.67
  -4   4  -7  109.27   11.76
  -4  -4  -7  125.98   12.36
  -4  -4  -8   99.34   10.28
  -4   4  -8  105.24   10.42
  -4   4  -8  101.12    9.86
  -4  -4  -8   91.90    9.77
  -4  -4  -8   75.24   10.41
  -4   4  -9   14.03    2.94
  -4  -4  -9   15.34    2.31
  -4   4  -9   15.91    2.38
  -4   4  -9   26.64    4.38
  -4  -4  -9   23.67    4.05
  -4  -4  -9   17.03    2.13
  -4   4  -9   17.23    2.18
  -4   4  -9   17.82    3.25
  -4  -4  -9   16.55    3.09
  -4  -4 -10    5.95    2.15
  -4   4 -10    8.01    2.33
  -4  -4 -10   11.94    1.55
  -4   4 -10   13.32    1.58
  -4  -4 -10    6.82    3.33
  -4  -4 -11   16.21    1.87
  -4   4 -11   18.57    1.89
  -4  -4 -11   14.11    2.10
  -4   4 -11   17.01    2.15
   4   5 -13    3.85    4.42
   4  -5 -12    0.05    1.48
   4   5 -12   -1.50    1.64
   4  -5 -12    1.99    3.16
   4   5 -12   -0.44    6.32
   4   5 -12    1.30    5.89
   4   5 -11    1.15    2.07
   4  -5 -11    2.87    1.99
   4  -5 -11    1.09    1.67
   4   5 -11    1.74    1.86
   4   5 -11    5.88    7.01
   4   5 -11    1.33    7.83
   4   5 -11    3.48    1.93
   4  -5 -11   -0.31    3.59
   4  -5 -11    4.63    4.28
  -4   5  10   17.77    4.93
   4  -5 -10   59.34    3.84
   4   5 -10   50.71    3.87
   4   5 -10   36.67    4.14
   4  -5 -10   38.58    4.06
   4   5 -10   22.05    4.11
   4  -5 -10   23.34    4.12
   4  -5 -10    1.75    5.50
   4  -5 -10    4.53    5.25
   4   5 -10   12.32    4.13
   4   5 -10   -5.36    8.09
   4   5 -10   -4.03    9.06
   4   5  -9    1.75    2.51
   4  -5  -9   -0.60    1.64
  -4   5   9   -0.15    3.22
   4  -5  -9    0.31    2.61
   4   5  -9   -1.01    2.95
   4   5  -9    0.84    8.06
   4  -5  -9   -1.19    3.92
   4  -5  -9    0.55    4.19
   4   5  -9    0.16    1.86
   4  -5  -9    1.17    1.90
   4   5  -9   -0.22    1.96
   4  -5  -9    0.06    1.19
   4   5  -9   -0.41    1.31
   4   5  -8   44.88   10.93
   4   5  -8   52.29    7.82
   4   5  -8   76.55    7.63
   4  -5  -8   74.23    7.61
   4   5  -8   42.82   10.03
   4   5  -8   77.11    8.26
   4  -5  -8   78.83    8.17
   4  -5  -8   66.95    8.46
   4   5  -8   77.90    7.62
   4  -5  -8   75.50    7.57
   4  -5  -8   60.64    8.56
   4  -5  -8   77.23    7.40
   4   5  -8   68.60    7.43
   4  -5  -8   49.13   13.09
   4  -5  -7  162.91   14.72
   4   5  -7  145.90   14.14
   4  -5  -7  140.82   14.10
   4   5  -7  129.83   13.99
   4  -5  -7  129.66   13.99
   4  -5  -7  148.97   14.13
   4   5  -7  154.80   14.15
   4   5  -7  127.49   14.32
   4  -5  -7  131.72   14.11
   4  -5  -7  126.99   17.78
   4   5  -7  119.89   15.56
   4  -5  -7  147.37   14.72
   4   5  -7  147.07   14.01
   4  -5  -7  139.39   13.99
   4   5  -7  131.44   14.54
   4  -5  -7  142.68   14.52
   4  -5  -6  162.90   13.66
   4  -5  -6  184.19   17.33
   4   5  -6  143.86   13.86
   4  -5  -6  187.03   14.11
   4  -5  -6  175.17   14.06
   4   5  -6  120.23   13.45
   4  -5  -6  130.48   13.45
   4   5  -6  151.62   14.86
   4   5  -6  149.74   13.56
   4  -5  -6  146.02   13.55
   4   5  -6  142.35   13.57
   4  -5  -6  131.65   13.54
   4  -5  -6  122.23   13.45
   4   5  -6  120.98   13.45
   4   5  -5   18.14    2.33
   4   5  -5   32.61    3.21
   4   5  -5    6.12    2.12
   4  -5  -5    3.97    1.96
   4  -5  -5    5.90    1.07
   4   5  -5    4.20    1.05
   4  -5  -5    7.23    1.13
   4   5  -5    5.43    1.16
   4  -5  -5   31.90    2.35
   4  -5  -4  129.11   10.99
   4   5  -4   95.65   10.99
   4   5  -4   57.85   11.42
   4   5  -4  144.95   11.48
   4  -5  -4  154.28   11.46
   4  -5  -4  139.28   11.51
   4   5  -4  135.16   11.49
   4  -5  -4   97.66   11.06
   4   5  -4   90.65   11.06
   4  -5  -3   95.47    9.44
   4   5  -3   83.50    9.43
   4   5  -3   61.05   10.41
   4   5  -3   93.49    9.51
   4  -5  -3   98.07    9.49
   4   5  -2  117.54   12.61
   4   5  -2  106.66   11.45
   4  -5  -2  113.94   11.44
   4   5  -1  406.51   34.59
  -4   5   1  310.05   33.87
   4   5  -1  329.26   33.58
   4  -5  -1  335.64   33.57
  -4   5   0  217.20   22.95
   4   5   0  229.23   23.22
  -4   5  -1   39.11    6.05
   4   5   1   46.69    6.56
  -4   5  -2    1.51    1.79
  -4   5  -2    5.51    3.94
   4   5   2    0.76    4.41
  -4  -5  -2    1.11    1.87
  -4   5  -2    2.18    1.94
  -4   5  -3   36.25    6.71
  -4   5  -3   43.42    5.30
  -4   5  -3   56.99    5.67
  -4  -5  -3   54.57    5.55
   4   5   3   47.68    6.93
  -4  -5  -4  290.36   33.81
  -4  -5  -4  294.07   32.17
  -4   5  -4  324.11   32.19
  -4  -5  -4  397.88   32.59
  -4   5  -4  357.29   32.25
  -4   5  -5   18.19    2.66
  -4   5  -5   19.43    2.37
  -4  -5  -5   15.92    2.24
  -4  -5  -5   14.85    3.56
   4   5   5   17.91    4.39
  -4  -5  -5   22.14    3.55
  -4   5  -5   14.03    4.52
  -4  -5  -5   17.25    2.06
  -4   5  -5   17.41    2.10
  -4   5  -5    6.81    4.49
  -4  -5  -5   19.49    9.48
  -4  -5  -6  158.92   19.54
  -4   5  -6  193.63   19.17
  -4  -5  -6  187.68   19.14
  -4  -5  -6  212.83   19.13
  -4  -5  -6  171.81   19.18
  -4   5  -6  187.03   19.24
  -4  -5  -6   70.51   21.40
  -4   5  -6  259.39   19.22
   4   5   6  147.77   20.19
  -4   5  -6  167.51   19.17
  -4  -5  -6  144.04   19.55
  -4  -5  -7   35.23    4.00
  -4   5  -7   35.07    4.04
  -4   5  -7   44.32    3.99
  -4  -5  -7   39.60    3.93
  -4  -5  -7   20.55    5.17
  -4   5  -7   30.36    4.42
  -4   5  -7   31.57    4.31
  -4  -5  -7   31.70    4.17
  -4  -5  -7   10.21   10.07
  -4   5  -8   -0.15    7.38
  -4  -5  -8   57.59    4.54
  -4   5  -8   64.93    4.79
  -4  -5  -8   -9.82    9.28
  -4   5  -8   64.05    5.84
  -4  -5  -8    5.11    4.64
  -4  -5  -8   18.35    3.42
  -4   5  -8   16.29    3.58
  -4  -5  -9    4.30    1.19
  -4   5  -9    4.12    1.27
  -4  -5  -9    5.71    2.95
  -4   5  -9    7.87    3.58
  -4   5  -9    3.66    2.30
  -4   5  -9    4.20    1.52
  -4  -5  -9    3.32    1.41
  -4   5  -9    6.63    2.44
  -4  -5  -9    6.80    2.30
  -4   5 -10   11.52    5.92
  -4  -5 -10   10.84    1.53
  -4   5 -10   12.07    1.59
  -4  -5 -10   13.93    3.37
  -4   5 -11   35.21    3.52
  -4  -5 -11   33.07    3.48
  -4  -5 -11   31.36    3.32
   4   6 -13   -3.99    4.29
   4   6 -12    0.52    6.35
   4   6 -12    2.85    5.72
   4  -6 -12   -2.35    3.13
   4   6 -12    2.57    1.50
   4  -6 -11    3.95    4.11
   4   6 -11    5.03    2.01
   4   6 -11    4.94    2.07
   4   6 -11    5.28    1.91
   4  -6 -11    5.84    1.65
   4  -6 -11    2.92    1.92
   4  -6 -11    1.90    3.63
   4   6 -11   -1.11    6.84
   4   6 -11   -0.43    7.65
   4  -6 -10   61.80    6.10
   4   6 -10   69.52    6.18
   4   6 -10   33.16    9.42
  -4   6  10   50.18    7.13
   4   6 -10   42.94    6.17
   4  -6 -10   54.16    7.23
   4   6 -10   64.41    6.12
   4  -6 -10   59.37    6.03
   4  -6 -10   54.48    5.80
   4   6 -10   47.76    5.86
   4  -6 -10   54.76    7.37
   4  -6  -9    7.06    2.90
   4   6  -9    6.05    3.08
   4  -6  -9    3.56    3.96
   4   6  -9   10.15    8.56
   4   6  -9    6.84    7.29
   4  -6  -9    7.74    4.20
   4   6  -9    7.82    2.08
   4  -6  -9    6.71    1.88
   4  -6  -9    8.49    2.09
   4   6  -9    9.00    2.17
   4   6  -9    0.19    2.73
   4  -6  -9    7.56    1.43
   4   6  -9    6.42    1.53
  -4   6   9    7.53    3.83
   4  -6  -8    3.37    3.88
   4  -6  -8    4.27    3.72
   4   6  -8    5.67    2.82
   4   6  -8   12.78    8.09
   4  -6  -8   16.35    2.68
   4   6  -8   11.53    2.74
   4  -6  -8    9.62    1.35
   4   6  -8    5.47    1.43
   4   6  -8   -1.37    6.56
   4  -6  -8    4.15    1.63
   4   6  -8    5.79    1.82
   4  -6  -8    3.47    1.88
   4   6  -8    2.35    1.92
   4  -6  -8   11.10   11.41
   4  -6  -7    1.74    3.38
   4  -6  -7    5.33    1.61
   4   6  -7    2.14    2.99
   4  -6  -7    1.42    1.79
   4   6  -7    5.44    1.76
   4   6  -7    7.90    1.78
   4  -6  -7    6.18    1.77
   4  -6  -7   12.64    2.36
   4   6  -7    9.99    2.33
   4   6  -7    2.82    6.05
   4  -6  -7   10.27    1.25
   4   6  -7   10.86    1.29
   4  -6  -7    9.46    1.34
   4   6  -7    9.45    1.39
   4  -6  -7    5.79    3.41
   4  -6  -6  149.82   12.82
   4   6  -6  136.93   12.82
   4  -6  -6  155.71   12.82
   4   6  -6  123.06   12.81
   4   6  -6   61.24   14.10
   4  -6  -6   88.47   13.00
   4   6  -6   82.28   13.20
   4  -6  -6   90.06   13.26
   4   6  -6  132.70   12.94
   4  -6  -6  124.75   12.91
   4  -6  -6   96.65   13.25
   4   6  -6   49.41   13.68
   4  -6  -6  117.54   12.90
   4   6  -6  123.92   12.91
   4   6  -5   92.75    8.29
   4  -6  -5   98.27    8.29
   4  -6  -5  102.94    8.64
   4   6  -5   84.35   10.02
   4   6  -5   63.78    8.83
   4   6  -5   88.98    8.96
   4  -6  -5  107.24   13.10
   4  -6  -5  105.20    8.88
   4  -6  -5  108.47    8.30
   4   6  -5   87.38    8.30
   4   6  -5   97.76    8.81
   4  -6  -5  109.69    8.81
   4  -6  -4  458.46   45.60
   4   6  -4  422.87   45.58
   4  -6  -4  456.94   45.54
   4   6  -4  411.12   45.52
   4   6  -4  512.58   45.53
   4  -6  -3   26.54    3.28
   4   6  -3   26.80    3.30
   4   6  -3   25.29    5.26
   4  -6  -3   25.49    3.31
   4   6  -3   25.53    3.34
   4   6  -2    2.00    4.73
   4   6  -2    1.51    1.67
   4  -6  -2   -0.92    1.66
   4   6  -1    0.98    4.65
   4   6  -1    0.99    1.93
   4  -6  -1    1.72    1.70
  -4   6   0  186.01   20.46
   4   6   0  211.19   20.85
  -4   6  -1  222.59   23.93
  -4  -6  -1  248.93   23.90
   4   6   1  253.39   24.89
  -4   6  -1  224.80   24.54
  -4   6  -2  196.73   19.16
  -4  -6  -2  223.49   19.14
   4   6   2  203.87   20.19
  -4   6  -2  190.59   19.90
  -4   6  -2  167.51   18.96
  -4   6  -3    0.41    3.69
  -4   6  -3    0.90    1.83
  -4  -6  -3    3.09    0.85
  -4   6  -3    1.93    0.89
  -4   6  -4  120.40   10.82
  -4  -6  -4  114.06   10.79
   4   6   4  104.84   12.33
  -4  -6  -4   62.71   14.03
  -4   6  -4   76.43   12.06
  -4   6  -4  115.79   10.92
  -4  -6  -4   98.45   10.87
  -4   6  -4  103.45   10.95
  -4   6  -4   17.23   11.66
  -4  -6  -4   19.19   18.63
  -4  -6  -4   93.76   11.33
  -4  -6  -5    3.43    3.15
  -4   6  -5    4.81    3.89
  -4   6  -5    4.37    1.97
   4   6   5    2.33    4.07
  -4  -6  -5    3.66    2.82
  -4  -6  -5    4.06    1.44
  -4   6  -5    3.23    1.53
  -4   6  -5   -1.43    4.46
  -4  -6  -5    6.81    8.84
  -4  -6  -5    3.19    1.08
  -4   6  -5    4.50    1.22
  -4   6  -6   60.66    6.12
  -4  -6  -6   55.33    6.07
   4   6   6   54.12    8.05
  -4  -6  -6   54.34    6.03
  -4   6  -6   52.49    6.04
  -4  -6  -6   73.54    7.14
  -4  -6  -6   40.01   11.19
  -4   6  -6   57.29    6.32
  -4  -6  -6   54.56    6.18
  -4   6  -6   70.82    6.31
  -4  -6  -6   67.50    7.20
  -4  -6  -7    2.19    3.60
  -4  -6  -7    0.37    1.70
  -4   6  -7   -0.46    1.91
  -4   6  -7    3.15    6.90
  -4  -6  -7    1.34    1.33
  -4   6  -7    0.14    1.43
   4   6   7   -1.03    4.16
  -4   6  -7    0.73    2.52
  -4  -6  -7    0.85    1.16
  -4   6  -7    0.90    1.25
  -4   6  -7    1.22    2.44
  -4  -6  -7    0.81    9.03
  -4   6  -8  201.02   23.87
  -4  -6  -8  286.41   24.46
  -4   6  -8  262.82   24.48
  -4  -6  -8  234.50   23.77
  -4   6  -8  244.37   23.79
  -4   6  -8  268.97   24.03
  -4  -6  -8  237.77   23.95
  -4   6  -8  164.71   25.33
  -4  -6  -8  244.36   23.81
  -4   6  -8  236.25   23.84
  -4   6  -8  288.88   25.13
  -4  -6  -8  294.21   25.02
  -4  -6  -8  200.26   24.34
  -4  -6  -9   11.82    2.24
  -4   6  -9   13.41    2.43
  -4  -6  -9   12.20    1.64
  -4   6  -9   12.99    1.70
  -4  -6  -9    7.34    3.39
  -4   6  -9    9.08    2.59
  -4  -6 -10    6.80    3.73
  -4   6 -10   -0.11    6.11
  -4   6 -11    1.86    1.03
  -4  -6 -11    0.86    0.90
  -4   6 -11    0.21    4.28
   4  -7 -12    2.08    2.92
   4   7 -12    4.12    5.66
   4   7 -12   -0.10    6.05
   4   7 -12    0.79    1.45
   4   7 -11    6.83    7.30
   4   7 -11    6.75    6.78
   4  -7 -11    2.20    3.68
   4  -7 -11    1.68    3.61
   4   7 -11    2.76    1.75
   4  -7 -11    4.06    1.52
   4   7 -11    1.02    2.00
  -4   7  10   18.03    4.12
   4   7 -10   14.57    3.01
   4   7  -9    1.66    1.98
   4   7  -9    2.54    1.86
   4  -7  -9    2.09    1.65
   4  -7  -9    1.72    1.85
   4  -7  -9    3.27    3.96
   4   7  -9    5.03    8.08
   4   7  -9    0.31    7.05
  -4   7   9    0.17    3.74
   4  -7  -9   -1.21    3.92
   4   7  -9    4.37    2.95
   4  -7  -9    8.30    2.87
   4  -7  -8  141.65   18.95
   4   7  -8  113.80   18.67
   4  -7  -8  227.34   19.13
   4   7  -8  193.09   19.14
  -4   7   8  163.62   19.62
   4   7  -8   92.96   19.88
   4  -7  -8  186.20   18.57
   4   7  -8  190.64   18.59
   4  -7  -8  182.26   18.54
   4   7  -8  200.41   18.60
   4  -7  -8  156.39   19.11
   4  -7  -8  206.86   18.42
   4   7  -8  181.81   18.43
   4  -7  -7   16.82    4.03
   4  -7  -7   21.18    4.21
   4   7  -7   18.75    3.30
   4   7  -7   15.61    3.76
   4  -7  -7   16.50    2.81
   4  -7  -7   22.01    3.27
   4   7  -7   10.91    6.45
   4   7  -7   21.93    2.70
   4  -7  -7   21.88    2.64
   4  -7  -7   22.96    2.40
   4   7  -7   19.37    2.45
   4  -7  -7   23.60    2.74
   4   7  -7   24.12    2.77
   4   7  -6  100.57    8.39
   4   7  -6   99.03    9.98
   4   7  -6   69.11    7.65
   4  -7  -6   73.80    7.64
   4  -7  -6  101.00    7.82
   4   7  -6  105.89    7.84
   4  -7  -6  112.18    8.07
   4   7  -6   92.48    9.32
   4  -7  -6   86.04    7.80
   4   7  -6   92.42    7.82
   4  -7  -6   82.88    7.65
   4   7  -6   67.28    7.67
   4  -7  -6  122.36    8.65
   4  -7  -6  125.41    8.53
   4  -7  -5   78.45    8.27
   4  -7  -5   82.42    8.19
   4  -7  -5   79.76    7.65
   4   7  -5   69.68    7.65
   4  -7  -5   75.63    8.06
   4   7  -5   67.67    8.06
   4  -7  -5   87.09    7.67
   4   7  -5   64.67    8.33
   4   7  -5   50.63    9.10
   4   7  -5   45.89    8.25
   4   7  -5   56.84    9.28
   4   7  -4   42.90    3.55
   4  -7  -4   43.36    3.51
   4  -7  -4   28.06    2.86
   4   7  -4   24.38    2.86
   4  -7  -3  100.73    9.60
   4   7  -3   91.02    9.59
   4   7  -3   84.87    9.54
   4  -7  -3  100.79    9.56
   4   7  -2   33.06    6.20
   4   7  -2   30.91    3.50
   4  -7  -2   32.11    3.47
   4   7  -2   24.32    3.45
   4  -7  -2   30.67    3.49
   4   7  -1   38.56    4.66
   4  -7  -1   42.72    4.66
   4   7   0  497.23   49.09
   4  -7   0  496.19   49.05
  -4   7   0  419.48   49.52
   4   7   0  512.96   49.89
  -4   7  -1   29.21    5.19
  -4   7  -1   32.78    3.60
  -4  -7  -1   38.14    3.49
   4   7   1   32.10    6.08
  -4   7  -1   22.42    3.27
  -4  -7  -2   13.96    1.98
  -4   7  -2   14.63    2.14
   4   7   2    2.37    4.77
  -4   7  -2    4.05    3.88
  -4   7  -2    3.86    1.88
  -4  -7  -3   10.94    8.99
  -4   7  -3   16.01    2.31
  -4   7  -3    5.63    5.23
  -4  -7  -3   13.07    1.69
  -4   7  -3   16.85    1.74
  -4   7  -4  514.52   48.02
  -4  -7  -4  486.95   48.00
   4   7   4  537.72   49.29
  -4   7  -4  455.70   49.04
  -4  -7  -4  512.87   48.07
  -4   7  -4  573.42   48.11
  -4  -7  -4  357.50   49.20
  -4  -7  -4  191.67   50.77
  -4   7  -4   94.65   48.22
  -4  -7  -4  558.36   48.41
  -4   7  -4  488.65   48.05
  -4  -7  -5   -1.95    2.95
  -4  -7  -5   -2.12    3.06
  -4   7  -5    3.92    4.09
  -4   7  -5   -3.00    4.78
  -4   7  -5   -0.38    2.03
  -4  -7  -5    0.47    1.35
  -4   7  -5    0.28    1.43
   4   7   5    8.99    4.58
  -4  -7  -5    0.54    1.05
  -4   7  -5    0.83    1.24
  -4  -7  -5    0.54    1.22
  -4   7  -5    0.41    1.35
  -4  -7  -5   -1.95    9.01
  -4   7  -6  114.31   13.99
  -4  -7  -6  139.14   13.87
  -4   7  -6  156.18   13.93
   4   7   6  108.89   15.43
  -4  -7  -6  155.25   13.85
  -4   7  -6  158.24   13.87
  -4   7  -6    7.22   14.45
  -4   7  -6   92.68   15.10
  -4  -7  -6  118.66   14.39
  -4  -7  -6   38.56   16.70
  -4  -7  -6  129.03   13.95
  -4   7  -6  161.28   14.08
  -4   7  -7    5.87    7.38
  -4   7  -7    1.71    2.44
  -4  -7  -7    1.12    1.28
  -4   7  -7    1.30    1.40
   4   7   7   -3.97    4.74
  -4  -7  -7   -2.64    8.93
  -4  -7  -7    0.61    1.66
  -4   7  -7    2.01    1.83
  -4  -7  -7    0.87    1.09
  -4   7  -7    1.29    1.20
  -4  -7  -7   -3.54    3.49
  -4  -7  -7    3.70    2.22
  -4   7  -7    4.80    2.48
  -4  -7  -8   -0.08    3.70
  -4  -7  -8   13.40    1.54
  -4   7  -8   11.47    1.60
  -4  -7  -8   20.55    2.74
  -4   7  -8   17.00    2.87
  -4   7  -8   21.21    3.88
  -4  -7  -8   16.50    3.52
  -4   7  -8   -5.24    7.51
  -4  -7  -8    8.46    1.67
  -4   7  -8    7.53    1.77
  -4   7  -8   11.19    2.70
  -4   7  -8    2.88    2.23
  -4  -7  -8    4.14    2.04
  -4  -7  -8   -1.47    8.47
  -4  -7  -9    4.39    1.05
  -4   7  -9    5.30    1.13
  -4   7  -9    2.60    2.23
  -4  -7  -9    2.59    1.67
  -4   7  -9    3.58    1.95
  -4   7  -9    1.10    6.55
  -4  -7  -9   -1.86    3.07
  -4  -7 -10    7.43    1.15
  -4  -7 -10    8.84    1.47
  -4   7 -10   10.12    1.57
  -4   7 -10    7.11    5.87
  -4  -7 -10    9.30    3.08
  -4   7 -11   -0.07    4.13
   4   8 -13    2.73    3.46
   4   8 -12    2.71    5.43
   4   8 -12   -1.58    5.71
   4  -8 -12    4.04    2.80
   4   8 -12    3.41    1.48
   4   8 -11   28.54    3.42
   4   8 -11   14.60    7.70
   4  -8 -11   25.70    4.56
   4  -8 -11   22.91    4.66
  -4   8  10   14.30    4.06
   4   8 -10    7.37    2.83
   4   8 -10   14.51    2.37
   4   8 -10   14.37    2.47
   4  -8 -10   15.20    2.35
   4  -8 -10   15.13    2.16
   4  -8  -9   13.56    4.15
  -4   8   9   13.58    4.49
   4   8  -9   19.03    2.62
   4   8  -9    2.34    8.34
   4   8  -9    1.56    7.52
   4  -8  -9   15.67    2.56
   4  -8  -9   16.70    2.35
   4   8  -9   18.68    2.56
   4  -8  -9   11.58    4.19
   4  -8  -8   12.77    4.03
   4  -8  -8    2.83    1.37
   4  -8  -8    5.47    1.61
   4  -8  -8    8.78    1.87
   4   8  -8    5.11    1.85
   4   8  -8    8.54    1.98
   4  -8  -8    6.86    2.54
   4   8  -8    2.51    2.63
   4   8  -8    9.56    2.96
  -4   8   8    9.46    4.44
   4  -8  -7   23.26    7.24
   4  -8  -7   14.98    7.09
   4   8  -7   16.60    7.00
   4  -8  -7   20.06    6.55
   4  -8  -7  120.20    7.42
   4   8  -7   93.54    7.32
   4   8  -7   15.48    8.93
   4  -8  -7  115.43    6.44
   4  -8  -7   61.63    6.51
   4   8  -7   50.38    6.54
   4  -8  -6   91.80    6.34
   4   8  -6   75.91    6.33
   4   8  -6   47.68    7.06
   4  -8  -6   47.98    6.66
   4   8  -6   27.13    7.95
   4   8  -6   30.67    8.64
   4   8  -6   79.27    7.02
   4  -8  -6   99.17    7.02
   4  -8  -6   50.97    7.01
   4   8  -6   -1.42    6.40
   4  -8  -6   57.79    7.19
   4   8  -5    1.20    1.61
   4   8  -5    3.49    4.58
   4   8  -5    6.23    2.61
   4  -8  -5    8.97    1.74
   4   8  -5    6.07    1.78
   4   8  -5    3.00    4.97
   4  -8  -5    7.57    0.93
   4  -8  -5    7.70    2.67
   4  -8  -5    4.23    2.74
   4   8  -5    1.84    3.07
   4   8  -4  193.54   24.10
   4   8  -4  212.75   23.63
   4  -8  -4  251.87   23.67
   4   8  -4  229.46   23.78
   4  -8  -4  264.84   23.75
   4   8  -3  157.01   12.96
   4  -8  -3  130.99   12.63
   4   8  -3  107.45   12.59
   4   8  -3  115.60   13.80
   4   8  -3  120.66   12.65
   4   8  -2    8.74    5.16
   4  -8  -2   11.85    1.64
   4   8  -2    9.36    1.66
   4  -8  -2    9.05    1.67
   4   8  -2    7.42    1.63
   4   8  -1   -1.36    1.28
   4  -8  -1    0.08    1.20
   4  -8   0  170.28   15.92
   4   8   0  168.99   15.98
  -4   8   0  120.73   16.66
  -4   8   0  142.95   15.91
  -4  -8   0  165.36   15.88
   4   8   0  141.78   17.26
  -4   8   0  139.33   16.14
  -4   8  -1   51.49    7.86
   4   8   1   55.44    8.70
  -4   8  -1   61.70    6.68
  -4  -8  -1   68.07    6.66
  -4   8  -2   32.23    3.45
  -4  -8  -2   32.25    9.48
  -4  -8  -3   90.35   16.16
  -4   8  -3  124.15   14.45
  -4   8  -3  128.61   13.16
   4   8   3  149.79   14.91
  -4  -8  -3  138.07   13.04
  -4  -8  -4   50.19    3.46
  -4   8  -4   56.82    3.53
   4   8   4   39.26    6.59
  -4   8  -4   32.99    5.92
  -4  -8  -4   20.03    9.46
  -4   8  -4    7.67    5.92
  -4  -8  -4    1.78   16.13
  -4  -8  -4   41.56    4.61
  -4   8  -4   -0.89    3.44
  -4   8  -4   35.65    3.82
  -4  -8  -5    3.18    3.17
  -4   8  -5    3.04    2.17
   4   8   5    6.00    5.04
  -4  -8  -5    4.52    1.47
  -4   8  -5    5.08    1.69
  -4   8  -5    4.26    5.01
  -4  -8  -5    5.40    2.98
  -4  -8  -5    2.23    9.08
  -4  -8  -5    7.41    1.32
  -4   8  -5    6.36    1.29
  -4   8  -5   -0.75    4.27
  -4   8  -5    4.31    1.43
  -4  -8  -5    5.46    1.27
  -4  -8  -6    1.97    3.34
  -4  -8  -6    1.15    1.41
  -4   8  -6    0.98    1.67
  -4  -8  -6   -4.69    8.98
  -4   8  -6    2.46    2.26
   4   8   6    1.83    5.15
  -4  -8  -6    1.20    1.02
  -4   8  -6    0.30    1.06
  -4   8  -6    0.97    1.32
  -4  -8  -6    1.22    1.12
  -4   8  -6   -0.92    2.15
  -4   8  -6   -2.01    4.94
  -4   8  -6    0.62    4.07
  -4  -8  -7   53.52    6.19
   4   8   7   41.46    7.92
  -4  -8  -7   43.66    6.76
  -4  -8  -7   54.33    5.81
  -4   8  -7   64.43    5.98
  -4   8  -7   37.20    9.52
  -4  -8  -7   53.50    6.74
  -4  -8  -8   72.48    7.34
  -4  -8  -8   62.18    6.06
  -4  -8  -8   48.54    7.21
  -4   8  -8   38.63    9.69
  -4   8  -8   48.30    6.43
  -4  -8  -9    5.03    3.12
  -4   8  -9   -0.94    6.69
  -4  -8  -9    2.27    0.88
  -4   8  -9    2.86    2.18
  -4  -8 -10    5.83    2.74
  -4   8 -10   -1.00    5.51
  -4   8 -11   -1.69    3.85
   4   9 -12   -1.43    5.03
   4   9 -12    2.80    5.22
   4  -9 -12    3.12    2.53
   4   9 -12    1.99    1.41
   4  -9 -11    4.61    3.39
   4  -9 -11    6.52    3.50
   4   9 -11    2.93    6.53
   4   9 -11    3.27    6.84
   4   9 -11    9.45    2.09
   4   9 -10    1.11    2.39
   4  -9 -10   -0.38    3.39
   4   9 -10   -1.18    7.01
   4   9 -10    0.15    7.99
   4  -9 -10    0.95    3.65
   4   9  -9   -1.51    2.77
   4  -9  -9    0.64    3.60
  -4   9   9    6.60    4.12
   4   9  -9    1.33    8.11
   4   9  -9    2.65    7.45
   4  -9  -9    6.66    3.62
   4   9  -8   19.48    3.89
   4  -9  -8   22.00    4.38
  -4   9   8   32.71    5.57
   4   9  -8   14.90    7.62
   4  -9  -8   26.31    4.63
  -4   9   7  270.85   24.60
   4  -9  -7  289.34   23.65
   4  -9  -7  249.85   23.56
   4  -9  -7  210.46   23.12
   4   9  -7  200.45   23.27
   4   9  -6    2.61    4.75
   4  -9  -6    4.16    3.06
   4   9  -6    0.90    1.67
   4  -9  -6    0.60    2.71
   4  -9  -6   -0.32    2.10
   4   9  -6    5.94    3.27
   4   9  -5    2.94    4.72
   4  -9  -5   -3.22    2.40
   4   9  -5   -1.35    1.50
   4   9  -5    3.64    3.07
   4  -9  -5   -0.06    2.62
   4   9  -4   -0.34    3.15
   4  -9  -4    0.51    2.39
   4   9  -4   -2.79    4.19
   4   9  -3   77.75   10.41
   4   9  -3   93.64    9.36
   4   9  -3   76.62   10.09
   4   9  -2    4.23    4.90
   4   9  -2    3.41    4.20
   4   9  -1  100.35   12.16
  -4   9   0    2.04    2.13
  -4   9   0    0.13    3.58
  -4  -9  -1   19.83    9.08
  -4   9  -1   12.38    5.28
  -4   9  -2   16.19    2.17
   4   9   2   11.83    3.93
  -4   9  -2   19.72    4.78
   4   9   2   22.88    5.85
  -4   9  -2    2.95    5.36
  -4  -9  -2   12.28    8.95
  -4   9  -3   87.22    8.04
  -4   9  -3   79.02    9.71
   4   9   3   66.25    8.73
   4   9   3  100.68   10.61
  -4  -9  -3   72.86   12.19
   4   9   4   14.74    5.38
  -4   9  -4    9.35    4.40
  -4   9  -4    8.58    5.37
  -4   9  -4    1.47    1.33
  -4   9  -4   12.83    1.98
  -4  -9  -4    6.91    8.98
  -4   9  -5   41.43    5.36
  -4   9  -5    1.06    5.56
  -4  -9  -5   50.79    4.04
  -4   9  -5   45.54    2.83
   4   9   5   64.17    6.91
  -4  -9  -5   22.17    9.20
  -4   9  -6   -1.35    5.14
  -4   9  -6    0.77    7.12
  -4  -9  -6    0.50    3.34
   4   9   6   -3.68    5.55
  -4   9  -6   -2.03    2.29
  -4   9  -6    0.42    4.15
  -4  -9  -6   -2.07    8.86
  -4  -9  -7   12.81    3.87
  -4   9  -7   11.61    7.81
   4   9   7   19.79    5.74
  -4   9  -8    1.61    2.27
  -4   9  -9   -0.02    2.01
  -4   9  -9   -3.32    6.43
  -4  -9  -9   -0.43    3.02
  -4   9 -10   -2.50    5.15
  -4  -9 -10    0.50    2.45
  -4   9 -11    3.18    3.17
   4  10 -12    0.36    4.58
   4  10 -12   -2.85    4.77
   4  10 -12   -0.59    1.24
   4 -10 -11   17.52    3.91
   4  10 -11   12.25    7.03
   4  10 -11   10.28    6.79
   4 -10 -11   23.06    3.93
   4  10 -11   24.93    2.98
   4 -10 -10   12.00    3.56
   4  10 -10    3.83    2.48
   4  10 -10    1.82    7.03
   4  10 -10   -1.03    7.64
   4 -10 -10    2.30    3.51
   4  10  -9   -1.01    2.72
  -4  10   9    2.75    4.01
   4 -10  -9   -0.50    3.77
   4  10  -9    4.44    8.30
  -4  10   8    8.93    4.77
   4 -10  -8   13.12    3.95
   4  10  -8    0.30    7.15
   4 -10  -8    8.28    3.58
   4  10  -7    6.28    6.67
   4  10  -7   11.13    3.38
   4 -10  -7    9.01    3.48
  -4  10   7   17.81    5.20
   4 -10  -7   10.85    3.87
   4 -10  -7    8.51    2.27
   4 -10  -6   -0.11    2.16
   4 -10  -6   -3.40    3.22
   4  10  -6    0.93    1.71
   4 -10  -6   -1.53    2.78
   4  10  -6    1.83    5.02
  -4  10   6    3.55    4.25
   4  10  -6   -2.33    3.39
   4  10  -6   -0.82    5.90
   4  10  -5   15.78    5.43
   4  10  -5   11.49    5.10
   4 -10  -5   26.51    2.92
   4  10  -5   16.65    3.46
  -4  10   5   24.93    5.02
   4  10  -5   22.24    3.89
   4 -10  -5   26.72    3.33
   4 -10  -4    3.67    1.95
   4  10  -4    3.55    4.85
   4  10  -4    3.12    3.16
   4 -10  -4    3.06    2.51
   4  10  -3   77.75   10.17
   4  10  -3   76.14   10.92
   4  10  -2    5.52    2.94
   4  10  -2    4.23    4.46
  -4  10   1    3.34    2.84
  -4  10   1    1.41    4.52
   4  10  -1   -0.46    4.40
  -4  10   0    0.27    4.90
   4  10   0    2.05    3.91
  -4 -10  -1  188.00   19.31
   4  10   1  190.15   17.07
  -4  10  -1  227.86   17.85
  -4  10  -2    1.40    5.27
   4  10   2    0.49    3.60
  -4  10  -2    5.71    3.47
  -4  10  -2    1.97    1.41
  -4 -10  -2   -4.70    8.70
   4  10   2   -3.18    5.58
  -4  10  -2    5.24    4.05
  -4 -10  -3    4.91   17.63
  -4  10  -3   17.37   10.87
   4  10   3  131.87   12.56
  -4  10  -3  106.93   11.50
   4  10   3   78.72   10.34
  -4 -10  -3   63.59   13.34
  -4  10  -3  108.00    9.60
  -4  10  -4   -1.00    4.47
   4  10   4   11.18    6.03
  -4  10  -4    1.99    1.84
  -4 -10  -4    3.45    8.89
  -4  10  -4   -0.68    5.55
   4  10   5   -2.82    5.66
  -4  10  -5    1.04    4.08
  -4  10  -5   -0.13    5.53
  -4  10  -5    0.43    1.36
  -4  10  -5   -0.19    2.09
  -4 -10  -5    4.05    3.15
  -4 -10  -5    2.55    8.79
   4  10   6   26.39    7.11
  -4  10  -6   40.85    8.42
  -4 -10  -6   30.70    4.75
  -4  10  -6   29.95    5.83
  -4  10  -6   36.81    3.86
  -4  10  -7   41.85    9.25
  -4 -10  -7   47.05    5.84
   4  10   7   42.68    7.60
  -4  10  -7   44.80    4.96
  -4  10  -8    1.76    2.17
  -4  10  -8   -3.36    7.26
  -4 -10  -8    3.21    7.15
  -4 -10  -8    1.21    3.30
  -4  10  -9    4.53    6.08
  -4 -10  -9    2.73    2.86
  -4  10  -9    5.58    1.96
  -4 -10 -10    1.60    2.31
  -4  10 -10    5.17    4.97
   4  11 -12    1.09    3.93
   4  11 -12    2.65    3.96
   4 -11 -11   -2.12    2.75
   4  11 -11    1.38    1.69
   4 -11 -11    2.70    2.62
   4  11 -11   -2.50    6.05
   4  11 -11    0.20    5.94
   4 -11 -10   -2.62    3.36
   4  11 -10   -0.37    2.26
   4  11 -10   -5.78    7.35
   4  11 -10    0.78    6.70
   4 -11 -10   -3.65    3.19
  -4  11   9    0.94    3.94
   4  11  -9   -0.53    2.72
   4  11  -8    8.16    3.14
   4 -11  -8   10.64    3.24
  -4  11   8   15.60    4.94
   4  11  -8    0.60    7.41
   4 -11  -8   16.04    4.08
   4  11  -7   39.01    8.49
  -4  11   7   59.61    7.59
   4 -11  -7   52.40    5.85
   4 -11  -7   62.82    6.30
   4  11  -7   33.88    5.60
   4 -11  -7   40.12    5.09
   4 -11  -6   36.75    3.56
   4  11  -6   29.28    6.13
   4  11  -6   35.02    7.04
   4  11  -6   34.73    4.23
   4 -11  -6   46.73    4.22
  -4  11   6   46.91    6.44
   4  11  -5   17.15    3.52
   4  11  -5   19.75    5.60
   4 -11  -5   22.82    2.96
  -4  11   5   17.53    4.94
   4  11  -5   13.77    3.82
   4 -11  -5   25.35    3.41
   4  11  -4    0.32    5.22
  -4  11   4    0.16    3.90
   4 -11  -4    1.19    2.33
   4  11  -4   -0.60    2.97
   4  11  -3   39.83    7.25
  -4  11   3   48.17    7.19
   4 -11  -3   64.47    5.94
   4  11  -3   39.65    6.25
   4  11  -2   -1.62    2.92
  -4  11   2    2.65    4.09
   4  11  -2    4.96    5.31
   4  11  -2   -2.57    4.32
  -4  11   1  189.00   15.14
   4  11  -1  152.55   14.50
   4  11  -1  161.16   15.32
  -4  11   0    2.16    5.98
   4  11   0   39.96    5.87
  -4  11   0   45.29    5.89
  -4 -11   0   20.58   10.39
   4  11   0   56.26    7.21
   4  11   1   -0.89    3.84
  -4  11  -1    3.14    5.34
  -4  11  -1    3.29    4.06
  -4 -11  -1   -4.83    9.22
   4  11   1    4.04    5.70
   4  11   2   10.49    4.33
  -4  11  -2   13.37    3.97
  -4  11  -2    6.73    5.68
  -4  11  -2   15.41    4.84
  -4 -11  -2   16.57    9.35
   4  11   2   19.16    6.44
   4  11   3   12.68    6.33
  -4  11  -3   -2.79    5.86
   4  11   3    8.84    4.02
  -4 -11  -3    3.56    8.93
  -4  11  -3    3.39    4.48
  -4  11  -3    6.22    1.81
  -4 -11  -4   24.45    9.78
  -4  11  -4   38.17    6.58
  -4  11  -4   39.51    4.23
   4  11   5   50.96    7.64
  -4  11  -5   28.95    5.15
  -4  11  -5    0.68    6.10
  -4 -11  -5   34.08    3.70
  -4 -11  -5   11.45    9.00
  -4  11  -5   31.79    2.67
  -4  11  -5   26.92    7.40
  -4  11  -6   24.29    8.40
  -4 -11  -6   34.77    4.81
  -4  11  -6   28.92    6.00
   4  11   6   29.60    7.35
  -4 -11  -6    8.49    8.97
   4  11   7    8.36    5.40
  -4  11  -7    8.84    2.42
  -4  11  -8    3.82    2.08
  -4  11  -8   -2.06    6.83
  -4 -11  -8   -0.07    3.18
  -4  11  -9    0.11    5.73
  -4 -11  -9    2.42    2.72
  -4  11 -10   -2.06    4.50
  -4 -11 -10    4.45    2.13
   4  12 -11    2.69    1.60
   4  12 -11    1.65    5.75
   4 -12 -11    2.35    2.28
   4 -12 -11    3.35    2.30
   4  12 -10    5.34    2.17
   4 -12 -10   12.41    3.18
   4  12 -10   -2.42    6.39
   4  12 -10    5.45    7.18
   4 -12 -10   11.69    3.02
   4 -12  -9    4.76    3.43
   4  12  -9    3.85    2.54
   4  12  -9    4.00    7.82
   4 -12  -9    2.39    2.86
   4 -12  -8    3.21    3.57
  -4  12   8   -0.20    4.50
   4 -12  -8    2.17    3.07
   4  12  -8    5.37    2.87
   4 -12  -7   -1.02    2.92
  -4  12   7   -1.04    4.53
   4 -12  -7   -1.93    3.53
   4  12  -7   -6.58    6.72
  -4  12   6   15.23    5.27
   4  12  -6   -3.78    5.62
   4 -12  -6    9.33    3.44
   4  12  -6    1.92    2.01
   4 -12  -6    7.19    2.95
   4  12  -6    5.32    3.11
   4 -12  -6    6.78    2.29
   4  12  -5   19.40    3.81
   4  12  -5   15.17    6.03
  -4  12   5   27.22    5.73
   4  12  -5   21.87    4.58
   4 -12  -5   34.59    3.65
   4 -12  -5   25.45    3.17
   4  12  -4   57.90    9.69
   4  12  -4   69.59    8.41
   4  12  -3    9.14    5.15
   4  12  -3    2.06    4.52
   4  12  -3    5.39    3.06
  -4  12   3    8.43    4.18
  -4  12   2    9.05    3.65
   4  12  -2    2.08    5.03
   4  12  -2    5.46    2.92
   4  12  -2   15.48    5.51
  -4  12   2   -3.82    4.40
   4  12  -1    3.83    4.62
  -4  12   1   -0.96    4.80
   4  12  -1    9.95    6.22
   4  12  -1    5.01    2.82
  -4  12   0   60.59    7.23
  -4  12   0   12.47    7.08
   4  12   0   52.02    7.18
   4  12   0   87.62    8.93
  -4 -12   0   39.43   11.32
  -4  12  -1   64.79    7.59
  -4  12  -1    9.77    7.32
   4  12   1   50.96    6.95
   4  12   1   98.50    9.32
  -4 -12  -1   38.50   10.91
   4  12   2   17.41    4.78
  -4  12  -2   17.57    4.57
  -4  12  -2   -2.64    6.20
   4  12   2   39.33    7.39
  -4 -12  -2   17.11    9.71
  -4  12  -2   32.61    5.68
   4  12   3    7.32    4.23
  -4  12  -3    1.86    6.14
  -4  12  -3    9.03    5.04
  -4 -12  -3   15.96    9.39
   4  12   3    5.35    6.50
  -4  12  -4   -3.59    6.31
  -4  12  -4   17.99    2.53
  -4  12  -4   15.57    5.40
  -4 -12  -4   -4.62    9.24
   4  12   4   14.98    7.18
  -4  12  -5   10.12    2.13
  -4  12  -5   14.07    4.90
  -4  12  -5    0.36    6.07
  -4 -12  -5   14.23    3.39
  -4 -12  -5    8.16    8.71
   4  12   5   19.94    6.91
  -4  12  -5   -0.32    1.53
  -4  12  -5   21.99    7.30
   4  12   6    7.52    6.12
  -4  12  -6   13.35    7.43
  -4 -12  -6   15.70    3.76
  -4  12  -6    5.69    2.24
  -4 -12  -6   -0.93    8.09
  -4  12  -6    7.65    4.35
  -4  12  -6   -3.95    5.89
  -4  12  -7   -4.17    5.21
   4  12   7    7.62    5.29
  -4  12  -7    1.38    2.08
  -4 -12  -7    5.10    7.06
  -4  12  -7    6.67    6.94
  -4  12  -8   10.82    6.68
  -4 -12  -8   14.81    3.68
  -4  12  -8   18.82    2.63
  -4 -12  -9   -0.97    2.57
  -4  12  -9    1.66    5.39
  -4  12 -10   -0.96    3.49
  -4 -12 -10    0.28    1.71
   4  13 -11    0.32    1.31
   4  13 -11    3.31    5.02
   4  13 -11    1.57    4.26
   4  13 -10    0.09    1.87
   4 -13 -10    1.02    2.53
   4  13 -10   -0.38    5.80
   4  13 -10   -4.01    6.65
   4 -13 -10    0.74    2.42
   4  13  -9    1.13    2.31
   4 -13  -9    2.33    3.05
   4  13  -9   -0.87    7.70
   4  13  -9   -5.81    6.67
   4 -13  -9    1.32    2.70
   4  13  -8   12.33    3.37
   4 -13  -8   18.09    3.54
  -4  13   8   31.07    5.66
   4 -13  -8   23.84    4.02
   4 -13  -7    9.36    3.60
   4 -13  -7    6.23    3.01
   4  13  -7    5.52    2.92
  -4  13   7    6.91    4.94
   4 -13  -7   10.15    2.22
   4  13  -6   16.18    5.95
  -4  13   6    6.25    5.16
   4 -13  -6    8.92    2.96
   4 -13  -6   13.31    3.53
   4  13  -6    2.00    2.08
   4  13  -5   15.75    6.00
   4  13  -5   11.01    3.23
   4  13  -5    1.57    1.96
   4  13  -5   18.74    4.63
  -4  13   5   17.07    5.31
   4  13  -4    0.38    5.46
  -4  13   4   -3.46    4.48
   4  13  -4    0.44    3.07
   4  13  -3   -0.25    5.61
   4  13  -3   -0.31    3.01
  -4  13   3    1.76    4.04
   4  13  -2    9.25    5.54
  -4  13   2    0.54    4.47
   4  13  -2    4.02    2.86
   4  13  -2    4.19    5.44
  -4  13   2    5.21    3.81
   4  13  -1   29.19    6.24
  -4  13   1   36.68    5.74
   4  13   0  102.45   10.49
  -4  13   0   23.06   10.26
  -4  13   0  126.36   11.31
   4  13   0  186.39   13.27
  -4 -13   0   74.70   14.41
  -4  13  -1   10.60    5.98
   4  13   1   12.21    4.73
  -4  13  -1    3.43    4.80
  -4  13  -1   14.08    4.95
   4  13   1   20.79    6.68
  -4 -13  -1   -0.39   10.06
  -4  13  -2   -2.50    6.17
   4  13   2    0.90    4.51
  -4  13  -2   -0.89    4.17
  -4  13  -2   -3.11    4.91
   4  13   2    1.18    6.66
  -4 -13  -2    5.79    9.28
  -4  13  -3   -4.64    6.39
   4  13   3    5.83    4.52
  -4 -13  -3    3.95    9.36
   4  13   3    2.76    6.82
  -4  13  -3   -0.46    4.79
  -4 -13  -4   16.07    9.74
  -4  13  -4   50.18    7.11
   4  13   4   74.50    9.17
  -4  13  -4    5.54    7.27
  -4  13  -5   -4.33    4.63
  -4  13  -5    1.80    6.38
  -4 -13  -5    0.07    3.27
  -4  13  -5    2.87    1.49
  -4 -13  -5    6.05    8.26
   4  13   5  -10.88    6.68
  -4  13  -5    0.42    6.76
  -4  13  -6   15.57    2.64
   4  13   6   22.85    6.68
  -4  13  -6   17.92    4.97
  -4  13  -7   -0.53    6.67
  -4 -13  -7   -0.07    3.02
  -4  13  -7   -0.95    1.88
  -4 -13  -8   -1.05    2.87
  -4  13  -8    0.90    1.67
  -4 -13  -9    2.53    2.28
  -4  13  -9   -1.38    4.62
   4  14 -11   -0.81    3.95
   4 -14 -10   -1.16    2.11
   4  14 -10    0.33    1.60
   4  14 -10    0.86    4.87
   4  14 -10    3.98    6.08
   4 -14  -9    2.87    2.72
   4  14  -9    1.64    2.08
   4 -14  -9    1.26    2.41
   4  14  -9    2.52    7.26
   4  14  -8    7.23    2.55
   4 -14  -8    4.20    2.66
   4 -14  -8    2.51    3.08
   4 -14  -7    1.58    1.92
  -4  14   7    1.12    4.94
   4  14  -7    3.41    2.79
  -4  14   6    9.25    5.18
   4  14  -6    2.05    2.01
   4 -14  -6    0.83    2.19
   4  14  -6   -2.47    5.83
   4  14  -6    1.97    2.76
   4  14  -5   -2.56    1.97
   4  14  -5   -3.47    6.14
   4  14  -5    0.08    2.78
   4  14  -5    0.22    4.20
  -4  14   5    0.67    4.94
   4  14  -4   43.51    5.86
   4  14  -4   44.89    8.25
   4  14  -3   26.03    4.32
  -4  14   3   43.52    6.41
   4  14  -3   29.44    7.19
   4  14  -2    5.04    5.38
  -4  14   2   -1.78    4.21
   4  14  -2    2.07    5.81
   4  14  -1    7.44    5.89
  -4  14   1    5.32    4.39
  -4  14   1   -2.46    5.19
   4  14  -1    3.53    6.98
  -4 -14   1   -1.43   12.42
   4  14   0   15.41    5.68
  -4  14   0   19.46    5.55
  -4  14   0   18.00    5.54
  -4  14   0   10.79    5.92
   4  14   0   27.91    7.99
  -4 -14   0   14.68   10.98
   4  14   1    4.59    5.16
  -4  14  -1   -2.41    4.85
  -4  14  -1    4.63    4.91
  -4  14  -1   -7.92    6.08
   4  14   1    6.09    6.91
  -4 -14  -1   -2.09   10.22
   4  14   2   10.54    5.18
  -4  14  -2    4.81    4.66
  -4  14  -2   15.35    5.26
  -4  14  -2    3.71    6.46
   4  14   2   21.23    7.37
  -4 -14  -2   -7.33    9.86
   4  14   3    9.14    4.95
  -4  14  -3   16.27    5.61
  -4 -14  -3   23.60    9.47
   4  14   3   33.82    7.97
  -4  14  -3    4.44    6.68
  -4  14  -4   -6.63    6.70
  -4 -14  -4   -2.11    8.83
  -4  14  -4   -0.73    4.76
  -4  14  -4   -2.09    1.56
   4  14   4    2.96    6.90
  -4 -14  -5    1.94    3.04
  -4  14  -5    6.40    4.49
  -4  14  -5   -1.52    6.55
   4  14   5    3.17    6.16
  -4  14  -5    0.89    1.49
  -4  14  -6   -0.80    1.80
  -4  14  -6    1.43    5.91
  -4  14  -7    4.05    1.75
  -4  14  -7    3.13    6.15
  -4 -14  -7    5.28    3.13
  -4  14  -8    0.68    5.18
  -4 -14  -8   10.69    2.88
  -4 -14  -9    0.80    1.92
   4  15 -10   -7.54    5.58
   4  15  -9   -0.94    1.82
   4  15  -9    2.01    6.85
   4  15  -8    1.62    2.29
   4 -15  -8    4.03    2.33
   4  15  -7   15.84    3.21
   4 -15  -7   20.47    2.65
   4  15  -6   -1.67    2.00
  -4  15   6   -3.74    4.93
   4  15  -6    2.76    2.58
   4 -15  -6    4.75    2.22
   4  15  -5   -0.55    1.97
   4  15  -5   -0.23    4.26
   4  15  -5    6.59    6.25
  -4  15   5   -0.24    4.91
   4  15  -4   -1.23    4.67
   4  15  -4    3.69    6.57
  -4  15   4    7.69    5.03
   4  15  -3   13.52    6.85
  -4  15   3   14.83    5.32
  -4  15   2    4.44    4.48
   4  15  -2    1.55    5.86
  -4 -15   1    0.61   12.18
  -4  15   1   19.19    5.27
  -4  15   1   -2.78    5.54
  -4  15   1   11.12    5.94
   4  15  -1    9.40    6.30
  -4 -15   0   -6.09   11.16
  -4  15   0    0.48    4.81
  -4  15   0   -0.66    5.88
   4  15   0    4.50    7.67
  -4  15   0    4.76    5.45
   4  15   0    1.31    5.79
  -4 -15  -1   -3.74   10.41
  -4  15  -1    9.88    5.43
  -4  15  -1    2.76    6.30
   4  15   1    5.63    6.84
   4  15   1    2.02    5.43
  -4  15  -1   -1.46    5.28
  -4 -15  -2   -2.06    9.67
  -4  15  -2    2.71    5.09
  -4  15  -2    1.40    6.63
   4  15   2    7.31    7.08
  -4  15  -2    5.67    4.79
   4  15   2    1.79    5.27
  -4 -15  -3   -8.66    9.24
  -4  15  -3   -5.96    6.96
  -4  15  -3   16.34    5.66
   4  15   3   27.81    7.73
   4  15   3   11.28    5.13
  -4  15  -4   -2.07    1.56
  -4  15  -4   11.54    5.02
  -4  15  -4   -0.08    6.72
   4  15   4   16.36    7.20
   4  15   5   11.48    6.46
  -4  15  -5    5.96    4.48
  -4  15  -5    1.15    1.50
  -4 -15  -6    4.25    3.11
  -4 -15  -7    2.18    2.86
  -4 -15  -8   -0.48    2.36
  -4 -15  -9   -2.05    1.51
   4  16 -10   -0.30    4.40
   4  16  -9    2.03    6.26
   4  16  -9    0.26    1.53
   4  16  -8    3.48    1.93
   4  16  -7   -0.05    2.21
  -4  16   7    2.77    3.97
   4 -16  -7    1.96    1.66
  -4  16   6    0.70    4.70
   4 -16  -6   -1.44    2.13
   4  16  -6    5.19    5.71
   4  16  -6    5.12    2.33
   4  16  -5   -3.43    2.07
   4  16  -5    3.54    4.49
  -4  16   5    4.02    5.35
  -4  16   5    4.38    5.31
   4  16  -4    5.90    4.94
   4  16  -4    6.40    6.77
  -4  16   4   -0.12    5.77
  -4  16   4    2.21    5.12
  -4  16   3   17.27    4.97
   4  16  -3   14.86    6.87
  -4  16   3   13.78    6.41
  -4  16   2   12.80    5.18
  -4  16   2    4.33    6.13
   4  16  -2    6.65    6.81
  -4 -16   2    3.13   13.53
  -4 -16   1    4.95   12.05
  -4  16   1    0.97    5.50
  -4  16   1    4.18    4.72
   4  16  -1    8.62    6.36
  -4  16   1   -0.91    5.92
   4  16  -1    1.32    6.40
  -4  16   0   -1.53    4.83
   4  16   0   13.43    7.74
  -4  16   0   -4.51    5.64
   4  16   0   -9.12    5.90
  -4 -16   0    2.43   10.82
  -4 -16  -1   15.10   10.87
  -4  16  -1    1.20    7.09
  -4  16  -1   58.22    7.46
   4  16   1   81.44   10.24
  -4  16  -1   28.46    6.50
   4  16   1   26.23    7.07
  -4  16  -2    0.25    4.74
   4  16   2   11.97    7.30
  -4  16  -2    3.87    4.98
   4  16   2   -3.37    5.50
  -4 -16  -2   -7.38    9.38
   4  16   3   13.04    5.55
  -4  16  -3   21.28    5.96
  -4  16  -3    4.62    7.13
  -4  16  -4    0.92    1.54
   4  16   4   -5.89    6.54
  -4  16  -4   -1.20    4.28
  -4 -16  -5    1.25    2.97
  -4  16  -5    1.66    6.38
  -4  16  -5   -0.53    1.41
  -4 -16  -6    4.57    2.98
  -4 -16  -7    9.67    2.87
  -4 -16  -8   -2.57    2.05
   4  17  -9   10.80    5.53
   4  17  -8    0.01    1.51
  -4  17   7   -0.14    3.72
   4  17  -7    2.18    1.79
   4 -17  -6    5.39    1.98
   4  17  -6    3.80    5.63
  -4  17   6    2.32    4.51
   4  17  -6   -2.75    2.03
   4  17  -5    2.91    6.25
  -4  17   5   -2.65    5.09
   4 -17  -5    3.36    2.30
   4  17  -4    0.26    4.88
  -4  17   4    9.12    5.35
   4  17  -3    7.24    7.01
  -4  17   3    0.39    5.43
  -4  17   3    3.17    4.28
  -4  17   2   -5.33    5.86
   4  17  -2    1.72    6.75
  -4  17   2    0.73    4.33
  -4 -17   2  -16.35   13.09
  -4  17   1   29.75    6.00
  -4 -17   1   10.36   11.94
  -4  17   1   -1.51    5.75
  -4  17   1   20.72    6.46
   4  17  -1   15.22    7.12
  -4  17   0   -3.98    6.18
  -4  17   0   17.02    5.62
  -4 -17   0    5.68   10.96
   4  17   0    4.98    6.56
  -4  17   0    9.54    5.71
  -4  17  -1   -1.20    6.40
  -4  17  -1   -0.51    4.88
  -4 -17  -1  -12.23    9.99
  -4  17  -1   -6.23    5.62
   4  17   1   -5.80    6.34
   4  17   1    9.89    8.23
   4  17   2    8.71    7.92
  -4  17  -2   10.70    5.16
  -4  17  -2   -5.89    6.75
   4  17   3   -0.40    7.28
  -4  17  -3   -1.97    4.40
   4  17   3    6.82    5.13
   4  17   4    3.43    4.43
  -4 -17  -4    7.19    2.95
  -4  17  -4   -4.67    6.57
  -4 -17  -5    9.93    3.18
  -4 -17  -6    2.18    2.66
  -4 -17  -7   -2.00    2.18
  -4 -17  -8   -0.31    1.37
   4  18  -9    4.77    3.98
   4  18  -8   -3.31    6.06
  -4  18   7   -2.99    3.32
  -4  18   6   -0.17    4.16
   4 -18  -6    1.11    1.74
   4  18  -5    0.93    1.93
  -4  18   5   -0.72    4.94
   4  18  -5   -3.05    6.13
   4 -18  -5    0.07    2.10
   4  18  -4   -4.66    6.58
  -4  18   4    7.47    5.58
   4  18  -4    2.31    2.02
  -4  18   2    2.14    4.49
  -4  18   1    7.65    4.80
  -4  18   0   12.11    5.16
  -4  18  -1    5.49    4.67
  -4  18  -2    1.27    5.02
   4  18   2    1.36    5.44
  -4  18  -2   -5.61    6.53
   4  18   3    3.78    5.02
  -4  18  -3    2.44    6.53
  -4 -18  -4    5.94    2.87
  -4  18  -4   -2.35    1.39
   4  18   4    1.52    4.20
  -4 -18  -5    1.24    2.66
  -4 -18  -6   -0.61    2.33
  -4 -18  -7    0.85    1.63
   4  19  -8   -3.80    5.03
  -4 -19   8   -0.52    7.37
  -4 -19   7    1.82   10.18
  -4  19   7    0.60    2.65
   4 -19  -6   -0.63    1.44
  -4  19   6    0.77    3.80
  -4 -19   6   -0.37   11.89
   4  19  -5   -2.35    1.94
  -4 -19   5   -0.70   12.21
   4 -19  -5    4.17    1.91
  -4  19   5    2.00    4.57
   4  19  -5    2.85    5.79
   4  19  -4   -1.11    1.90
  -4 -19   4    4.11   12.33
  -4  19   4    0.96    5.05
   4  19  -4   -4.39    6.44
   4 -19  -4   -0.72    2.11
   4  19  -3    1.74    6.68
  -4  19   3   -0.82    5.25
  -4 -19   3    8.83   11.80
   4  19  -2   -5.12    6.69
  -4  19   2    1.11    5.66
  -4 -19   2    4.83   10.78
  -4  19   1    1.26    5.82
   4  19  -1    2.08    6.75
  -4 -19   1   -8.67   10.24
  -4  19   0   -2.19    5.70
   4  19   0    8.91    6.61
  -4  19  -1   -0.22    5.31
   4  19   1   -3.65    6.16
   4  19   2    6.39    5.45
  -4  19  -2    8.67    4.86
  -4 -19  -3    1.60    2.72
  -4  19  -3   -1.81    1.46
   4  19   3   -3.83    4.75
  -4  19  -4    1.47    1.30
   4  19   4    1.79    3.72
  -4 -19  -5   -1.10    2.32
  -4 -19  -6    1.92    1.86
   4  20  -7   -1.72    5.34
  -4  20   6   -1.32    3.43
  -4 -20   6    4.70    8.74
  -4 -20   5    4.40    9.96
   4 -20  -5   -0.45    1.54
  -4  20   5   -1.00    4.05
   4  20  -5    0.32    1.69
   4  20  -5   -4.52    5.06
  -4 -20   4   -4.06   10.14
   4 -20  -4    5.18    1.92
  -4  20   4    3.27    4.71
   4  20  -4    3.56    1.89
   4  20  -4    2.85    5.87
   4 -20  -3    1.38    2.06
  -4  20   3    3.17    5.18
   4  20  -3   -1.30    6.29
   4  20  -3   -2.02    1.83
  -4 -20   3   -4.49   10.02
   4  20  -2    0.82    6.46
  -4  20   2   -0.56    5.48
  -4  20   1    5.82    5.47
   4  20  -1    6.81    6.60
  -4  20   0    5.80    5.43
   4  20   0    1.42    6.21
   4  20   1    1.06    5.73
  -4  20  -1    4.22    5.06
   4  20   2   -7.53    5.18
  -4 -20  -3    5.19    2.49
   4  20   3   -2.69    4.22
  -4  20  -3   -1.08    1.27
  -4 -20  -4   -1.56    2.30
  -4 -20  -5    0.30    1.77
  -4  21   5   -0.06    3.36
   4 -21  -4   -2.09    1.56
  -4  21   4    4.46    4.22
   4  21  -4    2.48    5.17
   4  21  -4   -1.62    1.58
   4  21  -3   -2.16    5.70
   4 -21  -3    2.65    1.76
  -4  21   3   -1.07    4.80
   4 -21  -2   -1.62    1.81
  -4  21   2   -5.31    4.93
   4  21  -2    0.58    6.01
   4  21  -2   -1.69    1.68
   4 -21  -1    0.77    1.74
  -4  21   1    3.41    5.06
   4  21  -1    3.30    5.84
   4 -21   0    2.08    1.65
   4  21   0    3.12    5.71
  -4  21   0    1.84    4.87
   4 -21   1   -0.02    1.35
   4  21   1    0.20    5.21
  -4  21  -1    1.55    4.34
  -4  21  -2   -0.09    1.22
  -4 -21  -2    0.08    2.14
   4  21   2   -3.88    4.48
   4  21   3    0.87    3.41
  -4 -21  -3    0.46    2.02
  -4 -21  -4    3.29    1.61
  -4  22   4    4.43    3.36
  -4  22   3   -0.69    3.91
   4  22  -3   -1.04    4.78
   4  22  -3    1.04    1.31
   4 -22  -2    1.82    1.46
  -4  22   2   -1.97    4.26
   4  22  -2    1.29    5.18
   4  22  -2   -1.17    1.37
   4 -22  -1    0.99    1.43
   4  22  -1   -2.70    1.36
   4  22  -1    2.73    5.35
  -4  22   1    0.46    4.44
   4  22   0   -0.67    1.21
   4  22   0    3.98    5.01
  -4  22   0   -2.31    4.09
  -4  22  -1    0.02    1.07
   4  22   1    0.15    4.51
  -4 -22  -1    2.20    1.75
   4  22   2    0.28    3.64
   4  23  -2   -1.58    3.58
  -4  23   2    3.15    3.10
   4  23  -1    1.34    4.04
   4  23   0   -2.65    3.61
   5   0 -12    0.21    5.78
   5   0 -12    3.58    7.74
   5   0 -12    0.67    3.06
   5   0 -12   11.93    2.09
   5   0 -12    8.28    2.23
   5   0 -11   -3.70    3.13
   5   0 -11    0.53    1.57
   5   0 -10  173.26   17.53
   5   0 -10  148.23   17.42
   5   0 -10  172.56   16.96
   5   0 -10  173.35   16.95
   5   0  -9   -1.15    1.93
   5   0  -9   -0.83    1.85
   5   0  -9    2.20    2.71
   5   0  -9    4.94    6.47
   5   0  -9    1.79    9.08
   5   0  -9   -0.26    1.37
   5   0  -9    0.27    1.11
   5   0  -9    0.73    2.04
   5   0  -9   -0.64    3.65
   5   0  -9    3.93    4.74
   5   0  -8   10.54    2.17
   5   0  -8    2.97    1.80
   5   0  -8    3.11    2.78
   5   0  -8   15.40    6.19
   5   0  -8   21.10    8.43
   5   0  -8    4.46    1.41
   5   0  -8    3.71    1.29
   5   0  -8    4.61    1.87
   5   0  -8   17.41    3.31
   5   0  -8   18.01    4.62
   5   0  -7   -0.43    2.10
   5   0  -7   -0.05    1.49
   5   0  -7   -0.91    2.43
   5   0  -7   -2.19    5.29
   5   0  -7   -1.10    8.23
   5   0  -7    0.01    1.09
   5   0  -7    2.04    3.75
   5   0  -7    0.14    1.03
   5   0  -7    1.47    2.72
   5   0  -7   -0.32    1.35
   5   0  -6  142.95   13.95
   5   0  -6  137.25   13.91
   5   0  -6   73.68   16.02
   5   0  -6   76.57   14.36
   5   0  -6  183.22   13.86
   5   0  -6   82.94   14.02
   5   0  -6   57.48   14.91
   5   0  -5    0.49    2.31
   5   0  -5   -0.30    0.99
   5   0  -5    0.12    2.27
   5   0  -5    0.32    1.45
   5   0  -5    0.04    1.51
   5   0  -5    0.35    2.45
   5   0  -4 1179.23  100.31
   5   0  -4 1034.61  100.53
   5   0  -4  923.79  100.21
   5   0  -4  989.84  100.56
   5   0  -4 1033.89  100.26
   5   0  -3    2.10    3.20
   5   0  -3    0.67    2.40
   5   0  -2  269.39   17.92
   5   0  -2  139.86   16.88
   5   0  -1   -0.60    4.43
   5   0   0   92.46   10.48
   5   0   0   84.45   10.27
   5   0   1    0.66    3.97
   5   0   1    1.56    4.26
   5   0   2  450.80   37.82
   5   0   2  441.89   37.83
   5   0   3    0.30    2.95
  -5   0  -3    2.16    2.38
  -5   0  -3    0.41    2.30
   5   0   3   -2.35    3.71
  -5   0  -4  445.43   58.61
  -5   0  -4  609.64   57.45
  -5   0  -5   -1.18    2.13
  -5   0  -5   -0.15    1.10
  -5   0  -5    1.11    9.60
  -5   0  -6    9.52    2.55
  -5   0  -6    7.04    1.56
  -5   0  -6    8.63    1.80
  -5   0  -6    7.16    9.95
  -5   0  -7    1.75    2.14
  -5   0  -7    1.31    1.74
  -5   0  -7   -0.03    1.75
  -5   0  -8   85.82   13.08
  -5   0  -8  114.98   11.45
  -5   0  -9    0.42    2.37
  -5   0  -9    0.48    1.25
  -5   0  -9    1.59    5.59
  -5   0  -9   -0.45    1.48
  -5   0  -9   -1.05    3.16
  -5   0 -10   17.70    2.57
  -5   0 -10   14.26    1.91
  -5   0 -11    0.48    0.74
   5   1 -12    0.51    7.41
   5  -1 -12    7.33    7.87
   5   1 -12    2.70    5.89
   5  -1 -12    5.33    5.56
   5  -1 -12    4.63    2.04
   5  -1 -12    1.78    1.79
   5   1 -12   -0.07    1.83
   5   1 -12    3.34    2.04
   5   1 -12    3.35    2.82
   5  -1 -12    1.77    3.08
   5  -1 -11    2.67    1.67
   5   1 -11    2.33    1.69
   5  -1 -11    7.10    3.11
   5   1 -11    3.60    3.11
   5  -1 -10  103.00    6.18
   5   1 -10  117.06    6.43
   5  -1 -10   31.52    4.56
   5   1 -10   31.36    4.57
   5  -1 -10    8.58    5.47
   5   1 -10    6.05    5.31
   5  -1 -10   50.69    4.60
   5   1 -10   51.32    4.64
   5  -1 -10   -9.05   10.45
   5   1 -10    3.08    9.94
   5  -1 -10    1.24    7.62
   5   1 -10   -2.02    7.83
   5  -1  -9   12.06    2.35
   5   1  -9   12.93    2.39
   5   1  -9   12.37    2.43
   5  -1  -9    7.52    2.36
   5   1  -9   15.83    3.33
   5  -1  -9   20.26    3.34
   5  -1  -9   -0.36    9.24
   5   1  -9    6.96    6.64
   5   1  -9    4.72    8.87
   5  -1  -9    0.79    6.39
   5  -1  -9   14.67    1.91
   5   1  -9   11.51    1.92
   5  -1  -9    2.76    4.86
   5  -1  -9   15.43    1.76
   5   1  -9   15.58    1.78
   5   1  -9    2.88    2.48
   5  -1  -9    5.99    3.82
   5   1  -9    1.89    3.69
   5   1  -8   58.14    9.09
   5  -1  -8   60.17    9.01
   5   1  -8  101.24    8.93
   5  -1  -8   98.48    8.93
   5  -1  -8   75.25   10.09
   5   1  -8   67.83   10.16
   5   1  -8   91.64    9.10
   5  -1  -8   91.46    9.10
   5  -1  -8  112.01    9.81
   5   1  -8  114.41    9.82
   5  -1  -8   57.15   10.90
   5   1  -8   38.10   10.83
   5  -1  -8   56.52   13.04
   5   1  -8   59.73   12.39
   5  -1  -8   87.66    9.10
   5   1  -8   87.87    9.10
   5  -1  -8   94.18    8.94
   5   1  -8  100.51    8.95
   5   1  -8   74.69    9.62
   5  -1  -8   75.59    9.74
   5  -1  -7  119.79   13.18
   5  -1  -7  105.18   14.49
   5   1  -7  110.63   14.57
   5   1  -7  130.20   13.63
   5  -1  -7  128.26   13.63
   5  -1  -7  159.80   16.17
   5   1  -7  149.43   16.08
   5   1  -7  161.63   13.66
   5  -1  -7  148.39   13.67
   5   1  -7  131.15   13.15
   5   1  -7  130.76   13.18
   5  -1  -7  134.26   13.15
   5  -1  -7  131.74   13.16
   5  -1  -7  130.65   13.05
   5   1  -7  127.90   13.04
   5   1  -7  121.13   13.04
   5  -1  -7  127.36   13.04
   5   1  -7  154.76   13.99
   5  -1  -7  143.40   13.93
   5   1  -7  120.91   13.26
   5  -1  -6  171.74   15.92
   5   1  -6  176.20   16.00
   5  -1  -6  191.31   15.86
   5   1  -6  238.89   18.26
   5  -1  -6  245.65   18.42
   5  -1  -6  145.62   15.74
   5   1  -6  137.79   15.73
   5  -1  -6  203.78   16.18
   5   1  -6  145.27   15.82
   5  -1  -6  143.88   15.82
   5  -1  -6  150.26   15.80
   5   1  -6  148.17   15.81
   5  -1  -6  160.87   16.95
   5   1  -6  155.89   16.96
   5   1  -6  208.26   16.54
   5  -1  -6  216.48   16.41
   5   1  -5    1.83    2.64
   5  -1  -5    1.46    1.70
   5  -1  -5    5.30    1.08
   5   1  -5    5.82    1.13
   5   1  -5    3.82    1.62
   5  -1  -5    3.35    1.56
   5  -1  -5    4.31    2.39
   5   1  -5    4.00    2.38
   5   1  -5    6.71    2.38
   5  -1  -5    5.44    2.42
   5   1  -4   39.34    3.58
   5  -1  -4   44.42    3.62
   5  -1  -4    3.15    2.78
   5   1  -4    6.93    2.62
   5  -1  -4    8.57    2.56
   5  -1  -4   24.59    2.40
   5   1  -4   32.85    2.46
   5  -1  -4   35.64    3.62
   5   1  -4   39.62    3.62
   5  -1  -3  141.39   13.38
   5   1  -3  140.47   13.40
   5  -1  -2  475.26   48.64
   5   1  -2  492.62   48.65
   5  -1  -2  482.60   49.20
   5   1  -1   78.63    9.38
   5  -1  -1   82.28    9.56
   5   1  -1   76.23    9.59
   5   1   0 1018.54   98.19
   5  -1   0  879.43   98.08
  -5   1   0 1067.04   98.09
   5   1   0  939.38   98.16
   5   1   1   36.14    5.55
   5  -1   1   28.10    5.42
   5   1   1   38.50    5.84
   5  -1   1   36.57    5.33
   5  -1   2    6.11    3.87
  -5   1  -2    7.41    2.68
  -5  -1  -2    6.60    2.65
  -5   1  -2   11.01    2.30
   5  -1   2    5.32    3.32
   5   1   2    5.88    4.07
   5   1   2    5.13    3.72
  -5   1  -3    8.16    2.68
  -5  -1  -3   12.34    2.67
  -5   1  -3   14.71    2.58
   5  -1   3   11.83    3.70
   5  -1   3    9.62    3.26
   5   1   3    6.50    3.61
  -5  -1  -4  566.66   49.23
  -5   1  -4  552.26   49.08
  -5   1  -4  272.61   50.63
  -5  -1  -4  291.82   50.51
  -5   1  -4  491.13   47.57
  -5  -1  -4  498.19   47.58
   5  -1   4  406.56   48.03
   5   1   4  391.35   48.10
  -5   1  -5   27.57   10.34
  -5  -1  -5   24.23   10.56
  -5  -1  -5   35.95    4.41
  -5   1  -5   42.27    4.42
  -5   1  -5   34.36    3.95
  -5  -1  -5   35.43    3.95
  -5   1  -6  128.43   14.03
  -5  -1  -6  132.15   14.02
  -5  -1  -6   71.45   17.28
  -5   1  -6   72.53   17.30
  -5   1  -6  135.02   14.07
  -5  -1  -6  179.75   14.56
  -5  -1  -6  140.38   13.90
  -5   1  -6  139.74   13.91
  -5  -1  -7   20.77   15.49
  -5  -1  -7   86.30   12.30
  -5   1  -7  153.32   11.92
  -5  -1  -7  151.55   11.91
  -5   1  -7  102.43   11.89
  -5  -1  -7  103.81   11.91
  -5   1  -7  105.93   11.94
  -5   1  -7  117.72   11.85
  -5  -1  -7  111.14   11.83
  -5  -1  -7   56.63   13.20
  -5  -1  -8   10.58    2.37
  -5   1  -8   10.08    2.42
  -5   1  -8   -2.89    6.33
  -5  -1  -8    0.96    5.90
  -5   1  -9    0.17    3.25
  -5  -1  -9    1.20    3.20
  -5  -1  -9   -0.02    1.26
  -5   1  -9    0.18    1.27
  -5   1  -9    1.07    5.75
  -5  -1  -9    3.08    5.39
  -5  -1  -9    3.52    2.42
  -5   1  -9    2.85    2.42
  -5  -1  -9   -1.14    1.43
  -5   1  -9    0.23    1.44
  -5   1 -10    4.11    4.79
  -5  -1 -10    8.36    1.96
  -5   1 -10    4.12    1.96
  -5  -1 -10    2.67    1.08
  -5   1 -10    1.80    1.11
  -5  -1 -11    7.11    1.09
  -5   1 -11    7.72    1.08
   5   2 -13   -3.70    4.64
   5   2 -12    5.44    1.86
   5  -2 -12    4.01    1.76
   5  -2 -12    0.25    1.97
   5   2 -12    2.82    2.08
   5   2 -12    1.89    6.00
   5   2 -12   -3.80    7.45
   5  -2 -12    1.05    5.35
   5  -2 -12    1.79    3.20
   5  -2 -11  116.00    8.98
   5   2 -11  100.96    8.85
   5  -2 -10   20.26    5.52
   5  -2 -10   20.52    3.05
   5   2 -10   22.53    3.13
   5   2 -10   21.19    3.19
   5  -2 -10   22.77    3.16
   5   2 -10   10.01    7.46
   5  -2 -10   13.60   10.17
   5   2 -10    9.63    9.27
   5  -2 -10   15.32    6.99
   5   2 -10   23.17    4.20
   5  -2 -10   22.68    4.72
   5  -2 -10   20.42    3.93
   5   2 -10   22.53    4.09
   5   2  -9   22.16    3.52
   5  -2  -9   20.84    4.09
   5   2  -9   24.04    4.19
   5  -2  -9   31.28    3.44
   5   2  -9   33.27    3.46
   5  -2  -9   24.52    3.02
   5   2  -9   22.31    3.03
   5   2  -9   31.78    3.42
   5  -2  -9   27.92    3.40
   5  -2  -9   24.17    5.52
   5  -2  -9   29.43    4.86
   5   2  -9   33.61    4.60
   5  -2  -9   17.81    9.97
   5  -2  -9   13.64    6.98
   5   2  -9   17.08    9.47
   5   2  -9   10.46    7.33
   5   2  -8    2.20    2.56
   5  -2  -8   -0.28    2.54
   5  -2  -8    2.75    1.29
   5   2  -8    1.97    1.28
   5  -2  -8    4.87    1.78
   5   2  -8    6.07    1.83
   5  -2  -8    2.51    1.18
   5   2  -8    1.17    1.17
   5  -2  -8   10.03    8.94
   5   2  -8    6.87    6.16
   5  -2  -8   16.98    6.00
   5   2  -8   11.55    8.35
   5  -2  -8   16.68    4.17
   5   2  -8    2.33    1.74
   5  -2  -8    5.60    1.69
   5   2  -8   10.34    3.13
   5  -2  -8   13.30    3.36
   5   2  -8   12.07    2.32
   5   2  -7   14.50    6.15
   5   2  -7    0.93    9.32
   5   2  -7    2.59    7.65
   5  -2  -7    3.12    9.91
   5  -2  -7    4.50    7.69
   5   2  -7   45.73    5.85
   5   2  -7   52.41    5.85
   5  -2  -7   53.34    5.88
   5  -2  -7   45.50    5.85
   5   2  -7   86.16    5.75
   5  -2  -7   88.58    5.76
   5  -2  -7   86.84    5.75
   5   2  -7   74.69    5.75
   5  -2  -7   14.60    5.73
   5   2  -7    9.19    6.19
   5  -2  -7   12.76    6.29
   5  -2  -7  106.58    6.80
   5   2  -7  113.31    6.89
   5  -2  -7    5.16    6.61
   5  -2  -6   29.83    4.85
   5  -2  -6   61.97    4.69
   5   2  -6   62.22    4.70
   5  -2  -6   31.67    5.32
   5  -2  -6   25.40    5.53
   5   2  -6   45.26    4.78
   5  -2  -6   43.55    4.77
   5   2  -6   51.73    4.86
   5  -2  -6   47.95    4.81
   5   2  -6   19.09    6.88
   5   2  -6   12.83    8.33
   5  -2  -6   28.54    9.59
   5  -2  -6   17.25    6.89
   5   2  -6   26.38    5.27
   5  -2  -6   21.63    4.87
   5   2  -5   19.48    2.98
   5  -2  -5   16.20    2.83
   5   2  -5   17.10    2.19
   5  -2  -5   15.89    2.23
   5  -2  -5   17.72    2.95
   5   2  -5   16.18    3.05
   5   2  -5   12.00    3.16
   5  -2  -5   17.11    2.43
   5  -2  -5   14.26    1.86
   5   2  -5   13.40    1.87
   5  -2  -4  257.99   26.53
   5   2  -4  211.52   26.52
   5  -2  -4  263.22   26.88
   5   2  -4  271.31   26.89
   5  -2  -4  256.82   26.92
   5   2  -4  268.81   26.94
   5   2  -4  294.21   26.59
   5  -2  -4  283.26   26.58
   5  -2  -4  301.55   27.20
   5   2  -3  331.51   35.88
   5  -2  -3  341.51   35.88
   5   2  -2   68.12    9.33
   5  -2  -2   83.14    9.35
   5  -2  -2   99.83   10.23
  -5   2   2  112.14    9.47
   5   2  -2  101.43   10.75
  -5   2   1    1.05    2.81
   5   2  -1   -0.33    4.69
  -5   2   0  188.28   20.96
   5   2   0  225.70   21.53
  -5   2  -1  324.09   32.19
   5   2   1  302.17   32.29
  -5   2  -2    2.71    2.07
  -5   2  -2   -1.51    4.18
   5   2   2    0.50    3.62
  -5   2  -2    0.94    2.49
  -5  -2  -2    1.92    2.43
   5   2   3  187.04   20.55
   5  -2   3  186.06   20.56
  -5   2  -3  179.28   20.10
  -5  -2  -3  174.47   20.04
  -5   2  -3  220.25   19.85
  -5  -2  -4  116.66   17.95
  -5   2  -4  110.90   17.78
  -5  -2  -4   70.75   22.05
   5  -2   4  127.46   15.68
  -5   2  -4  166.34   15.01
   5   2   4  126.80   15.75
  -5   2  -5   17.82   10.69
  -5  -2  -5    9.57   10.26
  -5   2  -5   45.72    5.06
  -5  -2  -5   43.05    4.67
  -5   2  -5   48.44    4.71
  -5  -2  -5   40.83    5.56
  -5  -2  -6    2.01    1.27
  -5   2  -6    1.90    1.33
  -5  -2  -6    5.92    9.28
  -5  -2  -6   -1.20    2.93
  -5   2  -6    0.20    1.69
  -5  -2  -6    0.58    1.56
  -5   2  -6    0.94    2.32
  -5  -2  -7  179.37   18.57
  -5   2  -7  187.49   17.30
  -5  -2  -7  171.74   17.27
  -5  -2  -7  203.77   17.77
  -5   2  -7  158.08   17.30
  -5   2  -7  170.63   17.28
  -5  -2  -7  162.48   17.26
  -5  -2  -7  157.87   17.32
  -5   2  -7  172.97   17.38
  -5  -2  -8   29.54    3.79
  -5   2  -8   31.84    3.86
  -5  -2  -8   34.00    4.84
  -5   2  -8   24.81    7.40
  -5  -2  -8   15.45    6.55
  -5  -2  -9   -0.60    1.25
  -5   2  -9   -0.64    1.27
  -5  -2  -9   -0.07    1.41
  -5   2  -9   -0.33    1.46
  -5   2  -9   -1.34    2.37
  -5  -2  -9   -1.12    2.31
  -5   2  -9    3.45    5.94
  -5   2  -9    0.87    3.27
  -5  -2  -9   -0.84    3.11
  -5  -2 -10    6.02    1.23
  -5   2 -10    7.72    1.26
  -5   2 -10    7.09    2.09
  -5  -2 -10    5.34    1.93
  -5   2 -10    1.22    5.02
  -5  -2 -11   19.00    2.09
  -5   2 -11   18.16    2.09
  -5   2 -11   21.12    2.33
   5   3 -13   -1.11    5.35
   5   3 -13    2.47    4.61
   5  -3 -12   -1.78    3.12
   5   3 -12    2.14    5.88
   5  -3 -12    1.70    1.68
   5   3 -12   -0.46    1.78
   5  -3 -12    1.35    1.82
[truncated: 681,438 more chars]
