# Supplementary material for: Free‐Standing Supramolecular Pyridine N‐Oxide‐Silver(I) Metallogels
Source: Adv Mater. 2025 Jul 1;37(37):2502818. doi: 10.1002/adma.202502818 (PMC12447065; doi:10.1002/adma.202502818)
Supplement: Supplementary file 2 — Supporting Data [file ADMA-37-2502818-s001.zip › (13Ag)Acet.cif]

data_13Ag_Acet
_audit_creation_date               2024-11-09
_audit_creation_method
;
Olex2 1.5-ac5-024
(compiled 2022.04.12 svn.rca3783a0 for Rigaku Oxford Diffraction, GUI svn.r6498)
;
_shelx_SHELXL_version_number       '2018/3'
_audit_contact_author_address      ?
_audit_contact_author_email        ?
_audit_contact_author_name         ''
_audit_contact_author_phone        ?
_publ_contact_author_id_orcid      ?
_publ_section_references
;
Dolomanov, O.V., Bourhis, L.J., Gildea, R.J, Howard, J.A.K. & Puschmann, H.
 (2009), J. Appl. Cryst. 42, 339-341.

Sheldrick, G.M. (2015). Acta Cryst. A71, 3-8.

Sheldrick, G.M. (2015). Acta Cryst. C71, 3-8.
;
_chemical_name_common              ?
_chemical_name_systematic          ?
_chemical_formula_moiety           'C48 H42 Ag6 F18 N6 O24'
_chemical_formula_sum              'C48 H42 Ag6 F18 N6 O24'
_chemical_formula_weight           2076.09
_chemical_melting_point            ?
_chemical_oxdiff_formula           'C25 H13 N2 O2 Ag1 F3'
_chemical_oxdiff_usercomment       'colouless needle, 2.5mg, acetone'
loop_
  _atom_type_symbol
  _atom_type_description
  _atom_type_scat_dispersion_real
  _atom_type_scat_dispersion_imag
  _atom_type_scat_source
 'C' 'C' 0.0181 0.0091 'International Tables Vol C Tables 4.2.6.8 and 6.1.1.4'
 'H' 'H' 0.0000 0.0000 'International Tables Vol C Tables 4.2.6.8 and 6.1.1.4'
 'Ag' 'Ag' 0.1306 4.2820 'International Tables Vol C Tables 4.2.6.8 and 6.1.1.4'
 'F' 'F' 0.0727 0.0534 'International Tables Vol C Tables 4.2.6.8 and 6.1.1.4'
 'N' 'N' 0.0311 0.0180 'International Tables Vol C Tables 4.2.6.8 and 6.1.1.4'
 'O' 'O' 0.0492 0.0322 'International Tables Vol C Tables 4.2.6.8 and 6.1.1.4'

_shelx_space_group_comment
;
The symmetry employed for this shelxl refinement is uniquely defined
by the following loop, which should always be used as a source of
symmetry information in preference to the above space-group names.
They are only intended as comments.
;
_space_group_crystal_system        'triclinic'
_space_group_IT_number             2
_space_group_name_H-M_alt          'P -1'
_space_group_name_Hall             '-P 1'
loop_
  _space_group_symop_operation_xyz
 'x, y, z'
 '-x, -y, -z'

_cell_length_a                     10.8836(3)
_cell_length_b                     11.6714(2)
_cell_length_c                     12.5081(3)
_cell_angle_alpha                  94.104(2)
_cell_angle_beta                   103.839(2)
_cell_angle_gamma                  99.049(2)
_cell_volume                       1513.63(6)
_cell_formula_units_Z              1
_cell_measurement_reflns_used      14210
_cell_measurement_temperature      120
_cell_measurement_theta_max        76.4190
_cell_measurement_theta_min        3.6510
_shelx_estimated_absorpt_T_max     0.557
_shelx_estimated_absorpt_T_min     0.241
_exptl_absorpt_coefficient_mu      16.572
_exptl_absorpt_correction_T_max    1.000
_exptl_absorpt_correction_T_min    0.804
_exptl_absorpt_correction_type     gaussian
_exptl_absorpt_process_details
;
CrysAlisPro 1.171.42.90a (Rigaku Oxford Diffraction, 2023)
Numerical absorption correction based on gaussian integration over
a multifaceted crystal model
Empirical absorption correction using spherical harmonics,
implemented in SCALE3 ABSPACK scaling algorithm.
;
_exptl_absorpt_special_details     ?
_exptl_crystal_colour              colourless
_exptl_crystal_colour_primary      colourless
_exptl_crystal_density_diffrn      2.278
_exptl_crystal_density_meas        ?
_exptl_crystal_density_method      ?
_exptl_crystal_description         plate
_exptl_crystal_F_000               1008
loop_
  _exptl_crystal_face_index_h
  _exptl_crystal_face_index_k
  _exptl_crystal_face_index_l
  _exptl_crystal_face_perp_dist
 0 -6 -4 0.0343
 -4 6 5 0.0426
 6 1 0 0.0473
 -7 0 1 0.0502
 -2 0 8 0.0228
 0 0 -8 0.0138
 5 2 -6 0.0291
 5 2 3 0.0392
 -1 -1 -7 0.0101
 7 -3 -3 0.0496
 2 5 3 0.0413
 -1 -5 6 0.0402
 -4 6 -3 0.0421

_exptl_crystal_size_max            0.12
_exptl_crystal_size_mid            0.1
_exptl_crystal_size_min            0.04
loop_
  _exptl_oxdiff_crystal_face_indexfrac_h
  _exptl_oxdiff_crystal_face_indexfrac_k
  _exptl_oxdiff_crystal_face_indexfrac_l
  _exptl_oxdiff_crystal_face_x
  _exptl_oxdiff_crystal_face_y
  _exptl_oxdiff_crystal_face_z
 -0.3376 -5.6860 -4.2242 -0.1832 -0.7600 -0.6236
 -3.6091 5.6636 4.5487 0.2327 0.9685 0.0886
 6.3314 1.2925 0.4194 -0.0379 -0.1625 0.9860
 -6.9554 0.3973 0.8986 0.1016 0.4272 -0.8984
 -1.5382 -0.1590 8.1048 -0.6376 0.7463 0.1910
 -0.0487 -0.4229 -7.7539 0.5863 -0.6859 -0.4311
 5.2121 1.6417 -6.3167 0.5595 -0.6559 0.5067
 4.7083 1.9607 3.4526 -0.1880 0.2187 0.9575
 -1.1430 -0.8090 -7.2232 0.5291 -0.6186 -0.5809
 6.6353 -3.2813 -3.0162 -0.1936 -0.8037 0.5627
 2.4538 4.9060 3.4756 0.1292 0.5413 0.8308
 -0.9681 -4.9472 6.4981 -0.9659 0.2321 -0.1150
 -3.6172 6.2011 -2.9939 0.8907 0.3692 -0.2652

_exptl_transmission_factor_max     ?
_exptl_transmission_factor_min     ?
_diffrn_reflns_av_R_equivalents    0.0401
_diffrn_reflns_av_unetI/netI       0.0369
_diffrn_reflns_Laue_measured_fraction_full  0.999
_diffrn_reflns_Laue_measured_fraction_max  0.999
_diffrn_reflns_limit_h_max         12
_diffrn_reflns_limit_h_min         -11
_diffrn_reflns_limit_k_max         13
_diffrn_reflns_limit_k_min         -13
_diffrn_reflns_limit_l_max         14
_diffrn_reflns_limit_l_min         -14
_diffrn_reflns_number              19251
_diffrn_reflns_point_group_measured_fraction_full  0.999
_diffrn_reflns_point_group_measured_fraction_max  0.999
_diffrn_reflns_theta_full          66.732
_diffrn_reflns_theta_max           66.731
_diffrn_reflns_theta_min           3.663
_diffrn_ambient_temperature        120
_diffrn_detector                   'Hybrid Pixel Array Detector'
_diffrn_detector_area_resol_mean   10.0000
_diffrn_detector_type              'HyPix-Arc 100'
_diffrn_measured_fraction_theta_full  0.999
_diffrn_measured_fraction_theta_max  0.999
_diffrn_measurement_details
;
List of Runs (angles in degrees, time in seconds):

  # Type    Start    End  Width  t~exp~   \w     \q     \k     \f   Frames
--------------------------------------------------------------------------
  1  \w     14.00  39.00   0.50    0.50    --   52.75 -90.00-104.00   50
  2  \w     -1.00  60.00   0.50    0.50    --   53.02 -90.00-104.00  122
  3  \w    101.00 157.00   0.50    2.00    --  101.85  90.00  10.00  112
  4  \w     61.00  96.00   0.50    2.00    --  101.85 -90.00-104.00   70
  5  \w     -3.00  69.00   0.50    0.50    --   53.02 -77.00-180.00  144
  6  \w     45.00  97.00   0.50    0.50    --   53.02-125.00 120.00  104
  7  \w     40.00 114.00   0.50    0.50    --   53.02  77.00  30.00  148
  8  \w    -14.00  62.00   0.50    0.50    --   53.02 -57.00  90.00  152
  9  \w     44.00  70.00   0.50    0.50    --   53.02  19.00-150.00   52
 10  \w     43.00 117.00   0.50    0.50    --   53.02  57.00 -30.00  148
 11  \w     96.00 122.00   0.50    0.50    --   53.02  19.00-150.00   52
 12  \w     68.00  94.00   0.50    0.50    --   53.02-125.00-180.00   52
 13  \w     80.00 111.00   0.50    0.50    --   53.02  77.00   0.00   62
 14  \w     42.00  75.00   0.50    0.50    --   53.02  77.00   0.00   66
 15  \w     43.00 101.00   0.50    2.00    --  101.85 -99.00-150.00  116
 16  \w     43.00  78.00   0.50    2.00    --  101.85 -99.00-180.00   70
 17  \w     76.00 102.00   0.50    2.00    --  101.85 -57.00-150.00   52
 18  \w     70.00  96.00   0.50    2.00    --  101.85 -99.00  60.00   52
 19  \w    112.00 138.00   0.50    2.00    --  101.85  37.00-180.00   52
 20  \w    139.00 169.00   0.50    2.00    --  101.85  57.00-150.00   60
 21  \w     50.00  76.00   0.50    2.00    --  101.85 -99.00 120.00   52
 22  \w    103.00 129.00   0.50    2.00    --  101.85  57.00-150.00   52
 23  \w     57.00 106.00   0.50    2.00    --  101.85 -99.00 -30.00   98
 24  \w     35.00 106.00   0.50    2.00    --  101.85 -37.00-150.00  142
 25  \w     43.00 105.00   0.50    2.00    --  101.85 -99.00 150.00  124
 26  \w     97.00 122.00   0.50    2.00    --  101.85 125.00-150.00   50
 27  \w     95.00 140.00   0.50    2.00    --  101.85 125.00 -90.00   90
 28  \w    143.00 168.00   0.50    2.00    --  101.85  37.00-180.00   50
 29  \w     68.00 106.00   0.50    2.00    --  101.85 -99.00  30.00   76
 30  \w     54.00  81.00   0.50    2.00    --  101.85 -99.00   0.00   54
 31  \w    109.00 135.00   0.50    2.00    --  101.85 125.00  60.00   52
 32  \w     66.00 104.00   0.50    2.00    --  101.85 -99.00  90.00   76
 33  \w    118.00 163.00   0.50    2.00    --  101.85  77.00 150.00   90
 34  \w     31.00 102.00   0.50    2.00    --  101.85 -37.00  30.00  142
 35  \w     81.00 106.00   0.50    2.00    --  101.85 -99.00 -90.00   50
 36  \w     41.00  79.00   0.50    2.00    --  101.85 -37.00 -30.00   76
 37  \w     92.00 170.00   0.50    2.00    --  101.85  57.00 -30.00  156
 38  \w     38.00 112.00   0.50    2.00    --  101.85 -57.00 -30.00  148
 39  \w     43.00  86.00   0.50    2.00    --  101.85 -19.00  30.00   86
 40  \w    108.00 133.00   0.50    2.00    --  101.85 125.00 -30.00   50
 41  \w    135.00 172.00   0.50    2.00    --  101.85  37.00 -90.00   74
 42  \w     53.00 107.00   0.50    2.00    --  107.75-102.00-118.50  108
;
_diffrn_measurement_device         'four-circle diffractometer'
_diffrn_measurement_device_type    'SuperNova, Dualflex, HyPix-Arc 100'
_diffrn_measurement_method         '\w scans'
_diffrn_orient_matrix_type        
 'CrysAlisPro convention (1999,Acta A55,543-557)'
_diffrn_orient_matrix_UB_11        -0.0196854000
_diffrn_orient_matrix_UB_12        0.0932545000
_diffrn_orient_matrix_UB_13        -0.0805743000
_diffrn_orient_matrix_UB_21        -0.0462801000
_diffrn_orient_matrix_UB_22        0.0734522000
_diffrn_orient_matrix_UB_23        0.0847428000
_diffrn_orient_matrix_UB_31        0.1394089000
_diffrn_orient_matrix_UB_32        0.0633054000
_diffrn_orient_matrix_UB_33        0.0512649000
_diffrn_radiation_monochromator    mirror
_diffrn_radiation_probe            x-ray
_diffrn_radiation_type             'Cu K\a'
_diffrn_radiation_wavelength       1.54184
_diffrn_source                     'micro-focus sealed X-ray tube'
_diffrn_source_type                'SuperNova (Cu) X-ray Source'
_reflns_Friedel_coverage           0.000
_reflns_Friedel_fraction_full      .
_reflns_Friedel_fraction_max       .
_reflns_number_gt                  4863
_reflns_number_total               5344
_reflns_special_details
;
 Reflections were merged by SHELXL according to the crystal
 class for the calculation of statistics and refinement.
 
 _reflns_Friedel_fraction is defined as the number of unique
 Friedel pairs measured divided by the number that would be
 possible theoretically, ignoring centric projections and
 systematic absences.
;
_reflns_threshold_expression       'I > 2\s(I)'
_computing_cell_refinement         'CrysAlisPro 1.171.42.90a (Rigaku OD, 2023)'
_computing_data_collection         'CrysAlisPro 1.171.42.90a (Rigaku OD, 2023)'
_computing_data_reduction          'CrysAlisPro 1.171.42.90a (Rigaku OD, 2023)'
_computing_molecular_graphics      'Olex2 1.5-ac5-024 (Dolomanov et al., 2009)'
_computing_publication_material    'Olex2 1.5-ac5-024 (Dolomanov et al., 2009)'
_computing_structure_refinement    'SHELXL 2018/3 (Sheldrick, 2015)'
_computing_structure_solution      'SHELXT 2018/2 (Sheldrick, 2018)'
_refine_diff_density_max           1.112
_refine_diff_density_min           -1.668
_refine_diff_density_rms           0.144
_refine_ls_extinction_coef         .
_refine_ls_extinction_method       none
_refine_ls_goodness_of_fit_ref     1.058
_refine_ls_hydrogen_treatment      constr
_refine_ls_matrix_type             full
_refine_ls_number_parameters       463
_refine_ls_number_reflns           5344
_refine_ls_number_restraints       0
_refine_ls_R_factor_all            0.0387
_refine_ls_R_factor_gt             0.0353
_refine_ls_restrained_S_all        1.058
_refine_ls_shift/su_max            0.001
_refine_ls_shift/su_mean           0.000
_refine_ls_structure_factor_coef   Fsqd
_refine_ls_weighting_details      
 'w=1/[\s^2^(Fo^2^)+(0.0699P)^2^+0.5256P] where P=(Fo^2^+2Fc^2^)/3'
_refine_ls_weighting_scheme        calc
_refine_ls_wR_factor_gt            0.0965
_refine_ls_wR_factor_ref           0.1009
_refine_special_details            ?
_olex2_refinement_description
;
1. Fixed Uiso
 At 1.2 times of:
  All C(H) groups
 At 1.5 times of:
  All C(H,H,H) groups
2.a Aromatic/amide H refined with riding coordinates:
 C1(H1), C2(H2), C3(H3), C5(H5), C7(H7), C8(H8), C9(H9), C11(H11), C13(H13),
 C14(H14), C15(H15), C17(H17)
2.b Idealised Me refined as rotating group:
 C6(H6A,H6B,H6C), C12(H12A,H12B,H12C), C18(H18A,H18B,H18C)
;
_atom_sites_solution_hydrogens     geom
_atom_sites_solution_primary       dual
_atom_sites_solution_secondary     ?
loop_
  _atom_site_label
  _atom_site_type_symbol
  _atom_site_fract_x
  _atom_site_fract_y
  _atom_site_fract_z
  _atom_site_U_iso_or_equiv
  _atom_site_adp_type
  _atom_site_occupancy
  _atom_site_site_symmetry_order
  _atom_site_calc_flag
  _atom_site_refinement_flags_posn
  _atom_site_refinement_flags_adp
  _atom_site_refinement_flags_occupancy
  _atom_site_disorder_assembly
  _atom_site_disorder_group
 Ag1 Ag 0.23423(3) 0.40200(2) 0.44831(2) 0.02534(11) Uani 1 1 d . . . . .
 Ag2 Ag 0.27417(3) 0.16377(2) 0.40368(2) 0.02795(11) Uani 1 1 d . . . . .
 Ag3 Ag 0.53527(3) 0.38610(2) 0.48292(2) 0.02393(11) Uani 1 1 d . . . . .
 F1 F 0.1785(3) 0.2010(4) 0.7862(3) 0.0793(13) Uani 1 1 d . . . . .
 F2 F 0.0288(3) 0.0778(2) 0.6738(3) 0.0605(9) Uani 1 1 d . . . . .
 F3 F 0.0016(3) 0.2492(2) 0.7065(3) 0.0480(7) Uani 1 1 d . . . . .
 F4 F 0.5490(2) 0.4793(2) 0.89027(19) 0.0352(6) Uani 1 1 d . . . . .
 F5 F 0.4316(3) 0.3119(2) 0.8281(2) 0.0372(6) Uani 1 1 d . . . . .
 F6 F 0.3439(2) 0.4629(2) 0.8386(2) 0.0355(5) Uani 1 1 d . . . . .
 F7 F 0.2734(2) 0.3052(2) 0.03625(19) 0.0329(5) Uani 1 1 d . . . . .
 F8 F 0.1775(2) 0.4481(2) 0.06359(19) 0.0346(5) Uani 1 1 d . . . . .
 F9 F 0.0737(2) 0.2718(2) 0.0360(2) 0.0346(5) Uani 1 1 d . . . . .
 O1 O 0.2164(3) 0.6048(2) 0.4702(2) 0.0262(6) Uani 1 1 d . . . . .
 O2 O 0.2805(3) -0.0382(2) 0.3756(2) 0.0272(6) Uani 1 1 d . . . . .
 O3 O 0.5111(3) 0.1785(2) 0.4453(2) 0.0254(6) Uani 1 1 d . . . . .
 O4 O 0.0504(3) 0.6221(2) 0.7868(2) 0.0294(6) Uani 1 1 d . . . . .
 O5 O 0.1608(3) -0.0968(3) -0.0157(2) 0.0349(7) Uani 1 1 d . . . . .
 O6 O 0.5646(3) 0.1441(3) 0.0809(2) 0.0359(7) Uani 1 1 d . . . . .
 O7 O 0.1622(3) 0.3300(2) 0.5859(2) 0.0286(6) Uani 1 1 d . . . . .
 O8 O 0.1835(3) 0.1434(2) 0.5464(2) 0.0310(6) Uani 1 1 d . . . . .
 O9 O 0.2254(3) 0.2236(3) 0.2308(2) 0.0368(7) Uani 1 1 d . . . . .
 O10 O 0.2472(3) 0.4175(2) 0.2755(2) 0.0268(6) Uani 1 1 d . . . . .
 O11 O 0.4803(3) 0.3667(2) 0.6411(2) 0.0263(6) Uani 1 1 d . . . . .
 O12 O 0.4420(3) 0.5491(2) 0.6756(2) 0.0284(6) Uani 1 1 d . . . . .
 N1 N 0.1741(3) 0.6641(3) 0.5443(3) 0.0221(6) Uani 1 1 d . . . . .
 N2 N 0.2613(3) -0.1049(3) 0.2818(3) 0.0230(7) Uani 1 1 d . . . . .
 N3 N 0.5349(3) 0.1166(3) 0.3611(3) 0.0222(7) Uani 1 1 d . . . . .
 C1 C 0.1723(4) 0.7784(3) 0.5387(3) 0.0252(8) Uani 1 1 d . . . . .
 H1 H 0.201410 0.815811 0.482012 0.030 Uiso 1 1 calc R U . . .
 C2 C 0.1289(4) 0.8417(3) 0.6144(3) 0.0266(8) Uani 1 1 d . . . . .
 H2 H 0.128284 0.922480 0.609634 0.032 Uiso 1 1 calc R U . . .
 C3 C 0.0860(4) 0.7886(3) 0.6974(3) 0.0266(8) Uani 1 1 d . . . . .
 H3 H 0.055683 0.831894 0.749770 0.032 Uiso 1 1 calc R U . . .
 C4 C 0.0884(3) 0.6701(3) 0.7023(3) 0.0256(8) Uani 1 1 d . . . . .
 C5 C 0.1318(4) 0.6077(3) 0.6242(3) 0.0234(8) Uani 1 1 d . . . . .
 H5 H 0.132035 0.526508 0.626495 0.028 Uiso 1 1 calc R U . . .
 C6 C 0.0320(4) 0.4962(4) 0.7828(3) 0.0296(8) Uani 1 1 d . . . . .
 H6A H -0.030778 0.460889 0.713786 0.044 Uiso 1 1 calc R U . . .
 H6B H 0.000225 0.471910 0.846175 0.044 Uiso 1 1 calc R U . . .
 H6C H 0.114127 0.470466 0.785757 0.044 Uiso 1 1 calc R U . . .
 C7 C 0.2817(3) -0.2159(3) 0.2846(3) 0.0242(8) Uani 1 1 d . . . . .
 H7 H 0.315918 -0.242837 0.353507 0.029 Uiso 1 1 calc R U . . .
 C8 C 0.2534(4) -0.2902(3) 0.1882(3) 0.0283(8) Uani 1 1 d . . . . .
 H8 H 0.264106 -0.369224 0.191446 0.034 Uiso 1 1 calc R U . . .
 C9 C 0.2096(4) -0.2515(3) 0.0871(3) 0.0278(8) Uani 1 1 d . . . . .
 H9 H 0.188213 -0.303071 0.020432 0.033 Uiso 1 1 calc R U . . .
 C10 C 0.1977(4) -0.1343(3) 0.0852(3) 0.0245(8) Uani 1 1 d . . . . .
 C11 C 0.2230(4) -0.0619(3) 0.1835(3) 0.0251(8) Uani 1 1 d . . . . .
 H11 H 0.213624 0.017607 0.182193 0.030 Uiso 1 1 calc R U . . .
 C12 C 0.1683(6) 0.0266(4) -0.0178(4) 0.0473(13) Uani 1 1 d . . . . .
 H12A H 0.144199 0.043794 -0.094816 0.071 Uiso 1 1 calc R U . . .
 H12B H 0.256427 0.066548 0.017548 0.071 Uiso 1 1 calc R U . . .
 H12C H 0.109330 0.053753 0.022355 0.071 Uiso 1 1 calc R U . . .
 C13 C 0.5542(4) 0.0065(3) 0.3717(3) 0.0227(8) Uani 1 1 d . . . . .
 H13 H 0.555818 -0.024946 0.439954 0.027 Uiso 1 1 calc R U . . .
 C14 C 0.5716(4) -0.0607(4) 0.2829(3) 0.0272(8) Uani 1 1 d . . . . .
 H14 H 0.583155 -0.139046 0.290058 0.033 Uiso 1 1 calc R U . . .
 C15 C 0.5726(4) -0.0159(4) 0.1845(3) 0.0286(8) Uani 1 1 d . . . . .
 H15 H 0.582163 -0.062785 0.122719 0.034 Uiso 1 1 calc R U . . .
 C16 C 0.5591(4) 0.1011(4) 0.1779(3) 0.0280(8) Uani 1 1 d . . . . .
 C17 C 0.5392(3) 0.1660(3) 0.2669(3) 0.0228(8) Uani 1 1 d . . . . .
 H17 H 0.528580 0.244924 0.262200 0.027 Uiso 1 1 calc R U . . .
 C18 C 0.5782(4) 0.2688(4) 0.0827(4) 0.0352(9) Uani 1 1 d . . . . .
 H18A H 0.585762 0.291006 0.010095 0.053 Uiso 1 1 calc R U . . .
 H18B H 0.655519 0.306326 0.139635 0.053 Uiso 1 1 calc R U . . .
 H18C H 0.502506 0.294158 0.099462 0.053 Uiso 1 1 calc R U . . .
 C19 C 0.1504(3) 0.2230(3) 0.5967(3) 0.0232(8) Uani 1 1 d . . . . .
 C20 C 0.0894(4) 0.1864(3) 0.6914(3) 0.0282(8) Uani 1 1 d . . . . .
 C21 C 0.2237(4) 0.3265(3) 0.2114(3) 0.0250(8) Uani 1 1 d . . . . .
 C22 C 0.1868(4) 0.3389(3) 0.0853(3) 0.0252(8) Uani 1 1 d . . . . .
 C23 C 0.4561(3) 0.4483(3) 0.6969(3) 0.0228(8) Uani 1 1 d . . . . .
 C24 C 0.4439(4) 0.4247(3) 0.8139(3) 0.0234(8) Uani 1 1 d . . . . .

loop_
  _atom_site_aniso_label
  _atom_site_aniso_U_11
  _atom_site_aniso_U_22
  _atom_site_aniso_U_33
  _atom_site_aniso_U_23
  _atom_site_aniso_U_13
  _atom_site_aniso_U_12
 Ag1 0.03193(17) 0.02113(16) 0.02360(17) 0.00179(11) 0.00749(12) 0.00631(12)
 Ag2 0.03568(18) 0.02420(17) 0.02730(18) 0.00302(12) 0.01036(13) 0.01167(12)
 Ag3 0.03093(17) 0.01973(17) 0.02357(18) 0.00273(12) 0.00971(12) 0.00742(12)
 F1 0.0375(15) 0.156(4) 0.0379(16) 0.041(2) 0.0009(13) -0.003(2)
 F2 0.076(2) 0.0235(13) 0.098(2) -0.0039(15) 0.062(2) -0.0013(13)
 F3 0.0622(17) 0.0334(14) 0.0665(19) 0.0134(13) 0.0427(15) 0.0185(13)
 F4 0.0324(12) 0.0443(14) 0.0221(11) 0.0004(10) -0.0010(9) 0.0002(11)
 F5 0.0591(16) 0.0244(12) 0.0313(13) 0.0057(10) 0.0175(12) 0.0065(11)
 F6 0.0348(13) 0.0464(14) 0.0335(13) 0.0099(11) 0.0169(10) 0.0160(11)
 F7 0.0348(12) 0.0369(13) 0.0279(12) -0.0001(10) 0.0112(10) 0.0062(10)
 F8 0.0469(14) 0.0253(12) 0.0295(12) 0.0055(9) 0.0036(10) 0.0082(10)
 F9 0.0284(11) 0.0365(13) 0.0307(12) 0.0001(10) -0.0025(10) -0.0010(10)
 O1 0.0322(14) 0.0249(14) 0.0254(14) 0.0021(11) 0.0127(11) 0.0087(11)
 O2 0.0348(15) 0.0241(14) 0.0219(14) 0.0000(11) 0.0064(11) 0.0053(12)
 O3 0.0335(14) 0.0215(14) 0.0232(14) -0.0018(11) 0.0111(11) 0.0069(11)
 O4 0.0343(14) 0.0268(14) 0.0302(14) 0.0011(11) 0.0147(12) 0.0052(11)
 O5 0.0436(16) 0.0313(15) 0.0249(14) 0.0036(12) 0.0036(12) 0.0003(13)
 O6 0.0492(17) 0.0403(16) 0.0219(14) 0.0045(12) 0.0115(13) 0.0144(14)
 O7 0.0348(14) 0.0235(14) 0.0303(14) 0.0029(11) 0.0132(12) 0.0065(11)
 O8 0.0382(15) 0.0262(14) 0.0324(15) 0.0040(12) 0.0117(12) 0.0128(12)
 O9 0.0574(19) 0.0264(15) 0.0264(15) 0.0032(12) 0.0056(13) 0.0144(14)
 O10 0.0303(14) 0.0255(14) 0.0238(13) 0.0016(11) 0.0071(11) 0.0028(11)
 O11 0.0331(14) 0.0234(14) 0.0245(14) 0.0021(11) 0.0107(11) 0.0060(11)
 O12 0.0387(15) 0.0249(14) 0.0247(14) 0.0049(11) 0.0104(12) 0.0106(12)
 N1 0.0241(15) 0.0212(16) 0.0203(15) 0.0003(12) 0.0039(12) 0.0054(12)
 N2 0.0211(14) 0.0222(16) 0.0242(16) -0.0001(13) 0.0057(12) 0.0010(12)
 N3 0.0220(15) 0.0220(16) 0.0214(16) -0.0005(12) 0.0052(12) 0.0024(12)
 C1 0.0244(18) 0.0219(19) 0.029(2) 0.0040(16) 0.0043(15) 0.0053(15)
 C2 0.0276(19) 0.0229(19) 0.028(2) -0.0004(16) 0.0056(15) 0.0036(15)
 C3 0.0279(19) 0.0226(19) 0.030(2) -0.0032(16) 0.0082(16) 0.0071(15)
 C4 0.0229(17) 0.0255(19) 0.0256(19) 0.0014(15) 0.0031(15) 0.0015(15)
 C5 0.0248(18) 0.0193(18) 0.0244(19) 0.0015(15) 0.0041(15) 0.0029(14)
 C6 0.032(2) 0.029(2) 0.031(2) 0.0077(17) 0.0107(16) 0.0072(16)
 C7 0.0235(17) 0.0217(19) 0.030(2) 0.0056(16) 0.0092(15) 0.0055(15)
 C8 0.0262(19) 0.0222(19) 0.038(2) 0.0001(17) 0.0107(17) 0.0063(15)
 C9 0.0242(18) 0.027(2) 0.030(2) -0.0043(16) 0.0058(15) 0.0035(15)
 C10 0.0241(17) 0.0256(19) 0.0214(18) 0.0012(15) 0.0057(14) -0.0017(15)
 C11 0.0242(18) 0.0223(18) 0.028(2) 0.0029(15) 0.0051(15) 0.0035(14)
 C12 0.076(3) 0.031(2) 0.029(2) 0.0111(19) 0.004(2) 0.002(2)
 C13 0.0256(18) 0.0187(18) 0.0242(19) 0.0041(15) 0.0071(15) 0.0036(14)
 C14 0.0236(18) 0.0241(19) 0.032(2) -0.0031(16) 0.0039(16) 0.0052(15)
 C15 0.0292(19) 0.031(2) 0.0241(19) -0.0039(16) 0.0044(15) 0.0073(16)
 C16 0.0258(18) 0.036(2) 0.0208(18) -0.0009(16) 0.0043(15) 0.0059(16)
 C17 0.0238(18) 0.0259(19) 0.0191(18) 0.0036(15) 0.0048(14) 0.0060(15)
 C18 0.039(2) 0.040(2) 0.033(2) 0.0130(19) 0.0149(18) 0.0142(19)
 C19 0.0213(17) 0.026(2) 0.0225(18) 0.0035(15) 0.0050(14) 0.0047(14)
 C20 0.0277(19) 0.0228(19) 0.035(2) 0.0065(16) 0.0068(16) 0.0076(15)
 C21 0.0232(17) 0.026(2) 0.0264(19) 0.0012(16) 0.0047(15) 0.0097(15)
 C22 0.0269(18) 0.0230(19) 0.0243(19) -0.0002(15) 0.0061(15) 0.0022(15)
 C23 0.0185(16) 0.0256(19) 0.0222(18) 0.0004(15) 0.0016(14) 0.0037(14)
 C24 0.0269(18) 0.0231(18) 0.0209(18) 0.0030(15) 0.0072(14) 0.0046(15)

_geom_special_details
;
 All esds (except the esd in the dihedral angle between two l.s. planes)
 are estimated using the full covariance matrix.  The cell esds are taken
 into account individually in the estimation of esds in distances, angles
 and torsion angles; correlations between esds in cell parameters are only
 used when they are defined by crystal symmetry.  An approximate (isotropic)
 treatment of cell esds is used for estimating esds involving l.s. planes.
;
loop_
  _geom_bond_atom_site_label_1
  _geom_bond_atom_site_label_2
  _geom_bond_distance
  _geom_bond_site_symmetry_2
  _geom_bond_publ_flag
 Ag1 Ag2 2.9164(4) . ?
 Ag1 Ag3 3.1403(4) 2_666 ?
 Ag1 Ag3 3.2375(4) . ?
 Ag1 O1 2.407(3) . ?
 Ag1 O7 2.220(3) . ?
 Ag1 O10 2.218(3) . ?
 Ag2 O2 2.373(3) . ?
 Ag2 O3 2.482(3) . ?
 Ag2 O8 2.247(3) . ?
 Ag2 O9 2.287(3) . ?
 Ag3 Ag3 2.9116(5) 2_666 ?
 Ag3 O3 2.396(3) . ?
 Ag3 O11 2.216(3) . ?
 Ag3 O12 2.227(3) 2_666 ?
 F1 C20 1.320(5) . ?
 F2 C20 1.311(5) . ?
 F3 C20 1.331(5) . ?
 F4 C24 1.337(4) . ?
 F5 C24 1.332(4) . ?
 F6 C24 1.331(5) . ?
 F7 C22 1.334(5) . ?
 F8 C22 1.336(5) . ?
 F9 C22 1.332(4) . ?
 O1 N1 1.327(4) . ?
 O2 N2 1.314(4) . ?
 O3 N3 1.334(4) . ?
 O4 C4 1.351(5) . ?
 O4 C6 1.447(5) . ?
 O5 C10 1.355(5) . ?
 O5 C12 1.432(5) . ?
 O6 C16 1.357(5) . ?
 O6 C18 1.438(5) . ?
 O7 C19 1.256(5) . ?
 O8 C19 1.232(5) . ?
 O9 C21 1.244(5) . ?
 O10 C21 1.238(5) . ?
 O11 C23 1.240(5) . ?
 O12 C23 1.250(5) . ?
 N1 C1 1.344(5) . ?
 N1 C5 1.365(5) . ?
 N2 C7 1.350(5) . ?
 N2 C11 1.360(5) . ?
 N3 C13 1.345(5) . ?
 N3 C17 1.356(5) . ?
 C1 H1 0.9500 . ?
 C1 C2 1.374(6) . ?
 C2 H2 0.9500 . ?
 C2 C3 1.383(6) . ?
 C3 H3 0.9500 . ?
 C3 C4 1.392(6) . ?
 C4 C5 1.392(6) . ?
 C5 H5 0.9500 . ?
 C6 H6A 0.9800 . ?
 C6 H6B 0.9800 . ?
 C6 H6C 0.9800 . ?
 C7 H7 0.9500 . ?
 C7 C8 1.374(6) . ?
 C8 H8 0.9500 . ?
 C8 C9 1.375(6) . ?
 C9 H9 0.9500 . ?
 C9 C10 1.396(6) . ?
 C10 C11 1.384(5) . ?
 C11 H11 0.9500 . ?
 C12 H12A 0.9800 . ?
 C12 H12B 0.9800 . ?
 C12 H12C 0.9800 . ?
 C13 H13 0.9500 . ?
 C13 C14 1.381(6) . ?
 C14 H14 0.9500 . ?
 C14 C15 1.373(6) . ?
 C15 H15 0.9500 . ?
 C15 C16 1.402(6) . ?
 C16 C17 1.381(5) . ?
 C17 H17 0.9500 . ?
 C18 H18A 0.9800 . ?
 C18 H18B 0.9800 . ?
 C18 H18C 0.9800 . ?
 C19 C20 1.545(6) . ?
 C21 C22 1.555(5) . ?
 C23 C24 1.540(5) . ?

loop_
  _geom_angle_atom_site_label_1
  _geom_angle_atom_site_label_2
  _geom_angle_atom_site_label_3
  _geom_angle
  _geom_angle_site_symmetry_1
  _geom_angle_site_symmetry_3
  _geom_angle_publ_flag
 Ag2 Ag1 Ag3 121.776(12) . 2_666 ?
 Ag2 Ag1 Ag3 67.487(10) . . ?
 Ag3 Ag1 Ag3 54.301(10) 2_666 . ?
 O1 Ag1 Ag2 173.27(7) . . ?
 O1 Ag1 Ag3 54.16(7) . 2_666 ?
 O1 Ag1 Ag3 108.31(7) . . ?
 O7 Ag1 Ag2 83.12(7) . . ?
 O7 Ag1 Ag3 115.96(7) . 2_666 ?
 O7 Ag1 Ag3 110.14(8) . . ?
 O7 Ag1 O1 103.45(10) . . ?
 O10 Ag1 Ag2 84.37(7) . . ?
 O10 Ag1 Ag3 86.24(7) . 2_666 ?
 O10 Ag1 Ag3 81.59(7) . . ?
 O10 Ag1 O1 89.84(10) . . ?
 O10 Ag1 O7 157.79(10) . . ?
 O2 Ag2 Ag1 172.07(7) . . ?
 O2 Ag2 O3 81.74(10) . . ?
 O3 Ag2 Ag1 104.98(6) . . ?
 O8 Ag2 Ag1 79.89(7) . . ?
 O8 Ag2 O2 93.37(10) . . ?
 O8 Ag2 O3 116.93(10) . . ?
 O8 Ag2 O9 138.11(11) . . ?
 O9 Ag2 Ag1 77.06(7) . . ?
 O9 Ag2 O2 105.88(10) . . ?
 O9 Ag2 O3 102.65(11) . . ?
 Ag1 Ag3 Ag1 125.699(10) 2_666 . ?
 Ag3 Ag3 Ag1 64.552(11) 2_666 2_666 ?
 Ag3 Ag3 Ag1 61.147(11) 2_666 . ?
 O3 Ag3 Ag1 136.19(7) . 2_666 ?
 O3 Ag3 Ag1 98.09(7) . . ?
 O3 Ag3 Ag3 159.20(7) . 2_666 ?
 O11 Ag3 Ag1 101.92(7) . 2_666 ?
 O11 Ag3 Ag1 70.32(7) . . ?
 O11 Ag3 Ag3 81.27(7) . 2_666 ?
 O11 Ag3 O3 90.74(10) . . ?
 O11 Ag3 O12 162.43(11) . 2_666 ?
 O12 Ag3 Ag1 74.79(7) 2_666 2_666 ?
 O12 Ag3 Ag1 97.25(8) 2_666 . ?
 O12 Ag3 Ag3 81.80(7) 2_666 2_666 ?
 O12 Ag3 O3 103.60(10) 2_666 . ?
 N1 O1 Ag1 130.5(2) . . ?
 N2 O2 Ag2 128.7(2) . . ?
 Ag3 O3 Ag2 89.31(10) . . ?
 N3 O3 Ag2 106.45(19) . . ?
 N3 O3 Ag3 128.8(2) . . ?
 C4 O4 C6 117.3(3) . . ?
 C10 O5 C12 116.6(3) . . ?
 C16 O6 C18 116.0(3) . . ?
 C19 O7 Ag1 121.4(2) . . ?
 C19 O8 Ag2 124.8(3) . . ?
 C21 O9 Ag2 125.0(3) . . ?
 C21 O10 Ag1 117.7(3) . . ?
 C23 O11 Ag3 123.2(3) . . ?
 C23 O12 Ag3 122.0(3) . 2_666 ?
 O1 N1 C1 119.5(3) . . ?
 O1 N1 C5 119.5(3) . . ?
 C1 N1 C5 121.0(3) . . ?
 O2 N2 C7 119.1(3) . . ?
 O2 N2 C11 120.2(3) . . ?
 C7 N2 C11 120.6(3) . . ?
 O3 N3 C13 119.1(3) . . ?
 O3 N3 C17 119.3(3) . . ?
 C13 N3 C17 121.6(3) . . ?
 N1 C1 H1 119.7 . . ?
 N1 C1 C2 120.6(4) . . ?
 C2 C1 H1 119.7 . . ?
 C1 C2 H2 119.8 . . ?
 C1 C2 C3 120.5(4) . . ?
 C3 C2 H2 119.8 . . ?
 C2 C3 H3 120.8 . . ?
 C2 C3 C4 118.4(4) . . ?
 C4 C3 H3 120.8 . . ?
 O4 C4 C3 116.8(4) . . ?
 O4 C4 C5 123.0(4) . . ?
 C5 C4 C3 120.1(4) . . ?
 N1 C5 C4 119.4(3) . . ?
 N1 C5 H5 120.3 . . ?
 C4 C5 H5 120.3 . . ?
 O4 C6 H6A 109.5 . . ?
 O4 C6 H6B 109.5 . . ?
 O4 C6 H6C 109.5 . . ?
 H6A C6 H6B 109.5 . . ?
 H6A C6 H6C 109.5 . . ?
 H6B C6 H6C 109.5 . . ?
 N2 C7 H7 119.8 . . ?
 N2 C7 C8 120.4(4) . . ?
 C8 C7 H7 119.8 . . ?
 C7 C8 H8 119.6 . . ?
 C7 C8 C9 120.8(4) . . ?
 C9 C8 H8 119.6 . . ?
 C8 C9 H9 121.0 . . ?
 C8 C9 C10 118.1(4) . . ?
 C10 C9 H9 121.0 . . ?
 O5 C10 C9 117.0(3) . . ?
 O5 C10 C11 122.9(4) . . ?
 C11 C10 C9 120.1(4) . . ?
 N2 C11 C10 119.8(3) . . ?
 N2 C11 H11 120.1 . . ?
 C10 C11 H11 120.1 . . ?
 O5 C12 H12A 109.5 . . ?
 O5 C12 H12B 109.5 . . ?
 O5 C12 H12C 109.5 . . ?
 H12A C12 H12B 109.5 . . ?
 H12A C12 H12C 109.5 . . ?
 H12B C12 H12C 109.5 . . ?
 N3 C13 H13 120.2 . . ?
 N3 C13 C14 119.6(4) . . ?
 C14 C13 H13 120.2 . . ?
 C13 C14 H14 119.5 . . ?
 C15 C14 C13 121.0(4) . . ?
 C15 C14 H14 119.5 . . ?
 C14 C15 H15 121.0 . . ?
 C14 C15 C16 118.0(4) . . ?
 C16 C15 H15 121.0 . . ?
 O6 C16 C15 116.7(4) . . ?
 O6 C16 C17 123.2(4) . . ?
 C17 C16 C15 120.1(4) . . ?
 N3 C17 C16 119.6(4) . . ?
 N3 C17 H17 120.2 . . ?
 C16 C17 H17 120.2 . . ?
 O6 C18 H18A 109.5 . . ?
 O6 C18 H18B 109.5 . . ?
 O6 C18 H18C 109.5 . . ?
 H18A C18 H18B 109.5 . . ?
 H18A C18 H18C 109.5 . . ?
 H18B C18 H18C 109.5 . . ?
 O7 C19 C20 114.6(3) . . ?
 O8 C19 O7 130.4(4) . . ?
 O8 C19 C20 114.9(3) . . ?
 F1 C20 F3 106.6(4) . . ?
 F1 C20 C19 110.3(3) . . ?
 F2 C20 F1 108.8(4) . . ?
 F2 C20 F3 104.9(3) . . ?
 F2 C20 C19 113.1(3) . . ?
 F3 C20 C19 112.9(3) . . ?
 O9 C21 C22 112.8(3) . . ?
 O10 C21 O9 130.5(4) . . ?
 O10 C21 C22 116.8(3) . . ?
 F7 C22 F8 107.3(3) . . ?
 F7 C22 C21 111.0(3) . . ?
 F8 C22 C21 113.2(3) . . ?
 F9 C22 F7 107.2(3) . . ?
 F9 C22 F8 107.2(3) . . ?
 F9 C22 C21 110.6(3) . . ?
 O11 C23 O12 131.0(4) . . ?
 O11 C23 C24 115.8(3) . . ?
 O12 C23 C24 113.2(3) . . ?
 F4 C24 C23 110.4(3) . . ?
 F5 C24 F4 106.6(3) . . ?
 F5 C24 C23 113.0(3) . . ?
 F6 C24 F4 106.9(3) . . ?
 F6 C24 F5 107.2(3) . . ?
 F6 C24 C23 112.5(3) . . ?

loop_
  _diffrn_refln_index_h
  _diffrn_refln_index_k
  _diffrn_refln_index_l
  _diffrn_refln_intensity_net
  _diffrn_refln_intensity_u
 0 0 1 3485.11 129.16
 0 0 1 3485.25 128.82
 0 0 2 945.11 35.1
 0 0 2 896.9 36.79
 0 0 2 931.69 36.29
 0 0 3 305.97 11.64
 0 0 3 276.08 13.95
 0 0 4 159.87 7.12
 0 0 4 180.13 9.8
 0 0 4 181.59 10.72
 0 0 5 39.34 4.67
 0 0 5 42.17 5.58
 0 0 6 49.39 4.83
 0 0 6 39.42 5.05
 0 0 6 49.92 6.5
 0 0 7 2.77 2.45
 0 0 7 6.3 1.59
 0 0 7 4.43 1.52
 0 0 7 3.5 1.81
 0 0 7 3.65 2.11
 0 0 8 171.06 8.79
 0 0 8 179.56 9.22
 0 0 8 193.39 14.55
 0 0 8 177.82 8.98
 0 0 9 43.17 3.79
 0 0 9 42.74 3.83
 0 0 9 48.3 4.2
 0 0 9 44.27 3.86
 0 0 9 46.72 7.6
 0 0 10 104.94 6.56
 0 0 10 110.05 11.93
 0 0 10 102.42 6.72
 0 0 10 104.8 6.45
 0 0 10 94.51 6.26
 0 0 11 55.05 4.47
 0 0 -11 45.58 8.84
 0 0 11 40.45 7.74
 0 0 11 49.57 4.23
 0 0 11 45.29 4.08
 0 0 11 47.89 4.38
 0 0 12 28.7 6.22
 0 0 -12 27.01 6.77
 0 0 13 40.74 3.44
 0 0 13 44.21 3.6
 0 0 13 36.68 3.28
 0 0 14 25.35 2.31
 0 0 14 19.67 2.08
 0 0 15 1.93 0.69
 0 -1 15 13.71 1.35
 0 -1 14 12.85 1.79
 0 -1 13 14.06 2.28
 0 -1 13 16.81 2.31
 0 1 -12 4.31 4.04
 0 -1 12 8.05 3.77
 0 -1 11 8.25 2.26
 0 -1 11 5.85 4.37
 0 1 -11 5.52 4.04
 0 -1 11 9.17 2.29
 0 -1 11 10.08 2.34
 0 -1 11 13.26 2.44
 0 -1 10 128.19 7.39
 0 -1 10 130.39 7.6
 0 -1 10 122.71 7.66
 0 -1 10 124.16 7.38
 0 1 -10 106.03 13.3
 0 -1 10 129.41 12.92
 0 -1 9 3.98 1.83
 0 -1 9 5.16 1.76
 0 -1 9 1.99 3.21
 0 -1 9 5.44 2
 0 -1 8 47.14 7.2
 0 -1 8 46.68 6.44
 0 -1 8 36.49 3.29
 0 -1 8 35.03 3.36
 0 -1 8 40.63 3.6
 0 -1 8 31.51 3.26
 0 -1 7 87.23 5.29
 0 -1 7 87.74 8.55
 0 -1 7 90.12 5.41
 0 -1 7 86.09 5.15
 0 -1 6 171.87 8.93
 0 -1 6 188.11 12.6
 0 -1 6 172.43 12
 0 -1 5 3947.5 146.34
 0 -1 5 3753.57 149.73
 0 -1 5 4032.54 150.14
 0 -1 4 1752.11 67.98
 0 -1 4 1875.23 71.4
 0 -1 4 1857.57 69.61
 0 -1 4 1808.44 70.86
 0 -1 3 6443.64 246.06
 0 -1 3 6830.27 248.42
 0 -1 3 7110.77 248.15
 0 -1 3 6856.97 249.08
 0 -1 2 2029.98 80.26
 0 -1 2 1999.48 80.52
 0 -1 1 1325.32 46.42
 0 -1 1 1221.47 47.43
 0 -1 0 797.33 30.1
 0 -1 0 757.12 29.29
 0 1 0 793.26 29.34
 0 -1 -1 41.6 2.84
 0 -1 -1 41.63 2.42
 0 -1 -2 -0.3 1.35
 0 1 2 1.18 0.91
 0 -1 -3 1.53 1.63
 0 1 3 2.41 1.34
 0 1 4 36.5 3.57
 0 -1 -4 37.65 3.34
 0 1 4 40.1 5.21
 0 1 5 76.09 7.55
 0 1 5 52.71 5.06
 0 1 6 107.52 9.83
 0 1 6 97.4 7.48
 0 1 7 13.12 3.46
 0 1 7 17.39 2.43
 0 1 7 15.1 2.18
 0 1 7 14.66 2.13
 0 1 7 16.66 4.69
 0 1 8 98.21 6.24
 0 1 8 103.18 5.5
 0 1 8 106.25 10.72
 0 1 8 104.67 6.1
 0 1 8 97.19 5.88
 0 1 8 102.91 5.95
 0 1 9 299.89 14.1
 0 1 9 330.42 21.74
 0 1 9 305.77 14.32
 0 1 9 318.39 14.66
 0 1 9 325.04 14.3
 0 1 10 157.67 8.27
 0 1 10 148.02 14.43
 0 1 10 142.39 8.18
 0 1 10 140.11 8.43
 0 1 10 148.68 8.15
 0 1 11 107.75 6.69
 0 1 11 113.8 6.92
 0 1 11 116.22 7.16
 0 1 11 110.48 12.17
 0 1 11 108.61 6.7
 0 1 12 169.94 8.52
 0 -1 -12 189.27 17.03
 0 1 12 208.27 16.25
 0 1 13 43.61 3.48
 0 1 13 50.26 3.82
 0 1 13 45.08 3.58
 0 1 14 2.81 1.15
 0 1 14 3.43 1.06
 0 -2 15 2.47 0.78
 0 -2 14 6.26 1.25
 0 -2 14 9.93 1.61
 0 -2 13 75.35 5.17
 0 -2 13 92.98 5.62
 0 -2 12 11.97 4.5
 0 -2 12 18.04 4.97
 0 2 -12 19.12 5.78
 0 -2 11 14.64 2.63
 0 -2 11 14.44 2.59
 0 -2 11 14.82 5.04
 0 2 -11 11.14 5.34
 0 -2 11 10.96 2.39
 0 -2 11 15.04 2.59
 0 -2 10 2.85 1.79
 0 -2 10 1.33 2.8
 0 -2 10 1.92 1.87
 0 -2 10 1.54 1.78
 0 -2 10 0.52 1.83
 0 2 -10 -0.91 4.23
 0 -2 10 4.9 3.66
 0 -2 10 0.51 1.76
 0 -2 9 146.98 8.07
 0 -2 9 121.46 12.03
 0 -2 9 136.55 7.67
 0 -2 9 147.08 8.02
 0 2 -9 150.12 14.76
 0 -2 9 156.07 13.42
 0 -2 9 117.38 7.75
 0 2 -8 1073.55 49.72
 0 -2 8 1229.87 48.38
 0 -2 8 1153.36 40.03
 0 -2 8 1288.78 49.15
 0 -2 8 1122.97 39.89
 0 -2 8 1110.81 39.56
 0 2 -8 1062.1 38.85
 0 -2 7 1390.28 54.48
 0 -2 7 1407.54 54.4
 0 -2 7 1320.97 54.02
 0 -2 6 3264.86 119.64
 0 -2 6 2825.03 117.75
 0 -2 5 1926.55 82.84
 0 -2 5 1933 81.79
 0 -2 4 17.66 3.48
 0 -2 4 20.06 3.62
 0 -2 4 28.54 3.58
 0 -2 3 16.89 3.27
 0 -2 3 18.54 2.59
 0 -2 2 1.99 2.05
 0 -2 2 2.92 1.46
 0 -2 1 24.89 2.76
 0 -2 0 99.97 6.24
 0 2 0 101.49 5.09
 0 -2 0 101.19 4.99
 0 2 0 101.61 4.36
 0 -2 -1 79.06 5.08
 0 -2 -1 85.16 5.56
 0 -2 -2 1.19 1.72
 0 -2 -3 126.17 7.55
 0 2 3 125.06 5.81
 0 2 4 2.36 1.19
 0 -2 -4 3.47 2.33
 0 2 4 1.79 2.59
 0 2 5 673.13 31.14
 0 -2 -5 616.23 26.98
 0 2 6 276.62 12.47
 0 2 6 276.83 12.7
 0 2 6 288.72 12.5
 0 2 7 912.84 34.68
 0 2 7 826.83 34.72
 0 2 7 890.79 35.31
 0 2 7 882.42 35.46
 0 2 7 914.5 42.83
 0 2 7 932.94 34.94
 0 2 8 723.07 29.15
 0 2 8 735.6 30.11
 0 2 8 744.86 37.98
 0 2 8 767.62 29.56
 0 2 8 745.23 35.59
 0 2 8 736.63 29.69
 0 2 8 708.68 29.4
 0 2 9 470.79 20.11
 0 2 9 471.64 19.88
 0 2 9 468.58 28.16
 0 2 9 469.57 20.51
 0 2 9 453.15 19.74
 0 2 10 247.16 12.1
 0 2 10 265.89 12.1
 0 2 10 256.09 19.53
 0 2 10 253.07 12.52
 0 2 10 231.88 11.8
 0 2 11 191.99 10.05
 0 2 11 212.37 17.35
 0 2 11 195.18 9.96
 0 2 11 201.53 9.98
 0 2 11 197.21 10.4
 0 2 12 3.68 1.55
 0 2 12 3.39 1.59
 0 2 12 1.91 1.45
 0 2 12 2.41 1.59
 0 2 13 84.67 4.86
 0 2 13 71.99 4.22
 0 2 13 83.26 5.03
 0 2 13 72.14 4.51
 0 2 14 25.73 2.22
 0 -3 15 24.72 1.8
 0 -3 14 3.56 0.83
 0 -3 14 5.16 1.3
 0 -3 13 11.43 2.02
 0 -3 12 31.61 7.06
 0 3 -12 75.96 10.66
 0 -3 11 204.66 10.15
 0 -3 11 182.55 15.62
 0 3 -11 177.04 17.85
 0 -3 11 200 10.48
 0 -3 11 178.23 9.86
 0 -3 10 390.28 16.65
 0 -3 10 290.74 22.33
 0 -3 10 361.38 16.46
 0 -3 10 339.52 22.47
 0 3 -10 342.88 25.4
 0 -3 10 330.69 15.88
 0 -3 10 350.75 16.39
 0 -3 9 77.94 5.86
 0 -3 9 74.47 5.47
 0 -3 9 82.42 9.58
 0 3 -9 68.82 10.32
 0 -3 9 82.34 5.45
 0 -3 9 78.87 5.54
 0 3 -8 147.41 7.52
 0 -3 8 145.68 8.08
 0 -3 8 129.99 8.65
 0 -3 8 138.88 7.74
 0 3 -8 143.4 13.97
 0 -3 8 156.97 12.65
 0 -3 8 146.7 8.06
 0 -3 7 2.26 1.94
 0 -3 7 0.85 1.3
 0 -3 7 1.76 2.75
 0 3 -7 0.64 3.34
 0 -3 7 2.84 1.45
 0 -3 7 2.6 1.31
 0 3 -7 1.27 1.17
 0 3 -6 140.14 12.12
 0 -3 6 148.64 11.02
 0 -3 6 152.74 11.68
 0 -3 6 144.59 7.51
 0 -3 5 153.05 11.94
 0 -3 5 191.55 12.51
 0 -3 5 189.57 9.92
 0 -3 5 141.84 10.22
 0 3 -5 166.02 12
 0 -3 4 2.65 3.03
 0 3 -4 -0.96 2.12
 0 -3 4 2.25 2.38
 0 -3 4 -0.37 2.39
 0 -3 3 7.95 2.98
 0 -3 3 3.34 2.25
 0 3 -3 6.55 2.24
 0 -3 2 9.44 2.89
 0 -3 2 8.97 2.48
 0 -3 1 143.84 8.04
 0 -3 0 55.56 5.39
 0 3 0 64.29 3.2
 0 3 0 62.03 4.14
 0 -3 0 63.91 4.04
 0 -3 -1 16.29 3.07
 0 -3 -1 16.97 3.03
 0 -3 -2 1148.15 45.98
 0 -3 -2 1108.43 44.63
 0 -3 -3 1258.57 42.65
 0 -3 -3 1132 39.04
 0 3 4 1815.45 72.04
 0 -3 -4 1700 69.21
 0 3 5 841.8 39.44
 0 -3 -5 833.72 36.11
 0 3 6 1679.08 66.08
 0 3 6 1718.44 65.82
 0 3 6 1786.85 65.51
 0 3 6 1716.11 65.8
 0 3 7 588.4 24.45
 0 3 7 599.21 24.91
 0 3 7 632.75 24.97
 0 3 7 576.92 24.24
 0 3 7 603.55 25.18
 0 3 7 602.27 24.31
 0 3 7 616.6 32.5
 0 3 7 628.09 24.46
 0 3 8 174.97 15.15
 0 3 8 199.59 14.51
 0 3 8 177.51 8.79
 0 3 8 177.3 9.52
 0 3 8 169.46 9.28
 0 3 8 169.62 8.76
 0 3 8 180.88 8.81
 0 3 9 3.59 1.71
 0 3 9 9.54 2.08
 0 3 9 5.78 3.39
 0 3 9 5.95 2.28
 0 3 9 3.72 3.99
 0 3 9 7.47 1.82
 0 3 9 5.48 1.67
 0 3 10 5.36 4.21
 0 3 10 5.33 1.68
 0 3 10 6.68 2
 0 3 10 7.52 2.3
 0 3 10 5.14 1.78
 0 3 11 45.76 7.85
 0 3 12 17.78 2.44
 0 3 12 12.54 2.13
 0 3 12 20.11 2.32
 0 3 12 13.96 2.05
 0 3 13 4.92 1.28
 0 3 13 5.21 1.4
 0 3 13 2.92 1.12
 0 3 13 5.39 1.25
 0 3 14 6.73 1.16
 0 3 14 8.88 1.24
 0 -4 15 2.31 0.66
 0 -4 14 16.84 1.88
 0 -4 13 26.49 2.75
 0 -4 12 7.13 1.86
 0 -4 12 5.74 3.47
 0 -4 12 9.51 2.11
 0 -4 11 3.33 1.94
 0 4 -11 9.28 4.73
 0 -4 11 3.27 1.83
 0 4 -10 27.97 7
 0 -4 10 32.88 7.18
 0 -4 10 31.27 3.62
 0 -4 10 34.79 3.89
 0 4 -9 31.48 7.01
 0 -4 9 30.53 3.49
 0 -4 9 27.16 3.79
 0 -4 9 22.66 5.94
 0 -4 8 48.95 7.84
 0 -4 8 41.55 3.84
 0 -4 8 38.24 3.67
 0 -4 8 38.87 3.6
 0 -4 8 39.77 6.21
 0 4 -8 46 8.09
 0 -4 8 49.31 4.61
 0 4 -7 48.59 7.71
 0 -4 7 37.13 3.25
 0 -4 7 59.27 8.37
 0 -4 7 50.36 4.61
 0 4 -7 36.05 3.26
 0 -4 7 33.51 3.26
 0 -4 7 31.11 3.22
 0 -4 6 35.54 2.97
 0 -4 6 40.44 4.28
 0 -4 6 29.89 2.92
 0 -4 6 35.41 5.2
 0 4 -6 36.24 3.2
 0 -4 5 55.06 7.31
 0 -4 5 57.96 7.36
 0 -4 5 44.24 5.35
 0 4 -5 62.56 6.99
 0 -4 4 99.43 8.99
 0 -4 4 84.21 9.02
 0 -4 4 90.3 7.96
 0 -4 3 5.99 3.33
 0 -4 3 3.99 2.92
 0 -4 3 7.09 2.91
 0 -4 2 11.39 3.36
 0 -4 2 7.62 2.94
 0 -4 2 6.97 2.69
 0 -4 1 1301.08 50.62
 0 -4 1 1297.92 52.86
 0 -4 1 1189.75 53.37
 0 4 0 2265.46 87.86
 0 -4 0 2358.2 87.36
 0 -4 0 2347.25 90.91
 0 -4 0 2223.14 90.92
 0 -4 -1 7209.65 260.56
 0 -4 -1 6679.12 259.7
 0 -4 -2 5860.84 223.23
 0 -4 -2 5944.89 221.94
 0 -4 -3 1964.73 76.19
 0 -4 -3 1844.27 72.81
 0 4 4 1031.85 46.74
 0 -4 -4 1039.47 44.92
 0 4 5 211.91 9.92
 0 4 5 225.96 9.98
 0 4 5 215.39 10.14
 0 -4 -5 219.87 14.05
 0 4 5 208.15 9.78
 0 4 6 27.45 2.91
 0 4 6 28.4 5.85
 0 4 6 21.24 2.86
 0 4 6 23.82 2.92
 0 4 6 24.88 2.46
 0 4 6 27.85 2.66
 0 4 7 11.21 2.4
 0 4 7 10.43 2.37
 0 4 7 8.88 4.01
 0 4 7 9.34 2.21
 0 4 7 12.46 2.15
 0 4 7 9.34 1.94
 0 4 8 13.31 5.41
 0 4 8 9.3 2.38
 0 4 8 9.41 2.05
 0 4 8 7.05 2.25
 0 4 8 11.99 2.11
 0 4 9 13.21 2.65
 0 4 9 20 5.7
 0 4 9 5.81 3.39
 0 4 9 5.24 1.91
 0 4 9 12.75 2.13
 0 4 9 9.91 2.1
 0 4 10 10.68 2.05
 0 4 10 12.79 2.58
 0 4 10 10.71 2.13
 0 4 10 7.6 3.89
 0 4 11 29.04 2.85
 0 4 11 30.46 3.01
 0 4 11 30.14 6.54
 0 4 12 7.37 1.75
 0 4 12 6.04 1.47
 0 4 12 8.2 1.49
 0 4 13 1.83 1.03
 0 4 13 -0.66 1.06
 0 4 13 0.22 0.79
 0 4 14 6.06 0.9
 0 4 14 1.28 0.66
 0 -5 14 18.32 1.81
 0 -5 13 20.27 2.28
 0 -5 13 15.95 2.11
 0 -5 12 5.83 1.85
 0 -5 12 5.51 1.71
 0 -5 11 95.81 6.75
 0 -5 11 120.73 6.85
 0 -5 10 29.16 6.84
 0 -5 10 18.03 3.11
 0 5 -9 98.1 12.5
 0 -5 9 123.08 13.46
 0 -5 9 107.07 7.68
 0 5 -8 60.99 9.58
 0 -5 8 62.07 9.36
 0 -5 8 79.44 6.43
 0 5 -7 75.58 9.71
 0 -5 7 75.44 10.09
 0 -5 7 93.69 6.77
 0 -5 6 37.17 3.93
 0 -5 6 23.84 5.5
 0 -5 5 12.67 3
 0 -5 5 19.22 4.51
 0 -5 4 1112.36 50.7
 0 -5 4 1159.17 48.2
 0 -5 3 1506.24 65.35
 0 -5 3 1664.4 62.99
 0 -5 2 1906.31 74.65
 0 -5 2 2070.05 77.57
 0 -5 1 7655.35 300.35
 0 5 -1 7869.12 295.44
 0 -5 1 8374.73 295.93
 0 -5 1 7539.19 299.04
 0 -5 0 1584.76 63.23
 0 -5 0 1422.86 55.19
 0 5 0 1642.07 59.07
 0 -5 0 1646.75 63.26
 0 -5 -1 1344.08 54.57
 0 5 1 1224.49 47.92
 0 -5 -1 1287.63 53.82
 0 -5 -2 170.55 12.9
 0 -5 -3 113.21 10.21
 0 -5 -3 120.04 8.5
 0 5 4 3.83 1.4
 0 5 4 4.38 1.38
 0 5 4 5.91 1.42
 0 -5 -4 2.96 3.42
 0 5 4 6.16 1.8
 0 5 5 34.29 3.24
 0 5 5 30.45 2.68
 0 -5 -5 34.12 6.14
 0 5 5 31.38 6.35
 0 5 5 32.49 2.99
 0 5 5 32.67 2.98
 0 5 5 37.96 3.18
 0 5 6 9.04 1.87
 0 5 6 5.44 3.74
 0 5 6 10.15 2.12
 0 5 6 9.4 2.29
 0 5 6 8.72 1.75
 0 5 7 79.09 5.53
 0 5 7 74.02 5.57
 0 5 7 70.16 4.8
 0 5 7 69.16 5.25
 0 5 7 69.83 9.53
 0 5 7 79.84 5.2
 0 5 8 53.4 4.76
 0 5 8 58.23 4.42
 0 5 8 50.82 4.63
 0 5 9 19.33 2.96
 0 5 9 17.4 2.67
 0 5 9 18.57 5.62
 0 5 9 17.38 5.05
 0 5 10 38.75 7.31
 0 5 10 31.93 6.39
 0 5 11 141.29 7.63
 0 5 11 130.07 7.09
 0 5 12 119.06 6.26
 0 5 12 109.87 5.8
 0 5 13 134.98 5.38
 0 5 13 77.49 4.64
 0 5 13 91.06 4.53
 0 5 13 122.6 5
 0 -6 14 6.25 1.05
 0 -6 13 2.24 1.13
 0 -6 13 4.18 1.4
 0 -6 12 11.02 2.15
 0 -6 12 10.71 1.98
 0 -6 11 74.22 10.74
 0 -6 10 40.38 8.56
 0 -6 10 54.58 4.99
 0 -6 10 42.9 4.01
 0 -6 9 2.73 4.65
 0 -6 9 1.39 2.45
 0 -6 8 71.94 10.48
 0 -6 8 77.2 6.18
 0 -6 7 205.02 17.33
 0 -6 7 219.66 11.34
 0 -6 6 1993.35 91.65
 0 -6 6 2217.28 83.4
 0 -6 5 1673.71 75.02
 0 -6 5 1709.77 64.19
 0 -6 4 2724.27 133.88
 0 -6 4 3641.47 128.11
 0 -6 3 113.82 9.83
 0 -6 3 90.21 10.06
 0 -6 2 55.65 6.28
 0 6 -2 50.04 5.35
 0 -6 2 37.35 7.3
 0 -6 2 38.42 6.63
 0 6 -1 32.73 4.24
 0 -6 1 24.29 5.9
 0 -6 1 36.85 6.41
 0 6 0 12.57 2.95
 0 -6 0 16.31 5.12
 0 -6 0 11.7 4.07
 0 -6 -1 1.17 3.56
 0 6 1 0.62 0.98
 0 6 2 30.73 2.69
 0 6 2 29.54 2.46
 0 6 2 34.38 2.67
 0 6 2 30.02 2.53
 0 6 2 34.85 2.65
 0 6 2 30.05 2.7
 0 6 3 39.4 2.95
 0 6 3 36.75 3.17
 0 6 3 36.81 3.01
 0 6 3 38.91 3.03
 0 6 3 41.81 3.25
 0 -6 -3 35.14 5.13
 0 6 4 2.09 1.26
 0 6 4 2.65 1.41
 0 6 4 6.17 3.54
 0 -6 -4 6.21 4.04
 0 6 4 1.74 1.29
 0 6 4 2.89 1.69
 0 6 5 56.46 4.36
 0 -6 -5 75.09 9.28
 0 6 5 61.43 4.76
 0 6 5 76.56 4.8
 0 6 5 62.42 4.16
 0 6 5 62.62 4.43
 0 6 5 73.06 9.33
 0 6 6 54.28 4.25
 0 6 6 48.99 4.23
 0 6 6 56.33 4.57
 0 6 6 54.33 8.67
 0 6 6 50.47 3.81
 0 6 7 89.44 6.12
 0 6 7 90.8 5.81
 0 6 7 75 5.75
 0 6 7 83.52 6.12
 0 6 7 90.9 11.1
 0 6 8 336.97 23.48
 0 6 8 354.79 15.64
 0 6 8 336.96 15.82
 0 6 8 328.44 15.91
 0 6 8 326.69 23.19
 0 6 9 194.76 9.94
 0 6 9 201.95 10.54
 0 6 9 200.58 17.18
 0 6 9 186.28 16.22
 0 6 10 298.36 13.99
 0 6 10 298.8 13.42
 0 6 11 205.9 8.91
 0 6 11 194.86 8.27
 0 6 12 85.49 4.43
 0 6 12 94.24 4.43
 0 6 13 4.71 0.81
 0 7 -14 64.27 3.34
 0 -7 13 7.33 1.56
 0 7 -13 6.38 1.45
 0 -7 13 6.82 1.18
 0 -7 12 2.83 1.73
 0 -7 12 5.47 1.47
 0 -7 11 0.37 2
 0 -7 11 0.26 1.52
 0 -7 10 29.68 4.16
 0 -7 9 474.09 21.81
 0 -7 9 518.22 32.24
 0 -7 8 104.88 7.63
 0 -7 8 116.95 13.7
 0 -7 8 99.78 12.46
 0 -7 7 319.75 15.24
 0 -7 7 297.41 23
 0 -7 6 9.84 4.71
 0 -7 6 9.24 2.93
 0 -7 5 2.9 3.06
 0 -7 5 0.72 3.57
 0 -7 5 2.3 1.9
 0 -7 4 93.87 10.2
 0 7 -4 92.43 5.69
 0 -7 4 81.99 11.81
 0 -7 4 102.71 6.3
 0 -7 3 2.27 4.34
 0 7 -3 0.37 1.1
 0 7 -3 2.14 2.01
 0 -7 3 3.63 4.25
 0 -7 3 0.95 1.41
 0 7 -2 44.44 3.32
 0 7 -2 45.02 3.51
 0 -7 2 46.96 8.09
 0 -7 2 35.88 7.97
 0 7 -1 15.08 1.85
 0 -7 1 10.5 4.42
 0 7 -1 14.81 1.97
 0 7 -1 16.26 1.95
 0 -7 1 17.45 5.67
 0 7 -1 14.4 1.81
 0 7 0 119.08 5.95
 0 7 0 106.28 5.71
 0 7 0 100.61 5.58
 0 -7 0 113.06 11.98
 0 -7 -1 5.2 4.26
 0 7 1 7.69 1.49
 0 7 1 6.92 1.64
 0 7 1 6.19 1.4
 0 7 1 6.37 1.43
 0 7 1 6.89 1.48
 0 7 1 7.54 1.5
 0 -7 -2 283.51 20
 0 7 2 266.48 11.58
 0 7 2 237.56 11.4
 0 7 2 258.5 11.54
 0 7 2 254.34 11.35
 0 7 2 248.69 11.45
 0 7 2 260.47 11.18
 0 7 2 254.38 11.61
 0 7 3 49.99 3.74
 0 7 3 42.18 3.38
 0 -7 -3 45.36 8.02
 0 7 3 39.2 3.34
 0 7 4 637.96 34.82
 0 -7 -4 652.65 35.75
 0 7 4 639.09 26.46
 0 7 4 689.16 26.5
 0 7 4 605.19 25.93
 0 7 4 634.63 26.2
 0 7 5 329.61 14.25
 0 7 5 303.91 22.04
 0 7 5 308.34 14.47
 0 7 5 310.19 14.66
 0 -7 -5 328.41 22.63
 0 7 5 341.66 14.88
 0 7 5 319.96 14.96
 0 7 6 560.08 24.16
 0 7 6 609.37 33.68
 0 7 6 593.73 24.21
 0 7 6 545.15 24.23
 0 7 7 700.75 28.9
 0 7 7 692.31 38.06
 0 7 7 755.54 28.84
 0 7 7 656.25 28.63
 0 7 7 647.03 28.86
 0 7 8 416.37 27.01
 0 7 8 386.02 25.85
 0 7 8 409.57 18.48
 0 7 8 404.93 18.36
 0 7 9 109.52 12.11
 0 7 9 107.24 6.97
 0 7 9 120.66 6.61
 0 7 10 67.16 4.79
 0 7 10 69.32 4.33
 0 7 11 19.37 2.2
 0 7 11 12.73 1.65
 0 7 11 16.94 1.71
 0 7 12 16.54 1.58
 0 7 12 16.49 1.66
 0 8 -13 5.78 1.18
 0 -8 13 6.39 1.36
 0 8 -13 6.82 1.23
 0 8 -12 23.02 2.54
 0 -8 12 23.61 2.65
 0 -8 11 46.58 4.17
 0 8 -11 36.84 3.71
 0 -8 10 12.91 2.8
 0 -8 9 0.83 3.35
 0 -8 9 1.79 2.03
 0 -8 8 302.05 15.24
 0 -8 8 295.7 23.6
 0 -8 7 299.69 15.03
 0 -8 7 297.13 24.51
 0 -8 6 15.09 5.6
 0 -8 6 10.59 6.2
 0 -8 6 6.21 2.44
 0 8 -6 13.75 2.51
 0 -8 5 3.48 4.32
 0 8 -5 2.9 1.61
 0 -8 5 2.37 3.58
 0 8 -5 2.44 2.37
 0 -8 5 3.7 2.02
 0 8 -4 29.05 3.3
 0 -8 4 40.21 8.5
 0 8 -4 29.67 3.13
 0 8 -4 37.7 6.13
 0 -8 4 35.51 3.61
 0 8 -3 143.33 7.72
 0 -8 3 139.56 14.94
 0 8 -3 131.04 7.27
 0 8 -3 120.89 10.89
 0 -8 3 131.32 7.28
 0 8 -2 58.48 4.06
 0 8 -2 57.87 4.13
 0 8 -2 58.13 6.92
 0 8 -2 52.29 3.74
 0 8 -2 61.68 4.41
 0 -8 2 51.76 9.44
 0 8 -1 18.87 2.39
 0 8 -1 18.59 2.21
 0 8 -1 18.56 2.21
 0 8 0 52.23 3.79
 0 8 0 46.36 3.54
 0 -8 0 54.47 9.44
 0 8 0 44.15 3.51
 0 8 0 40.94 3.47
 0 8 1 621.5 25.19
 0 8 1 610.75 25.11
 0 8 1 620.82 25.17
 0 8 1 623.46 25.07
 0 8 1 635.4 25.24
 0 -8 -1 613.91 34.1
 0 8 1 585.68 24.78
 0 8 1 634.75 25.22
 0 -8 -1 642.56 37.03
 0 8 2 1264.62 48.74
 0 -8 -2 1248.8 57.23
 0 8 2 1255.94 48.54
 0 8 2 1300.23 48.78
 0 8 2 1175.65 48.45
 0 -8 -2 1375.75 62.68
 0 8 2 1272.26 48.76
 0 8 3 1279.24 49.76
 0 8 3 1280.79 49.6
 0 8 3 1152.9 58.23
 0 8 3 1282.83 49.74
 0 -8 -3 1325.17 62.77
 0 8 3 1290.89 50.03
 0 8 4 661.54 27.12
 0 8 4 639.94 26.84
 0 8 4 593.8 35.19
 0 8 4 658.17 27.12
 0 -8 -4 712.49 39.07
 0 8 4 661.74 27.35
 0 8 5 559.42 24.66
 0 8 5 577.19 24.5
 0 8 5 640.17 24.97
 0 8 5 577.39 24.93
 0 -8 -5 551.8 34.43
 0 8 5 570.32 33.51
 0 8 6 240.31 11.61
 0 8 6 234.04 18.66
 0 8 6 219.3 11.58
 0 8 6 223.73 11.67
 0 8 6 225.8 11.87
 0 8 7 79.59 10.28
 0 8 7 76.12 5.85
 0 8 7 82.79 6.03
 0 8 7 69.64 10.28
 0 8 7 81.57 5.89
 0 8 8 16.5 2.71
 0 8 8 11.6 2.51
 0 8 9 7.16 1.52
 0 8 9 3.68 1.71
 0 8 10 1.33 1.25
 0 8 11 1.58 0.89
 0 8 11 1.8 1.03
 0 -9 13 26 1.96
 0 -9 12 53.68 3.67
 0 9 -12 45.85 3.47
 0 9 -12 56.58 3.51
 0 9 -11 21.56 2.75
 0 -9 11 19.48 2.7
 0 9 -11 20.57 2.49
 0 9 -10 30.16 3.6
 0 -9 10 31.83 3.6
 0 9 -10 32.11 3.36
 0 -9 9 3.5 2.14
 0 9 -9 0.58 1.49
 0 9 -8 13.19 2.53
 0 9 -8 15.1 4.78
 0 -9 8 9.84 4.53
 0 -9 8 12.23 2.88
 0 -9 8 9.84 6.11
 0 9 -7 12.13 2.49
 0 9 -7 14.2 2.82
 0 -9 7 11.02 5.92
 0 9 -7 11.18 4.47
 0 -9 7 13.25 4.66
 0 -9 7 14.59 3
 0 9 -6 142.1 8.82
 0 -9 6 155.29 17.65
 0 9 -6 145.6 8.46
 0 9 -6 150.11 13.9
 0 -9 6 129.49 8.34
 0 -9 5 117.57 14.73
 0 9 -5 126.19 12.54
 0 9 -5 137.07 8.32
 0 9 -5 148.26 8.14
 0 -9 5 128.7 8.01
 0 -9 4 1.07 5.03
 0 9 -4 2.18 1.66
 0 9 -4 -0.63 2.2
 0 -9 4 3.57 5.39
 0 9 -4 5.05 1.78
 0 -9 4 1.01 1.7
 0 -9 3 62.41 11.56
 0 9 -3 74.18 5.33
 0 9 -3 66.27 4.86
 0 9 -3 74.89 8.64
 0 -9 3 69.28 11.95
 0 -9 3 62.02 4.7
 0 9 -3 70.88 5
 0 -9 2 459.28 33.81
 0 9 -2 550.75 23.08
 0 -9 2 479.52 34.61
 0 9 -2 558.81 22.85
 0 9 -1 778.84 31.57
 0 9 -1 807.52 31.85
 0 -9 1 723.19 44.84
 0 9 -1 747.4 31.24
 0 -9 1 829.55 45.29
 0 9 -1 816.78 31.72
 0 9 0 788.91 31.56
 0 9 0 796.6 31.66
 0 -9 0 749.46 45.28
 0 9 0 729.86 31.23
 0 9 0 829.37 31.67
 0 -9 0 771.28 43.35
 0 9 1 1097.28 42.59
 0 -9 -1 1044.73 56.94
 0 -9 -1 1051.39 53.34
 0 9 1 1071.25 42.51
 0 9 1 1089.92 42.39
 0 9 1 1064.99 42.48
 0 -9 -2 815.28 45.93
 0 -9 -2 833.43 41.26
 0 9 2 753.71 31.39
 0 9 2 780.35 31.64
 0 9 2 830.87 31.99
 0 9 2 763.48 31.75
 0 -9 -3 455.2 31.88
 0 9 3 463.21 20.24
 0 9 3 488.83 20.59
 0 9 3 494.29 20.43
 0 9 3 446.36 20.51
 0 -9 -4 69.95 11.69
 0 9 4 70.36 5.05
 0 9 4 64.29 5.07
 0 9 4 61.3 5.12
 0 9 4 63.65 4.88
 0 9 5 36.35 3.78
 0 -9 -5 40.34 8.92
 0 9 5 30.26 3.44
 0 9 5 31.95 3.73
 0 9 6 7.75 4.63
 0 9 7 16.02 2.71
 0 9 7 10.27 2.45
 0 9 8 34.17 3.35
 0 9 8 32.67 3.37
 0 9 9 32.41 2.94
 0 9 10 1.75 1.01
 0 9 10 -0.25 0.94
 0 9 10 1.94 0.98
 0 10 -12 0.38 0.68
 0 -10 12 0.07 0.88
 0 10 -11 1.56 1.14
 0 -10 11 0.99 1.29
 0 10 -11 1.8 1.01
 0 10 -10 14.43 2.36
 0 -10 10 15.7 2.59
 0 10 -10 17.32 2.32
 0 10 -9 53.67 3.95
 0 10 -9 63.8 5.1
 0 -10 9 54.97 4.74
 0 10 -9 64.52 4.72
 0 10 -8 52.17 4.71
 0 10 -8 47.89 4.31
 0 -10 8 39.26 4.35
 0 10 -7 3.54 3.21
 0 -10 7 1.09 5.42
 0 -10 6 53.93 4.93
 0 10 -6 63.54 5.05
 0 10 -6 56.59 4.57
 0 10 -6 63.85 5.37
 0 10 -6 60.18 8.64
 0 -10 6 63.76 12.13
 0 10 -5 157.26 8.53
 0 -10 5 133.07 8.1
 0 -10 5 149.64 17.47
 0 -10 5 112.58 16.36
 0 10 -5 141.82 8.06
 0 10 -5 137.32 8.55
 0 10 -5 161.05 14.1
 0 10 -4 813.34 41.21
 0 -10 4 755.81 48.46
 0 -10 4 788.26 47.87
 0 10 -4 819.43 33.58
 0 10 -4 845.79 33.45
 0 10 -4 810.73 33.84
 0 10 -3 877.98 36.26
 0 -10 3 740.17 49.63
 0 10 -3 951.36 36.11
 0 -10 3 754.69 49.84
 0 10 -2 421.48 19.04
 0 -10 2 387.98 30.91
 0 10 -2 431.69 18.91
 0 10 -2 457.76 19.01
 0 -10 1 204.25 21.79
 0 -10 1 228.77 21.25
 0 10 -1 231.51 11.34
 0 10 -1 224.42 11.18
 0 10 -1 218.47 11.01
 0 10 0 107.95 6.59
 0 -10 0 93.03 14.78
 0 -10 0 107.25 13.83
 0 10 0 104.25 6.67
 0 10 0 103.77 6.58
 0 10 0 115.8 6.75
 0 10 1 81.83 5.57
 0 -10 -1 93.18 14.3
 0 -10 -1 82.57 11.34
 0 10 1 80.35 5.67
 0 10 1 90.32 5.81
 0 10 1 81.12 5.64
 0 10 2 8.75 2.19
 0 -10 -2 9.44 7.04
 0 10 2 7.67 2.37
 0 10 2 9.94 2.17
 0 10 3 18.56 2.64
 0 10 3 13.79 2.76
 0 10 3 18.34 2.79
 0 -10 -3 8.93 6.42
 0 -10 -4 18.4 7.72
 0 10 4 26.78 3.18
 0 10 4 29.21 3.44
 0 10 5 4.22 3.7
 0 10 5 3.67 2.1
 0 10 6 153.96 8.74
 0 10 6 163.97 9.05
 0 10 6 173.11 8.93
 0 10 7 3.33 1.24
 0 10 7 1.02 1.48
 0 10 7 4.75 1.77
 0 10 8 7.82 1.71
 0 10 9 22.66 1.98
 0 10 9 29.84 2.22
 0 -11 11 10.12 1.47
 0 11 -11 13.41 1.47
 0 -11 10 -1.22 1.44
 0 11 -10 0.86 1.23
 0 -11 9 15.25 2.32
 0 11 -9 17.83 2.23
 0 11 -9 10.67 2.04
 0 11 -8 73.07 5.02
 0 11 -8 67.37 4.36
 0 -11 8 67.01 4.91
 0 11 -8 73.39 5.24
 0 -11 7 121.52 7.34
 0 11 -7 127.74 7.04
 0 11 -7 130.26 7.77
 0 -11 6 33.83 3.57
 0 11 -6 39.81 3.63
 0 11 -6 41.65 4.09
 0 -11 5 35.35 9.57
 0 11 -5 41.35 3.78
 0 -11 4 68.48 12.56
 0 -11 4 64.64 12.28
 0 11 -3 54.25 4.43
 0 11 -3 50.93 4.51
 0 11 -3 52.72 4.3
 0 -11 3 45.11 10.84
 0 -11 3 42.68 10.86
 0 11 -2 20.44 2.84
 0 -11 2 14.22 6.84
 0 11 -2 20.17 2.78
 0 11 -2 23.87 3.05
 0 -11 2 17.41 8.17
 0 11 -2 24.93 2.95
 0 11 -1 18.47 2.65
 0 11 -1 16.53 2.57
 0 -11 1 18.52 7.24
 0 11 -1 20.07 2.8
 0 11 -1 27.4 3.01
 0 -11 1 21.4 8.31
 0 -11 0 44.39 10.87
 0 -11 0 40.75 9.01
 0 11 0 56.9 4.6
 0 11 0 55 4.47
 0 11 0 50.32 4.32
 0 11 0 61.75 4.64
 0 -11 -1 132.85 17.07
 0 11 1 123.52 7.34
 0 -11 -2 42.36 10.18
 0 11 2 28.58 6.73
 0 11 3 126.7 7.32
 0 11 3 131.54 7.54
 0 11 3 112.56 7.15
 0 11 4 7.1 1.97
 0 11 4 7.62 2.15
 0 11 4 8.19 2.19
 0 11 5 19.55 2.84
 0 11 5 18 2.63
 0 11 5 21.39 2.71
 0 11 6 158.94 8.2
 0 11 6 156.65 8.15
 0 11 7 256.3 11.49
 0 11 7 262.36 11.37
 0 11 8 214.14 9.02
 0 12 -10 7.13 1.07
 0 12 -9 8 1.53
 0 12 -9 7.19 1.18
 0 12 -8 0.12 1.13
 0 -12 8 -1.61 1.18
 0 12 -8 1.7 1.04
 0 12 -7 28.38 2.4
 0 -12 7 26.23 2.62
 0 12 -7 32.57 2.92
 0 12 -7 29.82 3.04
 0 12 -6 42.31 3.37
 0 12 -6 43.52 3.64
 0 12 -6 41.51 3.78
 0 12 -5 4.37 1.47
 0 12 -5 2.37 1.49
 0 12 -5 2.68 1.52
 0 12 -4 2.33 1.33
 0 12 -4 0.95 1.56
 0 12 -4 1.3 1.31
 0 12 -4 0.52 1.36
 0 12 -3 4.46 1.65
 0 12 -3 2.94 1.59
 0 12 -3 3.06 1.64
 0 12 -3 4.73 1.69
 0 12 -2 89.46 5.99
 0 12 -2 96.17 5.93
 0 12 -2 90.1 5.8
 0 12 -2 82.52 5.7
 0 12 -1 74.5 5.36
 0 12 -1 78.23 5.33
 0 12 -1 79.92 5.36
 0 12 -1 78.26 5.33
 0 12 0 37.89 3.58
 0 12 0 41.42 3.71
 0 12 1 10.53 2.07
 0 12 1 7.93 2.01
 0 12 2 84.33 5.47
 0 12 2 85.69 5.64
 0 12 3 104.15 6.04
 0 12 3 94.29 5.68
 0 12 3 100.78 6.09
 0 12 4 260.66 11.1
 0 12 4 271.19 11.18
 0 12 5 348.51 14.89
 0 12 5 344.95 14.75
 0 12 6 321.96 13.23
 0 12 6 307.44 12.93
 0 13 -8 11.46 1.51
 0 13 -7 1.44 0.8
 0 13 -7 1.95 1
 0 13 -7 2.46 1.09
 0 13 -6 0.93 1.03
 0 13 -6 1.13 1.13
 0 -13 6 1.54 1.82
 0 13 -6 3.84 1.31
 0 13 -5 35.12 3.18
 0 13 -5 42.43 3.23
 0 13 -5 37.34 3.01
 0 13 -4 97.01 5.63
 0 13 -4 108.13 5.65
 0 13 -4 85.75 5.02
 0 13 -4 76.72 5.11
 0 13 -3 5.57 1.54
 0 13 -3 8.22 1.67
 0 13 -3 10.84 1.95
 0 13 -3 6.38 1.75
 0 13 -2 3.55 1.51
 0 13 -2 6.6 1.56
 0 13 -1 63.57 4.34
 0 13 -1 61.01 4.21
 0 13 0 304.73 13.57
 0 13 0 308.29 13.54
 0 13 1 462.09 19.27
 0 13 1 464.9 19.28
 0 13 2 452.45 18.83
 0 13 2 459.2 18.84
 0 13 3 296.96 10.69
 0 13 3 270.11 10.41
 0 13 4 189.88 8.22
 0 13 4 172.43 7.86
 0 14 -5 4.5 1.01
 0 14 -4 32.96 2.33
 0 -14 4 8.58 2.44
 0 14 -3 122.18 6.04
 0 14 -2 231.75 10.13
 0 14 -1 246.97 10.71
 0 -14 0 77.48 6.37
 0 14 0 192.42 6.8
 0 -14 -1 23.4 2.7
 -1 14 2 40.09 2.67
 1 -14 -1 17.8 2.73
 -1 14 0 56.05 3.36
 1 -14 0 29.24 3.77
 1 -14 1 6.81 2.5
 -1 14 -1 13.4 1.76
 1 -14 2 1.59 2.2
 -1 14 -2 1.57 1.18
 -1 14 -3 3.76 1.25
 1 -14 3 0.86 2.05
 1 -14 4 10.71 2.52
 -1 14 -4 31.79 2.3
 -1 14 -5 13.15 1.43
 -1 13 5 214.41 9.23
 -1 13 4 156.38 7.52
 -1 13 4 151.37 7.22
 -1 13 3 27.78 2.62
 1 -13 -3 25.18 3.01
 -1 13 3 29.78 2.46
 -1 13 2 50.89 3.59
 -1 13 2 56.57 3.93
 -1 13 2 56.88 4.02
 -1 13 1 0.84 1.37
 -1 13 1 0.65 1.42
 -1 13 0 15.9 2.26
 -1 13 0 13.83 2.09
 -1 13 -1 65.76 4.47
 -1 13 -1 78.76 4.91
 -1 13 -2 22 2.55
 -1 13 -2 19.81 2.5
 -1 13 -2 19.73 2.31
 -1 13 -3 0.95 1.28
 -1 13 -3 1.46 1.25
 -1 13 -3 1.96 1.46
 -1 13 -3 0.2 1.13
 -1 13 -4 43.96 3.66
 -1 13 -4 45.85 3.67
 -1 13 -5 71.49 4.72
 -1 13 -5 81.39 4.75
 -1 13 -5 73.78 4.67
 -1 13 -6 154.72 7.05
 -1 13 -6 173.12 6.96
 -1 13 -6 159.41 6.96
 -1 13 -7 114.94 5.41
 -1 13 -7 107.72 5.58
 -1 13 -7 105.45 5.7
 -1 13 -8 138.34 6.4
 -1 12 7 219.31 9.35
 -1 12 6 83.6 4.86
 -1 12 6 86.85 4.98
 -1 12 5 115.9 6.48
 -1 12 5 117.46 6.37
 -1 12 5 123.18 6.74
 1 -12 -4 5.77 2.3
 -1 12 4 8.57 1.93
 -1 12 4 9.01 2.04
 -1 12 3 38.81 3.73
 -1 12 3 42.29 3.84
 -1 12 3 51.68 3.96
 -1 12 2 57.02 4.48
 -1 12 2 58.37 4.54
 -1 12 2 60.99 4.55
 -1 12 1 47.8 4.2
 -1 12 1 58.57 4.41
 -1 12 1 53.19 4.25
 -1 12 0 0.68 1.51
 -1 12 0 0.49 1.55
 -1 12 0 0.79 1.53
 -1 12 -1 37.23 3.62
 -1 12 -1 32.21 3.36
 -1 12 -1 30.75 3.23
 -1 12 -1 35.37 3.46
 -1 12 -2 79.31 5.56
 -1 12 -2 75.89 5.48
 -1 12 -2 86.96 5.46
 -1 12 -2 80.46 5.5
 -1 12 -3 66.14 4.9
 -1 12 -3 56.27 4.69
 -1 12 -3 65.97 4.61
 -1 12 -3 74.87 5.06
 -1 12 -4 134.58 7.66
 -1 12 -4 133.42 7.75
 -1 12 -4 124.94 7.18
 -1 12 -4 149.02 7.82
 -1 12 -5 152.7 8.21
 -1 12 -5 149.42 8.34
 -1 12 -6 147.65 7.82
 -1 12 -6 147.82 7.67
 1 -12 7 12.83 2.05
 -1 12 -7 13.22 2.17
 -1 12 -8 1.73 1.17
 -1 12 -8 1.92 1.31
 1 -12 8 0.93 1.29
 -1 12 -9 0.56 0.87
 -1 12 -9 0.63 0.94
 1 -12 9 0.07 0.81
 1 -12 9 -0.54 0.99
 -1 11 8 11.88 1.67
 -1 11 8 9.38 1.25
 -1 11 7 0.94 1.34
 -1 11 7 0.48 1.31
 -1 11 6 57.55 4.54
 -1 11 6 60.37 4.67
 -1 11 5 42.6 4
 -1 11 5 48.61 4.15
 -1 11 4 49.72 4.38
 -1 11 4 58.84 4.71
 -1 11 4 59.5 4.72
 1 -11 -3 5.62 6.03
 1 -11 -2 8.55 6.55
 -1 11 1 69.13 5.02
 -1 11 1 66.12 4.91
 -1 11 1 63.97 4.97
 1 -11 -1 53.12 9.43
 1 -11 -1 44.8 11.05
 1 -11 0 212.57 22.45
 -1 11 0 216.63 11.06
 -1 11 0 215.65 10.86
 -1 11 0 221.48 10.98
 1 -11 0 202.83 19.43
 -1 11 0 215.92 10.89
 1 -11 1 363.02 31.58
 -1 11 -1 443.12 19.27
 -1 11 -1 444.65 19.05
 -1 11 -1 452.63 19.19
 1 -11 1 377.23 29.75
 -1 11 -1 420.14 19.05
 -1 11 -2 9.25 2.11
 -1 11 -2 6.27 1.84
 -1 11 -2 6.16 1.92
 -1 11 -2 4.01 1.77
 1 -11 2 11.83 6.92
 1 -11 2 6.61 6.37
 -1 11 -3 13.05 2.19
 -1 11 -3 11.13 2.24
 1 -11 3 20.97 7.64
 -1 11 -3 12.08 2.35
 1 -11 3 10.04 7.63
 1 -11 4 39.94 9.41
 1 -11 4 25.96 8.26
 -1 11 -5 5.42 1.64
 1 -11 5 4.71 5.68
 1 -11 5 7.84 2.03
 -1 11 -6 6.3 1.96
 -1 11 -6 8.49 2.03
 1 -11 6 7.31 2.15
 -1 11 -7 -0.7 1.58
 -1 11 -7 -0.19 1.52
 1 -11 7 0.52 1.63
 -1 11 -8 18.04 2.48
 -1 11 -8 17.86 2.59
 1 -11 8 13.16 2.52
 -1 11 -9 9.8 1.88
 -1 11 -9 10.38 2.02
 1 -11 9 10.38 2.07
 -1 11 -10 3.89 1.33
 1 -11 10 6.92 1.54
 -1 11 -11 3.32 0.87
 1 -11 11 2.42 0.96
 -1 10 10 1.8 0.8
 -1 10 10 3.31 0.84
 -1 10 9 122.28 5.78
 -1 10 9 144.15 6.61
 -1 10 8 37.15 3.3
 -1 10 7 26.22 3.13
 -1 10 7 20.68 2.94
 -1 10 7 26.46 3.12
 -1 10 6 37.29 3.97
 -1 10 6 38.81 3.9
 -1 10 6 40.1 3.96
 1 -10 -5 26.37 8
 -1 10 4 6.32 1.95
 -1 10 4 5.38 2.44
 -1 10 4 6.61 2.03
 1 -10 -4 7.49 6.26
 -1 10 4 6.3 2.17
 -1 10 3 4.57 2.29
 -1 10 3 5.26 1.8
 -1 10 3 2.89 1.88
 1 -10 -3 2.3 6.02
 -1 10 3 1.9 1.63
 -1 10 2 73.94 5.26
 -1 10 2 78.7 5.4
 -1 10 2 64.02 5.06
 1 -10 -2 73.19 12.67
 1 -10 -1 49.61 9.22
 -1 10 1 49.03 4.25
 -1 10 1 52.5 4.25
 -1 10 1 49.17 4.13
 -1 10 1 54.66 4.29
 1 -10 -1 46.94 10.87
 -1 10 0 31.93 3.24
 1 -10 0 28.93 7.92
 -1 10 0 36.53 3.52
 -1 10 0 31.76 3.33
 1 -10 0 38.95 9.71
 -1 10 0 29.42 3.32
 -1 10 0 34.51 3.39
 -1 10 -1 159.12 8.77
 1 -10 1 153.59 17.65
 -1 10 -1 177.51 9.21
 1 -10 1 173.56 19.68
 -1 10 -1 165.52 9
 -1 10 -1 178.66 9.06
 -1 10 -2 91.95 5.78
 1 -10 2 74.01 13.44
 1 -10 2 84.97 13.77
 -1 10 -2 85.55 5.68
 -1 10 -2 93.82 6.09
 -1 10 -3 7.28 2.15
 -1 10 -3 1.38 2.56
 1 -10 3 7.4 5.78
 1 -10 3 13.34 7.37
 -1 10 -3 6.54 1.81
 1 -10 4 20.36 7.42
 1 -10 4 25.72 3.14
 -1 10 -4 21.45 2.84
 -1 10 -4 24.54 3.23
 -1 10 -4 26.69 3.27
 1 -10 4 24.97 8.56
 -1 10 -4 26.47 5.92
 -1 10 -5 21.68 2.79
 1 -10 5 24.82 3.23
 -1 10 -5 26.25 3.39
 -1 10 -5 25.82 3.26
 1 -10 5 14.68 7.34
 -1 10 -5 14.82 4.9
 1 -10 6 40.72 4.34
 -1 10 -6 47.84 4.39
 -1 10 -6 42.88 4.52
 -1 10 -6 42.44 7.44
 1 -10 7 32.05 8.33
 -1 10 -7 20.39 5.37
 -1 10 -8 4.84 2.19
 1 -10 8 1.57 1.95
 -1 10 -8 2.66 1.84
 -1 10 -9 24.63 3.19
 1 -10 9 18.41 3.02
 -1 10 -9 22.78 2.94
 -1 10 -10 102.59 6.48
 1 -10 10 105 6.49
 -1 10 -11 119.38 5.82
 1 -10 11 110.86 5.86
 1 -10 12 123.21 5.89
 -1 10 -12 136.36 5.94
 -1 9 11 26.65 1.96
 -1 9 11 27.01 1.98
 -1 9 10 10.44 1.67
 -1 9 10 10.41 1.32
 -1 9 9 25.26 2.45
 -1 9 9 29.91 2.96
 -1 9 8 12.64 2.34
 -1 9 8 9.06 2.18
 -1 9 7 17.17 5.13
 -1 9 6 27.25 3.2
 -1 9 6 24.91 3.43
 -1 9 6 23.46 3.21
 1 -9 -6 11.82 6.38
 -1 9 6 18.69 5.96
 -1 9 5 107.81 7.02
 1 -9 -5 106.69 13.97
 -1 9 5 114.15 6.93
 -1 9 5 108.25 12.49
 -1 9 5 115.67 7.25
 -1 9 5 97.33 6.65
 -1 9 4 757.17 31.21
 1 -9 -4 745.65 44.07
 -1 9 4 773.95 31.15
 -1 9 4 683.94 40.17
 -1 9 4 753.03 31.06
 -1 9 4 777.7 31.48
 -1 9 3 793.57 32.26
 -1 9 3 820.45 32.51
 -1 9 3 769.35 32.16
 1 -9 -3 876.09 47.36
 -1 9 2 874.5 34.78
 1 -9 -2 936.85 49.98
 -1 9 2 902.21 35.02
 -1 9 2 874.75 34.76
 -1 9 2 893.28 34.95
 1 -9 -2 851 43.75
 -1 9 2 809.44 34.43
 -1 9 1 264.47 12.34
 1 -9 -1 250.95 20.11
 -1 9 1 264.32 12.23
 1 -9 -1 263.39 23
 -1 9 1 240.85 12.19
 -1 9 1 271.88 12.35
 -1 9 1 278.05 12.53
 -1 9 0 6.07 1.91
 1 -9 0 5.52 4.57
 -1 9 0 7.31 1.7
 -1 9 0 7.42 1.74
 -1 9 0 8.47 1.93
 1 -9 1 4 4.96
 -1 9 -1 2.14 1.31
 -1 9 -1 1.71 1.44
 -1 9 -1 1.81 1.49
 1 -9 1 -3.32 6.08
 1 -9 2 44.1 10.04
 -1 9 -2 57.41 7.52
 1 -9 2 51.71 10.34
 -1 9 -2 59.61 4.52
 -1 9 -2 57.17 4.26
 -1 9 -2 52.91 4.09
 -1 9 -2 59.16 4.46
 -1 9 -3 187.59 15.11
 1 -9 3 150.45 17.4
 1 -9 3 182.86 19.08
 -1 9 -3 185.3 9.89
 -1 9 -3 174.35 9.34
 1 -9 3 202.2 9.65
 -1 9 -3 191.22 9.7
 -1 9 -3 175.04 9.13
 -1 9 -4 113.96 11.84
 1 -9 4 126.65 15.95
 1 -9 4 126.04 7.46
 -1 9 -4 114.84 6.92
 -1 9 -4 125.24 7.69
 -1 9 -4 135.06 7.54
 1 -9 5 52.14 4.71
 -1 9 -5 57.67 8.22
 1 -9 5 56.78 11.26
 -1 9 -5 48.32 4.68
 -1 9 -5 57.35 4.78
 1 -9 6 34.74 8.66
 1 -9 6 28.68 3.63
 1 -9 6 20.17 5.55
 -1 9 -6 26.52 5.9
 -1 9 -6 32.45 3.64
 1 -9 7 23.07 7.18
 1 -9 7 15.79 3.28
 1 -9 7 14.04 5.23
 -1 9 -7 22.63 3.17
 -1 9 -7 15.81 5.35
 -1 9 -8 314.91 22.93
 1 -9 8 316.9 22.53
 1 -9 8 350.39 25.44
 1 -9 8 304.55 15.33
 -1 9 -9 225.65 11.58
 1 -9 9 213.29 11.48
 1 -9 10 248.57 12.48
 -1 9 -10 265.65 12.62
 1 -9 11 59.69 4.5
 -1 9 -11 60.9 4.59
 -1 9 -11 69.07 4.54
 1 -9 12 71.08 4.17
 -1 9 -12 66.53 4.04
 -1 9 -12 62.88 4.12
 -1 8 12 25.48 1.83
 -1 8 12 27.27 1.87
 -1 8 11 18.7 2.09
 -1 8 11 20.42 1.74
 -1 8 10 55.95 4.16
 -1 8 10 55.08 3.73
 -1 8 9 122.75 7.28
 -1 8 8 495.07 29.94
 -1 8 7 924.53 38.32
 -1 8 7 955.77 38.44
 -1 8 7 999.06 38.35
 -1 8 7 960.23 48.52
 -1 8 7 911.16 38.55
 -1 8 6 1107.57 54.69
 -1 8 6 1055.6 43.72
 -1 8 6 1060.6 43.83
 -1 8 6 1200.63 43.92
 1 -8 -6 1029.27 54.13
 1 -8 -5 563.22 34.16
 -1 8 5 519.77 32.58
 -1 8 5 526.73 23.19
 -1 8 5 550.6 23.49
 -1 8 5 575.91 23.5
 -1 8 5 556.45 23.64
 -1 8 4 5.53 1.9
 -1 8 4 5.05 1.87
 -1 8 4 6.73 1.96
 -1 8 4 7.83 4.67
 1 -8 -4 5.5 5.36
 -1 8 3 55.42 4.31
 -1 8 3 58.71 4.31
 -1 8 3 60.36 4.41
 -1 8 3 61.41 4.45
 1 -8 -3 58.04 9.93
 -1 8 2 13.57 2.15
 -1 8 2 17.43 2.38
 1 -8 -2 13.63 4.84
 1 -8 -2 14.68 6.38
 -1 8 2 15.91 2.1
 -1 8 2 17.42 2.44
 -1 8 2 18.42 2.28
 -1 8 2 19.44 2.34
 -1 8 1 90.01 5.35
 1 -8 -1 86.17 10.66
 1 -8 -1 75.87 11.27
 -1 8 1 92.28 5.29
 -1 8 1 85.95 5.33
 -1 8 1 89.87 5.3
 -1 8 1 85.62 5.27
 1 -8 0 246.41 20.27
 -1 8 0 229.76 10.74
 -1 8 0 235.94 10.77
 -1 8 0 228.39 10.68
 1 -8 0 243.74 19.1
 1 -8 1 81.72 11.05
 -1 8 -1 91.56 8.94
 1 -8 1 77.21 11.34
 -1 8 -1 89.26 5.26
 -1 8 -1 87.51 5.25
 -1 8 -1 89.16 5.43
 -1 8 -1 95.23 5.5
 -1 8 -2 5.14 1.65
 -1 8 -2 4.88 1.68
 -1 8 -2 3.76 1.37
 1 -8 2 8.23 6.14
 1 -8 2 4.56 1.72
 1 -8 2 8.31 5.72
 -1 8 -2 2.04 2.53
 -1 8 -3 49.35 6.84
 1 -8 3 60.45 9.98
 -1 8 -3 48.27 4.11
 1 -8 3 48.46 4.01
 1 -8 3 37.83 8.3
 -1 8 -3 56.27 4.1
 -1 8 -4 26.6 5.22
 1 -8 4 22.28 6.66
 1 -8 4 29.94 5.31
 1 -8 4 26.91 6.8
 -1 8 -4 27.13 3.06
 1 -8 4 24.66 3.13
 -1 8 -5 176.43 14.99
 1 -8 5 174.05 14.47
 -1 8 -5 195.28 10.06
 1 -8 5 174.99 18.19
 1 -8 5 198.36 10.38
 1 -8 6 11.28 6.12
 -1 8 -6 8.78 2.23
 1 -8 6 6.17 2.46
 1 -8 6 7.18 3.77
 1 -8 7 724.6 30.97
 1 -8 7 813.46 43.58
 1 -8 7 696.53 39.2
 1 -8 8 75.64 6.42
 1 -8 8 77.7 10.78
 1 -8 9 32.37 4.09
 1 -8 9 42.17 7.92
 1 -8 10 4.97 2.12
 -1 8 -11 9.16 2.06
 1 -8 11 10.95 2.3
 -1 8 -12 21.34 2.47
 1 -8 12 26.02 2.66
 1 -8 13 1.11 0.89
 -1 8 -13 0.78 0.85
 -1 8 -13 1.16 0.82
 -1 7 12 136.35 6.19
 -1 7 12 119.84 5.71
 -1 7 11 250.32 11.19
 -1 7 11 236.68 10.71
 -1 7 10 620.92 25.55
 -1 7 10 611.72 25.07
 -1 7 9 531.2 30.62
 -1 7 9 465.56 28.95
 -1 7 8 611.89 26.97
 -1 7 8 667.81 27.19
 -1 7 8 627.33 36.38
 -1 7 8 612.12 27.15
 -1 7 8 678.28 26.9
 -1 7 7 145.25 8.74
 -1 7 7 156.28 8.94
 -1 7 7 158.34 15.66
 -1 7 7 171.74 8.86
 -1 7 7 146.98 8.97
 -1 7 6 72.28 10.38
 -1 7 6 59.81 5.06
 -1 7 6 75.58 5.16
 -1 7 6 62.88 5.03
 1 -7 -6 66.22 9.74
 1 -7 -5 121.22 13.06
 -1 7 5 132.1 13.34
 -1 7 5 123.64 7.17
 -1 7 5 133.59 7.22
 -1 7 5 116.4 7.15
 -1 7 5 104.27 6.71
 -1 7 4 54.45 4.26
 -1 7 4 62.61 4.48
 1 -7 -4 66.77 9.72
 -1 7 4 60.02 4.27
 -1 7 3 206.01 9.94
 -1 7 3 207.97 10.07
 -1 7 3 216.46 10.15
 -1 7 3 223.76 10.35
 -1 7 2 38.03 2.9
 -1 7 2 34.17 2.87
 -1 7 2 31.96 2.9
 -1 7 2 32.78 2.79
 1 -7 -2 28.45 6.67
 -1 7 2 36.28 2.92
 -1 7 1 70.75 4.31
 -1 7 1 73.53 4.36
 1 -7 -1 67.26 9.34
 -1 7 1 67.41 4.23
 -1 7 1 67.02 4.33
 -1 7 0 34.06 2.71
 1 -7 0 33.9 6.84
 -1 7 0 36.81 2.86
 -1 7 0 31.54 2.77
 -1 7 -1 12.95 1.86
 -1 7 -1 18.04 2.07
 1 -7 1 8.57 4.97
 -1 7 -1 13.44 1.7
 1 -7 1 16.97 5.55
 1 -7 2 988.53 38.23
 1 -7 2 882.42 47.55
 1 -7 2 1008.76 41.24
 -1 7 -2 1014.19 38.68
 -1 7 -2 943.2 43.38
 -1 7 -2 980.28 38.42
 1 -7 3 165.31 11.72
 -1 7 -3 173.63 12.67
 -1 7 -3 187.37 8.87
 1 -7 3 145.69 14.54
 1 -7 3 181.56 8.85
 1 -7 4 23.28 5.83
 1 -7 4 17.91 5.87
 1 -7 4 23.59 2.93
 1 -7 5 33.43 7.92
 1 -7 5 45.52 4.21
 1 -7 6 63.4 10.11
 1 -7 6 70.43 5.71
 1 -7 7 0.88 4.61
 1 -7 7 4.18 2.3
 1 -7 8 0.45 1.91
 1 -7 8 1.87 1.43
 1 -7 9 82.88 6.28
 1 -7 9 86.18 5.51
 1 -7 9 76.14 11.16
 1 -7 10 3.25 3.3
 1 -7 11 58.49 4.75
 1 -7 11 55.92 3.98
 1 -7 12 17.37 2.33
 1 -7 12 16.57 1.92
 -1 7 -13 1.59 1.1
 1 -7 13 1.21 1.07
 -1 6 13 316.65 12.47
 -1 6 13 286.89 12.24
 -1 6 12 245.26 10.97
 -1 6 12 263.96 11.4
 -1 6 11 264.43 12.15
 -1 6 11 273.89 12.56
 -1 6 10 8.53 4.71
 -1 6 9 52.82 9.01
 -1 6 9 52.13 4.23
 -1 6 9 39.31 4.2
 -1 6 9 60.36 8.7
 -1 6 8 69.03 10.22
 -1 6 8 70.91 5.47
 -1 6 8 65.34 5.33
 -1 6 8 69.37 5.58
 -1 6 8 67.64 5
 -1 6 7 81.4 10.81
 -1 6 7 73.63 5.58
 -1 6 7 89.56 5.72
 -1 6 7 84.24 6.07
 -1 6 7 77.68 5.75
 1 -6 -6 92.28 11.04
 -1 6 6 115.6 6.52
 -1 6 6 105.89 6.62
 -1 6 6 117.04 12.59
 -1 6 6 98.57 6.46
 -1 6 5 133.44 7.42
 -1 6 5 133.33 7.38
 -1 6 5 139.26 7.49
 -1 6 5 128.2 12.96
 1 -6 -5 146.63 13.32
 -1 6 5 148.29 7.72
 -1 6 4 40.47 3.32
 -1 6 4 43.59 3.31
 1 -6 -4 36.37 6.97
 -1 6 3 2.32 1.47
 -1 6 3 0.6 1.03
 -1 6 3 2.62 1.21
 -1 6 3 2.1 1.24
 -1 6 2 -0.56 1.27
 -1 6 2 0.46 1.11
 -1 6 2 0.53 1.07
 -1 6 2 0.56 0.98
 1 -6 -2 -1.32 2.9
 1 -6 -1 129.45 11.1
 1 -6 -1 125.78 11.79
 1 -6 0 66.73 8.44
 -1 6 0 57.6 5.84
 1 -6 1 17.83 2.63
 -1 6 -1 9.91 2.74
 1 -6 1 11 4.42
 -1 6 -2 8.56 2.82
 1 -6 2 10.37 4.22
 1 -6 3 388.89 21.36
 1 -6 3 355.31 22.01
 1 -6 4 113.4 11.23
 1 -6 4 137.14 7.33
 1 -6 5 11.71 5.23
 1 -6 5 18.25 4.91
 1 -6 5 13.12 2.54
 1 -6 6 145.32 14.07
 1 -6 6 139.47 14.05
 1 -6 6 163.31 8.95
 1 -6 7 76.9 10.36
 1 -6 7 74.01 10.09
 1 -6 7 74.7 5.77
 1 -6 8 211.98 19.31
 1 -6 8 266.11 13.07
 1 -6 9 144.28 8.26
 1 -6 9 171.7 9.44
 1 -6 10 21.6 3.13
 1 -6 10 11.8 4.77
 1 -6 10 17.15 2.54
 1 -6 11 189.36 9.94
 1 -6 11 188.12 9.39
 1 -6 12 366.7 16.07
 1 -6 12 397.39 16.58
 1 -6 13 396.11 15.51
 1 -6 13 362.31 15.59
 -1 6 -14 303.98 12.49
 -1 5 14 90.02 4.16
 -1 5 13 19.96 1.83
 -1 5 13 17.89 1.82
 -1 5 13 19.85 2.03
 -1 5 12 -0.11 1.05
 -1 5 12 0.26 1.08
 -1 5 12 1.65 1.39
 -1 5 11 0.85 1.3
 -1 5 11 -0.32 1.87
 -1 5 11 -0.36 1.29
 -1 5 10 40.04 3.54
 -1 5 10 41.39 3.79
 -1 5 10 37.84 7.8
 -1 5 10 23.94 5.84
 -1 5 10 45.04 3.59
 -1 5 10 39.33 3.99
 -1 5 9 32.89 3.76
 -1 5 9 34.47 3.37
 -1 5 9 25.38 6.67
 -1 5 9 33.3 3.25
 -1 5 8 69.3 5.33
 -1 5 8 64.25 4.77
 -1 5 8 70.14 5.28
 -1 5 8 60.31 5.22
 -1 5 8 79.01 10.67
 -1 5 7 15.63 2.62
 -1 5 7 14.01 2.56
 -1 5 7 12.48 2.16
 -1 5 7 8.71 2.38
 -1 5 7 16.32 5.84
 -1 5 6 57.32 4.42
 -1 5 6 63.17 4.65
 -1 5 6 63.08 8.9
 -1 5 6 66.84 4.55
 -1 5 5 7.4 1.89
 1 -5 -5 5.92 4.04
 -1 5 5 6.73 1.63
 -1 5 5 5.9 1.65
 1 -5 -4 166.92 12.89
 -1 5 4 155.85 7.41
 -1 5 4 148.28 7.45
 1 -5 -3 129 10.97
 1 -5 -3 116.01 8.67
 1 -5 -2 2289.05 93.09
 1 -5 -2 2306.46 90.83
 1 -5 -1 2191.3 86.99
 1 -5 -1 2086.91 85.19
 1 -5 0 610.79 23.93
 -1 5 0 594.96 26.6
 1 -5 0 589.8 29.69
 1 -5 1 873.03 36.39
 -1 5 -1 961.6 38.15
 1 -5 1 880.28 41.22
 1 -5 2 4.64 2.98
 1 -5 2 5.29 3.68
 1 -5 3 17.42 3.98
 1 -5 3 14.77 4.17
 1 -5 4 312.5 17.94
 1 -5 4 222.31 15.1
 1 -5 5 165.38 8.9
 1 -5 6 198.98 10.55
 1 -5 6 214.95 16.27
 1 -5 7 9.23 2.41
 1 -5 7 3.67 3.54
 1 -5 8 112.59 7.4
 1 -5 8 138.25 13.54
 1 -5 9 204.03 11.06
 1 -5 9 212.73 10.57
 1 -5 10 462.14 19.67
 1 -5 10 403.06 27.74
 1 -5 10 417.79 18.86
 1 -5 11 370.55 25.26
 1 -5 12 162.31 8.38
 1 -5 12 160.6 8.28
 1 -5 13 116.6 5.79
 1 -5 13 94.84 5.32
 1 -5 14 38.51 2.52
 -1 4 14 16.47 1.4
 -1 4 14 18 1.62
 -1 4 13 45.34 3.19
 -1 4 13 44.86 2.97
 -1 4 13 43.68 2.99
 -1 4 13 43.58 3.31
 -1 4 12 16.73 2.27
 -1 4 12 14.52 2.01
 -1 4 12 13.45 2.19
 -1 4 11 24.31 5.92
 -1 4 10 13.63 2.66
 -1 4 10 11.74 2.1
 -1 4 10 12.39 2.33
 -1 4 10 10.69 2.13
 -1 4 10 16.15 5.63
 -1 4 9 35.41 3.33
 -1 4 9 37.53 3.41
 -1 4 9 31.55 3.71
 -1 4 9 23.97 6.76
 -1 4 8 110.05 6.38
 -1 4 8 106.03 6.8
 -1 4 8 109.83 12.14
 -1 4 8 105.46 6.86
 -1 4 8 113.65 6.82
 -1 4 7 650.21 25.39
 -1 4 7 611.08 25.68
 -1 4 7 631.17 25.66
 -1 4 7 636.64 34.14
 -1 4 7 584.36 25.76
 -1 4 6 1515.9 57.64
 -1 4 6 1589.78 66.67
 -1 4 6 1455.81 57.54
 1 -4 -6 1543.39 63.48
 -1 4 5 2085.08 78.94
 -1 4 5 2084.56 79.09
 1 -4 -5 2188.74 85.41
 -1 4 5 2103.17 79.08
 1 -4 -4 2301.64 92.14
 1 -4 -3 377.88 20.3
 1 -4 -3 379.74 17.86
 1 -4 -2 1021.5 43.98
 1 -4 -2 1017.23 42.14
 1 -4 -1 41.39 2.03
 1 -4 -1 46.4 5.14
 1 -4 -1 42.27 5.29
 1 -4 0 177.99 11.49
 1 -4 0 173.37 8.03
 -1 4 0 172.31 9.46
 1 -4 1 376.99 19.6
 1 -4 1 311.56 19.47
 1 -4 2 98.83 8.14
 1 -4 2 116.65 8.15
 1 -4 2 109.29 9.31
 1 -4 3 210.55 13.19
 1 -4 3 197.07 12.26
 1 -4 4 10.47 3.1
 -1 4 -4 14.38 3.78
 1 -4 4 16.13 4.27
 1 -4 5 149.07 11.92
 1 -4 5 137.3 11.82
 -1 4 -5 170.39 12.35
 -1 4 -6 117.82 11.28
 1 -4 6 121.94 10.75
 1 -4 6 101.82 6.22
 1 -4 6 128.02 11.74
 1 -4 6 131.51 7.11
 1 -4 7 246.62 11.9
 -1 4 -7 276.75 19.34
 1 -4 7 257.21 17.08
 1 -4 7 263.16 18.27
 1 -4 7 239.36 12.38
 1 -4 8 323.19 15.84
 -1 4 -8 333.97 23.96
 1 -4 8 338.96 21.79
 1 -4 8 372.98 23.67
 1 -4 8 384.92 16.58
 1 -4 9 227.32 11.54
 1 -4 9 228.35 12
 -1 4 -9 189.8 18.61
 1 -4 9 228.32 18.52
 -1 4 -10 16.03 6.07
 1 -4 10 16.34 2.6
 1 -4 10 17.44 2.86
 1 -4 11 36.87 3.7
 1 -4 11 36.61 7.81
 1 -4 11 41.92 3.8
 1 -4 12 12.49 2.13
 1 -4 13 27.24 2.66
 1 -4 14 16.41 1.73
 -1 3 14 1.52 0.95
 -1 3 14 0.87 0.8
 -1 3 13 6.1 1.62
 -1 3 13 4.91 1.44
 -1 3 13 9.08 1.58
 -1 3 13 3.8 1.31
 -1 3 12 18.16 2.43
 -1 3 12 22.04 2.55
 -1 3 12 18.48 2.67
 -1 3 12 14.98 2.13
 -1 3 11 167.45 8.99
 -1 3 11 179.28 15.76
 -1 3 11 185.94 9.55
 -1 3 11 192.71 9.88
 -1 3 11 177.15 9.17
 -1 3 10 433.66 18
 -1 3 10 391.58 17.55
 -1 3 10 441.16 27.02
 -1 3 10 412.39 18.3
 -1 3 10 409.33 18.62
 -1 3 10 419.24 18.09
 -1 3 9 1417.8 53.24
 -1 3 9 1399.66 53.14
 -1 3 9 1456.25 64.14
 -1 3 9 1345.73 53.62
 -1 3 9 1334.99 53.31
 -1 3 9 1363.35 54.02
 -1 3 8 2225.93 87.08
 -1 3 8 2349.58 86.28
 -1 3 8 2290.82 96.3
 -1 3 8 2263.5 86.25
 -1 3 7 3412.33 131.05
 -1 3 7 3528.69 131.34
 -1 3 7 3358.08 131.35
 -1 3 7 3581.65 130.58
 -1 3 7 3555.06 130.73
 -1 3 7 3672.86 140.57
 -1 3 6 1182.01 46.76
 -1 3 6 1201.93 47.13
 1 -3 -6 1197.34 50.9
 -1 3 6 1271.73 47.04
 1 -3 -5 9.52 4.08
 -1 3 5 6.08 3.92
 1 -3 -4 57.89 6.51
 -1 3 4 65.34 4.46
 1 -3 -3 47.14 3.99
 1 -3 -3 53.45 5.54
 1 -3 -2 356.39 16.31
 1 -3 -2 355.79 17.77
 1 -3 -1 171.51 9.47
 1 -3 -1 163.77 10.11
 1 -3 -1 161.22 6.71
 1 -3 0 86.29 4.59
 1 -3 1 38.01 4.63
 1 -3 1 59.54 4.5
 1 -3 2 19.68 3.77
 1 -3 2 20.38 3.36
 1 -3 2 29.68 3.69
 1 -3 3 162.69 9.59
 -1 3 -3 185.63 10.61
 1 -3 3 165.54 10.69
 1 -3 4 95.63 6.62
 1 -3 4 112.37 8.82
 1 -3 4 106.73 8.04
 1 -3 5 68.92 7.12
 -1 3 -5 77.83 8.08
 1 -3 5 81.44 7.62
 1 -3 5 93.97 8.54
 1 -3 6 188.32 9.13
 1 -3 6 174.38 13.04
 1 -3 6 178.21 8.88
 1 -3 6 226.03 9.91
 1 -3 6 216.4 13.14
 1 -3 6 182.25 9.13
 1 -3 7 21.44 2.6
 1 -3 7 12.27 2.61
 1 -3 7 20.76 2.48
 1 -3 7 19.13 2.43
 1 -3 7 21.77 4.81
 -1 3 -7 16.74 5.12
 1 -3 7 28.41 5.43
 1 -3 8 3.27 1.67
 1 -3 8 -0.34 1.55
 1 -3 8 1.17 1.36
 1 -3 8 0.6 1.56
 1 -3 8 5.03 3.6
 -1 3 -8 -1.56 3.97
 1 -3 8 -0.65 2.92
 -1 3 -9 15.75 5.74
 1 -3 9 22.34 5.64
 1 -3 9 22.06 2.87
 1 -3 9 20 2.87
 1 -3 9 19.54 2.8
 1 -3 9 18.8 2.68
 1 -3 9 16.6 2.78
 1 -3 9 24.45 5.99
 1 -3 10 38.89 7.15
 -1 3 -10 27.86 7.57
 1 -3 10 39.88 3.77
 1 -3 10 38.6 3.99
 1 -3 10 35.14 3.63
 -1 3 -11 108.27 13.57
 1 -3 11 126.69 12.63
 1 -3 11 114.71 7.19
 1 -3 11 114.59 6.89
 -1 3 -12 31.26 7.35
 1 -3 12 31.54 3.3
 1 -3 13 16.68 2.22
 1 -3 13 12.96 1.77
 1 -3 14 7.33 1.33
 -1 2 15 3.23 0.77
 -1 2 14 85.34 4.59
 -1 2 14 97.15 5.05
 -1 2 14 101.61 5.19
 -1 2 13 322.52 13.87
 -1 2 13 272.92 12.72
 -1 2 13 329.33 13.55
 -1 2 13 314.33 13.33
 -1 2 13 322.29 13.74
 -1 2 12 647.47 34.7
 -1 2 12 639.26 26.11
 -1 2 11 1007.36 40.96
 -1 2 11 1068.87 41.04
 -1 2 11 1022.37 41.46
 -1 2 11 994.79 50.37
 -1 2 11 1056.21 41.33
 -1 2 10 263.98 12.52
 -1 2 10 281.01 12.6
 -1 2 10 250.59 12.82
 -1 2 10 255.63 11.82
 -1 2 10 256.29 19.63
 -1 2 10 269.63 12.77
 -1 2 9 414.33 17.79
 -1 2 9 391.64 17.16
 -1 2 9 432.74 25.91
 -1 2 9 388.98 17.88
 -1 2 9 417.92 18.27
 -1 2 9 434.93 17.8
 -1 2 8 107.89 5.92
 -1 2 8 123.15 11.75
 -1 2 8 105.86 6.1
 -1 2 8 115.89 6.8
 -1 2 7 74.3 8.74
 -1 2 7 82.29 5.05
 -1 2 7 75.72 5.15
 -1 2 7 74.91 4.47
 -1 2 7 78.2 5.1
 -1 2 6 63.69 7.78
 -1 2 5 208.87 10.41
 1 -2 -5 208.51 11.42
 -1 2 5 192.66 13.17
 -1 2 4 130.75 7.63
 1 -2 -4 136.56 8.9
 1 -2 -3 12.18 3.18
 1 -2 -2 0.24 1.56
 1 -2 -2 2.05 2.64
 1 -2 -1 91.8 4.19
 1 -2 -1 95.74 5.84
 1 -2 0 1214.57 44.41
 1 -2 0 1123.61 46.07
 1 -2 0 1128.22 46.03
 1 -2 1 937.22 35.55
 1 -2 1 843.33 35.02
 1 -2 2 76.54 5.18
 1 -2 2 85.24 5.43
 1 -2 3 50.07 3.82
 1 -2 3 45.71 4.76
 1 -2 3 56.1 4.89
 -1 2 -3 62.8 5.26
 1 -2 4 46.29 5.35
 1 -2 4 46.97 4.93
 1 -2 4 46.54 2.93
 1 -2 4 49.89 5.37
 -1 2 -4 52.59 5.72
 -1 2 -5 464.32 24.41
 1 -2 5 447.04 23.32
 1 -2 5 485.85 23.75
 1 -2 5 485.87 22.27
 -1 2 -6 21.39 5.37
 1 -2 6 23.23 4.92
 1 -2 6 25.41 2.68
 1 -2 6 24.03 4.58
 1 -2 6 21.27 2.35
 1 -2 7 65.48 7.93
 -1 2 -7 68.38 8.95
 1 -2 7 75.8 4.84
 1 -2 7 77.98 4.75
 1 -2 7 64.15 4.32
 1 -2 8 376.2 17.16
 1 -2 8 392.61 17.43
 1 -2 8 443.3 17.61
 1 -2 8 401.09 17.65
 1 -2 8 380.97 23.76
 -1 2 -8 372.12 25.03
 1 -2 8 371.5 23.15
 1 -2 9 5.06 1.67
 1 -2 9 0.7 3.29
 -1 2 -9 -0.85 3.72
 1 -2 9 5.01 2.06
 1 -2 9 1.25 2.73
 1 -2 9 3.24 1.86
 1 -2 9 4.24 1.72
 1 -2 9 7.17 2.02
 1 -2 10 159.15 14.99
 -1 2 -10 142.51 15.93
 1 -2 10 159.43 8.95
 1 -2 10 167.18 9.02
 1 -2 10 180.66 9.38
 1 -2 10 168.88 9.37
 1 -2 10 150.13 14.73
 1 -2 11 18.14 2.66
 -1 2 -11 19.13 6.5
 1 -2 11 13.26 4.74
 1 -2 11 6.41 3.94
 1 -2 11 14.71 2.46
 1 -2 11 12.38 2.51
 1 -2 12 14.25 2.34
 -1 2 -12 15.63 5.79
 1 -2 12 13.47 2.47
 1 -2 13 209.17 9.82
 1 -2 13 224.67 10.26
 1 -2 14 121.08 6.12
 1 -2 14 170.24 6.94
 1 -2 15 180.88 7.49
 -1 1 15 82.45 4.03
 -1 1 14 407.72 17.63
 -1 1 14 466.2 18.18
 -1 1 14 455.25 18.06
 -1 1 13 305.53 13.61
 -1 1 13 304.76 13.37
 -1 1 13 295.71 13.61
 -1 1 13 292.4 13.23
 -1 1 12 178.37 15.29
 -1 1 11 41.3 3.83
 -1 1 11 41.13 3.76
 -1 1 11 41.33 4.11
 -1 1 11 34.67 7.11
 -1 1 11 39.18 3.82
 -1 1 10 7.37 2.01
 -1 1 10 7.38 2.25
 -1 1 10 7.15 4.1
 -1 1 10 9.28 2.22
 -1 1 10 9.24 2.14
 -1 1 9 28.94 3.1
 -1 1 9 24.63 2.96
 -1 1 9 25.64 6.04
 -1 1 9 32.03 3.47
 -1 1 8 22.21 2.64
 -1 1 8 25.18 2.26
 -1 1 8 22.38 5.49
 -1 1 8 22.87 2.83
 -1 1 8 21.3 2.63
 -1 1 7 80.34 5.11
 -1 1 7 75.66 7.29
 -1 1 6 23.82 5.03
 -1 1 6 19.59 3.64
 -1 1 5 35.49 5.46
 -1 1 5 37.85 4.35
 1 -1 -4 1.03 1
 1 -1 -4 2.39 1.07
 -1 1 4 6.25 2.85
 -1 1 4 2.91 1.8
 1 -1 -3 26.04 3.5
 1 -1 -2 116.61 7.04
 1 -1 -1 491.9 19.06
 1 -1 -1 500.36 20.61
 1 -1 0 1964.27 72.19
 1 -1 0 1890.61 73.18
 1 -1 0 1938.67 71.64
 -1 1 -1 1548.99 55.39
 1 -1 1 1436.4 55.8
 1 -1 1 1399.33 55.21
 1 -1 2 1584.4 62.53
 1 -1 2 1401.74 62.06
 1 -1 2 1587.65 61.64
 1 -1 3 130 7.99
 1 -1 3 140.28 7.99
 1 -1 3 113.39 6.64
 1 -1 3 121.87 7.05
 1 -1 4 20.11 3.69
 1 -1 4 19.15 1.6
 1 -1 4 20.03 1.66
 1 -1 4 20.33 2.83
 1 -1 4 18.6 2.73
 1 -1 4 24.38 3.55
 1 -1 5 652.8 28.93
 1 -1 5 623.92 26.94
 1 -1 5 624.15 29.62
 1 -1 6 19.53 4.02
 1 -1 6 28.24 5.17
 1 -1 6 22.38 3.38
 1 -1 7 522.94 22.42
 1 -1 7 577.32 22.78
 1 -1 7 518.82 27.46
 1 -1 7 563.54 22.93
 1 -1 7 597.62 29.86
 1 -1 8 28.82 2.95
 1 -1 8 26.74 5.85
 1 -1 8 26.69 2.92
 1 -1 8 23.84 2.76
 1 -1 8 26.79 3.04
 1 -1 9 42.87 3.89
 1 -1 9 45.26 3.91
 1 -1 9 45.35 3.97
 1 -1 9 39.33 7.42
 -1 1 -9 32.66 7.38
 1 -1 9 48.73 4.26
 1 -1 10 199.06 10.31
 1 -1 10 184.38 9.84
 -1 1 -10 202.11 18.29
 1 -1 10 222.66 17.45
 1 -1 10 206.22 10.23
 1 -1 10 182.04 9.82
 1 -1 11 537.57 21.81
 1 -1 11 507.26 21.26
 -1 1 -11 516.22 32.2
 1 -1 11 522.41 30.24
 1 -1 11 479.2 21.08
 1 -1 11 527.9 21.54
 1 -1 12 493.07 28.35
 1 -1 12 480.7 20.52
 1 -1 12 468.75 20.36
 1 -1 12 499.37 20.81
 1 -1 13 300.69 13.83
 1 -1 13 335.53 14.27
 1 -1 14 56.69 3.44
 1 -1 14 47.91 3.09
 -1 0 15 6.74 1.09
 -1 0 15 11.39 1.29
 -1 0 14 4.78 1.3
 -1 0 14 2.64 1.12
 -1 0 13 6.67 1.86
 -1 0 13 4.16 1.6
 -1 0 13 6.88 1.79
 -1 0 13 4.49 1.64
 -1 0 12 32.45 6.66
 1 0 -12 32.36 7.71
 -1 0 12 36 3.76
 -1 0 12 38.61 3.74
 -1 0 12 39.85 3.72
 -1 0 11 35.24 3.7
 -1 0 11 38.27 7.27
 -1 0 11 31.44 3.42
 -1 0 11 36.05 3.79
 -1 0 11 29.74 3.4
 -1 0 10 5.66 1.97
 -1 0 10 3.67 2.07
 -1 0 10 3.72 1.82
 -1 0 10 6.28 4.16
 -1 0 9 31.98 3.47
 -1 0 9 37.79 3.44
 -1 0 9 33.17 3.38
 -1 0 9 37.75 6.66
 -1 0 8 22.31 2.8
 -1 0 8 21.98 2.59
 -1 0 8 20.75 2.6
 -1 0 8 20.37 4.92
 -1 0 7 9.93 1.94
 -1 0 7 13.17 2
 -1 0 7 13.21 2.29
 -1 0 7 15.86 3.78
 -1 0 7 14.23 4.39
 -1 0 6 337.82 18.71
 -1 0 6 374 19.9
 -1 0 5 2141.84 88.06
 -1 0 5 2253.86 85.46
 -1 0 5 2394.22 89.29
 -1 0 4 87.29 6.85
 -1 0 4 79.49 6.42
 -1 0 3 3988.61 140.1
 1 0 -3 3575.67 137.64
 -1 0 3 3835.46 140.01
 1 0 -2 785.29 31.41
 1 0 -2 836.94 31.48
 1 0 -1 1535.81 56.99
 1 0 -1 1473.89 56.84
 1 0 0 771.81 29.07
 1 0 1 1.75 0.89
 1 0 1 4.85 1.31
 1 0 1 1.65 1.02
 1 0 1 0.71 0.86
 1 0 1 2.42 1.09
 1 0 2 2.87 1.7
 1 0 2 5.13 1.19
 1 0 2 3.31 1.16
 1 0 2 2.95 1.37
 1 0 3 12.41 2.42
 1 0 3 11.6 2.22
 1 0 3 12.28 1.28
 1 0 4 297.13 15.17
 1 0 4 286.8 16.12
 1 0 5 115.62 8.12
 1 0 5 112.7 7.97
 1 0 5 108.39 9.26
 1 0 6 226.69 12.71
 1 0 6 186.94 11.96
 1 0 6 186.92 13.73
 1 0 7 406.01 20.24
 1 0 7 407.5 16.7
 1 0 7 377.55 16.49
 1 0 7 416.2 17.02
 1 0 7 353.82 16.28
 1 0 7 422.89 23.3
 1 0 8 330.64 14.46
 1 0 8 325.85 14.76
 1 0 8 325.7 14.12
 1 0 8 348.92 21.62
 1 0 8 298.88 14.09
 1 0 8 319.37 14.34
 1 0 9 395.41 17.64
 1 0 9 390.14 17.25
 1 0 9 376.94 17.02
 1 0 9 444.32 26
 1 0 9 404.97 17.25
 1 0 10 33.16 3.78
 1 0 10 34.7 3.51
 1 0 10 36.67 3.58
 1 0 10 28.57 6.99
 -1 0 -10 26.7 7.25
 1 0 10 38.66 3.67
 1 0 11 1.35 1.55
 1 0 11 1.86 1.62
 1 0 11 3.59 1.63
 1 0 11 3.53 1.82
 1 0 11 2.94 1.58
 1 0 11 1.52 3.43
 -1 0 -11 2.63 3.56
 1 0 12 91.18 5.79
 1 0 12 87.46 5.77
 1 0 12 92.62 10.58
 1 0 12 99.78 6.17
 1 0 13 66.35 4.35
 1 0 13 53.48 4.01
 1 0 14 0.29 0.82
 1 0 14 0.93 0.9
 1 0 14 0.24 0.66
 -1 -1 15 6.95 1.1
 -1 -1 15 2.27 0.78
 -1 -1 14 0.21 1.12
 -1 -1 13 1.41 1.44
 -1 -1 13 1.68 1.36
 -1 -1 13 3.4 1.48
 -1 -1 13 1.97 1.54
 -1 -1 12 0.36 1.54
 -1 -1 12 0.33 1.64
 -1 -1 12 1.48 1.61
 -1 -1 12 1.09 1.59
 -1 -1 12 0.65 2.83
 1 1 -12 -0.88 3.42
 -1 -1 11 31.66 3.62
 -1 -1 11 26.88 3.34
 1 1 -11 35.95 8.08
 -1 -1 11 35.54 6.87
 -1 -1 11 32.03 3.59
 -1 -1 11 34.94 3.63
 -1 -1 10 94.12 10.8
 -1 -1 10 108.98 6.73
 -1 -1 10 114.39 6.98
 -1 -1 10 99.66 6.71
 -1 -1 9 197.9 14.6
 -1 -1 9 183.59 9.08
 1 1 -9 178.31 8.2
 -1 -1 9 190.45 14.67
 -1 -1 9 180.01 8.84
 -1 -1 9 185.23 9.1
 -1 -1 8 1538.7 63.1
 -1 -1 8 1450.69 55.57
 -1 -1 8 1507.13 55.96
 -1 -1 8 1477.42 55.87
 1 1 -8 1427.33 55.05
 -1 -1 7 1187.59 55.91
 -1 -1 7 1366 50.44
 -1 -1 7 1273.52 50.06
 -1 -1 7 1282.85 55.96
 -1 -1 7 1328.49 50.34
 -1 -1 6 5795.25 184.1
 -1 -1 6 5786.83 185.1
 -1 -1 5 8255.36 293.98
 -1 -1 5 8613.45 295.31
 -1 -1 4 377.24 17.29
 -1 -1 4 345.88 18.01
 -1 -1 3 713.9 28.94
 -1 -1 2 106.23 5.24
 1 1 -1 82.68 4
 1 1 -1 79.89 4.11
 1 1 0 273.1 10.18
 1 1 0 311.07 10.26
 1 1 1 129.26 5.66
 1 1 1 107.6 6.43
 1 1 2 0.11 1.13
 1 1 2 2.33 2.04
 -1 -1 -3 91.18 4.94
 1 1 3 90.42 7.12
 -1 -1 -4 164.55 7.59
 1 1 4 165.47 11.1
 1 1 4 173.9 8.78
 1 1 5 182.06 12.21
 1 1 5 199.28 13.4
 1 1 5 219.6 10.99
 1 1 6 191.79 12.68
 1 1 6 193.32 8.96
 1 1 6 191.98 9.32
 1 1 7 3.58 1.45
 1 1 7 2.27 1.45
 1 1 7 2.51 1.36
 1 1 7 0.69 1.29
 1 1 7 0.43 2.24
 1 1 7 2.28 3.26
 1 1 7 1.31 1.52
 1 1 8 19.81 2.54
 1 1 8 21.81 2.62
 1 1 8 19.02 5.38
 1 1 8 26.16 3.15
 1 1 8 23.71 2.68
 1 1 9 17.96 2.55
 1 1 9 17.4 2.51
 1 1 9 16.2 5.55
 1 1 9 18.8 2.58
 1 1 9 19.18 2.65
 1 1 9 18.79 2.86
 1 1 10 9.73 2.06
 1 1 10 6.89 1.87
 1 1 10 8.1 2.34
 1 1 10 10.92 5.25
 1 1 10 8.8 2.09
 1 1 11 3.46 1.78
 1 1 11 2.49 1.6
 1 1 11 8.34 4.69
 -1 -1 -11 2.56 3.6
 1 1 11 4.42 1.7
 1 1 11 2.45 1.46
 1 1 11 2.13 1.65
 1 1 12 59.54 4.5
 1 1 12 56.06 4.21
 1 1 12 55.76 4.16
 1 1 12 52.52 3.81
 1 1 13 17.04 2.14
 1 1 13 22.56 2.42
 1 1 14 6.47 1.25
 1 1 14 6.69 1.2
 -1 -2 15 1.7 0.87
 -1 -2 14 0.21 1.11
 -1 -2 13 16.79 2.45
 -1 -2 13 20.97 2.6
 -1 -2 12 164.58 9.02
 -1 -2 12 159.38 8.95
 -1 -2 12 156.49 8.65
 -1 -2 12 149.03 13.43
 1 2 -12 152.37 15.66
 -1 -2 12 160.85 8.72
 -1 -2 11 998.34 39.79
 -1 -2 11 1004.05 39.87
 -1 -2 11 968.53 47.49
 1 2 -11 947.19 51.36
 -1 -2 11 969.2 39.39
 -1 -2 10 1301.44 49.21
 -1 -2 10 1051.59 49.16
 -1 -2 10 1359.7 49.67
 1 2 -10 1267.97 48.46
 -1 -2 10 1131.03 57.08
 -1 -2 10 1328.24 49.71
 1 2 -10 1210.67 60.57
 -1 -2 10 1316.99 57.75
 -1 -2 9 927.3 36.26
 -1 -2 9 810.8 36.6
 -1 -2 9 926.64 44.88
 -1 -2 9 950.73 36.63
 1 2 -9 897.5 35.72
 -1 -2 9 948.06 36.67
 -1 -2 9 952.55 43.79
 1 2 -9 852.39 46.1
 -1 -2 8 1058.46 41.14
 -1 -2 8 969.72 48.45
 1 2 -8 1027.03 40.78
 -1 -2 8 1073.29 41.51
 -1 -2 8 1075.36 41.45
 -1 -2 8 1039.49 47.54
 -1 -2 7 321.15 14.03
 -1 -2 7 315.15 13.75
 -1 -2 7 318.21 18.52
 -1 -2 7 314.26 13.97
 -1 -2 6 1179.1 49.09
 -1 -2 6 1200.62 51.22
 -1 -2 6 1118.51 49.04
 -1 -2 5 191.36 11.58
 -1 -2 5 191.25 13.04
 -1 -2 4 5.99 2.73
 -1 -2 4 5.17 2.12
 -1 -2 3 13.68 1.94
 -1 -2 3 15.6 3.2
 1 2 -3 15.56 2.72
 -1 -2 2 2.38 2.11
 1 2 -2 1.47 1.21
 1 2 -2 0.79 0.83
 -1 -2 1 27.42 3.1
 1 2 0 75.13 3.88
 1 2 0 76.13 4.08
 -1 -2 0 67.14 4.25
 1 2 1 2486.38 103.39
 1 2 1 2827.91 101.51
 1 2 2 321.27 16.98
 1 2 2 372.17 14.7
 -1 -2 -3 20.51 2.8
 1 2 3 20.54 3.78
 1 2 3 24.26 2.51
 -1 -2 -3 19.04 1.69
 1 2 4 240.34 15.13
 1 2 4 258.94 12.62
 -1 -2 -4 255.58 12.45
 1 2 5 248.92 15.58
 -1 -2 -5 223.13 11.28
 1 2 5 233.36 12.69
 1 2 6 386.01 15.46
 1 2 6 373.87 16.09
 1 2 6 381.3 21
 1 2 6 371.81 15.5
 1 2 6 357.98 15.69
 1 2 6 358.35 15.33
 1 2 6 359.68 15.76
 1 2 7 34.58 3.37
 1 2 7 37.17 3.21
 1 2 7 29.51 6.11
 1 2 7 33.08 2.95
 1 2 7 35.9 2.99
 1 2 7 31.95 3.33
 1 2 7 34.39 3.04
 1 2 7 39.15 3.26
 1 2 7 36.3 3.43
 1 2 8 1.48 1.43
 1 2 8 -0.54 3.03
 1 2 8 2.02 1.5
 1 2 8 1.6 1.45
 1 2 8 0.13 1.41
 1 2 8 2.72 3.73
 1 2 8 1.71 1.76
 1 2 9 1.47 1.82
 1 2 9 0.79 1.48
 1 2 9 3.75 4.02
 1 2 9 0.63 1.41
 1 2 9 1.89 1.54
 1 2 10 142.69 7.83
 1 2 10 142.45 7.99
 1 2 10 146.38 8.08
 1 2 10 147.41 8.46
 1 2 10 139.82 14.08
 1 2 11 154.65 14.62
 -1 -2 -11 137.81 14.82
 1 2 12 3.37 1.55
 1 2 12 3.96 1.43
 1 2 12 2.71 1.41
 1 2 12 5.74 1.8
 1 2 13 0.27 0.98
 1 2 13 0.87 1.11
 1 2 13 0.46 0.96
 1 2 14 91.53 4.23
 1 2 14 68.7 3.95
 -1 -3 15 70.48 3.74
 -1 -3 14 134.27 6.75
 -1 -3 14 211.66 8.1
 -1 -3 13 603.48 24.77
 1 3 -12 541.05 33.34
 -1 -3 11 453.57 18.88
 -1 -3 11 442.48 26.82
 -1 -3 11 456.98 18.95
 -1 -3 11 430.92 18.35
 1 3 -11 422.76 28.6
 -1 -3 11 441.34 25.2
 -1 -3 10 247.4 15.62
 -1 -3 10 328.73 15.13
 -1 -3 10 363.2 23.41
 -1 -3 10 347 15.33
 -1 -3 10 326.94 20.79
 1 3 -10 278.4 22.85
 -1 -3 10 331.93 14.84
 -1 -3 9 18.28 3.64
 -1 -3 9 21.96 2.88
 -1 -3 9 22.03 2.88
 -1 -3 9 22.51 2.98
 -1 -3 9 28.83 5.63
 1 3 -9 30.3 7.08
 -1 -3 9 24.43 5.73
 1 3 -9 21.76 2.62
 -1 -3 8 23.83 2.88
 -1 -3 8 32.1 3.21
 -1 -3 8 25.91 5.73
 1 3 -8 19.42 5.35
 -1 -3 8 29.94 3.04
 1 3 -8 29.1 2.86
 1 3 -7 3.62 1.46
 -1 -3 7 9.64 1.87
 -1 -3 7 5.37 1.58
 1 3 -7 5.49 3.12
 -1 -3 7 6.94 3.07
 -1 -3 7 4.88 3.2
 -1 -3 7 5.61 1.65
 1 3 -6 1.99 3.07
 -1 -3 6 0.32 2.25
 -1 -3 6 3.21 3.25
 -1 -3 6 5.6 2.94
 -1 -3 5 78.74 7.95
 -1 -3 5 51.32 5.3
 1 3 -5 67.09 7.17
 -1 -3 5 79.96 7.96
 -1 -3 4 2.64 1.64
 1 3 -4 5.36 2.24
 -1 -3 4 7.51 3.24
 1 3 -3 0.3 0.61
 1 3 -3 0.88 1.63
 -1 -3 3 0.97 2.48
 -1 -3 2 70.08 6.21
 -1 -3 1 680.84 28.49
 1 3 0 220.57 9.75
 1 3 0 221.54 9.99
 -1 -3 0 204.8 9.88
 -1 -3 -1 546.49 24.54
 -1 -3 -2 1342.47 48.05
 -1 -3 -2 1427.19 49.4
 1 3 2 1136.18 44.5
 1 3 2 1175.5 49.09
 -1 -3 -3 1230.2 46.18
 1 3 3 1144.94 44.71
 1 3 3 1214.46 50.19
 -1 -3 -3 1201.62 48.31
 1 3 4 249.61 15.59
 -1 -3 -4 233.89 13.15
 -1 -3 -5 112.93 8.16
 1 3 5 111.4 6.07
 1 3 5 113.12 6.28
 1 3 5 106.78 6.29
 1 3 5 122.15 6.03
 1 3 6 15.74 2.53
 1 3 6 15.9 2.45
 1 3 6 13.67 4.4
 1 3 6 14.27 2.04
 1 3 6 12.86 2.16
 1 3 6 13.16 2.08
 1 3 6 16.28 1.99
 1 3 6 14.19 1.96
 1 3 7 98.64 5.58
 1 3 7 83.38 10.06
 1 3 7 84.29 5.21
 1 3 7 89.72 5.99
 1 3 7 97.84 5.53
 1 3 7 100.01 10.2
 1 3 7 87.68 5.56
 1 3 7 91.43 5.73
 1 3 7 91.73 5.82
 1 3 8 218.08 10.88
 1 3 8 238.95 18.29
 1 3 8 227.03 10.7
 1 3 8 205.86 16.18
 1 3 8 233.82 11.6
 1 3 8 237.34 10.99
 1 3 8 239.51 11.14
 1 3 8 217.54 11.27
 1 3 9 5.32 1.8
 1 3 9 6.69 1.81
 1 3 9 12.45 4.49
 1 3 9 8.13 1.93
 1 3 9 3.81 4.09
 1 3 9 8.21 2.29
 1 3 10 18.66 2.88
 1 3 10 18.68 2.5
 1 3 10 18.04 2.71
 1 3 10 17.15 2.54
 1 3 10 19.27 2.54
 1 3 11 3.56 3.54
 1 3 11 1.62 1.39
 1 3 11 2.66 1.33
 1 3 11 2.38 1.46
 1 3 12 84.17 5.19
 1 3 12 89.27 5.22
 1 3 12 99.28 5.73
 1 3 12 96.76 5.37
 1 3 13 125.6 6.5
 1 3 13 143.58 6.75
 1 3 13 134.75 6.21
 1 3 14 75.17 4.29
 1 3 14 129.18 4.71
 -1 -4 15 94.54 4.52
 -1 -4 14 35.2 2.83
 -1 -4 13 30.24 2.98
 -1 -4 13 34.3 3.14
 1 4 -12 1.7 2.81
 -1 -4 12 4.05 1.92
 1 4 -11 -0.92 3.71
 -1 -4 11 2.68 1.98
 -1 -4 11 4.01 4.09
 -1 -4 10 -0.69 1.68
 1 4 -10 1.81 4.11
 -1 -4 10 -0.84 3.24
 -1 -4 10 4.12 2.3
 -1 -4 9 5.9 2.52
 -1 -4 9 3.71 1.74
 -1 -4 9 5.8 1.93
 -1 -4 9 3.21 1.81
 -1 -4 9 4.05 3.67
 1 4 -9 2.53 3.94
 1 4 -9 2.22 1.61
 -1 -4 8 33.22 4.07
 1 4 -8 23.92 2.81
 -1 -4 8 22.49 2.84
 1 4 -8 20.87 5.85
 -1 -4 8 30.26 6.44
 -1 -4 8 21 2.74
 -1 -4 8 22.98 2.76
 1 4 -7 8.14 1.74
 -1 -4 7 7.1 1.79
 -1 -4 7 9.46 1.83
 -1 -4 7 8.63 1.83
 1 4 -7 9.46 3.92
 -1 -4 7 8.19 4.31
 -1 -4 6 15.14 2.09
 1 4 -6 19.57 2.31
 -1 -4 5 1.68 3.4
 -1 -4 5 5.84 3.98
 1 4 -5 7.01 2.77
 -1 -4 4 606.58 30.51
 1 4 -4 642.39 28.85
 -1 -4 4 621.72 31.93
 -1 -4 3 909.33 42.1
 1 4 -3 975.53 37.68
 -1 -4 2 941.04 39.22
 -1 -4 2 875.67 41.58
 1 4 -1 1952.69 76.31
 -1 -4 1 2034.69 77.53
 -1 -4 1 2046.97 81.48
 1 4 0 2780.3 103.79
 1 4 0 2707.95 104.5
 -1 -4 0 2753.93 104.06
 -1 -4 0 2905.93 109.15
 -1 -4 -1 1376.46 56.88
 -1 -4 -2 96.13 7.39
 -1 -4 -2 87.74 7.82
 1 4 2 76.09 7.58
 -1 -4 -3 1.1 2.54
 1 4 3 0.41 3.25
 -1 -4 -3 2.26 1.98
 1 4 4 14.65 2.35
 -1 -4 -4 9.42 3.24
 1 4 4 13.87 4.47
 1 4 4 14.58 1.96
 1 4 4 14.03 1.99
 1 4 4 12.46 1.87
 1 4 5 73.39 4.82
 1 4 5 69.81 4.37
 1 4 5 70.1 4.39
 -1 -4 -5 58.66 6.63
 1 4 5 65.29 4.42
 1 4 5 67.92 8.54
 1 4 5 74.87 4.55
 1 4 6 85.87 9.8
 1 4 6 83.97 5.67
 1 4 6 85.78 4.97
 1 4 6 79.5 5.1
 1 4 6 86.96 5.41
 1 4 6 81.45 5.51
 1 4 6 86.95 5.3
 1 4 7 3.18 1.5
 1 4 7 3.71 1.87
 1 4 7 4.12 3.94
 1 4 7 4.62 3.28
 1 4 7 4.05 1.98
 1 4 7 5.22 1.56
 1 4 7 3.41 1.62
 1 4 8 19.55 2.6
 1 4 8 19.56 2.97
 1 4 8 16.24 5.37
 1 4 8 16.48 5.06
 1 4 8 22.16 2.55
 1 4 8 18.56 2.86
 1 4 8 17.52 2.5
 1 4 8 18.8 2.97
 1 4 9 265.45 12.94
 1 4 9 258.5 12.2
 1 4 9 274.6 19.33
 1 4 9 267.84 20.15
 1 4 9 254.57 12.29
 1 4 10 71.73 9.63
 1 4 10 53.2 4.55
 1 4 11 45.07 3.58
 1 4 11 48.05 4.02
 1 4 12 29.32 2.65
 1 4 12 24.91 2.31
 1 4 12 30.51 2.79
 1 4 13 12.09 1.35
 1 4 13 8.84 1.35
 1 4 13 8.76 1.35
 -1 -5 14 7.03 1.33
 -1 -5 14 2.62 1
 -1 -5 13 1.81 1.36
 -1 -5 13 2.68 1.4
 -1 -5 12 5.76 1.81
 -1 -5 12 7.26 2.13
 -1 -5 11 41.08 4.39
 -1 -5 11 33.54 7.48
 -1 -5 10 7.63 3.1
 -1 -5 10 13.33 5.51
 -1 -5 9 35.39 4.45
 -1 -5 9 38.67 7.7
 1 5 -8 33.24 3.45
 -1 -5 8 32.43 6.99
 1 5 -8 36.27 7.27
 -1 -5 8 38.21 4.77
 -1 -5 7 320.47 22.86
 1 5 -7 323.53 15.48
 -1 -5 7 362.62 24.15
 1 5 -7 327.42 22.14
 -1 -5 6 1677.92 77.38
 1 5 -6 1558.47 67.28
 1 5 -5 2331.37 87.83
 -1 -5 4 4203.06 158.86
 -1 -5 4 3880.71 160.44
 -1 -5 3 1616.67 70.23
 -1 -5 3 1871.76 75.25
 -1 -5 2 951.73 40.24
 -1 -5 2 868.19 43.59
 -1 -5 1 145.81 9.15
 1 5 -1 131.41 8.32
 -1 -5 1 144.7 12.35
 -1 -5 0 13.02 2.26
 -1 -5 0 14.79 4.45
 1 5 1 31.94 3.29
 -1 -5 -1 32.77 5.47
 -1 -5 -1 42.61 6.32
 -1 -5 -2 8.56 3.11
 1 5 2 8.78 3.51
 -1 -5 -2 18.99 4.53
 1 5 3 232.57 10.12
 1 5 3 212.49 10.27
 1 5 3 220.87 9.89
 1 5 3 220.49 15.27
 1 5 3 225.13 10.26
 1 5 3 235.78 10.3
 1 5 4 24.12 2.78
 1 5 4 26.5 2.68
 1 5 4 24.21 2.36
 -1 -5 -4 29.65 5.31
 1 5 4 23.8 2.55
 1 5 4 25.04 2.44
 1 5 5 2.91 1.41
 1 5 5 2.51 1.46
 1 5 5 3.39 1.49
 1 5 5 4.15 1.85
 1 5 5 2.42 3.09
 1 5 5 2.01 1.24
 1 5 6 1.08 1.57
 1 5 6 3.34 3.67
 1 5 6 3.15 1.9
 1 5 6 2.3 1.81
 1 5 6 2.68 1.61
 1 5 6 1.54 1.38
 1 5 7 34.7 3.84
 1 5 7 43.47 7.67
 1 5 7 41.91 3.64
 1 5 7 39.82 3.89
 1 5 7 39.66 3.65
 1 5 8 28.45 3.42
 1 5 8 30.4 3.14
 1 5 8 32.56 3.72
 1 5 8 28.51 3.12
 1 5 8 35.03 3.5
 1 5 8 30.61 6.63
 1 5 8 45.18 7.76
 1 5 9 -0.71 3.09
 1 5 9 0.75 3.16
 1 5 9 0.73 1.78
 1 5 9 1.46 1.31
 1 5 10 47.4 8.13
 1 5 10 46.8 4.09
 1 5 11 3.58 1.52
 1 5 11 2.36 1.32
 1 5 12 0.19 1.01
 1 5 12 0.35 1.18
 1 5 12 -0.33 0.97
 1 5 13 3.94 0.86
 1 5 13 4.06 0.84
 -1 -6 14 6.89 1.29
 1 6 -14 10.9 1.41
 1 6 -14 8.22 1.28
 -1 -6 13 13.65 1.92
 -1 -6 13 19.67 2.32
 -1 -6 12 3.92 1.55
 -1 -6 12 2.96 1.86
 -1 -6 11 95.88 12.29
 -1 -6 10 304.11 23.33
 -1 -6 10 293.58 15
 -1 -6 9 1254.04 62.11
 -1 -6 9 1269.98 51.15
 -1 -6 8 581.43 37.79
 -1 -6 8 734.92 30.56
 -1 -6 7 1870.93 74.01
 -1 -6 7 2029.12 85.99
 -1 -6 7 1810.72 83.4
 -1 -6 6 2230.53 83.95
 -1 -6 6 1984.66 94.01
 -1 -6 6 2152.09 93.17
 -1 -6 5 987.61 38.14
 -1 -6 5 959.15 45.88
 -1 -6 4 437.02 18.7
 -1 -6 4 355.28 26.17
 -1 -6 3 101.37 9.49
 1 6 -3 102.76 5.45
 1 6 -2 3.2 1.28
 -1 -6 2 3.01 2.41
 1 6 -2 1.49 1.44
 1 6 -1 38.61 3.04
 -1 -6 1 45.25 4.87
 1 6 -1 36.9 4.46
 -1 -6 1 46.85 7.51
 1 6 0 14.19 1.8
 -1 -6 0 13.71 4.81
 1 6 0 16.33 1.79
 1 6 1 38.36 2.82
 1 6 1 36.86 2.73
 1 6 1 36.88 2.87
 1 6 2 98.99 5.58
 1 6 2 103.62 9.67
 1 6 2 100.79 5.56
 1 6 2 100.56 5.3
 1 6 2 99.76 5.32
 1 6 2 101.36 5.48
 1 6 2 102.09 5.58
 1 6 2 101.6 5.47
 -1 -6 -2 116.7 10.14
 -1 -6 -3 50.18 7.6
 1 6 3 50.12 3.68
 1 6 3 45.41 3.72
 1 6 3 48.67 3.72
 1 6 3 48.4 3.4
 1 6 3 48.77 3.52
 1 6 4 17.27 2.54
 1 6 4 14.56 2.09
 1 6 4 15.49 2.28
 1 6 4 16.56 2.14
 1 6 4 10.82 4.2
 -1 -6 -4 11.87 4.17
 1 6 4 15.05 2.28
 1 6 5 165.54 9.13
 1 6 5 185.06 9.09
 1 6 5 165.18 8.71
 -1 -6 -5 195.7 15.19
 1 6 5 172.63 8.74
 1 6 5 172.33 8.97
 1 6 5 188.16 15.25
 1 6 6 205.35 10.84
 1 6 6 207.4 11.18
 1 6 6 215.27 10.61
 1 6 6 234.75 17.82
 1 6 6 229.71 11.03
 1 6 6 234.79 11.35
 1 6 7 195.93 16.49
 1 6 7 182 10.17
 1 6 7 185.61 9.91
 1 6 7 181.72 9.45
 1 6 7 210.42 17.53
 1 6 8 46.41 3.96
 1 6 8 43 7.79
 1 6 8 45.09 4.39
 1 6 8 44.46 8.18
 1 6 8 45.91 4.35
 1 6 8 46.87 4.06
 1 6 9 4.93 4.12
 1 6 9 4.91 4.1
 1 6 10 2.46 1.51
 1 6 11 16.03 2.07
 1 6 11 33.4 2.73
 1 6 11 20.83 2.13
 1 6 11 30.55 2.68
 1 6 12 11.79 1.42
 1 6 12 13.16 1.53
 -1 -7 14 25.7 1.96
 -1 -7 13 74.77 4.36
 -1 -7 13 64.77 3.73
 -1 -7 12 534.23 20.59
 -1 -7 12 442.16 19.46
 -1 -7 11 644.9 24.78
 -1 -7 11 520.84 23.22
 -1 -7 10 1108.07 56.39
 -1 -7 10 1112.11 45.04
 -1 -7 9 347.92 25.51
 -1 -7 9 322.24 16.32
 -1 -7 8 10.55 5.4
 -1 -7 8 15.3 3.53
 -1 -7 7 103.13 13.57
 -1 -7 7 182.47 10.48
 -1 -7 6 80.75 10.68
 -1 -7 6 61.99 5.89
 -1 -7 6 64.08 10.77
 1 7 -5 9.08 1.87
 -1 -7 5 5.96 4.09
 -1 -7 5 7.23 4.68
 -1 -7 5 8.09 2.45
 -1 -7 5 3.16 3.7
 1 7 -4 2.45 1.2
 1 7 -4 1.34 1.88
 -1 -7 4 1.9 2.88
 -1 -7 4 2.01 4.98
 -1 -7 4 1.96 1.9
 -1 -7 4 0.81 3.41
 -1 -7 3 48.5 8.44
 1 7 -3 53.34 3.78
 -1 -7 3 57.62 9.81
 1 7 -3 52.56 6.08
 -1 -7 3 59.9 4.35
 1 7 -3 57.2 4.15
 1 7 -2 12.87 1.99
 -1 -7 2 6.34 4.12
 1 7 -2 10.2 1.61
 -1 -7 2 7.82 2.91
 -1 -7 2 11.17 4.77
 1 7 -1 6.39 1.31
 -1 -7 1 8.37 5
 1 7 -1 4.73 1.28
 1 7 -1 4.32 1.49
 -1 -7 1 7.84 4.4
 1 7 0 322.33 15.03
 1 7 0 365.18 15.34
 1 7 0 371.17 15.5
 1 7 0 360.15 15.28
 1 7 0 374 15.17
 -1 -7 0 438.27 25.81
 -1 -7 0 389.49 24.77
 1 7 0 388.64 15.67
 1 7 1 430.07 18.17
 1 7 1 433.31 17.98
 -1 -7 -1 456.91 27.76
 1 7 1 419.41 18.02
 1 7 1 441.66 18.33
 1 7 1 432.01 17.89
 1 7 1 458.07 18.3
 1 7 2 298.76 13.45
 1 7 2 327.55 13.96
 -1 -7 -2 324.41 22.22
 1 7 2 314.23 13.54
 1 7 2 301.42 13.64
 1 7 2 328.76 13.93
 1 7 2 308.69 13.68
 1 7 2 303.57 13.68
 1 7 3 547.87 22.69
 1 7 3 560.63 22.99
 1 7 3 562.61 22.81
 -1 -7 -3 552.59 32.1
 1 7 3 535.35 22.88
 1 7 3 538.22 22.44
 1 7 4 307.38 14.1
 1 7 4 323.51 21.12
 -1 -7 -4 352.06 23.05
 1 7 4 326.81 14.5
 1 7 4 302.85 14.24
 1 7 4 323.21 14.71
 1 7 5 349.89 15.97
 -1 -7 -5 382 24.54
 1 7 5 379.59 16.38
 1 7 5 363.92 15.97
 1 7 5 354.23 16.48
 1 7 5 346.44 23.13
 1 7 5 354.59 16.27
 1 7 6 124.54 7.85
 1 7 6 131.44 7.86
 1 7 6 119.48 12.79
 1 7 6 154.09 15.06
 1 7 6 125.27 7.61
 1 7 6 124.81 7.18
 1 7 7 10.21 2.52
 1 7 7 15.04 5.36
 1 7 7 13.72 5.22
 1 7 7 9.27 2.07
 1 7 7 9.18 2.4
 1 7 8 3.87 3.73
 1 7 8 2.06 3.32
 1 7 9 80.04 5.43
 1 7 10 42.77 3.5
 1 7 11 5.79 1.41
 1 7 11 2.52 1.05
 1 7 11 5.35 1.2
 1 7 12 1.85 0.7
 1 8 -13 38.43 2.52
 -1 -8 13 41.88 2.96
 -1 -8 12 95.63 5.44
 1 8 -12 83.17 4.99
 1 8 -12 87.66 5.26
 1 8 -11 79.01 5.46
 -1 -8 11 79.08 4.94
 -1 -8 10 48.7 3.81
 -1 -8 10 57.74 4.83
 1 8 -9 23.98 3.32
 -1 -8 9 32.59 3.98
 -1 -8 9 29.89 7.2
 1 8 -8 3.55 1.82
 -1 -8 8 2.99 2.33
 -1 -8 8 0.98 4.15
 -1 -8 8 1.01 5.01
 1 8 -7 41.09 4.13
 -1 -8 7 52.42 5.15
 -1 -8 7 41.12 8.96
 1 8 -6 2.97 1.57
 -1 -8 6 5.34 2.48
 1 8 -6 7.52 3.2
 -1 -8 6 5.33 4.29
 -1 -8 5 22.95 7.63
 1 8 -5 17.52 2.8
 1 8 -5 20.53 2.6
 -1 -8 5 20.47 3.15
 1 8 -5 11.93 3.76
 -1 -8 5 16.54 5.25
 -1 -8 5 14.21 5.8
 -1 -8 4 3.55 4.18
 1 8 -4 13.32 2.3
 1 8 -4 13.24 2.11
 -1 -8 4 14.65 2.55
 -1 -8 4 13.48 4.55
 1 8 -4 10.85 3.55
 -1 -8 4 14.74 6.1
 -1 -8 3 19.37 7.63
 1 8 -3 35.01 3.45
 1 8 -3 33.49 3.07
 1 8 -3 34.92 5.53
 -1 -8 3 38.76 8.3
 -1 -8 3 30.67 3.25
 -1 -8 2 727.69 44.16
 -1 -8 2 730.68 43.11
 1 8 -2 765.84 36.1
 1 8 -2 790.57 31.35
 1 8 -1 776.43 31.47
 -1 -8 1 778.33 44.87
 1 8 -1 791.88 31.78
 1 8 -1 836.74 32.26
 -1 -8 1 853.63 45.37
 1 8 -1 801.64 31.69
 1 8 -1 812.07 32.02
 1 8 0 837.19 33.5
 -1 -8 0 868.83 46.19
 -1 -8 0 848.15 46.36
 1 8 0 861.6 34.12
 1 8 0 870.75 33.89
 1 8 0 852.92 33.81
 1 8 0 857.7 33.95
 1 8 1 1163.88 44.39
 -1 -8 -1 1126.17 57.14
 1 8 1 1107.1 44.18
 1 8 1 1094.71 44.02
 1 8 1 1162.15 44.4
 1 8 1 1156.51 44
 1 8 1 1129.65 44.48
 -1 -8 -2 714.64 40.36
 1 8 2 714.2 28.19
 1 8 2 674.35 28.48
 1 8 2 705.96 28.58
 1 8 2 719.45 28.52
 1 8 2 684.04 28.16
 -1 -8 -2 684.33 36.2
 1 8 3 149.5 8.36
 1 8 3 150.76 8.01
 1 8 3 146.78 8.11
 -1 -8 -3 151.87 15.69
 1 8 4 33.47 3.72
 1 8 4 34.16 3.22
 1 8 4 33.07 3.36
 1 8 4 31.6 3.47
 -1 -8 -4 33.72 8.26
 1 8 5 81.62 11.14
 1 8 5 63.78 5.24
 1 8 5 61.38 4.62
 1 8 5 65.2 4.95
 -1 -8 -5 70.37 10.43
 1 8 5 69.51 5.21
 1 8 6 1.75 3.39
 1 8 6 5.16 2.38
 1 8 6 5.55 2.22
 1 8 6 6.32 2.18
 1 8 6 4.42 1.55
 1 8 7 90.7 11.47
 1 8 8 3.92 1.69
 1 8 8 -0.16 1.77
 1 8 8 -0.12 1.34
 1 8 9 3.69 1.47
 1 8 10 14.3 1.81
 1 8 10 14.13 1.83
 1 8 11 15.06 1.48
 -1 -9 13 11.29 1.39
 1 9 -12 -0.98 1.11
 -1 -9 12 -1.05 1.21
 1 9 -12 0.65 0.8
 1 9 -11 0.72 1.31
 -1 -9 11 2.61 1.6
 1 9 -11 2.45 1.26
 1 9 -10 0.92 1.39
 -1 -9 10 1.62 1.95
 1 9 -10 1.09 1.22
 1 9 -9 23.41 3.31
 1 9 -9 21.75 3.01
 -1 -9 9 27.9 3.59
 1 9 -8 26.41 6.25
 -1 -9 8 48.67 9.79
 1 9 -8 40.95 4.48
 -1 -9 8 42.97 4.74
 1 9 -7 27.41 5.72
 1 9 -7 31.52 3.93
 1 9 -7 36.14 3.67
 -1 -9 7 31.56 4.03
 1 9 -6 4.58 2.87
 1 9 -6 4.2 1.89
 -1 -9 6 4.93 2.19
 1 9 -6 3.11 1.63
 1 9 -5 579.49 24.7
 1 9 -5 554.3 25.13
 -1 -9 5 659.36 38.93
 1 9 -5 553.3 31.07
 -1 -9 5 620.84 25.25
 1 9 -4 1096.05 43.19
 1 9 -4 1029.8 49.76
 -1 -9 4 1118.16 43.33
 -1 -9 4 1004.53 57.37
 1 9 -4 1094.03 43.76
 1 9 -3 1219.85 47.11
 1 9 -3 1197.6 46.81
 1 9 -3 1177.18 53.07
 1 9 -2 1375.92 53.88
 1 9 -2 1461.65 54.85
 -1 -9 2 1366.93 70.48
 1 9 -2 1375.59 54.25
 1 9 -2 1420.74 54.55
 1 9 -1 731 29.55
 -1 -9 1 694.64 43.62
 1 9 -1 749.75 30.36
 1 9 -1 773.02 30.27
 1 9 -1 723.88 29.91
 1 9 0 382.3 16.76
 1 9 0 374.02 16.6
 1 9 0 378.28 16.92
 -1 -9 0 360.68 26.37
 1 9 0 383.22 16.25
 -1 -9 0 344.05 27.8
 1 9 0 372.82 16.54
 1 9 0 381.68 16.58
 1 9 1 91.83 5.83
 -1 -9 -1 98.46 13.7
 1 9 1 77.55 5.5
 1 9 1 88.98 5.41
 1 9 1 89 5.64
 1 9 1 90.47 5.77
 1 9 1 88.61 5.88
 -1 -9 -1 93.41 11.59
 1 9 2 10.69 2.45
 1 9 2 8.86 2.01
 1 9 2 5.9 1.97
 1 9 3 39.88 3.81
 1 9 3 34.25 3.81
 1 9 3 35.99 3.54
 -1 -9 -3 34.12 8.74
 1 9 4 58.69 4.79
 1 9 4 53.87 4.26
 1 9 4 57.09 4.81
 1 9 4 57.15 4.56
 1 9 4 56.65 9.63
 1 9 5 29.22 3.45
 1 9 5 25.6 6.7
 1 9 5 32.05 3.58
 1 9 5 29.39 3.57
 1 9 5 31.36 3.4
 1 9 6 31.7 3.61
 1 9 6 29.04 6.82
 1 9 7 1.4 1.57
 1 9 7 1.34 1.39
 1 9 7 1.29 1.66
 1 9 8 46.23 3.57
 1 9 8 38.81 3.58
 1 9 8 43.04 3.06
 1 9 9 11.35 1.61
 1 9 9 13.66 1.78
 1 9 10 0.69 0.76
 -1 -10 12 1.59 1.07
 1 10 -12 4.18 0.9
 1 10 -11 13.74 1.72
 1 10 -11 12.59 1.86
 1 10 -10 11.55 2.03
 -1 -10 10 5.87 1.9
 1 10 -10 8.49 1.67
 1 10 -10 7.67 1.44
 -1 -10 9 55.09 4.65
 1 10 -9 53.5 4.29
 1 10 -9 57.82 4.7
 -1 -10 8 180.19 9.81
 1 10 -8 170.9 9.3
 1 10 -8 175.68 9.85
 -1 -10 7 947.68 53.08
 -1 -10 6 1011.13 42.97
 1 10 -6 1108.06 43.11
 -1 -10 6 1187.9 61.07
 1 10 -6 1124.63 43.84
 1 10 -5 568.98 25
 -1 -10 5 547.27 37.57
 -1 -10 5 488.56 37.52
 1 10 -5 609.05 24.78
 1 10 -4 609.89 26.53
 -1 -10 4 619.62 41.02
 -1 -10 4 582.79 40.97
 1 10 -4 640.95 26.31
 1 10 -3 253.81 12.38
 1 10 -3 255.34 12.82
 -1 -10 3 239.68 23.95
 -1 -10 3 212.83 22.72
 1 10 -3 276.39 12.82
 1 10 -2 155.43 8.52
 -1 -10 2 122.64 16.93
 1 10 -2 161.33 8.94
 -1 -10 2 140.13 17.5
 1 10 -2 162 8.74
 1 10 -1 7.45 2.04
 -1 -10 1 1.29 5.85
 1 10 -1 7.45 1.93
 1 10 -1 8.59 2.11
 -1 -10 1 14.46 6.24
 1 10 0 16.6 2.49
 1 10 0 17.39 2.72
 -1 -10 0 22.68 8.1
 1 10 0 19.98 2.64
 1 10 0 17.6 2.63
 -1 -10 0 15.98 6.84
 -1 -10 -1 6.08 5.7
 1 10 1 12.04 2.27
 1 10 1 11.07 4.91
 1 10 1 11.84 2.26
 -1 -10 -1 17.11 5.93
 1 10 2 3.37 3.55
 1 10 2 -0.54 1.67
 1 10 2 0.99 1.56
 1 10 3 218.78 11.11
 1 10 3 195.26 18.13
 1 10 3 220.86 10.91
 -1 -10 -3 210.77 20.83
 1 10 4 -1.7 3.97
 1 10 4 2.17 1.93
 -1 -10 -4 2.86 5.34
 1 10 4 0.42 1.13
 1 10 5 64.22 4.77
 1 10 5 58.48 4.82
 1 10 5 64.34 4.92
 1 10 6 121 6.95
 1 10 6 114.24 6.97
 1 10 7 58.03 3.82
 1 10 7 60.17 3.91
 1 10 7 66.1 4.49
 1 10 7 61.22 4.2
 1 10 8 28.27 2.23
 1 10 8 26.52 2.31
 1 10 9 16.72 1.59
 1 11 -11 87.22 4.38
 -1 -11 10 221.92 10.1
 1 11 -10 233.63 10.29
 1 11 -9 385.74 16.14
 -1 -11 9 388.2 16.66
 1 11 -9 404.74 16.98
 1 11 -8 275.05 12.49
 -1 -11 8 262.22 12.61
 1 11 -8 297.12 13.25
 1 11 -7 177.3 9.07
 -1 -11 7 163.92 8.91
 1 11 -7 183.02 9.59
 1 11 -6 40.52 3.82
 1 11 -6 45.71 4.26
 1 11 -5 42.23 3.92
 1 11 -5 40.8 3.81
 -1 -11 5 34.57 9.59
 -1 -11 4 14.82 6.94
 -1 -11 4 8.93 6.34
 -1 -11 3 5.26 6.15
 -1 -11 3 -3.74 6.19
 1 11 -2 8.39 2.08
 -1 -11 2 8.21 5.5
 -1 -11 2 9.35 6.99
 1 11 -2 9.53 2.24
 -1 -11 1 1.07 4.5
 -1 -11 1 6.6 6.55
 -1 -11 0 25.98 7.41
 -1 -11 0 20.46 8.63
 -1 -11 -1 -1.21 5.66
 1 11 2 8.96 2.11
 -1 -11 -2 5.58 6.13
 1 11 2 10.68 2.28
 1 11 3 50.4 4.17
 1 11 3 40.82 3.4
 1 11 3 44.49 3.85
 1 11 4 94.32 6.08
 1 11 4 99.04 6.2
 1 11 5 139.51 7.52
 1 11 5 133.64 7.26
 1 11 6 121.38 6.33
 1 11 6 118 5.94
 1 11 7 69.73 3.71
 1 12 -9 21.93 2.18
 1 12 -8 8.4 1.39
 1 12 -8 10.09 1.8
 1 12 -8 10.9 1.39
 1 12 -7 16.95 2.01
 1 12 -7 17.5 2.4
 1 12 -7 19.51 2.11
 1 12 -6 1.56 1.23
 1 12 -6 3.55 1.63
 1 12 -6 4.51 1.47
 1 12 -5 25.29 2.79
 1 12 -5 26.29 2.89
 1 12 -5 26.37 3.07
 1 12 -4 25.86 3
 1 12 -4 16 2.36
 1 12 -4 20.74 2.68
 1 12 -4 21.27 2.75
 1 12 -3 41.3 3.91
 1 12 -3 36.17 3.48
 1 12 -3 44.35 3.82
 1 12 -3 48.87 3.87
 1 12 -2 0.68 1.45
 1 12 -2 0.44 1.29
 1 12 -2 2.52 1.53
 1 12 -2 1.39 1.45
 1 12 -1 111.04 6.66
 1 12 -1 111.91 6.59
 1 12 0 238.25 11.52
 1 12 0 238.49 11.4
 1 12 1 330.28 14.6
 1 12 1 310.73 14.31
 1 12 2 272.45 11.68
 1 12 2 260.93 11.39
 1 12 3 219.52 9.82
 1 12 3 199.35 9.43
 1 12 4 137.21 7.15
 1 12 4 163.27 7.75
 1 12 5 65.11 3.73
 1 12 5 78.38 4.46
 1 13 -8 9.88 1.26
 1 13 -8 9.18 1.32
 1 13 -7 17.98 2.08
 1 13 -7 20.62 2.02
 1 13 -6 7.05 1.57
 1 13 -6 5.08 1.07
 1 13 -6 8.08 1.48
 1 13 -6 4.31 1.05
 1 13 -5 1.81 1.34
 1 13 -5 2.44 1.07
 1 13 -5 3.49 1.14
 1 13 -5 2.07 1.29
 1 13 -4 64.86 4.65
 1 13 -4 78.25 4.66
 1 13 -4 74.28 4.46
 1 13 -3 274.82 11.92
 1 13 -3 252.03 11.68
 1 13 -2 187.63 9.08
 1 13 -2 191.29 9.1
 1 13 -1 256.37 11.55
 1 13 -1 255.05 11.59
 1 13 0 436.89 15.91
 1 13 0 429.46 15.97
 1 13 1 306.51 12.1
 1 13 1 296.09 11.91
 1 13 2 131.95 6.69
 1 13 3 24.06 2.31
 1 13 4 -0.4 0.83
 1 14 -5 240.94 9.97
 1 14 -4 276.47 11.44
 1 14 -3 362.44 14.72
 1 14 -2 203.14 8.87
 1 14 -1 83.04 4.35
 1 14 -1 95.26 4.65
 -1 -14 0 6.38 1.93
 1 14 0 24.01 1.83
 -2 14 3 23.52 1.99
 2 -14 -2 1.15 1.42
 2 -14 -1 2.02 1.77
 2 -14 0 1.35 2.14
 -2 14 0 1.73 1.16
 2 -14 1 0.16 2.2
 -2 14 -1 0.73 1.08
 2 -14 2 3 2.36
 -2 14 -2 4.93 1.28
 2 -14 3 2.5 2.05
 -2 14 -3 1.2 1.04
 -2 14 -4 54.29 3.41
 -2 14 -4 58.27 3.15
 -2 14 -5 72.41 3.98
 -2 13 6 3.83 0.89
 -2 13 5 43.82 3.12
 -2 13 4 0.08 0.95
 -2 13 4 1.37 1.22
 -2 13 4 0.11 1.22
 2 -13 -3 -0.27 1.99
 -2 13 3 0.19 1.15
 -2 13 3 1.73 1.3
 -2 13 2 18.18 2.35
 2 -13 -2 14.86 3.17
 -2 13 2 10.53 1.87
 -2 13 2 14.64 2.2
 -2 13 1 10.45 1.88
 -2 13 1 11.18 2.07
 -2 13 1 14.9 2.27
 -2 13 0 0.25 1.46
 -2 13 0 1.49 1.23
 -2 13 0 2.16 1.57
 -2 13 -1 121.48 6.84
 -2 13 -1 106.26 6.36
 -2 13 -1 129.73 6.79
 -2 13 -2 68.88 4.58
 -2 13 -2 64.29 4.67
 -2 13 -3 222.05 10.48
 -2 13 -3 236.4 10.35
 -2 13 -4 441.52 18.29
 -2 13 -4 411 17.93
 2 -13 4 387.93 19.12
 -2 13 -4 466.75 18.12
 -2 13 -5 434.8 17.27
 -2 13 -5 379.53 16.83
 2 -13 5 353.17 17.38
 -2 13 -5 447.28 16.94
 -2 13 -6 246.39 10.23
 -2 13 -6 238.53 10.69
 -2 13 -6 222.32 10.43
 -2 13 -7 88.92 4.71
 -2 13 -7 79.25 4.47
 -2 13 -8 20.69 1.71
 -2 12 7 -0.94 0.98
 -2 12 6 20.36 2.48
 -2 12 6 21.85 2.44
 -2 12 5 18.61 2.61
 -2 12 5 21.59 2.66
 -2 12 5 19.33 2.41
 -2 12 4 6.74 2.15
 2 -12 -4 10 2.61
 -2 12 4 8.44 1.98
 -2 12 3 0.95 1.88
 -2 12 3 -0.15 1.48
 -2 12 3 0.15 1.68
 -2 12 2 63.11 4.8
 -2 12 2 55.36 4.4
 -2 12 2 63.15 4.67
 -2 12 1 218.01 10.8
 -2 12 1 225.92 11.04
 -2 12 0 293.55 13.43
 -2 12 0 279.78 13.51
 -2 12 0 282.26 13.14
 -2 12 -1 868.98 33.12
 -2 12 -1 807.77 32.59
 -2 12 -1 833.98 33.23
 -2 12 -1 764.1 32.6
 -2 12 -2 650.48 26.4
 -2 12 -2 584.99 25.66
 -2 12 -2 598.92 25.88
 -2 12 -3 383.45 16.74
 -2 12 -3 390.07 16.51
 -2 12 -4 86.31 5.74
 -2 12 -4 90.66 5.61
 -2 12 -4 73.54 5.44
 -2 12 -5 18.15 2.67
 -2 12 -5 21.88 2.76
 -2 12 -5 19.71 2.56
 2 -12 5 20.76 2.66
 -2 12 -6 0.3 1.34
 2 -12 6 0.27 1.41
 -2 12 -6 2.23 1.34
 -2 12 -7 0.4 1.25
 2 -12 7 -1.78 1.48
 -2 12 -7 0.3 1.07
 -2 12 -8 1.43 1.21
 2 -12 8 2.12 1.33
 -2 12 -8 1.07 0.86
 -2 12 -9 2.94 1
 2 -12 9 5.71 1.29
 -2 12 -9 3.58 1.03
 -2 11 9 31.71 2.29
 -2 11 8 20.08 2.2
 -2 11 7 25.91 2.79
 -2 11 7 23.76 2.75
 -2 11 6 0.87 1.55
 -2 11 6 1.15 1.72
 -2 11 6 1.04 1.72
 -2 11 5 14.34 2.51
 -2 11 5 15.07 2.8
 -2 11 4 121.61 7.28
 -2 11 4 142.67 7.96
 -2 11 4 153.38 8.31
 -2 11 4 137.26 7.98
 2 -11 -3 106.13 15.16
 -2 11 2 426.31 18.69
 2 -11 -2 394.87 31.67
 -2 11 1 755.13 30.22
 2 -11 -1 718.06 46.13
 -2 11 1 718.45 30.26
 -2 11 1 730.31 30.07
 -2 11 0 500.14 20.72
 2 -11 0 474.41 32.08
 -2 11 0 447.72 20.61
 2 -11 0 446.94 34.87
 -2 11 0 486.36 20.96
 -2 11 0 466.43 20.49
 -2 11 0 505.59 20.86
 -2 11 -1 145.74 7.79
 -2 11 -1 142.17 7.9
 -2 11 -1 126.8 7.71
 2 -11 1 134.57 17.93
 -2 11 -1 135.29 7.98
 -2 11 -1 135.2 7.72
 2 -11 1 141.53 16.64
 2 -11 2 5.83 5.78
 -2 11 -2 1.32 1.63
 2 -11 2 1.29 6.23
 -2 11 -2 2.39 1.64
 -2 11 -2 2.44 1.48
 -2 11 -2 -0.17 1.8
 -2 11 -3 8.46 2.15
 -2 11 -3 7.96 1.94
 2 -11 3 9.61 6.13
 2 -11 3 4.8 6.44
 2 -11 4 1.19 5.02
 -2 11 -5 5.22 3.26
 2 -11 5 -2.25 4.56
 2 -11 5 2.32 1.7
 2 -11 6 0.54 1.57
 -2 11 -6 -1.31 1.63
 -2 11 -6 -0.58 1.63
 2 -11 7 0.18 1.81
 -2 11 -7 1.41 1.5
 -2 11 -7 -0.18 1.54
 2 -11 8 0.32 1.64
 -2 11 -8 2.64 1.54
 -2 11 -8 -0.49 1.26
 2 -11 9 19.81 2.59
 -2 11 -9 27.62 2.71
 2 -11 9 24.04 2.45
 -2 11 -9 21.74 2.56
 -2 11 -10 68.42 4.34
 2 -11 10 87.59 4.7
 -2 10 10 20.55 1.87
 -2 10 9 0.08 0.93
 -2 10 9 1.27 1.23
 -2 10 8 0.86 1.52
 -2 10 7 43.75 3.99
 -2 10 7 42.06 3.88
 -2 10 7 41.79 3.7
 -2 10 7 35.93 3.82
 -2 10 6 164.05 9.32
 -2 10 6 179.18 9.17
 -2 10 6 170.6 9.33
 -2 10 5 536.27 32
 2 -10 -5 506.7 34.35
 2 -10 -4 825.87 50.51
 -2 10 4 844.11 46.76
 -2 10 4 887.27 36.69
 -2 10 4 928.32 37.11
 -2 10 4 960.45 37.38
 -2 10 4 927.15 36.98
 2 -10 -3 5.89 6.61
 -2 10 3 4.72 1.7
 -2 10 3 1.04 1.67
 -2 10 3 2.68 1.83
 -2 10 2 22.05 2.93
 -2 10 2 21.63 2.93
 2 -10 -2 23.28 8.51
 -2 10 2 24.88 3.08
 -2 10 1 17.01 2.57
 -2 10 1 18.31 2.48
 -2 10 1 15.34 2.64
 -2 10 1 23.34 2.76
 -2 10 1 17.62 2.66
 2 -10 -1 7.51 6.9
 2 -10 -1 16.25 6.54
 -2 10 0 3.42 1.68
 -2 10 0 1.57 1.45
 -2 10 0 1.99 1.76
 -2 10 0 2.04 1.48
 -2 10 0 0.52 1.47
 2 -10 0 -1.27 5.92
 2 -10 0 3 4.54
 -2 10 -1 1.96 1.74
 -2 10 -1 0.49 1.25
 -2 10 -1 -0.32 1.59
 2 -10 1 5.44 5.09
 -2 10 -1 1.22 1.48
 2 -10 1 1.26 5.11
 -2 10 -1 1.83 1.5
 -2 10 -2 19.35 2.5
 -2 10 -2 17.41 2.64
 2 -10 2 12.82 6.84
 2 -10 2 9.87 7.1
 -2 10 -2 17.09 2.57
 -2 10 -3 12.95 2.49
 -2 10 -3 13.68 2.43
 -2 10 -3 14.81 2.53
 2 -10 3 16.89 7.61
 2 -10 3 12.68 2.41
 -2 10 -3 15.28 4.61
 -2 10 -3 13.27 2.24
 2 -10 3 5.84 6.42
 -2 10 -4 14.39 2.55
 2 -10 4 9.68 6.18
 2 -10 4 12.72 2.46
 -2 10 -4 15.08 4.77
 2 -10 4 12.85 6.76
 -2 10 -4 10.5 2.45
 2 -10 5 7 5.8
 -2 10 -5 8.56 2.18
 -2 10 -5 7.78 3.76
 -2 10 -5 8.35 2.34
 2 -10 5 10.57 2.55
 2 -10 6 41.35 10.09
 2 -10 6 28.68 3.99
 -2 10 -6 38.23 4.04
 -2 10 -6 29.66 3.84
 -2 10 -6 36.38 7.08
 -2 10 -7 428.34 28.85
 2 -10 7 530.01 33.02
 -2 10 -8 516.11 21.85
 -2 10 -8 513.56 21.61
 -2 10 -9 484.55 20.69
 2 -10 9 434.39 20.22
 -2 10 -9 503.47 20.57
 -2 10 -10 312.45 14.78
 2 -10 10 338.18 14.8
 -2 10 -10 356.8 14.9
 2 -10 11 160.28 7.03
 -2 10 -11 153.11 6.83
 -2 9 11 1.55 0.9
 -2 9 11 1.13 0.61
 -2 9 10 3.81 1.44
 -2 9 10 2.75 1.13
 -2 9 9 33.68 3.31
 -2 9 8 2.44 1.84
 -2 9 8 0.67 1.5
 -2 9 8 2.74 1.61
 -2 9 8 1.42 1.62
 -2 9 7 8.7 4.64
 -2 9 6 24.07 3.41
 -2 9 6 33.88 3.89
 -2 9 6 32.2 3.45
 2 -9 -6 24.47 7.49
 -2 9 6 28.24 7.22
 -2 9 5 1.23 1.86
 -2 9 5 0.75 1.85
 -2 9 5 3.08 2.16
 -2 9 5 3.52 3.56
 2 -9 -5 1.99 5.94
 -2 9 5 0.36 1.62
 -2 9 4 145.49 8.1
 2 -9 -4 135.76 16.57
 -2 9 4 144.06 8.21
 -2 9 4 136.45 7.99
 -2 9 3 1.64 1.57
 -2 9 3 3.51 1.67
 2 -9 -3 4.37 6.64
 -2 9 3 3.06 1.7
 -2 9 3 2.98 1.72
 -2 9 2 43.5 3.78
 -2 9 2 46.99 3.64
 -2 9 2 40.48 3.84
 2 -9 -2 43.54 7.86
 2 -9 -2 50.69 10.9
 -2 9 2 39.54 3.62
 -2 9 2 43.98 3.84
 -2 9 2 45.95 3.89
 2 -9 -1 55.54 11.31
 -2 9 1 51.49 4
 2 -9 -1 42.68 8.02
 -2 9 1 44.18 3.58
 -2 9 1 53.28 4.01
 -2 9 1 44.43 3.91
 -2 9 1 45.3 3.78
 2 -9 0 27.9 8.82
 -2 9 0 34.4 3.19
 -2 9 0 29.76 2.89
 -2 9 0 28.48 3.12
 -2 9 0 28.95 2.93
 -2 9 0 29.24 3.02
 2 -9 0 36.84 8.06
 -2 9 -1 35.58 3.41
 -2 9 -1 38.09 3.45
 2 -9 1 40 9.47
 2 -9 1 49.87 9.58
 -2 9 -1 39.68 3.33
 -2 9 -2 1 1.41
 -2 9 -2 0.8 1.2
 -2 9 -2 -0.16 1.4
 2 -9 2 -2.12 4.48
 -2 9 -2 3.79 2.96
 2 -9 2 1.09 5.1
 2 -9 2 -0.14 1.5
 -2 9 -3 345.57 22.22
 -2 9 -3 312.22 15.31
 2 -9 3 375.99 15.55
 -2 9 -3 317.86 14.62
 2 -9 3 382.77 27.68
 -2 9 -3 344.98 15.45
 -2 9 -4 613.8 34.15
 2 -9 4 559.31 38.36
 -2 9 -4 624.63 26.68
 -2 9 -4 631.64 26.53
 2 -9 4 570.28 37.05
 2 -9 4 660.27 26.6
 -2 9 -5 1405.42 66.44
 2 -9 5 1451.03 57.48
 -2 9 -5 1489.89 57.49
 2 -9 5 1482.05 72.85
 2 -9 6 577.66 25.61
 2 -9 6 549.58 37.04
 -2 9 -6 606.51 25.56
 -2 9 -6 569.2 34.03
 2 -9 6 615.88 32.87
 2 -9 7 652.56 30
 -2 9 -7 661.54 38.67
 -2 9 -7 762.65 30.39
 2 -9 7 702.46 38.21
 -2 9 -8 199.81 17.92
 2 -9 8 216.37 17.39
 2 -9 9 103.24 7.11
 -2 9 -9 110.21 7.1
 -2 9 -10 12.82 2.41
 2 -9 10 0.16 2.51
 -2 9 -11 14.86 2.11
 2 -9 11 17.35 2.25
 -2 9 -12 4.56 1.05
 -2 9 -12 5.39 1.22
 2 -9 12 4.48 1.25
 -2 8 12 -0.36 0.79
 -2 8 11 12.39 1.83
 -2 8 11 14.67 1.7
 -2 8 10 22.14 2.71
 -2 8 10 24.28 2.54
 -2 8 9 177.42 9.61
 -2 8 9 185.13 9.32
 -2 8 8 355.03 24.86
 -2 8 7 124.79 14.12
 -2 8 7 121.9 7.78
 -2 8 7 135.27 7.77
 -2 8 7 126.36 7.99
 -2 8 7 130.15 7.92
 -2 8 6 20.13 3.04
 -2 8 6 12.28 5.66
 2 -8 -6 17.52 6.76
 -2 8 6 20.31 2.92
 -2 8 6 20.47 3.15
 -2 8 5 5.95 2.02
 -2 8 5 8.64 2.41
 2 -8 -5 2.77 5.3
 -2 8 5 8.9 2.05
 -2 8 5 6.13 2.29
 2 -8 -4 0.95 5.43
 -2 8 4 3.37 1.67
 -2 8 4 2.58 1.81
 -2 8 4 3.14 1.71
 -2 8 3 80.71 5.3
 -2 8 3 92.09 5.57
 -2 8 3 81.37 5.37
 -2 8 3 85.36 5.52
 2 -8 -3 88.85 9.71
 2 -8 -3 75.86 11.78
 -2 8 2 71.61 4.43
 -2 8 2 68.4 4.6
 2 -8 -2 61.19 10.86
 -2 8 2 67.69 4.59
 -2 8 2 63.46 4.59
 -2 8 2 72.82 4.72
 2 -8 -2 75.99 9.45
 -2 8 1 3.94 1.36
 -2 8 1 3.15 1.21
 -2 8 1 0.25 1.21
 -2 8 1 0.26 1.21
 -2 8 1 0.89 1.41
 2 -8 -1 -0.94 4.64
 2 -8 -1 -0.73 3.43
 -2 8 0 442.71 18.17
 2 -8 0 407.3 28.72
 -2 8 0 431.41 18.03
 -2 8 0 434.46 18.25
 2 -8 0 396.8 26.75
 -2 8 -1 269.29 12.07
 -2 8 -1 256.88 12.03
 2 -8 1 264.27 21.6
 2 -8 1 255.2 11.74
 -2 8 -1 262.9 11.71
 2 -8 1 274.67 21.09
 -2 8 -1 291.75 17.69
 -2 8 -2 2198.53 78.99
 2 -8 2 2217.41 93.37
 -2 8 -2 2120.16 78.8
 -2 8 -2 1967.18 78.11
 2 -8 2 2087.73 78.61
 -2 8 -2 2068.6 86
 -2 8 -3 854.04 40.55
 2 -8 3 827.05 45.86
 -2 8 -3 864.76 33.6
 -2 8 -3 771.89 32.68
 2 -8 3 830.32 44.93
 2 -8 3 902.61 33.62
 2 -8 4 1023.13 53.36
 -2 8 -4 998.48 47.67
 2 -8 4 902.96 45.5
 2 -8 4 849.82 49.33
 2 -8 4 1063.31 40.39
 -2 8 -4 1039.38 40.3
 2 -8 5 206.08 11.19
 2 -8 5 227.25 16.57
 -2 8 -5 221.06 11.04
 2 -8 5 192.64 18.88
 -2 8 -5 192.87 16.26
 2 -8 6 262.6 19.61
 2 -8 6 230.49 21.44
 2 -8 6 279.24 13.59
 2 -8 7 44.98 9
 2 -8 7 33.66 4.11
 2 -8 7 36.57 7.14
 2 -8 8 7.26 2.6
 2 -8 8 6.53 4.06
 2 -8 9 3.14 3.31
 2 -8 10 2.16 1.84
 2 -8 11 0.43 1.39
 -2 8 -11 0.61 1.28
 2 -8 12 0.69 1.15
 2 -8 12 0.61 0.71
 -2 8 -12 1.52 1.2
 -2 8 -13 0.63 0.68
 -2 8 -13 0.88 0.62
 -2 7 13 130.46 5.72
 -2 7 12 158.05 7.47
 -2 7 12 157.94 7.24
 -2 7 11 227.97 10.78
 -2 7 11 229.1 10.54
 -2 7 10 76.2 5.07
 -2 7 10 78.85 5.44
 -2 7 10 73.13 5.06
 -2 7 9 3.91 3.88
 -2 7 8 9.03 2.29
 -2 7 8 7.97 2.46
 -2 7 8 8.75 2.36
 -2 7 8 7.37 2.4
 -2 7 8 12.63 5.4
 -2 7 7 69.6 10.57
 -2 7 7 69.54 5.03
 -2 7 7 64.45 5.27
 -2 7 7 63.44 5.18
 2 -7 -7 59.99 9.46
 -2 7 6 73.69 11.19
 -2 7 6 87.94 6.01
 2 -7 -6 72.92 10.8
 -2 7 6 93.35 6.13
 -2 7 6 85.75 5.84
 -2 7 5 6.56 2.08
 2 -7 -5 0.81 5.12
 -2 7 5 5.07 1.82
 -2 7 4 7.51 1.91
 2 -7 -4 14.59 6.07
 -2 7 4 7.89 1.92
 2 -7 -3 405.29 26.42
 -2 7 3 394.62 16.98
 -2 7 3 409.15 17.14
 -2 7 3 408.51 17.12
 -2 7 3 399.73 17.05
 -2 7 2 59.58 3.97
 2 -7 -2 68.49 9.89
 -2 7 2 58.66 3.93
 -2 7 2 59.66 3.79
 -2 7 2 68.58 4.12
 -2 7 2 59.63 4.03
 -2 7 1 1790.8 67.94
 -2 7 1 1825.46 67.75
 -2 7 1 1818.01 67.85
 -2 7 1 1796.48 67.95
 2 -7 -1 1795.69 79.58
 -2 7 1 1753.23 67.81
 -2 7 0 921.46 34.72
 -2 7 0 868.36 34.48
 -2 7 0 904.29 34.86
 2 -7 0 832.83 43.4
 -2 7 0 911.71 40.18
 2 -7 0 853.05 45.19
 -2 7 -1 326.45 13.53
 -2 7 -1 304.04 17.93
 2 -7 1 290.84 20.9
 2 -7 1 305.97 13.18
 -2 7 -1 308.03 13.43
 2 -7 1 275.48 21.08
 2 -7 2 707.86 37.55
 2 -7 2 701.17 27.51
 2 -7 2 660.66 30.57
 2 -7 2 671.58 37.41
 -2 7 -2 686.9 27.5
 -2 7 -2 677.8 32.9
 2 -7 3 40.02 3.32
 -2 7 -3 32.59 3.07
 2 -7 3 31.08 7.07
 -2 7 -3 22.64 4.58
 2 -7 3 25.39 6.74
 2 -7 4 48.48 4.09
 2 -7 4 43.65 6.35
 2 -7 4 46.04 7.89
 2 -7 4 38.44 7.92
 2 -7 5 6.11 5
 2 -7 5 0.62 2.71
 2 -7 5 2.69 1.82
 2 -7 6 81.95 6.06
 2 -7 6 79.42 11.39
 2 -7 6 84.64 10.3
 2 -7 7 11.81 5.76
 2 -7 7 8.78 4.19
 2 -7 7 11.65 2.78
 2 -7 8 0.84 2.95
 2 -7 8 0.65 2.11
 2 -7 9 134.08 8.24
 2 -7 9 117.16 13.69
 2 -7 10 21.7 5.86
 2 -7 10 23.6 2.59
 2 -7 11 74.12 4.52
 2 -7 11 74.66 5.22
 2 -7 12 153.3 7.18
 2 -7 12 179.18 8.15
 -2 7 -13 152.29 5.9
 2 -7 13 139.49 5.25
 -2 6 13 40.87 2.61
 -2 6 13 37.29 2.69
 -2 6 12 33.44 2.83
 -2 6 12 34.1 2.99
 -2 6 12 33.47 2.51
 -2 6 11 1.08 1.24
 -2 6 11 2.45 1.5
 -2 6 11 1.95 1.74
 -2 6 10 90.63 10.98
 -2 6 10 86.82 10.11
 -2 6 9 75.35 10.64
 -2 6 9 73.4 5.25
 -2 6 9 68.96 5.58
 -2 6 9 79.94 5.73
 -2 6 8 24.28 6.66
 -2 6 8 33.35 3.5
 -2 6 8 30.73 3.73
 -2 6 8 29.56 3.7
 -2 6 8 29.74 3.7
 -2 6 7 14.6 2.82
 -2 6 7 14.69 2.38
 -2 6 7 14.14 2.84
 2 -6 -7 15.56 5.51
 -2 6 7 21.23 6.21
 -2 6 7 15.16 2.87
 -2 6 6 46.63 4.14
 -2 6 6 35.75 7.95
 2 -6 -6 49.97 8.39
 -2 6 6 53.3 4.32
 -2 6 5 339.72 14.87
 2 -6 -5 359.57 22.86
 -2 6 5 321.41 14.57
 -2 6 4 513.62 21.07
 2 -6 -4 506.63 29.41
 -2 6 4 510.3 20.97
 -2 6 3 710.7 28.29
 -2 6 3 728.28 28.38
 2 -6 -3 783.38 34.19
 -2 6 3 706.26 28.32
 -2 6 3 721.91 28.43
 -2 6 2 65.88 3.96
 -2 6 2 66.26 3.86
 2 -6 -2 67.7 7.59
 -2 6 2 61.27 3.81
 2 -6 -1 26.65 5.59
 2 -6 -1 35.79 6.97
 2 -6 0 -0.61 4.2
 2 -6 0 0.56 1.04
 -2 6 0 1.01 1.93
 2 -6 0 -0.55 3.51
 2 -6 1 26.26 5.93
 -2 6 -1 36.23 4.74
 2 -6 1 29.07 6.74
 2 -6 1 38.6 3.92
 2 -6 2 11.09 3.04
 -2 6 -2 11.11 1.69
 2 -6 2 5.89 4.32
 2 -6 3 66.56 4.36
 2 -6 3 62.51 6.78
 2 -6 3 56.06 7.84
 2 -6 4 52.01 7.38
 2 -6 4 42.78 7.66
 2 -6 5 8.81 4.55
 2 -6 5 6 2.01
 2 -6 6 17.73 4.96
 2 -6 6 14.93 2.67
 2 -6 6 23.08 6.13
 2 -6 6 19.52 2.29
 2 -6 7 98.67 6
 2 -6 7 112.32 12.09
 2 -6 7 108.85 12.04
 2 -6 7 116.29 7.09
 2 -6 8 21.55 6.12
 2 -6 8 29.93 3.56
 2 -6 8 23.67 2.84
 2 -6 9 254.97 13.03
 2 -6 9 293.71 21.7
 2 -6 9 263.45 12.41
 2 -6 10 428.01 19.2
 2 -6 10 428.55 27.81
 2 -6 11 1005.54 38.53
 2 -6 11 934.71 37.8
 2 -6 12 418.88 17.23
 2 -6 12 399 16.84
 2 -6 13 124.9 6.17
 2 -6 13 147.1 6.25
 -2 5 14 0.78 0.63
 -2 5 14 1.45 0.6
 -2 5 13 76.27 4.27
 -2 5 13 70.06 3.93
 -2 5 13 74.31 4.38
 -2 5 12 45.19 3.53
 -2 5 12 48.03 3.38
 -2 5 12 39.22 3.57
 -2 5 11 67.17 4.53
 -2 5 11 64.61 4.96
 -2 5 11 57.83 8.77
 -2 5 11 64.88 4.76
 -2 5 10 22.61 2.82
 -2 5 10 22.12 3.2
 -2 5 10 20.82 6.1
 -2 5 10 23.3 2.78
 -2 5 9 2.53 1.7
 -2 5 9 3.23 3.9
 -2 5 9 2.74 2.25
 -2 5 9 3.16 2.16
 -2 5 8 64.43 9.64
 -2 5 8 58.75 4.98
 -2 5 8 65.44 4.72
 -2 5 8 69.25 5.16
 -2 5 8 63.6 5.2
 -2 5 7 2.06 1.78
 -2 5 7 -1.51 4.23
 -2 5 7 1.59 1.76
 -2 5 7 3.71 1.9
 -2 5 6 192.25 9.64
 -2 5 6 189.81 9.5
 -2 5 5 271.54 12.24
 -2 5 5 280.17 12.48
 -2 5 4 98.74 5.46
 -2 5 4 103.61 5.41
 -2 5 4 89.68 5.2
 2 -5 -4 100.77 10.33
 2 -5 -3 26.81 4.61
 2 -5 -3 30.18 6.43
 2 -5 -2 121.76 9.66
 2 -5 -2 122.02 11.12
 2 -5 -1 22.67 2.13
 2 -5 -1 27.99 5.66
 2 -5 -1 25.8 5.15
 2 -5 0 52.84 4
 -2 5 0 52.48 5.18
 2 -5 0 46.37 7.02
 2 -5 0 54.56 6.99
 2 -5 1 350.32 16.61
 2 -5 1 349.53 20.26
 -2 5 -1 363.09 17.77
 2 -5 1 332.42 20.3
 2 -5 2 10.26 4.32
 2 -5 2 22.83 5.01
 2 -5 2 16.14 3.31
 2 -5 3 327.17 22.5
 2 -5 3 515.26 23.78
 2 -5 4 15.19 5.29
 2 -5 4 15.17 4.23
 2 -5 4 19.96 2.46
 2 -5 5 759.22 30.67
 2 -5 6 1871.89 68.79
 2 -5 6 1795.92 69.56
 2 -5 7 1384.89 56.31
 2 -5 7 1606.53 57.59
 2 -5 8 1230.68 49.54
 2 -5 8 1160.58 59.38
 2 -5 9 797.42 31.97
 2 -5 9 786.53 42.42
 2 -5 9 777.46 32.42
 2 -5 10 314.68 14.59
 2 -5 10 294.89 22.33
 2 -5 10 326.85 15.05
 2 -5 11 158.52 8.35
 2 -5 11 133.65 14.14
 2 -5 11 160.4 8.58
 2 -5 12 3.51 1.47
 2 -5 12 3.64 1.43
 2 -5 13 2.11 1.04
 2 -5 14 0.98 0.67
 -2 4 14 17.02 1.66
 -2 4 14 15.79 1.62
 -2 4 13 10.89 1.69
 -2 4 13 10.04 1.74
 -2 4 13 12.3 1.7
 -2 4 12 13.18 2.15
 -2 4 12 12.17 2.08
 -2 4 12 12.97 2.19
 -2 4 11 0.53 1.77
 -2 4 11 -0.33 1.45
 -2 4 11 -1.44 3.85
 -2 4 10 5.66 2.16
 -2 4 10 4.89 1.75
 -2 4 10 4.55 1.77
 -2 4 10 6.56 1.93
 -2 4 10 3.08 4.04
 -2 4 9 131.43 13.54
 -2 4 9 130.55 7.87
 -2 4 9 125.9 7.14
 -2 4 8 176.8 8.99
 -2 4 8 160.23 15.17
 -2 4 8 174.05 9.55
 -2 4 8 189.24 9.66
 -2 4 8 172.6 9.18
 -2 4 7 1276.98 56.65
 -2 4 7 1164.29 46.63
 -2 4 7 1155.08 47.09
 -2 4 7 1270.35 47.24
 -2 4 6 386.72 23.41
 2 -4 -6 389.68 22.2
 -2 4 6 401.55 16.72
 -2 4 6 366.23 16.27
 2 -4 -5 144.78 11.78
 -2 4 5 134.05 6.91
 -2 4 5 127.74 6.7
 2 -4 -4 23.73 5.91
 2 -4 -3 54.27 7.38
 2 -4 -2 401.21 21.88
 2 -4 -2 422.82 20.28
 2 -4 -1 312.35 18.02
 2 -4 -1 314.47 13.53
 -2 4 1 341.53 15.72
 2 -4 -1 331.67 17.2
 2 -4 0 40.65 5.54
 2 -4 0 48.05 5.7
 2 -4 0 43.31 3.45
 -2 4 0 42.18 4.08
 2 -4 1 4.18 1.75
 2 -4 1 0.38 2.65
 2 -4 1 2.51 3.23
 2 -4 2 158.98 9.67
 2 -4 2 168.33 11.77
 2 -4 2 135.91 10.37
 2 -4 3 1103.06 50.12
 2 -4 3 1195.87 48.63
 2 -4 4 1722.18 67.25
 2 -4 4 1509.06 66.05
 2 -4 4 1538.77 63.19
 2 -4 5 1067.22 49.01
 2 -4 5 1117.63 43.1
 2 -4 6 1317.43 45.24
 2 -4 6 983.62 44.15
 -2 4 -6 1148.36 52.56
 2 -4 6 1080.13 50.3
 2 -4 6 957.13 50.99
 2 -4 6 1231.08 44.18
 2 -4 7 457.12 18.85
 -2 4 -7 408.55 26.12
 2 -4 7 445.36 18.1
 2 -4 8 131.12 7.33
 2 -4 8 119.38 7.54
 -2 4 -8 116.74 13.24
 2 -4 8 142.82 7.95
 2 -4 8 107.79 12.24
 2 -4 9 1.6 3.37
 2 -4 9 3.65 1.83
 2 -4 9 1.07 1.68
 -2 4 -9 0.91 3.02
 2 -4 10 9.62 4.53
 2 -4 10 15.44 2.54
 2 -4 10 13.73 2.59
 2 -4 11 14 4.98
 2 -4 12 13.31 2.18
 2 -4 13 22.48 2.25
 2 -4 14 27.01 2.03
 -2 3 14 26.24 2.31
 -2 3 14 26.27 2.31
 -2 3 14 27.04 2.23
 -2 3 13 73.68 4.96
 -2 3 13 84.61 5.08
 -2 3 13 84.49 4.92
 -2 3 12 390.23 17.39
 -2 3 12 408.13 17.11
 -2 3 12 357.37 23.94
 -2 3 12 387.83 17.24
 -2 3 11 235.03 11.59
 -2 3 11 277.99 12.91
 -2 3 11 264.05 12.38
 -2 3 11 280.38 20.1
 -2 3 11 275.92 12.76
 -2 3 10 336.35 15.25
 -2 3 10 363.09 16.31
 -2 3 10 362.4 15.86
 -2 3 10 358.33 23.88
 -2 3 10 343.07 15.98
 -2 3 9 607.42 26.49
 -2 3 9 639.27 35.09
 -2 3 9 679.57 25.92
 -2 3 9 607.64 25.65
 -2 3 8 147.78 13.78
 -2 3 8 151.81 8.18
 -2 3 8 158.8 7.82
 -2 3 8 152.2 8.53
 -2 3 7 59.55 8.2
 -2 3 7 49.49 4.21
 -2 3 7 55.07 4.08
 -2 3 7 49.93 4.16
 -2 3 6 48.42 3.86
 -2 3 6 49.37 3.71
 -2 3 6 54.99 4.06
 2 -3 -5 43.31 6.67
 -2 3 5 48.33 4.8
 2 -3 -4 197.53 13.3
 2 -3 -3 71.8 7.28
 2 -3 -2 49.04 4.82
 2 -3 -2 48.01 5.89
 -2 3 1 566.57 23.72
 2 -3 -1 561.24 26.08
 2 -3 -1 552.29 24.99
 2 -3 -1 566.64 22.44
 -2 3 0 314.54 14.56
 2 -3 0 302.09 16.52
 2 -3 0 336.79 14.22
 2 -3 0 337.22 16.59
 2 -3 1 2081.1 88.1
 2 -3 1 2393.47 86.74
 2 -3 1 2294.31 88.9
 2 -3 2 1178.21 49.69
 2 -3 2 1119.59 47.85
 2 -3 3 918.58 37.85
 2 -3 3 926.25 39.86
 -2 3 -4 120.65 9.55
 2 -3 4 113.74 9.14
 2 -3 4 135.25 10.13
 2 -3 4 125.67 9.78
 2 -3 5 228.76 14.98
 -2 3 -5 239.7 15.62
 2 -3 5 217.82 14.26
 2 -3 6 41.12 3.62
 2 -3 6 47 3.52
 2 -3 6 47.34 3.53
 2 -3 6 40.16 3.41
 2 -3 7 25 2.91
 2 -3 7 19.4 2.83
 2 -3 7 33.35 2.99
 2 -3 7 29.31 2.98
 2 -3 7 25.17 5.6
 -2 3 -7 28.64 6.03
 2 -3 8 25.1 5.81
 -2 3 -8 21.7 5.69
 2 -3 8 18.98 5.25
 2 -3 8 18.76 2.6
 2 -3 8 20.82 2.67
 2 -3 8 16.71 2.73
 2 -3 8 24.18 2.97
 2 -3 9 54.52 8.62
 2 -3 9 54.73 4.67
 2 -3 9 51.32 4.31
 -2 3 -9 52.22 9.05
 2 -3 9 58.32 8.67
 2 -3 9 52.25 4.3
 2 -3 10 12.03 2.54
 2 -3 10 10.06 4.63
 -2 3 -10 15.58 5.48
 2 -3 10 10.23 2.21
 2 -3 10 13.07 5.1
 2 -3 11 29.34 6.66
 -2 3 -11 44.46 8.44
 2 -3 12 6.27 1.79
 2 -3 12 3.2 1.4
 2 -3 13 63.92 3.98
 2 -3 13 52.34 3.36
 2 -3 14 50.75 3.08
 -2 2 14 524.71 20.11
 -2 2 14 535.13 20.33
 -2 2 14 529.8 20.25
 -2 2 13 476.88 20.56
 -2 2 13 534.13 21.32
 -2 2 13 508.9 21.2
 -2 2 13 520.52 21.02
 -2 2 12 913.82 44.99
 -2 2 11 173.99 8.99
 -2 2 11 175.72 9.49
 -2 2 11 170.39 9.33
 -2 2 11 176.18 15.45
 -2 2 11 168.66 9.13
 -2 2 10 23 6.03
 -2 2 10 17.89 2.71
 -2 2 10 17.22 2.69
 -2 2 10 17.93 2.59
 -2 2 10 16.47 2.11
 -2 2 10 15.51 2.8
 -2 2 9 14.45 2.65
 -2 2 9 15.16 2.1
 -2 2 9 15.58 2.59
 -2 2 8 152.51 8.42
 -2 2 8 172.1 14.13
 -2 2 7 190.04 9.57
 -2 2 7 195.8 9.24
 -2 2 6 36.02 4.64
 -2 2 6 27.07 5.78
 -2 2 5 1.38 2.13
 2 -2 -5 1.72 2.05
 2 -2 -4 614.99 28.43
 2 -2 -3 11.6 3.5
 2 -2 -2 3330.34 127.32
 2 -2 -1 89.11 4.84
 -2 2 1 89.69 5.24
 2 -2 0 96.61 5.23
 2 -2 0 83.29 6.71
 2 -2 0 87.56 4.27
 -2 2 0 85.15 5
 2 -2 1 9.37 1.99
 2 -2 1 7.57 2.96
 2 -2 1 8.66 2.96
 2 -2 2 6.59 2.17
 -2 2 -2 6.84 1.88
 2 -2 2 6.18 2.11
 2 -2 2 8.89 2.74
 2 -2 3 8.24 2.47
 -2 2 -3 5.94 2.35
 2 -2 3 2.99 1.67
 2 -2 3 3.99 2.43
 2 -2 4 15.07 3.42
 2 -2 4 4.19 2.46
 2 -2 4 7.59 2.93
 2 -2 4 7.61 3.15
 -2 2 -4 7.54 3.14
 2 -2 5 409.44 23.16
 -2 2 -5 432.08 23.88
 2 -2 6 41.66 3.21
 2 -2 6 34.25 3.02
 2 -2 6 38.75 3.13
 2 -2 6 39 3.33
 2 -2 7 11.49 1.96
 2 -2 7 12.71 4.32
 -2 2 -7 8.69 4.01
 2 -2 7 13.98 2.04
 2 -2 7 12.53 2.02
 2 -2 7 12.11 2.12
 2 -2 7 11.28 2.18
 2 -2 7 9.28 1.77
 2 -2 7 8.95 1.81
 2 -2 8 86.69 5.13
 2 -2 8 90.51 5.88
 2 -2 8 64.54 8.98
 2 -2 8 87.92 5.59
 2 -2 8 97.2 10.8
 -2 2 -8 79.18 10.56
 2 -2 8 98.54 5.6
 2 -2 8 83.95 5.6
 2 -2 8 79.52 5.45
 2 -2 9 38.98 3.68
 2 -2 9 39.73 3.91
 2 -2 9 36.48 3.59
 -2 2 -9 31.07 7.12
 2 -2 9 33.29 7.04
 2 -2 9 37.11 7.11
 2 -2 10 81.46 10.38
 2 -2 10 91.7 6.04
 2 -2 10 93.21 6.08
 2 -2 10 86.41 6.16
 2 -2 10 104.09 11.86
 -2 2 -10 79.04 11.4
 -2 2 -11 420.55 28.22
 2 -2 11 452.11 27.34
 2 -2 11 455.38 19.1
 2 -2 11 428.48 18.56
 2 -2 12 639.15 26.75
 2 -2 12 649.56 27.09
 2 -2 12 721.68 27.63
 2 -2 13 391.5 16.32
 2 -2 13 383.89 15.89
 2 -2 14 146.62 7.63
 2 -2 14 234.6 8.28
 -2 1 15 89.19 4.16
 -2 1 14 77.02 4.54
 -2 1 14 70.47 4.37
 -2 1 14 71.72 4.37
 -2 1 14 65.43 4.07
 -2 1 13 24.02 2.78
 -2 1 13 25.28 2.85
 -2 1 13 22.87 2.58
 -2 1 13 28.17 2.9
 -2 1 12 2.67 3.66
 -2 1 12 0.86 1.59
 -2 1 12 -0.48 2.01
 -2 1 11 81.12 5.5
 -2 1 11 82.45 10.2
 -2 1 11 84.12 5.67
 -2 1 11 75.93 5.69
 -2 1 11 84.79 5.82
 -2 1 10 126.37 12.87
 -2 1 10 139.57 7.98
 -2 1 10 139.58 7.83
 -2 1 10 129.51 7.82
 -2 1 9 23.95 3.19
 -2 1 9 27.24 6.24
 -2 1 9 19.38 2.71
 -2 1 9 18.72 2.77
 2 -1 -8 27.69 2.53
 -2 1 8 25.92 3.01
 -2 1 8 30.8 5.97
 -2 1 8 25.46 2.92
 -2 1 7 215.09 10
 -2 1 7 181.05 13.1
 -2 1 6 2.55 2.52
 -2 1 6 -0.43 3.07
 -2 1 5 226.95 13.34
 2 -1 -5 230.1 10.99
 2 -1 -5 238.66 11.12
 -2 1 5 232.19 14.37
 2 -1 -4 6.48 2.02
 2 -1 -4 6.48 2
 2 -1 -3 2.51 1.94
 2 -1 -2 42.3 4.66
 2 -1 -2 40.91 5.04
 2 -1 -1 40.44 2.95
 2 -1 0 8.3 1.25
 2 -1 0 7.89 2.92
 2 -1 0 7.15 1.52
 2 -1 1 -0.22 2.19
 -2 1 -1 0.53 1.11
 2 -1 1 1.33 1.78
 2 -1 2 564.35 24.95
 2 -1 2 586.43 25.86
 -2 1 -2 632.66 25
 2 -1 3 67.87 5.08
 2 -1 3 75.99 5.35
 2 -1 3 70.97 6.07
 -2 1 -3 59.53 5.51
 2 -1 3 70.53 5.56
 2 -1 4 299.15 13.54
 2 -1 4 293.11 13.49
 2 -1 4 307.77 16.53
 2 -1 4 303.33 15.26
 2 -1 5 23.96 3.92
 2 -1 5 21.19 4.75
 2 -1 6 364.11 15.82
 2 -1 6 354.4 15.5
 2 -1 6 352.33 15.42
 2 -1 6 384.67 15.68
 2 -1 7 612.69 24.13
 2 -1 7 576.94 23.98
 2 -1 7 590.23 24.33
 2 -1 7 536.71 23.76
 2 -1 7 633.54 31.92
 -2 1 -7 511.03 31.09
 2 -1 7 597.88 30.6
 2 -1 7 633.05 24.17
 2 -1 8 1049.45 40.47
 2 -1 8 1051.71 40.25
 2 -1 8 1018.7 40.38
 2 -1 8 1022.02 40.73
 2 -1 8 953.17 40.1
 2 -1 8 1043.97 40.03
 2 -1 8 1034.62 48.21
 2 -1 8 1085.74 49.84
 -2 1 -8 936.56 49.56
 2 -1 9 739.28 29.96
 2 -1 9 720.4 30.32
 2 -1 9 763.32 38.64
 2 -1 9 824.19 40.71
 -2 1 -9 752.88 41.18
 2 -1 9 754.84 30.55
 2 -1 9 753.31 30.57
 2 -1 9 754.71 30.9
 2 -1 10 1217.73 47.36
 2 -1 10 1059.63 54.3
 2 -1 10 1173.45 46.97
 2 -1 10 1211.05 57.32
 -2 1 -10 1158.7 58.45
 2 -1 10 1184.59 46.27
 2 -1 10 1243.78 47.11
 2 -1 11 391.83 25.56
 2 -1 11 393.78 17.61
 2 -1 11 399.22 17.39
 2 -1 12 165.92 8.59
 2 -1 12 152.81 8.32
 2 -1 13 59.02 3.95
 2 -1 13 53.72 3.62
 2 -1 14 0.88 0.71
 2 -1 14 2.19 0.91
 2 -1 14 1.72 0.75
 -2 0 15 26.81 1.99
 -2 0 14 22.11 2.34
 -2 0 14 20.05 2.2
 -2 0 14 19.11 2.23
 -2 0 14 24.79 2.45
 -2 0 13 24.64 2.8
 -2 0 13 25.38 2.83
 -2 0 13 19.87 2.56
 -2 0 13 25.26 2.84
 -2 0 12 44.14 4
 -2 0 12 40.8 7.12
 2 0 -12 50.18 8.82
 -2 0 12 42.77 4
 -2 0 12 47.02 4
 -2 0 12 39.84 3.93
 -2 0 11 144.9 8.34
 -2 0 11 147.28 13.62
 -2 0 11 147.82 8.36
 -2 0 11 133.42 7.96
 -2 0 10 54.89 4.48
 -2 0 10 55.05 4.61
 -2 0 10 45.67 7.62
 -2 0 10 53.86 4.56
 -2 0 9 2.94 2.57
 -2 0 9 4.66 1.76
 -2 0 9 3.54 1.75
 -2 0 9 5.68 1.95
 -2 0 9 5.33 3.67
 2 0 -9 5.14 1.48
 -2 0 8 22.52 2.75
 2 0 -8 28.93 2.65
 -2 0 8 25.88 2.95
 -2 0 8 26.16 5.21
 -2 0 7 99.91 9.42
 -2 0 7 112.76 6.18
 -2 0 7 110.43 6.18
 -2 0 7 112.07 9.99
 -2 0 6 1363.29 56.51
 -2 0 6 1326.55 56.55
 -2 0 5 1787.2 71.58
 -2 0 5 1780.28 71.74
 -2 0 4 239.08 12.96
 -2 0 4 239.72 13.36
 2 0 -4 237.85 11.52
 2 0 -3 3.31 1.77
 2 0 -3 2.85 1.67
 2 0 -2 53.27 4.59
 2 0 -2 55.05 4.66
 2 0 -1 227.97 10.05
 2 0 -1 213.75 11.1
 2 0 -1 200.85 10.86
 -2 0 0 585.66 21.9
 2 0 0 572.45 23.07
 2 0 0 581.77 22.94
 2 0 1 146.71 8.43
 2 0 1 153.3 8.61
 -2 0 -1 175.21 7.29
 2 0 1 141.01 7.82
 2 0 1 152.31 7.82
 2 0 1 156.22 8.5
 2 0 2 2919.76 107.16
 2 0 2 2889.21 107.08
 2 0 2 2688.37 107.39
 2 0 2 2804.04 107
 2 0 2 2842.81 107.78
 2 0 3 5.83 1.63
 2 0 3 3.97 2.44
 2 0 3 0.88 1.5
 2 0 3 1.8 1.98
 2 0 4 38.94 4.76
 2 0 4 38.25 4.93
 2 0 4 44.41 5.57
 2 0 5 1396.74 60.49
 2 0 5 1420.08 61.77
 2 0 6 1863.42 71.32
 2 0 6 1720.89 70.69
 2 0 6 1891.15 71.04
 2 0 6 1799.2 76.56
 2 0 6 2071.42 76.73
 2 0 6 1987.77 71.66
 2 0 6 1959.69 71.39
 2 0 7 1507.56 65.57
 2 0 7 1559.49 62.42
 2 0 7 1523.92 63.96
 2 0 7 1545.39 57.34
 2 0 7 1471.07 56.99
 2 0 7 1350.23 56.72
 2 0 7 1533.46 57.19
 2 0 7 1537.58 57.32
 2 0 7 1487.86 57.42
 2 0 8 554.42 23.18
 2 0 8 533.43 22.92
 2 0 8 564.53 23.59
 2 0 8 569.96 31.73
 2 0 8 567.07 23.2
 2 0 8 585.64 23.37
 2 0 8 482.97 28.9
 2 0 9 121.38 11.91
 2 0 9 140.26 7.62
 2 0 9 133.01 7.6
 2 0 9 136.68 8.02
 2 0 9 148.4 7.89
 2 0 9 132.52 7.62
 2 0 9 140.72 7.87
 2 0 9 149.81 14.33
 -2 0 -9 137.72 14.49
 2 0 10 329.92 23.18
 -2 0 -10 301.82 23.09
 2 0 10 320.13 14.84
 2 0 10 330.43 14.56
 2 0 10 328.94 15.01
 2 0 10 312 14.65
 2 0 10 328.2 15.23
 2 0 11 8.92 4.52
 -2 0 -11 3.24 3.55
 2 0 12 7.86 1.95
 2 0 12 12.17 2.16
 2 0 13 55.49 3.74
 2 0 13 50.91 3.61
 2 0 13 61.39 3.96
 2 0 14 14.83 1.41
 -2 -1 15 7.69 1.22
 -2 -1 14 21.44 2.33
 -2 -1 13 12.4 2.22
 -2 -1 13 14.17 2.28
 -2 -1 13 13.79 2.31
 -2 -1 13 11.81 2.15
 -2 -1 12 27.88 3.28
 -2 -1 12 29.36 3.25
 -2 -1 12 24.28 3.18
 -2 -1 12 18.23 5.41
 2 1 -12 26.38 6.97
 -2 -1 12 30.01 3.26
 -2 -1 11 446.23 20.03
 2 1 -11 457.56 30.33
 -2 -1 11 474.12 27.58
 -2 -1 11 454.16 20.28
 -2 -1 11 486.13 20.55
 -2 -1 10 1079.88 38.7
 -2 -1 10 1101.21 39.05
 2 1 -10 1039.25 37.97
 -2 -1 10 1118.56 47.44
 -2 -1 10 1083.25 39.04
 -2 -1 9 254.97 12.56
 -2 -1 9 291.48 13.04
 2 1 -9 272.25 12.34
 -2 -1 9 280.75 18.27
 -2 -1 9 281.17 13.01
 -2 -1 8 1352.87 62.59
 2 1 -8 1431.55 55.03
 -2 -1 8 1408.48 55.22
 -2 -1 8 1496.79 55.6
 -2 -1 8 1440.98 55.46
 -2 -1 7 326.47 18.6
 -2 -1 7 329.69 14.33
 -2 -1 7 348.62 14.46
 -2 -1 7 314.07 14.11
 -2 -1 6 57.28 6.89
 -2 -1 6 58.53 6.44
 -2 -1 5 2.1 2.57
 -2 -1 5 2.3 2.65
 -2 -1 4 35.48 4.57
 -2 -1 4 29.01 3.48
 -2 -1 3 330.24 14.83
 2 1 -3 364.79 16.07
 2 1 -2 647.02 25.19
 2 1 -2 611.95 26.77
 2 1 -1 176.66 7.01
 2 1 -1 162.49 8.45
 2 1 0 395.72 15.9
 2 1 0 391.29 16.32
 2 1 1 217.94 10.84
 2 1 1 229.25 10.51
 2 1 1 252.28 11.85
 2 1 2 1092.66 47.42
 2 1 2 1178.93 48.38
 2 1 2 1232.15 46.67
 2 1 2 1251.58 47.35
 2 1 3 785.1 35.52
 2 1 3 849.18 34.21
 2 1 3 848.99 36.08
 2 1 4 392.9 20.97
 -2 -1 -4 401.52 16.58
 2 1 4 432.73 21.23
 2 1 4 431.86 19.77
 2 1 5 178 13.1
 2 1 5 200.89 13.21
 2 1 5 191.62 12.03
 2 1 6 33.13 2.83
 2 1 6 29.7 5.75
 2 1 6 38.74 3.21
 2 1 6 33.36 2.9
 2 1 6 41.02 3.4
 2 1 6 44.19 3.28
 2 1 6 35.79 3.36
 2 1 6 39.78 3.38
 2 1 6 38.58 5.25
 2 1 6 41.66 6.11
 2 1 7 404.6 23.65
 2 1 7 355.04 16.03
 2 1 7 383.47 16.86
 2 1 7 362.66 21.1
 2 1 7 393.24 16.45
 2 1 7 384.67 16.76
 2 1 7 389.07 16.62
 2 1 7 376.7 16.24
 2 1 8 9.68 1.93
 2 1 8 17.06 5.53
 2 1 8 10.32 2.36
 2 1 8 7.12 3.54
 2 1 8 10.47 2.36
 2 1 8 10.85 1.91
 2 1 8 10.92 2.3
 2 1 8 10.5 2.07
 2 1 9 38.99 3.42
 2 1 9 40.28 7.52
 2 1 9 36.08 3.4
 2 1 9 31.53 3.34
 2 1 9 34.92 3.7
 2 1 9 31.18 3.42
 2 1 10 75.28 5.55
 2 1 10 75.44 5.35
 2 1 10 75.15 5.14
 2 1 10 74.02 5.2
 2 1 10 93.82 11.26
 -2 -1 -10 69.91 10.26
 2 1 10 78.46 5.34
 2 1 11 126.38 12.92
 -2 -1 -11 124.06 13.35
 2 1 12 119.75 6.81
 2 1 12 118.29 6.66
 2 1 12 122.9 6.29
 2 1 13 29.71 2.5
 2 1 13 32.81 2.62
 2 1 13 32.64 2.61
 2 1 14 2.6 0.75
 -2 -2 15 79.68 4.22
 -2 -2 14 230.48 10.53
 -2 -2 13 877.92 34.91
 -2 -2 13 852.44 34.87
 -2 -2 13 903.68 35.16
 -2 -2 12 963.61 38.67
 -2 -2 12 997.07 39.19
 2 2 -12 874.05 48.94
 -2 -2 12 971.78 38.91
 -2 -2 11 1201.57 55.16
 -2 -2 11 1281.49 45.77
 -2 -2 11 1288.82 45.96
 2 2 -11 1206.57 44.71
 -2 -2 11 1265.64 45.44
 2 2 -11 1183.7 57.62
 -2 -2 10 249.99 19.26
 2 2 -10 269.9 12.11
 -2 -2 10 268.75 12.64
 -2 -2 10 278.1 18.21
 2 2 -10 295.59 21.87
 -2 -2 10 276.66 12.53
 -2 -2 10 287.03 12.97
 -2 -2 9 53.33 4.3
 2 2 -9 47.37 3.85
 -2 -2 9 50.3 4.16
 -2 -2 9 53.62 8.27
 -2 -2 9 47.65 6.9
 -2 -2 9 49.48 4.13
 -2 -2 8 47.75 3.84
 2 2 -8 47.79 3.62
 -2 -2 8 42.8 3.61
 -2 -2 8 42.97 6.92
 -2 -2 8 39.98 3.53
 -2 -2 7 89.11 8.03
 2 2 -7 76.48 4.49
 -2 -2 7 73.91 4.75
 -2 -2 7 74.4 4.64
 -2 -2 7 69.61 4.6
 2 2 -7 69.39 4.67
 -2 -2 6 655.97 31.57
 -2 -2 6 603.15 27.95
 -2 -2 5 268.25 15.97
 -2 -2 5 238.73 12.64
 -2 -2 4 108.67 8.53
 -2 -2 4 85.5 5.47
 -2 -2 3 23.3 3.97
 -2 -2 3 21.84 1.64
 2 2 -3 27.35 3.1
 2 2 -2 167.43 7.48
 2 2 -2 147.09 7.45
 2 2 -1 169.15 8.47
 2 2 -1 172.68 8.96
 2 2 0 506.89 20.38
 2 2 0 521.44 20.09
 2 2 0 481.44 21.46
 2 2 0 452.47 19.5
 2 2 1 1375.03 53.5
 2 2 1 1362.4 50.81
 2 2 1 1245.92 51.73
 2 2 2 407.04 20.13
 2 2 2 415.54 17.39
 2 2 2 394.17 19.2
 2 2 3 19.56 4.01
 2 2 3 24.22 2.88
 2 2 3 24.99 4.44
 2 2 4 5.1 1.95
 2 2 4 5.87 3.66
 -2 -2 -4 4.55 1.89
 2 2 4 2.45 2.98
 2 2 5 24.44 2.58
 2 2 5 25.99 4.94
 2 2 5 29.67 3.97
 2 2 5 32.74 2.65
 2 2 6 45.85 3.69
 2 2 6 41.02 3.59
 2 2 6 40.65 3.45
 2 2 6 42.46 3.23
 2 2 6 36.05 6.31
 2 2 6 41.06 3.09
 2 2 6 40.11 3.52
 2 2 6 45.05 3.37
 2 2 7 420.19 24.67
 2 2 7 375.78 16.64
 2 2 7 414.25 17.62
 2 2 7 405.44 16.97
 2 2 7 373.69 17.1
 2 2 7 434.81 24.07
 2 2 7 393.9 17.31
 2 2 7 382.27 17.39
 2 2 7 425.42 17.26
 2 2 8 142.99 13.69
 2 2 8 146.27 7.97
 2 2 8 146.11 8.21
 2 2 8 148.35 7.75
 2 2 8 147.28 7.9
 2 2 8 131.19 7.41
 2 2 8 140.57 12.44
 2 2 9 3.92 1.54
 2 2 9 3.49 1.93
 2 2 9 3.9 4.37
 2 2 9 3.24 1.51
 2 2 9 5.27 2.19
 2 2 9 4.33 1.77
 2 2 10 254.69 12.11
 2 2 10 251.84 11.92
 2 2 10 268.13 12.73
 2 2 10 271.19 12.47
 2 2 10 256.55 20.02
 -2 -2 -10 233.24 19.85
 2 2 10 248.98 12.14
 2 2 11 2.08 1.58
 2 2 11 1.41 2.73
 2 2 11 2.82 1.51
 2 2 11 2.2 1.58
 2 2 12 118.16 6.5
 2 2 12 121.03 6.19
 2 2 12 111.01 6.27
 2 2 12 117.81 6.51
 2 2 13 219.43 10.3
 2 2 13 262.3 10.53
 2 2 14 113.57 4.96
 -2 -3 15 270.71 11.23
 -2 -3 14 209.23 9.67
 -2 -3 13 306.74 10.06
 -2 -3 13 108.84 7.82
 -2 -3 12 79.9 10.53
 2 3 -12 102.78 12.49
 -2 -3 11 15.94 5.56
 2 3 -11 19.8 6.09
 -2 -3 11 20.64 3.58
 2 3 -11 21.39 2.68
 -2 -3 11 17.41 2.79
 -2 -3 11 17.35 2.92
 -2 -3 11 23.26 3.03
 2 3 -10 32.13 7.12
 -2 -3 10 28.49 6.89
 -2 -3 10 35.82 3.69
 -2 -3 10 19.08 3.74
 -2 -3 10 29.17 3.38
 2 3 -10 30.78 3.29
 -2 -3 10 35.72 3.58
 -2 -3 9 94.46 6.06
 -2 -3 9 115.81 12.59
 -2 -3 9 100.68 6.41
 2 3 -9 86.98 10.95
 2 3 -9 96.8 6.08
 -2 -3 9 101.24 6.3
 -2 -3 8 45.99 3.81
 2 3 -8 49.97 3.92
 -2 -3 8 46.41 3.75
 -2 -3 8 51.09 7.9
 2 3 -8 44.29 7.35
 -2 -3 8 46.23 3.95
 -2 -3 7 -0.55 2.74
 2 3 -7 -0.26 1.3
 -2 -3 7 0.88 1.22
 -2 -3 7 -0.13 1.37
 -2 -3 7 1.29 3.2
 -2 -3 7 2 2.2
 -2 -3 7 1.61 1.38
 2 3 -6 0.23 1.38
 -2 -3 6 0.54 2.68
 -2 -3 6 1.23 1.78
 2 3 -6 0.47 2.33
 2 3 -5 274.67 14.36
 -2 -3 5 233.97 15.29
 2 3 -4 423.81 19.34
 -2 -3 4 339.7 20.51
 -2 -3 3 12.04 3.67
 2 3 -3 19.25 2.1
 -2 -3 2 13.36 3.22
 2 3 -2 19.41 2.54
 2 3 -1 26.69 1.76
 2 3 -1 29.51 2.4
 -2 -3 1 22.79 3.59
 2 3 -1 27.53 3.35
 2 3 0 111.93 6.56
 -2 -3 0 111.34 7.02
 2 3 1 83.21 6.3
 -2 -3 -1 89.68 4.59
 2 3 2 44.04 3.28
 2 3 2 41.97 5.07
 -2 -3 -3 153.52 8.99
 2 3 3 138.31 10.84
 2 3 4 4.29 1.49
 2 3 4 7.63 3.62
 2 3 4 4.76 3.4
 -2 -3 -4 3.45 2.29
 2 3 5 778.03 30.85
 2 3 5 773.38 31.21
 2 3 5 751.59 30.7
 2 3 5 804.11 31.01
 2 3 5 792.03 30.63
 2 3 6 125.83 7.2
 2 3 6 136.01 7.55
 2 3 6 139.05 7.11
 2 3 6 136.65 7.4
 2 3 6 153.66 12.77
 2 3 6 130.69 12.03
 2 3 7 3.38 1.81
 2 3 7 4.05 1.51
 2 3 7 2.01 3.23
 2 3 7 3.95 1.72
 2 3 7 4.85 1.63
 2 3 7 3.74 1.9
 2 3 7 9.06 3.93
 2 3 7 4 1.87
 2 3 8 229.9 17.71
 2 3 8 199.52 9.86
 2 3 8 193.42 10.13
 2 3 8 217.68 16.62
 2 3 8 191.85 10.35
 2 3 8 217.52 10.25
 2 3 8 194.75 10.46
 2 3 9 527.74 22.45
 2 3 9 491.65 21.77
 2 3 9 523.18 22.27
 2 3 9 534.26 22.08
 2 3 9 558.12 31.63
 2 3 9 500.18 28.99
 2 3 10 484.79 28.97
 -2 -3 -10 431.63 28.21
 2 3 10 461.83 20.1
 2 3 11 572.29 24
 2 3 11 561.49 24.22
 2 3 11 626.99 24.22
 2 3 12 329.85 14.64
 2 3 12 334.14 14.71
 2 3 12 364.73 14.52
 2 3 13 154.21 7.05
 2 3 13 147.19 6.67
 -2 -4 15 25.82 1.96
 -2 -4 14 0.3 1.07
 -2 -4 14 0.86 1.01
 -2 -4 13 2.6 1.56
 -2 -4 13 2.47 1.7
 -2 -4 12 43.22 7.93
 2 4 -12 51.21 8.86
 -2 -4 11 21.93 6.35
 2 4 -11 15.02 5.6
 -2 -4 11 17.41 3.53
 2 4 -10 -0.17 1.7
 -2 -4 10 2.16 1.81
 2 4 -10 0.87 3.38
 -2 -4 10 6.11 4.21
 -2 -4 10 1.02 2.32
 -2 -4 9 1 2.36
 -2 -4 9 1.48 1.56
 -2 -4 9 -0.85 3.45
 2 4 -9 4.84 4.11
 2 4 -9 0.17 1.49
 -2 -4 9 2.95 1.82
 -2 -4 8 1.65 1.28
 -2 -4 8 5.56 3.48
 2 4 -8 -0.71 2.98
 2 4 -8 1.72 1.48
 -2 -4 8 1.79 1.57
 -2 -4 7 86.79 5.2
 2 4 -7 102.23 5.81
 -2 -4 7 111.82 11.45
 2 4 -7 82.24 9.48
 -2 -4 7 81.55 5.43
 2 4 -6 67.82 4.51
 -2 -4 5 28.57 5.88
 -2 -4 5 28.78 5.64
 2 4 -5 24.51 4.38
 -2 -4 4 197.28 14.01
 2 4 -3 586.09 23.72
 -2 -4 3 522.68 27.46
 2 4 -2 256.31 12.62
 -2 -4 2 223.58 14.12
 -2 -4 1 95.75 7.25
 2 4 -1 97.91 5.78
 2 4 -1 88.25 5.04
 -2 -4 0 207.98 10.26
 2 4 0 199.09 10.32
 2 4 0 187.2 10.32
 2 4 1 246.18 11.97
 2 4 1 201.19 12.35
 2 4 2 341.13 19.4
 -2 -4 -2 432.8 20.6
 -2 -4 -3 140.78 10.42
 -2 -4 -3 126.83 8.81
 2 4 3 137.38 6.71
 2 4 3 122.34 10.25
 2 4 3 139.26 6.77
 -2 -4 -4 148.93 10.61
 2 4 4 130.23 6.74
 2 4 4 129.83 6.53
 2 4 4 139.51 6.98
 2 4 4 126.36 6.54
 2 4 4 130.68 6.86
 2 4 4 137.87 6.94
 2 4 4 143.93 7.23
 2 4 5 3.74 1.57
 2 4 5 2.95 1.44
 2 4 5 3.12 1.3
 2 4 5 11.74 4.15
 2 4 5 3.7 1.68
 2 4 5 4.59 1.51
 2 4 5 5 3.67
 2 4 5 2.7 1.77
 2 4 6 678.73 29.06
 2 4 6 744.59 29.68
 2 4 6 730.07 28.92
 2 4 6 701.39 36.75
 2 4 6 715.32 29.26
 2 4 7 1054.64 50.53
 2 4 7 975.81 41.3
 2 4 7 1059.37 41.8
 2 4 7 1120.51 41.32
 2 4 7 1047.97 41.53
 2 4 7 1198.06 52.12
 2 4 7 997.14 41.4
 2 4 8 992 50.39
 2 4 8 975.6 41.18
 2 4 8 1051.17 41.23
 2 4 8 994.02 41.26
 2 4 8 1061.74 41.58
 2 4 8 1089.55 41.1
 2 4 8 1168.35 52.02
 2 4 9 479.74 28.61
 2 4 9 516.48 21.61
 2 4 9 446.28 29.15
 2 4 9 484.8 20.97
 2 4 9 505.82 21.09
 2 4 10 156.46 14.4
 2 4 10 149.54 8.3
 2 4 10 148.88 8.16
 2 4 11 70.61 4.52
 2 4 11 67.02 4.5
 2 4 11 63.45 4.39
 2 4 12 49.25 3.29
 2 4 12 47.09 3.29
 2 4 12 47.66 3.28
 2 4 13 10.78 1.15
 2 4 13 12.77 1.2
 -2 -5 15 4.86 0.85
 -2 -5 14 0.61 1
 -2 -5 14 -0.08 0.9
 -2 -5 13 -0.5 1.31
 -2 -5 13 1.08 1.42
 -2 -5 12 27.98 3.43
 -2 -5 11 6.1 4.45
 -2 -5 11 5.57 2.54
 -2 -5 10 169.67 16.84
 -2 -5 10 188.01 11.23
 -2 -5 9 235.31 19.99
 -2 -5 9 262.3 13.52
 2 5 -9 228.97 11.67
 -2 -5 8 481.9 29.61
 -2 -5 8 393.99 27.28
 -2 -5 8 533.73 21.55
 2 5 -8 414.88 19.19
 2 5 -8 379.8 25.89
 -2 -5 7 445.49 28.94
 2 5 -7 476.6 20.73
 2 5 -7 506.4 27.86
 -2 -5 7 525.62 30.85
 -2 -5 6 1105.94 51.09
 2 5 -6 1046.17 41.03
 -2 -5 6 958.13 50.53
 2 5 -5 478.66 19.94
 -2 -5 4 52.87 7.34
 2 5 -4 55.92 3.78
 -2 -5 3 9.92 3.72
 -2 -5 3 8.55 4.01
 2 5 -2 212.21 11.61
 -2 -5 2 202.32 16.02
 2 5 -2 175 10.41
 -2 -5 2 182.36 12.52
 -2 -5 1 12.52 4.48
 -2 -5 1 15.68 3.19
 2 5 -1 11.09 2.31
 -2 -5 0 310.35 19.96
 -2 -5 0 299.3 13.98
 2 5 0 310.88 14.87
 -2 -5 -1 138.5 11.54
 2 5 1 120.72 8.91
 2 5 1 126.14 8.19
 2 5 2 147.15 7.34
 2 5 2 161.44 7.58
 2 5 2 156.7 7.42
 2 5 2 144.95 7.15
 2 5 2 156.66 9.9
 -2 -5 -2 162.99 11.84
 2 5 2 135.53 10.57
 -2 -5 -2 159.76 12.41
 2 5 2 150.17 7.24
 2 5 3 867.86 33.28
 2 5 3 817.85 33.47
 2 5 3 827.46 33.4
 2 5 3 816.45 32.93
 2 5 3 926.54 33.59
 2 5 3 831.76 39.04
 2 5 3 869.76 33.39
 2 5 4 690.67 27.72
 2 5 4 658.64 27.06
 2 5 4 721.17 34.38
 2 5 4 694.62 27.36
 2 5 4 682.33 27.61
 2 5 5 218.43 10.97
 2 5 5 228.68 10.98
 2 5 5 217.56 10.61
 2 5 5 231.62 10.79
 2 5 5 204.29 10.29
 2 5 5 233.71 16.8
 2 5 5 264.28 18.48
 2 5 6 180.35 9.35
 2 5 6 172.97 9.54
 2 5 6 180.02 15.08
 2 5 6 174.2 9.21
 2 5 7 68.83 5.15
 2 5 7 78.31 10.34
 2 5 7 63.98 5.08
 2 5 7 64.2 9.1
 2 5 7 77.79 5.45
 2 5 7 62.94 5.01
 2 5 8 17.69 2.82
 2 5 8 20.3 2.88
 2 5 8 18.12 2.86
 2 5 8 14.75 5.85
 2 5 8 21.34 3.06
 2 5 8 25.86 6.33
 2 5 9 70.93 9.44
 2 5 9 70.83 9.81
 2 5 10 17.91 2.48
 2 5 10 20.41 2.67
 2 5 10 15.76 2.33
 2 5 11 13.46 1.92
 2 5 11 14.19 1.89
 2 5 11 17.37 2.11
 2 5 12 32.39 2.35
 2 5 12 35.88 2.47
 -2 -6 14 25.48 2
 2 6 -14 22.69 1.81
 -2 -6 13 99.36 5.83
 -2 -6 13 126.69 6.48
 -2 -6 12 441.43 19.47
 -2 -6 11 1148.08 56.88
 -2 -6 10 1044.77 53.03
 -2 -6 10 997.06 41.95
 -2 -6 9 782.52 49.01
 -2 -6 9 1056.34 41.41
 -2 -6 8 264.96 13.57
 -2 -6 8 254.81 20.86
 -2 -6 8 193.74 18.66
 2 6 -8 210.23 11.36
 -2 -6 7 25.25 6.96
 -2 -6 7 25.46 4.07
 -2 -6 7 27.34 7.04
 2 6 -7 20.26 2.91
 -2 -6 6 5.71 4.32
 2 6 -6 6.25 1.86
 -2 -6 6 7.25 3.89
 -2 -6 5 276.79 19.53
 -2 -6 5 304.49 22.38
 2 6 -5 236.8 11.59
 2 6 -4 88.32 4.93
 2 6 -4 83.62 5.11
 -2 -6 4 78.93 11.39
 2 6 -3 183.43 8.69
 2 6 -3 151.1 10.74
 -2 -6 3 165.34 13.13
 2 6 -3 176.46 8.08
 -2 -6 3 166.46 16.07
 2 6 -2 23.77 3.67
 2 6 -2 24.87 2.73
 2 6 -2 28.07 4.32
 2 6 -2 28.11 2.63
 -2 -6 2 32.73 4.88
 2 6 -1 14.6 2.27
 2 6 -1 15.2 1.73
 -2 -6 1 15.11 3.03
 2 6 -1 15.18 1.95
 2 6 0 57.9 3.87
 2 6 0 55.19 4.09
 2 6 0 62.39 3.8
 2 6 0 60.56 3.79
 2 6 1 312.05 13.45
 2 6 1 313.36 13.39
 -2 -6 -1 303.58 20.37
 2 6 1 309.86 13.6
 2 6 1 316.39 13.69
 2 6 1 317.55 13.37
 -2 -6 -1 349.15 21.71
 -2 -6 -2 290.42 18.2
 2 6 2 271.76 12.13
 2 6 2 250.91 12.02
 2 6 2 265.36 11.92
 2 6 2 273.5 11.97
 2 6 2 269.83 11.73
 2 6 3 49.47 3.81
 2 6 3 45.57 3.42
 2 6 3 46.84 3.87
 2 6 3 47.08 3.57
 -2 -6 -3 39.18 7.08
 2 6 3 47.91 3.6
 2 6 4 0.97 1.29
 2 6 4 2.01 1.38
 2 6 4 2.98 3.14
 2 6 4 3.59 2.03
 2 6 4 -1.14 2.83
 -2 -6 -4 5.13 3.52
 2 6 4 0.76 1.36
 2 6 5 3.56 2.17
 2 6 5 4.06 1.65
 2 6 5 -0.79 3.22
 2 6 5 3.15 3.3
 2 6 5 3.91 1.96
 2 6 5 6.78 1.82
 2 6 5 4.48 1.72
 2 6 6 108.12 12.23
 2 6 6 85.16 5.75
 2 6 6 85.57 10.16
 2 6 6 80.35 5.74
 2 6 6 87.9 6.11
 2 6 7 18.48 2.94
 2 6 7 18.16 5.99
 2 6 7 18.79 2.76
 2 6 7 20.65 2.95
 2 6 7 17.65 5.33
 2 6 8 95.49 11.46
 2 6 8 77.84 5.6
 2 6 8 88.2 10.46
 2 6 8 72.75 5.53
 2 6 9 99.26 5.86
 2 6 9 87.73 5.28
 2 6 10 102.3 6
 2 6 10 124.02 6.36
 2 6 10 92.99 5.53
 2 6 10 113.48 6.1
 2 6 11 38.34 2.76
 2 6 11 56.48 3.39
 2 6 11 51.78 3.12
 2 6 11 35.48 2.65
 2 6 12 6.41 1.04
 -2 -7 14 146.65 6.63
 2 7 -13 257.96 12.87
 2 7 -13 293.51 12.96
 -2 -7 12 408.46 16.77
 2 7 -12 317.21 16.63
 -2 -7 11 170.83 9.79
 -2 -7 10 49.51 5.26
 -2 -7 10 66.55 10.4
 -2 -7 9 62.19 6.35
 -2 -7 9 43.48 9.47
 -2 -7 8 24.93 4.25
 -2 -7 8 31.55 7.77
 -2 -7 7 90.23 13.22
 -2 -7 7 88.74 7.3
 -2 -7 7 78.24 11.94
 2 7 -6 -0.45 1.18
 -2 -7 6 3.48 3.37
 -2 -7 6 -2.25 5.09
 -2 -7 6 1.69 3.71
 -2 -7 5 3.5 4.09
 -2 -7 5 0.46 2.17
 2 7 -5 1.63 1.18
 -2 -7 5 0.78 3.01
 -2 -7 5 1.11 4.29
 2 7 -5 2.42 1.51
 2 7 -4 49.55 3.58
 2 7 -4 51.2 4.17
 -2 -7 4 61.24 9.76
 -2 -7 4 57.16 4.95
 -2 -7 4 58.67 8.05
 2 7 -4 52.77 6.2
 2 7 -4 49.6 3.71
 -2 -7 4 69.79 11.46
 2 7 -3 191.03 8.84
 2 7 -3 192.73 9.52
 -2 -7 3 173.49 16.83
 -2 -7 3 180.07 9.59
 2 7 -3 185.53 8.84
 -2 -7 3 165.43 17.93
 2 7 -2 78.24 4.89
 -2 -7 2 67.22 10.71
 2 7 -2 69.79 4.34
 -2 -7 2 68.17 7.17
 -2 -7 2 69.78 10.12
 2 7 -1 52.45 3.83
 -2 -7 1 58.19 9.21
 -2 -7 1 64.93 10.21
 2 7 -1 60.95 3.92
 2 7 -1 52.95 3.93
 2 7 -1 55.79 7.14
 2 7 -1 54.24 3.63
 2 7 0 63.74 4.21
 -2 -7 0 66.36 9.93
 2 7 0 63.03 4.1
 -2 -7 0 56.55 9.32
 2 7 0 66.57 4.41
 2 7 0 69.59 4.18
 2 7 0 59.16 4.13
 2 7 1 4.56 1.4
 -2 -7 -1 7.36 4.49
 2 7 1 3.76 1.22
 -2 -7 -1 5.22 3.9
 2 7 1 6.01 1.41
 2 7 1 3.82 1.4
 2 7 1 4.61 1.57
 2 7 1 5.83 1.45
 2 7 2 20.25 2.53
 2 7 2 16.51 2.11
 2 7 2 15.85 2.16
 -2 -7 -2 20.23 5.87
 2 7 2 17.08 2.54
 2 7 2 17.9 2.24
 -2 -7 -2 15.5 4.88
 -2 -7 -3 12.71 5.01
 2 7 3 10.92 4.57
 2 7 3 6.5 1.7
 2 7 3 10.45 2.06
 2 7 3 8.24 1.82
 2 7 3 4.26 2.03
 2 7 4 2.13 1.43
 2 7 4 1.76 1.42
 2 7 4 9.14 4.76
 -2 -7 -4 3.84 4.12
 2 7 4 3.39 2.13
 2 7 4 4.73 1.85
 2 7 4 5.31 1.78
 2 7 5 30.21 6.99
 2 7 5 26.91 3.1
 2 7 5 22.11 2.92
 2 7 5 27.94 3.47
 2 7 5 28.49 3.25
 2 7 5 25.95 3.42
 2 7 6 205.46 10.53
 2 7 6 200.19 10.7
 2 7 6 212.71 11
 2 7 6 228.02 19.13
 2 7 7 96.99 6.4
 2 7 7 89.12 6.16
 2 7 7 112.86 12.82
 2 7 7 93.35 6.36
 2 7 8 10.68 2.24
 2 7 8 7.72 1.99
 2 7 8 10.7 2.28
 2 7 8 12.4 2.17
 2 7 9 10.9 1.89
 2 7 9 9.36 1.68
 2 7 10 47.24 3.33
 2 7 10 38.13 3.12
 2 7 10 40.98 3
 2 7 11 109.71 5.25
 -2 -8 13 0.53 1.02
 2 8 -13 0.77 0.75
 2 8 -12 10.12 1.55
 2 8 -12 6.79 1.62
 -2 -8 12 8.75 1.48
 -2 -8 11 6.93 2.27
 -2 -8 11 5.21 1.45
 2 8 -11 6.54 1.62
 2 8 -11 4.98 1.76
 2 8 -10 25.07 3.32
 -2 -8 10 37.82 4.13
 2 8 -10 21.24 2.95
 -2 -8 10 35.51 7.96
 2 8 -9 1.07 1.68
 -2 -8 9 1.49 2.32
 -2 -8 9 -0.93 4.07
 -2 -8 9 -1.93 3.74
 2 8 -8 43.51 4.47
 -2 -8 8 51.86 5.17
 2 8 -8 31.91 3.72
 -2 -8 8 57.41 10.13
 -2 -8 7 64.73 10.63
 2 8 -7 71.33 8.84
 -2 -8 7 90.12 6.81
 2 8 -7 70.07 5.75
 2 8 -7 67.06 5.17
 -2 -8 7 92.91 13.85
 -2 -8 6 4.89 5.24
 -2 -8 6 1.81 3.51
 -2 -8 6 5.63 2.47
 2 8 -6 4.12 1.9
 2 8 -6 4.72 1.58
 -2 -8 6 10.18 5.95
 -2 -8 5 44.3 9.55
 -2 -8 5 38.35 7.66
 -2 -8 5 51.58 4.75
 2 8 -5 47.76 4.27
 2 8 -5 43.06 3.74
 -2 -8 5 34.51 9.83
 -2 -8 4 68.05 11.68
 -2 -8 4 84.47 9.89
 2 8 -4 63.82 4.64
 -2 -8 4 72.46 5.43
 2 8 -4 75.31 5.34
 -2 -8 4 76.98 12.87
 -2 -8 3 54.39 10.44
 -2 -8 3 57.26 11.25
 2 8 -3 60.38 4.64
 2 8 -3 60.96 4.17
 2 8 -2 155.42 7.81
 -2 -8 2 117.89 15.55
 -2 -8 2 141.42 16.07
 2 8 -2 154.05 7.75
 2 8 -2 153.3 8.17
 2 8 -2 143.11 7.96
 2 8 -1 193.89 9.25
 -2 -8 1 175.63 18.09
 2 8 -1 191.42 9.12
 -2 -8 1 174.33 18.17
 2 8 -1 177.93 8.97
 2 8 -1 181.47 9.29
 2 8 -1 184.54 9.48
 2 8 0 180.07 8.89
 -2 -8 0 185.48 18.01
 2 8 0 172.43 8.6
 -2 -8 0 141.26 15.91
 2 8 0 166.46 8.55
 2 8 0 170.63 8.99
 2 8 0 176.59 8.86
 2 8 0 164.39 14.21
 2 8 1 1.8 1.43
 2 8 1 1.09 1.38
 -2 -8 -1 6.92 5.29
 2 8 1 1.48 1.35
 2 8 1 0.98 1.12
 -2 -8 -1 1.71 3.47
 2 8 1 1.47 1.54
 2 8 1 1.83 1.4
 2 8 1 -2.19 2.83
 2 8 2 115.11 6.33
 2 8 2 94.34 11.67
 2 8 2 102.61 6.27
 2 8 2 104.05 6.47
 2 8 2 112.03 6.54
 -2 -8 -2 101.88 13.02
 -2 -8 -3 6.48 4.85
 2 8 3 12.84 5.31
 2 8 3 8.62 2.26
 2 8 3 9 2.14
 2 8 3 6.63 1.89
 2 8 3 10.32 2.18
 2 8 4 328.75 15.04
 2 8 4 337.18 15.05
 2 8 4 327.57 15.13
 2 8 4 324.32 24.26
 -2 -8 -4 311.79 23.68
 2 8 4 311.2 14.68
 2 8 5 102.63 6.37
 2 8 5 95.73 6.53
 2 8 5 121.23 13.5
 2 8 5 102.49 6.79
 2 8 6 9.45 4.93
 2 8 7 171.27 8.83
 2 8 7 167.06 9.23
 2 8 7 171.07 9.08
 2 8 7 189.36 9.36
 2 8 8 339.4 15.39
 2 8 8 347.61 15.02
 2 8 8 361.54 15.31
 2 8 9 293.22 13.02
 2 8 9 289.91 12.56
 2 8 9 307.36 12.88
 2 8 10 153.06 6.98
 2 8 10 138.14 6.58
 -2 -9 13 0.24 0.72
 -2 -9 12 0.72 1.17
 2 9 -12 0.34 0.86
 2 9 -11 7.46 1.76
 -2 -9 11 10.14 2.13
 2 9 -11 8.19 1.49
 2 9 -10 4.07 1.72
 -2 -9 10 2.15 1.98
 2 9 -10 3.48 1.44
 2 9 -9 5.3 1.97
 -2 -9 9 5.27 2.26
 2 9 -9 5.61 1.67
 -2 -9 8 226.59 21.33
 -2 -9 8 208.16 19.33
 2 9 -7 254.5 13.11
 2 9 -7 244.14 12.33
 -2 -9 7 273.87 13.62
 -2 -9 7 280.53 21.9
 -2 -9 6 44.46 8.68
 -2 -9 6 69.16 11.62
 2 9 -6 54.23 4.83
 2 9 -6 50.55 4.22
 -2 -9 6 49.85 4.92
 -2 -9 5 354.39 16.07
 2 9 -5 353.74 16.24
 -2 -9 5 336 27.39
 -2 -9 5 323.16 23.57
 2 9 -5 321.56 15.33
 -2 -9 4 483.7 35.34
 2 9 -4 537.04 22.79
 -2 -9 4 471.9 36.94
 -2 -9 3 158.91 19.4
 -2 -9 3 166.7 19.29
 2 9 -3 161.65 8.67
 2 9 -3 175.34 9.38
 2 9 -3 175.57 9.26
 2 9 -2 15.44 2.17
 -2 -9 2 22.95 7.91
 -2 -9 2 19.54 7.98
 2 9 -2 16.81 2.37
 2 9 -2 18.33 2.72
 2 9 -2 19.63 2.64
 2 9 -1 31.48 3.06
 -2 -9 1 21.57 7.86
 2 9 -1 25.96 2.75
 -2 -9 1 37.64 9.28
 2 9 -1 28.86 3.22
 2 9 -1 23.28 2.77
 2 9 -1 26.51 3.02
 2 9 0 3.84 1.76
 2 9 0 1.96 1.49
 -2 -9 0 1.17 5.46
 2 9 0 2.72 1.55
 2 9 0 1.98 1.37
 2 9 0 3.07 1.73
 2 9 0 3.55 3.62
 2 9 0 1.92 1.31
 2 9 1 324.47 14.51
 2 9 1 314.09 14.41
 2 9 1 262.33 21.36
 -2 -9 -1 297.64 25.43
 2 9 1 350.89 15.03
 -2 -9 -1 264.78 22.01
 2 9 1 324.34 14.8
 2 9 2 7.6 3.95
 2 9 2 4.96 1.76
 2 9 2 3.45 1.71
 -2 -9 -2 3.23 5.04
 2 9 2 4.1 1.86
 2 9 3 0.88 1.59
 2 9 3 5.3 4.26
 -2 -9 -3 -1.01 4.87
 2 9 3 -0.16 1.62
 2 9 4 221.47 11.57
 2 9 4 232.14 11.36
 2 9 4 232.7 11.57
 -2 -9 -4 241.51 20.6
 2 9 4 225.51 11.2
 2 9 4 242.27 20.24
 2 9 5 234.64 12.13
 2 9 5 253.81 11.86
 2 9 6 177.27 8.96
 2 9 6 191.24 9.66
 2 9 6 175.94 9.27
 2 9 7 115.15 6.26
 2 9 7 115.18 6.37
 2 9 7 109.36 5.93
 2 9 7 104.56 6.47
 2 9 7 121.56 6.42
 2 9 8 55.46 3.58
 2 9 8 63.51 3.83
 2 9 8 56.19 3.52
 2 9 9 13.65 1.56
 2 9 9 15.42 1.77
 -2 -10 12 25.61 2.14
 -2 -10 11 60.69 3.97
 2 10 -11 54.13 3.65
 2 10 -11 59.79 3.42
 2 10 -10 185.15 9.54
 -2 -10 10 215.04 9.93
 2 10 -9 214.26 10.56
 2 10 -9 221.93 11.2
 2 10 -8 288.35 13.68
 2 10 -8 289.49 14.33
 -2 -10 7 581.02 24.34
 2 10 -7 536.65 24.32
 -2 -10 6 126.61 17.45
 -2 -10 6 157.56 17.41
 2 10 -5 127.11 8.02
 2 10 -5 146.5 8.13
 2 10 -4 24.82 3.18
 -2 -10 4 33.53 8.96
 2 10 -4 31.56 3.47
 2 10 -4 18.39 2.58
 2 10 -3 9.59 1.86
 2 10 -3 9.16 2.12
 -2 -10 3 9.32 6.24
 2 10 -3 10.22 2.17
 2 10 -3 9.82 1.98
 2 10 -2 123.82 7.06
 -2 -10 2 114.01 16.33
 2 10 -2 128.65 7.63
 2 10 -2 123.94 7.22
 2 10 -2 135.96 7.92
 2 10 -1 -0.19 1.49
 2 10 -1 0.15 1.2
 -2 -10 1 2.6 5.03
 2 10 -1 0.98 1.54
 2 10 -1 -0.89 1.45
 2 10 -1 0.95 1.48
 -2 -10 1 1.11 4.85
 -2 -10 0 -1.96 5.37
 -2 -10 0 1.25 5.49
 2 10 0 2.7 1.4
 2 10 0 1.96 1.55
 2 10 0 3.06 1.67
 2 10 0 5.07 1.78
 2 10 0 5.16 1.83
 2 10 1 1.6 1.54
 2 10 1 3.55 1.76
 2 10 1 3.89 3.28
 -2 -10 -1 -1.19 5.59
 2 10 2 274.87 21.78
 2 10 2 304.96 14.12
 -2 -10 -2 302.43 25.43
 2 10 2 317.46 14.49
 -2 -10 -3 233.25 21.28
 2 10 3 249.95 20.15
 2 10 4 13.81 2.34
 2 10 4 12.52 2.37
 2 10 4 13.79 2.38
 2 10 4 13.02 2.11
 2 10 5 2.18 1.66
 2 10 5 0.55 1.49
 2 10 5 2.37 1.35
 2 10 6 8.73 1.74
 2 10 6 9.42 1.8
 2 10 6 8.08 1.96
 2 10 7 0.07 0.93
 2 10 7 0.83 0.98
 2 10 7 -0.21 1.25
 2 10 8 -1.4 1.2
 2 11 -10 257.48 10.65
 -2 -11 10 232.46 10.85
 2 11 -9 109.76 5.69
 -2 -11 9 94.06 5.56
 2 11 -9 104.25 5.93
 2 11 -8 19.31 2.49
 2 11 -8 23.93 2.78
 -2 -11 8 19.83 2.56
 2 11 -7 0.3 1.37
 2 11 -7 1.51 1.52
 2 11 -6 0.82 1.32
 2 11 -6 -0.36 1.58
 2 11 -5 0.17 1.43
 2 11 -5 1.31 1.46
 2 11 -4 2.79 1.66
 2 11 -4 2.84 1.79
 -2 -11 4 -1.24 5.04
 -2 -11 4 3.76 5.67
 -2 -11 3 28.71 9.33
 -2 -11 3 24.29 8.21
 -2 -11 2 69.55 12.85
 -2 -11 2 78.15 12.85
 -2 -11 1 34.57 9.56
 -2 -11 1 36.5 8.48
 2 11 0 44.54 3.8
 2 11 0 42.53 3.94
 -2 -11 0 40.45 9.85
 2 11 1 117.1 6.91
 2 11 1 110.37 6.61
 2 11 2 103.11 6.34
 2 11 2 101.21 6.12
 2 11 2 98.71 6.05
 2 11 3 24.38 2.88
 2 11 3 17.91 2.53
 2 11 3 21.77 2.42
 2 11 4 14.13 2.34
 2 11 4 9.58 1.65
 2 11 5 -0.97 1.41
 2 11 6 11.3 1.73
 2 11 6 12.79 1.61
 2 11 7 12.45 1.51
 2 12 -9 2.46 0.98
 2 12 -8 1.47 1.05
 2 12 -8 0.65 0.87
 2 12 -7 3.3 1.39
 2 12 -7 4.19 1.31
 2 12 -6 5.59 1.74
 2 12 -6 7.16 1.6
 2 12 -5 -0.31 1.31
 2 12 -5 0.41 1.31
 2 12 -5 0.68 1.2
 2 12 -4 -0.16 1.32
 2 12 -4 -0.15 1.24
 2 12 -4 -0.42 1.39
 2 12 -3 3.6 1.69
 2 12 -3 2.27 1.44
 2 12 -3 3.6 1.54
 2 12 -2 80.99 5.31
 2 12 -2 76.61 5.1
 2 12 -1 161.25 8.43
 2 12 -1 158.86 8.24
 2 12 0 165.09 8.51
 2 12 0 159.29 8.23
 2 12 1 47.03 3.66
 2 12 1 55.17 4.1
 2 12 1 55.81 3.95
 2 12 2 23.23 2.28
 2 12 2 27.56 2.83
 2 12 2 27.11 2.63
 2 12 3 1.67 1.4
 2 12 3 3.03 0.96
 2 12 4 38.66 3.11
 2 12 5 24.61 1.98
 2 12 5 26.51 2.27
 2 13 -7 8.65 1.28
 2 13 -7 5.8 1.28
 2 13 -6 45.15 2.97
 2 13 -6 39.13 2.69
 2 13 -5 169.54 8.09
 2 13 -5 181.72 8.26
 2 13 -4 214.77 9.98
 2 13 -4 229.07 10.06
 2 13 -3 187.12 8.83
 2 13 -3 186.29 8.76
 2 13 -2 99.49 5.44
 2 13 -2 90.45 5.22
 2 13 -1 66.99 4.19
 2 13 -1 60.8 3.94
 2 13 0 1.6 1.23
 2 13 0 1.51 0.86
 2 13 0 2.93 1.24
 2 13 1 11.21 1.75
 2 13 1 9.59 1.56
 2 13 2 13.72 1.71
 2 13 3 34.56 2.44
 -3 14 3 4.6 1.15
 -3 14 2 3.22 1.03
 3 -14 -2 2.91 1.52
 -3 14 1 0.36 0.98
 3 -14 -1 1.26 1.81
 -3 14 0 1.09 0.99
 3 -14 0 2.62 2.16
 -3 14 -1 9.16 1.45
 3 -14 1 12.02 2.78
 -3 14 -1 14.26 1.65
 3 -14 2 42.46 4.13
 -3 14 -2 48.23 3.02
 3 -14 3 109.09 6.34
 -3 14 -4 126.59 5.51
 3 -14 4 80.19 5.13
 -3 14 -5 146.19 6.68
 -3 13 6 4.56 1.05
 -3 13 5 1.76 1.18
 -3 13 5 1.08 1.15
 -3 13 4 -0.1 1.4
 3 -13 -4 -1.27 1.39
 -3 13 3 2.27 1.54
 3 -13 -3 -1.41 2.1
 -3 13 2 61.81 4.29
 -3 13 2 61.48 4.4
 3 -13 -2 63.72 5.37
 -3 13 1 249.03 11.09
 -3 13 1 238.54 11.12
 3 -13 -1 211.65 12.22
 -3 13 0 424.02 17.84
 3 -13 0 410.8 19.67
 3 -13 1 491.42 22.82
 -3 13 -1 515.93 20.81
 -3 13 -1 488.28 21.01
 3 -13 2 317.06 16.09
 -3 13 -2 314.91 14.52
 -3 13 -2 337.67 14.28
 3 -13 3 337.02 15.56
 -3 13 -3 328.2 14.2
 -3 13 -3 357.7 13.86
 3 -13 4 99.44 6.47
 -3 13 -4 92.94 5.56
 -3 13 -4 102.28 5.21
 3 -13 5 11.47 2.21
 -3 13 -5 9.66 1.46
 -3 13 -5 9.11 1.53
 -3 13 -5 9.75 1.79
 -3 13 -6 8.84 1.42
 -3 13 -6 14.63 1.88
 -3 13 -7 8.15 1.35
 3 -13 7 8.08 1.43
 -3 12 8 1.88 0.8
 -3 12 7 0.65 1.17
 -3 12 6 10.29 1.91
 -3 12 6 10.29 1.96
 -3 12 5 76.05 4.87
 -3 12 5 92.22 5.51
 -3 12 4 227.6 11.06
 -3 12 4 261.49 11.76
 3 -12 -4 233.7 11.77
 -3 12 3 200.33 10.1
 -3 12 3 208.09 9.97
 3 -12 -3 204.01 11.07
 -3 12 3 178.17 9.45
 -3 12 2 655.41 25.61
 3 -12 -2 627.92 27.27
 -3 12 2 578.19 24.97
 -3 12 1 621.1 25.75
 -3 12 0 501 21.8
 -3 12 0 514.73 21.61
 -3 12 -1 204.86 9.66
 -3 12 -1 194.26 9.76
 -3 12 -1 180.21 9.48
 -3 12 -2 19.38 2.59
 -3 12 -2 17.59 2.66
 -3 12 -2 12.61 2.44
 -3 12 -2 16.02 2.31
 -3 12 -3 7.81 1.92
 -3 12 -3 4.92 1.62
 -3 12 -3 8.85 2.01
 -3 12 -3 7.23 1.94
 -3 12 -4 10.62 1.99
 -3 12 -4 8.68 1.89
 3 -12 4 14.76 3.53
 -3 12 -4 8.27 2.05
 -3 12 -4 9.64 1.98
 -3 12 -5 5.6 1.58
 -3 12 -5 3.52 1.5
 3 -12 5 4.95 1.89
 3 -12 5 1.1 2.44
 -3 12 -5 4.49 1.63
 -3 12 -5 4.55 1.72
 3 -12 6 5.57 1.99
 -3 12 -6 6.76 1.48
 -3 12 -6 6.41 1.61
 3 -12 7 11.6 2.24
 -3 12 -7 11.32 1.84
 -3 12 -8 11.53 1.64
 3 -12 8 10.34 1.9
 -3 12 -8 8.17 1.47
 3 -12 8 10.18 1.72
 -3 12 -9 2.29 0.81
 -3 11 9 2.53 0.85
 -3 11 9 2.39 0.99
 -3 11 8 39.51 3.26
 -3 11 7 214.61 10.74
 -3 11 7 231.32 10.69
 -3 11 6 398.51 17.25
 -3 11 6 414.63 17.83
 -3 11 6 394.86 17.43
 -3 11 6 416.09 18.05
 -3 11 5 599.65 24.67
 -3 11 5 578.26 24.37
 3 -11 -5 569.2 24.8
 -3 11 5 630.02 25.12
 -3 11 4 678.65 28.26
 -3 11 4 710.24 28.52
 3 -11 -4 708.01 29.44
 3 -11 -4 686.6 42.4
 -3 11 4 747.77 28.92
 -3 11 4 628.95 27.8
 3 -11 -3 208.59 21.52
 -3 11 3 204.72 10.53
 3 -11 -2 131.99 17.89
 3 -11 -1 9.06 7.87
 -3 11 1 6.65 2.07
 -3 11 1 6.96 2.22
 -3 11 1 6.55 2.02
 -3 11 0 9.1 2.24
 -3 11 0 6.53 2.21
 -3 11 0 8.74 1.82
 -3 11 0 11.45 2.26
 3 -11 0 2.63 7.22
 -3 11 -1 65.15 4.97
 3 -11 1 68.03 11.83
 -3 11 -1 58.78 4.79
 -3 11 -1 56.95 4.45
 3 -11 1 59.44 13.1
 -3 11 -1 66.21 4.82
 -3 11 -2 7.56 2.14
 3 -11 2 1.15 5.89
 -3 11 -2 6.79 1.91
 3 -11 2 2.46 5.75
 -3 11 -2 8.39 2.13
 -3 11 -2 9.17 2.19
 3 -11 3 36.34 9.59
 3 -11 3 36.71 9.47
 3 -11 4 17.72 2.98
 3 -11 4 18.35 7.25
 -3 11 -5 1.44 1.49
 3 -11 5 0.19 1.66
 3 -11 5 3.18 2.83
 -3 11 -5 0.61 1.64
 -3 11 -5 -0.76 2.8
 -3 11 -5 0.19 1.48
 3 -11 6 20.79 2.96
 -3 11 -6 18.87 2.72
 -3 11 -6 18.5 2.57
 -3 11 -6 21.3 2.88
 3 -11 7 1.58 1.77
 -3 11 -7 0.17 1.43
 -3 11 -7 -0.34 1.51
 3 -11 8 7.12 2.07
 -3 11 -8 5.94 1.72
 -3 11 -8 6.33 1.74
 -3 11 -9 81.02 5.18
 -3 11 -9 96.63 5.45
 3 -11 9 102.99 5.64
 3 -11 9 91.87 5.01
 3 -11 10 91.88 4.52
 -3 11 -10 62.2 3.83
 -3 10 10 120.57 5.68
 -3 10 10 109.78 5.4
 -3 10 9 274.1 12.17
 -3 10 8 145.52 7.93
 -3 10 8 149.63 7.84
 -3 10 8 142.12 7.54
 -3 10 7 655.45 25.73
 -3 10 7 615.45 25.85
 -3 10 7 600.9 25.66
 -3 10 7 612.87 26.09
 -3 10 6 101.51 6.28
 -3 10 6 81.02 11.39
 -3 10 6 90.13 6.22
 -3 10 6 98.53 6.6
 3 -10 -5 96.5 13.8
 -3 10 5 107.62 6.95
 -3 10 5 81.27 12.01
 -3 10 4 23.48 3.14
 3 -10 -4 26.98 9.61
 -3 10 4 26.05 3.15
 -3 10 4 25.07 3.28
 -3 10 3 2.43 1.74
 -3 10 3 2.44 1.88
 -3 10 3 3.15 1.59
 3 -10 -3 1.19 5.93
 -3 10 2 -0.33 1.61
 -3 10 2 0.53 1.85
 -3 10 2 -1.35 1.8
 3 -10 -2 -3.72 8.06
 -3 10 2 1.59 1.65
 -3 10 1 7.37 1.95
 -3 10 1 5.79 1.65
 -3 10 1 4.01 1.74
 -3 10 1 5.26 1.86
 3 -10 -1 10.14 7.7
 -3 10 1 3.61 1.94
 3 -10 0 4.05 4.59
 -3 10 0 0.15 1.31
 -3 10 0 -0.35 1.46
 -3 10 0 -0.32 1.37
 3 -10 0 -2.55 6.84
 -3 10 0 2.03 1.77
 3 -10 1 1.09 4.94
 -3 10 -1 8.92 1.89
 -3 10 -1 7.54 1.94
 3 -10 1 6.28 6.73
 -3 10 -1 6.92 2.16
 -3 10 -1 5.91 1.72
 -3 10 -2 0.96 1.37
 3 -10 2 -0.34 1.66
 3 -10 2 4.59 5.53
 -3 10 -2 0.17 1.31
 -3 10 -2 -0.85 1.68
 3 -10 2 -2.42 5.65
 3 -10 3 9.11 2.33
 -3 10 -3 9.11 4.45
 -3 10 -3 5.97 2.02
 -3 10 -3 7.61 2.04
 3 -10 3 10.59 6.31
 3 -10 3 8.93 5.69
 -3 10 -4 395.85 26.93
 3 -10 4 466.93 19.72
 -3 10 -4 422.16 19.36
 -3 10 -4 421.82 19.4
 3 -10 4 446.98 32.47
 -3 10 -5 244.82 19.79
 3 -10 5 261.17 13.46
 -3 10 -5 278.16 13.42
 3 -10 5 263.33 23.68
 -3 10 -5 260.49 13.24
 -3 10 -6 481.54 30.75
 3 -10 6 560.18 35.17
 -3 10 -7 356.31 16.58
 -3 10 -7 346.18 16.61
 3 -10 7 355.04 16.64
 -3 10 -8 89.66 6.18
 -3 10 -8 103.26 6.64
 3 -10 8 88.39 6.26
 3 -10 9 58.51 4.53
 3 -10 9 60.67 4.15
 -3 10 -9 60.86 4.52
 -3 10 -9 50.16 4.35
 3 -10 10 2.3 1.54
 -3 10 -10 0.68 1.22
 -3 10 -10 1.07 1.21
 3 -10 11 0.72 0.98
 -3 10 -11 1.21 0.74
 -3 10 -11 1.3 0.84
 -3 9 11 155.5 6.97
 -3 9 11 148.14 6.74
 -3 9 10 263.26 11.44
 -3 9 10 244.61 11.1
 -3 9 9 34.21 3.15
 -3 9 9 28.64 3.13
 -3 9 8 1.72 1.45
 -3 9 8 0.36 1.82
 -3 9 8 0.82 1.85
 -3 9 7 0.84 3.95
 -3 9 6 10.11 2.5
 -3 9 6 10.14 2.3
 3 -9 -6 12.45 7
 -3 9 6 10.82 5.28
 -3 9 6 6.74 2.29
 -3 9 5 11.43 2.59
 3 -9 -5 10.64 3.17
 3 -9 -5 21.78 7.78
 -3 9 5 12.94 2.46
 -3 9 5 12.41 2.57
 -3 9 5 15.78 2.89
 -3 9 4 7.59 2.29
 -3 9 4 11.38 2.32
 -3 9 4 7.33 2.16
 3 -9 -4 13.07 7.54
 -3 9 3 9.48 2.04
 -3 9 3 11.51 2.25
 -3 9 3 13.63 2.5
 -3 9 3 11.2 2.28
 3 -9 -3 11.19 7.41
 3 -9 -2 1.14 6.78
 -3 9 2 2.46 1.64
 -3 9 2 3.35 1.61
 -3 9 2 1.06 1.47
 -3 9 2 3.17 1.75
 -3 9 2 3.04 1.3
 -3 9 1 61 4.52
 -3 9 1 59.92 4.41
 3 -9 -1 63.8 10.22
 3 -9 -1 53.87 11.43
 -3 9 1 66.14 4.48
 -3 9 1 61.3 4.58
 -3 9 1 56.83 4.06
 -3 9 0 15.73 2.34
 3 -9 0 11.45 7.23
 3 -9 0 17.73 6.48
 -3 9 0 12.59 1.99
 -3 9 0 13.67 2.45
 -3 9 0 13.51 2.06
 -3 9 0 22.33 2.55
 3 -9 1 422.3 29.88
 -3 9 -1 423.9 18.53
 3 -9 1 459.59 18.81
 3 -9 2 782.35 48.64
 3 -9 2 731.43 47.37
 -3 9 -2 903.18 44.35
 -3 9 -2 860.25 35.83
 -3 9 -2 911.2 36.18
 3 -9 2 978.89 36.24
 3 -9 3 803.27 49.14
 3 -9 3 950.72 52.12
 -3 9 -3 877.31 45.74
 3 -9 3 1027.26 38.05
 -3 9 -3 900.14 37.62
 -3 9 -3 939.34 37.8
 3 -9 4 1265.81 66.19
 -3 9 -4 1213.09 60.24
 3 -9 4 1397.79 51.99
 -3 9 -4 1282.67 51.68
 -3 9 -4 1294.5 51.65
 3 -9 5 532.3 22.54
 -3 9 -5 514.65 22.27
 -3 9 -5 489.85 29.98
 3 -9 5 481.16 33.71
 3 -9 5 446.51 27.28
 3 -9 6 140.13 8.63
 -3 9 -6 132.14 13.98
 -3 9 -6 134.45 8.38
 3 -9 6 127.13 12.68
 3 -9 7 4.3 3.14
 -3 9 -7 0.83 2.9
 3 -9 7 1.99 2.1
 -3 9 -7 1.94 1.78
 -3 9 -8 -1.6 3.38
 3 -9 8 1.87 2.03
 -3 9 -8 3.93 1.76
 3 -9 9 6.55 2.27
 3 -9 9 4.92 1.75
 -3 9 -9 7.7 2.17
 3 -9 10 8.86 2.1
 -3 9 -10 11.98 2.12
 3 -9 11 14.78 2.03
 -3 9 -11 10.22 1.8
 -3 9 -11 13.91 1.88
 -3 9 -12 2.53 0.86
 -3 9 -12 3.15 0.8
 -3 8 12 0.9 0.82
 -3 8 12 0.12 0.64
 -3 8 11 -0.1 1.11
 -3 8 11 0.48 1.02
 -3 8 10 1.37 1.3
 -3 8 10 4.65 1.67
 -3 8 9 1.22 1.44
 -3 8 9 3.84 1.99
 -3 8 9 -0.52 1.74
 -3 8 8 1.58 1.91
 -3 8 8 2.34 2.12
 -3 8 8 2.51 3.91
 -3 8 8 1.03 1.68
 -3 8 7 20.94 3.21
 -3 8 7 19.48 3.1
 -3 8 7 21.41 6.72
 3 -8 -7 30.57 7.27
 -3 8 7 17.74 2.8
 -3 8 6 26.91 3.43
 -3 8 6 28.26 3.29
 -3 8 6 29.23 3.54
 -3 8 6 29.68 7.5
 3 -8 -6 17.66 7.28
 -3 8 5 6.68 2.3
 3 -8 -5 4.81 5.95
 -3 8 5 6.34 2.13
 -3 8 4 4.54 1.8
 3 -8 -4 -1.96 6.6
 -3 8 4 4.18 1.79
 -3 8 3 62.21 4.47
 -3 8 3 64.27 4.48
 -3 8 3 52.34 4.22
 -3 8 3 63.71 4.58
 3 -8 -3 66.26 10.95
 -3 8 2 1375.29 51.88
 -3 8 2 1358.23 51.77
 3 -8 -2 1302.38 65.54
 -3 8 2 1319.44 51.25
 -3 8 2 1354.12 51.77
 -3 8 2 1319.46 51.81
 3 -8 -2 1333.6 61.4
 -3 8 1 1781.66 67.34
 3 -8 -1 1882.22 79.04
 -3 8 1 1706.84 66.8
 -3 8 1 1757.74 67.19
 -3 8 1 1758.71 67.34
 -3 8 1 1824.4 67.18
 3 -8 -1 1792.24 82.27
 -3 8 0 1330.62 49.84
 3 -8 0 1398.46 62.7
 3 -8 0 1438.08 65.7
 -3 8 0 1306.95 49.67
 -3 8 0 1333 49.63
 3 -8 0 1187.21 49.63
 -3 8 -1 1629.27 72.77
 -3 8 -1 1687.96 65.64
 3 -8 1 1712.71 78.64
 3 -8 1 1731.37 79.99
 -3 8 -1 1754.23 65.97
 3 -8 1 1760.95 65.81
 -3 8 -2 881.17 43.53
 -3 8 -2 926.1 36.86
 3 -8 2 975.97 37.03
 3 -8 2 959.27 49.69
 3 -8 2 801.32 47.57
 -3 8 -2 924.21 36.92
 3 -8 3 216.3 10.4
 3 -8 3 187.66 18.37
 -3 8 -3 206.35 15.61
 3 -8 3 190.35 13.57
 -3 8 -3 199.32 10.17
 3 -8 3 191.78 17.95
 -3 8 -4 8.04 3.77
 3 -8 4 5.99 5.36
 3 -8 4 8.42 2.3
 -3 8 -4 8.62 2.12
 3 -8 4 14.88 3.88
 3 -8 5 35.23 6.36
 3 -8 5 19.89 6.75
 -3 8 -5 29.91 6.1
 3 -8 5 24.82 3.53
 -3 8 -5 24.68 3.13
 3 -8 6 65.47 10.81
 3 -8 6 69.93 9.36
 3 -8 6 60.9 5.41
 -3 8 -6 55.93 8.9
 -3 8 -6 65.68 5.32
 3 -8 7 4.22 2.4
 3 -8 7 3.15 3.06
 3 -8 8 147.3 14.59
 3 -8 8 137.62 8.66
 3 -8 9 62.18 4.79
 3 -8 9 70.84 5.52
 -3 8 -9 56.63 9.45
 -3 8 -10 8.79 2.14
 3 -8 10 7.62 2.25
 -3 8 -11 4.57 1.5
 3 -8 11 2 1.46
 3 -8 11 2.02 0.96
 -3 8 -12 7.61 1.38
 3 -8 12 7.75 1.38
 -3 7 13 36.96 2.29
 -3 7 13 39.37 2.35
 -3 7 12 0.83 1.04
 -3 7 12 0.44 0.94
 -3 7 11 2.6 1.51
 -3 7 11 2.45 1.32
 -3 7 11 2.42 1.2
 -3 7 10 10.79 2.1
 -3 7 10 9.62 1.94
 -3 7 10 15.82 2.5
 -3 7 9 28.06 3.28
 -3 7 9 22.56 3.26
 -3 7 9 24.09 3.41
 -3 7 9 30.65 7.12
 -3 7 8 18.03 2.95
 -3 7 8 19.24 3.32
 -3 7 8 17.79 3.22
 -3 7 8 15.41 3.16
 -3 7 8 12.14 6.28
 -3 7 7 15.88 6.53
 3 -7 -7 9.76 6.02
 -3 7 7 5.68 2.28
 -3 7 7 6.17 2.5
 -3 7 6 274.64 13.15
 -3 7 6 278.91 13.38
 3 -7 -6 272.5 21.6
 3 -7 -5 211.6 18.71
 -3 7 5 210.24 10.56
 -3 7 5 221.47 10.79
 -3 7 4 838.17 34.38
 -3 7 4 894.27 34.66
 -3 7 4 871.51 34.46
 3 -7 -4 892.86 46.53
 3 -7 -3 2332.47 100.3
 -3 7 3 2332.41 86.96
 -3 7 3 2262.99 86.84
 -3 7 3 2310.7 86.93
 -3 7 3 2308.06 86.88
 -3 7 2 1108.32 42.87
 -3 7 2 1113.9 42.81
 3 -7 -2 1076.91 54.53
 -3 7 2 1086.84 42.35
 -3 7 2 1105.2 42.89
 -3 7 2 1139.15 42.88
 3 -7 -2 1169.21 51.6
 3 -7 -1 996.75 46.26
 -3 7 1 938.14 36.91
 -3 7 1 967.16 36.88
 -3 7 1 941.03 36.64
 3 -7 -1 1061.43 49.85
 3 -7 0 160.19 15.73
 3 -7 0 161.93 14.7
 -3 7 0 196.67 13.1
 -3 7 0 188.26 8.28
 -3 7 0 203.28 8.67
 3 -7 0 144.39 8.05
 3 -7 1 52.17 9.06
 3 -7 1 76.33 9.98
 3 -7 1 61.24 5.64
 -3 7 -1 68.63 7.33
 -3 7 -1 67.95 4.25
 3 -7 1 67.44 4.33
 -3 7 -1 72.68 4.42
 3 -7 2 5.59 4.86
 3 -7 2 7.93 1.76
 -3 7 -2 4.39 2.62
 -3 7 -2 7.51 1.6
 3 -7 2 6.18 4.34
 3 -7 3 1.79 1.96
 3 -7 3 -0.84 4.03
 3 -7 3 2.64 1.65
 -3 7 -3 1.59 2.15
 -3 7 -3 1.12 1.23
 3 -7 3 0.73 3.74
 3 -7 4 4.37 2.93
 3 -7 4 6.08 4.65
 3 -7 4 0.66 1.67
 3 -7 5 13.62 4.53
 3 -7 5 13.1 5.44
 3 -7 5 21.92 3.14
 3 -7 6 40.61 7.27
 3 -7 6 54.48 9.42
 3 -7 6 47.39 4.56
 3 -7 7 5.98 2.5
 3 -7 7 9.69 4.01
 3 -7 8 11.1 2.86
 3 -7 8 18.26 5.51
 3 -7 9 13.6 4.8
 3 -7 10 72.99 5.47
 3 -7 11 177.05 8.93
 3 -7 12 17.87 1.88
 -3 7 -12 16.95 2.2
 -3 7 -13 58.44 3.23
 -3 6 13 23.84 1.81
 -3 6 13 22.7 2.05
 -3 6 13 23.81 2.06
 -3 6 12 60.35 3.78
 -3 6 12 61.82 4.14
 -3 6 12 57.37 3.98
 -3 6 11 4.07 1.93
 -3 6 11 3.02 1.78
 -3 6 11 5.9 1.88
 -3 6 11 3.08 1.57
 -3 6 10 18.98 5.93
 -3 6 9 103.84 6.28
 -3 6 9 87.64 6.27
 -3 6 9 92.42 12.29
 -3 6 9 88.06 6.49
 -3 6 8 378.58 26.53
 -3 6 8 392.69 17.26
 -3 6 8 382.9 17.34
 -3 6 8 376.33 17.69
 -3 6 8 383.53 17.63
 -3 6 7 460.42 19.9
 -3 6 7 442.48 19.53
 3 -6 -7 452.78 28
 -3 6 7 439.88 28.56
 -3 6 6 1612.62 61.51
 -3 6 6 1585.64 61.21
 3 -6 -6 1516.29 71.15
 -3 6 5 1018.26 41.14
 3 -6 -5 1021.49 51.01
 -3 6 5 1099.11 41.49
 -3 6 4 572.2 22.89
 3 -6 -4 609.8 32.67
 -3 6 4 559.77 22.65
 -3 6 4 536.82 22.65
 -3 6 3 200.71 9.06
 -3 6 3 197.99 9.14
 -3 6 3 193.24 9.05
 3 -6 -3 188.44 16.2
 -3 6 3 193.77 9.03
 -3 6 2 2.37 1.1
 -3 6 2 3.06 1.14
 3 -6 -2 5.01 3.75
 -3 6 2 3.34 1.26
 3 -6 -1 6.19 1.6
 3 -6 -1 6.46 3.99
 3 -6 0 7.11 1.83
 -3 6 0 8.01 1.47
 3 -6 1 72.57 6.31
 3 -6 1 75.07 10.11
 -3 6 -1 89.83 4.79
 3 -6 2 32.51 6.68
 -3 6 -2 42.49 3.14
 3 -6 2 41.35 5.21
 3 -6 2 43.86 3.36
 3 -6 3 84.59 5.17
 3 -6 3 72.77 9.36
 3 -6 3 86.45 10.51
 3 -6 4 11.56 2.21
 3 -6 4 5.89 4.23
 3 -6 4 4.68 3.12
 3 -6 5 223.12 17.57
 3 -6 5 181.2 14.99
 3 -6 5 206.35 10.37
 3 -6 6 1177.79 54.87
 3 -6 6 1055 53.16
 3 -6 6 1142.02 45.02
 3 -6 7 499.39 21.46
 3 -6 7 510.66 31.09
 3 -6 7 558.97 22.87
 3 -6 8 710.41 29.21
 3 -6 8 692.27 39.36
 3 -6 8 752.27 30.43
 3 -6 9 453.06 20.04
 3 -6 9 446.55 29.3
 3 -6 9 514.97 21.26
 3 -6 10 228.16 10.87
 3 -6 10 232.99 18.54
 3 -6 11 47.75 3.94
 3 -6 11 50.81 3.67
 3 -6 12 1.14 1.18
 3 -6 12 0.79 0.99
 3 -6 13 4.76 1.02
 -3 6 -13 6.95 1.26
 -3 5 14 6.17 0.97
 -3 5 14 5.64 0.99
 -3 5 13 2.01 1.14
 -3 5 13 3.49 1.27
 -3 5 13 2.71 1.18
 -3 5 12 23.9 2.83
 -3 5 12 28.42 2.73
 -3 5 12 26.76 2.8
 -3 5 11 217.2 10.42
 -3 5 11 202.17 16.95
 -3 5 11 206.67 10.08
 -3 5 10 459.43 20.21
 -3 5 10 419.6 28.02
 -3 5 10 462.06 19.58
 -3 5 9 510.98 30.77
 -3 5 9 491.63 20.98
 -3 5 9 484.79 21.35
 -3 5 9 475.63 20.68
 -3 5 8 291.25 13.46
 -3 5 8 280.96 13.78
 -3 5 8 267.52 21.22
 -3 5 7 8.84 2.31
 -3 5 7 8.51 2.19
 -3 5 7 15.07 2.61
 -3 5 6 32.28 3.13
 -3 5 6 38.92 3.58
 3 -5 -6 30.3 6.7
 -3 5 5 3.53 1.66
 -3 5 5 2.18 1.4
 -3 5 4 1.55 1.34
 -3 5 4 0.75 1.27
 3 -5 -3 7.09 4.69
 3 -5 -2 98.22 10.99
 3 -5 -2 112.02 9.81
 3 -5 -1 29.77 6.56
 3 -5 -1 34.63 5.96
 3 -5 -1 26.96 2.89
 -3 5 0 75.66 6.45
 3 -5 0 64.61 8.67
 3 -5 0 76.17 8.45
 3 -5 0 65.82 5.2
 -3 5 -1 78.77 7.01
 3 -5 1 77.09 9.19
 3 -5 1 86.92 6.74
 3 -5 1 96.24 9.78
 3 -5 2 490.75 26.71
 3 -5 2 497.41 24.06
 3 -5 2 542.51 28.16
 3 -5 3 1099.11 48.09
 3 -5 3 1092.24 51.16
 3 -5 3 1021.83 48.78
 3 -5 3 1152.42 43.16
 3 -5 4 1988.15 75.36
 3 -5 5 1951.69 78.48
 3 -5 5 2094.84 87.41
 3 -5 6 1420.77 54.79
 3 -5 6 1433.68 64.47
 3 -5 6 1446.5 55.74
 3 -5 6 1442.18 63.88
 3 -5 7 332.85 14.91
 3 -5 7 346.56 15.71
 3 -5 7 336.6 23.04
 3 -5 8 236.06 11.62
 3 -5 8 216.34 18.14
 3 -5 8 226.16 10.95
 3 -5 8 215.8 11.11
 3 -5 9 0.94 1.72
 3 -5 9 1.92 1.55
 3 -5 9 1.65 3.19
 3 -5 10 40.28 7.88
 3 -5 11 9.26 1.99
 3 -5 11 7.61 1.77
 3 -5 12 18.25 2.1
 3 -5 13 1.19 0.83
 3 -5 13 0.23 0.85
 -3 4 14 29.13 2.17
 -3 4 14 26.75 2.17
 -3 4 14 28.31 2.29
 -3 4 13 51.56 3.52
 -3 4 13 51.39 3.66
 -3 4 13 45.5 3.56
 -3 4 12 23.58 2.79
 -3 4 12 22.29 2.72
 -3 4 12 17.05 2.46
 -3 4 11 260.27 19.69
 -3 4 11 266.34 12.72
 -3 4 11 257.26 12.39
 -3 4 11 268.45 12.89
 -3 4 10 13.99 2.23
 -3 4 10 12.33 5.2
 -3 4 10 12.36 2.63
 -3 4 9 28.4 3.55
 -3 4 9 31.97 7.05
 -3 4 9 33.47 3.25
 -3 4 9 37.04 3.6
 -3 4 8 3.81 1.89
 -3 4 8 8.3 2.15
 -3 4 8 10.44 4.62
 3 -4 -7 2.56 1.25
 -3 4 7 -0.41 1.58
 -3 4 7 0.48 1.72
 -3 4 7 0.8 1.74
 -3 4 6 35.53 3.34
 -3 4 6 30.42 2.93
 3 -4 -5 92.54 10.12
 3 -4 -4 90.33 9.9
 3 -4 -3 26.67 6.53
 3 -4 -2 9.48 1.84
 3 -4 -2 10.44 5.01
 3 -4 -1 1145.97 46.21
 -3 4 1 1229.9 48.07
 3 -4 -1 1145.23 51.51
 3 -4 -1 1249.03 50.61
 3 -4 0 5345.59 198.68
 -3 4 0 5409.92 199.65
 3 -4 0 5162.15 203.29
 3 -4 0 5262.09 202.58
 3 -4 1 4063.99 148.43
 -3 4 -1 3933.5 148.56
 3 -4 1 3957.38 151.92
 3 -4 1 3639.96 151.27
 3 -4 2 2433.8 98.61
 3 -4 2 2328.37 96.64
 3 -4 3 1808.68 76.28
 3 -4 3 1888.57 74.26
 3 -4 3 1815.77 74.28
 3 -4 4 642.2 33.77
 3 -4 4 716.23 27.94
 3 -4 5 289.27 17.89
 3 -4 5 265.52 11.93
 3 -4 5 250.89 16.86
 3 -4 5 251.24 11.26
 3 -4 6 45.01 3.46
 3 -4 6 49.09 3.72
 3 -4 6 55.73 7.85
 3 -4 7 18.04 2.4
 3 -4 7 14.22 4.36
 3 -4 7 19.64 2.69
 3 -4 7 16.39 2.18
 3 -4 7 13.79 2.37
 3 -4 8 11.16 2.34
 3 -4 8 9.16 1.88
 3 -4 8 16.25 5.13
 3 -4 8 11.34 2.21
 3 -4 9 5.43 2.02
 3 -4 9 2.4 3.5
 3 -4 9 6.68 1.76
 3 -4 9 4.51 1.8
 3 -4 10 2.1 1.72
 3 -4 10 3.77 1.65
 3 -4 10 1.54 3.6
 3 -4 10 3.5 1.4
 3 -4 11 8.25 1.9
 3 -4 11 6.79 1.57
 3 -4 12 5.5 1.53
 3 -4 13 5.45 1.26
 -3 3 14 19.09 2
 -3 3 14 16.29 1.85
 -3 3 14 20.37 2.01
 -3 3 13 107.26 6.14
 -3 3 13 104.53 6.07
 -3 3 13 108.95 6
 -3 3 12 192.58 9.68
 -3 3 12 193.46 9.88
 -3 3 12 190.21 15.53
 -3 3 11 2.28 1.73
 -3 3 11 3.38 1.93
 -3 3 11 4.22 1.92
 -3 3 11 0.71 3.64
 -3 3 11 1.59 1.25
 -3 3 10 4.09 1.79
 -3 3 10 4.34 2.08
 -3 3 10 1.6 1.36
 -3 3 9 11.64 4.98
 -3 3 9 11.64 2.48
 -3 3 8 172.53 14.9
 -3 3 8 159.31 8.49
 3 -3 -8 169.11 8.27
 -3 3 8 171.3 9.06
 -3 3 7 205.97 15.76
 -3 3 7 204.19 9.7
 3 -3 -7 199.13 9.46
 -3 3 7 200.2 10.05
 -3 3 6 10.6 2.03
 -3 3 6 11.59 3.05
 3 -3 -6 9.43 2.8
 -3 3 6 11.13 2.03
 3 -3 -5 10.04 4.94
 3 -3 -5 4.19 3.22
 3 -3 -4 27.41 6.07
 3 -3 -3 2398.56 96.05
 3 -3 -2 3637.9 133.82
 3 -3 -2 3392.19 138.27
 3 -3 -1 2593.94 98.38
 -3 3 1 2623.68 99.2
 3 -3 -1 2605.15 102.71
 -3 3 0 2063.24 76.49
 3 -3 0 1952.49 79.5
 3 -3 0 1989.25 76.26
 3 -3 0 1897.61 78.88
 3 -3 1 1093.34 42.74
 3 -3 1 1116.07 44.85
 3 -3 1 1171.35 47.52
 3 -3 1 1113.67 46.92
 3 -3 2 233.39 12.57
 3 -3 2 210.94 12.72
 3 -3 2 208.28 13.52
 3 -3 3 7 3.05
 3 -3 3 5.38 2.73
 3 -3 3 5.56 3.72
 -3 3 -4 81.91 7.7
 3 -3 4 70.96 7.34
 3 -3 4 83.35 7.94
 3 -3 5 20.43 2.44
 3 -3 5 16.29 2.09
 3 -3 5 17.52 2.04
 -3 3 -6 107.52 11.11
 3 -3 6 116.89 11.12
 3 -3 6 110.47 6.58
 3 -3 6 114.32 6.12
 3 -3 6 132.99 6.84
 3 -3 6 123 6.48
 3 -3 6 109.42 6.6
 3 -3 6 121.88 6.89
 3 -3 7 26.9 3.23
 -3 3 -7 28.19 6.22
 3 -3 7 29.53 6.28
 3 -3 7 24.05 2.56
 3 -3 7 26.65 2.87
 3 -3 7 22.83 2.7
 3 -3 7 21.36 5.31
 3 -3 7 24.58 2.84
 3 -3 7 18.84 2.7
 3 -3 8 105.86 6.4
 3 -3 8 106.1 6.51
 -3 3 -8 89.95 11.59
 3 -3 8 115.04 12.32
 3 -3 8 100.42 11.36
 3 -3 8 101.38 6.6
 3 -3 9 22.19 6.24
 -3 3 -9 25.36 6.88
 3 -3 9 28.91 6.87
 3 -3 9 35.01 3.54
 3 -3 9 33.38 3.56
 3 -3 10 0.17 1.46
 3 -3 10 0.74 3
 3 -3 10 1.81 1.36
 3 -3 11 7.12 1.68
 3 -3 11 7.93 1.98
 3 -3 12 94.9 5.45
 3 -3 12 81.1 4.8
 3 -3 13 71.28 3.78
 3 -3 13 45.01 2.82
 3 -3 14 17.62 1.41
 -3 2 14 66.83 4.25
 -3 2 14 76.96 4.4
 -3 2 14 75.62 4.5
 -3 2 13 6.97 1.56
 -3 2 13 8.46 2.01
 -3 2 13 7.08 1.73
 -3 2 13 7.22 1.8
 -3 2 12 21.81 5.67
 -3 2 11 59.55 4.81
 -3 2 11 63.74 4.6
 -3 2 11 58.12 4.75
 -3 2 11 52.69 8.39
 -3 2 11 55.82 4.64
 -3 2 10 14.14 2.55
 -3 2 10 21.9 2.96
 -3 2 10 14.21 1.98
 -3 2 10 18.27 5.42
 -3 2 9 41.2 3.86
 3 -2 -9 40 3.33
 -3 2 9 40.94 7.09
 3 -2 -8 53.34 3.9
 -3 2 8 57.7 4.16
 -3 2 8 58.42 4.42
 -3 2 8 58.52 8.17
 -3 2 7 533.66 28.12
 -3 2 7 589.8 23.59
 -3 2 7 568.34 23.08
 3 -2 -7 570.74 23.1
 3 -2 -6 586.42 26.07
 3 -2 -6 611.68 26.34
 -3 2 6 576.73 28.38
 3 -2 -5 1855.87 73.71
 3 -2 -4 2487.92 97.65
 3 -2 -3 1442.24 60.1
 3 -2 -2 163.53 8.59
 3 -2 -2 176.66 11.58
 3 -2 -1 285.98 12.8
 3 -2 -1 260.06 15.25
 3 -2 0 279.42 12.35
 -3 2 0 277.91 12.68
 3 -2 0 287 15.48
 3 -2 0 296.28 13.4
 3 -2 1 424.62 20.26
 3 -2 1 414.55 18.87
 3 -2 2 9.42 3.26
 3 -2 2 11.73 2.74
 3 -2 3 151.23 10.11
 3 -2 3 125.25 10.41
 -3 2 -3 150.98 9.61
 3 -2 3 137.76 9.69
 3 -2 4 52.34 6.09
 3 -2 4 40.56 5.76
 -3 2 -4 44.82 5.67
 3 -2 4 42.57 4.98
 3 -2 4 36.37 4.64
 3 -2 5 29.43 2.62
 -3 2 -5 25.27 4.82
 3 -2 6 71.24 8.32
 -3 2 -6 50.59 7.29
 3 -2 6 51.51 3.68
 3 -2 6 51.58 6.99
 3 -2 6 50.76 3.82
 3 -2 6 51.16 3.71
 3 -2 6 54.19 3.84
 3 -2 6 56.63 4.31
 3 -2 6 54.5 3.84
 3 -2 6 47.49 3.85
 3 -2 7 239.98 17.95
 -3 2 -7 202.19 16.99
 3 -2 7 238.41 10.99
 3 -2 7 254.15 17.92
 3 -2 7 219.07 11.06
 3 -2 7 250.83 11.23
 3 -2 7 266.49 11.77
 3 -2 7 219.36 11.37
 3 -2 7 245.62 11.34
 3 -2 8 336.83 15.61
 3 -2 8 352.92 15.49
 3 -2 8 309.6 22.05
 3 -2 8 335.34 14.88
 3 -2 8 322.3 15.19
 3 -2 8 332.75 22.91
 -3 2 -8 318.49 23.26
 3 -2 8 366.12 15.59
 3 -2 9 557.97 23.64
 3 -2 9 558.78 23.03
 -3 2 -9 546.13 33.44
 3 -2 9 632.86 34.12
 3 -2 9 555.82 23.94
 3 -2 9 527.75 31.4
 3 -2 10 496.08 20.71
 -3 2 -10 433.97 29.52
 3 -2 10 515.64 30.15
 3 -2 10 434.6 27.64
 3 -2 10 466.34 20.82
 3 -2 11 187.77 10.06
 3 -2 11 200.78 9.74
 3 -2 12 175.97 8.74
 3 -2 12 171.88 8.38
 3 -2 13 14.54 1.84
 3 -2 13 11.23 1.7
 3 -2 13 12.86 1.51
 3 -2 14 2.75 0.68
 -3 1 15 7.6 0.99
 -3 1 14 29.94 2.52
 -3 1 14 31.16 2.65
 -3 1 14 28.95 2.77
 -3 1 14 35.07 2.84
 -3 1 13 131.31 7.08
 -3 1 13 138.55 7.55
 -3 1 13 127.74 7.26
 -3 1 13 139.36 7.41
 -3 1 12 -1.11 1.98
 -3 1 12 1.57 1.74
 -3 1 12 0.63 3.76
 -3 1 11 6.7 2.08
 -3 1 11 7.38 2.18
 -3 1 11 10.68 4.49
 -3 1 11 7.77 2.15
 -3 1 10 148.67 8.3
 3 -1 -10 145.58 7.61
 -3 1 10 151.24 8.37
 -3 1 10 136.29 8.02
 -3 1 10 154.63 13.7
 3 -1 -9 321.51 14.37
 -3 1 9 327.24 14.91
 -3 1 9 343.04 21.44
 -3 1 9 328.16 14.97
 -3 1 8 847.66 42.02
 -3 1 8 942.73 36.14
 3 -1 -8 898.66 35.67
 -3 1 8 897.81 43.07
 3 -1 -7 1090.67 43.47
 -3 1 7 1187.81 43.86
 -3 1 7 1073.4 49.45
 3 -1 -6 449.76 20.06
 -3 1 6 436.23 23.09
 -3 1 6 442.09 23.67
 3 -1 -5 30.34 3.92
 3 -1 -5 29.2 3.9
 3 -1 -4 185 11.2
 3 -1 -4 194.91 11.46
 3 -1 -3 8.35 2.87
 3 -1 -2 76.03 6.87
 3 -1 -2 69.6 4.89
 3 -1 -1 4.62 1.55
 3 -1 0 465.08 22.72
 3 -1 0 495.4 20.29
 3 -1 0 483.91 19.76
 -3 1 0 455.79 18.9
 3 -1 1 3.37 1.37
 3 -1 1 4.4 1.81
 3 -1 1 8.46 2.32
 3 -1 1 1.51 2.04
 3 -1 2 12 2.66
 3 -1 2 12.18 2.86
 3 -1 2 13.97 2.89
 -3 1 -2 10.55 2.11
 3 -1 2 10.01 2.81
 3 -1 2 10.86 2.71
 3 -1 3 24.83 3.77
 3 -1 3 25.61 4.28
 3 -1 3 19.83 3.81
 -3 1 -3 29.04 3.81
 3 -1 3 19.81 3.45
 3 -1 3 24.42 3.45
 3 -1 4 105.69 8.76
 3 -1 4 113.09 7.4
 3 -1 4 106.65 7.3
 3 -1 4 109.8 9.21
 -3 1 -4 108.98 8.73
 3 -1 4 108.48 8.69
 3 -1 5 2250.75 90.48
 -3 1 -5 2138.59 90.46
 3 -1 5 2218.6 84.47
 3 -1 5 2313.92 85.14
 3 -1 5 2287.39 89.65
 3 -1 6 2151.96 87.85
 3 -1 6 2201.96 79.52
 3 -1 6 1940.24 79.17
 3 -1 6 2215.34 85.08
 3 -1 6 2006.82 79.6
 3 -1 6 2224.52 79.66
 3 -1 6 2251.64 87.04
 3 -1 6 2026.98 79.32
 3 -1 6 2205.36 80
 3 -1 7 1574.93 63.26
 3 -1 7 1573.58 63.22
 3 -1 7 1654.32 63.74
 3 -1 7 1736.55 63.64
 3 -1 7 1706.19 71.63
 3 -1 7 1692.65 72.87
 -3 1 -7 1704.18 72.81
 3 -1 7 1761.39 63.96
 3 -1 8 635.99 27.25
 3 -1 8 678.18 27.31
 3 -1 8 663.38 27.75
 3 -1 8 672.01 27.6
 3 -1 8 696.48 35.45
 3 -1 8 670.86 36.52
 -3 1 -8 627.27 36.12
 3 -1 8 703.86 27.78
 3 -1 9 546.99 23.71
 3 -1 9 469.83 30.07
 3 -1 9 595.02 24.37
 3 -1 9 587.01 33.46
 -3 1 -9 506.07 32.61
 3 -1 9 589.38 24.13
 3 -1 9 588.82 23.66
 3 -1 9 563.73 23.84
 3 -1 10 68.6 5.23
 3 -1 10 71.2 4.89
 -3 1 -10 64.53 9.86
 3 -1 10 75.28 10.27
 3 -1 10 75.41 5.33
 3 -1 10 70.82 8.9
 3 -1 11 0.75 1.47
 3 -1 11 3.59 3.76
 3 -1 11 1.48 1.47
 3 -1 12 1.06 1.26
 3 -1 12 -0.13 1.29
 3 -1 13 4.94 1.19
 3 -1 13 5.3 1.2
 3 -1 13 7.27 1.42
 -3 0 15 0.06 0.75
 -3 0 14 1.79 1.14
 -3 0 14 2.17 1.24
 -3 0 14 2.34 1.24
 -3 0 14 1.64 1.29
 -3 0 13 49.67 4.01
 -3 0 13 49.87 4.09
 -3 0 13 49.95 3.96
 -3 0 13 51.04 3.95
 -3 0 12 59.93 4.73
 -3 0 12 61.23 8.29
 -3 0 12 63.55 4.84
 -3 0 12 54.16 4.52
 -3 0 11 440.1 18.53
 3 0 -11 393.53 17.64
 -3 0 11 419.7 18.48
 -3 0 11 427.42 18.68
 -3 0 11 406.98 25.12
 -3 0 10 342.68 15.85
 3 0 -10 346.43 15.42
 -3 0 10 364.17 16.2
 -3 0 10 313.67 22
 -3 0 10 365.16 22.19
 -3 0 10 363.64 16.11
 -3 0 9 0.56 3.02
 3 0 -9 1.79 1.4
 -3 0 9 0.31 1.56
 -3 0 9 3.15 1.84
 -3 0 9 -0.64 2.47
 -3 0 8 0.58 2.8
 -3 0 8 1.57 1.46
 3 0 -8 1.55 1.33
 -3 0 8 2.47 1.55
 3 0 -8 1.7 1.1
 -3 0 7 2.71 1.55
 -3 0 7 6.12 3.15
 3 0 -7 3.18 1.48
 -3 0 6 18.96 4.34
 -3 0 6 18.3 4.38
 3 0 -5 98.95 7
 -3 0 5 90.28 7.79
 -3 0 5 99.73 8.64
 3 0 -4 102.51 7.67
 3 0 -4 110.4 7.67
 3 0 -3 26.12 3.76
 3 0 -3 28.03 3.86
 3 0 -2 5.93 2.64
 3 0 -2 9.03 2.75
 3 0 -1 3366.86 129.16
 3 0 -1 3557.97 130.02
 3 0 0 3637.03 138.83
 -3 0 0 3699.29 136.82
 3 0 0 3783.12 141.38
 3 0 0 3687.33 141.36
 3 0 0 3823.11 139.14
 3 0 1 9676.42 361.03
 3 0 1 9999 362.92
 3 0 1 9862.92 362.96
 3 0 1 9738.58 362.32
 3 0 1 9624.34 361.06
 3 0 2 5120.44 198.06
 -3 0 -2 5572.67 196.76
 3 0 2 5340.21 198.62
 3 0 2 5476.41 198.81
 3 0 2 4968.9 198.81
 3 0 2 5068.54 197.69
 3 0 3 2096.49 84.9
 -3 0 -3 2144.84 83.69
 3 0 3 2261.17 83.88
 3 0 3 2139.35 84.29
 3 0 3 2116.66 85.35
 3 0 4 1830.23 74
 3 0 4 1815.33 72.76
 3 0 4 1818.1 73.74
 3 0 4 1807.87 70.47
 3 0 5 1192.57 50.31
 3 0 5 1214.38 51.01
 3 0 5 1178.94 45.56
 3 0 5 1153.01 45.49
 3 0 5 1143.23 44.91
 3 0 5 1199.56 45.61
 3 0 6 226.97 15.86
 3 0 6 210.51 10.2
 3 0 6 202.99 10.08
 3 0 6 184.59 9.2
 3 0 6 191 9.23
 3 0 6 205.7 9.77
 3 0 6 198.37 13.92
 3 0 6 205.28 9.63
 3 0 6 208.7 10.12
 3 0 7 478.05 27.67
 -3 0 -7 468.31 27.28
 3 0 7 488.96 25.91
 3 0 7 524.75 25.67
 3 0 7 467.33 19.83
 3 0 7 411.88 19.12
 3 0 7 494.68 19.83
 3 0 7 477.05 20.06
 3 0 7 472.85 19.65
 3 0 7 440.85 19.25
 3 0 8 1.18 2.28
 3 0 8 0.66 1.5
 3 0 8 0.84 1.9
 3 0 8 1.82 1.81
 -3 0 -8 4.45 3.78
 3 0 8 -3 3.82
 3 0 8 3.77 1.76
 3 0 8 0.58 1.26
 3 0 9 121.24 7.63
 3 0 9 127.31 7.27
 3 0 9 132.29 13.7
 -3 0 -9 108.06 12.89
 3 0 9 143.22 7.84
 3 0 9 134.02 7.71
 3 0 9 135.29 7.48
 3 0 10 80.68 5.3
 3 0 10 74.51 5.43
 3 0 10 75.29 5.43
 3 0 10 81.41 10.57
 -3 0 -10 71.81 10.18
 3 0 11 6.09 1.76
 3 0 11 2.82 3.59
 3 0 11 4.68 1.72
 3 0 11 5.14 1.67
 3 0 11 5.02 1.68
 3 0 12 3.66 1.41
 3 0 12 5.17 1.41
 3 0 12 5.95 1.65
 3 0 13 0.54 0.9
 3 0 13 0.46 0.74
 -3 -1 15 15.1 1.6
 -3 -1 14 3.09 1.35
 -3 -1 14 0.11 1.19
 -3 -1 13 -0.14 1.45
 -3 -1 13 0.43 1.56
 -3 -1 13 2.24 1.44
 -3 -1 13 0.57 1.29
 -3 -1 12 4.75 1.84
 -3 -1 12 3.85 1.7
 -3 -1 12 2.46 1.84
 3 1 -12 4.28 4.01
 -3 -1 11 204.08 9.24
 -3 -1 11 199.87 8.86
 3 1 -11 190.1 8.29
 -3 -1 11 203.68 8.95
 -3 -1 10 289.05 13.82
 -3 -1 10 288.39 13.55
 -3 -1 10 303.31 13.76
 -3 -1 10 265.12 20.2
 3 1 -10 278.21 13.28
 -3 -1 10 319.08 19.63
 -3 -1 9 2.79 3.47
 -3 -1 9 3.41 1.6
 3 1 -9 5.67 1.71
 -3 -1 9 5.16 2.96
 -3 -1 9 3.91 1.74
 -3 -1 9 5.2 1.9
 3 1 -8 19.98 2.26
 -3 -1 8 18.74 2.56
 3 1 -8 17.76 2.39
 -3 -1 8 18.39 4.97
 -3 -1 8 23.86 2.72
 -3 -1 8 24.42 2.65
 3 1 -7 50.84 3.48
 -3 -1 7 45.91 5.85
 -3 -1 7 49.59 3.69
 3 1 -7 49.28 3.73
 -3 -1 6 356.33 18.19
 -3 -1 6 337.15 20.26
 -3 -1 5 15.03 4.38
 -3 -1 5 22.71 3.74
 -3 -1 4 368.41 17.37
 3 1 -4 421.91 19.19
 3 1 -3 36.97 4.43
 3 1 -2 1560.48 66.1
 3 1 -2 1729.14 64.33
 3 1 -1 4416.15 173.95
 3 1 -1 4611.04 171.74
 3 1 -1 4745.17 172.41
 3 1 -1 4569 171.59
 3 1 0 3546.82 131.59
 3 1 0 3582.69 134.91
 3 1 0 3323.75 132.25
 3 1 0 3812.51 134.13
 3 1 0 3513.35 132.62
 3 1 1 2929.17 106.79
 3 1 1 2750.31 104.45
 3 1 1 2916.55 106.78
 3 1 1 2819.38 104.61
 -3 -1 -1 2692.4 102.22
 3 1 2 1368.72 52.99
 3 1 2 1274.91 51.61
 3 1 2 1293.69 53.93
 3 1 2 1287.4 52.38
 3 1 3 195.03 13.03
 3 1 3 199.75 11.3
 3 1 3 196 12.41
 3 1 4 362.56 19.56
 3 1 4 334.12 17.04
 3 1 4 320.24 18.36
 -3 -1 -4 307.26 13.99
 3 1 5 306.19 13.4
 3 1 5 302.3 13.67
 3 1 5 312.91 17.19
 3 1 5 325.03 13.95
 3 1 5 308.57 13.23
 3 1 5 291.83 13.05
 3 1 6 122.39 11.55
 3 1 6 126.39 7.21
 3 1 6 103.57 6.08
 3 1 6 140.79 11.69
 3 1 6 123.75 6.84
 3 1 6 136.41 7.3
 3 1 6 129.82 6.79
 3 1 7 182.12 15.36
 3 1 7 180.21 9.42
 3 1 7 195.95 9.98
 3 1 7 176.81 9.8
 3 1 7 171.99 8.83
 3 1 7 202.74 14.65
 3 1 7 197.02 9.82
 3 1 7 190.49 9.47
 3 1 8 50.86 4.28
 3 1 8 50.41 7.5
 3 1 8 52.26 4.17
 3 1 8 47.35 4.18
 3 1 8 40.76 4.22
 3 1 8 35.49 7.64
 -3 -1 -8 47.46 7.88
 -3 -1 -9 2.29 3.34
 3 1 9 -1.58 4.23
 3 1 9 5.4 1.85
 3 1 9 4.9 2.03
 3 1 9 2.84 1.92
 3 1 9 3.6 2.06
 3 1 10 -0.17 1.48
 -3 -1 -10 -1.47 3.1
 3 1 10 6.11 4
 3 1 10 1.82 1.71
 3 1 10 1.7 1.67
 3 1 11 12.18 2.13
 3 1 11 11.04 2.12
 3 1 11 10.68 2.09
 3 1 11 10.93 2.11
 3 1 12 1.45 1.14
 3 1 12 0.92 1.17
 3 1 12 1.98 1.17
 3 1 12 0.46 0.93
 3 1 12 1.36 1.19
 3 1 13 22.4 1.98
 -3 -2 15 143.37 6.59
 -3 -2 14 128.08 6.69
 -3 -2 13 213.6 10.89
 -3 -2 13 233.1 10.94
 -3 -2 13 236.83 11.28
 3 2 -12 13.48 5.42
 -3 -2 12 9.92 4.25
 -3 -2 12 12.48 2.44
 -3 -2 12 13.6 2.5
 3 2 -11 6.09 4.32
 -3 -2 11 0.79 3.45
 -3 -2 11 1.86 1.92
 -3 -2 11 3.46 1.88
 -3 -2 11 -0.23 2.23
 3 2 -11 3.41 1.7
 -3 -2 11 1.23 1.64
 -3 -2 10 9.9 2.25
 3 2 -10 6.7 2.03
 -3 -2 10 7 2.09
 -3 -2 10 8.02 4.6
 3 2 -10 2.5 3.91
 -3 -2 10 9.35 2.07
 -3 -2 9 262.63 19.55
 -3 -2 9 258.28 12.18
 3 2 -9 242.81 11.82
 -3 -2 9 244.37 11.82
 -3 -2 9 245.36 11.76
 -3 -2 8 24.78 2.71
 3 2 -8 30.3 2.77
 3 2 -8 27.04 2.91
 -3 -2 8 28.28 2.96
 -3 -2 8 31.95 6.32
 -3 -2 8 23.79 2.79
 3 2 -7 153.88 7.61
 -3 -2 7 155.76 7.7
 -3 -2 7 143.51 10.14
 3 2 -7 154.76 7.91
 -3 -2 7 149.34 7.78
 -3 -2 7 165.98 13.71
 -3 -2 6 468.89 25.17
 -3 -2 6 406.85 19.88
 3 2 -6 437.73 18.09
 -3 -2 5 2441.4 90.35
 -3 -2 5 2127.77 83.15
 -3 -2 4 1954.82 59.54
 -3 -2 4 1276.12 49.54
 3 2 -3 450.17 19.92
 -3 -2 3 433.81 23.05
 3 2 -2 216.75 11.11
 3 2 -1 249.94 14.33
 3 2 -1 240.26 12.09
 3 2 -1 256.63 13
 3 2 0 422.09 17.8
 3 2 0 410.09 19.04
 3 2 0 474.64 20.99
 3 2 0 433.73 18.8
 3 2 1 54.23 4.6
 3 2 1 55.6 5.96
 3 2 1 51.01 4.26
 3 2 2 351.36 18.37
 3 2 2 397.87 17.6
 3 2 2 406.74 20.75
 3 2 3 197.68 12.71
 3 2 3 215.78 14.15
 3 2 3 189.06 10.77
 3 2 4 235.72 16
 3 2 4 239.64 13.17
 3 2 4 240.02 10.81
 3 2 4 230.91 10.36
 -3 -2 -4 226.74 12.11
 3 2 4 232.04 14.95
 3 2 5 227.83 10.95
 3 2 5 247.29 11.71
 3 2 5 236.66 10.94
 3 2 5 252.52 11.29
 3 2 5 243.15 16.49
 3 2 5 257.35 17.44
 3 2 5 253.05 11.12
 3 2 5 249.2 11.51
 3 2 6 14.48 2.24
 3 2 6 13.42 4.24
 3 2 6 18.19 4.83
 3 2 6 12.57 2.35
 3 2 6 7.74 1.93
 3 2 6 11.66 1.99
 3 2 6 12.15 2.3
 3 2 7 23.99 2.97
 3 2 7 22.89 3.22
 3 2 7 31.31 3.35
 3 2 7 20.17 5.6
 3 2 7 27.88 3
 3 2 8 34.17 3.64
 3 2 8 36.73 3.48
 3 2 8 34.74 3.86
 3 2 8 28.86 5.95
 -3 -2 -8 31.5 6.71
 3 2 8 31.84 3.5
 3 2 8 35.69 7.1
 3 2 9 4.05 2.08
 3 2 9 3.25 1.7
 3 2 9 8.15 2.03
 3 2 9 4.03 2.14
 3 2 9 7.02 4.83
 -3 -2 -9 5.82 4.34
 3 2 10 80.23 10.32
 3 2 11 149.7 7.68
 3 2 11 139.62 7.59
 3 2 11 155.47 7.72
 3 2 11 165.32 7.69
 3 2 12 379.68 15.67
 3 2 12 391.07 16.06
 3 2 12 383.63 15.93
 3 2 13 60.51 3.35
 -3 -3 15 4.44 1.11
 -3 -3 14 3.24 1.35
 -3 -3 13 2.22 1.91
 -3 -3 12 128.31 13.31
 3 3 -12 123.24 13.68
 -3 -3 11 19.52 3.87
 3 3 -11 33.34 3.45
 3 3 -11 32.62 7.2
 -3 -3 11 34.49 7.58
 -3 -3 11 33.45 3.53
 -3 -3 11 41.75 3.91
 -3 -3 10 2.65 1.68
 -3 -3 10 1.73 3.35
 3 3 -10 9.97 4.45
 3 3 -10 5.06 1.83
 -3 -3 10 5.2 1.99
 -3 -3 10 2.93 1.73
 -3 -3 9 43.61 3.94
 -3 -3 9 48.1 8.15
 3 3 -9 49.14 8.16
 3 3 -9 41.6 3.79
 -3 -3 9 43 3.78
 -3 -3 9 40.17 3.69
 -3 -3 8 157.26 8.47
 -3 -3 8 178.44 8.98
 3 3 -8 145.95 13.81
 3 3 -8 178.3 8.95
 -3 -3 8 171.71 8.59
 -3 -3 8 181.41 15.76
 -3 -3 7 673.78 30.11
 -3 -3 7 797.56 39.7
 -3 -3 7 719.02 30.46
 3 3 -7 864.88 31.13
 3 3 -7 853.31 30.82
 -3 -3 7 780.56 30.34
 3 3 -6 14.98 4.11
 3 3 -6 19.53 2.37
 3 3 -6 19.46 2.5
 3 3 -5 193.05 12.1
 -3 -3 5 167.91 13.89
 3 3 -4 533.95 23.54
 -3 -3 4 488.58 26.7
 3 3 -3 312.16 14.4
 -3 -3 3 297.81 17.86
 3 3 -2 14.84 2.85
 -3 -3 2 6.55 3.03
 3 3 -1 60.72 5.81
 3 3 -1 72.24 5.35
 -3 -3 1 56.4 6.06
 3 3 0 279.3 14.76
 3 3 0 241.3 11.11
 3 3 0 268.14 12.88
 3 3 1 24.45 4.69
 3 3 1 25.46 3.02
 3 3 1 22.45 3.36
 3 3 1 23.72 3.44
 -3 -3 -1 20.15 2.82
 3 3 2 759.02 35.06
 3 3 2 748.87 30.38
 3 3 2 696.86 32.18
 3 3 3 1.88 1.06
 3 3 3 3.34 1.16
 3 3 4 2.69 1.33
 3 3 4 2.95 1.39
 3 3 4 2.62 1.17
 3 3 4 2.29 1.21
 -3 -3 -4 1.92 2.01
 3 3 4 2.82 3.49
 3 3 5 1.88 3.35
 3 3 5 3.26 3.31
 3 3 5 2.02 1.24
 3 3 5 0.96 1.36
 3 3 5 1.61 1.36
 3 3 5 3.08 1.36
 3 3 5 4.65 1.69
 3 3 6 101.3 6.3
 3 3 6 120.88 7.01
 3 3 6 117.34 6.51
 3 3 6 107.07 6.69
 3 3 6 115.94 11.49
 3 3 6 108.13 6.55
 3 3 6 119.56 12.09
 3 3 7 497.21 22.4
 3 3 7 576.71 31.53
 3 3 7 568.08 22.79
 3 3 7 538.62 23
 3 3 7 536.96 30.9
 3 3 7 525.3 22.98
 3 3 7 554.61 22.88
 3 3 8 628.07 33.96
 3 3 8 647.43 26.01
 3 3 8 629.98 26.06
 3 3 8 646.62 35.34
 3 3 8 583.61 26.1
 3 3 8 606.79 25.88
 3 3 9 635.32 35.1
 3 3 9 724.63 28.59
 3 3 9 617 36.59
 3 3 9 694.98 28.61
 3 3 9 707.37 28.43
 3 3 9 664.36 28.35
 3 3 10 368.66 16.67
 3 3 10 380.82 16.83
 3 3 10 362.08 16.68
 3 3 10 351.99 23.88
 3 3 10 420.28 17
 3 3 11 114.7 6.27
 3 3 11 114.88 6.34
 3 3 11 99.25 5.88
 3 3 12 9.75 1.6
 3 3 12 10.79 1.44
 3 3 12 8.19 1.47
 3 3 13 -0.13 0.56
 -3 -4 15 32.4 2.29
 -3 -4 14 4.16 1.37
 -3 -4 14 15 1.92
 -3 -4 13 2.13 1.62
 -3 -4 12 10.13 4.28
 3 4 -12 2.32 3.51
 -3 -4 11 46.61 3.9
 3 4 -11 33.28 7.48
 -3 -4 11 50.18 8.79
 3 4 -11 46.85 4.03
 -3 -4 10 201 10.24
 3 4 -10 207.91 10.6
 -3 -4 9 88.43 5.85
 -3 -4 9 100.63 12.53
 3 4 -9 110.4 6.58
 3 4 -9 89.79 11.07
 -3 -4 8 4.22 4.3
 3 4 -8 5.98 3.11
 3 4 -8 3.48 1.71
 -3 -4 8 6.92 3.71
 -3 -4 8 2.64 1.48
 -3 -4 7 6.47 1.69
 -3 -4 7 8.48 4.69
 3 4 -7 9.46 3.52
 3 4 -7 7.51 1.84
 3 4 -7 6.98 1.84
 -3 -4 7 6.96 4.15
 -3 -4 6 29.18 6.13
 3 4 -6 25.46 2.66
 3 4 -6 19.43 2.49
 3 4 -5 9.74 2.84
 3 4 -5 7.77 1.76
 3 4 -5 11.77 1.96
 -3 -4 4 5.51 3.47
 -3 -4 3 324.75 20.28
 3 4 -3 381.68 17.11
 3 4 -2 13.57 3.23
 -3 -4 2 7.38 3.17
 -3 -4 1 271.14 16.05
 3 4 -1 328.02 16.75
 3 4 0 152.91 9.36
 -3 -4 0 148.94 9.19
 3 4 0 149.59 10.97
 3 4 1 51.13 5.1
 3 4 1 56.33 6.81
 3 4 1 42.09 4.56
 3 4 2 336.79 13.92
 3 4 2 321.19 17.16
 3 4 2 324.59 13.85
 3 4 3 829.97 39.47
 -3 -4 -3 874.66 37.55
 3 4 3 798.5 31.23
 3 4 3 766.89 31.25
 3 4 3 805.62 31.12
 3 4 3 775.33 31.29
 3 4 3 721.26 35.69
 -3 -4 -3 862.77 35.94
 3 4 3 799.35 31
 3 4 4 925.95 36.74
 3 4 4 1067.01 46.79
 3 4 4 982.87 37.34
 3 4 4 947.07 36.53
 3 4 4 920.92 37.1
 3 4 4 969.82 43.46
 3 4 4 937.63 36.98
 -3 -4 -4 882.67 41.75
 3 4 5 1480.02 56.48
 3 4 5 1442.27 56.5
 3 4 5 1400.84 56.02
 3 4 5 1471.35 56.32
 3 4 5 1484.73 64.03
 3 4 6 1192.5 54.2
 3 4 6 1087.3 45.07
 3 4 6 1180.73 45.53
 3 4 6 1145.82 45.54
 3 4 7 573.68 32.99
 3 4 7 598.14 25.24
 3 4 7 573.11 24.77
 3 4 7 617.08 25.07
 3 4 7 574.62 25.1
 3 4 8 108.54 11.89
 3 4 8 83.87 10.85
 3 4 8 94.73 6.25
 3 4 8 97.43 6.29
 3 4 8 85.46 6.28
 3 4 9 84.05 10.39
 3 4 9 66.69 9.2
 3 4 10 8.59 1.88
 3 4 10 8.77 2.12
 3 4 10 9.01 1.88
 3 4 10 11.58 2.23
 3 4 11 0.93 1.08
 3 4 11 0.32 1.27
 3 4 11 1.48 1.27
 3 4 11 1.45 1.03
 3 4 12 1.89 1.01
 3 4 12 0.26 0.8
 3 4 12 1.07 0.65
 -3 -5 15 0.23 0.57
 -3 -5 14 2.46 1.15
 -3 -5 14 0.77 1.12
 -3 -5 13 0.5 1.32
 -3 -5 13 0.72 1.41
 -3 -5 12 37.35 4.21
 -3 -5 11 32.76 4.4
 -3 -5 11 34.17 7.61
 3 5 -10 72.68 5.45
 -3 -5 10 68.33 6.43
 -3 -5 10 70.78 10.92
 3 5 -9 97.85 6.47
 -3 -5 9 101.41 12.77
 3 5 -8 11.47 2.39
 -3 -5 8 11.02 5.28
 -3 -5 8 17.09 5.96
 3 5 -7 20.83 2.87
 -3 -5 7 23.08 5.97
 -3 -5 7 24.42 6.39
 3 5 -6 71.37 5.03
 -3 -5 6 76.41 10.19
 -3 -5 6 88.76 11.66
 3 5 -5 396.7 17.31
 -3 -5 5 389.49 27.13
 3 5 -5 381.24 17.17
 3 5 -5 427.32 16.9
 -3 -5 5 395.08 25.03
 3 5 -4 108.74 5.73
 3 5 -4 87.66 5.46
 3 5 -4 91.82 5.41
 3 5 -4 104.75 5.74
 3 5 -4 95.74 5.48
 3 5 -3 96.47 5.6
 3 5 -3 106.76 5.88
 3 5 -3 95.43 5.49
 3 5 -3 107.97 5.68
 -3 -5 3 92.28 9.64
 3 5 -2 152.91 8.09
 -3 -5 2 151.46 11.57
 3 5 -2 180.48 11.2
 3 5 -2 161.62 8.16
 3 5 -2 175.91 8
 3 5 -1 146.97 6.91
 3 5 -1 132.59 7.1
 3 5 -1 146.35 10.67
 3 5 -1 134.66 6.68
 3 5 -1 132.9 7.13
 -3 -5 1 146.55 9.79
 3 5 0 1913.89 71.6
 3 5 0 1834.22 72.04
 3 5 0 1858.43 71.44
 3 5 0 1961.34 71.79
 3 5 0 1828.07 78.04
 3 5 0 2038.12 75.42
 3 5 0 1908.85 72.01
 3 5 1 2219.81 85.06
 3 5 1 2286.81 85.43
 3 5 1 2211.6 84.82
 3 5 1 2293.25 85.25
 3 5 1 2260.65 85
 3 5 1 2370.97 89.18
 -3 -5 -1 2396.78 94.94
 3 5 1 2274.32 85.3
 3 5 2 1915.24 73.97
 3 5 2 2067 74.21
 3 5 2 1955.32 73.71
 3 5 2 2064.73 83.17
 -3 -5 -2 2029.21 81.67
 3 5 2 1955.43 73.9
 3 5 2 1889.7 73.35
 3 5 3 1128.57 48.46
 3 5 3 1141.89 52.56
 3 5 3 1049.12 42.39
 3 5 3 1137.8 43.1
 3 5 3 1100.5 43.01
 3 5 3 1101.41 43
 3 5 3 1166.21 43.01
 3 5 3 1090.65 42.71
 3 5 4 640.5 26.03
 3 5 4 675.26 35.73
 -3 -5 -4 683.73 33
 3 5 4 637.74 26.15
 3 5 4 625.97 25.7
 3 5 4 617.9 25.47
 3 5 4 643.88 32.13
 3 5 4 635.74 26.1
 3 5 5 151.95 13
 3 5 5 158.11 7.81
 3 5 5 137.51 7.83
 3 5 5 149.72 8.2
 3 5 5 143.18 8.14
 3 5 5 156.03 14.85
 3 5 5 143.28 8.11
 3 5 6 136.26 13.88
 3 5 6 120.81 7.25
 3 5 6 120.03 7.18
 3 5 6 130.85 12.39
 3 5 6 108.92 6.89
 3 5 6 114.02 6.72
 3 5 7 48.41 8.35
 3 5 7 40.49 4.02
 3 5 7 40.92 7.41
 3 5 7 48.06 4.26
 3 5 7 43.32 3.78
 3 5 7 44.22 4.19
 3 5 7 41.25 3.94
 3 5 8 12.43 2.22
 3 5 8 19.22 5.75
 3 5 8 13.03 2.41
 3 5 8 4.2 4.03
 3 5 8 13.19 2.39
 3 5 8 12.46 2.45
 3 5 8 12.38 2.56
 3 5 9 104.97 6.49
 3 5 9 93.5 5.92
 3 5 9 114.41 6.56
 3 5 9 94.64 5.98
 3 5 9 102.5 6.1
 3 5 10 24.57 2.43
 3 5 10 17.49 2.17
 3 5 10 21.75 2.6
 3 5 10 20.19 2.51
 3 5 11 9.69 1.41
 3 5 11 10.99 1.4
 3 5 11 9.02 1.5
 3 5 12 2.64 0.78
 -3 -6 14 34.25 2.69
 -3 -6 14 51.66 2.99
 -3 -6 13 130.19 6.96
 -3 -6 13 119.61 6.45
 -3 -6 12 197.82 10.68
 -3 -6 11 171.41 17.08
 -3 -6 10 0.55 2.68
 -3 -6 10 7.76 4.68
 -3 -6 9 3 3.88
 3 6 -9 4.28 1.99
 -3 -6 9 3.19 2.78
 -3 -6 9 3.86 3.92
 -3 -6 8 104.92 13.14
 3 6 -8 84.76 6.3
 -3 -6 8 112.75 8.59
 -3 -6 8 111.78 14.09
 -3 -6 7 85.55 11.68
 3 6 -7 86.9 6.08
 -3 -6 7 80.39 12.25
 3 6 -6 8.7 2.15
 -3 -6 6 18.91 6.04
 -3 -6 6 20.93 6.82
 -3 -6 5 13.21 4.93
 3 6 -5 15.43 2.35
 3 6 -5 20.13 2.59
 -3 -6 5 13.43 6.19
 3 6 -4 423.58 18.14
 -3 -6 4 465.48 30.64
 3 6 -4 445.17 18.35
 3 6 -4 416.06 17.96
 -3 -6 4 392.29 25.23
 3 6 -3 1157.76 46.92
 3 6 -3 1250.44 46.94
 -3 -6 3 1144.23 59.87
 3 6 -3 1223.15 46.43
 -3 -6 2 741.28 35.41
 -3 -6 2 723.68 42.24
 3 6 -2 708.98 30.63
 3 6 -2 783.95 30.17
 3 6 -2 806.06 30.5
 -3 -6 1 288.5 22.11
 3 6 -1 303.28 12.9
 3 6 -1 287.04 12.61
 3 6 -1 274.31 13.15
 3 6 0 269.03 12.72
 3 6 0 262.19 17.62
 3 6 0 267.35 12.12
 -3 -6 0 297.71 21.17
 3 6 0 280.24 12.43
 3 6 0 275.22 12.27
 3 6 0 285.27 12.19
 3 6 1 288.09 12.66
 3 6 1 295.51 12.94
 3 6 1 273.69 12.3
 3 6 1 293.12 13.26
 3 6 1 296.49 19.68
 3 6 1 287.97 13.03
 3 6 1 287.46 12.73
 3 6 2 57.68 3.94
 3 6 2 67.88 4.42
 3 6 2 55.92 8.42
 -3 -6 -2 69.98 9.36
 3 6 2 67.14 6.92
 3 6 2 65.31 4.45
 3 6 2 63.73 4.23
 3 6 3 99.48 5.78
 3 6 3 94.91 5.94
 3 6 3 102.32 5.99
 3 6 3 95.28 5.51
 -3 -6 -3 99.14 10.84
 3 6 3 99.73 6.03
 3 6 3 90.68 8.8
 3 6 3 97.85 11.46
 3 6 4 124.57 7.11
 3 6 4 150.33 14.63
 3 6 4 139.76 7.77
 -3 -6 -4 160.57 13.63
 3 6 4 132.76 7.66
 3 6 4 137.4 7.55
 3 6 4 141.14 11.65
 3 6 5 0.57 2.48
 3 6 5 1.2 1.71
 3 6 5 0.49 1.54
 3 6 5 1.71 3.86
 3 6 5 4.76 1.82
 3 6 6 90.93 10.14
 3 6 6 117.48 7.03
 3 6 6 114.15 6.99
 3 6 6 107.65 6.83
 3 6 6 126.32 13.92
 3 6 7 83.39 5.9
 3 6 7 91.5 5.93
 3 6 7 72.08 9.14
 3 6 7 95.25 6.23
 3 6 7 80.42 5.9
 3 6 8 46.57 4.18
 3 6 8 46.49 3.92
 3 6 8 48.04 4.02
 3 6 8 59.16 8.83
 3 6 8 49 4.09
 3 6 8 50.77 4.22
 3 6 8 39.17 3.51
 3 6 9 11.11 2.23
 3 6 9 4.68 1.39
 3 6 9 8.82 1.74
 3 6 9 7.04 1.7
 3 6 9 9.31 2.04
 3 6 10 0.3 1.33
 3 6 10 -0.07 0.79
 3 6 10 0.8 0.91
 3 6 10 0.41 1.3
 3 6 11 20.27 1.87
 -3 -7 14 32.6 2.31
 -3 -7 13 -0.22 1.3
 -3 -7 13 -0.16 1.01
 -3 -7 12 1.14 1.74
 3 7 -12 1.2 1.3
 -3 -7 11 15.32 3.17
 3 7 -11 11.07 2.21
 -3 -7 10 194.69 18.68
 -3 -7 9 4.01 4.06
 -3 -7 9 1.43 2.61
 3 7 -9 1.21 1.71
 -3 -7 9 -1.04 4.04
 -3 -7 8 40.45 8.7
 -3 -7 8 37.7 9.15
 -3 -7 8 38.78 5.29
 3 7 -8 31.51 3.76
 3 7 -7 122.65 7.94
 -3 -7 7 151.83 9.94
 -3 -7 7 141.15 16.93
 -3 -7 7 124.11 14.84
 -3 -7 7 164.96 16.34
 -3 -7 6 351.59 28.15
 3 7 -6 363.95 16.02
 -3 -7 6 335.28 17.44
 -3 -7 5 272.13 24.14
 3 7 -5 263.43 12.47
 -3 -7 5 256.81 20.05
 -3 -7 5 236.34 13.39
 -3 -7 4 148.16 14.06
 3 7 -4 157.44 7.94
 -3 -7 4 158.87 17.64
 3 7 -4 165.19 8.45
 -3 -7 4 130.31 8.77
 3 7 -3 83.51 5.26
 -3 -7 3 68.75 8.38
 3 7 -3 73.55 4.76
 -3 -7 3 67.4 11.59
 3 7 -2 78.82 5.15
 3 7 -2 79.67 4.92
 -3 -7 2 66.52 11.45
 3 7 -1 47.97 3.74
 -3 -7 1 42.49 8.64
 3 7 -1 40.55 6.43
 -3 -7 1 48.7 9.04
 3 7 -1 57.97 4.14
 3 7 -1 51.17 3.76
 3 7 0 40.74 3.31
 -3 -7 0 52.22 9.05
 -3 -7 0 46.32 8.55
 3 7 0 28.04 5.91
 3 7 0 38.27 3.27
 3 7 0 38.68 3.44
 3 7 0 40.16 3.35
 3 7 1 74.26 4.98
 3 7 1 77.6 4.8
 3 7 1 85.09 5.18
 -3 -7 -1 86.48 11.31
 -3 -7 -1 80.67 10.72
 3 7 1 82.43 10
 3 7 1 85.14 5.31
 -3 -7 -2 9.47 5.7
 3 7 2 4.17 1.49
 3 7 2 6.16 4.13
 3 7 2 6.33 1.64
 3 7 2 7.98 1.82
 3 7 2 3.37 1.47
 3 7 3 375.32 16.7
 3 7 3 362.58 16.37
 3 7 3 413.89 17.29
 3 7 3 398.33 26.32
 -3 -7 -3 358.3 25.08
 3 7 4 130 7.55
 3 7 4 129.98 7.66
 3 7 4 124.69 7.14
 3 7 4 139.03 7.84
 -3 -7 -4 119.3 12.85
 3 7 4 137.63 14.59
 3 7 5 40.34 8.59
 3 7 5 30.89 3.39
 3 7 5 28.75 3.37
 3 7 6 15.73 5.71
 3 7 6 12.99 2.45
 3 7 6 10.59 2.29
 3 7 7 24.14 2.94
 3 7 7 16.79 2.77
 3 7 7 23.64 2.97
 3 7 7 24.54 3.01
 3 7 7 21.9 6.05
 3 7 8 83.58 5.32
 3 7 8 78.49 5.15
 3 7 9 190.15 8.91
 3 7 9 182.94 9.05
 3 7 10 85.16 4.88
 3 7 10 115.74 5.24
 -3 -8 13 37.87 2.8
 3 8 -12 3.82 1.19
 -3 -8 12 0.63 1.08
 -3 -8 12 5.49 1.68
 -3 -8 11 3.03 1.92
 3 8 -11 0.97 1.28
 -3 -8 10 44.73 4.7
 3 8 -10 36.09 3.75
 -3 -8 9 100.97 13.09
 -3 -8 8 66.14 11.15
 -3 -8 8 65.71 6.07
 3 8 -8 50.96 4.87
 -3 -8 8 61.51 11.9
 -3 -8 7 188.78 18.01
 -3 -8 7 165.54 10.77
 3 8 -7 179.67 9.96
 -3 -8 7 213.55 22.01
 -3 -8 6 95.66 14.8
 -3 -8 6 78.86 6.72
 -3 -8 6 91.11 11.82
 3 8 -6 71.48 5.58
 -3 -8 6 88.61 12.93
 -3 -8 5 8.19 6.95
 -3 -8 5 -0.23 2.13
 -3 -8 5 4.03 4
 3 8 -5 2.08 1.57
 -3 -8 5 2.25 4.55
 -3 -8 4 47.38 10.08
 -3 -8 4 42.63 7.28
 3 8 -4 47.45 4.1
 -3 -8 4 36.42 9.75
 3 8 -4 49.25 3.82
 -3 -8 3 -1.15 4.84
 3 8 -3 9.67 2.11
 3 8 -3 7.87 1.74
 -3 -8 3 6.52 5.29
 -3 -8 2 24.47 7.66
 3 8 -2 33.51 3.35
 -3 -8 2 30.29 8.38
 3 8 -2 33.93 3.28
 3 8 -2 32.43 3.08
 3 8 -1 37.3 3.33
 -3 -8 1 28.3 8.05
 3 8 -1 36.25 3.49
 -3 -8 1 35.1 8.42
 3 8 -1 40.45 3.52
 3 8 -1 34.83 3.31
 3 8 0 161.8 8.31
 3 8 0 138.99 7.61
 3 8 0 149.21 8.45
 3 8 0 146.21 7.96
 3 8 0 145.92 13.6
 3 8 0 152.3 8.08
 -3 -8 0 139.83 15.83
 -3 -8 0 179.33 18.09
 3 8 1 439.35 18.68
 -3 -8 -1 386.78 27.94
 3 8 1 436.26 18.99
 -3 -8 -1 468.94 31.3
 3 8 1 443.06 27.83
 3 8 1 450.2 19.27
 3 8 1 443.82 19.08
 3 8 2 3.41 1.64
 3 8 2 3.1 1.54
 3 8 2 3.34 4.03
 3 8 2 3.02 1.58
 3 8 2 1.27 1.48
 -3 -8 -2 2.97 4.48
 3 8 3 8.48 1.99
 3 8 3 3.54 4.4
 -3 -8 -3 12.01 6.02
 3 8 3 10.91 2.24
 3 8 3 10.47 2.34
 3 8 4 53.35 9.43
 3 8 4 53 4.23
 3 8 4 53.84 4.51
 3 8 4 55.66 4.54
 3 8 5 123.95 14.3
 3 8 5 126.28 7.54
 3 8 6 353.06 16.61
 3 8 6 376.67 16.61
 3 8 6 383.95 16.53
 3 8 6 392.45 25.95
 3 8 7 217.3 10.38
 3 8 7 210.09 10.09
 3 8 7 204.79 10.24
 3 8 7 205.66 10.06
 3 8 8 431.25 18.06
 3 8 8 450.35 18.24
 3 8 9 120.47 5.87
 3 8 9 121.36 6.09
 -3 -9 12 4.18 1.32
 3 9 -12 2.35 0.84
 -3 -9 11 4.84 1.65
 3 9 -11 4.58 1.31
 -3 -9 10 14.36 2.6
 3 9 -10 16.04 2.29
 -3 -9 9 31.13 3.69
 3 9 -9 20.5 2.85
 -3 -9 8 9.14 2.94
 -3 -9 8 18.74 6.1
 -3 -9 7 42.82 4.55
 -3 -9 7 29.2 9.54
 3 9 -7 35.39 3.89
 -3 -9 7 43.72 8.46
 -3 -9 6 31.72 8.55
 -3 -9 6 29.26 3.77
 -3 -9 6 28.35 7.04
 3 9 -6 26.04 3.36
 -3 -9 6 45.17 10.62
 -3 -9 5 2.46 4.54
 3 9 -5 -0.39 1.5
 -3 -9 5 1.46 5.38
 -3 -9 4 147.36 18.18
 3 9 -4 158.67 8.83
 -3 -9 4 128.39 18.37
 3 9 -3 125.25 7.5
 3 9 -3 118.27 7.42
 -3 -9 3 122.22 16.53
 -3 -9 3 109.93 16.83
 3 9 -3 122.14 7.06
 3 9 -2 237.63 11.59
 3 9 -2 241.62 11.76
 -3 -9 2 225.19 22.65
 3 9 -2 223.13 11.17
 3 9 -2 230.26 11.22
 3 9 -1 3.1 1.64
 3 9 -1 4.34 2
 -3 -9 1 8.44 5.98
 3 9 -1 3.03 1.48
 3 9 -1 2.58 1.35
 -3 -9 1 7.44 5.8
 -3 -9 0 9.56 6.41
 3 9 0 8.45 1.84
 3 9 0 9.93 2.08
 3 9 0 10.64 2.07
 3 9 0 5.68 1.7
 3 9 0 10.25 4.38
 3 9 1 87.63 5.61
 3 9 1 96.44 6.08
 -3 -9 -1 110.27 14.63
 3 9 1 77.65 10.73
 3 9 1 90.79 6.04
 3 9 1 88.33 5.83
 -3 -9 -2 264.7 22.8
 3 9 2 278.16 13.08
 3 9 2 238.05 20.38
 3 9 2 284.33 13.39
 3 9 2 267.52 12.66
 3 9 3 778.47 31.61
 3 9 3 711.92 30.9
 3 9 3 739.61 42.13
 -3 -9 -3 821.21 44.58
 3 9 3 836.49 31.75
 3 9 4 491.27 31.24
 3 9 5 501.31 21.58
 3 9 5 510.39 21.39
 3 9 6 225.2 10.76
 3 9 6 218.62 10.3
 3 9 6 213.45 10.1
 3 9 6 218.67 10.61
 3 9 7 32.98 2.88
 3 9 7 33.63 2.72
 3 9 7 32.58 2.96
 3 9 8 67.86 3.82
 3 9 8 78.45 4.45
 3 9 8 68.48 3.73
 -3 -10 11 34.47 2.67
 3 10 -11 30.23 2.33
 3 10 -10 58.36 4.09
 -3 -10 10 74.48 4.56
 3 10 -9 9.71 1.89
 -3 -10 9 15.27 2.42
 3 10 -8 5.1 1.72
 -3 -10 8 5.76 1.96
 3 10 -7 67.56 5.25
 -3 -10 7 69.12 5.12
 -3 -10 6 23.04 7.85
 -3 -10 5 140.17 17.59
 3 10 -4 72.31 5.33
 3 10 -4 62.01 5.13
 -3 -10 3 99.39 15.44
 3 10 -3 101.59 6.79
 3 10 -3 101.29 6.64
 3 10 -3 102.08 6.29
 3 10 -2 131.53 7.47
 -3 -10 2 112.9 16.71
 3 10 -2 133.84 7.55
 3 10 -2 132.22 8.02
 3 10 -2 133.35 7.78
 3 10 -1 246.45 12.19
 3 10 -1 248.71 12.73
 3 10 -1 250.96 12.12
 -3 -10 1 244.76 24.08
 3 10 -1 264.58 12.21
 3 10 -1 268.34 12.58
 -3 -10 0 213.24 22.06
 -3 -10 0 208.97 19.85
 3 10 0 246.42 11.62
 3 10 0 219.21 11.01
 -3 -10 -1 425.23 31.32
 3 10 2 185.02 17.33
 -3 -10 -2 229.84 21
 3 10 2 238.86 11.06
 3 10 3 118.84 7
 3 10 3 138.02 7.62
 3 10 3 138.01 7.54
 3 10 4 38.25 3.59
 3 10 4 39.12 3.43
 3 10 5 10.49 2.05
 3 10 5 9.48 1.76
 3 10 6 39.56 2.85
 3 10 6 45.08 3.4
 3 10 6 45.38 3.33
 3 10 7 51.36 3.34
 3 10 7 42.33 2.76
 3 11 -10 1.42 0.8
 3 11 -10 0.75 0.85
 3 11 -9 20.32 1.89
 -3 -11 9 25.22 2.32
 3 11 -9 37.99 2.88
 3 11 -9 35.04 2.77
 3 11 -8 8.85 1.5
 3 11 -8 16.57 2.27
 3 11 -8 13.74 2.05
 3 11 -7 2.05 1.09
 3 11 -7 1.31 1.26
 3 11 -7 1.8 1.44
 3 11 -6 10.17 1.75
 3 11 -6 10.7 2.11
 3 11 -6 10.69 2.17
 3 11 -5 5.43 1.5
 3 11 -5 5.43 1.67
 3 11 -5 6.24 1.95
 3 11 -4 100.67 6.22
 3 11 -4 125.41 7.03
 3 11 -4 114.54 7.07
 3 11 -3 232.18 11.02
 3 11 -3 212.09 10.53
 3 11 -3 236.07 11.28
 3 11 -3 213.14 11.36
 3 11 -2 211.58 10.51
 3 11 -2 199.88 9.94
 3 11 -2 208.71 10.2
 3 11 -1 43.36 3.79
 3 11 -1 37.7 3.41
 3 11 0 49.5 3.98
 3 11 0 40.62 3.55
 3 11 1 43.17 3.7
 3 11 1 39.41 3.4
 3 11 2 12.6 2.04
 3 11 2 10.76 2.19
 3 11 2 10.7 1.9
 3 11 3 81.15 5.11
 3 11 3 71.66 4.69
 3 11 4 26.87 2.39
 3 11 4 31.86 2.96
 3 11 5 106.62 5.69
 3 11 5 110.46 5.78
 3 11 6 32.4 2.42
 3 12 -9 2.8 0.9
 3 12 -8 19.78 1.96
 3 12 -8 21.43 2.11
 3 12 -7 15.29 1.91
 3 12 -7 11.43 1.88
 3 12 -6 1.39 1.17
 3 12 -6 1.06 1.19
 3 12 -6 0.67 1.12
 3 12 -5 4.42 1.53
 3 12 -5 6.16 1.57
 3 12 -5 5.81 1.51
 3 12 -4 -0.81 1.29
 3 12 -4 0.98 1.14
 3 12 -3 8.57 1.78
 3 12 -3 7.47 1.63
 3 12 -2 6.36 1.67
 3 12 -2 7.25 1.65
 3 12 -1 0.54 1.25
 3 12 -1 0.82 1.3
 3 12 0 48.62 3.54
 3 12 0 53.59 3.92
 3 12 1 63.65 4.12
 3 12 1 55.42 3.61
 3 12 2 82.79 4.69
 3 12 2 64.86 4.04
 3 12 3 98.14 5.3
 3 12 4 27.21 2.19
 3 12 4 29.41 2.3
 3 13 -6 26.46 2.11
 3 13 -6 29.02 2.17
 3 13 -5 13.51 1.71
 3 13 -5 15.44 1.68
 3 13 -4 0.71 0.95
 3 13 -4 0.16 0.85
 3 13 -3 9.51 1.55
 3 13 -3 6.96 1.31
 3 13 -2 32.6 2.71
 3 13 -2 35.57 2.57
 3 13 -1 86.51 4.57
 3 13 -1 78.9 4.15
 3 13 0 55.29 3.49
 3 13 1 2.74 1.02
 3 13 2 11.69 1.37
 3 13 2 14.99 1.48
 -4 14 3 4.36 1.16
 4 -14 -2 2.08 1.36
 -4 14 2 1.46 1.06
 4 -14 -1 0.82 1.75
 -4 14 1 1.12 1.01
 4 -14 0 5.01 2.12
 -4 14 0 7.44 1.39
 4 -14 1 6.65 2.14
 -4 14 -1 8.64 1.48
 4 -14 2 28.66 3.16
 4 -14 3 20.86 2.31
 4 -14 3 29.73 2.73
 4 -14 4 10.9 1.6
 -4 13 6 0.07 0.81
 -4 13 5 19.04 2.04
 -4 13 5 20.28 2.2
 4 -13 -4 101.96 5.74
 -4 13 4 127.6 6.25
 4 -13 -3 55.95 4.59
 -4 13 3 73.59 4.6
 4 -13 -2 105.44 7.11
 -4 13 2 120.45 6.54
 4 -13 -1 196.95 10.87
 -4 13 1 196.37 9.28
 4 -13 0 177.87 10.71
 -4 13 0 200.17 9.2
 4 -13 1 38.96 4.63
 -4 13 -1 40.38 3.57
 -4 13 -1 44.32 3.31
 4 -13 2 12.45 3.13
 -4 13 -2 11.11 1.77
 -4 13 -2 11.37 2.04
 4 -13 3 15.94 3.07
 -4 13 -3 14.63 1.79
 -4 13 -3 17.99 2.24
 -4 13 -3 11.21 1.99
 4 -13 4 22.4 3
 -4 13 -4 28 2.71
 -4 13 -4 19.71 2.25
 4 -13 5 9.32 1.67
 -4 13 -5 7.88 1.4
 -4 13 -5 8.12 1.55
 4 -13 6 1.12 1.21
 -4 13 -6 0.35 0.95
 4 -13 7 -0.4 0.77
 -4 13 -7 0.78 0.69
 -4 12 8 12.67 1.37
 -4 12 7 161.51 7.45
 -4 12 7 152.91 7.45
 -4 12 6 165 8.12
 -4 12 6 163.14 8.23
 4 -12 -5 322.18 14.73
 -4 12 5 394.44 15.66
 4 -12 -4 329.97 15.28
 -4 12 4 338.37 15.11
 4 -12 -3 252.56 13.25
 -4 12 3 265.49 12.51
 4 -12 -2 102.74 7.77
 -4 12 2 108.36 6.4
 -4 12 1 5.36 1.85
 4 -12 -1 3.45 3.16
 -4 12 0 22.06 2.85
 -4 12 0 25.23 3.05
 -4 12 0 23.11 2.78
 4 -12 0 21.32 4.42
 -4 12 -1 75.76 4.97
 -4 12 -1 70.13 5.14
 -4 12 -1 72.93 5.16
 4 -12 1 62.06 6.61
 -4 12 -2 3.31 1.67
 4 -12 2 4.53 3.4
 -4 12 -2 3.13 1.68
 -4 12 -2 3.51 1.51
 -4 12 -3 13.33 2.05
 -4 12 -3 7.76 1.71
 -4 12 -3 14.29 2.41
 -4 12 -3 12.33 2.24
 -4 12 -4 6.54 1.87
 4 -12 4 12.95 3.17
 -4 12 -4 7.37 1.67
 4 -12 4 6.51 2.42
 -4 12 -4 10.88 2.08
 -4 12 -5 13.97 2.26
 4 -12 5 15.09 2.77
 -4 12 -5 11.22 1.9
 -4 12 -5 15.15 2.2
 4 -12 5 15.8 2.69
 -4 12 -6 133.37 6.95
 4 -12 6 135.27 7.35
 -4 12 -6 136.92 6.51
 4 -12 7 227.8 9.65
 -4 12 -7 209.13 9.05
 4 -12 7 229.69 9.49
 4 -12 8 150.04 7.01
 4 -12 8 133.34 6.48
 -4 12 -8 130.74 6.48
 -4 11 9 236.74 9.91
 -4 11 9 237.98 10.04
 -4 11 8 400.33 16.26
 -4 11 8 380.44 16.3
 -4 11 7 424.43 17.9
 -4 11 7 438.35 18.29
 -4 11 7 428.93 18.46
 -4 11 6 254.77 12.09
 -4 11 6 283.08 12.74
 -4 11 5 126.4 7.22
 -4 11 5 144.41 7.89
 4 -11 -5 133.4 7.83
 -4 11 5 126.96 7.2
 4 -11 -4 0.21 2.6
 -4 11 4 1.18 1.45
 4 -11 -3 5.88 6.45
 4 -11 -2 23.53 9.2
 4 -11 -1 20.33 8.68
 -4 11 1 15.71 2.59
 -4 11 1 12.14 2.67
 4 -11 0 22.85 8.93
 -4 11 0 18.42 2.71
 -4 11 0 14.17 2.65
 4 -11 1 33.17 9.67
 -4 11 -1 22.12 3
 -4 11 -1 24.86 3.25
 4 -11 2 82.26 13.95
 -4 11 -3 26.68 2.97
 4 -11 3 32.61 3.73
 4 -11 4 18.07 2.92
 -4 11 -4 9.06 2.02
 -4 11 -4 17.53 2.82
 4 -11 4 14.83 3.73
 4 -11 5 41.22 4.81
 -4 11 -5 43.29 3.92
 -4 11 -6 4.29 1.74
 -4 11 -6 8 2
 4 -11 6 7.6 2.27
 -4 11 -7 7.86 1.79
 -4 11 -7 8.52 1.82
 4 -11 7 7.19 2.09
 -4 11 -7 6.69 1.85
 4 -11 8 0.12 1.28
 -4 11 -8 0.11 1.1
 4 -11 8 1.27 1.61
 -4 11 -8 0.65 1.11
 4 -11 9 1.59 0.87
 -4 11 -9 0.3 0.84
 4 -11 9 1.42 1.29
 -4 10 10 601.1 23.51
 -4 10 10 604.73 23.48
 -4 10 9 234.47 10.89
 -4 10 9 246.51 10.74
 -4 10 8 30.58 3.1
 -4 10 8 27.31 2.84
 -4 10 8 27.22 3.06
 -4 10 7 2.59 1.94
 -4 10 7 5.37 2.04
 -4 10 7 3.15 1.54
 -4 10 6 0.5 1.52
 -4 10 6 1.28 1.51
 -4 10 6 0.54 1.98
 4 -10 -5 30.93 8.98
 -4 10 4 56.91 4.65
 -4 10 4 61.57 4.87
 4 -10 -4 65.44 6.07
 4 -10 -4 63.49 12.48
 -4 10 4 51.91 4.56
 4 -10 -3 20.61 8.59
 -4 10 3 31.13 3.51
 -4 10 3 37.17 3.63
 -4 10 3 30.05 3.38
 4 -10 -3 33.44 5
 -4 10 2 109.75 6.77
 4 -10 -2 127.08 17.07
 -4 10 2 104.88 6.77
 -4 10 2 106.99 6.66
 -4 10 1 8.5 2.07
 -4 10 1 7.8 2.03
 -4 10 1 5.9 2.1
 4 -10 -1 2.54 6.31
 4 -10 0 105.88 16.03
 -4 10 0 116.42 7.02
 -4 10 0 113.03 7.06
 -4 10 0 119.77 6.88
 4 -10 1 5.29 2.29
 -4 10 -1 7.6 1.73
 -4 10 -1 7.39 1.88
 -4 10 -1 10.18 2.17
 4 -10 1 1.22 6.87
 -4 10 -1 6.82 2.18
 4 -10 2 2.7 2.03
 -4 10 -2 1.99 1.32
 4 -10 2 1.15 5.99
 -4 10 -2 0.3 1.37
 -4 10 -3 78.81 10.7
 4 -10 3 109.31 6.89
 -4 10 -3 89.56 6.01
 -4 10 -3 91.84 5.82
 -4 10 -3 98.79 6.47
 -4 10 -4 121.74 13.02
 4 -10 4 119.46 7.46
 -4 10 -4 103.9 6.82
 4 -10 4 100.19 8.25
 -4 10 -4 114.48 7.18
 -4 10 -5 55.3 8.82
 4 -10 6 7.61 2.5
 -4 10 -6 4.29 1.94
 -4 10 -6 2.36 3.19
 -4 10 -6 1.73 1.76
 -4 10 -7 4.76 1.91
 4 -10 7 5.54 2.23
 -4 10 -7 1.65 1.69
 -4 10 -8 36.96 3.6
 -4 10 -8 33.09 3.53
 4 -10 8 38.36 3.59
 4 -10 8 41.76 4
 -4 10 -9 59.36 4.3
 -4 10 -9 54.52 4.28
 4 -10 9 67.74 4.16
 4 -10 9 74.72 4.86
 -4 10 -10 32.86 2.55
 4 -10 10 40.52 3.01
 -4 9 11 14.47 1.6
 -4 9 11 13.65 1.53
 -4 9 10 13.4 1.85
 -4 9 10 8.72 1.73
 -4 9 9 0.72 1.44
 -4 9 9 0.53 1.34
 -4 9 9 1.21 1.67
 -4 9 8 10.52 2.39
 -4 9 8 13.75 2.57
 -4 9 8 13.15 2.27
 -4 9 7 8.7 5.09
 -4 9 6 49.02 4.39
 -4 9 6 54.45 4.57
 -4 9 6 51.08 4.57
 4 -9 -6 48.01 10.16
 -4 9 6 33.06 8.24
 4 -9 -5 29.15 9.04
 -4 9 5 21.38 3.08
 4 -9 -5 16.51 3.54
 4 -9 -4 58.48 6.08
 -4 9 4 65.52 5
 -4 9 4 65.91 4.95
 4 -9 -4 64.13 12.56
 4 -9 -3 32.14 9.95
 -4 9 3 35.08 3.59
 -4 9 3 40.15 3.7
 -4 9 3 32.97 3.47
 -4 9 3 34.16 3.49
 -4 9 2 488.82 20.9
 -4 9 2 496.03 20.82
 4 -9 -2 429.37 33.12
 -4 9 2 488.87 20.88
 -4 9 1 721.92 29.67
 -4 9 1 739.43 29.54
 -4 9 1 730.6 29.67
 4 -9 -1 681.66 43.91
 4 -9 0 426.95 32.63
 -4 9 0 495.75 20.28
 -4 9 0 493.9 20.66
 4 -9 0 439.64 20.56
 -4 9 0 496.14 20.56
 4 -9 1 441.01 30.03
 -4 9 -1 370.95 16.94
 4 -9 1 362.2 29.12
 4 -9 1 415.24 17.87
 -4 9 -1 416.25 17.28
 4 -9 2 275.01 12.25
 -4 9 -2 240.64 11.72
 4 -9 2 231.73 21.61
 -4 9 -2 226.25 11.26
 4 -9 2 181.3 19.94
 -4 9 -2 220.43 17.6
 -4 9 -2 234.06 11.17
 -4 9 -3 69.84 5.19
 -4 9 -3 74.91 5.38
 4 -9 3 58.82 11.19
 4 -9 3 56.45 10.77
 4 -9 3 85.44 5.89
 -4 9 -3 72.79 9.76
 4 -9 4 2.29 3.1
 -4 9 -4 3.08 3.49
 4 -9 4 1.04 2.04
 -4 9 -4 0.19 1.61
 -4 9 -4 0.19 1.59
 -4 9 -5 79.22 6.03
 -4 9 -5 76.89 10.52
 4 -9 5 85.23 9.67
 4 -9 5 96.85 6.63
 -4 9 -6 52.16 4.8
 -4 9 -6 49.86 8.62
 4 -9 6 58.61 5.18
 4 -9 6 55.98 8.1
 4 -9 7 101.05 11.41
 -4 9 -7 90.25 11.57
 4 -9 8 31.29 3.45
 -4 9 -8 31.29 3.56
 4 -9 8 30.87 3.68
 4 -9 9 1.66 1.64
 -4 9 -9 1.12 1.52
 4 -9 9 1.54 1.41
 -4 9 -10 45.98 3.61
 4 -9 10 51.95 3.87
 -4 9 -11 56.05 3.84
 -4 9 -11 69.5 3.91
 -4 8 12 -0.24 0.72
 -4 8 12 0.26 0.68
 -4 8 11 32.01 2.74
 -4 8 11 36.01 2.47
 -4 8 11 32.04 2.82
 -4 8 10 4.77 1.64
 -4 8 10 8.2 1.87
 -4 8 10 7.07 1.59
 -4 8 9 7.98 1.96
 -4 8 9 7.46 2.15
 -4 8 9 8.83 2.12
 -4 8 8 2.57 3.32
 -4 8 7 64.17 5.04
 -4 8 7 53.94 9.75
 -4 8 7 57.61 4.88
 -4 8 6 109.33 6.86
 -4 8 6 106.52 6.9
 4 -8 -6 87.45 13.32
 -4 8 5 840.69 34.13
 4 -8 -5 851.93 47.5
 4 -8 -5 840.05 34.85
 4 -8 -4 491.1 22.86
 -4 8 4 534.14 21.55
 -4 8 4 486.3 21.37
 -4 8 4 504.23 21.45
 4 -8 -4 509.07 33.86
 4 -8 -3 325.14 26.01
 -4 8 3 342.09 15.09
 -4 8 3 328.85 15.02
 -4 8 3 341.18 15.06
 -4 8 3 341.72 15.13
 -4 8 2 658.67 26.62
 -4 8 2 653.94 26.47
 -4 8 2 649.6 26.51
 4 -8 -2 607.68 38.94
 4 -8 -1 632.99 35.88
 -4 8 1 648.84 21.14
 -4 8 1 646.17 21.02
 -4 8 1 632.09 20.77
 4 -8 0 280.13 22.91
 -4 8 0 279.28 11.58
 4 -8 0 318.9 22.2
 -4 8 -1 3.23 1.29
 4 -8 1 4.52 1.86
 -4 8 -1 -0.59 3.18
 4 -8 1 0.92 4.71
 4 -8 1 0.99 4.77
 -4 8 -1 1.11 1.06
 -4 8 -1 1.45 1.33
 -4 8 -2 84.34 9.56
 4 -8 2 95.52 5.97
 4 -8 2 93.88 12.51
 4 -8 2 69.51 11.61
 -4 8 -2 85.96 5.47
 -4 8 -2 88.95 5.65
 4 -8 3 105.26 13.15
 4 -8 3 94.53 9.33
 -4 8 -3 95.59 10.76
 4 -8 3 117.29 6.91
 -4 8 -3 105.8 6.51
 4 -8 3 107.3 13.88
 4 -8 4 44.77 6.59
 -4 8 -4 38.92 7.08
 4 -8 4 42.8 4.28
 4 -8 4 32.76 4.77
 4 -8 4 34.53 8.85
 -4 8 -4 43.01 3.92
 4 -8 5 1.92 2.08
 -4 8 -5 3.8 2.95
 4 -8 5 -1.35 2.74
 -4 8 -5 2.55 1.67
 -4 8 -6 134.38 13.84
 -4 8 -6 128.44 8.07
 4 -8 6 138.13 8.54
 4 -8 6 126.71 12.92
 -4 8 -7 94.96 11.98
 -4 8 -7 110.95 7.38
 4 -8 7 119.75 7.74
 4 -8 7 107.55 12.25
 4 -8 8 189.94 16.13
 -4 8 -8 162.57 15.91
 4 -8 9 247.45 11.5
 4 -8 9 212.38 10.71
 -4 8 -9 244.89 12.14
 4 -8 10 160.23 8.24
 -4 8 -10 189.17 9.5
 4 -8 11 78.56 4.03
 -4 8 -11 64.27 3.81
 -4 8 -12 31.26 2.24
 -4 7 13 1.32 0.65
 -4 7 13 0.82 0.58
 -4 7 12 2.3 0.99
 -4 7 12 1.66 1.15
 -4 7 12 2.11 1.07
 -4 7 11 0.22 1.18
 -4 7 11 0.72 1.17
 -4 7 11 0.75 1.32
 -4 7 11 2.01 1.47
 -4 7 10 22.48 2.96
 -4 7 10 26.47 2.86
 -4 7 9 115.72 13.31
 -4 7 8 555.8 34.15
 -4 7 8 557.26 24.19
 -4 7 8 561.38 23.81
 -4 7 7 1167.07 45.47
 -4 7 7 1125.98 45.16
 -4 7 7 1103.65 56.66
 4 -7 -6 825.46 45.86
 -4 7 6 862.4 34.77
 -4 7 5 618.79 26.36
 4 -7 -5 646.98 27.12
 4 -7 -5 647.46 38.07
 -4 7 5 656.24 26.58
 -4 7 4 504.6 21.57
 4 -7 -4 533.29 22.93
 -4 7 4 521.98 21.68
 -4 7 4 511.67 21.47
 4 -7 -4 520.48 32.66
 -4 7 3 146.82 7.45
 -4 7 3 138.2 7.44
 -4 7 3 138.81 7.47
 -4 7 3 150.09 7.52
 4 -7 -3 159.57 16.23
 -4 7 2 1.77 1.47
 -4 7 2 4.18 1.39
 -4 7 2 5.06 1.49
 4 -7 -1 38.74 8.3
 -4 7 1 42.53 3
 -4 7 1 43.75 2.97
 4 -7 0 9.78 4.66
 4 -7 0 6.89 5.43
 -4 7 0 8.13 1.44
 4 -7 0 4.25 1.65
 -4 7 0 6.94 1.47
 -4 7 0 10.71 3.38
 -4 7 -1 303.03 17.86
 4 -7 1 268 21.08
 -4 7 -1 269.68 11.99
 -4 7 -1 294.66 12.37
 4 -7 1 326.5 22.05
 4 -7 1 244.98 12.2
 4 -7 2 10.28 3.17
 -4 7 -2 6.27 1.58
 4 -7 2 11.16 5.28
 4 -7 2 5.88 4.4
 4 -7 2 9.67 2.09
 -4 7 -2 4.77 2.92
 4 -7 3 39.49 8.4
 4 -7 3 42.27 3.78
 -4 7 -3 48.28 6.78
 -4 7 -3 37.63 3.41
 4 -7 3 37.42 5.79
 4 -7 4 84.58 11.57
 -4 7 -4 88.48 9.86
 4 -7 4 82.51 6.53
 -4 7 -4 85.4 5.63
 4 -7 4 89.51 6.13
 4 -7 4 80.58 9.14
 4 -7 5 155.25 8.77
 4 -7 5 147.37 13.41
 -4 7 -5 117.22 12.66
 4 -7 6 169.59 9.86
 4 -7 6 186.58 16.04
 4 -7 7 126.73 8.35
 4 -7 7 138.04 13.93
 4 -7 8 2.82 1.77
 4 -7 8 9.03 2.46
 4 -7 8 8.04 4.51
 4 -7 9 5.09 1.75
 4 -7 9 8.21 4.19
 4 -7 9 4.57 2.07
 4 -7 10 2.36 1.71
 4 -7 11 0.23 1.35
 4 -7 11 0.71 0.99
 -4 7 -11 0.38 1.17
 4 -7 12 7.92 1.11
 -4 7 -12 15.36 1.64
 -4 6 13 18.97 1.92
 -4 6 13 23.02 1.85
 -4 6 13 18.3 1.83
 -4 6 12 104.53 5.91
 -4 6 12 104.64 5.89
 -4 6 12 112.82 5.78
 -4 6 11 499.91 21.06
 -4 6 11 492.53 20.66
 -4 6 11 517.51 20.83
 -4 6 11 488.42 21.08
 -4 6 10 270.62 20.71
 -4 6 9 477.91 21.39
 -4 6 9 511.74 21.16
 -4 6 9 456.87 30.24
 -4 6 9 484.92 21.06
 -4 6 8 670.96 28.53
 -4 6 8 687.97 28.18
 -4 6 8 680.44 38.69
 -4 6 7 358.07 16.59
 -4 6 7 394.52 17.15
 -4 6 6 187.5 9.46
 4 -6 -6 204.25 17.53
 4 -6 -5 3.26 5.4
 4 -6 -5 8.32 2.56
 -4 6 5 5.79 1.88
 4 -6 -4 54.2 4.97
 -4 6 4 57.58 3.91
 4 -6 -4 57.2 9.29
 -4 6 4 55.13 4.12
 -4 6 4 60.6 4.14
 -4 6 3 45.66 3.29
 4 -6 -3 45.57 8.35
 -4 6 3 47.92 3.45
 -4 6 3 45.56 3.32
 4 -6 -2 12.17 5.97
 -4 6 2 7.46 1.37
 -4 6 2 7.81 1.52
 4 -6 -1 6.66 5.68
 4 -6 -1 0.81 1.36
 4 -6 -1 1.8 1.46
 4 -6 0 262.96 17.03
 -4 6 0 239.15 8.42
 4 -6 0 233.19 11.33
 4 -6 1 98.65 5.97
 4 -6 1 120.01 12.05
 4 -6 1 125.77 8.89
 -4 6 -1 124.55 6.07
 -4 6 -1 121.1 9.67
 4 -6 2 578.67 24.78
 4 -6 2 630.1 34.13
 -4 6 -2 609.1 30.06
 -4 6 -2 645.65 24.73
 4 -6 3 167.66 15.45
 4 -6 3 194.68 13.43
 4 -6 3 190.91 9.23
 4 -6 3 163.28 9.64
 -4 6 -3 177.2 13.1
 4 -6 4 0.78 3.3
 4 -6 4 0.66 1.65
 4 -6 4 2.49 2.41
 4 -6 5 211.92 16.8
 4 -6 5 230.98 11.45
 4 -6 6 155.86 14.57
 4 -6 6 156.8 8.99
 4 -6 7 20.93 5.95
 4 -6 7 27.65 3.51
 4 -6 8 2.21 1.79
 4 -6 8 6.57 3.84
 4 -6 8 4.7 2.18
 4 -6 8 3.81 1.47
 4 -6 9 80.63 10.57
 4 -6 10 65.24 4.77
 4 -6 10 56.59 4.08
 4 -6 11 33.56 3.14
 4 -6 11 38.12 2.87
 4 -6 12 17.77 1.83
 -4 5 14 198.54 7.83
 -4 5 14 205.74 8.08
 -4 5 13 321.32 13.02
 -4 5 13 300.81 13.13
 -4 5 13 299.17 12.97
 -4 5 12 328.08 13.49
 -4 5 12 275.54 12.8
 -4 5 12 318.35 13.69
 -4 5 12 305.01 13.56
 -4 5 11 473.98 20.43
 -4 5 11 474.76 20.7
 -4 5 11 498.72 20.26
 -4 5 11 485.23 28.78
 -4 5 10 325.43 15.5
 -4 5 10 312.5 23.01
 -4 5 10 348.7 15.15
 -4 5 9 74.51 5.61
 -4 5 9 76.51 5.36
 -4 5 9 89.8 11.34
 4 -5 -8 29.39 2.94
 -4 5 8 22.27 3.19
 -4 5 8 23.71 6.62
 -4 5 8 22.31 3.01
 -4 5 7 3.59 1.84
 -4 5 7 1.77 1.8
 -4 5 6 13.57 2.31
 -4 5 5 12.16 2.19
 -4 5 5 9.78 1.8
 4 -5 -5 14.76 2.66
 4 -5 -5 14.36 5.46
 -4 5 4 2.75 1.46
 4 -5 -4 4.17 2.41
 -4 5 4 6.59 1.41
 4 -5 -3 23.49 3.46
 -4 5 3 30.3 2.44
 4 -5 -2 6.58 1.91
 4 -5 -1 47.87 8.22
 4 -5 -1 30.41 3.57
 -4 5 0 349.76 18.35
 4 -5 0 384.59 22.76
 4 -5 0 340.92 17.28
 4 -5 1 1094.11 44.77
 -4 5 -1 1038.67 40.07
 4 -5 1 1069.96 39.43
 4 -5 2 898.29 35.23
 4 -5 2 876.71 36.06
 4 -5 2 850.15 42.12
 4 -5 3 1079.65 39.61
 4 -5 3 935.67 39.88
 4 -5 4 360.11 15.62
 4 -5 4 325.78 20.54
 4 -5 5 30.97 2.66
 4 -5 5 29.6 3.26
 4 -5 5 33.81 6.05
 4 -5 6 0.71 3.12
 4 -5 6 -1.26 2
 4 -5 6 0.13 1.38
 4 -5 7 241.75 12.13
 4 -5 7 254.04 19.45
 4 -5 7 256.42 12.32
 4 -5 7 230.54 11.33
 4 -5 8 41.27 7.79
 4 -5 8 53.32 4.62
 4 -5 8 50.43 4.3
 4 -5 8 48.36 4.02
 4 -5 9 265.23 19.98
 4 -5 9 252.93 12.58
 4 -5 9 249.89 11.98
 4 -5 10 24.05 5.77
 4 -5 10 22.78 2.59
 4 -5 10 14.22 2.55
 4 -5 11 35.98 3.04
 4 -5 12 77.26 4.46
 4 -5 13 48.73 2.75
 -4 4 14 87.24 4.68
 -4 4 14 98.54 5.08
 -4 4 13 41.36 3.29
 -4 4 13 48.21 3.44
 -4 4 13 47.14 3.51
 -4 4 12 1.08 1.07
 -4 4 12 1.25 1.44
 -4 4 12 4.84 1.64
 -4 4 12 0.68 1.4
 -4 4 11 7.88 2.18
 -4 4 11 7.96 2.13
 -4 4 11 8.41 4.27
 -4 4 10 0.18 1.71
 -4 4 10 0.29 1.33
 -4 4 10 1.53 3.69
 4 -4 -9 2.98 1.53
 -4 4 9 3.14 3.55
 -4 4 9 -0.15 1.86
 -4 4 9 1.97 1.75
 4 -4 -8 0.14 1.36
 -4 4 8 -3.01 4.03
 -4 4 8 -0.34 1.61
 -4 4 8 0.15 1.61
 -4 4 7 1.26 1.66
 -4 4 7 0.13 1.55
 4 -4 -7 -0.13 1.34
 4 -4 -6 1.01 2.63
 4 -4 -5 80.74 9.59
 4 -4 -4 75.9 9.79
 4 -4 -3 818.82 40.31
 4 -4 -2 1784.54 76.34
 4 -4 -2 1792.68 69.53
 4 -4 -1 2899.12 127.1
 4 -4 -1 3348.92 122.04
 4 -4 0 1856.99 68.94
 -4 4 0 1738.53 69.07
 4 -4 1 778.4 39.58
 4 -4 1 872.44 36.98
 4 -4 1 877.37 34.27
 -4 4 -1 886.01 37.03
 4 -4 2 33.76 5.65
 4 -4 2 35.93 4.8
 4 -4 2 40.62 3.61
 4 -4 3 102.98 5.72
 4 -4 4 311.19 12.75
 4 -4 4 306.21 18.19
 4 -4 5 60.06 4.47
 4 -4 5 64 7.98
 4 -4 5 52.83 3.62
 4 -4 5 57.44 3.79
 4 -4 6 21.52 5.27
 4 -4 6 20.56 2.89
 4 -4 6 18.72 2.25
 4 -4 6 21.07 2.84
 4 -4 6 20.31 2.4
 4 -4 7 42.45 7.53
 4 -4 7 50.57 4.35
 4 -4 7 50.72 3.95
 4 -4 7 47.06 4.15
 4 -4 7 41.83 3.55
 4 -4 8 78.06 10.2
 4 -4 8 69.69 5.3
 4 -4 8 70.87 4.98
 4 -4 8 66.8 4.98
 4 -4 8 66.07 4.66
 4 -4 9 163.82 8.52
 4 -4 9 158.61 8.62
 4 -4 9 147.07 8
 4 -4 10 102.42 11.43
 4 -4 10 95.71 5.67
 4 -4 11 51.28 3.79
 4 -4 11 41.22 3.15
 4 -4 12 104.22 5.88
 4 -4 12 120.16 5.94
 4 -4 13 27.17 2.08
 -4 3 15 4.89 0.83
 -4 3 14 0.3 0.79
 -4 3 14 0.51 0.98
 -4 3 14 0.56 0.87
 -4 3 13 9.79 1.76
 -4 3 13 10.27 1.87
 -4 3 13 8.53 1.83
 -4 3 12 0.94 1.39
 -4 3 12 2.21 1.62
 -4 3 12 0.3 1.38
 -4 3 11 2.94 1.43
 -4 3 11 5.17 1.93
 -4 3 11 8.28 4.12
 -4 3 11 6.06 2.07
 -4 3 11 4.19 1.88
 -4 3 10 -0.52 1.84
 -4 3 10 -0.36 1.67
 -4 3 10 1.46 3.42
 4 -3 -9 19.69 2.56
 -4 3 9 23.35 2.98
 -4 3 9 18.24 5.52
 -4 3 8 168 8.73
 -4 3 8 167.83 14.82
 4 -3 -8 174.71 8.79
 -4 3 8 181.5 9.26
 4 -3 -7 640.99 25.02
 -4 3 7 583.63 24.62
 -4 3 7 617.56 25.24
 4 -3 -6 3507.97 131.86
 4 -3 -6 3201.5 130.99
 -4 3 6 3393.87 126.22
 4 -3 -5 1752.65 72.97
 4 -3 -4 1152.96 52.53
 4 -3 -3 930.82 43.74
 4 -3 -2 613.61 31.43
 4 -3 -2 629.85 26.72
 4 -3 -1 222.71 15.9
 4 -3 -1 258.05 12.68
 -4 3 0 15.88 2.59
 4 -3 0 20.98 5.35
 4 -3 0 19.44 3.02
 4 -3 1 7.36 2.44
 -4 3 -1 7.93 2.17
 4 -3 1 7.54 1.74
 4 -3 2 264.94 14.6
 4 -3 2 221.21 16.99
 4 -3 3 84.39 7.71
 4 -3 3 68.84 8.84
 4 -3 4 16.41 2.27
 4 -3 4 20.98 4.47
 4 -3 4 15.11 2.66
 4 -3 5 11.51 1.76
 4 -3 5 12.12 3.89
 4 -3 5 10.14 2.69
 4 -3 5 13.97 1.9
 4 -3 5 15.69 2.32
 4 -3 5 10.7 1.82
 4 -3 5 13.11 2.2
 4 -3 6 117.48 6.66
 4 -3 6 128.81 7.2
 4 -3 6 134.24 7.6
 4 -3 6 129.33 7.11
 4 -3 6 133.73 12.26
 4 -3 6 125.87 6.81
 4 -3 6 112.61 6.8
 4 -3 7 166.52 8.79
 4 -3 7 179.4 9.14
 4 -3 7 184.31 15.43
 4 -3 7 154.89 8.95
 4 -3 7 177.23 9.19
 4 -3 7 176.64 8.95
 4 -3 7 174.38 9.51
 4 -3 8 49.1 4.01
 4 -3 8 45.57 4.18
 4 -3 8 41.8 3.98
 4 -3 8 41.99 7.53
 4 -3 8 51.77 4.22
 4 -3 9 42.12 3.79
 4 -3 9 53.15 4.27
 4 -3 9 50.19 8.21
 4 -3 10 1.37 2.41
 4 -3 11 1.38 1.35
 4 -3 11 3.88 1.37
 4 -3 12 5.21 1.37
 4 -3 12 3.25 1.05
 4 -3 12 3.54 1.34
 4 -3 13 4.95 1.11
 -4 2 15 -0.17 0.71
 -4 2 15 0.37 0.68
 -4 2 14 37.92 3.03
 -4 2 14 34.45 2.7
 -4 2 14 42.72 3.07
 -4 2 13 4.05 1.56
 -4 2 13 4.4 1.62
 -4 2 13 4.28 1.49
 -4 2 12 19.24 5.12
 -4 2 11 183.34 9.37
 -4 2 11 190.03 9.58
 -4 2 11 156.45 9.07
 -4 2 11 150.05 14.19
 4 -2 -10 125.12 7.17
 -4 2 10 135.82 7.84
 -4 2 10 143.11 7.9
 -4 2 10 126.36 12.86
 4 -2 -9 576.41 23.92
 -4 2 9 585.34 31.97
 -4 2 9 580.64 24.27
 -4 2 8 1278.85 59.1
 4 -2 -8 1310.83 50.92
 -4 2 8 1173.09 57.55
 -4 2 8 1330.85 50.62
 -4 2 8 1355.75 51.18
 4 -2 -7 1016.02 40.02
 -4 2 7 1070.77 40.21
 4 -2 -6 1546.25 61.34
 4 -2 -6 1538.81 61.52
 4 -2 -6 1458.7 56.88
 4 -2 -5 613.9 28.89
 4 -2 -5 581.82 28.33
 4 -2 -4 361.86 20.05
 4 -2 -3 34.17 6.27
 4 -2 -2 80.13 5.76
 4 -2 -2 64.15 8.36
 4 -2 -1 9.72 2.15
 4 -2 -1 8.6 4.15
 4 -2 0 169.68 9.79
 4 -2 0 175.09 9.16
 -4 2 0 174.34 8.95
 4 -2 0 168.84 13.2
 4 -2 1 30.62 3.88
 4 -2 1 24.4 3
 4 -2 1 19.72 4.95
 4 -2 2 35.53 4.67
 4 -2 2 40.57 5.91
 4 -2 3 553.89 26.85
 4 -2 3 556.71 27.16
 4 -2 3 570.46 27.63
 4 -2 4 437.63 17.44
 4 -2 4 378.29 16.53
 4 -2 4 411.6 21.1
 4 -2 4 412.61 20.88
 4 -2 4 421.51 16.7
 4 -2 4 388.64 17.39
 4 -2 5 9.42 1.79
 4 -2 5 12.69 2.03
 4 -2 5 14.06 2.16
 4 -2 5 9.81 1.78
 4 -2 5 8.52 1.69
 4 -2 5 10.79 1.98
 4 -2 5 7.74 3.27
 4 -2 5 11.34 2.54
 4 -2 5 11.6 4.25
 4 -2 6 53.95 4.08
 4 -2 6 54.7 4.12
 4 -2 6 58.2 4.19
 4 -2 6 58.37 4.83
 4 -2 6 59.45 4.33
 4 -2 6 51.98 4.08
 4 -2 6 59.63 4.29
 -4 2 -6 60.78 8.04
 4 -2 6 76.22 9.16
 4 -2 6 63.67 8.09
 4 -2 7 174.39 8.88
 -4 2 -7 157.31 14.47
 4 -2 7 181.39 15.81
 4 -2 7 186.92 9.23
 4 -2 7 182.19 9.1
 4 -2 7 158.05 14.21
 4 -2 7 172.15 9.05
 4 -2 7 157.07 8.94
 4 -2 7 187.97 9.7
 -4 2 -8 3.08 3.6
 4 -2 8 10.42 4.78
 4 -2 8 5.84 1.94
 4 -2 8 7.31 2.07
 4 -2 8 5.31 1.95
 4 -2 8 8.77 2.04
 4 -2 8 7.07 3.89
 4 -2 8 8.27 2.64
 4 -2 9 17.39 2.66
 4 -2 9 16 2.58
 4 -2 9 10.63 4.72
 4 -2 9 12.05 4.34
 4 -2 9 15.6 2.54
 4 -2 10 7.07 3.45
 4 -2 11 28.56 3.02
 4 -2 11 28.34 2.82
 4 -2 12 30.14 2.45
 4 -2 12 30.58 2.72
 4 -2 12 26.65 2.59
 4 -2 13 26.15 1.86
 4 -2 13 36.91 2.3
 -4 1 14 26.12 2.35
 -4 1 14 32.18 2.73
 -4 1 14 30.15 2.72
 -4 1 14 27.39 2.39
 -4 1 13 213.26 10.76
 -4 1 13 247.96 11.47
 -4 1 13 245.12 11.23
 -4 1 13 248.47 11.12
 -4 1 11 327.88 15.11
 -4 1 11 321.32 21.15
 -4 1 11 337.3 15.35
 -4 1 11 331.37 15.17
 4 -1 -11 324.87 14.6
 -4 1 10 197.92 9.64
 4 -1 -10 162.57 8.77
 -4 1 10 163.91 9.07
 -4 1 10 173.3 14.41
 -4 1 9 675.96 38.01
 -4 1 9 815.17 31.7
 4 -1 -9 749.88 31.18
 -4 1 9 794.32 31.43
 -4 1 9 795.3 38.9
 -4 1 8 300.36 19.04
 -4 1 8 280.27 19.54
 4 -1 -8 305.2 13.39
 4 -1 -8 275.43 12.58
 -4 1 8 295.14 13.45
 -4 1 8 309.18 13.38
 4 -1 -7 179.63 8.91
 4 -1 -6 23.7 2.57
 4 -1 -6 26.69 4.03
 4 -1 -5 42.36 5.43
 4 -1 -5 45.75 5.66
 4 -1 -4 9.86 3.36
 4 -1 -4 6.99 3.26
 4 -1 -3 137.34 10.41
 4 -1 -3 142.18 10.73
 4 -1 -2 936 37.52
 4 -1 -2 914.88 40.68
 4 -1 -2 870.75 40.13
 4 -1 -1 154.05 8.92
 4 -1 -1 163.44 11.39
 4 -1 -1 162.78 11.59
 4 -1 0 1.08 1.57
 4 -1 0 1.14 2.59
 4 -1 0 2.8 2.65
 4 -1 0 0.73 1.33
 -4 1 0 0.62 0.96
 4 -1 1 1.72 1.73
 4 -1 1 0.31 2.8
 4 -1 1 0.79 2.51
 4 -1 1 0.37 2.19
 4 -1 1 2.68 1.65
 4 -1 2 95.7 8.15
 4 -1 2 89.68 7.98
 4 -1 2 93.72 8.2
 4 -1 2 81.87 7.1
 4 -1 2 88.94 7.22
 4 -1 3 631.84 31.15
 4 -1 3 656.11 30.68
 4 -1 3 641.38 30.84
 4 -1 3 719.09 31.13
 4 -1 3 708.62 31.09
 4 -1 4 1546.27 56.92
 4 -1 4 1501.54 57.7
 -4 1 -4 1588.22 61.96
 4 -1 4 1505.5 57.64
 4 -1 4 1557.36 57.48
 4 -1 4 1441.19 56.89
 4 -1 4 1516.58 56.85
 4 -1 4 1482.38 62.9
 4 -1 4 1396.91 57.48
 4 -1 5 279.52 18.26
 -4 1 -5 288.8 17.53
 4 -1 5 306.13 13.57
 4 -1 5 255.86 12.4
 4 -1 5 297.71 12.71
 4 -1 5 280.67 12.69
 4 -1 5 283.64 13.34
 4 -1 5 311.73 13.12
 4 -1 5 272.07 17.52
 4 -1 6 136.18 12.74
 -4 1 -6 134.57 11.74
 4 -1 6 131.93 7.11
 4 -1 6 129.11 7.12
 4 -1 6 137.2 7.81
 4 -1 6 120.06 6.93
 4 -1 6 121.46 11.26
 4 -1 6 134.79 11.25
 4 -1 7 11.66 2.33
 4 -1 7 11.56 2.73
 4 -1 7 17.47 4.75
 4 -1 7 23.35 5.87
 -4 1 -7 9.96 3.99
 4 -1 7 14.67 2.35
 4 -1 7 12.84 2.39
 4 -1 8 38.77 7.78
 -4 1 -8 51.27 8.14
 4 -1 8 48.5 4.19
 4 -1 8 47.49 4.16
 4 -1 8 45.8 4.15
 4 -1 8 46.71 7.27
 4 -1 8 50.4 4.26
 4 -1 8 53.58 4.67
 4 -1 9 193.89 9.6
 4 -1 9 149.99 14.01
 4 -1 9 175.27 9.68
 4 -1 9 200.96 10.06
 4 -1 9 199.03 10.01
 4 -1 9 179.79 9.77
 -4 1 -9 160.42 15.44
 4 -1 9 186.6 16.73
 4 -1 10 127.18 13.28
 4 -1 11 36.85 3.27
 4 -1 11 39.31 3.51
 4 -1 12 1.38 1.05
 4 -1 12 0.84 1.02
 4 -1 13 28.1 1.94
 4 -1 13 28.82 1.98
 -4 0 15 82.16 4.09
 -4 0 14 196.41 8.85
 -4 0 14 193.72 9
 -4 0 14 171.29 8.51
 -4 0 13 214.78 10.23
 -4 0 13 180.83 9.6
 -4 0 13 209.78 9.99
 -4 0 13 205.07 9.74
 -4 0 12 138.2 8.04
 -4 0 12 158.69 8.51
 -4 0 11 248.7 12.13
 -4 0 11 231.11 11.66
 -4 0 11 243.19 11.85
 4 0 -11 244.23 11.54
 -4 0 10 113.64 10.94
 -4 0 10 121.2 7.04
 -4 0 10 107.64 6.66
 -4 0 10 99.31 11.37
 -4 0 10 107.4 6.7
 4 0 -10 108.27 6.56
 -4 0 9 89.76 5.6
 -4 0 9 71.15 9.41
 4 0 -9 84.64 5.55
 4 0 -9 82.68 5.05
 -4 0 9 93.28 9.51
 -4 0 9 95.19 5.9
 -4 0 8 44.04 3.47
 4 0 -8 36.81 3.39
 -4 0 8 35.04 6.63
 -4 0 8 38.87 3.44
 4 0 -8 36.12 3.04
 -4 0 7 62.92 7.29
 -4 0 7 73.78 4.67
 -4 0 7 70.53 8.48
 4 0 -7 65.71 4.54
 -4 0 6 0.52 2.63
 4 0 -6 1.69 1.54
 -4 0 6 1.85 2.63
 4 0 -6 1.6 1.88
 4 0 -5 8.08 2.8
 4 0 -4 -0.37 2.34
 4 0 -4 1.82 2.48
 4 0 -3 14.28 3.49
 4 0 -3 12.22 3.47
 4 0 -2 105.27 8.92
 4 0 -2 102.14 8.85
 4 0 -2 111.93 7.28
 4 0 -1 811.88 36.34
 4 0 -1 792.48 36.16
 4 0 -1 794.16 33.48
 4 0 -1 839.99 34.54
 4 0 -1 802.25 33.28
 4 0 0 4222.08 162.73
 4 0 0 4278.36 162.94
 4 0 0 4272.82 159.86
 4 0 0 4211.46 159.59
 4 0 0 4251.5 161.17
 4 0 1 3690.37 139.82
 4 0 1 3765.51 142.69
 4 0 1 3787.54 142.7
 4 0 1 3614.72 140.1
 4 0 1 3682.5 141.78
 4 0 2 1544.57 59.58
 4 0 2 1396.46 57.61
 4 0 2 1377.45 59.15
 4 0 2 1428.12 57.9
 4 0 3 859.29 36.48
 4 0 3 806.87 36.22
 4 0 3 835 37.93
 4 0 3 809.19 36.77
 -4 0 -3 830.97 34.74
 -4 0 -4 326.09 18.2
 4 0 4 348.1 15.01
 4 0 4 361.97 14.91
 4 0 4 355.06 19.23
 4 0 4 336.5 20.19
 4 0 4 363.77 15.55
 4 0 4 345.84 15.58
 4 0 4 362.27 15.66
 4 0 5 11.5 4.08
 -4 0 -5 17.04 3.85
 4 0 5 14.17 3.7
 4 0 5 12.34 1.94
 4 0 5 15.98 2.63
 4 0 5 11.66 1.96
 4 0 5 11.53 2.1
 4 0 5 14.65 2.56
 4 0 5 18.77 2.83
 4 0 6 190.21 10.09
 4 0 6 219.15 10.98
 4 0 6 214.61 16.34
 -4 0 -6 210.54 15.3
 4 0 6 248.38 16.36
 4 0 6 212.64 11.01
 4 0 6 216.3 15.2
 4 0 6 216.82 10.46
 4 0 6 228.35 10.5
 4 0 6 218.86 11.06
 4 0 7 3.61 1.93
 4 0 7 3.24 1.77
 4 0 7 3.45 2.77
 4 0 7 6.62 2.6
 4 0 7 -0.57 3.44
 4 0 7 5.61 1.72
 -4 0 -7 7.63 3.57
 4 0 7 13.02 5.01
 4 0 8 126.63 13.37
 -4 0 -8 126.03 12.54
 4 0 8 121.98 7.19
 4 0 8 109.31 7.02
 4 0 8 138.06 7.91
 4 0 8 125.09 7.38
 4 0 8 111.32 11.01
 4 0 9 18.01 3.08
 4 0 9 17.81 2.74
 4 0 9 21.48 2.89
 4 0 9 17.32 2.73
 4 0 9 22.2 6.05
 4 0 9 19.35 2.72
 4 0 10 60.76 8.78
 4 0 10 43.1 4
 4 0 11 41.07 3.42
 4 0 11 37.72 3.28
 4 0 11 36.05 3.21
 4 0 11 39.02 3.51
 4 0 12 4.12 1.28
 4 0 12 3.75 1.16
 4 0 13 76.87 3.79
 -4 -1 15 12.52 1.44
 -4 -1 14 29.53 2.69
 -4 -1 14 31.48 2.75
 -4 -1 13 2.39 1.33
 -4 -1 13 6.35 1.84
 -4 -1 13 3.82 1.59
 4 1 -13 2.55 1.14
 -4 -1 12 4.79 1.83
 4 1 -12 2.43 3.29
 -4 -1 12 1.91 1.77
 -4 -1 11 18.57 2.81
 4 1 -11 18.62 2.59
 -4 -1 11 17.07 2.47
 -4 -1 11 10.14 4.69
 4 1 -11 20.22 5.94
 -4 -1 11 15.56 2.63
 -4 -1 10 75.21 10.07
 -4 -1 10 70.16 4.95
 4 1 -10 67 5.02
 -4 -1 10 68.78 5.04
 -4 -1 10 68.17 5.14
 -4 -1 9 33.5 3.4
 -4 -1 9 30.02 3.12
 4 1 -9 37.38 3.53
 -4 -1 9 33.16 6.71
 -4 -1 9 39.42 3.57
 4 1 -9 31.79 2.99
 4 1 -8 2.24 1.42
 -4 -1 8 6.58 1.67
 4 1 -8 5.54 1.71
 -4 -1 8 5.6 3.66
 -4 -1 8 2.77 1.33
 4 1 -7 29.92 2.77
 -4 -1 7 33.11 4.74
 -4 -1 7 36.15 6.35
 -4 -1 7 31.87 2.92
 4 1 -7 30.3 2.97
 -4 -1 6 25.66 4.08
 4 1 -6 28.62 2.86
 -4 -1 5 2366.87 98.69
 4 1 -5 2591.3 96.65
 -4 -1 5 2386.72 93.66
 4 1 -4 4156.96 145.57
 -4 -1 4 3614.55 140.96
 4 1 -3 2596.14 102.43
 4 1 -2 3808.1 147.84
 4 1 -2 3845.14 145.15
 4 1 -1 1681.46 64.78
 4 1 -1 1596.67 67.51
 4 1 -1 1690.2 65.7
 4 1 -1 1612.34 64.49
 4 1 0 931.04 38.34
 4 1 0 900.12 38.08
 4 1 0 947.28 39.87
 4 1 0 964.52 41.21
 4 1 1 19.81 3.21
 4 1 1 25.31 4.52
 4 1 1 21.01 3.33
 4 1 1 23.88 4.24
 4 1 1 21.67 3.28
 4 1 2 812.58 37.08
 4 1 2 742.93 34.1
 4 1 2 796.35 34.77
 4 1 3 241.01 11.22
 4 1 3 248.24 10.64
 4 1 3 244.11 14.7
 -4 -1 -3 233.76 12.2
 4 1 3 265.44 16.49
 4 1 3 265.11 14.03
 4 1 3 217.99 10.27
 -4 -1 -4 71.24 6.56
 4 1 4 84.16 5.33
 4 1 4 76.64 4.73
 4 1 4 67.01 4.32
 4 1 4 71.81 4.83
 4 1 4 68.87 4.18
 4 1 4 76.69 7.12
 4 1 4 72.94 4.47
 4 1 5 13.96 4.05
 -4 -1 -5 6.73 2.94
 4 1 5 10.37 2.14
 4 1 5 12.22 1.96
 4 1 5 10.02 2.14
 4 1 5 12.67 2.36
 4 1 5 11.22 2.46
 4 1 5 12.7 1.84
 4 1 5 8.59 3.63
 4 1 5 10.16 1.69
 4 1 6 80.78 9.73
 4 1 6 89.17 6.26
 4 1 6 84.97 6.1
 4 1 6 89.37 6.15
 4 1 6 93.98 5.71
 4 1 6 85.2 5.45
 4 1 6 91.08 5.81
 4 1 6 106.4 10.52
 4 1 6 80.52 8.41
 4 1 7 138.71 13.69
 4 1 7 144.07 8.65
 4 1 7 143.72 8.43
 4 1 7 140.24 8.11
 4 1 7 157.22 8.28
 4 1 7 163.43 13.56
 4 1 7 139.72 7.93
 4 1 7 155.43 8.78
 4 1 8 81.02 5.53
 4 1 8 80.92 5.87
 4 1 8 61.74 5.02
 4 1 8 89.31 5.78
 4 1 8 69.56 10.12
 4 1 8 77.24 9.1
 4 1 9 0.97 1.38
 4 1 9 3.09 3.93
 4 1 9 3.81 1.74
 4 1 9 3.93 1.89
 4 1 9 0.88 1.56
 4 1 9 -0.18 2.03
 4 1 10 6.73 1.92
 4 1 10 8.77 1.8
 4 1 10 11.02 2
 4 1 10 7.13 2.08
 4 1 10 10.11 2.17
 4 1 10 11.14 2.4
 4 1 11 0.46 1.05
 4 1 11 1.61 1.16
 4 1 11 -0.5 1.33
 4 1 11 1.13 1.38
 4 1 11 1.82 1.35
 4 1 12 0.78 0.74
 4 1 12 0.87 0.97
 4 1 13 1.47 0.63
 -4 -2 15 1.9 0.94
 4 2 -14 1.25 0.81
 -4 -2 14 0.86 1.16
 -4 -2 13 14.82 2.25
 -4 -2 13 -0.46 1.79
 -4 -2 12 138.33 13.48
 4 2 -12 114.11 13.18
 -4 -2 11 7.53 4.15
 4 2 -11 6.57 4.19
 4 2 -11 5.28 1.86
 -4 -2 11 3.91 1.99
 -4 -2 11 6.87 2.06
 -4 -2 11 5.1 1.67
 -4 -2 10 5.97 3.99
 4 2 -10 2.38 3.83
 -4 -2 10 4.61 2.03
 -4 -2 10 1.45 1.57
 -4 -2 10 4.55 1.68
 -4 -2 9 70.81 4.93
 4 2 -9 63.26 4.46
 -4 -2 9 43.15 8.06
 4 2 -9 44.26 8.1
 4 2 -9 65.7 4.82
 -4 -2 9 61.14 4.45
 -4 -2 9 62.37 4.58
 4 2 -8 577.98 22.94
 -4 -2 8 549.15 31.86
 -4 -2 8 496.68 22.4
 -4 -2 8 551.56 23.05
 -4 -2 8 582.38 23.01
 4 2 -8 585.12 23.36
 4 2 -7 1251.85 46.03
 -4 -2 7 1083.33 45.31
 -4 -2 7 1202.67 45.41
 -4 -2 7 1159.6 54.89
 4 2 -7 1193 45.58
 4 2 -6 1763.3 68.99
 4 2 -6 1860.08 68.8
 -4 -2 5 3117.64 124.7
 4 2 -4 1994.68 76.32
 -4 -2 4 1912.33 81.42
 4 2 -3 1065.57 46.8
 4 2 -2 28.66 4.76
 4 2 -2 28.05 3.96
 4 2 -1 587.54 28.74
 4 2 -1 602.78 26.93
 4 2 -1 564.49 25.65
 4 2 0 153.79 10.48
 4 2 0 153.12 9.11
 4 2 0 136.71 7.53
 4 2 0 139.26 10.89
 4 2 0 138.44 9.04
 4 2 1 125.81 8.79
 4 2 1 116.77 7.7
 4 2 1 128.81 10.25
 4 2 1 132.01 8.34
 4 2 2 425.43 20.74
 4 2 2 447.65 23.45
 4 2 2 412.13 19.99
 4 2 3 2.07 1.22
 4 2 3 0.38 2.42
 4 2 3 2.91 1.16
 4 2 3 2.64 1.37
 4 2 3 6.01 1.26
 4 2 3 1.54 1.11
 4 2 3 -0.3 1.73
 4 2 3 2.64 1.13
 4 2 4 27.05 2.55
 4 2 4 26.41 3.15
 4 2 4 32.42 2.72
 4 2 4 29.33 2.77
 4 2 4 31.32 3.11
 4 2 4 28.93 5.84
 4 2 4 31.45 2.68
 4 2 4 30.45 2.78
 4 2 5 -0.52 1.8
 4 2 5 -0.64 2.89
 4 2 5 1.72 2.76
 4 2 5 1.14 1.39
 4 2 5 2.44 1.5
 4 2 5 0.5 1.15
 4 2 6 2.64 3.09
 4 2 6 2.29 1.48
 4 2 6 0.18 1.89
 4 2 6 2.31 1.59
 4 2 6 0.96 1.73
 4 2 6 3.32 2.06
 4 2 6 4.72 3.52
 4 2 7 72.16 5.15
 4 2 7 63.36 9.2
 4 2 7 74.52 9.67
 4 2 7 79.09 5.72
 4 2 7 84.84 5.68
 4 2 7 79.82 5.97
 4 2 7 71.01 5.71
 4 2 7 75.27 5.18
 4 2 7 79.64 5.5
 4 2 8 5.75 1.91
 4 2 8 1.76 1.74
 4 2 8 2.52 2.13
 4 2 8 1.61 1.68
 4 2 8 6.52 3.89
 4 2 8 1.85 1.48
 4 2 8 1.92 1.91
 4 2 8 5.41 2.19
 4 2 8 0.76 3.44
 4 2 9 88.16 6.04
 4 2 9 101.83 6.29
 4 2 9 98.52 6.2
 4 2 9 86.36 11.02
 4 2 9 92.26 6.35
 4 2 10 24.13 2.55
 4 2 10 29.94 2.89
 4 2 10 28.18 3.06
 4 2 10 27.12 2.98
 4 2 10 26.09 3.08
 4 2 11 -0.45 1.33
 4 2 11 1.04 1.34
 4 2 11 -0.1 1.03
 4 2 11 -0.57 1.19
 4 2 12 2.35 0.96
 -4 -3 15 18.85 1.79
 -4 -3 14 1.21 1.28
 -4 -3 14 21.48 2.16
 -4 -3 13 1.13 1.72
 -4 -3 12 91.84 11.66
 4 3 -12 113.03 12.57
 -4 -3 11 305.54 13.87
 4 3 -11 298.02 14.01
 -4 -3 11 313.19 14.3
 -4 -3 11 288.36 22.61
 -4 -3 10 991.18 39.33
 4 3 -10 889.56 48.58
 4 3 -10 1017.78 39.76
 -4 -3 10 992.59 39.78
 -4 -3 10 961.63 50.99
 -4 -3 9 709.14 28.18
 4 3 -9 722.37 28.77
 -4 -3 9 682.04 28.51
 -4 -3 9 686.7 39.04
 4 3 -8 597.13 23.31
 -4 -3 8 508.62 22.92
 -4 -3 8 553.49 22.8
 4 3 -8 563.43 23.43
 -4 -3 8 639.69 33.41
 -4 -3 8 572.44 33.09
 4 3 -8 498.96 29.53
 -4 -3 7 411.07 17.11
 4 3 -7 438.71 17.79
 4 3 -7 433.26 17.95
 -4 -3 7 410.86 26.2
 -4 -3 7 370.27 17.17
 4 3 -6 506.59 20.38
 4 3 -6 469 20.41
 -4 -3 6 483.02 28.49
 4 3 -5 107.45 6.07
 4 3 -5 106.22 5.93
 -4 -3 4 4.49 3.29
 4 3 -3 108.49 7.52
 -4 -3 3 91.74 9.45
 4 3 -2 125.14 8.65
 -4 -3 2 88.39 9.41
 4 3 -1 220.31 13.15
 4 3 -1 198.51 11.79
 4 3 0 58.73 6.68
 4 3 0 53.65 5.46
 4 3 1 118.13 10.37
 4 3 1 125.08 8.09
 4 3 1 106.68 8.35
 4 3 2 0.26 1.59
 4 3 2 0.68 0.92
 4 3 2 -0.92 2.21
 4 3 2 0.81 1.01
 4 3 3 84.99 4.82
 4 3 3 96.44 10.13
 4 3 3 80.56 4.95
 4 3 3 85.98 7.96
 4 3 3 79.85 4.59
 4 3 3 79.8 4.73
 4 3 3 84.72 5.27
 4 3 3 84.95 4.84
 4 3 3 81.99 4.61
 4 3 3 87.42 4.84
 4 3 4 256.76 12.24
 4 3 4 298.02 19.56
 4 3 4 266.48 11.84
 4 3 4 262.65 16.93
 4 3 4 246.89 11.43
 4 3 4 270.16 11.85
 4 3 5 223.01 10.44
 4 3 5 218.2 10.8
 4 3 5 215.38 11.12
 4 3 5 244.2 11.69
 4 3 5 219.53 10.77
 4 3 5 230.96 16.53
 4 3 6 446.19 26.7
 4 3 6 412.58 17.81
 4 3 6 382.14 17.94
 4 3 6 423.45 18.4
 4 3 6 381.2 17.07
 4 3 6 406.51 25.05
 4 3 7 389.54 24.79
 4 3 7 388.49 16.74
 4 3 7 343.79 16.81
 4 3 7 375.76 17.26
 4 3 7 360.06 24.03
 4 3 7 377.91 17.01
 4 3 7 371.35 16.74
 4 3 7 342.85 15.89
 4 3 8 6.17 2.25
 4 3 8 4.6 2.02
 4 3 8 6.85 2.45
 4 3 8 2.89 1.78
 4 3 8 2.2 3.44
 4 3 8 7.53 4.08
 4 3 9 8.95 4.04
 4 3 10 24.61 2.53
 4 3 10 29.96 3.03
 4 3 10 26.18 2.99
 4 3 10 24.02 2.73
 4 3 11 36.27 2.68
 4 3 11 34.61 2.78
 4 3 11 38.97 2.99
 4 3 12 67.27 3.57
 -4 -4 15 17.51 1.65
 -4 -4 14 14.99 2.41
 -4 -4 14 79.6 3.76
 -4 -4 13 50.67 5
 -4 -4 12 318.61 20.94
 4 4 -12 268.57 10.32
 -4 -4 11 116.31 13.89
 -4 -4 11 144.47 7.56
 4 4 -11 114.92 12.81
 -4 -4 11 100.72 8.61
 4 4 -11 140.28 7.85
 4 4 -10 412.33 17.71
 -4 -4 10 397.47 27.88
 -4 -4 10 379.86 16.89
 4 4 -9 100.41 6.2
 -4 -4 9 132.75 14.55
 4 4 -9 121.85 7.12
 4 4 -9 87.28 10.82
 -4 -4 9 104.35 6.2
 4 4 -8 84.63 5.47
 -4 -4 8 91.86 11.63
 4 4 -8 69.67 4.87
 4 4 -8 73.04 5.41
 -4 -4 8 88.85 11.56
 4 4 -7 2.17 1.56
 4 4 -7 2.96 1.72
 4 4 -7 1.62 1.12
 -4 -4 7 0.84 4.03
 4 4 -6 100.93 5.6
 4 4 -6 85.14 5.82
 4 4 -6 95.99 5.25
 4 4 -6 99.63 5.48
 -4 -4 6 110.18 12.03
 4 4 -6 99.15 5.97
 4 4 -5 68.1 4.49
 4 4 -5 74.57 4.65
 4 4 -5 84.45 4.52
 4 4 -5 73.73 4.88
 4 4 -5 71.51 4.51
 4 4 -5 77.5 4.94
 4 4 -4 40.22 3.35
 4 4 -4 43.87 3.39
 4 4 -4 48.02 3.47
 4 4 -3 56.92 4.07
 4 4 -3 69.35 6.02
 4 4 -3 57.51 3.94
 -4 -4 3 50.4 7.45
 4 4 -2 1.73 1.17
 4 4 -2 2.24 1.34
 4 4 -2 3.98 2.54
 -4 -4 2 -0.5 2.59
 4 4 -1 3.53 1.41
 4 4 -1 4.35 2.85
 -4 -4 1 2.47 2.31
 4 4 0 426.19 17.25
 4 4 0 418.55 17.5
 4 4 0 439.93 20.9
 4 4 0 434.34 17.17
 4 4 1 1111.09 43.36
 4 4 1 1144.93 43.61
 4 4 1 1150.64 43.65
 4 4 1 1165.43 43.87
 4 4 1 1172 44
 4 4 1 1091.43 43.23
 4 4 2 1422.27 58.69
 4 4 2 1444.75 53.4
 4 4 2 1476.4 62.64
 4 4 2 1388.88 53.17
 4 4 2 1371.58 53.2
 4 4 2 1424.45 53.18
 4 4 2 1328.22 52.76
 4 4 2 1385.92 52.68
 4 4 3 731.81 28.84
 4 4 3 669.56 28.83
 4 4 3 707.14 28.45
 4 4 3 825.53 39.02
 4 4 3 735.22 28.53
 4 4 3 736.03 34.65
 4 4 3 739.22 28.8
 4 4 4 970.07 38.69
 4 4 4 1117.05 50.56
 4 4 4 993.98 39.04
 4 4 4 972.35 38.57
 4 4 4 1004.38 38.84
 4 4 4 1009.41 39.54
 4 4 5 82.08 5.52
 4 4 5 80.96 5.37
 4 4 5 87.43 5.94
 4 4 5 87.36 5.55
 4 4 5 90.22 10.23
 4 4 5 94.69 11.7
 4 4 6 103.62 6.79
 4 4 6 103.18 6.37
 4 4 6 93.96 6.8
 4 4 6 79.46 10.51
 4 4 7 7.01 4.02
 4 4 7 11.58 5.03
 4 4 7 6.44 2.3
 4 4 7 5.53 1.86
 4 4 7 10.44 2.55
 4 4 7 5.66 2.36
 4 4 8 52.02 4.4
 4 4 8 50.04 8
 4 4 8 64.81 9.05
 4 4 8 64.03 4.85
 4 4 8 61.22 5.23
 4 4 8 51.14 4.83
 4 4 9 13.2 2.14
 4 4 9 8.26 2.41
 4 4 9 15.76 2.52
 4 4 10 6.78 1.56
 4 4 10 10.81 2.05
 4 4 10 10.03 2.01
 4 4 11 1.35 0.91
 4 4 11 1.86 1.2
 4 4 11 1.07 1.01
 -4 -5 15 23.1 1.72
 -4 -5 14 6.2 1.45
 -4 -5 14 14.31 1.82
 -4 -5 13 12.28 2.54
 -4 -5 12 1.49 1.97
 -4 -5 11 23.79 7.15
 -4 -5 10 28.58 7.71
 4 5 -10 26.58 3.25
 4 5 -9 10.96 2.43
 -4 -5 9 7.53 4.68
 -4 -5 9 7.01 5.25
 -4 -5 8 92.37 12.32
 -4 -5 8 73.71 11.36
 4 5 -8 85.91 6.06
 -4 -5 7 18.33 6.2
 4 5 -7 20.75 2.94
 4 5 -7 18.32 2.17
 4 5 -7 19.08 2.56
 4 5 -6 125.23 7.23
 4 5 -6 126.56 6.49
 -4 -5 6 100.25 13.51
 4 5 -6 122.88 6.93
 -4 -5 6 126.02 13.53
 4 5 -6 119.03 7.24
 4 5 -6 128.39 6.65
 4 5 -5 87.75 5.36
 4 5 -5 90.83 5.59
 4 5 -5 88.62 5.42
 4 5 -5 99.46 5.17
 4 5 -5 87.28 5.66
 -4 -5 5 107.43 11.9
 4 5 -5 82.87 5.48
 4 5 -4 244.69 11.08
 4 5 -4 231.6 10.84
 4 5 -4 237.84 11.15
 4 5 -4 242.53 10.87
 4 5 -4 216.89 10.96
 4 5 -3 669.27 28.13
 4 5 -3 696.87 28.16
 4 5 -3 738.98 28.48
 4 5 -3 726.58 27.6
 4 5 -3 620.57 27.67
 4 5 -3 731.81 27.81
 4 5 -2 1494.64 53.54
 4 5 -2 1327.73 53.25
 4 5 -2 1445.13 54.24
 4 5 -2 1495.09 58.84
 4 5 -2 1344.16 53.94
 4 5 -2 1377.7 53.95
 -4 -5 2 1333.71 59.97
 4 5 -1 1995.67 78
 4 5 -1 2145.71 77.48
 4 5 -1 1979.52 77.77
 4 5 -1 2089.81 77.36
 4 5 -1 2009.31 77.87
 4 5 0 1180.87 44.13
 4 5 0 1257.09 52.35
 4 5 0 1066.82 44.57
 4 5 0 1161.3 44.54
 4 5 0 1155.41 44.63
 4 5 0 1125.57 43.81
 4 5 0 1192.49 44.29
 4 5 0 1068.24 43.92
 4 5 0 1171.01 44.14
 4 5 1 939.36 36.03
 4 5 1 860.68 35.46
 4 5 1 968.5 36.29
 4 5 1 991.69 45
 4 5 1 911.75 35.63
 4 5 1 869.76 36.34
 4 5 1 961.48 40.93
 4 5 1 954.84 36.47
 4 5 1 917.1 35.97
 4 5 2 394.65 16.71
 4 5 2 408.04 16.7
 4 5 2 397.41 16.93
 4 5 2 373.88 16.82
 4 5 2 398.69 24.66
 4 5 2 386.84 21.21
 4 5 2 371.56 16.28
 4 5 2 382.32 16.65
 4 5 3 32.03 2.9
 4 5 3 30.04 3.01
 4 5 3 30.58 3.05
 4 5 3 31.75 3.03
 4 5 3 36.86 5.65
 4 5 3 30.48 6.71
 -4 -5 -3 34.97 6.22
 4 5 4 44.12 3.97
 4 5 4 42.1 6.54
 4 5 4 45.44 3.6
 4 5 4 42.81 3.72
 4 5 4 46.18 3.88
 4 5 5 20.71 2.9
 4 5 5 25.33 5.26
 4 5 5 18.79 2.51
 4 5 5 22.76 3
 4 5 5 18.56 2.72
 4 5 6 24.05 3.38
 4 5 6 29.55 3.49
 4 5 6 25.44 2.87
 4 5 6 29.36 7
 4 5 6 22.22 3.13
 4 5 6 22.23 5.38
 4 5 6 25.18 3.13
 4 5 7 47.78 4.39
 4 5 7 39.71 3.6
 4 5 7 52.5 8.58
 4 5 7 43.1 4.08
 4 5 7 38.73 4.07
 4 5 7 28.19 6.22
 4 5 8 32.75 3.23
 4 5 8 44.49 3.89
 4 5 8 35.91 3.86
 4 5 8 37.51 3.97
 4 5 8 44.21 3.94
 4 5 9 50.54 3.72
 4 5 9 57.31 4.4
 4 5 9 57.45 4.2
 4 5 10 11.97 1.61
 4 5 10 17.85 2.16
 4 5 10 17.82 2.14
 4 5 11 2.66 1.05
 4 5 11 1.26 0.63
 -4 -6 14 -0.15 0.92
 -4 -6 14 1.29 0.81
 -4 -6 13 1.98 1.48
 -4 -6 12 8.95 2.59
 -4 -6 11 99.65 12.75
 -4 -6 11 90.32 7.51
 4 6 -10 80.5 5.89
 -4 -6 10 83.79 7.35
 -4 -6 10 82.56 12.37
 -4 -6 9 -1.79 2.73
 -4 -6 9 8.2 5.09
 4 6 -9 5.11 2.05
 -4 -6 9 -1.04 3.64
 4 6 -8 3.72 1.96
 -4 -6 8 2.21 4.09
 4 6 -8 1.98 1.58
 -4 -6 8 5.1 4.92
 4 6 -7 20 2.91
 -4 -6 7 13.79 6.49
 4 6 -7 20.94 2.85
 4 6 -6 709.13 29.52
 -4 -6 6 721.89 40.97
 4 6 -6 727.06 29.75
 -4 -6 6 808.55 45.64
 4 6 -5 2166.8 83.43
 4 6 -5 2292.97 83.47
 4 6 -5 2164.76 83.42
 -4 -6 5 2317.12 102.05
 4 6 -4 2054.61 75.51
 4 6 -4 1964.13 75.69
 -4 -6 4 1803.55 84.96
 4 6 -4 1961.34 75.24
 -4 -6 4 2051.87 93.16
 4 6 -3 1448.74 57.61
 -4 -6 3 1341.52 72.12
 4 6 -3 1506.09 56.71
 4 6 -3 1564.38 57.26
 4 6 -3 1429.25 57.53
 -4 -6 2 555.59 36.92
 4 6 -2 575.83 24.96
 4 6 -2 632.07 24.58
 4 6 -2 570.58 24.97
 4 6 -2 617.72 24.59
 4 6 -1 749.4 31.17
 4 6 -1 813.38 30.79
 4 6 -1 794.58 30.86
 4 6 -1 784.75 37.4
 -4 -6 1 737.44 43.25
 4 6 -1 738.45 31.07
 4 6 -1 725.23 31.29
 4 6 -1 770.63 30.51
 4 6 0 17.04 2.6
 4 6 0 21.13 2.52
 4 6 0 17.42 2.52
 -4 -6 0 26.47 6.61
 4 6 0 21.02 5.16
 4 6 0 17.68 2.22
 4 6 0 19.26 2.31
 4 6 0 17.32 2.13
 4 6 1 193.9 9.43
 4 6 1 185.7 9.64
 4 6 1 192.73 9.15
 4 6 1 184.56 15.56
 4 6 1 201.49 13.32
 4 6 1 179.83 9.22
 -4 -6 -1 167.71 16.05
 4 6 1 182.62 9.71
 4 6 2 1.86 1.37
 -4 -6 -2 3.12 3.65
 4 6 2 0.64 1.31
 4 6 2 2.11 1.37
 4 6 2 1.89 2.14
 4 6 2 1.64 1.57
 4 6 2 1.6 1.26
 4 6 2 0.77 3.38
 4 6 3 21.78 6.56
 4 6 3 27.25 3
 4 6 3 29.14 5.31
 -4 -6 -3 31.93 6.73
 4 6 3 21.26 2.62
 4 6 3 24.31 2.92
 4 6 4 10.3 3.61
 4 6 4 6.91 1.97
 4 6 4 6.89 2.17
 4 6 4 6.8 1.96
 4 6 4 8.63 2.04
 4 6 4 7.04 4.73
 4 6 5 35.18 3.79
 4 6 5 37.37 3.86
 4 6 5 34.49 3.58
 4 6 5 34.34 7.74
 4 6 5 34.65 6.21
 4 6 6 10.03 4.93
 4 6 6 21.48 5.06
 4 6 6 20.88 2.95
 4 6 6 17.25 2.92
 4 6 6 18.46 2.99
 4 6 6 15.41 2.6
 4 6 7 0.44 1.49
 4 6 7 0.75 3.17
 4 6 8 21.66 2.74
 4 6 8 26.4 2.93
 4 6 8 18.16 2.18
 4 6 8 26.32 3.23
 4 6 9 2.57 1.43
 4 6 9 2.19 0.94
 4 6 9 3.41 1.62
 4 6 10 26.04 2.26
 4 6 10 26.32 2.25
 -4 -7 14 0.97 0.74
 -4 -7 13 32.51 2.66
 -4 -7 13 54.75 3.59
 -4 -7 12 1.26 1.66
 -4 -7 11 2.75 2.2
 -4 -7 10 239.43 20.52
 -4 -7 9 543.18 35.5
 -4 -7 9 601.53 26
 4 7 -9 504.27 23.31
 -4 -7 8 497.04 32.91
 -4 -7 8 556.59 23.64
 -4 -7 8 489.77 34.79
 4 7 -8 441.01 20.85
 -4 -7 7 374.53 25.85
 -4 -7 7 267.47 16.22
 4 7 -7 285.13 14.01
 -4 -7 7 357.31 28.27
 4 7 -6 538.09 23.38
 -4 -7 6 574.32 38.98
 -4 -7 6 592.68 35.22
 4 7 -5 317.03 14.62
 -4 -7 5 284.15 22.26
 -4 -7 5 346.18 28.78
 4 7 -4 305.32 13.91
 4 7 -4 307.03 14.04
 -4 -7 4 321.97 27.43
 -4 -7 4 264.25 20.46
 4 7 -3 38.22 3.6
 4 7 -3 42.4 3.57
 4 7 -3 38.02 3.87
 -4 -7 3 35.51 9.37
 4 7 -2 171.01 8.89
 -4 -7 2 163.61 18.44
 4 7 -2 181.3 8.85
 4 7 -2 150.47 9.06
 4 7 -1 44.98 3.65
 4 7 -1 46.67 3.98
 4 7 -1 46.97 3.74
 4 7 -1 46.04 4.22
 4 7 -1 44.16 3.71
 -4 -7 1 39.66 8.89
 4 7 -1 40.03 6.7
 4 7 0 165.23 8.19
 -4 -7 0 152.47 16.51
 4 7 0 165.81 8.56
 4 7 0 163.57 8.68
 -4 -7 0 177.03 17.53
 4 7 0 164.07 14.55
 4 7 0 170.43 9.3
 4 7 0 174.99 8.88
 -4 -7 -1 245.64 20.61
 4 7 1 250.41 11.62
 4 7 1 242.97 11.51
 -4 -7 -1 188.88 18.15
 4 7 1 224.99 18.42
 4 7 1 225.69 11.12
 4 7 2 83.51 5.51
 -4 -7 -2 80.84 11.2
 4 7 2 82.69 10.94
 4 7 2 77.16 5.17
 4 7 2 71.69 5.21
 -4 -7 -3 5.05 3.94
 4 7 3 4.43 4.01
 4 7 3 3.34 1.7
 4 7 3 3.97 1.78
 4 7 3 3.95 1.71
 4 7 4 11.63 5.44
 4 7 4 7.01 2.19
 4 7 4 5.33 2.02
 4 7 4 6.49 2.05
 4 7 4 6.75 1.94
 4 7 5 51.1 9.01
 4 7 5 37.53 3.8
 4 7 5 42.43 4.05
 4 7 5 43.47 3.9
 4 7 6 123.84 7.51
 4 7 6 143.85 7.98
 4 7 6 133.44 14.08
 4 7 6 135.93 7.61
 4 7 7 100.76 6.23
 4 7 7 100.13 5.97
 4 7 7 92.34 5.74
 4 7 7 93.72 6.02
 4 7 8 178.35 8.47
 4 7 8 172.37 8.81
 4 7 8 167.96 8.4
 4 7 9 23.27 2.31
 4 7 9 21.02 2.13
 -4 -8 13 15.33 1.75
 -4 -8 12 35.17 2.98
 -4 -8 12 96.88 4.74
 -4 -8 11 334.91 15.35
 4 8 -10 240.53 12.6
 -4 -8 10 381.05 15.05
 -4 -8 9 386.36 17.05
 -4 -8 9 364.08 25.81
 -4 -8 9 328.58 27.2
 -4 -8 8 52.45 5.79
 -4 -8 8 76.3 13.06
 -4 -8 8 81.88 11.42
 -4 -8 7 118.14 8.92
 -4 -8 7 155.18 16.93
 4 8 -7 118.71 7.53
 -4 -8 7 130.23 14.96
 -4 -8 7 151.9 18.62
 4 8 -6 15.31 2.32
 -4 -8 6 13.42 3.51
 -4 -8 6 10.31 6.31
 4 8 -6 14.67 2.57
 -4 -8 6 18.3 7.74
 -4 -8 6 11.7 4.96
 -4 -8 5 57.02 11.19
 4 8 -5 56.03 4.16
 -4 -8 5 42.97 11.47
 -4 -8 5 24.96 4.31
 -4 -8 5 58.93 8.98
 4 8 -5 45.52 4.18
 4 8 -4 2.16 1.49
 -4 -8 4 2.86 4.42
 -4 -8 4 4.95 5.79
 4 8 -4 2.25 1.29
 4 8 -3 35.73 3.71
 -4 -8 3 37.31 9.92
 4 8 -3 36.22 3.43
 -4 -8 3 30.7 8.47
 -4 -8 2 178.42 19.74
 4 8 -2 226.7 10.78
 4 8 -2 199.26 10.63
 -4 -8 2 160.72 19.43
 4 8 -2 213.77 10.53
 -4 -8 1 16.26 6.8
 4 8 -1 8.95 1.92
 -4 -8 1 8.36 5.93
 4 8 -1 11.62 2.27
 4 8 -1 9.61 1.94
 4 8 -1 8.9 1.93
 -4 -8 0 2.24 5.07
 4 8 0 2.15 1.36
 4 8 0 1.18 1.26
 4 8 0 1.41 1.57
 4 8 0 -0.65 1.38
 4 8 0 2.15 3.02
 -4 -8 0 1.07 4.33
 4 8 1 71.98 4.83
 4 8 1 75.37 5.28
 -4 -8 -1 70.42 11.69
 4 8 1 74.57 5.16
 4 8 1 78.27 5.46
 4 8 1 83.61 10.77
 -4 -8 -2 269.35 22.24
 4 8 2 259.74 20.7
 4 8 2 261.78 12.44
 4 8 2 252.26 12.65
 4 8 3 452.26 28.99
 4 8 3 420.66 18.56
 4 8 3 437.24 18.99
 4 8 3 425.64 19.02
 4 8 4 131.71 14.43
 4 8 5 306.62 14.32
 4 8 5 327.8 14.61
 4 8 5 299.23 13.91
 4 8 5 331.36 23.51
 4 8 6 346.28 15.43
 4 8 6 326.88 15.17
 4 8 6 346.26 15.05
 4 8 6 369.13 15.81
 4 8 7 55.02 4.16
 4 8 7 66.49 4.71
 4 8 7 56.15 4.01
 4 8 7 68.47 4.49
 4 8 7 57.81 4.01
 4 8 8 0.7 1.33
 4 8 8 0.47 1.05
 4 8 8 1.93 1.01
 4 8 9 5.68 1.12
 -4 -9 12 3.6 1.14
 -4 -9 11 10.12 1.87
 4 9 -10 4.6 1.33
 -4 -9 10 8.38 2.1
 4 9 -9 2.31 1.42
 -4 -9 9 0.92 1.8
 4 9 -8 22.95 2.87
 -4 -9 8 25.5 3.53
 -4 -9 7 3.28 3.96
 -4 -9 7 7.94 5.99
 -4 -9 7 6.19 5.12
 -4 -9 7 4.99 2.24
 4 9 -6 90.36 6.36
 -4 -9 6 106.68 16.57
 -4 -9 6 108.82 15.01
 4 9 -5 155.12 8.82
 -4 -9 5 180.64 21.3
 -4 -9 4 -2.64 5.78
 4 9 -4 0.19 1.56
 4 9 -4 1.84 1.64
 4 9 -4 1.3 1.37
 -4 -9 4 5.96 5.51
 -4 -9 3 27.77 9.11
 -4 -9 3 41.61 10.69
 4 9 -3 32.23 3.7
 4 9 -3 33.89 3.67
 4 9 -3 38.02 3.56
 4 9 -3 36.82 3.62
 -4 -9 2 190.74 20.71
 -4 -9 2 160.26 19.52
 4 9 -2 176.49 9.82
 4 9 -2 186.99 9.64
 4 9 -2 187.02 9.77
 4 9 -2 178.79 9.55
 -4 -9 1 298.86 26.4
 4 9 -1 321.79 14.65
 4 9 -1 322.47 14.71
 4 9 -1 309.13 14.1
 4 9 -1 330.56 14.73
 -4 -9 0 791.65 45.82
 4 9 0 757.34 30.2
 4 9 0 747.35 30.38
 4 9 0 726.73 29.6
 4 9 0 726.51 30.15
 4 9 1 508.7 21.47
 4 9 1 495.58 21.24
 -4 -9 -1 457.65 32.91
 4 9 1 491.03 21.17
 4 9 1 447.64 28.98
 -4 -9 -2 396 28.41
 4 9 2 368.95 25.28
 4 9 3 507.1 21.51
 4 9 3 493.44 30.44
 4 9 3 503.12 21.76
 4 9 4 3.49 1.74
 4 9 4 3.67 1.65
 4 9 5 68.42 4.71
 4 9 5 62.57 4.84
 4 9 5 66.09 4.61
 4 9 6 0.81 1.08
 4 9 6 1.8 1.34
 4 9 6 0.96 1.34
 4 9 6 0.61 1.28
 4 9 7 16.5 2.07
 4 9 7 12.06 1.41
 4 9 7 15.74 1.83
 4 9 8 4.49 1.05
 4 10 -11 1.42 0.83
 -4 -10 11 0.51 0.87
 4 10 -10 24.65 2.49
 4 10 -10 24.8 2.15
 -4 -10 10 28.6 2.53
 4 10 -9 24.29 2.55
 -4 -10 9 31.49 2.88
 4 10 -8 50.3 4.02
 -4 -10 8 54.52 4.07
 4 10 -7 15.29 2.39
 4 10 -7 18.89 2.64
 4 10 -6 109.61 7.05
 4 10 -6 127.76 7.32
 4 10 -5 153.68 8.58
 -4 -10 5 140.15 17.67
 -4 -10 5 119.99 17.96
 4 10 -5 150.37 8.44
 4 10 -4 344.63 15.37
 -4 -10 4 303.65 28.86
 -4 -10 4 305.54 27.6
 4 10 -3 477.66 20.07
 -4 -10 3 395.63 33.99
 -4 -10 3 446.14 34.84
 4 10 -2 747.98 29.65
 -4 -10 2 558.03 42.54
 4 10 -1 287.71 13.59
 4 10 -1 307.46 13.75
 4 10 -1 286.66 13.22
 -4 -10 1 260.77 24.73
 4 10 0 580.32 24.67
 4 10 0 623.14 25.33
 4 10 0 609.78 25.31
 -4 -10 0 551.23 38.16
 4 10 0 625.41 25.29
 4 10 1 112.05 6.67
 4 10 1 109.32 6.23
 4 10 2 4.09 1.65
 4 10 2 1.83 1.51
 4 10 3 45.28 3.77
 4 10 3 41.71 3.63
 4 10 4 28.54 2.87
 4 10 4 28.52 2.76
 4 10 5 0.11 1.3
 4 10 5 0.2 1.2
 4 10 5 0.69 1.43
 4 10 5 1.67 1.17
 4 10 6 7.91 1.59
 4 10 6 8.21 1.41
 4 11 -10 7.6 1.15
 4 11 -9 8.51 1.39
 4 11 -9 12.67 1.66
 4 11 -8 103.19 5.61
 4 11 -8 105 5.78
 4 11 -8 93.47 5.14
 4 11 -7 218.77 10.32
 4 11 -7 196.03 9.77
 4 11 -6 210.71 10.1
 4 11 -6 210.1 10.14
 4 11 -6 195.92 9.61
 4 11 -5 258.1 12.55
 4 11 -5 289.33 12.68
 4 11 -5 258.04 12.08
 4 11 -4 188.49 9.27
 4 11 -4 163.04 8.65
 4 11 -4 176.27 9.28
 4 11 -4 179.68 8.87
 4 11 -3 151.81 7.92
 4 11 -3 154.99 8.03
 4 11 -3 159.92 8.41
 4 11 -2 89.97 5.27
 4 11 -2 95.32 5.68
 4 11 -1 17.4 2.4
 4 11 -1 13.61 1.99
 4 11 0 40.16 3.14
 4 11 0 37.25 3.37
 4 11 1 5.12 1.43
 4 11 1 6.2 1.65
 4 11 1 10.41 1.8
 4 11 2 72.07 4.6
 4 11 2 65.17 4.44
 4 11 3 40.88 3.13
 4 11 3 46.36 3.37
 4 11 4 37.93 2.88
 4 11 4 41.2 2.72
 4 11 4 44.57 3.06
 4 11 4 37.33 3.07
 4 11 5 5.28 1.07
 4 11 5 4.76 1.05
 4 12 -8 63.07 3.49
 4 12 -8 57.26 3.27
 4 12 -7 64.36 3.91
 4 12 -7 60.63 3.64
 4 12 -6 24.33 2.38
 4 12 -6 21.56 2.15
 4 12 -5 67.26 4.33
 4 12 -5 65.94 4.02
 4 12 -4 3.04 1.29
 4 12 -4 3.52 1.2
 4 12 -3 39.06 3.18
 4 12 -3 37.56 2.89
 4 12 -2 57.77 3.96
 4 12 -2 54.35 3.54
 4 12 -1 48.9 3.48
 4 12 -1 43.28 2.99
 4 12 0 43.77 3.14
 4 12 0 39.02 3.03
 4 12 1 3.01 1.23
 4 12 1 3.46 1.11
 4 12 2 -0.24 0.97
 4 12 2 0.32 0.75
 4 12 3 5.16 0.98
 4 12 3 3.05 0.99
 4 13 -5 21.63 1.82
 4 13 -4 39.71 2.62
 4 13 -3 21.15 1.94
 4 13 -3 27.22 2.11
 4 13 -2 3.98 0.95
 4 13 -2 5.62 1.11
 4 13 -1 2.99 0.91
 5 -14 -2 16.08 1.99
 -5 14 2 21.16 1.93
 5 -14 -1 1.72 1.46
 -5 14 1 3.38 1.15
 5 -14 0 0.56 1.44
 -5 14 0 1.4 1.04
 5 -14 1 -1.1 1.64
 -5 14 -1 0.66 0.98
 5 -14 2 -0.38 1.32
 -5 13 6 35.1 2.34
 -5 13 5 3.35 1.09
 -5 13 5 3.24 1.26
 -5 13 4 15.71 2.04
 5 -13 -4 13.3 1.9
 5 -13 -3 21.38 2.78
 -5 13 3 25.09 2.62
 5 -13 -2 22.64 3.16
 -5 13 2 19.11 2.48
 5 -13 -1 -1.98 2.4
 5 -13 0 27.19 3.78
 5 -13 0 19.54 2.37
 5 -13 1 48.76 4.73
 5 -13 2 26.74 3.56
 -5 13 -2 29.49 2.79
 -5 13 -2 26.99 2.84
 5 -13 3 23.07 3.07
 -5 13 -3 23.69 2.5
 -5 13 -3 22.65 2.42
 5 -13 4 -0.4 1.46
 -5 13 -4 1.6 1.1
 -5 13 -4 -0.3 1.09
 5 -13 4 1.62 1.39
 -5 13 -5 69.1 3.81
 5 -13 5 73.77 4.5
 -5 13 -5 70.6 4.11
 5 -13 6 100.53 5.15
 -5 12 7 80 4.55
 -5 12 7 88.58 4.66
 -5 12 6 67.54 4.44
 -5 12 6 70.95 4.43
 -5 12 5 14.91 1.81
 5 -12 -5 17.2 2.28
 -5 12 5 19.86 2.56
 5 -12 -4 0.46 1.9
 -5 12 4 -0.87 1.61
 5 -12 -3 13.67 3.01
 5 -12 -2 57.02 5.44
 -5 12 1 15.27 2.55
 -5 12 1 15.42 2.26
 5 -12 -1 10.29 3.49
 5 -12 0 3.6 3.21
 -5 12 0 1.11 1.82
 -5 12 0 1.61 1.45
 -5 12 0 2.96 1.55
 -5 12 -1 0.78 1.61
 5 -12 1 1.25 2.95
 -5 12 -1 0.16 1.73
 -5 12 -2 134.57 7.74
 5 -12 2 143.18 9.23
 -5 12 -2 150.39 7.95
 -5 12 -3 267.25 12.42
 5 -12 3 276.78 13.53
 -5 12 -3 258.49 12.38
 -5 12 -4 321.01 14.53
 -5 12 -4 310.94 14.53
 -5 12 -5 403.93 16.55
 -5 12 -5 373.56 16.53
 -5 12 -6 259.35 11.03
 -5 12 -6 231.45 11.07
 5 -12 6 270.77 11.82
 -5 12 -7 69.37 3.69
 -5 12 -7 65.06 3.95
 5 -12 7 77.62 4.43
 -5 11 9 76.39 3.97
 -5 11 9 73.18 3.83
 -5 11 8 40.01 2.88
 -5 11 8 38.61 2.96
 -5 11 8 38.28 2.98
 -5 11 7 4.82 1.62
 -5 11 7 4.66 1.72
 -5 11 7 2.2 1.27
 -5 11 6 18.43 2.74
 -5 11 6 21.83 2.89
 -5 11 6 18.71 2.36
 5 -11 -5 66.34 5.17
 -5 11 5 79.12 5.34
 -5 11 5 67.9 4.76
 5 -11 -4 30.22 4.04
 -5 11 4 23.92 2.82
 5 -11 -3 -2.66 2.91
 5 -11 -3 3.48 6.65
 5 -11 -2 56.05 11.84
 -5 11 2 55.35 4.37
 5 -11 -1 69.54 13.31
 -5 11 1 69.58 4.96
 5 -11 0 569.89 40.43
 -5 11 0 650.81 26.41
 5 -11 1 847.78 50.02
 -5 11 -2 547.91 23.25
 5 -11 3 391.05 17.32
 -5 11 -3 332.8 15.98
 5 -11 3 352.12 17.58
 -5 11 -3 360.97 16.26
 5 -11 4 133.36 8.43
 5 -11 4 145.87 8.43
 -5 11 -4 121.43 7.49
 5 -11 5 36.64 3.79
 -5 11 -5 21.35 2.51
 5 -11 6 32.24 3.61
 5 -11 6 37.88 3.8
 -5 11 -7 0.09 0.95
 5 -11 7 0.81 1.4
 5 -11 7 0.48 1.59
 -5 11 -8 4.25 1.2
 5 -11 8 3.21 1.23
 -5 10 10 0.55 0.77
 -5 10 10 0.91 0.84
 -5 10 9 6.23 1.53
 -5 10 9 11.2 1.67
 -5 10 8 15.38 2.22
 -5 10 8 19.06 2.44
 -5 10 8 16.7 2.4
 -5 10 7 38.85 3.83
 -5 10 7 39.27 3.68
 -5 10 7 34.44 3.33
 -5 10 6 5.8 2.15
 -5 10 6 5.55 1.88
 5 -10 -5 10.77 7.36
 5 -10 -5 6.79 5.09
 5 -10 -5 14.08 3.11
 5 -10 -4 376 30.1
 -5 10 3 690.47 28.23
 5 -10 -3 676.75 43.54
 -5 10 3 687.23 28.36
 5 -10 -3 666.81 30.04
 -5 10 2 146.27 8.29
 -5 10 2 148.05 8.2
 5 -10 -2 130.24 17.46
 -5 10 2 155.72 8.49
 5 -10 -2 143.78 10.1
 -5 10 1 137.84 7.73
 -5 10 1 130.26 7.68
 -5 10 1 135.53 7.55
 5 -10 -1 136.19 17.89
 5 -10 -1 115.17 9.39
 5 -10 0 36.98 5.6
 -5 10 0 41.73 4.07
 -5 10 0 48.78 3.9
 -5 10 0 43.21 3.9
 5 -10 0 46.15 11.69
 5 -10 1 11.97 4.2
 -5 10 -1 12.9 2.62
 -5 10 -1 14.14 2.42
 5 -10 1 6.08 2.71
 5 -10 1 19.04 7.63
 5 -10 2 12.28 2.9
 5 -10 2 6.73 3.57
 5 -10 2 5.43 6.73
 5 -10 3 147.53 8.55
 5 -10 3 110.48 8.85
 5 -10 4 2.17 5.55
 -5 10 -4 10.21 4.22
 -5 10 -5 1.84 1.64
 5 -10 5 0.87 2.16
 -5 10 -5 -0.77 2.86
 -5 10 -5 4.24 1.68
 -5 10 -6 116.72 7.32
 -5 10 -6 106.9 6.99
 -5 10 -7 40.58 3.75
 5 -10 7 58.98 4.75
 -5 10 -7 41.99 3.87
 5 -10 7 55.99 4.44
 -5 10 -8 4.96 1.51
 -5 10 -8 3.99 1.54
 5 -10 8 8.3 1.88
 -5 10 -9 21.54 2.15
 5 -10 9 21.88 2.02
 5 -10 10 62.1 3.76
 -5 9 11 29.06 2.07
 -5 9 11 28.96 2.25
 -5 9 10 43.16 2.86
 -5 9 10 40.76 3.25
 -5 9 10 46.73 3.26
 -5 9 9 21.17 2.59
 -5 9 9 16.1 2.34
 -5 9 9 16.35 2.36
 -5 9 8 0.31 1.65
 -5 9 8 -0.46 1.38
 -5 9 8 0.49 1.63
 -5 9 7 -0.87 4.18
 -5 9 6 213.41 10.95
 5 -9 -5 356.35 16.98
 5 -9 -5 337.84 27.68
 5 -9 -4 27.05 4.36
 5 -9 -4 31.53 9.52
 -5 9 4 31.37 3.49
 5 -9 -3 74.22 6.84
 -5 9 3 79.08 5.39
 -5 9 3 73.29 5.19
 -5 9 3 71.26 5.18
 5 -9 -2 64.26 6.65
 -5 9 2 69.14 4.96
 -5 9 2 63.54 4.73
 5 -9 -2 67.93 13.07
 -5 9 2 66.53 4.82
 5 -9 -1 64.72 7.02
 -5 9 1 74.38 5.05
 -5 9 1 74.56 4.97
 -5 9 1 74.43 5.22
 5 -9 0 2.67 3.66
 5 -9 0 3.54 7.18
 5 -9 0 4.83 2.3
 -5 9 0 4.74 1.69
 -5 9 0 4.48 1.73
 5 -9 1 5.65 6.48
 5 -9 1 1.78 3.56
 5 -9 1 -0.82 2.1
 5 -9 2 27.15 8.46
 5 -9 2 37.34 4.09
 5 -9 2 29.12 4.9
 -5 9 -3 192.51 16.81
 -5 9 -3 198.9 10.47
 -5 9 -3 194.58 10.07
 5 -9 3 181.08 11.7
 -5 9 -4 53.59 4.58
 -5 9 -4 48.45 8.33
 5 -9 4 37.17 6.41
 -5 9 -4 47.39 4.29
 5 -9 4 50.8 5.36
 5 -9 5 -0.23 2.11
 -5 9 -5 -1.59 3.48
 -5 9 -5 1.16 1.5
 5 -9 5 3.11 2.82
 -5 9 -6 43.34 8
 5 -9 6 37.37 6.64
 -5 9 -7 107.38 7.15
 5 -9 7 112.41 7.39
 -5 9 -8 198.28 10.8
 5 -9 8 220.74 10.98
 -5 9 -9 243.39 11.74
 5 -9 9 243.83 11.47
 -5 9 -10 121.63 6.7
 -5 9 -10 133.53 6.72
 -5 8 12 5.64 0.92
 -5 8 12 7.52 1.18
 -5 8 11 0.09 0.98
 -5 8 11 0.97 1.01
 -5 8 11 -1.08 1.07
 -5 8 11 0.3 1.03
 -5 8 10 6.51 1.69
 -5 8 10 5.29 1.59
 -5 8 9 3.07 1.93
 -5 8 9 3.17 1.74
 -5 8 9 7.71 1.89
 -5 8 8 26.61 7.23
 -5 8 7 313.45 14.69
 5 -8 -6 294.36 26.42
 5 -8 -6 439.9 18.61
 5 -8 -5 233.34 12.25
 -5 8 5 230.57 11.46
 5 -8 -5 230.74 21.78
 5 -8 -4 147.23 17.42
 -5 8 4 136.49 7.83
 -5 8 4 145.34 7.82
 5 -8 -4 135.44 9
 5 -8 -3 85.86 7.09
 -5 8 3 78.19 5.31
 5 -8 -3 72.98 12.94
 -5 8 3 89.26 5.47
 -5 8 3 74.79 5.16
 -5 8 2 1.81 1.5
 5 -8 -2 -0.26 3.26
 5 -8 -2 2.21 6.46
 -5 8 2 1.75 1.62
 -5 8 2 1.84 1.41
 -5 8 1 35.98 3.13
 5 -8 -1 35.81 9.4
 5 -8 -1 25.58 4.66
 -5 8 1 33.98 3.13
 5 -8 0 278.47 14.1
 5 -8 0 335.11 25.87
 5 -8 0 316.4 15.98
 5 -8 1 169.22 9.19
 5 -8 1 163.96 10.7
 -5 8 -1 170.07 8.7
 5 -8 2 -5.69 6.07
 -5 8 -2 1.58 1.4
 5 -8 2 0.93 2.04
 -5 8 -2 4.62 3.19
 5 -8 2 1.05 3.09
 5 -8 2 4.26 2.04
 5 -8 3 34.59 3.77
 5 -8 3 27.26 5.22
 5 -8 3 33.69 4.63
 -5 8 -3 28.04 3.18
 -5 8 -3 25.07 5.92
 5 -8 4 402.37 24.62
 5 -8 4 395.64 19.37
 -5 8 -4 397.07 18.56
 -5 8 -4 414.47 26.37
 5 -8 5 183.54 15.54
 -5 8 -5 172.99 9.92
 -5 8 -5 161.44 15.52
 5 -8 6 390.11 25.2
 -5 8 -6 361.5 17.89
 -5 8 -6 328.5 24.75
 5 -8 7 453.99 27.21
 -5 8 -7 407.66 27.65
 -5 8 -8 349.47 17.79
 5 -8 8 399.97 17.84
 5 -8 9 37.42 3
 -5 8 -9 45.33 3.86
 5 -8 9 51.2 3.75
 -5 8 -10 12.47 1.85
 5 -8 10 16.24 2.25
 -5 8 -11 2.7 0.84
 5 -8 11 5.66 1.31
 -5 7 13 6.03 0.96
 -5 7 12 37.9 2.72
 -5 7 12 42.88 3.05
 -5 7 12 43.46 2.84
 -5 7 11 48.67 3.73
 -5 7 11 47.96 3.53
 -5 7 11 51.33 3.61
 -5 7 11 50.25 3.67
 -5 7 10 376.05 16.71
 -5 7 10 383.94 16.56
 -5 7 9 263.41 20.98
 -5 7 8 368.88 16.39
 -5 7 8 326.71 25.39
 -5 7 8 360.04 16.77
 -5 7 7 209.43 10.65
 5 -7 -6 88.11 5.96
 5 -7 -6 53.13 9.9
 5 -7 -5 -2 6.28
 -5 7 5 1.27 1.76
 5 -7 -5 4.11 2.58
 -5 7 4 122.82 6.64
 5 -7 -4 117.23 7.81
 5 -7 -4 101.63 13.94
 -5 7 4 108.36 6.64
 -5 7 3 17.12 2.35
 -5 7 3 20.5 2.44
 -5 7 3 18.67 2.28
 5 -7 -3 13.42 3.49
 5 -7 -3 24.71 8.28
 -5 7 2 192.53 8.96
 -5 7 2 189.14 8.99
 -5 7 2 186.29 9.01
 5 -7 -2 162.9 10.55
 5 -7 -2 154.89 17.09
 -5 7 1 4.9 1.41
 -5 7 1 7.93 1.61
 5 -7 -1 4.94 3.11
 5 -7 -1 2.98 1.9
 5 -7 -1 1.9 5.46
 5 -7 0 19.59 3.41
 5 -7 0 24.06 7.61
 5 -7 0 18.63 2.72
 5 -7 0 19.26 3.85
 5 -7 1 250.77 12.34
 -5 7 -1 284.63 17.91
 5 -7 1 269.52 15.77
 -5 7 -1 282.04 12.01
 5 -7 1 227 13.38
 5 -7 1 255.09 21.01
 5 -7 2 563.02 22.88
 -5 7 -2 544.32 28.88
 5 -7 2 542.75 27.42
 -5 7 -2 533.07 22.13
 5 -7 2 514.01 23.9
 5 -7 2 460.16 30.88
 5 -7 3 514.93 27.66
 -5 7 -3 494.23 21.62
 5 -7 3 501.27 23
 -5 7 -3 513.12 28.63
 5 -7 3 563.87 22.58
 5 -7 4 620.82 32.53
 -5 7 -4 605.95 25.34
 5 -7 4 602.24 26.12
 -5 7 -4 583.53 32.63
 5 -7 4 695.02 26.42
 5 -7 5 462.02 28.12
 -5 7 -5 447.38 28.34
 -5 7 -5 456.83 20.99
 5 -7 6 127.22 13.13
 -5 7 -6 102.98 12.08
 5 -7 6 127.46 7.02
 5 -7 6 134.55 8.38
 5 -7 7 84.35 6.18
 5 -7 7 71.41 10.01
 5 -7 7 69.79 4.99
 5 -7 7 80.17 5.94
 -5 7 -7 62.67 9.52
 5 -7 8 8.95 4.02
 5 -7 8 15.39 2.66
 -5 7 -8 5.98 3.84
 5 -7 8 14.3 2.21
 5 -7 9 60.74 4.22
 5 -7 9 63.02 4.41
 5 -7 9 71.86 5.09
 -5 7 -10 16.08 2.2
 5 -7 10 19.43 2.49
 5 -7 10 13.6 1.82
 -5 7 -11 12.99 1.67
 5 -7 11 14.47 1.9
 5 -7 11 11.35 1.39
 -5 6 13 277.87 11
 -5 6 13 279.98 10.8
 -5 6 12 326.6 13.82
 -5 6 12 313.91 13.54
 -5 6 12 335.42 14.18
 -5 6 12 332.61 13.92
 -5 6 11 469.95 19.35
 -5 6 11 455.48 19.52
 -5 6 11 465.89 19.7
 -5 6 10 228.84 18.46
 -5 6 9 18.4 6.24
 -5 6 9 24.5 3.08
 -5 6 9 21.51 3.08
 5 -6 -8 2.43 1.52
 -5 6 8 6.08 4.19
 -5 6 8 3.16 2.02
 -5 6 8 1.49 1.89
 -5 6 7 52.68 4.58
 -5 6 7 48.49 4.18
 5 -6 -6 43.25 4
 5 -6 -6 25.18 7.12
 5 -6 -5 151.76 15.77
 -5 6 5 139.99 7.57
 -5 6 5 139.43 7.19
 5 -6 -5 126.21 7.85
 -5 6 4 41.28 3.23
 5 -6 -4 35.53 4.19
 5 -6 -4 37.36 8.69
 5 -6 -3 1.77 2.44
 5 -6 -3 3.49 5.3
 -5 6 3 6.28 1.38
 -5 6 3 4.24 1.48
 -5 6 3 5.81 1.6
 -5 6 2 161.49 7.84
 5 -6 -2 185.35 16.86
 5 -6 -2 162.48 9.53
 5 -6 -2 163.07 10.19
 -5 6 2 165.58 7.8
 5 -6 -1 314.03 12.52
 5 -6 -1 305.72 10.91
 5 -6 -1 290.75 19.7
 5 -6 0 434.52 25.38
 -5 6 0 403.58 13.83
 -5 6 0 424.82 20.24
 5 -6 0 417.48 16.29
 5 -6 1 348.66 23.72
 5 -6 1 377.91 19.27
 -5 6 -1 378.52 14.75
 -5 6 -1 357.53 19.97
 5 -6 1 365.53 16.63
 5 -6 2 158.49 15.1
 5 -6 2 191.2 10.27
 -5 6 -2 188.8 13.39
 5 -6 2 183.47 12.87
 -5 6 -2 179.58 8.65
 5 -6 2 170.24 9.19
 5 -6 3 6.42 2.65
 5 -6 3 4.13 1.2
 -5 6 -3 3.77 2.52
 5 -6 3 6.97 2.18
 -5 6 -3 4.73 1.42
 5 -6 3 8.04 3.14
 -5 6 -4 28.04 5.71
 5 -6 4 21.69 6.59
 5 -6 4 32.62 2.88
 5 -6 4 32.17 6.05
 5 -6 4 33.22 3.84
 5 -6 4 43.92 4.03
 5 -6 5 18.58 3.02
 5 -6 5 16.91 4.78
 5 -6 6 35.76 4.08
 5 -6 6 31.52 6.73
 5 -6 6 36.72 4.08
 5 -6 7 14.47 5.28
 5 -6 7 18.01 3.02
 5 -6 7 21.83 3.27
 5 -6 8 71.98 9.9
 5 -6 8 87.23 6.22
 5 -6 9 212.45 10.16
 5 -6 9 166.48 9.06
 5 -6 10 58.26 4.11
 5 -6 10 64.98 4.58
 5 -6 11 0.26 0.96
 -5 6 -11 0.1 1
 5 -6 12 71.69 3.54
 -5 5 14 245.47 10.29
 -5 5 14 255.49 10.23
 -5 5 13 200.3 9
 -5 5 13 209.25 8.92
 -5 5 13 182.39 8.51
 -5 5 12 21.77 2.44
 -5 5 12 23.57 2.54
 -5 5 12 18.17 2.05
 -5 5 12 16.88 2.2
 -5 5 11 8.59 1.95
 -5 5 11 5.48 1.63
 -5 5 11 3.15 1.61
 -5 5 10 52.43 8.68
 -5 5 10 56.85 4.59
 -5 5 9 36.46 3.8
 -5 5 9 36.87 7.65
 -5 5 9 35.07 3.57
 5 -5 -9 33.08 3.23
 -5 5 8 58.7 4.77
 -5 5 8 59.36 4.52
 5 -5 -8 50.51 4.23
 -5 5 8 54.17 9.38
 -5 5 7 2.35 1.73
 -5 5 7 1.29 1.61
 5 -5 -6 5.29 2.01
 5 -5 -6 2.69 3.34
 -5 5 5 196.68 9.48
 5 -5 -5 206.07 17.27
 5 -5 -5 222.28 10.53
 5 -5 -4 755.37 40.5
 -5 5 4 775.3 29.59
 5 -5 -4 737.09 40.02
 5 -5 -4 724.98 30.69
 5 -5 -3 210.51 17.91
 -5 5 3 232.73 9.79
 5 -5 -3 196.41 11.04
 5 -5 -2 0.74 5.15
 5 -5 -2 -1.4 2.53
 5 -5 -2 3.59 1.71
 5 -5 -1 20.65 3.31
 5 -5 -1 29.73 3.81
 5 -5 0 103.09 7.5
 5 -5 0 103.69 6.24
 5 -5 1 17.67 2.51
 5 -5 1 34.05 3.86
 5 -5 2 2.82 1.6
 5 -5 2 4.38 2.46
 5 -5 2 7.17 1.33
 -5 5 -2 5.83 1.29
 5 -5 2 2.97 2.13
 5 -5 3 12.28 1.7
 -5 5 -3 13.91 3.66
 5 -5 3 9.21 1.44
 5 -5 3 8.5 5.12
 5 -5 3 11.1 2.58
 5 -5 3 9.88 2.18
 5 -5 3 14.34 3.71
 5 -5 4 517.06 21.21
 5 -5 4 573.86 22.8
 5 -5 4 587.89 29.67
 5 -5 5 137.09 8.06
 5 -5 5 122.28 6.46
 5 -5 5 114.09 6.47
 5 -5 5 118.91 12.08
 5 -5 6 79.56 5.64
 5 -5 6 71.2 5.56
 5 -5 6 72.91 9.77
 5 -5 6 65.75 4.57
 5 -5 6 67.84 4.46
 5 -5 7 2.61 2.06
 5 -5 7 3.97 3.35
 5 -5 7 4.29 1.99
 5 -5 7 0.15 1.5
 5 -5 8 17.34 2.88
 5 -5 8 17.82 2.69
 5 -5 8 13.36 2.24
 5 -5 8 9.44 4.72
 5 -5 9 199.29 9.64
 5 -5 9 190.97 10.04
 5 -5 10 262 12.14
 5 -5 11 274.04 12.01
 -5 5 -12 168.81 8.09
 5 -5 12 234.69 8.57
 -5 4 14 0.59 0.79
 -5 4 14 0.07 0.89
 -5 4 13 -0.62 1.26
 -5 4 13 1.04 0.91
 -5 4 13 1.76 1.16
 -5 4 12 27 2.86
 -5 4 12 23.04 2.69
 -5 4 12 21.39 2.2
 -5 4 12 20.7 2.52
 -5 4 11 54.33 8.46
 -5 4 10 -0.16 1.7
 -5 4 10 1.5 3.6
 5 -4 -10 0.28 1.27
 -5 4 9 0.86 1.72
 -5 4 9 1.52 1.58
 -5 4 9 1.56 4.08
 5 -4 -9 1.54 1.56
 -5 4 8 1.98 1.7
 -5 4 8 1.48 1.63
 -5 4 8 2.29 3.57
 5 -4 -8 3.29 1.66
 -5 4 7 2.01 1.7
 -5 4 7 2.07 1.6
 5 -4 -6 237.73 11.05
 -5 4 5 397.54 16.65
 5 -4 -5 422.34 17.57
 5 -4 -4 748.2 30.23
 5 -4 -3 253.61 12.04
 5 -4 -2 480.01 21.94
 5 -4 -2 457.15 19.93
 5 -4 -1 110.46 7.1
 5 -4 -1 98.94 10.74
 5 -4 -1 99.14 5.46
 5 -4 0 1.84 1.63
 5 -4 0 8.93 2.58
 -5 4 0 9.29 2.51
 -5 4 -1 202.98 11.1
 5 -4 1 187.82 8.65
 5 -4 2 952.15 35.46
 5 -4 2 979.93 36.82
 5 -4 2 1030.44 38.53
 -5 4 -2 958.64 40.29
 5 -4 3 226.63 15.18
 5 -4 3 238.07 12.89
 5 -4 3 241.7 10.82
 5 -4 3 217.47 10.75
 5 -4 3 216.53 9.84
 5 -4 4 69.7 4.41
 5 -4 4 79.88 5.56
 5 -4 4 72.82 8.54
 5 -4 4 76.17 4.48
 5 -4 4 92.1 5.49
 5 -4 5 44.17 3.48
 5 -4 5 44.03 4.17
 5 -4 5 51.79 7.65
 5 -4 5 46.16 3.47
 5 -4 5 57.14 4.39
 5 -4 6 267.79 12.6
 5 -4 6 272.31 13.41
 5 -4 6 291.14 20.33
 5 -4 6 259.43 12.36
 5 -4 6 317.78 13.7
 5 -4 7 758.67 30.65
 5 -4 7 773.57 31.22
 5 -4 7 713.43 39.67
 5 -4 7 720.65 30.29
 5 -4 7 796.08 31.41
 5 -4 8 395.91 17.41
 5 -4 8 392.07 17.51
 5 -4 8 370.94 16.94
 5 -4 8 416.48 17.91
 5 -4 8 420.67 26.28
 5 -4 9 246.15 19.23
 5 -4 10 139.38 7.18
 5 -4 10 116.38 6.39
 5 -4 11 77.45 4.12
 5 -4 11 63.6 4.33
 5 -4 12 21.96 1.97
 -5 3 15 7.7 0.97
 -5 3 14 7.57 1.32
 -5 3 14 4.26 0.86
 -5 3 14 7.91 1.4
 -5 3 13 0.37 1.15
 -5 3 13 0.23 1.29
 -5 3 13 -0.29 1.07
 -5 3 12 -0.78 1.21
 -5 3 12 -1.31 1.61
 -5 3 12 0.75 1.22
 -5 3 11 26.79 2.72
 -5 3 11 25.54 5.87
 -5 3 11 32.43 3.36
 -5 3 11 25.33 2.99
 -5 3 10 2.72 1.7
 -5 3 10 2.99 1.75
 -5 3 10 3.56 3.9
 5 -3 -10 4.21 1.56
 -5 3 9 256.05 12.13
 5 -3 -9 254.76 12.02
 -5 3 8 844.17 44.02
 5 -3 -8 881.74 35.55
 -5 3 8 867.38 35.03
 -5 3 8 939.53 35.7
 5 -3 -7 1682.66 61.81
 -5 3 7 1535.29 61.02
 -5 3 7 1632.28 61.64
 -5 3 6 705.84 27.45
 -5 3 6 708.16 27.92
 5 -3 -6 673.59 27.65
 5 -3 -5 579.11 30.64
 5 -3 -5 640.18 31.86
 5 -3 -4 91.45 10.27
 5 -3 -3 3.03 4.26
 5 -3 -2 4.51 2
 5 -3 -2 10.51 5.06
 5 -3 -1 817.98 34.01
 5 -3 -1 714.14 39.72
 -5 3 0 56.43 5.21
 5 -3 0 66.97 6.05
 5 -3 0 57.37 8.93
 5 -3 1 39.42 4.04
 -5 3 -1 33.91 4.01
 5 -3 1 39.31 4.88
 5 -3 1 34.48 6.7
 5 -3 2 117.42 11.42
 5 -3 2 120.03 5.95
 5 -3 2 106.88 6.68
 5 -3 2 128.26 6.54
 5 -3 2 119.65 6.78
 5 -3 2 133.63 8.49
 5 -3 3 542.14 19.78
 5 -3 3 527.46 25.26
 5 -3 3 503.53 26.46
 5 -3 3 471.01 25.91
 5 -3 3 393.8 18.45
 5 -3 3 417.77 19.69
 5 -3 3 494.13 20.04
 5 -3 3 503.26 18.89
 5 -3 4 600.72 24.47
 5 -3 4 618.03 30.7
 5 -3 4 572.49 23.32
 5 -3 4 527.95 24.35
 5 -3 4 646.65 24.24
 5 -3 4 563.57 23.31
 5 -3 5 402.29 17.09
 5 -3 5 353.93 22.6
 5 -3 5 374.48 16.08
 5 -3 5 341.18 16.98
 5 -3 5 398.12 16.73
 5 -3 5 368.96 16.04
 5 -3 6 412.26 17.97
 5 -3 6 367.64 24.31
 5 -3 6 403.22 17.33
 5 -3 6 381.57 18.16
 5 -3 6 429.16 17.88
 5 -3 6 381.17 17.16
 5 -3 7 381.78 17
 5 -3 7 353.8 24.32
 5 -3 7 379.75 17.08
 5 -3 7 396.02 17.44
 5 -3 7 400.09 17.5
 5 -3 8 54.54 8.45
 5 -3 8 56.88 4.55
 5 -3 8 56.45 4.42
 5 -3 9 15.31 4.78
 5 -3 10 1.16 1.4
 5 -3 10 1.74 1.3
 5 -3 11 72.09 4.23
 5 -3 11 77.17 4.71
 5 -3 12 17.95 1.55
 5 -3 12 25.22 2.1
 -5 2 15 1.25 0.74
 -5 2 14 41.62 2.93
 -5 2 14 38.42 2.87
 -5 2 13 178.34 8.57
 -5 2 13 158.11 8.03
 -5 2 13 179.44 8.69
 -5 2 12 572.81 23.58
 -5 2 11 1562.4 58.32
 -5 2 11 1334.56 65.19
 -5 2 11 1483.17 58.06
 5 -2 -11 1502.56 57.62
 -5 2 11 1493.93 57.78
 5 -2 -10 700.39 28.66
 -5 2 10 665.18 36.34
 -5 2 10 723.96 29.1
 -5 2 10 694.22 28.63
 5 -2 -9 477.1 20.56
 -5 2 9 408.01 26.92
 -5 2 9 462.54 27.85
 -5 2 9 501.04 20.84
 -5 2 9 490.13 20.5
 -5 2 8 153.89 8.01
 -5 2 8 156.14 13.49
 5 -2 -8 156.42 8.23
 -5 2 7 118.57 6.62
 5 -2 -7 131.71 7.12
 -5 2 7 117.33 11.52
 5 -2 -6 17.28 4.07
 5 -2 -6 24.25 4.53
 5 -2 -6 17.78 2.42
 5 -2 -5 25.64 5.14
 5 -2 -5 24.14 4.94
 5 -2 -4 73.83 8.59
 5 -2 -4 97 9.63
 5 -2 -3 348.23 20.58
 5 -2 -3 340.44 21.09
 5 -2 -2 140.96 12.28
 5 -2 -2 121.01 11.24
 5 -2 -2 125.13 8.55
 5 -2 -1 66.22 8.7
 5 -2 -1 64.77 5.88
 5 -2 0 208.54 11.04
 -5 2 0 186.24 10.14
 5 -2 0 172.63 13.93
 5 -2 0 193.02 14.79
 5 -2 0 212.09 11.92
 5 -2 1 300.95 14.62
 -5 2 -1 263.45 13.34
 5 -2 1 290.37 15.57
 5 -2 1 256.94 17.5
 5 -2 1 283.56 18.22
 5 -2 2 357.13 14.92
 5 -2 2 383.55 15.9
 5 -2 2 388.5 21.57
 5 -2 2 394.97 21.84
 5 -2 2 386.47 18.42
 5 -2 2 332.63 15.66
 5 -2 3 151.3 7.71
 5 -2 3 127.77 7.54
 5 -2 3 122.31 6.59
 5 -2 3 150.76 11.72
 5 -2 3 146.37 11.52
 5 -2 3 158.54 7.43
 5 -2 3 138.09 6.8
 5 -2 4 101.63 9.34
 5 -2 4 75.93 4.9
 5 -2 4 99.07 5.93
 5 -2 4 94.88 5.24
 5 -2 4 82.06 5.91
 5 -2 4 95.62 5.64
 5 -2 5 0.69 1.57
 5 -2 5 2.97 1.49
 5 -2 5 1.16 2.34
 5 -2 5 0.37 2.22
 5 -2 5 2.13 1.57
 5 -2 5 1.72 1.41
 5 -2 5 0.29 1.54
 5 -2 6 189.51 10.08
 5 -2 6 170.57 9.07
 5 -2 6 161.33 8.75
 5 -2 6 172.61 14.65
 5 -2 6 196.27 9.58
 5 -2 6 174.03 9.06
 5 -2 6 175.03 9.06
 5 -2 7 7.23 2.73
 5 -2 7 6.86 1.99
 5 -2 7 3.55 1.83
 5 -2 7 6.99 3.56
 5 -2 7 2.09 1.47
 5 -2 8 93.9 10.68
 5 -2 8 96.73 6.43
 5 -2 8 92.44 6.22
 5 -2 9 108.34 6.59
 5 -2 9 95.19 10.59
 5 -2 9 96.17 6.19
 5 -2 10 194.15 9.64
 5 -2 10 204.71 10.01
 5 -2 10 194.63 9.94
 5 -2 11 70.93 4.41
 5 -2 11 76.35 4.7
 5 -2 12 0.6 0.77
 5 -2 12 0.38 0.83
 -5 1 15 161.89 7.1
 -5 1 14 537.24 18.82
 -5 1 14 577.17 18.84
 -5 1 13 509.82 19.43
 -5 1 13 450.05 18.5
 -5 1 13 506.9 19.21
 -5 1 12 584.6 24.18
 5 -1 -12 594.1 24.11
 -5 1 11 404.85 17.3
 -5 1 11 385.87 17.08
 -5 1 11 361.02 16.6
 5 -1 -11 378.9 16.75
 -5 1 10 52.59 4.37
 5 -1 -10 47.13 4.08
 -5 1 10 49.6 4.02
 -5 1 10 53.17 8.46
 -5 1 10 55.17 7.43
 -5 1 9 -0.72 3.68
 5 -1 -9 3.47 1.41
 -5 1 9 5.52 1.88
 -5 1 9 4.64 1.77
 5 -1 -9 4.27 1.78
 -5 1 9 6.38 3.78
 -5 1 8 112.88 11.77
 5 -1 -8 129.37 7.23
 -5 1 8 120.66 11.22
 -5 1 8 124.09 7.08
 -5 1 7 8.72 3.59
 5 -1 -7 13.89 2.2
 5 -1 -7 10.58 2.93
 5 -1 -6 374.26 16.43
 5 -1 -6 394.45 21.17
 5 -1 -5 171.8 8.68
 5 -1 -5 181.54 13
 5 -1 -5 197.4 13.42
 5 -1 -4 14.1 4.26
 5 -1 -4 1.9 3.25
 5 -1 -3 241.91 16.31
 5 -1 -3 240.68 16
 5 -1 -2 162.68 9.82
 5 -1 -2 139.91 12.04
 5 -1 -2 141.37 11.92
 5 -1 -1 228.16 12.82
 5 -1 -1 234.41 15.9
 5 -1 -1 243.57 15.98
 5 -1 0 5.21 2.06
 5 -1 0 3.71 2.03
 5 -1 0 2.44 2.86
 5 -1 0 5.02 3.57
 5 -1 1 15.43 2.97
 -5 1 -1 6.66 1.55
 5 -1 1 8.2 2.75
 5 -1 1 5.72 3.07
 5 -1 1 8.85 3.55
 5 -1 2 123.15 9.24
 5 -1 2 136.87 6.41
 5 -1 2 122.01 9.48
 5 -1 2 132.81 7.13
 5 -1 2 127.64 6.35
 5 -1 2 125.77 7.07
 5 -1 2 137.2 6.64
 5 -1 2 136.3 11.06
 5 -1 2 129.04 10.79
 5 -1 2 135.19 10.88
 5 -1 3 14.68 3.59
 5 -1 3 11.11 3.28
 5 -1 3 11.46 1.73
 5 -1 3 14.25 2.35
 5 -1 3 12.98 1.76
 5 -1 3 11.66 2.11
 5 -1 3 11.38 2.44
 5 -1 3 11.36 2
 5 -1 3 12.56 2.52
 5 -1 4 5.77 1.84
 5 -1 4 2.35 1.94
 5 -1 4 3.92 1.43
 5 -1 4 4.84 1.99
 5 -1 4 4.47 1.38
 5 -1 4 2.18 3.13
 5 -1 4 4.01 2.24
 5 -1 4 5.71 3.27
 5 -1 4 4.08 1.55
 5 -1 4 1.93 2.39
 5 -1 5 91.53 5.76
 5 -1 5 92.3 6.44
 5 -1 5 87.35 9.22
 5 -1 5 101.69 5.76
 5 -1 5 101.46 10.15
 5 -1 5 86.11 5.55
 5 -1 5 92.35 10.21
 5 -1 6 126.83 7.33
 5 -1 6 136.87 7.4
 5 -1 6 125.1 7.96
 5 -1 6 126.62 7.25
 5 -1 6 128.72 11.89
 5 -1 6 110.96 12.07
 5 -1 7 96.94 6.12
 5 -1 7 94.06 6.07
 5 -1 7 92.49 6.61
 5 -1 7 84.58 5.92
 5 -1 7 85.38 9.88
 5 -1 7 86.37 11.05
 5 -1 8 79.63 5.52
 5 -1 8 72.69 5.42
 5 -1 8 82.28 5.68
 5 -1 8 84.52 6.14
 5 -1 8 74.43 9.39
 5 -1 8 67.66 10.16
 5 -1 9 11.32 4.28
 5 -1 9 18.3 2.64
 5 -1 10 0.98 1.42
 5 -1 10 1.17 1.29
 5 -1 10 1.52 1.5
 5 -1 11 154.49 7.91
 5 -1 11 170.43 7.99
 5 -1 12 150.98 6.86
 5 -1 12 151.34 6.78
 -5 0 15 44.14 2.7
 5 0 -15 62.72 2.99
 -5 0 14 101.17 5.37
 -5 0 14 102.34 5.3
 5 0 -13 3.72 1.26
 -5 0 13 4.33 1.62
 -5 0 13 2.95 1.35
 5 0 -12 26.74 6.58
 5 0 -11 141.45 7.82
 -5 0 11 137.38 7.88
 -5 0 11 143.23 8.06
 5 0 -10 10.17 2.17
 -5 0 10 7.91 2.16
 -5 0 10 5.98 1.93
 5 0 -10 10.1 1.84
 -5 0 10 6.29 3.91
 -5 0 9 204.51 10.13
 5 0 -9 190.31 9.51
 -5 0 9 191.18 16.56
 5 0 -9 201.95 10.15
 5 0 -8 11.23 2.24
 -5 0 8 16.9 2.33
 5 0 -8 10.61 1.88
 -5 0 8 7.97 4.18
 5 0 -7 158.64 8.32
 -5 0 7 160.24 7.96
 -5 0 7 131.31 12.77
 -5 0 7 151.22 11.49
 5 0 -6 9.28 2.02
 5 0 -6 10.41 3.06
 -5 0 6 9.86 3.19
 5 0 -5 116.79 6.54
 5 0 -5 135.14 10.65
 5 0 -4 271.41 17.04
 5 0 -3 131.96 11.39
 5 0 -3 146.09 11.59
 5 0 -2 386.99 22.58
 5 0 -2 397.79 22.42
 5 0 -2 413.29 19.82
 5 0 -1 696.19 33.16
 5 0 -1 681.06 32.85
 5 0 -1 652.9 29.45
 5 0 -1 658.61 29.31
 5 0 0 6.28 3.39
 5 0 0 4.79 3.59
 5 0 0 5.2 3.14
 5 0 0 3.15 2.2
 5 0 0 2.16 1.92
 5 0 1 53.89 5.65
 5 0 1 51.58 5.51
 5 0 1 51.04 6.46
 5 0 1 56.78 6.78
 5 0 2 145.25 9.99
 5 0 2 119.57 7.17
 5 0 2 143.34 6.68
 5 0 2 132.28 9.75
 5 0 2 152.61 11.39
 5 0 2 134.41 6.84
 5 0 2 129.4 7.28
 5 0 2 137.47 6.57
 5 0 2 143.99 6.86
 5 0 3 1406.01 51.29
 5 0 3 1380.07 51.92
 5 0 3 1379.03 52.22
 5 0 3 1275.66 51.92
 5 0 3 1426.56 57.24
 5 0 3 1362.38 51.38
 5 0 3 1412.81 51.23
 5 0 3 1181.97 50.91
 5 0 4 713.09 28.38
 5 0 4 710.41 33.77
 5 0 4 715.18 34.79
 5 0 4 708.4 29.22
 5 0 4 760.47 36.19
 5 0 4 704.9 28.47
 5 0 4 679.2 29.16
 5 0 4 717.61 29.08
 5 0 4 709.24 28.29
 5 0 5 338.13 14.83
 5 0 5 344.84 15.69
 5 0 5 341.18 15.57
 5 0 5 331.08 15.47
 5 0 5 351.6 21.64
 5 0 5 319.83 14.67
 5 0 5 302.02 20.54
 5 0 5 351.7 20.4
 5 0 5 318.06 14.8
 5 0 6 6.58 1.95
 5 0 6 8.51 2.74
 5 0 6 13.26 4.9
 5 0 6 8.34 1.92
 5 0 6 15.28 5.06
 5 0 6 6.27 3.21
 5 0 6 7.64 2.29
 5 0 6 8.15 2.8
 5 0 6 9 2.1
 5 0 7 46.25 4.74
 5 0 7 38.89 7.21
 5 0 7 39.43 6.49
 5 0 7 42.31 4.04
 5 0 7 47.11 4.33
 5 0 7 59.77 4.5
 5 0 7 41.98 7.99
 5 0 7 35.48 3.49
 5 0 8 656.55 26.26
 5 0 8 579.58 25.42
 5 0 8 582.88 25.51
 5 0 8 623.41 25.56
 5 0 8 622.53 25.78
 5 0 8 569.03 34.24
 5 0 9 248.75 19.52
 5 0 10 341.13 14.67
 5 0 10 318.14 14.43
 5 0 10 323.99 14.52
 5 0 11 121.9 6.4
 5 0 11 134.86 6.65
 5 0 12 42.29 2.62
 5 0 12 51.09 2.92
 -5 -1 15 4.58 0.95
 -5 -1 14 4.79 1.42
 -5 -1 14 4.82 1.38
 -5 -1 13 6.48 1.65
 -5 -1 13 3.07 1.52
 5 1 -13 4.55 1.43
 -5 -1 12 -0.73 3.07
 5 1 -12 0.74 2.86
 5 1 -11 13.52 2.31
 -5 -1 11 12.32 4.82
 5 1 -11 7.82 4.41
 -5 -1 11 10.62 2.24
 -5 -1 11 15.56 2.5
 5 1 -10 62.78 4.86
 -5 -1 10 59.94 4.71
 5 1 -10 60.99 4.38
 -5 -1 10 59 4.72
 -5 -1 9 22.19 6.02
 5 1 -9 29.8 3.31
 -5 -1 9 24.92 3
 5 1 -9 31.81 3.06
 -5 -1 9 35.05 3.36
 5 1 -8 11.59 2.26
 -5 -1 8 17.6 2.3
 5 1 -8 14.05 2.14
 -5 -1 8 15.56 5.09
 -5 -1 7 621.4 33.58
 -5 -1 7 565.14 24.17
 5 1 -7 651.77 25.1
 -5 -1 6 1138.18 53.77
 5 1 -6 1170.02 45.44
 5 1 -5 1078.34 43.29
 5 1 -5 1262.51 50.24
 5 1 -4 695.58 33.72
 5 1 -3 898.18 41.53
 5 1 -2 3.49 3.15
 5 1 -1 -0.5 2.6
 5 1 -1 2.54 2.19
 5 1 -1 2.35 1.97
 5 1 -1 3.86 2.96
 5 1 0 112.02 9.64
 5 1 0 116.66 8.54
 5 1 0 122.11 8.66
 5 1 0 122.83 10.74
 5 1 1 552.88 26.61
 5 1 1 549.75 28.24
 5 1 1 581.81 26.49
 5 1 1 600.35 29.26
 5 1 2 194.13 8.67
 5 1 2 192.72 8.94
 5 1 2 216.44 13.97
 5 1 2 197.66 12.12
 5 1 2 193.11 8.89
 5 1 2 193.56 8.69
 5 1 2 178.74 8.66
 5 1 2 185.08 9.41
 5 1 2 186.97 9.21
 5 1 2 183.39 9.5
 5 1 2 195.48 12.17
 5 1 3 1.07 1.16
 5 1 3 1.1 1.77
 5 1 3 1.29 1.16
 5 1 3 2.74 1.66
 5 1 3 0.87 0.9
 5 1 3 0.12 1.04
 5 1 3 -0.72 1.44
 5 1 3 1.13 2.89
 5 1 3 -0.24 1.5
 5 1 4 58.26 4.03
 5 1 4 55.98 6.49
 5 1 4 52.81 7.58
 5 1 4 53.43 6.99
 5 1 4 53.82 3.69
 5 1 4 56.24 4.23
 5 1 4 51.94 3.94
 5 1 4 53.47 4.66
 5 1 4 55.58 4.46
 5 1 4 61.04 4.08
 5 1 4 57.8 4.65
 5 1 4 56.28 4.04
 5 1 5 318.03 14.16
 5 1 5 257.59 17.71
 5 1 5 364.17 22.08
 5 1 5 310.52 13.94
 5 1 5 336.69 14.25
 5 1 5 285.05 13.55
 5 1 5 323.34 20.54
 5 1 5 328.56 14.98
 5 1 5 300.29 14.2
 5 1 5 310.97 14.92
 5 1 5 321.23 14.8
 5 1 5 307.13 13.99
 5 1 6 175.65 9.17
 5 1 6 202.66 15.82
 5 1 6 188.06 10.08
 5 1 6 157.26 8.67
 5 1 6 174.81 15.08
 5 1 6 162.77 9.15
 5 1 6 176.17 9.07
 5 1 6 171.31 9.72
 5 1 6 180.74 9.32
 5 1 6 172.18 9.77
 5 1 7 290.53 13.9
 5 1 7 315.26 14.9
 5 1 7 313.13 14.41
 5 1 7 288.74 14.09
 5 1 7 309.12 14.32
 5 1 7 282.53 21.18
 5 1 7 295.13 20.71
 5 1 8 204.62 16.45
 5 1 8 231.27 11.43
 5 1 8 240.78 11.54
 5 1 8 248.75 12.08
 5 1 8 212.07 11.04
 5 1 8 203.1 17.63
 5 1 9 65.42 5.12
 5 1 9 54.69 8.58
 5 1 10 60.36 4.21
 5 1 10 56.28 4.22
 5 1 10 60.04 4.16
 5 1 10 46.82 3.68
 5 1 11 7.53 1.3
 5 1 11 8.2 1.55
 5 1 12 82.34 4.12
 -5 -2 15 1.39 0.81
 5 2 -14 0.14 0.77
 -5 -2 14 -0.27 1.03
 -5 -2 14 1.1 1.15
 -5 -2 13 0.16 1.72
 -5 -2 13 -0.59 1.39
 5 2 -13 1.29 1.2
 5 2 -13 0.48 1
 -5 -2 12 88.08 11.17
 -5 -2 11 483.68 20.53
 -5 -2 11 434.03 29.79
 -5 -2 11 495.88 20.83
 5 2 -11 482 20.73
 5 2 -11 417.08 28.19
 -5 -2 10 1139.62 44.53
 -5 -2 10 1055.74 55.75
 5 2 -10 1136.41 44.45
 -5 -2 10 1139.73 44.84
 5 2 -10 1192.38 45.08
 -5 -2 9 721.96 41.78
 5 2 -9 780.44 31.84
 -5 -2 9 778.16 31.3
 5 2 -9 839.86 31.6
 -5 -2 9 727.78 31.35
 -5 -2 8 646.35 37.29
 5 2 -8 685.56 27.6
 -5 -2 8 679.16 26.97
 -5 -2 8 612.57 26.81
 5 2 -8 693.29 27.24
 5 2 -7 694.68 27.05
 5 2 -7 721.56 28.16
 -5 -2 7 621.81 27.1
 5 2 -7 724.47 27.84
 -5 -2 7 668.46 37.32
 5 2 -6 511.87 21.36
 5 2 -6 535.26 22.1
 5 2 -5 1.5 1.26
 5 2 -5 1.22 1.45
 5 2 -4 108.74 5.82
 5 2 -4 116.82 5.9
 5 2 -3 41.86 6.39
 5 2 -3 38.84 2.94
 5 2 -2 228.84 15.99
 5 2 -2 226.82 13.68
 5 2 -1 209.07 14.82
 5 2 -1 204.85 13.26
 5 2 -1 195.75 12.24
 5 2 0 25.42 3.87
 5 2 0 19.77 4.34
 5 2 0 20.64 4.55
 5 2 1 468.68 19.19
 5 2 1 470.46 22.7
 5 2 1 457.44 18.81
 5 2 1 480.3 19.34
 5 2 1 467.22 19.07
 5 2 1 496.91 18.89
 5 2 1 464.23 18.99
 5 2 1 455.1 18.85
 5 2 2 611.12 23.47
 5 2 2 618.14 28.91
 5 2 2 576.45 27.24
 5 2 2 604.61 24.18
 5 2 2 583.92 23.62
 5 2 2 570.57 23.37
 5 2 2 584.98 23.65
 5 2 2 586.53 23.6
 5 2 2 641.8 31.36
 5 2 2 577.05 27.35
 5 2 2 584.08 23.69
 5 2 2 574.81 23.36
 5 2 3 526.16 21.51
 5 2 3 515.39 21.46
 5 2 3 541.69 21.9
 5 2 3 557.96 22.12
 5 2 3 520 21.7
 5 2 3 527.8 21.58
 5 2 3 578.14 29.97
 5 2 3 523.23 22.27
 5 2 3 521.03 22.63
 5 2 4 119.61 10.79
 5 2 4 122.49 6.69
 5 2 4 121.56 7.56
 5 2 4 124.73 7.64
 5 2 4 125.71 7.38
 5 2 4 127.24 6.81
 5 2 4 124.43 7.07
 5 2 4 120.77 6.65
 5 2 4 132.27 6.98
 5 2 4 123.05 12.47
 5 2 5 144.62 7.82
 5 2 5 155.23 8.66
 5 2 5 154.38 8.19
 5 2 5 134.58 7.53
 5 2 5 121.02 7.34
 5 2 5 161.17 14.39
 5 2 5 153.39 12.88
 5 2 5 149.42 8.67
 5 2 5 136.87 8.25
 5 2 6 15.18 3.22
 5 2 6 19.24 2.7
 5 2 6 20.47 5.75
 5 2 6 30.08 6.52
 5 2 6 16.82 3
 5 2 6 21.74 2.72
 5 2 6 21.19 3.38
 5 2 6 27.98 3.43
 5 2 7 69.62 9.77
 5 2 7 91.02 10.65
 5 2 7 82.02 5.36
 5 2 7 82.95 6.12
 5 2 7 81.45 6.22
 5 2 7 76.95 5.65
 5 2 7 77.2 5.53
 5 2 7 74.26 6.1
 5 2 8 116.49 11.7
 5 2 8 128.29 7.65
 5 2 8 108.87 6.77
 5 2 8 118.69 12.27
 5 2 8 97.58 6.29
 5 2 8 110.47 6.93
 5 2 9 1.66 1.29
 5 2 9 2.12 1.41
 5 2 9 0.66 1.96
 5 2 9 2.87 1.84
 5 2 10 91.58 5.39
 5 2 10 79.36 5.3
 5 2 10 85.96 4.89
 5 2 11 110.65 5.64
 5 2 12 73.31 3.58
 -5 -3 15 30.49 2.18
 -5 -3 14 97.88 4.04
 -5 -3 14 2.4 1.64
 5 3 -13 364.02 9.74
 5 3 -13 450.24 11.16
 -5 -3 12 578.72 31.93
 5 3 -12 609.53 20.41
 -5 -3 12 702.32 20.77
 5 3 -12 701.19 21.31
 5 3 -11 588.75 26.5
 5 3 -11 701.32 27.25
 -5 -3 11 690.69 38.59
 -5 -3 11 656.3 26.54
 5 3 -10 577.84 24.09
 -5 -3 10 551.3 23.31
 -5 -3 10 537.34 34.34
 -5 -3 9 299.04 14.89
 -5 -3 9 393.89 26.38
 5 3 -9 361.36 15.88
 5 3 -9 356.23 15.45
 -5 -3 9 333.43 14.9
 5 3 -8 86.46 5.98
 -5 -3 8 99.5 12.04
 5 3 -8 100.39 5.92
 -5 -3 8 74.34 5.13
 5 3 -7 38.72 3.32
 5 3 -7 34.22 2.92
 5 3 -7 33.11 3.34
 5 3 -7 33.03 3.43
 -5 -3 7 41.42 7.89
 5 3 -6 10.92 1.81
 5 3 -6 9.32 1.97
 5 3 -6 8.22 1.91
 -5 -3 6 10.21 4.51
 5 3 -6 9.28 1.71
 5 3 -6 13.03 1.89
 5 3 -5 161.9 7.69
 -5 -3 5 137.49 13.53
 5 3 -5 147.74 7.85
 5 3 -5 155.69 7.82
 5 3 -5 142.55 7.87
 5 3 -4 93.32 5.72
 5 3 -4 99.61 5.81
 5 3 -4 113.3 5.66
 -5 -3 3 113.44 11.61
 5 3 -3 122.74 7.04
 5 3 -3 132.17 9.54
 5 3 -3 148.99 6.85
 5 3 -3 142.82 6.99
 5 3 -2 89.84 4.94
 5 3 -2 81.08 7.7
 5 3 -2 79.95 5.14
 5 3 -1 91.29 5.08
 5 3 -1 85.75 5.29
 5 3 0 110.38 5.48
 5 3 0 116.23 5.84
 5 3 0 103.98 5.55
 5 3 0 124.16 6.39
 5 3 0 111.01 5.92
 5 3 0 110.47 5.8
 5 3 1 0.79 1.05
 5 3 1 -0.09 1.01
 5 3 1 1.27 0.96
 5 3 1 1.29 1.27
 5 3 1 0.11 1.07
 5 3 1 2.19 3
 5 3 1 -0.4 1.86
 5 3 1 -1.14 1.37
 5 3 1 -0.37 1.2
 5 3 1 0.33 0.98
 5 3 2 3.2 1.21
 5 3 2 4.32 3.31
 5 3 2 3.88 1.4
 5 3 2 8.5 2.87
 5 3 2 3.21 1.27
 5 3 2 4.63 1.4
 5 3 2 4.18 1.59
 5 3 2 2.81 1.14
 5 3 2 5.17 1.33
 5 3 2 4.15 1.19
 5 3 3 18.69 2.61
 5 3 3 19.78 4.32
 5 3 3 18.37 2.2
 5 3 3 16.35 2.07
 5 3 3 20.3 2.39
 5 3 3 15.74 2.02
 5 3 3 18.93 2.22
 5 3 3 13.24 2.37
 5 3 3 18.64 2.21
 5 3 3 16.4 5.28
 5 3 4 139.03 8.23
 5 3 4 136.69 7.07
 5 3 4 156.24 14.18
 5 3 4 141.1 7.4
 5 3 4 125.86 11.76
 5 3 4 132.64 7.81
 5 3 4 128.13 7.55
 5 3 4 125.03 7.15
 5 3 5 30.17 6.91
 5 3 5 27.75 5.79
 5 3 5 28.91 2.9
 5 3 5 29.35 3.54
 5 3 5 29.05 3.1
 5 3 5 29.42 3.11
 5 3 5 30.38 3.73
 5 3 5 28.26 3.5
 5 3 6 19.32 5.72
 5 3 6 22.43 3.51
 5 3 6 17.88 2.53
 5 3 6 21.31 3.44
 5 3 6 17.73 3.17
 5 3 6 21.05 6.29
 5 3 6 21.99 3.82
 5 3 6 22.76 3.14
 5 3 7 175.25 9.59
 5 3 7 140.73 14.01
 5 3 7 162.64 8.5
 5 3 7 169.12 9.19
 5 3 7 178.34 15.6
 5 3 7 160.81 8.9
 5 3 7 171.37 9.74
 5 3 7 161.49 9.49
 5 3 8 52.97 7.88
 5 3 8 59.1 8.16
 5 3 8 39.86 7.17
 5 3 9 59.1 4.42
 5 3 9 73.98 4.88
 5 3 9 64.74 4.86
 5 3 10 1.77 1.17
 5 3 10 4.24 1.69
 5 3 10 2.58 1.46
 5 3 11 1.22 0.81
 -5 -4 15 98.15 4.6
 -5 -4 14 17.21 2.77
 -5 -4 14 135.35 4.73
 -5 -4 13 29.15 4.17
 -5 -4 12 27.11 4.83
 5 4 -12 114.06 5.72
 -5 -4 11 75.58 11.02
 5 4 -10 7.48 1.77
 5 4 -10 9.98 2.39
 -5 -4 9 5.98 4.95
 -5 -4 9 7.48 4.38
 5 4 -9 3.42 1.54
 5 4 -9 5.74 2.25
 5 4 -8 20.48 2.89
 -5 -4 8 21.2 6.61
 5 4 -8 18.46 2.71
 -5 -4 8 11.01 5.15
 5 4 -8 20.18 2.51
 5 4 -7 11.36 1.87
 -5 -4 7 11.86 5.24
 5 4 -7 10.96 2.25
 5 4 -7 12.55 1.91
 5 4 -7 7.92 2.18
 -5 -4 6 22.27 6.46
 5 4 -6 23.66 2.46
 5 4 -6 22.15 2.53
 5 4 -6 19.9 2.31
 5 4 -6 19.85 2.73
 5 4 -6 23.47 2.82
 5 4 -5 51.16 4.03
 5 4 -5 52.11 4.04
 5 4 -5 51.43 4.11
 5 4 -5 50.34 4.07
 -5 -4 5 57.3 8.85
 5 4 -5 60.01 3.89
 5 4 -4 123.12 7.2
 5 4 -4 125.66 7.1
 5 4 -4 147.3 7.64
 5 4 -4 166.18 7.27
 5 4 -4 133.95 7.44
 -5 -4 4 104.92 12.39
 5 4 -3 2.06 1.39
 5 4 -3 3.83 2.54
 5 4 -3 1.43 1.13
 5 4 -3 1.56 1.26
 5 4 -3 1.61 1.25
 5 4 -3 2.21 1.34
 5 4 -2 43.43 3.45
 5 4 -2 36.21 3.2
 5 4 -2 44.3 3.79
 5 4 -2 48.65 3.28
 5 4 -2 48.24 3.73
 -5 -4 2 44 6.93
 5 4 -1 461.64 19.41
 5 4 -1 462.79 18.87
 5 4 -1 462.12 19.58
 5 4 -1 463.33 24.59
 5 4 -1 471.18 19.03
 5 4 0 133.45 7.19
 5 4 0 133.92 6.79
 5 4 0 127.84 6.43
 5 4 0 134.23 6.9
 5 4 0 124.1 7.27
 5 4 0 128.31 6.42
 5 4 0 127.37 6.2
 5 4 0 144.59 10.46
 5 4 0 129.39 6.77
 5 4 1 414.74 22.16
 5 4 1 472.39 25.62
 5 4 1 392.67 16.86
 5 4 1 416.94 16.88
 5 4 1 421.72 17.4
 5 4 1 404.4 17.12
 5 4 1 424.76 17.81
 5 4 1 395.16 17.34
 5 4 1 429.12 17.68
 5 4 1 432.12 17.59
 5 4 1 390.49 17.84
 5 4 2 44.96 3.33
 5 4 2 48.53 3.64
 5 4 2 49.7 3.73
 5 4 2 45.76 3.54
 5 4 2 59.79 8.45
 5 4 2 49.56 3.79
 5 4 2 47.85 3.89
 5 4 2 45.31 6.24
 5 4 2 44.14 3.63
 5 4 2 44.46 3.52
 5 4 2 44.76 3.3
 5 4 3 0.87 1.39
 5 4 3 0.43 1.2
 5 4 3 2.87 1.8
 5 4 3 1.2 1.3
 5 4 3 2.65 1.38
 5 4 3 3.02 1.34
 5 4 3 3.26 2.46
 5 4 3 -0.75 3.41
 5 4 4 64.31 5.16
 5 4 4 68.07 10.01
 5 4 4 68.18 8.44
 5 4 4 69.78 4.71
 5 4 4 72.3 4.91
 5 4 4 69.42 5.12
 5 4 5 230.35 17.91
 5 4 5 277.61 20.74
 5 4 5 257.94 12.49
 5 4 5 258.96 12.04
 5 4 5 257.41 13.04
 5 4 5 242.05 12.13
 5 4 5 251.57 12.71
 5 4 6 174.53 9.85
 5 4 6 177.43 9.08
 5 4 6 172.99 15.95
 5 4 6 176.98 9.44
 5 4 6 152.36 14.27
 5 4 6 168.6 9.99
 5 4 6 161.09 9.51
 5 4 7 35.34 3.89
 5 4 7 39.45 3.91
 5 4 7 36.84 3.59
 5 4 7 30.37 7.06
 5 4 7 39.2 4.33
 5 4 7 35.55 4.03
 5 4 7 42.17 7.2
 5 4 8 58.62 4.75
 5 4 8 70.13 5.15
 5 4 8 64.21 4.65
 5 4 9 74.31 5.12
 5 4 9 71.76 4.62
 5 4 9 83.59 5.08
 5 4 10 130.86 6.53
 5 4 10 121.11 6.22
 5 4 11 50.28 2.68
 -5 -5 14 0.74 1.05
 -5 -5 14 2.97 1.1
 -5 -5 13 0.73 1.68
 -5 -5 12 2.72 2.72
 -5 -5 11 66.23 10.35
 -5 -5 10 3 4.22
 5 5 -10 3.97 1.95
 -5 -5 9 13.44 5.93
 -5 -5 9 8.14 4.92
 5 5 -9 10.13 2.42
 5 5 -8 1.83 1.24
 -5 -5 8 -1.02 4.31
 -5 -5 8 2.21 3.87
 5 5 -8 0.96 1.81
 5 5 -7 2.53 1.78
 -5 -5 7 5.74 5.02
 5 5 -7 3.86 1.86
 5 5 -7 3.95 1.35
 -5 -5 7 5.88 4.58
 5 5 -6 123.65 6.77
 -5 -5 6 116.41 13.8
 5 5 -6 118.95 7.23
 5 5 -6 113.4 6.47
 5 5 -6 110.99 7
 5 5 -6 125.37 6.99
 5 5 -5 609.62 25.8
 -5 -5 5 596.59 35.86
 5 5 -5 653.95 25.79
 5 5 -5 637.48 25.83
 5 5 -5 592.7 25.54
 5 5 -4 1149.44 41.75
 5 5 -4 1064.94 41.48
 5 5 -4 967.7 41
 5 5 -4 1046.4 41.34
 5 5 -4 1024.32 40.78
 5 5 -4 1088.53 40.79
 5 5 -3 542.24 23.1
 5 5 -3 564.81 22.47
 -5 -5 3 489.57 30.18
 5 5 -3 506.8 22.49
 5 5 -3 561.41 23.2
 5 5 -3 584.14 23.41
 5 5 -2 462.47 19.67
 5 5 -2 463.77 19.01
 5 5 -2 470.06 19.86
 5 5 -2 419.94 18.72
 5 5 -2 467.8 24.29
 5 5 -2 453.78 19.65
 5 5 -1 210.21 14.82
 5 5 -1 184.74 9.97
 5 5 -1 196.97 9.15
 5 5 -1 192.6 9.9
 5 5 -1 187.18 9.35
 5 5 -1 187.21 9.42
 5 5 -1 201.93 9.94
 5 5 -1 193.86 9.39
 5 5 0 12.12 2.19
 5 5 0 13.02 2.21
 5 5 0 11.54 1.76
 5 5 0 13.51 1.98
 5 5 0 15.15 4.72
 5 5 0 12.64 2.01
 5 5 0 12.75 2.26
 5 5 0 14.06 1.99
 5 5 1 12.41 2.16
 5 5 1 11.59 2.23
 5 5 1 12.06 2.08
 5 5 1 11.93 1.73
 5 5 1 15.31 2.15
 5 5 1 8.23 4.41
 5 5 1 18.34 4.13
 5 5 1 11.62 1.94
 5 5 1 12.37 1.99
 5 5 1 13.68 2.06
 5 5 2 431.75 18.66
 5 5 2 406.32 17.94
 5 5 2 419.75 18.29
 5 5 2 453.26 18.35
 5 5 2 408.94 18.33
 5 5 2 448.35 24.2
 5 5 2 409.19 17.81
 5 5 2 426.23 26.88
 5 5 2 441.25 18.55
 5 5 3 144.3 7.68
 -5 -5 -3 138.55 13.18
 5 5 3 135.23 8.09
 5 5 3 142.68 14.59
 5 5 3 141.26 12.14
 5 5 3 139.38 7.76
 5 5 3 136.81 7.64
 5 5 3 134.13 7.35
 5 5 4 10.49 2.44
 5 5 4 10.2 5.08
 5 5 4 11.24 3.95
 5 5 4 8.5 2.05
 5 5 4 10.2 2.43
 5 5 4 10.88 1.95
 5 5 5 27.6 3.3
 5 5 5 29.76 3.49
 5 5 5 34.78 6.28
 5 5 5 30.6 3.81
 5 5 5 26.2 2.89
 5 5 5 27.14 3.46
 5 5 6 28.14 6.75
 5 5 6 18.81 2.94
 5 5 6 20.57 2.55
 5 5 6 24.25 3.32
 5 5 6 19.38 2.9
 5 5 6 11.83 4.13
 5 5 6 21.13 3.45
 5 5 7 123.23 7.44
 5 5 7 127.22 7.19
 5 5 7 109.4 6.53
 5 5 7 123.65 7.63
 5 5 7 110.22 7.25
 5 5 7 129.49 13.08
 5 5 8 72.66 5.05
 5 5 8 77.43 5.36
 5 5 8 71.15 4.9
 5 5 8 66.55 4.39
 5 5 9 67.96 4.38
 5 5 9 76.73 4.33
 5 5 10 20.44 1.67
 5 5 10 30.2 2.23
 -5 -6 14 0.66 0.78
 -5 -6 14 2.1 0.92
 -5 -6 13 1.36 1.56
 -5 -6 12 9.1 2.59
 -5 -6 11 8.61 3.44
 -5 -6 10 186.18 18.71
 5 6 -9 236.96 11.88
 -5 -6 9 245.04 21.37
 5 6 -8 557.15 24.45
 -5 -6 8 578.14 38.4
 -5 -6 8 639.38 38.01
 5 6 -7 761.31 31.89
 -5 -6 7 786.47 47.95
 -5 -6 7 841.35 45.63
 -5 -6 6 792.41 43.73
 5 6 -6 774.27 30.67
 -5 -6 6 851.64 48.87
 5 6 -6 716.72 30.85
 5 6 -5 227.72 11.07
 5 6 -5 221.1 10.89
 -5 -6 5 206.76 18.69
 5 6 -5 229.1 11.21
 5 6 -4 284.96 13.35
 -5 -6 4 248.19 20.52
 5 6 -4 302.82 13.29
 5 6 -4 302.27 14.07
 5 6 -4 294.18 13.93
 5 6 -3 1.84 1.6
 5 6 -3 1.17 1.24
 5 6 -3 1.49 1.68
 5 6 -3 1.66 1.23
 5 6 -2 6.9 2.06
 5 6 -2 10.15 1.9
 5 6 -2 6.66 1.95
 5 6 -2 3.61 1.52
 5 6 -2 8 2.3
 5 6 -1 84.44 5.31
 5 6 -1 74.99 5.57
 5 6 -1 73.72 5.73
 5 6 -1 67.69 8.56
 5 6 -1 78.72 5.56
 5 6 -1 87.13 5.4
 5 6 -1 81.2 5.04
 5 6 0 103.09 6.21
 5 6 0 100.7 6.75
 5 6 0 103.65 6.65
 -5 -6 0 109.15 13.56
 5 6 0 89.5 10.63
 5 6 0 98.38 6.4
 5 6 0 106.38 6.02
 5 6 0 105.24 6.28
 5 6 1 19.62 2.72
 5 6 1 19.63 2.56
 -5 -6 -1 12.61 5.3
 5 6 1 8.97 4.24
 5 6 1 17.89 2.75
 5 6 1 17.13 2.22
 5 6 1 17.78 2.46
 5 6 2 96.96 5.72
 5 6 2 85.26 5.87
 5 6 2 85.84 5.52
 5 6 2 94.18 6.05
 5 6 2 95.98 6.21
 5 6 2 92.24 6.07
 5 6 2 103.01 12.13
 5 6 2 89.96 9.38
 -5 -6 -2 103.01 12.15
 5 6 3 185.36 9.59
 5 6 3 203.98 10.2
 5 6 3 197.71 10.4
 5 6 3 204.41 17.86
 5 6 3 184.92 9.52
 -5 -6 -3 176.58 16.16
 5 6 3 180.71 14.53
 5 6 4 169.03 9.18
 5 6 4 158.62 9.29
 5 6 4 167.33 16.41
 5 6 4 165 8.87
 5 6 4 173.56 14.01
 5 6 4 166.29 8.81
 5 6 5 0.61 2.38
 5 6 5 -0.84 3.27
 5 6 5 1.56 1.81
 5 6 5 1.47 1.94
 5 6 5 1.31 1.75
 5 6 6 22.95 6.12
 5 6 6 19.05 3.03
 5 6 6 24.07 3.06
 5 6 7 9.73 2.29
 5 6 7 14.81 2.53
 5 6 7 11.27 2.1
 5 6 7 15.24 2.76
 5 6 8 20.77 2.39
 5 6 8 20.87 2.71
 5 6 8 21.03 2.5
 5 6 9 8.48 1.62
 5 6 9 10.78 1.55
 -5 -7 13 26.77 2.42
 -5 -7 13 18.94 1.87
 -5 -7 12 168.87 9.09
 -5 -7 11 605.03 26.06
 -5 -7 10 603.63 26.73
 -5 -7 9 615.81 39.68
 -5 -7 9 667.88 39.14
 -5 -7 8 380.78 27.22
 -5 -7 8 311.98 17.41
 -5 -7 8 414.73 31.13
 5 7 -7 222.82 11.66
 -5 -7 7 260.22 21.64
 -5 -7 7 237.23 23.88
 -5 -7 6 41.44 8.64
 5 7 -6 44.42 3.95
 -5 -7 6 54.21 11.7
 5 7 -6 37.74 3.66
 5 7 -5 11.31 2.06
 -5 -7 5 10.46 4.8
 -5 -7 5 4.26 5.77
 5 7 -5 10.02 2.07
 5 7 -4 11.98 2.19
 5 7 -4 12.26 2.51
 5 7 -4 12.71 2.23
 5 7 -3 10.69 1.99
 5 7 -3 11.43 2.51
 5 7 -3 11.83 2.13
 -5 -7 2 3.92 4.04
 5 7 -2 2.04 1.85
 5 7 -2 2.93 1.51
 5 7 -2 1.7 1.41
 5 7 -2 4.19 1.63
 5 7 -1 31.38 3.63
 -5 -7 1 25.18 7.91
 5 7 -1 35.28 3.43
 5 7 -1 38.85 3.54
 5 7 -1 34.24 3.24
 5 7 -1 33.76 6.37
 5 7 0 20.01 2.55
 5 7 0 20.41 3.07
 5 7 0 17.45 2.53
 -5 -7 0 8.54 5.34
 5 7 0 23.28 2.76
 -5 -7 0 17.95 6.8
 5 7 0 17.74 5.42
 5 7 1 51.55 8.43
 5 7 1 46.78 4.06
 5 7 1 47.44 4.05
 5 7 1 41.48 3.68
 -5 -7 -1 40.05 8.68
 5 7 2 -0.83 3.64
 5 7 2 1.64 1.51
 5 7 2 3.6 1.66
 5 7 2 1.23 1.49
 -5 -7 -2 -3.7 4.59
 5 7 3 5.51 1.9
 5 7 3 6 4.6
 5 7 3 8.17 2.15
 5 7 3 8.57 1.98
 5 7 4 12.08 2.4
 5 7 4 17.71 5.85
 5 7 4 11.17 2.6
 5 7 5 34.67 3.73
 5 7 5 39.12 7.71
 5 7 5 37.87 3.5
 5 7 5 31.69 3.36
 5 7 5 42.95 4.18
 5 7 6 3.79 1.78
 5 7 6 2.09 1.65
 5 7 6 1.73 1.48
 5 7 6 2.24 1.98
 5 7 7 11.11 1.93
 5 7 7 16.53 2.31
 5 7 7 9.41 2.06
 5 7 7 12.28 2.3
 5 7 8 7.89 1.46
 5 7 8 8.13 1.81
 5 7 9 24.81 2.02
 -5 -8 13 32.17 2.29
 -5 -8 12 142.85 7.18
 -5 -8 11 164.56 8.71
 -5 -8 10 123.81 7.78
 -5 -8 9 6.31 2.63
 -5 -8 8 14.6 3.62
 -5 -8 8 18.36 7.46
 -5 -8 8 20.78 6.28
 -5 -8 7 2.72 3.97
 -5 -8 7 12.22 6.36
 -5 -8 7 6.53 4.59
 -5 -8 6 16.79 7.16
 -5 -8 6 3.62 2.77
 -5 -8 6 5.74 5.82
 5 8 -6 8.6 2
 5 8 -6 13.81 2.27
 -5 -8 5 144.49 18.97
 -5 -8 5 164.27 18.98
 5 8 -5 154.82 8.41
 5 8 -5 142.15 8.35
 -5 -8 4 274.7 26.86
 5 8 -4 277.33 13.02
 5 8 -4 255.02 12.91
 -5 -8 3 26.97 9.14
 5 8 -3 41.82 3.92
 -5 -8 3 35.65 9.98
 5 8 -3 41.49 3.85
 5 8 -3 44.19 3.88
 -5 -8 2 3.75 4.85
 -5 -8 2 2.67 4.42
 5 8 -2 4.07 1.75
 5 8 -2 6.03 1.75
 5 8 -2 2.69 1.55
 5 8 -2 5.89 1.7
 5 8 -1 3.75 1.71
 5 8 -1 5.41 1.68
 -5 -8 1 1.22 4.93
 5 8 -1 6.37 1.89
 5 8 0 107.17 6.8
 5 8 0 113.79 6.71
 -5 -8 0 115.14 15.04
 5 8 0 112.66 12.07
 5 8 0 122.55 7.16
 5 8 1 144.02 8.45
 5 8 1 155.1 8.33
 5 8 1 160.36 8.75
 5 8 1 151.79 14.82
 -5 -8 -1 153.4 17.3
 5 8 2 32.9 3.65
 -5 -8 -2 20.82 6.82
 5 8 2 31.22 3.46
 5 8 2 29.35 3.14
 5 8 2 28.05 6.85
 5 8 3 62.15 4.67
 5 8 3 60.04 9.45
 5 8 4 2.6 1.63
 5 8 4 1.29 1.51
 5 8 5 9.4 2.35
 5 8 5 12.88 2.36
 5 8 5 13.49 2.26
 5 8 5 9.19 1.84
 5 8 5 10.36 1.98
 5 8 6 98.88 5.74
 5 8 6 99.24 6
 5 8 6 97.3 5.78
 5 8 6 89.31 5.12
 5 8 7 42.75 3.21
 5 8 7 44.66 3.4
 5 8 8 7.78 1.34
 5 9 -12 5.79 0.99
 -5 -9 11 4.3 1.44
 -5 -9 10 4.19 1.66
 -5 -9 9 37.06 3.72
 5 9 -8 17.38 2.35
 -5 -9 8 17.66 3.06
 5 9 -7 0.93 1.29
 -5 -9 7 0.68 1.71
 5 9 -6 1.45 1.32
 5 9 -6 1.35 1.39
 -5 -9 6 3.5 4.52
 -5 -9 6 8.33 6.07
 -5 -9 5 -3.8 6.11
 -5 -9 5 -2.91 5.89
 -5 -9 4 34.16 9.42
 -5 -9 4 32.07 9.57
 -5 -9 3 243.7 25.47
 -5 -9 3 207.29 23.11
 5 9 -3 305.93 13.39
 5 9 -3 233.68 12.83
 5 9 -3 285.37 13.2
 5 9 -2 399.33 17.29
 -5 -9 2 312.31 28.41
 5 9 -2 387.43 17.09
 -5 -9 2 290.95 27.99
 -5 -9 1 136.95 16.87
 -5 -9 1 104.19 15.35
 -5 -9 0 341.86 27.87
 -5 -9 -1 3.07 4.94
 5 9 1 4.99 1.62
 5 9 1 5.07 1.75
 5 9 2 9.11 2.12
 5 9 2 10.26 1.99
 5 9 2 9.93 2.2
 5 9 3 54.73 4.37
 5 9 3 54.11 4.13
 5 9 4 21.64 2.87
 5 9 4 19.79 2.46
 5 9 4 15.95 2.55
 5 9 4 21.22 2.55
 5 9 5 7.64 1.79
 5 9 5 7.92 1.59
 5 9 5 12.47 2.03
 5 9 5 9.45 1.8
 5 9 6 0.32 1.15
 5 9 6 0.9 1.12
 5 9 6 0.47 1.26
 5 9 7 3.46 1.02
 5 10 -11 16.97 1.52
 5 10 -10 5.05 1.23
 5 10 -9 6.39 1.47
 -5 -10 9 3.47 1.12
 5 10 -8 11.05 1.8
 5 10 -8 12.02 2.02
 5 10 -7 139.98 7.59
 5 10 -7 152.85 7.96
 5 10 -6 312.24 14.33
 5 10 -6 329.07 14.56
 5 10 -6 310.77 14.32
 5 10 -5 759.31 32.21
 5 10 -5 834.18 32.44
 5 10 -5 808.86 32.29
 5 10 -4 291.7 13.1
 5 10 -4 282.93 13.02
 5 10 -4 282.58 12.5
 5 10 -4 248.43 12.42
 5 10 -3 340.69 15.47
 5 10 -3 360.11 15.58
 5 10 -3 343.15 14.88
 5 10 -3 329.79 15.18
 5 10 -2 43.1 3.7
 5 10 -2 37.61 3.57
 5 10 -2 44.64 3.7
 5 10 -1 2.63 1.39
 5 10 -1 0.77 1.43
 5 10 -1 1.97 1.43
 5 10 0 3.03 1.51
 5 10 0 1.74 1.43
 5 10 1 66.54 4.77
 5 10 1 58.74 4.31
 5 10 2 13.42 2.17
 5 10 2 10.13 2.04
 5 10 2 15.97 2.18
 5 10 3 35.1 3.07
 5 10 3 35.79 3.14
 5 10 3 37.55 3.11
 5 10 3 35.46 3.35
 5 10 4 56 3.66
 5 10 4 67.96 4.25
 5 10 4 65.98 4
 5 10 4 54.38 3.75
 5 10 5 12.16 1.62
 5 10 5 11.67 1.54
 5 10 5 12.11 1.44
 5 11 -9 252.39 9.53
 5 11 -9 196.47 8.93
 5 11 -8 406.54 15.24
 5 11 -8 333.54 14.56
 5 11 -7 222.84 9.82
 5 11 -7 211.12 9.31
 5 11 -7 196.97 9.32
 5 11 -6 153.18 7.49
 5 11 -6 144.39 6.97
 5 11 -6 132.71 7.05
 5 11 -5 97.65 5.62
 5 11 -5 92.21 5.07
 5 11 -5 86.4 5.27
 5 11 -4 8.93 1.54
 5 11 -4 8.52 1.69
 5 11 -4 8.3 1.58
 5 11 -3 2.59 1.11
 5 11 -3 2.77 1.25
 5 11 -3 2.36 1.27
 5 11 -2 -1.16 1.23
 5 11 -1 12.21 1.89
 5 11 0 13.56 2
 5 11 0 11.94 1.88
 5 11 1 6.07 1.56
 5 11 1 8.93 1.6
 5 11 2 1.74 1.06
 5 11 2 0.33 1.09
 5 11 2 0.8 1.04
 5 11 3 5.35 1.1
 5 11 3 4.28 1.21
 5 11 3 2.41 0.88
 5 11 4 1.33 0.74
 5 12 -7 5.84 1.06
 5 12 -6 8.17 1.34
 5 12 -5 8.51 1.4
 5 12 -4 6.71 1.34
 5 12 -3 63.65 3.89
 5 12 -2 50.37 3.57
 5 12 -2 57.18 3.55
 5 12 -1 5.56 1.22
 5 12 -1 6.36 1.23
 5 12 0 15.84 1.69
 5 12 0 18.03 1.69
 5 12 0 14.19 1.69
 5 12 1 32.16 2.31
 6 -14 -1 4.11 1.3
 -6 14 1 6.48 1.2
 6 -14 0 0.67 1.12
 -6 14 0 1.89 0.93
 6 -14 1 1.47 1.12
 -6 13 5 0.5 0.93
 -6 13 4 2.37 1.08
 -6 13 4 1.63 1.17
 6 -13 -3 1.96 1.53
 -6 13 3 -0.73 1.27
 6 -13 -2 29.59 3.25
 6 -13 -1 17.07 2.83
 6 -13 0 -0.16 2.03
 6 -13 0 1.52 0.92
 6 -13 1 8.99 2.39
 6 -13 1 8.03 1.61
 6 -13 2 33.45 3.37
 6 -13 2 24.99 2.61
 -6 13 -2 32.75 2.82
 6 -13 3 75.7 4.58
 6 -13 3 65.87 4.32
 -6 13 -3 73.28 4.29
 6 -13 4 171.22 7.45
 -6 13 -4 171.2 7.11
 6 -13 5 154.66 7.06
 -6 12 7 0.34 0.96
 -6 12 6 13.75 1.93
 -6 12 6 11.8 1.44
 -6 12 6 13.17 1.74
 -6 12 5 18.52 2.4
 6 -12 -5 13.96 2.05
 -6 12 5 16.62 2.23
 -6 12 5 13.41 1.63
 6 -12 -4 16.38 2.62
 -6 12 4 13.01 2.34
 6 -12 -3 3.81 2.34
 6 -12 -2 1.59 2.51
 -6 12 1 99.6 6.15
 6 -12 -1 104.27 7.3
 -6 12 0 266.47 11.6
 6 -12 0 244 12.67
 6 -12 1 452.64 20.76
 6 -12 1 426.53 19.71
 -6 12 -1 485.39 19.77
 -6 12 -1 474.73 19.49
 6 -12 2 541.8 22.53
 6 -12 2 492.66 21.8
 -6 12 -2 532.51 21.51
 -6 12 -2 489.55 21.1
 6 -12 3 430.76 17.84
 6 -12 3 393.2 17.58
 -6 12 -3 421.12 17.2
 6 -12 4 120.68 6.5
 6 -12 4 118.79 6.84
 -6 12 -4 103.24 6.01
 -6 12 -4 116.8 6.36
 6 -12 5 73.19 4.7
 -6 12 -5 72.2 4.31
 6 -12 6 6.12 1.42
 -6 12 -6 3.27 0.99
 -6 12 -6 4.01 1.24
 6 -12 7 0.31 0.67
 -6 11 9 7.52 1.06
 -6 11 8 11.56 1.46
 -6 11 8 10.72 1.54
 -6 11 8 8.4 1.55
 -6 11 7 37.96 3.18
 -6 11 7 43.57 3.34
 -6 11 7 38.2 3.02
 -6 11 6 -0.8 1.43
 -6 11 6 0.36 1.19
 -6 11 6 0.53 1.6
 6 -11 -5 17.78 2.76
 -6 11 5 15.12 2.21
 -6 11 5 19.07 2.76
 6 -11 -4 168.99 9.12
 -6 11 4 142.12 7.86
 6 -11 -3 344.32 16.68
 -6 11 2 477.37 20.67
 6 -11 -2 486.69 22.26
 -6 11 1 670.66 26.6
 6 -11 -1 634.42 28.26
 -6 11 1 608.37 26.18
 6 -11 0 542.39 26.4
 -6 11 0 579.6 24.61
 -6 11 -1 185.28 9.45
 6 -11 1 161.93 10.5
 -6 11 -1 171.4 9.04
 -6 11 -2 53.5 4.42
 6 -11 2 51.21 5.35
 -6 11 -2 45.13 3.93
 6 -11 3 24.82 3.71
 -6 11 -3 25.44 2.83
 -6 11 -3 26.12 3.15
 -6 11 -4 10.24 1.99
 6 -11 4 16.38 2.91
 6 -11 4 10.6 2.53
 6 -11 4 7.13 2.41
 -6 11 -4 11.14 2.26
 6 -11 5 0.76 1.93
 -6 11 -5 1.91 1.26
 6 -11 5 1.36 1.82
 6 -11 6 1.19 1.88
 6 -11 6 0.71 1.52
 -6 11 -6 2.57 1.19
 6 -11 7 8.25 1.7
 -6 11 -7 9.55 1.7
 -6 11 -7 5.89 1.25
 6 -11 8 8.85 1.24
 -6 10 10 26.69 2.06
 -6 10 10 25.58 2.01
 -6 10 9 8.78 1.5
 -6 10 9 7.9 1.41
 -6 10 8 2.28 1.59
 -6 10 8 4.36 1.5
 -6 10 8 5.17 1.52
 -6 10 7 40.11 3.71
 -6 10 7 42.38 3.75
 -6 10 7 49.99 3.85
 6 -10 -6 411.17 18.39
 -6 10 6 442.07 18.78
 -6 10 6 441.34 18.77
 6 -10 -5 658.46 27.69
 6 -10 -4 628.85 40.58
 6 -10 -3 370.52 31.1
 6 -10 -2 414.86 32.31
 -6 10 2 425.86 18.77
 -6 10 2 440.8 18.97
 6 -10 -2 420.58 20.68
 -6 10 1 39.34 3.67
 6 -10 -1 29.83 9.75
 -6 10 1 43.31 3.99
 6 -10 -1 37.79 5.5
 6 -10 0 68.39 12.43
 -6 10 0 71.61 5.07
 -6 10 0 70.84 5.33
 6 -10 0 70.76 7.06
 -6 10 -1 4.13 2.12
 -6 10 -1 1.14 1.45
 6 -10 1 3.7 3.26
 6 -10 2 2.51 5.09
 6 -10 3 13.56 7.13
 6 -10 4 3.68 2.39
 6 -10 4 -0.79 2.46
 6 -10 5 18.52 3.14
 6 -10 5 29.17 3.78
 6 -10 6 2.46 1.77
 6 -10 6 2.03 2.12
 6 -10 7 51.25 4.3
 6 -10 7 35.34 3.5
 6 -10 8 124.97 6.3
 6 -10 8 75.7 4.85
 6 -10 9 43.58 2.71
 -6 9 11 5.68 1.11
 -6 9 11 7.78 1.13
 -6 9 10 82.59 4.6
 -6 9 10 84.17 4.37
 -6 9 10 73.03 4.21
 -6 9 9 310.29 14.28
 -6 9 9 352.4 14.64
 -6 9 9 344.12 14.42
 -6 9 8 173.78 9.32
 -6 9 8 198.03 9.57
 -6 9 8 188.38 9.37
 -6 9 7 175.32 9.28
 -6 9 7 179.36 9.49
 6 -9 -7 174.94 8.87
 6 -9 -6 125.56 14.52
 6 -9 -5 53.88 5.13
 6 -9 -5 52.13 10.33
 6 -9 -4 1.19 2.78
 6 -9 -4 8.07 5.88
 -6 9 4 2.83 1.79
 6 -9 -3 14.45 3.78
 -6 9 3 10.94 2.44
 6 -9 -3 17.22 8.15
 -6 9 2 178.82 9.22
 6 -9 -2 160.59 10.83
 -6 9 2 173.45 9.05
 6 -9 -2 144.12 18.64
 6 -9 -1 27.46 4.69
 -6 9 1 26.74 3.01
 -6 9 1 31.53 3.48
 6 -9 -1 33.11 9.78
 6 -9 0 142.59 10.27
 6 -9 0 135.04 17.67
 -6 9 0 170.91 8.62
 6 -9 1 96.64 8.09
 -6 9 -1 106.49 6.3
 6 -9 1 93.32 7.17
 6 -9 1 92.83 14.1
 6 -9 2 96.59 7.04
 6 -9 2 84.6 7.27
 6 -9 3 2.15 2.32
 6 -9 3 1.16 4.5
 6 -9 3 1.47 2.87
 6 -9 4 107.79 11.03
 -6 9 -4 119.58 13.05
 -6 9 -5 359.3 16.46
 -6 9 -5 376.59 24.89
 6 -9 5 369.11 22.64
 -6 9 -6 447.62 20.84
 -6 9 -6 408.21 20.48
 -6 9 -7 207.28 10.89
 -6 9 -7 201.98 10.79
 -6 9 -8 139.42 7.78
 -6 9 -8 145.82 7.89
 -6 9 -9 47.48 3.62
 -6 9 -9 81.59 4.07
 6 -9 10 19.47 1.69
 -6 8 12 49.52 2.86
 -6 8 11 72.72 4.22
 -6 8 11 62.8 3.69
 -6 8 11 76.15 4.07
 -6 8 11 72.4 4.09
 -6 8 10 65.79 4.31
 -6 8 10 79.14 4.7
 -6 8 9 33.93 3.24
 -6 8 9 41.4 3.6
 -6 8 9 31.82 3.21
 -6 8 8 1.64 1.67
 -6 8 8 -1.67 4.14
 6 -8 -8 -0.27 1.26
 -6 8 8 1.71 1.8
 -6 8 7 0.83 1.87
 6 -8 -6 4.92 2.4
 6 -8 -6 7.11 4.42
 6 -8 -5 48.21 10.47
 6 -8 -5 82.52 6.26
 6 -8 -4 7.56 3.11
 6 -8 -4 4.5 4.92
 -6 8 4 4.66 1.9
 6 -8 -3 557.86 39.26
 -6 8 3 646.89 26.15
 6 -8 -3 630.58 27.92
 6 -8 -2 109.79 15.68
 -6 8 2 130.9 7.16
 6 -8 -2 123.93 8.89
 -6 8 2 117.28 6.82
 6 -8 -1 77.61 6.85
 -6 8 1 72.54 4.82
 6 -8 0 39.77 10.26
 6 -8 0 35.37 5.14
 -6 8 0 49.93 3.69
 6 -8 1 251.75 13.72
 6 -8 1 286.06 14.86
 6 -8 1 283.77 16.94
 6 -8 2 542.24 24.89
 -6 8 -2 544.58 23.09
 6 -8 2 644.19 24.93
 -6 8 -2 556.49 31.34
 6 -8 2 416.44 34.41
 6 -8 2 498.14 28.02
 6 -8 3 1119.56 45.39
 -6 8 -3 1074.9 43.88
 6 -8 3 1356.48 46.07
 -6 8 -3 1047.55 52.64
 6 -8 3 782.84 55.06
 6 -8 3 1059.78 50.58
 6 -8 4 363.31 17.33
 -6 8 -4 343.79 16.41
 -6 8 -4 384.21 24.6
 6 -8 4 460.39 18.54
 6 -8 4 273.85 24.8
 6 -8 4 349.45 22.7
 -6 8 -5 599.65 28.67
 6 -8 5 684.21 36.93
 6 -8 5 737.16 30.32
 -6 8 -5 673.63 37.62
 6 -8 6 248.93 18.32
 -6 8 -6 229.45 18.68
 -6 8 -7 12.86 2.34
 6 -8 7 15.34 2.74
 6 -8 7 18.68 3.31
 6 -8 8 26.62 2.94
 -6 8 -8 20.98 2.64
 6 -8 8 32.2 3.56
 -6 8 -9 36.26 2.98
 6 -8 9 55.05 4.05
 6 -8 10 2.1 0.95
 -6 7 13 16.58 1.36
 -6 7 12 39.21 2.77
 -6 7 12 41.87 2.72
 -6 7 11 44.52 3.2
 -6 7 11 39 2.96
 -6 7 11 39.32 3.27
 -6 7 10 4.7 1.58
 -6 7 10 5.52 1.68
 -6 7 9 25.97 6.63
 -6 7 9 23.91 2.9
 -6 7 9 23.87 2.94
 6 -7 -8 15.8 2.43
 -6 7 8 14.38 2.48
 -6 7 8 10.43 6.04
 -6 7 8 16.6 2.71
 -6 7 7 84.78 5.63
 -6 7 7 76.42 5.71
 6 -7 -6 37.14 8.01
 6 -7 -6 50.21 4.52
 -6 7 5 232.04 10.99
 6 -7 -5 207.56 19.83
 6 -7 -5 225.65 11.88
 -6 7 4 18.05 2.47
 6 -7 -4 11.45 3.15
 6 -7 -4 9.46 5.66
 6 -7 -3 35.68 9.42
 -6 7 3 21.27 2.53
 -6 7 3 27.53 2.91
 6 -7 -3 28.19 4.31
 6 -7 -3 23.01 7.85
 -6 7 2 489.8 20.53
 -6 7 2 500.08 20.41
 6 -7 -2 479.98 33.13
 6 -7 -2 481.69 22.44
 -6 7 1 1029.53 39.17
 6 -7 -1 873.03 51.9
 6 -7 -1 991.52 41.46
 6 -7 -1 994.29 43.54
 6 -7 0 1407.5 51.46
 6 -7 0 1300.05 60.71
 6 -7 0 1420.4 48.31
 -6 7 -1 907.26 35.06
 6 -7 1 924.27 37.31
 6 -7 1 910.36 40.85
 6 -7 1 816.71 36.13
 -6 7 -2 779.94 31.28
 -6 7 -2 795.97 39.13
 6 -7 2 779.37 33.05
 6 -7 2 723.32 37.13
 -6 7 -3 282.17 13.58
 -6 7 -3 318.14 20.56
 6 -7 3 294.51 14.8
 6 -7 3 301.12 19.6
 6 -7 4 107.15 14.09
 6 -7 4 160.52 13.86
 -6 7 -4 124.14 12.71
 -6 7 -4 144.93 8.01
 6 -7 4 132.75 8.49
 6 -7 4 172.08 9.48
 6 -7 5 -0.73 3.18
 6 -7 5 0.69 2.12
 -6 7 -5 1.93 1.66
 -6 7 -5 2.89 3.04
 6 -7 5 -1.41 2.18
 6 -7 6 34.35 6.83
 6 -7 6 27.05 3.67
 6 -7 6 27.78 2.82
 6 -7 6 33.1 4.02
 -6 7 -6 22.7 5.69
 -6 7 -6 18.59 2.9
 6 -7 7 3.25 1.45
 -6 7 -7 4.02 1.72
 6 -7 7 -0.73 3.3
 -6 7 -7 -0.7 3.38
 6 -7 8 8.41 2.38
 6 -7 8 7.89 1.91
 -6 7 -8 4.46 1.69
 6 -7 8 5.81 1.46
 -6 7 -9 25.36 2.67
 6 -7 9 26.93 2.48
 -6 7 -10 10.57 1.43
 6 -7 10 10.93 1.38
 6 -7 11 1.12 0.61
 -6 6 13 73.98 3.97
 -6 6 13 75.92 3.95
 -6 6 12 12.03 1.56
 -6 6 12 10.29 1.63
 -6 6 12 9.46 1.66
 -6 6 12 7.89 1.29
 -6 6 11 4.97 1.52
 -6 6 11 2.9 1.32
 -6 6 11 4.89 1.49
 -6 6 10 58.34 4.37
 -6 6 9 16.32 5.83
 6 -6 -8 33.38 3.42
 -6 6 8 26.59 7.12
 -6 6 8 34.08 3.59
 -6 6 8 33.04 3.41
 -6 6 7 0.52 1.71
 -6 6 7 1.85 1.74
 6 -6 -6 34.76 3.68
 6 -6 -6 29.1 7.12
 6 -6 -5 517.65 22.22
 -6 6 5 515.3 21.11
 6 -6 -4 1158.01 47.4
 -6 6 4 1225.55 45.93
 -6 6 3 1503.52 57.46
 6 -6 -3 1533.43 59.5
 -6 6 3 1536.48 57.56
 -6 6 2 823.79 31.92
 6 -6 -2 777.12 45.58
 6 -6 -2 820.03 34.08
 6 -6 -2 794.22 36.11
 -6 6 1 720.99 27.04
 6 -6 -1 644.71 26.81
 6 -6 -1 709.41 31.75
 6 -6 -1 702.71 29.28
 6 -6 0 257.3 13.85
 6 -6 0 259.58 11.23
 -6 6 -1 130.37 6.44
 -6 6 -1 122 10.62
 6 -6 1 101.98 7.38
 6 -6 1 137.74 10.64
 6 -6 1 128.43 8.1
 6 -6 2 73.65 12.26
 -6 6 -2 85.36 5.22
 -6 6 -2 92.36 9.34
 6 -6 2 96.14 6.51
 6 -6 2 100.71 9.37
 6 -6 2 88.82 6.65
 6 -6 3 1.79 2.51
 6 -6 3 0.78 1.13
 -6 6 -3 3.46 2.78
 -6 6 -3 1.1 1.17
 6 -6 3 -0.2 2.35
 6 -6 3 0.94 4.52
 6 -6 3 1.01 2.06
 -6 6 -4 40.68 3.82
 6 -6 4 56.79 8.06
 6 -6 4 50.88 4.99
 6 -6 4 52.38 3.81
 -6 6 -4 54.31 7.6
 6 -6 4 62.76 5.17
 -6 6 -5 15.33 2.45
 6 -6 5 17.62 3.22
 6 -6 5 25.26 3.52
 6 -6 5 18.78 2.4
 6 -6 5 16.87 5.19
 -6 6 -5 16.12 4.95
 6 -6 6 3.45 2.07
 6 -6 6 -0.22 2.08
 6 -6 6 1.87 1.53
 6 -6 6 5.38 3.71
 -6 6 -6 -1.4 2.84
 6 -6 7 8.27 2.45
 6 -6 7 11.35 2.8
 6 -6 7 13.02 5.08
 -6 6 -7 9 4.06
 6 -6 8 -0.19 2.21
 6 -6 8 2.64 1.65
 6 -6 8 0.73 1.42
 6 -6 8 1.41 2.97
 6 -6 9 26.84 3.37
 6 -6 9 34.26 2.93
 -6 6 -9 28.18 2.96
 6 -6 10 101.29 5.17
 -6 6 -10 87.71 4.99
 6 -6 11 72.61 4.26
 6 -6 11 115.41 4.58
 -6 5 14 1.34 0.62
 -6 5 14 2.02 0.78
 -6 5 13 23.54 2.13
 -6 5 13 23.13 2.19
 -6 5 12 22.25 2.45
 -6 5 12 18.98 2.31
 -6 5 12 20.02 2.03
 -6 5 12 21.13 2.07
 -6 5 11 45.83 3.79
 -6 5 11 36.49 3.2
 -6 5 11 37.42 3.24
 -6 5 10 0.73 3.07
 6 -5 -9 115.5 6.77
 -6 5 9 103.04 12.45
 -6 5 9 110.18 6.74
 6 -5 -8 165.1 8.73
 -6 5 8 157.74 8.37
 -6 5 8 134.97 14.6
 -6 5 8 153.45 8.59
 -6 5 7 421.02 17.79
 6 -5 -7 404.71 24.89
 -6 5 7 403.98 18.1
 6 -5 -6 650.98 35.14
 6 -5 -6 588.09 33.48
 6 -5 -6 621.19 25.74
 -6 5 5 478.16 19.82
 6 -5 -5 473.44 29.81
 6 -5 -5 493.03 20.97
 -6 5 4 209.23 9.55
 6 -5 -4 187.9 17.83
 6 -5 -4 212.84 10.86
 -6 5 3 109.39 5.74
 6 -5 -3 116.16 7.31
 6 -5 -2 68.43 6.54
 6 -5 -2 71.6 5.57
 6 -5 -2 58.87 4.26
 6 -5 -1 152.17 8.11
 6 -5 -1 158.91 10.93
 6 -5 -1 135.74 8.59
 6 -5 -1 137.91 15.6
 6 -5 -1 153.51 7.23
 6 -5 0 17.67 3.25
 6 -5 0 11.93 5.28
 6 -5 0 15.2 1.8
 6 -5 0 17.69 3.68
 6 -5 0 17.1 1.68
 6 -5 0 4.63 2.09
 6 -5 1 111.98 9.48
 -6 5 -1 111.94 9.28
 6 -5 1 74.25 11.93
 6 -5 1 110.67 7.04
 6 -5 1 113.17 5.49
 6 -5 1 109.74 5.31
 6 -5 1 59.26 5.79
 6 -5 2 40.38 3.02
 6 -5 2 44.86 6.26
 6 -5 2 32.7 4.01
 6 -5 2 44.12 4.32
 -6 5 -2 36.22 5.47
 6 -5 2 36.92 8.04
 6 -5 2 46.96 3.15
 6 -5 2 44.41 4.33
 -6 5 -2 39.69 3.05
 6 -5 3 81.43 4.96
 6 -5 3 91.66 9.51
 -6 5 -3 82.52 5.04
 -6 5 -3 82.68 8.5
 6 -5 3 66.82 9.92
 6 -5 3 86.84 4.88
 6 -5 3 84.86 5.92
 6 -5 3 82.19 6.06
 6 -5 3 87.65 6.29
 -6 5 -4 42.2 6.41
 6 -5 4 47.18 4.35
 6 -5 4 35.34 6.36
 6 -5 4 41.64 4.19
 6 -5 4 32.02 3.11
 6 -5 4 35.16 2.96
 6 -5 5 12.8 2.23
 -6 5 -5 12.84 4.2
 6 -5 5 14 2.03
 6 -5 5 16.06 3.05
 6 -5 5 14.3 2.9
 6 -5 5 14.37 4.47
 6 -5 6 303.88 14.89
 6 -5 6 314.51 14.22
 6 -5 6 368.85 15.56
 6 -5 6 281.55 21.19
 -6 5 -6 229.04 19.11
 6 -5 6 295.68 13.53
 6 -5 7 466.21 29.11
 6 -5 7 476.38 20.66
 6 -5 7 501.69 21.25
 6 -5 7 554.13 21.85
 6 -5 8 385.02 24.81
 6 -5 8 374.2 17.29
 6 -5 9 381.72 18.07
 6 -5 9 452.29 18.06
 -6 5 -10 73.69 4.78
 6 -5 10 80.26 4.92
 6 -5 11 61.42 3.79
 6 -5 11 104.79 4.45
 -6 4 14 8.99 1.28
 -6 4 14 9.1 1.19
 -6 4 13 3.74 1.25
 -6 4 13 1.77 1.25
 -6 4 12 1.94 1.3
 -6 4 12 1.69 1.51
 -6 4 12 1.61 1.05
 -6 4 11 104.88 6.37
 6 -4 -11 107.92 5.92
 -6 4 11 92.38 5.76
 -6 4 10 578.07 24
 6 -4 -10 575.29 23.7
 6 -4 -9 208.62 10.5
 -6 4 9 191.83 16.93
 6 -4 -8 49 4.2
 -6 4 8 47.37 8.28
 6 -4 -7 1.51 1.75
 6 -4 -7 1.81 2.64
 6 -4 -7 1.75 2.73
 -6 4 7 0.76 1.5
 6 -4 -6 9.7 4.23
 6 -4 -6 10.76 4.32
 6 -4 -6 9.07 2.19
 6 -4 -5 14.94 2.67
 6 -4 -5 12.2 4.72
 6 -4 -5 21.75 6.02
 -6 4 5 15.81 2.01
 6 -4 -4 66.47 9.58
 6 -4 -4 80.59 5.51
 -6 4 4 70.62 4.11
 6 -4 -3 60.84 10.1
 6 -4 -3 58.01 4.98
 -6 4 3 67.2 3.81
 6 -4 -2 10.5 2.77
 6 -4 -2 11.33 5.37
 6 -4 -2 10.85 1.95
 6 -4 -1 764.07 28.99
 6 -4 -1 651.13 39.73
 6 -4 -1 761.94 29.03
 6 -4 -1 723.74 29.68
 6 -4 -1 704.99 30.35
 6 -4 0 15.32 2.9
 6 -4 0 11.45 5.43
 6 -4 0 16.6 1.7
 6 -4 0 15.96 3.56
 6 -4 0 14.37 2.43
 6 -4 0 16.96 1.79
 6 -4 1 17.88 2.64
 6 -4 1 22.98 4.22
 -6 4 -1 15.23 3.41
 6 -4 1 17.01 3.05
 6 -4 1 13.63 5.08
 6 -4 1 17.48 1.89
 6 -4 1 19.11 1.9
 6 -4 2 163.63 9.11
 6 -4 2 168.47 8.05
 6 -4 2 170.39 9.26
 6 -4 2 172.58 12.71
 6 -4 2 169.68 10.74
 6 -4 2 181.74 15.87
 6 -4 2 170.18 7.98
 6 -4 2 174.34 9.21
 6 -4 3 340.81 14.81
 6 -4 3 306.77 13.49
 6 -4 3 301.28 14.64
 6 -4 3 312.65 19.64
 6 -4 3 304.88 16.92
 -6 4 -3 270.77 17.41
 6 -4 3 270.35 20.14
 6 -4 3 284.24 20.83
 6 -4 3 304.7 14.18
 6 -4 3 320.84 13.37
 6 -4 4 916.62 38.23
 6 -4 4 1004.3 45.96
 6 -4 4 933.01 36.92
 6 -4 4 1062.13 38.45
 6 -4 4 878.7 41.46
 -6 4 -4 899.71 42.93
 6 -4 4 926.35 37.18
 6 -4 5 514.73 23.29
 6 -4 5 536.95 30.61
 6 -4 5 524.18 22.16
 6 -4 5 501.02 27.09
 6 -4 5 533.5 22.63
 6 -4 6 786.9 32.26
 6 -4 6 725.24 39.93
 6 -4 6 763.76 31.12
 6 -4 6 659.71 36.32
 6 -4 6 762.03 31.61
 6 -4 7 359.92 16.63
 6 -4 7 385.82 25.42
 6 -4 7 424.09 18.09
 6 -4 7 373.34 17.22
 6 -4 7 394.31 17.59
 6 -4 8 235.38 18.39
 6 -4 9 29.84 3.16
 6 -4 9 29.65 2.78
 6 -4 10 11.24 1.79
 6 -4 10 9.66 1.63
 6 -4 10 8.19 1.41
 6 -4 11 -0.18 0.64
 6 -4 11 -0.25 0.92
 6 -4 12 1.54 0.6
 -6 3 14 7.81 1.22
 -6 3 14 9.01 1.43
 -6 3 13 9.27 1.74
 -6 3 13 11.67 1.93
 6 -3 -12 35.69 2.99
 -6 3 12 41.88 3.58
 -6 3 12 47.23 3.74
 -6 3 11 57.71 8.27
 -6 3 10 40.35 3.88
 -6 3 10 38.3 6.89
 6 -3 -10 44.53 3.87
 -6 3 9 28.32 6.38
 6 -3 -9 25.73 3.09
 -6 3 8 24.62 6.13
 -6 3 8 27.51 6.11
 6 -3 -8 30.1 3.33
 6 -3 -7 2.32 1.77
 6 -3 -7 2.19 2.4
 6 -3 -6 221.13 16.48
 6 -3 -6 239.33 16.68
 6 -3 -6 213.57 10.48
 6 -3 -5 18.63 2.72
 6 -3 -5 17.14 4.86
 6 -3 -5 18.93 4.99
 6 -3 -4 1516.7 69.33
 6 -3 -4 1689.81 71.07
 6 -3 -4 1582.03 61.06
 6 -3 -3 515.62 21.84
 6 -3 -2 60.13 4.75
 6 -3 -2 64.57 3.88
 6 -3 -1 353.93 15.69
 6 -3 -1 371.63 15.2
 6 -3 -1 372.62 15.12
 6 -3 -1 365.51 16.39
 6 -3 0 480.2 16.87
 6 -3 0 479.5 16.42
 6 -3 0 485.3 15.09
 6 -3 0 502.04 15.28
 6 -3 1 1318.37 57.95
 6 -3 1 1435.48 59.27
 6 -3 1 1392.99 48.78
 6 -3 1 1461.08 54.22
 6 -3 1 1361.3 47.39
 6 -3 1 1451.96 52.01
 -6 3 -1 1331.51 51.01
 6 -3 1 1429.89 47.48
 6 -3 1 1450.39 48.94
 6 -3 2 1455.61 60.46
 6 -3 2 1632.26 70.12
 6 -3 2 1571.87 69.36
 6 -3 2 1532.52 60.78
 6 -3 2 1582 66.23
 6 -3 2 1599.94 59.71
 -6 3 -2 1616.76 63.55
 6 -3 2 1595.34 59.6
 6 -3 2 1614.65 60.66
 6 -3 3 458.14 18.7
 6 -3 3 463.24 23.19
 6 -3 3 495.08 19.82
 6 -3 3 440.93 25.99
 6 -3 3 443.5 26.4
 6 -3 3 391.49 19.62
 6 -3 3 448.91 18.82
 6 -3 3 440.68 19.24
 6 -3 3 477.62 20.04
 6 -3 3 469.41 25.34
 6 -3 4 754.17 27.96
 6 -3 4 673.55 34.32
 6 -3 4 614.16 27.85
 6 -3 4 642.05 26.55
 6 -3 4 648.7 26.81
 6 -3 4 662.8 32
 6 -3 4 656.95 27.69
 6 -3 5 302.16 13.31
 6 -3 5 252.78 18.55
 6 -3 5 255.16 13.38
 6 -3 5 274.7 13.08
 6 -3 5 237.78 16.6
 6 -3 5 266.62 12.41
 6 -3 5 269.58 12.18
 6 -3 5 230.66 11.92
 6 -3 6 152.52 8.52
 6 -3 6 136.65 7.71
 6 -3 6 127.06 11.71
 6 -3 6 131.61 7.84
 6 -3 6 147.66 13.74
 6 -3 6 144.28 8.45
 6 -3 6 141.79 7.73
 6 -3 7 14.7 2.65
 6 -3 7 17.19 2.68
 6 -3 7 16.16 5.04
 6 -3 7 16.33 4.4
 6 -3 7 16.64 2.53
 6 -3 8 109.61 11.59
 6 -3 8 108.47 6.62
 6 -3 9 14.56 2.13
 6 -3 9 11.81 2.26
 6 -3 9 13.02 2.13
 6 -3 10 28.05 2.47
 6 -3 10 28.08 2.77
 6 -3 10 21.33 2.32
 6 -3 11 7.52 1.15
 6 -3 11 12.2 1.58
 6 -3 12 12.69 1.2
 6 -2 -15 1.62 0.65
 -6 2 15 1.62 0.64
 -6 2 14 102.23 5.31
 -6 2 14 108.45 5.44
 -6 2 13 216.11 10.32
 -6 2 13 228.85 10.36
 -6 2 12 204.89 9.82
 6 -2 -12 186.61 9.3
 -6 2 12 196.48 9.76
 6 -2 -11 41.45 3.67
 -6 2 11 44.62 3.93
 -6 2 10 113.09 6.84
 6 -2 -10 114.02 6.82
 -6 2 9 53.87 8.59
 6 -2 -9 73.74 5.26
 6 -2 -9 70.08 4.58
 -6 2 9 58.31 8.57
 -6 2 9 72.07 5.12
 6 -2 -8 35.3 3.55
 -6 2 8 29.42 6.02
 -6 2 8 28.91 6.55
 6 -2 -7 90.75 9.02
 6 -2 -7 79.08 5.5
 6 -2 -6 253.7 11.85
 6 -2 -6 256.59 17.39
 6 -2 -6 266.36 17.56
 6 -2 -6 233.21 11.36
 6 -2 -5 33.04 3.26
 6 -2 -4 163.68 8.49
 6 -2 -3 995.88 39.27
 6 -2 -2 865.77 34.8
 6 -2 -2 876.86 33.65
 6 -2 -1 1417.39 54.8
 6 -2 -1 1450.6 54.9
 6 -2 -1 1484.95 56.2
 6 -2 -1 1482.02 55.13
 6 -2 0 376.28 16.22
 6 -2 0 376.12 15.85
 6 -2 0 396.76 15.96
 6 -2 0 397.01 16.78
 6 -2 0 395.4 17.1
 6 -2 0 406.23 19.67
 6 -2 0 412.12 16.91
 6 -2 1 1403.64 49.49
 6 -2 1 1382.77 50.61
 6 -2 1 1508.1 55.96
 6 -2 1 1427.18 50.65
 6 -2 1 1357.34 50.44
 6 -2 1 1422.4 49.5
 6 -2 2 330.28 13.67
 6 -2 2 301.73 14.39
 6 -2 2 315.96 13.65
 6 -2 2 323.59 14.69
 6 -2 2 343.24 19.13
 6 -2 2 332.43 14.45
 6 -2 2 300.3 14.56
 6 -2 2 331.85 20.87
 6 -2 3 154.68 7.8
 6 -2 3 163 8.28
 6 -2 3 171.1 8.88
 6 -2 3 144.36 8.67
 6 -2 3 164.1 8.65
 6 -2 3 151.42 7.87
 6 -2 3 148.05 11.23
 6 -2 3 178.47 13.66
 6 -2 3 150.24 12.95
 6 -2 3 156.03 12.32
 6 -2 4 0.98 2.28
 6 -2 4 0.91 1.56
 6 -2 4 1.4 1.47
 6 -2 4 3.47 2.53
 6 -2 4 1.16 1.34
 6 -2 4 1.39 2.48
 6 -2 4 1.76 1.86
 6 -2 5 109.57 7.46
 6 -2 5 99.44 10.67
 6 -2 5 107.54 6.33
 6 -2 5 107.2 6.47
 6 -2 6 27.51 5.84
 6 -2 6 29.77 3.3
 6 -2 6 26.19 3.99
 6 -2 6 27.91 3.18
 6 -2 6 32.64 3.31
 6 -2 7 9.03 2.27
 6 -2 7 10.7 3.2
 6 -2 7 5.59 3.67
 6 -2 7 7.77 2.34
 6 -2 7 8.75 2.18
 6 -2 8 15.3 2.53
 6 -2 8 19.82 4.99
 6 -2 8 22.08 2.9
 6 -2 8 17.82 4.87
 6 -2 9 6.7 1.78
 6 -2 9 7.45 1.7
 6 -2 9 7.27 1.85
 6 -2 10 2.61 1.24
 6 -2 10 2.95 1.41
 6 -2 11 18.59 1.82
 6 -2 11 19.89 2
 6 -2 12 50.42 2.69
 6 -1 -15 33.99 2.29
 -6 1 15 48.51 2.52
 -6 1 14 73.78 4.25
 -6 1 14 79.98 4.41
 6 -1 -13 13.9 1.83
 -6 1 13 17.47 2.27
 -6 1 13 20.03 2.28
 -6 1 12 22.82 2.73
 -6 1 12 16.8 2.41
 6 -1 -12 15.3 2.22
 -6 1 11 79.11 5.48
 -6 1 11 82.48 5.49
 6 -1 -11 75.17 5.32
 -6 1 10 21.97 2.75
 6 -1 -10 15.57 2.54
 6 -1 -10 16.69 2.22
 -6 1 10 19.67 5.4
 6 -1 -9 96.06 6.22
 -6 1 9 98.58 6
 6 -1 -9 88.35 5.52
 6 -1 -8 57.53 4.55
 -6 1 8 41.17 7.58
 -6 1 8 48.2 3.96
 6 -1 -7 267.11 12.58
 -6 1 7 255.91 18.95
 -6 1 7 261.11 12.03
 6 -1 -7 254.92 16.96
 6 -1 -6 740.99 30.48
 6 -1 -6 792.28 37.47
 6 -1 -5 435.3 19.45
 6 -1 -5 471.74 19.76
 6 -1 -5 478.75 18.67
 6 -1 -4 1125.1 43.95
 6 -1 -3 231.19 9.83
 6 -1 -3 205.97 10.42
 6 -1 -3 210.01 9.55
 6 -1 -2 436.04 17.24
 6 -1 -2 407.9 18.17
 6 -1 -2 428.65 17.22
 6 -1 -2 413.48 17.02
 6 -1 -1 35.93 3.49
 6 -1 -1 28.59 2.35
 6 -1 -1 28.91 2.53
 6 -1 -1 30.6 2.4
 6 -1 0 113.41 6.21
 6 -1 0 116.8 6.53
 6 -1 0 103.77 5.45
 6 -1 0 105.67 5.44
 6 -1 0 106.42 5.74
 6 -1 1 295.43 12.51
 6 -1 1 305.84 12.57
 6 -1 1 253.35 13
 6 -1 1 314.49 13.48
 6 -1 1 302.33 12.95
 6 -1 1 313.05 17.26
 6 -1 1 280.69 13.25
 6 -1 2 4.86 1.36
 6 -1 2 6.77 2.56
 6 -1 2 5.31 2.54
 6 -1 2 3.55 1.36
 6 -1 2 5.61 2.09
 6 -1 2 6.82 1.57
 6 -1 2 3.8 1.75
 6 -1 2 5.85 2.13
 6 -1 2 4.43 1.75
 6 -1 3 96.53 9.61
 6 -1 3 90.98 6.06
 6 -1 3 94.61 8.85
 6 -1 3 71.47 8.2
 6 -1 3 100.71 5.57
 6 -1 3 96.43 5.4
 6 -1 3 87.15 6.19
 6 -1 4 294.24 14.1
 6 -1 4 304.88 18.67
 6 -1 4 273.64 14.13
 6 -1 4 307.19 13.33
 6 -1 4 285.84 18.72
 6 -1 4 290.61 13.35
 6 -1 5 121.06 7.13
 6 -1 5 115.35 11.28
 6 -1 5 126.06 8.12
 6 -1 5 120.24 7.23
 6 -1 5 133.71 7.24
 6 -1 6 16.14 3.34
 6 -1 6 18.81 4.83
 6 -1 6 15.83 2.53
 6 -1 6 14.13 2.47
 6 -1 6 15.03 2.44
 6 -1 7 130.78 8.11
 6 -1 7 119.76 7.19
 6 -1 7 122.87 12.03
 6 -1 7 114.64 7.09
 6 -1 7 115.72 7.14
 6 -1 8 99.54 6.32
 6 -1 8 103.12 6.42
 6 -1 8 88.39 9.95
 6 -1 9 424.33 18.37
 6 -1 9 426.29 18.28
 6 -1 10 363.53 15.61
 6 -1 10 367.54 15.51
 6 -1 11 158.54 7.25
 6 -1 11 157.63 7.21
 -6 0 14 29.96 2.6
 6 0 -14 42.25 3.11
 6 0 -13 2.61 1.14
 -6 0 13 2.14 1.2
 -6 0 13 4.95 1.58
 6 0 -12 20.43 2.62
 -6 0 12 21 2.59
 -6 0 12 26.92 2.92
 6 0 -11 1.33 1.64
 -6 0 11 2.84 1.77
 -6 0 11 4.83 1.66
 6 0 -11 1.88 1.3
 -6 0 10 356.69 26.01
 6 0 -10 431.63 18.41
 -6 0 10 393.16 17.97
 6 0 -10 414.55 17.66
 -6 0 10 411.11 18.03
 6 0 -9 249.61 12
 -6 0 9 233.8 11.41
 6 0 -9 234.55 11.26
 -6 0 9 222.18 19.04
 6 0 -8 134.1 7.74
 -6 0 8 133.75 7.24
 -6 0 8 121.3 13.05
 -6 0 7 139.44 13.76
 6 0 -7 139.18 7.79
 6 0 -7 122.78 11.04
 6 0 -6 35.5 3.52
 6 0 -6 40.53 6.16
 6 0 -5 22.43 2.73
 6 0 -5 22.52 2.18
 6 0 -4 7.41 1.48
 6 0 -4 5.96 1.75
 6 0 -4 7.66 1.45
 6 0 -3 24.94 2.25
 6 0 -3 18.88 2
 6 0 -3 22.95 2.87
 6 0 -3 24.69 2.21
 6 0 -3 21.6 2.61
 6 0 -2 19.95 1.97
 6 0 -2 21.74 2.05
 6 0 -2 19.6 2.74
 6 0 -2 19.37 2.07
 6 0 -1 192.41 9.62
 6 0 -1 181.71 8.56
 6 0 -1 201.89 8.7
 6 0 -1 193 8.86
 6 0 -1 191.04 8.57
 6 0 0 422.59 17.63
 6 0 0 400.08 16.47
 6 0 0 389.26 17.05
 6 0 0 401.57 16.53
 6 0 0 412.53 16.88
 6 0 1 5.12 1.27
 6 0 1 5.3 1.84
 6 0 1 5.63 1.62
 6 0 1 7.06 1.43
 6 0 1 6.84 4.04
 6 0 1 7.57 2.6
 6 0 1 5.97 2.03
 6 0 1 3.66 1.33
 6 0 1 6.12 2.42
 6 0 2 21.88 2.26
 6 0 2 38.37 5.23
 6 0 2 29.01 5.83
 6 0 2 27.66 2.8
 6 0 2 19.78 2.92
 6 0 2 24.38 3.17
 6 0 2 25.76 2.66
 6 0 2 21.94 2.32
 6 0 2 25.43 2.86
 6 0 2 28.23 4.62
 6 0 2 32.2 5.54
 6 0 3 40.94 3.2
 6 0 3 41.98 5.82
 6 0 3 38.28 7.01
 6 0 3 34.83 3.35
 6 0 3 35.72 3.76
 6 0 3 37.8 3.88
 6 0 3 32.66 3.17
 6 0 3 32.05 2.98
 6 0 3 34.93 3.58
 6 0 3 45.74 6.11
 6 0 3 45.55 6.28
 6 0 4 34.86 5.93
 6 0 4 38.28 6.97
 6 0 4 35.71 5.69
 6 0 4 30.95 3.17
 6 0 4 33.72 3.78
 6 0 4 32.83 3.21
 6 0 4 31.26 3.73
 6 0 4 27.28 2.94
 6 0 4 33.47 3.43
 6 0 4 26.34 3.76
 6 0 4 31.23 3.04
 6 0 5 208.97 10.26
 6 0 5 194.47 10.19
 6 0 5 206.9 10.46
 6 0 5 215.44 11.36
 6 0 5 189.91 10.18
 6 0 5 185.6 14.8
 6 0 5 215.63 11.25
 6 0 5 207.56 11.05
 6 0 6 360.48 16.1
 6 0 6 344.14 16.16
 6 0 6 352.75 15.94
 6 0 6 353.92 16.02
 6 0 6 373.71 17.08
 6 0 6 314.42 21.29
 6 0 7 711.6 28.44
 6 0 7 643.2 28.01
 6 0 7 728.34 29.26
 6 0 7 701.71 28.38
 6 0 7 646.22 27.8
 6 0 8 480.16 28.32
 6 0 9 64.81 4.71
 6 0 9 78.64 5.37
 6 0 9 64.06 4.61
 6 0 10 97.88 5.47
 6 0 10 102.35 5.63
 6 0 11 7.41 1.17
 6 0 11 10.47 1.44
 -6 -1 15 0.88 0.59
 -6 -1 14 3.6 1.18
 6 1 -14 3.12 1
 -6 -1 14 3.1 1.19
 -6 -1 13 19.29 2.26
 6 1 -13 17.31 2.06
 -6 -1 12 72.19 4.91
 -6 -1 12 70.35 4.88
 6 1 -12 73.62 4.99
 -6 -1 11 32.7 3.31
 6 1 -11 32.37 3.39
 -6 -1 11 27.99 3.08
 -6 -1 11 32.95 7.28
 -6 -1 10 22.24 6.38
 6 1 -10 27.34 3.21
 -6 -1 10 22.25 2.78
 -6 -1 10 21.12 2.94
 6 1 -10 22.69 2.73
 6 1 -9 204 9.95
 -6 -1 9 197.03 9.9
 6 1 -9 210.77 10.51
 -6 -1 9 182.39 9.68
 6 1 -8 128.95 7.55
 6 1 -8 124.02 7.08
 6 1 -7 70.35 5.16
 6 1 -7 67.01 4.37
 -6 -1 7 68.79 9.97
 6 1 -6 3.36 1.73
 -6 -1 6 1.51 2.93
 6 1 -5 25.99 2.5
 6 1 -5 28.07 3
 6 1 -5 29.29 2.75
 6 1 -4 39.22 6.75
 6 1 -4 37.07 3.33
 6 1 -4 39.17 3.04
 6 1 -4 32.7 2.77
 6 1 -3 314.61 12.44
 6 1 -3 245.45 12.36
 6 1 -3 298.48 12.26
 6 1 -3 268.19 11.87
 6 1 -2 1283.85 49.09
 6 1 -2 1382.56 49.21
 6 1 -2 1213.99 48.69
 6 1 -1 181.04 8.42
 6 1 -1 174.07 8.03
 6 1 0 67.57 3.97
 6 1 0 65.97 4.23
 6 1 0 63.83 4.3
 6 1 0 62.6 6.67
 6 1 0 71.57 4
 6 1 0 65.53 7.75
 6 1 0 65.59 3.98
 6 1 0 66.98 4.49
 6 1 0 62.09 8.17
 6 1 0 65.12 4.64
 6 1 0 58.88 4.46
 6 1 1 408.58 18.2
 6 1 1 426.26 17.85
 6 1 1 403.48 21.96
 6 1 1 419.26 17.57
 6 1 1 436.76 18.19
 6 1 1 443.05 22.59
 6 1 1 431.41 17.47
 6 1 1 463.69 24.8
 6 1 1 419.19 17.64
 6 1 1 422.37 17.34
 6 1 1 489.26 25.71
 6 1 1 383.02 18.22
 6 1 1 440 18.46
 6 1 1 436.61 17.56
 6 1 2 653.02 28.39
 6 1 2 695.44 27.89
 6 1 2 660.27 32.51
 6 1 2 679.56 27.64
 6 1 2 715.63 28.39
 6 1 2 732.77 27.62
 6 1 2 705.59 35.72
 6 1 2 807.52 36.03
 6 1 2 657.34 27.24
 6 1 2 697.99 27.8
 6 1 2 737.47 33.86
 6 1 2 705.61 28.42
 6 1 2 682.46 28.59
 6 1 2 679.61 27.5
 6 1 3 780.18 37.79
 6 1 3 744.12 36.62
 6 1 3 812.97 40.3
 6 1 3 825.37 31.39
 6 1 3 781.46 31.26
 6 1 3 740.34 30.87
 6 1 3 796 31.56
 6 1 3 811.52 32.19
 6 1 3 795.3 31.6
 6 1 3 745.67 32.17
 6 1 3 811.28 32.51
 6 1 3 798.96 31.95
 6 1 4 358.09 16.22
 6 1 4 346.72 15.5
 6 1 4 337.07 22.76
 6 1 4 346.11 21.67
 6 1 4 356.88 15.43
 6 1 4 358.36 20.65
 6 1 4 338.59 21.05
 6 1 4 311.78 14.8
 6 1 4 357.61 15.73
 6 1 4 343.7 16.36
 6 1 4 345.11 15.54
 6 1 4 372.14 16.58
 6 1 4 351.87 15.4
 6 1 5 703.98 37.71
 6 1 5 685.58 35.81
 6 1 5 782.14 30.52
 6 1 5 786.02 40.03
 6 1 5 758.23 31.5
 6 1 5 738.07 30.27
 6 1 5 703.15 37.49
 6 1 5 741.34 30.6
 6 1 5 728.27 30.23
 6 1 5 820.92 31.66
 6 1 5 708.14 31.02
 6 1 6 172.81 9.22
 6 1 6 183.94 15.66
 6 1 6 178.12 9.99
 6 1 6 152.14 8.65
 6 1 6 163.96 14.59
 6 1 6 178.92 10
 6 1 6 182.23 10.14
 6 1 6 159.94 14.56
 6 1 6 171.06 9.39
 6 1 6 170.48 9.02
 6 1 7 208.69 11.21
 6 1 7 217.31 10.74
 6 1 7 198.46 10.22
 6 1 7 199.9 10.44
 6 1 8 26.81 6.05
 6 1 9 48.26 3.81
 6 1 9 56.05 4.43
 6 1 9 44.56 3.55
 6 1 10 0.88 0.92
 6 1 10 0.92 1.06
 6 1 11 8.18 1.03
 6 1 11 12.54 1.4
 -6 -2 15 1.1 0.66
 -6 -2 14 -0.09 1.06
 6 2 -14 4.98 1.02
 6 2 -13 111.59 4.81
 -6 -2 13 119.53 4.6
 -6 -2 12 433.16 17.67
 6 2 -12 437 18.12
 -6 -2 11 260.12 21.46
 6 2 -11 288 13.57
 6 2 -10 203.36 10.32
 -6 -2 10 203.48 10.18
 6 2 -10 218.01 10.93
 -6 -2 10 187.48 18.26
 -6 -2 9 64.22 10.29
 -6 -2 9 64.5 4.64
 6 2 -9 69.1 5.27
 6 2 -9 65.16 4.87
 6 2 -8 78.73 5.72
 6 2 -8 81.54 5.48
 -6 -2 8 70.93 10.62
 -6 -2 7 157.2 15.41
 6 2 -7 136.97 8.15
 6 2 -7 151.63 8.07
 6 2 -7 150.78 8.06
 6 2 -7 137.36 7.43
 -6 -2 6 165.68 15.93
 6 2 -6 168.58 9.07
 6 2 -6 187.76 9.01
 6 2 -6 165.06 8.4
 6 2 -6 170.03 8.61
 -6 -2 5 129.05 13.68
 6 2 -5 126.88 7.14
 6 2 -5 139.06 7.19
 6 2 -5 141.38 7.17
 6 2 -5 125.12 7.34
 6 2 -4 8.91 1.69
 6 2 -4 11.4 1.74
 6 2 -4 10.93 1.91
 6 2 -4 10.31 1.92
 6 2 -3 96.32 10.66
 6 2 -3 73.69 4.99
 6 2 -3 92.99 5.12
 6 2 -3 90.06 5.39
 6 2 -3 81.26 4.64
 6 2 -3 90.92 5.03
 6 2 -2 84.29 5.41
 6 2 -2 81.42 9.81
 6 2 -2 91.84 5.13
 6 2 -2 82.74 4.65
 6 2 -2 96.11 5.11
 6 2 -1 39.44 6.89
 6 2 -1 44.96 3.38
 6 2 -1 39.5 6.08
 6 2 -1 38.81 2.87
 6 2 -1 40.49 3.58
 6 2 -1 42.18 3.22
 6 2 0 402.96 21.19
 6 2 0 396.98 16
 6 2 0 379 16.99
 6 2 0 402.11 16.21
 6 2 0 392.04 16.28
 6 2 0 404.21 16.54
 6 2 0 364.48 16.6
 6 2 0 371.53 16.12
 6 2 0 375.6 22.32
 6 2 1 218.64 9.96
 6 2 1 216.14 13.76
 6 2 1 216.39 10.26
 6 2 1 212.19 14.13
 6 2 1 210.75 9.73
 6 2 1 204.97 10.3
 6 2 1 211.27 9.46
 6 2 1 209.71 10.38
 6 2 1 201.36 9.48
 6 2 1 210.75 9.97
 6 2 1 205.6 15.7
 6 2 1 192.86 9.4
 6 2 1 199.74 9.61
 6 2 1 186.07 10.26
 6 2 2 1318.47 50.54
 6 2 2 1318.18 55.75
 6 2 2 1336.32 51.12
 6 2 2 1364.87 57.23
 6 2 2 1286.78 50.42
 6 2 2 1247.24 51.1
 6 2 2 1317.45 50.15
 6 2 2 1325.62 51.02
 6 2 2 1323.43 50.19
 6 2 2 1334.89 50.41
 6 2 2 1254.8 50.06
 6 2 2 1301.53 50.41
 6 2 2 1383.32 60.14
 6 2 2 1270.04 51.3
 6 2 3 78.15 5.94
 6 2 3 86.55 5.39
 6 2 3 77.63 5.62
 6 2 3 83.98 5.17
 6 2 3 81.73 8.19
 6 2 3 80.16 5.09
 6 2 3 83.12 5.11
 6 2 3 77.79 5.38
 6 2 3 83.8 6.09
 6 2 3 86.73 5.56
 6 2 3 81.5 9.17
 6 2 3 91.86 10.64
 6 2 4 64.09 8.36
 6 2 4 57.48 9.21
 6 2 4 67.4 5.49
 6 2 4 69.41 5.59
 6 2 4 66.81 4.62
 6 2 4 65.88 4.52
 6 2 4 62.57 4.87
 6 2 4 52.06 4.22
 6 2 4 62.54 5.08
 6 2 4 68.13 4.72
 6 2 5 101.11 6.89
 6 2 5 96.42 5.99
 6 2 5 103.45 11.17
 6 2 5 100.1 6.1
 6 2 5 87.17 5.91
 6 2 5 91.34 10.34
 6 2 5 113.25 7.25
 6 2 5 104.04 7.25
 6 2 5 110.36 6.46
 6 2 5 99.02 6.52
 6 2 6 70.02 10.08
 6 2 6 69.01 9.44
 6 2 6 76.5 9.96
 6 2 6 87.72 5.7
 6 2 6 101.9 6.97
 6 2 6 98.74 6.37
 6 2 6 85.74 6.54
 6 2 6 93.22 5.99
 6 2 6 88.19 6.63
 6 2 7 162.24 14.92
 6 2 7 187.33 10.32
 6 2 7 175.1 9.17
 6 2 7 173.73 9.44
 6 2 7 201.8 16.21
 6 2 7 190.5 9.8
 6 2 8 4.69 1.97
 6 2 8 3.02 1.42
 6 2 8 3.25 2.12
 6 2 8 3.45 1.59
 6 2 9 87 5.13
 6 2 9 89.46 5.51
 6 2 10 27.59 2.42
 6 2 10 32.1 2.69
 6 2 10 27.06 2.08
 6 2 11 34.31 2.19
 -6 -3 15 80.24 3.85
 -6 -3 14 -0.27 1.33
 6 3 -13 103.74 4.61
 6 3 -13 83.86 3.76
 6 3 -12 56.9 4.26
 6 3 -12 49.1 3.79
 -6 -3 11 44.52 8.52
 -6 -3 10 70.31 10.99
 6 3 -10 56.36 4.75
 6 3 -10 75.05 5.48
 6 3 -10 73.4 5.16
 -6 -3 9 49.59 9.47
 6 3 -9 32.01 3.53
 6 3 -9 51.59 4.47
 6 3 -9 42.71 3.93
 -6 -3 8 143.59 15.52
 6 3 -8 131.14 7.53
 6 3 -8 114.95 7.17
 6 3 -8 123.82 7.59
 -6 -3 7 2.82 4.12
 6 3 -7 7.14 2.04
 6 3 -7 9.76 2.31
 6 3 -7 8.81 1.87
 6 3 -7 8.98 1.77
 -6 -3 6 38.23 7.76
 6 3 -6 48.6 3.83
 6 3 -6 48.36 3.82
 6 3 -6 42.54 4.01
 6 3 -6 47.4 3.74
 6 3 -6 50.63 4.1
 6 3 -5 105.89 6.53
 6 3 -5 119.57 6.42
 -6 -3 5 108.26 12.62
 6 3 -5 109.45 6.59
 6 3 -5 109.6 6.5
 6 3 -5 118.15 6.66
 6 3 -4 179.43 8.84
 -6 -3 4 150 15.14
 6 3 -4 200.18 8.89
 6 3 -4 154.49 8.66
 6 3 -4 181.91 9.14
 6 3 -4 176.39 9.14
 6 3 -3 529.81 21.21
 -6 -3 3 454.33 29.36
 6 3 -3 554.35 21.15
 6 3 -3 482.38 20.91
 6 3 -3 512.73 21.64
 6 3 -3 535.36 21.68
 6 3 -3 486.6 20.41
 6 3 -2 338.65 19.18
 6 3 -2 323.9 13.86
 6 3 -2 295.39 14.18
 6 3 -2 320.81 14.4
 6 3 -2 307.8 13.11
 6 3 -1 277.71 17.45
 6 3 -1 250.76 12.13
 6 3 -1 273.33 11.9
 6 3 -1 250.52 11.16
 6 3 -1 261.65 12.39
 6 3 0 374.01 16.05
 6 3 0 448.36 22.42
 6 3 0 414.03 17.21
 6 3 0 378.77 16.47
 6 3 0 387.61 17.34
 6 3 0 385.2 23.07
 6 3 0 407.44 16.69
 6 3 0 374.33 16.88
 6 3 0 389.99 16.74
 6 3 1 10.29 3.31
 6 3 1 13.17 1.93
 6 3 1 9.35 2.38
 6 3 1 11.58 4.65
 6 3 1 8.07 1.56
 6 3 1 8.68 1.96
 6 3 1 10.14 1.7
 6 3 1 10.97 1.89
 6 3 1 9.37 1.8
 6 3 1 9.48 1.89
 6 3 1 14.13 2.27
 6 3 2 194.95 9.16
 6 3 2 189.49 14.35
 6 3 2 188.15 9.91
 6 3 2 193.73 10.33
 6 3 2 195.76 9.37
 6 3 2 189.28 9.4
 6 3 2 192.77 9.19
 6 3 2 188.55 9.46
 6 3 2 198.3 9.96
 6 3 2 187.3 9.33
 6 3 2 173.01 15.53
 6 3 2 166.03 9.9
 6 3 2 194.29 9.53
 6 3 3 77.71 5.75
 6 3 3 79.91 5.09
 6 3 3 84.67 10.72
 6 3 3 83.68 5.25
 6 3 3 79.52 5.43
 6 3 3 85.41 5.57
 6 3 3 79.64 6.09
 6 3 3 73.88 5.1
 6 3 3 84.26 5.16
 6 3 3 85.96 6.24
 6 3 3 85.24 9.38
 6 3 3 81.62 5.17
 6 3 4 72.11 5.25
 6 3 4 66.32 4.81
 6 3 4 57.75 8.57
 6 3 4 73.6 10.2
 6 3 4 64.29 4.63
 6 3 4 73.56 5.57
 6 3 4 70.12 5.82
 6 3 4 75.37 4.92
 6 3 4 78.07 5.99
 6 3 5 49.6 3.99
 6 3 5 44.69 8.39
 6 3 5 42.21 3.9
 6 3 5 45.26 4.63
 6 3 5 45.81 3.73
 6 3 5 40.81 4.7
 6 3 5 46.24 4.3
 6 3 5 46.99 7.5
 6 3 5 42.03 4.4
 6 3 6 209.68 11.12
 6 3 6 194.63 9.87
 6 3 6 213.76 11.36
 6 3 6 216 16.78
 6 3 6 203.52 17.34
 6 3 6 191.85 10.9
 6 3 6 208.79 10.35
 6 3 6 196.49 10.52
 6 3 7 63.82 4.41
 6 3 7 49.95 8.04
 6 3 8 3.64 1.86
 6 3 8 6.01 2.31
 6 3 8 3.75 1.57
 6 3 9 4.52 1.37
 6 3 9 4.52 1.82
 6 3 10 72.89 4.07
 6 3 10 70.96 3.91
 -6 -4 14 0.59 1.08
 -6 -4 13 0.61 1.61
 -6 -4 12 4.66 2.48
 6 4 -12 22.81 2.7
 -6 -4 11 1.81 3.67
 6 4 -11 2.8 1.34
 6 4 -10 0.92 1.26
 6 4 -10 0.37 1.61
 -6 -4 10 4.98 4.2
 -6 -4 9 119.28 14.5
 6 4 -9 120.96 7.1
 6 4 -9 111.64 7.19
 -6 -4 9 125.56 15.1
 6 4 -9 100.62 6.49
 6 4 -8 76.77 5.42
 6 4 -8 63.46 5.24
 -6 -4 8 71.72 11.51
 6 4 -8 65.78 4.87
 -6 -4 7 21.9 6.53
 6 4 -7 21.01 3
 6 4 -7 24.07 2.7
 6 4 -7 18.35 2.77
 6 4 -7 20.15 2.46
 6 4 -7 22.78 2.67
 -6 -4 6 34.32 8.06
 6 4 -6 34.89 3.39
 6 4 -6 33.93 3.4
 6 4 -6 31.28 3.47
 6 4 -6 32.79 3.5
 6 4 -6 36.45 3.34
 6 4 -6 35.65 3.26
 6 4 -5 110.87 6.65
 6 4 -5 98.66 6.3
 6 4 -5 121.39 6.4
 -6 -4 5 91.88 12.09
 6 4 -5 109.24 6.58
 6 4 -5 97.55 6.38
 6 4 -4 3.23 1.58
 6 4 -4 5.96 1.66
 6 4 -4 6.3 1.84
 6 4 -4 8.84 2
 -6 -4 4 2.53 3.27
 6 4 -3 228.12 10.94
 6 4 -3 217.28 14.22
 6 4 -3 213.29 10.71
 6 4 -3 227.49 10.44
 6 4 -3 190.99 10.12
 6 4 -2 4.09 1.61
 6 4 -2 2.98 1.47
 -6 -4 2 2.1 3.18
 6 4 -2 2.46 1.47
 6 4 -2 2.46 2.64
 6 4 -2 3.33 1.42
 6 4 -1 1.17 1.38
 6 4 -1 0.54 1.47
 6 4 -1 -1.12 3.13
 6 4 -1 0.38 0.99
 6 4 -1 0.54 1.1
 6 4 -1 2.42 1.32
 6 4 0 91.13 5.46
 6 4 0 92.99 5.67
 6 4 0 81.47 5.87
 6 4 0 89.41 5.77
 6 4 0 85.02 5.72
 6 4 0 94.21 5.56
 6 4 0 87 4.93
 6 4 0 102.14 10.79
 6 4 1 165.91 7.92
 6 4 1 172 13.12
 6 4 1 157.25 8.44
 6 4 1 172.86 8.71
 6 4 1 164.03 8.42
 6 4 1 155.68 8.1
 6 4 1 158.32 8.41
 6 4 1 170.35 8.79
 6 4 1 150.65 8.81
 6 4 1 163.53 14.73
 6 4 2 80.53 4.92
 6 4 2 86.62 9.21
 6 4 2 89.69 11.08
 6 4 2 80.45 5.23
 6 4 2 80.59 5.63
 6 4 2 84.66 5.85
 6 4 2 79.06 5.34
 6 4 2 76.65 5.17
 6 4 2 86.05 5.51
 6 4 2 79.53 5.26
 6 4 2 78.82 5.23
 6 4 3 65.52 4.54
 6 4 3 79.97 9.06
 6 4 3 62.15 5.51
 6 4 3 64.62 4.45
 6 4 3 71.43 5.03
 6 4 3 65.02 5.56
 6 4 3 83.83 11
 6 4 3 65.1 4.65
 6 4 3 58.01 5.07
 6 4 3 70.42 5.02
 6 4 3 69.56 4.83
 6 4 4 166.27 9.54
 6 4 4 149.24 9.36
 6 4 4 148.97 9.02
 6 4 4 182.84 16.59
 6 4 4 145.84 13.49
 6 4 4 161.5 8.32
 6 4 4 154.61 8.52
 6 4 4 165.09 8.78
 6 4 5 -0.17 2.01
 6 4 5 9.16 2.71
 6 4 5 0.62 1.94
 6 4 5 0.68 2.4
 6 4 5 1.83 1.53
 6 4 5 -1.66 3.99
 6 4 5 1.95 1.54
 6 4 5 1.08 2.11
 6 4 6 66.55 9.03
 6 4 6 78.04 10.45
 6 4 7 239.45 11.57
 6 4 7 263.31 12.14
 6 4 7 253.19 12.4
 6 4 7 236.84 12.31
 6 4 7 262.8 12.59
 6 4 8 282.88 13.2
 6 4 8 321.13 14.19
 6 4 8 326.35 13.8
 6 4 9 232.01 9.89
 6 4 9 195.69 9.15
 6 4 10 104.95 4.96
 6 4 10 105.93 4.75
 -6 -5 14 0.51 0.82
 -6 -5 14 0.21 0.85
 -6 -5 13 -0.27 1.54
 -6 -5 12 1.56 2.16
 -6 -5 11 19.67 4.54
 6 5 -11 59.1 4.43
 -6 -5 10 4.91 4.15
 -6 -5 9 2.09 4.05
 6 5 -9 1.92 1.77
 6 5 -9 1.45 1.03
 -6 -5 9 1.08 3.56
 -6 -5 8 9.51 5.11
 6 5 -8 9.38 1.86
 6 5 -8 8.71 2.29
 -6 -5 8 11.98 5.43
 6 5 -7 79.49 5.24
 6 5 -7 84.83 5.92
 6 5 -7 80.27 5.77
 6 5 -7 74.94 5.09
 6 5 -6 44.74 4.2
 6 5 -6 43.82 4.04
 6 5 -6 46.92 3.93
 -6 -5 6 46.81 9.18
 6 5 -6 48.58 4.16
 6 5 -5 5.67 1.94
 6 5 -5 3.48 1.58
 6 5 -5 5.36 1.92
 6 5 -5 5.42 1.91
 -6 -5 5 4.69 4.52
 6 5 -4 3.72 1.82
 6 5 -4 1.46 1.62
 6 5 -4 0.67 1.57
 6 5 -4 4.84 2
 -6 -5 4 3.47 3.93
 6 5 -3 31.03 3.55
 6 5 -3 34.3 3.3
 6 5 -3 41.28 3.91
 6 5 -3 38.38 3.96
 -6 -5 3 26.98 6.69
 6 5 -2 159.79 12.81
 6 5 -2 153.58 7.93
 6 5 -2 155.5 8.89
 6 5 -2 163.25 8.43
 6 5 -2 154.71 9
 6 5 -2 159.34 8.87
 6 5 -1 319 14.55
 6 5 -1 304.72 13.52
 6 5 -1 302.68 14.74
 6 5 -1 305.83 13.98
 6 5 -1 308.41 14.6
 6 5 -1 296.47 14
 6 5 -1 314.99 14.1
 6 5 -1 298.1 19.95
 6 5 0 136.87 7.63
 6 5 0 136.65 8.23
 6 5 0 135.47 8.02
 6 5 0 134.38 7.63
 6 5 0 139 7.92
 6 5 0 148.6 7.86
 6 5 0 150.6 13.67
 6 5 1 40.81 3.68
 6 5 1 36.92 3.37
 6 5 1 35.07 3.46
 6 5 1 42.35 4.08
 6 5 1 45.18 3.85
 6 5 1 39.12 7.46
 6 5 1 44.37 3.81
 6 5 1 47.11 4.05
 6 5 2 33.54 3.24
 6 5 2 31.76 3.26
 6 5 2 31.65 3.26
 6 5 2 33.02 3.44
 6 5 2 32.38 3.61
 6 5 2 27.08 3.17
 6 5 2 38.01 8.11
 6 5 2 40.98 6.52
 6 5 2 29.4 3.26
 6 5 3 276.39 12.85
 6 5 3 254.26 18.46
 6 5 3 279.46 13.65
 6 5 3 276.48 13.1
 6 5 3 266.33 12.8
 6 5 3 272.28 21.19
 6 5 4 341.98 15.56
 6 5 4 350.82 16.17
 6 5 4 333.99 16.3
 6 5 4 336.55 21.89
 6 5 4 357.71 25.06
 6 5 4 338.1 16.32
 6 5 4 326.89 14.81
 6 5 4 337.37 15.42
 6 5 5 340.65 22.07
 6 5 5 331.35 15.97
 6 5 5 321.76 15.98
 6 5 5 324.11 15.73
 6 5 5 391.75 25.14
 6 5 6 275.14 13.65
 6 5 6 305.51 13.97
 6 5 6 295.3 13.99
 6 5 6 260.96 12.56
 6 5 6 293.21 13.31
 6 5 7 155.75 8.48
 6 5 7 163.72 8.51
 6 5 7 136.32 7.38
 6 5 7 157.52 8.07
 6 5 7 166.51 8.66
 6 5 8 70.67 4.17
 6 5 8 91.38 5.31
 6 5 9 47.88 2.84
 6 5 9 72.21 3.79
 -6 -6 13 0.42 1.2
 -6 -6 12 12.28 2.71
 -6 -6 11 54.11 5.53
 6 6 -10 303.78 12.28
 -6 -6 10 159.51 12.09
 -6 -6 9 222.9 21.84
 -6 -6 9 234.91 21.21
 -6 -6 8 98.38 13.66
 6 6 -8 108.36 7.05
 -6 -6 8 130.91 16.69
 6 6 -7 27.03 3.27
 -6 -6 7 29.23 7.79
 -6 -6 7 30.75 9.3
 6 6 -6 19.28 2.7
 6 6 -6 18.19 2.69
 -6 -6 6 10.06 5.03
 -6 -6 6 25.25 8.55
 6 6 -5 63.02 4.96
 -6 -6 5 61.66 12.38
 6 6 -5 52.96 4.3
 6 6 -5 54.94 4.65
 -6 -6 5 63.72 10.31
 6 6 -4 192.38 10.36
 6 6 -4 195.38 10.35
 -6 -6 4 165.03 16.1
 6 6 -3 167.17 9.49
 6 6 -3 172.18 9.1
 6 6 -3 175.49 9.82
 6 6 -3 157.17 8.79
 6 6 -3 177.1 9.68
 6 6 -2 4.47 2.2
 6 6 -2 6.72 1.66
 6 6 -2 9.64 2.28
 6 6 -2 6.77 1.77
 6 6 -2 7.32 2.23
 6 6 -1 4.43 1.97
 6 6 -1 3.07 1.48
 6 6 -1 2.92 1.32
 6 6 -1 3.18 3.33
 6 6 -1 3.59 1.5
 6 6 -1 2.73 1.66
 6 6 -1 1.7 1.82
 6 6 0 52.14 4.15
 6 6 0 43.19 4.13
 -6 -6 0 32.4 8.21
 6 6 0 47 3.96
 6 6 0 40.17 3.45
 6 6 0 43.65 4.39
 6 6 0 44.85 4.11
 6 6 0 37.89 7.42
 6 6 1 230.92 12.36
 6 6 1 253.51 12.25
 6 6 1 238.77 19.38
 6 6 1 232.89 11.51
 6 6 1 263.18 12.29
 6 6 1 275.11 12.64
 6 6 2 214.67 11.03
 6 6 2 231.47 18.93
 6 6 2 220.88 11.2
 6 6 2 217.23 11.47
 -6 -6 -2 223.56 18.86
 6 6 2 215.65 11.07
 6 6 3 135.39 8.49
 6 6 3 139.13 8.73
 6 6 3 147.11 14.99
 6 6 3 145.22 7.87
 6 6 3 152.01 8.38
 6 6 4 156.47 15.88
 6 6 4 173.27 14.13
 6 6 5 91.11 6.19
 6 6 5 82.21 5.48
 6 6 5 87.15 6.07
 6 6 5 81.62 6.15
 6 6 6 37.96 3.43
 6 6 6 45.74 4
 6 6 6 43.23 3.94
 6 6 6 41.08 4.02
 6 6 7 36.9 3.11
 6 6 7 39.6 3.4
 6 6 7 42.83 3.69
 6 6 8 54.11 3.73
 -6 -7 13 59.75 3.59
 -6 -7 13 52.08 3.05
 -6 -7 12 93.12 5.72
 -6 -7 11 94.2 6.51
 -6 -7 10 2.2 2.4
 -6 -7 9 15.01 4.01
 -6 -7 8 64.14 12.42
 -6 -7 8 74.9 11.41
 -6 -7 7 135.34 18.2
 -6 -7 7 117.3 14.52
 6 7 -6 15.37 2.5
 -6 -7 6 16.76 6.09
 -6 -7 6 12.99 7.38
 6 7 -5 3.06 1.46
 6 7 -5 1.86 1.69
 -6 -7 5 2.99 5.79
 6 7 -4 94.46 6.36
 6 7 -4 106.12 6.88
 -6 -7 4 91.44 15.31
 6 7 -3 47.95 4.09
 -6 -7 3 36.38 10.5
 6 7 -3 49.04 4.27
 6 7 -3 50.64 4.66
 -6 -7 2 124.57 17.33
 6 7 -2 152.56 8.3
 6 7 -2 159.68 8.67
 6 7 -2 153.76 8.55
 6 7 -2 147.67 8.94
 6 7 -1 66.75 5.39
 -6 -7 1 73.37 12.32
 6 7 -1 61.54 4.63
 6 7 -1 64.31 5
 6 7 -1 80.18 5.36
 6 7 -1 58.02 8.45
 6 7 0 26.91 3.09
 6 7 0 28.2 3.47
 6 7 0 26.99 3.11
 -6 -7 0 16.22 6.52
 -6 -7 0 27.16 7.68
 6 7 0 20.07 5.45
 6 7 0 27.1 2.88
 6 7 1 199.69 17.61
 6 7 1 234.32 11.45
 -6 -7 -1 229.19 20.38
 6 7 1 220.72 10.72
 6 7 1 217.74 11.25
 6 7 2 11.15 4.85
 6 7 2 9.52 2.24
 6 7 2 9.82 2.16
 -6 -7 -2 13.16 5.04
 6 7 3 19.78 5.6
 6 7 4 37.4 3.79
 6 7 4 39.71 4.07
 6 7 4 40.77 4.13
 6 7 4 37.13 3.35
 6 7 5 78.22 5.46
 6 7 5 83.58 5.68
 6 7 5 94.37 5.87
 6 7 5 74.51 4.89
 6 7 6 123.67 6.72
 6 7 6 122.07 6.76
 6 7 6 111.2 6.57
 6 7 7 36.69 3.1
 6 7 8 50.11 3.04
 -6 -8 12 7.44 1.37
 -6 -8 11 1.77 1.51
 -6 -8 10 3.6 2.29
 6 8 -9 0.32 0.98
 -6 -8 9 0.76 1.94
 6 8 -8 12.25 1.98
 -6 -8 8 0.21 2.54
 -6 -8 7 13.11 6.86
 6 8 -7 12.4 2.08
 -6 -8 6 2.82 4.66
 -6 -8 6 3.6 4.86
 -6 -8 5 17.53 7.47
 -6 -8 4 21.94 8.25
 6 8 -4 25.69 3.02
 6 8 -4 25.1 2.95
 6 8 -3 36.78 3.65
 -6 -8 3 28.2 9.11
 -6 -8 3 36.07 9.37
 6 8 -3 32.9 3.5
 6 8 -3 33.63 3.35
 6 8 -2 138.43 8.04
 -6 -8 2 96.76 15.22
 -6 -8 2 109.66 15.64
 6 8 -2 139.34 8.05
 6 8 -2 150.63 7.92
 -6 -8 1 7.11 5.57
 -6 -8 1 11.74 6.16
 6 8 -1 16.18 2.49
 6 8 -1 15.06 2.53
 -6 -8 0 10.95 6.02
 6 8 0 11.33 4.22
 6 8 1 42.15 7.6
 -6 -8 -1 45.89 9.05
 6 8 1 42.66 3.61
 6 8 2 87.9 6.12
 6 8 2 94.81 6.39
 6 8 2 106.83 6.34
 6 8 2 93.56 5.75
 6 8 3 57.25 4.71
 6 8 3 61.99 4.81
 6 8 3 69.27 5.22
 6 8 4 48.84 4.22
 6 8 4 53.64 4.17
 6 8 4 50.08 4.15
 6 8 5 118.61 6.4
 6 8 5 110.73 6.27
 6 8 5 105.99 6.17
 6 8 6 13.09 1.94
 6 8 6 14.68 1.97
 6 8 6 16.25 2.05
 6 8 7 0.66 0.88
 6 9 -11 1.92 0.89
 -6 -9 10 21.19 2.33
 -6 -9 9 3.61 1.68
 -6 -9 8 1.4 1.56
 6 9 -7 6.38 1.7
 6 9 -7 2.96 1.24
 6 9 -6 6.62 1.66
 6 9 -6 5.83 1.5
 6 9 -5 19.21 2.6
 6 9 -5 15.2 2.44
 6 9 -5 17.64 2.4
 6 9 -4 18.81 2.58
 6 9 -4 16.7 2.42
 6 9 -4 16.24 2.43
 6 9 -3 4.97 1.68
 6 9 -3 6.07 1.77
 6 9 -3 5.47 1.68
 6 9 -2 30.77 3.22
 6 9 -2 22.93 2.89
 6 9 -2 30.2 3.18
 6 9 -1 18.38 2.55
 6 9 -1 18.26 2.44
 6 9 -1 18.36 2.55
 6 9 0 112.92 6.58
 6 9 0 120.87 7.04
 6 9 1 85.64 5.23
 6 9 1 83.38 5.51
 6 9 1 83.12 5.72
 6 9 2 96.18 5.94
 6 9 2 92.81 6.08
 6 9 2 101.73 5.55
 6 9 3 2.3 1.43
 6 9 3 3.76 1.58
 6 9 3 4.95 1.43
 6 9 3 1.72 1.48
 6 9 4 6.68 1.59
 6 9 4 6.75 1.56
 6 9 4 7.49 1.72
 6 9 5 66.96 3.89
 6 9 5 57.88 3.63
 6 9 5 59.35 3.68
 6 10 -10 4.18 0.98
 6 10 -9 3 1.05
 6 10 -9 3.97 1.04
 6 10 -8 68.76 4.49
 6 10 -8 73.5 4.48
 6 10 -7 37.88 3.14
 6 10 -7 29.84 2.93
 6 10 -6 53.23 3.95
 6 10 -6 51.74 3.92
 6 10 -6 54.66 3.5
 6 10 -5 20.23 2.48
 6 10 -5 21.31 2.54
 6 10 -5 19.86 2.23
 6 10 -4 65.4 4.56
 6 10 -4 68.68 4.66
 6 10 -4 63.34 4.35
 6 10 -3 79.47 5.07
 6 10 -3 77.35 5.01
 6 10 -3 79.31 5.16
 6 10 -2 24.92 2.63
 6 10 -2 24.05 2.67
 6 10 -2 19.97 2.45
 6 10 -1 10.43 1.9
 6 10 -1 10.3 1.81
 6 10 0 17.08 2.41
 6 10 0 20.81 2.29
 6 10 0 18.05 2.31
 6 10 1 3.9 1.48
 6 10 1 0.53 1.22
 6 10 1 1.93 1.19
 6 10 2 103.79 5.78
 6 10 2 102.26 5.87
 6 10 2 104.48 5.35
 6 10 3 109.62 5.87
 6 10 3 124.76 6.14
 6 10 4 124.87 5.91
 6 10 4 135.23 6.1
 6 11 -8 3.28 0.91
 6 11 -7 0.08 0.85
 6 11 -7 0.27 0.69
 6 11 -6 5.1 1.23
 6 11 -6 3.74 1.05
 6 11 -5 20.19 2.13
 6 11 -5 17.04 1.96
 6 11 -4 33.06 2.79
 6 11 -4 36.04 2.84
 6 11 -3 1.29 0.96
 6 11 -2 57.29 3.93
 6 11 -2 52.81 3.52
 6 11 -1 76.22 4.58
 6 11 -1 79.03 4.26
 6 11 0 63.19 3.88
 6 11 0 51.66 3.58
 6 11 0 61.41 3.5
 6 11 1 45.83 2.96
 6 11 1 38.64 2.83
 6 11 2 8.78 1.19
 6 11 2 8.82 1.21
 6 12 -4 5.09 1
 6 12 -3 7.38 1.12
 -7 13 4 2.25 1.07
 -7 13 3 5.6 1.42
 7 -13 -3 4.86 1.42
 -7 13 2 4.91 1.42
 7 -13 -2 4.2 1.61
 7 -13 -1 2.17 1.63
 7 -13 0 33.56 3.14
 7 -13 1 53.17 3.93
 7 -13 2 69.3 4.23
 -7 13 -2 63.55 3.96
 -7 13 -3 98.77 4.98
 -7 12 6 0.15 1.09
 -7 12 5 9.4 1.38
 -7 12 5 7.27 1.67
 7 -12 -5 5.84 1.36
 -7 12 4 32.34 2.93
 7 -12 -4 28.42 2.94
 7 -12 -3 84.47 5.66
 7 -12 -2 247.65 12.22
 -7 12 1 262.32 12.07
 7 -12 -1 265.94 13.03
 -7 12 0 283.55 11.63
 7 -12 0 273.16 12.55
 7 -12 1 49.68 3.97
 7 -12 1 58.23 4.93
 -7 12 -2 16.66 2.31
 7 -12 2 14.63 2.24
 7 -12 2 16.54 2.78
 -7 12 -3 4.8 1.23
 7 -12 3 8.23 1.83
 7 -12 3 3.66 1.89
 -7 12 -3 9 1.83
 7 -12 4 10.54 1.83
 7 -12 4 8.84 1.44
 -7 12 -4 11.4 1.84
 7 -12 5 31.17 2.63
 -7 12 -5 29.95 2.48
 -7 11 8 26.77 2.1
 -7 11 7 72.23 4.19
 -7 11 7 63.05 3.74
 -7 11 7 73.65 4.13
 -7 11 6 181.33 8.5
 7 -11 -6 162.86 8.02
 7 -11 -6 176.37 8.13
 -7 11 6 185.29 8.5
 -7 11 6 198.09 8.85
 7 -11 -5 460.84 19.18
 -7 11 5 454.82 19.01
 -7 11 5 427.27 18.75
 -7 11 5 478.89 19.25
 -7 11 4 376.53 17.31
 7 -11 -4 482.72 18.81
 7 -11 -3 471.93 20.98
 -7 11 2 233.73 11.35
 7 -11 -2 237.95 12.61
 -7 11 1 60.61 4.46
 7 -11 -1 61.77 5.56
 7 -11 0 14.29 2.5
 -7 11 0 18.09 2.67
 -7 11 0 14.08 2.18
 7 -11 0 14.24 3.48
 7 -11 1 13.43 2.47
 -7 11 -1 14.93 2.48
 -7 11 -1 12 2
 7 -11 1 9.74 2.99
 7 -11 2 2.33 1.83
 7 -11 2 -0.99 2.34
 -7 11 -2 2.9 1.77
 -7 11 -2 0.37 1.23
 -7 11 -3 21.16 2.39
 -7 11 -3 26.2 2.92
 7 -11 3 24.01 3.17
 7 -11 3 26.14 3.24
 -7 11 -4 14.97 2
 -7 11 -4 21.68 2.74
 7 -11 4 20.3 2.82
 7 -11 4 21.81 2.57
 7 -11 5 0.94 0.77
 -7 11 -5 0.95 1.43
 -7 11 -5 0.71 0.95
 7 -11 5 -0.14 1.38
 -7 11 -6 34.47 2.83
 7 -11 6 29.59 2.84
 -7 11 -7 39.28 2.62
 -7 10 10 93.07 4.41
 -7 10 9 380.98 15.51
 -7 10 8 494.16 19.21
 -7 10 8 511.91 19.49
 7 -10 -7 386.67 16.73
 -7 10 7 416.72 17.25
 -7 10 7 435.85 17.46
 -7 10 7 398.02 16.96
 7 -10 -6 318.9 14.26
 -7 10 6 303.51 14.28
 -7 10 6 347.67 14.6
 7 -10 -5 232.38 11.67
 7 -10 -4 32.14 4.1
 -7 10 3 33.55 3.43
 7 -10 -3 30.25 4.34
 7 -10 -2 39.74 10.57
 7 -10 -1 138.56 8.08
 -7 10 1 151.1 7.85
 7 -10 0 2.53 2.02
 7 -10 0 1.28 4.72
 -7 10 0 0.73 1.36
 7 -10 1 3.13 2.11
 7 -10 1 -1.21 4.02
 -7 10 -1 0.43 1.32
 -7 10 -2 58.16 4.37
 7 -10 2 59.08 5.38
 7 -10 3 18.13 2.27
 7 -10 3 17.99 3.08
 -7 10 -3 18.78 2.39
 7 -10 3 21.39 3.43
 7 -10 4 27.61 3.48
 -7 10 -4 21.09 2.5
 7 -10 4 22.34 3.02
 -7 10 -5 26.16 2.6
 7 -10 5 27.98 3.3
 7 -10 6 1.39 1.13
 -7 10 -6 2.48 0.98
 7 -10 6 -1.13 1.59
 7 -10 7 21.67 2.18
 7 -10 7 33.31 2.76
 7 -10 8 18.53 1.62
 -7 9 11 357.83 14.05
 -7 9 10 376.31 15.23
 -7 9 10 368.45 15.21
 -7 9 9 273.25 11.3
 -7 9 9 254.13 10.77
 7 -9 -8 172.06 8.06
 -7 9 8 167.2 8.31
 -7 9 8 161.12 8.13
 7 -9 -7 127.56 6.91
 -7 9 7 113.97 6.84
 -7 9 7 125.91 6.98
 7 -9 -6 8.73 2.34
 -7 9 6 6.74 2.04
 -7 9 6 9.24 2.13
 7 -9 -5 8.78 5.48
 7 -9 -4 31.05 8.6
 -7 9 4 33.77 3.59
 7 -9 -4 39.14 4.66
 -7 9 3 3.88 1.91
 7 -9 -3 4.8 3.03
 7 -9 -3 6.15 5.93
 -7 9 2 18.7 2.74
 7 -9 -2 16.19 3.99
 7 -9 -1 8.02 3.38
 7 -9 -1 5.34 6.25
 -7 9 1 4.69 1.98
 -7 9 1 9.38 1.9
 7 -9 -1 4.52 1.94
 7 -9 0 7.74 3.57
 7 -9 0 13.21 7.58
 -7 9 0 12.21 2.5
 7 -9 0 6.74 2.54
 -7 9 0 10.19 1.94
 7 -9 1 10.82 2.82
 -7 9 -1 9.18 1.88
 7 -9 1 6.39 3.3
 7 -9 1 14.08 7.78
 7 -9 2 72.82 6.32
 7 -9 2 78.49 6.2
 7 -9 3 68.87 11.55
 7 -9 4 177.29 10.84
 7 -9 4 187.73 10.44
 7 -9 5 138.62 8.82
 7 -9 5 189.39 10.14
 7 -9 6 57.73 4.82
 7 -9 6 83.85 6.05
 7 -9 7 2.26 1.6
 7 -9 7 5.1 2.38
 7 -9 8 21.97 2.26
 7 -9 9 10.89 1.29
 -7 8 11 50.64 3.14
 -7 8 11 48.93 3.17
 -7 8 11 53.17 3.23
 -7 8 10 26.96 2.59
 -7 8 10 28.19 2.66
 -7 8 9 5.83 1.66
 7 -8 -9 6.87 1.49
 -7 8 9 5.31 1.43
 -7 8 8 15.24 2.43
 -7 8 8 17.88 2.42
 7 -8 -8 17.09 2.34
 -7 8 7 10.31 2.18
 -7 8 7 9.44 2.23
 7 -8 -6 25.81 6.65
 7 -8 -6 19.54 5.85
 7 -8 -5 25.73 3.85
 7 -8 -5 13.24 6.01
 -7 8 4 0.46 1.72
 7 -8 -4 4.24 2.91
 7 -8 -4 -1.14 4.81
 -7 8 3 7.67 2.07
 7 -8 -3 7.09 3.28
 7 -8 -3 1.22 4.97
 -7 8 2 32.75 3.34
 7 -8 -2 24.8 4.48
 7 -8 -2 25.44 8.73
 7 -8 -2 22.95 3.03
 7 -8 -1 168.5 9.31
 7 -8 -1 169.88 10.67
 7 -8 0 601.14 25.69
 7 -8 0 605.15 26.76
 7 -8 1 542.93 28.34
 7 -8 1 568.06 24.3
 7 -8 1 536.5 24.71
 7 -8 2 467.26 21.42
 7 -8 2 412.71 25.05
 7 -8 2 443.72 21.03
 7 -8 2 414.69 32.08
 7 -8 3 91.67 6.94
 7 -8 3 96.77 7.06
 7 -8 3 62.94 11.56
 7 -8 3 78.2 9.26
 7 -8 3 111.09 7.74
 7 -8 4 4.58 2.75
 7 -8 4 6.26 2.46
 7 -8 4 7.62 3.57
 -7 8 -5 9.76 1.91
 7 -8 5 9.64 3.99
 -7 8 -6 48.88 4.03
 7 -8 6 65.16 5.12
 -7 8 -7 85.99 5.43
 7 -8 7 110.98 6.5
 7 -8 9 5.8 1.26
 -7 7 12 1.29 0.72
 -7 7 12 1.47 0.74
 -7 7 12 2.77 0.99
 7 -7 -12 0.55 0.68
 -7 7 11 1.76 1.14
 -7 7 11 2.42 1.16
 -7 7 10 8.41 1.78
 7 -7 -10 5.1 1.31
 7 -7 -9 11.93 1.98
 -7 7 9 8.97 1.89
 -7 7 8 123.57 14.14
 -7 7 8 138.86 7.65
 -7 7 7 38.69 3.64
 7 -7 -6 160.37 8.92
 7 -7 -6 135.49 14.58
 7 -7 -6 152.1 15.64
 7 -7 -5 113.15 7.5
 -7 7 5 107.45 6.34
 7 -7 -4 266.94 14.02
 -7 7 4 277.98 12.66
 7 -7 -4 278.29 23.97
 7 -7 -3 732.09 30.11
 -7 7 3 694.95 28.01
 -7 7 2 832.62 32.04
 7 -7 -2 749.27 32.18
 7 -7 -2 738.08 46.76
 7 -7 -2 844.46 34.21
 7 -7 -1 458.78 21.22
 7 -7 -1 409.77 23.29
 7 -7 -1 405.94 32.24
 7 -7 -1 465.28 19.94
 7 -7 0 504.76 22.28
 7 -7 0 529.49 26.85
 7 -7 0 505.67 23.22
 7 -7 0 450.93 34.75
 7 -7 0 507.57 20.94
 7 -7 1 15.01 4
 7 -7 1 9.84 3.25
 7 -7 1 14.35 2.99
 7 -7 1 19.36 3.7
 7 -7 1 24.82 7.07
 7 -7 2 9.97 3.59
 7 -7 2 12 3.27
 7 -7 2 13.19 5.76
 7 -7 2 17.42 3.56
 7 -7 2 10.21 2.74
 7 -7 3 0.64 2.69
 7 -7 3 2.13 2.29
 7 -7 3 3.66 2.45
 7 -7 3 1.86 4.48
 7 -7 3 1.98 4.18
 7 -7 3 1.01 2.42
 -7 7 -3 2.63 2.31
 7 -7 4 0.23 1.98
 7 -7 4 1.54 2.58
 7 -7 4 1.36 2.52
 -7 7 -4 4.7 3.14
 7 -7 5 18.55 3.21
 7 -7 5 18.68 3.53
 7 -7 5 12.72 4.85
 -7 7 -5 10.68 4.17
 7 -7 6 4.94 2.54
 7 -7 6 3.21 1.34
 7 -7 6 6.9 3.61
 7 -7 6 4.03 1.91
 7 -7 7 63.77 4.92
 7 -7 7 62.44 4.25
 7 -7 8 79.16 5.5
 7 -7 8 57.84 3.83
 7 -7 9 27.55 2.14
 7 -7 9 32.36 2.73
 7 -7 10 15.83 1.59
 -7 6 13 12.12 1.19
 -7 6 13 13.57 1.4
 7 -6 -13 9.97 1.19
 -7 6 12 37.95 2.59
 -7 6 12 36.35 2.73
 -7 6 12 40.14 2.95
 -7 6 11 7.23 1.62
 -7 6 11 7.33 1.58
 7 -6 -10 3.9 1.41
 -7 6 9 9.97 5.16
 -7 6 8 60.73 10.22
 7 -6 -8 92.34 5.93
 -7 6 7 398.16 17.09
 7 -6 -7 372.25 24.52
 7 -6 -7 369.37 24.81
 7 -6 -6 1092.89 53.88
 7 -6 -6 1039.08 52.85
 7 -6 -6 1080.1 42.89
 -7 6 5 1088.68 43.09
 7 -6 -5 1055.35 55
 7 -6 -5 1126.69 56.56
 7 -6 -5 1150.75 44.59
 -7 6 4 650.06 26.02
 7 -6 -4 636.66 38.75
 7 -6 -4 636.05 27.57
 -7 6 3 334.6 14.31
 7 -6 -3 312.08 15.84
 7 -6 -3 328.69 26.04
 7 -6 -2 7.21 3.16
 7 -6 -2 4.43 5.5
 7 -6 -2 11.7 2.17
 7 -6 -1 156.16 11.74
 7 -6 -1 146.44 8.42
 7 -6 -1 149.6 7.45
 7 -6 -1 135.25 16.62
 7 -6 -1 159.38 9.56
 7 -6 0 2.69 1.25
 7 -6 0 2.33 1.8
 7 -6 0 1.98 2.38
 7 -6 0 2.59 2.51
 7 -6 0 2.21 5.16
 7 -6 1 24.51 3.32
 7 -6 1 22.97 3.74
 7 -6 1 16.05 6.66
 7 -6 1 27.55 5.19
 7 -6 1 14.15 3.24
 7 -6 2 3.74 2.57
 7 -6 2 -1.02 3.57
 7 -6 2 1.78 2.6
 7 -6 2 3.46 1.27
 7 -6 2 1.78 1.96
 7 -6 2 2.63 2.32
 7 -6 3 91.28 6.41
 7 -6 3 88.09 9.94
 7 -6 3 85.92 5.14
 7 -6 3 86.99 7.01
 7 -6 3 95.17 12.08
 7 -6 3 77.09 11.57
 7 -6 3 80.91 6.45
 -7 6 -3 81.86 9.4
 7 -6 4 246.21 13.08
 7 -6 4 240.6 11.57
 7 -6 4 294.2 14.02
 7 -6 4 264.95 18.86
 -7 6 -4 234.51 17.47
 7 -6 5 85.41 10.32
 7 -6 5 72.77 5.06
 7 -6 5 77.85 6.09
 7 -6 6 1.47 2.57
 7 -6 7 22.53 3.49
 7 -6 7 17.68 2.36
 7 -6 7 15.85 2.7
 7 -6 8 35.99 4.15
 7 -6 8 34.75 3.06
 7 -6 9 2.22 1.33
 7 -6 9 4.05 1.25
 7 -6 10 9.49 1.41
 7 -6 10 9.47 1.22
 -7 5 13 2.22 1.06
 -7 5 13 2.27 0.87
 -7 5 12 40.45 2.92
 -7 5 12 47.82 3.34
 -7 5 12 50.65 3.53
 7 -5 -11 140.05 7.13
 -7 5 11 145.09 7.53
 7 -5 -10 499.6 21.1
 -7 5 10 504.45 21.29
 7 -5 -9 857.87 32.88
 -7 5 9 624.45 40.33
 7 -5 -8 830.12 33.85
 7 -5 -7 458.7 27.6
 7 -5 -7 473.66 28
 7 -5 -7 457.45 19.87
 7 -5 -6 326.89 23.26
 7 -5 -6 324.31 22.85
 7 -5 -6 320.37 15.03
 7 -5 -5 34.26 7.76
 7 -5 -5 36.21 7.78
 -7 5 5 39.96 3.21
 7 -5 -5 35.3 4.06
 7 -5 -4 44.66 9.27
 7 -5 -4 35.68 7.95
 -7 5 4 49.33 3.48
 7 -5 -4 49.76 4.69
 7 -5 -3 0.42 2.41
 7 -5 -3 1.97 4.15
 -7 5 3 0.53 1.17
 7 -5 -2 39.04 4.45
 7 -5 -2 33.38 5.18
 7 -5 -2 35.97 2.77
 7 -5 -2 27.95 7.86
 7 -5 -2 38.92 3.44
 7 -5 -1 5 2.66
 7 -5 -1 3.62 1.73
 7 -5 -1 0.56 1.01
 7 -5 -1 1.08 2.35
 7 -5 -1 4.02 4.08
 7 -5 0 22.8 2.21
 7 -5 0 28.72 4.93
 7 -5 0 19.48 2.97
 7 -5 0 23.14 2.41
 7 -5 0 22.57 2.47
 7 -5 0 22.76 3.68
 7 -5 0 24.14 6.7
 7 -5 1 30.24 3.65
 7 -5 1 32.99 2.64
 7 -5 1 32.31 5.46
 7 -5 1 31.96 2.8
 7 -5 1 25.29 6.84
 7 -5 1 31.26 7.65
 7 -5 1 31.76 3.92
 7 -5 2 4.08 2.68
 7 -5 2 9.92 2.73
 7 -5 2 10.2 1.77
 7 -5 2 7.57 3.35
 -7 5 -2 9.77 3.35
 7 -5 2 7.89 1.61
 7 -5 2 9.12 2.58
 7 -5 2 12.9 5.61
 7 -5 2 6.12 4.35
 7 -5 3 28.5 3.59
 7 -5 3 27.26 6.69
 7 -5 3 18.82 5.91
 7 -5 3 31.6 6.12
 7 -5 3 27.86 4.23
 7 -5 3 23.36 3.55
 7 -5 3 30.72 2.82
 7 -5 3 28.57 2.77
 7 -5 4 275.81 19.9
 7 -5 4 279.29 15.23
 7 -5 4 277.87 14.25
 7 -5 4 284.66 12.78
 7 -5 4 293.37 13.1
 7 -5 5 292.01 21.43
 7 -5 5 335.03 16
 7 -5 5 320.64 15.41
 7 -5 5 307.4 13.93
 7 -5 5 311.71 14.33
 7 -5 6 232.61 18.79
 7 -5 6 289.17 13.8
 7 -5 6 276.1 13.23
 7 -5 6 240.07 11.7
 7 -5 6 256.11 12.27
 7 -5 7 39.65 4.64
 7 -5 7 50.06 4.06
 7 -5 7 41.93 7.66
 7 -5 7 46.56 3.55
 7 -5 8 75.14 5.59
 7 -5 8 93.8 5.57
 7 -5 9 18.94 2.36
 7 -5 9 24.8 2.45
 7 -5 10 20.11 2.01
 7 -5 10 31.44 2.24
 -7 4 14 110.91 4.77
 7 -4 -14 87.15 4.71
 -7 4 13 166.99 7.53
 -7 4 13 151.94 7.25
 -7 4 12 302.23 12.73
 7 -4 -12 285.57 12.2
 -7 4 12 270.44 11.98
 -7 4 12 302.58 12.91
 -7 4 11 347.38 15.11
 7 -4 -11 334.39 14.86
 -7 4 10 160.16 14.4
 -7 4 9 107.92 12.58
 7 -4 -9 152.38 8.27
 7 -4 -8 45.55 4.1
 -7 4 8 31.78 6.78
 -7 4 8 33.54 6.87
 7 -4 -7 32.56 6.48
 7 -4 -7 28.06 5.78
 7 -4 -7 32.18 3.51
 7 -4 -7 25.86 3.13
 7 -4 -6 53.3 4.61
 7 -4 -6 53.98 8.45
 7 -4 -6 64.54 9.1
 7 -4 -5 18.63 2.96
 7 -4 -5 22.16 6.11
 7 -4 -5 18.08 5.4
 7 -4 -4 57.32 4.99
 7 -4 -4 65.99 9.86
 7 -4 -4 68.88 10.07
 7 -4 -3 142.89 14.74
 7 -4 -3 133.02 14.46
 7 -4 -3 137.28 7.05
 7 -4 -3 130.08 8.17
 -7 4 3 131.66 6.6
 7 -4 -3 144.61 6.66
 7 -4 -2 162.01 8.32
 7 -4 -2 152.11 15.45
 7 -4 -2 157.99 16.01
 7 -4 -2 159.42 7.74
 7 -4 -2 172.42 9.41
 7 -4 -2 166.42 11.98
 7 -4 -1 37.91 3.62
 7 -4 -1 43.51 3.32
 7 -4 -1 49.59 8.86
 7 -4 -1 39.27 8.55
 7 -4 -1 44.93 3.32
 7 -4 -1 45.78 4.42
 7 -4 -1 40.66 5.63
 7 -4 0 413.04 22.76
 7 -4 0 380.32 27.05
 7 -4 0 405.35 28.08
 7 -4 0 402.01 18.47
 7 -4 0 424.74 17.5
 7 -4 0 427.22 17.79
 7 -4 0 426.85 17.32
 7 -4 0 423.7 19.08
 7 -4 1 1396.56 55.02
 7 -4 1 1454.2 53.61
 7 -4 1 1363.05 65.96
 7 -4 1 1269.61 64.8
 7 -4 1 1420.8 53.48
 7 -4 1 1386.39 60.47
 7 -4 1 1327.28 54.76
 7 -4 2 614.3 26
 7 -4 2 529.43 26.16
 7 -4 2 652.64 24.92
 7 -4 2 577.14 34.83
 7 -4 2 605.15 35.08
 7 -4 2 624.03 24.85
 7 -4 2 662.34 32.38
 7 -4 2 618.1 26.33
 7 -4 3 666.43 27.28
 7 -4 3 690.34 26.48
 7 -4 3 587.21 27.76
 7 -4 3 671.12 26.55
 7 -4 3 622.57 27.66
 7 -4 3 661.73 34.33
 7 -4 3 634.49 35.68
 7 -4 3 626.63 35.93
 7 -4 4 261.41 12.46
 7 -4 4 302.67 14.28
 7 -4 4 260.45 13.52
 7 -4 4 262.15 12.25
 7 -4 4 278.55 19.46
 7 -4 5 203.02 10.32
 7 -4 5 206.3 11.12
 7 -4 5 204.02 10.05
 7 -4 5 204.16 16.67
 7 -4 5 214.06 11.53
 7 -4 6 10.06 2.74
 7 -4 6 8.89 3.89
 7 -4 6 7.79 2.03
 7 -4 6 10.65 2.08
 7 -4 7 14.96 4.96
 7 -4 8 22.55 2.73
 7 -4 8 20.67 2.38
 7 -4 8 16.65 2.5
 7 -4 9 24.95 2.51
 7 -4 9 21.1 2.1
 7 -4 9 20.59 2.38
 7 -4 10 1.62 1.04
 7 -4 10 1.47 0.69
 7 -4 10 2.11 0.86
 7 -4 11 1.43 0.64
 7 -3 -14 23.11 2.05
 -7 3 14 26.88 2.02
 -7 3 13 23.82 2.34
 -7 3 13 21.02 2.05
 -7 3 12 18.44 2.38
 -7 3 12 16.62 2.15
 7 -3 -12 15.62 1.94
 -7 3 11 12.23 2.04
 7 -3 -11 11.03 2.03
 -7 3 10 19.22 2.61
 7 -3 -10 14.84 2.52
 -7 3 9 76.89 5.24
 7 -3 -9 70.66 5.33
 -7 3 9 60.76 9.13
 -7 3 9 67.87 9.4
 7 -3 -8 3 1.83
 -7 3 8 4.15 4.13
 -7 3 8 1.54 3.13
 7 -3 -7 107.27 6.63
 7 -3 -7 95.83 10.62
 7 -3 -7 88.12 5.91
 7 -3 -6 38.82 7.05
 7 -3 -6 29.5 6.17
 7 -3 -6 35.27 3.63
 7 -3 -5 21.5 5.92
 7 -3 -5 22.19 5.91
 7 -3 -5 18.56 2.87
 7 -3 -4 143.53 13.96
 7 -3 -4 126.43 13.38
 7 -3 -4 122.92 7.53
 7 -3 -4 127.05 6.22
 7 -3 -3 230.31 11.76
 7 -3 -3 248.2 19.25
 7 -3 -3 228.1 18.51
 7 -3 -3 237.6 10.36
 7 -3 -3 233.64 10.63
 7 -3 -2 633.87 27.91
 7 -3 -2 680.18 26.47
 7 -3 -2 722.73 32.49
 7 -3 -2 672.26 26.66
 7 -3 -2 662.57 27.03
 7 -3 -2 672.94 26.55
 7 -3 -2 671.09 38
 7 -3 -2 636.73 36.91
 7 -3 -1 892.4 45.88
 7 -3 -1 852.29 44.68
 7 -3 -1 860.21 34.45
 7 -3 -1 877.88 39.42
 7 -3 -1 857.35 33.67
 7 -3 -1 882.75 33.85
 7 -3 -1 833.77 35.06
 7 -3 0 1001.07 50.06
 7 -3 0 988.96 49.68
 7 -3 0 972.16 39.29
 7 -3 0 993.24 38.18
 7 -3 0 1021.16 44.58
 7 -3 0 975.7 38.24
 7 -3 0 996.6 38.61
 7 -3 0 980.34 39.66
 7 -3 1 714.8 39.78
 7 -3 1 753.84 40.42
 7 -3 1 761.53 36.36
 7 -3 1 742.9 30.98
 7 -3 1 757.25 29.79
 7 -3 1 765.15 29.84
 7 -3 1 763.52 31.11
 7 -3 1 743.91 30.29
 7 -3 2 185.83 12.66
 7 -3 2 187.67 14.04
 7 -3 2 176.87 9.82
 7 -3 2 177.45 8.78
 7 -3 2 184.99 9.7
 7 -3 2 186.21 8.88
 7 -3 2 191.08 16.22
 7 -3 2 165.08 15.54
 7 -3 3 86.9 6.83
 7 -3 3 107.03 6.99
 7 -3 3 113.21 9.72
 7 -3 3 102.04 10.58
 7 -3 3 105.64 6.16
 7 -3 3 107.72 11.58
 7 -3 3 103.54 11.24
 7 -3 3 106.77 6.57
 7 -3 3 115.77 6.2
 7 -3 4 1.46 1.88
 7 -3 4 0.92 1.42
 7 -3 4 1.34 2.47
 7 -3 4 -0.29 1.49
 7 -3 4 3.62 2.42
 7 -3 4 -1.12 2.42
 7 -3 5 12.96 2.35
 7 -3 5 17.1 5.09
 7 -3 5 15.29 2.44
 7 -3 5 21.42 4.64
 7 -3 5 11.31 3
 7 -3 6 43.89 7.51
 7 -3 6 56.29 4.42
 7 -3 6 48.44 4.07
 7 -3 6 45.03 6.81
 7 -3 7 17.99 5.28
 7 -3 7 17.68 4.57
 7 -3 8 13.04 2.17
 7 -3 8 12.86 2.01
 7 -3 8 9.01 1.91
 7 -3 9 19.2 2.33
 7 -3 9 22.25 2.23
 7 -3 9 15.79 2.08
 7 -3 10 51.06 3.23
 7 -3 10 44.91 2.78
 7 -3 11 19.66 1.58
 7 -2 -14 7.51 1.28
 -7 2 14 6.34 1.24
 7 -2 -13 2.82 1.06
 -7 2 13 3 1.07
 -7 2 13 2.13 1.28
 7 -2 -12 87.92 5.16
 -7 2 12 76.87 5.02
 -7 2 12 90.02 5.36
 -7 2 11 16.57 2.41
 -7 2 10 55.49 4.32
 7 -2 -10 54.29 4.5
 7 -2 -10 53.43 3.87
 7 -2 -9 464.63 19.73
 -7 2 9 440.34 19.08
 -7 2 8 0.15 1.4
 7 -2 -8 -0.38 1.76
 -7 2 8 -1.62 3.91
 7 -2 -7 243.85 17.36
 7 -2 -7 227.92 11.67
 7 -2 -6 478.9 19.21
 7 -2 -6 466.82 26.69
 7 -2 -5 852.9 41.71
 7 -2 -5 866.14 42.03
 7 -2 -5 715.19 32.13
 7 -2 -5 801.48 31.02
 7 -2 -5 831.98 31.52
 7 -2 -4 1740.81 65.45
 7 -2 -4 1709.85 64.8
 7 -2 -4 1802.4 65.55
 7 -2 -4 1700.95 75.98
 7 -2 -4 1803.25 76.73
 7 -2 -4 1585.5 66.01
 7 -2 -3 910.06 35.29
 7 -2 -3 867.2 36.57
 7 -2 -3 910.23 46.04
 7 -2 -3 924.83 46.32
 7 -2 -3 939.16 35.65
 7 -2 -2 451.81 18.35
 7 -2 -2 420.73 27.26
 7 -2 -2 435.53 27.8
 7 -2 -2 443.44 18.37
 7 -2 -2 464.15 19.79
 7 -2 -2 447.75 23.63
 7 -2 -2 440.15 18.38
 7 -2 -1 597.86 23.43
 7 -2 -1 624.58 33.97
 7 -2 -1 556.21 32.86
 7 -2 -1 545.07 22.9
 7 -2 -1 596.73 24.64
 7 -2 -1 591.64 28.67
 7 -2 -1 585.51 23.15
 7 -2 -1 572.76 23.06
 7 -2 0 144.9 7.43
 7 -2 0 140.88 7.08
 7 -2 0 163.16 14.72
 7 -2 0 117.37 12.98
 7 -2 0 142.06 8.18
 7 -2 0 145.94 11.33
 7 -2 0 144.83 7.13
 7 -2 1 2.93 1.49
 7 -2 1 5.95 3.69
 7 -2 1 8.07 3.93
 7 -2 1 3.32 1.37
 7 -2 1 3.25 2.29
 7 -2 1 4.36 1.91
 7 -2 1 4.97 2.79
 7 -2 1 5.03 2.55
 7 -2 1 4.86 1.46
 7 -2 2 0.77 1.32
 7 -2 2 0.71 2.49
 7 -2 2 0.71 2.48
 7 -2 2 1.77 1.3
 7 -2 2 3.62 2.49
 7 -2 2 3.2 1.81
 7 -2 2 4.34 2.77
 7 -2 2 1.83 1.36
 7 -2 2 0.46 1.92
 7 -2 3 16.87 2.34
 7 -2 3 20.83 4.86
 7 -2 3 13.19 4.12
 7 -2 3 18.36 2.4
 7 -2 3 16.45 2.56
 7 -2 3 19.17 4.13
 7 -2 3 11.32 3.18
 7 -2 4 134.1 11.67
 7 -2 4 123.41 12
 7 -2 4 123.05 8.31
 7 -2 4 138.97 7.48
 7 -2 4 116.49 7.41
 7 -2 4 135.02 7.26
 7 -2 5 120.42 11.38
 7 -2 5 133.39 12.65
 7 -2 5 112.08 7.95
 7 -2 5 121.35 7.08
 7 -2 5 118.67 7.23
 7 -2 5 109.62 6.79
 7 -2 6 43.59 6.93
 7 -2 6 40.68 7.26
 7 -2 6 51.56 5.2
 7 -2 6 58.81 4.56
 7 -2 6 48.81 4.14
 7 -2 6 46.32 4.25
 7 -2 7 3.92 3.15
 7 -2 7 3.72 2.99
 7 -2 8 6.24 1.88
 7 -2 8 8.27 1.86
 7 -2 8 6.53 1.7
 7 -2 9 3.71 1.43
 7 -2 9 2.44 1.22
 7 -2 9 5.19 1.29
 7 -2 10 12.91 1.59
 7 -2 10 14.57 1.76
 7 -2 11 6.93 1.02
 -7 1 14 47.53 2.9
 7 -1 -14 41.49 2.98
 7 -1 -13 53.57 3.48
 -7 1 13 55.82 3.71
 -7 1 13 46.6 3.37
 -7 1 12 2.3 1.32
 -7 1 12 3.91 1.71
 7 -1 -12 1.58 1.31
 7 -1 -11 35.49 3.05
 -7 1 11 31.35 6.94
 7 -1 -10 26.04 3.19
 7 -1 -10 23.35 2.65
 7 -1 -9 112.28 6.98
 -7 1 9 93.28 11.89
 7 -1 -9 103.13 6.27
 -7 1 8 389.83 27.86
 7 -1 -8 471.59 20.23
 7 -1 -7 1106.53 51.92
 7 -1 -7 1136.44 44.92
 7 -1 -6 950.93 46.12
 7 -1 -6 945.11 38.07
 7 -1 -5 831.81 40.6
 7 -1 -5 788.11 30.54
 7 -1 -5 749.89 30.13
 7 -1 -5 760.99 31.31
 7 -1 -4 762.15 30.69
 7 -1 -4 764.56 31.44
 7 -1 -4 727.32 31.05
 7 -1 -4 788.14 30.22
 7 -1 -4 787.83 30.75
 7 -1 -4 831.84 41.01
 7 -1 -3 20.79 5.53
 7 -1 -3 23.67 5.77
 7 -1 -3 13.22 2.71
 7 -1 -3 21.99 2.52
 7 -1 -3 17.66 2.02
 7 -1 -3 15.99 2.08
 7 -1 -3 16.23 2.06
 7 -1 -2 178.47 9.35
 7 -1 -2 168.97 8.16
 7 -1 -2 162.74 15
 7 -1 -2 163.54 14.94
 7 -1 -2 178.4 8.3
 7 -1 -2 163.81 8.07
 7 -1 -1 87.01 5.01
 7 -1 -1 89.6 6.12
 7 -1 -1 83.83 10.42
 7 -1 -1 102.56 11.28
 7 -1 -1 97.43 8.91
 7 -1 -1 90.75 5.24
 7 -1 0 0.26 1.22
 7 -1 0 1.31 1.16
 7 -1 0 1.78 1.85
 7 -1 0 2.03 1.22
 7 -1 0 -0.73 2.85
 7 -1 0 2.93 2.84
 7 -1 0 2.31 2.47
 7 -1 0 1.57 1.87
 7 -1 1 3.81 1.41
 7 -1 1 5.64 1.43
 7 -1 1 4.97 3.11
 7 -1 1 2.67 2.14
 7 -1 1 4.45 1.43
 7 -1 1 2.9 1.93
 7 -1 1 2.23 1.96
 7 -1 1 4.44 2.65
 7 -1 2 71.64 4.58
 7 -1 2 70.95 8.21
 7 -1 2 69.91 5.56
 7 -1 2 70.08 4.93
 7 -1 2 83.44 9.76
 7 -1 2 68.57 4.58
 7 -1 2 68.1 7.67
 7 -1 2 71.13 5.24
 7 -1 3 269.86 12.26
 7 -1 3 233 17.18
 7 -1 3 256.99 13.3
 7 -1 3 264.52 12.25
 7 -1 3 269.79 17.45
 7 -1 3 271.77 12.71
 7 -1 3 254.09 12.92
 7 -1 3 286.97 18.82
 7 -1 4 10.91 2.31
 7 -1 4 11.92 4.03
 7 -1 4 17.44 4.63
 7 -1 4 12.18 2.34
 7 -1 4 14.16 2.34
 7 -1 4 12.93 3.3
 7 -1 4 12.89 2.28
 7 -1 5 13.95 2.45
 7 -1 5 17.43 2.62
 7 -1 5 21.28 4.98
 7 -1 5 22.21 5.22
 7 -1 5 17.22 2.66
 7 -1 5 18.37 3.7
 7 -1 5 17.19 2.67
 7 -1 6 178.37 9.31
 7 -1 6 186.3 10.37
 7 -1 6 180.79 9.29
 7 -1 6 151.33 14.11
 7 -1 6 170.04 9.31
 7 -1 7 197.07 15.58
 7 -1 7 197.79 16
 7 -1 8 79.28 5.03
 7 -1 8 69.63 4.79
 7 -1 9 65.23 4.34
 7 -1 9 67.42 4.41
 7 -1 10 1.8 0.99
 7 -1 10 2.4 1.06
 7 -1 11 0.88 0.58
 7 0 -14 0.49 0.69
 7 0 -14 -0.08 0.8
 -7 0 14 0.24 0.76
 -7 0 14 1.55 0.88
 7 0 -13 73.57 3.61
 -7 0 13 75.99 3.69
 7 0 -12 134.35 7.34
 -7 0 12 134.83 7.2
 -7 0 11 295.94 21.97
 -7 0 10 616.25 25.63
 -7 0 10 560.34 35.34
 7 0 -10 607.24 25.36
 7 0 -10 642.22 26.14
 -7 0 9 779.21 45.52
 7 0 -9 848.66 34.85
 7 0 -9 924.84 35.72
 -7 0 8 240.08 20.42
 7 0 -8 261.17 12.81
 -7 0 7 216.47 18.94
 7 0 -7 235.73 11.65
 7 0 -7 218.41 16.71
 7 0 -6 24.43 3.03
 7 0 -6 19.15 2.55
 7 0 -6 26.43 5.67
 7 0 -6 18.64 2.16
 7 0 -5 73.97 4.67
 7 0 -5 67.76 5.07
 7 0 -5 77.72 4.96
 7 0 -5 68.31 4.4
 7 0 -5 78.87 9.7
 7 0 -4 161.02 8.15
 7 0 -4 145.59 8.26
 7 0 -4 155.31 7.98
 7 0 -4 162.47 7.74
 7 0 -4 161.12 14.49
 7 0 -3 9.8 1.71
 7 0 -3 9.63 4.35
 7 0 -3 9.14 2.1
 7 0 -3 11.2 1.85
 7 0 -3 10.57 1.82
 7 0 -3 13.37 2.24
 7 0 -2 295.87 13.37
 7 0 -2 286.69 12.71
 7 0 -2 300.65 20.84
 7 0 -2 282.82 12.44
 7 0 -2 309.12 12.72
 7 0 -2 255.81 12.8
 7 0 -1 651.78 25.93
 7 0 -1 699.14 36.04
 7 0 -1 650.78 31.57
 7 0 -1 633.45 25.55
 7 0 -1 633.32 26.59
 7 0 -1 639.65 26.04
 7 0 0 99.01 5.67
 7 0 0 98.88 5.33
 7 0 0 97.35 9.01
 7 0 0 104.33 8.98
 7 0 0 88.38 5.97
 7 0 0 83.73 5.81
 7 0 0 105.63 11.27
 7 0 0 86.36 5.77
 7 0 0 102.43 5.46
 7 0 0 91.38 5.06
 7 0 1 390.3 21.55
 7 0 1 376.83 21.58
 7 0 1 389.68 16.24
 7 0 1 395.54 24.27
 7 0 1 352.51 16.86
 7 0 1 372.46 17
 7 0 1 390.35 16.67
 7 0 1 390.6 16.14
 7 0 1 377.51 17.14
 7 0 1 370.37 16.71
 7 0 2 546.4 27.98
 7 0 2 532.97 27.78
 7 0 2 529.59 21.62
 7 0 2 570.3 30.1
 7 0 2 466.97 22.31
 7 0 2 496.62 22.18
 7 0 2 544.33 22.1
 7 0 2 500.7 22.53
 7 0 2 531.28 21.55
 7 0 2 542.16 22.61
 7 0 3 499.97 20.96
 7 0 3 552 28.12
 7 0 3 518.1 21.82
 7 0 3 507.82 22.16
 7 0 3 476.22 22.07
 7 0 3 493.59 21.37
 7 0 3 482.42 27.26
 7 0 3 480.4 21.78
 7 0 3 506.51 21.06
 7 0 4 1294.27 51.04
 7 0 4 1270 50.34
 7 0 4 1257.97 51.26
 7 0 4 1280.53 50.49
 7 0 4 1154.27 56.68
 7 0 4 1326.12 50.14
 7 0 4 1313.66 58.54
 7 0 4 1299.77 50.15
 7 0 5 621.4 26.17
 7 0 5 607.98 25.97
 7 0 5 602.61 32.77
 7 0 5 653.1 27.38
 7 0 5 642.63 26.09
 7 0 5 601.26 33.5
 7 0 6 133.77 7.72
 7 0 6 142.38 7.91
 7 0 6 112.18 11.5
 7 0 6 116.31 12.2
 7 0 6 138.86 8.78
 7 0 6 148.56 7.97
 7 0 7 150.6 8.13
 7 0 7 161.34 14.24
 7 0 8 0.83 1.32
 7 0 8 0.84 1.43
 7 0 8 4.96 2.36
 7 0 9 17.6 2.1
 7 0 9 16.58 2.14
 7 0 10 25.87 2.14
 7 0 10 29.56 2.31
 7 1 -14 59.42 2.59
 7 1 -14 55.68 2.61
 -7 -1 13 187.04 5.27
 7 1 -13 187.24 5.72
 7 1 -12 125.74 7.56
 7 1 -12 151.62 7.79
 -7 -1 12 145.64 7.34
 -7 -1 11 43.89 8.38
 -7 -1 11 47.34 3.82
 -7 -1 10 79.16 11.03
 7 1 -10 71.92 5.44
 7 1 -10 76.01 5.11
 -7 -1 10 68.5 4.91
 7 1 -9 7.67 2.04
 7 1 -9 10.46 2.46
 -7 -1 9 10.53 5.14
 -7 -1 9 10.97 2.1
 7 1 -8 19.05 2.73
 7 1 -8 18.37 2.79
 7 1 -8 24.34 3.25
 -7 -1 8 23.73 6.7
 7 1 -7 89.57 6.06
 7 1 -7 83.12 5.34
 7 1 -7 84.62 5.76
 -7 -1 7 84.93 11.87
 7 1 -6 85.58 5.43
 -7 -1 6 70.03 10.47
 7 1 -6 76.47 4.9
 7 1 -6 72.36 5.39
 7 1 -5 110.15 6.28
 7 1 -5 104.71 11.75
 7 1 -5 106.22 6.53
 7 1 -5 100.57 5.88
 7 1 -5 103.03 6.04
 7 1 -4 19.49 2.33
 7 1 -4 18.97 5.32
 7 1 -4 29.53 3.09
 7 1 -4 24.06 2.66
 7 1 -4 20.21 2.29
 7 1 -3 8.27 1.92
 7 1 -3 7.22 1.61
 7 1 -3 4.6 1.7
 7 1 -3 7.4 3.97
 7 1 -3 6.57 1.58
 7 1 -3 6.28 1.55
 7 1 -2 318.46 21.56
 7 1 -2 279.29 13.52
 7 1 -2 287.15 12.57
 7 1 -2 297.07 12.99
 7 1 -1 817.55 32.43
 7 1 -1 885.22 42.96
 7 1 -1 876.55 32.93
 7 1 -1 794.88 32.73
 7 1 -1 812.18 32.3
 7 1 -1 831.97 33.5
 7 1 0 1144.07 44.14
 7 1 0 1212.43 44.65
 7 1 0 1229.15 51.08
 7 1 0 1124.4 44.66
 7 1 0 1208.62 50.85
 7 1 0 1134.06 43.96
 7 1 0 1045.09 44.67
 7 1 0 1111.78 43.93
 7 1 0 1155.37 44.15
 7 1 0 1153.73 45.26
 7 1 0 1133.37 44.73
 7 1 0 1263.56 55.33
 7 1 1 670.99 28.73
 7 1 1 721.79 28.49
 7 1 1 733.55 34.42
 7 1 1 708.22 28.14
 7 1 1 680.16 28.64
 7 1 1 749.7 34.73
 7 1 1 721.82 27.96
 7 1 1 650.25 28.8
 7 1 1 675.02 27.73
 7 1 1 749.93 37.2
 7 1 1 694.28 29
 7 1 1 703.58 28.05
 7 1 1 783.24 38.12
 7 1 2 756.88 32.82
 7 1 2 807.16 32.3
 7 1 2 888.43 39.62
 7 1 2 810.07 38.45
 7 1 2 816.93 32.75
 7 1 2 821.86 31.88
 7 1 2 832.17 41.6
 7 1 2 756.89 31.5
 7 1 2 804.35 31.91
 7 1 2 777.23 32.93
 7 1 2 789.78 32.74
 7 1 2 824.1 32.09
 7 1 3 405.11 24.1
 7 1 3 382.37 22.94
 7 1 3 409.35 17.44
 7 1 3 410.1 26.12
 7 1 3 415.57 18.09
 7 1 3 374.41 18.27
 7 1 3 392.44 17.62
 7 1 3 408.43 17.37
 7 1 3 398.51 18.21
 7 1 3 394.62 18.45
 7 1 4 259.38 18.17
 7 1 4 222.75 16.29
 7 1 4 248.49 11.52
 7 1 4 223.73 12.41
 7 1 4 267.2 19.89
 7 1 4 223.06 11.44
 7 1 4 224.56 11.5
 7 1 4 235.02 11.38
 7 1 4 238.61 12.3
 7 1 4 238.97 12.57
 7 1 5 1.5 2.43
 7 1 5 2.45 1.52
 7 1 5 -1.38 3.03
 7 1 5 4.12 1.76
 7 1 5 0.66 1.39
 7 1 5 3.17 2.71
 7 1 6 0.6 1.22
 7 1 6 0.64 1.42
 7 1 6 -3.48 3.15
 7 1 6 2.19 2.5
 7 1 6 -0.5 1.66
 7 1 7 0.3 1.36
 7 1 7 0.39 2.43
 7 1 7 -1.31 3.06
 7 1 8 25.21 2.8
 7 1 8 23.89 2.59
 7 1 9 3.48 1.26
 7 1 9 3.81 1.11
 7 1 10 3.95 0.97
 7 1 10 2.03 0.78
 -7 -2 14 0.08 1.03
 7 2 -14 6.47 0.91
 7 2 -13 13.26 1.83
 7 2 -13 13.13 1.68
 7 2 -12 5.36 1.51
 7 2 -12 4.66 1.56
 -7 -2 11 2.61 3.95
 7 2 -10 74.69 5.46
 7 2 -10 75.03 5.19
 7 2 -10 61.23 5.05
 -7 -2 10 77.4 11.3
 7 2 -9 194.54 10.27
 -7 -2 9 181.46 18.17
 7 2 -9 196.38 9.94
 7 2 -9 168.75 9.77
 7 2 -8 124.54 7.37
 -7 -2 8 92.16 12.94
 7 2 -8 113.11 6.96
 7 2 -8 101.83 6.17
 7 2 -8 117.25 7.09
 7 2 -7 183.74 9.02
 7 2 -7 173.66 9.58
 7 2 -7 166.14 8.65
 -7 -2 7 174.44 17.44
 7 2 -7 186.44 9.51
 7 2 -7 163.57 9.14
 7 2 -6 4.14 1.83
 7 2 -6 1.42 1.16
 -7 -2 6 7.45 4.49
 7 2 -6 7.2 1.72
 7 2 -6 0.8 1.31
 7 2 -5 418.14 18.67
 7 2 -5 444.16 18.6
 7 2 -5 391.57 18.61
 -7 -2 5 468.68 29.59
 7 2 -5 459.1 18.68
 7 2 -4 1467.11 57.69
 7 2 -4 1506.39 57.55
 7 2 -4 1525.22 57.2
 7 2 -4 1612.23 57.43
 7 2 -3 1698.37 67.94
 7 2 -3 1823.31 68.55
 7 2 -3 1795.1 69.11
 7 2 -3 1917.46 68.69
 7 2 -2 477.25 19.77
 7 2 -2 480.06 20.96
 7 2 -2 500.05 20.44
 7 2 -1 1065.43 43.3
 7 2 -1 1176.15 43.59
 7 2 -1 1112.14 43.19
 7 2 -1 1101.43 42.83
 7 2 -1 1108.12 43.95
 7 2 -1 1123.63 44.23
 7 2 0 254.89 12.23
 7 2 0 255.65 11.48
 7 2 0 253.64 12.24
 7 2 0 270.39 18.69
 7 2 0 256.79 11.69
 7 2 0 272.37 12.17
 7 2 0 235.6 12.31
 7 2 0 258.46 11.8
 7 2 0 256.1 12.26
 7 2 0 253.72 12.59
 7 2 1 256.36 13.09
 7 2 1 268.53 12.57
 7 2 1 278 13.2
 7 2 1 305.8 18.6
 7 2 1 278.22 12.31
 7 2 1 279.93 19.95
 7 2 1 274.46 12.38
 7 2 1 279.42 12.85
 7 2 1 279.5 12.5
 7 2 1 259.71 13.34
 7 2 1 270.17 12.79
 7 2 1 279.73 13.39
 7 2 2 220.69 11.68
 7 2 2 216.48 15.44
 7 2 2 230.33 11.51
 7 2 2 240.59 11.67
 7 2 2 208.31 17.49
 7 2 2 223.59 10.99
 7 2 2 205.73 11.55
 7 2 2 229.71 10.86
 7 2 2 214.8 10.53
 7 2 2 223.59 10.69
 7 2 2 244.88 16.9
 7 2 2 225.56 10.6
 7 2 3 35.78 3.31
 7 2 3 34.93 6.19
 7 2 3 31.04 3.26
 7 2 3 33.65 7.41
 7 2 3 29.43 2.97
 7 2 3 31.62 3.55
 7 2 3 35.08 4.11
 7 2 3 28.68 3.3
 7 2 3 33.52 3.23
 7 2 3 27.68 3.98
 7 2 3 32.67 3.76
 7 2 4 1.57 1.53
 7 2 4 2.71 2.75
 7 2 4 0.63 1.45
 7 2 4 1.95 1.39
 7 2 4 2.07 1.42
 7 2 4 2.68 1.37
 7 2 4 3.52 2.43
 7 2 4 5.11 2.28
 7 2 4 3.38 2.18
 7 2 4 3.29 3.84
 7 2 4 1.11 2.58
 7 2 5 -0.22 2.32
 7 2 5 -0.18 1.97
 7 2 5 1.62 1.6
 7 2 5 1.4 2.71
 7 2 5 3.63 2.26
 7 2 5 1.26 1.46
 7 2 5 3.99 3.96
 7 2 5 2.89 2.58
 7 2 6 41.17 6.93
 7 2 7 6.47 1.58
 7 2 7 7.64 2.61
 7 2 7 6.06 1.76
 7 2 8 4.96 1.31
 7 2 8 5.86 1.59
 7 2 8 4.77 2.07
 7 2 9 16.45 1.89
 7 2 9 15.64 2.23
 7 2 10 1.38 0.72
 -7 -3 14 0.99 0.97
 7 3 -13 19.77 2.11
 7 3 -13 15.6 1.61
 7 3 -12 50.88 3.79
 7 3 -12 66.58 4.52
 7 3 -11 54.18 4.27
 7 3 -11 61.88 4.75
 7 3 -10 24.71 3.23
 -7 -3 10 21.42 6.5
 7 3 -10 25.72 3.1
 7 3 -9 18.76 2.98
 -7 -3 9 22.51 6.69
 7 3 -9 15.06 2.62
 7 3 -9 19.11 2.67
 7 3 -8 248.55 12.28
 7 3 -8 261.43 12.52
 7 3 -8 240.19 11.61
 7 3 -8 255.78 12.6
 -7 -3 8 250.67 22.05
 7 3 -7 222.94 11.49
 7 3 -7 246.72 11.92
 7 3 -7 231.66 11.35
 7 3 -7 237.21 11.92
 -7 -3 7 262.09 21.97
 -7 -3 6 645.33 38.5
 7 3 -6 641.51 26.17
 7 3 -6 621.19 26.39
 7 3 -6 637.51 26.24
 7 3 -6 610.51 26.35
 7 3 -6 634.49 26.1
 -7 -3 5 474.09 30.98
 7 3 -5 494.94 20.23
 7 3 -5 453.06 20.35
 7 3 -5 472.84 20.52
 7 3 -5 445.94 20.18
 7 3 -5 490.02 20.47
 -7 -3 4 497.36 32.32
 7 3 -4 563.52 21.91
 7 3 -4 531.43 21.87
 7 3 -4 534.26 22.26
 7 3 -4 474.2 21.56
 7 3 -4 496.32 22.17
 7 3 -3 734.7 29.47
 7 3 -3 733.48 28.91
 7 3 -3 686.37 29.26
 7 3 -2 107.36 7.06
 -7 -3 2 100.64 12.29
 7 3 -2 118.41 6.18
 7 3 -2 119.96 7.18
 7 3 -2 127.6 6.96
 7 3 -1 16.47 5.08
 7 3 -1 14.94 2.2
 7 3 -1 17.74 2.09
 -7 -3 1 9.7 5.05
 7 3 -1 18.37 2.32
 7 3 -1 16.45 2.72
 7 3 -1 17.63 2.35
 7 3 -1 14.72 2.54
 7 3 -1 16.37 2.58
 7 3 0 46.82 4.1
 7 3 0 44.98 3.81
 7 3 0 41 3.31
 7 3 0 43.46 4.18
 7 3 0 45.95 3.6
 7 3 0 45.77 3.7
 7 3 0 41.11 7.23
 7 3 0 36.96 3.88
 7 3 0 46.26 3.92
 7 3 0 47.98 4.3
 7 3 1 111.37 7.03
 7 3 1 100 10.28
 7 3 1 116.56 6.69
 7 3 1 115.93 6.27
 7 3 1 110.92 7.33
 7 3 1 112.73 6.47
 7 3 1 105.52 7.04
 7 3 1 111.21 12.2
 7 3 1 114.28 6.7
 7 3 1 113.83 6.76
 7 3 1 105.15 7.02
 7 3 2 92.42 6.66
 7 3 2 91.6 5.59
 7 3 2 86.26 5.81
 7 3 2 83.95 6.22
 7 3 2 89.43 5.48
 7 3 2 89.46 6.18
 7 3 2 99.08 6.78
 7 3 2 90.53 5.87
 7 3 2 77.73 10.69
 7 3 2 93.29 9.99
 7 3 2 90 5.65
 7 3 2 96.28 5.81
 7 3 3 54.68 4.11
 7 3 3 50.13 5.01
 7 3 3 56.42 9.45
 7 3 3 52.81 7.88
 7 3 3 53.63 4.43
 7 3 3 52.25 4.97
 7 3 3 49.84 4.01
 7 3 3 55.54 4.91
 7 3 3 47.91 3.98
 7 3 3 51.84 4.52
 7 3 3 57.01 4.34
 7 3 3 52.11 4.12
 7 3 4 55.07 4.32
 7 3 4 61.2 8.58
 7 3 4 53.77 4.36
 7 3 4 55.9 4.7
 7 3 4 60.05 5.41
 7 3 4 57.14 4.3
 7 3 4 53.42 9.09
 7 3 4 63.57 5.42
 7 3 4 62.29 5.24
 7 3 5 -1.06 2.26
 7 3 5 2.8 2.09
 7 3 5 1.46 1.46
 7 3 5 2.46 1.54
 7 3 5 2.75 2.9
 7 3 5 1.59 4.26
 7 3 5 1.25 2.1
 7 3 5 0.43 2.34
 7 3 6 0.58 2.08
 7 3 6 2.98 2.4
 7 3 6 -0.4 1.29
 7 3 6 1.42 2.99
 7 3 6 0.65 2.53
 7 3 6 1.75 1.53
 7 3 6 -0.19 2.1
 7 3 7 18.39 2.38
 7 3 7 16.06 2.06
 7 3 7 22.32 3.22
 7 3 8 79.87 5.22
 7 3 8 76.2 4.55
 7 3 9 53.5 3.5
 7 3 9 48.97 3.06
 -7 -4 14 0.53 0.86
 -7 -4 13 1.19 1.5
 -7 -4 12 0.19 2.12
 7 4 -12 11.33 1.99
 7 4 -11 74.87 4.88
 7 4 -11 90.2 5.74
 -7 -4 10 185.37 18.24
 7 4 -10 171.63 8.98
 -7 -4 9 445.1 31.11
 -7 -4 9 407.36 29.69
 7 4 -9 466.36 18.99
 7 4 -9 413.66 18.81
 7 4 -9 384.16 18.13
 7 4 -8 400.39 18.19
 7 4 -8 449.92 18.87
 -7 -4 8 416.94 29.93
 7 4 -8 400.24 18.56
 7 4 -8 409.88 17.88
 7 4 -7 166.32 8.72
 7 4 -7 158.99 8.83
 7 4 -7 179.91 9.52
 -7 -4 7 185.26 18.41
 7 4 -7 146.52 8.99
 7 4 -7 180.93 9.11
 7 4 -6 189.65 9.96
 7 4 -6 196.43 10.03
 7 4 -6 187.4 9.74
 -7 -4 6 177.28 18.05
 7 4 -6 192.36 10.05
 7 4 -6 187.77 10.08
 7 4 -6 184.51 9.77
 7 4 -5 249.36 11.82
 7 4 -5 212.11 11.03
 -7 -4 5 212.51 19.91
 7 4 -5 240.55 11.68
 7 4 -5 219.68 11.4
 7 4 -4 44.75 4.23
 7 4 -4 43.72 4
 7 4 -4 46.66 4.18
 -7 -4 4 53.04 9.35
 7 4 -3 37.82 3.84
 7 4 -3 42.57 3.8
 7 4 -3 36.02 3.46
 7 4 -3 39.7 4.02
 7 4 -2 66.27 5.32
 7 4 -2 69.5 5.29
 7 4 -2 83.7 9.23
 7 4 -2 67.88 4.99
 7 4 -2 68.71 4.88
 7 4 -1 97.42 6.02
 7 4 -1 89.07 10.35
 7 4 -1 98.38 6.72
 7 4 -1 99.41 6.53
 7 4 -1 95.22 5.46
 7 4 -1 101.32 6.11
 7 4 -1 98.01 6.2
 7 4 0 98.02 6.18
 7 4 0 91.65 6.31
 7 4 0 102.49 5.7
 7 4 0 102.26 6.51
 7 4 0 105.27 6.26
 7 4 0 108.81 11.68
 7 4 0 95.58 6.71
 7 4 0 100.33 6.34
 7 4 0 108.35 6.73
 7 4 1 35.76 4.02
 7 4 1 42.37 8.08
 7 4 1 35.85 3.81
 7 4 1 38.95 3.63
 7 4 1 38.43 3.24
 7 4 1 35.79 4.12
 7 4 1 41.09 3.59
 7 4 1 45.94 3.9
 7 4 1 38.4 3.98
 7 4 1 35.82 3.51
 7 4 1 38.58 3.73
 7 4 2 0.2 2.13
 7 4 2 2.92 1.49
 7 4 2 0.82 1.63
 7 4 2 3.19 1.46
 7 4 2 1.86 1.35
 7 4 2 1.32 2.13
 7 4 2 1.65 1.33
 7 4 2 0.65 2.39
 7 4 2 1.71 1.57
 7 4 2 1.36 1.5
 7 4 2 -0.82 3.83
 7 4 3 50.92 4.09
 7 4 3 50.77 4.99
 7 4 3 55.82 4.36
 7 4 3 55.95 4.53
 7 4 3 53.55 5.1
 7 4 3 53.56 4.48
 7 4 3 56.62 4.12
 7 4 3 60.47 9.82
 7 4 3 54.33 7.9
 7 4 3 55.18 4.93
 7 4 4 145.84 7.7
 7 4 4 132.56 14.3
 7 4 4 144.73 8.81
 7 4 4 149.55 8.18
 7 4 4 141.72 8.78
 7 4 4 144.51 8.66
 7 4 4 134.88 7.89
 7 4 4 126.66 12.7
 7 4 5 260.34 19.94
 7 4 5 257.32 18.49
 7 4 5 244.79 11.6
 7 4 6 323.84 14.58
 7 4 6 352.17 15.7
 7 4 6 320.94 15.49
 7 4 6 350.99 15.8
 7 4 7 204.15 9.71
 7 4 7 233.03 10.88
 7 4 8 47.12 3.09
 7 4 8 54.22 3.88
 7 4 9 8.24 1.37
 -7 -5 13 0.77 1.49
 -7 -5 12 1.18 2.3
 7 5 -11 138.92 7.65
 7 5 -10 95.04 6.19
 -7 -5 9 63.73 10.77
 -7 -5 9 49.01 10.07
 7 5 -8 66.39 5.21
 -7 -5 8 73.3 12.49
 -7 -5 8 75.86 11.7
 -7 -5 7 4.24 4.47
 7 5 -7 0.18 1.43
 7 5 -7 0.95 1.73
 7 5 -7 0.17 1.48
 7 5 -7 2.42 1.39
 7 5 -6 29.96 3.51
 7 5 -6 31.42 3.4
 7 5 -6 33.79 3.64
 7 5 -6 33.15 3.45
 7 5 -5 168.55 9.33
 7 5 -5 156.58 8.96
 7 5 -5 162.03 9.13
 7 5 -5 166.86 9.3
 -7 -5 5 160.68 16.75
 7 5 -4 27.36 3.3
 -7 -5 4 25.63 6.84
 7 5 -4 31.01 3.53
 7 5 -4 24.59 3.06
 7 5 -4 26.5 3.51
 7 5 -3 106.76 7.07
 7 5 -3 92.85 6.05
 7 5 -3 99.09 6.8
 7 5 -3 96.55 6.7
 7 5 -3 110.02 6.56
 7 5 -2 69.15 5.67
 7 5 -2 65.66 5.38
 7 5 -2 71.02 5.1
 7 5 -2 74.92 5.61
 7 5 -2 80.22 9.03
 7 5 -2 72.41 5.14
 7 5 -1 4.96 2.12
 7 5 -1 6.67 2.06
 7 5 -1 5.96 4.03
 7 5 -1 8.73 2.09
 7 5 -1 6.69 1.87
 7 5 -1 8.82 2.13
 7 5 -1 6.22 1.79
 7 5 0 236.03 18.57
 7 5 0 249.2 11.87
 7 5 0 242.5 11.89
 7 5 0 243.93 12.45
 7 5 0 242.99 12.22
 7 5 0 241.4 12.03
 7 5 0 220 11.59
 7 5 1 306.43 14
 7 5 1 279.7 14.43
 7 5 1 315.67 13.96
 7 5 1 264.75 13.8
 7 5 1 288.5 14.17
 7 5 1 294.62 14.33
 7 5 1 324.97 22.46
 7 5 1 304.46 14.08
 7 5 1 299.06 13.81
 7 5 1 265.87 13.43
 7 5 2 494.98 22.48
 7 5 2 503.16 31.05
 7 5 2 518.28 21.74
 7 5 2 520.94 21.97
 7 5 2 479.85 22.02
 7 5 2 495.52 22.23
 7 5 2 507.55 21.69
 7 5 3 514.09 23.52
 7 5 3 534.86 32.6
 7 5 3 548.56 23.73
 7 5 3 559.42 24.07
 7 5 3 540.75 22.72
 7 5 3 548.71 23.06
 7 5 4 331 23.48
 7 5 4 316.55 21.23
 7 5 5 193.11 9.39
 7 5 5 210.24 10.8
 7 5 5 198.91 10.65
 7 5 5 216.36 10.89
 7 5 6 49.21 3.45
 7 5 6 59.12 4.59
 7 5 6 53.67 4.5
 7 5 6 55.23 4.41
 7 5 7 1.36 0.94
 7 5 7 3.44 1.74
 7 5 8 4.3 1.49
 -7 -6 13 0.31 0.9
 7 6 -12 7.33 1.14
 -7 -6 12 1.72 1.68
 -7 -6 11 -0.19 1.86
 7 6 -10 21.56 2.73
 -7 -6 10 6.69 2.97
 7 6 -9 12.66 2.35
 -7 -6 8 61.43 11.02
 -7 -6 8 76.37 13.04
 7 6 -7 127.82 7.6
 -7 -6 7 121.89 17.36
 -7 -6 7 132.23 15.51
 -7 -6 6 161.49 20.62
 -7 -6 6 176.84 17.73
 7 6 -6 194.7 9.75
 7 6 -6 169.7 9.32
 7 6 -5 4.21 1.87
 -7 -6 5 1.84 4.02
 7 6 -5 4.39 2.05
 -7 -6 5 6.03 6.11
 7 6 -4 75.17 5.7
 7 6 -4 73.43 5.38
 7 6 -4 69.54 5.68
 7 6 -3 453.61 20.84
 7 6 -3 470.65 20.71
 7 6 -3 441.4 19.53
 7 6 -3 468.11 20.26
 7 6 -3 453.67 20.65
 7 6 -3 473.56 20.27
 7 6 -2 514.55 23.67
 7 6 -2 533.46 23.53
 7 6 -2 560.92 23.15
 7 6 -2 530.36 23.46
 7 6 -2 537.98 23.03
 7 6 -1 555.23 23.71
 7 6 -1 588.83 23.57
 7 6 -1 556.02 23.88
 7 6 -1 557.71 23.46
 7 6 -1 485.98 29.77
 7 6 -1 529.17 23.87
 7 6 0 530.54 22.4
 7 6 0 549.88 22.78
 7 6 0 533.82 22.42
 7 6 0 484.6 22.63
 7 6 0 506.35 30.44
 7 6 1 327.74 15.33
 7 6 1 327.01 15.54
 7 6 1 344.56 15.49
 7 6 1 352.12 15.58
 7 6 1 326.63 23.03
 -7 -6 -1 340.25 25.22
 7 6 1 309.12 15.21
 7 6 1 311.99 15.8
 7 6 1 335.58 15.81
 7 6 2 217.92 18.24
 7 6 3 118.37 7.47
 7 6 3 118.38 7.5
 7 6 3 109.63 7.52
 7 6 3 126.45 7.22
 7 6 3 125.17 13.12
 7 6 4 23.89 3.15
 7 6 4 15.51 2.8
 7 6 4 19.19 2.82
 7 6 5 1.39 1.58
 7 6 5 0.47 1.69
 7 6 5 0.15 1.75
 7 6 6 13.14 2.24
 7 6 6 13.89 2.18
 7 6 6 13.17 2.27
 7 6 7 17.31 2.15
 -7 -7 12 0.96 1.07
 -7 -7 11 4.01 2.13
 7 7 -11 19.32 1.68
 -7 -7 10 27.57 4.89
 7 7 -10 92.83 4.61
 -7 -7 9 2.57 2.75
 7 7 -9 20.17 2.39
 -7 -7 8 -1.41 2.22
 7 7 -8 0.78 1.23
 -7 -7 7 26.15 8.38
 7 7 -7 13.04 2.26
 -7 -7 6 73.73 13.74
 -7 -7 5 264.66 27.09
 7 7 -4 404.45 17.79
 7 7 -4 408.41 18.18
 7 7 -4 379.45 17.2
 7 7 -3 261.8 12.52
 7 7 -3 253.87 13.31
 7 7 -3 290.31 13.31
 7 7 -3 274.77 13.14
 7 7 -2 414.72 18.03
 7 7 -2 410.7 19.04
 7 7 -2 437.86 18.81
 7 7 -2 435.82 18.8
 7 7 -1 93.27 6.66
 7 7 -1 113.13 6.75
 7 7 -1 103.34 6.58
 7 7 0 87.45 10.33
 -7 -7 0 84.72 12.43
 7 7 1 48.75 4.59
 7 7 1 48.63 8.06
 7 7 2 58.04 4.76
 7 7 2 66.78 4.88
 7 7 2 70.13 5.24
 7 7 2 66.16 5.3
 7 7 3 54.9 4.68
 7 7 3 51.4 4.36
 7 7 3 56.47 4.48
 7 7 3 56.12 4.35
 7 7 4 47.22 3.93
 7 7 4 48.83 4.07
 7 7 4 47.97 4.02
 7 7 5 25.01 2.74
 7 7 5 26.47 2.79
 7 7 5 26.61 2.82
 7 7 6 25.2 2.41
 -7 -8 11 -0.43 1.12
 -7 -8 10 8.91 2.22
 7 8 -9 173.89 6.03
 -7 -8 9 19.28 5.47
 7 8 -8 92.72 4.52
 -7 -8 8 -1.18 3.47
 7 8 -7 169.15 8.85
 7 8 -7 177.12 9.02
 7 8 -6 39.48 3.61
 7 8 -6 41.16 3.68
 7 8 -5 142.75 8.04
 7 8 -5 140.17 7.81
 7 8 -5 144.85 8.15
 7 8 -4 95.8 6.05
 7 8 -4 105.38 6.55
 7 8 -4 106.8 6.51
 -7 -8 4 88.21 14.23
 7 8 -3 18.27 2.45
 7 8 -3 16.54 2.51
 7 8 -3 19.07 2.64
 -7 -8 3 21.74 7.23
 7 8 -2 3.82 1.61
 7 8 -2 4.58 1.47
 7 8 -2 4.35 1.66
 7 8 -1 42.99 3.88
 7 8 -1 50.81 4.15
 7 8 -1 42.47 3.53
 7 8 0 84.3 5.9
 7 8 0 80.76 5.58
 7 8 0 90.3 5.8
 7 8 1 146.43 8.09
 7 8 1 128.2 7.86
 7 8 1 143.47 7.79
 7 8 2 20.49 2.54
 7 8 2 19.53 2.66
 7 8 2 18.95 2.55
 7 8 2 18.87 2.63
 7 8 3 10.54 2.08
 7 8 3 10.25 1.92
 7 8 3 11.28 2.05
 7 8 4 -0.39 1.21
 7 8 4 1.81 1.3
 7 8 4 -1.36 1.37
 7 8 5 2.16 1.01
 7 8 5 3.32 1.24
 7 8 5 1.41 1.17
 7 9 -10 35.21 2.6
 7 9 -10 34.58 2.5
 7 9 -9 11.16 1.69
 7 9 -9 13.47 1.73
 7 9 -8 80.17 4.71
 7 9 -8 78.42 4.58
 7 9 -7 5.83 1.35
 7 9 -7 7.93 1.65
 7 9 -7 6.09 1.56
 7 9 -6 2.17 1.22
 7 9 -6 3.69 1.37
 7 9 -6 2.77 1.22
 7 9 -5 31.99 3.04
 7 9 -5 39.19 3.46
 7 9 -5 32.55 3.04
 7 9 -4 48.55 3.91
 7 9 -4 54.28 4.14
 7 9 -4 48.91 3.79
 7 9 -3 50.85 4.02
 7 9 -3 52.54 4.08
 7 9 -3 50.38 3.78
 7 9 -2 44.13 3.7
 7 9 -2 42.47 3.42
 7 9 -2 48.41 3.86
 7 9 -1 59.23 4.53
 7 9 -1 62.03 4.4
 7 9 -1 54.14 4.25
 7 9 -1 54.48 3.84
 7 9 -1 64.45 4.45
 7 9 0 2.41 1.53
 7 9 0 1.62 1.18
 7 9 0 3.09 1.58
 7 9 0 1.9 1.28
 7 9 1 6.16 1.68
 7 9 1 7 1.72
 7 9 1 7.47 1.8
 7 9 2 20 2.4
 7 9 2 20.85 2.42
 7 9 3 139.18 6.15
 7 9 3 147.59 6.25
 7 9 4 109.78 5.27
 7 9 4 105.35 5.24
 7 10 -8 2.75 0.96
 7 10 -8 2.97 0.95
 7 10 -7 45.69 3.09
 7 10 -7 43.92 3.16
 7 10 -6 33.58 2.74
 7 10 -6 34.8 2.91
 7 10 -5 18.75 2.07
 7 10 -5 21.84 2.31
 7 10 -5 18.67 1.94
 7 10 -4 24.14 2.36
 7 10 -4 31.34 2.77
 7 10 -4 26 2.45
 7 10 -3 2.28 1.12
 7 10 -3 4.06 1.3
 7 10 -3 2.65 1.13
 7 10 -2 18.2 2
 7 10 -2 13.21 1.74
 7 10 -2 15.78 2.14
 7 10 -1 39.1 2.97
 7 10 -1 39.75 3.19
 7 10 -1 38.31 2.66
 7 10 0 102.47 5.65
 7 10 0 109.18 5.29
 7 10 1 322.13 14.07
 7 10 1 371.31 14.47
 7 10 2 112.15 5.51
 7 10 2 126.62 5.77
 7 11 -5 4.27 1
 7 11 -4 26.55 2.18
 7 11 -3 88.23 4.71
 7 11 -2 110.29 5.44
 7 11 -1 100.38 4.93
 -8 13 2 1.74 0.91
 8 -13 -2 1.09 0.99
 8 -13 -1 4.48 1.25
 8 -13 0 3.9 1.33
 -8 12 5 20.15 1.9
 8 -12 -4 27.74 2.52
 -8 12 4 27.77 2.45
 8 -12 -3 62.07 4.28
 8 -12 -2 40.57 3.65
 8 -12 -1 0.57 1.67
 8 -12 0 2.41 1.84
 -8 12 0 2.25 1.41
 -8 12 -1 46.82 3.28
 8 -12 1 40.93 3.51
 -8 12 -2 28.81 2.53
 8 -12 2 27.77 2.65
 8 -12 2 20.9 2.16
 8 -12 3 16.12 1.82
 -8 12 -3 17.98 2.01
 -8 12 -4 1.93 0.97
 -8 11 7 136.64 6.3
 -8 11 7 132.45 6.06
 -8 11 6 139.21 6.7
 -8 11 6 148.99 6.82
 8 -11 -6 131.2 6.49
 -8 11 5 70.09 4.24
 8 -11 -5 69.61 4.35
 8 -11 -4 2.27 1.8
 -8 11 4 2.39 1.17
 8 -11 -3 7.24 2.42
 -8 11 2 19.74 2.6
 8 -11 -2 23.56 3.36
 -8 11 1 111.38 6.3
 8 -11 -1 103.18 7.04
 8 -11 0 38.06 4.22
 8 -11 0 32.58 3.1
 8 -11 1 25.8 3.38
 -8 11 -1 28 2.92
 8 -11 1 26.74 2.85
 -8 11 -2 122.82 6.53
 8 -11 2 110.57 6.74
 8 -11 2 103.86 6.39
 -8 11 -3 133.23 6.85
 8 -11 3 128.64 6.8
 8 -11 3 115.36 6.85
 8 -11 4 260.2 11.94
 -8 11 -4 270.77 11.8
 8 -11 5 149.8 7.34
 -8 11 -5 155.11 7.27
 -8 11 -6 94.5 4.63
 -8 10 9 146.85 6.62
 -8 10 8 124.73 6
 -8 10 8 150.85 6.72
 8 -10 -7 9.65 1.58
 -8 10 7 10.53 1.78
 -8 10 7 10.43 1.83
 8 -10 -6 20.86 2.47
 -8 10 6 26.1 2.64
 8 -10 -6 18.03 2.4
 -8 10 5 33.03 3.24
 8 -10 -5 35.34 3.54
 8 -10 -4 62.34 5.09
 8 -10 -3 5.85 2.68
 -8 10 3 9.18 2.09
 8 -10 -2 5.21 2.73
 -8 10 2 0.74 1.67
 8 -10 -1 25.29 2.89
 -8 10 1 32.76 3.32
 8 -10 -1 38.38 4.5
 -8 10 0 49.93 4.03
 8 -10 0 42.69 4.84
 -8 10 -1 260.93 11.76
 8 -10 1 242.13 12.54
 8 -10 2 31.07 3.56
 -8 10 -2 34.04 3.42
 8 -10 2 33.31 3.83
 8 -10 3 71.32 5.45
 8 -10 3 82.14 5.46
 8 -10 4 70.63 4.95
 8 -10 4 61.94 3.91
 8 -10 5 -0.52 1.34
 8 -10 5 0.67 0.88
 8 -10 6 0.94 0.74
 -8 10 -7 13.78 1.54
 -8 9 10 13.51 1.34
 -8 9 10 14.74 1.61
 -8 9 9 -0.29 1.05
 8 -9 -8 0.79 1.06
 -8 9 8 2.12 1.19
 8 -9 -7 82.48 5.13
 -8 9 7 77.8 4.91
 -8 9 6 53.03 4.11
 8 -9 -6 54.08 4.37
 8 -9 -5 33.08 3.8
 8 -9 -4 201.8 19.84
 8 -9 -4 201.53 20.72
 8 -9 -4 260.55 12.81
 8 -9 -3 103.82 15
 8 -9 -2 33.22 8.75
 8 -9 -1 12.22 6.72
 8 -9 0 10.7 6.07
 8 -9 1 3.12 4.71
 8 -9 1 1.11 4.11
 8 -9 1 -1.02 1.95
 8 -9 2 12.82 3.05
 8 -9 2 11.37 1.88
 8 -9 2 12.29 2.77
 8 -9 3 11.58 2.7
 8 -9 3 9.55 1.8
 8 -9 3 6.68 2.27
 8 -9 4 3.81 1.38
 8 -9 4 1.86 1.83
 8 -9 5 46.65 3.67
 8 -9 5 50.47 4.23
 8 -9 6 31.24 2.75
 8 -9 6 30.25 3.06
 8 -9 7 56.62 3.53
 -8 8 11 10.15 1.28
 -8 8 11 6.17 1.06
 -8 8 10 4.08 1.21
 -8 8 10 7.24 1.43
 8 -8 -9 3.11 1.24
 8 -8 -8 4.8 1.54
 -8 8 8 4.12 1.57
 8 -8 -7 13.88 2.32
 -8 8 7 16.19 2.27
 8 -8 -7 11.1 2.18
 8 -8 -6 13.8 2.69
 -8 8 6 17.19 2.53
 8 -8 -5 42.32 8.66
 8 -8 -5 37.53 8.62
 8 -8 -4 71.05 11.58
 8 -8 -4 53.2 10.9
 -8 8 4 67.32 4.8
 8 -8 -4 69.15 5.97
 8 -8 -3 116.51 15.93
 -8 8 3 118.37 6.75
 8 -8 -3 104.19 7.88
 8 -8 -2 54.94 11.08
 -8 8 2 55.81 4.4
 8 -8 -2 65.26 6.19
 8 -8 -1 225.02 11.72
 8 -8 -1 207.48 22.15
 -8 8 1 252.84 11.56
 8 -8 -1 223.71 13.01
 8 -8 0 44.45 5.32
 8 -8 0 34.17 9.05
 8 -8 0 44.87 4.42
 8 -8 1 21.82 3.43
 8 -8 1 20.38 2.47
 8 -8 1 22.51 3.96
 8 -8 1 25.31 7.41
 8 -8 1 12.94 6.35
 8 -8 1 18.29 4.51
 8 -8 2 90.12 12.78
 8 -8 2 85.63 13.04
 8 -8 2 100.71 10.08
 8 -8 3 120.23 6.93
 8 -8 3 131.16 7.74
 8 -8 3 83.39 12.49
 8 -8 3 80.84 11.94
 8 -8 3 127.16 11.63
 8 -8 4 11.65 2.19
 8 -8 4 18.41 2.98
 8 -8 5 46.18 3.98
 8 -8 5 49.89 4.43
 8 -8 6 0.27 1.26
 8 -8 6 0.46 1.37
 8 -8 7 0.33 1.05
 8 -8 8 81.58 4.37
 -8 7 12 8.79 1.17
 -8 7 11 16.2 1.6
 -8 7 11 17.05 1.76
 8 -7 -10 22.4 2.06
 -8 7 10 18.63 2.06
 8 -7 -9 7.99 1.79
 8 -7 -8 85.79 5.64
 8 -7 -7 197.1 10.06
 8 -7 -6 249.61 20.78
 8 -7 -6 241.42 20.35
 8 -7 -6 273.44 13.15
 8 -7 -5 356.58 28.22
 8 -7 -5 411.57 28.78
 8 -7 -5 427.98 19.16
 8 -7 -4 153.14 9.4
 8 -7 -4 116.05 15.09
 8 -7 -4 132.27 16.37
 -8 7 4 156.25 7.99
 8 -7 -3 160.69 9.95
 -8 7 3 161.1 8.28
 8 -7 -3 146.25 17.46
 8 -7 -3 140.11 17.36
 -8 7 2 12.36 2.19
 8 -7 -2 14.06 2.36
 8 -7 -2 7.4 3.1
 8 -7 -2 10.02 6.12
 8 -7 -2 12.05 6.32
 8 -7 -1 15 2.63
 8 -7 -1 11.86 3.58
 8 -7 -1 19.09 7.33
 8 -7 -1 15.81 6.69
 8 -7 0 65.59 11.54
 8 -7 0 49.85 10.96
 8 -7 0 71.13 5.57
 8 -7 0 73.84 4.7
 8 -7 0 69.01 6.38
 8 -7 0 59.8 7.74
 8 -7 1 48.47 10.01
 8 -7 1 58.4 5.31
 8 -7 1 65.45 4.53
 8 -7 1 61.68 5.66
 8 -7 1 59.36 7.85
 8 -7 2 24.16 3.51
 8 -7 2 17.6 2.58
 8 -7 2 14.87 5.96
 8 -7 2 15.57 5.74
 8 -7 2 24.3 3.68
 8 -7 2 20.34 5.15
 8 -7 3 0.23 1.82
 8 -7 3 2.62 1.6
 8 -7 3 1.75 2.89
 8 -7 3 3.01 2.27
 8 -7 3 2.72 3.68
 8 -7 3 1.29 3.02
 8 -7 4 3.3 2.89
 8 -7 5 126.35 7.83
 8 -7 5 121.99 7.35
 8 -7 6 323.06 14.06
 8 -7 6 302.76 13.65
 8 -7 7 258.19 11.52
 8 -7 7 305.69 12.7
 8 -7 8 28.82 2.1
 8 -7 8 38.18 2.88
 8 -7 9 27.98 2.08
 -8 6 13 -0.29 0.58
 -8 6 12 34.58 2.25
 -8 6 12 31.55 2.22
 8 -6 -12 36.96 2.53
 8 -6 -11 127.16 6.11
 -8 6 11 121.89 6.22
 -8 6 11 132.06 6.41
 8 -6 -10 297.73 12.58
 -8 6 10 264.24 12.32
 8 -6 -9 340.14 15.25
 -8 6 8 254.05 20.4
 8 -6 -7 271.94 12.83
 8 -6 -7 235.75 18.56
 8 -6 -7 219.97 18.62
 8 -6 -7 253.36 12.3
 8 -6 -6 187.22 17.17
 8 -6 -6 189.75 17.61
 8 -6 -6 187.88 10.24
 8 -6 -5 2.94 3.8
 8 -6 -5 4.69 4.39
 8 -6 -5 1.27 2.41
 8 -6 -4 4.03 4.71
 8 -6 -4 2.11 4.44
 8 -6 -4 0.46 2.48
 -8 6 4 0.51 1.32
 8 -6 -3 34.82 4.53
 -8 6 3 34.62 3.17
 8 -6 -3 39.95 9.26
 8 -6 -3 31.56 8.07
 8 -6 -2 44 9.67
 8 -6 -2 61.92 11.62
 -8 6 2 54.78 4
 8 -6 -2 50.45 4.2
 8 -6 -2 52.54 5.54
 8 -6 -1 36.13 4.67
 8 -6 -1 25.93 8.66
 8 -6 -1 24.23 8.41
 8 -6 -1 27.44 5.45
 8 -6 -1 37.64 3.76
 8 -6 -1 35.39 3.01
 8 -6 0 6.63 3.04
 8 -6 0 2.26 4.94
 8 -6 0 5.36 5.01
 8 -6 0 1.23 1.96
 8 -6 0 2.26 2.81
 8 -6 0 3.11 1.46
 8 -6 1 46.39 4.62
 8 -6 1 43.04 4.81
 8 -6 1 47.38 9.55
 8 -6 1 26.97 7.64
 8 -6 1 47.56 6.98
 8 -6 1 46.72 3.92
 8 -6 2 264.8 13.65
 8 -6 2 268.35 13.6
 8 -6 2 254.12 12.66
 8 -6 2 228.65 21.52
 8 -6 2 256.16 21.82
 8 -6 2 279.65 19
 8 -6 2 273.86 11.99
 8 -6 3 310.48 14.97
 8 -6 3 290.78 14.34
 8 -6 3 291.39 14
 8 -6 3 259.9 21.53
 8 -6 3 296 20.33
 8 -6 3 307.12 13.24
 8 -6 4 137 13.06
 8 -6 4 139.57 8.57
 8 -6 4 127.22 7.11
 8 -6 4 135.71 7.97
 8 -6 5 20.67 5.3
 8 -6 5 25.25 2.72
 8 -6 6 89.77 5.97
 8 -6 6 92.79 5.49
 8 -6 7 0.43 1.17
 8 -6 7 1.64 1.14
 8 -6 8 1.43 1.18
 8 -6 8 0.59 0.94
 8 -6 9 36.36 2.56
 8 -6 9 32.83 2.2
 8 -5 -13 208.63 9.43
 -8 5 13 245.98 9.55
 8 -5 -12 354.48 14.36
 -8 5 12 347.92 14.45
 8 -5 -12 369.02 15.26
 -8 5 12 351.75 14.58
 -8 5 11 437.25 18.33
 8 -5 -11 460.11 18.46
 -8 5 10 230.12 10.96
 8 -5 -10 244.29 11.25
 -8 5 9 83.56 11.47
 -8 5 9 140.8 7.35
 -8 5 8 16.01 5.17
 8 -5 -8 21.5 3.02
 8 -5 -7 2.24 3.03
 8 -5 -7 0.74 2.85
 8 -5 -7 2.19 1.81
 8 -5 -7 -0.2 1.83
 8 -5 -6 3.65 2.2
 8 -5 -6 10.29 4.81
 8 -5 -6 4.19 4.04
 8 -5 -6 4.2 1.45
 8 -5 -5 52.47 4.86
 8 -5 -5 41.09 8.47
 8 -5 -5 53.64 9.64
 8 -5 -4 3.03 4.57
 8 -5 -4 -0.97 3.75
 8 -5 -4 -0.88 2.55
 -8 5 3 65.27 4.29
 8 -5 -3 62.29 10.67
 8 -5 -3 68.5 11.44
 8 -5 -3 79.34 6.12
 8 -5 -2 94.19 13.4
 8 -5 -2 85.74 12.88
 8 -5 -2 91.29 5.95
 8 -5 -2 95.86 7.19
 8 -5 -2 97.28 5.45
 8 -5 -1 134.8 11.99
 8 -5 -1 123.6 15.68
 8 -5 -1 112.8 14.85
 8 -5 -1 154.1 8.34
 8 -5 -1 143.57 9.03
 8 -5 -1 137.01 7.32
 8 -5 0 51.12 7.26
 8 -5 0 47.04 5.02
 8 -5 0 52.46 4.06
 8 -5 0 57.96 4.9
 8 -5 0 58.96 10.2
 8 -5 0 51.68 10.13
 8 -5 1 10.2 2.61
 8 -5 1 11.49 1.86
 8 -5 1 10.11 5.56
 8 -5 1 10.77 5.51
 8 -5 1 11.93 2.98
 8 -5 1 14.44 2.32
 8 -5 1 11.86 2.07
 8 -5 1 13.31 4.09
 8 -5 2 34.61 4.12
 8 -5 2 43.3 3.42
 8 -5 2 39.86 4.33
 8 -5 2 43.95 8.43
 8 -5 2 33.75 7.74
 8 -5 2 37.32 3.7
 8 -5 2 45.9 3.6
 8 -5 2 43.38 7.06
 8 -5 3 21.85 3.4
 8 -5 3 28.53 2.82
 8 -5 3 22.97 3.26
 8 -5 3 25.95 3.2
 8 -5 3 19.23 5.16
 8 -5 3 25.02 2.75
 8 -5 3 25.97 6.26
 8 -5 3 25.55 6.38
 8 -5 4 6.53 1.83
 8 -5 4 10.95 2.32
 8 -5 4 12.14 4.35
 8 -5 4 6.05 1.73
 8 -5 4 9.19 2.53
 8 -5 5 0.71 2.99
 8 -5 6 42.6 4.03
 8 -5 6 41.69 3.62
 8 -5 6 47.15 3.49
 8 -5 7 35.81 3.39
 8 -5 7 31.76 3.01
 8 -5 7 33.93 2.74
 8 -5 8 90.06 5.3
 8 -5 8 90.54 5.09
 8 -5 9 81.47 4.51
 8 -5 9 90.48 4.52
 8 -4 -13 190.4 9
 -8 4 13 216.71 8.92
 8 -4 -12 160.07 7.26
 -8 4 12 149.94 7.11
 -8 4 12 141.14 6.81
 -8 4 11 16.15 1.96
 8 -4 -11 17.99 2.22
 -8 4 10 0.76 1.25
 8 -4 -10 0.62 1.52
 8 -4 -9 -0.18 1.69
 -8 4 8 33.14 7.4
 8 -4 -8 51.77 4.49
 -8 4 8 41.16 7.64
 8 -4 -7 11.09 4.26
 8 -4 -7 18.44 2.93
 8 -4 -7 11.78 2.51
 8 -4 -6 16.72 2.96
 8 -4 -6 23.19 6.08
 8 -4 -6 19.59 5.84
 8 -4 -5 27.92 2.9
 8 -4 -5 31.93 3.84
 8 -4 -5 21.96 6.58
 8 -4 -5 31.44 7.35
 8 -4 -4 -0.14 1.14
 8 -4 -4 -0.92 3.58
 8 -4 -4 1.91 3.71
 8 -4 -4 2.56 2.41
 8 -4 -3 1.62 1.01
 8 -4 -3 0.95 4.02
 8 -4 -3 2.97 4.64
 8 -4 -3 0.22 2.31
 8 -4 -2 224.35 10.16
 8 -4 -2 204.54 11.65
 8 -4 -2 200.79 19.74
 8 -4 -2 219.24 19.93
 8 -4 -1 217.35 20.16
 8 -4 -1 222.72 20.21
 8 -4 -1 229.73 10.71
 8 -4 -1 232.47 16.01
 8 -4 -1 230.83 10.69
 8 -4 -1 227.81 12.13
 8 -4 -1 213.43 11.22
 8 -4 0 127.5 14.76
 8 -4 0 137.09 15.44
 8 -4 0 148.09 7.56
 8 -4 0 140.11 12.03
 8 -4 0 147.08 7.72
 8 -4 0 145.2 8.88
 8 -4 0 127.97 8.16
 8 -4 1 90.49 6.63
 8 -4 1 86.5 6.43
 8 -4 1 100.13 5.72
 8 -4 1 85.34 9.59
 8 -4 1 94.19 5.97
 8 -4 1 95.53 5.53
 8 -4 1 88.2 11.96
 8 -4 1 71.92 10.98
 8 -4 2 29.66 3.72
 8 -4 2 31.43 3.84
 8 -4 2 31.23 3.05
 8 -4 2 30.92 6.03
 8 -4 2 30.23 3.34
 8 -4 2 28.97 2.95
 8 -4 2 29.93 6.76
 8 -4 2 26.83 6.49
 8 -4 3 54.1 4.63
 8 -4 3 48.49 4.41
 8 -4 3 48.29 8.02
 8 -4 3 49.53 8.34
 8 -4 3 46.61 7.54
 8 -4 3 56.29 5.04
 8 -4 3 53.55 4.02
 8 -4 3 50.05 4
 8 -4 4 208.05 10.43
 8 -4 4 210.07 11.02
 8 -4 4 216.52 10.4
 8 -4 4 209.22 16.81
 8 -4 5 158.52 8.57
 8 -4 5 162.56 9.14
 8 -4 5 165.08 8.44
 8 -4 5 139.95 13.88
 8 -4 6 164.16 8.28
 8 -4 6 142.81 13.67
 8 -4 7 16.13 2.1
 8 -4 7 16.99 2.36
 8 -4 7 17.93 2.47
 8 -4 8 19.7 2.02
 8 -4 8 21 2.27
 8 -4 8 18.34 2.25
 8 -4 9 22.38 1.97
 8 -4 9 21.25 2
 8 -4 10 29.94 1.96
 -8 3 14 12.75 1.2
 8 -3 -14 12.74 1.29
 -8 3 13 0.78 1.03
 8 -3 -13 0.71 0.66
 8 -3 -13 0.68 0.99
 8 -3 -12 3.03 1.19
 -8 3 12 2.61 0.97
 -8 3 12 2.83 1.42
 8 -3 -11 -0.41 1.34
 8 -3 -10 1.88 1.22
 8 -3 -9 116.9 7.11
 -8 3 9 86.18 11.52
 8 -3 -8 104.21 6.68
 -8 3 8 68.13 10.62
 8 -3 -7 142.28 8.5
 8 -3 -7 152.77 14.1
 8 -3 -6 375.4 16.26
 8 -3 -6 365.72 24.4
 8 -3 -6 318.2 23.25
 8 -3 -6 319.75 15.72
 8 -3 -6 333.53 15.5
 8 -3 -5 750.05 30.97
 8 -3 -5 791 41.49
 8 -3 -5 786.36 41.54
 8 -3 -5 744.05 30.13
 8 -3 -5 723.78 29.7
 8 -3 -4 628.38 25.41
 8 -3 -4 628.91 27.2
 8 -3 -4 648.49 37.47
 8 -3 -4 643.83 37.51
 8 -3 -4 648.49 26.11
 8 -3 -4 650.32 26.28
 8 -3 -3 389.11 17.03
 8 -3 -3 399.18 27.65
 8 -3 -3 414.05 28.15
 8 -3 -3 427.62 18.86
 8 -3 -3 403.05 16.89
 8 -3 -2 414.46 17.04
 8 -3 -2 384.91 16.77
 8 -3 -2 406.49 18.58
 8 -3 -2 408.22 27.79
 8 -3 -2 393.44 27.68
 8 -3 -1 123.96 11.32
 8 -3 -1 131.78 14.62
 8 -3 -1 111.04 14.01
 8 -3 -1 142.35 7.32
 8 -3 -1 130.2 8.4
 8 -3 -1 138.03 7.2
 8 -3 0 -0.64 2.33
 8 -3 0 0.56 1.97
 8 -3 0 0.87 1.22
 8 -3 0 -0.15 1.25
 8 -3 0 0.52 1.36
 8 -3 0 0.92 3.4
 8 -3 0 0.9 3.17
 8 -3 1 195.56 10.33
 8 -3 1 163.28 13.83
 8 -3 1 178.19 8.98
 8 -3 1 184.21 9.55
 8 -3 1 193.19 9.2
 8 -3 1 165.71 16.45
 8 -3 1 155.4 16.04
 8 -3 2 171.49 9.47
 8 -3 2 168.39 9.11
 8 -3 2 162.73 13.95
 8 -3 2 158.84 8.45
 8 -3 2 159.12 15.73
 8 -3 2 160.17 15.6
 8 -3 2 176.24 8.68
 8 -3 3 40.61 3.97
 8 -3 3 38.32 6.07
 8 -3 3 38 6.81
 8 -3 3 40.67 3.62
 8 -3 3 41.77 7.3
 8 -3 3 46.97 3.83
 8 -3 4 9.91 2.11
 8 -3 4 17.57 4.81
 8 -3 4 11.71 4.04
 8 -3 4 8.25 2.17
 8 -3 4 10.77 2.12
 8 -3 5 28.12 3.12
 8 -3 5 32.33 6.4
 8 -3 5 32.24 5.79
 8 -3 5 26.97 3.32
 8 -3 5 29.35 3.1
 8 -3 6 14.71 4.31
 8 -3 7 140.22 7.19
 8 -3 7 129.65 7.3
 8 -3 7 127.29 7.41
 8 -3 8 181.13 8.43
 8 -3 8 187.52 8.81
 8 -3 8 167.8 8.55
 8 -3 9 65.57 3.68
 8 -3 9 63.47 3.7
 8 -3 10 16.5 1.53
 -8 2 14 12.47 1.29
 8 -2 -14 16.97 1.57
 -8 2 13 1.12 1.07
 8 -2 -13 1.31 0.87
 8 -2 -13 0.63 1.01
 8 -2 -12 10.58 1.74
 8 -2 -12 10.79 1.9
 -8 2 12 9.3 1.81
 -8 2 11 3.69 1.72
 8 -2 -11 4.01 1.69
 8 -2 -11 1.63 1.16
 -8 2 10 175.2 16.12
 -8 2 9 204.17 19.61
 8 -2 -9 301.73 13.78
 -8 2 8 246.11 21.57
 8 -2 -8 326.91 14.99
 8 -2 -7 361.47 16.83
 8 -2 -7 364.55 23.78
 8 -2 -6 562.88 24.29
 8 -2 -6 558.27 23.9
 8 -2 -6 619.55 33.71
 8 -2 -5 367.37 16.41
 8 -2 -5 393.76 25.99
 8 -2 -5 376.98 17.28
 8 -2 -5 391.95 16.04
 8 -2 -5 359.4 17.3
 8 -2 -5 396.96 16.88
 8 -2 -4 277.58 21.31
 8 -2 -4 243.02 20.21
 8 -2 -4 254.69 13.12
 8 -2 -4 266.49 12.36
 8 -2 -4 263.79 11.73
 8 -2 -4 267.3 12.25
 8 -2 -3 1.57 1.19
 8 -2 -3 0.48 1.01
 8 -2 -3 1.66 1.57
 8 -2 -3 1.04 2.29
 8 -2 -3 0.89 3.61
 8 -2 -3 1.76 4
 8 -2 -2 14.76 2.08
 8 -2 -2 16.14 5.86
 8 -2 -2 8.89 4.79
 8 -2 -2 15.64 2.22
 8 -2 -2 18.07 3.13
 8 -2 -2 11.81 1.88
 8 -2 -1 57.68 4.07
 8 -2 -1 54.82 4.04
 8 -2 -1 57 5.05
 8 -2 -1 58.14 9.52
 8 -2 -1 62.94 9.72
 8 -2 -1 51.91 7.17
 8 -2 0 48.05 8.5
 8 -2 0 42.71 8.48
 8 -2 0 39.88 3.42
 8 -2 0 45.85 3.77
 8 -2 0 42.26 4.35
 8 -2 0 51.05 6.86
 8 -2 0 37.26 3.25
 8 -2 1 0.84 3.11
 8 -2 1 9.47 2
 8 -2 1 5.27 1.59
 8 -2 1 7.77 2.39
 8 -2 1 5.33 3.1
 8 -2 1 6.15 1.67
 8 -2 2 64.27 4.55
 8 -2 2 63.39 4.94
 8 -2 2 61.27 8.9
 8 -2 2 75.31 8.98
 8 -2 2 69.03 7.92
 8 -2 2 67.45 4.65
 8 -2 3 35.38 3.66
 8 -2 3 33.44 3.35
 8 -2 3 33.99 6.4
 8 -2 3 30.52 3.19
 8 -2 3 36.7 5.97
 8 -2 4 79.56 9.13
 8 -2 4 98.03 10.76
 8 -2 4 81.75 5.93
 8 -2 4 85.7 5.7
 8 -2 4 82.81 6.04
 8 -2 4 89.42 5.71
 8 -2 5 190.08 15.08
 8 -2 5 188.04 15.66
 8 -2 5 198.05 10.39
 8 -2 5 198.41 10.13
 8 -2 5 191.22 10.21
 8 -2 5 195.31 9.96
 8 -2 6 91.77 10.44
 8 -2 6 106.27 10.55
 8 -2 7 19.87 2.55
 8 -2 7 21.7 2.54
 8 -2 7 20.02 2.56
 8 -2 8 26.26 2.69
 8 -2 8 27.67 2.61
 8 -2 8 28.09 2.55
 8 -2 9 8.06 1.41
 8 -2 9 8.74 1.34
 8 -2 9 6.53 1.05
 8 -2 10 7.02 1.03
 8 -1 -14 3.21 0.88
 8 -1 -13 151.11 7.14
 -8 1 13 164.13 7.14
 8 -1 -12 303.29 13.53
 8 -1 -12 298.86 13.94
 -8 1 12 315.65 13.41
 8 -1 -11 529.66 22.1
 -8 1 11 549.22 21.82
 8 -1 -11 474.26 22.16
 8 -1 -11 524.43 21.36
 -8 1 10 469.84 30.21
 8 -1 -9 587.52 24.91
 8 -1 -9 591.38 24.27
 -8 1 8 139.76 15.28
 8 -1 -8 151.78 9
 8 -1 -8 167.71 9.21
 8 -1 -7 219.38 11.63
 8 -1 -7 245.16 18.21
 8 -1 -7 246.68 12.11
 8 -1 -6 7.49 1.6
 8 -1 -6 6.71 1.83
 8 -1 -6 4.58 3.58
 8 -1 -6 6.79 2.1
 8 -1 -5 -0.38 1.78
 8 -1 -5 1.14 1.31
 8 -1 -5 0.32 1.41
 8 -1 -5 -0.48 1.17
 8 -1 -5 -0.82 2.52
 8 -1 -4 12.91 2.47
 8 -1 -4 11.35 2.11
 8 -1 -4 14.72 2.13
 8 -1 -4 11.99 1.88
 8 -1 -4 16.19 5.2
 8 -1 -3 4.94 1.88
 8 -1 -3 7.06 1.88
 8 -1 -3 7.05 1.6
 8 -1 -3 6.09 4.2
 8 -1 -3 6.86 1.61
 8 -1 -2 7.91 2.05
 8 -1 -2 8.63 2.02
 8 -1 -2 6.93 1.7
 8 -1 -2 7.35 1.71
 8 -1 -2 7.87 4.22
 8 -1 -1 46.94 8.29
 8 -1 -1 39.97 4
 8 -1 -1 43.92 3.45
 8 -1 -1 38.38 6.38
 8 -1 -1 46.61 3.71
 8 -1 0 108.18 6.51
 8 -1 0 112.33 6.31
 8 -1 0 117.67 13.09
 8 -1 0 103.88 7
 8 -1 0 115.88 6.32
 8 -1 0 118 10.87
 8 -1 1 74.52 5.24
 8 -1 1 71.11 5.72
 8 -1 1 77.65 4.98
 8 -1 1 74.2 5.69
 8 -1 1 74.91 4.91
 8 -1 1 61.98 8.13
 8 -1 2 115.32 6.75
 8 -1 2 101.71 7.15
 8 -1 2 102.53 11.48
 8 -1 2 99.08 6.08
 8 -1 2 94.51 10.28
 8 -1 2 96.99 6.07
 8 -1 2 123.66 10.91
 8 -1 2 100.02 6.88
 8 -1 3 6.34 2.15
 8 -1 3 6.87 1.85
 8 -1 3 13.45 3.37
 8 -1 3 9.22 2.13
 8 -1 3 7.8 3.41
 8 -1 3 4.87 3.2
 8 -1 3 9.18 2.21
 8 -1 4 34.47 3.71
 8 -1 4 40.56 3.66
 8 -1 4 34.94 3.69
 8 -1 4 37.13 4.55
 8 -1 4 34.38 6.38
 8 -1 4 41.5 6.82
 8 -1 4 39.06 3.66
 8 -1 5 0.67 1.5
 8 -1 5 2.58 2.83
 8 -1 5 1.3 2.27
 8 -1 5 7.6 2.85
 8 -1 5 2.6 1.68
 8 -1 5 4.25 1.74
 8 -1 5 3.78 1.69
 8 -1 6 0.6 2.52
 8 -1 6 4.34 2.9
 8 -1 7 -0.39 1.1
 8 -1 7 1.57 1.34
 8 -1 7 0.96 1.36
 8 -1 8 30.26 2.55
 8 -1 8 34.48 2.97
 8 -1 8 36.3 2.99
 8 -1 9 66.41 3.9
 8 -1 9 68.57 3.85
 8 0 -14 139.35 6.2
 8 0 -14 151.14 6.53
 8 0 -13 161.68 4.97
 8 0 -13 160.65 5.31
 -8 0 12 442.48 17.64
 8 0 -12 426.77 18.12
 8 0 -12 405.51 18.21
 8 0 -11 155.43 8.3
 -8 0 11 154.47 7.79
 8 0 -11 142.41 8.28
 8 0 -11 144.88 7.66
 -8 0 10 221.05 19.42
 8 0 -9 26.18 3.28
 8 0 -9 20.19 3.02
 8 0 -9 20.09 2.75
 -8 0 9 27.67 7.01
 8 0 -8 127.52 7.9
 8 0 -8 137.3 8.09
 8 0 -8 127.61 7.07
 -8 0 8 126.11 14.68
 -8 0 7 48.41 9.67
 8 0 -7 55.54 4.76
 8 0 -7 52.02 4.42
 8 0 -6 23.92 2.58
 8 0 -6 22.25 2.83
 8 0 -6 17.72 2.93
 8 0 -5 1.48 1.79
 8 0 -5 4.83 3.39
 8 0 -5 0.9 1.27
 8 0 -5 1.69 1.2
 8 0 -5 0.96 1.2
 8 0 -4 5.12 1.83
 8 0 -4 5.03 4.05
 8 0 -4 3.71 1.56
 8 0 -4 6.98 1.57
 8 0 -4 6.26 1.57
 8 0 -3 56.2 9.05
 8 0 -3 49.33 4.21
 8 0 -3 52.72 4.29
 8 0 -3 52.51 3.99
 8 0 -3 51.36 3.92
 8 0 -2 104.4 5.97
 8 0 -2 104.3 6.15
 8 0 -2 122.83 13.26
 8 0 -2 102.98 6.68
 8 0 -1 106.49 6.36
 8 0 -1 112.69 6.99
 8 0 -1 103.68 6.47
 8 0 -1 108.27 6.08
 8 0 -1 94.64 12.05
 8 0 0 4.91 3.85
 8 0 0 11.18 2.77
 8 0 0 13.79 4.32
 8 0 0 8.62 1.89
 8 0 0 10.66 2.36
 8 0 0 10.05 2.02
 8 0 1 352.54 15.28
 8 0 1 332.04 16.26
 8 0 1 376.88 24.42
 8 0 1 354.59 15.41
 8 0 1 343.78 16.21
 8 0 1 339.47 15.68
 8 0 1 352.12 21.65
 8 0 2 187.72 9.42
 8 0 2 201.82 15.15
 8 0 2 185.48 10.53
 8 0 2 205.14 16.71
 8 0 2 187.32 9.91
 8 0 2 192.15 15
 8 0 2 177.09 10.16
 8 0 2 180.05 10.1
 8 0 2 195.78 9.65
 8 0 3 -0.23 2.7
 8 0 3 -1.9 2.67
 8 0 3 1.94 1.62
 8 0 3 2.36 1.69
 8 0 3 3.78 1.82
 8 0 3 1.28 2.24
 8 0 3 2.8 1.72
 8 0 3 3.25 2.31
 8 0 4 41.65 3.69
 8 0 4 33.96 3.64
 8 0 4 35.23 3.61
 8 0 4 34.71 4.48
 8 0 4 36.59 6.64
 8 0 4 27.98 6.07
 8 0 4 35.05 3.5
 8 0 5 147.83 9.1
 8 0 5 146.19 8.07
 8 0 5 127.7 12.08
 8 0 5 141.99 8.1
 8 0 5 129.06 12.8
 8 0 5 150.21 8.07
 8 0 6 47.06 3.88
 8 0 6 42.87 3.73
 8 0 6 38.66 3.49
 8 0 6 43.73 4.53
 8 0 6 30.31 6.19
 8 0 7 118.66 6.56
 8 0 7 104.24 6.04
 8 0 7 114.78 6.49
 8 0 7 127.75 7.4
 8 0 8 44.95 3.31
 8 0 8 45.58 3.36
 8 0 9 1.89 0.88
 8 0 9 1.18 0.87
 8 1 -14 77.76 3.64
 8 1 -14 65.4 3.51
 8 1 -13 62.2 3.22
 8 1 -13 51.9 2.97
 8 1 -12 11.67 1.91
 8 1 -12 8.35 1.74
 8 1 -11 12.49 2.29
 8 1 -11 12.81 1.99
 8 1 -11 11.91 2.14
 -8 -1 10 10.1 4.57
 8 1 -9 2.51 1.87
 8 1 -9 3.64 1.76
 -8 -1 9 -0.99 4.77
 8 1 -9 2.05 1.66
 8 1 -8 7.65 2
 8 1 -8 6.29 1.88
 8 1 -8 6.34 2.16
 -8 -1 8 7.11 4.9
 8 1 -8 6.23 1.55
 8 1 -7 208.37 11
 -8 -1 7 183.91 18.88
 8 1 -7 206.96 10.35
 8 1 -7 211.09 10.78
 8 1 -6 9.35 2.06
 8 1 -6 12.29 2.3
 8 1 -6 12.15 2.09
 -8 -1 6 8.95 5.08
 8 1 -6 15.28 2.69
 8 1 -5 28.06 3.4
 8 1 -5 39.99 3.5
 8 1 -5 33.93 3.19
 8 1 -5 30.9 3.23
 8 1 -4 385.43 16.32
 8 1 -4 326.92 16.18
 8 1 -4 375.37 16.01
 8 1 -4 386.45 26.06
 8 1 -4 368.79 16.48
 8 1 -3 361.42 16.18
 8 1 -3 376.53 16.83
 8 1 -3 382.35 26.08
 8 1 -2 755.2 31.19
 8 1 -2 759.34 30.46
 8 1 -2 745.99 30
 8 1 -2 753.71 41.44
 8 1 -1 473.74 29.13
 8 1 -1 447.31 19.48
 8 1 -1 433.21 18.22
 8 1 -1 442.07 18.78
 8 1 -1 410.07 18.14
 8 1 -1 426.09 18.65
 8 1 0 211.96 10.65
 8 1 0 203.1 10.89
 8 1 0 185.63 10.39
 8 1 0 215.71 9.95
 8 1 0 196.98 9.74
 8 1 0 215.13 10.42
 8 1 1 57.51 4.3
 8 1 1 63.86 4.36
 8 1 1 60.8 5.04
 8 1 1 54.74 4.03
 8 1 1 61.33 4.59
 8 1 1 57.47 4.77
 8 1 1 58.04 4.62
 8 1 1 54.9 4.91
 8 1 1 52.31 4.95
 8 1 2 27.35 3.07
 8 1 2 30.54 5.96
 8 1 2 33.23 3.31
 8 1 2 32.49 4.29
 8 1 2 32.55 3.42
 8 1 2 30.01 3.87
 8 1 2 34.44 3.27
 8 1 2 36.06 3.83
 8 1 2 34.27 6.23
 8 1 2 32.66 3.71
 8 1 3 80.75 5.42
 8 1 3 77.04 5.63
 8 1 3 67.32 5.82
 8 1 3 75.15 5.43
 8 1 3 73.64 6.2
 8 1 3 88.34 9.45
 8 1 3 81.14 9.76
 8 1 3 85.89 5.45
 8 1 4 213.97 10.28
 8 1 4 180.78 15.56
 8 1 4 190.42 10.21
 8 1 4 198.27 10.27
 8 1 4 207.38 10.2
 8 1 4 194.82 10.94
 8 1 4 192.98 11.11
 8 1 5 46.98 7.35
 8 1 6 7.72 1.86
 8 1 6 12.12 2.92
 8 1 6 10.1 2.01
 8 1 6 6.56 1.58
 8 1 7 44.86 3.48
 8 1 7 48.78 4.25
 8 1 8 17.94 1.97
 8 1 8 22.52 2.18
 8 1 9 63.49 3.5
 -8 -2 14 0.39 0.62
 8 2 -13 18.61 1.7
 8 2 -13 17.43 1.94
 8 2 -12 56.41 4.06
 8 2 -12 71.93 4.6
 8 2 -11 2.86 1.38
 8 2 -11 2.01 1.52
 -8 -2 10 12.13 5.69
 8 2 -9 9.58 2.22
 -8 -2 9 14.15 5.55
 8 2 -9 8.93 2.25
 8 2 -9 8.05 2.02
 8 2 -8 25.31 2.76
 -8 -2 8 29.4 8.1
 8 2 -8 22.32 3.22
 8 2 -8 21.36 2.94
 8 2 -8 24.32 3.09
 8 2 -7 250.52 12.64
 8 2 -7 276.7 12.93
 8 2 -7 256.29 12.87
 8 2 -7 252.94 12.02
 8 2 -7 260.06 12.38
 -8 -2 7 254.25 22.24
 8 2 -6 557.53 24.31
 8 2 -6 580.12 24.69
 8 2 -6 598.59 24.25
 8 2 -6 576.34 24.47
 -8 -2 6 555.98 36.3
 8 2 -5 671.64 26.88
 8 2 -5 667.73 26.93
 8 2 -5 610.21 26.78
 8 2 -5 637.22 27.1
 -8 -2 5 617.75 38.8
 8 2 -4 587.69 23.98
 8 2 -4 524.82 23.28
 8 2 -4 569.54 24.1
 8 2 -4 573.1 23.46
 8 2 -3 109.64 6.52
 8 2 -3 108.67 6.96
 8 2 -3 107.69 6.97
 8 2 -2 221.93 11.68
 8 2 -2 226.19 10.99
 8 2 -2 234.5 10.81
 8 2 -2 243.17 11.36
 8 2 -2 226.32 11.82
 8 2 -1 1.46 1.2
 8 2 -1 2.96 1.4
 8 2 -1 2.87 1.78
 8 2 -1 1.29 1.45
 8 2 -1 3.11 1.65
 8 2 -1 0.95 1.53
 8 2 0 70.35 5.28
 8 2 0 71.65 5.17
 8 2 0 79.76 5.8
 8 2 0 61.75 5.2
 8 2 0 69.89 5.3
 8 2 0 75.89 4.81
 8 2 0 70.31 5.38
 8 2 0 78.57 4.98
 8 2 0 72.88 4.96
 8 2 1 42.08 3.91
 8 2 1 45.91 4
 8 2 1 47.13 3.71
 8 2 1 39.71 4.08
 8 2 1 40.83 4.29
 8 2 1 45.31 3.68
 8 2 1 45.24 4.35
 8 2 1 42.97 4.45
 8 2 2 11.97 2.55
 8 2 2 10.93 2.12
 8 2 2 10.64 2.76
 8 2 2 13.94 2.2
 8 2 2 11.31 1.95
 8 2 2 14.03 3.18
 8 2 2 11.57 2.33
 8 2 2 15.84 4.52
 8 2 2 12 2.31
 8 2 3 35.96 3.74
 8 2 3 34.09 3.26
 8 2 3 37.82 4.09
 8 2 3 37.02 3.32
 8 2 3 41.37 4.41
 8 2 3 37.74 3.45
 8 2 3 32.67 3.38
 8 2 3 34.76 3.57
 8 2 3 34.8 6.51
 8 2 3 32.95 4.07
 8 2 4 102.11 7.32
 8 2 4 116.22 7.77
 8 2 4 114.41 11.83
 8 2 4 108.5 6.64
 8 2 4 114.21 6.71
 8 2 4 120.17 7.77
 8 2 4 112.75 6.66
 8 2 5 109.41 11.55
 8 2 5 117.21 6.69
 8 2 5 113.66 6.53
 8 2 6 9.99 1.82
 8 2 6 12.13 2.79
 8 2 6 10.87 1.95
 8 2 7 11.61 2.45
 8 2 7 10.14 1.74
 8 2 8 66.8 3.88
 8 2 9 7.29 0.98
 -8 -3 14 3.35 0.83
 8 3 -13 6.84 1.32
 -8 -3 13 1.17 1.41
 8 3 -12 6.14 1.57
 8 3 -12 6.06 1.26
 8 3 -11 193.29 9.24
 8 3 -11 163.16 8.66
 -8 -3 10 240.09 21.25
 8 3 -10 290.23 12.76
 8 3 -10 237.3 12.21
 8 3 -10 269.89 12.75
 -8 -3 9 609.97 38.28
 8 3 -8 541.61 23.41
 -8 -3 8 521.6 35.25
 8 3 -8 529.89 22.83
 8 3 -8 595.91 23.82
 8 3 -8 544.85 23.61
 8 3 -7 340.92 16.38
 -8 -3 7 364.53 28.06
 8 3 -7 372.01 16.47
 8 3 -7 393.1 17
 8 3 -7 353.32 16.71
 8 3 -6 328.33 15.77
 8 3 -6 339.95 15.64
 -8 -3 6 339.69 26.75
 8 3 -6 348.12 15.85
 8 3 -6 363 15.77
 8 3 -6 325.62 15.64
 8 3 -5 129.53 7.69
 -8 -3 5 118.51 14.89
 8 3 -5 135.56 7.99
 8 3 -5 141.01 8
 8 3 -5 142.49 8.19
 8 3 -4 5.84 1.92
 8 3 -4 6.11 2.09
 -8 -3 4 4.05 4.28
 8 3 -4 4.4 1.8
 8 3 -4 5.23 2.06
 8 3 -3 17.31 2.57
 8 3 -3 13.92 2.45
 -8 -3 3 16.45 5.69
 8 3 -3 16.42 2.81
 8 3 -3 19.87 2.89
 8 3 -2 3.71 1.4
 8 3 -2 2.49 1.79
 8 3 -2 1.9 1.17
 8 3 -2 2.21 1.64
 -8 -3 2 4.52 3.81
 8 3 -2 3.02 1.47
 8 3 -2 1.21 1.58
 8 3 -1 5.51 1.82
 8 3 -1 5.51 1.93
 8 3 -1 5.33 1.67
 8 3 -1 4.89 1.58
 8 3 -1 5.89 1.61
 8 3 -1 6.15 2.14
 8 3 -1 4.69 1.85
 8 3 0 13.01 2.39
 8 3 0 15.43 2.27
 8 3 0 9.28 2.33
 8 3 0 11.39 2.68
 8 3 0 15.28 2.31
 8 3 0 15.31 2.24
 8 3 0 15.49 2.79
 8 3 0 17.13 2.55
 8 3 0 13.47 2.75
 8 3 1 110.69 6.57
 8 3 1 100 6.13
 8 3 1 97.22 5.91
 8 3 1 95.23 6.82
 8 3 1 106.07 6.54
 8 3 1 99.28 6.75
 8 3 1 96.98 6.76
 8 3 1 94.98 6.69
 8 3 2 53.05 4.74
 8 3 2 45.62 8.95
 8 3 2 40.07 4.46
 8 3 2 47.56 3.82
 8 3 2 51.63 4.03
 8 3 2 45.62 3.88
 8 3 2 53.66 4.89
 8 3 2 45.68 4.3
 8 3 2 47.59 4.08
 8 3 2 45.15 4.03
 8 3 3 23.46 2.79
 8 3 3 21.57 2.67
 8 3 3 23.81 3.49
 8 3 3 20.06 3.48
 8 3 3 20.47 3.1
 8 3 3 15.73 4.85
 8 3 3 18.55 2.46
 8 3 3 18.07 2.51
 8 3 3 19.28 2.72
 8 3 4 25.21 2.89
 8 3 4 27.42 6.13
 8 3 5 1.74 1.39
 8 3 5 0.38 2.2
 8 3 5 1.28 2.09
 8 3 6 0.81 2.04
 8 3 6 2.91 1.43
 8 3 7 1.01 1.71
 8 3 7 0.83 0.99
 8 3 8 -0.06 0.75
 -8 -4 13 1.2 1.36
 -8 -4 12 1.74 2.59
 8 4 -12 203 6.02
 8 4 -11 384.3 16.67
 8 4 -10 361.41 16.25
 -8 -4 9 111.89 15.18
 -8 -4 9 138.83 15.27
 -8 -4 8 140.9 16.46
 8 4 -8 151.49 8.5
 8 4 -8 140.25 8.35
 8 4 -7 18.53 2.83
 -8 -4 7 26.77 7.36
 8 4 -7 28.97 3.14
 8 4 -7 27.56 2.95
 8 4 -7 23.48 3.24
 -8 -4 6 1.07 4.34
 8 4 -6 3.94 1.66
 8 4 -6 5.78 1.86
 8 4 -6 3.56 1.79
 8 4 -6 2.85 1.75
 8 4 -6 6.26 1.89
 8 4 -5 22.43 3.06
 8 4 -5 18.14 2.81
 -8 -4 5 13.62 5.91
 8 4 -5 17.9 2.79
 8 4 -5 12.28 2.48
 -8 -4 4 67 11.42
 8 4 -4 84.98 6.18
 8 4 -4 73.09 5.56
 8 4 -4 91.4 6.26
 8 4 -3 141.61 7.92
 8 4 -3 138.51 8.35
 8 4 -3 127.59 7.58
 8 4 -3 140.33 8.41
 8 4 -3 133.12 7.71
 8 4 -2 76.4 5.35
 8 4 -2 81.9 5.63
 8 4 -2 73.98 5.69
 8 4 -2 72.31 5.77
 8 4 -2 73.51 5.27
 8 4 -1 67.79 4.87
 8 4 -1 65.26 4.84
 8 4 -1 64.24 5.44
 8 4 -1 67.69 4.45
 8 4 -1 62.73 4.99
 8 4 -1 60.37 5.04
 8 4 -1 65.57 5.17
 8 4 -1 70.14 5.43
 8 4 0 5.41 2.13
 8 4 0 10.86 2.5
 8 4 0 11.72 2
 8 4 0 10.26 2.11
 8 4 0 7.16 1.82
 8 4 0 10.55 2.09
 8 4 0 11.02 2.33
 8 4 0 10.92 2.48
 8 4 0 11.13 2.23
 8 4 1 67.73 5.37
 8 4 1 57.29 9.19
 8 4 1 65.17 5.27
 8 4 1 59.83 4.75
 8 4 1 71.52 4.99
 8 4 1 63.36 5.36
 8 4 1 63.23 5.22
 8 4 1 65.09 4.91
 8 4 1 61.39 4.37
 8 4 1 71.79 5.16
 8 4 2 22.87 2.65
 8 4 2 20.28 6.34
 8 4 2 18.45 3.29
 8 4 2 21.62 2.79
 8 4 2 22.6 2.72
 8 4 2 26.63 3.5
 8 4 2 23.55 2.83
 8 4 2 18.57 2.98
 8 4 2 22.91 2.99
 8 4 3 31.22 3.23
 8 4 3 29.59 3.05
 8 4 4 39.32 3.27
 8 4 4 33.25 3.79
 8 4 4 36.43 4.05
 8 4 4 42.25 4.14
 8 4 5 15.61 2.87
 8 4 5 11.1 1.86
 8 4 5 17.91 2.84
 8 4 6 0.46 0.96
 8 4 6 2.08 1.84
 8 4 7 59.44 3.82
 8 4 7 45.5 2.91
 -8 -5 13 2.21 1.19
 -8 -5 12 1.59 1.59
 8 5 -11 78.56 4.08
 -8 -5 11 -0.36 2.41
 8 5 -10 42.77 3.74
 8 5 -9 1.26 1.49
 8 5 -8 23.1 2.94
 -8 -5 8 29.59 7.34
 -8 -5 8 14.58 7.01
 -8 -5 7 60.89 10.58
 8 5 -6 120.09 7.55
 8 5 -6 134.88 7.65
 -8 -5 6 114.43 14.32
 8 5 -6 125.77 7.67
 8 5 -5 6.39 2.05
 8 5 -5 5.19 1.93
 8 5 -5 5.53 1.91
 -8 -5 5 2.91 3.59
 8 5 -4 2.51 1.54
 8 5 -4 1.11 1.3
 8 5 -4 0.82 1.61
 8 5 -4 1.66 1.87
 8 5 -4 0.83 1.63
 8 5 -3 49.74 4.79
 8 5 -3 55.96 4.88
 8 5 -3 53.43 4.37
 8 5 -3 46.95 4.61
 8 5 -3 50.11 4.31
 8 5 -2 239.52 12.72
 8 5 -2 236.08 12.48
 8 5 -2 244.7 12.11
 8 5 -2 247.94 12.6
 8 5 -2 257.38 12.25
 8 5 -1 176.56 10.17
 8 5 -1 195.43 10.04
 8 5 -1 180.57 10.42
 8 5 -1 194.68 10.38
 8 5 -1 186.67 9.9
 8 5 -1 191.93 10.27
 8 5 0 309.54 15.25
 8 5 0 323.44 14.97
 8 5 0 329.18 14.93
 8 5 0 300.83 15.14
 8 5 0 327.43 15.52
 8 5 0 329.47 15.08
 8 5 0 318.29 15.18
 8 5 1 245.04 19.41
 8 5 1 247.24 12.44
 8 5 2 70.47 5.54
 8 5 2 69.11 4.84
 8 5 2 66.4 9.67
 8 5 2 59.74 5.1
 8 5 3 7.41 2.26
 8 5 3 4.55 1.69
 8 5 3 6.7 2.32
 8 5 3 5.16 2.01
 8 5 4 29.23 3.32
 8 5 4 26.3 2.41
 8 5 4 24.1 3.24
 8 5 4 29.28 3.3
 8 5 5 12.67 1.63
 8 5 5 13.73 2.46
 8 5 5 9.9 2.28
 8 5 6 16.43 1.53
 8 5 6 20.73 2.43
 8 5 7 41.7 2.91
 -8 -6 12 -0.72 1.11
 -8 -6 11 1.4 2.12
 8 6 -11 44.99 2.68
 -8 -6 10 -2.2 2.27
 8 6 -9 15.42 2.26
 8 6 -8 28.1 3
 8 6 -7 0.94 1.25
 8 6 -7 0.28 1.24
 -8 -6 6 71.98 13.66
 8 6 -6 72.02 5.24
 -8 -6 5 274.97 27.55
 -8 -6 4 205.33 23.13
 8 6 -3 432.28 19.27
 8 6 -3 433.54 18.84
 8 6 -3 414.6 19.12
 -8 -6 2 136.08 18.1
 8 6 -1 158.35 9.09
 -8 -6 1 109.08 15.54
 8 6 0 39.47 3.97
 -8 -6 0 24.84 7.36
 8 6 1 1.69 1.68
 8 6 1 2.95 1.56
 8 6 1 2.82 1.48
 8 6 1 2.77 1.7
 8 6 2 16.98 2.71
 8 6 2 21.55 2.66
 8 6 2 18.28 2.81
 8 6 2 19.49 2.77
 8 6 3 0.96 1.22
 8 6 3 -0.15 1.64
 8 6 3 -0.48 1.77
 8 6 3 -0.32 1.66
 8 6 4 11.79 2.21
 8 6 4 11.95 2.16
 8 6 4 11.25 2.14
 8 6 5 2.83 1.48
 8 6 5 3.08 1.59
 8 6 6 9.44 1.54
 -8 -7 11 -0.56 1.12
 -8 -7 10 -0.83 1.88
 8 7 -10 44.35 2.61
 -8 -7 9 -4.69 3.04
 8 7 -9 80.46 4
 -8 -7 8 -6.61 4.24
 8 7 -8 252.72 7.48
 8 7 -7 241.28 11.35
 8 7 -7 226.34 10.9
 8 7 -6 440.25 18.6
 8 7 -6 407.97 17.92
 8 7 -5 291.01 12.96
 8 7 -5 246.45 11.99
 8 7 -5 266.38 12.81
 8 7 -4 55.3 4.56
 8 7 -4 46.7 4.18
 8 7 -4 51.46 4.31
 8 7 -3 106.63 6.91
 8 7 -3 109.5 6.79
 8 7 -3 112.48 6.84
 8 7 -2 3.88 1.77
 8 7 -2 3.59 1.57
 8 7 -2 3.25 1.51
 8 7 -1 0.36 1.49
 8 7 -1 -0.35 1.51
 8 7 -1 1.84 1.48
 8 7 -1 -0.83 1.38
 8 7 0 1.45 1.59
 8 7 0 2.1 1.58
 8 7 0 0.96 1.32
 8 7 1 76.41 5.45
 8 7 1 84.03 5.71
 8 7 1 91.57 5.55
 8 7 2 2.01 1.37
 8 7 2 3.55 1.66
 8 7 2 2.15 1.47
 8 7 2 2.54 1.49
 8 7 3 26.83 2.76
 8 7 3 27.81 2.9
 8 7 3 27.14 2.88
 8 7 4 29.55 2.64
 8 7 4 34.66 2.94
 8 7 4 36.87 2.98
 8 7 5 7.44 1.26
 8 8 -10 144.06 6.92
 8 8 -10 178 7.42
 8 8 -9 150.22 7.28
 8 8 -9 149.62 7.07
 8 8 -8 169.53 8.06
 8 8 -8 168.33 8.07
 8 8 -8 175.89 8.48
 8 8 -7 102.03 5.74
 8 8 -7 108.69 6.02
 8 8 -7 106.84 6.16
 8 8 -6 36.08 3.02
 8 8 -6 37.96 3.35
 8 8 -6 36.29 3.35
 8 8 -5 3.71 1.21
 8 8 -5 2.72 1.34
 8 8 -5 3.87 1.43
 8 8 -4 86.34 5.23
 8 8 -4 103.26 6.05
 8 8 -4 96.02 5.88
 8 8 -3 78.8 5.26
 8 8 -3 75.45 5.13
 8 8 -2 149.67 7.95
 8 8 -2 152.98 8
 8 8 -2 136.53 7.95
 8 8 -1 21.75 2.68
 8 8 -1 21.38 2.6
 8 8 0 26.3 2.88
 8 8 0 24.44 2.74
 8 8 0 30.71 2.9
 8 8 1 2.07 1.22
 8 8 1 0.12 1.31
 8 8 1 0.79 1.13
 8 8 2 5.83 1.5
 8 8 2 4.86 1.36
 8 8 3 1.3 1.08
 8 8 3 3.1 1.1
 8 9 -9 25.73 2.04
 8 9 -8 21.62 1.99
 8 9 -8 15.39 1.58
 8 9 -7 7.4 1.21
 8 9 -7 9.94 1.55
 8 9 -7 9.44 1.3
 8 9 -6 15.54 1.86
 8 9 -6 20.63 2.22
 8 9 -6 17.43 1.83
 8 9 -5 58.62 3.92
 8 9 -5 52.82 3.53
 8 9 -4 87.32 5.21
 8 9 -4 88.47 5.38
 8 9 -4 81.85 4.72
 8 9 -3 9.54 1.76
 8 9 -3 11.72 1.85
 8 9 -3 10.83 1.7
 8 9 -2 -0.73 1.21
 8 9 -2 0.56 1.04
 8 9 -1 27.15 2.55
 8 9 -1 26.83 2.61
 8 9 0 101.27 5.29
 8 9 0 102.49 5.24
 8 9 1 59.83 3.65
 8 9 1 80.65 4.27
 8 9 2 88.26 4.58
 8 10 -6 4.01 0.94
 8 10 -5 23.33 2.06
 8 10 -4 66.28 3.77
 8 10 -3 123.44 5.86
 8 10 -3 114.69 5.51
 8 10 -2 166.24 7.51
 8 10 -1 97.41 4.81
 9 -12 -3 14.17 1.74
 9 -12 -2 67.99 4.22
 9 -12 -1 33.9 2.85
 9 -12 0 14.23 1.96
 9 -12 1 1.79 1.13
 -9 11 6 14.93 1.48
 9 -11 -5 48.16 3.09
 -9 11 5 46.69 2.88
 9 -11 -5 44.95 3.11
 -9 11 4 15.43 1.93
 9 -11 -4 18.72 2.32
 9 -11 -3 13.1 2.29
 9 -11 -2 13.31 2.42
 9 -11 -1 0.45 1.91
 -9 11 1 2.72 1.54
 9 -11 0 175.55 8.97
 -9 11 0 171.16 8.27
 9 -11 1 258.15 12.07
 -9 11 -1 272.59 11.71
 9 -11 2 291.78 12.95
 -9 11 -2 311.21 12.92
 -9 11 -3 248.54 10.75
 -9 11 -4 111.82 5.37
 -9 10 8 9.62 1.36
 9 -10 -7 72.88 4.05
 -9 10 7 71.65 4.2
 9 -10 -6 51.41 3.59
 9 -10 -6 53.69 3.42
 -9 10 6 43.11 3.09
 9 -10 -5 2.49 1.68
 -9 10 5 1.36 1.35
 9 -10 -4 115.79 6.9
 9 -10 -3 274.81 13.27
 9 -10 -2 516.88 21.96
 -9 10 2 488.29 20.59
 9 -10 -1 570.83 23.99
 -9 10 1 542.37 22.66
 9 -10 0 340.03 15.07
 -9 10 0 343.37 14.04
 9 -10 1 225.3 11.05
 -9 10 -1 234.44 10.4
 9 -10 2 60.13 4.48
 9 -10 2 59.96 4.38
 -9 10 -2 61.44 4.25
 9 -10 3 29.63 2.71
 9 -10 3 24.92 2.8
 -9 10 -3 28.42 2.83
 -9 10 -4 2.98 1.36
 -9 10 -5 1.57 1.09
 -9 9 9 8.26 1.36
 9 -9 -8 1.69 1.03
 -9 9 8 0.94 0.84
 9 -9 -7 10.13 1.82
 -9 9 6 124.37 6.65
 9 -9 -6 138.34 7.24
 9 -9 -6 138.66 7.42
 -9 9 5 328.01 14.9
 9 -9 -5 380.98 15.94
 9 -9 -4 390.33 17.72
 -9 9 3 50.67 4.08
 9 -9 -3 75.73 5.75
 -9 9 2 165.81 8.68
 9 -9 -2 185.83 10.3
 -9 9 1 101.97 5.84
 9 -9 -1 93.35 6.9
 9 -9 -1 80.2 5.42
 9 -9 0 17.64 3.17
 -9 9 0 13.81 2.36
 9 -9 0 13.82 2.33
 9 -9 1 18.91 3.19
 9 -9 1 20.42 2.89
 -9 9 -1 23.61 2.82
 9 -9 2 77.51 4.64
 9 -9 2 91.41 5.98
 9 -9 2 91.81 5.88
 9 -9 3 95.55 5.25
 9 -9 3 87.06 5.69
 9 -9 3 103 6.27
 9 -9 4 63.46 3.94
 9 -9 5 39.42 2.83
 9 -9 6 2.54 0.83
 -9 8 10 41.18 2.79
 -9 8 9 93.14 4.81
 9 -8 -9 109.76 5.32
 9 -8 -8 159.52 7.99
 9 -8 -7 72.83 4.9
 9 -8 -7 64.33 4.41
 9 -8 -6 5.61 2
 9 -8 -5 22.5 3.33
 9 -8 -4 2.96 4.33
 9 -8 -4 14.24 5.45
 9 -8 -4 9.11 2.72
 9 -8 -3 3.22 3.97
 9 -8 -3 1.03 3.99
 -9 8 3 2.84 1.76
 9 -8 -2 80.16 13
 9 -8 -2 94.36 13.95
 -9 8 2 107.56 6.19
 9 -8 -1 27.84 8.12
 9 -8 -1 26.82 7.83
 -9 8 1 34.93 3.36
 9 -8 -1 33.1 3.41
 9 -8 0 41.5 9.37
 9 -8 0 41.21 4.06
 -9 8 0 51.81 4.05
 9 -8 1 31.31 2.82
 9 -8 1 34.5 4.06
 9 -8 1 25.67 3.4
 9 -8 2 131.07 7.12
 9 -8 2 135.31 8.14
 9 -8 2 136.32 8.15
 9 -8 3 6.25 1.62
 9 -8 3 8.26 2.12
 9 -8 3 4.08 1.9
 9 -8 4 22.46 2.52
 9 -8 5 40.19 3.27
 9 -8 6 290.88 12.43
 9 -8 7 107.07 5.13
 -9 7 11 0.34 0.93
 -9 7 11 1.92 0.79
 9 -7 -10 1.58 0.94
 9 -7 -9 11.61 1.87
 -9 7 9 8.69 1.4
 9 -7 -8 31.96 3.16
 9 -7 -7 3.64 1.82
 9 -7 -7 8.65 2.06
 9 -7 -6 19.46 3.02
 9 -7 -5 3.65 3.85
 9 -7 -5 3.75 4.1
 9 -7 -4 157.94 9.44
 9 -7 -4 131.55 15.71
 9 -7 -4 141.07 16.59
 9 -7 -3 206.06 11.45
 9 -7 -3 203.47 19.79
 -9 7 2 70.73 4.79
 9 -7 -2 56.21 11.13
 9 -7 -2 78.04 12.4
 9 -7 -2 75.34 6.36
 9 -7 -1 19.14 2.79
 9 -7 -1 24.11 7.75
 9 -7 -1 20.91 7.65
 9 -7 -1 16.47 3.75
 -9 7 1 22.68 2.75
 9 -7 0 7.82 2.23
 9 -7 0 6.28 3.48
 9 -7 0 2.22 4.68
 9 -7 0 9.6 5.15
 9 -7 0 7.06 2.77
 9 -7 1 197.94 15.11
 9 -7 1 177.57 18.03
 9 -7 1 149.82 17.62
 9 -7 2 118.43 13.66
 9 -7 2 85.63 12.25
 9 -7 2 123.78 7.8
 9 -7 2 124.67 6.98
 9 -7 2 114.53 11.3
 9 -7 3 315.33 15.22
 9 -7 3 342.83 16.05
 9 -7 3 347.28 15.22
 9 -7 4 449.43 19.3
 9 -7 5 190.93 9.47
 9 -7 6 188.27 9.05
 9 -7 7 33.77 2.42
 9 -7 7 52 3.15
 9 -7 8 12.39 1.26
 -9 6 12 101.6 4.79
 9 -6 -11 86.56 4.28
 -9 6 11 87.7 4.43
 9 -6 -10 54.94 3.85
 9 -6 -10 69.81 4.19
 9 -6 -9 2.6 1.24
 9 -6 -9 4.2 1.63
 9 -6 -8 1.33 1.57
 9 -6 -7 1.26 1.72
 9 -6 -6 49.92 8.69
 9 -6 -6 60.86 9.61
 9 -6 -5 65.69 5.6
 9 -6 -5 61.56 10.64
 9 -6 -5 64.91 10.53
 9 -6 -4 18.35 6.2
 9 -6 -4 13.73 5.67
 9 -6 -4 3.01 2.51
 9 -6 -3 33.31 8.41
 9 -6 -3 32.09 8.65
 9 -6 -3 29.28 4.19
 9 -6 -2 171.96 10.48
 -9 6 2 167.77 8.52
 9 -6 -2 158.45 18.42
 9 -6 -2 145.83 17.23
 9 -6 -1 234.46 22.55
 9 -6 -1 235.73 22.9
 9 -6 -1 277.77 12.32
 9 -6 -1 271.75 14.31
 9 -6 0 499.52 21.27
 9 -6 0 455.93 32.19
 9 -6 0 433.3 32.28
 9 -6 0 456.35 26.76
 9 -6 0 473.62 20.12
 9 -6 0 469.45 21.87
 9 -6 1 540.05 23.73
 9 -6 1 493.3 33.83
 9 -6 1 566.55 30.27
 9 -6 1 546.63 22.76
 9 -6 1 562.8 24.09
 9 -6 2 281.82 13.52
 9 -6 2 283.55 19.02
 9 -6 2 216.6 19.94
 9 -6 2 200.16 19.44
 9 -6 3 230.13 16.86
 9 -6 3 205.35 10.82
 9 -6 4 43.07 3.4
 9 -6 4 42.55 3.87
 9 -6 5 47.88 3.56
 9 -6 5 52.45 4.11
 9 -6 6 6.03 1.58
 9 -6 6 6.36 1.36
 9 -6 6 7.21 1.65
 9 -6 7 1.51 0.79
 9 -6 7 2.12 1.11
 9 -6 8 0.2 0.73
 9 -5 -12 30.62 2.03
 -9 5 12 37.84 2.51
 9 -5 -12 31.86 2.33
 9 -5 -11 4.5 1.21
 9 -5 -11 3.16 1.23
 9 -5 -10 20.56 2.42
 9 -5 -10 17.95 2.25
 9 -5 -9 12.79 2.32
 9 -5 -9 9.47 1.96
 9 -5 -8 16 2.42
 9 -5 -7 44.46 7.56
 9 -5 -7 50.1 4.59
 9 -5 -6 8.64 4.41
 9 -5 -6 11.12 4.91
 9 -5 -6 6.71 2.3
 9 -5 -6 7.47 2.44
 9 -5 -5 127.12 14.44
 9 -5 -5 113.7 14.12
 9 -5 -5 130.67 8.2
 9 -5 -4 490.67 32.47
 9 -5 -4 420.72 31.27
 9 -5 -4 489.3 21.77
 9 -5 -3 249.49 22.46
 9 -5 -3 230.22 22.26
 9 -5 -3 270.37 13.86
 9 -5 -2 499.95 20.6
 9 -5 -2 499.01 33.86
 9 -5 -2 431.23 32.75
 9 -5 -2 507.57 22.84
 9 -5 -1 173.82 14.15
 9 -5 -1 162.65 8.47
 9 -5 -1 154.65 17.5
 9 -5 -1 163.82 18.07
 9 -5 -1 175.17 10.32
 9 -5 0 142.97 12.94
 9 -5 0 156.62 9.47
 9 -5 0 144.46 7.99
 9 -5 0 150.83 16.41
 9 -5 0 153.94 16.85
 9 -5 1 172.85 14.28
 9 -5 1 156.16 8.74
 9 -5 1 166.34 9.77
 9 -5 1 169.41 8.62
 9 -5 1 158.52 16.64
 9 -5 1 168.82 17.06
 9 -5 2 12.76 4.4
 9 -5 2 10.1 2.22
 9 -5 2 13.22 2.2
 9 -5 2 13.36 5.12
 9 -5 2 9.73 4.98
 9 -5 2 13.22 2.72
 9 -5 3 14.33 4.61
 9 -5 4 60.9 8.39
 9 -5 4 52.28 4.61
 9 -5 4 64.01 4.38
 9 -5 4 62.63 4.3
 9 -5 5 100.48 6.3
 9 -5 5 99.48 5.86
 9 -5 5 103.66 5.72
 9 -5 6 53.58 4.11
 9 -5 6 56.67 3.85
 9 -5 6 47.54 3.76
 9 -5 6 57.82 3.61
 9 -5 7 32.64 2.67
 9 -5 7 35.97 2.97
 9 -5 8 3.39 0.94
 9 -4 -13 1.45 0.69
 -9 4 13 1.32 0.71
 9 -4 -12 23.52 2.02
 9 -4 -12 24.64 2.29
 9 -4 -11 26.45 2.74
 9 -4 -11 32.97 2.82
 9 -4 -10 0.86 1.41
 9 -4 -10 1.21 1.31
 9 -4 -10 -0.56 1.05
 9 -4 -9 103.98 6.68
 9 -4 -9 119.65 6.97
 -9 4 8 61.43 9.94
 9 -4 -7 96.66 6.42
 9 -4 -7 116.37 7.2
 9 -4 -7 104.25 11.85
 9 -4 -6 74.59 5.73
 9 -4 -6 75.55 5.72
 9 -4 -6 70.09 5.06
 9 -4 -6 69.81 10.23
 9 -4 -5 37.89 4.35
 9 -4 -5 28.28 2.97
 9 -4 -5 30.28 7.34
 9 -4 -5 26.23 7.1
 9 -4 -5 28.65 2.93
 9 -4 -4 4.03 3.74
 9 -4 -4 10.92 5.45
 9 -4 -4 8.9 2.08
 9 -4 -4 8.55 2.9
 9 -4 -3 14.67 6.5
 9 -4 -3 11.27 5.38
 9 -4 -3 11.46 1.83
 9 -4 -3 13.62 3.35
 9 -4 -2 8.48 4.81
 9 -4 -2 2.08 4.23
 9 -4 -2 7.93 1.75
 9 -4 -2 12.13 3.2
 9 -4 -1 8.66 3.56
 9 -4 -1 8.44 3
 9 -4 -1 9.49 4.94
 9 -4 -1 8.26 5.54
 9 -4 -1 9.85 1.89
 9 -4 0 47.32 7.13
 9 -4 0 44.4 3.73
 9 -4 0 39.24 4.6
 9 -4 0 25.44 7.39
 9 -4 0 31.07 8.17
 9 -4 0 40.61 3.59
 9 -4 1 86.05 9.86
 9 -4 1 71.94 5.26
 9 -4 1 71.51 5.96
 9 -4 1 74.9 11.09
 9 -4 1 73.58 10.94
 9 -4 1 75.15 5.06
 9 -4 2 158.3 8.36
 9 -4 2 161.37 8.87
 9 -4 2 152.92 13.97
 9 -4 2 168.49 8.44
 9 -4 2 126.86 14.53
 9 -4 2 154.91 9.14
 9 -4 3 145.71 8.48
 9 -4 3 154.24 8.04
 9 -4 3 149.54 8.02
 9 -4 3 134.85 13.13
 9 -4 4 97.53 10.85
 9 -4 5 0.84 1.45
 9 -4 5 1.44 1.26
 9 -4 5 1.17 1.38
 9 -4 5 3.15 1.45
 9 -4 6 9.12 1.9
 9 -4 6 7.72 1.62
 9 -4 6 7.87 1.67
 9 -4 6 6.89 1.65
 9 -4 7 103.47 5.88
 9 -4 7 110.41 5.5
 9 -4 7 112.63 5.89
 9 -4 8 206.84 8.45
 9 -4 8 172.92 8.24
 9 -3 -13 -1.23 0.79
 -9 3 13 -0.8 0.75
 9 -3 -12 4.28 1.25
 9 -3 -12 4.88 1.31
 -9 3 12 3.89 1.26
 9 -3 -11 11.89 2.04
 9 -3 -11 12.01 1.97
 9 -3 -10 2.29 1.47
 9 -3 -10 1.56 1.15
 9 -3 -10 4.19 1.67
 -9 3 9 7.97 4.38
 9 -3 -8 4.43 1.76
 -9 3 8 6.97 4.44
 9 -3 -8 5.84 2.1
 9 -3 -7 40.81 4.11
 9 -3 -7 34.59 6.93
 9 -3 -7 30.43 3.4
 9 -3 -6 1.45 1.95
 9 -3 -6 0.86 1.39
 9 -3 -5 47.81 4.83
 9 -3 -5 48.3 8.86
 9 -3 -5 49.81 4.57
 9 -3 -5 43.71 3.81
 9 -3 -5 46.96 3.8
 9 -3 -4 9.62 2.85
 9 -3 -4 12.06 2.03
 9 -3 -4 11.42 2.18
 9 -3 -4 6.87 5.02
 9 -3 -4 14.68 5.85
 9 -3 -4 9.57 1.69
 9 -3 -3 181.97 9.83
 9 -3 -3 170.75 17.64
 9 -3 -3 216.95 19.73
 9 -3 -3 175.52 9.02
 9 -3 -3 184.57 9.02
 9 -3 -3 191.54 10.8
 9 -3 -2 214.79 10.21
 9 -3 -2 206.01 11.71
 9 -3 -2 215.84 19.98
 9 -3 -2 188.14 18.92
 9 -3 -1 147.58 13.18
 9 -3 -1 151.21 9.34
 9 -3 -1 145.25 7.93
 9 -3 -1 152.98 8.03
 9 -3 -1 142.81 16.09
 9 -3 -1 125.03 15.38
 9 -3 0 70.86 8.79
 9 -3 0 69.49 5.8
 9 -3 0 69.8 4.8
 9 -3 0 67.49 4.86
 9 -3 0 63.23 10.36
 9 -3 1 95.16 10.84
 9 -3 1 114.77 6.54
 9 -3 1 107.04 6.71
 9 -3 1 98.85 12.65
 9 -3 2 72.76 5.46
 9 -3 2 70.13 9.93
 9 -3 2 76.52 5.12
 9 -3 2 65.1 8.87
 9 -3 2 76.95 5.16
 9 -3 3 83.45 10.12
 9 -3 3 89.86 6.19
 9 -3 3 97.07 5.96
 9 -3 3 89.25 5.77
 9 -3 4 64.95 5.13
 9 -3 4 60.47 8.47
 9 -3 5 356.48 15.15
 9 -3 5 311.46 15.13
 9 -3 5 333.58 14.8
 9 -3 6 222.52 11.04
 9 -3 6 236.38 10.95
 9 -3 6 244.72 10.78
 9 -3 6 220.3 10.6
 9 -3 7 180.51 8.25
 9 -3 7 170.54 8.42
 9 -3 7 174.67 8.47
 9 -3 8 141.28 6.17
 9 -3 8 124.3 6.17
 9 -3 8 138.54 6.47
 9 -2 -13 1.3 0.68
 -9 2 13 0.94 0.71
 9 -2 -13 1.37 0.87
 9 -2 -12 97.99 5.26
 9 -2 -12 92.07 5.41
 -9 2 12 92.89 4.96
 9 -2 -11 112.41 6.38
 -9 2 11 110.65 6.04
 9 -2 -11 113.41 5.77
 9 -2 -11 103.23 6.41
 9 -2 -10 220.74 11.34
 9 -2 -10 236.01 11.33
 9 -2 -10 225.31 10.59
 -9 2 9 80.8 11.13
 9 -2 -8 73.91 5.59
 9 -2 -8 91.1 6.09
 9 -2 -7 125.47 7.7
 9 -2 -7 114.31 7.26
 9 -2 -7 120.3 12.81
 9 -2 -6 5.14 2.28
 9 -2 -6 4.4 1.67
 9 -2 -6 5.04 3.26
 9 -2 -5 119.76 6.5
 9 -2 -5 117.04 7.01
 9 -2 -5 125.38 7.72
 9 -2 -5 139.71 14.5
 9 -2 -5 113.05 6.77
 9 -2 -4 207.58 9.92
 9 -2 -4 202.44 10.25
 9 -2 -4 223.53 19.72
 9 -2 -4 198.96 10.95
 9 -2 -4 220.33 10.7
 9 -2 -3 37.89 3.3
 9 -2 -3 50.2 9.24
 9 -2 -3 37.68 3.91
 9 -2 -3 38.9 3.81
 9 -2 -2 22.23 2.57
 9 -2 -2 17.7 2.83
 9 -2 -2 14.94 2.67
 9 -2 -2 23.75 6.68
 9 -2 -1 40.06 4.28
 9 -2 -1 40.64 3.66
 9 -2 -1 39.18 8.25
 9 -2 -1 47.85 3.85
 9 -2 0 205.8 16.06
 9 -2 0 187.55 10.73
 9 -2 0 204.59 9.86
 9 -2 0 186.67 18.13
 9 -2 0 192.88 10.01
 9 -2 1 86.61 10.07
 9 -2 1 85.76 6.49
 9 -2 1 92.09 5.72
 9 -2 1 88.09 11.67
 9 -2 1 84.97 5.87
 9 -2 2 673.35 28.52
 9 -2 2 683.81 36.21
 9 -2 2 669.23 29.13
 9 -2 2 689.42 37.7
 9 -2 2 692.54 28.09
 9 -2 2 698.42 28.08
 9 -2 3 562.38 24.63
 9 -2 3 515.81 30.9
 9 -2 3 585.34 23.93
 9 -2 3 550.02 24.16
 9 -2 3 578.01 23.75
 9 -2 4 114.72 7.15
 9 -2 4 110.25 11.43
 9 -2 5 71.65 5.14
 9 -2 5 73.87 4.95
 9 -2 5 81 5.19
 9 -2 6 65.79 4.58
 9 -2 6 65.55 4.44
 9 -2 6 66.13 4.56
 9 -2 7 14.67 1.87
 9 -2 7 15.55 1.93
 9 -2 7 15.95 2.08
 9 -2 8 1.85 0.78
 9 -2 8 3.16 1.07
 9 -2 8 2.8 1.02
 9 -1 -13 157.03 7.4
 9 -1 -13 163.53 7.25
 -9 1 12 153.2 6.98
 9 -1 -12 143.85 7.61
 9 -1 -12 159.08 7.6
 9 -1 -11 163.76 8.08
 9 -1 -11 140.85 7.93
 9 -1 -11 151.63 7.38
 -9 1 11 140.44 7.24
 9 -1 -10 47.21 4.07
 9 -1 -10 42.76 3.56
 -9 1 10 45.44 3.61
 9 -1 -10 42.78 3.94
 -9 1 9 6.37 4.26
 9 -1 -8 16.95 2.81
 9 -1 -8 16.19 2.66
 9 -1 -8 17.01 2.27
 -9 1 8 10.59 5.43
 9 -1 -7 13.57 2.76
 9 -1 -7 15.87 5.02
 -9 1 7 14.95 6.3
 9 -1 -7 14 2.44
 9 -1 -6 2.32 1.54
 9 -1 -6 -0.83 3.5
 9 -1 -6 2.24 1.31
 9 -1 -6 1.82 1.91
 9 -1 -5 0.94 1.17
 9 -1 -5 1.69 1.33
 9 -1 -5 -0.2 1.81
 9 -1 -5 0.16 1.29
 9 -1 -5 -0.89 3.29
 9 -1 -4 65.62 4.56
 9 -1 -4 68.33 4.81
 9 -1 -4 71.56 5.06
 9 -1 -4 58.82 5.12
 9 -1 -4 67.11 10.62
 9 -1 -3 291.69 22.88
 9 -1 -3 281.87 12.59
 9 -1 -3 250.64 12.92
 9 -1 -3 269.21 13.16
 9 -1 -2 117.9 6.72
 9 -1 -2 113.28 6.7
 9 -1 -2 123.64 14.15
 9 -1 -2 115.68 7.42
 9 -1 -1 324.48 14.43
 9 -1 -1 321.28 14.6
 9 -1 -1 312.41 24.16
 9 -1 -1 311.37 15.36
 9 -1 0 338.39 15.95
 9 -1 0 329.4 15.11
 9 -1 0 330.73 24.55
 9 -1 0 318.36 14.72
 9 -1 1 112.1 11.87
 9 -1 1 128.53 8.22
 9 -1 1 131.19 7.65
 9 -1 1 128.72 7.27
 9 -1 1 136.3 14.18
 9 -1 2 107.81 12.21
 9 -1 2 124.1 7.37
 9 -1 2 109.51 11.38
 9 -1 2 130.43 7.08
 9 -1 2 114.45 7.64
 9 -1 2 111.6 6.89
 9 -1 3 23.78 3.03
 9 -1 3 20.04 5.25
 9 -1 3 26.53 3.01
 9 -1 3 22.59 2.83
 9 -1 3 22.8 3.15
 9 -1 4 62.07 4.82
 9 -1 4 59.32 8.27
 9 -1 5 23.34 2.82
 9 -1 5 22.55 2.77
 9 -1 5 22.83 2.64
 9 -1 5 25 2.85
 9 -1 6 111.93 6.36
 9 -1 6 111.29 6.29
 9 -1 6 118.43 6.49
 9 -1 7 7.85 1.54
 9 -1 7 6.99 1.35
 9 -1 7 9.09 1.59
 9 -1 8 65.63 3.68
 9 0 -13 29.57 2.06
 9 0 -13 28.58 2.08
 9 0 -12 32.64 2.83
 9 0 -12 30.28 2.79
 9 0 -11 44.3 3.7
 9 0 -11 43.03 3.72
 9 0 -11 43.65 3.35
 9 0 -10 4.32 1.84
 9 0 -10 1.41 1.31
 9 0 -10 3.23 1.58
 -9 0 9 11.36 5.32
 9 0 -8 3.49 1.78
 9 0 -8 3.91 1.97
 9 0 -8 4.17 1.45
 -9 0 8 -1 4.23
 9 0 -8 2.27 1.58
 9 0 -7 14.94 2.7
 9 0 -7 12.02 2.16
 9 0 -7 13.23 2.46
 -9 0 7 13.43 5.68
 9 0 -6 53.19 4.85
 9 0 -6 57.97 4.28
 9 0 -6 52.88 4.49
 9 0 -5 160.83 16.41
 9 0 -5 177.85 9.33
 9 0 -5 180.42 9.78
 9 0 -5 177.11 9.36
 9 0 -5 176.59 9.03
 9 0 -4 14.14 2.24
 9 0 -4 12.07 2.45
 9 0 -4 16.07 2.54
 9 0 -4 14.82 2.27
 9 0 -4 16.73 5.46
 9 0 -3 308.06 14.03
 9 0 -3 306.06 23.87
 9 0 -3 303.1 14.62
 9 0 -2 6.61 4.82
 9 0 -2 10.44 2.08
 9 0 -2 8.34 1.91
 9 0 -2 9.25 2.3
 9 0 -1 0.93 3.75
 9 0 -1 0.14 1.56
 9 0 -1 0.34 1.43
 9 0 -1 0.43 1.82
 9 0 0 25.75 6.37
 9 0 0 20.17 2.6
 9 0 0 24.07 3.29
 9 0 0 22.71 2.9
 9 0 1 22.23 3.5
 9 0 1 20.46 2.63
 9 0 1 17.67 2.9
 9 0 1 24.39 2.96
 9 0 2 3.35 1.93
 9 0 2 1.09 1.49
 9 0 2 0.96 1.18
 9 0 2 3.97 3.28
 9 0 2 1.1 1.57
 9 0 2 4.34 2.85
 9 0 3 90.32 5.74
 9 0 3 78.19 5.71
 9 0 3 82.91 5.94
 9 0 3 86.34 6.56
 9 0 3 79.53 5.45
 9 0 3 82.77 9.68
 9 0 4 68.61 8.57
 9 0 5 180.05 8.88
 9 0 5 160.98 8.7
 9 0 5 177.36 8.89
 9 0 6 137.8 7.24
 9 0 6 138.31 7.22
 9 0 6 136.61 7.02
 9 0 7 5.44 1.37
 9 0 7 8.01 1.21
 9 0 8 40.93 2.63
 9 1 -13 27.11 1.97
 9 1 -13 23.16 1.78
 9 1 -12 14.25 1.94
 9 1 -12 11.47 1.75
 9 1 -11 9.2 1.89
 9 1 -11 10.18 1.78
 9 1 -11 8.92 1.79
 9 1 -10 46.99 4.08
 9 1 -10 49.1 3.92
 9 1 -10 50.26 4.15
 -9 -1 9 -0.96 3.57
 -9 -1 8 22.68 6.65
 9 1 -8 23.7 2.66
 9 1 -8 25.32 3.16
 9 1 -8 21.28 2.92
 9 1 -8 17.4 2.69
 9 1 -7 55.35 4.61
 9 1 -7 52.1 4.04
 9 1 -7 59.43 4.88
 9 1 -7 60.4 4.58
 -9 -1 7 41.31 9.41
 9 1 -7 59.88 4.8
 9 1 -6 20.08 2.58
 9 1 -6 19.79 2.99
 9 1 -6 23.34 3
 -9 -1 6 24.68 7.13
 9 1 -6 16.42 2.63
 9 1 -5 2.63 1.62
 9 1 -5 5.54 1.75
 9 1 -5 3.32 1.91
 -9 -1 5 -1.07 3.54
 9 1 -5 2.1 1.39
 9 1 -5 1.19 1.55
 9 1 -4 13.09 2.42
 9 1 -4 17.74 2.51
 9 1 -4 19.31 2.94
 9 1 -3 56.56 4.4
 9 1 -3 53.51 4.74
 9 1 -2 23.03 2.73
 9 1 -2 19.59 2.82
 9 1 -2 21.1 3.12
 9 1 -2 22.75 2.59
 9 1 -2 22.41 3.25
 9 1 -1 158.58 8.29
 9 1 -1 162.8 8.79
 9 1 -1 160.47 9.14
 9 1 -1 155.62 8.23
 9 1 -1 158.21 9.33
 9 1 0 155.69 8.96
 9 1 0 159.3 8.37
 9 1 0 167.78 8.92
 9 1 0 162.17 9
 9 1 0 149.54 8.11
 9 1 0 162.77 9.41
 9 1 1 122.4 7.88
 9 1 1 125.87 7.56
 9 1 1 115.6 7.72
 9 1 1 130.08 7.47
 9 1 1 129.66 7.18
 9 1 2 74.75 5.71
 9 1 2 77.35 5.46
 9 1 2 71.37 5.03
 9 1 2 77.01 5.18
 9 1 2 71.71 5.96
 9 1 3 49.83 4.34
 9 1 4 19.37 2.56
 9 1 4 17.52 3.24
 9 1 4 20.31 2.6
 9 1 5 9.6 1.78
 9 1 5 6.95 1.78
 9 1 5 11.85 2.71
 9 1 6 79.76 4.62
 9 1 6 94.27 5.21
 9 1 7 156.62 7.37
 9 1 8 95.6 4.55
 -9 -2 13 0.36 1.11
 9 2 -13 21.69 1.76
 9 2 -12 1.12 0.94
 9 2 -12 1.42 1.13
 9 2 -11 21.71 2.47
 9 2 -11 26.68 2.76
 9 2 -10 146.15 8.02
 9 2 -10 146.67 7.93
 9 2 -10 152.36 8.17
 9 2 -9 126.27 7.71
 9 2 -9 146.52 8.11
 -9 -2 9 123.03 14.92
 9 2 -9 146.61 7.96
 -9 -2 8 104.75 14.09
 9 2 -7 239.68 11.79
 9 2 -7 231.63 11.06
 9 2 -7 227.2 11.4
 9 2 -7 224.65 11.63
 -9 -2 7 205.92 20.67
 9 2 -7 233.59 11.66
 9 2 -6 27 3.33
 9 2 -6 26.12 3.13
 -9 -2 6 29.44 8.42
 9 2 -6 28.32 3.32
 9 2 -6 29.65 3.23
 9 2 -6 30.16 3.41
 -9 -2 5 36.85 8.97
 9 2 -5 35.49 3.81
 9 2 -5 39.36 3.79
 9 2 -5 33.07 3.55
 9 2 -4 45.83 4.41
 9 2 -4 52.27 4.49
 9 2 -4 48.54 4.14
 9 2 -3 62.9 5.18
 9 2 -3 62.68 4.72
 9 2 -3 65.19 5.17
 9 2 -2 141.53 8
 9 2 -2 161.84 8.54
 9 2 -2 147.53 8.87
 9 2 -2 148.99 7.9
 9 2 -2 144.65 8.8
 9 2 -1 149.65 8.03
 9 2 -1 152.94 8.74
 9 2 -1 146.69 8.33
 9 2 -1 135.86 8.7
 9 2 -1 151.26 7.91
 9 2 0 112.97 6.75
 9 2 0 117.28 7.25
 9 2 0 119.06 7.23
 9 2 0 112.84 7.21
 9 2 0 123.48 6.81
 9 2 0 118.65 7.65
 9 2 1 8.14 2.21
 9 2 1 4.41 2.44
 9 2 1 6.61 1.97
 9 2 1 7.66 1.97
 9 2 1 7.79 1.71
 9 2 1 6.48 1.73
 9 2 2 182.97 9.82
 9 2 2 178.84 9.07
 9 2 2 167.64 9.33
 9 2 3 127.6 7.33
 9 2 3 127.96 7.87
 9 2 4 158.32 8.15
 9 2 4 165.51 9.16
 9 2 4 149.76 8.05
 9 2 5 87.96 5.11
 9 2 5 97.37 6.28
 9 2 5 94.81 5.5
 9 2 6 63.98 4.5
 9 2 6 53.12 3.67
 9 2 7 117.52 5.64
 -9 -3 13 0.64 1.04
 9 3 -12 131.97 6.62
 9 3 -11 177.6 8.72
 9 3 -10 157.11 8.1
 9 3 -10 148.4 8.06
 9 3 -9 105.1 6.36
 9 3 -9 92.59 6.14
 9 3 -8 53.11 4.08
 -9 -3 8 48.46 9.78
 9 3 -7 5.29 1.99
 -9 -3 7 5.3 4.64
 9 3 -6 68.42 5.02
 9 3 -6 64.97 4.93
 9 3 -6 67.77 5.19
 -9 -3 6 53.04 10.49
 9 3 -6 67.82 5.24
 9 3 -5 46.19 4.28
 9 3 -5 49.78 4.28
 9 3 -5 39.48 3.97
 9 3 -4 2.51 1.68
 9 3 -4 3.94 1.8
 -9 -3 4 4.2 4.91
 9 3 -4 3.75 1.47
 9 3 -4 2.19 1.78
 9 3 -3 2.42 1.41
 9 3 -3 0.5 1.54
 9 3 -3 0.36 1.48
 9 3 -3 0.21 1.62
 -9 -3 3 1.97 3.83
 9 3 -3 2.09 1.71
 9 3 -3 0.33 1.2
 9 3 -2 10.91 2.1
 9 3 -2 12.73 2.64
 9 3 -2 10.78 2.09
 9 3 -2 12.18 2.37
 9 3 -2 12.98 2.56
 9 3 -1 153.96 9.11
 9 3 -1 155.64 8.08
 9 3 -1 154.69 8.47
 9 3 -1 157.36 8.45
 9 3 -1 144.14 8.54
 9 3 -1 162.73 8.98
 9 3 0 108.02 6.85
 9 3 0 109.24 6.48
 9 3 0 99.48 6.57
 9 3 0 105.66 6.13
 9 3 0 94.58 6.89
 9 3 0 105.37 6.64
 9 3 1 206.88 10.97
 9 3 2 113.77 6.61
 9 3 2 114.67 6.81
 9 3 2 109.98 6.98
 9 3 2 114.97 7.32
 9 3 2 110.03 7.15
 9 3 2 105.56 7.15
 9 3 2 113.8 6.46
 9 3 2 116.77 6.68
 9 3 3 83.71 5.26
 9 3 3 80.95 5.92
 9 3 3 85.62 5.56
 9 3 3 82.5 5.99
 9 3 3 83.36 5.21
 9 3 3 89.96 5.41
 9 3 4 28.94 3.67
 9 3 4 31.03 2.8
 9 3 4 26.11 2.58
 9 3 5 15.57 1.95
 9 3 5 16 2.63
 9 3 6 19.95 2.52
 9 3 6 19.98 1.92
 9 3 7 41.61 2.41
 9 4 -12 73.75 3.16
 -9 -4 12 2.07 1.68
 9 4 -11 39.68 3.21
 9 4 -10 0.89 1.28
 9 4 -9 8.3 1.92
 9 4 -8 4.43 1.59
 9 4 -8 3.27 1.68
 9 4 -7 0.15 1.39
 9 4 -7 1.04 1.27
 9 4 -7 0.96 1.31
 -9 -4 7 -0.99 3.49
 -9 -4 6 2.03 4.1
 -9 -4 5 -1 4.52
 9 4 -5 0.59 1.45
 9 4 -5 0.19 1.51
 9 4 -5 1.69 1.72
 9 4 -4 100.62 6.52
 9 4 -4 77.97 5.59
 9 4 -4 78.82 5.67
 9 4 -4 88.1 5.91
 9 4 -4 88.55 6.31
 9 4 -4 88.68 6.23
 9 4 -3 92.02 6.23
 9 4 -3 93.79 6.17
 9 4 -3 101.93 6.91
 9 4 -3 101.48 6.81
 9 4 -3 99.52 6.75
 9 4 -2 108.55 6.76
 9 4 -2 117.23 6.87
 9 4 -2 105.06 7.15
 9 4 -2 107.11 7.28
 9 4 -2 105.69 7.07
 9 4 -1 53.7 4.67
 9 4 -1 53.02 4.82
 9 4 -1 46.08 4.38
 9 4 0 0.2 1.62
 9 4 1 4.44 1.65
 9 4 1 8.24 2.26
 9 4 1 7.97 2.23
 9 4 1 6.44 1.82
 9 4 1 4.81 1.58
 9 4 1 7.96 2.37
 9 4 1 7.21 1.73
 9 4 1 6.86 1.67
 9 4 2 16.7 2.43
 9 4 2 16.89 2.37
 9 4 2 20.08 2.44
 9 4 2 17.9 2.26
 9 4 2 21.21 2.91
 9 4 2 19.7 2.42
 9 4 2 17.11 2.79
 9 4 2 16.68 2.76
 9 4 3 5.52 2.17
 9 4 3 4.61 1.37
 9 4 3 8.09 2.2
 9 4 3 5.81 1.56
 9 4 3 3.85 1.39
 9 4 3 6.13 1.49
 9 4 4 39.56 3.74
 9 4 4 43.91 3.1
 9 4 4 42.22 3.83
 9 4 5 116.71 6.25
 9 4 5 104.09 5.3
 9 4 6 61.7 3.2
 9 5 -12 1.31 0.62
 -9 -5 12 0.57 0.97
 -9 -5 11 -0.65 1.51
 9 5 -10 27.7 2.64
 9 5 -9 11.26 1.9
 9 5 -8 5.78 1.68
 9 5 -7 13.1 2.1
 9 5 -6 15.26 2.45
 9 5 -6 14.8 2.44
 9 5 -6 16.49 2.45
 9 5 -6 13.26 2.31
 9 5 -5 -1.11 1.74
 9 5 -5 0.93 1.37
 9 5 -5 1.51 1.27
 9 5 -5 2.89 1.65
 9 5 -4 1.36 1.69
 9 5 -3 34.77 3.91
 9 5 -2 3.22 1.6
 9 5 -2 1.42 1.72
 9 5 -2 3.5 1.79
 9 5 -1 0.74 1.38
 9 5 -1 -0.67 1.34
 9 5 -1 -0.35 1.45
 9 5 -1 1.17 1.31
 9 5 -1 -0.53 1.56
 9 5 0 4.62 1.58
 9 5 0 5.07 1.86
 9 5 0 4.07 1.69
 9 5 1 14.84 2.25
 9 5 1 11.95 2.37
 9 5 1 14.5 2.43
 9 5 1 12.58 2.32
 9 5 1 14.23 2.19
 9 5 2 175.52 9.38
 9 5 2 182.11 9.29
 9 5 2 169.43 8.92
 9 5 2 188.19 9.05
 9 5 3 33.68 3.31
 9 5 3 30.33 3.12
 9 5 4 49.1 3.69
 9 5 5 4.99 1.37
 9 6 -11 5.54 0.92
 -9 -6 11 -1 1.04
 9 6 -10 6.06 1.1
 9 6 -10 8.11 1.32
 9 6 -9 2.5 1
 -9 -6 9 0.45 1.58
 9 6 -9 2.31 1.19
 -9 -6 8 -0.84 2.96
 9 6 -8 91.04 4.53
[truncated: 46,554 more chars]
