# Supplementary material for: Free‐Standing Supramolecular Pyridine N‐Oxide‐Silver(I) Metallogels
Source: Adv Mater. 2025 Jul 1;37(37):2502818. doi: 10.1002/adma.202502818 (PMC12447065; doi:10.1002/adma.202502818)
Supplement: Supplementary file 2 — Supporting Data [file ADMA-37-2502818-s001.zip › (13Ag)EtOAc_a.cif]

data_13Ag_EtOAc_a
_audit_creation_date               2024-11-09
_audit_creation_method
;
Olex2 1.5-ac5-024
(compiled 2022.04.12 svn.rca3783a0 for Rigaku Oxford Diffraction, GUI svn.r6498)
;
_shelx_SHELXL_version_number       '2018/3'
_audit_contact_author_address      ?
_audit_contact_author_email        ?
_audit_contact_author_name         ''
_audit_contact_author_phone        ?
_publ_contact_author_id_orcid      ?
_publ_section_references
;
Dolomanov, O.V., Bourhis, L.J., Gildea, R.J, Howard, J.A.K. & Puschmann, H.
 (2009), J. Appl. Cryst. 42, 339-341.

Sheldrick, G.M. (2015). Acta Cryst. A71, 3-8.

Sheldrick, G.M. (2015). Acta Cryst. C71, 3-8.
;
_chemical_name_common              ?
_chemical_name_systematic          ?
_chemical_formula_moiety           'C48 H42 Ag6 F18 N6 O24'
_chemical_formula_sum              'C48 H42 Ag6 F18 N6 O24'
_chemical_formula_weight           2076.09
_chemical_melting_point            ?
_chemical_oxdiff_formula           'C26 H17 N6 F3 Ag1 O2'
_chemical_oxdiff_usercomment       'Colourless plates, 5mg, EtOAc'
loop_
  _atom_type_symbol
  _atom_type_description
  _atom_type_scat_dispersion_real
  _atom_type_scat_dispersion_imag
  _atom_type_scat_source
 'C' 'C' 0.0181 0.0091 'International Tables Vol C Tables 4.2.6.8 and 6.1.1.4'
 'H' 'H' 0.0000 0.0000 'International Tables Vol C Tables 4.2.6.8 and 6.1.1.4'
 'Ag' 'Ag' 0.1306 4.2820 'International Tables Vol C Tables 4.2.6.8 and 6.1.1.4'
 'F' 'F' 0.0727 0.0534 'International Tables Vol C Tables 4.2.6.8 and 6.1.1.4'
 'N' 'N' 0.0311 0.0180 'International Tables Vol C Tables 4.2.6.8 and 6.1.1.4'
 'O' 'O' 0.0492 0.0322 'International Tables Vol C Tables 4.2.6.8 and 6.1.1.4'

_shelx_space_group_comment
;
The symmetry employed for this shelxl refinement is uniquely defined
by the following loop, which should always be used as a source of
symmetry information in preference to the above space-group names.
They are only intended as comments.
;
_space_group_crystal_system        'triclinic'
_space_group_IT_number             2
_space_group_name_H-M_alt          'P -1'
_space_group_name_Hall             '-P 1'
loop_
  _space_group_symop_operation_xyz
 'x, y, z'
 '-x, -y, -z'

_cell_length_a                     10.9196(2)
_cell_length_b                     11.6797(2)
_cell_length_c                     12.5422(3)
_cell_angle_alpha                  94.122(2)
_cell_angle_beta                   103.968(2)
_cell_angle_gamma                  99.123(2)
_cell_volume                       1522.50(6)
_cell_formula_units_Z              1
_cell_measurement_reflns_used      14809
_cell_measurement_temperature      150.00(10)
_cell_measurement_theta_max        75.9400
_cell_measurement_theta_min        3.8400
_shelx_estimated_absorpt_T_max     0.559
_shelx_estimated_absorpt_T_min     0.100
_exptl_absorpt_coefficient_mu      16.476
_exptl_absorpt_correction_T_max    1.000
_exptl_absorpt_correction_T_min    0.517
_exptl_absorpt_correction_type     gaussian
_exptl_absorpt_process_details
;
CrysAlisPro 1.171.42.90a (Rigaku Oxford Diffraction, 2023)
Numerical absorption correction based on gaussian integration over
a multifaceted crystal model
Empirical absorption correction using spherical harmonics,
implemented in SCALE3 ABSPACK scaling algorithm.
;
_exptl_absorpt_special_details     ?
_exptl_crystal_colour              colourless
_exptl_crystal_colour_primary      colourless
_exptl_crystal_density_diffrn      2.264
_exptl_crystal_density_meas        ?
_exptl_crystal_density_method      ?
_exptl_crystal_description         plate
_exptl_crystal_F_000               1008
loop_
  _exptl_crystal_face_index_h
  _exptl_crystal_face_index_k
  _exptl_crystal_face_index_l
  _exptl_crystal_face_perp_dist
 7 0 -3 0.0690
 -7 0 3 0.0790
 0 -6 -5 0.0815
 0 0 8 0.0341
 0 0 -8 0.0066
 0 -7 2 0.1221
 -5 -4 3 0.0945
 0 -1 -8 0.0075
 0 4 -7 0.0619
 0 7 1 0.1159

_exptl_crystal_size_max            0.26
_exptl_crystal_size_mid            0.15
_exptl_crystal_size_min            0.04
loop_
  _exptl_oxdiff_crystal_face_indexfrac_h
  _exptl_oxdiff_crystal_face_indexfrac_k
  _exptl_oxdiff_crystal_face_indexfrac_l
  _exptl_oxdiff_crystal_face_x
  _exptl_oxdiff_crystal_face_y
  _exptl_oxdiff_crystal_face_z
 6.9983 -0.1022 -2.5789 0.0032 0.0085 1.0000
 -7.0099 0.2824 2.7226 -0.0106 -0.0392 -0.9992
 0.3356 -5.7084 -4.5402 0.2334 0.9719 -0.0294
 0.3365 0.1184 7.7226 0.5663 -0.8241 -0.0090
 -0.3365 -0.1184 -7.7226 -0.5663 0.8241 0.0090
 -0.0967 -7.4065 1.9354 0.8656 0.4701 -0.1722
 -5.3414 -3.9414 2.9569 0.4642 0.2530 -0.8488
 0.4277 -0.9105 -7.8013 -0.4745 0.8744 0.1015
 -0.1750 4.3270 -6.8961 -0.9367 0.3319 0.1119
 -0.3702 7.2210 1.4925 -0.6071 -0.7909 0.0771

_exptl_transmission_factor_max     ?
_exptl_transmission_factor_min     ?
_diffrn_reflns_av_R_equivalents    0.0516
_diffrn_reflns_av_unetI/netI       0.0412
_diffrn_reflns_Laue_measured_fraction_full  1.000
_diffrn_reflns_Laue_measured_fraction_max  1.000
_diffrn_reflns_limit_h_max         13
_diffrn_reflns_limit_h_min         -10
_diffrn_reflns_limit_k_max         13
_diffrn_reflns_limit_k_min         -13
_diffrn_reflns_limit_l_max         14
_diffrn_reflns_limit_l_min         -14
_diffrn_reflns_number              20440
_diffrn_reflns_point_group_measured_fraction_full  1.000
_diffrn_reflns_point_group_measured_fraction_max  1.000
_diffrn_reflns_theta_full          66.747
_diffrn_reflns_theta_max           66.747
_diffrn_reflns_theta_min           3.656
_diffrn_ambient_environment        N~2~
_diffrn_ambient_temperature        150.00(10)
_diffrn_detector                   'Hybrid Pixel Array Detector'
_diffrn_detector_area_resol_mean   10.0000
_diffrn_detector_type              'HyPix-Arc 100'
_diffrn_measured_fraction_theta_full  1.000
_diffrn_measured_fraction_theta_max  1.000
_diffrn_measurement_details
;
List of Runs (angles in degrees, time in seconds):

  # Type    Start    End  Width  t~exp~   \w     \q     \k     \f   Frames
--------------------------------------------------------------------------
  1  \w     37.00 100.00   0.50    0.10    --   53.02-127.00 -92.00  126
  2  \w     44.00  92.00   0.50    0.10    --   53.02-143.00  97.00   96
  3  \w     51.00  76.00   0.50    0.80    --  101.85-127.00 -92.00   50
  4  \w    100.00 125.00   0.50    0.80    --  101.85 143.00 152.00   50
  5  \w    106.00 131.00   0.50    0.80    --  101.85 127.00 -16.00   50
  6  \w     75.00 101.00   0.50    0.80    --  101.85-143.00  97.00   52
  7  \w     94.00 123.00   0.50    0.10    --   52.75  37.00 -90.00   58
  8  \w     64.00 125.00   0.50    0.10    --   52.75  37.00  60.00  122
  9  \w     64.00  90.00   0.50    0.10    --   53.02-125.00-180.00   52
 10  \w     33.00  59.00   0.50    0.10    --   53.02 -77.00 120.00   52
 11  \w     54.00 122.00   0.50    0.10    --   53.02  37.00-150.00  136
 12  \w     45.00 120.00   0.50    0.10    --   53.02  57.00 120.00  150
 13  \w     11.00  37.00   0.50    0.10    --   53.02 -37.00-180.00   52
 14  \w     73.00  99.00   0.50    0.10    --   53.02  57.00 -30.00   52
 15  \w      1.00  59.00   0.50    0.10    --   53.02 -99.00 -60.00  116
 16  \w     36.00 113.00   0.50    0.10    --   53.02  77.00 -30.00  154
 17  \w     96.00 162.00   0.50    0.80    --  101.85  57.00-150.00  132
 18  \w     97.00 155.00   0.50    0.80    --  101.85  37.00  30.00  116
 19  \w     57.00  83.00   0.50    0.80    --  101.85 -19.00  30.00   52
 20  \w     92.00 118.00   0.50    0.80    --  101.85 -19.00  30.00   52
 21  \w    119.00 163.00   0.50    0.80    --  101.85 125.00  60.00   88
 22  \w     61.00 108.00   0.50    0.80    --  101.85-125.00-180.00   94
 23  \w     64.00  90.00   0.50    0.80    --  101.85 -57.00  60.00   52
 24  \w     56.00 104.00   0.50    0.80    --  101.85 -99.00  90.00   96
 25  \w     49.00 108.00   0.50    0.80    --  101.85 -19.00 150.00  118
 26  \w     35.00  62.00   0.50    0.80    --  101.85 -57.00 -60.00   54
 27  \w    111.00 137.00   0.50    0.80    --  101.85 125.00 150.00   52
 28  \w     32.00 106.00   0.50    0.80    --  101.85 -37.00  30.00  148
 29  \w     42.00  82.00   0.50    0.80    --  101.85 -77.00-180.00   80
 30  \w     39.00  80.00   0.50    0.80    --  101.85-125.00-150.00   82
 31  \w     98.00 129.00   0.50    0.80    --  101.85  37.00-180.00   62
 32  \w    135.00 161.00   0.50    0.80    --  101.85  37.00-180.00   52
 33  \w     70.00 104.00   0.50    0.80    --  101.85 -99.00-180.00   68
 34  \w     50.00 104.00   0.50    0.80    --  101.85 -99.00  30.00  108
 35  \w     99.00 125.00   0.50    0.80    --  101.85 125.00-150.00   52
 36  \w    140.00 165.00   0.50    0.80    --  101.85 125.00-150.00   50
 37  \w     60.00 100.00   0.50    0.80    --  101.85 -99.00-120.00   80
 38  \w     74.00 105.00   0.50    0.80    --  101.85 -99.00 -60.00   62
 39  \w     43.00  94.00   0.50    0.80    --  101.85-125.00  30.00  102
 40  \w     65.00 106.00   0.50    0.80    --  101.85 -99.00 -90.00   82
 41  \w     80.00 105.00   0.50    0.80    --  101.85 -99.00 -30.00   50
 42  \w     48.00 105.00   0.50    0.80    --  101.85 -99.00  60.00  114
 43  \w     54.00  93.00   0.50    0.80    --  101.85 -57.00-150.00   78
 44  \w     98.00 174.00   0.50    0.80    --  101.85  37.00 -30.00  152
 45  \w    112.00 165.00   0.50    0.80    --  101.85  57.00 -90.00  106
;
_diffrn_measurement_device         'four-circle diffractometer'
_diffrn_measurement_device_type    'SuperNova, Dualflex, HyPix-Arc 100'
_diffrn_measurement_method         '\w scans'
_diffrn_orient_matrix_type        
 'CrysAlisPro convention (1999,Acta A55,543-557)'
_diffrn_orient_matrix_UB_11        0.0261837000
_diffrn_orient_matrix_UB_12        -0.0979591000
_diffrn_orient_matrix_UB_13        0.0736956000
_diffrn_orient_matrix_UB_21        -0.0383006000
_diffrn_orient_matrix_UB_22        -0.0900640000
_diffrn_orient_matrix_UB_23        -0.1036672000
_diffrn_orient_matrix_UB_31        0.1403752000
_diffrn_orient_matrix_UB_32        0.0194388000
_diffrn_orient_matrix_UB_33        -0.0075850000
_diffrn_radiation_monochromator    mirror
_diffrn_radiation_probe            x-ray
_diffrn_radiation_type             'Cu K\a'
_diffrn_radiation_wavelength       1.54184
_diffrn_source                     'micro-focus sealed X-ray tube'
_diffrn_source_type                'SuperNova (Cu) X-ray Source'
_reflns_Friedel_coverage           0.000
_reflns_Friedel_fraction_full      .
_reflns_Friedel_fraction_max       .
_reflns_number_gt                  5013
_reflns_number_total               5378
_reflns_special_details
;
 Reflections were merged by SHELXL according to the crystal
 class for the calculation of statistics and refinement.
 
 _reflns_Friedel_fraction is defined as the number of unique
 Friedel pairs measured divided by the number that would be
 possible theoretically, ignoring centric projections and
 systematic absences.
;
_reflns_threshold_expression       'I > 2\s(I)'
_computing_cell_refinement         'CrysAlisPro 1.171.42.90a (Rigaku OD, 2023)'
_computing_data_collection         'CrysAlisPro 1.171.42.90a (Rigaku OD, 2023)'
_computing_data_reduction          'CrysAlisPro 1.171.42.90a (Rigaku OD, 2023)'
_computing_molecular_graphics      'Olex2 1.5-ac5-024 (Dolomanov et al., 2009)'
_computing_publication_material    'Olex2 1.5-ac5-024 (Dolomanov et al., 2009)'
_computing_structure_refinement    'SHELXL 2018/3 (Sheldrick, 2015)'
_computing_structure_solution      'SHELXT 2018/2 (Sheldrick, 2018)'
_refine_diff_density_max           1.735
_refine_diff_density_min           -0.952
_refine_diff_density_rms           0.165
_refine_ls_extinction_coef         .
_refine_ls_extinction_method       none
_refine_ls_goodness_of_fit_ref     1.037
_refine_ls_hydrogen_treatment      constr
_refine_ls_matrix_type             full
_refine_ls_number_parameters       463
_refine_ls_number_reflns           5378
_refine_ls_number_restraints       0
_refine_ls_R_factor_all            0.0385
_refine_ls_R_factor_gt             0.0365
_refine_ls_restrained_S_all        1.037
_refine_ls_shift/su_max            0.001
_refine_ls_shift/su_mean           0.000
_refine_ls_structure_factor_coef   Fsqd
_refine_ls_weighting_details      
 'w=1/[\s^2^(Fo^2^)+(0.0716P)^2^+0.2347P] where P=(Fo^2^+2Fc^2^)/3'
_refine_ls_weighting_scheme        calc
_refine_ls_wR_factor_gt            0.0983
_refine_ls_wR_factor_ref           0.1008
_refine_special_details            ?
_olex2_refinement_description
;
1. Fixed Uiso
 At 1.2 times of:
  All C(H) groups
 At 1.5 times of:
  All C(H,H,H) groups
2.a Aromatic/amide H refined with riding coordinates:
 C1(H1), C2(H2), C3(H3), C5(H5), C7(H7), C8(H8), C9(H9), C11(H11), C13(H13),
 C14(H14), C15(H15), C17(H17)
2.b Idealised Me refined as rotating group:
 C6(H6A,H6B,H6C), C12(H12A,H12B,H12C), C18(H18A,H18B,H18C)
;
_atom_sites_solution_hydrogens     geom
_atom_sites_solution_primary       dual
_atom_sites_solution_secondary     ?
loop_
  _atom_site_label
  _atom_site_type_symbol
  _atom_site_fract_x
  _atom_site_fract_y
  _atom_site_fract_z
  _atom_site_U_iso_or_equiv
  _atom_site_adp_type
  _atom_site_occupancy
  _atom_site_site_symmetry_order
  _atom_site_calc_flag
  _atom_site_refinement_flags_posn
  _atom_site_refinement_flags_adp
  _atom_site_refinement_flags_occupancy
  _atom_site_disorder_assembly
  _atom_site_disorder_group
 Ag1 Ag 0.46444(2) 0.61369(2) 0.51701(2) 0.02511(11) Uani 1 1 d . . . . .
 Ag2 Ag 0.76675(3) 0.59856(2) 0.55154(2) 0.02678(11) Uani 1 1 d . . . . .
 Ag3 Ag 0.72534(3) 0.83635(2) 0.59627(2) 0.02981(11) Uani 1 1 d . . . . .
 F1 F 0.7268(2) 0.6949(2) 0.96296(18) 0.0367(5) Uani 1 1 d . . . . .
 F2 F 0.9258(2) 0.7287(2) 0.96380(19) 0.0393(5) Uani 1 1 d . . . . .
 F3 F 0.8228(2) 0.55275(19) 0.93499(18) 0.0382(5) Uani 1 1 d . . . . .
 F4 F 0.5689(3) 0.68845(19) 0.17319(19) 0.0415(6) Uani 1 1 d . . . . .
 F5 F 0.4513(2) 0.5223(2) 0.11004(18) 0.0404(5) Uani 1 1 d . . . . .
 F6 F 0.6555(2) 0.5372(2) 0.16256(19) 0.0398(5) Uani 1 1 d . . . . .
 F7 F 0.9740(3) 0.9228(2) 0.3300(3) 0.0724(11) Uani 1 1 d . . . . .
 F9 F 0.9952(3) 0.7517(2) 0.2923(3) 0.0573(8) Uani 1 1 d . . . A 2
 F10 F 0.8215(3) 0.8053(5) 0.2168(3) 0.1033(17) Uani 1 1 d . . . B 2
 O1 O 0.7836(2) 0.3959(2) 0.5297(2) 0.0270(5) Uani 1 1 d . . . . .
 O2 O 0.9488(3) 0.3786(2) 0.2130(2) 0.0323(6) Uani 1 1 d . . . . .
 O3 O 0.7191(3) 1.0384(2) 0.6242(2) 0.0288(6) Uani 1 1 d . . . . .
 O4 O 0.8389(3) 1.0974(2) 1.0153(2) 0.0397(6) Uani 1 1 d . . . . .
 O5 O 0.4892(3) 0.8210(2) 0.5551(2) 0.0263(5) Uani 1 1 d . . . . .
 O6 O 0.4363(3) 0.8567(3) 0.9184(2) 0.0403(7) Uani 1 1 d . . . . .
 O7 O 0.7734(3) 0.7766(2) 0.7683(2) 0.0406(7) Uani 1 1 d . . . . .
 O8 O 0.7540(2) 0.5835(2) 0.7239(2) 0.0291(5) Uani 1 1 d . . . . .
 O9 O 0.8155(3) 0.8567(2) 0.4536(2) 0.0332(6) Uani 1 1 d . . . . .
 O10 O 0.8381(3) 0.6709(2) 0.4146(2) 0.0300(6) Uani 1 1 d . . . . .
 O11 O 0.5192(3) 0.6326(2) 0.3593(2) 0.0275(5) Uani 1 1 d . . . . .
 O12 O 0.5574(3) 0.4507(2) 0.3251(2) 0.0298(6) Uani 1 1 d . . . . .
 N1 N 0.8263(3) 0.3365(2) 0.4559(2) 0.0229(6) Uani 1 1 d . . . . .
 N2 N 0.7396(3) 1.1051(3) 0.7186(2) 0.0236(6) Uani 1 1 d . . . . .
 N3 N 0.4659(3) 0.8831(3) 0.6389(2) 0.0228(6) Uani 1 1 d . . . . .
 C1 C 0.8270(3) 0.2221(3) 0.4607(3) 0.0263(7) Uani 1 1 d . . . . .
 H1 H 0.797026 0.184390 0.516650 0.032 Uiso 1 1 calc R U . . .
 C2 C 0.8708(4) 0.1591(3) 0.3854(3) 0.0292(8) Uani 1 1 d . . . . .
 H2 H 0.872229 0.078506 0.390443 0.035 Uiso 1 1 calc R U . . .
 C3 C 0.9127(3) 0.2121(3) 0.3026(3) 0.0293(8) Uani 1 1 d . . . . .
 H3 H 0.942551 0.168811 0.250187 0.035 Uiso 1 1 calc R U . . .
 C4 C 0.9102(3) 0.3305(3) 0.2973(3) 0.0251(7) Uani 1 1 d . . . . .
 C5 C 0.8671(3) 0.3926(3) 0.3756(3) 0.0236(7) Uani 1 1 d . . . . .
 H5 H 0.866083 0.473501 0.373034 0.028 Uiso 1 1 calc R U . . .
 C6 C 0.9672(4) 0.5032(3) 0.2174(3) 0.0323(8) Uani 1 1 d . . . . .
 H6A H 1.000589 0.527815 0.155196 0.048 Uiso 1 1 calc R U . . .
 H6B H 1.028529 0.538351 0.287119 0.048 Uiso 1 1 calc R U . . .
 H6C H 0.884992 0.528779 0.212878 0.048 Uiso 1 1 calc R U . . .
 C7 C 0.4457(3) 0.9928(3) 0.6286(3) 0.0243(7) Uani 1 1 d . . . . .
 H7 H 0.442799 1.023711 0.560264 0.029 Uiso 1 1 calc R U . . .
 C8 C 0.4290(3) 1.0604(3) 0.7166(3) 0.0265(7) Uani 1 1 d . . . . .
 H8 H 0.418023 1.138782 0.709339 0.032 Uiso 1 1 calc R U . . .
 C9 C 0.4282(4) 1.0157(3) 0.8153(3) 0.0306(8) Uani 1 1 d . . . . .
 H9 H 0.418927 1.062884 0.876752 0.037 Uiso 1 1 calc R U . . .
 C10 C 0.4413(3) 0.8990(3) 0.8225(3) 0.0280(7) Uani 1 1 d . . . . .
 C11 C 0.4609(3) 0.8338(3) 0.7332(3) 0.0245(7) Uani 1 1 d . . . . .
 H11 H 0.470862 0.754859 0.737809 0.029 Uiso 1 1 calc R U . . .
 C12 C 0.4227(4) 0.7321(4) 0.9179(3) 0.0382(9) Uani 1 1 d . . . . .
 H12A H 0.345436 0.694059 0.861264 0.057 Uiso 1 1 calc R U . . .
 H12B H 0.415345 0.710866 0.990586 0.057 Uiso 1 1 calc R U . . .
 H12C H 0.498086 0.706433 0.901507 0.057 Uiso 1 1 calc R U . . .
 C13 C 0.7190(3) 1.2162(3) 0.7151(3) 0.0245(7) Uani 1 1 d . . . . .
 H13 H 0.685507 1.242908 0.646089 0.029 Uiso 1 1 calc R U . . .
 C14 C 0.7466(3) 1.2904(3) 0.8114(3) 0.0288(8) Uani 1 1 d . . . . .
 H14 H 0.735767 1.369269 0.808134 0.035 Uiso 1 1 calc R U . . .
 C15 C 0.7899(3) 1.2514(3) 0.9127(3) 0.0294(8) Uani 1 1 d . . . . .
 H15 H 0.810991 1.302877 0.979240 0.035 Uiso 1 1 calc R U . . .
 C16 C 0.8018(3) 1.1343(3) 0.9145(3) 0.0282(7) Uani 1 1 d . . . . .
 C17 C 0.7769(3) 1.0621(3) 0.8162(3) 0.0266(7) Uani 1 1 d . . . . .
 H17 H 0.786077 0.982613 0.817417 0.032 Uiso 1 1 calc R U . . .
 C18 C 0.8308(6) 0.9737(4) 1.0168(4) 0.0543(13) Uani 1 1 d . . . . .
 H18A H 0.890950 0.946922 0.978223 0.081 Uiso 1 1 calc R U . . .
 H18B H 0.743229 0.933911 0.979565 0.081 Uiso 1 1 calc R U . . .
 H18C H 0.852626 0.955903 1.093508 0.081 Uiso 1 1 calc R U . . .
 C19 C 0.7760(3) 0.6744(3) 0.7878(3) 0.0253(7) Uani 1 1 d . . . . .
 C20 C 0.8135(3) 0.6614(3) 0.9136(3) 0.0274(7) Uani 1 1 d . . . . .
 C21 C 0.5437(3) 0.5509(3) 0.3036(3) 0.0241(7) Uani 1 1 d . . . . .
 C22 C 0.5565(3) 0.5761(3) 0.1869(3) 0.0245(7) Uani 1 1 d . . . . .
 C23 C 0.8489(3) 0.7770(3) 0.4038(3) 0.0256(7) Uani 1 1 d . . . . .
 C24 C 0.9102(3) 0.8157(3) 0.3093(3) 0.0306(8) Uani 1 1 d . . . . .

loop_
  _atom_site_aniso_label
  _atom_site_aniso_U_11
  _atom_site_aniso_U_22
  _atom_site_aniso_U_33
  _atom_site_aniso_U_23
  _atom_site_aniso_U_13
  _atom_site_aniso_U_12
 Ag1 0.03353(17) 0.02115(16) 0.02489(17) 0.00356(11) 0.01283(12) 0.00880(12)
 Ag2 0.03454(17) 0.02319(16) 0.02446(16) 0.00256(11) 0.00966(12) 0.00757(11)
 Ag3 0.03875(18) 0.02675(17) 0.02913(17) 0.00394(12) 0.01315(13) 0.01414(12)
 F1 0.0394(12) 0.0429(13) 0.0316(11) 0.0010(10) 0.0165(10) 0.0086(10)
 F2 0.0297(11) 0.0447(13) 0.0342(12) -0.0008(10) -0.0025(9) -0.0013(10)
 F3 0.0556(14) 0.0268(11) 0.0324(11) 0.0079(9) 0.0076(10) 0.0117(10)
 F4 0.0706(17) 0.0254(11) 0.0341(12) 0.0081(9) 0.0220(12) 0.0098(11)
 F5 0.0368(12) 0.0522(14) 0.0245(11) 0.0015(10) 0.0000(9) -0.0013(11)
 F6 0.0391(12) 0.0537(14) 0.0394(12) 0.0141(11) 0.0232(11) 0.0217(11)
 F7 0.092(2) 0.0286(13) 0.118(3) -0.0006(15) 0.079(2) -0.0043(14)
 F9 0.0731(19) 0.0406(14) 0.083(2) 0.0151(14) 0.0562(18) 0.0223(14)
 F10 0.0441(16) 0.213(5) 0.0475(18) 0.068(3) 0.0047(14) -0.006(2)
 O1 0.0333(13) 0.0263(13) 0.0254(12) 0.0016(10) 0.0124(11) 0.0101(11)
 O2 0.0366(13) 0.0307(13) 0.0343(14) 0.0015(11) 0.0187(11) 0.0056(11)
 O3 0.0368(14) 0.0247(13) 0.0256(13) 0.0003(10) 0.0088(11) 0.0078(11)
 O4 0.0541(17) 0.0350(15) 0.0255(13) 0.0028(11) 0.0058(12) 0.0019(13)
 O5 0.0349(13) 0.0218(13) 0.0248(13) -0.0023(10) 0.0136(11) 0.0061(11)
 O6 0.0602(18) 0.0436(16) 0.0239(13) 0.0068(11) 0.0163(13) 0.0198(14)
 O7 0.0652(19) 0.0290(15) 0.0286(14) 0.0031(11) 0.0095(13) 0.0158(14)
 O8 0.0317(13) 0.0277(13) 0.0272(13) 0.0016(11) 0.0084(11) 0.0029(10)
 O9 0.0421(15) 0.0269(13) 0.0370(14) 0.0050(11) 0.0162(12) 0.0148(12)
 O10 0.0400(14) 0.0222(13) 0.0311(13) 0.0036(10) 0.0146(12) 0.0064(11)
 O11 0.0360(13) 0.0236(13) 0.0256(13) 0.0030(10) 0.0120(11) 0.0074(11)
 O12 0.0440(15) 0.0259(13) 0.0249(12) 0.0062(10) 0.0123(11) 0.0160(11)
 N1 0.0215(13) 0.0224(14) 0.0240(14) -0.0003(11) 0.0042(11) 0.0053(11)
 N2 0.0206(13) 0.0233(14) 0.0274(15) 0.0014(12) 0.0082(11) 0.0032(11)
 N3 0.0225(13) 0.0226(15) 0.0225(14) -0.0018(11) 0.0070(11) 0.0019(11)
 C1 0.0252(16) 0.0216(17) 0.0310(18) 0.0032(14) 0.0064(14) 0.0027(14)
 C2 0.0313(18) 0.0229(18) 0.0342(19) -0.0008(15) 0.0085(15) 0.0088(15)
 C3 0.0276(17) 0.0260(18) 0.0357(19) -0.0043(15) 0.0100(15) 0.0095(14)
 C4 0.0206(15) 0.0268(17) 0.0267(17) -0.0005(14) 0.0064(13) 0.0018(13)
 C5 0.0242(16) 0.0209(16) 0.0263(17) 0.0016(13) 0.0076(14) 0.0044(13)
 C6 0.0318(18) 0.0318(19) 0.037(2) 0.0077(16) 0.0132(16) 0.0075(16)
 C7 0.0268(17) 0.0205(17) 0.0266(17) 0.0034(14) 0.0085(14) 0.0045(14)
 C8 0.0262(17) 0.0237(17) 0.0282(18) -0.0044(14) 0.0050(14) 0.0062(14)
 C9 0.0332(18) 0.034(2) 0.0241(17) -0.0057(15) 0.0057(15) 0.0110(16)
 C10 0.0296(17) 0.0359(19) 0.0186(15) 0.0002(14) 0.0069(13) 0.0059(15)
 C11 0.0243(16) 0.0264(18) 0.0228(17) 0.0004(14) 0.0065(14) 0.0053(14)
 C12 0.041(2) 0.049(2) 0.032(2) 0.0186(18) 0.0138(17) 0.0182(19)
 C13 0.0230(16) 0.0226(17) 0.0306(18) 0.0043(14) 0.0094(14) 0.0072(14)
 C14 0.0261(17) 0.0242(17) 0.038(2) 0.0005(15) 0.0114(15) 0.0067(14)
 C15 0.0239(16) 0.0296(18) 0.0338(19) -0.0050(15) 0.0100(14) 0.0025(14)
 C16 0.0256(16) 0.0322(19) 0.0254(17) 0.0021(14) 0.0070(14) 0.0009(14)
 C17 0.0263(16) 0.0216(16) 0.0313(18) 0.0036(14) 0.0073(14) 0.0028(13)
 C18 0.088(4) 0.037(2) 0.031(2) 0.0093(18) 0.005(2) 0.004(2)
 C19 0.0232(16) 0.0281(18) 0.0257(17) 0.0019(14) 0.0066(13) 0.0076(14)
 C20 0.0283(17) 0.0259(18) 0.0279(18) 0.0000(14) 0.0077(14) 0.0048(14)
 C21 0.0188(15) 0.0295(19) 0.0221(16) 0.0002(14) 0.0029(13) 0.0037(13)
 C22 0.0267(16) 0.0266(17) 0.0212(16) -0.0001(13) 0.0072(13) 0.0074(14)
 C23 0.0208(15) 0.0291(19) 0.0262(17) 0.0035(14) 0.0042(13) 0.0053(14)
 C24 0.0282(17) 0.0289(19) 0.037(2) 0.0047(15) 0.0120(16) 0.0059(15)

_geom_special_details
;
 All esds (except the esd in the dihedral angle between two l.s. planes)
 are estimated using the full covariance matrix.  The cell esds are taken
 into account individually in the estimation of esds in distances, angles
 and torsion angles; correlations between esds in cell parameters are only
 used when they are defined by crystal symmetry.  An approximate (isotropic)
 treatment of cell esds is used for estimating esds involving l.s. planes.
;
loop_
  _geom_bond_atom_site_label_1
  _geom_bond_atom_site_label_2
  _geom_bond_distance
  _geom_bond_site_symmetry_2
  _geom_bond_publ_flag
 Ag1 Ag1 2.9137(5) 2_666 ?
 Ag1 Ag2 3.2591(4) . ?
 Ag1 Ag2 3.1494(4) 2_666 ?
 Ag1 O5 2.394(3) . ?
 Ag1 O11 2.216(2) . ?
 Ag1 O12 2.220(3) 2_666 ?
 Ag2 Ag3 2.9205(4) . ?
 Ag2 O1 2.404(3) . ?
 Ag2 O8 2.218(3) . ?
 Ag2 O10 2.217(3) . ?
 Ag3 O3 2.375(3) . ?
 Ag3 O5 2.479(3) . ?
 Ag3 O7 2.281(3) . ?
 Ag3 O9 2.250(3) . ?
 F1 C20 1.341(4) . ?
 F2 C20 1.330(4) . ?
 F3 C20 1.331(4) . ?
 F4 C22 1.325(4) . ?
 F5 C22 1.339(4) . ?
 F6 C22 1.328(4) . ?
 F7 C24 1.306(5) . ?
 F9 C24 1.326(5) . ?
 F10 C24 1.303(5) . ?
 O1 N1 1.332(4) . ?
 O2 C4 1.356(4) . ?
 O2 C6 1.432(5) . ?
 O3 N2 1.321(4) . ?
 O4 C16 1.355(5) . ?
 O4 C18 1.435(5) . ?
 O5 N3 1.332(4) . ?
 O6 C10 1.343(4) . ?
 O6 C12 1.439(5) . ?
 O7 C19 1.239(5) . ?
 O8 C19 1.238(4) . ?
 O9 C23 1.235(4) . ?
 O10 C23 1.247(4) . ?
 O11 C21 1.243(4) . ?
 O12 C21 1.243(4) . ?
 N1 C1 1.343(5) . ?
 N1 C5 1.364(4) . ?
 N2 C13 1.354(5) . ?
 N2 C17 1.352(5) . ?
 N3 C7 1.344(5) . ?
 N3 C11 1.360(5) . ?
 C1 C2 1.376(5) . ?
 C2 C3 1.380(5) . ?
 C3 C4 1.393(5) . ?
 C4 C5 1.393(5) . ?
 C7 C8 1.375(5) . ?
 C8 C9 1.378(5) . ?
 C9 C10 1.401(5) . ?
 C10 C11 1.387(5) . ?
 C13 C14 1.375(5) . ?
 C14 C15 1.381(6) . ?
 C15 C16 1.396(5) . ?
 C16 C17 1.386(5) . ?
 C19 C20 1.555(5) . ?
 C21 C22 1.548(5) . ?
 C23 C24 1.556(5) . ?

loop_
  _geom_angle_atom_site_label_1
  _geom_angle_atom_site_label_2
  _geom_angle_atom_site_label_3
  _geom_angle
  _geom_angle_site_symmetry_1
  _geom_angle_site_symmetry_3
  _geom_angle_publ_flag
 Ag1 Ag1 Ag2 61.053(10) 2_666 . ?
 Ag1 Ag1 Ag2 64.895(10) 2_666 2_666 ?
 Ag2 Ag1 Ag2 125.948(9) 2_666 . ?
 O5 Ag1 Ag1 158.88(7) . 2_666 ?
 O5 Ag1 Ag2 97.86(6) . . ?
 O5 Ag1 Ag2 136.18(6) . 2_666 ?
 O11 Ag1 Ag1 81.01(7) . 2_666 ?
 O11 Ag1 Ag2 102.01(7) . 2_666 ?
 O11 Ag1 Ag2 70.07(7) . . ?
 O11 Ag1 O5 90.99(9) . . ?
 O11 Ag1 O12 162.18(10) . 2_666 ?
 O12 Ag1 Ag1 81.84(7) 2_666 2_666 ?
 O12 Ag1 Ag2 97.25(7) 2_666 . ?
 O12 Ag1 Ag2 74.81(7) 2_666 2_666 ?
 O12 Ag1 O5 103.45(9) 2_666 . ?
 Ag1 Ag2 Ag1 54.053(9) 2_666 . ?
 Ag3 Ag2 Ag1 67.217(9) . . ?
 Ag3 Ag2 Ag1 121.256(11) . 2_666 ?
 O1 Ag2 Ag1 54.11(6) . 2_666 ?
 O1 Ag2 Ag1 108.00(6) . . ?
 O1 Ag2 Ag3 172.77(6) . . ?
 O8 Ag2 Ag1 86.16(7) . 2_666 ?
 O8 Ag2 Ag1 81.41(7) . . ?
 O8 Ag2 Ag3 84.10(7) . . ?
 O8 Ag2 O1 89.87(9) . . ?
 O10 Ag2 Ag1 110.21(7) . . ?
 O10 Ag2 Ag1 116.15(7) . 2_666 ?
 O10 Ag2 Ag3 83.23(7) . . ?
 O10 Ag2 O1 103.74(9) . . ?
 O10 Ag2 O8 157.67(10) . . ?
 O3 Ag3 Ag2 171.67(7) . . ?
 O3 Ag3 O5 81.83(9) . . ?
 O5 Ag3 Ag2 105.26(6) . . ?
 O7 Ag3 Ag2 77.12(7) . . ?
 O7 Ag3 O3 105.96(9) . . ?
 O7 Ag3 O5 102.28(10) . . ?
 O9 Ag3 Ag2 79.60(7) . . ?
 O9 Ag3 O3 93.35(9) . . ?
 O9 Ag3 O5 117.05(9) . . ?
 O9 Ag3 O7 138.30(11) . . ?
 N1 O1 Ag2 130.4(2) . . ?
 C4 O2 C6 117.0(3) . . ?
 N2 O3 Ag3 128.3(2) . . ?
 C16 O4 C18 116.0(3) . . ?
 Ag1 O5 Ag3 89.54(9) . . ?
 N3 O5 Ag1 129.1(2) . . ?
 N3 O5 Ag3 106.46(19) . . ?
 C10 O6 C12 116.5(3) . . ?
 C19 O7 Ag3 125.2(2) . . ?
 C19 O8 Ag2 118.0(2) . . ?
 C23 O9 Ag3 124.8(2) . . ?
 C23 O10 Ag2 121.4(2) . . ?
 C21 O11 Ag1 123.4(2) . . ?
 C21 O12 Ag1 122.4(2) . 2_666 ?
 O1 N1 C1 119.6(3) . . ?
 O1 N1 C5 119.5(3) . . ?
 C1 N1 C5 121.0(3) . . ?
 O3 N2 C13 118.3(3) . . ?
 O3 N2 C17 120.6(3) . . ?
 C17 N2 C13 121.1(3) . . ?
 O5 N3 C7 119.6(3) . . ?
 O5 N3 C11 119.5(3) . . ?
 C7 N3 C11 120.9(3) . . ?
 N1 C1 C2 120.6(3) . . ?
 C1 C2 C3 120.4(3) . . ?
 C2 C3 C4 118.7(3) . . ?
 O2 C4 C3 116.9(3) . . ?
 O2 C4 C5 123.4(3) . . ?
 C5 C4 C3 119.7(3) . . ?
 N1 C5 C4 119.7(3) . . ?
 N3 C7 C8 120.3(3) . . ?
 C7 C8 C9 120.7(3) . . ?
 C8 C9 C10 118.3(3) . . ?
 O6 C10 C9 117.0(3) . . ?
 O6 C10 C11 123.4(3) . . ?
 C11 C10 C9 119.6(3) . . ?
 N3 C11 C10 120.0(3) . . ?
 N2 C13 C14 120.0(3) . . ?
 C13 C14 C15 120.7(3) . . ?
 C14 C15 C16 118.1(3) . . ?
 O4 C16 C15 116.7(3) . . ?
 O4 C16 C17 123.2(3) . . ?
 C17 C16 C15 120.1(3) . . ?
 N2 C17 C16 119.8(3) . . ?
 O7 C19 C20 113.2(3) . . ?
 O8 C19 O7 130.4(3) . . ?
 O8 C19 C20 116.4(3) . . ?
 F1 C20 C19 110.9(3) . . ?
 F2 C20 F1 106.8(3) . . ?
 F2 C20 F3 107.1(3) . . ?
 F2 C20 C19 111.1(3) . . ?
 F3 C20 F1 107.2(3) . . ?
 F3 C20 C19 113.5(3) . . ?
 O11 C21 C22 115.2(3) . . ?
 O12 C21 O11 130.7(3) . . ?
 O12 C21 C22 114.1(3) . . ?
 F4 C22 F5 106.2(3) . . ?
 F4 C22 F6 107.7(3) . . ?
 F4 C22 C21 113.5(3) . . ?
 F5 C22 C21 110.1(3) . . ?
 F6 C22 F5 106.8(3) . . ?
 F6 C22 C21 112.1(3) . . ?
 O9 C23 O10 130.6(3) . . ?
 O9 C23 C24 114.1(3) . . ?
 O10 C23 C24 115.2(3) . . ?
 F7 C24 F9 104.5(3) . . ?
 F7 C24 C23 113.1(3) . . ?
 F9 C24 C23 112.5(3) . . ?
 F10 C24 F7 109.2(4) . . ?
 F10 C24 F9 107.3(4) . . ?
 F10 C24 C23 110.0(3) . . ?

loop_
  _diffrn_refln_index_h
  _diffrn_refln_index_k
  _diffrn_refln_index_l
  _diffrn_refln_intensity_net
  _diffrn_refln_intensity_u
 0 0 -1 3011.34 120.61
 0 0 -2 1043.61 49.15
 0 0 -2 1287.38 53.97
 0 0 -3 349.45 20.03
 0 0 4 203.29 16.63
 0 0 -4 191.1 14.49
 0 0 -4 232.78 16.76
 0 0 5 50.37 8.09
 0 0 -5 46.71 6.43
 0 0 -5 35.73 6.35
 0 0 -6 66.88 8.04
 0 0 6 59.48 9.13
 0 0 -7 2.92 0.87
 0 0 -7 3.32 2.15
 0 0 7 3.25 0.88
 0 0 -8 157.62 15.44
 0 0 8 143.32 16.89
 0 0 -8 155.07 7.88
 0 0 -8 141.87 7.43
 0 0 -9 44.7 8.41
 0 0 9 35.83 8.82
 0 0 -9 34.39 2.95
 0 0 -9 35.7 3.2
 0 0 -10 87.33 5.48
 0 0 -10 83.78 5.7
 0 0 -10 88.3 5.56
 0 0 10 91.23 15.17
 0 0 -11 52.61 4.04
 0 0 11 45 11.25
 0 0 -11 56.93 4.31
 0 0 -11 53.44 4.41
 0 0 12 24.08 8.16
 0 0 -13 28.21 2.45
 0 0 -13 35.55 2.93
 0 0 -13 32.25 3.01
 0 0 -13 31.08 2.74
 0 0 -14 18.95 1.92
 0 0 -14 16.78 1.58
 0 0 -15 2.54 0.5
 0 0 -15 2.51 0.59
 0 1 -15 11.57 1.07
 0 1 -14 9.03 1.36
 0 1 -14 8.51 1.16
 0 1 -13 13.96 1.72
 0 1 -13 16.43 2.06
 0 1 -13 15.49 2.06
 0 1 -13 13.91 1.82
 0 -1 12 5.56 4.41
 0 1 -11 7.26 1.58
 0 1 -11 9.17 1.75
 0 -1 11 10.09 5.59
 0 1 -11 8.17 1.8
 0 1 -11 7.04 1.53
 0 1 -10 105.84 6.46
 0 -1 10 104.97 16.47
 0 1 -10 108.14 6.41
 0 1 -10 119.04 14.98
 0 1 -10 108.3 6.72
 0 1 -9 7.97 1.45
 0 1 -9 5 1.32
 0 1 -9 5.85 1.12
 0 1 -9 6.18 1.29
 0 1 -9 6.3 3.5
 0 -1 9 5.92 4.6
 0 -1 8 33.75 8.19
 0 1 -8 32.97 7.15
 0 1 -8 43.16 3.41
 0 1 -8 40.93 3.15
 0 1 -7 92.87 5.39
 0 1 -7 106.6 12.44
 0 -1 7 104.5 10.02
 0 1 -7 104.99 5.8
 0 1 -7 90.57 10.98
 0 -1 6 223.1 19.73
 0 1 -6 222.28 17.45
 0 -1 5 3829.09 163.14
 0 1 -5 3786.68 159.45
 0 -1 4 1605.37 78.85
 0 1 -4 1792.41 77.07
 0 1 -3 5010.34 203.09
 0 -1 2 2129.44 87.83
 0 1 -2 2108.19 87.67
 0 -1 1 1207.52 49.35
 0 1 0 810.75 33.18
 0 1 1 43.63 3.35
 0 -1 -1 40.03 3.27
 0 1 2 0.45 0.77
 0 1 2 1.18 1.52
 0 1 3 1.75 1.88
 0 1 3 0.52 2.01
 0 -1 -4 41.5 5.51
 0 -1 -4 40.59 6.88
 0 1 4 41.22 7.11
 0 -1 -5 53.02 6.7
 0 -1 -5 47.05 7.8
 0 1 5 54.99 8.59
 0 -1 -6 99.08 9.82
 0 -1 -6 110.23 12.55
 0 1 6 132.8 13.94
 0 1 7 14.43 4.92
 0 -1 -7 16.67 4.91
 0 -1 -7 9.9 1.38
 0 1 7 10.76 1.52
 0 -1 -8 99.62 5.47
 0 1 8 91.62 5.69
 0 1 8 95.56 13.44
 0 1 9 235.26 21.14
 0 1 9 265.05 25.46
 0 -1 -9 270.18 12.96
 0 -1 -9 270.86 12.57
 0 1 10 131.98 18.08
 0 -1 -10 127.04 7.15
 0 -1 -10 132.41 7.64
 0 1 11 81.22 14.48
 0 -1 -11 107.26 6.24
 0 -1 -11 94.01 5.81
 0 -1 -11 88.99 6.12
 0 1 12 165.13 20.84
 0 -1 -12 193.98 9.5
 0 -1 -13 39.1 3.08
 0 -1 -13 35.97 2.66
 0 -1 -13 40.55 3.28
 0 -1 -13 38.71 2.96
 0 -1 -14 1.94 0.83
 0 -1 -14 2.71 0.79
 0 -1 -15 0.48 0.38
 0 2 -15 2.53 0.55
 0 2 -14 9.15 1.41
 0 2 -14 6.52 1.08
 0 2 -13 77.92 5.24
 0 2 -13 77.98 5
 0 2 -13 83.02 4.89
 0 -2 12 15.46 6.58
 0 2 -11 12.86 2.15
 0 2 -11 14.85 2.25
 0 2 -11 17.93 2.44
 0 2 -11 14.64 2.09
 0 2 -10 1.31 1.07
 0 2 -10 2.23 1.06
 0 2 -10 2.1 2.71
 0 -2 10 1.37 2.5
 0 2 -10 2.16 1.2
 0 2 -10 1.84 0.99
 0 2 -9 139.58 16.62
 0 2 -9 153.21 7.96
 0 2 -9 140.12 8.1
 0 2 -9 141.54 7.91
 0 2 -9 140.62 7.44
 0 -2 9 137.16 18.29
 0 -2 8 1086.35 62.55
 0 2 -8 1080.04 57.52
 0 2 -8 1067.74 44.34
 0 2 -8 1167.85 44.94
 0 2 -8 1066.24 44.53
 0 2 -8 1047.58 43.89
 0 2 -8 1034.38 58.67
 0 2 -7 1400.73 58.47
 0 2 -7 1369.72 70.49
 0 2 -7 1465.4 58.65
 0 2 -7 1463.44 58.39
 0 -2 6 2810 128.12
 0 -2 6 2503.03 115
 0 2 -6 2870.06 124.97
 0 -2 5 1486.6 81.8
 0 -2 5 1684.89 72.25
 0 2 -5 1542.82 79.3
 0 2 -4 19.92 4.98
 0 -2 4 30.55 6.42
 0 -2 4 28.87 3.01
 0 2 -4 21.85 5.16
 0 2 -3 17.35 3.58
 0 -2 3 19.14 3.93
 0 -2 3 17.08 1.38
 0 2 -3 24.28 4.6
 0 -2 2 1.18 1.1
 0 2 -1 29.44 3.02
 0 2 -1 24.55 3.28
 0 -2 0 95.04 6.58
 0 2 0 102.38 6.62
 0 -2 -1 83.06 6.07
 0 2 2 1.48 0.98
 0 2 3 143.81 11.35
 0 2 3 132.34 11.86
 0 2 4 1.32 1.91
 0 2 4 3.45 3.08
 0 -2 -5 570.53 25.51
 0 2 5 584.29 31.65
 0 -2 -5 490.31 30.17
 0 2 6 262.94 22.2
 0 2 6 264.17 12.63
 0 2 7 788.42 47.99
 0 2 7 851.17 35.29
 0 -2 -7 838.62 34.83
 0 -2 -7 843.49 49.33
 0 -2 -7 846.11 34.84
 0 -2 -8 669.12 28.46
 0 2 8 682.36 29.02
 0 2 8 740.3 44.85
 0 -2 -8 691.86 43.06
 0 2 9 431.75 19.38
 0 -2 -9 424.44 18.75
 0 2 9 409.76 33.37
 0 -2 -10 208.96 10.3
 0 -2 -10 213.05 10.86
 0 2 10 183.49 19.39
 0 2 10 202.3 22.9
 0 -2 -11 177.17 9.7
 0 2 11 190.91 22.23
 0 -2 -11 184.31 9.19
 0 -2 -12 5.01 1.35
 0 -2 -12 5.49 1.11
 0 -2 -12 4.26 1.2
 0 -2 -13 75.35 4.46
 0 -2 -13 70.53 4.69
 0 -2 -13 74.63 4.36
 0 -2 -14 21.2 1.99
 0 -2 -14 22.45 1.76
 0 3 -15 25.04 1.73
 0 3 -14 4.15 0.88
 0 3 -14 4.36 1.03
 0 3 -13 6.84 1.32
 0 3 -13 5.43 1.37
 0 -3 12 64.54 13.28
 0 3 -11 158.56 9.04
 0 -3 11 161.53 21.82
 0 3 -11 155.49 9.04
 0 3 -11 168.75 9.02
 0 3 -11 167.02 8.86
 0 3 -10 318.36 15.11
 0 3 -10 307.79 15.07
 0 -3 10 277.01 28.61
 0 3 -10 297.66 14.75
 0 3 -10 309.12 14.61
 0 -3 9 76.57 14.43
 0 3 -9 78.99 5.57
 0 3 -9 73.65 5.38
 0 3 -9 76.83 11.95
 0 3 -9 74.78 4.82
 0 3 -9 52.37 10.68
 0 3 -9 77 5.56
 0 3 -9 74.12 5.17
 0 -3 8 163.02 20.61
 0 3 -8 161.62 8.35
 0 3 -8 151.9 8.98
 0 3 -8 154.97 9.06
 0 3 -8 171.3 18.12
 0 3 -8 158.17 9.15
 0 3 -8 150.71 18.32
 0 3 -8 149.24 8.67
 0 3 -7 1.87 1.01
 0 3 -7 6.96 1.82
 0 3 -7 1.86 1.32
 0 3 -7 2.52 1.41
 0 3 -7 3.27 3.15
 0 -3 7 1.38 3.58
 0 3 -7 2.23 1.15
 0 3 -6 110.9 15.18
 0 -3 6 109.32 16.95
 0 3 -6 100.53 6.7
 0 3 -5 135.25 15.39
 0 -3 5 149.46 17.44
 0 3 -5 143.09 15.77
 0 -3 4 1.23 1.96
 0 3 -4 1.78 2.03
 0 3 -4 4.1 2.65
 0 -3 3 6.48 2.43
 0 3 -3 5.68 1.68
 0 3 -3 5 2.03
 0 3 -3 10.36 3.26
 0 3 -2 7.47 1.86
 0 -3 2 4.52 1.74
 0 3 -2 7.49 2.41
 0 3 -1 115.74 8.89
 0 3 0 58.71 5.37
 0 3 1 15.18 2.72
 0 -3 -1 14.95 2.8
 0 3 2 1120.38 48.4
 0 3 2 1086.84 48.87
 0 -3 -2 1092.56 48.7
 0 3 3 1558.89 66.22
 0 3 3 1350.49 63.88
 0 3 4 1609.99 81.12
 0 3 4 1849.16 80.94
 0 3 5 847.54 46.3
 0 -3 -5 763.62 44.19
 0 3 6 1286.63 55.03
 0 -3 -6 1410.67 55.11
 0 -3 -6 1273.95 70.9
 0 -3 -7 576.4 41.05
 0 -3 -7 625.03 26.67
 0 3 7 599.62 26.92
 0 3 7 609.14 39.96
 0 -3 -7 631.31 26.64
 0 3 8 160.55 8.8
 0 3 8 150.97 17.64
 0 -3 -8 179.59 19.53
 0 -3 -8 157.29 8.3
 0 3 9 4.11 1.2
 0 3 9 5.73 3.93
 0 -3 -9 3.15 3.04
 0 -3 -9 6.7 1.35
 0 -3 -10 4.01 1.07
 0 3 10 3.94 1.22
 0 3 10 4.91 3.55
 0 -3 -10 5.12 1.49
 0 3 10 7.13 3.73
 0 3 11 60.39 11.94
 0 3 11 46.06 8.56
 0 -3 -12 17.74 1.78
 0 -3 -12 17.7 2.22
 0 -3 -12 18.57 2.01
 0 -3 -13 5.95 1.27
 0 -3 -13 6.4 1.1
 0 -3 -14 9.06 0.97
 0 -3 -14 10.5 1.27
 0 4 -15 3.07 0.56
 0 4 -14 12.24 1.44
 0 -4 14 14.09 1.54
 0 4 -13 24.95 2.48
 0 4 -13 27.55 2.63
 0 4 -12 7.25 1.51
 0 4 -12 8.83 1.6
 0 4 -11 4.74 1.31
 0 4 -11 5.15 1.41
 0 4 -11 2.58 1.23
 0 -4 10 25.04 8.35
 0 4 -10 22.72 2.74
 0 4 -10 23.15 2.87
 0 4 -10 30.86 3.3
 0 4 -10 21.81 7.11
 0 4 -9 27.3 3.38
 0 -4 9 23.43 8.14
 0 4 -9 27.94 3.11
 0 4 -9 31.13 3.47
 0 4 -9 26.14 3.21
 0 4 -9 25.43 7.36
 0 4 -8 39.04 9.12
 0 4 -8 43.13 9.96
 0 4 -8 36.32 3.88
 0 4 -8 35.89 4.04
 0 -4 8 40.62 11.25
 0 4 -8 43.92 4.15
 0 4 -8 37.76 3.46
 0 4 -8 37.42 4.21
 0 4 -7 33.98 8.61
 0 4 -7 30.31 8.07
 0 4 -7 32.82 3.58
 0 -4 7 29.62 9.88
 0 4 -7 21.35 3.17
 0 4 -7 25.96 3.25
 0 4 -7 38.4 3.5
 0 4 -7 28.24 3.49
 0 4 -6 26.7 3.1
 0 4 -6 31.76 3.17
 0 4 -6 30 3.06
 0 4 -6 36.22 3.18
 0 4 -6 28.05 6.76
 0 4 -5 50.81 7.23
 0 -4 5 55.4 9.57
 0 4 -5 42.06 8.98
 0 -4 4 98.13 10.7
 0 4 -4 103.19 9.16
 0 4 -4 92.53 12
 0 4 -3 0.97 1.11
 0 -4 3 6.16 2.45
 0 4 -3 4 2.45
 0 -4 2 12.47 3.18
 0 4 -2 13.74 3.47
 0 -4 1 1272.03 48.48
 0 4 -1 1279.98 48.33
 0 4 0 2356.77 96.24
 0 -4 0 2238.83 96.48
 0 4 1 6713.88 267.79
 0 -4 -1 6720.5 268.4
 0 4 2 5540.62 218.06
 0 -4 -2 5274.03 217.84
 0 4 2 5401.44 217.4
 0 4 3 1936.7 89.56
 0 4 3 2049.52 91.71
 0 4 4 903.32 52.43
 0 4 4 1064.82 51.89
 0 4 5 201.37 9.98
 0 4 5 189.34 19.75
 0 4 5 207.03 9.87
 0 4 6 17.6 2.34
 0 -4 -6 16.8 2.31
 0 -4 -6 13.72 6.12
 0 -4 -7 11.09 5.53
 0 4 7 12.93 5.31
 0 4 7 9.82 1.91
 0 -4 -7 8.09 1.76
 0 -4 -7 11.99 1.93
 0 -4 -8 13.01 5.72
 0 4 8 8.47 4.34
 0 4 8 8.54 1.71
 0 -4 -8 7.79 1.58
 0 -4 -8 7.7 1.49
 0 -4 -9 5.54 3.8
 0 4 9 4.53 3.88
 0 -4 -9 7.8 1.4
 0 4 9 9.21 1.69
 0 4 10 10.33 1.74
 0 -4 -10 11.57 1.58
 0 4 10 10.48 4.78
 0 -4 -10 12.31 1.99
 0 4 10 4.29 3.69
 0 -4 -11 27.27 2.36
 0 -4 -11 27.69 2.59
 0 -4 -12 4.14 0.98
 0 -4 -12 4.93 1.24
 0 -4 -13 0.61 0.56
 0 -4 -13 -0.08 0.64
 0 -4 -14 7.7 0.94
 0 5 -14 18.58 1.79
 0 -5 14 15.83 1.6
 0 5 -14 16.25 1.55
 0 5 -13 15.5 1.93
 0 5 -13 15.61 1.86
 0 5 -12 2.72 1.08
 0 5 -12 3.41 1.1
 0 5 -11 92.23 6.18
 0 5 -11 86.79 6.05
 0 -5 11 96.27 14.59
 0 -5 10 12.65 5.77
 0 5 -10 11.82 2.17
 0 5 -10 13.97 5.85
 0 5 -10 12.16 2.13
 0 5 -10 15.7 2.53
 0 5 -9 95.67 7.28
 0 -5 9 86.09 16.58
 0 5 -9 100.84 6.88
 0 5 -9 85.81 6.74
 0 5 -9 109.83 16.04
 0 5 -8 45.54 4.9
 0 5 -8 59.26 5.26
 0 -5 8 43.02 12.79
 0 5 -8 46.92 4.82
 0 5 -7 61.35 5.52
 0 5 -7 71.06 5.51
 0 -5 7 42.94 12.05
 0 5 -7 61.53 5.27
 0 5 -7 73.6 13.64
 0 5 -6 21.96 2.7
 0 5 -6 21.99 2.48
 0 5 -6 20.28 2.51
 0 -5 6 16.62 6.45
 0 5 -6 22.95 5.75
 0 5 -6 20.33 7.27
 0 5 -5 25 2.44
 0 5 -5 25.82 5.27
 0 5 -5 23.51 2.27
 0 5 -5 26.61 2.5
 0 5 -4 1123.96 59.47
 0 -5 4 1073.73 55.57
 0 5 -3 1399.2 69.9
 0 -5 3 1530 69.27
 0 5 -2 1847.41 83.54
 0 -5 2 1882.62 83.95
 0 -5 1 7693.31 311.16
 0 5 -1 7800.09 309.42
 0 -5 0 1569.17 72.27
 0 5 0 1682.8 72.27
 0 -5 -1 1286.94 60.27
 0 5 1 1313.52 59.78
 0 -5 -2 180.81 14.64
 0 5 2 207.44 15.19
 0 5 2 175.2 14.15
 0 5 3 94.36 10.64
 0 5 3 94.55 9.99
 0 5 3 87.75 9.98
 0 5 4 5.36 3.47
 0 5 4 3.83 0.93
 0 -5 -4 3.39 0.95
 0 5 4 4.02 0.85
 0 5 5 37.93 3.16
 0 5 5 36.62 2.96
 0 5 5 43.67 9.47
 0 -5 -5 37.65 3.13
 0 5 6 12.01 5.18
 0 -5 -6 6.76 1.59
 0 -5 -6 3.73 3.6
 0 5 6 6.3 1.49
 0 5 7 45.95 4.43
 0 5 7 62.36 10.83
 0 -5 -7 55.64 12.36
 0 -5 -7 51.55 4.52
 0 -5 -7 58.01 4.47
 0 -5 -8 55.13 11.66
 0 -5 -8 52.77 3.93
 0 5 8 46.3 4.2
 0 -5 -8 45.39 3.93
 0 -5 -9 15.9 1.93
 0 -5 -9 19.98 6.99
 0 5 9 15.48 2.24
 0 5 10 35.89 8.88
 0 -5 -11 121.54 6.98
 0 -5 -11 124.28 6.75
 0 -5 -12 99.35 5
 0 -5 -12 100.27 5.46
 0 -5 -13 127.41 5.8
 0 -5 -13 123.07 6.17
 0 6 -14 7.27 1.07
 0 -6 14 7.81 0.99
 0 6 -14 7.23 0.97
 0 6 -13 0.83 0.69
 0 -6 13 2.86 1
 0 6 -13 2.12 0.93
 0 6 -12 11.23 1.8
 0 6 -12 11.14 1.85
 0 -6 11 79 13.03
 0 6 -10 48.65 10.67
 0 6 -10 40.48 4.2
 0 -6 10 35.19 10.02
 0 6 -10 47.56 4.63
 0 6 -9 1.35 3.03
 0 -6 9 1.95 5.03
 0 6 -9 -0.23 1.21
 0 6 -9 1.31 1.69
 0 -6 8 49.17 14.51
 0 6 -8 35.47 4.52
 0 6 -8 35.04 4.34
 0 -6 7 145.19 23.06
 0 6 -7 184.74 10.66
 0 6 -7 163.26 10.16
 0 6 -7 176.39 23.56
 0 -6 6 1701.91 89.14
 0 6 -6 1581.42 64.84
 0 6 -6 1635.34 65.13
 0 -6 5 1548.13 76.06
 0 6 -5 1572.96 81.53
 0 6 -5 1392.27 57.71
 0 6 -5 1449.06 58.06
 0 6 -4 2752.4 111.66
 0 6 -4 2922.71 111.96
 0 6 -3 108.05 5.76
 0 6 -3 99.28 5.58
 0 -6 3 107.83 5.82
 0 -6 2 57.48 8.69
 0 6 -2 58.67 7.82
 0 6 -2 59.01 8.73
 0 6 -1 38.34 6.18
 0 -6 1 29.64 6.08
 0 6 0 22.72 4.79
 0 -6 0 13.56 3.87
 0 -6 -1 0.59 1.33
 0 6 1 -0.56 1.45
 0 6 1 0.51 0.54
 0 -6 -2 30.95 2.56
 0 6 2 31.84 2.44
 0 -6 -3 44.08 3.21
 0 6 3 36.76 7.04
 0 6 3 45.87 3.07
 0 -6 -3 41.07 2.84
 0 -6 -4 1.47 0.89
 0 6 4 1.41 0.71
 0 6 4 2.5 0.89
 0 -6 -5 57.01 4.25
 0 6 5 42.44 10.54
 0 6 5 57.99 4.1
 0 6 5 51.68 4.03
 0 -6 -6 46.7 4.29
 0 6 6 45.89 4.33
 0 -6 -6 48.79 11.4
 0 6 6 49.05 4.28
 0 -6 -7 60.47 13.51
 0 -6 -7 67.13 5.04
 0 -6 -7 62.71 5.38
 0 6 7 57.66 5.2
 0 6 8 298.69 15.11
 0 -6 -8 299.95 14.04
 0 -6 -8 281.2 14.44
 0 6 9 186.86 10.13
 0 -6 -9 184.31 21.32
 0 -6 -10 260.94 12.72
 0 6 10 266.75 12.83
 0 -6 -11 192.55 9.4
 0 -6 -11 185.76 9.16
 0 -6 -12 78.33 4.3
 0 -6 -12 80.87 3.94
 0 -6 -13 4.5 0.73
 0 7 -14 51.25 2.84
 0 7 -13 7.88 1.21
 0 -7 13 7.3 1.21
 0 7 -13 8.33 1.26
 0 -7 12 4.21 1.22
 0 7 -12 3.33 1.12
 0 7 -12 5.94 1.36
 0 -7 11 1.56 1.18
 0 7 -11 2.23 1.26
 0 7 -11 2.76 1.1
 0 7 -10 36.9 4.3
 0 7 -10 34.99 3.95
 0 -7 10 41.23 11.12
 0 7 -9 320.79 16.59
 0 7 -9 272.35 16.65
 0 7 -9 295.94 30.21
 0 -7 9 324.54 36.97
 0 7 -8 59.66 5.92
 0 7 -8 73.27 6.82
 0 7 -7 264.68 14.63
 0 -7 7 280.91 33.64
 0 7 -7 285.07 14.94
 0 7 -7 267.3 31.58
 0 -7 6 19.76 7.63
 0 7 -6 13.82 7.08
 0 7 -6 15.07 2.27
 0 7 -6 15.15 2.36
 0 7 -5 2.25 1.01
 0 -7 5 2.31 3.33
 0 7 -5 -1.42 3.17
 0 -7 5 0.83 0.78
 0 7 -5 1.32 0.76
 0 7 -4 100.71 14.64
 0 -7 4 73.71 11.64
 0 7 -4 81.83 5.18
 0 7 -4 78.87 4.95
 0 -7 4 81.64 5.19
 0 7 -3 0.11 0.65
 0 -7 3 0.63 0.73
 0 -7 3 0.89 1.63
 0 7 -2 37.41 2.96
 0 7 -2 34.93 2.86
 0 -7 2 39.85 3.02
 0 -7 2 30.41 7.05
 0 7 -1 13.3 1.61
 0 -7 1 15.76 5.02
 0 7 -1 13.51 1.62
 0 -7 1 14.45 1.66
 0 -7 0 122.62 13.44
 0 7 0 103.1 5.87
 0 7 0 106.65 12.18
 0 7 0 119.43 6.11
 0 7 1 7.1 3.06
 0 7 1 10.35 1.43
 0 -7 -1 9.54 3.69
 0 7 1 6.94 3.25
 0 -7 -1 8.49 1.25
 0 7 2 215.35 18.37
 0 -7 -2 202.53 10.22
 0 7 2 213.44 10.03
 0 -7 -2 237.22 19.46
 0 -7 -2 211.38 9.83
 0 7 2 207.06 18.49
 0 7 3 40.44 3.08
 0 -7 -3 41.16 3.31
 0 7 3 33.96 6.79
 0 7 3 31.49 7.31
 0 -7 -4 628.76 26.84
 0 7 4 607.64 26.53
 0 7 4 647.57 43.06
 0 7 4 633.26 26.58
 0 -7 -5 329.65 16.05
 0 7 5 326.37 15.85
 0 7 5 356.41 16.08
 0 7 5 342.05 32.54
 0 7 6 520.06 23.53
 0 -7 -6 498.55 23.37
 0 -7 -7 491.48 23.35
 0 -7 -7 542.02 43.78
 0 -7 -7 523.53 22.61
 0 7 7 445.75 23.17
 0 -7 -8 394.85 34.91
 0 7 8 417.14 19.02
 0 -7 -8 382.4 17.43
 0 -7 -8 372 18.25
 0 7 9 96.28 15.42
 0 -7 -9 133.32 17.32
 0 7 9 118.51 7.17
 0 -7 -10 60.44 4.08
 0 7 10 53.98 4
 0 -7 -11 19.87 1.94
 0 -7 -11 22.47 2.07
 0 -7 -12 15.94 1.44
 0 -8 13 7.96 1.11
 0 8 -13 7.19 1.02
 0 8 -12 24.97 2.36
 0 -8 12 24.63 2.37
 0 8 -12 25.46 2.38
 0 8 -11 47.54 4.02
 0 -8 11 47.01 3.97
 0 8 -11 46.12 3.9
 0 8 -10 16 2.77
 0 -8 10 12.33 2.49
 0 8 -10 12.72 2.38
 0 8 -9 -0.6 1.85
 0 -8 9 2.31 1.83
 0 8 -9 2.54 1.64
 0 -8 9 2.17 2.81
 0 8 -8 209.13 12.83
 0 8 -8 198.68 12.28
 0 -8 8 186.26 13.01
 0 8 -7 263.84 14.32
 0 -8 7 284.98 34.89
 0 -8 7 271.35 15.17
 0 8 -7 244.16 14.16
 0 -8 6 11.1 2.33
 0 8 -6 7.92 1.86
 0 -8 6 10.05 5.74
 0 8 -6 8.18 1.71
 0 8 -5 1.49 0.96
 0 -8 5 3.02 1.22
 0 -8 5 1.31 3.38
 0 -8 4 24.06 2.63
 0 8 -4 19.9 5.79
 0 8 -4 23.45 2.57
 0 -8 4 16.8 6.21
 0 8 -3 121.1 7
 0 -8 3 117.58 6.9
 0 8 -3 124.77 14.36
 0 8 -3 129.53 7.04
 0 -8 3 111.55 15.02
 0 8 -2 50.83 3.85
 0 -8 2 52.97 3.88
 0 8 -2 54.12 3.88
 0 -8 2 39.16 8.74
 0 8 -2 49.89 8.62
 0 8 -1 11.06 1.62
 0 8 -1 10.39 3.89
 0 8 -1 11.39 1.69
 0 -8 1 13.48 5
 0 8 0 55.31 3.85
 0 8 0 43.63 8.15
 0 -8 0 52.77 3.68
 0 8 0 53.91 3.87
 0 -8 0 49.39 9.38
 0 8 1 619.93 38.2
 0 8 1 562.75 36.92
 0 -8 -1 609.53 25.85
 0 -8 -1 586.47 25.09
 0 8 1 596.56 25.42
 0 -8 -1 616.77 38.44
 0 8 2 1232.99 49.72
 0 -8 -2 1200.92 49.31
 0 8 2 1276.05 65.58
 0 -8 -2 1242.17 50.13
 0 8 2 1161.57 62.56
 0 8 3 1280.64 65.26
 0 8 3 1281.49 51.14
 0 -8 -3 1230.19 51.42
 0 8 3 1243.37 51.11
 0 8 3 1299.77 69.56
 0 8 4 680.21 28.18
 0 -8 -4 636.1 28.32
 0 8 4 647.21 28.17
 0 8 4 679.86 47.68
 0 8 5 591.93 25.59
 0 -8 -5 567.34 25.68
 0 8 5 568.68 25.62
 0 8 5 510.42 45.34
 0 -8 -6 179.73 24.07
 0 8 6 205.7 11.68
 0 -8 -6 207.3 11.74
 0 -8 -7 61.13 13.61
 0 -8 -7 57.52 4.58
 0 -8 -7 59.26 5.33
 0 8 7 53.23 5.1
 0 8 8 4.72 3.43
 0 -8 -8 3.81 3.69
 0 -8 -8 11.18 2
 0 8 8 11.98 2.07
 0 8 9 3.53 1.04
 0 8 10 0.82 0.61
 0 -8 -10 0.96 0.69
 0 -8 -10 1.98 0.83
 0 -8 -11 0.76 0.5
 0 -8 -11 0.92 0.48
 0 9 -13 25.7 1.75
 0 9 -12 48.9 3.21
 0 -9 12 46.49 3.13
 0 9 -11 24.5 2.61
 0 -9 11 27.07 2.65
 0 9 -10 35.36 3.69
 0 -9 10 32.54 3.62
 0 9 -9 2.91 1.63
 0 -9 9 0.53 1.58
 0 -9 9 2.01 2.59
 0 9 -8 6.3 2.02
 0 -9 8 7.29 2.56
 0 -9 8 2.52 4.62
 0 9 -7 12.32 2.48
 0 9 -7 7.53 1.93
 0 -9 7 6.84 5.9
 0 -9 7 9.79 2.45
 0 9 -6 127.61 8.21
 0 9 -6 119.68 8.04
 0 -9 6 113.42 19.51
 0 -9 6 132.13 8.39
 0 9 -5 116.75 7.5
 0 -9 5 123.66 7.57
 0 9 -5 125.18 7.77
 0 -9 5 138.61 19.34
 0 -9 4 3.88 1.32
 0 9 -4 2.49 1.09
 0 9 -4 2.24 1.11
 0 -9 4 3.75 3.24
 0 9 -3 83.28 5.61
 0 -9 3 83.29 5.5
 0 9 -3 88 5.64
 0 -9 3 69.45 12.5
 0 9 -3 67.81 11.46
 0 9 -2 540.71 23.75
 0 9 -2 539.44 23.63
 0 -9 2 540.77 39.02
 0 9 -2 508.42 35.62
 0 9 -1 815.08 34.43
 0 9 -1 705.95 46.09
 0 9 -1 829.64 34.41
 0 -9 1 845.68 51.65
 0 9 0 788.32 47.58
 0 9 0 695.24 44.69
 0 -9 0 739.51 31.75
 0 -9 0 767.25 32.65
 0 9 0 775.66 32.15
 0 -9 0 776.74 48.21
 0 9 1 1064.23 57.54
 0 9 1 974.18 57.06
 0 -9 -1 1001.09 41.52
 0 -9 -1 1053.4 42.6
 0 9 1 1007.11 41.95
 0 -9 -1 912.08 56.17
 0 9 2 691.98 42.73
 0 -9 -2 680.94 29.08
 0 -9 -2 727.47 30.25
 0 9 2 733.85 46.83
 0 9 2 685.61 29.61
 0 -9 -3 423.15 19.42
 0 9 3 426.54 19.09
 0 9 3 392.97 34.57
 0 9 3 414.3 18.83
 0 -9 -4 62.87 4.91
 0 9 4 58.76 4.65
 0 9 4 62.31 14.09
 0 9 4 58.39 4.43
 0 -9 -5 25.92 3.2
 0 9 5 25.23 3.14
 0 9 5 24.18 2.89
 0 9 5 24.83 9.61
 0 -9 -6 14.34 6.85
 0 -9 -7 13.09 2.35
 0 9 7 14.37 2.4
 0 9 8 37.16 3.26
 0 -9 -8 27.39 2.65
 0 -9 -9 28.84 2.45
 0 9 9 32.47 2.6
 0 -9 -10 1.19 0.64
 0 -9 -10 0.91 0.5
 0 10 -12 0.7 0.44
 0 10 -11 2.07 0.7
 0 10 -11 1.32 0.78
 0 -10 11 2.87 0.89
 0 10 -10 17.9 2.42
 0 -10 10 20.87 2.56
 0 10 -9 57.87 5.24
 0 -10 9 59.21 5.47
 0 10 -8 23.5 3.56
 0 -10 8 26.06 3.94
 0 -10 7 4.5 5.03
 0 10 -6 74.85 5.82
 0 10 -6 57.05 5.3
 0 -10 6 75.33 5.8
 0 10 -5 148.01 8.95
 0 10 -5 153.6 9.19
 0 -10 5 167.13 22.13
 0 -10 5 150.61 8.79
 0 10 -4 787.69 33.39
 0 10 -4 801.67 33.62
 0 -10 4 722.19 50.97
 0 -10 4 746.23 33.02
 0 10 -3 846.39 36.51
 0 10 -3 875.8 36.61
 0 -10 3 832.83 54.28
 0 10 -2 408.8 18.72
 0 -10 2 395.55 18.3
 0 10 -2 405.64 18.58
 0 10 -2 384.61 30.88
 0 -10 2 403.4 33.7
 0 10 -1 229.56 23.9
 0 -10 1 215.7 11.57
 0 -10 1 209.24 10.82
 0 10 -1 221.08 11.14
 0 10 -1 198.69 20.84
 0 -10 1 229.28 23.86
 0 10 0 96.24 14.39
 0 -10 0 106.1 6.95
 0 -10 0 107.92 6.33
 0 10 0 104.07 6.54
 0 10 0 94.29 13.96
 0 -10 0 114.97 16.3
 0 10 1 65.56 12.39
 0 10 1 84 5.48
 0 -10 -1 76.59 5.01
 0 -10 -1 79.41 5.83
 0 10 1 76.01 12.19
 0 10 2 10.21 1.67
 0 10 2 10.73 4.56
 0 10 2 11.1 1.84
 0 -10 -2 10 2.07
 0 10 2 1.34 2.47
 0 -10 -3 15.18 2.38
 0 10 3 14.61 2.21
 0 10 3 13.72 1.95
 0 10 3 11.22 5.88
 0 -10 -4 24.52 3.08
 0 10 4 25.94 2.81
 0 10 4 27.22 3.17
 0 -10 -5 1.6 1.36
 0 -10 -5 1.53 3.42
 0 10 5 2.68 2.45
 0 -10 -6 104.33 6.22
 0 10 6 99.96 6.86
 0 -10 -6 94.62 6.76
 0 10 7 2.96 1.13
 0 -10 -7 3.09 1.16
 0 10 8 7.2 1.2
 0 -10 -9 27.05 2.13
 0 10 9 26.26 1.92
 0 11 -11 17.48 1.52
 0 11 -10 0.3 0.69
 0 11 -10 0.23 0.43
 0 -11 9 23.36 2.91
 0 11 -9 15.42 2
 0 11 -9 23.4 2.83
 0 -11 8 53.71 5.24
 0 11 -8 59.6 4.45
 0 11 -8 46.94 4.94
 0 -11 7 153.75 9.66
 0 11 -7 142.94 9.43
 0 11 -6 50.7 4.51
 0 11 -6 34.32 3.79
 0 11 -5 45.17 4.34
 0 -11 5 55.99 12.52
 0 -11 4 84.24 14.63
 0 -11 3 47.39 3.86
 0 11 -3 47.25 4.06
 0 -11 3 46.82 10.52
 0 11 -3 51.41 4.3
 0 -11 3 55.83 4.85
 0 11 -2 28.06 7.77
 0 -11 2 21.35 2.45
 0 -11 2 24.7 7.7
 0 11 -2 21.84 2.62
 0 -11 2 20.58 2.9
 0 11 -1 23.32 7.11
 0 11 -1 19.49 6.34
 0 -11 1 20.96 2.38
 0 -11 1 15.81 6.14
 0 11 -1 21.98 2.6
 0 -11 1 23.4 2.97
 0 -11 0 54.53 4.61
 0 -11 0 48.45 3.81
 0 11 0 47.94 9.86
 0 11 0 51.85 10.87
 0 11 0 55.38 4.24
 0 11 1 102.03 14.13
 0 11 1 110.73 6.61
 0 -11 -1 98.42 6.82
 0 11 2 29.5 9.48
 0 11 3 106.64 6.98
 0 11 3 108.7 6.52
 0 -11 -3 101.42 6.94
 0 11 4 4.3 1.29
 0 -11 -4 6.45 1.83
 0 11 4 6.01 1.79
 0 11 4 4.84 1.85
 0 -11 -5 22.51 2.92
 0 11 5 22.08 2.78
 0 -11 -6 114.17 6.99
 0 11 6 129.6 7.35
 0 -11 -7 220.89 9.87
 0 11 7 254.07 10.24
 0 -11 -8 212.17 9.83
 0 11 8 234.37 9.8
 0 -12 10 9.66 1.04
 0 -12 9 11.34 1.64
 0 12 -9 14.16 1.76
 0 -12 8 0.71 0.64
 0 12 -8 0.84 1.09
 0 -12 7 31.76 3.11
 0 12 -7 22.57 3.16
 0 12 -6 33.4 3.71
 0 -12 6 46.32 4.03
 0 12 -6 29.55 3.05
 0 -12 6 31.53 3.98
 0 12 -6 42.22 3.98
 0 -12 5 3.05 1.18
 0 12 -5 0.15 0.89
 0 12 -5 0.45 1.28
 0 -12 5 2.56 1.73
 0 -12 4 1.59 0.9
 0 12 -4 1.54 0.89
 0 -12 4 0.84 1.44
 0 -12 3 4.54 1.16
 0 12 -3 2.3 1.06
 0 -12 3 3.63 1.61
 0 -12 2 75.03 4.84
 0 12 -2 77.35 5.26
 0 -12 2 76.09 5.64
 0 -12 1 56.83 3.92
 0 -12 1 58.26 4.66
 0 12 -1 54.64 4.24
 0 -12 0 30.34 3.27
 0 12 0 29.73 3
 0 -12 -1 4.5 1.51
 0 12 1 4.17 1.15
 0 12 1 4.83 1.33
 0 -12 -2 74.46 5.43
 0 12 2 71.36 4.9
 0 12 2 81.35 5.56
 0 12 3 98.93 6.01
 0 12 3 107.8 6.77
 0 -12 -3 101.27 6.49
 0 12 4 232.33 10.88
 0 -12 -4 220.69 10.99
 0 -12 -5 307.53 13.23
 0 12 5 289.53 13.67
 0 -12 -6 242.46 11.55
 0 -12 -6 256.02 11.69
 0 -13 8 11.51 1.43
 0 -13 7 1.37 0.91
 0 -13 7 1.4 0.66
 0 13 -6 1.16 0.76
 0 -13 6 3.46 1.2
 0 -13 6 1.5 1.06
 0 -13 5 35.66 2.95
 0 13 -5 29.46 2.78
 0 13 -5 26.35 3.29
 0 -13 5 20.71 3.16
 0 -13 4 72.65 4.44
 0 13 -4 55.7 4.54
 0 13 -4 73.68 6.44
 0 -13 4 74.67 5.79
 0 -13 3 6.9 1.16
 0 13 -3 3.88 1.24
 0 -13 3 6.75 1.87
 0 13 -3 4.14 2.49
 0 13 -2 1.86 0.91
 0 13 -2 4.77 3.26
 0 -13 2 2.15 1.2
 0 13 -1 54.1 3.67
 0 13 -1 51.79 3.99
 0 13 -1 57.21 8.26
 0 -13 1 51.82 4.13
 0 13 0 242.21 11.79
 0 13 0 272.16 12.57
 0 -13 0 247.58 12.38
 0 13 1 384.45 17.02
 0 13 1 417.14 17.89
 0 13 1 366.31 19.83
 0 -13 -1 374.97 17.48
 0 13 2 367.3 15.58
 0 13 2 343.01 16.13
 0 -13 -2 354.37 15.91
 0 -13 -3 231.93 10.62
 0 13 3 236.37 10.46
 0 13 4 155.19 7.62
 0 -13 -4 142.31 7.49
 0 14 -5 3.18 0.89
 0 14 -4 30.05 3.3
 0 -14 4 29.16 3.27
 0 14 -3 110.02 5.49
 0 14 -3 120.88 8.59
 0 -14 3 116.88 6.86
 0 14 -2 178.39 8.8
 0 14 -2 171.89 9.85
 0 14 -1 185.88 9.3
 0 14 -1 208.35 10.63
 0 -14 1 214.79 10.27
 0 14 0 162.15 7.97
 0 -14 0 170.42 8.56
 0 -14 -1 64.66 4.15
 0 14 1 70.08 3.94
 0 -14 -2 38.61 2.83
 0 14 2 42.76 2.76
 1 -14 -3 30.61 2.33
 -1 14 2 34.46 2.51
 1 -14 -2 33.43 2.88
 -1 14 1 30.85 2.32
 -1 14 1 26.93 2.58
 -1 14 1 25.07 3.34
 1 -14 -1 28.98 2.76
 -1 14 0 48.74 3.16
 -1 14 0 44.73 3.55
 1 -14 0 52.32 4.03
 -1 14 -1 12.82 1.46
 -1 14 -1 14.28 1.9
 -1 14 -1 15 4.35
 1 -14 1 17.24 2.35
 -1 14 -2 1.35 0.64
 -1 14 -2 1.23 0.77
 -1 14 -2 0.72 2.28
 1 -14 2 1.77 1.47
 -1 14 -3 3.78 0.9
 -1 14 -3 2.87 1.1
 -1 14 -3 2.03 1.54
 1 -14 3 4.98 1.74
 -1 14 -4 25.78 2.29
 -1 14 -4 16.68 2.12
 1 -14 4 22.73 2.73
 -1 14 -4 23.15 2.77
 1 -14 5 8.76 1.31
 -1 13 5 210.7 9.22
 1 -13 -5 203.96 9.56
 -1 13 4 110.17 6.17
 1 -13 -4 114 6.65
 -1 13 3 30.77 2.68
 -1 13 3 28.86 2.93
 1 -13 -3 30.46 3.19
 -1 13 2 57.35 3.88
 -1 13 2 53.7 4.1
 -1 13 2 46.9 4.97
 1 -13 -2 56.2 4.36
 -1 13 1 1.23 0.6
 -1 13 1 0.8 0.74
 1 -13 -1 0.41 1.03
 -1 13 0 13.07 1.61
 -1 13 0 10.41 1.64
 1 -13 0 12.78 2.12
 -1 13 -1 53.72 3.74
 1 -13 1 61.08 4.67
 -1 13 -1 54.42 3.98
 1 -13 2 19.25 2.69
 -1 13 -2 13.34 1.92
 1 -13 2 14.51 1.72
 1 -13 3 0.37 1.34
 -1 13 -3 -0.13 0.78
 1 -13 3 0.98 0.74
 1 -13 4 28.17 3.67
 -1 13 -4 31.62 3.25
 -1 13 -5 45.66 4.03
 -1 13 -5 47.66 4.7
 1 -13 5 85.41 5.11
 1 -13 5 73.18 5.22
 1 -13 6 150.07 8.72
 1 -13 6 164.77 7.89
 -1 13 -6 148.56 7.67
 1 -13 7 111.51 6.64
 1 -13 8 187.22 8.7
 1 -12 -7 186.48 8.62
 -1 12 7 204.98 8.56
 1 -12 -6 87.63 5.43
 1 -12 -6 86.9 5.07
 -1 12 6 103.09 5.41
 1 -12 -5 86.91 6.13
 1 -12 -5 79.48 5.24
 -1 12 5 88.95 5.8
 -1 12 4 8.97 1.72
 -1 12 4 4.37 1.59
 -1 12 4 7.31 1.81
 1 -12 -4 7.39 2
 -1 12 3 43.23 3.57
 -1 12 3 42.38 3.76
 1 -12 -3 38.47 4.02
 -1 12 2 54.22 4.01
 -1 12 2 54.47 4.23
 1 -12 -2 53.15 4.62
 -1 12 1 47.9 3.71
 1 -12 -1 52.53 4.38
 -1 12 1 45.41 3.79
 1 -12 0 0.48 1.11
 1 -12 0 1.74 0.81
 -1 12 0 2.05 0.99
 1 -12 1 26.23 3.15
 1 -12 1 22.46 2.37
 -1 12 -1 18.43 2.35
 1 -12 2 69.23 5.43
 1 -12 2 65.9 4.57
 -1 12 -2 67.23 4.88
 1 -12 3 56.46 5.07
 1 -12 3 53.61 4.08
 -1 12 -3 53.29 4.39
 1 -12 4 118.82 8.46
 -1 12 -4 118.44 7.67
 1 -12 4 135.03 7.51
 -1 12 -5 143.88 7.98
 1 -12 5 166.77 8.37
 1 -12 6 161.75 8.89
 -1 12 -6 109.72 7.53
 1 -12 6 154.56 8.4
 -1 12 -6 149.11 8.58
 -1 12 -6 98.59 7.57
 -1 12 -7 20.65 2.22
 -1 12 -7 14.94 2.52
 1 -12 7 14.03 2.64
 -1 12 -8 1.46 0.99
 1 -12 8 1.96 1.16
 -1 12 -9 0.56 0.56
 1 -12 9 0.68 0.67
 1 -11 -9 74.98 3.76
 1 -11 -8 13.82 1.53
 -1 11 8 14.39 1.4
 1 -11 -7 0.85 0.76
 -1 11 7 1.08 0.76
 1 -11 -7 1.72 0.97
 1 -11 -7 0.63 0.62
 -1 11 6 44.87 3.88
 1 -11 -6 37.94 3.89
 1 -11 -6 40.98 3.44
 -1 11 5 36.54 3.62
 -1 11 5 36.59 3.75
 1 -11 -5 35.22 3.89
 -1 11 4 53.16 4.28
 1 -11 -4 56.13 4.93
 -1 11 4 51.77 4.44
 -1 11 3 3.05 3.41
 -1 11 2 1.33 1.72
 1 -11 -1 51.1 3.9
 1 -11 -1 50.88 4.53
 -1 11 1 55.17 9.73
 -1 11 1 51.86 4.14
 -1 11 1 41.83 9.72
 1 -11 0 184.9 9.55
 1 -11 0 174.28 10.14
 -1 11 0 157.74 18.72
 -1 11 0 186.1 9.76
 -1 11 0 166.25 19.49
 1 -11 1 352.05 30.92
 1 -11 1 355.71 16.44
 1 -11 1 348.54 17.1
 -1 11 -1 359.52 30.19
 -1 11 -1 358.86 16.63
 -1 11 -1 290.14 27.52
 1 -11 2 1.27 2.86
 1 -11 2 3.71 1.25
 -1 11 -2 1.18 3.05
 -1 11 -2 4.05 1.28
 -1 11 -2 2.29 2.1
 1 -11 3 17.23 6.88
 -1 11 -3 14.69 5.51
 1 -11 3 16.13 2.21
 -1 11 -3 16.87 2.24
 1 -11 3 15.46 2.72
 -1 11 -3 14.54 2.28
 1 -11 4 20.31 7.3
 1 -11 5 10.08 5.33
 -1 11 -6 5.13 1.78
 1 -11 6 5.92 2.08
 -1 11 -6 9.78 2.1
 1 -11 7 0.24 1.34
 -1 11 -7 0.22 1.05
 -1 11 -7 0.17 0.85
 1 -11 8 11.85 2.55
 -1 11 -8 10.6 2.4
 -1 11 -8 18.87 2.05
 -1 11 -9 9.86 1.48
 -1 11 -9 14.26 2.21
 -1 11 -10 3.09 0.75
 -1 11 -10 8.14 1.26
 -1 11 -11 2.31 0.55
 1 -10 -10 3.46 0.74
 -1 10 9 115.55 5.82
 1 -10 -9 125.53 6.3
 -1 10 8 33.88 2.81
 1 -10 -8 31.75 2.33
 1 -10 -8 35.03 2.84
 1 -10 -8 38.05 3.05
 -1 10 7 17.84 2.36
 1 -10 -7 21.83 2.8
 1 -10 -7 18.77 2.25
 1 -10 -6 30.56 3.72
 -1 10 6 32.95 3.58
 1 -10 -5 28.41 9.19
 -1 10 5 28.69 10.42
 -1 10 4 4.68 5.34
 -1 10 4 3.82 1.18
 1 -10 -4 2.89 1.52
 -1 10 4 5.65 1.42
 -1 10 3 4 3.86
 -1 10 3 2.14 0.94
 -1 10 3 4.32 1.27
 1 -10 -3 2.08 1.39
 -1 10 2 70.92 11.34
 1 -10 -2 71.71 4.78
 -1 10 2 73.55 12.96
 -1 10 2 76.9 5.17
 1 -10 -2 73.43 5.65
 -1 10 1 42.65 9.11
 1 -10 -1 52.83 4.01
 -1 10 1 57.72 10.83
 -1 10 1 54.77 4.23
 1 -10 -1 51.34 4.55
 1 -10 0 33.1 9.07
 -1 10 0 39.16 9
 -1 10 0 39.88 8.81
 -1 10 0 39.61 3.53
 1 -10 0 31.25 3.55
 1 -10 0 37.3 3.32
 1 -10 1 172.31 20.63
 -1 10 -1 173.97 9.21
 -1 10 -1 150.78 18.2
 -1 10 -1 165.87 9.2
 1 -10 1 162.39 9.56
 1 -10 1 172.55 9.2
 -1 10 -2 84.94 5.68
 -1 10 -2 81.32 13.12
 -1 10 -2 89.52 5.87
 1 -10 2 74.63 13.59
 1 -10 2 83.43 6.12
 -1 10 -3 15.23 5.47
 -1 10 -3 11.37 2.02
 -1 10 -3 11.1 1.86
 1 -10 3 7.81 4.47
 -1 10 -4 15.43 5.79
 -1 10 -4 13.61 2.17
 1 -10 4 21.11 7.3
 -1 10 -4 16.49 2.48
 1 -10 4 20.45 2.55
 -1 10 -5 20.8 2.75
 1 -10 5 29.31 9.67
 -1 10 -5 17.71 2.78
 1 -10 5 21.18 2.81
 -1 10 -6 37.64 4.07
 -1 10 -6 36.84 4.24
 1 -10 6 45.08 4.5
 1 -10 6 39.19 12.5
 1 -10 7 11.09 6.42
 -1 10 -8 2.19 1.18
 1 -10 8 2.11 1.78
 -1 10 -8 1.02 1.36
 1 -10 9 25.22 3.31
 -1 10 -9 23.42 3.22
 1 -10 10 123.78 7.06
 -1 10 -10 120.65 7.15
 1 -10 11 121.3 6.29
 -1 10 -11 129.77 6.5
 -1 10 -12 201.82 8.78
 1 -9 -11 30.32 2.01
 1 -9 -10 11.85 1.29
 1 -9 -10 13.53 1.59
 1 -9 -9 27.77 2.36
 1 -9 -9 27.64 2.7
 -1 9 9 28.39 2.47
 1 -9 -9 24.11 1.95
 1 -9 -8 11.59 1.65
 1 -9 -8 9.02 1.75
 -1 9 8 11.56 1.84
 1 -9 -7 12.12 2.51
 1 -9 -7 9.43 2.05
 1 -9 -7 13.84 5.95
 1 -9 -6 19.19 7.8
 -1 9 6 30.99 3.44
 -1 9 6 22.57 3.08
 1 -9 -6 25.72 3.47
 -1 9 5 109.78 18.39
 -1 9 5 124.28 7.4
 -1 9 5 113.57 7.23
 1 -9 -5 121.32 7.87
 -1 9 4 695.34 49.53
 -1 9 4 732.71 30.96
 -1 9 4 713.28 30.97
 1 -9 -4 745.57 31.84
 1 -9 -3 783.54 32.83
 -1 9 3 814.84 49.62
 -1 9 3 743.16 31.83
 -1 9 3 685.13 43.13
 -1 9 3 760.37 31.95
 -1 9 2 818.64 48.25
 -1 9 2 779.81 50.03
 1 -9 -2 824.91 35.67
 1 -9 -2 904.8 36.83
 -1 9 2 893.43 36.11
 1 -9 -1 263.05 24.08
 -1 9 1 237.89 21.57
 -1 9 1 223.03 21.93
 1 -9 -1 244.71 11.93
 1 -9 -1 249.09 12.65
 -1 9 1 261.23 12.29
 1 -9 0 13.24 5.35
 -1 9 0 13.77 5.1
 -1 9 0 10.77 4.57
 -1 9 0 8.31 1.59
 1 -9 0 8 1.5
 1 -9 0 7.81 1.73
 -1 9 -1 1.04 0.94
 -1 9 -1 0.99 0.79
 -1 9 -1 0.98 1.27
 1 -9 1 1.14 2.07
 -1 9 -2 74 11.72
 -1 9 -2 59.76 4.46
 -1 9 -2 57.83 4.33
 1 -9 2 67.04 12.08
 -1 9 -3 168.8 18.92
 -1 9 -3 176.03 9.47
 -1 9 -3 176.45 9.36
 1 -9 3 171.47 9.4
 1 -9 3 189.1 21.15
 -1 9 -4 98.49 6.35
 1 -9 4 98.76 6.46
 1 -9 4 125 17.34
 -1 9 -4 107.89 15.4
 -1 9 -5 41.47 3.88
 1 -9 5 44.77 4.16
 1 -9 5 39.25 10.27
 -1 9 -5 55.15 11.38
 1 -9 6 29.9 10.56
 1 -9 6 19.37 3.1
 -1 9 -6 22.99 3.14
 -1 9 -7 17.05 3.09
 1 -9 7 19.53 3.52
 1 -9 7 8.98 7.71
 -1 9 -8 180.54 12.04
 1 -9 8 262.26 32.78
 1 -9 9 224.58 12.72
 -1 9 -9 201.93 12.38
 1 -9 10 284.49 14.01
 -1 9 -10 275.01 14.07
 1 -9 11 62.99 4.26
 -1 9 -11 69.08 4.5
 1 -9 12 78.1 4.34
 -1 9 -12 83.29 4.5
 1 -8 -11 21.27 1.94
 1 -8 -11 22.62 1.87
 1 -8 -10 58.28 3.9
 1 -8 -10 53.91 3.56
 1 -8 -10 47.68 2.96
 -1 8 10 48.48 3.43
 1 -8 -9 116.21 6.36
 -1 8 9 127.02 7.03
 1 -8 -8 500.28 38.42
 1 -8 -7 640.88 29.66
 -1 8 7 637.42 29.3
 -1 8 6 1021.33 42.75
 1 -8 -6 808.93 61.57
 -1 8 6 855.99 63.85
 1 -8 -6 960.23 42.96
 -1 8 6 1062.29 42.9
 -1 8 5 555.48 24.18
 -1 8 5 517.73 41.43
 1 -8 -5 538.87 24.66
 -1 8 5 545.64 24.05
 -1 8 4 8.82 1.45
 -1 8 4 6.26 1.33
 1 -8 -4 10.24 1.96
 1 -8 -3 57.98 3.91
 -1 8 3 62.83 10.51
 1 -8 -3 51.92 4.22
 -1 8 3 59.94 4.07
 -1 8 3 59.08 9.24
 1 -8 -2 8.32 1.36
 1 -8 -2 6.27 1.52
 -1 8 2 6.84 3.33
 -1 8 2 6.74 1.32
 -1 8 2 9.13 3.82
 1 -8 -1 81.9 4.98
 1 -8 -1 81.03 5.39
 -1 8 1 87.18 11.86
 -1 8 1 87.27 5.17
 1 -8 -1 81.37 11.82
 -1 8 1 73.33 10.54
 -1 8 0 244.96 21.06
 -1 8 0 242.44 11.36
 1 -8 0 244.19 21.87
 1 -8 0 232.72 11.16
 -1 8 0 227.73 11.08
 1 -8 1 78.01 11.97
 -1 8 -1 81.04 5.14
 -1 8 -1 89.22 12.05
 -1 8 -1 83.39 5.08
 -1 8 -2 6.03 3.15
 -1 8 -2 3.57 1.05
 -1 8 -2 5.45 1.23
 1 -8 2 4.08 1.16
 1 -8 2 4.98 3.15
 -1 8 -3 45.15 3.52
 1 -8 3 51 9.84
 1 -8 3 40.36 3.47
 -1 8 -3 42.87 8.57
 -1 8 -4 10.69 6.02
 1 -8 4 18.73 2.35
 -1 8 -4 17.51 2.21
 1 -8 4 22.8 6.94
 -1 8 -5 152.03 8.57
 -1 8 -5 179.7 24.46
 1 -8 5 163.77 20.67
 1 -8 5 163.59 9.13
 -1 8 -5 146.17 8.62
 -1 8 -6 8.13 1.95
 -1 8 -6 8.05 1.92
 1 -8 6 7.96 2.14
 1 -8 6 5.17 4.47
 -1 8 -7 674.62 29.83
 1 -8 7 631.82 30.2
 -1 8 -7 631.58 53.84
 1 -8 7 549.11 52.27
 -1 8 -7 606.39 29.36
 1 -8 8 53.42 6.07
 1 -8 8 77.3 17.27
 -1 8 -8 52.63 5.75
 -1 8 -8 83.42 16.34
 -1 8 -8 59.41 6.19
 1 -8 9 41.25 4.81
 -1 8 -9 34.64 4.68
 -1 8 -9 41.12 4.64
 -1 8 -9 31.6 9.58
 1 -8 10 3.75 1.5
 -1 8 -10 4.79 1.59
 -1 8 -10 3.64 1.54
 1 -8 11 11.73 1.82
 -1 8 -11 12.12 1.81
 -1 8 -11 10.22 1.76
 -1 8 -12 23.22 2.25
 1 -8 12 24.87 2.24
 1 -8 13 1.6 0.51
 -1 8 -13 1.56 0.57
 1 -7 -12 119.02 5.75
 1 -7 -12 115.24 5.59
 1 -7 -11 228.22 10.14
 1 -7 -11 241.9 10.92
 1 -7 -11 240.63 10.97
 1 -7 -10 580.13 24.09
 1 -7 -10 541.84 23.29
 -1 7 10 562.53 24.03
 1 -7 -9 501.46 37.04
 1 -7 -8 608.92 44.5
 -1 7 8 573.57 26.08
 1 -7 -8 570.55 25.62
 1 -7 -8 574.13 26.22
 -1 7 7 111.06 7.86
 1 -7 -7 120.11 8.31
 -1 7 6 39.4 10.94
 1 -7 -6 54.12 12.47
 1 -7 -6 56.7 5.01
 -1 7 6 57.63 4.74
 -1 7 6 55.69 4.64
 -1 7 5 104.02 15.35
 1 -7 -5 111.56 6.97
 -1 7 5 112.72 6.52
 -1 7 5 105.55 6.41
 -1 7 4 55.8 9.58
 1 -7 -4 53.79 4.1
 -1 7 4 53.23 3.71
 -1 7 4 49.47 3.57
 1 -7 -3 216.66 10.59
 -1 7 3 207.84 10.08
 -1 7 3 223.8 19.18
 -1 7 3 218.06 17.88
 1 -7 -3 217.58 10.14
 -1 7 2 47 7.55
 -1 7 2 34.51 6.72
 1 -7 -2 36.76 3.09
 1 -7 -2 43.86 7.76
 1 -7 -2 36.53 2.8
 -1 7 2 37.83 2.89
 -1 7 1 61.31 3.93
 -1 7 1 69.94 9.61
 1 -7 -1 68.07 4.34
 1 -7 -1 63.22 9.38
 1 -7 -1 63.83 3.93
 -1 7 1 59.2 3.82
 1 -7 0 29.94 6.67
 -1 7 0 31.13 2.46
 -1 7 0 32.51 2.62
 -1 7 0 36.04 6.81
 1 -7 1 13.74 1.68
 -1 7 -1 13.57 1.59
 1 -7 1 14.13 4.45
 1 -7 2 870.33 35.78
 1 -7 2 935.17 49.71
 -1 7 -2 855.63 35.62
 -1 7 -3 190.51 19.45
 1 -7 3 160.89 17.05
 -1 7 -3 167.2 8.63
 1 -7 3 176.44 8.85
 -1 7 -4 18.58 2.12
 1 -7 4 18.66 5.86
 -1 7 -4 18.53 2.13
 -1 7 -4 27.28 8.2
 1 -7 4 19.71 2.32
 -1 7 -5 36.73 3.33
 1 -7 5 41.57 9.82
 -1 7 -5 37.93 3.43
 -1 7 -5 41.62 11.24
 1 -7 5 40.26 3.68
 -1 7 -6 60.51 4.94
 -1 7 -6 55.12 4.89
 1 -7 6 71.55 14.4
 -1 7 -6 57.88 14.86
 1 -7 6 65.42 5.44
 -1 7 -7 3.3 1.67
 1 -7 7 -2.02 3.69
 -1 7 -7 3.77 1.61
 -1 7 -7 3.63 4.69
 1 -7 7 4.45 1.92
 -1 7 -8 0.3 1.67
 1 -7 8 4.36 3.99
 -1 7 -8 -0.27 1.57
 -1 7 -8 1.62 3.62
 1 -7 8 -0.88 1.52
 -1 7 -9 63.42 6.3
 1 -7 9 75.82 16.19
 1 -7 9 66.02 6.19
 -1 7 -9 65.73 6.13
 -1 7 -9 62.33 13.19
 1 -7 10 1.35 1.74
 -1 7 -10 3.68 3.55
 1 -7 11 51.22 4.15
 -1 7 -11 44.23 3.93
 -1 7 -11 50.31 4.1
 1 -7 12 14.39 1.87
 -1 7 -12 15.47 1.86
 -1 7 -12 15.36 1.92
 1 -7 13 1.76 0.65
 -1 7 -13 1.6 0.64
 -1 7 -13 0.68 0.61
 1 -6 -13 328.28 14.28
 1 -6 -13 351.91 14.16
 1 -6 -12 242.74 10.64
 1 -6 -12 217.25 10.22
 1 -6 -11 246.07 11.12
 1 -6 -11 247.42 11.82
 1 -6 -11 251.18 11.77
 1 -6 -10 6.09 1.21
 1 -6 -9 34.33 8.94
 1 -6 -9 43.55 3.59
 1 -6 -9 43.61 3.72
 -1 6 9 41.78 3.78
 1 -6 -8 53.22 12.29
 -1 6 8 59.34 4.9
 1 -6 -8 59.64 5
 1 -6 -8 52.9 4.58
 1 -6 -7 54.65 5.01
 1 -6 -7 57.64 12.55
 -1 6 7 49.45 4.63
 -1 6 6 104.93 16.31
 1 -6 -6 109.22 6.99
 -1 6 6 100.37 6.42
 -1 6 6 110.59 6.66
 -1 6 6 85.19 14.8
 -1 6 5 140.33 18.25
 -1 6 5 149.05 7.96
 -1 6 5 156.62 8.09
 -1 6 5 161.15 17.32
 1 -6 -5 162.09 8.62
 -1 6 4 41.39 3
 1 -6 -4 45.02 3.46
 -1 6 4 43.93 3.08
 -1 6 4 44.26 7.8
 1 -6 -3 1.9 0.92
 1 -6 -3 2.52 0.76
 -1 6 3 1.09 1.23
 -1 6 3 1.26 0.59
 1 -6 -2 0.09 0.74
 -1 6 2 0.55 1.43
 1 -6 -2 0.07 0.52
 -1 6 2 0.64 0.53
 1 -6 -1 133.53 12.95
 -1 6 1 144.55 13.03
 1 -6 0 51.56 7.78
 -1 6 0 53.96 7.44
 -1 6 -1 18.51 4.7
 1 -6 1 11.9 3.92
 -1 6 -2 13.63 4.54
 1 -6 2 21.71 5.23
 1 -6 3 335.63 14.38
 -1 6 -3 312.94 14.1
 -1 6 -3 308.52 14.07
 -1 6 -4 119.16 6.58
 -1 6 -4 119.16 6.5
 1 -6 4 127.63 6.81
 -1 6 -4 131.78 17.08
 -1 6 -5 7.64 1.4
 -1 6 -5 2.9 3.25
 1 -6 5 6.16 3.52
 -1 6 -5 4.46 1.22
 -1 6 -6 117.75 7.45
 -1 6 -6 125.63 7.76
 -1 6 -6 97.57 17.94
 1 -6 6 129.14 18.88
 -1 6 -7 79.36 6.27
 -1 6 -7 84.22 15.81
 1 -6 7 53.29 13.67
 -1 6 -7 55.43 5.48
 -1 6 -8 101.24 8.61
 -1 6 -8 148.3 9.47
 1 -6 8 110.89 20.87
 -1 6 -9 124.64 8.9
 -1 6 -9 129.23 8.73
 -1 6 -9 140.67 19.05
 1 -6 9 111.33 19.26
 1 -6 10 12.07 5.23
 -1 6 -10 17.86 2.69
 -1 6 -10 14.49 2.44
 -1 6 -10 11.07 5.54
 -1 6 -11 160.93 9.03
 -1 6 -11 158.65 8.98
 1 -6 12 323.36 14.86
 -1 6 -12 306.72 14.83
 -1 6 -12 331.81 14.9
 1 -6 13 323.71 14.74
 -1 6 -13 359.93 15.03
 -1 6 -13 335.19 14.98
 -1 6 -14 293.27 12.43
 1 -5 -13 18.67 1.87
 1 -5 -13 21.45 1.79
 1 -5 -12 0.32 0.51
 1 -5 -12 1.11 0.82
 1 -5 -12 0.31 0.55
 1 -5 -11 0.43 0.61
 1 -5 -11 0.49 0.87
 1 -5 -11 1.24 0.86
 1 -5 -10 31.95 2.87
 -1 5 10 39.77 8.68
 1 -5 -10 42.33 3.63
 -1 5 10 37.19 3.29
 1 -5 -9 32.82 3.05
 -1 5 9 41.35 9.36
 1 -5 -9 27.77 8.15
 -1 5 9 32.51 3.2
 -1 5 8 64 5.01
 1 -5 -8 64.66 12.51
 1 -5 -8 68.7 4.99
 -1 5 8 78.32 13.16
 1 -5 -8 60.66 4.9
 1 -5 -7 10.39 2.21
 -1 5 7 21.46 7.49
 -1 5 7 10.99 2.05
 1 -5 -7 16.02 6.47
 -1 5 6 48.76 10.35
 1 -5 -6 48.54 10.84
 -1 5 6 59.65 11.88
 1 -5 -6 51.2 4.27
 -1 5 6 49.12 3.91
 -1 5 6 46.94 3.89
 1 -5 -5 5.96 1.36
 -1 5 5 7.01 1.12
 -1 5 5 10.47 4.17
 -1 5 5 5.73 1.1
 1 -5 -4 175.67 8.3
 -1 5 4 161.2 7.68
 -1 5 4 158.24 7.72
 -1 5 3 135.76 12.01
 -1 5 3 121.47 10.83
 -1 5 2 2192.9 99.41
 1 -5 -2 2287.15 100.66
 -1 5 2 2500.18 100.22
 1 -5 -1 2168.51 90.73
 -1 5 1 1987.75 89.56
 1 -5 0 655.02 34.51
 -1 5 0 689.45 33.94
 -1 5 0 651.87 34
 1 -5 1 981.95 48.53
 -1 5 -1 1018.28 48.52
 -1 5 -2 1.16 2.37
 1 -5 2 9.18 3.28
 -1 5 -3 13.73 4.95
 1 -5 3 10.64 3.77
 1 -5 4 273.98 21.22
 -1 5 -4 285.8 25.34
 -1 5 -5 144.92 7.72
 -1 5 -5 151.85 8.04
 -1 5 -6 149.86 8.06
 1 -5 6 146.06 19.02
 -1 5 -6 147.27 19.75
 -1 5 -6 134.3 8.45
 -1 5 -7 7.09 1.83
 -1 5 -7 6.51 4.76
 1 -5 7 1.67 4.33
 -1 5 -7 5.6 1.92
 -1 5 -7 4.99 1.92
 -1 5 -8 79.45 13.97
 1 -5 8 74.38 16.09
 -1 5 -8 84.48 6.53
 -1 5 -8 73.27 6.23
 -1 5 -9 127.23 17.92
 1 -5 9 130.56 19.95
 -1 5 -9 157.36 9.5
 -1 5 -9 148.85 9.29
 -1 5 -10 292.6 28.67
 1 -5 10 330.05 30.83
 -1 5 -10 352.29 17.14
 -1 5 -10 359.58 16.99
 -1 5 -11 377.37 30.72
 -1 5 -12 139.77 7.73
 -1 5 -12 139.92 7.85
 -1 5 -13 122.75 6.31
 -1 5 -13 107.65 6.17
 1 -5 13 107.48 6.01
 -1 5 -14 40.36 2.65
 -1 5 -14 43 2.69
 1 -4 -14 15.9 1.55
 1 -4 -14 18.3 1.46
 1 -4 -13 40.27 3.13
 1 -4 -13 48.71 3.07
 1 -4 -13 40.34 2.54
 1 -4 -12 14.52 2.03
 1 -4 -12 13.63 1.58
 1 -4 -12 11.72 1.58
 -1 4 11 15.74 5.12
 -1 4 11 23.65 7.02
 -1 4 10 9.9 1.68
 1 -4 -10 11.8 1.96
 -1 4 10 8.21 4.57
 1 -4 -10 10.74 1.61
 -1 4 9 34.11 8.66
 1 -4 -9 26.85 2.7
 -1 4 9 25.05 2.76
 1 -4 -9 27.31 7.67
 1 -4 -8 100.93 15.03
 -1 4 8 107.4 15.38
 1 -4 -8 101.84 6.42
 1 -4 -8 101.91 6.41
 -1 4 8 101.68 6.43
 1 -4 -7 626.27 41.72
 1 -4 -7 496.03 24.12
 -1 4 7 561.02 24.43
 1 -4 -7 575.36 24.59
 -1 4 7 587.56 41.47
 -1 4 6 1235.9 52.07
 1 -4 -6 1265.05 52.33
 1 -4 -6 1141.03 68.1
 -1 4 6 1194.39 68.43
 -1 4 6 1330 51.95
 -1 4 5 2240.87 105.81
 -1 4 4 2018.18 89
 -1 4 3 399.06 22.71
 -1 4 3 396.58 21.57
 -1 4 2 1080.02 49.61
 -1 4 2 1102.39 48.98
 1 -4 -2 1075.72 50.07
 1 -4 -1 40.17 5.34
 -1 4 1 36.88 4.9
 1 -4 0 158.23 11.82
 -1 4 0 173.7 11.78
 1 -4 1 336.86 20.23
 -1 4 -1 367.23 20.74
 1 -4 2 118.22 10.4
 -1 4 -2 116.86 11.17
 -1 4 -3 208.69 16.36
 -1 4 -3 203.16 17.57
 1 -4 3 193.91 14.87
 -1 4 -4 11.01 4.61
 -1 4 -4 14.78 5.14
 1 -4 4 10.39 3.44
 -1 4 -4 10.78 2.52
 -1 4 -5 127.02 16.83
 1 -4 5 144.57 16.71
 -1 4 -5 117.81 15.93
 -1 4 -5 156.98 12.31
 -1 4 -6 100.35 11.94
 -1 4 -6 99.58 15.79
 -1 4 -6 97.15 6.08
 -1 4 -6 78.26 6.08
 -1 4 -7 193.36 11.08
 -1 4 -7 194.09 10.93
 -1 4 -7 289.4 24.61
 -1 4 -7 169.59 10.96
 -1 4 -7 263.88 25.96
 1 -4 7 168.91 24.33
 -1 4 -7 228.34 11.79
 -1 4 -8 335.23 16.51
 -1 4 -8 343.61 16.19
 -1 4 -8 339.6 28.54
 -1 4 -8 314.51 16.5
 -1 4 -8 287.04 28.47
 1 -4 8 346.66 34.95
 -1 4 -8 320.33 16.42
 1 -4 9 208.97 26.06
 -1 4 -9 209.37 21.85
 -1 4 -9 209 11.01
 -1 4 -9 204.33 22.72
 -1 4 -9 208.42 11.27
 -1 4 -9 207.73 11.37
 -1 4 -10 15.94 2.34
 -1 4 -10 9.07 4.67
 -1 4 -10 14.32 2.09
 1 -4 10 18.79 6.09
 -1 4 -10 12.57 2.12
 -1 4 -11 32.24 3.15
 -1 4 -11 33.02 3.32
 -1 4 -12 10.07 1.66
 -1 4 -12 12.63 1.9
 -1 4 -13 28.54 2.6
 -1 4 -13 28.21 2.59
 -1 4 -14 16.19 1.59
 -1 4 -14 17.79 1.68
 1 -3 -14 1.15 0.65
 1 -3 -14 1.36 0.64
 1 -3 -13 9.54 1.55
 1 -3 -13 8.56 1.37
 1 -3 -13 8.64 1.17
 1 -3 -12 20.21 2.47
 1 -3 -12 20.36 2.07
 1 -3 -11 164.03 8.39
 -1 3 11 142.87 16.42
 1 -3 -11 147.89 8.34
 1 -3 -11 187.68 9.33
 -1 3 11 167.68 20.16
 1 -3 -10 400.86 17.89
 1 -3 -10 372.16 17.16
 -1 3 10 375.92 31.88
 -1 3 9 1268.18 71.42
 1 -3 -9 1280.81 52.11
 -1 3 9 1276.19 52.34
 1 -3 -8 2170.61 87.1
 -1 3 8 2108.38 106.13
 1 -3 -8 2184.65 87.27
 1 -3 -8 2089.35 103.82
 -1 3 8 2199.12 87.2
 1 -3 -7 3317.13 132.44
 1 -3 -7 3433.71 150.58
 -1 3 7 3324.13 132.32
 1 -3 -7 3334.69 132.67
 -1 3 7 3685.4 154.88
 -1 3 6 956.88 38.94
 1 -3 -6 905.62 38.96
 -1 3 5 7.9 4.1
 -1 3 5 8.66 3.62
 1 -3 -5 5.82 3.73
 -1 3 4 68.12 7.98
 -1 3 3 52.37 5.3
 -1 3 3 43.67 5.39
 -1 3 2 341.87 17.77
 -1 3 2 339.84 18.48
 1 -3 -2 354.11 19.01
 -1 3 1 169.56 9.62
 -1 3 0 83.87 6.72
 -1 3 -1 45.27 5.29
 1 -3 1 46.7 5.11
 1 -3 2 27.39 4.11
 -1 3 -2 23.78 4.57
 -1 3 -2 28.5 4.48
 -1 3 -3 158.13 13.3
 1 -3 3 130.26 11.46
 -1 3 -3 142.51 8.67
 -1 3 -3 123.79 13.15
 -1 3 -4 108.36 12.69
 -1 3 -4 76.43 11.3
 1 -3 4 111.87 12.13
 1 -3 5 65.5 6.56
 1 -3 5 75.21 11.96
 -1 3 -5 56.39 10.53
 -1 3 -5 78.34 11.24
 -1 3 -6 164.93 9.34
 -1 3 -7 19.18 2.58
 -1 3 -7 15.8 2.57
 -1 3 -7 26.87 6.89
 -1 3 -7 20.86 6.64
 1 -3 7 27.29 9.22
 -1 3 -7 20.08 2.54
 -1 3 -8 1.61 1.07
 -1 3 -8 4.3 1.53
 -1 3 -8 1.91 2.14
 -1 3 -8 1.1 0.94
 -1 3 -8 1.07 2.78
 1 -3 8 1.49 3.34
 1 -3 9 17.64 7.15
 -1 3 -9 16.91 6.05
 -1 3 -9 20.51 2.57
 -1 3 -9 12.29 5.18
 -1 3 -9 17.57 2.45
 -1 3 -9 25.68 2.81
 -1 3 -9 17.72 2.31
 1 -3 10 41.09 10.97
 -1 3 -10 25.76 7.68
 -1 3 -10 32.79 3.29
 -1 3 -10 34.01 8.45
 -1 3 -10 34.19 3.32
 -1 3 -10 34.9 3.48
 -1 3 -10 34.54 3.18
 -1 3 -11 96.8 6.25
 -1 3 -11 106.73 6.57
 -1 3 -11 97.42 5.95
 -1 3 -12 32.94 3.09
 -1 3 -12 23.66 2.66
 -1 3 -13 15.6 1.96
 -1 3 -13 18.67 2.06
 -1 3 -14 4.38 0.89
 -1 3 -14 7.44 1.11
 1 -2 -15 8.02 0.98
 1 -2 -14 82.77 4.38
 1 -2 -14 94.61 5.2
 1 -2 -13 298.97 13.29
 1 -2 -13 285.4 12.91
 1 -2 -13 286.83 13.61
 -1 2 12 575.33 42.12
 1 -2 -12 612.9 25.86
 1 -2 -11 926.26 38.68
 1 -2 -11 937.66 39.32
 -1 2 11 984.85 59
 -1 2 10 230.15 24.33
 1 -2 -10 234.38 12.03
 1 -2 -10 235.88 11.51
 1 -2 -10 249.12 11.73
 1 -2 -9 388.31 17.34
 -1 2 9 361.57 30.98
 1 -2 -9 411.02 17.72
 -1 2 9 362.07 17.38
 -1 2 8 123.52 6.93
 1 -2 -8 140.34 15.52
 1 -2 -8 126.61 7.03
 -1 2 8 116.09 15.73
 -1 2 7 85.07 13.01
 1 -2 -7 84.47 11.6
 -1 2 7 85.3 5.22
 1 -2 -7 84.59 5.24
 1 -2 -7 89.36 5.49
 1 -2 -6 61.91 9.87
 -1 2 6 57.18 10.7
 -1 2 5 189.26 18.39
 1 -2 -5 177.15 12.36
 -1 2 5 192.47 18.31
 1 -2 -5 186.2 16.93
 -1 2 4 146.61 13.29
 1 -2 -4 114.71 12.41
 -1 2 4 149.49 12.45
 1 -2 -4 159.7 9.04
 -1 2 3 18.09 3.11
 -1 2 2 1.37 0.76
 -1 2 2 1.64 0.99
 -1 2 1 86.08 6.21
 -1 2 1 97.56 5.41
 1 -2 0 1102.47 46.89
 -1 2 0 1130.01 46.69
 1 -2 1 994.35 42.54
 -1 2 -1 987.13 44.71
 -1 2 -1 1009.82 43.03
 1 -2 2 87.2 5.68
 1 -2 3 51.05 6.77
 -1 2 -3 49.37 8
 1 -2 3 61.86 4.98
 1 -2 4 59.21 8.93
 -1 2 -4 47.27 7.82
 1 -2 4 54.93 6.05
 1 -2 5 355.75 30
 1 -2 5 404.55 25.4
 -1 2 -6 26.38 6.44
 1 -2 6 16.75 6.63
 -1 2 -6 22.14 5.7
 1 -2 6 35.43 6.4
 -1 2 -7 76.03 11.04
 -1 2 -7 62.65 4.37
 -1 2 -7 70.12 4.77
 -1 2 -7 58.37 4.33
 1 -2 7 56.18 11.44
 1 -2 8 379.72 32.86
 -1 2 -8 337.51 27.04
 -1 2 -8 401.65 29.58
 -1 2 -8 376.77 17.19
 -1 2 -8 376.19 17.32
 -1 2 -8 390.64 17.24
 -1 2 -9 5.93 1.4
 -1 2 -9 2.46 1
 -1 2 -9 3.44 1.19
 -1 2 -9 4.13 3.27
 1 -2 9 1.36 3.93
 -1 2 -9 1.88 2.43
 -1 2 -10 164.24 18.92
 -1 2 -10 155.08 8.62
 -1 2 -10 159.87 8.77
 1 -2 10 145.79 20.31
 -1 2 -10 158.04 8.42
 -1 2 -11 16.61 2.1
 -1 2 -11 15.13 2.23
 -1 2 -11 16.79 2.27
 1 -2 11 10.12 5.64
 -1 2 -11 14.41 5.76
 -1 2 -11 14.28 2.23
 -1 2 -12 9.77 1.57
 -1 2 -12 11.15 1.86
 -1 2 -12 10.35 1.84
 -1 2 -13 210.23 10.33
 -1 2 -13 213.77 10.39
 -1 2 -14 144.35 6.95
 -1 2 -14 147.8 7.04
 -1 2 -14 143.47 6.96
 1 -1 -15 153.75 7.13
 1 -1 -14 399.97 17.14
 1 -1 -14 371.96 16.3
 1 -1 -14 415.7 16.91
 1 -1 -13 271.05 13.14
 1 -1 -13 281.66 12.9
 1 -1 -13 271.09 12.49
 -1 1 12 165.28 20.34
 1 -1 -11 41.38 3.55
 1 -1 -11 49.78 4.1
 -1 1 11 45.16 10.58
 1 -1 -10 8.38 1.57
 1 -1 -10 10.42 1.84
 1 -1 -9 23.31 2.4
 1 -1 -9 21.83 2.48
 1 -1 -8 24.65 2.38
 -1 1 8 24.92 2.37
 1 -1 -8 26.85 2.54
 -1 1 8 24.32 7
 1 -1 -7 83.23 4.88
 -1 1 7 82.58 4.85
 1 -1 -6 27.25 5.78
 -1 1 6 13.84 5.18
 -1 1 5 27.03 6.63
 1 -1 -5 35.42 4.64
 1 -1 -5 38.78 6.58
 1 -1 -4 1.64 2.35
 -1 1 4 4.34 2.41
 -1 1 4 0.6 1.74
 1 -1 -4 1.39 1
 1 -1 -4 3.03 1.44
 1 -1 -3 19.87 2.38
 -1 1 3 21.09 3.26
 1 -1 -3 21.51 4.61
 -1 1 2 116.4 6.87
 1 -1 -2 98.35 8.56
 -1 1 1 521.1 21.56
 -1 1 1 538.09 22.49
 1 -1 0 1769.82 69.47
 1 -1 0 1826.68 69.74
 -1 1 -1 1138.11 57.74
 1 -1 1 1333.29 52.39
 1 -1 2 1674.57 68.63
 1 -1 3 143.2 8.91
 -1 1 -3 136.06 11.5
 -1 1 -4 28.88 5.49
 1 -1 4 21.21 4.45
 1 -1 4 15.84 4.96
 1 -1 4 14.18 2.35
 1 -1 5 534.65 37.25
 1 -1 5 584.67 33.61
 1 -1 6 32.31 7.89
 -1 1 -6 27.73 5.99
 1 -1 6 30.93 5.97
 -1 1 -7 519.32 22.24
 -1 1 -7 524.06 22.23
 1 -1 7 524.02 22.1
 1 -1 7 526.02 37.44
 1 -1 7 499.26 30.47
 -1 1 -8 23.53 5.88
 -1 1 -8 23.46 2.32
 -1 1 -8 19.29 2.14
 -1 1 -8 23.06 2.4
 1 -1 8 23.27 7.26
 -1 1 -8 24.06 6.34
 -1 1 -9 42.3 3.29
 1 -1 9 37.29 9.8
 -1 1 -9 34.99 7.98
 -1 1 -9 36.63 3.18
 -1 1 -9 36.63 3.29
 -1 1 -10 154.25 18.17
 -1 1 -10 162.88 8.55
 1 -1 10 139.75 20.03
 -1 1 -10 164.68 8.79
 -1 1 -10 161.4 8.95
 -1 1 -11 424.61 33.42
 -1 1 -11 462.04 20.32
 -1 1 -11 469 20.99
 1 -1 11 414.72 36.94
 -1 1 -11 464.95 20.76
 -1 1 -12 404.4 18.52
 1 -1 12 421.61 35.62
 -1 1 -12 440.51 19.52
 -1 1 -12 429.52 19.36
 -1 1 -12 450.97 19.31
 -1 1 -13 293.27 13.46
 -1 1 -13 284.8 13.25
 -1 1 -14 56.48 3.42
 -1 1 -14 54.71 3.31
 1 0 -15 13.43 1.39
 1 0 -14 3.73 0.81
 1 0 -14 3.45 1.03
 1 0 -14 4.17 1.04
 1 0 -13 5.93 1.18
 1 0 -13 5.38 1.39
 1 0 -13 5.22 1.29
 1 0 -12 31.76 3.38
 -1 0 12 39.43 10.18
 1 0 -12 37.18 3.4
 1 0 -11 28 3.14
 -1 0 11 20.8 7.68
 1 0 -11 28.89 2.92
 1 0 -11 26.92 2.9
 1 0 -10 8.14 1.55
 -1 0 10 6.39 4.05
 1 0 -10 6.92 1.62
 1 0 -9 33.64 2.94
 -1 0 9 42.23 9.51
 1 0 -9 36.31 3.21
 1 0 -8 13.82 1.7
 1 0 -8 16.23 1.99
 1 0 -7 10.7 1.38
 1 0 -7 13.44 1.73
 1 0 -7 10.61 3.72
 -1 0 6 376.63 26.83
 1 0 -6 374.74 24.47
 1 0 -6 420.99 24.24
 1 0 -5 2085.75 91.37
 -1 0 5 2213.49 97.21
 1 0 -4 74.17 7.12
 -1 0 4 73.14 9.42
 1 0 -3 3577.99 138.86
 1 0 -3 3378.21 139.05
 1 0 -2 1092.24 43.62
 1 0 -2 943.53 45.04
 1 0 -2 987.56 38.62
 1 0 -2 969.71 38.7
 1 0 -1 1617.36 83.36
 1 0 -1 1822.47 80.42
 1 0 0 776.77 31.33
 1 0 0 681.11 41.82
 1 0 1 0.66 0.69
 1 0 1 4.24 3.53
 1 0 1 0.78 1.83
 1 0 1 1.94 0.93
 1 0 2 5.23 1.96
 1 0 2 1.89 1.36
 1 0 2 3.97 2.19
 -1 0 -2 2.41 1.99
 1 0 3 10.25 3.65
 1 0 3 10.18 1.61
 -1 0 -3 17.45 4.2
 -1 0 -4 279.12 19.11
 1 0 4 247.6 20.1
 -1 0 -4 311.87 20
 -1 0 -5 105.98 10.97
 -1 0 -5 90.89 10.4
 1 0 5 105.88 12.76
 -1 0 -6 179.82 15.85
 -1 0 -6 206.72 16.81
 1 0 6 192.98 18.51
 -1 0 -7 348.67 14.96
 1 0 7 384.09 28.59
 1 0 7 347.96 15.02
 -1 0 -7 329.77 23.84
 1 0 7 332.9 15.25
 1 0 7 305.56 22.94
 1 0 8 275.45 12.52
 1 0 8 250.45 20.51
 -1 0 -8 264.01 12.39
 -1 0 -8 280.63 12.88
 1 0 9 375.87 31.99
 -1 0 -9 348.9 27.57
 1 0 9 304.02 24.25
 -1 0 -9 341.66 15.65
 -1 0 -9 367.41 16.27
 1 0 10 40.94 10.24
 -1 0 -10 47.44 9.53
 -1 0 -10 43.55 3.72
 -1 0 -10 37.82 3.19
 -1 0 -10 36.97 3.35
 -1 0 -11 2.67 0.96
 -1 0 -11 2.55 1.31
 -1 0 -11 2.08 1.04
 -1 0 -12 78.03 5.35
 -1 0 -12 84.29 5.31
 -1 0 -13 59.59 3.99
 -1 0 -13 62.61 3.95
 -1 0 -13 59.47 4.11
 -1 0 -14 0.72 0.6
 -1 0 -14 0.73 0.45
 1 1 -15 6.6 1.07
 1 1 -14 1 0.78
 1 1 -14 0.14 0.59
 1 1 -13 -0.13 0.9
 1 1 -13 1.63 0.79
 1 1 -13 0.21 0.69
 1 1 -13 1.34 0.95
 1 1 -12 0.76 0.98
 -1 -1 12 1.42 1.83
 1 1 -12 1.17 0.98
 1 1 -12 1.12 1.1
 -1 -1 11 27.01 8.89
 1 1 -11 27.28 2.88
 1 1 -11 33.75 2.94
 1 1 -11 32.68 3.23
 1 1 -11 27.26 2.95
 1 1 -11 30.35 3.21
 1 1 -10 100.66 6.11
 1 1 -10 100.15 5.86
 1 1 -10 99.36 6.42
 -1 -1 10 106.89 16.33
 1 1 -10 95.8 6.05
 1 1 -9 173.21 9.18
 1 1 -9 179.38 9.22
 1 1 -9 200.15 9.92
 -1 -1 9 201.21 21.08
 1 1 -9 198.34 18.82
 1 1 -8 1468.17 56.17
 1 1 -8 1306.9 55.32
 -1 -1 8 1426.83 71.98
 1 1 -7 1285.9 61.14
 1 1 -7 1166.1 49.42
 1 1 -7 1304.48 50.31
 1 1 -7 1271.45 63.27
 -1 -1 6 5213.89 220.93
 1 1 -6 5571.87 219.59
 1 1 -6 5080.54 220.2
 1 1 -5 6120.5 270.79
 1 1 -5 6689.32 272.64
 1 1 -4 348.08 20.23
 1 1 -4 345.06 20.08
 1 1 -3 723.02 35.22
 -1 -1 3 823.94 42.08
 1 1 -3 839.8 36.27
 -1 -1 2 113.38 10.84
 1 1 -2 108.56 7.3
 1 1 -1 77.42 3.89
 1 1 -1 83 4.57
 -1 -1 1 66.69 5.71
 1 1 -1 80.11 5.59
 -1 -1 0 307.6 13.43
 1 1 0 307.76 13.91
 1 1 0 277.15 13.6
 1 1 1 114.13 7.53
 -1 -1 -1 116.3 6.43
 1 1 1 108.55 8.84
 1 1 2 -0.4 1.85
 1 1 3 67.39 6.31
 1 1 3 90.84 9.63
 -1 -1 -4 123.08 12.8
 1 1 4 152.79 13.81
 1 1 4 135.18 7.9
 -1 -1 -5 158.62 14.44
 -1 -1 -5 141.22 14.86
 1 1 5 170.77 15.52
 1 1 6 195.52 9.65
 1 1 6 186.23 17.83
 -1 -1 -6 224.5 17.52
 1 1 7 1.35 0.68
 -1 -1 -7 2.43 0.73
 1 1 7 2.14 0.8
 1 1 7 0.9 2.33
 1 1 8 18.22 1.88
 1 1 8 14.6 5.06
 -1 -1 -8 16.09 1.8
 1 1 8 13.68 1.94
 1 1 8 18.92 6.11
 1 1 9 22.04 2.17
 -1 -1 -9 22.76 2.61
 -1 -1 -9 20.35 2.16
 1 1 9 13.19 4.89
 1 1 9 14.54 6.31
 -1 -1 -10 7.97 1.67
 1 1 10 7.97 4.86
 -1 -1 -10 7.71 3.53
 -1 -1 -10 7.71 1.4
 1 1 10 4.5 2.62
 1 1 11 -1.33 3.45
 -1 -1 -11 1.47 0.99
 -1 -1 -11 1.08 0.99
 -1 -1 -12 52.83 3.79
 -1 -1 -12 47.73 3.87
 -1 -1 -13 18.44 1.92
 -1 -1 -13 19.87 1.92
 -1 -1 -13 17.71 2.05
 -1 -1 -14 11.53 1.34
 -1 -1 -14 10.78 1.11
 1 2 -15 1.86 0.6
 1 2 -14 1.14 0.67
 1 2 -14 0.56 0.53
 1 2 -14 0.41 0.74
 1 2 -13 18.11 2.43
 1 2 -13 20.88 2.4
 1 2 -13 16.51 2.02
 1 2 -13 17.94 2.18
 1 2 -12 164.79 9.01
 -1 -2 12 166.83 21.54
 1 2 -12 165.93 8.88
 1 2 -12 156.45 9.11
 -1 -2 11 938.79 59.81
 1 2 -11 891.54 37.15
 1 2 -11 851.05 37.48
 1 2 -11 915.91 37.62
 1 2 -11 918.76 37.74
 1 2 -11 895.13 38.04
 -1 -2 10 1144.9 66.76
 1 2 -10 1116.06 45.93
 1 2 -10 1109.85 45.48
 1 2 -10 1102.62 46.07
 1 2 -10 1133.85 46.48
 1 2 -10 1088.01 45.77
 -1 -2 9 815.02 52.07
 1 2 -9 829.1 35.34
 1 2 -9 809.55 34.88
 1 2 -9 837 35.19
 1 2 -9 862.47 35.75
 1 2 -9 907.34 36.14
 1 2 -9 799.97 49.54
 -1 -2 8 991.1 58.03
 1 2 -8 1010.44 42.2
 1 2 -8 1041.71 42.52
 1 2 -8 1011.96 57.45
 1 2 -8 1109.8 43.45
 1 2 -8 1019.82 42.95
 1 2 -8 1003.17 42.66
 1 2 -7 298.12 25.44
 1 2 -7 310.75 14.84
 1 2 -7 308.95 24.47
 1 2 -7 321.11 14.74
 1 2 -7 314.78 15.22
 -1 -2 6 1140.32 56.78
 -1 -2 6 950.77 43.29
 1 2 -6 847.27 52.22
 1 2 -6 1225.55 56
 1 2 -5 202.48 16.16
 -1 -2 5 133.86 8.74
 1 2 -5 169.78 15.3
 1 2 -5 164.61 12.41
 -1 -2 5 222.31 19.17
 1 2 -4 6.09 2.52
 -1 -2 4 3.64 2.98
 1 2 -4 5.84 2.6
 -1 -2 3 14.98 3.85
 1 2 -3 20.04 3.8
 1 2 -2 1.01 0.37
 1 2 -2 0.73 0.89
 -1 -2 1 36.14 3.93
 1 2 -1 34.32 3.94
 1 2 -1 39.41 3.28
 -1 -2 0 71.24 5.5
 1 2 0 69.7 4.88
 1 2 0 76.91 5.43
 -1 -2 -1 2741.08 105.49
 1 2 1 2883.49 106.85
 1 2 2 348.44 19.17
 1 2 2 371.29 22.3
 1 2 2 356.37 20.98
 1 2 3 23.61 5.1
 1 2 3 15.23 4.4
 1 2 4 193.43 13.93
 1 2 4 224.35 17.28
 1 2 5 184.5 10.81
 -1 -2 -5 169.66 17.93
 1 2 5 202.42 17.2
 1 2 6 373.95 17.26
 -1 -2 -6 369.19 25.63
 1 2 7 32.87 7.48
 -1 -2 -7 32.13 2.64
 1 2 7 43.26 3.51
 -1 -2 -7 38.34 8.46
 1 2 7 37.27 2.91
 1 2 8 -0.09 0.58
 1 2 8 0.92 1.68
 1 2 8 1.04 3.55
 1 2 8 -0.13 0.76
 -1 -2 -8 3.03 2.92
 -1 -2 -8 1.49 0.8
 -1 -2 -9 0.77 0.7
 1 2 9 2.38 3.44
 1 2 9 5.18 1.28
 1 2 9 0.99 1.81
 -1 -2 -10 123.06 6.71
 -1 -2 -10 125.55 7.34
 1 2 11 151.43 19.55
 -1 -2 -12 3.95 1.26
 -1 -2 -12 4.99 1.15
 -1 -2 -13 0.83 0.57
 -1 -2 -13 1.42 0.7
 -1 -2 -13 0.53 0.7
 -1 -2 -14 83.7 4.37
 -1 -3 15 66.93 3.68
 1 3 -15 81.2 4.03
 1 3 -14 229.32 9.45
 1 3 -14 203.17 8.62
 1 3 -13 521.47 23.54
 1 3 -13 556 24.19
 1 3 -13 584.02 23.9
 -1 -3 12 489.83 39.75
 1 3 -11 406.87 18.52
 1 3 -11 414.39 18.42
 1 3 -11 403.26 17.99
 -1 -3 11 379.71 34.45
 1 3 -11 373.47 18.32
 1 3 -11 408.24 18.9
 1 3 -10 304.61 14.31
 1 3 -10 297.96 14.69
 1 3 -10 279.13 14.16
 1 3 -10 287.58 13.96
 -1 -3 10 290.34 28.5
 1 3 -10 281.12 13.6
 -1 -3 9 16.47 6.8
 1 3 -9 24.38 3.09
 1 3 -9 23.32 6.69
 1 3 -9 20.75 2.7
 1 3 -9 21.51 2.74
 1 3 -9 21.43 2.57
 1 3 -9 20.79 2.37
 -1 -3 8 32.23 8.54
 1 3 -8 24.07 2.99
 1 3 -8 22.27 3.13
 1 3 -8 30.62 7.52
 1 3 -8 28.49 3.36
 1 3 -8 27.6 2.8
 1 3 -8 34.4 3.35
 1 3 -7 5.38 1.7
 1 3 -7 6.11 1.75
 1 3 -7 6.07 1.51
 1 3 -7 7.76 1.68
 1 3 -7 5.46 1.77
 -1 -3 6 2.5 3.95
 1 3 -6 3.77 3.23
 -1 -3 5 68.27 11.43
 1 3 -5 76.75 10.88
 -1 -3 4 8.22 3.32
 1 3 -4 6.64 2.36
 1 3 -4 7.52 3.18
 -1 -3 3 0.64 1.18
 1 3 -3 1.29 1.37
 1 3 -3 -0.34 0.87
 1 3 -2 81.52 4.89
 1 3 -2 94.13 7.93
 -1 -3 2 91.86 8.14
 1 3 -2 97.98 8.58
 -1 -3 1 665.19 31.62
 1 3 -1 669.68 30.19
 -1 -3 0 214.2 13.07
 1 3 0 219.46 12.67
 -1 -3 -1 509.23 24.9
 1 3 1 509.55 25.61
 1 3 1 495.25 23.66
 1 3 1 489.45 24.96
 -1 -3 -2 1175.51 51.02
 1 3 2 1273.91 52.31
 1 3 2 1230.79 53.7
 1 3 3 1226.07 59.55
 1 3 3 1268.53 61.55
 1 3 4 236.44 18.29
 1 3 4 208.15 20.88
 1 3 5 77.01 9.04
 1 3 5 84.57 5.38
 -1 -3 -6 10.59 1.64
 1 3 6 8.92 1.82
 -1 -3 -6 6.68 4.08
 1 3 6 8.98 1.5
 -1 -3 -7 78.02 4.75
 1 3 7 77.89 5.54
 1 3 7 71.65 11.21
 -1 -3 -7 74.64 12.86
 1 3 7 78.28 4.9
 -1 -3 -8 200.29 9.88
 1 3 8 221.26 21.67
 1 3 8 220.47 11.02
 1 3 8 206.88 9.99
 -1 -3 -8 189.99 21.15
 1 3 9 6.97 4.25
 1 3 9 7.71 1.58
 -1 -3 -9 4.22 3.35
 -1 -3 -9 6.96 1.29
 1 3 9 3.25 3.14
 1 3 10 21.99 7.06
 -1 -3 -10 15.22 2.18
 1 3 10 12.14 5.69
 -1 -3 -11 2.08 0.89
 -1 -3 -12 83.03 4.69
 -1 -3 -12 74.83 4.94
 -1 -3 -13 126.69 6.47
 -1 -3 -13 127.22 5.99
 -1 -3 -13 121.3 6.07
 -1 -3 -14 135.01 6.19
 1 4 -15 99.49 4.48
 -1 -4 15 76.18 4.08
 1 4 -14 36.14 2.89
 1 4 -14 38.3 2.63
 1 4 -13 34.96 2.98
 -1 -4 12 2.29 2.1
 1 4 -11 3.58 1.24
 1 4 -11 2.56 1.11
 1 4 -11 2.19 1.33
 1 4 -10 1.34 1.16
 1 4 -10 2.41 2.2
 1 4 -10 1.27 0.81
 1 4 -10 0.89 0.92
 1 4 -10 2.28 1.46
 -1 -4 10 5.67 4.48
 -1 -4 9 3 3.88
 1 4 -9 4.84 1.34
 1 4 -9 4.16 1.45
 1 4 -9 4.24 1.72
 1 4 -9 2.22 2.87
 1 4 -9 4.98 1.51
 1 4 -9 4.82 1.68
 1 4 -9 4.31 4.15
 -1 -4 8 16.33 7.92
 1 4 -8 21.46 2.71
 1 4 -8 14.03 2.48
 1 4 -8 11.92 2.52
 1 4 -8 17.23 2.76
 1 4 -8 17.19 2.94
 1 4 -8 18.62 6.92
 1 4 -8 10.98 5.4
 1 4 -7 6.09 1.76
 1 4 -7 8.86 1.91
 1 4 -7 7.5 1.63
 1 4 -7 2.38 3.45
 1 4 -7 3.59 1.67
 -1 -4 7 6.81 5.82
 1 4 -7 6.84 1.85
 1 4 -6 14.79 1.98
 1 4 -6 17.56 2.11
 -1 -4 6 13.47 6.06
 1 4 -6 18.33 5.44
 1 4 -6 13.7 2.02
 1 4 -6 18.19 2.45
 1 4 -6 10.43 2.1
 1 4 -5 3.59 2.84
 -1 -4 5 4.91 3.17
 1 4 -5 1.77 1.87
 1 4 -4 658.7 37.02
 -1 -4 4 618.05 33.44
 1 4 -4 614.37 32.96
 1 4 -3 1093.38 52.7
 1 4 -3 1099.23 50.59
 -1 -4 3 1063.19 51.54
 -1 -4 2 947.96 42.21
 1 4 -2 800.65 35.5
 1 4 -1 2058.01 82.89
 -1 -4 1 1983.29 84.29
 1 4 -1 1909.38 79.34
 1 4 0 2571.74 105.76
 -1 -4 0 2514.17 106.37
 1 4 1 1345.06 59.27
 1 4 1 1264.04 58.12
 -1 -4 -1 1319.59 58.58
 1 4 2 85.19 8.47
 1 4 2 65.55 8.04
 1 4 2 78.4 8.67
 -1 -4 -2 81.35 8.12
 1 4 3 -0.67 1.23
 1 4 3 0.61 2.23
 1 4 3 0.92 1.18
 1 4 4 20.64 2.16
 1 4 4 21.7 5.49
 1 4 4 16.53 1.71
 1 4 5 81.43 10.6
 1 4 5 69.99 4.65
 -1 -4 -6 59.62 4.57
 -1 -4 -6 50.99 10.9
 -1 -4 -6 71.53 4.74
 1 4 6 76.94 10.79
 1 4 6 60.96 4.91
 1 4 7 3.32 1.02
 -1 -4 -7 4.64 1.3
 1 4 7 2.45 1.34
 -1 -4 -7 3.44 1.17
 -1 -4 -7 1.28 2.34
 1 4 7 8.1 3.86
 -1 -4 -8 18.65 2.06
 1 4 8 21.01 2.68
 -1 -4 -8 22.9 7.34
 1 4 9 225.52 11.46
 -1 -4 -9 212.66 22.43
 1 4 9 223.71 23.04
 1 4 10 45.1 3.76
 1 4 10 47.42 9.9
 -1 -4 -11 47.56 3.77
 -1 -4 -12 32.29 2.78
 -1 -4 -12 31.82 2.39
 -1 -4 -13 14.19 1.54
 -1 -4 -13 11.34 1.06
 1 5 -15 0.25 0.32
 1 5 -14 5.2 0.94
 1 5 -14 4.86 0.85
 -1 -5 14 6.05 1.17
 1 5 -14 5.9 1.09
 1 5 -13 3.46 1.12
 1 5 -13 3.47 0.96
 1 5 -12 5.95 1.41
 1 5 -12 4.16 1.19
 -1 -5 11 26.04 7.96
 1 5 -11 29.6 3.11
 1 5 -11 22.93 3.07
 1 5 -11 25.37 2.95
 1 5 -10 7 1.82
 1 5 -10 6.94 2.02
 -1 -5 10 9.28 5.66
 1 5 -10 4.56 3.3
 1 5 -10 8.78 1.91
 1 5 -9 27.44 3.54
 1 5 -9 26.7 3.79
 1 5 -9 32.41 8.88
 -1 -5 9 28.99 9.99
 1 5 -9 25.25 3.32
 1 5 -8 26.05 8.5
 1 5 -8 32.18 4
 1 5 -8 39.93 4.44
 1 5 -8 37.77 10.08
 1 5 -8 26.47 3.43
 1 5 -7 318.46 30.14
 1 5 -7 259.77 15.13
 1 5 -7 286.86 14.68
 -1 -5 7 262.04 30.46
 1 5 -7 337.09 15.26
 1 5 -6 1712.63 68.91
 1 5 -6 1668.79 68.5
 1 5 -6 1730.34 68.49
 1 5 -6 1785.11 84.31
 1 5 -5 2363.84 104.98
 1 5 -5 2451.54 93.43
 1 5 -5 2218.76 93
 1 5 -5 2411.36 93.3
 -1 -5 4 3580.68 156.85
 1 5 -4 3824.37 160.33
 -1 -5 3 1789.39 83.9
 1 5 -3 1917.13 85.08
 1 5 -2 908.02 40.28
 -1 -5 2 1018.19 48.13
 1 5 -2 946.66 44.13
 -1 -5 1 146.44 12.81
 1 5 -1 158.88 12.15
 -1 -5 0 9.4 2.99
 1 5 0 5.96 2.41
 1 5 1 45.69 6.76
 -1 -5 -1 39.28 6.17
 1 5 1 41.7 6.28
 1 5 2 11.51 3.41
 1 5 2 14.39 3.89
 -1 -5 -2 11.89 3.5
 1 5 3 203.11 9.38
 1 5 3 203.08 9.52
 1 5 4 24.45 2.41
 -1 -5 -4 27.35 2.34
 1 5 4 26.07 2.25
 1 5 5 3.46 1.26
 1 5 5 5.18 1.17
 -1 -5 -5 2.91 1.04
 -1 -5 -6 2.73 1.16
 -1 -5 -6 2.13 1.14
 -1 -5 -6 1.31 3.39
 1 5 6 2.3 1.09
 -1 -5 -7 29.66 3.13
 1 5 7 29.98 2.97
 -1 -5 -7 28.98 9.45
 1 5 7 33.48 3.66
 -1 -5 -7 38.64 3.2
 1 5 8 31.83 3.39
 -1 -5 -8 18.73 7.62
 1 5 9 -0.14 0.78
 1 5 9 1.2 3.1
 -1 -5 -9 2.33 3
 1 5 10 20.25 6.65
 -1 -5 -11 1.73 0.93
 -1 -5 -12 0.16 0.48
 -1 -5 -12 0.33 0.7
 -1 -5 -13 6.03 0.92
 1 6 -14 8.54 1.2
 1 6 -14 10.87 1.14
 -1 -6 14 13.59 1.47
 1 6 -14 12.46 1.41
 1 6 -13 13.63 1.7
 -1 -6 13 12.74 1.81
 1 6 -13 11.11 1.67
 1 6 -12 1.59 0.94
 1 6 -12 1.37 0.84
 -1 -6 11 66.95 13.09
 1 6 -10 233.13 12.77
 1 6 -10 233.29 13.21
 -1 -6 10 214.29 27.53
 1 6 -9 710.54 30.87
 1 6 -9 615.79 31.17
 -1 -6 9 713.83 58.58
 1 6 -8 343.3 17.97
 1 6 -8 367.45 18.9
 1 6 -7 1374.51 85.1
 1 6 -7 1480.07 61.76
 1 6 -7 1529.55 62.02
 -1 -6 7 1421.62 89.81
 1 6 -6 1547.99 88.75
 1 6 -6 1676.32 66.43
 1 6 -6 1586.1 66.12
 -1 -6 6 1799.59 90.15
 1 6 -5 800.63 50.32
 -1 -6 5 870.75 48.88
 1 6 -5 749.25 32.45
 1 6 -5 810.71 32.87
 -1 -6 4 365.63 26.56
 1 6 -4 376.21 16
 1 6 -4 338.37 15.58
 -1 -6 3 92.16 5.24
 1 6 -3 89.73 5.07
 1 6 -3 90.04 9.67
 1 6 -3 96.99 5.36
 1 6 -2 6.48 1.11
 1 6 -2 2 1.72
 1 6 -1 32.25 5.59
 1 6 -1 32.06 2.47
 -1 -6 1 26.67 5.81
 1 6 0 10.74 3.35
 -1 -6 0 10.15 3.56
 1 6 0 10.73 1.34
 1 6 0 8.48 1.24
 1 6 1 35.21 2.66
 -1 -6 -2 92.62 5.18
 1 6 2 88.62 10.63
 1 6 2 89.69 5.04
 1 6 3 44.5 3.25
 1 6 3 44.08 8.82
 1 6 3 44.36 3.16
 1 6 3 52.27 8.03
 -1 -6 -3 42.07 3.22
 1 6 4 11.07 1.7
 1 6 4 9.36 1.47
 -1 -6 -4 9.72 1.54
 1 6 4 11.61 5.79
 -1 -6 -5 157.55 8.39
 1 6 5 137.91 8.6
 1 6 5 155.57 8.43
 1 6 6 186.36 10.58
 -1 -6 -6 180.44 10.18
 -1 -6 -6 200.42 24.26
 1 6 7 132.53 8.72
 -1 -6 -7 140.1 20.94
 -1 -6 -7 125.71 8.01
 1 6 7 138.76 7.83
 -1 -6 -8 49.12 11.64
 1 6 8 46.11 4.31
 1 6 8 39.94 9.84
 -1 -6 -9 2.36 3.05
 1 6 9 3.53 3.05
 1 6 10 0.82 0.76
 -1 -6 -11 27 2.07
 -1 -6 -11 28.27 2.32
 -1 -6 -11 29.72 2.55
 -1 -6 -12 12.36 1.4
 1 7 -14 37.89 2.47
 -1 -7 14 46.22 2.71
 1 7 -13 69.4 4.21
 -1 -7 13 73.14 4.49
 1 7 -13 74.15 4.41
 1 7 -12 425.25 18.83
 -1 -7 12 418.38 19.04
 1 7 -12 425.82 19.01
 1 7 -11 514.38 22.9
 1 7 -11 478.39 22.33
 1 7 -10 968.38 42.85
 -1 -7 10 943.75 66.69
 1 7 -10 978.08 42.02
 1 7 -9 153.59 11.46
 -1 -7 9 205.49 30.44
 1 7 -9 205.06 11.75
 1 7 -8 14.27 2.67
 1 7 -8 15.84 2.92
 1 7 -7 145.49 9.1
 -1 -7 7 142.07 23.54
 1 7 -7 149.29 9.2
 1 7 -6 62.11 4.84
 -1 -7 6 72.17 13.9
 1 7 -6 57.62 4.52
 -1 -7 5 8.81 1.58
 1 7 -5 8.81 1.59
 -1 -7 5 6.67 3.81
 1 7 -5 8.72 1.48
 1 7 -4 1.64 0.72
 -1 -7 4 1.11 0.82
 1 7 -4 1.29 0.76
 -1 -7 4 0.96 1.75
 1 7 -4 0.92 0.69
 -1 -7 3 52.26 3.73
 1 7 -3 53.35 3.84
 -1 -7 3 56.75 9.68
 1 7 -3 53.49 3.69
 -1 -7 2 11.13 1.51
 1 7 -2 11.86 1.62
 1 7 -2 8.58 1.38
 -1 -7 2 12.79 4.56
 1 7 -1 2.81 0.92
 -1 -7 1 5.52 2.88
 1 7 -1 3.04 0.84
 -1 -7 1 3.05 0.81
 1 7 0 330.27 15.03
 1 7 0 358.14 24.17
 1 7 0 340.24 15.07
 -1 -7 0 352.49 25.21
 1 7 0 338.04 14.53
 -1 -7 -1 387.35 26.82
 -1 -7 -1 369.41 16.02
 1 7 1 372.99 26.65
 1 7 1 365.77 26.19
 1 7 1 374.62 15.82
 1 7 1 371.72 16.45
 1 7 2 277.5 12.52
 -1 -7 -2 280.98 22.07
 -1 -7 -2 268.04 12.6
 1 7 2 272.97 21.68
 1 7 2 267.75 23.02
 -1 -7 -2 262.94 11.97
 1 7 3 539.24 38.71
 1 7 3 561.2 34.8
 -1 -7 -3 516.04 22.69
 1 7 3 510.82 22.67
 1 7 3 539.61 22.62
 1 7 4 310.75 14.21
 -1 -7 -4 290.83 14.16
 1 7 4 302.76 14.47
 1 7 4 288.58 30.5
 -1 -7 -5 350.11 16.2
 1 7 5 307.02 16.32
 1 7 5 347.38 16.23
 -1 -7 -6 96.77 7.04
 -1 -7 -6 102.08 17.74
 1 7 6 113.12 7.61
 -1 -7 -7 4.19 1.59
 1 7 7 6.26 1.9
 -1 -7 -7 1.7 3.81
 1 7 8 1.22 2.23
 -1 -7 -8 5.66 4.48
 1 7 9 74.3 5.18
 -1 -7 -10 42.66 3.27
 1 7 10 44.11 3.34
 -1 -7 -11 3.79 0.65
 -1 -7 -11 4.34 0.86
 -1 -7 -11 4.66 0.97
 -1 -7 -12 1.28 0.44
 1 8 -13 54.53 3.16
 1 8 -13 46.23 3.16
 -1 -8 13 54.43 3.34
 1 8 -12 91.47 5.44
 1 8 -12 97.48 5.61
 -1 -8 12 95.33 5.63
 1 8 -11 84.5 5.74
 -1 -8 11 84.36 5.92
 1 8 -11 89.44 6.05
 1 8 -10 41.83 4.34
 -1 -8 10 45.6 4.76
 -1 -8 10 44.15 12.41
 1 8 -10 49.89 5
 -1 -8 9 22.23 10.11
 -1 -8 9 14.53 3.22
 1 8 -9 13.67 2.8
 1 8 -9 12.91 2.94
 -1 -8 8 -2.63 6.8
 1 8 -8 1.04 1.51
 -1 -8 8 4.03 2.34
 1 8 -8 2.94 1.71
 1 8 -7 34.66 4
 -1 -8 7 38.38 4.41
 -1 -8 7 35.96 12
 1 8 -7 38.17 4.04
 -1 -8 6 7.9 5.01
 1 8 -6 4.53 1.31
 -1 -8 6 4.62 1.46
 1 8 -6 3.82 1.36
 1 8 -5 14.22 2.04
 -1 -8 5 16.32 6.1
 -1 -8 5 15.6 2.17
 1 8 -5 14.51 2.19
 1 8 -4 15.19 2.01
 -1 -8 4 14.34 5.55
 -1 -8 4 11.54 1.82
 1 8 -4 16.21 2.14
 1 8 -3 25.16 2.53
 -1 -8 3 25.55 2.53
 1 8 -3 24.29 2.62
 -1 -8 3 20.89 6.4
 -1 -8 2 759.72 45.78
 1 8 -2 687.92 29.95
 1 8 -2 745.68 30.42
 1 8 -2 660.57 40.36
 -1 -8 2 717.99 30.03
 1 8 -1 756.54 31.74
 -1 -8 1 728.64 45.46
 1 8 -1 762.61 31.53
 1 8 -1 681.9 41.85
 1 8 0 790.02 33
 -1 -8 0 814.14 47.08
 1 8 0 841.25 48.07
 -1 -8 0 800.32 32.61
 1 8 0 766.86 44.98
 1 8 0 779 32.32
 -1 -8 -1 1014.44 55.95
 -1 -8 -1 1072.87 42.71
 1 8 1 1052.45 57.01
 1 8 1 1082.04 56.89
 1 8 1 1011.1 42.2
 -1 -8 -1 1006.05 41.69
 -1 -8 -2 607.47 25.88
 1 8 2 627.59 42.11
 1 8 2 608.23 38.11
 1 8 2 614 25.79
 -1 -8 -2 580.1 24.95
 1 8 3 137.18 7.63
 1 8 3 120.77 18.13
 1 8 3 125.41 7.21
 -1 -8 -3 130.22 7.46
 1 8 4 28.94 3.2
 1 8 4 32.45 10.47
 -1 -8 -4 25.45 2.89
 1 8 4 25.25 2.76
 -1 -8 -5 58.87 4.78
 1 8 5 59.41 4.83
 1 8 5 51.29 4.91
 -1 -8 -6 3.45 1.61
 -1 -8 -6 1.68 3.07
 1 8 6 6.56 4.8
 1 8 6 4.26 1.63
 -1 -8 -7 62.04 5
 -1 -8 -7 59.36 13.31
 1 8 7 81.32 13.82
 1 8 8 -0.15 0.97
 1 8 9 5.67 1.24
 -1 -8 -10 13.12 1.52
 -1 -8 -11 14.12 1.24
 -1 -9 13 15.55 1.33
 1 9 -13 12.22 1.16
 -1 -9 12 0.48 0.58
 1 9 -12 0.23 0.5
 1 9 -12 -0.07 0.53
 -1 -9 11 1.51 0.94
 1 9 -11 0.71 0.72
 -1 -9 10 0.6 1.23
 1 9 -10 0.71 0.94
 1 9 -9 16.5 2.87
 -1 -9 9 14.09 3.13
 -1 -9 9 18.29 8.38
 1 9 -8 30.44 3.96
 -1 -9 8 24.77 4.05
 1 9 -7 35.96 4.12
 -1 -9 7 39.51 4.48
 -1 -9 7 32.48 11.28
 1 9 -6 6.54 1.73
 -1 -9 6 3.93 1.44
 -1 -9 6 1.68 3.77
 -1 -9 5 556.75 42.4
 1 9 -5 590.23 25.3
 -1 -9 5 541.15 24.79
 1 9 -5 560.54 25.23
 -1 -9 4 1026.71 60.41
 1 9 -4 1041.12 41.71
 -1 -9 4 950.36 41.23
 1 9 -4 992.22 41.81
 -1 -9 3 1073.95 62.6
 1 9 -3 1075.07 44.55
 -1 -9 3 1048 44.32
 1 9 -3 1109.39 44.93
 1 9 -2 1369.06 55.48
 1 9 -2 1332.36 54.99
 -1 -9 2 1338.5 73.45
 -1 -9 1 739.12 45.77
 1 9 -1 664.23 28.42
 1 9 -1 713.13 45.66
 -1 -9 1 676.91 28.2
 -1 -9 0 345.91 28.67
 1 9 0 300.36 26.47
 1 9 0 338.8 15.94
 -1 -9 0 363.45 16.67
 1 9 0 335.6 28.36
 -1 -9 0 345.95 15.58
 -1 -9 -1 71.83 11.93
 -1 -9 -1 75.17 5.33
 -1 -9 -1 70.27 4.47
 1 9 1 72.42 4.98
 1 9 1 66.62 11.91
 1 9 1 78.39 12.08
 1 9 2 11 5.34
 1 9 2 12.54 4.84
 -1 -9 -2 8.16 1.77
 1 9 2 6.79 1.55
 1 9 3 40.33 3.74
 -1 -9 -3 35.65 3.43
 1 9 3 38.72 3.35
 1 9 4 46.72 3.98
 1 9 4 41.58 4.84
 1 9 4 51.84 4.63
 1 9 4 41.97 11.33
 -1 -9 -4 48.4 4.14
 1 9 5 23.78 2.94
 1 9 5 21.15 7.78
 -1 -9 -5 21.13 2.83
 -1 -9 -6 24.99 8.85
 -1 -9 -6 24.87 3.14
 1 9 6 27.69 8.19
 1 9 7 2.92 1.24
 -1 -9 -7 1.42 1.02
 1 9 8 37.36 3.2
 1 9 9 12.89 1.48
 -1 -9 -9 13.26 1.52
 -1 -9 -10 1.66 0.52
 -1 -9 -10 0.82 0.47
 1 10 -12 2.96 0.59
 1 10 -12 3.5 0.67
 -1 -10 12 4.28 0.77
 1 10 -11 10.69 1.41
 -1 -10 11 14.82 1.76
 1 10 -11 15.07 1.72
 1 10 -10 8.64 1.59
 1 10 -10 10.85 1.9
 -1 -10 10 11.84 2.05
 -1 -10 9 56.37 5.45
 1 10 -9 59.16 5.35
 1 10 -9 63.42 4.85
 1 10 -8 128.37 9.25
 -1 -10 8 163.59 10.22
 -1 -10 7 808.97 62.83
 -1 -10 6 1102.86 43.4
 1 10 -6 1122.16 43.93
 -1 -10 6 1097.95 69.96
 -1 -10 5 553.67 24.45
 -1 -10 5 607.07 44.6
 1 10 -5 563.79 25.05
 1 10 -5 531.1 24.8
 -1 -10 4 557.57 25.32
 -1 -10 4 584.51 42.51
 1 10 -4 584.04 25.88
 1 10 -4 613.8 26.15
 -1 -10 3 219.59 23.78
 1 10 -3 236.98 12.18
 1 10 -3 251.45 12.61
 -1 -10 2 125.89 17.26
 1 10 -2 127.88 7.56
 1 10 -2 141.98 19.04
 -1 -10 2 134.29 7.49
 -1 -10 1 4.82 3.82
 1 10 -1 7.56 1.57
 -1 -10 1 5.61 1.58
 1 10 -1 6.13 3.89
 -1 -10 1 5.74 1.32
 -1 -10 0 19.48 6.31
 -1 -10 0 14.19 1.86
 1 10 0 19.2 6.6
 -1 -10 0 16.06 2.45
 1 10 0 7.95 4.44
 1 10 0 13.94 2.05
 1 10 1 13.89 5.98
 -1 -10 -1 13.44 2.26
 1 10 1 11.64 4.76
 1 10 1 13.21 2.07
 -1 -10 -2 -0.16 1.12
 1 10 2 0.78 0.99
 1 10 2 0.39 0.74
 -1 -10 -3 192.04 10.41
 1 10 3 194.41 10.12
 1 10 3 199.46 10.92
 1 10 4 0.45 1.01
 1 10 4 1.5 1.94
 1 10 5 55.2 4.69
 -1 -10 -5 52.64 4.52
 -1 -10 -6 74.28 5.38
 1 10 6 91.14 6.04
 -1 -10 -7 42.38 3.04
 1 10 7 65.73 4.24
 1 10 8 30.76 2.4
 -1 -10 -9 16.98 1.48
 1 11 -11 142.57 6.62
 1 11 -10 197 9.89
 1 11 -10 317.19 11.53
 1 11 -9 452.04 19.34
 -1 -11 9 449.84 19.4
 1 11 -8 188.09 11.89
 -1 -11 8 248.18 12.66
 1 11 -7 200.16 11.92
 -1 -11 7 221.32 11.95
 1 11 -6 40.79 4.71
 1 11 -6 56.26 4.8
 1 11 -5 32.86 4.5
 1 11 -5 34.12 3.51
 -1 -11 5 45.38 10.92
 -1 -11 4 10.11 5.18
 -1 -11 3 2.4 3.1
 1 11 -3 1.28 2.34
 1 11 -2 1.23 1.59
 -1 -11 2 5.9 3.41
 -1 -11 2 5.23 1.71
 -1 -11 1 5.77 3.34
 1 11 -1 2.33 2.61
 1 11 0 14.24 5.69
 1 11 1 -1.05 2.34
 1 11 1 5.03 3.75
 -1 -11 -2 9.22 1.9
 1 11 2 8.34 1.55
 1 11 2 10.82 2.01
 1 11 2 4.59 2.15
 -1 -11 -3 41.39 3.79
 1 11 3 46.36 3.78
 1 11 3 42.35 4.21
 1 11 3 34.08 4.42
 1 11 4 78.27 5.42
 -1 -11 -4 68.53 5.24
 1 11 4 68.07 5.56
 1 11 5 84.74 5.99
 -1 -11 -5 84.54 5.72
 -1 -11 -6 85.02 4.94
 1 11 6 99.46 5.83
 1 11 7 72.74 4.18
 -1 -11 -8 10.54 1.07
 -1 -12 9 21.49 2.18
 -1 -12 8 11.49 1.63
 -1 -12 8 9.75 1.95
 -1 -12 7 16.59 2.61
 -1 -12 7 15.5 2.3
 1 12 -7 11.02 1.68
 -1 -12 6 5.47 1.46
 1 12 -6 4.75 1.55
 -1 -12 6 4.79 2.05
 1 12 -5 20.81 3.33
 -1 -12 5 29.48 3.75
 -1 -12 5 25.47 2.57
 1 12 -5 15.67 2.23
 1 12 -4 19.24 3.89
 -1 -12 4 15.8 2.73
 -1 -12 4 16.07 1.93
 1 12 -4 13.44 2.13
 1 12 -3 37.79 6.25
 -1 -12 3 32.98 3.52
 -1 -12 3 31.51 2.74
 1 12 -3 35.71 3.33
 1 12 -2 2.23 3.06
 -1 -12 2 1.76 1.18
 -1 -12 2 0.09 0.57
 1 12 -2 1.64 0.97
 -1 -12 1 99.06 6.49
 1 12 -1 121.83 12.13
 1 12 -1 109.12 6.58
 1 12 0 226.39 15.5
 1 12 0 202.62 10.35
 -1 -12 0 206.63 10.71
 1 12 0 208.31 10.82
 1 12 1 256.59 15.71
 1 12 1 265.4 12.67
 -1 -12 -1 264.09 13.03
 1 12 1 269.84 13.41
 1 12 2 187.96 12.07
 1 12 2 228.16 10.85
 -1 -12 -2 211.62 10.94
 1 12 2 215.39 11.58
 -1 -12 -3 160.76 8.67
 1 12 3 138.45 8.92
 1 12 3 162.11 8.65
 -1 -12 -4 94.66 6.04
 1 12 4 99.16 6.32
 -1 -12 -5 52.59 3.44
 -1 -12 -5 46.39 3.32
 1 12 6 9.35 1.15
 -1 -13 7 12.87 1.66
 -1 -13 7 17.79 1.87
 -1 -13 6 3.2 1.03
 -1 -13 6 4.86 1.59
 1 13 -6 5.32 1.16
 -1 -13 5 1.95 0.89
 -1 -13 5 3.04 1.64
 1 13 -5 3.55 1.32
 -1 -13 4 80.5 5.59
 -1 -13 4 64.27 3.83
 1 13 -4 69.07 6.23
 1 13 -3 268.59 15.61
 -1 -13 3 226.99 11.13
 1 13 -2 132.56 8.08
 1 13 -2 140.31 7.36
 -1 -13 2 146.75 7.95
 1 13 -1 202.08 10.42
 1 13 -1 186.35 9.36
 -1 -13 1 188.74 9.77
 1 13 0 317.22 15.87
 1 13 0 334.79 14.97
 -1 -13 0 328.71 15.26
 1 13 1 226.38 10.48
 1 13 1 227.19 12.55
 -1 -13 -1 206.75 10.52
 1 13 2 96.87 5.45
 -1 -13 -2 89.79 5.41
 1 13 3 17.16 2
 -1 -13 -3 17.52 1.96
 1 13 4 0.67 0.5
 1 14 -5 187.56 8.89
 1 14 -4 245.14 10.66
 1 14 -4 231.79 11.64
 -1 -14 4 205.05 11.26
 1 14 -3 320.39 14.78
 -1 -14 3 341.18 15.83
 1 14 -2 167.66 8.42
 -1 -14 2 180.37 9.11
 1 14 -1 78.22 4.53
 -1 -14 1 82.11 4.93
 1 14 0 22.16 1.95
 1 14 0 24.38 3.04
 -1 -14 0 18.27 1.97
 1 14 1 15.57 1.57
 2 -14 -3 18.46 1.99
 -2 14 2 4.13 1.02
 -2 14 2 0.91 0.91
 2 -14 -2 3.35 1.19
 2 -14 -2 2.8 1.18
 -2 14 1 -0.21 1.22
 2 -14 -1 0.95 1.08
 -2 14 1 1.75 0.83
 -2 14 1 0.51 0.51
 2 -14 0 0.43 0.43
 -2 14 0 0.34 2.07
 -2 14 0 0.62 0.66
 -2 14 0 0.78 0.52
 2 -14 0 0.77 1.28
 2 -14 1 1.83 0.89
 -2 14 -1 1.77 0.81
 -2 14 -1 1.13 0.54
 2 -14 1 2.29 1.6
 -2 14 -2 4.16 1.08
 -2 14 -2 2.31 0.72
 2 -14 2 3.88 1.86
 -2 14 -3 1.98 1.38
 -2 14 -3 0.98 0.85
 -2 14 -3 1.38 0.64
 2 -14 3 2.16 1.41
 -2 14 -4 46.62 3.2
 -2 14 -4 35.29 3.12
 -2 14 -4 33.33 3.32
 2 -14 4 51.76 4.26
 2 -14 5 76 4.77
 2 -14 5 64.35 4.24
 2 -13 -5 46.46 3.47
 -2 13 4 0.56 0.62
 -2 13 4 0.36 0.61
 2 -13 -4 0.7 1.12
 2 -13 -3 0.15 1.13
 -2 13 3 0.43 0.6
 -2 13 3 -0.12 0.78
 2 -13 -2 14.74 2.33
 -2 13 2 12.31 1.74
 -2 13 2 11.63 1.56
 2 -13 -1 8.67 1.89
 -2 13 1 8.82 1.5
 -2 13 1 10.63 1.44
 2 -13 -1 5.11 1.16
 -2 13 0 1.04 0.83
 -2 13 0 1.45 0.69
 2 -13 0 2.35 1.37
 -2 13 -1 89.32 5.48
 2 -13 1 88.52 5.21
 -2 13 -1 90.39 5.26
 2 -13 1 101.49 6.64
 2 -13 2 50.18 4.7
 -2 13 -2 46.97 3.8
 2 -13 2 58.31 3.82
 -2 13 -3 186.77 9.74
 2 -13 3 198.51 9.45
 2 -13 4 352.43 18.64
 -2 13 -4 374.57 18.32
 2 -13 5 443.93 15.75
 -2 13 -5 262.63 15.31
 -2 13 -5 237.09 15.06
 2 -13 5 481.21 17.08
 -2 13 -6 258.25 11.46
 2 -13 6 213.49 11.98
 -2 13 -7 103.09 5.14
 2 -13 7 117.56 6.38
 2 -13 8 29.39 2.1
 2 -12 -7 0.41 0.58
 2 -12 -7 0.41 0.54
 2 -12 -6 16.93 2
 -2 12 6 19.31 1.93
 2 -12 -6 17.82 2.36
 2 -12 -6 16.74 1.97
 2 -12 -5 12.38 2.04
 -2 12 5 12.31 2.03
 2 -12 -5 14.74 2.55
 -2 12 4 7.7 1.64
 2 -12 -4 6.4 2.1
 -2 12 4 8.75 1.71
 -2 12 3 1.49 0.79
 2 -12 -3 1.67 1.42
 -2 12 3 0.26 0.84
 -2 12 2 46.9 3.6
 2 -12 -2 45.94 4.34
 -2 12 2 44.77 3.69
 -2 12 1 171.18 8.79
 2 -12 -1 169.92 9.7
 -2 12 1 162.77 8.85
 2 -12 0 228.76 12.33
 2 -12 0 244.87 11.6
 -2 12 0 231.94 11.64
 2 -12 1 702.17 31.05
 2 -12 1 723.7 30.06
 -2 12 -1 691.84 30.12
 2 -12 2 607.32 27.44
 2 -12 2 618.4 26.24
 -2 12 -2 591.26 26.36
 2 -12 3 311.53 16.69
 2 -12 3 342.05 15.58
 -2 12 -3 325.92 15.84
 -2 12 -4 84.73 6.07
 2 -12 4 92.27 5.91
 -2 12 -4 88.06 5.54
 -2 12 -5 23.51 3.16
 2 -12 5 28.51 3.32
 2 -12 5 21.53 2.96
 -2 12 -5 29.53 3.1
 2 -12 6 0.4 1.25
 -2 12 -6 1.45 1.07
 -2 12 -6 -0.18 1.22
 2 -12 7 0.94 1.36
 -2 12 -7 -0.19 1.07
 -2 12 -7 0.72 0.86
 2 -12 8 1.13 1
 -2 12 -8 0.98 0.94
 -2 12 -8 1.93 0.63
 2 -12 9 5.93 1
 -2 12 -9 6.45 1.05
 2 -11 -9 28.03 2.01
 2 -11 -8 14.54 1.34
 2 -11 -8 17.07 1.73
 -2 11 8 13.66 1.35
 2 -11 -7 27.57 2.54
 -2 11 7 23.03 2.31
 2 -11 -7 20.63 2.24
 2 -11 -7 21.78 2.6
 -2 11 6 0.29 0.87
 2 -11 -6 1.12 1.58
 2 -11 -6 1.22 1.04
 2 -11 -5 12.47 2.67
 2 -11 -5 13.6 2.35
 -2 11 5 13.32 2.21
 -2 11 5 12.86 2.11
 -2 11 4 122.39 7.19
 2 -11 -4 131.81 8.39
 2 -11 -4 91.73 7.41
 -2 11 4 126.15 19.17
 -2 11 4 134.69 7.42
 -2 11 3 92.75 15.35
 -2 11 2 332.08 30.34
 -2 11 2 375.24 17.25
 2 -11 -2 378.82 18.27
 -2 11 1 629.28 41.01
 2 -11 -1 669.96 28.56
 -2 11 1 603.02 43.45
 -2 11 1 680.21 28.76
 2 -11 -1 656.64 29.45
 -2 11 0 435.3 32.56
 2 -11 0 452.51 19.91
 -2 11 0 432.72 33.64
 -2 11 0 432.32 19.85
 2 -11 0 423.85 20.37
 -2 11 -1 132.56 17.01
 2 -11 1 114.11 17.02
 2 -11 1 140.83 7.92
 -2 11 -1 139.81 7.92
 -2 11 -1 121.23 16.41
 2 -11 1 126.03 8.2
 2 -11 2 2.79 1.52
 -2 11 -2 3.8 1.13
 2 -11 2 3.19 1.26
 -2 11 -2 4.04 1.29
 2 -11 2 1.29 2.89
 -2 11 -2 2.36 2.64
 2 -11 3 8.62 2.15
 -2 11 -3 8.09 1.56
 2 -11 3 8.81 1.71
 -2 11 -3 11.57 4.99
 2 -11 3 16.42 6.38
 -2 11 -3 7.79 1.72
 2 -11 4 1.52 1.96
 -2 11 -4 -1.44 0
 2 -11 5 3.48 3.18
 2 -11 5 2.34 1.54
 -2 11 -6 0.9 1.23
 -2 11 -6 0.2 0.92
 -2 11 -7 0.56 1.18
 -2 11 -7 0.9 1.27
 -2 11 -8 0.71 0.8
 -2 11 -8 0.21 1.07
 -2 11 -9 25.92 2.08
 -2 11 -9 27.32 2.88
 -2 11 -10 102.29 5.41
 2 -10 -10 22.1 1.84
 2 -10 -9 0.17 0.7
 2 -10 -9 0.84 0.51
 -2 10 9 0.99 0.49
 2 -10 -8 1.78 1.02
 2 -10 -8 0.76 0.75
 -2 10 8 0.19 0.62
 2 -10 -8 0.46 0.91
 2 -10 -7 36.91 3.85
 2 -10 -7 38.89 3.42
 2 -10 -7 30.29 3.29
 -2 10 7 29.61 3.17
 2 -10 -6 132.41 8.83
 -2 10 6 140.03 8.3
 -2 10 6 125.98 8.13
 -2 10 5 518.85 41.14
 2 -10 -5 382.1 36.81
 2 -10 -4 920.88 38.76
 -2 10 4 879.05 37.18
 -2 10 4 889.34 37.2
 2 -10 -3 1.46 1.42
 -2 10 3 2.92 0.97
 -2 10 3 2.15 1.04
 -2 10 3 1.19 1.54
 -2 10 2 30.11 7.01
 2 -10 -2 21.56 2.47
 -2 10 2 16.97 6.27
 -2 10 2 28.34 2.81
 2 -10 -2 25.9 3.17
 -2 10 1 12.29 4.62
 2 -10 -1 16.5 2.19
 -2 10 1 17.86 6.15
 -2 10 1 21.39 2.45
 2 -10 -1 14.73 2.53
 -2 10 0 4.17 3.02
 2 -10 0 2.44 2.74
 2 -10 0 3.34 1.13
 -2 10 0 3.39 1.17
 -2 10 0 4.45 2.88
 2 -10 0 1.78 1.26
 2 -10 1 0.98 1.19
 -2 10 -1 0.78 0.75
 2 -10 1 0.43 0.91
 -2 10 -1 1.12 2.05
 -2 10 -1 0.43 0.89
 2 -10 1 1.24 2.27
 -2 10 -2 17.49 2.2
 -2 10 -2 16.55 2.31
 2 -10 2 18.93 6.95
 -2 10 -2 9.22 4.75
 2 -10 2 14.78 2.41
 -2 10 -3 12.72 1.9
 2 -10 3 18.46 6.62
 -2 10 -3 14.77 2.22
 -2 10 -3 14.72 6.36
 2 -10 3 15 2.57
 2 -10 4 6.41 1.96
 2 -10 4 8.63 1.95
 -2 10 -4 10.3 2.09
 -2 10 -4 9.62 4.71
 2 -10 4 11.61 5.64
 -2 10 -4 9.12 1.69
 2 -10 5 12.4 2.27
 -2 10 -5 7.12 1.94
 -2 10 -5 3.18 2.92
 2 -10 5 10.08 5.75
 -2 10 -5 8.35 1.8
 -2 10 -6 36.92 10.48
 2 -10 6 33.94 4.05
 -2 10 -6 31.27 3.7
 2 -10 6 19.4 8.77
 2 -10 7 267 32.06
 -2 10 -8 297.31 18.09
 2 -10 8 432.81 19.19
 -2 10 -9 489.94 23.67
 -2 10 -9 529.11 22.39
 2 -10 9 525.77 23.43
 -2 10 -10 379.6 16.4
 -2 10 -10 352.68 15.22
 2 -10 10 353.5 15.94
 -2 10 -11 172.96 8.11
 2 -9 -11 2.8 0.7
 2 -9 -10 3.11 0.66
 2 -9 -10 5.02 1.09
 -2 9 9 31 2.67
 2 -9 -9 34.02 3.05
 2 -9 -9 34.65 2.7
 2 -9 -8 0.48 1.08
 -2 9 8 1.03 0.83
 2 -9 -8 0.58 0.93
 2 -9 -7 5.33 3.45
 2 -9 -6 25.87 3.59
 -2 9 6 19.49 7.92
 2 -9 -6 32.96 9.79
 -2 9 6 31.79 3.36
 -2 9 6 26.36 3.16
 2 -9 -5 1.78 1.49
 -2 9 5 -1.33 1.71
 2 -9 -5 -3.06 5.22
 -2 9 5 0.14 0.82
 -2 9 5 4.42 1.23
 2 -9 -4 152.43 9.01
 -2 9 4 148.06 7.95
 -2 9 4 157.64 18.87
 -2 9 4 139.46 7.86
 2 -9 -3 2.61 1.39
 -2 9 3 5.35 2.62
 -2 9 3 3.78 0.99
 -2 9 3 3.57 1.1
 -2 9 3 2.06 2.31
 -2 9 2 27.06 7.08
 2 -9 -2 30.48 2.81
 -2 9 2 32.47 7.12
 -2 9 2 29.16 2.81
 2 -9 -2 35.43 3.45
 -2 9 1 44.11 8.34
 2 -9 -1 35.11 8.49
 2 -9 -1 34.32 3.17
 -2 9 1 40.2 3.37
 -2 9 1 22.24 6.56
 2 -9 -1 41.4 3.69
 -2 9 0 33.89 2.96
 2 -9 0 43.01 9.32
 2 -9 0 36.08 3.2
 -2 9 0 35.22 3.2
 2 -9 0 27.99 3.06
 -2 9 0 33.8 7.94
 2 -9 1 40.38 9.28
 -2 9 -1 34.48 3.23
 -2 9 -1 35.06 8.23
 2 -9 1 41.24 3.62
 -2 9 -1 35.69 3.13
 -2 9 -2 0.61 0.79
 -2 9 -2 0.94 0.89
 -2 9 -2 -1.05 2.71
 2 -9 2 1.14 1.47
 2 -9 3 273.74 13.37
 2 -9 3 285.75 26.57
 -2 9 -3 245.66 24.2
 -2 9 -3 268.56 13.02
 -2 9 -4 521.79 23.66
 2 -9 4 541.91 24.16
 -2 9 -4 642.43 46.62
 -2 9 -4 552.86 40.12
 2 -9 4 570.52 41.79
 2 -9 5 1303.69 76.97
 -2 9 -5 1249.55 82.41
 -2 9 -5 1212.57 52.16
 2 -9 5 1306.69 52.83
 2 -9 6 562.68 48.05
 -2 9 -6 574.02 26.18
 2 -9 6 572.55 26.53
 -2 9 -7 570.05 26.99
 2 -9 7 558.5 27.01
 2 -9 8 208.86 26.3
 -2 9 -8 260.23 29.58
 -2 9 -9 125.89 8.6
 2 -9 9 127.85 8.25
 -2 9 -10 19.19 2.47
 2 -9 10 19.09 2.31
 -2 9 -11 16.24 1.86
 2 -9 11 13.78 1.62
 -2 9 -12 3.24 0.75
 2 -8 -12 0.12 0.36
 2 -8 -11 13.87 1.46
 2 -8 -11 14.61 1.29
 2 -8 -11 16.54 1.74
 2 -8 -10 30.96 2.51
 2 -8 -10 23.78 2.12
 2 -8 -10 28.54 2.7
 2 -8 -9 171.03 9.22
 2 -8 -9 167 8.62
 -2 8 9 169.35 8.87
 2 -8 -9 173.88 9.03
 2 -8 -9 166.03 9.2
 2 -8 -8 340.62 30.41
 -2 8 7 100.67 6.97
 2 -8 -7 86.26 7.15
 2 -8 -6 21 3.26
 2 -8 -6 23.84 8.75
 -2 8 6 26.37 9.11
 -2 8 6 20.5 2.69
 -2 8 6 22.03 2.78
 2 -8 -5 5.8 1.82
 -2 8 5 2.28 2.56
 -2 8 5 4.91 1.31
 -2 8 5 3.3 1.1
 2 -8 -4 3.91 1.39
 -2 8 4 3.8 2.75
 -2 8 4 2.22 0.94
 -2 8 4 3.43 0.94
 2 -8 -3 88.88 5.34
 -2 8 3 85.4 12.31
 -2 8 3 88.38 5.3
 2 -8 -3 92.19 5.97
 -2 8 3 90.41 10.88
 2 -8 -2 65.66 4.43
 -2 8 2 70.45 4.5
 -2 8 2 71.32 10.7
 2 -8 -2 75.14 5.03
 -2 8 2 85.42 10.56
 2 -8 -1 0.62 0.75
 2 -8 -1 4.54 3.11
 -2 8 1 0.21 0.68
 -2 8 1 1.72 2.23
 -2 8 1 -0.74 1.35
 2 -8 -1 2.75 1.19
 -2 8 0 418.82 29.78
 2 -8 0 366.72 28.75
 2 -8 0 392.92 17.63
 -2 8 0 420.7 17.84
 -2 8 0 393.51 17.38
 2 -8 0 383.18 17.87
 2 -8 1 246.22 22.16
 -2 8 -1 235.93 21.25
 -2 8 -1 232.42 11.11
 2 -8 2 1907.76 89
 2 -8 2 1791.9 71.04
 -2 8 -2 1913.32 88.35
 -2 8 -2 1767.42 86.25
 -2 8 -2 1710.79 70.64
 2 -8 3 823.46 48.57
 -2 8 -3 740.55 31.95
 2 -8 3 782.04 32.36
 -2 8 -3 761.33 49.25
 2 -8 4 906.67 53.47
 -2 8 -4 807.56 35.02
 2 -8 4 862.77 35.54
 -2 8 -4 809.42 56.59
 2 -8 5 178.08 22.22
 -2 8 -5 178.86 10.08
 -2 8 -5 177.4 26.32
 2 -8 5 197.24 10.61
 2 -8 6 276.94 14.65
 -2 8 -6 256.66 14.17
 2 -8 6 261.87 29.99
 -2 8 -6 279.75 14.22
 -2 8 -7 39.82 12.95
 -2 8 -7 37.75 4.66
 -2 8 -7 41.3 4.7
 2 -8 7 43.85 12.7
 2 -8 7 34.38 4.52
 -2 8 -8 13.33 6.47
 -2 8 -8 6.05 2.15
 -2 8 -8 6.33 2.15
 2 -8 8 6.21 2.27
 2 -8 8 14.81 6.77
 -2 8 -9 2.76 3.09
 -2 8 -10 2.07 1.15
 -2 8 -10 1.48 1
 2 -8 10 1.04 0.92
 -2 8 -11 -0.12 0.75
 2 -8 11 0.1 0.59
 -2 8 -12 1.3 0.68
 2 -8 12 0.83 0.54
 -2 8 -13 0.28 0.37
 2 -7 -13 159.71 6.91
 2 -7 -12 152.56 6.82
 2 -7 -12 134.26 6.24
 2 -7 -12 136.51 6.69
 2 -7 -11 211.69 10.23
 2 -7 -11 208.47 9.63
 2 -7 -11 213.82 10.04
 2 -7 -10 78.94 4.92
 2 -7 -10 89.97 5.51
 -2 7 10 74.44 4.93
 2 -7 -10 72.83 4.93
 2 -7 -9 5.46 4
 2 -7 -8 7.35 2.13
 2 -7 -8 7.81 4.76
 2 -7 -8 4.46 1.77
 -2 7 8 4.31 1.45
 -2 7 7 36.31 3.96
 2 -7 -7 53.55 12.56
 -2 7 7 47.62 12.14
 -2 7 7 54.51 12.14
 2 -7 -7 43.67 4.69
 2 -7 -6 83.31 6.38
 -2 7 6 89.3 5.91
 2 -7 -6 62.19 13.66
 -2 7 6 62.76 12.46
 -2 7 6 73.84 14.63
 -2 7 6 79.59 5.5
 2 -7 -5 6.17 1.76
 -2 7 5 6.61 1.27
 -2 7 5 6.77 3.55
 -2 7 5 3.43 3.62
 -2 7 5 8.07 1.42
 -2 7 4 6.71 1.22
 -2 7 4 6.2 1.12
 -2 7 4 3.2 2.55
 2 -7 -4 7.34 1.6
 -2 7 3 373.13 16.44
 2 -7 -3 371.42 16.48
 -2 7 3 367.6 26.1
 2 -7 -3 387.51 17.16
 2 -7 -2 57.07 4.15
 2 -7 -2 66.64 4.01
 -2 7 2 59.62 3.83
 -2 7 2 69.07 9.63
 2 -7 -2 53.42 8.75
 -2 7 1 1583.16 64.85
 2 -7 -1 1657.81 65.56
 2 -7 -1 1637.53 65.15
 -2 7 1 1652.77 65.18
 -2 7 1 1670.68 78.08
 2 -7 -1 1732.01 78.9
 -2 7 0 794.69 33.4
 2 -7 0 814.79 33.96
 -2 7 0 853.57 45.51
 2 -7 0 887.98 46.67
 -2 7 0 845.71 33.79
 2 -7 1 269.37 12.52
 2 -7 1 273.76 22.07
 -2 7 -1 275.13 12.33
 2 -7 2 631.92 26.31
 2 -7 2 644.37 38.46
 -2 7 -2 609.51 26.03
 2 -7 3 35.64 3.03
 -2 7 -3 33.48 2.82
 -2 7 -3 48.61 9.86
 2 -7 3 35.59 7.65
 -2 7 -4 50.66 3.87
 2 -7 4 55.99 4.15
 2 -7 4 59.92 10.36
 2 -7 4 56.33 3.75
 -2 7 -4 51.77 3.83
 -2 7 -5 1.82 4.08
 -2 7 -5 0.96 0.91
 2 -7 5 -0.47 0.96
 -2 7 -5 -0.29 0.64
 2 -7 5 -1.2 2.68
 2 -7 5 0.23 0.56
 -2 7 -6 70.46 5.54
 -2 7 -6 50.52 14.23
 2 -7 6 72.56 5.13
 2 -7 6 52.03 12.16
 -2 7 -6 66.92 5.66
 2 -7 6 65.98 5.68
 -2 7 -7 9.1 2.37
 2 -7 7 5.59 5.39
 2 -7 7 5.61 2.02
 -2 7 -7 5.21 2.12
 -2 7 -8 -0.57 1.47
 -2 7 -8 1.1 1.67
 -2 7 -8 1.56 3.5
 2 -7 8 5.47 4.71
 2 -7 8 0.26 1.4
 -2 7 -9 134.42 9.03
 2 -7 9 135.92 8.89
 -2 7 -9 127.62 9
 -2 7 -9 115.16 17.85
 -2 7 -10 32.79 8.81
 2 -7 10 29.74 3.24
 -2 7 -11 72.97 4.88
 2 -7 11 67.83 4.71
 -2 7 -11 72.78 5.02
 -2 7 -12 161.15 7.98
 2 -7 12 156.86 7.85
 -2 7 -12 170.12 8.32
 -2 7 -13 143.56 6.92
 2 -6 -13 43.86 2.65
 2 -6 -13 38.68 2.57
 2 -6 -12 37.69 2.56
 2 -6 -12 34.69 2.8
 2 -6 -12 35.57 2.75
 2 -6 -11 0.9 0.77
 2 -6 -11 1.1 0.9
 2 -6 -11 1.69 0.91
 -2 6 10 93.79 13.62
 -2 6 9 76.36 13.12
 -2 6 9 69.74 5.09
 2 -6 -9 76.58 13.02
 2 -6 -9 71.37 5.33
 2 -6 -9 76.69 5.21
 2 -6 -9 74.92 5.42
 2 -6 -8 29.04 3.56
 -2 6 8 43.55 10.18
 2 -6 -8 24.43 8.06
 -2 6 8 33.03 3.38
 2 -6 -8 32.09 3.79
 2 -6 -7 12.62 6.02
 -2 6 7 10.55 5.86
 -2 6 7 9 5.49
 -2 6 7 9.95 1.99
 2 -6 -7 8.3 2.27
 2 -6 -6 49 4.59
 2 -6 -6 47.1 11.06
 -2 6 6 37.21 9.15
 -2 6 6 49.33 3.8
 -2 6 6 51.97 4.13
 -2 6 6 66.07 12.69
 -2 6 5 336.98 15.08
 2 -6 -5 361.39 16.36
 -2 6 5 365.33 26.51
 -2 6 5 330.93 15.24
 -2 6 4 495.73 21.02
 -2 6 4 471.98 30.37
 -2 6 4 486.95 21.01
 2 -6 -4 535.87 22.06
 2 -6 -3 729.8 30.16
 2 -6 -3 696.08 29.54
 -2 6 3 730.86 29.51
 -2 6 3 763.79 37.59
 2 -6 -2 68.15 4.3
 2 -6 -2 67.14 4
 -2 6 2 69.9 3.99
 -2 6 2 77.52 8.66
 -2 6 1 26.66 5.53
 2 -6 -1 20.11 5.08
 2 -6 -1 26.85 2.15
 -2 6 0 1.15 1.49
 -2 6 0 0.5 1.84
 2 -6 0 0.6 1.1
 -2 6 -1 18.84 4.7
 2 -6 1 19.85 5.12
 -2 6 -2 8.26 3.64
 2 -6 2 9.22 3.52
 2 -6 2 7.67 1.25
 -2 6 -3 34.18 2.73
 -2 6 -3 42.38 2.98
 2 -6 3 38.17 2.97
 2 -6 4 60.54 3.79
 -2 6 -4 70.05 13.34
 -2 6 -4 57.2 4
 -2 6 -4 61.46 4.07
 2 -6 4 60.01 4.18
 2 -6 5 4.31 1.27
 -2 6 -5 5.56 1.27
 -2 6 -5 1.62 2.96
 2 -6 5 5.1 1.11
 2 -6 5 7.22 3.77
 -2 6 -5 3.3 1.2
 -2 6 -6 19.22 2.7
 2 -6 6 20.56 2.55
 -2 6 -6 19.38 8.12
 2 -6 6 20.33 7.05
 -2 6 -6 23.24 3.08
 -2 6 -7 89.14 6.78
 2 -6 7 80.78 6.13
 2 -6 7 55.88 13.46
 -2 6 -7 60.46 6.15
 -2 6 -8 16.02 3.07
 2 -6 8 16.65 2.76
 2 -6 8 20.31 7.92
 -2 6 -8 26.84 8.59
 -2 6 -8 20.35 3.27
 -2 6 -9 232.09 12.88
 -2 6 -9 228.86 12.66
 -2 6 -10 371.76 32.16
 -2 6 -10 365.37 17.88
 -2 6 -10 375.95 17.91
 -2 6 -11 806.29 34.51
 -2 6 -11 837.43 34.42
 2 -6 11 795.67 34.24
 -2 6 -12 366.61 16.81
 -2 6 -12 390.93 16.64
 2 -6 12 364.3 16.4
 -2 6 -13 162.35 7.57
 -2 6 -13 159.4 7.87
 2 -5 -14 1.13 0.46
 2 -5 -14 0.75 0.43
 2 -5 -13 77.81 4.24
 2 -5 -13 69.71 4.29
 2 -5 -13 70.47 3.83
 2 -5 -12 48.96 3.62
 2 -5 -12 43.17 3.25
 2 -5 -12 45.94 3.18
 2 -5 -11 63.86 4.7
 2 -5 -11 72.65 4.79
 2 -5 -11 63.36 4.29
 2 -5 -10 20.43 2.42
 2 -5 -10 23.98 2.72
 -2 5 10 23.63 2.54
 -2 5 10 20.86 6.92
 2 -5 -10 21.41 2.65
 2 -5 -9 2.32 1.12
 2 -5 -9 5.59 3.82
 -2 5 9 3.79 3.27
 2 -5 -9 2.96 1.29
 -2 5 9 2.9 1.01
 2 -5 -9 2.9 1.27
 2 -5 -8 56.95 4.82
 2 -5 -8 45 10.18
 -2 5 8 63.75 4.72
 -2 5 8 65.14 13.36
 2 -5 -8 59.87 4.91
 2 -5 -7 1.11 1.35
 -2 5 7 1.4 0.99
 -2 5 7 -1.45 3.25
 -2 5 7 2.64 2.96
 2 -5 -7 1.24 2.27
 -2 5 6 183.25 18.46
 2 -5 -6 165.84 19.95
 -2 5 6 161.97 9.01
 2 -5 -6 166.91 9.67
 -2 5 6 197.39 20.96
 -2 5 6 173.14 8.59
 2 -5 -5 306.44 13.71
 -2 5 5 270.01 12.66
 -2 5 5 277.1 12.37
 -2 5 5 272.26 20.87
 2 -5 -4 94.37 5.52
 -2 5 3 26.23 5
 -2 5 3 23.47 4.02
 -2 5 2 151.06 11.33
 2 -5 -2 127.75 12.01
 -2 5 2 128.71 11.54
 -2 5 1 28.39 4.28
 2 -5 -1 26.24 5.01
 -2 5 1 24.5 4.61
 2 -5 0 42.6 6.31
 -2 5 0 48.7 6.34
 2 -5 1 345.23 21.91
 -2 5 -1 351.81 22.46
 -2 5 -2 29.75 6.28
 2 -5 2 27.73 5.31
 -2 5 -3 471.14 33.55
 2 -5 3 492.58 29.33
 -2 5 -4 19.01 2
 2 -5 4 15.73 4.48
 -2 5 -4 18.84 1.91
 -2 5 -5 667.77 28.36
 -2 5 -5 640.82 27.58
 -2 5 -5 694.75 47.87
 -2 5 -5 594.75 45.65
 -2 5 -6 1345.02 82.19
 2 -5 6 1229.13 74.9
 -2 5 -6 1271.55 58.13
 -2 5 -7 1117.18 63.97
 -2 5 -7 839.64 36.38
 -2 5 -7 1175.19 59.61
 -2 5 -7 787.2 35
 -2 5 -8 1183.22 66.79
 2 -5 8 943 62.39
 -2 5 -8 1097.24 61.71
 -2 5 -8 890.94 41.4
 -2 5 -8 1033.07 42.47
 -2 5 -9 718.22 31.6
 -2 5 -9 722.51 32.01
 -2 5 -9 735.19 32.18
 -2 5 -9 685.38 48.07
 -2 5 -10 281.9 14.41
 -2 5 -10 288.85 14.33
 -2 5 -10 302.6 28.18
 -2 5 -11 135.04 7.73
 -2 5 -12 3.38 1.14
 -2 5 -12 3.95 1.13
 2 -5 12 3.86 1.04
 -2 5 -13 1.07 0.75
 -2 5 -13 0.82 0.58
 -2 5 -14 2.88 0.61
 2 -4 -14 16.19 1.62
 2 -4 -14 18.81 1.61
 2 -4 -13 12.74 1.72
 2 -4 -13 13.93 1.63
 2 -4 -13 11.2 1.41
 2 -4 -12 12.31 1.67
 2 -4 -12 13.77 1.7
 2 -4 -12 13.39 2
 -2 4 11 1.14 2.08
 -2 4 10 3.57 1.02
 2 -4 -10 2.51 1.12
 2 -4 -10 3.49 1.31
 2 -4 -10 3.54 1.25
 -2 4 10 1.21 2.71
 2 -4 -9 118.68 7.2
 2 -4 -9 126.31 7.29
 -2 4 9 126.81 7.17
 -2 4 9 106.62 16.19
 -2 4 8 188.03 22.21
 -2 4 8 189.42 9.52
 2 -4 -8 166.62 9.69
 2 -4 -8 174.62 9.71
 2 -4 -8 184.21 19.78
 -2 4 7 1132.54 45.85
 2 -4 -7 1078.43 46.28
 -2 4 6 347.34 28.43
 2 -4 -6 281.94 14.96
 -2 4 6 287.05 14.48
 2 -4 -6 337.07 27.46
 -2 4 6 342.01 14.2
 2 -4 -5 144.38 7.87
 -2 4 5 154.63 13.59
 -2 4 4 19.41 3.98
 -2 4 3 47.87 5.13
 -2 4 3 54.94 6.51
 2 -4 -2 381.23 22.44
 -2 4 2 420.83 20.88
 -2 4 2 381.45 21.93
 -2 4 1 343.8 17.99
 2 -4 -1 330.86 19.85
 -2 4 0 51.28 5.86
 2 -4 0 40.51 5.48
 2 -4 1 1.85 1.44
 -2 4 -1 2.22 1.99
 -2 4 -2 156.02 14.57
 2 -4 2 139.86 11.67
 -2 4 -2 153.74 12.63
 -2 4 -3 984.83 56.25
 2 -4 3 1046.26 49.56
 -2 4 -3 1054.42 53.5
 -2 4 -4 1381.89 74.52
 2 -4 4 1454.63 66.63
 -2 4 -4 1342.98 72.99
 -2 4 -5 932.37 39.43
 2 -4 5 923.06 50.71
 -2 4 -6 781.35 38.36
 -2 4 -6 927.34 37.6
 -2 4 -6 1167.05 61.9
 -2 4 -6 1148.06 57.26
 -2 4 -7 457.21 32.23
 -2 4 -7 350.25 17
 -2 4 -7 398.94 17.88
 -2 4 -7 309.18 16.31
 -2 4 -7 375.5 32.04
 2 -4 7 237.78 27.16
 -2 4 -8 105.43 15.47
 -2 4 -8 113.05 7.31
 -2 4 -8 128.73 17.69
 -2 4 -8 122.87 7.6
 -2 4 -8 119.95 7.8
 -2 4 -9 2.53 3.65
 -2 4 -9 3.52 3.39
 -2 4 -9 3.24 1.25
 -2 4 -9 1.99 1.16
 -2 4 -10 15.25 6.08
 -2 4 -10 16.45 6.35
 -2 4 -10 14.03 2.24
 -2 4 -10 10.38 1.85
 -2 4 -12 13.7 1.84
 -2 4 -12 16.29 2.13
 -2 4 -12 14.86 1.77
 -2 4 -13 22.64 2.21
 -2 4 -13 20.75 2
 -2 4 -14 32.49 2.21
 2 -3 -15 12.77 1.16
 2 -3 -14 28.02 2.4
 2 -3 -14 32.5 2.38
 2 -3 -14 29.13 2.02
 2 -3 -13 79.62 5.12
 2 -3 -13 84.33 4.73
 2 -3 -13 77.1 4.78
 -2 3 12 327.04 28.78
 2 -3 -12 315.89 15.01
 2 -3 -12 372.12 16.21
 2 -3 -12 349.9 15.37
 2 -3 -11 233.85 11.73
 2 -3 -11 237.98 11.29
 -2 3 11 213.03 23.16
 2 -3 -11 213.43 10.99
 2 -3 -10 346.07 15.86
 2 -3 -10 312.74 15.28
 2 -3 -10 344.28 15.61
 -2 3 10 315.93 29.02
 -2 3 9 590.2 25.53
 2 -3 -9 596.24 25.83
 2 -3 -9 599.21 25.79
 -2 3 9 567.29 42.07
 2 -3 -8 149.79 16.86
 2 -3 -8 181.59 9.32
 2 -3 -8 168.03 9.3
 -2 3 8 154.19 20.11
 -2 3 8 166.75 8.79
 2 -3 -7 55.44 9.76
 2 -3 -7 63.24 4.67
 2 -3 -7 54.48 4.63
 -2 3 7 56.86 4.1
 -2 3 7 60.2 12.14
 2 -3 -6 46.65 3.96
 -2 3 6 44.91 9.21
 -2 3 5 45.74 6.99
 2 -3 -5 36.93 7.74
 -2 3 4 191.73 13.3
 2 -3 -4 170.94 15.47
 -2 3 3 75.6 6.98
 -2 3 2 40.92 3.9
 -2 3 2 41.79 4.92
 -2 3 1 586.31 25.26
 2 -3 -1 561.89 27.08
 2 -3 -1 519.89 23.85
 -2 3 0 320.83 17.78
 2 -3 0 318.98 17.57
 -2 3 0 334.87 16.77
 -2 3 -1 2350.03 102.21
 2 -3 1 2418.9 98.23
 -2 3 -1 2362.59 98.62
 2 -3 2 1135.41 49.5
 -2 3 -2 1167.95 52.87
 -2 3 -3 854.08 47.21
 -2 3 -3 776.62 32.39
 2 -3 3 858.87 38.72
 -2 3 -3 911.77 46.32
 2 -3 4 118.11 12.92
 -2 3 -4 126.54 14.57
 -2 3 -4 85.94 13.04
 2 -3 4 119.99 10.67
 2 -3 5 236.13 22.65
 2 -3 5 226.49 18.15
 -2 3 -5 204.77 21.03
 -2 3 -5 230.43 20.73
 -2 3 -6 34.46 3.44
 -2 3 -6 29.23 2.93
 2 -3 6 33.98 6.86
 2 -3 6 24.65 8.47
 -2 3 -6 33.12 8.09
 -2 3 -7 28.09 2.89
 -2 3 -7 24.49 3.01
 -2 3 -7 23.29 2.68
 -2 3 -7 34.69 7.72
 2 -3 7 16.27 7.35
 -2 3 -7 29.84 7.47
 -2 3 -8 18.87 2.37
 -2 3 -8 19.6 2.65
 -2 3 -8 18.67 2.35
 -2 3 -8 17.28 5.77
 2 -3 8 20.99 8.38
 -2 3 -8 19.68 6.36
 -2 3 -9 49.43 3.97
 -2 3 -9 39.39 9.14
 -2 3 -9 46.53 4.05
 -2 3 -9 59.86 11.41
 2 -3 9 53.1 12.75
 -2 3 -9 52.89 4
 -2 3 -10 9.33 1.64
 -2 3 -10 9.56 1.58
 -2 3 -10 13.31 5.56
 -2 3 -10 7.33 4.48
 -2 3 -10 10.62 1.94
 -2 3 -11 37.48 9.32
 -2 3 -12 3.52 1.13
 -2 3 -12 1.7 0.93
 -2 3 -13 63.18 3.89
 -2 3 -13 64.44 4.16
 -2 3 -13 60.06 3.77
 -2 3 -14 56.17 3.25
 2 -2 -15 131.84 6.25
 2 -2 -14 501.42 20.14
 2 -2 -14 457.22 19.74
 2 -2 -14 471.42 20.36
 2 -2 -13 493.44 20.64
 2 -2 -13 477.01 21
 2 -2 -13 456.26 20.28
 -2 2 12 767.25 50.05
 -2 2 11 142.79 18.6
 2 -2 -11 148.92 8.2
 2 -2 -11 144.74 7.93
 2 -2 -11 169.19 8.88
 2 -2 -10 12.47 1.93
 2 -2 -10 12.55 1.84
 2 -2 -10 15.65 2.19
 -2 2 9 12.1 5.46
 2 -2 -9 18.27 2.27
 2 -2 -9 17.96 2.28
 2 -2 -9 17.49 2.12
 -2 2 8 153.57 8.07
 2 -2 -8 170.33 8.79
 2 -2 -8 153.26 8.21
 -2 2 7 178.4 21.09
 2 -2 -7 182.2 17.02
 2 -2 -7 198.46 10.13
 -2 2 7 188.12 9.31
 2 -2 -7 199.95 9.79
 -2 2 6 29.62 7.87
 2 -2 -6 45.93 7.75
 2 -2 -5 0.61 1.75
 -2 2 5 1.44 2.46
 2 -2 -5 -0.63 2.45
 -2 2 5 2.3 2.1
 -2 2 4 546 27.99
 2 -2 -4 606.49 32.64
 2 -2 -3 13.47 3.75
 -2 2 3 9.5 2.05
 -2 2 2 3171.73 131.43
 -2 2 2 3337.3 129.33
 2 -2 -1 83.3 6.31
 -2 2 1 87.4 6
 -2 2 0 91.61 6.23
 2 -2 0 90.46 6.28
 2 -2 0 91.93 6.07
 -2 2 0 104.83 9.63
 2 -2 1 13.59 2.15
 -2 2 -1 7.47 3.43
 2 -2 1 13.67 2.41
 2 -2 2 8.84 1.9
 2 -2 2 8.06 2.1
 -2 2 -2 4.46 3.61
 -2 2 -3 5.07 2.81
 2 -2 3 4.63 1.96
 2 -2 3 1.92 1.76
 2 -2 4 11.46 4.1
 2 -2 4 7.92 3.74
 2 -2 4 9.9 3.52
 -2 2 -4 12.17 4.36
 2 -2 5 340.73 29.63
 2 -2 5 362.32 26.32
 -2 2 -6 51.24 3.99
 2 -2 6 39.46 3.15
 2 -2 6 35.87 7.56
 -2 2 -7 10.14 1.83
 -2 2 -7 8.51 1.54
 -2 2 -7 8.68 1.44
 2 -2 7 14.35 6.7
 2 -2 7 18.82 4.87
 -2 2 -7 9.51 4.19
 -2 2 -8 83.01 5.44
 2 -2 8 66.67 13.73
 -2 2 -8 60.04 11.4
 -2 2 -8 78.1 5.04
 -2 2 -8 67.42 11.27
 -2 2 -8 85.61 5.24
 -2 2 -9 30.4 3.04
 -2 2 -9 32.86 3.04
 -2 2 -9 32.47 2.92
 2 -2 9 32.13 9.7
 -2 2 -9 42.26 9.5
 -2 2 -9 17.37 6.03
 -2 2 -10 71.67 12.86
 -2 2 -10 75.75 5.19
 -2 2 -10 80.7 5.32
 2 -2 10 65.71 13.53
 -2 2 -10 74.73 4.86
 -2 2 -11 348.79 16.89
 -2 2 -11 362.82 30.8
 -2 2 -11 411.34 17.88
 -2 2 -12 599.22 25.77
 -2 2 -12 603.18 26.11
 -2 2 -13 370.12 16.49
 -2 2 -13 372.73 16.17
 -2 2 -13 378.08 16.26
 -2 2 -14 227.71 10.01
 2 -1 -15 93.8 4.56
 2 -1 -15 111.51 5.24
 2 -1 -14 68.2 4.04
 2 -1 -14 73.26 4.6
 2 -1 -14 70.35 4.31
 2 -1 -13 27.45 2.55
 2 -1 -13 24.37 2.79
 2 -1 -13 26.97 2.67
 -2 1 12 1.27 2.32
 2 -1 -12 1.77 1.29
 2 -1 -12 2.29 1.21
 2 -1 -11 78.47 5.6
 2 -1 -11 83.72 5.42
 -2 1 11 66.16 12.92
 2 -1 -10 143.55 7.71
 2 -1 -10 137.97 7.91
 2 -1 -10 129.19 7.16
 -2 1 10 143.57 18.51
 2 -1 -9 22.8 2.41
 2 -1 -9 22.2 2.5
 2 -1 -9 21.64 2.21
 -2 1 9 27.09 7.81
 2 -1 -8 23.02 2.33
 2 -1 -8 19.8 2.25
 2 -1 -8 23.88 2.27
 -2 1 8 22.42 6.85
 2 -1 -7 203.19 9.84
 2 -1 -7 202.57 9.89
 2 -1 -6 5.08 2.31
 -2 1 6 1.04 3.79
 2 -1 -5 191.54 14.73
 2 -1 -5 220.44 14.38
 2 -1 -5 271.8 18.89
 -2 1 5 244.31 20.29
 2 -1 -4 7.66 3.01
 -2 1 4 3.39 1.87
 2 -1 -4 5.9 1.58
 2 -1 -4 7 3.04
 2 -1 -3 0.68 1.96
 2 -1 -3 4.03 1.95
 2 -1 -3 2.89 2.41
 -2 1 3 1.8 0.93
 2 -1 -2 49.44 7.53
 2 -1 -2 43.56 9
 -2 1 2 43.65 3.48
 2 -1 -2 35.4 4.83
 2 -1 -1 31.35 9.16
 2 -1 0 7.57 1.58
 2 -1 0 8.89 1.25
 2 -1 0 8.8 1.2
 2 -1 1 2.22 2.68
 2 -1 1 2.09 3.32
 2 -1 1 4.17 1.45
 2 -1 1 0.96 0.47
 2 -1 2 600.25 27.67
 2 -1 2 512.13 28.64
 2 -1 2 613.75 36.62
 -2 1 -2 512.43 28.56
 2 -1 2 574.2 28.16
 -2 1 -3 77.7 9.79
 2 -1 3 80.75 8.37
 2 -1 3 55.14 8.05
 -2 1 -3 82.25 9.28
 2 -1 3 73.15 8.37
 2 -1 4 263.88 19.96
 2 -1 4 232.62 16.73
 2 -1 4 282.15 21.82
 -2 1 -4 294.54 21.11
 2 -1 5 12.48 4.55
 -2 1 -5 20.45 5.19
 2 -1 5 14.65 5.93
 2 -1 6 388.21 17.01
 2 -1 6 391.12 27.51
 -2 1 -6 399.61 27.64
 -2 1 -7 521.02 23.07
 -2 1 -7 572.39 23.33
 -2 1 -7 553.35 23.3
 2 -1 7 535.79 23.22
 2 -1 7 505.84 39.62
 -2 1 -7 541.91 35.3
 2 -1 8 818.4 47.59
 -2 1 -8 930.7 37.41
 2 -1 8 973.19 59.09
 -2 1 -8 906.39 37.52
 -2 1 -8 903.16 37.52
 -2 1 -8 815.61 50.22
 -2 1 -9 651.47 43.02
 -2 1 -9 640.51 27.53
 -2 1 -9 669.45 28.02
 2 -1 9 635.45 46.67
 -2 1 -9 659.54 41.84
 -2 1 -9 652.39 27.85
 -2 1 -10 1087.5 44.74
 2 -1 10 1031.79 65.75
 -2 1 -10 1082.95 44.5
 -2 1 -10 982.79 60.64
 -2 1 -11 374.25 30.17
 2 -1 11 353.84 33.05
 -2 1 -12 158.31 8.27
 -2 1 -12 138.31 7.88
 -2 1 -13 60.11 4
 -2 1 -13 65.78 4.01
 -2 1 -14 2.04 0.61
 2 0 -15 26.17 2.15
 2 0 -15 25.48 1.79
 2 0 -14 21.02 2.16
 2 0 -14 21.42 2
 2 0 -14 18.96 2.19
 2 0 -13 25.49 2.57
 2 0 -13 29.75 2.85
 2 0 -13 25.24 2.83
 2 0 -12 47.33 4.16
 -2 0 12 52.68 11.6
 2 0 -12 50.28 4.15
 2 0 -12 49.91 4.02
 -2 0 11 113.91 17.34
 2 0 -11 129.23 7.29
 2 0 -11 113.5 7
 2 0 -11 115.88 7.34
 2 0 -10 56.44 4.53
 2 0 -10 64.2 4.44
 -2 0 9 4.49 2.91
 2 0 -9 7.1 1.59
 2 0 -9 7.66 1.4
 2 0 -8 17.85 2
 2 0 -8 23.15 2.51
 -2 0 8 20.06 6.4
 2 0 -8 22 2.09
 2 0 -7 113.1 6.21
 2 0 -7 109.24 12.12
 2 0 -7 92.41 5.37
 2 0 -6 1169.74 54.02
 -2 0 6 1198.04 60.09
 2 0 -5 1641.07 69.67
 2 0 -5 1597.68 67.04
 2 0 -5 1634.52 68.55
 2 0 -4 236.81 13.28
 -2 0 4 207.78 16.65
 2 0 -4 206.82 13.93
 2 0 -4 243.94 13.2
 2 0 -3 5.35 2.71
 2 0 -3 4.36 2.79
 -2 0 2 61.22 3.36
 2 0 -2 78.27 11.26
 2 0 -2 75.89 12.62
 2 0 -1 228.05 10.33
 2 0 -1 225.18 12.01
 2 0 0 708.05 47.26
 2 0 0 673.54 54.73
 2 0 1 164.43 15.51
 2 0 1 191.82 20.85
 2 0 2 2698.62 105.72
 2 0 2 2652.54 107.2
 2 0 2 2351.86 107.03
 2 0 2 2467.36 112.59
 2 0 3 2.67 1.96
 2 0 3 2.74 1.62
 2 0 3 0.5 1.82
 -2 0 -3 3.29 2.11
 2 0 4 32.31 6.71
 -2 0 -4 48.69 7.03
 2 0 4 33.73 7.02
 2 0 5 1357.01 65.37
 -2 0 -5 1184.71 63.4
 -2 0 -5 1406.19 62.39
 2 0 5 1138.49 66
 2 0 6 1804.41 82.35
 2 0 6 1612.61 67.9
 2 0 6 1761.65 67.98
 -2 0 -6 1919.29 83.77
 -2 0 -7 1417.22 71.24
 2 0 7 1448.84 56.71
 2 0 7 1293.81 56.55
 -2 0 -7 1454.94 56.36
 2 0 7 1489.44 77.38
 -2 0 -8 547.79 36.06
 -2 0 -8 546.81 23.17
 2 0 8 609.36 41.83
 2 0 8 518.33 34.51
 2 0 8 546.2 23.56
 2 0 9 119.15 17.12
 2 0 9 107.49 13.46
 -2 0 -9 116.79 6.68
 -2 0 -9 121.84 7.03
 2 0 10 301.38 29.24
 -2 0 -10 263.17 25.06
 -2 0 -10 287.2 14.1
 -2 0 -10 299.23 13.88
 2 0 11 -1.32 2.95
 -2 0 -11 3.99 2.58
 -2 0 -12 9.77 1.52
 -2 0 -12 9.51 1.61
 -2 0 -13 52.97 3.59
 -2 0 -13 57.07 3.65
 -2 0 -14 14.29 1.23
 -2 0 -14 15.6 1.34
 2 0 14 11.03 1.19
 2 1 -15 11.33 1.41
 2 1 -14 21.69 2.33
 2 1 -14 16.59 1.89
 2 1 -14 19.61 2.11
 2 1 -13 10.35 1.88
 2 1 -13 10.65 1.73
 2 1 -13 14.13 2.01
 2 1 -12 31.3 3.36
 2 1 -12 37.45 3.42
 -2 -1 12 25.37 8.25
 2 1 -12 34.94 3.35
 2 1 -12 32.81 3.04
 2 1 -11 428.61 20.24
 2 1 -11 432.82 19.83
 2 1 -11 457.82 20
 -2 -1 11 432.37 36.79
 2 1 -11 436.27 19.66
 2 1 -10 940.83 39.02
 2 1 -10 912.13 38.26
 2 1 -10 931.72 38.35
 2 1 -10 891.83 38.25
 -2 -1 10 975.54 58.23
 2 1 -9 246.27 12.08
 2 1 -9 225.45 11.19
 2 1 -9 233.4 11.59
 2 1 -9 229.43 11.21
 -2 -1 9 246.87 23.79
 -2 -1 8 1314.79 67.62
 2 1 -8 1255.41 52.6
 2 1 -8 1375.78 53.34
 2 1 -8 1261.96 52.05
 2 1 -7 286.1 13.87
 2 1 -7 286.17 12.97
 -2 -1 6 70.49 9.9
 2 1 -6 47.93 7.58
 -2 -1 5 1.33 2.44
 2 1 -5 -0.35 1.35
 2 1 -4 28.71 5.24
 -2 -1 4 29.81 5.97
 2 1 -4 33.98 4.73
 -2 -1 3 275.72 19.68
 2 1 -3 374.31 24.37
 -2 -1 2 654.4 30.9
 2 1 -2 694 42.83
 2 1 -1 166.77 9.59
 2 1 0 413.74 19.7
 2 1 0 410.14 20.05
 2 1 0 387.7 19.76
 -2 -1 0 415.72 17.9
 2 1 0 382.66 31.88
 2 1 1 215.6 19.54
 2 1 1 251.35 12.48
 2 1 2 957.51 51.29
 2 1 2 1100.45 50.97
 2 1 2 1111.13 47.77
 2 1 3 707.79 36.26
 2 1 3 638.25 33.42
 -2 -1 -4 378.04 26.33
 2 1 4 384.43 21.04
 2 1 4 435.08 28.59
 2 1 4 348.37 25.88
 2 1 5 214.82 19.38
 2 1 5 198.12 19.27
 -2 -1 -5 212.4 19.31
 2 1 6 31.92 2.78
 2 1 6 33.31 2.87
 -2 -1 -6 34.34 7.37
 2 1 7 309.97 25.23
 2 1 7 330.62 15.06
 2 1 7 310.29 27.25
 2 1 7 332.21 15.28
 -2 -1 -7 378.81 27.1
 -2 -1 -7 338.25 26.24
 2 1 8 15.52 5.19
 2 1 8 19.21 2.29
 2 1 8 17.6 6.29
 2 1 8 18.64 2.1
 2 1 9 31.81 8.78
 2 1 9 25.87 7.21
 -2 -1 -9 27.48 2.95
 2 1 9 35.35 2.96
 -2 -1 -10 67.2 4.54
 2 1 10 69.5 13.14
 -2 -1 -10 53.29 10.28
 -2 -1 -10 61.54 4.66
 2 1 10 63.42 10.24
 2 1 11 120.97 16.78
 -2 -1 -12 114.31 5.99
 -2 -1 -12 103.46 6.18
 -2 -1 -13 26.22 2.29
 -2 -1 -13 28.9 2.34
 2 1 14 2.56 0.6
 2 2 -15 90.64 4.76
 2 2 -14 251.9 11.82
 2 2 -14 238.57 11.31
 2 2 -13 830.09 33.76
 2 2 -13 813.91 33.82
 2 2 -13 757.35 33.94
 2 2 -12 871.37 35.94
 -2 -2 12 893.46 57.17
 2 2 -12 845.74 35.9
 2 2 -12 821.54 36.18
 2 2 -11 1027.52 44.72
 2 2 -11 1093.78 45.01
 2 2 -11 1095.92 45.62
 2 2 -11 1115.02 45.12
 2 2 -11 1096 44.84
 -2 -2 11 1088.27 66.71
 2 2 -10 224.41 11.72
 2 2 -10 241.04 11.73
 2 2 -10 243.48 12.45
 2 2 -10 234.13 11.77
 2 2 -10 229.27 11.51
 -2 -2 10 255.15 25.6
 2 2 -9 55.19 4.25
 2 2 -9 50.97 4.48
 2 2 -9 49.76 3.85
 -2 -2 9 41.83 9.39
 2 2 -9 50.07 4.01
 2 2 -9 46.5 3.7
 2 2 -8 38.59 3.49
 -2 -2 8 38.48 8.09
 2 2 -8 33.97 3.68
 2 2 -8 36.51 3.43
 2 2 -8 42.26 3.4
 2 2 -7 81.82 11.49
 2 2 -7 80.04 5.37
 2 2 -7 80.74 5.2
 2 2 -7 63.86 5.19
 -2 -2 6 673.82 36.85
 2 2 -6 444.68 31.75
 -2 -2 5 294.12 23.03
 2 2 -5 258.73 19.56
 2 2 -5 298.8 20.58
 -2 -2 4 106.16 12.66
 2 2 -4 108.22 10.07
 2 2 -3 24.65 4.36
 -2 -2 3 21.78 4.96
 2 2 -2 124.53 6.81
 2 2 -2 143.42 10.47
 2 2 -2 137.09 7.95
 -2 -2 2 157.11 8.9
 2 2 -1 148.4 9.04
 2 2 -1 170.7 9.91
 -2 -2 1 163.46 9.89
 2 2 0 526.14 26.82
 -2 -2 0 523.6 24.2
 2 2 0 513.31 24.86
 2 2 0 499.32 25.55
 2 2 0 572.57 26.04
 2 2 1 1282.66 64.95
 2 2 1 1427.46 61.05
 2 2 1 1450.73 57.31
 -2 -2 -1 1375.68 58.27
 2 2 2 456.44 23.64
 2 2 3 12.39 4.07
 2 2 3 14.81 4.02
 2 2 4 3.71 2.47
 2 2 4 2.05 2.34
 2 2 5 35.26 3.36
 2 2 5 42.2 8.02
 2 2 6 52.33 3.97
 -2 -2 -6 45.23 9.64
 2 2 6 50.1 4.14
 2 2 6 57.69 10.13
 2 2 7 331.06 15.74
 2 2 7 343.75 28.22
 -2 -2 -7 385.65 29.93
 2 2 7 365.89 16.5
 2 2 7 364.01 28.25
 2 2 8 138.65 7.52
 2 2 8 139.95 17.73
 -2 -2 -8 147.24 17.49
 2 2 8 141.67 8.05
 2 2 8 135.52 16.64
 2 2 9 1.05 2.36
 2 2 9 1.97 1.01
 2 2 9 1.39 0.82
 2 2 9 4.86 3.51
 2 2 10 199.07 20.97
 2 2 10 237.07 24.42
 -2 -2 -10 219.16 11.26
 -2 -2 -10 229.17 10.94
 -2 -2 -11 0.95 0.89
 -2 -2 -11 1.5 0.88
 -2 -2 -12 118.66 5.87
 -2 -2 -12 100.43 6.05
 -2 -2 -13 226.07 10.4
 -2 -2 -13 234.62 10.38
 2 3 -15 248.04 10.94
 2 3 -14 161.02 7.69
 2 3 -13 261.62 13.17
 2 3 -13 274.99 12.92
 -2 -3 12 85.47 14.89
 2 3 -12 62.29 11.52
 2 3 -11 16.24 2.58
 2 3 -11 18.33 6.34
 2 3 -11 14.17 2.1
 2 3 -11 15.62 2.23
 2 3 -11 22.06 2.6
 2 3 -11 15.21 2.14
 2 3 -10 36.09 3.52
 2 3 -10 33.68 3.31
 2 3 -10 34.6 3.2
 -2 -3 10 30.31 8.74
 2 3 -10 31.96 3.72
 2 3 -10 36.14 3.53
 -2 -3 9 86.87 14.38
 2 3 -9 93.54 6.85
 2 3 -9 84.08 6.16
 2 3 -9 92.65 6.42
 2 3 -9 101.1 6.31
 2 3 -9 91.95 5.9
 -2 -3 8 52.96 10.53
 2 3 -8 34.36 3.59
 2 3 -8 33.16 3.94
 2 3 -8 51.88 10.14
 2 3 -8 41.87 4.18
 2 3 -8 47.85 3.93
 2 3 -8 49.69 4.25
 2 3 -7 0.8 1.05
 2 3 -7 2 1.27
 2 3 -7 0.36 1.28
 2 3 -7 -0.17 1.08
 2 3 -7 0.13 0.74
 2 3 -6 0.89 2.82
 -2 -3 6 1.17 2.62
 2 3 -6 2.17 1.04
 2 3 -6 1.9 1.4
 2 3 -6 0.17 1.29
 2 3 -5 307.97 22.09
 2 3 -5 272.24 20.38
 2 3 -4 459.81 26.49
 -2 -3 4 422.78 26.13
 2 3 -4 403.01 24.89
 -2 -3 3 14.84 2.83
 2 3 -3 18.5 2.41
 2 3 -3 17.94 3.96
 2 3 -2 22.28 2.71
 2 3 -2 15.67 2.34
 -2 -3 2 19.37 3.6
 2 3 -2 19.53 3.96
 2 3 -1 20.79 3.24
 2 3 -1 20.85 2.97
 -2 -3 1 25.72 3.81
 2 3 -1 27.43 3.57
 2 3 0 104.17 8.48
 -2 -3 0 111.09 8.51
 2 3 1 100.57 8.81
 2 3 1 88.34 5.32
 2 3 1 97.64 9.65
 -2 -3 -1 99.98 7.89
 2 3 2 55.92 6.6
 2 3 2 41.66 5.26
 2 3 2 45.74 8.03
 2 3 3 130.02 12.04
 2 3 4 5.22 3.05
 2 3 4 6.48 3.14
 2 3 5 764.01 41.34
 2 3 5 654.45 29.02
 -2 -3 -6 118.83 16.31
 2 3 6 103.61 6.76
 2 3 6 142.95 7.92
 2 3 7 3.26 1.12
 -2 -3 -7 2.37 3.43
 2 3 7 3.12 3.29
 2 3 7 3.39 1.33
 2 3 8 177.56 9.23
 -2 -3 -8 186.17 20.58
 2 3 8 191.75 9.97
 2 3 8 177.23 19.91
 2 3 9 464.29 20.1
 2 3 9 453.79 35.01
 2 3 9 457.98 20.73
 2 3 10 398.74 31.53
 -2 -3 -10 405.7 18.42
 -2 -3 -11 472.27 21.74
 -2 -3 -11 524.22 21.41
 -2 -3 -12 321.23 14.42
 -2 -3 -12 322.53 13.81
 -2 -3 -13 173.2 7.68
 -2 -3 -13 163.52 7.81
 2 4 -15 23.54 1.86
 -2 -4 15 23.78 1.9
 2 4 -14 0.84 0.62
 2 4 -14 0.44 0.51
 2 4 -13 5.04 1.07
 2 4 -13 5.7 1.35
 -2 -4 12 44.4 9.72
 2 4 -11 16.97 2.33
 -2 -4 11 19.67 7.22
 2 4 -11 18.05 2.29
 2 4 -11 16.58 5.77
 2 4 -11 20.28 2.9
 2 4 -11 17.82 2.39
 2 4 -10 2.57 1.46
 -2 -4 10 2.74 3.54
 2 4 -10 0.68 0.85
 2 4 -10 2.88 2.63
 2 4 -10 0.84 0.97
 2 4 -10 1.57 1.34
 2 4 -9 1.98 1.31
 2 4 -9 -0.36 1.18
 2 4 -9 2.57 1.62
 -2 -4 9 -1.45 3.76
 2 4 -9 1.7 2.19
 2 4 -9 1.87 1.1
 2 4 -9 3.48 1.71
 2 4 -8 1.87 1.45
 -2 -4 8 -1.59 2.06
 2 4 -8 1.28 1.27
 2 4 -8 0.34 0.91
 2 4 -8 0.21 1.36
 2 4 -8 1.48 1.47
 2 4 -8 1.7 2.2
 2 4 -7 92.86 5.76
 2 4 -7 103.34 16.01
 2 4 -7 68.64 12.95
 2 4 -7 83.07 5.94
 2 4 -7 61.06 5.83
 2 4 -7 79.47 6.38
 2 4 -7 97.77 6.22
 2 4 -6 69.82 11.13
 2 4 -6 74.45 4.78
 2 4 -6 67.18 4.42
 2 4 -6 61.19 5.23
 -2 -4 6 67.47 13.08
 2 4 -6 68.4 5.03
 2 4 -5 15.52 5.23
 -2 -4 5 22.01 5.56
 2 4 -5 22.61 5.49
 -2 -4 4 166.96 12.72
 2 4 -4 191.54 15.36
 2 4 -3 518.27 29
 -2 -4 3 488.84 28.53
 2 4 -3 502.21 24.48
 -2 -4 2 233.87 16.28
 2 4 -2 211.42 13.14
 2 4 -2 233.88 12.76
 2 4 -1 114.2 8.39
 -2 -4 1 103 9.48
 2 4 -1 109.28 8.61
 2 4 -1 101.22 8.84
 -2 -4 0 206.16 14.22
 2 4 0 203.2 14.02
 -2 -4 -1 246.21 15.87
 2 4 1 240.09 17.13
 2 4 1 215.57 16.39
 2 4 2 339.54 24.81
 2 4 2 335.01 21.27
 2 4 3 106.47 15.17
 2 4 3 130.61 6.92
 2 4 4 137.58 6.9
 2 4 4 117.93 7.46
 2 4 5 4.12 1.24
 -2 -4 -6 527.66 39.29
 2 4 6 494.54 22.91
 2 4 7 941.99 38.82
 -2 -4 -7 849.02 56.14
 2 4 7 881.77 37.81
 2 4 7 946.64 56.02
 2 4 8 945.55 39.38
 -2 -4 -8 895.82 56.36
 2 4 8 924.53 38.6
 2 4 8 936.85 57.21
 2 4 9 429.07 19.55
 -2 -4 -9 384.44 31.64
 2 4 10 147.81 17.76
 -2 -4 -11 61.43 4.34
 -2 -4 -11 67.26 3.92
 -2 -4 -12 48.88 3.29
 -2 -4 -12 42.78 2.54
 -2 -4 -13 16.42 1.43
 2 4 13 12.73 1.36
 2 5 -15 7.29 0.91
 -2 -5 15 7.05 0.92
 2 5 -14 0.85 0.57
 2 5 -14 0.68 0.62
 2 5 -13 1.13 0.83
 2 5 -13 0.83 0.6
 2 5 -12 18.37 2.43
 2 5 -12 23.73 2.5
 -2 -5 11 11.23 5.74
 2 5 -11 8.63 1.71
 2 5 -11 7.14 1.63
 -2 -5 10 130.4 20.04
 2 5 -10 134.69 8.8
 2 5 -10 158.23 9.11
 2 5 -9 165.81 23.83
 -2 -5 9 194.54 25.46
 2 5 -9 188.66 10.79
 2 5 -9 139.83 9.63
 2 5 -9 140.62 10.5
 2 5 -9 205.1 10.42
 2 5 -8 272.89 31.9
 -2 -5 8 227.2 30.23
 2 5 -8 229.3 14.95
 2 5 -8 322.36 15.84
 2 5 -8 265.28 14.52
 2 5 -8 358.76 16.25
 2 5 -7 491.93 37.6
 2 5 -7 443.7 18.54
 2 5 -7 322.57 19.01
 2 5 -7 375.08 19.04
 -2 -5 7 353.93 34.45
 2 5 -6 1036.69 43.08
 -2 -5 6 1099.85 58.43
 2 5 -6 1056.3 43.45
 2 5 -6 1033.79 44.58
 2 5 -5 458.31 19.57
 2 5 -5 457.24 30.07
 2 5 -5 473.32 19.88
 2 5 -5 444.07 19.61
 2 5 -4 54.91 3.61
 -2 -5 3 13.22 3.94
 2 5 -3 15.16 3.14
 -2 -5 2 221.56 17.39
 2 5 -2 229.32 13.96
 2 5 -2 210.71 14.41
 2 5 -1 15.43 3.43
 -2 -5 1 13.25 3.65
 2 5 -1 16.24 3.56
 -2 -5 0 269.31 18.5
 2 5 0 281.52 19.65
 2 5 0 267.35 18.34
 -2 -5 -1 123.74 11.46
 2 5 1 114.82 11.54
 2 5 1 115.17 12.08
 2 5 2 144.94 15.66
 -2 -5 -2 141.08 12.48
 2 5 2 136.12 7
 2 5 3 777.85 52.26
 2 5 3 859.96 34.95
 2 5 3 912.78 35.9
 -2 -5 -3 866.37 35.18
 2 5 3 832.89 35.13
 2 5 4 682.49 29.33
 2 5 4 671.53 28.21
 -2 -5 -4 682.9 27.98
 2 5 4 640.87 29.35
 -2 -5 -5 206.07 10.41
 2 5 5 223.5 11.13
 2 5 6 130.18 8.43
 -2 -5 -6 146.01 20.01
 2 5 7 78.81 5.84
 2 5 7 72.15 5.18
 2 5 7 83.17 13.9
 -2 -5 -7 63.16 13.33
 2 5 8 19.54 2.64
 2 5 8 21.95 2.35
 -2 -5 -8 20.73 6.95
 2 5 8 13.63 5.83
 -2 -5 -9 63.82 11.66
 2 5 9 73.21 12.94
 2 5 10 20.93 2.31
 -2 -5 -11 19.83 1.62
 -2 -5 -11 15.82 1.67
 -2 -5 -11 16.44 1.99
 -2 -5 -12 41.78 2.82
 2 6 -14 30.14 2.26
 -2 -6 14 29.22 2.35
 2 6 -13 111.94 6
 2 6 -13 92.69 5.39
 2 6 -12 383.36 16.97
 2 6 -12 342.11 16.37
 -2 -6 11 874.44 58.61
 -2 -6 10 878.67 62.75
 2 6 -10 786.29 35.57
 2 6 -10 783.83 34.71
 -2 -6 9 512.29 49.75
 2 6 -9 444.22 20.69
 2 6 -8 162.41 10.13
 2 6 -8 150.18 9.51
 -2 -6 7 16.09 7.7
 2 6 -7 20.04 2.71
 2 6 -7 19.13 2.59
 2 6 -6 2.44 0.95
 -2 -6 6 1.25 2.8
 2 6 -6 3.09 1.12
 2 6 -5 261.03 12.29
 2 6 -5 267.12 12.6
 -2 -6 5 281.39 24.06
 2 6 -4 88.57 5.12
 -2 -6 4 88.07 11.88
 2 6 -4 92.41 5.37
 -2 -6 3 152.07 7.75
 2 6 -3 162.17 8.01
 2 6 -2 16.67 3.92
 2 6 -2 21.13 2.05
 2 6 -1 15.42 3.79
 2 6 -1 12.38 1.55
 2 6 -1 12.82 1.5
 2 6 0 61.49 8.29
 2 6 0 59.31 8.94
 2 6 0 61.15 3.57
 2 6 0 54.53 3.6
 2 6 1 306.69 23.03
 2 6 1 326.92 14.54
 2 6 1 331.39 14.23
 2 6 2 305.92 13.22
 -2 -6 -2 295.45 13.57
 2 6 2 295.89 25.87
 2 6 2 265.39 21.73
 2 6 2 307.63 13.81
 2 6 3 53.55 11.96
 2 6 3 54.8 3.75
 -2 -6 -3 56.68 3.88
 2 6 3 53.58 3.49
 2 6 3 57.97 4.21
 2 6 4 2.33 1.25
 -2 -6 -4 1.31 0.92
 2 6 4 1.74 1.2
 2 6 4 1.64 0.8
 -2 -6 -5 3.63 1.23
 2 6 5 2.5 1.09
 -2 -6 -6 74.26 15.29
 2 6 6 80.3 13.86
 2 6 6 69.42 5.72
 2 6 7 25.39 2.89
 2 6 7 21.68 7.44
 2 6 7 26.04 3.3
 -2 -6 -7 32.54 10.13
 2 6 8 61.9 12.11
 -2 -6 -8 70.94 13.74
 2 6 8 78.05 5.63
 2 6 9 83.27 5.51
 2 6 10 99.34 5.8
 -2 -6 -10 100.05 5.88
 -2 -6 -11 47.52 3.1
 -2 -6 -11 37.68 2.6
 -2 -6 -12 5.15 0.8
 2 7 -14 223.17 10.2
 -2 -7 14 255.85 10.56
 2 7 -13 332.31 14.58
 2 7 -13 323.57 14.84
 -2 -7 13 355 15.21
 2 7 -13 346.33 14.96
 -2 -7 12 371.98 17.24
 2 7 -12 380.53 17.16
 2 7 -12 368.83 16.75
 2 7 -11 151.88 8.96
 2 7 -11 137.39 8.3
 -2 -7 10 42.37 12.31
 2 7 -10 42.49 4.72
 2 7 -10 34.46 3.97
 -2 -7 9 49.43 15.48
 2 7 -9 34.66 4.51
 2 7 -9 40.55 4.44
 -2 -7 8 29.79 11.59
 2 7 -8 18.08 3.02
 2 7 -8 20.41 3.12
 2 7 -7 73.29 5.6
 2 7 -7 69.77 5.56
 -2 -7 6 1.37 2.5
 2 7 -6 0.94 0.9
 2 7 -6 0.46 0.88
 -2 -7 5 3.27 2.82
 2 7 -5 1.46 0.94
 2 7 -5 0.45 0.7
 -2 -7 5 0.49 0.75
 -2 -7 4 65.01 10.69
 2 7 -4 52.3 3.72
 2 7 -4 52.58 3.96
 -2 -7 4 52.42 3.8
 -2 -7 3 199.24 19.14
 2 7 -3 155.99 8.38
 2 7 -3 181.34 8.98
 -2 -7 3 178.6 8.66
 -2 -7 2 60.31 9.97
 2 7 -2 63.13 4.11
 2 7 -2 70.08 4.48
 -2 -7 2 64.19 4.07
 -2 -7 1 47.5 8.38
 2 7 -1 40.69 3.16
 2 7 -1 36.01 2.89
 2 7 0 46.09 8.48
 2 7 0 53.92 3.65
 -2 -7 0 52.55 8.58
 -2 -7 0 51.64 3.24
 2 7 0 50.01 3.35
 2 7 0 49.52 8.42
 2 7 1 3.26 2.36
 -2 -7 -1 2.96 0.76
 -2 -7 -1 5.23 2.9
 2 7 1 3.77 2.98
 2 7 1 3.68 0.82
 2 7 1 4.12 3.26
 2 7 1 2.92 0.95
 -2 -7 -2 9.35 1.59
 2 7 2 4.95 3.6
 2 7 2 12.04 1.77
 2 7 2 10.95 1.33
 2 7 2 12.39 4.55
 2 7 3 8.27 1.7
 2 7 3 6.41 1.15
 -2 -7 -3 12.74 1.83
 2 7 3 7.53 1.39
 2 7 3 6.48 4.2
 2 7 4 5.3 1.85
 -2 -7 -4 8.86 1.66
 2 7 4 9.24 1.64
 2 7 4 10 2.14
 2 7 4 5.83 4.62
 2 7 5 37.6 10.1
 -2 -7 -5 29.52 3.2
 2 7 5 36.79 3.69
 2 7 6 187.68 22.06
 2 7 6 152.94 9.77
 -2 -7 -6 154.57 23.14
 2 7 7 102.21 15.67
 2 7 7 86.84 6.57
 -2 -7 -7 86.87 16.49
 2 7 8 6.31 1.58
 2 7 8 3.48 3.68
 2 7 9 9.39 1.59
 -2 -7 -10 43.79 3.13
 -2 -7 -11 96.76 4.84
 -2 -8 13 0.57 0.55
 2 8 -13 0.84 0.43
 2 8 -13 1.11 0.6
 -2 -8 12 9.23 1.57
 2 8 -12 8.26 1.4
 2 8 -12 7.94 1.28
 2 8 -11 7.64 1.73
 2 8 -11 5.76 1.39
 -2 -8 11 5.34 1.62
 -2 -8 10 31.35 11.07
 2 8 -10 19.51 3.17
 -2 -8 10 25.46 3.6
 2 8 -10 26.56 3.32
 2 8 -9 -0.26 1.37
 2 8 -9 0.23 1.08
 -2 -8 9 -0.31 1.69
 -2 -8 8 37.76 13.86
 2 8 -8 34.7 4.07
 -2 -8 8 40.21 4.89
 2 8 -8 28.64 3.77
 -2 -8 7 76.49 16.79
 2 8 -7 87.49 6.37
 2 8 -7 91.89 6.73
 -2 -8 7 95.01 7.01
 -2 -8 6 8.93 5.44
 -2 -8 6 5.17 1.41
 2 8 -6 5.82 2.08
 2 8 -6 4.59 1.42
 -2 -8 5 41.26 3.58
 2 8 -5 43.48 3.82
 -2 -8 5 42.75 9.61
 -2 -8 4 55.12 10.59
 -2 -8 4 55.21 4.05
 2 8 -4 57.42 3.9
 2 8 -4 51 3.96
 2 8 -4 55.88 4.36
 -2 -8 3 48.93 3.64
 -2 -8 3 50.68 10.11
 2 8 -3 48.91 3.69
 2 8 -3 48.03 3.93
 -2 -8 2 126.33 7
 2 8 -2 141.07 7.66
 2 8 -2 127.43 7.12
 2 8 -1 159.82 18.23
 2 8 -1 153.6 7.94
 -2 -8 1 146.78 16.82
 -2 -8 1 158.31 7.8
 2 8 -1 149.07 8.01
 2 8 0 131.23 15.88
 -2 -8 0 139.42 15.79
 2 8 0 130.79 6.84
 -2 -8 0 134.82 6.82
 2 8 0 130.68 7.25
 2 8 0 133.41 15.85
 2 8 1 1.2 2.68
 2 8 1 1.54 0.62
 -2 -8 -1 2.03 1.01
 -2 -8 -1 3.44 2.73
 2 8 1 4.67 2.96
 2 8 1 0.87 0.87
 2 8 2 102.86 6.41
 2 8 2 97.16 5.9
 -2 -8 -2 103.18 6.18
 2 8 2 77.32 15.41
 2 8 2 109.09 14.07
 2 8 2 78.3 15.36
 2 8 3 6.43 2.23
 2 8 3 9.72 2.07
 2 8 3 6.46 5.12
 2 8 3 8.46 1.52
 -2 -8 -3 7.88 1.65
 -2 -8 -4 295.81 14.21
 2 8 4 253.38 31.19
 2 8 4 305.03 14.45
 2 8 4 305.54 31.68
 2 8 4 303.99 15.63
 2 8 4 272.02 15.7
 2 8 5 105.71 17.2
 2 8 5 89.63 6.51
 -2 -8 -5 89.9 6.17
 2 8 6 7.87 4.49
 2 8 6 7.08 1.98
 -2 -8 -6 3.35 4.34
 2 8 7 173.17 9.73
 2 8 7 159.48 8.59
 2 8 8 352.42 16.26
 2 8 9 287.48 12.99
 -2 -8 -10 157.22 7.39
 -2 -8 -10 167.21 7.51
 -2 -9 13 0.23 0.37
 2 9 -13 0.33 0.3
 2 9 -12 -0.07 0.5
 -2 -9 12 0.56 0.6
 2 9 -12 -0.21 0.44
 -2 -9 11 7.9 1.59
 2 9 -11 7.18 1.4
 2 9 -11 10.35 1.57
 2 9 -10 3.86 1.36
 2 9 -10 3.51 1.29
 -2 -9 10 5.89 1.86
 2 9 -9 3.97 1.62
 -2 -9 9 5.63 2.06
 -2 -9 8 142.8 26
 -2 -9 7 290.99 33.72
 2 9 -7 246.06 13.9
 -2 -9 7 277.63 14.23
 2 9 -6 45.59 4.04
 -2 -9 6 54.63 12.56
 2 9 -6 45 5.27
 2 9 -6 49.67 4.49
 -2 -9 6 45.28 4.08
 2 9 -5 315.19 15.28
 2 9 -5 306.93 14.32
 -2 -9 5 296.9 14.55
 -2 -9 5 317.67 29.61
 2 9 -4 480.92 21.31
 2 9 -4 456.24 20.77
 -2 -9 4 454.89 20.51
 -2 -9 4 471.06 36.02
 2 9 -3 142.44 8.19
 -2 -9 3 151.15 18.42
 2 9 -3 130.52 7.59
 2 9 -2 7.41 4.24
 2 9 -2 9.56 1.63
 -2 -9 2 11.4 4.9
 2 9 -2 10.3 1.6
 2 9 -1 22.17 2.25
 2 9 -1 19.27 2.3
 2 9 -1 21.08 6.98
 -2 -9 1 21.29 2.21
 -2 -9 1 17.48 6.2
 2 9 0 2.29 0.8
 2 9 0 5.22 1.33
 -2 -9 0 -1.03 1.33
 -2 -9 0 2.42 1.22
 2 9 0 3.28 3.46
 -2 -9 0 2.99 0.88
 -2 -9 -1 284.34 13.84
 2 9 1 285.71 13.85
 2 9 1 292.84 25.63
 2 9 2 2.95 1.12
 2 9 2 2.66 1.22
 -2 -9 -2 4.26 1.31
 2 9 2 7.17 5.68
 2 9 3 0.2 1.21
 2 9 3 1.07 1.5
 2 9 3 1.65 4.25
 2 9 3 -0.27 0.75
 -2 -9 -3 0.14 0.98
 2 9 4 174.92 11.69
 2 9 4 227.09 11.2
 -2 -9 -4 211.07 10.78
 2 9 4 183.93 24.84
 -2 -9 -5 198.3 10.63
 2 9 5 180.54 23.14
 2 9 6 150.65 8.19
 2 9 6 144.49 8.92
 2 9 7 118.95 7.07
 2 9 8 58.17 3.8
 -2 -9 -9 19.23 1.67
 2 9 9 18.74 1.64
 -2 -10 12 36.83 2.33
 2 10 -11 71.67 4.08
 -2 -10 11 67.23 4.13
 2 10 -10 214.78 10.57
 2 10 -10 188.23 9.87
 -2 -10 10 204.4 10.68
 2 10 -9 193.07 11.09
 2 10 -9 208.14 10.61
 -2 -10 9 174.86 11.06
 2 10 -8 229.1 13.6
 2 10 -8 248.42 12.98
 2 10 -7 516.67 24.01
 -2 -10 7 611.3 49.74
 -2 -10 7 570.22 24.94
 -2 -10 6 170.33 22.73
 -2 -10 5 113.18 6.91
 2 10 -5 103.04 9.09
 -2 -10 5 115.24 17.21
 2 10 -5 131.02 7.81
 -2 -10 4 21 7.02
 2 10 -4 24.57 2.99
 2 10 -3 8.14 1.64
 2 10 -3 9.87 1.59
 -2 -10 3 7.97 1.51
 -2 -10 3 6.01 4.12
 2 10 -3 14.68 6.46
 2 10 -2 110.45 6.87
 2 10 -2 114.65 6.58
 -2 -10 2 124.16 6.73
 -2 -10 2 119.91 16.78
 2 10 -2 100.13 15.94
 -2 -10 1 1.15 0.77
 2 10 -1 0.55 0.81
 -2 -10 1 1.15 2.1
 2 10 -1 1.21 2.22
 -2 -10 1 -0.16 1.15
 2 10 0 3.49 1.24
 2 10 0 2.28 2.55
 -2 -10 0 5.18 1.55
 -2 -10 -1 5.12 1.51
 2 10 1 3.27 3.15
 2 10 1 3.39 1.34
 2 10 1 3.5 1.09
 2 10 1 0.35 1.72
 2 10 2 284.68 14.26
 2 10 2 273.07 13.18
 -2 -10 -2 256.72 13.23
 2 10 3 169.58 25.77
 2 10 3 205.39 12.5
 -2 -10 -4 12.97 2.12
 2 10 4 16.12 2.33
 2 10 4 10.86 2.31
 2 10 5 1.04 1.07
 -2 -10 -5 1.09 1.05
 2 10 6 9.91 1.35
 2 10 6 12.04 1.95
 2 10 7 1.8 0.77
 2 10 8 0.17 0.44
 -2 -10 -8 0.05 0.47
 2 11 -10 339.6 15.02
 2 11 -9 113.9 6.52
 2 11 -9 80.39 5.07
 2 11 -8 17.26 2.73
 2 11 -7 2.37 1.38
 2 11 -6 0.73 0.94
 2 11 -6 0.22 1.09
 2 11 -5 1.71 1.56
 2 11 -5 0.81 0.75
 2 11 -4 2.38 0.81
 2 11 -4 1.31 1.7
 -2 -11 4 4.7 3.4
 2 11 -4 0.38 1.84
 -2 -11 4 0.67 0.78
 -2 -11 3 22.6 6.93
 2 11 -3 26 2.95
 -2 -11 3 29.43 2.65
 2 11 -3 29.8 8.41
 -2 -11 2 66.29 12.03
 2 11 -2 74.54 5.25
 -2 -11 2 72.77 4.58
 2 11 -2 82.76 13.53
 2 11 -1 34.95 8.6
 2 11 0 35.01 3.49
 2 11 0 38.04 6.2
 2 11 0 28.22 7.54
 -2 -11 0 35.61 3.44
 2 11 1 83.05 5.46
 2 11 1 83.69 6.05
 -2 -11 -1 81.21 5.62
 2 11 1 85.79 8.02
 2 11 2 83.36 5.43
 2 11 2 77.94 6.19
 -2 -11 -2 77.16 5.36
 2 11 2 74.12 6.89
 -2 -11 -3 15.35 2.24
 2 11 3 18.81 2.38
 2 11 3 16.52 2.72
 -2 -11 -4 4.39 1.37
 2 11 4 6.67 1.64
 -2 -11 -5 0.24 0.65
 2 11 5 0.81 1.02
 2 11 5 0.16 0.54
 2 11 6 17 1.84
 2 11 7 15.15 1.33
 -2 -11 -7 11.1 1.19
 -2 -12 9 0.95 0.65
 -2 -12 9 1.63 0.63
 -2 -12 8 0.21 0.69
 -2 -12 8 1.11 0.94
 2 12 -8 -0.09 0.58
 -2 -12 7 2.21 0.98
 -2 -12 7 0.92 1.41
 2 12 -7 1.23 0.73
 -2 -12 6 4.42 1.19
 -2 -12 6 3.87 1.93
 2 12 -6 7.06 1.71
 2 12 -6 3.9 1.01
 -2 -12 5 -0.1 0.63
 2 12 -5 1.38 1.19
 -2 -12 5 0.19 1.3
 -2 -12 4 0.09 0.52
 -2 -12 4 -0.33 1.13
 2 12 -4 -0.65 1.82
 -2 -12 3 2.67 0.77
 2 12 -3 5.43 3.41
 -2 -12 3 2.69 1.32
 2 12 -3 3.41 1.33
 -2 -12 2 55.14 4.27
 2 12 -2 52.9 4.49
 2 12 -1 117.64 6.78
 -2 -12 1 116.83 6.97
 2 12 -1 120.58 7.56
 2 12 0 129.71 7.13
 -2 -12 0 118.47 7.11
 2 12 0 131.53 8.04
 2 12 1 38.77 4.68
 -2 -12 -1 37.56 3.28
 2 12 1 36.14 3.15
 2 12 2 16.21 2.73
 -2 -12 -2 12.96 1.98
 2 12 2 18.61 2.25
 2 12 3 1.13 0.78
 2 12 3 2.18 1.02
 2 12 3 4.63 1.3
 -2 -12 -3 2.8 1.21
 2 12 4 34.38 2.95
 2 12 4 24.79 2.04
 2 12 5 28.05 2.26
 -2 -13 7 9.12 1.46
 -2 -13 6 33.34 3.34
 2 13 -6 25.28 2.32
 -2 -13 5 160.22 8.93
 2 13 -5 143.75 8.7
 -2 -13 4 205.56 10.75
 2 13 -4 213.16 12.54
 -2 -13 3 153.33 8.34
 2 13 -3 150.26 7.85
 -2 -13 2 65.82 4.45
 2 13 -2 65.47 4.18
 -2 -13 1 37 3.13
 2 13 -1 45.68 3.17
 -2 -13 0 0.9 0.78
 2 13 0 3.02 1.85
 2 13 0 0.91 0.64
 -2 -13 -1 8.17 1.39
 2 13 1 6.93 1.6
 2 13 1 11.35 1.53
 2 13 1 9.16 1.89
 2 13 2 11.06 1.56
 -2 -13 -2 6.33 1.22
 2 13 3 29.21 2.32
 2 14 -3 3.29 0.8
 -2 -14 3 1.95 0.95
 2 14 -2 2.66 0.77
 -2 -14 2 3.14 0.97
 2 14 -2 2.7 1.6
 3 -14 -3 2.53 1.03
 -3 14 2 2.87 1.17
 3 -14 -2 1.94 1.22
 3 -14 -2 3.73 1.42
 -3 14 2 2.75 0.81
 3 -14 -1 1.42 1.76
 -3 14 1 1.86 0.72
 3 -14 -1 2.34 1.52
 3 -14 0 1.84 3.08
 3 -14 0 1.81 1.68
 -3 14 0 2.94 0.83
 3 -14 0 1.08 0.58
 3 -14 1 11.02 1.83
 -3 14 -1 12.62 1.6
 -3 14 -1 11.96 1.36
 -3 14 -2 43.86 3
 3 -14 2 57.64 7.02
 -3 14 -2 53.25 3.58
 3 -14 2 57.79 5.12
 3 -14 2 39.66 4.2
 3 -14 3 131.6 8.76
 3 -14 3 112.11 7.69
 -3 14 -3 109.64 6.43
 3 -14 4 106.96 5.93
 -3 14 -4 62.17 4.61
 3 -14 4 134.69 6.7
 -3 14 -4 67.76 4.79
 3 -14 5 177.47 8.46
 -3 14 -5 170.83 8.06
 3 -13 -6 4.58 0.85
 3 -13 -5 1.47 0.97
 3 -13 -5 1.02 0.75
 -3 13 4 0.68 0.54
 3 -13 -4 -0.29 1.07
 3 -13 -4 0.53 0.79
 -3 13 4 -0.11 0.73
 -3 13 3 2.33 0.87
 -3 13 3 4.56 1.16
 3 -13 -3 2.16 1.4
 3 -13 -3 2.08 1.32
 3 -13 -2 55.22 4.73
 -3 13 2 54.59 3.78
 -3 13 2 52.39 3.62
 3 -13 -1 209.02 10.73
 -3 13 1 185.2 9.05
 -3 13 1 205.8 9
 -3 13 0 323.54 15.11
 3 -13 0 365.78 17.04
 -3 13 0 340.43 14.94
 3 -13 1 423.14 19.86
 -3 13 -1 389.17 17.84
 3 -13 1 424.52 17.91
 -3 13 -1 397.51 17.58
 -3 13 -2 279.87 12.99
 3 -13 2 291.18 12.87
 -3 13 -3 302.01 14.36
 3 -13 3 340.85 14.37
 -3 13 -4 87.1 6.34
 3 -13 4 121.46 6.76
 -3 13 -5 8.49 1.85
 3 -13 5 11.86 2.18
 3 -13 6 11.64 1.96
 3 -13 6 8.43 1.51
 -3 13 -6 9.58 1.56
 3 -13 7 8.31 1.24
 -3 13 -7 6.3 0.88
 3 -13 7 5.87 0.95
 3 -12 -7 0.08 0.69
 3 -12 -7 0.26 0.54
 3 -12 -7 -0.13 0.59
 3 -12 -6 8.22 1.46
 3 -12 -6 8.96 1.84
 3 -12 -6 8.15 1.59
 -3 12 6 5.64 0.95
 3 -12 -5 72.79 5.75
 -3 12 5 64.31 4.55
 3 -12 -4 215.48 12.43
 -3 12 4 215.82 11.23
 -3 12 4 237.99 11.35
 3 -12 -3 184.76 10.89
 -3 12 3 190.49 9.63
 -3 12 3 186.47 9.62
 -3 12 2 532.08 22.19
 -3 12 2 563.13 22.13
 3 -12 -2 534.68 23.62
 -3 12 1 534.96 23.29
 3 -12 -1 528.89 24.43
 -3 12 1 539.89 23.09
 3 -12 0 452.79 19.75
 -3 12 0 431.17 19.61
 3 -12 0 437.89 20.77
 3 -12 1 167.51 8.93
 -3 12 -1 167.82 8.95
 3 -12 1 165.94 10
 3 -12 2 18.99 2.39
 -3 12 -2 25.48 2.71
 3 -12 2 19.64 3.06
 3 -12 3 4.9 1.42
 -3 12 -3 3.84 1.34
 3 -12 3 2.3 1.61
 -3 12 -4 7.23 1.47
 -3 12 -4 9.48 2.04
 3 -12 4 9.23 1.87
 -3 12 -5 5.65 1.42
 -3 12 -5 3 1.52
 3 -12 5 5.52 1.74
 -3 12 -6 7.66 1.8
 -3 12 -6 5.03 1.56
 3 -12 6 5.78 1.83
 3 -12 7 15.82 2.35
 -3 12 -7 16.93 2.1
 3 -12 8 14.94 1.74
 3 -12 8 9.08 1.24
 -3 12 -8 12.12 1.65
 -3 12 -8 13.41 1.39
 3 -12 9 1.64 0.47
 3 -11 -9 1.9 0.59
 3 -11 -8 39.45 2.96
 3 -11 -8 36.17 2.69
 3 -11 -8 40.61 2.94
 3 -11 -7 176.86 9.99
 -3 11 7 206.07 9.39
 3 -11 -7 206.85 10.04
 3 -11 -7 201.34 10.49
 3 -11 -6 393.47 17.26
 -3 11 6 359.23 16.69
 3 -11 -5 496.94 24
 -3 11 5 516.52 23.69
 3 -11 -5 526.34 25.09
 -3 11 5 565.05 23.55
 -3 11 4 662.44 28.34
 -3 11 4 647.35 28.09
 -3 11 4 592.39 44.96
 3 -11 -4 669.31 30.07
 -3 11 3 216.56 23.22
 -3 11 2 137.91 7.48
 3 -11 -2 114.91 7.98
 -3 11 2 119.52 16.6
 -3 11 1 11.35 1.86
 3 -11 -1 9.06 2.1
 3 -11 -1 10.07 1.8
 -3 11 1 10.14 4.84
 3 -11 0 5.41 1.48
 3 -11 0 6.35 1.72
 -3 11 0 6.7 1.53
 -3 11 0 8.46 3.65
 -3 11 0 6.75 4.12
 3 -11 1 64.69 4.73
 3 -11 1 50.31 4.75
 -3 11 -1 58.46 4.47
 -3 11 -1 58.83 10.64
 -3 11 -1 49.22 10.28
 -3 11 -2 9.48 1.77
 3 -11 2 7.31 1.62
 3 -11 2 12.73 5.47
 3 -11 2 8.08 2.06
 -3 11 -2 4.8 3.48
 -3 11 -2 9.28 1.6
 3 -11 3 30.3 9.02
 3 -11 3 42.65 3.88
 -3 11 -3 38.41 9.64
 -3 11 -3 35.7 3.64
 -3 11 -4 9.16 4.85
 3 -11 4 10.75 5.26
 -3 11 -5 0.67 1.19
 -3 11 -5 1.79 1.05
 -3 11 -6 13.26 2.7
 -3 11 -6 18.1 2.76
 -3 11 -7 0.57 1.03
 -3 11 -7 0.85 1.32
 -3 11 -8 7.77 1.86
 3 -11 8 7.7 1.36
 -3 11 -8 12.06 1.79
 -3 11 -9 105.65 5.29
 3 -11 9 101.43 5.57
 -3 11 -9 99.39 5.84
 3 -11 10 84.64 4.14
 -3 11 -10 85.26 4.34
 3 -10 -10 102.62 4.88
 3 -10 -10 121.37 5.65
 3 -10 -9 253.85 11.63
 3 -10 -9 249.53 11.21
 3 -10 -8 146.22 7.71
 3 -10 -8 142.9 7.9
 -3 10 8 128.77 6.93
 3 -10 -8 145.11 7.77
 3 -10 -7 513.18 25.12
 -3 10 7 543.25 24.2
 -3 10 6 64.12 5.43
 3 -10 -6 81.85 6.76
 -3 10 6 85.64 5.76
 -3 10 6 79.99 15.19
 3 -10 -6 95.9 6.38
 3 -10 -5 107.71 8.02
 -3 10 5 112.76 16.88
 -3 10 4 33.44 3.04
 3 -10 -4 30.83 3.86
 -3 10 4 31.79 2.97
 3 -10 -4 25.86 3.48
 -3 10 3 2.79 0.92
 -3 10 3 2.44 0.95
 3 -10 -3 2.11 1.59
 -3 10 2 -0.52 0.95
 3 -10 -2 0.18 1.31
 3 -10 -2 -0.13 0.88
 -3 10 2 3.35 2.89
 3 -10 -1 6.86 1.49
 3 -10 -1 3.83 1.52
 -3 10 1 5.46 1.34
 -3 10 1 8.78 3.59
 -3 10 1 5.65 3.58
 -3 10 0 1.13 0.82
 3 -10 0 0.43 0.93
 3 -10 0 -0.16 1.1
 3 -10 0 -1.18 2.15
 -3 10 0 0.98 1.27
 -3 10 0 2.28 2.56
 -3 10 -1 7.27 1.58
 3 -10 1 7.09 1.67
 3 -10 1 1.2 5.61
 3 -10 1 4.88 1.51
 -3 10 -1 5.71 3.62
 -3 10 -1 8.57 1.48
 -3 10 -2 0.44 0.78
 3 -10 2 0.3 0.91
 3 -10 2 0.54 1.17
 -3 10 -2 2.35 2.63
 -3 10 -2 1.25 0.79
 3 -10 2 2.48 3.21
 3 -10 3 9.25 4.84
 3 -10 3 7.35 2.1
 -3 10 -3 7.6 4.34
 -3 10 -3 6.8 1.61
 -3 10 -3 6.72 1.42
 3 -10 4 372.1 34.09
 -3 10 -4 370.76 33.81
 -3 10 -4 365.28 17.1
 3 -10 5 188.7 25.21
 -3 10 -5 231.71 12.44
 -3 10 -5 229.49 28.32
 3 -10 5 261.49 13.41
 3 -10 6 330.34 34.28
 -3 10 -6 319.02 35.73
 3 -10 7 210.13 13
 -3 10 -7 256.93 13.93
 3 -10 8 97.42 6.74
 -3 10 -8 81.42 6.79
 -3 10 -9 60.28 4.71
 -3 10 -10 1.07 0.51
 -3 10 -10 1.61 0.67
 -3 10 -11 0.84 0.42
 3 -9 -11 131.68 6.05
 3 -9 -11 152.37 6.77
 3 -9 -10 246.9 11.02
 3 -9 -10 222.2 10.32
 3 -9 -9 28.8 2.82
 -3 9 9 28.25 2.35
 3 -9 -9 29.55 2.85
 3 -9 -9 30.48 2.82
 3 -9 -8 0.52 1.23
 -3 9 8 2.06 0.89
 3 -9 -8 0.67 1.19
 3 -9 -8 0.7 0.94
 -3 9 7 -1.69 2.18
 3 -9 -6 8.21 2.41
 -3 9 6 7.58 1.63
 -3 9 6 6.83 1.64
 -3 9 6 5.72 4.89
 3 -9 -5 13.88 2.87
 -3 9 5 13.27 1.94
 -3 9 5 14.33 2.05
 -3 9 5 17.62 6.46
 3 -9 -4 6.19 1.92
 -3 9 4 5.5 1.2
 -3 9 4 6.55 1.27
 -3 9 4 4.18 3.31
 3 -9 -3 15.67 2.58
 -3 9 3 10.06 4.53
 -3 9 3 13.69 1.87
 -3 9 3 12.8 1.69
 -3 9 2 -1.01 1.31
 -3 9 2 0.48 0.79
 -3 9 2 2.89 1.87
 3 -9 -2 0.47 1.02
 3 -9 -2 0.84 0.82
 -3 9 1 60.35 10.89
 -3 9 1 55.18 4.15
 -3 9 1 56.01 9.16
 3 -9 -1 51.85 4.35
 3 -9 -1 59.59 4.32
 -3 9 0 13.16 1.97
 3 -9 0 12.78 1.96
 -3 9 0 15.37 1.86
 3 -9 0 12.01 2.05
 3 -9 0 12.91 5.41
 -3 9 0 10.61 4.58
 -3 9 -1 362.87 16.95
 3 -9 1 376.94 30.43
 -3 9 -1 382.54 16.69
 3 -9 1 336.28 17.07
 3 -9 1 383.62 17.21
 -3 9 -1 389.45 30.57
 -3 9 -2 735.04 30.53
 3 -9 2 702.35 31.3
 3 -9 2 740.09 47.35
 -3 9 -2 726.79 46.43
 3 -9 3 795.19 50.91
 -3 9 -3 775.31 33.21
 -3 9 -3 861.46 53.71
 3 -9 3 759.75 34.23
 3 -9 3 827.39 33.91
 -3 9 -3 797.82 50.1
 -3 9 -4 1165.46 73.83
 3 -9 4 1150.64 46.87
 -3 9 -4 1084.47 46.14
 3 -9 4 1120.95 66.8
 -3 9 -5 384.96 43.07
 -3 9 -5 468.81 21.75
 3 -9 5 474.13 40.3
 3 -9 5 484.66 22.29
 -3 9 -6 142.28 9.09
 3 -9 6 129.78 8.91
 3 -9 6 125.33 19.77
 -3 9 -6 96.12 21.9
 3 -9 7 -0.25 1.71
 -3 9 -7 -0.27 1.26
 -3 9 -7 4 3.66
 3 -9 8 2.1 1.54
 -3 9 -8 0.79 1.32
 -3 9 -8 1.54 2.82
 3 -9 9 5.3 1.44
 -3 9 -9 6.36 1.71
 3 -9 10 10.62 1.57
 -3 9 -10 12.04 1.79
 -3 9 -11 8.54 1.24
 -3 9 -11 8.22 1
 -3 9 -12 2.74 0.58
 3 -8 -12 0.5 0.44
 3 -8 -11 0.85 0.69
 3 -8 -11 0.55 0.53
 3 -8 -10 3.55 1.13
 3 -8 -10 3.25 0.99
 3 -8 -9 0.61 1.1
 3 -8 -9 -0.14 1.16
 -3 8 9 1.02 0.64
 3 -8 -9 1.1 1.08
 3 -8 -8 4.35 3.72
 3 -8 -8 0.79 1.51
 3 -8 -8 1.7 1.17
 -3 8 7 12.63 2.25
 3 -8 -7 19.46 6.51
 -3 8 7 8.4 6.16
 -3 8 7 15.92 6.52
 3 -8 -7 11.66 2.74
 3 -8 -6 27.37 3.84
 -3 8 6 25.29 3.04
 3 -8 -6 24.82 8.29
 -3 8 6 27.16 8.08
 -3 8 6 36.41 10.05
 -3 8 6 26.81 2.84
 3 -8 -5 10.06 5.26
 -3 8 5 4.15 3.01
 3 -8 -5 7.92 2.14
 -3 8 5 9.12 1.5
 -3 8 5 8.47 1.52
 -3 8 4 1.82 2.88
 -3 8 4 2.13 0.8
 3 -8 -4 2.76 1.55
 -3 8 4 2.75 0.93
 -3 8 3 62.65 4.19
 3 -8 -3 59.87 4.24
 3 -8 -3 72.43 5.12
 -3 8 3 67.85 10.59
 3 -8 -2 1266.77 51.89
 3 -8 -2 1257.33 51.25
 -3 8 2 1249.52 51.17
 -3 8 2 1342.53 62.13
 -3 8 2 1256.67 65.71
 3 -8 -1 1561.94 65.84
 3 -8 -1 1710.27 81.87
 -3 8 1 1744.69 81.87
 -3 8 1 1652.99 65.52
 3 -8 -1 1643.54 65.58
 -3 8 0 1335.37 52.12
 3 -8 0 1215.53 52.13
 -3 8 0 1275.82 51.55
 -3 8 0 1316.5 67.76
 3 -8 0 1289.85 52.09
 3 -8 0 1254.27 66.86
 -3 8 -1 1486.9 59.02
 -3 8 -1 1574.39 75.88
 -3 8 -1 1441.52 73.06
 3 -8 1 1418.91 59.5
 3 -8 1 1573.9 75.97
 3 -8 2 873.16 49.29
 3 -8 2 833.51 33.83
 -3 8 -2 860.88 49.51
 3 -8 2 772.88 33.83
 -3 8 -2 786.94 33.31
 3 -8 3 191.04 19.8
 3 -8 3 188.23 9.54
 -3 8 -3 163.2 20.69
 -3 8 -3 169.07 9
 3 -8 4 11.53 4.97
 -3 8 -4 10.59 6.06
 -3 8 -4 13.73 1.99
 3 -8 4 14.48 2.15
 3 -8 5 23.46 3.06
 -3 8 -5 24.3 2.94
 3 -8 5 23.21 7.55
 -3 8 -5 17.68 9.52
 3 -8 5 28.08 3.04
 3 -8 6 39.57 4.41
 -3 8 -6 46.97 4.75
 3 -8 6 45.26 11.18
 3 -8 6 45.22 4.37
 -3 8 -6 53.84 15.43
 -3 8 -7 5.09 1.97
 3 -8 7 6.16 2.03
 -3 8 -7 7.61 5.5
 -3 8 -7 5.6 2.09
 -3 8 -8 106.21 8.07
 -3 8 -8 102.64 8.36
 3 -8 8 115.47 8.02
 -3 8 -9 61.9 5.37
 3 -8 9 60.13 4.91
 -3 8 -9 67.59 12.79
 -3 8 -10 8.57 1.68
 3 -8 10 8.37 1.51
 -3 8 -11 3.25 0.93
 3 -8 11 4.35 0.89
 -3 8 -12 6.01 0.96
 3 -7 -13 47.9 2.66
 3 -7 -12 0.23 0.49
 3 -7 -12 0.56 0.57
 3 -7 -12 0.36 0.52
 3 -7 -11 1.13 0.76
 3 -7 -11 2.72 1.01
 3 -7 -11 1.64 0.81
 3 -7 -10 10.24 1.59
 3 -7 -10 9.62 1.79
 3 -7 -10 10.85 1.78
 -3 7 10 8.4 1.4
 3 -7 -9 26.09 3.19
 3 -7 -9 21.75 2.88
 3 -7 -9 22.82 2.76
 -3 7 9 18.42 6.6
 3 -7 -8 21.93 3.24
 -3 7 8 18.81 2.49
 3 -7 -8 16.89 3
 -3 7 8 24.1 8.52
 3 -7 -8 26.79 7.71
 -3 7 7 9.57 1.91
 -3 7 7 3.25 4.21
 -3 7 7 8.24 1.88
 3 -7 -7 8.23 2.39
 3 -7 -7 5.25 4.81
 -3 7 7 13.98 6.67
 -3 7 6 273.88 12.7
 -3 7 6 272.8 27.33
 -3 7 6 250.25 25.1
 3 -7 -6 245.37 26.76
 3 -7 -6 262.75 14.4
 -3 7 6 246.43 13.06
 3 -7 -5 239.54 12.45
 -3 7 5 224.39 10.75
 -3 7 5 233.05 21.2
 3 -7 -5 211.39 23.72
 -3 7 5 219.84 10.93
 3 -7 -4 930.94 37.57
 -3 7 4 864.95 36
 -3 7 4 861.22 48.63
 -3 7 4 871 36.04
 -3 7 3 2270.95 89.48
 -3 7 3 2205.64 102.45
 3 -7 -3 2224.67 89.63
 3 -7 -3 2303.68 90.52
 3 -7 -2 1118.91 46.53
 -3 7 2 1153.58 58.22
 -3 7 2 1153.78 45.93
 3 -7 -2 1121.39 46.02
 -3 7 2 1179.27 54.9
 -3 7 1 1030.97 51.86
 3 -7 -1 963.33 39.05
 3 -7 -1 937.63 39.29
 -3 7 1 954.52 38.93
 3 -7 -1 953.74 51.4
 3 -7 0 163.01 16.02
 -3 7 0 174.94 15.36
 3 -7 0 162.3 8.36
 -3 7 0 162.06 7.81
 -3 7 0 195.02 17.27
 3 -7 1 73.89 10.52
 -3 7 -1 67.2 4.09
 3 -7 1 68.86 4.37
 3 -7 1 66.03 4.39
 -3 7 -2 3.66 0.89
 3 -7 2 5.02 1.13
 -3 7 -2 7.48 3.83
 3 -7 2 6.35 3.25
 3 -7 3 0.86 1.56
 3 -7 3 1.82 0.82
 -3 7 -3 1.17 0.67
 3 -7 3 0.69 0.59
 -3 7 -3 -1.27 2.85
 3 -7 4 4.04 1.18
 3 -7 4 5.89 3.59
 -3 7 -4 2.59 0.94
 -3 7 -4 2.56 0.93
 3 -7 4 2.93 0.9
 3 -7 5 15.33 2.35
 3 -7 5 10.72 4.92
 -3 7 -5 17.89 2.35
 -3 7 -5 14.27 7.48
 3 -7 5 20.67 2.43
 -3 7 -5 18.66 2.5
 3 -7 6 46.05 4.59
 3 -7 6 51.09 11.62
 -3 7 -6 47.7 4.83
 3 -7 6 53.38 4.69
 -3 7 -6 57.92 14.45
 -3 7 -6 44.88 4.32
 3 -7 7 3.58 1.8
 -3 7 -7 2.63 1.58
 -3 7 -7 6.8 4.91
 -3 7 -7 2.53 1.75
 3 -7 7 4.64 1.7
 3 -7 8 5.83 1.95
 -3 7 -8 6.72 2.12
 3 -7 8 3.63 1.62
 -3 7 -8 6.07 2.11
 -3 7 -9 8.07 5.23
 3 -7 10 69.25 4.83
 -3 7 -10 62.77 4.96
 -3 7 -10 75.05 5.11
 3 -7 11 125 6.79
 -3 7 -11 138.79 7.42
 -3 7 -11 138.39 7.08
 -3 7 -12 21.98 2.08
 -3 7 -13 66.8 3.56
 3 -6 -13 20.21 1.77
 3 -6 -13 23.15 1.72
 3 -6 -12 51.24 3.62
 3 -6 -12 54.54 3.7
 3 -6 -12 61.87 3.69
 3 -6 -11 2.62 1.17
 3 -6 -11 2.62 1.09
 3 -6 -11 2.81 1.05
 -3 6 10 5.81 4.25
 3 -6 -9 90.67 6.25
 3 -6 -9 97.03 6.28
 3 -6 -9 94.63 6.52
 -3 6 9 93.81 5.79
 3 -6 -9 80.17 5.55
 -3 6 9 98.8 15.96
 -3 6 8 410.87 17.55
 3 -6 -8 371.86 16.89
 3 -6 -8 389.82 18.45
 -3 6 8 358.05 34.82
 3 -6 -8 392.99 31.63
 3 -6 -8 300.47 17.72
 3 -6 -7 361.73 19.06
 -3 6 7 418.69 35.41
 -3 6 7 413.25 36.55
 -3 6 7 382.74 18.21
 -3 6 6 1538.37 59.07
 3 -6 -6 1370.06 60.89
 -3 6 6 1528.55 76.69
 3 -6 -6 1472.1 80.23
 -3 6 6 1390.27 59.74
 -3 6 5 1084.82 44.17
 -3 6 5 1119.98 57.22
 -3 6 5 1084.26 43.75
 3 -6 -5 1116.31 45.69
 -3 6 4 594.59 25.25
 -3 6 4 614.56 25.33
 -3 6 4 624.24 35.73
 3 -6 -4 636.59 26.63
 3 -6 -3 182.95 9
 -3 6 3 198.57 13.82
 -3 6 3 199.54 8.95
 -3 6 3 169.37 15.48
 3 -6 -3 193.69 9.65
 3 -6 -2 3.94 1.12
 3 -6 -2 2.95 0.84
 -3 6 2 2.97 1.56
 -3 6 2 3.01 0.76
 -3 6 1 14.74 3.54
 3 -6 -1 9.45 3.49
 3 -6 -1 13.09 1.52
 3 -6 0 9.87 3.39
 -3 6 0 4.32 2.22
 3 -6 1 73.6 9.39
 3 -6 1 67.65 4.12
 -3 6 -1 70.2 9.63
 3 -6 1 68.3 4.11
 3 -6 2 42.4 7.22
 3 -6 2 43.91 2.99
 3 -6 2 37.52 2.91
 3 -6 3 76.26 4.72
 -3 6 -3 90.79 14.5
 -3 6 -3 76.35 4.52
 -3 6 -3 77.77 4.6
 3 -6 3 74.17 4.52
 3 -6 4 3.21 1.05
 -3 6 -4 3.65 0.98
 -3 6 -4 3.05 1
 3 -6 4 4.21 1.02
 3 -6 5 191.87 20.16
 -3 6 -5 198.67 10.84
 -3 6 -5 201.44 10.33
 3 -6 5 207.39 10.46
 3 -6 5 194.56 10.53
 -3 6 -5 194.54 25.75
 -3 6 -6 776.74 37.85
 -3 6 -6 908.32 37.43
 3 -6 6 921 37.72
 3 -6 6 834.84 37.3
 -3 6 -6 880.19 60.19
 -3 6 -7 319.73 17.46
 3 -6 7 297.11 16.62
 3 -6 7 261.23 15.88
 -3 6 -8 582.49 26.36
 -3 6 -8 534.17 25.81
 3 -6 8 504.44 25.53
 3 -6 8 553.45 25.63
 -3 6 -9 430.43 20.33
 -3 6 -9 440.31 20.36
 3 -6 9 414.39 19.92
 -3 6 -9 410.41 35.27
 3 -6 9 403.94 19.69
 -3 6 -10 208.72 10.52
 3 -6 10 173.39 9.67
 3 -6 10 203.37 10.25
 -3 6 -10 197.04 22.43
 -3 6 -11 47.16 3.51
 -3 6 -11 43 3.63
 3 -6 11 41.03 3.04
 -3 6 -12 0.39 0.62
 -3 6 -12 1.97 0.71
 -3 6 -13 8.81 1.15
 3 -5 -14 5.59 0.84
 3 -5 -14 5.56 0.78
 3 -5 -13 2.84 0.8
 3 -5 -13 1.84 0.77
 3 -5 -13 1.67 0.77
 3 -5 -12 21.62 2.3
 3 -5 -12 27.03 2.59
 3 -5 -12 24.65 2.34
 3 -5 -11 220.22 10.93
 3 -5 -11 211.61 10.88
 -3 5 11 212.09 22.04
 3 -5 -10 435.94 20.06
 3 -5 -10 440.88 20.14
 -3 5 10 470.61 36.87
 3 -5 -10 466.23 20.48
 3 -5 -9 481.99 21.04
 3 -5 -9 454.98 20.93
 -3 5 9 471.28 20.36
 3 -5 -9 453.47 20.49
 3 -5 -9 437.74 21.01
 3 -5 -8 310.85 14.77
 3 -5 -8 277.48 25.27
 -3 5 8 269.98 29.68
 -3 5 8 297.2 13.66
 3 -5 -8 291.48 13.48
 3 -5 -8 227.5 13.91
 -3 5 7 9.89 5.18
 3 -5 -7 11.71 2.39
 -3 5 7 10.55 1.8
 3 -5 -7 13.77 5.32
 -3 5 7 8.19 4.55
 -3 5 6 44.62 8.09
 3 -5 -6 30.81 7.99
 -3 5 6 31.09 3.08
 -3 5 6 34.18 2.65
 -3 5 6 38.79 8.67
 3 -5 -6 34.16 3.8
 -3 5 5 2.01 0.61
 -3 5 5 3.75 2.43
 3 -5 -5 3.16 1.43
 -3 5 5 3.24 0.88
 3 -5 -4 0.7 1
 -3 5 3 8.31 2.86
 -3 5 3 7.9 2.13
 -3 5 2 123.02 11.06
 -3 5 2 100.97 8.75
 -3 5 1 33.75 4.85
 3 -5 -1 32.83 5.72
 -3 5 0 80.62 8.86
 3 -5 0 82.39 9.15
 -3 5 -1 75.59 9.58
 3 -5 1 81.03 8.9
 -3 5 -2 505.76 29.78
 -3 5 -2 504.2 34.02
 3 -5 2 489.38 28.58
 -3 5 -3 1003.59 52.73
 3 -5 3 985.65 47.9
 -3 5 -4 1299.82 80.09
 -3 5 -4 1477.9 58.96
 3 -5 4 1474.64 70.47
 -3 5 -4 1446.62 58.47
 3 -5 4 1461.54 58.71
 -3 5 -5 1777.71 72.05
 3 -5 5 1784.83 71.04
 -3 5 -5 1841.77 94.98
 -3 5 -5 1772.78 70.75
 -3 5 -6 1510.9 72.28
 -3 5 -6 1436.97 77.57
 -3 5 -6 1250.35 46.53
 -3 5 -7 284.54 14.96
 -3 5 -7 338.84 29.45
 -3 5 -7 321.18 31.24
 -3 5 -8 203.8 11.35
 -3 5 -8 171.03 10.75
 -3 5 -8 213.66 23.18
 -3 5 -8 198.49 23.66
 -3 5 -9 1.29 2.36
 -3 5 -9 -1.35 3.02
 -3 5 -9 0.7 0.99
 -3 5 -9 0.35 0.87
 3 -5 9 1.17 1.12
 -3 5 -10 57.57 11.52
 3 -5 11 6.29 1.25
 -3 5 -11 6.27 1.35
 -3 5 -11 7.18 1.52
 3 -5 12 11.61 1.43
 -3 5 -12 15.42 1.66
 -3 5 -12 16.65 2.04
 -3 5 -13 0.81 0.57
 3 -4 -14 29.49 2.07
 3 -4 -14 30.04 2.29
 3 -4 -14 32.1 2.29
 3 -4 -13 46.7 3.26
 3 -4 -13 43.42 2.84
 3 -4 -13 47.45 3.52
 3 -4 -13 49.27 3.27
 3 -4 -12 21.38 2.54
 3 -4 -12 23.02 2.35
 3 -4 -12 24.03 2.37
 -3 4 11 236.44 24.4
 3 -4 -11 233.2 11.9
 3 -4 -11 273.69 12.68
 3 -4 -10 11.24 1.9
 3 -4 -10 14.07 2.1
 3 -4 -10 16.59 2.22
 -3 4 10 14.28 6.52
 3 -4 -9 27.39 2.96
 -3 4 9 21.92 2.39
 3 -4 -9 27.88 2.82
 3 -4 -9 26.08 2.97
 3 -4 -8 3.09 1.35
 3 -4 -8 4.33 1.2
 -3 4 8 7.53 4.77
 3 -4 -8 7.43 3.61
 3 -4 -8 4.55 1.58
 -3 4 8 5 1.13
 3 -4 -7 -0.17 1.12
 -3 4 7 1.3 2.38
 -3 4 7 0.8 0.71
 3 -4 -7 -0.89 2.81
 -3 4 7 1.07 1.39
 -3 4 6 24.38 2.53
 -3 4 6 35.91 7.97
 3 -4 -6 22.38 2.97
 3 -4 -6 34.81 8.54
 3 -4 -5 78.01 5.45
 -3 4 5 86.1 9.42
 3 -4 -5 78.88 11.26
 -3 4 4 85.81 8.71
 3 -4 -4 64.15 9.63
 -3 4 3 31.18 3.61
 -3 4 3 29.14 4.87
 -3 4 2 4.61 1.35
 3 -4 -2 11.02 2.28
 -3 4 2 3.12 1.76
 -3 4 2 9.57 1.98
 3 -4 -1 1178.41 51.36
 3 -4 -1 1259.8 55.75
 -3 4 1 1254.49 53.49
 3 -4 0 4929.33 200.65
 -3 4 0 5002.95 201.38
 -3 4 -1 3839.52 154.78
 3 -4 1 3749.53 154.29
 -3 4 -1 3709.28 160.03
 -3 4 -2 2250.08 95.58
 3 -4 2 2137.73 91.48
 -3 4 -2 1994.71 101.16
 -3 4 -3 1765.89 83.13
 3 -4 3 1675.85 73.86
 -3 4 -3 1500.87 84.9
 -3 4 -4 418.49 36.38
 3 -4 4 549.03 30.3
 -3 4 -5 234.52 23.41
 -3 4 -5 250.19 26.07
 -3 4 -6 52.99 10.52
 -3 4 -6 39.88 10
 -3 4 -7 4.5 4.14
 -3 4 -7 16.64 2.66
 -3 4 -7 18.68 6.46
 -3 4 -8 5.95 4.37
 -3 4 -8 10.49 2.07
 -3 4 -8 7.52 4.59
 -3 4 -9 6.18 3.92
 -3 4 -9 4.81 1.46
 -3 4 -9 6.42 4.7
 -3 4 -10 3.66 1.27
 -3 4 -10 4.34 1.22
 -3 4 -10 4.75 3.43
 -3 4 -10 1.28 2.86
 -3 4 -11 6.42 1.48
 -3 4 -11 8.53 1.52
 -3 4 -12 4.27 1.2
 -3 4 -12 5.1 1.03
 -3 4 -13 7.18 1.11
 -3 4 -13 6.51 0.83
 3 -3 -15 10.21 1.04
 3 -3 -15 11.77 1.09
 3 -3 -14 18.15 1.74
 3 -3 -14 15.65 1.58
 3 -3 -14 16.03 1.8
 3 -3 -13 97.45 5.51
 3 -3 -13 102.49 5.64
 3 -3 -13 108.37 6.12
 3 -3 -13 90.3 5.11
 3 -3 -12 160.34 8.4
 3 -3 -12 159.81 8.48
 3 -3 -12 182.5 9.3
 -3 3 12 154.94 19.06
 3 -3 -11 1.07 0.91
 3 -3 -11 2.72 1.23
 3 -3 -11 3.65 1.09
 3 -3 -10 0.89 0.83
 3 -3 -10 0.69 0.87
 3 -3 -10 1.41 0.95
 -3 3 10 -1.29 1.66
 -3 3 9 21.88 7.72
 3 -3 -9 13.47 1.96
 3 -3 -9 17.08 2.33
 -3 3 9 13.73 1.8
 3 -3 -9 15.23 2.08
 3 -3 -8 165.21 8.69
 3 -3 -8 173.43 9.27
 -3 3 8 151.39 8.06
 3 -3 -8 150.57 8.34
 3 -3 -8 167.48 8.92
 -3 3 8 157.38 21.17
 -3 3 7 191.36 22.19
 3 -3 -7 200.13 18.36
 3 -3 -7 218.55 10.99
 3 -3 -7 227.12 10.45
 3 -3 -7 183.85 10.93
 -3 3 7 210.61 10.01
 3 -3 -6 11.75 4.75
 3 -3 -6 10.43 1.97
 3 -3 -6 2.85 2.62
 -3 3 6 8.49 3.18
 3 -3 -5 3.4 2.64
 -3 3 5 3.07 1.97
 3 -3 -5 1.02 2.65
 3 -3 -4 31.4 6.3
 -3 3 4 28.05 4.29
 -3 3 3 2551.71 94.51
 3 -3 -3 1854.27 96.4
 -3 3 2 3875.06 152.55
 -3 3 2 3795.05 148.19
 -3 3 2 3673.71 148.73
 -3 3 1 2345.05 100.63
 3 -3 -1 2530.71 99.77
 -3 3 0 1874.41 80.61
 -3 3 0 1994.61 87.19
 3 -3 0 2030.39 81.64
 -3 3 -1 1088.9 49.12
 3 -3 1 1064.73 46.28
 -3 3 -2 206.12 21.04
 3 -3 2 193.65 12.44
 3 -3 3 6.24 2.85
 -3 3 -3 2.94 4.01
 3 -3 3 5.74 2.1
 3 -3 4 77.66 10.07
 -3 3 -4 90.66 12.61
 3 -3 4 64.31 7.74
 3 -3 4 64.22 11.97
 3 -3 5 16.15 5.39
 3 -3 6 98.68 13.51
 -3 3 -6 108 14.52
 -3 3 -6 82.91 5.76
 -3 3 -6 109.31 14.28
 -3 3 -7 21.71 2.42
 -3 3 -7 18.78 6.38
 -3 3 -7 22.23 6.61
 -3 3 -8 84.4 5.34
 -3 3 -8 57.37 11.44
 -3 3 -8 82.11 13.3
 -3 3 -9 18.7 6.82
 -3 3 -9 27.17 8.03
 -3 3 -9 24.86 2.58
 -3 3 -10 6.78 3.86
 -3 3 -10 1.84 1.11
 -3 3 -10 1.15 0.86
 -3 3 -10 2.51 3.25
 -3 3 -11 7.8 1.68
 -3 3 -11 6 1.3
 -3 3 -12 89.06 5.47
 -3 3 -12 78.26 4.73
 -3 3 -13 62.55 3.7
 -3 3 -13 47.81 2.87
 -3 3 -14 27.85 1.83
 3 -2 -15 24.84 1.77
 3 -2 -15 22.56 1.82
 3 -2 -14 66.46 4.09
 3 -2 -14 66.22 3.96
 3 -2 -14 68.44 4.36
 3 -2 -13 5.65 1.43
 3 -2 -13 5.06 1.22
 3 -2 -13 3.98 0.98
 3 -2 -13 4.84 1.22
 -3 2 12 20.1 6.87
 3 -2 -11 57.51 4.23
 3 -2 -11 57.58 4.55
 3 -2 -11 53.03 4
 -3 2 11 55.96 11.89
 3 -2 -10 17.52 2.24
 3 -2 -10 16.78 2.27
 3 -2 -10 15.36 2.02
 -3 2 10 19.15 7.03
 3 -2 -9 39.4 3.45
 3 -2 -9 36.82 3.37
 3 -2 -9 34.09 3.11
 -3 2 9 46.14 10.6
 3 -2 -8 61.91 4.51
 3 -2 -8 56.62 4.17
 3 -2 -8 55.74 4.1
 -3 2 8 52.25 11.46
 3 -2 -7 581.75 24.88
 3 -2 -7 594.01 25.58
 3 -2 -7 574.95 24.92
 3 -2 -7 591.54 25.08
 3 -2 -6 698.69 26.04
 -3 2 6 482.49 34.93
 3 -2 -6 632.1 37.73
 3 -2 -6 527.46 25.88
 3 -2 -5 1938.1 81.92
 -3 2 5 1829.5 78.05
 -3 2 4 2436.13 100.5
 3 -2 -4 2692.64 107.75
 3 -2 -3 1260.79 73.58
 -3 2 3 1410.17 59.14
 3 -2 -3 1445.07 64.51
 3 -2 -2 177.25 22.78
 -3 2 2 196.27 11.79
 3 -2 -2 187.8 12.12
 3 -2 -1 269.62 14.92
 3 -2 0 290.87 13.14
 3 -2 0 282.34 15.51
 3 -2 0 271.64 14.02
 3 -2 1 420.47 37.46
 3 -2 1 395.03 21.62
 3 -2 1 402.76 18.63
 3 -2 2 13.16 6.39
 -3 2 -2 11.03 4.67
 3 -2 2 10.4 2.91
 3 -2 2 12.23 2.09
 3 -2 3 127.33 11.78
 3 -2 3 113.28 8.5
 3 -2 3 120.29 15.88
 -3 2 -3 153.85 15.75
 3 -2 4 33.15 7.73
 -3 2 -4 36.15 7.62
 3 -2 4 33.61 6.82
 3 -2 5 18.02 6.42
 3 -2 5 26.68 2.48
 -3 2 -6 61.5 10.27
 3 -2 6 56.83 3.93
 3 -2 6 42.3 10.68
 3 -2 6 49.11 9.63
 -3 2 -6 45.46 3.91
 -3 2 -6 51.76 3.53
 -3 2 -7 255.06 23.07
 -3 2 -7 220.67 10.67
 -3 2 -7 228.71 11.45
 -3 2 -8 321.86 27.26
 3 -2 8 302.08 31.39
 -3 2 -8 287.29 13.72
 -3 2 -8 310.4 14.35
 -3 2 -8 298.89 26.84
 -3 2 -9 471.2 20.5
 -3 2 -9 481.87 36.86
 -3 2 -9 477.6 35.38
 -3 2 -9 442.81 20.18
 -3 2 -10 413.1 33.71
 -3 2 -10 380.95 30.91
 -3 2 -10 407.91 18.31
 -3 2 -11 173.33 9
 -3 2 -11 186.59 20.49
 -3 2 -12 169.24 8.18
 -3 2 -12 176.96 8.92
 -3 2 -12 157.77 8.18
 -3 2 -13 16.22 1.71
 3 -2 13 9.98 1.17
 -3 2 -14 6.13 0.78
 3 -1 -15 8.72 1.03
 3 -1 -15 9.3 1.26
 3 -1 -14 31.13 2.53
 3 -1 -14 34.87 2.73
 3 -1 -14 30.08 2.79
 3 -1 -13 134.09 7.25
 3 -1 -13 129.2 7.47
 3 -1 -13 119.91 6.64
 3 -1 -13 132.43 7.12
 3 -1 -12 1.49 1.19
 3 -1 -12 2.79 1.18
 -3 1 12 1.24 2.27
 3 -1 -12 1.55 1.09
 3 -1 -11 12.78 1.98
 3 -1 -11 10.14 1.98
 -3 1 11 14.13 6
 3 -1 -10 132.83 7.49
 3 -1 -10 125.59 7.08
 -3 1 10 127.86 18.28
 3 -1 -10 137.49 7.86
 3 -1 -9 305.85 14.34
 3 -1 -9 313.46 14.56
 3 -1 -9 317.18 14.99
 -3 1 8 976.59 58.82
 3 -1 -8 929.6 37.59
 3 -1 -8 915.14 38.01
 3 -1 -8 872.54 37.5
 3 -1 -7 1189.28 47.16
 3 -1 -7 1141.08 47.3
 3 -1 -7 1126.63 46.9
 -3 1 6 420.2 32.3
 -3 1 5 44.57 7.74
 3 -1 -5 25.55 6.12
 3 -1 -4 176.12 14.8
 3 -1 -4 194.39 19.04
 -3 1 4 192.94 11.7
 3 -1 -3 2.27 3.29
 3 -1 -3 3.98 2.72
 -3 1 3 5.82 1.34
 3 -1 -2 69.82 14.71
 3 -1 -2 86.57 13.28
 3 -1 -1 5.32 1.68
 3 -1 0 446.79 22.76
 3 -1 0 451.91 45.39
 3 -1 0 498.75 38.01
 3 -1 0 457.99 23.4
 3 -1 1 1.56 2.25
 3 -1 1 1.54 3.98
 3 -1 1 2.26 1.32
 3 -1 2 7.85 1.18
 -3 1 -2 12.26 3.34
 3 -1 2 7.62 4.46
 3 -1 2 10.4 3.55
 3 -1 2 13.89 3.44
 -3 1 -3 21.29 4.83
 3 -1 3 19.05 4.67
 3 -1 3 23.46 4.69
 3 -1 3 22.23 6.07
 3 -1 3 18.36 4.31
 3 -1 4 106.5 13
 -3 1 -4 86.23 12.12
 3 -1 4 110.83 13.04
 3 -1 4 104.75 11.97
 3 -1 5 1634.66 96.57
 3 -1 5 1688.57 94.71
 -3 1 -6 2229.64 98.93
 3 -1 6 1992.91 79.81
 -3 1 -6 2037.78 80.05
 3 -1 7 1554.58 62.87
 -3 1 -7 1500.35 62.4
 3 -1 7 1594.06 87.87
 -3 1 -7 1700.69 81.41
 3 -1 7 1556.13 77.73
 -3 1 -7 1610.42 62.94
 3 -1 8 668.58 27.58
 -3 1 -8 648.91 27.28
 3 -1 8 610.73 46.65
 -3 1 -8 606.85 27
 3 -1 8 610.87 38.83
 -3 1 -8 677.37 43.18
 -3 1 -9 503.96 21.63
 -3 1 -9 443.63 34.36
 -3 1 -9 454.69 36.15
 3 -1 9 530.35 41.55
 -3 1 -9 487 21.65
 -3 1 -10 58.72 11.47
 -3 1 -10 71.92 4.75
 -3 1 -10 71 4.92
 -3 1 -11 0.36 0.86
 -3 1 -11 1.03 1.33
 -3 1 -12 2.41 0.93
 -3 1 -12 2.69 1.04
 3 -1 13 4.89 0.93
 -3 1 -13 4.99 0.86
 -3 1 -13 5.42 1.02
 -3 1 -14 13.1 1.13
 3 0 -15 0.11 0.47
 3 0 -15 -0.29 0.68
 3 0 -14 0.65 0.7
 3 0 -14 1.53 0.9
 3 0 -14 0.96 0.72
 3 0 -14 0.46 0.5
 3 0 -13 51.21 4.2
 3 0 -13 51.73 3.69
 3 0 -13 52.92 4.05
 3 0 -13 56.93 4.09
 3 0 -12 59.92 4.5
 3 0 -12 57.99 4.64
 3 0 -12 54.74 4.31
 3 0 -12 57.01 4.28
 3 0 -11 405.66 18.85
 3 0 -11 407.71 19.37
 3 0 -11 440.62 19.17
 -3 0 11 398 34.58
 3 0 -10 350.37 16.51
 3 0 -10 334.8 15.88
 -3 0 10 375.4 31.93
 -3 0 9 1.18 3.72
 3 0 -9 1.52 0.83
 3 0 -9 1.09 0.8
 3 0 -9 0.9 1.1
 3 0 -8 1.1 0.66
 3 0 -8 0.24 0.77
 3 0 -8 0.74 0.75
 -3 0 8 1.11 3.21
 3 0 -8 0.67 0.62
 3 0 -8 3.79 1.32
 3 0 -7 0.79 0.76
 3 0 -7 1.51 1.14
 -3 0 6 16.91 6.2
 -3 0 5 79.33 10.83
 3 0 -5 85.98 8.96
 3 0 -4 93.31 12.13
 3 0 -4 95.38 10.47
 3 0 -3 21.88 6.85
 3 0 -3 26.69 6.59
 3 0 -2 5.59 1.04
 3 0 -2 5.52 6.29
 3 0 -2 12.74 6.6
 3 0 -1 3656.7 143.85
 3 0 -1 3466.77 142.91
 3 0 0 4517.31 111.94
 3 0 0 4997.4 148.81
 3 0 1 8908.8 359.24
 3 0 1 9999 385.65
 3 0 1 8974.09 369.55
 3 0 2 4499.86 195.21
 3 0 2 4167.79 187.27
 3 0 3 1776.85 81.47
 3 0 3 2060.63 83.77
 3 0 3 1940.11 86.34
 -3 0 -3 1715.88 81.46
 3 0 4 1589.17 70.37
 3 0 4 1594.1 77.3
 -3 0 -4 1755.97 73.73
 3 0 5 1041.01 43.69
 3 0 5 1097.89 60.13
 3 0 5 1139.64 44.1
 -3 0 -5 1148.31 54.11
 3 0 6 182.17 21.32
 3 0 6 182.77 9.02
 3 0 6 162.77 8.59
 3 0 6 195.59 19.5
 -3 0 -6 185.81 19.38
 -3 0 -7 400.35 18.03
 3 0 7 435.29 18.68
 3 0 7 395.01 30.27
 -3 0 -7 422.12 31.93
 3 0 7 457.78 36.55
 -3 0 -8 2.6 0.98
 -3 0 -8 1.02 1.86
 3 0 8 0.93 1.7
 3 0 8 1.36 2.49
 3 0 8 0.63 0.86
 -3 0 -9 126.37 7.29
 -3 0 -9 120.79 6.93
 3 0 9 112.45 14.47
 3 0 9 120.84 17.69
 3 0 9 134.01 7.39
 -3 0 -10 79.27 4.97
 -3 0 -10 72.22 5.11
 -3 0 -10 65.83 11.78
 -3 0 -11 4.45 1.18
 -3 0 -11 5.31 1.21
 -3 0 -12 2.53 0.9
 -3 0 -12 2.07 0.9
 -3 0 -13 0.07 0.55
 -3 0 -13 0.94 0.52
 3 0 13 0.78 0.55
 3 1 -15 12.51 1.33
 3 1 -14 3.96 1
 3 1 -14 3.19 1.07
 3 1 -14 2.38 1.03
 3 1 -13 1.12 0.96
 3 1 -13 0.32 0.59
 3 1 -13 1.13 1.11
 3 1 -13 1 0.97
 3 1 -12 2.33 1.15
 3 1 -12 1.96 1
 3 1 -12 1.55 1.09
 3 1 -12 0.63 0.89
 -3 -1 12 2.75 3.07
 3 1 -11 176.8 9.24
 -3 -1 11 170.7 21.18
 3 1 -11 169.27 9.06
 3 1 -11 164.38 9.04
 3 1 -11 152.25 9.33
 -3 -1 10 258.88 25.64
 3 1 -10 242.83 12.12
 3 1 -10 265.78 13.14
 3 1 -10 242.03 12.15
 -3 -1 9 1.07 2.39
 3 1 -9 4.46 1.13
 3 1 -9 2.73 1.39
 3 1 -9 3.39 1.13
 3 1 -8 19.29 2.11
 -3 -1 8 21.56 6.33
 3 1 -8 16.87 1.86
 3 1 -8 17.15 2.26
 3 1 -8 16.43 2.53
 3 1 -7 46.55 3.4
 3 1 -7 37.49 3.65
 -3 -1 6 319.96 24.48
 -3 -1 5 14.41 5.24
 3 1 -5 26.04 5.5
 -3 -1 4 349.21 23.95
 3 1 -4 416 27.37
 -3 -1 3 51.04 6.17
 3 1 -3 54.93 10.85
 3 1 -2 1692.9 74.01
 3 1 -2 1911.68 98.84
 3 1 -2 1695.52 71.57
 3 1 -1 4265.45 176.11
 3 1 -1 4608.68 178.42
 3 1 -1 4543.64 178.38
 3 1 -1 4662.73 177.88
 3 1 0 3676.41 167.06
 3 1 0 3550.86 139.94
 3 1 0 3623.26 141.68
 -3 -1 0 3402.42 136.33
 3 1 0 3436.67 141.31
 3 1 1 2579.28 120.25
 3 1 1 2608.04 109.38
 3 1 2 1078.62 58.38
 3 1 2 1204.01 52.53
 3 1 2 1249.56 57.89
 3 1 3 165.98 14.52
 3 1 3 166.42 16.75
 3 1 3 177.91 14.2
 -3 -1 -4 211.48 19.8
 3 1 4 279.82 18.82
 3 1 4 294.85 22.66
 3 1 4 250.12 23.12
 3 1 5 318.13 14.54
 3 1 5 310.54 14.18
 -3 -1 -5 322.25 25.11
 3 1 6 105.66 14.54
 -3 -1 -6 86.82 13.51
 3 1 6 123.91 6.74
 3 1 6 104.5 6.31
 3 1 6 105.75 15.42
 -3 -1 -6 117.94 14.25
 3 1 7 172.3 18.58
 -3 -1 -7 170.95 18.9
 3 1 7 145.61 18.93
 3 1 7 175.5 8.85
 3 1 7 155.89 8.62
 -3 -1 -7 142.1 16.21
 3 1 8 49.6 10.76
 3 1 8 33.59 8.04
 -3 -1 -8 41.93 8.88
 -3 -1 -8 37.21 3.02
 3 1 8 43.62 3.52
 -3 -1 -9 2.76 1.12
 3 1 9 2.54 3.29
 3 1 9 2.03 2.94
 -3 -1 -9 2.64 0.99
 3 1 9 2.17 0.91
 -3 -1 -10 1.51 0.99
 3 1 10 2.81 2.1
 -3 -1 -10 2.03 2.27
 -3 -1 -11 9.77 1.61
 -3 -1 -11 13.08 1.61
 -3 -1 -12 0.59 0.73
 -3 -1 -13 22.37 1.74
 3 1 13 23.82 2.02
 -3 -1 -13 23.1 1.91
 3 2 -15 127.17 6.26
 3 2 -14 123.39 6.62
 3 2 -14 121.16 6.91
 3 2 -13 201.97 10.38
 3 2 -13 212.87 9.86
 3 2 -13 203.74 10.06
 3 2 -13 208.78 10.15
 3 2 -12 13.62 2.15
 -3 -2 12 14.88 6.56
 3 2 -12 15.3 2.16
 3 2 -12 12.14 2.16
 3 2 -12 12.87 2.05
 3 2 -12 7.43 3.95
 3 2 -11 2.25 1.22
 3 2 -11 1.53 1.05
 3 2 -11 3.88 1.58
 3 2 -11 2.18 1.09
 -3 -2 11 -1.31 1.7
 3 2 -10 9.62 1.79
 -3 -2 10 9.43 5.06
 3 2 -10 6 1.55
 3 2 -10 9.16 1.7
 3 2 -10 8.62 2.05
 3 2 -9 242.71 11.8
 -3 -2 9 209.85 21.45
 3 2 -9 224.73 11.32
 3 2 -9 214.67 11.22
 3 2 -9 229.66 12.49
 3 2 -8 16.1 2.68
 3 2 -8 23.94 2.25
 3 2 -8 24.81 2.89
 -3 -2 8 21.74 6.14
 3 2 -8 26.2 2.76
 3 2 -7 121.56 7.8
 3 2 -7 137.6 8.02
 3 2 -7 146.1 8.06
 3 2 -7 139.78 7.8
 3 2 -6 438.62 29.58
 -3 -2 6 480.31 31.58
 3 2 -6 473.93 20.53
 -3 -2 5 2946.67 118.09
 3 2 -5 2280.45 114.83
 -3 -2 4 2443.66 103.34
 3 2 -4 2251.71 97.55
 3 2 -3 433.66 34.84
 3 2 -3 456.11 26.48
 -3 -2 3 453.61 29.55
 3 2 -2 236.74 16.18
 3 2 -2 216.37 26.64
 3 2 -2 233.3 13.8
 -3 -2 2 272.02 15.21
 -3 -2 1 245.11 13.76
 3 2 -1 247.01 15.31
 3 2 -1 274.23 15.48
 3 2 -1 275.44 15.81
 -3 -2 0 413.02 20.07
 3 2 0 419.58 22.8
 3 2 0 422.93 38
 3 2 0 416.76 23.04
 3 2 0 444.54 22.92
 -3 -2 -1 41.75 3.96
 3 2 1 50.92 6.85
 3 2 1 59.78 11.48
 3 2 1 44.8 5.87
 3 2 2 350.97 24.75
 3 2 2 291.44 24.81
 3 2 2 353.47 18.51
 3 2 3 161.34 13.16
 3 2 3 155.87 15.57
 3 2 4 173.86 17.03
 3 2 4 217.54 17.85
 3 2 5 221.1 10.96
 3 2 5 195.42 10.67
 3 2 5 220.43 23.03
 3 2 5 179.52 19.47
 -3 -2 -6 10.07 5.03
 3 2 6 14.95 5.7
 3 2 6 10.07 1.82
 3 2 6 11.78 1.95
 -3 -2 -7 29.91 7.73
 3 2 7 22.5 2.63
 3 2 7 25.38 2.66
 3 2 7 28.19 7.85
 -3 -2 -7 9.41 4.76
 3 2 8 34.19 3.29
 3 2 8 32.29 3
 3 2 8 29.89 8.07
 3 2 9 3.91 1.11
 -3 -2 -9 4.89 1.19
 3 2 9 4.36 3.73
 3 2 10 67.8 11.02
 -3 -2 -11 122.41 6.76
 -3 -2 -12 307.76 13.59
 3 2 13 59.31 3.39
 -3 -2 -13 60.97 3.26
 -3 -2 -13 50.1 2.97
 3 3 -15 5.45 0.94
 3 3 -14 4.36 0.92
 3 3 -14 5.5 1.21
 3 3 -13 16.33 2.34
 3 3 -13 15.96 2.15
 3 3 -13 13.61 1.85
 -3 -3 12 116.81 17.34
 3 3 -12 105.42 15.29
 3 3 -11 39.95 9.98
 3 3 -11 30.19 3.55
 3 3 -11 29.39 3.15
 -3 -3 11 25.42 7.79
 3 3 -11 29.81 3.1
 3 3 -11 29.46 3.05
 3 3 -10 0.84 0.98
 3 3 -10 3.27 1.43
 3 3 -10 -1.58 3.54
 3 3 -10 0.63 1.39
 -3 -3 10 3.63 3.13
 3 3 -10 1.18 1.16
 3 3 -9 35.3 3.62
 3 3 -9 39.24 4.41
 3 3 -9 43.98 3.97
 3 3 -9 49.58 4.45
 3 3 -9 42.99 3.85
 -3 -3 9 28.57 8.11
 3 3 -8 190.42 10.31
 3 3 -8 163.06 10.01
 3 3 -8 152.99 9.91
 3 3 -8 141.56 8.94
 3 3 -8 183.31 8.8
 3 3 -8 201.78 10.24
 -3 -3 8 199.47 21.11
 3 3 -7 698.56 32.74
 3 3 -7 634.05 33.08
 3 3 -7 784.61 33.89
 3 3 -7 882.21 32.67
 3 3 -7 822.85 53.5
 3 3 -7 750.32 32.04
 3 3 -7 830.91 33.15
 3 3 -6 21.5 2.72
 3 3 -6 21.41 2.69
 3 3 -6 27.06 2.57
 3 3 -6 18.97 5.81
 3 3 -6 19.1 2.9
 -3 -3 6 14.61 6.22
 -3 -3 5 187.03 19.26
 3 3 -5 164.74 18.8
 3 3 -4 516.96 30.05
 -3 -3 4 514.78 28.33
 3 3 -3 389.84 23.29
 -3 -3 3 319.26 16.93
 3 3 -3 364.66 17.77
 3 3 -2 6.1 2.74
 -3 -3 2 10.04 2.83
 3 3 -2 16.09 2.82
 3 3 -1 62.5 9.35
 3 3 -1 67.58 6.85
 -3 -3 1 62.78 6.31
 3 3 -1 68.33 7.02
 -3 -3 0 262.17 15.65
 3 3 0 299.85 18.25
 3 3 0 267.11 17.87
 -3 -3 -1 22.37 3.44
 3 3 1 17.14 3.85
 3 3 1 23.32 5.41
 3 3 2 640.24 40.52
 3 3 2 696.84 44.53
 3 3 3 0.97 1.77
 3 3 4 3.42 3.61
 3 3 4 0.9 2.02
 3 3 4 2.75 1.03
 -3 -3 -5 3.25 2.8
 3 3 5 1.83 1.12
 3 3 5 1.14 2.56
 -3 -3 -6 80.42 14.03
 3 3 6 93.88 6.51
 3 3 6 110.96 15.86
 -3 -3 -7 480.52 36.76
 3 3 7 519.85 22.55
 3 3 7 477.22 21.94
 3 3 7 513.52 37.74
 -3 -3 -8 499.49 36.57
 3 3 8 509.31 38.21
 3 3 8 511.28 22.53
 3 3 8 525.22 23.05
 3 3 9 582.61 40.63
 3 3 9 551.41 24.59
 3 3 9 564.07 24.09
 -3 -3 -10 324.99 15.33
 3 3 10 340.17 14.99
 -3 -3 -11 100.23 5.73
 -3 -3 -12 6.53 1.15
 3 3 13 0.24 0.38
 3 4 -15 37.54 2.46
 3 4 -14 16.65 1.79
 3 4 -14 12.3 1.51
 3 4 -13 0.35 0.74
 3 4 -13 1.33 0.9
 3 4 -13 2.06 1.04
 -3 -4 12 8.11 4.25
 3 4 -12 10.9 4.47
 3 4 -11 53.2 11.54
 -3 -4 11 30.17 8.75
 3 4 -11 43.55 4.5
 3 4 -11 42.46 3.77
 3 4 -11 42.66 3.83
 3 4 -10 238.04 27.86
 3 4 -10 207 12.36
 3 4 -10 190.51 11.01
 3 4 -10 209.94 10.97
 3 4 -10 220.64 11.32
 3 4 -9 71.46 16.28
 3 4 -9 70.93 5.72
 3 4 -9 63.26 6.29
 -3 -4 9 92.49 15.82
 3 4 -9 96.21 6.39
 3 4 -9 95.04 6.65
 3 4 -8 -1.78 2.3
 3 4 -8 2.88 1.62
 3 4 -8 3.35 1.58
 3 4 -8 3.4 1.67
 -3 -4 8 -1.58 2.9
 3 4 -8 1.71 0.99
 3 4 -7 16.29 6.34
 3 4 -7 13.21 2.01
 3 4 -7 7.27 2.22
 3 4 -7 9.32 2.14
 3 4 -7 11.33 2.03
 3 4 -7 10.15 1.7
 3 4 -6 14.9 2.49
 3 4 -6 16.21 2.66
 3 4 -6 15.01 1.83
 3 4 -6 22.65 6.64
 3 4 -6 18.73 2.32
 3 4 -6 21.61 6.92
 -3 -4 6 24.86 6.73
 -3 -4 5 13.53 3.88
 3 4 -5 10.69 1.74
 -3 -4 4 4.48 1.71
 3 4 -4 5.94 2.7
 -3 -4 3 364.27 23.28
 -3 -4 2 14.21 3.55
 3 4 -2 10.5 3.01
 3 4 -2 12.95 3.12
 3 4 -2 12.43 2.79
 -3 -4 1 310.42 19.37
 3 4 -1 339.01 19.46
 3 4 -1 340.88 22.49
 3 4 -1 305.5 19.24
 3 4 0 129.54 14.49
 3 4 0 135.71 12.41
 3 4 0 125.41 11.82
 -3 -4 0 129.59 10.73
 3 4 1 38.44 8.87
 3 4 1 48.23 7
 3 4 1 43.29 8.34
 -3 -4 -1 55.86 6.39
 3 4 2 334.61 15.23
 3 4 3 765.19 30.55
 3 4 3 751.16 30.71
 3 4 3 736.2 30.59
 3 4 3 676.52 47.43
 3 4 4 877.71 36.59
 3 4 4 872.57 55.37
 3 4 4 846.09 53.16
 3 4 5 1348.13 70.28
 3 4 5 1090.82 46.82
 3 4 6 821.92 37.49
 3 4 6 977.1 38.54
 3 4 6 1047.06 58.79
 -3 -4 -6 770.57 54.76
 3 4 7 536 24.18
 3 4 7 561.19 24.69
 3 4 7 564.74 41.29
 -3 -4 -7 568.37 41.56
 3 4 8 86.18 5.53
 3 4 8 87.38 5.85
 -3 -4 -8 103.16 14.72
 3 4 8 77.54 13.82
 3 4 9 52.96 10.82
 -3 -4 -10 6.92 1.47
 -3 -4 -11 1.59 0.82
 3 4 12 1.25 0.64
 -3 -4 -12 1.88 0.65
 3 5 -15 0.64 0.36
 -3 -5 15 0.25 0.36
 3 5 -14 3.2 0.85
 3 5 -14 0.79 0.64
 3 5 -13 0.55 0.73
 3 5 -13 0.43 0.69
 3 5 -12 40.72 3.66
 3 5 -11 23.73 2.98
 -3 -5 11 25.52 8.49
 3 5 -11 18.04 6.28
 3 5 -11 20 2.69
 3 5 -11 20.57 2.61
 3 5 -10 46.05 11.59
 3 5 -10 50.41 4.67
 -3 -5 10 60.2 12.42
 3 5 -10 40.67 4.15
 3 5 -9 48.74 4.83
 3 5 -9 72.4 6.09
 3 5 -9 63.34 15.36
 -3 -5 9 63.27 14.03
 3 5 -9 79.36 5.98
 3 5 -8 4.84 2.1
 3 5 -8 5.59 4.82
 3 5 -8 7.84 2.27
 -3 -5 8 5.19 3.88
 3 5 -8 8.1 1.76
 3 5 -7 18.83 2.78
 3 5 -7 23.02 2.59
 3 5 -7 14.87 3.13
 3 5 -7 19.37 2.48
 3 5 -6 67.06 5.52
 3 5 -6 76.57 4.75
 3 5 -6 68.17 4.83
 3 5 -6 75.83 12.42
 3 5 -6 79.9 5.98
 3 5 -6 66.93 13.27
 3 5 -6 72.22 4.79
 3 5 -5 400.57 17.47
 3 5 -5 388.92 16.79
 3 5 -5 353.94 16.45
 3 5 -5 360.1 18.41
 -3 -5 5 418.29 28.67
 3 5 -5 387.13 16.54
 3 5 -4 96.27 5.41
 -3 -5 3 93.31 11.11
 3 5 -3 83.43 9.12
 3 5 -3 91.4 5.1
 3 5 -2 172.36 12.85
 -3 -5 2 174.9 14.65
 3 5 -2 151.56 7.65
 -3 -5 1 149.92 13.26
 3 5 -1 163.02 7.87
 3 5 -1 165.74 13.29
 3 5 -1 159.51 14.81
 3 5 0 1790.09 87.68
 3 5 0 1844.34 72.8
 3 5 0 1860.35 84.09
 -3 -5 0 1802.39 81.49
 -3 -5 -1 2144.4 95.49
 3 5 1 2282.52 86.89
 3 5 1 1923.28 104.04
 3 5 1 2134.52 87.17
 3 5 2 1841.83 78.72
 3 5 2 1933.46 88.32
 3 5 2 1866.85 76.05
 3 5 2 1976.02 77.2
 -3 -5 -2 1975.88 76.26
 3 5 2 2042.42 76.34
 3 5 2 1832.9 76.19
 3 5 2 1673.47 94.52
 3 5 3 1090.34 42.88
 -3 -5 -3 1091.25 42.7
 3 5 3 994.42 44.74
 3 5 3 1047.24 42.97
 3 5 3 954 64.23
 3 5 3 1030.33 44.39
 3 5 4 576.38 24.9
 3 5 4 502.88 41.25
 3 5 4 572.23 25.9
 3 5 4 632.63 45.42
 3 5 5 154.62 20.14
 3 5 5 128.6 8.09
 3 5 6 106.96 16.52
 -3 -5 -6 75.57 14.6
 3 5 6 88.01 6.46
 -3 -5 -7 50.13 11.62
 3 5 7 44.87 10.46
 3 5 7 40.73 3.85
 3 5 7 37.49 3.64
 -3 -5 -8 6.92 3.67
 3 5 8 10.5 1.71
 3 5 8 11.6 1.88
 3 5 9 99.93 5.65
 3 5 9 94.53 5.91
 -3 -5 -10 17.35 2.07
 -3 -5 -11 9.93 1.38
 3 5 12 0.62 0.4
 -3 -5 -12 1.13 0.47
 -3 -6 14 58.31 3.58
 3 6 -14 57.76 3.37
 3 6 -14 50.42 3.26
 3 6 -13 108.72 5.89
 3 6 -13 95.41 5.72
 3 6 -12 176.35 9.16
 3 6 -12 157.17 8.45
 -3 -6 11 134.07 20.02
 3 6 -11 135.29 8.03
 3 6 -10 1.34 1.28
 -3 -6 10 2.06 4.61
 3 6 -10 0.48 1.48
 3 6 -9 2.28 1.37
 -3 -6 9 2.49 4.55
 3 6 -9 -0.25 1.47
 3 6 -8 65 5.54
 -3 -6 8 98.96 20.12
 3 6 -8 83.33 6.26
 3 6 -7 81.16 5.84
 -3 -6 7 89.92 16.57
 3 6 -7 87.53 5.93
 3 6 -6 13.03 2.52
 3 6 -6 9.35 1.72
 -3 -6 6 12.08 5.42
 3 6 -6 12.85 1.82
 3 6 -6 13.08 6.35
 3 6 -5 12.19 1.62
 3 6 -5 9.09 2.36
 3 6 -5 8.99 1.53
 3 6 -4 435.36 19
 -3 -6 4 445.92 19.16
 3 6 -4 443.72 19.42
 -3 -6 4 449.81 31.1
 3 6 -4 455.24 26.89
 -3 -6 3 1203.58 48.62
 -3 -6 3 1207.68 62.13
 3 6 -3 1217.1 48.62
 3 6 -3 1200.8 49.01
 3 6 -2 686.49 29.59
 3 6 -2 774.35 30.26
 3 6 -1 290.73 13.17
 3 6 -1 377.82 25.63
 3 6 0 294.5 12.84
 3 6 0 297.2 13.06
 3 6 0 275.24 13.09
 3 6 0 327.69 23.84
 3 6 1 283.03 22.44
 3 6 1 277.81 12.46
 3 6 1 221.72 24.68
 3 6 1 271.23 12.22
 3 6 1 258.57 23.68
 3 6 1 288.71 13.02
 3 6 2 59.76 5.74
 3 6 2 63.67 10.1
 3 6 2 65.89 4.07
 3 6 2 74.69 5.06
 3 6 2 71.17 4.24
 -3 -6 -2 66.06 4.29
 3 6 2 71.64 4.36
 3 6 3 81.25 5.27
 3 6 3 89.12 6.94
 3 6 3 88.93 6.49
 3 6 3 85.76 15.79
 3 6 3 92.32 17.56
 -3 -6 -3 95.48 5.4
 3 6 3 92.89 5.31
 3 6 4 125.08 8.47
 3 6 4 145 20.59
 3 6 4 111.94 18.89
 3 6 4 136.07 7.69
 3 6 5 4.28 3.69
 3 6 5 0.92 1.01
 3 6 6 101.61 16.04
 -3 -6 -6 67.05 14.79
 3 6 6 76.06 6.04
 3 6 7 79.65 5.53
 3 6 7 77.06 13.81
 -3 -6 -7 68.99 14.13
 3 6 7 76.11 5.72
 3 6 8 35.83 3.13
 3 6 8 36.63 9.02
 -3 -6 -8 43.29 9.98
 3 6 8 38.07 3.47
 3 6 9 7.72 1.14
 3 6 9 5.99 1.29
 -3 -6 -10 1.03 0.8
 3 6 10 0.09 0.58
 -3 -6 -11 17.09 1.53
 3 6 11 12.24 1.37
 -3 -7 14 59.45 3.26
 3 7 -14 50.08 3.03
 3 7 -13 0.24 0.56
 -3 -7 13 0.54 0.7
 3 7 -13 0.24 0.59
 3 7 -12 0.56 0.73
 -3 -7 12 1.16 1.04
 3 7 -12 0.67 0.62
 3 7 -12 -0.12 0.89
 3 7 -11 15.31 2.17
 3 7 -11 15.87 2.54
 -3 -7 10 156.31 25.48
 -3 -7 9 2.6 3.36
 3 7 -9 -0.25 1.28
 3 7 -9 0.43 1.18
 3 7 -8 32.5 3.79
 -3 -7 8 29.91 12.31
 3 7 -8 28.19 3.48
 3 7 -7 144.68 8.29
 3 7 -7 126.62 8.22
 -3 -7 7 144.25 21.71
 3 7 -6 315.78 17.83
 -3 -7 6 351.08 16.26
 3 7 -6 337.59 15.87
 -3 -7 6 337.66 30.93
 3 7 -6 354.09 16.4
 3 7 -5 244.4 15.24
 3 7 -5 278.22 13.15
 -3 -7 5 283.29 25.5
 -3 -7 5 265.1 12.73
 3 7 -4 181.45 9.11
 3 7 -4 191.82 9.63
 -3 -7 4 182.73 9.2
 3 7 -3 86.98 5.1
 -3 -7 3 94.38 12.85
 -3 -7 3 89.81 5.21
 3 7 -3 92.84 5.66
 3 7 -2 71.88 4.53
 3 7 -2 76.32 4.97
 -3 -7 2 87.56 11.94
 -3 -7 2 74.23 4.38
 3 7 -1 58.48 9.94
 -3 -7 1 54.79 9.27
 3 7 -1 48.15 3.55
 3 7 -1 49.97 3.39
 3 7 -1 50.54 3.62
 3 7 0 45.48 3.26
 3 7 0 41.54 8.52
 3 7 0 45.67 3.5
 -3 -7 0 47.37 8.2
 3 7 1 66.33 6.81
 3 7 1 59.59 12.92
 3 7 1 69.88 10.71
 3 7 1 71.61 4.94
 -3 -7 -1 70.95 9.97
 3 7 1 72.41 4.39
 3 7 1 82.59 13.07
 3 7 2 1.41 3.16
 3 7 2 2.82 0.85
 3 7 2 1.84 1.59
 -3 -7 -2 2.17 1.02
 3 7 2 3.26 1.29
 3 7 2 1.33 0.76
 3 7 3 327.43 17.29
 3 7 3 306.74 34.51
 -3 -7 -3 316.13 14.75
 3 7 3 328.58 15.05
 3 7 3 332.48 16.68
 3 7 4 93.9 17.05
 3 7 4 113.48 8.02
 3 7 4 112.29 18.57
 3 7 4 109.61 6.95
 3 7 5 19.32 7.47
 3 7 5 16.8 2.65
 -3 -7 -6 8.31 5.7
 3 7 6 10.81 5.25
 3 7 6 10.05 2.2
 -3 -7 -7 22.31 8.28
 3 7 7 18.2 6.68
 3 7 7 15.4 2.17
 3 7 8 70.22 4.37
 3 7 8 71.55 4.79
 3 7 9 151.87 7.09
 3 7 9 118.04 6.87
 -3 -7 -10 93.6 4.1
 3 7 10 49.54 3.33
 -3 -8 13 30.42 2.28
 3 8 -13 28.97 2.25
 3 8 -12 3.11 0.82
 -3 -8 12 1.89 0.9
 3 8 -12 2.39 0.86
 3 8 -11 2.35 0.92
 -3 -8 11 2.74 1.3
 3 8 -11 2.64 1.08
 3 8 -10 43.05 3.95
 3 8 -10 35.11 3.75
 -3 -8 10 39.49 4.59
 3 8 -10 31.42 3.87
 -3 -8 9 37.82 14.64
 -3 -8 8 50.31 14.92
 3 8 -8 46.58 4.76
 -3 -8 8 65.79 5.83
 -3 -8 7 191.01 10.44
 3 8 -7 172.35 10.2
 3 8 -7 166.17 10.1
 -3 -8 6 77.83 14
 3 8 -6 63.61 16.37
 3 8 -6 57.32 5.95
 3 8 -6 64.07 4.82
 -3 -8 6 58.85 4.63
 3 8 -6 58.48 4.82
 3 8 -5 1.56 1.61
 3 8 -5 1.46 0.8
 -3 -8 5 0.38 0.71
 -3 -8 5 1.21 2.71
 3 8 -5 0.46 0.84
 3 8 -4 49.56 4.09
 -3 -8 4 45.83 9.66
 3 8 -4 51.12 3.61
 -3 -8 4 45.47 3.6
 3 8 -4 46.39 6.29
 3 8 -3 14.85 2.07
 -3 -8 3 12.8 5
 -3 -8 3 11.6 1.65
 3 8 -2 32.59 2.95
 -3 -8 2 30.31 7.48
 3 8 -2 27.58 2.68
 3 8 -2 35.05 8.47
 3 8 -1 33.2 2.9
 -3 -8 1 25.32 6.65
 3 8 -1 33.11 2.95
 3 8 -1 37.81 8.81
 3 8 0 125.75 6.65
 3 8 0 118.92 15.41
 3 8 0 115 6.96
 -3 -8 0 110.2 13.98
 3 8 1 346.65 28.22
 3 8 1 376.42 17.12
 3 8 1 349.83 15.83
 3 8 1 342.51 19.95
 -3 -8 -1 358.81 16.46
 -3 -8 -2 1.21 0.94
 3 8 2 2.94 3.29
 3 8 2 1.71 1.35
 3 8 2 5.14 1.05
 3 8 2 1.99 1.61
 3 8 2 2.74 0.97
 3 8 3 13.15 2
 3 8 3 1.69 3.11
 -3 -8 -3 10.85 1.79
 3 8 3 4.09 4.59
 3 8 3 13.07 2.79
 3 8 4 39.4 11.54
 3 8 4 41.8 3.95
 3 8 5 111.27 17.95
 3 8 5 95.95 7
 -3 -8 -6 251.68 28.29
 3 8 6 299.13 14.85
 3 8 6 286.02 14.19
 3 8 6 300.2 28.53
 3 8 7 206.29 10.56
 3 8 7 200.85 9.93
 3 8 8 372.91 15.04
 3 8 8 314.34 13.97
 -3 -8 -10 48.82 2.63
 3 9 -12 1.94 0.68
 3 9 -12 2.31 0.61
 -3 -9 12 2.7 0.8
 -3 -9 11 7.44 1.51
 3 9 -11 5.22 1.17
 3 9 -11 8.8 1.35
 3 9 -10 9.27 1.78
 3 9 -10 11.49 1.99
 -3 -9 10 8.83 2.14
 3 9 -9 17.9 2.71
 -3 -9 9 17.6 3
 3 9 -9 16.93 2.69
 -3 -9 8 10.78 6.83
 3 9 -8 6.14 1.82
 3 9 -7 32.35 3.6
 -3 -9 7 38.62 3.81
 -3 -9 7 31.95 10.61
 3 9 -7 41.41 4.19
 -3 -9 6 26.15 8.26
 3 9 -6 29.7 3.03
 3 9 -6 24.63 3.93
 3 9 -6 34.1 3.58
 3 9 -6 28.59 11.06
 -3 -9 6 26.24 2.87
 3 9 -5 2.01 1.13
 -3 -9 5 0.88 0.83
 3 9 -5 1.32 1.65
 -3 -9 5 3.81 3.28
 3 9 -4 136.03 8.17
 -3 -9 4 133.13 7.48
 -3 -9 4 151.95 18.71
 3 9 -4 143.47 11.99
 3 9 -3 131.94 12.68
 3 9 -3 121.66 7.16
 -3 -9 3 108.43 15.84
 3 9 -3 112.32 16.83
 3 9 -2 186.04 10.02
 3 9 -2 191.51 16.85
 3 9 -2 204.31 10.11
 -3 -9 2 191.36 21.05
 3 9 -2 196.51 22.02
 3 9 -1 2.36 1.02
 3 9 -1 4.44 3.29
 3 9 -1 2.16 0.89
 -3 -9 1 1.05 3.02
 3 9 -1 1.17 2.61
 3 9 0 3.34 3.22
 3 9 0 3.81 1.33
 -3 -9 0 2.77 1.31
 3 9 0 4.64 1.05
 3 9 0 3.89 2.85
 -3 -9 0 0.96 2.76
 -3 -9 -1 98.74 6.11
 3 9 1 94.18 6.58
 3 9 1 82.45 8.24
 3 9 1 86.26 13.57
 3 9 1 95.92 5.91
 3 9 1 89.09 5.36
 3 9 2 238.24 14.58
 3 9 2 223.92 31.91
 3 9 2 242.33 12.02
 -3 -9 -2 244.03 11.97
 3 9 2 238.57 13.36
 3 9 3 629 53.82
 3 9 3 666.9 27.8
 3 9 4 398.44 36.84
 3 9 5 305.5 15.45
 3 9 6 180.52 9.51
 3 9 6 209.4 10.41
 3 9 7 28.88 2.17
 3 9 7 32.74 2.73
 3 9 8 76.34 4.22
 -3 -9 -9 21.92 1.56
 -3 -10 11 26.97 2.23
 3 10 -11 28.38 2.11
 3 10 -11 22.77 1.99
 -3 -10 10 54.17 4.23
 3 10 -10 57.34 4.11
 3 10 -10 54.53 3.93
 3 10 -9 8.86 1.73
 3 10 -9 8.2 1.87
 -3 -10 9 5.82 1.74
 3 10 -8 2.61 1.1
 -3 -10 8 1.9 1.26
 3 10 -8 1.8 1.32
 3 10 -7 72.26 5.16
 -3 -10 7 84.22 5.69
 3 10 -7 76.39 6.35
 3 10 -7 80.12 6.16
 -3 -10 6 24.59 2.68
 3 10 -6 18.76 8.12
 3 10 -6 20.65 3.55
 -3 -10 6 14.15 6.39
 3 10 -5 100.01 22.61
 3 10 -5 104.19 17.11
 -3 -10 5 114.33 16.68
 3 10 -4 46.12 3.88
 3 10 -4 50.78 11.34
 3 10 -4 54.62 7.29
 -3 -10 4 44.93 9.96
 3 10 -3 95.81 5.94
 -3 -10 3 93.18 14.51
 3 10 -3 81.64 14.19
 3 10 -3 112.92 11.98
 3 10 -2 139.19 7.37
 -3 -10 2 114.09 16.25
 3 10 -2 125.8 7.8
 3 10 -2 130.63 17.81
 3 10 -2 126.91 13.67
 3 10 -1 228.74 11.01
 -3 -10 1 189.49 20.92
 3 10 -1 270.74 19.1
 3 10 -1 234.88 23.91
 3 10 -1 223.96 11.92
 -3 -10 1 234.55 11.98
 3 10 0 215.91 15.27
 3 10 0 201.98 10.67
 3 10 0 216.33 22.33
 -3 -10 0 216.51 11.11
 3 10 1 335.96 42.07
 -3 -10 -2 207.04 10.45
 3 10 2 192.97 12.5
 -3 -10 -3 107.7 6.54
 3 10 3 120.93 7.21
 3 10 3 103.18 7.8
 3 10 4 38.09 3.77
 3 10 5 7.54 1.66
 3 10 5 7.31 1.4
 3 10 6 42.49 3.19
 3 10 6 34.88 2.54
 3 10 7 53.65 3.26
 3 11 -10 3.07 0.83
 3 11 -9 24.34 2.73
 3 11 -8 14.34 2.24
 3 11 -7 0.82 0.92
 3 11 -7 1.57 0.96
 3 11 -7 0.43 0.69
 -3 -11 6 10.18 1.65
 3 11 -6 10.39 2.38
 3 11 -6 11.3 1.8
 -3 -11 5 5.37 1.14
 3 11 -5 4.22 1.1
 3 11 -5 3.43 1.82
 3 11 -4 108.32 6.15
 3 11 -4 110.09 10.11
 -3 -11 3 215.27 10.79
 3 11 -3 187.43 9.58
 -3 -11 2 184.85 9.95
 3 11 -2 185.29 10.64
 -3 -11 1 39.76 3.59
 3 11 -1 44.23 4.21
 3 11 -1 40.22 6.74
 3 11 -1 41.76 3.49
 -3 -11 0 43.53 3.68
 3 11 0 41.63 4.21
 3 11 0 44.78 3.59
 3 11 0 39.45 5.63
 3 11 1 36.77 3.3
 3 11 1 36.76 4.7
 -3 -11 -1 40.63 3.44
 3 11 2 15.11 2.14
 3 11 2 12.25 2.53
 -3 -11 -2 13.81 1.94
 3 11 3 67.03 4.9
 -3 -11 -3 64.51 4.29
 3 11 4 26.3 2.84
 3 11 5 111.84 5.67
 3 11 5 84.06 4.66
 3 11 6 35.61 2.35
 -3 -12 9 3.99 0.85
 -3 -12 8 24.4 2.48
 3 12 -8 12.75 1.63
 -3 -12 7 13.48 2.39
 3 12 -7 12.22 1.64
 3 12 -6 0.46 0.92
 3 12 -6 0.8 0.83
 -3 -12 6 0.18 1.4
 3 12 -6 0.69 0.61
 3 12 -5 4.14 1.76
 -3 -12 5 3.69 1.45
 3 12 -5 2.18 0.7
 3 12 -4 -0.63 2
 -3 -12 4 0.55 1.06
 3 12 -3 7.03 3.46
 -3 -12 3 2.3 1.09
 3 12 -2 5.49 1.15
 3 12 -2 8.09 3.43
 -3 -12 2 6.6 1.46
 3 12 -1 1.44 0.82
 3 12 -1 1.16 2.28
 -3 -12 1 1.7 0.99
 3 12 0 48.32 3.56
 -3 -12 0 42.06 3.39
 3 12 1 47.55 3.61
 3 12 1 48.34 4.61
 3 12 1 42.23 4.13
 -3 -12 -1 41.29 3.28
 3 12 2 45.28 3.75
 -3 -12 -2 51.57 3.63
 3 12 3 64.21 4.41
 3 12 4 30.96 2.36
 -3 -13 7 7.81 1.34
 3 13 -6 17.33 1.75
 -3 -13 6 15.72 2.23
 3 13 -5 9.6 1.39
 3 13 -5 9.91 1.65
 -3 -13 5 8.17 1.71
 3 13 -4 0.33 0.49
 3 13 -4 0.63 1.14
 3 13 -4 -0.55 1.05
 -3 -13 4 0.22 1
 3 13 -3 8.46 1.24
 3 13 -3 9.8 2.82
 -3 -13 3 8.72 1.49
 3 13 -2 30.32 2.44
 -3 -13 2 25.54 2.38
 3 13 -2 30.01 4.63
 3 13 -1 78.73 4.41
 3 13 -1 86.95 6.63
 3 13 -1 82.51 6.9
 3 13 0 43.69 3.04
 3 13 0 43.11 3.73
 3 13 1 4.08 1.01
 4 -14 -3 5.56 1.22
 4 -14 -2 1.41 1.21
 4 -14 -2 3.25 1.36
 -4 14 2 2.82 0.74
 4 -14 -1 1.54 2.03
 -4 14 1 0.41 0.47
 4 -14 -1 1.15 1.61
 -4 14 0 5.33 0.99
 4 -14 0 3.89 0.98
 4 -14 0 4.2 2.26
 4 -14 1 7.9 1.68
 -4 14 -1 9.56 1.35
 4 -14 1 11.27 3.99
 4 -14 2 32.19 3.53
 -4 14 -2 30.53 2.64
 4 -14 2 35.5 5.1
 -4 14 -3 26.09 2.59
 4 -14 3 31.12 3.68
 -4 14 -4 9.25 1.51
 4 -14 4 20.3 2.2
 4 -13 -6 0.53 0.5
 4 -13 -5 20 2.19
 4 -13 -4 79.47 5.91
 -4 13 4 96.08 5.44
 4 -13 -4 96.69 6.1
 4 -13 -3 54.2 5.17
 -4 13 3 51.07 3.49
 -4 13 2 99.95 5.07
 4 -13 -2 101.02 8.4
 4 -13 -2 87.47 6.39
 -4 13 1 159.38 7.74
 4 -13 -1 178.69 10.09
 -4 13 0 168.02 8.39
 4 -13 0 162.86 9.45
 -4 13 0 167.13 8.01
 4 -13 0 188.45 11.01
 -4 13 -1 37.98 3.07
 4 -13 1 34.56 4.06
 4 -13 1 36.05 4.59
 -4 13 -1 42.57 2.85
 -4 13 -2 10.94 1.41
 -4 13 -2 12.99 1.79
 4 -13 2 13.24 1.82
 4 -13 3 9.03 2.73
 4 -13 3 12.71 1.91
 -4 13 -3 12.59 1.98
 -4 13 -4 18.94 2.55
 4 -13 4 22.81 3.21
 4 -13 4 18.36 2.41
 4 -13 4 18.35 2.8
 -4 13 -5 5.82 1.55
 4 -13 5 9.33 1.73
 4 -13 5 8.3 1.63
 4 -13 5 7.97 1.6
 4 -13 6 1.97 0.89
 4 -13 6 1.55 0.66
 -4 13 -6 2.21 0.83
 4 -12 -7 144.7 7.27
 4 -12 -7 145.15 7.33
 4 -12 -6 159.61 7.96
 4 -12 -6 114.58 6.8
 -4 12 5 337.97 15.14
 4 -12 -5 336.41 16.21
 4 -12 -5 292.6 15.75
 4 -12 -4 254.2 15.78
 4 -12 -4 260.58 15.08
 4 -12 -3 210.59 12.56
 -4 12 3 241.88 11.23
 -4 12 2 100.78 5.75
 -4 12 2 98.22 5.46
 4 -12 -2 96.23 6.99
 4 -12 -2 80.17 5.85
 -4 12 1 3.15 0.96
 -4 12 1 2.94 0.86
 4 -12 -1 2.41 1.68
 4 -12 -1 4.07 1.41
 -4 12 0 14.15 1.68
 4 -12 0 13.71 1.98
 4 -12 0 10.48 2.43
 -4 12 0 10.99 1.72
 4 -12 1 54.77 4.08
 -4 12 -1 56.26 4.1
 -4 12 -2 3.05 1.06
 4 -12 2 2.29 1.06
 -4 12 -3 10.22 2
 4 -12 3 18 2.4
 -4 12 -4 10.87 2.16
 4 -12 4 9.77 2.66
 4 -12 4 12.09 2.1
 4 -12 5 12.36 2.6
 4 -12 5 13.69 2.33
 -4 12 -5 13.92 1.95
 -4 12 -5 12.21 2.48
 -4 12 -6 104.36 7.31
 4 -12 6 121.72 7.32
 -4 12 -6 102.97 6.66
 4 -12 6 121.76 6.82
 -4 12 -7 235.07 10.23
 4 -12 7 235.89 10.16
 -4 12 -7 169.93 9.5
 4 -12 7 183.64 9.37
 4 -12 8 145.06 6.9
 -4 12 -8 158.9 7.05
 4 -11 -9 225.39 9.69
 4 -11 -8 352.9 15.69
 4 -11 -8 366.41 15.81
 4 -11 -7 418.5 17.84
 4 -11 -7 431.68 18.46
 4 -11 -6 252.23 13.02
 4 -11 -6 269.56 14.04
 -4 11 5 132.59 7.05
 4 -11 -5 129.66 9.05
 4 -11 -5 112.04 8.33
 4 -11 -4 3.9 2.08
 -4 11 4 3.7 1.1
 -4 11 3 -1.13 2.06
 -4 11 3 0.56 0.74
 4 -11 -3 0.75 0.77
 -4 11 2 27.77 7.53
 4 -11 -1 20.39 2.47
 -4 11 1 12.23 5.23
 -4 11 1 18.82 2.34
 4 -11 0 21.21 2.61
 -4 11 0 20.05 6.49
 -4 11 0 21.6 2.49
 4 -11 1 21.31 2.56
 -4 11 -1 19.75 2.46
 -4 11 -1 15.91 5.93
 -4 11 -2 107.57 15.7
 -4 11 -3 24.95 2.51
 4 -11 3 18.89 6.59
 -4 11 -3 29.79 8.62
 4 -11 4 9.18 1.96
 -4 11 -4 12.09 1.84
 -4 11 -4 12.57 2.32
 -4 11 -5 47.73 4.09
 -4 11 -5 51.49 5.09
 4 -11 5 51.56 4.72
 4 -11 5 39.25 5.07
 -4 11 -6 1.91 1.35
 4 -11 6 2.97 1.52
 -4 11 -7 3.22 1.31
 -4 11 -7 6.61 1.72
 4 -11 7 1.68 1.11
 4 -11 7 3.7 1.41
 4 -11 7 3.77 1.18
 -4 11 -8 0.1 0.52
 -4 11 -8 0.36 0.73
 4 -11 8 0.09 0.68
 4 -11 8 0.39 0.58
 4 -11 9 0.05 0.37
 -4 11 -9 0.28 0.42
 -4 11 -9 0.43 0.5
 4 -10 -10 546.69 22.76
 4 -10 -10 586.24 23.25
 4 -10 -9 216.17 10.19
 4 -10 -9 221.51 10.39
 4 -10 -8 28.51 3.04
 4 -10 -8 30.67 3.06
 4 -10 -8 29.47 2.86
 4 -10 -7 4.36 1.76
 4 -10 -7 4.96 1.54
 4 -10 -6 1.19 1.72
 -4 10 6 1.37 1.77
 -4 10 6 0.13 0.73
 4 -10 -6 1.67 1.34
 4 -10 -5 41.07 13.39
 -4 10 5 49.27 10.57
 -4 10 4 66.11 4.53
 4 -10 -4 67.16 6
 -4 10 4 80.18 12.89
 -4 10 3 32.75 2.8
 -4 10 3 40.64 9.05
 -4 10 3 31.09 2.9
 4 -10 -3 34.57 3.93
 4 -10 -3 23.54 3
 -4 10 2 98.62 6.01
 -4 10 2 97.26 5.63
 -4 10 2 110.86 15.27
 4 -10 -2 86.61 6.58
 4 -10 -2 92.4 6.02
 -4 10 1 9.2 4.7
 4 -10 -1 6.48 1.77
 4 -10 -1 4.89 1.37
 -4 10 1 5.7 1.36
 -4 10 0 110.64 15.5
 4 -10 0 94.27 6.7
 4 -10 0 103.59 6.42
 -4 10 0 91.26 6.05
 4 -10 1 4.59 3.32
 4 -10 1 3.99 1.62
 -4 10 -1 6.95 3.96
 -4 10 -1 4.78 1.34
 4 -10 1 4.12 1.31
 -4 10 -2 0.46 0.7
 -4 10 -2 -1.2 3.09
 4 -10 2 2.26 1.08
 4 -10 2 -1.22 2.22
 -4 10 -2 0.73 0.82
 -4 10 -3 74.47 5.01
 -4 10 -3 74.56 13.74
 4 -10 3 82.1 5.78
 4 -10 3 77.05 13.63
 -4 10 -4 109.13 18.8
 -4 10 -4 93.61 5.98
 -4 10 -4 73.84 14.78
 -4 10 -5 52.44 13.37
 -4 10 -5 40.03 12.97
 -4 10 -6 9.19 2.12
 -4 10 -6 4.54 5.09
 -4 10 -7 2.7 1.46
 -4 10 -8 36.47 3.81
 -4 10 -9 76.67 4.93
 -4 10 -10 41.78 2.53
 -4 10 -10 39.03 2.63
 4 -9 -11 16.55 1.39
 4 -9 -11 18.99 1.75
 4 -9 -10 11.53 1.46
 4 -9 -10 12.44 1.64
 4 -9 -9 0.37 0.95
 4 -9 -9 1.41 0.89
 4 -9 -8 12.41 2.32
 4 -9 -8 16.16 2.25
 4 -9 -8 8.34 1.96
 -4 9 7 13.89 6.33
 4 -9 -6 34.92 4.51
 4 -9 -6 45.55 4.52
 -4 9 6 56.27 12.22
 -4 9 6 42.12 3.56
 -4 9 6 40.81 9.88
 4 -9 -5 12.56 2.6
 -4 9 5 17.45 6.01
 4 -9 -5 14 3.05
 -4 9 5 15.18 1.92
 4 -9 -4 64.97 5.56
 -4 9 4 54.67 3.95
 -4 9 4 64.12 4.21
 -4 9 4 57.67 10.69
 4 -9 -4 51.18 4.34
 4 -9 -4 49.92 4.95
 -4 9 3 42.02 3.1
 -4 9 3 34.31 8.06
 4 -9 -3 35.07 3.85
 -4 9 3 34.55 3.04
 -4 9 2 477.81 34.25
 4 -9 -2 437.76 20.87
 4 -9 -2 446.49 20.13
 -4 9 2 459.23 20
 -4 9 1 723.36 44.9
 4 -9 -1 603.32 28.74
 4 -9 -1 682.9 28.5
 -4 9 1 685.11 28.41
 -4 9 0 419.36 33.02
 4 -9 0 397.95 19.9
 4 -9 0 466.33 19.86
 -4 9 0 442.82 19.61
 4 -9 1 355.42 17.57
 -4 9 -1 352.12 29.72
 4 -9 1 379.72 17.24
 4 -9 1 401.45 30.76
 -4 9 -2 214.05 22.19
 -4 9 -2 225.68 10.93
 -4 9 -2 214.48 21.91
 4 -9 2 232.45 23.15
 4 -9 3 72.56 13.01
 -4 9 -3 72.83 4.85
 -4 9 -3 74.78 14.17
 -4 9 -4 0.27 0.66
 -4 9 -4 -1.96 0.01
 -4 9 -5 76.91 5.63
 4 -9 5 73.23 5.84
 -4 9 -6 52.19 4.9
 -4 9 -6 28.12 12.22
 4 -9 6 36.93 4.25
 -4 9 -7 134.58 21.91
 4 -9 8 31.51 3.29
 -4 9 -8 22.06 3.36
 -4 9 -9 1.02 0.97
 -4 9 -10 45.69 3.32
 -4 9 -11 72.11 3.82
 -4 9 -11 69.48 3.57
 4 -8 -12 0.21 0.37
 4 -8 -11 38.02 2.9
 4 -8 -11 34.47 2.56
 4 -8 -10 5.99 1.37
 4 -8 -10 9.57 1.66
 4 -8 -9 6.25 1.5
 4 -8 -9 4.26 1.45
 -4 8 8 3.08 2.82
 -4 8 7 36.36 10.58
 4 -8 -7 60.29 5.08
 4 -8 -7 53.84 5.58
 -4 8 7 53.2 12.71
 4 -8 -6 92.99 7.96
 -4 8 6 101.2 15.35
 4 -8 -6 113.31 7.91
 -4 8 6 115.83 6.57
 -4 8 5 815.02 33.25
 -4 8 5 828.82 33.93
 -4 8 5 833.71 48.82
 4 -8 -5 826.03 36.02
 4 -8 -5 691.68 35.14
 4 -8 -4 495.48 22.39
 -4 8 4 467.75 32.67
 -4 8 4 481.05 20.35
 -4 8 4 483.08 20.36
 4 -8 -4 420.61 21.9
 4 -8 -4 455.35 21.12
 -4 8 3 313.6 13.84
 4 -8 -3 322.33 15.46
 -4 8 3 310.14 25.24
 4 -8 -3 302.81 15.09
 -4 8 3 308.48 14.1
 4 -8 -3 302.39 14.31
 -4 8 2 658.28 27.94
 -4 8 2 700.92 42.09
 4 -8 -2 649.65 28.8
 4 -8 -2 675.38 28.19
 -4 8 1 650.55 27.29
 4 -8 -1 654.05 27.38
 4 -8 -1 616.08 27.7
 -4 8 1 647.13 41.16
 4 -8 0 276.93 12.85
 4 -8 0 283.64 23.71
 4 -8 0 252.73 12.96
 -4 8 0 284.38 24.25
 -4 8 -1 1.03 0.63
 -4 8 -1 0.85 1.55
 4 -8 1 1.14 1.03
 4 -8 1 0.92 2.06
 -4 8 -2 82.05 12.83
 4 -8 2 81.78 12.16
 -4 8 -2 75.98 4.78
 4 -8 3 89.99 5.68
 -4 8 -3 77.66 5.07
 -4 8 -3 79.59 15.12
 4 -8 3 88.06 13.24
 4 -8 4 41.6 3.68
 -4 8 -4 31.13 11.15
 -4 8 -4 34.29 3.26
 4 -8 4 39.2 3.65
 -4 8 -5 4.86 5.44
 4 -8 5 1.87 1.16
 4 -8 5 2.69 1.39
 -4 8 -5 1.72 1.12
 -4 8 -6 119.03 8.15
 -4 8 -6 110.65 21.91
 4 -8 6 113.74 7.95
 4 -8 6 86.22 7.02
 4 -8 7 76.52 6.36
 4 -8 7 71.15 5.87
 4 -8 8 188.52 10.76
 -4 8 -8 207.92 24.43
 4 -8 8 202.9 10.98
 4 -8 9 231.26 11.52
 -4 8 -9 261.25 12.93
 4 -8 9 249.28 11.96
 -4 8 -10 196.27 9.86
 -4 8 -11 58.12 3.65
 4 -8 12 13.96 1.57
 -4 8 -12 41.55 2.06
 4 -7 -13 1.18 0.42
 4 -7 -13 1.59 0.48
 4 -7 -12 2.23 0.75
 4 -7 -12 2.28 0.75
 4 -7 -11 0.21 0.79
 4 -7 -11 0.28 0.79
 4 -7 -10 24.13 2.73
 4 -7 -10 25.59 2.8
 4 -7 -9 116.24 7.69
 4 -7 -9 110.48 7.35
 -4 7 9 126.36 18.37
 4 -7 -9 122.68 7.39
 4 -7 -8 603.93 27.68
 4 -7 -8 612.2 26.99
 -4 7 7 1137.82 72.11
 4 -7 -7 1249.89 48.77
 4 -7 -7 1049.27 49.17
 -4 7 7 1033.43 67.56
 -4 7 6 638.98 32.33
 4 -7 -6 638.64 57.88
 4 -7 -6 760.68 34.89
 -4 7 6 829.49 31.9
 4 -7 -6 708.41 34.26
 4 -7 -6 884.8 34.34
 -4 7 6 826.87 49.07
 -4 7 5 663.36 27.19
 4 -7 -5 672.67 29.82
 -4 7 5 658.48 27.8
 -4 7 5 669.19 40.6
 4 -7 -5 585.31 29.14
 4 -7 -4 503.14 24.62
 4 -7 -4 571.91 24.93
 -4 7 4 558.55 23.02
 -4 7 4 548.9 22.98
 4 -7 -4 528.48 23.87
 -4 7 4 544.13 34.58
 4 -7 -3 145.54 7.6
 4 -7 -3 159.87 8.59
 -4 7 3 147.44 7.37
 -4 7 3 122.33 14.07
 4 -7 -3 135.31 8.07
 -4 7 3 146.79 7.13
 4 -7 -2 6.25 1.44
 4 -7 -2 4.77 1.11
 -4 7 2 3.57 0.91
 -4 7 2 4.62 2.64
 4 -7 -2 5.4 1.14
 4 -7 -1 39.45 3.34
 4 -7 -1 43.49 3.22
 -4 7 1 46.02 8.3
 4 -7 0 7.49 1.33
 4 -7 0 5.53 1.33
 -4 7 -1 261.36 11.84
 4 -7 1 264.27 21.49
 -4 7 -1 267.26 21.85
 4 -7 2 4.76 1.2
 -4 7 -2 5.43 3.71
 -4 7 -2 4.56 0.96
 4 -7 2 5.02 1.13
 4 -7 2 4.02 2.55
 4 -7 3 37.5 3.15
 -4 7 -3 29.54 9.53
 4 -7 3 37.11 3.19
 -4 7 -3 37.03 2.98
 4 -7 3 39.53 8.08
 4 -7 4 70.95 4.96
 -4 7 -4 50.96 14.2
 -4 7 -4 62.45 4.7
 4 -7 4 80.5 5.18
 4 -7 5 119.93 7.58
 4 -7 5 130.75 7.97
 -4 7 -5 120.16 7.72
 4 -7 6 123.07 8.43
 -4 7 -6 123.12 9.11
 -4 7 -6 142.89 8.63
 4 -7 7 80.07 6.29
 -4 7 -7 68.43 6.83
 -4 7 -7 91.57 6.7
 4 -7 7 69.97 6.61
 -4 7 -8 1.43 2.61
 4 -7 8 1.79 1.21
 -4 7 -8 2.19 1.29
 4 -7 8 3.87 1.5
 -4 7 -8 3.56 1.77
 -4 7 -9 6.43 1.57
 4 -7 9 6.46 1.46
 -4 7 -9 7.13 1.72
 -4 7 -9 6.39 4.96
 4 -7 10 1.37 0.7
 -4 7 -10 2.16 0.97
 -4 7 -11 0.93 0.65
 -4 7 -12 16.42 1.59
 4 -6 -13 25.4 1.96
 4 -6 -13 23.67 1.92
 4 -6 -12 107.67 5.8
 4 -6 -12 112.83 5.94
 4 -6 -12 109.76 6.04
 4 -6 -11 498.88 21.79
 4 -6 -11 505.16 22.08
 -4 6 10 284.53 28.13
 -4 6 9 470.93 41.95
 4 -6 -9 502.76 22.55
 4 -6 -9 475.43 22.62
 4 -6 -9 493.67 22.33
 -4 6 8 534.41 48.55
 4 -6 -8 718.27 28.9
 4 -6 -8 754.4 29.78
 4 -6 -8 508.82 28.48
 -4 6 7 403.77 33.59
 4 -6 -7 367.41 29.53
 4 -6 -7 419.72 19.31
 4 -6 -7 372.45 19.74
 4 -6 -6 210.68 10.94
 -4 6 6 220.49 20.25
 4 -6 -6 147.52 23.37
 -4 6 6 183.84 8.83
 4 -6 -6 168.92 11
 4 -6 -6 152.66 10.53
 4 -6 -5 6.01 2
 -4 6 5 4.52 0.92
 -4 6 5 5.27 2.92
 4 -6 -5 5.53 1.12
 4 -6 -4 57.15 4.62
 -4 6 4 58.58 3.55
 4 -6 -4 54.09 3.51
 -4 6 4 60.94 9.04
 4 -6 -4 59.08 4.16
 4 -6 -3 42.57 3.65
 4 -6 -3 43.77 3.15
 4 -6 -3 45.04 3.59
 -4 6 3 44.56 7.35
 -4 6 3 48.63 3.06
 -4 6 2 9.26 1.2
 4 -6 -2 9.27 1.38
 4 -6 -2 8.98 1.34
 -4 6 2 9.58 3.61
 -4 6 2 13.68 2.85
 4 -6 -2 8.98 1.53
 -4 6 1 -0.46 0.84
 4 -6 -1 -0.2 0.78
 4 -6 -1 0.17 0.58
 4 -6 0 207.21 17.32
 -4 6 0 212.75 16.97
 4 -6 1 115.8 12.4
 4 -6 1 133.93 6.87
 -4 6 -1 110.68 13.37
 4 -6 2 497.75 31.14
 -4 6 -2 499.36 21.74
 4 -6 2 518.96 22.09
 4 -6 2 553.73 22.33
 -4 6 -3 149.72 7.85
 4 -6 3 166.65 8.27
 4 -6 3 161.9 8.14
 4 -6 4 1.07 0.79
 -4 6 -4 1.34 0.76
 4 -6 4 1.27 0.79
 -4 6 -4 -1.84 4.12
 -4 6 -4 2.94 3.29
 -4 6 -5 179.06 9.48
 -4 6 -5 166.68 23.87
 4 -6 5 181.6 9.76
 -4 6 -5 167.04 10.16
 4 -6 5 194.38 10.31
 -4 6 -6 139.15 8.11
 -4 6 -6 137.87 20.57
 4 -6 6 136.02 8.91
 4 -6 6 117.61 7.82
 -4 6 -6 96.47 8.25
 -4 6 -6 135.01 23.26
 -4 6 -7 21.64 8.15
 -4 6 -7 21.38 8.64
 -4 6 -7 22.53 3.06
 4 -6 7 15.31 2.62
 4 -6 7 14.11 2.99
 -4 6 -7 19.44 3.47
 -4 6 -8 3.37 1.47
 4 -6 8 2.76 1.46
 -4 6 -8 5.64 1.88
 -4 6 -9 74.93 13.79
 -4 6 -10 58.37 4.39
 4 -6 10 50.67 3.96
 -4 6 -10 60.34 4.13
 4 -6 11 32.09 2.55
 -4 6 -11 37.64 3.04
 -4 6 -12 22.78 2.05
 4 -5 -14 215.79 9.56
 4 -5 -14 233.59 9.75
 4 -5 -13 289.74 13.13
 4 -5 -13 303.3 13.18
 4 -5 -13 305.99 13.25
 4 -5 -12 318.78 13.93
 4 -5 -12 302.85 13.99
 4 -5 -12 294.91 13.92
 4 -5 -11 476.5 21.39
 -4 5 11 509.56 37.97
 4 -5 -11 496.98 21.69
 4 -5 -10 332.98 15.51
 -4 5 10 304.46 30.73
 4 -5 -10 337.32 15.87
 4 -5 -10 327.45 15.71
 4 -5 -9 85.65 5.63
 4 -5 -9 93.87 6.15
 4 -5 -9 87.32 6.23
 -4 5 9 73.34 15.8
 4 -5 -8 18.05 2.84
 4 -5 -8 25.19 2.89
 4 -5 -8 16.45 2.81
 -4 5 8 25.99 9.26
 4 -5 -7 3.85 1.5
 4 -5 -7 2.84 1.21
 4 -5 -7 3.31 1.67
 -4 5 7 -1.39 3.11
 4 -5 -7 1.75 2.26
 -4 5 7 2.08 3.01
 4 -5 -6 13.89 2.7
 4 -5 -6 20.9 2.8
 4 -5 -6 17.99 5.46
 -4 5 6 17.16 4.96
 4 -5 -5 13.75 2.32
 4 -5 -5 16.21 2.59
 4 -5 -5 13.07 2.47
 -4 5 5 17.96 4.63
 4 -5 -4 7.08 1.68
 4 -5 -4 9.24 1.72
 4 -5 -3 24.4 2.52
 4 -5 -3 19.13 2.14
 4 -5 -3 24.19 1.99
 -4 5 3 20.41 4.59
 -4 5 2 1.04 1.17
 -4 5 2 0.5 0.73
 -4 5 2 0.49 0.55
 -4 5 1 27 4.72
 -4 5 0 363.5 23.33
 4 -5 0 363.32 22.7
 -4 5 -1 980.66 52.78
 4 -5 1 976.58 39.19
 4 -5 1 930.44 46.9
 -4 5 -1 917.2 46.58
 4 -5 2 890.3 36.01
 -4 5 -2 851.7 54.69
 4 -5 2 852.08 43.78
 -4 5 -2 845.23 46.57
 4 -5 3 874.54 36.4
 -4 5 -3 872.58 36.43
 4 -5 3 939.94 36.79
 -4 5 -3 889.6 36.22
 4 -5 4 295.09 14.03
 -4 5 -4 332.52 14.9
 -4 5 -4 293.86 30.96
 -4 5 -4 360.94 33.01
 -4 5 -4 303.22 13.87
 4 -5 5 27.98 2.92
 -4 5 -5 35.58 9.59
 -4 5 -5 30.79 3.62
 -4 5 -5 27.71 2.75
 -4 5 -5 30.63 10.47
 -4 5 -6 1.3 2.38
 -4 5 -6 1.02 1.36
 -4 5 -6 0.96 0.97
 -4 5 -6 -1.65 5.23
 -4 5 -7 214.37 24.54
 -4 5 -7 209.49 11.5
 -4 5 -7 144.45 9.75
 -4 5 -7 195.11 22.46
 -4 5 -8 50.45 11.39
 -4 5 -8 46.97 4.51
 -4 5 -8 44.89 4.33
 -4 5 -8 50.75 11.62
 -4 5 -9 201.78 23.13
 -4 5 -9 216.56 11.13
 -4 5 -9 221.46 24.03
 -4 5 -9 197.68 11.06
 -4 5 -10 18.21 2.38
 -4 5 -10 19.45 2.22
 4 -5 11 26.02 2.49
 -4 5 -11 27.51 2.31
 -4 5 -11 30.56 2.84
 4 -5 12 55.49 3.47
 -4 5 -12 70.43 4.15
 -4 5 -13 66.94 3.63
 4 -4 -14 110.44 5.38
 4 -4 -14 98.04 5.25
 4 -4 -14 107.67 5.33
 4 -4 -13 51.79 3.43
 4 -4 -13 46.21 3.28
 4 -4 -13 47.11 3.46
 4 -4 -12 0.85 0.76
 4 -4 -12 1.7 0.94
 4 -4 -12 0.21 0.66
 4 -4 -11 7.04 1.45
 -4 4 11 13.95 6.14
 4 -4 -10 1.41 0.95
 4 -4 -10 1.63 1.04
 -4 4 10 1.45 3.24
 4 -4 -10 0.82 0.94
 4 -4 -9 2.63 1.2
 4 -4 -9 1.1 1.2
 -4 4 9 3.26 3.65
 4 -4 -9 0.66 0.88
 4 -4 -8 -0.16 1.19
 4 -4 -8 -0.18 1.3
 -4 4 8 -1.61 2.93
 4 -4 -8 0.3 1.08
 4 -4 -8 1.27 0.9
 4 -4 -7 0.72 0.8
 -4 4 7 -0.96 2.49
 4 -4 -7 0.33 1.2
 4 -4 -7 1.89 1
 4 -4 -7 0.31 1.01
 -4 4 7 -1.26 2.82
 4 -4 -6 4.49 1.6
 4 -4 -6 8.78 4.63
 4 -4 -6 4.85 1.48
 4 -4 -6 4.14 0.91
 -4 4 5 113.82 10.37
 4 -4 -5 103.02 12.03
 4 -4 -5 74.74 5.79
 4 -4 -5 86.63 15.56
 4 -4 -5 88.43 5.85
 4 -4 -4 86.8 5.39
 4 -4 -4 76.01 15.14
 -4 4 4 91.14 9.2
 4 -4 -4 89.76 11.28
 -4 4 3 836.87 42.19
 4 -4 -3 907.12 46.45
 -4 4 2 1635.99 68.61
 4 -4 -2 1745.14 73.11
 -4 4 2 1774.5 71.14
 -4 4 1 2924.18 121.44
 -4 4 0 1875.01 77.05
 4 -4 0 1705.22 77.42
 -4 4 0 1841.87 83.13
 -4 4 -1 802.38 40.89
 4 -4 1 840.32 39.38
 -4 4 -1 829.53 50.44
 4 -4 2 37.62 5.26
 -4 4 -2 32.48 9.37
 -4 4 -2 43.71 8.24
 -4 4 -3 49.25 10.9
 4 -4 3 90.18 16.72
 -4 4 -4 278.71 26.23
 4 -4 4 242.88 28.48
 -4 4 -5 47.99 3.67
 4 -4 5 52.82 3.83
 -4 4 -5 49.37 11.37
 -4 4 -5 51.36 10.71
 -4 4 -6 18.41 2.42
 -4 4 -6 16.6 6.84
 -4 4 -6 20.83 6.89
 -4 4 -7 46.06 4.31
 -4 4 -7 33.45 3.64
 -4 4 -7 48.65 10.55
 -4 4 -7 34.06 8.88
 -4 4 -8 65.23 5.1
 -4 4 -8 68.9 12.98
 -4 4 -8 55.22 4.7
 -4 4 -8 58.29 11.69
 -4 4 -9 132.82 8.01
 -4 4 -9 145.72 18.95
 -4 4 -9 134.13 18.44
 -4 4 -9 130.2 7.73
 -4 4 -10 87.79 14.2
 -4 4 -10 90.55 5.58
 -4 4 -10 97.2 15.42
 -4 4 -11 44.75 3.18
 -4 4 -11 47.2 3.77
 -4 4 -12 112.66 5.88
 4 -4 12 91.26 5.32
 -4 4 -13 36.79 2.46
 4 -3 -15 5.69 0.75
 4 -3 -15 4.72 0.69
 4 -3 -14 0.08 0.61
 4 -3 -14 0.63 0.6
 4 -3 -14 0.79 0.41
 4 -3 -14 0.07 0.63
 4 -3 -13 6.03 1.4
 4 -3 -13 5.3 1.17
 4 -3 -13 6.03 1.23
 4 -3 -12 2.46 1.05
 4 -3 -12 2.68 1.15
 -4 3 12 1.14 2.09
 -4 3 11 2.54 2.84
 4 -3 -11 3.24 1.16
 4 -3 -11 3.93 1.26
 4 -3 -11 2.29 1.15
 -4 3 10 -1.39 2.55
 4 -3 -10 -0.4 0.86
 4 -3 -10 -0.13 0.84
 4 -3 -10 1.43 1.03
 -4 3 9 15.18 7.1
 4 -3 -9 14.55 2.14
 4 -3 -9 16.1 2.31
 4 -3 -9 13.39 2.12
 -4 3 8 132.31 20.16
 4 -3 -8 198.31 9.85
 4 -3 -8 156.8 9.42
 4 -3 -8 168.58 9.34
 4 -3 -8 208.99 10.37
 4 -3 -7 660.99 27.14
 4 -3 -7 604.11 26.39
 4 -3 -7 662.28 27.37
 4 -3 -7 570.62 27.35
 -4 3 7 662.81 44.31
 4 -3 -7 645.27 26.82
 4 -3 -7 575.9 27.39
 4 -3 -6 3188.54 135.27
 4 -3 -6 3580.06 135.71
 4 -3 -6 3548.04 135.41
 -4 3 6 3331.69 145.02
 4 -3 -6 3098.43 156.4
 4 -3 -5 1753.87 70.34
 4 -3 -5 1598.45 91.23
 -4 3 5 1827.28 76.03
 4 -3 -5 1706.49 69.98
 -4 3 4 1287.31 55.23
 4 -3 -4 1165.37 58.47
 4 -3 -4 1202.34 72.58
 -4 3 3 746.04 31.25
 4 -3 -3 799.01 37.96
 -4 3 3 1027.5 39.02
 4 -3 -3 922.3 60.47
 -4 3 2 702.03 32.36
 4 -3 -2 684.97 33.9
 4 -3 -2 643.28 56.91
 -4 3 1 260.15 19.04
 4 -3 -1 257.15 15.51
 -4 3 1 235.73 12.93
 4 -3 0 21.84 10.41
 -4 3 0 10.12 5.83
 -4 3 -1 10.93 6.62
 4 -3 1 11.94 7.28
 4 -3 1 8.87 2.11
 -4 3 -2 249.55 24.89
 4 -3 2 218.08 27.27
 4 -3 3 88.37 15.94
 4 -3 3 94.2 11.63
 -4 3 -3 114.64 15.45
 4 -3 4 15.49 2.27
 4 -3 4 20.21 7.25
 4 -3 4 12.08 5.24
 -4 3 -5 9.31 4.45
 -4 3 -6 123.25 16.3
 4 -3 6 124 17.06
 -4 3 -7 168.05 19.85
 -4 3 -7 145.2 18.22
 -4 3 -8 45.91 10.46
 -4 3 -8 60.58 11.68
 -4 3 -9 31.74 8.67
 -4 3 -9 46.65 3.77
 -4 3 -9 53.77 11.36
 -4 3 -10 1.1 3.18
 -4 3 -10 1.25 2.79
 -4 3 -11 6.16 1.42
 4 -3 11 1.91 0.85
 4 -3 12 3.79 0.86
 -4 3 -12 5.7 1.2
 4 -3 13 5.09 0.79
 -4 3 -13 6.53 1
 4 -2 -15 0.95 0.5
 4 -2 -15 0.19 0.41
 4 -2 -15 1.13 0.49
 4 -2 -14 37.22 2.97
 4 -2 -14 33.51 2.4
 4 -2 -14 37.75 2.78
 4 -2 -14 39.65 2.82
 4 -2 -13 3.6 1.11
 4 -2 -13 2.72 1.15
 4 -2 -13 2.78 1.05
 4 -2 -13 1.47 0.83
 -4 2 12 2.34 3.03
 -4 2 11 174.39 20.97
 4 -2 -11 179.33 9.32
 4 -2 -11 172.85 9.63
 4 -2 -11 169.28 9.05
 -4 2 10 109.41 17.23
 4 -2 -10 127.96 7.27
 4 -2 -10 126.99 7.57
 4 -2 -10 116.26 7
 4 -2 -9 611.32 25.85
 4 -2 -9 592.34 26.07
 -4 2 9 534.6 43.66
 4 -2 -9 579.15 25.65
 4 -2 -8 1347.51 51.5
 4 -2 -8 1043.65 51.16
 4 -2 -8 1310.9 51.51
 4 -2 -8 1406.52 51.57
 -4 2 8 1059.59 71.47
 4 -2 -8 1189.24 51.61
 4 -2 -7 1010.73 41.85
 4 -2 -7 1110.26 42.49
 4 -2 -7 973.19 41.95
 -4 2 7 1017.91 61.34
 4 -2 -7 1094.29 42.48
 4 -2 -7 881.06 42.54
 4 -2 -6 1315.01 55.04
 4 -2 -6 1381.75 73.95
 4 -2 -6 1195.36 54.99
 -4 2 6 1216.1 64.7
 -4 2 5 610.24 29.9
 4 -2 -5 496.2 39.71
 -4 2 4 334.93 17.76
 4 -2 -4 329.48 31.26
 -4 2 3 63.52 5.71
 4 -2 -3 53.35 13.84
 -4 2 2 78.49 4.34
 4 -2 -2 83.16 15.53
 4 -2 -2 90.68 20.24
 4 -2 -1 10.32 2.53
 4 -2 -1 10.57 2.13
 4 -2 -1 -1.91 4.96
 4 -2 -1 10.77 10.44
 4 -2 0 149.4 21.2
 4 -2 0 180.26 29.2
 4 -2 1 25.1 7.26
 4 -2 1 31.1 11.26
 4 -2 1 16.66 3.98
 4 -2 2 38.89 10.71
 4 -2 2 30.23 5.63
 -4 2 -3 530.17 36.48
 4 -2 3 610.72 35.08
 4 -2 3 476.42 40.26
 4 -2 4 413.9 31.29
 4 -2 4 423.44 18.45
 -4 2 -5 11.41 4.67
 4 -2 5 13.52 1.82
 -4 2 -6 46.92 10.29
 4 -2 6 58.89 11.35
 4 -2 6 49.6 3.8
 4 -2 7 167.19 18.14
 -4 2 -7 158.44 19.28
 4 -2 7 159.13 8.36
 -4 2 -7 140.63 7.58
 -4 2 -8 6.01 4.39
 -4 2 -8 7.23 4.41
 -4 2 -8 3.11 1.04
 -4 2 -9 7.57 4.9
 -4 2 -9 8.1 4.97
 -4 2 -10 10.85 5.41
 -4 2 -10 9.29 4.23
 4 -2 11 21.84 2.43
 -4 2 -11 25.05 2.75
 4 -2 12 22.82 2.13
 -4 2 -12 31.11 2.65
 -4 2 -13 35.7 2.45
 4 -1 -15 2.48 0.77
 4 -1 -15 0.85 0.56
 4 -1 -14 35.38 3.06
 4 -1 -14 39.57 2.9
 4 -1 -14 34.57 2.54
 4 -1 -14 37.47 2.86
 4 -1 -13 235.94 12.07
 4 -1 -13 257.71 11.91
 4 -1 -13 235.88 11.52
 4 -1 -13 250.99 11.85
 -4 1 12 722.93 48.5
 -4 1 11 285.85 28.54
 4 -1 -11 302.59 15.23
 4 -1 -11 326.71 15.03
 4 -1 -10 170.49 9.5
 -4 1 10 190.08 22.05
 4 -1 -10 160.45 8.83
 4 -1 -10 163.36 8.68
 4 -1 -9 773.96 32.89
 -4 1 9 813.31 53.6
 4 -1 -9 731.05 31.9
 4 -1 -9 769.78 32.07
 4 -1 -8 303.04 14.01
 4 -1 -8 290.24 13.53
 4 -1 -8 274.92 14.22
 -4 1 8 318 30.47
 4 -1 -8 287.95 14.54
 4 -1 -7 183.17 10.18
 4 -1 -7 189.37 9.66
 4 -1 -7 188.26 9.16
 4 -1 -7 152.48 9.19
 4 -1 -7 157.4 8.96
 -4 1 7 205.74 23.27
 4 -1 -7 195.76 9.63
 -4 1 6 19.85 6.46
 4 -1 -6 19.13 2.25
 4 -1 -6 20.38 6.63
 4 -1 -5 40.02 9.2
 4 -1 -5 41.69 7.21
 -4 1 4 14.92 2.31
 4 -1 -4 10.09 5.43
 4 -1 -4 9.66 4.11
 -4 1 3 148.87 8.54
 4 -1 -3 172.33 19.31
 4 -1 -3 163.88 23.35
 4 -1 -2 1140.29 73.35
 4 -1 -2 1059.95 81.24
 4 -1 -1 150.8 31.21
 4 -1 -1 127.87 24.15
 4 -1 -1 177.75 12.66
 4 -1 -1 181.52 11.48
 4 -1 0 1.87 1.37
 4 -1 0 0.83 1.32
 4 -1 0 1.56 3.49
 4 -1 0 2.73 4.98
 4 -1 1 4.12 2.37
 4 -1 1 3.77 4.87
 4 -1 1 0.95 3.26
 4 -1 2 88.01 9.95
 4 -1 2 79.68 10.54
 4 -1 2 69.06 13.69
 4 -1 3 630.61 36.24
 4 -1 3 524.48 38.39
 4 -1 3 536.58 32.7
 4 -1 4 1248.45 69.92
 4 -1 4 1333.32 53.63
 4 -1 5 274.98 13.28
 -4 1 -5 315.63 27.72
 4 -1 5 299.47 13.46
 4 -1 6 118.4 6.74
 4 -1 6 120.27 16.33
 -4 1 -6 122.01 16.62
 -4 1 -7 9.51 5.11
 4 -1 7 9.29 4.64
 4 -1 7 9.96 1.79
 -4 1 -7 11.79 1.67
 4 -1 8 47.98 8.83
 -4 1 -8 54.76 10.87
 4 -1 8 42.27 3.75
 -4 1 -8 40.51 3.35
 -4 1 -9 168.03 8.8
 -4 1 -9 146.43 18.2
 -4 1 -9 191.79 21.52
 -4 1 -10 106.49 15.49
 -4 1 -11 31.76 2.69
 -4 1 -12 0.84 0.74
 4 -1 12 0.52 0.62
 -4 1 -13 26.97 2.02
 4 0 -15 101.5 5.12
 4 0 -14 192.01 8.95
 4 0 -14 190.05 8.95
 4 0 -14 176.35 9.2
 4 0 -14 169.89 8.44
 4 0 -13 212.69 10.35
 4 0 -13 203.48 10.21
 4 0 -13 194.18 10.46
 4 0 -13 198.57 10.02
 4 0 -12 136.02 8.61
 -4 0 12 149.75 19.84
 4 0 -12 152.65 8.57
 4 0 -12 163.66 8.66
 4 0 -12 161.26 8.54
 4 0 -11 237.97 11.62
 4 0 -11 215.69 11.23
 -4 0 11 242.71 25.57
 4 0 -11 222.24 11.92
 4 0 -10 114.43 6.7
 4 0 -10 120.26 7.5
 4 0 -10 105.91 6.43
 4 0 -9 67.46 4.63
 4 0 -9 68.74 5.14
 4 0 -9 69.24 4.68
 4 0 -9 75.67 5.63
 -4 0 9 84.72 14.02
 -4 0 8 39.33 9.41
 4 0 -8 42.25 4.04
 4 0 -8 39.67 3.21
 4 0 -8 43.71 3.47
 4 0 -8 46.37 4.04
 4 0 -7 52.59 4.05
 4 0 -7 49.7 4.49
 4 0 -7 44.42 3.93
 4 0 -7 51.06 4.31
 4 0 -7 49.41 3.58
 -4 0 6 1.05 2.35
 4 0 -6 0.38 0.97
 4 0 -6 1.27 1.64
 4 0 -5 4.75 2.78
 -4 0 5 4.47 2.9
 4 0 -4 -1.19 3.45
 4 0 -4 0.85 2.2
 4 0 -3 8.55 6.64
 4 0 -3 12.9 6.02
 4 0 -3 7.58 1.28
 4 0 -2 169.65 26.11
 4 0 -2 128.85 26.25
 4 0 -2 111.48 9.9
 4 0 -1 785.84 38.1
 4 0 -1 809.99 39.5
 4 0 -1 983.53 84.88
 4 0 -1 926.61 71.43
 4 0 -1 831.17 39.73
 4 0 0 4332.11 182.19
 4 0 0 5179.18 234.73
 4 0 0 5172.66 211.78
 4 0 0 4387.86 182.5
 4 0 1 3600.16 162.39
 4 0 1 3955.32 178.32
 4 0 1 3610.74 152.17
 4 0 2 1330.52 70.52
 4 0 2 1258.76 61.77
 4 0 2 1446.59 61.14
 4 0 3 705.81 40.3
 4 0 3 745.07 43.86
 -4 0 -3 756.53 38.73
 4 0 4 321.49 22.03
 4 0 4 279.21 13.35
 -4 0 -4 319.63 20.92
 4 0 5 16.8 6.41
 4 0 5 18.67 2.06
 -4 0 -5 9.59 3.49
 4 0 5 8.09 1.42
 4 0 5 10.77 1.69
 4 0 6 188.72 10.04
 4 0 6 233.61 10.9
 4 0 6 205.26 22.01
 -4 0 -6 252.52 24.53
 4 0 7 2.32 1.11
 -4 0 -7 1.19 2.17
 -4 0 -8 113.76 6.66
 4 0 8 115.44 6.98
 -4 0 -8 96.73 14.62
 4 0 8 116.84 15.16
 -4 0 -9 17.65 2.19
 -4 0 -9 9.34 4.69
 4 0 9 17.33 5.32
 -4 0 -10 39.94 9.05
 -4 0 -10 40.94 3.39
 -4 0 -11 28.71 2.56
 4 0 12 4.98 1.09
 -4 0 -12 4.05 0.82
 -4 0 -12 2.82 0.9
 4 0 13 53.77 3.16
 -4 0 -13 75.19 3.55
 4 1 -15 19.7 1.71
 4 1 -14 30.1 2.47
 4 1 -14 34.55 3.06
 4 1 -14 37.13 2.87
 4 1 -13 4.52 1.2
 4 1 -13 5.19 1.45
 4 1 -13 3.47 1.2
 4 1 -13 5.07 1.3
 4 1 -12 1.32 1.01
 4 1 -12 2.37 1.16
 4 1 -12 1.25 1.15
 4 1 -12 2.1 1.27
 -4 -1 12 1.31 1.7
 4 1 -11 11.07 1.85
 4 1 -11 13.9 2.09
 4 1 -11 13.29 2.1
 4 1 -11 11.88 2.19
 4 1 -11 12.3 2.02
 4 1 -10 59.59 4.43
 -4 -1 10 45.57 10.06
 4 1 -10 57.12 5.05
 4 1 -10 60.71 4.45
 4 1 -9 28.33 2.87
 4 1 -9 27.74 2.78
 4 1 -9 29.04 3.2
 4 1 -9 28.04 3.47
 4 1 -9 30.91 2.77
 -4 -1 9 21.68 6.95
 4 1 -8 2.12 1.05
 -4 -1 8 2.95 2.84
 4 1 -8 3.09 1.06
 4 1 -8 1.96 1.18
 4 1 -8 2.84 0.96
 4 1 -8 1.77 1.36
 4 1 -7 24.67 2.8
 4 1 -7 26.84 2.69
 4 1 -7 23.5 2.56
 4 1 -7 21.54 2.39
 4 1 -7 20.57 2.62
 4 1 -6 39.55 3.12
 4 1 -6 27.62 6.42
 -4 -1 6 32.83 7.71
 4 1 -6 40.24 3.76
 4 1 -5 2370.13 97.23
 -4 -1 5 1732.17 90.93
 4 1 -4 4156.08 174.13
 -4 -1 4 3762.36 162.37
 4 1 -3 2830.02 123.57
 4 1 -3 3159.18 145.39
 4 1 -2 3750.22 153.3
 4 1 -2 3834.89 157.75
 4 1 -2 3798.23 155.95
 4 1 -1 1716.12 104.33
 4 1 -1 1457.19 65.99
 -4 -1 1 1538.46 63.75
 4 1 -1 1629.65 69.52
 4 1 -1 1769.09 70
 4 1 0 944.88 45.06
 4 1 0 891.02 44.58
 4 1 1 17.55 6.56
 4 1 1 28.87 5.71
 4 1 2 749.51 44.03
 4 1 2 744.09 41.99
 4 1 3 213.04 18.85
 -4 -1 -3 220.34 17.99
 4 1 3 199.18 20.42
 4 1 4 65.08 4.77
 4 1 4 77.84 10.38
 -4 -1 -4 83.38 11.45
 4 1 4 68.73 4.47
 4 1 5 9.71 1.58
 4 1 5 9.99 1.56
 4 1 5 7.43 4.26
 4 1 5 15.34 2.07
 4 1 6 69 4.77
 -4 -1 -6 70.91 12.77
 4 1 6 85.99 14.02
 -4 -1 -6 85.75 11.7
 4 1 6 80.73 5.42
 4 1 7 120.15 16.68
 4 1 7 131.55 7.46
 4 1 7 114.82 6.94
 -4 -1 -7 123.74 16.93
 -4 -1 -8 62.66 11.41
 4 1 8 72.63 5.02
 4 1 8 55.06 10.98
 4 1 9 1.26 0.82
 4 1 9 4.15 3.29
 -4 -1 -9 1.73 0.98
 -4 -1 -10 9.06 1.6
 -4 -1 -10 7.84 4.75
 -4 -1 -11 0.09 0.69
 4 1 12 1.41 0.74
 -4 -1 -12 1.86 0.62
 -4 -1 -12 1.85 0.76
 4 1 13 2.32 0.51
 -4 -1 -13 2.2 0.53
 4 2 -15 2.08 0.65
 4 2 -14 2.37 0.94
 4 2 -13 13.48 2.2
 4 2 -13 15.08 2.04
 4 2 -13 12.86 1.75
 4 2 -13 14.26 1.95
 -4 -2 12 118.16 17
 4 2 -12 110.07 17.08
 4 2 -11 1.86 1.09
 4 2 -11 2.86 1.52
 -4 -2 11 2.49 2.79
 4 2 -11 2.99 3.86
 4 2 -11 2.3 1.07
 4 2 -11 1.55 1.13
 4 2 -10 1.69 1.22
 4 2 -10 1.71 1.18
 -4 -2 10 2.27 2.94
 4 2 -10 1.51 1.28
 4 2 -10 0.62 1.4
 4 2 -9 71.09 5.27
 4 2 -9 76.23 5.16
 4 2 -9 71.81 5.08
 4 2 -9 50.06 5.25
 -4 -2 9 67.78 11.32
 4 2 -9 66.79 4.52
 4 2 -8 580.76 24.77
 4 2 -8 602.98 24.72
 4 2 -8 471.58 24.6
 -4 -2 8 488.21 35.38
 4 2 -8 513.31 24.58
 4 2 -8 581.22 24.01
 4 2 -7 1190.86 46.98
 4 2 -7 1158.11 47.3
 4 2 -7 1159.33 46.91
 4 2 -7 1304.33 47.24
 4 2 -6 1792.79 69.75
 4 2 -6 1519.05 69.88
 4 2 -6 1956.17 69.07
 4 2 -6 2140.36 71.06
 -4 -2 6 2021.46 85.2
 4 2 -6 1654.77 84.42
 4 2 -6 1316.72 68.87
 4 2 -5 3068.02 156.33
 4 2 -5 3545.73 154.67
 4 2 -4 1792.97 103
 4 2 -4 2085.5 95.12
 4 2 -3 1114.19 71.77
 -4 -2 3 1141.68 59.01
 4 2 -3 1091.15 54.29
 4 2 -2 22.66 4.13
 -4 -2 2 26.47 3.95
 4 2 -2 28.61 5.34
 4 2 -2 22.6 10.58
 4 2 -2 22.73 4.43
 -4 -2 2 42.59 5.92
 4 2 -2 23.72 4.09
 4 2 -1 614.24 55.27
 4 2 -1 548.86 28.9
 4 2 -1 525.09 27.72
 -4 -2 1 530.78 25.12
 4 2 -1 521.98 28.69
 4 2 0 138.5 12.15
 4 2 0 130.19 10.86
 -4 -2 0 130.42 7.86
 4 2 1 114.34 12.06
 4 2 1 125.93 17.86
 4 2 2 378.48 27.58
 4 2 2 361.34 29.33
 4 2 3 0.68 0.56
 4 2 3 1.84 2.06
 4 2 4 25.34 6.45
 4 2 4 20.64 7.51
 4 2 4 24.38 2.57
 4 2 4 21.63 2.64
 4 2 5 0.85 0.77
 4 2 5 -0.16 0.88
 4 2 5 -0.14 0.84
 4 2 5 -1.3 1.69
 -4 -2 -5 -1.14 2.07
 4 2 6 2.3 1.23
 4 2 6 3.93 1.22
 4 2 6 1.26 2.3
 -4 -2 -6 1.09 2.44
 4 2 7 64.6 4.82
 4 2 7 63.81 4.68
 4 2 7 55.52 11.41
 -4 -2 -7 59.63 11.99
 -4 -2 -7 68.64 11.56
 4 2 8 1.84 0.95
 4 2 8 4.67 3.37
 4 2 8 0.69 0.84
 4 2 9 72.57 11.99
 4 2 9 66.14 4.58
 -4 -2 -10 19.79 2.2
 -4 -2 -11 1.36 0.75
 -4 -2 -12 0.44 0.48
 4 2 12 0.95 0.65
 4 3 -15 22.69 1.8
 4 3 -14 9.48 1.32
 4 3 -14 13.41 1.69
 4 3 -14 15.22 1.71
 4 3 -13 4.23 1.14
 4 3 -13 5.33 1.38
 4 3 -13 6.23 1.45
 4 3 -12 86.51 14.93
 -4 -3 12 93.86 14.49
 4 3 -11 287.67 14.21
 4 3 -11 283.3 14.05
 -4 -3 11 265.56 26.45
 4 3 -11 299.61 15.36
 4 3 -11 249.47 28.56
 4 3 -11 288.81 14.11
 4 3 -10 934.91 39.13
 4 3 -10 956.07 38.92
 -4 -3 10 794.95 53.85
 4 3 -10 827.06 39.88
 4 3 -10 930.35 38.76
 4 3 -10 888.58 63.6
 4 3 -9 531.42 49.47
 4 3 -9 696.26 27.85
 4 3 -9 713.98 28.06
 4 3 -9 663.52 26.48
 4 3 -9 422.88 27.19
 -4 -3 9 601.92 42.05
 4 3 -9 588.81 27.65
 4 3 -8 476.07 43.42
 4 3 -8 566.34 24.25
 4 3 -8 595.03 23
 4 3 -8 500.15 23.79
 4 3 -8 603.03 24.53
 -4 -3 8 530.58 37.76
 4 3 -7 450.02 19.29
 4 3 -7 436.31 19.43
 4 3 -7 313.44 18.94
 4 3 -7 416.07 18.76
 4 3 -7 485.33 37.82
 4 3 -7 365.4 19.99
 4 3 -7 497.15 19.91
 4 3 -6 531.01 23.3
 4 3 -6 437.4 22.35
 4 3 -6 491.06 22.28
 4 3 -6 506.97 21.73
 4 3 -6 475.88 20.63
 -4 -3 6 424.35 34.38
 4 3 -6 545.6 36.61
 4 3 -6 447.91 35.67
 4 3 -5 119.44 7.89
 -4 -3 5 99.29 12.83
 4 3 -5 112.02 16.47
 4 3 -5 119.38 6.69
 4 3 -5 87.98 7.2
 4 3 -4 2.85 2.43
 -4 -3 4 1.46 1.57
 4 3 -4 4.43 4.27
 4 3 -3 93.11 11.02
 -4 -3 3 92.88 9.42
 4 3 -3 90.1 8.06
 4 3 -3 118.84 20.77
 4 3 -2 115.96 10.85
 4 3 -2 102.35 10.29
 -4 -3 2 119.43 9.96
 4 3 -2 116.53 9.89
 4 3 -2 83.83 20.96
 4 3 -1 190.54 14.37
 4 3 -1 174.93 13.94
 -4 -3 1 160 11.51
 4 3 -1 183.65 14.04
 4 3 -1 159.29 28.38
 4 3 0 50.82 6.83
 4 3 0 56.24 15.44
 4 3 0 41.39 6.66
 -4 -3 0 39.01 4.61
 4 3 1 101.47 17.24
 4 3 1 111.61 12.69
 4 3 2 1.83 0.66
 4 3 2 2.52 2.82
 4 3 2 1.52 0.62
 4 3 3 71.21 4.34
 4 3 3 59.62 12.15
 4 3 3 80.14 13.2
 4 3 3 71.12 4.48
 4 3 3 77.83 5.03
 4 3 4 206.8 23.65
 4 3 4 225.72 21.56
 4 3 4 177.11 10.25
 4 3 5 175.31 10.43
 -4 -3 -5 169.94 20.58
 4 3 5 194.76 9.91
 4 3 5 212.45 10.99
 4 3 6 327.95 16.27
 4 3 6 383.12 32.42
 4 3 6 349.5 16.43
 -4 -3 -6 296.64 28.72
 -4 -3 -7 300.25 27.32
 4 3 7 340.93 30.3
 4 3 7 323.6 15.47
 4 3 7 327.93 15.6
 -4 -3 -7 295.01 28.33
 4 3 8 2.27 0.99
 4 3 8 4.76 1.33
 4 3 8 6.03 3.82
 4 3 9 7.67 4.26
 -4 -3 -10 20.93 2.22
 -4 -3 -11 35.89 2.64
 4 3 12 73.34 3.87
 -4 -3 -12 59.08 3.26
 4 4 -15 31.36 2.06
 4 4 -14 64.99 3.96
 4 4 -14 68.46 4.11
 4 4 -13 184.51 9.24
 4 4 -13 170.79 9.01
 4 4 -13 179.94 9.12
 4 4 -12 264.5 12.37
 4 4 -12 226.96 12.06
 4 4 -12 243.6 12.14
 4 4 -11 154.6 8.66
 -4 -4 11 127.77 17.52
 4 4 -11 145.04 8.59
 4 4 -11 161.92 21.94
 4 4 -10 401.78 19.28
 -4 -4 10 393.61 34.21
 4 4 -10 421.75 19.61
 4 4 -10 370.95 38.73
 4 4 -9 117.81 7.94
 -4 -4 9 107.35 17.43
 4 4 -9 112.62 7.93
 4 4 -9 96.53 19.48
 4 4 -8 86.49 5.42
 4 4 -8 45.44 5.13
 4 4 -8 72.83 6.28
 4 4 -8 65.98 15.2
 -4 -4 8 78.01 14.77
 4 4 -7 3.64 1.05
 4 4 -7 3.33 1.54
 4 4 -7 3.75 1.45
 4 4 -7 2.19 1.61
 4 4 -7 7.04 4.46
 4 4 -6 93.67 13.86
 4 4 -6 84.37 14.53
 4 4 -6 71.21 5.78
 4 4 -6 86.02 5.33
 4 4 -6 83.12 4.94
 4 4 -6 83.94 6.19
 4 4 -6 89.65 6.95
 4 4 -5 74.43 11.04
 4 4 -5 63.79 5.33
 4 4 -5 61.18 4.35
 4 4 -5 61.31 3.81
 4 4 -5 48.6 5.21
 4 4 -5 56.71 3.67
 4 4 -4 39.63 5.69
 4 4 -4 43.23 3.13
 4 4 -4 43.18 4.27
 -4 -4 4 52.04 7.88
 4 4 -4 46.96 4.94
 4 4 -4 42.39 3.13
 4 4 -3 48.91 4.01
 4 4 -3 52.42 7.65
 -4 -4 3 53.7 7.72
 4 4 -3 43.76 5.56
 4 4 -3 62.48 6.42
 4 4 -2 4.83 2.34
 4 4 -2 3.54 2.7
 4 4 -2 3.85 1.92
 4 4 -2 6.7 2.58
 -4 -4 2 2.42 1.88
 4 4 -2 2.9 1.12
 4 4 -1 0.76 2.52
 4 4 -1 2.38 1.73
 4 4 -1 6.57 1.02
 4 4 -1 6.19 2.5
 -4 -4 1 8.66 2.62
 4 4 0 481.27 23.07
 4 4 0 420.99 18.25
 -4 -4 0 443.72 23.77
 4 4 0 437.11 27.54
 4 4 0 425.46 18.3
 4 4 1 1140.14 42.86
 4 4 1 1087.44 42.69
 4 4 1 1119.15 46.15
 4 4 1 1027.6 42.5
 4 4 2 1314.44 51.68
 4 4 2 1258.48 70.61
 4 4 2 1310.78 51.59
 4 4 2 1220.43 53.74
 4 4 2 1256.01 51.6
 4 4 3 596.05 25.6
 4 4 3 605.32 44.76
 4 4 3 612.42 25.96
 4 4 3 563.56 26.49
 4 4 3 614.8 27.15
 4 4 3 627.98 25.48
 4 4 4 783.61 34.55
 4 4 4 854.21 56.48
 4 4 4 881.2 53.53
 -4 -4 -5 62.27 12.33
 4 4 5 63.94 5.39
 4 4 6 69.76 13.51
 4 4 6 78.04 5.64
 -4 -4 -6 50.35 11.43
 4 4 6 68.12 5.29
 4 4 7 6.48 4.44
 4 4 7 9.54 1.87
 -4 -4 -7 6.95 4.5
 4 4 7 8.5 1.72
 -4 -4 -8 50.08 9.49
 4 4 8 46.1 10.79
 4 4 8 46.85 3.89
 4 4 9 9.69 1.54
 -4 -4 -10 9.03 1.44
 -4 -4 -11 1.25 0.57
 4 4 11 1.46 0.78
 4 4 12 0.48 0.33
 -4 -5 15 74.59 3.84
 4 5 -14 20.77 1.81
 4 5 -14 16.36 1.7
 4 5 -13 28.21 2.52
 4 5 -13 23.61 2.42
 4 5 -12 6.43 1.45
 4 5 -12 4.75 1.34
 -4 -5 11 19.06 7.7
 4 5 -11 11.67 5.98
 4 5 -10 16.39 2.89
 4 5 -10 23.93 3.29
 -4 -5 10 14.01 8.62
 4 5 -10 23.89 3.08
 4 5 -9 6.42 1.96
 4 5 -9 10.21 2.46
 -4 -5 9 6.95 6
 4 5 -9 6.59 5.68
 4 5 -9 10.32 2.43
 4 5 -8 76.01 5.45
 4 5 -8 54.46 5.35
 4 5 -8 62.32 4.87
 4 5 -8 53.22 5.82
 -4 -5 8 40.93 13.17
 4 5 -8 52.13 14.09
 -4 -5 7 22.7 7.86
 4 5 -7 28.47 8.69
 4 5 -7 18.28 2.32
 4 5 -7 19.67 2.37
 4 5 -7 24.52 3.29
 4 5 -7 18.65 3.33
 4 5 -7 20.92 2.73
 4 5 -6 103.72 6.99
 4 5 -6 95.55 5.86
 4 5 -6 116.93 18.57
 4 5 -6 105.69 5.87
 4 5 -6 94.78 7.93
 4 5 -6 97.21 7.22
 4 5 -6 95.8 5.9
 -4 -5 6 116.34 15.43
 -4 -5 5 106.94 13.37
 4 5 -5 109.24 6.04
 4 5 -5 98.28 7.51
 4 5 -5 79.65 7.52
 4 5 -5 99.33 5.71
 4 5 -5 73.11 16.09
 4 5 -4 221.9 31.74
 -4 -5 4 242.3 20.81
 4 5 -4 280.72 12.3
 4 5 -4 259.38 12.18
 4 5 -4 262.74 14.44
 4 5 -4 253.96 15.45
 4 5 -4 262.55 12.05
 4 5 -3 710.37 30.54
 4 5 -3 751.37 30.45
 4 5 -3 744.1 39.96
 4 5 -3 793.63 36.75
 -4 -5 2 1405.91 67.22
 4 5 -2 1506.8 67.52
 4 5 -2 1294.16 64.3
 4 5 -2 1444.51 57.49
 4 5 -2 1358.71 69.6
 4 5 -2 1442.56 57.07
 4 5 -1 2005.02 81.41
 4 5 -1 2273.12 89.37
 -4 -5 1 1916.72 89.73
 4 5 -1 2104.55 91.9
 4 5 -1 2239.64 95.71
 4 5 0 1199.06 83.85
 4 5 0 1069.35 55.44
 4 5 0 1085.79 43.63
 4 5 0 1265.15 49.8
 4 5 0 1076.26 43.66
 4 5 0 1013.92 44.16
 -4 -5 0 1103.2 51.8
 4 5 1 816.46 34.4
 4 5 1 872.74 64.41
 4 5 1 869.06 38.15
 4 5 1 858.21 34.49
 4 5 1 856.43 34.53
 4 5 1 792.28 35.56
 4 5 1 913.75 47.33
 4 5 1 908.47 50.97
 4 5 2 335.56 34.43
 4 5 2 329.63 15.35
 4 5 2 349.45 15.21
 4 5 2 342.86 17.55
 4 5 2 323.45 30.27
 4 5 2 333.43 15.03
 4 5 2 339.24 15.14
 4 5 3 16.86 7.2
 4 5 3 25.5 2.45
 4 5 3 24.27 3.34
 4 5 3 25.82 9.14
 4 5 3 23.96 2.57
 4 5 4 38.17 9.6
 4 5 4 47.29 11.61
 4 5 4 36.36 3.72
 -4 -5 -5 14.93 6.82
 4 5 5 15.2 2.52
 4 5 6 18.58 2.63
 -4 -5 -6 17.02 7.37
 4 5 6 19.37 2.76
 4 5 6 27.96 8.51
 4 5 7 44.37 3.85
 -4 -5 -7 34.7 9.03
 4 5 7 40.67 3.79
 4 5 7 33.52 9.41
 4 5 8 30.26 8.43
 4 5 8 24.64 2.64
 4 5 8 27.14 2.68
 4 5 9 44.04 3.18
 4 5 10 12.08 1.68
 -4 -5 -10 15.67 1.71
 4 5 11 2.4 0.66
 -4 -5 -11 2.19 0.61
 4 6 -14 -0.1 0.39
 -4 -6 14 0.68 0.48
 4 6 -14 0.65 0.4
 4 6 -13 1.73 0.78
 4 6 -13 1.16 0.53
 4 6 -13 1.37 0.73
 4 6 -12 10.76 1.73
 4 6 -12 7.71 1.55
 -4 -6 11 102.43 17.68
 4 6 -11 83.12 6.32
 4 6 -11 97.82 6.36
 -4 -6 10 38.6 13.2
 4 6 -10 53.35 5.26
 4 6 -10 70.33 5.57
 4 6 -9 2.49 1.31
 -4 -6 9 4.83 4.41
 4 6 -9 0.43 1.35
 4 6 -8 0.53 1.08
 -4 -6 8 2.07 3.78
 4 6 -8 1.42 1.23
 4 6 -7 29.92 3.15
 4 6 -7 31.15 3.08
 -4 -6 7 31.14 9.72
 4 6 -6 749.07 32.18
 4 6 -6 688.6 34.14
 4 6 -6 723.35 44.7
 -4 -6 6 773.23 49.7
 4 6 -6 694.47 56.24
 4 6 -6 784.13 31.88
 4 6 -6 790.33 32.68
 -4 -6 5 2222.2 102.45
 4 6 -5 2153.44 97.37
 -4 -6 5 2045.91 83.89
 4 6 -5 1899.17 117.62
 4 6 -5 2213.69 84.36
 4 6 -5 2070.7 84.17
 4 6 -5 2094.36 87.62
 -4 -6 4 1917.19 93.57
 -4 -6 4 1939.46 77.52
 4 6 -4 1966.85 77.8
 4 6 -4 1965.75 121.75
 4 6 -4 1999.48 83.24
 4 6 -4 1926.19 77.99
 -4 -6 3 1457.77 73.19
 4 6 -3 1469.58 59.57
 4 6 -3 1474.18 66.71
 4 6 -3 1478.26 59.14
 -4 -6 2 558.22 34.3
 4 6 -2 572.68 23.59
 4 6 -2 502.24 30.7
 4 6 -2 577.67 37.12
 4 6 -1 753.01 43.23
 4 6 -1 720.66 29.24
 4 6 -1 653.21 29.23
 4 6 -1 801.96 37.3
 -4 -6 1 667.15 38.53
 -4 -6 0 23.87 5.05
 4 6 0 16.9 5.17
 4 6 0 17.55 1.85
 4 6 0 17.83 5.18
 4 6 0 21.18 2.43
 4 6 0 17.94 1.95
 4 6 0 19.82 3.99
 4 6 1 154.52 8.21
 4 6 1 175.72 11.58
 4 6 1 153.5 16.55
 4 6 1 148.49 25.44
 4 6 1 172.38 8.37
 4 6 1 165.03 9.45
 4 6 1 140.21 17.88
 4 6 1 166.54 8.19
 -4 -6 -2 2.5 0.87
 4 6 2 1.55 0.75
 4 6 2 1.96 3.58
 4 6 2 2.28 1.5
 4 6 2 2.12 0.84
 4 6 2 -1.4 1.81
 4 6 2 1.96 0.74
 4 6 3 19.3 3.09
 4 6 3 23.62 2.58
 4 6 3 20.16 2.24
 4 6 3 21.44 8.02
 4 6 3 20.18 8.9
 4 6 4 6.64 4.8
 4 6 4 4.47 1.38
 -4 -6 -5 29.4 9.71
 4 6 5 14.28 2.58
 4 6 5 21.53 7.97
 4 6 6 10.46 1.99
 -4 -6 -6 10.29 5.72
 4 6 6 11.98 2.21
 4 6 6 12.44 5.94
 4 6 7 1.1 0.85
 -4 -6 -7 -1.17 2.62
 4 6 7 4.9 4.19
 4 6 8 20.11 2.1
 4 6 8 15.8 2.31
 4 6 8 18.8 2.15
 4 6 9 0.56 0.51
 4 6 9 0.72 0.73
 -4 -6 -10 18.62 1.68
 4 6 10 14.25 1.57
 4 7 -14 2.42 0.57
 -4 -7 14 2.75 0.58
 4 7 -13 42.75 3.07
 -4 -7 13 47.84 3.2
 4 7 -12 1.05 0.78
 4 7 -12 -0.21 0.69
 -4 -7 12 -0.12 0.94
 4 7 -11 3.48 1.32
 4 7 -11 -0.14 0.91
 -4 -7 11 1.06 1.14
 -4 -7 10 199.7 28.47
 4 7 -10 196.34 9.99
 4 7 -9 434.27 20.8
 -4 -7 9 427.31 46.27
 4 7 -9 367.56 20.05
 -4 -7 8 477.36 21.6
 4 7 -8 438.06 20.37
 -4 -7 8 506.35 46.45
 4 7 -8 411.91 20.46
 4 7 -8 405.52 20.83
 -4 -7 7 341.56 16.07
 4 7 -7 337.81 16.28
 4 7 -7 300.15 15.18
 4 7 -7 318.87 15.85
 -4 -7 7 372.93 34.91
 -4 -7 6 580.65 42.76
 4 7 -6 568.68 51.95
 -4 -7 6 588.25 25.46
 4 7 -6 522.56 27.71
 4 7 -6 588.05 25.79
 4 7 -6 610.51 25.83
 -4 -7 5 331.25 28.21
 -4 -7 5 309.21 14.61
 4 7 -5 298.9 18.06
 4 7 -5 331.32 15.25
 4 7 -5 330.39 14.97
 4 7 -4 284.25 42.09
 4 7 -4 313.42 19.02
 -4 -7 4 295.04 25.78
 4 7 -4 300.01 13.67
 4 7 -4 281.82 13.97
 4 7 -3 43.6 3.63
 4 7 -3 43.28 9.2
 4 7 -3 47.26 7.31
 4 7 -3 41.19 3.15
 -4 -7 3 46.7 9.12
 4 7 -2 152.15 17.72
 4 7 -2 140.6 13.6
 4 7 -2 151.05 8.14
 -4 -7 2 146.08 16.02
 4 7 -1 43.53 3.65
 4 7 -1 43.01 3.45
 4 7 -1 44.73 9.06
 4 7 -1 43.95 3.31
 -4 -7 1 38.22 7.46
 4 7 -1 45.39 7.17
 4 7 0 156.59 17.23
 4 7 0 168.35 12.34
 4 7 0 151.53 7.58
 -4 -7 0 120.09 13.58
 4 7 0 152.38 29.43
 4 7 0 142.54 7.63
 4 7 0 136.09 8.29
 4 7 1 185.68 9.44
 4 7 1 176.09 10.53
 4 7 1 190.09 21.01
 4 7 1 173.11 18.87
 4 7 1 209.17 13.08
 4 7 1 189.23 9.32
 -4 -7 -1 186.1 9.38
 4 7 1 167.31 28.25
 4 7 2 47.37 11.71
 4 7 2 61.78 6.13
 4 7 2 56.68 4.27
 4 7 2 60.24 4.12
 -4 -7 -2 61.4 4.13
 4 7 3 1.98 1.12
 4 7 3 1.72 4.45
 4 7 3 4.04 1.82
 4 7 3 3.95 5.1
 4 7 4 3.79 1.52
 4 7 4 1.69 5.34
 4 7 5 22.01 3.14
 4 7 5 39.28 10.73
 -4 -7 -5 33.44 9.67
 4 7 6 123.05 7.68
 4 7 6 112.76 7.27
 -4 -7 -6 122.67 18.33
 4 7 7 72.57 4.81
 4 7 7 71.56 4.9
 4 7 8 122.37 6.06
 4 7 8 127.06 6.41
 4 7 9 9.18 1.2
 -4 -7 -10 2.18 0.52
 -4 -8 13 18.49 1.55
 4 8 -13 17.6 1.62
 -4 -8 12 90.04 5.08
 4 8 -12 80.72 4.89
 4 8 -11 240.67 11.56
 -4 -8 11 254.62 12.52
 4 8 -11 244.41 12
 4 8 -10 290.1 14.27
 -4 -8 10 273.32 15.07
 4 8 -10 302.46 14.66
 4 8 -9 286.24 14.2
 -4 -8 9 258.09 14.25
 -4 -8 9 254.05 33.46
 4 8 -9 231.6 13.38
 4 8 -8 61.14 5.27
 4 8 -8 53.99 4.99
 -4 -8 8 68.39 15.97
 4 8 -7 134.4 8.22
 -4 -8 7 134.99 8.01
 4 8 -7 119.56 9.05
 4 8 -7 133 8.33
 -4 -8 7 120.67 19.85
 4 8 -6 19.65 2.65
 4 8 -6 21.54 2.55
 -4 -8 6 17.62 2.24
 4 8 -6 15.34 3.2
 -4 -8 6 10.8 5.56
 4 8 -5 60.22 4.66
 4 8 -5 57.04 16.97
 -4 -8 5 52.7 3.94
 4 8 -5 57.33 4.16
 4 8 -5 48.8 6.24
 -4 -8 5 53.84 11.03
 4 8 -4 -1.22 3.14
 -4 -8 4 2.23 2.5
 4 8 -4 1.69 0.71
 4 8 -4 6.95 8.98
 4 8 -4 0.45 2.08
 4 8 -4 0.89 0.86
 -4 -8 3 32.69 8.01
 4 8 -3 31.04 6.6
 4 8 -3 25.25 2.8
 4 8 -3 23.41 7.33
 4 8 -3 26.75 15.28
 -4 -8 2 136.99 16.77
 4 8 -2 178.48 15.78
 4 8 -2 172.72 9.14
 4 8 -2 172.29 19.76
 4 8 -2 183.53 40.49
 4 8 -1 10.95 4.91
 4 8 -1 12.72 4.34
 -4 -8 1 8.94 3.67
 4 8 -1 7.99 1.75
 4 8 -1 7.79 1.46
 4 8 -1 4.1 7.49
 4 8 0 -3.16 5.78
 4 8 0 0.81 1.97
 4 8 0 0.45 0.64
 4 8 0 0.36 0.88
 4 8 0 1.08 1.39
 -4 -8 -1 68.27 4.67
 4 8 1 61.17 6.81
 4 8 1 70.24 4.75
 4 8 1 65.15 5.69
 4 8 1 48.52 15.69
 4 8 1 67.78 4.46
 -4 -8 -2 208.93 10.58
 4 8 2 220.75 10.67
 4 8 2 209.58 30.42
 4 8 2 217.61 13.53
 4 8 2 213.5 25.19
 4 8 2 223.16 11.19
 4 8 3 359.94 37.28
 4 8 3 341.15 16.6
 4 8 3 359.58 18.27
 4 8 4 96.68 17.69
 4 8 5 208.34 11.59
 4 8 6 272.66 13.57
 4 8 6 304.98 14.08
 4 8 7 55.07 3.59
 4 8 7 57.56 3.87
 4 8 8 0.26 0.32
 4 8 8 0.39 0.5
 -4 -8 -9 5.61 0.82
 4 9 -12 3.19 0.76
 -4 -9 12 3.47 0.72
 4 9 -11 10.51 1.59
 -4 -9 11 11.18 1.62
 4 9 -11 11.1 1.37
 4 9 -10 6.02 1.47
 4 9 -10 7.32 1.49
 -4 -9 10 7.54 1.84
 4 9 -9 4.01 1.44
 -4 -9 9 3.34 1.5
 4 9 -9 5.47 1.55
 4 9 -8 29.71 3.32
 -4 -9 8 26.81 3.13
 4 9 -8 29.08 3.5
 4 9 -7 4.21 1.57
 4 9 -7 2.67 1.28
 -4 -9 7 5.21 1.36
 4 9 -7 4.56 1.71
 -4 -9 7 9.4 5.73
 4 9 -6 92.3 6.47
 4 9 -6 93.25 20.46
 -4 -9 6 79.16 14.21
 4 9 -6 100.6 16.93
 4 9 -5 179.64 30.9
 4 9 -5 153.6 11.6
 4 9 -5 132.93 19.05
 -4 -9 5 150 19.01
 4 9 -4 1.44 0.89
 4 9 -4 -3.69 4.77
 4 9 -4 2.81 2.42
 4 9 -4 1.27 2.33
 -4 -9 4 -1.15 1.48
 4 9 -3 39.51 3.56
 4 9 -3 38.19 19.57
 4 9 -3 43.9 7.68
 4 9 -3 41.35 9.94
 -4 -9 3 45.06 9.23
 4 9 -2 184.62 9.69
 4 9 -2 171.7 41.37
 4 9 -2 209.4 17.37
 4 9 -2 166.48 19.89
 -4 -9 2 175.71 19.25
 -4 -9 1 256.81 23.27
 4 9 -1 242.14 24.67
 4 9 -1 288.72 13.48
 4 9 -1 279.63 47.67
 4 9 -1 332.09 21.12
 4 9 -1 276.91 14.68
 4 9 0 671.88 33.02
 4 9 0 631.36 42.96
 4 9 0 643.48 27.06
 4 9 0 598 28.72
 -4 -9 0 635.16 27.54
 4 9 0 639.13 27.42
 4 9 0 655.82 65.9
 4 9 1 369.53 44.11
 4 9 1 405.9 21.87
 4 9 1 409.23 18.54
 -4 -9 -1 395.72 18.26
 4 9 1 413.86 18.04
 4 9 2 312.31 36.46
 4 9 3 403.09 19.79
 4 9 3 374.26 19.09
 4 9 3 406.51 18.89
 4 9 4 1.29 1.15
 4 9 5 55.93 4.33
 4 9 5 42.98 3.7
 4 9 6 1.11 0.76
 4 9 6 1.46 0.63
 4 9 7 16.32 1.56
 4 9 7 12.6 1.16
 -4 -9 -8 5.51 0.78
 4 10 -11 0.78 0.44
 4 10 -11 1.4 0.6
 4 10 -10 21.57 2.12
 4 10 -9 18.71 2.19
 -4 -10 9 14.97 2.14
 4 10 -8 44.56 3.65
 4 10 -7 13.42 1.83
 4 10 -7 17.04 2.57
 4 10 -6 120.67 8.98
 4 10 -6 129.78 7.72
 4 10 -5 158.97 8.76
 4 10 -5 166.53 11.87
 4 10 -4 342.57 49.64
 4 10 -4 344.18 15.53
 -4 -10 4 265.96 25.81
 4 10 -4 289.47 28.2
 -4 -10 3 399.5 31.69
 4 10 -3 480.43 66.46
 4 10 -3 442.2 34.05
 4 10 -2 632.65 26.82
 -4 -10 2 594.81 39.91
 4 10 -2 587.57 41.63
 4 10 -1 258.27 12
 4 10 -1 199.23 22.01
 4 10 -1 273.69 45.96
 4 10 0 541.37 56.82
 -4 -10 0 508.49 22.44
 4 10 0 500.78 21.78
 4 10 0 501.19 22.35
 4 10 0 564.81 27.51
 4 10 1 105.16 8.32
 -4 -10 -1 95.25 5.94
 4 10 1 99.68 6.22
 4 10 2 1.12 1.23
 -4 -10 -2 1.07 0.88
 4 10 2 0.76 0.92
 4 10 2 1.36 1.15
 4 10 3 30.42 3.36
 4 10 3 36.87 3.41
 4 10 4 20.8 2.55
 4 10 5 0.5 0.67
 4 10 5 0.52 0.55
 4 10 6 10.62 1.23
 4 11 -10 4.47 0.88
 4 11 -9 13.56 1.86
 4 11 -8 92.87 5.95
 4 11 -7 253.5 11.5
 4 11 -7 197.87 10.87
 4 11 -6 219.06 10.54
 4 11 -6 220.49 12.03
 4 11 -5 263.98 12.58
 4 11 -5 282.97 15.77
 4 11 -4 170.86 8.81
 4 11 -4 227.17 14.49
 -4 -11 3 141.31 7.91
 4 11 -3 135.66 7.18
 4 11 -2 69.79 4.69
 -4 -11 2 78.13 5
 4 11 -2 69.24 4.24
 -4 -11 1 12.27 1.84
 4 11 -1 13.25 1.8
 4 11 0 34.3 4.71
 -4 -11 0 29.98 2.8
 4 11 0 32.09 2.91
 4 11 1 7.07 1.88
 4 11 1 5.38 1.63
 -4 -11 -1 3.33 1.11
 4 11 1 3.49 1.13
 4 11 2 44.72 3.83
 4 11 2 44.35 3.82
 4 11 3 24.98 2.61
 4 11 4 33.02 2.6
 4 11 4 39.84 2.9
 4 11 5 5.89 0.8
 -4 -12 8 64.33 4.21
 4 12 -7 42.08 3.04
 -4 -12 7 55.51 4.32
 4 12 -6 23.2 2.07
 4 12 -6 22.42 2.43
 -4 -12 5 74.85 4.84
 4 12 -5 64.28 4.01
 4 12 -5 62.8 5.11
 -4 -12 4 5.66 1.4
 4 12 -4 4.06 0.78
 4 12 -4 6.6 1.13
 4 12 -4 4.29 2.1
 4 12 -4 6.91 2.33
 4 12 -3 30.79 2.6
 -4 -12 3 29.89 2.75
 4 12 -3 38.44 5.36
 4 12 -2 45.43 3.34
 -4 -12 2 44.39 3.34
 4 12 -2 66.28 6.84
 4 12 -2 72.27 7.59
 4 12 -1 35.33 2.81
 -4 -12 1 28.75 2.55
 4 12 -1 38.4 4.64
 4 12 0 27.32 2.51
 -4 -12 0 22.05 2.12
 4 12 1 2.18 0.86
 4 12 1 3.01 0.99
 4 12 2 2.76 0.88
 -4 -13 5 15.11 1.82
 -4 -13 4 22.53 2.2
 4 13 -4 42.22 3.61
 -4 -13 3 10.38 1.43
 4 13 -3 30.82 3.6
 4 13 -2 4.76 1.62
 4 13 -1 1.86 0.9
 5 -14 -2 23.33 3.1
 5 -14 -1 3.43 2.25
 -5 14 1 2.99 0.71
 5 -14 0 -1.32 2.78
 5 -14 0 0.17 0.57
 -5 14 0 0.58 0.44
 5 -14 1 -1.89 2.39
 5 -14 1 -0.37 0.77
 -5 14 -1 -0.07 0.48
 5 -14 2 1.13 1.31
 5 -14 2 0.58 0.92
 -5 14 -2 0.08 0.56
 5 -14 3 3.65 1.07
 -5 14 -3 2.32 0.8
 5 -13 -6 22.67 1.86
 5 -13 -5 1.82 0.83
 5 -13 -5 0.69 0.85
 5 -13 -4 15.82 2.1
 5 -13 -4 8.25 1.77
 5 -13 -3 27.25 3.16
 -5 13 3 23.79 2.1
 5 -13 -2 15.02 3.62
 -5 13 2 17.99 1.74
 5 -13 -2 20.3 3.1
 5 -13 -2 11.62 1.59
 5 -13 -1 0.47 2.63
 -5 13 1 1.65 0.7
 5 -13 -1 -0.5 1.59
 5 -13 -1 0.24 0.85
 5 -13 0 26.05 6.18
 -5 13 0 22.2 2.06
 5 -13 0 20.72 3.85
 5 -13 0 20.59 2.77
 5 -13 1 37.1 4.17
 -5 13 -1 38.93 3.01
 5 -13 2 32.44 5.18
 -5 13 -2 26.96 2.55
 5 -13 2 20.64 3.37
 5 -13 3 28.01 3.89
 -5 13 -3 25.23 2.76
 5 -13 3 30.91 2.83
 5 -13 3 25.18 3.46
 5 -13 4 0.48 0.83
 -5 13 -4 1.27 1.07
 5 -13 4 1.12 0.88
 5 -13 4 0.45 0.85
 5 -13 5 70.79 4.35
 5 -13 5 73.47 4.23
 -5 13 -6 139.64 6.75
 5 -12 -7 94.21 5.3
 5 -12 -6 74.37 4.87
 5 -12 -5 17.8 2.64
 5 -12 -5 18.36 2.56
 5 -12 -4 0.74 1.35
 5 -12 -4 0.18 1.48
 -5 12 4 0.88 0.69
 5 -12 -3 5.35 2.07
 -5 12 3 7.03 1.3
 5 -12 -3 6.62 1.32
 5 -12 -3 9.83 2.94
 5 -12 -2 47.32 5.02
 -5 12 2 50.58 3.55
 5 -12 -2 43.09 3.88
 5 -12 -2 52.28 7.08
 5 -12 -1 13.95 3.11
 -5 12 1 16.84 1.95
 5 -12 -1 10.72 2.14
 5 -12 -1 19.77 5.39
 5 -12 0 3.64 2.43
 5 -12 0 1.69 1.42
 -5 12 0 2.72 0.94
 -5 12 -1 0.23 0.73
 5 -12 1 0.26 1.31
 5 -12 1 3.8 3.56
 5 -12 1 0.49 0.79
 -5 12 -2 136.43 7.57
 5 -12 2 143.83 12.24
 5 -12 2 134.73 7.58
 -5 12 -3 265.87 13.33
 5 -12 3 261.72 15.14
 5 -12 3 263.53 16.3
 5 -12 3 271.95 13.26
 -5 12 -4 331.75 15.72
 5 -12 4 319.77 15.91
 5 -12 4 296.28 16.65
 5 -12 4 285.99 14.79
 5 -12 5 264.31 13.72
 -5 12 -5 231.9 14.37
 5 -12 6 262.94 11.81
 5 -12 6 239.51 11.64
 -5 12 -6 248.52 12.7
 5 -12 7 79.25 4.28
 -5 12 -7 103.01 5.17
 5 -11 -9 85.93 4.34
 5 -11 -8 51.52 3.61
 5 -11 -7 7.5 1.66
 5 -11 -7 4.48 1.34
 5 -11 -7 4.82 1.54
 5 -11 -6 16.23 2.6
 5 -11 -6 14.62 2.26
 5 -11 -5 64.23 6.15
 -5 11 5 60.41 4.2
 5 -11 -5 55.51 5.31
 5 -11 -4 28.35 4.31
 -5 11 4 25.91 2.46
 5 -11 -4 16.59 3.15
 -5 11 3 -1.07 2.4
 5 -11 -3 2.36 2.15
 5 -11 -3 1.65 1.8
 -5 11 3 0.76 0.69
 5 -11 -3 0.3 0.73
 5 -11 -2 40.44 4.01
 -5 11 2 45.12 9.64
 5 -11 -2 39.98 4.69
 -5 11 1 85.94 13.16
 -5 11 0 581.82 40.06
 -5 11 -1 790.15 49.9
 -5 11 -2 463.66 36.46
 5 -11 3 327.87 15.7
 -5 11 -3 312.6 15.65
 5 -11 3 321.99 19.63
 5 -11 4 129.27 7.98
 -5 11 -4 134.17 8.42
 5 -11 4 107.51 9.31
 -5 11 -5 25.57 3.72
 5 -11 5 26.48 3.21
 5 -11 5 30.28 3.47
 5 -11 6 25.8 2.74
 -5 11 -6 16.45 2.91
 -5 11 -6 21.76 2.52
 5 -11 6 11.98 2.15
 5 -11 6 26.02 2.85
 -5 11 -7 0.14 0.81
 5 -11 7 0.28 0.57
 5 -11 7 0.29 0.65
 -5 11 -7 0.21 0.77
 5 -11 7 0.11 0.59
 5 -11 8 1.81 0.54
 5 -11 8 0.58 0.52
 -5 11 -8 3.02 0.86
 -5 11 -9 1.55 0.44
 5 -10 -10 2.43 0.66
 5 -10 -9 8.64 1.37
 5 -10 -9 7.63 1.3
 5 -10 -8 14.69 2.2
 5 -10 -8 17.21 2.16
 5 -10 -8 14.28 2.17
 5 -10 -7 39.31 4.03
 5 -10 -7 38.71 3.76
 5 -10 -6 8.59 2.31
 5 -10 -6 6.22 1.83
 -5 10 6 7.78 1.57
 5 -10 -6 6.95 2.05
 -5 10 5 10 4.8
 5 -10 -5 13.28 7.69
 -5 10 5 19.45 6.74
 -5 10 5 16.3 1.92
 5 -10 -5 12.37 2.96
 5 -10 -4 373.31 19.51
 5 -10 -4 325.29 44.97
 -5 10 4 421.39 31.51
 -5 10 3 619.13 25.76
 5 -10 -3 573.6 27.87
 -5 10 3 636.58 41.86
 5 -10 -3 581.29 26.71
 -5 10 2 138.13 7.42
 5 -10 -2 117.36 8.55
 -5 10 2 112.45 15.88
 5 -10 -2 122.53 8.17
 -5 10 1 121.66 7.07
 5 -10 -1 114.19 8.27
 5 -10 -1 117.13 7.08
 -5 10 1 125.22 16.84
 -5 10 0 41.99 3.64
 5 -10 0 43.32 3.76
 -5 10 0 45.29 9.98
 -5 10 -1 15.1 2.08
 5 -10 1 13.72 2.07
 -5 10 -2 7.28 1.6
 -5 10 -2 8.59 4.49
 5 -10 2 7.17 1.69
 -5 10 -3 86.64 14.87
 5 -10 3 94.26 6.36
 -5 10 -3 84.6 14.12
 -5 10 -4 9.9 5.66
 -5 10 -4 9.23 5.35
 5 -10 4 14.96 8.65
 -5 10 -5 3.95 1.28
 -5 10 -5 2.27 2.94
 5 -10 5 1.53 1.19
 -5 10 -5 4.01 3.67
 -5 10 -6 116.94 7.54
 5 -10 6 128.31 7.56
 5 -10 7 49.41 3.86
 5 -10 7 48.39 3.65
 -5 10 -8 5.28 1.25
 5 -10 8 5.56 1.08
 -5 10 -9 23.48 1.83
 5 -10 9 13.95 1.69
 5 -9 -11 31.23 2.08
 5 -9 -10 47.62 3.28
 5 -9 -10 50.91 3.5
 5 -9 -9 15.69 2.15
 5 -9 -9 18.4 2.21
 5 -9 -8 0.49 1.25
 5 -9 -8 -0.15 0.98
 5 -9 -8 1.45 1.21
 -5 9 7 -1.63 0
 -5 9 7 1.39 1.8
 5 -9 -6 191.85 11.43
 -5 9 6 188.77 21.28
 -5 9 6 227.36 25.48
 5 -9 -6 191.13 11.98
 -5 9 5 325.44 14.52
 5 -9 -5 312.1 16.46
 5 -9 -5 321.65 18.54
 5 -9 -5 303.33 17.2
 -5 9 5 341.64 27.86
 5 -9 -5 274.35 39.6
 5 -9 -4 28.41 3.42
 -5 9 4 29.5 2.62
 5 -9 -4 32.36 4.19
 5 -9 -4 29.6 3.19
 -5 9 4 35.86 8.22
 -5 9 3 73.91 4.59
 5 -9 -3 65.16 5.81
 5 -9 -3 59.11 5.11
 -5 9 3 55.36 10.33
 -5 9 2 64.92 4.53
 5 -9 -2 67.3 4.74
 5 -9 -2 66.85 5.68
 -5 9 2 73.47 12.12
 -5 9 1 74.29 5
 5 -9 -1 73.35 5.03
 5 -9 -1 68.78 5.79
 -5 9 1 70.62 12.18
 -5 9 0 1.13 1.47
 -5 9 0 1.45 0.82
 5 -9 0 1.2 0.86
 5 -9 1 2.87 1.13
 -5 9 -1 2.27 3.28
 -5 9 -2 37.87 8.72
 5 -9 2 29.82 3.08
 -5 9 -3 196.09 24.57
 5 -9 3 179.6 9.96
 5 -9 4 42.3 5.8
 -5 9 -4 50.09 3.93
 5 -9 4 36.34 15.27
 -5 9 -4 57.16 15.92
 -5 9 -5 0.34 0.89
 -5 9 -5 -2.55 4.66
 -5 9 -6 34.13 11.77
 -5 9 -7 55.85 5.31
 -5 9 -8 194.32 10.69
 -5 9 -9 256.9 12.06
 -5 9 -10 141.26 5.99
 5 -9 10 97.69 5.97
 5 -8 -12 8.09 0.94
 5 -8 -11 0.69 0.72
 5 -8 -11 0.58 0.62
 5 -8 -10 5.32 1.3
 5 -8 -10 4.57 1.2
 5 -8 -9 6.05 1.53
 5 -8 -9 5.87 1.54
 -5 8 8 28.93 9.9
 5 -8 -7 325.25 16.36
 -5 8 7 342.69 33.39
 5 -8 -7 315.87 16.82
 -5 8 7 255.61 27.96
 5 -8 -6 398.59 19.79
 -5 8 6 404.52 31.59
 5 -8 -6 390.01 20.35
 5 -8 -6 402.41 45.29
 5 -8 -6 380.96 20.98
 5 -8 -5 234.71 35.43
 5 -8 -5 196.06 12.02
 5 -8 -5 222.68 14.17
 -5 8 5 222.04 10.28
 -5 8 5 237.98 21.46
 5 -8 -5 219.56 11.09
 5 -8 -5 190.37 12.54
 5 -8 -4 145.99 9.72
 -5 8 4 149.12 7.57
 -5 8 4 125.68 15.36
 5 -8 -4 143.01 8.82
 5 -8 -4 152.51 8.73
 5 -8 -3 85.15 6.59
 -5 8 3 98.69 13.17
 -5 8 3 93.2 5.3
 5 -8 -3 83.46 5.63
 5 -8 -3 84.66 6.16
 5 -8 -2 0.71 0.82
 -5 8 2 3.84 2.77
 5 -8 -2 0.37 1.28
 -5 8 2 1.38 0.75
 5 -8 -1 37.05 3.23
 -5 8 1 41.35 8.67
 5 -8 -1 36.9 3.8
 -5 8 1 38.92 3.21
 5 -8 0 312.45 14.7
 -5 8 0 329.84 27.22
 5 -8 1 138.48 7.62
 5 -8 1 150.53 8
 -5 8 -1 140.43 15.9
 5 -8 1 147.05 16.51
 5 -8 2 2.68 1.06
 -5 8 -2 2.43 3.51
 -5 8 -3 28.04 2.61
 -5 8 -3 26.62 9.79
 -5 8 -4 343.1 16.35
 5 -8 4 340.88 20.04
 5 -8 4 382.82 17.51
 5 -8 4 334.84 44.05
 -5 8 -4 297.79 38.29
 -5 8 -5 159.03 9.57
 5 -8 5 179.21 10.58
 -5 8 -6 387.69 38.97
 5 -8 6 245.17 14.91
 -5 8 -6 325.04 16.45
 5 -8 6 360.26 15.88
 5 -8 6 299.91 16.67
 -5 8 -7 480.49 41.14
 -5 8 -8 359.66 18.12
 5 -8 8 380.14 17.69
 -5 8 -9 53.67 4.12
 5 -8 9 51.43 3.6
 -5 8 -10 12.52 1.52
 -5 8 -11 5.68 0.79
 5 -8 11 3.56 0.84
 5 -7 -13 8.27 0.88
 5 -7 -13 8.94 0.9
 5 -7 -12 37.63 2.62
 5 -7 -11 49.21 3.74
 5 -7 -11 55.55 3.72
 5 -7 -10 376.48 17.43
 5 -7 -10 381.69 17.44
 -5 7 9 330.54 34.12
 5 -7 -8 420.22 18.72
 5 -7 -8 414.14 19
 -5 7 8 331.39 36.15
 5 -7 -8 313.82 18.36
 5 -7 -7 239.33 13.47
 5 -7 -7 253.86 13.24
 5 -7 -7 215.29 12.53
 -5 7 7 191.65 22.95
 5 -7 -6 81.84 6.94
 -5 7 6 102.56 13.66
 5 -7 -6 71.54 7.05
 5 -7 -6 85.26 6.67
 5 -7 -6 74.1 17.76
 5 -7 -5 3.42 1.56
 -5 7 5 2.31 0.71
 -5 7 5 2.56 1.91
 5 -7 -5 3.11 1.93
 5 -7 -5 5.06 2.12
 5 -7 -5 2.05 0.99
 5 -7 -5 2.61 4.76
 5 -7 -4 104.98 7.67
 -5 7 4 110.19 13.2
 5 -7 -4 108.33 5.95
 5 -7 -4 107.41 7.01
 -5 7 4 111.26 5.82
 5 -7 -4 104.15 6.76
 5 -7 -3 16.45 2.65
 5 -7 -3 17.17 2.18
 -5 7 3 18.19 1.84
 5 -7 -3 16.76 2.4
 -5 7 3 21.7 5.63
 -5 7 2 175.35 8.44
 5 -7 -2 170.48 8.7
 -5 7 2 167.75 16.86
 5 -7 -2 167.81 8.61
 5 -7 -2 170.27 9.67
 5 -7 -1 3.44 1
 5 -7 -1 5.2 1.64
 5 -7 -1 3.53 0.88
 5 -7 0 29.78 2.68
 5 -7 0 26.48 2.39
 5 -7 0 28.86 2.39
 5 -7 1 238.02 11.39
 -5 7 -1 226.28 21.03
 -5 7 -2 555.63 40.46
 5 -7 2 480.2 21.44
 -5 7 -3 429.92 19.3
 -5 7 -3 463.82 43.38
 5 -7 3 460.36 20.12
 5 -7 4 580.66 24.86
 5 -7 4 549.15 27.49
 -5 7 -4 421.28 46.61
 -5 7 -4 543.75 23.94
 5 -7 4 532.85 24.13
 5 -7 4 454.92 51.06
 5 -7 5 467.93 21.03
 -5 7 -5 442.31 20.25
 -5 7 -5 502.44 46.4
 -5 7 -6 111.98 19.82
 5 -7 6 101.34 8.04
 -5 7 -6 94.58 7.64
 5 -7 7 50.1 5.46
 -5 7 -7 51.08 5.44
 5 -7 8 13.52 2.4
 -5 7 -8 17.21 6.42
 5 -7 9 54.37 4.14
 -5 7 -9 55.85 4.36
 5 -7 10 13.44 1.61
 -5 7 -10 15.63 1.85
 -5 7 -11 18.4 1.72
 5 -6 -13 282.13 12.18
 5 -6 -13 280.96 12.09
 5 -6 -12 342.38 15.07
 5 -6 -11 489.27 21.22
 5 -6 -11 472.1 20.92
 -5 6 10 287.86 30.04
 -5 6 9 15.16 8.17
 5 -6 -9 22.6 3.07
 5 -6 -9 22.89 2.9
 -5 6 8 3.77 4.22
 5 -6 -8 2.6 1.71
 5 -6 -8 2.86 1.73
 5 -6 -8 2.92 1.55
 5 -6 -7 47.54 4.88
 5 -6 -7 46.94 4.5
 -5 6 7 48.89 11.83
 5 -6 -7 54.81 4.93
 -5 6 7 40.66 9.71
 5 -6 -6 46.09 4.82
 -5 6 6 36.43 7.69
 5 -6 -6 38.28 12.79
 5 -6 -6 40.06 4.91
 5 -6 -6 46.09 4.64
 5 -6 -5 105.88 8.56
 -5 6 5 131.68 14.36
 5 -6 -5 137.56 9.98
 5 -6 -5 126.15 23.8
 5 -6 -5 137.22 8.57
 5 -6 -5 149.23 7.35
 5 -6 -5 150.6 7.94
 5 -6 -4 33.25 3.15
 5 -6 -4 41.17 5.18
 5 -6 -4 30.18 3.79
 -5 6 4 31.14 6.46
 5 -6 -4 30.32 12.28
 -5 6 4 30.6 2.37
 5 -6 -4 32.05 2.63
 5 -6 -4 32.98 3.25
 5 -6 -3 4.03 1.16
 -5 6 3 4.13 2.36
 5 -6 -3 3.5 1.25
 5 -6 -3 2.38 1.59
 5 -6 -3 3.08 1.08
 -5 6 3 3.94 0.94
 -5 6 2 205.92 17.07
 5 -6 -2 173.65 9.72
 5 -6 -2 174.24 8.62
 5 -6 -2 182.42 8.74
 5 -6 -2 171.78 8.63
 5 -6 -1 347.34 14.88
 5 -6 -1 340.99 14.91
 5 -6 -1 336.05 14.63
 5 -6 -1 316.24 15.23
 5 -6 -1 326.35 15.84
 -5 6 1 339.33 21.69
 5 -6 0 400.95 17.15
 5 -6 0 373.99 17.08
 5 -6 0 400.5 17.65
 -5 6 0 426.43 27.06
 5 -6 1 389.73 17.68
 5 -6 1 387.94 17.38
 -5 6 -2 192.85 23.43
 5 -6 2 177.09 9.45
 5 -6 2 205.12 10.36
 -5 6 -3 3.89 0.99
 5 -6 3 2.67 1.76
 5 -6 3 9.84 7.11
 -5 6 -3 1.93 3.54
 -5 6 -3 1.16 2.13
 5 -6 3 4.12 1.08
 5 -6 3 4.33 1.22
 5 -6 3 2.78 1.24
 5 -6 4 29.25 4.19
 -5 6 -4 28.63 10.14
 5 -6 4 27.84 3.08
 -5 6 -4 27.47 2.9
 -5 6 -4 36.81 11.79
 5 -6 4 23.72 10.67
 -5 6 -5 11.24 7.13
 5 -6 5 14.43 2.29
 -5 6 -5 13.53 7.26
 5 -6 5 12.74 2.44
 -5 6 -5 10.07 2.15
 -5 6 -6 20.61 3.51
 -5 6 -6 40.73 10.36
 5 -6 6 21.81 3.71
 -5 6 -6 25.94 2.93
 -5 6 -6 36.41 11.73
 -5 6 -7 11.27 2.11
 -5 6 -7 19.71 7.29
 -5 6 -7 11.6 6.44
 5 -6 7 11.78 2.75
 -5 6 -7 9.03 2.29
 -5 6 -8 65.72 12.84
 -5 6 -8 61.56 5.25
 5 -6 8 62.21 5.53
 -5 6 -9 158.18 8.84
 5 -6 9 156.07 8.92
 -5 6 -10 49.83 3.74
 5 -6 10 48.37 3.6
 -5 6 -11 0.33 0.62
 5 -6 11 0.67 0.47
 5 -6 12 47.1 3.19
 -5 6 -12 91.72 3.76
 5 -5 -14 263.39 11.42
 5 -5 -14 274.35 11.39
 5 -5 -13 210.81 9.65
 5 -5 -13 206.14 9.51
 5 -5 -12 23.85 2.3
 5 -5 -11 6.2 1.41
 5 -5 -11 7.1 1.54
 -5 5 11 2.61 3.38
 5 -5 -10 68.65 4.98
 5 -5 -10 65.19 4.96
 -5 5 10 64.05 14.62
 5 -5 -9 32.83 3.65
 -5 5 9 45.97 12.94
 5 -5 -9 41.15 3.85
 5 -5 -8 63.67 5.07
 5 -5 -8 51.59 4.79
 5 -5 -8 52.98 4.69
 -5 5 8 68.07 14.97
 5 -5 -8 49.56 4.89
 5 -5 -7 3.84 1.69
 5 -5 -7 5.12 1.6
 -5 5 7 4.2 3.14
 5 -5 -7 2.46 1.56
 -5 5 7 4.81 2.78
 -5 5 6 4.22 2.41
 5 -5 -6 3.19 1.53
 5 -5 -6 5.72 1.13
 5 -5 -6 4.65 1.8
 5 -5 -6 4.83 1.77
 -5 5 5 251.18 18.53
 5 -5 -5 196.07 11.91
 5 -5 -5 242.45 10.6
 5 -5 -5 213.52 11.6
 5 -5 -5 177.89 26.9
 5 -5 -5 182.47 12.55
 5 -5 -5 239.98 11.16
 5 -5 -4 797.83 32.63
 5 -5 -4 621.7 58.1
 5 -5 -4 798.08 32.16
 5 -5 -4 763.77 32.57
 5 -5 -4 840.31 31.93
 5 -5 -4 712.56 35.22
 5 -5 -4 639.03 33.2
 5 -5 -3 210.12 10.58
 5 -5 -3 188.88 32.4
 5 -5 -3 215.01 9.93
 5 -5 -3 221.26 14.09
 5 -5 -3 206.82 10.01
 5 -5 -3 190.86 11.06
 5 -5 -2 1.53 0.71
 5 -5 -2 0.4 0.83
 5 -5 -2 0.42 0.48
 5 -5 -2 0.83 0.61
 5 -5 -2 2.41 0.87
 5 -5 -1 15.09 1.6
 5 -5 -1 14.97 1.75
 5 -5 0 104.51 5.87
 5 -5 0 103.8 5.82
 5 -5 0 114.21 6.04
 5 -5 0 111.46 6.97
 -5 5 0 107.46 12.43
 5 -5 1 36.57 2.91
 5 -5 1 34.85 2.89
 -5 5 -1 38.05 6.32
 5 -5 1 38.46 4.01
 5 -5 2 6.16 2.28
 5 -5 2 2.41 4.41
 5 -5 2 3.73 1.89
 5 -5 2 5.51 1.29
 5 -5 2 3.5 1.02
 -5 5 -2 -1.65 4.27
 5 -5 3 6.58 5.69
 5 -5 3 8.8 2.48
 5 -5 3 10.31 1.67
 -5 5 -3 5.44 4.33
 5 -5 3 15.77 2.54
 -5 5 -3 17.41 8.13
 -5 5 -3 13.04 1.66
 5 -5 3 13.84 2.11
 -5 5 -4 457.78 38.84
 -5 5 -4 411.1 17.99
 5 -5 4 327.04 19.24
 -5 5 -4 474.72 19.67
 5 -5 4 482.7 45.47
 5 -5 4 466.66 19.76
 -5 5 -4 280.01 34.69
 -5 5 -5 94.45 7.64
 -5 5 -5 119.11 6.67
 -5 5 -5 122.69 20.55
 -5 5 -5 115.54 17.87
 -5 5 -6 78.95 15.16
 -5 5 -6 50.69 5.42
 -5 5 -6 66.77 12.74
 -5 5 -7 4.28 4.52
 -5 5 -7 4.09 1.65
 -5 5 -7 4.01 3.46
 -5 5 -8 10.51 5.12
 -5 5 -8 13.45 6.04
 -5 5 -8 15.16 2.43
 -5 5 -9 159.1 19.55
 -5 5 -9 155.96 20.07
 5 -5 10 215.75 11.04
 -5 5 -10 232.15 11.17
 5 -5 11 225.33 10.78
 -5 5 -11 243.32 11.06
 5 -5 12 170.48 7.53
 5 -5 12 135.93 7.46
 5 -4 -14 1.02 0.59
 5 -4 -14 1.73 0.64
 5 -4 -14 0.18 0.41
 5 -4 -14 1.04 0.52
 5 -4 -13 1.83 0.84
 5 -4 -13 1.95 0.77
 5 -4 -13 1.61 0.76
 5 -4 -12 26.01 2.65
 5 -4 -12 30.76 2.7
 -5 4 11 57.53 11.94
 5 -4 -10 1.32 1.1
 -5 4 10 1.6 2.92
 5 -4 -10 -0.14 0.86
 5 -4 -9 0.16 1.16
 5 -4 -9 0.32 1.07
 -5 4 9 -1.79 2.32
 5 -4 -8 1.23 0.95
 5 -4 -8 0.51 1.08
 5 -4 -8 -0.2 0.98
 5 -4 -8 0.18 1.1
 -5 4 8 1.64 3.67
 -5 4 7 1.81 1.66
 5 -4 -7 4.21 1.55
 5 -4 -7 2.48 1.33
 -5 4 7 1.26 1.63
 5 -4 -7 3.21 1.54
 5 -4 -7 3.89 1.11
 5 -4 -6 270.5 13.06
 5 -4 -6 261.27 11.78
 5 -4 -6 221.53 12.67
 5 -4 -6 234.25 13.62
 -5 4 5 397.15 24.24
 5 -4 -5 431.07 18.41
 5 -4 -5 415.01 18.07
 5 -4 -5 407.82 19.41
 5 -4 -5 409.58 18.95
 5 -4 -5 422.54 17.85
 5 -4 -5 365.24 20.14
 -5 4 4 818.9 37.89
 5 -4 -4 749.53 30.1
 5 -4 -4 713.24 29.51
 5 -4 -4 615.44 30.89
 5 -4 -4 702.92 32.77
 5 -4 -4 717.75 29.38
 5 -4 -4 723.81 30.03
 5 -4 -3 265.15 12.26
 -5 4 3 272.48 18.18
 5 -4 -3 242.54 18.23
 5 -4 -3 273.21 11.93
 5 -4 -3 272.84 15.84
 5 -4 -3 255.16 11.96
 5 -4 -3 261.11 12.47
 5 -4 -2 498.1 26.67
 5 -4 -2 521.8 21.24
 -5 4 2 481.77 25.65
 5 -4 -2 490.4 21.27
 5 -4 -2 475.02 21.73
 5 -4 -2 520.53 28.2
 5 -4 -1 92.24 5.51
 5 -4 -1 95.17 6.06
 5 -4 -1 68.87 22.26
 -5 4 1 96.49 10.5
 5 -4 -1 84.96 9.25
 -5 4 0 4.88 2.13
 5 -4 0 5.41 1.65
 5 -4 0 10.75 3.34
 -5 4 0 8.35 4.48
 5 -4 0 6.49 1.51
 5 -4 0 5.71 1.06
 5 -4 1 192.73 8.81
 5 -4 1 154.71 10
 5 -4 1 179.35 12.32
 -5 4 -1 174.74 15.36
 5 -4 1 182.14 10.21
 -5 4 -2 878.9 52.38
 5 -4 2 945.38 37.36
 5 -4 2 915.6 39.05
 5 -4 2 934.89 35.41
 5 -4 3 192.95 12.22
 5 -4 3 205.21 9.81
 -5 4 -3 202.77 10.36
 5 -4 3 217.56 11.52
 -5 4 -3 221.3 24.95
 5 -4 3 225.85 11.4
 5 -4 4 76.36 4.82
 5 -4 4 73.52 5.09
 -5 4 -4 62.12 13.63
 -5 4 -4 79.58 13.87
 5 -4 4 77.17 5.33
 5 -4 5 40.44 3.28
 -5 4 -5 48.89 10.49
 5 -4 5 46.59 3.84
 -5 4 -5 41.78 10.47
 -5 4 -6 231.35 12.5
 -5 4 -6 245.09 25.1
 5 -4 6 190.87 11.24
 -5 4 -6 229.24 24.07
 -5 4 -7 705.17 27.45
 -5 4 -7 676.51 44.84
 -5 4 -7 609.88 44.04
 -5 4 -8 400.96 33.23
 -5 4 -8 343.74 32.02
 -5 4 -8 364.55 17.5
 -5 4 -9 306.18 28.58
 -5 4 -9 296.1 28.6
 -5 4 -10 118.65 6.98
 -5 4 -11 94.3 5.41
 5 -4 11 80.43 5.07
 -5 4 -12 25.57 1.99
 5 -4 12 22.3 1.79
 5 -3 -15 9.29 0.95
 5 -3 -14 6.31 0.96
 5 -3 -14 8 1.15
 5 -3 -14 6.59 1.07
 5 -3 -14 7.62 1.09
 5 -3 -13 1.51 0.87
 5 -3 -13 0.71 0.72
 5 -3 -13 -0.18 0.64
 5 -3 -12 1.65 0.99
 5 -3 -12 0.11 0.73
 5 -3 -11 25.11 2.9
 -5 3 11 31.32 8.83
 5 -3 -11 29.23 2.88
 5 -3 -10 3.87 1.33
 5 -3 -10 1.27 1
 5 -3 -10 2.03 1.05
 5 -3 -9 252.45 12.92
 5 -3 -9 258.81 12.76
 5 -3 -9 249.86 12.81
 5 -3 -8 916.25 36.11
 -5 3 8 785.6 56.45
 5 -3 -8 715.32 36.07
 5 -3 -8 826.68 35.78
 5 -3 -8 910.97 36.26
 5 -3 -7 1561.44 64.37
 5 -3 -7 1510.36 64.96
 -5 3 7 1693.75 85.11
 5 -3 -7 1580.89 64.51
 5 -3 -7 1586.62 63.49
 5 -3 -6 763.24 31.53
 5 -3 -6 635.46 30.39
 5 -3 -6 704.84 29.49
 5 -3 -6 743.3 30.44
 -5 3 6 686.42 37.76
 -5 3 5 576.63 30.7
 5 -3 -5 615.64 26.5
 5 -3 -5 619.91 25.58
 5 -3 -5 680.38 27.2
 5 -3 -5 509.99 45.71
 5 -3 -5 584.76 25.66
 -5 3 4 107.05 9.15
 5 -3 -4 110.57 5.91
 5 -3 -4 110.95 6.09
 5 -3 -4 87.36 17.86
 5 -3 -4 107.23 5.73
 -5 3 3 2.47 1.13
 -5 3 3 4.13 1.69
 5 -3 -3 2.63 2.04
 5 -3 -2 9.23 8.89
 5 -3 -2 7.48 2.65
 -5 3 2 8.3 3.29
 -5 3 1 781.1 35.47
 -5 3 1 865.59 53.22
 5 -3 -1 797.84 39.56
 -5 3 0 50.53 13.76
 5 -3 0 64.91 19.68
 -5 3 -1 56.54 13.1
 5 -3 1 19.63 10.6
 5 -3 2 73.67 5.94
 5 -3 2 70.76 6.02
 5 -3 2 87.73 18.36
 5 -3 3 443.09 42.4
 5 -3 3 510.27 22.39
 5 -3 3 429.96 22.32
 5 -3 3 479.25 20.73
 -5 3 -3 486.96 36.86
 5 -3 3 517.33 21.89
 5 -3 4 568.14 24.13
 5 -3 4 577.01 42.78
 5 -3 4 558.32 25
 -5 3 -4 598.68 40.58
 5 -3 4 531.07 23.86
 5 -3 5 366.3 16.23
 -5 3 -5 423.4 32.74
 5 -3 5 376.64 17.14
 5 -3 5 344.51 17.08
 5 -3 5 296.52 31.59
 5 -3 6 390.46 32.16
 5 -3 6 284.62 15.39
 -5 3 -6 366.4 30.85
 -5 3 -7 309.06 27.67
 5 -3 7 278.28 15.17
 -5 3 -8 55.35 11.69
 -5 3 -8 56.83 11.9
 5 -3 8 54.43 4.85
 -5 3 -9 23.12 2.75
 -5 3 -9 20.38 7.04
 -5 3 -9 27.94 8.21
 5 -3 10 0.77 0.73
 -5 3 -10 1.86 1.01
 5 -3 11 47.52 3.59
 5 -3 11 51.15 3.37
 -5 3 -12 25.54 2.12
 5 -3 12 20.39 1.93
 5 -2 -15 0.05 0.41
 5 -2 -14 43.68 2.91
 5 -2 -14 45.94 3.08
 5 -2 -14 42.86 3.18
 5 -2 -14 46.1 3.11
 5 -2 -13 180.88 8.71
 5 -2 -13 156.38 8.75
 5 -2 -13 175.12 8.73
 -5 2 12 528.36 39.17
 5 -2 -12 556.3 24.5
 5 -2 -12 558.09 23.96
 5 -2 -11 1385.92 57.39
 5 -2 -11 1407.51 56.9
 -5 2 11 1327.76 77.11
 5 -2 -10 681.13 29.68
 -5 2 10 634.99 47.6
 5 -2 -10 671.19 29.1
 5 -2 -10 674.83 28.97
 5 -2 -9 483.6 21.07
 5 -2 -9 472.3 20.68
 5 -2 -9 457.59 21.37
 5 -2 -9 432.18 21.06
 -5 2 9 438.83 39.14
 5 -2 -8 144.92 8.49
 5 -2 -8 163.41 8.33
 5 -2 -8 135.99 8.5
 5 -2 -8 131.78 8.35
 5 -2 -8 146.02 9.09
 5 -2 -7 116.11 7.45
 5 -2 -7 131.77 7.24
 5 -2 -7 123.04 7.09
 5 -2 -7 103.83 6.79
 5 -2 -7 111.78 7.95
 -5 2 7 143.06 18.04
 5 -2 -6 19.42 2.08
 5 -2 -6 16.71 2.37
 5 -2 -6 23.47 8.08
 5 -2 -6 19.18 2.48
 5 -2 -6 22.76 3.04
 -5 2 5 30.51 4.33
 5 -2 -5 32.32 3.39
 5 -2 -5 31.2 2.5
 5 -2 -5 23.46 8.42
 5 -2 -5 29.85 2.85
 5 -2 -5 34.36 2.58
 5 -2 -5 30.46 2.53
 -5 2 4 89.61 7.17
 5 -2 -4 116.13 19.8
 -5 2 3 359.37 18.99
 5 -2 -3 364.33 34.32
 5 -2 -3 378.95 42.51
 5 -2 -2 125.39 11.41
 5 -2 -2 127.83 10.49
 5 -2 -2 103.09 25.79
 5 -2 -2 143.39 25.09
 5 -2 -1 57.84 7.21
 5 -2 -1 61.68 5.99
 5 -2 -1 58.51 20.72
 5 -2 -1 41.7 15.23
 5 -2 0 226.99 36.73
 5 -2 0 219.4 27.84
 5 -2 1 313.65 22.08
 5 -2 1 267.2 26.23
 5 -2 1 295.77 37.18
 5 -2 2 354.12 16.89
 5 -2 2 379.2 38.22
 5 -2 3 163.46 8.91
 5 -2 3 153.41 8
 5 -2 3 146.3 8.3
 5 -2 3 173.33 9.11
 5 -2 4 100.36 5.89
 5 -2 4 92.2 5.86
 -5 2 -4 76.95 13.12
 5 -2 4 98.21 6.06
 5 -2 4 74.88 13.97
 5 -2 5 2.79 1.02
 5 -2 5 2.49 0.85
 -5 2 -5 2.46 2.76
 5 -2 5 1.48 2.71
 5 -2 6 194.09 22.2
 -5 2 -6 172.87 21.24
 5 -2 6 169.89 9.23
 -5 2 -7 6.68 4.58
 5 -2 7 6.56 4
 -5 2 -8 96.59 15.29
 -5 2 -8 106.74 16.25
 -5 2 -9 94.69 15.18
 -5 2 -9 86.25 13.82
 5 -2 10 151.01 8.74
 -5 2 -10 187.83 9.4
 5 -2 11 51.45 3.77
 -5 2 -11 74.58 4.53
 -5 2 -12 0.8 0.62
 5 -1 -15 152.72 7.03
 5 -1 -14 538.19 21.9
 5 -1 -14 486.77 21.65
 5 -1 -14 530.65 22.26
 5 -1 -14 528.89 21.96
 5 -1 -13 458.74 21.13
 5 -1 -13 497.91 20.87
 5 -1 -13 451.43 20.72
 5 -1 -13 507.2 21.04
 -5 1 12 561.13 40.63
 5 -1 -11 369.11 16.76
 5 -1 -11 356.15 16.39
 5 -1 -11 359.75 17.33
 5 -1 -10 45.08 3.81
 -5 1 10 43.94 10.93
 5 -1 -10 43.68 4.25
 5 -1 -10 46.69 3.8
 5 -1 -9 4.19 1.21
 5 -1 -9 3.83 1.48
 5 -1 -9 4.11 1.21
 5 -1 -9 3.22 1.39
 5 -1 -8 87.99 6.64
 -5 1 8 110.36 18.09
 5 -1 -8 100.17 7.15
 5 -1 -8 115.11 7.57
 5 -1 -8 119.63 6.41
 5 -1 -7 6.78 1.43
 5 -1 -7 5.16 1.37
 5 -1 -7 3.05 1.5
 5 -1 -7 4.44 1.41
 5 -1 -7 4.81 1.2
 5 -1 -6 324.63 31.35
 5 -1 -6 383.34 16.32
 5 -1 -6 304.94 17.21
 5 -1 -6 369.83 16.39
 5 -1 -6 356.48 16
 5 -1 -5 174.15 8.28
 5 -1 -5 159.62 9.76
 5 -1 -5 180.09 8.63
 5 -1 -5 155.79 21.33
 5 -1 -5 146.31 16.73
 5 -1 -4 6.97 5.52
 5 -1 -4 7.6 4.66
 -5 1 4 4.59 1.17
 5 -1 -3 273.05 35.92
 5 -1 -3 290.33 30.93
 -5 1 3 233.97 12.42
 5 -1 -3 281.18 18.68
 5 -1 -2 178.83 13.24
 5 -1 -2 155.31 13.53
 5 -1 -2 175.89 35.83
 5 -1 -2 227.66 33.06
 5 -1 -1 261.74 17.92
 5 -1 -1 245.26 44.2
 5 -1 -1 238.57 35.53
 5 -1 0 6.16 9.75
 5 -1 0 1.72 4.45
 5 -1 0 10.14 3.43
 5 -1 1 6.68 4.55
 5 -1 1 15.05 9.63
 5 -1 1 5.59 3.12
 5 -1 2 107.84 18.52
 5 -1 2 127 14.86
 5 -1 2 124.41 13.76
 5 -1 3 9.81 5.75
 5 -1 3 14.31 4.89
 5 -1 3 15.2 1.95
 5 -1 3 10.96 1.77
 5 -1 4 5.1 1.19
 5 -1 4 4.42 1.25
 -5 1 -4 3.73 3.94
 5 -1 4 1.3 3.36
 -5 1 -5 90.37 15.5
 5 -1 5 96.67 5.81
 5 -1 5 97.67 5.99
 5 -1 5 85.15 5.27
 5 -1 5 75.15 14.16
 5 -1 6 104.61 16.08
 5 -1 6 121 6.97
 5 -1 6 107.49 6.15
 -5 1 -6 120.22 17.67
 -5 1 -7 104.3 16.12
 5 -1 7 89.14 5.98
 5 -1 7 84.62 13.59
 -5 1 -8 65.38 12.32
 5 -1 8 49.48 9.5
 5 -1 8 73.42 5.27
 -5 1 -9 23.05 7.06
 -5 1 -9 21.67 6.62
 5 -1 10 0.95 0.82
 5 -1 11 135.23 7.55
 -5 1 -11 160.56 7.96
 5 -1 12 115.75 6.01
 -5 1 -12 147.06 6.52
 5 0 -15 101.98 5.1
 5 0 -14 97.19 5.37
 5 0 -14 91.32 5.15
 5 0 -14 92.18 5.17
 5 0 -13 3.45 1.12
 5 0 -13 2.8 1.25
 5 0 -13 5.45 1.23
 5 0 -13 2.57 1.08
 -5 0 12 38.94 9.55
 5 0 -11 141.07 7.87
 5 0 -11 140.78 8.05
 -5 0 11 143.24 18.99
 5 0 -11 143.14 8.74
 -5 0 10 6.48 4.11
 5 0 -10 12.62 1.85
 5 0 -10 6.37 1.88
 5 0 -10 5.72 1.48
 5 0 -10 5.54 1.37
 5 0 -10 5.82 1.36
 5 0 -10 4.74 1.55
 5 0 -9 191.57 9.89
 5 0 -9 186.76 9.49
 5 0 -9 194.6 10.72
 5 0 -9 185.56 9.53
 5 0 -9 185.35 10.26
 5 0 -9 158.78 10.39
 5 0 -8 12.44 2.18
 5 0 -8 9.92 2.4
 5 0 -8 10.06 1.95
 -5 0 8 13.28 5.72
 5 0 -8 16.29 2.01
 5 0 -8 18.71 2.75
 5 0 -8 17.74 2.27
 5 0 -7 133.94 7.98
 5 0 -7 152.16 8.98
 5 0 -7 135.06 8.16
 -5 0 7 125.53 18.22
 5 0 -7 147.52 7.84
 5 0 -7 151.35 9.06
 5 0 -6 7.94 1.33
 5 0 -6 7.26 1.44
 5 0 -6 5.24 1.2
 5 0 -6 5.99 1.68
 5 0 -6 9.31 1.72
 5 0 -6 2.62 2.53
 5 0 -5 128.26 6.68
 5 0 -5 127.96 15.57
 5 0 -5 96.2 7.21
 -5 0 5 113.85 13.11
 5 0 -4 262.2 20.64
 5 0 -4 305.38 32.94
 5 0 -4 304.46 28.31
 5 0 -3 141.56 13.3
 5 0 -3 197.01 26.79
 5 0 -3 176.21 29.12
 5 0 -2 409.33 23.83
 5 0 -2 355.01 23.76
 5 0 -2 452.37 57.63
 5 0 -1 692.8 37.55
 5 0 -1 664.99 36.46
 5 0 -1 930.29 72.44
 5 0 -1 952.37 88.51
 5 0 0 5.07 2.63
 5 0 0 2.89 3.74
 5 0 0 6.92 5.92
 5 0 1 40.19 6.95
 -5 0 -1 31.93 4.81
 5 0 1 45.95 9.73
 5 0 1 55.44 14.26
 5 0 2 109.63 7.02
 -5 0 -2 148.97 12.26
 5 0 2 125.63 7.29
 5 0 2 130.36 6.62
 5 0 2 112.24 14.45
 5 0 2 148.65 7.04
 5 0 3 1212.67 63.3
 5 0 3 1132.98 65.31
 5 0 3 1204.28 49.14
 5 0 3 1115.99 49.14
 5 0 3 1237.78 49.23
 5 0 4 655.14 39.72
 5 0 4 600.01 26.99
 5 0 4 649.79 26.88
 -5 0 -4 651.34 34.68
 5 0 5 294.52 14.31
 5 0 5 302.98 14.27
 5 0 5 264.9 28.27
 -5 0 -5 305.12 30.39
 -5 0 -6 5.64 4.09
 5 0 6 7.92 4.83
 5 0 6 7.76 1.71
 5 0 6 8.18 1.37
 5 0 6 7.77 1.46
 5 0 7 36.51 3.53
 -5 0 -7 38.03 9.84
 5 0 7 47.76 10.22
 5 0 8 490.31 36.36
 5 0 8 547.72 23.09
 -5 0 -8 531.35 38.84
 -5 0 -8 485.83 22.07
 5 0 9 199.87 20.25
 -5 0 -9 235.44 22.21
 5 0 10 300.51 14.31
 -5 0 -10 290.55 13.26
 5 0 11 128.41 6.99
 5 0 12 40.12 2.68
 -5 0 -12 43.89 2.79
 5 1 -15 7.03 1
 5 1 -15 7.24 0.92
 5 1 -14 8.29 1.41
 5 1 -14 9.49 1.37
 5 1 -13 5.06 1.2
 5 1 -13 5.12 1.45
 5 1 -13 6.1 1.37
 5 1 -13 7.09 1.47
 5 1 -12 -1.37 2.5
 -5 -1 12 -1.22 2.23
 5 1 -11 8.36 1.63
 5 1 -11 10.54 1.82
 -5 -1 11 9.84 5.28
 5 1 -11 7.45 1.63
 5 1 -11 8.07 1.72
 5 1 -11 8.81 2.02
 5 1 -10 66.93 5.11
 5 1 -10 63.33 4.71
 5 1 -10 62.73 4.62
 -5 -1 10 62.11 11.69
 5 1 -10 55.72 5.32
 5 1 -10 67.18 4.67
 5 1 -9 30.6 2.96
 5 1 -9 24.94 3.24
 5 1 -9 31.78 3.22
 5 1 -9 26.88 2.92
 5 1 -9 28.7 3.42
 5 1 -9 25.69 2.81
 5 1 -9 22.04 3.25
 -5 -1 9 25.13 7.41
 -5 -1 8 18.5 5.96
 5 1 -8 13.7 2.07
 5 1 -8 13.2 2.3
 5 1 -8 13.11 2.06
 5 1 -8 11.35 2.2
 5 1 -8 10.84 1.93
 5 1 -8 9.57 2.05
 5 1 -8 9.6 2.04
 5 1 -7 612.96 26.45
 5 1 -7 553.84 26.94
 5 1 -7 584.51 26.63
 5 1 -7 606.38 27.19
 5 1 -7 609.41 26.5
 5 1 -7 588.21 27.88
 -5 -1 7 646.79 40.83
 -5 -1 6 932.23 57.15
 5 1 -6 1294.88 46.69
 5 1 -6 1079.18 43.98
 5 1 -6 1138.46 45.54
 5 1 -6 874.99 44.13
 5 1 -6 1037.67 60.12
 5 1 -6 1059.31 45.37
 5 1 -6 1172.81 45.16
 5 1 -6 1114.88 44.35
 5 1 -5 1108.86 44.28
 5 1 -5 1073.94 62.11
 5 1 -5 1022.72 45.38
 5 1 -5 1208.98 44.19
 5 1 -5 919.96 45.13
 5 1 -5 1087.65 43.43
 -5 -1 4 589.32 35.16
 5 1 -4 702.35 38.48
 5 1 -4 697.65 48.93
 5 1 -3 922.43 49.26
 5 1 -3 1203.86 75.89
 5 1 -2 2.68 1.84
 5 1 -2 6.86 2.69
 5 1 -2 5.88 2.85
 5 1 -2 10.99 9.39
 5 1 -1 2.66 1.69
 5 1 -1 7.44 3.08
 -5 -1 1 3.37 0.73
 5 1 -1 7.75 8.18
 5 1 0 111.69 11.66
 5 1 0 140.39 21.77
 5 1 1 561.45 33.11
 5 1 1 476.08 38.65
 5 1 2 162.28 8.97
 5 1 2 176.49 8.4
 5 1 2 176.97 19.31
 5 1 2 171.93 8.35
 5 1 3 2.68 0.86
 5 1 3 5.88 4.02
 5 1 3 0.98 1.79
 5 1 3 0.98 0.85
 5 1 3 2.38 0.88
 5 1 3 2.24 1.06
 -5 -1 -3 2.25 2.37
 5 1 4 38.44 10.54
 5 1 4 60.22 10.38
 5 1 4 44.78 3.38
 5 1 4 44.23 3.87
 5 1 4 43.3 3.84
 5 1 4 38.3 3.66
 5 1 5 317.61 30.6
 5 1 5 313.92 14.34
 5 1 5 275.54 13.77
 5 1 5 270.1 13.13
 -5 -1 -5 296.94 22.79
 -5 -1 -6 149.13 20.49
 5 1 6 164.61 8.84
 5 1 6 183.89 9.68
 5 1 6 157.72 20.72
 5 1 7 303.22 14.37
 -5 -1 -7 248.53 26.2
 5 1 7 231.61 25.29
 5 1 8 211.03 10.95
 5 1 8 204.24 22.01
 -5 -1 -8 224.83 22.99
 -5 -1 -9 53.9 3.96
 5 1 9 70.98 11.09
 5 1 10 51.84 4.12
 -5 -1 -10 49.18 3.43
 5 1 11 9.51 1.5
 -5 -1 -11 6.92 0.99
 -5 -1 -12 84.31 4.38
 5 1 12 85.83 4.45
 5 2 -15 4.85 0.75
 5 2 -14 1.17 0.73
 5 2 -14 1.86 0.84
 5 2 -13 1.91 0.77
 5 2 -13 1.38 0.95
 5 2 -13 0.48 0.78
 -5 -2 12 87.76 13.9
 5 2 -12 80.49 14.79
 5 2 -11 506.23 42.1
 5 2 -11 459.62 20.88
 5 2 -11 448.54 21.9
 -5 -2 11 426.35 34.58
 5 2 -11 469.04 20.73
 5 2 -11 437.55 20.7
 5 2 -11 464.18 20.74
 5 2 -10 1042.54 42.5
 5 2 -10 1044.07 43.13
 5 2 -10 1035.77 43.11
 5 2 -10 898.61 44.05
 5 2 -10 957.23 68.81
 -5 -2 10 867.84 57.19
 5 2 -10 1053.69 43.59
 5 2 -10 1062.55 43.04
 5 2 -9 701.91 29.23
 5 2 -9 627.85 28.94
 5 2 -9 744.04 29.86
 5 2 -9 488.38 28.98
 5 2 -9 578.91 51.73
 5 2 -9 679.2 28.45
 -5 -2 9 615.63 41.63
 5 2 -9 675.65 29.62
 5 2 -9 712.02 29.1
 -5 -2 8 572.88 38.11
 5 2 -8 666.02 26.29
 5 2 -8 544.12 47.14
 5 2 -8 665.85 26.86
 5 2 -8 528.86 26.23
 5 2 -8 651.6 26.74
 5 2 -8 428.88 25.23
 5 2 -8 690.18 27.14
 5 2 -8 592.54 26.6
 5 2 -7 763.07 50.14
 5 2 -7 686.32 29.84
 5 2 -7 712.32 29.23
 5 2 -7 797.66 30.49
 5 2 -7 648.78 29.83
 5 2 -7 698.58 29.46
 5 2 -6 556.72 22.92
 5 2 -6 466.65 22.79
 5 2 -6 540.32 37.96
 5 2 -6 465.14 23.79
 5 2 -6 539 23.98
 5 2 -6 485.18 23
 5 2 -6 591.74 25.24
 -5 -2 6 569.29 35.58
 5 2 -6 582.57 23.84
 -5 -2 5 -0.9 2.6
 5 2 -5 2.46 1.11
 5 2 -5 0.3 0.93
 5 2 -5 0.42 1.17
 5 2 -5 3.21 1.66
 5 2 -5 2.13 0.89
 5 2 -5 1.1 0.87
 5 2 -4 105.87 6.79
 5 2 -4 124.97 6.37
 5 2 -4 124.57 7.68
 5 2 -4 103.57 17.98
 5 2 -4 105.46 7.62
 5 2 -3 50.87 14.69
 5 2 -3 40.73 7.25
 5 2 -3 47.63 7.84
 -5 -2 3 51.79 8.76
 5 2 -3 49.94 6.18
 5 2 -2 240.62 36.53
 5 2 -2 216.73 15.83
 -5 -2 2 207.22 12.9
 5 2 -2 210.28 16.58
 5 2 -2 174.39 13.52
 5 2 -1 212.05 16.35
 -5 -2 1 195.27 10.98
 5 2 -1 221.55 16.85
 5 2 -1 195.39 32.09
 5 2 0 29.26 5.82
 5 2 0 25.59 2.13
 5 2 0 17.55 9.13
 5 2 0 23.66 2
 5 2 1 472.09 19.3
 5 2 1 401.76 20.37
 5 2 1 423.95 18.78
 5 2 1 446.55 19.01
 5 2 1 465.64 19.07
 5 2 2 609.91 24.15
 5 2 2 610.11 39.62
 5 2 2 577.21 23.87
 5 2 3 477.1 39.05
 5 2 3 563.01 23.04
 5 2 3 581.65 23.9
 5 2 3 468.73 23.07
 -5 -2 -4 116.89 16.08
 5 2 4 119.67 7.79
 5 2 4 122.01 19.01
 5 2 4 129.96 7.29
 5 2 4 126.53 7.65
 -5 -2 -5 155.85 17.9
 5 2 5 152.2 8.85
 5 2 5 133.33 19.75
 5 2 5 154.68 8.02
 5 2 5 121.98 7.76
 -5 -2 -6 23.41 7.97
 5 2 6 15.46 6.31
 5 2 6 9.59 1.71
 5 2 6 15.13 2.3
 -5 -2 -6 11.43 4.29
 -5 -2 -7 66.93 13.01
 5 2 7 82.18 14.2
 5 2 7 87.09 5.7
 5 2 7 70.94 5.13
 5 2 8 106.36 15.59
 5 2 8 114.97 6.84
 5 2 9 3.27 0.97
 -5 -2 -9 2.14 0.88
 -5 -2 -10 76.08 4.54
 5 2 10 86.62 5.48
 -5 -2 -11 80.08 4.28
 5 2 11 98.96 5.24
 5 2 12 70.35 3.82
 -5 -2 -12 79.08 3.81
 5 3 -15 38.01 2.57
 5 3 -14 122.99 6.1
 5 3 -14 112.19 5.72
 5 3 -13 505.07 20.77
 5 3 -13 482.73 20.54
 5 3 -12 583.59 44.88
 5 3 -12 625.78 27.86
 5 3 -12 659.88 27.99
 5 3 -12 669.44 28.2
 5 3 -11 596.67 48.15
 5 3 -11 600.64 27.41
 5 3 -11 635.55 27.35
 5 3 -11 650.21 27.51
 -5 -3 11 523.28 40.46
 5 3 -10 490.69 46.5
 5 3 -10 539.97 24.49
 -5 -3 10 450.23 36.84
 5 3 -10 543.27 24.84
 5 3 -10 557.58 24.57
 5 3 -9 324.35 16.92
 5 3 -9 345.52 16.9
 -5 -3 9 323.72 28.61
 5 3 -9 326.18 15.75
 5 3 -9 359.74 17.12
 5 3 -8 82.38 6.44
 5 3 -8 57.92 5.3
 5 3 -8 59.54 5.48
 5 3 -8 59.41 14.2
 5 3 -8 73.35 5.37
 5 3 -8 71.3 5.64
 5 3 -7 31.06 4.01
 5 3 -7 33.56 3.52
 5 3 -7 28.59 3.39
 5 3 -7 35.36 9.59
 5 3 -7 29.29 3.6
 5 3 -7 42.81 4.26
 5 3 -7 41.32 4.02
 5 3 -6 10.84 5.26
 5 3 -6 5.62 1.74
 5 3 -6 7.67 2.3
 5 3 -6 5.58 3.82
 5 3 -6 7.92 1.72
 5 3 -6 4.83 1.72
 5 3 -6 5.45 1.32
 5 3 -6 6.9 1.7
 5 3 -6 5.97 1.34
 5 3 -5 163.96 10.51
 5 3 -5 178.83 18.43
 5 3 -5 155.97 8.21
 5 3 -5 143.91 20.75
 5 3 -5 148.28 7.83
 5 3 -5 133.27 8.64
 5 3 -5 133.69 9.02
 5 3 -5 141.3 9.6
 5 3 -4 94.92 6.66
 5 3 -4 101.02 8.93
 5 3 -4 98.18 12.72
 -5 -3 4 96.27 10.69
 5 3 -4 80.08 6.49
 5 3 -4 97.32 5.47
 5 3 -4 97.65 5.43
 5 3 -4 98.48 7.24
 5 3 -4 99.16 7.73
 5 3 -4 91.52 5.29
 5 3 -3 123.54 7.25
 5 3 -3 129.26 11.9
 -5 -3 3 133.65 11.71
 5 3 -3 117.3 11.01
 5 3 -3 136.88 9.9
 5 3 -3 147.08 10.75
 5 3 -3 127.55 6.53
 5 3 -3 127.64 6.52
 5 3 -2 75.28 4.94
 5 3 -2 94.24 9.76
 -5 -3 2 79.3 7.86
 5 3 -2 75.53 9.62
 5 3 -2 91.06 9.81
 5 3 -2 80.35 8.69
 5 3 -2 90.43 4.71
 5 3 -2 84.48 4.77
 5 3 -2 80.08 4.6
 5 3 -2 75.56 6.75
 5 3 -1 89.91 9.87
 5 3 -1 88.25 4.88
 5 3 -1 115.15 9.71
 5 3 -1 92 8.37
 5 3 -1 107.54 11.27
 5 3 -1 90.7 5.42
 5 3 -1 96.22 5.14
 -5 -3 1 90.77 7.56
 5 3 -1 98.36 5.21
 5 3 0 142.91 6.92
 5 3 0 107.39 8.68
 5 3 0 138.19 9.9
 5 3 0 128.72 7.05
 5 3 0 134.28 6.79
 5 3 0 128.69 6.65
 5 3 0 130.65 6.65
 5 3 1 -0.19 1.06
 5 3 1 1.27 0.63
 5 3 1 0.99 0.6
 5 3 1 1.98 0.79
 5 3 2 1.83 0.92
 5 3 2 2.63 1.19
 5 3 2 -1.41 3.16
 5 3 2 1.15 2.58
 5 3 2 2.69 0.83
 5 3 2 1.81 0.71
 5 3 3 10.41 5.36
 5 3 3 18.48 2.5
 5 3 3 13.47 2.16
 5 3 3 10.33 5.43
 5 3 4 87.54 6.2
 -5 -3 -4 97.05 14.64
 5 3 4 98.58 17.23
 5 3 4 100.24 6.37
 5 3 5 31.96 3.25
 -5 -3 -5 30.18 8.36
 5 3 5 32.21 3.54
 5 3 5 25.58 2.88
 5 3 6 21.52 7.68
 5 3 6 20.05 2.51
 5 3 6 20.16 2.71
 -5 -3 -6 19.95 6.13
 -5 -3 -7 147.35 17.03
 5 3 7 162.64 20.42
 -5 -3 -7 137.95 18.99
 5 3 7 169.39 9.05
 5 3 7 156.09 8.75
 5 3 8 47.74 10.37
 -5 -3 -9 47.6 3.53
 5 3 9 53.08 3.73
 5 3 10 2.14 0.9
 -5 -3 -10 2.57 0.82
 5 3 11 1.44 0.69
 -5 -3 -11 1.41 0.47
 -5 -4 15 235.05 10.18
 5 4 -14 171.49 8.23
 5 4 -14 182.59 8.22
 5 4 -13 186.69 9.46
 5 4 -13 198.02 9.57
 5 4 -13 190.37 9.34
 5 4 -12 100.64 6.25
 5 4 -12 102.05 6.29
 5 4 -12 96.5 6.08
 5 4 -12 96.51 6.08
 5 4 -11 58.61 4.85
 5 4 -11 58.55 4.73
 5 4 -11 49.43 12.79
 5 4 -10 10.58 2.18
 5 4 -10 10.32 2.19
 5 4 -10 11.79 2.34
 5 4 -10 12.32 7.52
 5 4 -9 5.24 2.01
 5 4 -9 6 1.95
 5 4 -9 9.15 2.26
 5 4 -9 6.04 1.55
 5 4 -9 2.17 3.97
 5 4 -8 20.22 2.74
 5 4 -8 12.96 2.49
 5 4 -8 13.13 6.88
 5 4 -8 11.99 2.81
 5 4 -8 12.83 2.45
 5 4 -7 10.87 2.12
 5 4 -7 8.82 1.84
 5 4 -7 8.91 2.38
 5 4 -7 12.05 2.51
 5 4 -7 10.38 5.76
 5 4 -6 18.21 2.64
 5 4 -6 26.32 7.6
 5 4 -6 16.54 2.27
 5 4 -6 15.27 1.95
 5 4 -6 18.3 3.36
 5 4 -6 19.15 2.71
 5 4 -6 24.95 8.81
 5 4 -5 47.35 3.81
 5 4 -5 48.32 5
 5 4 -5 39.53 4.4
 -5 -4 5 59.21 9.4
 5 4 -5 58.13 6.67
 5 4 -5 52.91 3.82
 5 4 -5 51.3 5.45
 5 4 -5 57.96 3.93
 5 4 -5 58.02 14.39
 5 4 -4 143.48 10.65
 5 4 -4 173.12 27.32
 5 4 -4 165.55 9.67
 5 4 -4 164.83 7.98
 5 4 -4 164.62 7.98
 5 4 -4 146.07 7.74
 5 4 -4 175.11 16.6
 5 4 -3 11.22 3.4
 5 4 -3 2.53 1.27
 5 4 -3 3.13 5.72
 5 4 -3 3.79 0.97
 -5 -4 3 3.55 2.03
 5 4 -3 4.1 0.95
 5 4 -3 4.43 2.61
 5 4 -2 38.85 6.52
 5 4 -2 35.89 2.66
 5 4 -2 30.03 16.86
 5 4 -2 39.18 2.96
 5 4 -2 33.99 2.68
 5 4 -2 33.18 3.11
 5 4 -2 38.16 6.56
 -5 -4 2 32.68 5.34
 5 4 -1 526.49 26.16
 5 4 -1 417.35 18.24
 5 4 -1 425.18 18.38
 5 4 -1 507.88 57.24
 5 4 -1 442.6 18.52
 5 4 -1 421.9 18.61
 5 4 0 130.88 9.83
 5 4 0 116.49 6.24
 5 4 0 109.07 13.05
 5 4 0 117.28 6.19
 5 4 0 139.22 25.47
 5 4 0 110.67 6.03
 5 4 0 106.52 6.03
 5 4 1 360.23 15.62
 5 4 1 368.8 38.18
 5 4 1 353.82 28.19
 5 4 1 356.67 15.75
 5 4 1 336.36 18.24
 5 4 1 329.19 17.62
 5 4 1 340.13 15.39
 5 4 2 43.36 4.43
 5 4 2 53.03 3.73
 5 4 2 51.49 3.92
 5 4 2 48.12 3.82
 5 4 2 59.32 13.27
 5 4 2 44.07 10.37
 5 4 2 52.12 3.64
 5 4 3 2.08 1.07
 5 4 3 1.61 2.94
 5 4 3 0.98 0.69
 5 4 3 2.7 1.25
 5 4 3 -1.5 1.93
 5 4 3 0.52 0.84
 5 4 4 66.92 4.94
 5 4 4 50.57 13.28
 5 4 4 56.54 5.04
 5 4 5 240.3 11.74
 5 4 5 198.75 11.53
 5 4 5 197.83 10.72
 5 4 5 237.22 27.01
 -5 -4 -5 166.46 21.64
 5 4 6 138.98 8.15
 -5 -4 -6 118.57 17.02
 5 4 6 140.48 8.45
 -5 -4 -7 32.63 7.64
 5 4 7 29.46 8.52
 5 4 7 30.31 3.07
 5 4 8 41.22 4.03
 5 4 8 44.2 3.49
 5 4 9 68.34 4.86
 5 4 9 65.7 4.22
 5 4 10 118.55 6.09
 -5 -4 -10 100.74 5.34
 5 4 11 58.07 3.29
 5 5 -14 3.83 0.74
 5 5 -14 4.92 0.74
 5 5 -14 4.79 0.88
 5 5 -13 4.01 0.93
 5 5 -13 3.05 0.94
 5 5 -12 12.14 1.84
 5 5 -12 10.59 1.79
 -5 -5 11 38.91 11.38
 5 5 -11 39.77 3.84
 -5 -5 10 4.08 4.57
 5 5 -10 4.15 3.79
 5 5 -10 5.75 1.78
 5 5 -10 3.45 1.67
 5 5 -9 7.5 2.1
 5 5 -9 8.95 2.39
 5 5 -9 10.55 2.64
 -5 -5 9 8.75 6.33
 5 5 -9 9.06 6.55
 5 5 -8 -0.41 1.31
 5 5 -8 0.57 1.16
 5 5 -8 0.29 1.71
 -5 -5 8 1.86 3.39
 5 5 -7 3.28 1.38
 -5 -5 7 -1.41 1.82
 5 5 -7 4.9 3.65
 5 5 -7 2.89 1.87
 5 5 -7 2.29 1.58
 5 5 -6 91.39 7.26
 5 5 -6 116.51 8.22
 5 5 -6 90.16 8.58
 5 5 -6 112.73 6.83
 -5 -5 6 119.05 15.76
 5 5 -6 116.82 6.64
 5 5 -6 104.07 19.18
 5 5 -5 593.8 52.98
 5 5 -5 557.72 24.52
 5 5 -5 593.73 24.79
 5 5 -5 521.22 27.88
 -5 -5 5 588.39 37.82
 5 5 -5 627.65 38.31
 5 5 -5 597.46 24.92
 5 5 -5 556.14 27.81
 5 5 -4 1033.8 41.51
 5 5 -4 1012.08 41.41
 5 5 -4 1147.32 84.48
 5 5 -4 971.69 41.32
 5 5 -4 1099.8 47.31
 5 5 -4 976.83 43.97
 5 5 -4 978.55 54.31
 -5 -5 4 1052.24 54.78
 5 5 -4 1029.29 54.6
 5 5 -3 646.09 68.35
 5 5 -3 548.4 23.42
 5 5 -3 550.55 23.38
 5 5 -3 619.43 31.5
 5 5 -3 515.62 34.52
 5 5 -3 551.1 34.22
 -5 -5 3 520.06 32.99
 5 5 -2 407.99 18.07
 5 5 -2 425.79 26.19
 5 5 -2 430.51 18.65
 5 5 -2 384.15 28.21
 5 5 -2 428.78 18.26
 5 5 -2 442.34 59.89
 5 5 -1 164.24 8.37
 5 5 -1 158.85 7.92
 5 5 -1 219.01 15.07
 5 5 -1 163.03 8.43
 5 5 -1 195.85 37.15
 5 5 -1 152.77 15.86
 5 5 -1 162.28 8.15
 5 5 -1 179.18 16.33
 5 5 0 10.22 3.12
 5 5 0 13.22 4.42
 5 5 0 12.71 1.63
 5 5 0 19.09 11.15
 5 5 0 10.07 1.38
 5 5 0 10.28 4.45
 5 5 0 10.4 1.51
 5 5 1 14.37 1.84
 5 5 1 10.8 7.4
 5 5 1 14.72 1.77
 5 5 1 13.4 2.95
 5 5 1 11.32 1.64
 5 5 1 12.66 1.64
 5 5 1 9.85 4.5
 5 5 2 391.71 17.76
 5 5 2 388.14 39.2
 5 5 2 389.6 17.47
 5 5 2 396.19 35.18
 5 5 2 412.85 17.94
 5 5 2 378.98 19.85
 5 5 2 347.1 19.01
 5 5 2 396.76 17.5
 5 5 3 83.37 16.8
 5 5 3 109.21 18.87
 5 5 3 113.06 7.81
 5 5 3 122.41 7.73
 5 5 3 128 7.58
 5 5 4 6.06 1.54
 5 5 4 8.02 1.91
 5 5 4 6.91 5
 5 5 4 5.59 1.65
 5 5 5 20.17 2.84
 5 5 5 15.71 2.92
 -5 -5 -5 16.84 6.84
 5 5 5 23.8 8.49
 5 5 5 35.68 3.58
 5 5 6 14.34 2.28
 5 5 6 15.37 2.84
 -5 -5 -6 23.04 6.85
 5 5 6 15.34 2.24
 5 5 6 8.38 5.14
 5 5 7 110.92 6.6
 5 5 7 97.69 6.32
 5 5 7 120.08 16.67
 5 5 7 120.66 7.65
 5 5 8 69.04 4.45
 5 5 8 67.18 4.99
 5 5 9 63.15 3.62
 -5 -5 -9 52.19 3.56
 5 5 9 55.57 3.97
 -5 -5 -10 27.39 1.88
 5 5 10 21.31 1.92
 -5 -6 14 3.51 0.71
 5 6 -14 3.37 0.69
 -5 -6 13 4.6 1.04
 5 6 -13 2.74 0.69
 5 6 -13 3.83 0.95
 5 6 -12 13.59 1.74
 5 6 -12 9.36 1.57
 5 6 -12 12.13 1.83
 5 6 -11 28.93 3.35
 5 6 -11 37.97 3.61
 -5 -6 10 142.08 23.87
 5 6 -9 182.21 10.62
 5 6 -9 183.63 11.04
 -5 -6 8 522.98 45.95
 5 6 -8 445.09 38.58
 5 6 -8 531.16 23.29
 5 6 -8 481.3 23.69
 5 6 -7 716.97 55.88
 5 6 -7 679 30.91
 5 6 -7 754.61 31.77
 5 6 -7 676.77 45.95
 -5 -6 7 769.39 52.29
 5 6 -7 759.31 31.02
 5 6 -7 681.25 32.02
 5 6 -6 676.46 57.02
 -5 -6 6 691.65 29.65
 5 6 -6 746.61 29.83
 5 6 -6 637.28 42.56
 -5 -6 6 766.12 48.05
 5 6 -6 633.28 32.23
 5 6 -6 616.55 31.41
 5 6 -6 739.68 30.36
 5 6 -6 708.33 30.03
 5 6 -5 223.38 14.36
 5 6 -5 229.55 10.83
 -5 -6 5 193.39 20.48
 5 6 -5 202.93 19.48
 5 6 -5 241.38 34.07
 5 6 -5 216.03 11
 5 6 -5 221.04 11.06
 5 6 -4 268.99 24.39
 5 6 -4 287.36 13.07
 5 6 -4 268.78 41
 -5 -6 4 291.49 24.37
 5 6 -4 276.55 22.54
 5 6 -4 310.51 18.89
 5 6 -4 275.12 13.2
 5 6 -3 0.61 0.73
 -5 -6 3 1.62 1.48
 5 6 -3 4.39 3.33
 5 6 -3 -4.3 7.86
 5 6 -3 0.94 2.11
 5 6 -2 9.73 1.39
 5 6 -2 9.55 1.65
 -5 -6 2 11.23 3.65
 5 6 -2 4.65 12.03
 5 6 -2 7.78 4.32
 5 6 -2 11.05 4.31
 5 6 -1 83.95 5.24
 5 6 -1 77.17 24.14
 5 6 -1 87.28 5.37
 5 6 -1 88.15 9.66
 5 6 -1 82.64 12.03
 5 6 0 111.62 9.64
 5 6 0 102.95 6.01
 5 6 0 90.66 23.03
 5 6 0 101.17 5.92
 5 6 0 106.52 5.97
 5 6 0 108.79 14.2
 5 6 0 93.19 13.13
 5 6 1 15.29 6.12
 5 6 1 16.75 2
 5 6 1 11.73 7.45
 5 6 1 15.68 3.28
 5 6 1 19.91 2.09
 5 6 1 16.64 2.05
 5 6 2 58.65 12.91
 5 6 2 77.07 4.94
 5 6 2 73.85 16.79
 5 6 2 72.69 4.85
 5 6 2 69.36 6.12
 5 6 2 82.04 6.94
 5 6 2 70.53 5.1
 5 6 3 159.75 9.57
 5 6 3 169.16 10.06
 5 6 3 195.11 25.81
 5 6 4 138.25 21.37
 5 6 4 121.57 8.56
 5 6 4 143.6 8.17
 5 6 4 141.2 8.73
 5 6 5 2.71 1.53
 5 6 5 1.66 1.09
 -5 -6 -5 4.28 3.19
 5 6 5 1.61 1.2
 5 6 5 1.54 3.45
 5 6 6 19.08 2.8
 5 6 6 19.36 2.48
 5 6 6 21.65 2.63
 5 6 6 19.62 7.6
 5 6 7 12.08 1.75
 5 6 7 12.25 1.78
 5 6 7 14.49 2.24
 5 6 8 18.93 1.87
 5 6 8 15.34 2
 5 6 9 7.63 1.15
 -5 -6 -9 9.42 1.18
 5 7 -13 45.25 2.96
 -5 -7 13 44.09 2.85
 5 7 -12 194.18 9.59
 -5 -7 12 197.07 9.65
 5 7 -11 555.98 24.45
 -5 -7 11 551.41 24.7
 5 7 -10 533.58 22.71
 -5 -7 10 431.9 22.4
 -5 -7 9 432.99 43.54
 -5 -7 8 360.29 17.07
 -5 -7 8 341.87 35.81
 5 7 -8 327.23 17.2
 5 7 -7 215.78 28.76
 5 7 -7 218.59 11.54
 5 7 -7 220.13 11.68
 -5 -7 7 217.02 11.11
 -5 -7 7 201.49 24.49
 5 7 -7 195.1 12.11
 5 7 -6 42.29 3.8
 5 7 -6 43.15 3.78
 -5 -7 6 36.13 9.11
 5 7 -6 39.51 4.99
 5 7 -6 34.43 11.97
 5 7 -5 5.63 6.31
 5 7 -5 11.85 1.91
 5 7 -5 10.28 1.68
 5 7 -5 3.5 3.4
 5 7 -5 11.79 3.26
 -5 -7 5 12.17 4.97
 -5 -7 4 14.14 4.91
 5 7 -4 15.97 4.33
 5 7 -4 13.17 5.33
 5 7 -4 14.77 10.68
 5 7 -4 13.4 1.82
 5 7 -3 9.05 4.14
 5 7 -3 14.24 12.27
 5 7 -3 6.69 1.27
 5 7 -3 7.72 1.56
 5 7 -3 6.33 3.62
 -5 -7 3 15.47 5
 -5 -7 2 0.81 1.05
 5 7 -2 9.83 11
 5 7 -2 1.88 3.71
 5 7 -2 2.23 0.92
 5 7 -2 1.03 1.88
 5 7 -2 2.79 0.94
 5 7 -1 35.83 17.85
 5 7 -1 22.7 6.88
 5 7 -1 32.63 5.95
 5 7 -1 25.36 2.55
 5 7 -1 28.53 2.76
 5 7 0 13.98 1.91
 5 7 0 18.17 10.37
 5 7 0 16.88 1.98
 5 7 0 16.46 2.02
 5 7 0 20.52 4.35
 5 7 1 39.21 5.24
 5 7 1 43.31 3.46
 5 7 1 34.87 9.34
 5 7 1 45.99 3.48
 5 7 1 43.44 3.64
 5 7 2 -1.52 3.4
 5 7 2 2.13 3.9
 5 7 2 0.79 0.93
 5 7 2 0.24 0.65
 5 7 2 0.48 1.07
 5 7 2 0.55 1.33
 5 7 3 12.1 6.71
 5 7 3 6.41 1.87
 5 7 3 6.41 1.74
 5 7 3 10.96 5.79
 5 7 4 13.21 6.42
 5 7 5 23.5 2.93
 5 7 5 21.71 2.8
 5 7 5 21.16 7.99
 5 7 6 2.88 1
 5 7 6 1.92 0.95
 5 7 7 14.14 1.67
 5 7 7 12.08 1.58
 5 7 8 5.85 0.86
 -5 -7 -9 24.59 1.68
 5 8 -13 72.37 3.78
 5 8 -13 80.48 3.88
 5 8 -12 141.8 6.71
 -5 -8 12 122.82 6.32
 5 8 -11 153.37 8.11
 -5 -8 11 145.97 7.9
 5 8 -10 85.15 5.83
 -5 -8 10 70.85 5.43
 5 8 -9 9.22 1.99
 5 8 -9 6.62 1.68
 -5 -8 9 6.78 1.71
 5 8 -8 18.09 2.64
 -5 -8 8 17.81 2.42
 5 8 -7 2.97 2.72
 5 8 -7 5.92 4.42
 -5 -8 7 4.32 3.23
 -5 -8 6 18.73 6.27
 5 8 -6 12.59 2.95
 5 8 -6 17.74 6.62
 5 8 -6 15.89 2.14
 5 8 -6 10.53 2.65
 5 8 -6 18.91 9.68
 -5 -8 5 135.38 17.19
 5 8 -5 160.49 11.79
 5 8 -5 114.88 16.9
 5 8 -5 131.31 7.43
 5 8 -5 184.52 31.91
 -5 -8 4 241.33 23.22
 5 8 -4 278.41 18.7
 5 8 -4 249.27 11.95
 5 8 -4 205.5 22.85
 5 8 -4 263.36 12.98
 5 8 -4 272.63 45
 -5 -8 3 41.72 8.39
 5 8 -3 44.76 3.62
 5 8 -3 41.39 3.7
 5 8 -3 50.79 8.37
 5 8 -3 34.66 8.46
 5 8 -3 25 18.35
 5 8 -2 3.66 1.02
 5 8 -2 6.1 1.34
 5 8 -2 3.18 3.19
 5 8 -2 5 11.18
 5 8 -2 1.1 2.01
 5 8 -1 3.27 1
 5 8 -1 4.22 1.12
 5 8 -1 7.08 3.46
 5 8 -1 2.21 2.48
 -5 -8 0 86.64 5.53
 5 8 0 87.74 5.63
 5 8 0 99.67 9.15
 5 8 0 90.1 5.61
 5 8 1 99.08 21.64
 5 8 1 118.53 7.02
 5 8 1 127.95 9.56
 5 8 1 109.28 6.54
 5 8 2 34.75 11.29
 5 8 3 46.31 4.38
 5 8 3 39.93 4.22
 5 8 3 45.74 11.1
 5 8 4 -0.18 1
 5 8 5 11.1 1.8
 5 8 5 11.93 1.94
 5 8 6 90.37 5.21
 5 8 6 87.88 5.2
 5 8 7 39.63 2.59
 5 8 7 36.08 2.45
 -5 -8 -8 4.47 0.77
 5 9 -12 5.76 0.85
 5 9 -12 5.28 0.76
 5 9 -11 3.59 0.95
 5 9 -10 4.2 1.14
 -5 -9 10 2.97 0.95
 5 9 -9 24.79 2.83
 -5 -9 9 22.45 2.49
 5 9 -8 14.74 2.2
 5 9 -7 0.52 0.73
 5 9 -7 1.76 1.13
 5 9 -6 1.57 0.86
 5 9 -6 1.34 1.73
 5 9 -6 6.65 4.96
 5 9 -6 1.23 1.28
 5 9 -6 4.21 1.85
 5 9 -5 2.91 3.76
 5 9 -5 3.71 2.77
 -5 -9 5 3.25 2.43
 5 9 -4 19.68 13.49
 5 9 -4 25.49 7.25
 -5 -9 4 30.45 7.26
 5 9 -3 372 58.54
 5 9 -3 246.58 12.64
 5 9 -3 245.94 24.08
 5 9 -3 337.44 22.22
 5 9 -2 302.42 28.2
 5 9 -2 393.6 60.24
 5 9 -2 422.78 25.91
 5 9 -1 165.16 34.21
 5 9 0 341.51 43.06
 -5 -9 0 290.1 13.68
 5 9 1 8.74 5.65
 5 9 1 4.17 1.91
 5 9 1 4.85 1.89
 5 9 1 3.78 1.24
 5 9 2 8.99 1.98
 5 9 2 8.08 1.89
 5 9 3 38.66 3.58
 5 9 3 43.5 3.57
 5 9 3 34.8 3.7
 5 9 4 14.7 2.15
 5 9 4 17.47 2.28
 5 9 5 6.68 1.31
 5 9 5 7.47 1.25
 5 9 6 0.52 0.47
 5 9 6 0.46 0.47
 5 10 -11 15.53 1.44
 5 10 -10 0.89 0.57
 5 10 -10 2.07 0.85
 5 10 -9 3.6 0.91
 5 10 -9 4.76 1.07
 5 10 -9 3.82 1.27
 5 10 -8 5.94 1.34
 5 10 -8 9.4 1.47
 5 10 -8 11.65 2
 5 10 -7 148.63 8.71
 5 10 -7 153.78 8.7
 5 10 -6 297.76 15.4
 5 10 -6 287.09 14.12
 5 10 -5 753.74 34.63
 5 10 -5 762.38 35.48
 5 10 -5 726.89 31.41
 5 10 -4 331.7 19.61
 5 10 -4 309.26 18.28
 5 10 -3 280.29 13.3
 5 10 -3 274.22 13.18
 5 10 -2 27.88 2.67
 5 10 -2 32.66 2.83
 -5 -10 2 31.27 3.01
 5 10 -1 0.51 0.62
 5 10 -1 -0.35 1.63
 -5 -10 1 0.11 0.83
 5 10 -1 2.02 2.15
 5 10 -1 0.34 0.69
 -5 -10 0 1.7 0.92
 5 10 0 0.25 0.73
 5 10 0 0.59 1.56
 5 10 0 1.78 1.36
 5 10 1 56.42 4.24
 5 10 1 44.53 4.53
 5 10 2 12.75 2.05
 5 10 2 9.66 1.82
 5 10 3 26.21 2.33
 5 10 3 37.02 3.14
 5 10 4 58.16 3.7
 5 10 4 56.43 3.88
 5 10 5 8.38 0.96
 5 10 5 9.38 1.07
 5 11 -9 248.96 11.23
 5 11 -8 294.11 13.56
 5 11 -7 191.93 9.55
 5 11 -7 200.77 9.88
 5 11 -6 141.42 8.43
 5 11 -6 148.69 7.71
 5 11 -5 81.17 4.9
 5 11 -5 77.83 4.84
 5 11 -4 7.42 1.26
 5 11 -4 6.55 1.16
 -5 -11 4 5.65 1.39
 5 11 -4 8.93 2.59
 5 11 -3 0.66 0.61
 5 11 -3 0.16 0.46
 -5 -11 3 1.03 0.81
 5 11 -3 2.31 2.05
 5 11 -2 -0.1 0.57
 5 11 -2 -0.22 0.42
 -5 -11 2 0.85 0.8
 5 11 -2 -0.7 1.63
 5 11 -1 8.53 1.4
 -5 -11 1 6.81 1.27
 5 11 0 6.4 1.34
 -5 -11 0 5.55 1.07
 5 11 0 8.63 1.97
 5 11 1 4.25 1.23
 5 11 1 2.35 0.99
 5 11 2 0.57 0.48
 5 11 2 0.64 0.63
 5 11 3 2.18 0.62
 5 11 3 3.92 0.89
 -5 -12 7 3.65 1.11
 5 12 -6 6.3 1.11
 -5 -12 6 5.5 1.34
 5 12 -5 9.5 1.72
 -5 -12 5 4.91 1.23
 -5 -12 4 5.44 1.1
 5 12 -4 4.03 0.89
 -5 -12 3 34.96 2.68
 5 12 -3 40.44 2.97
 -5 -12 2 25.11 2.17
 5 12 -2 38.07 2.82
 5 12 -1 6.51 1.58
 5 12 -1 3.44 0.98
 5 12 0 8.75 1.23
 5 12 0 10.18 1.54
 5 12 1 24.51 2.1
 6 -14 -1 6.35 2.49
 6 -14 0 3.18 2.42
 6 -14 1 1.54 1.72
 6 -13 -5 0.17 0.69
 6 -13 -4 2.37 0.87
 6 -13 -3 0.21 1.32
 6 -13 -3 0.23 0.96
 -6 13 3 0.35 0.46
 6 -13 -2 30.45 4.66
 6 -13 -2 17.91 1.95
 -6 13 2 21.22 1.81
 6 -13 -2 28.26 3.05
 6 -13 -1 12.1 1.78
 -6 13 1 11.67 1.34
 6 -13 0 0.54 2.86
 6 -13 0 1.35 1.01
 -6 13 0 1.02 0.64
 6 -13 1 12.42 3.73
 6 -13 1 8 2.01
 -6 13 -1 11.13 1.42
 6 -13 2 34.13 4.67
 6 -13 2 32.88 3.82
 -6 13 -2 30.43 2.67
 6 -13 3 72.22 5.79
 6 -13 3 79.51 5.58
 -6 13 -3 71.7 4.81
 6 -13 4 198.83 8.05
 -6 13 -4 105.22 7.24
 -6 13 -5 185.47 8.78
 6 -12 -7 0.52 0.65
 6 -12 -6 11.53 1.89
 6 -12 -5 14.73 2.35
 6 -12 -5 10.01 1.72
 6 -12 -5 16.14 2.11
 6 -12 -4 10.38 2.53
 -6 12 4 11.61 1.46
 6 -12 -4 11.88 2.15
 -6 12 3 2.65 0.78
 6 -12 -3 4.46 2.18
 6 -12 -3 2.52 0.92
 6 -12 -3 4.25 1.96
 -6 12 2 0.76 0.65
 6 -12 -2 3.15 2.53
 6 -12 -2 1.09 0.88
 6 -12 -2 0.26 1.89
 6 -12 -1 84.36 6.11
 -6 12 1 85.1 5.03
 6 -12 0 217.09 12.69
 -6 12 0 230.51 10.88
 6 -12 1 393.16 21.51
 -6 12 -1 438.05 19.17
 6 -12 2 478.39 21.53
 6 -12 2 452.94 23.91
 6 -12 2 542.35 27.18
 -6 12 -2 509.83 21.68
 6 -12 3 421.76 19.44
 6 -12 3 378.65 20.14
 -6 12 -3 419.51 17.9
 6 -12 4 133.93 7.46
 6 -12 4 124.34 8.04
 -6 12 -4 122.97 7.48
 6 -12 5 70.73 4.01
 6 -12 5 71.01 4.47
 -6 12 -6 6.49 1.31
 6 -12 6 4.15 0.85
 -6 12 -7 0.8 0.44
 6 -11 -9 6.2 0.86
 6 -11 -8 10.78 1.48
 6 -11 -7 35.7 3.42
 6 -11 -6 -0.13 0.75
 6 -11 -6 -0.14 1.12
 6 -11 -5 13.61 2.46
 6 -11 -5 14.16 2.82
 6 -11 -4 148.76 9.42
 -6 11 4 149.4 7.4
 6 -11 -4 129.13 7.73
 6 -11 -4 147.79 10.87
 6 -11 -3 250.14 15.54
 -6 11 3 318.14 13.34
 6 -11 -3 264.8 13.94
 6 -11 -3 296.28 18.57
 6 -11 -2 348.68 21.12
 6 -11 -2 382.38 19.24
 6 -11 -1 617 36.26
 6 -11 -1 539.41 24.04
 6 -11 -1 534.86 26.07
 -6 11 1 611.06 24.53
 6 -11 0 610.41 36.59
 -6 11 0 565.88 24
 6 -11 0 507.19 26.31
 6 -11 1 200.89 16.88
 -6 11 -1 183.01 9.37
 6 -11 1 174.85 9.34
 6 -11 1 162.56 11.82
 6 -11 2 54.47 7.33
 -6 11 -2 51.01 4.2
 6 -11 2 61.86 4.5
 6 -11 2 54.13 6.07
 6 -11 3 19.22 4
 -6 11 -3 22.87 2.81
 6 -11 3 21.72 2.67
 6 -11 3 25.32 3.81
 6 -11 4 7.46 2.28
 6 -11 4 7.04 1.63
 6 -11 4 8.4 2.01
 -6 11 -4 9.25 2.05
 6 -11 5 1.13 0.99
 6 -11 5 1.72 0.98
 -6 11 -5 -0.64 1.49
 6 -11 6 1.41 0.72
 -6 11 -6 2.81 1.42
 6 -11 6 1.73 0.8
 6 -11 6 0.63 0.7
 -6 11 -7 12.47 1.69
 6 -11 7 4.65 0.97
 -6 11 -8 13.92 1.32
 6 -10 -10 27.79 1.95
 6 -10 -9 6.87 1.24
 6 -10 -8 4.21 1.4
 6 -10 -7 57.99 4.61
 6 -10 -6 395.18 19.72
 6 -10 -6 397.29 18.37
 6 -10 -6 433.06 18.8
 6 -10 -5 553.68 25.87
 6 -10 -5 545.83 27.51
 -6 10 4 700.57 44
 -6 10 4 703.91 28.47
 6 -10 -4 644.71 29.45
 6 -10 -3 406.48 59.09
 -6 10 3 495.41 35.62
 6 -10 -2 348.28 20.6
 6 -10 -2 382.36 65.38
 6 -10 -2 443.93 27.22
 -6 10 2 428.71 32.54
 6 -10 -2 353.65 18.75
 -6 10 2 412.6 17.65
 6 -10 -1 42.47 25.92
 -6 10 1 35.56 8.67
 6 -10 -1 32.36 8.05
 6 -10 -1 42.44 4.7
 -6 10 1 45.79 3.67
 6 -10 0 77.34 34.06
 6 -10 0 58.04 4.36
 -6 10 0 55.72 10.94
 6 -10 0 64.83 10.97
 6 -10 0 53.31 5.92
 -6 10 0 58.26 4.37
 6 -10 1 5.53 10.11
 6 -10 1 0.55 0.85
 6 -10 1 2.63 3.5
 6 -10 1 1.04 1.89
 -6 10 -1 1.36 0.82
 -6 10 -1 3.55 3.42
 -6 10 -2 5.05 3.27
 6 -10 2 4.15 5.36
 -6 10 -3 33.12 9.41
 6 -10 3 42.88 15.43
 6 -10 4 2.29 1.94
 6 -10 4 0.89 1.25
 6 -10 4 1.01 0.75
 6 -10 4 1.19 1.01
 6 -10 5 10.97 2.19
 6 -10 5 10.44 2.15
 6 -10 5 15.74 2.31
 6 -10 6 -0.17 0.86
 6 -10 6 1.04 0.79
 6 -10 7 27.94 3.01
 6 -10 8 59.41 3.92
 6 -10 9 35.36 2.6
 -6 10 -9 76.62 3.21
 6 -9 -11 9.47 1.06
 6 -9 -10 89.6 4.94
 6 -9 -9 338.98 15.6
 6 -9 -8 181.74 10.05
 6 -9 -8 186.03 10.39
 6 -9 -7 177.63 10.35
 6 -9 -7 184.72 10.35
 6 -9 -7 165.51 9.98
 6 -9 -6 143.8 25.67
 -6 9 6 161.34 18.84
 -6 9 6 203.29 23.72
 6 -9 -5 64.21 6.16
 6 -9 -5 59.46 17.37
 6 -9 -5 67.15 5.48
 6 -9 -5 68.04 7.17
 -6 9 5 68.23 11.06
 6 -9 -4 7.12 2.38
 -6 9 4 2.15 0.81
 6 -9 -4 2.44 2.41
 6 -9 -4 2.55 1.16
 6 -9 -4 -3.46 8.94
 -6 9 4 -0.98 1.79
 6 -9 -3 13.02 11.22
 6 -9 -3 7.24 2.53
 -6 9 3 10.07 1.5
 6 -9 -3 6.34 1.7
 6 -9 -3 11.72 3.8
 6 -9 -3 8.71 1.46
 -6 9 3 11.33 4.81
 -6 9 2 147.07 7.67
 -6 9 2 133.28 16.96
 6 -9 -2 163.28 15.35
 6 -9 -2 148.76 40.17
 6 -9 -2 135.87 10.27
 6 -9 -2 118.35 8.59
 6 -9 -1 32.27 8.06
 6 -9 -1 23.37 2.63
 -6 9 1 18.41 6.55
 6 -9 -1 14.03 18.16
 6 -9 -1 22.81 3.53
 -6 9 1 26.36 2.69
 6 -9 0 158.11 16.8
 6 -9 0 151.05 8.31
 -6 9 0 147.36 18.5
 6 -9 0 141.48 10.62
 -6 9 0 154.33 8.37
 -6 9 -1 105.91 15.29
 6 -9 1 99.23 6.22
 6 -9 1 95.94 11.47
 6 -9 1 99.3 31.9
 6 -9 1 90.64 8.62
 6 -9 2 70.35 7.42
 -6 9 -2 50.72 10.39
 6 -9 2 79.69 5.38
 6 -9 2 77.9 8.94
 6 -9 2 71.61 4.95
 6 -9 2 97 27.78
 6 -9 3 1.44 1.49
 -6 9 -3 5.17 3.86
 6 -9 3 2.21 0.97
 6 -9 3 -3.36 4.35
 6 -9 3 1.12 1.13
 6 -9 3 0.4 1.63
 6 -9 4 114.41 8.37
 -6 9 -4 133.91 23.37
 6 -9 4 145.4 28.02
 6 -9 5 346.3 16.86
 -6 9 -5 236.25 35.43
 6 -9 6 453.91 20.72
 -6 9 -7 185.38 10.34
 6 -9 7 210 11.21
 -6 9 -8 169.57 8.38
 6 -9 8 159.21 8.83
 -6 9 -9 92.68 4.64
 6 -9 9 95.15 5.24
 6 -9 10 21.09 1.65
 6 -8 -12 61.05 3.19
 6 -8 -12 58.84 3.03
 6 -8 -11 71.37 4.08
 6 -8 -10 82.45 5.08
 6 -8 -9 44.35 3.9
 6 -8 -9 49.29 4.13
 -6 8 8 1.72 3.84
 6 -8 -7 4.43 1.77
 -6 8 7 2.43 2.23
 -6 8 7 3.18 3.56
 6 -8 -7 2.13 1.38
 6 -8 -6 7.51 2.58
 6 -8 -6 6.48 2.1
 -6 8 6 12 4.67
 6 -8 -6 9.5 2.56
 6 -8 -6 10.97 7.09
 6 -8 -5 77.87 7.73
 6 -8 -5 73.61 5.29
 6 -8 -5 88.02 21.65
 6 -8 -5 61.12 6.14
 -6 8 5 88.21 12.17
 6 -8 -5 63.37 5.55
 6 -8 -4 2.44 2.02
 6 -8 -4 6.14 2.75
 -6 8 4 4.53 2.87
 6 -8 -4 3.29 1.27
 6 -8 -4 4.21 1.43
 6 -8 -4 2.68 0.87
 -6 8 3 644.44 39.67
 6 -8 -3 582 70.3
 6 -8 -3 502.94 27.51
 6 -8 -3 610.88 32.56
 -6 8 3 594.41 24.7
 6 -8 -3 578.75 26.46
 6 -8 -3 595.29 25.15
 -6 8 2 100.21 5.74
 6 -8 -2 117.77 12.72
 -6 8 2 119.39 15.09
 6 -8 -2 93.69 31.27
 6 -8 -2 83.76 7.65
 6 -8 -2 91.74 6.96
 -6 8 1 80.16 5.06
 6 -8 -1 77.9 6.6
 -6 8 1 81.22 12.62
 6 -8 -1 73.67 4.97
 6 -8 -1 66.1 10.6
 6 -8 0 41.6 21.77
 -6 8 0 35.1 8.4
 6 -8 0 47.56 8.49
 6 -8 0 37.09 4.82
 6 -8 0 39.41 3.37
 6 -8 1 254.92 12.49
 6 -8 1 255.76 18.97
 6 -8 1 257.72 12.38
 6 -8 1 267.66 48.79
 -6 8 -1 248.64 22.84
 6 -8 2 477.59 21.05
 6 -8 2 480.68 26.76
 6 -8 2 454.36 20.94
 -6 8 -2 478.93 38.93
 6 -8 2 419.33 56.42
 6 -8 3 860.51 79.43
 6 -8 3 1083.65 43.85
 6 -8 3 939.86 40.66
 6 -8 3 918.9 45.01
 -6 8 -3 906.97 68.6
 6 -8 4 334.01 20.28
 6 -8 4 414.32 18.63
 6 -8 4 365.68 18.53
 6 -8 4 290.8 42.24
 6 -8 5 673.61 30.5
 6 -8 5 637.57 29.13
 -6 8 -5 619.37 56.44
 -6 8 -6 271.99 30.5
 -6 8 -6 206.24 11.88
 -6 8 -7 11.54 2.24
 6 -8 7 13.05 2.43
 -6 8 -8 27.89 2.87
 6 -8 8 25.09 2.77
 6 -8 9 30.06 2.91
 -6 8 -9 36.35 2.69
 6 -8 10 2.25 0.76
 -6 8 -10 1.71 0.49
 6 -7 -13 17 1.3
 6 -7 -12 34.73 2.43
 6 -7 -11 38.26 2.95
 6 -7 -10 8.67 1.66
 6 -7 -10 10.14 1.78
 -6 7 9 31.86 10.55
 6 -7 -8 15.43 2.6
 6 -7 -8 15.38 2.92
 6 -7 -8 17.64 2.8
 -6 7 8 11.06 6.33
 -6 7 7 94.3 16.36
 6 -7 -7 83.64 6.32
 6 -7 -7 68.25 6.03
 6 -7 -7 63.04 5.83
 -6 7 7 75.49 12.32
 6 -7 -6 35.38 4.24
 -6 7 6 51.11 9.27
 6 -7 -6 44.57 4.74
 6 -7 -6 46.23 14.57
 6 -7 -6 38.17 5.16
 6 -7 -5 236.79 11.74
 6 -7 -5 217.99 14.45
 6 -7 -5 217.83 12.05
 -6 7 5 198.98 18.95
 6 -7 -5 207.36 12.72
 6 -7 -5 212.23 10.58
 6 -7 -4 15.03 3.17
 6 -7 -4 21.09 2.56
 -6 7 4 18.75 5.31
 6 -7 -4 15.26 3.7
 6 -7 -4 15.99 1.93
 6 -7 -4 14.36 2.3
 6 -7 -3 21.26 2.43
 -6 7 3 24.23 2.15
 6 -7 -3 22.69 2.46
 6 -7 -3 25.4 5.33
 6 -7 -3 20.14 3.67
 6 -7 -3 36.37 17.34
 -6 7 3 22.59 5.99
 6 -7 -3 24.47 3.04
 6 -7 -2 460.61 20.64
 6 -7 -2 466.97 20.66
 6 -7 -2 479.32 29.54
 6 -7 -2 497.37 69.69
 -6 7 2 493.46 20.38
 6 -7 -2 466.78 22.33
 -6 7 2 440.44 31.71
 6 -7 -1 939.14 38.78
 6 -7 -1 930.95 38.68
 6 -7 -1 791.88 97.92
 6 -7 -1 965.95 38.59
 6 -7 -1 778.23 47.99
 6 -7 -1 932.08 41.29
 -6 7 1 1065.7 55.35
 6 -7 0 1401.98 54.4
 6 -7 0 1283.93 57.5
 6 -7 0 1236.88 117.98
 6 -7 0 1316.35 54.25
 6 -7 0 1374.3 65.13
 6 -7 0 1318.27 54.09
 6 -7 1 867.04 86.86
 6 -7 1 888.68 43.65
 6 -7 1 858.7 35.97
 6 -7 1 957.95 37.9
 -6 7 -1 853.37 51.86
 6 -7 1 843.61 35.74
 6 -7 1 751.89 38.98
 6 -7 2 700.46 70.41
 6 -7 2 729.39 35.78
 6 -7 2 648.76 31.77
 6 -7 2 748.41 33.68
 6 -7 2 733.03 30.6
 6 -7 2 704.27 30.06
 -6 7 -2 697.49 52.45
 6 -7 3 264.43 17.18
 6 -7 3 293.44 14.38
 6 -7 3 308.07 16.04
 6 -7 3 264.84 39.3
 6 -7 4 122.21 10.11
 6 -7 4 152.78 27.84
 6 -7 4 141.14 8.68
 6 -7 4 130.12 8.71
 -6 7 -4 136.25 24.86
 6 -7 5 1.43 1.09
 -6 7 -5 3.95 5.11
 -6 7 -5 1.45 1.15
 6 -7 5 1.69 1.33
 -6 7 -6 9.61 6.23
 -6 7 -6 14.16 2.69
 6 -7 6 18 3.27
 -6 7 -7 1.25 1.17
 -6 7 -7 1.36 2.48
 6 -7 8 3.61 1.38
 -6 7 -8 3.33 1.2
 6 -7 9 25 2.42
 -6 7 -9 25.44 2.46
 6 -7 10 8.83 1.39
 6 -7 10 9.25 1.17
 -6 7 -10 9.96 1.23
 6 -7 11 2.05 0.57
 6 -6 -13 84.47 4.33
 6 -6 -13 81.37 4.15
 6 -6 -12 11.57 1.47
 6 -6 -11 5.12 1.21
 6 -6 -10 59.55 4.61
 -6 6 10 62.56 13.78
 6 -6 -10 58.64 4.47
 6 -6 -9 33.05 3.61
 -6 6 9 37.93 12.45
 6 -6 -9 39.04 3.92
 6 -6 -8 27.05 3.58
 6 -6 -8 27.4 3.67
 -6 6 8 24.36 9.75
 6 -6 -8 33.22 3.82
 6 -6 -7 0.22 1.29
 6 -6 -7 1.14 1.22
 6 -6 -7 0.94 1.4
 -6 6 7 1.04 1.34
 6 -6 -6 28.42 4.31
 6 -6 -6 37.8 4.06
 -6 6 6 26.48 6.42
 6 -6 -6 26.1 3.51
 6 -6 -6 32.09 2.9
 6 -6 -6 22.95 9.95
 6 -6 -5 511.42 22.88
 6 -6 -5 479.38 25.75
 6 -6 -5 510.72 24.21
 -6 6 5 476.46 31.5
 6 -6 -5 500.92 23.2
 6 -6 -5 524.66 22.04
 6 -6 -4 1239.5 49.37
 6 -6 -4 1215.1 49.99
 6 -6 -4 1123.45 53.84
 6 -6 -4 1051.56 51.11
 6 -6 -4 1203.94 49.57
 6 -6 -4 1081.64 89.31
 -6 6 4 1233.32 61.02
 6 -6 -4 1257.03 49
 6 -6 -3 1463.84 58.61
 6 -6 -3 1515.78 66.05
 6 -6 -3 1549.96 58.79
 6 -6 -3 1475.22 59.75
 6 -6 -3 1516.29 113.92
 -6 6 3 1348 69.53
 6 -6 -2 806.14 34.61
 6 -6 -2 830.02 43.61
 6 -6 -2 740.77 85.3
 6 -6 -2 849.93 34.54
 6 -6 -2 872.73 35.06
 6 -6 -2 847.32 36.49
 -6 6 2 865.25 46.68
 6 -6 -1 737.9 29.47
 6 -6 -1 659.16 29.81
 6 -6 -1 699.35 29.27
 6 -6 -1 744.85 29.68
 6 -6 -1 516.92 74.97
 6 -6 -1 695.18 31.65
 6 -6 -1 582.51 37.39
 6 -6 0 252.42 18.7
 6 -6 0 263.45 11.97
 6 -6 0 230.22 12.09
 6 -6 0 231.63 44.62
 -6 6 0 247.68 20.86
 6 -6 0 240.46 11.47
 6 -6 0 256.52 12.25
 6 -6 0 253.18 14.31
 6 -6 1 116.71 6.82
 6 -6 1 93.04 8.18
 6 -6 1 119.17 7.25
 6 -6 1 119.58 6.78
 6 -6 1 121.92 10.98
 6 -6 1 139.92 31.16
 -6 6 -1 128.05 17.43
 6 -6 2 88.78 6.43
 6 -6 2 82.23 8.27
 -6 6 -2 62.19 14.99
 6 -6 2 88.31 5.72
 6 -6 2 92.38 7.41
 6 -6 2 70.13 20.37
 6 -6 3 -2.76 3.57
 6 -6 3 0.67 1.62
 6 -6 3 0.66 1.13
 6 -6 3 0.88 1.25
 6 -6 3 0.15 0.81
 -6 6 -3 -2.22 5.73
 -6 6 -3 4.14 3.09
 -6 6 -4 31.23 10.79
 -6 6 -4 33.88 3.3
 6 -6 4 36.75 12.77
 6 -6 4 35.85 3.85
 6 -6 4 40.19 4.05
 -6 6 -4 51.16 14.06
 6 -6 5 17.63 2.95
 -6 6 -5 11.34 8.31
 -6 6 -5 13.31 2.44
 -6 6 -5 14.77 6.73
 6 -6 6 1.39 1.6
 -6 6 -6 1.45 1.87
 -6 6 -6 0.24 1.25
 6 -6 7 11.69 2.65
 -6 6 -7 16.13 6.52
 -6 6 -7 13.44 6.7
 6 -6 8 0.93 1.13
 -6 6 -8 1.25 1.62
 -6 6 -8 0.16 0.83
 -6 6 -9 25.55 2.57
 6 -6 9 24.58 2.65
 6 -6 10 84.12 4.83
 -6 6 -10 83.99 4.76
 6 -6 10 79.16 5.04
 6 -6 11 101.73 4.94
 6 -6 11 92 5.1
 6 -5 -14 0.85 0.47
 6 -5 -13 25.29 1.96
 6 -5 -13 21 1.97
 6 -5 -12 21.33 2.15
 6 -5 -11 43.36 3.5
 -6 5 10 -1.73 3.86
 6 -5 -9 128.37 7.92
 6 -5 -9 122.93 7.9
 -6 5 9 101.85 19.39
 -6 5 8 163 23.92
 6 -5 -8 153.19 10.22
 6 -5 -8 166.05 9.43
 6 -5 -8 174.73 10.23
 6 -5 -8 175.95 10.22
 6 -5 -7 504.27 21.59
 6 -5 -7 474.72 23.2
 6 -5 -7 478.01 22.15
 6 -5 -7 459.46 22.69
 6 -5 -7 405.56 42.31
 6 -5 -6 628.63 30.94
 6 -5 -6 701.91 28.07
 -6 5 6 556.68 36.43
 6 -5 -6 702.56 29.43
 6 -5 -6 589.07 29.03
 6 -5 -6 647.24 57.22
 6 -5 -5 527.27 23.28
 6 -5 -5 547.02 23.06
 -6 5 5 538.91 31.63
 6 -5 -5 471.44 26.18
 6 -5 -5 572.87 25.03
 6 -5 -5 533.5 23.84
 6 -5 -5 550.83 24.14
 6 -5 -4 231.53 11.92
 6 -5 -4 206.94 14.47
 6 -5 -4 231.43 11.3
 6 -5 -4 243.63 13.4
 -6 5 4 240.92 18.38
 6 -5 -4 241.45 10.86
 6 -5 -4 242.3 11.27
 6 -5 -4 232.46 11.57
 6 -5 -3 118.87 6.76
 6 -5 -3 110.15 10.43
 6 -5 -3 132.13 6.58
 6 -5 -3 127.77 7.27
 6 -5 -3 120.14 8.99
 6 -5 -3 154.18 32.07
 6 -5 -3 119.17 7.47
 -6 5 3 124.31 12.47
 6 -5 -3 139.82 7.03
 6 -5 -2 62.96 4.42
 6 -5 -2 64.56 4.08
 6 -5 -2 53.41 21.67
 6 -5 -2 60.95 4.97
 6 -5 -2 71.56 4.41
 6 -5 -2 82.23 9.5
 6 -5 -1 139.6 8.23
 6 -5 -1 142.42 7.54
 6 -5 -1 151.63 7.45
 6 -5 -1 133.83 13.31
 -6 5 1 138.4 13.16
 6 -5 -1 132.22 6.9
 6 -5 -1 126.55 34.3
 6 -5 -1 139.94 8.85
 6 -5 0 14.84 1.89
 6 -5 0 15.72 2.67
 6 -5 0 17.92 2.05
 6 -5 0 19.11 2.11
 6 -5 0 17.14 2.95
 6 -5 0 17.3 4.78
 6 -5 1 95.09 5.85
 6 -5 1 98.69 5.39
 6 -5 1 99.58 24.92
 -6 5 -1 81.74 15.97
 6 -5 1 92.8 7.51
 6 -5 1 105.48 6.14
 6 -5 1 96.27 5.86
 6 -5 1 84.39 7.21
 6 -5 1 104.33 9.64
 6 -5 2 37.7 4.32
 6 -5 2 27.59 4.09
 6 -5 2 49.93 16.48
 6 -5 2 37.85 3.27
 6 -5 2 36.19 5.05
 6 -5 2 37.71 2.88
 -6 5 -2 33.33 8.2
 6 -5 2 38.78 3.66
 -6 5 -2 32.97 11.69
 6 -5 3 68.9 5.12
 6 -5 3 68.24 5.84
 6 -5 3 79.11 6.02
 -6 5 -3 64.84 14.53
 -6 5 -3 96.27 17.81
 6 -5 3 89.04 20.2
 6 -5 3 82.23 6.21
 6 -5 3 70.77 7
 6 -5 4 21.54 3.45
 -6 5 -4 30.91 10.73
 6 -5 4 37.69 3.78
 6 -5 4 39.79 3.64
 -6 5 -4 37.54 3.67
 -6 5 -4 39.35 11.03
 6 -5 4 34.28 3.57
 6 -5 5 13.99 2.64
 -6 5 -5 9.26 6.34
 -6 5 -5 14.16 6.86
 -6 5 -5 8.33 2.18
 -6 5 -6 250.55 27.6
 6 -5 6 162.66 11.82
 -6 5 -6 213.4 12.19
 -6 5 -6 291.97 27.29
 -6 5 -7 416.79 34.9
 6 -5 7 336.74 19.41
 -6 5 -7 408.44 18.96
 -6 5 -7 427.54 35.23
 -6 5 -8 325.61 29.45
 -6 5 -8 354.46 31.67
 6 -5 9 376.22 17.69
 -6 5 -9 384.93 17.33
 6 -5 10 93.31 5.43
 6 -5 10 83.13 5.41
 -6 5 -10 95.78 5.36
 6 -5 11 88.57 4.59
 6 -5 11 75.26 4.44
 -6 5 -11 90.9 4.61
 6 -4 -14 8.19 1.11
 6 -4 -14 10.47 1.06
 6 -4 -14 9.72 1.08
 6 -4 -13 1.55 0.8
 6 -4 -13 0.88 0.7
 6 -4 -13 1.56 0.73
 6 -4 -12 1.33 0.83
 -6 4 11 113.37 17.38
 6 -4 -11 102.97 6.32
 -6 4 10 522.92 45.47
 6 -4 -10 588.97 25.57
 6 -4 -9 213.62 11.95
 -6 4 9 163.28 25.05
 6 -4 -9 178.36 11.45
 6 -4 -9 252.34 12.11
 6 -4 -9 231.08 11.54
 6 -4 -8 45.61 4.22
 6 -4 -8 43.7 4.7
 -6 4 8 59.66 13.49
 6 -4 -8 51.16 4.67
 6 -4 -8 46.77 4.37
 6 -4 -7 1.79 1.45
 6 -4 -7 0.81 0.83
 6 -4 -7 1.39 1.2
 6 -4 -7 0.95 1.46
 6 -4 -6 8.37 5.44
 6 -4 -6 14.82 2.66
 6 -4 -6 13.46 1.81
 6 -4 -6 14.1 2.35
 6 -4 -6 17.71 2.46
 6 -4 -5 20.01 2.78
 6 -4 -5 16.57 2.24
 6 -4 -5 14.28 1.86
 6 -4 -5 24.84 10.54
 6 -4 -5 10.79 2.74
 6 -4 -5 15.12 1.8
 6 -4 -4 69.43 6.87
 6 -4 -4 60.15 3.86
 6 -4 -4 62.77 4.35
 -6 4 4 59.4 7.53
 6 -4 -4 57.24 3.97
 6 -4 -4 55.49 4.13
 6 -4 -4 67.44 5.59
 6 -4 -4 65.85 4.65
 6 -4 -4 61.96 4.05
 6 -4 -3 55.49 4.42
 6 -4 -3 62.23 5.67
 6 -4 -3 59.23 4.12
 6 -4 -3 60.76 3.77
 6 -4 -3 56.09 8.31
 6 -4 -3 63.92 7.45
 6 -4 -3 62.61 3.98
 6 -4 -3 54.32 4.02
 -6 4 3 70.23 8.2
 6 -4 -2 12.77 1.79
 6 -4 -2 12.39 4.14
 -6 4 2 14.25 3.51
 6 -4 -2 17.07 11.04
 6 -4 -2 13.04 2.05
 6 -4 -2 14.16 4.09
 6 -4 -2 14.15 1.79
 6 -4 -2 12.76 1.53
 6 -4 -1 766.78 30.27
 6 -4 -1 713.34 30.09
 6 -4 -1 726.87 31.9
 -6 4 1 804.92 45.28
 6 -4 -1 723.28 81.86
 6 -4 -1 668.5 38.15
 6 -4 -1 693.22 30.82
 6 -4 -1 719.02 30.22
 6 -4 0 12.4 2.2
 6 -4 0 11.44 1.62
 6 -4 0 7.77 8.7
 -6 4 0 6.91 2.42
 6 -4 0 11.66 1.48
 6 -4 0 13.14 1.69
 6 -4 0 11.53 1.59
 6 -4 0 10 2.29
 6 -4 0 14.27 4.28
 6 -4 1 17.2 2.87
 -6 4 -1 18.37 5.31
 -6 4 -1 6.23 6.04
 6 -4 1 20.22 2.22
 6 -4 1 19.16 4.1
 6 -4 1 19.82 2.14
 6 -4 1 33.67 13.72
 6 -4 1 20.75 2
 6 -4 1 21.21 2.26
 6 -4 1 14.81 2.9
 6 -4 2 174.7 29.18
 6 -4 2 158.39 7.89
 6 -4 2 126.6 9.75
 6 -4 2 160.61 11.35
 6 -4 2 174.71 10.03
 6 -4 2 150.24 8.24
 -6 4 -2 176.36 24.57
 6 -4 3 264.94 34.88
 -6 4 -3 276.68 29.1
 6 -4 3 297.5 14.76
 6 -4 3 271.3 15.99
 -6 4 -3 197.8 27.38
 6 -4 3 275.16 14.2
 6 -4 3 274.49 12.95
 -6 4 -3 279.69 13.44
 -6 4 -4 738.95 35.03
 -6 4 -4 883.84 58.93
 -6 4 -4 931.45 56.12
 6 -4 4 811.3 34.1
 6 -4 4 812.6 33.96
 -6 4 -5 396.86 21.65
 -6 4 -5 489.8 39.07
 -6 4 -5 464.49 36.94
 6 -4 5 474.67 20.09
 6 -4 5 453.39 20.94
 -6 4 -6 693.29 45.96
 -6 4 -6 699.17 27.15
 -6 4 -6 644.04 44.28
 -6 4 -7 322.64 30.61
 -6 4 -7 365.46 16.66
 -6 4 -7 340.38 30.41
 6 -4 7 300.67 16.25
 -6 4 -8 207.05 23.34
 -6 4 -8 191.77 22.09
 -6 4 -9 27.43 2.8
 6 -4 10 7.59 1.37
 6 -4 10 8.12 1.45
 -6 4 -10 7.35 1.39
 6 -4 11 -0.06 0.43
 -6 4 -11 -0.36 0.58
 6 -4 11 0.69 0.53
 6 -3 -14 9.23 1.09
 6 -3 -14 9.26 1.18
 6 -3 -14 8.81 1.11
 6 -3 -13 14.62 1.76
 6 -3 -13 10.3 1.42
 6 -3 -13 12.29 1.6
 6 -3 -13 15.13 1.66
 6 -3 -12 38.94 3.21
 6 -3 -12 37.64 3.02
 -6 3 11 41.68 10.23
 -6 3 10 40.41 10.88
 6 -3 -10 31.25 3.09
 6 -3 -9 23.93 2.75
 6 -3 -9 20.9 2.93
 6 -3 -9 22.33 3.2
 6 -3 -8 28.46 3.22
 6 -3 -8 20.12 3.27
 6 -3 -8 25.69 3.25
 -6 3 8 31.75 9.89
 6 -3 -8 28.59 3.01
 6 -3 -7 3.54 3.23
 6 -3 -7 0.48 1.12
 6 -3 -7 0.16 0.9
 6 -3 -7 1.13 1.29
 6 -3 -7 1.07 0.83
 -6 3 7 1.23 2.25
 6 -3 -6 201.01 11.1
 6 -3 -6 195.1 12.16
 6 -3 -6 214.4 10.44
 6 -3 -6 210.66 12.19
 6 -3 -6 226.51 10.45
 6 -3 -6 179.71 10.78
 6 -3 -5 14.66 1.81
 6 -3 -5 15.13 1.87
 6 -3 -5 15.57 1.85
 6 -3 -5 17.41 2.78
 6 -3 -4 1649.29 65.46
 6 -3 -4 1601.35 65.28
 6 -3 -4 1651.29 65.34
 6 -3 -4 1664.59 65.21
 6 -3 -4 1660.81 65.58
 -6 3 4 1572.11 70.6
 6 -3 -4 1510.58 69.42
 6 -3 -4 1581 104.11
 6 -3 -4 1627.96 65.35
 6 -3 -3 524.66 27.13
 6 -3 -3 498.14 20.98
 6 -3 -3 522.97 21.4
 6 -3 -3 504.5 21.02
 6 -3 -3 474.1 21.9
 6 -3 -3 462.14 29.96
 -6 3 3 456.95 26.16
 6 -3 -3 467.07 21.14
 6 -3 -3 508.65 21.25
 6 -3 -2 65.82 8.53
 6 -3 -2 84.26 6.59
 6 -3 -2 71.33 4.44
 6 -3 -2 63.16 8.75
 6 -3 -2 63.25 4.36
 -6 3 2 70.09 11.69
 6 -3 -2 76.46 4.35
 6 -3 -2 66.87 5.05
 6 -3 -1 378.82 16.1
 -6 3 1 311.25 36.17
 6 -3 -1 368.23 15.96
 6 -3 -1 351.9 15.78
 6 -3 -1 366.04 17.67
 6 -3 -1 374.19 16.68
 6 -3 -1 373.31 16.13
 6 -3 -1 371.56 15.91
 6 -3 -1 360.78 23.62
 6 -3 0 476.74 20.48
 6 -3 0 489.48 20.71
 6 -3 0 420.29 22.31
 6 -3 0 461.47 20.23
 6 -3 0 483.04 20.47
 -6 3 0 467.35 47.45
 6 -3 0 500.77 25.06
 6 -3 0 523.77 22.23
 6 -3 0 532.78 27.81
 6 -3 1 1380.31 55.85
 6 -3 1 1291.83 58.17
 6 -3 1 1354.11 56.06
 6 -3 1 1563.53 103.75
 6 -3 1 1417.95 55.73
 6 -3 1 1553.39 59.04
 6 -3 1 1311.62 57.99
 6 -3 1 1489.76 61.7
 6 -3 1 1356.96 57.09
 6 -3 2 1721.65 58.75
 6 -3 2 1378.44 58.78
 6 -3 2 1539.35 96.68
 6 -3 2 1542.28 56.22
 6 -3 2 1522.93 57.94
 -6 3 -2 1629.47 83.67
 6 -3 3 408.07 43.52
 6 -3 3 486.28 21.53
 6 -3 3 464.94 20.94
 6 -3 3 442.79 21.76
 6 -3 3 438.19 19.92
 -6 3 -3 395.77 35.08
 6 -3 4 616.59 26.83
 6 -3 4 631.73 27.7
 6 -3 4 597.87 26.89
 -6 3 -4 666.9 45.41
 -6 3 -5 249.05 25.8
 6 -3 5 231.55 11.21
 6 -3 5 217.65 12.2
 -6 3 -6 112.38 15.72
 6 -3 6 87.07 6.89
 -6 3 -7 8.42 4.82
 -6 3 -7 6.11 4.76
 6 -3 7 14.18 2.52
 -6 3 -8 103.24 15.82
 -6 3 -8 91.21 15.21
 -6 3 -8 90.48 6.03
 6 -3 9 9.53 1.65
 -6 3 -9 8.41 1.57
 6 -3 9 6.69 1.55
 6 -3 10 13.18 1.63
 6 -3 10 15.94 1.97
 6 -3 11 8.15 1.26
 -6 3 -11 10.06 1.4
 6 -3 12 8.79 0.95
 6 -2 -15 1.81 0.53
 6 -2 -14 97.03 5.14
 6 -2 -14 93.07 4.86
 6 -2 -14 91.81 4.96
 6 -2 -13 198.19 9.8
 6 -2 -13 211.94 9.81
 6 -2 -13 223.27 9.67
 6 -2 -13 207.51 9.8
 6 -2 -12 179.75 9.02
 6 -2 -12 168.67 9.42
 6 -2 -12 189.3 9.4
 6 -2 -11 43.06 3.58
 6 -2 -11 40.12 3.25
 6 -2 -11 32.93 3.57
 6 -2 -10 97.65 6.71
 6 -2 -10 109.34 6.46
 6 -2 -10 108.74 6.82
 -6 2 10 98.49 16.72
 6 -2 -10 101.42 7.03
 -6 2 9 59.45 13.55
 6 -2 -9 69.1 5.57
 6 -2 -9 66.05 4.64
 6 -2 -9 53.98 5.33
 -6 2 8 29.22 9.66
 6 -2 -8 24.88 3.19
 6 -2 -8 24.49 2.67
 6 -2 -8 23.83 3.48
 6 -2 -7 85 6.65
 6 -2 -7 85.67 5.8
 6 -2 -7 85.93 15.92
 -6 2 7 111.89 16.3
 6 -2 -7 88.13 7.12
 6 -2 -7 90.26 5.71
 6 -2 -6 229.43 11.3
 6 -2 -6 228.94 13.12
 6 -2 -6 232.42 11.2
 6 -2 -6 208.56 12.9
 6 -2 -6 220.16 11.1
 6 -2 -6 256.57 11.84
 6 -2 -6 249.83 29.92
 6 -2 -5 38.76 3.01
 6 -2 -5 39 2.98
 6 -2 -5 29.4 4.01
 6 -2 -5 44.75 3.84
 6 -2 -5 37.33 4.11
 6 -2 -5 39.81 3.12
 6 -2 -5 42.65 3.04
 6 -2 -5 44.13 3.25
 6 -2 -4 182.24 9.2
 6 -2 -4 196.84 9.3
 6 -2 -4 178.58 8.86
 6 -2 -4 207.15 9.26
 6 -2 -4 190.62 9.16
 6 -2 -4 179.87 10.79
 6 -2 -4 188.23 9.11
 6 -2 -4 185.53 9.03
 6 -2 -3 1000.95 41.32
 -6 2 3 1026.83 45.47
 6 -2 -3 1014.6 41.49
 6 -2 -3 1087.96 51.22
 6 -2 -3 1019.49 41.39
 6 -2 -3 1029.36 43.98
 6 -2 -3 977.31 41.38
 6 -2 -3 1080.13 41.62
 6 -2 -2 1037.59 40.42
 6 -2 -2 1047.65 40.45
 6 -2 -2 971.35 47.02
 6 -2 -2 967.58 50.38
 6 -2 -2 963.11 40.18
 6 -2 -2 928.06 40.3
 6 -2 -2 988.11 40.2
 6 -2 -1 1429.52 70.45
 6 -2 -1 1472.14 60.37
 6 -2 -1 1478.59 62.66
 6 -2 -1 1527.98 60.58
 6 -2 -1 1409.17 65.98
 6 -2 -1 1575.14 60.74
 6 -2 -1 1566.38 61.33
 6 -2 0 420.39 18.48
 6 -2 0 480.28 20.07
 6 -2 0 413.5 18.12
 6 -2 0 424.16 18.23
 6 -2 0 428.56 18.34
 6 -2 0 363.98 20.23
 6 -2 0 481.56 22.3
 6 -2 1 1330.7 53.95
 6 -2 1 1444.4 54.69
 6 -2 1 1295.02 65.98
 6 -2 1 1368.97 52.17
 6 -2 1 1243.67 54.14
 6 -2 1 1279.63 51.59
 6 -2 1 1374.59 51.96
 6 -2 1 1363.64 51.87
 6 -2 2 320.23 16.26
 6 -2 2 305.01 14.44
 6 -2 2 333.56 27.22
 6 -2 2 294.58 14.91
 6 -2 2 320.59 15.86
 6 -2 2 315.55 17.07
 6 -2 2 301.2 14.1
 -6 2 -3 126.95 18.07
 6 -2 3 145.49 9.94
 6 -2 3 167.07 24.56
 6 -2 3 164.33 9.15
 6 -2 3 174.06 9.44
 6 -2 3 141.85 8.56
 6 -2 3 170.87 20.69
 6 -2 3 154.64 8.37
 6 -2 4 0.58 0.93
 6 -2 4 0.75 1.01
 6 -2 4 0.8 0.87
 -6 2 -4 2.68 3.86
 6 -2 4 6.52 4.71
 6 -2 4 0.77 0.99
 6 -2 5 86.52 5.47
 6 -2 5 88.65 5.9
 -6 2 -5 113.63 17.17
 6 -2 5 89.96 6.6
 6 -2 5 88.17 16.59
 6 -2 6 24.76 2.84
 6 -2 6 17.36 2.94
 -6 2 -6 17.58 7.85
 6 -2 6 26.75 8.38
 6 -2 7 4.34 1.59
 -6 2 -7 1.42 3.68
 6 -2 7 6.81 3.6
 -6 2 -8 19.21 6.64
 -6 2 -8 15.17 6.14
 6 -2 8 13.81 2.39
 6 -2 9 5.04 1.38
 6 -2 9 6.1 1.32
 -6 2 -10 3.08 1.02
 6 -2 10 2.49 0.91
 -6 2 -11 19.22 1.83
 6 -2 11 12.01 1.35
 6 -2 12 45.74 2.66
 -6 2 -12 47.91 2.62
 6 -1 -15 44.71 2.41
 6 -1 -15 54.11 2.73
 6 -1 -14 82.91 4.65
 6 -1 -14 79.01 4.34
 6 -1 -14 78.41 4.52
 6 -1 -13 13.42 1.84
 6 -1 -13 14.91 1.95
 6 -1 -13 16.03 1.82
 6 -1 -13 13.2 1.97
 6 -1 -12 18.28 2.48
 6 -1 -12 19.46 2.18
 6 -1 -12 18.94 2.31
 -6 1 12 17.8 6.14
 6 -1 -12 16.6 2.06
 6 -1 -11 72.87 4.98
 6 -1 -11 67.75 5.43
 -6 1 11 77.55 13.2
 6 -1 -11 66.95 4.84
 6 -1 -11 67.43 4.62
 6 -1 -10 19.38 2.7
 -6 1 10 19.46 7
 6 -1 -10 23.12 2.75
 6 -1 -10 22.81 2.55
 6 -1 -10 18.96 2.26
 6 -1 -10 16.9 2.78
 -6 1 9 87.86 16.12
 6 -1 -9 83.85 6.39
 6 -1 -9 61.93 5.68
 6 -1 -9 94.72 6.04
 6 -1 -9 86.5 5.39
 6 -1 -8 60 4.64
 6 -1 -8 53.27 4.85
 6 -1 -8 49 4.3
 -6 1 8 50.42 12.59
 6 -1 -8 57.58 5.28
 6 -1 -8 57.54 4.03
 6 -1 -8 34.75 3.86
 -6 1 7 241.93 26.54
 6 -1 -7 252.7 12.75
 6 -1 -7 239.02 13.63
 6 -1 -7 278.35 13.3
 6 -1 -7 247.39 14.19
 6 -1 -7 264.2 12.39
 -6 1 6 905.88 49.85
 6 -1 -6 805.94 31.85
 6 -1 -6 677.84 33.18
 6 -1 -6 800.87 32.16
 6 -1 -6 620.49 33.12
 6 -1 -6 765.22 31.42
 6 -1 -6 655.19 45.62
 6 -1 -6 759.76 31.59
 6 -1 -5 578.31 23.1
 6 -1 -5 449.98 24.56
 6 -1 -5 542.59 22.52
 6 -1 -5 539.28 22.34
 6 -1 -5 544.54 22.56
 6 -1 -5 435.75 24.36
 6 -1 -4 1228.77 52.2
 6 -1 -4 1225.16 55.02
 6 -1 -4 1330.88 52.27
 6 -1 -4 1277.39 52.08
 6 -1 -4 1344.44 52.58
 6 -1 -4 1349.76 52.58
 6 -1 -4 1327.76 52.15
 6 -1 -4 1253.69 63.78
 6 -1 -4 1236.46 56.17
 6 -1 -3 260.92 16.66
 6 -1 -3 255.27 14.44
 6 -1 -3 234.49 10.97
 6 -1 -3 252.57 11.49
 6 -1 -3 249.26 11.18
 6 -1 -3 244.69 11.19
 6 -1 -3 225.3 11.06
 6 -1 -3 252.64 18.74
 6 -1 -3 242.76 11.26
 6 -1 -2 419.44 19.09
 6 -1 -2 489.58 24.09
 6 -1 -2 524.72 28.47
 6 -1 -2 443.34 19.13
 6 -1 -2 449.67 19.43
 6 -1 -2 439.99 19.24
 6 -1 -2 489.73 19.61
 6 -1 -2 446.92 26.35
 6 -1 -2 450.47 19.28
 6 -1 -1 39.87 2.89
 6 -1 -1 33.62 4.84
 6 -1 -1 32.34 2.58
 6 -1 -1 34.16 3.01
 6 -1 -1 34.36 2.68
 6 -1 -1 31.69 2.49
 6 -1 -1 43.6 7.16
 6 -1 -1 32.06 2.61
 6 -1 0 115.33 8.26
 6 -1 0 143.46 11.39
 6 -1 0 124.25 6.56
 6 -1 0 127.45 6.64
 6 -1 0 139.19 7.88
 6 -1 0 123.94 6.46
 6 -1 0 119.08 6.38
 6 -1 1 268.75 12.52
 6 -1 1 284.62 12.87
 6 -1 1 307.24 16.68
 6 -1 1 294.91 23.28
 6 -1 1 284.28 12.8
 6 -1 1 276.76 12.63
 6 -1 1 335.17 15.12
 6 -1 2 3.15 1.54
 6 -1 2 1.88 0.9
 6 -1 2 2.25 1.08
 6 -1 2 2.62 0.89
 6 -1 2 2.64 1.17
 6 -1 2 6.01 3.66
 6 -1 2 3.43 0.98
 6 -1 3 75.21 5.45
 6 -1 3 76.94 5.26
 6 -1 3 82.31 5.46
 6 -1 3 77.44 13.79
 6 -1 3 77.53 5.56
 6 -1 3 87.58 5.9
 6 -1 4 268.13 13.2
 6 -1 4 267.37 13.34
 6 -1 4 267.96 12.71
 6 -1 4 257.27 12.57
 6 -1 4 224.83 13.18
 -6 1 -4 287.33 29.14
 6 -1 5 104.11 5.92
 6 -1 5 69.38 6.33
 -6 1 -5 92.02 16.65
 6 -1 5 85.52 6.81
 6 -1 5 101.32 6.2
 6 -1 5 87.34 16.32
 6 -1 5 105.47 6.58
 6 -1 6 15.28 1.94
 6 -1 6 14.43 2.54
 6 -1 6 19.99 2.5
 6 -1 6 15.49 2.93
 -6 1 -6 22.94 7.93
 6 -1 6 17.06 6.9
 -6 1 -7 122.06 17.9
 6 -1 7 92.12 6.68
 6 -1 7 102.01 15.28
 6 -1 7 112.08 6.86
 6 -1 7 90.32 7.37
 6 -1 8 87.88 12.66
 6 -1 8 90 6.72
 -6 1 -8 93.68 14.74
 6 -1 9 346.62 16.49
 -6 1 -10 335.92 15.04
 6 -1 10 317.89 14.87
 -6 1 -11 149.1 6.85
 6 -1 11 122.62 6.44
 6 -1 12 78.79 3.93
 6 0 -15 0.36 0.42
 6 0 -15 0.2 0.47
 6 0 -14 55.58 3.61
 6 0 -14 56.45 3.66
 6 0 -13 2.05 0.98
 6 0 -13 0.81 0.75
 6 0 -13 1.18 0.82
 6 0 -12 29.13 3.25
 6 0 -12 33.31 3.07
 -6 0 12 22.49 6.61
 6 0 -12 32.89 2.88
 6 0 -12 26.24 8.27
 6 0 -11 0.4 0.69
 6 0 -11 0.89 0.77
 6 0 -11 0.26 0.95
 6 0 -11 0.38 1.15
 6 0 -11 0.61 0.91
 6 0 -10 404.16 18.47
 6 0 -10 425.54 19.62
 6 0 -10 423.38 19.04
 6 0 -10 356.93 19.51
 -6 0 10 451 35.34
 6 0 -10 419.73 18.85
 6 0 -10 393.92 18.85
 6 0 -9 233.39 11.08
 6 0 -9 237.94 12.46
 6 0 -9 245.79 12.2
 6 0 -9 204.6 11.68
 6 0 -9 226.88 11.48
 -6 0 9 263.23 26.02
 6 0 -8 159.02 8.54
 6 0 -8 120.14 8.66
 6 0 -8 110.71 7.86
 6 0 -8 134.06 8.13
 6 0 -8 136.73 8.89
 -6 0 8 128.08 18.35
 6 0 -8 137.86 7.57
 6 0 -7 187.33 10.11
 6 0 -7 158.73 10.03
 6 0 -7 168.36 9.9
 6 0 -7 160.16 9.15
 6 0 -7 167.25 8.86
 6 0 -7 156.32 8.74
 -6 0 7 133.58 19.39
 6 0 -6 43.22 3.76
 6 0 -6 52.78 4.94
 6 0 -6 38.1 9.15
 6 0 -6 55.96 4.48
 6 0 -6 41.62 9.24
 6 0 -6 52.03 4.31
 6 0 -6 51.08 3.55
 6 0 -6 50.34 4.88
 6 0 -6 37.87 4.28
 6 0 -6 55.17 3.93
 -6 0 5 23.21 6.08
 6 0 -5 24.13 3.6
 6 0 -5 32.7 2.6
 6 0 -5 30.95 2.98
 6 0 -5 35.07 2.54
 6 0 -5 35.4 7.58
 6 0 -5 26.44 3.61
 6 0 -5 33.14 3.1
 6 0 -5 26.21 3.56
 6 0 -5 31.62 2.69
 6 0 -4 12.55 1.67
 6 0 -4 11.56 1.48
 6 0 -4 11.15 1.48
 6 0 -4 12.31 1.69
 6 0 -4 13.08 2.33
 6 0 -4 12.16 1.42
 6 0 -4 11.31 1.66
 6 0 -4 13.43 2.98
 6 0 -4 12.74 1.51
 6 0 -4 13.59 2.86
 6 0 -3 28.27 2.34
 6 0 -3 27.24 2.4
 6 0 -3 27.59 2.36
 6 0 -3 38.46 6.92
 6 0 -3 28.94 2.64
 6 0 -3 23.74 4.75
 6 0 -3 27.62 2.38
 6 0 -3 27.71 2.93
 6 0 -3 24.35 2.34
 6 0 -3 23.96 4.43
 6 0 -2 18.09 1.91
 6 0 -2 19.57 4.64
 6 0 -2 21.14 2.01
 6 0 -2 25.98 5.73
 6 0 -2 18.11 1.8
 6 0 -2 16.97 2.03
 6 0 -2 17.8 1.83
 6 0 -2 21.75 2.14
 6 0 -2 24.9 4.1
 6 0 -2 18.64 1.88
 6 0 -1 184.81 8.86
 6 0 -1 190.58 8.92
 6 0 -1 179.34 8.92
 6 0 -1 184.59 9.09
 6 0 -1 195.35 11.68
 6 0 -1 179.36 8.86
 6 0 0 387.21 16.82
 6 0 0 387.19 16.8
 6 0 0 391.5 16.71
 6 0 0 372.46 16.59
 6 0 0 369.76 16.5
 6 0 0 366.98 18.44
 6 0 1 4.84 1.5
 6 0 1 6.03 1.19
 6 0 1 5.32 1.08
 6 0 1 3.34 2.42
 6 0 1 6.07 1.17
 6 0 1 5.96 1.07
 6 0 1 5.45 1.97
 6 0 1 6.22 1.61
 6 0 1 7.86 1.3
 6 0 2 28.43 2.76
 6 0 2 30.11 2.62
 6 0 2 35.14 3.36
 6 0 2 27.07 3.53
 6 0 2 27.41 7.61
 6 0 2 26.27 3.01
 6 0 2 27.99 7.3
 6 0 2 30.78 2.82
 6 0 3 31.08 3.21
 6 0 3 33.48 8.5
 6 0 3 35.46 3.24
 6 0 3 37.39 9.84
 6 0 3 27.4 3.16
 6 0 3 32.97 3.21
 6 0 4 20.26 2.81
 6 0 4 22.27 2.62
 6 0 4 23.37 2.84
 6 0 4 15.06 2.45
 6 0 5 155.5 10.2
 6 0 5 183.81 9.7
 6 0 5 171.39 23.03
 -6 0 -5 181.12 23.79
 6 0 5 181.4 9.43
 6 0 5 123.43 9.28
 6 0 5 183.41 9
 -6 0 -6 357.65 33.63
 6 0 6 305.55 14.15
 6 0 6 328.98 15.09
 6 0 6 333.06 31.17
 6 0 7 626.61 26.52
 -6 0 -7 522.73 42.54
 6 0 7 554.83 27.63
 6 0 7 639.11 43.85
 -6 0 -8 459.73 35.99
 6 0 8 519.24 36.49
 6 0 9 60.57 4.69
 6 0 10 92.46 5.6
 -6 0 -11 9.68 1.25
 6 0 11 7.64 1.18
 6 1 -15 0.39 0.43
 6 1 -15 0.12 0.37
 6 1 -14 3.53 0.95
 6 1 -14 4.52 1.01
 6 1 -13 21.81 2.36
 6 1 -13 21.68 2.31
 6 1 -12 72.3 4.81
 6 1 -12 79.87 5.2
 6 1 -12 64.2 13.57
 6 1 -12 77.05 5.35
 -6 -1 11 38.57 8.65
 6 1 -11 27.02 9.35
 6 1 -11 35.14 3.31
 6 1 -11 31.28 3.19
 6 1 -11 41.17 3.63
 6 1 -11 30.71 3.86
 6 1 -10 17.67 2.33
 6 1 -10 14.62 2.13
 6 1 -10 19.46 8.73
 6 1 -10 14.9 2.64
 6 1 -10 16.5 2.9
 6 1 -10 13.22 2.39
 6 1 -10 19.66 2.47
 -6 -1 10 23.43 7.23
 6 1 -9 163.53 8.91
 6 1 -9 158.32 9.23
 6 1 -9 158.26 8.7
 6 1 -9 165.43 9.76
 6 1 -9 142.96 9.21
 6 1 -9 117.76 8.9
 -6 -1 9 150.42 17.75
 6 1 -9 115.05 21.34
 6 1 -8 113.65 7.27
 6 1 -8 108.53 7.64
 6 1 -8 108.86 7.13
 6 1 -8 111.45 7.64
 -6 -1 8 127.25 15.85
 6 1 -8 110.53 6.93
 6 1 -8 90.64 6.95
 -6 -1 7 65 10.79
 6 1 -7 59.29 5.49
 6 1 -7 48.59 4.35
 6 1 -7 56.29 5.11
 6 1 -7 55.94 5.12
 6 1 -7 60.52 4.68
 6 1 -7 49.15 4.79
 6 1 -6 4.67 1.51
 6 1 -6 4.21 1.64
 6 1 -6 6.1 1.08
 6 1 -6 7.73 5
 6 1 -6 3.72 1.76
 6 1 -6 3.05 1.38
 6 1 -6 5.23 1.28
 6 1 -6 7.66 4
 6 1 -5 28.4 6.98
 6 1 -5 24.82 8.29
 -6 -1 5 23.58 6.42
 6 1 -5 24.75 2.89
 6 1 -5 28.86 2.58
 6 1 -5 29.95 2.97
 6 1 -5 29.59 3.92
 6 1 -5 26.95 2.27
 6 1 -5 26.15 3.55
 6 1 -4 39.2 7.82
 6 1 -4 41.5 3.32
 6 1 -4 54.34 13.56
 -6 -1 4 34.26 6.74
 6 1 -4 42.36 5.29
 6 1 -4 34.05 2.62
 6 1 -4 32.9 4.01
 6 1 -4 35.91 3.18
 6 1 -4 36.86 2.88
 6 1 -4 39.43 3.1
 6 1 -4 40.61 3.97
 6 1 -3 278.54 12.84
 6 1 -3 257.64 13.15
 6 1 -3 285.97 13.39
 6 1 -3 373.25 20.3
 6 1 -3 289.05 13.11
 6 1 -3 292.68 13.96
 6 1 -3 339.93 17.62
 6 1 -3 283.38 13.23
 6 1 -3 324.13 19.54
 6 1 -3 287.39 12.99
 6 1 -3 299.37 13.03
 6 1 -2 1281.49 49.46
 6 1 -2 1129.13 49.65
 6 1 -2 1163.85 49.9
 6 1 -2 1217.96 49.56
 6 1 -2 1224.2 49.53
 6 1 -2 1320.23 56.16
 6 1 -2 1255.22 49.94
 6 1 -2 1265.22 49.77
 6 1 -2 1226.51 56.94
 6 1 -2 1298.38 60.57
 6 1 -2 1262.38 49.5
 6 1 -1 157.49 7.82
 6 1 -1 147 7.67
 6 1 -1 155.06 7.7
 6 1 -1 137.24 7.71
 6 1 -1 155.06 7.7
 6 1 -1 222.47 12.82
 6 1 -1 205.66 15.28
 6 1 -1 153.27 7.57
 6 1 0 70.56 4.28
 6 1 0 60.94 5.7
 6 1 0 70.94 4.39
 6 1 0 66.81 4.22
 6 1 0 63.5 4.1
 6 1 0 65.62 4.08
 6 1 0 70.07 7.35
 6 1 0 61.65 9.37
 6 1 1 414.12 35.97
 6 1 1 410.68 17.55
 6 1 1 368.78 18.49
 6 1 1 388.97 17.28
 6 1 1 393.34 17.15
 6 1 1 395.32 17.33
 6 1 1 398.95 17.19
 6 1 1 375.71 28.55
 6 1 1 368.09 18.2
 6 1 2 607.64 27.63
 6 1 2 591.58 43.67
 6 1 2 684.86 43.85
 6 1 2 660.29 27.03
 6 1 2 554.46 27.29
 6 1 2 623.95 26.57
 6 1 2 681.85 27.21
 6 1 3 777.84 31.25
 6 1 3 675.04 31.25
 6 1 3 656.91 49.17
 6 1 3 684.05 46.98
 6 1 3 719.22 31.1
 6 1 3 704.74 30.93
 6 1 4 335.87 15.97
 6 1 4 294.35 32.2
 6 1 4 315.07 16.02
 6 1 4 329.68 16.49
 6 1 5 749.83 30.14
 6 1 5 692.83 29.74
 6 1 5 703.39 52.14
 6 1 6 156.54 8.7
 6 1 6 168.68 21.65
 6 1 6 119.99 9.22
 -6 -1 -6 163.57 21.69
 6 1 7 179.5 9.71
 6 1 7 160.2 20.03
 6 1 7 164.65 10.65
 -6 -1 -7 179.41 21.45
 -6 -1 -8 17.61 6.08
 6 1 8 24 7.09
 6 1 9 45.74 3.91
 6 1 10 0.74 0.75
 -6 -1 -11 8.23 1.09
 6 1 11 7.99 1.14
 6 2 -15 4.4 0.79
 6 2 -14 7.04 1.18
 6 2 -14 6.69 0.95
 6 2 -14 9.05 1.31
 6 2 -13 104.22 5.84
 6 2 -13 116.42 6.25
 6 2 -12 384.92 17.07
 6 2 -12 355.98 16.85
 6 2 -12 376.37 17.35
 6 2 -11 250.33 12.43
 6 2 -11 245.84 12.62
 -6 -2 11 208.38 21.85
 6 2 -11 248.71 12.64
 6 2 -11 243.8 29.31
 6 2 -10 150.27 24.55
 6 2 -10 192.79 10.55
 6 2 -10 189.8 10.32
 6 2 -10 189.17 10.79
 -6 -2 10 150.3 18.03
 6 2 -10 186.3 10.04
 -6 -2 9 57.36 10.1
 6 2 -9 45.48 13.57
 6 2 -9 62.62 5.5
 6 2 -9 61.19 5.16
 6 2 -9 58.11 5.33
 6 2 -9 66.64 5.2
 6 2 -9 64.65 5.38
 6 2 -9 60.06 4.86
 6 2 -8 74 5.99
 6 2 -8 48.06 12.89
 6 2 -8 62.01 5.39
 6 2 -8 62.92 5.52
 6 2 -8 73.37 6.06
 6 2 -8 80.49 5.89
 6 2 -8 80.88 6.32
 6 2 -7 118.29 8.78
 6 2 -7 166.84 9.88
 6 2 -7 154.91 9.39
 6 2 -7 126.52 8.21
 6 2 -7 162.58 8.81
 6 2 -7 121.41 18.02
 6 2 -7 178.86 22
 6 2 -7 135.09 9.69
 6 2 -7 137.74 9.1
 6 2 -6 171.77 21.65
 6 2 -6 185.05 10.05
 6 2 -6 161.89 10.31
 6 2 -6 162.47 9.51
 6 2 -6 155.08 10.73
 6 2 -6 166.62 9.77
 6 2 -6 166.73 19.46
 6 2 -6 174.25 9.04
 6 2 -6 145.43 10.03
 6 2 -5 132.39 7.04
 6 2 -5 112.59 8.47
 6 2 -5 119.94 7.14
 6 2 -5 119.66 7.06
 6 2 -5 138.91 7.73
 6 2 -5 147.55 16.8
 6 2 -5 117.61 7.73
 6 2 -5 127.49 19.94
 6 2 -5 122.06 8.08
 6 2 -5 144.77 9.8
 6 2 -4 5.05 3.09
 6 2 -4 9.76 2.08
 6 2 -4 8.95 1.46
 6 2 -4 6.47 1.19
 6 2 -4 6.61 1.26
 6 2 -4 6.76 1.47
 6 2 -4 11.32 3.38
 6 2 -4 10.13 2.45
 6 2 -4 7.24 1.57
 6 2 -4 8.21 7.5
 6 2 -4 8.09 3.86
 6 2 -3 96.78 6.03
 6 2 -3 88.98 5.29
 6 2 -3 114.3 24.42
 6 2 -3 98.9 8.46
 6 2 -3 81.69 5.75
 6 2 -3 66.51 8.17
 6 2 -3 101.34 5.41
 6 2 -3 98.65 12.06
 6 2 -3 93.27 5.28
 6 2 -3 90.46 5.18
 6 2 -2 85.82 4.79
 6 2 -2 87.65 7.93
 6 2 -2 79.11 4.76
 6 2 -2 79.03 10.48
 6 2 -2 85.83 4.84
 6 2 -2 74.31 5
 6 2 -2 72.84 22.04
 6 2 -2 78.42 4.75
 6 2 -2 101.42 9.04
 6 2 -2 75.27 5.4
 6 2 -2 81.08 4.9
 6 2 -1 42.98 3.1
 6 2 -1 39.03 3.07
 6 2 -1 43.46 3.34
 6 2 -1 59.55 17.65
 6 2 -1 41.23 3.13
 6 2 -1 56.3 4.79
 6 2 -1 40.26 3.11
 6 2 -1 55.58 6.09
 6 2 -1 47.98 8.13
 6 2 -1 41.01 3.12
 6 2 0 465.6 30.05
 6 2 0 411.15 20.73
 6 2 0 400.81 17.86
 6 2 0 403.01 18.07
 6 2 0 409.61 17.91
 6 2 0 425.59 18.14
 6 2 0 425.69 42.75
 6 2 0 405.97 17.95
 6 2 0 405.91 17.77
 6 2 1 201.57 10.06
 6 2 1 192.32 11.48
 6 2 1 234.25 21.5
 6 2 1 225.45 10.61
 6 2 1 203.51 25.66
 6 2 1 207.84 10.2
 6 2 1 222.64 10.47
 6 2 2 1262.58 72.73
 6 2 2 1205.83 49.09
 6 2 2 1109.13 49.92
 6 2 2 1310.11 71.04
 6 2 2 1257.47 49.6
 6 2 2 1193.02 48.93
 6 2 2 1227.7 50.34
 6 2 3 74.16 5.71
 6 2 3 62.83 13.76
 6 2 3 71.85 5.42
 6 2 3 85.07 14.65
 6 2 3 66.08 5.48
 6 2 3 78.8 5.21
 6 2 4 59.4 5.02
 6 2 4 61.14 14.11
 6 2 4 56.72 5.17
 6 2 4 64.34 5.19
 6 2 5 84.69 5.98
 6 2 5 102.89 6.73
 6 2 5 79.75 6.89
 6 2 5 105.24 18.26
 6 2 6 87.45 5.94
 -6 -2 -6 71.56 14.19
 6 2 6 81.13 14.83
 6 2 6 67.36 6.32
 -6 -2 -7 144.31 19.17
 6 2 7 163.08 8.88
 6 2 7 143.28 9.71
 6 2 7 150.39 19.83
 -6 -2 -8 3.8 1.04
 6 2 8 1.72 0.96
 6 2 8 2.93 1.36
 -6 -2 -9 51.9 3.45
 6 2 9 63.37 4.51
 6 2 10 29.14 2.58
 -6 -2 -11 33.26 2.16
 6 2 11 31.59 2.23
 6 3 -15 173.34 7.69
 6 3 -14 129.06 6.12
 6 3 -14 123.3 6.6
 6 3 -13 109.57 6.03
 6 3 -13 120.52 6.41
 6 3 -12 54.66 4.09
 6 3 -12 51.98 4.11
 6 3 -12 53.34 4.27
 6 3 -11 24.33 9.31
 6 3 -10 69.7 5.5
 6 3 -10 70.13 5.81
 6 3 -10 74.34 5.73
 6 3 -10 72 5.14
 6 3 -9 40.34 4.48
 6 3 -9 38.43 4.15
 6 3 -9 40.91 3.88
 6 3 -9 47.74 4.79
 6 3 -9 38.24 12.38
 6 3 -8 86.06 6.93
 6 3 -8 110.32 7.66
 6 3 -8 120.01 8.05
 6 3 -8 130.58 8.05
 6 3 -8 133.38 21.27
 6 3 -8 109.96 8.25
 6 3 -7 6.22 2.11
 6 3 -7 6.22 2.15
 6 3 -7 9.19 2.28
 6 3 -7 11.82 5.73
 6 3 -7 13.33 6.06
 6 3 -7 5.51 1.5
 6 3 -6 46.18 3.85
 6 3 -6 47.56 5.17
 6 3 -6 52.75 10.77
 6 3 -6 47.25 4.31
 6 3 -6 40.44 4.19
 6 3 -6 41.04 11.12
 6 3 -6 42.24 5.22
 6 3 -5 111.87 8.5
 6 3 -5 124.2 20.66
 6 3 -5 100.21 7.82
 6 3 -5 121.73 15.85
 6 3 -5 122.23 15.33
 -6 -3 5 135.77 13.97
 6 3 -5 121.03 6.91
 6 3 -5 114.56 6.79
 6 3 -5 144.78 10.57
 6 3 -5 123.14 6.78
 6 3 -5 104 7.83
 6 3 -4 211.02 11.32
 6 3 -4 198.22 30.37
 6 3 -4 188.61 11.62
 6 3 -4 197.69 14.32
 6 3 -4 196.52 18.92
 -6 -3 4 192.07 16.14
 6 3 -4 184.6 9.43
 6 3 -4 201.37 9.9
 6 3 -4 199.52 9.77
 6 3 -4 197.18 12.45
 6 3 -3 569.42 24.07
 6 3 -3 574.38 23.92
 6 3 -3 531.15 28.75
 6 3 -3 560.45 24
 6 3 -3 527.7 24.67
 6 3 -3 573.84 23.77
 6 3 -3 526.98 26.65
 6 3 -3 590.6 36.12
 6 3 -3 658.35 65.65
 6 3 -3 597.27 29.47
 6 3 -2 333.24 24.07
 6 3 -2 341.78 15.32
 6 3 -2 318.26 15.68
 6 3 -2 347.72 15.21
 6 3 -2 330.1 17.9
 6 3 -2 345.18 25.37
 6 3 -2 354.57 15.46
 6 3 -2 356.08 49.93
 6 3 -2 337.03 20.77
 6 3 -2 349.76 15.2
 6 3 -1 255.87 12.15
 6 3 -1 258.06 12.49
 6 3 -1 268.34 12.14
 6 3 -1 270.66 12.17
 6 3 -1 260.38 12.05
 6 3 -1 250.41 12.1
 6 3 -1 261.75 21.29
 6 3 -1 231.27 12.81
 6 3 -1 302.18 17.18
 6 3 0 398.51 28.93
 6 3 0 393.81 17.42
 6 3 0 381.61 17.55
 6 3 0 386.07 17.36
 6 3 0 394.49 17.51
 6 3 0 413.18 20.72
 6 3 0 412.83 17.68
 6 3 0 472.32 46.44
 6 3 1 11.18 1.73
 6 3 1 10.79 6.99
 6 3 1 8.48 4.14
 6 3 1 13.62 1.72
 6 3 1 10.46 2.25
 6 3 1 17.01 1.91
 6 3 2 181.04 9.61
 6 3 2 168.76 9
 6 3 2 180.7 10.32
 6 3 2 155.66 22.02
 6 3 2 181.76 9.3
 6 3 2 200.75 23.02
 6 3 3 71.11 5.48
 6 3 3 58.42 12.83
 6 3 3 69.49 15.11
 -6 -3 -3 71.68 12.09
 6 3 3 74.42 5.57
 6 3 3 74.25 5.73
 6 3 4 61.75 5.33
 6 3 4 53.65 4.7
 6 3 4 57.78 5.23
 6 3 4 68.44 15.07
 6 3 5 34.01 3.62
 6 3 5 28.76 3.08
 6 3 5 33.38 10.18
 6 3 5 27.96 3.86
 6 3 6 149.6 20.63
 -6 -3 -6 117.9 18.58
 6 3 6 127.82 9.49
 6 3 6 159.97 8.79
 -6 -3 -7 51.71 10.79
 6 3 7 68.37 12.75
 6 3 8 3.3 0.99
 6 3 8 4.07 1.42
 6 3 9 3.68 0.93
 -6 -3 -9 3.52 0.83
 6 3 9 4.89 1.21
 6 3 10 69.09 4.17
 6 4 -14 7.8 1.08
 6 4 -14 9.2 1.27
 6 4 -13 3.06 0.99
 6 4 -13 2.64 0.92
 6 4 -12 23.97 2.54
 6 4 -12 22.21 2.58
 -6 -4 11 1.55 3.47
 6 4 -11 3.41 3.82
 6 4 -11 5.42 1.5
 6 4 -10 0.19 1.13
 -6 -4 10 -1.89 4.88
 6 4 -10 -2.13 2.76
 6 4 -10 -0.2 1.08
 6 4 -10 0.2 1.13
 6 4 -10 0.15 0.82
 6 4 -9 117.79 6.99
 -6 -4 9 54.99 14.99
 6 4 -9 137.91 23.58
 6 4 -9 65.51 6.07
 6 4 -9 90.51 7.08
 6 4 -9 108 7.89
 6 4 -8 75.11 5.88
 -6 -4 8 53.18 13.26
 6 4 -8 70.64 15.77
 6 4 -8 61.91 5.41
 6 4 -8 42.88 5.26
 6 4 -7 23.18 2.86
 -6 -4 7 25.5 7.77
 6 4 -7 31.47 9.36
 6 4 -7 19.47 2.85
 6 4 -7 20.7 3.27
 6 4 -7 23.08 2.95
 6 4 -7 23.33 3.72
 6 4 -7 30.6 9.35
 -6 -4 6 46.73 9.22
 6 4 -6 32.51 3.9
 6 4 -6 46.46 9.6
 6 4 -6 43.15 3.66
 6 4 -6 45.57 4.07
 6 4 -6 32.21 4.81
 6 4 -6 46.62 3.86
 6 4 -6 21.28 9.3
 6 4 -5 130.24 9.46
 6 4 -5 127.73 7.24
 -6 -4 5 131.39 14.45
 6 4 -5 107.88 14.66
 6 4 -5 113.17 8.6
 6 4 -5 121.03 7.15
 6 4 -5 135.61 7.44
 6 4 -5 110.75 21.87
 6 4 -5 144.67 11.49
 6 4 -4 9.1 1.54
 6 4 -4 8.04 3.89
 6 4 -4 5.64 6.33
 6 4 -4 16.41 5.15
 -6 -4 4 8.38 3.15
 6 4 -4 6.18 2.44
 6 4 -4 11.35 2.3
 6 4 -4 12.16 1.71
 6 4 -3 231.12 12.59
 6 4 -3 262.9 22.02
 6 4 -3 247.62 11.71
 6 4 -3 250.33 11.82
 6 4 -3 260.16 12.1
 6 4 -3 235.37 15.11
 6 4 -3 258.99 43.4
 6 4 -3 232.87 16.6
 6 4 -2 1.59 1.07
 6 4 -2 0.48 0.58
 6 4 -2 0.9 0.73
 6 4 -2 -0.1 0.59
 6 4 -2 0.64 0.58
 6 4 -2 0.71 1.3
 6 4 -2 2.4 2.7
 6 4 -2 -0.73 1.63
 6 4 -1 3.05 0.96
 6 4 -1 2.65 0.87
 6 4 -1 3.69 0.95
 6 4 -1 4.22 1.07
 6 4 -1 1.63 1.82
 6 4 0 82.85 5.07
 6 4 0 75.22 4.98
 6 4 0 87.37 7.52
 6 4 0 83.65 5.13
 6 4 0 78.82 11.92
 6 4 0 61.17 17.7
 6 4 1 143.79 7.7
 6 4 1 144.58 7.85
 6 4 1 141.71 7.6
 6 4 1 116.38 16.62
 6 4 1 132.35 9.23
 6 4 1 146.03 24.03
 6 4 2 64.49 4.63
 6 4 2 62.29 13.25
 6 4 2 69.54 5.01
 6 4 2 48.75 12.79
 6 4 2 69.72 4.71
 6 4 2 67.14 5.61
 6 4 3 54.91 4.67
 6 4 3 48.93 12.24
 6 4 3 57.27 4.88
 6 4 3 50.18 4.65
 6 4 4 115.72 7.91
 6 4 4 110.1 7.31
 6 4 4 112 7.95
 -6 -4 -4 110.24 16.5
 6 4 4 117.85 20.35
 6 4 5 2.03 1.26
 6 4 5 1.16 0.95
 6 4 5 -0.7 1.58
 6 4 5 1.64 2.12
 -6 -4 -6 47.3 10.98
 6 4 6 62.91 12.94
 6 4 7 227.64 12.13
 6 4 7 213.66 10.91
 6 4 8 249.49 12.44
 6 4 8 249.23 11.68
 -6 -4 -9 173.01 8.05
 6 4 9 186.16 8.89
 6 4 10 111.86 5.48
 6 5 -14 1.54 0.51
 -6 -5 14 1.2 0.47
 6 5 -13 3.35 0.92
 6 5 -13 2.4 0.79
 6 5 -12 11.32 1.87
 6 5 -12 13.11 1.87
 6 5 -11 53.03 4.99
 6 5 -11 64.27 4.97
 -6 -5 10 13.52 7.51
 -6 -5 9 3.87 3.54
 6 5 -9 0.44 1.14
 6 5 -9 1.62 1.17
 6 5 -8 10.03 2.23
 -6 -5 8 14.74 6.36
 6 5 -8 9.61 2.02
 6 5 -8 11.45 5.86
 6 5 -7 68.04 5.57
 6 5 -7 77.32 16.07
 6 5 -7 57.38 11.61
 6 5 -7 63.95 5.1
 -6 -5 7 54.52 11.37
 6 5 -7 54.07 4.61
 6 5 -7 58.38 6.32
 6 5 -6 40.06 4.34
 -6 -5 6 34.01 7.99
 6 5 -6 33.47 8.23
 6 5 -6 48.43 13.36
 6 5 -6 32.77 3.25
 6 5 -6 21.21 4.42
 6 5 -6 32.32 3.13
 6 5 -5 2.48 4.54
 6 5 -5 6.55 2.27
 -6 -5 5 2.74 2.05
 6 5 -5 0.31 1.77
 6 5 -5 1 1.29
 6 5 -5 2.05 1.02
 6 5 -5 1.75 0.84
 6 5 -4 0.83 0.7
 6 5 -4 6.74 8.71
 6 5 -4 0.38 1.79
 6 5 -4 -0.95 1.74
 6 5 -4 0.12 0.68
 6 5 -3 35.94 3.06
 6 5 -3 40.89 6.69
 6 5 -3 47.64 7.61
 6 5 -3 53.29 22.99
 6 5 -3 30.64 3.05
 6 5 -3 26.31 6.42
 6 5 -3 34.53 2.93
 6 5 -2 156.61 8.1
 6 5 -2 153.35 7.85
 6 5 -2 158.59 14.71
 6 5 -2 150.15 13.34
 6 5 -2 129.65 33.83
 6 5 -2 145.02 15.72
 6 5 -2 147.69 8.29
 6 5 -1 325.75 48.25
 6 5 -1 286.21 13.71
 6 5 -1 302.58 14.01
 6 5 -1 289.79 23.86
 6 5 -1 317.64 19.29
 6 5 -1 371.3 21.37
 6 5 -1 284.81 13.88
 6 5 0 119.22 6.85
 6 5 0 126.47 9.69
 6 5 0 122.03 6.89
 6 5 0 120.81 25.27
 6 5 0 117.35 15.12
 6 5 1 27.42 2.66
 6 5 1 30.13 2.84
 6 5 1 35.43 4.29
 6 5 1 24.23 2.58
 6 5 1 23.65 7.45
 6 5 2 26.16 2.71
 6 5 2 25.67 2.68
 6 5 2 25.35 2.83
 6 5 2 31.24 9.94
 6 5 2 24.58 9.82
 6 5 2 26.12 3.54
 6 5 3 240.22 12.8
 6 5 3 245.24 12.79
 6 5 3 221.74 12.26
 6 5 4 310.59 33.32
 6 5 4 315.06 15
 -6 -5 -4 242.77 26.77
 6 5 4 310.9 15.67
 6 5 4 270.89 15.27
 6 5 5 269.96 14.07
 -6 -5 -5 286.45 26.65
 6 5 5 279.29 29.93
 6 5 6 235.29 13.01
 6 5 6 238.56 11.66
 6 5 6 252.35 12.34
 6 5 7 131.02 8.08
 6 5 7 143.75 7.5
 6 5 8 71.89 4.59
 6 5 8 68.28 4.13
 6 5 9 53.36 3.3
 -6 -5 -9 52.77 2.92
 6 6 -13 0.14 0.53
 -6 -6 13 0.83 0.5
 6 6 -12 15.48 1.87
 6 6 -12 20.61 2.26
 -6 -6 12 21.72 2.19
 6 6 -11 76.12 5.65
 6 6 -11 88.44 5.93
 -6 -6 11 92.18 5.96
 6 6 -10 262.21 12.15
 6 6 -10 161.67 10.58
 -6 -6 9 170.89 24.99
 6 6 -9 186.73 23.16
 6 6 -8 70.55 13.86
 -6 -6 8 94.49 16.52
 6 6 -8 88.99 6.21
 6 6 -8 89.09 6.63
 6 6 -7 24.85 2.79
 6 6 -7 24.46 7.28
 -6 -6 7 27.68 7.86
 6 6 -7 22.75 3.3
 6 6 -7 32.18 10.42
 6 6 -7 21.89 2.89
 6 6 -6 13.11 1.91
 6 6 -6 11.55 4.53
 -6 -6 6 14.5 5.22
 6 6 -6 14.28 2.81
 6 6 -6 17.93 8.7
 6 6 -6 13.86 2.11
 6 6 -5 53.51 4.15
 6 6 -5 56.21 4.05
 6 6 -5 40.24 8.76
 6 6 -5 62.12 17.99
 6 6 -5 49.74 5.91
 -6 -6 5 57.53 9.98
 6 6 -4 201.47 10.65
 6 6 -4 188.69 19.66
 6 6 -4 197.81 10.09
 6 6 -4 217.61 39.62
 6 6 -4 203.31 10.2
 6 6 -4 214.88 16.06
 6 6 -4 213.19 15.17
 6 6 -3 170.5 9.37
 6 6 -3 145.41 16.86
 6 6 -3 163.59 8.69
 6 6 -3 171.88 8.75
 6 6 -3 192.56 16.37
 6 6 -3 188.93 15.28
 6 6 -2 2.5 3.33
 6 6 -2 7.6 3.69
 6 6 -2 4.74 1.09
 6 6 -2 5.37 1.26
 6 6 -2 8.74 4
 6 6 -2 4.87 10.9
 6 6 -2 5.09 1.28
 6 6 -1 3.24 1.03
 6 6 -1 7.37 3.42
 6 6 -1 3.42 2.77
 6 6 -1 4.89 1.23
 6 6 0 38.16 3.3
 6 6 0 44.39 9.07
 6 6 0 40.46 5.25
 6 6 0 56.73 17.26
 6 6 0 37.55 3.25
 6 6 1 233.7 11.35
 6 6 1 213.28 13.27
 6 6 1 203.63 30.28
 6 6 1 225.29 11.27
 6 6 2 196.57 10.01
 6 6 2 198.5 24.69
 6 6 2 177.79 11.25
 6 6 2 199.33 27.5
 6 6 3 132.13 8.5
 6 6 3 143.81 8.63
 6 6 3 143.65 21.03
 6 6 3 97.3 18.47
 -6 -6 -4 107.63 16.41
 6 6 4 142.02 21.76
 6 6 5 74.76 4.91
 6 6 5 75.88 5.41
 6 6 6 38.07 3.06
 6 6 6 37.67 3.69
 6 6 6 40.37 3.42
 6 6 7 32.22 2.89
 6 6 7 35.37 2.76
 6 6 8 29.6 2.41
 6 6 8 42.75 2.53
 6 7 -13 133.46 6.59
 6 7 -13 173.03 7.04
 -6 -7 12 126.15 6.48
 6 7 -12 154.47 7.2
 6 7 -11 142.45 7.59
 -6 -7 11 118.72 6.92
 6 7 -10 3.71 1.43
 -6 -7 10 2.39 1.24
 6 7 -9 30.98 3.63
 -6 -7 8 69.41 13.49
 6 7 -7 110.99 8.23
 6 7 -7 132.87 7.83
 -6 -7 7 132.33 17.74
 6 7 -7 118.54 21.25
 6 7 -6 15.42 3.08
 6 7 -6 16.79 2.25
 -6 -7 6 16.72 5.61
 6 7 -6 11.75 7.46
 6 7 -5 0.34 1.65
 6 7 -5 2.01 0.97
 6 7 -5 2 1.09
 6 7 -5 -3.02 8.73
 -6 -7 5 4.97 2.87
 6 7 -4 110.09 6.26
 6 7 -4 106.27 28.73
 6 7 -4 100.57 6.67
 6 7 -4 82.94 12.94
 6 7 -4 107.77 11.03
 6 7 -4 106.9 10.44
 6 7 -3 55.22 4.19
 6 7 -3 49.01 3.62
 6 7 -3 43.58 7.39
 6 7 -3 56.34 23.93
 6 7 -3 44.82 3.98
 6 7 -3 42.95 9.06
 6 7 -3 47.61 8.13
 6 7 -2 163.88 8.62
 6 7 -2 137.07 16.98
 6 7 -2 145.46 8.53
 6 7 -2 188.27 15.94
 6 7 -2 152.06 13.67
 6 7 -2 135.69 35.38
 6 7 -1 69.29 4.85
 6 7 -1 69.45 4.73
 6 7 -1 69.19 8.45
 6 7 -1 57.28 7.29
 6 7 0 30.23 2.89
 6 7 0 31.53 2.85
 6 7 0 16.4 3.43
 6 7 0 19.6 10.29
 6 7 1 203.45 10.26
 6 7 1 211.62 10.34
 6 7 1 165.91 26.89
 6 7 1 176.85 11.85
 6 7 2 20.88 7.24
 6 7 2 13.32 6.54
 6 7 3 17.27 2.53
 6 7 3 17.93 7.33
 6 7 3 19.7 2.71
 6 7 4 34.65 3.27
 6 7 4 43.33 3.65
 6 7 4 35.63 3.79
 6 7 5 76.11 4.72
 6 7 5 69.99 5.07
 6 7 6 87.93 4.87
 6 7 6 90.69 5.27
 6 7 7 26.57 1.91
 6 7 7 15.48 1.4
 6 8 -12 8.47 1.11
 6 8 -12 6.54 1.02
 6 8 -11 4.57 1.15
 6 8 -11 4.51 1.14
 6 8 -10 20.33 2.5
 6 8 -9 0.64 1.03
 6 8 -8 14.12 2.26
 6 8 -7 14.05 2.27
 6 8 -7 12.79 2.01
 6 8 -7 13.9 2.48
 6 8 -6 2.27 4.15
 6 8 -5 8.49 1.73
 6 8 -5 6.03 5.52
 6 8 -4 27.17 2.87
 6 8 -4 27.44 3.04
 6 8 -4 22.69 6.49
 6 8 -4 30.33 5.54
 6 8 -4 29.75 5.97
 6 8 -4 36.87 17.59
 6 8 -3 45.27 3.67
 6 8 -3 47.29 3.91
 6 8 -3 30.7 7.8
 6 8 -3 29.8 17.06
 6 8 -3 38.75 7.53
 6 8 -3 37.82 6.84
 6 8 -2 175.09 14.79
 6 8 -2 146.95 13
 6 8 -2 131.84 7.55
 6 8 -2 137.74 7.9
 6 8 -2 150.23 36.65
 6 8 -1 18.87 2.29
 6 8 -1 13.94 3.7
 6 8 -1 10.37 8.95
 6 8 0 2.58 4.72
 6 8 1 46.9 3.64
 6 8 1 49.38 13.12
 6 8 1 33.56 4.24
 6 8 2 78.52 6.06
 6 8 3 45.41 3.82
 6 8 3 42.32 3.72
 6 8 3 40.68 3.71
 6 8 4 44.98 3.42
 6 8 4 43.39 3.87
 6 8 5 83.52 4.73
 6 8 5 96.28 5.43
 6 8 6 12.16 1.37
 6 9 -11 2.8 0.7
 6 9 -11 2.25 0.61
 6 9 -10 42.99 3.58
 6 9 -10 48.91 3.43
 6 9 -9 9.83 1.66
 6 9 -9 12.11 2.03
 6 9 -8 4.73 1.21
 6 9 -8 6.12 1.6
 6 9 -7 6.45 1.68
 6 9 -7 7.47 1.38
 6 9 -7 7.46 1.76
 6 9 -6 2.58 0.89
 6 9 -6 2.32 1.13
 6 9 -6 2.45 0.97
 6 9 -5 12.99 1.98
 6 9 -5 11.39 1.73
 6 9 -4 8.25 1.59
 6 9 -4 8.89 1.43
 6 9 -3 1.65 0.9
 6 9 -3 5.99 3.09
 6 9 -2 27.07 5.31
 6 9 -2 28.14 2.78
 -6 -9 2 30.93 2.86
 6 9 -1 17.92 2.1
 6 9 -1 15.59 3.52
 6 9 0 97.61 5.79
 6 9 0 90.88 7.42
 6 9 1 73.43 5.84
 6 9 2 73.38 5.26
 6 9 2 71.04 5.09
 6 9 2 69.56 4.91
 6 9 3 3.74 0.95
 6 9 3 4.05 0.93
 6 9 3 3.25 1.25
 6 9 4 5.77 0.9
 6 9 4 6.53 1.31
 6 9 5 55.48 3.37
 6 10 -10 4.3 0.83
 6 10 -9 2.36 0.88
 6 10 -8 25.79 2.43
 6 10 -8 56.02 3.9
 6 10 -7 28.68 2.93
 6 10 -7 34.58 3.15
 6 10 -6 44.33 3.61
 6 10 -6 48.26 4.38
 6 10 -5 16.16 2.03
 6 10 -5 26.15 3.72
 6 10 -4 68.71 4.56
 6 10 -4 86.49 8.13
 6 10 -3 76.89 4.68
 -6 -10 3 68.72 4.61
 6 10 -3 84.45 8.51
 6 10 -2 17.38 1.92
 -6 -10 2 16.87 1.91
 6 10 -1 8.36 2.49
 6 10 -1 6.93 1.18
 6 10 0 16.47 2.59
 6 10 1 1.43 0.89
 6 10 1 0.96 0.88
 6 10 2 70.78 4.54
 6 10 2 88.39 5.32
 6 10 3 110.46 6.02
 6 10 4 124.43 5.89
 6 11 -8 2.36 0.72
 -6 -11 8 1.38 0.95
 6 11 -7 0.17 0.53
 -6 -11 7 0.1 0.97
 6 11 -6 3.95 0.92
 -6 -11 6 2.49 1.11
 6 11 -6 4.8 1.12
 6 11 -5 20.25 1.95
 -6 -11 5 18.46 2.07
 6 11 -5 25.08 3.07
 6 11 -4 33.46 2.47
 -6 -11 4 26.34 2.41
 6 11 -3 0.27 0.42
 -6 -11 3 1.18 0.69
 6 11 -3 1.4 1.8
 6 11 -2 67.94 6.14
 6 11 -1 71.48 5.54
 6 11 0 57.49 3.97
 6 11 0 46.33 3.52
 6 11 1 39.91 3.03
 6 11 2 11.61 1.3
 6 12 -3 9.11 1.85
 7 -13 -4 3.85 1.01
 7 -13 -3 1.57 0.89
 7 -13 -2 5.48 2.34
 7 -13 -1 4.17 2.86
 7 -13 0 27.44 2.96
 -7 13 0 21.53 1.76
 7 -13 1 53.8 4.66
 7 -13 1 63.88 6.9
 -7 13 -1 51.46 3.22
 7 -13 2 84.63 5.64
 -7 13 -2 70.19 4.21
 7 -13 3 130.5 6.25
 -7 13 -3 84.83 5.2
 7 -12 -7 2.27 0.61
 7 -12 -6 -0.09 0.71
 7 -12 -5 4.52 1.2
 7 -12 -4 22.9 3.51
 7 -12 -4 22.01 2.86
 7 -12 -3 85.83 7.8
 -7 12 2 197.94 9.23
 7 -12 -2 205.01 10.53
 -7 12 1 226.39 10.51
 7 -12 -1 238.16 12.26
 7 -12 0 251.89 12.98
 -7 12 0 243.93 10.6
 7 -12 1 61.42 5.78
 7 -12 1 58.6 3.97
 -7 12 -1 65.38 4.09
 7 -12 2 26.46 3.54
 7 -12 2 20.1 3.84
 -7 12 -2 22.15 2.3
 7 -12 3 8.97 1.9
 7 -12 3 9.51 2.27
 -7 12 -3 11.26 1.82
 -7 12 -4 6.71 1.51
 7 -12 4 9.81 1.58
 -7 12 -5 35.62 3.01
 7 -11 -8 28.03 2.07
 7 -11 -8 17.39 1.77
 7 -11 -7 77.63 4.95
 7 -11 -6 159.98 9.09
 7 -11 -6 168.17 9.12
 7 -11 -5 405.11 20.75
 7 -11 -5 401.4 19.62
 7 -11 -5 441.57 19.13
 7 -11 -4 414.63 22.95
 7 -11 -4 465.5 21.07
 -7 11 3 362.18 15.91
 7 -11 -3 363.25 17.31
 -7 11 2 224.16 10.52
 7 -11 -2 218.42 11.97
 7 -11 -1 54.43 5.19
 7 -11 -1 52.47 3.84
 7 -11 -1 64.74 10.4
 -7 11 1 64.03 4.02
 7 -11 0 17.81 3.21
 -7 11 0 16.83 1.97
 7 -11 1 14.43 3.07
 7 -11 1 19.15 5.08
 -7 11 -1 12.91 1.78
 7 -11 2 1.34 1.52
 7 -11 2 0.39 1.89
 -7 11 -2 1.65 0.93
 7 -11 3 23.1 3.29
 7 -11 3 30.14 4.27
 -7 11 -3 25.98 2.9
 -7 11 -4 21.31 2.9
 7 -11 4 20.45 2.68
 -7 11 -5 -0.17 1.15
 7 -11 5 1.58 0.77
 -7 11 -6 36.76 3.19
 -7 11 -7 52.71 3.16
 7 -10 -10 114.59 4.96
 7 -10 -10 94.87 4.98
 7 -10 -9 398.84 16.95
 7 -10 -8 513.05 22.21
 7 -10 -7 324.5 16.57
 7 -10 -7 401.89 17.39
 7 -10 -6 320.41 16.5
 7 -10 -6 342.18 15.87
 7 -10 -5 218.25 14.22
 7 -10 -5 243.91 12.73
 7 -10 -4 28.2 3.13
 7 -10 -4 41.61 4.58
 7 -10 -4 34.77 5.34
 -7 10 3 20.85 6.25
 7 -10 -3 28.56 3.32
 7 -10 -3 26.32 5.73
 7 -10 -3 29.71 2.69
 7 -10 -2 42.42 22.2
 7 -10 -2 39.18 3.31
 -7 10 2 44.27 9.26
 -7 10 2 38.88 3.13
 -7 10 1 162.15 18.65
 -7 10 1 158.26 8.34
 7 -10 0 -6.67 12.19
 -7 10 0 -1.12 2.05
 -7 10 0 1.34 0.83
 7 -10 1 0.59 2.98
 7 -10 1 5 6.45
 -7 10 -1 0.89 0.86
 7 -10 1 1.44 0.9
 7 -10 2 66 6.62
 -7 10 -2 67.62 4.84
 7 -10 2 70.11 8.13
 7 -10 2 58.57 4.59
 7 -10 3 23.06 3.45
 7 -10 3 15.98 3.61
 7 -10 3 18.39 2.2
 7 -10 4 28.11 3.35
 7 -10 4 26.71 4.05
 7 -10 4 22.28 2.74
 7 -10 5 23.1 2.57
 7 -10 5 13.84 2.26
 7 -10 6 1.5 0.73
 7 -10 6 1.47 0.91
 7 -10 7 21.57 2.18
 -7 10 -8 29.77 2.12
 7 -9 -11 358.64 16.01
 7 -9 -11 409.15 15.87
 7 -9 -10 385.66 16.38
 7 -9 -9 302.24 13.83
 7 -9 -8 130.31 8.26
 7 -9 -8 199.96 9.47
 7 -9 -7 110.35 7.47
 7 -9 -7 98.15 7.2
 7 -9 -6 7.13 2.38
 7 -9 -6 7.4 1.94
 7 -9 -6 8.03 1.98
 7 -9 -5 12.18 7.87
 -7 9 5 4.59 2.66
 -7 9 4 40.33 8.24
 7 -9 -4 39.04 6.07
 7 -9 -3 9.72 8.89
 7 -9 -3 5.78 1.24
 7 -9 -3 4.29 1.53
 7 -9 -3 4.58 3.06
 -7 9 3 7.04 3.68
 -7 9 2 16.31 5.84
 7 -9 -2 19.43 16.75
 7 -9 -2 17.42 2.94
 -7 9 2 20.02 2.16
 7 -9 -2 22.13 6.58
 -7 9 1 5.72 3.31
 7 -9 -1 7.49 9.68
 7 -9 -1 5.9 2.03
 -7 9 1 5.77 1.23
 7 -9 -1 0.89 3.98
 -7 9 0 7.04 4.3
 7 -9 0 7.47 1.53
 7 -9 0 19.65 14.66
 7 -9 0 9.71 2.76
 -7 9 0 7.76 1.48
 7 -9 0 10.93 5.06
 7 -9 1 5.98 2.58
 7 -9 1 7.13 1.5
 7 -9 1 4.96 11.1
 7 -9 1 3.56 3.26
 -7 9 -1 6 3.48
 7 -9 2 72.74 23.38
 -7 9 -2 64.07 12.5
 7 -9 2 86.9 9.12
 7 -9 2 70.66 7.21
 7 -9 3 66.81 19.02
 -7 9 -3 68.65 14.45
 7 -9 4 185.22 10.65
 7 -9 4 166.89 10.08
 7 -9 4 179.13 12.23
 7 -9 5 119.5 7.28
 7 -9 5 104.28 7.56
 7 -9 6 45.52 4.34
 7 -9 7 2.29 1.04
 7 -9 8 26.5 2.39
 7 -9 9 13.79 1.29
 7 -8 -12 136.99 5.67
 7 -8 -12 109.55 5.67
 7 -8 -11 59.37 3.23
 7 -8 -11 41.57 2.95
 7 -8 -10 24.24 2.31
 7 -8 -9 8.84 1.71
 7 -8 -8 14.84 2.57
 7 -8 -8 11.9 2.22
 7 -8 -7 9.49 2.25
 -7 8 7 7.67 4.87
 7 -8 -6 26.61 3.44
 -7 8 6 33.79 7.45
 7 -8 -6 19.6 9.63
 7 -8 -5 13.8 1.84
 7 -8 -5 12.96 8.39
 7 -8 -5 18.9 4
 -7 8 5 15.62 4.79
 7 -8 -5 16.01 3.08
 7 -8 -4 4.37 1.14
 7 -8 -4 4.48 1.42
 7 -8 -4 6.89 3.03
 -7 8 4 2.67 2
 7 -8 -4 5.04 2.18
 7 -8 -3 9.25 1.64
 7 -8 -3 4.98 9.11
 7 -8 -3 7.66 3.97
 -7 8 3 7.64 3.92
 7 -8 -3 9.08 2.02
 7 -8 -2 23.67 3.33
 -7 8 2 21.05 2.15
 7 -8 -2 29.02 6.95
 -7 8 2 33.21 7.86
 7 -8 -2 16.1 2.12
 7 -8 -1 162.39 10.77
 -7 8 1 160.22 8.29
 7 -8 -1 144.25 16.61
 7 -8 -1 145.89 8.14
 -7 8 1 169.22 19.04
 7 -8 -1 128.29 44.57
 7 -8 0 571.36 81.14
 7 -8 0 601.49 35.72
 7 -8 0 581.33 24.46
 -7 8 0 628.4 41.57
 7 -8 0 540.42 24.37
 7 -8 0 550.8 28.27
 7 -8 1 524.23 69.56
 7 -8 1 565.17 31.41
 7 -8 1 537.36 23.15
 7 -8 1 471.34 26.57
 7 -8 2 354.37 51.48
 -7 8 -2 397.27 36.2
 7 -8 2 409.72 19.1
 7 -8 2 436.42 22.32
 7 -8 2 411.63 24.32
 -7 8 -3 69.4 16.45
 7 -8 3 71.11 19.88
 7 -8 3 90.49 7.3
 7 -8 3 95.56 8.95
 7 -8 3 84.44 6.23
 7 -8 4 3.59 1.56
 7 -8 4 1.65 1.41
 -7 8 -4 7.52 5.61
 -7 8 -5 7.98 5.77
 7 -8 5 7.6 1.73
 7 -8 6 48.3 5.05
 7 -8 6 56.62 5.23
 7 -8 7 118.17 7.22
 7 -8 7 101.73 7.03
 7 -8 8 1.75 0.93
 7 -8 9 7.9 1.21
 7 -7 -12 1.74 0.61
 7 -7 -12 2.09 0.51
 7 -7 -11 1.23 0.66
 7 -7 -11 1.37 0.78
 7 -7 -10 4.75 1.25
 7 -7 -9 9.61 1.9
 -7 7 8 137.31 21.51
 -7 7 7 38.47 10.52
 7 -7 -7 54.2 5.45
 7 -7 -6 150.14 10.98
 7 -7 -6 139.91 8.84
 7 -7 -6 130.74 7.52
 7 -7 -6 143.65 26.78
 -7 7 5 103.95 12.8
 7 -7 -5 103.51 9.55
 7 -7 -5 113.67 8.02
 7 -7 -5 101.91 6.2
 7 -7 -5 93.65 23.58
 -7 7 4 270.78 22.32
 7 -7 -4 256.46 18.05
 7 -7 -4 268.56 14.23
 7 -7 -4 286.85 15.84
 7 -7 -4 277.25 13.2
 7 -7 -4 294.02 46.19
 7 -7 -3 730.79 84.45
 7 -7 -3 689.79 30.21
 7 -7 -3 717.18 38.64
 7 -7 -3 749.62 30.43
 7 -7 -3 653.6 31.33
 -7 7 3 818.88 44.45
 -7 7 2 812.32 47.73
 7 -7 -2 776.58 33.74
 7 -7 -2 790.21 35.77
 7 -7 -2 866.7 46.07
 7 -7 -2 822.32 33.41
 7 -7 -2 855.9 102.66
 -7 7 1 489.5 34.34
 7 -7 -1 457.83 23.3
 7 -7 -1 429.1 30.76
 7 -7 -1 450.47 20.53
 7 -7 -1 436.16 74.18
 7 -7 -1 487.66 20.58
 7 -7 0 480.11 25.66
 7 -7 0 566.87 77.86
 7 -7 0 507.36 22.3
 7 -7 0 585.78 33.06
 7 -7 0 510.73 22.4
 7 -7 1 20.13 3.11
 7 -7 1 16 2.17
 7 -7 1 16.69 4.61
 7 -7 1 8.64 9.69
 -7 7 -1 23.62 7.03
 7 -7 1 12.25 3.18
 7 -7 2 10.88 2.71
 7 -7 2 17.7 11.21
 7 -7 2 18.34 4.26
 7 -7 2 10.06 2.58
 7 -7 2 11.47 1.98
 7 -7 2 13.26 2.19
 -7 7 -2 17.32 7.47
 7 -7 3 1.41 1.4
 7 -7 3 6.28 5.74
 7 -7 3 3.78 2.4
 7 -7 3 3.56 1.35
 7 -7 3 2.91 1.39
 7 -7 4 1.95 1.21
 -7 7 -4 -2.29 5.12
 7 -7 4 3.67 1.58
 7 -7 4 2.47 1.39
 -7 7 -5 12.5 6.95
 7 -7 5 15.22 2.97
 7 -7 5 14.82 2.9
 -7 7 -6 5.65 4.83
 7 -7 6 3.34 1.7
 -7 7 -7 52.2 4.34
 7 -7 7 66.99 5.32
 7 -7 7 66.73 5.47
 -7 7 -8 59.62 4
 7 -7 8 60.1 4.59
 7 -7 8 64.57 4.53
 -7 7 -9 26.27 2.05
 7 -7 9 33.58 2.51
 7 -7 9 34.02 2.76
 7 -7 10 30.17 2.14
 7 -6 -13 9.33 1.12
 7 -6 -13 13.45 1.25
 7 -6 -12 38 2.32
 7 -6 -12 39.12 2.65
 7 -6 -11 7.22 1.4
 7 -6 -11 6.78 1.32
 7 -6 -10 3.57 1.28
 -7 6 9 9.61 6.09
 7 -6 -9 10.58 2.23
 7 -6 -8 79.54 6.94
 7 -6 -8 102.17 7
 -7 6 8 72.28 15.87
 7 -6 -7 401.96 22.21
 7 -6 -7 478.05 20.08
 7 -6 -7 445.62 45.68
 7 -6 -7 463.68 22.42
 7 -6 -7 382.82 20.87
 7 -6 -6 1164.66 47.78
 7 -6 -6 1111.76 46.4
 7 -6 -6 1057.17 50.28
 7 -6 -6 1167.64 49.3
 7 -6 -6 1024.91 83.27
 7 -6 -5 1138.32 46.75
 7 -6 -5 1023.72 51.12
 -7 6 5 1006.27 56.29
 7 -6 -5 1013.28 86.66
 7 -6 -4 761.84 31.8
 -7 6 4 673.84 38.96
 7 -6 -4 642.43 34.46
 7 -6 -4 664.56 28.94
 7 -6 -4 631.86 29.68
 7 -6 -4 681.45 70.9
 7 -6 -4 676.4 28.82
 7 -6 -3 362.59 15.97
 -7 6 3 313.98 24.35
 7 -6 -3 334.52 15.17
 7 -6 -3 354.65 23.06
 7 -6 -3 319.7 16.75
 7 -6 -3 336.81 15.8
 7 -6 -3 337.17 55.02
 7 -6 -2 8.37 1.53
 -7 6 2 7.3 3.33
 7 -6 -2 8.61 1.8
 7 -6 -2 9.93 4.77
 7 -6 -2 10.13 1.51
 7 -6 -2 10.81 2.3
 7 -6 -2 5.92 13.25
 7 -6 -1 138.63 8.45
 7 -6 -1 156.76 8.22
 7 -6 -1 158.66 8.41
 7 -6 -1 152.58 15.59
 7 -6 -1 161.36 10.4
 7 -6 0 1.85 3.09
 7 -6 0 1.15 0.79
 7 -6 0 5.09 9.29
 -7 6 0 4.88 2.82
 7 -6 0 1.87 1.05
 7 -6 0 0.58 1.65
 7 -6 1 26.89 2.86
 7 -6 1 26.68 3.28
 7 -6 1 43.7 18.53
 -7 6 -1 26.83 9.62
 7 -6 1 22.17 5.04
 7 -6 1 25.71 2.85
 7 -6 1 23.51 3.92
 7 -6 2 5.37 1.41
 -7 6 -2 2.25 4.12
 7 -6 2 6.6 6.03
 7 -6 2 4.17 1.32
 7 -6 2 3.4 1.83
 7 -6 2 3.94 1.65
 7 -6 2 3.21 2.26
 -7 6 -3 57.67 16.05
 -7 6 -3 75.74 14.16
 7 -6 3 85.57 21.77
 7 -6 3 83.15 6.52
 7 -6 3 83.96 5.93
 7 -6 3 81.48 7.96
 7 -6 3 62.58 6.29
 7 -6 3 78.93 6.11
 7 -6 4 196.81 12.36
 7 -6 4 211.2 11.74
 7 -6 4 231.48 12.41
 -7 6 -4 195.01 27.4
 -7 6 -4 223.56 28.58
 7 -6 5 65.24 6.03
 -7 6 -5 51.4 12.5
 -7 6 -6 -1.36 3.51
 -7 6 -6 -1.66 0.06
 -7 6 -7 12 2.07
 7 -6 7 12.82 2.48
 7 -6 7 11.58 2.25
 7 -6 8 33.82 3.32
 7 -6 8 31.52 3.23
 -7 6 -8 27.6 2.69
 7 -6 9 1.66 0.78
 -7 6 -9 1.47 0.65
 7 -6 9 0.32 0.7
 7 -6 10 12.05 1.33
 7 -6 10 11.22 1.32
 7 -5 -13 1.88 0.59
 7 -5 -13 1.52 0.63
 7 -5 -13 2.96 0.79
 7 -5 -12 51.36 3.47
 7 -5 -12 42.83 3.17
 7 -5 -12 53.76 3.2
 7 -5 -11 133.97 7.56
 7 -5 -11 136.27 7.34
 -7 5 10 508.88 43.41
 -7 5 9 724.89 59.56
 7 -5 -9 786.33 36.86
 7 -5 -8 889.63 36.23
 7 -5 -8 861.64 36.01
 -7 5 8 912.33 61.98
 7 -5 -7 489.6 24.67
 7 -5 -7 459.59 47.27
 7 -5 -7 545.58 22.71
 7 -5 -7 479.79 23.31
 7 -5 -7 464.16 24.53
 7 -5 -6 317.37 40.65
 7 -5 -6 342.47 18.23
 7 -5 -6 341.41 15.96
 7 -5 -5 35.23 3.2
 7 -5 -5 31.71 12.98
 7 -5 -5 42.84 4.3
 7 -5 -5 38.37 3.39
 7 -5 -5 33.68 5.07
 7 -5 -4 51.17 6.59
 7 -5 -4 43.53 3.22
 7 -5 -4 55.37 19.56
 7 -5 -4 43.81 3.53
 7 -5 -4 40.99 3.47
 7 -5 -4 41.57 4.54
 -7 5 4 48.29 7.34
 7 -5 -4 34.27 3.68
 7 -5 -3 0.61 0.69
 7 -5 -3 0.82 0.75
 7 -5 -3 0.5 0.71
 7 -5 -3 1.08 2.62
 -7 5 3 1.3 1.46
 7 -5 -3 0.36 0.96
 7 -5 -3 0.82 0.65
 7 -5 -3 -4.5 8.23
 7 -5 -2 39.76 20.83
 7 -5 -2 34.96 7.35
 -7 5 2 42.83 7.35
 7 -5 -2 51.5 3.61
 7 -5 -2 41.88 3.64
 7 -5 -2 47.59 3.68
 7 -5 -2 40.31 4.35
 7 -5 -1 4.19 4.04
 7 -5 -1 3.84 1.65
 7 -5 -1 5.03 1.29
 7 -5 -1 3.13 1.56
 7 -5 -1 3.15 0.95
 7 -5 0 23.47 14.88
 -7 5 0 25.71 8.05
 7 -5 0 23.64 3.6
 7 -5 0 20.65 2.41
 7 -5 0 16.05 3.19
 7 -5 0 33.79 6.33
 7 -5 0 23.6 2.52
 7 -5 0 21.23 2.52
 7 -5 1 24.56 4.24
 7 -5 1 30.27 3.07
 7 -5 1 30.99 2.77
 7 -5 1 29.29 14.24
 -7 5 -1 16.7 8.61
 7 -5 1 30.65 3.04
 7 -5 1 32.4 4.37
 7 -5 1 34.77 3.43
 7 -5 1 26.4 4.94
 7 -5 2 8.1 1.66
 7 -5 2 7.97 1.71
 7 -5 2 9 2.54
 -7 5 -2 6.81 6.57
 7 -5 2 8.21 1.45
 7 -5 2 6.1 7.89
 7 -5 2 15.13 2.8
 7 -5 2 11.63 2.34
 7 -5 2 12.7 3.43
 7 -5 3 25.33 3.24
 7 -5 3 18.15 2.78
 7 -5 3 18.59 2.67
 7 -5 3 19.61 3.27
 -7 5 -3 9.49 6.54
 7 -5 3 20.65 3.13
 -7 5 -3 20.25 7.93
 7 -5 3 21.96 10.67
 7 -5 3 24.41 2.59
 -7 5 -4 276.01 29.46
 7 -5 4 209.05 13.33
 7 -5 4 232.12 12.16
 -7 5 -4 232.16 30.48
 7 -5 4 247.1 13.07
 7 -5 4 244.1 12.55
 7 -5 5 246.78 14.21
 -7 5 -5 264.87 27.69
 -7 5 -5 253.62 29.95
 -7 5 -6 202.79 22.81
 -7 5 -6 213.85 24.5
 -7 5 -6 187.34 10.38
 -7 5 -7 52.73 10.92
 -7 5 -7 49.17 4.25
 -7 5 -7 61.09 12.24
 7 -5 8 69.94 5.3
 -7 5 -8 69.39 4.71
 7 -5 8 68.33 5.13
 7 -5 9 25.49 2.49
 -7 5 -9 20.5 2.03
 7 -5 9 21.1 2.3
 7 -5 10 29.41 2.3
 -7 5 -10 26.68 1.96
 7 -5 10 26.28 2.19
 7 -4 -14 117.92 5.41
 7 -4 -14 107.94 5.3
 7 -4 -13 174.21 7.69
 7 -4 -13 152.19 7.89
 7 -4 -13 178.38 8.16
 7 -4 -12 344.39 13.97
 7 -4 -12 335.19 14.37
 7 -4 -11 329.94 15.7
 7 -4 -11 342.48 15.44
 -7 4 10 210.32 26.05
 7 -4 -9 135.52 9.26
 7 -4 -9 161.99 8.57
 -7 4 9 125.07 21.52
 7 -4 -9 142.98 9.31
 7 -4 -8 41.16 4.84
 7 -4 -8 47.65 4.11
 -7 4 8 47.24 12.26
 7 -4 -8 44.92 4.26
 7 -4 -7 25.51 7.59
 7 -4 -7 26.41 2.93
 7 -4 -7 23.42 2.99
 7 -4 -7 26.74 3.98
 7 -4 -7 27.33 3.89
 7 -4 -7 30.52 10.95
 7 -4 -6 50.11 9.79
 7 -4 -6 48.66 3.95
 7 -4 -6 50.24 4.55
 7 -4 -6 48.07 5.16
 7 -4 -6 59.87 16.19
 7 -4 -6 48.69 5.55
 7 -4 -5 20.72 3.27
 7 -4 -5 18.47 2.2
 7 -4 -5 10.73 7.78
 7 -4 -5 18.54 2.2
 7 -4 -4 57.51 9.53
 7 -4 -4 61.94 4.27
 7 -4 -4 63.13 7.27
 7 -4 -4 48.97 17.03
 7 -4 -4 61.12 4.31
 7 -4 -4 63.24 4.6
 7 -4 -4 55.93 3.98
 7 -4 -3 126.81 14.25
 7 -4 -3 131 8.32
 7 -4 -3 152.57 13.21
 7 -4 -3 133.49 7.64
 7 -4 -3 143.36 7.42
 7 -4 -3 141.66 7.52
 7 -4 -3 125.06 7.5
 7 -4 -3 141.5 7.58
 7 -4 -2 169.41 41.64
 7 -4 -2 175.3 15.84
 7 -4 -2 142.74 9.47
 7 -4 -2 165.54 8.22
 7 -4 -2 172.71 8.48
 7 -4 -2 164.59 8.63
 7 -4 -2 162.46 8.45
 7 -4 -2 145.81 8.63
 7 -4 -1 51.99 3.67
 7 -4 -1 44.24 7.98
 7 -4 -1 40.15 3.3
 7 -4 -1 45.01 4.69
 7 -4 -1 38.91 3.1
 7 -4 -1 38.75 3.36
 7 -4 -1 41.11 3.25
 7 -4 -1 40.49 3.98
 7 -4 0 388.84 19.59
 7 -4 0 384.79 17.67
 7 -4 0 459.54 25.64
 -7 4 0 282.88 36.57
 7 -4 0 392.02 17.6
 7 -4 0 391.87 17.33
 7 -4 0 393.01 17.48
 7 -4 0 334.86 19.62
 7 -4 0 492.28 63.17
 7 -4 1 1264.86 54.43
 7 -4 1 1326.91 52.19
 7 -4 1 1249.8 51.5
 7 -4 1 1278.22 51.27
 7 -4 1 1252.42 51.79
 7 -4 1 1034.78 53.93
 7 -4 1 1432.11 58.61
 7 -4 1 1430.91 104.1
 -7 4 -1 1236.07 86.14
 7 -4 2 591.49 25.56
 7 -4 2 584.9 26.34
 7 -4 2 565.16 28.38
 7 -4 2 663.86 28.07
 7 -4 2 591.05 59.22
 -7 4 -2 580.18 45.89
 7 -4 2 575.22 25.91
 -7 4 -2 695.76 53.7
 7 -4 3 588.58 27.28
 7 -4 3 611.96 26.89
 7 -4 3 633.11 28.13
 7 -4 3 672.44 28.66
 7 -4 3 644.9 28.12
 -7 4 -3 524.32 47.83
 7 -4 3 568.94 56.17
 7 -4 3 596.65 30.09
 -7 4 -3 673.66 49.4
 7 -4 4 237.43 12.01
 7 -4 4 241.09 12.18
 7 -4 4 209.31 12.9
 -7 4 -4 257.31 27.1
 -7 4 -4 219.87 26.9
 7 -4 4 225.49 12.66
 7 -4 5 165.06 9.46
 7 -4 5 165.42 8.52
 -7 4 -5 141.18 9.45
 7 -4 5 131.21 9.73
 -7 4 -5 179.7 22.21
 7 -4 5 137.76 9.74
 -7 4 -5 183.9 22.15
 7 -4 6 6.12 1.88
 -7 4 -6 5.36 1.63
 7 -4 6 4.08 1.53
 -7 4 -6 -1.37 3.06
 -7 4 -6 5.16 4.08
 7 -4 7 15.2 2.37
 -7 4 -7 20.25 7.25
 -7 4 -7 17.31 6.91
 7 -4 8 22.51 2.82
 7 -4 8 19.56 2.58
 -7 4 -8 16.19 2.11
 7 -4 9 18.57 2.29
 7 -4 9 17.67 2.09
 -7 4 -9 20.16 2.07
 7 -4 10 1.68 0.73
 7 -4 10 1.38 0.59
 -7 4 -10 1.42 0.58
 7 -4 11 1.02 0.44
 7 -3 -14 30.15 2.2
 7 -3 -14 32.89 2.26
 7 -3 -13 18.9 2.09
 7 -3 -13 22.61 2.11
 7 -3 -12 18.38 2.06
 7 -3 -12 16.01 1.86
 7 -3 -12 15.08 2.03
 7 -3 -11 9.43 1.59
 7 -3 -11 7.83 1.57
 7 -3 -10 18.15 2.6
 -7 3 10 13.86 6.34
 7 -3 -10 18.52 2.27
 7 -3 -10 21.87 2.71
 7 -3 -9 54.39 5.21
 7 -3 -9 61.28 4.41
 -7 3 9 69.79 15.15
 7 -3 -9 53.43 5.22
 7 -3 -8 2.1 1.66
 7 -3 -8 1.6 0.98
 -7 3 8 1.66 3.04
 7 -3 -8 1.62 1.14
 7 -3 -7 112.88 7.01
 -7 3 7 124.91 17.61
 7 -3 -7 103.11 8.1
 7 -3 -7 117.76 6.96
 7 -3 -7 101.08 8.28
 7 -3 -7 115.97 20.48
 7 -3 -6 31.4 4.24
 7 -3 -6 31.56 4.22
 7 -3 -6 34.98 3.17
 7 -3 -6 33.63 8.13
 7 -3 -6 39.5 3.61
 7 -3 -6 32.3 3.13
 7 -3 -6 24.8 10.17
 7 -3 -6 28.11 2.93
 7 -3 -5 27.73 11.33
 7 -3 -5 28.52 2.6
 7 -3 -5 27.24 2.69
 7 -3 -5 24.89 6.6
 7 -3 -5 23.53 2.54
 7 -3 -5 20.47 3.7
 7 -3 -5 27.29 3.86
 7 -3 -5 26.51 2.6
 7 -3 -5 28.8 2.75
 7 -3 -4 124.97 6.97
 7 -3 -4 115.63 6.58
 7 -3 -4 120.75 6.82
 7 -3 -4 113.99 6.64
 7 -3 -4 123.47 8.7
 7 -3 -4 127.51 6.94
 7 -3 -4 120.07 6.73
 7 -3 -4 121.69 26.54
 7 -3 -4 120.04 14.33
 7 -3 -3 219.76 10.64
 7 -3 -3 215.09 11.93
 7 -3 -3 211.08 10.31
 7 -3 -3 227 10.73
 7 -3 -3 214.36 10.5
 7 -3 -3 209.47 10.29
 7 -3 -3 194.24 10.4
 7 -3 -3 181.2 17.97
 7 -3 -2 700.4 28.74
 7 -3 -2 676.5 28.49
 7 -3 -2 639.54 28.94
 7 -3 -2 661.36 28.7
 -7 3 2 757.5 51.43
 7 -3 -2 764.7 88.56
 7 -3 -2 698.72 40.69
 7 -3 -2 671.11 28.86
 7 -3 -2 730.68 33.21
 7 -3 -2 696.12 28.8
 7 -3 -1 1042.48 101.84
 7 -3 -1 922.5 37.49
 7 -3 -1 906.18 37.13
 7 -3 -1 926.14 37.31
 7 -3 -1 912.84 37.57
 7 -3 -1 931.59 38.52
 7 -3 -1 917.91 37.44
 7 -3 -1 889.43 39.92
 7 -3 -1 880.26 37.08
 7 -3 0 986.2 39.21
 7 -3 0 1234.05 99.61
 7 -3 0 858.23 38.78
 7 -3 0 928.14 38.9
 7 -3 0 984.24 39.45
 7 -3 0 960.5 39.11
 7 -3 0 830.84 41.7
 -7 3 0 1106.15 78.97
 7 -3 0 1173.79 45.18
 7 -3 0 939.33 38.83
 7 -3 0 1044.74 41.77
 7 -3 1 654.59 28.81
 7 -3 1 656.27 30.28
 7 -3 1 760.51 31.8
 7 -3 1 749 69.56
 -7 3 -1 818.84 59.22
 7 -3 1 678.49 29.28
 7 -3 1 770.24 32.09
 7 -3 1 592.32 31.28
 7 -3 1 683.56 28.78
 7 -3 2 163.8 9.46
 7 -3 2 160.02 8.44
 -7 3 -2 154.41 21.98
 7 -3 2 168.4 8.99
 7 -3 2 178.44 29.95
 7 -3 2 160.8 11.31
 7 -3 2 156.36 8.27
 7 -3 2 160.58 10.45
 -7 3 -3 86.21 15.21
 7 -3 3 107.3 22.11
 7 -3 3 94.06 8.05
 7 -3 3 100.38 6.94
 7 -3 3 92.44 6.13
 7 -3 3 94.77 7.26
 7 -3 3 106.66 7.2
 7 -3 4 1.05 1.03
 7 -3 4 0.89 1.19
 -7 3 -4 2.8 3.13
 7 -3 4 2.19 1.2
 7 -3 5 9.26 2.29
 7 -3 5 16.1 2.09
 7 -3 5 10.97 2.33
 -7 3 -6 38.64 9.48
 7 -3 6 38.37 4.4
 7 -3 6 37.42 4.27
 -7 3 -6 58.99 12.56
 -7 3 -7 9.66 5.66
 -7 3 -7 16.66 6.36
 7 -3 8 8.27 1.67
 -7 3 -8 13.52 1.84
 7 -3 8 9.48 1.74
 -7 3 -9 19.58 2.04
 7 -3 9 13.37 1.8
 7 -3 9 16.94 2.16
 7 -3 9 16.21 1.83
 -7 3 -10 42.73 2.76
 7 -3 10 44.02 3.03
 7 -3 11 19.96 1.64
 7 -2 -14 7.32 1.08
 7 -2 -14 6.77 1.05
 7 -2 -14 4.85 0.92
 7 -2 -13 4.38 1.05
 7 -2 -13 2.32 0.91
 7 -2 -13 3.86 0.86
 7 -2 -13 4.54 1.08
 7 -2 -12 68.62 4.69
 7 -2 -12 80.86 4.86
 7 -2 -12 66.37 4.45
 -7 2 11 10.9 5.44
 7 -2 -10 52.71 4.73
 7 -2 -10 54.93 4.13
 -7 2 10 53.78 12.36
 7 -2 -10 59.48 4.72
 -7 2 9 369.22 36.52
 7 -2 -9 344.42 19.33
 7 -2 -9 392.45 19.68
 7 -2 -9 401.72 17.88
 7 -2 -9 433.27 19.06
 -7 2 8 3.41 4.41
 7 -2 -8 3.57 1.54
 7 -2 -8 2.82 1.13
 7 -2 -8 6.66 2.1
 -7 2 7 232.06 25.59
 7 -2 -7 235.1 11.51
 7 -2 -7 227.44 13.41
 7 -2 -7 244.7 12.24
 7 -2 -7 208.54 13.51
 7 -2 -6 439.6 19.24
 7 -2 -6 365.58 21.15
 7 -2 -6 454.06 33.74
 7 -2 -6 406.6 21.54
 7 -2 -6 432.59 19.5
 7 -2 -6 374.78 41.68
 7 -2 -6 457.76 19.62
 7 -2 -6 427.5 19.33
 7 -2 -5 818.8 34.16
 7 -2 -5 739.01 37.43
 7 -2 -5 843.12 34.59
 7 -2 -5 811.29 34.46
 7 -2 -5 734.31 36.76
 7 -2 -5 879.65 34.27
 7 -2 -5 832.35 34.25
 7 -2 -5 707.73 63.56
 7 -2 -5 842.8 49.17
 7 -2 -5 756.81 46.66
 7 -2 -4 1655.81 72.49
 7 -2 -4 1863.53 72.19
 7 -2 -4 1985.55 123.81
 7 -2 -4 1777.82 71.59
 7 -2 -4 1842.74 71.72
 7 -2 -4 1784.92 77.13
 7 -2 -4 1812.69 71.83
 7 -2 -4 1759.5 71.64
 7 -2 -4 1819.37 86.83
 7 -2 -4 1764.11 75
 7 -2 -4 1748.79 71.51
 7 -2 -4 1821.56 71.7
 7 -2 -3 1001.1 41.6
 7 -2 -3 932.68 38.11
 7 -2 -3 930.89 38.24
 7 -2 -3 910.07 37.9
 7 -2 -3 897.25 37.61
 7 -2 -3 952.45 42.23
 7 -2 -3 890.83 38.03
 7 -2 -3 1027.94 46.79
 7 -2 -3 891.48 37.99
 7 -2 -3 916.04 38
 7 -2 -3 970.39 51.55
 7 -2 -3 1170.5 98.57
 7 -2 -3 1175.4 86.42
 7 -2 -2 439.39 19.45
 7 -2 -2 420.86 18.92
 7 -2 -2 461.84 19.7
 7 -2 -2 482.57 25.25
 7 -2 -2 473.99 19.75
 7 -2 -2 449.28 19.35
 7 -2 -2 425.36 19.1
 7 -2 -2 427.83 29.81
 7 -2 -2 497.71 29.19
 7 -2 -2 430.71 19.46
 7 -2 -2 448.59 19.83
 7 -2 -2 439.03 19.43
 7 -2 -2 484.8 24.61
 7 -2 -2 426.44 57.07
 7 -2 -2 464.77 67.27
 7 -2 -1 538.29 29.47
 7 -2 -1 654.68 64.18
 7 -2 -1 787.82 85.33
 7 -2 -1 642.28 30.77
 7 -2 -1 605.11 24.68
 7 -2 -1 700.4 35.16
 7 -2 -1 604.85 25.69
 7 -2 -1 568.61 24.63
 7 -2 -1 564.87 24.18
 7 -2 -1 563.51 24.55
 7 -2 -1 558.89 24.28
 7 -2 -1 561.07 24.6
 7 -2 -1 559.49 24.33
 7 -2 0 131.05 7.35
 7 -2 0 134.93 8.79
 7 -2 0 130.33 7.04
 7 -2 0 183.01 35.84
 7 -2 0 147.3 23.94
 7 -2 0 129.54 7.12
 7 -2 0 128 7.05
 7 -2 0 132.75 7.26
 7 -2 0 144.79 10.06
 7 -2 0 144.26 12.15
 7 -2 0 166.95 11.31
 7 -2 1 5.42 1.85
 7 -2 1 3.06 0.98
 7 -2 1 3.55 1.83
 7 -2 1 2.89 3.74
 7 -2 1 2.74 1.01
 7 -2 1 2.5 0.89
 7 -2 1 2.84 1.9
 7 -2 1 1.77 1.32
 7 -2 1 3.44 1.02
 7 -2 2 1.76 0.95
 7 -2 2 3.01 1.7
 -7 2 -2 -1.46 3.27
 7 -2 2 2.36 1.64
 7 -2 2 2.1 1.05
 7 -2 2 1.24 1.05
 7 -2 2 2.52 1.41
 7 -2 2 4.89 4.47
 7 -2 3 17.31 2.56
 7 -2 3 28.75 10.32
 7 -2 3 14.91 2.41
 7 -2 3 16.5 2.55
 7 -2 3 17.24 2.57
 7 -2 3 12.9 2.12
 7 -2 3 16.41 7.37
 -7 2 -3 18.92 7.31
 7 -2 4 89.7 6.63
 7 -2 4 101.02 6.77
 7 -2 4 94.22 6.47
 7 -2 4 72.01 15.92
 7 -2 4 90.94 7.08
 7 -2 4 100.57 6.38
 -7 2 -4 114.1 17.95
 -7 2 -5 105.01 17.84
 7 -2 5 76.05 6.67
 7 -2 5 88.16 6.88
 7 -2 5 111.82 19.06
 7 -2 5 92.92 5.77
 7 -2 5 90.44 6.12
 7 -2 6 29 3.87
 7 -2 6 40.41 4.25
 -7 2 -6 50.11 11.85
 -7 2 -7 9.72 5.09
 -7 2 -7 8.52 4.46
 7 -2 8 9.01 1.72
 7 -2 8 8.61 1.76
 -7 2 -9 1.01 0.75
 7 -2 9 0.62 0.74
 7 -2 10 8.75 1.16
 7 -2 10 10.9 1.51
 -7 2 -10 11.95 1.43
 7 -2 11 6.06 0.9
 7 -1 -14 41.88 2.75
 7 -1 -14 45.13 2.91
 7 -1 -13 53.21 3.71
 7 -1 -13 56.22 3.93
 7 -1 -12 1.68 0.97
 7 -1 -12 2.52 1.16
 7 -1 -12 0.51 0.68
 7 -1 -12 1.17 0.74
 7 -1 -11 29.46 10.25
 -7 1 11 49.11 10.36
 7 -1 -10 24.8 3.1
 7 -1 -10 24.78 9.58
 7 -1 -10 22.17 2.84
 7 -1 -10 25.26 3.18
 7 -1 -10 22.94 2.54
 -7 1 10 14.68 6.28
 7 -1 -9 83.61 18.05
 7 -1 -9 80.79 7.16
 7 -1 -9 109.69 7.53
 -7 1 9 126.34 18.84
 7 -1 -9 116.62 7.85
 7 -1 -9 94.09 6.02
 7 -1 -9 101.57 6.8
 7 -1 -8 332.24 19.34
 7 -1 -8 433.94 20.68
 7 -1 -8 468.61 20.57
 7 -1 -8 463.08 19.26
 -7 1 8 386.74 37.35
 7 -1 -8 459.16 21.64
 7 -1 -8 401.72 38.94
 -7 1 7 966.57 66.09
 7 -1 -7 1092.77 48.5
 7 -1 -7 1229.69 48.19
 7 -1 -7 1070.54 46.47
 7 -1 -7 1176.38 47.3
 7 -1 -7 1163.08 68.76
 7 -1 -7 1043.38 47.48
 7 -1 -6 936.39 38.82
 7 -1 -6 836.76 41.39
 7 -1 -6 795.31 40.93
 7 -1 -6 928.38 38.57
 7 -1 -6 876.59 58.68
 -7 1 6 1044.89 58.24
 7 -1 -6 974.87 40.28
 7 -1 -6 984.88 56.57
 7 -1 -6 944.38 39.12
 7 -1 -6 957.51 39.39
 7 -1 -6 982 41.43
 7 -1 -6 1001.07 39.76
 7 -1 -5 650.26 34.03
 7 -1 -5 812.45 32.67
 7 -1 -5 786.15 32.83
 7 -1 -5 626.2 34.65
 7 -1 -5 816.57 32.12
 7 -1 -5 793.9 32.2
 7 -1 -5 765.46 32.17
 7 -1 -5 794.4 47.69
 7 -1 -5 775.32 46.02
 7 -1 -5 767.88 31.97
 7 -1 -5 817.69 33.13
 7 -1 -5 699.52 35.38
 7 -1 -5 749.73 54.61
 7 -1 -5 686.91 61.71
 7 -1 -4 773.77 31.42
 7 -1 -4 735.95 33.03
 7 -1 -4 747.22 31.49
 7 -1 -4 753.72 31.19
 7 -1 -4 681.07 34.85
 7 -1 -4 741.42 31.08
 7 -1 -4 708.91 30.94
 7 -1 -4 725.21 31.17
 7 -1 -4 773.26 31.77
 7 -1 -4 750.2 33.34
 7 -1 -4 735.18 31.02
 7 -1 -4 892.91 64.93
 7 -1 -4 812.83 44.26
 7 -1 -4 762.68 45.15
 7 -1 -4 783.82 36.76
 7 -1 -3 12.38 1.71
 7 -1 -3 15.79 2.33
 7 -1 -3 16.65 1.98
 7 -1 -3 19.27 3.98
 7 -1 -3 20.34 4.95
 7 -1 -3 16.78 5.23
 7 -1 -3 16.5 1.92
 7 -1 -3 15.12 2.02
 7 -1 -3 18.69 3.83
 7 -1 -3 15.96 1.88
 7 -1 -3 16.23 1.96
 7 -1 -3 16.62 10.76
 7 -1 -3 15.27 9.68
 7 -1 -2 180.82 9.36
 7 -1 -2 175.84 9.04
 7 -1 -2 210.97 17.05
 7 -1 -2 170.16 16.94
 7 -1 -2 186.4 9.08
 7 -1 -2 185.98 42.26
 7 -1 -2 205.87 37.48
 7 -1 -2 181.44 14.31
 7 -1 -2 179.53 8.95
 7 -1 -2 179.39 9.42
 7 -1 -2 172.57 8.87
 7 -1 -2 175.22 13.47
 7 -1 -2 198.18 9.42
 7 -1 -2 161.39 8.87
 7 -1 -1 105.53 11.05
 7 -1 -1 66.78 4.52
 7 -1 -1 107.16 29.62
 7 -1 -1 135.81 26.85
 7 -1 -1 93.69 9.25
 7 -1 -1 69.88 4.63
 7 -1 -1 71.24 4.54
 7 -1 -1 74.17 4.75
 7 -1 -1 75.52 7.48
 7 -1 -1 75.12 4.64
 7 -1 -1 85.31 4.94
 7 -1 -1 68.83 5.18
 7 -1 -1 63.84 4.17
 7 -1 -1 68.69 4.59
 7 -1 0 0.99 1.35
 7 -1 0 1.14 0.61
 7 -1 0 1.19 1.2
 7 -1 0 1.27 0.65
 7 -1 0 1.1 1.24
 7 -1 0 1.31 1.69
 7 -1 0 1.99 0.82
 7 -1 0 1.29 1.93
 7 -1 0 3.49 6.39
 7 -1 0 3.97 5.73
 7 -1 0 1.52 0.74
 7 -1 0 0.44 0.77
 7 -1 0 1.24 0.71
 7 -1 1 0.35 0.72
 7 -1 1 1.42 1.34
 7 -1 1 2.76 1.06
 7 -1 1 1.32 1.76
 7 -1 1 2.08 1.35
 7 -1 1 1.82 0.79
 7 -1 1 5.29 4.1
 7 -1 1 0.98 1.13
 7 -1 1 2.67 4.89
 7 -1 1 5.98 4.73
 7 -1 2 66.86 5.73
 7 -1 2 62.65 4.8
 7 -1 2 63.66 4.66
 7 -1 2 64.64 6.27
 7 -1 2 54.55 4.85
 7 -1 2 71.23 5.36
 7 -1 2 68.45 12.62
 7 -1 2 65.12 12.86
 7 -1 3 262.3 12.94
 7 -1 3 229.56 12.63
 7 -1 3 242.3 27.8
 7 -1 3 224.61 12.47
 7 -1 3 242.91 12.35
 7 -1 3 231.18 12.27
 7 -1 4 10.8 1.89
 7 -1 4 8.13 2.01
 -7 1 -4 10.03 6.12
 7 -1 4 3.69 4.79
 7 -1 4 8.89 1.97
 7 -1 4 10.62 2.26
 7 -1 4 9.81 1.81
 7 -1 5 17.65 2.8
 7 -1 5 19.81 2.35
 7 -1 5 18.32 2.44
 7 -1 5 16.58 2.89
 -7 1 -5 18.45 7.84
 7 -1 5 13.88 7.12
 -7 1 -6 148.29 21.11
 7 -1 6 128.89 8.4
 7 -1 6 141.13 7.62
 7 -1 6 159.87 20.86
 7 -1 6 108.29 8.71
 7 -1 6 143.06 8.2
 -7 1 -7 214.34 23.96
 7 -1 7 168.78 20.12
 7 -1 8 58.73 4.73
 7 -1 9 54.01 3.97
 -7 1 -9 55.34 3.89
 7 -1 10 1 0.59
 -7 1 -10 1.37 0.66
 7 -1 11 1.49 0.5
 7 0 -15 1.8 0.51
 7 0 -14 2.34 0.77
 7 0 -14 0.94 0.7
 7 0 -14 1.95 0.78
 7 0 -13 85.65 5.17
 7 0 -13 78.27 4.82
 7 0 -12 122.13 6.98
 7 0 -12 135.97 7.57
 7 0 -12 136.01 7.28
 7 0 -11 375.71 35.73
 -7 0 11 278.19 26.29
 7 0 -10 617.01 27.86
 7 0 -10 636.01 28.79
 7 0 -10 655.95 27.54
 7 0 -10 571.5 51.2
 7 0 -10 633.21 28.15
 -7 0 10 619.02 43.16
 7 0 -10 633.35 28.03
 7 0 -9 900.35 37.18
 7 0 -9 877.85 36.38
 7 0 -9 648.29 58.63
 7 0 -9 924.91 37.97
 7 0 -9 731.42 36.86
 -7 0 9 853.52 54.34
 7 0 -9 922.83 38.35
 -7 0 8 262.5 26.59
 7 0 -8 269.82 14.55
 7 0 -8 233.79 28.73
 7 0 -8 215.5 12.91
 7 0 -8 246.08 12.54
 7 0 -8 282.91 13.85
 7 0 -8 229.25 13.79
 7 0 -8 282.45 14.59
 7 0 -7 245.9 13.32
 7 0 -7 217.49 24.96
 -7 0 7 226.56 24.96
 7 0 -7 229.28 13.58
 7 0 -7 234.35 13.25
 7 0 -7 237.55 26.14
 7 0 -7 233.57 12.36
 7 0 -7 250.84 13.61
 7 0 -6 18.88 2.75
 7 0 -6 17.39 2.34
 7 0 -6 11.66 6.29
 -7 0 6 24.67 7.51
 7 0 -6 28.11 7.59
 7 0 -6 19.63 2.15
 7 0 -6 19.61 3.31
 7 0 -6 18.52 3.19
 7 0 -6 20.44 2.43
 7 0 -6 19.87 2.85
 7 0 -5 65.52 6.57
 7 0 -5 72.09 4.75
 7 0 -5 71.04 6.9
 7 0 -5 69.1 4.51
 7 0 -5 45.6 12.46
 7 0 -5 69.7 4.41
 7 0 -5 77.7 5.37
 7 0 -5 74.56 5.01
 7 0 -5 68.11 6.12
 7 0 -5 76.48 5.36
 7 0 -5 70.13 11.37
 7 0 -5 72.8 11.79
 7 0 -4 140.51 11.06
 7 0 -4 138.08 7.75
 7 0 -4 129.96 6.97
 7 0 -4 156.33 10.03
 7 0 -4 141.12 8.68
 7 0 -4 137.54 7.46
 7 0 -4 177.94 27.6
 7 0 -4 123.39 7.26
 7 0 -4 141.44 7.24
 7 0 -4 128.24 7.49
 7 0 -4 123.07 6.95
 7 0 -4 137.83 10.85
 7 0 -4 127.29 7.09
 7 0 -4 155.66 16.75
 7 0 -4 131.24 14.94
 7 0 -3 6.94 3.76
 7 0 -3 29.63 4.73
 7 0 -3 16.41 2.11
 7 0 -3 15.36 2.23
 7 0 -3 14.75 1.89
 7 0 -3 15.47 11.32
 7 0 -3 13.3 1.57
 7 0 -3 17.68 1.93
 7 0 -3 17.88 4.67
 7 0 -3 14.61 1.91
 7 0 -3 13.56 1.82
 7 0 -3 16.6 1.96
 7 0 -3 16.86 4.7
 7 0 -2 274.41 12.63
 7 0 -2 272.31 12.99
 7 0 -2 270.96 12.71
 7 0 -2 294.15 21.21
 7 0 -2 253.25 12.59
 7 0 -2 252.33 12.09
 7 0 -2 269.92 12.6
 7 0 -2 271.25 12.6
 7 0 -2 266.52 12.96
 7 0 -2 255.21 21.83
 7 0 -2 268.68 18.96
 7 0 -2 286.09 13.03
 7 0 -2 307.27 17.72
 7 0 -1 593.85 25.98
 7 0 -1 654.58 26.45
 7 0 -1 611.48 26.38
 7 0 -1 615.03 26.47
 7 0 -1 613.95 26.31
 7 0 -1 678.76 30.43
 7 0 -1 628.84 26.51
 7 0 -1 588.81 26.44
 7 0 -1 628.42 31.68
 7 0 0 72.01 6.21
 7 0 0 94.04 7.03
 7 0 0 75.23 4.85
 7 0 0 96.2 13.01
 7 0 0 94.48 8.92
 7 0 0 72.81 5.06
 7 0 0 79.54 4.93
 7 0 0 77.87 4.82
 7 0 0 70.71 4.87
 7 0 0 81.05 5.09
 7 0 0 111.23 20.43
 7 0 1 403.46 17.6
 7 0 1 335.63 15.52
 7 0 1 339.6 15.73
 7 0 1 372.3 29.58
 7 0 1 349.67 19.16
 7 0 1 286.61 16.52
 7 0 1 341.12 15.82
 7 0 1 365.73 34.45
 7 0 2 395.2 21.16
 7 0 2 442.56 20.47
 7 0 2 491.96 21.17
 7 0 2 458.29 37.17
 7 0 2 502.46 21.53
 7 0 2 485.49 38.64
 7 0 2 474.95 20.9
 7 0 3 457.25 20.43
 7 0 3 420.1 20.34
 7 0 3 444.52 19.97
 7 0 3 389.4 37.55
 7 0 3 461.66 37.19
 7 0 3 401.3 20.36
 7 0 4 1093.88 44.32
 7 0 4 1065.98 44.75
 7 0 4 871.22 43.81
 7 0 4 1067.43 43.38
 7 0 4 1094.54 43.54
 7 0 4 871.04 66.24
 7 0 5 550.04 23.98
 -7 0 -5 531.35 45.89
 7 0 5 489.21 24.14
 7 0 5 557.14 23.32
 7 0 5 429.72 24.47
 7 0 5 565.11 46.15
 7 0 5 554.84 23.76
 7 0 6 110.68 6.56
 7 0 6 97.72 7.87
 7 0 6 113.84 7.11
 7 0 6 94.89 16.34
 -7 0 -7 164.95 20.31
 7 0 7 146.42 18.47
 7 0 8 4.87 1.37
 7 0 9 13.98 1.91
 7 0 10 22.62 2.02
 -7 0 -10 25.36 2.07
 7 1 -15 52.15 2.96
 7 1 -14 84 4.32
 7 1 -14 82.59 4.51
 7 1 -13 203.9 9.7
 7 1 -13 200.71 10.01
 7 1 -12 160.43 8.28
 7 1 -12 167.75 8.72
 7 1 -12 145.82 7.98
 7 1 -11 59.3 14.26
 7 1 -10 71.2 5.47
 7 1 -10 74.41 5.44
 7 1 -10 65.91 5.47
 7 1 -10 72.91 5.25
 7 1 -10 82.79 6.28
 7 1 -10 72.08 5.38
 7 1 -9 8.73 2.03
 7 1 -9 8.17 5.91
 7 1 -9 9.45 2.32
 7 1 -9 10.07 1.99
 7 1 -9 9.29 2.16
 7 1 -9 8.64 1.87
 7 1 -9 10.38 2.24
 7 1 -8 19.49 3.2
 7 1 -8 21.59 3.05
 7 1 -8 18.15 3.03
 7 1 -8 15.16 3.35
 7 1 -8 15.9 2.66
 7 1 -7 75.12 5.59
 7 1 -7 78.14 14.86
 7 1 -7 70.36 6.19
 7 1 -7 89.59 6.98
 7 1 -7 77.79 6.48
 7 1 -7 76.14 14.46
 7 1 -7 69.46 6.41
 7 1 -6 59.4 4.71
 7 1 -6 59.97 5.98
 7 1 -6 55.91 4.02
 7 1 -6 55.28 11.22
 7 1 -6 66.57 4.74
 7 1 -6 68.6 5.5
 7 1 -6 58.1 5.9
 7 1 -6 71.32 5.78
 7 1 -6 82.85 15.96
 7 1 -5 94.41 5.57
 7 1 -5 115.58 8.99
 7 1 -5 95.85 7.61
 7 1 -5 92.76 6.04
 7 1 -5 99.92 6.22
 7 1 -5 113.3 14.9
 7 1 -5 88.07 13.4
 7 1 -5 98.75 5.99
 7 1 -5 99.15 5.78
 7 1 -5 101.58 6.65
 7 1 -5 108.2 7.39
 7 1 -5 103.47 19.29
 7 1 -5 99.51 6.79
 7 1 -4 32.99 11.82
 7 1 -4 23.24 3.76
 7 1 -4 16.96 2.33
 7 1 -4 19.28 1.96
 7 1 -4 17.26 1.9
 7 1 -4 21.09 4.32
 7 1 -4 21.59 2.97
 7 1 -4 18.33 2.17
 7 1 -4 20.28 2.18
 7 1 -4 17.88 2.01
 7 1 -4 22.17 2.12
 7 1 -4 21.67 6.25
 7 1 -4 16.34 5.6
 7 1 -4 16.42 2.31
 7 1 -3 5.21 1.14
 7 1 -3 5.73 1.21
 7 1 -3 3.89 3.15
 7 1 -3 4.07 1.29
 7 1 -3 3.6 2.86
 7 1 -3 5.11 1.35
 7 1 -3 4.85 2.42
 7 1 -3 4.18 1.17
 7 1 -3 4.8 1.18
 7 1 -3 4.2 1.01
 7 1 -3 3.97 0.95
 7 1 -2 265.67 12.82
 7 1 -2 272.14 13.61
 7 1 -2 286.42 13.22
 7 1 -2 317.29 17.34
 7 1 -2 287.68 18.18
 7 1 -2 285.88 13.22
 7 1 -2 284.35 13.58
 7 1 -2 276.28 13.28
 7 1 -2 331.25 47.05
 7 1 -2 296.01 13.33
 7 1 -2 281 23.52
 7 1 -1 761.75 33.72
 7 1 -1 801 36.22
 7 1 -1 799.28 46.65
 7 1 -1 840.89 36.45
 7 1 -1 787.24 33.29
 7 1 -1 788.58 33.08
 7 1 -1 796.97 33.2
 7 1 -1 779.89 33.21
 7 1 -1 813.73 33.15
 7 1 -1 804.4 32.92
 7 1 -1 751.18 35.84
 7 1 0 1081.14 45.36
 7 1 0 1127.42 47.78
 7 1 0 1130.41 45.47
 7 1 0 1090.93 45.42
 7 1 0 1265.62 80.59
 7 1 0 1086.15 45.56
 7 1 0 1066.89 60.24
 7 1 0 1067.7 47.45
 7 1 0 1122.17 45.38
 7 1 0 1159.12 45.71
 7 1 1 629.94 27.17
 7 1 1 653.21 28.44
 7 1 1 634.73 27.24
 7 1 1 621.11 42.67
 7 1 1 627.2 26.86
 7 1 1 578.77 28.18
 7 1 1 640.84 27.05
 7 1 1 645.3 49.78
 7 1 2 706.14 30.17
 7 1 2 711.98 30.28
 7 1 2 637.86 30.71
 7 1 2 732.09 50.12
 7 1 2 730.88 51.2
 7 1 2 680.87 29.64
 7 1 2 721.54 30.66
 7 1 3 310.03 16.55
 7 1 3 379.87 33.5
 7 1 3 350.71 16.35
 7 1 3 357.13 16.7
 7 1 3 276.96 31.93
 7 1 3 308.94 16.31
 7 1 4 195.07 10.54
 7 1 4 193.38 11.4
 7 1 4 180.35 10.7
 7 1 4 156.15 24.06
 7 1 5 1.79 1.04
 7 1 5 1.15 1.1
 7 1 5 0.99 1.43
 7 1 5 0.81 0.91
 -7 -1 -5 1.7 3.8
 7 1 6 1.42 1.12
 -7 -1 -6 -1.47 3.3
 7 1 6 1.46 2.66
 7 1 6 0.71 1.22
 7 1 6 0.25 0.69
 -7 -1 -7 1.21 1.56
 7 1 7 2.38 2.66
 7 1 7 0.2 1.19
 7 1 8 22.53 2.42
 7 1 8 21.12 2.67
 7 1 9 2.13 0.92
 -7 -1 -10 1.4 0.61
 7 1 10 2.56 0.73
 7 2 -14 3.98 0.94
 7 2 -13 13.27 1.89
 7 2 -13 10.71 1.63
 7 2 -13 8.75 1.3
 7 2 -13 12.92 1.55
 7 2 -12 5.99 1.46
 7 2 -12 6.55 1.3
 7 2 -12 4.94 1.27
 7 2 -11 1.88 1.05
 7 2 -11 1.76 3.21
 7 2 -11 2.29 1.06
 7 2 -10 67.35 5.12
 7 2 -10 64.15 5.1
 7 2 -10 67.2 5.59
 7 2 -10 70.67 5.58
 7 2 -10 67.12 16.24
 7 2 -9 166.72 10.16
 7 2 -9 140.85 23.7
 7 2 -9 169.28 9.7
 7 2 -9 158.07 10.16
 7 2 -9 136.22 9.59
 7 2 -9 177.93 9.98
 7 2 -8 85.26 7.19
 7 2 -8 96.46 18.42
 7 2 -8 109.39 7.66
 7 2 -8 110.33 7.6
 7 2 -8 91.89 7.39
 7 2 -8 93.23 7.01
 7 2 -7 126.34 9.23
 7 2 -7 175.97 10.88
 7 2 -7 136.22 9.64
 7 2 -7 164.22 9.2
 7 2 -7 164.75 21.63
 7 2 -7 138.65 10.35
 7 2 -7 158.5 9.06
 7 2 -7 164.51 10.3
 7 2 -7 176.98 23.18
 7 2 -6 1.15 2.11
 7 2 -6 1.73 1.71
 7 2 -6 1.01 1
 7 2 -6 0.85 0.9
 7 2 -6 1.61 1.83
 7 2 -6 -1.25 2.28
 7 2 -6 0.86 0.96
 7 2 -6 1.02 1.37
 7 2 -6 0.27 1.71
 7 2 -6 3.36 3.76
 7 2 -5 407.36 21.23
 7 2 -5 424.7 42.8
 7 2 -5 447.07 19.48
 7 2 -5 409.82 20.74
 7 2 -5 538.73 24.67
 7 2 -5 421.11 33.33
 7 2 -5 441.75 33.42
 7 2 -5 439.44 19.29
 7 2 -5 442.7 19.71
 7 2 -5 406.75 19.24
 7 2 -5 436.08 21.85
 7 2 -4 1435 59.73
 7 2 -4 1510.77 77.18
 7 2 -4 1481.1 61.68
 7 2 -4 1612.95 64.36
 7 2 -4 1573.91 102.13
 7 2 -4 1368.46 61.19
 7 2 -4 1690.86 67.83
 7 2 -4 1481.5 59.88
 7 2 -4 1502.4 60.21
 7 2 -3 1798.73 70.71
 7 2 -3 1695.53 86.32
 7 2 -3 1589.34 76.49
 7 2 -3 1696.56 71.59
 7 2 -3 2012.43 77.92
 7 2 -3 1791.59 70.76
 7 2 -3 1752.71 70.76
 7 2 -3 1663.4 72.29
 7 2 -3 2172.56 132.39
 7 2 -3 1807.37 70.98
 7 2 -2 509.51 21.66
 7 2 -2 497.83 21.46
 7 2 -2 496.62 33.98
 7 2 -2 488.53 21.29
 7 2 -2 501.28 33.27
 7 2 -2 515.61 25.11
 7 2 -2 459.05 21.73
 7 2 -2 563.31 28.11
 7 2 -2 479.26 23.17
 7 2 -2 491.64 21.46
 7 2 -2 471.56 21.51
 7 2 -1 1094.41 58.28
 7 2 -1 1024.96 43.49
 7 2 -1 1050.41 43.27
 7 2 -1 1037.39 43.73
 7 2 -1 1270.38 49.52
 7 2 -1 1327.53 93.39
 7 2 -1 1060.6 43.39
 7 2 -1 937.22 44.53
 7 2 -1 1103.15 43.56
 7 2 -1 1077.11 43.55
 7 2 0 223.48 11.24
 7 2 0 234.73 11.58
 7 2 0 233.23 22.17
 7 2 0 225.15 11.3
 7 2 0 230.46 11.53
 7 2 0 235.05 11.57
 7 2 0 265.8 14.3
 7 2 0 232.94 11.35
 7 2 0 238.4 13.07
 7 2 0 288.53 34.51
 7 2 1 252.82 12.08
 7 2 1 239.9 11.67
 7 2 1 199.9 12.44
 7 2 1 242.52 11.69
 7 2 1 258.92 30.06
 7 2 1 234.48 12.98
 7 2 1 274.2 25.63
 7 2 1 243.03 12.11
 7 2 2 193.32 11.11
 7 2 2 197.02 10.24
 7 2 2 188.55 24.37
 7 2 2 198.74 10.64
 7 2 2 195.13 11.35
 7 2 2 186.1 23.54
 7 2 3 23.64 3.1
 7 2 3 27.87 8.74
 7 2 3 25.47 9.16
 7 2 3 29.06 3.39
 7 2 3 23.99 3.27
 7 2 4 0.75 1.01
 7 2 4 0.22 1.21
 7 2 4 0.18 0.96
 -7 -2 -5 -1.62 2.09
 7 2 5 -1.71 3.82
 7 2 5 1.38 0.86
 7 2 5 0.24 1.18
 7 2 5 1.35 1.18
 -7 -2 -6 28.01 8.75
 7 2 6 31.29 9.26
 7 2 7 2.92 1.28
 7 2 7 5.09 1.33
 7 2 7 3.18 0.96
 7 2 8 4.04 1.09
 7 2 8 4.74 1.37
 7 2 9 14.85 1.79
 -7 -2 -10 0.23 0.36
 7 2 10 0.23 0.46
 7 2 10 0.13 0.3
 7 3 -14 0.14 0.47
 7 3 -14 0.8 0.39
 7 3 -13 16.6 2.12
 7 3 -13 17.95 1.87
 7 3 -12 49.92 3.77
 7 3 -12 49.61 4.43
 7 3 -12 52.77 3.99
 7 3 -12 58.34 4.21
 7 3 -11 50.34 13.21
 7 3 -11 47.76 3.91
 7 3 -11 38.35 4.47
 7 3 -11 57.15 4.54
 7 3 -11 50.56 4.02
 7 3 -11 43.73 4.13
 7 3 -10 19.09 2.95
 7 3 -10 16.97 8.7
 7 3 -10 21.65 3.09
 7 3 -9 12.63 7.73
 7 3 -9 24.72 3.57
 7 3 -9 25.17 3.09
 7 3 -9 20.47 3.14
 7 3 -9 15.93 2.87
 7 3 -8 267.18 31.32
 7 3 -8 254.13 13.65
 7 3 -8 286.7 14.07
 7 3 -8 241.16 12.7
 7 3 -8 244.27 13.05
 7 3 -7 243.23 25.68
 7 3 -7 271.55 28.83
 -7 -3 7 221.83 23.15
 7 3 -7 253.91 15.01
 7 3 -7 205.81 26.33
 7 3 -7 261.85 14.54
 7 3 -7 260.31 13.14
 7 3 -7 221.33 13.33
 7 3 -7 252.13 12.84
 7 3 -6 613.09 26.86
 7 3 -6 611.94 27.05
 7 3 -6 630.58 51.14
 7 3 -6 653.02 26.97
 7 3 -6 597.32 42.22
 7 3 -6 510.52 28.94
 7 3 -6 560.34 27.78
 7 3 -6 729.86 30.94
 7 3 -5 482.82 21.81
 7 3 -5 476.16 21.43
 7 3 -5 531.75 49.74
 7 3 -5 507.16 21.74
 7 3 -5 591.28 27.7
 7 3 -5 490.77 36.03
 7 3 -5 491.78 24.27
 7 3 -5 425.37 23.61
 7 3 -5 506.53 21.73
 7 3 -5 448.2 23.62
 7 3 -4 513.37 22.54
 7 3 -4 528.35 56.08
 7 3 -4 520.97 22.36
 7 3 -4 529.78 36.9
 7 3 -4 514.92 24.05
 7 3 -4 491.01 25.35
 7 3 -4 525.78 22.45
 7 3 -4 571.14 27.1
 7 3 -3 695.54 29.47
 7 3 -3 657.98 30.14
 7 3 -3 692.94 29.25
 7 3 -3 643.47 33.42
 7 3 -3 717.14 44.14
 7 3 -3 672.16 33.67
 7 3 -3 694.15 29.36
 7 3 -2 122.63 6.98
 7 3 -2 118.43 7.42
 7 3 -2 131.66 11.57
 7 3 -2 153.99 34.18
 7 3 -2 120.3 7
 7 3 -2 119.33 8.55
 7 3 -2 129.05 7.23
 7 3 -2 137.55 15.18
 7 3 -2 127.63 7.04
 7 3 -1 22.53 6.22
 7 3 -1 18.82 2.3
 7 3 -1 20.86 4.02
 7 3 -1 18.77 2.17
 7 3 -1 16.24 2.08
 7 3 -1 22.08 11.55
 7 3 -1 19.4 2.51
 7 3 -1 17.64 2.15
 7 3 -1 18.03 2.17
 7 3 0 42.14 3.52
 7 3 0 48.54 5.27
 7 3 0 40.78 3.4
 7 3 0 35.05 3.15
 7 3 0 37.61 3.51
 7 3 0 44.53 9.61
 7 3 0 37.9 3.26
 7 3 0 37.83 13.4
 7 3 1 99.74 15.38
 7 3 1 100.92 7.38
 7 3 1 94.81 5.87
 7 3 1 88.71 6.86
 7 3 1 90.58 5.98
 7 3 1 117.18 20.33
 7 3 1 87.61 5.68
 7 3 2 71.55 5.96
 7 3 2 70.22 5.29
 7 3 2 90.7 16.42
 7 3 2 67.58 5.79
 7 3 2 71.22 5.08
 7 3 2 93.73 17.55
 7 3 3 33.95 3.83
 7 3 3 32.01 10.69
 7 3 3 33.5 3.87
 7 3 3 33.42 3.89
 7 3 3 51.75 11.54
 7 3 4 38.49 3.99
 7 3 4 39.53 12
 7 3 4 41.77 4.49
 7 3 4 31.43 3.6
 7 3 5 1.86 1.16
 7 3 5 0.94 1.18
 7 3 5 -1.64 2.12
 7 3 6 2.16 1.15
 -7 -3 -6 1.32 2.95
 7 3 6 4.04 3.89
 7 3 6 2.09 1.27
 7 3 7 14.12 2.29
 7 3 7 11.73 1.55
 7 3 8 61.36 4.01
 7 3 8 63.5 4.42
 7 3 9 38.07 2.77
 7 4 -14 7.73 0.9
 7 4 -14 5.96 0.89
 7 4 -13 1.92 0.72
 7 4 -13 0.55 0.58
 7 4 -12 12.01 2
 7 4 -12 13.47 1.89
 7 4 -11 82.17 6.46
 7 4 -11 91.85 6.21
 -7 -4 10 161.57 23.21
 7 4 -10 144.82 23.44
 7 4 -9 408.28 19.49
 7 4 -9 383.02 20
 -7 -4 9 334.55 34.84
 7 4 -9 355.79 36.28
 7 4 -9 443.98 19.44
 7 4 -9 339.69 19.07
 7 4 -8 408.61 19.02
 7 4 -8 413.33 19.43
 7 4 -8 468.33 20.78
 7 4 -8 394.68 35.49
 -7 -4 8 378.18 34.27
 7 4 -7 176.91 24.68
 -7 -4 7 167.86 19.5
 7 4 -7 188.96 21.88
 7 4 -7 172.26 9.75
 7 4 -7 184.46 10.65
 7 4 -7 194.93 12.46
 7 4 -7 150.12 10.14
 7 4 -7 180.58 10.14
 7 4 -6 187.33 26.87
 7 4 -6 199.06 21.6
 7 4 -6 195.92 10.18
 7 4 -6 175.23 11.2
 7 4 -6 164.15 12.43
 7 4 -6 193.98 10.24
 7 4 -5 236.35 14.34
 7 4 -5 242.73 12.05
 7 4 -5 242.83 34.37
 7 4 -5 257.78 24.32
 7 4 -5 235.84 14.36
 7 4 -5 236.54 12.02
 7 4 -5 233.12 11.86
 7 4 -4 59.5 7.02
 7 4 -4 44.28 3.75
 7 4 -4 57.07 4.22
 7 4 -4 60.13 19.88
 7 4 -4 54.01 5.13
 7 4 -4 47.18 9.71
 7 4 -4 52.39 4.1
 7 4 -3 35.56 3.12
 7 4 -3 33.05 3.16
 7 4 -3 42.83 6.79
 7 4 -3 33.79 3.15
 7 4 -3 31.51 3.6
 7 4 -2 55.84 22.3
 7 4 -2 59.51 9.97
 7 4 -2 53.17 4.08
 7 4 -2 49.83 4.1
 7 4 -2 57.74 4.22
 7 4 -2 54.68 4.05
 7 4 -2 78.29 8.94
 7 4 -1 81.49 5.32
 7 4 -1 80.22 5.23
 7 4 -1 82.88 12.28
 7 4 -1 78.65 5.17
 7 4 -1 71.76 5.14
 7 4 0 89 13.44
 7 4 0 75.63 5.16
 7 4 0 97.16 7.84
 7 4 0 75.59 5.18
 7 4 0 74.82 5.14
 7 4 1 30.96 8.76
 7 4 1 28.58 10.93
 7 4 1 26.48 2.85
 7 4 1 30.18 3.99
 7 4 1 25.82 2.75
 7 4 1 29.73 2.88
 7 4 2 3.6 4.65
 7 4 2 0.86 1.39
 7 4 2 6.61 4.77
 7 4 2 1.43 1
 7 4 2 0.21 1.01
 7 4 2 0.43 0.81
 7 4 3 55.8 12.14
 7 4 3 47.84 4.7
 7 4 3 33.86 11.01
 7 4 3 40.77 4.17
 7 4 3 48.86 4.61
 7 4 4 126.83 7.92
 7 4 4 101.54 7.8
 7 4 4 112.35 7.32
 7 4 5 218.77 25.42
 7 4 5 168.89 9.17
 7 4 6 283.78 13.45
 7 4 6 266.5 14.18
 7 4 7 182.18 8.55
 7 4 7 176.58 9.08
 7 4 8 39.88 2.93
 7 4 8 41.52 2.74
 7 4 9 4.04 0.75
 7 5 -13 44.72 2.89
 7 5 -13 34.9 2.6
 7 5 -12 54.94 4.03
 -7 -5 12 52.26 3.61
 7 5 -12 60.34 4.01
 7 5 -12 49.97 3.53
 7 5 -11 159.22 8.53
 7 5 -11 127.07 8.23
 7 5 -10 97.08 6.71
 7 5 -10 76.39 6.25
 -7 -5 9 76.22 14.45
 7 5 -9 57.99 13.06
 -7 -5 8 81.8 13.98
 7 5 -8 56.34 12.58
 7 5 -8 78.71 5.97
 7 5 -8 82.51 6.21
 7 5 -7 1.85 0.02
 7 5 -7 0.31 0.75
 7 5 -7 2.52 2.3
 7 5 -7 1.27 1.26
 7 5 -7 -0.51 1.08
 7 5 -6 34.02 4.27
 7 5 -6 38.66 3.55
 7 5 -6 36.09 3.57
 7 5 -6 32.56 11.64
 7 5 -6 34.71 3.36
 7 5 -6 20.99 6.87
 7 5 -5 154.21 11.06
 7 5 -5 169.92 30.19
 7 5 -5 143.11 18.08
 7 5 -5 141.59 8.14
 7 5 -5 143 8.3
 7 5 -5 138.48 7.98
 7 5 -4 24.32 2.61
 7 5 -4 22.49 2.62
 7 5 -4 25.39 2.8
 7 5 -3 94.9 5.88
 7 5 -3 111.98 11.51
 7 5 -3 90.5 29.11
 7 5 -3 97.26 6.13
 7 5 -3 98.72 6.28
 7 5 -2 69.14 4.89
 7 5 -2 60.7 4.55
 7 5 -2 65.26 4.76
 7 5 -1 3.96 2.51
 7 5 -1 10.79 1.76
 7 5 -1 3.46 8.95
 7 5 -1 1.34 0.93
 7 5 -1 4.94 3.13
 7 5 0 212.58 22.21
 7 5 0 200.63 10.48
 7 5 0 220.01 13.55
 7 5 0 207.13 10.68
 7 5 0 213.08 33.72
 7 5 0 218.95 10.83
 7 5 1 284.78 28.18
 7 5 1 260.06 12.94
 7 5 1 275.5 13.13
 7 5 1 269.84 33.94
 7 5 1 263.94 12.98
 7 5 1 257.14 14.76
 7 5 2 417.6 19.79
 7 5 2 437.5 21.11
 7 5 2 453.14 21.26
 7 5 2 410.35 40.51
 7 5 2 413.17 38.39
 7 5 3 423.43 20.39
 7 5 3 415.09 20.67
 7 5 3 437.91 20.07
 7 5 4 256.18 28.91
 7 5 4 222.08 11.88
 7 5 4 233.49 12.62
 7 5 5 123.89 8.53
 7 5 5 172.44 8.86
 7 5 6 44.56 3.96
 7 5 6 52.34 3.84
 7 5 7 1.88 0.88
 7 5 7 2.46 0.84
 7 5 7 2.17 0.61
 7 5 8 4.43 0.82
 7 5 8 5.75 0.87
 7 6 -13 2.75 0.67
 7 6 -12 4.95 0.91
 7 6 -12 3.38 0.88
 7 6 -11 1.49 0.84
 7 6 -11 2.2 1.1
 7 6 -11 0.82 0.82
 7 6 -10 23.54 2.99
 7 6 -10 16.81 2.43
 7 6 -9 9.21 1.86
 7 6 -9 8.68 1.99
 7 6 -8 72.32 12.97
 7 6 -8 80.54 5.77
 7 6 -7 133.52 8.92
 7 6 -7 147.12 22.79
 7 6 -7 135.1 8.39
 7 6 -7 135.13 8.11
 7 6 -7 138.82 17.5
 7 6 -7 127.24 7.76
 7 6 -6 172.06 11.34
 7 6 -6 167.79 19.54
 7 6 -6 176.05 9.91
 7 6 -6 174.32 9.48
 7 6 -6 192.39 28.87
 7 6 -6 172.31 9.37
 7 6 -5 2.11 0.96
 7 6 -5 1.69 1.05
 7 6 -5 2.99 6.7
 7 6 -5 2.74 2.08
 7 6 -5 0.79 0.74
 7 6 -4 80.18 5.38
 7 6 -4 85.73 5.89
 7 6 -4 97.42 27.45
 7 6 -4 91.07 5.62
 7 6 -4 91.9 9.69
 7 6 -3 457.01 21.06
 7 6 -3 467.85 21.05
 7 6 -3 543.34 73.3
 7 6 -3 454.43 20.46
 7 6 -3 506.74 28.96
 7 6 -2 508.35 23.14
 7 6 -2 517.15 23.2
 7 6 -2 584.14 30.74
 7 6 -1 515.82 23.01
 7 6 -1 509.17 23.04
 7 6 -1 558.7 28.15
 7 6 0 474.51 49.53
 7 6 0 469.99 23.16
 7 6 0 432.82 19.78
 7 6 0 433.83 19.86
 7 6 1 245.5 26.68
 7 6 1 333.24 37.03
 7 6 1 278.4 15.65
 7 6 1 298.98 14.1
 7 6 1 293.21 14.03
 7 6 2 181.63 24.74
 7 6 2 151.58 22.03
 7 6 3 88.46 6.74
 7 6 3 77.7 15.49
 7 6 3 89.79 6.41
 7 6 4 12.43 1.91
 7 6 4 11.11 2.06
 7 6 5 -0.13 0.78
 7 6 5 0.96 0.92
 7 6 6 6.76 1.22
 7 6 6 5.32 1.2
 7 6 7 13.4 1.36
 7 6 7 9.87 1.19
 7 7 -12 0.85 0.58
 7 7 -12 0.92 0.5
 7 7 -11 26.11 2.58
 7 7 -11 29.15 2.7
 7 7 -10 94.4 6.27
 7 7 -10 97.53 6.32
 7 7 -9 13.04 2.32
 7 7 -9 16.63 2.46
 7 7 -8 1.13 1
 7 7 -8 1.28 1
 7 7 -7 18.42 2.62
 7 7 -7 22.66 2.65
 7 7 -6 49.9 15.35
 7 7 -5 280.52 40.92
 7 7 -5 269.91 13.6
 7 7 -4 447.43 59.64
 7 7 -4 520.85 26.52
 7 7 -4 399.47 19.38
 7 7 -4 423.14 19.5
 7 7 -3 237.77 47.54
 7 7 -3 299.64 20.08
 7 7 -3 263.68 13.26
 7 7 -3 267.67 13.27
 7 7 -2 476.03 62.53
 7 7 -2 478.6 25.54
 7 7 -2 385.41 18.54
 7 7 -2 409 18.6
 7 7 -1 100.32 9.02
 7 7 -1 100.05 24.84
 7 7 -1 92.25 6
 7 7 0 86.87 19.71
 7 7 1 42.03 4.51
 7 7 1 34.19 10.81
 7 7 2 54.66 4.78
 7 7 2 54.83 4.76
 7 7 3 32.3 3.48
 7 7 3 27.31 3.01
 7 7 4 43.12 3.54
 7 7 4 26.25 2.47
 7 7 5 18.22 2.03
 7 7 6 17.66 1.59
 7 7 6 11.84 1.26
 7 8 -11 0.98 0.58
 7 8 -11 0.69 0.52
 7 8 -10 43.71 3.59
 7 8 -10 44.43 3.52
 7 8 -9 174.24 9.96
 7 8 -9 195.44 9.86
 7 8 -8 123.86 7.81
 7 8 -8 126.22 7.31
 7 8 -7 194.52 9.94
 7 8 -7 199.92 10.67
 7 8 -7 188.31 10.86
 7 8 -6 62.77 4.6
 7 8 -6 61.55 4.18
 7 8 -6 58.18 4.59
 7 8 -6 50.95 5.32
 7 8 -5 166.2 8.89
 7 8 -5 155.54 8.84
 7 8 -5 168.77 11.78
 7 8 -4 102.79 6.43
 7 8 -4 113.43 6.77
 7 8 -3 16.81 4.91
 7 8 -3 21.7 2.32
 7 8 -3 25.52 14.56
 7 8 -3 18.5 2.3
 7 8 -2 3.69 2.49
 7 8 -2 5.11 1.29
 7 8 -2 3.45 0.99
 7 8 -1 38.43 3.16
 7 8 -1 37.83 3.26
 7 8 -1 35.9 4.94
 7 8 0 62.83 4.51
 7 8 0 69.68 6.1
 7 8 1 107.83 7.21
 7 8 1 101.52 6.93
 7 8 2 10.16 1.85
 7 8 2 11.72 2.08
 7 8 3 4.26 1.1
 7 8 3 7.35 1.61
 7 8 4 -0.1 0.61
 7 8 5 1.07 0.56
 7 9 -10 51.12 3.36
 7 9 -9 17.22 2.11
 7 9 -9 11.38 1.66
 7 9 -8 83.93 5.46
 7 9 -8 77.08 5.11
 7 9 -7 8.54 1.65
 7 9 -7 8.86 1.57
 7 9 -7 7.48 1.57
 7 9 -6 5.01 1.24
 7 9 -6 5.39 1.17
 7 9 -6 3.96 1.48
 7 9 -5 41.14 3.42
 7 9 -5 40.55 3.16
 7 9 -5 43.96 5.1
 7 9 -4 44.96 3.58
 7 9 -4 47.17 3.37
 -7 -9 3 32.57 2.74
 7 9 -3 40.27 3.2
 7 9 -3 37.76 2.83
 7 9 -2 51.49 5.88
 7 9 -2 29.57 2.74
 7 9 -1 62.68 5.73
 7 9 -1 49.96 3.71
 7 9 0 2.25 1.28
 7 9 1 8.28 1.57
 7 9 1 6.07 1.39
 7 9 2 20.54 2.29
 7 9 2 16.11 1.92
 7 9 3 116.69 6.25
 7 9 4 91.96 4.68
 7 10 -9 -0.06 0.4
 7 10 -8 4.32 1
 7 10 -7 44.28 3.31
 7 10 -7 41.18 3.13
 7 10 -6 35.79 2.93
 7 10 -6 41.45 3.61
 7 10 -5 18.45 1.93
 7 10 -5 22.61 3.18
 -7 -10 5 14.1 1.7
 7 10 -4 20.87 1.96
 -7 -10 4 12.96 1.55
 7 10 -3 1.5 0.71
 7 10 -3 6.85 2.39
 7 10 -2 20.89 3.3
 7 10 -1 27.79 3.06
 7 10 -1 37.51 3.68
 7 10 0 103.02 5.99
 7 10 1 277.69 11.83
 7 10 1 232.67 11.17
 7 10 2 116.96 5.85
 7 11 -5 9.8 1.73
 7 11 -4 38.72 3.74
 7 11 -3 99.66 6.67
 7 11 -3 127.62 7.66
 7 11 -2 109.34 6.23
 7 11 -2 103.96 6.15
 7 11 -1 102.6 5.57
 8 -13 -2 0.51 0.74
 8 -13 -2 0.85 1.17
 8 -13 -1 1.83 1.33
 8 -13 0 1.11 1.4
 8 -12 -5 9.93 1.6
 8 -12 -5 17.05 1.7
 8 -12 -4 21.94 2.66
 8 -12 -4 28.49 2.6
 8 -12 -3 55.21 4.58
 8 -12 -2 43.71 6.26
 8 -12 -1 1.04 2.92
 8 -12 0 3.23 3.1
 8 -12 0 1.8 0.57
 -8 12 0 0.68 0.46
 8 -12 0 1.11 1.19
 8 -12 1 33.47 2.64
 -8 12 -1 34.16 2.45
 8 -12 2 24.14 2.34
 -8 12 -2 27.61 2.24
 8 -12 2 31.95 3.32
 8 -12 3 13.15 1.76
 -8 12 -3 15.44 1.71
 8 -12 4 0.67 0.55
 8 -11 -7 148.06 7.06
 8 -11 -6 123.72 6.61
 8 -11 -6 148.88 6.42
 8 -11 -5 62.95 4.94
 8 -11 -5 56.89 4.41
 8 -11 -4 2.89 1.4
 8 -11 -3 12.9 3.86
 8 -11 -2 14.81 1.71
 8 -11 -2 17.28 2.56
 8 -11 -1 117.48 13.13
 8 -11 -1 87.38 5.3
 -8 11 1 91.93 4.91
 8 -11 -1 106.44 7.25
 8 -11 0 37.21 3.17
 -8 11 0 44.98 3.04
 8 -11 0 43.18 4.82
 8 -11 1 32.37 5.44
 8 -11 1 27.37 2.72
 8 -11 1 25.4 3.85
 -8 11 -1 26.42 2.37
 8 -11 2 147.76 9.13
 -8 11 -2 124.81 7.02
 8 -11 3 141.77 8.31
 -8 11 -3 135.8 7.6
 -8 11 -4 218.17 10.95
 -8 11 -5 140.53 7.38
 8 -10 -9 157.9 6.7
 8 -10 -9 132.21 6.85
 8 -10 -8 149.52 6.82
 8 -10 -8 117.12 6.95
 8 -10 -7 11.74 1.8
 8 -10 -7 9.05 1.68
 8 -10 -7 8.45 1.75
 8 -10 -6 22.76 2.81
 8 -10 -6 20.06 2.46
 8 -10 -6 20.57 2.92
 8 -10 -6 12.45 2.6
 8 -10 -5 35 4.07
 8 -10 -4 53.03 3.69
 8 -10 -4 63.25 7.06
 8 -10 -3 8.47 1.81
 8 -10 -3 6.12 1.25
 8 -10 -3 4.21 3.13
 8 -10 -2 3.5 1.48
 8 -10 -2 0.11 0.61
 8 -10 -2 0.73 3.78
 8 -10 -1 35.75 8.19
 8 -10 -1 30.59 2.87
 -8 10 1 27.18 2.41
 8 -10 -1 28.26 3.93
 8 -10 0 55.44 8.97
 -8 10 0 41.05 3.21
 8 -10 0 44.57 5.3
 8 -10 1 256.15 17.59
 -8 10 -1 214.99 10.8
 8 -10 1 231.75 14.19
 8 -10 2 40.14 5.57
 -8 10 -2 40.8 3.45
 8 -10 2 45.51 4.96
 -8 10 -3 89.14 5.75
 8 -10 3 71.53 4.93
 8 -10 3 89.8 6.45
 -8 10 -4 62.16 5.08
 8 -10 4 61.38 4.54
 8 -10 4 76.34 5.12
 8 -10 5 -0.12 0.65
 -8 10 -6 0.99 0.81
 8 -10 6 0.08 0.5
 -8 10 -7 13.09 1.3
 8 -9 -10 17.86 1.79
 8 -9 -10 15.83 1.67
 8 -9 -10 20.97 1.57
 8 -9 -9 0.07 0.65
 8 -9 -8 0.11 0.94
 8 -9 -8 1.34 0.93
 8 -9 -7 57.78 5.29
 8 -9 -7 69.55 5.78
 8 -9 -6 41 4.25
 8 -9 -6 59.69 5.4
 8 -9 -5 33.25 2.86
 8 -9 -5 27.81 4.61
 8 -9 -5 31.39 4.19
 8 -9 -4 265.97 17.81
 8 -9 -4 224.13 40.82
 8 -9 -4 257.78 12.4
 8 -9 -3 72.9 27.17
 -8 9 3 101.51 13.21
 8 -9 -2 13.87 15.58
 -8 9 2 41.88 8.66
 8 -9 -1 14.78 16.56
 -8 9 1 20.08 6
 -8 9 0 26.42 7.16
 -8 9 0 21.27 2.29
 -8 9 -1 2.3 2.1
 8 -9 1 4.41 5.69
 -8 9 -1 0.97 0.81
 8 -9 1 0.69 0.63
 8 -9 2 19.97 3.45
 8 -9 2 15.85 2.09
 8 -9 2 12.05 3.57
 8 -9 3 9.31 1.74
 8 -9 3 9.01 2.13
 8 -9 4 1.47 0.99
 8 -9 4 3.19 1.21
 8 -9 5 36.04 3.7
 8 -9 6 27.39 2.89
 8 -9 7 64.89 4.09
 8 -9 8 26.7 1.87
 8 -8 -11 8.16 1.17
 8 -8 -11 9.23 1.02
 8 -8 -11 5.92 0.91
 8 -8 -10 9.78 1.29
 8 -8 -9 3.11 1.02
 8 -8 -9 2.69 1.02
 8 -8 -8 4.26 1.53
 8 -8 -8 6.14 1.53
 8 -8 -7 16.88 2.95
 8 -8 -7 14.55 2.35
 8 -8 -7 7.72 2.12
 8 -8 -6 12.95 1.82
 8 -8 -5 61.97 18.53
 8 -8 -4 64.29 8.15
 -8 8 4 46.68 8.53
 8 -8 -4 52.62 4.12
 8 -8 -3 128.08 35.49
 8 -8 -3 109.89 6.67
 8 -8 -3 142.26 13.86
 -8 8 3 85.62 12.37
 8 -8 -3 101.68 7.59
 8 -8 -2 54.35 5.56
 8 -8 -2 62.36 4.68
 8 -8 -2 42.83 26.19
 8 -8 -2 69.79 11.17
 8 -8 -2 56.68 4.3
 -8 8 2 57.99 10.34
 -8 8 1 228.7 22.2
 8 -8 -1 252.74 21.98
 8 -8 -1 240.86 56.44
 8 -8 -1 212.55 11.03
 8 -8 -1 231.74 14.16
 8 -8 0 47.58 3.7
 -8 8 0 52.22 10.2
 8 -8 0 60.48 9.35
 8 -8 0 69.92 28.23
 8 -8 0 42.04 3.66
 8 -8 0 43.55 5.71
 -8 8 -1 18.51 6.41
 8 -8 1 24.65 4.32
 8 -8 1 27.49 5.5
 8 -8 1 25.19 2.72
 8 -8 1 13.12 12.67
 8 -8 2 121.22 27.98
 -8 8 -3 116.66 20.9
 8 -8 3 141.9 27.42
 8 -8 4 15.75 2.6
 8 -8 4 16.59 2.48
 8 -8 5 37.64 4.05
 8 -8 6 2.17 1.17
 8 -8 7 1.18 0.81
 8 -8 8 83.46 4.67
 8 -7 -12 10.41 1.03
 8 -7 -12 7.09 1.04
 8 -7 -11 12.16 1.64
 8 -7 -11 16.96 1.6
 8 -7 -11 14.78 1.84
 8 -7 -10 14.87 1.78
 8 -7 -9 5.3 1.49
 8 -7 -9 6.93 1.43
 8 -7 -8 65.1 6.12
 8 -7 -8 85.41 5.68
 8 -7 -7 225.81 11.06
 8 -7 -7 188.4 12.82
 -8 7 7 242.32 26.68
 8 -7 -6 259.68 12.37
 8 -7 -6 295.92 15.54
 8 -7 -6 290.9 39.14
 8 -7 -5 499.57 57.33
 8 -7 -5 396.86 18.31
 8 -7 -4 166.58 14.04
 8 -7 -4 162.16 8.94
 8 -7 -4 153.25 35.35
 -8 7 3 158.42 16.25
 8 -7 -3 160 8.88
 8 -7 -3 177.66 16.08
 8 -7 -3 145.62 9.83
 8 -7 -3 159.81 8.84
 8 -7 -2 8.07 1.62
 8 -7 -2 11.55 1.66
 8 -7 -2 8.96 2.34
 8 -7 -2 15.27 6.01
 8 -7 -1 17.81 2.27
 -8 7 1 12.13 4.77
 8 -7 -1 20.03 3.6
 8 -7 -1 20.89 20.13
 8 -7 -1 26.87 7.47
 8 -7 -1 20.31 2.29
 8 -7 0 68.29 5.91
 8 -7 0 66.23 4.78
 8 -7 0 64.63 6.94
 8 -7 0 77.21 27.72
 8 -7 0 97.14 11.41
 8 -7 0 62.67 4.72
 8 -7 1 64.62 6.63
 8 -7 1 56.22 7.78
 8 -7 1 51.34 4.32
 8 -7 1 58.16 5.78
 8 -7 2 19.95 4.39
 8 -7 2 19.23 2.63
 -8 7 -2 14.27 7.01
 8 -7 2 23.92 12.51
 8 -7 2 13.99 3.06
 8 -7 2 25.22 3.74
 8 -7 3 2.94 3.8
 8 -7 3 1.36 1.12
 8 -7 3 4.56 1.75
 8 -7 3 0.39 1.05
 -8 7 -4 14.02 6.87
 8 -7 5 89.9 7.23
 8 -7 5 95.88 7.32
 8 -7 6 260.56 14.5
 8 -7 6 290.47 14.65
 8 -7 7 305.4 14.84
 8 -7 7 312.37 14.84
 8 -7 8 49.08 3.35
 8 -7 8 45.29 3.36
 8 -7 9 37.95 2.49
 8 -6 -13 0.23 0.31
 8 -6 -12 35.97 2.72
 8 -6 -12 41.39 2.55
 8 -6 -11 119.43 6.82
 8 -6 -11 133.21 6.59
 8 -6 -10 288.32 12.49
 8 -6 -10 241.27 12.48
 8 -6 -9 349.3 15.37
 8 -6 -9 293.89 16.22
 -8 6 8 360.7 36.2
 8 -6 -7 218.43 32.13
 8 -6 -7 239.19 14.97
 8 -6 -7 259.37 15.24
 8 -6 -7 263.88 13.47
 8 -6 -7 252.25 12.75
 8 -6 -6 176.14 31.21
 8 -6 -6 189.66 12.48
 8 -6 -6 185.21 11.11
 8 -6 -6 198.54 10.28
 8 -6 -5 3.83 1.18
 8 -6 -5 4 1.96
 8 -6 -4 1.87 1.04
 8 -6 -4 0.44 0.65
 8 -6 -4 2.52 1.03
 8 -6 -3 36.69 4.21
 8 -6 -3 35.39 3.4
 8 -6 -3 30.85 6.9
 8 -6 -3 34.55 3.32
 8 -6 -3 35.24 3.39
 8 -6 -3 35.29 3.09
 -8 6 3 37.99 7.14
 8 -6 -2 47.23 4.4
 8 -6 -2 60.8 4.31
 8 -6 -2 69.31 6.15
 8 -6 -2 55.79 4.44
 8 -6 -2 73.18 11.29
 8 -6 -2 75.98 31
 -8 6 2 65.1 10.08
 8 -6 -1 37.86 3.78
 8 -6 -1 39.44 3.46
 8 -6 -1 42.47 5.2
 8 -6 -1 42.3 3.68
 8 -6 -1 41.5 8.7
 -8 6 1 32.13 7.66
 8 -6 -1 39.48 24.09
 8 -6 0 3.7 1.14
 8 -6 0 3 1.33
 8 -6 0 2.67 1.93
 8 -6 0 3.78 3.55
 8 -6 0 10.34 11.57
 8 -6 1 35.77 17.87
 -8 6 -1 32.48 10.04
 8 -6 1 41.16 3.87
 8 -6 1 40.58 4.51
 8 -6 1 55.01 7.43
 8 -6 1 47.02 5.56
 8 -6 1 49.07 4.15
 8 -6 2 236.89 14.39
 8 -6 2 257.36 13.23
 8 -6 2 257.24 14.63
 8 -6 2 257.2 13.03
 8 -6 2 243.15 38.94
 -8 6 -3 234.88 32.63
 8 -6 3 280.01 14.89
 8 -6 3 301.34 14.7
 8 -6 3 261.5 16.66
 8 -6 3 300.61 15.11
 8 -6 3 247.07 15.26
 8 -6 3 229.02 35.75
 8 -6 4 133.81 8.71
 8 -6 4 114.91 8.6
 -8 6 -4 106.11 19.27
 -8 6 -5 26.73 8.78
 8 -6 6 85.93 6.49
 8 -6 6 78.77 6.46
 8 -6 7 1.78 1.2
 8 -6 7 0.6 0.89
 8 -6 8 0.64 0.69
 8 -6 8 0.42 0.64
 8 -6 9 43.49 2.83
 8 -6 9 41.26 2.8
 8 -5 -13 254.16 10.61
 8 -5 -13 273.21 10.54
 8 -5 -12 416.17 16.26
 8 -5 -12 382.34 16.5
 8 -5 -11 470.62 19.79
 8 -5 -11 454.8 20.44
 8 -5 -11 448.61 20.21
 8 -5 -10 246.87 12.36
 8 -5 -10 221.48 12.14
 8 -5 -10 253.05 11.64
 8 -5 -9 150.87 9.26
 -8 5 9 159.14 23.55
 8 -5 -8 25.42 3.08
 -8 5 8 15.82 7.59
 8 -5 -8 19.58 3.5
 8 -5 -8 24.85 2.82
 8 -5 -7 0.31 1.53
 8 -5 -7 1.48 1.27
 8 -5 -7 0.49 1.08
 8 -5 -7 0.16 0.89
 8 -5 -6 4.69 2.04
 8 -5 -6 7.2 2.36
 8 -5 -6 8.36 6.24
 8 -5 -6 3.86 1.3
 8 -5 -5 53.17 5.75
 8 -5 -5 56.29 4.48
 8 -5 -5 54.99 17.86
 8 -5 -5 56.07 4.39
 8 -5 -4 -0.12 0.54
 8 -5 -4 0.57 0.77
 8 -5 -4 1.27 0.85
 8 -5 -3 68.42 4.97
 8 -5 -3 70.7 4.78
 8 -5 -3 67.64 5.19
 8 -5 -3 68.54 4.99
 8 -5 -3 71.21 5.06
 8 -5 -2 96.26 6.17
 8 -5 -2 92.75 34.43
 8 -5 -2 89.88 6.13
 8 -5 -2 100.73 6.01
 8 -5 -2 95.93 7.63
 8 -5 -2 86.69 5.81
 8 -5 -2 107.38 13.39
 -8 5 2 80.03 10.7
 8 -5 -2 83.48 6.4
 8 -5 -2 96.9 6.12
 8 -5 -1 150.46 8.47
 8 -5 -1 148.72 8.7
 8 -5 -1 151.82 10.89
 8 -5 -1 150.17 9.85
 8 -5 0 58.66 6.32
 8 -5 0 49.51 6.07
 8 -5 0 65.86 4.78
 8 -5 0 63.26 5.01
 8 -5 0 59.52 4.59
 -8 5 0 71.82 14.19
 8 -5 0 81.37 26.35
 8 -5 1 11.09 1.86
 8 -5 1 10.9 2.21
 8 -5 1 11.9 2.75
 8 -5 1 13.46 2.08
 8 -5 1 7.4 2.84
 -8 5 -1 9.3 6.02
 8 -5 1 14.83 10.72
 8 -5 2 34.21 15.07
 8 -5 2 24.07 3.61
 8 -5 2 30.56 4.9
 8 -5 2 27.46 4.27
 8 -5 2 27.39 3.8
 8 -5 2 26.02 3.03
 8 -5 2 25.19 3.17
 -8 5 -2 29.75 11.11
 8 -5 2 29.02 3.01
 8 -5 3 27.43 11.77
 8 -5 3 21.62 3.03
 8 -5 3 15.98 2.78
 -8 5 -3 16.75 7.64
 8 -5 3 17.44 3.23
 8 -5 3 13.88 3.19
 8 -5 3 20.71 2.67
 8 -5 3 17.25 2.61
 -8 5 -4 6.15 4.88
 8 -5 4 8.91 2.14
 8 -5 4 6.87 2.1
 8 -5 4 4.9 1.81
 8 -5 5 0.72 1.42
 -8 5 -5 1.35 2.46
 -8 5 -5 4.79 3.57
 8 -5 6 34.89 4.15
 -8 5 -6 41.65 9.86
 8 -5 6 38.58 4.22
 8 -5 7 36.39 3.55
 8 -5 7 36.86 3.79
 8 -5 8 78.28 4.94
 8 -5 8 75.15 5.02
 8 -5 9 72.19 4.25
 8 -5 9 81.64 4.52
 8 -4 -13 224.02 9.33
 8 -4 -13 216.07 9.5
 8 -4 -12 141.28 7.54
 8 -4 -12 168.99 7.75
 8 -4 -12 152.69 7.95
 8 -4 -11 14.76 2.1
 8 -4 -11 15.01 1.82
 8 -4 -11 14.02 2.17
 -8 4 10 -1.52 2.77
 8 -4 -10 0.17 0.98
 8 -4 -10 0.93 0.96
 8 -4 -10 0.77 0.8
 -8 4 9 1.83 3.35
 8 -4 -9 3.46 3.16
 8 -4 -8 63.18 5.23
 -8 4 8 52.34 13.14
 8 -4 -8 55.89 5.92
 8 -4 -8 55.97 4.3
 8 -4 -7 14.78 2.31
 8 -4 -7 13.26 2.89
 8 -4 -7 14.29 7.56
 -8 4 7 20.55 7.84
 8 -4 -7 15.06 3.28
 8 -4 -6 20.72 6.18
 8 -4 -6 17.79 2.3
 8 -4 -6 16.26 3.26
 8 -4 -6 19.54 2.49
 8 -4 -6 12.6 3
 8 -4 -6 22.03 2.62
 8 -4 -5 24.92 6.89
 8 -4 -5 28.84 2.8
 8 -4 -5 19.76 4.04
 8 -4 -5 21.64 11.34
 8 -4 -5 30.15 3.03
 8 -4 -5 27.64 4.13
 8 -4 -5 22.98 2.66
 8 -4 -4 1.2 0.82
 8 -4 -4 0.91 1.51
 8 -4 -4 0.61 0.61
 8 -4 -4 2.41 1.1
 8 -4 -4 0.15 0.82
 8 -4 -4 0.12 0.6
 8 -4 -4 0.28 0.79
 8 -4 -4 2.88 2.15
 8 -4 -3 4.15 1.17
 8 -4 -3 3.57 1.34
 8 -4 -3 4.15 1.09
 8 -4 -3 3.18 1.14
 8 -4 -3 4.87 1.34
 8 -4 -3 6.94 1.52
 8 -4 -3 3.23 1.06
 8 -4 -3 5.03 2.42
 8 -4 -2 187.91 9.76
 8 -4 -2 183.79 9.41
 8 -4 -2 169.88 10.08
 8 -4 -2 182.19 9.73
 8 -4 -2 182.4 9.88
 8 -4 -2 187.74 9.71
 8 -4 -1 205.29 10.31
 8 -4 -1 195.31 10.29
 8 -4 -1 198.9 10.75
 8 -4 -1 210.44 10.69
 -8 4 1 242.7 26.96
 8 -4 -1 216.88 12.08
 8 -4 0 137.37 33.25
 8 -4 0 127.21 7.78
 -8 4 0 99.33 22.23
 8 -4 0 133.41 7.4
 8 -4 0 125.51 9.46
 8 -4 0 125.97 7.31
 8 -4 0 118.36 7.36
 8 -4 1 81.94 5.78
 8 -4 1 90.74 6.42
 -8 4 -1 84.83 19.81
 8 -4 1 85.68 5.54
 8 -4 1 62.34 7.04
 8 -4 1 82.11 5.56
 8 -4 1 80.38 8.44
 8 -4 2 26.04 3.19
 8 -4 2 25.09 3.96
 8 -4 2 22.82 2.75
 -8 4 -2 23.48 9.51
 8 -4 2 31.64 3.85
 8 -4 2 25.83 2.85
 8 -4 2 24.87 4.37
 8 -4 2 35.18 14.7
 8 -4 3 52.43 4.82
 8 -4 3 51.36 4.47
 8 -4 3 49.33 4.83
 8 -4 3 46.53 4.16
 8 -4 3 47.19 5.63
 -8 4 -3 38.9 10.83
 8 -4 3 37.74 4.81
 8 -4 3 49.59 14.81
 -8 4 -3 48.11 12.33
 8 -4 4 185.52 9.82
 8 -4 4 170.73 10.08
 8 -4 4 171.18 10.54
 -8 4 -4 177.62 22.47
 8 -4 4 175.13 11.14
 8 -4 4 160.41 10.85
 -8 4 -4 192.12 24.48
 8 -4 5 129.97 7.23
 8 -4 5 121.87 8.7
 8 -4 5 142.81 8.33
 8 -4 5 101.61 8.19
 -8 4 -5 149.6 19.59
 8 -4 5 102.16 7.62
 -8 4 -5 139.45 18.94
 -8 4 -6 143.94 17.89
 8 -4 6 126.36 7.28
 8 -4 6 126.61 7.95
 -8 4 -6 152.93 19.57
 8 -4 7 12.88 2.12
 8 -4 7 14.01 1.91
 8 -4 7 15.07 2.45
 -8 4 -7 14.54 1.87
 8 -4 8 16.33 1.96
 8 -4 8 14.27 2.08
 -8 4 -8 13.82 1.58
 8 -4 9 17.7 1.71
 -8 4 -9 16.4 1.41
 8 -4 10 31.94 2.14
 8 -3 -14 13.51 1.18
 8 -3 -14 13.99 1.29
 8 -3 -13 0.32 0.49
 8 -3 -13 0.58 0.45
 8 -3 -13 0.64 0.63
 8 -3 -13 0.54 0.58
 8 -3 -12 1.46 0.88
 8 -3 -12 1.1 0.71
 8 -3 -12 1.4 0.71
 8 -3 -12 1.23 0.83
 8 -3 -11 1.02 0.79
 8 -3 -11 0.16 0.73
 8 -3 -11 0.13 0.76
 8 -3 -11 0.84 0.89
 8 -3 -11 0.38 0.79
 -8 3 10 7.26 4.2
 8 -3 -10 1.71 2.21
 8 -3 -10 6.96 4.5
 8 -3 -9 86.88 17.45
 8 -3 -9 100.14 7.7
 8 -3 -9 96.47 7.46
 8 -3 -9 115.13 7.35
 8 -3 -9 98.21 7.41
 8 -3 -9 70.96 15.39
 -8 3 9 131.63 20.79
 8 -3 -9 105.47 6.17
 8 -3 -8 71.68 14.63
 8 -3 -8 68.32 6.53
 8 -3 -8 63.9 5.55
 8 -3 -8 72.13 5.74
 8 -3 -8 71.54 14.19
 -8 3 8 64.92 14.76
 8 -3 -8 71.07 4.81
 8 -3 -7 152.28 8.75
 8 -3 -7 129.33 10.06
 8 -3 -7 140.2 8.48
 8 -3 -7 148.91 19.38
 8 -3 -7 156.5 20.22
 -8 3 7 176.69 22.22
 8 -3 -7 135.91 9.93
 8 -3 -6 322.39 15.61
 8 -3 -6 307.04 18.2
 8 -3 -6 369.74 16.14
 8 -3 -6 290.2 27.52
 8 -3 -6 295.87 17.87
 8 -3 -6 326.04 15.48
 8 -3 -6 345.36 41.77
 8 -3 -5 795.81 70.24
 8 -3 -5 704.85 29.88
 8 -3 -5 658.89 29.54
 8 -3 -5 664.01 32.85
 8 -3 -5 674.78 44.28
 8 -3 -5 718.1 30.11
 8 -3 -5 669.23 34.01
 8 -3 -5 712.03 29.96
 8 -3 -5 707.91 30.56
 8 -3 -5 689.64 29.69
 8 -3 -4 760.43 75.8
 8 -3 -4 644.36 31.32
 8 -3 -4 632.36 27.33
 8 -3 -4 617.28 27.48
 8 -3 -4 606.46 41
 8 -3 -4 626.66 27.5
 8 -3 -4 621.56 33.45
 8 -3 -4 633.41 27.36
 8 -3 -4 646.98 27.66
 8 -3 -4 628.86 27.75
 8 -3 -4 659.2 27.41
 8 -3 -3 466.52 66.48
 8 -3 -3 427.09 23.4
 8 -3 -3 389.29 18.84
 8 -3 -3 439.32 31.77
 8 -3 -3 424.64 18.77
 8 -3 -3 410.7 18.96
 8 -3 -3 425.79 21.17
 8 -3 -3 406.38 18.88
 8 -3 -3 451.71 27.39
 8 -3 -3 401.8 18.74
 8 -3 -3 418.63 18.61
 8 -3 -2 446.84 23.37
 8 -3 -2 388.59 18.09
 8 -3 -2 408.76 18.07
 8 -3 -2 402.08 27.52
 8 -3 -2 347.18 17.91
 8 -3 -2 398.39 17.74
 8 -3 -2 433.26 23.94
 8 -3 -2 382.78 18.43
 8 -3 -2 397.14 18.01
 8 -3 -2 471.2 72.65
 8 -3 -2 387.41 17.88
 8 -3 -1 122.09 7
 8 -3 -1 123.94 7.49
 8 -3 -1 127.37 11.36
 8 -3 -1 125.32 7.21
 8 -3 -1 170.55 15.01
 8 -3 -1 121.22 7.05
 8 -3 -1 129.63 7.44
 8 -3 -1 129.93 7.39
 -8 3 1 116.13 24.72
 8 -3 -1 118.46 7.25
 8 -3 -1 136.01 11.68
 8 -3 -1 131.69 8.52
 8 -3 -1 180.82 42.64
 -8 3 0 5.35 5.98
 8 -3 0 0.28 0.78
 8 -3 0 2.67 1.82
 8 -3 0 1 1.71
 8 -3 0 0.76 1.02
 8 -3 0 -0.69 2.49
 8 -3 0 -0.13 0.98
 8 -3 0 0.85 0.73
 8 -3 0 -0.38 1.75
 8 -3 0 4.11 5.31
 -8 3 -1 224.07 29.96
 8 -3 1 179.57 9.55
 8 -3 1 187.79 10.04
 8 -3 1 151.61 11.54
 8 -3 1 200.48 11.8
 8 -3 1 173.14 9.43
 8 -3 1 183.33 13.42
 8 -3 1 207.62 36
 8 -3 2 186.17 30.38
 -8 3 -2 144.24 21.83
 8 -3 2 155.97 9.21
 8 -3 2 146.8 8.51
 8 -3 2 142.34 8.44
 8 -3 2 140.94 10.99
 8 -3 2 169.38 10.7
 8 -3 3 32.32 3.86
 -8 3 -3 38.38 10.39
 8 -3 3 35.75 3.71
 8 -3 3 37.68 3.99
 8 -3 3 33.18 3.52
 8 -3 4 12.3 2.08
 8 -3 4 9.91 2.4
 -8 3 -4 6.85 5.02
 8 -3 4 9.69 2.14
 -8 3 -4 10.21 5.67
 8 -3 4 13.15 2.34
 8 -3 5 17.49 2.18
 -8 3 -5 12.82 6.4
 8 -3 5 15.17 2.77
 8 -3 5 10.31 2.46
 8 -3 5 9.94 2.33
 -8 3 -6 6.86 4.19
 -8 3 -6 10.89 5.57
 8 -3 7 95.25 5.89
 8 -3 7 112.11 7.35
 8 -3 7 111.18 6.83
 -8 3 -7 110.17 6.29
 8 -3 7 117.33 6.85
 8 -3 8 157.87 8.25
 8 -3 8 141.05 7.52
 -8 3 -8 145.94 7.28
 8 -3 8 135.68 7.32
 8 -3 9 73.42 4.05
 -8 3 -9 60.71 3.24
 8 -3 9 43.27 2.89
 8 -3 9 55.15 3.25
 8 -3 10 20.86 1.67
 8 -2 -14 14.63 1.38
 8 -2 -14 15.69 1.29
 8 -2 -13 0.61 0.5
 8 -2 -13 0.61 0.63
 8 -2 -13 0.36 0.55
 8 -2 -13 0.43 0.55
 8 -2 -12 8.34 1.48
 8 -2 -12 9.04 1.56
 8 -2 -12 7.58 1.36
 8 -2 -12 7.16 1.54
 8 -2 -12 11.46 1.51
 8 -2 -11 3.67 1.32
 8 -2 -11 4.37 1.53
 8 -2 -11 4.7 1.19
 8 -2 -11 5.59 1.48
 8 -2 -11 7.02 1.51
 -8 2 10 208.23 23.7
 8 -2 -10 196.61 26.74
 -8 2 9 219.02 26.99
 8 -2 -9 275.83 14.4
 8 -2 -9 243.2 13.89
 8 -2 -9 261.92 14.1
 8 -2 -9 229.19 11.94
 8 -2 -9 184.34 26.69
 8 -2 -9 229.38 29.28
 8 -2 -9 266.44 13.35
 8 -2 -9 248.33 13.95
 8 -2 -8 240.94 14.97
 8 -2 -8 291.65 15.96
 8 -2 -8 302.25 15.04
 8 -2 -8 285.38 14.73
 8 -2 -8 227.65 28.38
 8 -2 -8 260.43 29.19
 -8 2 8 250.68 30.1
 8 -2 -8 280.94 14.81
 8 -2 -7 316.82 17.52
 8 -2 -7 310.62 18.29
 8 -2 -7 380.07 17.28
 8 -2 -7 374.97 18.21
 8 -2 -7 351.23 16.72
 -8 2 7 355.6 33.58
 8 -2 -7 312.85 30.8
 8 -2 -7 350.85 31.63
 8 -2 -7 304.12 18
 8 -2 -6 587.92 24.85
 8 -2 -6 496.06 37.44
 8 -2 -6 551.3 40.01
 8 -2 -6 488.38 26.69
 8 -2 -6 571.59 24.15
 8 -2 -6 485.1 26.69
 8 -2 -6 572.06 25.54
 8 -2 -6 536.33 23.9
 8 -2 -6 532.79 26.4
 8 -2 -6 563.89 24.51
 8 -2 -5 372.88 16.86
 8 -2 -5 303.78 18.37
 8 -2 -5 389.1 47.29
 8 -2 -5 380.03 30.41
 8 -2 -5 341.05 20.28
 8 -2 -5 310.18 19.35
 8 -2 -5 361.25 16.62
 8 -2 -5 387.56 16.83
 8 -2 -5 361.33 17.4
 8 -2 -5 360.5 16.61
 8 -2 -5 384.21 17.22
 8 -2 -4 220.81 13.16
 8 -2 -4 254.22 11.99
 8 -2 -4 230.76 13.09
 8 -2 -4 237.85 12.24
 8 -2 -4 234.86 12.01
 8 -2 -4 276.3 44.14
 8 -2 -4 258.54 17.29
 8 -2 -4 250.24 12.03
 8 -2 -4 222.27 15.37
 8 -2 -4 242.51 11.8
 8 -2 -4 236.8 11.9
 8 -2 -4 237.41 11.88
 8 -2 -4 245.97 23.02
 8 -2 -3 0.32 0.54
 8 -2 -3 1 0.74
 8 -2 -3 -0.45 2.04
 8 -2 -3 1.15 0.83
 8 -2 -3 1.1 0.99
 8 -2 -3 2.05 1.19
 8 -2 -3 1.91 1.64
 8 -2 -3 0.54 0.71
 8 -2 -3 0.42 0.81
 8 -2 -3 2.37 0.92
 8 -2 -3 4.98 6.43
 8 -2 -3 1.01 1.84
 8 -2 -3 1.82 3.13
 8 -2 -2 18.43 2.48
 8 -2 -2 13.58 4.37
 8 -2 -2 20.2 5.58
 8 -2 -2 15.4 2.07
 8 -2 -2 17.14 12.8
 8 -2 -2 18.23 4.34
 8 -2 -2 17.6 2.27
 8 -2 -2 13.34 2.06
 8 -2 -2 17.42 2.16
 8 -2 -2 15.7 1.94
 8 -2 -2 15.43 2.21
 8 -2 -2 17.45 2.13
 8 -2 -1 51.9 3.88
 8 -2 -1 58.23 4.33
 8 -2 -1 71.99 9.62
 8 -2 -1 67.26 7.55
 8 -2 -1 82.8 8.82
 8 -2 -1 56.24 4.31
 8 -2 -1 54.89 4.06
 8 -2 -1 60.39 5.2
 8 -2 -1 59.08 4.4
 8 -2 -1 55.04 4.14
 8 -2 0 43.64 3.46
 -8 2 0 43.55 13.6
 8 -2 0 58.03 6.04
 8 -2 0 53.36 6.13
 8 -2 0 34.53 16.53
 8 -2 0 41.1 3.65
 8 -2 0 41.95 4.77
 8 -2 0 46.52 6.76
 8 -2 0 44.62 3.59
 8 -2 0 41.64 3.75
 8 -2 0 47.91 3.74
 8 -2 0 41.27 3.59
 8 -2 1 3.44 1.69
 8 -2 1 5.69 1.31
 8 -2 1 6.46 1.47
 8 -2 1 8.96 2.78
 8 -2 1 6.1 7.89
 -8 2 -1 5.45 4.7
 8 -2 1 7.58 1.6
 8 -2 1 6 2.32
 8 -2 1 6.68 2.16
 8 -2 1 4.91 1.45
 8 -2 2 53.19 5.25
 8 -2 2 50.62 4.43
 8 -2 2 44.79 4.44
 8 -2 2 36.89 3.6
 -8 2 -2 49.5 12.37
 8 -2 2 46.65 4.74
 8 -2 2 51.19 5.85
 8 -2 2 40.29 3.8
 8 -2 3 28.63 3.38
 8 -2 3 34.82 3.83
 8 -2 3 33.87 3.84
 8 -2 3 35.55 3.8
 8 -2 3 30.71 3.37
 8 -2 3 30.12 3.6
 -8 2 -4 81.67 15.5
 8 -2 4 81.75 5.96
 8 -2 4 77.08 6.55
 8 -2 4 81.73 5.71
 8 -2 4 80.16 6.34
 8 -2 5 157.97 10.05
 -8 2 -5 217.95 25.21
 8 -2 5 123.69 9.48
 8 -2 5 183.52 9.05
 -8 2 -6 133.86 17.5
 -8 2 -6 143.46 19.81
 -8 2 -7 20.19 2.22
 8 -2 7 19.62 2.57
 8 -2 7 20.71 2.84
 8 -2 7 18.15 2.32
 8 -2 8 20.58 1.97
 8 -2 8 26.43 2.53
 8 -2 8 26.96 2.71
 8 -2 8 23.34 2.22
 -8 2 -8 25.58 2.26
 8 -2 9 6.01 0.99
 -8 2 -9 8.04 1.05
 8 -2 9 7.71 1.24
 8 -2 10 9.72 1.12
 8 -1 -14 1.93 0.56
 8 -1 -14 1.91 0.59
 8 -1 -14 1.35 0.6
 8 -1 -13 170.08 8.12
 8 -1 -13 166.62 7.72
 8 -1 -12 315.78 14.16
 8 -1 -12 297.51 14.75
 8 -1 -12 313.83 13.69
 8 -1 -12 284.67 13.61
 8 -1 -12 295.13 13.74
 8 -1 -11 484.37 22.32
 8 -1 -11 500.47 21.53
 8 -1 -11 511.14 22.17
 8 -1 -11 467.54 23.29
 8 -1 -11 496.62 22.08
 -8 1 10 562.79 39.64
 8 -1 -10 489.17 45.81
 8 -1 -9 474.33 25.2
 8 -1 -9 554.81 24.52
 8 -1 -9 561.27 25.5
 8 -1 -9 569.97 25.62
 -8 1 9 588.8 42.79
 8 -1 -9 507.62 25.26
 8 -1 -8 152.58 10.02
 8 -1 -8 162.6 9.6
 8 -1 -8 139.2 9.06
 8 -1 -8 136.32 20.5
 8 -1 -8 141.84 21.5
 8 -1 -8 131.85 9.53
 -8 1 8 119.21 18.38
 8 -1 -8 152.16 9.69
 8 -1 -8 123.16 8.49
 8 -1 -7 211.72 13.02
 8 -1 -7 194.79 12.21
 -8 1 7 159.06 22.27
 8 -1 -7 229.73 12.19
 8 -1 -7 201.12 11.32
 8 -1 -7 194.91 23.24
 8 -1 -7 204.6 23.52
 8 -1 -7 223.06 12.81
 8 -1 -7 211.69 11.47
 8 -1 -6 6.13 1.46
 8 -1 -6 1.8 1.65
 8 -1 -6 6.18 1.43
 8 -1 -6 8.45 4.42
 8 -1 -6 5.68 3.89
 8 -1 -6 3.58 1.94
 -8 1 6 5.16 3.34
 8 -1 -6 5.24 1.3
 8 -1 -6 4.41 1.69
 8 -1 -6 4.79 1.36
 8 -1 -6 3.53 2.05
 8 -1 -6 4.09 1.48
 8 -1 -5 0.62 0.77
 8 -1 -5 2.22 0.84
 8 -1 -5 1.37 1.83
 8 -1 -5 4.01 5.18
 8 -1 -5 -1.4 1.93
 8 -1 -5 0.99 2.22
 8 -1 -5 1.5 1.48
 8 -1 -5 -1.12 2.89
 8 -1 -5 1.58 0.98
 8 -1 -5 0.84 0.88
 8 -1 -5 0.71 0.73
 8 -1 -5 0.51 0.99
 8 -1 -4 10.71 8.49
 8 -1 -4 18.22 4.16
 8 -1 -4 13.14 1.99
 8 -1 -4 16.06 2.73
 8 -1 -4 18.26 2.23
 8 -1 -4 14.92 5.71
 8 -1 -4 14.13 1.91
 8 -1 -4 18.28 2.33
 8 -1 -4 18.32 2.26
 8 -1 -4 14.39 1.96
 8 -1 -4 14.42 3.88
 8 -1 -4 14.73 2.25
 8 -1 -4 17.15 3.08
 8 -1 -4 13.87 1.94
 8 -1 -3 13.73 4.44
 8 -1 -3 9.96 11.15
 8 -1 -3 10.93 10.53
 8 -1 -3 5.47 3.78
 8 -1 -3 7.53 1.52
 8 -1 -3 10.92 1.75
 8 -1 -3 10.11 2.01
 8 -1 -3 11.34 4.63
 8 -1 -3 9.99 1.58
 8 -1 -3 8.11 1.57
 8 -1 -3 9.01 1.59
 8 -1 -3 9.05 2.91
 8 -1 -3 11.16 1.89
 8 -1 -3 11.51 1.79
 8 -1 -2 4.39 3.17
 8 -1 -2 11.11 12.43
 8 -1 -2 11.74 10.12
 8 -1 -2 7.47 3.93
 8 -1 -2 3.91 1.04
 8 -1 -2 5.21 1.4
 8 -1 -2 5.73 1.29
 8 -1 -2 2.53 0.94
 8 -1 -2 2.67 2.7
 8 -1 -2 4.44 1.34
 8 -1 -2 4.07 1.25
 8 -1 -2 5.13 1.23
 8 -1 -2 4.79 1.22
 8 -1 -1 33.21 3.14
 8 -1 -1 32.4 3.69
 8 -1 -1 35.45 3.28
 8 -1 -1 36.3 3.13
 8 -1 -1 33.17 5.53
 8 -1 -1 33.93 3.08
 8 -1 -1 30.4 2.99
 8 -1 -1 32.17 3.08
 8 -1 -1 49.23 7.6
 8 -1 -1 36.96 5.45
 8 -1 0 109.44 8.51
 8 -1 0 112.55 6.74
 8 -1 0 106.61 8.02
 8 -1 0 103.07 6.51
 8 -1 0 103.42 6.4
 8 -1 0 110.88 6.93
 8 -1 0 108.04 6.53
 8 -1 0 131.61 23.33
 8 -1 0 119.7 10.78
 8 -1 1 82.66 6.59
 8 -1 1 76.99 6.44
 8 -1 1 72.89 6.79
 8 -1 1 85.6 5.8
 8 -1 1 78.13 5.43
 8 -1 1 71.46 5.61
 8 -1 1 89.22 5.74
 8 -1 1 82.09 5.2
 8 -1 1 77.98 15.94
 8 -1 1 67.55 7.34
 8 -1 2 91.2 6.89
 8 -1 2 91.16 8.08
 8 -1 2 99.48 7.01
 8 -1 2 104.46 6.97
 8 -1 2 108.29 7.7
 8 -1 2 91.97 6.01
 8 -1 2 90.48 6.32
 8 -1 3 13.08 2.31
 8 -1 3 13.55 2.48
 8 -1 3 9.56 6.55
 -8 1 -3 15.51 6.7
 8 -1 3 11.77 2.2
 8 -1 3 12.27 2.4
 8 -1 3 10.94 2.17
 8 -1 4 23.13 3.27
 8 -1 4 27.14 3.31
 8 -1 4 27.6 9.91
 -8 1 -4 32.68 10.92
 8 -1 4 17.25 2.93
 8 -1 4 24.3 2.85
 8 -1 4 24.4 2.92
 8 -1 5 4.37 1.32
 8 -1 5 4.18 1.42
 8 -1 5 3.57 1.23
 8 -1 5 2.34 1.55
 -8 1 -6 5.71 4.13
 8 -1 6 1.88 0.88
 8 -1 6 1.55 1.04
 8 -1 7 0.16 0.98
 8 -1 8 33.4 2.93
 -8 1 -8 33.04 2.64
 8 -1 8 26.73 2.76
 8 -1 9 61.68 3.6
 -8 1 -9 53.71 3.29
 8 -1 9 59.31 3.73
 8 -1 10 58.17 3.13
 8 0 -14 166.4 7.4
 8 0 -14 149.47 7.71
 8 0 -13 175.66 8.3
 8 0 -13 188.79 8.86
 8 0 -13 164.94 8.92
 8 0 -12 420.18 18.55
 8 0 -12 431.31 18.95
 8 0 -12 419.17 19.71
 8 0 -12 422.77 18.41
 8 0 -11 147.32 7.86
 8 0 -11 156.64 8.41
 8 0 -11 135.81 7.99
 8 0 -11 140.15 8.52
 8 0 -11 137.06 9.27
 8 0 -11 155.1 8.41
 8 0 -10 178.01 26.15
 8 0 -10 169.42 10.96
 8 0 -9 16.96 3.05
 8 0 -9 13.07 2.67
 8 0 -9 16.45 2.71
 8 0 -9 20.21 2.89
 8 0 -9 17.15 2.91
 8 0 -9 21.47 8.76
 8 0 -8 131.86 20.73
 8 0 -8 122.73 19.17
 8 0 -8 106.11 8.3
 8 0 -8 120.81 8.64
 8 0 -8 109.28 7.68
 8 0 -8 123.38 8.3
 8 0 -8 113.65 7.94
 8 0 -8 109.38 8.72
 8 0 -7 44.52 4.91
 8 0 -7 51.73 5.48
 8 0 -7 50.71 11.48
 8 0 -7 42.11 4.72
 8 0 -7 47.5 11.13
 8 0 -7 49.96 12.45
 8 0 -7 49.03 4.36
 8 0 -7 45.89 4.28
 8 0 -7 46.66 5.13
 8 0 -6 22.12 6.94
 8 0 -6 17.82 6.16
 8 0 -6 12.62 2.51
 8 0 -6 14.18 1.91
 8 0 -6 13.28 3.14
 8 0 -6 10.8 1.98
 8 0 -6 16.07 2.71
 8 0 -6 14.6 2.19
 8 0 -6 11.68 2.95
 8 0 -5 -1.15 1.48
 8 0 -5 1.31 0.84
 8 0 -5 -2.07 5.36
 8 0 -5 -0.17 0.92
 8 0 -5 0.11 0.6
 8 0 -5 0.62 1.04
 8 0 -5 1.23 1.14
 8 0 -5 0.75 1.21
 8 0 -5 0.71 0.65
 8 0 -5 1.07 2
 8 0 -5 0.93 0.82
 8 0 -5 4.25 3.07
 8 0 -5 0.14 0.72
 8 0 -4 11 4.72
 8 0 -4 7.19 2.46
 8 0 -4 5.35 1.21
 8 0 -4 7.14 1.69
 8 0 -4 2.73 3.54
 8 0 -4 6.07 2.77
 8 0 -4 8.51 2.17
 8 0 -4 6.94 1.34
 8 0 -4 4.53 2.69
 8 0 -4 5.91 1.42
 8 0 -4 4.12 1.22
 8 0 -4 5.13 1.29
 8 0 -4 3.24 1.08
 8 0 -3 53.64 8.6
 8 0 -3 55.67 4.09
 8 0 -3 55.44 4.42
 8 0 -3 62.22 7.13
 8 0 -3 53.87 4.21
 8 0 -3 56.95 4.67
 8 0 -3 56.21 4.2
 8 0 -3 50.34 4.11
 8 0 -3 50.91 4.13
 8 0 -3 63.81 11.28
 8 0 -3 53.53 4.33
 8 0 -3 53.83 20.32
 8 0 -3 52.55 7.77
 8 0 -2 137.3 13.98
 8 0 -2 115.44 7.16
 8 0 -2 128.08 10.82
 8 0 -2 127.16 7.14
 8 0 -2 152.62 32.23
 8 0 -2 121.14 11.04
 8 0 -2 119.44 7.31
 8 0 -2 121.33 7.02
 8 0 -2 121.84 6.98
 8 0 -2 104.97 6.32
 8 0 -2 107.39 6.95
 8 0 -2 121.47 6.97
 8 0 -1 91.2 8.09
 8 0 -1 81.26 5.43
 8 0 -1 75.33 7.35
 8 0 -1 76.91 5.04
 8 0 -1 85.55 5.42
 8 0 -1 82.35 5.74
 8 0 -1 74.26 5.22
 8 0 -1 78.21 5.4
 8 0 -1 81.77 6.21
 8 0 -1 86.71 5.56
 8 0 0 7.9 2.09
 8 0 0 9.23 1.73
 8 0 0 8.35 1.61
 8 0 0 8.82 2.39
 8 0 0 10.18 1.74
 8 0 0 4.24 4.76
 8 0 0 7.25 2.16
 8 0 0 10.2 1.75
 8 0 1 309.27 15.13
 8 0 1 283.35 13.77
 8 0 1 317.77 29.67
 8 0 1 241.76 14.58
 8 0 1 281.81 13.59
 8 0 1 307.26 32.94
 8 0 1 282.05 13.95
 8 0 1 249.96 15.07
 8 0 2 147.02 21.5
 8 0 2 145.05 9.58
 8 0 2 163.2 22.44
 8 0 2 159.14 9.17
 8 0 2 156.68 9.35
 8 0 2 155.28 9.42
 8 0 2 168.45 10.22
 8 0 3 1.44 1.19
 8 0 3 1.93 5.59
 8 0 3 1.93 1.27
 8 0 3 1.66 1.15
 8 0 3 1.69 1.22
 8 0 3 1.09 1.17
 8 0 4 40.75 4.19
 8 0 4 37.87 4.33
 8 0 4 39.16 3.75
 8 0 4 33.98 3.92
 8 0 4 43.25 12.79
 -8 0 -4 40.23 11.67
 8 0 4 40.36 3.83
 8 0 5 134.45 7.95
 8 0 5 137.29 7.76
 8 0 5 115.39 8.72
 -8 0 -5 130.77 20.7
 8 0 5 138.24 21.39
 8 0 6 37.04 4.12
 8 0 6 38.69 3.61
 8 0 6 36.82 3.21
 -8 0 -6 42.79 10.95
 8 0 6 33.07 9.16
 8 0 7 96.52 6.47
 8 0 8 45.47 3.52
 -8 0 -9 0.97 0.5
 8 0 9 1.65 0.62
 8 0 9 1.06 0.61
 8 1 -14 82.3 4.5
 8 1 -13 66.83 4.1
 8 1 -13 56.67 4.14
 8 1 -13 57.77 3.53
 8 1 -12 11.2 1.75
 8 1 -12 9.29 1.5
 8 1 -12 6.41 1.26
 8 1 -12 7.83 1.32
 8 1 -12 9.64 1.91
 8 1 -11 10.85 2.2
 8 1 -11 8.04 1.67
 8 1 -11 9.47 1.68
 8 1 -11 11.62 1.81
 8 1 -10 10.09 6.4
 8 1 -9 3.98 1.66
 8 1 -9 10.06 2.26
 8 1 -9 5.46 4.71
 8 1 -9 7.12 1.86
 8 1 -9 7.66 2
 8 1 -9 7.9 5.11
 8 1 -9 5.25 1.73
 8 1 -9 9.42 2.4
 8 1 -8 4.52 2
 8 1 -8 5.66 2.62
 8 1 -8 6.57 1.92
 8 1 -8 3.05 1.81
 8 1 -8 4.63 1.62
 8 1 -8 7.88 4.99
 8 1 -8 6.88 4.97
 8 1 -8 2.68 1.62
 8 1 -8 6.04 1.95
 8 1 -7 182.95 11.7
 8 1 -7 194.87 11.65
 8 1 -7 185 11.97
 8 1 -7 236.25 27.59
 8 1 -7 207.55 10.79
 8 1 -7 167.47 21.5
 8 1 -7 183.63 22.84
 8 1 -7 148.37 10.27
 8 1 -7 181.65 10.37
 8 1 -7 191.92 12.09
 8 1 -6 13.34 1.84
 8 1 -6 11.98 3.06
 8 1 -6 11.11 2.4
 8 1 -6 11.52 2.55
 8 1 -6 4.98 3.62
 8 1 -6 5.45 5.27
 8 1 -6 12.51 2.1
 8 1 -6 18.86 6.51
 8 1 -6 8.97 2.76
 8 1 -6 10.8 1.97
 8 1 -6 13.98 2.22
 8 1 -5 39.24 5.56
 8 1 -5 33.12 2.92
 8 1 -5 32.62 11.66
 8 1 -5 35.11 3.76
 8 1 -5 36.42 4.32
 8 1 -5 31.46 3.68
 8 1 -5 36.36 9.06
 8 1 -5 33.47 3.22
 8 1 -5 39.64 3.54
 8 1 -5 30.81 4.15
 8 1 -4 315.65 14.89
 8 1 -4 393.55 22.13
 8 1 -4 441.14 49.58
 8 1 -4 392.16 19.85
 8 1 -4 317.46 14.93
 8 1 -4 320.2 15.2
 8 1 -4 335.11 15.25
 8 1 -4 312.78 14.86
 8 1 -4 317.77 16.19
 8 1 -4 317.04 16.56
 8 1 -4 329.43 15.54
 8 1 -4 318.02 28.18
 8 1 -3 329.23 15.37
 8 1 -3 314.66 15.84
 8 1 -3 315.69 20.64
 8 1 -3 336.86 20.11
 8 1 -3 365.31 29.49
 8 1 -3 337.64 15.33
 8 1 -3 310.58 15.29
 8 1 -3 336.84 15.4
 8 1 -3 312.27 15.96
 8 1 -3 306.74 14.68
 8 1 -2 632.89 28.67
 8 1 -2 721.64 29.42
 8 1 -2 669.5 29.72
 8 1 -2 672.55 29.31
 8 1 -2 658.27 29.49
 8 1 -2 736.63 34.52
 8 1 -2 672.11 30.35
 8 1 -2 711.27 29.4
 8 1 -2 676.66 33.32
 8 1 -2 706.84 29.42
 8 1 -1 372.05 17.3
 8 1 -1 382.59 17.51
 8 1 -1 377.57 17.32
 8 1 -1 387.83 20.68
 8 1 -1 368.1 17.05
 8 1 -1 386.74 17.53
 8 1 -1 367.02 17.44
 8 1 0 193.78 10.15
 8 1 0 255 32.7
 8 1 0 187.42 9.87
 8 1 0 172.24 11.58
 8 1 0 194.44 9.97
 8 1 0 177.53 9.75
 8 1 0 212.07 12.05
 8 1 0 186.49 10.18
 8 1 0 227.32 22.99
 8 1 1 45.75 4.47
 8 1 1 34.52 4.24
 8 1 1 38.8 10.08
 8 1 1 53.85 13.61
 8 1 1 36.48 3.61
 8 1 1 39.36 3.8
 8 1 1 39.3 3.51
 8 1 2 33.31 4.02
 8 1 2 27.65 9.02
 8 1 2 37.22 3.84
 8 1 2 35.49 10.33
 8 1 2 35.75 3.67
 8 1 2 33.95 3.77
 8 1 3 69.01 5.81
 8 1 3 58.06 12.87
 8 1 3 62.4 5.46
 8 1 3 74.37 5.61
 8 1 3 58.5 5.36
 8 1 3 55.2 14.41
 8 1 3 68.71 5.28
 8 1 4 142.02 9.97
 8 1 4 181.55 10.11
 8 1 4 171.02 9.52
 -8 -1 -4 142.69 22.58
 8 1 4 160.44 9.27
 -8 -1 -5 44.84 12.06
 8 1 5 64.42 14.3
 8 1 6 8.1 1.5
 8 1 6 10.77 1.83
 8 1 6 9.74 2.13
 8 1 7 38.39 3.24
 8 1 7 30.47 3.23
 8 1 8 13.7 1.73
 8 1 8 20.32 2.13
 -8 -1 -9 50.15 2.81
 8 1 9 41.15 2.73
 8 2 -14 0.55 0.42
 8 2 -13 16.43 1.58
 8 2 -13 18.91 1.93
 8 2 -13 16.94 1.99
 8 2 -12 52.58 3.76
 8 2 -12 56.3 4.56
 8 2 -12 54.02 3.99
 8 2 -11 0.2 0.96
 8 2 -11 1.32 1.09
 8 2 -11 2.36 1
 8 2 -11 0.98 0.94
 8 2 -10 5.65 4.87
 8 2 -10 2.03 2.62
 8 2 -9 8.84 6.06
 8 2 -9 7.98 2.11
 8 2 -9 12.91 2.42
 8 2 -9 11.6 2.53
 8 2 -9 3.99 5.18
 8 2 -9 12.88 2.47
 8 2 -9 13.46 2.74
 8 2 -8 12.42 6.71
 8 2 -8 23.22 3.51
 8 2 -8 26.07 3.41
 8 2 -8 14.12 7.27
 8 2 -8 29.07 3.41
 8 2 -8 17.84 3.1
 8 2 -8 23.45 3.53
 8 2 -7 236.19 28.94
 8 2 -7 250.84 14.4
 8 2 -7 221.7 25.22
 8 2 -7 246.5 12.83
 8 2 -7 214.95 12.71
 8 2 -7 242 12.64
 8 2 -7 255.61 14.91
 8 2 -6 472.39 45.09
 8 2 -6 607.79 27.53
 8 2 -6 441.56 25.08
 8 2 -6 511.07 39.56
 8 2 -6 538.92 23.39
 8 2 -6 560.58 23.73
 8 2 -6 545.54 23.8
 8 2 -6 517.16 23.4
 8 2 -6 446.91 25.57
 8 2 -5 599.3 29.87
 8 2 -5 653.88 58.36
 8 2 -5 748.43 34
 8 2 -5 582.16 29.47
 8 2 -5 653.55 44.47
 8 2 -5 623.37 27.49
 8 2 -5 633.5 27.74
 8 2 -5 645.88 27.99
 8 2 -5 715.88 30.84
 8 2 -4 513.99 22.81
 8 2 -4 514.85 24.02
 8 2 -4 632.73 28.16
 8 2 -4 420.84 27.35
 8 2 -4 493.3 24.74
 8 2 -4 510.89 22.34
 8 2 -4 482.98 22.21
 8 2 -4 521.21 22.57
 8 2 -4 524 38.13
 8 2 -4 641.1 62.63
 8 2 -3 86.04 6.45
 8 2 -3 93.64 7.75
 8 2 -3 89.43 8.97
 8 2 -3 98.7 6.25
 8 2 -3 101.66 6.27
 8 2 -3 93.25 5.82
 8 2 -3 84.07 13.48
 8 2 -3 105.39 9.57
 8 2 -2 205.68 10.48
 8 2 -2 199.05 10.99
 8 2 -2 197.22 12.58
 8 2 -2 209.34 10.79
 8 2 -2 221.62 10.98
 8 2 -2 243.74 14.84
 8 2 -2 192.82 10.71
 8 2 -2 215.12 10.83
 8 2 -1 2.17 2.81
 8 2 -1 1.8 1.05
 8 2 -1 1.9 0.89
 8 2 -1 2.18 0.97
 8 2 -1 2.24 1.09
 8 2 -1 1.22 0.82
 8 2 -1 1.33 0.92
 8 2 -1 -2.99 7.73
 8 2 -1 3.42 1.98
 8 2 -1 2.33 1.77
 8 2 0 69.22 6.43
 8 2 0 72.81 6.43
 8 2 0 78.32 5.3
 8 2 0 78.85 5.63
 8 2 0 92.32 14.34
 8 2 0 77.42 5.23
 8 2 0 72.15 5.27
 8 2 1 47.2 4.61
 8 2 1 44.15 3.98
 8 2 1 38.27 3.91
 8 2 1 37.51 11.99
 8 2 1 50.43 11.59
 8 2 1 40.83 4.55
 8 2 1 42.84 3.75
 8 2 2 8.38 5.74
 8 2 2 10.15 2.27
 8 2 2 6.98 5.06
 8 2 2 11.71 2.23
 8 2 2 8.21 1.94
 8 2 3 41.19 10.11
 8 2 3 26.77 3.54
 8 2 3 28.1 3.55
 8 2 3 26.62 3.23
 8 2 3 33.78 10.95
 8 2 4 86.95 6.31
 8 2 4 81.49 6.76
 8 2 4 94.41 6.31
 8 2 4 88.99 17.8
 8 2 5 93.74 6.21
 -8 -2 -5 78.36 15.31
 8 2 5 116.31 18.45
 8 2 5 105.06 6.36
 8 2 6 9.91 2.09
 8 2 6 10.04 1.71
 8 2 6 8.54 1.49
 8 2 7 12.58 1.75
 8 2 7 10.92 1.85
 8 2 8 62 3.67
 8 2 8 40.66 2.85
 8 2 9 8.32 1.04
 8 3 -14 21.22 1.65
 8 3 -13 4.36 1
 8 3 -13 4.68 0.91
 8 3 -12 8.02 1.68
 8 3 -12 8.31 1.42
 8 3 -11 186.26 9.49
 8 3 -11 183.63 9.76
 8 3 -11 158.43 10.1
 8 3 -11 180.13 9.75
 8 3 -10 268.09 13.03
 8 3 -10 188.26 26.54
 8 3 -10 213.72 13.27
 8 3 -10 263.37 13.53
 8 3 -10 261.04 13.51
 8 3 -9 514.09 43.61
 8 3 -9 461.98 23.12
 8 3 -9 514.76 23.44
 8 3 -8 579.83 24.72
 8 3 -8 465.11 22.37
 8 3 -8 496.24 41.27
 8 3 -8 505.12 23.05
 8 3 -8 393.45 22.51
 8 3 -8 519.93 22.85
 8 3 -7 370.21 19.32
 8 3 -7 366.07 17.28
 8 3 -7 330.94 19.25
 8 3 -7 338.2 31.55
 8 3 -7 348.53 35.9
 8 3 -7 333.11 16.78
 8 3 -7 352.96 16.98
 8 3 -7 347.77 17.27
 8 3 -6 327.9 15.7
 8 3 -6 347.46 17.09
 8 3 -6 319.99 15.62
 8 3 -6 256.87 17.39
 8 3 -6 322.04 15.58
 8 3 -6 332.15 29.97
 8 3 -6 354.99 37.95
 8 3 -6 359.91 19.74
 8 3 -5 132.31 7.8
 8 3 -5 129.07 9.44
 8 3 -5 127.26 17.39
 8 3 -5 122.91 11.42
 8 3 -5 129.44 7.59
 8 3 -5 122.41 7.55
 8 3 -5 160.34 27.78
 8 3 -5 149.75 10.41
 8 3 -4 6.8 7.61
 8 3 -4 5.13 2.66
 8 3 -4 1.93 2.39
 8 3 -4 -1.19 2.67
 8 3 -4 4.26 3.07
 8 3 -4 4.57 1.85
 8 3 -4 4.73 1.33
 8 3 -4 4.66 1.26
 8 3 -4 4.58 1.3
 8 3 -3 13 1.91
 8 3 -3 13.99 2.2
 8 3 -3 21.62 5.03
 8 3 -3 12.2 2.32
 8 3 -3 13.89 2.07
 8 3 -3 17.95 3.81
 8 3 -3 21.18 14.49
 8 3 -2 4.02 7.34
 8 3 -2 4.19 3.01
 8 3 -2 0.71 0.8
 8 3 -2 1.38 0.94
 8 3 -2 2.11 0.95
 8 3 -2 1.02 0.84
 8 3 -2 1.19 1.06
 8 3 -2 0.22 1.43
 8 3 -2 0.34 1.83
 8 3 -1 2.21 3.19
 8 3 -1 6.84 2.79
 8 3 -1 2.53 1.05
 8 3 -1 2.91 1.11
 8 3 -1 1.99 0.96
 8 3 -1 1.88 0.95
 8 3 -1 0.57 1.69
 8 3 0 8.43 1.63
 8 3 0 8.49 2.37
 8 3 0 11.22 5.35
 8 3 0 16.52 9.15
 8 3 0 9.6 1.74
 8 3 0 8.52 2.27
 8 3 0 9.48 1.7
 8 3 1 72.82 5.3
 8 3 1 73.31 6.36
 8 3 1 75.7 5.54
 8 3 1 76.66 6.24
 8 3 1 81.47 14.87
 8 3 2 42.61 11.79
 8 3 2 43.71 4.7
 8 3 2 47.09 4.61
 8 3 2 46.27 4.27
 8 3 3 18.69 2.92
 8 3 3 18.55 2.88
 8 3 3 19 2.78
 8 3 3 13.56 7.54
 8 3 4 30.26 10.1
 8 3 5 0.4 1.12
 8 3 5 0.75 0.74
 8 3 5 0.85 0.91
 8 3 5 1.3 0.82
 8 3 6 0.78 1.01
 8 3 6 2.58 0.99
 8 3 6 0.1 0.6
 8 3 7 1.65 0.89
 8 3 7 2.36 0.84
 8 3 7 0.85 0.48
 8 3 8 0.84 0.59
 8 4 -13 102.61 5.04
 8 4 -13 92.92 5.07
 8 4 -12 203.14 9.46
 8 4 -12 180.02 9.64
 8 4 -11 412.11 17.58
 8 4 -11 333.53 17.54
 8 4 -10 341.18 15.99
 8 4 -10 314.87 15.09
 8 4 -9 86.38 6.32
 8 4 -9 90.59 16.64
 8 4 -8 150.64 8.93
 8 4 -8 145.42 20.32
 8 4 -8 147.52 9.12
 8 4 -8 130.96 8.68
 8 4 -8 157.27 10.3
 8 4 -7 15.94 6.26
 8 4 -7 25.07 3.07
 8 4 -7 30.41 4.73
 8 4 -7 23.86 2.88
 8 4 -7 24.02 2.98
 8 4 -7 18.06 7.8
 8 4 -6 4.38 2.43
 8 4 -6 6.63 1.54
 8 4 -6 1.25 2.29
 8 4 -6 4.74 1.41
 8 4 -6 4.54 1.37
 8 4 -5 11.76 1.96
 8 4 -5 10.98 5.48
 8 4 -5 12.28 2.99
 8 4 -5 13.37 2.07
 8 4 -5 15.8 3.52
 8 4 -5 12.16 2
 8 4 -4 60.73 4.73
 8 4 -4 67.97 4.9
 8 4 -4 95.24 9.26
 8 4 -4 70.2 5.05
 8 4 -4 105.1 27.13
 8 4 -4 63.02 5.91
 8 4 -3 154.43 13.48
 8 4 -3 145.35 35.11
 8 4 -3 132.53 7.83
 8 4 -3 128.73 7.99
 8 4 -3 135.51 7.77
 8 4 -2 67.26 4.87
 8 4 -2 72.94 5.24
 8 4 -2 98.53 9.86
 8 4 -2 86.82 26.31
 8 4 -2 72.27 5.09
 8 4 -2 65.43 4.88
 8 4 -1 58.81 4.52
 8 4 -1 64.7 4.75
 8 4 -1 55.65 4.47
 8 4 -1 77.14 7.71
 8 4 -1 61.69 11.37
 8 4 0 10.24 2.66
 8 4 0 7.27 1.52
 8 4 0 11.99 7.6
 8 4 0 3.75 3.25
 8 4 0 6.66 2.2
 8 4 0 7.17 1.51
 8 4 0 6.09 1.43
 8 4 1 59.45 4.52
 8 4 1 49.83 5.01
 8 4 1 74.65 17.16
 8 4 1 51.57 5.2
 8 4 1 54.8 4.41
 8 4 1 47.37 11.51
 8 4 2 10.28 2.21
 8 4 2 10.38 6.34
 8 4 2 14.46 2.32
 8 4 2 14.8 2.68
 8 4 3 21.85 8.84
 8 4 4 18.88 2.91
 8 4 4 25.64 2.97
 8 4 4 23.71 2.77
 8 4 5 7.97 1.56
 8 4 5 8.83 1.93
 8 4 5 11.95 1.84
 8 4 5 7.95 1.4
 8 4 6 1.13 0.91
 8 4 6 0.71 0.7
 8 4 6 0.89 0.62
 8 4 7 44.34 3.15
 8 4 7 46.26 3.08
 8 4 8 17.74 1.43
 8 5 -13 129.16 6.04
 8 5 -12 23.61 2.18
 8 5 -12 18.19 1.93
 8 5 -11 63.18 4.32
 8 5 -11 65.76 4.86
 8 5 -10 40.44 3.67
 8 5 -10 43.39 4.02
 8 5 -10 31.08 3.52
 8 5 -9 2.63 1.22
 8 5 -9 3.01 1.33
 8 5 -9 1.6 1.11
 8 5 -8 22.71 2.92
 8 5 -8 19.42 2.78
 8 5 -8 16.52 6.21
 8 5 -7 84 16.21
 8 5 -7 57.74 11.66
 8 5 -6 109.34 6.84
 8 5 -6 117.23 22.58
 8 5 -6 97.7 15.23
 8 5 -6 109.75 6.88
 8 5 -6 102.26 6.88
 8 5 -6 121.3 8.7
 8 5 -5 5.12 2.38
 8 5 -5 2.91 1.09
 8 5 -5 3.02 1.13
 8 5 -5 3.59 1.18
 8 5 -4 1.58 0.93
 8 5 -4 1.58 0.89
 8 5 -4 3.21 2.72
 8 5 -4 -0.15 0.86
 8 5 -3 47.15 4.05
 8 5 -3 43.74 3.86
 8 5 -3 44.68 3.84
 8 5 -3 64.83 23.24
 8 5 -3 60.61 8.46
 8 5 -2 307.8 49.29
 8 5 -2 220.14 11.5
 8 5 -2 207.69 11.27
 8 5 -2 296.75 18.08
 8 5 -1 204.39 12.98
 8 5 -1 148.56 8.65
 8 5 -1 149.94 8.69
 8 5 -1 192.04 33.51
 8 5 0 295.54 36.57
 8 5 0 289.83 15.45
 8 5 0 257.06 14.45
 8 5 0 242.25 24.8
 8 5 0 251.62 12.69
 8 5 0 244.95 12.72
 8 5 1 184.09 23.11
 8 5 1 235.4 29.57
 8 5 2 56.62 12.69
 8 5 2 49 4.18
 8 5 3 8.09 1.85
 8 5 3 8.69 1.92
 8 5 3 8.79 1.91
 8 5 4 23.22 2.51
 8 5 4 26.44 2.84
 8 5 5 10.4 1.57
 8 5 5 13.87 1.82
 8 5 5 12.28 1.94
 8 5 6 15.43 1.52
 8 5 6 14.07 1.74
 8 5 6 18.31 1.85
 8 5 7 25.9 1.92
 8 5 7 33.46 2.17
 8 6 -12 7.98 1.16
 8 6 -11 38.59 2.9
 8 6 -11 32.29 2.71
 8 6 -10 3.52 1.21
 8 6 -10 8.74 1.76
 8 6 -10 7.48 1.48
 8 6 -9 10.94 1.9
 8 6 -9 9.21 1.89
 8 6 -9 15.37 2.36
 8 6 -8 31.94 3.31
 8 6 -8 26.22 3.23
 8 6 -8 28.87 3.13
 8 6 -7 0.74 0.88
 8 6 -7 -0.33 1.03
 8 6 -7 1.29 0.87
 8 6 -6 78.3 18.73
 8 6 -6 74.19 5.14
 8 6 -5 404.6 49.2
 8 6 -4 192.7 10.31
 8 6 -4 258.4 44.23
 8 6 -3 383.06 17.76
 8 6 -3 363.54 17.8
 8 6 -2 328.89 49.48
 8 6 -1 123.15 26.51
 8 6 0 32.06 11.12
 8 6 1 1.64 1.33
 8 6 1 2.59 1.36
 8 6 2 20.66 2.87
 8 6 2 18.77 2.72
 8 6 3 1.12 0.9
 8 6 3 1.17 1.03
 8 6 4 9.97 1.63
 8 6 4 8.79 1.51
 8 6 4 7.86 1.29
 8 6 5 1.96 0.76
 8 6 5 1.99 0.72
 8 6 5 1.94 0.65
 8 6 6 8.45 1.09
 8 7 -11 4.03 0.93
 8 7 -11 4.09 0.8
 8 7 -10 51.33 3.74
 8 7 -10 50.77 3.87
 8 7 -9 84 5.73
 8 7 -9 86.38 5.69
 8 7 -8 241.82 12.79
 8 7 -8 262.95 12.65
 8 7 -7 238.47 12.52
 8 7 -7 244.96 12.59
 8 7 -7 256.1 12.21
 8 7 -6 423.34 19.64
 8 7 -6 451.39 21.68
 8 7 -6 425.85 19.71
 8 7 -5 256.21 13.06
 8 7 -5 263.31 13.13
 8 7 -4 48.2 3.96
 8 7 -4 49.99 3.99
 8 7 -3 90.59 5.83
 8 7 -3 90.42 5.83
 8 7 -2 2.27 0.95
 8 7 -2 3.67 2.28
 8 7 -2 2.33 0.97
 8 7 -1 -0.12 0.64
 8 7 -1 0.51 0.7
 8 7 -1 2.18 1.83
 8 7 0 1.65 1.2
 8 7 0 2.53 1.23
 8 7 1 53.45 4.6
 8 7 1 54.9 4.74
 8 7 2 3 1.29
 8 7 2 2.58 1.15
 8 7 3 30.41 2.77
 8 7 3 21.64 2.23
 8 7 4 33.96 2.67
 8 7 5 10.91 1.19
 8 7 5 6.68 0.9
 8 8 -10 167.78 8.69
 8 8 -10 196.59 8.63
 8 8 -9 126.13 7.65
 8 8 -9 173.27 8.14
 8 8 -8 167.23 8.82
 8 8 -8 159.91 8.79
 8 8 -7 113.47 6.91
 8 8 -7 117.36 7.06
 8 8 -7 122.02 6.9
 8 8 -6 40.45 3.47
 8 8 -6 45.94 4.55
 8 8 -6 40.32 3.4
 8 8 -5 1.55 0.86
 8 8 -5 1.9 1.53
 8 8 -5 2.12 0.82
 8 8 -4 81.87 5.3
 8 8 -4 83.84 5.24
 8 8 -3 57.85 4.17
 8 8 -3 57.4 4.02
 8 8 -2 119.06 6.7
 8 8 -2 112.46 6.42
 8 8 -1 22.18 3.29
 8 8 -1 14.14 2.48
 8 8 0 19.63 2.6
 8 8 0 16.45 2.43
 8 8 1 0.13 0.78
 8 8 1 0.52 0.76
 8 8 2 3.28 0.97
 8 8 2 4.57 1.12
 8 8 3 0.22 0.54
 8 8 4 9.75 1.08
 8 8 4 8.59 0.99
 8 9 -9 29.37 2.28
 8 9 -8 10.99 1.38
 8 9 -8 15.75 1.8
 8 9 -7 6.83 1.21
 8 9 -7 6.5 1.11
 8 9 -7 6.84 1.32
 8 9 -6 17.81 2.47
 8 9 -6 14.35 1.71
 8 9 -6 18.96 2.06
 8 9 -5 45.57 3.19
 8 9 -5 52.2 3.62
 8 9 -4 78.22 4.68
 8 9 -4 70.37 4.22
 8 9 -3 10.48 2.43
 8 9 -3 9.43 1.39
 8 9 -3 13.26 2.97
 8 9 -2 1.27 1.34
 8 9 -2 0.52 1.1
 8 9 -1 23.91 2.7
 8 9 -1 21.74 2.61
 8 9 0 75.93 4.95
 8 9 0 79.05 5.01
 8 9 1 36.01 2.87
 8 9 1 54.43 3.34
 8 9 2 77.27 4.14
 8 10 -7 15.21 1.51
 8 10 -6 2.04 0.68
 8 10 -5 29.38 2.3
 8 10 -5 31.71 3.21
 8 10 -4 88.86 6.28
 8 10 -3 156.48 8.93
 8 10 -2 157.09 8.36
 8 10 -1 73.53 4.39
 9 -12 -4 0.53 0.74
 9 -12 -3 15.92 2.66
 9 -12 -3 13.01 2.14
 9 -12 -2 72.87 6.92
 9 -12 -2 52.69 4.96
 9 -12 -1 36.14 5.44
 9 -12 -1 21.94 3.53
 9 -12 0 22.87 3.71
 9 -12 0 16.81 3.07
 9 -12 1 1.32 1.15
 9 -12 1 1.39 0.97
 9 -11 -7 0.53 0.4
 9 -11 -6 10.03 1.54
 9 -11 -5 33.68 3.34
 9 -11 -5 29.25 3.19
 9 -11 -5 37.11 2.57
 9 -11 -4 14.12 2.73
 9 -11 -4 13.77 2.34
 9 -11 -3 7.95 1.04
 9 -11 -3 11.08 2.36
 9 -11 -2 10.46 1.27
 9 -11 -2 9.86 2.54
 9 -11 -1 3.56 0.89
 9 -11 0 154.89 7.82
 9 -11 1 280.12 14.83
 9 -11 1 271.26 11.35
 9 -11 1 301.16 14.13
 9 -11 2 261.78 13.6
 -9 11 -2 241.54 11.26
 9 -11 2 268.52 12.89
 9 -11 3 216.33 10.5
 9 -11 4 137.47 6.87
 9 -10 -8 8.42 1.26
 9 -10 -7 64.4 3.28
 9 -10 -7 57.24 4.03
 9 -10 -6 37.4 3.71
 9 -10 -6 42.14 3.06
 9 -10 -6 39.82 3.94
 9 -10 -5 0.12 0.89
 9 -10 -5 0.2 1.13
 9 -10 -5 0.91 1.31
 9 -10 -4 107.5 7.69
 9 -10 -4 98.27 5.52
 9 -10 -3 263.32 14.38
 9 -10 -3 228.95 11.13
 9 -10 -2 472.13 20.53
 9 -10 -1 517.66 22.47
 9 -10 0 337.59 15.62
 9 -10 1 225.9 10.93
 -9 10 -1 200.74 9.62
 9 -10 2 62.71 4.72
 -9 10 -2 54.45 3.72
 9 -10 2 51.97 4.85
 9 -10 2 62.39 5.86
 9 -10 3 21.42 2.87
 -9 10 -3 24.63 2.4
 9 -10 3 19.07 2.04
 -9 10 -4 1.57 0.87
 9 -10 4 1.59 0.68
 9 -10 5 1.15 0.65
 -9 10 -5 1.89 0.7
 9 -9 -9 5.92 1.16
 9 -9 -9 6.64 1.18
 9 -9 -9 7.16 0.87
 9 -9 -8 1.74 0.7
 9 -9 -8 1.23 0.92
 9 -9 -8 1.8 0.9
 9 -9 -7 6.83 1.62
 9 -9 -7 12.12 1.56
 9 -9 -7 5.59 1.44
 9 -9 -7 10 2.09
 9 -9 -6 117.95 7.53
 9 -9 -6 135.9 8.93
 9 -9 -6 148.81 7.63
 9 -9 -6 114.75 8.59
 9 -9 -5 349.71 17.9
 9 -9 -5 350.22 15.43
 9 -9 -4 373.41 19.76
 9 -9 -4 378.9 17.05
 9 -9 -3 71.95 4.86
 9 -9 -2 180.95 9.49
 9 -9 -1 83.09 5.55
 9 -9 0 12.33 2.01
 9 -9 0 10.23 2.78
 -9 9 -1 19.71 2
 9 -9 1 17.96 3.41
 9 -9 1 16.49 2
 9 -9 2 75.36 5.04
 9 -9 2 81.79 7.38
 -9 9 -2 75.9 4.87
 9 -9 3 88.12 7.09
 9 -9 3 95.08 6
 9 -9 4 60.07 4.6
 9 -9 5 39.13 3.29
 9 -9 6 2.73 0.72
 9 -9 6 3.86 0.87
 9 -8 -11 0.99 0.46
 9 -8 -10 41.87 3.01
 9 -8 -10 36.71 2.81
 9 -8 -10 40.46 2.39
 9 -8 -9 102.08 6
 9 -8 -9 124.67 6.88
 9 -8 -9 109.26 6.37
 9 -8 -9 114.51 5.64
 9 -8 -8 163.89 7.96
 9 -8 -8 150.55 9.28
 9 -8 -8 158.76 9.3
 9 -8 -7 64.42 5.76
 9 -8 -7 79.99 4.97
 9 -8 -7 62.3 5.52
 9 -8 -7 71.36 6.26
 9 -8 -7 78.61 4.95
 9 -8 -6 1.45 0.83
 9 -8 -6 5.03 2.05
 9 -8 -6 4.24 1.97
 9 -8 -6 1.77 1.19
 9 -8 -5 24.51 2.58
 9 -8 -5 22.6 3.71
 9 -8 -5 18.5 2.54
 9 -8 -5 25.67 4.37
 9 -8 -4 7.24 1.46
 9 -8 -4 9.66 2.69
 9 -8 -3 16.95 14.62
 9 -8 -2 104.92 37.48
 9 -8 -2 103.13 6.41
 -9 8 1 24.21 6.24
 9 -8 -1 29.7 2.97
 9 -8 -1 30.75 2.82
 -9 8 0 27.67 6.9
 9 -8 0 33.66 3.09
 9 -8 0 40.04 3.5
 9 -8 0 39.59 20.27
 9 -8 1 27.19 2.8
 9 -8 1 25.68 2.94
 9 -8 1 32.58 4.52
 9 -8 2 134.29 7.85
 9 -8 2 130.85 8.15
 9 -8 2 126.47 10.29
 9 -8 3 6.41 2.13
 9 -8 3 3.99 1.37
 9 -8 4 24.76 3.08
 9 -8 5 33.55 3.42
 9 -8 6 300.38 13.95
 9 -8 7 130.59 6.43
 9 -7 -11 0.37 0.57
 9 -7 -11 0.51 0.54
 9 -7 -11 0.56 0.43
 9 -7 -10 3.47 1.09
 9 -7 -10 3.5 1.05
 9 -7 -10 4.03 0.82
 9 -7 -9 5.85 1.66
 9 -7 -9 5.69 1.45
 9 -7 -9 8.62 1.26
 9 -7 -8 28.54 3.72
 9 -7 -8 28.71 3.62
 9 -7 -8 30.53 2.7
 9 -7 -8 28.38 2.92
 9 -7 -7 5.31 1.4
 9 -7 -7 4.83 1.87
 9 -7 -7 3.86 1.83
 9 -7 -7 6.02 1.83
 9 -7 -6 21.54 2.49
 9 -7 -6 20.52 3.63
 9 -7 -6 20.97 3.01
 9 -7 -6 17.67 3.54
 9 -7 -5 13.43 8.69
 9 -7 -4 181.7 39.66
 9 -7 -4 156.32 11.07
 9 -7 -4 139.59 8.29
 9 -7 -3 173.11 9.77
 9 -7 -3 182.56 9.36
 9 -7 -3 190.37 10.05
 9 -7 -2 65.18 4.81
 9 -7 -2 64.74 4.97
 9 -7 -2 71.25 30.64
 9 -7 -2 65.62 4.62
 -9 7 1 19.45 5.54
 9 -7 -1 19.32 2.47
 9 -7 -1 20.28 2.65
 9 -7 -1 19.3 16.65
 9 -7 -1 22.41 2.48
 9 -7 0 6.73 1.46
 9 -7 0 6.72 1.47
 -9 7 0 5.9 3.12
 9 -7 1 184.67 36.11
 9 -7 2 107.47 8.3
 9 -7 2 112.72 23.99
 9 -7 2 107.41 9.34
 9 -7 3 286.02 17.06
 9 -7 3 324.75 15.93
 9 -7 4 377.57 18.77
 9 -7 5 200.18 11.2
 9 -7 6 195.38 10.19
 9 -7 7 59.2 3.89
 9 -7 8 14.41 1.33
 9 -6 -12 86.58 4.55
 9 -6 -11 89.57 4.59
 9 -6 -11 87.87 5.22
 9 -6 -11 86.28 5.04
 9 -6 -10 60.51 4.24
 9 -6 -10 60.27 3.72
 9 -6 -10 65.8 4.76
 9 -6 -10 59.26 4.35
 9 -6 -9 3.45 1.31
 9 -6 -9 7.55 1.96
 9 -6 -9 5.56 1.16
 9 -6 -9 3.8 1.44
 9 -6 -9 4.64 1.64
 9 -6 -8 0.62 0.98
 9 -6 -8 -0.68 1.6
 9 -6 -8 1.3 1.5
 9 -6 -7 5.08 1.93
 9 -6 -7 2.63 1.25
 9 -6 -6 57.22 6.26
 9 -6 -6 71.2 18.53
 9 -6 -6 54.14 5.12
 9 -6 -5 61.4 5.16
 9 -6 -5 64.3 4.9
 9 -6 -5 62.68 6.6
 9 -6 -5 62.52 21.19
 9 -6 -5 59.7 7.27
 9 -6 -4 10.8 3.95
 9 -6 -4 2.68 1.2
 9 -6 -4 4.05 1.31
 9 -6 -4 6.29 2.56
 9 -6 -4 2.81 1.2
 9 -6 -4 9.11 10.19
 9 -6 -4 3.75 1.02
 9 -6 -3 26.61 2.98
 9 -6 -3 48.44 23.5
 9 -6 -3 31.3 3.22
 9 -6 -3 30.43 2.92
 9 -6 -3 25.91 3
 9 -6 -3 41.53 5.85
 9 -6 -2 160.83 9.29
 9 -6 -2 170.55 9.08
 9 -6 -2 155.48 9.48
 9 -6 -2 171.45 9.41
 9 -6 -1 293.44 14.14
 9 -6 -1 273.98 56.81
 9 -6 -1 287.05 14.31
 9 -6 -1 256.36 14.38
 9 -6 -1 288.71 13.9
 -9 6 1 290.33 23.62
 9 -6 0 548.14 70.79
 9 -6 0 482.54 21.94
 9 -6 0 484.21 23.19
 9 -6 1 532.92 61.85
 9 -6 1 513.43 23.53
 9 -6 1 492.76 25.04
 9 -6 1 523.41 28.54
 9 -6 1 552.97 26.68
 9 -6 2 284.31 13.94
 9 -6 2 252.97 37.54
 9 -6 2 261.91 13.99
 -9 6 -2 199.01 28.89
 9 -6 3 220.17 12.75
 -9 6 -3 252.78 30.23
 9 -6 4 38.74 4.17
 9 -6 4 39.05 4.28
 9 -6 4 37.7 3.47
 9 -6 5 28.81 3.64
 9 -6 5 41.74 4.14
 9 -6 6 5.96 1.6
 9 -6 6 6.06 1.51
 9 -6 6 4.76 1.03
 9 -6 7 0.75 0.8
 9 -6 7 1.8 0.72
 9 -6 8 0.61 0.46
 9 -5 -12 32.8 2.38
 9 -5 -12 34.44 2.63
 9 -5 -12 36.23 2.28
 9 -5 -11 3.27 1.07
 9 -5 -11 4.19 0.9
 9 -5 -11 3.57 1.14
 9 -5 -10 19.09 2.55
 9 -5 -10 21.79 2.78
 9 -5 -10 20.81 2.5
 9 -5 -10 21.08 2.03
 9 -5 -9 10.22 2.29
 9 -5 -9 10.58 2.15
 9 -5 -9 11.37 2.38
 9 -5 -9 10.76 1.54
 9 -5 -9 9.79 1.99
 9 -5 -8 21.53 2.92
 -9 5 8 28.18 9.14
 9 -5 -7 37.07 5.09
 -9 5 7 47.23 11.61
 9 -5 -7 42.57 4
 9 -5 -7 39.7 4.55
 9 -5 -7 44.07 13.51
 9 -5 -6 10.14 2.91
 9 -5 -6 7.56 1.72
 9 -5 -6 5.2 1.91
 9 -5 -6 8.96 2.65
 9 -5 -5 153.53 11.22
 9 -5 -5 142.65 8.58
 9 -5 -5 181.08 33.86
 9 -5 -5 158.58 8.86
 9 -5 -5 147.16 9.03
 9 -5 -5 137.02 11.8
 9 -5 -4 475.59 21.28
 9 -5 -4 454.44 21.63
 9 -5 -4 473.32 25.53
 9 -5 -4 496.08 21.93
 9 -5 -4 475.46 21.87
 9 -5 -4 509.44 28.94
 9 -5 -3 288.98 14.85
 9 -5 -3 294.07 14.37
 9 -5 -3 313.33 19.34
 9 -5 -3 306.47 14.77
 9 -5 -3 332.09 60.53
 9 -5 -3 288.79 14.68
 9 -5 -3 299.15 14.6
 9 -5 -3 348.94 24.49
 9 -5 -2 495.24 23.77
 9 -5 -2 537.34 23.5
 9 -5 -2 582.45 30.5
 9 -5 -2 540.6 23.72
 9 -5 -2 616.52 89.51
 9 -5 -2 510.13 23.59
 9 -5 -2 515.01 23.28
 9 -5 -2 572.92 35.54
 9 -5 -1 212.84 48.86
 9 -5 -1 202.27 12.33
 9 -5 -1 175.17 14.71
 9 -5 -1 177.15 10.28
 9 -5 -1 179.35 10.47
 9 -5 -1 200.01 10.31
 9 -5 -1 196.94 17.81
 9 -5 0 188.48 39.42
 9 -5 0 200.31 13.78
 9 -5 0 152.49 11.62
 9 -5 0 151.67 9.14
 9 -5 0 168.28 10.05
 9 -5 0 179.67 14.68
 9 -5 1 129.24 29.77
 9 -5 1 123.2 10.51
 9 -5 1 141.06 8.36
 9 -5 1 141.5 11.79
 9 -5 1 157.78 9.83
 9 -5 1 151.13 8.81
 -9 5 -1 109.98 21.04
 9 -5 2 7.02 2.58
 -9 5 -2 2.13 2.76
 9 -5 2 8.36 2.5
 9 -5 2 8.86 1.97
 9 -5 2 7.67 1.72
 9 -5 2 8.04 2.24
 9 -5 3 10.49 2.41
 9 -5 3 8.4 1.94
 -9 5 -4 43.17 11.12
 9 -5 4 52.49 4.68
 9 -5 5 79.57 6.1
 9 -5 5 76.42 4.86
 9 -5 6 47.52 4.06
 9 -5 6 43.64 4.17
 9 -5 7 31.4 2.81
 9 -5 7 35.75 3.12
 9 -5 8 4.95 0.88
 9 -5 8 5.55 1.01
 9 -4 -13 0.96 0.53
 9 -4 -12 23.25 2.29
 9 -4 -12 28.73 2.06
 9 -4 -12 21.85 2.07
 9 -4 -12 26 2.24
 9 -4 -11 29.51 2.93
 9 -4 -11 34.56 2.52
 9 -4 -11 25.16 2.57
 9 -4 -11 30.48 2.88
 9 -4 -10 1.27 0.79
 9 -4 -10 0.43 0.79
 9 -4 -10 0.84 1.08
 9 -4 -10 1.63 1.12
 9 -4 -9 112.03 7.4
 9 -4 -9 117.03 8.14
 9 -4 -9 114.66 8.16
 9 -4 -9 108.29 7.71
 -9 4 8 127.07 20.49
 9 -4 -7 103.94 8.1
 9 -4 -7 123.09 7.71
 9 -4 -7 103.44 8.62
 -9 4 7 136.08 20.19
 9 -4 -7 116.83 8.55
 9 -4 -7 105.57 8.9
 9 -4 -6 85.26 6.6
 9 -4 -6 93.31 22.17
 9 -4 -6 86.01 8.08
 9 -4 -6 95.11 6.34
 9 -4 -6 76.48 7.59
 9 -4 -6 82.77 5.9
 9 -4 -5 44.96 3.73
 9 -4 -5 44.3 4.06
 9 -4 -5 42.42 4.17
 9 -4 -5 44.63 16.68
 9 -4 -5 36.03 5.62
 9 -4 -5 41.69 3.74
 9 -4 -5 40.06 5.45
 9 -4 -5 28.98 7.92
 9 -4 -4 13.08 2.05
 9 -4 -4 10.13 3.47
 9 -4 -4 13.48 10.07
 9 -4 -4 14 2.05
 9 -4 -4 20.44 2.71
 9 -4 -4 10.28 1.76
 9 -4 -4 10.29 3.8
 9 -4 -4 15.57 2.39
 9 -4 -4 15.46 2.27
 9 -4 -3 22.11 2.91
 9 -4 -3 23.41 2.75
 9 -4 -3 22.99 4.91
 9 -4 -3 21.31 3.01
 9 -4 -3 22.58 2.53
 9 -4 -3 28 2.86
 9 -4 -3 19.25 2.69
 9 -4 -3 21.63 2.73
 9 -4 -3 24.19 6.23
 9 -4 -3 20.44 2.63
 9 -4 -2 10.05 1.86
 9 -4 -2 7.46 1.59
 9 -4 -2 13.07 11.95
 9 -4 -2 8.26 1.56
 9 -4 -2 5.63 1.84
 9 -4 -2 7.48 1.56
 9 -4 -2 4.73 4.21
 9 -4 -2 9.84 4.01
 9 -4 -2 9.35 1.86
 9 -4 -2 6.29 1.54
 9 -4 -1 4.59 3.5
 9 -4 -1 5.56 10.15
 9 -4 -1 4.07 1.53
 9 -4 -1 6.63 2.12
 9 -4 -1 4.62 1.31
 9 -4 -1 6.9 1.59
 9 -4 -1 5.39 3.9
 9 -4 0 34.47 3.28
 9 -4 0 34.44 6.05
 9 -4 0 43.18 5.92
 9 -4 0 35.31 4.93
 9 -4 0 21.17 14.54
 9 -4 0 29.5 3.5
 9 -4 0 35.32 3.5
 -9 4 0 30.53 11.02
 9 -4 0 36.55 3.7
 9 -4 1 63.82 4.87
 9 -4 1 65.96 7.49
 9 -4 1 65.93 5.75
 9 -4 1 64.76 5.24
 9 -4 1 65.47 6.95
 9 -4 1 73.6 5.84
 9 -4 1 66.78 21.29
 -9 4 -1 76.76 17.71
 9 -4 2 126.83 9.18
 9 -4 2 150.57 9.7
 -9 4 -2 150.22 23.19
 9 -4 2 122.48 7.83
 9 -4 2 139.97 8.72
 9 -4 2 126.57 10.13
 9 -4 2 114.05 7.61
 9 -4 2 126.96 25.99
 9 -4 3 116.1 7.52
 -9 4 -3 131.57 19.85
 9 -4 3 111.03 8.01
 9 -4 3 112.29 7.4
 9 -4 3 120.48 7.58
 -9 4 -4 70.48 13.84
 9 -4 5 2.11 1.34
 9 -4 5 0.86 1.06
 9 -4 5 2.2 1.27
 9 -4 5 2.25 1.05
 9 -4 6 6.86 1.7
 9 -4 6 5.81 1.08
 9 -4 6 6.83 1.42
 9 -4 6 4.94 1.37
 9 -4 7 83.95 5.23
 9 -4 7 92.53 5.69
 9 -4 8 167.02 8.05
 9 -4 8 186.65 8.56
 9 -4 9 74.45 3.77
 9 -3 -13 0.32 0.51
 9 -3 -13 0.04 0.35
 9 -3 -12 5.44 0.96
 9 -3 -12 2.49 0.78
 9 -3 -12 4.46 1.04
 9 -3 -12 4 0.99
 9 -3 -12 3.48 1
 9 -3 -11 9.31 1.72
 9 -3 -11 10.85 1.44
 9 -3 -11 10.85 1.83
 9 -3 -11 11.66 1.83
 9 -3 -11 11.61 1.86
 9 -3 -10 6.33 1.73
 9 -3 -10 3.14 1.27
 9 -3 -10 1.95 1.14
 9 -3 -10 4.39 1.53
 9 -3 -9 14.29 2.55
 9 -3 -9 28.07 8.82
 -9 3 9 31.5 9.35
 9 -3 -8 -0.64 1.2
 9 -3 -8 0.63 1.24
 9 -3 -8 -0.77 1.72
 9 -3 -8 1.53 1.98
 9 -3 -8 2.26 1.11
 9 -3 -8 0.27 1.36
 -9 3 8 3.54 3.96
 9 -3 -7 30.68 3.57
 9 -3 -7 26.43 3.77
 9 -3 -7 24.8 3.88
 9 -3 -7 24.52 7.73
 9 -3 -7 25.55 3.8
 9 -3 -7 23.33 2.91
 -9 3 7 24.05 8.34
 9 -3 -7 21.4 3.83
 9 -3 -6 -0.28 1.67
 9 -3 -6 1.24 1.6
 9 -3 -6 0.92 0.97
 9 -3 -6 1.07 1.03
 9 -3 -6 0.44 0.88
 9 -3 -6 2.02 1.9
 9 -3 -6 3.02 1.94
 9 -3 -6 0.63 1.31
 9 -3 -5 40.13 3.81
 9 -3 -5 43.83 16.95
 9 -3 -5 42.48 3.73
 9 -3 -5 41.74 4.89
 9 -3 -5 42.53 3.98
 9 -3 -5 40.63 5.79
 9 -3 -5 38.27 3.6
 9 -3 -5 44.06 6.04
 9 -3 -5 48.06 10.06
 9 -3 -5 40.65 4.11
 9 -3 -4 10.14 3.92
 9 -3 -4 17.6 2.28
 9 -3 -4 8.88 3.42
 9 -3 -4 13.24 11.41
 9 -3 -4 11.23 2
 9 -3 -4 11.81 1.91
 9 -3 -4 8.67 1.66
 9 -3 -4 10.02 1.84
 9 -3 -4 9.97 2.34
 9 -3 -4 11.14 2
 9 -3 -4 8.49 1.78
 9 -3 -3 211.64 17.8
 9 -3 -3 189.98 44.59
 9 -3 -3 174.29 10.4
 9 -3 -3 189.48 9.93
 9 -3 -3 196.18 10.17
 9 -3 -3 174.71 10.05
 9 -3 -3 201.42 15.62
 9 -3 -3 185.69 9.99
 9 -3 -3 188.46 10.35
 9 -3 -3 178.34 10.01
 9 -3 -3 183.54 10.13
 9 -3 -2 201.02 16.37
 9 -3 -2 197.21 11.18
 9 -3 -2 178.97 10.18
 9 -3 -2 185.53 10.08
 9 -3 -2 199.27 10.5
 9 -3 -2 184.19 10.33
 9 -3 -2 201.48 14.53
 9 -3 -2 195.07 10.36
 9 -3 -2 202 10.66
 9 -3 -1 123.68 7.74
 9 -3 -1 172.87 14.94
 9 -3 -1 123.06 7.58
 9 -3 -1 154.03 12.77
 9 -3 -1 132.47 9.1
 9 -3 -1 144.65 11.96
 9 -3 -1 105.71 7.43
 -9 3 1 158.01 26.59
 9 -3 0 57.12 7.66
 9 -3 0 51.95 4.43
 9 -3 0 70.83 7.16
 9 -3 0 57.33 4.85
 9 -3 0 56.2 4.71
 9 -3 0 58.2 4.89
 -9 3 0 80.88 18.9
 9 -3 0 58.42 6.16
 9 -3 0 61.15 4.43
 9 -3 0 91.51 25.8
 9 -3 1 107.1 9.47
 9 -3 1 101.61 6.46
 9 -3 1 96.78 7.03
 9 -3 1 98.21 6.73
 9 -3 1 85.21 6.68
 -9 3 -1 97.59 19.53
 9 -3 1 89.91 8.07
 9 -3 1 89.38 6.01
 9 -3 1 79.57 22.45
[truncated: 77,013 more chars]
